# Supplementary material for: Kdm6b-mediated epigenetic coordination of temporal precision during motor neuron differentiation
Source: EMBO Rep. 2026 May 26;27(13):3665–88. doi: 10.1038/s44319-026-00808-2 (PMC13354772; doi:10.1038/s44319-026-00808-2)
Supplement: Supplementary file 4 — Dataset EV2 [file 44319_2026_808_MOESM4_ESM.xlsx]

## Sheet: Title and legend
			Dataset EV2. GO analysis of co-enriched and non-coenriched genes between Kdm6b and TFs
				Related to Figure 6B. Top 10 GO terms are showed for each set of genes associating with co-enriched and non-coenriched sites between Kdm6b and temporal TFs during MN differentiation.

## Sheet: Kdm6b_Sox2
Coenriched genes: top 10 GO terms
ONTOLOGY	ID	Description	GeneRatio	BgRatio	pvalue	p.adjust	qvalue	geneID	Count
BP	GO:0016055	Wnt signaling pathway	19/270	460/28891	8.21e-08	3.96e-05	3.18e-05	Amotl2/Axin2/Cdh2/Celsr1/Crbn/Ednrb/Fzd3/Fzd8/Kank1/Lgr4/Notch1/Smad3/Sox13/Tiam1/Tle1/Tle4/Wnt1/Wwox/Zeb2	19
BP	GO:0198738	cell-cell signaling by wnt	19/270	462/28891	8.79e-08	3.96e-05	3.18e-05	Amotl2/Axin2/Cdh2/Celsr1/Crbn/Ednrb/Fzd3/Fzd8/Kank1/Lgr4/Notch1/Smad3/Sox13/Tiam1/Tle1/Tle4/Wnt1/Wwox/Zeb2	19
BP	GO:0050767	regulation of neurogenesis	18/270	494/28891	1.11e-06	0.000246948	0.000198249	Atoh1/Crabp2/Dpysl5/Efna5/Fzd3/Hes1/Mir219a-1/Mir219a-2/Notch1/Olig2/Ptn/Robo1/Robo2/Sema3d/Slit1/Sox11/Tiam1/Zeb2	18
BP	GO:0051962	positive regulation of nervous system development	17/270	391/28891	1.95e-07	6.73e-05	5.41e-05	Crabp2/Efna5/Fzd3/Hes1/Lrrtm1/Lrtm1/Mir219a-1/Mir219a-2/Notch1/Olig2/Pik3r1/Ptn/Robo1/Robo2/Sox11/Tiam1/Zeb2	17
BP	GO:0042063	gliogenesis	17/270	397/28891	2.42e-07	7.2e-05	5.78e-05	Atoh1/Cdh2/Cspg5/Dmd/Hes1/Mir219a-1/Mir219a-2/Notch1/Olig2/Pmp22/Ptn/Sox11/Sox13/Sox5/Sox6/Tiam1/Zeb2	17
BP	GO:0003002	regionalization	17/270	455/28891	1.59e-06	0.000281425	0.000225927	Axin2/Celsr1/Hes1/Hipk2/Irx1/Irx3/Lfng/Mtf2/Notch1/Nr2f1/Robo1/Robo2/Scmh1/Smad3/Ssbp3/Wnt1/Zeb2	17
BP	GO:0042692	muscle cell differentiation	17/270	468/28891	2.32e-06	0.000342669	0.000275094	Actn4/Cdh2/Csrp3/Dmd/Ednrb/Hes1/Irx3/Notch1/Olfm2/Pmp22/Prkd1/Rarb/Rora/Sgcd/Sox6/Spag9/Wnt1	17
BP	GO:0007389	pattern specification process	17/270	498/28891	5.29e-06	0.000497548	0.00039943	Axin2/Celsr1/Hes1/Hipk2/Irx1/Irx3/Lfng/Mtf2/Notch1/Nr2f1/Robo1/Robo2/Scmh1/Smad3/Ssbp3/Wnt1/Zeb2	17
BP	GO:0040013	negative regulation of locomotion	16/270	358/28891	3.12e-07	8.05e-05	6.46e-05	Arrdc3/Brms1l/Cdh11/Cyp1b1/Dach1/Erdr1x/Hmgb1/Kank1/Notch1/Ptn/Robo1/Robo2/Sema3d/Slit1/Vash1/Zeb2	16
BP	GO:0034329	cell junction assembly	16/270	481/28891	1.38e-05	0.00104487	0.000838816	Actn4/Cdh11/Cdh2/Cdh6/Cdh7/Cldn34d/Efna5/Irx3/Lrrtm1/Lrtm1/Nr1h4/Pik3r1/Pmp22/Ppp1r9a/Robo1/Smad3	16
Genes bound by only Kdm6b: top 10 GO terms
ONTOLOGY	ID	Description	GeneRatio	BgRatio	pvalue	p.adjust	qvalue	geneID	Count
BP	GO:0006338	chromatin remodeling	252/6189	489/28891	2.31e-49	1.48e-45	7.83e-46	Actb/Actl6a/Actr5/Actr8/Apbb1/Arid1a/Arid1b/Arid2/Asf1a/Ash2l/Atf2/Atf7ip/Axin1/Baz1b/Baz2a/Bcl6/Bcl7a/Bcl7b/Bcl7c/Bend3/Brcc3dc/Brd2/Brd3/Brd7/Brpf1/Cbx8/Cdk2/Cdkn1c/Cdyl/Cecr2/Cenpn/Cggbp1/Chaf1a/Chaf1b/Chd2/Chd3/Chd4/Chd6/Chd7/Chd8/Chek1/Chrac1/Chtop/Ctcf/Ctr9/Dcaf13/Ddb1/Ddx21/Ddx23/Dicer1/Dmap1/Dnmt1/Dot1l/Dpf3/Dpy30/Dtx3l/Dyrk1a/Eed/Eif1/Ep300/Epc1/Ercc6/Foxa1/Ftx/Gatad2a/Gatad2b/Glmn/Glyr1…	252
BP	GO:0044772	mitotic cell cycle phase transition	224/6189	454/28891	4.64e-40	1.49e-36	7.85e-37	Actb/Actl6a/Adam17/Adamts1/Anapc11/Anapc15/Anapc4/Anapc5/Anapc7/Ankrd17/Apc/Apex1/Appl1/Appl2/Arid1a/Arid1b/Arid2/Atm/Aurkb/Bard1/Bcl7a/Bcl7b/Bcl7c/Birc5/Blm/Brcc3dc/Brd7/Brsk2/Btn2a2/Bub1b/Bub3/Cacul1/Calm1/Calm2/Calm3/Camk2d/Ccdc57/Ccna2/Ccnd1/Ccne1/Ccne2/Ccnf/Ccng1/Ccng2/Ccnj/Ccnjl/Ccny/Cdc14a/Cdc14b/Cdc20/Cdc25a/Cdc25b/Cdc25c/Cdc27/Cdc7/Cdca5/Cdk1/Cdk15/Cdk16/Cdk2/Cdk2ap2/Cdk4/Cdk5/Cdk5rap2/C…	224
BP	GO:0034248	regulation of amide metabolic process	223/6189	482/28891	1.77e-34	2.85e-31	1.5e-31	Aars1/Abca7/Abce1/Abcf1/Aco1/Ago1/Ago2/Ago3/Akap6/Akt2/Apc/Barhl2/Bin1/Btg2/Bzw1/Bzw2/Calr/Caprin1/Caprin2/Casc3/Cdk4/Cdk5rap1/Celf1/Cirbp/Cnbp/Cnot1/Cnot11/Cnot3/Cnot7/Cnot8/Cnot9/Cpeb2/Cpeb4/Csde1/Dap/Dapk1/Dapk3/Dcp1b/Ddx39b/Ddx3x/Dhx9/Dnajc1/Dnajc3/Dus3l/Eef2/Eif1/Eif2ak1/Eif2ak3/Eif2ak4/Eif2s1/Eif3b/Eif3d/Eif4a3/Eif4e/Eif4e3/Eif4ebp1/Eif4g2/Eif4g3/Eif5/Eif5a/Elavl4/Enc1/Ep300/Eprs1/Ern1/Etf1…	223
BP	GO:1901987	regulation of cell cycle phase transition	220/6189	449/28891	9.1e-39	1.95e-35	1.03e-35	Actb/Actl6a/Adam17/Adamts1/Anapc11/Anapc15/Anapc4/Anapc5/Anapc7/Ankrd17/Apbb1/Apbb3/Apc/Apex1/Appl1/Appl2/Arid1a/Arid1b/Arid2/Atf2/Atm/Aurka/Aurkb/Bard1/Bcl7a/Bcl7b/Bcl7c/Birc5/Blm/Brcc3dc/Brd7/Btn2a2/Bub1b/Bub3/Camk2d/Ccar2/Ccnd1/Ccng1/Cdc14a/Cdc14b/Cdc20/Cdc25a/Cdc25b/Cdc25c/Cdc7/Cdca5/Cdk1/Cdk2/Cdk2ap2/Cdk4/Cdk5rap2/Cdk5rap3/Cdkn1b/Cdkn1c/Cdkn2a/Cdkn2c/Cdkn2d/Cdt1/Cenpf/Cenpj/Chek1/Cirbp/Clock…	220
BP	GO:0006397	mRNA processing	215/6189	496/28891	2.09e-28	1.12e-25	5.91e-26	Akap17b/Alkbh5/Alyref2/Arvcf/Bcas2/Cactin/Casc3/Ccar2/Cd2bp2/Cdk12/Cdk13/Celf1/Celf2/Celf4/Celf6/Chd8/Cirbp/Clp1/Cmtr2/Cpsf2/Cpsf7/Cript/Cstf2/Cstf2t/Cstf3/Cwc15/Cwc22/Cwf19l2/Ddx17/Ddx20/Ddx23/Ddx39a/Ddx39b/Ddx5/Dhx38/Dhx8/Dhx9/Dus3l/Dyrk1a/Eif4a3/Elavl4/Ern1/Ern2/Fip1l1/Fra10ac1/Fxr2/Gemin2/Gemin5/Gemin6/Hnrnpa1/Hnrnpa2b1/Hnrnpc/Hnrnpf/Hnrnph1/Hnrnpk/Hnrnpl/Hnrnpll/Hnrnpm/Hspa8/Htatsf1/Ik/Isy1/…	215
BP	GO:0043161	proteasome-mediated ubiquitin-dependent protein catabolic process	210/6189	451/28891	5.04e-33	6.47e-30	3.41e-30	Akirin2/Amn1/Anapc10/Anapc11/Anapc4/Anapc5/Apc/Appbp2/Araf/Armc8/Arrb2/Ascc2/Atxn3/Aurka/Axin1/Axin2/Bag6/Birc2/Bmal1/Btrc/Calr/Caml/Canx/Ccar2/Ccnf/Cdc20/Cdc27/Cdc34/Clock/Csnk1a1/Csnk1d/Cul1/Cul2/Cul5/Dcaf11/Dcaf13/Dda1/Ddb1/Ddrgk1/Derl1/Det1/Dnajb2/Dnajb9/Dtx4/Edem1/Eif2ak3/Faf1/Faf2/Fbxl12/Fbxl14/Fbxl15/Fbxl16/Fbxl19/Fbxl2/Fbxl20/Fbxl7/Fbxo22/Fbxo31/Fbxo33/Fbxo38/Fbxo44/Fbxo6/Fbxo9/Fbxw11/Fbx…	210
BP	GO:0050767	regulation of neurogenesis	206/6189	494/28891	1.13e-24	3.82e-22	2.01e-22	Actr3/Adnp/Afdn/Appl2/Arhgap4/Arhgef2/Ascl1/Atoh1/B2m/Bag1/Baiap2/Bcan/Bin1/Bmal1/Bmp7/Bmpr1a/Bmpr2/Btg2/Caprin1/Caprin2/Cask/Casz1/Cd24a/Cdk5/Cdkl5/Cdon/Cers2/Chd7/Crabp2/Ctdsp1/Cux1/Cxcl12/Cxcr4/Dag1/Dcx/Dicer1/Dip2b/Dixdc1/Dlg4/Dll1/Dll3/Dll4/Dlx1/Dmrta2/Dnm1l/Dpysl5/Dusp10/Dynlt1b/E2f1/Efna5/Efnb3/Egr2/Eif2b2/Eif4g2/Ep300/Epha7/Ephb2/Etv5/Faim/Fbxo31/Fgfr3/Fn1/Fstl4/Fxn/Gli3/Gsk3b/Hap1/Hdac1/…	206
BP	GO:0008380	RNA splicing	202/6189	449/28891	2.5e-29	2.01e-26	1.06e-26	Akap17b/Akt2/Alyref2/Arvcf/Atxn7l3/Bcas2/Cactin/Casc3/Ccar2/Ccnl1/Cd2bp2/Cdk12/Cdk13/Celf1/Celf2/Celf4/Celf6/Cirbp/Clk1/Clk3/Clk4/Clp1/Cript/Cwc15/Cwc22/Cwf19l2/Ddx17/Ddx20/Ddx23/Ddx39a/Ddx39b/Ddx5/Dhx38/Dhx8/Dhx9/Dyrk1a/Eif4a3/Elavl4/Eny2/Ern1/Fastk/Fra10ac1/Fus/Fxr2/Gemin2/Gemin5/Gemin6/Hnrnpa1/Hnrnpa2b1/Hnrnpc/Hnrnpf/Hnrnph1/Hnrnph3/Hnrnpk/Hnrnpl/Hnrnpll/Hnrnpm/Hspa8/Htatsf1/Ik/Isy1/Iws1/Kat2a…	202
BP	GO:0051656	establishment of organelle localization	202/6189	491/28891	2.31e-23	5.66e-21	2.98e-21	Abce1/Actn4/Ahi1/Ap1s2/Ap3b1/Ap3b2/Ap3m1/Ap3m2/Apc/Arfgap2/Arfgap3/Arhgef2/Atm/Atp9a/Aurkb/Bccip/Bicd2/Bicdl1/Birc5/Bloc1s4/Bloc1s5/Borcs5/Borcs6/Borcs8/Bub3/Cd300a/Cdca5/Cdk5/Cdk5rap2/Cdt1/Cenpc1/Cenpf/Cep120/Cep19/Cfl1/Chmp4b/Clasp1/Clasp2/Clmn/Cln3/Clnk/Copg1/Cops5/Cplx2/Crhr1/Crocc/D6Wsu163e/Dipk2a/Dlg1/Dnm1l/Dtnbp1/Dynll1/Dynlt1b/Eipr1/Exoc2/Exoc6b/Exoc7/Eya1/Ezr/F8a/Fam83d/Fbxw11/Fer/Fez1/F…	202
BP	GO:0006417	regulation of translation	198/6189	418/28891	1.86e-32	1.7e-29	8.98e-30	Aars1/Abce1/Abcf1/Aco1/Ago1/Ago2/Ago3/Akap6/Akt2/Barhl2/Btg2/Bzw1/Bzw2/Calr/Caprin1/Caprin2/Casc3/Cdk4/Cdk5rap1/Celf1/Cirbp/Cnbp/Cnot1/Cnot11/Cnot3/Cnot7/Cnot8/Cnot9/Cpeb2/Cpeb4/Csde1/Dap/Dapk1/Dapk3/Dcp1b/Ddx39b/Ddx3x/Dhx9/Dnajc1/Dnajc3/Dus3l/Eef2/Eif1/Eif2ak1/Eif2ak3/Eif2ak4/Eif2s1/Eif3b/Eif3d/Eif4a3/Eif4e/Eif4e3/Eif4ebp1/Eif4g2/Eif4g3/Eif5/Eif5a/Elavl4/Enc1/Ep300/Eprs1/Ern1/Etf1/Exosc8/Exosc9/…	198
Genes bound by only Sox2: top 10 GO terms
ONTOLOGY	ID	Description	GeneRatio	BgRatio	pvalue	p.adjust	qvalue	geneID	Count
BP	GO:0007389	pattern specification process	37/488	498/28891	6.35e-14	1.86e-10	1.38e-10	Aldh1a2/Ascl1/Axin2/Dbx1/Dnah5/Edn1/Ext1/Foxa2/Gja1/Gli3/Hes1/Hes3/Hhip/Hnf1b/Irx3/Mdga2/Meis1/Nr2f2/Nrarp/Pax3/Pax6/Pax7/Pax8/Psen1/Ptch1/Rfx3/Rfx4/Robo1/Robo2/Sema3a/Shroom3/Smad6/Trp63/Uncx/Wls/Wnt3a/Wnt5a	37
BP	GO:0003002	regionalization	33/488	455/28891	2.9e-12	3e-09	2.23e-09	Aldh1a2/Ascl1/Axin2/Dbx1/Dnah5/Edn1/Ext1/Foxa2/Gja1/Gli3/Hes1/Hes3/Hhip/Hnf1b/Irx3/Nr2f2/Nrarp/Pax3/Pax6/Pax7/Pax8/Psen1/Ptch1/Rfx3/Rfx4/Robo1/Robo2/Sema3a/Smad6/Trp63/Wls/Wnt3a/Wnt5a	33
BP	GO:0050767	regulation of neurogenesis	33/488	494/28891	2.62e-11	1.56e-08	1.15e-08	Adcyap1/Ascl1/Atoh1/Chd7/Dab1/Efna5/Epha7/Etv5/Gli3/Hes1/Hes3/Kdr/Map2/Met/Mme/Ndel1/Nkx6-1/Nkx6-2/Olig2/Pak3/Pax6/Prkch/Prtg/Psen1/Ptprd/Rassf10/Robo1/Robo2/Sema3a/Tiam2/Wls/Wnt3a/Wnt5a	33
BP	GO:0051962	positive regulation of nervous system development	31/488	391/28891	1.35e-12	1.86e-09	1.38e-09	Adgrl2/Adgrl3/Ascl1/Efna5/Etv5/Flrt3/Gli3/Hes1/Kdr/Met/Mme/Ndel1/Nkx6-1/Nkx6-2/Nlgn1/Olig2/Oxtr/Pak3/Pax6/Pik3r1/Prkch/Ptprd/Rassf10/Robo1/Robo2/Syndig1/Thbs2/Tiam2/Wls/Wnt3a/Wnt5a	31
BP	GO:0048732	gland development	31/488	489/28891	3.87e-10	8.02e-08	5.94e-08	Ascl1/Cadm1/Crhr1/Edaradd/Edn1/Etv5/Ext1/Fadd/Gja1/Gli3/Hes1/Hlx/Hnf1b/Jak2/Met/Nfib/Nme1/Onecut2/Pax3/Pax6/Pax8/Psen1/Ptch1/Robo1/Sema3a/Sp3/Tcf7l2/Trp63/Wls/Wnt3a/Wnt5a	31
BP	GO:0034329	cell junction assembly	30/488	481/28891	1.1e-09	1.98e-07	1.46e-07	Adgrl2/Adgrl3/Cadm1/Cdh12/Cdh2/Ctnnd2/Efna5/Efnb2/Epha3/Epha7/Flrt3/Gja1/Irx3/Kdr/Limch1/Lrrc4/Magi2/Mdga2/Nlgn1/Nrxn3/Oxtr/Pik3r1/Ppp1r9a/Prkch/Ptprd/Robo1/Syndig1/Thbs2/Wnt3a/Wnt5a	30
BP	GO:0045165	cell fate commitment	29/488	307/28891	8.97e-14	1.86e-10	1.38e-10	Ascl1/Atoh1/Dbx1/Edn1/Ext1/Foxa2/Fzd7/Gli3/Hes1/Hnf1b/Kdr/Mitf/Nfia/Nfib/Nkx6-2/Nr2f2/Olig2/Onecut2/Pax3/Pax6/Pax7/Psen1/Ptch1/Sox6/Spry2/Tcf7l2/Tox/Wnt3a/Wnt5a	29
BP	GO:0060562	epithelial tube morphogenesis	29/488	395/28891	4.66e-11	2.15e-08	1.59e-08	Agtr1a/Aldh1a2/Edn1/Efnb2/Epha7/Etv5/Ext1/Foxa2/Gja1/Gli3/Greb1l/Hes1/Hhip/Hnf1b/Hs3st3a1/Irx3/Kdr/Met/Nrarp/Pax3/Pax8/Psen1/Ptch1/Robo1/Sall1/Shroom3/Spry2/Wnt3a/Wnt5a	29
BP	GO:0030900	forebrain development	29/488	425/28891	2.63e-10	6.07e-08	4.5e-08	Aldh1a2/Ascl1/Atoh1/Cdh2/Chd7/Dab1/Dnah5/Ext1/Gli3/Hes1/Ndel1/Nfib/Nr2f2/Olig2/Pax6/Prdm13/Psen1/Rarb/Rfx4/Robo1/Robo2/Sall1/Sema3a/Tcf7l2/Tox/Uncx/Wnt3a/Wnt5a/Zswim6	29
BP	GO:0001654	eye development	27/488	428/28891	5.94e-09	7.46e-07	5.53e-07	Abcb5/Ahi1/Aldh1a2/Chd7/Crygs/Fat1/Foxf2/Gja1/Gli3/Hes1/Hps1/Jag1/Kdr/Meis1/Mitf/Nectin3/Nfia/Nfib/Pax6/Pou2f1/Rarb/Rcn1/Sipa1l3/Slc1a1/Sp3/Spry2/Tenm3	27

## Sheet: Kdm6b_Olig2
Coenriched genes: top 10 GO terms
ONTOLOGY	ID	Description	GeneRatio	BgRatio	pvalue	p.adjust	qvalue	geneID	Count
BP	GO:0006338	chromatin remodeling	116/3079	489/28891	6.38e-17	3.04e-13	2.14e-13	Actl6a/Apbb1/Arid1a/Asf1a/Atf2/Atf7ip/Baz1b/Baz2a/Bcl7a/Bcl7b/Bend3/Brcc3dc/Cdk2/Cdkn1c/Cecr2/Cggbp1/Chd2/Chd3/Chd6/Chd7/Chd8/Chek1/Ctr9/Dcaf13/Ddx23/Dicer1/Dnmt1/Dpf3/Dpy30/Dyrk1a/Eed/Eif1/Epc1/Gatad2a/Glmn/Gnas/Gsk3a/Gsk3b/H1f3/H1f5/H2ac25/H3c6/H3f3b/H4c14/Hdac2/Hira/Ing2/Iws1/Jarid2/Kansl2/Kat7/Kdm4c/Kdm5a/Kdm6a/Kdm6b/Kmt5b/Lhx2/Lmna/Lrif1/Macroh2a1/Mbd3/Mecom/Mettl3/Morc1/Morf4l1/Mphosph8/Msl…	116
BP	GO:0006397	mRNA processing	113/3079	496/28891	3.43e-15	4.25e-12	2.98e-12	Alyref2/BC005624/Ccar2/Chd8/Cmtr2/Cript/Cstf1/Cstf2t/Cstf3/Cwc15/Cwc22/Ddx23/Ddx5/Dhx38/Dus3l/Dyrk1a/Eif4a3/Elavl4/Fra10ac1/Fxr2/Gemin2/Gemin6/Hnrnpa1/Hnrnpa2b1/Hnrnpc/Hnrnpf/Hnrnph1/Hnrnpk/Hnrnpl/Htatsf1/Isy1/Iws1/Khdc4/Lsm1/Lsm11/Lsm5/Lsm8/Malat1/Mbnl2/Mettl14/Mettl3/Ncbp3/Ncl/Nono/Nova1/Nova2/Pabpc1/Pcbp4/Pcf11/Phf5a/Phrf1/Plrg1/Ppie/Prmt5/Prpf18/Prpf4b/Psip1/Ptbp1/Ptcd2/Qki/Ramac/Rbfox2/Rbm15…	113
BP	GO:0034248	regulation of amide metabolic process	110/3079	482/28891	7.05e-15	7.18e-12	5.05e-12	Aars1/Abcf1/Aco1/Ago3/Akap6/Apc/Barhl2/Calr/Caprin1/Caprin2/Cdk4/Cdk5rap1/Chrna7/Cnbp/Cnot3/Cnot8/Cnot9/Cpeb4/Csde1/Cyp1b1/Dap/Dapk1/Ddx3x/Dnajc1/Dnajc3/Dus3l/Eif1/Eif2ak1/Eif2ak3/Eif3b/Eif3d/Eif4a3/Eif4e3/Eif4g2/Elavl4/Eprs1/Etf1/Fech/Fto/Fxr2/Gga3/Grb7/Gsk3a/Igf2bp3/Ilf3/Klhl25/Larp1/Larp4/Limd1/Lrrtm3/Lsm1/Mapk1/Mettl14/Mettl18/Mettl3/Msi1/Mvk/Nat10/Nck1/Nck2/Ncl/Nmnat2/Nolc1/Nr1h4/Nsun3/Ogfod…	110
BP	GO:0044772	mitotic cell cycle phase transition	109/3079	454/28891	2.26e-16	4.66e-13	3.27e-13	Actl6a/Adam17/Anapc15/Anapc5/Apc/Arid1a/Atm/Bcl7a/Bcl7b/Birc5/Brcc3dc/Brsk2/Cacul1/Calm2/Calm3/Ccna2/Ccng1/Ccng2/Ccnj/Ccnjl/Cdc14a/Cdc14b/Cdc25b/Cdc7/Cdca5/Cdk2/Cdk2ap2/Cdk4/Cdk5rap2/Cdk5rap3/Cdkn1c/Cdkn2d/Cenpf/Cenpj/Chek1/Cks2/Clasp1/Clasp2/Clspn/Cradd/Ctc1/Ctdp1/Cul4b/Dcun1d3/Ddx3x/Dpf3/E2f1/E2f6/E2f7/Esrrb/Fbxl15/Fbxl7/Foxn3/Hacd1/Inip/Ints3/Itgb1/Klhl18/Lsm11/Miip/Mir124a-2/Mir124a-3/Mir26b/…	109
BP	GO:1901987	regulation of cell cycle phase transition	107/3079	449/28891	7.35e-16	1.14e-12	8e-13	Actl6a/Adam17/Anapc15/Anapc5/Apbb1/Apbb3/Apc/Arid1a/Atf2/Atm/Bcl7a/Bcl7b/Birc5/Brcc3dc/Ccar2/Ccng1/Cdc14a/Cdc14b/Cdc25b/Cdc7/Cdca5/Cdk2/Cdk2ap2/Cdk4/Cdk5rap2/Cdk5rap3/Cdkn1c/Cdkn2d/Cenpf/Cenpj/Chek1/Clock/Clspn/Cradd/Ctc1/Cul4b/Dcun1d3/Ddx3x/Dpf3/E2f1/E2f7/Foxn3/Gli1/Hacd1/Ing4/Inip/Ints3/Ints7/Klhl18/Lsm11/Macroh2a1/Mapk14/Miip/Mir124a-2/Mir124a-3/Mir26b/Mus81/Myo16/Nabp1/Ndc80/Nek1/Neurog1/Npm2…	107
BP	GO:0030900	forebrain development	105/3079	425/28891	9.83e-17	3.04e-13	2.14e-13	Adgrg1/Afdn/Aplp2/Arhgap35/Arid1a/Ascl1/Atat1/Atoh1/Bbs2/Ccdc85c/Cdh2/Cdon/Cep120/Chd7/Coro1c/Creb1/Crkl/Cxcr4/Dicer1/Dixdc1/Dmxl2/Dpcd/E2f1/Elavl4/Epha5/Ephb2/Ephb3/Ext1/Fat4/Fgfr1/Fgfr3/Fxr2/Gli1/Grcc10/Gsk3b/Hdac2/Hes1/Hes5/Hnrnpk/Htra2/Ift88/Isl1/Kdm6b/Kif1a/Lhx2/Mcph1/Mecom/Mettl14/Mettl3/Ncam1/Ncor2/Ndst1/Neurog1/Nhlh2/Nin/Notch1/Nr2f1/Nr2f2/Nr4a3/Nrg1/Nrp2/Numb/Numbl/Ogdh/Olig2/P2ry12/Pcm1…	105
BP	GO:0042692	muscle cell differentiation	105/3079	468/28891	9.29e-14	5.23e-11	3.67e-11	Actn1/Actn4/Adamts5/Adra1a/Akap13/Akap6/Ank2/Arid1a/Arrb2/Asf1a/Atp2a2/Bcl9/Casq2/Cdh2/Cdon/Col14a1/Csrp1/Csrp2/Csrp3/Ctdp1/Cth/Cyp26b1/Dicer1/Dll1/Dmd/Dnmt1/Dpf3/Dusp29/Ednrb/Efnb2/Epc1/Fhod3/Foxp1/Glmn/Gsk3a/Gsk3b/H3f3b/Hacd1/Hdac2/Hes1/Hey2/Hira/Ifrd1/Ift88/Irx3/Isl1/Itgb1/Kdm6b/Klhl41/Lamc1/Lmna/Lrrc27/Mapk14/Meis1/Mir145a/Mtln/Myc/Myh9/Myl9/Myof/Myom2/Myorg/Nfatc4/Notch1/Nrap/Nrg1/Olfm2/Pdli…	105
BP	GO:0031346	positive regulation of cell projection organization	104/3079	463/28891	1.13e-13	5.36e-11	3.77e-11	Adam17/Adnp/Afdn/Agrn/Ahi1/Apbb1/Apc/Arhgap35/Auts2/Caprin1/Caprin2/Cbfa2t2/Ccr7/Cd24a/Cenpj/Cep120/Cep135/Cnr1/Cobl/Coro1c/Crabp2/Cux1/Dcc/Ddr1/Def8/Dixdc1/Dlg4/Dmd/Dnm1l/Dpysl3/Dynlt1b/Efna5/Eif2b2/Eif4g2/Elavl4/Epha3/Ephb2/Fam98a/Fbxo38/Fez1/Fgfr1/Fn1/Fscn1/Fuz/Gsk3b/Hnrnpk/Hspa5/Ift88/Itgb1/Katnb1/Map1b/Map2k1/Map3k13/Marcks/Megf8/Mir124a-2/Mir124a-3/Myo3b/Nck1/Nedd9/Nin/Nme2/Nrg1/Ntn1/Ntrk1/…	104
BP	GO:0008380	RNA splicing	103/3079	449/28891	3.58e-14	2.77e-11	1.95e-11	Alyref2/BC005624/Ccar2/Ccnl1/Cript/Cwc15/Cwc22/Ddx23/Ddx5/Dhx38/Dyrk1a/Eif4a3/Elavl4/Eny2/Fra10ac1/Fus/Fxr2/Gemin2/Gemin6/Hnrnpa1/Hnrnpa2b1/Hnrnpc/Hnrnpf/Hnrnph1/Hnrnpk/Hnrnpl/Htatsf1/Isy1/Iws1/Khdc4/Lsm1/Lsm5/Lsm8/Malat1/Mbnl2/Mettl14/Mettl3/Mettl4/Ncl/Nono/Nova1/Nova2/Pabpc1/Pcbp4/Phf5a/Pik3r1/Plrg1/Polr2a/Ppie/Prmt5/Prpf18/Prpf4b/Psip1/Ptbp1/Qki/Rbfox2/Rbm15/Rbm22/Rbm25/Rbm39/Rbm4b/Sart3/Sde2/…	103
BP	GO:0050767	regulation of neurogenesis	103/3079	494/28891	1.76e-11	5.19e-09	3.64e-09	Adnp/Afdn/Ascl1/Atoh1/Caprin1/Caprin2/Casz1/Cd24a/Cdon/Chd7/Crabp2/Cux1/Cxcr4/Dicer1/Dip2b/Dixdc1/Dlg4/Dll1/Dll4/Dnm1l/Dpysl5/Dusp10/Dynlt1b/E2f1/Efna5/Efnb3/Eif2b2/Eif4g2/Ephb2/Etv5/Faim/Fgfr3/Fn1/Fzd3/Gsk3b/Hdac2/Hes1/Hes5/Hes6/Hey2/Id1/Ifrd1/Itgb1/Lhx2/Map1b/Map2/Map2k1/Map3k13/Marcks/Megf8/Mir124a-2/Mir124a-3/Mir219a-1/Mir219a-2/Myc/Nap1l1/Nfatc4/Nin/Nkx6-1/Notch1/Nrg1/Ntn1/Numb/Numbl/Olig2/O…	103
Genes bound by only Kdm6b: top 10 GO terms
ONTOLOGY	ID	Description	GeneRatio	BgRatio	pvalue	p.adjust	qvalue	geneID	Count
BP	GO:0006338	chromatin remodeling	162/3821	489/28891	3.2e-30	2.01e-26	1.16e-26	Actb/Actl6a/Actr5/Actr8/Arid1b/Arid2/Ash2l/Atf7ip/Axin1/Bcl6/Bcl7c/Brcc3dc/Brd2/Brd3/Brd7/Brpf1/Cbx8/Cdkn1c/Cdyl/Cenpn/Chaf1a/Chaf1b/Chd3/Chd4/Chd6/Chd7/Chrac1/Chtop/Ctcf/Ddb1/Ddx21/Dmap1/Dot1l/Dpf3/Dtx3l/Dyrk1a/Ehmt1/Ep300/Ercc6/Foxa1/Ftx/Gatad2a/Gatad2b/Glyr1/Gnas/H1f1/H1f4/H3c2/H3c4/H3c7/H3f3a/H4c14/Hcfc1/Hdac1/Hdac4/Hdac6/Hmg20b/Hmgb1/Hpf1/Ino80/Ino80c/Ino80e/Jarid2/Jpx/Kansl1/Kat2a/Kat5/Kat6…	162
BP	GO:0050767	regulation of neurogenesis	144/3821	494/28891	5.95e-21	6.25e-18	3.6e-18	Actr3/Afdn/Appl2/Arhgap4/Arhgef2/Atoh1/B2m/Baiap2/Bcan/Bin1/Bmal1/Bmp7/Bmpr1a/Bmpr2/Btg2/Cask/Casz1/Cd24a/Cdk5/Cdkl5/Cdon/Cers2/Chd7/Crabp2/Ctdsp1/Cxcl12/Cxcr4/Dag1/Dcx/Dlg4/Dll1/Dll3/Dlx1/Dmrta2/Efna5/Egr2/Ep300/Epha7/Ephb2/Fbxo31/Fstl4/Fxn/Gli3/Hap1/Hdac1/Hes7/Hey1/Hif1a/Hmgb2/Id2/Id4/Idh2/Il6st/Ist1/Itgb1/Kalrn/Kctd11/Kdm4a/Kras/Ldlr/Limk1/Lin28a/Lrp1/Lrp4/Lrp8/Macf1/Map1b/Map2/Map2k2/Map3k13/…	144
BP	GO:0044772	mitotic cell cycle phase transition	141/3821	454/28891	2.19e-23	6.91e-20	3.98e-20	Actb/Actl6a/Adamts1/Anapc11/Anapc4/Anapc7/Ankrd17/Apex1/Appl1/Appl2/Arid1b/Arid2/Aurkb/Bard1/Bcl7c/Blm/Brcc3dc/Brd7/Btn2a2/Bub1b/Bub3/Calm1/Camk2d/Ccdc57/Ccnd1/Ccne1/Ccne2/Ccnf/Ccng2/Ccny/Cdc14b/Cdc20/Cdc25a/Cdc25c/Cdc27/Cdk1/Cdk15/Cdk16/Cdk5/Cdk5rap2/Cdk5rap3/Cdkn1b/Cdkn1c/Cdkn2a/Cdkn2c/Chmp4b/Cks2/Creb3l1/Ctdsp1/Ctdsp2/Ctdspl/Dact1/Ddb1/Ddx3x/Dlg1/Dpf3/Dync1li1/E2f3/E2f6/Eif4e/Eif4ebp1/Fbxo31/F…	141
BP	GO:0034248	regulation of amide metabolic process	139/3821	482/28891	8.23e-20	5.18e-17	2.99e-17	Abca7/Abce1/Ago1/Ago2/Akap6/Akt2/Bin1/Btg2/Bzw1/Bzw2/Casc3/Celf1/Cirbp/Cnot1/Cnot11/Cnot7/Cpeb2/Dapk1/Dapk3/Dcp1b/Ddx39b/Ddx3x/Dhx9/Dnajc3/Eef2/Eif2ak3/Eif2ak4/Eif2s1/Eif4e/Eif4e3/Eif4ebp1/Eif4g3/Eif5/Eif5a/Elavl4/Enc1/Ep300/Ern1/Exosc8/Exosc9/Fastkd2/Fech/Gapdh/Gemin5/Hap1/Hnrnpd/Hnrnpr/Ifngr1/Ifrd2/Igf2bp1/Igf2bp3/Igfbp5/Impact/Kbtbd8/Khdrbs1/Khsrp/Lin28a/Lrpprc/Lrrtm3/Lsm14a/Lsm14b/Mir3960/Mkn…	139
BP	GO:1901987	regulation of cell cycle phase transition	137/3821	449/28891	5.7e-22	1.2e-18	6.9e-19	Actb/Actl6a/Adamts1/Anapc11/Anapc4/Anapc7/Ankrd17/Apex1/Appl1/Appl2/Arid1b/Arid2/Aurkb/Bard1/Bcl7c/Blm/Brcc3dc/Brd7/Btn2a2/Bub1b/Bub3/Camk2d/Ccnd1/Cdc14b/Cdc20/Cdc25a/Cdc25c/Cdk1/Cdk5rap2/Cdk5rap3/Cdkn1b/Cdkn1c/Cdkn2a/Cdkn2c/Cdt1/Cirbp/Creb3l1/Cry1/Ctdsp1/Ctdsp2/Ctdspl/Dact1/Ddb1/Ddx39b/Ddx3x/Dlg1/Dot1l/Dpf3/Dtx3l/Dync1li1/Eif2ak4/Ercc6/Fam83d/Fbxo31/Fbxo5/Fem1b/Foxn3/Fzr1/Gas1/Gen1/Gli1/Hecw2/Id…	137
BP	GO:0043161	proteasome-mediated ubiquitin-dependent protein catabolic process	133/3821	451/28891	6.25e-20	4.38e-17	2.52e-17	Akirin2/Anapc10/Anapc11/Anapc4/Araf/Ascc2/Atxn3/Axin1/Axin2/Bag6/Bmal1/Caml/Ccnf/Cdc20/Cdc27/Cdc34/Csnk1a1/Cul5/Dcaf11/Dda1/Ddb1/Ddrgk1/Derl1/Dnajb2/Edem1/Eif2ak3/Faf2/Fbxl14/Fbxl16/Fbxl2/Fbxl20/Fbxo22/Fbxo31/Fbxo33/Fbxo44/Fbxo9/Fbxw7/Fem1a/Fem1b/Fem1c/Foxred2/Fzr1/Gid4/Gipc1/Gna12/Herpud1/Jkamp/Kat5/Kctd17/Kctd5/Klhl15/Maea/Map1a/Mapk8/Mapk9/Mdm2/Nedd4l/Nhlrc1/Nhlrc3/Nop53/Ogt/Pias1/Pja2/Plk2/Pl…	133
BP	GO:0051656	establishment of organelle localization	132/3821	491/28891	3.73e-16	1.07e-13	6.16e-14	Abce1/Ap1s2/Ap3b2/Ap3m1/Ap3m2/Arfgap3/Arhgef2/Aurkb/Bicd2/Bloc1s4/Bloc1s5/Borcs5/Borcs6/Borcs8/Bub3/Cdk5/Cdk5rap2/Cdt1/Cenpc1/Cep19/Cfl1/Chmp4b/Clnk/Copg1/Cplx2/Crhr1/Crocc/D6Wsu163e/Dipk2a/Dlg1/Dynll1/Eipr1/Exoc7/Eya1/Ezr/Fam83d/Fer/Fgfr2/Fnbp1l/Fyco1/Gbf1/Gpsm1/Gpsm2/Hap1/Hdac6/Hhex/Hif1a/Htt/Il4ra/Insc/Itgb1/Kat5/Kif18a/Kif1a/Kif1b/Kif2b/Kif2c/Kifc5b/Knl1/Limk2/Lmnb1/Lsg1/Madd/Map1b/Map2/Map4/…	132
BP	GO:0016055	Wnt signaling pathway	130/3821	460/28891	8.04e-18	3.9e-15	2.25e-15	Amer3/Amotl1/Amotl2/Arl6/Atp6ap2/Atp6v0c/Axin1/Axin2/Bambi/Bcl9/Bcl9l/Bmal1/Brd7/Ccdc88c/Ccnd1/Ccne1/Ccny/Cdh2/Celsr2/Celsr3/Csnk1a1/Csnk1g1/Csnk1g2/Csnk1g3/Ctnnbip1/Cxxc4/Cyld/Daam1/Dact1/Dapk3/Ddb1/Ddx3x/Depdc1b/Dkk2/Dvl3/Eda/Ednra/Egr1/Fgfr2/Foxd1/Foxo1/Frat2/Fzd1/Fzd7/G3bp1/Gli1/Gli3/Grk6/Hdac1/Hhex/Hnf1b/Invs/Isl1/Jade1/Kank1/Klf4/Kremen1/Lats2/Ldb1/Leo1/Lgr4/Lrp1/Lrp4/Lrp6/Lzts2/Macf1/Mad2l…	130
BP	GO:0198738	cell-cell signaling by wnt	130/3821	462/28891	1.18e-17	4.97e-15	2.87e-15	Amer3/Amotl1/Amotl2/Arl6/Atp6ap2/Atp6v0c/Axin1/Axin2/Bambi/Bcl9/Bcl9l/Bmal1/Brd7/Ccdc88c/Ccnd1/Ccne1/Ccny/Cdh2/Celsr2/Celsr3/Csnk1a1/Csnk1g1/Csnk1g2/Csnk1g3/Ctnnbip1/Cxxc4/Cyld/Daam1/Dact1/Dapk3/Ddb1/Ddx3x/Depdc1b/Dkk2/Dvl3/Eda/Ednra/Egr1/Fgfr2/Foxd1/Foxo1/Frat2/Fzd1/Fzd7/G3bp1/Gli1/Gli3/Grk6/Hdac1/Hhex/Hnf1b/Invs/Isl1/Jade1/Kank1/Klf4/Kremen1/Lats2/Ldb1/Leo1/Lgr4/Lrp1/Lrp4/Lrp6/Lzts2/Macf1/Mad2l…	130
BP	GO:0031400	negative regulation of protein modification process	130/3821	473/28891	9.38e-17	3.11e-14	1.79e-14	Actb/Adar/Akap1/Cactin/Cadm1/Caml/Cblb/Cdk5/Cdk5rap2/Cdk5rap3/Cdkn1b/Cdkn1c/Cdkn2a/Cdkn2c/Cdyl/Cep43/Cib1/Coro1c/Cry1/Cry2/Ctdsp1/Ctdsp2/Ctdspl/Dmd/Dnaja1/Dnajb2/Dnajc3/Dtx3l/Dusp1/Dusp16/Dusp7/Ephb2/Fam72a/Fbxo5/Fem1a/Flcn/Gadd45a/Gadd45b/Ggnbp2/Gnai2/Gnl3l/Gstp1/Gtpbp4/Hdac8/Hexim2/Hhex/Hint2/Hmg20b/Hspb1/Hyal2/Impact/Inpp5f/Insm1/Irf1/Klhl31/Lats2/Limk1/Lrp6/Macroh2a1/Mad2l2/Mapt/Men1/Mgat5/Ml…	130
Genes bound by only Olig2: top 10 GO terms
ONTOLOGY	ID	Description	GeneRatio	BgRatio	pvalue	p.adjust	qvalue	geneID	Count
BP	GO:0050767	regulation of neurogenesis	342/10591	494/28891	1.24e-49	8.05e-46	2.89e-46	Abcc8/Ache/Actr2/Actr3/Adcy10/Adcyap1/Akap5/Ankrd27/Anxa2/Appl2/Arhgap32/Arhgef2/Ascl1/Ascl2/Aspm/Atf5/Atoh1/Atxn1/Baiap2/Bcan/Bcl11a/Bdnf/Bhlhe40/Bhlhe41/Bin1/Bmal1/Bmp2/Bmp7/Bmpr2/Braf/Brinp1/Btg2/Camk2b/Casz1/Cdh1/Cdh4/Cdkl3/Cdkl5/Cdkn2b/Cdon/Chd7/Chodl/Crabp2/Ctdsp1/Ctnnb1/Cul7/Cux1/Cux2/Cxcl12/Cxcr4/Cyfip1/Cysltr1/Daam2/Dab1/Dag1/Dbn1/Dbnl/Dct/Dcx/Dhx36/Dicer1/Dip2b/Disc1/Dixdc1/Dll1/Dll4/Dl…	342
BP	GO:0048732	gland development	323/10591	489/28891	2.65e-40	1.91e-37	6.86e-38	Aacs/Abl1/Acadm/Ada/Adrm1/Ahr/Aldh1a3/Apc/Apoa1/Aprt/Ar/Arf6/Arhgap35/Arhgap5/Arid5b/Ascl1/Ash1l/Atf7/Atg7/Atp2b2/Atp2c2/Atp7b/Bcl11b/Bcl2/Bcl2l11/Bmp2/Bmp7/Braf/Bsx/Btbd7/Btrc/Cacnb4/Cadm1/Cav1/Cbx7/Ccdc39/Cckbr/Ccnb2/Ccnd1/Cd44/Cdh1/Cdk5rap3/Cdkn1c/Cdkn2a/Cdo1/Ceacam1/Cebpa/Cebpb/Cflar/Chaserr/Cited2/Cobl/Cpb2/Creb1/Crh/Crhr1/Csf1/Csmd1/Csn3/Ctnnb1/Ctnnd1/Cul3/Cyp19a1/Cyp7b1/Dag1/Ddr1/Deaf1/Drd…	323
BP	GO:0001667	ameboidal-type cell migration	318/10591	471/28891	1.17e-42	1.52e-39	5.46e-40	2610005L07Rik/Abl1/Actr3/Acvr1/Acvr1b/Acvr1c/Acvrl1/Adam9/Adamts9/Adgra2/Adgrb1/Adipor2/Adora2b/Adtrp/Ago2/Akap12/Akt1/Akt3/Amotl2/Angpt1/Anln/Anxa3/Anxa6/Apc/Apela/Apoa1/Appl1/Appl2/Arf6/Arhgap5/Arid5b/Arsb/Atoh8/Atp2b4/Bag4/Bcar1/Bcas3/Bmp10/Bmp7/Bmper/Bmpr2/Braf/Calr/Cap1/Capn7/Card10/Ccbe1/Ccn3/Ccr6/Cd40/Cd63/Cdc42/Cdh13/Cdh2/Cdh5/Ceacam1/Cenpv/Cer1/Clasp1/Clasp2/Clec14a/Col18a1/Coro1a/Coro1c…	318
BP	GO:0007389	pattern specification process	318/10591	498/28891	2.23e-35	7.23e-33	2.6e-33	Acvr1/Acvr2a/Acvr2b/Acvrl1/Aldh1a2/Alx4/Ap1b1/Apc/Aplnr/Ar/Arc/Asb2/Ascl1/Asph/Atp6ap2/Axin2/Barx1/Bhlhe22/Bhlhe40/Bhlhe41/Bicc1/Bmp1/Bmp2/Bmp7/Bmpr1b/Bmpr2/Bptf/Btg2/C2cd3/Cc2d2a/Ccdc39/Cdk20/Cdon/Cdx1/Celsr1/Celsr2/Cep290/Cer1/Cfap53/Chsy1/Cited2/Cobl/Cplane2/Crb2/Ctnnb1/Ctnnbip1/Cyp26a1/Cyp26b1/Cyp26c1/Daam2/Dand5/Daw1/Dbx1/Disp1/Dkk1/Dll1/Dll4/Dlx1/Dlx2/Dmrt2/Dmrt3/Dmrta2/Dnaaf11/Dnaaf2/Dnah1…	318
BP	GO:0034329	cell junction assembly	311/10591	481/28891	3.79e-36	1.37e-33	4.91e-34	Abi2/Abi3bp/Abl1/Ache/Actn1/Actr3/Acvrl1/Add2/Adgrb1/Adgrb2/Adgrb3/Adgre5/Adgrf1/Adgrl1/Adgrl2/Adgrl3/Ajuba/Akap5/Amigo2/Aplnr/App/Arf6/Arhgap6/Arvcf/Asic2/Bcl2/Bcr/Bdnf/Bsn/C1ql3/Cacna1a/Cadm1/Cav1/Cbln2/Cbln4/Cd9/Cdc42/Cdh1/Cdh10/Cdh11/Cdh12/Cdh13/Cdh15/Cdh17/Cdh2/Cdh20/Cdh22/Cdh24/Cdh26/Cdh4/Cdh5/Cdh6/Cdh7/Cdh9/Chd4/Clasp1/Clasp2/Cldn1/Cldn10/Cldn11/Cldn13/Cldn18/Cldn23/Cldn3/Cldn34c4/Cldn34d/…	311
BP	GO:0198738	cell-cell signaling by wnt	305/10591	462/28891	4.73e-38	2.36e-35	8.49e-36	Abl1/Abl2/Adgra2/Amer1/Amer2/Amer3/Amfr/Amotl2/Ankrd6/Apc/Apcdd1/App/Arl6/Aspm/Atp6ap2/Atp6v0c/Axin2/Bambi/Barx1/Bcl9/Bcl9l/Bicc1/Bmal1/Bmp2/Brd7/Btrc/Cav1/Ccdc88c/Ccn4/Ccnd1/Ccne1/Ccny/Cd44/Cdh1/Cdh2/Cdk14/Celsr1/Celsr2/Cmah/Col1a1/Cpe/Cpz/Crbn/Csnk1a1/Csnk1e/Csnk1g1/Csnk1g2/Csnk1g3/Csnk2a1/Csnk2b/Ctnnb1/Ctnnbip1/Ctnnd1/Ctnnd2/Ctr9/Cul3/Cyld/D1Pas1/Daam1/Daam2/Dab2/Dab2ip/Dact3/Ddx3x/Depdc1b/Dis…	305
BP	GO:0042391	regulation of membrane potential	305/10591	491/28891	8.11e-31	1.6e-28	5.73e-29	Abat/Abcb5/Adcy10/Adcyap1/Adora1/Adora2a/Adra1a/Adrb1/Adrb2/Akap6/Akap7/Akap9/Akt1/Akt2/Ank2/Ank3/Ano1/Ano6/App/Arl6ip5/Asic2/Atp1a1/Atp1a3/Atp1a4/Atp1b1/Atp1b2/Atp1b3/Atp2a2/Atxn1/Baiap2/Bcl2/Bcl2l1/Bdnf/Begain/Bin1/Bnip3l/Bves/Cacna1a/Cacna1c/Cacna1g/Cacna1h/Cacna1i/Cacna2d1/Cacnb2/Cacnb4/Cacng2/Calm1/Calm3/Camk2d/Casq2/Cav1/Cck/Ccn6/Cd36/Cdkn2a/Celf4/Chrm5/Chrna1/Chrna3/Chrna4/Chrna7/Chrna9/Ch…	305
BP	GO:0048880	sensory system development	304/10591	435/28891	1.49e-45	4.85e-42	1.74e-42	Abcb5/Abi2/Ache/Acvr2b/Acvrl1/Adamts18/Agtpbp1/Ahi1/Ahr/Aldh1a1/Aldh1a2/Aldh1a3/Angptl7/Apc/Arhgap35/Arl6/Atf4/Atoh7/Atp8a2/Barhl2/Bbs4/Bcar3/Bcl11b/Bcl2/Bdnf/Bfsp1/Bfsp2/Bhlhe22/Bhlhe23/Bloc1s3/Bmp6/Bmp7/Bmpr1b/Bmpr2/Cacna1c/Cacna1s/Calb1/Casp6/Casz1/Cc2d2a/Cdk20/Cdkn1c/Cdon/Celf4/Cep290/Chd7/Cited2/Clic4/Cln8/Cntf/Col4a1/Col5a1/Col5a2/Col8a1/Crb1/Crb2/Cryaa/Cryga/Crygf/Crygn/Crygs/Ctnnb1/Cyp1b1…	304
BP	GO:0001503	ossification	304/10591	484/28891	5.78e-32	1.34e-29	4.82e-30	A430033K04Rik/Acvr1/Acvr2a/Acvr2b/Adamts12/Adamts7/Adar/Adcy10/Adgrv1/Adrb2/Ahr/Akt1/Alox5/Alpl/Ank/Ano6/Apc/Asf1a/Asxl2/Atf4/Atp2b1/Atp6v0a4/Axin2/Bambi/Bcl2/Bmp1/Bmp2/Bmp2k/Bmp3/Bmp6/Bmp7/Bmp8a/Bmpr1b/Bmpr2/Bpnt2/Calca/Calcr/Casr/Cbfb/Ccn1/Ccn4/Ccr1/Cd276/Cdk6/Cebpa/Cebpb/Cebpd/Cer1/Chsy1/Clec3b/Cnmd/Col10a1/Col13a1/Col1a1/Col1a2/Col2a1/Creb3l1/Crim1/Csf1/Csgalnact1/Ctnnb1/Ctnnbip1/Ddr2/Dhrs3/D…	304
BP	GO:0016055	Wnt signaling pathway	303/10591	460/28891	1.58e-37	7.32e-35	2.63e-35	Abl1/Abl2/Adgra2/Amer1/Amer2/Amer3/Amfr/Amotl2/Ankrd6/Apc/Apcdd1/App/Arl6/Aspm/Atp6ap2/Atp6v0c/Axin2/Bambi/Barx1/Bcl9/Bcl9l/Bicc1/Bmal1/Bmp2/Brd7/Btrc/Cav1/Ccdc88c/Ccn4/Ccnd1/Ccne1/Ccny/Cd44/Cdh1/Cdh2/Cdk14/Celsr1/Celsr2/Cmah/Col1a1/Cpe/Cpz/Crbn/Csnk1a1/Csnk1e/Csnk1g1/Csnk1g2/Csnk1g3/Csnk2a1/Csnk2b/Ctnnb1/Ctnnbip1/Ctnnd1/Ctnnd2/Ctr9/Cul3/Cyld/D1Pas1/Daam1/Daam2/Dab2/Dab2ip/Dact3/Ddx3x/Depdc1b/Dis…	303

## Sheet: Kdm6b_Ngn2
Coenriched genes: top 10 GO terms
ONTOLOGY	ID	Description	GeneRatio	BgRatio	pvalue	p.adjust	qvalue	geneID	Count
BP	GO:0031346	positive regulation of cell projection organization	50/986	463/28891	8.07e-13	4.12e-09	3.22e-09	Actr3/Adnp/Atp1b2/Atp7a/Cbfa2t2/Ccr7/Cenpj/Cep135/Cfl1/Coro1c/Dcx/Dixdc1/Dlg4/Dmd/Dpysl3/Efna5/Elavl4/Fam98a/Fgfr1/Fscn1/Hsp90aa1/Itgb1/Kalrn/Map2k2/Map3k13/Mapt/Marcks/Mir124a-1/Nin/Nme2/Ntrk1/Numbl/Opa1/Pik3r1/Plekhm1/Plxna4/Pum2/Qki/Rhoq/Rnd2/Robo1/Robo2/Setx/Sh3glb1/Sirt1/Skil/Tenm3/Tmem30a/Trak1/Zmynd8	50
BP	GO:0050767	regulation of neurogenesis	50/986	494/28891	8.97e-12	1.53e-08	1.2e-08	Actr3/Adnp/Cdon/Chd7/Dcx/Dip2b/Dixdc1/Dlg4/Dll1/Dll3/Dll4/E2f1/Efna5/Efnb3/Egr2/Etv5/Fstl4/Hes6/Hif1a/Itgb1/Kalrn/Lhx2/Map2/Map2k2/Map3k13/Mapt/Marcks/Mir124a-1/Nap1l1/Nin/Notch1/Numbl/Opa1/Pcm1/Plxna4/Prtg/Ptprs/Qki/Rnd2/Robo1/Robo2/Sh3glb1/Ski/Skil/Slc7a5/Trak1/Trim32/Ttc3/Ufl1/Vsx2	50
BP	GO:0007015	actin filament organization	43/986	471/28891	6.07e-09	2.81e-06	2.2e-06	4930544G11Rik/Actn4/Actr3/Alms1/Arhgap12/Arhgap18/Arhgef18/Arpc5/Cald1/Cd47/Cfl1/Clasp2/Coro1c/Coro7/Ctnna2/Cyrib/Diaph3/Dpysl3/Elmo1/Evl/Fam171a1/Fchsd2/Fmn1/Fscn1/Grb2/Kptn/Marcks/Mtss1/Myadm/Myh9/Pakap/Pik3r1/Prex1/Rhoq/Rnd2/Shroom3/Smad3/Sorbs1/Sptan1/Tagln3/Tpm1/Trim27/Ttc8	43
BP	GO:0007389	pattern specification process	42/986	498/28891	8.59e-08	2.43e-05	1.9e-05	Axin2/Cdon/Cited2/Dll1/Dll3/Dll4/Eed/Egr2/Epb41l5/Fgfr1/Fgfr4/Hes6/Hhip/Hif1a/Isl1/Kdm2a/Lama5/Lhx2/Mafb/Meis2/Meis3/Mfng/Mib1/Mllt3/Mnx1/Neurog1/Notch1/Nrarp/Pax8/Pgap1/Rnf220/Robo1/Robo2/Scmh1/Shroom3/Ski/Smad3/Spry1/Ssbp3/Tifab/Ttc8/Zeb1	42
BP	GO:0031400	negative regulation of protein modification process	41/986	473/28891	5.8e-08	1.74e-05	1.36e-05	Adnp/Arrb2/Bdkrb2/Cadm1/Coro1c/Cry1/Dcun1d3/Dmd/Dusp6/Gadd45g/Gclc/Heg1/Hmg20a/Lilrb4b/Mapt/Mir26b/Myadm/Nnt/Pabpn1l/Paqr3/Pard3/Pias3/Ppia/Ppp1r15b/Prkar1a/Ptpa/Rock1/Sirt1/Snta1/Spag9/Spred1/Spred2/Spry1/Spry4/Tfap4/Trib1/Trim27/Ufl1/Wnk1/Zc3h12a/Zfyve28	41
BP	GO:0034329	cell junction assembly	41/986	481/28891	9.16e-08	2.43e-05	1.9e-05	Actn4/Actr3/Adgrl2/Adnp/Bcr/Cadm1/Cfl1/Clasp2/Cldn11/Cldn34d/Cntnap2/Coro1c/Dlg4/Efna5/Efnb3/Epb41l5/Fmn1/Fscn1/Gap43/Itgb1/Jam3/Lrtm1/Lzts1/Mapt/Myh9/Nfasc/Nrxn3/Ntrk1/Numbl/Pard3/Pik3r1/Pmp22/Ptprs/Rap2a/Robo1/Rock1/Shank2/Smad3/Sorbs1/St8sia2/Taok2	41
BP	GO:0051962	positive regulation of nervous system development	40/986	391/28891	7.98e-10	5.81e-07	4.55e-07	Actr3/Adgrl2/Adnp/Cdon/Dcx/Dixdc1/Dlg4/Dll3/E2f1/Efna5/Egr2/Etv5/Hif1a/Itgb1/Kalrn/Lrtm1/Map2k2/Map3k13/Mapt/Marcks/Mir124a-1/Nap1l1/Nin/Notch1/Ntrk1/Numbl/Opa1/Pik3r1/Plxna4/Qki/Rnd2/Robo1/Robo2/Sh3glb1/Skil/Slc7a5/St8sia2/Trak1/Trim32/Ufl1	40
BP	GO:0030900	forebrain development	40/986	425/28891	8.78e-09	3.73e-06	2.92e-06	Atp1b2/Atp7a/Ccdc85c/Cdon/Chd7/Cntnap2/Coro1c/Dcx/Dixdc1/E2f1/Elavl4/Fgfr1/Hif1a/Igf2bp1/Isl1/Lhx2/Ncam1/Neurog1/Nhlh2/Nin/Notch1/Nr4a3/Numbl/Pcm1/Pcnt/Pgap1/Plxna4/Ptprs/Robo1/Robo2/Ski/Slc1a2/Smarca4/Tacc1/Tsku/Ttc8/Tuba1a/Uba6/Zbtb18/Zmiz1	40
BP	GO:0048880	sensory system development	39/986	435/28891	5e-08	1.59e-05	1.25e-05	Alms1/Bsg/Cdon/Chd7/Cited2/Crybg3/Dcx/Dll1/Dll4/Fzr1/Hif1a/Isl1/Lhx2/Lpcat1/Meis2/Meis3/Miat/Mir124a-1/Neurod4/Nhs/Notch1/Pcnt/Pknox1/Pou2f1/Pxdn/Six5/Ski/Skil/Smad3/Smarca4/Spred1/Spred2/Spry1/Tenm3/Tsku/Tspan12/Ttc8/Vsx2/Zeb1	39
BP	GO:0001654	eye development	38/986	428/28891	9.53e-08	2.43e-05	1.9e-05	Alms1/Bsg/Cdon/Chd7/Cited2/Crybg3/Dcx/Dll1/Dll4/Fzr1/Hif1a/Lhx2/Lpcat1/Meis2/Meis3/Miat/Mir124a-1/Neurod4/Nhs/Notch1/Pcnt/Pknox1/Pou2f1/Pxdn/Six5/Ski/Skil/Smad3/Smarca4/Spred1/Spred2/Spry1/Tenm3/Tsku/Tspan12/Ttc8/Vsx2/Zeb1	38
Genes bound by only Kdm6b: top 10 GO terms
ONTOLOGY	ID	Description	GeneRatio	BgRatio	pvalue	p.adjust	qvalue	geneID	Count
BP	GO:0006338	chromatin remodeling	241/5641	489/28891	2.92e-50	1.87e-46	1.03e-46	Actb/Actl6a/Actr5/Actr8/Apbb1/Arid1a/Arid1b/Arid2/Asf1a/Ash2l/Atf2/Atf7ip/Axin1/Baz2a/Bcl6/Bcl7a/Bcl7c/Bend3/Brcc3dc/Brd2/Brd3/Brd7/Brpf1/Cbx8/Cdk2/Cdkn1c/Cdyl/Cecr2/Cenpn/Cggbp1/Chaf1a/Chaf1b/Chd2/Chd3/Chd4/Chd6/Chd7/Chd8/Chek1/Chrac1/Chtop/Ctcf/Ctr9/Dcaf13/Ddb1/Ddx21/Ddx23/Dicer1/Dmap1/Dnmt1/Dot1l/Dpf3/Dpy30/Dtx3l/Dyrk1a/Ehmt1/Eif1/Ep300/Epc1/Ercc6/Foxa1/Ftx/Gatad2a/Gatad2b/Glmn/Glyr1/Gnas/Gsk3…	241
BP	GO:0034248	regulation of amide metabolic process	209/5641	482/28891	2.04e-33	6.53e-30	3.58e-30	Aars1/Abca7/Abce1/Abcf1/Aco1/Ago2/Ago3/Akap6/Akt2/Apc/Barhl2/Bin1/Btg2/Bzw1/Bzw2/Calr/Caprin1/Caprin2/Casc3/Cdk4/Cdk5rap1/Celf1/Chrna7/Cirbp/Cnbp/Cnot1/Cnot11/Cnot3/Cnot7/Cnot8/Cnot9/Cpeb4/Csde1/Cyp1b1/Dap/Dapk3/Dcp1b/Ddx39b/Dhx9/Dnajc1/Dnajc3/Dus3l/Eif1/Eif2ak1/Eif2ak3/Eif2ak4/Eif2s1/Eif3b/Eif3d/Eif4a3/Eif4e/Eif4e3/Eif4ebp1/Eif4g2/Eif4g3/Eif5/Eif5a/Elavl4/Enc1/Ep300/Eprs1/Ern1/Etf1/Exosc8/Exosc9…	209
BP	GO:0006397	mRNA processing	199/5641	496/28891	1.36e-26	9.7e-24	5.32e-24	Adar/Akap17b/Arvcf/Bcas2/Cactin/Casc3/Ccar2/Cd2bp2/Cdk12/Cdk13/Celf1/Celf2/Celf4/Celf6/Chd8/Cirbp/Clp1/Cpsf2/Cpsf7/Cript/Cstf2/Cstf2t/Cstf3/Cwc15/Cwc22/Cwf19l2/Ddx17/Ddx20/Ddx23/Ddx39a/Ddx39b/Ddx5/Dhx38/Dhx8/Dhx9/Dus3l/Dyrk1a/Eif4a3/Elavl4/Ern1/Ern2/Fip1l1/Fra10ac1/Fxr2/Gemin2/Gemin5/Gemin6/Hnrnpa1/Hnrnpa2b1/Hnrnpc/Hnrnpf/Hnrnph1/Hnrnpk/Hnrnpl/Hnrnpll/Hnrnpm/Hspa8/Htatsf1/Ik/Isy1/Iws1/Khdc4/Khdrb…	199
BP	GO:0044772	mitotic cell cycle phase transition	197/5641	454/28891	1.29e-31	2.76e-28	1.51e-28	Actb/Actl6a/Adam17/Adamts1/Anapc11/Anapc15/Anapc4/Anapc7/Apc/Apex1/Appl1/Appl2/Arid1a/Arid1b/Arid2/Atm/Aurkb/Bard1/Bcl7a/Bcl7c/Blm/Brcc3dc/Brd7/Brsk2/Btn2a2/Bub1b/Bub3/Cacul1/Calm1/Calm2/Camk2d/Ccdc57/Ccna2/Ccnd1/Ccne1/Ccne2/Ccnf/Ccng1/Ccng2/Ccnj/Ccny/Cdc14b/Cdc20/Cdc25c/Cdc27/Cdca5/Cdk1/Cdk15/Cdk2/Cdk2ap2/Cdk4/Cdk5/Cdk5rap2/Cdk5rap3/Cdkn1b/Cdkn1c/Cdkn2a/Cdkn2c/Cdkn2d/Cenpf/Chek1/Chmp4b/Cks2/Clas…	197
BP	GO:1901987	regulation of cell cycle phase transition	191/5641	449/28891	2.39e-29	3.83e-26	2.1e-26	Actb/Actl6a/Adam17/Adamts1/Anapc11/Anapc15/Anapc4/Anapc7/Apbb1/Apbb3/Apc/Apex1/Appl1/Appl2/Arid1a/Arid1b/Arid2/Atf2/Atm/Aurka/Aurkb/Bard1/Bcl7a/Bcl7c/Blm/Brcc3dc/Brd7/Btn2a2/Bub1b/Bub3/Camk2d/Ccar2/Ccnd1/Ccng1/Cdc14b/Cdc20/Cdc25c/Cdca5/Cdk1/Cdk2/Cdk2ap2/Cdk4/Cdk5rap2/Cdk5rap3/Cdkn1b/Cdkn1c/Cdkn2a/Cdkn2c/Cdkn2d/Cdt1/Cenpf/Chek1/Cirbp/Clock/Clspn/Cradd/Creb3l1/Ctc1/Ctdsp1/Ctdsp2/Ctdspl/Cul4b/Dact1/…	191
BP	GO:0008380	RNA splicing	188/5641	449/28891	7.09e-28	5.68e-25	3.11e-25	Akap17b/Akt2/Arvcf/Bcas2/Cactin/Casc3/Ccar2/Ccnl1/Cd2bp2/Cdk12/Cdk13/Celf1/Celf2/Celf4/Celf6/Cirbp/Clk1/Clk2/Clk3/Clk4/Clp1/Cript/Cwc15/Cwc22/Cwf19l2/Ddx17/Ddx20/Ddx23/Ddx39a/Ddx39b/Ddx5/Dhx38/Dhx8/Dhx9/Dyrk1a/Eif4a3/Elavl4/Eny2/Ern1/Fastk/Fra10ac1/Fus/Fxr2/Gemin2/Gemin5/Gemin6/Hnrnpa1/Hnrnpa2b1/Hnrnpc/Hnrnpf/Hnrnph1/Hnrnph3/Hnrnpk/Hnrnpl/Hnrnpll/Hnrnpm/Hspa8/Htatsf1/Ik/Isy1/Iws1/Kat2a/Khdc4/Khdr…	188
BP	GO:0016055	Wnt signaling pathway	186/5641	460/28891	2.06e-25	1.2e-22	6.59e-23	2210016L21Rik/Amer3/Amotl1/Amotl2/Apc/Arl6/Atp6ap2/Atp6v0c/Axin1/Axin2/Bambi/Bcl9/Bcl9l/Bmal1/Brd7/Btrc/Caprin2/Ccar2/Ccdc88c/Ccnd1/Ccne1/Ccny/Cdh2/Celsr1/Celsr2/Celsr3/Chd8/Cpe/Crbn/Csnk1a1/Csnk1d/Csnk1g1/Csnk1g2/Csnk1g3/Csnk2a1/Ctnnbip1/Ctr9/Cxxc4/Cyld/Daam1/Dact1/Dapk3/Ddb1/Depdc1b/Dkk2/Dvl3/Eda/Ednra/Ednrb/Egf/Egr1/Emd/Ext1/Fermt2/Fgfr2/Fgfr3/Foxd1/Foxo1/Foxo3/Frat1/Frat2/Fuz/Fzd1/Fzd2/Fzd3/F…	186
BP	GO:0198738	cell-cell signaling by wnt	186/5641	462/28891	3.8e-25	1.87e-22	1.03e-22	2210016L21Rik/Amer3/Amotl1/Amotl2/Apc/Arl6/Atp6ap2/Atp6v0c/Axin1/Axin2/Bambi/Bcl9/Bcl9l/Bmal1/Brd7/Btrc/Caprin2/Ccar2/Ccdc88c/Ccnd1/Ccne1/Ccny/Cdh2/Celsr1/Celsr2/Celsr3/Chd8/Cpe/Crbn/Csnk1a1/Csnk1d/Csnk1g1/Csnk1g2/Csnk1g3/Csnk2a1/Ctnnbip1/Ctr9/Cxxc4/Cyld/Daam1/Dact1/Dapk3/Ddb1/Depdc1b/Dkk2/Dvl3/Eda/Ednra/Ednrb/Egf/Egr1/Emd/Ext1/Fermt2/Fgfr2/Fgfr3/Foxd1/Foxo1/Foxo3/Frat1/Frat2/Fuz/Fzd1/Fzd2/Fzd3/F…	186
BP	GO:0043161	proteasome-mediated ubiquitin-dependent protein catabolic process	185/5641	451/28891	3.65e-26	2.34e-23	1.28e-23	Akirin2/Amn1/Anapc10/Anapc11/Anapc4/Apc/Araf/Armc8/Ascc2/Atxn3/Aurka/Axin1/Axin2/Bag6/Bmal1/Btrc/Calr/Caml/Canx/Ccar2/Ccnf/Cdc20/Cdc27/Clock/Crbn/Csnk1a1/Csnk1d/Cul1/Cul2/Cul5/Dcaf11/Dcaf13/Dda1/Ddb1/Ddrgk1/Derl1/Det1/Dnajb2/Dnajb9/Dtx4/Edem1/Eif2ak3/Faf1/Faf2/Fbxl12/Fbxl14/Fbxl15/Fbxl16/Fbxl19/Fbxl2/Fbxl7/Fbxo22/Fbxo31/Fbxo33/Fbxo38/Fbxo44/Fbxo6/Fbxo9/Fem1a/Fem1b/Fem1c/Gabarap/Gba1/Gipc1/Glmn/Gn…	185
BP	GO:0072594	establishment of protein localization to organelle	183/5641	452/28891	4.23e-25	1.94e-22	1.06e-22	Abra/Adar/Agk/Aip/Akap1/Akirin2/Ap3b1/Appl1/Appl2/Atf2/Bag3/Bag4/Bag6/Bmal1/Bnip3l/Cabp1/Cacng2/Cct2/Cd36/Cdk1/Cdkn2a/Chmp4b/Cox18/Cry2/Cse1l/Ddx5/Dmap1/Dnaja1/Dnajc19/Dnlz/Dusp18/E2f3/Edem1/Efcab7/Ep300/Eps15/Fam53a/Fam53c/Fis1/Get1/Get3/Get4/Gga3/Gli3/Grpel1/Gsk3a/H1f5/Herpud1/Hk1/Hk2/Hspa4/Hspa5/Hspa8/Hspd1/Hyal2/Ift122/Ing1/Ipo13/Ipo5/Ipo7/Ipo9/Irgm1/Kpna2/Kpna3/Kpna6/Kpnb1/Lamp2/Lhcgr/Lmna/L…	183
Genes bound by only Ngn2: top 10 GO terms
ONTOLOGY	ID	Description	GeneRatio	BgRatio	pvalue	p.adjust	qvalue	geneID	Count
BP	GO:0034329	cell junction assembly	236/6021	481/28891	9.91e-44	6.4e-40	3.56e-40	Abi2/Abi3bp/Abl1/Ache/Actb/Actn1/Actn3/Actn4/Actr3/Add2/Adgrb1/Adgrb3/Adgre5/Adgrf1/Adgrl1/Adgrl2/Adgrl3/Agrn/Akap5/Amigo2/App/Arhgap6/Arvcf/Asic2/Bcl2/Bcr/Bdnf/Bsn/Cadm1/Camsap3/Cbln2/Cd9/Cdh10/Cdh11/Cdh12/Cdh13/Cdh15/Cdh2/Cdh20/Cdh22/Cdh26/Cdh3/Cdh5/Cdh6/Cdh7/Cdh9/Clasp2/Cldn1/Cldn10/Cldn11/Cldn17/Cldn3/Cldn34b3/Cldn34c4/Cldn4/Cldn5/Clstn1/Clstn2/Clstn3/Cntn5/Cntnap1/Cntnap2/Col17a1/Colq/Coro2b…	236
BP	GO:0042391	regulation of membrane potential	217/6021	491/28891	7.59e-32	8.08e-29	4.5e-29	Abcb5/Adcyap1/Adrb1/Agrn/Akap7/Akap9/Ank2/Ank3/Ano1/App/Arl6ip5/Asic2/Atp1a1/Atp1a3/Atp1b1/Atp1b3/Atp2a2/Baiap2/Bax/Bcl2/Bdnf/Best2/Bid/Cacna1d/Cacna1g/Cacna2d1/Cacnb2/Cacng2/Calm1/Camk2d/Casq2/Celf4/Cftr/Chrna1/Chrna10/Chrna5/Chrna7/Chrnb4/Ckap5/Cnih2/Cnr1/Cnr2/Cntnap1/Cntnap2/Crtc1/Ctnna3/Cux2/Dbn1/Dcdc2a/Dgki/Dld/Dmd/Dpp6/Drd1/Drd4/Ehd3/Ffar3/Fgf12/Fhl1/Foxp1/Gabra6/Gabrb1/Gabrb2/Gabre/Gabrg2/…	217
BP	GO:0050767	regulation of neurogenesis	202/6021	494/28891	1.67e-24	6.34e-22	3.53e-22	Ache/Actr2/Actr3/Adcyap1/Akap5/Anxa2/Arhgap32/Ascl1/Atoh1/Baiap2/Bcl11a/Bdnf/Bex1/Bmp7/Bmpr1a/Bmpr2/Camk2b/Casz1/Cdkl3/Cdkn2b/Chd7/Cit/Cux1/Cux2/Cxcl12/Cxcr4/Dab1/Dbn1/Disc1/Dlx2/Dnajb11/Dpysl5/Drd3/Dusp10/Dynlt1b/E2f1/Eef2k/Efna5/Eif2b2/Enpp2/Epha4/Ephb2/Etv5/F2/Ferd3l/Fezf1/Fezf2/Flt1/Fn1/Fstl4/Fxr1/Gata2/Gorasp1/Gper1/Grip1/Grm5/Hap1/Hapln1/Hapln4/Hdac2/Helt/Hes1/Hes7/Heyl/Hif1a/Hmga2/Hoxb3/Id…	202
BP	GO:0001667	ameboidal-type cell migration	200/6021	471/28891	1.01e-26	5.04e-24	2.81e-24	2610005L07Rik/Abl1/Actn4/Actr3/Acvr1/Adgra2/Adgrb1/Amot/Angpt1/Apc/Atoh8/Atp2b4/Bcar1/Bcas3/Bmp7/Bmper/Bmpr2/Ccn3/Ccr6/Cd248/Cd40/Cd63/Cdh13/Cdh2/Cdh5/Cer1/Clasp2/Clec14a/Col18a1/Coro1b/Crb2/Cxcl12/Cxcl13/Cxcr4/Cyp1b1/Dab2ip/Dock1/Dpp4/Dusp10/Edn2/Ednrb/Efnb1/Efnb2/Egf/Egr3/Enpp2/Epha2/Ephb4/Erbb4/Ets1/Evl/Fat2/Fbn2/Fbxw7/Fer/Fermt1/Fgf10/Fgf18/Fgf8/Fn1/Foxp1/Fstl1/Fut1/Fut8/Gadd45a/Gata2/Gbx2/Gd…	200
BP	GO:0034765	regulation of monoatomic ion transmembrane transport	193/6021	490/28891	3.05e-21	6.8e-19	3.79e-19	Abl1/Adcyap1r1/Adrb1/Agrn/Akap5/Akap7/Akap9/Ank2/Ank3/App/Arf1/Asic2/Asph/Atg5/Atp1b1/Atp1b3/Atp2b4/Atp7a/Atpsckmt/Bax/Bcl2/Cacna1b/Cacna1d/Cacna1e/Cacna2d1/Cacna2d2/Cacna2d3/Cacnb2/Cacng2/Cacng3/Cacng4/Cacng6/Cacng7/Calm1/Camk2d/Capn3/Casq2/Cd4/Cd63/Cftr/Chd7/Chp2/Clic5/Cnksr3/Cracr2a/Crbn/Ctss/Cybb/Dmd/Dpp10/Dpp6/Drd1/Drd3/Drd4/Ehd3/Ephb2/F2/F2r/Fbxo11/Fgf12/Fhl1/Fxyd3/Fxyd4/Fxyd6/Fyn/G6pd2/Gal…	193
BP	GO:0030900	forebrain development	192/6021	425/28891	8.29e-30	5.95e-27	3.31e-27	Agtpbp1/Akirin2/Akna/Alk/Aplp1/App/Arx/Ascl1/Atg7/Atoh1/Atp7a/Bax/Bcl11b/Bmpr1a/Btbd3/Cdh2/Cdk5r1/Cdk5r2/Cep120/Chd7/Chrd/Cntnap2/Col3a1/Creb1/Crk/Cxcl12/Cxcr4/Dab1/Dab2ip/Dclk2/Disc1/Dlc1/Dlx2/Dmxl2/Dnah5/Drd1/E2f1/Efhc1/Elavl4/Emx1/Eomes/Epha5/Ephb2/Ephb3/Erbb4/Ext1/Fabp7/Fat4/Fezf1/Fezf2/Fgf10/Fgf8/Fgfr2/Foxp2/Frs2/Fut1/Fut10/Fxr1/Fyn/Gata2/Gbx2/Gdpd5/Ghrh/Gli2/Grin1/Gsc/Hap1/Hdac2/Herc1/Hes1/…	192
BP	GO:0003012	muscle system process	191/6021	446/28891	4.07e-26	1.88e-23	1.05e-23	Actn3/Adra1b/Adra2a/Adra2b/Adra2c/Adrb1/Agrn/Akap1/Akap13/Akap9/Ank2/Apbb1/Apbb2/Arhgap42/Atp1a1/Atp1a3/Atp1b1/Atp2a2/Atp2b1/Atp2b4/Atp8a2/Bdkrb2/Cacna1d/Cacna1g/Cacna2d1/Cacnb2/Calcrl/Cald1/Calm1/Camk2d/Camk2g/Camta2/Casq2/Ccn2/Chga/Chrna1/Chrnb4/Ctdp1/Ctnna3/Cxcr4/Dbn1/Dmd/Drd1/Edn2/Ednrb/Ehd3/Eno1b/F2r/Flt1/Foxo1/Foxo3/Foxp1/G6pd2/Gaa/Gdnf/Ghsr/Gja5/Glra1/Gpd1l/Gper1/Grip2/Gsn/Gtf2ird1/Gtf2ird…	191
BP	GO:0031346	positive regulation of cell projection organization	188/6021	463/28891	1.76e-22	4.73e-20	2.64e-20	Abi2/Abl1/Abl2/Ache/Actr2/Actr3/Adcyap1/Agrn/Ahi1/Akap5/Alk/Apbb1/Apc/Arhgap32/Arpc2/Atoh7/Atp7a/Atp8a2/Auts2/Baiap2/Bcl11a/Bdnf/Bmp7/Bmpr2/Camk1d/Camk2b/Cbfa2t2/Ccr7/Cdkl3/Cenpj/Cep120/Cnr1/Cntn1/Cobl/Coro1b/Creb3l2/Crtc1/Cux1/Cux2/Cxcl12/Dab2ip/Dbn1/Dcc/Ddr1/Disc1/Dmd/Dnm3/Dpysl3/Dynlt1b/Dynlt1f/Dzip1/Eef2k/Efna5/Eif2b2/Elavl4/Enc1/Enpp2/Epha3/Epha4/Ephb2/Eps8/F2rl1/Fbxo38/Fez1/Fn1/Fscn1/Fut9/F…	188
BP	GO:0007015	actin filament organization	185/6021	471/28891	2.91e-20	5.53e-18	3.08e-18	Abi2/Abl1/Abl2/Actn1/Actn4/Actr2/Actr3/Add2/Add3/Arf1/Arhgap18/Arhgap28/Arhgap40/Arhgap6/Arhgef10l/Arhgef18/Arpc2/Arpin/Baiap2/Baiap2l2/Bcar1/Bcl2/C9orf72/Cald1/Capg/Capza2/Carmil3/Catip/Ccn2/Cd2ap/Cfl2/Cgnl1/Cit/Clasp2/Cnn3/Cobl/Coro1b/Coro2b/Cotl1/Cracd/Cryaa/Ctnna2/Cyfip2/Cyria/Cyrib/Dbn1/Diaph2/Diaph3/Dlc1/Dpysl3/Dstn/Elmo1/Elmo2/Enah/Epha1/Eps8/Evl/Ezr/F2rl1/Fam107a/Fam171a1/Fat1/Fer/Fermt2/…	185
BP	GO:0001503	ossification	185/6021	484/28891	8.77e-19	1.2e-16	6.71e-17	Actn3/Acvr1/Adgrv1/Alpl/Ank/Apc/Areg/Asf1a/Asxl2/Atp2b1/Atp6v0a4/Atp6v1b1/Axin2/Bcl2/Bmp3/Bmp6/Bmp7/Bmp8a/Bmp8b/Bmpr1a/Bmpr1b/Bmpr2/Bpnt2/Ccdc134/Ccn2/Cd276/Cdk6/Cebpd/Cer1/Chrd/Cnmd/Col1a1/Col1a2/Creb3l1/Crim1/Csf1/Csgalnact1/Dhrs3/Dlk1/Epha2/Erh/Ext1/Ext2/Fam20c/Fat4/Fbn2/Fermt2/Fgf18/Fgf9/Fgfr2/Fgr/Fhl2/Fosl2/Foxc1/Fzd1/Gli2/Glis1/Gnas/Gpld1/Gpm6b/H3f3a/H3f3b/Hdac4/Hdac8/Hif1a/Hspg2/Ibsp/Id1/I…	185

## Sheet: Kdm6b_Neurod1
Coenriched genes: top 10 GO terms
ONTOLOGY	ID	Description	GeneRatio	BgRatio	pvalue	p.adjust	qvalue	geneID	Count
BP	GO:0030900	forebrain development	35/819	425/28891	2.19e-08	8.39e-05	6.93e-05	Alk/App/Ccdc85c/Chd7/Cntnap2/Coro1c/Creb1/E2f1/Fgf10/Gsk3b/Hdac2/Isl1/Kdm6b/Lhx3/Mcph1/Ncam1/Ncor2/Ndst1/Nhlh2/Notch1/Numbl/Prdm8/Prox1/Ptprs/Robo1/Robo2/Ski/Slc1a2/Srgap2/Tacc3/Ttc8/Uncx/Wnt7b/Zbtb18/Zswim6	35
BP	GO:0007389	pattern specification process	35/819	498/28891	9.86e-07	0.000775948	0.000641082	Ap1b1/Axin2/Cer1/Ddit3/Dll4/Dop1b/Eya1/Fgf10/Foxn4/Grem2/Hes6/Hipk2/Invs/Irx3/Isl1/Lama5/Lhx3/Meis3/Mnx1/Nckap1/Notch1/Nrarp/Pax3/Rnf220/Robo1/Robo2/Satb2/Ski/Smad2/Ssbp3/Tshz1/Ttc8/Uncx/Wnt7b/Zeb1	35
BP	GO:0048880	sensory system development	33/819	435/28891	3.69e-07	0.000435709	0.000359979	Angptl7/Cacna1c/Cdkn1c/Celf4/Chd7/Crybg3/Ctns/Dll4/Fgf10/Foxn4/Hdac2/Hipk2/Isl1/Meis3/Miat/Mir218-2/Neurod4/Notch1/Phox2b/Pknox1/Prox1/Sdk2/Ski/Skil/Slc25a25/Sox11/Sp1/Th/Tmem132e/Tspan12/Ttc8/Vsx2/Zeb1	33
BP	GO:0034329	cell junction assembly	33/819	481/28891	3.35e-06	0.00121883	0.00100698	App/Bcr/Cadm1/Cdh11/Cdh20/Cdh6/Cldn17/Cldn34d/Cntnap2/Coro1c/Coro2b/Dlg4/Flrt1/Gabrb3/Gsk3b/Iqgap1/Irx3/Itgav/Lrrtm1/Lrrtm4/Myh9/Nfasc/Numbl/Pard3/Pmp22/Ptprs/Pxn/Rap2a/Robo1/Sdk2/Shank2/Srgap2/Vcl	33
BP	GO:0050767	regulation of neurogenesis	33/819	494/28891	5.89e-06	0.00150005	0.00123933	Adcyap1/Chd7/Dlg4/Dll4/Dusp10/E2f1/Gsk3b/Hdac2/Hes6/Kdm4a/Limk1/Map2/Map3k13/Nkx6-1/Nos1/Notch1/Numbl/Prox1/Prtg/Ptprf/Ptprs/Robo1/Robo2/Sgk1/Ski/Skil/Slc7a5/Sox11/Stk25/Tenm4/Trak1/Vsx2/Wnt7b	33
BP	GO:0031346	positive regulation of cell projection organization	31/819	463/28891	1.07e-05	0.00213984	0.00176792	Adcyap1/Alk/Ap2a1/Auts2/Cbfa2t2/Cep135/Coro1c/Crocc/Dlg4/Gsk3b/Iqgap1/Katnb1/Limk1/Map3k13/Nckap1/Numbl/Pacsin1/Ppp2r5b/Ptbp1/Ptprf/Rab8b/Ret/Robo1/Robo2/Septin9/Serpini1/Sgk1/Skil/Stk25/Tapt1/Trak1	31
BP	GO:0001654	eye development	30/819	428/28891	6.09e-06	0.00150005	0.00123933	Angptl7/Cacna1c/Cdkn1c/Celf4/Chd7/Crybg3/Ctns/Dll4/Fgf10/Foxn4/Hdac2/Hipk2/Meis3/Miat/Mir218-2/Neurod4/Notch1/Pknox1/Prox1/Sdk2/Ski/Skil/Slc25a25/Sox11/Sp1/Th/Tspan12/Ttc8/Vsx2/Zeb1	30
BP	GO:0150063	visual system development	30/819	431/28891	6.99e-06	0.00150005	0.00123933	Angptl7/Cacna1c/Cdkn1c/Celf4/Chd7/Crybg3/Ctns/Dll4/Fgf10/Foxn4/Hdac2/Hipk2/Meis3/Miat/Mir218-2/Neurod4/Notch1/Pknox1/Prox1/Sdk2/Ski/Skil/Slc25a25/Sox11/Sp1/Th/Tspan12/Ttc8/Vsx2/Zeb1	30
BP	GO:0001667	ameboidal-type cell migration	30/819	471/28891	3.76e-05	0.00467916	0.00386589	Akt3/Amotl2/Cer1/Coro1c/Dll4/Dusp10/Fgf10/Fut8/Iqgap1/Iqsec1/Isl1/Itgav/Lama5/Mir218-2/Myh9/Nckap1/Notch1/Pax3/Paxip1/Phox2b/Pmp22/Prox1/Ptp4a3/Pxn/Radil/Ret/Robo1/Sash1/Sp1/Vash1	30
BP	GO:0043010	camera-type eye development	29/819	380/28891	1.65e-06	0.000780523	0.000644862	Angptl7/Cacna1c/Cdkn1c/Celf4/Chd7/Crybg3/Ctns/Dll4/Fgf10/Foxn4/Hdac2/Hipk2/Miat/Mir218-2/Neurod4/Notch1/Pknox1/Prox1/Sdk2/Ski/Skil/Slc25a25/Sox11/Sp1/Th/Tspan12/Ttc8/Vsx2/Zeb1	29
Genes bound by only Kdm6b: top 10 GO terms
ONTOLOGY	ID	Description	GeneRatio	BgRatio	pvalue	p.adjust	qvalue	geneID	Count
BP	GO:0006338	chromatin remodeling	290/7817	489/28891	2.12e-51	1.37e-47	6.61e-48	Actb/Actl6a/Actr5/Actr8/Anp32b/Apbb1/Arid1a/Arid1b/Arid2/Asf1a/Ash2l/Atf2/Atf7ip/Atrx/Axin1/Babam1/Baz2a/BC004004/Bcl6/Bcl7a/Bcl7b/Bend3/Bicral/Bmyc/Brcc3/Brd2/Brd3/Brd9/Brdt/Cbx8/Cdk2/Cdkn1c/Cdyl/Cebpg/Cecr2/Cenpa/Cenpn/Cfdp1/Cggbp1/Chaf1a/Chaf1b/Chd1/Chd1l/Chd2/Chd3/Chd4/Chd6/Chd7/Chd8/Chrac1/Chtop/Coprs/Ctcf/Ctr9/Daxx/Ddb1/Dek/Dicer1/Dnmt1/Dot1l/Dpf1/Dpf2/Dpf3/Dppa2/Dpy30/Dyrk1a/Eed/Eif1/Ep300…	290
BP	GO:0006397	mRNA processing	275/7817	496/28891	3.69e-41	4.78e-38	2.31e-38	Aar2/Adar/Adarb1/Adarb2/Ahcyl1/Akap8l/Alkbh5/Alyref2/App/Aqr/Armc7/Arvcf/Brdt/Bud31/Cactin/Casc3/Ccar2/Cd2bp2/Cdk12/Cdk13/Celf1/Celf2/Celf3/Celf4/Celf5/Celf6/Chd8/Cirbp/Clasrp/Clp1/Cmtr1/Cmtr2/Cnot6l/Cpsf1/Cpsf4/Cpsf6/Cpsf7/Csdc2/Cstf2t/Cstf3/Cwc22/Cwc25/Dcps/Ddx17/Ddx20/Ddx39a/Ddx39b/Ddx41/Ddx47/Ddx5/Dhx15/Dhx16/Dhx38/Dhx8/Dhx9/Dnajc17/Dus3l/Dyrk1a/Ecd/Eftud2/Eif4a3/Elavl4/Ern1/Ess2/Fam50a/Fip1l…	275
BP	GO:0034248	regulation of amide metabolic process	267/7817	482/28891	6.72e-40	6.22e-37	3e-37	Aars1/Abca7/Abce1/Abcf1/Ago1/Ago2/Ajuba/Akap6/Akt1/Akt2/Ang/Apc/App/Btg2/Bzw1/Bzw2/Calr/Caprin1/Casc3/Casp3/Celf1/Chrna7/Cirbp/Cnbp/Cnot1/Cnot10/Cnot11/Cnot2/Cnot3/Cnot6/Cnot6l/Cnot8/Cnot9/Coa3/Cpeb2/Cpeb3/Csde1/Csnk1e/Ctif/Cyp1b1/D1Pas1/Dap/Dapk1/Dapk3/Dcp1a/Dcp1b/Dcp2/Dcps/Ddx39b/Ddx3x/Dhx9/Dnajc1/Dnajc3/Dus3l/Eef2/Eef2k/Eif1/Eif2ak1/Eif2ak3/Eif2ak4/Eif3b/Eif3d/Eif4a3/Eif4e/Eif4e3/Eif4ebp2/Eif4…	267
BP	GO:0043161	proteasome-mediated ubiquitin-dependent protein catabolic process	266/7817	451/28891	1.36e-46	4.41e-43	2.13e-43	Akirin2/Akt1/Ambra1/Amn1/Anapc4/Anapc5/Apc/Appbp2/Araf/Arih1/Armc8/Arrb1/Arrb2/Ascc3/Atxn3/Aurka/Axin1/Axin2/Bag5/Bag6/Bbs7/Bcap31/Birc2/Bmal1/Btrc/Calr/Calr3/Caml/Canx/Cbfa2t3/Ccar2/Ccdc47/Ccnf/Cdc20/Cdc23/Cdc26/Cdc27/Cdc34/Chfr/Commd1/Cop1/Crbn/Csnk1a1/Csnk1d/Csnk1e/Ctnnb1/Cul2/Cul3/Cul5/Dcaf11/Dcaf12/Dda1/Ddb1/Ddrgk1/Derl1/Derl3/Det1/Dmac2/Dnajb9/Dtx4/Edem3/Eif2ak3/Eif3h/Epm2a/Erlin2/Faf1/Faf2…	266
BP	GO:0044772	mitotic cell cycle phase transition	263/7817	454/28891	4.46e-44	7.22e-41	3.49e-41	Actb/Actl6a/Adam17/Akt1/Ambra1/Anapc15/Anapc4/Anapc5/Anapc7/Ankrd17/Anp32b/Apc/App/Appl1/Arid1a/Arid1b/Arid2/Atm/Aurkb/Aven/Babam1/Babam2/Bach1/Bard1/Bcl7a/Bcl7b/Blm/Bmyc/Brcc3/Bub3/Calm1/Calm2/Calm3/Camk2a/Camk2d/Casp2/Ccna2/Ccnd3/Ccne1/Ccne2/Ccnf/Ccng1/Ccng2/Ccnh/Ccnj/Ccnjl/Ccny/Cdc14a/Cdc20/Cdc23/Cdc25a/Cdc25c/Cdc27/Cdc6/Cdc7/Cdca5/Cdk1/Cdk14/Cdk15/Cdk16/Cdk2/Cdk2ap2/Cdk5/Cdk5rap2/Cdk5rap3/Cdk…	263
BP	GO:1901987	regulation of cell cycle phase transition	262/7817	449/28891	1.03e-44	2.23e-41	1.07e-41	Actb/Actl6a/Adam17/Akt1/Ambra1/Anapc15/Anapc4/Anapc5/Anapc7/Ankrd17/Anp32b/Apbb1/Apbb2/Apbb3/Apc/App/Appl1/Arid1a/Arid1b/Arid2/Atf2/Atm/Atp2b4/Atrip/Aurka/Aurkb/Aven/Babam1/Babam2/Bard1/Bcl7a/Bcl7b/Blm/Brcc3/Bub3/Camk2d/Casp2/Ccar2/Ccng1/Ccnh/Cdc14a/Cdc20/Cdc23/Cdc25a/Cdc25c/Cdc6/Cdc7/Cdca5/Cdk1/Cdk2/Cdk2ap2/Cdk5rap2/Cdk5rap3/Cdk7/Cdkn1a/Cdkn1b/Cdkn1c/Cdkn2a/Cdkn2c/Cdt1/Cenpe/Cenpf/Cenpj/Chfr/Chm…	262
BP	GO:0022411	cellular component disassembly	260/7817	462/28891	1.65e-40	1.79e-37	8.62e-38	Abce1/Actn2/Acvr1c/Adamts5/Add1/Add2/Akap5/Akap8l/Ambra1/Apaf1/Apc/Arf6/Arfip2/Arhgef1/Arid1a/Arid2/Ascc3/Asph/Atg12/Atg2a/Atg4d/Atg5/Atg9a/Atg9b/Atp2a2/Atp5if1/Aurka/Bax/Becn1/Blcap/Bmyc/Bnip3/Bnip3l/C1qb/Calm1/Camsap1/Camsap2/Camsap3/Capn10/Capza2/Capzb/Ccsap/Cd24a/Cdc37/Cdk1/Cdk5/Cdk5rap3/Cdkn2a/Cebpg/Cfl1/Cfl2/Chka/Chmp4b/Chmp4c/Cib1/Cisd2/Ckap2/Clasp1/Clasp2/Cln3/Cttn/Ddit4/Ddr1/Ddrgk1/Dedd2…	260
BP	GO:0050767	regulation of neurogenesis	254/7817	494/28891	5.2e-31	1.98e-28	9.56e-29	Ache/Actr2/Actr3/Adcyap1/Adnp/Afdn/Akap5/Amigo1/Ankrd27/Arhgap32/Arhgap4/Ascl1/Bag1/Baiap2/Bcan/Bcl11a/Bhlhb9/Bhlhe40/Bhlhe41/Bmal1/Bmp2/Bmp7/Bmpr1a/Bmpr2/Btg2/Caprin1/Cask/Casz1/Cd24a/Cdk5/Cdkl5/Cdon/Cers2/Chd7/Cit/Crabp2/Ctnnb1/Cul7/Cux1/Cux2/Cxcr4/Dab1/Dag1/Dbn1/Dbnl/Dct/Dcx/Dicer1/Dip2b/Disc1/Dixdc1/Dlg4/Dll1/Dll3/Dlx1/Dmrta2/Dnm1l/Dpysl5/Draxin/Dscam/Dynlt1b/Eef2k/Efna5/Egfr/Egr2/Eif2b2/Eif4…	254
BP	GO:0008380	RNA splicing	252/7817	449/28891	5.06e-39	4.1e-36	1.98e-36	Aar2/Akt2/Alyref2/Aqr/Armc7/Arvcf/Atxn7l3/Brdt/Bud31/Cactin/Casc3/Ccar2/Ccnl1/Ccnl2/Cd2bp2/Cdk12/Cdk13/Celf1/Celf2/Celf3/Celf4/Celf5/Celf6/Cirbp/Clasrp/Clk1/Clk3/Clk4/Clp1/Cwc22/Cwc25/Dcps/Ddx17/Ddx20/Ddx39a/Ddx39b/Ddx41/Ddx47/Ddx5/Dhx15/Dhx16/Dhx38/Dhx8/Dhx9/Dnajc17/Dyrk1a/Ecd/Eftud2/Eif4a3/Elavl4/Eny2/Ern1/Ess2/Fam50a/Fra10ac1/Fus/Fxr2/Gemin2/Gemin5/Gemin8/Habp4/Hmx2/Hnrnpa1/Hnrnpa2b1/Hnrnpa3/H…	252
BP	GO:0051656	establishment of organelle localization	248/7817	491/28891	8.72e-29	2.17e-26	1.05e-26	Abce1/Abraxas2/Actn4/Actr10/Agtpbp1/Ahi1/Ankfn1/Ap1s2/Ap3b2/Ap3d1/Ap3m2/Ap3s2/Apc/Arf1/Arfgap2/Arfgap3/Atm/Aurkb/Becn1/Bicd1/Bicd2/Bicdl1/Bloc1s1/Bloc1s5/Borcs5/Borcs6/Borcs8/Bub3/Cdc23/Cdc42/Cdca5/Cdk5/Cdk5rap2/Cdt1/Cenpa/Cenpc1/Cenpe/Cenpf/Cep120/Cep83/Cfl1/Chga/Chmp4b/Chmp4c/Clasp1/Clasp2/Clmn/Cln3/Clnk/Cnih2/Copg1/Copg2/Cops5/Cplx2/Ctnnb1/Cul3/D6Wsu163e/Dctn2/Dipk2a/Dlg1/Dnm1l/Dnm3/Dpysl2/Dyn…	248
Genes bound by only Neurod1: top 10 GO terms
ONTOLOGY	ID	Description	GeneRatio	BgRatio	pvalue	p.adjust	qvalue	geneID	Count
BP	GO:0007517	muscle organ development	11/199	382/28891	7.49e-05	0.0874012	0.0824227	Dll1/Dll4/Dner/Etv1/Foxn2/Ky/Nfatc3/Pax7/Rbfox1/Scn8a/Tcf7l2	11
BP	GO:0034329	cell junction assembly	11/199	481/28891	0.000541023	0.196266	0.185086	Cdh26/Cdh6/Crk/Elavl2/Flrt1/Lzts3/Nedd4l/Nphp4/Ntrk1/Pclo/Slitrk1	11
BP	GO:0007264	small GTPase mediated signal transduction	10/199	428/28891	0.000818572	0.212283	0.200191	Akap13/Arhgap12/Arhgap18/Arhgap32/Crk/F2r/Iqsec1/Ntrk1/Rasgef1c/Sh2b2	10
BP	GO:0003012	muscle system process	10/199	446/28891	0.00111634	0.217128	0.20476	Akap13/Casq2/Edn2/F2r/Kcnd2/Nedd4l/Nfatc3/Pde9a/Sstr2/Tacr1	10
BP	GO:0045444	fat cell differentiation	9/199	270/28891	0.00011417	0.0888244	0.0837649	Creb5/E2f1/Eif2ak3/Fam120b/Ncor2/Rora/Runx1t1/Sh2b2/Tcf7l2	9
BP	GO:0062012	regulation of small molecule metabolic process	9/199	389/28891	0.00158456	0.228456	0.215443	Cbfa2t3/Comt/Ddit4/Eif2ak3/Ncor2/Nnmt/Rora/Slc7a7/Tcf7l2	9
BP	GO:0034765	regulation of monoatomic ion transmembrane transport	9/199	490/28891	0.00716221	0.26547	0.250348	Casq2/F2r/Kcnab2/Kcnc1/Kcnd2/Nedd4l/Scn8a/Slc31a2/Tpcn1	9
BP	GO:0042391	regulation of membrane potential	9/199	491/28891	0.00725371	0.26547	0.250348	Casq2/Celf4/Grik3/Kcnab2/Kcnd2/Nedd4l/Pclo/Scn8a/Tacr1	9
BP	GO:0051056	regulation of small GTPase mediated signal transduction	8/199	230/28891	0.00020549	0.119904	0.113074	Akap13/Arhgap12/Arhgap18/Crk/F2r/Iqsec1/Ntrk1/Sh2b2	8
BP	GO:0016358	dendrite development	8/199	327/28891	0.00202614	0.228456	0.215443	Crk/Disc1/Flrt1/Foxo6/Fstl4/Iqsec1/Lzts3/Nedd4l	8

## Sheet: Kdm6b_Isl1-Lhx3
Coenriched genes: top 10 GO terms
ONTOLOGY	ID	Description	GeneRatio	BgRatio	pvalue	p.adjust	qvalue	geneID	Count
BP	GO:0050767	regulation of neurogenesis	49/955	494/28891	9.72e-12	1.2e-08	9.74e-09	Adcyap1/Adnp/Akap5/Casz1/Chd7/Cxcr4/Dab1/Disc1/Dll1/Efna5/Epha7/Ephb2/Fezf2/Fzd3/Hdac2/Itgb1/Kalrn/Kdm1a/Lef1/Map2/Map3k13/Marcks/Nfatc4/Nkx6-1/Nrg1/Prkch/Prmt5/Prtg/Qki/Rassf10/Robo1/Robo2/Rtn4r/Rufy3/Sema3a/Sema3d/Sema6a/Sema6d/Sgk1/Sh3glb1/Shox2/Skil/Tenm4/Thy1/Tiam2/Trak1/Vsx2/Xrcc2/Zcchc24	49
BP	GO:0034329	cell junction assembly	48/955	481/28891	1.28e-11	1.27e-08	1.03e-08	Adgrl3/Adnp/Akap5/App/Asic2/C1ql3/Cadm1/Cd9/Cdh11/Cdh2/Cdh20/Chd4/Clasp2/Cldn3/Cldn34d/Cntnap2/Colq/Coro2b/Dlc1/Dnm3/Efna5/Elavl2/Epha7/Ephb2/Flrt3/Fzd1/Gap43/Gria1/Irx3/Itgav/Itgb1/Lrrtm1/Lrrtm4/Nfasc/Nr1h4/Nrg1/Nrxn3/Pard3/Peak1/Pmp22/Prkch/Ptk2b/Ptprk/Robo1/Smad7/Tesk2/Thy1/Wnt11	48
BP	GO:0030900	forebrain development	43/955	425/28891	9.73e-11	6.02e-08	4.88e-08	App/Arid1a/Bhlhe22/Cdh2/Cep120/Chd7/Cntnap2/Cxcr4/Dab1/Dclk1/Disc1/Dlc1/Ephb2/Fat4/Fezf2/Fgf10/Gbx2/Hdac2/Hnrnpk/Isl1/Kdm1a/Lef1/Mcph1/Mecom/Msx1/Ncam1/Ndst1/Nrg1/Nrp2/Otx2/Robo1/Robo2/Rtn4r/Sall1/Sema3a/Slc1a2/Slc7a11/Tmem108/Ttc8/Tuba1a/Uncx/Zbtb18/Zmiz1	43
BP	GO:0007389	pattern specification process	42/955	498/28891	3.57e-08	9.36e-06	7.58e-06	Axin2/Bhlhe22/Cited2/Dll1/Ednra/Eya1/Fezf2/Fgf10/Foxa1/Foxa2/Gbx2/Grem2/Hoxc4/Invs/Irx3/Isl1/Lef1/Meis2/Mfng/Mib1/Mllt3/Mnx1/Msx1/Nrp2/Otx2/Pax3/Ptch1/Rnf220/Robo1/Robo2/Satb2/Scmh1/Sema3a/Sim2/Spry1/Ssbp3/Tshz1/Ttc8/Uncx/Vangl2/Wnt11/Xrcc2	42
BP	GO:0007411	axon guidance	40/955	252/28891	1.77e-16	4.38e-13	3.55e-13	Alcam/App/B3gnt2/Chl1/Cntn2/Cxcr4/Ednra/Efna5/Epha7/Ephb2/Fezf2/Flrt3/Fzd3/Gap43/Gbx2/Isl1/Kalrn/Klf7/Lgr4/Lhx4/Mnx1/Ncam1/Nfasc/Nrcam/Nrp2/Otx2/Pcdhac2/Prtg/Ptch1/Ptprm/Robo1/Robo2/Rtn4r/Sema3a/Sema3d/Sema6a/Sema6d/Trio/Ttc8/Vangl2	40
BP	GO:0097485	neuron projection guidance	40/955	252/28891	1.77e-16	4.38e-13	3.55e-13	Alcam/App/B3gnt2/Chl1/Cntn2/Cxcr4/Ednra/Efna5/Epha7/Ephb2/Fezf2/Flrt3/Fzd3/Gap43/Gbx2/Isl1/Kalrn/Klf7/Lgr4/Lhx4/Mnx1/Ncam1/Nfasc/Nrcam/Nrp2/Otx2/Pcdhac2/Prtg/Ptch1/Ptprm/Robo1/Robo2/Rtn4r/Sema3a/Sema3d/Sema6a/Sema6d/Trio/Ttc8/Vangl2	40
BP	GO:0016055	Wnt signaling pathway	39/955	460/28891	9.53e-08	2.11e-05	1.71e-05	Adnp/App/Axin2/Bambi/Cdh2/D1Pas1/Disc1/Ednra/Fbxw11/Fgf10/Fzd1/Fzd3/Hdac2/Invs/Isl1/Kremen1/Lef1/Lgr4/Limd1/Mbd2/Mdfic/Mllt3/Nfatc4/Nlk/Pin1/Prkn/Pygo1/Rbms3/Rnf220/Sall1/Sox13/Sox4/Tle1/Tle3/Tle4/Tmem131l/Vangl2/Vgll4/Wnt11	39
BP	GO:0198738	cell-cell signaling by wnt	39/955	462/28891	1.07e-07	2.11e-05	1.71e-05	Adnp/App/Axin2/Bambi/Cdh2/D1Pas1/Disc1/Ednra/Fbxw11/Fgf10/Fzd1/Fzd3/Hdac2/Invs/Isl1/Kremen1/Lef1/Lgr4/Limd1/Mbd2/Mdfic/Mllt3/Nfatc4/Nlk/Pin1/Prkn/Pygo1/Rbms3/Rnf220/Sall1/Sox13/Sox4/Tle1/Tle3/Tle4/Tmem131l/Vangl2/Vgll4/Wnt11	39
BP	GO:0060560	developmental growth involved in morphogenesis	37/955	292/28891	2.97e-12	4.89e-09	3.97e-09	Adnp/App/Cadm1/Clasp2/Cxcr4/Dclk1/Disc1/Ednra/Efna5/Epha7/Esr1/Fgf10/Flrt3/Hnrnpk/Itgb1/Kdm1a/Map2/Map3k13/Mgll/Ndn/Nkx6-1/Nrp2/Prkn/Raph1/Robo1/Rtn4r/Rufy3/Sall1/Sema3a/Sema3d/Sema6a/Sema6d/Sh3glb1/Spry1/Tmem108/Vangl2/Wnt11	37
BP	GO:0050803	regulation of synapse structure or activity	37/955	317/28891	3.43e-11	2.83e-08	2.29e-08	Adgrl3/Adnp/App/Asap1/Asic2/C1ql3/Cdh2/Chd4/Colq/Ctnna2/Disc1/Dnm3/Efna5/Elavl2/Epha7/Ephb2/Flrt3/Fzd1/Hnrnpk/Hspa8/Itgb1/Kalrn/Lrrtm1/Lrrtm4/Marcks/Nfatc4/Nrcam/Nrg1/Nrp2/Ptk2b/Robo1/Slc17a6/Slc18a3/Slc7a11/Tanc2/Tuba1a/Zmynd8	37
Genes bound by only Kdm6b: top 10 GO terms
ONTOLOGY	ID	Description	GeneRatio	BgRatio	pvalue	p.adjust	qvalue	geneID	Count
BP	GO:0006338	chromatin remodeling	287/7816	489/28891	1.31e-49	4.26e-46	2.05e-46	Actb/Actl6a/Actr5/Actr8/Anp32b/Apbb1/Arid1a/Arid1b/Arid2/Asf1a/Ash2l/Atf2/Atf7ip/Atrx/Axin1/Babam1/Baz1b/Baz2a/BC004004/Bcl6/Bcl7a/Bcl7b/Bend3/Bicral/Bmyc/Brcc3/Brd2/Brd3/Brd9/Brdt/Brpf1/Cbx8/Cdk2/Cdkn1c/Cdyl/Cebpg/Cecr2/Cenpa/Cenpn/Cfdp1/Cggbp1/Chaf1a/Chaf1b/Chd1/Chd1l/Chd2/Chd3/Chd4/Chd6/Chd7/Chd8/Chrac1/Chtop/Coprs/Ctcf/Ctr9/Daxx/Ddb1/Dek/Dicer1/Dnmt1/Dot1l/Dpf1/Dpf2/Dpf3/Dppa2/Dpy30/Dyrk1a/Ee…	287
BP	GO:0043161	proteasome-mediated ubiquitin-dependent protein catabolic process	273/7816	451/28891	6.58e-51	4.27e-47	2.05e-47	Akirin2/Akt1/Ambra1/Amn1/Anapc4/Anapc5/Apc/Appbp2/Araf/Arih1/Armc8/Arrb1/Arrb2/Ascc3/Atxn3/Aurka/Axin1/Axin2/Bag5/Bag6/Bbs7/Bcap31/Birc2/Bmal1/Btrc/Calr/Calr3/Caml/Canx/Cbfa2t3/Ccar2/Ccdc47/Ccnf/Cdc20/Cdc23/Cdc26/Cdc27/Cdc34/Chfr/Commd1/Cop1/Crbn/Csnk1a1/Csnk1d/Csnk1e/Ctnnb1/Cul1/Cul3/Cul5/Dcaf11/Dcaf12/Dda1/Ddb1/Ddit3/Ddrgk1/Derl1/Derl3/Det1/Dmac2/Dnajb9/Dtx4/Edem1/Edem3/Eif2ak3/Eif3h/Epm2a/Erli…	273
BP	GO:0006397	mRNA processing	272/7816	496/28891	1.43e-39	1.54e-36	7.39e-37	Aar2/Adar/Adarb1/Ahcyl1/Akap8l/Alyref2/App/Aqr/Armc7/Arvcf/Brdt/Bud31/Cactin/Casc3/Ccar2/Cd2bp2/Cdk12/Cdk13/Celf1/Celf2/Celf3/Celf4/Celf5/Celf6/Chd8/Cirbp/Clasrp/Clp1/Cmtr1/Cmtr2/Cnot6l/Cpsf1/Cpsf4/Cpsf6/Cpsf7/Csdc2/Cstf2t/Cstf3/Cwc22/Cwc25/Dcps/Ddx17/Ddx20/Ddx39a/Ddx39b/Ddx41/Ddx47/Ddx5/Dhx15/Dhx16/Dhx38/Dhx8/Dhx9/Dnajc17/Dus3l/Dyrk1a/Ecd/Eftud2/Eif4a3/Elavl4/Ern1/Ess2/Fam50a/Fip1l1/Fra10ac1/Fxr…	272
BP	GO:0034248	regulation of amide metabolic process	266/7816	482/28891	2.25e-39	2.08e-36	9.99e-37	Aars1/Abca7/Abce1/Abcf1/Aco1/Ago1/Ago2/Ajuba/Akap6/Akt1/Akt2/Ang/Apc/App/Btg2/Bzw1/Bzw2/Calr/Caprin1/Casc3/Casp3/Cdk4/Celf1/Chrna7/Cirbp/Cnbp/Cnot1/Cnot10/Cnot11/Cnot2/Cnot3/Cnot6/Cnot6l/Cnot8/Cnot9/Coa3/Cpeb2/Cpeb3/Cpeb4/Csde1/Csnk1e/Ctif/Cyp1b1/D1Pas1/Dap/Dapk1/Dapk3/Dcp1a/Dcp1b/Dcp2/Dcps/Ddx39b/Ddx3x/Dhx9/Dnajc1/Dnajc3/Dus3l/Eef2/Eef2k/Eif1/Eif2ak1/Eif2ak3/Eif2ak4/Eif3b/Eif3d/Eif4a3/Eif4e/Eif4…	266
BP	GO:1901987	regulation of cell cycle phase transition	265/7816	449/28891	1.65e-46	3.56e-43	1.71e-43	Actb/Actl6a/Adam17/Akt1/Ambra1/Anapc15/Anapc4/Anapc5/Anapc7/Ankrd17/Anp32b/Apbb1/Apbb2/Apbb3/Apc/App/Appl1/Arid1a/Arid1b/Arid2/Atf2/Atm/Atp2b4/Atrip/Aurka/Aurkb/Aven/Babam1/Babam2/Bard1/Bcl7a/Bcl7b/Birc5/Blm/Brcc3/Bub3/Camk2d/Casp2/Ccar2/Ccnh/Cdc14a/Cdc20/Cdc23/Cdc25a/Cdc25b/Cdc25c/Cdc6/Cdc7/Cdca5/Cdk1/Cdk2/Cdk2ap2/Cdk4/Cdk5rap2/Cdk5rap3/Cdk7/Cdkn1a/Cdkn1b/Cdkn1c/Cdkn2a/Cdkn2c/Cdkn2d/Cdt1/Cenpe/C…	265
BP	GO:0022411	cellular component disassembly	265/7816	462/28891	2.5e-43	3.25e-40	1.56e-40	Abce1/Actn2/Acvr1c/Adamts5/Add1/Add2/Add3/Akap8l/Ambra1/Apaf1/Apc/Arf6/Arfip2/Arhgef1/Arid1a/Arid2/Ascc3/Asph/Atg12/Atg4d/Atg5/Atg9b/Atp2a2/Atp5if1/Aurka/Bax/Becn1/Blcap/Bmyc/Bnip3/Bnip3l/C1qb/C1ql1/Calm1/Camsap1/Camsap2/Camsap3/Capn10/Capza2/Capzb/Ccsap/Cd24a/Cdc37/Cdk1/Cdk5/Cdk5rap3/Cdkn2a/Cebpg/Cfl1/Cfl2/Chka/Chmp4b/Chmp4c/Cib1/Cisd2/Ckap2/Clasp1/Clasp2/Cln3/Cracd/Cttn/Ddit4/Ddr1/Ddrgk1/Dedd2/…	265
BP	GO:0044772	mitotic cell cycle phase transition	264/7816	454/28891	1.13e-44	1.84e-41	8.83e-42	Actb/Actl6a/Adam17/Akt1/Ambra1/Anapc15/Anapc4/Anapc5/Anapc7/Ankrd17/Anp32b/Apc/App/Appl1/Arid1a/Arid1b/Arid2/Atm/Aurkb/Aven/Babam1/Babam2/Bach1/Bard1/Bcl7a/Bcl7b/Birc5/Blm/Bmyc/Brcc3/Brsk2/Bub3/Calm1/Calm2/Calm3/Camk2a/Camk2d/Casp2/Ccna2/Ccnd3/Ccne1/Ccne2/Ccnf/Ccng2/Ccnh/Ccnj/Ccnjl/Ccny/Cdc14a/Cdc20/Cdc23/Cdc25a/Cdc25b/Cdc25c/Cdc27/Cdc6/Cdc7/Cdca5/Cdk1/Cdk14/Cdk16/Cdk2/Cdk2ap2/Cdk4/Cdk5/Cdk5rap2/…	264
BP	GO:0050767	regulation of neurogenesis	253/7816	494/28891	1.48e-30	4e-28	1.92e-28	Ache/Actr2/Actr3/Adcyap1/Afdn/Amigo1/Ankrd27/Arhgap32/Arhgap4/Ascl1/Bag1/Baiap2/Bcan/Bcl11a/Bhlhb9/Bhlhe40/Bhlhe41/Bmal1/Bmp2/Bmp7/Bmpr1a/Bmpr2/Btg2/Caprin1/Cask/Casz1/Cd24a/Cdk5/Cdkl5/Cdon/Cers2/Chd7/Cit/Crabp2/Ctnnb1/Cul7/Cux1/Cux2/Cxcr4/Dab1/Dag1/Dbn1/Dbnl/Dct/Dcx/Dicer1/Dip2b/Disc1/Dixdc1/Dlg4/Dll3/Dll4/Dlx1/Dmrta2/Dnm1l/Dpysl5/Draxin/Dscam/Dusp10/Dynlt1b/E2f1/Eef2k/Efna5/Egfr/Egr2/Eif2b2/Eif…	253
BP	GO:0031346	positive regulation of cell projection organization	252/7816	463/28891	5.12e-36	3.02e-33	1.45e-33	Abi2/Abl2/Ache/Actr2/Actr3/Adam17/Adcyap1/Afdn/Agrn/Ahi1/Akirin1/Alk/Amigo1/Ankrd27/Ap2a1/Apbb1/Apc/Arhgap32/Arhgap35/Atf1/Atp7a/Auts2/Baiap2/Bbs4/Bcl11a/Bhlhb9/Bmp7/Bmpr2/Brk1/Caprin1/Cask/Cbfa2t2/Ccdc88a/Ccp110/Ccr7/Cd24a/Cdc42/Cdc42ep2/Cdc42ep3/Cdc42ep4/Cdkl5/Cenpj/Cep135/Cfl1/Cnr1/Coro1c/Crabp2/Creb3l2/Crocc/Crp/Cul7/Cux1/Cux2/Dbn1/Dbnl/Dcc/Dcx/Ddr1/Ddx56/Def8/Disc1/Dixdc1/Dlg4/Dmd/Dnm1l/Dnm2…	252
BP	GO:0051656	establishment of organelle localization	251/7816	491/28891	3.66e-30	9.49e-28	4.56e-28	Abce1/Abraxas2/Actn4/Actr10/Agtpbp1/Ahi1/Ankfn1/Ap1s2/Ap3b2/Ap3d1/Ap3m2/Ap3s2/Apc/Arf1/Arfgap2/Arfgap3/Atm/Aurkb/Becn1/Bicd2/Bicdl1/Birc5/Bloc1s1/Bloc1s5/Borcs5/Borcs6/Borcs8/Bub3/Cdc23/Cdc42/Cdca5/Cdk5/Cdk5rap2/Cdt1/Cenpa/Cenpc1/Cenpe/Cenpf/Cep83/Cfl1/Chga/Chmp4b/Chmp4c/Clasp1/Clasp2/Clmn/Cln3/Clnk/Cnih2/Copg1/Copg2/Cops5/Cplx2/Crocc/Ctnnb1/Cul3/D6Wsu163e/Dctn2/Dipk2a/Dlg1/Dnm1l/Dnm3/Dpysl2/Dtnb…	251
Genes bound by only Isl1-Lhx3: top 10 GO terms
ONTOLOGY	ID	Description	GeneRatio	BgRatio	pvalue	p.adjust	qvalue	geneID	Count
BP	GO:0034329	cell junction assembly	154/3803	481/28891	3.32e-27	2.09e-23	1.42e-23	Abi2/Abi3bp/Actn2/Adgre5/Adgrl2/Adgrl3/Arhgap6/Arhgef9/Asic2/Bdnf/Bsn/C1ql2/Cadm1/Capza1b/Cbln2/Cdh1/Cdh10/Cdh11/Cdh12/Cdh13/Cdh15/Cdh17/Cdh18/Cdh19/Cdh2/Cdh20/Cdh22/Cdh26/Cdh4/Cdh5/Cdh6/Cdh7/Cdh8/Cdh9/Cldn10/Cldn18/Clstn2/Cntn5/Cntnap2/Coro2b/Ctnna1/Cux2/Dlc1/Dlg1/Eef2k/Efna5/Efnb1/Efnb2/Elavl2/Enpp2/Epb41l3/Epb41l5/Epha3/Epha7/Erbb4/Fam107a/Fgf13/Flrt1/Flrt2/Flrt3/Fmn1/Fzd1/Fzd5/Gabrb2/Gabrg2/G…	154
BP	GO:0042391	regulation of membrane potential	141/3803	491/28891	4.41e-20	3.47e-17	2.36e-17	Abat/Actn2/Adcyap1/Adra1a/Akap6/Akap7/Ank2/Ank3/Asic1/Asic2/Atp1a1/Atp1b3/Atxn1/Bco2/Bdnf/Bnip3l/Cacna1c/Cacna2d1/Cacnb4/Cacng2/Casq2/Cd36/Celf4/Chrna4/Chrna5/Chrna7/Cntnap2/Ctnna3/Cux2/Dcdc2a/Dgki/Dlg1/Dmd/Dpp6/Edn1/Fgf12/Fgf13/Fgf14/Foxp1/Gabra6/Gabrb2/Gabrg2/Gabrg3/Gabrq/Gclc/Gja5/Gjd2/Gna14/Gria1/Grid2/Grik1/Grik2/Grik3/Grin3a/Hcn1/Igsf11/Insyn2a/Insyn2b/Jun/Kcna4/Kcnc2/Kcnc4/Kcnd2/Kcnd3/Kcnh…	141
BP	GO:0007389	pattern specification process	138/3803	498/28891	3.29e-18	1.38e-15	9.4e-16	Abi1/Acvr1/Aldh1a2/Alx1/Alx4/Apc/Ar/Arl13b/Ascl1/Axin2/Barx1/Bhlhe22/Bmpr1b/C1qa/Ccdc39/Cdon/Celsr1/Cer1/Cited2/Cobl/Crb2/Ctnnbip1/Dbx1/Disp1/Dmrt2/Dmrt3/Dmrta2/Dnaaf11/Dnah5/Dpcd/Dzip1l/Edn1/Ednra/Efnb1/En1/Epb41l5/Erbb4/Ets2/Ext1/Eya1/Fezf1/Fezf2/Fgf1/Fgf3/Fgfr2/Foxa2/Foxb1/Foxc1/Frat1/Fzd5/Gas1/Gbx2/Gdnf/Gli3/Grem2/Gsc/Hhip/Hipk2/Hoxc10/Ift52/Ift57/Irx1/Irx3/Lef1/Lhx3/Lmx1b/Mdfi/Mdga2/Mef2c/Me…	138
BP	GO:0001667	ameboidal-type cell migration	130/3803	471/28891	4.43e-17	1.55e-14	1.05e-14	Acvr1/Adamts9/Adgra2/Adtrp/Akt3/Amot/Angpt1/Angpt2/Apc/Apoa1/Arhgap5/Arid5b/Atoh8/Bcas3/Bmper/Cap1/Ccbe1/Ccr6/Cdh13/Cdh2/Cdh5/Cer1/Clec14a/Crb2/Cxcl13/Cxcr4/Dpp4/Edn1/Edn3/Ednra/Ednrb/Efnb1/Efnb2/Enpp2/Epb41l5/Erbb4/Ets1/Fat2/Fbn2/Fbxw7/Fermt1/Fgf1/Fgf15/Fgfbp1/Fndc3b/Foxp1/Fstl1/Fut8/Gab2/Gata2/Gata3/Gbx2/Gdnf/Has2/Hdac9/Iqsec1/Irs1/Irs2/Itga4/Itgb1/Itgb2/Jun/Kank1/Kdr/Kit/Klf4/Map2k3/Map2k5/Map…	130
BP	GO:0048880	sensory system development	129/3803	435/28891	9.02e-20	6.32e-17	4.29e-17	Abi2/Adamts18/Ahr/Aldh1a1/Aldh1a2/Aldh1a3/Apc/Arhgap35/Atoh7/Atp8a2/Barhl2/Bcar3/Bcl11b/Bdnf/Bhlhe22/Bmpr1b/C1qa/Cacna1c/Calb1/Cdon/Celf4/Cited2/Cln8/Cnga3/Col8a1/Crb2/Crx/Crygf/Dlg1/Drd2/Fat1/Fat3/Fgf9/Fgfr2/Foxc1/Foxf2/Foxp2/Frem2/Fzd5/Gas1/Gata3/Gli3/Gnat2/Gpd2/Gpm6a/Hcn1/Hdac2/Hesx1/Hipk2/Hps1/Irx5/Irx6/Jag1/Jun/Kdr/Klf4/Lamc3/Large1/Lmx1b/Lpcat1/Mab21l2/Maf/Map3k1/Mdm1/Megf11/Meis1/Meis2/Mer…	129
BP	GO:0150063	visual system development	128/3803	431/28891	1.1e-19	6.9e-17	4.69e-17	Abi2/Adamts18/Ahr/Aldh1a1/Aldh1a2/Aldh1a3/Apc/Arhgap35/Atoh7/Atp8a2/Barhl2/Bcar3/Bcl11b/Bdnf/Bhlhe22/Bmpr1b/C1qa/Cacna1c/Calb1/Cdon/Celf4/Cited2/Cln8/Cnga3/Col8a1/Crb2/Crx/Crygf/Dlg1/Drd2/Fat1/Fat3/Fgf9/Fgfr2/Foxc1/Foxf2/Foxp2/Frem2/Fzd5/Gas1/Gata3/Gli3/Gnat2/Gpd2/Gpm6a/Hcn1/Hdac2/Hesx1/Hipk2/Hps1/Irx5/Irx6/Jag1/Jun/Kdr/Klf4/Lamc3/Large1/Lmx1b/Lpcat1/Mab21l2/Maf/Map3k1/Mdm1/Megf11/Meis1/Meis2/Mer…	128
BP	GO:0198738	cell-cell signaling by wnt	127/3803	462/28891	1.44e-16	4.55e-14	3.09e-14	Adgra2/Ankrd6/Apc/Axin2/Barx1/Bcl9/Btrc/Caprin2/Ccdc88c/Cd44/Cdh1/Cdh2/Cdk14/Celsr1/Cpe/Cpz/Ctnnbip1/Cul3/D1Pas1/Daam1/Dcdc2a/Depdc1b/Dkk2/Drd2/Edn1/Ednra/Ednrb/Enpp1/Ext1/Fam53b/Fbxw11/Fbxw4/Fermt1/Fgf9/Fgfr2/Foxl1/Frat1/Frzb/Fzd1/Fzd3/Fzd5/Fzd7/Fzd8/Gata3/Gli3/Gpc4/Gprc5b/Grb10/Grk5/Gsc/Hbp1/Hdac2/Hesx1/Jade1/Kank1/Klf4/Kremen1/Lats2/Lect2/Lef1/Lypd6/Map3k1/Mbd2/Mdfi/Mdfic/Mitf/Mks1/Mllt3/Nlk/N…	127
BP	GO:0001654	eye development	126/3803	428/28891	4.7e-19	2.69e-16	1.83e-16	Abi2/Adamts18/Ahr/Aldh1a1/Aldh1a2/Aldh1a3/Apc/Arhgap35/Atoh7/Atp8a2/Barhl2/Bcar3/Bcl11b/Bdnf/Bhlhe22/Bmpr1b/Cacna1c/Calb1/Cdon/Celf4/Cited2/Cln8/Cnga3/Col8a1/Crb2/Crx/Crygf/Dlg1/Drd2/Fat1/Fat3/Fgf9/Fgfr2/Foxc1/Foxf2/Foxp2/Frem2/Fzd5/Gas1/Gata3/Gli3/Gnat2/Gpd2/Gpm6a/Hcn1/Hdac2/Hesx1/Hipk2/Hps1/Irx5/Irx6/Jag1/Jun/Kdr/Klf4/Lamc3/Large1/Lmx1b/Lpcat1/Mab21l2/Maf/Map3k1/Mdm1/Megf11/Meis1/Meis2/Mertk/Mi…	126
BP	GO:0016055	Wnt signaling pathway	126/3803	460/28891	2.57e-16	7.36e-14	5e-14	Adgra2/Ankrd6/Apc/Axin2/Barx1/Bcl9/Btrc/Caprin2/Ccdc88c/Cd44/Cdh1/Cdh2/Cdk14/Celsr1/Cpe/Cpz/Ctnnbip1/Cul3/D1Pas1/Daam1/Dcdc2a/Depdc1b/Dkk2/Drd2/Edn1/Ednra/Ednrb/Enpp1/Ext1/Fam53b/Fbxw11/Fbxw4/Fermt1/Fgf9/Fgfr2/Foxl1/Frat1/Frzb/Fzd1/Fzd3/Fzd5/Fzd7/Fzd8/Gata3/Gli3/Gpc4/Gprc5b/Grb10/Grk5/Gsc/Hbp1/Hdac2/Hesx1/Jade1/Kank1/Klf4/Kremen1/Lats2/Lect2/Lef1/Lypd6/Map3k1/Mbd2/Mdfi/Mdfic/Mitf/Mks1/Mllt3/Nlk/N…	126
BP	GO:0003002	regionalization	124/3803	455/28891	6.74e-16	1.63e-13	1.11e-13	Abi1/Acvr1/Aldh1a2/Alx1/Alx4/Apc/Ar/Arl13b/Ascl1/Axin2/Barx1/Bhlhe22/Bmpr1b/C1qa/Ccdc39/Cdon/Celsr1/Cer1/Cited2/Cobl/Crb2/Ctnnbip1/Dbx1/Disp1/Dmrt2/Dmrt3/Dmrta2/Dnaaf11/Dnah5/Dpcd/Dzip1l/Edn1/Ednra/En1/Epb41l5/Ets2/Ext1/Fezf1/Fezf2/Fgf1/Fgf3/Fgfr2/Foxa2/Foxb1/Foxc1/Fzd5/Gas1/Gbx2/Gdnf/Gli3/Grem2/Gsc/Hhip/Hipk2/Hoxc10/Ift52/Ift57/Irx1/Irx3/Lef1/Lhx3/Lmx1b/Mdfi/Mef2c/Mks1/Mllt3/Mnx1/Msx2/Mtf2/Myf6/…	124

## Sheet: Kdm6b_Onecut1
Coenriched genes: top 10 GO terms
ONTOLOGY	ID	Description	GeneRatio	BgRatio	pvalue	p.adjust	qvalue	geneID	Count
BP	GO:0050767	regulation of neurogenesis	129/3959	494/28891	1.28e-13	1.35e-10	9.3e-11	Abcc8/Adnp/Amigo1/Atoh1/Atxn1/Bag1/Bmp7/Casz1/Cd24a/Cdh4/Cdkl5/Chd7/Cux1/Cux2/Cxcl12/Cxcr4/Dab1/Dag1/Dcx/Dhx36/Dlg4/Dlx1/Dmrta2/Dpysl5/Dscam/Dusp10/Dynlt1b/Efna5/Egfr/Epha7/Ephb2/Fas/Fbxw8/Fgf13/Fstl4/Fxr1/Grip1/Hapln1/Hdac2/Hes6/Hif1a/Hmgb2/Hoxb3/Id2/Ifrd1/Igf1/Kifap3/Kit/Lig4/Lingo1/Lpar3/Man2a1/Map2/Map2k1/Map3k13/Marcks/Megf8/Met/Mir124a-2/Mycn/Nefl/Nin/Nkx6-1/Nkx6-2/Nos1/Notch2/Nrdc/Nrg1/Ntr…	129
BP	GO:0006397	mRNA processing	124/3959	496/28891	9.45e-12	2.89e-09	1.99e-09	Acin1/Adar/Adarb2/Aff2/Ahcyl1/Alyref2/Apobec4/Bud31/Cactin/Ccar2/Cd2bp2/Cdk12/Celf2/Celf4/Cenatac/Chd8/Cmtr1/Cnot6l/Cpsf1/Cstf1/Cstf2t/Cwf19l2/Ddx1/Ddx20/Ddx39b/Ddx47/Dhx16/Dhx36/Dhx38/Dhx8/Dnajc17/Dyrk1a/Ecd/Elavl4/Ess2/Fra10ac1/Frg1/Fxr1/Hmx2/Hnrnpa1/Hnrnpa2b1/Hnrnpc/Hnrnpu/Hsf1/Hspa8/Iws1/Khdrbs3/Khsrp/Lsm4/Luc7l2/Malat1/Mbnl1/Mbnl2/Ncl/Nova1/Nrde2/Pabpc2/Pan2/Papola/Pcf11/Phf5a/Plcb1/Plrg1/Pn…	124
BP	GO:0034329	cell junction assembly	123/3959	481/28891	2.24e-12	1.02e-09	6.98e-10	Actn1/Adgrl2/Adgrl3/Adnp/Amigo1/Aplnr/Arhgef9/Asic2/C1ql3/Cadm1/Cbln2/Cd9/Cdh11/Cdh12/Cdh13/Cdh15/Cdh19/Cdh20/Cdh26/Cdh4/Cdh6/Cdh7/Cdh9/Clasp2/Cldn17/Cldn18/Cntn5/Cntnap2/Coro1c/Crk/Crkl/Ctnnd2/Cux2/Dapk3/Dkk1/Dlg1/Dlg4/Dst/Efna5/Efnb2/Eif4g1/Elavl2/Epb41l3/Epha3/Epha7/Ephb2/Ephb3/Erbb4/Fbxo45/Fgf13/Flrt1/Flrt3/Fzd1/Gabrg2/Gap43/Gja10/Grhl2/Grid2/Grin1/Irx3/Jam3/Kirrel3/Limch1/Lims1/Lrfn4/Lrrc4/L…	123
BP	GO:0031346	positive regulation of cell projection organization	121/3959	463/28891	6.9e-13	4.38e-10	3.01e-10	Adnp/Alk/Amigo1/Ap2a1/Apbb1/Atp8a2/Auts2/Bmp7/Camk1d/Cbfa2t2/Cd24a/Cdh4/Cdkl5/Cenpj/Cep135/Coro1c/Crp/Cux1/Cux2/Cxcl12/Dcc/Dcx/Dhx36/Dlg4/Dmd/Dnm2/Dpysl3/Dscam/Dynlt1b/Efna5/Elavl4/Epha3/Ephb2/Fbxo38/Fbxw8/Fgfr1/Fig4/Fuz/Fzd1/Grin1/Grip1/Grn/Hdac4/Hspa5/Ift20/Igf1r/Ins1/Kat2b/Katnb1/Kctd17/Kit/Lpar3/Magi2/Map2k1/Map3k13/Marcks/Megf8/Met/Mir124a-2/Mns1/Myo3a/Myo3b/Nedd9/Nefl/Negr1/Nin/Nlgn1/Nme1/N…	121
BP	GO:0043161	proteasome-mediated ubiquitin-dependent protein catabolic process	118/3959	451/28891	1.22e-12	6.47e-10	4.44e-10	Akirin2/Ambra1/Amn1/Anapc11/Anapc5/Ankib1/Araf/Asb2/Axin2/Btrc/Calr/Ccar2/Cdc23/Cdc27/Chfr/Cop1/Crbn/Cul2/Dcaf11/Dcaf12/Ddit3/Derl3/Dnajb9/Edem3/Eif2ak3/Eif3h/Erlin2/Faf2/Fbxl16/Fbxl19/Fbxl7/Fbxl9/Fbxo2/Fbxo33/Fbxo38/Fbxo45/Fbxo7/Fbxw5/Fbxw7/Fbxw8/Fem1a/Fem1b/Fhit/Fzr1/Gba1/Gsk3a/Herpud1/Hspa5/Jkamp/Kat5/Kctd17/Kctd5/Klhdc10/Maea/Man1c1/Map1a/Mapk9/N4bp1/Nop53/Nsfl1c/Nub1/Os9/Park7/Pcbp2/Pcnp/Pel…	118
BP	GO:0031400	negative regulation of protein modification process	118/3959	473/28891	3.45e-11	8.77e-09	6.02e-09	Adar/Adnp/Akt1s1/Arpp19/Bag1/Bdkrb2/C9orf72/Cactin/Cadm1/Camk2n1/Cbl/Cblb/Cdk5rap2/Cdk5rap3/Cdyl/Cep85/Chordc1/Coro1c/Crkl/Cry1/Cry2/Dcun1d3/Deptor/Dkk1/Dmd/Dtnbp1/Dusp1/Dusp10/Dusp19/Dusp6/Eif4g1/Ensa/Ephb2/Fbxo7/Fem1a/Fscb/Gadd45b/Gba1/Gnl3l/Gtpbp4/Hdac2/Hexim2/Hmg20a/Hmg20b/Igf1/Impact/Inpp5f/Inpp5k/Insm1/Insr/Ivns1abp/Kat2b/Kirrel1/Mad2l2/Mastl/Met/Mgat5/Mir26b/Mllt1/N4bp1/Nck2/Ncoa7/Nos1/Nr2…	118
BP	GO:0034248	regulation of amide metabolic process	118/3959	482/28891	1.22e-10	2.36e-08	1.62e-08	Aars1/Abca7/Abce1/Aco1/Akap6/Alkbh1/Bank1/Calr/Cnot1/Cnot10/Cnot2/Cnot3/Cnot6/Cnot6l/Cnot9/Coa3/Cpeb2/Cpeb3/Cpeb4/Dap/Dapk1/Dapk3/Dazl/Dcp1a/Dcp1b/Ddx39b/Ddx3x/Dhx36/Eif2ak3/Eif3b/Eif3d/Eif4e3/Eif4g1/Eif4g3/Elavl4/Enpp7/Exosc2/Fech/Fto/Fxr1/Gga3/Gsk3a/Guf1/Hnrnpu/Ifngr1/Igf1/Impact/Kbtbd8/Khsrp/Larp4/Larp4b/Limd1/Lrpprc/Lrrtm3/Lsm14a/Mettl18/Mknk2/Mlst8/Mpv17l2/Mrpl13/Mrps27/Msi2/Nat10/Nck2/Ncl/N…	118
BP	GO:0051656	establishment of organelle localization	118/3959	491/28891	4.12e-10	6.22e-08	4.27e-08	1700009N14Rik/Abce1/Actr10/Agtpbp1/Ankfn1/Ap1ar/Ap3b1/Arf1/Arfgap2/Armcx3/Aurkb/Bicd2/Bicdl1/Bloc1s5/Borcs6/Btk/Bub3/Cdc23/Cdk5rap2/Cdt1/Cenpc1/Chmp2a/Chmp4c/Clasp2/Copg1/D6Wsu163e/Dipk2a/Dlg1/Dtnbp1/Dync1i1/Dynlt1b/Eipr1/Exoc1/Exoc2/Exoc4/Eya1/Fer/Fgfr2/Gab2/Gbf1/Gem/Hdac6/Hif1a/Hnrnpu/Hsbp1/Itga4/Kat2b/Kat5/Kif2b/Kif2c/Kif5c/Kit/Klhl12/Limk2/Lin7a/Lmna/Lmnb1/Lmnb2/Lsg1/Mad1l1/Madd/Map2/Map2k1/M…	118
BP	GO:0001558	regulation of cell growth	117/3959	459/28891	9.57e-12	2.89e-09	1.99e-09	Acsl4/Adam10/Adipor1/Adipor2/Adnp/Akap6/Avpr1a/Ccar2/Ccdc85b/Cdh4/Cdkl5/Cgrrf1/Clasp2/Col14a1/Crk/Crkl/Ctdp1/Cth/Cxcl12/Cxcr4/D7Ertd443e/Dcbld2/Dcun1d3/Dcx/Ddx39b/Ddx3x/Dnm2/Dnph1/Dscam/Eaf2/Efna5/Egfr/Eif4g1/Eno1b/Epha7/Exosc2/Exosc4/Fdps/Fgf13/Foxk1/Fstl4/Gas2l1/Gsk3a/Ifrd1/Igf1/Igfbp4/Ing4/Ip6k2/Kat7/Kdm2b/Kif26a/Lamtor2/Lmx1a/Lpar3/Mad2l2/Map2/Map2k5/Map3k13/Megf8/Mfsd2a/Mgll/Mlst8/Msx1/Mtpn/…	117
BP	GO:0008380	RNA splicing	113/3959	449/28891	5.03e-11	1.18e-08	8.13e-09	Acin1/Aff2/Alyref2/Bud31/Cactin/Ccar2/Ccnl1/Ccnl2/Cd2bp2/Cdk12/Celf2/Celf4/Cenatac/Cwf19l2/Ddx1/Ddx20/Ddx39b/Ddx47/Dhx16/Dhx38/Dhx8/Dnajc17/Dyrk1a/Ecd/Elavl4/Eny2/Ess2/Fastk/Fra10ac1/Frg1/Fus/Fxr1/Hmx2/Hnrnpa1/Hnrnpa2b1/Hnrnpc/Hnrnph2/Hnrnpu/Hspa8/Ivns1abp/Iws1/Kat2b/Khdrbs3/Khsrp/Lsm4/Luc7l2/Malat1/Mbnl1/Mbnl2/Ncl/Nova1/Nrde2/Phf5a/Pik3r1/Plrg1/Pnn/Polr2a/Prmt5/Prpf18/Prpf19/Psip1/Ptbp1/Ptbp2/Rb…	113
Genes bound by only Kdm6b: top 10 GO terms
ONTOLOGY	ID	Description	GeneRatio	BgRatio	pvalue	p.adjust	qvalue	geneID	Count
BP	GO:0050767	regulation of neurogenesis	208/5721	494/28891	3.04e-30	9.74e-27	5.34e-27	Ache/Actr2/Actr3/Adcyap1/Afdn/Akap5/Ankrd27/Appl2/Arhgap32/Arhgap4/Atxn1/B2m/Baiap2/Bcan/Bcl11a/Bdnf/Bmal1/Bmp2/Bmp7/Bmpr1a/Bmpr2/Brinp1/Btg2/Caprin1/Caprin2/Cask/Casz1/Cd24a/Cdkn2b/Cdon/Cers2/Chd7/Clcn2/Ctdsp1/Cux2/Cx3cl1/Cxcl12/Cxcr4/Dab1/Dbn1/Dbnl/Dct/Dicer1/Dip2b/Disc1/Dixdc1/Dll1/Dmrta2/Dnm1l/Dpysl5/Dscam/E2f1/Eef2k/Efna5/Egr2/Eif2b2/Eif4g2/Ep300/Epha7/Ephb2/Etv5/Ezh2/Faim/Fbxw8/Fezf1/Fgf13/…	208
BP	GO:0006338	chromatin remodeling	207/5721	489/28891	1.74e-30	9.74e-27	5.34e-27	a/Actb/Actl6a/Actr8/Anp32b/Aplf/Arid1a/Arid1b/Arid2/Asf1a/Ash2l/Atf7ip/Atf7ip2/Atrx/Axin1/Baz1a/Baz1b/Bcl6/Bend3/Brd3/Brpf1/Cabin1/Cdk2/Cdkn1c/Cebpg/Cecr2/Cenpa/Cfdp1/Cggbp1/Chaf1b/Chd1l/Chd3/Chd4/Chd6/Chd7/Chek1/Chtop/Coprs/Ctcf/Ctr9/Daxx/Ddb1/Dicer1/Dnmt3a/Dpf1/Dpf2/Dpf3/Dyrk1a/Ehmt1/Eif1/Ep300/Epc1/Exosc10/Ezh2/Foxa1/Ftx/Gatad1/Gatad2a/Gatad2b/Glmn/Glyr1/Gnas/Gnasas1/Gpx1/Gsk3a/Gsk3b/H1f2/H1f3…	207
BP	GO:0051656	establishment of organelle localization	199/5721	491/28891	1.89e-26	1.72e-23	9.45e-24	1700009N14Rik/a/Actn4/Agtpbp1/Ahi1/Ankfn1/Ap1ar/Ap1s2/Ap3b2/Ap3d1/Ap3m2/Apc/Becn1/Bicd1/Bicd2/Bicdl1/Birc5/Bloc1s3/Bloc1s4/Borcs5/Borcs6/Borcs7/Borcs8/Ccdc186/Ccnb1/Cdc23/Cdc42/Cdc42bpa/Cdca5/Cdk5rap2/Cenpa/Cenpc1/Cenpf/Cep120/Cfl1/Chga/Chmp4b/Chmp7/Clasp1/Cln3/Copg2/Cops5/Cplx2/Crhr1/Crocc/Cul3/Dctn2/Dipk2a/Dlg1/Dnm1l/Dnm3/Dpysl2/Dtnbp1/Dync1h1/Dync1i1/Ect2/Eipr1/Eml4/Exoc2/Exoc4/Exoc6b/Exoc7/Ey…	199
BP	GO:0022411	cellular component disassembly	198/5721	462/28891	4.65e-30	9.95e-27	5.45e-27	Actn2/Adamts5/Add1/Add2/Akap5/Akap8l/Apc/Arf6/Arfip2/Arid1a/Arid2/Ascc3/Asph/Atg14/Atg2a/Atg2b/Atg4d/Atg5/Atg9a/Atg9b/Atxn7/Bax/Becn1/Blcap/Bnip3l/C1qb/Calm1/Camsap1/Camsap2/Capza2/Carmil1/Ccsap/Cd24a/Cdk5rap3/Cebpg/Cfl1/Cfl2/Chmp4b/Chmp7/Cib1/Cisd2/Clasp1/Cln3/Cracd/Cttn/Ddit4/Dhx8/Dicer1/Dmtn/Dnajc6/Dnm1l/Dyrk3/Dysf/Eef2k/Eif5a/Eml4/Endog/Etf1/Ets1/Evl/Fbxl4/Fbxw7/Fgf13/Fkbp8/Flot1/Frat1/Fscn1/…	198
BP	GO:0031346	positive regulation of cell projection organization	198/5721	463/28891	6.56e-30	1.05e-26	5.77e-27	Abi2/Ache/Acsl6/Actr2/Actr3/Adam17/Adamts1/Adcyap1/Afdn/Agrn/Ahi1/Akap5/Akirin1/Alk/Ankrd27/Anln/Apc/Arhgap32/Arhgap35/Atf1/Atp7a/Auts2/Baiap2/Bbs4/Bcl11a/Bdnf/Bmp7/Bmpr2/Caprin1/Caprin2/Carmil1/Cask/Ccdc88a/Ccl21a/Ccp110/Cd24a/Cdc42/Cdc42ep3/Cdc42ep4/Cep120/Cep135/Cfl1/Cnr1/Cntn1/Coro1c/Crocc/Cux2/Cx3cl1/Cxcl12/Dbn1/Dbnl/Dcc/Def8/Disc1/Dixdc1/Dmd/Dnm1l/Dnm3/Dpysl3/Dscam/Dvl3/Dynlt1a/Dynlt1c/Dynl…	198
BP	GO:0034329	cell junction assembly	191/5721	481/28891	3.53e-24	1.75e-21	9.58e-22	Abi2/Ache/Actb/Actn2/Actn4/Actr3/Add2/Adgrl2/Adgrl3/Afdn/Agrn/Akap5/App/Arf6/Arvcf/Asic2/Bcr/Bdnf/Bsn/Cadm1/Cdc42/Cdh11/Cdh12/Cdh13/Cdh18/Cdh2/Cdh22/Cdh6/Cfl1/Cgn/Chd4/Clasp1/Cldn16/Cldn18/Cldn22/Cldn34c1/Clstn2/Cntn5/Cntnap2/Coro1c/Coro2b/Ctnnd1/Ctnnd2/Cttn/Cux2/Dbnl/Dkk1/Dlc1/Dlg1/Dmtn/Dnm3/Dst/Ect2/Eef2k/Efna5/Efnb1/Efnb2/Elavl2/Epb41l3/Epb41l5/Epha7/Ephb1/Ephb2/Fbf1/Fgf13/Flcn/Flot1/Flrt1/Flr…	191
BP	GO:0072594	establishment of protein localization to organelle	189/5721	452/28891	3.8e-27	4.06e-24	2.23e-24	1700009N14Rik/Acd/Adar/Aip/Akap1/Akap5/Akt1/Angpt1/Ap3d1/Appl1/Appl2/Atg14/Bag4/Bag6/Bax/Bbc3/Bcap31/Bcs1l/Becn1/Bmal1/Bnip3l/Cabp1/Cacng7/Cct4/Cct8/Cd36/Cfl1/Chchd4/Chmp4b/Cox18/Cse1l/Ddx5/E2f3/Ect2/Edem1/Efcab7/Ep300/Fam53a/Fam53c/Fbxw7/Fgf9/Flna/Gdap1/Get4/Gsk3a/Hdac3/Herpud1/Hikeshi/Hk1/Hk2/Hsp90aa1/Hspa4/Hyal2/Ift122/Immp2l/Ing1/Ipo13/Ipo8/Irgm1/Irgm2/Jup/Kcnq2/Kcnq3/Kpna1/Kpna2/Kpna3/Kpna4/…	189
BP	GO:0044772	mitotic cell cycle phase transition	188/5721	454/28891	2.15e-26	1.72e-23	9.45e-24	Actb/Actl6a/Adam17/Adamts1/Akt1/Anapc4/Anp32b/Apc/Apex1/App/Appl1/Appl2/Arid1a/Arid1b/Arid2/Arpp19/AY074887/Babam2/Bach1/Bard1/Birc5/Brsk2/Cacul1/Calm1/Camk2d/Ccna2/Ccnb1/Ccne1/Ccne2/Ccnf/Ccng1/Ccng2/Ccnh/Ccnj/Ccnjl/Ccno/Ccny/Cdc14a/Cdc20/Cdc23/Cdc25c/Cdc7/Cdca5/Cdk14/Cdk15/Cdk2/Cdk2ap2/Cdk4/Cdk5rap2/Cdk5rap3/Cdkn1b/Cdkn1c/Cdkn2b/Cdkn2d/Cenpf/Cep192/Chek1/Chmp4b/Chmp7/Clasp1/Cradd/Creb3l1/Ctc1/Ct…	188
BP	GO:0030900	forebrain development	185/5721	425/28891	3.52e-29	4.51e-26	2.47e-26	Afdn/Agtpbp1/Akna/Alk/Aplp2/App/Arhgap35/Arid1a/Arl13b/Arx/Atg16l1/Atp7a/Atrx/B2m/Bax/Bbs1/Bbs4/Bcan/Bmp2/Bmpr1a/Btbd3/Btg2/Ccdc85c/Cdh2/Cdk5r1/Cdk5r2/Cdon/Cep120/Chd7/Cntnap2/Coro1c/Creb1/Cul5/Cxcl12/Cxcr4/D16Ertd472e/Dab1/Dbi/Dclk2/Dct/Dicer1/Disc1/Dixdc1/Dkk1/Dlc1/Dmrta2/Dmxl2/E2f1/Efhc1/Elavl4/Epha5/Ephb2/Ext1/Fat4/Fezf1/Fgf10/Fgf13/Fgfr1/Fktn/Fxr2/Fyn/Gdpd5/Ghrh/Gnaq/Gsk3b/Hap1/Hdac1/Hdac2/H…	185
BP	GO:0043161	proteasome-mediated ubiquitin-dependent protein catabolic process	185/5721	451/28891	2.07e-25	1.21e-22	6.62e-23	Akt1/Anapc4/Ankib1/Apc/Appbp2/Arih1/Arrb1/Arrb2/Ascc3/Aup1/Axin1/Axin2/Bag6/Bbs7/Bcap31/Birc2/Bmal1/Btrc/Caml/Canx/Ccnf/Cd2ap/Cdc20/Cdc23/Cdc26/Cdc34/Crbn/Csnk1a1/Csnk1d/Csnk1e/Cul3/Cul5/Dda1/Ddb1/Derl1/Det1/Dmac2/Dnajb2/Dnajb9/Dtx4/Edem1/Eif3h/Faf1/Fbxl12/Fbxl15/Fbxl16/Fbxl2/Fbxl20/Fbxl21/Fbxl22/Fbxl3/Fbxl4/Fbxo44/Fbxo48/Fbxo6/Fbxo9/Fbxw11/Fbxw7/Fbxw8/Fem1al/Fem1c/Fhit/Foxred2/Gabarap/Gba1/Gclc/…	185
Genes bound by only Onecut1: top 10 GO terms
ONTOLOGY	ID	Description	GeneRatio	BgRatio	pvalue	p.adjust	qvalue	geneID	Count
BP	GO:0042391	regulation of membrane potential	437/17097	491/28891	2.95e-49	9.59e-46	2.31e-46	Abat/Abcb5/Abcc9/Actn2/Adcy10/Adcyap1/Adora1/Adora2a/Adra1a/Adrb1/Adrb2/Afdn/Agrn/Agt/Akap6/Akap7/Akap9/Akt1/Akt2/Alox12/Ank2/Ank3/Ano1/Ano6/App/Arl6ip5/Asic1/Asic2/Atp1a1/Atp1a3/Atp1a4/Atp1b1/Atp1b3/Atp2a2/Atp5if1/Atxn1/B2m/Baiap2/Bax/Bcl2/Bdnf/Begain/Bid/Bin1/Bnip3/Bnip3l/Bok/Bves/Cacna1a/Cacna1c/Cacna1d/Cacna1g/Cacna1h/Cacna1i/Cacna2d1/Cacnb2/Cacnb3/Cacnb4/Cacng2/Calm1/Calm3/Camk2d/Casp1/Casq2…	437
BP	GO:0048732	gland development	435/17097	489/28891	6.8e-49	1.47e-45	3.55e-46	Aacs/Abl1/Acadm/Acer1/Ada/Adrm1/Agap2/Ahr/Aldh1a3/Anxa1/Apc/Apoa1/Aprt/Ar/Areg/Arf6/Arhgap35/Arhgap5/Arid5b/Ascl1/Ash1l/Asl/Asxl1/Atf2/Atg7/Atm/Atp2b2/Atp2c2/Atp7b/Bax/Bcl11b/Bcl2/Bcl2l11/Bmp2/Bmp4/Bmp7/Bmpr1a/Braf/Brca2/Bsx/Btbd7/Btrc/Cacnb4/Cadm1/Capn1/Carmil2/Cav1/Cav3/Cbx7/Ccdc39/Ccdc40/Ccl11/Ccnb2/Ccnd1/Cd44/Cdh1/Cdk5rap3/Cdkn1c/Cdkn2a/Cdo1/Ceacam1/Ceacam2/Cebpa/Cebpb/Cela1/Cfc1/Cflar/Chaser…	435
BP	GO:0050767	regulation of neurogenesis	435/17097	494/28891	4.01e-46	6.52e-43	1.57e-43	Abcc8/Acan/Ache/Actr2/Actr3/Adcy10/Adcyap1/Adnp/Afdn/Akap5/Amigo1/Ankrd27/Anxa2/Apoe/Appl2/Arhgap32/Arhgef2/Ascl1/Aspa/Aspm/Atf5/Atoh1/Atxn1/B2m/Baiap2/Bcan/Bcl11a/Bdnf/Bhlhb9/Bhlhe40/Bhlhe41/Bin1/Bmal1/Bmp2/Bmp4/Bmp7/Bmpr1a/Bmpr2/Braf/Brinp1/Btg2/Camk2b/Caprin1/Caprin2/Cask/Casz1/Ccl11/Ccr5/Cd24a/Cdh1/Cdh4/Cdk5/Cdkl5/Cdkn2b/Cdon/Cers2/Chd7/Chodl/Cip2a/Cit/Clcn2/Crabp2/Csf1r/Ctdsp1/Ctnna1/Ctnnb1/…	435
BP	GO:0007389	pattern specification process	427/17097	498/28891	8.85e-39	3.83e-36	9.24e-37	Abi1/Acvr1/Acvr2a/Acvr2b/Acvrl1/Aldh1a2/Alx1/Alx3/Alx4/Anks6/Ap1b1/Apc/Aplnr/Ar/Arl13b/Ascl1/Asph/Atm/Atp6ap2/Axin1/Axin2/Barx1/Bhlhe22/Bhlhe40/Bhlhe41/Bicc1/Bmp1/Bmp2/Bmp4/Bmp5/Bmp7/Bmpr1a/Bmpr1b/Bmpr2/Bptf/Btg2/C1qa/C2cd3/C3/Ccdc39/Ccdc40/Cdk20/Cdon/Cdx4/Celsr1/Celsr2/Cep290/Cer1/Cfap45/Cfap52/Cfap53/Cfc1/Chrd/Chrdl1/Chsy1/Cited1/Cited2/Cluap1/Cobl/Cplane2/Crb2/Cripto/Crkl/Ctnnb1/Ctnnbip1/Cyp26…	427
BP	GO:0034329	cell junction assembly	424/17097	481/28891	2.95e-45	3.19e-42	7.7e-43	2610042L04Rik/Abi2/Abi3bp/Abl1/Ace2/Ache/Actb/Actn1/Actn2/Actn4/Actr3/Acvrl1/Add2/Adgrb1/Adgrb2/Adgrb3/Adgre5/Adgrf1/Adgrl2/Adgrl3/Adnp/Afdn/Agrn/Agt/Ajuba/Akap5/Amigo1/Amigo2/Amigo3/Aplnr/Apod/App/Arf6/Arhgap6/Arhgef15/Arhgef9/Arvcf/Asic2/Bcl2/Bcr/Bdnf/Bhlhb9/Bsn/C1ql2/C1ql3/Cacna1a/Cadm1/Capza1b/Cav1/Cbln2/Cbln4/Cd9/Cdc42/Cdh1/Cdh10/Cdh11/Cdh12/Cdh13/Cdh15/Cdh17/Cdh18/Cdh19/Cdh2/Cdh20/Cdh22/Cdh…	424
BP	GO:0034765	regulation of monoatomic ion transmembrane transport	421/17097	490/28891	1.03e-38	4.01e-36	9.67e-37	1810037I17Rik/Abcb1a/Abcb1b/Abcc8/Abcc9/Abl1/Actn2/Adcyap1r1/Adrb1/Adrb2/Agrn/Agtr1a/Ahnak/Ahr/Akap5/Akap6/Akap7/Akap9/Akt1/Alox5/Amigo1/Ank2/Ank3/Ano6/Antkmt/Aplnr/App/Arf1/Asic2/Asph/Atg5/Atp1a2/Atp1b1/Atp1b3/Atp2b4/Atp4a/Atp7a/Atpsckmt/Bax/Bcl2/Bdkrb1/Bin1/Bmp4/Bpifa5/Cabp1/Cacna1a/Cacna1b/Cacna1c/Cacna1d/Cacna1e/Cacna1h/Cacna1s/Cacna2d1/Cacna2d2/Cacna2d3/Cacna2d4/Cacnb1/Cacnb2/Cacnb3/Cacnb4/C…	421
BP	GO:0001667	ameboidal-type cell migration	417/17097	471/28891	1.18e-45	1.53e-42	3.69e-43	2610005L07Rik/Abl1/Acta2/Actn4/Actr3/Acvr1/Acvr1b/Acvr1c/Acvrl1/Adam17/Adam9/Adamts9/Adgra2/Adgrb1/Adipor2/Adora2b/Adtrp/Ago2/Agt/Akap12/Akt1/Akt3/Alox12/Amot/Amotl1/Amotl2/Angpt1/Angpt2/Angpt4/Anln/Anxa1/Anxa3/Anxa6/Apc/Apela/Apoa1/Apoe/Apoh/Appl1/Appl2/Aqp1/Arf6/Arhgap5/Arid5b/Arsb/Atoh8/Atp2b4/Bag4/Bcar1/Bcas3/Bmp10/Bmp4/Bmp7/Bmper/Bmpr2/Braf/C1qbp/Calr/Cap1/Capn7/Card10/Ccbe1/Ccn3/Ccr6/Cd248/…	417
BP	GO:0051656	establishment of organelle localization	402/17097	491/28891	1.4e-27	9.19e-26	2.21e-26	1700009N14Rik/5730455P16Rik/a/Abce1/Abraxas1/Abraxas2/Actn4/Actr10/Adora2b/Adora3/Agbl4/Agtpbp1/Ahi1/Ankfn1/Ap1ar/Ap3b1/Ap3b2/Ap3d1/Ap3m1/Ap3m2/Ap3s1/Apc/Arf1/Arfgap2/Arhgap21/Arhgef2/Atm/Atp13a2/Atp9a/Becn1/Bicd1/Bicd2/Bicdl1/Bicdl2/Birc5/Bloc1s1/Bloc1s2/Bloc1s3/Bloc1s4/Bloc1s5/Borcs5/Borcs6/Brca2/Btk/Bub3/Ccdc186/Ccnb1/Cd300a/Cd84/Cdc23/Cdc42/Cdc42bpa/Cdca5/Cdh3/Cdk5/Cdk5rap2/Cdt1/Cenpa/Cenpc1/…	402
BP	GO:0031346	positive regulation of cell projection organization	401/17097	463/28891	1.05e-38	4.01e-36	9.67e-37	Abi2/Abl1/Abl2/Ache/Acsl6/Actr2/Actr3/Adam17/Adamts1/Adcy10/Adcyap1/Adnp/Afdn/Agrn/Agt/Ahi1/Akap5/Alk/Alkal1/Alkal2/Amigo1/Ankrd1/Ankrd27/Anln/Ap2a1/Apbb1/Apc/Apoe/Aqp1/Arap1/Arhgap32/Arhgap35/Arpc2/Arsb/Atf1/Atmin/Atoh7/Atp7a/Atp8a2/Auts2/Avil/Baiap2/Bbs4/Bcl11a/Bdnf/Bhlhb9/Bmp4/Bmp5/Bmp7/Bmpr2/Braf/Camk1d/Camk2b/Caprin1/Caprin2/Carmil1/Carmil2/Cask/Cbfa2t2/Ccdc88a/Ccr7/Cd24a/Cdc42/Cdc42ep1/Cdc4…	401
BP	GO:0001503	ossification	400/17097	484/28891	4.06e-29	3.47e-27	8.35e-28	A430033K04Rik/Acvr1/Acvr2a/Acvr2b/Adamts12/Adamts7/Adar/Adcy10/Adgrv1/Adrb2/Ahr/Ahsg/Akt1/Alox5/Alpl/Ank/Ano6/Apc/Areg/Asf1a/Aspn/Asxl2/Atp2b1/Atp6v0a4/Axin2/Bambi/Bcl2/Bglap/Bmp1/Bmp2/Bmp2k/Bmp3/Bmp4/Bmp5/Bmp6/Bmp7/Bmp8a/Bmp8b/Bmpr1a/Bmpr1b/Bmpr2/Bpnt2/Calca/Calcr/Casr/Cbfb/Cbs/Ccdc134/Ccdc154/Ccn1/Ccn2/Ccn4/Ccr1/Cd276/Cdk6/Cebpa/Cebpb/Cebpd/Cer1/Chrd/Chrdl1/Chrdl2/Chsy1/Cited1/Clec3a/Clec3b/Cle…	400

## Sheet: Kdm6b_Cux
Coenriched genes: top 10 GO terms
ONTOLOGY	ID	Description	GeneRatio	BgRatio	pvalue	p.adjust	qvalue	geneID	Count
BP	GO:0043161	proteasome-mediated ubiquitin-dependent protein catabolic process	115/3447	451/28891	1.14e-15	7.1e-12	5.06e-12	Akirin2/Amn1/Anapc4/Anapc5/Ankib1/Araf/Ascc3/Axin1/Axin2/Bag6/Bcap31/Bmal1/Btrc/Caml/Ccnf/Cdc20/Cdc26/Cdc27/Cop1/Crbn/Csnk1a1/Cul2/Cul3/Dcaf11/Derl1/Dnajb9/Dtx4/Edem3/Eif2ak3/Eif3h/Faf2/Fbxl12/Fbxl15/Fbxl2/Fbxl21/Fbxl22/Fbxl3/Fbxl9/Fbxo33/Fbxo44/Fbxw11/Fbxw7/Fbxw8/Fem1a/Fem1c/Fhit/Fzr1/Gba1/Gsk3a/Gsk3b/Hspa5/Hspbp1/Jkamp/Kat5/Klhdc10/Klhdc3/Maea/Map1a/Mapk8/Mapk9/N4bp1/Nemf/Nub1/Otud5/Pcbp2/Pcnp/…	115
BP	GO:0034248	regulation of amide metabolic process	115/3447	482/28891	1.63e-13	3.38e-10	2.41e-10	Aars1/Aco1/Akap6/Akt2/Bank1/Barhl2/Bzw2/Caprin1/Caprin2/Casp3/Cdk4/Cdk5rap1/Cnbp/Cnot1/Cnot2/Cnot3/Cnot9/Cpeb2/Dap/Dapk3/Ddx3x/Dnajc1/Eif1/Eif2ak1/Eif2ak3/Eif2ak4/Eif3d/Eif4g2/Eif5a/Enpp7/Exosc2/Exosc8/Exosc9/Fech/Fto/Fxr2/Gigyf2/Gsk3a/Habp4/Hap1/Hnrnpd/Igf2bp1/Igf2bp3/Ilf3/Impact/Khsrp/Larp1/Larp4b/Limd1/Lrpprc/Lrrtm3/Mettl18/Mknk2/Mlh1/Mpv17l2/Mrps27/Nat10/Nck1/Ncl/Ngdn/Noct/Npm1/Nsun3/Ormdl1/O…	115
BP	GO:0051656	establishment of organelle localization	111/3447	491/28891	1.63e-11	1.02e-08	7.24e-09	1700009N14Rik/Ap1s2/Ap3d1/Bicd1/Bicdl1/Birc5/Borcs5/Borcs6/Borcs8/Bub3/Ccnb1/Cdt1/Cenpc1/Cep120/Cep19/Chmp4c/Clasp2/Copg1/Crocc/Cul3/Dipk2a/Dnm1l/Dnm3/Dpysl2/Dynlt1b/Exoc1/Exoc4/Fam83d/Fam91a1/Fbxw11/Fer/Fyco1/Gpsm2/Hap1/Hdac3/Hdac6/Hif1a/Htt/Itga4/Kat5/Kif2c/Kif5c/Kifc1/Kifc5b/Kpnb1/Lmnb1/Mad1l1/Mad2l1/Madd/Map2/Map2k1/Map4/Map6/Mapk8/Mapre1/Mapt/Mis12/Mlh1/Mos/Myh10/Myh9/Myo1d/Myo5a/Myo6/Nectin…	111
BP	GO:0050767	regulation of neurogenesis	109/3447	494/28891	1.15e-10	2.72e-08	1.94e-08	Actr2/Actr3/Ankrd27/Atoh1/Bag1/Bmal1/Bmp7/Caprin1/Caprin2/Casz1/Cdkl5/Cdon/Ctdsp1/Cux1/Cux2/Dab1/Dcx/Dlg4/Dnm1l/Dusp10/Dynlt1b/Efna5/Eif4g2/Epha7/Etv5/Faim/Fbxw8/Fn1/Gsk3b/Hap1/Hdac2/Hey1/Hif1a/Hmgb2/Hoxb3/Id4/Il6st/Kctd11/Kdm4a/Kifap3/Limk1/Lpar3/Lrp8/Macf1/Map2/Map2k1/Map3k13/Map6/Mapk8/Mapt/Mbd1/Megf8/Nap1l1/Nefl/Nf2/Nkx6-1/Nkx6-2/Nos1/Nptn/Nrg1/Ntrk3/Numb/Opa1/Pak1/Pak3/Pcm1/Plxna1/Plxna4/Plx…	109
BP	GO:0006338	chromatin remodeling	108/3447	489/28891	1.32e-10	2.94e-08	2.09e-08	Actl6a/Anp32b/Aplf/Arid1b/Atf2/Atf7ip/Axin1/Babam1/Bcl7c/Brpf1/Cbx8/Cdyl/Chaf1a/Chaf1b/Chd2/Chd4/Chd6/Chd8/Chek1/Daxx/Eed/Eif1/Epc1/Gatad2a/Gatad2b/Gsk3a/Gsk3b/H3c6/H3c7/H3f3a/Hdac2/Hdac3/Hdac6/Hdgf/Hjurp/Ing2/Ino80/Jarid2/Kansl1/Kat5/Kat6b/Kat7/Kdm1b/Kdm2a/Kdm4a/Kdm4b/Kdm4c/Kdm4d/Kdm5b/Kdm6a/Kmt2a/Lmnb1/Lrif1/Mbd2/Mbd3/Mier1/Morf4l1/Mphosph8/Mta2/Mthfr/Mysm1/N6amt1/Nap1l1/Nap1l4/Ndn/Npm1/Nrde2/N…	108
BP	GO:0031346	positive regulation of cell projection organization	107/3447	463/28891	9.26e-12	7.86e-09	5.6e-09	Actr2/Actr3/Alk/Ankrd27/Anln/Ap2a1/Arhgap35/Auts2/Bmp7/Camk1d/Caprin1/Caprin2/Ccdc88a/Cdkl5/Cep120/Coro1c/Creb3l2/Crocc/Cux1/Cux2/Dcc/Dcx/Dlg4/Dmd/Dnm1l/Dnm3/Dynlt1a/Dynlt1b/Efna5/Eif4g2/Espn/Fam98a/Fbxw8/Fig4/Fn1/Gpc2/Gsk3b/Hap1/Hspa5/Hspb1/Htt/Ift20/Ift88/Iqgap1/Katnb1/Limk1/Lpar3/Lrp8/Macf1/Map2k1/Map3k13/Map6/Mapt/Megf8/Mien1/Mns1/Nck1/Nckap1/Ndrg4/Nedd9/Nefl/Negr1/Nme1/Nptn/Nrg1/Ntrk3/Numb/O…	107
BP	GO:0009117	nucleotide metabolic process	107/3447	497/28891	7.5e-10	1.06e-07	7.55e-08	Acaa2/Acacb/Acly/Acsl1/Acsl5/Acss2/Adk/Adss2/Ak2/Aldoa/Atic/Atp5mc1/Atp6v1a/Atpsckmt/Bcl2l1/Cad/Cmpk2/Coasy/Crot/Ctps1/Cyb5r4/Dck/Dctd/Dgat2/Dhodh/Dmac2l/Dnm1l/Dpyd/Dut/Efl1/Eno1b/Entpd7/Far1/Fasn/Fdxr/Fhit/Fis1/Fitm2/Flcn/Gcdh/Gmps/Gpat4/Gpd1l/Gtpbp1/Hmgcr/Hmgcs1/Hspa8/Idh1/Idh3a/Kynu/Ldhb/Ldhd/Map2k1/Mcee/Mdh1/Mdh2/Me2/Mmut/Mpc2/Nadk/Nadsyn1/Nampt/Ndufs8/Ndufv2/Ndufv3/Nme1/Nmnat3/Nmrk1/Nnt/Noct…	107
BP	GO:0031400	negative regulation of protein modification process	105/3447	473/28891	1.75e-10	3.51e-08	2.5e-08	Adar/Akt1s1/Arpp19/Atg5/Bag1/Bex3/Cactin/Cadm1/Caml/Casp3/Cblb/Ccnb1/Cd109/Cdk5rap1/Cdkn1b/Cdyl/Cib1/Coro1c/Crkl/Cry1/Cry2/Ctdsp1/Daxx/Dbi/Dmd/Dusp1/Dusp10/Ensa/Fbxo5/Fem1a/Flcn/Gadd45a/Gba1/Gnai2/Gnaq/Gnl3l/Gpd1l/Gsk3b/Gtpbp4/Hdac2/Hint2/Hmg20a/Hmgcr/Hspb1/Impact/Inpp5f/Inpp5k/Ivns1abp/Jun/Limk1/Mad2l1/Mad2l2/Mapt/Mgat5/Mir26b/Myadm/N4bp1/Nck1/Ncoa7/Nf2/Nnt/Nos1/Npm1/Nr2f2/Ntrk3/Nup62/Paqr3/Pard…	105
BP	GO:0044772	mitotic cell cycle phase transition	104/3447	454/28891	3.13e-11	1.41e-08	1.01e-08	Actl6a/Anapc15/Anapc4/Anapc5/Ankrd17/Anp32b/Appl1/Arid1b/Arpp19/Babam1/Babam2/Bard1/Bcl7c/Birc5/Blm/Bub3/Cacul1/Camk2d/Casp2/Ccna2/Ccnb1/Ccne1/Ccnf/Ccng1/Ccng2/Ccnh/Ccnjl/Cdc20/Cdc27/Cdk2ap2/Cdk4/Cdkn1b/Cdkn2d/Chek1/Chmp4c/Cks2/Clasp2/Ctdp1/Ctdsp1/Cul3/D7Ertd443e/Ddx3x/E2f3/Fbxl15/Fbxo5/Fzr1/Gigyf2/Hinfp/Hspa2/Id4/Inip/Ino80/Ints3/Kcnh5/Kdm8/Klf11/Klhl18/Larp7/Lmnb1/Mad1l1/Mad2l1/Mepce/Miip/Mir26…	104
BP	GO:0072521	purine-containing compound metabolic process	103/3447	479/28891	1.66e-09	1.98e-07	1.41e-07	Acaa2/Acacb/Acly/Acsl1/Acsl5/Acss2/Adk/Adss2/Ak2/Aldoa/Atic/Atp5mc1/Atp6v1a/Atpsckmt/Bcl2l1/Coasy/Crot/Cyb5r4/Dck/Dgat2/Dmac2l/Dnm1l/Dpyd/Efl1/Eno1b/Enpp4/Entpd7/Far1/Fasn/Fdxr/Fhit/Fis1/Fitm2/Flcn/Gamt/Gcdh/Gmps/Gpat4/Gpd1l/Gtpbp1/Hmgcr/Hmgcs1/Hspa8/Icmt/Idh1/Idh3a/Kynu/Ldhb/Ldhd/Map2k1/Mcee/Mdh1/Mdh2/Me2/Mmut/Mpc2/Nadk/Nadsyn1/Nampt/Ndufs8/Ndufv2/Ndufv3/Nme1/Nmnat3/Nnt/Noct/Nos1/Nt5c2/Nt5c3/Nud…	103
Genes bound by only Kdm6b: top 10 GO terms
ONTOLOGY	ID	Description	GeneRatio	BgRatio	pvalue	p.adjust	qvalue	geneID	Count
BP	GO:0050767	regulation of neurogenesis	208/5972	494/28891	1.21e-27	3.88e-24	2.15e-24	Abcc8/Ache/Actr2/Adcyap1/Adnp/Afdn/Akap5/Amigo1/Appl2/Arhgap32/Arhgap4/Atoh1/Atxn1/B2m/Baiap2/Bcan/Bcl11a/Bdnf/Bmp2/Bmp7/Bmpr1a/Bmpr2/Brinp1/Btg2/Cask/Casz1/Cd24a/Cdh4/Cdkn2b/Cers2/Chd7/Clcn2/Ctdsp1/Cx3cl1/Cxcl12/Cxcr4/Dab1/Dag1/Dbn1/Dbnl/Dct/Dcx/Dhx36/Dicer1/Dip2b/Disc1/Dixdc1/Dll1/Dlx1/Dmrta2/Dpysl5/Dscam/E2f1/Eef2k/Efna5/Egfr/Egr2/Eif2b2/Ep300/Epha7/Ephb2/Ezh2/Faim/Fas/Fbxw8/Fezf1/Fgf13/Fstl4/…	208
BP	GO:0006338	chromatin remodeling	206/5972	489/28891	2e-27	4.29e-24	2.38e-24	Actb/Actr8/Apbb1/Arid1a/Arid1b/Arid2/Asf1a/Ash2l/Atf7ip/Atf7ip2/Atrx/Baz1a/Baz1b/Bcl6/Bcl7b/Bend3/Brcc3dc/Brd2/Brd3/Brd4/Cabin1/Cbx8/Cdk2/Cdkn1c/Cdyl/Cebpg/Cecr2/Cenpa/Cenpn/Cfdp1/Cggbp1/Chd1l/Chd3/Chd4/Chd7/Chrac1/Chtop/Coprs/Ctcf/Ctr9/Ddb1/Dek/Dicer1/Dnmt3a/Dpf1/Dpf2/Dpf3/Dyrk1a/Ehmt1/Ep300/Epc1/Exosc10/Ezh2/Foxa1/Ftx/Gatad1/Gatad2a/Glyr1/Gnas/Gnasas1/Gpx1/Gsk3a/H1f2/H1f3/H3c3/H3f3a/H3f3b/H4c14…	206
BP	GO:0031346	positive regulation of cell projection organization	199/5972	463/28891	7.12e-28	3.88e-24	2.15e-24	Abi2/Ache/Acsl6/Actr2/Adam17/Adamts1/Adcyap1/Adnp/Afdn/Agrn/Ahi1/Akap5/Akirin1/Alk/Amigo1/Apbb1/Apc/Arhgap32/Atf1/Atp7a/Atp8a2/Auts2/Baiap2/Bbs4/Bcl11a/Bdnf/Bmp7/Bmpr2/Camk1d/Carmil1/Cask/Cbfa2t2/Ccl21a/Ccp110/Cd24a/Cdc42/Cdc42ep3/Cdc42ep4/Cdh4/Cenpj/Cep135/Cfl1/Cnr1/Cntn1/Coro1c/Crp/Cx3cl1/Cxcl12/Dbn1/Dbnl/Dcc/Dcx/Def8/Dhx36/Disc1/Dixdc1/Dmd/Dnm2/Dpysl3/Dscam/Dvl3/Dynlt1c/Dynlt1f/Dzip1/Eef2k/Efn…	199
BP	GO:0034329	cell junction assembly	196/5972	481/28891	4.83e-24	3.45e-21	1.91e-21	Abi2/Ache/Actb/Actn2/Actn4/Add2/Adgrl2/Adgrl3/Adnp/Afdn/Agrn/Akap5/Amigo1/Aplnr/App/Arf6/Arhgef9/Arvcf/Asic2/Bcr/Bdnf/C1ql3/Cadm1/Cbln2/Cdc42/Cdh11/Cdh12/Cdh13/Cdh18/Cdh2/Cdh20/Cdh22/Cdh26/Cdh4/Cdh6/Cdh7/Cdh9/Cfl1/Chd4/Clasp1/Clasp2/Cldn16/Cldn17/Cldn18/Cldn22/Cldn34c1/Clstn2/Cntn5/Cntnap2/Coro1c/Coro2b/Crk/Ctnnd1/Ctnnd2/Dbnl/Dkk1/Dlc1/Dlg1/Dmtn/Dst/Ect2/Eef2k/Efna5/Efnb1/Efnb2/Eif4g1/Elavl2/Epb4…	196
BP	GO:0022411	cellular component disassembly	189/5972	462/28891	1.82e-23	9.74e-21	5.4e-21	Abcc8/Abce1/Actn2/Adamts15/Adamts5/Add2/Akap5/Ambra1/Apc/Arf6/Arfip2/Arid1a/Arid2/Atg14/Atg2a/Atg2b/Atg4d/Atg9b/Atp2a2/Atxn7/Bax/Becn1/Blcap/C1qb/Calm1/Camsap2/Capn10/Capza2/Capzb/Carmil1/Ccsap/Cd24a/Cdk5rap3/Cebpg/Cfl1/Cfl2/Chka/Chmp2a/Chmp4b/Chmp7/Cisd2/Clasp1/Clasp2/Cln3/Cracd/Denr/Dffb/Dhx8/Dicer1/Dmtn/Dnajc6/Dyrk3/Dysf/Eef2k/Eml4/Endog/Etf1/Evl/Fbxl4/Fbxo7/Fbxw7/Fgf13/Fis1/Fkbp8/Flot1/Frat1/…	189
BP	GO:0006397	mRNA processing	187/5972	496/28891	1.26e-18	2.88e-16	1.6e-16	Adar/Adarb2/Aff2/Ahcyl1/Alkbh5/Apobec4/App/Arvcf/Bud31/Casc3/Ccar2/Cd2bp2/Cdk12/Cdk13/Celf2/Celf3/Celf4/Celf5/Cenatac/Cirbp/Cmtr1/Cmtr2/Cnot6l/Cpsf1/Csdc2/Cstf1/Cstf2/Cstf2t/Cstf3/Cwc22/Dcps/Ddx1/Ddx39a/Ddx39b/Ddx41/Ddx47/Dhx16/Dhx36/Dhx8/Dhx9/Dus3l/Dyrk1a/Ecd/Eftud2/Eif4a3/Elavl4/Ern1/Ess2/Fip1l1/Fra10ac1/Frg1/Fxr1/Gemin6/Gpatch1/Grsf1/Hmx2/Hnrnpf/Hnrnph1/Hnrnpk/Hnrnpl/Hnrnpll/Hnrnpm/Hnrnpu/Htat…	187
BP	GO:0042391	regulation of membrane potential	184/5972	491/28891	4.9e-18	8.51e-16	4.72e-16	Actn2/Adcyap1/Adora2a/Adra1a/Afdn/Agrn/Akap6/Akap7/Akt1/Ank2/Ank3/App/Asic2/Atp1a1/Atp1a3/Atp1b1/Atp2a2/Atxn1/B2m/Bad/Baiap2/Bax/Bdnf/Begain/Bid/Bves/Cacna1c/Cacna1h/Cacna2d1/Cacnb3/Cacng2/Calm1/Calm3/Casq2/Cd36/Celf4/Chrna3/Chrnb4/Ckap5/Clic1/Cln3/Cnr1/Cntnap2/Cx3cl1/Cxadr/Dbn1/Dlg1/Dmd/Dpp6/Dsp/Ehd3/Eif4a3/Fgf12/Fgf13/Fhl1/Flna/Foxp1/Gabrg2/Gba1/Gclc/Glra1/Gna14/Got1/Gria1/Grid2/Grik3/Grin1/Gri…	184
BP	GO:0001558	regulation of cell growth	183/5972	459/28891	2.74e-21	8.8e-19	4.88e-19	Acsl4/Adam17/Adnp/Afdn/Akap6/Akt1/Arhgap32/Arhgap4/Avpr1a/Bbc3/Bcl11a/Bcl6/Bdnf/Bmpr2/Cacng7/Ccar2/Ccdc85b/Cdc42/Cdh4/Cdkn2aip/Cep43/Cfl1/Cgrrf1/Cirbp/Clasp2/Col14a1/Commd5/Crk/Cth/Cxcl12/Cxcr4/D1Pas1/D7Ertd443e/Dbn1/Dbnl/Dcbld2/Dcun1d3/Dcun1d5/Dcx/Ddx39b/Ddx3x/Dip2b/Disc1/Dnajb2/Dnm2/Dnph1/Dscam/Efna5/Egfr/Eif2b2/Eif4g1/Eno1b/Ep300/Epha7/Exosc4/Fgf13/Fhl1/Foxk1/Foxp1/Fstl4/Fxn/Gas1/Gas2l1/Gsk3a/…	183
BP	GO:0043161	proteasome-mediated ubiquitin-dependent protein catabolic process	182/5972	451/28891	7.3e-22	2.93e-19	1.63e-19	Akirin2/Akt1/Ambra1/Anapc11/Ankib1/Apc/Appbp2/Araf/Arih1/Arrb1/Arrb2/Asb2/Aup1/Axin2/Bbs7/Birc2/Btrc/Calr/Canx/Ccar2/Cd2ap/Cdc23/Cdc34/Chfr/Crbn/Csnk1d/Csnk1e/Cul5/Dcaf12/Dda1/Ddb1/Ddit3/Derl1/Derl3/Det1/Dmac2/Dnajb2/Dnajb9/Edem1/Eif3h/Erlin2/Faf1/Fbxl16/Fbxl19/Fbxl20/Fbxl4/Fbxl7/Fbxo2/Fbxo33/Fbxo38/Fbxo45/Fbxo6/Fbxo7/Fbxo9/Fbxw5/Fbxw7/Fbxw8/Fem1al/Fem1b/Fhit/Foxred2/Gabarap/Gba1/Gclc/Gid4/Gipc1/…	182
BP	GO:0051656	establishment of organelle localization	182/5972	491/28891	2.68e-17	4.01e-15	2.22e-15	1700009N14Rik/a/Abce1/Actn4/Actr10/Agtpbp1/Ahi1/Ankfn1/Ap1ar/Ap3b1/Ap3b2/Ap3m2/Apc/Arf1/Arfgap2/Armcx3/Aurkb/Becn1/Bicd2/Bicdl1/Bloc1s3/Bloc1s4/Bloc1s5/Borcs6/Borcs7/Btk/Bub3/Ccdc186/Cdc23/Cdc42/Cdc42bpa/Cdca5/Cdk5rap2/Cenpa/Cenpc1/Cenpf/Cfl1/Chga/Chmp2a/Chmp4b/Chmp7/Clasp1/Clasp2/Cln3/Copg2/Cops5/Cplx2/Crhr1/D6Wsu163e/Dctn2/Dipk2a/Dlg1/Dpysl2/Dtnbp1/Dync1h1/Dync1i1/Ect2/Eipr1/Eml4/Exoc2/Exoc4/Ex…	182
Genes bound by only Cux: top 10 GO terms
ONTOLOGY	ID	Description	GeneRatio	BgRatio	pvalue	p.adjust	qvalue	geneID	Count
BP	GO:0034329	cell junction assembly	139/3812	481/28891	5.44e-20	3.45e-16	2.16e-16	Abi3bp/Actn1/Actn4/Actr3/Adgrl2/Adgrl3/Afdn/Amigo2/Aplnr/Asic2/Bdnf/Cacna1a/Cav1/Cbln2/Cbln4/Cdh11/Cdh12/Cdh13/Cdh15/Cdh18/Cdh19/Cdh2/Cdh20/Cdh4/Cdh7/Cdh9/Cldn10/Cldn18/Cldn19/Cldn23/Cldn3/Cldn34b1/Cntn5/Cntnap2/Ctnnd2/Cux2/Dkk1/Dlc1/Dlg1/Dnm3/Dst/Dvl1/Eef2k/Efna5/Efnb1/Epb41l3/Epha3/Fam107a/Fgf13/Flrt2/Flrt3/Fmn1/Gabrb3/Gap43/Gpm6a/Grhl2/Il17a/Il1rap/Irx3/Itga5/Itgb1/Itgb1bp1/Jam3/Kcnj8/Lama3/La…	139
BP	GO:0042391	regulation of membrane potential	131/3812	491/28891	7.66e-16	5.41e-13	3.38e-13	Abat/Abcc9/Adcyap1/Adrb1/Afdn/Akap6/Akap7/Alox12/Ank2/Ank3/Asic2/Atp1b1/Atxn1/Bdnf/Bnip3/Cacna1a/Cacna2d1/Cacnb4/Cacng2/Cav1/Ccn6/Cdkn2a/Celf4/Cftr/Chrna7/Chrnb1/Chrnb3/Cldn19/Cnga2/Cngb1/Cntf/Cntnap2/Ctnna3/Cux2/Cxadr/Dcdc2a/Dcn/Dld/Dlg1/Dmd/Dpp6/Dsc2/Dsg2/Dvl1/Ehd3/Eif4a3l1/Fgf12/Fgf13/Foxp1/Gabrb1/Gabrb3/Gabrg1/Gabrp/Glrb/Gna14/Got1/Grik2/Grin2a/Grk2/Hcn2/Htr3a/Jun/Kcna4/Kcna5/Kcnc2/Kcnh1/Kcnh…	131
BP	GO:0001667	ameboidal-type cell migration	128/3812	471/28891	3.51e-16	3.18e-13	1.99e-13	Actn4/Actr3/Acvr1c/Akt3/Alox12/Amot/Anxa1/Apc/Apela/Arid5b/Atp2b4/Bcas3/Bmper/Ccn3/Cdh13/Cdh2/Clec14a/Cxcr4/Cyp1b1/Dab2ip/Dcn/Dock5/Dpp4/Edn2/Edn3/Ednra/Efna1/Efnb1/Epb41l4b/Ets1/Fbn2/Fbxw7/Fer/Fermt1/Fgf10/Fgf18/Fgfr1/Foxp1/Fstl1/Fut8/Gata2/Gbx2/Gdnf/Gna13/Has2/Hdac9/Htr2b/Iqsec1/Isl1/Itgb1/Itgb1bp1/Itgb7/Jcad/Jun/Kank1/Kitl/Lama5/Lrp6/Map2k5/Mapre2/Mcc/Mecp2/Meox2/Met/Mia3/Mir218-2/Myh9/Nanos1/…	128
BP	GO:0001503	ossification	127/3812	484/28891	8.24e-15	4.76e-12	2.98e-12	Acvr2a/Acvr2b/Adamts7/Ahr/Alpl/Ank/Apc/Axin2/Bmpr1a/Bmpr1b/Bpnt2/Calcr/Ccn2/Cnmd/Col13a1/Col1a2/Creb3l1/Crim1/Csf1/Csgalnact1/Dkk1/Dlk1/Ebp/Egr2/Eif2ak3/Enpp1/Ext1/Ext2/Fat4/Fbn2/Fbxo5/Fgf18/Fgfr1/Fhl2/Foxc1/Fzd9/Gabbr1/Gdf10/Gli1/Gli2/Gli3/Glis1/Gpc3/Hdac4/Id3/Igsf10/Jag1/Kremen1/Lep/Limd1/Lmna/Lrp3/Lrp6/Map2k6/Map3k7/Mapk3/Mepe/Mia3/Mir125b-1/Mir125b-2/Mir128-1/Mir128-2/Mir214/Mir23a/Mir378a/Mi…	127
BP	GO:0007389	pattern specification process	123/3812	498/28891	2.11e-12	4.2e-10	2.63e-10	Acvr2a/Acvr2b/Alx1/Anks6/Apc/Aplnr/Asph/Axin2/Bhlhe41/Bmpr1a/Bmpr1b/Bptf/Cdx2/Cfap53/Cobl/Cplane2/Cyp26a1/Cyp26b1/Dkk1/Dmrt3/Dnah5/Dnai2/Dvl1/Dzip1l/Ednra/Efnb1/Egr2/Ext1/Eya1/Fezf1/Fezf2/Fgf10/Fgfr1/Foxa1/Foxa2/Foxc1/Foxd1/Frs2/Gas1/Gbx2/Gdnf/Gli1/Gli2/Gli3/Gpc3/Grem2/Hand1/Helt/Hes5/Hhip/Hipk2/Hoxb1/Ift57/Ift74/Irx1/Irx2/Irx3/Isl1/Kmt2a/Lama5/Lrp6/Mdfi/Mdga2/Meis1/Meis2/Meox2/Mllt3/Mnx1/Myf6/Na…	123
BP	GO:0031346	positive regulation of cell projection organization	119/3812	463/28891	2.71e-13	9.58e-11	5.99e-11	Abl2/Actr3/Adcyap1/Afdn/Ankrd1/Apc/Atp8a2/Auts2/Bdnf/Ccr7/Cdc42ep3/Cdc42ep4/Cdh4/Chodl/Cntf/Cobl/Cpeb1/Crp/Cul7/Cux1/Cux2/Dab2ip/Dcc/Disc1/Dmd/Dnm3/Dock11/Dpysl3/Dscam/Dvl1/Eef2k/Efna5/Enc1/Epha3/Epha4/Epor/Eps8/Eps8l3/Fam98a/Fez1/Fgfr1/Fut9/Fxn/Fyn/Golga4/Gpm6a/Gprc5b/Grip1/Hdac4/Hnrnpk/Igf1r/Ins1/Ins2/Itga6/Itgb1/Kat2b/Kidins220/Lrp6/Lrp8/Magi2/Map1b/Map3k13/Mark4/Met/Mfn2/Myo5b/Nck1/Nckap1/Ndn…	119
BP	GO:0034765	regulation of monoatomic ion transmembrane transport	119/3812	490/28891	1.56e-11	2.2e-09	1.38e-09	Abcc9/Adcyap1r1/Adrb1/Agtr1a/Ahr/Akap6/Akap7/Ank2/Ank3/Aplnr/Asic2/Asph/Atp1b1/Atp2b4/Cabp1/Cacna1a/Cacna1b/Cacna1e/Cacna2d1/Cacna2d2/Cacnb1/Cacnb4/Cacng2/Cacng3/Calcr/Cav1/Cftr/Chd7/Clic4/Clic5/Cnksr3/Commd1/Dbi/Dlg1/Dmd/Dpp10/Dpp6/Edn3/Ednra/Ehd3/Fgf12/Fgf13/Fyn/G6pd2/Grin2a/Grip1/Hcn2/Hecw1/Htr3a/Itgb1/Kcna4/Kcna5/Kcnab1/Kcnc2/Kcnc3/Kcnd1/Kcng1/Kcnh1/Kcnh2/Kcnh5/Kcnip1/Kcnip4/Kcnj10/Kcnj15/Kcn…	119
BP	GO:0042692	muscle cell differentiation	118/3812	468/28891	1.37e-12	3.23e-10	2.02e-10	Acadm/Actn1/Actn4/Adamts5/Adra1b/Adrb1/Akap6/Ank2/Aplnr/Bdnf/Bhlhe41/Bmpr1a/Cacna2d2/Cacnb4/Ccn3/Ccnd2/Cdh2/Chrnb1/Cntnap2/Col14a1/Csrp2/Cth/Cxadr/Cyp26b1/Dkk1/Dmd/Dnmt1/Dock5/Dpf3/Dusp29/Ednra/Ereg/Fgf10/Fhl2/Fhod3/Foxp1/Frs2/Fzd7/G6pd2/Gata6/Hacd1/Hdac4/Hdac9/Ins2/Irx3/Isl1/Itga8/Itgb1/Kcnj8/Klf5/Lama1/Lamc1/Lmna/Lmod3/Mdm2/Mecp2/Meis1/Met/Mfn2/Mir143/Mrtfb/Myf6/Myh9/Myl9/Mylk3/Myom2/Nfatc2/Nfa…	118
BP	GO:0050767	regulation of neurogenesis	116/3812	494/28891	2.57e-10	2.64e-08	1.65e-08	Actr3/Adcyap1/Afdn/Atoh1/Atxn1/Bcan/Bdnf/Bhlhe41/Bmal1/Bmpr1a/Casz1/Cdh4/Cdkn2b/Chd7/Chodl/Cul7/Cux1/Cux2/Cxcr4/Dab1/Dip2b/Disc1/Dscam/Eef2k/Efna5/Egr2/Epha4/Etv5/Ferd3l/Fezf1/Fezf2/Fgf13/Fstl4/Fxn/Fxr1/Fzd3/Gata2/Gli3/Golga4/Grip1/Hapln2/Hdac1/Helt/Hes5/Hmga2/Il34/Itgb1/Lin28a/Lingo1/Lrp8/Map1b/Map3k13/Mecp2/Met/Mfn2/Mir23a/Mme/Myo5b/Myrf/Nap1l1/Nefl/Nfatc4/Nkx6-1/Nkx6-2/Nog/Nr2e1/Ntf3/Ntrk2/Ntr…	116
BP	GO:0016055	Wnt signaling pathway	115/3812	460/28891	4.77e-12	8.65e-10	5.42e-10	Abl2/Amer1/Apc/Apcdd1/Axin2/Bmal1/Cav1/Ccnd1/Ccne1/Ccny/Cdc73/Cdh2/Celsr3/Chd8/Cpz/Csnk1g3/Ctnnd2/D1Pas1/Daam1/Dab2/Dab2ip/Dcdc2a/Disc1/Dkk1/Dkk2/Dvl1/Ednra/Enpp1/Ext1/Fermt1/Fgf10/Foxd1/Fzd10/Fzd3/Fzd7/Fzd9/Gli1/Gli3/Gpc3/Gpc5/Gprc5b/Grb10/Hdac1/Hmga2/Isl1/Jade1/Kank1/Klf15/Kremen1/Leo1/Lgr5/Limd1/Lmx1a/Lrp6/Lrrfip2/Lrrk2/Mark1/Mbd2/Mcc/Mdfi/Mdfic/Mllt3/Nfatc4/Nog/Ppm1a/Prickle1/Prkaa2/Prkn/Pygo…	115
