# Supplementary material for: Kdm6b-mediated epigenetic coordination of temporal precision during motor neuron differentiation
Source: EMBO Rep. 2026 May 26;27(13):3665–88. doi: 10.1038/s44319-026-00808-2 (PMC13354772; doi:10.1038/s44319-026-00808-2)
Supplement: Supplementary file 5 — Dataset EV3 [file 44319_2026_808_MOESM5_ESM.xlsx]

## Sheet: Title and legend
				Dataset EV2. Significantly downregulated genes of Kdm6b targets by GSKJ4 at D4H8.
				Related to Fig 4B. Significantly downregulated genes of Kdm6b targets with treatment with GSKJ4 relative to Control at D4H8. log2FC < 0, p value < 0.05. Common targets of Kdm6b and TF (Sox2, Olig2 and Ngn2) were labelled with “yes”.

## Sheet: D4H8 down  and common targets
gene_id	baseMean	log2FoldChange	lfcSE	stat	pvalue	geneName	Expression Change	Sox2_Kdm6b common target	Olig2_Kdm6b common target	Ngn2_Kdm6b common target
ENSMUSG00000046160	451.66	-4.12841	0.313037	-13.1882	1.02539e-39	Olig1	Down		yes
ENSMUSG00000068263	242.485	-3.68099	0.31586	-11.6539	2.19296e-31	Efcc1	Down	yes	yes
ENSMUSG00000031548	1274.87	-2.2178	0.196765	-11.2713	1.81872e-29	Sfrp1	Down		yes
ENSMUSG00000105265	287.996	-2.82146	0.250736	-11.2527	2.24578e-29	Sox2ot	Down	yes	yes
ENSMUSG00000037892	323.243	-2.78671	0.24779	-11.2462	2.41663e-29	Pcdh18	Down		yes
ENSMUSG00000048562	502.084	-2.26299	0.202376	-11.1821	4.98896e-29	Sp8	Down		yes
ENSMUSG00000028370	445.502	-2.45676	0.224669	-10.935	7.84145e-28	Pappa	Down		yes	yes
ENSMUSG00000070348	1770.46	-1.87844	0.175489	-10.704	9.74396e-27	Ccnd1	Down
ENSMUSG00000095139	995.821	-2.83974	0.268748	-10.5665	4.25879e-26	Pou3f2	Down
ENSMUSG00000020182	616.339	-2.50967	0.243516	-10.306	6.62073e-25	Ddc	Down		yes
ENSMUSG00000027533	1017.18	-2.28869	0.225211	-10.1624	2.91677e-24	Fabp5	Down		yes
ENSMUSG00000000056	753.024	-1.82109	0.182412	-9.98342	1.80155e-23	Narf	Down
ENSMUSG00000032118	538.313	-2.166	0.227001	-9.5418	1.40378e-21	Fez1	Down		yes
ENSMUSG00000035456	215.703	-3.49396	0.36684	-9.52447	1.65886e-21	Prdm8	Down		yes
ENSMUSG00000022053	407.017	-2.59	0.278738	-9.29188	1.51584e-20	Ebf2	Down		yes	yes
ENSMUSG00000042258	1234.85	-2.4411	0.271532	-8.99012	2.46971e-19	Isl1	Down		yes	yes
ENSMUSG00000019789	82.4514	-3.55449	0.398661	-8.91605	4.83201e-19	Hey2	Down		yes
ENSMUSG00000049775	5756.92	-2.21217	0.252352	-8.7662	1.84794e-18	Tmsb4x	Down		yes
ENSMUSG00000036306	182.2	-2.42382	0.279907	-8.65937	4.74373e-18	Lzts1	Down		yes	yes
ENSMUSG00000030064	1555.85	-1.93603	0.224873	-8.60945	7.34128e-18	Frmd4b	Down	yes	yes	yes
ENSMUSG00000063659	2829.04	-1.82121	0.212076	-8.58757	8.883e-18	Zbtb18	Down		yes	yes
ENSMUSG00000028654	1506.15	-1.98561	0.235114	-8.44532	3.03203e-17	Mycl	Down	yes	yes
ENSMUSG00000063445	844.576	-1.67838	0.201603	-8.32521	8.41783e-17	Nmral1	Down		yes
ENSMUSG00000022094	2634.5	-1.62297	0.197048	-8.23642	1.77435e-16	Slc39a14	Down		yes	yes
ENSMUSG00000038526	736.739	-2.4509	0.298685	-8.20562	2.29398e-16	Car14	Down		yes
ENSMUSG00000078566	1347.78	-2.05281	0.25118	-8.17269	3.01596e-16	Bnip3	Down
ENSMUSG00000027848	1624.07	-1.66592	0.208112	-8.00491	1.19556e-15	Olfml3	Down			yes
ENSMUSG00000047904	196.803	-2.21072	0.288004	-7.67602	1.64111e-14	Sstr2	Down		yes	yes
ENSMUSG00000028655	60.1129	-3.40946	0.446394	-7.63777	2.21017e-14	Mfsd2a	Down
ENSMUSG00000020649	7172.52	-1.24036	0.1624	-7.6377	2.21139e-14	Rrm2	Down		yes
ENSMUSG00000025969	559.749	-1.65483	0.219463	-7.54035	4.68696e-14	Nrp2	Down		yes
ENSMUSG00000060424	50.3592	-3.95545	0.52737	-7.50033	6.36558e-14	Pantr1	Down
ENSMUSG00000049916	992.249	-1.3824	0.187037	-7.39105	1.45676e-13	2610318N02Rik	Down
ENSMUSG00000000263	117.561	-2.60595	0.372707	-6.99196	2.71082e-12	Glra1	Down	yes	yes	yes
ENSMUSG00000029385	1151.5	-1.33017	0.190664	-6.9765	3.02629e-12	Ccng2	Down		yes
ENSMUSG00000017692	1253.42	-2.11213	0.306437	-6.89253	5.48091e-12	Rhbdl3	Down		yes	yes
ENSMUSG00000030350	316.505	-2.02059	0.296019	-6.82589	8.73832e-12	Prmt8	Down		yes	yes
ENSMUSG00000015217	2516.31	-1.37613	0.20428	-6.73646	1.62293e-11	Hmgb3	Down
ENSMUSG00000042659	1085.24	-1.11142	0.165569	-6.71275	1.90986e-11	Arrdc4	Down
ENSMUSG00000052504	55.1629	-3.188	0.480934	-6.62876	3.38517e-11	Epha3	Down		yes
ENSMUSG00000048376	2523.09	-1.31141	0.198666	-6.60107	4.08188e-11	F2r	Down		yes
ENSMUSG00000059246	155.196	-2.41086	0.365653	-6.59331	4.30139e-11	Foxb1	Down
ENSMUSG00000031134	2304.09	-1.35248	0.205307	-6.58761	4.46957e-11	Rbmx	Down
ENSMUSG00000052302	50.5901	-3.14153	0.477755	-6.5756	4.84566e-11	Tbc1d30	Down
ENSMUSG00000050914	64.2197	-2.89534	0.441982	-6.55081	5.72251e-11	Ankrd37	Down		yes
ENSMUSG00000042671	389.293	-1.88107	0.28721	-6.54948	5.77384e-11	Rgs8	Down		yes	yes
ENSMUSG00000021485	112.749	-2.07089	0.317346	-6.52568	6.76955e-11	Mxd3	Down		yes	yes
ENSMUSG00000037747	204.746	-1.90356	0.292068	-6.51751	7.1486e-11	Phyhipl	Down			yes
ENSMUSG00000028645	13096.6	-1.63184	0.250387	-6.51729	7.15882e-11	Slc2a1	Down
ENSMUSG00000030695	14721.1	-1.31877	0.206825	-6.37626	1.81461e-10	Aldoa	Down
ENSMUSG00000046997	2186.84	-1.45805	0.229074	-6.36499	1.95298e-10	Spsb4	Down	yes	yes	yes
ENSMUSG00000020547	2409.8	-1.12364	0.176598	-6.36271	1.98222e-10	Bzw2	Down
ENSMUSG00000030519	1307.09	-1.65579	0.262661	-6.3039	2.9025e-10	Apba2	Down		yes
ENSMUSG00000045136	5088.57	-1.31645	0.208882	-6.30236	2.93153e-10	Tubb2b	Down		yes
ENSMUSG00000041841	4131.24	-1.19476	0.190694	-6.26533	3.72047e-10	Rpl37	Down		yes
ENSMUSG00000050334	155.437	-2.22483	0.355289	-6.26203	3.80007e-10	C130071C03Rik	Down		yes
ENSMUSG00000021365	807.057	-1.30834	0.209953	-6.23159	4.61717e-10	Nedd9	Down		yes
ENSMUSG00000058070	1094.75	-1.16213	0.186896	-6.21806	5.03346e-10	Eml1	Down		yes
ENSMUSG00000023832	2405.74	-1.05819	0.170718	-6.19846	5.70193e-10	Acat2	Down		yes
ENSMUSG00000027861	33.27	-4.69345	0.759292	-6.18135	6.35562e-10	Casq2	Down		yes	yes
ENSMUSG00000049551	85.8867	-2.35358	0.382787	-6.14854	7.81988e-10	Fzd9	Down		yes
ENSMUSG00000041272	65.7357	-2.54565	0.416838	-6.10705	1.0149e-09	Tox	Down		yes
ENSMUSG00000032294	37848.7	-1.33182	0.219101	-6.07856	1.21265e-09	Pkm	Down
ENSMUSG00000078202	116.933	-2.15649	0.355428	-6.06729	1.30086e-09	Nrarp	Down		yes	yes
ENSMUSG00000026955	473.687	-1.54141	0.254108	-6.06596	1.31169e-09	Sapcd2	Down		yes
ENSMUSG00000027314	205.394	-1.9693	0.326864	-6.02483	1.69286e-09	Dll4	Down		yes	yes
ENSMUSG00000021071	274.287	-2.30354	0.384052	-5.99798	1.99788e-09	Trim9	Down
ENSMUSG00000070526	315.761	-2.19133	0.36703	-5.97043	2.3663e-09	Peg12	Down		yes
ENSMUSG00000044365	489.665	-1.43693	0.241978	-5.93824	2.88095e-09	Cxxc4	Down
ENSMUSG00000029838	142.293	-1.82142	0.308004	-5.91361	3.34691e-09	Ptn	Down	yes	yes
ENSMUSG00000039830	2448.33	-3.91777	0.662745	-5.91143	3.39154e-09	Olig2	Down	yes	yes
ENSMUSG00000029510	376.063	-1.85086	0.314359	-5.88772	3.91554e-09	Gpc2	Down
ENSMUSG00000035403	629.758	-1.58617	0.269841	-5.87815	4.14877e-09	Crb2	Down
ENSMUSG00000030507	32.8518	-3.37033	0.579519	-5.81574	6.03672e-09	Dbx1	Down
ENSMUSG00000069662	7431.26	-1.4316	0.246727	-5.80239	6.53766e-09	Marcks	Down		yes	yes
ENSMUSG00000026452	220.288	-2.15647	0.37722	-5.71676	1.08577e-08	Syt2	Down		yes	yes
ENSMUSG00000020212	821.812	-1.03332	0.181196	-5.70277	1.17876e-08	Mdm1	Down		yes
ENSMUSG00000021068	1614.41	-1.3279	0.233157	-5.69531	1.23147e-08	Nin	Down		yes	yes
ENSMUSG00000032249	4373.66	-0.911944	0.160489	-5.68229	1.32903e-08	Anp32a	Down		yes
ENSMUSG00000074912	29.1742	-3.19553	0.568045	-5.62549	1.84979e-08	Gm14207	Down
ENSMUSG00000027496	2061.1	-0.992956	0.177078	-5.60747	2.05311e-08	Aurka	Down		yes
ENSMUSG00000028681	466.556	-1.34732	0.240491	-5.60238	2.11431e-08	Ptch2	Down
ENSMUSG00000097767	12577.4	-3.40043	0.608562	-5.58764	2.30176e-08	Miat	Down		yes	yes
ENSMUSG00000047003	2521.58	-1.07324	0.19254	-5.57413	2.4877e-08	Zfp41	Down	yes	yes
ENSMUSG00000027330	1578.99	-1.3201	0.236955	-5.5711	2.5314e-08	Cdc25b	Down		yes	yes
ENSMUSG00000035105	171.248	-1.72616	0.31007	-5.567	2.59158e-08	Egln3	Down		yes
ENSMUSG00000025321	814.523	-1.72065	0.309612	-5.55744	2.73754e-08	Itgb8	Down		yes
ENSMUSG00000024968	3614.01	-1.249	0.227426	-5.49191	3.97616e-08	Rcor2	Down		yes	yes
ENSMUSG00000064325	692.455	-1.14871	0.209641	-5.47945	4.26659e-08	Hhip	Down		yes	yes
ENSMUSG00000029438	1874.94	-1.30552	0.238422	-5.47567	4.35866e-08	Bcl7a	Down		yes	yes
ENSMUSG00000029086	1728.29	-1.20948	0.221351	-5.46408	4.6531e-08	Prom1	Down		yes
ENSMUSG00000051674	804.594	-1.12345	0.206308	-5.44551	5.16573e-08	Dcun1d4	Down		yes
ENSMUSG00000055782	170.379	-1.68971	0.311203	-5.42959	5.64821e-08	Abcd2	Down
ENSMUSG00000029338	562.272	-1.56	0.289007	-5.39779	6.7468e-08	Antxr2	Down
ENSMUSG00000112117	52.4843	-2.40123	0.446107	-5.38264	7.34025e-08	Rmst	Down	yes	yes
ENSMUSG00000030257	1046.96	-1.36636	0.254279	-5.37347	7.72367e-08	Srgap3	Down		yes
ENSMUSG00000030541	3161.09	-1.03489	0.192967	-5.36304	8.18329e-08	Idh2	Down
ENSMUSG00000027459	444.944	-1.43192	0.267303	-5.3569	8.46627e-08	Fam110a	Down		yes
ENSMUSG00000027342	5905.71	-0.946059	0.179027	-5.28444	1.26089e-07	Pcna	Down
ENSMUSG00000042129	401.263	-1.17717	0.223299	-5.27172	1.35151e-07	Rassf4	Down
ENSMUSG00000048015	2466.23	-2.76076	0.525244	-5.25615	1.47105e-07	Neurod4	Down		yes	yes
ENSMUSG00000031207	2914.47	-1.12265	0.213777	-5.25149	1.50872e-07	Msn	Down
ENSMUSG00000043155	93.9585	-1.98974	0.382121	-5.2071	1.91814e-07	Hpdl	Down		yes
ENSMUSG00000020186	613.242	-1.30565	0.252167	-5.17773	2.24599e-07	Csrp2	Down		yes	yes
ENSMUSG00000033149	1305.76	-1.20304	0.233597	-5.15006	2.60403e-07	Phldb2	Down
ENSMUSG00000020277	3215.26	-1.44685	0.280973	-5.14943	2.6128e-07	Pfkl	Down
ENSMUSG00000074862	50.3567	-2.04079	0.397238	-5.13746	2.7848e-07	BC025920	Down		yes
ENSMUSG00000059493	495.78	-1.34351	0.26155	-5.13672	2.79579e-07	Nhs	Down		yes	yes
ENSMUSG00000038132	207.565	-1.78584	0.353037	-5.05852	4.22527e-07	Rbm24	Down
ENSMUSG00000025427	1314.93	-1.22709	0.242759	-5.05478	4.30895e-07	Rnf165	Down	yes	yes	yes
ENSMUSG00000085936	45.6094	-2.0295	0.401935	-5.04931	4.43416e-07	2610307P16Rik	Down	yes	yes
ENSMUSG00000107859	15.7496	-4.39989	0.887475	-4.95776	7.131e-07	Gm30731	Down		yes	yes
ENSMUSG00000097772	357.34	-1.16763	0.235625	-4.95547	7.21568e-07	5430416N02Rik	Down		yes
ENSMUSG00000011752	6053.96	-0.93755	0.190197	-4.92935	8.25021e-07	Pgam1	Down
ENSMUSG00000093661	411.913	-1.025	0.208301	-4.92077	8.62042e-07	Eif4e3	Down		yes
ENSMUSG00000000214	57.8161	-2.26631	0.460641	-4.9199	8.6588e-07	Th	Down		yes
ENSMUSG00000028832	4782.82	-1.26547	0.258126	-4.90251	9.46183e-07	Stmn1	Down		yes
ENSMUSG00000087150	147.035	-2.03892	0.418528	-4.87165	1.1067e-06	BC064078	Down
ENSMUSG00000030110	789.382	-0.972895	0.200961	-4.84121	1.29051e-06	Ret	Down		yes
ENSMUSG00000062248	1239.57	-0.871106	0.18035	-4.83009	1.36473e-06	Cks2	Down		yes
ENSMUSG00000063524	33453.7	-0.971823	0.201471	-4.82363	1.40968e-06	Eno1	Down			yes
ENSMUSG00000025938	342.215	-1.41419	0.29338	-4.82034	1.43316e-06	Slco5a1	Down
ENSMUSG00000049907	417.211	-1.53098	0.318915	-4.80059	1.58201e-06	Rasl11b	Down		yes	yes
ENSMUSG00000039221	1607.19	-0.928659	0.193932	-4.78859	1.67959e-06	Rpl22l1	Down
ENSMUSG00000015749	6176.1	-0.786172	0.164412	-4.78172	1.73804e-06	Anp32e	Down		yes
ENSMUSG00000028034	9231.49	-0.791057	0.165496	-4.77993	1.7536e-06	Fubp1	Down
ENSMUSG00000041530	3570.31	-1.00606	0.211345	-4.76029	1.93315e-06	Ago1	Down			yes
ENSMUSG00000055069	81.6065	-1.64134	0.344826	-4.7599	1.93685e-06	Rab39	Down
ENSMUSG00000037995	1024.62	-1.27475	0.267836	-4.75944	1.9413e-06	Igsf9	Down
ENSMUSG00000018983	340.899	-1.23321	0.259208	-4.75759	1.95916e-06	E2f2	Down		yes
ENSMUSG00000028693	10940.1	-0.818581	0.172421	-4.74756	2.05885e-06	Nasp	Down
ENSMUSG00000106943	158.343	-1.63514	0.34469	-4.74379	2.09756e-06	Dancr	Down
ENSMUSG00000060636	4233.13	-1.07762	0.227326	-4.74043	2.13265e-06	Rpl35a	Down		yes
ENSMUSG00000069171	2525.97	-1.33282	0.281446	-4.73563	2.18375e-06	Nr2f1	Down	yes	yes
ENSMUSG00000050677	41.0555	-2.11952	0.448077	-4.73026	2.24232e-06	Ccdc96	Down		yes
ENSMUSG00000014773	1510.35	-3.34115	0.707205	-4.72444	2.30749e-06	Dll1	Down		yes	yes
ENSMUSG00000026923	2644.7	-1.10061	0.233859	-4.7063	2.52252e-06	Notch1	Down	yes	yes	yes
ENSMUSG00000084910	38.1576	-2.14352	0.455599	-4.70483	2.54077e-06	C630043F03Rik	Down	yes	yes
ENSMUSG00000002930	85.1634	-1.99254	0.4269	-4.66745	3.04959e-06	Ppp1r17	Down
ENSMUSG00000043004	1438.45	-1.12436	0.241671	-4.65246	3.27993e-06	Gng2	Down		yes	yes
ENSMUSG00000012429	451.807	-0.897387	0.192955	-4.65076	3.3072e-06	Mplkip	Down		yes
ENSMUSG00000024304	1927.03	-1.1577	0.24898	-4.64978	3.32282e-06	Cdh2	Down	yes	yes
ENSMUSG00000041598	904.781	-0.994328	0.21409	-4.64444	3.41005e-06	Cdc42ep4	Down		yes	yes
ENSMUSG00000018169	936.254	-2.77193	0.59821	-4.6337	3.5918e-06	Mfng	Down		yes	yes
ENSMUSG00000055612	3114.64	-0.757973	0.163846	-4.62613	3.72568e-06	Cdca7	Down		yes
ENSMUSG00000075012	195.73	-1.44916	0.313721	-4.61926	3.85103e-06	Fjx1	Down
ENSMUSG00000020288	849.762	-0.798116	0.172818	-4.61823	3.87019e-06	Ahsa2	Down			yes
ENSMUSG00000039328	569.503	-1.43139	0.313686	-4.56312	5.03993e-06	Rnf122	Down
ENSMUSG00000058297	771.878	-0.895013	0.196293	-4.55957	5.12594e-06	Spock2	Down		yes	yes
ENSMUSG00000058669	1415.91	-2.48702	0.548365	-4.53534	5.75115e-06	Nkx2-9	Down
ENSMUSG00000039982	1622.34	-1.26413	0.27884	-4.53352	5.80077e-06	Dtx4	Down	yes	yes
ENSMUSG00000026556	2032.76	-1.03739	0.229047	-4.52917	5.92145e-06	Vangl2	Down
ENSMUSG00000055202	550.638	-1.08547	0.240844	-4.50696	6.57635e-06	Zfp811	Down		yes
ENSMUSG00000031673	157.962	-1.42313	0.316679	-4.49394	6.99175e-06	Cdh11	Down	yes	yes
ENSMUSG00000022629	1998.95	-0.875823	0.195017	-4.491	7.08895e-06	Kif21a	Down		yes	yes
ENSMUSG00000047604	187.42	-1.32399	0.295177	-4.48539	7.27809e-06	Frat2	Down
ENSMUSG00000022997	27.4447	-2.32737	0.521197	-4.46544	7.99049e-06	Wnt1	Down	yes	yes
ENSMUSG00000097587	94.0532	-1.79499	0.402482	-4.45981	8.20335e-06	4930578M01Rik	Down		yes
ENSMUSG00000029730	8762.67	-0.728357	0.163548	-4.45348	8.44885e-06	Mcm7	Down		yes
ENSMUSG00000025950	2540.72	-0.87921	0.197448	-4.45288	8.47275e-06	Idh1	Down		yes
ENSMUSG00000048001	127.789	-3.57229	0.804971	-4.43778	9.089e-06	Hes5	Down		yes
ENSMUSG00000000202	1741.81	-3.49666	0.788446	-4.43487	9.21265e-06	Btbd17	Down		yes	yes
ENSMUSG00000031530	455.467	-0.936663	0.211331	-4.43222	9.32691e-06	Dusp4	Down
ENSMUSG00000068740	2014.5	-1.28499	0.290887	-4.41748	9.98566e-06	Celsr2	Down		yes
ENSMUSG00000084883	1389.16	-0.767541	0.173956	-4.41226	1.02298e-05	Ccdc85c	Down		yes	yes
ENSMUSG00000074607	267.037	-1.46651	0.333772	-4.39375	1.11411e-05	Tox2	Down		yes
ENSMUSG00000027160	1207.58	-0.861902	0.196784	-4.37994	1.18714e-05	Ccdc34	Down		yes
ENSMUSG00000072235	15625.2	-1.03121	0.235737	-4.37442	1.21758e-05	Tuba1a	Down		yes	yes
ENSMUSG00000036478	1628.82	-0.931108	0.213642	-4.35827	1.31094e-05	Btg1	Down		yes
ENSMUSG00000036667	2313.8	-0.795202	0.182546	-4.35617	1.32358e-05	Tcaf1	Down
ENSMUSG00000057706	1140.69	-0.92185	0.212836	-4.33127	1.48251e-05	Mex3b	Down
ENSMUSG00000041912	410.953	-0.935363	0.216143	-4.32751	1.50804e-05	Tdrkh	Down
ENSMUSG00000030748	163.193	-1.29843	0.300935	-4.31463	1.59868e-05	Il4ra	Down
ENSMUSG00000019699	1887.69	-0.942566	0.219138	-4.30125	1.69835e-05	Akt3	Down		yes	yes
ENSMUSG00000025577	1487.1	-0.8393	0.195472	-4.29371	1.75708e-05	Cbx2	Down
ENSMUSG00000048904	816.215	-3.76189	0.878064	-4.2843	1.83318e-05	Neurog1	Down		yes	yes
ENSMUSG00000005089	641.847	-1.15561	0.270663	-4.26955	1.95866e-05	Slc1a2	Down		yes	yes
ENSMUSG00000086391	20.6567	-2.88518	0.679246	-4.24762	2.16053e-05	1700042O10Rik	Down		yes
ENSMUSG00000037972	1465.49	-1.03684	0.2442	-4.24587	2.17751e-05	Snn	Down		yes	yes
ENSMUSG00000036882	649.588	-1.30514	0.308197	-4.23476	2.288e-05	Arhgap33	Down
ENSMUSG00000097623	22.9963	-2.41011	0.570878	-4.22175	2.42408e-05	B230323A14Rik	Down	yes	yes
ENSMUSG00000100252	875.321	-2.2695	0.537667	-4.22101	2.43205e-05	Mir124-2hg	Down	yes	yes
ENSMUSG00000057278	1676.26	-1.11659	0.264584	-4.22016	2.44125e-05	Snrpg	Down		yes
ENSMUSG00000008305	1578.72	-0.754871	0.17906	-4.21574	2.48956e-05	Tle1	Down	yes	yes	yes
ENSMUSG00000025407	1307.71	-0.985633	0.233883	-4.21421	2.50655e-05	Gli1	Down		yes
ENSMUSG00000039546	110.575	-1.99234	0.473152	-4.21079	2.54481e-05	Ajap1	Down			yes
ENSMUSG00000037563	10178.1	-0.8558	0.203386	-4.20777	2.57906e-05	Rps16	Down
ENSMUSG00000024501	3844.15	-1.06604	0.253373	-4.20741	2.58315e-05	Dpysl3	Down		yes	yes
ENSMUSG00000073147	360.266	-0.898686	0.214819	-4.18346	2.871e-05	5031425E22Rik	Down		yes	yes
ENSMUSG00000029128	714.521	-0.723558	0.173781	-4.16361	3.13253e-05	Rab28	Down
ENSMUSG00000027490	961.513	-0.96556	0.232341	-4.15579	3.24165e-05	E2f1	Down		yes	yes
ENSMUSG00000067279	49.8666	-1.63839	0.394371	-4.15442	3.2611e-05	Ppp1r3c	Down		yes
ENSMUSG00000044770	56.3467	-1.90744	0.459259	-4.15331	3.27701e-05	Scml4	Down
ENSMUSG00000034109	718.047	-0.782146	0.18944	-4.12873	3.64765e-05	Golim4	Down
ENSMUSG00000058258	1301.74	-0.952564	0.230989	-4.12386	3.72582e-05	Idi1	Down
ENSMUSG00000042834	2075.55	-0.871716	0.212018	-4.11153	3.93052e-05	Nrep	Down
ENSMUSG00000057110	1818.58	-0.79826	0.194692	-4.10012	4.12938e-05	Cntrl	Down		yes
ENSMUSG00000018570	157.617	-1.14096	0.278867	-4.09142	4.2874e-05	2810408A11Rik	Down
ENSMUSG00000079480	196.464	-1.40558	0.343771	-4.08872	4.33765e-05	Pin4	Down
ENSMUSG00000073702	7985.61	-0.968916	0.237	-4.08826	4.34625e-05	Rpl31	Down
ENSMUSG00000007850	15620.4	-0.637516	0.156251	-4.08007	4.50225e-05	Hnrnph1	Down		yes
ENSMUSG00000066979	3273.58	-0.627778	0.154231	-4.07038	4.69373e-05	Bub3	Down
ENSMUSG00000044201	706.621	-0.707689	0.174179	-4.063	4.84463e-05	Cdc25c	Down
ENSMUSG00000022338	1179.49	-0.710773	0.174954	-4.06262	4.85247e-05	Eny2	Down		yes
ENSMUSG00000046330	5496.09	-0.896117	0.220662	-4.06103	4.88558e-05	Rpl37a	Down
ENSMUSG00000078974	691.127	-0.806037	0.19858	-4.059	4.92838e-05	Sec61g	Down		yes	yes
ENSMUSG00000034936	233.75	-1.21529	0.299848	-4.05301	5.05624e-05	Arl4d	Down
ENSMUSG00000059208	11172.2	-0.682396	0.168763	-4.04353	5.26528e-05	Hnrnpm	Down
ENSMUSG00000061477	12258.5	-0.886066	0.219141	-4.04336	5.26916e-05	Rps7	Down
ENSMUSG00000038544	854.625	-0.813351	0.201259	-4.04131	5.31532e-05	Inip	Down		yes
ENSMUSG00000053332	2221.57	-0.949229	0.235022	-4.0389	5.37026e-05	Gas5	Down		yes
ENSMUSG00000042462	1082.89	-0.97662	0.242121	-4.0336	5.4928e-05	Dctpp1	Down		yes	yes
ENSMUSG00000049517	11400.3	-0.85824	0.213212	-4.02529	5.69056e-05	Rps23	Down		yes
ENSMUSG00000054252	572.494	-1.25991	0.313097	-4.02402	5.72121e-05	Fgfr3	Down		yes
ENSMUSG00000038252	8304.12	-0.664323	0.165162	-4.02224	5.76467e-05	Ncapd2	Down		yes
ENSMUSG00000026238	21838.9	-0.718765	0.178978	-4.01594	5.92096e-05	Ptma	Down	yes	yes	yes
ENSMUSG00000025875	108.878	-1.32934	0.331173	-4.01403	5.96917e-05	Tspan17	Down
ENSMUSG00000048281	366.034	-0.949666	0.236699	-4.01212	6.01764e-05	Dleu7	Down		yes
ENSMUSG00000020022	832.568	-0.881763	0.219841	-4.01092	6.04824e-05	Ndufa12	Down	yes	yes
ENSMUSG00000027469	5398.73	-0.74592	0.186142	-4.00727	6.14254e-05	Tpx2	Down
ENSMUSG00000016637	393.979	-1.01839	0.254946	-3.99455	6.48184e-05	Ift27	Down
ENSMUSG00000030283	160.556	-1.06221	0.266174	-3.99067	6.58855e-05	St8sia1	Down		yes	yes
ENSMUSG00000026558	3160.87	-0.633281	0.158738	-3.98947	6.62211e-05	Uck2	Down		yes
ENSMUSG00000022537	274.406	-0.965669	0.24222	-3.98675	6.6985e-05	Tmem44	Down
ENSMUSG00000047832	1791.74	-0.700425	0.175976	-3.98024	6.88463e-05	Cdca4	Down
ENSMUSG00000026435	179.586	-1.04606	0.263113	-3.97571	7.01681e-05	Slc45a3	Down		yes
ENSMUSG00000047139	9292.29	-0.787929	0.198364	-3.97213	7.1232e-05	Cd24a	Down		yes
ENSMUSG00000026468	193.246	-1.46677	0.370102	-3.96316	7.39632e-05	Lhx4	Down
ENSMUSG00000031609	1040.51	-1.02663	0.25909	-3.96246	7.41804e-05	Sap30	Down		yes
ENSMUSG00000035671	1256.58	-0.837525	0.211434	-3.96117	7.45821e-05	Zswim4	Down
ENSMUSG00000030621	28.558	-2.04902	0.517906	-3.95637	7.60985e-05	Me3	Down		yes
ENSMUSG00000019777	3515.46	-0.68995	0.174678	-3.94983	7.82059e-05	Hdac2	Down		yes
ENSMUSG00000040289	190.7	-1.59922	0.406764	-3.93158	8.43892e-05	Hey1	Down			yes
ENSMUSG00000049881	881.615	-0.690751	0.175757	-3.93015	8.48936e-05	2810025M15Rik	Down		yes
ENSMUSG00000063160	1174.1	-0.977094	0.24882	-3.92692	8.60423e-05	Numbl	Down		yes	yes
ENSMUSG00000030663	2786.91	-0.660835	0.168345	-3.92548	8.6556e-05	1110004F10Rik	Down		yes
ENSMUSG00000025877	213.846	-4.17565	1.06606	-3.9169	8.96949e-05	Hk3	Down		yes
ENSMUSG00000039001	4185.44	-0.958659	0.245048	-3.91213	9.14875e-05	Rps21	Down		yes
ENSMUSG00000093930	8524.08	-0.816841	0.20887	-3.91077	9.20021e-05	Hmgcs1	Down
ENSMUSG00000034677	7.89926	-5.33316	1.36548	-3.9057	9.39535e-05	Gpr142	Down		yes
ENSMUSG00000063316	7483.48	-0.893931	0.229067	-3.90249	9.52072e-05	Rpl27	Down		yes	yes
ENSMUSG00000021131	2985.37	-0.848729	0.217551	-3.90129	9.56827e-05	Erh	Down		yes
ENSMUSG00000097503	30.4919	-1.95004	0.499939	-3.90055	9.59724e-05	3110045C21Rik	Down			yes
ENSMUSG00000056201	13036.5	-0.829453	0.212669	-3.90021	9.61091e-05	Cfl1	Down			yes
ENSMUSG00000050628	872.821	-0.809307	0.207535	-3.89962	9.63444e-05	Ubald2	Down
ENSMUSG00000032411	2301.25	-0.858043	0.220443	-3.89236	9.9272e-05	Tfdp2	Down		yes
ENSMUSG00000053470	2189.05	-0.700698	0.180213	-3.88817	0.000101004	Kdm3a	Down		yes
ENSMUSG00000014846	377.083	-1.26999	0.326765	-3.88654	0.000101681	Tppp3	Down			yes
ENSMUSG00000020069	2378.78	-0.75281	0.193869	-3.88309	0.000103137	Hnrnph3	Down
ENSMUSG00000054256	2422.21	-1.11008	0.285995	-3.88146	0.000103831	Msi1	Down		yes
ENSMUSG00000019189	2509.45	-0.603172	0.155569	-3.87721	0.000105663	Rnf145	Down		yes
ENSMUSG00000038628	984.558	-0.690126	0.178102	-3.87489	0.000106672	Polr3k	Down		yes
ENSMUSG00000024258	1058.77	-0.807196	0.20892	-3.86366	0.000111702	Polr2d	Down
ENSMUSG00000024608	13953.6	-0.722382	0.187608	-3.85049	0.000117881	Rps14	Down
ENSMUSG00000037664	2064.35	-0.777195	0.201914	-3.84915	0.00011853	Cdkn1c	Down		yes
ENSMUSG00000098318	107.198	-1.35247	0.351697	-3.84555	0.000120284	Lockd	Down		yes	yes
ENSMUSG00000020738	2982.43	-0.638625	0.16629	-3.84043	0.00012282	Sumo2	Down		yes	yes
ENSMUSG00000027099	1059.7	-0.727948	0.189575	-3.83989	0.000123089	Mtx2	Down		yes
ENSMUSG00000074505	644.732	-0.883469	0.230643	-3.83046	0.000127904	Fat3	Down
ENSMUSG00000021697	382.255	-0.874625	0.228372	-3.82982	0.000128238	Depdc1b	Down
ENSMUSG00000031990	949.641	-0.744891	0.194604	-3.82772	0.000129334	Jam3	Down		yes	yes
ENSMUSG00000029687	3462.77	-0.631351	0.165327	-3.8188	0.000134103	Ezh2	Down		yes
ENSMUSG00000025794	11566.2	-0.74487	0.195106	-3.81778	0.00013466	Rpl14	Down		yes
ENSMUSG00000042436	251.73	-1.15585	0.303586	-3.80734	0.000140469	Mfap4	Down		yes	yes
ENSMUSG00000001228	6286.49	-0.622972	0.163694	-3.80572	0.000141394	Uhrf1	Down		yes	yes
ENSMUSG00000062328	9126.82	-0.712826	0.187443	-3.80289	0.000143016	Rpl17	Down
ENSMUSG00000066687	545.498	-0.753487	0.198514	-3.79564	0.000147266	Zbtb16	Down
ENSMUSG00000060548	605.839	-0.700393	0.184866	-3.78865	0.000151468	Tnfrsf19	Down		yes
ENSMUSG00000021466	10031.6	-0.648523	0.171264	-3.78669	0.000152667	Ptch1	Down
ENSMUSG00000079658	1230.68	-0.698505	0.184519	-3.78554	0.000153374	Eloc	Down		yes
ENSMUSG00000018583	10693.8	-0.605192	0.160008	-3.78226	0.000155412	G3bp1	Down
ENSMUSG00000034031	9.83705	-3.66913	0.970186	-3.78188	0.00015565	Ccdc182	Down	yes	yes	yes
ENSMUSG00000046314	182.336	-1.0069	0.266388	-3.77983	0.000156937	Stxbp6	Down		yes
ENSMUSG00000033055	567.267	-0.954251	0.252862	-3.77381	0.000160775	Ankrd54	Down
ENSMUSG00000061479	2937.91	-0.756287	0.200554	-3.77099	0.000162599	Snrpa	Down
ENSMUSG00000025986	2980.14	-0.931938	0.247189	-3.77014	0.000163155	Slc39a10	Down
ENSMUSG00000031245	865.518	-0.859152	0.228807	-3.75492	0.000173397	Hmgn5	Down
ENSMUSG00000055184	97.6352	-1.14533	0.3072	-3.72827	0.0001928	Fam72a	Down
ENSMUSG00000025203	17012.3	-0.977336	0.262431	-3.72416	0.000195967	Scd2	Down		yes
ENSMUSG00000033712	2034.62	-0.818263	0.219752	-3.72357	0.000196427	Ccar2	Down		yes
ENSMUSG00000097180	171.66	-1.03229	0.277607	-3.71852	0.00020039	2700038G22Rik	Down
ENSMUSG00000049288	481.923	-0.775153	0.208758	-3.71317	0.00020468	Lix1l	Down
ENSMUSG00000027168	833.42	-0.837074	0.225437	-3.71312	0.000204723	Pax6	Down
ENSMUSG00000039693	801.619	-0.66946	0.180557	-3.70774	0.000209115	Msantd3	Down		yes
ENSMUSG00000026447	666.824	-1.02251	0.276282	-3.70095	0.000214798	Pik3c2b	Down		yes	yes
ENSMUSG00000101970	517.734	-0.734502	0.198958	-3.69174	0.000222724	1810026B05Rik	Down		yes
ENSMUSG00000037824	1878.79	-0.716013	0.194011	-3.69058	0.000223744	Tspan14	Down
ENSMUSG00000071192	187.296	-1.07286	0.291715	-3.67777	0.000235279	Wfikkn1	Down		yes
ENSMUSG00000004980	27434.6	-0.672027	0.182761	-3.67708	0.000235915	Hnrnpa2b1	Down		yes
ENSMUSG00000026657	943.515	-0.819941	0.223116	-3.67496	0.00023789	Frmd4a	Down	yes	yes	yes
ENSMUSG00000029394	3427.01	-1.02145	0.278052	-3.67359	0.000239167	Cdk2ap1	Down			yes
ENSMUSG00000046182	14.2907	-2.51774	0.686246	-3.66887	0.000243629	Gsg1l	Down		yes	yes
ENSMUSG00000022400	2209.77	-0.653734	0.178502	-3.66233	0.000249934	Rbx1	Down		yes
ENSMUSG00000052848	32.4761	-1.98956	0.54348	-3.66078	0.000251448	C130026L21Rik	Down		yes
ENSMUSG00000061046	378.763	-1.14083	0.311834	-3.65845	0.000253748	Haghl	Down		yes
ENSMUSG00000037169	737.118	-0.957296	0.261792	-3.65671	0.000255474	Mycn	Down
ENSMUSG00000023004	21840.5	-0.629449	0.172177	-3.65583	0.000256353	Tuba1b	Down		yes
ENSMUSG00000055762	4112.45	-0.616465	0.168733	-3.65348	0.000258707	Eef1d	Down		yes
ENSMUSG00000033948	2078.44	-0.939416	0.25778	-3.64426	0.000268166	Zswim5	Down		yes
ENSMUSG00000038412	706.856	-1.03606	0.284367	-3.6434	0.000269064	Higd1a	Down		yes
ENSMUSG00000039089	492.982	-0.915121	0.251189	-3.64316	0.00026931	L3mbtl3	Down
ENSMUSG00000031311	13425.3	-0.646569	0.177691	-3.63873	0.000273987	Nono	Down		yes	yes
ENSMUSG00000028678	2350.97	-0.611233	0.168117	-3.63576	0.000277161	Kif2c	Down
ENSMUSG00000027860	1312.1	-0.646452	0.177805	-3.63574	0.000277188	Vangl1	Down		yes
ENSMUSG00000024201	1068.24	-0.778232	0.214337	-3.63088	0.00028246	Kdm4b	Down
ENSMUSG00000029402	186.041	-0.964669	0.265728	-3.63029	0.000283106	Snrnp35	Down
ENSMUSG00000093674	15265.2	-0.830906	0.22895	-3.6292	0.000284296	Rpl41	Down		yes
ENSMUSG00000045294	1886.6	-0.826596	0.228096	-3.6239	0.000290199	Insig1	Down		yes	yes
ENSMUSG00000005732	5260.84	-0.634111	0.175003	-3.62343	0.000290724	Ranbp1	Down
ENSMUSG00000001016	4126.33	-0.572552	0.158313	-3.61658	0.000298519	Ilf2	Down		yes
ENSMUSG00000003934	610.703	-0.89589	0.247798	-3.61541	0.000299874	Efnb3	Down		yes	yes
ENSMUSG00000043162	245.074	-0.841587	0.232851	-3.61427	0.000301191	Pyurf	Down
ENSMUSG00000022305	934.485	-0.760193	0.210602	-3.60962	0.000306646	Lrp12	Down
ENSMUSG00000027883	918.377	-0.679772	0.188462	-3.60695	0.000309815	Gpsm2	Down
ENSMUSG00000029623	2635.71	-0.717876	0.19911	-3.60542	0.000311647	Pdap1	Down
ENSMUSG00000054836	330.406	-0.894751	0.24842	-3.60176	0.000316068	Elp6	Down		yes
ENSMUSG00000008682	15276.2	-0.693263	0.192599	-3.59951	0.000318821	Rpl10	Down		yes
ENSMUSG00000037166	442.327	-2.18781	0.609031	-3.59227	0.000327805	Ppp1r14a	Down		yes	yes
ENSMUSG00000019432	8906.49	-0.697027	0.194172	-3.58974	0.000331012	Ddx39b	Down
ENSMUSG00000037058	3227.14	-0.62283	0.17352	-3.58939	0.000331457	Paip2	Down
ENSMUSG00000034566	1327.61	-0.873857	0.243577	-3.58761	0.000333724	Atp5h	Down
ENSMUSG00000016344	1215.77	-1.10717	0.309302	-3.57958	0.000344144	Ppdpf	Down		yes	yes
ENSMUSG00000045092	52.8115	-2.00028	0.558862	-3.57919	0.000344656	S1pr1	Down		yes
ENSMUSG00000045591	14.2176	-2.45545	0.687282	-3.57269	0.000353326	Olig3	Down		yes	yes
ENSMUSG00000069744	2274.89	-0.85058	0.238358	-3.5685	0.000359027	Psmb3	Down
ENSMUSG00000028613	831.588	-0.848078	0.238122	-3.56152	0.000368712	Lrp8	Down		yes
ENSMUSG00000024188	2891.03	-0.543417	0.152589	-3.56132	0.000369	Luc7l	Down
ENSMUSG00000071379	1541.42	-0.740809	0.20807	-3.56037	0.000370327	Hpcal1	Down	yes	yes
ENSMUSG00000020917	9308.73	-0.709142	0.199512	-3.55439	0.000378863	Acly	Down		yes
ENSMUSG00000030035	941.959	-0.971506	0.273729	-3.54915	0.000386477	Wbp1	Down		yes
ENSMUSG00000057522	1893.8	-0.545884	0.153909	-3.5468	0.00038994	Spop	Down		yes	yes
ENSMUSG00000015120	5587	-0.533092	0.150385	-3.54485	0.000392836	Ube2i	Down
ENSMUSG00000025025	512.826	-0.645669	0.182571	-3.53653	0.000405414	Mxi1	Down		yes
ENSMUSG00000039954	802.957	-0.989243	0.279834	-3.53511	0.000407611	Stk32a	Down		yes
ENSMUSG00000032316	1108.18	-0.736875	0.208535	-3.53359	0.000409962	Clk3	Down
ENSMUSG00000009013	4598.37	-0.660994	0.187086	-3.53311	0.000410699	Dynll1	Down
ENSMUSG00000029614	18096.5	-0.6963	0.197194	-3.53104	0.000413923	Rpl6	Down
ENSMUSG00000058351	90.9479	-1.22475	0.347274	-3.52676	0.000420679	Smim4	Down		yes
ENSMUSG00000003779	3311.83	-0.582723	0.165417	-3.52275	0.000427096	Kif20a	Down
ENSMUSG00000041453	2736.36	-0.952176	0.270369	-3.52176	0.000428695	Rpl21	Down
ENSMUSG00000029570	377.645	-3.00303	0.853035	-3.5204	0.000430892	Lfng	Down	yes	yes
ENSMUSG00000021288	2943.9	-0.695486	0.197941	-3.5136	0.000442084	Klc1	Down		yes
ENSMUSG00000000346	2607.56	-0.62855	0.178958	-3.51227	0.000444293	Dazap2	Down
ENSMUSG00000029632	1568.47	-0.634219	0.180722	-3.50935	0.000449202	Ndufa4	Down
ENSMUSG00000066551	4377.19	-0.612799	0.174656	-3.50861	0.000450449	Hmgb1	Down	yes
ENSMUSG00000062006	4792.82	-0.878151	0.250297	-3.50844	0.000450738	Rpl34	Down
ENSMUSG00000056427	681.927	-1.03616	0.295723	-3.50382	0.000458634	Slit3	Down		yes
ENSMUSG00000028936	6924.85	-0.634539	0.181287	-3.5002	0.000464917	Rpl22	Down		yes
ENSMUSG00000029022	666.328	-0.792248	0.226451	-3.49855	0.0004678	Miip	Down		yes
ENSMUSG00000087213	62.9231	-1.23656	0.35357	-3.49734	0.000469917	2810408I11Rik	Down
ENSMUSG00000006715	1176.39	-0.787717	0.225418	-3.49448	0.000474986	Gmnn	Down
ENSMUSG00000030086	355.453	-0.79015	0.226271	-3.49205	0.000479333	Chchd6	Down		yes	yes
ENSMUSG00000005447	874.241	-0.836322	0.239498	-3.49199	0.000479444	Pafah1b3	Down
ENSMUSG00000028545	160.092	-0.949829	0.272714	-3.48288	0.00049605	Bend5	Down
ENSMUSG00000025036	266.38	-0.736099	0.211524	-3.47999	0.000501441	Sfxn2	Down
ENSMUSG00000060373	10003.1	-0.56395	0.162073	-3.47961	0.000502145	Hnrnpc	Down		yes
ENSMUSG00000025478	1108.43	-2.15028	0.61906	-3.47346	0.000513799	Dpysl4	Down		yes
ENSMUSG00000035187	2504.92	-2.22097	0.639898	-3.47081	0.000518881	Nkx6-1	Down		yes	yes
ENSMUSG00000027597	4288.16	-0.579249	0.166908	-3.47047	0.000519554	Ahcy	Down		yes	yes
ENSMUSG00000028902	2281.11	-0.565326	0.163043	-3.46735	0.000525627	Sf3a3	Down		yes
ENSMUSG00000001525	51598.7	-0.705311	0.203449	-3.46677	0.000526754	Tubb5	Down
ENSMUSG00000042198	238.219	-0.869603	0.250886	-3.46613	0.000528015	Chchd7	Down		yes
ENSMUSG00000030796	4157.14	-0.742985	0.215095	-3.45423	0.000551874	Tead2	Down			yes
ENSMUSG00000022982	3854.1	-0.657451	0.191346	-3.43592	0.000590546	Sod1	Down
ENSMUSG00000038963	108.369	-1.32926	0.386988	-3.43488	0.000592809	Slco4a1	Down
ENSMUSG00000029918	334.228	-0.757297	0.220522	-3.43411	0.000594508	Mrps33	Down		yes
ENSMUSG00000022106	2973.55	-0.585206	0.170455	-3.43321	0.000596488	Rcbtb2	Down		yes
ENSMUSG00000031785	188.561	-1.14122	0.333515	-3.42179	0.000622094	Adgrg1	Down		yes
ENSMUSG00000091625	389.176	-0.754171	0.22042	-3.42151	0.000622734	Lsm5	Down		yes
ENSMUSG00000060743	11359.3	-0.662944	0.194197	-3.41376	0.000640725	H3f3a	Down
ENSMUSG00000027566	3894.2	-0.673905	0.197419	-3.41358	0.000641147	Psma7	Down
ENSMUSG00000004642	2327.37	-0.588514	0.172591	-3.40988	0.000649912	Slbp	Down		yes
ENSMUSG00000022881	1096.28	-0.637025	0.186885	-3.40865	0.000652849	Rfc4	Down
ENSMUSG00000035095	113.463	-1.04679	0.307243	-3.40703	0.000656734	Fam167a	Down		yes
ENSMUSG00000006398	3408.56	-0.656456	0.192805	-3.40477	0.000662204	Cdc20	Down
ENSMUSG00000037007	652.007	-0.689025	0.202515	-3.40233	0.000668128	Zfp113	Down		yes
ENSMUSG00000024660	2410.2	-0.584341	0.171997	-3.39739	0.000680324	Incenp	Down		yes
ENSMUSG00000039621	1040.07	-0.772287	0.227337	-3.39711	0.000681026	Prex1	Down
ENSMUSG00000030056	801.411	-0.64256	0.189181	-3.39654	0.000682435	Isy1	Down		yes
ENSMUSG00000028998	549.531	-1.08786	0.320748	-3.39163	0.00069479	Tomm7	Down		yes
ENSMUSG00000053024	2800.42	-0.991091	0.292277	-3.39093	0.000696549	Cntn2	Down		yes	yes
ENSMUSG00000070424	102.202	-1.50742	0.445204	-3.38591	0.000709426	Art5	Down		yes
ENSMUSG00000000881	1462.64	-0.584399	0.172722	-3.38347	0.000715762	Dlg3	Down		yes
ENSMUSG00000049690	97.0711	-1.33342	0.394879	-3.37679	0.000733372	Nckap5	Down	yes	yes	yes
ENSMUSG00000067288	2756.11	-0.609591	0.180765	-3.37229	0.000745452	Rps28	Down		yes	yes
ENSMUSG00000010175	973.292	-0.894286	0.265211	-3.37198	0.000746295	Prox1	Down		yes
ENSMUSG00000025066	2135.5	-0.546507	0.162097	-3.37148	0.000747643	Sfr1	Down		yes
ENSMUSG00000039323	3799.76	-1.94109	0.575844	-3.37086	0.00074934	Igfbp2	Down		yes
ENSMUSG00000028684	959.647	-0.610608	0.181266	-3.36858	0.000755552	Urod	Down		yes	yes
ENSMUSG00000045128	14825.8	-0.753295	0.22402	-3.36263	0.000772048	Rpl18a	Down
ENSMUSG00000027327	1051.46	-0.636529	0.189414	-3.36052	0.00077797	1700037H04Rik	Down
ENSMUSG00000027593	5443.96	-0.604466	0.179893	-3.36015	0.000779011	Raly	Down
ENSMUSG00000047215	8762.85	-0.615558	0.183264	-3.35887	0.000782625	Rpl9	Down		yes
ENSMUSG00000062867	3080.55	-0.565782	0.168497	-3.35783	0.000785578	Impdh2	Down		yes
ENSMUSG00000055200	203.136	-0.866166	0.25807	-3.35631	0.000789886	Sertad3	Down			yes
ENSMUSG00000026750	3135.48	-0.561693	0.167413	-3.35513	0.000793289	Psmb7	Down
ENSMUSG00000026701	3340.78	-0.545207	0.162542	-3.35426	0.000795789	Prdx6	Down
ENSMUSG00000015478	1059.62	-0.987261	0.295098	-3.34554	0.000821218	Rnf5	Down		yes
ENSMUSG00000032178	5480.7	-0.492306	0.147583	-3.33579	0.000850572	Ilf3	Down		yes	yes
ENSMUSG00000026930	1011.15	-0.997497	0.299168	-3.33423	0.000855354	Gpsm1	Down
ENSMUSG00000025228	3468.1	-0.601077	0.180615	-3.32794	0.000874895	Actr1a	Down
ENSMUSG00000038374	1901.57	-0.688261	0.207086	-3.32356	0.000888778	Rbm8a	Down
ENSMUSG00000015971	871.9	-0.564084	0.169824	-3.32159	0.000895071	Actr8	Down
ENSMUSG00000020460	11318.8	-0.644951	0.194337	-3.31873	0.000904286	Rps27a	Down
ENSMUSG00000000628	1817.8	-0.675332	0.203575	-3.31737	0.000908705	Hk2	Down
ENSMUSG00000023495	8975.9	-0.982174	0.296413	-3.31353	0.000921249	Pcbp4	Down		yes
ENSMUSG00000025871	2241.3	-0.570589	0.172504	-3.30768	0.000940722	4833439L19Rik	Down
ENSMUSG00000051515	120.759	-2.62224	0.795456	-3.29653	0.000978883	Fam181b	Down
ENSMUSG00000029430	16561.8	-0.558632	0.169605	-3.29373	0.000988671	Ran	Down		yes	yes
ENSMUSG00000059119	4120.96	-0.520004	0.158005	-3.29106	0.000998113	Nap1l4	Down		yes
ENSMUSG00000070283	235.36	-0.81767	0.248472	-3.29079	0.000999066	Ndufaf3	Down
ENSMUSG00000063632	4987.28	-0.915111	0.27877	-3.28268	0.00102827	Sox11	Down	yes	yes
ENSMUSG00000015943	417.167	-0.824023	0.251158	-3.28089	0.0010348	Bola1	Down		yes
ENSMUSG00000067071	1041.28	-2.26581	0.691632	-3.27603	0.00105276	Hes6	Down		yes	yes
ENSMUSG00000088552	21.86	-2.05452	0.62807	-3.27117	0.00107104	Mir1957a	Down		yes
ENSMUSG00000019987	1678.12	-0.742454	0.227252	-3.2671	0.00108654	Arg1	Down		yes
ENSMUSG00000063919	1073.68	-1.68184	0.516936	-3.25348	0.00114003	Srrm4	Down	yes	yes	yes
ENSMUSG00000003868	2694.46	-0.625831	0.19269	-3.24786	0.00116276	Ruvbl2	Down
ENSMUSG00000030096	1376.64	-0.553792	0.170538	-3.24733	0.00116493	Slc6a6	Down			yes
ENSMUSG00000026360	44.3917	-1.37426	0.423518	-3.24488	0.00117502	Rgs2	Down		yes
ENSMUSG00000078812	12369.6	-0.650817	0.200714	-3.2425	0.00118486	Eif5a	Down
ENSMUSG00000026857	728.676	-0.879446	0.271227	-3.24247	0.00118498	Ntmt1	Down		yes
ENSMUSG00000087497	123.479	-1.20701	0.372379	-3.24134	0.00118968	2810001G20Rik	Down
ENSMUSG00000057666	2076.07	-0.786645	0.242827	-3.23953	0.00119727	Gapdh	Down
ENSMUSG00000050199	1954.89	-0.625318	0.193093	-3.23843	0.00120188	Lgr4	Down	yes	yes
ENSMUSG00000029366	1505.75	-0.548801	0.169723	-3.23352	0.00122276	Dck	Down
ENSMUSG00000019942	2773.25	-0.586582	0.18166	-3.22901	0.0012422	Cdk1	Down
ENSMUSG00000062683	2831.59	-0.647881	0.200679	-3.22844	0.00124468	Atp5g2	Down
ENSMUSG00000021115	1713.7	-0.596864	0.184893	-3.22817	0.00124587	Vrk1	Down		yes
ENSMUSG00000047909	797.253	-0.641604	0.199351	-3.21846	0.0012888	Ankrd16	Down
ENSMUSG00000022945	1453.89	-0.527955	0.164044	-3.21838	0.00128917	Chaf1b	Down
ENSMUSG00000037017	1069.45	-0.609941	0.18963	-3.21648	0.00129774	Zscan21	Down
ENSMUSG00000027752	1196.88	-0.594337	0.18497	-3.21316	0.00131284	Exosc8	Down
ENSMUSG00000078453	602.235	-0.724504	0.225556	-3.21209	0.00131775	Abracl	Down		yes	yes
ENSMUSG00000031708	4611.17	-0.687326	0.214038	-3.21123	0.00132169	Tecr	Down
ENSMUSG00000041459	11510.2	-0.562535	0.175355	-3.20798	0.00133672	Tardbp	Down
ENSMUSG00000049532	1609.82	-0.647195	0.201805	-3.20703	0.00134114	Sall2	Down
ENSMUSG00000061143	784.039	-0.72875	0.22796	-3.19683	0.00138946	Maml3	Down		yes	yes
ENSMUSG00000033307	9383.25	-0.86527	0.271489	-3.18712	0.00143697	Mif	Down		yes
ENSMUSG00000097023	12.1526	-2.19705	0.691048	-3.1793	0.00147629	Mir9-3hg	Down		yes	yes
ENSMUSG00000079641	4649.42	-0.643328	0.202708	-3.17368	0.00150522	Rpl39	Down			yes
ENSMUSG00000037071	2165.92	-0.652215	0.205639	-3.17164	0.00151579	Scd1	Down		yes
ENSMUSG00000035067	332.549	-0.718292	0.226599	-3.16987	0.00152505	Xkr6	Down	yes	yes
ENSMUSG00000034083	461.92	-0.583865	0.18426	-3.1687	0.00153123	Ccdc174	Down		yes
ENSMUSG00000020592	1375.1	-0.718416	0.226872	-3.16661	0.00154227	Sdc1	Down
ENSMUSG00000000295	313.332	-0.711773	0.22484	-3.16568	0.00154719	Hddc2	Down		yes
ENSMUSG00000022999	588.54	-0.591638	0.187087	-3.16237	0.00156492	Lmbr1l	Down		yes
ENSMUSG00000042606	1238.9	-0.57235	0.181202	-3.15863	0.00158512	Hirip3	Down
ENSMUSG00000047766	440.374	-0.759053	0.240437	-3.15697	0.00159418	Lrrc49	Down		yes
ENSMUSG00000070407	389.555	-0.908403	0.287847	-3.15586	0.00160026	Hs3st3b1	Down		yes	yes
ENSMUSG00000038533	1776.21	-0.708801	0.224744	-3.15382	0.00161149	Cbfa2t2	Down		yes	yes
ENSMUSG00000053046	593.989	-1.75963	0.558651	-3.14979	0.0016339	Brsk2	Down		yes	yes
ENSMUSG00000003038	6604.43	-0.638657	0.202809	-3.14905	0.00163803	Hmgn2	Down
ENSMUSG00000040771	684.275	-0.689755	0.219076	-3.14848	0.00164125	Oard1	Down		yes
ENSMUSG00000040118	1156.9	-0.803896	0.255558	-3.14565	0.00165717	Cacna2d1	Down	yes	yes
ENSMUSG00000021018	620.288	-0.760237	0.241764	-3.14455	0.00166345	Polr2h	Down		yes
ENSMUSG00000032959	5012.18	-0.855474	0.272157	-3.14331	0.00167046	Pebp1	Down		yes
ENSMUSG00000039108	1884.37	-0.775987	0.246883	-3.14313	0.00167149	Lsm14b	Down			yes
ENSMUSG00000059734	753.771	-0.639367	0.203506	-3.14176	0.00167937	Ndufs8	Down		yes
ENSMUSG00000020515	1369.5	-0.537961	0.171361	-3.13935	0.00169322	Cnot8	Down		yes
ENSMUSG00000046364	11416.8	-0.713053	0.227162	-3.13896	0.00169547	Rpl27a	Down
ENSMUSG00000010376	1652.47	-0.826512	0.263608	-3.13538	0.00171634	Nedd8	Down		yes
ENSMUSG00000063511	5361.62	-0.682011	0.217529	-3.13526	0.001717	Snrnp70	Down		yes
ENSMUSG00000104960	198.428	-1.03422	0.32989	-3.13505	0.00171826	Snhg8	Down		yes
ENSMUSG00000021037	2381.63	-0.561862	0.179314	-3.1334	0.00172796	Ahsa1	Down		yes
ENSMUSG00000020485	675.203	-0.628066	0.200676	-3.12975	0.00174956	Supt4a	Down
ENSMUSG00000024038	598.808	-0.705654	0.22594	-3.12319	0.001789	Ndufv3	Down
ENSMUSG00000060860	3843.36	-0.689262	0.220875	-3.12059	0.00180487	Ube2s	Down
ENSMUSG00000042978	2771.37	-0.863539	0.277698	-3.10963	0.00187323	Sbk1	Down		yes	yes
ENSMUSG00000036422	42.1161	-1.37772	0.443087	-3.10936	0.00187491	Pcdh8	Down
ENSMUSG00000074398	4.74767	-4.53847	1.45962	-3.10934	0.00187503	Gm15441	Down
ENSMUSG00000043140	599.601	-0.585055	0.188352	-3.10618	0.00189523	Tmem186	Down		yes
ENSMUSG00000025082	140.654	-0.972716	0.313226	-3.10548	0.00189972	Vwa2	Down			yes
ENSMUSG00000028651	756.648	-0.752782	0.242507	-3.10416	0.00190821	Ppie	Down		yes
ENSMUSG00000042607	94.1381	-1.05158	0.338826	-3.1036	0.00191181	Asb4	Down		yes	yes
ENSMUSG00000025465	1472.8	-0.592265	0.190878	-3.10285	0.00191668	Echs1	Down
ENSMUSG00000029575	572.837	-0.709499	0.2294	-3.09285	0.00198246	Mmab	Down		yes
ENSMUSG00000040272	276.946	-0.721254	0.233384	-3.09042	0.00199872	Accs	Down
ENSMUSG00000062421	923.014	-0.652742	0.211395	-3.08778	0.00201658	Arf2	Down
ENSMUSG00000036968	641.835	-0.624989	0.202453	-3.08709	0.00202126	Cnpy4	Down
ENSMUSG00000032112	849.448	-0.68178	0.221	-3.08498	0.00203568	Trappc4	Down
ENSMUSG00000017716	1543.97	-0.564406	0.182969	-3.08471	0.00203753	Birc5	Down		yes	yes
ENSMUSG00000022658	710.748	-1.96311	0.636799	-3.08278	0.00205075	Tagln3	Down		yes	yes
ENSMUSG00000045382	501.635	-0.914608	0.296753	-3.08205	0.00205582	Cxcr4	Down		yes
ENSMUSG00000019982	88.2343	-1.04605	0.33955	-3.0807	0.00206513	Myb	Down
ENSMUSG00000087138	151.785	-1.12486	0.365232	-3.07984	0.00207112	Gm15545	Down
ENSMUSG00000032320	2018.5	-0.601485	0.195338	-3.07921	0.00207552	Rcn2	Down		yes
ENSMUSG00000048758	8251.75	-0.63006	0.205007	-3.07336	0.00211663	Rpl29	Down
ENSMUSG00000073684	417.251	-0.829327	0.269951	-3.07214	0.00212531	Faap20	Down
ENSMUSG00000047446	628.898	-0.705995	0.229978	-3.06983	0.00214179	Arl4a	Down		yes
ENSMUSG00000024667	232.382	-0.709968	0.231921	-3.06125	0.00220417	Tmem216	Down		yes
ENSMUSG00000046434	30740.8	-0.672278	0.219893	-3.05729	0.00223348	Hnrnpa1	Down		yes
ENSMUSG00000022051	2409.14	-0.607669	0.199076	-3.05245	0.0022698	Bnip3l	Down
ENSMUSG00000020897	1663.82	-0.629461	0.206255	-3.05186	0.00227431	Aurkb	Down
ENSMUSG00000051517	389.29	-0.75694	0.248298	-3.04852	0.00229973	Arhgef39	Down
ENSMUSG00000050538	75.9493	-1.01875	0.335113	-3.04001	0.00236572	B230217C12Rik	Down
ENSMUSG00000100789	9.65871	-2.55238	0.840631	-3.03627	0.00239524	Gm29508	Down	yes	yes
ENSMUSG00000058503	884.117	-0.596973	0.196637	-3.03592	0.00239802	Fam133b	Down
ENSMUSG00000070697	1167.9	-0.548413	0.180819	-3.03294	0.00242187	Utp3	Down
ENSMUSG00000025362	12917.9	-0.554669	0.182888	-3.03283	0.00242268	Rps26	Down
ENSMUSG00000020372	23079.7	-0.564484	0.186133	-3.03268	0.0024239	Rack1	Down
ENSMUSG00000041515	89.6244	-1.06701	0.352866	-3.02382	0.00249603	Irf8	Down		yes
ENSMUSG00000003549	431.359	-0.728906	0.241099	-3.02326	0.00250065	Ercc1	Down
ENSMUSG00000028675	2534.38	-0.483883	0.160289	-3.01882	0.00253763	Pnrc2	Down
ENSMUSG00000015671	2459.07	-0.47871	0.158624	-3.0179	0.00254535	Psma2	Down		yes
ENSMUSG00000097080	99.7829	-0.969536	0.321319	-3.01736	0.00254987	1700086O06Rik	Down
ENSMUSG00000029911	1006.38	-0.554608	0.183836	-3.01687	0.00255399	Ssbp1	Down		yes	yes
ENSMUSG00000024645	487.813	-0.591367	0.196032	-3.01669	0.00255549	Timm21	Down
ENSMUSG00000004096	1136.93	-0.543902	0.180403	-3.01492	0.00257043	Cwc15	Down		yes
ENSMUSG00000001056	1918.33	-0.79947	0.265443	-3.01184	0.00259672	Nhp2	Down
ENSMUSG00000071866	16092.4	-0.597682	0.198633	-3.00898	0.00262125	Ppia	Down			yes
ENSMUSG00000044018	865.32	-0.589811	0.196086	-3.00793	0.00263035	Mrpl50	Down
ENSMUSG00000032324	2979.6	-0.638626	0.212563	-3.00441	0.00266099	Tspan3	Down
ENSMUSG00000040952	9658.64	-0.69384	0.230975	-3.00396	0.00266488	Rps19	Down		yes
ENSMUSG00000032501	415.622	-0.825282	0.274737	-3.0039	0.00266547	Trib1	Down		yes	yes
ENSMUSG00000087024	19.3202	-1.64869	0.549246	-3.00174	0.00268446	B230119M05Rik	Down		yes
ENSMUSG00000062444	1252.37	-0.642049	0.213948	-3.00097	0.00269125	Ap3b2	Down
ENSMUSG00000018770	3576.77	-0.585675	0.195222	-3.00005	0.00269934	Atp5g3	Down
ENSMUSG00000087590	169.639	-1.03685	0.345645	-2.99975	0.00270205	Epb41l4aos	Down		yes
ENSMUSG00000038180	113.371	-0.86293	0.288026	-2.99601	0.00273533	Spag4	Down
ENSMUSG00000032575	2221.29	-0.619156	0.207578	-2.98276	0.00285658	Manf	Down
ENSMUSG00000035200	850.37	-1.71192	0.574225	-2.98128	0.0028705	Chrnb4	Down		yes	yes
ENSMUSG00000022359	200.961	-0.799049	0.268075	-2.9807	0.00287592	Wdyhv1	Down
ENSMUSG00000026797	2348.27	-0.688	0.23092	-2.97938	0.0028883	Stxbp1	Down		yes	yes
ENSMUSG00000066037	4232.9	-0.492825	0.165594	-2.97611	0.00291929	Hnrnpr	Down
ENSMUSG00000025010	767.191	-0.616499	0.207488	-2.97125	0.00296589	Ccnj	Down		yes
ENSMUSG00000031109	612.994	-0.649094	0.218514	-2.97049	0.00297323	Enox2	Down		yes
ENSMUSG00000093606	31.6961	-1.38492	0.467334	-2.96345	0.0030421	B130034C11Rik	Down		yes
ENSMUSG00000003438	1907.99	-0.621752	0.20987	-2.96256	0.00305094	Timm50	Down
ENSMUSG00000042564	106.859	-1.07226	0.361941	-2.96252	0.00305131	Fam227a	Down		yes
ENSMUSG00000014592	681.959	-0.546451	0.184576	-2.96058	0.00307064	Camta1	Down
ENSMUSG00000028367	2965.44	-0.718036	0.24256	-2.96025	0.00307392	Txn1	Down		yes
ENSMUSG00000021608	1740.64	-0.486675	0.164418	-2.95999	0.00307652	Lpcat1	Down			yes
ENSMUSG00000020708	2985.6	-0.562386	0.190082	-2.95866	0.00308985	Psmc5	Down
ENSMUSG00000027276	114.57	-0.866857	0.293061	-2.95794	0.00309701	Jag1	Down
ENSMUSG00000021556	3709.35	-0.534643	0.18076	-2.95776	0.00309886	Golm1	Down		yes	yes
ENSMUSG00000021546	19771.4	-0.484225	0.164329	-2.94668	0.00321208	Hnrnpk	Down		yes
ENSMUSG00000022677	607.977	-0.55841	0.189614	-2.94498	0.00322972	Fopnl	Down
ENSMUSG00000039270	608.934	-0.775063	0.263214	-2.94461	0.00323364	Megf9	Down		yes
ENSMUSG00000015341	1953.82	-0.527085	0.179019	-2.94429	0.00323692	Golga7	Down		yes	yes
ENSMUSG00000014769	3791.49	-0.497043	0.169002	-2.94104	0.00327107	Psmb1	Down
ENSMUSG00000008200	2337.74	-0.461535	0.157014	-2.93945	0.00328796	Fnbp4	Down		yes
ENSMUSG00000026594	2252.95	-0.545118	0.186318	-2.92574	0.00343634	Ralgps2	Down		yes	yes
ENSMUSG00000086429	211.609	-0.689199	0.236143	-2.91856	0.00351648	Gt(ROSA)26Sor	Down
ENSMUSG00000109511	3150.3	-0.475657	0.162981	-2.91849	0.00351736	Nup62	Down
ENSMUSG00000048038	9.54596	-2.30021	0.788279	-2.91801	0.00352268	Ccdc187	Down		yes	yes
ENSMUSG00000026526	1771.53	-0.491944	0.168944	-2.91188	0.00359259	Fh1	Down
ENSMUSG00000069170	1231.05	-0.610012	0.209608	-2.91025	0.00361144	Adgrv1	Down		yes
ENSMUSG00000006333	14276.9	-0.731315	0.251539	-2.90736	0.0036449	Rps9	Down		yes
ENSMUSG00000026520	870.633	-0.733511	0.252669	-2.90305	0.00369542	Pycr2	Down
ENSMUSG00000042216	470.854	-0.558842	0.192723	-2.89972	0.00373501	Sgsm1	Down
ENSMUSG00000067274	32876.7	-0.606356	0.209411	-2.89553	0.00378524	Rplp0	Down
ENSMUSG00000055240	650.133	-0.585843	0.202432	-2.89403	0.00380336	Zfp101	Down		yes
ENSMUSG00000051671	224.308	-0.677097	0.233989	-2.89371	0.00380718	Coa6	Down		yes
ENSMUSG00000006728	11845.1	-0.722638	0.249789	-2.89299	0.00381597	Cdk4	Down		yes
ENSMUSG00000017677	3496.11	-0.485383	0.167959	-2.88989	0.00385376	Wsb1	Down
ENSMUSG00000036992	607.467	-0.734183	0.254091	-2.88944	0.00385924	Nxt1	Down
ENSMUSG00000074088	1633.32	-0.542435	0.187925	-2.88645	0.00389618	Snrnp40	Down		yes
ENSMUSG00000042032	1243.89	-0.506206	0.175408	-2.88588	0.00390318	Mat2b	Down		yes
ENSMUSG00000068735	3982.11	-1.86273	0.645708	-2.88479	0.00391675	Trp53i11	Down		yes	yes
ENSMUSG00000021453	1860.82	-2.75691	0.955905	-2.88408	0.00392556	Gadd45g	Down	yes	yes	yes
ENSMUSG00000030603	3360.38	-0.529392	0.183912	-2.87851	0.00399554	Psmc4	Down			yes
ENSMUSG00000030126	2262.37	-0.556918	0.19376	-2.87427	0.00404961	Tmcc1	Down		yes
ENSMUSG00000052572	6.33766	-2.95661	1.0288	-2.87383	0.00405523	Dlg2	Down
ENSMUSG00000028114	886.726	-0.502012	0.174714	-2.87333	0.00406168	Mettl14	Down		yes
ENSMUSG00000007721	1094.13	-0.848136	0.295403	-2.87112	0.00409025	Ccdc124	Down		yes
ENSMUSG00000021431	1323.48	-0.518024	0.180565	-2.86891	0.00411885	Snrnp48	Down		yes
ENSMUSG00000022571	646.524	-0.72914	0.254236	-2.86797	0.00413119	Pycrl	Down
ENSMUSG00000031821	958.852	-0.634566	0.221279	-2.86772	0.00413436	Gins2	Down		yes	yes
ENSMUSG00000061613	2186.25	-0.472035	0.164679	-2.8664	0.00415169	U2af1	Down
ENSMUSG00000032291	5166.65	-1.98021	0.690932	-2.866	0.00415691	Crabp1	Down	yes	yes
ENSMUSG00000029563	88.3185	-1.06055	0.370256	-2.86436	0.00417859	Foxp2	Down
ENSMUSG00000003131	4286.63	-0.532851	0.186066	-2.86378	0.00418621	Pafah1b2	Down
ENSMUSG00000021501	505.789	-0.540964	0.18906	-2.86134	0.0042186	Caml	Down
ENSMUSG00000028753	3.94006	-4.30126	1.50448	-2.85897	0.00425016	Vwa5b1	Down		yes
ENSMUSG00000057841	11483.9	-0.562206	0.196662	-2.85875	0.0042532	Rpl32	Down
ENSMUSG00000026270	659.979	-0.67377	0.235909	-2.85605	0.00428943	Capn10	Down		yes
ENSMUSG00000031157	682.069	-0.717883	0.251492	-2.85449	0.00431057	Pqbp1	Down
ENSMUSG00000042111	517.373	-0.677265	0.237434	-2.85243	0.0043386	Ccdc115	Down
ENSMUSG00000048100	457.405	-0.597152	0.210062	-2.84275	0.00447268	Taf13	Down
ENSMUSG00000007892	17764.4	-0.69875	0.245851	-2.84217	0.00448079	Rplp1	Down		yes
ENSMUSG00000040236	791.376	-0.647414	0.228231	-2.83666	0.00455876	Trappc5	Down		yes
ENSMUSG00000001467	3502.64	-0.666418	0.234961	-2.83629	0.00456414	Cyp51	Down		yes
ENSMUSG00000022194	1852.67	-0.843448	0.297442	-2.83568	0.00457287	Pabpn1	Down
ENSMUSG00000028455	2237.53	-0.51968	0.183333	-2.83463	0.00458793	Stoml2	Down		yes
ENSMUSG00000045411	1760.98	-0.637231	0.225118	-2.83065	0.00464533	2410002F23Rik	Down			yes
ENSMUSG00000019689	165.593	-0.910279	0.321702	-2.82958	0.00466096	Fmc1	Down		yes	yes
ENSMUSG00000024095	2965.97	-0.439273	0.155256	-2.82935	0.00466427	Hnrnpll	Down
ENSMUSG00000029536	649.961	-0.498216	0.176097	-2.82922	0.00466613	Gatc	Down		yes	yes
ENSMUSG00000027577	565.014	-0.883834	0.313013	-2.82363	0.00474834	Chrna4	Down		yes	yes
ENSMUSG00000002043	198.969	-1.02225	0.36206	-2.82343	0.00475133	Trappc6a	Down
ENSMUSG00000024902	962.023	-0.681815	0.241569	-2.82245	0.0047659	Mrpl11	Down		yes
ENSMUSG00000004105	279.359	-0.756144	0.268126	-2.82011	0.00480072	Angptl2	Down		yes
ENSMUSG00000024590	6752.38	-0.572013	0.202967	-2.81825	0.00482858	Lmnb1	Down
ENSMUSG00000028568	1299.27	-0.506878	0.179961	-2.8166	0.00485349	Btf3l4	Down
ENSMUSG00000043456	200.067	-1.02537	0.364297	-2.81465	0.00488301	Zfp536	Down		yes	yes
ENSMUSG00000036218	57.8853	-1.33256	0.4736	-2.81368	0.00489777	Pdzrn4	Down		yes
ENSMUSG00000036309	4694.48	-0.563315	0.200248	-2.81309	0.00490679	Skp1a	Down		yes
ENSMUSG00000039910	739.305	-0.681519	0.242275	-2.81299	0.00490825	Cited2	Down		yes	yes
ENSMUSG00000051113	35.9467	-1.38726	0.493192	-2.81282	0.00491084	Fam71e1	Down		yes
ENSMUSG00000001707	885.567	-0.584097	0.207846	-2.81024	0.00495053	Eef1e1	Down		yes
ENSMUSG00000055188	19.2546	-1.64492	0.585711	-2.80842	0.00497859	Rbm3os	Down		yes
ENSMUSG00000053062	256.474	-0.829118	0.295858	-2.80242	0.00507205	Jam2	Down		yes
ENSMUSG00000020051	6.49561	-3.03969	1.0857	-2.79975	0.00511421	Pah	Down		yes
ENSMUSG00000020160	1639.1	-0.539061	0.192651	-2.79813	0.00513997	Meis1	Down		yes
ENSMUSG00000033949	145.301	-0.908518	0.324732	-2.79775	0.00514601	Trim36	Down
ENSMUSG00000026280	1425.49	-0.486602	0.174075	-2.79536	0.0051842	Atg4b	Down
ENSMUSG00000027075	381.265	-0.535893	0.191813	-2.79383	0.00520882	Slc43a1	Down
ENSMUSG00000021905	660.958	-0.4998	0.179045	-2.79147	0.00524689	Dph3	Down
ENSMUSG00000027997	442.851	-0.53448	0.191525	-2.79065	0.00526015	Casp6	Down
ENSMUSG00000030649	373.715	-0.7146	0.256444	-2.78658	0.00532676	Anapc15	Down		yes
ENSMUSG00000060992	2449.52	-0.492979	0.176959	-2.78584	0.00533886	Copz1	Down		yes
ENSMUSG00000059939	1292.27	-0.534294	0.191948	-2.78354	0.00537698	9430015G10Rik	Down
ENSMUSG00000049038	211.119	-0.696772	0.250333	-2.78338	0.0053796	Mterf2	Down			yes
ENSMUSG00000026121	1075.97	-0.709628	0.254973	-2.78315	0.00538343	Sema4c	Down		yes
ENSMUSG00000022604	1102.04	-0.521339	0.187464	-2.781	0.0054191	Cep97	Down		yes
ENSMUSG00000007039	1964.15	-0.794747	0.285909	-2.77972	0.00544051	Ddah2	Down			yes
ENSMUSG00000027454	614.549	-0.513491	0.184941	-2.77652	0.00549446	Gins1	Down			yes
ENSMUSG00000024640	7443.44	-0.677062	0.243855	-2.77649	0.00549493	Psat1	Down		yes
ENSMUSG00000089824	1319.99	-0.52207	0.18819	-2.77416	0.00553444	Rbm12	Down
ENSMUSG00000034245	341.744	-0.773686	0.279261	-2.77048	0.00559738	Hdac11	Down			yes
ENSMUSG00000026872	1614.85	-0.687702	0.248252	-2.77018	0.00560249	Zeb2	Down	yes	yes
ENSMUSG00000047632	241.283	-0.930422	0.33603	-2.76886	0.0056252	Fgfbp3	Down	yes	yes
ENSMUSG00000025290	10943.5	-0.504328	0.182183	-2.76825	0.00563583	Rps24	Down		yes	yes
ENSMUSG00000065126	33.3338	-1.34857	0.487385	-2.76695	0.00565839	Snord104	Down		yes	yes
ENSMUSG00000035545	3232.76	-0.612795	0.221862	-2.76205	0.00574392	Leng8	Down		yes	yes
ENSMUSG00000023723	859.603	-0.615725	0.223288	-2.75754	0.00582389	Mrps23	Down		yes
ENSMUSG00000037204	513.65	-0.61691	0.22385	-2.75591	0.00585282	Atg101	Down
ENSMUSG00000026662	2278.04	-0.465037	0.16896	-2.75235	0.00591688	Sephs1	Down
ENSMUSG00000071359	1250.33	-0.513857	0.187309	-2.74336	0.0060814	Tbpl1	Down
ENSMUSG00000020949	3645.88	-0.516813	0.188595	-2.74034	0.00613765	Fkbp3	Down		yes
ENSMUSG00000042489	2008.96	-0.500258	0.182737	-2.73758	0.00618925	Clspn	Down		yes
ENSMUSG00000097195	608.421	-0.865388	0.316147	-2.7373	0.00619466	Snhg5	Down
ENSMUSG00000019303	457.894	-0.622632	0.227699	-2.73446	0.0062483	Psmc3ip	Down		yes
ENSMUSG00000035298	18.6139	-2.02006	0.738823	-2.73416	0.00625402	Klhl35	Down		yes	yes
ENSMUSG00000039850	593.355	-0.726685	0.265812	-2.73383	0.00626028	Endov	Down		yes
ENSMUSG00000024217	1175.11	-0.727733	0.266218	-2.7336	0.00626468	Snrpc	Down		yes
ENSMUSG00000042616	190.658	-0.704294	0.257844	-2.73147	0.00630516	Oscp1	Down
ENSMUSG00000045193	882.681	-0.763929	0.280134	-2.72701	0.00639112	Cirbp	Down
ENSMUSG00000030978	6890.71	-0.547385	0.200767	-2.72647	0.00640153	Rrm1	Down		yes
ENSMUSG00000007989	4436.1	-0.749324	0.274873	-2.72607	0.00640926	Fzd3	Down	yes	yes
ENSMUSG00000019837	960.873	-0.508424	0.186512	-2.72596	0.00641156	Gtf3c6	Down		yes
ENSMUSG00000020000	272.182	-0.586395	0.215286	-2.7238	0.00645352	Moxd1	Down		yes
ENSMUSG00000022346	266.142	-0.838076	0.307697	-2.72371	0.00645535	Myc	Down		yes
ENSMUSG00000033256	357.211	-0.841755	0.309375	-2.72083	0.00651188	Shf	Down
ENSMUSG00000020052	1024.64	-1.90869	0.70217	-2.71827	0.00656234	Ascl1	Down		yes	yes
ENSMUSG00000028633	2761.07	-0.405434	0.149313	-2.71534	0.00662083	Ctps	Down
ENSMUSG00000075229	684.75	-0.520836	0.19186	-2.71467	0.00663428	Ccdc58	Down		yes
ENSMUSG00000031665	1840.19	-0.451936	0.166483	-2.71461	0.00663539	Sall1	Down
ENSMUSG00000040331	2038.61	-0.428589	0.158054	-2.71166	0.00669468	Nsmce4a	Down
ENSMUSG00000024248	2273.99	-0.487804	0.17999	-2.71017	0.00672497	Cox7a2l	Down		yes
ENSMUSG00000015396	29.9157	-1.32872	0.490412	-2.7094	0.00674042	Cd83	Down		yes
ENSMUSG00000022722	263.978	-0.582398	0.215941	-2.69703	0.00699613	Arl6	Down
ENSMUSG00000041468	7.82819	-2.40601	0.892231	-2.69662	0.00700472	Gpr12	Down	yes	yes
ENSMUSG00000055302	6364.77	-0.544573	0.201985	-2.69611	0.00701552	Mrfap1	Down
ENSMUSG00000092417	292.376	-0.659795	0.245063	-2.69235	0.00709511	Gpank1	Down
ENSMUSG00000031774	948.934	-0.529378	0.196701	-2.69128	0.00711784	Fam192a	Down		yes
ENSMUSG00000025420	228.435	-0.662276	0.246109	-2.69099	0.00712397	Katnal2	Down		yes
ENSMUSG00000015488	1019.3	-0.562046	0.209082	-2.68816	0.00718465	Cacfd1	Down
ENSMUSG00000028445	222.431	-0.916851	0.341178	-2.68731	0.00720306	Enho	Down		yes	yes
ENSMUSG00000025223	3143.12	-0.566971	0.211209	-2.68441	0.0072659	Ldb1	Down
ENSMUSG00000031465	40.5904	-1.14645	0.429123	-2.67161	0.00754877	Angpt2	Down		yes	yes
ENSMUSG00000078670	193.95	-0.635345	0.237846	-2.67125	0.00755701	Fam174b	Down		yes	yes
ENSMUSG00000005481	3318.57	-0.538397	0.201622	-2.67033	0.00757757	Ddx39	Down
ENSMUSG00000042535	1358.34	-0.430732	0.161314	-2.67014	0.00758195	Gtpbp1	Down
ENSMUSG00000035268	566.856	-0.650461	0.244011	-2.66571	0.00768266	Pkig	Down
ENSMUSG00000031508	2767.89	-0.423279	0.158826	-2.66504	0.00769783	Ankrd10	Down
ENSMUSG00000022332	801.997	-0.525235	0.197423	-2.66046	0.00780349	Khdrbs3	Down	yes
ENSMUSG00000032599	1363.22	-0.665707	0.250281	-2.65984	0.00781766	Ip6k2	Down		yes
ENSMUSG00000102014	8.14192	-2.22085	0.835244	-2.65893	0.0078389	2900009J06Rik	Down		yes
ENSMUSG00000004151	106.848	-0.89087	0.335577	-2.65474	0.00793697	Etv1	Down		yes
ENSMUSG00000060969	66.8865	-1.43333	0.54031	-2.65279	0.00798286	Irx1	Down	yes	yes
ENSMUSG00000071711	318.032	-0.86364	0.325799	-2.65083	0.00802933	Mpst	Down
ENSMUSG00000032280	3544.94	-0.591985	0.223327	-2.65075	0.00803131	Tle3	Down		yes	yes
ENSMUSG00000022964	476.122	-0.503935	0.190626	-2.64359	0.00820328	Tmem50b	Down
ENSMUSG00000035551	923.368	-2.15981	0.81976	-2.63469	0.00842154	Igfbpl1	Down		yes	yes
ENSMUSG00000024426	793.599	-0.748277	0.284026	-2.63454	0.00842525	Atat1	Down		yes
ENSMUSG00000021265	42.0165	-1.22227	0.46497	-2.62871	0.00857097	Slc25a29	Down		yes
ENSMUSG00000001158	581.681	-0.507289	0.193167	-2.62617	0.00863512	Snrnp27	Down		yes
ENSMUSG00000038296	118.772	-0.952523	0.363211	-2.62251	0.00872851	Galnt18	Down		yes	yes
ENSMUSG00000024076	117.242	-1.26017	0.480586	-2.62216	0.00873748	Vit	Down
ENSMUSG00000100241	212.2	-1.00339	0.382705	-2.62184	0.0087457	Slc18a3	Down		yes
ENSMUSG00000037262	481.473	-0.534771	0.204114	-2.61996	0.00879405	Kin	Down
ENSMUSG00000048078	942.356	-0.575697	0.219754	-2.61973	0.00879985	Tenm4	Down		yes
ENSMUSG00000017778	2075.3	-0.660613	0.252385	-2.61748	0.00885808	Cox7c	Down		yes
ENSMUSG00000078427	1033.48	-0.470688	0.179958	-2.61554	0.00890876	Sarnp	Down
ENSMUSG00000036850	410.896	-0.686217	0.262469	-2.61447	0.00893666	Mrpl41	Down		yes
ENSMUSG00000053545	9.21268	-2.27523	0.870329	-2.61421	0.00894328	6430503K07Rik	Down		yes
ENSMUSG00000034295	488.174	-0.56866	0.217527	-2.6142	0.00894367	Fhod3	Down		yes
ENSMUSG00000026728	10824.5	-1.3495	0.516503	-2.61277	0.0089813	Vim	Down		yes
ENSMUSG00000019894	103.56	-0.792975	0.304193	-2.60682	0.00913883	Slc6a15	Down		yes
ENSMUSG00000013822	859.29	-0.67193	0.258527	-2.59907	0.00934772	Elof1	Down
ENSMUSG00000030407	224.774	-0.747374	0.287586	-2.59879	0.00935534	Qpctl	Down		yes
ENSMUSG00000060803	1190.74	-0.486479	0.187214	-2.59853	0.00936246	Gstp1	Down
ENSMUSG00000028180	3458.71	-0.40973	0.157722	-2.5978	0.00938245	Zranb2	Down	yes	yes
ENSMUSG00000025592	209.653	-0.79916	0.307646	-2.59766	0.00938612	Dach2	Down	yes		yes
ENSMUSG00000099881	157.767	-0.747275	0.288749	-2.58797	0.00965437	2810013P06Rik	Down		yes
ENSMUSG00000031381	585.115	-0.576488	0.222762	-2.58791	0.00965611	Piga	Down
ENSMUSG00000034532	189.395	-0.775024	0.299721	-2.58582	0.00971468	Fbxo16	Down		yes	yes
ENSMUSG00000035960	1250.49	-0.522546	0.202268	-2.58343	0.00978228	Apex1	Down
ENSMUSG00000020660	19.2455	-1.79847	0.696708	-2.58138	0.00984064	Pomc	Down
ENSMUSG00000029610	656.288	-0.510213	0.197777	-2.57974	0.00988758	Aimp2	Down
ENSMUSG00000118084	25.5778	-1.33729	0.518387	-2.57971	0.00988831	AA388235	Down
ENSMUSG00000032492	437.579	-0.685435	0.266221	-2.57468	0.0100333	Pth1r	Down		yes
ENSMUSG00000040929	946.037	-0.582763	0.226361	-2.57449	0.0100389	Rfx3	Down		yes
ENSMUSG00000020701	1230.72	-1.82137	0.707513	-2.57432	0.0100437	Tmem132e	Down		yes
ENSMUSG00000030435	5847.6	-0.533106	0.207332	-2.57127	0.0101327	U2af2	Down		yes
ENSMUSG00000028884	1620.17	-0.452495	0.176017	-2.57075	0.0101479	Rpa2	Down		yes
ENSMUSG00000035048	481.568	-0.707435	0.275356	-2.56917	0.0101944	Anapc13	Down		yes
ENSMUSG00000022637	821.788	-0.587776	0.228908	-2.56774	0.0102363	Cblb	Down
ENSMUSG00000037029	1806.74	-0.391853	0.152652	-2.56697	0.010259	Zfp146	Down		yes
ENSMUSG00000095098	340.596	-0.894467	0.348516	-2.5665	0.010273	Ccdc85b	Down		yes
ENSMUSG00000025364	5302.63	-0.378281	0.147406	-2.56626	0.0102803	Pa2g4	Down		yes
ENSMUSG00000025576	58.7347	-1.37275	0.535916	-2.5615	0.0104222	Rbfox3	Down
ENSMUSG00000031153	711.395	-0.509378	0.198926	-2.56064	0.010448	Gripap1	Down
ENSMUSG00000001270	4291.22	-1.61826	0.63201	-2.56049	0.0104525	Ckb	Down
ENSMUSG00000052738	1565.27	-0.439281	0.171611	-2.55975	0.0104748	Suclg1	Down
ENSMUSG00000035357	915.408	-0.600467	0.234748	-2.55792	0.01053	Pdzrn3	Down	yes	yes	yes
ENSMUSG00000036019	348.5	-0.648574	0.253588	-2.55759	0.01054	Tmtc2	Down		yes
ENSMUSG00000027671	2585.38	-0.450196	0.17606	-2.55707	0.0105559	Actl6a	Down		yes
ENSMUSG00000031939	2022.03	-0.443565	0.173559	-2.5557	0.0105976	Taf1d	Down
ENSMUSG00000000740	19792.1	-0.675977	0.264656	-2.55417	0.0106441	Rpl13	Down
ENSMUSG00000061474	393.264	-0.529493	0.207611	-2.5504	0.0107598	Mrps36	Down		yes
ENSMUSG00000038644	2631.63	-0.447019	0.175319	-2.54975	0.01078	Pold1	Down		yes
ENSMUSG00000058558	18669.6	-0.514628	0.201891	-2.54904	0.0108019	Rpl5	Down
ENSMUSG00000014837	437.172	-0.749998	0.294403	-2.54752	0.0108493	4931428F04Rik	Down			yes
ENSMUSG00000015176	4263.03	-0.388051	0.15268	-2.5416	0.0110347	Nolc1	Down		yes
ENSMUSG00000024097	6883.52	-0.41626	0.163976	-2.53854	0.0111316	Srsf7	Down		yes
ENSMUSG00000021774	804.617	-0.438835	0.173024	-2.53627	0.0112041	Ube2e1	Down		yes
ENSMUSG00000036438	7230.15	-0.441787	0.174306	-2.53455	0.0112593	Calm2	Down		yes
ENSMUSG00000046865	2877.88	-0.514911	0.203289	-2.5329	0.0113122	Fbl	Down
ENSMUSG00000074886	1408.39	-0.497643	0.196515	-2.53234	0.0113304	Grk6	Down
ENSMUSG00000059796	22185.8	-0.443223	0.175094	-2.53134	0.0113628	Eif4a1	Down		yes
ENSMUSG00000027998	1569.45	-0.463163	0.183044	-2.53034	0.0113952	Plrg1	Down		yes
ENSMUSG00000028986	1422.02	-0.520571	0.206122	-2.52555	0.0115517	Klhl7	Down
ENSMUSG00000002767	939.026	-0.539472	0.213699	-2.52445	0.0115879	Mrpl2	Down
ENSMUSG00000038156	418.428	-0.559598	0.221916	-2.52167	0.0116799	Spon1	Down	yes	yes
ENSMUSG00000017485	4699.15	-0.501681	0.199186	-2.51866	0.0117803	Top2b	Down
ENSMUSG00000059278	361.648	-0.895574	0.355854	-2.51669	0.0118464	Naa38	Down
ENSMUSG00000023110	3027.99	-0.411519	0.163525	-2.51656	0.0118508	Prmt5	Down		yes
ENSMUSG00000019774	215.238	-0.575536	0.228711	-2.51644	0.0118548	Mtrf1l	Down
ENSMUSG00000044390	92.2846	-0.810984	0.322668	-2.51337	0.0119583	Tigd3	Down
ENSMUSG00000025645	163.959	-0.697789	0.278369	-2.50671	0.0121861	Ccdc51	Down		yes
ENSMUSG00000066150	1566.2	-0.421204	0.16822	-2.50389	0.0122837	Slc31a1	Down		yes
ENSMUSG00000013646	792.012	-0.618864	0.247226	-2.50323	0.0123065	Sh3bp5l	Down
ENSMUSG00000000827	1416.75	-0.391546	0.156463	-2.50248	0.0123328	Tpd52l2	Down		yes
ENSMUSG00000023755	202.869	-0.777426	0.311069	-2.49921	0.0124472	Rhebl1	Down		yes
ENSMUSG00000003190	442.675	-0.785095	0.314146	-2.49914	0.0124495	Bcl2l12	Down
ENSMUSG00000039067	3562.58	-0.511067	0.204621	-2.49763	0.0125027	Psmd7	Down
ENSMUSG00000035164	872.552	-0.578347	0.231821	-2.4948	0.0126028	Zc3h12c	Down		yes	yes
ENSMUSG00000061393	1055.14	-0.536258	0.215262	-2.49119	0.0127316	Acvr2b	Down		yes
ENSMUSG00000078302	496.871	-1.51388	0.60839	-2.48834	0.0128341	Foxd1	Down
ENSMUSG00000062353	382.889	-0.601938	0.242346	-2.4838	0.0129989	Gm15772	Down
ENSMUSG00000026312	5.35707	-2.68928	1.08552	-2.47741	0.0132339	Cdh7	Down	yes
ENSMUSG00000052133	272.889	-0.66807	0.269838	-2.47582	0.0132931	Sema5b	Down		yes
ENSMUSG00000046329	673.386	-0.576894	0.23302	-2.47573	0.0132964	Slc25a23	Down
ENSMUSG00000048058	775.174	-0.563528	0.227657	-2.47534	0.0133111	Ldlrad3	Down
ENSMUSG00000054717	12538	-0.581389	0.234955	-2.47447	0.0133434	Hmgb2	Down
ENSMUSG00000026709	779.672	-0.494296	0.200076	-2.47054	0.013491	Dars2	Down		yes
ENSMUSG00000096014	489.557	-1.71172	0.692922	-2.47029	0.0135004	Sox1	Down		yes
ENSMUSG00000008958	1329.04	-0.605627	0.245268	-2.46925	0.0135397	Vps72	Down		yes	yes
ENSMUSG00000020171	1256.53	-0.422057	0.171063	-2.46726	0.0136153	Yeats4	Down		yes
ENSMUSG00000036114	432.339	-0.774063	0.314576	-2.46066	0.0138682	Rpp25l	Down
ENSMUSG00000005354	1444.19	-0.562936	0.22958	-2.45202	0.0142056	Txn2	Down		yes
ENSMUSG00000029328	6826.78	-0.38581	0.157381	-2.45145	0.0142283	Hnrnpdl	Down		yes	yes
ENSMUSG00000034432	1962	-0.380691	0.155575	-2.44699	0.0144055	Cops8	Down		yes
ENSMUSG00000006494	1341.16	-0.64948	0.265539	-2.44589	0.0144495	Pdk1	Down
ENSMUSG00000028546	2003.99	-1.22019	0.499205	-2.44426	0.0145149	Elavl4	Down		yes	yes
ENSMUSG00000025868	427.063	-0.721922	0.295368	-2.44415	0.0145196	Higd2a	Down		yes
ENSMUSG00000002102	4082.76	-0.418909	0.171478	-2.44293	0.0145684	Psmc3	Down
ENSMUSG00000003762	295.087	-0.650395	0.266551	-2.44004	0.0146856	Coq8b	Down
ENSMUSG00000059851	1275.34	-0.620623	0.254594	-2.4377	0.014781	Kmt5c	Down
ENSMUSG00000039385	1549.35	-0.622649	0.255575	-2.43627	0.0148396	Cdh6	Down	yes	yes
ENSMUSG00000021022	712.987	-0.499109	0.204869	-2.43624	0.014841	Ppp2r3c	Down		yes
ENSMUSG00000015806	860.84	-0.422955	0.173712	-2.4348	0.0149	Qdpr	Down
ENSMUSG00000038718	789.046	-0.449811	0.184755	-2.43464	0.0149066	Pbx3	Down		yes
ENSMUSG00000023232	264.745	-0.623283	0.256018	-2.43452	0.0149114	Serinc2	Down
ENSMUSG00000032171	1748.36	-0.613306	0.252059	-2.43319	0.0149664	Pin1	Down		yes
ENSMUSG00000045095	1252.85	-0.438229	0.180685	-2.42537	0.0152927	Magi1	Down		yes	yes
ENSMUSG00000021614	4496.46	-0.706172	0.291484	-2.42268	0.0154063	Vcan	Down
ENSMUSG00000029283	1263.83	-0.432678	0.178626	-2.42226	0.0154245	Cdc7	Down		yes	yes
ENSMUSG00000040767	483.796	-0.711176	0.293775	-2.42082	0.0154855	Snrnp25	Down		yes
ENSMUSG00000078532	713.465	-0.519793	0.214734	-2.42064	0.0154932	Nkain1	Down		yes	yes
ENSMUSG00000021716	582.705	-0.518932	0.214385	-2.42056	0.0154964	Srek1ip1	Down
ENSMUSG00000043716	19687.1	-0.480411	0.198603	-2.41895	0.0155652	Rpl7	Down
ENSMUSG00000099907	8.16793	-2.00079	0.828169	-2.41592	0.0156954	Gm10421	Down		yes	yes
ENSMUSG00000075703	1218.29	-0.451723	0.187135	-2.41389	0.0157834	Selenoi	Down		yes
ENSMUSG00000021958	359.544	-0.508606	0.210917	-2.4114	0.0158914	Pinx1	Down
ENSMUSG00000001403	2464.57	-0.523351	0.217035	-2.41137	0.0158928	Ube2c	Down
ENSMUSG00000047044	988.167	-0.558102	0.231528	-2.41052	0.01593	D030056L22Rik	Down		yes
ENSMUSG00000036893	3346.68	-0.371068	0.154185	-2.40664	0.0160998	Ehmt1	Down	yes
ENSMUSG00000028031	7.97742	-1.95476	0.812639	-2.40545	0.0161526	Dkk2	Down
ENSMUSG00000042472	1197.28	-0.43189	0.179739	-2.40287	0.0162669	Zfp410	Down
ENSMUSG00000024063	574.973	-0.566205	0.235719	-2.40203	0.0163044	Lbh	Down
ENSMUSG00000026163	65.6596	-1.09458	0.455738	-2.40178	0.0163155	Sphkap	Down
ENSMUSG00000031505	668.517	-0.520106	0.216601	-2.40122	0.0163407	Naxd	Down
ENSMUSG00000071054	3349.07	-0.54257	0.225974	-2.40103	0.016349	Safb	Down
ENSMUSG00000026388	32.5669	-1.10537	0.461126	-2.39712	0.0165245	3110009E18Rik	Down
ENSMUSG00000004849	947.508	-0.601719	0.251035	-2.39695	0.016532	Ap1s1	Down		yes
ENSMUSG00000038812	748.913	-0.617395	0.257783	-2.39502	0.0166196	Trmt112	Down
ENSMUSG00000001248	1751.33	-0.630985	0.263531	-2.39435	0.0166498	Gramd1a	Down
ENSMUSG00000016624	928.985	-1.52458	0.636793	-2.39415	0.0166588	Phf21b	Down
ENSMUSG00000041216	169.152	-0.840261	0.351103	-2.3932	0.016702	Clvs1	Down		yes	yes
ENSMUSG00000030291	462.426	-0.592796	0.247842	-2.39183	0.0167648	Med21	Down		yes
ENSMUSG00000053536	1417.87	-0.388269	0.162466	-2.38984	0.0168556	Cstf2t	Down		yes
ENSMUSG00000004788	779.358	-0.479867	0.200797	-2.38981	0.0168571	Eif2b2	Down		yes
ENSMUSG00000023224	594.572	-0.651274	0.272691	-2.38832	0.0169254	Serping1	Down		yes	yes
ENSMUSG00000021967	459.762	-0.752037	0.315715	-2.38201	0.0172185	Mrpl57	Down		yes
ENSMUSG00000027434	187.644	-2.00316	0.841171	-2.38139	0.0172473	Nkx2-2	Down
ENSMUSG00000019952	517.344	-0.45086	0.189343	-2.38118	0.0172573	Poc1b	Down
ENSMUSG00000021273	2679.48	-0.518948	0.218079	-2.37964	0.0173296	Fdft1	Down
ENSMUSG00000028207	1208.03	-0.391317	0.164464	-2.37935	0.0173432	Asph	Down		yes
ENSMUSG00000002825	531.013	-0.479039	0.201352	-2.37911	0.0173545	Qtrt1	Down
ENSMUSG00000022820	449.279	-0.685318	0.288286	-2.37722	0.0174439	Ndufb4	Down
ENSMUSG00000020358	15812.2	-0.547151	0.230947	-2.36916	0.0178284	Hnrnpab	Down
ENSMUSG00000028648	579.414	-0.584525	0.246742	-2.36898	0.0178374	Ndufs5	Down		yes
ENSMUSG00000020430	2912.28	-0.36876	0.155829	-2.36644	0.0179599	Pes1	Down
ENSMUSG00000021520	682.704	-0.573435	0.242388	-2.36577	0.0179924	Uqcrb	Down		yes
ENSMUSG00000089847	208.245	-0.758123	0.320464	-2.36571	0.0179956	Timm10b	Down		yes
ENSMUSG00000027523	7517.42	-0.477665	0.202127	-2.36319	0.0181185	Gnas	Down		yes
ENSMUSG00000038319	802.57	-0.665619	0.281719	-2.36271	0.018142	Kcnh2	Down		yes	yes
ENSMUSG00000032394	4031.88	-0.611454	0.258889	-2.36183	0.0181849	Igdcc3	Down		yes
ENSMUSG00000022109	908.404	-0.449105	0.190205	-2.36116	0.0182181	Med4	Down		yes
ENSMUSG00000044155	791.621	-0.529749	0.224546	-2.3592	0.0183145	Lsm8	Down		yes
ENSMUSG00000072694	601.414	-0.611728	0.259446	-2.35782	0.0183824	1500011B03Rik	Down		yes	yes
ENSMUSG00000041353	313.88	-0.503269	0.213921	-2.35259	0.0186432	Tmem29	Down
ENSMUSG00000003436	1105.21	-1.94126	0.82694	-2.34752	0.018899	Dll3	Down			yes
ENSMUSG00000097167	36.758	-0.991247	0.422351	-2.34697	0.0189267	Gm16740	Down		yes
ENSMUSG00000023236	115.122	-0.971151	0.413912	-2.34628	0.018962	Scg5	Down		yes
ENSMUSG00000025580	2824.38	-0.410382	0.174998	-2.34506	0.019024	Eif4a3	Down		yes
ENSMUSG00000020471	1345.43	-0.457464	0.195229	-2.34322	0.0191179	Pold2	Down		yes
ENSMUSG00000008822	142.676	-0.910493	0.388591	-2.34306	0.0191263	Acyp1	Down
ENSMUSG00000056617	9.2799	-1.91881	0.820052	-2.33986	0.0192908	4931429L15Rik	Down		yes	yes
ENSMUSG00000004945	731.696	-0.415388	0.177644	-2.33832	0.0193706	Tmem242	Down
ENSMUSG00000004031	38.9562	-1.03016	0.441138	-2.33524	0.0195309	Brinp2	Down	yes	yes
ENSMUSG00000033287	643.671	-0.701362	0.30049	-2.33406	0.0195927	Kctd17	Down
ENSMUSG00000045969	1315.69	-0.397366	0.170299	-2.33335	0.0196299	Ing1	Down
ENSMUSG00000004071	1655.8	-0.424444	0.18199	-2.33223	0.0196884	Cdip1	Down		yes
ENSMUSG00000040263	787.175	-0.558374	0.239705	-2.32942	0.019837	Klhdc4	Down		yes	yes
ENSMUSG00000031422	8125.4	-0.380267	0.163359	-2.32779	0.019923	Morf4l2	Down		yes	yes
ENSMUSG00000028698	1168.18	-0.463743	0.199398	-2.32571	0.0200339	Pik3r3	Down		yes
ENSMUSG00000066637	167.566	-0.674019	0.289842	-2.32547	0.0200467	Ttc32	Down		yes
ENSMUSG00000001017	4285.04	-0.356318	0.15323	-2.32538	0.0200516	Chtop	Down
ENSMUSG00000019659	459.588	-0.658454	0.283207	-2.32499	0.0200725	Ccdc12	Down
ENSMUSG00000033961	294.268	-0.534891	0.230271	-2.32287	0.0201859	Zfp446	Down
ENSMUSG00000075254	1110.36	-0.56404	0.243791	-2.31362	0.0206884	Heg1	Down		yes	yes
ENSMUSG00000052798	2379.57	-0.402906	0.174159	-2.31343	0.0206988	Nup107	Down
ENSMUSG00000053166	52.8163	-1.09355	0.472853	-2.31267	0.0207407	Cdh22	Down
ENSMUSG00000032850	262.678	-0.57646	0.249426	-2.31114	0.0208251	Rnft2	Down		yes
ENSMUSG00000115338	738.204	-0.445887	0.192952	-2.31088	0.0208397	Pnp	Down		yes
ENSMUSG00000037152	597.602	-0.561826	0.243224	-2.30991	0.0208932	Ndufc1	Down		yes
ENSMUSG00000007836	10723.3	-0.624475	0.270787	-2.30615	0.0211024	Hnrnpa0	Down
ENSMUSG00000019761	60.9683	-1.23389	0.535524	-2.30408	0.0212182	Krt10	Down
ENSMUSG00000031728	633.019	-0.492901	0.214049	-2.30275	0.021293	Zfp821	Down
ENSMUSG00000020423	1726.01	-0.601021	0.261265	-2.30043	0.021424	Btg2	Down		yes	yes
ENSMUSG00000026239	697.174	-0.513898	0.223481	-2.29952	0.0214755	Pde6d	Down
ENSMUSG00000063430	196.193	-0.813896	0.355189	-2.29144	0.0219377	Wscd2	Down		yes
ENSMUSG00000032288	714.423	-0.606568	0.264748	-2.29112	0.0219567	Imp3	Down
ENSMUSG00000017897	125.534	-0.740932	0.323596	-2.28969	0.0220395	Eya2	Down		yes
ENSMUSG00000028104	186.159	-0.661978	0.289178	-2.28917	0.0220693	Polr3gl	Down
ENSMUSG00000025102	213.528	-0.651183	0.284465	-2.28915	0.0220706	3110040N11Rik	Down		yes
ENSMUSG00000045680	2.82992	-3.74736	1.63708	-2.28905	0.0220762	Tcf21	Down
ENSMUSG00000022015	5.01419	-2.55906	1.11818	-2.28859	0.0221033	Tnfsf11	Down		yes
ENSMUSG00000037568	566.07	-0.512266	0.223947	-2.28744	0.0221701	Vash2	Down
ENSMUSG00000051159	32.0693	-1.01829	0.445356	-2.28646	0.0222275	Cited1	Down
ENSMUSG00000033460	860.281	-0.406509	0.178276	-2.28022	0.0225947	Armcx1	Down		yes
ENSMUSG00000022354	939.255	-0.599851	0.263149	-2.27951	0.0226368	Ndufb9	Down
ENSMUSG00000028410	6989.16	-0.42373	0.186012	-2.27797	0.0227286	Dnaja1	Down
ENSMUSG00000023991	4482.07	-0.543433	0.238853	-2.27517	0.0228955	Foxp4	Down	yes	yes	yes
ENSMUSG00000073888	165.21	-0.855657	0.376263	-2.27409	0.0229606	Ccl27a	Down
ENSMUSG00000024213	1354.59	-0.524856	0.23082	-2.27387	0.0229735	Nudt3	Down		yes
ENSMUSG00000022610	1110.11	-0.477546	0.210182	-2.27207	0.0230826	Mapk12	Down
ENSMUSG00000016921	6617.02	-0.460695	0.202812	-2.27154	0.0231146	Srsf6	Down
ENSMUSG00000031906	193.31	-0.804911	0.354547	-2.27025	0.0231924	Smpd3	Down
ENSMUSG00000015126	560.309	-0.59229	0.260954	-2.26971	0.0232249	Tsr3	Down
ENSMUSG00000041881	1451.4	-0.498228	0.219598	-2.26882	0.0232794	Ndufa7	Down
ENSMUSG00000005470	733.384	-0.517568	0.228321	-2.26684	0.0233999	Asf1b	Down
ENSMUSG00000046711	9572.09	-0.591888	0.261214	-2.26591	0.0234567	Hmga1	Down			yes
ENSMUSG00000003573	1089.29	-0.550222	0.242853	-2.26566	0.0234723	Homer3	Down			yes
ENSMUSG00000031171	538.877	-0.455643	0.201811	-2.25777	0.02396	Ftsj1	Down
ENSMUSG00000107002	497.732	-0.633426	0.280732	-2.25634	0.0240492	0610012G03Rik	Down		yes
ENSMUSG00000075389	109.564	-1.95694	0.867857	-2.25491	0.024139	2810410L24Rik	Down
ENSMUSG00000031517	97.7558	-0.783729	0.347784	-2.25349	0.024228	Gpm6a	Down
ENSMUSG00000114515	31.8724	-1.05748	0.469489	-2.25241	0.0242966	Aldoa	Down
ENSMUSG00000071451	241.237	-0.654477	0.290587	-2.25226	0.0243057	Psmg4	Down		yes
ENSMUSG00000039384	100.953	-0.732005	0.325096	-2.25166	0.0243438	Dusp10	Down		yes	yes
ENSMUSG00000025505	216.32	-0.680099	0.302399	-2.24901	0.0245118	Tmem80	Down
ENSMUSG00000031776	2231.07	-0.43169	0.192132	-2.24684	0.0246503	Arl2bp	Down
ENSMUSG00000052419	509.901	-0.553491	0.246447	-2.24588	0.0247116	2610001J05Rik	Down		yes
ENSMUSG00000024856	360.662	-0.612085	0.272693	-2.2446	0.0247941	Cdk2ap2	Down		yes
ENSMUSG00000001687	1453.87	-0.413693	0.184394	-2.24352	0.0248631	Ubl3	Down
ENSMUSG00000015222	1397.24	-0.613683	0.273624	-2.2428	0.0249096	Map2	Down		yes	yes
ENSMUSG00000027079	681.536	-0.45161	0.201649	-2.23958	0.0251183	Clp1	Down
ENSMUSG00000020831	83.9466	-0.981322	0.438402	-2.23841	0.0251945	0610010K14Rik	Down
ENSMUSG00000036504	274.395	-0.797474	0.35641	-2.23752	0.0252526	Phpt1	Down
ENSMUSG00000012520	1672.65	-1.84966	0.828127	-2.23355	0.0255126	Phox2b	Down		yes
ENSMUSG00000031453	332.029	-0.524988	0.235187	-2.23221	0.025601	Rasa3	Down
ENSMUSG00000005674	186.687	-0.718853	0.322133	-2.23154	0.0256455	Tomm40l	Down
ENSMUSG00000052406	894.105	-0.401187	0.1798	-2.23129	0.0256616	Rexo4	Down		yes
ENSMUSG00000090266	309.16	-0.530529	0.238208	-2.22717	0.0259359	Mettl23	Down
ENSMUSG00000028911	1077.6	-0.393988	0.17691	-2.22705	0.0259438	Srsf4	Down		yes
ENSMUSG00000025374	910.887	-0.509528	0.228855	-2.22642	0.0259858	Nabp2	Down
ENSMUSG00000026974	1468.92	-0.384357	0.172743	-2.22502	0.0260796	Zmynd19	Down		yes
ENSMUSG00000044707	646.28	-0.509208	0.229026	-2.22336	0.0261913	Ccnjl	Down		yes	yes
ENSMUSG00000039640	1480.13	-0.470769	0.211772	-2.22301	0.0262154	Mrpl12	Down		yes
ENSMUSG00000037313	2680	-0.336357	0.151394	-2.22173	0.0263015	Tacc3	Down		yes
ENSMUSG00000074604	1.96681	-4.26842	1.92128	-2.22166	0.0263063	Mgst2	Down		yes	yes
ENSMUSG00000110424	34.4035	-0.956992	0.430908	-2.22087	0.0263596	1700012D14Rik	Down	yes	yes
ENSMUSG00000038619	2252.65	-0.389735	0.175511	-2.22057	0.02638	Ensa	Down		yes
ENSMUSG00000037916	1923.53	-0.427073	0.192375	-2.22	0.026419	Ndufv1	Down
ENSMUSG00000044627	2274.74	-0.547165	0.246757	-2.21743	0.0265939	Swi5	Down
ENSMUSG00000085037	83.7313	-0.719249	0.324378	-2.21732	0.0266015	4933421O10Rik	Down
ENSMUSG00000090622	17.4171	-1.23995	0.559375	-2.21667	0.0266458	A930033H14Rik	Down
ENSMUSG00000028318	518.202	-0.45265	0.20438	-2.21475	0.0267774	Polr1e	Down
ENSMUSG00000025358	1715.84	-0.411966	0.186157	-2.213	0.0268977	Cdk2	Down		yes
ENSMUSG00000085024	47.3814	-0.961298	0.434438	-2.21274	0.0269157	C230035I16Rik	Down
ENSMUSG00000043284	771.798	-0.516408	0.233827	-2.20851	0.0272091	Tmem11	Down		yes
ENSMUSG00000045691	167.166	-0.560128	0.253921	-2.20592	0.0273898	Thtpa	Down
ENSMUSG00000092981	180.969	-0.623404	0.282893	-2.20367	0.0275473	Mir5125	Down
ENSMUSG00000028028	60.2075	-0.747512	0.339541	-2.20154	0.0276981	Alpk1	Down		yes	yes
ENSMUSG00000025724	1245.67	-0.413261	0.18772	-2.20148	0.0277019	Sec11a	Down		yes
ENSMUSG00000028072	141.551	-0.739876	0.336162	-2.20095	0.0277397	Ntrk1	Down		yes	yes
ENSMUSG00000026500	69.1976	-0.96858	0.440201	-2.20031	0.0277847	Cox20	Down		yes
ENSMUSG00000048540	1078.46	-1.54319	0.702042	-2.19815	0.0279386	Nhlh2	Down		yes	yes
ENSMUSG00000028988	398.341	-0.622348	0.283214	-2.19745	0.0279882	Ctnnbip1	Down
ENSMUSG00000020167	5163.09	-0.542922	0.247116	-2.19704	0.0280177	Tcf3	Down		yes
ENSMUSG00000008450	2049.21	-0.382591	0.174216	-2.19607	0.028087	Nutf2	Down		yes
ENSMUSG00000018565	1124.39	-0.418215	0.190501	-2.19534	0.0281392	Elp5	Down
ENSMUSG00000021242	3455.04	-0.433415	0.197586	-2.19355	0.0282679	Npc2	Down
ENSMUSG00000030284	373.662	-0.527883	0.240916	-2.19114	0.0284413	Creld1	Down
ENSMUSG00000045312	609.894	-0.404417	0.184781	-2.18863	0.0286236	Lhfpl2	Down
ENSMUSG00000069806	882.625	-0.59126	0.27016	-2.18855	0.0286294	Cacng7	Down			yes
ENSMUSG00000028680	2477.24	-1.24343	0.568192	-2.1884	0.0286403	Plk3	Down		yes	yes
ENSMUSG00000019738	488.662	-0.519014	0.237166	-2.1884	0.0286407	Polr2i	Down
ENSMUSG00000020814	662.825	-0.541258	0.247393	-2.18785	0.0286806	Mxra7	Down		yes
ENSMUSG00000022536	4344.59	-0.363626	0.166254	-2.18717	0.0287298	Glyr1	Down
ENSMUSG00000002221	1633.14	-0.344484	0.157585	-2.18602	0.0288143	Paxip1	Down		yes	yes
ENSMUSG00000018379	12454.4	-0.343153	0.157008	-2.18558	0.0288464	Srsf1	Down		yes
ENSMUSG00000053646	2621.62	-0.428322	0.196478	-2.18	0.0292576	Plxnb1	Down
ENSMUSG00000029817	4900.48	-0.340949	0.156432	-2.17954	0.0292916	Tra2a	Down		yes
ENSMUSG00000030878	690.353	-0.409273	0.187934	-2.17775	0.029425	Cdr2	Down
ENSMUSG00000071645	746.631	-0.411053	0.188835	-2.17679	0.0294964	Tut1	Down		yes
ENSMUSG00000029581	5508.96	-0.563194	0.258833	-2.1759	0.0295627	Fscn1	Down		yes	yes
ENSMUSG00000024277	1607.18	-0.412159	0.189647	-2.1733	0.0297578	Mapre2	Down		yes
ENSMUSG00000039081	798.941	-0.698021	0.321233	-2.17294	0.0297847	Zfp503	Down		yes
ENSMUSG00000043909	3811.5	-0.365912	0.168478	-2.17187	0.0298658	Trp53bp1	Down			yes
ENSMUSG00000114755	5.11734	-2.68836	1.23907	-2.16967	0.0300321	Galr3	Down		yes	yes
ENSMUSG00000045763	2825.01	-0.472768	0.218174	-2.16693	0.0302403	Basp1	Down	yes
ENSMUSG00000026525	117.17	-0.704251	0.325234	-2.16537	0.0303597	Opn3	Down		yes
ENSMUSG00000032375	309.811	-0.542454	0.251196	-2.15948	0.0308128	Aph1b	Down
ENSMUSG00000004561	496.632	-0.460911	0.213501	-2.15883	0.0308635	Mettl17	Down
ENSMUSG00000053907	5039.33	-0.351387	0.162817	-2.15817	0.0309148	Mat2a	Down		yes
ENSMUSG00000028439	235.801	-0.821637	0.380761	-2.15788	0.030937	Fam219a	Down
ENSMUSG00000087177	258.264	-0.498083	0.231074	-2.15552	0.0311214	E130307A14Rik	Down
ENSMUSG00000021951	349.347	-0.471563	0.218771	-2.15551	0.0311221	Eef1akmt1	Down		yes
ENSMUSG00000002658	1464.44	-0.366156	0.169915	-2.15494	0.0311667	Gtf2f1	Down		yes
ENSMUSG00000064329	19.176	-1.26765	0.588383	-2.15447	0.0312035	Scn1a	Down		yes
ENSMUSG00000022193	2946.82	-0.506283	0.23505	-2.15394	0.031245	Psmb5	Down
ENSMUSG00000031729	2819.77	-0.41604	0.193391	-2.15129	0.0314537	Ist1	Down
ENSMUSG00000028032	795.468	-0.403532	0.187616	-2.15084	0.0314891	Papss1	Down
ENSMUSG00000029198	1174.03	-0.441753	0.205489	-2.14976	0.0315739	Grpel1	Down
ENSMUSG00000022450	877.011	-0.400664	0.186389	-2.14961	0.0315859	Ndufa6	Down
ENSMUSG00000029320	2.52891	-3.59457	1.67225	-2.14954	0.0315915	1700016H13Rik	Down
ENSMUSG00000034674	2986.03	-0.334331	0.155647	-2.148	0.0317136	Tdg	Down
ENSMUSG00000030499	771.868	-0.490062	0.228244	-2.1471	0.0317854	Kctd15	Down		yes
ENSMUSG00000022621	427.651	-0.440023	0.205131	-2.14508	0.0319464	Rabl2	Down		yes	yes
ENSMUSG00000028405	2773.24	-0.361072	0.168523	-2.14257	0.0321477	Aco1	Down		yes
ENSMUSG00000012848	16585.5	-0.425075	0.19849	-2.14154	0.0322305	Rps5	Down
ENSMUSG00000022272	2521.13	-0.379015	0.177072	-2.14046	0.0323179	Myo10	Down		yes
ENSMUSG00000084885	28.3379	-0.992601	0.463796	-2.14017	0.0323411	3010001F23Rik	Down			yes
ENSMUSG00000035242	7857.4	-0.524945	0.24562	-2.13722	0.03258	Oaz1	Down
ENSMUSG00000037846	414.203	-0.486547	0.227711	-2.13669	0.032623	Rtkn2	Down		yes
ENSMUSG00000028677	2117.51	-0.472631	0.221429	-2.13445	0.0328056	Rnf220	Down		yes	yes
ENSMUSG00000006517	1001.75	-0.438418	0.205543	-2.13297	0.0329272	Mvd	Down		yes	yes
ENSMUSG00000087268	2.44258	-3.55078	1.66526	-2.13227	0.0329847	Gm14486	Down		yes	yes
ENSMUSG00000020994	3762.26	-0.332474	0.155969	-2.13167	0.0330342	Pnn	Down
ENSMUSG00000020175	122.766	-0.736754	0.34565	-2.1315	0.0330477	Rab36	Down		yes
ENSMUSG00000040128	667.705	-0.439874	0.206748	-2.12759	0.0333715	Pnrc1	Down		yes
ENSMUSG00000048371	473.311	-0.548179	0.257849	-2.12597	0.033506	Pdp2	Down		yes	yes
ENSMUSG00000027067	7011.96	-0.314826	0.148154	-2.12499	0.0335875	Ssrp1	Down
ENSMUSG00000022483	2550.44	-0.614914	0.289564	-2.12358	0.0337052	Col2a1	Down		yes	yes
ENSMUSG00000055652	510.287	-0.409757	0.192968	-2.12345	0.0337161	Klhl25	Down		yes
ENSMUSG00000038803	852.394	-0.602866	0.284201	-2.12127	0.0338992	Ost4	Down		yes	yes
ENSMUSG00000018449	323.716	-0.597903	0.281933	-2.12073	0.0339449	Rpain	Down
ENSMUSG00000030815	425.474	-0.508705	0.239914	-2.12037	0.0339752	Phkg2	Down		yes
ENSMUSG00000085154	25.8205	-1.04818	0.495782	-2.1142	0.034498	C130046K22Rik	Down
ENSMUSG00000029168	2636.52	-1.0784	0.510147	-2.1139	0.0345234	Dpysl5	Down	yes	yes
ENSMUSG00000026798	279.383	-0.558524	0.264401	-2.11241	0.0346513	Coq4	Down
ENSMUSG00000073676	3824.51	-0.37889	0.179813	-2.10713	0.0351063	Hspe1	Down
ENSMUSG00000026669	1958.4	-0.379224	0.180083	-2.10582	0.0352196	Mcm10	Down
ENSMUSG00000102252	1445.38	-0.356926	0.169879	-2.10106	0.0356358	Snrpn	Down
ENSMUSG00000026563	397.322	-0.43551	0.207302	-2.10085	0.0356542	Tada1	Down
ENSMUSG00000038525	1786.4	-0.394744	0.18794	-2.10037	0.0356961	Armc10	Down		yes
ENSMUSG00000020719	22334.2	-0.366658	0.174572	-2.10032	0.0357003	Ddx5	Down		yes
ENSMUSG00000038065	182.428	-0.600344	0.285979	-2.09926	0.035794	Mturn	Down		yes
ENSMUSG00000042502	2107.38	-0.423365	0.201682	-2.09918	0.0358014	Cd2bp2	Down
ENSMUSG00000028639	18439.9	-0.369512	0.176035	-2.09909	0.0358093	Ybx1	Down
ENSMUSG00000074129	4542.25	-0.518687	0.247135	-2.0988	0.0358348	Rpl13a	Down		yes
ENSMUSG00000040084	3947.6	-0.366312	0.174785	-2.09579	0.036101	Bub1b	Down
ENSMUSG00000071172	12789.5	-0.374454	0.1792	-2.08959	0.0366545	Srsf3	Down
ENSMUSG00000029469	500.71	-0.429434	0.205534	-2.08936	0.0366756	Ift81	Down		yes
ENSMUSG00000038943	3414.35	-0.44299	0.212221	-2.0874	0.0368523	Prc1	Down
ENSMUSG00000008690	3897.82	-0.320008	0.153497	-2.08478	0.0370891	Ncaph2	Down
ENSMUSG00000023980	729.456	-0.398788	0.191369	-2.08387	0.0371722	Taf8	Down
ENSMUSG00000010505	737.661	-1.20704	0.580043	-2.08095	0.0374389	Myt1	Down
ENSMUSG00000005410	6229.89	-0.379206	0.182276	-2.0804	0.0374889	Mcm5	Down
ENSMUSG00000035842	988.493	-0.419212	0.201511	-2.08035	0.0374936	Ddx11	Down		yes	yes
ENSMUSG00000026021	2517.84	-0.409582	0.197005	-2.07904	0.0376133	Sumo1	Down
ENSMUSG00000024767	2198.8	-0.373076	0.179508	-2.07833	0.0376794	Otub1	Down		yes
ENSMUSG00000097277	165.841	-0.608388	0.292816	-2.07772	0.0377353	2900076A07Rik	Down		yes
ENSMUSG00000047459	1528.62	-0.380713	0.183246	-2.0776	0.0377461	Dynlrb1	Down
ENSMUSG00000038622	455.195	-0.405714	0.195317	-2.0772	0.0377826	Med30	Down		yes	yes
ENSMUSG00000061079	615.65	-0.485818	0.233885	-2.07717	0.0377861	Zfp143	Down		yes
ENSMUSG00000038602	157.677	-0.65544	0.315676	-2.07631	0.0378657	Slc35f1	Down
ENSMUSG00000001120	325.708	-0.490866	0.236427	-2.07618	0.0378773	Pcbp3	Down
ENSMUSG00000028756	692.907	-0.445888	0.214884	-2.07502	0.0379844	Pink1	Down
ENSMUSG00000028937	1187.97	-0.42603	0.205435	-2.0738	0.0380981	Acot7	Down			yes
ENSMUSG00000037989	586.396	-0.545656	0.263321	-2.07221	0.0382461	Wnk2	Down
ENSMUSG00000036864	301.372	-0.529885	0.25616	-2.06857	0.0385862	Proser3	Down
ENSMUSG00000015536	445.861	-0.434491	0.210313	-2.06593	0.0388353	Mocs2	Down		yes
ENSMUSG00000028411	464.47	-0.414654	0.200872	-2.06427	0.0389925	Aptx	Down
ENSMUSG00000032271	1.63197	-4.04241	1.95853	-2.06401	0.0390172	Nnmt	Down		yes	yes
ENSMUSG00000028291	1881.4	-0.358298	0.174106	-2.05793	0.0395964	Akirin2	Down
ENSMUSG00000021748	2427.89	-0.365971	0.177992	-2.05612	0.0397713	Pdhb	Down		yes
ENSMUSG00000009772	650.227	-0.463953	0.225744	-2.05522	0.039858	Nuak2	Down		yes	yes
ENSMUSG00000028029	1378.79	-0.35587	0.173486	-2.05129	0.0402383	Aimp1	Down
ENSMUSG00000032382	1569.75	-0.32114	0.156939	-2.04627	0.0407298	Snx1	Down
ENSMUSG00000031556	543.028	-0.525646	0.257387	-2.04224	0.0411276	Tm2d2	Down
ENSMUSG00000047067	100.233	-0.830569	0.40679	-2.04177	0.0411748	Dusp28	Down		yes
ENSMUSG00000057156	515.305	-0.43927	0.215156	-2.04163	0.041188	Homez	Down
ENSMUSG00000020680	2580.81	-0.374327	0.183443	-2.04056	0.0412944	Taf15	Down
ENSMUSG00000020308	647.996	-0.531007	0.260231	-2.04052	0.0412987	Tpgs1	Down
ENSMUSG00000076432	7403.03	-0.373232	0.183038	-2.0391	0.0414404	Ywhaq	Down		yes
ENSMUSG00000022070	1301.48	-0.389703	0.191163	-2.03858	0.0414915	Bora	Down
ENSMUSG00000048007	355.905	-0.423086	0.20756	-2.03838	0.0415119	Timm8a1	Down
ENSMUSG00000086784	164.502	-0.641803	0.315579	-2.03373	0.0419785	Isoc2a	Down		yes
ENSMUSG00000040841	329.921	-0.707938	0.348372	-2.03213	0.0421403	Six5	Down		yes	yes
ENSMUSG00000041375	717.614	-0.479287	0.235877	-2.03193	0.0421603	Ccdc9	Down		yes
ENSMUSG00000047187	2690.57	-0.331644	0.163355	-2.0302	0.0423359	Rab2a	Down		yes
ENSMUSG00000038462	1683.71	-0.426068	0.209973	-2.02915	0.0424429	Uqcrfs1	Down		yes
ENSMUSG00000028820	12011.6	-0.377384	0.186042	-2.02849	0.0425107	Sfpq	Down		yes
ENSMUSG00000014195	3074.57	-0.321408	0.15847	-2.02819	0.0425404	Dnajc7	Down		yes
ENSMUSG00000019843	1314.39	-0.418799	0.206797	-2.02517	0.0428501	Fyn	Down
ENSMUSG00000022210	413.471	-0.463702	0.229284	-2.02239	0.0431356	Dhrs4	Down		yes
ENSMUSG00000036752	7307	-0.323104	0.159865	-2.0211	0.0432694	Tubb4b	Down		yes
ENSMUSG00000024989	1245.76	-0.363427	0.179921	-2.01993	0.0433911	Cep55	Down		yes
ENSMUSG00000026470	1067.88	-0.360087	0.178298	-2.01958	0.0434265	Stx6	Down		yes	yes
ENSMUSG00000069678	202.576	-0.47449	0.23511	-2.01816	0.0435747	Pcgf1	Down
ENSMUSG00000042116	35.903	-0.953841	0.472713	-2.0178	0.0436118	Vwa1	Down
ENSMUSG00000062380	5258.8	-1.15127	0.570607	-2.01763	0.0436303	Tubb3	Down		yes
ENSMUSG00000071661	109.703	-0.631807	0.313765	-2.01363	0.0440486	Zbtb3	Down		yes
ENSMUSG00000043644	12.5863	-1.34633	0.668879	-2.01282	0.0441336	0610009L18Rik	Down		yes
ENSMUSG00000032666	583.845	-0.378225	0.187965	-2.01221	0.0441977	1700025G04Rik	Down
ENSMUSG00000022553	1248.46	-0.388903	0.193273	-2.0122	0.0441988	Maf1	Down		yes
ENSMUSG00000014704	572.463	-0.514118	0.255622	-2.01124	0.0443002	Hoxa2	Down
ENSMUSG00000041697	2518.17	-0.53043	0.263862	-2.01026	0.0444041	Cox6a1	Down
ENSMUSG00000022044	81.9782	-0.90069	0.448418	-2.00859	0.0445802	Stmn4	Down			yes
ENSMUSG00000045875	2.26361	-3.41726	1.70234	-2.00739	0.0447083	Adra1a	Down		yes
ENSMUSG00000030424	56.6358	-0.759712	0.378477	-2.00729	0.0447191	Zfp939	Down
ENSMUSG00000034799	286.193	-0.669137	0.333607	-2.00576	0.0448813	Unc13a	Down
ENSMUSG00000040699	1105.16	-0.519979	0.259477	-2.00395	0.0450754	Limd2	Down
ENSMUSG00000024238	1552.71	-0.500162	0.249763	-2.00255	0.0452261	Zeb1	Down
ENSMUSG00000033257	3321.15	-0.327642	0.163935	-1.99861	0.0456504	Ttll4	Down
ENSMUSG00000002372	2557.7	-0.349105	0.174723	-1.99805	0.0457109	Ranbp3	Down
ENSMUSG00000073633	92.9402	-0.630893	0.316342	-1.99434	0.046115	Fbxo36	Down		yes	yes
ENSMUSG00000001039	276.636	-0.539749	0.270643	-1.99432	0.0461167	B9d1	Down		yes
ENSMUSG00000045752	595.967	-0.569884	0.286024	-1.99243	0.0463236	Tssc4	Down
ENSMUSG00000048330	428.746	-0.499001	0.250488	-1.99212	0.0463582	Ric3	Down		yes
ENSMUSG00000021102	1158.5	-0.50594	0.254071	-1.99134	0.0464439	Glrx5	Down
ENSMUSG00000028152	888.521	-0.484757	0.243446	-1.99123	0.0464558	Tspan5	Down	yes	yes	yes
ENSMUSG00000068391	382.393	-0.525368	0.263844	-1.99121	0.046458	Chrac1	Down
ENSMUSG00000068250	425.764	-0.404979	0.203469	-1.99038	0.0465496	Amn1	Down		yes
ENSMUSG00000024853	6733.86	-0.309674	0.155762	-1.98812	0.0467986	Sf3b2	Down		yes
ENSMUSG00000040681	9816.46	-0.320695	0.161393	-1.98705	0.0469173	Hmgn1	Down
ENSMUSG00000061559	1272.29	-0.335411	0.168887	-1.98601	0.0470319	Wdr61	Down		yes
ENSMUSG00000018362	8183.33	-0.373183	0.188163	-1.98329	0.0473349	Kpna2	Down
ENSMUSG00000024791	1038.53	-0.33185	0.167342	-1.98306	0.0473602	Cdca5	Down		yes
ENSMUSG00000041235	4215.57	-0.353501	0.178464	-1.9808	0.0476142	Chd7	Down		yes	yes
ENSMUSG00000020857	1129.84	-0.407529	0.205997	-1.97833	0.0478918	Nme2	Down		yes	yes
ENSMUSG00000089998	19.7203	-1.0398	0.526514	-1.97487	0.0482827	Phtf1os	Down		yes
ENSMUSG00000028484	7395.84	-0.333768	0.169253	-1.972	0.0486093	Psip1	Down		yes
ENSMUSG00000009640	807.759	-0.412658	0.20941	-1.97057	0.0487729	Dmap1	Down
ENSMUSG00000024378	1050.43	-0.468147	0.23759	-1.9704	0.0487926	Stard4	Down
ENSMUSG00000021262	1263.41	-0.53476	0.27171	-1.96813	0.0490532	Evl	Down		yes	yes
ENSMUSG00000097574	70.4783	-0.681571	0.346526	-1.96687	0.0491983	C920006O11Rik	Down		yes	yes
ENSMUSG00000036572	967.352	-0.373178	0.189805	-1.96611	0.049286	Upf3b	Down		yes
ENSMUSG00000075256	20.4373	-1.06996	0.544691	-1.96435	0.0494894	Cerkl	Down		yes	yes
ENSMUSG00000031799	6401.36	-0.311092	0.158594	-1.96156	0.0498134	Tpm4	Down
ENSMUSG00000024270	1773.73	-0.443964	0.226474	-1.96033	0.0499569	Slc39a6	Down		yes
