# Supplementary material for: Kdm6b-mediated epigenetic coordination of temporal precision during motor neuron differentiation
Source: EMBO Rep. 2026 May 26;27(13):3665–88. doi: 10.1038/s44319-026-00808-2 (PMC13354772; doi:10.1038/s44319-026-00808-2)
Supplement: Supplementary file 6 — Dataset EV4 [file 44319_2026_808_MOESM6_ESM.xlsx]

## Sheet: Title and legend
				Dataset EV2. Significantly downregulated genes of Kdm6b targets by GSKJ4 at D5.
				Related to Fig 4B. Significantly downregulated genes of Kdm6b targets with treatment with GSKJ4 relative to Control at D5. Log2FC < 0, p value < 0.05. Common targets of Kdm6b and TF (Neurod1 and Isl1-Lhx3) were labelled with “yes”.

## Sheet: D5 down and common targets
gene_id	baseMean	log2FoldChange	lfcSE	stat	pvalue	geneName	Expression change	Neurod1_Kdm6b common target	Isl1-Lhx3_Kdm6b common target
ENSMUSG00000032318	430.717	-1.96916	0.257294	-7.65335	1.95804e-14	Isl2	Down		yes
ENSMUSG00000044770	1175.49	-0.986951	0.140072	-7.04601	1.84119e-12	Scml4	Down	yes
ENSMUSG00000020277	3072.54	-1.37549	0.21744	-6.32583	2.51873e-10	Pfkl	Down
ENSMUSG00000060969	347.897	-1.52423	0.249034	-6.12056	9.32451e-10	Irx1	Down
ENSMUSG00000031530	1993.95	-1.02893	0.169926	-6.0552	1.40241e-09	Dusp4	Down
ENSMUSG00000026934	862.275	-1.11703	0.188191	-5.93565	2.92686e-09	Lhx3	Down	yes
ENSMUSG00000004366	757.86	-1.24575	0.209884	-5.93541	2.93119e-09	Sst	Down
ENSMUSG00000030695	13569.6	-1.13118	0.191286	-5.91356	3.34794e-09	Aldoa	Down
ENSMUSG00000011752	4204.18	-0.736799	0.133158	-5.53325	3.14359e-08	Pgam1	Down
ENSMUSG00000026468	1183.46	-0.829493	0.151262	-5.4838	4.16282e-08	Lhx4	Down		yes
ENSMUSG00000028645	4914.32	-1.03247	0.193333	-5.34038	9.27517e-08	Slc2a1	Down
ENSMUSG00000027220	527.848	-0.978997	0.184765	-5.29861	1.16687e-07	Syt13	Down	yes
ENSMUSG00000003153	4594.45	-0.82752	0.157518	-5.25349	1.49246e-07	Slc2a3	Down
ENSMUSG00000031673	218.665	-1.23957	0.237357	-5.22238	1.76639e-07	Cdh11	Down	yes	yes
ENSMUSG00000000628	1345.78	-0.89906	0.173761	-5.17412	2.28992e-07	Hk2	Down
ENSMUSG00000063524	22101.8	-0.91027	0.180524	-5.04239	4.59753e-07	Eno1	Down
ENSMUSG00000078670	370.234	-0.932206	0.18888	-4.93544	7.99694e-07	Fam174b	Down	yes
ENSMUSG00000032294	34972	-1.02098	0.207604	-4.91794	8.74578e-07	Pkm	Down
ENSMUSG00000035105	382.217	-0.958923	0.201899	-4.74952	2.03897e-06	Egln3	Down
ENSMUSG00000042258	4479.66	-0.705307	0.153158	-4.60509	4.12281e-06	Isl1	Down	yes	yes
ENSMUSG00000058297	2764.44	-0.619181	0.135525	-4.56876	4.90616e-06	Spock2	Down	yes
ENSMUSG00000031654	1028.81	-0.961492	0.212272	-4.52952	5.9119e-06	Cbln1	Down
ENSMUSG00000075334	730.616	-0.994921	0.222522	-4.47112	7.78117e-06	Rprm	Down
ENSMUSG00000036198	1638.35	-1.00668	0.228129	-4.41278	1.02051e-05	Arhgap36	Down		yes
ENSMUSG00000050914	121.383	-1.86057	0.421987	-4.40907	1.03816e-05	Ankrd37	Down
ENSMUSG00000025969	1929.94	-0.697278	0.15893	-4.38732	1.14754e-05	Nrp2	Down		yes
ENSMUSG00000024925	692.204	-0.781886	0.179551	-4.35468	1.33259e-05	Rnaseh2c	Down
ENSMUSG00000014773	730.066	-0.958974	0.222067	-4.31839	1.57169e-05	Dll1	Down		yes
ENSMUSG00000026185	2855.6	-0.877956	0.205153	-4.27952	1.87296e-05	Igfbp5	Down
ENSMUSG00000050069	100.567	-1.42409	0.33695	-4.22641	2.37446e-05	Grem2	Down	yes	yes
ENSMUSG00000031523	1850.13	-0.610362	0.144971	-4.21023	2.5511e-05	Dlc1	Down		yes
ENSMUSG00000020108	2220.21	-0.93919	0.22344	-4.20333	2.63022e-05	Ddit4	Down
ENSMUSG00000036427	11550.9	-0.608993	0.145834	-4.17592	2.96779e-05	Gpi1	Down
ENSMUSG00000058070	2615.38	-0.54911	0.134019	-4.09726	4.18071e-05	Eml1	Down		yes
ENSMUSG00000025791	1130.84	-0.985331	0.241748	-4.07586	4.58441e-05	Pgm1	Down
ENSMUSG00000085139	50.9618	-2.78848	0.694284	-4.01633	5.91106e-05	A730046J19Rik	Down	yes	yes
ENSMUSG00000056629	419.801	-0.937745	0.233637	-4.01369	5.97778e-05	Fkbp2	Down	yes
ENSMUSG00000029219	1595.12	-0.647714	0.161409	-4.01287	5.99855e-05	Slc10a4	Down		yes
ENSMUSG00000000056	1641.17	-0.891491	0.225457	-3.95414	7.68097e-05	Narf	Down
ENSMUSG00000004031	399.07	-1.22162	0.309583	-3.946	7.94672e-05	Brinp2	Down		yes
ENSMUSG00000036422	103.566	-1.3686	0.348773	-3.92404	8.70765e-05	Pcdh8	Down
ENSMUSG00000030110	2485.87	-0.66595	0.170606	-3.90344	9.48339e-05	Ret	Down	yes
ENSMUSG00000026864	12533.9	-0.537921	0.138607	-3.88091	0.000104064	Hspa5	Down
ENSMUSG00000038374	1700.02	-0.570105	0.148924	-3.82815	0.000129109	Rbm8a	Down
ENSMUSG00000027200	992.957	-0.697672	0.182586	-3.82106	0.000132882	Sema6d	Down		yes
ENSMUSG00000053470	2252.38	-0.731685	0.194268	-3.76637	0.000165637	Kdm3a	Down
ENSMUSG00000047986	682.91	-0.863976	0.229559	-3.76363	0.000167467	Palm3	Down
ENSMUSG00000038412	800.461	-0.95378	0.260476	-3.66168	0.000250567	Higd1a	Down		yes
ENSMUSG00000052981	525.634	-0.917525	0.252774	-3.62982	0.000283615	Ube2ql1	Down
ENSMUSG00000025085	554.142	-0.754745	0.20833	-3.62283	0.000291394	Ablim1	Down
ENSMUSG00000008305	1997.53	-0.462739	0.12804	-3.61403	0.000301472	Tle1	Down	yes	yes
ENSMUSG00000039037	716.771	-0.652614	0.182396	-3.57801	0.000346225	St6galnac5	Down	yes
ENSMUSG00000015217	3079.19	-0.588547	0.164611	-3.57537	0.000349731	Hmgb3	Down
ENSMUSG00000070697	966.678	-0.543439	0.152068	-3.57365	0.000352038	Utp3	Down
ENSMUSG00000032374	1325.7	-0.831636	0.232937	-3.57021	0.000356694	Plod2	Down
ENSMUSG00000007039	4426.5	-0.583394	0.165114	-3.53328	0.000410443	Ddah2	Down
ENSMUSG00000022055	16926.1	-0.684221	0.19399	-3.52709	0.000420146	Nefl	Down
ENSMUSG00000001985	590.273	-0.641762	0.182588	-3.51481	0.000440065	Grik3	Down
ENSMUSG00000015749	5196.95	-0.498568	0.142577	-3.49683	0.000470824	Anp32e	Down
ENSMUSG00000031557	905.78	-0.554642	0.159486	-3.47768	0.000505779	Plekha2	Down	yes	yes
ENSMUSG00000022231	322.903	-1.01567	0.294288	-3.45127	0.000557953	Sema5a	Down
ENSMUSG00000035456	659.333	-0.697321	0.203245	-3.43095	0.000601478	Prdm8	Down	yes
ENSMUSG00000029838	81.6592	-1.25059	0.364742	-3.42869	0.000606501	Ptn	Down
ENSMUSG00000074736	27.7687	-2.76971	0.810058	-3.41915	0.000628173	Syndig1	Down		yes
ENSMUSG00000022051	2762.42	-0.71457	0.21055	-3.39383	0.00068923	Bnip3l	Down
ENSMUSG00000054836	301.399	-0.774778	0.230061	-3.36771	0.000757962	Elp6	Down
ENSMUSG00000022012	273.341	-0.752359	0.223573	-3.36516	0.000764996	Enox1	Down
ENSMUSG00000020571	6037.62	-0.439111	0.130565	-3.36316	0.000770544	Pdia6	Down
ENSMUSG00000015478	1385.23	-0.482533	0.143496	-3.36269	0.000771873	Rnf5	Down	yes
ENSMUSG00000040254	1473.71	-0.671953	0.199965	-3.36035	0.000778429	Sema3d	Down		yes
ENSMUSG00000045193	1334.2	-0.752737	0.225026	-3.34511	0.000822495	Cirbp	Down
ENSMUSG00000056201	16616.2	-0.515357	0.154429	-3.33717	0.00084636	Cfl1	Down
ENSMUSG00000001566	1224.43	-0.614836	0.185041	-3.32271	0.000891476	Mnx1	Down	yes	yes
ENSMUSG00000026238	19641.2	-0.499942	0.151201	-3.30648	0.000944766	Ptma	Down	yes
ENSMUSG00000031683	968.399	-0.522126	0.158463	-3.29494	0.000984444	Lsm6	Down
ENSMUSG00000032291	12686.1	-0.59416	0.1804	-3.29358	0.000989215	Crabp1	Down	yes	yes
ENSMUSG00000021379	528.979	-0.809603	0.246665	-3.2822	0.00103	Id4	Down
ENSMUSG00000062991	1944.28	-0.500917	0.152651	-3.28146	0.00103271	Nrg1	Down		yes
ENSMUSG00000004891	1707.76	-0.535126	0.164516	-3.25274	0.00114299	Nes	Down	yes
ENSMUSG00000026344	188.054	-1.0651	0.328721	-3.24012	0.00119479	Lypd1	Down
ENSMUSG00000030512	1074.03	-0.519435	0.160357	-3.23924	0.00119847	Snrpa1	Down
ENSMUSG00000048027	2200.34	-0.68591	0.213991	-3.20532	0.00134915	Rgmb	Down		yes
ENSMUSG00000019970	424.885	-0.758495	0.237215	-3.1975	0.00138625	Sgk1	Down	yes	yes
ENSMUSG00000022454	4391.33	-0.438538	0.137545	-3.18832	0.00143101	Nell2	Down
ENSMUSG00000037664	5046.5	-0.463795	0.14604	-3.1758	0.00149424	Cdkn1c	Down	yes
ENSMUSG00000037235	1290.86	-0.500824	0.158204	-3.16569	0.00154714	Mxd4	Down	yes
ENSMUSG00000028693	6196.5	-0.447606	0.143154	-3.12675	0.00176753	Nasp	Down
ENSMUSG00000098557	953.653	-0.759547	0.242988	-3.12586	0.00177283	Kctd12	Down
ENSMUSG00000090247	303.326	-0.790361	0.253327	-3.11992	0.00180899	Bloc1s1	Down
ENSMUSG00000029510	1108.13	-0.445506	0.142988	-3.11568	0.00183521	Gpc2	Down
ENSMUSG00000006494	1212.39	-1.35708	0.438355	-3.09584	0.00196258	Pdk1	Down
ENSMUSG00000031950	1197.92	-0.502854	0.163796	-3.07001	0.00214051	Gabarapl2	Down
ENSMUSG00000054976	379.939	-0.738957	0.242231	-3.05063	0.00228362	Nyap2	Down		yes
ENSMUSG00000015843	188.865	-0.779441	0.255598	-3.04948	0.0022924	Rxrg	Down		yes
ENSMUSG00000047945	10235.7	-0.41182	0.135207	-3.04586	0.00232017	Marcksl1	Down
ENSMUSG00000028004	6.89741	-4.38355	1.44144	-3.0411	0.00235716	Npy2r	Down
ENSMUSG00000031561	2601.51	-0.465545	0.153837	-3.02623	0.00247624	Tenm3	Down		yes
ENSMUSG00000090125	765.895	-0.597714	0.197645	-3.02418	0.00249308	Pou3f1	Down
ENSMUSG00000025823	3244.13	-0.412369	0.136448	-3.02218	0.00250961	Pdia4	Down
ENSMUSG00000056612	2977.67	-0.394485	0.131072	-3.00969	0.00261518	Ppp1r14b	Down
ENSMUSG00000059119	3766.21	-0.454137	0.151015	-3.00723	0.0026364	Nap1l4	Down
ENSMUSG00000040717	399.068	-0.895352	0.29795	-3.00505	0.0026554	Il17rd	Down		yes
ENSMUSG00000036309	4396.24	-0.513434	0.171048	-3.00169	0.00268483	Skp1a	Down
ENSMUSG00000062421	1454.28	-0.622061	0.207464	-2.9984	0.00271401	Arf2	Down
ENSMUSG00000024258	822.577	-0.45525	0.152404	-2.98712	0.00281618	Polr2d	Down
ENSMUSG00000031987	1984.74	-0.566118	0.190197	-2.97648	0.00291579	Egln1	Down
ENSMUSG00000024921	500.606	-0.588813	0.198101	-2.97228	0.00295593	Smarca2	Down
ENSMUSG00000002102	3270.8	-0.414861	0.139641	-2.97091	0.00296921	Psmc3	Down
ENSMUSG00000045427	1995.17	-0.589354	0.198562	-2.96812	0.00299631	Hnrnph2	Down
ENSMUSG00000062070	9972.14	-1.17355	0.397309	-2.95374	0.00313945	Pgk1	Down		yes
ENSMUSG00000054364	3319.39	-0.474935	0.160872	-2.95226	0.00315456	Rhob	Down
ENSMUSG00000024309	642.072	-0.579439	0.197691	-2.93103	0.00337838	Pfdn6	Down
ENSMUSG00000034880	712.282	-0.720224	0.247185	-2.91371	0.00357162	Mrpl34	Down
ENSMUSG00000027314	144.83	-0.849387	0.291862	-2.91023	0.0036116	Dll4	Down	yes
ENSMUSG00000015488	1495.67	-0.563302	0.193575	-2.90999	0.00361441	Cacfd1	Down
ENSMUSG00000003269	2145.8	-0.356275	0.122474	-2.90899	0.00362598	Cyth2	Down	yes
ENSMUSG00000014837	1070.58	-0.451483	0.155639	-2.90084	0.00372164	4931428F04Rik	Down
ENSMUSG00000040652	1874.93	-0.423211	0.145952	-2.89965	0.00373578	Oaz2	Down
ENSMUSG00000073147	463.517	-0.595275	0.205297	-2.89958	0.0037366	5031425E22Rik	Down	yes
ENSMUSG00000024201	1753.14	-0.463516	0.159858	-2.89955	0.00373696	Kdm4b	Down
ENSMUSG00000027952	758.42	-0.679612	0.234678	-2.89593	0.00378038	Pmvk	Down
ENSMUSG00000029033	1007.9	-0.456904	0.158163	-2.88883	0.00386683	Acap3	Down
ENSMUSG00000031734	805.043	-0.451747	0.156434	-2.88778	0.00387969	Irx3	Down	yes	yes
ENSMUSG00000032249	3693.51	-0.449491	0.156016	-2.88105	0.00396357	Anp32a	Down
ENSMUSG00000028367	2412.58	-0.416651	0.144775	-2.87793	0.00400296	Txn1	Down
ENSMUSG00000100241	2300.97	-0.396419	0.138723	-2.85762	0.00426828	Slc18a3	Down	yes	yes
ENSMUSG00000038065	910.18	-0.668588	0.234519	-2.85088	0.00435978	Mturn	Down
ENSMUSG00000067071	1427.37	-0.540901	0.189873	-2.84875	0.00438919	Hes6	Down	yes
ENSMUSG00000058589	301.428	-0.78863	0.276899	-2.84808	0.00439843	Anks1b	Down		yes
ENSMUSG00000036615	293.872	-0.722103	0.254212	-2.84055	0.00450354	Rfxap	Down
ENSMUSG00000004980	25914.7	-0.447668	0.157755	-2.83774	0.00454346	Hnrnpa2b1	Down
ENSMUSG00000024907	30.1217	-2.22098	0.784778	-2.83007	0.00465375	Gal	Down
ENSMUSG00000008658	873.45	-0.488066	0.172537	-2.82876	0.00467284	Rbfox1	Down		yes
ENSMUSG00000031628	1619.35	-0.434213	0.153711	-2.82487	0.00473004	Casp3	Down
ENSMUSG00000029649	1387.08	-0.400229	0.141788	-2.82274	0.00476155	Pomp	Down
ENSMUSG00000070394	474.695	-0.833039	0.296644	-2.80821	0.00498175	Tmem256	Down
ENSMUSG00000056423	228.145	-0.700818	0.2497	-2.80664	0.00500609	Uts2b	Down		yes
ENSMUSG00000027160	928.596	-0.509831	0.181739	-2.8053	0.00502705	Ccdc34	Down
ENSMUSG00000059291	8775.88	-0.514263	0.183365	-2.80459	0.00503802	Rpl11	Down
ENSMUSG00000024063	1676.88	-0.531504	0.18992	-2.79858	0.00513286	Lbh	Down
ENSMUSG00000070526	200.888	-0.763552	0.272928	-2.79763	0.00514794	Peg12	Down
ENSMUSG00000046434	31432.1	-0.512602	0.183507	-2.79337	0.00521621	Hnrnpa1	Down
ENSMUSG00000019943	4712.2	-0.341331	0.122375	-2.78921	0.0052836	Atp2b1	Down
ENSMUSG00000019916	1772.15	-1.22741	0.44309	-2.77011	0.00560371	P4ha1	Down
ENSMUSG00000040128	603.801	-0.544849	0.196812	-2.76837	0.00563369	Pnrc1	Down
ENSMUSG00000036306	855.472	-0.557241	0.201534	-2.765	0.00569223	Lzts1	Down	yes	yes
ENSMUSG00000034675	7142.92	-0.341584	0.123804	-2.75907	0.00579654	Dbn1	Down
ENSMUSG00000025161	1653.24	-1.7946	0.650748	-2.75775	0.00582007	Slc16a3	Down
ENSMUSG00000031647	831.064	-0.445102	0.161574	-2.75478	0.00587316	Mfap3l	Down
ENSMUSG00000049775	13152.7	-0.583088	0.211847	-2.7524	0.00591606	Tmsb4x	Down
ENSMUSG00000049940	970.806	-0.47173	0.17189	-2.74437	0.00606262	Pgrmc2	Down
ENSMUSG00000038168	92.7679	-1.04762	0.382764	-2.737	0.00620026	P3h2	Down		yes
ENSMUSG00000025508	4290.38	-0.448617	0.164022	-2.73511	0.00623589	Rplp2	Down
ENSMUSG00000009075	355.486	-0.675937	0.248143	-2.72398	0.00645002	Cabp7	Down
ENSMUSG00000038462	1660.36	-0.503652	0.185217	-2.71926	0.00654288	Uqcrfs1	Down
ENSMUSG00000027967	773.417	-0.604932	0.222699	-2.71637	0.0066003	Neurog2	Down
ENSMUSG00000026966	876.847	-0.605583	0.223476	-2.70984	0.00673161	Ssna1	Down
ENSMUSG00000039323	6144.49	-1.33728	0.495968	-2.6963	0.00701136	Igfbp2	Down
ENSMUSG00000038871	751.979	-0.590656	0.219137	-2.69538	0.00703084	Bpgm	Down
ENSMUSG00000071856	882.541	-0.471385	0.17522	-2.69024	0.00714004	Mcc	Down
ENSMUSG00000079480	244.478	-0.88775	0.330054	-2.68971	0.00715133	Pin4	Down
ENSMUSG00000025790	140.94	-1.1309	0.421128	-2.68541	0.007244	Slco3a1	Down		yes
ENSMUSG00000090553	1680.03	-0.582389	0.216983	-2.68403	0.00727401	Snrpe	Down
ENSMUSG00000028452	12996.4	-0.374349	0.139496	-2.68358	0.00728375	Vcp	Down
ENSMUSG00000022054	20509.6	-0.588478	0.219441	-2.68172	0.00732445	Nefm	Down		yes
ENSMUSG00000007836	11975.4	-0.500958	0.186984	-2.67915	0.00738083	Hnrnpa0	Down
ENSMUSG00000025130	6255.09	-0.357361	0.133532	-2.67623	0.0074456	P4hb	Down
ENSMUSG00000032575	1924.52	-0.357772	0.133788	-2.67417	0.0074915	Manf	Down	yes
ENSMUSG00000024500	498.977	-0.554114	0.207335	-2.67255	0.00752768	Ppp2r2b	Down
ENSMUSG00000008489	4483.62	-0.505895	0.189352	-2.67172	0.00754633	Elavl2	Down		yes
ENSMUSG00000027833	11.6946	-2.83706	1.06537	-2.66297	0.0077454	Shox2	Down		yes
ENSMUSG00000045648	7.96503	-3.22244	1.21048	-2.66212	0.00776501	Vwc2l	Down
ENSMUSG00000042111	549.546	-0.478091	0.179615	-2.66175	0.00777349	Ccdc115	Down
ENSMUSG00000022280	1692.18	-0.431449	0.162585	-2.65369	0.00796169	Rnf19a	Down		yes
ENSMUSG00000003573	1360.94	-0.40742	0.153645	-2.65169	0.00800892	Homer3	Down
ENSMUSG00000042834	7183.59	-0.507602	0.191942	-2.64456	0.00817978	Nrep	Down
ENSMUSG00000021486	4132.57	-0.495678	0.187529	-2.6432	0.00821259	Prelid1	Down
ENSMUSG00000022400	2633.85	-0.483451	0.183331	-2.63703	0.0083635	Rbx1	Down
ENSMUSG00000031709	1568.98	-0.418036	0.158613	-2.63558	0.00839944	Tbc1d9	Down	yes
ENSMUSG00000032128	67.3549	-1.154	0.437945	-2.63504	0.00841268	Robo3	Down
ENSMUSG00000033684	738.103	-0.543301	0.206206	-2.63474	0.00842007	Qsox1	Down	yes
ENSMUSG00000078427	997.852	-0.4659	0.176967	-2.63269	0.00847109	Sarnp	Down
ENSMUSG00000019659	429.64	-0.49729	0.189043	-2.63057	0.00852423	Ccdc12	Down
ENSMUSG00000059921	274.725	-0.786919	0.299725	-2.62547	0.00865306	Unc5c	Down
ENSMUSG00000022769	287.094	-0.553739	0.210915	-2.62541	0.00865436	Sdf2l1	Down
ENSMUSG00000067889	2969.1	-0.555887	0.211775	-2.6249	0.00866749	Sptbn2	Down
ENSMUSG00000028654	1736.5	-0.42333	0.161438	-2.62225	0.00873518	Mycl	Down
ENSMUSG00000040158	387.794	-0.508995	0.194249	-2.62031	0.00878487	Tax1bp3	Down
ENSMUSG00000066149	862.125	-0.414614	0.158376	-2.61791	0.00884701	Cdc26	Down
ENSMUSG00000055762	2481.94	-0.392526	0.150187	-2.61359	0.00895974	Eef1d	Down
ENSMUSG00000044155	656.074	-0.504717	0.193978	-2.60193	0.00927006	Lsm8	Down
ENSMUSG00000024975	981.792	-0.385797	0.148329	-2.60095	0.00929648	Pdcd4	Down
ENSMUSG00000044627	2247.01	-0.356673	0.137273	-2.59828	0.00936908	Swi5	Down
ENSMUSG00000022332	1086.33	-0.374831	0.144479	-2.59436	0.00947662	Khdrbs3	Down		yes
ENSMUSG00000021039	1314.02	-0.3776	0.145754	-2.59067	0.0095788	Snw1	Down
ENSMUSG00000045763	8647.94	-0.351027	0.135632	-2.58808	0.00965131	Basp1	Down		yes
ENSMUSG00000020123	13.0024	-2.76105	1.06692	-2.58787	0.00965711	Avpr1a	Down
ENSMUSG00000070493	3514.03	-0.331977	0.128612	-2.58123	0.00984485	Chchd2	Down
ENSMUSG00000025478	2818.39	-0.358881	0.139124	-2.57957	0.00989221	Dpysl4	Down	yes
ENSMUSG00000055471	254.842	-0.987103	0.383265	-2.57551	0.0100092	Alk	Down	yes
ENSMUSG00000066357	5914.19	-0.351893	0.136652	-2.5751	0.0100212	Wdr6	Down
ENSMUSG00000022044	1000.31	-0.634151	0.24657	-2.5719	0.0101143	Stmn4	Down	yes	yes
ENSMUSG00000058669	231.647	-0.791291	0.307766	-2.57108	0.0101383	Nkx2-9	Down
ENSMUSG00000028961	2120.24	-0.323215	0.126304	-2.55902	0.0104968	Pgd	Down
ENSMUSG00000087590	180.798	-1.01245	0.395666	-2.55886	0.0105015	Epb41l4aos	Down
ENSMUSG00000021453	1272.95	-0.533169	0.208377	-2.55868	0.0105072	Gadd45g	Down	yes	yes
ENSMUSG00000031585	1109.78	-0.360151	0.14084	-2.55716	0.0105531	Gtf2e2	Down
ENSMUSG00000036504	327.716	-0.503869	0.19748	-2.5515	0.0107261	Phpt1	Down
ENSMUSG00000022367	134.408	-1.07372	0.420955	-2.55066	0.0107518	Has2	Down
ENSMUSG00000003662	713.959	-0.453222	0.177696	-2.55055	0.0107552	Ciao1	Down
ENSMUSG00000061360	1186.14	-0.572814	0.224831	-2.54775	0.010842	Phf5a	Down
ENSMUSG00000028010	361.805	-0.736367	0.290437	-2.53537	0.0112327	Gar1	Down
ENSMUSG00000026021	2227.95	-0.435534	0.171947	-2.53296	0.0113105	Sumo1	Down
ENSMUSG00000000339	1015.94	-0.411981	0.16332	-2.52254	0.0116512	Rtca	Down
ENSMUSG00000060636	4004.39	-0.450308	0.178515	-2.52252	0.0116516	Rpl35a	Down
ENSMUSG00000024043	2406.75	-0.344678	0.137065	-2.51471	0.0119132	Arhgap28	Down
ENSMUSG00000028439	1117.91	-0.533982	0.213132	-2.5054	0.0122314	Fam219a	Down
ENSMUSG00000018765	3240.72	-0.343475	0.137252	-2.50253	0.0123311	Fxr2	Down
ENSMUSG00000039830	777.643	-0.583389	0.233266	-2.50095	0.0123859	Olig2	Down
ENSMUSG00000060992	2540.48	-0.410742	0.164256	-2.50062	0.0123976	Copz1	Down		yes
ENSMUSG00000017144	1811.46	-0.429451	0.17246	-2.49015	0.0127688	Rnd3	Down		yes
ENSMUSG00000037032	2215.72	-0.374335	0.150397	-2.48897	0.0128113	Apbb1	Down
ENSMUSG00000097084	13.8893	-2.45474	0.987624	-2.4855	0.0129368	Foxl1	Down
ENSMUSG00000005447	1613.87	-0.360566	0.145375	-2.48024	0.0131293	Pafah1b3	Down
ENSMUSG00000020660	37.2146	-1.52821	0.616216	-2.47999	0.0131388	Pomc	Down
ENSMUSG00000026032	464.108	-0.583031	0.235191	-2.47897	0.0131761	Ndufb3	Down
ENSMUSG00000057967	146.851	-0.687345	0.27737	-2.47808	0.0132091	Fgf18	Down
ENSMUSG00000033088	1306.12	-0.415783	0.167991	-2.47503	0.0133223	Triobp	Down
ENSMUSG00000032454	18.832	-2.17727	0.88098	-2.47141	0.013458	Rbp2	Down
ENSMUSG00000029402	169.155	-0.754167	0.305162	-2.47137	0.0134596	Snrnp35	Down
ENSMUSG00000005374	756.384	-0.563282	0.22795	-2.47108	0.0134707	Tbl2	Down	yes
ENSMUSG00000009030	1596.85	-0.477636	0.193332	-2.47055	0.0134907	Pdcl	Down
ENSMUSG00000067578	68.2171	-1.26483	0.512904	-2.46601	0.0136626	Cbln4	Down
ENSMUSG00000032382	1258.73	-0.399135	0.161954	-2.46449	0.0137209	Snx1	Down
ENSMUSG00000024897	456.999	-0.731921	0.297686	-2.4587	0.013944	Apba1	Down
ENSMUSG00000020476	1688.1	-0.355552	0.144641	-2.45817	0.0139649	Dbnl	Down
ENSMUSG00000029554	525.873	-0.469334	0.190934	-2.45809	0.0139678	Mad1l1	Down
ENSMUSG00000024590	4322.12	-0.349884	0.142589	-2.4538	0.0141355	Lmnb1	Down
ENSMUSG00000009549	1336.86	-0.452454	0.18441	-2.45351	0.0141468	Srp14	Down
ENSMUSG00000042631	793.414	-0.460904	0.188141	-2.44978	0.0142944	Xkr7	Down	yes
ENSMUSG00000022205	3271.43	-0.386287	0.157707	-2.4494	0.0143094	Sub1	Down
ENSMUSG00000028849	3134.12	-0.373388	0.152674	-2.44565	0.0144592	Map7d1	Down
ENSMUSG00000028399	727.394	-0.451342	0.185031	-2.43928	0.0147167	Ptprd	Down
ENSMUSG00000042043	1320.8	-0.526306	0.215843	-2.43838	0.0147535	Tbca	Down		yes
ENSMUSG00000030007	7091.88	-0.345395	0.141785	-2.43604	0.0148491	Cct7	Down
ENSMUSG00000033106	712.314	-0.448939	0.184515	-2.43308	0.0149712	Slc7a6os	Down
ENSMUSG00000031429	466.449	-0.535401	0.22018	-2.43165	0.0150304	Psmd10	Down
ENSMUSG00000019158	299.697	-0.649363	0.267468	-2.42781	0.0151901	Tmem160	Down
ENSMUSG00000067199	151.548	-0.75775	0.312566	-2.42429	0.0153384	Frat1	Down
ENSMUSG00000026750	2748.57	-0.371673	0.153525	-2.42093	0.015481	Psmb7	Down
ENSMUSG00000063146	1705.11	-0.547142	0.226432	-2.41636	0.0156767	Clip2	Down
ENSMUSG00000110242	4.78272	-3.86075	1.59801	-2.41598	0.0156931	G630064G18Rik	Down		yes
ENSMUSG00000030654	5606.05	-0.322846	0.133853	-2.41194	0.015868	Arl6ip1	Down
ENSMUSG00000071659	4899.55	-0.347711	0.144185	-2.41156	0.0158842	Hnrnpul2	Down
ENSMUSG00000000202	1068.9	-0.519352	0.215591	-2.40897	0.0159977	Btbd17	Down	yes
ENSMUSG00000048078	1617.54	-0.42588	0.176954	-2.40673	0.0160958	Tenm4	Down	yes	yes
ENSMUSG00000036968	653.452	-0.647068	0.269022	-2.40526	0.0161609	Cnpy4	Down
ENSMUSG00000032452	1010.01	-0.405982	0.169042	-2.40167	0.0163204	Clstn2	Down
ENSMUSG00000024902	906.499	-0.427809	0.178277	-2.39969	0.016409	Mrpl11	Down
ENSMUSG00000022799	365.658	-0.794623	0.332198	-2.39202	0.0167561	Arhgap31	Down		yes
ENSMUSG00000021037	1606.15	-0.345967	0.144672	-2.3914	0.0167844	Ahsa1	Down
ENSMUSG00000029131	2144.3	-0.335644	0.140364	-2.39124	0.0167915	Dnajb6	Down
ENSMUSG00000041459	8523.48	-0.293564	0.123312	-2.38065	0.0172821	Tardbp	Down
ENSMUSG00000025925	462.391	-0.522568	0.219746	-2.37805	0.0174044	Terf1	Down
ENSMUSG00000029326	392.856	-0.695083	0.292961	-2.37261	0.017663	Enoph1	Down
ENSMUSG00000037169	539.298	-0.434452	0.183301	-2.37015	0.0177808	Mycn	Down	yes
ENSMUSG00000019189	2514.95	-0.444388	0.187805	-2.36622	0.0179709	Rnf145	Down
ENSMUSG00000022053	347.722	-0.784345	0.331894	-2.36324	0.0181161	Ebf2	Down	yes	yes
ENSMUSG00000019647	1205.63	-0.455913	0.19307	-2.36139	0.0182066	Sema6a	Down		yes
ENSMUSG00000029405	6891.38	-0.333817	0.141517	-2.35884	0.0183322	G3bp2	Down
ENSMUSG00000028545	416.945	-0.58602	0.248568	-2.35759	0.0183942	Bend5	Down	yes	yes
ENSMUSG00000093587	17.7328	-2.1768	0.924083	-2.35563	0.0184914	Gm20554	Down
ENSMUSG00000021178	3916.11	-0.31392	0.133395	-2.35331	0.0186071	Psmc1	Down
ENSMUSG00000078566	2228.96	-1.75521	0.745948	-2.353	0.0186227	Bnip3	Down
ENSMUSG00000002395	925.209	-0.516954	0.21973	-2.35268	0.0186386	Use1	Down
ENSMUSG00000052302	143.245	-0.954976	0.406062	-2.3518	0.0186828	Tbc1d30	Down
ENSMUSG00000025917	1996.99	-0.428498	0.182214	-2.35162	0.0186916	Cops5	Down
ENSMUSG00000033475	48.7936	-1.09831	0.467354	-2.35005	0.0187708	Tomm6	Down
ENSMUSG00000033712	2257.81	-0.354598	0.151021	-2.348	0.0188748	Ccar2	Down
ENSMUSG00000030551	2646.82	-0.375808	0.160142	-2.34672	0.0189393	Nr2f2	Down
ENSMUSG00000058672	3400.1	-0.382923	0.163288	-2.34507	0.0190234	Tubb2a	Down
ENSMUSG00000041375	629.498	-0.484181	0.206469	-2.34505	0.0190244	Ccdc9	Down
ENSMUSG00000025724	1448.33	-0.444747	0.18975	-2.34386	0.0190851	Sec11a	Down
ENSMUSG00000042364	4763.83	-0.463954	0.197956	-2.34373	0.0190922	Snx18	Down		yes
ENSMUSG00000063506	153.408	-0.955775	0.407845	-2.34348	0.019105	Arhgap22	Down
ENSMUSG00000041926	943.57	-0.407471	0.173875	-2.34347	0.0191055	Rnpep	Down
ENSMUSG00000029725	614.816	-0.615408	0.262874	-2.34107	0.0192284	Ppp1r35	Down
ENSMUSG00000097216	6.09264	-3.11928	1.33808	-2.33116	0.0197451	4932441J04Rik	Down
ENSMUSG00000033149	1000.91	-0.365204	0.157161	-2.32376	0.0201386	Phldb2	Down
ENSMUSG00000003923	1051.18	-0.385197	0.165848	-2.32259	0.0202011	Tfam	Down
ENSMUSG00000033174	291.893	-0.526797	0.227029	-2.32039	0.0203197	Mgll	Down		yes
ENSMUSG00000036966	389.45	-0.541788	0.233618	-2.31912	0.0203883	Spryd3	Down
ENSMUSG00000020186	792.627	-0.480103	0.207415	-2.3147	0.0206294	Csrp2	Down
ENSMUSG00000100747	4.15401	-4.54123	1.96241	-2.31411	0.0206615	1700084E18Rik	Down
ENSMUSG00000022553	1264.74	-0.412631	0.178528	-2.31129	0.0208168	Maf1	Down
ENSMUSG00000090258	508.094	-0.508773	0.22018	-2.31071	0.0208486	Churc1	Down
ENSMUSG00000075229	471.296	-0.512124	0.222069	-2.30615	0.0211024	Ccdc58	Down
ENSMUSG00000062270	6577.4	-0.365682	0.158626	-2.30531	0.0211491	Morf4l1	Down
ENSMUSG00000038812	600.154	-0.446941	0.193894	-2.30508	0.021162	Trmt112	Down
ENSMUSG00000042425	137.074	-0.737111	0.319954	-2.3038	0.0212338	Frmpd3	Down
ENSMUSG00000029120	548.532	-0.509329	0.221133	-2.30327	0.0212638	Ppp2r2c	Down
ENSMUSG00000019370	7064.96	-0.329136	0.143062	-2.30065	0.0214115	Calm3	Down
ENSMUSG00000020462	519.341	-0.454675	0.198014	-2.29617	0.021666	Cfap36	Down
ENSMUSG00000020840	2927.02	-0.332542	0.144987	-2.2936	0.0218137	Blmh	Down
ENSMUSG00000031543	87.5677	-0.817252	0.356447	-2.29277	0.0218611	Ank1	Down
ENSMUSG00000074886	1199.48	-0.369378	0.161394	-2.28868	0.0220982	Grk6	Down
ENSMUSG00000078440	386.303	-0.598069	0.261741	-2.28496	0.022315	Dohh	Down
ENSMUSG00000001569	636.152	-0.443473	0.19422	-2.28335	0.0224096	Nom1	Down
ENSMUSG00000041219	982.671	-0.471408	0.206528	-2.28254	0.0224577	Arhgap11a	Down		yes
ENSMUSG00000042682	1757.44	-0.496472	0.217539	-2.28222	0.0224763	Selenok	Down
ENSMUSG00000033460	1189.91	-0.512056	0.224388	-2.28201	0.0224888	Armcx1	Down
ENSMUSG00000071172	10922.2	-0.363784	0.159472	-2.28117	0.0225382	Srsf3	Down
ENSMUSG00000030672	124.403	-0.799705	0.351	-2.27836	0.0227051	Mylpf	Down		yes
ENSMUSG00000026930	1736.18	-0.368346	0.162013	-2.27355	0.0229928	Gpsm1	Down
ENSMUSG00000039850	787.489	-0.381869	0.167973	-2.27339	0.0230027	Endov	Down
ENSMUSG00000048100	822.054	-0.553262	0.243479	-2.27232	0.0230672	Taf13	Down
ENSMUSG00000057113	13966.5	-0.385822	0.169836	-2.27173	0.023103	Npm1	Down
ENSMUSG00000026247	1785.65	-0.363222	0.159975	-2.27049	0.0231779	Ecel1	Down
ENSMUSG00000018906	483.098	-0.563102	0.248691	-2.26426	0.023558	P4ha2	Down		yes
ENSMUSG00000018379	9895.08	-0.317518	0.140547	-2.25915	0.0238739	Srsf1	Down
ENSMUSG00000063511	6300.69	-0.315879	0.139888	-2.25808	0.0239408	Snrnp70	Down
ENSMUSG00000059208	8638.32	-0.364484	0.161459	-2.25743	0.0239812	Hnrnpm	Down
ENSMUSG00000040097	1748.99	-0.358736	0.158997	-2.25625	0.0240551	Flywch1	Down
ENSMUSG00000032112	1312.94	-0.48974	0.21735	-2.25323	0.0242446	Trappc4	Down
ENSMUSG00000024037	695.845	-0.457506	0.203296	-2.25044	0.0244208	Wdr4	Down
ENSMUSG00000028629	481.159	-0.433934	0.193008	-2.24827	0.0245587	Exo5	Down
ENSMUSG00000047904	214.103	-0.672647	0.299651	-2.24477	0.0247829	Sstr2	Down	yes
ENSMUSG00000041079	175.803	-0.827136	0.368478	-2.24473	0.0247852	Rwdd2b	Down
ENSMUSG00000000120	2847.27	-0.404636	0.180295	-2.2443	0.0248133	Ngfr	Down
ENSMUSG00000039449	1195.49	-0.401169	0.179117	-2.23971	0.02511	Prpf18	Down
ENSMUSG00000060860	2665.82	-0.374525	0.167711	-2.23316	0.0255385	Ube2s	Down
ENSMUSG00000032717	205.934	-0.691507	0.309748	-2.23248	0.0255831	Mdfi	Down
ENSMUSG00000051391	9660.92	-0.29489	0.132153	-2.23143	0.0256527	Ywhag	Down
ENSMUSG00000030103	392.422	-0.504573	0.226833	-2.22443	0.0261199	Bhlhe40	Down
ENSMUSG00000031633	6761.31	-0.355718	0.159947	-2.22398	0.0261499	Slc25a4	Down
ENSMUSG00000033938	895.644	-0.420999	0.189643	-2.21996	0.0264216	Ndufb7	Down
ENSMUSG00000008393	4321.67	-0.368909	0.166604	-2.21429	0.0268091	Carhsp1	Down	yes
ENSMUSG00000006299	1966.39	-0.406984	0.18385	-2.21367	0.0268514	Aamp	Down
ENSMUSG00000022978	319.072	-0.711027	0.321254	-2.21329	0.0268778	Mis18a	Down	yes
ENSMUSG00000079435	2858.52	-0.494056	0.223352	-2.212	0.0269664	Rpl36a	Down
ENSMUSG00000017485	8095.86	-0.443126	0.20058	-2.20922	0.0271593	Top2b	Down
ENSMUSG00000026360	118.41	-0.671023	0.304827	-2.20132	0.0277131	Rgs2	Down
ENSMUSG00000032288	574.128	-0.529854	0.240725	-2.20108	0.0277306	Imp3	Down
ENSMUSG00000028410	8054.35	-0.298509	0.135655	-2.2005	0.0277713	Dnaja1	Down
ENSMUSG00000071649	1199.78	-0.426453	0.19434	-2.19436	0.0282094	B3gat3	Down
ENSMUSG00000066037	3928.07	-0.28547	0.130255	-2.19162	0.0284068	Hnrnpr	Down
ENSMUSG00000059049	216.962	-0.601005	0.274676	-2.18806	0.0286656	Frem1	Down		yes
ENSMUSG00000064264	491.556	-0.423147	0.193434	-2.18755	0.0287024	Zfp428	Down
ENSMUSG00000029385	2061.7	-0.429708	0.196783	-2.18366	0.0289873	Ccng2	Down
ENSMUSG00000035215	590.171	-0.403725	0.184909	-2.18337	0.0290084	Lsm7	Down
ENSMUSG00000066477	1150.55	-0.450997	0.206867	-2.18013	0.0292477	Gm16551	Down	yes
ENSMUSG00000001674	1308.51	-0.337819	0.154984	-2.1797	0.0292796	Ddx18	Down
ENSMUSG00000025102	263.204	-0.54024	0.248432	-2.1746	0.0296604	3110040N11Rik	Down
ENSMUSG00000063904	2927.93	-0.337836	0.155439	-2.17343	0.0297478	Dpp3	Down
ENSMUSG00000028565	120.844	-0.663315	0.305524	-2.17107	0.0299259	Nfia	Down		yes
ENSMUSG00000042116	77.5191	-1.15615	0.532757	-2.17012	0.0299976	Vwa1	Down
ENSMUSG00000053332	1897.24	-0.365586	0.168501	-2.16964	0.0300341	Gas5	Down
ENSMUSG00000043881	368.459	-0.450008	0.207535	-2.16835	0.0301319	Kbtbd7	Down
ENSMUSG00000028578	358.504	-0.585849	0.270719	-2.16405	0.0304608	Caap1	Down		yes
ENSMUSG00000057751	425.359	-0.604056	0.279287	-2.16285	0.030553	Megf6	Down	yes
ENSMUSG00000034684	226.987	-0.631569	0.292054	-2.16251	0.0305788	Sema3f	Down
ENSMUSG00000028322	400.829	-0.612583	0.283335	-2.16204	0.0306149	Exosc3	Down
ENSMUSG00000030930	543.119	-0.446336	0.206784	-2.15847	0.0308917	Chst15	Down		yes
ENSMUSG00000004231	41.1684	-1.11544	0.517395	-2.15588	0.0310934	Pax2	Down
ENSMUSG00000075701	471.968	-0.380086	0.176469	-2.15384	0.0312527	Selenos	Down		yes
ENSMUSG00000037601	1527.62	-0.446029	0.207102	-2.15366	0.0312666	Nme1	Down
ENSMUSG00000026270	720.735	-0.431372	0.200541	-2.15104	0.0314729	Capn10	Down
ENSMUSG00000020601	1231.63	-0.469034	0.218228	-2.14929	0.0316114	Trib2	Down
ENSMUSG00000060534	688.131	-0.38435	0.179159	-2.1453	0.0319292	Dcc	Down		yes
ENSMUSG00000054418	6.18686	-2.77441	1.29586	-2.14098	0.0322754	2900041M22Rik	Down
ENSMUSG00000024245	530.797	-0.395861	0.184903	-2.14091	0.0322811	Tmem178	Down
ENSMUSG00000031422	8115	-0.330807	0.154573	-2.14013	0.0323442	Morf4l2	Down
ENSMUSG00000048087	389.632	-0.526618	0.246997	-2.13208	0.033	Gm4737	Down
ENSMUSG00000026121	1811.15	-0.295333	0.138583	-2.1311	0.0330811	Sema4c	Down
ENSMUSG00000053702	159.21	-0.865569	0.406582	-2.12889	0.0332633	Nebl	Down
ENSMUSG00000040331	1286.54	-0.345459	0.162411	-2.12706	0.033415	Nsmce4a	Down
ENSMUSG00000039239	136.746	-0.683136	0.32136	-2.12576	0.0335229	Tgfb2	Down		yes
ENSMUSG00000029223	3670.21	-0.311749	0.14674	-2.1245	0.0336287	Uchl1	Down
ENSMUSG00000030035	1858.07	-0.31579	0.149105	-2.11791	0.0341826	Wbp1	Down
ENSMUSG00000042625	1801.32	-0.308602	0.145788	-2.11679	0.0342777	Safb2	Down
ENSMUSG00000041632	540.425	-0.57702	0.272611	-2.11664	0.0342902	Mrps27	Down
ENSMUSG00000021675	2.75542	-3.9237	1.85697	-2.11296	0.0346046	F2rl2	Down	yes
ENSMUSG00000028964	1884.58	-0.33275	0.157658	-2.11057	0.0348089	Park7	Down
ENSMUSG00000042032	980.755	-0.337963	0.160382	-2.10723	0.0350974	Mat2b	Down	yes	yes
ENSMUSG00000051234	1611.28	-0.317304	0.150717	-2.10529	0.0352657	Rnf7	Down
ENSMUSG00000032115	2989.63	-0.278499	0.13241	-2.10332	0.0354381	Hyou1	Down
ENSMUSG00000049285	82.7755	-0.99933	0.475433	-2.10194	0.0355588	Mblac1	Down
ENSMUSG00000027593	4801.45	-0.280441	0.133478	-2.10102	0.0356392	Raly	Down	yes	yes
ENSMUSG00000030000	2909.05	-0.480612	0.228922	-2.09946	0.0357767	Add2	Down
ENSMUSG00000039640	983.828	-0.340368	0.162383	-2.09609	0.0360743	Mrpl12	Down
ENSMUSG00000057278	1286.75	-0.436528	0.208367	-2.09499	0.0361715	Snrpg	Down
ENSMUSG00000000567	367.154	-0.510803	0.244132	-2.09233	0.0364094	Sox9	Down
ENSMUSG00000045912	100.209	-0.821966	0.393017	-2.09143	0.0364898	C2cd4c	Down
ENSMUSG00000022194	2019.14	-0.356779	0.170671	-2.09045	0.0365772	Pabpn1	Down
ENSMUSG00000009575	9115.26	-0.29077	0.13919	-2.08901	0.0367068	Cbx5	Down		yes
ENSMUSG00000067722	475.168	-0.442752	0.212034	-2.08812	0.0367868	BC003965	Down
ENSMUSG00000028820	10715	-0.304219	0.145795	-2.08661	0.036923	Sfpq	Down
ENSMUSG00000025393	19214.8	-0.305597	0.146569	-2.085	0.0370694	Atp5b	Down
ENSMUSG00000020358	13682.6	-0.298541	0.143193	-2.08488	0.0370803	Hnrnpab	Down
ENSMUSG00000027712	1769.16	-0.387634	0.186564	-2.07775	0.0377321	Anxa5	Down
ENSMUSG00000029121	10041.7	-0.424067	0.204118	-2.07756	0.0377501	Crmp1	Down		yes
ENSMUSG00000028832	12821.1	-0.398839	0.1922	-2.07512	0.0379755	Stmn1	Down	yes
ENSMUSG00000040289	264.085	-0.574852	0.277775	-2.06949	0.0385005	Hey1	Down
ENSMUSG00000027203	1171.67	-0.385898	0.186526	-2.06887	0.0385583	Dut	Down
ENSMUSG00000026511	1200.06	-0.346971	0.167887	-2.06669	0.0387631	Srp9	Down
ENSMUSG00000017724	47.2919	-1.12435	0.544153	-2.06624	0.0388062	Etv4	Down
ENSMUSG00000036371	10565.7	-0.270558	0.13095	-2.06612	0.0388167	Serbp1	Down
ENSMUSG00000025337	719.731	-0.349232	0.169441	-2.06108	0.0392952	Sbds	Down
ENSMUSG00000027255	922.904	-0.390553	0.189586	-2.06003	0.039396	Arfgap2	Down		yes
ENSMUSG00000021464	503.256	-0.384409	0.186739	-2.05854	0.0395387	Ror2	Down
ENSMUSG00000036940	4839.5	-0.284917	0.138501	-2.05715	0.0396723	Kdm1a	Down		yes
ENSMUSG00000021134	6744.04	-0.305591	0.148593	-2.05657	0.0397274	Srsf5	Down
ENSMUSG00000031059	1127.85	-0.374425	0.182387	-2.05291	0.0400812	Ndufb11	Down
ENSMUSG00000038717	775.292	-0.434308	0.211667	-2.05184	0.040185	Atp5l	Down
ENSMUSG00000062867	1646.41	-0.323306	0.157601	-2.05143	0.0402254	Impdh2	Down
ENSMUSG00000030603	2603.54	-0.274523	0.133839	-2.05114	0.0402537	Psmc4	Down
ENSMUSG00000030811	3127.66	-0.359084	0.175134	-2.05033	0.040332	Fbxl19	Down	yes
ENSMUSG00000041309	135.822	-0.668988	0.32674	-2.04747	0.0406123	Nkx6-2	Down
ENSMUSG00000007850	19599.6	-0.37183	0.181606	-2.04746	0.0406133	Hnrnph1	Down
ENSMUSG00000058351	85.1235	-0.852652	0.416627	-2.04656	0.0407014	Smim4	Down
ENSMUSG00000028207	1017.31	-0.357981	0.17506	-2.0449	0.0408648	Asph	Down
ENSMUSG00000033961	214.508	-0.603871	0.295311	-2.04487	0.040868	Zfp446	Down
ENSMUSG00000075304	114.283	-1.0785	0.527453	-2.04472	0.0408822	Sp5	Down
ENSMUSG00000028633	1772.24	-0.315979	0.154674	-2.04288	0.0410646	Ctps	Down
ENSMUSG00000040867	583.947	-0.559173	0.273965	-2.04104	0.0412469	Begain	Down
ENSMUSG00000034220	2962.7	-0.330166	0.161851	-2.03993	0.041357	Gpc1	Down	yes
ENSMUSG00000024188	2932.24	-0.302431	0.148318	-2.03908	0.0414423	Luc7l	Down
ENSMUSG00000037892	207.71	-0.619583	0.303897	-2.0388	0.0414704	Pcdh18	Down
ENSMUSG00000062380	27880.9	-0.344763	0.169126	-2.03849	0.0415009	Tubb3	Down	yes
ENSMUSG00000018411	2584.17	-0.399628	0.196069	-2.0382	0.0415299	Mapt	Down
ENSMUSG00000062647	11204.4	-0.260681	0.128111	-2.03481	0.0418699	Rpl7a	Down
ENSMUSG00000028883	150.179	-0.782522	0.385488	-2.02995	0.0423617	Sema3a	Down		yes
ENSMUSG00000042401	1109.22	-0.297064	0.146752	-2.02426	0.0429433	Crtac1	Down
ENSMUSG00000033585	2297.91	-0.39877	0.197337	-2.02075	0.0433055	Ndn	Down		yes
ENSMUSG00000048814	414.525	-0.413059	0.204818	-2.01671	0.0437255	Lonrf2	Down	yes
ENSMUSG00000023800	224.393	-0.548136	0.272055	-2.0148	0.0439254	Tiam2	Down		yes
ENSMUSG00000008348	1262.98	-0.363715	0.180723	-2.01256	0.0441612	Ubc	Down
ENSMUSG00000017716	651.407	-0.415736	0.206627	-2.01202	0.044218	Birc5	Down	yes
ENSMUSG00000015961	1362.55	-0.290067	0.144257	-2.01077	0.0443498	Adss	Down
ENSMUSG00000034259	397.578	-0.420764	0.210444	-1.99941	0.0455643	Exosc4	Down
ENSMUSG00000027985	10.067	-2.13925	1.07135	-1.99678	0.0458487	Lef1	Down		yes
ENSMUSG00000029169	5108.28	-0.259295	0.129933	-1.9956	0.0459771	Dhx15	Down
ENSMUSG00000000094	3.51375	-3.35173	1.68026	-1.99476	0.0460689	Tbx4	Down
ENSMUSG00000030584	434.938	-0.446515	0.223941	-1.9939	0.0461634	Dpf1	Down
ENSMUSG00000034936	996.11	-0.373199	0.18719	-1.99369	0.0461856	Arl4d	Down		yes
ENSMUSG00000004610	368.306	-0.435243	0.218632	-1.99075	0.0465083	Etfb	Down
ENSMUSG00000020374	350.803	-0.5411	0.27189	-1.99014	0.0465755	Rasgef1c	Down	yes	yes
ENSMUSG00000038618	300.015	-0.456467	0.229502	-1.98895	0.046707	Rassf7	Down	yes
ENSMUSG00000021270	30275.2	-0.281484	0.141623	-1.98756	0.0468606	Hsp90aa1	Down
ENSMUSG00000006998	7685.56	-0.253717	0.127664	-1.98738	0.0468801	Psmd2	Down
ENSMUSG00000020994	3250.29	-0.282958	0.14252	-1.9854	0.0471004	Pnn	Down
ENSMUSG00000068923	5931.58	-0.344436	0.173518	-1.98502	0.0471425	Syt11	Down
ENSMUSG00000029245	177.545	-0.627916	0.316482	-1.98405	0.0472502	Epha5	Down
ENSMUSG00000021703	652.851	-0.430225	0.216878	-1.98372	0.0472873	Serinc5	Down
ENSMUSG00000027968	1066.47	-0.311347	0.157129	-1.98147	0.0475382	Larp7	Down
ENSMUSG00000031246	3253.56	-0.421356	0.212844	-1.97965	0.0477428	Sh3bgrl	Down		yes
ENSMUSG00000036199	903.448	-0.392224	0.198184	-1.97909	0.0478058	Ndufa13	Down
ENSMUSG00000018287	995.259	-0.315734	0.159586	-1.97846	0.0478767	Spag7	Down
ENSMUSG00000020612	6514.09	-0.357047	0.180628	-1.9767	0.0480759	Prkar1a	Down
ENSMUSG00000024095	2781.33	-0.252373	0.128031	-1.97118	0.0487031	Hnrnpll	Down
ENSMUSG00000030019	830.291	-0.383221	0.194432	-1.97097	0.048727	Fbxl14	Down
ENSMUSG00000029546	42.0504	-1.56664	0.795595	-1.96914	0.0489368	Uncx	Down	yes	yes
ENSMUSG00000010911	213.979	-0.550552	0.279929	-1.96676	0.0492111	Apip	Down
ENSMUSG00000034674	2734.45	-0.23948	0.121788	-1.96636	0.0492571	Tdg	Down		yes
ENSMUSG00000099174	1.96154	-4.4791	2.27847	-1.96584	0.0493176	Mir6406	Down
