# Supplementary material for: Kdm6b-mediated epigenetic coordination of temporal precision during motor neuron differentiation
Source: EMBO Rep. 2026 May 26;27(13):3665–88. doi: 10.1038/s44319-026-00808-2 (PMC13354772; doi:10.1038/s44319-026-00808-2)
Supplement: Supplementary file 7 — Dataset EV5 [file 44319_2026_808_MOESM7_ESM.xlsx]

## Sheet: Title and legend
				Dataset EV2. Significantly downregulated genes of Kdm6b targets by GSKJ4 at D6.
				Related to Fig 4B. Significantly downregulated genes of Kdm6b targets with treatment with GSKJ4 relative to Control at D6. Log2FC < 0, p value < 0.05. Common targets of Kdm6b and TF (Onecut1 and Cux1/2) were labelled with “yes”.

## Sheet: D6 down and common targets
gene_id	baseMean	log2FoldChange	lfcSE	stat	pvalue	geneName	Expression change	Onecut1_Kdm6b common target	Cux1/2_Kdm6b common target
ENSMUSG00000090061	914.088	-0.70088	0.131467	-5.33122	9.75534e-08	Nwd2	Down	yes
ENSMUSG00000031673	1113.82	-0.761643	0.153811	-4.95181	7.35264e-07	Cdh11	Down	yes	yes
ENSMUSG00000024647	325.782	-0.750838	0.155593	-4.82564	1.39553e-06	Cbln2	Down	yes
ENSMUSG00000047414	343.371	-0.768496	0.180066	-4.26785	1.97363e-05	Flrt2	Down
ENSMUSG00000027508	547.562	-0.546928	0.12881	-4.24602	2.17604e-05	Pag1	Down	yes
ENSMUSG00000026676	225.96	-0.644104	0.175704	-3.66585	0.000246519	Ccdc3	Down	yes	yes
ENSMUSG00000028780	1980.74	-0.328345	0.0926816	-3.54272	0.000396019	Sema3c	Down		yes
ENSMUSG00000028222	67.3393	-1.64726	0.47915	-3.43787	0.000586315	Calb1	Down	yes
ENSMUSG00000051177	402.858	-0.482448	0.141199	-3.41679	0.000633636	Plcb1	Down	yes
ENSMUSG00000032318	1269.23	-0.536037	0.159133	-3.36849	0.000755802	Isl2	Down	yes
ENSMUSG00000028399	2255.85	-0.551818	0.163959	-3.36558	0.000763816	Ptprd	Down	yes
ENSMUSG00000045613	95.1871	-1.0065	0.300723	-3.34693	0.000817106	Chrm2	Down	yes
ENSMUSG00000035357	457.414	-0.799879	0.241974	-3.30564	0.000947587	Pdzrn3	Down	yes	yes
ENSMUSG00000048834	44.7553	-1.37431	0.41781	-3.28933	0.00100427	Vstm2a	Down
ENSMUSG00000056158	128.219	-0.895339	0.273809	-3.26994	0.00107569	Car10	Down
ENSMUSG00000028194	1148.64	-0.365807	0.115215	-3.175	0.00149838	Ddah1	Down	yes
ENSMUSG00000022636	1620.69	-0.422224	0.135402	-3.11829	0.00181903	Alcam	Down		yes
ENSMUSG00000046178	131.073	-0.886264	0.28658	-3.09255	0.00198444	Nxph1	Down	yes	yes
ENSMUSG00000019826	308.145	-0.41729	0.136313	-3.06126	0.00220411	Zbtb24	Down
ENSMUSG00000028909	378.505	-0.406712	0.133166	-3.05417	0.00225685	Ptpru	Down
ENSMUSG00000046159	41.231	-1.2318	0.408032	-3.01889	0.00253703	Chrm3	Down	yes
ENSMUSG00000000861	377.669	-0.837068	0.279211	-2.99798	0.00271778	Bcl11a	Down
ENSMUSG00000093587	147.583	-1.00487	0.336963	-2.98215	0.00286235	Gm20554	Down	yes	yes
ENSMUSG00000001985	1310.7	-0.667896	0.224303	-2.97765	0.00290465	Grik3	Down	yes	yes
ENSMUSG00000027186	3.64566	-4.30141	1.44598	-2.97473	0.00293243	Elf5	Down
ENSMUSG00000035131	7.31803	-2.42588	0.825225	-2.93965	0.0032858	Brinp3	Down	yes
ENSMUSG00000029420	1196.06	-0.328249	0.112723	-2.91199	0.00359134	Rimbp2	Down	yes
ENSMUSG00000021647	284.86	-0.533575	0.183565	-2.90674	0.00365216	Cartpt	Down	yes	yes
ENSMUSG00000041741	37.3701	-1.03948	0.357643	-2.90647	0.00365533	Pde3a	Down	yes	yes
ENSMUSG00000028351	238.409	-0.806417	0.284359	-2.83592	0.00456944	Brinp1	Down
ENSMUSG00000052504	61.1015	-0.933419	0.329981	-2.8287	0.00467368	Epha3	Down	yes
ENSMUSG00000050663	27.5121	-1.21087	0.430692	-2.81146	0.00493167	Trhde	Down	yes
ENSMUSG00000041417	2675.34	-0.305636	0.109855	-2.78219	0.00539937	Pik3r1	Down	yes	yes
ENSMUSG00000063434	227.705	-0.697348	0.253516	-2.7507	0.00594682	Sorcs3	Down	yes	yes
ENSMUSG00000038156	2434.72	-0.410775	0.150627	-2.7271	0.0063893	Spon1	Down	yes
ENSMUSG00000030500	128.664	-0.91058	0.33815	-2.69283	0.00708492	Slc17a6	Down	yes
ENSMUSG00000041992	1189.71	-0.549281	0.206405	-2.66118	0.0077867	Rapgef5	Down	yes
ENSMUSG00000078670	743.737	-0.313902	0.11833	-2.65278	0.00798326	Fam174b	Down
ENSMUSG00000032502	55.2816	-0.977712	0.368945	-2.65002	0.00804871	Stac	Down	yes	yes
ENSMUSG00000024211	43.8956	-0.889834	0.337807	-2.63415	0.00843493	Grm8	Down	yes
ENSMUSG00000103562	4.64095	-3.05035	1.17474	-2.59663	0.00941434	2810405F15Rik	Down	yes	yes
ENSMUSG00000003545	3.81964	-3.3906	1.31691	-2.57468	0.0100334	Fosb	Down	yes
ENSMUSG00000026787	18.0601	-1.29516	0.507023	-2.55443	0.0106362	Gad2	Down
ENSMUSG00000021732	42.0159	-1.58039	0.621962	-2.54098	0.0110542	Fgf10	Down
ENSMUSG00000028883	659.388	-0.38447	0.151732	-2.53388	0.0112807	Sema3a	Down	yes
ENSMUSG00000039910	1065.1	-0.295222	0.116596	-2.532	0.0113413	Cited2	Down	yes
ENSMUSG00000030022	467.447	-0.446992	0.176834	-2.52774	0.0114798	Adamts9	Down	yes
ENSMUSG00000058152	185.367	-0.46556	0.185237	-2.51332	0.0119602	Chsy3	Down	yes
ENSMUSG00000020178	72.4344	-0.890027	0.359905	-2.47295	0.0134004	Adora2a	Down
ENSMUSG00000026185	6237.31	-0.370138	0.150036	-2.467	0.0136252	Igfbp5	Down
ENSMUSG00000036578	115.688	-0.787469	0.321742	-2.44752	0.0143845	Fxyd7	Down
ENSMUSG00000040710	493.228	-0.594232	0.243595	-2.43943	0.0147105	St8sia4	Down		yes
ENSMUSG00000051379	455.273	-0.31244	0.128907	-2.42377	0.0153603	Flrt3	Down	yes	yes
ENSMUSG00000074505	1363.51	-0.422115	0.174424	-2.42005	0.0155183	Fat3	Down	yes
ENSMUSG00000036019	917.157	-0.27902	0.11633	-2.39852	0.0164613	Tmtc2	Down	yes	yes
ENSMUSG00000055540	15.9218	-1.49951	0.626098	-2.395	0.0166202	Epha6	Down	yes	yes
ENSMUSG00000062257	66.863	-0.66972	0.280033	-2.39158	0.0167762	Opcml	Down	yes
ENSMUSG00000001300	1109.57	-0.238958	0.100355	-2.38114	0.0172592	Efnb2	Down	yes	yes
ENSMUSG00000036422	575.458	-0.357982	0.150507	-2.3785	0.0173831	Pcdh8	Down
ENSMUSG00000061353	624.819	-0.295951	0.124654	-2.37417	0.0175884	Cxcl12	Down	yes
ENSMUSG00000040536	55.9538	-0.761553	0.32299	-2.35782	0.0183826	Necab1	Down	yes
ENSMUSG00000018678	376.933	-0.373966	0.158662	-2.357	0.0184232	Sp2	Down	yes	yes
ENSMUSG00000021699	317.174	-0.388188	0.164855	-2.35472	0.0185366	Pde4d	Down	yes	yes
ENSMUSG00000087038	8.79855	-1.81331	0.771841	-2.34934	0.0188069	2900079G21Rik	Down	yes	yes
ENSMUSG00000031738	31.8518	-1.02972	0.438954	-2.34585	0.0189837	Irx6	Down	yes
ENSMUSG00000048304	186.852	-0.748049	0.319601	-2.34058	0.019254	Slitrk3	Down
ENSMUSG00000097336	110.821	-0.621197	0.269809	-2.30236	0.0213149	Fendrr	Down
ENSMUSG00000038608	77.863	-0.605455	0.26311	-2.30115	0.0213831	Dock10	Down	yes
ENSMUSG00000063887	165.448	-0.669741	0.291273	-2.29936	0.0214847	Nlgn1	Down	yes
ENSMUSG00000020839	2.13991	-4.55815	1.99575	-2.28393	0.0223754	Tmigd1	Down
ENSMUSG00000031565	2226.14	-0.283931	0.124543	-2.27978	0.0226207	Fgfr1	Down	yes
ENSMUSG00000029219	2312.9	-0.356859	0.157083	-2.27179	0.0230992	Slc10a4	Down
ENSMUSG00000030075	37.9729	-1.15009	0.507177	-2.26764	0.0233514	Cntn3	Down		yes
ENSMUSG00000028430	1160.19	-0.208703	0.0925387	-2.2553	0.0241143	Nol6	Down		yes
ENSMUSG00000024247	693.38	-0.247934	0.110027	-2.2534	0.024234	Pkdcc	Down
ENSMUSG00000062232	717.596	-0.227635	0.101135	-2.2508	0.0243983	Rapgef2	Down	yes	yes
ENSMUSG00000029093	1056.84	-0.341658	0.151939	-2.24866	0.0245343	Sorcs2	Down
ENSMUSG00000034563	97.9868	-0.530823	0.238179	-2.22867	0.0258359	Ccpg1	Down
ENSMUSG00000046546	282.783	-0.561462	0.253741	-2.21273	0.026916	Fam43a	Down
ENSMUSG00000021974	153.749	-0.547032	0.247602	-2.20932	0.0271524	Fgf9	Down
ENSMUSG00000093483	10.5458	-1.50152	0.679771	-2.20886	0.0271843	AA465934	Down	yes	yes
ENSMUSG00000021108	268.143	-0.365044	0.165876	-2.20071	0.0277568	Prkch	Down	yes
ENSMUSG00000023945	1411.94	-0.327139	0.14909	-2.19424	0.0282185	Slc5a7	Down	yes	yes
ENSMUSG00000040136	541.268	-0.358486	0.164023	-2.18558	0.0288461	Abcc8	Down	yes
ENSMUSG00000049858	509.488	-0.326001	0.150319	-2.16874	0.0301028	Suox	Down		yes
ENSMUSG00000031543	468.986	-0.479615	0.221313	-2.16713	0.0302247	Ank1	Down	yes
ENSMUSG00000026748	210.792	-0.506028	0.234287	-2.15987	0.0307831	Plxdc2	Down	yes	yes
ENSMUSG00000099207	4.83387	-2.26578	1.04953	-2.15885	0.0308621	Gm10637	Down	yes
ENSMUSG00000048490	1060.86	-0.24833	0.115614	-2.14793	0.0317197	Nrip1	Down	yes
ENSMUSG00000024427	79.6752	-0.77378	0.360281	-2.14771	0.0317364	Spry4	Down	yes
ENSMUSG00000009378	124.12	-0.4822	0.224612	-2.14681	0.031808	Slc16a12	Down
ENSMUSG00000020042	283.242	-0.307863	0.144006	-2.13785	0.0325289	Btbd11	Down
ENSMUSG00000019647	1962.78	-0.379412	0.177475	-2.13783	0.0325306	Sema6a	Down	yes	yes
ENSMUSG00000046844	1619.83	-0.195027	0.091275	-2.13669	0.032623	Vat1l	Down
ENSMUSG00000073530	175.632	-0.764085	0.362762	-2.1063	0.0351785	Pappa2	Down	yes
ENSMUSG00000043496	58.8678	-0.61401	0.292504	-2.09915	0.0358034	Tril	Down	yes
ENSMUSG00000015396	68.9871	-0.713229	0.341152	-2.09065	0.0365597	Cd83	Down	yes
ENSMUSG00000039239	350.726	-0.381042	0.184894	-2.06087	0.0393151	Tgfb2	Down	yes
ENSMUSG00000004415	346.377	-0.458197	0.222411	-2.06014	0.0393853	Col26a1	Down	yes
ENSMUSG00000060487	361.4	-0.285702	0.138895	-2.05696	0.0396899	Samd5	Down	yes	yes
ENSMUSG00000042659	907.52	-0.273954	0.133389	-2.05379	0.0399956	Arrdc4	Down		yes
ENSMUSG00000027971	39.9333	-0.870456	0.424184	-2.05207	0.0401624	Ndst4	Down	yes	yes
ENSMUSG00000000253	111.206	-0.500412	0.244647	-2.04544	0.040811	Gmpr	Down	yes
ENSMUSG00000017491	559.967	-0.467993	0.229042	-2.04326	0.0410266	Rarb	Down	yes	yes
ENSMUSG00000046585	3.30414	-2.50956	1.22961	-2.04094	0.0412563	Cfap58	Down
ENSMUSG00000038349	905.26	-0.368682	0.180728	-2.03999	0.0413514	Plcl1	Down	yes	yes
ENSMUSG00000070577	17.8744	-1.0768	0.527983	-2.03946	0.0414043	Gm572	Down	yes
ENSMUSG00000029819	2.82583	-2.90147	1.42292	-2.0391	0.0414396	Npy	Down	yes
ENSMUSG00000036760	303.032	-0.606613	0.297681	-2.03779	0.0415706	Kcnk9	Down	yes	yes
ENSMUSG00000029651	774.503	-0.360701	0.177408	-2.03317	0.0420351	Mtus2	Down	yes	yes
ENSMUSG00000101013	8.30463	-1.38119	0.681883	-2.02556	0.0428101	A630072M18Rik	Down
ENSMUSG00000004231	37.5646	-0.907905	0.448224	-2.02556	0.0428101	Pax2	Down
ENSMUSG00000022346	415.255	-0.58066	0.287804	-2.01755	0.0436378	Myc	Down
ENSMUSG00000022371	55.2787	-0.760731	0.377307	-2.01621	0.0437776	Col14a1	Down	yes
ENSMUSG00000069727	164.822	-0.360685	0.17921	-2.01263	0.0441531	Zfp975	Down	yes	yes
ENSMUSG00000063415	614.087	-1.39283	0.692364	-2.01171	0.0442509	Cyp26b1	Down	yes
ENSMUSG00000028373	460.521	-0.517545	0.257686	-2.00843	0.0445975	Astn2	Down	yes
ENSMUSG00000042846	272.748	-0.50802	0.253212	-2.0063	0.0448243	Lrrtm3	Down	yes	yes
ENSMUSG00000000766	6.97805	-1.71107	0.853863	-2.00392	0.0450784	Oprm1	Down	yes
ENSMUSG00000021065	1202.44	-0.372681	0.186024	-2.0034	0.045134	Fut8	Down	yes
ENSMUSG00000042589	1129.34	-0.349817	0.174836	-2.00083	0.0454102	Cux2	Down	yes	yes
ENSMUSG00000032076	5564.34	-0.281829	0.141101	-1.99736	0.0457862	Cadm1	Down	yes	yes
ENSMUSG00000035681	41.6406	-0.813843	0.408257	-1.99345	0.0462116	Kcnc2	Down
ENSMUSG00000035277	306.86	-0.30694	0.154668	-1.98451	0.0471991	Arx	Down
ENSMUSG00000040003	680.764	-0.439835	0.221833	-1.98274	0.0473969	Magi2	Down	yes
ENSMUSG00000013846	1014.11	-0.443814	0.225103	-1.9716	0.0486549	St3gal1	Down	yes	yes
ENSMUSG00000027643	4.02803	-2.34581	1.19514	-1.9628	0.0496699	Ghrh	Down
