# Supplementary material for: Kdm6b-mediated epigenetic coordination of temporal precision during motor neuron differentiation
Source: EMBO Rep. 2026 May 26;27(13):3665–88. doi: 10.1038/s44319-026-00808-2 (PMC13354772; doi:10.1038/s44319-026-00808-2)
Supplement: Supplementary file 8 — Source data Fig. 2 [file 44319_2026_808_MOESM8_ESM.zip]

Archive with 27 entries (21 files):
- Source data Fig 2/
- Source data Fig 2/Fig 2A/
- Source data Fig 2/Fig 2A/D4H8_peaks_Anno.xls
- Source data Fig 2/Fig 2A/D4_peaks_Anno.xls
- Source data Fig 2/Fig 2A/D5_peaks_Anno.xls
- Source data Fig 2/Fig 2A/D6_peaks_Anno.xls
- Source data Fig 2/Fig 2C/
- Source data Fig 2/Fig 2C/D4H8_TSSdistance.xls
- Source data Fig 2/Fig 2C/D4_TSSdistance.xls
- Source data Fig 2/Fig 2C/D5_TSSdistance.xls
- Source data Fig 2/Fig 2C/D6_TSSdistance.xls
- Source data Fig 2/Fig 2D/
- Source data Fig 2/Fig 2D/D4H8_genePeakNum.xls
- Source data Fig 2/Fig 2D/D4_genePeakNum.xls
- Source data Fig 2/Fig 2D/D5_genePeakNum.xls
- Source data Fig 2/Fig 2D/D6_genePeakNum.xls
- Source data Fig 2/Fig 2F/
- Source data Fig 2/Fig 2F/Com_anno.xls
- Source data Fig 2/Fig 2F/D4-com_anno.xls
- Source data Fig 2/Fig 2F/D4H8-Com_anno.xls
- Source data Fig 2/Fig 2F/D5-Com_anno.xls
- Source data Fig 2/Fig 2F/D6-Com_anno.xls
- Source data Fig 2/Fig 2G/
- Source data Fig 2/Fig 2G/D4-Com GO.csv
- Source data Fig 2/Fig 2G/D4H8-Com GO.csv
- Source data Fig 2/Fig 2G/D5-Com GO.csv
- Source data Fig 2/Fig 2G/D6-Com GO.csv
