# Supplementary material for: Kdm6b-mediated epigenetic coordination of temporal precision during motor neuron differentiation
Source: EMBO Rep. 2026 May 26;27(13):3665–88. doi: 10.1038/s44319-026-00808-2 (PMC13354772; doi:10.1038/s44319-026-00808-2)
Supplement: Supplementary file 8 — Source data Fig. 2 [file 44319_2026_808_MOESM8_ESM.zip › Source data Fig 2/Fig 2A/D4H8_peaks_Anno.xls]

PeakID (cmd=annotatePeaks.pl /data1/Project/TJcuttag_WWX_20240805/mm10_102//02_Peaks/D4H8/D4H8_peaks.narrowPeak mm10)	Chr	Start	End	Strand	Peak Score	Focus Ratio/Region Size	Annotation	Detailed Annotation	Distance to TSS	Nearest PromoterID	Entrez ID	Nearest Unigene	Nearest Refseq	Nearest Ensembl	Gene Name	Gene Alias	Gene Description	Gene Type
D4H8_peak_8358	chrMT	10965	16206	+	8979	NA	NA	NA	NA	NA
D4H8_peak_4554	chr2	98662259	98662815	+	7955	NA	Intergenic	SYNREP_MM|Satellite|Satellite	1194880	NM_001289744	241568	Mm.241682	NM_178725	ENSMUSG00000050587	Lrrc4c	6430556C10Rik|NGL-1	leucine rich repeat containing 4C	protein-coding
D4H8_peak_4555	chr2	98666252	98667319	+	6472	NA	Intergenic	GSAT_MM|Satellite|Satellite	1199128	NM_001289744	241568	Mm.241682	NM_178725	ENSMUSG00000050587	Lrrc4c	6430556C10Rik|NGL-1	leucine rich repeat containing 4C	protein-coding
D4H8_peak_7979	chr9	35305225	35305585	+	5337	NA	Intergenic	GSAT_MM|Satellite|Satellite	24300	NR_040715	71133	Mm.158577	NR_040715	ENSMUSG00000111746	4933422A05Rik	-	RIKEN cDNA 4933422A05 gene	ncRNA
D4H8_peak_6682	chr6	103649060	103649291	+	4946	NA	intron (NM_007697, intron 4 of 26)	SYNREP_MM|Satellite|Satellite	138299	NM_007697	12661	Mm.251288	NM_007697	ENSMUSG00000030077	Chl1	A530023M13Rik|AI465420|CALL|LICAM2	cell adhesion molecule L1-like	protein-coding
D4H8_peak_1672	chr12	3109874	3110109	+	4795	NA	Intergenic	GSAT_MM|Satellite|Satellite	-125800	NR_015551	74173	Mm.309774	NM_028796	ENSMUSG00000079179	Rab10os	1700012B15Rik|1810036A22Rik	RAB10, member RAS oncogene family, opposite strand	ncRNA
D4H8_peak_38	chr1	24612651	24612849	+	4787	NA	Intergenic	Intergenic	-25313	NM_007733	12823	Mm.329196	NM_007733	ENSMUSG00000026141	Col19a1	-	collagen, type XIX, alpha 1	protein-coding
D4H8_peak_3084	chr16	11143922	11144313	+	4080	NA	intron (NR_027502, intron 19 of 22)	LSU-rRNA_Hsa|rRNA|rRNA	-9585	NM_029582	106200	Mm.291015	NM_029582	ENSMUSG00000022498	Txndc11	2810408E11Rik|AI427833|EFP1|Txdc11	thioredoxin domain containing 11	protein-coding
D4H8_peak_4934	chr3	5860336	5860801	+	3571	NA	Intergenic	LSU-rRNA_Hsa|rRNA|rRNA	-284320	NM_001163301	19302	Mm.132336	NM_008994	ENSMUSG00000040374	Pex2	D3Ertd138e|PAF-1|PMP35|Pxmp3	peroxisomal biogenesis factor 2	protein-coding
D4H8_peak_8351	chr9	123461804	123462194	+	3522	NA	3' UTR (NM_153168, exon 21 of 21)	3' UTR (NM_153168, exon 21 of 21)	-16702	NM_013860	29806	Mm.10987	NM_013860	ENSMUSG00000025239	Limd1	AW822033|D9Ertd192e	LIM domains containing 1	protein-coding
D4H8_peak_8357	chrMT	103	6494	+	3456	NA	NA	NA	NA	NA
D4H8_peak_3229	chr16	57391267	57391678	+	3429	NA	intron (NM_001040397, intron 1 of 4)	LSU-rRNA_Hsa|rRNA|rRNA	38195	NM_001040397	78749	Mm.328360	NM_001040397	ENSMUSG00000043336	Filip1l	4631422O05Rik|Doc1	filamin A interacting protein 1-like	protein-coding
D4H8_peak_2863	chr15	75086264	75087039	+	2444	NA	Intergenic	Intergenic	25298	NM_001099217	100041546	Mm.482110	NM_001099217	ENSMUSG00000022584	Ly6c2	Ly-6C.2|Ly-6C2	lymphocyte antigen 6 complex, locus C2	protein-coding
D4H8_peak_1560	chr11	109011653	109012107	+	2255	NA	Intergenic	LSU-rRNA_Hsa|rRNA|rRNA	91531	NM_015732	12006	Mm.71710	NM_015732	ENSMUSG00000000142	Axin2	Axi1|Axil|Conductin	axin 2	protein-coding
D4H8_peak_7898	chr9	3006736	3007204	+	2022	NA	Intergenic	GSAT_MM|Satellite|Satellite	31773	NR_039546	100628572		NR_039546	ENSMUSG00000106183	Mir101c	mir-101c|mmu-mir-101c	microRNA 101c	ncRNA
D4H8_peak_4257	chr2	5379085	5379380	+	1315	NA	promoter-TSS (NR_030601)	promoter-TSS (NR_030601)	-158	NR_030601	100124465		NR_030601	ENSMUSG00000078031	Mir466d	Mirn466d	microRNA 466d	ncRNA
D4H8_peak_7897	chr9	3000105	3000642	+	1225	NA	Intergenic	GSAT_MM|Satellite|Satellite	38370	NR_039546	100628572		NR_039546	ENSMUSG00000106183	Mir101c	mir-101c|mmu-mir-101c	microRNA 101c	ncRNA
D4H8_peak_6365	chr5	146260990	146261348	+	1179	NA	intron (NM_153599, intron 2 of 12)	LSU-rRNA_Hsa|rRNA|rRNA	29494	NM_153599	264064	Mm.260576	NM_153599	ENSMUSG00000029635	Cdk8	-	cyclin-dependent kinase 8	protein-coding
D4H8_peak_3907	chr18	68692067	68692271	+	1077	NA	Intergenic	LSU-rRNA_Hsa|rRNA|rRNA	-47231	NR_105774	102465183		NR_105774	ENSMUSG00000099300	Mir6356	Gm27461|mmu-mir-6356	microRNA 6356	ncRNA
D4H8_peak_3529	chr17	39843070	39846776	+	1041	NA	non-coding (NR_046233, exon 1 of 1)	non-coding (NR_046233, exon 1 of 1)	1926	NR_046233	100861531		NR_046233		Rn45s	-	45S pre-ribosomal RNA	rRNA
D4H8_peak_479	chr1	183299152	183299588	+	1018	NA	intron (NM_181732, intron 1 of 9)	RLTR33|LTR|ERVK	2310	NM_181732	108909	Mm.290502	NM_145626	ENSMUSG00000042901	Aida	2610208M17Rik|BC004835	axin interactor, dorsalization associated	protein-coding
D4H8_peak_3530	chr17	39847478	39848737	+	842	NA	non-coding (NR_046233, exon 1 of 1)	non-coding (NR_046233, exon 1 of 1)	5110	NR_046233	100861531		NR_046233		Rn45s	-	45S pre-ribosomal RNA	rRNA
D4H8_peak_2169	chr13	44869571	44869893	+	832	NA	intron (NM_001205044, intron 4 of 18)	LSU-rRNA_Hsa|rRNA|rRNA	132364	NM_025772	94245	Mm.352311	NM_025772	ENSMUSG00000057531	Dtnbp1	5430437B18Rik|AW048963|Bloc1s8|dysbindin|sdy	dystrobrevin binding protein 1	protein-coding
D4H8_peak_8479	chrX	112370715	112371140	+	722	NA	intron (NM_001313734, intron 6 of 6)	intron (NM_001313734, intron 6 of 6)	35852	NM_028655	73809	Mm.50508	NM_028655	ENSMUSG00000025527	Satl1	4930404K22Rik	spermidine/spermine N1-acetyl transferase-like 1	protein-coding
D4H8_peak_2409	chr13	119596607	119597037	+	712	NA	intron (NM_001039244, intron 2 of 2)	intron (NM_001039244, intron 2 of 2)	-26997	NM_020279	56838	Mm.143745	NM_020279	ENSMUSG00000074715	Ccl28	CCK1|MEC|Scya28	chemokine (C-C motif) ligand 28	protein-coding
D4H8_peak_7899	chr9	3024094	3024568	+	687	NA	Intergenic	GSAT_MM|Satellite|Satellite	14412	NR_039546	100628572		NR_039546	ENSMUSG00000106183	Mir101c	mir-101c|mmu-mir-101c	microRNA 101c	ncRNA
D4H8_peak_1864	chr12	78350886	78351152	+	640	NA	intron (NM_145965, intron 2 of 22)	LSU-rRNA_Hsa|rRNA|rRNA	124364	NM_172952	268566	Mm.341742	NM_145965	ENSMUSG00000047454	Gphn	5730552E08Rik|AI662856|BC027112|C230040D23|GPH|GPHRYN|geph	gephyrin	protein-coding
D4H8_peak_6292	chr5	135149068	135149643	+	593	NA	promoter-TSS (NM_013763)	promoter-TSS (NM_013763)	-356	NM_013763	27368	Mm.36746	NM_013763	ENSMUSG00000005374	Tbl2	C76179|WS-bTRP	transducin (beta)-like 2	protein-coding
D4H8_peak_6844	chr7	5014439	5015670	+	533	NA	promoter-TSS (NM_001110329)	promoter-TSS (NM_001110329)	-326	NM_001110329	23877	Mm.38911	NM_011813	ENSMUSG00000061374	Fiz1	AI790204|mFLJ00416	Flt3 interacting zinc finger protein 1	protein-coding
D4H8_peak_3626	chr17	70963660	70963890	+	511	NA	Intergenic	LSU-rRNA_Hsa|rRNA|rRNA	26741	NM_023402	67938	Mm.261329	NM_023402	ENSMUSG00000034868	Myl12b	1500001M02Rik|C77744|Mylc2b|RLC-B	myosin, light chain 12B, regulatory	protein-coding
D4H8_peak_4512	chr2	84715122	84715727	+	470	NA	promoter-TSS (NM_144887)	promoter-TSS (NM_144887)	-260	NM_144887	228136	Mm.288508	NM_144887	ENSMUSG00000034075	Zdhhc5	1110032A17Rik|AI451382|Zisp	zinc finger, DHHC domain containing 5	protein-coding
D4H8_peak_3051	chr15	103239683	103241027	+	469	NA	promoter-TSS (NM_010447)	promoter-TSS (NM_010447)	-42	NM_010447	15382	Mm.237064	NM_010447	ENSMUSG00000046434	Hnrnpa1	HDP-1|Hdp|Hnrpa1|hnRNP A1|hnrnp-A1	heterogeneous nuclear ribonucleoprotein A1	protein-coding
D4H8_peak_6922	chr7	25267548	25268339	+	467	NA	intron (NM_001302811, intron 1 of 20)	intron (NM_001302811, intron 1 of 20)	244	NM_001302811	71722	Mm.28833	NM_027882	ENSMUSG00000005442	Cic	1200010B10Rik|mKIAA0306	capicua transcriptional repressor	protein-coding
D4H8_peak_1122	chr11	51688627	51689293	+	464	NA	promoter-TSS (NM_025319)	promoter-TSS (NM_025319)	-326	NM_025319	66050	Mm.35693	NM_025319	ENSMUSG00000007777	0610009B22Rik	-	RIKEN cDNA 0610009B22 gene	protein-coding
D4H8_peak_7900	chr9	3035904	3036104	+	461	NA	Intergenic	GSAT_MM|Satellite|Satellite	2739	NR_039546	100628572		NR_039546	ENSMUSG00000106183	Mir101c	mir-101c|mmu-mir-101c	microRNA 101c	ncRNA
D4H8_peak_6611	chr6	86669185	86669571	+	454	NA	promoter-TSS (NM_010751)	promoter-TSS (NM_010751)	-219	NM_010751	17119	Mm.279580	NM_010751	ENSMUSG00000001156	Mxd1	AW122478|Mad|Mad1	MAX dimerization protein 1	protein-coding
D4H8_peak_8538	chrY	259021	259416	+	452	NA	Intergenic	RMER12C|LTR|ERVK	53068	NR_126545	69438		NR_126545	ENSMUSG00000101796	1700020D14Rik	-	RIKEN cDNA 1700020D14 gene	ncRNA
D4H8_peak_3771	chr18	34860819	34861127	+	441	NA	promoter-TSS (NM_007913)	promoter-TSS (NM_007913)	-234	NM_007913	13653	Mm.181959	NM_007913	ENSMUSG00000038418	Egr1	A530045N19Rik|ETR103|Egr-1|Krox-1|Krox-24|Krox24|NGF1-A|NGFI-A|NGFIA|TIS8|Zenk|Zfp-6|Zif268|egr	early growth response 1	protein-coding
D4H8_peak_5146	chr3	95624799	95625393	+	437	NA	5' UTR (NM_019561, exon 1 of 4)	5' UTR (NM_019561, exon 1 of 4)	116	NM_001026212	56205	Mm.241365	NM_019561	ENSMUSG00000038619	Ensa	1700020C18Rik|2610007F17Rik|AI451924	endosulfine alpha	protein-coding
D4H8_peak_758	chr10	80433725	80434236	+	436	NA	promoter-TSS (NM_011548)	promoter-TSS (NM_011548)	-327	NM_001164150	21423	Mm.3406	NM_011548	ENSMUSG00000020167	Tcf3	A1|AA408400|ALF2|AW209082|E12|E12/E47|E2A|E47|KA1|ME2|Pan1|Pan2|TCF-3|Tcfe2a|VDIR|bHLHb21	transcription factor 3	protein-coding
D4H8_peak_1430	chr11	95384483	95385124	+	434	NA	promoter-TSS (NM_016752)	promoter-TSS (NM_016752)	-119	NM_016752	110172	Mm.4593	NM_016752	ENSMUSG00000020873	Slc35b1	Ugalt2	solute carrier family 35, member B1	protein-coding
D4H8_peak_7911	chr9	13826844	13827668	+	430	NA	promoter-TSS (NM_001310721)	promoter-TSS (NM_001310721)	-149	NM_001310721	74360	Mm.157212	NM_026665	ENSMUSG00000031922	Cep57	3110002L15Rik|4921510P06Rik|4931428M20Rik|AI467480|Tsp57|mKIAA0092	centrosomal protein 57	protein-coding
D4H8_peak_6344	chr5	140704465	140705020	+	417	NA	promoter-TSS (NM_181066)	promoter-TSS (NM_181066)	-269	NM_181066	231841	Mm.271932	NM_172724	ENSMUSG00000000148	Brat1	AA881470|Baat1	BRCA1-associated ATM activator 1	protein-coding
D4H8_peak_7857	chr8	122281190	122282015	+	410	NA	promoter-TSS (NM_009569)	promoter-TSS (NM_009569)	-539	NM_009569	22761	Mm.3105	NM_009569	ENSMUSG00000049577	Zfpm1	FOG|Fog1	zinc finger protein, multitype 1	protein-coding
D4H8_peak_5603	chr4	116074921	116075763	+	409	NA	promoter-TSS (NM_153521)	promoter-TSS (NM_153521)	73	NM_153521	230654	Mm.3655	NM_153521	ENSMUSG00000028703	Lrrc41	AA409966|AW555107|D630045E04Rik|D730026A16Rik|MUF1	leucine rich repeat containing 41	protein-coding
D4H8_peak_2923	chr15	81810756	81811717	+	404	NA	promoter-TSS (NM_017376)	promoter-TSS (NM_017376)	-178	NM_017376	21685	Mm.270278	NM_017376	ENSMUSG00000022389	Tef	2310028D20Rik	thyrotroph embryonic factor	protein-coding
D4H8_peak_7996	chr9	40800238	40801184	+	399	NA	promoter-TSS (NM_031165)	promoter-TSS (NM_031165)	-562	NM_031165	15481	Mm.290774	NM_031165	ENSMUSG00000015656	Hspa8	2410008N15Rik|Hsc70|Hsc71|Hsc73|Hsp73|Hspa10	heat shock protein 8	protein-coding
D4H8_peak_1429	chr11	95309623	95310411	+	399	NA	intron (NM_177619, intron 1 of 12)	CpG	229	NM_177619	217127	Mm.90213	NM_177619	ENSMUSG00000038909	Kat7	Hbo1|Hboa|Myst2	K(lysine) acetyltransferase 7	protein-coding
D4H8_peak_3589	chr17	56461948	56462901	+	391	NA	promoter-TSS (NM_001252456)	promoter-TSS (NM_001252456)	-203	NM_001252456	19280	Mm.258771	NM_011218	ENSMUSG00000013236	Ptprs	AL022616|PTP|PTP-NU3|PTPNU-3|PTPsigma|Ptpt9|R-PTP-S|RPTPsigma	protein tyrosine phosphatase, receptor type, S	protein-coding
D4H8_peak_2862	chr15	75085496	75085916	+	388	NA	Intergenic	B1_Mus1|SINE|Alu	26243	NM_001099217	100041546	Mm.482110	NM_001099217	ENSMUSG00000022584	Ly6c2	Ly-6C.2|Ly-6C2	lymphocyte antigen 6 complex, locus C2	protein-coding
D4H8_peak_6319	chr5	137628481	137629394	+	387	NA	promoter-TSS (NM_146164)	promoter-TSS (NM_146164)	-186	NM_146164	231798	Mm.200763	NM_146164	ENSMUSG00000029720	Lrch4	2810008P14Rik|2900069C24Rik|AI558103|LRN|LRRN4|SAP25|mFLJ00248	leucine-rich repeats and calponin homology (CH) domain containing 4	protein-coding
D4H8_peak_7195	chr7	95688277	95689318	+	386	NA	Intergenic	Intergenic	-482447	NM_001310762	23966	Mm.254610	NM_011858	ENSMUSG00000048078	Tenm4	Doc4|ELM2|Odz4|R75022|Ten-m4|l(7)-3Rn|l7Rn3|mKIAA1302	teneurin transmembrane protein 4	protein-coding
D4H8_peak_5639	chr4	118179562	118180215	+	382	NA	intron (NM_172382, intron 1 of 18)	intron (NM_172382, intron 1 of 18)	155	NM_172382	230674	Mm.234234	NM_172382	ENSMUSG00000033326	Kdm4a	D4Ertd222e|JHDM3A|Jmjd2|Jmjd2a|mKIAA0677	lysine (K)-specific demethylase 4A	protein-coding
D4H8_peak_6921	chr7	25237895	25238488	+	379	NA	promoter-TSS (NM_001031667)	promoter-TSS (NM_001031667)	-340	NM_001031667	606496	Mm.491101	NM_001031667	ENSMUSG00000057177	Gsk3a	2700086H06Rik	glycogen synthase kinase 3 alpha	protein-coding
D4H8_peak_3425	chr17	25832763	25833529	+	377	NA	5' UTR (NM_019719, exon 1 of 7)	5' UTR (NM_019719, exon 1 of 7)	215	NM_019719	56424	Mm.277599	NM_019719	ENSMUSG00000039615	Stub1	0610033N24Rik|2210017D18Rik|2310040B03Rik|AW046544|Chip	STIP1 homology and U-Box containing protein 1	protein-coding
D4H8_peak_173	chr1	75317088	75317932	+	376	NA	promoter-TSS (NM_016878)	promoter-TSS (NM_016878)	127	NM_001110831	13437	Mm.24680	NM_016878	ENSMUSG00000026209	Dnpep	AA407814	aspartyl aminopeptidase	protein-coding
D4H8_peak_7856	chr8	121950125	121950625	+	373	NA	promoter-TSS (NM_001110100)	promoter-TSS (NM_001110100)	-117	NM_001285983	53325	Mm.287163	NM_016812	ENSMUSG00000025316	Banp	AA408158|SMAR1	BTG3 associated nuclear protein	protein-coding
D4H8_peak_2919	chr15	81466117	81466640	+	371	NA	promoter-TSS (NM_019712)	promoter-TSS (NM_019712)	62	NM_019712	56438	Mm.29405	NM_019712	ENSMUSG00000022400	Rbx1	1500002P15Rik|AA517855|ROC1	ring-box 1	protein-coding
D4H8_peak_2347	chr13	95774813	95776113	+	361	NA	intron (NM_027711, intron 2 of 35)	intron (NM_027711, intron 2 of 35)	78543	NM_010170	14064	Mm.440952	NM_010170	ENSMUSG00000021675	F2rl2	F730031A08|PAR3	coagulation factor II (thrombin) receptor-like 2	protein-coding
D4H8_peak_3897	chr18	65800160	65800432	+	360	NA	promoter-TSS (NM_025468)	promoter-TSS (NM_025468)	-282	NM_025468	66286	Mm.27800	NM_025468	ENSMUSG00000024516	Sec11c	1810029G24Rik|Sec11l3	SEC11 homolog C, signal peptidase complex subunit	protein-coding
D4H8_peak_7344	chr7	127477835	127478862	+	360	NA	Intergenic	CpG	6734	NM_145589	233895	Mm.44183	NM_145589	ENSMUSG00000030822	Prr14	BC006909	proline rich 14	protein-coding
D4H8_peak_3429	chr17	25919792	25920574	+	359	NA	promoter-TSS (NM_139154)	promoter-TSS (NM_139154)	-469	NM_139154	224624	Mm.328872	NM_139154	ENSMUSG00000025730	Rab40c	RAR3	Rab40C, member RAS oncogene family	protein-coding
D4H8_peak_1690	chr12	8921500	8922109	+	356	NA	5' UTR (NM_008640, exon 1 of 7)	5' UTR (NM_008640, exon 1 of 7)	497	NM_008640	17775	Mm.30071	NM_008640	ENSMUSG00000020585	Laptm4a	AA286466|LAPTM4|MTP|Mtrp|mKIAA0108	lysosomal-associated protein transmembrane 4A	protein-coding
D4H8_peak_502	chr1	191397292	191397692	+	356	NA	promoter-TSS (NM_144880)	promoter-TSS (NM_144880)	-451	NM_144880	226849	Mm.205569	NM_144880	ENSMUSG00000026626	Ppp2r5a	PR61alpha	protein phosphatase 2, regulatory subunit B', alpha	protein-coding
D4H8_peak_6229	chr5	124111910	124112310	+	356	NA	promoter-TSS (NM_001347478)	promoter-TSS (NM_001347478)	-190	NM_001347478	66627	Mm.7050	NM_025671	ENSMUSG00000023707	Ogfod2	1300006G11Rik|5730405M13Rik|AU041636|AW552395	2-oxoglutarate and iron-dependent oxygenase domain containing 2	protein-coding
D4H8_peak_425	chr1	171411003	171411547	+	350	NA	promoter-TSS (NM_001305678)	promoter-TSS (NM_001305678)	-38	NM_001305677	22278	Mm.8	NM_009480	ENSMUSG00000026641	Usf1	bHLHb11	upstream transcription factor 1	protein-coding
D4H8_peak_7232	chr7	101896302	101897001	+	348	NA	intron (NM_001291349, intron 1 of 4)	intron (NM_001291349, intron 1 of 4)	320	NM_027532	75430	Mm.284491	NM_027532	ENSMUSG00000030649	Anapc15	3200002M19Rik|6330414C15Rik|APC15	anaphase prompoting complex C subunit 15	protein-coding
D4H8_peak_6840	chr7	4812385	4813106	+	348	NA	promoter-TSS (NM_133777)	promoter-TSS (NM_133777)	-405	NM_133777	77891	Mm.389787	NM_133777	ENSMUSG00000060860	Ube2s	0910001J09Rik|6720465F12Rik|AA409170|E2-EPF	ubiquitin-conjugating enzyme E2S	protein-coding
D4H8_peak_6928	chr7	25658764	25659122	+	347	NA	promoter-TSS (NM_007533)	promoter-TSS (NM_007533)	-182	NM_007533	12039	Mm.25848	NM_007533	ENSMUSG00000060376	Bckdha	-	branched chain ketoacid dehydrogenase E1, alpha polypeptide	protein-coding
D4H8_peak_3194	chr16	38088513	38089425	+	345	NA	promoter-TSS (NM_019827)	promoter-TSS (NM_019827)	-32	NM_019827	56637	Mm.394930	NM_019827	ENSMUSG00000022812	Gsk3b	7330414F15Rik|8430431H08Rik|C86142|GSK-3|GSK-3beta|GSK3	glycogen synthase kinase 3 beta	protein-coding
D4H8_peak_7632	chr8	70538822	70539601	+	340	NA	promoter-TSS (NM_007924)	promoter-TSS (NM_007924)	-464	NM_007924	13716	Mm.271973	NM_007924	ENSMUSG00000070002	Ell	Ell1|Men	elongation factor RNA polymerase II	protein-coding
D4H8_peak_6626	chr6	88841922	88842455	+	340	NA	promoter-TSS (NM_030251)	promoter-TSS (NM_030251)	-253	NM_030251	80283	Mm.166858	NM_030251	ENSMUSG00000030083	Abtb1	AI847549|BC003234|BPOZ|EF1ABP	ankyrin repeat and BTB (POZ) domain containing 1	protein-coding
D4H8_peak_1273	chr11	70668638	70669492	+	339	NA	TTS (NM_001190378)	TTS (NM_001190378)	351	NM_172561	216873	Mm.432524	NM_172561	ENSMUSG00000018287	Spag7	5730443G10|ACRP|FSA-1|Fsa1l	sperm associated antigen 7	protein-coding
D4H8_peak_5770	chr4	137593711	137594149	+	336	NA	promoter-TSS (NM_130879)	promoter-TSS (NM_130879)	-259	NM_130879	170707	Mm.218478	NM_130879	ENSMUSG00000043411	Usp48	2810449C13Rik|AI115503|BC021769|D330022K21Rik|Usp31	ubiquitin specific peptidase 48	protein-coding
D4H8_peak_2177	chr13	47043174	47043556	+	336	NA	promoter-TSS (NM_016785)	promoter-TSS (NM_016785)	-134	NM_172262	218214	Mm.31259	NM_172262	ENSMUSG00000038080	Kdm1b	4632428N09Rik|AI482520|Aof1	lysine (K)-specific demethylase 1B	protein-coding
D4H8_peak_4379	chr2	32451408	32452161	+	335	NA	promoter-TSS (NM_001164357)	promoter-TSS (NM_001164357)	-314	NM_001164357	227731	Mm.37395	NM_146118	ENSMUSG00000026819	Slc25a25	1110030N17Rik|MCSC|mKIAA1896	solute carrier family 25 (mitochondrial carrier, phosphate carrier), member 25	protein-coding
D4H8_peak_7039	chr7	44848657	44850269	+	333	NA	promoter-TSS (NM_001290694)	promoter-TSS (NM_001290694)	-172	NM_001290694	67605	Mm.148007	NM_026270	ENSMUSG00000011096	Akt1s1	1110012J22Rik|AI227026|Lobe|Lobel|PRAS40	AKT1 substrate 1 (proline-rich)	protein-coding
D4H8_peak_3042	chr15	102405317	102406232	+	332	NA	promoter-TSS (NM_013672)	promoter-TSS (NM_013672)	-542	NM_013672	20683	Mm.4618	NM_013672	ENSMUSG00000001280	Sp1	1110003E12Rik|AA450830|AI845540|Sp1-1	trans-acting transcription factor 1	protein-coding
D4H8_peak_2875	chr15	76659820	76660191	+	331	NA	promoter-TSS (NM_001276335)	promoter-TSS (NM_001276335)	203	NM_180962	54151	Mm.247752	NM_019396	ENSMUSG00000053929	Cyhr1	1110031M01Rik|AU042374|Chrp	cysteine and histidine rich 1	protein-coding
D4H8_peak_7951	chr9	22002615	22003242	+	331	NA	promoter-TSS (NM_029939)	promoter-TSS (NM_029939)	-60	NM_001293650	19089	Mm.214593	NM_008925	ENSMUSG00000003402	Prkcsh	80K-H|PKCSH	protein kinase C substrate 80K-H	protein-coding
D4H8_peak_5605	chr4	116220862	116221603	+	330	NA	promoter-TSS (NM_181585)	promoter-TSS (NM_181585)	-682	NM_181585	18710	Mm.253819	NM_181585	ENSMUSG00000028698	Pik3r3	AA414954|p55pik	phosphatidylinositol 3 kinase, regulatory subunit, polypeptide 3 (p55)	protein-coding
D4H8_peak_827	chr10	86778571	86779033	+	329	NA	promoter-TSS (NM_175331)	promoter-TSS (NM_175331)	-203	NM_175331	103466	Mm.200446	NM_175331	ENSMUSG00000054027	Nt5dc3	AU040402|AW540062|C630002B14Rik|TU12B1-TY	5'-nucleotidase domain containing 3	protein-coding
D4H8_peak_768	chr10	80701924	80702721	+	328	NA	promoter-TSS (NM_027829)	promoter-TSS (NM_027829)	-371	NM_027829	71564	Mm.35802	NM_027829	ENSMUSG00000055862	Izumo4	9030607L17Rik|AI550407	IZUMO family member 4	protein-coding
D4H8_peak_2201	chr13	54687311	54688251	+	327	NA	promoter-TSS (NM_001146025)	promoter-TSS (NM_001146025)	27	NM_134064	105239	Mm.25366	NM_134064	ENSMUSG00000034928	Rnf44	AI854545|mKIAA1100	ring finger protein 44	protein-coding
D4H8_peak_3199	chr16	42781285	42782556	+	325	NA	intron (NR_040521, intron 1 of 3)	intron (NR_040521, intron 1 of 3)	93667	NR_040521	75722	Mm.243747	NR_040521	ENSMUSG00000075070	4932412D23Rik	ENSMUSG00000075070|Gm10809	RIKEN cDNA 4932412D23 gene	ncRNA
D4H8_peak_826	chr10	86705536	86706353	+	324	NA	promoter-TSS (NM_011631)	promoter-TSS (NM_011631)	133	NM_001003910	103220	Mm.440762	NM_153595	ENSMUSG00000044937	Ttc41	AI449705|AU041509|Gnn	tetratricopeptide repeat domain 41	protein-coding
D4H8_peak_1253	chr11	69758348	69759503	+	322	NA	promoter-TSS (NM_001291068)	promoter-TSS (NM_001291068)	-292	NM_001291068	20020	Mm.16533	NM_009089	ENSMUSG00000005198	Polr2a	220kDa|Rpb1|Rpo2-1	polymerase (RNA) II (DNA directed) polypeptide A	protein-coding
D4H8_peak_5963	chr5	33657687	33658499	+	321	NA	promoter-TSS (NM_026698)	promoter-TSS (NM_026698)	-35	NM_001310541	21335	Mm.379024	NM_011524	ENSMUSG00000037313	Tacc3	Aint|C86661|Eric1	transforming, acidic coiled-coil containing protein 3	protein-coding
D4H8_peak_4389	chr2	33130688	33131651	+	319	NA	Intergenic	Intergenic	-43965	NM_178888	99326	Mm.41290	NM_178888	ENSMUSG00000038860	Garnl3	AW120551	GTPase activating RANGAP domain-like 3	protein-coding
D4H8_peak_234	chr1	93478312	93478916	+	319	NA	promoter-TSS (NM_010891)	promoter-TSS (NM_010891)	303	NM_133808	110611	Mm.30012	NM_133808	ENSMUSG00000034088	Hdlbp	1110005P14Rik|AA960365|AI118566|D1Ertd101e	high density lipoprotein (HDL) binding protein	protein-coding
D4H8_peak_4369	chr2	30981938	30982342	+	317	NA	promoter-TSS (NM_028846)	promoter-TSS (NM_028846)	-139	NM_028846	74270	Mm.346654	NM_028846	ENSMUSG00000026854	Usp20	1700055M05Rik|AI467231|Vdu2	ubiquitin specific peptidase 20	protein-coding
D4H8_peak_6750	chr6	124829059	124830079	+	315	NA	promoter-TSS (NM_013538)	promoter-TSS (NM_013538)	-85	NM_013700	22225	Mm.3571	NM_013700	ENSMUSG00000038429	Usp5	AA407472|ISOT|ISOT-1|Ucht	ubiquitin specific peptidase 5 (isopeptidase T)	protein-coding
D4H8_peak_5585	chr4	109201951	109202260	+	314	NA	exon (NM_133885, exon 1 of 23)	exon (NM_133885, exon 1 of 23)	167	NM_133885	100273	Mm.366315	NM_133885	ENSMUSG00000028559	Osbpl9	2600011I06Rik|AU015843|Orp-9	oxysterol binding protein-like 9	protein-coding
D4H8_peak_3301	chr16	91728414	91729312	+	314	NA	promoter-TSS (NM_001110276)	promoter-TSS (NM_001110276)	-61	NM_026994	66609	Mm.109823	NM_026994	ENSMUSG00000058240	Cryzl1	2210407J23Rik|2410006O11Rik|QOH-1	crystallin, zeta (quinone reductase)-like 1	protein-coding
D4H8_peak_8432	chrX	74269918	74270694	+	313	NA	promoter-TSS (NM_052835)	promoter-TSS (NM_052835)	-510	NM_052835	110954	Mm.100113	NM_052835	ENSMUSG00000008682	Rpl10	D0HXS648|DXHXS648|DXHXS648E|QM|QM16	ribosomal protein L10	protein-coding
D4H8_peak_7347	chr7	127588274	127588736	+	307	NA	promoter-TSS (NM_001033040)	promoter-TSS (NM_001033040)	90	NM_001033040	233899	Mm.25220	NM_001033040	ENSMUSG00000057176	Ccdc189	Gm166	coiled-coil domain containing 189	protein-coding
D4H8_peak_7611	chr8	69625213	69625616	+	307	NA	promoter-TSS (NM_001045553)	promoter-TSS (NM_001045553)	134	NM_172754	234362	Mm.458487	NM_172754	ENSMUSG00000060427	Zfp868	AI449175|AW108241|C530032E20|mszf62	zinc finger protein 868	protein-coding
D4H8_peak_2446	chr14	21499963	21501264	+	307	NA	intron (NM_017479, intron 1 of 16)	CpG	828	NM_017479	54169	Mm.248967	NM_017479	ENSMUSG00000021767	Kat6b	AI507552|B130044K16Rik|MYST-4|Morf|Myst4|mKIAA0383|qkf|querkopf	K(lysine) acetyltransferase 6B	protein-coding
D4H8_peak_4053	chr19	8819372	8820108	+	306	NA	promoter-TSS (NM_027412)	promoter-TSS (NM_027412)	339	NM_001081196	68693	Mm.476519	NM_001081196	ENSMUSG00000071659	Hnrnpul2	1110031M08Rik|AI465155|Hnrpul2	heterogeneous nuclear ribonucleoprotein U-like 2	protein-coding
D4H8_peak_765	chr10	80622027	80622631	+	303	NA	promoter-TSS (NM_134002)	promoter-TSS (NM_134002)	-451	NM_134002	103236	Mm.29873	NM_134002	ENSMUSG00000003345	Csnk1g2	2810429I12Rik|AI463719	casein kinase 1, gamma 2	protein-coding
D4H8_peak_7456	chr8	4166031	4166487	+	301	NA	promoter-TSS (NM_001039578)	promoter-TSS (NM_001039578)	-308	NM_001039578	213027	Mm.437106	NM_153536	ENSMUSG00000011832	Evi5l	1700084G18Rik|2310039H16Rik|3110007G05Rik|B130050I23Rik	ecotropic viral integration site 5 like	protein-coding
D4H8_peak_2411	chr13	119601926	119602191	+	300	NA	intron (NM_001039244, intron 2 of 2)	intron (NM_001039244, intron 2 of 2)	-21761	NM_020279	56838	Mm.143745	NM_020279	ENSMUSG00000074715	Ccl28	CCK1|MEC|Scya28	chemokine (C-C motif) ligand 28	protein-coding
D4H8_peak_6814	chr6	146577406	146577876	+	300	NA	promoter-TSS (NM_026218)	promoter-TSS (NM_026218)	194	NM_138757	71177	Mm.271774	NM_138757	ENSMUSG00000040250	Asun	4933424B01Rik|Spata30	asunder, spermatogenesis regulator	protein-coding
D4H8_peak_6203	chr5	120612659	120613395	+	300	NA	promoter-TSS (NM_029096)	promoter-TSS (NM_029096)	-103	NM_028041	71990	Mm.24495	NM_028041	ENSMUSG00000029599	Ddx54	2410015A15Rik|AI414901|DP97	DEAD (Asp-Glu-Ala-Asp) box polypeptide 54	protein-coding
D4H8_peak_4940	chr3	8923451	8923866	+	296	NA	exon (NM_025434, exon 1 of 3)	exon (NM_025434, exon 1 of 3)	199	NM_025434	66230	Mm.38460	NM_025434	ENSMUSG00000040269	Mrps28	1500012D08Rik|AW061224	mitochondrial ribosomal protein S28	protein-coding
D4H8_peak_7301	chr7	119895786	119896568	+	293	NA	promoter-TSS (NM_001163703)	promoter-TSS (NM_001163703)	-115	NM_029610	73919	Mm.46381	NM_029610	ENSMUSG00000030922	Lyrm1	1110065L10Rik|2310004B22Rik|4930404J24Rik	LYR motif containing 1	protein-coding
D4H8_peak_225	chr1	92180318	92181112	+	293	NA	promoter-TSS (NM_207225)	promoter-TSS (NM_207225)	-374	NM_207225	208727	Mm.318567	NM_207225	ENSMUSG00000026313	Hdac4	4932408F19Rik|HD4	histone deacetylase 4	protein-coding
D4H8_peak_5339	chr4	6772223	6773073	+	292	NA	intron (NM_145711, intron 3 of 8)	intron (NM_145711, intron 3 of 8)	218075	NM_145711	252838	Mm.435828	NM_145711	ENSMUSG00000041272	Tox	1700007F02Rik	thymocyte selection-associated high mobility group box	protein-coding
D4H8_peak_3200	chr16	42875101	42875845	+	292	NA	non-coding (NR_040521, exon 1 of 4)	non-coding (NR_040521, exon 1 of 4)	114	NR_040521	75722	Mm.243747	NR_040521	ENSMUSG00000075070	4932412D23Rik	ENSMUSG00000075070|Gm10809	RIKEN cDNA 4932412D23 gene	ncRNA
D4H8_peak_5090	chr3	88177749	88178180	+	292	NA	promoter-TSS (NR_045997)	promoter-TSS (NR_045997)	-179	NR_045997	76642	Mm.424420	NR_045997	ENSMUSG00000096935	1700113A16Rik	2210408E11Rik|AA408983	RIKEN cDNA 1700113A16 gene	ncRNA
D4H8_peak_2948	chr15	85634451	85635001	+	291	NA	Intergenic	CpG	-52905	NM_009528	22422	Mm.306946	NM_009528	ENSMUSG00000022382	Wnt7b	Wnt-7b	wingless-type MMTV integration site family, member 7B	protein-coding
D4H8_peak_5993	chr5	41707913	41708452	+	290	NA	promoter-TSS (NM_001310589)	promoter-TSS (NM_001310589)	-3	NM_001310590	100972	Mm.41555	NM_027295	ENSMUSG00000029128	Rab28	2700023P08Rik|AW496496	RAB28, member RAS oncogene family	protein-coding
D4H8_peak_2435	chr14	19415729	19415939	+	290	NA	Intergenic	GSAT_MM|Satellite|Satellite	186753	NM_001024706	432825	Mm.327147	NM_001024706	ENSMUSG00000095024	Gm5458	EG432825	predicted gene 5458	protein-coding
D4H8_peak_5919	chr5	24394378	24394681	+	286	NA	exon (NM_029020, exon 1 of 16)	exon (NM_029020, exon 1 of 16)	373	NM_029020	74610	Mm.283914	NM_029020	ENSMUSG00000028973	Abcb8	4833412N02Rik|AA409895	ATP-binding cassette, sub-family B (MDR/TAP), member 8	protein-coding
D4H8_peak_7635	chr8	70698495	70699115	+	286	NA	5' UTR (NM_001286944, exon 1 of 1)	5' UTR (NM_001286944, exon 1 of 1)	1066	NM_001286944	16478	Mm.419851	NM_010592	ENSMUSG00000071076	Jund	Jund1	jun D proto-oncogene	protein-coding
D4H8_peak_6231	chr5	124327582	124328110	+	284	NA	promoter-TSS (NM_001134717)	promoter-TSS (NM_001134717)	126	NM_001081323	269702	Mm.60224	NM_001081323	ENSMUSG00000038126	Mphosph9	4930548D04Rik|9630025B04Rik|AW413446|AW547060|B930097C17Rik|C87456|MPP-9|MPP9	M-phase phosphoprotein 9	protein-coding
D4H8_peak_2571	chr14	56778259	56778732	+	284	NA	promoter-TSS (NM_025682)	promoter-TSS (NM_025682)	-179	NM_025682	66645	Mm.20129	NM_025682	ENSMUSG00000021938	Pspc1	5730470C09Rik|AI327109|AI449052|PSP1	paraspeckle protein 1	protein-coding
D4H8_peak_7425	chr7	141447244	141447623	+	283	NA	promoter-TSS (NM_026020)	promoter-TSS (NM_026020)	-217	NM_026020	67186	Mm.380435	NM_026020	ENSMUSG00000025508	Rplp2	2700049I22Rik	ribosomal protein, large P2	protein-coding
D4H8_peak_610	chr10	40348789	40349598	+	282	NA	promoter-TSS (NM_001168304)	promoter-TSS (NM_001168304)	-115	NM_001291817	78334	Mm.200924	NM_198164	ENSMUSG00000038481	Cdk19	2700084L06Rik|AI845279|AW228747|CDK11|Cdc2l6|mKIAA1028	cyclin-dependent kinase 19	protein-coding
D4H8_peak_2993	chr15	98534013	98534426	+	282	NA	promoter-TSS (NM_001289439)	promoter-TSS (NM_001289439)	50	NM_133714	69612	Mm.229107	NM_133714	ENSMUSG00000022992	Kansl2	2310037I24Rik|B930009D17	KAT8 regulatory NSL complex subunit 2	protein-coding
D4H8_peak_3669	chr17	84790594	84790957	+	280	NA	promoter-TSS (NM_028233)	promoter-TSS (NM_028233)	11	NM_028233	72416	Mm.217027	NM_028233	ENSMUSG00000024120	Lrpprc	3110001K13Rik|C76645|Gp130|Lrp130|Lsfc	leucine-rich PPR-motif containing	protein-coding
D4H8_peak_6905	chr7	19715483	19716161	+	280	NA	promoter-TSS (NM_001109748)	promoter-TSS (NM_001109748)	-393	NM_016871	53333	Mm.61682	NM_016871	ENSMUSG00000002984	Tomm40	AW539759|Mom35|Tom40	translocase of outer mitochondrial membrane 40 homolog (yeast)	protein-coding
D4H8_peak_3670	chr17	84957229	84957939	+	279	NA	promoter-TSS (NM_011151)	promoter-TSS (NM_011151)	126	NR_027930	68531	Mm.249695	NR_027929	ENSMUSG00000097047	1110020A21Rik	2600015P10Rik	RIKEN cDNA 1110020A21 gene	ncRNA
D4H8_peak_3325	chr17	3081502	3082460	+	278	NA	intron (NR_003519, intron 1 of 7)	intron (NR_003519, intron 1 of 7)	2202	NR_003519	328734	Mm.335641	NR_003519		Pisd-ps2	D030013I16Rik	phosphatidylserine decarboxylase, pseudogene 2	pseudo
D4H8_peak_1553	chr11	106788236	106789235	+	277	NA	promoter-TSS (NM_177088)	promoter-TSS (NM_177088)	-241	NM_007840	13207	Mm.491096	NM_007840	ENSMUSG00000020719	Ddx5	2600009A06Rik|G17P1|HUMP68|Hlr1|p68	DEAD (Asp-Glu-Ala-Asp) box polypeptide 5	protein-coding
D4H8_peak_6318	chr5	137600752	137601240	+	276	NA	promoter-TSS (NM_030037)	promoter-TSS (NM_030037)	63	NM_030037	68929	Mm.41355	NM_030037	ENSMUSG00000037221	Mospd3	1190005J19Rik|5133401H10Rik|Gtig2|R124	motile sperm domain containing 3	protein-coding
D4H8_peak_3119	chr16	18811713	18812556	+	276	NA	promoter-TSS (NM_001161623)	promoter-TSS (NM_001161623)	-160	NR_028403	22230	Mm.237594	NM_011672	ENSMUSG00000005262	Ufd1l	Ufd1	ubiquitin fusion degradation 1 like	protein-coding
D4H8_peak_786	chr10	81320413	81321164	+	276	NA	promoter-TSS (NM_027381)	promoter-TSS (NM_027381)	-315	NM_027381	70312	Mm.87628	NM_027381	ENSMUSG00000034889	Cactin	2510012J08Rik	cactin, spliceosome C complex subunit	protein-coding
D4H8_peak_3627	chr17	71002201	71002872	+	276	NA	promoter-TSS (NM_026064)	promoter-TSS (NM_026064)	-3	NM_026064	67268	Mm.489605	NM_026064	ENSMUSG00000024048	Myl12a	2900073G15Rik|AI838292|C80200	myosin, light chain 12A, regulatory, non-sarcomeric	protein-coding
D4H8_peak_4708	chr2	136890966	136892157	+	275	NA	promoter-TSS (NM_001286983)	promoter-TSS (NM_001286983)	-155	NM_001286983	59030	Mm.272570	NM_021527	ENSMUSG00000027274	Mkks	1300013E18Rik|AI463362|AI957237|Bbs6	McKusick-Kaufman syndrome	protein-coding
D4H8_peak_7046	chr7	44986340	44987150	+	272	NA	promoter-TSS (NR_045266)	promoter-TSS (NR_045266)	-155	NR_045266	100502630	Mm.490013	NR_045266	ENSMUSG00000087138	Gm15545	OTTMUSG00000023473	predicted gene 15545	ncRNA
D4H8_peak_3577	chr17	55959124	55959450	+	272	NA	promoter-TSS (NM_028381)	promoter-TSS (NM_028381)	100	NM_028381	72886	Mm.22796	NM_028381	ENSMUSG00000003208	Ccdc94	2900016D05Rik|AI413813	coiled-coil domain containing 94	protein-coding
D4H8_peak_7659	chr8	72239670	72240379	+	272	NA	promoter-TSS (NM_007456)	promoter-TSS (NM_007456)	6	NM_007456	11767	Mm.290086	NM_007456	ENSMUSG00000003033	Ap1m1	AA408894|AP47|Adtm1A|Cltnm|mu1A	adaptor-related protein complex AP-1, mu subunit 1	protein-coding
D4H8_peak_6846	chr7	5038199	5038515	+	271	NA	promoter-TSS (NM_001039532)	promoter-TSS (NM_001039532)	89	NM_001039532	654801	Mm.333548	NM_001039532	ENSMUSG00000043290	Zfp784	C730049F21Rik|Znf784	zinc finger protein 784	protein-coding
D4H8_peak_6933	chr7	27178528	27179134	+	270	NA	promoter-TSS (NM_029391)	promoter-TSS (NM_029391)	52	NM_029391	19342	Mm.482114	NM_029391	ENSMUSG00000053291	Rab4b	1500031G17Rik	RAB4B, member RAS oncogene family	protein-coding
D4H8_peak_7262	chr7	111082664	111083352	+	269	NA	promoter-TSS (NM_013507)	promoter-TSS (NM_013507)	22	NM_001040131	13690	Mm.185453	NM_013507	ENSMUSG00000005610	Eif4g2	DAP-5|E130105L11Rik|Nat1|Natm1|p97	eukaryotic translation initiation factor 4, gamma 2	protein-coding
D4H8_peak_3592	chr17	56626983	56627306	+	269	NA	promoter-TSS (NM_028782)	promoter-TSS (NM_028782)	-241	NM_028782	74142	Mm.329136	NM_028782	ENSMUSG00000041168	Lonp1	1200017E13Rik|LON|Prss15	lon peptidase 1, mitochondrial	protein-coding
D4H8_peak_3840	chr18	54828050	54828533	+	269	NA	Intergenic	Intergenic	161889	NM_175751	269023	Mm.192984	NM_175751	ENSMUSG00000052713	Zfp608	4932417D18Rik|D430007A19Rik|Znf608	zinc finger protein 608	protein-coding
D4H8_peak_4965	chr3	30995465	30995778	+	268	NA	promoter-TSS (NM_008857)	promoter-TSS (NM_008857)	-150	NM_008857	18759	Mm.291554	NM_008857	ENSMUSG00000037643	Prkci	2310021H13Rik|AI427505|PKClambda|Pkci|Pkcl|Prkcl|aPKClambda|mKIAA4165	protein kinase C, iota	protein-coding
D4H8_peak_6892	chr7	19227908	19228825	+	268	NA	promoter-TSS (NM_207525)	promoter-TSS (NM_207525)	-23	NM_207525	403187	Mm.239583	NM_207525	ENSMUSG00000052214	Opa3	D630048P19Rik|Gm1425|Gm472	optic atrophy 3	protein-coding
D4H8_peak_1840	chr12	72085413	72086071	+	268	NA	promoter-TSS (NM_024205)	promoter-TSS (NM_024205)	-97	NM_024205	104771	Mm.258935	NM_024205	ENSMUSG00000005078	Jkamp	1200003C05Rik|2310047L11Rik|Jamp	JNK1/MAPK8-associated membrane protein	protein-coding
D4H8_peak_5706	chr4	129640717	129641123	+	267	NA	promoter-TSS (NM_001005506)	promoter-TSS (NM_001005506)	-115	NM_001005506	109658	Mm.268863	NM_001005506	ENSMUSG00000053841	Txlna	2600010N21Rik|AI425952|AW209241|Il14|Txln	taxilin alpha	protein-coding
D4H8_peak_1881	chr12	80643912	80644225	+	267	NA	promoter-TSS (NM_026244)	promoter-TSS (NM_026244)	43	NM_007951	13877	Mm.246551	NM_007951	ENSMUSG00000021131	Erh	Mer|Prei1	enhancer of rudimentary homolog (Drosophila)	protein-coding
D4H8_peak_4722	chr2	145620890	145621320	+	267	NA	intron (NM_053195, intron 15 of 16)	B1_Mur1|SINE|Alu	-66123	NM_001037929	627302	Mm.445953	NM_001037929		Gm14092	OTTMUSG00000015643	predicted gene 14092	protein-coding
D4H8_peak_4697	chr2	131261997	131262529	+	267	NA	promoter-TSS (NM_153501)	promoter-TSS (NM_153501)	-237	NM_153501	74450	Mm.101264	NM_153501	ENSMUSG00000037514	Pank2	4933409I19Rik|AI642621	pantothenate kinase 2	protein-coding
D4H8_peak_767	chr10	80676323	80676693	+	267	NA	promoter-TSS (NM_021462)	promoter-TSS (NM_021462)	-215	NM_021462	17347	Mm.42126	NM_021462	ENSMUSG00000020190	Mknk2	2010016G11Rik|Gprk7|Mnk2	MAP kinase-interacting serine/threonine kinase 2	protein-coding
D4H8_peak_7043	chr7	44929566	44929956	+	266	NA	promoter-TSS (NM_001077264)	promoter-TSS (NM_001077264)	-271	NM_001077264	11771	Mm.6877	NM_007458	ENSMUSG00000060279	Ap2a1	Adtaa	adaptor-related protein complex 2, alpha 1 subunit	protein-coding
D4H8_peak_7490	chr8	15519854	15520063	+	265	NA	Intergenic	LSU-rRNA_Hsa|rRNA|rRNA	462305	NM_008664	17930	Mm.272115	NM_008664	ENSMUSG00000031461	Myom2	AW146149	myomesin 2	protein-coding
D4H8_peak_7667	chr8	75033627	75034086	+	265	NA	intron (NM_001136259, intron 1 of 15)	CpG	170	NM_001136259	21968	Mm.1967	NM_011622	ENSMUSG00000042870	Tom1	-	target of myb1 trafficking protein	protein-coding
D4H8_peak_7358	chr7	128238082	128238528	+	265	NA	promoter-TSS (NM_177001)	promoter-TSS (NM_177001)	-274	NM_177001	100043133	Mm.183647	NM_177001	ENSMUSG00000062944	9130023H24Rik	GLI4	RIKEN cDNA 9130023H24 gene	protein-coding
D4H8_peak_5962	chr5	33652118	33652757	+	264	NA	TTS (NM_026698)	TTS (NM_026698)	137	NM_001289724	20492	Mm.4172	NM_009193	ENSMUSG00000004642	Slbp	-	stem-loop binding protein	protein-coding
D4H8_peak_392	chr1	165460490	165461237	+	264	NA	promoter-TSS (NM_028759)	promoter-TSS (NM_028759)	-345	NM_027430	70456	Mm.195625	NM_027430	ENSMUSG00000026568	Mpc2	0610006C01Rik|2010002I07Rik|2610205H19Rik|AA108335|Brp44|ESTM43	mitochondrial pyruvate carrier 2	protein-coding
D4H8_peak_8361	chrX	7841314	7841832	+	264	NA	promoter-TSS (NM_001290536)	promoter-TSS (NM_001290536)	-258	NM_001290536	54644	Mm.142827	NM_138604	ENSMUSG00000031154	Otud5	AA407879|AI553596|BB114028|DUBA|DXImx46e|Sfc7	OTU domain containing 5	protein-coding
D4H8_peak_2213	chr13	55444650	55445266	+	262	NA	promoter-TSS (NM_001286064)	promoter-TSS (NM_001286064)	-114	NM_001286063	26385	Mm.10193	NM_011938	ENSMUSG00000074886	Grk6	Gprk6	G protein-coupled receptor kinase 6	protein-coding
D4H8_peak_4260	chr2	5951114	5951509	+	262	NA	promoter-TSS (NM_001081132)	promoter-TSS (NM_001081132)	-158	NM_001081132	326622	Mm.31102	NM_001081132	ENSMUSG00000043241	Upf2	-	UPF2 regulator of nonsense transcripts homolog (yeast)	protein-coding
D4H8_peak_3582	chr17	56079066	56079591	+	262	NA	promoter-TSS (NM_001304785)	promoter-TSS (NM_001304785)	-303	NM_008233	15193	Mm.12966	NM_008233	ENSMUSG00000002833	Hdgfrp2	HRP-2	hepatoma-derived growth factor, related protein 2	protein-coding
D4H8_peak_5407	chr4	40142982	40143418	+	261	NA	promoter-TSS (NM_007386)	promoter-TSS (NM_007386)	-65	NM_007386	11428	Mm.331547	NM_007386	ENSMUSG00000028405	Aco1	Aco-1|Irebp|Irp1	aconitase 1	protein-coding
D4H8_peak_4715	chr2	142334409	142335545	+	261	NA	intron (NM_001013802, intron 16 of 18)	intron (NM_001013802, intron 16 of 18)	566487	NM_001081133	16558	Mm.251934	NM_001081133	ENSMUSG00000038844	Kif16b	8430434E15Rik|AA623607|AI789011|C80253|C80902|mKIAA1590	kinesin family member 16B	protein-coding
D4H8_peak_914	chr10	119239848	119240549	+	259	NA	promoter-TSS (NM_027994)	promoter-TSS (NM_027994)	-143	NM_027994	71902	Mm.203965	NM_027994	ENSMUSG00000020114	Cand1	2310038O07Rik|6330512O03Rik|AI195005|AI846556|D10Ertd516e|Tp120a|mKIAA0829	cullin associated and neddylation disassociated 1	protein-coding
D4H8_peak_7844	chr8	120589076	120589552	+	259	NA	promoter-TSS (NM_178856)	promoter-TSS (NM_178856)	-239	NM_178856	272551	Mm.275910	NM_178856	ENSMUSG00000031821	Gins2	2210013I18Rik|4833427B12Rik|AI323585|Pfs2	GINS complex subunit 2 (Psf2 homolog)	protein-coding
D4H8_peak_3095	chr16	15637409	15637962	+	258	NA	promoter-TSS (NM_011159)	promoter-TSS (NM_011159)	-181	NM_011159	19090	Mm.71	NM_011159	ENSMUSG00000022672	Prkdc	AI326420|AU019811|DNA-PKcs|DNAPDcs|DNAPK|DNPK1|DOXNPH|HYRC1|XRCC7|dxnph|p460|scid|slip	protein kinase, DNA activated, catalytic polypeptide	protein-coding
D4H8_peak_2334	chr13	92354727	92355108	+	258	NA	promoter-TSS (NM_010829)	promoter-TSS (NM_010829)	86	NM_001311120	17686	Mm.343101	NM_010829	ENSMUSG00000014850	Msh3	D13Em1|Rep-3|Rep3	mutS homolog 3	protein-coding
D4H8_peak_5110	chr3	89418263	89419070	+	257	NA	promoter-TSS (NM_016904)	promoter-TSS (NM_016904)	115	NM_011368	20416	Mm.86595	NM_011368	ENSMUSG00000042626	Shc1	Shc|ShcA|p66|p66shc	src homology 2 domain-containing transforming protein C1	protein-coding
D4H8_peak_6660	chr6	97528776	97529891	+	257	NA	intron (NM_145148, intron 1 of 23)	intron (NM_145148, intron 1 of 23)	-41513	NM_001346637	232288	Mm.27789	NM_145148	ENSMUSG00000030064	Frmd4b	6030440G05Rik|C87375|GOBLIN|GRSP1|R74720	FERM domain containing 4B	protein-coding
D4H8_peak_6087	chr5	97194898	97195610	+	256	NA	Intergenic	Intergenic	-83658	NM_198422	231474	Mm.332505	NM_198422	ENSMUSG00000055725	Paqr3	6330415A20Rik|AY424292|RKTG	progestin and adipoQ receptor family member III	protein-coding
D4H8_peak_3619	chr17	66479845	66480588	+	255	NA	Intergenic	Intergenic	-30466	NM_001114098	68617	Mm.33421	NM_172963	ENSMUSG00000052105	Mtcl1	1110012J17Rik|Ccdc165|D130071O13|Kiaa0802|Soga2|mKIAA0802|t8219b25	microtubule crosslinking factor 1	protein-coding
D4H8_peak_7758	chr8	95807513	95808166	+	255	NA	promoter-TSS (NM_178078)	promoter-TSS (NM_178078)	-377	NM_153164	234594	Mm.259220	NM_153164	ENSMUSG00000036550	Cnot1	6030411K04Rik|AA815922|D830048B13	CCR4-NOT transcription complex, subunit 1	protein-coding
D4H8_peak_442	chr1	176814061	176814745	+	254	NA	promoter-TSS (NM_029756)	promoter-TSS (NM_029756)	-257	NM_029756	76816	Mm.171399	NM_029756	ENSMUSG00000026504	Sdccag8	2700048G21Rik|5730470G24Rik|Cccap	serologically defined colon cancer antigen 8	protein-coding
D4H8_peak_2466	chr14	25108230	25109085	+	253	NA	Intergenic	Intergenic	34584	NR_045718	75862	Mm.109191	NR_045718		4930572O13Rik	-	RIKEN cDNA 4930572O13 gene	ncRNA
D4H8_peak_6942	chr7	27473301	27473801	+	252	NA	promoter-TSS (NM_133210)	promoter-TSS (NM_133210)	-289	NM_133210	170742	Mm.200120	NM_133210	ENSMUSG00000055200	Sertad3	AW124805|D1Mgi51|Rbt1|Sei3	SERTA domain containing 3	protein-coding
D4H8_peak_6886	chr7	18990699	18991125	+	252	NA	promoter-TSS (NM_145579)	promoter-TSS (NM_145579)	-333	NM_145579	232934	Mm.440069	NM_145579	ENSMUSG00000048481	Mypop	Myodysa|P42pop	Myb-related transcription factor, partner of profilin	protein-coding
D4H8_peak_7624	chr8	70212346	70212870	+	251	NA	promoter-TSS (NM_001007570)	promoter-TSS (NM_001007570)	-327	NM_001007570	73095	Mm.185413	NM_001007570	ENSMUSG00000002346	Slc25a42	2900084M01Rik	solute carrier family 25, member 42	protein-coding
D4H8_peak_8258	chr9	106281013	106281290	+	251	NA	promoter-TSS (NM_027354)	promoter-TSS (NM_027354)	90	NM_027354	70235	Mm.23054	NM_027354	ENSMUSG00000023345	Poc1a	2510040D07Rik|Wdr51a|cha	POC1 centriolar protein A	protein-coding
D4H8_peak_7042	chr7	44895616	44896113	+	250	NA	promoter-TSS (NM_027376)	promoter-TSS (NM_027376)	-215	NM_027376	70300	Mm.276298	NM_027376	ENSMUSG00000011658	Fuz	2600013E07Rik|b2b1273Clo	fuzzy planar cell polarity protein	protein-coding
D4H8_peak_8437	chrX	76598920	76599127	+	250	NA	intron (NM_001201395, intron 1 of 1)	SYNREP_MM|Satellite|Satellite	3901	NM_001201395	74987	Mm.107996	NM_001201395	ENSMUSG00000079525	Cldn34d	4930468A15Rik	claudin 34D	protein-coding
D4H8_peak_4212	chr19	53599938	53600445	+	249	NA	promoter-TSS (NM_007790)	promoter-TSS (NM_007790)	-205	NM_007790	13006	Mm.14910	NM_007790	ENSMUSG00000024974	Smc3	Bamacan|Cspg6|HCAP|Mmip1|SMC-3|SmcD	structural maintenance of chromosomes 3	protein-coding
D4H8_peak_7074	chr7	45814310	45814668	+	249	NA	promoter-TSS (NM_001112701)	promoter-TSS (NM_001112701)	-173	NM_011181	19158	Mm.272130	NM_011181	ENSMUSG00000003269	Cyth2	ARNO|CLM2|Pscd2	cytohesin 2	protein-coding
D4H8_peak_4799	chr2	155381525	155382518	+	249	NA	intron (NM_178111, intron 1 of 3)	CpG	165	NM_178111	68728	Mm.293605	NM_178111	ENSMUSG00000038375	Trp53inp2	1110029F20Rik|Tp53inp2	transformation related protein 53 inducible nuclear protein 2	protein-coding
D4H8_peak_992	chr11	5099076	5099391	+	248	NA	promoter-TSS (NM_177370)	promoter-TSS (NM_177370)	-40	NM_177370	279766	Mm.260866	NM_177370	ENSMUSG00000034175	Rhbdd3	Ptag	rhomboid domain containing 3	protein-coding
D4H8_peak_5269	chr3	127553001	127553385	+	248	NA	promoter-TSS (NM_197997)	promoter-TSS (NM_197997)	156	NM_138593	28036	Mm.291032	NM_138593	ENSMUSG00000027968	Larp7	C330027G06Rik|D3Wsu161e	La ribonucleoprotein domain family, member 7	protein-coding
D4H8_peak_4562	chr2	102663671	102664058	+	247	NA	intron (NM_001077514, intron 1 of 10)	intron (NM_001077514, intron 1 of 10)	5181	NM_001077514	20511	Mm.267547	NM_011393	ENSMUSG00000005089	Slc1a2	1700091C19Rik|2900019G14Rik|AI159670|Eaat2|GLT-1|GLT1|MGLT1	solute carrier family 1 (glial high affinity glutamate transporter), member 2	protein-coding
D4H8_peak_4727	chr2	146117216	146118069	+	246	NA	Intergenic	Intergenic	-104355	NM_016889	53626	Mm.379070	NM_016889	ENSMUSG00000068154	Insm1	IA-1	insulinoma-associated 1	protein-coding
D4H8_peak_1589	chr11	114795309	114796220	+	246	NA	exon (NM_028055, exon 1 of 3)	exon (NM_028055, exon 1 of 3)	128	NM_028055	72014	Mm.38347	NM_028055	ENSMUSG00000000202	Btbd17	1500005I02Rik|Tango10a	BTB (POZ) domain containing 17	protein-coding
D4H8_peak_1156	chr11	58330392	58330692	+	246	NA	promoter-TSS (NM_024480)	promoter-TSS (NM_024480)	-165	NM_001308167	79566	Mm.290534	NM_024480	ENSMUSG00000013646	Sh3bp5l	2310074E09Rik|BC003251|mKIAA1720	SH3 binding domain protein 5 like	protein-coding
D4H8_peak_7765	chr8	105289239	105289575	+	246	NA	TTS (NM_177788)	TTS (NM_177788)	121	NM_001166394	74356	Mm.204876	NM_028888	ENSMUSG00000014837	4931428F04Rik	AI426165|Kiaa0895l	RIKEN cDNA 4931428F04 gene	protein-coding
D4H8_peak_162	chr1	74284669	74285015	+	246	NA	promoter-TSS (NM_025580)	promoter-TSS (NM_025580)	-104	NM_001190444	227290	Mm.379371	NM_146110	ENSMUSG00000006299	Aamp	AU040907|Aamp-rs	angio-associated migratory protein	protein-coding
D4H8_peak_1255	chr11	69837816	69838456	+	246	NA	promoter-TSS (NM_026982)	promoter-TSS (NM_026982)	-389	NM_026982	69186	Mm.248772	NM_026982	ENSMUSG00000070394	Tmem256	1810027O10Rik|3110009M16Rik	transmembrane protein 256	protein-coding
D4H8_peak_751	chr10	80148793	80149591	+	245	NA	promoter-TSS (NM_001305799)	promoter-TSS (NM_001305799)	-490	NM_001305799	59090	Mm.143813	NM_021565	ENSMUSG00000035621	Midn	3000003C15Rik	midnolin	protein-coding
D4H8_peak_4095	chr19	21789332	21790370	+	245	NA	intron (NM_031997, intron 2 of 24)	intron (NM_031997, intron 2 of 24)	11511	NM_001033759	83921	Mm.329776	NM_031997	ENSMUSG00000024754	Tmem2	-	transmembrane protein 2	protein-coding
D4H8_peak_5623	chr4	117202290	117202875	+	244	NA	Intergenic	U5|snRNA|snRNA	-19958	NM_134471	73804	Mm.247651	NM_134471	ENSMUSG00000028678	Kif2c	4930402F02Rik|ESTM5|Knsl6|MCAK|X83316	kinesin family member 2C	protein-coding
D4H8_peak_2911	chr15	80255072	80255499	+	244	NA	5' UTR (NM_009716, exon 1 of 3)	5' UTR (NM_009716, exon 1 of 3)	101	NM_001287180	11911	Mm.641	NM_009716	ENSMUSG00000042406	Atf4	Atf-4|C/ATF|CREB2|TAXREB67	activating transcription factor 4	protein-coding
D4H8_peak_263	chr1	125560528	125561020	+	244	NA	promoter-TSS (NM_028787)	promoter-TSS (NM_028787)	-242	NM_028787	74150	Mm.28654	NM_028787	ENSMUSG00000026342	Slc35f5	1300003P13Rik|AI646727	solute carrier family 35, member F5	protein-coding
D4H8_peak_2913	chr15	80710759	80711192	+	243	NA	promoter-TSS (NM_144812)	promoter-TSS (NM_144812)	-338	NM_144812	213988	Mm.131328	NM_144812	ENSMUSG00000047888	Tnrc6b	2700090M07Rik|A730065C02Rik|AI848765|D230019K20Rik	trinucleotide repeat containing 6b	protein-coding
D4H8_peak_6294	chr5	135186639	135187451	+	243	NA	promoter-TSS (NM_011714)	promoter-TSS (NM_011714)	-278	NM_011714	22385	Mm.40331	NM_011714	ENSMUSG00000002748	Baz1b	C87820|WSTF|Wbscr9	bromodomain adjacent to zinc finger domain, 1B	protein-coding
D4H8_peak_1144	chr11	55468991	55469702	+	243	NA	promoter-TSS (NM_013716)	promoter-TSS (NM_013716)	-406	NM_013716	27041	Mm.39631	NM_013716	ENSMUSG00000018583	G3bp1	AI849976|B430204O07|C87777|G3bp|mKIAA4115	GTPase activating protein (SH3 domain) binding protein 1	protein-coding
D4H8_peak_1419	chr11	93885736	93886125	+	242	NA	promoter-TSS (NM_134012)	promoter-TSS (NM_134012)	-164	NM_001013375	217109	Mm.379350	NM_001013375	ENSMUSG00000054079	Utp18	6230425C22Rik|6430513M13|Wdr50	UTP18 small subunit processome component	protein-coding
D4H8_peak_6915	chr7	24884047	24884604	+	242	NA	promoter-TSS (NM_023133)	promoter-TSS (NM_023133)	-389	NM_023133	20085	Mm.300281	NM_023133	ENSMUSG00000040952	Rps19	Dsk3	ribosomal protein S19	protein-coding
D4H8_peak_4493	chr2	75658531	75659663	+	241	NA	promoter-TSS (NM_198090)	promoter-TSS (NM_198090)	-162	NM_146130	229279	Mm.316306	NM_053263	ENSMUSG00000059005	Hnrnpa3	2410013L13Rik|2610209F03Rik|2610510D13Rik|Hnrpa3	heterogeneous nuclear ribonucleoprotein A3	protein-coding
D4H8_peak_3282	chr16	90143613	90144238	+	241	NA	non-coding (NR_033476, exon 1 of 1)	non-coding (NR_033476, exon 1 of 1)	1688	NR_033476	100038709	Mm.484070	NR_033476		Gm10789	ENSMUSG00000074924	predicted gene 10789	ncRNA
D4H8_peak_2379	chr13	107954813	107955388	+	241	NA	Intergenic	(T)n|Simple_repeat|Simple_repeat	-65036	NM_145456	67263	Mm.490418	NM_145456	ENSMUSG00000032846	Zswim6	2900036G02Rik|mKIAA1577	zinc finger SWIM-type containing 6	protein-coding
D4H8_peak_7474	chr8	11555386	11556411	+	239	NA	promoter-TSS (NM_001302457)	promoter-TSS (NM_001302457)	136	NM_001302458	26356	Mm.25709	NM_011919	ENSMUSG00000045969	Ing1	2610028J21Rik|AA407184|AI875420|mING1h|p33Ing1|p37Ing1b	inhibitor of growth family, member 1	protein-coding
D4H8_peak_4624	chr2	119208538	119208929	+	239	NA	promoter-TSS (NM_139139)	promoter-TSS (NM_139139)	13	NM_001164827	72008	Mm.386807	NM_028054	ENSMUSG00000068580	Zfyve19	1500041L05Rik|ANCHR	zinc finger, FYVE domain containing 19	protein-coding
D4H8_peak_4866	chr2	166905972	166906382	+	238	NA	promoter-TSS (NM_023565)	promoter-TSS (NM_023565)	81	NM_023565	110750	Mm.22417	NM_023565	ENSMUSG00000002718	Cse1l	2610100P18Rik|AA407533|Capts|Cas|Xpo2	chromosome segregation 1-like (S. cerevisiae)	protein-coding
D4H8_peak_7750	chr8	94601455	94601966	+	238	NA	promoter-TSS (NM_028221)	promoter-TSS (NM_028221)	16	NM_028221	102122	Mm.250425	NM_028221	ENSMUSG00000031774	Fam192a	1700001O11Rik|2310065K24Rik|AI596259|Nip30	family with sequence similarity 192, member A	protein-coding
D4H8_peak_7110	chr7	64392344	64392719	+	237	NA	promoter-TSS (NM_026483)	promoter-TSS (NM_026483)	-240	NM_028626	73724	Mm.10093	NM_028626	ENSMUSG00000033429	Mcee	1110007A04Rik	methylmalonyl CoA epimerase	protein-coding
D4H8_peak_7028	chr7	44304885	44305557	+	236	NA	intron (NM_009131, intron 3 of 3)	intron (NM_009131, intron 3 of 3)	1738	NM_009131	20256	Mm.20428	NM_009131	ENSMUSG00000004473	Clec11a	AW457320|Clecsf3|Scgf	C-type lectin domain family 11, member a	protein-coding
D4H8_peak_1910	chr12	85473225	85474314	+	235	NA	promoter-TSS (NM_010234)	promoter-TSS (NM_010234)	-132	NM_010234	14281	Mm.246513	NM_010234	ENSMUSG00000021250	Fos	D12Rfj1|c-fos|cFos	FBJ osteosarcoma oncogene	protein-coding
D4H8_peak_4681	chr2	128817535	128818581	+	235	NA	promoter-TSS (NM_028248)	promoter-TSS (NM_028248)	-245	NM_028248	72477	Mm.259688	NM_028248	ENSMUSG00000014353	Tmem87b	2610301K12Rik|2810431I02Rik|AU014804	transmembrane protein 87B	protein-coding
D4H8_peak_3514	chr17	35164703	35165453	+	235	NA	promoter-TSS (NM_020027)	promoter-TSS (NM_020027)	-201	NM_001199044	53761	Mm.272462	NM_020027	ENSMUSG00000024393	Prrc2a	3110039B05Rik|Bat-2|Bat2|D17H6S51E|G2|Wbp12|mKIAA4178	proline-rich coiled-coil 2A	protein-coding
D4H8_peak_757	chr10	80398991	80399801	+	235	NA	5' UTR (NM_013595, exon 1 of 7)	5' UTR (NM_013595, exon 1 of 7)	135	NM_013595	17192	Mm.7142	NM_013595	ENSMUSG00000035478	Mbd3	AI181826|AU019209	methyl-CpG binding domain protein 3	protein-coding
D4H8_peak_14	chr1	12398057	12398684	+	234	NA	Intergenic	Intergenic	-27616	NR_105759	102465961		NR_105759	ENSMUSG00000098555	Mir6341	Gm27262|mmu-mir-6341	microRNA 6341	ncRNA
D4H8_peak_6931	chr7	25754921	25755645	+	233	NA	promoter-TSS (NM_178089)	promoter-TSS (NM_178089)	-563	NM_144922	232989	Mm.254223	NM_144922	ENSMUSG00000040725	Hnrnpul1	E130317O14Rik|E1B-AP5|E1BAP5|Hnrnpul|Hnrpul1	heterogeneous nuclear ribonucleoprotein U-like 1	protein-coding
D4H8_peak_3717	chr18	10735261	10736401	+	233	NA	intron (NM_144860, intron 1 of 20)	intron (NM_144860, intron 1 of 20)	10206	NM_144860	225164	Mm.21500	NM_144860	ENSMUSG00000024294	Mib1	DIP-1|E430019M12Rik|Mib|mKIAA1323	mindbomb E3 ubiquitin protein ligase 1	protein-coding
D4H8_peak_3231	chr16	58408182	58408432	+	233	NA	promoter-TSS (NM_028523)	promoter-TSS (NM_028523)	-228	NM_028523	73379	Mm.373589	NM_028523	ENSMUSG00000035107	Dcbld2	1700055P21Rik|AW146002|CLCP1|Esdn	discoidin, CUB and LCCL domain containing 2	protein-coding
D4H8_peak_1182	chr11	61174935	61175510	+	233	NA	promoter-TSS (NM_001004143)	promoter-TSS (NM_001004143)	-163	NM_001004143	216825	Mm.30602	NM_001004143	ENSMUSG00000042506	Usp22	AI427806	ubiquitin specific peptidase 22	protein-coding
D4H8_peak_7634	chr8	70672989	70673652	+	232	NA	promoter-TSS (NM_015816)	promoter-TSS (NM_015816)	89	NM_015816	50783	Mm.248188	NM_015816	ENSMUSG00000031848	Lsm4	-	LSM4 homolog, U6 small nuclear RNA and mRNA degradation associated	protein-coding
D4H8_peak_5924	chr5	24685326	24685960	+	232	NA	promoter-TSS (NM_001305264)	promoter-TSS (NM_001305264)	-172	NM_001305264	53312	Mm.5856	NM_016736	ENSMUSG00000028954	Nub1	4931404D21Rik|6330412F12Rik|BS4|NY-REN-18	negative regulator of ubiquitin-like proteins 1	protein-coding
D4H8_peak_5894	chr5	15993454	15993978	+	231	NA	intron (NM_001110846, intron 1 of 37)	intron (NM_001110846, intron 1 of 37)	59025	NM_001110846	12293	Mm.159842	NM_009784	ENSMUSG00000040118	Cacna2d1	Ca(v)alpha2delta1|Cacna2|Cchl2a	calcium channel, voltage-dependent, alpha2/delta subunit 1	protein-coding
D4H8_peak_1067	chr11	31870398	31870897	+	231	NA	promoter-TSS (NM_026252)	promoter-TSS (NM_026252)	-293	NM_001290676	67579	Mm.339792	NM_026252	ENSMUSG00000020300	Cpeb4	Cpe-bp4|Cpeb-4|mCPEB-4	cytoplasmic polyadenylation element binding protein 4	protein-coding
D4H8_peak_1669	chr11	121236708	121237276	+	231	NA	promoter-TSS (NM_026272)	promoter-TSS (NM_026272)	-244	NM_026272	67608	Mm.291832	NM_026272	ENSMUSG00000000056	Narf	4430402O11Rik	nuclear prelamin A recognition factor	protein-coding
D4H8_peak_1036	chr11	20542735	20543392	+	231	NA	promoter-TSS (NM_021372)	promoter-TSS (NM_021372)	-190	NM_021372	58172	Mm.339676	NM_021372	ENSMUSG00000049800	Sertad2	AB041541|AU021878|Kiaa0127|MNCb-1504|SEI-2|Sei2|TRIP-Br2|mKIAA0127	SERTA domain containing 2	protein-coding
D4H8_peak_2445	chr14	21252483	21252972	+	231	NA	intron (NM_001243041, intron 6 of 10)	intron (NM_001243041, intron 6 of 10)	176575	NM_001243041	11534	Mm.188734	NM_134079	ENSMUSG00000039197	Adk	2310026J05Rik|5033405D03Rik|AI255373|AI987814|Ak	adenosine kinase	protein-coding
D4H8_peak_3601	chr17	57031523	57032129	+	231	NA	promoter-TSS (NM_010613)	promoter-TSS (NM_010613)	-319	NM_010613	16549	Mm.34296	NM_010613	ENSMUSG00000007670	Khsrp	6330409F21Rik|Fbp2|Fubp2|Ksrp	KH-type splicing regulatory protein	protein-coding
D4H8_peak_3886	chr18	63864087	63864668	+	230	NA	intron (NM_001014981, intron 20 of 27)	intron (NM_001014981, intron 20 of 27)	155682	NM_001014981	104082	Mm.30850	NM_001014981	ENSMUSG00000040560	Wdr7	AI462727|TRAG|mKIAA0541	WD repeat domain 7	protein-coding
D4H8_peak_4978	chr3	35088136	35088864	+	229	NA	Intergenic	Intergenic	-165849	NR_105799	102466155		NR_105799	ENSMUSG00000098862	Mir6378	Gm27706|mmu-mir-6378	microRNA 6378	ncRNA
D4H8_peak_2550	chr14	54618064	54618377	+	229	NA	promoter-TSS (NM_011186)	promoter-TSS (NM_011186)	-225	NM_011186	19173	Mm.8911	NM_011186	ENSMUSG00000022193	Psmb5	-	proteasome (prosome, macropain) subunit, beta type 5	protein-coding
D4H8_peak_274	chr1	128102524	128103478	+	228	NA	promoter-TSS (NM_001285945)	promoter-TSS (NM_001285945)	46	NM_001285945	226409	Mm.425048	NM_027678	ENSMUSG00000036086	Zranb3	4933425L19Rik|AH2|AI316834|C730006D09	zinc finger, RAN-binding domain containing 3	protein-coding
D4H8_peak_5479	chr4	54651806	54653024	+	228	NA	Intergenic	Intergenic	-295530	NM_172867	242466	Mm.102904	NM_172867	ENSMUSG00000060206	Zfp462	6030417H05|9430078C22Rik|Gt4-2|Zfpip	zinc finger protein 462	protein-coding
D4H8_peak_3699	chr18	5334500	5334915	+	228	NA	promoter-TSS (NM_178722)	promoter-TSS (NM_178722)	-268	NM_178722	240186	Mm.118257	NM_178722	ENSMUSG00000050945	Zfp438	9430031G09|9430091M14Rik|B830013J05Rik	zinc finger protein 438	protein-coding
D4H8_peak_7643	chr8	70873398	70873779	+	228	NA	promoter-TSS (NM_026964)	promoter-TSS (NM_026964)	-98	NM_026964	234388	Mm.295791	NM_026964	ENSMUSG00000007721	Ccdc124	1810023B24Rik	coiled-coil domain containing 124	protein-coding
D4H8_peak_2837	chr15	59647519	59648512	+	226	NA	promoter-TSS (NM_144549)	promoter-TSS (NM_144549)	-639	NM_144549	211770	Mm.40298	NM_144549	ENSMUSG00000032501	Trib1	A530090O15Rik|TRB-1|Trb1	tribbles pseudokinase 1	protein-coding
D4H8_peak_4870	chr2	167349248	167349563	+	226	NA	promoter-TSS (NM_019835)	promoter-TSS (NM_019835)	-227	NM_019835	56336	Mm.200886	NM_019835	ENSMUSG00000017929	B4galt5	9430078I07Rik|AW049941|AW539721	UDP-Gal:betaGlcNAc beta 1,4-galactosyltransferase, polypeptide 5	protein-coding
D4H8_peak_3397	chr17	23802872	23803379	+	226	NA	promoter-TSS (NM_175229)	promoter-TSS (NM_175229)	-62	NM_175229	75956	Mm.5222	NM_175229	ENSMUSG00000039218	Srrm2	5033413A03Rik|AA410130|SRm300|mKIAA0324	serine/arginine repetitive matrix 2	protein-coding
D4H8_peak_4547	chr2	94157892	94158511	+	225	NA	promoter-TSS (NM_019657)	promoter-TSS (NM_019657)	-292	NM_019657	56348	Mm.22505	NM_019657	ENSMUSG00000027195	Hsd17b12	2610510O05Rik|AI172963|KIK-I|Kik1	hydroxysteroid (17-beta) dehydrogenase 12	protein-coding
D4H8_peak_2934	chr15	82345873	82346361	+	225	NA	promoter-TSS (NM_026914)	promoter-TSS (NM_026914)	71	NM_026914	69029	Mm.260042	NM_026914	ENSMUSG00000022452	Smdt1	1500032L24Rik|Emre	single-pass membrane protein with aspartate rich tail 1	protein-coding
D4H8_peak_5452	chr4	45012007	45012710	+	224	NA	promoter-TSS (NM_001163284)	promoter-TSS (NM_001163284)	54	NM_001163284	230119	Mm.44222	NM_173399	ENSMUSG00000049657	Zbtb5	5930421I10|9430083K24Rik|AI646847|mKIAA0354	zinc finger and BTB domain containing 5	protein-coding
D4H8_peak_6495	chr6	49215070	49215903	+	223	NA	promoter-TSS (NM_023670)	promoter-TSS (NM_023670)	-532	NM_023670	140488	Mm.281018	NM_023670	ENSMUSG00000029814	Igf2bp3	2610101N11Rik|AA522010|AL022933|AU045931|IMP-3|IMP3|Koc13|Neilsen|mimp3	insulin-like growth factor 2 mRNA binding protein 3	protein-coding
D4H8_peak_4033	chr19	6979662	6980501	+	223	NA	intron (NM_008020, intron 1 of 5)	CpG	359	NM_008020	14227	Mm.4234	NM_008020	ENSMUSG00000056629	Fkbp2	13kDa|FKBP-2|mFKBP13|mFKBP2	FK506 binding protein 2	protein-coding
D4H8_peak_3318	chr16	96127577	96128114	+	223	NA	promoter-TSS (NM_008251)	promoter-TSS (NM_008251)	-120	NM_008251	15312	Mm.2756	NM_008251	ENSMUSG00000040681	Hmgn1	HMG-14|Hmg14	high mobility group nucleosomal binding domain 1	protein-coding
D4H8_peak_4598	chr2	113848754	113849375	+	223	NA	promoter-TSS (NM_181416)	promoter-TSS (NM_181416)	-403	NM_181416	228482	Mm.45753	NM_181416	ENSMUSG00000041219	Arhgap11a	6530401L14Rik|mKIAA0013	Rho GTPase activating protein 11A	protein-coding
D4H8_peak_2742	chr14	120477635	120478305	+	222	NA	promoter-TSS (NM_029519)	promoter-TSS (NM_029519)	-491	NM_029519	76108	Mm.261448	NM_029519	ENSMUSG00000051615	Rap2a	5830461H18Rik	RAS related protein 2a	protein-coding
D4H8_peak_4079	chr19	14597760	14598505	+	222	NA	promoter-TSS (NM_011600)	promoter-TSS (NM_011600)	51	NM_001302947	21888	Mm.103638	NM_011600	ENSMUSG00000024642	Tle4	5730411M05Rik|AA792082|Bce-1|Bce1|ESTM13|ESTM14|Grg4|X83332|X83333|grg-4	transducin-like enhancer of split 4	protein-coding
D4H8_peak_5312	chr3	145118524	145118848	+	222	NA	promoter-TSS (NM_025714)	promoter-TSS (NM_025714)	86	NM_025714	52184	Mm.259105	NM_025714	ENSMUSG00000028256	Odf2l	4733401D09Rik|9630045K08Rik|D3Ertd250e	outer dense fiber of sperm tails 2-like	protein-coding
D4H8_peak_7027	chr7	44246472	44247046	+	221	NA	promoter-TSS (NM_025880)	promoter-TSS (NM_025880)	37	NM_025880	668661	Mm.274492	NM_025880	ENSMUSG00000045411	2410002F23Rik	-	RIKEN cDNA 2410002F23 gene	protein-coding
D4H8_peak_7950	chr9	21955414	21956060	+	221	NA	promoter-TSS (NM_025870)	promoter-TSS (NM_025870)	-16	NM_025870	66962	Mm.46647	NM_025870	ENSMUSG00000051238	Swsap1	2310047B19Rik	SWIM type zinc finger 7 associated protein 1	protein-coding
D4H8_peak_7775	chr8	105860345	105860574	+	221	NA	promoter-TSS (NM_026532)	promoter-TSS (NM_026532)	-175	NM_026532	68051	Mm.455474	NM_026532	ENSMUSG00000008450	Nutf2	2700067I02Rik|AI115459|AI413596|AW546000|Ntf2|Ntf3|PP15	nuclear transport factor 2	protein-coding
D4H8_peak_2897	chr15	78876441	78877680	+	220	NA	promoter-TSS (NM_145929)	promoter-TSS (NM_145929)	-130	NM_145929	106039	Mm.251331	NM_145929	ENSMUSG00000033128	Gga1	4930406E12Rik|AU016030|AW209092	golgi associated, gamma adaptin ear containing, ARF binding protein 1	protein-coding
D4H8_peak_2561	chr14	55560007	55560900	+	220	NA	promoter-TSS (NM_001199009)	promoter-TSS (NM_001199009)	424	NR_037572	28199	Mm.11535	NM_133734	ENSMUSG00000022214	Dcaf11	0710008A13Rik|C76035|D14Ucla1|Dacf11|GLO14|Wdr23	DDB1 and CUL4 associated factor 11	protein-coding
D4H8_peak_4484	chr2	73386449	73386918	+	220	NA	promoter-TSS (NM_001276443)	promoter-TSS (NM_001276443)	-203	NM_001276444	68526	Mm.451014	NM_001080707	ENSMUSG00000041762	Gpr155	1110017O10Rik|DEPDC3|F730029F15Rik|PGR22	G protein-coupled receptor 155	protein-coding
D4H8_peak_1923	chr12	87266398	87266689	+	220	NA	promoter-TSS (NM_001142580)	promoter-TSS (NM_001142580)	-185	NM_146036	217737	Mm.22626	NM_146036	ENSMUSG00000021037	Ahsa1	BC023857|p38	AHA1, activator of heat shock protein ATPase 1	protein-coding
D4H8_peak_5328	chr3	153944137	153944818	+	220	NA	5' UTR (NM_007382, exon 1 of 12)	5' UTR (NM_007382, exon 1 of 12)	166	NM_007382	11364	Mm.10530	NM_007382	ENSMUSG00000062908	Acadm	AU018656|MCAD	acyl-Coenzyme A dehydrogenase, medium chain	protein-coding
D4H8_peak_7637	chr8	70776764	70777197	+	219	NA	promoter-TSS (NM_008841)	promoter-TSS (NM_008841)	118	NR_029440	72093	Mm.271208	NR_029440		2010320M18Rik	-	RIKEN cDNA 2010320M18 gene	ncRNA
D4H8_peak_6597	chr6	85332847	85333445	+	218	NA	intron (NM_178639, intron 1 of 13)	CpG	276	NM_178639	94282	Mm.121485	NM_178639	ENSMUSG00000033720	Sfxn5	C230001H08Rik	sideroflexin 5	protein-coding
D4H8_peak_7820	chr8	116978695	116978970	+	218	NA	5' UTR (NM_027103, exon 1 of 3)	5' UTR (NM_027103, exon 1 of 3)	111	NM_027103	69528	Mm.272846	NM_027103	ENSMUSG00000031847	1700030J22Rik	-	RIKEN cDNA 1700030J22 gene	protein-coding
D4H8_peak_3612	chr17	65613301	65614030	+	218	NA	promoter-TSS (NM_013933)	promoter-TSS (NM_013933)	-110	NM_013933	30960	Mm.266767	NM_013933	ENSMUSG00000024091	Vapa	33kDa|VAP33	vesicle-associated membrane protein, associated protein A	protein-coding
D4H8_peak_6089	chr5	97218385	97219377	+	218	NA	Intergenic	Intergenic	-107285	NM_198422	231474	Mm.332505	NM_198422	ENSMUSG00000055725	Paqr3	6330415A20Rik|AY424292|RKTG	progestin and adipoQ receptor family member III	protein-coding
D4H8_peak_6196	chr5	116591704	116593148	+	216	NA	promoter-TSS (NM_026886)	promoter-TSS (NM_026886)	-609	NM_026886	68955	Mm.146779	NM_026886	ENSMUSG00000063919	Srrm4	1500001A10Rik|B230202K19Rik|bv|mKIAA1853|nSR100	serine/arginine repetitive matrix 4	protein-coding
D4H8_peak_3223	chr16	55934562	55934906	+	216	NA	intron (NM_028815, intron 1 of 10)	intron (NM_028815, intron 1 of 10)	114	NM_001159365	74201	Mm.178427	NM_028815	ENSMUSG00000022604	Cep97	2810403B08Rik|4932439K18Rik|AA437768|E130116N02Rik|Lrriq2	centrosomal protein 97	protein-coding
D4H8_peak_6963	chr7	28741585	28742266	+	216	NA	promoter-TSS (NM_023637)	promoter-TSS (NM_023637)	-43	NM_023637	71984	Mm.333725	NM_023637	ENSMUSG00000070699	Sars2	2410015F05Rik|D7Ertd353e|SerRS|SerRSmt	seryl-aminoacyl-tRNA synthetase 2	protein-coding
D4H8_peak_214	chr1	89069727	89070628	+	216	NA	promoter-TSS (NM_133816)	promoter-TSS (NM_133816)	-285	NM_133816	98402	Mm.170983	NM_133816	ENSMUSG00000036206	Sh3bp4	AI594717|AW227605|BOG25	SH3-domain binding protein 4	protein-coding
D4H8_peak_5373	chr4	16163608	16164212	+	216	NA	promoter-TSS (NR_045765)	promoter-TSS (NR_045765)	-200	NR_045765	100415915	Mm.387180	NR_045765	ENSMUSG00000085112	A530072M11Rik	-	RIKEN cDNA gene A530072M11	ncRNA
D4H8_peak_6316	chr5	137501937	137502905	+	215	NA	promoter-TSS (NM_028753)	promoter-TSS (NM_028753)	8	NM_028753	74097	Mm.290242	NM_028753	ENSMUSG00000029715	Pop7	0610037N12Rik|AI852017|Rpp20	processing of precursor 7, ribonuclease P family, (S. cerevisiae)	protein-coding
D4H8_peak_6165	chr5	113908827	113909230	+	214	NA	promoter-TSS (NM_011779)	promoter-TSS (NM_011779)	-322	NM_011779	23790	Mm.260158	NM_011779	ENSMUSG00000004530	Coro1c	AL022675|AW455561|AW548837	coronin, actin binding protein 1C	protein-coding
D4H8_peak_3671	chr17	85090300	85090538	+	214	NA	promoter-TSS (NM_001163624)	promoter-TSS (NM_001163624)	-145	NM_001163624	213760	Mm.259035	NM_145984	ENSMUSG00000024127	Prepl	2810457N15Rik|9530014L06Rik|D030028O16Rik|mKIAA0436	prolyl endopeptidase-like	protein-coding
D4H8_peak_7647	chr8	71366909	71367492	+	213	NA	promoter-TSS (NM_025917)	promoter-TSS (NM_025917)	-17	NM_025917	67023	Mm.41890	NM_025917	ENSMUSG00000002395	Use1	2010315L10Rik|5730403H22Rik|AV002165|D12|Ed2|Q-snare|p31	unconventional SNARE in the ER 1 homolog (S. cerevisiae)	protein-coding
D4H8_peak_3706	chr18	6490153	6490813	+	213	NA	TTS (NR_035446)	TTS (NR_035446)	163	NR_035446	100316773		NR_035446	ENSMUSG00000084514	Mir1893	Mirn1893|mmu-mir-1893	microRNA 1893	ncRNA
D4H8_peak_6386	chr5	149636177	149636876	+	213	NA	promoter-TSS (NM_013559)	promoter-TSS (NM_013559)	-190	NM_001347534	15505	Mm.270681	NM_013559	ENSMUSG00000029657	Hsph1	105kDa|AI790491|Hsp105|Hsp110|hsp-E7I|hsp110/105	heat shock 105kDa/110kDa protein 1	protein-coding
D4H8_peak_3736	chr18	21300138	21300545	+	213	NA	promoter-TSS (NM_001033445)	promoter-TSS (NM_001033445)	-202	NM_001033445	381126	Mm.312276	NM_001033445	ENSMUSG00000042680	Garem1	C86169|Fam59a|Garem|Gm944|mKIAA4238	GRB2 associated regulator of MAPK1 subtype 1	protein-coding
D4H8_peak_1125	chr11	52231708	52232062	+	213	NA	promoter-TSS (NM_011543)	promoter-TSS (NM_011543)	-110	NM_011543	21402	Mm.42944	NM_011543	ENSMUSG00000036309	Skp1a	15kDa|2610043E24Rik|2610206H23Rik|EMC19|OCP-II|OCP2|SKP1|Tceb1l|p19A|p19Skp1	S-phase kinase-associated protein 1A	protein-coding
D4H8_peak_8141	chr9	66795187	66796001	+	213	NA	promoter-TSS (NM_177583)	promoter-TSS (NM_177583)	-171	NM_177583	208117	Mm.41291	NM_177583	ENSMUSG00000032375	Aph1b	2310057K14Rik|Aph1c	aph1 homolog B, gamma secretase subunit	protein-coding
D4H8_peak_44	chr1	34439456	34439762	+	213	NA	promoter-TSS (NM_178601)	promoter-TSS (NM_178601)	63	NM_027159	69668	Mm.379170	NM_027159	ENSMUSG00000042111	Ccdc115	2310061I09Rik|Ccp1	coiled-coil domain containing 115	protein-coding
D4H8_peak_617	chr10	42277812	42278150	+	213	NA	Intergenic	CpG-1005	-1239	NM_019740	56484	Mm.338613	NM_019740	ENSMUSG00000048756	Foxo3	1110048B16Rik|2010203A17Rik|C76856|FKHRL1|Fkhr2|Foxo3a	forkhead box O3	protein-coding
D4H8_peak_7349	chr7	127745511	127746344	+	213	NA	promoter-TSS (NM_172748)	promoter-TSS (NM_172748)	-848	NM_172748	233902	Mm.259353	NM_172748	ENSMUSG00000030811	Fbxl19	6030430O11|BC059812|Fbl19	F-box and leucine-rich repeat protein 19	protein-coding
D4H8_peak_5944	chr5	31048155	31048873	+	212	NA	promoter-TSS (NM_177870)	promoter-TSS (NM_177870)	48	NM_001177621	330064	Mm.205463	NM_177870	ENSMUSG00000006641	Slc5a6	E430023I20	solute carrier family 5 (sodium-dependent vitamin transporter), member 6	protein-coding
D4H8_peak_5012	chr3	51788732	51789607	+	212	NA	intron (NM_001004176, intron 2 of 4)	intron (NM_001004176, intron 2 of 4)	127990	NM_174995	211666	Mm.24679	NM_174995	ENSMUSG00000074604	Mgst2	GST2|MGST-II	microsomal glutathione S-transferase 2	protein-coding
D4H8_peak_8277	chr9	108306016	108306249	+	212	NA	promoter-TSS (NM_133986)	promoter-TSS (NM_133986)	27	NM_001311156	102791	Mm.24670	NM_133986	ENSMUSG00000039461	Tcta	9130410M22Rik|AW553637|C85065|Tctal	T cell leukemia translocation altered gene	protein-coding
D4H8_peak_7120	chr7	66689727	66690191	+	211	NA	promoter-TSS (NR_003961)	promoter-TSS (NR_003961)	70	NR_034030	72635	Mm.289796	NM_152815	ENSMUSG00000053091	Lins1	2700083B01Rik|AW547219|Lins|Lins2|Wins2	lines homolog 1	protein-coding
D4H8_peak_7651	chr8	71569691	71570522	+	211	NA	intron (NM_011977, intron 2 of 13)	intron (NM_011977, intron 2 of 13)	1179	NM_011977	26457	Mm.38165	NM_011977	ENSMUSG00000031808	Slc27a1	FATP1|Fatp	solute carrier family 27 (fatty acid transporter), member 1	protein-coding
D4H8_peak_6709	chr6	115808788	115809070	+	210	NA	promoter-TSS (NR_028546)	promoter-TSS (NR_028546)	-186	NM_172086	19951	Mm.104368	NM_172086	ENSMUSG00000057841	Rpl32	AU020185|rpL32-3A	ribosomal protein L32	protein-coding
D4H8_peak_3438	chr17	26939448	26939848	+	210	NA	promoter-TSS (NM_026307)	promoter-TSS (NM_026307)	-110	NM_026948	67675	Mm.439919	NM_026307	ENSMUSG00000024194	Cuta	0610039D01Rik|1810022E02Rik|1810060C03Rik|2700094G22Rik|AI326454	cutA divalent cation tolerance homolog	protein-coding
D4H8_peak_5652	chr4	120569833	120570311	+	210	NA	intron (NM_016748, intron 1 of 18)	CpG	204	NM_016748	51797	Mm.1815	NM_016748	ENSMUSG00000028633	Ctps	Ctps1	cytidine 5'-triphosphate synthase	protein-coding
D4H8_peak_3950	chr18	82810456	82811737	+	210	NA	Intergenic	Intergenic	-44801	NR_125720	73985	Mm.399211	NR_125720	ENSMUSG00000097738	4930445N18Rik	3010027C24Rik	RIKEN cDNA 4930445N18 gene	ncRNA
D4H8_peak_1194	chr11	62551033	62551726	+	210	NA	promoter-TSS (NR_002875).2	promoter-TSS (NR_002875).2	-125	NR_002875	218963	Mm.282093	NR_002875		Gm1821	-	ubiquitin pseudogene	pseudo
D4H8_peak_779	chr10	81137358	81137909	+	210	NA	intron (NM_010731, intron 1 of 2)	CpG	1362	NM_010731	16969	Mm.20920	NM_010731	ENSMUSG00000035011	Zbtb7a	9030619K07Rik|9130006G12Rik|AI452336|FBI-1|Lrf|Pokemon|Zbtb7	zinc finger and BTB domain containing 7a	protein-coding
D4H8_peak_2623	chr14	66324874	66325136	+	209	NA	Intergenic	Intergenic	-19291	NM_001310522	56471	Mm.35474	NM_019675	ENSMUSG00000022044	Stmn4	Lagl|R75359|RB3	stathmin-like 4	protein-coding
D4H8_peak_3781	chr18	36559700	36560563	+	209	NA	promoter-TSS (NM_175375)	promoter-TSS (NM_175375)	-472	NM_175375	108857	Mm.482287	NM_175375	ENSMUSG00000024483	Ankhd1	1110004O12Rik|4933432B13Rik|9130019P20Rik|A530027J04Rik|A630021B20Rik|AA571404|Mask|mFLJ00246|mKIAA1085	ankyrin repeat and KH domain containing 1	protein-coding
D4H8_peak_5909	chr5	23432988	23434274	+	209	NA	promoter-TSS (NM_026984)	promoter-TSS (NM_026984)	722	NR_040469	269630	Mm.425231	NR_040469	ENSMUSG00000073147	5031425E22Rik	-	RIKEN cDNA 5031425E22 gene	ncRNA
D4H8_peak_2020	chr12	113000578	113001041	+	208	NA	promoter-TSS (NM_028193)	promoter-TSS (NM_028193)	-188	NM_028193	72308	Mm.196721	NM_028193	ENSMUSG00000011158	Brf1	2510002F24Rik|GTF3B|TAF3C|TAFIII90|TFIIIB90|mTFIIIB90	BRF1, RNA polymerase III transcription initiation factor 90 kDa subunit	protein-coding
D4H8_peak_4732	chr2	146512051	146512332	+	208	NA	promoter-TSS (NM_001033348)	promoter-TSS (NM_001033348)	-187	NM_001033348	241694	Mm.222310	NM_001033348	ENSMUSG00000037110	Ralgapa2	A230067G21Rik|AS250|BC053994|RGC2|pp250	Ral GTPase activating protein, alpha subunit 2 (catalytic)	protein-coding
D4H8_peak_8428	chrX	73967002	73967855	+	208	NA	Intergenic	CpG	-1071	NM_008224	15161	Mm.491126	NM_008224	ENSMUSG00000031386	Hcfc1	AW060991|HCF|HCF1	host cell factor C1	protein-coding
D4H8_peak_7942	chr9	21509904	21510558	+	207	NA	promoter-TSS (NM_010744)	promoter-TSS (NM_010744)	3	NR_136912	17083	Mm.196618	NM_010744	ENSMUSG00000032180	Tmed1	Il1rl1l|Ly84l|St2l	transmembrane p24 trafficking protein 1	protein-coding
D4H8_peak_3137	chr16	22439637	22440168	+	207	NA	promoter-TSS (NM_023794)	promoter-TSS (NM_023794)	-332	NM_023794	104156	Mm.155708	NM_023794	ENSMUSG00000013089	Etv5	1110005E01Rik|8430401F14Rik|ERM	ets variant 5	protein-coding
D4H8_peak_4110	chr19	28011264	28012159	+	206	NA	promoter-TSS (NM_011265)	promoter-TSS (NM_011265)	-545	NM_011265	19726	Mm.313321	NM_011265	ENSMUSG00000040929	Rfx3	C230093O12Rik|MRFX3	regulatory factor X, 3 (influences HLA class II expression)	protein-coding
D4H8_peak_7359	chr7	128282705	128283115	+	206	NA	intron (NM_145590, intron 6 of 12)	intron (NM_145590, intron 6 of 12)	5525	NR_037290	100526559		NR_037290	ENSMUSG00000093215	Mir3103	mir-3103|mmu-mir-3103	microRNA 3103	ncRNA
D4H8_peak_6882	chr7	16924113	16924589	+	206	NA	promoter-TSS (NM_007590)	promoter-TSS (NM_007590)	-319	NM_007590	12315	Mm.288630	NM_007590	ENSMUSG00000019370	Calm3	CaMA|R75142	calmodulin 3	protein-coding
D4H8_peak_6966	chr7	28809865	28811268	+	206	NA	promoter-TSS (NM_177301)	promoter-TSS (NM_177301)	-324	NM_177301	15388	Mm.9043	NM_177301	ENSMUSG00000015165	Hnrnpl	C79783|D830027H13Rik|Hnrpl	heterogeneous nuclear ribonucleoprotein L	protein-coding
D4H8_peak_2536	chr14	52019509	52020290	+	206	NA	promoter-TSS (NM_001253694)	promoter-TSS (NM_001253694)	-186	NM_001253694	69890	Mm.475652	NM_027248	ENSMUSG00000049295	Zfp219	2010302A17Rik	zinc finger protein 219	protein-coding
D4H8_peak_3829	chr18	53744679	53745078	+	206	NA	promoter-TSS (NM_178686)	promoter-TSS (NM_178686)	-331	NM_178686	225523	Mm.193678	NM_178686	ENSMUSG00000048799	Cep120	A230075C01|AU016693|Ccdc100	centrosomal protein 120	protein-coding
D4H8_peak_1908	chr12	85374538	85375007	+	205	NA	promoter-TSS (NM_026775)	promoter-TSS (NM_026775)	-55	NM_026775	68581	Mm.379159	NM_026775	ENSMUSG00000021248	Tmed10	1110014C03Rik|Tmp21|p23|p24delta1	transmembrane p24 trafficking protein 10	protein-coding
D4H8_peak_8158	chr9	72639743	72640403	+	205	NA	Intergenic	Intergenic	-22274	NM_010890	17999	Mm.279923	NM_010890	ENSMUSG00000032216	Nedd4	AA959633|AL023035|AU019897|E430025J12Rik|Nedd4-1|Nedd4a|mKIAA0093	neural precursor cell expressed, developmentally down-regulated 4	protein-coding
D4H8_peak_4301	chr2	25224367	25225272	+	205	NA	promoter-TSS (NM_146116)	promoter-TSS (NM_146116)	-117	NM_146116	227613	Mm.227260	NM_146116	ENSMUSG00000036752	Tubb4b	4930542G03Rik|Tubb2c|Tubb2c1	tubulin, beta 4B class IVB	protein-coding
D4H8_peak_2115	chr13	24800810	24801293	+	204	NA	promoter-TSS (NM_024473)	promoter-TSS (NM_024473)	-606	NM_024473	79555	Mm.266668	NM_024473	ENSMUSG00000019132	BC005537	8030460C05Rik|C78201	cDNA sequence BC005537	protein-coding
D4H8_peak_3045	chr15	102625101	102625774	+	204	NA	promoter-TSS (NM_001310070)	promoter-TSS (NM_001310070)	27	NM_001310066	223922	Mm.208714	NM_146065	ENSMUSG00000052414	Atf7	1110012F10Rik|9430065F09Rik|AI549878|C130020M04Rik	activating transcription factor 7	protein-coding
D4H8_peak_3464	chr17	30378078	30378724	+	204	NA	intron (NM_172618, intron 6 of 11)	intron (NM_172618, intron 6 of 11)	17779	NR_030688	623169	Mm.440508	NR_030688		Gm6402	EG623169	ribosomal protein S17 pseudogene	pseudo
D4H8_peak_5379	chr4	22835308	22836071	+	204	NA	Intergenic	Intergenic	345141	NR_131335	105500046		NR_131335	ENSMUSG00000107859	Gm30731	Pnky|lnc-pou3f2	predicted gene, 30731	ncRNA
D4H8_peak_6192	chr5	115489563	115490490	+	203	NA	Intergenic	CpG	-5542	NM_133760	75387	Mm.332616	NM_133760	ENSMUSG00000029524	Sirt4	4930596O17Rik	sirtuin 4	protein-coding
D4H8_peak_5818	chr4	148626741	148627071	+	203	NA	promoter-TSS (NM_145556)	promoter-TSS (NM_145556)	90	NM_001003898	230908	Mm.22453	NM_145556	ENSMUSG00000041459	Tardbp	1190002A23Rik|C85084|TDP-43|Tdp43	TAR DNA binding protein	protein-coding
D4H8_peak_6880	chr7	16874428	16875263	+	203	NA	promoter-TSS (NM_001081655)	promoter-TSS (NM_001081655)	-472	NM_001081655	629378	Mm.491123	NM_001081655	ENSMUSG00000078794	Dact3	EG666671|naa-3	dishevelled-binding antagonist of beta-catenin 3	protein-coding
D4H8_peak_3564	chr17	48409575	48410428	+	203	NA	promoter-TSS (NM_001289491)	promoter-TSS (NM_001289491)	1	NM_207219	106821	Mm.203943	NM_207219	ENSMUSG00000040771	Oard1	AI314976|AW558560	O-acyl-ADP-ribose deacylase 1	protein-coding
D4H8_peak_5555	chr4	101647238	101647819	+	203	NA	promoter-TSS (NM_175036)	promoter-TSS (NM_175036)	-255	NM_175036	230514	Mm.4756	NM_175036	ENSMUSG00000035212	Leprot	LEPR|OB-RGRP|Obrgrp|VPS55	leptin receptor overlapping transcript	protein-coding
D4H8_peak_3088	chr16	13818726	13819502	+	203	NA	promoter-TSS (NM_001346106)	promoter-TSS (NM_001346106)	-137	NR_144374	18203	Mm.380410	NM_010946	ENSMUSG00000022681	Ntan1	PNAA|PNAD	N-terminal Asn amidase	protein-coding
D4H8_peak_6675	chr6	100432376	100433364	+	202	NA	Intergenic	Intergenic	-94530	NR_040525	73395	Mm.69413	NR_040525	ENSMUSG00000101553	1700049E22Rik	-	RIKEN cDNA 1700049E22 gene	ncRNA
D4H8_peak_3598	chr17	56989838	56990235	+	202	NA	promoter-TSS (NM_017393)	promoter-TSS (NM_017393)	-228	NM_017393	53895	Mm.287892	NM_017393	ENSMUSG00000002660	Clpp	AU019820|D17Wsu160e	caseinolytic mitochondrial matrix peptidase proteolytic subunit	protein-coding
D4H8_peak_6902	chr7	19628468	19628889	+	201	NA	intron (NM_001290457, intron 1 of 10)	intron (NM_001290457, intron 1 of 10)	760	NM_009046	19698	Mm.1741	NM_009046	ENSMUSG00000002983	Relb	shep	avian reticuloendotheliosis viral (v-rel) oncogene related B	protein-coding
D4H8_peak_6152	chr5	112276392	112276734	+	201	NA	promoter-TSS (NM_009419)	promoter-TSS (NM_009419)	-128	NM_001326590	22022	Mm.250631	NM_009419	ENSMUSG00000029344	Tpst2	AI448750|D5Ucla3|Tango13b|grm|grt	protein-tyrosine sulfotransferase 2	protein-coding
D4H8_peak_4795	chr2	155074110	155074492	+	200	NA	intron (NM_016661, intron 1 of 9)	CpG	196	NM_016661	269378	Mm.330692	NM_016661	ENSMUSG00000027597	Ahcy	AA987153|AL024110|CuBP|SAHH	S-adenosylhomocysteine hydrolase	protein-coding
D4H8_peak_5762	chr4	136285532	136286241	+	200	NA	promoter-TSS (NM_009557)	promoter-TSS (NM_009557)	-183	NM_009557	22704	Mm.1504	NM_009557	ENSMUSG00000051351	Zfp46	AI426962|Mlz-4|Zfp-46|Znf436	zinc finger protein 46	protein-coding
D4H8_peak_4902	chr2	174049741	174050658	+	200	NA	Intergenic	Intergenic	-26852	NM_001102424	228960	Mm.277977	NM_172675	ENSMUSG00000027522	Stx16	4930401D03|5430410K23Rik|6330500A18Rik|AI648908|AW553605|Syn16	syntaxin 16	protein-coding
D4H8_peak_5873	chr4	155992798	155993135	+	199	NA	promoter-TSS (NM_001302467)	promoter-TSS (NM_001302467)	61	NM_001302467	20318	Mm.293517	NM_011341	ENSMUSG00000029076	Sdf4	Cab45	stromal cell derived factor 4	protein-coding
D4H8_peak_2635	chr14	67715409	67716222	+	199	NA	promoter-TSS (NM_001111028)	promoter-TSS (NM_001111028)	26	NM_175384	108912	Mm.33831	NM_175384	ENSMUSG00000048922	Cdca2	2610311M19Rik|AI586158	cell division cycle associated 2	protein-coding
D4H8_peak_3522	chr17	35918202	35919036	+	199	NA	TTS (NR_035445)	TTS (NR_035445)	730	NR_035445	100316810		NR_035445	ENSMUSG00000084751	Mir1894	Mirn1894|mmu-mir-1894	microRNA 1894	ncRNA
D4H8_peak_6456	chr6	37442146	37442518	+	198	NA	promoter-TSS (NM_178661)	promoter-TSS (NM_178661)	-184	NM_178661	208647	Mm.169929	NM_178661	ENSMUSG00000038648	Creb3l2	BBF2H7|C530025K05Rik|SCIRR69	cAMP responsive element binding protein 3-like 2	protein-coding
D4H8_peak_7031	chr7	44405562	44405949	+	198	NA	Intergenic	Intergenic	21629	NM_001114116	20981	Mm.4824	NM_016663	ENSMUSG00000030731	Syt3	AI385753|sytIII	synaptotagmin III	protein-coding
D4H8_peak_2443	chr14	20928850	20929671	+	198	NA	promoter-TSS (NM_009502)	promoter-TSS (NM_009502)	-173	NM_009502	22330	Mm.279361	NM_009502	ENSMUSG00000021823	Vcl	9430097D22|AA571387|AI462105|AW545629	vinculin	protein-coding
D4H8_peak_6980	chr7	30094785	30095124	+	198	NA	promoter-TSS (NM_011981)	promoter-TSS (NM_011981)	-122	NM_011981	26466	Mm.195092	NM_011981	ENSMUSG00000049421	Zfp260	AI480997|Ozrf1|PEX1|Zfp63|Znf260	zinc finger protein 260	protein-coding
D4H8_peak_8276	chr9	108263851	108264368	+	198	NA	promoter-TSS (NM_001276486)	promoter-TSS (NM_001276486)	-151	NM_001276486	13138	Mm.7524	NM_010017	ENSMUSG00000039952	Dag1	D9Wsu13e|DG|Dp427|Dp71	dystroglycan 1	protein-coding
D4H8_peak_8061	chr9	55089759	55090701	+	198	NA	Intergenic	Intergenic	-41686	NM_148944	108015	Mm.32694	NM_148944	ENSMUSG00000035200	Chrnb4	Acrb-4|Acrb4	cholinergic receptor, nicotinic, beta polypeptide 4	protein-coding
D4H8_peak_742	chr10	79908365	79908970	+	198	NA	intron (NM_198107, intron 1 of 14)	intron (NM_198107, intron 1 of 14)	271	NM_001163276	216154	Mm.260089	NM_198107	ENSMUSG00000013833	Med16	95kDa|A630083L04|Thrap5|Trap95	mediator complex subunit 16	protein-coding
D4H8_peak_1333	chr11	78697455	78698046	+	197	NA	promoter-TSS (NM_008702)	promoter-TSS (NM_008702)	-325	NM_008702	18099	Mm.9001	NM_008702	ENSMUSG00000017376	Nlk	AI194375	nemo like kinase	protein-coding
D4H8_peak_7022	chr7	41633097	41633833	+	197	NA	promoter-TSS (NM_023363)	promoter-TSS (NM_023363)	-66	NM_023363	67607	Mm.384626	NM_023363	ENSMUSG00000074165	Zfp788	2810426N06Rik|AI256342|AI605193	zinc finger protein 788	protein-coding
D4H8_peak_5900	chr5	20882038	20882676	+	197	NA	promoter-TSS (NM_177601)	promoter-TSS (NM_177601)	-96	NM_177601	212090	Mm.347525	NM_177601	ENSMUSG00000045435	Tmem60	BC027828	transmembrane protein 60	protein-coding
D4H8_peak_3584	chr17	56255947	56256699	+	197	NA	promoter-TSS (NM_010192)	promoter-TSS (NM_010192)	-470	NM_010192	14154	Mm.290813	NM_010192	ENSMUSG00000043683	Fem1a	AW611390|Fem1aa	feminization 1 homolog a (C. elegans)	protein-coding
D4H8_peak_6704	chr6	113377546	113378121	+	197	NA	promoter-TSS (NM_026552)	promoter-TSS (NM_026552)	-280	NM_001170485	68089	Mm.289306	NM_026552	ENSMUSG00000079426	Arpc4	20kDa|5330419I20Rik|AI327076|p20-Arc	actin related protein 2/3 complex, subunit 4	protein-coding
D4H8_peak_855	chr10	95514803	95515294	+	197	NA	promoter-TSS (NM_080560)	promoter-TSS (NM_080560)	-114	NM_080560	93765	Mm.371667	NM_080560	ENSMUSG00000074781	Ube2n	1500026J17Rik|AL022654|BB101821|UBC13	ubiquitin-conjugating enzyme E2N	protein-coding
D4H8_peak_7658	chr8	72160701	72161288	+	197	NA	promoter-TSS (NM_023126)	promoter-TSS (NM_023126)	-206	NM_023126	17274	Mm.162811	NM_023126	ENSMUSG00000003037	Rab8a	AA409338|Mel	RAB8A, member RAS oncogene family	protein-coding
D4H8_peak_1565	chr11	109611361	109611999	+	197	NA	promoter-TSS (NM_145940)	promoter-TSS (NM_145940)	-291	NM_145940	52639	Mm.35817	NM_145940	ENSMUSG00000041895	Wipi1	4930533H01Rik|AW411817|D11Ertd498e	WD repeat domain, phosphoinositide interacting 1	protein-coding
D4H8_peak_4395	chr2	34372713	34373285	+	196	NA	promoter-TSS (NM_001290576)	promoter-TSS (NM_001290576)	-954	NM_001290576	18516	Mm.239941	NM_016768	ENSMUSG00000038718	Pbx3	-	pre B cell leukemia homeobox 3	protein-coding
D4H8_peak_3219	chr16	52031189	52031522	+	196	NA	promoter-TSS (NM_001033238)	promoter-TSS (NM_001033238)	-194	NM_001033238	208650	Mm.328206	NM_001033238	ENSMUSG00000022637	Cblb	AI429560|AI851073|Cbl-b	Casitas B-lineage lymphoma b	protein-coding
D4H8_peak_1976	chr12	108179311	108179723	+	196	NA	promoter-TSS (NM_009832)	promoter-TSS (NM_009832)	-221	NM_009832	12454	Mm.474441	NM_009832	ENSMUSG00000021258	Ccnk	AW123198|AW413594|CPR4|CycK	cyclin K	protein-coding
D4H8_peak_7257	chr7	110060995	110062024	+	196	NA	promoter-TSS (NM_009281)	promoter-TSS (NM_009281)	-193	NM_009281	20841	Mm.10815	NM_009281	ENSMUSG00000061079	Zfp143	AA959806|AU015869|D7Ertd805e|KRAB14|SBF|Staf|Zfp79|Zfp80-rs1|Znf143|pHZ-1	zinc finger protein 143	protein-coding
D4H8_peak_3480	chr17	33760016	33760640	+	195	NA	5' UTR (NM_008997, exon 1 of 5)	5' UTR (NM_008997, exon 1 of 5)	158	NM_008997	19326	Mm.387587	NM_008997	ENSMUSG00000077450	Rab11b	A730055L17Rik	RAB11B, member RAS oncogene family	protein-coding
D4H8_peak_2429	chr14	16574929	16575807	+	195	NA	5' UTR (NM_001289762, exon 1 of 8)	5' UTR (NM_001289762, exon 1 of 8)	108	NM_011243	218772	Mm.259318	NM_011243	ENSMUSG00000017491	Rarb	A830025K23|Hap|Nr1b2	retinoic acid receptor, beta	protein-coding
D4H8_peak_562	chr10	20311963	20312830	+	195	NA	promoter-TSS (NM_001025393)	promoter-TSS (NM_001025393)	-73	NM_001025393	72567	Mm.294783	NM_153787	ENSMUSG00000037608	Bclaf1	2610102K23Rik|2700025J07Rik|2810454G14Rik|5730534O06Rik|AI450190|AW556225|Btf|mKIAA0164	BCL2-associated transcription factor 1	protein-coding
D4H8_peak_2865	chr15	75633580	75634498	+	194	NA	Intergenic	RLTR14-int|LTR|ERV1	17355	NM_001044718	22701	Mm.87210	NM_011759	ENSMUSG00000047003	Zfp41	CTfin92|Zfp-41	zinc finger protein 41	protein-coding
D4H8_peak_6338	chr5	140418515	140419291	+	194	NA	promoter-TSS (NM_133916)	promoter-TSS (NM_133916)	-402	NM_133916	27979	Mm.21671	NM_133916	ENSMUSG00000056076	Eif3b	AL033316|AL033334|AL033369|AW208965|D5Wsu45e|EIF3-ETA|EIF3-P110|EIF3-P116|Eif3s9|PRT1	eukaryotic translation initiation factor 3, subunit B	protein-coding
D4H8_peak_4195	chr19	46761293	46761795	+	194	NA	promoter-TSS (NM_001102471)	promoter-TSS (NM_001102471)	-65	NM_001102471	94219	Mm.306903	NM_033569	ENSMUSG00000064105	Cnnm2	AU015877|AW048635|Acdp2|Clp2	cyclin M2	protein-coding
D4H8_peak_6607	chr6	86438377	86438823	+	194	NA	promoter-TSS (NM_001243742)	promoter-TSS (NM_001243742)	-46	NM_001243741	232196	Mm.404040	NM_146170	ENSMUSG00000046679	C87436	-	expressed sequence C87436	protein-coding
D4H8_peak_744	chr10	79984370	79985262	+	194	NA	promoter-TSS (NM_001003949)	promoter-TSS (NM_001003949)	-486	NM_001003949	216157	Mm.29442	NM_001003949	ENSMUSG00000013858	Tmem259	AC087114.7gm2|ORF61|R32184_3|mFLJ00277	transmembrane protein 259	protein-coding
D4H8_peak_5217	chr3	107333118	107333980	+	194	NA	promoter-TSS (NM_001045807)	promoter-TSS (NM_001045807)	-260	NM_001045807	229700	Mm.27966	NM_001045807	ENSMUSG00000048109	Rbm15	C230088J01Rik|mKIAA1438	RNA binding motif protein 15	protein-coding
D4H8_peak_6118	chr5	103778394	103778908	+	193	NA	intron (NM_001080798, intron 1 of 19)	intron (NM_001080798, intron 1 of 19)	24078	NM_001080798	17355	Mm.6949	NM_133919	ENSMUSG00000029313	Aff1	9630032B01Rik|AW319193|Af4|Mllt2h|Rob	AF4/FMR2 family, member 1	protein-coding
D4H8_peak_6489	chr6	47813270	47813905	+	193	NA	promoter-TSS (NM_009787)	promoter-TSS (NM_009787)	-75	NM_009787	12304	Mm.2442	NM_009787	ENSMUSG00000025823	Pdia4	AI987846|Cai|ERp-72|Erp72	protein disulfide isomerase associated 4	protein-coding
D4H8_peak_3385	chr17	20945116	20945739	+	193	NA	promoter-TSS (NM_016891)	promoter-TSS (NM_016891)	-27	NM_016891	51792	Mm.294138	NM_016891	ENSMUSG00000007564	Ppp2r1a	6330556D22Rik|PP2A|PR65	protein phosphatase 2, regulatory subunit A, alpha	protein-coding
D4H8_peak_3588	chr17	56325708	56326278	+	193	NA	promoter-TSS (NM_172132)	promoter-TSS (NM_172132)	-57	NM_172132	193796	Mm.45047	NM_172132	ENSMUSG00000024201	Kdm4b	4732474L06Rik|Jmjd2b|mKIAA0876	lysine (K)-specific demethylase 4B	protein-coding
D4H8_peak_3296	chr16	91334100	91334722	+	193	NA	Intergenic	Intergenic	-38372	NM_001110498	15976	Mm.6834	NM_010509	ENSMUSG00000022971	Ifnar2	AI747302|Ifnar-2	interferon (alpha and beta) receptor 2	protein-coding
D4H8_peak_3311	chr16	94312747	94313562	+	193	NA	Intergenic	Intergenic	-15268	NM_133229	170765	Mm.42604	NM_133229	ENSMUSG00000022941	Ripply3	Dscr6	ripply transcriptional repressor 3	protein-coding
D4H8_peak_133	chr1	64121418	64122275	+	193	NA	promoter-TSS (NM_033563)	promoter-TSS (NM_033563)	-457	NM_033563	93691	Mm.29466	NM_033563	ENSMUSG00000025959	Klf7	9830124P08Rik	Kruppel-like factor 7 (ubiquitous)	protein-coding
D4H8_peak_7927	chr9	20651590	20652155	+	192	NA	promoter-TSS (NM_023371)	promoter-TSS (NM_023371)	-258	NM_023371	23988	Mm.7906	NM_023371	ENSMUSG00000032171	Pin1	0610025L01Rik|D9Bwg1161e	protein (peptidyl-prolyl cis/trans isomerase) NIMA-interacting 1	protein-coding
D4H8_peak_2836	chr15	59567701	59568133	+	192	NA	intron (NM_026746, intron 4 of 6)	intron (NM_026746, intron 4 of 6)	-80737	NM_144549	211770	Mm.40298	NM_144549	ENSMUSG00000032501	Trib1	A530090O15Rik|TRB-1|Trb1	tribbles pseudokinase 1	protein-coding
D4H8_peak_3434	chr17	26508231	26508992	+	192	NA	promoter-TSS (NM_013642)	promoter-TSS (NM_013642)	-139	NM_013642	19252	Mm.239041	NM_013642	ENSMUSG00000024190	Dusp1	3CH134|MKP1|Ptpn16|U19515|erp|mkp-1	dual specificity phosphatase 1	protein-coding
D4H8_peak_1899	chr12	84451062	84451727	+	192	NA	promoter-TSS (NM_134042)	promoter-TSS (NM_134042)	-114	NM_173756	217708	Mm.311904	NM_173756	ENSMUSG00000085793	Lin52	5830457H20Rik	lin-52 homolog (C. elegans)	protein-coding
D4H8_peak_170	chr1	75168646	75168985	+	191	NA	promoter-TSS (NM_026846)	promoter-TSS (NM_026846)	80	NM_026846	68818	Mm.32646	NM_026846	ENSMUSG00000026197	Zfand2b	1110060O18Rik|C81256	zinc finger, AN1 type domain 2B	protein-coding
D4H8_peak_6702	chr6	113306396	113307145	+	191	NA	promoter-TSS (NM_001282127)	promoter-TSS (NM_001282127)	-367	NM_030178	78783	Mm.356059	NM_030178	ENSMUSG00000001632	Brpf1	4833438B11Rik|4930540D11Rik|Brpf2	bromodomain and PHD finger containing, 1	protein-coding
D4H8_peak_6832	chr7	3693030	3694137	+	191	NA	promoter-TSS (NM_029934)	promoter-TSS (NM_029934)	-27	NM_001164204	66078	Mm.379100	NM_024168	ENSMUSG00000035585	Tsen34	0610027F08Rik|Leng5	tRNA splicing endonuclease subunit 34	protein-coding
D4H8_peak_3336	chr17	6429765	6430585	+	191	NA	promoter-TSS (NM_009342)	promoter-TSS (NM_009342)	63	NM_009342	21648	Mm.1948	NM_009342	ENSMUSG00000096255	Dynlt1b	AGS2|Dynlt1|Tctex-1|Tctex1	dynein light chain Tctex-type 1B	protein-coding
D4H8_peak_1855	chr12	76403575	76404381	+	190	NA	promoter-TSS (NM_001002012)	promoter-TSS (NM_001002012)	-198	NM_001002012	15512	Mm.296181	NM_008301	ENSMUSG00000059970	Hspa2	70kDa|HSP70.2|HSP70A2|Hsp70-2	heat shock protein 2	protein-coding
D4H8_peak_7709	chr8	85299566	85299874	+	190	NA	promoter-TSS (NM_019716)	promoter-TSS (NM_019716)	88	NR_028268	56452	Mm.29709	NM_019716	ENSMUSG00000031697	Orc6	6720420I10Rik|Orc6l	origin recognition complex, subunit 6	protein-coding
D4H8_peak_2043	chr13	8885545	8885896	+	190	NA	5' UTR (NM_145360, exon 1 of 5)	5' UTR (NM_145360, exon 1 of 5)	114	NM_145360	319554	Mm.29847	NM_145360	ENSMUSG00000058258	Idi1	4832416K17Rik	isopentenyl-diphosphate delta isomerase	protein-coding
D4H8_peak_546	chr10	17196086	17196697	+	190	NA	Intergenic	Intergenic	-100609	NR_038020	100504235	Mm.84044	NR_038020	ENSMUSG00000101969	Gm20125	-	predicted gene, 20125	ncRNA
D4H8_peak_7434	chr7	143068596	143069413	+	190	NA	promoter-TSS (NM_020285)	promoter-TSS (NM_020285)	-364	NM_020285	56844	Mm.139675	NM_020285	ENSMUSG00000045752	Tssc4	AA241958|ESTM671070	tumor-suppressing subchromosomal transferable fragment 4	protein-coding
D4H8_peak_1241	chr11	69417624	69418421	+	190	NA	Intergenic	CpG	-4347	NM_001017426	216850	Mm.261201	NM_001017426	ENSMUSG00000018476	Kdm6b	1700064E03Rik|BC038313|Jmjd3|mKIAA0346	KDM1 lysine (K)-specific demethylase 6B	protein-coding
D4H8_peak_3027	chr15	100615197	100615976	+	190	NA	promoter-TSS (NM_011873)	promoter-TSS (NM_011873)	-76	NM_011873	23994	Mm.486175	NM_011873	ENSMUSG00000000346	Dazap2	AI314727|Brbp|Gcap28|Prtb|gt6-12|mKIAA0058	DAZ associated protein 2	protein-coding
D4H8_peak_821	chr10	85185093	85185461	+	189	NA	promoter-TSS (NM_007771)	promoter-TSS (NM_007771)	-223	NM_007771	12952	Mm.26237	NM_007771	ENSMUSG00000020038	Cry1	AU020726|AU021000|Phll1	cryptochrome 1 (photolyase-like)	protein-coding
D4H8_peak_1600	chr11	115813752	115814695	+	189	NA	promoter-TSS (NM_080643)	promoter-TSS (NM_080643)	-516	NM_029557	76265	Mm.275438	NM_029557	ENSMUSG00000020781	Tsen54	0610034P02Rik	tRNA splicing endonuclease subunit 54	protein-coding
D4H8_peak_4023	chr19	6363502	6364164	+	189	NA	non-coding (NR_122118, exon 1 of 12)	non-coding (NR_122118, exon 1 of 12)	143	NM_011750	22668	Mm.256422	NM_011750	ENSMUSG00000024949	Sf1	BBP|MZFM|WBP4|Zfp162	splicing factor 1	protein-coding
D4H8_peak_1612	chr11	116490352	116490960	+	189	NA	promoter-TSS (NM_026364)	promoter-TSS (NM_026364)	-310	NM_026364	67763	Mm.25125	NM_026364	ENSMUSG00000015869	Prpsap1	5730409F23Rik|PAP39	phosphoribosyl pyrophosphate synthetase-associated protein 1	protein-coding
D4H8_peak_5292	chr3	138143332	138143931	+	189	NA	promoter-TSS (NM_175389)	promoter-TSS (NM_175389)	93	NM_175389	108943	Mm.471692	NM_175389	ENSMUSG00000004127	Trmt10a	3110023L08Rik|AA794508|Rg9mtd2|Rnmtd2	tRNA methyltransferase 10A	protein-coding
D4H8_peak_8319	chr9	115310137	115310981	+	189	NA	promoter-TSS (NM_024222)	promoter-TSS (NM_024222)	-138	NM_024222	68292	Mm.296158	NM_024222	ENSMUSG00000032437	Stt3b	1300006C19Rik|Simp	STT3, subunit of the oligosaccharyltransferase complex, homolog B (S. cerevisiae)	protein-coding
D4H8_peak_6851	chr7	6362510	6363264	+	188	NA	promoter-TSS (NM_001025163)	promoter-TSS (NM_001025163)	-421	NM_001112805	330463	Mm.136456	NM_177888	ENSMUSG00000055150	Zfp78	A330079D15|KRAB12|Zfp77	zinc finger protein 78	protein-coding
D4H8_peak_3773	chr18	34954386	34955261	+	188	NA	promoter-TSS (NM_010481)	promoter-TSS (NM_010481)	-472	NM_010481	15526	Mm.209419	NM_010481	ENSMUSG00000024359	Hspa9	74kDa|Csa|Grp75|Hsc74|Hsp74|Hsp74a|Hspa9a|Mortalin|Mot-2|Mot2|Mthsp70|Pbp74	heat shock protein 9	protein-coding
D4H8_peak_7210	chr7	99141137	99141746	+	188	NA	promoter-TSS (NM_178635)	promoter-TSS (NM_178635)	-297	NM_178635	78610	Mm.323072	NM_178635	ENSMUSG00000035354	Uvrag	9530039D02Rik|AI648770|BB124205|Uvrag1|Uvragl	UV radiation resistance associated gene	protein-coding
D4H8_peak_4571	chr2	103797231	103797907	+	187	NA	promoter-TSS (NM_016739)	promoter-TSS (NM_016739)	71	NM_016739	53872	Mm.427589	NM_016739	ENSMUSG00000027184	Caprin1	AL022980|Caprin-1|Gpiap|Gpiap1|Mmgpip137|P137|rng105	cell cycle associated protein 1	protein-coding
D4H8_peak_7944	chr9	21615688	21616595	+	187	NA	promoter-TSS (NM_001174078)	promoter-TSS (NM_001174078)	-28	NM_011417	20586	Mm.286593	NM_011417	ENSMUSG00000032187	Smarca4	Brg1|HP1-BP72|SNF2beta|SW1/SNF|b2b508.1Clo|b2b692Clo	SWI/SNF related, matrix associated, actin dependent regulator of chromatin, subfamily a, member 4	protein-coding
D4H8_peak_2112	chr13	23762468	23762716	+	187	NA	promoter-TSS (NM_013550)	promoter-TSS (NM_013550)	-206	NM_013550	360198	Mm.221301	NM_013550	ENSMUSG00000069265	Hist1h3a	-	histone cluster 1, H3a	protein-coding
D4H8_peak_6954	chr7	28179390	28180164	+	187	NA	promoter-TSS (NM_001271370)	promoter-TSS (NM_001271370)	294	NM_010092	13549	Mm.57249	NM_010092	ENSMUSG00000002409	Dyrk1b	Mirk	dual-specificity tyrosine-(Y)-phosphorylation regulated kinase 1b	protein-coding
D4H8_peak_458	chr1	178187379	178187999	+	187	NA	5' UTR (NM_024282, exon 1 of 5)	5' UTR (NM_024282, exon 1 of 5)	272	NM_024282	78825	Mm.440132	NM_024282	ENSMUSG00000026502	Desi2	5830417C01Rik|DeSI-2|Fam152a|Pppde1	desumoylating isopeptidase 2	protein-coding
D4H8_peak_5698	chr4	128715395	128716442	+	187	NA	intron (NM_001195130, intron 7 of 14)	intron (NM_001195130, intron 7 of 14)	-11653	NM_001195083	54383	Mm.473738	NM_018774	ENSMUSG00000028796	Phc2	A3galt2|AA415044|D130050K19Rik|D4Ertd810e|Edr2|Mph2|p36	polyhomeotic-like 2 (Drosophila)	protein-coding
D4H8_peak_8265	chr9	106892000	106892403	+	186	NA	promoter-TSS (NM_029103)	promoter-TSS (NM_029103)	-263	NM_029103	74840	Mm.29778	NM_029103	ENSMUSG00000032575	Manf	3230402M22Rik|AA407711|AA408789|AA673178|Armet|D17914|D18Mgi17	mesencephalic astrocyte-derived neurotrophic factor	protein-coding
D4H8_peak_8344	chr9	121857537	121858265	+	186	NA	promoter-TSS (NM_019814)	promoter-TSS (NM_019814)	99	NM_019814	56295	Mm.347915	NM_019814	ENSMUSG00000038412	Higd1a	2210020B17Rik|7420700H20Rik|AI303276|AW049839|HIMP1|Hig1	HIG1 domain family, member 1A	protein-coding
D4H8_peak_883	chr10	105841094	105841390	+	186	NA	promoter-TSS (NM_025602)	promoter-TSS (NM_025602)	138	NM_207522	216292	Mm.250875	NM_207522	ENSMUSG00000036009	Mettl25	-	methyltransferase like 25	protein-coding
D4H8_peak_56	chr1	37864670	37865293	+	186	NA	intron (NM_001290720, intron 1 of 17)	CpG	101	NM_207228	211484	Mm.332756	NM_207228	ENSMUSG00000060771	Tsga10	4933432N21Rik|AI843383|Gm217|Mtsga10	testis specific 10	protein-coding
D4H8_peak_1400	chr11	88161766	88162325	+	186	NA	intron (NM_198013, intron 1 of 10)	intron (NM_198013, intron 1 of 10)	-7520	NM_001172099	103841	Mm.374846	NM_198013	ENSMUSG00000018378	Cuedc1	AI841487|C330016O16Rik	CUE domain containing 1	protein-coding
D4H8_peak_3025	chr15	100551797	100552110	+	185	NA	promoter-TSS (NM_001289603)	promoter-TSS (NM_001289603)	55	NM_033476	21422	Mm.219040	NM_033476	ENSMUSG00000009733	Tfcp2	CP-2|CP2|D230015P20Rik|LBP-1c|LBP-1d|LBP1|LSF|Tcfcp2|UBP-1	transcription factor CP2	protein-coding
D4H8_peak_5847	chr4	151861859	151862505	+	185	NA	promoter-TSS (NM_001195565)	promoter-TSS (NM_001195565)	-414	NM_001195565	100072	Mm.318846	NM_001081557	ENSMUSG00000014592	Camta1	1810059M14Rik|2310058O09Rik|AI316882|AW987475|mKIAA0833	calmodulin binding transcription activator 1	protein-coding
D4H8_peak_3290	chr16	91192761	91193527	+	185	NA	Intergenic	Intergenic	-32406	NM_016967	50913	Mm.37289	NM_016967	ENSMUSG00000039830	Olig2	AI604895|Bhlhb1|Olg-2|Oligo2|RK17|bHLHe19	oligodendrocyte transcription factor 2	protein-coding
D4H8_peak_6865	chr7	15945848	15946081	+	185	NA	exon (NM_133831, exon 1 of 13)	exon (NM_133831, exon 1 of 13)	144	NM_133831	68077	Mm.277634	NM_133831	ENSMUSG00000041560	Gltscr2	5330430H08Rik|9430097C02Rik|AU041936|AW536441|PICT-1|R74911	glioma tumor suppressor candidate region gene 2	protein-coding
D4H8_peak_5247	chr3	121291698	121292061	+	185	NA	promoter-TSS (NM_024178)	promoter-TSS (NM_024178)	62	NM_024178	66789	Mm.269881	NM_024178	ENSMUSG00000039887	Alg14	5430428G01Rik|AI854024	asparagine-linked glycosylation 14	protein-coding
D4H8_peak_1006	chr11	6546496	6546825	+	185	NA	promoter-TSS (NM_001190343)	promoter-TSS (NM_001190343)	-227	NM_001190343	216527	Mm.221271	NM_146014	ENSMUSG00000000378	Ccm2	BC029157	cerebral cavernous malformation 2	protein-coding
D4H8_peak_127	chr1	62783727	62784130	+	184	NA	intron (NM_001077405, intron 13 of 15)	intron (NM_001077405, intron 13 of 15)	10804	NR_040601	74992	Mm.401979	NR_040601		4930487H11Rik	-	RIKEN cDNA 4930487H11 gene	ncRNA
D4H8_peak_3798	chr18	40308048	40308290	+	184	NA	intron (NM_026135, intron 1 of 1)	intron (NM_026135, intron 1 of 1)	49808	NM_026135	383348	Mm.76366	NM_026135	ENSMUSG00000051401	Kctd16	4930434H12Rik|Gm1267	potassium channel tetramerisation domain containing 16	protein-coding
D4H8_peak_6517	chr6	52012275	52013039	+	184	NA	promoter-TSS (NM_018773)	promoter-TSS (NM_018773)	-108	NM_018773	54353	Mm.221479	NM_018773	ENSMUSG00000059182	Skap2	2610021A10Rik|AA960083|BB137539|RA70|SKAP-HOM|Saps|Scap2|mSKAP55R	src family associated phosphoprotein 2	protein-coding
D4H8_peak_4955	chr3	21935263	21936466	+	184	NA	Intergenic	Intergenic	-140788	NM_030732	81004	Mm.202966	NM_030732	ENSMUSG00000027630	Tbl1xr1	8030499H02Rik|A630076E03Rik|AW539987|C21|C230089I12Rik|DC42|Ira1|TBLR1	transducin (beta)-like 1X-linked receptor 1	protein-coding
D4H8_peak_8356	chr9	124423013	124425687	+	184	NA	non-coding (NR_015516, exon 1 of 1)	non-coding (NR_015516, exon 1 of 1)	563	NR_102721	75135	Mm.476814	NR_015516		4930526I15Rik	1600027J15Rik	RIKEN cDNA 4930526I15 gene	ncRNA
D4H8_peak_4876	chr2	168207107	168207507	+	184	NA	promoter-TSS (NM_009628)	promoter-TSS (NM_009628)	-195	NM_001310088	11538	Mm.201322	NM_009628	ENSMUSG00000051149	Adnp	AA589558|mKIAA0784	activity-dependent neuroprotective protein	protein-coding
D4H8_peak_5451	chr4	44756178	44756586	+	184	NA	promoter-TSS (NM_138590)	promoter-TSS (NM_138590)	-177	NM_138590	319885	Mm.331576	NM_138590	ENSMUSG00000035649	Zcchc7	4930572I07Rik|D4Wsu132e	zinc finger, CCHC domain containing 7	protein-coding
D4H8_peak_1261	chr11	69980316	69981055	+	183	NA	promoter-TSS (NM_026017)	promoter-TSS (NM_026017)	-355	NM_001253700	54351	Mm.13430	NM_018740	ENSMUSG00000018565	Elp5	Derp6|Rai12	elongator acetyltransferase complex subunit 5	protein-coding
D4H8_peak_7334	chr7	127027152	127027509	+	183	NA	promoter-TSS (NM_010772)	promoter-TSS (NM_010772)	-851	NM_010772	17188	Mm.378964	NM_010772	ENSMUSG00000030678	Maz	MAZI|PUR1|Pur-1|SAF-1|SAF-2	MYC-associated zinc finger protein (purine-binding transcription factor)	protein-coding
D4H8_peak_1311	chr11	76406802	76407163	+	183	NA	promoter-TSS (NM_001291161)	promoter-TSS (NM_001291161)	57	NR_111896	56322	Mm.18803	NM_019818	ENSMUSG00000020843	Timm22	Tim22	translocase of inner mitochondrial membrane 22	protein-coding
D4H8_peak_4034	chr19	7039894	7040377	+	183	NA	promoter-TSS (NM_016737)	promoter-TSS (NM_016737)	-109	NM_016737	20867	Mm.258633	NM_016737	ENSMUSG00000024966	Stip1	Hop|Sti1|p60	stress-induced phosphoprotein 1	protein-coding
D4H8_peak_6700	chr6	113076760	113077297	+	182	NA	promoter-TSS (NM_028385)	promoter-TSS (NM_028385)	216	NR_027010	14910	Mm.280950	NR_027008	ENSMUSG00000086429	Gt(ROSA)26Sor	AV258896|Gtrgeo26|Gtrosa26|R26|ROSA26|Thumpd3as1	gene trap ROSA 26, Philippe Soriano	ncRNA
D4H8_peak_3769	chr18	34758850	34759552	+	182	NA	intron (NM_175104, intron 1 of 4)	intron (NM_175104, intron 1 of 4)	295	NM_175104	66306	Mm.29424	NM_175104	ENSMUSG00000034300	Fam53c	2810012G03Rik|Gm21179	family with sequence similarity 53, member C	protein-coding
D4H8_peak_6890	chr7	19149101	19149764	+	182	NA	promoter-TSS (NM_026943)	promoter-TSS (NM_026943)	-236	NM_026111	67369	Mm.234876	NM_026111	ENSMUSG00000030407	Qpctl	1810019P04Rik|BB101812|gQC	glutaminyl-peptide cyclotransferase-like	protein-coding
D4H8_peak_5574	chr4	107367770	107368089	+	182	NA	5' UTR (NM_028355, exon 1 of 18)	5' UTR (NM_028355, exon 1 of 18)	145	NM_028355	72787	Mm.28478	NM_028355	ENSMUSG00000028614	Ndc1	2810475A17Rik|AI450313|Tmem48|sks	NDC1 transmembrane nucleoporin	protein-coding
D4H8_peak_8383	chrX	13280331	13281019	+	182	NA	promoter-TSS (NM_010028)	promoter-TSS (NM_010028)	-347	NM_010028	13205	Mm.289662	NM_010028	ENSMUSG00000000787	Ddx3x	D1Pas1-rs2|Ddx3|Fin14	DEAD/H (Asp-Glu-Ala-Asp/His) box polypeptide 3, X-linked	protein-coding
D4H8_peak_7724	chr8	89823108	89823738	+	182	NA	Intergenic	Intergenic	524829	NM_172913	244579	Mm.302755	NM_172913	ENSMUSG00000043668	Tox3	500-9|BC052044|C230068E13|CAGF9|Tnrc9	TOX high mobility group box family member 3	protein-coding
D4H8_peak_7974	chr9	31280042	31280941	+	182	NA	Intergenic	Intergenic	9090	NM_001101597	638580	Mm.373655	NM_001101597		Gm7244	EG638580	predicted gene 7244	protein-coding
D4H8_peak_1548	chr11	106216475	106217005	+	182	NA	promoter-TSS (NM_026009)	promoter-TSS (NM_026009)	-186	NM_028074	72047	Mm.41367	NM_028074	ENSMUSG00000020705	Ddx42	1810047H21Rik|AW319508|AW556242|B430002H05Rik|RHELP|RNAHP|SF3b125	DEAD (Asp-Glu-Ala-Asp) box polypeptide 42	protein-coding
D4H8_peak_1272	chr11	70646941	70647596	+	181	NA	promoter-TSS (NM_024211)	promoter-TSS (NM_024211)	-19	NM_027445	70510	Mm.261818	NM_027445	ENSMUSG00000040746	Rnf167	0610010G05Rik|5730408C10Rik|AU019305|AV328608	ring finger protein 167	protein-coding
D4H8_peak_1045	chr11	23255312	23256017	+	181	NA	promoter-TSS (NM_134014)	promoter-TSS (NM_134014)	-377	NM_134014	103573	Mm.217547	NM_134014	ENSMUSG00000020290	Xpo1	AA420417|Crm1|Exp1	exportin 1	protein-coding
D4H8_peak_7939	chr9	21367459	21368070	+	181	NA	promoter-TSS (NM_001042707)	promoter-TSS (NM_001042707)	-107	NM_001042708	16201	Mm.440026	NM_010561	ENSMUSG00000032178	Ilf3	MBII-26|MPHOSPH4|NF90|NFAR	interleukin enhancer binding factor 3	protein-coding
D4H8_peak_1456	chr11	97187891	97188542	+	181	NA	promoter-TSS (NM_008379)	promoter-TSS (NM_008379)	-324	NM_008379	16211	Mm.251013	NM_008379	ENSMUSG00000001440	Kpnb1	AA409963|IPOB|Impnb	karyopherin (importin) beta 1	protein-coding
D4H8_peak_6039	chr5	73490566	73491029	+	181	NA	promoter-TSS (NM_178896)	promoter-TSS (NM_178896)	-229	NM_178896	100737	Mm.220312	NM_178896	ENSMUSG00000051674	Dcun1d4	AI836376	DCN1, defective in cullin neddylation 1, domain containing 4 (S. cerevisiae)	protein-coding
D4H8_peak_8196	chr9	88482293	88483086	+	180	NA	promoter-TSS (NM_001284328)	promoter-TSS (NM_001284328)	-292	NM_001284328	56403	Mm.260545	NM_019666	ENSMUSG00000032423	Syncrip	2610109K23Rik|4632417O19Rik|GRY-RBP|Nsap1|Nsap1l|hnRNP Q|pp68	synaptotagmin binding, cytoplasmic RNA interacting protein	protein-coding
D4H8_peak_4424	chr2	45031909	45032252	+	180	NA	intron (NM_001289521, intron 1 of 8)	intron (NM_001289521, intron 1 of 8)	-8903	NR_039591	100628598		NR_039591	ENSMUSG00000092679	Mir5129	mir-5129|mmu-mir-5129|mu-mir-5129	microRNA 5129	ncRNA
D4H8_peak_1466	chr11	97883694	97884495	+	180	NA	promoter-TSS (NM_001081435)	promoter-TSS (NM_001081435)	60	NM_001081435	72973	Mm.245939	NM_001081435	ENSMUSG00000070336	Fbxo47	2900052P03Rik|Gm1562	F-box protein 47	protein-coding
D4H8_peak_3944	chr18	80151279	80152046	+	180	NA	promoter-TSS (NM_175028)	promoter-TSS (NM_175028)	-180	NM_175028	240442	Mm.26594	NM_175028	ENSMUSG00000053950	Adnp2	8430420L05Rik|BC024969|Kiaa0863|Zfp508|mKIAA0863	ADNP homeobox 2	protein-coding
D4H8_peak_7421	chr7	141221738	141222105	+	180	NA	promoter-TSS (NR_029793)	promoter-TSS (NR_029793)	-428	NR_029793	387206		NR_029793	ENSMUSG00000065551	Mir210	Mirn210|mir-210|mmu-mir-210	microRNA 210	ncRNA
D4H8_peak_3871	chr18	60525796	60526498	+	180	NA	promoter-TSS (NM_026302)	promoter-TSS (NM_026302)	-74	NM_026302	67665	Mm.272801	NM_026302	ENSMUSG00000024603	Dctn4	1110001K06Rik|4930547K17Rik|C130039E17Rik|p62	dynactin 4	protein-coding
D4H8_peak_4415	chr2	38926472	38927173	+	180	NA	promoter-TSS (NM_010264)	promoter-TSS (NM_010264)	-361	NM_010264	14536	Mm.439703	NM_010264	ENSMUSG00000063972	Nr6a1	1700113M01Rik|Gcnf|NCNF|RTR	nuclear receptor subfamily 6, group A, member 1	protein-coding
D4H8_peak_1501	chr11	101552078	101553203	+	180	NA	promoter-TSS (NM_001252222)	promoter-TSS (NM_001252222)	-14	NM_008676	17966	Mm.784	NM_008676	ENSMUSG00000017119	Nbr1	mKIAA0049	neighbor of Brca1 gene 1	protein-coding
D4H8_peak_5019	chr3	52102133	52103002	+	179	NA	intron (NM_001004176, intron 1 of 4)	CpG	2439	NM_001004176	433586	Mm.234972	NM_001004176	ENSMUSG00000061143	Maml3	AV234550|BC049812|Mam-2|mKIAA1816	mastermind like 3 (Drosophila)	protein-coding
D4H8_peak_4047	chr19	8712936	8713381	+	178	NA	intron (NM_001161413, intron 2 of 9)	AT_rich|Low_complexity|Low_complexity	739	NM_008577	17254	Mm.4114	NM_008577	ENSMUSG00000010095	Slc3a2	4F2|4F2HC|AI314110|Cd98|Ly-10|Ly-m10|Ly10|Mdu1|Mgp-2hc|NACAE	solute carrier family 3 (activators of dibasic and neutral amino acid transport), member 2	protein-coding
D4H8_peak_4874	chr2	168080712	168081001	+	178	NA	promoter-TSS (NM_021409)	promoter-TSS (NM_021409)	-148	NM_021409	58220	Mm.292834	NM_021409	ENSMUSG00000044641	Pard6b	AV025615|Par6b	par-6 family cell polarity regulator beta	protein-coding
D4H8_peak_5928	chr5	25529579	25530166	+	178	NA	promoter-TSS (NR_027388)	promoter-TSS (NR_027388)	-146	NR_027388	73571	Mm.105263	NR_027388	ENSMUSG00000101856	1700096K18Rik	-	RIKEN cDNA 1700096K18 gene	ncRNA
D4H8_peak_4365	chr2	30760024	30760366	+	178	NA	Intergenic	Intergenic	38985	NR_037272	100526499		NR_037272	ENSMUSG00000093091	Mir3089	mir-3089|mmu-mir-3089	microRNA 3089	ncRNA
D4H8_peak_262	chr1	125435651	125435994	+	178	NA	promoter-TSS (NM_023735)	promoter-TSS (NM_023735)	-95	NM_001205385	74117	Mm.183102	NM_023735	ENSMUSG00000026341	Actr3	1200003A09Rik|Arp3	ARP3 actin-related protein 3	protein-coding
D4H8_peak_49	chr1	35457386	35457873	+	178	NA	Intergenic	Intergenic	607670	NM_145516	226971	Mm.292751	NM_145516	ENSMUSG00000026123	Plekhb2	2310009M15Rik|AU018239|Evt2|Phdc|evt-2	pleckstrin homology domain containing, family B (evectins) member 2	protein-coding
D4H8_peak_4792	chr2	154790676	154791351	+	177	NA	promoter-TSS (NM_001139513)	promoter-TSS (NM_001139513)	-97	NM_001139512	19383	Mm.221440	NM_023130	ENSMUSG00000027593	Raly	AI663842|Merc	hnRNP-associated with lethal yellow	protein-coding
D4H8_peak_3402	chr17	24169441	24169699	+	177	NA	promoter-TSS (NM_009729)	promoter-TSS (NM_009729)	-141	NM_009729	11984	Mm.30155	NM_009729	ENSMUSG00000024121	Atp6v0c	Atp6c|Atp6c2|Atp6l|Atpl|Atpl-rs1|PL16|VATL|Vma3	ATPase, H+ transporting, lysosomal V0 subunit C	protein-coding
D4H8_peak_6834	chr7	4136944	4137342	+	177	NA	promoter-TSS (NM_172736)	promoter-TSS (NM_172736)	87	NM_172736	232798	Mm.22831	NM_172736	ENSMUSG00000035545	Leng8	AW049671	leukocyte receptor cluster (LRC) member 8	protein-coding
D4H8_peak_3895	chr18	65520412	65521178	+	177	NA	intron (NR_105742, intron 3 of 6)	intron (NR_105742, intron 3 of 6)	-59435	NM_207255	328977	Mm.286232	NM_207255	ENSMUSG00000042439	Zfp532	C530030I18Rik|Znf532|mKIAA1629	zinc finger protein 532	protein-coding
D4H8_peak_2586	chr14	61172626	61173379	+	177	NA	intron (NM_172809, intron 2 of 9)	CpG	34545	NM_172809	50720	Mm.440703	NM_015788	ENSMUSG00000048279	Sacs	A230052M14|DNAJC29|E130115J16Rik|mKIAA0730	sacsin	protein-coding
D4H8_peak_7987	chr9	36821532	36821796	+	176	NA	Intergenic	Intergenic	-21995	NM_183171	235180	Mm.5264	NM_183171	ENSMUSG00000032118	Fez1	UNC-76|UNC76	fasciculation and elongation protein zeta 1 (zygin I)	protein-coding
D4H8_peak_7851	chr8	121832626	121832978	+	176	NA	Intergenic	Intergenic	-3233	NM_145605	234825	Mm.209329	NM_145605	ENSMUSG00000040263	Klhdc4	AA408426|AV352552|BC012312|G430025P05Rik	kelch domain containing 4	protein-coding
D4H8_peak_738	chr10	79767049	79767572	+	176	NA	promoter-TSS (NM_144528)	promoter-TSS (NM_144528)	-358	NR_027505	70294	Mm.466670	NM_144528	ENSMUSG00000035890	Rnf126	2610010O19Rik	ring finger protein 126	protein-coding
D4H8_peak_7538	chr8	31149938	31150282	+	176	NA	promoter-TSS (NM_144927)	promoter-TSS (NM_144927)	-206	NR_103719	234138	Mm.349800	NM_144927	ENSMUSG00000031577	Tti2	-	TELO2 interacting protein 2	protein-coding
D4H8_peak_129	chr1	63176488	63177096	+	176	NA	promoter-TSS (NM_001160039)	promoter-TSS (NM_001160039)	30	NM_001160040	227197	Mm.290791	NM_145518	ENSMUSG00000025968	Ndufs1	5830412M15Rik|9930026A05Rik	NADH dehydrogenase (ubiquinone) Fe-S protein 1	protein-coding
D4H8_peak_4499	chr2	76647641	76648718	+	176	NA	promoter-TSS (NM_011871)	promoter-TSS (NM_011871)	-185	NM_011871	23992	Mm.277250	NM_011871	ENSMUSG00000002731	Prkra	AV120107|PRK|Pact|RAX|lear	protein kinase, interferon inducible double stranded RNA dependent activator	protein-coding
D4H8_peak_3238	chr16	63500734	63501735	+	176	NA	Intergenic	Intergenic	362923	NM_010140	13837	Mm.1977	NM_010140	ENSMUSG00000052504	Epha3	AW492086|Cek4|ETK1|End3|Hek|Hek4|Mek4|Tyro4	Eph receptor A3	protein-coding
D4H8_peak_1616	chr11	116852984	116853694	+	176	NA	promoter-TSS (NM_178620)	promoter-TSS (NM_178620)	-245	NM_011358	20382	Mm.21841	NM_011358	ENSMUSG00000034120	Srsf2	D11Wsu175e|MRF-1|Pr264|SC35|Sfrs10|Sfrs2	serine/arginine-rich splicing factor 2	protein-coding
D4H8_peak_5655	chr4	120825076	120826070	+	176	NA	5' UTR (NM_001277095, exon 1 of 9)	5' UTR (NM_001277095, exon 1 of 9)	168	NM_008692	18046	Mm.435590	NM_008692	ENSMUSG00000032897	Nfyc	-	nuclear transcription factor-Y gamma	protein-coding
D4H8_peak_7966	chr9	25251847	25252577	+	176	NA	promoter-TSS (NM_001205367)	promoter-TSS (NM_001205367)	-227	NM_009859	235072	Mm.270259	NM_009859	ENSMUSG00000001833	Sept7	Cdc10|E430034N22	septin 7	protein-coding
D4H8_peak_2144	chr13	35906074	35906393	+	176	NA	exon (NM_145938, exon 1 of 8)	exon (NM_145938, exon 1 of 8)	114	NM_145938	208366	Mm.35545	NM_145938	ENSMUSG00000021418	Rpp40	D8Bwg1265e|Rnasep1	ribonuclease P 40 subunit	protein-coding
D4H8_peak_1759	chr12	32953732	32954124	+	175	NA	promoter-TSS (NM_198710)	promoter-TSS (NM_198710)	-17	NM_013635	19027	Mm.246304	NM_013635	ENSMUSG00000020570	Sypl	AI314763|AI604763|D12Ertd446e|PanI|Pphn|Sypl1	synaptophysin-like protein	protein-coding
D4H8_peak_6179	chr5	115158280	115158893	+	175	NA	promoter-TSS (NM_175403)	promoter-TSS (NM_175403)	-410	NM_175403	109154	Mm.153963	NM_175403	ENSMUSG00000048578	Mlec	2410014A08Rik|AI850530|ESTM19|X83352|mKIAA0152	malectin	protein-coding
D4H8_peak_480	chr1	184033877	184034705	+	175	NA	promoter-TSS (NM_028516)	promoter-TSS (NM_028516)	-170	NM_022019	63953	Mm.404024	NM_022019	ENSMUSG00000039384	Dusp10	2610306G15Rik|AI158871|MKP-5|MKP5	dual specificity phosphatase 10	protein-coding
D4H8_peak_6289	chr5	134688792	134689205	+	175	NA	promoter-TSS (NM_010717)	promoter-TSS (NM_010717)	-408	NM_010717	16885	Mm.15409	NM_010717	ENSMUSG00000029674	Limk1	KIZ-1|LIMK-1|Limk	LIM-domain containing, protein kinase	protein-coding
D4H8_peak_3515	chr17	35241487	35242301	+	174	NA	promoter-TSS (NM_001252457)	promoter-TSS (NM_001252457)	148	NM_019693	53817	Mm.439827	NM_019693	ENSMUSG00000019432	Ddx39b	0610030D10Rik|AI428441|Bat-1|Bat1|Bat1a|D17H6S81E|D17H6S81E-1|D6S81Eh	DEAD (Asp-Glu-Ala-Asp) box polypeptide 39B	protein-coding
D4H8_peak_7924	chr9	19622008	19622322	+	174	NA	promoter-TSS (NM_172918)	promoter-TSS (NM_172918)	74	NM_172918	244713	Mm.67366	NM_172918	ENSMUSG00000057551	Zfp317	4932416G03|D230022C05Rik|KRAB9|Zfp67|Zfp75|mszf40	zinc finger protein 317	protein-coding
D4H8_peak_4794	chr2	155050787	155051140	+	174	NA	TTS (NM_015770)	TTS (NM_015770)	23534	NM_016661	269378	Mm.330692	NM_016661	ENSMUSG00000027597	Ahcy	AA987153|AL024110|CuBP|SAHH	S-adenosylhomocysteine hydrolase	protein-coding
D4H8_peak_4399	chr2	34904976	34905420	+	174	NA	intron (NM_028716, intron 6 of 14)	intron (NM_028716, intron 6 of 14)	8778	NM_028716	74016	Mm.65691	NM_028716	ENSMUSG00000026873	Phf19	3110009G19Rik|3321402G02Rik	PHD finger protein 19	protein-coding
D4H8_peak_2232	chr13	58402203	58402905	+	174	NA	promoter-TSS (NM_025279)	promoter-TSS (NM_025279)	-42	NM_001301344	15387	Mm.142872	NM_025279	ENSMUSG00000021546	Hnrnpk	Hnrpk|KBBP|NOVA	heterogeneous nuclear ribonucleoprotein K	protein-coding
D4H8_peak_2295	chr13	78871671	78872651	+	173	NA	Intergenic	Intergenic	-673288	NM_010151	13865	Mm.439653	NM_010151	ENSMUSG00000069171	Nr2f1	COUP-TF1|COUP-TFI|COUPTFA|EAR-3|EAR3|Erbal3|SVP44|Tcfcoup1	nuclear receptor subfamily 2, group F, member 1	protein-coding
D4H8_peak_8302	chr9	110656516	110656824	+	173	NA	intron (NM_028312, intron 1 of 6)	CpG	167	NM_028312	72654	Mm.249115	NM_028312	ENSMUSG00000019659	Ccdc12	2700094L05Rik|C76605	coiled-coil domain containing 12	protein-coding
D4H8_peak_4716	chr2	143914804	143915780	+	173	NA	promoter-TSS (NM_019771)	promoter-TSS (NM_019771)	-39	NM_019771	56431	Mm.28919	NM_019771	ENSMUSG00000015932	Dstn	2610043P17Rik|ADF|AU042046|Dsn|corn1|sid23p	destrin	protein-coding
D4H8_peak_5792	chr4	141060523	141060944	+	173	NA	promoter-TSS (NM_001145958)	promoter-TSS (NM_001145958)	-188	NM_001145958	230872	Mm.80685	NM_172122	ENSMUSG00000040860	Crocc	-	ciliary rootlet coiled-coil, rootletin	protein-coding
D4H8_peak_3767	chr18	34624149	34624887	+	173	NA	promoter-TSS (NM_009004)	promoter-TSS (NM_009004)	-106	NM_001166407	19348	Mm.258846	NM_009004	ENSMUSG00000003779	Kif20a	AA415432|Rab6kifl	kinesin family member 20A	protein-coding
D4H8_peak_7755	chr8	95080758	95081306	+	173	NA	promoter-TSS (NM_028805)	promoter-TSS (NM_028805)	-169	NM_028805	74187	Mm.28382	NM_028805	ENSMUSG00000031787	Katnb1	2410003J24Rik|KAT	katanin p80 (WD40-containing) subunit B 1	protein-coding
D4H8_peak_8245	chr9	103365731	103365982	+	173	NA	promoter-TSS (NM_001134427)	promoter-TSS (NM_001134427)	-76	NM_001134426	321022	Mm.261025	NM_175565	ENSMUSG00000032803	Cdv3	2510010F10Rik|C230084J24Rik|C79446|TPP36	carnitine deficiency-associated gene expressed in ventricle 3	protein-coding
D4H8_peak_6498	chr6	49319099	49319521	+	173	NA	promoter-TSS (NM_175098)	promoter-TSS (NM_175098)	36	NM_001311112	57895	Mm.32416	NM_175098	ENSMUSG00000050786	Ccdc126	6330407D12Rik|AA675040|AI465320|AL022711	coiled-coil domain containing 126	protein-coding
D4H8_peak_966	chr10	130282113	130282619	+	173	NA	Intergenic	Intergenic	-2112	NM_007501	11923	Mm.10695	NM_007501	ENSMUSG00000048015	Neurod4	AI846749|ATH-3|Atoh3|MATH-3|Math3|bHLHa4	neurogenic differentiation 4	protein-coding
D4H8_peak_3801	chr18	42511155	42511596	+	172	NA	promoter-TSS (NM_001289526)	promoter-TSS (NM_001289526)	-112	NR_110344	56070	Mm.270511	NM_001039474	ENSMUSG00000024498	Tcerg1	2410022J09Rik|2900090C16Rik|AI428505|CA150b|FBP23|FBP28|Taf2s|ca150|p144	transcription elongation regulator 1 (CA150)	protein-coding
D4H8_peak_3346	chr17	8165128	8165410	+	172	NA	promoter-TSS (NM_201230)	promoter-TSS (NM_201230)	-249	NM_001197046	75296	Mm.227250	NM_201230	ENSMUSG00000069135	Fgfr1op	4930553O10Rik|FOP	Fgfr1 oncogene partner	protein-coding
D4H8_peak_6786	chr6	136470588	136470938	+	172	NA	Intergenic	MIR|SINE|MIR	-48088	NM_019426	54343	Mm.173271	NM_019426	ENSMUSG00000030213	Atf7ip	2610204M12Rik|AM|Mcaf1	activating transcription factor 7 interacting protein	protein-coding
D4H8_peak_7336	chr7	127208585	127209366	+	171	NA	promoter-TSS (NM_144522)	promoter-TSS (NM_144522)	76	NM_001347655	17907	Mm.14526	NM_016754	ENSMUSG00000030672	Mylpf	2410014J02Rik|MLC-2|Mlc2	myosin light chain, phosphorylatable, fast skeletal muscle	protein-coding
D4H8_peak_2469	chr14	25397144	25397962	+	171	NA	Intergenic	Intergenic	-61632	NM_183208	328365	Mm.227484	NM_183208	ENSMUSG00000007817	Zmiz1	BC065120|E330020C23|ENSMUSG00000072684|Gm10397|I920194n01|Rai17|Zimp10	zinc finger, MIZ-type containing 1	protein-coding
D4H8_peak_7612	chr8	69716269	69717165	+	171	NA	promoter-TSS (NM_181274)	promoter-TSS (NM_181274)	185	NM_001039967	66869	Mm.334581	NM_181274	ENSMUSG00000054648	Zfp869	1200003I07Rik	zinc finger protein 869	protein-coding
D4H8_peak_4630	chr2	119477511	119478187	+	171	NA	promoter-TSS (NM_026574)	promoter-TSS (NM_026574)	-220	NM_026574	68142	Mm.330496	NM_026574	ENSMUSG00000034154	Ino80	2310079N15Rik|4632409L19Rik|Inoc1	INO80 complex subunit	protein-coding
D4H8_peak_2378	chr13	107890098	107890731	+	171	NA	promoter-TSS (NM_145456)	promoter-TSS (NM_145456)	-350	NM_145456	67263	Mm.490418	NM_145456	ENSMUSG00000032846	Zswim6	2900036G02Rik|mKIAA1577	zinc finger SWIM-type containing 6	protein-coding
D4H8_peak_6310	chr5	136962095	136962390	+	171	NA	intron (NM_025562, intron 1 of 4)	intron (NM_025562, intron 1 of 4)	165	NM_025562	66437	Mm.25849	NM_025562	ENSMUSG00000019054	Fis1	2010003O14Rik|Ttc11	fission, mitochondrial 1	protein-coding
D4H8_peak_6557	chr6	71632937	71633794	+	171	NA	promoter-TSS (NM_173001)	promoter-TSS (NM_173001)	-448	NM_001038695	104263	Mm.260479	NM_173001	ENSMUSG00000053470	Kdm3a	1700105C21Rik|C230043E16Rik|JHDM2a|Jmjd1|Jmjd1a|KDM2A|TGSA|Tsga	lysine (K)-specific demethylase 3A	protein-coding
D4H8_peak_6739	chr6	121110177	121110452	+	170	NA	intron (NM_001270475, intron 1 of 31)	intron (NM_001270475, intron 1 of 31)	20708	NM_001270475	194401	Mm.122399	NM_153396	ENSMUSG00000051586	Mical3	C130040D16Rik|Mical-3|mKIAA1364	microtubule associated monooxygenase, calponin and LIM domain containing 3	protein-coding
D4H8_peak_5164	chr3	96431695	96432657	+	170	NA	Intergenic	Intergenic	-17343	NR_001579	21748		NR_001579	ENSMUSG00000064796	Terc	mTER|mTR	telomerase RNA component	ncRNA
D4H8_peak_5658	chr4	122885941	122886963	+	170	NA	promoter-TSS (NM_007598)	promoter-TSS (NM_007598)	-395	NM_007598	12331	Mm.8687	NM_007598	ENSMUSG00000028656	Cap1	-	CAP, adenylate cyclase-associated protein 1 (yeast)	protein-coding
D4H8_peak_6055	chr5	76951325	76951690	+	170	NA	promoter-TSS (NM_025939)	promoter-TSS (NM_025939)	71	NM_172146	231327	Mm.202337	NM_172146	ENSMUSG00000029246	Ppat	5730454C12Rik|AA408689|AA675351|AI507113|C79945	phosphoribosyl pyrophosphate amidotransferase	protein-coding
D4H8_peak_7082	chr7	48749367	48750076	+	170	NA	Intergenic	Intergenic	-39282	NM_028031	243983	Mm.279116	NM_028031	ENSMUSG00000030471	Zdhhc13	2410004E01Rik|C530010M18|HIP3RP|Hip14l|kojak|skc4	zinc finger, DHHC domain containing 13	protein-coding
D4H8_peak_8294	chr9	110047424	110047873	+	170	NA	intron (NM_001205330, intron 8 of 18)	intron (NM_001205330, intron 8 of 18)	-4373	NM_001311164	17758	Mm.217318	NM_008633	ENSMUSG00000032479	Map4	AA407148|MAP-4|Mtap-4|Mtap4	microtubule-associated protein 4	protein-coding
D4H8_peak_1758	chr12	32819660	32820383	+	170	NA	promoter-TSS (NM_021524)	promoter-TSS (NM_021524)	-314	NM_021524	59027	Mm.202727	NM_021524	ENSMUSG00000020572	Nampt	1110035O14Rik|AI314458|AI480535|NAmPRTase|Pbef|Pbef1|Visfatin	nicotinamide phosphoribosyltransferase	protein-coding
D4H8_peak_7062	chr7	45434369	45434721	+	170	NA	promoter-TSS (NM_030678)	promoter-TSS (NM_030678)	-81	NM_011304	20174	Mm.34410	NM_011304	ENSMUSG00000003868	Ruvbl2	mp47|p47	RuvB-like protein 2	protein-coding
D4H8_peak_2172	chr13	46534247	46535163	+	169	NA	intron (NM_026056, intron 3 of 12)	intron (NM_026056, intron 3 of 12)	32802	NM_026056	67252	Mm.44529	NM_026056	ENSMUSG00000021373	Cap2	2810452G09Rik|AV045235	CAP, adenylate cyclase-associated protein, 2 (yeast)	protein-coding
D4H8_peak_1264	chr11	70020940	70021892	+	169	NA	intron (NM_001109752, intron 1 of 19)	intron (NM_001109752, intron 1 of 19)	2811	NM_001109752	13385	Mm.27256	NM_007864	ENSMUSG00000020886	Dlg4	Dlgh4|PSD-95|PSD95|SAP90|SAP90A	discs, large homolog 4 (Drosophila)	protein-coding
D4H8_peak_6867	chr7	16098132	16098676	+	169	NA	promoter-TSS (NM_025898)	promoter-TSS (NM_025898)	-239	NM_025898	108124	Mm.104540	NM_025898	ENSMUSG00000006024	Napa	1500039N14Rik|AW209189|RA81|SNAPA|SNARE|a-SNAP|hyh	N-ethylmaleimide sensitive fusion protein attachment protein alpha	protein-coding
D4H8_peak_3552	chr17	47502020	47502336	+	169	NA	intron (NM_022015, intron 1 of 8)	CpG	109	NM_022015	63856	Mm.275901	NM_022015	ENSMUSG00000023980	Taf8	AW260255|Tbn	TATA-box binding protein associated factor 8	protein-coding
D4H8_peak_4440	chr2	53190969	53192041	+	169	NA	promoter-TSS (NM_018785)	promoter-TSS (NM_018785)	-318	NM_018785	56194	Mm.257474	NM_018785	ENSMUSG00000061136	Prpf40a	2810012K09Rik|FBP-11|FBP11|Fnbp11|Fnbp3	pre-mRNA processing factor 40A	protein-coding
D4H8_peak_788	chr10	81378425	81378825	+	169	NA	promoter-TSS (NM_019757)	promoter-TSS (NM_019757)	-255	NM_019757	56371	Mm.24202	NM_019757	ENSMUSG00000020235	Fzr1	AW108046|Cdh1|FZR|FZR2|Fyr|HCDH|HCDH1	fizzy/cell division cycle 20 related 1 (Drosophila)	protein-coding
D4H8_peak_5742	chr4	134019542	134020422	+	168	NA	Intergenic	Intergenic	-1166	NM_145833	83557	Mm.302567	NM_145833	ENSMUSG00000050966	Lin28a	AL024421|ENSMUSG00000070700|Gm10299|Lin-28|Lin28|Tex17|lin-28A	lin-28 homolog A (C. elegans)	protein-coding
D4H8_peak_6872	chr7	16285940	16286753	+	168	NA	intron (NM_001136471, intron 1 of 13)	CpG	449	NM_001136471	243846	Mm.482401	NM_172297	ENSMUSG00000041375	Ccdc9	2600011L02Rik	coiled-coil domain containing 9	protein-coding
D4H8_peak_7767	chr8	105446115	105446375	+	168	NA	exon (NM_001170788, exon 7 of 14)	exon (NM_001170788, exon 7 of 14)	18605	NM_001033371	270091	Mm.212709	NM_001033371	ENSMUSG00000054320	Lrrc36	BC036564	leucine rich repeat containing 36	protein-coding
D4H8_peak_326	chr1	136234084	136234346	+	168	NA	promoter-TSS (NM_028872)	promoter-TSS (NM_028872)	65	NM_028872	67313	Mm.36763	NM_028872	ENSMUSG00000041605	5730559C18Rik	1700034M08Rik|4933426C09Rik|AI586180|D1Mgi54	RIKEN cDNA 5730559C18 gene	protein-coding
D4H8_peak_4231	chr19	58052649	58053217	+	168	NA	intron (NM_181415, intron 28 of 28)	intron (NM_181415, intron 28 of 28)	1766	NR_049196	100885835		NR_049196	ENSMUSG00000093757	Mir5623	Gm26068|mir-5623|mmu-mir-5623	microRNA 5623	ncRNA
D4H8_peak_6658	chr6	97205532	97205834	+	168	NA	promoter-TSS (NM_011666)	promoter-TSS (NM_011666)	-36	NM_001301858	22200	Mm.277626	NM_011666	ENSMUSG00000030061	Uba3	A830034N06Rik|AI256736|AI848246|AW546539|Ube1c	ubiquitin-like modifier activating enzyme 3	protein-coding
D4H8_peak_939	chr10	127380383	127380691	+	167	NA	Intergenic	CpG	-9774	NM_001168292	71750	Mm.29342	NM_027900	ENSMUSG00000025404	R3hdm2	1300003K24Rik|AU041262|mKIAA1002	R3H domain containing 2	protein-coding
D4H8_peak_3662	chr17	83514371	83514649	+	167	NA	promoter-TSS (NM_001159529)	promoter-TSS (NM_001159529)	-177	NM_001159529	20463	Mm.30072	NM_009187	ENSMUSG00000024248	Cox7a2l	COX7AR|COX7RP|EB1|SIG-81|SIG81|Silg81	cytochrome c oxidase subunit VIIa polypeptide 2-like	protein-coding
D4H8_peak_2687	chr14	79587088	79587659	+	167	NA	promoter-TSS (NM_026474)	promoter-TSS (NM_026474)	-318	NM_026474	67955	Mm.18972	NM_026474	ENSMUSG00000022024	Sugt1	2410174K12Rik|SGT1	SGT1, suppressor of G2 allele of SKP1 (S. cerevisiae)	protein-coding
D4H8_peak_957	chr10	128626498	128626837	+	167	NA	promoter-TSS (NM_013765)	promoter-TSS (NM_013765)	-161	NM_013765	27370	Mm.32118	NM_013765	ENSMUSG00000025362	Rps26	-	ribosomal protein S26	protein-coding
D4H8_peak_1454	chr11	96977630	96978063	+	167	NA	promoter-TSS (NM_030220)	promoter-TSS (NM_030220)	-158	NM_030220	78912	Mm.491183	NM_030220	ENSMUSG00000018678	Sp2	4930480I16Rik|mKIAA0048	Sp2 transcription factor	protein-coding
D4H8_peak_6877	chr7	16614781	16615503	+	166	NA	promoter-TSS (NM_172739)	promoter-TSS (NM_172739)	-149	NM_172739	232906	Mm.28646	NM_172739	ENSMUSG00000058230	Arhgap35	6430596G11Rik|AI841135|Grlf1|mKIAA1722|p190A|p190RhoGAP	Rho GTPase activating protein 35	protein-coding
D4H8_peak_3486	chr17	33915868	33916166	+	166	NA	promoter-TSS (NM_020625)	promoter-TSS (NM_020625)	-159	NM_020625	81630	Mm.482096	NM_020625	ENSMUSG00000051390	Zbtb22	1110008J20Rik|AI265210|AI415166|Bing1|Zfp297	zinc finger and BTB domain containing 22	protein-coding
D4H8_peak_7937	chr9	21291119	21291793	+	166	NA	promoter-TSS (NM_009878)	promoter-TSS (NM_009878)	-247	NM_009878	12581	Mm.29020	NM_009878	ENSMUSG00000096472	Cdkn2d	INK4d|p19|p19INK4d	cyclin-dependent kinase inhibitor 2D (p19, inhibits CDK4)	protein-coding
D4H8_peak_5484	chr4	55349649	55350001	+	166	NA	promoter-TSS (NM_009011)	promoter-TSS (NM_009011)	-217	NM_009011	19359	Mm.196846	NM_009011	ENSMUSG00000028426	Rad23b	0610007D13Rik|AV001138|HR23B|mHR23B|p58	RAD23 homolog B, nucleotide excision repair protein	protein-coding
D4H8_peak_5571	chr4	107178216	107178667	+	166	NA	promoter-TSS (NM_029565)	promoter-TSS (NM_029565)	-75	NM_025617	66526	Mm.246956	NM_025617	ENSMUSG00000028619	Tceanc2	2210010B22Rik|2210012G02Rik|6330404A07Rik|AU015593|Tdeanc2	transcription elongation factor A (SII) N-terminal and central domain containing 2	protein-coding
D4H8_peak_4503	chr2	79378953	79379942	+	166	NA	intron (NM_001048176, intron 2 of 12)	intron (NM_001048176, intron 2 of 12)	49541	NM_001048176	228094	Mm.440704	NM_001033295	ENSMUSG00000075256	Cerkl	Gm1958|Rp26	ceramide kinase-like	protein-coding
D4H8_peak_4653	chr2	121955993	121956541	+	166	NA	promoter-TSS (NM_008545)	promoter-TSS (NM_008545)	-175	NM_008545	17147	Mm.389349	NM_008545	ENSMUSG00000074881	Mageb3	Mage-b3|Mage-ps1|Mage-rs3|Smage3	melanoma antigen, family B, 3	protein-coding
D4H8_peak_5419	chr4	41275131	41275693	+	166	NA	promoter-TSS (NM_026872)	promoter-TSS (NM_026872)	-277	NM_026872	68926	Mm.41864	NM_026872	ENSMUSG00000028433	Ubap2	1190005K07Rik|AA408600|AU045235|UBAP-2|mKIAA1491	ubiquitin-associated protein 2	protein-coding
D4H8_peak_735	chr10	79668923	79669362	+	166	NA	promoter-TSS (NM_148934)	promoter-TSS (NM_148934)	-268	NM_148934	110012	Mm.22623	NM_148934	ENSMUSG00000020308	Tpgs1	AV005629|Gm16517|Gtrgeo22|PGs1	tubulin polyglutamylase complex subunit 1	protein-coding
D4H8_peak_3485	chr17	33908838	33909718	+	166	NA	promoter-TSS (NM_001199733)	promoter-TSS (NM_001199733)	-100	NR_045146	407803	Mm.250393	NR_045146	ENSMUSG00000092564	BC051226	-	cDNA sequence BC051226	ncRNA
D4H8_peak_1265	chr11	70029299	70030051	+	166	NA	intron (NM_001109752, intron 2 of 19)	intron (NM_001109752, intron 2 of 19)	11070	NM_001109752	13385	Mm.27256	NM_007864	ENSMUSG00000020886	Dlg4	Dlgh4|PSD-95|PSD95|SAP90|SAP90A	discs, large homolog 4 (Drosophila)	protein-coding
D4H8_peak_4052	chr19	8802267	8802747	+	165	NA	promoter-TSS (NM_001098237)	promoter-TSS (NM_001098237)	11	NM_133759	75291	Mm.23423	NM_133759	ENSMUSG00000071661	Zbtb3	4930563M09Rik	zinc finger and BTB domain containing 3	protein-coding
D4H8_peak_2909	chr15	80133126	80133385	+	165	NA	intron (NM_025609, intron 1 of 10)	CpG	101	NM_025609	66513	Mm.288245	NM_025609	ENSMUSG00000022414	Tab1	2310012M03Rik|Map3k7ip1|b2b449Clo	TGF-beta activated kinase 1/MAP3K7 binding protein 1	protein-coding
D4H8_peak_1437	chr11	96075430	96076141	+	165	NA	promoter-TSS (NM_001161419)	promoter-TSS (NM_001161419)	-91	NM_007506	11951	Mm.258	NM_007506	ENSMUSG00000006057	Atp5g1	-	ATP synthase, H+ transporting, mitochondrial F0 complex, subunit C1 (subunit 9)	protein-coding
D4H8_peak_1765	chr12	36156839	36157082	+	165	NA	promoter-TSS (NM_025840)	promoter-TSS (NM_025840)	-135	NM_025840	66912	Mm.288669	NM_025840	ENSMUSG00000020547	Bzw2	1110001I24Rik|Bdm2|HSPC028	basic leucine zipper and W2 domains 2	protein-coding
D4H8_peak_1843	chr12	72441657	72442361	+	165	NA	promoter-TSS (NM_001142729)	promoter-TSS (NM_001142729)	143	NM_001142728	78257	Mm.266280	NM_030070	ENSMUSG00000021090	Lrrc9	4921529O18Rik|4930432K16Rik	leucine rich repeat containing 9	protein-coding
D4H8_peak_7773	chr8	105827001	105827728	+	165	NA	promoter-TSS (NM_024445)	promoter-TSS (NM_024445)	-14	NM_145824	74334	Mm.4206	NM_145824	ENSMUSG00000037415	Ranbp10	4432417N03Rik	RAN binding protein 10	protein-coding
D4H8_peak_7613	chr8	69749618	69750268	+	165	NA	promoter-TSS (NM_001200023)	promoter-TSS (NM_001200023)	19	NM_001200023	620419	Mm.460423	NM_001200023	ENSMUSG00000092260	Zfp963	-	zinc finger protein 963	protein-coding
D4H8_peak_2022	chr12	113140136	113140440	+	165	NA	promoter-TSS (NM_024223)	promoter-TSS (NM_024223)	52	NM_024223	68337	Mm.133825	NM_024223	ENSMUSG00000006356	Crip2	0610010I23Rik|AW743261|C77570|CRP2|CRP4|Crp|ESP1|Hlp	cysteine rich protein 2	protein-coding
D4H8_peak_302	chr1	133079662	133080393	+	165	NA	intron (NM_001099276, intron 11 of 32)	intron (NM_001099276, intron 11 of 32)	34015	NM_001099276	240752	Mm.387308	NM_001099276	ENSMUSG00000026447	Pik3c2b	C330011J12Rik|Gm199|PI3K-C2beta|PI3KC2beta	phosphoinositide-3-kinase, class 2, beta polypeptide	protein-coding
D4H8_peak_2547	chr14	54517150	54517723	+	165	NA	promoter-TSS (NM_013768)	promoter-TSS (NM_013768)	34	NM_001313906	27374	Mm.196585	NM_013768	ENSMUSG00000023110	Prmt5	Jbp1|Skb1	protein arginine N-methyltransferase 5	protein-coding
D4H8_peak_6678	chr6	101234222	101234862	+	165	NA	intron (NM_018884, intron 3 of 9)	intron (NM_018884, intron 3 of 9)	143355	NM_018884	55983	Mm.321654	NM_018884	ENSMUSG00000035357	Pdzrn3	1110020C07Rik|AI429718|AL023082|LNX3|SEMACAP3|Semcap3	PDZ domain containing RING finger 3	protein-coding
D4H8_peak_1034	chr11	20200763	20201395	+	165	NA	promoter-TSS (NM_008996)	promoter-TSS (NM_008996)	-523	NM_008996	19324	Mm.271944	NM_008996	ENSMUSG00000020149	Rab1a	Gtbp|Rab-1|Rab1|Ypt1|mKIAA3012	RAB1A, member RAS oncogene family	protein-coding
D4H8_peak_6137	chr5	109556940	109559025	+	164	NA	intron (NM_001310694, intron 1 of 7)	intron (NM_001310694, intron 1 of 7)	1011	NM_001310694	57914	Mm.35771	NM_016715	ENSMUSG00000033467	Crlf2	CRLM2|Ly114|Tpte2|Tslpr	cytokine receptor-like factor 2	protein-coding
D4H8_peak_4020	chr19	6276503	6276755	+	164	NA	promoter-TSS (NM_010119)	promoter-TSS (NM_010119)	-267	NM_010119	13660	Mm.30169	NM_010119	ENSMUSG00000024772	Ehd1	AA409636|Past1|RME-1	EH-domain containing 1	protein-coding
D4H8_peak_5180	chr3	100921867	100922447	+	164	NA	promoter-TSS (NM_001165953)	promoter-TSS (NM_001165953)	-336	NM_001165952	229644	Mm.189351	NM_194343	ENSMUSG00000033233	Trim45	4921530N01Rik	tripartite motif-containing 45	protein-coding
D4H8_peak_696	chr10	67549109	67549608	+	164	NA	promoter-TSS (NM_001005419)	promoter-TSS (NM_001005419)	-403	NM_001005419	211488	Mm.297250	NM_001005419	ENSMUSG00000057134	Ado	Gm237	2-aminoethanethiol (cysteamine) dioxygenase	protein-coding
D4H8_peak_7943	chr9	21545925	21546628	+	164	NA	promoter-TSS (NM_021531)	promoter-TSS (NM_021531)	-618	NM_153141	59035	Mm.178115	NM_021531	ENSMUSG00000032185	Carm1	Prmt4	coactivator-associated arginine methyltransferase 1	protein-coding
D4H8_peak_1389	chr11	87443415	87443872	+	163	NA	intron (NM_001199293, intron 2 of 30)	intron (NM_001199293, intron 2 of 30)	16052	NM_001199293	83560	Mm.440758	NM_031386	ENSMUSG00000010342	Tex14	C85585	testis expressed gene 14	protein-coding
D4H8_peak_2554	chr14	54893601	54894119	+	163	NA	promoter-TSS (NM_019402)	promoter-TSS (NM_019402)	-283	NM_019402	54196	Mm.7723	NM_019402	ENSMUSG00000022194	Pabpn1	PAB2|Pabp3|mPABII	poly(A) binding protein, nuclear 1	protein-coding
D4H8_peak_2190	chr13	51845679	51846861	+	163	NA	promoter-TSS (NM_011817)	promoter-TSS (NM_011817)	-405	NM_011817	23882	Mm.281298	NM_011817	ENSMUSG00000021453	Gadd45g	AI327420|C86281|CR6|DDIT2|OIG37	growth arrest and DNA-damage-inducible 45 gamma	protein-coding
D4H8_peak_4892	chr2	172370621	172370925	+	163	NA	promoter-TSS (NM_001291185)	promoter-TSS (NM_001291185)	-203	NM_011497	20878	Mm.249363	NM_011497	ENSMUSG00000027496	Aurka	AIRK1|ARK-1|AU019385|AW539821|Ark1|Aurora-A|Ayk1|IAK|IAK1|Stk6	aurora kinase A	protein-coding
D4H8_peak_6690	chr6	108828359	108828839	+	163	NA	promoter-TSS (NM_138677)	promoter-TSS (NM_138677)	-42	NM_138677	192193	Mm.21596	NM_138677	ENSMUSG00000030104	Edem1	A130059K23Rik|EDEM|mKIAA0212	ER degradation enhancer, mannosidase alpha-like 1	protein-coding
D4H8_peak_6925	chr7	25297634	25297973	+	163	NA	intron (NM_008776, intron 1 of 5)	intron (NM_008776, intron 1 of 5)	152	NM_008776	18476	Mm.597	NM_008776	ENSMUSG00000005447	Pafah1b3	Pafahg|mus[g]	platelet-activating factor acetylhydrolase, isoform 1b, subunit 3	protein-coding
D4H8_peak_8505	chrX	151016989	151017305	+	163	NA	intron (NM_001168600, intron 1 of 15)	intron (NM_001168600, intron 1 of 15)	146	NM_001168600	237107	Mm.45987	NM_198110	ENSMUSG00000025266	Gnl3l	BC020354	guanine nucleotide binding protein-like 3 (nucleolar)-like	protein-coding
D4H8_peak_2926	chr15	81871980	81872427	+	163	NA	promoter-TSS (NM_080633)	promoter-TSS (NM_080633)	-260	NM_080633	11429	Mm.154581	NM_080633	ENSMUSG00000022477	Aco2	Aco-2|Aco3|D10Wsu183e	aconitase 2, mitochondrial	protein-coding
D4H8_peak_8129	chr9	65178513	65179099	+	163	NA	intron (NM_008988, intron 5 of 13)	intron (NM_008988, intron 5 of 13)	-35884	NM_177460	214424	Mm.31129	NM_177460	ENSMUSG00000032392	Parp16	ARTD15|BC055447|C79952|PARP-16	poly (ADP-ribose) polymerase family, member 16	protein-coding
D4H8_peak_2874	chr15	76639681	76639991	+	163	NA	promoter-TSS (NM_183091)	promoter-TSS (NM_183091)	93	NM_183091	72749	Mm.358749	NM_183091	ENSMUSG00000059323	Tonsl	2810439M11Rik|Nfkbil2	tonsoku-like, DNA repair protein	protein-coding
D4H8_peak_309	chr1	133492316	133493579	+	163	NA	Intergenic	Intergenic	-68735	NM_011439	20668	Mm.8575	NM_011439	ENSMUSG00000070643	Sox13	AA407916|AW259412|AW540933|Sox-13	SRY (sex determining region Y)-box 13	protein-coding
D4H8_peak_6637	chr6	90988697	90989206	+	162	NA	Intergenic	Intergenic	127875	NM_018815	54563	Mm.28162	NM_018815	ENSMUSG00000030091	Nup210	9830001L10|AI836801|Pom210|gp190|gp210	nucleoporin 210	protein-coding
D4H8_peak_1671	chr11	121673044	121673422	+	162	NA	promoter-TSS (NM_178664)	promoter-TSS (NM_178664)	-82	NM_178664	210004	Mm.386847	NM_178664	ENSMUSG00000046605	B3gntl1	6030413G23Rik	UDP-GlcNAc:betaGal beta-1,3-N-acetylglucosaminyltransferase-like 1	protein-coding
D4H8_peak_6361	chr5	145139975	145140370	+	162	NA	promoter-TSS (NM_001033313)	promoter-TSS (NM_001033313)	-83	NM_001033313	231887	Mm.188851	NM_001033313	ENSMUSG00000029623	Pdap1	HASPP28|PAP|PAP1	PDGFA associated protein 1	protein-coding
D4H8_peak_459	chr1	178318138	178319225	+	162	NA	promoter-TSS (NM_025511)	promoter-TSS (NM_025511)	-472	NM_025511	66359	Mm.489720	NM_025511	ENSMUSG00000026500	Cox20	2310005N03Rik|Fam36a	COX20 Cox2 chaperone	protein-coding
D4H8_peak_6578	chr6	83078060	83078630	+	162	NA	promoter-TSS (NM_197992)	promoter-TSS (NM_197992)	-45	NM_197992	69837	Mm.12261	NM_197992	ENSMUSG00000069678	Pcgf1	2010002K04Rik|AU024121|Nspc1	polycomb group ring finger 1	protein-coding
D4H8_peak_4317	chr2	26445184	26446121	+	162	NA	promoter-TSS (NM_153125)	promoter-TSS (NM_153125)	-436	NM_153125	227648	Mm.206371	NM_153125	ENSMUSG00000026924	Sec16a	AU024582|C230052J16Rik	SEC16 homolog A, endoplasmic reticulum export factor	protein-coding
D4H8_peak_4368	chr2	30807628	30808161	+	161	NA	promoter-TSS (NM_170592)	promoter-TSS (NM_170592)	-83	NM_170592	66617	Mm.33167	NM_170592	ENSMUSG00000026857	Ntmt1	2610205E22Rik|AL033331|AL033332|Mettl11a|NTM1A	N-terminal Xaa-Pro-Lys N-methyltransferase 1	protein-coding
D4H8_peak_3505	chr17	34952487	34952935	+	161	NA	promoter-TSS (NR_015536)	promoter-TSS (NR_015536)	-240	NR_015536	68763	Mm.28895	NR_015536	ENSMUSG00000092203	1110038B12Rik	0610009C20Rik|0910001G04Rik	RIKEN cDNA 1110038B12 gene	ncRNA
D4H8_peak_6086	chr5	97111393	97111890	+	161	NA	promoter-TSS (NM_198422)	promoter-TSS (NM_198422)	-45	NM_198422	231474	Mm.332505	NM_198422	ENSMUSG00000055725	Paqr3	6330415A20Rik|AY424292|RKTG	progestin and adipoQ receptor family member III	protein-coding
D4H8_peak_4909	chr2	180024574	180024906	+	161	NA	promoter-TSS (NM_177727)	promoter-TSS (NM_177727)	-247	NM_177727	241846	Mm.21577	NM_177727	ENSMUSG00000039108	Lsm14b	9430078B04|BC040823	LSM family member 14B	protein-coding
D4H8_peak_1303	chr11	75460651	75461588	+	161	NA	promoter-TSS (NR_030711)	promoter-TSS (NR_030711)	-420	NR_030711	100042498	Mm.482242	NR_030711	ENSMUSG00000085148	Mir22hg	2210403K04Rik|mir-22	Mir22 host gene (non-protein coding)	ncRNA
D4H8_peak_8286	chr9	108824904	108825893	+	161	NA	promoter-TSS (NM_080437)	promoter-TSS (NM_080437)	-922	NM_080437	107934	Mm.39945	NM_080437	ENSMUSG00000023473	Celsr3	Adgrc3|Fmi1|flamingo|mKIAA0812	cadherin, EGF LAG seven-pass G-type receptor 3	protein-coding
D4H8_peak_6787	chr6	136518801	136519454	+	161	NA	intron (NM_019426, intron 1 of 14)	CpG	276	NM_019426	54343	Mm.173271	NM_019426	ENSMUSG00000030213	Atf7ip	2610204M12Rik|AM|Mcaf1	activating transcription factor 7 interacting protein	protein-coding
D4H8_peak_3997	chr19	5488441	5489450	+	161	NA	promoter-TSS (NM_027877)	promoter-TSS (NM_027877)	-609	NM_027877	71711	Mm.27697	NM_027877	ENSMUSG00000024906	Mus81	1200008A18Rik|AI182501|AW045863	MUS81 structure-specific endonuclease subunit	protein-coding
D4H8_peak_2301	chr13	80000482	80001250	+	161	NA	Intergenic	Intergenic	-882556	NM_001042591	105171	Mm.423137	NM_001042591	ENSMUSG00000074794	Arrdc3	AI450344|mKIAA1376	arrestin domain containing 3	protein-coding
D4H8_peak_754	chr10	80226383	80226654	+	160	NA	promoter-TSS (NM_023431)	promoter-TSS (NM_023431)	-80	NM_023431	68114	Mm.273418	NM_023431	ENSMUSG00000020156	Mum1	2610019J09|9430059D04Rik|UBE-1C2	melanoma associated antigen (mutated) 1	protein-coding
D4H8_peak_899	chr10	115384488	115384975	+	160	NA	promoter-TSS (NM_025780)	promoter-TSS (NM_025780)	-228	NM_001033261	216345	Mm.207621	NM_001033261	ENSMUSG00000034163	Zfc3h1	BC033596|Ccdc131|Psrc2	zinc finger, C3H1-type containing	protein-coding
D4H8_peak_5199	chr3	103738056	103738390	+	160	NA	promoter-TSS (NM_133859)	promoter-TSS (NM_133859)	-222	NM_133859	99543	Mm.211535	NM_133859	ENSMUSG00000027848	Olfml3	2810002E22Rik|AI115209|AW550633|HNOEL-iso|ONT3|mONT3	olfactomedin-like 3	protein-coding
D4H8_peak_2180	chr13	48545906	48546739	+	160	NA	Intergenic	CpG	-8050	NR_029725	387244		NR_029725	ENSMUSG00000065421	Mirlet7a-1	Let-7a|Mirnlet7a|Mirnlet7a-1|let-7a-1	microRNA let7a-1	ncRNA
D4H8_peak_6460	chr6	38533371	38533787	+	160	NA	Intergenic	Intergenic	-1282	NM_025363	66117	Mm.158971	NM_025363	ENSMUSG00000019689	Fmc1	1110001J03Rik	formation of mitochondrial complex V assembly factor 1	protein-coding
D4H8_peak_6664	chr6	97666598	97667532	+	160	NA	Intergenic	Intergenic	-49408	NM_145148	232288	Mm.27789	NM_145148	ENSMUSG00000030064	Frmd4b	6030440G05Rik|C87375|GOBLIN|GRSP1|R74720	FERM domain containing 4B	protein-coding
D4H8_peak_6900	chr7	19508397	19509092	+	160	NA	promoter-TSS (NM_177692)	promoter-TSS (NM_177692)	74	NR_138584	67091	Mm.44213	NM_025960	ENSMUSG00000002043	Trappc6a	1810073E21Rik|4930519D19Rik|AI480686|TRS33|mhyp	trafficking protein particle complex 6A	protein-coding
D4H8_peak_6837	chr7	4684768	4685281	+	160	NA	promoter-TSS (NM_024172)	promoter-TSS (NM_024172)	-61	NM_024172	66245	Mm.6803	NM_024172	ENSMUSG00000063802	Hspbp1	1500019G21Rik	HSPA (heat shock 70kDa) binding protein, cytoplasmic cochaperone 1	protein-coding
D4H8_peak_5608	chr4	116685338	116685951	+	160	NA	promoter-TSS (NM_011034)	promoter-TSS (NM_011034)	45	NM_011034	18477	Mm.30929	NM_011034	ENSMUSG00000028691	Prdx1	MSP23|NkefA|OSF-3|OSF3|PAG|Paga|PrdxI|PrxI|TDX2|TPxA|Tdpx2|prx1	peroxiredoxin 1	protein-coding
D4H8_peak_8380	chrX	13070981	13071338	+	160	NA	promoter-TSS (NM_009481)	promoter-TSS (NM_009481)	-339	NM_009481	22284	Mm.242646	NM_009481	ENSMUSG00000031010	Usp9x	5730589N07Rik|AA407302|AA407699|AL022658|AL022749|Dffrx|FAF-X|Fafl	ubiquitin specific peptidase 9, X chromosome	protein-coding
D4H8_peak_4151	chr19	41980899	41981648	+	159	NA	promoter-TSS (NM_028152)	promoter-TSS (NM_028152)	-137	NM_028152	72199	Mm.218940	NM_028152	ENSMUSG00000025159	Mms19	2410001K24Rik|2610042O15Rik|AI316855|C79368|C86341|Mms19l	MMS19 (MET18 S. cerevisiae)	protein-coding
D4H8_peak_7294	chr7	118533042	118533383	+	159	NA	exon (NM_009940, exon 1 of 6)	exon (NM_009940, exon 1 of 6)	144	NM_001304758	12850	Mm.20634	NM_009940	ENSMUSG00000030652	Coq7	clk-1	demethyl-Q 7	protein-coding
D4H8_peak_339	chr1	150392589	150393349	+	159	NA	promoter-TSS (NM_145511)	promoter-TSS (NM_145511)	86	NM_001077237	226499	Mm.222093	NM_145511	ENSMUSG00000006010	BC003331	1810053E15Rik|Odr4|odr-4	cDNA sequence BC003331	protein-coding
D4H8_peak_736	chr10	79681762	79682126	+	159	NA	promoter-TSS (NM_177613)	promoter-TSS (NM_177613)	-251	NM_177613	216150	Mm.21981	NM_177613	ENSMUSG00000020307	Cdc34	AI327276|UBE2R1	cell division cycle 34	protein-coding
D4H8_peak_2159	chr13	42051262	42051693	+	159	NA	promoter-TSS (NM_007772)	promoter-TSS (NM_007772)	-544	NM_007772	110521	Mm.4808	NM_007772	ENSMUSG00000021366	Hivep1	Cryabp1	human immunodeficiency virus type I enhancer binding protein 1	protein-coding
D4H8_peak_4820	chr2	157566362	157566692	+	159	NA	promoter-TSS (NM_016916)	promoter-TSS (NM_016916)	-166	NM_016916	53619	Mm.480461	NM_016916	ENSMUSG00000067787	Blcap	AI462828|Bc10	bladder cancer associated protein	protein-coding
D4H8_peak_1611	chr11	116433850	116434209	+	159	NA	promoter-TSS (NR_003376)	promoter-TSS (NR_003376)	-65	NM_176902	319370	Mm.258466	NM_176902	ENSMUSG00000050628	Ubald2	1110014K08Rik|D030012E24Rik|Fam100b	UBA-like domain containing 2	protein-coding
D4H8_peak_4049	chr19	8741390	8741712	+	158	NA	promoter-TSS (NM_019829)	promoter-TSS (NM_019829)	127	NM_001167799	56389	Mm.153061	NM_019829	ENSMUSG00000010110	Stx5a	0610031F24Rik|D19Ertd627e|Stx5	syntaxin 5A	protein-coding
D4H8_peak_7016	chr7	39552393	39553084	+	158	NA	Intergenic	CpG	34972	NM_001004139	70227	Mm.333800	NM_001004139	ENSMUSG00000068959	Zfp619	3000002G13Rik	zinc finger protein 619	protein-coding
D4H8_peak_2620	chr14	65343422	65343963	+	158	NA	Intergenic	CpG	-14984	NM_199029	380912	Mm.270087	NM_199029	ENSMUSG00000034522	Zfp395	BC053701|Gm910	zinc finger protein 395	protein-coding
D4H8_peak_1542	chr11	105523924	105524883	+	158	NA	Intergenic	Intergenic	-65583	NM_181071	77097	Mm.22501	NM_175492	ENSMUSG00000053580	Tanc2	3526402J09Rik|5730590C14Rik	tetratricopeptide repeat, ankyrin repeat and coiled-coil containing 2	protein-coding
D4H8_peak_2007	chr12	111537920	111538132	+	158	NA	promoter-TSS (NM_178041)	promoter-TSS (NM_178041)	-75	NM_173363	217869	Mm.271222	NM_173363	ENSMUSG00000021282	Eif5	2810011H21Rik|D12Ertd549e	eukaryotic translation initiation factor 5	protein-coding
D4H8_peak_741	chr10	79853645	79854891	+	158	NA	promoter-TSS (NM_008956)	promoter-TSS (NM_008956)	-164	NM_001077363	19205	Mm.265610	NM_008956	ENSMUSG00000006498	Ptbp1	AA407203|AL033359|HNRPI|PTB-1|PTB2|PTB3|PTB4|Ptb|pPTB	polypyrimidine tract binding protein 1	protein-coding
D4H8_peak_3308	chr16	93711082	93712011	+	158	NA	promoter-TSS (NM_026700)	promoter-TSS (NM_026700)	-361	NM_026700	70028	Mm.23230	NM_026700	ENSMUSG00000022946	Dopey2	0610038M01Rik|2610510B01Rik|AI503246|C21orf5|mKIAA0933	dopey family member 2	protein-coding
D4H8_peak_5344	chr4	8647207	8647531	+	158	NA	Intergenic	CpG	-43037	NM_001277149	320790	Mm.138792	NM_001033395	ENSMUSG00000041235	Chd7	A730019I05Rik|Cycn|Cyn|Dz|Edy|Flo|GENA 47|GENA 60|Gena 52|Lda|Mt|Obt|Todo|WBE1|Whi|metis	chromodomain helicase DNA binding protein 7	protein-coding
D4H8_peak_7417	chr7	141123050	141123621	+	158	NA	Intergenic	Intergenic	-5529	NM_178381	71345	Mm.235813	NM_178381	ENSMUSG00000054662	Ano9	5430425C04Rik|Tmem16j|Tp53i5|Trp53i5	anoctamin 9	protein-coding
D4H8_peak_1258	chr11	69900877	69901762	+	157	NA	promoter-TSS (NM_001291119)	promoter-TSS (NM_001291119)	-333	NM_001316696	70419	Mm.272859	NM_027419	ENSMUSG00000018570	2810408A11Rik	1700019L01Rik|4930470J18Rik	RIKEN cDNA 2810408A11 gene	protein-coding
D4H8_peak_1030	chr11	19531437	19532014	+	157	NA	Intergenic	Intergenic	-392717	NM_033523	114716	Mm.266627	NM_033523	ENSMUSG00000045671	Spred2	C79158	sprouty-related, EVH1 domain containing 2	protein-coding
D4H8_peak_3521	chr17	35916472	35917178	+	157	NA	promoter-TSS (NM_025878)	promoter-TSS (NM_025878)	-371	NM_001163818	52040	Mm.29385	NM_175934	ENSMUSG00000039220	Ppp1r10	2610025H06Rik|Cat53|D17Ertd808e|Fb19|Pnuts	protein phosphatase 1, regulatory subunit 10	protein-coding
D4H8_peak_5430	chr4	43000377	43000689	+	157	NA	promoter-TSS (NM_009503)	promoter-TSS (NM_009503)	-26	NM_009503	269523	Mm.245976	NM_009503	ENSMUSG00000028452	Vcp	3110001E05|CDC48|p97|p97/VCP	valosin containing protein	protein-coding
D4H8_peak_7061	chr7	45395461	45396266	+	157	NA	promoter-TSS (NR_126539)	promoter-TSS (NR_126539)	-121	NM_009224	20637	Mm.216386	NM_009224	ENSMUSG00000063511	Snrnp70	2700022N21Rik|3200002N22Rik|AI325098|R74807|Rnu1p70|Rnulp70|Snrp70|Srnp70|U1-70|U1-70K	small nuclear ribonucleoprotein 70 (U1)	protein-coding
D4H8_peak_7808	chr8	113634994	113635795	+	157	NA	promoter-TSS (NM_001048143)	promoter-TSS (NM_001048143)	-192	NM_001048143	270096	Mm.74689	NM_173015	ENSMUSG00000078908	Mon1b	5031407H10|5033413H12Rik	MON1 homolog B, secretory traffciking associated	protein-coding
D4H8_peak_7305	chr7	122067043	122067359	+	157	NA	promoter-TSS (NM_138589)	promoter-TSS (NM_138589)	3	NM_138589	28018	Mm.282122	NM_138589	ENSMUSG00000030870	Ubfd1	AI467302|D7Wsu105e|D7Wsu128e|Ubph	ubiquitin family domain containing 1	protein-coding
D4H8_peak_7167	chr7	80947542	80947816	+	157	NA	promoter-TSS (NM_019951)	promoter-TSS (NM_019951)	-129	NM_019951	56529	Mm.43760	NM_019951	ENSMUSG00000025724	Sec11a	1810012E07Rik|18kDa|Sec11l1|Sid2895p|Spc18|sid2895	SEC11 homolog A, signal peptidase complex subunit	protein-coding
D4H8_peak_4222	chr19	56029552	56030018	+	157	NA	Intergenic	Intergenic	134464	NM_001142924	21416	Mm.139815	NM_009333	ENSMUSG00000024985	Tcf7l2	TCF4B|TCF4E|Tcf-4|Tcf4	transcription factor 7 like 2, T cell specific, HMG box	protein-coding
D4H8_peak_4070	chr19	10576947	10577409	+	157	NA	promoter-TSS (NM_201351)	promoter-TSS (NM_201351)	21	NM_001282065	225912	Mm.252701	NM_201351	ENSMUSG00000034445	Cyb561a3	2310004G04Rik|Cybasc3|Lcytb	cytochrome b561 family, member A3	protein-coding
D4H8_peak_3536	chr17	45572795	45573914	+	157	NA	promoter-TSS (NM_008302)	promoter-TSS (NM_008302)	-93	NM_008302	15516	Mm.2180	NM_008302	ENSMUSG00000023944	Hsp90ab1	90kDa|AL022974|C81438|Hsp84|Hsp84-1|Hsp90|Hspcb	heat shock protein 90 alpha (cytosolic), class B member 1	protein-coding
D4H8_peak_7734	chr8	91134040	91134382	+	157	NA	promoter-TSS (NM_001302337)	promoter-TSS (NM_001302337)	-184	NM_001302337	14339	Mm.324588	NM_010241	ENSMUSG00000031667	Aktip	AL023020|Fif|Ft|Ft1|Fts	thymoma viral proto-oncogene 1 interacting protein	protein-coding
D4H8_peak_1306	chr11	75531542	75532111	+	156	NA	promoter-TSS (NM_001199283)	promoter-TSS (NM_001199283)	132	NM_173388	215113	Mm.11186	NM_173388	ENSMUSG00000038178	Slc43a2	7630402D21Rik|BC042513|Lat4	solute carrier family 43, member 2	protein-coding
D4H8_peak_7162	chr7	80323553	80324536	+	156	NA	5' UTR (NM_173445, exon 1 of 9)	5' UTR (NM_173445, exon 1 of 9)	410	NM_173445	269955	Mm.474502	NM_173445	ENSMUSG00000038930	Rccd1	5830436H09|E430018M08Rik	RCC1 domain containing 1	protein-coding
D4H8_peak_5868	chr4	155601072	155601809	+	156	NA	promoter-TSS (NM_177186)	promoter-TSS (NM_177186)	24	NM_177186	320541	Mm.306018	NM_177186	ENSMUSG00000042202	Slc35e2	A530082C11Rik|AI957035	solute carrier family 35, member E2	protein-coding
D4H8_peak_8325	chr9	119322460	119323298	+	156	NA	promoter-TSS (NM_133985)	promoter-TSS (NM_133985)	-452	NR_045693	108737	Mm.293565	NM_133985	ENSMUSG00000036737	Oxsr1	2210022N24Rik|2810422B09Rik|AI462649|AW209236|Osr1|mKIAA1101	oxidative-stress responsive 1	protein-coding
D4H8_peak_1251	chr11	69672317	69672627	+	155	NA	promoter-TSS (NM_144958)	promoter-TSS (NM_144958)	-49	NM_144958	13681	Mm.26680	NM_144958	ENSMUSG00000059796	Eif4a1	BM-010|Ddx2a|Eif4	eukaryotic translation initiation factor 4A1	protein-coding
D4H8_peak_6761	chr6	125215218	125215793	+	155	NA	promoter-TSS (NM_001080557)	promoter-TSS (NM_001080557)	-76	NM_009496	22317	Mm.32321	NM_009496	ENSMUSG00000030337	Vamp1	Syb-1|Syb1|VAMP-1|lew	vesicle-associated membrane protein 1	protein-coding
D4H8_peak_5968	chr5	34187493	34188255	+	155	NA	promoter-TSS (NM_010753)	promoter-TSS (NM_010753)	-164	NM_010753	17122	Mm.259260	NM_010753	ENSMUSG00000037235	Mxd4	2810410A03Rik|Mad4|bHLHc12	Max dimerization protein 4	protein-coding
D4H8_peak_7361	chr7	128461379	128461894	+	155	NA	promoter-TSS (NM_009383)	promoter-TSS (NM_009383)	37	NM_001347640	21843	Mm.242072	NM_009383	ENSMUSG00000030846	Tial1	5330433G13Rik|AL033329|TIAR|mTIAR	Tia1 cytotoxic granule-associated RNA binding protein-like 1	protein-coding
D4H8_peak_3341	chr17	6827885	6828224	+	155	NA	Intergenic	CpG	-45274	NM_009510	22350	Mm.277812	NM_009510	ENSMUSG00000052397	Ezr	AW146364|R75297|Vil2|p81	ezrin	protein-coding
D4H8_peak_5984	chr5	36581798	36582408	+	155	NA	intron (NM_001113362, intron 2 of 14)	CpG	294	NM_133910	100855	Mm.486203	NM_133910	ENSMUSG00000029192	Tbc1d14	2810413P16Rik|AU043625|C86258|D5Ertd110e|mKIAA1322	TBC1 domain family, member 14	protein-coding
D4H8_peak_2404	chr13	116514670	116515587	+	154	NA	Intergenic	Intergenic	-205440	NM_021459	16392	Mm.42242	NM_021459	ENSMUSG00000042258	Isl1	-	ISL1 transcription factor, LIM/homeodomain	protein-coding
D4H8_peak_7495	chr8	19784556	19785025	+	154	NA	intron (NM_001270553, intron 6 of 9)	CpG	55214	NM_001270553	100861668	Mm.491087	NM_001270553	ENSMUSG00000095294	Gm21119	-	predicted gene, 21119	protein-coding
D4H8_peak_202	chr1	86359059	86359614	+	154	NA	promoter-TSS (NR_015507)	promoter-TSS (NR_015507)	119	NM_010880	17975	Mm.154378	NM_010880	ENSMUSG00000026234	Ncl	B530004O11Rik|C23|D0Nds28|D1Nds28|Nucl	nucleolin	protein-coding
D4H8_peak_2511	chr14	43925160	43925825	+	154	NA	Intergenic	IAPEY4_I-int|LTR|ERVK	-2124	NM_053112	93725	Mm.429087	NM_053112	ENSMUSG00000090166	Ear10	Raf2	eosinophil-associated, ribonuclease A family, member 10	protein-coding
D4H8_peak_4241	chr2	3050141	3050358	+	154	NA	Intergenic	ORR1A1|LTR|ERVL-MaLR	-63975	NM_001310434	269233	Mm.23044	NM_001081161	ENSMUSG00000050530	Fam171a1	9630050M13Rik|AA409679	family with sequence similarity 171, member A1	protein-coding
D4H8_peak_5336	chr4	3938667	3938918	+	154	NA	promoter-TSS (NM_019969)	promoter-TSS (NM_019969)	-96	NR_104355	66433	Mm.27406	NM_181391	ENSMUSG00000042198	Chchd7	1810049H20Rik	coiled-coil-helix-coiled-coil-helix domain containing 7	protein-coding
D4H8_peak_6948	chr7	27674584	27675138	+	153	NA	promoter-TSS (NM_001290528)	promoter-TSS (NM_001290528)	200	NM_198417	112415	Mm.145362	NM_198417	ENSMUSG00000057093	Zfp607b	C030039L03Rik	zinc finger protein 607B	protein-coding
D4H8_peak_1239	chr11	69395459	69396066	+	153	NA	promoter-TSS (NM_030083)	promoter-TSS (NM_030083)	-29	NM_030083	78304	Mm.45683	NM_030083	ENSMUSG00000059278	Naa38	1500034E06Rik|Lsmd1	N(alpha)-acetyltransferase 38, NatC auxiliary subunit	protein-coding
D4H8_peak_3259	chr16	76453508	76454044	+	153	NA	Intergenic	Intergenic	-80727	NM_173440	268903	Mm.74711	NM_173440	ENSMUSG00000048490	Nrip1	6030458L20Rik|8430438I05Rik|9630050P12|AA959574|AW456757|RIP140	nuclear receptor interacting protein 1	protein-coding
D4H8_peak_3528	chr17	37028717	37029108	+	153	NA	Intergenic	Intergenic	-5514	NM_010814	17441	Mm.210857	NM_010814	ENSMUSG00000076439	Mog	B230317G11Rik	myelin oligodendrocyte glycoprotein	protein-coding
D4H8_peak_1011	chr11	11461717	11461972	+	153	NA	intron (NM_001185153, intron 1 of 7)	intron (NM_001185153, intron 1 of 7)	575	NM_015785	53604	Mm.9500	NM_015785	ENSMUSG00000020193	Zpbp	4930486K01Rik|Iam38|Sp38	zona pellucida binding protein	protein-coding
D4H8_peak_7309	chr7	123369886	123370277	+	153	NA	promoter-TSS (NM_001122643)	promoter-TSS (NM_001122643)	-166	NM_001316713	70497	Mm.403318	NM_144529	ENSMUSG00000030766	Arhgap17	5730403H17Rik|Nadrin|Nadrin2|Rich1|Wbp15	Rho GTPase activating protein 17	protein-coding
D4H8_peak_5454	chr4	45530538	45531268	+	153	NA	promoter-TSS (NM_001033306)	promoter-TSS (NM_001033306)	-75	NM_001033306	230126	Mm.251716	NM_001033306	ENSMUSG00000044813	Shb	BC028832	src homology 2 domain-containing transforming protein B	protein-coding
D4H8_peak_7	chr1	7397149	7397898	+	152	NA	Intergenic	(TAAA)n|Simple_repeat|Simple_repeat	308603	NM_183028	319263	Mm.21539	NM_183028	ENSMUSG00000051285	Pcmtd1	8430411F12Rik|A030012M09Rik	protein-L-isoaspartate (D-aspartate) O-methyltransferase domain containing 1	protein-coding
D4H8_peak_1951	chr12	100724807	100725419	+	152	NA	promoter-TSS (NM_001330702)	promoter-TSS (NM_001330702)	7	NM_153587	73086	Mm.220417	NM_153587	ENSMUSG00000021180	Rps6ka5	3110005L17Rik|6330404E13Rik|AI854034|MSK1|MSPK1|RLPK|RLSK|S6K-alpha-5	ribosomal protein S6 kinase, polypeptide 5	protein-coding
D4H8_peak_7947	chr9	21918187	21918546	+	152	NA	promoter-TSS (NM_001324531)	promoter-TSS (NM_001324531)	-183	NM_001324531	19340	Mm.260157	NM_031874	ENSMUSG00000019066	Rab3d	C130057E11Rik	RAB3D, member RAS oncogene family	protein-coding
D4H8_peak_2562	chr14	55591064	55591639	+	152	NA	promoter-TSS (NM_011190)	promoter-TSS (NM_011190)	-250	NM_001029855	19188	Mm.371573	NM_011190	ENSMUSG00000079197	Psme2	AA589371|AI788882|PA28b	proteasome (prosome, macropain) activator subunit 2 (PA28 beta)	protein-coding
D4H8_peak_585	chr10	34019550	34019895	+	152	NA	promoter-TSS (NM_025614)	promoter-TSS (NM_025614)	-106	NM_025614	66521	Mm.28528	NM_025614	ENSMUSG00000019782	Rwdd1	0710001K08Rik|2610002D06Rik|2700069A07Rik|IH1	RWD domain containing 1	protein-coding
D4H8_peak_7674	chr8	79639117	79639678	+	152	NA	promoter-TSS (NM_001256033)	promoter-TSS (NM_001256033)	-279	NM_001256033	73945	Mm.34348	NM_001081164	ENSMUSG00000036990	Otud4	4930431L18Rik|AI449692|D8Ertd69e|mKIAA1046	OTU domain containing 4	protein-coding
D4H8_peak_5221	chr3	108200533	108200924	+	152	NA	exon (NM_001081320, exon 1 of 3)	exon (NM_001081320, exon 1 of 3)	106	NM_028061	72023	Mm.246391	NM_028061	ENSMUSG00000048796	Cyb561d1	1600010M23Rik|AI605489|AW457162	cytochrome b-561 domain containing 1	protein-coding
D4H8_peak_6510	chr6	51469962	51470468	+	152	NA	promoter-TSS (NM_007624)	promoter-TSS (NM_007624)	-321	NM_182650	53379	Mm.155896	NM_016806	ENSMUSG00000004980	Hnrnpa2b1	9130414A06Rik|Hnrpa2|Hnrpa2b1|hnrnp-A	heterogeneous nuclear ribonucleoprotein A2/B1	protein-coding
D4H8_peak_1104	chr11	48817111	48817474	+	152	NA	promoter-TSS (NM_145377)	promoter-TSS (NM_145377)	99	NM_145377	211007	Mm.794	NM_145377	ENSMUSG00000040365	Trim41	AW552703|BC020156|R75223|RINCK	tripartite motif-containing 41	protein-coding
D4H8_peak_1248	chr11	69632571	69632887	+	152	NA	promoter-TSS (NM_011814)	promoter-TSS (NM_011814)	-242	NM_011814	23879	Mm.41930	NM_011814	ENSMUSG00000018765	Fxr2	Fxr2h	fragile X mental retardation, autosomal homolog 2	protein-coding
D4H8_peak_8293	chr9	109931456	109931822	+	152	NA	promoter-TSS (NM_008633)	promoter-TSS (NM_008633)	-135	NM_001205330	17758	Mm.217318	NM_008633	ENSMUSG00000032479	Map4	AA407148|MAP-4|Mtap-4|Mtap4	microtubule-associated protein 4	protein-coding
D4H8_peak_88	chr1	51697377	51697795	+	152	NA	Intergenic	Intergenic	218392	NM_010863	17912	Mm.3390	NM_010863	ENSMUSG00000018417	Myo1b	AA406997|MIH-L|MMIa	myosin IB	protein-coding
D4H8_peak_1999	chr12	110446575	110446996	+	151	NA	promoter-TSS (NM_001135001)	promoter-TSS (NM_001135001)	-394	NM_001135001	26931	Mm.240396	NM_012023	ENSMUSG00000017843	Ppp2r5c	2610043M05Rik|2700063L20Rik|AI060890|AW545884|C85228|D12Bwg0916e|mKIAA0044	protein phosphatase 2, regulatory subunit B', gamma	protein-coding
D4H8_peak_6588	chr6	83831465	83832081	+	151	NA	promoter-TSS (NM_146169)	promoter-TSS (NM_146169)	-32	NM_146169	232164	Mm.404420	NM_146169	ENSMUSG00000045896	Paip2b	-	poly(A) binding protein interacting protein 2B	protein-coding
D4H8_peak_2432	chr14	18238392	18239418	+	151	NA	5' UTR (NM_011584, exon 1 of 8)	5' UTR (NM_011584, exon 1 of 8)	201	NM_011584	353187	Mm.26587	NM_011584	ENSMUSG00000021775	Nr1d2	RVR|Rev-erb	nuclear receptor subfamily 1, group D, member 2	protein-coding
D4H8_peak_3903	chr18	67724266	67724783	+	151	NA	promoter-TSS (NM_001127177)	promoter-TSS (NM_001127177)	97	NM_008977	19255	Mm.260433	NM_008977	ENSMUSG00000024539	Ptpn2	AI325124|Ptpt|TC-PTP	protein tyrosine phosphatase, non-receptor type 2	protein-coding
D4H8_peak_206	chr1	86525508	86526652	+	151	NA	promoter-TSS (NM_008972)	promoter-TSS (NM_008972)	-656	NM_008972	19231	Mm.19187	NM_008972	ENSMUSG00000026238	Ptma	Thym	prothymosin alpha	protein-coding
D4H8_peak_5203	chr3	104220385	104220851	+	151	NA	promoter-TSS (NM_133853)	promoter-TSS (NM_133853)	-212	NM_133853	99470	Mm.264849	NM_133853	ENSMUSG00000052539	Magi3	4732496O19Rik|6530407C02Rik|AA407180|AI120132|mKIAA1634	membrane associated guanylate kinase, WW and PDZ domain containing 3	protein-coding
D4H8_peak_7292	chr7	118243608	118243982	+	151	NA	promoter-TSS (NM_001031814)	promoter-TSS (NM_001031814)	-112	NR_027879	67745	Mm.483404	NM_183267	ENSMUSG00000055159	4930583K01Rik	-	RIKEN cDNA 4930583K01 gene	ncRNA
D4H8_peak_3982	chr19	4755776	4756783	+	151	NA	promoter-TSS (NM_025717)	promoter-TSS (NM_025717)	-246	NM_025717	66704	Mm.396734	NM_025717	ENSMUSG00000033760	Rbm4b	4921506I22Rik|AI504630|AI506404|Lark2|Neosin	RNA binding motif protein 4B	protein-coding
D4H8_peak_6261	chr5	129941293	129941930	+	151	NA	promoter-TSS (NM_001286382)	promoter-TSS (NM_001286382)	-498	NM_027121	69568	Mm.288718	NM_027121	ENSMUSG00000066735	Vkorc1l1	2310024K08Rik	vitamin K epoxide reductase complex, subunit 1-like 1	protein-coding
D4H8_peak_2803	chr15	38300796	38301369	+	151	NA	promoter-TSS (NM_013692)	promoter-TSS (NM_013692)	-371	NM_013692	21847	Mm.4292	NM_013692	ENSMUSG00000037465	Klf10	AI115143|EGR[a]|Egral|Gdnfif|TIEG-1|Tieg|Tieg1|mGIF	Kruppel-like factor 10	protein-coding
D4H8_peak_4344	chr2	29856529	29857209	+	151	NA	Intergenic	Intergenic	-11142	NR_029838	723904		NR_029838	ENSMUSG00000065485	Mir219a-2	Mir219-2|Mirn219-2|mir-219a-2|mmu-mir-219a-2	microRNA 219a-2	ncRNA
D4H8_peak_4207	chr19	53142259	53142731	+	151	NA	promoter-TSS (NM_001164100)	promoter-TSS (NM_001164100)	-261	NM_001277100	27360	Mm.426080	NM_013758	ENSMUSG00000025026	Add3	AI463285|R75380	adducin 3 (gamma)	protein-coding
D4H8_peak_1367	chr11	84179440	84179717	+	150	NA	Intergenic	CpG	-12102	NM_001037932	628813	Mm.390389	NM_001037932	ENSMUSG00000051452	Gm11437	AI463690|OTTMUSG00000000997	predicted gene 11437	protein-coding
D4H8_peak_5530	chr4	83524851	83525539	+	150	NA	promoter-TSS (NM_001081012)	promoter-TSS (NM_001081012)	-350	NM_001081012	320226	Mm.180032	NM_029117	ENSMUSG00000052407	Ccdc171	4930418J05Rik|4930473A06Rik|A330015D16Rik	coiled-coil domain containing 171	protein-coding
D4H8_peak_54	chr1	36939653	36939930	+	150	NA	promoter-TSS (NM_018872)	promoter-TSS (NM_018872)	-264	NM_018872	56030	Mm.186943	NM_018872	ENSMUSG00000026116	Tmem131	2610524E03Rik|CC28|D1Bwg0491e|Neg|RW1|YR-23|mKIAA0257	transmembrane protein 131	protein-coding
D4H8_peak_5827	chr4	149426401	149426791	+	150	NA	promoter-TSS (NM_022022)	promoter-TSS (NM_022022)	35	NM_022022	63958	Mm.415260	NM_022022	ENSMUSG00000028960	Ube4b	4930551I19Rik|4933406G05Rik|AU014668|D4Bwg0973e|UFD2|UFD2a|Ufd2p|mKIAA0684	ubiquitination factor E4B	protein-coding
D4H8_peak_4331	chr2	28640999	28641267	+	150	NA	promoter-TSS (NM_001289576)	promoter-TSS (NM_001289576)	-100	NM_001289575	64930	Mm.224354	NM_022887	ENSMUSG00000026812	Tsc1	-	tuberous sclerosis 1	protein-coding
D4H8_peak_7525	chr8	26119104	26119553	+	150	NA	promoter-TSS (NM_029965)	promoter-TSS (NM_029965)	-52	NM_029965	77733	Mm.291906	NM_029965	ENSMUSG00000013878	Rnf170	6720407G21Rik|AI481227	ring finger protein 170	protein-coding
D4H8_peak_2587	chr14	61439635	61440258	+	150	NA	promoter-TSS (NM_008466)	promoter-TSS (NM_008466)	1	NM_008466	16648	Mm.25548	NM_008466	ENSMUSG00000021929	Kpna3	IPOA4	karyopherin (importin) alpha 3	protein-coding
D4H8_peak_4538	chr2	92389382	92389910	+	150	NA	intron (NM_001202445, intron 2 of 11)	intron (NM_001202445, intron 2 of 11)	-2200	NR_105966	102466783		NR_105966	ENSMUSG00000099093	Mir7000	Gm27338|mmu-mir-7000	microRNA 7000	ncRNA
D4H8_peak_5165	chr3	96489067	96489385	+	150	NA	Intergenic	Intergenic	-35959	NM_027126	69585	Mm.171314	NM_027126	ENSMUSG00000038403	Hfe2	2310035L15Rik|5230400G09Rik|AI414844|AI789733|DL-M|HJV|Rgmc|hemojuvelin	hemochromatosis type 2 (juvenile)	protein-coding
D4H8_peak_7586	chr8	56550858	56551090	+	149	NA	promoter-TSS (NM_015791)	promoter-TSS (NM_015791)	-160	NM_015791	50753	Mm.251174	NM_015791	ENSMUSG00000038206	Fbxo8	Fbx8	F-box protein 8	protein-coding
D4H8_peak_8069	chr9	56418045	56419016	+	149	NA	promoter-TSS (NM_025812)	promoter-TSS (NM_025812)	-316	NM_025812	66867	Mm.150856	NM_025812	ENSMUSG00000032329	Hmg20a	1200004E06Rik|5730490E10Rik|Hmgxb1|Ibraf	high mobility group 20A	protein-coding
D4H8_peak_3940	chr18	79048956	79050207	+	149	NA	intron (NM_053099, intron 2 of 5)	intron (NM_053099, intron 2 of 5)	59810	NM_053099	240427	Mm.312871	NM_053099	ENSMUSG00000024548	Setbp1	C130092E12|Seb|mKIAA0437	SET binding protein 1	protein-coding
D4H8_peak_6208	chr5	121836822	121837189	+	149	NA	promoter-TSS (NM_001306128)	promoter-TSS (NM_001306128)	-146	NM_008507	16923	Mm.65493	NM_008507	ENSMUSG00000042594	Sh2b3	AI429800|Lnk	SH2B adaptor protein 3	protein-coding
D4H8_peak_2010	chr12	111813848	111814432	+	149	NA	promoter-TSS (NM_028875)	promoter-TSS (NM_028875)	-30	NM_026752	68520	Mm.390497	NM_026752	ENSMUSG00000021286	Zfyve21	1110013H04Rik|AW558780|C85416	zinc finger, FYVE domain containing 21	protein-coding
D4H8_peak_4127	chr19	36833470	36834079	+	149	NA	promoter-TSS (NM_001163635)	promoter-TSS (NM_001163635)	-458	NM_001163635	74493	Mm.249310	NM_001163635	ENSMUSG00000024811	Tnks2	5430432P15Rik|AA517131|AI662480|ARTD6|TNKS-2|Tank2	tankyrase, TRF1-interacting ankyrin-related ADP-ribose polymerase 2	protein-coding
D4H8_peak_956	chr10	128565976	128566431	+	149	NA	promoter-TSS (NM_011119)	promoter-TSS (NM_011119)	-269	NM_011119	18813	Mm.4742	NM_011119	ENSMUSG00000025364	Pa2g4	38kDa|AA672939|Ebp1|Plfap	proliferation-associated 2G4	protein-coding
D4H8_peak_553	chr10	18234974	18235288	+	149	NA	promoter-TSS (NM_144820)	promoter-TSS (NM_144820)	-150	NM_001346751	215814	Mm.296565	NM_144820	ENSMUSG00000059554	Ccdc28a	1700009P13Rik|AI480677	coiled-coil domain containing 28A	protein-coding
D4H8_peak_6538	chr6	56714810	56715466	+	148	NA	exon (NM_030235, exon 1 of 16)	exon (NM_030235, exon 1 of 16)	233	NM_030235	78937	Mm.105343	NM_030235	ENSMUSG00000029787	Avl9	5830411G16Rik|D730049P16Rik|mKIAA0241	AVL9 cell migration associated	protein-coding
D4H8_peak_527	chr10	5824004	5824314	+	148	NA	promoter-TSS (NM_175374)	promoter-TSS (NM_175374)	-216	NM_175374	108853	Mm.55082	NM_175374	ENSMUSG00000019774	Mtrf1l	9130004K12Rik	mitochondrial translational release factor 1-like	protein-coding
D4H8_peak_6752	chr6	124919732	124920172	+	148	NA	Intergenic	Intergenic	-2006	NM_026988	69202	Mm.142187	NM_026988	ENSMUSG00000030122	Ptms	2610009E16Rik	parathymosin	protein-coding
D4H8_peak_7337	chr7	127232702	127233154	+	148	NA	promoter-TSS (NM_146201)	promoter-TSS (NM_146201)	202	NR_030674	100043580	Mm.482209	NR_030674	ENSMUSG00000000486	Gm4532	-	predicted gene 4532	ncRNA
D4H8_peak_2328	chr13	90922881	90923139	+	148	NA	promoter-TSS (NM_024175)	promoter-TSS (NM_024175)	-112	NM_024175	66475	Mm.306302	NM_024175	ENSMUSG00000049517	Rps23	2410044J15Rik	ribosomal protein S23	protein-coding
D4H8_peak_5273	chr3	129725128	129725397	+	148	NA	promoter-TSS (NM_001310737)	promoter-TSS (NM_001310737)	-176	NM_001329594	13645	Mm.252481	NM_010113	ENSMUSG00000028017	Egf	AI790464	epidermal growth factor	protein-coding
D4H8_peak_374	chr1	161034623	161035450	+	147	NA	promoter-TSS (NM_173424)	promoter-TSS (NM_173424)	-130	NR_002840	14455	Mm.270065	NR_002840	ENSMUSG00000053332	Gas5	Gas-5|Mir5117|Snhg2	growth arrest specific 5	ncRNA
D4H8_peak_5082	chr3	87885461	87886157	+	147	NA	promoter-TSS (NM_033573)	promoter-TSS (NM_033573)	-247	NM_033573	94315	Mm.35089	NM_033573	ENSMUSG00000004895	Prcc	-	papillary renal cell carcinoma (translocation-associated)	protein-coding
D4H8_peak_2973	chr15	91191866	91192161	+	147	NA	promoter-TSS (NM_011994)	promoter-TSS (NM_011994)	-206	NM_011994	26874	Mm.295456	NM_011994	ENSMUSG00000055782	Abcd2	ABC39|ALDL1|ALDR|ALDRP	ATP-binding cassette, sub-family D (ALD), member 2	protein-coding
D4H8_peak_211	chr1	88276693	88277737	+	147	NA	intron (NM_172505, intron 2 of 4)	CpG	342	NM_172505	212427	Mm.384762	NM_172505		A730008H23Rik	mFleg1	RIKEN cDNA A730008H23 gene	protein-coding
D4H8_peak_6549	chr6	66077211	66078293	+	147	NA	Intergenic	Intergenic	125181	NM_001161773	67653	Mm.389756	NM_001161773	ENSMUSG00000036463	4930544G11Rik	-	RIKEN cDNA 4930544G11 gene	protein-coding
D4H8_peak_5179	chr3	99141113	99141661	+	147	NA	intron (NM_027462, intron 1 of 5)	CpG	297	NM_027462	70560	Mm.316754	NM_027462	ENSMUSG00000004233	Wars2	5730427B17Rik|9430020O07Rik|AI413375|TrpRS	tryptophanyl tRNA synthetase 2 (mitochondrial)	protein-coding
D4H8_peak_7038	chr7	44815703	44816651	+	146	NA	promoter-TSS (NM_030693)	promoter-TSS (NM_030693)	89	NM_053074	18226	Mm.2565	NM_053074	ENSMUSG00000109511	Nup62	D7Ertd649e|Nupc1|p62	nucleoporin 62	protein-coding
D4H8_peak_791	chr10	81496459	81496835	+	146	NA	promoter-TSS (NM_134009)	promoter-TSS (NM_134009)	-284	NM_134009	103425	Mm.302791	NM_134009	ENSMUSG00000020238	Ncln	3100002P13Rik|AW120537	nicalin	protein-coding
D4H8_peak_495	chr1	190190222	190191153	+	146	NA	Intergenic	Intergenic	-20007	NM_008937	19130	Mm.132579	NM_008937	ENSMUSG00000010175	Prox1	A230003G05Rik	prospero homeobox 1	protein-coding
D4H8_peak_5557	chr4	103114325	103114892	+	146	NA	promoter-TSS (NM_146254)	promoter-TSS (NM_146254)	218	NM_001286222	71148	Mm.288721	NM_027696	ENSMUSG00000028522	Mier1	4933425I22Rik|5830411K19Rik|er1	MEIR1 treanscription regulator	protein-coding
D4H8_peak_178	chr1	77502444	77503292	+	146	NA	intron (NM_007936, intron 3 of 17)	intron (NM_007936, intron 3 of 17)	-6100	NR_105770	102465180		NR_105770	ENSMUSG00000099141	Mir6352	Gm27481|mmu-mir-6352	microRNA 6352	ncRNA
D4H8_peak_5869	chr4	155669018	155669540	+	146	NA	promoter-TSS (NM_001256107)	promoter-TSS (NM_001256107)	-25	NM_145124	76580	Mm.235738	NM_145124	ENSMUSG00000029060	Mib2	2210008I11Rik|Zzank1|skd	mindbomb E3 ubiquitin protein ligase 2	protein-coding
D4H8_peak_7663	chr8	72570764	72571100	+	146	NA	intron (NM_172396, intron 1 of 4)	CpG-14197	116	NM_172396	66818	Mm.22565	NM_172396	ENSMUSG00000044600	Smim7	9130011J15Rik	small integral membrane protein 7	protein-coding
D4H8_peak_7328	chr7	126861962	126862387	+	146	NA	promoter-TSS (NM_153580)	promoter-TSS (NM_153580)	202	NM_172746	233876	Mm.363427	NM_172746	ENSMUSG00000042606	Hirip3	B130036O03|C86302	HIRA interacting protein 3	protein-coding
D4H8_peak_1866	chr12	78861742	78862259	+	146	NA	promoter-TSS (NM_026114)	promoter-TSS (NM_026114)	-72	NM_026114	13665	Mm.196220	NM_026114	ENSMUSG00000021116	Eif2s1	0910001O23Rik|2410026C18Rik|35kDa|Eif2a|eIF2alpha	eukaryotic translation initiation factor 2, subunit 1 alpha	protein-coding
D4H8_peak_3001	chr15	98917868	98918330	+	146	NA	promoter-TSS (NM_029098)	promoter-TSS (NM_029098)	-1	NM_029098	74775	Mm.385020	NM_029098	ENSMUSG00000022999	Lmbr1l	1110013E13Rik|AA415653|D15Ertd735e|Limr	limb region 1 like	protein-coding
D4H8_peak_2854	chr15	73090325	73090853	+	146	NA	intron (NM_053068, intron 1 of 2)	CpG	177	NM_053068	93696	Mm.23095	NM_053068	ENSMUSG00000068391	Chrac1	2410152E03Rik|2810406L04Rik|YCL1	chromatin accessibility complex 1	protein-coding
D4H8_peak_3141	chr16	23107469	23107711	+	146	NA	non-coding (NR_110335, exon 1 of 12)	non-coding (NR_110335, exon 1 of 12)	122	NM_001123037	13682	Mm.260084	NM_013506	ENSMUSG00000022884	Eif4a2	4833432N07Rik|BM-010|Ddx2b|Eif4|eIF-4A-II|eIF4A-II	eukaryotic translation initiation factor 4A2	protein-coding
D4H8_peak_8089	chr9	59578040	59578459	+	146	NA	promoter-TSS (NM_175235)	promoter-TSS (NM_175235)	-88	NM_175235	76183	Mm.265415	NM_175235	ENSMUSG00000032297	Celf6	6330569O16Rik|Brunol6	CUGBP, Elav-like family member 6	protein-coding
D4H8_peak_8425	chrX	73786407	73786956	+	145	NA	promoter-TSS (NM_001166480)	promoter-TSS (NM_001166480)	216	NM_008323	15929	Mm.14825	NM_008323	ENSMUSG00000002010	Idh3g	-	isocitrate dehydrogenase 3 (NAD+), gamma	protein-coding
D4H8_peak_4190	chr19	46395323	46395769	+	145	NA	intron (NM_016860, intron 1 of 10)	CpG	189	NM_016860	54130	Mm.3118	NM_016860	ENSMUSG00000025228	Actr1a	Arp1|alpha-Arp1	ARP1 actin-related protein 1A, centractin alpha	protein-coding
D4H8_peak_203	chr1	86434212	86435020	+	145	NA	Intergenic	CpG	8287	NM_027966	71863	Mm.179627	NM_027966	ENSMUSG00000036574	1700019O17Rik	-	RIKEN cDNA 1700019O17 gene	protein-coding
D4H8_peak_1592	chr11	115276963	115277330	+	145	NA	promoter-TSS (NM_007997)	promoter-TSS (NM_007997)	-177	NM_007997	14149	Mm.4719	NM_007997	ENSMUSG00000018861	Fdxr	-	ferredoxin reductase	protein-coding
D4H8_peak_5650	chr4	120287749	120288145	+	145	NA	promoter-TSS (NM_194060)	promoter-TSS (NM_194060)	-686	NM_194060	329934	Mm.277090	NM_194060	ENSMUSG00000052135	Foxo6	-	forkhead box O6	protein-coding
D4H8_peak_1800	chr12	55302730	55303242	+	145	NA	promoter-TSS (NM_021529)	promoter-TSS (NM_021529)	14	NM_021529	59032	Mm.427307	NM_021529	ENSMUSG00000021022	Ppp2r3c	4930511A21Rik|5730412A08Rik|G4-1|G5pr	protein phosphatase 2, regulatory subunit B'', gamma	protein-coding
D4H8_peak_7697	chr8	84237067	84237598	+	144	NA	promoter-TSS (NM_172503)	promoter-TSS (NM_172503)	-290	NM_172503	212168	Mm.117094	NM_172503	ENSMUSG00000035671	Zswim4	D330002I24|E130119J17Rik	zinc finger SWIM-type containing 4	protein-coding
D4H8_peak_2167	chr13	44731010	44731241	+	144	NA	promoter-TSS (NM_001205043)	promoter-TSS (NM_001205043)	-146	NM_001205043	16468	Mm.25059	NM_021878	ENSMUSG00000038518	Jarid2	Jmj|jumonji	jumonji, AT rich interactive domain 2	protein-coding
D4H8_peak_764	chr10	80602830	80603154	+	144	NA	intron (NM_019575, intron 1 of 6)	CpG	110	NM_019575	56214	Mm.273170	NM_019575	ENSMUSG00000078441	Scamp4	2410022D05Rik|AI448940|AU022392|AW742369|Sc4	secretory carrier membrane protein 4	protein-coding
D4H8_peak_5177	chr3	97768014	97768351	+	144	NA	promoter-TSS (NM_178080)	promoter-TSS (NM_178080)	-168	NR_110360	83679	Mm.129840	NM_031401	ENSMUSG00000038170	Pde4dip	4732458A06Rik|9430063L05Rik|C87016|D130016K21Rik|D3Bwg1078e|Usmg4|mKIAA0454	phosphodiesterase 4D interacting protein (myomegalin)	protein-coding
D4H8_peak_1820	chr12	65073745	65073991	+	144	NA	promoter-TSS (NM_013902)	promoter-TSS (NM_013902)	70	NM_013902	30795	Mm.28480	NM_013902	ENSMUSG00000020949	Fkbp3	25kDa|FKBP-3|FKBP25	FK506 binding protein 3	protein-coding
D4H8_peak_1527	chr11	103028037	103028799	+	144	NA	promoter-TSS (NM_008707)	promoter-TSS (NM_008707)	-144	NM_008707	18107	Mm.10265	NM_008707	ENSMUSG00000020936	Nmt1	AW536594	N-myristoyltransferase 1	protein-coding
D4H8_peak_1041	chr11	21370570	21371282	+	144	NA	promoter-TSS (NM_139297)	promoter-TSS (NM_139297)	-297	NM_139297	216558	Mm.28877	NM_139297	ENSMUSG00000001891	Ugp2	UDPGP|UGPase	UDP-glucose pyrophosphorylase 2	protein-coding
D4H8_peak_4987	chr3	37419868	37420222	+	144	NA	promoter-TSS (NM_001291044)	promoter-TSS (NM_001291044)	95	NM_021343	57815	Mm.172679	NM_021343	ENSMUSG00000027722	Spata5	2510048F20Rik|C78064|Spaf	spermatogenesis associated 5	protein-coding
D4H8_peak_5141	chr3	95217424	95217880	+	144	NA	TTS (NM_019914)	TTS (NM_019914)	195	NR_108026	100504029	Mm.478537	NR_108026	ENSMUSG00000097167	Gm16740	-	predicted gene, 16740	ncRNA
D4H8_peak_6083	chr5	93206522	93206788	+	144	NA	promoter-TSS (NM_017367)	promoter-TSS (NM_017367)	137	NM_029363	75610	Mm.175502	NM_029363	ENSMUSG00000029384	2010109A12Rik	-	RIKEN cDNA 2010109A12 gene	protein-coding
D4H8_peak_453	chr1	177562045	177562648	+	144	NA	Intergenic	Intergenic	80597	NR_037994	75589	Mm.86666	NR_037994	ENSMUSG00000101746	2310043L19Rik	-	RIKEN cDNA 2310043L19 gene	ncRNA
D4H8_peak_1386	chr11	87108662	87109487	+	144	NA	promoter-TSS (NM_175563)	promoter-TSS (NM_175563)	-187	NM_025377	66140	Mm.45008	NM_025377	ENSMUSG00000020492	Ska2	1110001A07Rik|C78640|Fam33a	spindle and kinetochore associated complex subunit 2	protein-coding
D4H8_peak_352	chr1	153899534	153900413	+	144	NA	promoter-TSS (NM_008131)	promoter-TSS (NM_008131)	44	NM_008131	14645	Mm.210745	NM_008131	ENSMUSG00000026473	Glul	GS|Glns	glutamate-ammonia ligase (glutamine synthetase)	protein-coding
D4H8_peak_6711	chr6	115853230	115853822	+	144	NA	promoter-TSS (NM_031177)	promoter-TSS (NM_031177)	-2	NM_001167763	81896	Mm.333335	NM_031177	ENSMUSG00000030323	Ift122	C86139|Wdr10|sopb	intraflagellar transport 122	protein-coding
D4H8_peak_5222	chr3	108210207	108210921	+	144	NA	promoter-TSS (NM_001289545)	promoter-TSS (NM_001289545)	-37	NM_175183	72522	Mm.187326	NM_175183	ENSMUSG00000048997	Atxn7l2	2610528J18Rik	ataxin 7-like 2	protein-coding
D4H8_peak_4683	chr2	128966491	128967856	+	143	NA	promoter-TSS (NM_178404)	promoter-TSS (NM_178404)	-229	NM_178404	78751	Mm.26377	NM_178404	ENSMUSG00000042851	Zc3h6	4631426G04Rik|4833425H18Rik|AU024389|AW060453|Zc3hdc6|mKIAA2035	zinc finger CCCH type containing 6	protein-coding
D4H8_peak_7542	chr8	33641495	33642010	+	143	NA	intron (NM_178648, intron 1 of 7)	CpG	224	NM_178648	108159	Mm.29301	NM_178648	ENSMUSG00000052906	Ubxn8	D0H8S2298E|Rep-8|Rep8h|Ubxd6	UBX domain protein 8	protein-coding
D4H8_peak_8053	chr9	53706022	53706624	+	143	NA	promoter-TSS (NM_175562)	promoter-TSS (NM_175562)	-91	NM_175562	270160	Mm.290285	NM_175562	ENSMUSG00000055069	Rab39	C230094F14Rik|Rab39a	RAB39, member RAS oncogene family	protein-coding
D4H8_peak_2058	chr13	17694944	17695400	+	143	NA	promoter-TSS (NM_138654)	promoter-TSS (NM_138654)	-241	NM_025479	66308	Mm.291109	NM_025479	ENSMUSG00000012429	Mplkip	2810021B07Rik|C330007M08Rik|Ttdn1	M-phase specific PLK1 intereacting protein	protein-coding
D4H8_peak_5997	chr5	45450119	45450502	+	143	NA	promoter-TSS (NM_024236)	promoter-TSS (NM_024236)	-81	NM_024236	110391	Mm.30204	NM_024236	ENSMUSG00000015806	Qdpr	2610008L04Rik|D5Ertd371e|Dhpr|PKU2	quinoid dihydropteridine reductase	protein-coding
D4H8_peak_8345	chr9	122294402	122294664	+	143	NA	promoter-TSS (NM_133979)	promoter-TSS (NM_133979)	-110	NM_133979	102566	Mm.87676	NM_133979	ENSMUSG00000037949	Ano10	AI604832|Tmem16k	anoctamin 10	protein-coding
D4H8_peak_4868	chr2	167071914	167072190	+	143	NA	Intergenic	Intergenic	6759	NR_028540	100217443		NR_028540		Snord12	MBII-99	small nucleolar RNA, C/D box 12	snoRNA
D4H8_peak_3850	chr18	55133882	55134324	+	142	NA	Intergenic	Intergenic	-143923	NM_175751	269023	Mm.192984	NM_175751	ENSMUSG00000052713	Zfp608	4932417D18Rik|D430007A19Rik|Znf608	zinc finger protein 608	protein-coding
D4H8_peak_5052	chr3	69004609	69004887	+	142	NA	promoter-TSS (NM_133786)	promoter-TSS (NM_133786)	-178	NM_026641	68259	Mm.389451	NM_026641	ENSMUSG00000027778	Ift80	4921524P20Rik|Wdr56|mKIAA1374	intraflagellar transport 80	protein-coding
D4H8_peak_3077	chr16	10411855	10412239	+	142	NA	intron (NM_011955, intron 1 of 10)	CpG	109	NM_011955	26425	Mm.29037	NM_011955	ENSMUSG00000022503	Nubp1	-	nucleotide binding protein 1	protein-coding
D4H8_peak_7489	chr8	14888543	14889001	+	142	NA	5' UTR (NM_012000, exon 1 of 3)	5' UTR (NM_012000, exon 1 of 3)	236	NM_012000	26889	Mm.254027	NM_012000	ENSMUSG00000026317	Cln8	mnd	ceroid-lipofuscinosis, neuronal 8	protein-coding
D4H8_peak_5983	chr5	36484334	36484596	+	142	NA	promoter-TSS (NM_001170454)	promoter-TSS (NM_001170454)	-123	NM_025725	66717	Mm.42368	NM_025725	ENSMUSG00000050677	Ccdc96	4921513E08Rik	coiled-coil domain containing 96	protein-coding
D4H8_peak_8307	chr9	111271575	111271946	+	142	NA	promoter-TSS (NM_026810)	promoter-TSS (NM_026810)	-85	NM_175266	77781	Mm.209005	NM_175266	ENSMUSG00000046785	Epm2aip1	A930003G21Rik|mKIAA0766	EPM2A (laforin) interacting protein 1	protein-coding
D4H8_peak_7014	chr7	39517711	39518012	+	142	NA	promoter-TSS (NM_001004139)	promoter-TSS (NM_001004139)	95	NM_001004139	70227	Mm.333800	NM_001004139	ENSMUSG00000068959	Zfp619	3000002G13Rik	zinc finger protein 619	protein-coding
D4H8_peak_41	chr1	30949769	30950132	+	142	NA	promoter-TSS (NR_002688)	promoter-TSS (NR_002688)	-195	NM_011200	19243	Mm.491181	NM_011200	ENSMUSG00000026064	Ptp4a1	AA415290|AU019864|C130021B01|Prl-1	protein tyrosine phosphatase 4a1	protein-coding
D4H8_peak_3914	chr18	73572253	73572926	+	142	NA	promoter-TSS (NM_001039214)	promoter-TSS (NM_001039214)	-116	NM_001039214	240396	Mm.24131	NM_001039214	ENSMUSG00000037253	Mex3c	A130001D14Rik|BC035207|BM-013|Rkhd2	mex3 RNA binding family member C	protein-coding
D4H8_peak_4587	chr2	109942116	109943870	+	142	NA	intron (NM_172671, intron 1 of 17)	intron (NM_172671, intron 1 of 17)	25346	NM_172671	107515	Mm.277351	NM_172671	ENSMUSG00000050199	Lgr4	9130225G07|A330106J01Rik|A930009A08Rik|Gpr48	leucine-rich repeat-containing G protein-coupled receptor 4	protein-coding
D4H8_peak_7442	chr7	143822843	143823068	+	142	NA	promoter-TSS (NM_007856)	promoter-TSS (NM_007856)	-103	NM_001308095	78914	Mm.35104	NM_030221	ENSMUSG00000031090	Nadsyn1	9130012B15Rik	NAD synthetase 1	protein-coding
D4H8_peak_3275	chr16	87354234	87354497	+	142	NA	exon (NM_001159331, exon 1 of 5)	exon (NM_001159331, exon 1 of 5)	180	NM_001159331	67768	Mm.296532	NM_026366	ENSMUSG00000044442	N6amt1	5830445C04Rik|Hemk2|Pred28	N-6 adenine-specific DNA methyltransferase 1 (putative)	protein-coding
D4H8_peak_7133	chr7	73537829	73538302	+	142	NA	intron (NM_001081345, intron 2 of 38)	intron (NM_001081345, intron 2 of 38)	3681	NM_001081345	244059	Mm.34539	NM_001081345	ENSMUSG00000078671	Chd2	2810013C04Rik|2810040A01Rik|5630401D06Rik|AI851092|BC029703|CHD-2	chromodomain helicase DNA binding protein 2	protein-coding
D4H8_peak_5694	chr4	127077076	127077431	+	142	NA	promoter-TSS (NM_177462)	promoter-TSS (NM_177462)	-130	NM_001285885	100177	Mm.276096	NM_177462	ENSMUSG00000042408	Zmym6	9330177P20Rik|AI593204|AI661340|D4Wsu24e|Zfp258	zinc finger, MYM-type 6	protein-coding
D4H8_peak_6437	chr6	30401400	30401725	+	142	NA	promoter-TSS (NM_029742)	promoter-TSS (NM_029742)	-293	NM_001311087	76788	Mm.277308	NM_029742	ENSMUSG00000029775	Klhdc10	2410127E18Rik|AI593221|mKIAA0265	kelch domain containing 10	protein-coding
D4H8_peak_2676	chr14	76622922	76623520	+	141	NA	Intergenic	Intergenic	-54347	NR_015485	73272	Mm.116804	NR_015485	ENSMUSG00000101009	1700108F19Rik	1700020I02Rik|BB065030	RIKEN cDNA 1700108F19 gene	ncRNA
D4H8_peak_718	chr10	76442379	76442804	+	141	NA	exon (NM_001282992, exon 1 of 42)	exon (NM_001282992, exon 1 of 42)	321	NM_008787	18541	Mm.251794	NM_008787	ENSMUSG00000001151	Pcnt	AW476095|C86676|KEN|Pcnt2|kendrin|m239Asp|m275Asp	pericentrin (kendrin)	protein-coding
D4H8_peak_2383	chr13	111489931	111490575	+	141	NA	promoter-TSS (NM_028487)	promoter-TSS (NM_028487)	-212	NM_028487	73274	Mm.57286	NM_028487	ENSMUSG00000032745	Gpbp1	1700034P14Rik|AU019836|D230035M11Rik|Gpbp|mGPBP	GC-rich promoter binding protein 1	protein-coding
D4H8_peak_3383	chr17	17827055	17828294	+	141	NA	Intergenic	Intergenic	-2514	NR_029536	387230		NR_029536	ENSMUSG00000065396	Mir99b	Mirn99b|mmu-mir-99b	microRNA 99b	ncRNA
D4H8_peak_8472	chrX	105391930	105392647	+	141	NA	promoter-TSS (NR_015552)	promoter-TSS (NR_015552)	-534	NR_015552	100043213	Mm.388967	NR_015552	ENSMUSG00000087620	5330434G04Rik	-	RIKEN cDNA 5330434G04 gene	ncRNA
D4H8_peak_3005	chr15	98968938	98969734	+	141	NA	Intergenic	B4A|SINE|B4	-15835	NM_011653	22142	Mm.405359	NM_011653	ENSMUSG00000072235	Tuba1a	Tuba-1|Tuba1	tubulin, alpha 1A	protein-coding
D4H8_peak_1249	chr11	69662344	69662906	+	141	NA	promoter-TSS (NR_035455)	promoter-TSS (NR_035455)	24	NM_011900	24070	Mm.89579	NM_011900	ENSMUSG00000018761	Mpdu1	LEC35|SL15|Supl15h	mannose-P-dolichol utilization defect 1	protein-coding
D4H8_peak_7926	chr9	20642291	20643271	+	141	NA	promoter-TSS (NM_013911)	promoter-TSS (NM_013911)	25	NM_013911	30843	Mm.24608	NM_013911	ENSMUSG00000066892	Fbxl12	3110048D16Rik|Fbl12	F-box and leucine-rich repeat protein 12	protein-coding
D4H8_peak_3343	chr17	6961316	6961584	+	141	NA	promoter-TSS (NM_147155)	promoter-TSS (NM_147155)	-294	NM_147155	380608	Mm.371734	NM_147155	ENSMUSG00000052031	Tagap1	2610315E15Rik|AA415005|FKSG15	T cell activation GTPase activating protein 1	protein-coding
D4H8_peak_3923	chr18	75434313	75435098	+	141	NA	3' UTR (NM_201354, exon 12 of 12)	3' UTR (NM_201354, exon 12 of 12)	67340	NM_001042660	17131	Mm.34407	NM_008543	ENSMUSG00000025880	Smad7	Madh7	SMAD family member 7	protein-coding
D4H8_peak_1475	chr11	98682239	98682507	+	141	NA	promoter-TSS (NM_009439)	promoter-TSS (NM_009439)	-181	NM_009439	22123	Mm.12194	NM_009439	ENSMUSG00000017221	Psmd3	AI255837|AntP91a|D11Bwg1349e|Psd3|Tstap91a	proteasome (prosome, macropain) 26S subunit, non-ATPase, 3	protein-coding
D4H8_peak_1274	chr11	70970191	70970464	+	141	NA	promoter-TSS (NM_001276406)	promoter-TSS (NM_001276406)	127	NM_001252413	69723	Mm.275691	NM_027186	ENSMUSG00000018449	Rpain	2400006N03Rik|Rip	RPA interacting protein	protein-coding
D4H8_peak_4192	chr19	46501416	46501633	+	141	NA	promoter-TSS (NM_053100)	promoter-TSS (NM_053100)	-124	NM_053100	93679	Mm.392177	NM_053100	ENSMUSG00000025034	Trim8	AA408830|BB006755|GERP|Rnf27	tripartite motif-containing 8	protein-coding
D4H8_peak_1524	chr11	102603707	102604578	+	141	NA	promoter-TSS (NM_020510)	promoter-TSS (NM_020510)	-289	NM_020510	57265	Mm.36416	NM_020510	ENSMUSG00000050288	Fzd2	AL033370|AW456835|Fz10|Fzd10|Mfz10|Mfz10a	frizzled class receptor 2	protein-coding
D4H8_peak_4001	chr19	5609826	5610548	+	141	NA	promoter-TSS (NM_178637)	promoter-TSS (NM_178637)	-93	NM_001199247	81601	Mm.228930	NM_178637	ENSMUSG00000024926	Kat5	AI839539|CPLA2|Htatip|Htatip1|PLIP|Tip55|Tip60	K(lysine) acetyltransferase 5	protein-coding
D4H8_peak_6168	chr5	114130811	114131123	+	141	NA	promoter-TSS (NM_011677)	promoter-TSS (NM_011677)	-189	NM_011677	22256	Mm.1393	NM_011677	ENSMUSG00000029591	Ung	UNG1|UNG2	uracil DNA glycosylase	protein-coding
D4H8_peak_5893	chr5	15985479	15986406	+	141	NA	intron (NM_001110846, intron 1 of 37)	intron (NM_001110846, intron 1 of 37)	51251	NM_001110846	12293	Mm.159842	NM_009784	ENSMUSG00000040118	Cacna2d1	Ca(v)alpha2delta1|Cacna2|Cchl2a	calcium channel, voltage-dependent, alpha2/delta subunit 1	protein-coding
D4H8_peak_6329	chr5	139149788	139150179	+	141	NA	promoter-TSS (NM_001081265)	promoter-TSS (NM_001081265)	-240	NM_001081265	433956	Mm.5547	NM_001081265	ENSMUSG00000025857	Dnaaf5	BC053401|C76907|Heatr2	dynein, axonemal assembly factor 5	protein-coding
D4H8_peak_1231	chr11	69094834	69095117	+	141	NA	Intergenic	Intergenic	-3981	NM_011065	18626	Mm.7373	NM_011065	ENSMUSG00000020893	Per1	Hftm|Per|m-rigui|mPer1	period circadian clock 1	protein-coding
D4H8_peak_3375	chr17	16157647	16158294	+	141	NA	Intergenic	Intergenic	-331384	NM_178615	68799	Mm.293466	NM_178615	ENSMUSG00000048027	Rgmb	1110059F19Rik|DRAGON	repulsive guidance molecule family member B	protein-coding
D4H8_peak_5982	chr5	36464842	36465398	+	141	NA	promoter-TSS (NM_024478)	promoter-TSS (NM_024478)	-65	NM_024478	17713	Mm.21535	NM_024478	ENSMUSG00000029198	Grpel1	AA408748|mt-GrpE#1|mt-Grpel1	GrpE-like 1, mitochondrial	protein-coding
D4H8_peak_2889	chr15	77970593	77971123	+	141	NA	promoter-TSS (NM_018749)	promoter-TSS (NM_018749)	-34	NM_018749	55944	Mm.3955	NM_018749	ENSMUSG00000016554	Eif3d	66/67kDa|AA407891|Eif3s7|eIF3p66	eukaryotic translation initiation factor 3, subunit D	protein-coding
D4H8_peak_1286	chr11	72795601	72796056	+	141	NA	promoter-TSS (NM_001045536)	promoter-TSS (NM_001045536)	11	NM_001024926	192986	Mm.194755	NM_001024926	ENSMUSG00000057778	Cyb5d2	9330151E16Rik|Gm2	cytochrome b5 domain containing 2	protein-coding
D4H8_peak_1168	chr11	60046255	60046551	+	140	NA	promoter-TSS (NM_001290012)	promoter-TSS (NM_001290012)	86	NM_001290012	18618	Mm.2731	NM_008819	ENSMUSG00000000301	Pemt	PEAMT|PEMT2|PLMT|Pempt|Pempt2	phosphatidylethanolamine N-methyltransferase	protein-coding
D4H8_peak_2254	chr13	64020965	64021247	+	140	NA	Intergenic	Intergenic	68095	NM_008291	15487	Mm.5109	NM_008291	ENSMUSG00000033122	Hsd17b3	-	hydroxysteroid (17-beta) dehydrogenase 3	protein-coding
D4H8_peak_7476	chr8	11635303	11636432	+	140	NA	promoter-TSS (NM_001167967)	promoter-TSS (NM_001167967)	-110	NM_133971	102334	Mm.12459	NM_133971	ENSMUSG00000031508	Ankrd10	4833425P12Rik|AW549277	ankyrin repeat domain 10	protein-coding
D4H8_peak_1580	chr11	113583737	113584458	+	140	NA	Intergenic	Intergenic	-18282	NM_027216	69806	Mm.341021	NM_027216	ENSMUSG00000041654	Slc39a11	1810074D23Rik	solute carrier family 39 (metal ion transporter), member 11	protein-coding
D4H8_peak_6981	chr7	30169435	30170105	+	140	NA	promoter-TSS (NM_001033540)	promoter-TSS (NM_001033540)	-43	NM_011980	26465	Mm.446516	NM_011980	ENSMUSG00000037029	Zfp146	OZF|Znf146	zinc finger protein 146	protein-coding
D4H8_peak_3602	chr17	57059921	57060646	+	140	NA	promoter-TSS (NM_025877)	promoter-TSS (NM_025877)	-420	NM_025877	66972	Mm.23720	NM_025877	ENSMUSG00000046329	Slc25a23	2310067G05Rik|SCaMC-3	solute carrier family 25 (mitochondrial carrier; phosphate carrier), member 23	protein-coding
D4H8_peak_5008	chr3	51483917	51484251	+	140	NA	5' UTR (NM_016858, exon 1 of 2)	5' UTR (NM_016858, exon 1 of 2)	118	NM_016858	19338	Mm.1664	NM_016858	ENSMUSG00000027739	Rab33b	-	RAB33B, member RAS oncogene family	protein-coding
D4H8_peak_3979	chr19	4510206	4510464	+	140	NA	promoter-TSS (NM_001162946)	promoter-TSS (NM_001162946)	-137	NM_001162946	18563	Mm.1845	NM_008797	ENSMUSG00000024892	Pcx	Pc|Pcb	pyruvate carboxylase	protein-coding
D4H8_peak_285	chr1	131527116	131528023	+	140	NA	promoter-TSS (NM_001081011)	promoter-TSS (NM_001081011)	-208	NM_001081011	14270	Mm.276259	NM_019520	ENSMUSG00000026425	Srgap2	9930124L22Rik|AI448945|FBP2|Fnbp2|srGAP3	SLIT-ROBO Rho GTPase activating protein 2	protein-coding
D4H8_peak_1663	chr11	120672751	120673509	+	140	NA	exon (NM_026877, exon 1 of 16)	exon (NM_026877, exon 1 of 16)	157	NM_026877	68938	Mm.294020	NM_026877	ENSMUSG00000025142	Aspscr1	1190006K01Rik|ASPC|ASPCR1|ASPL|ASPS|RCC17|TUG	alveolar soft part sarcoma chromosome region, candidate 1 (human)	protein-coding
D4H8_peak_8497	chrX	136741110	136741920	+	140	NA	promoter-TSS (NM_019768)	promoter-TSS (NM_019768)	94	NM_019768	56397	Mm.27218	NM_019768	ENSMUSG00000031422	Morf4l2	2410017O14Rik|Mrgx|Sid393p|mKIAA0026	mortality factor 4 like 2	protein-coding
D4H8_peak_607	chr10	40257753	40258355	+	140	NA	promoter-TSS (NM_026113)	promoter-TSS (NM_026113)	-389	NM_026113	67371	Mm.64104	NM_026113	ENSMUSG00000019837	Gtf3c6	2410016F19Rik|AU019813	general transcription factor IIIC, polypeptide 6, alpha	protein-coding
D4H8_peak_2709	chr14	101653739	101653994	+	140	NA	promoter-TSS (NM_016723)	promoter-TSS (NM_016723)	-101	NM_016723	50933	Mm.275970	NM_016723	ENSMUSG00000022111	Uchl3	-	ubiquitin carboxyl-terminal esterase L3 (ubiquitin thiolesterase)	protein-coding
D4H8_peak_4006	chr19	5802790	5803573	+	140	NA	promoter-TSS (NR_002847)	promoter-TSS (NR_002847)	-509	NR_002847	72289	Mm.298256	NR_002847	ENSMUSG00000092341	Malat1	2210401K01Rik|9430072K23Rik|AI647968|Neat2	metastasis associated lung adenocarcinoma transcript 1 (non-coding RNA)	ncRNA
D4H8_peak_1541	chr11	105507697	105508612	+	140	NA	Intergenic	Intergenic	-51419	NM_172568	632687	Mm.121570	NM_172568	ENSMUSG00000078627	March10	4933417C16Rik|AV039223|OTTMUSG00000002847|Rnf190	membrane-associated ring finger (C3HC4) 10	protein-coding
D4H8_peak_4290	chr2	23155978	23156497	+	139	NA	promoter-TSS (NM_013771)	promoter-TSS (NM_013771)	-213	NM_025979	67121	Mm.253721	NM_025979	ENSMUSG00000026779	Mastl	2700091H24Rik|C88295|GW|GWL|MAST-L|THC2	microtubule associated serine/threonine kinase-like	protein-coding
D4H8_peak_775	chr10	81037205	81037419	+	139	NA	Intergenic	Intergenic	-3400	NM_134135	106947	Mm.5353	NM_134135	ENSMUSG00000046822	Slc39a3	AI845814|Zip3	solute carrier family 39 (zinc transporter), member 3	protein-coding
D4H8_peak_2154	chr13	39877508	39878161	+	139	NA	Intergenic	Intergenic	410177	NM_172143	218165	Mm.364096	NM_172143	ENSMUSG00000047094	Ofcc1	opo	orofacial cleft 1 candidate 1	protein-coding
D4H8_peak_7224	chr7	100706299	100706770	+	139	NA	promoter-TSS (NM_178764)	promoter-TSS (NM_178764)	-168	NM_178764	319604	Mm.260362	NM_178764	ENSMUSG00000029461	Fam168a	2610030B18Rik|B930006L02Rik|mKIAA0280	family with sequence similarity 168, member A	protein-coding
D4H8_peak_6860	chr7	12977830	12978143	+	139	NA	exon (NM_175558, exon 1 of 6)	exon (NM_175558, exon 1 of 6)	138	NM_175558	269870	Mm.62083	NM_175558	ENSMUSG00000033961	Zfp446	A630035I11Rik|A930031C22|AA120513|AV306632	zinc finger protein 446	protein-coding
D4H8_peak_3091	chr16	14317094	14317388	+	139	NA	promoter-TSS (NM_025345)	promoter-TSS (NM_025345)	91	NM_025345	66086	Mm.42072	NM_025345	ENSMUSG00000022677	Fopnl	0610037P05Rik	Fgfr1op N-terminal like	protein-coding
D4H8_peak_2202	chr13	54693909	54694558	+	139	NA	promoter-TSS (NR_027396)	promoter-TSS (NR_027396)	-273	NR_027396	105239	Mm.25366	NM_134064	ENSMUSG00000034928	Rnf44	AI854545|mKIAA1100	ring finger protein 44	protein-coding
D4H8_peak_5304	chr3	142881933	142882252	+	139	NA	promoter-TSS (NM_178654)	promoter-TSS (NM_178654)	-88	NM_178654	109333	Mm.244236	NM_178654	ENSMUSG00000004591	Pkn2	6030436C20Rik|AI507382|PRK2|Prkcl2|Stk7	protein kinase N2	protein-coding
D4H8_peak_6951	chr7	27756137	27757148	+	139	NA	Intergenic	Intergenic	-9031	NR_033484	100043229	Mm.458666	NR_033484	ENSMUSG00000109143	Gm10046	ENSMUSG00000058661	predicted gene 10046	ncRNA
D4H8_peak_5147	chr3	95818894	95819820	+	139	NA	promoter-TSS (NM_001081293)	promoter-TSS (NM_001081293)	-404	NM_001081293	75137	Mm.196275	NM_028328	ENSMUSG00000028106	Rprd2	2810036A19Rik|4930535B03Rik|6720469I21Rik|AL022841|AL022940|AU021304|BB077382|mKIAA0460	regulation of nuclear pre-mRNA domain containing 2	protein-coding
D4H8_peak_2661	chr14	73524952	73525251	+	138	NA	exon (NM_172527, exon 3 of 5)	exon (NM_172527, exon 3 of 5)	15052	NM_026119	67381	Mm.282888	NM_026119	ENSMUSG00000022109	Med4	2410046H15Rik|DRIP36|HSPC126|TRAP36|Vdirp|Vdrip	mediator complex subunit 4	protein-coding
D4H8_peak_7218	chr7	100371977	100372291	+	138	NA	promoter-TSS (NM_001017985)	promoter-TSS (NM_001017985)	-99	NM_001017985	277939	Mm.276374	NM_001017985	ENSMUSG00000047248	C2cd3	AU020772	C2 calcium-dependent domain containing 3	protein-coding
D4H8_peak_5990	chr5	38561481	38561896	+	138	NA	promoter-TSS (NM_011715)	promoter-TSS (NM_011715)	-93	NM_011715	22388	Mm.2654	NM_011715	ENSMUSG00000005103	Wdr1	Aip1|D5Wsu185e|rede	WD repeat domain 1	protein-coding
D4H8_peak_2362	chr13	99475315	99475552	+	138	NA	intron (NM_008634, intron 2 of 6)	intron (NM_008634, intron 2 of 6)	41169	NM_008634	17755	Mm.4173	NM_008634	ENSMUSG00000052727	Map1b	A230055D22|AI843217|LC1|MAP5|Mtap-5|Mtap1b|Mtap5	microtubule-associated protein 1B	protein-coding
D4H8_peak_6650	chr6	93912793	93913328	+	138	NA	promoter-TSS (NR_104594)	promoter-TSS (NR_104594)	-97	NR_104594	14924	Mm.217216	NM_010367	ENSMUSG00000045095	Magi1	AIP3|BAP1|Baiap1|Gukmi1|MAGI1c|Magi-1|TNRC19|WWP3|mKIAA4129	membrane associated guanylate kinase, WW and PDZ domain containing 1	protein-coding
D4H8_peak_1708	chr12	17625900	17626432	+	138	NA	Intergenic	Intergenic	-64648	NM_016677	53602	Mm.313619	NM_016677	ENSMUSG00000071379	Hpcal1	NVP-3|Nvp3|VILIP3|Vnsl3|Vsnl3	hippocalcin-like 1	protein-coding
D4H8_peak_1603	chr11	116030250	116030775	+	138	NA	intron (NM_172569, intron 1 of 15)	CpG	196	NM_172569	217331	Mm.297706	NM_172569	ENSMUSG00000020770	Unk	B230379M23Rik|Zc3h5|Zc3hdc5|mKIAA1753	unkempt family zinc finger	protein-coding
D4H8_peak_7885	chr8	126594112	126594717	+	138	NA	promoter-TSS (NM_001164598)	promoter-TSS (NM_001164598)	-978	NM_001164598	270110	Mm.334918	NM_001164598	ENSMUSG00000051495	Irf2bp2	E130305N23Rik|IRF-2BP2	interferon regulatory factor 2 binding protein 2	protein-coding
D4H8_peak_7321	chr7	126502141	126502433	+	138	NA	intron (NM_183020, intron 1 of 22)	CpG	138	NM_001347658	233871	Mm.231450	NM_183020	ENSMUSG00000032637	Atxn2l	A2D|A2LG|A2RP|A2lp|Atxnl2	ataxin 2-like	protein-coding
D4H8_peak_414	chr1	171064369	171064720	+	138	NA	TTS (NR_106103)	TTS (NR_106103)	108	NR_106103	102466998		NR_106103	ENSMUSG00000099119	Mir6546	Gm27408|mmu-mir-6546	microRNA 6546	ncRNA
D4H8_peak_8267	chr9	107568571	107569380	+	138	NA	promoter-TSS (NM_010489)	promoter-TSS (NM_010489)	-188	NM_010489	15587	Mm.4834	NM_010489	ENSMUSG00000010047	Hyal2	AI256841|AU020858|AW555733	hyaluronoglucosaminidase 2	protein-coding
D4H8_peak_6804	chr6	144250895	144251572	+	138	NA	Intergenic	Intergenic	-41665	NM_011444	20678	Mm.1752	NM_011444	ENSMUSG00000041540	Sox5	A730017D01Rik|AI528773	SRY (sex determining region Y)-box 5	protein-coding
D4H8_peak_4743	chr2	147876365	147877377	+	138	NA	Intergenic	Intergenic	166178	NR_046014	381384	Mm.259809	NR_046014	ENSMUSG00000051986	A530006G24Rik	Gm1003	RIKEN cDNA A530006G24 gene	ncRNA
D4H8_peak_3793	chr18	38250223	38250629	+	138	NA	promoter-TSS (NR_015475)	promoter-TSS (NR_015475)	139	NR_027904	73516	Mm.48776	NR_015475	ENSMUSG00000097080	1700086O06Rik	-	RIKEN cDNA 1700086O06 gene	ncRNA
D4H8_peak_2315	chr13	84515082	84515638	+	137	NA	Intergenic	Intergenic	293064	NR_029418	72745	Mm.295063	NM_175187	ENSMUSG00000035762	Tmem161b	2810446P07Rik|AI843389	transmembrane protein 161B	protein-coding
D4H8_peak_6563	chr6	72439279	72439890	+	137	NA	promoter-TSS (NM_145569)	promoter-TSS (NM_145569)	-26	NM_145569	232087	Mm.29815	NM_145569	ENSMUSG00000053907	Mat2a	D630045P18Rik	methionine adenosyltransferase II, alpha	protein-coding
D4H8_peak_7322	chr7	126503415	126503679	+	137	NA	promoter-TSS (NM_183020)	promoter-TSS (NM_183020)	-245	NM_183020	233871	Mm.231450	NM_183020	ENSMUSG00000032637	Atxn2l	A2D|A2LG|A2RP|A2lp|Atxnl2	ataxin 2-like	protein-coding
D4H8_peak_1223	chr11	68691476	68691963	+	137	NA	promoter-TSS (NM_175260)	promoter-TSS (NM_175260)	-196	NM_175260	77579	Mm.218233	NM_175260	ENSMUSG00000020900	Myh10	5730504C04Rik|9330167F11Rik|Fltn|Myhn-2|Myhn2|NMHC II-B|NMHC-B|NMHCII-B|NMMHC II-b|NMMHC-B|NMMHC-IIB|SMemb|mKIAA3005	myosin, heavy polypeptide 10, non-muscle	protein-coding
D4H8_peak_6889	chr7	19131122	19131961	+	137	NA	intron (NM_175530, intron 1 of 1)	intron (NM_175530, intron 1 of 1)	11682	NM_175530	243867	Mm.230830	NM_175530	ENSMUSG00000050428	Fbxo46	20D7-FC4|4932704E22Rik|Fbxo34l	F-box protein 46	protein-coding
D4H8_peak_5064	chr3	79628661	79629460	+	137	NA	promoter-TSS (NM_025794)	promoter-TSS (NM_025794)	-19	NM_029482	75939	Mm.221520	NM_029482	ENSMUSG00000027811	4930579G24Rik	-	RIKEN cDNA 4930579G24 gene	protein-coding
D4H8_peak_378	chr1	161876616	161877287	+	137	NA	promoter-TSS (NM_172645)	promoter-TSS (NM_172645)	-290	NM_172645	226551	Mm.170002	NM_172645	ENSMUSG00000040297	Suco	4732491B11|AI848100|AU016931|Opt	SUN domain containing ossification factor	protein-coding
D4H8_peak_6074	chr5	91962852	91963188	+	137	NA	promoter-TSS (NM_001271797)	promoter-TSS (NM_001271797)	48	NM_026557	68098	Mm.159453	NM_026557	ENSMUSG00000029397	Rchy1	ARNIP|CHIMP|Pirh2|Zfp363|Znf363	ring finger and CHY zinc finger domain containing 1	protein-coding
D4H8_peak_5415	chr4	40948216	40948571	+	137	NA	promoter-TSS (NM_001171739)	promoter-TSS (NM_001171739)	-99	NM_009736	12017	Mm.688	NM_009736	ENSMUSG00000028416	Bag1	BAG-1|Rap46	BCL2-associated athanogene 1	protein-coding
D4H8_peak_7731	chr8	90496038	90496749	+	137	NA	Intergenic	Intergenic	-148141	NM_172913	244579	Mm.302755	NM_172913	ENSMUSG00000043668	Tox3	500-9|BC052044|C230068E13|CAGF9|Tnrc9	TOX high mobility group box family member 3	protein-coding
D4H8_peak_3355	chr17	12916106	12916493	+	137	NA	promoter-TSS (NM_013686)	promoter-TSS (NM_013686)	-30	NM_013686	21454	Mm.229342	NM_013686	ENSMUSG00000068039	Tcp1	AI528772|CCT|Cct1|Ccta|TRic|Tcp-1|Tp63|c-cpn|p63	t-complex protein 1	protein-coding
D4H8_peak_1858	chr12	76837373	76837712	+	137	NA	promoter-TSS (NM_145927)	promoter-TSS (NM_145927)	75	NM_145927	110606	Mm.151174	NM_145927	ENSMUSG00000033373	Fntb	2010013E13Rik|AA409500	farnesyltransferase, CAAX box, beta	protein-coding
D4H8_peak_7408	chr7	139212925	139213338	+	137	NA	promoter-TSS (NM_001143755)	promoter-TSS (NM_001143755)	143	NM_027164	76612	Mm.17757	NM_027164	ENSMUSG00000015980	Lrrc27	1700071K18Rik|2310044E02Rik	leucine rich repeat containing 27	protein-coding
D4H8_peak_3501	chr17	34603565	34604578	+	137	NA	promoter-TSS (NM_019403)	promoter-TSS (NM_019403)	-510	NM_019403	54197	Mm.274542	NM_019403	ENSMUSG00000015478	Rnf5	2410131O05Rik|AA407576|NG2	ring finger protein 5	protein-coding
D4H8_peak_3411	chr17	24549674	24550477	+	136	NA	5' UTR (NM_013630, exon 1 of 46)	5' UTR (NM_013630, exon 1 of 46)	125	NM_013630	18763	Mm.30435	NM_013630	ENSMUSG00000032855	Pkd1	PC1|mFLJ00285	polycystic kidney disease 1 homolog	protein-coding
D4H8_peak_5469	chr4	52438713	52439220	+	136	NA	promoter-TSS (NR_045175)	promoter-TSS (NR_045175)	-2	NR_045175	72648	Mm.391869	NR_045175	ENSMUSG00000085763	Smc2os	2700081L22Rik	structural maintenance of chromosomes 2, opposite strand	ncRNA
D4H8_peak_3061	chr16	4586445	4587147	+	136	NA	Intergenic	CpG	-7917	NM_031184	83396	Mm.134072	NM_031184	ENSMUSG00000014303	Glis2	Gli5|Klf16|Nkl	GLIS family zinc finger 2	protein-coding
D4H8_peak_1352	chr11	82406005	82406935	+	136	NA	intron (NM_001304439, intron 1 of 8)	intron (NM_001304439, intron 1 of 8)	17570	NM_001304439	270893	Mm.341593	NM_023438	ENSMUSG00000020701	Tmem132e	Gm644	transmembrane protein 132E	protein-coding
D4H8_peak_1442	chr11	96578726	96579018	+	136	NA	intron (NM_001033186, intron 4 of 12)	intron (NM_001033186, intron 4 of 12)	114281	NM_001177899	78473	Mm.395840	NM_001033186	ENSMUSG00000057058	Skap1	1700091G21Rik|Scap1|Skap-55	src family associated phosphoprotein 1	protein-coding
D4H8_peak_2230	chr13	58128620	58129190	+	136	NA	promoter-TSS (NM_029872)	promoter-TSS (NM_029872)	-349	NM_029872	77134	Mm.490274	NM_029872	ENSMUSG00000007836	Hnrnpa0	1110055B05Rik|3010025E17Rik|Hnrpa0|hnRNP A0	heterogeneous nuclear ribonucleoprotein A0	protein-coding
D4H8_peak_1453	chr11	96916209	96916724	+	136	NA	promoter-TSS (NM_030248)	promoter-TSS (NM_030248)	48	NM_030248	80280	Mm.28297	NM_030248	ENSMUSG00000018669	Cdk5rap3	1810007E24Rik|BC002318|C53|C81486|HSF-27|IC53|LZAP|MST016	CDK5 regulatory subunit associated protein 3	protein-coding
D4H8_peak_7487	chr8	13785614	13785925	+	136	NA	exon (NM_025924, exon 1 of 9)	exon (NM_025924, exon 1 of 9)	154	NM_025924	67031	Mm.44858	NM_025924	ENSMUSG00000038398	Upf3a	2600001C03Rik|4930546M19Rik|RENT3A|UPF3	UPF3 regulator of nonsense transcripts homolog A (yeast)	protein-coding
D4H8_peak_5188	chr3	102125697	102126499	+	136	NA	intron (NM_009814, intron 5 of 10)	intron (NM_009814, intron 5 of 10)	39643	NM_009814	12373	Mm.15343	NM_009814	ENSMUSG00000027861	Casq2	AA033488|AW146219|Csq2|ESTM52|cCSQ	calsequestrin 2	protein-coding
D4H8_peak_4018	chr19	6140697	6141567	+	136	NA	promoter-TSS (NM_019722)	promoter-TSS (NM_019722)	5	NM_019722	56327	Mm.21071	NM_019722	ENSMUSG00000024944	Arl2	2610009M23Rik|AI115441|AW553335	ADP-ribosylation factor-like 2	protein-coding
D4H8_peak_7178	chr7	84689662	84690097	+	136	NA	intron (NR_038175, intron 1 of 4)	CpG	239	NR_038175	72495	Mm.382914	NR_038175	ENSMUSG00000085236	2610206C17Rik	-	RIKEN cDNA 2610206C17 gene	ncRNA
D4H8_peak_3327	chr17	3557471	3558044	+	136	NA	promoter-TSS (NR_045303)	promoter-TSS (NR_045303)	-44	NM_146074	224481	Mm.226554	NM_146074	ENSMUSG00000036983	Tfb1m	AI429207	transcription factor B1, mitochondrial	protein-coding
D4H8_peak_882	chr10	105638849	105640122	+	136	NA	Intergenic	Intergenic	64934	NR_038032	327812	Mm.191660	NR_038032	ENSMUSG00000085282	Gm15663	9330159K06|OTTMUSG00000025047	predicted gene 15663	ncRNA
D4H8_peak_615	chr10	41518729	41519480	+	136	NA	promoter-TSS (NM_016898)	promoter-TSS (NM_016898)	-396	NM_016898	53599	Mm.269815	NM_016898	ENSMUSG00000019818	Cd164	A115|A24|AA589639|AW540279|MGC-24|MSSP	CD164 antigen	protein-coding
D4H8_peak_6059	chr5	77310147	77310758	+	135	NA	promoter-TSS (NM_019836)	promoter-TSS (NM_019836)	-32	NM_153798	231329	Mm.273217	NM_153798	ENSMUSG00000029250	Polr2b	Pol2rb|Rpb140|Rpb2	polymerase (RNA) II (DNA directed) polypeptide B	protein-coding
D4H8_peak_7041	chr7	44892474	44892699	+	135	NA	promoter-TSS (NM_001331208)	promoter-TSS (NM_001331208)	-162	NM_001331206	75613	Mm.157778	NM_029365	ENSMUSG00000002968	Med25	2610034E13Rik|2610529E18Rik|ESTM2	mediator complex subunit 25	protein-coding
D4H8_peak_1630	chr11	118289994	118290388	+	135	NA	promoter-TSS (NM_001033528)	promoter-TSS (NM_001033528)	53	NM_001033528	72344	Mm.232293	NM_001033528	ENSMUSG00000033909	Usp36	2700002L06Rik|mKIAA1453	ubiquitin specific peptidase 36	protein-coding
D4H8_peak_947	chr10	128302981	128303630	+	135	NA	promoter-TSS (NM_001252327)	promoter-TSS (NM_001252327)	-30	NM_001252326	103135	Mm.244183	NM_133992	ENSMUSG00000005682	Pan2	1200014O24Rik|AI047843|AW742773|Usp52|mKIAA0710	PAN2 poly(A) specific ribonuclease subunit	protein-coding
D4H8_peak_5193	chr3	103020356	103021432	+	135	NA	intron (NM_144901, intron 1 of 19)	CpG	348	NM_001310693	229663	Mm.277713	NM_144901	ENSMUSG00000068823	Csde1	AA960392|BC016898|D3Jfr1|mKIAA0885|unr	cold shock domain containing E1, RNA binding	protein-coding
D4H8_peak_6132	chr5	107987237	107987839	+	135	NA	promoter-TSS (NM_026062)	promoter-TSS (NM_026062)	-461	NM_026062	67266	Mm.277897	NM_026062	ENSMUSG00000029270	Fam69a	2900024C23Rik|AI315274	family with sequence similarity 69, member A	protein-coding
D4H8_peak_2413	chr13	119690062	119690432	+	135	NA	promoter-TSS (NM_001291439)	promoter-TSS (NM_001291439)	-104	NM_001291439	208715	Mm.61526	NM_145942	ENSMUSG00000093930	Hmgcs1	B130032C06Rik	3-hydroxy-3-methylglutaryl-Coenzyme A synthase 1	protein-coding
D4H8_peak_7910	chr9	13652283	13653107	+	135	NA	intron (NM_001013813, intron 1 of 3)	intron (NM_001013813, intron 1 of 3)	-9765	NM_173776	270118	Mm.116898	NM_173776	ENSMUSG00000031925	Maml2	5930431H10|BC032967	mastermind like 2 (Drosophila)	protein-coding
D4H8_peak_5739	chr4	133910781	133911108	+	135	NA	Intergenic	CpG	-23147	NM_001285505	20111	Mm.301827	NM_009097	ENSMUSG00000003644	Rps6ka1	Mapkapk-1a|Rsk|Rsk-1|Rsk1|S6K-alpha-1|p90-Rsk1|p90Rsk1|p90S6K|p90rsk	ribosomal protein S6 kinase polypeptide 1	protein-coding
D4H8_peak_3359	chr17	13654695	13654937	+	135	NA	Intergenic	Intergenic	-100722	NR_045436	72578	Mm.46549	NR_045436	ENSMUSG00000038347	2700054A10Rik	-	RIKEN cDNA 2700054A10 gene	ncRNA
D4H8_peak_4017	chr19	6127936	6128275	+	135	NA	exon (NM_026912, exon 1 of 8)	exon (NM_026912, exon 1 of 8)	110	NM_026912	69024	Mm.329629	NM_026912	ENSMUSG00000024787	Snx15	1500032B08Rik|E130013C21Rik	sorting nexin 15	protein-coding
D4H8_peak_796	chr10	82048089	82048357	+	135	NA	promoter-TSS (NM_001319203)	promoter-TSS (NM_001319203)	96	NM_001024626	408062	Mm.391409	NM_001024626	ENSMUSG00000061371	Zfp873	-	zinc finger protein 873	protein-coding
D4H8_peak_312	chr1	134062914	134063850	+	135	NA	Intergenic	Intergenic	15773	NM_007570	12227	Mm.392646	NM_007570	ENSMUSG00000020423	Btg2	AA959598|APRO1|Pc3|TIS21	B cell translocation gene 2, anti-proliferative	protein-coding
D4H8_peak_5648	chr4	119294539	119294894	+	135	NA	promoter-TSS (NM_011732)	promoter-TSS (NM_011732)	-203	NM_011732	22608	Mm.258204	NM_011732	ENSMUSG00000028639	Ybx1	1700102N10Rik|C79409|EF1A|MSY1|Nsep1|YB-1|dbpB|mYB-1a	Y box protein 1	protein-coding
D4H8_peak_4361	chr2	30658262	30659526	+	134	NA	non-coding (NR_136917, exon 4 of 4)	non-coding (NR_136917, exon 4 of 4)	19117	NR_136917	665635	Mm.450149	NR_136917		Gm14486	OTTMUSG00000016802	predicted gene 14486	ncRNA
D4H8_peak_4925	chr2	181287790	181288127	+	134	NA	promoter-TSS (NM_198169)	promoter-TSS (NM_198169)	8	NM_198169	229004	Mm.220423	NM_198169	ENSMUSG00000038705	Gmeb2	AI839884	glucocorticoid modulatory element binding protein 2	protein-coding
D4H8_peak_1913	chr12	85824659	85824942	+	134	NA	promoter-TSS (NM_001081423)	promoter-TSS (NM_001081423)	-150	NM_001347395	320244	Mm.132172	NM_177114	ENSMUSG00000012609	Ttll5	1700048H13Rik|2310009M18Rik|4930556H18Rik|AI428864|D630041K24Rik|R75373|Stamp|mKIAA0998	tubulin tyrosine ligase-like family, member 5	protein-coding
D4H8_peak_5401	chr4	33924298	33924870	+	134	NA	promoter-TSS (NM_007726)	promoter-TSS (NM_007726)	-48	NM_007726	12801	Mm.7992	NM_007726	ENSMUSG00000044288	Cnr1	CB-R|CB1|CB1R	cannabinoid receptor 1 (brain)	protein-coding
D4H8_peak_7622	chr8	70042719	70042995	+	134	NA	promoter-TSS (NM_027481)	promoter-TSS (NM_027481)	44	NM_027481	70616	Mm.17665	NM_027481	ENSMUSG00000011306	Sugp1	5730496N02Rik|Sf4	SURP and G patch domain containing 1	protein-coding
D4H8_peak_2178	chr13	47277484	47277822	+	134	NA	Intergenic	Intergenic	83650	NM_001170643	218215	Mm.287609	NM_146042	ENSMUSG00000038068	Rnf144b	BC025007|E130105P19Rik|Ibrdc2|Pir2	ring finger protein 144B	protein-coding
D4H8_peak_3356	chr17	12960414	12960711	+	134	NA	intron (NM_009338, intron 1 of 8)	CpG	163	NM_009338	110460	Mm.439711	NM_009338	ENSMUSG00000023832	Acat2	AW742799|Tcp-1x|Tcp1-rs1	acetyl-Coenzyme A acetyltransferase 2	protein-coding
D4H8_peak_1166	chr11	59839127	59839819	+	134	NA	intron (NM_011991, intron 1 of 11)	CpG	294	NM_011991	26572	Mm.40	NM_011991	ENSMUSG00000019373	Cops3	Csn3|Sgn3	COP9 signalosome subunit 3	protein-coding
D4H8_peak_6876	chr7	16399376	16400498	+	134	NA	Intergenic	CpG	-1259	NM_198631	330474	Mm.333594	NM_198631	ENSMUSG00000059273	Zc3h4	Bwq1|Gm768|Kiaa1064-hp|mKIAA1064	zinc finger CCCH-type containing 4	protein-coding
D4H8_peak_7054	chr7	45154304	45154608	+	134	NA	promoter-TSS (NM_145954)	promoter-TSS (NM_145954)	82	NM_145954	69748	Mm.82139	NM_145954	ENSMUSG00000007833	Aldh16a1	2410004H02Rik|AI452234|mFLJ00209	aldehyde dehydrogenase 16 family, member A1	protein-coding
D4H8_peak_772	chr10	80900429	80901007	+	134	NA	TTS (NM_010722)	TTS (NM_010722)	251	NM_013895	30055	Mm.142132	NM_013895	ENSMUSG00000020219	Timm13	D10Ertd378e|Tim9|Timm9	translocase of inner mitochondrial membrane 13	protein-coding
D4H8_peak_7261	chr7	111028676	111028998	+	134	NA	promoter-TSS (NM_009431)	promoter-TSS (NM_009431)	-114	NM_009431	22083	Mm.255858	NM_009431	ENSMUSG00000005609	Ctr9	AA409336|Sh2bp1|Tsbp|Tsp|mKIAA0155	CTR9 homolog, Paf1/RNA polymerase II complex component	protein-coding
D4H8_peak_1070	chr11	32642357	32642745	+	134	NA	promoter-TSS (NM_134015)	promoter-TSS (NM_134015)	-4	NM_001271349	103583	Mm.28017	NM_134015	ENSMUSG00000020271	Fbxw11	2310065A07Rik|AA536858|BTRC2|BTRCP2|Fbxw1b|HOS	F-box and WD-40 domain protein 11	protein-coding
D4H8_peak_599	chr10	39171341	39171906	+	134	NA	Intergenic	Intergenic	-7829	NM_001127376	327743	Mm.208111	NM_001127376	ENSMUSG00000062074	Wisp3	CCN6|ENSMUSG00000062074|Gm735|WISP-3	WNT1 inducible signaling pathway protein 3	protein-coding
D4H8_peak_1721	chr12	24830852	24831462	+	133	NA	promoter-TSS (NM_026037)	promoter-TSS (NM_026037)	-442	NM_001083341	67216	Mm.167671	NM_026037	ENSMUSG00000020646	Mboat2	2810049G06Rik|AU022889|AW547221|LPCAT4|Moact2|Oact2	membrane bound O-acyltransferase domain containing 2	protein-coding
D4H8_peak_6849	chr7	6171703	6172380	+	133	NA	promoter-TSS (NM_001146024)	promoter-TSS (NM_001146024)	-472	NM_001146024	72667	Mm.274089	NM_028316	ENSMUSG00000044876	Zfp444	2810031J10Rik|6230401O10Rik|mFLJ00134	zinc finger protein 444	protein-coding
D4H8_peak_719	chr10	76961940	76962166	+	133	NA	promoter-TSS (NM_021568)	promoter-TSS (NM_021568)	-106	NM_001347216	59093	Mm.272803	NM_021568	ENSMUSG00000001120	Pcbp3	AlphaCP-3	poly(rC) binding protein 3	protein-coding
D4H8_peak_2535	chr14	52010602	52010892	+	133	NA	intron (NM_027248, intron 1 of 4)	intron (NM_027248, intron 1 of 4)	3811	NM_001253695	69890	Mm.475652	NM_027248	ENSMUSG00000049295	Zfp219	2010302A17Rik	zinc finger protein 219	protein-coding
D4H8_peak_166	chr1	74587945	74588340	+	133	NA	promoter-TSS (NM_025784)	promoter-TSS (NM_025784)	-114	NM_029888	77264	Mm.207298	NM_029888	ENSMUSG00000026135	Zfp142	9330177B18Rik|BB154236|mKIAA0236	zinc finger protein 142	protein-coding
D4H8_peak_7166	chr7	80860524	80861141	+	133	NA	Intergenic	Intergenic	-1276	NM_009553	22691	Mm.358645	NM_009553	ENSMUSG00000038797	Zscan2	Zfp-29|Zfp29	zinc finger and SCAN domain containing 2	protein-coding
D4H8_peak_6898	chr7	19345056	19345420	+	133	NA	intron (NM_001127324, intron 1 of 6)	CpG	167	NM_001127324	13870	Mm.280913	NM_007948	ENSMUSG00000003549	Ercc1	Ercc-1	excision repair cross-complementing rodent repair deficiency, complementation group 1	protein-coding
D4H8_peak_5783	chr4	139574313	139574824	+	133	NA	promoter-TSS (NM_001205173)	promoter-TSS (NM_001205173)	-152	NM_001205173	212632	Mm.30464	NM_183148	ENSMUSG00000041025	Iffo2	C79267	intermediate filament family orphan 2	protein-coding
D4H8_peak_6753	chr6	124930948	124931419	+	133	NA	promoter-TSS (NM_001170341)	promoter-TSS (NM_001170341)	-205	NM_145385	30853	Mm.29737	NM_145385	ENSMUSG00000030120	Mlf2	AI256856|AU018944|C77284	myeloid leukemia factor 2	protein-coding
D4H8_peak_598	chr10	38553581	38554297	+	133	NA	Intergenic	Intergenic	267840	NM_001177783	215919	Mm.294313	NM_001177783	ENSMUSG00000094311	Rfpl4b	100040915|Gm3037|Gm62	ret finger protein-like 4B	protein-coding
D4H8_peak_7630	chr8	70506504	70506744	+	133	NA	intron (NM_025577, intron 1 of 4)	CpG-14099	115	NM_025577	66462	Mm.28242	NM_025577	ENSMUSG00000058833	2810428I15Rik	-	RIKEN cDNA 2810428I15 gene	protein-coding
D4H8_peak_5186	chr3	102049507	102049851	+	133	NA	Intergenic	Intergenic	-36776	NM_009814	12373	Mm.15343	NM_009814	ENSMUSG00000027861	Casq2	AA033488|AW146219|Csq2|ESTM52|cCSQ	calsequestrin 2	protein-coding
D4H8_peak_6830	chr7	3644704	3645355	+	132	NA	promoter-TSS (NM_146176)	promoter-TSS (NM_146176)	-240	NM_146176	232791	Mm.358731	NM_146176	ENSMUSG00000035632	Cnot3	A930039N10Rik	CCR4-NOT transcription complex, subunit 3	protein-coding
D4H8_peak_5930	chr5	27791346	27791982	+	132	NA	promoter-TSS (NM_018878)	promoter-TSS (NM_018878)	-114	NM_018878	55982	Mm.277190	NM_018878	ENSMUSG00000002221	Paxip1	D5Ertd149e|PTIP	PAX interacting (with transcription-activation domain) protein 1	protein-coding
D4H8_peak_1295	chr11	74830486	74831040	+	132	NA	promoter-TSS (NM_010813)	promoter-TSS (NM_010813)	-161	NM_010813	17428	Mm.3759	NM_010813	ENSMUSG00000000282	Mnt	Rox|bHLHd3	max binding protein	protein-coding
D4H8_peak_4726	chr2	146073217	146073424	+	132	NA	Intergenic	Intergenic	138536	NM_175280	78774	Mm.136347	NM_175280	ENSMUSG00000037143	Cfap61	4930529M08Rik|BB178539|BC024760	cilia and flagella associated protein 61	protein-coding
D4H8_peak_536	chr10	12552401	12553229	+	132	NA	intron (NM_011682, intron 50 of 73)	intron (NM_011682, intron 50 of 73)	308920	NM_011682	22288	Mm.331784	NM_011682	ENSMUSG00000019820	Utrn	AA589569|DRP|Dmdl	utrophin	protein-coding
D4H8_peak_2374	chr13	104178308	104179073	+	132	NA	promoter-TSS (NR_003546)	promoter-TSS (NR_003546)	-224	NM_001093760	66975	Mm.272541	NM_025879	ENSMUSG00000021711	Trappc13	2410002O22Rik|2610524F24Rik|AI451892|AU017229	trafficking protein particle complex 13	protein-coding
D4H8_peak_155	chr1	72583121	72583543	+	132	NA	promoter-TSS (NM_018817)	promoter-TSS (NM_018817)	81	NM_018817	54380	Mm.274232	NM_018817	ENSMUSG00000039354	Smarcal1	6030401P21Rik|AI851716|Mharp	SWI/SNF related matrix associated, actin dependent regulator of chromatin, subfamily a-like 1	protein-coding
D4H8_peak_5748	chr4	134853240	134853983	+	132	NA	promoter-TSS (NM_025382)	promoter-TSS (NM_025382)	-266	NM_025382	66146	Mm.99793	NM_025382	ENSMUSG00000028826	Tmem57	1110007C24Rik|9230118A01Rik|AI317300|AI606104|C61	transmembrane protein 57	protein-coding
D4H8_peak_6298	chr5	135724820	135725834	+	132	NA	intron (NM_008898, intron 2 of 15)	intron (NM_008898, intron 2 of 15)	10562	NR_106001	102466791		NR_106001	ENSMUSG00000099197	Mir7034	Gm27372|mmu-mir-7034	microRNA 7034	ncRNA
D4H8_peak_2227	chr13	56581688	56582525	+	132	NA	Intergenic	Intergenic	-27497	NM_009369	21810	Mm.14455	NM_009369	ENSMUSG00000035493	Tgfbi	68kDa|AI181842|AI747162|Beta-ig|big-h3	transforming growth factor, beta induced	protein-coding
D4H8_peak_208	chr1	86582524	86582872	+	132	NA	promoter-TSS (NM_008801)	promoter-TSS (NM_008801)	-197	NM_008801	18582	Mm.12925	NM_008801	ENSMUSG00000026239	Pde6d	AI841218|PrBP/delta	phosphodiesterase 6D, cGMP-specific, rod, delta	protein-coding
D4H8_peak_4242	chr2	3283694	3284093	+	132	NA	promoter-TSS (NM_008708)	promoter-TSS (NM_008708)	-319	NM_001290368	18108	Mm.65021	NM_008708	ENSMUSG00000026643	Nmt2	A930001K02Rik|AI605445|AU044698|hNMT-2	N-myristoyltransferase 2	protein-coding
D4H8_peak_7589	chr8	57511196	57512049	+	132	NA	promoter-TSS (NM_008252)	promoter-TSS (NM_008252)	-221	NM_008252	97165	Mm.276881	NM_008252	ENSMUSG00000054717	Hmgb2	C80539|HMG-2|Hmg2	high mobility group box 2	protein-coding
D4H8_peak_4341	chr2	29826747	29827413	+	132	NA	promoter-TSS (NM_026615)	promoter-TSS (NM_026615)	-309	NM_026615	68205	Mm.20273	NM_026615	ENSMUSG00000069020	Urm1	2900073H19Rik	ubiquitin related modifier 1	protein-coding
D4H8_peak_1012	chr11	11808879	11809584	+	132	NA	promoter-TSS (NM_021891)	promoter-TSS (NM_021891)	-269	NM_001163359	60530	Mm.236114	NM_021891	ENSMUSG00000035455	Fignl1	-	fidgetin-like 1	protein-coding
D4H8_peak_737	chr10	79704256	79704479	+	132	NA	promoter-TSS (NM_001077184)	promoter-TSS (NM_001077184)	9	NM_001077184	12215	Mm.726	NM_009768	ENSMUSG00000023175	Bsg	AI115436|AI325119|CD147|EMMPRIN|HT-7	basigin	protein-coding
D4H8_peak_3358	chr17	13590986	13591282	+	131	NA	Intergenic	Intergenic	-37040	NR_045436	72578	Mm.46549	NR_045436	ENSMUSG00000038347	2700054A10Rik	-	RIKEN cDNA 2700054A10 gene	ncRNA
D4H8_peak_6926	chr7	25316592	25317306	+	131	NA	promoter-TSS (NM_001160400)	promoter-TSS (NM_001160400)	-215	NM_001160400	269878	Mm.38527	NM_001160400	ENSMUSG00000045039	Megf8	AW049492|Egfl4|b2b1702.2Clo|b2b1702Clo|b2b288Clo|m687Ddg|mKIAA0817	multiple EGF-like-domains 8	protein-coding
D4H8_peak_1769	chr12	40222472	40223426	+	131	NA	promoter-TSS (NR_035459)	promoter-TSS (NR_035459)	-138	NR_035459	100316693		NR_035459	ENSMUSG00000089371	Mir1938	mir-1938|mmu-mir-1938	microRNA 1938	ncRNA
D4H8_peak_1497	chr11	101424729	101425103	+	131	NA	promoter-TSS (NM_172566)	promoter-TSS (NM_172566)	-169	NM_172566	217201	Mm.305941	NM_172566	ENSMUSG00000035007	Rundc1	AW125546|D930024B17	RUN domain containing 1	protein-coding
D4H8_peak_5358	chr4	9669091	9669431	+	131	NA	promoter-TSS (NM_001177850)	promoter-TSS (NM_001177850)	83	NM_001290367	65973	Mm.222206	NM_023066	ENSMUSG00000028207	Asph	2310005F16Rik|3110001L23Rik|AI848629|AW261690|AW561901|BAH|C79816|cI-37	aspartate-beta-hydroxylase	protein-coding
D4H8_peak_526	chr10	5805353	5806068	+	131	NA	promoter-TSS (NM_025995)	promoter-TSS (NM_025995)	-245	NM_025995	67141	Mm.197520	NM_025995	ENSMUSG00000019773	Fbxo5	2510044I10Rik|C85305|Emi1|Fbxo31	F-box protein 5	protein-coding
D4H8_peak_6927	chr7	25395716	25396054	+	131	NA	non-coding (NR_073027, exon 2 of 6)	non-coding (NR_073027, exon 2 of 6)	102	NM_010719	16890	Mm.158548	NM_010719	ENSMUSG00000003123	Lipe	4933403G17Rik|HSL	lipase, hormone sensitive	protein-coding
D4H8_peak_2484	chr14	29978372	29978697	+	131	NA	exon (NM_027493, exon 1 of 13)	exon (NM_027493, exon 1 of 13)	197	NM_027493	56249	Mm.215110	NM_027493	ENSMUSG00000015971	Actr8	5730542K05Rik|ARP8	ARP8 actin-related protein 8	protein-coding
D4H8_peak_8107	chr9	62122434	62123096	+	131	NA	promoter-TSS (NR_039595)	promoter-TSS (NR_039595)	-171	NR_039595	100628602		NR_039595	ENSMUSG00000092696	Mir5133	mir-5133|mmu-mir-5133|mu-mir-5133	microRNA 5133	ncRNA
D4H8_peak_6934	chr7	27195881	27196564	+	131	NA	promoter-TSS (NM_015782)	promoter-TSS (NM_015782)	49	NM_015782	53607	Mm.386890	NM_015782	ENSMUSG00000061479	Snrpa	C430021M15Rik|Rnu1a-1|Rnu1a1|U1-A|U1A	small nuclear ribonucleoprotein polypeptide A	protein-coding
D4H8_peak_2000	chr12	110485732	110486180	+	131	NA	intron (NM_012023, intron 1 of 13)	intron (NM_012023, intron 1 of 13)	217	NM_001081457	26931	Mm.240396	NM_012023	ENSMUSG00000017843	Ppp2r5c	2610043M05Rik|2700063L20Rik|AI060890|AW545884|C85228|D12Bwg0916e|mKIAA0044	protein phosphatase 2, regulatory subunit B', gamma	protein-coding
D4H8_peak_7342	chr7	127448642	127449499	+	131	NA	promoter-TSS (NM_175163)	promoter-TSS (NM_175163)	88	NM_175163	71131	Mm.474533	NM_175163	ENSMUSG00000048921	Zfp689	4933416E05Rik|Znf689	zinc finger protein 689	protein-coding
D4H8_peak_1710	chr12	17690452	17690850	+	131	NA	promoter-TSS (NM_016677)	promoter-TSS (NM_016677)	-163	NM_016677	53602	Mm.313619	NM_016677	ENSMUSG00000071379	Hpcal1	NVP-3|Nvp3|VILIP3|Vnsl3|Vsnl3	hippocalcin-like 1	protein-coding
D4H8_peak_3489	chr17	33940366	33940827	+	131	NA	promoter-TSS (NM_010385)	promoter-TSS (NM_010385)	-127	NM_020603	57315	Mm.2437	NM_020603	ENSMUSG00000024312	Wdr46	2310007I04Rik|Bing4|C78447|C78559	WD repeat domain 46	protein-coding
D4H8_peak_2931	chr15	82146743	82147476	+	131	NA	promoter-TSS (NM_033218)	promoter-TSS (NM_033218)	-160	NM_033218	20788	Mm.9002	NM_033218	ENSMUSG00000022463	Srebf2	AI608257|SREBP-2|SREBP2|SREBP2gc|bHLHd2|lop13|nuc	sterol regulatory element binding factor 2	protein-coding
D4H8_peak_7295	chr7	118593710	118594328	+	131	NA	intron (NM_001331203, intron 1 of 2)	intron (NM_001331203, intron 1 of 2)	1573	NM_001331204	381914	Mm.291232	NM_001331201	ENSMUSG00000109284	B230311B06Rik	Gm1695	RIKEN cDNA B230311B06 gene	protein-coding
D4H8_peak_4092	chr19	21271831	21272295	+	131	NA	promoter-TSS (NM_009551)	promoter-TSS (NM_009551)	-215	NM_009551	22682	Mm.292405	NM_009551	ENSMUSG00000024750	Zfand5	2310057A04Rik|5830475F03Rik|AA415485|Za20d2|Zfp216	zinc finger, AN1-type domain 5	protein-coding
D4H8_peak_4348	chr2	30048916	30049159	+	131	NA	promoter-TSS (NM_001008498)	promoter-TSS (NM_001008498)	-158	NM_001008498	71820	Mm.88053	NM_001008498	ENSMUSG00000039715	Wdr34	3200002I06Rik	WD repeat domain 34	protein-coding
D4H8_peak_8524	chrX	164076219	164076631	+	130	NA	promoter-TSS (NM_009173)	promoter-TSS (NM_009173)	68	NM_001308385	20438	Mm.37215	NM_009173	ENSMUSG00000040749	Siah1b	AA960570|Sinh1b|siah-1b	seven in absentia 1B	protein-coding
D4H8_peak_1494	chr11	101119847	101120089	+	130	NA	promoter-TSS (NM_134024)	promoter-TSS (NM_134024)	-125	NM_028933	67998	Mm.33881	NM_026501	ENSMUSG00000017802	Fam134c	1300010M03Rik|4933404C01Rik|AI551748	family with sequence similarity 134, member C	protein-coding
D4H8_peak_3972	chr19	4096831	4097414	+	130	NA	promoter-TSS (NM_026373)	promoter-TSS (NM_026373)	-229	NM_026373	52004	Mm.29609	NM_026373	ENSMUSG00000024856	Cdk2ap2	5830466O21Rik|D19Ertd144e|Doc-1r	CDK2-associated protein 2	protein-coding
D4H8_peak_3816	chr18	46525916	46526191	+	130	NA	promoter-TSS (NM_173423)	promoter-TSS (NM_173423)	-82	NM_173423	240263	Mm.38249	NM_173423	ENSMUSG00000033319	Fem1c	2610312A07Rik|3632443A22Rik|AI646567	fem-1 homolog c (C.elegans)	protein-coding
D4H8_peak_6326	chr5	138187227	138187861	+	130	NA	promoter-TSS (NM_178612)	promoter-TSS (NM_178612)	9	NM_178612	66455	Mm.24592	NM_178612	ENSMUSG00000036968	Cnpy4	2610019P18Rik	canopy FGF signaling regulator 4	protein-coding
D4H8_peak_3089	chr16	13903064	13903640	+	130	NA	promoter-TSS (NM_053181)	promoter-TSS (NM_053181)	191	NM_001289562	93734	Mm.76554	NM_033564	ENSMUSG00000022679	Mpv17l	M-LP	Mpv17 transgene, kidney disease mutant-like	protein-coding
D4H8_peak_7051	chr7	45062447	45062681	+	130	NA	promoter-TSS (NM_022999)	promoter-TSS (NM_022999)	135	NM_025533	66394	Mm.272139	NM_025533	ENSMUSG00000003421	Nosip	2310061K06Rik|CGI-25	nitric oxide synthase interacting protein	protein-coding
D4H8_peak_7049	chr7	45017435	45017926	+	130	NA	promoter-TSS (NM_009101)	promoter-TSS (NM_009101)	-327	NM_009101	20130	Mm.389894	NM_009101	ENSMUSG00000038387	Rras	AI573426	related RAS viral (r-ras) oncogene	protein-coding
D4H8_peak_7357	chr7	127966925	127967816	+	130	NA	promoter-TSS (NM_139149)	promoter-TSS (NM_139149)	-109	NM_001347649	233908	Mm.277680	NM_139149	ENSMUSG00000030795	Fus	D430004D17Rik|D930039C12Rik|Fus1|Tls	fused in sarcoma	protein-coding
D4H8_peak_8449	chrX	95968210	95968808	+	129	NA	Intergenic	CpG	-11535	NM_152822	76130	Mm.274318	NM_152822	ENSMUSG00000057421	Las1l	1810030A06Rik|5830482G23Rik	LAS1-like (S. cerevisiae)	protein-coding
D4H8_peak_7423	chr7	141327752	141328134	+	129	NA	promoter-TSS (NM_001282076)	promoter-TSS (NM_001282076)	-187	NM_001141950	71448	Mm.248960	NM_027797	ENSMUSG00000025505	Tmem80	5530601I19Rik	transmembrane protein 80	protein-coding
D4H8_peak_7547	chr8	34363026	34363970	+	129	NA	Intergenic	Intergenic	-196786	NR_105820	102465211		NR_105820	ENSMUSG00000098785	Mir6395	Gm27561|mmu-mir-6395	microRNA 6395	ncRNA
D4H8_peak_859	chr10	96616499	96617011	+	129	NA	promoter-TSS (NM_007569)	promoter-TSS (NM_007569)	-246	NM_007569	12226	Mm.23811	NM_007569	ENSMUSG00000036478	Btg1	AI426953|AW546738	B cell translocation gene 1, anti-proliferative	protein-coding
D4H8_peak_1787	chr12	52503492	52503903	+	129	NA	Intergenic	G-rich|Low_complexity|Low_complexity	-12380	NM_009706	11855	Mm.35059	NM_009706	ENSMUSG00000035133	Arhgap5	p190-B|p190B	Rho GTPase activating protein 5	protein-coding
D4H8_peak_5470	chr4	53011931	53012310	+	129	NA	intron (NM_025623, intron 1 of 5)	CpG	240	NM_025623	66536	Mm.38244	NM_025623	ENSMUSG00000015247	Nipsnap3b	2700063N13Rik|Nipsnap3a	nipsnap homolog 3B (C. elegans)	protein-coding
D4H8_peak_8400	chrX	37085222	37085777	+	129	NA	promoter-TSS (NM_026055)	promoter-TSS (NM_026055)	-277	NM_026055	67248	Mm.30478	NM_026055	ENSMUSG00000079641	Rpl39	2810465O16Rik	ribosomal protein L39	protein-coding
D4H8_peak_5624	chr4	117210600	117211306	+	129	NA	Intergenic	U5|snRNA|snRNA	-28329	NM_134471	73804	Mm.247651	NM_134471	ENSMUSG00000028678	Kif2c	4930402F02Rik|ESTM5|Knsl6|MCAK|X83316	kinesin family member 2C	protein-coding
D4H8_peak_3044	chr15	102517748	102518678	+	129	NA	promoter-TSS (NM_009319)	promoter-TSS (NM_009319)	21	NM_009319	21357	Mm.291485	NM_009319	ENSMUSG00000023051	Tarbp2	Prbp|TRBP	TARBP2, RISC loading complex RNA binding subunit	protein-coding
D4H8_peak_8540	chrY	11858037	11858233	+	129	NA	Intergenic	Intergenic	-523854	NM_001199332	100041550	Mm.485768	NM_001199332	ENSMUSG00000095520	Gm20877	-	predicted gene, 20877	protein-coding
D4H8_peak_1142	chr11	54955849	54956209	+	129	NA	5' UTR (NM_001199275, exon 2 of 19)	5' UTR (NM_001199275, exon 2 of 19)	6911	NM_001271456	57783	Mm.259671	NM_021327	ENSMUSG00000020400	Tnip1	ABIN|ABIN-1|ABIN1|AU018810|Naf1|Nef|VAN	TNFAIP3 interacting protein 1	protein-coding
D4H8_peak_6374	chr5	148453431	148454573	+	129	NA	Intergenic	Intergenic	-54098	NM_007513	11987	Mm.275489	NM_007513	ENSMUSG00000041313	Slc7a1	4831426K01Rik|AI447493|Atrc-1|Atrc1|Cat1|Rec-1|Rev-1|mCAT-1	solute carrier family 7 (cationic amino acid transporter, y+ system), member 1	protein-coding
D4H8_peak_6983	chr7	30279802	30281027	+	129	NA	promoter-TSS (NM_146186)	promoter-TSS (NM_146186)	7	NM_146186	233064	Mm.271677	NM_146186	ENSMUSG00000037020	Wdr62	2310038K02Rik	WD repeat domain 62	protein-coding
D4H8_peak_7214	chr7	99380686	99381517	+	128	NA	promoter-TSS (NM_201352)	promoter-TSS (NM_201352)	-448	NM_201352	233552	Mm.286317	NM_201352	ENSMUSG00000035314	Gdpd5	BC024955|Gde2	glycerophosphodiester phosphodiesterase domain containing 5	protein-coding
D4H8_peak_2925	chr15	81859655	81859964	+	128	NA	Intergenic	CpG	-1483	NM_020507	57259	Mm.323595	NM_020507	ENSMUSG00000048546	Tob2	2900090N22Rik|4930545K18Rik|AV071822|mKIAA1663	transducer of ERBB2, 2	protein-coding
D4H8_peak_3724	chr18	12973547	12974293	+	128	NA	intron (NM_008378, intron 1 of 10)	intron (NM_008378, intron 1 of 10)	1668	NM_008378	16210	Mm.8154	NM_008378	ENSMUSG00000024423	Impact	E430016J11Rik	impact, RWD domain protein	protein-coding
D4H8_peak_8222	chr9	97672511	97672999	+	128	NA	intron (NM_022319, intron 2 of 17)	intron (NM_022319, intron 2 of 17)	-302797	NM_030219	78911	Mm.108347	NM_030219	ENSMUSG00000032451	Trim42	4930486B16Rik	tripartite motif-containing 42	protein-coding
D4H8_peak_3837	chr18	54611167	54611910	+	128	NA	promoter-TSS (NR_045400)	promoter-TSS (NR_045400)	-206	NR_045400	328957	Mm.402781	NR_045400		9330117O12Rik	9330117O12	RIKEN cDNA 9330117O12 gene	ncRNA
D4H8_peak_3262	chr16	77399937	77401231	+	128	NA	intron (NR_015543, intron 2 of 4)	intron (NR_015543, intron 2 of 4)	71256	NR_015543	77994	Mm.394688	NR_015543	ENSMUSG00000090386	Mir99ahg	2810055G20Rik|D730043B02Rik	Mir99a and Mirlet7c-1 host gene (non-protein coding)	ncRNA
D4H8_peak_731	chr10	78574454	78574952	+	128	NA	intron (NM_173751, intron 1 of 15)	CpG	203	NM_173751	216136	Mm.2644	NM_173751	ENSMUSG00000032763	Ilvbl	5830463I21|AI415009	ilvB (bacterial acetolactate synthase)-like	protein-coding
D4H8_peak_7475	chr8	11558146	11558370	+	128	NA	promoter-TSS (NM_001302459)	promoter-TSS (NM_001302459)	-152	NM_001302459	26356	Mm.25709	NM_011919	ENSMUSG00000045969	Ing1	2610028J21Rik|AA407184|AI875420|mING1h|p33Ing1|p37Ing1b	inhibitor of growth family, member 1	protein-coding
D4H8_peak_503	chr1	191575318	191576072	+	128	NA	promoter-TSS (NM_178632)	promoter-TSS (NM_178632)	59	NM_001306203	77065	Mm.338175	NM_178632	ENSMUSG00000037461	Ints7	5930412E23Rik|int7	integrator complex subunit 7	protein-coding
D4H8_peak_8136	chr9	65580163	65580359	+	127	NA	promoter-TSS (NM_153119)	promoter-TSS (NM_153119)	-174	NM_153119	102595	Mm.247303	NM_153119	ENSMUSG00000050721	Plekho2	AI840980|Plekhq1	pleckstrin homology domain containing, family O member 2	protein-coding
D4H8_peak_1828	chr12	70422553	70423170	+	127	NA	intron (NR_037248, intron 2 of 4)	intron (NR_037248, intron 2 of 4)	-30293	NM_028339	72736	Mm.204670	NM_028339	ENSMUSG00000021072	Tmx1	2810425A04Rik|AI465319|Txndc1	thioredoxin-related transmembrane protein 1	protein-coding
D4H8_peak_7243	chr7	105399824	105400472	+	127	NA	promoter-TSS (NM_199009)	promoter-TSS (NM_199009)	-94	NM_001242365	74349	Mm.30254	NM_199009	ENSMUSG00000044465	Fam160a2	4632419K20Rik|6530415H11Rik|FHIP	family with sequence similarity 160, member A2	protein-coding
D4H8_peak_7593	chr8	60992739	60993445	+	127	NA	promoter-TSS (NM_001293639)	promoter-TSS (NM_001293639)	-101	NM_001293638	18004	Mm.486881	NM_175089	ENSMUSG00000031644	Nek1	D8Ertd790e|kat	NIMA (never in mitosis gene a)-related expressed kinase 1	protein-coding
D4H8_peak_6863	chr7	13054413	13054905	+	127	NA	5' UTR (NM_145819, exon 1 of 6)	5' UTR (NM_145819, exon 1 of 6)	105	NM_145819	109889	Mm.10103	NM_145819	ENSMUSG00000030380	Mzf1	Mzf-2|Mzf2|Zfp121|Zfp98|Znf42	myeloid zinc finger 1	protein-coding
D4H8_peak_1021	chr11	17211642	17211867	+	127	NA	promoter-TSS (NM_178909)	promoter-TSS (NM_178909)	-139	NM_178909	103784	Mm.298132	NM_178909	ENSMUSG00000078970	Wdr92	AI553587|HZGJ	WD repeat domain 92	protein-coding
D4H8_peak_2868	chr15	75921260	75921518	+	127	NA	exon (NM_025412, exon 1 of 6)	exon (NM_025412, exon 1 of 6)	171	NM_025412	66194	Mm.250599	NM_025412	ENSMUSG00000022571	Pycrl	1110058B13Rik|2700073G24Rik	pyrroline-5-carboxylate reductase-like	protein-coding
D4H8_peak_547	chr10	17229905	17230798	+	127	NA	Intergenic	Intergenic	-134569	NR_038020	100504235	Mm.84044	NR_038020	ENSMUSG00000101969	Gm20125	-	predicted gene, 20125	ncRNA
D4H8_peak_2891	chr15	78174075	78174388	+	126	NA	promoter-TSS (NM_025931)	promoter-TSS (NM_025931)	-123	NM_025931	67042	Mm.30191	NM_025931	ENSMUSG00000016637	Ift27	2600013G09Rik|Rabl4	intraflagellar transport 27	protein-coding
D4H8_peak_5333	chr3	157946984	157947202	+	126	NA	promoter-TSS (NM_001013806)	promoter-TSS (NM_001013806)	-373	NM_001013806	433667	Mm.265806	NM_001013806	ENSMUSG00000039988	Ankrd13c	AI505652|AU022220	ankyrin repeat domain 13c	protein-coding
D4H8_peak_5251	chr3	121815119	121815470	+	126	NA	promoter-TSS (NM_008991)	promoter-TSS (NM_008991)	-79	NM_008991	19299	Mm.399042	NM_008991	ENSMUSG00000028127	Abcd3	AI313901|AU018866|AW146054|PMP68|PMP70|Pxmp1	ATP-binding cassette, sub-family D (ALD), member 3	protein-coding
D4H8_peak_1113	chr11	50292281	50292536	+	126	NA	promoter-TSS (NM_175334)	promoter-TSS (NM_175334)	-72	NM_175334	103806	Mm.51116	NM_175334	ENSMUSG00000050567	Maml1	AI644666|AW743257|D930008C07Rik|Mam-1|Mam1|mKIAA0200	mastermind like 1 (Drosophila)	protein-coding
D4H8_peak_7134	chr7	73558478	73559053	+	126	NA	promoter-TSS (NR_037569)	promoter-TSS (NR_037569)	-370	NR_037569	69170	Mm.34539	NR_037569	ENSMUSG00000101970	1810026B05Rik	-	RIKEN cDNA 1810026B05 gene	ncRNA
D4H8_peak_792	chr10	81545101	81545480	+	126	NA	promoter-TSS (NM_010301)	promoter-TSS (NM_010301)	-244	NM_010301	14672	Mm.260925	NM_010301	ENSMUSG00000034781	Gna11	Dsk7|E430025L19	guanine nucleotide binding protein, alpha 11	protein-coding
D4H8_peak_6822	chr6	148992621	148992910	+	126	NA	3' UTR (NM_177192, exon 21 of 21)	3' UTR (NM_177192, exon 21 of 21)	-46333	NM_019643	56306	Mm.18637	NM_019643	ENSMUSG00000039985	Fam60a	Ppcs1|Pptcs1|Tera	family with sequence similarity 60, member A	protein-coding
D4H8_peak_1296	chr11	74831780	74832811	+	126	NA	intron (NM_010813, intron 1 of 5)	CpG-2219	1371	NM_010813	17428	Mm.3759	NM_010813	ENSMUSG00000000282	Mnt	Rox|bHLHd3	max binding protein	protein-coding
D4H8_peak_5059	chr3	75556605	75557475	+	126	NA	promoter-TSS (NM_009250)	promoter-TSS (NM_009250)	-188	NM_019745	56426	Mm.316473	NM_019745	ENSMUSG00000027835	Pdcd10	2410003B13Rik|Ccm3|Tfa15|Tfar15	programmed cell death 10	protein-coding
D4H8_peak_5461	chr4	47474094	47474617	+	126	NA	promoter-TSS (NM_024171)	promoter-TSS (NM_024171)	12	NM_019998	56737	Mm.22218	NM_019998	ENSMUSG00000039740	Alg2	1110018A23Rik|1300013N08Rik|ALPG2|CDGIi|MNCb-5081	asparagine-linked glycosylation 2 (alpha-1,3-mannosyltransferase)	protein-coding
D4H8_peak_4650	chr2	121448758	121449344	+	126	NA	promoter-TSS (NR_110986)	promoter-TSS (NR_110986)	-147	NM_011354	378702	Mm.262252	NM_011354	ENSMUSG00000074884	Serf2	C80083|Msmac1l|m4F5rel	small EDRK-rich factor 2	protein-coding
D4H8_peak_4075	chr19	12489222	12490102	+	126	NA	intron (NM_172442, intron 2 of 8)	intron (NM_172442, intron 2 of 8)	12334	NM_172442	207521	Mm.247695	NM_172442	ENSMUSG00000039982	Dtx4	AI449438|BC044798|D930042H13|RNF155	deltex 4, E3 ubiquitin ligase	protein-coding
D4H8_peak_6091	chr5	97299944	97301072	+	125	NA	Intergenic	Intergenic	91822	NM_001033191	97243	Mm.11746	NM_001033191	ENSMUSG00000046000	Naa11	Ard1b|Ard2|C80008	N(alpha)-acetyltransferase 11, NatA catalytic subunit	protein-coding
D4H8_peak_6216	chr5	122850043	122850384	+	125	NA	promoter-TSS (NM_030564)	promoter-TSS (NM_030564)	25	NM_030564	80751	Mm.388529	NM_030564	ENSMUSG00000029474	Rnf34	AW061037|AW536122|BC004042|C88279|RIFF	ring finger protein 34	protein-coding
D4H8_peak_1736	chr12	27139595	27140548	+	125	NA	TTS (NR_045869)	TTS (NR_045869)	20445	NR_045868	636791	Mm.423496	NM_001039248	ENSMUSG00000094002	Gm9866	EG636791|ENSMUSG00000052076	predicted gene 9866	ncRNA
D4H8_peak_6975	chr7	29906311	29906531	+	125	NA	promoter-TSS (NM_011754)	promoter-TSS (NM_011754)	-88	NR_106128	102465770		NR_106128	ENSMUSG00000098873	Mir7668	Gm27961|mmu-mir-7668	microRNA 7668	ncRNA
D4H8_peak_3130	chr16	21204411	21205034	+	125	NA	promoter-TSS (NM_010143)	promoter-TSS (NM_010143)	-73	NM_010143	13845	Mm.6972	NM_010143	ENSMUSG00000005958	Ephb3	AW456895|Cek10|Etk2|HEK2|MDK5|Sek4|Tyro6	Eph receptor B3	protein-coding
D4H8_peak_995	chr11	5444856	5445069	+	125	NA	promoter-TSS (NM_001080924)	promoter-TSS (NM_001080924)	-115	NM_001080924	407821	Mm.216313	NM_001080924	ENSMUSG00000041961	Znrf3	Gm1167	zinc and ring finger 3	protein-coding
D4H8_peak_6962	chr7	28436388	28437104	+	125	NA	promoter-TSS (NM_022024)	promoter-TSS (NM_022024)	-555	NM_175021	233033	Mm.54120	NM_175021	ENSMUSG00000109336	Samd4b	BC042901	sterile alpha motif domain containing 4B	protein-coding
D4H8_peak_2885	chr15	77842188	77842707	+	125	NA	promoter-TSS (NM_022410)	promoter-TSS (NM_022410)	-272	NM_022410	17886	Mm.29677	NM_022410	ENSMUSG00000022443	Myh9	Fltn|Myhn-1|Myhn1|NMHCIIA|NMMHC-A|NMMHC-IIA|TU72.6	myosin, heavy polypeptide 9, non-muscle	protein-coding
D4H8_peak_1563	chr11	109425726	109426415	+	125	NA	promoter-TSS (NM_001252193)	promoter-TSS (NM_001252193)	124	NM_025275	13929	Mm.211850	NM_025275	ENSMUSG00000020610	Amz2	AA408420|ESTM12|X83328	archaelysin family metallopeptidase 2	protein-coding
D4H8_peak_8039	chr9	49962188	49962947	+	125	NA	Intergenic	Intergenic	-163174	NM_001311065	17967	Mm.4974	NM_010875	ENSMUSG00000039542	Ncam1	CD56|E-NCAM|NCAM-1|Ncam	neural cell adhesion molecule 1	protein-coding
D4H8_peak_204	chr1	86487165	86487734	+	125	NA	Intergenic	CpG	-39287	NM_008972	19231	Mm.19187	NM_008972	ENSMUSG00000026238	Ptma	Thym	prothymosin alpha	protein-coding
D4H8_peak_200	chr1	86064386	86064833	+	125	NA	promoter-TSS (NM_027357)	promoter-TSS (NM_027357)	-10	NM_027357	70247	Mm.280013	NM_027357	ENSMUSG00000026229	Psmd1	2410026J11Rik|P112|S1	proteasome (prosome, macropain) 26S subunit, non-ATPase, 1	protein-coding
D4H8_peak_4214	chr19	53944083	53944770	+	125	NA	promoter-TSS (NM_019658)	promoter-TSS (NM_019658)	120	NM_001168505	56392	Mm.228669	NM_019658	ENSMUSG00000024976	Shoc2	AU017287|Sur8|mKIAA0862	soc-2 (suppressor of clear) homolog (C. elegans)	protein-coding
D4H8_peak_5720	chr4	132269566	132270432	+	125	NA	TTS (NR_002865)	TTS (NR_002865)	187	NR_002865	353373	Mm.424675	NR_002865		Rnu11	MBII-407|Mirn801|mir-801|mmu-mir-801	U11 small nuclear RNA	snRNA
D4H8_peak_6760	chr6	125191616	125192137	+	125	NA	promoter-TSS (NM_025595)	promoter-TSS (NM_025595)	-290	NM_146171	68298	Mm.257590	NM_146171	ENSMUSG00000038252	Ncapd2	2810406C15Rik|2810465G24Rik|CAP-D2|CNAP1|mKIAA0159	non-SMC condensin I complex, subunit D2	protein-coding
D4H8_peak_8051	chr9	53536617	53536979	+	125	NA	promoter-TSS (NM_001081152)	promoter-TSS (NM_001081152)	-127	NM_007499	11920	Mm.5088	NM_007499	ENSMUSG00000034218	Atm	AI256621|C030026E19Rik	ataxia telangiectasia mutated	protein-coding
D4H8_peak_7483	chr8	13104966	13105786	+	124	NA	promoter-TSS (NM_178708)	promoter-TSS (NM_178708)	-33	NM_178708	234069	Mm.103427	NM_178708	ENSMUSG00000038542	Pcid2	A730042J05Rik	PCI domain containing 2	protein-coding
D4H8_peak_2985	chr15	96698926	96699207	+	124	NA	intron (NM_175121, intron 1 of 15)	CpG	632	NM_175121	67760	Mm.46754	NM_175121	ENSMUSG00000022462	Slc38a2	5033402L14Rik|AI316867|ATA2|SAT2|mKIAA1382	solute carrier family 38, member 2	protein-coding
D4H8_peak_3254	chr16	74397345	74397881	+	124	NA	intron (NM_175549, intron 1 of 27)	intron (NM_175549, intron 1 of 27)	13299	NM_175549	268902	Mm.171736	NM_175549	ENSMUSG00000052516	Robo2	2600013A04Rik|9430089E08Rik|BB097918|D230004I22Rik|mKIAA1568	roundabout guidance receptor 2	protein-coding
D4H8_peak_6297	chr5	135688756	135689163	+	124	NA	promoter-TSS (NM_008898)	promoter-TSS (NM_008898)	-186	NM_008898	18984	Mm.3863	NM_008898	ENSMUSG00000005514	Por	4933424M13Rik|CPR|CYPOR|P450R	P450 (cytochrome) oxidoreductase	protein-coding
D4H8_peak_5662	chr4	122998766	122999439	+	124	NA	intron (NM_001303121, intron 2 of 2)	intron (NM_001303121, intron 2 of 2)	3171	NM_001303121	16918	Mm.1055	NM_008506	ENSMUSG00000028654	Mycl	AW536278|L-myc|Lmyc-1|Lmyc1|Mycl1|bHLHe38	v-myc avian myelocytomatosis viral oncogene lung carcinoma derived	protein-coding
D4H8_peak_5437	chr4	43562292	43562842	+	124	NA	promoter-TSS (NM_013497)	promoter-TSS (NM_013497)	16	NM_011602	21894	Mm.208601	NM_011602	ENSMUSG00000028465	Tln1	Tln	talin 1	protein-coding
D4H8_peak_7419	chr7	141172580	141172848	+	124	NA	intron (NM_001172100, intron 1 of 9)	CpG	137	NM_001172100	107702	Mm.197493	NM_145135	ENSMUSG00000038650	Rnh1	AW546468|C80305|RNH	ribonuclease/angiogenin inhibitor 1	protein-coding
D4H8_peak_320	chr1	134955690	134956135	+	124	NA	promoter-TSS (NM_001081307)	promoter-TSS (NM_001081307)	28	NM_001081307	329251	Mm.188709	NM_001081307	ENSMUSG00000073557	Ppp1r12b	1810037O03Rik|9530009M10Rik|AI132431|Mypt2	protein phosphatase 1, regulatory (inhibitor) subunit 12B	protein-coding
D4H8_peak_5014	chr3	51805890	51806112	+	124	NA	intron (NM_001004176, intron 2 of 4)	intron (NM_001004176, intron 2 of 4)	144822	NM_174995	211666	Mm.24679	NM_174995	ENSMUSG00000074604	Mgst2	GST2|MGST-II	microsomal glutathione S-transferase 2	protein-coding
D4H8_peak_2843	chr15	63532553	63533016	+	124	NA	Intergenic	Intergenic	-53176	NR_045279	432958	Mm.255105	NR_045279		Gm20740	-	predicted gene, 20740	ncRNA
D4H8_peak_5843	chr4	150854707	150855267	+	124	NA	promoter-TSS (NM_133753)	promoter-TSS (NM_133753)	-38	NR_040649	73348	Mm.396218	NR_040649	ENSMUSG00000078492	1700045H11Rik	-	RIKEN cDNA 1700045H11 gene	ncRNA
D4H8_peak_2124	chr13	28717755	28718660	+	124	NA	intron (NR_045053, intron 3 of 8)	intron (NR_045053, intron 3 of 8)	-7334	NR_105787	102466635		NR_105787	ENSMUSG00000099158	Mir6368	Gm27800|mmu-mir-6368	microRNA 6368	ncRNA
D4H8_peak_6732	chr6	119848037	119848521	+	124	NA	promoter-TSS (NM_178085)	promoter-TSS (NM_178085)	86	NR_030776	67289	Mm.418299	NR_030776		3110021A11Rik	-	RIKEN cDNA 3110021A11 gene	ncRNA
D4H8_peak_2867	chr15	75909129	75909574	+	124	NA	promoter-TSS (NM_001285430)	promoter-TSS (NM_001285430)	-7	NM_001285430	66656	Mm.258927	NM_023240	ENSMUSG00000055762	Eef1d	EF-1-delta	eukaryotic translation elongation factor 1 delta (guanine nucleotide exchange protein)	protein-coding
D4H8_peak_7689	chr8	83715198	83715513	+	124	NA	intron (NM_197982, intron 1 of 10)	CpG	178	NM_197982	68278	Mm.28222	NM_197982	ENSMUSG00000005481	Ddx39	2610307C23Rik|BAT1|DDXL|Ddx39a|URH49	DEAD (Asp-Glu-Ala-Asp) box polypeptide 39	protein-coding
D4H8_peak_3804	chr18	43277664	43278135	+	123	NA	intron (NM_178749, intron 5 of 12)	intron (NM_178749, intron 5 of 12)	70202	NM_178749	269019	Mm.150401	NM_178749	ENSMUSG00000039954	Stk32a	A930015B13Rik|YANK1	serine/threonine kinase 32A	protein-coding
D4H8_peak_2826	chr15	58076227	58076857	+	123	NA	promoter-TSS (NM_001042438)	promoter-TSS (NM_001042438)	-34	NM_001042438	22770	Mm.244931	NM_009572	ENSMUSG00000022361	Zhx1	-	zinc fingers and homeoboxes 1	protein-coding
D4H8_peak_7079	chr7	46795717	46796111	+	123	NA	promoter-TSS (NM_001167864)	promoter-TSS (NM_001167864)	-33	NM_001167864	246694	Mm.379442	NM_178742	ENSMUSG00000014418	Hps5	AI646796|AL022647|C85120|haze|hz|maroon|mr|ru-2|ru2	Hermansky-Pudlak syndrome 5	protein-coding
D4H8_peak_3707	chr18	6516198	6516598	+	123	NA	promoter-TSS (NM_007935)	promoter-TSS (NM_007935)	-290	NM_007935	13831	Mm.312133	NM_007935	ENSMUSG00000024240	Epc1	2400007E14Rik|5730566F07Rik|A930032N02Rik|mir-1893	enhancer of polycomb homolog 1 (Drosophila)	protein-coding
D4H8_peak_2095	chr13	23432470	23433020	+	123	NA	Intergenic	Intergenic	-1728	NR_015492	320842	Mm.487476	NR_015492	ENSMUSG00000085024	C230035I16Rik	-	RIKEN cDNA C230035I16 gene	ncRNA
D4H8_peak_3905	chr18	68299971	68300583	+	123	NA	promoter-TSS (NM_026440)	promoter-TSS (NM_026440)	56	NM_153794	108654	Mm.125857	NM_153794	ENSMUSG00000038121	Fam210a	4933403F05Rik|AA987140|AV134576|AW491926	family with sequence similarity 210, member A	protein-coding
D4H8_peak_1392	chr11	87591573	87592372	+	123	NA	promoter-TSS (NM_133215)	promoter-TSS (NM_133215)	-245	NM_133215	170749	Mm.399376	NM_133215	ENSMUSG00000018401	Mtmr4	AA596759|ESTM44|FYVE-DSP2|ZFYVE11|mKIAA0647	myotubularin related protein 4	protein-coding
D4H8_peak_7274	chr7	113207130	113207384	+	123	NA	promoter-TSS (NM_007489)	promoter-TSS (NM_007489)	-208	NM_001243048	11865	Mm.33970	NM_007489	ENSMUSG00000055116	Arntl	Arnt3|BMAL1b|Bmal1|MOP3|bHLHe5|bmal1b'	aryl hydrocarbon receptor nuclear translocator-like	protein-coding
D4H8_peak_3050	chr15	103215071	103215715	+	123	NA	promoter-TSS (NM_001110216)	promoter-TSS (NM_001110216)	-41	NM_001110216	12419	Mm.262059	NM_007626	ENSMUSG00000009575	Cbx5	2610029O15Rik|C75991|HP1|Hp1a|Hp1alpha	chromobox 5	protein-coding
D4H8_peak_3638	chr17	74527868	74528779	+	123	NA	promoter-TSS (NM_007566)	promoter-TSS (NM_007566)	28	NM_007566	12211	Mm.442564	NM_007566	ENSMUSG00000024073	Birc6	A430032G04Rik|A430040A19Rik|AA501170|Bruce|D630005A10Rik|mKIAA1289	baculoviral IAP repeat-containing 6	protein-coding
D4H8_peak_7437	chr7	143428278	143428918	+	123	NA	Intergenic	Intergenic	32452	NM_009876	12577	Mm.168789	NM_009876	ENSMUSG00000037664	Cdkn1c	AL024410|CDKI|Kip2|p57(kip2)|p57Kip2	cyclin-dependent kinase inhibitor 1C (P57)	protein-coding
D4H8_peak_2864	chr15	75615848	75616942	+	123	NA	promoter-TSS (NM_011759)	promoter-TSS (NM_011759)	-289	NM_011759	22701	Mm.87210	NM_011759	ENSMUSG00000047003	Zfp41	CTfin92|Zfp-41	zinc finger protein 41	protein-coding
D4H8_peak_684	chr10	62651257	62651585	+	123	NA	promoter-TSS (NM_053183)	promoter-TSS (NM_053183)	-223	NM_053183	94213	Mm.114116	NM_053183	ENSMUSG00000020076	Ddx50	4933429B04Rik|8430408E17Rik|GU2|RH-II	DEAD (Asp-Glu-Ala-Asp) box polypeptide 50	protein-coding
D4H8_peak_5467	chr4	49631727	49631963	+	123	NA	promoter-TSS (NM_001163263)	promoter-TSS (NM_001163263)	-215	NM_182999	109331	Mm.24765	NM_182999	ENSMUSG00000028309	Rnf20	4833430L21Rik|AW540162|C79397|mKIAA4116	ring finger protein 20	protein-coding
D4H8_peak_771	chr10	80826260	80827015	+	123	NA	promoter-TSS (NR_027656)	promoter-TSS (NR_027656)	-19	NM_001301034	18245	Mm.398119	NM_008753	ENSMUSG00000035242	Oaz1	AZ-1|AZ1|Antizyme|ODC-Az|Oaz	ornithine decarboxylase antizyme 1	protein-coding
D4H8_peak_1872	chr12	80062495	80063179	+	123	NA	Intergenic	Intergenic	50176	NM_007564	12192	Mm.235132	NM_007564	ENSMUSG00000021127	Zfp36l1	AW742437|AW743212|Berg36|Brf1|D530020L18Rik|ERF1|TIS11b|cMG1	zinc finger protein 36, C3H type-like 1	protein-coding
D4H8_peak_1737	chr12	27151007	27151464	+	122	NA	intron (NR_045868, intron 2 of 3)	intron (NR_045868, intron 2 of 3)	9281	NR_045868	636791	Mm.423496	NM_001039248	ENSMUSG00000094002	Gm9866	EG636791|ENSMUSG00000052076	predicted gene 9866	ncRNA
D4H8_peak_5376	chr4	21847599	21848450	+	122	NA	non-coding (NR_028384, exon 1 of 1)	non-coding (NR_028384, exon 1 of 1)	424	NR_028384	67735	Mm.391650	NR_028384		4930528A17Rik	-	RIKEN cDNA 4930528A17 gene	ncRNA
D4H8_peak_7332	chr7	126976063	126976546	+	122	NA	5' UTR (NM_026638, exon 1 of 6)	5' UTR (NM_026638, exon 1 of 6)	390	NM_001347656	52858	Mm.28219	NM_026638	ENSMUSG00000030682	Cdipt	9530042F15Rik|D7Bwg0575e|Pis|Pis1	CDP-diacylglycerol--inositol 3-phosphatidyltransferase (phosphatidylinositol synthase)	protein-coding
D4H8_peak_5210	chr3	105052511	105053118	+	122	NA	intron (NM_030249, intron 1 of 5)	CpG	139	NM_001163332	80281	Mm.200327	NM_030249	ENSMUSG00000062127	Cttnbp2nl	AA552995|AA589392|AU018624|BC003236|mKIAA1433	CTTNBP2 N-terminal like	protein-coding
D4H8_peak_4702	chr2	132252747	132253210	+	122	NA	exon (NM_011045, exon 1 of 6)	exon (NM_011045, exon 1 of 6)	202	NM_011045	18538	Mm.7141	NM_011045	ENSMUSG00000027342	Pcna	-	proliferating cell nuclear antigen	protein-coding
D4H8_peak_1654	chr11	120349958	120350435	+	122	NA	intron (NR_038126, intron 1 of 1)	CpG	1518	NR_038126	66838	Mm.375010	NR_038126	ENSMUSG00000043644	0610009L18Rik	-	RIKEN cDNA 0610009L18 gene	ncRNA
D4H8_peak_1585	chr11	113785038	113786264	+	122	NA	intron (NM_172800, intron 44 of 44)	intron (NM_172800, intron 44 of 44)	-33836	NM_001163346	56699	Mm.293378	NM_020006	ENSMUSG00000041598	Cdc42ep4	1500041M20Rik|Borg4|CEP4	CDC42 effector protein (Rho GTPase binding) 4	protein-coding
D4H8_peak_6861	chr7	13023337	13024335	+	122	NA	promoter-TSS (NM_011588)	promoter-TSS (NM_011588)	-316	NM_011588	21849	Mm.15701	NM_011588	ENSMUSG00000005566	Trim28	AA408787|KAP-1|KRIP-1|MommeD9|Tif1b|Tif1beta	tripartite motif-containing 28	protein-coding
D4H8_peak_7263	chr7	111122277	111123047	+	122	NA	promoter-TSS (NR_015573)	promoter-TSS (NR_015573)	13	NR_015573	75479	Mm.381620	NR_015573	ENSMUSG00000110424	1700012D14Rik	-	RIKEN cDNA 1700012D14 gene	ncRNA
D4H8_peak_5270	chr3	127745704	127746060	+	122	NA	intron (NM_027808, intron 1 of 13)	intron (NM_027808, intron 1 of 13)	34645	NM_027808	71481	Mm.158704	NM_027808	ENSMUSG00000028028	Alpk1	8430410J10Rik|LAK	alpha-kinase 1	protein-coding
D4H8_peak_2904	chr15	79658924	79659166	+	122	NA	promoter-TSS (NM_028634)	promoter-TSS (NM_028634)	-89	NM_029407	75729	Mm.78946	NM_029407	ENSMUSG00000042564	Fam227a	4933432B09Rik	family with sequence similarity 227, member A	protein-coding
D4H8_peak_2163	chr13	43864677	43865340	+	122	NA	Intergenic	Intergenic	79896	NM_009856	12522	Mm.57175	NM_009856	ENSMUSG00000015396	Cd83	-	CD83 antigen	protein-coding
D4H8_peak_6855	chr7	6727633	6729534	+	122	NA	intron (NM_008817, intron 1 of 8)	intron (NM_008817, intron 1 of 8)	1836	NM_008817	18616	Mm.389800	NM_008817	ENSMUSG00000002265	Peg3	AL022617|ASF-1|End4|Gcap4|Pw1|Zfp102|mKIAA0287	paternally expressed 3	protein-coding
D4H8_peak_7177	chr7	83891715	83892154	+	122	NA	promoter-TSS (NM_023403)	promoter-TSS (NM_023403)	-66	NM_023403	67943	Mm.117365	NM_023403	ENSMUSG00000038503	Mesdc2	2210015O11Rik|AW537813|mKIAA0081|mesd|msd	mesoderm development candidate 2	protein-coding
D4H8_peak_7040	chr7	44869734	44870089	+	122	NA	promoter-TSS (NM_133949)	promoter-TSS (NM_133949)	-123	NM_133949	84113	Mm.42855	NM_133949	ENSMUSG00000038502	Ptov1	1110030G05Rik|AU041779|Gcap3	prostate tumor over expressed gene 1	protein-coding
D4H8_peak_2449	chr14	21830924	21831644	+	122	NA	promoter-TSS (NM_011695)	promoter-TSS (NM_011695)	-277	NM_011695	22334	Mm.262327	NM_011695	ENSMUSG00000021771	Vdac2	Vdac6|mVDAC2|mVDAC6	voltage-dependent anion channel 2	protein-coding
D4H8_peak_43	chr1	34182698	34183650	+	122	NA	3' UTR (NM_010081, exon 24 of 24)	3' UTR (NM_010081, exon 24 of 24)	22844	NM_010081	13518	Mm.336625	NM_010081	ENSMUSG00000026131	Dst	2310001O04Rik|A830042E19Rik|AW554249|BP230|BPAG1-n|Bpag|Bpag1|Macf2|ah|athetoid|dt|mKIAA0728|nmf203|nmf339	dystonin	protein-coding
D4H8_peak_1682	chr12	5999317	5999573	+	122	NA	Intergenic	Intergenic	622943	NR_015579	72669	Mm.10434	NM_028318		2810032G03Rik	AI461720	RIKEN cDNA 2810032G03 gene	ncRNA
D4H8_peak_1725	chr12	25475286	25475832	+	122	NA	Intergenic	Intergenic	346385	NR_045844	432641	Mm.112955	NR_045844		Gm17746	-	predicted gene, 17746	ncRNA
D4H8_peak_6779	chr6	134830051	134830487	+	122	NA	promoter-TSS (NM_177687)	promoter-TSS (NM_177687)	70	NM_177687	232430	Mm.267010	NM_177687	ENSMUSG00000032652	Crebl2	AI046348|B230205M03	cAMP responsive element binding protein-like 2	protein-coding
D4H8_peak_1450	chr11	96829551	96830480	+	121	NA	promoter-TSS (NM_008686)	promoter-TSS (NM_008686)	-47	NM_008686	18023	Mm.6743	NM_008686	ENSMUSG00000038615	Nfe2l1	AA408798|AW212678|LCR-F1|Lcrf1|NRF1|TCF-11|TCF11	nuclear factor, erythroid derived 2,-like 1	protein-coding
D4H8_peak_6911	chr7	24399512	24399952	+	121	NA	5' UTR (NM_028047, exon 1 of 14)	5' UTR (NM_028047, exon 1 of 14)	104	NM_028047	71997	Mm.150977	NM_028047	ENSMUSG00000002210	Smg9	1500002O20Rik|AI429693|N28092	smg-9 homolog, nonsense mediated mRNA decay factor (C. elegans)	protein-coding
D4H8_peak_4814	chr2	157278985	157279260	+	121	NA	promoter-TSS (NM_019642)	promoter-TSS (NM_019642)	24	NM_019642	20014	Mm.22130	NM_019642	ENSMUSG00000027642	Rpn2	1300012C06Rik|AV261018|Rpn-2	ribophorin II	protein-coding
D4H8_peak_57	chr1	37996973	37997909	+	121	NA	promoter-TSS (NM_172054)	promoter-TSS (NM_172054)	-233	NM_172054	98258	Mm.28438	NM_172054	ENSMUSG00000058407	Txndc9	AI098020|APACD	thioredoxin domain containing 9	protein-coding
D4H8_peak_5583	chr4	108833580	108834605	+	121	NA	promoter-TSS (NM_027453)	promoter-TSS (NM_027453)	-508	NM_027453	70533	Mm.379178	NM_027453	ENSMUSG00000028568	Btf3l4	4632412E09Rik|5730434I03Rik|AI316863|AU022207|AW552446	basic transcription factor 3-like 4	protein-coding
D4H8_peak_7687	chr8	83607911	83608735	+	121	NA	promoter-TSS (NM_001308227)	promoter-TSS (NM_001308227)	148	NM_018808	81489	Mm.282092	NM_018808	ENSMUSG00000005483	Dnajb1	0610007I11Rik|DjB1|HSPF1|Hdj1|Hsp40	DnaJ heat shock protein family (Hsp40) member B1	protein-coding
D4H8_peak_2463	chr14	24770167	24770890	+	121	NA	Intergenic	Intergenic	279847	NM_207634	20088	Mm.16775	NM_011297	ENSMUSG00000025290	Rps24	-	ribosomal protein S24	protein-coding
D4H8_peak_6291	chr5	135008599	135009384	+	121	NA	promoter-TSS (NM_001190437)	promoter-TSS (NM_001190437)	-161	NM_001190437	68758	Mm.389700	NM_145215	ENSMUSG00000040532	Abhd11	1110054D16Rik|A630008N09Rik|Wbscr21	abhydrolase domain containing 11	protein-coding
D4H8_peak_987	chr11	4704369	4704603	+	121	NA	promoter-TSS (NM_026015)	promoter-TSS (NM_026015)	-142	NM_197979	66152	Mm.269736	NM_197979	ENSMUSG00000059534	Uqcr10	1110020P15Rik|AA960494|Ucrc	ubiquinol-cytochrome c reductase, complex III subunit X	protein-coding
D4H8_peak_4765	chr2	152226550	152226890	+	121	NA	promoter-TSS (NM_007788)	promoter-TSS (NM_007788)	-120	NM_007788	12995	Mm.23692	NM_007788	ENSMUSG00000074698	Csnk2a1	Csnk2a1-rs4	casein kinase 2, alpha 1 polypeptide	protein-coding
D4H8_peak_1602	chr11	116024128	116024749	+	121	NA	promoter-TSS (NM_008211)	promoter-TSS (NM_008211)	66	NM_008211	15081	Mm.18516	NM_008211	ENSMUSG00000016559	H3f3b	9430068D06Rik|H3.3B	H3 histone, family 3B	protein-coding
D4H8_peak_6784	chr6	134928117	134928690	+	121	NA	promoter-TSS (NR_037955)	promoter-TSS (NR_037955)	-689	NR_037956	381822	Mm.5935	NR_037955	ENSMUSG00000098318	Lockd	1190002F15Rik|AI120476|Droc	lncRNA downstream of Cdkn1b	ncRNA
D4H8_peak_2588	chr14	61556397	61557036	+	121	NA	5' UTR (NM_001310603, exon 1 of 4)	5' UTR (NM_001310603, exon 1 of 4)	170	NM_001310603	66674	Mm.282706	NM_025697	ENSMUSG00000021930	Spryd7	6330409N04Rik|Clld6	SPRY domain containing 7	protein-coding
D4H8_peak_593	chr10	37138724	37139752	+	121	NA	promoter-TSS (NM_008538)	promoter-TSS (NM_008538)	-312	NM_008538	17118	Mm.30059	NM_008538	ENSMUSG00000069662	Marcks	Macs|PKCSL	myristoylated alanine rich protein kinase C substrate	protein-coding
D4H8_peak_550	chr10	17722440	17723478	+	121	NA	promoter-TSS (NM_010828)	promoter-TSS (NM_010828)	-269	NM_010828	17684	Mm.272321	NM_010828	ENSMUSG00000039910	Cited2	AI835299|ER154-like|Mrg1|Msg2|p35srj	Cbp/p300-interacting transactivator, with Glu/Asp-rich carboxy-terminal domain, 2	protein-coding
D4H8_peak_4073	chr19	11965128	11965730	+	121	NA	promoter-TSS (NM_001033174)	promoter-TSS (NM_001033174)	-415	NM_001033174	76303	Mm.291279	NM_001033174	ENSMUSG00000024687	Osbp	1110018F06Rik|AW559088|mKIAA4220	oxysterol binding protein	protein-coding
D4H8_peak_1270	chr11	70451880	70452241	+	121	NA	exon (NM_025397, exon 1 of 3)	exon (NM_025397, exon 1 of 3)	129	NM_025397	66172	Mm.46424	NM_025397	ENSMUSG00000018923	Med11	1110030J09Rik|AI465144|AW545069	mediator complex subunit 11	protein-coding
D4H8_peak_8230	chr9	100272082	100272512	+	121	NA	Intergenic	GA-rich|Low_complexity|Low_complexity	214176	NM_001033543	213208	Mm.242896	NM_001033543	ENSMUSG00000044244	Il20rb	AV228068|Fndc6|Gm186|Il20R2	interleukin 20 receptor beta	protein-coding
D4H8_peak_6285	chr5	134313288	134313956	+	121	NA	intron (NM_001080746, intron 1 of 34)	CpG	1138	NM_001080746	14886	Mm.261570	NM_010365	ENSMUSG00000060261	Gtf2i	6030441I21Rik|BAP-135|Diws1t|GtfII-I|Spin|TFII-I|WBSCR6	general transcription factor II I	protein-coding
D4H8_peak_7422	chr7	141228432	141228767	+	121	NA	promoter-TSS (NM_001081118)	promoter-TSS (NM_001081118)	-189	NM_001081118	101471	Mm.248656	NM_207211	ENSMUSG00000038611	Phrf1	AA673488	PHD and ring finger domains 1	protein-coding
D4H8_peak_4398	chr2	34870997	34871566	+	121	NA	promoter-TSS (NM_080554)	promoter-TSS (NM_080554)	-319	NM_080554	66998	Mm.270632	NM_080554	ENSMUSG00000026869	Psmd5	1500032A03Rik|AW475925|S5b|W91691|mKIAA0072	proteasome (prosome, macropain) 26S subunit, non-ATPase, 5	protein-coding
D4H8_peak_4622	chr2	119046914	119047136	+	121	NA	promoter-TSS (NM_029617)	promoter-TSS (NM_029617)	-94	NM_029617	76464	Mm.202518	NM_029617	ENSMUSG00000027326	Knl1	2310043D08Rik|5730505K17Rik|Casc5	kinetochore scaffold 1	protein-coding
D4H8_peak_1093	chr11	43681622	43682009	+	120	NA	promoter-TSS (NM_001164231)	promoter-TSS (NM_001164231)	-183	NM_027557	70802	Mm.397449	NM_027557	ENSMUSG00000044950	Pwwp2a	4631424J17Rik|AI891583|AU024105|D930040F23Rik	PWWP domain containing 2A	protein-coding
D4H8_peak_6559	chr6	71908786	71909287	+	120	NA	promoter-TSS (NM_009088)	promoter-TSS (NM_009088)	-17	NM_009088	20019	Mm.135581	NM_009088	ENSMUSG00000049553	Polr1a	194kDa|3010014K16Rik|RPA194|Rpo1-4|mRPA1	polymerase (RNA) I polypeptide A	protein-coding
D4H8_peak_7457	chr8	4238388	4239007	+	120	NA	promoter-TSS (NM_001164172)	promoter-TSS (NM_001164172)	-43	NM_011944	26400	Mm.3906	NM_011944	ENSMUSG00000002948	Map2k7	5930412N11Rik|JNKK 2|Jnkk2|MAPKK 7|MEK 7|Mapkk7|Mek7|Mkk7|Prkmk7|sek2	mitogen-activated protein kinase kinase 7	protein-coding
D4H8_peak_91	chr1	52844814	52845233	+	120	NA	promoter-TSS (NM_146108)	promoter-TSS (NM_146108)	-15	NM_146108	227095	Mm.222063	NM_146108	ENSMUSG00000041426	Hibch	2610509I15Rik|HIBYL-COA-H	3-hydroxyisobutyryl-Coenzyme A hydrolase	protein-coding
D4H8_peak_7830	chr8	120113637	120114253	+	120	NA	promoter-TSS (NM_001163762)	promoter-TSS (NM_001163762)	-207	NM_001163762	234797	Mm.101958	NM_172286	ENSMUSG00000031824	6430548M08Rik	AW049007|Kiaa0513|mKIAA0513	RIKEN cDNA 6430548M08 gene	protein-coding
D4H8_peak_6286	chr5	134314990	134315256	+	120	NA	promoter-TSS (NM_010365)	promoter-TSS (NM_010365)	-363	NM_001080749	14886	Mm.261570	NM_010365	ENSMUSG00000060261	Gtf2i	6030441I21Rik|BAP-135|Diws1t|GtfII-I|Spin|TFII-I|WBSCR6	general transcription factor II I	protein-coding
D4H8_peak_2029	chr12	118301123	118302501	+	120	NA	promoter-TSS (NM_009239)	promoter-TSS (NM_009239)	-372	NM_001166385	20688	Mm.34699	NM_009239	ENSMUSG00000025323	Sp4	5730497N03Rik|HF-1b|HF1-b	trans-acting transcription factor 4	protein-coding
D4H8_peak_793	chr10	81571115	81571866	+	120	NA	Intergenic	PB1D7|SINE|Alu	-3797	NM_001252401	21886	Mm.38608	NM_019725	ENSMUSG00000034771	Tle2	Grg2|mKIAA4188	transducin-like enhancer of split 2	protein-coding
D4H8_peak_3960	chr18	84951652	84952116	+	120	NA	promoter-TSS (NM_025969)	promoter-TSS (NM_025969)	-360	NM_025969	67105	Mm.250617	NM_025969	ENSMUSG00000024645	Timm21	1700034H14Rik|2700002I20Rik	tranlocase of inner mitochondrial membrane 21	protein-coding
D4H8_peak_1531	chr11	103267270	103267827	+	120	NA	promoter-TSS (NM_016896)	promoter-TSS (NM_016896)	-147	NM_016896	53859	Mm.158981	NM_016896	ENSMUSG00000020941	Map3k14	Nik|aly	mitogen-activated protein kinase kinase kinase 14	protein-coding
D4H8_peak_4187	chr19	46304343	46304675	+	120	NA	promoter-TSS (NM_001177369)	promoter-TSS (NM_001177369)	-228	NM_001177369	18034	Mm.102365	NM_019408	ENSMUSG00000025225	Nfkb2	NF-kappaB2|lyt|p49|p49/p100|p50B|p52	nuclear factor of kappa light polypeptide gene enhancer in B cells 2, p49/p100	protein-coding
D4H8_peak_577	chr10	30618156	30618476	+	120	NA	promoter-TSS (NM_025798)	promoter-TSS (NM_025798)	50	NM_025798	66847	Mm.46218	NM_025798	ENSMUSG00000019791	Hint3	0610010I17Rik|AV009015|HINT-3|HINT-4|HINT4	histidine triad nucleotide binding protein 3	protein-coding
D4H8_peak_7076	chr7	45923143	45923750	+	120	NA	Intergenic	Intergenic	-2020	NM_010129	13732	Mm.20829	NM_010129	ENSMUSG00000040212	Emp3	H-4|H4|HNMP-1|MI-35|Ymp	epithelial membrane protein 3	protein-coding
D4H8_peak_3048	chr15	103029198	103030176	+	120	NA	Intergenic	Intergenic	-4708	NM_013553	15423	Mm.1351	NM_013553	ENSMUSG00000075394	Hoxc4	Hox-3.5	homeobox C4	protein-coding
D4H8_peak_2953	chr15	86005791	86006194	+	120	NA	intron (NM_009886, intron 1 of 34)	intron (NM_009886, intron 1 of 34)	27785	NM_009886	12614	Mm.22680	NM_009886	ENSMUSG00000016028	Celsr1	Adgrc1|Crsh|Scy|crash	cadherin, EGF LAG seven-pass G-type receptor 1	protein-coding
D4H8_peak_5867	chr4	155563389	155564141	+	120	NA	promoter-TSS (NM_001159637)	promoter-TSS (NM_001159637)	-50	NM_001159637	192185	Mm.28347	NM_138671	ENSMUSG00000029063	Nadk	4432404C02Rik|BC004012	NAD kinase	protein-coding
D4H8_peak_2565	chr14	55722008	55722254	+	120	NA	promoter-TSS (NM_019519)	promoter-TSS (NM_019519)	45	NM_019519	56187	Mm.87216	NM_019519	ENSMUSG00000040472	Rabggta	gm	Rab geranylgeranyl transferase, a subunit	protein-coding
D4H8_peak_4322	chr2	26933354	26933748	+	120	NA	promoter-TSS (NM_011512)	promoter-TSS (NM_011512)	-40	NM_011512	20932	Mm.300594	NM_011512	ENSMUSG00000014867	Surf4	AL033340|AL033373|Surf-4	surfeit gene 4	protein-coding
D4H8_peak_5391	chr4	32074470	32075107	+	120	NA	Intergenic	Intergenic	110681	NM_172688	26409	Mm.258589	NM_009316	ENSMUSG00000028284	Map3k7	B430101B05|C87327|Tak1	mitogen-activated protein kinase kinase kinase 7	protein-coding
D4H8_peak_6809	chr6	145210970	145211623	+	119	NA	promoter-TSS (NM_177222)	promoter-TSS (NM_177222)	149	NM_133688	67636	Mm.486359	NM_133688	ENSMUSG00000040370	Lyrm5	4930469P12Rik|AL022899|Etfrf1|Ghiso	LYR motif containing 5	protein-coding
D4H8_peak_7311	chr7	125444650	125444969	+	119	NA	intron (NM_029842, intron 1 of 7)	CpG	189	NM_029842	77035	Mm.307239	NM_029842	ENSMUSG00000030752	Kdm8	3110005O21Rik|Jmjd5	lysine (K)-specific demethylase 8	protein-coding
D4H8_peak_5500	chr4	62525078	62525454	+	119	NA	promoter-TSS (NM_021498)	promoter-TSS (NM_021498)	-103	NM_177607	214106	Mm.73212	NM_177607	ENSMUSG00000058046	4933430I17Rik	bN189G18.7	RIKEN cDNA 4933430I17 gene	protein-coding
D4H8_peak_2905	chr15	79690472	79690803	+	119	NA	promoter-TSS (NM_013818)	promoter-TSS (NM_013818)	-259	NM_013818	14904	Mm.19080	NM_013818	ENSMUSG00000042535	Gtpbp1	AL022987|AW045683|C85212|GP-1|Gtpbp	GTP binding protein 1	protein-coding
D4H8_peak_7852	chr8	121841116	121841494	+	119	NA	Intergenic	Intergenic	-11736	NM_145605	234825	Mm.209329	NM_145605	ENSMUSG00000040263	Klhdc4	AA408426|AV352552|BC012312|G430025P05Rik	kelch domain containing 4	protein-coding
D4H8_peak_7688	chr8	83652171	83652566	+	119	NA	promoter-TSS (NM_018771)	promoter-TSS (NM_018771)	-310	NM_018771	67903	Mm.20945	NM_018771	ENSMUSG00000019433	Gipc1	GIPC|Glut1CIP|Rgs19ip1|Semcap1|TIP-2|TaxIP2	GIPC PDZ domain containing family, member 1	protein-coding
D4H8_peak_5760	chr4	136159977	136160395	+	119	NA	Intergenic	Intergenic	-12088	NM_177733	242705	Mm.307932	NM_177733	ENSMUSG00000018983	E2f2	E2F-2	E2F transcription factor 2	protein-coding
D4H8_peak_5875	chr4	156197694	156198058	+	119	NA	promoter-TSS (NM_021604)	promoter-TSS (NM_021604)	-388	NM_021604	11603	Mm.273098	NM_021604	ENSMUSG00000041936	Agrn	Agrin|nmf380	agrin	protein-coding
D4H8_peak_4437	chr2	52753882	52754381	+	119	NA	Intergenic	MurERV4_19-int|LTR|ERVK	-11982	NM_019667	56324	Mm.263639	NM_019667	ENSMUSG00000055371	Stam2	1200004O12Rik|5730456G07Rik|BB145015|Hbp	signal transducing adaptor molecule (SH3 domain and ITAM motif) 2	protein-coding
D4H8_peak_6555	chr6	71440544	71441178	+	119	NA	promoter-TSS (NM_024288)	promoter-TSS (NM_024288)	-224	NM_024288	68477	Mm.28474	NM_024288	ENSMUSG00000002222	Rmnd5a	1110007A06Rik|AJ237586|AW125795|Gid2|MTA.D02.090	required for meiotic nuclear division 5 homolog A	protein-coding
D4H8_peak_2036	chr12	119237952	119239383	+	119	NA	promoter-TSS (NM_177290)	promoter-TSS (NM_177290)	-391	NM_177290	320910	Mm.217000	NM_177290	ENSMUSG00000025321	Itgb8	4832412O06Rik	integrin beta 8	protein-coding
D4H8_peak_6610	chr6	86526300	86527308	+	119	NA	promoter-TSS (NM_011865)	promoter-TSS (NM_011865)	-526	NR_037960	72012	Mm.349174	NR_037960	ENSMUSG00000097048	1600020E01Rik	-	RIKEN cDNA 1600020E01 gene	ncRNA
D4H8_peak_4602	chr2	115581383	115581605	+	119	NA	promoter-TSS (NM_207264)	promoter-TSS (NM_207264)	-222	NM_207264	399568	Mm.134929	NM_207264	ENSMUSG00000040282	BC052040	-	cDNA sequence BC052040	protein-coding
D4H8_peak_314	chr1	134092589	134093467	+	119	NA	Intergenic	CpG	-13873	NM_007570	12227	Mm.392646	NM_007570	ENSMUSG00000020423	Btg2	AA959598|APRO1|Pc3|TIS21	B cell translocation gene 2, anti-proliferative	protein-coding
D4H8_peak_6873	chr7	16295015	16295568	+	119	NA	Intergenic	Intergenic	-8496	NM_001136471	243846	Mm.482401	NM_172297	ENSMUSG00000041375	Ccdc9	2600011L02Rik	coiled-coil domain containing 9	protein-coding
D4H8_peak_6303	chr5	135962474	135962928	+	119	NA	intron (NM_001160366, intron 9 of 10)	CpG	11775	NM_001160366	109267	Mm.332750	NM_001160366	ENSMUSG00000029699	Ssc4d	C330016E03Rik|S4D-SRCRB|SRCRB-S4D|Srcrb4d	scavenger receptor cysteine rich family, 4 domains	protein-coding
D4H8_peak_7640	chr8	70839383	70839887	+	119	NA	promoter-TSS (NM_027560)	promoter-TSS (NM_027560)	85	NM_027560	70807	Mm.24215	NM_027560	ENSMUSG00000002910	Arrdc2	4632416I05Rik|Ilad1	arrestin domain containing 2	protein-coding
D4H8_peak_6403	chr6	8209110	8209490	+	118	NA	promoter-TSS (NM_145374)	promoter-TSS (NM_145374)	73	NM_145374	252875	Mm.257151	NM_145374	ENSMUSG00000042447	Mios	C81488	missing oocyte, meiosis regulator, homolog (Drosophila)	protein-coding
D4H8_peak_137	chr1	64690447	64690891	+	118	NA	promoter-TSS (NM_001097644)	promoter-TSS (NM_001097644)	-10	NR_038009	69941	Mm.69044	NR_038009	ENSMUSG00000087213	2810408I11Rik	-	RIKEN cDNA 2810408I11 gene	ncRNA
D4H8_peak_7694	chr8	84104808	84105202	+	118	NA	promoter-TSS (NM_172502)	promoter-TSS (NM_172502)	-243	NM_172502	212123	Mm.260557	NM_172502	ENSMUSG00000037103	Dcaf15	6720484B16	DDB1 and CUL4 associated factor 15	protein-coding
D4H8_peak_2390	chr13	112800664	112801101	+	118	NA	5' UTR (NM_008903, exon 1 of 6)	5' UTR (NM_008903, exon 1 of 6)	105	NM_008903	19012	Mm.291029	NM_008247	ENSMUSG00000021759	Plpp1	Hic53|Hpic53|LPP-1|LPP1|PAP-2a|PAP2-alpha|PAP2a|Ppap2a|mPAP	phospholipid phosphatase 1	protein-coding
D4H8_peak_5300	chr3	141111910	141113072	+	118	NA	Intergenic	Intergenic	99864	NM_008811	18598	Mm.4223	NM_008811	ENSMUSG00000047674	Pdha2	Pdhal	pyruvate dehydrogenase E1 alpha 2	protein-coding
D4H8_peak_443	chr1	176879821	176880362	+	118	NA	intron (NM_029756, intron 12 of 17)	intron (NM_029756, intron 12 of 17)	-43958	NR_037996	15365	Mm.441435	NR_037996		Hmga2-ps1	EG666235|Gm7996|Hmgic-ps1|[y]i-c	high mobility group AT-hook 2, pseudogene 1	pseudo
D4H8_peak_2145	chr13	36117439	36117847	+	118	NA	promoter-TSS (NM_024274)	promoter-TSS (NM_024274)	0	NM_001039189	69955	Mm.70690	NM_024274	ENSMUSG00000021420	Fars2	Fars1|pheRS	phenylalanine-tRNA synthetase 2 (mitochondrial)	protein-coding
D4H8_peak_7835	chr8	120323063	120323645	+	118	NA	Intergenic	Intergenic	-95124	NR_110496	434353	Mm.411793	NR_110496	ENSMUSG00000097960	A330074K22Rik	-	RIKEN cDNA A330074K22 gene	ncRNA
D4H8_peak_5812	chr4	148139956	148140737	+	118	NA	promoter-TSS (NM_027985)	promoter-TSS (NM_027985)	-144	NM_027985	71890	Mm.9648	NM_027985	ENSMUSG00000029003	Mad2l2	2310033C13Rik|G1-453-4|MAD2B|REV7|repro22	MAD2 mitotic arrest deficient-like 2	protein-coding
D4H8_peak_7646	chr8	71272367	71272709	+	118	NA	promoter-TSS (NM_001142322)	promoter-TSS (NM_001142322)	52	NM_001163042	76478	Mm.27355	NM_029621	ENSMUSG00000035439	Haus8	2410004L22Rik|Hice1	4HAUS augmin-like complex, subunit 8	protein-coding
D4H8_peak_5967	chr5	34169351	34169773	+	118	NA	promoter-TSS (NM_001289804)	promoter-TSS (NM_001289804)	-36	NM_181857	272158	Mm.319286	NM_181857	ENSMUSG00000045102	Poln	POL4P	DNA polymerase N	protein-coding
D4H8_peak_7693	chr8	84066257	84067356	+	118	NA	promoter-TSS (NM_009055)	promoter-TSS (NM_009055)	-30	NM_009055	19724	Mm.7892	NM_009055	ENSMUSG00000031706	Rfx1	AI047719|AI385641	regulatory factor X, 1 (influences HLA class II expression)	protein-coding
D4H8_peak_6215	chr5	122821090	122821695	+	118	NA	promoter-TSS (NM_021505)	promoter-TSS (NM_021505)	-50	NM_001289520	59008	Mm.332667	NM_021505	ENSMUSG00000029472	Anapc5	2510006G12Rik|AA408751|AA536819|AA986414|APC5|Anpc5	anaphase-promoting complex subunit 5	protein-coding
D4H8_peak_545	chr10	16052582	16053115	+	118	NA	Intergenic	Intergenic	261071	NR_131087	77538	Mm.128235	NR_131087		C330004P14Rik	-	RIKEN cDNA C330004P14 gene	ncRNA
D4H8_peak_2212	chr13	55362621	55362985	+	118	NA	promoter-TSS (NM_025828)	promoter-TSS (NM_025828)	-20	NM_025828	66890	Mm.38868	NM_025828	ENSMUSG00000021484	Lman2	1110003H06Rik|1300009F09Rik|AA408240|AL023023|AU040819|GP36B|VIP36	lectin, mannose-binding 2	protein-coding
D4H8_peak_7459	chr8	4677484	4678634	+	118	NA	Intergenic	CpG	64889	NM_145591	233987	Mm.102799	NM_145591	ENSMUSG00000058748	Zfp958	-	zinc finger protein 958	protein-coding
D4H8_peak_6362	chr5	145204131	145204500	+	118	NA	promoter-TSS (NM_001167944)	promoter-TSS (NM_001167944)	-244	NM_016683	22757	Mm.332842	NM_016683	ENSMUSG00000055991	Zkscan5	AI132486|AI326970|Zfp95|hKraba1	zinc finger with KRAB and SCAN domains 5	protein-coding
D4H8_peak_6599	chr6	85451247	85452253	+	118	NA	promoter-TSS (NM_001163427)	promoter-TSS (NM_001163427)	220	NR_028081	73327	Mm.379221	NM_028505	ENSMUSG00000030008	Pradc1	1700040I03Rik|Pap21	protease-associated domain containing 1	protein-coding
D4H8_peak_6989	chr7	30588833	30589511	+	118	NA	promoter-TSS (NR_106134)	promoter-TSS (NR_106134)	-208	NR_106134	102465774		NR_106134	ENSMUSG00000098553	Mir3569	Gm27279|mmu-mir-3569	microRNA 3569	ncRNA
D4H8_peak_1483	chr11	100319667	100320476	+	118	NA	5' UTR (NM_011508, exon 1 of 4)	5' UTR (NM_011508, exon 1 of 4)	122	NM_011508	20918	Mm.13886	NM_011508	ENSMUSG00000035530	Eif1	Sui1-rs1	eukaryotic translation initiation factor 1	protein-coding
D4H8_peak_6708	chr6	113690352	113690615	+	118	NA	intron (NM_001113553, intron 10 of 11)	RLTR35B_MM|LTR|ERVL	-6567	NM_001033463	381801	Mm.333322	NM_001033463	ENSMUSG00000056952	Tatdn2	AI646012|mKIAA0218	TatD DNase domain containing 2	protein-coding
D4H8_peak_6899	chr7	19359510	19359982	+	117	NA	promoter-TSS (NM_145822)	promoter-TSS (NM_145822)	-263	NM_145822	70333	Mm.171370	NM_145822	ENSMUSG00000047649	Cd3eap	1190028F09|2610103M17Rik|ASE-1|Ase1|CAST|PAF49	CD3E antigen, epsilon polypeptide associated protein	protein-coding
D4H8_peak_7136	chr7	73617814	73618936	+	117	NA	Intergenic	CpG	-59980	NR_037569	69170	Mm.34539	NR_037569	ENSMUSG00000101970	1810026B05Rik	-	RIKEN cDNA 1810026B05 gene	ncRNA
D4H8_peak_457	chr1	177983126	177983442	+	117	NA	Intergenic	CpG	-8151	NM_001034899	545391	Mm.442974	NM_001034899	ENSMUSG00000091476	Gm16432	EG545391|EG666250	predicted gene 16432	protein-coding
D4H8_peak_5411	chr4	40702967	40703505	+	117	NA	promoter-TSS (NM_025545)	promoter-TSS (NM_025545)	-42	NM_001025444	66408	Mm.430710	NM_025545	ENSMUSG00000028411	Aptx	2410016G21Rik|AA388047|FHA-HIT	aprataxin	protein-coding
D4H8_peak_4029	chr19	6921773	6922106	+	117	NA	promoter-TSS (NM_007953)	promoter-TSS (NM_007953)	-131	NM_007953	26379	Mm.386776	NM_007953	ENSMUSG00000024955	Esrra	ERRalpha|Err1|Estrra|Nr3b1	estrogen related receptor, alpha	protein-coding
D4H8_peak_5722	chr4	132421944	132422647	+	117	NA	intron (NM_001161797, intron 1 of 12)	CpG	151	NM_175306	100169	Mm.158361	NM_175306	ENSMUSG00000066043	Phactr4	3110001B12Rik|AI527228|AW495572|C330013F19Rik|N28169|mKIAA4120	phosphatase and actin regulator 4	protein-coding
D4H8_peak_1957	chr12	101975736	101975981	+	117	NA	promoter-TSS (NM_016856)	promoter-TSS (NM_016856)	-116	NM_016856	51786	Mm.716	NM_016856	ENSMUSG00000041781	Cpsf2	100kDa|2610024B04Rik|AI662483|Cpsf|MCPSF|mKIAA1367	cleavage and polyadenylation specific factor 2	protein-coding
D4H8_peak_3363	chr17	15247887	15248574	+	117	NA	Intergenic	Intergenic	-7447	NR_046164	328747	Mm.256835	NR_046164	ENSMUSG00000097624	Gm5091	C330048F19	predicted gene 5091	ncRNA
D4H8_peak_364	chr1	156997803	156998098	+	117	NA	Intergenic	Intergenic	-58324	NR_027640	78255	Mm.28376	NM_023884	ENSMUSG00000026594	Ralgps2	1810020P17Rik|2210408F11Rik|4921528G01Rik|9130014M22Rik|AU043409|AW046161	Ral GEF with PH domain and SH3 binding motif 2	protein-coding
D4H8_peak_3745	chr18	25168628	25168960	+	117	NA	promoter-TSS (NM_001142698)	promoter-TSS (NM_001142698)	83	NM_001004361	66648	Mm.263189	NM_001004361	ENSMUSG00000024269	Tpgs2	5730437P09Rik|5730494M16Rik|AI666318|Pgs2	tubulin polyglutamylase complex subunit 2	protein-coding
D4H8_peak_1001	chr11	6291602	6292515	+	117	NA	promoter-TSS (NM_001252288)	promoter-TSS (NM_001252288)	461	NM_001252283	18293	Mm.276348	NM_010956	ENSMUSG00000020456	Ogdh	2210403E04Rik|2210412K19Rik|AA409584|d1401|mKIAA4192	oxoglutarate (alpha-ketoglutarate) dehydrogenase (lipoamide)	protein-coding
D4H8_peak_3472	chr17	32320741	32321628	+	117	NA	promoter-TSS (NM_019774)	promoter-TSS (NM_019774)	54	NR_131219	56399	Mm.328945	NM_019774	ENSMUSG00000024045	Akap8	1200016A02Rik|AA673585|AKAP-8|AKAP95|AU015639	A kinase (PRKA) anchor protein 8	protein-coding
D4H8_peak_5579	chr4	108328069	108328424	+	117	NA	promoter-TSS (NM_027250)	promoter-TSS (NM_027250)	94	NM_027250	69893	Mm.28354	NM_027250	ENSMUSG00000048351	Coa7	2010305A19Rik|AI451324|D4Ertd796e|Selrc1	cytochrome c oxidase assembly factor 7	protein-coding
D4H8_peak_6842	chr7	4915244	4915749	+	117	NA	intron (NM_170759, intron 1 of 2)	CpG	279	NM_170759	232816	Mm.27442	NM_170759	ENSMUSG00000074406	Zfp628	Zec|Znf628	zinc finger protein 628	protein-coding
D4H8_peak_6812	chr6	145746109	145746637	+	117	NA	Intergenic	Intergenic	-62010	NM_027760	71323	Mm.158669	NM_027760	ENSMUSG00000030259	Rassf8	5133400D11Rik|AA815821|AW123240|Hoj1|mHoj-1	Ras association (RalGDS/AF-6) domain family (N-terminal) member 8	protein-coding
D4H8_peak_1107	chr11	49243876	49244456	+	117	NA	promoter-TSS (NM_010794)	promoter-TSS (NM_010794)	-25	NM_010794	17308	Mm.196933	NM_010794	ENSMUSG00000020346	Mgat1	Mgat-1	mannoside acetylglucosaminyltransferase 1	protein-coding
D4H8_peak_1186	chr11	61494182	61494685	+	117	NA	promoter-TSS (NM_001291037)	promoter-TSS (NM_001291037)	-167	NM_001291035	23939	Mm.38172	NM_011841	ENSMUSG00000001034	Mapk7	BMK-1|BMK1|ERK-5|ERK5|Erk5-T|PRKM7	mitogen-activated protein kinase 7	protein-coding
D4H8_peak_6477	chr6	42349505	42349958	+	116	NA	promoter-TSS (NM_001289618)	promoter-TSS (NM_001289618)	-97	NM_001289617	22793	Mm.282303	NM_011777	ENSMUSG00000029860	Zyx	9530098H06Rik|R75157	zyxin	protein-coding
D4H8_peak_4164	chr19	44283943	44284777	+	116	NA	Intergenic	CpG	-9316	NM_009128	20250	Mm.487021	NM_009128	ENSMUSG00000025203	Scd2	Mir5114|Scd-2|mir-5114|swty	stearoyl-Coenzyme A desaturase 2	protein-coding
D4H8_peak_8263	chr9	106476705	106477268	+	116	NA	promoter-TSS (NM_145619)	promoter-TSS (NM_145619)	-37	NM_145619	235587	Mm.273659	NM_145619	ENSMUSG00000023249	Parp3	A930002C11Rik|AW990611|Adprt3|Adprtl3|PARP-3|pADPRT-3	poly (ADP-ribose) polymerase family, member 3	protein-coding
D4H8_peak_2168	chr13	44839959	44840780	+	116	NA	intron (NM_001205044, intron 3 of 18)	intron (NM_001205044, intron 3 of 18)	109098	NM_001205043	16468	Mm.25059	NM_021878	ENSMUSG00000038518	Jarid2	Jmj|jumonji	jumonji, AT rich interactive domain 2	protein-coding
D4H8_peak_753	chr10	80167605	80168186	+	116	NA	promoter-TSS (NM_007705)	promoter-TSS (NM_007705)	54	NM_007705	12696	Mm.17898	NM_007705	ENSMUSG00000045193	Cirbp	Cirp|R74941	cold inducible RNA binding protein	protein-coding
D4H8_peak_7282	chr7	115568374	115569202	+	116	NA	intron (NM_001277327, intron 8 of 14)	intron (NM_001277327, intron 8 of 14)	232821	NM_001277328	20679	Mm.323365	NM_011445	ENSMUSG00000051910	Sox6	AI987981|SOX-LZ	SRY (sex determining region Y)-box 6	protein-coding
D4H8_peak_4949	chr3	17785355	17786104	+	116	NA	Intergenic	Intergenic	-4192	NR_033490	70441	Mm.458192	NR_033490	ENSMUSG00000100252	Mir124-2hg	100040120|2610100L16Rik|6430547I21Rik|A930005K07Rik|AW125202|Gm2612	Mir124-2 host gene (non-protein coding)	ncRNA
D4H8_peak_2658	chr14	73238019	73238552	+	116	NA	5' UTR (NM_175116, exon 1 of 1)	5' UTR (NM_175116, exon 1 of 1)	394	NM_175116	67168	Mm.390681	NM_175116	ENSMUSG00000033446	Lpar6	2610302I02Rik|P2ry5|P2y5	lysophosphatidic acid receptor 6	protein-coding
D4H8_peak_5855	chr4	154864394	154864635	+	116	NA	intron (NM_172878, intron 6 of 6)	intron (NM_172878, intron 6 of 6)	-5071	NM_013783	27390	Mm.116944	NM_013783	ENSMUSG00000058183	Mmel1	Mell1|NEP2|NEPII|Nl1|SEP	membrane metallo-endopeptidase-like 1	protein-coding
D4H8_peak_6906	chr7	19749344	19750283	+	116	NA	promoter-TSS (NM_001159724)	promoter-TSS (NM_001159724)	-240	NM_008990	19294	Mm.4341	NM_008990	ENSMUSG00000062300	Nectin2	AI325026|AI987993|Cd112|MPH|Pvr|Pvrl2|Pvs|nectin-2	nectin cell adhesion molecule 2	protein-coding
D4H8_peak_426	chr1	171502064	171503446	+	116	NA	promoter-TSS (NM_019484)	promoter-TSS (NM_019484)	-723	NM_019484	56009	Mm.389208	NM_019484	ENSMUSG00000060244	Alyref2	C130042O11Rik|REF2|Refbp2	Aly/REF export factor 2	protein-coding
D4H8_peak_7032	chr7	44467924	44468339	+	116	NA	TTS (NM_026690)	TTS (NM_026690)	151	NM_001205072	66124	Mm.358691	NM_025368	ENSMUSG00000038695	Josd2	1110007C05Rik	Josephin domain containing 2	protein-coding
D4H8_peak_1431	chr11	95414107	95415068	+	116	NA	intron (NM_025287, intron 2 of 10)	intron (NM_025287, intron 2 of 10)	504	NM_025287	20747	Mm.285454	NM_025287	ENSMUSG00000057522	Spop	AI315626|Pcif1|TEF2	speckle-type POZ protein	protein-coding
D4H8_peak_3506	chr17	34959382	34959909	+	116	NA	promoter-TSS (NM_010478)	promoter-TSS (NM_010478)	-407	NM_010478	15511	Mm.372314	NM_010478	ENSMUSG00000090877	Hspa1b	Hsp70|Hsp70-1|Hsp70.1|hsp68	heat shock protein 1B	protein-coding
D4H8_peak_756	chr10	80329507	80330166	+	116	NA	promoter-TSS (NM_139292)	promoter-TSS (NM_139292)	-309	NM_001204931	70335	Mm.28147	NM_139292	ENSMUSG00000035504	Reep6	0610011M24Rik|Dp1l1	receptor accessory protein 6	protein-coding
D4H8_peak_7503	chr8	22185506	22186089	+	116	NA	promoter-TSS (NM_001004140)	promoter-TSS (NM_001004140)	22	NM_001004140	80986	Mm.22448	NM_001004140	ENSMUSG00000037725	Ckap2	AI461656|AW228814|LB1	cytoskeleton associated protein 2	protein-coding
D4H8_peak_6929	chr7	25680603	25681097	+	116	NA	promoter-TSS (NM_172148)	promoter-TSS (NM_172148)	-308	NM_172148	232987	Mm.22849	NM_172148	ENSMUSG00000063439	B9d2	stumpy	B9 protein domain 2	protein-coding
D4H8_peak_2458	chr14	22783502	22783882	+	116	NA	intron (NM_028275, intron 5 of 6)	intron (NM_028275, intron 5 of 6)	-240894	NR_046307	74896	Mm.444661	NR_046307		4930405A10Rik	4930456G20Rik	RIKEN cDNA 4930405A10 gene	ncRNA
D4H8_peak_6235	chr5	124439635	124440231	+	116	NA	promoter-TSS (NM_030241)	promoter-TSS (NM_030241)	3	NM_001310725	67956	Mm.137966	NM_030241	ENSMUSG00000049327	Kmt5a	2410195B05Rik|AA617402|AW536475|PR-SET7|PR/SET07|Setd8	lysine methyltransferase 5A	protein-coding
D4H8_peak_7886	chr8	126826136	126826907	+	116	NA	Intergenic	Intergenic	119400	NM_024214	67952	Mm.6932	NM_024214	ENSMUSG00000093904	Tomm20	1810060K07Rik|BB284719|Gm19268|MAS20|MOM19|TOM20|mKIAA0016	translocase of outer mitochondrial membrane 20 homolog (yeast)	protein-coding
D4H8_peak_4654	chr2	122118031	122118370	+	115	NA	exon (NM_145531, exon 1 of 40)	exon (NM_145531, exon 1 of 40)	186	NM_145531	214585	Mm.222303	NM_145531	ENSMUSG00000033396	Spg11	6030465E24Rik|A330015I11|C530005A01Rik	spastic paraplegia 11	protein-coding
D4H8_peak_1545	chr11	106083930	106084531	+	115	NA	promoter-TSS (NM_011947)	promoter-TSS (NM_011947)	-672	NM_011947	26406	Mm.27041	NM_011947	ENSMUSG00000020700	Map3k3	AW548911|MAPKKK3|Mekk3|mKIAA4031	mitogen-activated protein kinase kinase kinase 3	protein-coding
D4H8_peak_4966	chr3	31093564	31094114	+	115	NA	Intergenic	CpG	-1219	NM_011386	20482	Mm.15406	NM_011386	ENSMUSG00000027660	Skil	Skir|SnoN|sno	SKI-like	protein-coding
D4H8_peak_7895	chr8	129234120	129234406	+	115	NA	promoter-TSS (NM_153780)	promoter-TSS (NM_153780)	-217	NM_153780	72139	Mm.426514	NM_153780	ENSMUSG00000071302	2610044O15Rik8	2610044O15Rik	RIKEN cDNA 2610044O15 gene	protein-coding
D4H8_peak_157	chr1	72805902	72806454	+	115	NA	Intergenic	Intergenic	-18302	NM_008342	16008	Mm.141936	NM_008342	ENSMUSG00000039323	Igfbp2	AI255832|IBP-2|Igfbp-2|mIGFBP-2	insulin-like growth factor binding protein 2	protein-coding
D4H8_peak_953	chr10	128525899	128526433	+	115	NA	promoter-TSS (NM_011843)	promoter-TSS (NM_011843)	-307	NM_011843	23943	Mm.66056	NM_011843	ENSMUSG00000025366	Esyt1	Fam62a|Mbc2|vp115	extended synaptotagmin-like protein 1	protein-coding
D4H8_peak_785	chr10	81292642	81293177	+	115	NA	promoter-TSS (NM_001146687)	promoter-TSS (NM_001146687)	-54	NM_001293647	18717	Mm.24222	NM_008844	ENSMUSG00000034902	Pip5k1c	AI115456|AI835305|Pip5kIgamma	phosphatidylinositol-4-phosphate 5-kinase, type 1 gamma	protein-coding
D4H8_peak_4385	chr2	32775438	32775734	+	115	NA	promoter-TSS (NM_001290563)	promoter-TSS (NM_001290563)	47	NM_177384	338348	Mm.475130	NM_177384	ENSMUSG00000039021	Ttc16	1200002K10Rik	tetratricopeptide repeat domain 16	protein-coding
D4H8_peak_3718	chr18	11351904	11352295	+	115	NA	Intergenic	Intergenic	-281177	NM_001252495	225182	Mm.154275	NM_175458	ENSMUSG00000041238	Rbbp8	9930104E21Rik|CtIP|RBBP-8|RIM|SAE2	retinoblastoma binding protein 8	protein-coding
D4H8_peak_2797	chr15	36793689	36794503	+	115	NA	intron (NM_011740, intron 1 of 6)	CpG-4850	442	NM_001253805	22631	Mm.3360	NM_011740	ENSMUSG00000022285	Ywhaz	1110013I11Rik|14-3-3zeta|AI596267|AL022924|AU020854	tyrosine 3-monooxygenase/tryptophan 5-monooxygenase activation protein, zeta polypeptide	protein-coding
D4H8_peak_3954	chr18	83656839	83657314	+	115	NA	Intergenic	Intergenic	-331192	NR_045361	70960	Mm.410834	NR_045361		4921531P14Rik	1700108N05Rik	RIKEN cDNA 4921531P14 gene	ncRNA
D4H8_peak_2023	chr12	113155891	113156388	+	115	NA	promoter-TSS (NM_134041)	promoter-TSS (NM_134041)	-282	NM_134041	104732	Mm.87616	NM_134041	ENSMUSG00000037466	4930427A07Rik	AA536649|mFLJ00116	RIKEN cDNA 4930427A07 gene	protein-coding
D4H8_peak_3599	chr17	56997081	56997591	+	115	NA	promoter-TSS (NM_025538)	promoter-TSS (NM_025538)	-3	NM_025538	66400	Mm.196150	NM_025538	ENSMUSG00000002661	Alkbh7	2310045B01Rik|2510008E23Rik|Abh7|Spata11	alkB homolog 7	protein-coding
D4H8_peak_192	chr1	84839575	84840478	+	115	NA	promoter-TSS (NM_133975)	promoter-TSS (NM_133975)	185	NM_025386	66153	Mm.381192	NM_025386	ENSMUSG00000073633	Fbxo36	0610008D19Rik|1110020F21Rik|2410002G19Rik|D1Ertd757e	F-box protein 36	protein-coding
D4H8_peak_1642	chr11	119491215	119491669	+	115	NA	promoter-TSS (NM_177394)	promoter-TSS (NM_177394)	95	NM_001164636	338371	Mm.271946	NM_177394	ENSMUSG00000039850	Endov	A730011L01Rik	endonuclease V	protein-coding
D4H8_peak_682	chr10	62486486	62487039	+	115	NA	promoter-TSS (NM_001113355)	promoter-TSS (NM_001113355)	43	NM_133672	30930	Mm.260703	NM_133672	ENSMUSG00000020078	Vps26a	AA407240|HB58|Vps26	VPS26 retromer complex component A	protein-coding
D4H8_peak_3134	chr16	22009183	22009641	+	115	NA	promoter-TSS (NM_029457)	promoter-TSS (NM_029457)	-72	NM_029457	75826	Mm.297431	NM_029457	ENSMUSG00000022855	Senp2	2310007L05Rik|4930538C18Rik|AI646780|AW554757|Smt3ip2|SuPr-1|mKIAA1331	SUMO/sentrin specific peptidase 2	protein-coding
D4H8_peak_5998	chr5	45493282	45493639	+	115	NA	promoter-TSS (NM_024434)	promoter-TSS (NM_024434)	86	NM_024434	66988	Mm.286830	NM_024434	ENSMUSG00000039682	Lap3	2410015L10Rik|AA410100|LAP-3|Lap|Lapep|Pep-7|Pep-S|Pep7|Peps	leucine aminopeptidase 3	protein-coding
D4H8_peak_4911	chr2	180119081	180119360	+	115	NA	promoter-TSS (NM_144500)	promoter-TSS (NM_144500)	-146	NM_144500	228983	Mm.253578	NM_144500	ENSMUSG00000039050	Osbpl2	C130070J12Rik|ORP-2|Orp2|mKIAA0772	oxysterol binding protein-like 2	protein-coding
D4H8_peak_797	chr10	82083324	82083611	+	115	NA	Intergenic	CpG	35340	NM_001024626	408062	Mm.391409	NM_001024626	ENSMUSG00000061371	Zfp873	-	zinc finger protein 873	protein-coding
D4H8_peak_7068	chr7	45589233	45589495	+	115	NA	3' UTR (NM_001243053, exon 12 of 12)	3' UTR (NM_001243053, exon 12 of 12)	-14188	NR_038166	71661	Mm.439894	NR_038165	ENSMUSG00000109644	0610005C13Rik	AI182092	RIKEN cDNA 0610005C13 gene	ncRNA
D4H8_peak_3902	chr18	67641300	67641906	+	115	NA	promoter-TSS (NM_001081073)	promoter-TSS (NM_001081073)	4	NM_134138	107047	Mm.150701	NM_134138	ENSMUSG00000024537	Psmg2	1700017I17Rik|AW545363|Clast3|Tnfsf5ip1	proteasome (prosome, macropain) assembly chaperone 2	protein-coding
D4H8_peak_8130	chr9	65196211	65196876	+	115	NA	Intergenic	Intergenic	-18147	NM_177460	214424	Mm.31129	NM_177460	ENSMUSG00000032392	Parp16	ARTD15|BC055447|C79952|PARP-16	poly (ADP-ribose) polymerase family, member 16	protein-coding
D4H8_peak_6585	chr6	83506590	83507014	+	115	NA	exon (NM_001162521, exon 1 of 6)	exon (NM_001162521, exon 1 of 6)	167	NM_013764	27369	Mm.42234	NM_013764	ENSMUSG00000014554	Dguok	dGK|dGK1|dGK2|dGK3	deoxyguanosine kinase	protein-coding
D4H8_peak_5276	chr3	130709468	130709675	+	114	NA	promoter-TSS (NM_025509)	promoter-TSS (NM_025509)	-127	NM_025509	66357	Mm.300697	NM_025509	ENSMUSG00000041084	Ostc	2310008M10Rik|5730557H03Rik	oligosaccharyltransferase complex subunit (non-catalytic)	protein-coding
D4H8_peak_417	chr1	171222487	171222752	+	114	NA	promoter-TSS (NM_001037170)	promoter-TSS (NM_001037170)	-105	NM_001037170	641376	Mm.288374	NM_001037170	ENSMUSG00000005674	Tomm40l	-	translocase of outer mitochondrial membrane 40 homolog-like (yeast)	protein-coding
D4H8_peak_7108	chr7	63970172	63971064	+	114	NA	Intergenic	MER46C|DNA|TcMar-Tigger	-31703	NM_021366	50794	Mm.240473	NM_021366	ENSMUSG00000052040	Klf13	0610043C13Rik|9430029L20Rik|Bteb3|FKLF-2|FKLF2|NSLP1|RFLAT-1|RFLAT1	Kruppel-like factor 13	protein-coding
D4H8_peak_4721	chr2	144555899	144556145	+	114	NA	promoter-TSS (NM_001252545)	promoter-TSS (NM_001252545)	-207	NM_001252544	27054	Mm.248492	NM_019787	ENSMUSG00000027429	Sec23b	-	SEC23 homolog B, COPII coat complex component	protein-coding
D4H8_peak_959	chr10	128696019	128696508	+	114	NA	promoter-TSS (NM_177411)	promoter-TSS (NM_177411)	5	NM_177411	19344	Mm.12815	NM_011229	ENSMUSG00000000711	Rab5b	C030027M18Rik	RAB5B, member RAS oncogene family	protein-coding
D4H8_peak_396	chr1	166002797	166003290	+	114	NA	promoter-TSS (NM_198932)	promoter-TSS (NM_198932)	-409	NM_198932	18986	Mm.245261	NM_011137	ENSMUSG00000026565	Pou2f1	2810482H01Rik|NF-A1|Oct-1|Oct1|Otf-1|Otf1	POU domain, class 2, transcription factor 1	protein-coding
D4H8_peak_5161	chr3	96269150	96269913	+	114	NA	promoter-TSS (NM_175666)	promoter-TSS (NM_175666)	-169	NM_175666	319189	Mm.297655	NM_175666	ENSMUSG00000105827	Hist2h2bb	H2b-616	histone cluster 2, H2bb	protein-coding
D4H8_peak_6862	chr7	13037931	13038320	+	114	NA	promoter-TSS (NM_145578)	promoter-TSS (NM_145578)	-147	NM_145578	22192	Mm.196580	NM_145578	ENSMUSG00000005575	Ube2m	2510040H03Rik|UBC12|Ubc-rs2	ubiquitin-conjugating enzyme E2M	protein-coding
D4H8_peak_2496	chr14	32085052	32085655	+	114	NA	promoter-TSS (NM_145460)	promoter-TSS (NM_145460)	-67	NR_104305	105638	Mm.2519	NM_172254	ENSMUSG00000021905	Dph3	DELGIP1|DelgipP1|Desr1|KTI11|Zcsl2	diphthamine biosynthesis 3	protein-coding
D4H8_peak_7638	chr8	70796815	70797555	+	114	NA	promoter-TSS (NR_106099)	promoter-TSS (NR_106099)	-950	NR_106099	102466823		NR_106099	ENSMUSG00000099031	Mir7240	Gm27487|mmu-mir-7240	microRNA 7240	ncRNA
D4H8_peak_3203	chr16	44139059	44139780	+	114	NA	promoter-TSS (NM_007508)	promoter-TSS (NM_007508)	-372	NM_001347239	72117	Mm.278726	NM_028108	ENSMUSG00000022698	Naa50	2600005K24Rik|2810441M03Rik|AW112078|Mak3|Mak3p|Nat13|Nat5|San	N(alpha)-acetyltransferase 50, NatE catalytic subunit	protein-coding
D4H8_peak_7575	chr8	47713579	47714498	+	114	NA	promoter-TSS (NM_172407)	promoter-TSS (NM_172407)	-107	NM_172407	70925	Mm.393807	NM_172407	ENSMUSG00000038069	Cdkn2aip	4921511I16Rik|AW208986|CARF	CDKN2A interacting protein	protein-coding
D4H8_peak_6719	chr6	117879554	117879954	+	114	NA	Intergenic	Intergenic	16677	NM_008616	22685	Mm.249661	NM_008616	ENSMUSG00000042097	Zfp239	Mok-2|Mok2|Znf239	zinc finger protein 239	protein-coding
D4H8_peak_3484	chr17	33890609	33890978	+	114	NA	promoter-TSS (NM_001195298)	promoter-TSS (NM_001195298)	-160	NM_001195298	100502766	Mm.335713	NM_001195298	ENSMUSG00000079553	Kifc1	100042970|Gm4137|HSET|KNSL2|Kifc5a|Knsl2a|Tctex-7|Tctex-7A|Tctex7|Tctex7a	kinesin family member C1	protein-coding
D4H8_peak_7409	chr7	139388650	139389059	+	114	NA	promoter-TSS (NM_001127363)	promoter-TSS (NM_001127363)	-255	NM_183144	212111	Mm.28308	NM_183144	ENSMUSG00000025477	Inpp5a	-	inositol polyphosphate-5-phosphatase A	protein-coding
D4H8_peak_6645	chr6	92092052	92092372	+	114	NA	promoter-TSS (NM_001347342)	promoter-TSS (NM_001347342)	-221	NM_001347342	22026	Mm.87062	NM_011630	ENSMUSG00000005893	Nr2c2	TAK1|Tr4|mKIAA4145	nuclear receptor subfamily 2, group C, member 2	protein-coding
D4H8_peak_6558	chr6	71830970	71831875	+	114	NA	5' UTR (NM_029673, exon 1 of 15)	5' UTR (NM_029673, exon 1 of 15)	102	NM_001253689	76614	Mm.235123	NM_029673	ENSMUSG00000052337	Immt	1700082C19Rik|D830041H16Rik|HMP|P87|P87/89|P89	inner membrane protein, mitochondrial	protein-coding
D4H8_peak_8254	chr9	106159917	106160223	+	114	NA	Intergenic	CpG	-1932	NM_001039586	235582	Mm.335420	NM_174846	ENSMUSG00000020258	Glyctk	6230410P16Rik|C430006L12	glycerate kinase	protein-coding
D4H8_peak_460	chr1	178405550	178406852	+	114	NA	intron (NM_026626, intron 1 of 6)	CpG	320	NM_026626	68226	Mm.252132	NM_026626	ENSMUSG00000026495	Efcab2	1700073K01Rik|D830011E08Rik	EF-hand calcium binding domain 2	protein-coding
D4H8_peak_229	chr1	92934290	92934684	+	114	NA	promoter-TSS (NM_011796)	promoter-TSS (NM_011796)	79	NM_011796	23830	Mm.294315	NM_011796	ENSMUSG00000026270	Capn10	AW049679|Capn8|mKIAA1845	calpain 10	protein-coding
D4H8_peak_2483	chr14	29178917	29179703	+	114	NA	intron (NM_009785, intron 12 of 37)	intron (NM_009785, intron 12 of 37)	161102	NM_176920	319476	Mm.95780	NM_176920	ENSMUSG00000045776	Lrtm1	A930016D02Rik	leucine-rich repeats and transmembrane domains 1	protein-coding
D4H8_peak_7781	chr8	106337893	106338224	+	114	NA	promoter-TSS (NM_021491)	promoter-TSS (NM_021491)	-70	NM_021491	58994	Mm.23298	NM_021491	ENSMUSG00000031906	Smpd3	4631433G07Rik|AI427456|AW537966|fro|nSMase2	sphingomyelin phosphodiesterase 3, neutral	protein-coding
D4H8_peak_7081	chr7	48131934	48132308	+	113	NA	Intergenic	IAPEY4_LTR|LTR|ERVK	36864	NM_207538	404239	Mm.377927	NM_207538	ENSMUSG00000070551	Mrgprb5	Mgrg11|MrgB5	MAS-related GPR, member B5	protein-coding
D4H8_peak_2205	chr13	54994531	54995106	+	113	NA	intron (NM_001311128, intron 2 of 14)	intron (NM_001311128, intron 2 of 14)	26001	NM_001206391	212032	Mm.267479	NM_001033245	ENSMUSG00000025877	Hk3	HK III|HK-III	hexokinase 3	protein-coding
D4H8_peak_3140	chr16	22857558	22857881	+	113	NA	promoter-TSS (NM_001190805)	promoter-TSS (NM_001190805)	-50	NM_001081368	70573	Mm.68291	NM_001081368	ENSMUSG00000004462	Tbccd1	5730478M09Rik|AU015083|BB165076	TBCC domain containing 1	protein-coding
D4H8_peak_2615	chr14	64652456	64652737	+	113	NA	promoter-TSS (NM_001081177)	promoter-TSS (NM_001081177)	65	NM_001081177	16554	Mm.23611	NM_001081177	ENSMUSG00000060012	Kif13b	5330429L19Rik|6030414C01|AI429803|C130021D12Rik|GAKIN	kinesin family member 13B	protein-coding
D4H8_peak_7198	chr7	96643625	96643985	+	113	NA	intron (NM_011858, intron 5 of 32)	intron (NM_011858, intron 5 of 32)	157744	NR_045874	791381	Mm.402112	NR_045874	ENSMUSG00000053049	Gm15413	ENSMUSG00000053049|OTTMUSG00000021246	predicted gene 15413	ncRNA
D4H8_peak_6947	chr7	27591650	27592442	+	113	NA	intron (NM_001110208, intron 1 of 13)	CpG	494	NM_001110208	11652	Mm.177194	NM_007434	ENSMUSG00000004056	Akt2	2410016A19Rik|AW554154|PKB|PKBbeta	thymoma viral proto-oncogene 2	protein-coding
D4H8_peak_7508	chr8	23208296	23208777	+	113	NA	promoter-TSS (NM_018743)	promoter-TSS (NM_018743)	-83	NM_018743	102247	Mm.200898	NM_018743	ENSMUSG00000031545	Gpat4	AU041707|AW545732|Agpat6|Tsarg7	glycerol-3-phosphate acyltransferase 4	protein-coding
D4H8_peak_2372	chr13	103773970	103774586	+	113	NA	Intergenic	CpG	-9696	NM_172592	218543	Mm.458176	NM_172592	ENSMUSG00000032621	Srek1	8430401B01|AI450757|AI462342|SRrp508|SRrp86|Sfrs12|Srsf12	splicing regulatory glutamine/lysine-rich protein 1	protein-coding
D4H8_peak_1035	chr11	20332514	20333325	+	113	NA	promoter-TSS (NM_018861)	promoter-TSS (NM_018861)	-206	NM_018861	55963	Mm.6379	NM_018861	ENSMUSG00000020142	Slc1a4	ASCT-1|ASCT1|AW045657|SATT	solute carrier family 1 (glutamate/neutral amino acid transporter), member 4	protein-coding
D4H8_peak_1615	chr11	116843248	116843827	+	113	NA	promoter-TSS (NM_028865)	promoter-TSS (NM_028865)	22	NM_028865	74319	Mm.429312	NM_028865	ENSMUSG00000090266	Mettl23	1110005A03Rik|1500035B17Rik|4933424L15Rik	methyltransferase like 23	protein-coding
D4H8_peak_6829	chr7	3629606	3629909	+	113	NA	promoter-TSS (NM_027328)	promoter-TSS (NM_027328)	172	NM_023524	69714	Mm.358730	NM_023524	ENSMUSG00000006335	Tfpt	2400004F01Rik|AI450389|Amida|FB1	TCF3 (E2A) fusion partner	protein-coding
D4H8_peak_3513	chr17	35134939	35135709	+	113	NA	promoter-TSS (NM_001252469)	promoter-TSS (NM_001252469)	146	NM_057171	224727	Mm.203962	NM_057171	ENSMUSG00000024392	Bag6	2410045D21Rik|AA408914|BAG-6|Bat3|D17H6S52E|G3|Scythe	BCL2-associated athanogene 6	protein-coding
D4H8_peak_6749	chr6	124805638	124806125	+	113	NA	Intergenic	Intergenic	-2780	NM_001306051	14794	Mm.261906	NM_013539	ENSMUSG00000038451	Spsb2	AI461677|C9|Grcc9|SSB2	splA/ryanodine receptor domain and SOCS box containing 2	protein-coding
D4H8_peak_4838	chr2	162931218	162931499	+	113	NA	promoter-TSS (NM_026499)	promoter-TSS (NM_026499)	-150	NM_026499	67996	Mm.24042	NM_026499	ENSMUSG00000016921	Srsf6	1210001E11Rik|AI314910|AW146126|Sfrs6	serine/arginine-rich splicing factor 6	protein-coding
D4H8_peak_2437	chr14	19986932	19987468	+	113	NA	Intergenic	Intergenic	-9951	NM_001285908	14702	Mm.41737	NM_010315	ENSMUSG00000043004	Gng2	-	guanine nucleotide binding protein (G protein), gamma 2	protein-coding
D4H8_peak_1058	chr11	28735080	28735376	+	113	NA	Intergenic	Intergenic	-10963	NR_030419	735308		NR_030419	ENSMUSG00000076318	Mir216b	Mirn216b|mir-216b	microRNA 216b	ncRNA
D4H8_peak_7587	chr8	57404968	57405832	+	113	NA	Intergenic	Intergenic	-50523	NM_009136	20284	Mm.12886	NM_009136	ENSMUSG00000031610	Scrg1	AW124307	scrapie responsive gene 1	protein-coding
D4H8_peak_7203	chr7	97579475	97579825	+	113	NA	promoter-TSS (NM_183251)	promoter-TSS (NM_183251)	-153	NM_001177945	66273	Mm.41583	NM_183251	ENSMUSG00000035642	Aamdc	1810020D17Rik|1810037D19Rik|LI2	adipogenesis associated Mth938 domain containing	protein-coding
D4H8_peak_7089	chr7	49305846	49306365	+	113	NA	intron (NM_175272, intron 1 of 37)	intron (NM_175272, intron 1 of 37)	59916	NM_175272	78286	Mm.333881	NM_175272	ENSMUSG00000052512	Nav2	5330421F07Rik|AU067780|BQ960892|HELAD1|POMFIL2|RAINB1|RAINB2|Unc53H2|mKIAA3015	neuron navigator 2	protein-coding
D4H8_peak_6850	chr7	6343722	6344157	+	113	NA	Intergenic	Intergenic	-13505	NM_001033249	213011	Mm.333558	NM_001033249	ENSMUSG00000030443	Zfp583	BC056221|Znf583	zinc finger protein 583	protein-coding
D4H8_peak_4430	chr2	49451149	49452147	+	113	NA	5' UTR (NM_172663, exon 1 of 14)	5' UTR (NM_172663, exon 1 of 14)	162	NM_172663	227867	Mm.29167	NM_172663	ENSMUSG00000069495	Epc2	5830499L14|D2Ertd694e	enhancer of polycomb homolog 2 (Drosophila)	protein-coding
D4H8_peak_6130	chr5	107869000	107869299	+	113	NA	intron (NM_007964, intron 1 of 17)	CpG	5958	NM_007964	14020	Mm.35796	NM_007964	ENSMUSG00000011831	Evi5	NB4S	ecotropic viral integration site 5	protein-coding
D4H8_peak_3150	chr16	25058964	25059501	+	113	NA	promoter-TSS (NR_040374)	promoter-TSS (NR_040374)	-407	NR_040374	319487	Mm.137341	NR_040374	ENSMUSG00000096960	A230028O05Rik	-	RIKEN cDNA A230028O05 gene	ncRNA
D4H8_peak_7035	chr7	44553589	44554015	+	113	NA	intron (NM_001285517, intron 1 of 9)	CpG-13068	163	NM_009473	22260	Mm.968	NM_009473	ENSMUSG00000060601	Nr1h2	AI194859|LXR|LXRB|LXRBSV|LXRbeta|NER1|OR-1|RIP15|UR|Unr|Unr2	nuclear receptor subfamily 1, group H, member 2	protein-coding
D4H8_peak_6076	chr5	92083442	92083927	+	113	NA	promoter-TSS (NM_011816)	promoter-TSS (NM_011816)	60	NM_001080795	23881	Mm.290530	NM_011816	ENSMUSG00000029405	G3bp2	AA409541|E430034L04Rik|G3BP|mKIAA0660	GTPase activating protein (SH3 domain) binding protein 2	protein-coding
D4H8_peak_2132	chr13	29986094	29986623	+	113	NA	promoter-TSS (NM_010093)	promoter-TSS (NM_010093)	-295	NM_010093	13557	Mm.268356	NM_010093	ENSMUSG00000016477	E2f3	E2F3b|E2f3a	E2F transcription factor 3	protein-coding
D4H8_peak_7439	chr7	143548858	143549383	+	112	NA	promoter-TSS (NM_008672)	promoter-TSS (NM_008672)	0	NM_008672	17955	Mm.294625	NM_008672	ENSMUSG00000059119	Nap1l4	2810410H14Rik|AI316776|D7Wsu30e|Nap2	nucleosome assembly protein 1-like 4	protein-coding
D4H8_peak_6082	chr5	93093100	93093445	+	112	NA	promoter-TSS (NM_001310669)	promoter-TSS (NM_001310669)	-144	NM_001310671	52398	Mm.394184	NM_001009818	ENSMUSG00000058013	Sept11	6230410I01Rik|AW548875|D5Ertd606e	septin 11	protein-coding
D4H8_peak_2595	chr14	62761114	62761584	+	112	NA	promoter-TSS (NM_008715)	promoter-TSS (NM_008715)	-237	NM_008715	18130	Mm.319684	NM_008715	ENSMUSG00000035161	Ints6	2900075H24Rik|AI480962|DICE1|Ddx26|HDB|Notch2l	integrator complex subunit 6	protein-coding
D4H8_peak_7705	chr8	84990044	84990475	+	112	NA	promoter-TSS (NM_001167991)	promoter-TSS (NM_001167991)	-336	NM_001167991	170833	Mm.247775	NM_133255	ENSMUSG00000052566	Hook2	A630054I03Rik	hook microtubule tethering protein 2	protein-coding
D4H8_peak_7008	chr7	37563521	37564083	+	112	NA	intron (NM_172385, intron 4 of 5)	intron (NM_172385, intron 4 of 5)	205950	NM_172385	243937	Mm.322505	NM_172385	ENSMUSG00000043456	Zfp536	9630010P11Rik|Znf536|mKIAA0390	zinc finger protein 536	protein-coding
D4H8_peak_7986	chr9	36767531	36767925	+	112	NA	promoter-TSS (NM_008408)	promoter-TSS (NM_008408)	-150	NM_008408	16430	Mm.2863	NM_008408	ENSMUSG00000032116	Stt3a	AA408947|BB081708|Itm1	STT3, subunit of the oligosaccharyltransferase complex, homolog A (S. cerevisiae)	protein-coding
D4H8_peak_801	chr10	82354223	82354533	+	112	NA	Intergenic	CpG	-113103	NM_001105557	237411		NM_172789	ENSMUSG00000062931	Zfp938	B230315N10Rik	zinc finger protein 938	protein-coding
D4H8_peak_3496	chr17	34119112	34119897	+	112	NA	non-coding (NR_037970, exon 1 of 13)	non-coding (NR_037970, exon 1 of 13)	396	NR_037970	14312	Mm.3444	NM_010238	ENSMUSG00000024335	Brd2	AW228947|D17H6S113E|Frg-1|Fsrg-1|Fsrg1|Nat|Ring3|Rnf3|mKIAA4005	bromodomain containing 2	protein-coding
D4H8_peak_3149	chr16	24393081	24393713	+	112	NA	promoter-TSS (NM_178665)	promoter-TSS (NM_178665)	47	NM_178665	210126	Mm.209385	NM_178665	ENSMUSG00000033306	Lpp	9430020K16Rik|AA959454|AU024130|B130055L10Rik|C79715|D630048H16	LIM domain containing preferred translocation partner in lipoma	protein-coding
D4H8_peak_2054	chr13	14062956	14063929	+	112	NA	promoter-TSS (NM_001331176)	promoter-TSS (NM_001331176)	46	NM_001331176	14593	Mm.148039	NM_010282	ENSMUSG00000021302	Ggps1	1810026C22Rik|9530089B04Rik|AI843169|C79210	geranylgeranyl diphosphate synthase 1	protein-coding
D4H8_peak_2955	chr15	87090199	87090677	+	112	NA	Intergenic	Intergenic	-453861	NM_001252310	106014	Mm.244319	NM_134096	ENSMUSG00000054863	Fam19a5	TAFA5|Tafa-5|Tara-5	family with sequence similarity 19, member A5	protein-coding
D4H8_peak_7380	chr7	131560369	131560619	+	112	NA	promoter-TSS (NM_001317350)	promoter-TSS (NM_001317350)	0	NM_001317350	12237	Mm.927	NM_009774	ENSMUSG00000066979	Bub3	AU019800|AU021329|AU043350|AW146323|C78067	BUB3 mitotic checkpoint protein	protein-coding
D4H8_peak_5478	chr4	54612215	54613060	+	112	NA	Intergenic	Intergenic	-335308	NM_172867	242466	Mm.102904	NM_172867	ENSMUSG00000060206	Zfp462	6030417H05|9430078C22Rik|Gt4-2|Zfpip	zinc finger protein 462	protein-coding
D4H8_peak_1443	chr11	96582238	96582668	+	112	NA	intron (NM_001033186, intron 4 of 12)	intron (NM_001033186, intron 4 of 12)	117862	NM_001177899	78473	Mm.395840	NM_001033186	ENSMUSG00000057058	Skap1	1700091G21Rik|Scap1|Skap-55	src family associated phosphoprotein 1	protein-coding
D4H8_peak_1316	chr11	77491356	77492093	+	112	NA	Intergenic	CpG	-1688	NM_001004144	216963	Mm.290182	NM_001004144	ENSMUSG00000011877	Git1	Cat-1|p95Cat	G protein-coupled receptor kinase-interactor 1	protein-coding
D4H8_peak_2936	chr15	83149065	83150139	+	112	NA	promoter-TSS (NM_178627)	promoter-TSS (NM_178627)	-43	NR_004432	104307	Mm.471434	NR_004432	ENSMUSG00000065176	Rnu12	-	RNA U12, small nuclear	snRNA
D4H8_peak_4148	chr19	41848137	41848638	+	112	NA	promoter-TSS (NM_177603)	promoter-TSS (NM_177603)	-255	NM_177603	212398	Mm.222723	NM_177603	ENSMUSG00000047604	Frat2	-	frequently rearranged in advanced T cell lymphomas 2	protein-coding
D4H8_peak_1665	chr11	120823884	120825109	+	112	NA	promoter-TSS (NM_007988)	promoter-TSS (NM_007988)	51	NM_007988	14104	Mm.236443	NM_007988	ENSMUSG00000025153	Fasn	A630082H08Rik|FAS	fatty acid synthase	protein-coding
D4H8_peak_1799	chr12	55080162	55080702	+	112	NA	promoter-TSS (NM_011899)	promoter-TSS (NM_011899)	-64	NM_011899	24067	Mm.471968	NM_011899	ENSMUSG00000073079	Srp54a	54kDa|Srp54	signal recognition particle 54A	protein-coding
D4H8_peak_2208	chr13	55189806	55190402	+	112	NA	Intergenic	Intergenic	-19678	NM_008739	18193	Mm.12964	NM_008739	ENSMUSG00000021488	Nsd1	AI528500|KMT3B	nuclear receptor-binding SET-domain protein 1	protein-coding
D4H8_peak_5517	chr4	72200729	72201186	+	112	NA	promoter-TSS (NM_001285532)	promoter-TSS (NM_001285532)	-64	NM_001285530	21885	Mm.278444	NM_011599	ENSMUSG00000008305	Tle1	C230057C06Rik|Estm14|Grg-1|Grg1|Tle4l	transducin-like enhancer of split 1	protein-coding
D4H8_peak_8178	chr9	78175582	78176134	+	112	NA	promoter-TSS (NR_040401)	promoter-TSS (NR_040401)	-56	NR_040401	320295	Mm.131285	NR_040401	ENSMUSG00000097574	C920006O11Rik	-	RIKEN cDNA C920006O11 gene	ncRNA
D4H8_peak_532	chr10	8886093	8886362	+	112	NA	promoter-TSS (NM_175155)	promoter-TSS (NM_175155)	-157	NM_175155	70097	Mm.338275	NM_175155	ENSMUSG00000015305	Sash1	1100001C18Rik|2500002E12Rik|A330076K04Rik|mKIAA0790	SAM and SH3 domain containing 1	protein-coding
D4H8_peak_8435	chrX	75514341	75514605	+	111	NA	intron (NM_011692, intron 1 of 5)	intron (NM_011692, intron 1 of 5)	176	NM_011692	22327	Mm.8294	NM_011692	ENSMUSG00000031197	Vbp1	VBP-1	von Hippel-Lindau binding protein 1	protein-coding
D4H8_peak_448	chr1	177441589	177442121	+	111	NA	Intergenic	CpG	-2806	NM_001012330	30928	Mm.330700	NM_013915	ENSMUSG00000063659	Zbtb18	RP58|Zfp238|Znf238	zinc finger and BTB domain containing 18	protein-coding
D4H8_peak_165	chr1	74505848	74506636	+	111	NA	promoter-TSS (NM_001310662)	promoter-TSS (NM_001310662)	182	NM_021383	58184	Mm.291708	NM_021383	ENSMUSG00000026174	Cnot9	2610007F23Rik|AI593551|Fl10|Rqcd1	CCR4-NOT transcription complex, subunit 9	protein-coding
D4H8_peak_6703	chr6	113326684	113327219	+	111	NA	promoter-TSS (NM_010957)	promoter-TSS (NM_010957)	-25	NM_010957	18294	Mm.43612	NM_010957	ENSMUSG00000030271	Ogg1	Mmh	8-oxoguanine DNA-glycosylase 1	protein-coding
D4H8_peak_6034	chr5	72913945	72914534	+	111	NA	promoter-TSS (NM_001113423)	promoter-TSS (NM_001113423)	-123	NM_153567	75991	Mm.121285	NM_153567	ENSMUSG00000036087	Slain2	5033405K12Rik|8030444K12Rik|AI596370	SLAIN motif family, member 2	protein-coding
D4H8_peak_7060	chr7	45367079	45367473	+	111	NA	promoter-TSS (NM_029741)	promoter-TSS (NM_029741)	43	NR_027802	50994	Mm.389897	NM_016664	ENSMUSG00000091510	Mtag2	MAG	metastasis associated gene 2	ncRNA
D4H8_peak_653	chr10	58323034	58323805	+	111	NA	promoter-TSS (NM_026148)	promoter-TSS (NM_026148)	-47	NM_026148	110829	Mm.57734	NM_026148	ENSMUSG00000019920	Lims1	2310016J22Rik|4921524A02Rik|AI507642|AU021743|AW551584|C430041B13Rik|Lims1l|PINCH|PINCH1	LIM and senescent cell antigen-like domains 1	protein-coding
D4H8_peak_5671	chr4	124477970	124478507	+	111	NA	intron (NR_040774, intron 2 of 3)	intron (NR_040774, intron 2 of 3)	7721	NR_040774	78460	Mm.452060	NR_040774		1700057H15Rik	-	RIKEN cDNA 1700057H15 gene	ncRNA
D4H8_peak_1948	chr12	100159413	100159636	+	111	NA	intron (NM_183155, intron 1 of 13)	intron (NM_183155, intron 1 of 13)	129	NM_183155	217827	Mm.224076	NM_183155	ENSMUSG00000021179	Nrde2	6720454P05Rik	nrde-2 necessary for RNA interference, domain containing	protein-coding
D4H8_peak_7343	chr7	127470550	127471646	+	111	NA	promoter-TSS (NM_145589)	promoter-TSS (NM_145589)	-516	NM_145589	233895	Mm.44183	NM_145589	ENSMUSG00000030822	Prr14	BC006909	proline rich 14	protein-coding
D4H8_peak_4528	chr2	91264955	91265266	+	111	NA	promoter-TSS (NM_001166024)	promoter-TSS (NM_001166024)	-5	NM_001166024	77038	Mm.43636	NM_023854	ENSMUSG00000027255	Arfgap2	2310032E02Rik|Zfp289	ADP-ribosylation factor GTPase activating protein 2	protein-coding
D4H8_peak_4982	chr3	36475488	36475952	+	111	NA	promoter-TSS (NR_105976)	promoter-TSS (NR_105976)	167	NM_009673	11747	Mm.1620	NM_009673	ENSMUSG00000027712	Anxa5	Anx5|R74653	annexin A5	protein-coding
D4H8_peak_8268	chr9	107587541	107587949	+	111	NA	promoter-TSS (NM_025903)	promoter-TSS (NM_025903)	27	NM_025903	15983	Mm.215335	NM_025903	ENSMUSG00000010048	Ifrd2	1810034A24Rik|AA470234|AI838527|SKMc15	interferon-related developmental regulator 2	protein-coding
D4H8_peak_2021	chr12	113014063	113014336	+	111	NA	promoter-TSS (NM_001291445)	promoter-TSS (NM_001291445)	-309	NM_001081170	217893	Mm.35754	NM_198165	ENSMUSG00000021143	Pacs2	6720425G15Rik|AW208651|AW489976|E230011J22|Pacs1l|mKIAA0602	phosphofurin acidic cluster sorting protein 2	protein-coding
D4H8_peak_1467	chr11	97987816	97988245	+	111	NA	Intergenic	MER5A|DNA|hAT-Charlie	-1584	NM_001163608	72324	Mm.39617	NM_028199	ENSMUSG00000017417	Plxdc1	2410003I07Rik|AI848450|Tem7	plexin domain containing 1	protein-coding
D4H8_peak_5087	chr3	87974120	87974484	+	111	NA	intron (NM_016701, intron 2 of 3)	intron (NM_016701, intron 2 of 3)	3209	NM_016701	18008	Mm.331129	NM_016701	ENSMUSG00000004891	Nes	AA166324|C78523|ESTM46	nestin	protein-coding
D4H8_peak_4308	chr2	25574614	25575215	+	111	NA	promoter-TSS (NM_029293)	promoter-TSS (NM_029293)	-43	NM_029293	75454	Mm.458079	NM_029293	ENSMUSG00000036504	Phpt1	1700008C22Rik|PHP|Php14	phosphohistidine phosphatase 1	protein-coding
D4H8_peak_3579	chr17	56036532	56036853	+	111	NA	promoter-TSS (NM_013664)	promoter-TSS (NM_013664)	-55	NM_013664	20405	Mm.1773	NM_013664	ENSMUSG00000003200	Sh3gl1	C77078|EEN|SH3P8|Sh3d2b	SH3-domain GRB2-like 1	protein-coding
D4H8_peak_4784	chr2	153741072	153741364	+	110	NA	promoter-TSS (NM_007896)	promoter-TSS (NM_007896)	-69	NM_007896	13589	Mm.143877	NM_007896	ENSMUSG00000027479	Mapre1	5530600P05Rik|AI462499|AI504412|AW260097|BIM1p|D2Ertd459e|Eb1	microtubule-associated protein, RP/EB family, member 1	protein-coding
D4H8_peak_5414	chr4	40853788	40854328	+	110	NA	5' UTR (NM_022305, exon 1 of 6)	5' UTR (NM_022305, exon 1 of 6)	479	NM_022305	14595	Mm.15622	NM_022305	ENSMUSG00000028413	B4galt1	B-1,4-GalT|B-1,4-GalT1|GalT|Ggtb|Ggtb2|b4Gal-T1|beta-1,4-GalT|beta-1,4-GalT1|beta4Gal-T1	UDP-Gal:betaGlcNAc beta 1,4- galactosyltransferase, polypeptide 1	protein-coding
D4H8_peak_7756	chr8	95331923	95332265	+	110	NA	promoter-TSS (NM_024467)	promoter-TSS (NM_024467)	-144	NM_024467	79233	Mm.350514	NM_024467	ENSMUSG00000046556	Zfp319	AI225750|AI413472|Znf319|mKIAA1388	zinc finger protein 319	protein-coding
D4H8_peak_6234	chr5	124425568	124425959	+	110	NA	intron (NM_001081203, intron 1 of 31)	CpG	151	NM_001081203	243272	Mm.23879	NM_001081203	ENSMUSG00000038095	Sbno1	9330180L10Rik|AI849128|AW557836|BC021875|Sbno|mSno1|sno	strawberry notch homolog 1 (Drosophila)	protein-coding
D4H8_peak_7173	chr7	82865669	82867119	+	110	NA	promoter-TSS (NM_175366)	promoter-TSS (NM_175366)	-939	NM_175366	108797	Mm.306789	NM_175366	ENSMUSG00000057706	Mex3b	4931439A04Rik|M-04814|Rkhd3|mKIAA2009	mex3 RNA binding family member B	protein-coding
D4H8_peak_6321	chr5	137786331	137786865	+	110	NA	5' UTR (NM_144913, exon 1 of 4)	5' UTR (NM_144913, exon 1 of 4)	103	NM_144913	231803	Mm.61193	NM_144913	ENSMUSG00000029726	Mepce	Bcdin3|D5Wsu46e	methylphosphate capping enzyme	protein-coding
D4H8_peak_7890	chr8	127466222	127466446	+	110	NA	intron (NM_001309391, intron 21 of 24)	intron (NM_001309391, intron 21 of 24)	166682	NM_001013580	93742	Mm.299254	NM_033620	ENSMUSG00000025812	Pard3	AA960621|AI256638|Asip|D8Ertd580e|Par-3|Par3|Pard-3|Pard3a|Phip	par-3 family cell polarity regulator	protein-coding
D4H8_peak_2990	chr15	97989715	97990230	+	110	NA	intron (NM_031163, intron 18 of 53)	intron (NM_031163, intron 18 of 53)	14752	NM_031163	12824	Mm.2423	NM_031163	ENSMUSG00000022483	Col2a1	Col2|Col2a|Col2a-1|Del1|Dmm|Lpk|Rgsc856	collagen, type II, alpha 1	protein-coding
D4H8_peak_6317	chr5	137533356	137533605	+	110	NA	promoter-TSS (NM_010312)	promoter-TSS (NM_010312)	-251	NM_010312	14693	Mm.30141	NM_010312	ENSMUSG00000029713	Gnb2	Gnb-2	guanine nucleotide binding protein (G protein), beta 2	protein-coding
D4H8_peak_5711	chr4	130107323	130107849	+	110	NA	promoter-TSS (NM_026441)	promoter-TSS (NM_026441)	30	NM_026441	67898	Mm.20818	NM_026441	ENSMUSG00000028779	Pef1	2600002E23Rik|Peflin	penta-EF hand domain containing 1	protein-coding
D4H8_peak_4678	chr2	128127384	128128065	+	110	NA	exon (NM_001284410, exon 1 of 4)	exon (NM_001284410, exon 1 of 4)	149	NM_001284410	12125	Mm.141083	NM_009754	ENSMUSG00000027381	Bcl2l11	1500006F24Rik|Bim|Bod|bcl2-L-11	BCL2-like 11 (apoptosis facilitator)	protein-coding
D4H8_peak_6639	chr6	91156338	91156666	+	110	NA	promoter-TSS (NM_144919)	promoter-TSS (NM_144919)	-313	NM_144919	232232	Mm.206218	NM_144919	ENSMUSG00000034245	Hdac11	-	histone deacetylase 11	protein-coding
D4H8_peak_551	chr10	18022165	18022420	+	110	NA	intron (NM_028440, intron 1 of 2)	intron (NM_028440, intron 1 of 2)	960	NM_028440	73112	Mm.276041	NM_028440	ENSMUSG00000078453	Abracl	1700028I04Rik|3110003A17Rik	ABRA C-terminal like	protein-coding
D4H8_peak_5097	chr3	88553098	88553605	+	110	NA	promoter-TSS (NM_033526)	promoter-TSS (NM_033526)	-365	NM_033526	94232	Mm.303059	NM_033526	ENSMUSG00000008604	Ubqln4	A1Up|A1u|AI663987|CIP75|UBIN	ubiquilin 4	protein-coding
D4H8_peak_1528	chr11	103115517	103116521	+	110	NA	promoter-TSS (NM_138753)	promoter-TSS (NM_138753)	-306	NM_138753	192231	Mm.8763	NM_138753	ENSMUSG00000048878	Hexim1	7330426E13Rik|CLP-1|Clp1|HIS1	hexamethylene bis-acetamide inducible 1	protein-coding
D4H8_peak_3705	chr18	6135945	6136549	+	110	NA	promoter-TSS (NM_001039692)	promoter-TSS (NM_001039692)	-149	NM_029277	75415	Mm.239675	NM_029277	ENSMUSG00000041225	Arhgap12	2810011M08Rik	Rho GTPase activating protein 12	protein-coding
D4H8_peak_3709	chr18	7626624	7627167	+	110	NA	promoter-TSS (NM_001161620)	promoter-TSS (NM_001161620)	-32	NM_001081287	75739	Mm.133293	NM_001081287	ENSMUSG00000057440	Mpp7	1110068J02Rik|2810038M04Rik|5430426E14Rik|AI415104|Gm955	membrane protein, palmitoylated 7 (MAGUK p55 subfamily member 7)	protein-coding
D4H8_peak_5777	chr4	138325692	138326218	+	110	NA	exon (NM_026880, exon 1 of 8)	exon (NM_026880, exon 1 of 8)	341	NM_026880	68943	Mm.18539	NM_026880	ENSMUSG00000028756	Pink1	1190006F07Rik|AU042772|AW557854|BRPK|mFLJ00387	PTEN induced putative kinase 1	protein-coding
D4H8_peak_864	chr10	98914349	98914558	+	109	NA	promoter-TSS (NM_026482)	promoter-TSS (NM_026482)	-699	NM_026482	67972	Mm.166944	NM_026482	ENSMUSG00000019943	Atp2b1	2810442I22Rik|E130111D10Rik|Pmca1	ATPase, Ca++ transporting, plasma membrane 1	protein-coding
D4H8_peak_3873	chr18	60605945	60606391	+	109	NA	intron (NM_177340, intron 1 of 2)	intron (NM_177340, intron 1 of 2)	3936	NM_001109975	104027	Mm.252321	NM_177340	ENSMUSG00000043079	Synpo	9030217H17Rik|9130229N11|9330140I15Rik|AW046661	synaptopodin	protein-coding
D4H8_peak_5683	chr4	126103206	126103847	+	109	NA	promoter-TSS (NM_028800)	promoter-TSS (NM_028800)	-431	NM_001145827	74178	Mm.440269	NM_028800	ENSMUSG00000042608	Stk40	2310004N11Rik|AI428792	serine/threonine kinase 40	protein-coding
D4H8_peak_4589	chr2	109989084	109989957	+	109	NA	intron (NM_172671, intron 2 of 17)	intron (NM_172671, intron 2 of 17)	-28297	NM_026613	68201	Mm.181767	NM_026613	ENSMUSG00000027160	Ccdc34	2810027O19Rik|4930522P10Rik|AI596202	coiled-coil domain containing 34	protein-coding
D4H8_peak_7317	chr7	126377462	126378018	+	109	NA	non-coding (NR_045537, exon 1 of 13)	non-coding (NR_045537, exon 1 of 13)	194	NM_023712	73658	Mm.11112	NM_023712	ENSMUSG00000030741	Spns1	2210013K02Rik|Spin1|Spinl	spinster homolog 1	protein-coding
D4H8_peak_5702	chr4	129335168	129336176	+	109	NA	promoter-TSS (NM_009030)	promoter-TSS (NM_009030)	-302	NM_009030	19646	Mm.12145	NM_009030	ENSMUSG00000057236	Rbbp4	RBAP48|mRbAp48	retinoblastoma binding protein 4	protein-coding
D4H8_peak_5025	chr3	54735100	54735457	+	109	NA	promoter-TSS (NM_025442)	promoter-TSS (NM_025442)	86	NM_001163570	69639	Mm.29253	NM_027148	ENSMUSG00000027752	Exosc8	2310032N20Rik|CIP3|mKIAA4013	exosome component 8	protein-coding
D4H8_peak_8181	chr9	78528075	78528304	+	109	NA	Intergenic	Intergenic	-46465	NM_010106	13627	Mm.138471	NM_010106	ENSMUSG00000037742	Eef1a1	-	eukaryotic translation elongation factor 1 alpha 1	protein-coding
D4H8_peak_7636	chr8	70760916	70761424	+	109	NA	promoter-TSS (NM_183170)	promoter-TSS (NM_183170)	-249	NM_183170	234384	Mm.213010	NM_183170	ENSMUSG00000035559	Mpv17l2	Fksg24	MPV17 mitochondrial membrane protein-like 2	protein-coding
D4H8_peak_1463	chr11	97744864	97745341	+	109	NA	promoter-TSS (NM_054051)	promoter-TSS (NM_054051)	205	NR_106180	102466256		NR_106180	ENSMUSG00000098919	Mir8102	Gm27795|mmu-mir-8102	microRNA 8102	ncRNA
D4H8_peak_8126	chr9	64811324	64811748	+	109	NA	5' UTR (NM_001162917, exon 2 of 35)	5' UTR (NM_001162917, exon 2 of 35)	525	NM_001162917	102442	Mm.222473	NM_176935	ENSMUSG00000053641	Dennd4a	AI115600|AI851943|F730015K02Rik	DENN/MADD domain containing 4A	protein-coding
D4H8_peak_1717	chr12	21417091	21417901	+	109	NA	promoter-TSS (NM_011739)	promoter-TSS (NM_011739)	-60	NM_011739	22630	Mm.289630	NM_011739	ENSMUSG00000076432	Ywhaq	2700028P07Rik|AA409740|AU021156|R74690	tyrosine 3-monooxygenase/tryptophan 5-monooxygenase activation protein, theta polypeptide	protein-coding
D4H8_peak_863	chr10	97313211	97313909	+	109	NA	Intergenic	Intergenic	-109918	NR_039547	100628616		NR_039547	ENSMUSG00000105557	Mir3966	mmu-mir-3966|mu-mir-3966	microRNA 3966	ncRNA
D4H8_peak_3656	chr17	80553414	80554035	+	109	NA	intron (NM_001033443, intron 3 of 9)	intron (NM_001033443, intron 3 of 9)	10110	NM_001033443	381113	Mm.329216	NM_001033443	ENSMUSG00000033966	Cdkl4	AU067824|Gm942	cyclin-dependent kinase-like 4	protein-coding
D4H8_peak_597	chr10	37666599	37667594	+	109	NA	Intergenic	Intergenic	-508678	NR_131035	75877	Mm.402094	NR_131035	ENSMUSG00000111234	4930591E09Rik	-	RIKEN cDNA 4930591E09 gene	ncRNA
D4H8_peak_1659	chr11	120572936	120573573	+	109	NA	promoter-TSS (NM_011032)	promoter-TSS (NM_011032)	-318	NM_011032	18453	Mm.16660	NM_011032	ENSMUSG00000025130	P4hb	ERp59|PDI|Pdia1|Thbp	prolyl 4-hydroxylase, beta polypeptide	protein-coding
D4H8_peak_3751	chr18	31759557	31759862	+	109	NA	promoter-TSS (NM_001242430)	promoter-TSS (NM_001242430)	-115	NM_153515	225339	Mm.290804	NM_153515	ENSMUSG00000041915	Ammecr1l	5430429D03Rik|AU022236|AU040755|AW111353|E230022H04Rik	AMME chromosomal region gene 1-like	protein-coding
D4H8_peak_784	chr10	81266673	81266938	+	109	NA	exon (NM_025317, exon 1 of 3)	exon (NM_025317, exon 1 of 3)	121	NM_025317	66047	Mm.43397	NM_025317	ENSMUSG00000034932	Mrpl54	0610008M19Rik|D10Sut1e	mitochondrial ribosomal protein L54	protein-coding
D4H8_peak_2275	chr13	70637747	70638237	+	109	NA	promoter-TSS (NM_144837)	promoter-TSS (NM_144837)	-358	NM_144837	218333	Mm.139738	NM_144837	ENSMUSG00000034525	Ice1	C77245|mKIAA0947	interactor of little elongation complex ELL subunit 1	protein-coding
D4H8_peak_778	chr10	81105883	81106651	+	109	NA	intron (NM_023138, intron 1 of 10)	CpG	352	NM_023138	26396	Mm.275436	NM_023138	ENSMUSG00000035027	Map2k2	AA589381|MEK2|MK2|Prkmk2	mitogen-activated protein kinase kinase 2	protein-coding
D4H8_peak_1687	chr12	8640812	8641097	+	109	NA	Intergenic	CpG	-33180	NM_001310519	80913	Mm.341243	NM_030723	ENSMUSG00000020594	Pum2	5730503J23Rik|Pumm2	pumilio RNA-binding family member 2	protein-coding
D4H8_peak_3947	chr18	80469660	80470551	+	109	NA	promoter-TSS (NM_026295)	promoter-TSS (NM_026295)	-438	NM_026295	67655	Mm.312893	NM_026295	ENSMUSG00000033323	Ctdp1	4930563P03Rik|AW553592	CTD (carboxy-terminal domain, RNA polymerase II, polypeptide A) phosphatase, subunit 1	protein-coding
D4H8_peak_5864	chr4	155223207	155223449	+	109	NA	promoter-TSS (NM_011385)	promoter-TSS (NM_011385)	-793	NM_011385	20481	Mm.28520	NM_011385	ENSMUSG00000029050	Ski	2310012I02Rik|2610001A11Rik|AA062172|AA589460|BC004088	ski sarcoma viral oncogene homolog (avian)	protein-coding
D4H8_peak_4777	chr2	153161308	153161556	+	109	NA	5' UTR (NM_133847, exon 1 of 18)	5' UTR (NM_133847, exon 1 of 18)	131	NM_133847	99237	Mm.330674	NM_133847	ENSMUSG00000068040	Tm9sf4	AA986553|AU045326|B930079E06|mKIAA0255	transmembrane 9 superfamily protein member 4	protein-coding
D4H8_peak_2	chr1	4857512	4857730	+	109	NA	promoter-TSS (NM_011541)	promoter-TSS (NM_011541)	-73	NM_001159750	21399	Mm.207263	NM_011541	ENSMUSG00000033813	Tcea1	S-II	transcription elongation factor A (SII) 1	protein-coding
D4H8_peak_7390	chr7	133709110	133709562	+	109	NA	promoter-TSS (NM_025392)	promoter-TSS (NM_025392)	3	NM_025392	66165	Mm.389983	NM_025392	ENSMUSG00000030983	Bccip	1110013J05Rik|TOK-1	BRCA2 and CDKN1A interacting protein	protein-coding
D4H8_peak_4429	chr2	48949250	48949902	+	109	NA	promoter-TSS (NM_001177313)	promoter-TSS (NM_001177313)	68	NM_029924	109241	Mm.440436	NM_029924	ENSMUSG00000036792	Mbd5	9430004D19Rik|AA536666|AI426407|C030040A15Rik|Gm1630|OTTMUSG00000012483	methyl-CpG binding domain protein 5	protein-coding
D4H8_peak_2805	chr15	38519303	38519800	+	109	NA	promoter-TSS (NM_001301688)	promoter-TSS (NM_001301688)	-285	NM_001301688	54375	Mm.250214	NM_018745	ENSMUSG00000037458	Azin1	1700085L02Rik|AZI|Oazi|Oazin	antizyme inhibitor 1	protein-coding
D4H8_peak_5507	chr4	65830618	65831211	+	109	NA	intron (NM_019514, intron 9 of 21)	intron (NM_019514, intron 9 of 21)	225928	NM_001161782	69807	Mm.22786	NM_053084	ENSMUSG00000051675	Trim32	1810045E12Rik|3f3|BBS11|Zfp117	tripartite motif-containing 32	protein-coding
D4H8_peak_2467	chr14	25317797	25318546	+	109	NA	Intergenic	Intergenic	-141014	NM_183208	328365	Mm.227484	NM_183208	ENSMUSG00000007817	Zmiz1	BC065120|E330020C23|ENSMUSG00000072684|Gm10397|I920194n01|Rai17|Zimp10	zinc finger, MIZ-type containing 1	protein-coding
D4H8_peak_4245	chr2	3512744	3513286	+	108	NA	promoter-TSS (NR_103465)	promoter-TSS (NR_103465)	-50	NM_177647	227526	Mm.211455	NM_177647	ENSMUSG00000039496	Cdnf	9330140G23|Armetl1	cerebral dopamine neurotrophic factor	protein-coding
D4H8_peak_2071	chr13	21326406	21327240	+	108	NA	Intergenic	Intergenic	14620	NM_145451	75512	Mm.46195	NM_145451	ENSMUSG00000004341	Gpx6	1700020G18Rik|Ry2d1|olfactory	glutathione peroxidase 6	protein-coding
D4H8_peak_1479	chr11	98968837	98969294	+	108	NA	intron (NM_001176528, intron 3 of 7)	intron (NM_001176528, intron 3 of 7)	8594	NM_001176528	19401	Mm.439744	NM_009024	ENSMUSG00000037992	Rara	Nr1b1|RAR|RARalpha1	retinoic acid receptor, alpha	protein-coding
D4H8_peak_8259	chr9	106367719	106368529	+	108	NA	promoter-TSS (NM_153459)	promoter-TSS (NM_153459)	-508	NM_153459	235584	Mm.275584	NM_153459	ENSMUSG00000053716	Dusp7	AU015694|Mkpx|Pyst2	dual specificity phosphatase 7	protein-coding
D4H8_peak_1190	chr11	62076773	62077076	+	108	NA	promoter-TSS (NM_001029936)	promoter-TSS (NM_001029936)	-100	NM_001029936	432572	Mm.438022	NM_001029936	ENSMUSG00000042331	Specc1	2810012G08Rik|B230396K10Rik|Cytsb	sperm antigen with calponin homology and coiled-coil domains 1	protein-coding
D4H8_peak_1919	chr12	86824037	86824480	+	108	NA	Intergenic	Intergenic	60556	NM_145836	238330	Mm.248358	NM_145836	ENSMUSG00000034168	Irf2bpl	6430527G18Rik|Eap1	interferon regulatory factor 2 binding protein-like	protein-coding
D4H8_peak_6982	chr7	30231891	30232273	+	108	NA	promoter-TSS (NM_027259)	promoter-TSS (NM_027259)	8	NM_027259	69920	Mm.440028	NM_027259	ENSMUSG00000019738	Polr2i	2810002B19Rik	polymerase (RNA) II (DNA directed) polypeptide I	protein-coding
D4H8_peak_6575	chr6	82652643	82653046	+	108	NA	promoter-TSS (NM_025882)	promoter-TSS (NM_025882)	21	NM_025882	66979	Mm.195753	NM_025882	ENSMUSG00000030042	Pole4	2400007P05Rik|5830430F06Rik	polymerase (DNA-directed), epsilon 4 (p12 subunit)	protein-coding
D4H8_peak_5020	chr3	52196483	52196880	+	108	NA	Intergenic	(GGGA)n|Simple_repeat|Simple_repeat	-71656	NM_019739	56458	Mm.29891	NM_019739	ENSMUSG00000044167	Foxo1	AI876417|Afxh|FKHR|Fkhr1|Foxo1a	forkhead box O1	protein-coding
D4H8_peak_5428	chr4	42949712	42950275	+	108	NA	Intergenic	CpG	-3101	NM_019874	56323	Mm.20437	NM_019874	ENSMUSG00000036052	Dnajb5	1110058L06Rik|AI462558|Hsc40|Hsp40-3	DnaJ heat shock protein family (Hsp40) member B5	protein-coding
D4H8_peak_73	chr1	43360486	43360771	+	108	NA	Intergenic	Intergenic	-85123	NM_010879	17974	Mm.389903	NM_010879	ENSMUSG00000066877	Nck2	4833426I10Rik|Grb4|NCKbeta|Nck-2	non-catalytic region of tyrosine kinase adaptor protein 2	protein-coding
D4H8_peak_7320	chr7	126475172	126475423	+	108	NA	promoter-TSS (NM_001289538)	promoter-TSS (NM_001289538)	-167	NM_001289538	20399	Mm.8538	NM_011363	ENSMUSG00000030733	Sh2b1	AI425885|C530001K22Rik|Irip|Psm|SH2-B|SH2-Bb|Sh2bpsm1|mKIAA1299	SH2B adaptor protein 1	protein-coding
D4H8_peak_6447	chr6	33060024	33060419	+	108	NA	promoter-TSS (NM_025336)	promoter-TSS (NM_025336)	-69	NM_025336	66075	Mm.21501	NM_025336	ENSMUSG00000053768	Chchd3	0610041L09Rik|1700039J09Rik|AW558177	coiled-coil-helix-coiled-coil-helix domain containing 3	protein-coding
D4H8_peak_1783	chr12	50120381	50120623	+	108	NA	Intergenic	Intergenic	528721	NM_008858	18760	Mm.133719	NM_008858	ENSMUSG00000002688	Prkd1	PKD|PKD1|Pkcm|Prkcm	protein kinase D1	protein-coding
D4H8_peak_2918	chr15	81399714	81400058	+	108	NA	promoter-TSS (NM_133726)	promoter-TSS (NM_133726)	-192	NM_133726	70356	Mm.180337	NM_133726	ENSMUSG00000022403	St13	1110007I03Rik|3110002K08Rik|AW555194|HIP|HOP|HSPABP|HSPABP1|PRO0786|SNC6|p48	suppression of tumorigenicity 13	protein-coding
D4H8_peak_8529	chrX	166510177	166510556	+	108	NA	5' UTR (NM_001007577, exon 1 of 5)	5' UTR (NM_001007577, exon 1 of 5)	112	NM_001007577	245695	Mm.336318	NM_001007577	ENSMUSG00000051224	Tceanc	A630018P17Rik|Gm390	transcription elongation factor A (SII) N-terminal and central domain containing	protein-coding
D4H8_peak_3075	chr16	8829492	8830035	+	108	NA	promoter-TSS (NM_001081400)	promoter-TSS (NM_001081400)	-337	NM_001081400	69053	Mm.390868	NM_001081400	ENSMUSG00000022507	1810013L24Rik	1110017P05Rik|3010002C02Rik|AA792997|AW124177|Gm19906|R74903	RIKEN cDNA 1810013L24 gene	protein-coding
D4H8_peak_6945	chr7	27507690	27508477	+	108	NA	exon (NM_019412, exon 5 of 6)	exon (NM_019412, exon 5 of 6)	8759	NM_198048	19153	Mm.10119	NM_019412	ENSMUSG00000053198	Prx	L-Periaxin	periaxin	protein-coding
D4H8_peak_1391	chr11	87462472	87463057	+	108	NA	intron (NM_001199293, intron 2 of 30)	PB1D9|SINE|Alu	35173	NM_001199293	83560	Mm.440758	NM_031386	ENSMUSG00000010342	Tex14	C85585	testis expressed gene 14	protein-coding
D4H8_peak_2614	chr14	64641950	64642752	+	108	NA	Intergenic	Intergenic	-10180	NM_001081177	16554	Mm.23611	NM_001081177	ENSMUSG00000060012	Kif13b	5330429L19Rik|6030414C01|AI429803|C130021D12Rik|GAKIN	kinesin family member 13B	protein-coding
D4H8_peak_1851	chr12	75669114	75669734	+	108	NA	intron (NM_028203, intron 1 of 1)	CpG	113	NM_028203	72338	Mm.341719	NM_028203	ENSMUSG00000045690	Wdr89	2600001A11Rik	WD repeat domain 89	protein-coding
D4H8_peak_6143	chr5	110770467	110771086	+	108	NA	promoter-TSS (NM_029337)	promoter-TSS (NM_029337)	-59	NM_029337	75560	Mm.270487	NM_029337	ENSMUSG00000029505	Ep400	1700020J09Rik|AU023439|mDomino|mKIAA1498|p400	E1A binding protein p400	protein-coding
D4H8_peak_422	chr1	171294587	171295021	+	108	NA	5' UTR (NM_025388, exon 2 of 7)	5' UTR (NM_025388, exon 2 of 7)	178	NM_025388	66155	Mm.2815	NM_025388	ENSMUSG00000062963	Ufc1	1110021H02Rik|AA062310|ESTM29	ubiquitin-fold modifier conjugating enzyme 1	protein-coding
D4H8_peak_1423	chr11	94044181	94045100	+	108	NA	intron (NM_001025429, intron 1 of 26)	intron (NM_001025429, intron 1 of 26)	435	NM_001025429	70834	Mm.260737	NM_027569	ENSMUSG00000020859	Spag9	3110018C07Rik|4733401I23Rik|4831406C20Rik|AW552012|JLP|JSAP2|JSAP2a|Jip4|Mapk8ip4|syd1	sperm associated antigen 9	protein-coding
D4H8_peak_1161	chr11	59068747	59069035	+	107	NA	intron (NM_199152, intron 38 of 89)	intron (NM_199152, intron 38 of 89)	67484	NM_001171512	380698	Mm.339542	NM_199152	ENSMUSG00000061462	Obscn	BC046431|Gm878|OTTMUSG00000005786|UNC89	obscurin, cytoskeletal calmodulin and titin-interacting RhoGEF	protein-coding
D4H8_peak_6950	chr7	27731353	27732418	+	107	NA	intron (NM_009560, intron 1 of 4)	intron (NM_009560, intron 1 of 4)	476	NM_029531	22718	Mm.66913	NM_009560	ENSMUSG00000037640	Zfp60	6330516O17Rik|AI426106|AI449354|Mfg-3|Mfg3	zinc finger protein 60	protein-coding
D4H8_peak_4340	chr2	29820357	29820733	+	107	NA	Intergenic	Intergenic	-6844	NM_026615	68205	Mm.20273	NM_026615	ENSMUSG00000069020	Urm1	2900073H19Rik	ubiquitin related modifier 1	protein-coding
D4H8_peak_517	chr1	194160701	194161422	+	107	NA	Intergenic	Intergenic	61698	NR_040477	74942	Mm.60689	NR_040477	ENSMUSG00000103692	4930503O07Rik	-	RIKEN cDNA 4930503O07 gene	ncRNA
D4H8_peak_6767	chr6	127717455	127718032	+	107	NA	intron (NM_201371, intron 4 of 9)	intron (NM_201371, intron 4 of 9)	51416	NM_201371	381813	Mm.39750	NM_201371	ENSMUSG00000030350	Prmt8	Hrmt1l3|Hrmt1l4	protein arginine N-methyltransferase 8	protein-coding
D4H8_peak_7771	chr8	105700842	105701526	+	107	NA	promoter-TSS (NM_019695)	promoter-TSS (NM_019695)	36	NM_001286344	56513	Mm.472753	NM_019695	ENSMUSG00000005699	Pard6a	0710008C04Rik|2610010A15Rik|PAR-6A|PAR6alpha|Par-6|Par6|Par6c|TAX40|Tip-40	par-6 family cell polarity regulator alpha	protein-coding
D4H8_peak_1444	chr11	96595934	96596855	+	107	NA	intron (NM_001033186, intron 4 of 12)	intron (NM_001033186, intron 4 of 12)	131803	NM_001177899	78473	Mm.395840	NM_001033186	ENSMUSG00000057058	Skap1	1700091G21Rik|Scap1|Skap-55	src family associated phosphoprotein 1	protein-coding
D4H8_peak_3695	chr18	3382961	3383214	+	107	NA	promoter-TSS (NM_029402)	promoter-TSS (NM_029402)	-138	NM_029402	71745	Mm.291707	NM_029402	ENSMUSG00000024231	Cul2	1300003D18Rik|4932411N15Rik|AI327301|mKIAA4106	cullin 2	protein-coding
D4H8_peak_2264	chr13	66905060	66905317	+	107	NA	promoter-TSS (NM_001177750)	promoter-TSS (NM_001177750)	162	NM_026219	67530	Mm.379136	NM_026219	ENSMUSG00000021520	Uqcrb	2210415M14Rik|QP-C|QPC|UQBC|UQBP|UQPC	ubiquinol-cytochrome c reductase binding protein	protein-coding
D4H8_peak_5595	chr4	114710438	114710675	+	107	NA	Intergenic	Intergenic	-111164	NR_033617	433746	Mm.388908	NR_033617	ENSMUSG00000055198	Gm12830	OTTMUSG00000008584	predicted gene 12830	ncRNA
D4H8_peak_8369	chrX	8252463	8252749	+	107	NA	promoter-TSS (NM_001290430)	promoter-TSS (NM_001290430)	-200	NM_001290430	54632	Mm.327529	NM_133991	ENSMUSG00000031171	Ftsj1	AI931847|Ftsj|Ftsjl|Sfc12	FtsJ RNA methyltransferase homolog 1 (E. coli)	protein-coding
D4H8_peak_1962	chr12	102757544	102757899	+	107	NA	promoter-TSS (NM_001142939)	promoter-TSS (NM_001142939)	89	NM_001142939	100859931	Mm.291222	NM_001142939	ENSMUSG00000041716	Gm20604	AK010878-Moap1	predicted gene 20604	protein-coding
D4H8_peak_5482	chr4	55005324	55005912	+	107	NA	intron (NM_172867, intron 1 of 12)	intron (NM_172867, intron 1 of 12)	57673	NM_172867	242466	Mm.102904	NM_172867	ENSMUSG00000060206	Zfp462	6030417H05|9430078C22Rik|Gt4-2|Zfpip	zinc finger protein 462	protein-coding
D4H8_peak_7592	chr8	60983385	60983935	+	107	NA	promoter-TSS (NM_173873)	promoter-TSS (NM_173873)	-349	NM_173873	12725	Mm.25263	NM_007711	ENSMUSG00000004319	Clcn3	Clc3	chloride channel, voltage-sensitive 3	protein-coding
D4H8_peak_1503	chr11	101627152	101628352	+	107	NA	promoter-TSS (NM_025654)	promoter-TSS (NM_025654)	-197	NM_025654	66599	Mm.41449	NM_025654	ENSMUSG00000010362	Rdm1	2410008M22Rik|AW212028|Rad52b	RAD52 motif 1	protein-coding
D4H8_peak_2671	chr14	76152207	76152888	+	107	NA	Intergenic	Intergenic	41656	NM_013745	27275	Mm.21138	NM_013745	ENSMUSG00000022009	Nufip1	Nufip	nuclear fragile X mental retardation protein interacting protein 1	protein-coding
D4H8_peak_7392	chr7	134114030	134114844	+	107	NA	intron (NM_007400, intron 3 of 22)	intron (NM_007400, intron 3 of 22)	110660	NM_007400	11489	Mm.439714	NM_007400	ENSMUSG00000054555	Adam12	Mltna	a disintegrin and metallopeptidase domain 12 (meltrin alpha)	protein-coding
D4H8_peak_6771	chr6	128424687	128424932	+	107	NA	exon (NM_133927, exon 1 of 12)	exon (NM_133927, exon 1 of 12)	101	NM_133927	101142	Mm.31345	NM_133927	ENSMUSG00000001518	Itfg2	2700050P07Rik|AI646725	integrin alpha FG-GAP repeat containing 2	protein-coding
D4H8_peak_7259	chr7	110164235	110164979	+	107	NA	Intergenic	Intergenic	42548	NM_009516	22390	Mm.287173	NM_009516	ENSMUSG00000031016	Wee1	Wee1A	WEE 1 homolog 1 (S. pombe)	protein-coding
D4H8_peak_12	chr1	10037945	10038401	+	107	NA	promoter-TSS (NM_013715)	promoter-TSS (NM_013715)	-14	NR_102282	26754	Mm.402384	NM_013715	ENSMUSG00000025917	Cops5	AI303502|CSN5|Jab1|Mov34|Sgn5	COP9 signalosome subunit 5	protein-coding
D4H8_peak_7072	chr7	45704182	45705250	+	107	NA	promoter-TSS (NM_016974)	promoter-TSS (NM_016974)	-531	NM_016974	13170	Mm.24222	NM_016974	ENSMUSG00000059824	Dbp	-	D site albumin promoter binding protein	protein-coding
D4H8_peak_1403	chr11	88235462	88236140	+	107	NA	Intergenic	Intergenic	31413	NM_001291272	64656	Mm.168680	NM_024174	ENSMUSG00000023723	Mrps23	D11Bwg1153e|MRP-S23|Rpms23|S23mt	mitochondrial ribosomal protein S23	protein-coding
D4H8_peak_146	chr1	68046901	68047762	+	107	NA	intron (NM_010154, intron 25 of 26)	intron (NM_010154, intron 25 of 26)	924304	NM_001080809	227231	Mm.343942	NM_001080809	ENSMUSG00000025991	Cps1	4732433M03Rik|CPS|D1Ucla3	carbamoyl-phosphate synthetase 1	protein-coding
D4H8_peak_4729	chr2	146325126	146325518	+	107	NA	intron (NM_001033348, intron 37 of 40)	intron (NM_001033348, intron 37 of 40)	66036	NR_040619	77806	Mm.392819	NR_040619	ENSMUSG00000085958	A930019D19Rik	-	RIKEN cDNA A930019D19 gene	ncRNA
D4H8_peak_153	chr1	72254788	72255711	+	107	NA	Intergenic	Intergenic	29065	NM_023523	111175	Mm.281738	NM_023523	ENSMUSG00000026189	Pecr	2400003B18Rik|TERP	peroxisomal trans-2-enoyl-CoA reductase	protein-coding
D4H8_peak_3912	chr18	71595413	71595656	+	107	NA	intron (NM_007831, intron 7 of 28)	intron (NM_007831, intron 7 of 28)	755535	NM_007831	13176	Mm.167882	NM_007831	ENSMUSG00000060534	Dcc	C030036D22Rik|Igdcc1	deleted in colorectal carcinoma	protein-coding
D4H8_peak_194	chr1	85090710	85091094	+	107	NA	intron (NM_213615, intron 5 of 6)	intron (NM_213615, intron 5 of 6)	18951	NM_213615	381287	Mm.487565	NM_213615	ENSMUSG00000089844	A530032D15Rik	Gm1888	RIKEN cDNA A530032D15Rik gene	protein-coding
D4H8_peak_7264	chr7	111249248	111249798	+	107	NA	Intergenic	Intergenic	-126848	NR_015573	75479	Mm.381620	NR_015573	ENSMUSG00000110424	1700012D14Rik	-	RIKEN cDNA 1700012D14 gene	ncRNA
D4H8_peak_5937	chr5	30711385	30711780	+	107	NA	promoter-TSS (NM_023047)	promoter-TSS (NM_023047)	-313	NM_023047	65254	Mm.27732	NM_023047	ENSMUSG00000029168	Dpysl5	CRAM|CRMP-5|Crmp5	dihydropyrimidinase-like 5	protein-coding
D4H8_peak_6748	chr6	124740728	124741484	+	107	NA	promoter-TSS (NM_013535)	promoter-TSS (NM_013535)	-27	NM_013535	14790	Mm.439877	NM_013535	ENSMUSG00000072772	Grcc10	2310033H05Rik|C10	gene rich cluster, C10 gene	protein-coding
D4H8_peak_7561	chr8	40610134	40610376	+	107	NA	intron (NM_001040699, intron 1 of 13)	IAPLTR2a|LTR|ERVK	24537	NM_001040699	54384	Mm.294871	NM_019433	ENSMUSG00000039431	Mtmr7	-	myotubularin related protein 7	protein-coding
D4H8_peak_2261	chr13	64432409	64432778	+	106	NA	promoter-TSS (NM_053180)	promoter-TSS (NM_053180)	40	NM_053180	105278	Mm.74982	NM_053180	ENSMUSG00000021483	Cdk20	4932702G04Rik|AU019450|AW558027|CDCH|Ccrk|PNQLARE|p42	cyclin-dependent kinase 20	protein-coding
D4H8_peak_1804	chr12	55926118	55926947	+	106	NA	Intergenic	Intergenic	90166	NM_001037756	52592	Mm.24761	NM_027867	ENSMUSG00000012076	Brms1l	0710008O11Rik|AI159718|BRMS1|D12Ertd407e	breast cancer metastasis-suppressor 1-like	protein-coding
D4H8_peak_5879	chr5	4104505	4104749	+	106	NA	promoter-TSS (NM_020010)	promoter-TSS (NM_020010)	70	NM_020010	13121	Mm.140158	NM_020010	ENSMUSG00000001467	Cyp51	AI426508|CYPLI|Cyp51a1|Ldm|P450-14DM|P450LI	cytochrome P450, family 51	protein-coding
D4H8_peak_4115	chr19	29100992	29101413	+	106	NA	promoter-TSS (NM_021525)	promoter-TSS (NM_021525)	-173	NM_021525	59028	Mm.28630	NM_021525	ENSMUSG00000024785	Rcl1	2310040A02Rik|AI789745|C76567|RPCL1|Rnac	RNA terminal phosphate cyclase-like 1	protein-coding
D4H8_peak_6101	chr5	100518109	100518699	+	106	NA	promoter-TSS (NM_012001)	promoter-TSS (NM_012001)	95	NM_012001	26891	Mm.957	NM_012001	ENSMUSG00000035297	Cops4	AW208976|D5Ertd774e	COP9 signalosome subunit 4	protein-coding
D4H8_peak_1399	chr11	88161075	88161391	+	106	NA	intron (NM_198013, intron 1 of 10)	intron (NM_198013, intron 1 of 10)	-8332	NM_001172099	103841	Mm.374846	NM_198013	ENSMUSG00000018378	Cuedc1	AI841487|C330016O16Rik	CUE domain containing 1	protein-coding
D4H8_peak_8038	chr9	49950434	49950923	+	106	NA	Intergenic	LTR78|LTR|ERV1	-151285	NM_001311065	17967	Mm.4974	NM_010875	ENSMUSG00000039542	Ncam1	CD56|E-NCAM|NCAM-1|Ncam	neural cell adhesion molecule 1	protein-coding
D4H8_peak_818	chr10	85022575	85023462	+	106	NA	Intergenic	Intergenic	79477	NM_010214	14202	Mm.46163	NM_010214	ENSMUSG00000050035	Fhl4	-	four and a half LIM domains 4	protein-coding
D4H8_peak_1446	chr11	96620920	96621331	+	106	NA	intron (NM_001033186, intron 4 of 12)	intron (NM_001033186, intron 4 of 12)	156430	NM_028965	74479	Mm.270781	NM_028965	ENSMUSG00000020876	Snx11	4933439F10Rik|A930041K09Rik|AI117694	sorting nexin 11	protein-coding
D4H8_peak_5776	chr4	138304684	138304990	+	106	NA	promoter-TSS (NM_007838)	promoter-TSS (NM_007838)	99	NM_007838	13200	Mm.7236	NM_007838	ENSMUSG00000028757	Ddost	-	dolichyl-di-phosphooligosaccharide-protein glycotransferase	protein-coding
D4H8_peak_411	chr1	170174683	170174980	+	106	NA	5' UTR (NM_133806, exon 1 of 11)	5' UTR (NM_133806, exon 1 of 11)	133	NM_001305045	107652	Mm.27969	NM_133806	ENSMUSG00000026670	Uap1	AA420407|AA437972|AGX-1|AGX-2|AGX1|AgX|ESTM38|SPAG2	UDP-N-acetylglucosamine pyrophosphorylase 1	protein-coding
D4H8_peak_5346	chr4	8666672	8667315	+	106	NA	Intergenic	Intergenic	-23413	NM_001277149	320790	Mm.138792	NM_001033395	ENSMUSG00000041235	Chd7	A730019I05Rik|Cycn|Cyn|Dz|Edy|Flo|GENA 47|GENA 60|Gena 52|Lda|Mt|Obt|Todo|WBE1|Whi|metis	chromodomain helicase DNA binding protein 7	protein-coding
D4H8_peak_7064	chr7	45459842	45460210	+	106	NA	promoter-TSS (NM_010240)	promoter-TSS (NM_010240)	-140	NM_010240	14325	Mm.30357	NM_010240	ENSMUSG00000050708	Ftl1	Ftl|Ftl-1|L-ferritin	ferritin light polypeptide 1	protein-coding
D4H8_peak_8455	chrX	101222322	101222597	+	106	NA	5' UTR (NM_001110310, exon 1 of 4)	5' UTR (NM_001110310, exon 1 of 4)	104	NM_001110310	55988	Mm.206949	NM_018875	ENSMUSG00000046032	Snx12	2610001F05Rik|AW045757|SDP8	sorting nexin 12	protein-coding
D4H8_peak_7831	chr8	120177453	120177830	+	106	NA	promoter-TSS (NM_001033980)	promoter-TSS (NM_001033980)	-172	NM_001033980	436062	Mm.334852	NM_001033980	ENSMUSG00000042269	Fam92b	1700120B06Rik	family with sequence similarity 92, member B	protein-coding
D4H8_peak_74	chr1	43360993	43361529	+	106	NA	Intergenic	Intergenic	-84490	NM_010879	17974	Mm.389903	NM_010879	ENSMUSG00000066877	Nck2	4833426I10Rik|Grb4|NCKbeta|Nck-2	non-catalytic region of tyrosine kinase adaptor protein 2	protein-coding
D4H8_peak_4694	chr2	131190507	131190771	+	106	NA	intron (NM_023117, intron 3 of 15)	intron (NM_023117, intron 3 of 15)	3691	NM_023117	12531	Mm.38444	NM_023117	ENSMUSG00000027330	Cdc25b	AI604853	cell division cycle 25B	protein-coding
D4H8_peak_2304	chr13	80885651	80886418	+	106	NA	intron (NM_001042591, intron 1 of 7)	CpG	2612	NM_001042591	105171	Mm.423137	NM_001042591	ENSMUSG00000074794	Arrdc3	AI450344|mKIAA1376	arrestin domain containing 3	protein-coding
D4H8_peak_4307	chr2	25546771	25547108	+	106	NA	promoter-TSS (NM_001290413)	promoter-TSS (NM_001290413)	1	NM_009422	22030	Mm.3399	NM_009422	ENSMUSG00000026942	Traf2	AI325259	TNF receptor-associated factor 2	protein-coding
D4H8_peak_5622	chr4	117189509	117190450	+	106	NA	Intergenic	U5|snRNA|snRNA	-7355	NM_134471	73804	Mm.247651	NM_134471	ENSMUSG00000028678	Kif2c	4930402F02Rik|ESTM5|Knsl6|MCAK|X83316	kinesin family member 2C	protein-coding
D4H8_peak_1774	chr12	44269161	44269754	+	106	NA	intron (NM_026164, intron 1 of 9)	CpG	303	NM_026164	67452	Mm.54126	NM_026164	ENSMUSG00000036257	Pnpla8	1200006O19Rik|AI467579|Ipla2(gamma)	patatin-like phospholipase domain containing 8	protein-coding
D4H8_peak_1756	chr12	31949308	31950887	+	106	NA	intron (NM_177993, intron 1 of 8)	CpG	438	NM_153198	73389	Mm.390461	NM_153198	ENSMUSG00000002996	Hbp1	1700058O05Rik|BE629963|C330012F01Rik|C86454	high mobility group box transcription factor 1	protein-coding
D4H8_peak_3667	chr17	84188006	84188565	+	105	NA	promoter-TSS (NM_001001806)	promoter-TSS (NM_001001806)	-338	NM_001001806	12193	Mm.259321	NM_001001806	ENSMUSG00000045817	Zfp36l2	Brf2|ERF2|Tis11d	zinc finger protein 36, C3H type-like 2	protein-coding
D4H8_peak_6914	chr7	24546903	24547202	+	105	NA	promoter-TSS (NM_009532)	promoter-TSS (NM_009532)	-98	NM_009532	22594	Mm.4347	NM_009532	ENSMUSG00000051768	Xrcc1	Xrcc-1	X-ray repair complementing defective repair in Chinese hamster cells 1	protein-coding
D4H8_peak_3792	chr18	38144798	38145191	+	105	NA	Intergenic	Intergenic	64768	NM_029357	75599	Mm.36560	NM_029357	ENSMUSG00000051375	Pcdh1	2010005A06Rik|AI585920	protocadherin 1	protein-coding
D4H8_peak_1949	chr12	100187230	100187989	+	105	NA	promoter-TSS (NR_045282)	promoter-TSS (NR_045282)	-359	NR_045282	100038378	Mm.387075	NR_045282	ENSMUSG00000072884	Gm10433	ENSMUSG00000072884	predicted gene 10433	ncRNA
D4H8_peak_4383	chr2	32750951	32751478	+	105	NA	intron (NR_045535, intron 9 of 12)	intron (NR_045535, intron 9 of 12)	-6020	NM_152800	30933	Mm.200695	NM_152800	ENSMUSG00000009563	Tor2a	Prosalusin	torsin family 2, member A	protein-coding
D4H8_peak_2551	chr14	54685949	54686969	+	105	NA	5' UTR (NM_021437, exon 1 of 2)	5' UTR (NM_021437, exon 1 of 2)	288	NM_021437	58248	Mm.197509	NM_021437	ENSMUSG00000040822	1700123O20Rik	MNCb-2990	RIKEN cDNA 1700123O20 gene	protein-coding
D4H8_peak_3052	chr15	103272566	103273104	+	105	NA	promoter-TSS (NM_019817)	promoter-TSS (NM_019817)	-83	NM_019817	56447	Mm.29473	NM_019817	ENSMUSG00000060992	Copz1	5930435A22Rik|AA407760|D4Ertd360e	coatomer protein complex, subunit zeta 1	protein-coding
D4H8_peak_7912	chr9	14275966	14276302	+	105	NA	promoter-TSS (NM_030261)	promoter-TSS (NM_030261)	-167	NM_030261	75747	Mm.325126	NM_030261	ENSMUSG00000032009	Sesn3	5630400E15Rik|BC003348|SEST3	sestrin 3	protein-coding
D4H8_peak_1290	chr11	73199088	73199325	+	105	NA	promoter-TSS (NM_031251)	promoter-TSS (NM_031251)	-187	NM_031251	83429	Mm.259852	NM_031251	ENSMUSG00000005949	Ctns	AI195360|AW049661	cystinosis, nephropathic	protein-coding
D4H8_peak_6439	chr6	30509406	30509801	+	105	NA	promoter-TSS (NM_027073)	promoter-TSS (NM_027073)	170	NM_001347087	72649	Mm.45418	NM_178625	ENSMUSG00000029782	Tmem209	2700094F01Rik|AI428435	transmembrane protein 209	protein-coding
D4H8_peak_2274	chr13	69611519	69611990	+	105	NA	promoter-TSS (NM_175283)	promoter-TSS (NM_175283)	-262	NM_145354	28114	Mm.260009	NM_145354	ENSMUSG00000021595	Nsun2	D13Wsu123e|Misu	NOL1/NOP2/Sun domain family member 2	protein-coding
D4H8_peak_316	chr1	134494620	134495007	+	105	NA	intron (NM_145510, intron 1 of 1)	CpG	153	NM_145510	98710	Mm.198119	NM_145510	ENSMUSG00000042229	Rabif	AI842864|AW549708|E130318E12Rik|MSS4|RASGFR3	RAB interacting factor	protein-coding
D4H8_peak_4972	chr3	33799781	33800079	+	105	NA	promoter-TSS (NM_025978)	promoter-TSS (NM_025978)	-253	NM_001290500	67120	Mm.275710	NM_025978	ENSMUSG00000027677	Ttc14	2700016E08Rik|4930434D01Rik|4931403I22Rik|4933402I15Rik|AI662468|AU014779|AW561908|cI-44|mKIAA1980	tetratricopeptide repeat domain 14	protein-coding
D4H8_peak_8217	chr9	96989412	96990341	+	105	NA	intron (NM_145134, intron 2 of 2)	intron (NM_145134, intron 2 of 2)	28479	NM_145134	211949	Mm.491271	NM_145134	ENSMUSG00000046997	Spsb4	D030068E18Rik|SSB-4|Ssb4	splA/ryanodine receptor domain and SOCS box containing 4	protein-coding
D4H8_peak_5121	chr3	90254106	90254492	+	105	NA	promoter-TSS (NM_028881)	promoter-TSS (NM_028881)	18	NM_028881	74343	Mm.35627	NM_028881	ENSMUSG00000027936	Crtc2	4632407F12Rik|Torc2|mTORC2	CREB regulated transcription coactivator 2	protein-coding
D4H8_peak_2739	chr14	118937656	118937903	+	105	NA	promoter-TSS (NM_008929)	promoter-TSS (NM_008929)	-153	NM_008929	100037258	Mm.12616	NM_008929	ENSMUSG00000022136	Dnajc3	AA408985|AU067833|Dnajc3a|Dnajc3b|Prkri|mp58|p58|p58IPK	DnaJ heat shock protein family (Hsp40) member C3	protein-coding
D4H8_peak_6030	chr5	67260594	67261024	+	105	NA	5' UTR (NM_001285452, exon 1 of 7)	5' UTR (NM_001285452, exon 1 of 7)	244	NM_030108	67878	Mm.23217	NM_028975	ENSMUSG00000037720	Tmem33	1110006G02Rik|1600019D15Rik|2410089A21Rik|2700052H22Rik|5430406L04Rik|AA388285|AI314185|AI426615|db83	transmembrane protein 33	protein-coding
D4H8_peak_4296	chr2	24975090	24975850	+	105	NA	promoter-TSS (NM_001031808)	promoter-TSS (NM_001031808)	-372	NM_001031808	107733	Mm.23010	NM_001031808	ENSMUSG00000036850	Mrpl41	MRP-L27|Rpml27	mitochondrial ribosomal protein L41	protein-coding
D4H8_peak_3097	chr16	16559244	16560188	+	105	NA	intron (NM_001301817, intron 1 of 16)	intron (NM_001301817, intron 1 of 16)	503	NM_139232	224014	Mm.256131	NM_139232	ENSMUSG00000022788	Fgd4	9030023J02Rik|9330209B17Rik|Frabp|ZFYVE6	FYVE, RhoGEF and PH domain containing 4	protein-coding
D4H8_peak_7335	chr7	127195690	127196034	+	105	NA	5' UTR (NM_001285907, exon 1 of 7)	5' UTR (NM_001285907, exon 1 of 7)	215	NM_001285906	70233	Mm.28050	NM_027353	ENSMUSG00000042502	Cd2bp2	1500011B02Rik|2410024K20Rik|AW048183	CD2 antigen (cytoplasmic tail) binding protein 2	protein-coding
D4H8_peak_7574	chr8	47674894	47675611	+	105	NA	promoter-TSS (NM_023503)	promoter-TSS (NM_023503)	-93	NM_023503	69260	Mm.430733	NM_023503	ENSMUSG00000063049	Ing2	2810011M06Rik|Ing1l|Ing2b|P33ING2	inhibitor of growth family, member 2	protein-coding
D4H8_peak_7562	chr8	41239271	41239997	+	105	NA	promoter-TSS (NM_023662)	promoter-TSS (NM_023662)	-125	NM_023662	18536	Mm.117896	NM_023662	ENSMUSG00000031592	Pcm1	2600002H09Rik|9430077F19Rik|C030044G17Rik	pericentriolar material 1	protein-coding
D4H8_peak_2255	chr13	64107148	64108003	+	105	NA	intron (NM_001001321, intron 7 of 11)	intron (NM_001001321, intron 7 of 11)	-18374	NM_008291	15487	Mm.5109	NM_008291	ENSMUSG00000033122	Hsd17b3	-	hydroxysteroid (17-beta) dehydrogenase 3	protein-coding
D4H8_peak_5	chr1	6729381	6729843	+	105	NA	promoter-TSS (NR_045189)	promoter-TSS (NR_045189)	-439	NR_045188	240690	Mm.234612	NM_173868	ENSMUSG00000033740	St18	AV348974|Myt3|NZF-3|Nzf3|mKIAA0535	suppression of tumorigenicity 18	protein-coding
D4H8_peak_247	chr1	104496274	104496683	+	105	NA	Intergenic	Intergenic	-272341	NM_011800	23836	Mm.103640	NM_011800	ENSMUSG00000050840	Cdh20	Cdh7	cadherin 20	protein-coding
D4H8_peak_6838	chr7	4739619	4740203	+	105	NA	promoter-TSS (NM_001115018)	promoter-TSS (NM_001115018)	-216	NM_146177	232811	Mm.247844	NM_146177	ENSMUSG00000059851	Kmt5c	BC024816|Suv4-20h2|Suv420h2	lysine methyltransferase 5C	protein-coding
D4H8_peak_6113	chr5	101665170	101665741	+	105	NA	promoter-TSS (NM_144955)	promoter-TSS (NM_144955)	-744	NM_144955	18096	Mm.193072	NM_144955	ENSMUSG00000035187	Nkx6-1	NKX6A|Nkx6.1	NK6 homeobox 1	protein-coding
D4H8_peak_1042	chr11	22286536	22287319	+	105	NA	promoter-TSS (NM_153078)	promoter-TSS (NM_153078)	-132	NM_153078	216565	Mm.491265	NM_153078	ENSMUSG00000042302	Ehbp1	AF424697|Flj21950|NACSIN	EH domain binding protein 1	protein-coding
D4H8_peak_2365	chr13	100743876	100744759	+	105	NA	intron (NM_001190264, intron 1 of 3)	CpG	342	NM_025369	66128	Mm.306173	NM_025369	ENSMUSG00000061474	Mrps36	1110018B13Rik|S36mt	mitochondrial ribosomal protein S36	protein-coding
D4H8_peak_3984	chr19	4811174	4812033	+	105	NA	promoter-TSS (NM_019869)	promoter-TSS (NM_019869)	31	NM_001290127	102902673	Mm.426069	NM_001290127	ENSMUSG00000096370	Gm21992	Rbm14-rbm4	predicted gene 21992	protein-coding
D4H8_peak_1644	chr11	119942515	119943098	+	105	NA	promoter-TSS (NM_001037755)	promoter-TSS (NM_001037755)	-286	NM_130862	108100	Mm.197534	NM_130862	ENSMUSG00000025372	Baiap2	IRSp53|R75030	brain-specific angiogenesis inhibitor 1-associated protein 2	protein-coding
D4H8_peak_803	chr10	82629473	82630086	+	104	NA	promoter-TSS (NR_037190)	promoter-TSS (NR_037190)	-59	NM_011561	21665	Mm.284252	NM_011561	ENSMUSG00000034674	Tdg	E130317C12Rik|JZA-3|Jza1	thymine DNA glycosylase	protein-coding
D4H8_peak_7946	chr9	21852376	21853016	+	104	NA	promoter-TSS (NM_177030)	promoter-TSS (NM_177030)	-61	NM_177030	319899	Mm.128153	NM_177030	ENSMUSG00000032198	Dock6	2410095B20Rik|4931431C02Rik|C330023D02Rik|mKIAA1395	dedicator of cytokinesis 6	protein-coding
D4H8_peak_3919	chr18	74778856	74779182	+	104	NA	promoter-TSS (NR_028560)	promoter-TSS (NR_028560)	-193	NM_177470	52538	Mm.245724	NM_177470	ENSMUSG00000036880	Acaa2	0610011L04Rik|AI255831|AI265397|D18Ertd240e	acetyl-Coenzyme A acyltransferase 2 (mitochondrial 3-oxoacyl-Coenzyme A thiolase)	protein-coding
D4H8_peak_733	chr10	79322040	79322466	+	104	NA	Intergenic	IAPEY4_LTR|LTR|ERVK	-34338	NM_001101572	624845	Mm.469866	NM_001101572	ENSMUSG00000091468	Vmn2r82	EG624845	vomeronasal 2, receptor 82	protein-coding
D4H8_peak_5093	chr3	88409889	88410353	+	104	NA	TTS (NM_001281795)	TTS (NM_001281795)	276	NM_025928	67037	Mm.36715	NM_025928	ENSMUSG00000028066	Pmf1	2600009M07Rik|AL033286|AW060657	polyamine-modulated factor 1	protein-coding
D4H8_peak_663	chr10	60105598	60106302	+	104	NA	promoter-TSS (NM_052994)	promoter-TSS (NM_052994)	-307	NM_052994	94214	Mm.153429	NM_052994	ENSMUSG00000058297	Spock2	AA407235|Gcap26|mKIAA0275	sparc/osteonectin, cwcv and kazal-like domains proteoglycan 2	protein-coding
D4H8_peak_6938	chr7	27258340	27258623	+	104	NA	promoter-TSS (NM_010950)	promoter-TSS (NM_010950)	-280	NM_010950	18223	Mm.458153	NM_010950	ENSMUSG00000063160	Numbl	nbl	numb-like	protein-coding
D4H8_peak_1831	chr12	70968523	70969192	+	104	NA	Intergenic	Intergenic	-5766	NM_001310595	19167	Mm.296338	NM_011184	ENSMUSG00000060073	Psma3	Lmpc8	proteasome (prosome, macropain) subunit, alpha type 3	protein-coding
D4H8_peak_8298	chr9	110304803	110305447	+	104	NA	promoter-TSS (NM_001081381)	promoter-TSS (NM_001081381)	-67	NM_001081381	72341	Mm.374250	NM_001081381	ENSMUSG00000054836	Elp6	2610001P13Rik|2610002I17Rik|AV159994|Tmem103	elongator acetyltransferase complex subunit 6	protein-coding
D4H8_peak_3068	chr16	4789992	4790271	+	104	NA	promoter-TSS (NM_025670)	promoter-TSS (NM_025670)	-196	NM_025670	66626	Mm.157648	NM_025670	ENSMUSG00000004071	Cdip1	2700048O17Rik|5730403B10Rik|AU018521|AW742692|CDIP	cell death inducing Trp53 target 1	protein-coding
D4H8_peak_7994	chr9	40638206	40638838	+	104	NA	Intergenic	Intergenic	-47442	NM_133733	71566	Mm.280560	NM_133733	ENSMUSG00000032024	Clmp	9030425E11Rik|ACAM|ASP5|AW557819	CXADR-like membrane protein	protein-coding
D4H8_peak_2806	chr15	38932459	38932956	+	104	NA	Intergenic	Intergenic	-1202	NM_080640	118452	Mm.233837	NM_080640		Baalc	2810457D07Rik	brain and acute leukemia, cytoplasmic	protein-coding
D4H8_peak_256	chr1	119648658	119649022	+	104	NA	5' UTR (NM_001113416, exon 1 of 17)	5' UTR (NM_001113416, exon 1 of 17)	160	NM_145506	226352	Mm.253156	NM_145506	ENSMUSG00000026383	Epb41l5	1700030C16Rik|AL022914|BE37|E230025E14Rik|Epb4.1l5|Lulu1|NBL5	erythrocyte membrane protein band 4.1 like 5	protein-coding
D4H8_peak_4177	chr19	45363438	45364098	+	104	NA	promoter-TSS (NM_001286466)	promoter-TSS (NM_001286466)	34	NM_001286465	12234	Mm.119717	NM_009771	ENSMUSG00000025217	Btrc	Beta-Trcp1|E3RS-IkappaB|E3RSIkappaB|FWD1|Fbw1a|HOS|Slimb|b-TrCP|beta-TrCP	beta-transducin repeat containing protein	protein-coding
D4H8_peak_3680	chr17	87613193	87614024	+	104	NA	Intergenic	Intergenic	-22371	NM_008532	17075	Mm.4259	NM_008532	ENSMUSG00000045394	Epcam	CD326|EGP|EGP-2|Egp314|Ep-CAM|EpCAM1|GA733-2|Ly74|TROP1|Tacsd1|Tacstd1|gp40	epithelial cell adhesion molecule	protein-coding
D4H8_peak_1755	chr12	31499620	31500113	+	104	NA	promoter-TSS (NM_001253847)	promoter-TSS (NM_001253847)	-250	NM_001253848	104836	Mm.273270	NM_134048	ENSMUSG00000020659	Cbll1	AI467391|Hakai|c-Cbl-like	Casitas B-lineage lymphoma-like 1	protein-coding
D4H8_peak_2708	chr14	101640229	101640750	+	104	NA	promoter-TSS (NM_001168592)	promoter-TSS (NM_001168592)	-18	NM_001168592	66200	Mm.250474	NM_001033132	ENSMUSG00000075486	Commd6	1110059J08Rik|1700063H17Rik	COMM domain containing 6	protein-coding
D4H8_peak_3381	chr17	17374300	17374499	+	104	NA	promoter-TSS (NM_025934)	promoter-TSS (NM_025934)	67	NM_025934	67045	Mm.35117	NM_025934	ENSMUSG00000023852	Riok2	2010110K24Rik|2410085M17Rik	RIO kinase 2 (yeast)	protein-coding
D4H8_peak_560	chr10	19907426	19907700	+	104	NA	exon (NM_008822, exon 1 of 10)	exon (NM_008822, exon 1 of 10)	111	NM_008822	18634	Mm.338363	NM_008822	ENSMUSG00000020003	Pex7	MmPEX7	peroxisomal biogenesis factor 7	protein-coding
D4H8_peak_1740	chr12	27575819	27576488	+	104	NA	Intergenic	Intergenic	-233435	NM_009234	20666	Mm.41702	NM_009234	ENSMUSG00000063632	Sox11	1110038H03Rik|6230403H02Rik|AI836553|end1	SRY (sex determining region Y)-box 11	protein-coding
D4H8_peak_6519	chr6	52152883	52153996	+	104	NA	Intergenic	Intergenic	4878	NM_001311118	15394	Mm.197	NM_010449	ENSMUSG00000029844	Hoxa1	ERA1|Hox-1.6	homeobox A1	protein-coding
D4H8_peak_2626	chr14	66868726	66869228	+	104	NA	promoter-TSS (NM_009955)	promoter-TSS (NM_009955)	127	NM_001034881	432870	Mm.425890	NM_001034881	ENSMUSG00000075553	Gm5464	EG432870	predicted gene 5464	protein-coding
D4H8_peak_4273	chr2	14054912	14055904	+	104	NA	intron (NM_001012396, intron 1 of 5)	CpG	627	NM_013935	30963	Mm.241205	NM_013935	ENSMUSG00000063275	Hacd1	Ptpla	3-hydroxyacyl-CoA dehydratase 1	protein-coding
D4H8_peak_5988	chr5	36988770	36989556	+	104	NA	promoter-TSS (NM_011716)	promoter-TSS (NM_011716)	-181	NM_011716	22393	Mm.20916	NM_011716	ENSMUSG00000039474	Wfs1	AI481085|wolframin	Wolfram syndrome 1 homolog (human)	protein-coding
D4H8_peak_8362	chrX	7898751	7899270	+	104	NA	promoter-TSS (NM_001252528)	promoter-TSS (NM_001252528)	-10	NM_001252528	54633	Mm.14616	NM_019478	ENSMUSG00000031157	Pqbp1	PQBP-1|Sfc2|npw38	polyglutamine binding protein 1	protein-coding
D4H8_peak_4019	chr19	6235926	6236294	+	103	NA	promoter-TSS (NM_198168)	promoter-TSS (NM_198168)	-270	NM_198168	225849	Mm.118076	NM_198168	ENSMUSG00000024777	Ppp2r5b	B'beta|BC026670	protein phosphatase 2, regulatory subunit B', beta	protein-coding
D4H8_peak_776	chr10	81060187	81060401	+	103	NA	promoter-TSS (NM_024499)	promoter-TSS (NM_024499)	-140	NM_024499	52551	Mm.30068	NM_024499	ENSMUSG00000004937	Sgta	5330427H01Rik|AI194281|D10Ertd190e|Sgt|Stg	small glutamine-rich tetratricopeptide repeat (TPR)-containing, alpha	protein-coding
D4H8_peak_2605	chr14	63606065	63606329	+	103	NA	promoter-TSS (NM_173393)	promoter-TSS (NM_173393)	-333	NM_173393	219149	Mm.32071	NM_173393	ENSMUSG00000035067	Xkr6	2700008G24Rik|BC024502|Xrg6	X-linked Kx blood group related 6	protein-coding
D4H8_peak_5903	chr5	21056135	21056484	+	103	NA	promoter-TSS (NM_011203)	promoter-TSS (NM_011203)	-512	NM_011203	19248	Mm.319117	NM_011203	ENSMUSG00000028771	Ptpn12	P19-PTP|PTP-P19|PTP-PEST|PTPG1	protein tyrosine phosphatase, non-receptor type 12	protein-coding
D4H8_peak_6188	chr5	115363117	115363443	+	103	NA	Intergenic	L2|LINE|L2	-14325	NM_007748	12861	Mm.43415	NM_007748	ENSMUSG00000041697	Cox6a1	VIaL	cytochrome c oxidase subunit VIa polypeptide 1	protein-coding
D4H8_peak_1195	chr11	62602669	62603103	+	103	NA	promoter-TSS (NR_028526)	promoter-TSS (NR_028526)	9	NR_030738	69221	Mm.270874	NR_030738	ENSMUSG00000086841	2410006H16Rik	-	RIKEN cDNA 2410006H16 gene	ncRNA
D4H8_peak_1784	chr12	51691912	51692162	+	103	NA	promoter-TSS (NM_001172098)	promoter-TSS (NM_001172098)	-123	NM_052973	94186	Mm.65979	NM_052973	ENSMUSG00000020954	Strn3	Gs2na|SG2NA	striatin, calmodulin binding protein 3	protein-coding
D4H8_peak_5734	chr4	133729822	133730303	+	103	NA	intron (NM_001080819, intron 1 of 19)	intron (NM_001080819, intron 1 of 19)	-12954	NR_106086	102465707		NR_106086	ENSMUSG00000104566	Mir7227	mmu-mir-7227	microRNA 7227	ncRNA
D4H8_peak_7070	chr7	45643502	45644301	+	103	NA	intron (NM_172418, intron 7 of 9)	intron (NM_172418, intron 7 of 9)	3924	NM_172418	74490	Mm.107442	NM_172418	ENSMUSG00000042918	Mamstr	2810022D01Rik|5430432N15Rik|AW743872|Mastr	MEF2 activating motif and SAP domain containing transcriptional regulator	protein-coding
D4H8_peak_8270	chr9	107635324	107635814	+	103	NA	promoter-TSS (NM_008138)	promoter-TSS (NM_008138)	-227	NM_008138	14678	Mm.196464	NM_008138	ENSMUSG00000032562	Gnai2	C76432|Galphai2|Gia|Gnai-2	guanine nucleotide binding protein (G protein), alpha inhibiting 2	protein-coding
D4H8_peak_7988	chr9	37053788	37054297	+	103	NA	intron (NM_001029838, intron 2 of 12)	intron (NM_001029838, intron 2 of 12)	93280	NM_148950	208076	Mm.260335	NM_148950	ENSMUSG00000035934	Pknox2	D230005H23Rik|Prep2	Pbx/knotted 1 homeobox 2	protein-coding
D4H8_peak_932	chr10	127063232	127063993	+	103	NA	promoter-TSS (NM_009870)	promoter-TSS (NM_009870)	9	NM_009870	12567	Mm.6839	NM_009870	ENSMUSG00000006728	Cdk4	Crk3	cyclin-dependent kinase 4	protein-coding
D4H8_peak_215	chr1	89082100	89082595	+	103	NA	intron (NM_133816, intron 1 of 5)	intron (NM_133816, intron 1 of 5)	11885	NM_133816	98402	Mm.170983	NM_133816	ENSMUSG00000036206	Sh3bp4	AI594717|AW227605|BOG25	SH3-domain binding protein 4	protein-coding
D4H8_peak_4072	chr19	10688828	10689160	+	103	NA	intron (NM_181403, intron 1 of 4)	CpG	179	NM_181403	107305	Mm.19091	NM_181403	ENSMUSG00000048832	Vps37c	5730409F24Rik|AU042646	vacuolar protein sorting 37C	protein-coding
D4H8_peak_8250	chr9	104262891	104263214	+	103	NA	promoter-TSS (NM_001163026)	promoter-TSS (NM_001163026)	-122	NM_001163026	235567	Mm.217256	NM_001163026	ENSMUSG00000032560	Dnajc13	D030002L11Rik|Gm1124|RME-8|Rme8|mKIAA0678	DnaJ heat shock protein family (Hsp40) member C13	protein-coding
D4H8_peak_6799	chr6	143099792	143100116	+	103	NA	5' UTR (NM_029897, exon 1 of 25)	5' UTR (NM_029897, exon 1 of 25)	198	NM_029897	74741	Mm.130260	NM_029081	ENSMUSG00000030279	C2cd5	5730419I09Rik|C030008B15Rik|CDP138	C2 calcium-dependent domain containing 5	protein-coding
D4H8_peak_3393	chr17	23673584	23673834	+	103	NA	promoter-TSS (NM_001008425)	promoter-TSS (NM_001008425)	61	NM_001008425	386612	Mm.328831	NM_001008425	ENSMUSG00000041319	Thoc6	F830014G06Rik|Wdr58	THO complex 6	protein-coding
D4H8_peak_5048	chr3	68271719	68272106	+	103	NA	intron (NM_001113420, intron 1 of 6)	intron (NM_001113420, intron 1 of 6)	-196271	NM_001282045	30953	Mm.331064	NM_013928	ENSMUSG00000027777	Schip1	Nf2ip|Schip-1	schwannomin interacting protein 1	protein-coding
D4H8_peak_4542	chr2	93176587	93177413	+	103	NA	Intergenic	Intergenic	-10584	NM_001025246	277414	Mm.41033	NM_001025246	ENSMUSG00000068735	Trp53i11	Tp53i11	transformation related protein 53 inducible protein 11	protein-coding
D4H8_peak_7838	chr8	120416599	120417260	+	103	NA	Intergenic	Intergenic	-71937	NM_198671	382034	Mm.334856	NM_198671	ENSMUSG00000031822	Gse1	2210013I18Rik|mKIAA0182	genetic suppressor element 1, coiled-coil protein	protein-coding
D4H8_peak_1338	chr11	79992673	79993250	+	103	NA	promoter-TSS (NM_001163018)	promoter-TSS (NM_001163018)	-145	NM_001163018	52615	Mm.283410	NM_199196	ENSMUSG00000017548	Suz12	2610028O16Rik|AI195385|AU016842|AW536442|D11Ertd530e|mKIAA0160	suppressor of zeste 12 homolog (Drosophila)	protein-coding
D4H8_peak_3420	chr17	25273419	25274283	+	103	NA	promoter-TSS (NR_027452)	promoter-TSS (NR_027452)	63	NM_001177609	22196	Mm.240044	NM_011665	ENSMUSG00000015120	Ube2i	5830467E05Rik|F830028O17Rik|UBC9|Ubce2i|Ubce9	ubiquitin-conjugating enzyme E2I	protein-coding
D4H8_peak_3809	chr18	43509523	43510047	+	103	NA	Intergenic	Intergenic	-71499	NM_001291455	22240	Mm.8180	NM_009468	ENSMUSG00000024501	Dpysl3	CRMP-4|DRP-3|TUC4|ULIP-1|Ulip|Ulip1	dihydropyrimidinase-like 3	protein-coding
D4H8_peak_3594	chr17	56716989	56717957	+	103	NA	promoter-TSS (NM_027244)	promoter-TSS (NM_027244)	226	NM_001166474	106639	Mm.37290	NM_178926	ENSMUSG00000054723	Vmac	AI662250	vimentin-type intermediate filament associated coiled-coil protein	protein-coding
D4H8_peak_1719	chr12	24651144	24652085	+	103	NA	intron (NM_178357, intron 1 of 3)	CpG	243	NM_178357	194655	Mm.9616	NM_178357	ENSMUSG00000020653	Klf11	9830142A17|D12Ertd427e|Tieg2|Tieg2b|Tieg3	Kruppel-like factor 11	protein-coding
D4H8_peak_6325	chr5	138171023	138171888	+	103	NA	promoter-TSS (NM_021392)	promoter-TSS (NM_021392)	407	NM_008568	17220	Mm.378965	NM_008568	ENSMUSG00000029730	Mcm7	AI747533|Mcmd7|mCDC47	minichromosome maintenance complex component 7	protein-coding
D4H8_peak_2522	chr14	48073448	48074559	+	103	NA	Intergenic	Intergenic	-46866	NM_033602	93834	Mm.296457	NM_033602	ENSMUSG00000021846	Peli2	AW047589|BB129927	pellino 2	protein-coding
D4H8_peak_3839	chr18	54822219	54822433	+	103	NA	Intergenic	Intergenic	167854	NM_175751	269023	Mm.192984	NM_175751	ENSMUSG00000052713	Zfp608	4932417D18Rik|D430007A19Rik|Znf608	zinc finger protein 608	protein-coding
D4H8_peak_3632	chr17	72836290	72836747	+	103	NA	promoter-TSS (NM_027166)	promoter-TSS (NM_027166)	-186	NM_027166	383295	Mm.277533	NM_027166	ENSMUSG00000039770	Ypel5	2310076K21Rik|CGI-127	yippee-like 5 (Drosophila)	protein-coding
D4H8_peak_770	chr10	80798297	80798566	+	103	NA	promoter-TSS (NM_013651)	promoter-TSS (NM_013651)	195	NM_023900	78670	Mm.41479	NM_023900	ENSMUSG00000035278	Plekhj1	9530063M10Rik	pleckstrin homology domain containing, family J member 1	protein-coding
D4H8_peak_3297	chr16	91484920	91485210	+	103	NA	promoter-TSS (NM_010508)	promoter-TSS (NM_010508)	-150	NM_010508	15975	Mm.502	NM_010508	ENSMUSG00000022967	Ifnar1	CD118|Ifar|Ifnar|Ifrc|Infar	interferon (alpha and beta) receptor 1	protein-coding
D4H8_peak_4107	chr19	26930392	26930694	+	103	NA	Intergenic	MLTR14|LTR|ERV1	44618	NM_001033407	329047	Mm.293289	NM_001033407	ENSMUSG00000074913	Gm815	-	predicted gene 815	protein-coding
D4H8_peak_3289	chr16	91187306	91187560	+	102	NA	Intergenic	Intergenic	-38117	NM_016967	50913	Mm.37289	NM_016967	ENSMUSG00000039830	Olig2	AI604895|Bhlhb1|Olg-2|Oligo2|RK17|bHLHe19	oligodendrocyte transcription factor 2	protein-coding
D4H8_peak_7304	chr7	121697452	121697947	+	102	NA	intron (NM_001033173, intron 1 of 15)	intron (NM_001033173, intron 1 of 15)	9554	NM_001033173	76179	Mm.122538	NM_001033173	ENSMUSG00000063317	Usp31	6330567E21Rik|mKIAA1203	ubiquitin specific peptidase 31	protein-coding
D4H8_peak_1595	chr11	115536178	115536490	+	102	NA	promoter-TSS (NM_133354)	promoter-TSS (NM_133354)	-104	NM_133354	170930	Mm.29923	NM_133354	ENSMUSG00000020738	Sumo2	SUMO-2|Smt3A|Smt3b|Smt3h2	small ubiquitin-like modifier 2	protein-coding
D4H8_peak_4239	chr19	61226860	61227707	+	102	NA	exon (NM_009970, exon 2 of 12)	exon (NM_009970, exon 2 of 12)	1135	NM_009970	12982	Mm.287228	NM_009970	ENSMUSG00000059326	Csf2ra	CD116|Csfgmra|GM-CSF-Ra|GM-CSFR	colony stimulating factor 2 receptor, alpha, low-affinity (granulocyte-macrophage)	protein-coding
D4H8_peak_3540	chr17	46160237	46161029	+	102	NA	promoter-TSS (NM_019581)	promoter-TSS (NM_019581)	-399	NM_019581	56055	Mm.22147	NM_019581	ENSMUSG00000023952	Gtpbp2	nmf205	GTP binding protein 2	protein-coding
D4H8_peak_2753	chr15	3995497	3996036	+	102	NA	promoter-TSS (NR_045740)	promoter-TSS (NR_045740)	-14	NM_145930	106064	Mm.21299	NM_145930	ENSMUSG00000041935	AW549877	AI195826	expressed sequence AW549877	protein-coding
D4H8_peak_611	chr10	40883132	40883762	+	102	NA	promoter-TSS (NM_027879)	promoter-TSS (NM_027879)	-87	NM_031877	83767	Mm.41353	NM_031877	ENSMUSG00000019831	Wasf1	AI195380|AI838537|Scar|WAVE|WAVE-1	WAS protein family, member 1	protein-coding
D4H8_peak_4145	chr19	41670860	41671257	+	102	NA	intron (NM_015748, intron 4 of 36)	intron (NM_015748, intron 4 of 36)	72798	NM_015748	20562	Mm.39155	NM_015748	ENSMUSG00000025020	Slit1	Slil1|mKIAA0813	slit homolog 1 (Drosophila)	protein-coding
D4H8_peak_8128	chr9	65162763	65163399	+	102	NA	intron (NM_008988, intron 2 of 13)	CpG	21892	NM_008988	19289	Mm.41529	NM_008988	ENSMUSG00000032394	Igdcc3	2810401C09Rik|AI851425|Punc|WI-14920	immunoglobulin superfamily, DCC subclass, member 3	protein-coding
D4H8_peak_2892	chr15	78406175	78406713	+	102	NA	promoter-TSS (NM_138670)	promoter-TSS (NM_138670)	-268	NM_001162493	246221	Mm.294215	NM_138670	ENSMUSG00000071711	Mpst	Mst	mercaptopyruvate sulfurtransferase	protein-coding
D4H8_peak_3593	chr17	56673137	56673366	+	102	NA	promoter-TSS (NM_027933)	promoter-TSS (NM_027933)	26	NR_045519	71810	Mm.29608	NM_027933	ENSMUSG00000002372	Ranbp3	2610024N24Rik|AA408221	RAN binding protein 3	protein-coding
D4H8_peak_4717	chr2	144011192	144011507	+	102	NA	promoter-TSS (NM_133626)	promoter-TSS (NM_133626)	-86	NM_024281	81910	Mm.13705	NM_024281	ENSMUSG00000027422	Rrbp1	1700087N07Rik|5730465C04Rik|ES/130|mKIAA1398|mRRp0|mRRp1.8|mRRp10|mRRp15a|mRRp15b|mRRp16.8|mRRp2|mRRp41|mRRp47|mRRp5.4|p180	ribosome binding protein 1	protein-coding
D4H8_peak_2103	chr13	23562437	23563321	+	102	NA	promoter-TSS (NM_178205)	promoter-TSS (NM_178205)	-514	NM_178205	319151	Mm.261658	NM_178205	ENSMUSG00000069273	Hist1h3e	H3-f|H3.1	histone cluster 1, H3e	protein-coding
D4H8_peak_1285	chr11	72690006	72690235	+	102	NA	intron (NM_009671, intron 1 of 24)	CpG	118	NM_009671	11736	Mm.10313	NM_009671	ENSMUSG00000020790	Ankfy1	Ankhzn|ZFYVE14|mKIAA1255	ankyrin repeat and FYVE domain containing 1	protein-coding
D4H8_peak_2967	chr15	89429339	89430002	+	102	NA	non-coding (NR_004843, exon 1 of 27)	non-coding (NR_004843, exon 1 of 27)	257	NM_007692	12651	Mm.485045	NM_007692	ENSMUSG00000022617	Chkb	Chetk|Chkl|Ck|Ck/Ek|Ck/Ek-beta|Ckb|Ckekb|Ek	choline kinase beta	protein-coding
D4H8_peak_3456	chr17	29032112	29032886	+	102	NA	promoter-TSS (NM_013663)	promoter-TSS (NM_013663)	-161	NM_013663	20383	Mm.6787	NM_013663	ENSMUSG00000071172	Srsf3	AL024116|Sfrs3|X16	serine/arginine-rich splicing factor 3	protein-coding
D4H8_peak_4764	chr2	152105476	152105703	+	102	NA	promoter-TSS (NM_029688)	promoter-TSS (NM_029688)	65	NM_029688	76650	Mm.218639	NM_029688	ENSMUSG00000032802	Srxn1	1700127B04Rik|AI854065|AW488194|Npn3|Srx|Srx1|TX01	sulfiredoxin 1 homolog (S. cerevisiae)	protein-coding
D4H8_peak_2307	chr13	81656718	81657698	+	102	NA	promoter-TSS (NM_030257)	promoter-TSS (NM_030257)	-598	NM_030257	80289	Mm.259969	NM_030257	ENSMUSG00000035840	Lysmd3	1110030H10Rik|BC003322	LysM, putative peptidoglycan-binding, domain containing 3	protein-coding
D4H8_peak_3735	chr18	21001325	21001804	+	102	NA	promoter-TSS (NM_207623)	promoter-TSS (NM_207623)	264	NM_019706	56515	Mm.253542	NM_019706	ENSMUSG00000024317	Rnf138	2410015A17Rik|2810480D20Rik|STRIN|Trif|Trif-d	ring finger protein 138	protein-coding
D4H8_peak_4992	chr3	40846694	40846891	+	102	NA	promoter-TSS (NM_028140)	promoter-TSS (NM_028140)	62	NM_028140	72175	Mm.130610	NM_028140	ENSMUSG00000025759	Mfsd8	2810423E13Rik|AI836898|AV142426|Cln7	major facilitator superfamily domain containing 8	protein-coding
D4H8_peak_3108	chr16	17807352	17807657	+	102	NA	exon (NM_153790, exon 11 of 11)	exon (NM_153790, exon 11 of 11)	10222	NM_153790	224024	Mm.194950	NM_153790	ENSMUSG00000012017	Scarf2	NSR1|SREC-II|SRECRP-1|Scatf1|Srec2|SrecII	scavenger receptor class F, member 2	protein-coding
D4H8_peak_1817	chr12	59219494	59220176	+	101	NA	promoter-TSS (NM_001033156)	promoter-TSS (NM_001033156)	-352	NM_001033156	70611	Mm.311026	NM_001033156	ENSMUSG00000035329	Fbxo33	5730501N20Rik|AI642135	F-box protein 33	protein-coding
D4H8_peak_1049	chr11	23665840	23666398	+	101	NA	promoter-TSS (NM_023651)	promoter-TSS (NM_023651)	143	NM_028304	74467	Mm.29536	NM_028304	ENSMUSG00000020280	Pus10	2810013G11Rik|4933435A13Rik|AU014648|C77560|Ccdc139	pseudouridylate synthase 10	protein-coding
D4H8_peak_1865	chr12	78748667	78749206	+	101	NA	promoter-TSS (NM_019579)	promoter-TSS (NM_019579)	-11	NM_019579	56217	Mm.425777	NM_019579	ENSMUSG00000021112	Mpp5	3830420B02Rik|AI255216|AI644496|Pals1	membrane protein, palmitoylated 5 (MAGUK p55 subfamily member 5)	protein-coding
D4H8_peak_747	chr10	80053497	80053911	+	101	NA	promoter-TSS (NM_001037741)	promoter-TSS (NM_001037741)	216	NM_008162	625249	Mm.332810	NM_008162	ENSMUSG00000075706	Gpx4	GPx-4|GSHPx-4|PHGPx|mtPHGPx|snGPx	glutathione peroxidase 4	protein-coding
D4H8_peak_6409	chr6	11907512	11907836	+	101	NA	promoter-TSS (NM_010886)	promoter-TSS (NM_010886)	-228	NM_010886	17992	Mm.415865	NM_010886	ENSMUSG00000029632	Ndufa4	MLRQ	NADH dehydrogenase (ubiquinone) 1 alpha subcomplex, 4	protein-coding
D4H8_peak_5152	chr3	95950861	95951525	+	101	NA	Intergenic	CpG	21936	NM_001253758	66471	Mm.218657	NM_023210	ENSMUSG00000015749	Anp32e	2810018A15Rik|AI047746|AI326868|CPD1|LANP-L|LANPL|mLANP-L	acidic (leucine-rich) nuclear phosphoprotein 32 family, member E	protein-coding
D4H8_peak_4067	chr19	10388701	10388974	+	101	NA	promoter-TSS (NM_018801)	promoter-TSS (NM_018801)	-253	NM_173067	54525	Mm.182654	NM_018801	ENSMUSG00000024743	Syt7	AI851541|B230112P13Rik	synaptotagmin VII	protein-coding
D4H8_peak_8201	chr9	90113712	90114829	+	101	NA	intron (NM_001039147, intron 1 of 12)	CpG	550	NM_024431	21761	Mm.426209	NM_024431	ENSMUSG00000062270	Morf4l1	MORFRG15|MRG15|TEG-189|Tex189|mKIAA4002	mortality factor 4 like 1	protein-coding
D4H8_peak_2385	chr13	111725094	111725780	+	101	NA	Intergenic	CpG	39259	NM_172593	218613	Mm.31012	NM_172593	ENSMUSG00000032727	Mier3	5730509D14|AU015422|D130064H19Rik	MIER family member 3	protein-coding
D4H8_peak_3543	chr17	46552996	46553340	+	101	NA	TTS (NR_105942)	TTS (NR_105942)	721	NR_105942	102466778		NR_105942	ENSMUSG00000106514	Mir6976	mmu-mir-6976	microRNA 6976	ncRNA
D4H8_peak_3120	chr16	18876641	18877067	+	101	NA	promoter-TSS (NM_010922)	promoter-TSS (NM_010922)	104	NM_010435	15260	Mm.15694	NM_010435	ENSMUSG00000022702	Hira	AA138857|D16Ertd95e|Gm15797|N28177|OTTMUSG00000026264|Tuple1	histone cell cycle regulator	protein-coding
D4H8_peak_2492	chr14	31641024	31641328	+	101	NA	promoter-TSS (NM_019975)	promoter-TSS (NM_019975)	119	NM_025295	26363	Mm.282679	NM_025295	ENSMUSG00000021900	Btd	-	biotinidase	protein-coding
D4H8_peak_6464	chr6	38761122	38761483	+	101	NA	intron (NM_001294144, intron 2 of 14)	intron (NM_001294144, intron 2 of 14)	76009	NM_001136065	15258	Mm.23790	NM_010433	ENSMUSG00000061436	Hipk2	1110014O20Rik|B230339E18Rik|Stank	homeodomain interacting protein kinase 2	protein-coding
D4H8_peak_7106	chr7	63938910	63939495	+	101	NA	promoter-TSS (NM_021366)	promoter-TSS (NM_021366)	-287	NM_021366	50794	Mm.240473	NM_021366	ENSMUSG00000052040	Klf13	0610043C13Rik|9430029L20Rik|Bteb3|FKLF-2|FKLF2|NSLP1|RFLAT-1|RFLAT1	Kruppel-like factor 13	protein-coding
D4H8_peak_6618	chr6	87737875	87738789	+	101	NA	intron (NM_001159697, intron 2 of 7)	intron (NM_001159697, intron 2 of 7)	7463	NM_001159697	58229	Mm.333229	NM_021418	ENSMUSG00000068263	Efcc1	Ccdc48	EF hand and coiled-coil domain containing 1	protein-coding
D4H8_peak_4556	chr2	101172519	101173506	+	101	NA	Intergenic	Intergenic	-451736	NM_009020	19374	Mm.4988	NM_009020	ENSMUSG00000032864	Rag2	Rag-2	recombination activating gene 2	protein-coding
D4H8_peak_3058	chr16	4541778	4542102	+	101	NA	Intergenic	CpG	17780	NM_031182	83383	Mm.273210	NM_031182	ENSMUSG00000005718	Tfap4	AI642933|AP-4|D930048N17Rik|Tcfap4|bHLHc41	transcription factor AP4	protein-coding
D4H8_peak_879	chr10	105483965	105484504	+	101	NA	intron (NM_177368, intron 1 of 11)	intron (NM_177368, intron 1 of 11)	90245	NM_177368	278279	Mm.25225	NM_177368	ENSMUSG00000036019	Tmtc2	8430438D04Rik|D330034A10Rik	transmembrane and tetratricopeptide repeat containing 2	protein-coding
D4H8_peak_7095	chr7	57992630	57992947	+	101	NA	Intergenic	Intergenic	401615	NM_008071	14402	Mm.8004	NM_008071	ENSMUSG00000033676	Gabrb3	A230092K12Rik|AW049585|Cp1|Gabrb-3|beta3	gamma-aminobutyric acid (GABA) A receptor, subunit beta 3	protein-coding
D4H8_peak_4007	chr19	5846060	5846444	+	101	NA	promoter-TSS (NR_003513)	promoter-TSS (NR_003513)	-772	NR_003513	66961	Mm.281895	NR_003513	ENSMUSG00000092274	Neat1	2310043N10Rik|VINC	nuclear paraspeckle assembly transcript 1 (non-protein coding)	ncRNA
D4H8_peak_3227	chr16	57121072	57121657	+	101	NA	promoter-TSS (NM_138599)	promoter-TSS (NM_138599)	-350	NM_138599	28185	Mm.196933	NM_138599	ENSMUSG00000022752	Tomm70a	2610044B22Rik|D16Ium22|D16Ium22e|D16Wsu109e|Tom70|Tomm70|mKIAA0719	translocase of outer mitochondrial membrane 70 homolog A (yeast)	protein-coding
D4H8_peak_2037	chr12	119273785	119274437	+	101	NA	Intergenic	Intergenic	-35835	NM_177290	320910	Mm.217000	NM_177290	ENSMUSG00000025321	Itgb8	4832412O06Rik	integrin beta 8	protein-coding
D4H8_peak_2247	chr13	63627010	63627850	+	101	NA	Intergenic	Intergenic	-53970	NM_001328514	19206	Mm.228798	NM_008957	ENSMUSG00000021466	Ptch1	A230106A15Rik|Ptc|Ptc1|Ptch|mes	patched 1	protein-coding
D4H8_peak_1833	chr12	71015356	71015967	+	101	NA	promoter-TSS (NM_001081195)	promoter-TSS (NM_001081195)	162	NR_045056	73204	Mm.363770	NR_045055	ENSMUSG00000085622	3110056K07Rik	4921536K06Rik	RIKEN cDNA 3110056K07 gene	ncRNA
D4H8_peak_1111	chr11	50210252	50210860	+	101	NA	exon (NM_011018, exon 1 of 8)	exon (NM_011018, exon 1 of 8)	264	NM_011018	18412	Mm.40828	NM_011018	ENSMUSG00000015837	Sqstm1	A170|OSF-6|Osi|STAP|STONE14|p62	sequestosome 1	protein-coding
D4H8_peak_7590	chr8	60632419	60632868	+	101	NA	promoter-TSS (NM_027756)	promoter-TSS (NM_027756)	-182	NM_001293769	71306	Mm.23242	NM_027756	ENSMUSG00000031647	Mfap3l	4933428A15Rik|5430405D20Rik|AI461995|AW125052|NYD-sp9|mKIAA0626	microfibrillar-associated protein 3-like	protein-coding
D4H8_peak_3148	chr16	23988664	23989068	+	101	NA	promoter-TSS (NM_009744)	promoter-TSS (NM_009744)	-254	NM_009744	12053	Mm.347398	NM_009744	ENSMUSG00000022508	Bcl6	Bcl5	B cell leukemia/lymphoma 6	protein-coding
D4H8_peak_2260	chr13	64369982	64370660	+	101	NA	5' UTR (NM_009984, exon 1 of 8)	5' UTR (NM_009984, exon 1 of 8)	199	NM_009984	13039	Mm.930	NM_009984	ENSMUSG00000021477	Ctsl	1190035F06Rik|CatL|Ctsl1|MEP|fs|nkt	cathepsin L	protein-coding
D4H8_peak_6352	chr5	142905853	142906136	+	101	NA	intron (NM_007393, intron 1 of 5)	CpG	760	NM_007393	11461	Mm.328431	NM_007393	ENSMUSG00000029580	Actb	Actx|E430023M04Rik|beta-actin	actin, beta	protein-coding
D4H8_peak_2611	chr14	64440506	64440901	+	101	NA	intron (NM_001253712, intron 1 of 5)	CpG	323	NM_001253715	110265	Mm.26713	NM_026322	ENSMUSG00000054733	Msra	2310045J23Rik|6530413P12Rik|MSR-A	methionine sulfoxide reductase A	protein-coding
D4H8_peak_1372	chr11	85352759	85353159	+	100	NA	promoter-TSS (NM_001166643)	promoter-TSS (NM_001166643)	-205	NM_001166643	192197	Mm.209989	NM_138681	ENSMUSG00000059439	Bcas3	1500019F07Rik|2610028P08Rik|AU021018|BC028339|K20D4|rudhira	breast carcinoma amplified sequence 3	protein-coding
D4H8_peak_5390	chr4	32041864	32042244	+	100	NA	Intergenic	Intergenic	77947	NM_172688	26409	Mm.258589	NM_009316	ENSMUSG00000028284	Map3k7	B430101B05|C87327|Tak1	mitogen-activated protein kinase kinase kinase 7	protein-coding
D4H8_peak_3267	chr16	80272479	80272959	+	100	NA	Intergenic	Intergenic	-927978	NM_010954	17968	Mm.433941	NM_010954	ENSMUSG00000022762	Ncam2	Ncam-2|Ocam|RNCAM	neural cell adhesion molecule 2	protein-coding
D4H8_peak_7644	chr8	70897540	70898179	+	100	NA	promoter-TSS (NM_029751)	promoter-TSS (NM_029751)	-416	NM_029751	76808	Mm.379251	NM_029751	ENSMUSG00000045128	Rpl18a	2510019J09Rik	ribosomal protein L18A	protein-coding
D4H8_peak_7614	chr8	69774632	69774906	+	100	NA	intron (NM_177899, intron 1 of 3)	CpG	142	NM_177899	330788	Mm.41364	NM_177899	ENSMUSG00000043090	Zfp866	9830167H18Rik|AI875089|C85843|D330038O06Rik	zinc finger protein 866	protein-coding
D4H8_peak_4074	chr19	12011851	12012271	+	100	NA	Intergenic	Intergenic	24679	NM_146680	258675	Mm.271517	NM_146680	ENSMUSG00000067529	Olfr1423	MOR239-3	olfactory receptor 1423	protein-coding
D4H8_peak_4448	chr2	59882332	59882584	+	100	NA	5' UTR (NM_028118, exon 1 of 11)	5' UTR (NM_028118, exon 1 of 11)	148	NM_001159636	72137	Mm.288734	NM_028118	ENSMUSG00000026988	Wdsub1	1700048E19Rik|2610014F08Rik	WD repeat, SAM and U-box domain containing 1	protein-coding
D4H8_peak_6228	chr5	124095848	124096139	+	100	NA	promoter-TSS (NM_019875)	promoter-TSS (NM_019875)	-195	NM_019875	56325	Mm.254839	NM_019875	ENSMUSG00000029408	Abcb9	TAPL|mKIAA1520	ATP-binding cassette, sub-family B (MDR/TAP), member 9	protein-coding
D4H8_peak_1738	chr12	27342814	27343179	+	100	NA	promoter-TSS (NM_009234)	promoter-TSS (NM_009234)	-278	NM_009234	20666	Mm.41702	NM_009234	ENSMUSG00000063632	Sox11	1110038H03Rik|6230403H02Rik|AI836553|end1	SRY (sex determining region Y)-box 11	protein-coding
D4H8_peak_8547	chrY	90804834	90805560	+	100	NA	intron (NM_133362, intron 2 of 3)	L1_Mm|LINE|L1	19755	NR_137282	170942	Mm.76062	NM_133362	ENSMUSG00000096768	Erdr1	edr	erythroid differentiation regulator 1	protein-coding
D4H8_peak_5797	chr4	141790646	141790922	+	100	NA	promoter-TSS (NM_172338)	promoter-TSS (NM_172338)	-140	NM_172338	214063	Mm.39102	NM_172338	ENSMUSG00000040697	Dnajc16	2900037O03Rik|4732437J24Rik|D030060M24|mKIAA0962	DnaJ heat shock protein family (Hsp40) member C16	protein-coding
D4H8_peak_7238	chr7	102209938	102210783	+	100	NA	promoter-TSS (NM_001291358)	promoter-TSS (NM_001291358)	25	NM_001291358	233575	Mm.302013	NM_145583	ENSMUSG00000030990	Pgap2	1810006G21Rik|C76649|Frag1	post-GPI attachment to proteins 2	protein-coding
D4H8_peak_1892	chr12	83632057	83632502	+	100	NA	promoter-TSS (NM_027349)	promoter-TSS (NM_027349)	45	NM_027349	67039	Mm.46005	NM_027349	ENSMUSG00000010608	Rbm25	2600011C06Rik|2610015J01Rik|A130095G20Rik|AI159652|AL023075|AU043498|RNPC7	RNA binding motif protein 25	protein-coding
D4H8_peak_2525	chr14	49066131	49066490	+	100	NA	promoter-TSS (NM_144535)	promoter-TSS (NM_144535)	-185	NM_144535	74385	Mm.379235	NM_144535	ENSMUSG00000036291	Ap5m1	4932432K03Rik|Mu5|Mudeng	adaptor-related protein complex 5, mu 1 subunit	protein-coding
D4H8_peak_6211	chr5	122422158	122422661	+	100	NA	promoter-TSS (NM_019805)	promoter-TSS (NM_019805)	-35	NM_019805	56317	Mm.37341	NM_019805	ENSMUSG00000029466	Anapc7	APC7|AW545589	anaphase promoting complex subunit 7	protein-coding
D4H8_peak_662	chr10	60002815	60003170	+	100	NA	promoter-TSS (NM_001199187)	promoter-TSS (NM_001199187)	143	NM_001347451	52717	Mm.21793	NM_025514	ENSMUSG00000020107	Anapc16	2310005G07Rik|APC16|D10Ertd641e	anaphase promoting complex subunit 16	protein-coding
D4H8_peak_4271	chr2	13573622	13574314	+	100	NA	promoter-TSS (NM_011701)	promoter-TSS (NM_011701)	-343	NM_011701	22352	Mm.268000	NM_011701	ENSMUSG00000026728	Vim	-	vimentin	protein-coding
D4H8_peak_2238	chr13	59769855	59770410	+	100	NA	promoter-TSS (NM_026921)	promoter-TSS (NM_026921)	166	NR_015349	13996	Mm.490435	NR_015349	ENSMUSG00000089875	Etohd2	AW491659	ethanol decreased 2	ncRNA
D4H8_peak_4947	chr3	15112290	15113322	+	100	NA	Intergenic	Intergenic	141605	NR_040550	77127	Mm.195792	NR_040549	ENSMUSG00000098008	A930001A20Rik	-	RIKEN cDNA A930001A20 gene	ncRNA
D4H8_peak_1478	chr11	98959521	98960330	+	100	NA	promoter-TSS (NM_001176528)	promoter-TSS (NM_001176528)	-546	NM_001176528	19401	Mm.439744	NM_009024	ENSMUSG00000037992	Rara	Nr1b1|RAR|RARalpha1	retinoic acid receptor, alpha	protein-coding
D4H8_peak_5602	chr4	116053294	116053783	+	100	NA	intron (NM_028142, intron 1 of 5)	intron (NM_028142, intron 1 of 5)	338	NM_028142	72181	Mm.282560	NM_028142	ENSMUSG00000028706	Nsun4	2310010O12Rik|2810405F18Rik|AI507900|Shtap	NOL1/NOP2/Sun domain family, member 4	protein-coding
D4H8_peak_6847	chr7	5061181	5062733	+	100	NA	promoter-TSS (NM_001205231)	promoter-TSS (NM_001205231)	-186	NM_133671	22185	Mm.360389	NM_133671	ENSMUSG00000030435	U2af2	65kDa	U2 small nuclear ribonucleoprotein auxiliary factor (U2AF) 2	protein-coding
D4H8_peak_1586	chr11	114040299	114040885	+	100	NA	intron (NM_172800, intron 1 of 44)	intron (NM_172800, intron 1 of 44)	25359	NM_172800	237979	Mm.130504	NM_172800	ENSMUSG00000041592	Sdk2	4632412F08Rik|5330435L01Rik|Sdk-2|mKIAA1514	sidekick cell adhesion molecule 2	protein-coding
D4H8_peak_3144	chr16	23251271	23251545	+	100	NA	intron (NM_001252505, intron 1 of 7)	MIRb|SINE|MIR	25387	NM_001252505	20440	Mm.149029	NM_145933	ENSMUSG00000022885	St6gal1	AW742324|Siat1|St6Gal-I|St6gal|St6galI	beta galactoside alpha 2,6 sialyltransferase 1	protein-coding
D4H8_peak_5607	chr4	116627086	116628042	+	100	NA	promoter-TSS (NM_001284229)	promoter-TSS (NM_001284229)	-67	NM_001081475	50927	Mm.257181	NM_016777	ENSMUSG00000028693	Nasp	5033430J04Rik|AI131596|AI317140|D4Ertd767e|Epcs32|Nasp-T	nuclear autoantigenic sperm protein (histone-binding)	protein-coding
D4H8_peak_1046	chr11	23306105	23306614	+	100	NA	promoter-TSS (NM_001190401)	promoter-TSS (NM_001190401)	-536	NM_001190401	17847	Mm.119155	NM_001190401	ENSMUSG00000056342	Usp34	A530081C03Rik|Murr2	ubiquitin specific peptidase 34	protein-coding
D4H8_peak_1173	chr11	60352930	60353391	+	100	NA	promoter-TSS (NM_001039093)	promoter-TSS (NM_001039093)	-220	NM_029044	74665	Mm.133570	NM_029044	ENSMUSG00000056598	Lrrc48	4930449E07Rik|Drc3	leucine rich repeat containing 48	protein-coding
D4H8_peak_3101	chr16	17132081	17132509	+	100	NA	promoter-TSS (NM_022324)	promoter-TSS (NM_022324)	88	NM_022324	64136	Mm.30222	NM_022324	ENSMUSG00000022769	Sdf2l1	-	stromal cell-derived factor 2-like 1	protein-coding
D4H8_peak_1002	chr11	6389073	6389349	+	100	NA	Intergenic	C-rich|Low_complexity|Low_complexity	-5914	NM_028601	52915	Mm.1144	NM_028601	ENSMUSG00000041164	Zmiz2	Zimp7	zinc finger, MIZ-type containing 2	protein-coding
D4H8_peak_5514	chr4	71764866	71765717	+	100	NA	Intergenic	Intergenic	435602	NM_001285532	21885	Mm.278444	NM_011599	ENSMUSG00000008305	Tle1	C230057C06Rik|Estm14|Grg-1|Grg1|Tle4l	transducin-like enhancer of split 1	protein-coding
D4H8_peak_4360	chr2	30647255	30647833	+	100	NA	Intergenic	Intergenic	30467	NR_136917	665635	Mm.450149	NR_136917		Gm14486	OTTMUSG00000016802	predicted gene 14486	ncRNA
D4H8_peak_6790	chr6	136803958	136804444	+	99	NA	exon (NM_175652, exon 1 of 1)	exon (NM_175652, exon 1 of 1)	230	NM_175652	320332	Mm.246720	NM_175652	ENSMUSG00000096010	Hist4h4	B130044J01Rik	histone cluster 4, H4	protein-coding
D4H8_peak_7617	chr8	69832364	69832608	+	99	NA	promoter-TSS (NM_001024954)	promoter-TSS (NM_001024954)	-218	NM_001024954	80720	Mm.210823	NM_030555	ENSMUSG00000031860	Pbx4	2410015M21Rik|AI429113|AW045266	pre B cell leukemia homeobox 4	protein-coding
D4H8_peak_5787	chr4	139977242	139977823	+	99	NA	Intergenic	Intergenic	-9506	NM_173427	242721	Mm.60400	NM_173427	ENSMUSG00000078234	Klhdc7a	B230308G19Rik	kelch domain containing 7A	protein-coding
D4H8_peak_3894	chr18	65430740	65430954	+	99	NA	promoter-TSS (NM_172833)	promoter-TSS (NM_172833)	-150	NM_172833	240354	Mm.132613	NM_172833	ENSMUSG00000032688	Malt1	A630046N12|D430033E09Rik|Pcasp1	MALT1 paracaspase	protein-coding
D4H8_peak_3545	chr17	46645804	46646301	+	99	NA	promoter-TSS (NM_029091)	promoter-TSS (NM_029091)	-169	NM_001316742	27398	Mm.391007	NM_025302	ENSMUSG00000002767	Mrpl2	CGI-22|L2mt|MRP-L14|MRP-L2|Rpml14	mitochondrial ribosomal protein L2	protein-coding
D4H8_peak_2794	chr15	36608798	36609617	+	99	NA	promoter-TSS (NM_008774)	promoter-TSS (NM_008774)	-234	NM_008774	18458	Mm.371570	NM_008774	ENSMUSG00000022283	Pabpc1	PABP|Pabp1|PabpI|Pabpl1|ePAB	poly(A) binding protein, cytoplasmic 1	protein-coding
D4H8_peak_1964	chr12	102970830	102971098	+	99	NA	intron (NM_001081017, intron 1 of 48)	L1M4a1|LINE|L1	22105	NM_001081017	217843	Mm.387073	NM_177621	ENSMUSG00000021198	Unc79	9030205A07Rik|Mlca3	unc-79 homolog (C. elegans)	protein-coding
D4H8_peak_2220	chr13	56208184	56208717	+	99	NA	Intergenic	Intergenic	-29565	NM_001168615	212937	Mm.116697	NM_145976	ENSMUSG00000049625	Tifab	-	TRAF-interacting protein with forkhead-associated domain, family member B	protein-coding
D4H8_peak_5905	chr5	21701160	21701980	+	99	NA	promoter-TSS (NM_178728)	promoter-TSS (NM_178728)	-225	NM_178728	242864	Mm.153292	NM_178728	ENSMUSG00000044968	Napepld	A530089G06|Mbldc1|NAPE-PLD	N-acyl phosphatidylethanolamine phospholipase D	protein-coding
D4H8_peak_6084	chr5	93267045	93267537	+	99	NA	promoter-TSS (NM_007635)	promoter-TSS (NM_007635)	-282	NM_007635	12452	Mm.3527	NM_007635	ENSMUSG00000029385	Ccng2	-	cyclin G2	protein-coding
D4H8_peak_7941	chr9	21424519	21424863	+	99	NA	promoter-TSS (NM_001039520)	promoter-TSS (NM_001039520)	-217	NM_001039520	13430	Mm.433257	NM_007871	ENSMUSG00000033335	Dnm2	Dyn2|Udnm|b2b2159Clo	dynamin 2	protein-coding
D4H8_peak_4853	chr2	164879409	164880099	+	99	NA	intron (NM_146129, intron 1 of 16)	CpG	386	NM_146129	228866	Mm.241134	NM_146129	ENSMUSG00000039849	Pcif1	2310022K11Rik|C20orf67|F730014I05Rik	PDX1 C-terminal inhibiting factor 1	protein-coding
D4H8_peak_1325	chr11	78183038	78183552	+	99	NA	promoter-TSS (NR_037683)	promoter-TSS (NR_037683)	-182	NR_037683	100529077		NR_037683		Snord42b	MBII-287|U42B	small nucleolar RNA, C/D box 42B	snoRNA
D4H8_peak_2442	chr14	20707279	20707549	+	99	NA	promoter-TSS (NM_001252082)	promoter-TSS (NM_001252082)	-138	NM_001252082	268721	Mm.275082	NM_027996	ENSMUSG00000021819	Zswim8	2310021P13Rik|4832404P21Rik|Kiaa0913|mKIAA0913	zinc finger SWIM-type containing 8	protein-coding
D4H8_peak_8518	chrX	160994813	160995303	+	99	NA	promoter-TSS (NM_001024624)	promoter-TSS (NM_001024624)	-377	NM_001024624	382253	Mm.443717	NM_001024624	ENSMUSG00000031292	Cdkl5	BC038161|Stk9	cyclin-dependent kinase-like 5	protein-coding
D4H8_peak_7707	chr8	85036546	85037196	+	99	NA	promoter-TSS (NM_145390)	promoter-TSS (NM_145390)	-44	NM_145390	212999	Mm.220357	NM_145390	ENSMUSG00000031691	Tnpo2	1110034O24Rik|AA414969|AI464345|AI852433|IPO3|Knpb2b|Kpnb2b|TRN2	transportin 2 (importin 3, karyopherin beta 2b)	protein-coding
D4H8_peak_2079	chr13	21734052	21734935	+	99	NA	promoter-TSS (NM_178210)	promoter-TSS (NM_178210)	-541	NM_178210	319159		NM_178210	ENSMUSG00000067455	Hist1h4j	-	histone cluster 1, H4j	protein-coding
D4H8_peak_3228	chr16	57231228	57231656	+	99	NA	promoter-TSS (NM_026254)	promoter-TSS (NM_026254)	24	NM_026254	67581	Mm.257819	NM_026254	ENSMUSG00000022749	Tbc1d23	4930451A13Rik|AU015720|AU043671|AU043778|D030022P07Rik|W51689	TBC1 domain family, member 23	protein-coding
D4H8_peak_2041	chr13	5860947	5861444	+	99	NA	promoter-TSS (NM_011803)	promoter-TSS (NM_011803)	-294	NM_011803	23849	Mm.275036	NM_011803	ENSMUSG00000000078	Klf6	AI448727|BCD1|C86813|CPBP|Copeb|FM2|FM6|Ierepo1|Ierepo3|R75280|Zf9	Kruppel-like factor 6	protein-coding
D4H8_peak_1477	chr11	98809652	98810153	+	99	NA	promoter-TSS (NM_138660)	promoter-TSS (NM_138660)	94	NM_138660	192160	Mm.40120	NM_138660	ENSMUSG00000078676	Casc3	Btz|Mln51	cancer susceptibility candidate 3	protein-coding
D4H8_peak_5228	chr3	108433333	108433798	+	99	NA	intron (NM_001204979, intron 4 of 10)	intron (NM_001204979, intron 4 of 10)	11694	NM_001204979	20226	Mm.28688	NM_011319	ENSMUSG00000068739	Sars	Sars1|Strs|serRS	seryl-aminoacyl-tRNA synthetase	protein-coding
D4H8_peak_4733	chr2	146833944	146834861	+	99	NA	Intergenic	CpG	-21487	NM_001033298	228730	Mm.292352	NM_001033298	ENSMUSG00000074749	Kiz	Gm114|Ncrna00153|Plk1s1	kizuna centrosomal protein	protein-coding
D4H8_peak_7444	chr7	144106635	144106873	+	99	NA	intron (NR_037302, intron 1 of 5)	intron (NR_037302, intron 1 of 5)	-68766	NM_001113373	210274	Mm.483624	NM_001081370	ENSMUSG00000037541	Shank2	ProSAP1|mKIAA1022	SH3/ankyrin domain gene 2	protein-coding
D4H8_peak_5938	chr5	30718009	30718930	+	99	NA	intron (NM_023047, intron 1 of 12)	(TG)n|Simple_repeat|Simple_repeat	6574	NM_023047	65254	Mm.27732	NM_023047	ENSMUSG00000029168	Dpysl5	CRAM|CRMP-5|Crmp5	dihydropyrimidinase-like 5	protein-coding
D4H8_peak_1031	chr11	19924154	19924417	+	99	NA	promoter-TSS (NM_033523)	promoter-TSS (NM_033523)	-157	NM_033523	114716	Mm.266627	NM_033523	ENSMUSG00000045671	Spred2	C79158	sprouty-related, EVH1 domain containing 2	protein-coding
D4H8_peak_1636	chr11	119040777	119041522	+	99	NA	promoter-TSS (NM_013926)	promoter-TSS (NM_013926)	-236	NM_013926	30951	Mm.99953	NM_013926	ENSMUSG00000025578	Cbx8	Pc3	chromobox 8	protein-coding
D4H8_peak_1053	chr11	26386935	26387448	+	99	NA	non-coding (NR_102382, exon 1 of 12)	non-coding (NR_102382, exon 1 of 12)	107	NM_001277273	67030	Mm.18875	NM_025923	ENSMUSG00000004018	Fancl	2010322C19Rik|AW554273|B230118H11Rik|Phf9|Pog|gcd	Fanconi anemia, complementation group L	protein-coding
D4H8_peak_10	chr1	9649008	9649708	+	99	NA	Intergenic	Intergenic	-18266	NR_015470	72481	Mm.279818	NR_015470	ENSMUSG00000079671	2610203C22Rik	2310007M24Rik	RIKEN cDNA 2610203C22 gene	ncRNA
D4H8_peak_2597	chr14	62874090	62874371	+	99	NA	intron (NM_175546, intron 1 of 11)	intron (NM_175546, intron 1 of 11)	8688	NR_105860	102465311		NR_105860	ENSMUSG00000098858	Mir6541	Gm27311|mmu-mir-6541	microRNA 6541	ncRNA
D4H8_peak_6327	chr5	138280053	138280285	+	98	NA	promoter-TSS (NM_016964)	promoter-TSS (NM_016964)	-232	NM_172412	71951	Mm.77066	NM_172412	ENSMUSG00000029510	Gpc2	2410016G05Rik	glypican 2 (cerebroglycan)	protein-coding
D4H8_peak_7703	chr8	84846504	84847362	+	98	NA	promoter-TSS (NM_007591)	promoter-TSS (NM_007591)	-2	NM_007591	12317	Mm.1971	NM_007591	ENSMUSG00000003814	Calr	CRT|Calregulin	calreticulin	protein-coding
D4H8_peak_951	chr10	128493635	128494211	+	98	NA	promoter-TSS (NM_001317220)	promoter-TSS (NM_001317220)	-37	NM_010860	17904	Mm.337074	NM_010860	ENSMUSG00000090841	Myl6	ESMLC|LC17|LC17-GI|MLC-3|MLC1SM|Myln	myosin, light polypeptide 6, alkali, smooth muscle and non-muscle	protein-coding
D4H8_peak_5460	chr4	47353071	47353463	+	98	NA	promoter-TSS (NM_009370)	promoter-TSS (NM_009370)	45	NM_009370	21812	Mm.197552	NM_009370	ENSMUSG00000007613	Tgfbr1	ALK5|AU017191|Alk-5|ESK2|TGFR-1|TbetaR-I|TbetaRI	transforming growth factor, beta receptor I	protein-coding
D4H8_peak_6381	chr5	149183921	149184616	+	98	NA	promoter-TSS (NM_001115151)	promoter-TSS (NM_001115151)	-292	NM_001115151	231915	Mm.29402	NM_001013378	ENSMUSG00000041264	Uspl1	E430026A01Rik	ubiquitin specific peptidase like 1	protein-coding
D4H8_peak_5844	chr4	151057943	151058172	+	98	NA	promoter-TSS (NM_009498)	promoter-TSS (NM_009498)	-104	NM_009498	22319	Mm.273930	NM_009498	ENSMUSG00000028955	Vamp3	D130027G05Rik|VAMP-3|ceb	vesicle-associated membrane protein 3	protein-coding
D4H8_peak_761	chr10	80577374	80577736	+	98	NA	promoter-TSS (NM_078477)	promoter-TSS (NM_078477)	-259	NM_078477	118445	Mm.41513	NM_078477	ENSMUSG00000035397	Klf16	AI843742|BTEB4|DRRF	Kruppel-like factor 16	protein-coding
D4H8_peak_8255	chr9	106170948	106171179	+	98	NA	5' UTR (NM_029896, exon 1 of 9)	5' UTR (NM_029896, exon 1 of 9)	134	NM_029896	77305	Mm.265125	NM_029896	ENSMUSG00000020257	Wdr82	9430077D24Rik|CDW5/WDR82	WD repeat domain containing 82	protein-coding
D4H8_peak_2330	chr13	91371111	91371344	+	98	NA	non-coding (NR_045161, exon 3 of 3)	non-coding (NR_045161, exon 3 of 3)	16858	NR_045161	320297	Mm.375866	NR_045161	ENSMUSG00000097182	A830009L08Rik	-	RIKEN cDNA A830009L08 gene	ncRNA
D4H8_peak_7047	chr7	44997288	44997589	+	98	NA	promoter-TSS (NM_016849)	promoter-TSS (NM_016849)	141	NM_029410	75736	Mm.261006	NM_029410	ENSMUSG00000003190	Bcl2l12	2810475P17Rik|5430429M05Rik|Bcl-L12|Bcl2-L12	BCL2-like 12 (proline rich)	protein-coding
D4H8_peak_5299	chr3	138854458	138855033	+	98	NA	intron (NM_019571, intron 1 of 7)	intron (NM_019571, intron 1 of 7)	112537	NR_121195	56224	Mm.31927	NM_019571	ENSMUSG00000028152	Tspan5	2810455A09Rik|4930505M03Rik|NET-4|Tm4sf9	tetraspanin 5	protein-coding
D4H8_peak_2309	chr13	81783205	81783843	+	98	NA	intron (NM_007684, intron 1 of 4)	CpG	232	NM_007684	12626	Mm.12481	NM_007684	ENSMUSG00000021537	Cetn3	MmCEN3	centrin 3	protein-coding
D4H8_peak_4754	chr2	150909594	150909835	+	98	NA	5' UTR (NM_001163476, exon 1 of 5)	5' UTR (NM_001163476, exon 1 of 5)	120	NM_001163476	69270	Mm.271603	NM_027014	ENSMUSG00000027454	Gins1	2810418N01Rik|Gins4|PSF1|mKIAA0186	GINS complex subunit 1 (Psf1 homolog)	protein-coding
D4H8_peak_1004	chr11	6444148	6445322	+	98	NA	promoter-TSS (NM_029938)	promoter-TSS (NM_029938)	-292	NM_001347064	77605	Mm.27624	NM_029938	ENSMUSG00000041126	H2afv	C530002L11Rik|H2a.z-2|H2av	H2A histone family, member V	protein-coding
D4H8_peak_7103	chr7	63113505	63113892	+	98	NA	intron (NM_007390, intron 4 of 9)	intron (NM_007390, intron 4 of 9)	98828	NM_007390	11441	Mm.113464	NM_007390	ENSMUSG00000030525	Chrna7	Acra7|alpha7|nAchR	cholinergic receptor, nicotinic, alpha polypeptide 7	protein-coding
D4H8_peak_6272	chr5	131645828	131646594	+	98	NA	intron (NM_177047, intron 5 of 18)	intron (NM_177047, intron 5 of 18)	-234058	NR_040704	75369	Mm.389696	NR_040704	ENSMUSG00000105773	4930563F08Rik	-	RIKEN cDNA 4930563F08 gene	ncRNA
D4H8_peak_3963	chr19	3575605	3576136	+	98	NA	promoter-TSS (NM_028999)	promoter-TSS (NM_028999)	-121	NM_028999	52036	Mm.284686	NM_028999	ENSMUSG00000024908	Ppp6r3	4930528G08Rik|9130026N02Rik|D19Bwg1430e|D19Ertd703e|Pp6r3|Ppcs3|Pptcs3|Sapl|Saps3|mKIAA1558	protein phosphatase 6, regulatory subunit 3	protein-coding
D4H8_peak_3069	chr16	4879845	4880817	+	98	NA	promoter-TSS (NM_145359)	promoter-TSS (NM_145359)	-480	NM_145359	207740	Mm.268895	NM_145359	ENSMUSG00000039568	Ubald1	1500031H01Rik|BC013706|Fam100a	UBA-like domain containing 1	protein-coding
D4H8_peak_2673	chr14	76414327	76415048	+	98	NA	promoter-TSS (NM_001310646)	promoter-TSS (NM_001310646)	-274	NM_001310646	21807	Mm.153272	NM_009366	ENSMUSG00000022010	Tsc22d1	AA589566|AW105905|Egr5|TSC-22|Tgfb1i4|Tsc|Tsc22	TSC22 domain family, member 1	protein-coding
D4H8_peak_3155	chr16	29719784	29720579	+	98	NA	Intergenic	Intergenic	140847	NM_133752	74143	Mm.274285	NM_133752	ENSMUSG00000038084	Opa1	1200011N24Rik|AI225888|AI847218|lilr3|mKIAA0567	OPA1, mitochondrial dynamin like GTPase	protein-coding
D4H8_peak_3611	chr17	64331690	64332314	+	98	NA	promoter-TSS (NM_001025309)	promoter-TSS (NM_001025309)	-119	NM_001025309	224938	Mm.489681	NM_144859	ENSMUSG00000024083	Pja2	AI447901|AL022700|Neurodap1|mKIAA0438	praja 2, RING-H2 motif containing	protein-coding
D4H8_peak_3518	chr17	35837273	35837748	+	98	NA	intron (NM_011655, intron 1 of 3)	intron (NM_011655, intron 1 of 3)	791	NM_011655	22154	Mm.273538	NM_011655	ENSMUSG00000001525	Tubb5	AA408537|AI596182|B130022C14Rik|M(beta)5	tubulin, beta 5 class I	protein-coding
D4H8_peak_4618	chr2	118388420	118388732	+	98	NA	promoter-TSS (NM_013719)	promoter-TSS (NM_013719)	-41	NM_013719	27103	Mm.217616	NM_013719	ENSMUSG00000005102	Eif2ak4	2610011M03|GCN2|MGCN2	eukaryotic translation initiation factor 2 alpha kinase 4	protein-coding
D4H8_peak_3565	chr17	49887029	49887561	+	98	NA	intron (NM_177052, intron 16 of 22)	intron (NM_177052, intron 16 of 22)	272123	NM_177052	319991	Mm.441340	NM_177052	ENSMUSG00000023999	Kif6	D130004B10Rik|D130084M03Rik	kinesin family member 6	protein-coding
D4H8_peak_7410	chr7	140036391	140036657	+	97	NA	promoter-TSS (NM_001286011)	promoter-TSS (NM_001286011)	133	NM_027201	69752	Mm.200818	NM_027201	ENSMUSG00000025470	Zfp511	2410004P19Rik|C86579|Znf511	zinc finger protein 511	protein-coding
D4H8_peak_7012	chr7	38107508	38107810	+	97	NA	promoter-TSS (NM_007633)	promoter-TSS (NM_007633)	-169	NM_007633	12447	Mm.16110	NM_007633	ENSMUSG00000002068	Ccne1	AW538188|CycE1	cyclin E1	protein-coding
D4H8_peak_6581	chr6	83121427	83122006	+	97	NA	promoter-TSS (NM_001083922)	promoter-TSS (NM_001083922)	-255	NM_016757	22377	Mm.1109	NM_016757	ENSMUSG00000030035	Wbp1	AI255152	WW domain binding protein 1	protein-coding
D4H8_peak_2074	chr13	21506302	21506546	+	97	NA	promoter-TSS (NR_026798)	promoter-TSS (NR_026798)	100	NR_026798	100038371	Mm.133328	NR_026798		Zfp389	ENSMUSG00000075041|OTTMUSG00000018077	zinc finger protein 389	pseudo
D4H8_peak_2557	chr14	55092113	55092397	+	97	NA	promoter-TSS (NM_001039198)	promoter-TSS (NM_001039198)	-207	NM_001039198	239102	Mm.441113	NM_001039198	ENSMUSG00000040721	Zfhx2	ZFH-5	zinc finger homeobox 2	protein-coding
D4H8_peak_6263	chr5	130144204	130144970	+	97	NA	promoter-TSS (NM_172509)	promoter-TSS (NM_172509)	-301	NM_172509	212919	Mm.55812	NM_172509	ENSMUSG00000034110	Kctd7	4932409E18|9430010P06Rik	potassium channel tetramerisation domain containing 7	protein-coding
D4H8_peak_1836	chr12	71376461	71377122	+	97	NA	Intergenic	Intergenic	7417	NR_136902	67348	Mm.54261	NR_136902	ENSMUSG00000100668	1700083H02Rik	100041190|Gm3190	RIKEN cDNA 1700083H02 gene	ncRNA
D4H8_peak_1300	chr11	75178802	75179114	+	97	NA	promoter-TSS (NM_027136)	promoter-TSS (NM_027136)	-150	NM_027136	246257	Mm.41496	NM_027136	ENSMUSG00000038268	Ovca2	9030414M07Rik	candidate tumor suppressor in ovarian cancer 2	protein-coding
D4H8_peak_1395	chr11	88047331	88048137	+	97	NA	5' UTR (NM_001078167, exon 1 of 3)	5' UTR (NM_001078167, exon 1 of 3)	361	NM_173374	110809	Mm.391719	NM_173374	ENSMUSG00000018379	Srsf1	1110054N12Rik|5730507C05Rik|6330415C05Rik|AI482334|AW491331|Asf|Sf2|Sfrs1	serine/arginine-rich splicing factor 1	protein-coding
D4H8_peak_7823	chr8	117801648	117802276	+	97	NA	promoter-TSS (NM_026758)	promoter-TSS (NM_026758)	-33	NM_026758	68533	Mm.181836	NM_026758	ENSMUSG00000031843	Mphosph6	1110001M01Rik|AA536809|C86426	M phase phosphoprotein 6	protein-coding
D4H8_peak_7275	chr7	113513477	113514109	+	97	NA	promoter-TSS (NM_027379)	promoter-TSS (NM_027379)	-41	NM_027379	67420	Mm.206919	NM_026143	ENSMUSG00000030759	Far1	2600011M19Rik|2900034E22Rik|3732409C05Rik|AI850429|Mlstd2	fatty acyl CoA reductase 1	protein-coding
D4H8_peak_6522	chr6	52204222	52204925	+	97	NA	promoter-TSS (NM_010453)	promoter-TSS (NM_010453)	14	NM_010453	15402	Mm.173	NM_010453	ENSMUSG00000038253	Hoxa5	Hox-1.3	homeobox A5	protein-coding
D4H8_peak_8179	chr9	78481855	78482275	+	97	NA	promoter-TSS (NM_010106)	promoter-TSS (NM_010106)	-341	NM_010106	13627	Mm.138471	NM_010106	ENSMUSG00000037742	Eef1a1	-	eukaryotic translation elongation factor 1 alpha 1	protein-coding
D4H8_peak_8092	chr9	59750448	59750747	+	97	NA	promoter-TSS (NM_001172071)	promoter-TSS (NM_001172071)	52	NM_001172070	71599	Mm.279070	NM_027838	ENSMUSG00000051705	Senp8	9130010J17Rik|AU020827|Den1|Nedp1|Prsc2	SUMO/sentrin specific peptidase 8	protein-coding
D4H8_peak_6354	chr5	142961688	142962213	+	97	NA	intron (NM_007984, intron 1 of 4)	CpG	1595	NM_007984	14086	Mm.289707	NM_007984	ENSMUSG00000029581	Fscn1	AI663989|Fan1|fascin-1	fascin actin-bundling protein 1	protein-coding
D4H8_peak_2624	chr14	66493982	66494887	+	97	NA	Intergenic	Intergenic	-140817	NM_001271759	11549	Mm.57064	NM_013461	ENSMUSG00000045875	Adra1a	Adra1c	adrenergic receptor, alpha 1a	protein-coding
D4H8_peak_4443	chr2	57181797	57182382	+	97	NA	promoter-TSS (NR_040356)	promoter-TSS (NR_040356)	258	NR_040633	75279	Mm.401987	NR_040633	ENSMUSG00000086396	4930555B11Rik	-	RIKEN cDNA 4930555B11 gene	ncRNA
D4H8_peak_6770	chr6	128200340	128201048	+	97	NA	Intergenic	CpG	-16891	NR_077223	330427	Mm.426356	NR_077223	ENSMUSG00000107879	9330102E08Rik	-	RIKEN cDNA 9330102E08 gene	ncRNA
D4H8_peak_78	chr1	44102329	44102671	+	97	NA	promoter-TSS (NM_029368)	promoter-TSS (NM_029368)	-112	NM_029368	75623	Mm.348017	NM_029368	ENSMUSG00000026049	Tex30	1700029F09Rik|3110030D08Rik	testis expressed 30	protein-coding
D4H8_peak_6974	chr7	29768284	29768784	+	97	NA	promoter-TSS (NM_023750)	promoter-TSS (NM_023750)	-18	NM_023750	74352	Mm.251083	NM_023750	ENSMUSG00000046185	Zfp84	2210410P13Rik|4633401C23Rik|AI415447|BB081605|C86188|KRAB18|Zfp69	zinc finger protein 84	protein-coding
D4H8_peak_817	chr10	84916892	84917611	+	97	NA	promoter-TSS (NM_183172)	promoter-TSS (NM_183172)	-362	NM_183172	237422	Mm.18936	NM_183172	ENSMUSG00000035620	Ric8b	BC051080|Ric-8|Ric-8b	RIC8 guanine nucleotide exchange factor B	protein-coding
D4H8_peak_2094	chr13	23424009	23424558	+	97	NA	promoter-TSS (NM_013924)	promoter-TSS (NM_013924)	-417	NM_013924	30946	Mm.292094	NM_013924	ENSMUSG00000036376	Abt1	-	activator of basal transcription 1	protein-coding
D4H8_peak_424	chr1	171360948	171361294	+	97	NA	promoter-TSS (NM_001033039)	promoter-TSS (NM_001033039)	-323	NM_001033039	68874	Mm.10756	NM_001033039	ENSMUSG00000045259	Klhdc9	1190002J23Rik|AA087357|ESTM31	kelch domain containing 9	protein-coding
D4H8_peak_132	chr1	63730383	63730597	+	97	NA	promoter-TSS (NM_172422)	promoter-TSS (NM_172422)	-135	NM_172422	75619	Mm.30965	NM_172422	ENSMUSG00000025962	Fastkd2	2810421I24Rik	FAST kinase domains 2	protein-coding
D4H8_peak_3586	chr17	56302859	56303176	+	97	NA	promoter-TSS (NM_010931)	promoter-TSS (NM_010931)	-320	NM_001111079	18140	Mm.42196	NM_010931	ENSMUSG00000001228	Uhrf1	AL022808|ICBP90|Np95|RNF106	ubiquitin-like, containing PHD and RING finger domains, 1	protein-coding
D4H8_peak_6656	chr6	95117766	95118149	+	97	NA	promoter-TSS (NM_001102670)	promoter-TSS (NM_001102670)	77	NM_001008785	243574	Mm.333275	NM_001008785	ENSMUSG00000030031	Kbtbd8	AU040152|SSEC-51|SSEC51|Takrp|mKIAA1842	kelch repeat and BTB (POZ) domain containing 8	protein-coding
D4H8_peak_2970	chr15	90972329	90973012	+	97	NA	exon (NM_001109041, exon 12 of 36)	exon (NM_001109041, exon 12 of 36)	-74194	NR_033583	20738	Mm.431547	NR_033583		Spn-ps	Cd43-ps	sialophorin, pseudogene	pseudo
D4H8_peak_6593	chr6	84640287	84641434	+	97	NA	intron (NM_177077, intron 20 of 21)	intron (NM_177077, intron 20 of 21)	-46952	NM_001177713	232174	Mm.255246	NM_175475	ENSMUSG00000063415	Cyp26b1	CP26|P450RAI-2	cytochrome P450, family 26, subfamily b, polypeptide 1	protein-coding
D4H8_peak_3924	chr18	76035077	76035316	+	97	NA	intron (NM_145356, intron 3 of 4)	intron (NM_145356, intron 3 of 4)	63275	NR_045365	73009	Mm.443541	NR_045365		2900057B20Rik	-	RIKEN cDNA 2900057B20 gene	ncRNA
D4H8_peak_3326	chr17	3114572	3115217	+	97	NA	promoter-TSS (NM_134123)	promoter-TSS (NM_134123)	-78	NM_134123	106583	Mm.124373	NM_134123	ENSMUSG00000046201	Scaf8	A630086M08Rik|A930036P18Rik|AA408306|AI447644|AI448652|AU015035|Rbm16|mKIAA1116	SR-related CTD-associated factor 8	protein-coding
D4H8_peak_920	chr10	122097001	122097457	+	96	NA	promoter-TSS (NM_153059)	promoter-TSS (NM_153059)	-127	NM_153059	216395	Mm.236764	NM_153059	ENSMUSG00000034620	Tmem5	6330415D21Rik	transmembrane protein 5	protein-coding
D4H8_peak_6296	chr5	135545213	135545635	+	96	NA	promoter-TSS (NM_146001)	promoter-TSS (NM_146001)	-302	NM_146001	215114	Mm.280805	NM_146001	ENSMUSG00000039959	Hip1	2610109B09Rik|A930014B11Rik|E130315I21Rik|mKIAA4113	huntingtin interacting protein 1	protein-coding
D4H8_peak_7743	chr8	94098202	94098494	+	96	NA	exon (NM_026116, exon 1 of 17)	exon (NM_026116, exon 1 of 17)	463	NM_026116	67378	Mm.292107	NM_026116	ENSMUSG00000031755	Bbs2	2410125H22Rik|AI447581	Bardet-Biedl syndrome 2 (human)	protein-coding
D4H8_peak_6534	chr6	54992868	54993107	+	96	NA	promoter-TSS (NM_026637)	promoter-TSS (NM_026637)	-120	NM_026637	110175	Mm.294708	NM_026637	ENSMUSG00000002797	Ggct	A030007L17Rik|AA673177|Gctg|Ggc	gamma-glutamyl cyclotransferase	protein-coding
D4H8_peak_242	chr1	97770162	97770425	+	96	NA	promoter-TSS (NM_173760)	promoter-TSS (NM_173760)	121	NM_001310773	252876	Mm.86090	NM_026250	ENSMUSG00000026333	Gin1	4930429M06Rik|8430411H10Rik|Gin-1|Zh2c2	gypsy retrotransposon integrase 1	protein-coding
D4H8_peak_7514	chr8	25016977	25017250	+	96	NA	promoter-TSS (NM_007404)	promoter-TSS (NM_007404)	-98	NM_027194	69742	Mm.28626	NM_027194	ENSMUSG00000031556	Tm2d2	2410018G23Rik|Blp1	TM2 domain containing 2	protein-coding
D4H8_peak_739	chr10	79780184	79780555	+	96	NA	intron (NM_031380, intron 3 of 4)	intron (NM_031380, intron 3 of 4)	3095	NM_031380	83554	Mm.251710	NM_031380	ENSMUSG00000020325	Fstl3	E030038F23Rik|Flrg	follistatin-like 3	protein-coding
D4H8_peak_4649	chr2	121413478	121414208	+	96	NA	promoter-TSS (NM_007952)	promoter-TSS (NM_007952)	-51	NM_153075	212670	Mm.384318	NM_153075	ENSMUSG00000033486	Catsper2	-	cation channel, sperm associated 2	protein-coding
D4H8_peak_2156	chr13	41249396	41250134	+	96	NA	promoter-TSS (NM_001135577)	promoter-TSS (NM_001135577)	-79	NM_001135577	108934	Mm.38578	NM_001135577	ENSMUSG00000091264	Smim13	2900036K02Rik	small integral membrane protein 13	protein-coding
D4H8_peak_1821	chr12	69158880	69159777	+	96	NA	promoter-TSS (NM_009093)	promoter-TSS (NM_009093)	-142	NM_009093	20090	Mm.379006	NM_009093	ENSMUSG00000034892	Rps29	-	ribosomal protein S29	protein-coding
D4H8_peak_7692	chr8	83972548	83972947	+	96	NA	promoter-TSS (NM_008854)	promoter-TSS (NM_008854)	-231	NM_008854	18747	Mm.19111	NM_008854	ENSMUSG00000005469	Prkaca	PKCD|Pkaca	protein kinase, cAMP dependent, catalytic, alpha	protein-coding
D4H8_peak_6857	chr7	7298334	7299087	+	96	NA	promoter-TSS (NR_049193)	promoter-TSS (NR_049193)	126	NM_001302387	12727	Mm.297883	NM_011334	ENSMUSG00000000605	Clcn4	Clc4-2|Clcn4-2	chloride channel, voltage-sensitive 4	protein-coding
D4H8_peak_8289	chr9	108991611	108992009	+	96	NA	promoter-TSS (NM_173019)	promoter-TSS (NM_173019)	-92	NM_173019	270198	Mm.132391	NM_173019	ENSMUSG00000025648	Pfkfb4	C230090D14	6-phosphofructo-2-kinase/fructose-2,6-biphosphatase 4	protein-coding
D4H8_peak_4646	chr2	121271182	121271941	+	96	NA	promoter-TSS (NM_013735)	promoter-TSS (NM_013735)	-154	NM_013735	27223	Mm.215389	NM_013735	ENSMUSG00000043909	Trp53bp1	53BP1|Tp53bp1|m53BP1|p53BP1	transformation related protein 53 binding protein 1	protein-coding
D4H8_peak_150	chr1	72226402	72227269	+	96	NA	Intergenic	Intergenic	-14528	NM_001005423	381269	Mm.422636	NM_001005423	ENSMUSG00000039395	Mreg	Gm974|Wdt2|dsu	melanoregulin	protein-coding
D4H8_peak_4259	chr2	5895033	5895553	+	96	NA	promoter-TSS (NM_021305)	promoter-TSS (NM_021305)	60	NM_021305	57743	Mm.21435	NM_021305	ENSMUSG00000025816	Sec61a2	-	Sec61, alpha subunit 2 (S. cerevisiae)	protein-coding
D4H8_peak_2729	chr14	114857279	114857859	+	96	NA	non-coding (NR_045661, exon 5 of 6)	non-coding (NR_045661, exon 5 of 6)	25604	NR_045661	75822	Mm.410813	NR_045661		4930524C18Rik	-	RIKEN cDNA 4930524C18 gene	ncRNA
D4H8_peak_4108	chr19	26978144	26978792	+	96	NA	Intergenic	Intergenic	92543	NM_001033407	329047	Mm.293289	NM_001033407	ENSMUSG00000074913	Gm815	-	predicted gene 815	protein-coding
D4H8_peak_3114	chr16	18289228	18289536	+	96	NA	promoter-TSS (NM_033324)	promoter-TSS (NM_033324)	-214	NM_033324	94223	Mm.447352	NM_033324	ENSMUSG00000022718	Dgcr8	D16H22S1742E|D16H22S788E|D16Wis2|Gy1|N41|Vo59c07|mir-1306	DiGeorge syndrome critical region gene 8	protein-coding
D4H8_peak_4984	chr3	36572054	36572527	+	96	NA	promoter-TSS (NM_009828)	promoter-TSS (NM_009828)	-294	NM_009828	12428	Mm.4189	NM_009828	ENSMUSG00000027715	Ccna2	AA408589|Ccn-1|Ccn1|Ccna|CycA2|Cyca	cyclin A2	protein-coding
D4H8_peak_6380	chr5	149052874	149053199	+	96	NA	promoter-TSS (NM_010439)	promoter-TSS (NM_010439)	21	NM_010439	15289	Mm.207047	NM_010439	ENSMUSG00000066551	Hmgb1	HMG-1|Hmg1|SBP-1|p30	high mobility group box 1	protein-coding
D4H8_peak_8209	chr9	96259075	96260348	+	96	NA	intron (NM_001184710, intron 1 of 9)	intron (NM_001184710, intron 1 of 9)	463	NM_001184711	211586	Mm.17977	NM_178667	ENSMUSG00000032411	Tfdp2	1110029I05Rik|A330080J22Rik|DP-3|DP3	transcription factor Dp 2	protein-coding
D4H8_peak_4347	chr2	29965072	29965660	+	96	NA	promoter-TSS (NM_001177668)	promoter-TSS (NM_001177668)	-194	NM_001309460	20740	Mm.204969	NM_001076554	ENSMUSG00000057738	Sptan1	2610027H02Rik|Spna-2|Spna2	spectrin alpha, non-erythrocytic 1	protein-coding
D4H8_peak_2211	chr13	55329846	55330602	+	96	NA	promoter-TSS (NM_016662)	promoter-TSS (NM_016662)	-494	NM_016662	17121	Mm.20350	NM_016662	ENSMUSG00000021485	Mxd3	4631412E13Rik|Mad3|bHLHc13	Max dimerization protein 3	protein-coding
D4H8_peak_1867	chr12	79172140	79172712	+	96	NA	promoter-TSS (NM_016800)	promoter-TSS (NM_016800)	32	NM_016800	53612	Mm.265929	NM_016800	ENSMUSG00000021124	Vti1b	AU015348|GES30|MVti1b|SNARE|Vti1-rp1	vesicle transport through interaction with t-SNAREs 1B	protein-coding
[truncated: 6,904 more rows]
