# Supplementary material for: Kdm6b-mediated epigenetic coordination of temporal precision during motor neuron differentiation
Source: EMBO Rep. 2026 May 26;27(13):3665–88. doi: 10.1038/s44319-026-00808-2 (PMC13354772; doi:10.1038/s44319-026-00808-2)
Supplement: Supplementary file 8 — Source data Fig. 2 [file 44319_2026_808_MOESM8_ESM.zip › Source data Fig 2/Fig 2A/D4_peaks_Anno.xls]

PeakID (cmd=annotatePeaks.pl /data1/Project/TJcuttag_WWX_20240805/mm10_102//02_Peaks/D4_1/D4_1_peaks.narrowPeak mm10)	Chr	Start	End	Strand	Peak Score	Focus Ratio/Region Size	Annotation	Detailed Annotation	Distance to TSS	Nearest PromoterID	Entrez ID	Nearest Unigene	Nearest Refseq	Nearest Ensembl	Gene Name	Gene Alias	Gene Description	Gene Type
D4_1_peak_1140	chr2	98662259	98662817	+	11926	NA	Intergenic	SYNREP_MM|Satellite|Satellite	1194881	NM_001289744	241568	Mm.241682	NM_178725	ENSMUSG00000050587	Lrrc4c	6430556C10Rik|NGL-1	leucine rich repeat containing 4C	protein-coding
D4_1_peak_2082	chrMT	10949	16170	+	7806	NA	NA	NA	NA	NA
D4_1_peak_1994	chr9	35305224	35305585	+	6713	NA	Intergenic	GSAT_MM|Satellite|Satellite	24299	NR_040715	71133	Mm.158577	NR_040715	ENSMUSG00000111746	4933422A05Rik	-	RIKEN cDNA 4933422A05 gene	ncRNA
D4_1_peak_1141	chr2	98665007	98665213	+	6567	NA	Intergenic	SYNREP_MM|Satellite|Satellite	1197453	NM_001289744	241568	Mm.241682	NM_178725	ENSMUSG00000050587	Lrrc4c	6430556C10Rik|NGL-1	leucine rich repeat containing 4C	protein-coding
D4_1_peak_1142	chr2	98666265	98667318	+	6442	NA	Intergenic	GSAT_MM|Satellite|Satellite	1199134	NM_001289744	241568	Mm.241682	NM_178725	ENSMUSG00000050587	Lrrc4c	6430556C10Rik|NGL-1	leucine rich repeat containing 4C	protein-coding
D4_1_peak_1620	chr6	103649086	103649291	+	5524	NA	intron (NM_007697, intron 4 of 26)	SYNREP_MM|Satellite|Satellite	138312	NM_007697	12661	Mm.251288	NM_007697	ENSMUSG00000030077	Chl1	A530023M13Rik|AI465420|CALL|LICAM2	cell adhesion molecule L1-like	protein-coding
D4_1_peak_447	chr12	3109876	3110112	+	5417	NA	Intergenic	GSAT_MM|Satellite|Satellite	-125797	NR_015551	74173	Mm.309774	NM_028796	ENSMUSG00000079179	Rab10os	1700012B15Rik|1810036A22Rik	RAB10, member RAS oncogene family, opposite strand	ncRNA
D4_1_peak_6	chr1	24612653	24612850	+	3734	NA	Intergenic	Intergenic	-25314	NM_007733	12823	Mm.329196	NM_007733	ENSMUSG00000026141	Col19a1	-	collagen, type XIX, alpha 1	protein-coding
D4_1_peak_731	chr15	75086279	75087039	+	3259	NA	Intergenic	Intergenic	25290	NM_001099217	100041546	Mm.482110	NM_001099217	ENSMUSG00000022584	Ly6c2	Ly-6C.2|Ly-6C2	lymphocyte antigen 6 complex, locus C2	protein-coding
D4_1_peak_2078	chr9	123461805	123462191	+	3029	NA	3' UTR (NM_153168, exon 21 of 21)	3' UTR (NM_153168, exon 21 of 21)	-16703	NM_013860	29806	Mm.10987	NM_013860	ENSMUSG00000025239	Limd1	AW822033|D9Ertd192e	LIM domains containing 1	protein-coding
D4_1_peak_788	chr16	11143920	11144311	+	2464	NA	intron (NR_027502, intron 19 of 22)	LSU-rRNA_Hsa|rRNA|rRNA	-9583	NM_029582	106200	Mm.291015	NM_029582	ENSMUSG00000022498	Txndc11	2810408E11Rik|AI427833|EFP1|Txdc11	thioredoxin domain containing 11	protein-coding
D4_1_peak_1216	chr3	5860337	5860801	+	2421	NA	Intergenic	LSU-rRNA_Hsa|rRNA|rRNA	-284321	NM_001267714	19302	Mm.132336	NM_008994	ENSMUSG00000040374	Pex2	D3Ertd138e|PAF-1|PMP35|Pxmp3	peroxisomal biogenesis factor 2	protein-coding
D4_1_peak_818	chr16	57391311	57391680	+	2402	NA	intron (NM_001040397, intron 1 of 4)	LSU-rRNA_Hsa|rRNA|rRNA	38218	NM_001040397	78749	Mm.328360	NM_001040397	ENSMUSG00000043336	Filip1l	4631422O05Rik|Doc1	filamin A interacting protein 1-like	protein-coding
D4_1_peak_2081	chrMT	96	6495	+	2343	NA	NA	NA	NA	NA
D4_1_peak_1965	chr9	3000076	3000639	+	1717	NA	Intergenic	GSAT_MM|Satellite|Satellite	38386	NR_039546	100628572		NR_039546	ENSMUSG00000106183	Mir101c	mir-101c|mmu-mir-101c	microRNA 101c	ncRNA
D4_1_peak_126	chr1	183299145	183299592	+	1391	NA	intron (NM_181732, intron 1 of 9)	RLTR33|LTR|ERVK	2308	NM_181732	108909	Mm.290502	NM_145626	ENSMUSG00000042901	Aida	2610208M17Rik|BC004835	axin interactor, dorsalization associated	protein-coding
D4_1_peak_419	chr11	109011653	109012112	+	1282	NA	Intergenic	LSU-rRNA_Hsa|rRNA|rRNA	91533	NM_015732	12006	Mm.71710	NM_015732	ENSMUSG00000000142	Axin2	Axi1|Axil|Conductin	axin 2	protein-coding
D4_1_peak_900	chr17	39843076	39846761	+	872	NA	non-coding (NR_046233, exon 1 of 1)	non-coding (NR_046233, exon 1 of 1)	1921	NR_046233	100861531		NR_046233		Rn45s	-	45S pre-ribosomal RNA	rRNA
D4_1_peak_1078	chr2	5379080	5379381	+	826	NA	promoter-TSS (NR_030601)	promoter-TSS (NR_030601)	-160	NR_030601	100124465		NR_030601	ENSMUSG00000078031	Mir466d	Mirn466d	microRNA 466d	ncRNA
D4_1_peak_1552	chr5	146261000	146261317	+	793	NA	intron (NM_153599, intron 2 of 12)	LSU-rRNA_Hsa|rRNA|rRNA	29483	NM_153599	264064	Mm.260576	NM_153599	ENSMUSG00000029635	Cdk8	-	cyclin-dependent kinase 8	protein-coding
D4_1_peak_2111	chrX	112370775	112371197	+	680	NA	intron (NM_001313734, intron 6 of 6)	intron (NM_001313734, intron 6 of 6)	35793	NM_028655	73809	Mm.50508	NM_028655	ENSMUSG00000025527	Satl1	4930404K22Rik	spermidine/spermine N1-acetyl transferase-like 1	protein-coding
D4_1_peak_487	chr12	78350879	78351147	+	647	NA	intron (NM_145965, intron 2 of 22)	LSU-rRNA_Hsa|rRNA|rRNA	124358	NM_172952	268566	Mm.341742	NM_145965	ENSMUSG00000047454	Gphn	5730552E08Rik|AI662856|BC027112|C230040D23|GPH|GPHRYN|geph	gephyrin	protein-coding
D4_1_peak_626	chr13	119596616	119597046	+	590	NA	intron (NM_001039244, intron 2 of 2)	intron (NM_001039244, intron 2 of 2)	-26988	NM_020279	56838	Mm.143745	NM_020279	ENSMUSG00000074715	Ccl28	CCK1|MEC|Scya28	chemokine (C-C motif) ligand 28	protein-coding
D4_1_peak_730	chr15	75085513	75085918	+	581	NA	Intergenic	B1_Mus1|SINE|Alu	26234	NM_001099217	100041546	Mm.482110	NM_001099217	ENSMUSG00000022584	Ly6c2	Ly-6C.2|Ly-6C2	lymphocyte antigen 6 complex, locus C2	protein-coding
D4_1_peak_990	chr18	68692065	68692271	+	554	NA	Intergenic	LSU-rRNA_Hsa|rRNA|rRNA	-47232	NR_105774	102465183		NR_105774	ENSMUSG00000099300	Mir6356	Gm27461|mmu-mir-6356	microRNA 6356	ncRNA
D4_1_peak_902	chr17	39847472	39848737	+	533	NA	non-coding (NR_046233, exon 1 of 1)	non-coding (NR_046233, exon 1 of 1)	5107	NR_046233	100861531		NR_046233		Rn45s	-	45S pre-ribosomal RNA	rRNA
D4_1_peak_1967	chr9	3035732	3036104	+	481	NA	Intergenic	GSAT_MM|Satellite|Satellite	2825	NR_039546	100628572		NR_039546	ENSMUSG00000106183	Mir101c	mir-101c|mmu-mir-101c	microRNA 101c	ncRNA
D4_1_peak_2126	chrY	259009	259433	+	464	NA	Intergenic	RMER12C|LTR|ERVK	53071	NR_126545	69438		NR_126545	ENSMUSG00000101796	1700020D14Rik	-	RIKEN cDNA 1700020D14 gene	ncRNA
D4_1_peak_635	chr14	19415731	19415946	+	393	NA	Intergenic	GSAT_MM|Satellite|Satellite	186749	NM_001024706	432825	Mm.327147	NM_001024706	ENSMUSG00000095024	Gm5458	EG432825	predicted gene 5458	protein-coding
D4_1_peak_1270	chr3	95624848	95625330	+	390	NA	5' UTR (NM_019561, exon 1 of 4)	5' UTR (NM_019561, exon 1 of 4)	109	NM_001026212	56205	Mm.241365	NM_019561	ENSMUSG00000038619	Ensa	1700020C18Rik|2610007F17Rik|AI451924	endosulfine alpha	protein-coding
D4_1_peak_1673	chr7	5014526	5015458	+	389	NA	promoter-TSS (NM_001110329)	promoter-TSS (NM_001110329)	-264	NM_001110329	23877	Mm.38911	NM_011813	ENSMUSG00000061374	Fiz1	AI790204|mFLJ00416	Flt3 interacting zinc finger protein 1	protein-coding
D4_1_peak_1074	chr2	3050131	3050393	+	385	NA	Intergenic	ORR1A1|LTR|ERVL-MaLR	-63962	NM_001310434	269233	Mm.23044	NM_001081161	ENSMUSG00000050530	Fam171a1	9630050M13Rik|AA409679	family with sequence similarity 171, member A1	protein-coding
D4_1_peak_933	chr17	70963662	70963882	+	380	NA	Intergenic	LSU-rRNA_Hsa|rRNA|rRNA	26744	NM_023402	67938	Mm.261329	NM_023402	ENSMUSG00000034868	Myl12b	1500001M02Rik|C77744|Mylc2b|RLC-B	myosin, light chain 12B, regulatory	protein-coding
D4_1_peak_830	chr16	91728770	91729267	+	359	NA	promoter-TSS (NM_001110276)	promoter-TSS (NM_001110276)	-216	NM_026994	66609	Mm.109823	NM_026994	ENSMUSG00000058240	Cryzl1	2210407J23Rik|2410006O11Rik|QOH-1	crystallin, zeta (quinone reductase)-like 1	protein-coding
D4_1_peak_1730	chr7	28810380	28810930	+	344	NA	promoter-TSS (NM_177301)	promoter-TSS (NM_177301)	-235	NM_177301	15388	Mm.9043	NM_177301	ENSMUSG00000015165	Hnrnpl	C79783|D830027H13Rik|Hnrpl	heterogeneous nuclear ribonucleoprotein L	protein-coding
D4_1_peak_639	chr14	21500294	21501171	+	339	NA	intron (NM_017479, intron 1 of 16)	CpG	947	NM_017479	54169	Mm.248967	NM_017479	ENSMUSG00000021767	Kat6b	AI507552|B130044K16Rik|MYST-4|Morf|Myst4|mKIAA0383|qkf|querkopf	K(lysine) acetyltransferase 6B	protein-coding
D4_1_peak_1217	chr3	8246260	8246452	+	337	NA	Intergenic	Intergenic	216742	NR_033512	620966	Mm.301719	NR_033512		Gm6194	1700003N22Rik|EG620966	transmembrane protein 189 pseudogene	pseudo
D4_1_peak_777	chr15	103239936	103240683	+	321	NA	promoter-TSS (NM_010447)	promoter-TSS (NM_010447)	-88	NR_104427	15382	Mm.237064	NM_010447	ENSMUSG00000046434	Hnrnpa1	HDP-1|Hdp|Hnrpa1|hnRNP A1|hnrnp-A1	heterogeneous nuclear ribonucleoprotein A1	protein-coding
D4_1_peak_1708	chr7	25267504	25268308	+	303	NA	intron (NM_001302811, intron 1 of 20)	intron (NM_001302811, intron 1 of 20)	207	NM_001302811	71722	Mm.28833	NM_027882	ENSMUSG00000005442	Cic	1200010B10Rik|mKIAA0306	capicua transcriptional repressor	protein-coding
D4_1_peak_189	chr10	80433688	80434094	+	281	NA	promoter-TSS (NM_011548)	promoter-TSS (NM_011548)	-238	NM_001164150	21423	Mm.3406	NM_011548	ENSMUSG00000020167	Tcf3	A1|AA408400|ALF2|AW209082|E12|E12/E47|E2A|E47|KA1|ME2|Pan1|Pan2|TCF-3|Tcfe2a|VDIR|bHLHb21	transcription factor 3	protein-coding
D4_1_peak_2127	chrY	11858051	11858342	+	281	NA	Intergenic	(TTC)n|Simple_repeat|Simple_repeat	-523793	NM_001199332	100041550	Mm.485768	NM_001199332	ENSMUSG00000095520	Gm20877	-	predicted gene, 20877	protein-coding
D4_1_peak_807	chr16	38088725	38089395	+	276	NA	promoter-TSS (NM_019827)	promoter-TSS (NM_019827)	59	NM_001347232	56637	Mm.394930	NM_019827	ENSMUSG00000022812	Gsk3b	7330414F15Rik|8430431H08Rik|C86142|GSK-3|GSK-3beta|GSK3	glycogen synthase kinase 3 beta	protein-coding
D4_1_peak_1368	chr4	118179746	118180124	+	269	NA	5' UTR (NM_001161823, exon 1 of 22)	5' UTR (NM_001161823, exon 1 of 22)	108	NM_001161823	230674	Mm.234234	NM_172382	ENSMUSG00000033326	Kdm4a	D4Ertd222e|JHDM3A|Jmjd2|Jmjd2a|mKIAA0677	lysine (K)-specific demethylase 4A	protein-coding
D4_1_peak_61	chr1	93478378	93479001	+	268	NA	promoter-TSS (NM_010891)	promoter-TSS (NM_010891)	228	NM_133808	110611	Mm.30012	NM_133808	ENSMUSG00000034088	Hdlbp	1110005P14Rik|AA960365|AI118566|D1Ertd101e	high density lipoprotein (HDL) binding protein	protein-coding
D4_1_peak_570	chr13	44869572	44869873	+	268	NA	intron (NM_001205044, intron 4 of 18)	LSU-rRNA_Hsa|rRNA|rRNA	132374	NM_025772	94245	Mm.352311	NM_025772	ENSMUSG00000057531	Dtnbp1	5430437B18Rik|AW048963|Bloc1s8|dysbindin|sdy	dystrobrevin binding protein 1	protein-coding
D4_1_peak_916	chr17	56462204	56462690	+	263	NA	promoter-TSS (NM_001252456)	promoter-TSS (NM_001252456)	-226	NM_001252456	19280	Mm.258771	NM_011218	ENSMUSG00000013236	Ptprs	AL022616|PTP|PTP-NU3|PTPNU-3|PTPsigma|Ptpt9|R-PTP-S|RPTPsigma	protein tyrosine phosphatase, receptor type, S	protein-coding
D4_1_peak_291	chr11	55469245	55469727	+	258	NA	promoter-TSS (NM_013716)	promoter-TSS (NM_013716)	-266	NM_013716	27041	Mm.39631	NM_013716	ENSMUSG00000018583	G3bp1	AI849976|B430204O07|C87777|G3bp|mKIAA4115	GTPase activating protein (SH3 domain) binding protein 1	protein-coding
D4_1_peak_1287	chr3	107333108	107333949	+	255	NA	promoter-TSS (NM_001045807)	promoter-TSS (NM_001045807)	-239	NM_001045807	229700	Mm.27966	NM_001045807	ENSMUSG00000048109	Rbm15	C230088J01Rik|mKIAA1438	RNA binding motif protein 15	protein-coding
D4_1_peak_774	chr15	102405655	102406246	+	254	NA	promoter-TSS (NM_013672)	promoter-TSS (NM_013672)	-366	NM_013672	20683	Mm.4618	NM_013672	ENSMUSG00000001280	Sp1	1110003E12Rik|AA450830|AI845540|Sp1-1	trans-acting transcription factor 1	protein-coding
D4_1_peak_627	chr13	119601911	119602197	+	248	NA	intron (NM_001039244, intron 2 of 2)	intron (NM_001039244, intron 2 of 2)	-21765	NM_020279	56838	Mm.143745	NM_020279	ENSMUSG00000074715	Ccl28	CCK1|MEC|Scya28	chemokine (C-C motif) ligand 28	protein-coding
D4_1_peak_751	chr15	81466183	81466627	+	243	NA	promoter-TSS (NM_019712)	promoter-TSS (NM_019712)	89	NM_019712	56438	Mm.29405	NM_019712	ENSMUSG00000022400	Rbx1	1500002P15Rik|AA517855|ROC1	ring-box 1	protein-coding
D4_1_peak_205	chr10	81378453	81378853	+	243	NA	promoter-TSS (NM_019757)	promoter-TSS (NM_019757)	-283	NM_019757	56371	Mm.24202	NM_019757	ENSMUSG00000020235	Fzr1	AW108046|Cdh1|FZR|FZR2|Fyr|HCDH|HCDH1	fizzy/cell division cycle 20 related 1 (Drosophila)	protein-coding
D4_1_peak_531	chr13	3373059	3373260	+	243	NA	Intergenic	Intergenic	-105144	NR_015522	76937	Mm.487240	NR_015522	ENSMUSG00000097709	2810429I04Rik	AI256682	RIKEN cDNA 2810429I04 gene	ncRNA
D4_1_peak_1972	chr9	13827062	13827848	+	242	NA	promoter-TSS (NM_001310721)	promoter-TSS (NM_001310721)	-272	NM_176836	72826	Mm.246174	NM_176836	ENSMUSG00000037808	Fam76b	2810485I05Rik|C78303	family with sequence similarity 76, member B	protein-coding
D4_1_peak_1808	chr7	101896315	101896972	+	242	NA	intron (NM_001291349, intron 1 of 4)	intron (NM_001291349, intron 1 of 4)	312	NM_027532	75430	Mm.284491	NM_027532	ENSMUSG00000030649	Anapc15	3200002M19Rik|6330414C15Rik|APC15	anaphase prompoting complex C subunit 15	protein-coding
D4_1_peak_1702	chr7	19715528	19716073	+	241	NA	promoter-TSS (NM_001109748)	promoter-TSS (NM_001109748)	-371	NM_016871	53333	Mm.61682	NM_016871	ENSMUSG00000002984	Tomm40	AW539759|Mom35|Tom40	translocase of outer mitochondrial membrane 40 homolog (yeast)	protein-coding
D4_1_peak_913	chr17	56079054	56079626	+	241	NA	promoter-TSS (NM_001304785)	promoter-TSS (NM_001304785)	-291	NM_001304784	15193	Mm.12966	NM_008233	ENSMUSG00000002833	Hdgfrp2	HRP-2	hepatoma-derived growth factor, related protein 2	protein-coding
D4_1_peak_1998	chr9	40800602	40801177	+	240	NA	promoter-TSS (NM_031165)	promoter-TSS (NM_031165)	-384	NM_031165	15481	Mm.290774	NM_031165	ENSMUSG00000015656	Hspa8	2410008N15Rik|Hsc70|Hsc71|Hsc73|Hsp73|Hspa10	heat shock protein 8	protein-coding
D4_1_peak_838	chr17	3081502	3082414	+	239	NA	intron (NR_003519, intron 1 of 7)	intron (NR_003519, intron 1 of 7)	2225	NR_003519	328734	Mm.335641	NR_003519		Pisd-ps2	D030013I16Rik	phosphatidylserine decarboxylase, pseudogene 2	pseudo
D4_1_peak_1904	chr8	70673105	70673672	+	236	NA	5' UTR (NM_015816, exon 1 of 5)	5' UTR (NM_015816, exon 1 of 5)	157	NM_015816	50783	Mm.248188	NM_015816	ENSMUSG00000031848	Lsm4	-	LSM4 homolog, U6 small nuclear RNA and mRNA degradation associated	protein-coding
D4_1_peak_2102	chrX	76598909	76599125	+	234	NA	intron (NM_001201395, intron 1 of 1)	SYNREP_MM|Satellite|Satellite	3907	NM_001201395	74987	Mm.107996	NM_001201395	ENSMUSG00000079525	Cldn34d	4930468A15Rik	claudin 34D	protein-coding
D4_1_peak_377	chr11	96075697	96076131	+	233	NA	promoter-TSS (NM_001161419)	promoter-TSS (NM_001161419)	-220	NM_007506	11951	Mm.258	NM_007506	ENSMUSG00000006057	Atp5g1	-	ATP synthase, H+ transporting, mitochondrial F0 complex, subunit C1 (subunit 9)	protein-coding
D4_1_peak_972	chr18	40308034	40308286	+	232	NA	intron (NM_026135, intron 1 of 1)	intron (NM_026135, intron 1 of 1)	49799	NM_026135	383348	Mm.76366	NM_026135	ENSMUSG00000051401	Kctd16	4930434H12Rik|Gm1267	potassium channel tetramerisation domain containing 16	protein-coding
D4_1_peak_1523	chr5	135149074	135149554	+	219	NA	promoter-TSS (NM_013763)	promoter-TSS (NM_013763)	-397	NM_013763	27368	Mm.36746	NM_013763	ENSMUSG00000005374	Tbl2	C76179|WS-bTRP	transducin (beta)-like 2	protein-coding
D4_1_peak_1754	chr7	44848682	44849903	+	216	NA	promoter-TSS (NM_001290695)	promoter-TSS (NM_001290695)	68	NM_026270	67605	Mm.148007	NM_026270	ENSMUSG00000011096	Akt1s1	1110012J22Rik|AI227026|Lobe|Lobel|PRAS40	AKT1 substrate 1 (proline-rich)	protein-coding
D4_1_peak_1979	chr9	21367518	21367860	+	207	NA	promoter-TSS (NM_001042707)	promoter-TSS (NM_001042707)	-182	NM_001042709	16201	Mm.440026	NM_010561	ENSMUSG00000032178	Ilf3	MBII-26|MPHOSPH4|NF90|NFAR	interleukin enhancer binding factor 3	protein-coding
D4_1_peak_1139	chr2	94157932	94158322	+	205	NA	promoter-TSS (NM_019657)	promoter-TSS (NM_019657)	-218	NM_019657	56348	Mm.22505	NM_019657	ENSMUSG00000027195	Hsd17b12	2610510O05Rik|AI172963|KIK-I|Kik1	hydroxysteroid (17-beta) dehydrogenase 12	protein-coding
D4_1_peak_1900	chr8	70212361	70212798	+	205	NA	promoter-TSS (NM_001007570)	promoter-TSS (NM_001007570)	-298	NM_001007570	73095	Mm.185413	NM_001007570	ENSMUSG00000002346	Slc25a42	2900084M01Rik	solute carrier family 25, member 42	protein-coding
D4_1_peak_33	chr1	72254800	72255991	+	203	NA	Intergenic	Intergenic	28919	NM_023523	111175	Mm.281738	NM_023523	ENSMUSG00000026189	Pecr	2400003B18Rik|TERP	peroxisomal trans-2-enoyl-CoA reductase	protein-coding
D4_1_peak_1759	chr7	44986486	44987086	+	203	NA	promoter-TSS (NR_045266)	promoter-TSS (NR_045266)	-114	NR_045266	100502630	Mm.490013	NR_045266	ENSMUSG00000087138	Gm15545	OTTMUSG00000023473	predicted gene 15545	ncRNA
D4_1_peak_1818	chr7	110061233	110061950	+	201	NA	promoter-TSS (NM_009281)	promoter-TSS (NM_009281)	-111	NM_009281	20841	Mm.10815	NM_009281	ENSMUSG00000061079	Zfp143	AA959806|AU015869|D7Ertd805e|KRAB14|SBF|Staf|Zfp79|Zfp80-rs1|Znf143|pHZ-1	zinc finger protein 143	protein-coding
D4_1_peak_1740	chr7	35333849	35334167	+	200	NA	promoter-TSS (NM_027897)	promoter-TSS (NM_027897)	-229	NM_027897	52428	Mm.286600	NM_027897	ENSMUSG00000030494	Rhpn2	1300002E07Rik|AA536890|C85860|D7Ertd784e	rhophilin, Rho GTPase binding protein 2	protein-coding
D4_1_peak_1080	chr2	5951107	5951460	+	199	NA	promoter-TSS (NM_001081132)	promoter-TSS (NM_001081132)	-186	NM_001081132	326622	Mm.31102	NM_001081132	ENSMUSG00000043241	Upf2	-	UPF2 regulator of nonsense transcripts homolog (yeast)	protein-coding
D4_1_peak_1629	chr6	115823968	115824288	+	198	NA	intron (NM_001110506, intron 1 of 8)	RLTR11A2|LTR|ERVK	14284	NM_001110506	212516	Mm.333333	NM_198603	ENSMUSG00000030321	Efcab12	BB124106	EF-hand calcium binding domain 12	protein-coding
D4_1_peak_40	chr1	75317340	75317969	+	198	NA	promoter-TSS (NM_016878)	promoter-TSS (NM_016878)	-17	NM_001110831	13437	Mm.24680	NM_016878	ENSMUSG00000026209	Dnpep	AA407814	aspartyl aminopeptidase	protein-coding
D4_1_peak_287	chr11	51688604	51689166	+	197	NA	promoter-TSS (NM_025319)	promoter-TSS (NM_025319)	-251	NM_025319	66050	Mm.35693	NM_025319	ENSMUSG00000007777	0610009B22Rik	-	RIKEN cDNA 0610009B22 gene	protein-coding
D4_1_peak_408	chr11	103267524	103267766	+	195	NA	promoter-TSS (NM_016896)	promoter-TSS (NM_016896)	-244	NM_016896	53859	Mm.158981	NM_016896	ENSMUSG00000020941	Map3k14	Nik|aly	mitogen-activated protein kinase kinase kinase 14	protein-coding
D4_1_peak_1838	chr7	127477940	127478798	+	195	NA	Intergenic	CpG	6755	NM_145589	233895	Mm.44183	NM_145589	ENSMUSG00000030822	Prr14	BC006909	proline rich 14	protein-coding
D4_1_peak_450	chr12	8921542	8922071	+	192	NA	5' UTR (NM_008640, exon 1 of 7)	5' UTR (NM_008640, exon 1 of 7)	499	NM_008640	17775	Mm.30071	NM_008640	ENSMUSG00000020585	Laptm4a	AA286466|LAPTM4|MTP|Mtrp|mKIAA0108	lysosomal-associated protein transmembrane 4A	protein-coding
D4_1_peak_1941	chr8	95080786	95081184	+	191	NA	promoter-TSS (NM_028805)	promoter-TSS (NM_028805)	-216	NM_028805	74187	Mm.28382	NM_028805	ENSMUSG00000031787	Katnb1	2410003J24Rik|KAT	katanin p80 (WD40-containing) subunit B 1	protein-coding
D4_1_peak_1535	chr5	137628847	137629158	+	190	NA	promoter-TSS (NM_146164)	promoter-TSS (NM_146164)	-121	NR_033148	100316903	Mm.200763	NR_033148		Gm20605	Lrch4-sap25	predicted gene 20605	ncRNA
D4_1_peak_198	chr10	80826087	80826647	+	189	NA	promoter-TSS (NR_027656)	promoter-TSS (NR_027656)	-289	NM_001301034	18245	Mm.398119	NM_008753	ENSMUSG00000035242	Oaz1	AZ-1|AZ1|Antizyme|ODC-Az|Oaz	ornithine decarboxylase antizyme 1	protein-coding
D4_1_peak_2085	chrX	7841313	7841654	+	187	NA	promoter-TSS (NM_001290536)	promoter-TSS (NM_001290536)	-348	NM_138604	54644	Mm.142827	NM_138604	ENSMUSG00000031154	Otud5	AA407879|AI553596|BB114028|DUBA|DXImx46e|Sfc7	OTU domain containing 5	protein-coding
D4_1_peak_1671	chr7	4739646	4740077	+	187	NA	promoter-TSS (NM_001115018)	promoter-TSS (NM_001115018)	-266	NM_146177	232811	Mm.247844	NM_146177	ENSMUSG00000059851	Kmt5c	BC024816|Suv4-20h2|Suv420h2	lysine methyltransferase 5C	protein-coding
D4_1_peak_217	chr10	86778651	86778939	+	184	NA	promoter-TSS (NM_175331)	promoter-TSS (NM_175331)	-210	NM_175331	103466	Mm.200446	NM_175331	ENSMUSG00000054027	Nt5dc3	AU040402|AW540062|C630002B14Rik|TU12B1-TY	5'-nucleotidase domain containing 3	protein-coding
D4_1_peak_671	chr14	56778447	56778685	+	181	NA	promoter-TSS (NM_025682)	promoter-TSS (NM_025682)	-250	NM_025682	66645	Mm.20129	NM_025682	ENSMUSG00000021938	Pspc1	5730470C09Rik|AI327109|AI449052|PSP1	paraspeckle protein 1	protein-coding
D4_1_peak_737	chr15	76659818	76660190	+	181	NA	promoter-TSS (NM_001276335)	promoter-TSS (NM_001276335)	204	NM_001276322	54151	Mm.247752	NM_019396	ENSMUSG00000053929	Cyhr1	1110031M01Rik|AU042374|Chrp	cysteine and histidine rich 1	protein-coding
D4_1_peak_1870	chr8	11555414	11556340	+	181	NA	promoter-TSS (NM_001302457)	promoter-TSS (NM_001302457)	115	NM_001302458	26356	Mm.25709	NM_011919	ENSMUSG00000045969	Ing1	2610028J21Rik|AA407184|AI875420|mING1h|p33Ing1|p37Ing1b	inhibitor of growth family, member 1	protein-coding
D4_1_peak_292	chr11	58330384	58330710	+	176	NA	promoter-TSS (NM_024480)	promoter-TSS (NM_024480)	-160	NM_001161338	79566	Mm.290534	NM_024480	ENSMUSG00000013646	Sh3bp5l	2310074E09Rik|BC003251|mKIAA1720	SH3 binding domain protein 5 like	protein-coding
D4_1_peak_968	chr18	36559735	36560568	+	176	NA	promoter-TSS (NM_175375)	promoter-TSS (NM_175375)	-452	NM_175375	108857	Mm.482287	NM_175375	ENSMUSG00000024483	Ankhd1	1110004O12Rik|4933432B13Rik|9130019P20Rik|A530027J04Rik|A630021B20Rik|AA571404|Mask|mFLJ00246|mKIAA1085	ankyrin repeat and KH domain containing 1	protein-coding
D4_1_peak_194	chr10	80622072	80622571	+	174	NA	promoter-TSS (NM_134002)	promoter-TSS (NM_134002)	-459	NM_134002	103236	Mm.29873	NM_134002	ENSMUSG00000003345	Csnk1g2	2810429I12Rik|AI463719	casein kinase 1, gamma 2	protein-coding
D4_1_peak_420	chr11	109425731	109426215	+	174	NA	promoter-TSS (NM_025275)	promoter-TSS (NM_025275)	27	NM_025275	13929	Mm.211850	NM_025275	ENSMUSG00000020610	Amz2	AA408420|ESTM12|X83328	archaelysin family metallopeptidase 2	protein-coding
D4_1_peak_665	chr14	54618063	54618285	+	174	NA	promoter-TSS (NM_011186)	promoter-TSS (NM_011186)	-179	NM_011186	19173	Mm.8911	NM_011186	ENSMUSG00000022193	Psmb5	-	proteasome (prosome, macropain) subunit, beta type 5	protein-coding
D4_1_peak_242	chr10	128566002	128566391	+	174	NA	promoter-TSS (NM_011119)	promoter-TSS (NM_011119)	-262	NM_011119	18813	Mm.4742	NM_011119	ENSMUSG00000025364	Pa2g4	38kDa|AA672939|Ebp1|Plfap	proliferation-associated 2G4	protein-coding
D4_1_peak_424	chr11	115276991	115277307	+	173	NA	promoter-TSS (NM_007997)	promoter-TSS (NM_007997)	-180	NM_007997	14149	Mm.4719	NM_007997	ENSMUSG00000018861	Fdxr	-	ferredoxin reductase	protein-coding
D4_1_peak_1565	chr6	37870535	37870834	+	173	NA	promoter-TSS (NM_145076)	promoter-TSS (NM_145076)	-127	NM_001272064	21848	Mm.41063	NM_145076	ENSMUSG00000029833	Trim24	A130082H20Rik|AI447469|D430004I05Rik|TIF1|TIF1-alpha|TIF1alpha|Tif1a	tripartite motif-containing 24	protein-coding
D4_1_peak_372	chr11	95309658	95310504	+	173	NA	5' UTR (NM_001195004, exon 1 of 14)	5' UTR (NM_001195004, exon 1 of 14)	165	NM_001195004	217127	Mm.90213	NM_177619	ENSMUSG00000038909	Kat7	Hbo1|Hboa|Myst2	K(lysine) acetyltransferase 7	protein-coding
D4_1_peak_611	chr13	99475315	99475582	+	170	NA	intron (NM_008634, intron 2 of 6)	intron (NM_008634, intron 2 of 6)	41154	NM_008634	17755	Mm.4173	NM_008634	ENSMUSG00000052727	Map1b	A230055D22|AI843217|LC1|MAP5|Mtap-5|Mtap1b|Mtap5	microtubule-associated protein 1B	protein-coding
D4_1_peak_1860	chr7	143068979	143069393	+	170	NA	promoter-TSS (NM_020285)	promoter-TSS (NM_020285)	-182	NM_001115085	56844	Mm.139675	NM_020285	ENSMUSG00000045752	Tssc4	AA241958|ESTM671070	tumor-suppressing subchromosomal transferable fragment 4	protein-coding
D4_1_peak_1655	chr6	136470557	136470936	+	168	NA	Intergenic	MIR|SINE|MIR	-48105	NM_019426	54343	Mm.173271	NM_019426	ENSMUSG00000030213	Atf7ip	2610204M12Rik|AM|Mcaf1	activating transcription factor 7 interacting protein	protein-coding
D4_1_peak_1329	chr4	45012141	45012728	+	167	NA	promoter-TSS (NM_001163284)	promoter-TSS (NM_001163284)	-22	NM_173399	230119	Mm.44222	NM_173399	ENSMUSG00000049657	Zbtb5	5930421I10|9430083K24Rik|AI646847|mKIAA0354	zinc finger and BTB domain containing 5	protein-coding
D4_1_peak_1604	chr6	86669187	86669530	+	167	NA	promoter-TSS (NM_010751)	promoter-TSS (NM_010751)	-199	NM_010751	17119	Mm.279580	NM_010751	ENSMUSG00000001156	Mxd1	AW122478|Mad|Mad1	MAX dimerization protein 1	protein-coding
D4_1_peak_811	chr16	42875075	42875793	+	167	NA	non-coding (NR_040521, exon 1 of 4)	non-coding (NR_040521, exon 1 of 4)	153	NR_040521	75722	Mm.243747	NR_040521	ENSMUSG00000075070	4932412D23Rik	ENSMUSG00000075070|Gm10809	RIKEN cDNA 4932412D23 gene	ncRNA
D4_1_peak_429	chr11	116086941	116087479	+	166	NA	promoter-TSS (NM_016852)	promoter-TSS (NM_016852)	-215	NM_001347642	22378	Mm.284792	NM_016852	ENSMUSG00000034341	Wbp2	-	WW domain binding protein 2	protein-coding
D4_1_peak_1625	chr6	113306431	113306913	+	166	NA	promoter-TSS (NM_001282127)	promoter-TSS (NM_001282127)	-465	NM_001282126	78783	Mm.356059	NM_030178	ENSMUSG00000001632	Brpf1	4833438B11Rik|4930540D11Rik|Brpf2	bromodomain and PHD finger containing, 1	protein-coding
D4_1_peak_942	chr17	84957072	84957910	+	164	NA	promoter-TSS (NM_011151)	promoter-TSS (NM_011151)	-68	NR_027929	68531	Mm.249695	NR_027929	ENSMUSG00000097047	1110020A21Rik	2600015P10Rik	RIKEN cDNA 1110020A21 gene	ncRNA
D4_1_peak_1275	chr3	96489083	96489388	+	164	NA	Intergenic	Intergenic	-35950	NM_027126	69585	Mm.171314	NM_027126	ENSMUSG00000038403	Hfe2	2310035L15Rik|5230400G09Rik|AI414844|AI789733|DL-M|HJV|Rgmc|hemojuvelin	hemochromatosis type 2 (juvenile)	protein-coding
D4_1_peak_956	chr18	21300232	21300568	+	163	NA	promoter-TSS (NM_001033445)	promoter-TSS (NM_001033445)	-261	NM_001033445	381126	Mm.312276	NM_001033445	ENSMUSG00000042680	Garem1	C86169|Fam59a|Garem|Gm944|mKIAA4238	GRB2 associated regulator of MAPK1 subtype 1	protein-coding
D4_1_peak_964	chr18	34860863	34861104	+	162	NA	promoter-TSS (NM_007913)	promoter-TSS (NM_007913)	-224	NM_007913	13653	Mm.181959	NM_007913	ENSMUSG00000038418	Egr1	A530045N19Rik|ETR103|Egr-1|Krox-1|Krox-24|Krox24|NGF1-A|NGFI-A|NGFIA|TIS8|Zenk|Zfp-6|Zif268|egr	early growth response 1	protein-coding
D4_1_peak_195	chr10	80676359	80676645	+	162	NA	promoter-TSS (NM_021462)	promoter-TSS (NM_021462)	-209	NM_021462	17347	Mm.42126	NM_021462	ENSMUSG00000020190	Mknk2	2010016G11Rik|Gprk7|Mnk2	MAP kinase-interacting serine/threonine kinase 2	protein-coding
D4_1_peak_909	chr17	48409662	48410423	+	162	NA	promoter-TSS (NM_001289491)	promoter-TSS (NM_001289491)	42	NM_207219	106821	Mm.203943	NM_207219	ENSMUSG00000040771	Oard1	AI314976|AW558560	O-acyl-ADP-ribose deacylase 1	protein-coding
D4_1_peak_1175	chr2	145620999	145621431	+	161	NA	intron (NM_053195, intron 15 of 16)	intron (NM_053195, intron 15 of 16)	-66233	NM_001037929	627302	Mm.445953	NM_001037929		Gm14092	OTTMUSG00000015643	predicted gene 14092	protein-coding
D4_1_peak_924	chr17	57031615	57032086	+	160	NA	promoter-TSS (NM_010613)	promoter-TSS (NM_010613)	-343	NM_010613	16549	Mm.34296	NM_010613	ENSMUSG00000007670	Khsrp	6330409F21Rik|Fbp2|Fubp2|Ksrp	KH-type splicing regulatory protein	protein-coding
D4_1_peak_1544	chr5	140704473	140704985	+	159	NA	promoter-TSS (NM_181066)	promoter-TSS (NM_181066)	-282	NR_074085	231841	Mm.271932	NM_172724	ENSMUSG00000000148	Brat1	AA881470|Baat1	BRCA1-associated ATM activator 1	protein-coding
D4_1_peak_1356	chr4	109201972	109202233	+	159	NA	intron (NM_001346502, intron 1 of 23)	CpG	170	NM_133885	100273	Mm.366315	NM_133885	ENSMUSG00000028559	Osbpl9	2600011I06Rik|AU015843|Orp-9	oxysterol binding protein-like 9	protein-coding
D4_1_peak_421	chr11	109611177	109611883	+	157	NA	promoter-TSS (NM_145940)	promoter-TSS (NM_145940)	-141	NM_145940	52639	Mm.35817	NM_145940	ENSMUSG00000041895	Wipi1	4930533H01Rik|AW411817|D11Ertd498e	WD repeat domain, phosphoinositide interacting 1	protein-coding
D4_1_peak_1961	chr8	121950169	121950628	+	157	NA	promoter-TSS (NM_001110100)	promoter-TSS (NM_001110100)	-94	NM_016812	53325	Mm.287163	NM_016812	ENSMUSG00000025316	Banp	AA408158|SMAR1	BTG3 associated nuclear protein	protein-coding
D4_1_peak_1842	chr7	127745515	127746403	+	156	NA	promoter-TSS (NM_172748)	promoter-TSS (NM_172748)	-816	NM_172748	233902	Mm.259353	NM_172748	ENSMUSG00000030811	Fbxl19	6030430O11|BC059812|Fbl19	F-box and leucine-rich repeat protein 19	protein-coding
D4_1_peak_323	chr11	69837896	69838416	+	156	NA	promoter-TSS (NM_026982)	promoter-TSS (NM_026982)	-369	NM_026982	69186	Mm.248772	NM_026982	ENSMUSG00000070394	Tmem256	1810027O10Rik|3110009M16Rik	transmembrane protein 256	protein-coding
D4_1_peak_1749	chr7	44305011	44305528	+	155	NA	intron (NM_009131, intron 3 of 3)	intron (NM_009131, intron 3 of 3)	1690	NM_009131	20256	Mm.20428	NM_009131	ENSMUSG00000004473	Clec11a	AW457320|Clecsf3|Scgf	C-type lectin domain family 11, member a	protein-coding
D4_1_peak_1445	chr5	20882115	20882430	+	155	NA	promoter-TSS (NM_177601)	promoter-TSS (NM_177601)	-148	NM_172992	68770	Mm.86410	NM_172992	ENSMUSG00000039987	Phtf2	1110054G21Rik|9530062N20Rik|AI447096|C77923	putative homeodomain transcription factor 2	protein-coding
D4_1_peak_320	chr11	69662332	69662879	+	155	NA	promoter-TSS (NR_035455)	promoter-TSS (NR_035455)	44	NM_011900	24070	Mm.89579	NM_011900	ENSMUSG00000018761	Mpdu1	LEC35|SL15|Supl15h	mannose-P-dolichol utilization defect 1	protein-coding
D4_1_peak_73	chr1	131527284	131528015	+	154	NA	promoter-TSS (NM_001081011)	promoter-TSS (NM_001081011)	-254	NM_175382	108900	Mm.31278	NM_175382	ENSMUSG00000055184	Fam72a	2700049P18Rik|P17	family with sequence similarity 72, member A	protein-coding
D4_1_peak_616	chr13	107954930	107955430	+	154	NA	Intergenic	Intergenic	-65116	NM_145456	67263	Mm.490418	NM_145456	ENSMUSG00000032846	Zswim6	2900036G02Rik|mKIAA1577	zinc finger SWIM-type containing 6	protein-coding
D4_1_peak_1505	chr5	120612416	120613371	+	154	NA	promoter-TSS (NM_029096)	promoter-TSS (NM_029096)	-237	NM_028041	71990	Mm.24495	NM_028041	ENSMUSG00000029599	Ddx54	2410015A15Rik|AI414901|DP97	DEAD (Asp-Glu-Ala-Asp) box polypeptide 54	protein-coding
D4_1_peak_306	chr11	62551052	62551600	+	154	NA	promoter-TSS (NR_002875).2	promoter-TSS (NR_002875).2	155	NM_011664	22187	Mm.371592	NM_011664	ENSMUSG00000019505	Ubb	AL033289|Rps27a|Uba52|Ubb2|Ubc	ubiquitin B	protein-coding
D4_1_peak_579	chr13	54687773	54688289	+	154	NA	promoter-TSS (NM_001146025)	promoter-TSS (NM_001146025)	169	NM_001146027	105239	Mm.25366	NM_134064	ENSMUSG00000034928	Rnf44	AI854545|mKIAA1100	ring finger protein 44	protein-coding
D4_1_peak_1410	chr4	140624734	140625088	+	153	NA	intron (NM_001290803, intron 1 of 28)	intron (NM_001290803, intron 1 of 28)	23845	NM_172415	72754	Mm.29329	NM_172415	ENSMUSG00000040964	Arhgef10l	2810441C07Rik	Rho guanine nucleotide exchange factor (GEF) 10-like	protein-coding
D4_1_peak_522	chr12	111813938	111814433	+	153	NA	promoter-TSS (NM_028875)	promoter-TSS (NM_028875)	15	NM_026752	68520	Mm.390497	NM_026752	ENSMUSG00000021286	Zfyve21	1110013H04Rik|AW558780|C85416	zinc finger, FYVE domain containing 21	protein-coding
D4_1_peak_778	chr15	103272623	103272914	+	152	NA	promoter-TSS (NM_019817)	promoter-TSS (NM_019817)	-150	NM_019817	56447	Mm.29473	NM_019817	ENSMUSG00000060992	Copz1	5930435A22Rik|AA407760|D4Ertd360e	coatomer protein complex, subunit zeta 1	protein-coding
D4_1_peak_615	chr13	107890130	107890551	+	150	NA	promoter-TSS (NM_145456)	promoter-TSS (NM_145456)	-276	NM_145456	67263	Mm.490418	NM_145456	ENSMUSG00000032846	Zswim6	2900036G02Rik|mKIAA1577	zinc finger SWIM-type containing 6	protein-coding
D4_1_peak_515	chr12	108179378	108179788	+	149	NA	promoter-TSS (NM_009832)	promoter-TSS (NM_009832)	-155	NM_009832	12454	Mm.474441	NM_009832	ENSMUSG00000021258	Ccnk	AW123198|AW413594|CPR4|CycK	cyclin K	protein-coding
D4_1_peak_828	chr16	91192777	91193366	+	149	NA	Intergenic	Intergenic	-32479	NM_016967	50913	Mm.37289	NM_016967	ENSMUSG00000039830	Olig2	AI604895|Bhlhb1|Olg-2|Oligo2|RK17|bHLHe19	oligodendrocyte transcription factor 2	protein-coding
D4_1_peak_1029	chr19	8713002	8713395	+	149	NA	intron (NM_001161413, intron 2 of 9)	intron (NM_001161413, intron 2 of 9)	699	NM_008577	17254	Mm.4114	NM_008577	ENSMUSG00000010095	Slc3a2	4F2|4F2HC|AI314110|Cd98|Ly-10|Ly-m10|Ly10|Mdu1|Mgp-2hc|NACAE	solute carrier family 3 (activators of dibasic and neutral amino acid transport), member 2	protein-coding
D4_1_peak_1110	chr2	33130711	33131446	+	149	NA	Intergenic	Intergenic	-43874	NM_178888	99326	Mm.41290	NM_178888	ENSMUSG00000038860	Garnl3	AW120551	GTPase activating RANGAP domain-like 3	protein-coding
D4_1_peak_1678	chr7	6727647	6728808	+	147	NA	intron (NM_008817, intron 1 of 8)	intron (NM_008817, intron 1 of 8)	2192	NM_008817	18616	Mm.389800	NM_008817	ENSMUSG00000002265	Peg3	AL022617|ASF-1|End4|Gcap4|Pw1|Zfp102|mKIAA0287	paternally expressed 3	protein-coding
D4_1_peak_1107	chr2	32451561	32452227	+	147	NA	promoter-TSS (NM_001164357)	promoter-TSS (NM_001164357)	-424	NM_001164357	227731	Mm.37395	NM_146118	ENSMUSG00000026819	Slc25a25	1110030N17Rik|MCSC|mKIAA1896	solute carrier family 25 (mitochondrial carrier, phosphate carrier), member 25	protein-coding
D4_1_peak_1592	chr6	72439537	72439972	+	147	NA	promoter-TSS (NM_145569)	promoter-TSS (NM_145569)	-196	NM_145569	232087	Mm.29815	NM_145569	ENSMUSG00000053907	Mat2a	D630045P18Rik	methionine adenosyltransferase II, alpha	protein-coding
D4_1_peak_1087	chr2	25224366	25225258	+	147	NA	promoter-TSS (NM_146116)	promoter-TSS (NM_146116)	-110	NM_146116	227613	Mm.227260	NM_146116	ENSMUSG00000036752	Tubb4b	4930542G03Rik|Tubb2c|Tubb2c1	tubulin, beta 4B class IVB	protein-coding
D4_1_peak_228	chr10	115384497	115384881	+	147	NA	promoter-TSS (NM_025780)	promoter-TSS (NM_025780)	-254	NM_025780	66816	Mm.32314	NM_025780	ENSMUSG00000020137	Thap2	2900040O07Rik|9030625G08Rik|AI450385|AI649097	THAP domain containing, apoptosis associated protein 2	protein-coding
D4_1_peak_1947	chr8	105860346	105860583	+	147	NA	promoter-TSS (NM_026532)	promoter-TSS (NM_026532)	-170	NM_026532	68051	Mm.455474	NM_026532	ENSMUSG00000008450	Nutf2	2700067I02Rik|AI115459|AI413596|AW546000|Ntf2|Ntf3|PP15	nuclear transport factor 2	protein-coding
D4_1_peak_2100	chrX	74270210	74270746	+	146	NA	promoter-TSS (NM_052835)	promoter-TSS (NM_052835)	-338	NM_052835	110954	Mm.100113	NM_052835	ENSMUSG00000008682	Rpl10	D0HXS648|DXHXS648|DXHXS648E|QM|QM16	ribosomal protein L10	protein-coding
D4_1_peak_53	chr1	86526262	86526650	+	146	NA	promoter-TSS (NM_008972)	promoter-TSS (NM_008972)	-280	NM_008972	19231	Mm.19187	NM_008972	ENSMUSG00000026238	Ptma	Thym	prothymosin alpha	protein-coding
D4_1_peak_348	chr11	78697443	78698078	+	145	NA	promoter-TSS (NM_008702)	promoter-TSS (NM_008702)	-335	NM_008702	18099	Mm.9001	NM_008702	ENSMUSG00000017376	Nlk	AI194375	nemo like kinase	protein-coding
D4_1_peak_1131	chr2	75658976	75659267	+	145	NA	promoter-TSS (NM_198090)	promoter-TSS (NM_198090)	-138	NM_198090	229279	Mm.316306	NM_053263	ENSMUSG00000059005	Hnrnpa3	2410013L13Rik|2610209F03Rik|2610510D13Rik|Hnrpa3	heterogeneous nuclear ribonucleoprotein A3	protein-coding
D4_1_peak_108	chr1	171222546	171222806	+	144	NA	promoter-TSS (NM_001037170)	promoter-TSS (NM_001037170)	-162	NM_001037170	641376	Mm.288374	NM_001037170	ENSMUSG00000005674	Tomm40l	-	translocase of outer mitochondrial membrane 40 homolog-like (yeast)	protein-coding
D4_1_peak_498	chr12	84451067	84451519	+	144	NA	promoter-TSS (NM_134042)	promoter-TSS (NM_134042)	-215	NM_173756	217708	Mm.311904	NM_173756	ENSMUSG00000085793	Lin52	5830457H20Rik	lin-52 homolog (C. elegans)	protein-coding
D4_1_peak_1775	chr7	45814327	45814634	+	144	NA	promoter-TSS (NM_001112701)	promoter-TSS (NM_001112701)	-164	NM_011181	19158	Mm.272130	NM_011181	ENSMUSG00000003269	Cyth2	ARNO|CLM2|Pscd2	cytohesin 2	protein-coding
D4_1_peak_833	chr16	93711588	93711931	+	144	NA	promoter-TSS (NM_026700)	promoter-TSS (NM_026700)	-148	NM_026700	70028	Mm.23230	NM_026700	ENSMUSG00000022946	Dopey2	0610038M01Rik|2610510B01Rik|AI503246|C21orf5|mKIAA0933	dopey family member 2	protein-coding
D4_1_peak_1758	chr7	44929514	44929963	+	144	NA	promoter-TSS (NM_001077264)	promoter-TSS (NM_001077264)	-248	NM_007458	11771	Mm.6877	NM_007458	ENSMUSG00000060279	Ap2a1	Adtaa	adaptor-related protein complex 2, alpha 1 subunit	protein-coding
D4_1_peak_1815	chr7	105400070	105400395	+	143	NA	promoter-TSS (NM_199009)	promoter-TSS (NM_199009)	-178	NM_001242365	74349	Mm.30254	NM_199009	ENSMUSG00000044465	Fam160a2	4632419K20Rik|6530415H11Rik|FHIP	family with sequence similarity 160, member A2	protein-coding
D4_1_peak_203	chr10	81320412	81321150	+	143	NA	promoter-TSS (NM_027381)	promoter-TSS (NM_027381)	-322	NM_027381	70312	Mm.87628	NM_027381	ENSMUSG00000034889	Cactin	2510012J08Rik	cactin, spliceosome C complex subunit	protein-coding
D4_1_peak_1809	chr7	101905607	101906187	+	143	NA	promoter-TSS (NM_025605)	promoter-TSS (NM_025605)	60	NM_025605	66508	Mm.30003	NM_025605	ENSMUSG00000030842	Lamtor1	2400001E08Rik|Pdro|p18	late endosomal/lysosomal adaptor, MAPK and MTOR activator 1	protein-coding
D4_1_peak_1227	chr3	21935656	21936029	+	143	NA	Intergenic	Intergenic	-140810	NM_030732	81004	Mm.202966	NM_030732	ENSMUSG00000027630	Tbl1xr1	8030499H02Rik|A630076E03Rik|AW539987|C21|C230089I12Rik|DC42|Ira1|TBLR1	transducin (beta)-like 1X-linked receptor 1	protein-coding
D4_1_peak_1962	chr8	122281130	122282040	+	143	NA	promoter-TSS (NM_009569)	promoter-TSS (NM_009569)	-556	NM_009569	22761	Mm.3105	NM_009569	ENSMUSG00000049577	Zfpm1	FOG|Fog1	zinc finger protein, multitype 1	protein-coding
D4_1_peak_28	chr1	64121649	64122344	+	143	NA	promoter-TSS (NM_033563)	promoter-TSS (NM_033563)	-607	NM_033563	93691	Mm.29466	NM_033563	ENSMUSG00000025959	Klf7	9830124P08Rik	Kruppel-like factor 7 (ubiquitous)	protein-coding
D4_1_peak_69	chr1	128102765	128103254	+	143	NA	promoter-TSS (NM_001285945)	promoter-TSS (NM_001285945)	38	NM_001285945	226409	Mm.425048	NM_027678	ENSMUSG00000036086	Zranb3	4933425L19Rik|AH2|AI316834|C730006D09	zinc finger, RAN-binding domain containing 3	protein-coding
D4_1_peak_583	chr13	55444690	55445233	+	142	NA	promoter-TSS (NM_001286064)	promoter-TSS (NM_001286064)	-111	NM_001286063	26385	Mm.10193	NM_011938	ENSMUSG00000074886	Grk6	Gprk6	G protein-coupled receptor kinase 6	protein-coding
D4_1_peak_950	chr18	6490143	6490802	+	142	NA	TTS (NR_035446)	TTS (NR_035446)	174	NR_035446	100316773		NR_035446	ENSMUSG00000084514	Mir1893	Mirn1893|mmu-mir-1893	microRNA 1893	ncRNA
D4_1_peak_1866	chr8	4166034	4166481	+	141	NA	promoter-TSS (NM_001039578)	promoter-TSS (NM_001039578)	-310	NM_001346730	213027	Mm.437106	NM_153536	ENSMUSG00000011832	Evi5l	1700084G18Rik|2310039H16Rik|3110007G05Rik|B130050I23Rik	ecotropic viral integration site 5 like	protein-coding
D4_1_peak_1643	chr6	124828924	124830086	+	140	NA	promoter-TSS (NM_013538)	promoter-TSS (NM_013538)	-21	NM_013700	22225	Mm.3571	NM_013700	ENSMUSG00000038429	Usp5	AA407472|ISOT|ISOT-1|Ucht	ubiquitin specific peptidase 5 (isopeptidase T)	protein-coding
D4_1_peak_1705	chr7	24884047	24884527	+	140	NA	promoter-TSS (NM_023133)	promoter-TSS (NM_023133)	-427	NM_023133	20085	Mm.300281	NM_023133	ENSMUSG00000040952	Rps19	Dsk3	ribosomal protein S19	protein-coding
D4_1_peak_1720	chr7	27473353	27473680	+	140	NA	promoter-TSS (NM_133210)	promoter-TSS (NM_133210)	-324	NM_133210	170742	Mm.200120	NM_133210	ENSMUSG00000055200	Sertad3	AW124805|D1Mgi51|Rbt1|Sei3	SERTA domain containing 3	protein-coding
D4_1_peak_1824	chr7	119895895	119896356	+	139	NA	promoter-TSS (NM_001163703)	promoter-TSS (NM_001163703)	-167	NM_029610	73919	Mm.46381	NM_029610	ENSMUSG00000030922	Lyrm1	1110065L10Rik|2310004B22Rik|4930404J24Rik	LYR motif containing 1	protein-coding
D4_1_peak_417	chr11	106788577	106789155	+	139	NA	promoter-TSS (NM_177088)	promoter-TSS (NM_177088)	-372	NM_007840	13207	Mm.491096	NM_007840	ENSMUSG00000020719	Ddx5	2600009A06Rik|G17P1|HUMP68|Hlr1|p68	DEAD (Asp-Glu-Ala-Asp) box polypeptide 5	protein-coding
D4_1_peak_1802	chr7	100371934	100372254	+	138	NA	promoter-TSS (NM_001017985)	promoter-TSS (NM_001017985)	-139	NM_001017985	277939	Mm.276374	NM_001017985	ENSMUSG00000047248	C2cd3	AU020772	C2 calcium-dependent domain containing 3	protein-coding
D4_1_peak_675	chr14	62761149	62761499	+	138	NA	promoter-TSS (NM_008715)	promoter-TSS (NM_008715)	-212	NM_008715	18130	Mm.319684	NM_008715	ENSMUSG00000035161	Ints6	2900075H24Rik|AI480962|DICE1|Ddx26|HDB|Notch2l	integrator complex subunit 6	protein-coding
D4_1_peak_1607	chr6	88841929	88842454	+	138	NA	promoter-TSS (NM_030251)	promoter-TSS (NM_030251)	-256	NM_030251	80283	Mm.166858	NM_030251	ENSMUSG00000030083	Abtb1	AI847549|BC003234|BPOZ|EF1ABP	ankyrin repeat and BTB (POZ) domain containing 1	protein-coding
D4_1_peak_1032	chr19	8819470	8819826	+	138	NA	promoter-TSS (NM_027412)	promoter-TSS (NM_027412)	247	NM_001081196	68693	Mm.476519	NM_001081196	ENSMUSG00000071659	Hnrnpul2	1110031M08Rik|AI465155|Hnrpul2	heterogeneous nuclear ribonucleoprotein U-like 2	protein-coding
D4_1_peak_740	chr15	77841967	77842565	+	136	NA	promoter-TSS (NM_022410)	promoter-TSS (NM_022410)	-91	NM_022410	17886	Mm.29677	NM_022410	ENSMUSG00000022443	Myh9	Fltn|Myhn-1|Myhn1|NMHCIIA|NMMHC-A|NMMHC-IIA|TU72.6	myosin, heavy polypeptide 9, non-muscle	protein-coding
D4_1_peak_14	chr1	36939654	36939925	+	136	NA	promoter-TSS (NM_018872)	promoter-TSS (NM_018872)	-262	NM_018872	56030	Mm.186943	NM_018872	ENSMUSG00000026116	Tmem131	2610524E03Rik|CC28|D1Bwg0491e|Neg|RW1|YR-23|mKIAA0257	transmembrane protein 131	protein-coding
D4_1_peak_1664	chr6	148992661	148992880	+	136	NA	3' UTR (NM_177192, exon 21 of 21)	3' UTR (NM_177192, exon 21 of 21)	-46338	NM_019643	56306	Mm.18637	NM_019643	ENSMUSG00000039985	Fam60a	Ppcs1|Pptcs1|Tera	family with sequence similarity 60, member A	protein-coding
D4_1_peak_1529	chr5	136962124	136962389	+	135	NA	intron (NM_025562, intron 1 of 4)	intron (NM_025562, intron 1 of 4)	179	NM_025562	66437	Mm.25849	NM_025562	ENSMUSG00000019054	Fis1	2010003O14Rik|Ttc11	fission, mitochondrial 1	protein-coding
D4_1_peak_1693	chr7	16924113	16924580	+	135	NA	promoter-TSS (NM_007590)	promoter-TSS (NM_007590)	-314	NM_007590	12315	Mm.288630	NM_007590	ENSMUSG00000019370	Calm3	CaMA|R75142	calmodulin 3	protein-coding
D4_1_peak_757	chr15	82346002	82346280	+	135	NA	promoter-TSS (NM_026914)	promoter-TSS (NM_026914)	95	NM_026914	69029	Mm.260042	NM_026914	ENSMUSG00000022452	Smdt1	1500032L24Rik|Emre	single-pass membrane protein with aspartate rich tail 1	protein-coding
D4_1_peak_268	chr11	20542775	20543215	+	135	NA	promoter-TSS (NM_021372)	promoter-TSS (NM_021372)	-258	NM_021372	58172	Mm.339676	NM_021372	ENSMUSG00000049800	Sertad2	AB041541|AU021878|Kiaa0127|MNCb-1504|SEI-2|Sei2|TRIP-Br2|mKIAA0127	SERTA domain containing 2	protein-coding
D4_1_peak_1039	chr19	14597821	14598503	+	135	NA	promoter-TSS (NM_011600)	promoter-TSS (NM_011600)	21	NM_001302950	21888	Mm.103638	NM_011600	ENSMUSG00000024642	Tle4	5730411M05Rik|AA792082|Bce-1|Bce1|ESTM13|ESTM14|Grg4|X83332|X83333|grg-4	transducin-like enhancer of split 4	protein-coding
D4_1_peak_136	chr10	5823969	5824391	+	135	NA	promoter-TSS (NM_175374)	promoter-TSS (NM_175374)	-237	NM_175374	108853	Mm.55082	NM_175374	ENSMUSG00000019774	Mtrf1l	9130004K12Rik	mitochondrial translational release factor 1-like	protein-coding
D4_1_peak_1987	chr9	25252103	25252549	+	134	NA	promoter-TSS (NM_001205367)	promoter-TSS (NM_001205367)	-113	NM_001205367	235072	Mm.270259	NM_009859	ENSMUSG00000001833	Sept7	Cdc10|E430034N22	septin 7	protein-coding
D4_1_peak_1144	chr2	103797671	103797920	+	134	NA	promoter-TSS (NM_016739)	promoter-TSS (NM_016739)	-155	NM_016739	53872	Mm.427589	NM_016739	ENSMUSG00000027184	Caprin1	AL022980|Caprin-1|Gpiap|Gpiap1|Mmgpip137|P137|rng105	cell cycle associated protein 1	protein-coding
D4_1_peak_1690	chr7	16399649	16400272	+	134	NA	Intergenic	CpG	-1236	NM_198631	330474	Mm.333594	NM_198631	ENSMUSG00000059273	Zc3h4	Bwq1|Gm768|Kiaa1064-hp|mKIAA1064	zinc finger CCCH-type containing 4	protein-coding
D4_1_peak_1957	chr8	120589144	120589512	+	133	NA	promoter-TSS (NM_178856)	promoter-TSS (NM_178856)	-253	NM_178856	272551	Mm.275910	NM_178856	ENSMUSG00000031821	Gins2	2210013I18Rik|4833427B12Rik|AI323585|Pfs2	GINS complex subunit 2 (Psf2 homolog)	protein-coding
D4_1_peak_1359	chr4	116075073	116075345	+	133	NA	promoter-TSS (NM_153521)	promoter-TSS (NM_153521)	-60	NM_153521	230654	Mm.3655	NM_153521	ENSMUSG00000028703	Lrrc41	AA409966|AW555107|D630045E04Rik|D730026A16Rik|MUF1	leucine rich repeat containing 41	protein-coding
D4_1_peak_1363	chr4	117189583	117190524	+	133	NA	Intergenic	U5|snRNA|snRNA	-7429	NM_134471	73804	Mm.247651	NM_134471	ENSMUSG00000028678	Kif2c	4930402F02Rik|ESTM5|Knsl6|MCAK|X83316	kinesin family member 2C	protein-coding
D4_1_peak_1558	chr6	8875397	8875732	+	132	NA	Intergenic	Intergenic	-74455	NM_008751	18231	Mm.46954	NM_008751	ENSMUSG00000046178	Nxph1	C130005L03Rik	neurexophilin 1	protein-coding
D4_1_peak_1778	chr7	64392344	64392624	+	132	NA	promoter-TSS (NM_026483)	promoter-TSS (NM_026483)	-248	NM_026483	67973	Mm.26973	NM_026483	ENSMUSG00000030521	Mphosph10	2810453H10Rik|5730405D16Rik|AI326008	M-phase phosphoprotein 10 (U3 small nucleolar ribonucleoprotein)	protein-coding
D4_1_peak_232	chr10	119240122	119240593	+	132	NA	promoter-TSS (NM_027994)	promoter-TSS (NM_027994)	-302	NM_027994	71902	Mm.203965	NM_027994	ENSMUSG00000020114	Cand1	2310038O07Rik|6330512O03Rik|AI195005|AI846556|D10Ertd516e|Tp120a|mKIAA0829	cullin associated and neddylation disassociated 1	protein-coding
D4_1_peak_776	chr15	102625199	102625594	+	132	NA	promoter-TSS (NM_001310070)	promoter-TSS (NM_001310070)	68	NM_001310066	223922	Mm.208714	NM_146065	ENSMUSG00000052414	Atf7	1110012F10Rik|9430065F09Rik|AI549878|C130020M04Rik	activating transcription factor 7	protein-coding
D4_1_peak_573	chr13	48545978	48546757	+	131	NA	Intergenic	CpG	-8095	NR_029725	387244		NR_029725	ENSMUSG00000065421	Mirlet7a-1	Let-7a|Mirnlet7a|Mirnlet7a-1|let-7a-1	microRNA let7a-1	ncRNA
D4_1_peak_1533	chr5	137533332	137533626	+	131	NA	promoter-TSS (NM_010312)	promoter-TSS (NM_010312)	-250	NM_010312	14693	Mm.30141	NM_010312	ENSMUSG00000029713	Gnb2	Gnb-2	guanine nucleotide binding protein (G protein), beta 2	protein-coding
D4_1_peak_364	chr11	88161810	88162212	+	131	NA	intron (NM_198013, intron 1 of 10)	intron (NM_198013, intron 1 of 10)	-7554	NM_001172099	103841	Mm.374846	NM_198013	ENSMUSG00000018378	Cuedc1	AI841487|C330016O16Rik	CUE domain containing 1	protein-coding
D4_1_peak_690	chr14	73524987	73525213	+	130	NA	exon (NM_172527, exon 3 of 5)	exon (NM_172527, exon 3 of 5)	15051	NM_026119	67381	Mm.282888	NM_026119	ENSMUSG00000022109	Med4	2410046H15Rik|DRIP36|HSPC126|TRAP36|Vdirp|Vdrip	mediator complex subunit 4	protein-coding
D4_1_peak_2134	chrY	90804497	90805643	+	130	NA	intron (NM_133362, intron 2 of 3)	L1_Mm|LINE|L1	19628	NR_137282	170942	Mm.76062	NM_133362	ENSMUSG00000096768	Erdr1	edr	erythroid differentiation regulator 1	protein-coding
D4_1_peak_1450	chr5	24685557	24685814	+	130	NA	promoter-TSS (NM_001305264)	promoter-TSS (NM_001305264)	-130	NM_001305264	53312	Mm.5856	NM_016736	ENSMUSG00000028954	Nub1	4931404D21Rik|6330412F12Rik|BS4|NY-REN-18	negative regulator of ubiquitin-like proteins 1	protein-coding
D4_1_peak_966	chr18	34954388	34954769	+	130	NA	promoter-TSS (NM_010481)	promoter-TSS (NM_010481)	-227	NM_010481	15526	Mm.209419	NM_010481	ENSMUSG00000024359	Hspa9	74kDa|Csa|Grp75|Hsc74|Hsp74|Hsp74a|Hspa9a|Mortalin|Mot-2|Mot2|Mthsp70|Pbp74	heat shock protein 9	protein-coding
D4_1_peak_1534	chr5	137600776	137601074	+	129	NA	promoter-TSS (NM_001254762)	promoter-TSS (NM_001254762)	134	NM_030037	68929	Mm.41355	NM_030037	ENSMUSG00000037221	Mospd3	1190005J19Rik|5133401H10Rik|Gtig2|R124	motile sperm domain containing 3	protein-coding
D4_1_peak_786	chr16	8829855	8830119	+	128	NA	promoter-TSS (NM_001081400)	promoter-TSS (NM_001081400)	-113	NM_001081400	69053	Mm.390868	NM_001081400	ENSMUSG00000022507	1810013L24Rik	1110017P05Rik|3010002C02Rik|AA792997|AW124177|Gm19906|R74903	RIKEN cDNA 1810013L24 gene	protein-coding
D4_1_peak_1908	chr8	70839565	70840021	+	128	NA	promoter-TSS (NM_027560)	promoter-TSS (NM_027560)	-73	NM_027560	70807	Mm.24215	NM_027560	ENSMUSG00000002910	Arrdc2	4632416I05Rik|Ilad1	arrestin domain containing 2	protein-coding
D4_1_peak_1176	chr2	146117352	146118055	+	127	NA	Intergenic	Intergenic	-104294	NM_016889	53626	Mm.379070	NM_016889	ENSMUSG00000068154	Insm1	IA-1	insulinoma-associated 1	protein-coding
D4_1_peak_688	chr14	67715496	67716211	+	127	NA	promoter-TSS (NM_001111028)	promoter-TSS (NM_001111028)	-12	NM_175384	108912	Mm.33831	NM_175384	ENSMUSG00000048922	Cdca2	2610311M19Rik|AI586158	cell division cycle associated 2	protein-coding
D4_1_peak_355	chr11	87426970	87427638	+	127	NA	promoter-TSS (NM_001199293)	promoter-TSS (NM_001199293)	-287	NM_001199293	83560	Mm.440758	NM_031386	ENSMUSG00000010342	Tex14	C85585	testis expressed gene 14	protein-coding
D4_1_peak_319	chr11	69632652	69632883	+	127	NA	promoter-TSS (NM_011814)	promoter-TSS (NM_011814)	-204	NM_011814	23879	Mm.41930	NM_011814	ENSMUSG00000018765	Fxr2	Fxr2h	fragile X mental retardation, autosomal homolog 2	protein-coding
D4_1_peak_322	chr11	69758322	69759008	+	127	NA	promoter-TSS (NM_001291068)	promoter-TSS (NM_001291068)	-32	NM_001291068	20020	Mm.16533	NM_009089	ENSMUSG00000005198	Polr2a	220kDa|Rpb1|Rpo2-1	polymerase (RNA) II (DNA directed) polypeptide A	protein-coding
D4_1_peak_462	chr12	31950302	31950585	+	127	NA	promoter-TSS (NM_153198)	promoter-TSS (NM_153198)	92	NM_177993	73389	Mm.390461	NM_153198	ENSMUSG00000002996	Hbp1	1700058O05Rik|BE629963|C330012F01Rik|C86454	high mobility group box transcription factor 1	protein-coding
D4_1_peak_1822	chr7	118533048	118533405	+	127	NA	exon (NM_009940, exon 1 of 6)	exon (NM_009940, exon 1 of 6)	130	NM_009940	12850	Mm.20634	NM_009940	ENSMUSG00000030652	Coq7	clk-1	demethyl-Q 7	protein-coding
D4_1_peak_1313	chr4	16163611	16163987	+	127	NA	promoter-TSS (NR_045765)	promoter-TSS (NR_045765)	-156	NM_001329751	192656	Mm.112765	NM_138952	ENSMUSG00000041135	Ripk2	2210420D18Rik|CARD3|CARDIAK|CCK|D4Bwg0615e|RICK|RIP2	receptor (TNFRSF)-interacting serine-threonine kinase 2	protein-coding
D4_1_peak_1517	chr5	129941478	129941996	+	126	NA	promoter-TSS (NM_001286382)	promoter-TSS (NM_001286382)	-372	NM_001286382	69568	Mm.288718	NM_027121	ENSMUSG00000066735	Vkorc1l1	2310024K08Rik	vitamin K epoxide reductase complex, subunit 1-like 1	protein-coding
D4_1_peak_1427	chr4	151861832	151862575	+	126	NA	promoter-TSS (NM_001195565)	promoter-TSS (NM_001195565)	-435	NM_001081557	100072	Mm.318846	NM_001081557	ENSMUSG00000014592	Camta1	1810059M14Rik|2310058O09Rik|AI316882|AW987475|mKIAA0833	calmodulin binding transcription activator 1	protein-coding
D4_1_peak_81	chr1	133492843	133493466	+	126	NA	Intergenic	Intergenic	-68942	NM_011439	20668	Mm.8575	NM_011439	ENSMUSG00000070643	Sox13	AA407916|AW259412|AW540933|Sox-13	SRY (sex determining region Y)-box 13	protein-coding
D4_1_peak_1934	chr8	89823195	89823860	+	126	NA	Intergenic	Intergenic	524725	NM_172913	244579	Mm.302755	NM_172913	ENSMUSG00000043668	Tox3	500-9|BC052044|C230068E13|CAGF9|Tnrc9	TOX high mobility group box family member 3	protein-coding
D4_1_peak_1676	chr7	6362602	6363345	+	126	NA	promoter-TSS (NM_001025163)	promoter-TSS (NM_001025163)	-335	NM_001112805	330463	Mm.136456	NM_177888	ENSMUSG00000055150	Zfp78	A330079D15|KRAB12|Zfp77	zinc finger protein 78	protein-coding
D4_1_peak_638	chr14	20929069	20929396	+	125	NA	promoter-TSS (NM_009502)	promoter-TSS (NM_009502)	-201	NM_009502	22330	Mm.279361	NM_009502	ENSMUSG00000021823	Vcl	9430097D22|AA571387|AI462105|AW545629	vinculin	protein-coding
D4_1_peak_641	chr14	22155289	22155872	+	125	NA	intron (NM_028275, intron 2 of 6)	intron (NM_028275, intron 2 of 6)	135868	NM_028275	76633	Mm.489898	NM_028275	ENSMUSG00000063458	1700112E06Rik	2700009F18Rik	RIKEN cDNA 1700112E06 gene	protein-coding
D4_1_peak_1308	chr4	3938575	3938883	+	125	NA	promoter-TSS (NM_019969)	promoter-TSS (NM_019969)	-159	NM_001190323	66433	Mm.27406	NM_181391	ENSMUSG00000042198	Chchd7	1810049H20Rik	coiled-coil-helix-coiled-coil-helix domain containing 7	protein-coding
D4_1_peak_1232	chr3	32736598	32737045	+	124	NA	promoter-TSS (NM_025316)	promoter-TSS (NM_025316)	-66	NM_029017	74600	Mm.288960	NM_029017	ENSMUSG00000037531	Mrpl47	4833424P18Rik|CGI-204|ENSMUSG00000051761|Gm9859|L47mt|MRP-L47|MTF/L47|NCM1	mitochondrial ribosomal protein L47	protein-coding
D4_1_peak_843	chr17	6429765	6430561	+	124	NA	promoter-TSS (NM_009342)	promoter-TSS (NM_009342)	51	NM_009342	21648	Mm.1948	NM_009342	ENSMUSG00000096255	Dynlt1b	AGS2|Dynlt1|Tctex-1|Tctex1	dynein light chain Tctex-type 1B	protein-coding
D4_1_peak_196	chr10	80702037	80702546	+	124	NA	promoter-TSS (NM_027829)	promoter-TSS (NM_027829)	-402	NM_027829	71564	Mm.35802	NM_027829	ENSMUSG00000055862	Izumo4	9030607L17Rik|AI550407	IZUMO family member 4	protein-coding
D4_1_peak_1347	chr4	101647239	101647639	+	124	NA	promoter-TSS (NM_175036)	promoter-TSS (NM_175036)	-344	NM_175036	230514	Mm.4756	NM_175036	ENSMUSG00000035212	Leprot	LEPR|OB-RGRP|Obrgrp|VPS55	leptin receptor overlapping transcript	protein-coding
D4_1_peak_35	chr1	74284680	74285016	+	123	NA	promoter-TSS (NM_025580)	promoter-TSS (NM_025580)	-110	NM_146110	227290	Mm.379371	NM_146110	ENSMUSG00000006299	Aamp	AU040907|Aamp-rs	angio-associated migratory protein	protein-coding
D4_1_peak_1346	chr4	98923231	98923562	+	123	NA	promoter-TSS (NM_146144)	promoter-TSS (NM_146144)	-414	NM_146144	230484	Mm.371692	NM_146144	ENSMUSG00000028560	Usp1	-	ubiquitin specific peptidase 1	protein-coding
D4_1_peak_360	chr11	87591584	87592138	+	123	NA	promoter-TSS (NM_133215)	promoter-TSS (NM_133215)	-356	NM_133215	170749	Mm.399376	NM_133215	ENSMUSG00000018401	Mtmr4	AA596759|ESTM44|FYVE-DSP2|ZFYVE11|mKIAA0647	myotubularin related protein 4	protein-coding
D4_1_peak_406	chr11	103028312	103028808	+	123	NA	promoter-TSS (NM_008707)	promoter-TSS (NM_008707)	-2	NM_008707	18107	Mm.10265	NM_008707	ENSMUSG00000020936	Nmt1	AW536594	N-myristoyltransferase 1	protein-coding
D4_1_peak_2131	chrY	90797206	90797644	+	122	NA	intron (NM_133362, intron 2 of 3)	L1_Mm|LINE|L1	11983	NR_137282	170942	Mm.76062	NM_133362	ENSMUSG00000096768	Erdr1	edr	erythroid differentiation regulator 1	protein-coding
D4_1_peak_1532	chr5	137502190	137502556	+	122	NA	promoter-TSS (NM_028753)	promoter-TSS (NM_028753)	56	NM_028753	74097	Mm.290242	NM_028753	ENSMUSG00000029715	Pop7	0610037N12Rik|AI852017|Rpp20	processing of precursor 7, ribonuclease P family, (S. cerevisiae)	protein-coding
D4_1_peak_251	chr11	4096606	4096821	+	122	NA	TTS (NM_144520)	TTS (NM_144520)	-1282	NM_026443	67900	Mm.41719	NM_026443	ENSMUSG00000004748	Mtfp1	1700020C11Rik|2610507A21Rik|AV005788|Mtp18	mitochondrial fission process 1	protein-coding
D4_1_peak_1926	chr8	84066495	84066851	+	122	NA	promoter-TSS (NM_009055)	promoter-TSS (NM_009055)	-163	NM_009055	19724	Mm.7892	NM_009055	ENSMUSG00000031706	Rfx1	AI047719|AI385641	regulatory factor X, 1 (influences HLA class II expression)	protein-coding
D4_1_peak_226	chr10	108568443	108568859	+	122	NA	intron (NM_001252341, intron 10 of 11)	intron (NM_001252341, intron 10 of 11)	131509	NM_203660	368203	Mm.452758	NM_203660		Gm5136	C6.1AL|EG368203	predicted gene 5136	protein-coding
D4_1_peak_354	chr11	87108805	87109466	+	122	NA	promoter-TSS (NM_175563)	promoter-TSS (NM_175563)	-126	NM_025377	66140	Mm.45008	NM_025377	ENSMUSG00000020492	Ska2	1110001A07Rik|C78640|Fam33a	spindle and kinetochore associated complex subunit 2	protein-coding
D4_1_peak_851	chr17	13654695	13654910	+	122	NA	Intergenic	Intergenic	-100708	NR_045436	72578	Mm.46549	NR_045436	ENSMUSG00000038347	2700054A10Rik	-	RIKEN cDNA 2700054A10 gene	ncRNA
D4_1_peak_901	chr17	39847024	39847259	+	121	NA	non-coding (NR_046233, exon 1 of 1)	non-coding (NR_046233, exon 1 of 1)	4144	NR_046233	100861531		NR_046233		Rn45s	-	45S pre-ribosomal RNA	rRNA
D4_1_peak_384	chr11	96977584	96978033	+	121	NA	promoter-TSS (NM_030220)	promoter-TSS (NM_030220)	-120	NM_030220	78912	Mm.491183	NM_030220	ENSMUSG00000018678	Sp2	4930480I16Rik|mKIAA0048	Sp2 transcription factor	protein-coding
D4_1_peak_955	chr18	21001361	21001741	+	121	NA	promoter-TSS (NM_207623)	promoter-TSS (NM_207623)	251	NM_001303005	56515	Mm.253542	NM_019706	ENSMUSG00000024317	Rnf138	2410015A17Rik|2810480D20Rik|STRIN|Trif|Trif-d	ring finger protein 138	protein-coding
D4_1_peak_693	chr14	79587323	79587634	+	121	NA	promoter-TSS (NM_026474)	promoter-TSS (NM_026474)	-213	NM_026474	67955	Mm.18972	NM_026474	ENSMUSG00000022024	Sugt1	2410174K12Rik|SGT1	SGT1, suppressor of G2 allele of SKP1 (S. cerevisiae)	protein-coding
D4_1_peak_604	chr13	84514898	84515414	+	121	NA	Intergenic	Intergenic	292860	NR_029419	72745	Mm.295063	NM_175187	ENSMUSG00000035762	Tmem161b	2810446P07Rik|AI843389	transmembrane protein 161B	protein-coding
D4_1_peak_298	chr11	60352961	60353295	+	120	NA	promoter-TSS (NM_001039093)	promoter-TSS (NM_001039093)	-223	NM_001039092	216810	Mm.218875	NM_153080	ENSMUSG00000000538	Tom1l2	2900016I08Rik|A730055F12Rik|AU042072|Srebf1	target of myb1-like 2 (chicken)	protein-coding
D4_1_peak_1284	chr3	104220473	104220787	+	120	NA	promoter-TSS (NM_133853)	promoter-TSS (NM_133853)	-224	NM_001159354	99470	Mm.264849	NM_133853	ENSMUSG00000052539	Magi3	4732496O19Rik|6530407C02Rik|AA407180|AI120132|mKIAA1634	membrane associated guanylate kinase, WW and PDZ domain containing 3	protein-coding
D4_1_peak_1502	chr5	115489609	115490898	+	120	NA	Intergenic	Intergenic	-5769	NM_133760	75387	Mm.332616	NM_133760	ENSMUSG00000029524	Sirt4	4930596O17Rik	sirtuin 4	protein-coding
D4_1_peak_893	chr17	35164965	35165413	+	120	NA	promoter-TSS (NM_020027)	promoter-TSS (NM_020027)	-312	NM_020027	53761	Mm.272462	NM_020027	ENSMUSG00000024393	Prrc2a	3110039B05Rik|Bat-2|Bat2|D17H6S51E|G2|Wbp12|mKIAA4178	proline-rich coiled-coil 2A	protein-coding
D4_1_peak_2114	chrX	136741315	136741701	+	119	NA	promoter-TSS (NM_001168229)	promoter-TSS (NM_001168229)	101	NM_019768	56397	Mm.27218	NM_019768	ENSMUSG00000031422	Morf4l2	2410017O14Rik|Mrgx|Sid393p|mKIAA0026	mortality factor 4 like 2	protein-coding
D4_1_peak_1991	chr9	31280202	31280772	+	119	NA	Intergenic	Intergenic	9086	NM_001101597	638580	Mm.373655	NM_001101597		Gm7244	EG638580	predicted gene 7244	protein-coding
D4_1_peak_149	chr10	40257754	40258247	+	119	NA	promoter-TSS (NM_026113)	promoter-TSS (NM_026113)	-335	NM_026113	67371	Mm.64104	NM_026113	ENSMUSG00000019837	Gtf3c6	2410016F19Rik|AU019813	general transcription factor IIIC, polypeptide 6, alpha	protein-coding
D4_1_peak_802	chr16	29683265	29683695	+	119	NA	Intergenic	Intergenic	104146	NM_001199177	74143	Mm.274285	NM_133752	ENSMUSG00000038084	Opa1	1200011N24Rik|AI225888|AI847218|lilr3|mKIAA0567	OPA1, mitochondrial dynamin like GTPase	protein-coding
D4_1_peak_766	chr15	98534026	98534346	+	119	NA	promoter-TSS (NM_001289439)	promoter-TSS (NM_001289439)	83	NM_001289437	69612	Mm.229107	NM_133714	ENSMUSG00000022992	Kansl2	2310037I24Rik|B930009D17	KAT8 regulatory NSL complex subunit 2	protein-coding
D4_1_peak_1924	chr8	83715172	83715513	+	119	NA	intron (NM_197982, intron 1 of 10)	CpG	165	NM_197982	68278	Mm.28222	NM_197982	ENSMUSG00000005481	Ddx39	2610307C23Rik|BAT1|DDXL|Ddx39a|URH49	DEAD (Asp-Glu-Ala-Asp) box polypeptide 39	protein-coding
D4_1_peak_1524	chr5	135186882	135187486	+	119	NA	promoter-TSS (NM_011714)	promoter-TSS (NM_011714)	-139	NM_011714	22385	Mm.40331	NM_011714	ENSMUSG00000002748	Baz1b	C87820|WSTF|Wbscr9	bromodomain adjacent to zinc finger domain, 1B	protein-coding
D4_1_peak_982	chr18	55196522	55196860	+	118	NA	Intergenic	Intergenic	-206511	NM_175751	269023	Mm.192984	NM_175751	ENSMUSG00000052713	Zfp608	4932417D18Rik|D430007A19Rik|Znf608	zinc finger protein 608	protein-coding
D4_1_peak_1614	chr6	97666673	97667220	+	118	NA	Intergenic	Intergenic	-49289	NM_145148	232288	Mm.27789	NM_145148	ENSMUSG00000030064	Frmd4b	6030440G05Rik|C87375|GOBLIN|GRSP1|R74720	FERM domain containing 4B	protein-coding
D4_1_peak_385	chr11	97188006	97188488	+	118	NA	promoter-TSS (NM_008379)	promoter-TSS (NM_008379)	-355	NM_008379	16211	Mm.251013	NM_008379	ENSMUSG00000001440	Kpnb1	AA409963|IPOB|Impnb	karyopherin (importin) beta 1	protein-coding
D4_1_peak_1914	chr8	72160950	72161273	+	118	NA	promoter-TSS (NM_023126)	promoter-TSS (NM_023126)	-89	NM_023126	17274	Mm.162811	NM_023126	ENSMUSG00000003037	Rab8a	AA409338|Mel	RAB8A, member RAS oncogene family	protein-coding
D4_1_peak_701	chr14	118230421	118231242	+	118	NA	Intergenic	A-rich|Low_complexity|Low_complexity	-5401	NR_131969	105245869	Mm.460408	NR_131969	ENSMUSG00000090534	LOC105245869	-	uncharacterized LOC105245869	ncRNA
D4_1_peak_272	chr11	23255394	23255990	+	117	NA	promoter-TSS (NM_134014)	promoter-TSS (NM_134014)	-349	NM_001035226	103573	Mm.217547	NM_134014	ENSMUSG00000020290	Xpo1	AA420417|Crm1|Exp1	exportin 1	protein-coding
D4_1_peak_177	chr10	79908382	79908927	+	117	NA	intron (NM_198107, intron 1 of 14)	intron (NM_198107, intron 1 of 14)	284	NM_001163276	216154	Mm.260089	NM_198107	ENSMUSG00000013833	Med16	95kDa|A630083L04|Thrap5|Trap95	mediator complex subunit 16	protein-coding
D4_1_peak_473	chr12	55080169	55080485	+	117	NA	promoter-TSS (NM_011899)	promoter-TSS (NM_011899)	-169	NM_011899	24067	Mm.471968	NM_011899	ENSMUSG00000073079	Srp54a	54kDa|Srp54	signal recognition particle 54A	protein-coding
D4_1_peak_1128	chr2	73386539	73386839	+	117	NA	promoter-TSS (NM_001276443)	promoter-TSS (NM_001276443)	-209	NM_001276443	68526	Mm.451014	NM_001080707	ENSMUSG00000041762	Gpr155	1110017O10Rik|DEPDC3|F730029F15Rik|PGR22	G protein-coupled receptor 155	protein-coding
D4_1_peak_1622	chr6	108828315	108828637	+	116	NA	promoter-TSS (NM_138677)	promoter-TSS (NM_138677)	-165	NM_138677	192193	Mm.21596	NM_138677	ENSMUSG00000030104	Edem1	A130059K23Rik|EDEM|mKIAA0212	ER degradation enhancer, mannosidase alpha-like 1	protein-coding
D4_1_peak_1132	chr2	76648079	76648306	+	116	NA	promoter-TSS (NM_011871)	promoter-TSS (NM_011871)	-198	NM_011871	23992	Mm.277250	NM_011871	ENSMUSG00000002731	Prkra	AV120107|PRK|Pact|RAX|lear	protein kinase, interferon inducible double stranded RNA dependent activator	protein-coding
D4_1_peak_877	chr17	32320826	32321218	+	115	NA	TTS (NM_017476)	TTS (NM_017476)	216	NR_131219	56399	Mm.328945	NM_019774	ENSMUSG00000024045	Akap8	1200016A02Rik|AA673585|AKAP-8|AKAP95|AU015639	A kinase (PRKA) anchor protein 8	protein-coding
D4_1_peak_55	chr1	89070046	89070360	+	115	NA	promoter-TSS (NM_133816)	promoter-TSS (NM_133816)	-259	NM_133816	98402	Mm.170983	NM_133816	ENSMUSG00000036206	Sh3bp4	AI594717|AW227605|BOG25	SH3-domain binding protein 4	protein-coding
D4_1_peak_925	chr17	57060291	57060649	+	115	NA	promoter-TSS (NM_025877)	promoter-TSS (NM_025877)	-607	NM_025877	66972	Mm.23720	NM_025877	ENSMUSG00000046329	Slc25a23	2310067G05Rik|SCaMC-3	solute carrier family 25 (mitochondrial carrier; phosphate carrier), member 23	protein-coding
D4_1_peak_247	chr11	3127081	3127424	+	115	NA	intron (NR_003517, intron 2 of 6)	intron (NR_003517, intron 2 of 6)	3231	NR_003517	236604	Mm.247625	NM_001004146		Pisd-ps1	-	phosphatidylserine decarboxylase, pseudogene 1	pseudo
D4_1_peak_1696	chr7	19228073	19228837	+	114	NA	promoter-TSS (NM_207525)	promoter-TSS (NM_207525)	66	NM_207525	403187	Mm.239583	NM_207525	ENSMUSG00000052214	Opa3	D630048P19Rik|Gm1425|Gm472	optic atrophy 3	protein-coding
D4_1_peak_1522	chr5	135008883	135009370	+	114	NA	promoter-TSS (NM_001190437)	promoter-TSS (NM_001190437)	-26	NM_001190437	68758	Mm.389700	NM_145215	ENSMUSG00000040532	Abhd11	1110054D16Rik|A630008N09Rik|Wbscr21	abhydrolase domain containing 11	protein-coding
D4_1_peak_1470	chr5	36581923	36582351	+	114	NA	intron (NM_001113362, intron 2 of 14)	CpG	260	NM_133910	100855	Mm.486203	NM_133910	ENSMUSG00000029192	Tbc1d14	2810413P16Rik|AU043625|C86258|D5Ertd110e|mKIAA1322	TBC1 domain family, member 14	protein-coding
D4_1_peak_1928	chr8	84237085	84237356	+	114	NA	promoter-TSS (NM_172503)	promoter-TSS (NM_172503)	-178	NM_172503	212168	Mm.117094	NM_172503	ENSMUSG00000035671	Zswim4	D330002I24|E130119J17Rik	zinc finger SWIM-type containing 4	protein-coding
D4_1_peak_1770	chr7	45434349	45434735	+	114	NA	promoter-TSS (NM_030678)	promoter-TSS (NM_030678)	-78	NM_011304	20174	Mm.34410	NM_011304	ENSMUSG00000003868	Ruvbl2	mp47|p47	RuvB-like protein 2	protein-coding
D4_1_peak_760	chr15	85634448	85634813	+	114	NA	Intergenic	CpG	-52809	NM_009528	22422	Mm.306946	NM_009528	ENSMUSG00000022382	Wnt7b	Wnt-7b	wingless-type MMTV integration site family, member 7B	protein-coding
D4_1_peak_620	chr13	111725195	111725572	+	113	NA	Intergenic	CpG	39205	NM_172593	218613	Mm.31012	NM_172593	ENSMUSG00000032727	Mier3	5730509D14|AU015422|D130064H19Rik	MIER family member 3	protein-coding
D4_1_peak_1675	chr7	6172103	6172410	+	113	NA	promoter-TSS (NM_001146024)	promoter-TSS (NM_001146024)	-257	NM_001146024	72667	Mm.274089	NM_028316	ENSMUSG00000044876	Zfp444	2810031J10Rik|6230401O10Rik|mFLJ00134	zinc finger protein 444	protein-coding
D4_1_peak_1663	chr6	146577545	146577854	+	113	NA	promoter-TSS (NM_026218)	promoter-TSS (NM_026218)	136	NM_138757	71177	Mm.271774	NM_138757	ENSMUSG00000040250	Asun	4933424B01Rik|Spata30	asunder, spermatogenesis regulator	protein-coding
D4_1_peak_1090	chr2	26445325	26445828	+	112	NA	promoter-TSS (NM_153125)	promoter-TSS (NM_153125)	-360	NM_153125	227648	Mm.206371	NM_153125	ENSMUSG00000026924	Sec16a	AU024582|C230052J16Rik	SEC16 homolog A, endoplasmic reticulum export factor	protein-coding
D4_1_peak_1785	chr7	73537783	73538268	+	112	NA	intron (NM_001081345, intron 2 of 38)	intron (NM_001081345, intron 2 of 38)	3721	NM_001081345	244059	Mm.34539	NM_001081345	ENSMUSG00000078671	Chd2	2810013C04Rik|2810040A01Rik|5630401D06Rik|AI851092|BC029703|CHD-2	chromodomain helicase DNA binding protein 2	protein-coding
D4_1_peak_1711	chr7	25395729	25396005	+	112	NA	non-coding (NR_073027, exon 2 of 6)	non-coding (NR_073027, exon 2 of 6)	120	NM_010719	16890	Mm.158548	NM_010719	ENSMUSG00000003123	Lipe	4933403G17Rik|HSL	lipase, hormone sensitive	protein-coding
D4_1_peak_380	chr11	96578597	96579094	+	112	NA	intron (NM_001033186, intron 4 of 12)	intron (NM_001033186, intron 4 of 12)	114254	NM_001177898	78473	Mm.395840	NM_001033186	ENSMUSG00000057058	Skap1	1700091G21Rik|Scap1|Skap-55	src family associated phosphoprotein 1	protein-coding
D4_1_peak_606	chr13	90922914	90923162	+	112	NA	promoter-TSS (NM_024175)	promoter-TSS (NM_024175)	-84	NM_024175	66475	Mm.306302	NM_024175	ENSMUSG00000049517	Rps23	2410044J15Rik	ribosomal protein S23	protein-coding
D4_1_peak_1104	chr2	30807603	30807880	+	112	NA	promoter-TSS (NM_170592)	promoter-TSS (NM_170592)	-236	NM_170592	66617	Mm.33167	NM_170592	ENSMUSG00000026857	Ntmt1	2610205E22Rik|AL033331|AL033332|Mettl11a|NTM1A	N-terminal Xaa-Pro-Lys N-methyltransferase 1	protein-coding
D4_1_peak_1492	chr5	109557038	109558344	+	112	NA	5' UTR (NM_001310694, exon 2 of 8)	5' UTR (NM_001310694, exon 2 of 8)	1302	NM_001164735	57914	Mm.35771	NM_016715	ENSMUSG00000033467	Crlf2	CRLM2|Ly114|Tpte2|Tslpr	cytokine receptor-like factor 2	protein-coding
D4_1_peak_1303	chr3	144570260	144570700	+	111	NA	promoter-TSS (NM_053102)	promoter-TSS (NM_053102)	53	NM_053102	93684	Mm.29812	NM_053102	ENSMUSG00000037072	Selenof	9430015P09Rik|Sep15	selenoprotein F	protein-coding
D4_1_peak_1116	chr2	38926472	38926942	+	111	NA	promoter-TSS (NM_010264)	promoter-TSS (NM_010264)	-246	NM_010264	14536	Mm.439703	NM_010264	ENSMUSG00000063972	Nr6a1	1700113M01Rik|Gcnf|NCNF|RTR	nuclear receptor subfamily 6, group A, member 1	protein-coding
D4_1_peak_1158	chr2	121449075	121449394	+	111	NA	promoter-TSS (NR_110986)	promoter-TSS (NR_110986)	36	NM_011354	378702	Mm.262252	NM_011354	ENSMUSG00000074884	Serf2	C80083|Msmac1l|m4F5rel	small EDRK-rich factor 2	protein-coding
D4_1_peak_1672	chr7	4812409	4813123	+	110	NA	promoter-TSS (NM_133777)	promoter-TSS (NM_133777)	-426	NM_133777	77891	Mm.389787	NM_133777	ENSMUSG00000060860	Ube2s	0910001J09Rik|6720465F12Rik|AA409170|E2-EPF	ubiquitin-conjugating enzyme E2S	protein-coding
D4_1_peak_240	chr10	128493579	128494194	+	110	NA	promoter-TSS (NM_001317220)	promoter-TSS (NM_001317220)	0	NM_001317218	17904	Mm.337074	NM_010860	ENSMUSG00000090841	Myl6	ESMLC|LC17|LC17-GI|MLC-3|MLC1SM|Myln	myosin, light polypeptide 6, alkali, smooth muscle and non-muscle	protein-coding
D4_1_peak_1155	chr2	119208579	119208903	+	110	NA	promoter-TSS (NM_139139)	promoter-TSS (NM_139139)	21	NM_028054	72008	Mm.386807	NM_028054	ENSMUSG00000068580	Zfyve19	1500041L05Rik|ANCHR	zinc finger, FYVE domain containing 19	protein-coding
D4_1_peak_1628	chr6	115808786	115809016	+	110	NA	promoter-TSS (NR_028546)	promoter-TSS (NR_028546)	-158	NM_172086	19951	Mm.104368	NM_172086	ENSMUSG00000057841	Rpl32	AU020185|rpL32-3A	ribosomal protein L32	protein-coding
D4_1_peak_433	chr11	116853055	116853696	+	110	NA	promoter-TSS (NM_178620)	promoter-TSS (NM_178620)	-281	NM_011358	20382	Mm.21841	NM_011358	ENSMUSG00000034120	Srsf2	D11Wsu175e|MRF-1|Pr264|SC35|Sfrs10|Sfrs2	serine/arginine-rich splicing factor 2	protein-coding
D4_1_peak_1700	chr7	19628530	19628845	+	110	NA	intron (NM_001290457, intron 1 of 10)	intron (NM_001290457, intron 1 of 10)	751	NM_009046	19698	Mm.1741	NM_009046	ENSMUSG00000002983	Relb	shep	avian reticuloendotheliosis viral (v-rel) oncogene related B	protein-coding
D4_1_peak_948	chr18	5334530	5334882	+	110	NA	promoter-TSS (NM_178722)	promoter-TSS (NM_178722)	-267	NM_178722	240186	Mm.118257	NM_178722	ENSMUSG00000050945	Zfp438	9430031G09|9430091M14Rik|B830013J05Rik	zinc finger protein 438	protein-coding
D4_1_peak_858	chr17	20945149	20945654	+	110	NA	promoter-TSS (NM_016891)	promoter-TSS (NM_016891)	-53	NM_016891	51792	Mm.294138	NM_016891	ENSMUSG00000007564	Ppp2r1a	6330556D22Rik|PP2A|PR65	protein phosphatase 2, regulatory subunit A, alpha	protein-coding
D4_1_peak_1195	chr2	154790677	154791304	+	110	NA	promoter-TSS (NM_001139513)	promoter-TSS (NM_001139513)	-120	NM_001139513	19383	Mm.221440	NM_023130	ENSMUSG00000027593	Raly	AI663842|Merc	hnRNP-associated with lethal yellow	protein-coding
D4_1_peak_1915	chr8	72239670	72240340	+	110	NA	promoter-TSS (NM_007456)	promoter-TSS (NM_007456)	-13	NM_007456	11767	Mm.290086	NM_007456	ENSMUSG00000003033	Ap1m1	AA408894|AP47|Adtm1A|Cltnm|mu1A	adaptor-related protein complex AP-1, mu subunit 1	protein-coding
D4_1_peak_676	chr14	62837310	62837638	+	109	NA	promoter-TSS (NR_106174)	promoter-TSS (NR_106174)	-216	NM_175546	268752	Mm.1960	NM_175546	ENSMUSG00000014547	Wdfy2	5830485M08|B130024L21Rik|ProF|ZFYVE22	WD repeat and FYVE domain containing 2	protein-coding
D4_1_peak_1863	chr7	143822843	143823042	+	109	NA	promoter-TSS (NM_007856)	promoter-TSS (NM_007856)	-90	NM_030221	78914	Mm.35104	NM_030221	ENSMUSG00000031090	Nadsyn1	9130012B15Rik	NAD synthetase 1	protein-coding
D4_1_peak_1577	chr6	52152941	52153355	+	109	NA	Intergenic	Intergenic	5169	NM_001311118	15394	Mm.197	NM_010449	ENSMUSG00000029844	Hoxa1	ERA1|Hox-1.6	homeobox A1	protein-coding
D4_1_peak_504	chr12	87388311	87388653	+	109	NA	promoter-TSS (NM_011479)	promoter-TSS (NM_011479)	-127	NM_011479	20773	Mm.565	NM_011479	ENSMUSG00000021036	Sptlc2	LCB2|LCB2a|Spt2	serine palmitoyltransferase, long chain base subunit 2	protein-coding
D4_1_peak_434	chr11	117654270	117654762	+	109	NA	5' UTR (NM_198022, exon 1 of 22)	5' UTR (NM_198022, exon 1 of 22)	227	NM_198022	217351	Mm.40272	NM_198022	ENSMUSG00000025571	Tnrc6c	9930033H14Rik|mKIAA1582	trinucleotide repeat containing 6C	protein-coding
D4_1_peak_102	chr1	165460473	165461237	+	108	NA	promoter-TSS (NM_028759)	promoter-TSS (NM_028759)	-353	NM_027430	70456	Mm.195625	NM_027430	ENSMUSG00000026568	Mpc2	0610006C01Rik|2010002I07Rik|2610205H19Rik|AA108335|Brp44|ESTM43	mitochondrial pyruvate carrier 2	protein-coding
D4_1_peak_1688	chr7	16286170	16286641	+	108	NA	intron (NM_001136471, intron 1 of 13)	CpG	390	NM_001136471	243846	Mm.482401	NM_172297	ENSMUSG00000041375	Ccdc9	2600011L02Rik	coiled-coil domain containing 9	protein-coding
D4_1_peak_180	chr10	79997131	79997466	+	108	NA	promoter-TSS (NM_013850)	promoter-TSS (NM_013850)	-310	NM_001347081	27403	Mm.103351	NM_013850	ENSMUSG00000035722	Abca7	ABCX|Abc51	ATP-binding cassette, sub-family A (ABC1), member 7	protein-coding
D4_1_peak_1981	chr9	21546010	21546706	+	108	NA	promoter-TSS (NM_021531)	promoter-TSS (NM_021531)	-536	NM_153141	59035	Mm.178115	NM_021531	ENSMUSG00000032185	Carm1	Prmt4	coactivator-associated arginine methyltransferase 1	protein-coding
D4_1_peak_1714	chr7	25754868	25755249	+	107	NA	promoter-TSS (NM_178089)	promoter-TSS (NM_178089)	-338	NM_144922	232989	Mm.254223	NM_144922	ENSMUSG00000040725	Hnrnpul1	E130317O14Rik|E1B-AP5|E1BAP5|Hnrnpul|Hnrpul1	heterogeneous nuclear ribonucleoprotein U-like 1	protein-coding
D4_1_peak_1943	chr8	105289259	105289564	+	107	NA	TTS (NM_177788)	TTS (NM_177788)	117	NM_001166394	74356	Mm.204876	NM_028888	ENSMUSG00000014837	4931428F04Rik	AI426165|Kiaa0895l	RIKEN cDNA 4931428F04 gene	protein-coding
D4_1_peak_1258	chr3	87885416	87885910	+	107	NA	promoter-TSS (NM_033573)	promoter-TSS (NM_033573)	-101	NM_033573	94315	Mm.35089	NM_033573	ENSMUSG00000004895	Prcc	-	papillary renal cell carcinoma (translocation-associated)	protein-coding
D4_1_peak_1481	chr5	73490715	73490989	+	107	NA	promoter-TSS (NM_178896)	promoter-TSS (NM_178896)	-174	NM_001190733	100737	Mm.220312	NM_178896	ENSMUSG00000051674	Dcun1d4	AI836376	DCN1, defective in cullin neddylation 1, domain containing 4 (S. cerevisiae)	protein-coding
D4_1_peak_1516	chr5	129787007	129787268	+	107	NA	promoter-TSS (NM_009838)	promoter-TSS (NM_009838)	116	NM_133900	100678	Mm.271784	NM_133900	ENSMUSG00000029446	Psph	AI480570|PSP|PSPase	phosphoserine phosphatase	protein-coding
D4_1_peak_1909	chr8	70873535	70873779	+	107	NA	promoter-TSS (NM_026964)	promoter-TSS (NM_026964)	-167	NM_026964	234388	Mm.295791	NM_026964	ENSMUSG00000007721	Ccdc124	1810023B24Rik	coiled-coil domain containing 124	protein-coding
D4_1_peak_1691	chr7	16615021	16615473	+	106	NA	promoter-TSS (NM_172739)	promoter-TSS (NM_172739)	-254	NM_172739	232906	Mm.28646	NM_172739	ENSMUSG00000058230	Arhgap35	6430596G11Rik|AI841135|Grlf1|mKIAA1722|p190A|p190RhoGAP	Rho GTPase activating protein 35	protein-coding
D4_1_peak_1899	chr8	69996271	69996684	+	106	NA	promoter-TSS (NM_001286450)	promoter-TSS (NM_001286450)	-93	NM_001286450	234366	Mm.270044	NM_145596	ENSMUSG00000036180	Gatad2a	1110066C11Rik|BC031407|C80248	GATA zinc finger domain containing 2A	protein-coding
D4_1_peak_1773	chr7	45643625	45643880	+	106	NA	intron (NM_172418, intron 7 of 9)	intron (NM_172418, intron 7 of 9)	3775	NM_172418	74490	Mm.107442	NM_172418	ENSMUSG00000042918	Mamstr	2810022D01Rik|5430432N15Rik|AW743872|Mastr	MEF2 activating motif and SAP domain containing transcriptional regulator	protein-coding
D4_1_peak_1755	chr7	44869796	44870103	+	106	NA	promoter-TSS (NM_133949)	promoter-TSS (NM_133949)	-161	NM_133949	84113	Mm.42855	NM_133949	ENSMUSG00000038502	Ptov1	1110030G05Rik|AU041779|Gcap3	prostate tumor over expressed gene 1	protein-coding
D4_1_peak_1978	chr9	21291214	21291625	+	106	NA	promoter-TSS (NM_009878)	promoter-TSS (NM_009878)	-210	NM_009878	12581	Mm.29020	NM_009878	ENSMUSG00000096472	Cdkn2d	INK4d|p19|p19INK4d	cyclin-dependent kinase inhibitor 2D (p19, inhibits CDK4)	protein-coding
D4_1_peak_560	chr13	36117525	36117854	+	106	NA	promoter-TSS (NM_024274)	promoter-TSS (NM_024274)	46	NM_001039189	69955	Mm.70690	NM_024274	ENSMUSG00000021420	Fars2	Fars1|pheRS	phenylalanine-tRNA synthetase 2 (mitochondrial)	protein-coding
D4_1_peak_553	chr13	23762487	23762734	+	106	NA	promoter-TSS (NM_013550)	promoter-TSS (NM_013550)	-224	NM_013550	360198	Mm.221301	NM_013550	ENSMUSG00000069265	Hist1h3a	-	histone cluster 1, H3a	protein-coding
D4_1_peak_750	chr15	80710766	80711118	+	106	NA	promoter-TSS (NM_144812)	promoter-TSS (NM_144812)	-371	NM_144812	213988	Mm.131328	NM_144812	ENSMUSG00000047888	Tnrc6b	2700090M07Rik|A730065C02Rik|AI848765|D230019K20Rik	trinucleotide repeat containing 6b	protein-coding
D4_1_peak_963	chr18	34759066	34759546	+	106	NA	intron (NM_175104, intron 1 of 4)	intron (NM_175104, intron 1 of 4)	400	NM_175104	66306	Mm.29424	NM_175104	ENSMUSG00000034300	Fam53c	2810012G03Rik|Gm21179	family with sequence similarity 53, member C	protein-coding
D4_1_peak_1528	chr5	135962507	135962778	+	105	NA	intron (NM_001160366, intron 9 of 10)	CpG	11834	NM_001160366	109267	Mm.332750	NM_001160366	ENSMUSG00000029699	Ssc4d	C330016E03Rik|S4D-SRCRB|SRCRB-S4D|Srcrb4d	scavenger receptor cysteine rich family, 4 domains	protein-coding
D4_1_peak_1834	chr7	127027225	127027470	+	105	NA	promoter-TSS (NM_010772)	promoter-TSS (NM_010772)	-868	NM_010772	17188	Mm.378964	NM_010772	ENSMUSG00000030678	Maz	MAZI|PUR1|Pur-1|SAF-1|SAF-2	MYC-associated zinc finger protein (purine-binding transcription factor)	protein-coding
D4_1_peak_1183	chr2	147876709	147877226	+	105	NA	Intergenic	Intergenic	166274	NR_046014	381384	Mm.259809	NR_046014	ENSMUSG00000051986	A530006G24Rik	Gm1003	RIKEN cDNA A530006G24 gene	ncRNA
D4_1_peak_1406	chr4	136310747	136310966	+	105	NA	promoter-TSS (NM_001277123)	promoter-TSS (NM_001277123)	-86	NM_001277123	74326	Mm.31051	NM_028871	ENSMUSG00000066037	Hnrnpr	2610003J05Rik|2610528B01Rik|Hnrpr	heterogeneous nuclear ribonucleoprotein R	protein-coding
D4_1_peak_1467	chr5	34169399	34169843	+	105	NA	promoter-TSS (NM_001289804)	promoter-TSS (NM_001289804)	-95	NM_181857	272158	Mm.319286	NM_181857	ENSMUSG00000045102	Poln	POL4P	DNA polymerase N	protein-coding
D4_1_peak_1786	chr7	73558507	73558768	+	105	NA	promoter-TSS (NR_037569)	promoter-TSS (NR_037569)	-242	NR_037569	69170	Mm.34539	NR_037569	ENSMUSG00000101970	1810026B05Rik	-	RIKEN cDNA 1810026B05 gene	ncRNA
D4_1_peak_1300	chr3	138143436	138143867	+	105	NA	promoter-TSS (NM_001163457)	promoter-TSS (NM_001163457)	113	NM_175389	108943	Mm.471692	NM_175389	ENSMUSG00000004127	Trmt10a	3110023L08Rik|AA794508|Rg9mtd2|Rnmtd2	tRNA methyltransferase 10A	protein-coding
D4_1_peak_1236	chr3	37419974	37420225	+	105	NA	promoter-TSS (NM_001291044)	promoter-TSS (NM_001291044)	149	NM_001163511	57815	Mm.172679	NM_021343	ENSMUSG00000027722	Spata5	2510048F20Rik|C78064|Spaf	spermatogenesis associated 5	protein-coding
D4_1_peak_1722	chr7	27507824	27508114	+	105	NA	exon (NM_019412, exon 5 of 6)	exon (NM_019412, exon 5 of 6)	8645	NM_198048	19153	Mm.10119	NM_019412	ENSMUSG00000053198	Prx	L-Periaxin	periaxin	protein-coding
D4_1_peak_137	chr10	8886100	8886336	+	105	NA	promoter-TSS (NM_175155)	promoter-TSS (NM_175155)	-148	NM_175155	70097	Mm.338275	NM_175155	ENSMUSG00000015305	Sash1	1100001C18Rik|2500002E12Rik|A330076K04Rik|mKIAA0790	SAM and SH3 domain containing 1	protein-coding
D4_1_peak_633	chr14	18238426	18239373	+	105	NA	5' UTR (NM_011584, exon 1 of 8)	5' UTR (NM_011584, exon 1 of 8)	207	NM_011584	353187	Mm.26587	NM_011584	ENSMUSG00000021775	Nr1d2	RVR|Rev-erb	nuclear receptor subfamily 1, group D, member 2	protein-coding
D4_1_peak_702	chr14	120477517	120478259	+	105	NA	promoter-TSS (NM_029519)	promoter-TSS (NM_029519)	-573	NM_029519	76108	Mm.261448	NM_029519	ENSMUSG00000051615	Rap2a	5830461H18Rik	RAS related protein 2a	protein-coding
D4_1_peak_431	chr11	116433845	116434192	+	104	NA	promoter-TSS (NR_003376)	promoter-TSS (NR_003376)	-76	NM_176902	319370	Mm.258466	NM_176902	ENSMUSG00000050628	Ubald2	1110014K08Rik|D030012E24Rik|Fam100b	UBA-like domain containing 2	protein-coding
D4_1_peak_458	chr12	24831031	24831536	+	104	NA	promoter-TSS (NM_026037)	promoter-TSS (NM_026037)	-316	NM_001083341	67216	Mm.167671	NM_026037	ENSMUSG00000020646	Mboat2	2810049G06Rik|AU022889|AW547221|LPCAT4|Moact2|Oact2	membrane bound O-acyltransferase domain containing 2	protein-coding
D4_1_peak_1459	chr5	31048110	31048575	+	104	NA	promoter-TSS (NM_177870)	promoter-TSS (NM_177870)	220	NM_001177621	330064	Mm.205463	NM_177870	ENSMUSG00000006641	Slc5a6	E430023I20	solute carrier family 5 (sodium-dependent vitamin transporter), member 6	protein-coding
D4_1_peak_428	chr11	116024409	116024788	+	104	NA	promoter-TSS (NM_008211)	promoter-TSS (NM_008211)	-94	NM_008211	15081	Mm.18516	NM_008211	ENSMUSG00000016559	H3f3b	9430068D06Rik|H3.3B	H3 histone, family 3B	protein-coding
D4_1_peak_975	chr18	46525860	46526156	+	104	NA	promoter-TSS (NM_173423)	promoter-TSS (NM_173423)	-37	NM_173423	240263	Mm.38249	NM_173423	ENSMUSG00000033319	Fem1c	2610312A07Rik|3632443A22Rik|AI646567	fem-1 homolog c (C.elegans)	protein-coding
D4_1_peak_810	chr16	42781330	42782239	+	104	NA	intron (NR_040521, intron 1 of 3)	intron (NR_040521, intron 1 of 3)	93803	NR_040521	75722	Mm.243747	NR_040521	ENSMUSG00000075070	4932412D23Rik	ENSMUSG00000075070|Gm10809	RIKEN cDNA 4932412D23 gene	ncRNA
D4_1_peak_2087	chrX	13070776	13071327	+	104	NA	promoter-TSS (NM_009481)	promoter-TSS (NM_009481)	-447	NM_009481	22284	Mm.242646	NM_009481	ENSMUSG00000031010	Usp9x	5730589N07Rik|AA407302|AA407699|AL022658|AL022749|Dffrx|FAF-X|Fafl	ubiquitin specific peptidase 9, X chromosome	protein-coding
D4_1_peak_1569	chr6	47652987	47653179	+	103	NA	Intergenic	(CAAA)n|Simple_repeat|Simple_repeat	2011	NR_002841	19799		NR_002841		Rn4.5s	-	4.5S RNA	rRNA
D4_1_peak_1562	chr6	28929318	28929619	+	103	NA	Intergenic	RLTR10A|LTR|ERVK	-93151	NR_029567	387237		NR_029567	ENSMUSG00000065469	Mir129-1	Mirn129-1|Mirn129b|miR-129b|mir-129-1	microRNA 129-1	ncRNA
D4_1_peak_1026	chr19	6979973	6980491	+	103	NA	intron (NM_008020, intron 1 of 5)	CpG	208	NM_008020	14227	Mm.4234	NM_008020	ENSMUSG00000056629	Fkbp2	13kDa|FKBP-2|mFKBP13|mFKBP2	FK506 binding protein 2	protein-coding
D4_1_peak_1126	chr2	71655922	71656233	+	103	NA	intron (NR_039557, intron 2 of 3).2	intron (NR_039557, intron 2 of 3).2	-63340	NR_037979	381371	Mm.330284	NM_201366	ENSMUSG00000064263	Platr26	Gm1631	pluripotency associated transcript 26	ncRNA
D4_1_peak_1683	chr7	13024086	13024333	+	103	NA	promoter-TSS (NM_011588)	promoter-TSS (NM_011588)	57	NM_011588	21849	Mm.15701	NM_011588	ENSMUSG00000005566	Trim28	AA408787|KAP-1|KRIP-1|MommeD9|Tif1b|Tif1beta	tripartite motif-containing 28	protein-coding
D4_1_peak_1280	chr3	102125754	102126012	+	102	NA	intron (NM_009814, intron 5 of 10)	intron (NM_009814, intron 5 of 10)	39428	NM_009814	12373	Mm.15343	NM_009814	ENSMUSG00000027861	Casq2	AA033488|AW146219|Csq2|ESTM52|cCSQ	calsequestrin 2	protein-coding
D4_1_peak_577	chr13	51920750	51921107	+	102	NA	Intergenic	Intergenic	74253	NM_011817	23882	Mm.281298	NM_011817	ENSMUSG00000021453	Gadd45g	AI327420|C86281|CR6|DDIT2|OIG37	growth arrest and DNA-damage-inducible 45 gamma	protein-coding
D4_1_peak_887	chr17	34603585	34604318	+	102	NA	promoter-TSS (NM_019403)	promoter-TSS (NM_019403)	-390	NM_019403	54197	Mm.274542	NM_019403	ENSMUSG00000015478	Rnf5	2410131O05Rik|AA407576|NG2	ring finger protein 5	protein-coding
D4_1_peak_501	chr12	85473441	85473841	+	102	NA	promoter-TSS (NM_010234)	promoter-TSS (NM_010234)	-260	NM_010234	14281	Mm.246513	NM_010234	ENSMUSG00000021250	Fos	D12Rfj1|c-fos|cFos	FBJ osteosarcoma oncogene	protein-coding
D4_1_peak_1792	chr7	83891895	83892162	+	102	NA	promoter-TSS (NM_023403)	promoter-TSS (NM_023403)	28	NM_023403	67943	Mm.117365	NM_023403	ENSMUSG00000038503	Mesdc2	2210015O11Rik|AW537813|mKIAA0081|mesd|msd	mesoderm development candidate 2	protein-coding
D4_1_peak_172	chr10	79668977	79669380	+	102	NA	promoter-TSS (NM_148934)	promoter-TSS (NM_148934)	-232	NM_148934	110012	Mm.22623	NM_148934	ENSMUSG00000020308	Tpgs1	AV005629|Gm16517|Gtrgeo22|PGs1	tubulin polyglutamylase complex subunit 1	protein-coding
D4_1_peak_222	chr10	96616803	96617012	+	102	NA	promoter-TSS (NM_007569)	promoter-TSS (NM_007569)	-94	NM_007569	12226	Mm.23811	NM_007569	ENSMUSG00000036478	Btg1	AI426953|AW546738	B cell translocation gene 1, anti-proliferative	protein-coding
D4_1_peak_1315	chr4	22835448	22836084	+	102	NA	Intergenic	Intergenic	345218	NR_131335	105500046		NR_131335	ENSMUSG00000107859	Gm30731	Pnky|lnc-pou3f2	predicted gene, 30731	ncRNA
D4_1_peak_1033	chr19	9836662	9836983	+	101	NA	Intergenic	IAPEY4_I-int|LTR|ERVK	62711	NM_016692	16319	Mm.29755	NM_016692	ENSMUSG00000024660	Incenp	2700067E22Rik|AU019509|C130081E20|C77457	inner centromere protein	protein-coding
D4_1_peak_2073	chr9	119322463	119323024	+	101	NA	promoter-TSS (NM_133985)	promoter-TSS (NM_133985)	-316	NR_045693	108737	Mm.293565	NM_133985	ENSMUSG00000036737	Oxsr1	2210022N24Rik|2810422B09Rik|AI462649|AW209236|Osr1|mKIAA1101	oxidative-stress responsive 1	protein-coding
D4_1_peak_534	chr13	5860939	5861413	+	101	NA	promoter-TSS (NM_011803)	promoter-TSS (NM_011803)	-313	NM_011803	23849	Mm.275036	NM_011803	ENSMUSG00000000078	Klf6	AI448727|BCD1|C86813|CPBP|Copeb|FM2|FM6|Ierepo1|Ierepo3|R75280|Zf9	Kruppel-like factor 6	protein-coding
D4_1_peak_446	chr11	121673190	121673420	+	101	NA	promoter-TSS (NM_178664)	promoter-TSS (NM_178664)	-154	NM_178664	210004	Mm.386847	NM_178664	ENSMUSG00000046605	B3gntl1	6030413G23Rik	UDP-GlcNAc:betaGal beta-1,3-N-acetylglucosaminyltransferase-like 1	protein-coding
D4_1_peak_582	chr13	55190167	55190471	+	101	NA	Intergenic	CpG	-19463	NM_008739	18193	Mm.12964	NM_008739	ENSMUSG00000021488	Nsd1	AI528500|KMT3B	nuclear receptor-binding SET-domain protein 1	protein-coding
D4_1_peak_1903	chr8	70538923	70539589	+	101	NA	promoter-TSS (NM_007924)	promoter-TSS (NM_007924)	-419	NM_007924	13716	Mm.271973	NM_007924	ENSMUSG00000070002	Ell	Ell1|Men	elongation factor RNA polymerase II	protein-coding
D4_1_peak_861	chr17	24169165	24169703	+	101	NA	promoter-TSS (NM_009729)	promoter-TSS (NM_009729)	-5	NM_009729	11984	Mm.30155	NM_009729	ENSMUSG00000024121	Atp6v0c	Atp6c|Atp6c2|Atp6l|Atpl|Atpl-rs1|PL16|VATL|Vma3	ATPase, H+ transporting, lysosomal V0 subunit C	protein-coding
D4_1_peak_1789	chr7	80324136	80324497	+	101	NA	TTS (NM_133952)	TTS (NM_133952)	138	NM_173445	269955	Mm.474502	NM_173445	ENSMUSG00000038930	Rccd1	5830436H09|E430018M08Rik	RCC1 domain containing 1	protein-coding
D4_1_peak_800	chr16	23107427	23107705	+	101	NA	promoter-TSS (NM_001123037)	promoter-TSS (NM_001123037)	98	NM_001123037	13682	Mm.260084	NM_013506	ENSMUSG00000022884	Eif4a2	4833432N07Rik|BM-010|Ddx2b|Eif4|eIF-4A-II|eIF4A-II	eukaryotic translation initiation factor 4A2	protein-coding
D4_1_peak_334	chr11	70668612	70669331	+	101	NA	TTS (NM_001190378)	TTS (NM_001190378)	445	NM_001167669	216873	Mm.432524	NM_172561	ENSMUSG00000018287	Spag7	5730443G10|ACRP|FSA-1|Fsa1l	sperm associated antigen 7	protein-coding
D4_1_peak_1825	chr7	122067119	122067334	+	100	NA	promoter-TSS (NM_138589)	promoter-TSS (NM_138589)	28	NM_138589	28018	Mm.282122	NM_138589	ENSMUSG00000030870	Ubfd1	AI467302|D7Wsu105e|D7Wsu128e|Ubph	ubiquitin family domain containing 1	protein-coding
D4_1_peak_1929	chr8	84846845	84847270	+	100	NA	promoter-TSS (NM_007591)	promoter-TSS (NM_007591)	-126	NM_007591	12317	Mm.1971	NM_007591	ENSMUSG00000003814	Calr	CRT|Calregulin	calreticulin	protein-coding
D4_1_peak_1765	chr7	45128795	45129075	+	100	NA	promoter-TSS (NM_009438)	promoter-TSS (NM_009438)	-190	NM_009438	22121	Mm.180458	NM_009438	ENSMUSG00000074129	Rpl13a	1810026N22Rik|Tstap198-7|tum-antigen	ribosomal protein L13A	protein-coding
D4_1_peak_221	chr10	95514851	95515067	+	100	NA	promoter-TSS (NM_080560)	promoter-TSS (NM_080560)	-203	NM_080560	93765	Mm.371667	NM_080560	ENSMUSG00000074781	Ube2n	1500026J17Rik|AL022654|BB101821|UBC13	ubiquitin-conjugating enzyme E2N	protein-coding
D4_1_peak_499	chr12	84772920	84773272	+	100	NA	promoter-TSS (NM_028863)	promoter-TSS (NM_028863)	16	NM_023409	67963	Mm.282556	NM_023409	ENSMUSG00000021242	Npc2	2700012J19Rik|AA408070|AU045843|HE1	Niemann-Pick type C2	protein-coding
D4_1_peak_1757	chr7	44895817	44896174	+	100	NA	promoter-TSS (NM_027376)	promoter-TSS (NM_027376)	-84	NM_027376	70300	Mm.276298	NM_027376	ENSMUSG00000011658	Fuz	2600013E07Rik|b2b1273Clo	fuzzy planar cell polarity protein	protein-coding
D4_1_peak_1045	chr19	26930337	26930789	+	100	NA	Intergenic	MLTR14|LTR|ERV1	44638	NM_001033407	329047	Mm.293289	NM_001033407	ENSMUSG00000074913	Gm815	-	predicted gene 815	protein-coding
D4_1_peak_1137	chr2	92375216	92375428	+	100	NA	promoter-TSS (NM_145122)	promoter-TSS (NM_145122)	83	NM_145122	18633	Mm.202782	NM_145122	ENSMUSG00000027222	Pex16	-	peroxisomal biogenesis factor 16	protein-coding
D4_1_peak_917	chr17	56626983	56627275	+	99	NA	promoter-TSS (NM_028782)	promoter-TSS (NM_028782)	-226	NM_028782	74142	Mm.329136	NM_028782	ENSMUSG00000041168	Lonp1	1200017E13Rik|LON|Prss15	lon peptidase 1, mitochondrial	protein-coding
D4_1_peak_1075	chr2	3283800	3284045	+	99	NA	promoter-TSS (NM_008708)	promoter-TSS (NM_008708)	-290	NM_001290368	18108	Mm.65021	NM_008708	ENSMUSG00000026643	Nmt2	A930001K02Rik|AI605445|AU044698|hNMT-2	N-myristoyltransferase 2	protein-coding
D4_1_peak_1674	chr7	5038210	5038419	+	99	NA	intron (NM_001039532, intron 1 of 1)	CpG	132	NM_001039532	654801	Mm.333548	NM_001039532	ENSMUSG00000043290	Zfp784	C730049F21Rik|Znf784	zinc finger protein 784	protein-coding
D4_1_peak_243	chr10	128626533	128626750	+	99	NA	promoter-TSS (NM_013765)	promoter-TSS (NM_013765)	-135	NM_013765	27370	Mm.32118	NM_013765	ENSMUSG00000025362	Rps26	-	ribosomal protein S26	protein-coding
D4_1_peak_89	chr1	150392854	150393281	+	99	NA	promoter-TSS (NM_145511)	promoter-TSS (NM_145511)	-12	NM_001077237	226499	Mm.222093	NM_145511	ENSMUSG00000006010	BC003331	1810053E15Rik|Odr4|odr-4	cDNA sequence BC003331	protein-coding
D4_1_peak_1703	chr7	19749590	19749812	+	99	NA	promoter-TSS (NM_001159724)	promoter-TSS (NM_001159724)	-128	NM_001159724	19294	Mm.4341	NM_008990	ENSMUSG00000062300	Nectin2	AI325026|AI987993|Cd112|MPH|Pvr|Pvrl2|Pvs|nectin-2	nectin cell adhesion molecule 2	protein-coding
D4_1_peak_544	chr13	23562433	23563281	+	98	NA	promoter-TSS (NM_178205)	promoter-TSS (NM_178205)	-492	NM_178205	319151	Mm.261658	NM_178205	ENSMUSG00000069273	Hist1h3e	H3-f|H3.1	histone cluster 1, H3e	protein-coding
D4_1_peak_68	chr1	125560512	125560970	+	98	NA	promoter-TSS (NM_028787)	promoter-TSS (NM_028787)	-275	NM_028787	74150	Mm.28654	NM_028787	ENSMUSG00000026342	Slc35f5	1300003P13Rik|AI646727	solute carrier family 35, member F5	protein-coding
D4_1_peak_629	chr13	119690094	119690580	+	98	NA	promoter-TSS (NM_001291439)	promoter-TSS (NM_001291439)	-14	NM_001291439	208715	Mm.61526	NM_145942	ENSMUSG00000093930	Hmgcs1	B130032C06Rik	3-hydroxy-3-methylglutaryl-Coenzyme A synthase 1	protein-coding
D4_1_peak_485	chr12	76404100	76404380	+	98	NA	promoter-TSS (NM_001002012)	promoter-TSS (NM_001002012)	64	NM_001002012	15512	Mm.296181	NM_008301	ENSMUSG00000059970	Hspa2	70kDa|HSP70.2|HSP70A2|Hsp70-2	heat shock protein 2	protein-coding
D4_1_peak_1665	chr7	3644776	3645185	+	98	NA	promoter-TSS (NM_146176)	promoter-TSS (NM_146176)	-289	NM_146176	232791	Mm.358731	NM_146176	ENSMUSG00000035632	Cnot3	A930039N10Rik	CCR4-NOT transcription complex, subunit 3	protein-coding
D4_1_peak_1575	chr6	51469946	51470396	+	98	NA	promoter-TSS (NM_007624)	promoter-TSS (NM_007624)	-277	NM_016806	53379	Mm.155896	NM_016806	ENSMUSG00000004980	Hnrnpa2b1	9130414A06Rik|Hnrpa2|Hnrpa2b1|hnrnp-A	heterogeneous nuclear ribonucleoprotein A2/B1	protein-coding
D4_1_peak_1942	chr8	95807525	95808082	+	98	NA	promoter-TSS (NM_178078)	promoter-TSS (NM_178078)	-341	NM_178078	234594	Mm.259220	NM_153164	ENSMUSG00000036550	Cnot1	6030411K04Rik|AA815922|D830048B13	CCR4-NOT transcription complex, subunit 1	protein-coding
D4_1_peak_54	chr1	88277104	88277708	+	98	NA	exon (NM_172505, exon 1 of 5)	exon (NM_172505, exon 1 of 5)	151	NM_172505	212427	Mm.384762	NM_172505		A730008H23Rik	mFleg1	RIKEN cDNA A730008H23 gene	protein-coding
D4_1_peak_358	chr11	87462464	87463117	+	97	NA	intron (NM_001199293, intron 2 of 30)	PB1D9|SINE|Alu	35199	NM_001199293	83560	Mm.440758	NM_031386	ENSMUSG00000010342	Tex14	C85585	testis expressed gene 14	protein-coding
D4_1_peak_649	chr14	25457527	25457731	+	97	NA	Intergenic	CpG	-1556	NM_183208	328365	Mm.227484	NM_183208	ENSMUSG00000007817	Zmiz1	BC065120|E330020C23|ENSMUSG00000072684|Gm10397|I920194n01|Rai17|Zimp10	zinc finger, MIZ-type containing 1	protein-coding
D4_1_peak_603	chr13	84348043	84348307	+	97	NA	Intergenic	Intergenic	125879	NR_029419	72745	Mm.295063	NM_175187	ENSMUSG00000035762	Tmem161b	2810446P07Rik|AI843389	transmembrane protein 161B	protein-coding
D4_1_peak_1958	chr8	121832528	121832978	+	97	NA	Intergenic	Intergenic	-3184	NM_145605	234825	Mm.209329	NM_145605	ENSMUSG00000040263	Klhdc4	AA408426|AV352552|BC012312|G430025P05Rik	kelch domain containing 4	protein-coding
D4_1_peak_1596	chr6	83831777	83831970	+	97	NA	promoter-TSS (NM_146169)	promoter-TSS (NM_146169)	-132	NM_146169	232164	Mm.404420	NM_146169	ENSMUSG00000045896	Paip2b	-	poly(A) binding protein interacting protein 2B	protein-coding
D4_1_peak_1854	chr7	141123075	141123379	+	97	NA	Intergenic	Intergenic	-5421	NM_178381	71345	Mm.235813	NM_178381	ENSMUSG00000054662	Ano9	5430425C04Rik|Tmem16j|Tp53i5|Trp53i5	anoctamin 9	protein-coding
D4_1_peak_1468	chr5	34187768	34188011	+	97	NA	promoter-TSS (NM_010753)	promoter-TSS (NM_010753)	-179	NM_010753	17122	Mm.259260	NM_010753	ENSMUSG00000037235	Mxd4	2810410A03Rik|Mad4|bHLHc12	Max dimerization protein 4	protein-coding
D4_1_peak_301	chr11	61174999	61175449	+	97	NA	promoter-TSS (NM_001004143)	promoter-TSS (NM_001004143)	-165	NM_001004143	216825	Mm.30602	NM_001004143	ENSMUSG00000042506	Usp22	AI427806	ubiquitin specific peptidase 22	protein-coding
D4_1_peak_979	chr18	53744836	53745060	+	97	NA	promoter-TSS (NM_178686)	promoter-TSS (NM_178686)	-401	NM_178686	225523	Mm.193678	NM_178686	ENSMUSG00000048799	Cep120	A230075C01|AU016693|Ccdc100	centrosomal protein 120	protein-coding
D4_1_peak_445	chr11	121236793	121237160	+	96	NA	promoter-TSS (NM_026272)	promoter-TSS (NM_026272)	-260	NM_026272	67608	Mm.291832	NM_026272	ENSMUSG00000000056	Narf	4430402O11Rik	nuclear prelamin A recognition factor	protein-coding
D4_1_peak_341	chr11	75460713	75461526	+	96	NA	promoter-TSS (NR_030711)	promoter-TSS (NR_030711)	-420	NR_030711	100042498	Mm.482242	NR_030711	ENSMUSG00000085148	Mir22hg	2210403K04Rik|mir-22	Mir22 host gene (non-protein coding)	ncRNA
D4_1_peak_2035	chr9	65580151	65580353	+	96	NA	promoter-TSS (NM_153119)	promoter-TSS (NM_153119)	-165	NM_153119	102595	Mm.247303	NM_153119	ENSMUSG00000050721	Plekho2	AI840980|Plekhq1	pleckstrin homology domain containing, family O member 2	protein-coding
D4_1_peak_1169	chr2	136891247	136892140	+	96	NA	promoter-TSS (NM_001286983)	promoter-TSS (NM_001286983)	-287	NM_001286983	59030	Mm.272570	NM_021527	ENSMUSG00000027274	Mkks	1300013E18Rik|AI463362|AI957237|Bbs6	McKusick-Kaufman syndrome	protein-coding
D4_1_peak_256	chr11	6444154	6444851	+	96	NA	promoter-TSS (NM_029938)	promoter-TSS (NM_029938)	-59	NM_001347064	77605	Mm.27624	NM_029938	ENSMUSG00000041126	H2afv	C530002L11Rik|H2a.z-2|H2av	H2A histone family, member V	protein-coding
D4_1_peak_856	chr17	17374266	17374499	+	96	NA	promoter-TSS (NM_025934)	promoter-TSS (NM_025934)	50	NM_025934	67045	Mm.35117	NM_025934	ENSMUSG00000023852	Riok2	2010110K24Rik|2410085M17Rik	RIO kinase 2 (yeast)	protein-coding
D4_1_peak_1424	chr4	149426438	149426871	+	96	NA	promoter-TSS (NM_022022)	promoter-TSS (NM_022022)	-23	NM_022022	63958	Mm.415260	NM_022022	ENSMUSG00000028960	Ube4b	4930551I19Rik|4933406G05Rik|AU014668|D4Bwg0973e|UFD2|UFD2a|Ufd2p|mKIAA0684	ubiquitination factor E4B	protein-coding
D4_1_peak_794	chr16	18289271	18289522	+	96	NA	promoter-TSS (NM_033324)	promoter-TSS (NM_033324)	-228	NM_033324	94223	Mm.447352	NM_033324	ENSMUSG00000022718	Dgcr8	D16H22S1742E|D16H22S788E|D16Wis2|Gy1|N41|Vo59c07|mir-1306	DiGeorge syndrome critical region gene 8	protein-coding
D4_1_peak_1234	chr3	35088514	35088873	+	96	NA	Intergenic	Intergenic	-166042	NR_105799	102466155		NR_105799	ENSMUSG00000098862	Mir6378	Gm27706|mmu-mir-6378	microRNA 6378	ncRNA
D4_1_peak_624	chr13	119488886	119489197	+	95	NA	promoter-TSS (NR_027974)	promoter-TSS (NR_027974)	181	NM_001177666	633640	Mm.46679	NM_001039244	ENSMUSG00000074634	Tmem267	EG633640|Gm7120	transmembrane protein 267	protein-coding
D4_1_peak_681	chr14	64949951	64950243	+	95	NA	promoter-TSS (NM_001253731)	promoter-TSS (NM_001253731)	52	NM_001253731	210925	Mm.71332	NM_153414	ENSMUSG00000021975	Ints9	BC028953|D14Ertd231e	integrator complex subunit 9	protein-coding
D4_1_peak_1995	chr9	36821570	36821794	+	95	NA	Intergenic	Intergenic	-21977	NM_183171	235180	Mm.5264	NM_183171	ENSMUSG00000032118	Fez1	UNC-76|UNC76	fasciculation and elongation protein zeta 1 (zygin I)	protein-coding
D4_1_peak_309	chr11	68150821	68151492	+	95	NA	intron (NM_018768, intron 7 of 7)	intron (NM_018768, intron 7 of 7)	-69736	NR_105833	102465219		NR_105833	ENSMUSG00000099174	Mir6406	Gm27981|mmu-mir-6406	microRNA 6406	ncRNA
D4_1_peak_1559	chr6	11907341	11907726	+	95	NA	promoter-TSS (NM_010886)	promoter-TSS (NM_010886)	-87	NM_010886	17992	Mm.415865	NM_010886	ENSMUSG00000029632	Ndufa4	MLRQ	NADH dehydrogenase (ubiquinone) 1 alpha subcomplex, 4	protein-coding
D4_1_peak_494	chr12	80643912	80644189	+	95	NA	promoter-TSS (NM_026244)	promoter-TSS (NM_026244)	61	NM_007951	13877	Mm.246551	NM_007951	ENSMUSG00000021131	Erh	Mer|Prei1	enhancer of rudimentary homolog (Drosophila)	protein-coding
D4_1_peak_2032	chr9	65178725	65179076	+	95	NA	intron (NM_008988, intron 5 of 13)	intron (NM_008988, intron 5 of 13)	-35790	NM_177460	214424	Mm.31129	NM_177460	ENSMUSG00000032392	Parp16	ARTD15|BC055447|C79952|PARP-16	poly (ADP-ribose) polymerase family, member 16	protein-coding
D4_1_peak_275	chr11	31870479	31870796	+	94	NA	promoter-TSS (NM_026252)	promoter-TSS (NM_026252)	-303	NM_026252	67579	Mm.339792	NM_026252	ENSMUSG00000020300	Cpeb4	Cpe-bp4|Cpeb-4|mCPEB-4	cytoplasmic polyadenylation element binding protein 4	protein-coding
D4_1_peak_985	chr18	63864081	63864368	+	94	NA	intron (NM_001014981, intron 20 of 27)	intron (NM_001014981, intron 20 of 27)	155529	NM_001014981	104082	Mm.30850	NM_001014981	ENSMUSG00000040560	Wdr7	AI462727|TRAG|mKIAA0541	WD repeat domain 7	protein-coding
D4_1_peak_112	chr1	171502548	171502943	+	94	NA	promoter-TSS (NM_019484)	promoter-TSS (NM_019484)	-733	NM_019484	56009	Mm.389208	NM_019484	ENSMUSG00000060244	Alyref2	C130042O11Rik|REF2|Refbp2	Aly/REF export factor 2	protein-coding
D4_1_peak_586	chr13	58402144	58402870	+	94	NA	promoter-TSS (NM_025279)	promoter-TSS (NM_025279)	5	NM_025279	15387	Mm.142872	NM_025279	ENSMUSG00000021546	Hnrnpk	Hnrpk|KBBP|NOVA	heterogeneous nuclear ribonucleoprotein K	protein-coding
D4_1_peak_869	chr17	25832897	25833409	+	94	NA	5' UTR (NM_019719, exon 1 of 7)	5' UTR (NM_019719, exon 1 of 7)	208	NM_019719	56424	Mm.277599	NM_019719	ENSMUSG00000039615	Stub1	0610033N24Rik|2210017D18Rik|2310040B03Rik|AW046544|Chip	STIP1 homology and U-Box containing protein 1	protein-coding
D4_1_peak_1570	chr6	47813389	47813739	+	94	NA	promoter-TSS (NM_009787)	promoter-TSS (NM_009787)	-52	NM_009787	12304	Mm.2442	NM_009787	ENSMUSG00000025823	Pdia4	AI987846|Cai|ERp-72|Erp72	protein disulfide isomerase associated 4	protein-coding
D4_1_peak_742	chr15	77970636	77971017	+	94	NA	promoter-TSS (NM_018749)	promoter-TSS (NM_018749)	-2	NM_018749	55944	Mm.3955	NM_018749	ENSMUSG00000016554	Eif3d	66/67kDa|AA407891|Eif3s7|eIF3p66	eukaryotic translation initiation factor 3, subunit D	protein-coding
D4_1_peak_2080	chr9	124424393	124425427	+	94	NA	TTS (NR_015516)	TTS (NR_015516)	1123	NR_015516	75135	Mm.476814	NR_015516		4930526I15Rik	1600027J15Rik	RIKEN cDNA 4930526I15 gene	ncRNA
D4_1_peak_1966	chr9	3015693	3016095	+	94	NA	Intergenic	GSAT_MM|Satellite|Satellite	22849	NR_039546	100628572		NR_039546	ENSMUSG00000106183	Mir101c	mir-101c|mmu-mir-101c	microRNA 101c	ncRNA
D4_1_peak_1355	chr4	108833817	108834554	+	94	NA	promoter-TSS (NM_027453)	promoter-TSS (NM_027453)	-493	NM_025334	66073	Mm.159965	NM_025334	ENSMUSG00000028567	Txndc12	0610040B21Rik|ERp16|ERp19	thioredoxin domain containing 12 (endoplasmic reticulum)	protein-coding
D4_1_peak_1719	chr7	27447709	27447960	+	94	NA	promoter-TSS (NM_144923)	promoter-TSS (NM_144923)	-144	NM_144923	233016	Mm.24021	NM_144923	ENSMUSG00000040466	Blvrb	-	biliverdin reductase B (flavin reductase (NADPH))	protein-coding
D4_1_peak_3	chr1	7088645	7089075	+	94	NA	promoter-TSS (NM_183028)	promoter-TSS (NM_183028)	-60	NM_183028	319263	Mm.21539	NM_183028	ENSMUSG00000051285	Pcmtd1	8430411F12Rik|A030012M09Rik	protein-L-isoaspartate (D-aspartate) O-methyltransferase domain containing 1	protein-coding
D4_1_peak_1727	chr7	28436312	28436708	+	94	NA	promoter-TSS (NM_022024)	promoter-TSS (NM_022024)	-319	NM_175021	233033	Mm.54120	NM_175021	ENSMUSG00000109336	Samd4b	BC042901	sterile alpha motif domain containing 4B	protein-coding
D4_1_peak_915	chr17	56325806	56326007	+	93	NA	promoter-TSS (NM_172132)	promoter-TSS (NM_172132)	-144	NM_172132	193796	Mm.45047	NM_172132	ENSMUSG00000024201	Kdm4b	4732474L06Rik|Jmjd2b|mKIAA0876	lysine (K)-specific demethylase 4B	protein-coding
D4_1_peak_1063	chr19	53142419	53142710	+	93	NA	promoter-TSS (NM_001164100)	promoter-TSS (NM_001164100)	-192	NM_001164100	27360	Mm.426080	NM_013758	ENSMUSG00000025026	Add3	AI463285|R75380	adducin 3 (gamma)	protein-coding
D4_1_peak_1272	chr3	96220964	96221326	+	93	NA	promoter-TSS (NM_178214)	promoter-TSS (NM_178214)	73	NM_178214	319190	Mm.439791	NM_178214	ENSMUSG00000068854	Hist2h2be	AV127319|H2b-613|T25626	histone cluster 2, H2be	protein-coding
D4_1_peak_1644	chr6	124919706	124920305	+	93	NA	Intergenic	Intergenic	-2059	NM_026988	69202	Mm.142187	NM_026988	ENSMUSG00000030122	Ptms	2610009E16Rik	parathymosin	protein-coding
D4_1_peak_879	chr17	33760015	33760618	+	93	NA	5' UTR (NM_008997, exon 1 of 5)	5' UTR (NM_008997, exon 1 of 5)	170	NM_008997	19326	Mm.387587	NM_008997	ENSMUSG00000077450	Rab11b	A730055L17Rik	RAB11B, member RAS oncogene family	protein-coding
D4_1_peak_1408	chr4	138304532	138304834	+	93	NA	promoter-TSS (NM_007838)	promoter-TSS (NM_007838)	-55	NM_007838	13200	Mm.7236	NM_007838	ENSMUSG00000028757	Ddost	-	dolichyl-di-phosphooligosaccharide-protein glycotransferase	protein-coding
D4_1_peak_1310	chr4	8647246	8647693	+	92	NA	Intergenic	CpG	-42937	NM_001277149	320790	Mm.138792	NM_001033395	ENSMUSG00000041235	Chd7	A730019I05Rik|Cycn|Cyn|Dz|Edy|Flo|GENA 47|GENA 60|Gena 52|Lda|Mt|Obt|Todo|WBE1|Whi|metis	chromodomain helicase DNA binding protein 7	protein-coding
D4_1_peak_30	chr1	72226362	72226954	+	92	NA	Intergenic	Intergenic	-14351	NM_001005423	381269	Mm.422636	NM_001005423	ENSMUSG00000039395	Mreg	Gm974|Wdt2|dsu	melanoregulin	protein-coding
D4_1_peak_141	chr10	19591802	19591999	+	92	NA	promoter-TSS (NM_010511)	promoter-TSS (NM_010511)	-49	NM_010511	15979	Mm.549	NM_010511	ENSMUSG00000020009	Ifngr1	CD119|IFN-gammaR|Ifgr|Ifngr|Nktar	interferon gamma receptor 1	protein-coding
D4_1_peak_1266	chr3	90292964	90293236	+	92	NA	Intergenic	Intergenic	22951	NR_105979	102465612		NR_105979	ENSMUSG00000099199	Mir7012	Gm27370|mmu-mir-7012	microRNA 7012	ncRNA
D4_1_peak_842	chr17	6317328	6317524	+	92	NA	promoter-TSS (NM_001166629)	promoter-TSS (NM_001166629)	48	NM_001166629	100310872	Mm.381893	NM_001166629	ENSMUSG00000092074	Dynlt1a	-	dynein light chain Tctex-type 1A	protein-coding
D4_1_peak_184	chr10	80167518	80167987	+	92	NA	promoter-TSS (NM_007705)	promoter-TSS (NM_007705)	-89	NM_007705	12696	Mm.17898	NM_007705	ENSMUSG00000045193	Cirbp	Cirp|R74941	cold inducible RNA binding protein	protein-coding
D4_1_peak_1423	chr4	148626804	148627081	+	92	NA	promoter-TSS (NM_145556)	promoter-TSS (NM_145556)	54	NM_145556	230908	Mm.22453	NM_145556	ENSMUSG00000041459	Tardbp	1190002A23Rik|C85084|TDP-43|Tdp43	TAR DNA binding protein	protein-coding
D4_1_peak_1561	chr6	21949265	21949552	+	92	NA	promoter-TSS (NM_023626)	promoter-TSS (NM_023626)	-163	NM_001311061	71777	Mm.39999	NM_023626	ENSMUSG00000029670	Ing3	1300013A07Rik|P47ING3	inhibitor of growth family, member 3	protein-coding
D4_1_peak_870	chr17	25919844	25920514	+	92	NA	promoter-TSS (NM_139154)	promoter-TSS (NM_139154)	-465	NM_139154	224624	Mm.328872	NM_139154	ENSMUSG00000025730	Rab40c	RAR3	Rab40C, member RAS oncogene family	protein-coding
D4_1_peak_872	chr17	26508615	26508942	+	91	NA	promoter-TSS (NM_013642)	promoter-TSS (NM_013642)	-306	NM_013642	19252	Mm.239041	NM_013642	ENSMUSG00000024190	Dusp1	3CH134|MKP1|Ptpn16|U19515|erp|mkp-1	dual specificity phosphatase 1	protein-coding
D4_1_peak_185	chr10	80226364	80226605	+	91	NA	promoter-TSS (NM_023431)	promoter-TSS (NM_023431)	-114	NM_023431	68114	Mm.273418	NM_023431	ENSMUSG00000020156	Mum1	2610019J09|9430059D04Rik|UBE-1C2	melanoma associated antigen (mutated) 1	protein-coding
D4_1_peak_413	chr11	106255866	106256126	+	91	NA	promoter-TSS (NM_025310)	promoter-TSS (NM_025310)	-189	NM_008950	19184	Mm.272361	NM_008950	ENSMUSG00000020708	Psmc5	mSUG1	protease (prosome, macropain) 26S subunit, ATPase 5	protein-coding
D4_1_peak_1905	chr8	70698495	70698962	+	90	NA	5' UTR (NM_001286944, exon 1 of 1)	5' UTR (NM_001286944, exon 1 of 1)	989	NM_001286944	16478	Mm.419851	NM_010592	ENSMUSG00000071076	Jund	Jund1	jun D proto-oncogene	protein-coding
D4_1_peak_1133	chr2	84715207	84715683	+	90	NA	promoter-TSS (NM_144887)	promoter-TSS (NM_144887)	-281	NM_144887	228136	Mm.288508	NM_144887	ENSMUSG00000034075	Zdhhc5	1110032A17Rik|AI451382|Zisp	zinc finger, DHHC domain containing 5	protein-coding
D4_1_peak_216	chr10	86705559	86706106	+	90	NA	promoter-TSS (NM_011631)	promoter-TSS (NM_011631)	21	NM_001003939	103220	Mm.440762	NM_153595	ENSMUSG00000044937	Ttc41	AI449705|AU041509|Gnn	tetratricopeptide repeat domain 41	protein-coding
D4_1_peak_1821	chr7	118243706	118244076	+	90	NA	promoter-TSS (NM_001031814)	promoter-TSS (NM_001031814)	-16	NR_027879	67745	Mm.483404	NM_183267	ENSMUSG00000055159	4930583K01Rik	-	RIKEN cDNA 4930583K01 gene	ncRNA
D4_1_peak_1114	chr2	34904980	34905282	+	90	NA	intron (NM_028716, intron 6 of 14)	intron (NM_028716, intron 6 of 14)	8845	NM_028716	74016	Mm.65691	NM_028716	ENSMUSG00000026873	Phf19	3110009G19Rik|3321402G02Rik	PHD finger protein 19	protein-coding
D4_1_peak_888	chr17	34952532	34952971	+	90	NA	promoter-TSS (NR_015536)	promoter-TSS (NR_015536)	-280	NR_015536	68763	Mm.28895	NR_015536	ENSMUSG00000092203	1110038B12Rik	0610009C20Rik|0910001G04Rik	RIKEN cDNA 1110038B12 gene	ncRNA
D4_1_peak_327	chr11	69980334	69980878	+	90	NA	promoter-TSS (NM_026017)	promoter-TSS (NM_026017)	-276	NM_001253700	54351	Mm.13430	NM_018740	ENSMUSG00000018565	Elp5	Derp6|Rai12	elongator acetyltransferase complex subunit 5	protein-coding
D4_1_peak_1576	chr6	52012248	52012966	+	90	NA	promoter-TSS (NM_018773)	promoter-TSS (NM_018773)	-58	NM_018773	54353	Mm.221479	NM_018773	ENSMUSG00000059182	Skap2	2610021A10Rik|AA960083|BB137539|RA70|SKAP-HOM|Saps|Scap2|mSKAP55R	src family associated phosphoprotein 2	protein-coding
D4_1_peak_775	chr15	102518047	102518657	+	90	NA	5' UTR (NM_009319, exon 1 of 9)	5' UTR (NM_009319, exon 1 of 9)	160	NM_001253795	21357	Mm.291485	NM_009319	ENSMUSG00000023051	Tarbp2	Prbp|TRBP	TARBP2, RISC loading complex RNA binding subunit	protein-coding
D4_1_peak_1411	chr4	141060523	141060836	+	90	NA	promoter-TSS (NM_001145958)	promoter-TSS (NM_001145958)	-134	NM_001145958	230872	Mm.80685	NM_172122	ENSMUSG00000040860	Crocc	-	ciliary rootlet coiled-coil, rootletin	protein-coding
D4_1_peak_537	chr13	12395101	12395309	+	90	NA	promoter-TSS (NM_144835)	promoter-TSS (NM_144835)	-170	NM_144835	217995	Mm.171186	NM_144835	ENSMUSG00000050244	Heatr1	AA517551|B130016L12Rik|BC019693	HEAT repeat containing 1	protein-coding
D4_1_peak_1846	chr7	128461420	128461757	+	90	NA	promoter-TSS (NM_009383)	promoter-TSS (NM_009383)	-75	NM_009383	21843	Mm.242072	NM_009383	ENSMUSG00000030846	Tial1	5330433G13Rik|AL033329|TIAR|mTIAR	Tia1 cytotoxic granule-associated RNA binding protein-like 1	protein-coding
D4_1_peak_684	chr14	65343422	65343989	+	90	NA	Intergenic	CpG	-14971	NM_199029	380912	Mm.270087	NM_199029	ENSMUSG00000034522	Zfp395	BC053701|Gm910	zinc finger protein 395	protein-coding
D4_1_peak_530	chr12	119273824	119274131	+	89	NA	Intergenic	Intergenic	-35701	NM_177290	320910	Mm.217000	NM_177290	ENSMUSG00000025321	Itgb8	4832412O06Rik	integrin beta 8	protein-coding
D4_1_peak_911	chr17	55959148	55959410	+	89	NA	promoter-TSS (NM_028381)	promoter-TSS (NM_028381)	92	NM_028381	72886	Mm.22796	NM_028381	ENSMUSG00000003208	Ccdc94	2900016D05Rik|AI413813	coiled-coil domain containing 94	protein-coding
D4_1_peak_1658	chr6	140336873	140337115	+	89	NA	Intergenic	Intergenic	-87105	NM_144920	109135	Mm.247670	NM_144920	ENSMUSG00000030231	Plekha5	2810431N21Rik|AI428202|AK129423|AMH-Cre|Ayu21-9|Gt(pU21)9Imeg|Pepp2|Tg(AMH-cre)1Flor	pleckstrin homology domain containing, family A member 5	protein-coding
D4_1_peak_201	chr10	81137372	81137780	+	89	NA	intron (NM_010731, intron 1 of 2)	CpG	1305	NM_010731	16969	Mm.20920	NM_010731	ENSMUSG00000035011	Zbtb7a	9030619K07Rik|9130006G12Rik|AI452336|FBI-1|Lrf|Pokemon|Zbtb7	zinc finger and BTB domain containing 7a	protein-coding
D4_1_peak_747	chr15	80133156	80133386	+	89	NA	intron (NM_025609, intron 1 of 10)	CpG	117	NM_025609	66513	Mm.288245	NM_025609	ENSMUSG00000022414	Tab1	2310012M03Rik|Map3k7ip1|b2b449Clo	TGF-beta activated kinase 1/MAP3K7 binding protein 1	protein-coding
D4_1_peak_1337	chr4	54652148	54652611	+	89	NA	Intergenic	Intergenic	-295566	NM_172867	242466	Mm.102904	NM_172867	ENSMUSG00000060206	Zfp462	6030417H05|9430078C22Rik|Gt4-2|Zfpip	zinc finger protein 462	protein-coding
D4_1_peak_302	chr11	61494323	61494546	+	89	NA	promoter-TSS (NM_001291037)	promoter-TSS (NM_001291037)	-168	NM_001291034	23939	Mm.38172	NM_011841	ENSMUSG00000001034	Mapk7	BMK-1|BMK1|ERK-5|ERK5|Erk5-T|PRKM7	mitogen-activated protein kinase 7	protein-coding
D4_1_peak_1069	chr19	55556363	55556742	+	89	NA	intron (NM_001293686, intron 7 of 7)	intron (NM_001293686, intron 7 of 7)	145652	NR_045318	77594	Mm.329924	NR_045318	ENSMUSG00000097632	4930552P12Rik	-	RIKEN cDNA 4930552P12 gene	ncRNA
D4_1_peak_482	chr12	72085310	72086004	+	89	NA	promoter-TSS (NM_024205)	promoter-TSS (NM_024205)	-182	NM_024205	104771	Mm.258935	NM_024205	ENSMUSG00000005078	Jkamp	1200003C05Rik|2310047L11Rik|Jamp	JNK1/MAPK8-associated membrane protein	protein-coding
D4_1_peak_556	chr13	29986099	29986590	+	89	NA	promoter-TSS (NM_010093)	promoter-TSS (NM_010093)	-281	NM_010093	13557	Mm.268356	NM_010093	ENSMUSG00000016477	E2f3	E2F3b|E2f3a	E2F transcription factor 3	protein-coding
D4_1_peak_1819	chr7	111082759	111083356	+	89	NA	promoter-TSS (NM_013507)	promoter-TSS (NM_013507)	-27	NM_001040131	13690	Mm.185453	NM_013507	ENSMUSG00000005610	Eif4g2	DAP-5|E130105L11Rik|Nat1|Natm1|p97	eukaryotic translation initiation factor 4, gamma 2	protein-coding
D4_1_peak_1067	chr19	53944081	53944748	+	89	NA	promoter-TSS (NM_019658)	promoter-TSS (NM_019658)	108	NM_001168505	56392	Mm.228669	NM_019658	ENSMUSG00000024976	Shoc2	AU017287|Sur8|mKIAA0862	soc-2 (suppressor of clear) homolog (C. elegans)	protein-coding
D4_1_peak_852	chr17	15248062	15248331	+	89	NA	Intergenic	Intergenic	-7413	NR_046164	328747	Mm.256835	NR_046164	ENSMUSG00000097624	Gm5091	C330048F19	predicted gene 5091	ncRNA
D4_1_peak_717	chr15	38300869	38301113	+	89	NA	promoter-TSS (NM_013692)	promoter-TSS (NM_013692)	-280	NM_001289471	21847	Mm.4292	NM_013692	ENSMUSG00000037465	Klf10	AI115143|EGR[a]|Egral|Gdnfif|TIEG-1|Tieg|Tieg1|mGIF	Kruppel-like factor 10	protein-coding
D4_1_peak_999	chr18	80151417	80151835	+	88	NA	promoter-TSS (NM_175028)	promoter-TSS (NM_175028)	-144	NM_175028	240442	Mm.26594	NM_175028	ENSMUSG00000053950	Adnp2	8430420L05Rik|BC024969|Kiaa0863|Zfp508|mKIAA0863	ADNP homeobox 2	protein-coding
D4_1_peak_571	chr13	47043211	47043426	+	88	NA	promoter-TSS (NM_016785)	promoter-TSS (NM_016785)	-101	NM_016785	22017	Mm.10169	NM_016785	ENSMUSG00000021376	Tpmt	AW106912	thiopurine methyltransferase	protein-coding
D4_1_peak_181	chr10	80115330	80115812	+	88	NA	promoter-TSS (NM_011492)	promoter-TSS (NM_011492)	-232	NM_011492	20869	Mm.44231	NM_011492	ENSMUSG00000003068	Stk11	AA408040|Lkb1|Par-4|R75140	serine/threonine kinase 11	protein-coding
D4_1_peak_1716	chr7	27195890	27196555	+	88	NA	promoter-TSS (NM_015782)	promoter-TSS (NM_015782)	49	NM_001285825	53607	Mm.386890	NM_015782	ENSMUSG00000061479	Snrpa	C430021M15Rik|Rnu1a-1|Rnu1a1|U1-A|U1A	small nuclear ribonucleoprotein polypeptide A	protein-coding
D4_1_peak_581	chr13	54789143	54789355	+	88	NA	promoter-TSS (NM_028841)	promoter-TSS (NM_028841)	-156	NM_028841	74257	Mm.32883	NM_028841	ENSMUSG00000025875	Tspan17	2210021G21Rik|AI047581|Fbxo23|Tm4sf17	tetraspanin 17	protein-coding
D4_1_peak_1974	chr9	20642404	20642795	+	88	NA	promoter-TSS (NM_025401)	promoter-TSS (NM_025401)	207	NM_013911	30843	Mm.24608	NM_013911	ENSMUSG00000066892	Fbxl12	3110048D16Rik|Fbl12	F-box and leucine-rich repeat protein 12	protein-coding
D4_1_peak_509	chr12	100187282	100187661	+	88	NA	promoter-TSS (NR_045282)	promoter-TSS (NR_045282)	-497	NR_045282	100038378	Mm.387075	NR_045282	ENSMUSG00000072884	Gm10433	ENSMUSG00000072884	predicted gene 10433	ncRNA
D4_1_peak_1521	chr5	134688761	134689175	+	88	NA	promoter-TSS (NM_010717)	promoter-TSS (NM_010717)	-378	NM_010717	16885	Mm.15409	NM_010717	ENSMUSG00000029674	Limk1	KIZ-1|LIMK-1|Limk	LIM-domain containing, protein kinase	protein-coding
D4_1_peak_645	chr14	22679929	22680378	+	88	NA	intron (NM_028275, intron 5 of 6)	intron (NM_028275, intron 5 of 6)	-137355	NR_046307	74896	Mm.444661	NR_046307		4930405A10Rik	4930456G20Rik	RIKEN cDNA 4930405A10 gene	ncRNA
D4_1_peak_1209	chr2	167349274	167349547	+	88	NA	promoter-TSS (NM_019835)	promoter-TSS (NM_019835)	-232	NM_019835	56336	Mm.200886	NM_019835	ENSMUSG00000017929	B4galt5	9430078I07Rik|AW049941|AW539721	UDP-Gal:betaGlcNAc beta 1,4-galactosyltransferase, polypeptide 5	protein-coding
D4_1_peak_1172	chr2	143915079	143915519	+	88	NA	promoter-TSS (NM_019771)	promoter-TSS (NM_019771)	-32	NM_019771	56431	Mm.28919	NM_019771	ENSMUSG00000015932	Dstn	2610043P17Rik|ADF|AU042046|Dsn|corn1|sid23p	destrin	protein-coding
D4_1_peak_1211	chr2	168207129	168207538	+	88	NA	promoter-TSS (NM_009628)	promoter-TSS (NM_009628)	-221	NM_001310088	11538	Mm.201322	NM_009628	ENSMUSG00000051149	Adnp	AA589558|mKIAA0784	activity-dependent neuroprotective protein	protein-coding
D4_1_peak_725	chr15	58076374	58076746	+	87	NA	promoter-TSS (NM_001042438)	promoter-TSS (NM_001042438)	-52	NM_009572	22770	Mm.244931	NM_009572	ENSMUSG00000022361	Zhx1	-	zinc fingers and homeoboxes 1	protein-coding
D4_1_peak_176	chr10	79853961	79854623	+	87	NA	promoter-TSS (NM_008956)	promoter-TSS (NM_008956)	-140	NM_008956	19205	Mm.265610	NM_008956	ENSMUSG00000006498	Ptbp1	AA407203|AL033359|HNRPI|PTB-1|PTB2|PTB3|PTB4|Ptb|pPTB	polypyrimidine tract binding protein 1	protein-coding
D4_1_peak_745	chr15	79690523	79690837	+	87	NA	promoter-TSS (NM_013818)	promoter-TSS (NM_013818)	-216	NM_013818	14904	Mm.19080	NM_013818	ENSMUSG00000042535	Gtpbp1	AL022987|AW045683|C85212|GP-1|Gtpbp	GTP binding protein 1	protein-coding
D4_1_peak_2049	chr9	99797277	99797590	+	87	NA	Intergenic	Intergenic	78737	NM_011440	20669	Mm.261595	NM_011440	ENSMUSG00000053747	Sox14	-	SRY (sex determining region Y)-box 14	protein-coding
D4_1_peak_983	chr18	60526214	60526473	+	87	NA	exon (NM_026302, exon 1 of 13)	exon (NM_026302, exon 1 of 13)	122	NM_026302	67665	Mm.272801	NM_026302	ENSMUSG00000024603	Dctn4	1110001K06Rik|4930547K17Rik|C130039E17Rik|p62	dynactin 4	protein-coding
D4_1_peak_585	chr13	58128599	58129191	+	87	NA	promoter-TSS (NM_029872)	promoter-TSS (NM_029872)	-339	NM_029872	77134	Mm.490274	NM_029872	ENSMUSG00000007836	Hnrnpa0	1110055B05Rik|3010025E17Rik|Hnrpa0|hnRNP A0	heterogeneous nuclear ribonucleoprotein A0	protein-coding
D4_1_peak_1066	chr19	53599992	53600323	+	87	NA	promoter-TSS (NM_007790)	promoter-TSS (NM_007790)	-239	NM_007790	13006	Mm.14910	NM_007790	ENSMUSG00000024974	Smc3	Bamacan|Cspg6|HCAP|Mmip1|SMC-3|SmcD	structural maintenance of chromosomes 3	protein-coding
D4_1_peak_269	chr11	20631493	20631840	+	87	NA	promoter-TSS (NM_001038625)	promoter-TSS (NM_001038625)	-311	NM_001038625	58172	Mm.339676	NM_021372	ENSMUSG00000049800	Sertad2	AB041541|AU021878|Kiaa0127|MNCb-1504|SEI-2|Sei2|TRIP-Br2|mKIAA0127	SERTA domain containing 2	protein-coding
D4_1_peak_1684	chr7	13038028	13038328	+	87	NA	promoter-TSS (NM_145578)	promoter-TSS (NM_145578)	97	NM_001168469	22192	Mm.196580	NM_145578	ENSMUSG00000005575	Ube2m	2510040H03Rik|UBC12|Ubc-rs2	ubiquitin-conjugating enzyme E2M	protein-coding
D4_1_peak_926	chr17	57247426	57248433	+	87	NA	promoter-TSS (NM_030084)	promoter-TSS (NM_030084)	-240	NM_001308072	78308	Mm.28468	NM_030084	ENSMUSG00000005823	Gpr108	1810015L19Rik|AA589464|C79132|Lustr2	G protein-coupled receptor 108	protein-coding
D4_1_peak_1449	chr5	24577493	24577732	+	87	NA	promoter-TSS (NM_001190443)	promoter-TSS (NM_001190443)	-145	NM_001190443	27407	Mm.21629	NM_013853	ENSMUSG00000028953	Abcf2	0710005O05Rik|Drr3|E430001O06	ATP-binding cassette, sub-family F (GCN20), member 2	protein-coding
D4_1_peak_486	chr12	76837434	76837691	+	87	NA	promoter-TSS (NM_145927)	promoter-TSS (NM_145927)	95	NM_145927	110606	Mm.151174	NM_145927	ENSMUSG00000033373	Fntb	2010013E13Rik|AA409500	farnesyltransferase, CAAX box, beta	protein-coding
D4_1_peak_1975	chr9	20651742	20652099	+	87	NA	promoter-TSS (NM_023371)	promoter-TSS (NM_023371)	-210	NM_023371	23988	Mm.7906	NM_023371	ENSMUSG00000032171	Pin1	0610025L01Rik|D9Bwg1161e	protein (peptidyl-prolyl cis/trans isomerase) NIMA-interacting 1	protein-coding
D4_1_peak_1112	chr2	34771858	34772092	+	87	NA	promoter-TSS (NM_001163434)	promoter-TSS (NM_001163434)	-115	NM_001163434	14828	Mm.330160	NM_022310	ENSMUSG00000026864	Hspa5	AL022860|AU019543|Bip|D2Wsu141e|D2Wsu17e|Grp78|Hsce70|SEZ-7|Sez7|baffled|mBiP	heat shock protein 5	protein-coding
D4_1_peak_1323	chr4	40948225	40948546	+	87	NA	promoter-TSS (NM_001171739)	promoter-TSS (NM_001171739)	-91	NM_009736	12017	Mm.688	NM_009736	ENSMUSG00000028416	Bag1	BAG-1|Rap46	BCL2-associated athanogene 1	protein-coding
D4_1_peak_2098	chrX	73967010	73967890	+	86	NA	Intergenic	CpG	-1093	NM_008224	15161	Mm.491126	NM_008224	ENSMUSG00000031386	Hcfc1	AW060991|HCF|HCF1	host cell factor C1	protein-coding
D4_1_peak_124	chr1	180850961	180851170	+	86	NA	promoter-TSS (NM_145943)	promoter-TSS (NM_145943)	-86	NM_145943	208768	Mm.272625	NM_145943	ENSMUSG00000038806	Sde2	-	SDE2 telomere maintenance homolog (S. pombe)	protein-coding
D4_1_peak_188	chr10	80399435	80399854	+	86	NA	promoter-TSS (NM_013595)	promoter-TSS (NM_013595)	-113	NM_013595	17192	Mm.7142	NM_013595	ENSMUSG00000035478	Mbd3	AI181826|AU019209	methyl-CpG binding domain protein 3	protein-coding
D4_1_peak_1980	chr9	21509966	21510531	+	86	NA	promoter-TSS (NM_010744)	promoter-TSS (NM_010744)	-14	NR_136912	17083	Mm.196618	NM_010744	ENSMUSG00000032180	Tmed1	Il1rl1l|Ly84l|St2l	transmembrane p24 trafficking protein 1	protein-coding
D4_1_peak_271	chr11	22287034	22287308	+	86	NA	promoter-TSS (NM_153078)	promoter-TSS (NM_153078)	-376	NM_001252515	216565	Mm.491265	NM_153078	ENSMUSG00000042302	Ehbp1	AF424697|Flj21950|NACSIN	EH domain binding protein 1	protein-coding
D4_1_peak_1783	chr7	68749338	68749580	+	86	NA	promoter-TSS (NM_001042592)	promoter-TSS (NM_001042592)	-221	NM_025549	66412	Mm.251199	NM_025549	ENSMUSG00000042659	Arrdc4	2410003C09Rik|AV216361	arrestin domain containing 4	protein-coding
D4_1_peak_1496	chr5	111581403	111581682	+	86	NA	promoter-TSS (NR_015546)	promoter-TSS (NR_015546)	-19	NR_015546	330164	Mm.193276	NM_177875	ENSMUSG00000052848	C130026L21Rik	-	RIKEN cDNA C130026L21 gene	ncRNA
D4_1_peak_281	chr11	43681633	43682000	+	86	NA	promoter-TSS (NM_001164231)	promoter-TSS (NM_001164231)	-182	NM_001164231	70802	Mm.397449	NM_027557	ENSMUSG00000044950	Pwwp2a	4631424J17Rik|AI891583|AU024105|D930040F23Rik	PWWP domain containing 2A	protein-coding
D4_1_peak_1790	chr7	82865972	82866360	+	86	NA	Intergenic	CpG	-1167	NM_175366	108797	Mm.306789	NM_175366	ENSMUSG00000057706	Mex3b	4931439A04Rik|M-04814|Rkhd3|mKIAA2009	mex3 RNA binding family member B	protein-coding
D4_1_peak_735	chr15	75909351	75909574	+	86	NA	promoter-TSS (NM_001285431)	promoter-TSS (NM_001285431)	94	NM_001285431	66656	Mm.258927	NM_023240	ENSMUSG00000055762	Eef1d	EF-1-delta	eukaryotic translation elongation factor 1 delta (guanine nucleotide exchange protein)	protein-coding
D4_1_peak_1476	chr5	64802928	64803265	+	86	NA	promoter-TSS (NM_008453)	promoter-TSS (NM_008453)	-427	NM_008453	16599	Mm.392759	NM_008453	ENSMUSG00000029178	Klf3	9930027G08Rik|AL024007|Bklf|Tef-2	Kruppel-like factor 3 (basic)	protein-coding
D4_1_peak_814	chr16	45158385	45158864	+	86	NA	promoter-TSS (NM_028756)	promoter-TSS (NM_028756)	49	NM_028756	74102	Mm.264984	NM_028756	ENSMUSG00000022664	Slc35a5	1010001J06Rik|AU021179|BB097433|D16Ertd450e|D730043G07Rik	solute carrier family 35, member A5	protein-coding
D4_1_peak_970	chr18	38144850	38145072	+	86	NA	Intergenic	Intergenic	64801	NM_029357	75599	Mm.36560	NM_029357	ENSMUSG00000051375	Pcdh1	2010005A06Rik|AI585920	protocadherin 1	protein-coding
D4_1_peak_514	chr12	105032385	105032601	+	86	NA	promoter-TSS (NR_003145)	promoter-TSS (NR_003145)	-125	NM_028419	73046	Mm.29128	NM_028419	ENSMUSG00000021102	Glrx5	-	glutaredoxin 5	protein-coding
D4_1_peak_1465	chr5	33652150	33652616	+	86	NA	TTS (NM_026698)	TTS (NM_026698)	191	NM_001289725	20492	Mm.4172	NM_009193	ENSMUSG00000004642	Slbp	-	stem-loop binding protein	protein-coding
D4_1_peak_84	chr1	134713649	134714132	+	86	NA	intron (NM_009307, intron 2 of 9)	intron (NM_009307, intron 2 of 9)	67209	NM_009307	20980	Mm.5102	NM_009307	ENSMUSG00000026452	Syt2	IP4BP|R74640|mKIAA4194	synaptotagmin II	protein-coding
D4_1_peak_733	chr15	75633596	75634327	+	85	NA	Intergenic	RLTR14-int|LTR|ERV1	17277	NM_011759	22701	Mm.87210	NM_011759	ENSMUSG00000047003	Zfp41	CTfin92|Zfp-41	zinc finger protein 41	protein-coding
D4_1_peak_728	chr15	73067522	73067721	+	85	NA	Intergenic	Intergenic	-6417	NM_001164642	76510	Mm.158902	NM_029640	ENSMUSG00000047921	Trappc9	1810044A24Rik|2900005P22Rik|4632408O18Rik|Ibp|Nibp|TRS130|mKIAA1882	trafficking protein particle complex 9	protein-coding
D4_1_peak_542	chr13	22035514	22035794	+	85	NA	promoter-TSS (NM_175659)	promoter-TSS (NM_175659)	-11	NM_175659	319168	Mm.250564	NM_175659	ENSMUSG00000069302	Hist1h2ah	-	histone cluster 1, H2ah	protein-coding
D4_1_peak_866	chr17	25016087	25016322	+	85	NA	promoter-TSS (NM_020608)	promoter-TSS (NM_020608)	118	NM_134126	106633	Mm.32802	NM_134126	ENSMUSG00000024169	Ift140	AI661311|Tce5|Wdtc2|mKIAA0590	intraflagellar transport 140	protein-coding
D4_1_peak_277	chr11	33163137	33163352	+	84	NA	promoter-TSS (NM_001252261)	promoter-TSS (NM_001252261)	-38	NM_001252260	18148	Mm.485384	NM_008722	ENSMUSG00000057113	Npm1	B23|NO38|Npm	nucleophosmin 1	protein-coding
D4_1_peak_91	chr1	153899774	153900203	+	84	NA	promoter-TSS (NM_008131)	promoter-TSS (NM_008131)	59	NM_008131	14645	Mm.210745	NM_008131	ENSMUSG00000026473	Glul	GS|Glns	glutamate-ammonia ligase (glutamine synthetase)	protein-coding
D4_1_peak_1937	chr8	91134064	91134330	+	84	NA	promoter-TSS (NM_001302337)	promoter-TSS (NM_001302337)	-170	NM_001302268	14339	Mm.324588	NM_010241	ENSMUSG00000031667	Aktip	AL023020|Fif|Ft|Ft1|Fts	thymoma viral proto-oncogene 1 interacting protein	protein-coding
D4_1_peak_1206	chr2	164879535	164879956	+	84	NA	intron (NM_146129, intron 1 of 16)	CpG	377	NM_146129	228866	Mm.241134	NM_146129	ENSMUSG00000039849	Pcif1	2310022K11Rik|C20orf67|F730014I05Rik	PDX1 C-terminal inhibiting factor 1	protein-coding
D4_1_peak_442	chr11	120573041	120573343	+	84	NA	promoter-TSS (NM_011032)	promoter-TSS (NM_011032)	-256	NM_011032	18453	Mm.16660	NM_011032	ENSMUSG00000025130	P4hb	ERp59|PDI|Pdia1|Thbp	prolyl 4-hydroxylase, beta polypeptide	protein-coding
D4_1_peak_1279	chr3	100922093	100922392	+	84	NA	promoter-TSS (NM_001165953)	promoter-TSS (NM_001165953)	-251	NM_001165953	229644	Mm.189351	NM_194343	ENSMUSG00000033233	Trim45	4921530N01Rik	tripartite motif-containing 45	protein-coding
D4_1_peak_1748	chr7	44246462	44246716	+	84	NA	promoter-TSS (NM_025880)	promoter-TSS (NM_025880)	-133	NM_025880	668661	Mm.274492	NM_025880	ENSMUSG00000045411	2410002F23Rik	-	RIKEN cDNA 2410002F23 gene	protein-coding
D4_1_peak_401	chr11	101645197	101645598	+	84	NA	Intergenic	B1_Mm|SINE|Alu	17448	NM_025654	66599	Mm.41449	NM_025654	ENSMUSG00000010362	Rdm1	2410008M22Rik|AW212028|Rad52b	RAD52 motif 1	protein-coding
D4_1_peak_1501	chr5	115436470	115436842	+	83	NA	intron (NM_008629, intron 6 of 14)	CpG	6971	NM_008629	17690	Mm.5077	NM_008629	ENSMUSG00000054256	Msi1	Msi1h|Musahi1|m-Msi-1	musashi RNA-binding protein 1	protein-coding
D4_1_peak_314	chr11	69094864	69095104	+	83	NA	Intergenic	Intergenic	-3972	NM_011065	18626	Mm.7373	NM_011065	ENSMUSG00000020893	Per1	Hftm|Per|m-rigui|mPer1	period circadian clock 1	protein-coding
D4_1_peak_1472	chr5	41708206	41708599	+	83	NA	promoter-TSS (NM_001310589)	promoter-TSS (NM_001310589)	-223	NM_001310589	100972	Mm.41555	NM_027295	ENSMUSG00000029128	Rab28	2700023P08Rik|AW496496	RAB28, member RAS oncogene family	protein-coding
D4_1_peak_1495	chr5	110770700	110771086	+	83	NA	promoter-TSS (NM_029337)	promoter-TSS (NM_029337)	-176	NM_029337	75560	Mm.270487	NM_029337	ENSMUSG00000029505	Ep400	1700020J09Rik|AU023439|mDomino|mKIAA1498|p400	E1A binding protein p400	protein-coding
D4_1_peak_284	chr11	49846479	49846838	+	83	NA	promoter-TSS (NM_001163671)	promoter-TSS (NM_001163671)	-93	NM_207692	26420	Mm.68933	NM_016961	ENSMUSG00000020366	Mapk9	AI851083|JNK2|Prkm9|p54aSAPK	mitogen-activated protein kinase 9	protein-coding
D4_1_peak_1525	chr5	135545231	135545507	+	83	NA	promoter-TSS (NM_146001)	promoter-TSS (NM_146001)	-247	NM_146001	215114	Mm.280805	NM_146001	ENSMUSG00000039959	Hip1	2610109B09Rik|A930014B11Rik|E130315I21Rik|mKIAA4113	huntingtin interacting protein 1	protein-coding
D4_1_peak_460	chr12	27150969	27151399	+	83	NA	intron (NR_045868, intron 2 of 3)	intron (NR_045868, intron 2 of 3)	9332	NR_045868	636791	Mm.423496	NM_001039248	ENSMUSG00000094002	Gm9866	EG636791|ENSMUSG00000052076	predicted gene 9866	ncRNA
D4_1_peak_1710	chr7	25316635	25316942	+	83	NA	promoter-TSS (NM_001160400)	promoter-TSS (NM_001160400)	-376	NM_001160400	269878	Mm.38527	NM_001160400	ENSMUSG00000045039	Megf8	AW049492|Egfl4|b2b1702.2Clo|b2b1702Clo|b2b288Clo|m687Ddg|mKIAA0817	multiple EGF-like-domains 8	protein-coding
D4_1_peak_1839	chr7	127511960	127512339	+	83	NA	non-coding (NR_024331, exon 1 of 1)	non-coding (NR_024331, exon 1 of 1)	166	NM_001304266	100043597	Mm.428042	NM_175144	ENSMUSG00000053877	Srcap	B930091H02Rik|D030022P06Rik|F630004O05Rik	Snf2-related CREBBP activator protein	protein-coding
D4_1_peak_1354	chr4	108362818	108363080	+	83	NA	Intergenic	Intergenic	20706	NM_001099303	545667	Mm.380025	NM_001099303	ENSMUSG00000059816	Fam159a	OTTMUSG00000008243	family with sequence similarity 159, member A	protein-coding
D4_1_peak_698	chr14	103898965	103899165	+	83	NA	Intergenic	Intergenic	-54589	NM_001136061	13618	Mm.229532	NM_007904	ENSMUSG00000022122	Ednrb	ET-B|ET-BR|ETR-b|ETb|Sox10m1	endothelin receptor type B	protein-coding
D4_1_peak_1436	chr4	156109489	156110081	+	83	NA	promoter-TSS (NM_145557)	promoter-TSS (NM_145557)	-213	NM_145557	230996	Mm.318925	NM_145557	ENSMUSG00000059939	9430015G10Rik	-	RIKEN cDNA 9430015G10 gene	protein-coding
D4_1_peak_1092	chr2	28641006	28641268	+	82	NA	promoter-TSS (NM_001289576)	promoter-TSS (NM_001289576)	-96	NM_022887	64930	Mm.224354	NM_022887	ENSMUSG00000026812	Tsc1	-	tuberous sclerosis 1	protein-coding
D4_1_peak_784	chr16	5255879	5256245	+	82	NA	promoter-TSS (NM_027446)	promoter-TSS (NM_027446)	-106	NM_027446	70511	Mm.45780	NM_027446	ENSMUSG00000022544	Eef2kmt	5730409G15Rik|Fam86|Fam86a|eEF2-KMT	eukaryotic elongation factor 2 lysine methyltransferase	protein-coding
D4_1_peak_599	chr13	78871332	78872000	+	82	NA	Intergenic	Intergenic	-672793	NM_010151	13865	Mm.439653	NM_010151	ENSMUSG00000069171	Nr2f1	COUP-TF1|COUP-TFI|COUPTFA|EAR-3|EAR3|Erbal3|SVP44|Tcfcoup1	nuclear receptor subfamily 2, group F, member 1	protein-coding
D4_1_peak_1542	chr5	140418600	140419268	+	82	NA	promoter-TSS (NM_133916)	promoter-TSS (NM_133916)	-371	NM_133916	27979	Mm.21671	NM_133916	ENSMUSG00000056076	Eif3b	AL033316|AL033334|AL033369|AW208965|D5Wsu45e|EIF3-ETA|EIF3-P110|EIF3-P116|Eif3s9|PRT1	eukaryotic translation initiation factor 3, subunit B	protein-coding
D4_1_peak_1409	chr4	139622835	139623104	+	82	NA	promoter-TSS (NM_175438)	promoter-TSS (NM_175438)	75	NM_175438	212647	Mm.273571	NM_175438	ENSMUSG00000028737	Aldh4a1	A930035F14Rik|Ahd-1|Ahd1|Aldh4|Aldh5a1|E330022C09|P5cd|P5cdh|P5cdhl|P5cdhs|Ssdh1	aldehyde dehydrogenase 4 family, member A1	protein-coding
D4_1_peak_258	chr11	11808998	11809588	+	82	NA	promoter-TSS (NM_021891)	promoter-TSS (NM_021891)	-331	NM_001163360	60530	Mm.236114	NM_021891	ENSMUSG00000035455	Fignl1	-	fidgetin-like 1	protein-coding
D4_1_peak_798	chr16	21204409	21204747	+	81	NA	promoter-TSS (NM_010143)	promoter-TSS (NM_010143)	-217	NM_010143	13845	Mm.6972	NM_010143	ENSMUSG00000005958	Ephb3	AW456895|Cek10|Etk2|HEK2|MDK5|Sek4|Tyro6	Eph receptor B3	protein-coding
D4_1_peak_2074	chr9	119341006	119341288	+	81	NA	promoter-TSS (NM_130864)	promoter-TSS (NM_130864)	-147	NM_130864	113868	Mm.205266	NM_130864	ENSMUSG00000036138	Acaa1a	Acaa|Acaa1|D9Ertd25e|PTL	acetyl-Coenzyme A acyltransferase 1A	protein-coding
D4_1_peak_321	chr11	69672348	69672635	+	81	NA	promoter-TSS (NM_144958)	promoter-TSS (NM_144958)	-68	NM_144958	13681	Mm.26680	NM_144958	ENSMUSG00000059796	Eif4a1	BM-010|Ddx2a|Eif4	eukaryotic translation initiation factor 4A1	protein-coding
D4_1_peak_1489	chr5	97218452	97218922	+	81	NA	Intergenic	Intergenic	-107091	NM_198422	231474	Mm.332505	NM_198422	ENSMUSG00000055725	Paqr3	6330415A20Rik|AY424292|RKTG	progestin and adipoQ receptor family member III	protein-coding
D4_1_peak_265	chr11	19924141	19924406	+	81	NA	promoter-TSS (NM_033523)	promoter-TSS (NM_033523)	-169	NM_033523	114716	Mm.266627	NM_033523	ENSMUSG00000045671	Spred2	C79158	sprouty-related, EVH1 domain containing 2	protein-coding
D4_1_peak_1193	chr2	153345629	153346018	+	81	NA	promoter-TSS (NM_001039939)	promoter-TSS (NM_001039939)	-13	NR_040318	72326	Mm.400102	NR_040318	ENSMUSG00000073236	2500004C02Rik	-	RIKEN cDNA 2500004C02 gene	ncRNA
D4_1_peak_1712	chr7	25658777	25659038	+	81	NA	promoter-TSS (NM_007533)	promoter-TSS (NM_007533)	-146	NM_007533	12039	Mm.25848	NM_007533	ENSMUSG00000060376	Bckdha	-	branched chain ketoacid dehydrogenase E1, alpha polypeptide	protein-coding
D4_1_peak_816	chr16	55934600	55934874	+	80	NA	intron (NM_028815, intron 1 of 10)	intron (NM_028815, intron 1 of 10)	111	NM_001159364	74201	Mm.178427	NM_028815	ENSMUSG00000022604	Cep97	2810403B08Rik|4932439K18Rik|AA437768|E130116N02Rik|Lrriq2	centrosomal protein 97	protein-coding
D4_1_peak_1695	chr7	19149301	19149836	+	80	NA	promoter-TSS (NM_026943)	promoter-TSS (NM_026943)	-270	NM_026943	107686	Mm.29135	NM_026943	ENSMUSG00000040824	Snrpd2	1810009A06Rik|SMD2	small nuclear ribonucleoprotein D2	protein-coding
D4_1_peak_1322	chr4	40853857	40854453	+	80	NA	5' UTR (NM_022305, exon 1 of 6)	5' UTR (NM_022305, exon 1 of 6)	382	NM_022305	14595	Mm.15622	NM_022305	ENSMUSG00000028413	B4galt1	B-1,4-GalT|B-1,4-GalT1|GalT|Ggtb|Ggtb2|b4Gal-T1|beta-1,4-GalT|beta-1,4-GalT1|beta4Gal-T1	UDP-Gal:betaGlcNAc beta 1,4- galactosyltransferase, polypeptide 1	protein-coding
D4_1_peak_576	chr13	51846146	51846648	+	80	NA	promoter-TSS (NM_011817)	promoter-TSS (NM_011817)	-278	NM_011817	23882	Mm.281298	NM_011817	ENSMUSG00000021453	Gadd45g	AI327420|C86281|CR6|DDIT2|OIG37	growth arrest and DNA-damage-inducible 45 gamma	protein-coding
D4_1_peak_640	chr14	21987974	21988413	+	80	NA	5' UTR (NM_145459, exon 2 of 3)	5' UTR (NM_145459, exon 2 of 3)	1408	NM_145459	218820	Mm.292401	NM_145459	ENSMUSG00000039081	Zfp503	AI181838|B830002A16Rik|Nolz-1|Nolz1|Znf503	zinc finger protein 503	protein-coding
D4_1_peak_1401	chr4	135272711	135273113	+	80	NA	promoter-TSS (NM_013885)	promoter-TSS (NM_013885)	-152	NM_013885	29876	Mm.257765	NM_013885	ENSMUSG00000037242	Clic4	D0Jmb3|TU-74|mc3s5|mtCLIC	chloride intracellular channel 4 (mitochondrial)	protein-coding
D4_1_peak_1440	chr5	15006532	15006902	+	80	NA	Intergenic	Intergenic	26290	NM_182957	66773	Mm.368256	NM_182957	ENSMUSG00000091897	Gm17019	-	predicted gene 17019	protein-coding
D4_1_peak_402	chr11	101658576	101659298	+	80	NA	Intergenic	Intergenic	-6604	NM_025404	80981	Mm.266840	NM_025404	ENSMUSG00000034936	Arl4d	1110036H21Rik|ARL6|AW456149|Arf4l|Arfl4|Arl5	ADP-ribosylation factor-like 4D	protein-coding
D4_1_peak_56	chr1	90424389	90424704	+	80	NA	Intergenic	Intergenic	-178879	NM_133805	108679	Mm.119177	NM_133805	ENSMUSG00000034432	Cops8	9430009J09Rik|AA408242|Csn8|Sgn8	COP9 signalosome subunit 8	protein-coding
D4_1_peak_2018	chr9	57076002	57076375	+	80	NA	promoter-TSS (NM_011378)	promoter-TSS (NM_011378)	-188	NM_001110350	20466	Mm.15755	NM_011378	ENSMUSG00000042557	Sin3a	AW553200|Sin3|mKIAA4126|mSin3A	transcriptional regulator, SIN3A (yeast)	protein-coding
D4_1_peak_1554	chr5	149636451	149636717	+	80	NA	promoter-TSS (NM_013559)	promoter-TSS (NM_013559)	-248	NM_001347534	15505	Mm.270681	NM_013559	ENSMUSG00000029657	Hsph1	105kDa|AI790491|Hsp105|Hsp110|hsp-E7I|hsp110/105	heat shock 105kDa/110kDa protein 1	protein-coding
D4_1_peak_1447	chr5	24394373	24394810	+	80	NA	intron (NM_029020, intron 1 of 15)	intron (NM_029020, intron 1 of 15)	435	NM_029020	74610	Mm.283914	NM_029020	ENSMUSG00000028973	Abcb8	4833412N02Rik|AA409895	ATP-binding cassette, sub-family B (MDR/TAP), member 8	protein-coding
D4_1_peak_111	chr1	171411047	171411264	+	79	NA	promoter-TSS (NM_001305678)	promoter-TSS (NM_001305678)	-158	NM_001305678	22278	Mm.8	NM_009480	ENSMUSG00000026641	Usf1	bHLHb11	upstream transcription factor 1	protein-coding
D4_1_peak_363	chr11	88139178	88139654	+	79	NA	intron (NM_198013, intron 1 of 10)	intron (NM_198013, intron 1 of 10)	-30149	NM_001172099	103841	Mm.374846	NM_198013	ENSMUSG00000018378	Cuedc1	AI841487|C330016O16Rik	CUE domain containing 1	protein-coding
D4_1_peak_770	chr15	100615138	100615604	+	79	NA	promoter-TSS (NM_011873)	promoter-TSS (NM_011873)	-261	NR_045701	78445	Mm.44383	NR_045701	ENSMUSG00000097093	C330013E15Rik	-	RIKEN cDNA C330013E15 gene	ncRNA
D4_1_peak_1230	chr3	30995497	30995736	+	79	NA	promoter-TSS (NM_008857)	promoter-TSS (NM_008857)	-155	NM_008857	18759	Mm.291554	NM_008857	ENSMUSG00000037643	Prkci	2310021H13Rik|AI427505|PKClambda|Pkci|Pkcl|Prkcl|aPKClambda|mKIAA4165	protein kinase C, iota	protein-coding
D4_1_peak_412	chr11	106216463	106216917	+	79	NA	promoter-TSS (NM_026009)	promoter-TSS (NM_026009)	-236	NM_028074	72047	Mm.41367	NM_028074	ENSMUSG00000020705	Ddx42	1810047H21Rik|AW319508|AW556242|B430002H05Rik|RHELP|RNAHP|SF3b125	DEAD (Asp-Glu-Ala-Asp) box polypeptide 42	protein-coding
D4_1_peak_597	chr13	69611557	69611988	+	79	NA	promoter-TSS (NM_175283)	promoter-TSS (NM_175283)	-244	NM_145354	28114	Mm.260009	NM_145354	ENSMUSG00000021595	Nsun2	D13Wsu123e|Misu	NOL1/NOP2/Sun domain family member 2	protein-coding
D4_1_peak_1760	chr7	44997288	44997608	+	79	NA	promoter-TSS (NM_016849)	promoter-TSS (NM_016849)	131	NM_029410	75736	Mm.261006	NM_029410	ENSMUSG00000003190	Bcl2l12	2810475P17Rik|5430429M05Rik|Bcl-L12|Bcl2-L12	BCL2-like 12 (proline rich)	protein-coding
D4_1_peak_1536	chr5	137786332	137786894	+	79	NA	promoter-TSS (NM_144913)	promoter-TSS (NM_144913)	88	NM_144913	231803	Mm.61193	NM_144913	ENSMUSG00000029726	Mepce	Bcdin3|D5Wsu46e	methylphosphate capping enzyme	protein-coding
D4_1_peak_614	chr13	103774199	103774500	+	79	NA	Intergenic	CpG	-9767	NM_172592	218543	Mm.458176	NM_172592	ENSMUSG00000032621	Srek1	8430401B01|AI450757|AI462342|SRrp508|SRrp86|Sfrs12|Srsf12	splicing regulatory glutamine/lysine-rich protein 1	protein-coding
D4_1_peak_1086	chr2	23155977	23156496	+	78	NA	promoter-TSS (NM_013771)	promoter-TSS (NM_013771)	-212	NM_025979	67121	Mm.253721	NM_025979	ENSMUSG00000026779	Mastl	2700091H24Rik|C88295|GW|GWL|MAST-L|THC2	microtubule associated serine/threonine kinase-like	protein-coding
D4_1_peak_572	chr13	47277530	47277771	+	78	NA	Intergenic	Intergenic	83647	NM_001170643	218215	Mm.287609	NM_146042	ENSMUSG00000038068	Rnf144b	BC025007|E130105P19Rik|Ibrdc2|Pir2	ring finger protein 144B	protein-coding
D4_1_peak_1360	chr4	116221137	116221589	+	78	NA	promoter-TSS (NM_181585)	promoter-TSS (NM_181585)	-551	NM_181585	18710	Mm.253819	NM_181585	ENSMUSG00000028698	Pik3r3	AA414954|p55pik	phosphatidylinositol 3 kinase, regulatory subunit, polypeptide 3 (p55)	protein-coding
D4_1_peak_1587	chr6	70844214	70844439	+	78	NA	promoter-TSS (NM_010121)	promoter-TSS (NM_010121)	-189	NM_010121	13666	Mm.247167	NM_010121	ENSMUSG00000031668	Eif2ak3	Pek|Perk	eukaryotic translation initiation factor 2 alpha kinase 3	protein-coding
D4_1_peak_1097	chr2	29856576	29856934	+	78	NA	Intergenic	Intergenic	-11028	NR_029838	723904		NR_029838	ENSMUSG00000065485	Mir219a-2	Mir219-2|Mirn219-2|mir-219a-2|mmu-mir-219a-2	microRNA 219a-2	ncRNA
D4_1_peak_1541	chr5	139252193	139252610	+	78	NA	promoter-TSS (NM_026269)	promoter-TSS (NM_026269)	77	NM_026269	67604	Mm.270137	NM_026269	ENSMUSG00000025858	Get4	1110007L15Rik|AW412535|Cee	golgi to ER traffic protein 4	protein-coding
D4_1_peak_1007	chr19	4510197	4510516	+	78	NA	promoter-TSS (NM_001162946)	promoter-TSS (NM_001162946)	-116	NM_001162946	18563	Mm.1845	NM_008797	ENSMUSG00000024892	Pcx	Pc|Pcb	pyruvate carboxylase	protein-coding
D4_1_peak_333	chr11	70647303	70647531	+	78	NA	promoter-TSS (NM_024211)	promoter-TSS (NM_024211)	130	NM_027445	70510	Mm.261818	NM_027445	ENSMUSG00000040746	Rnf167	0610010G05Rik|5730408C10Rik|AU019305|AV328608	ring finger protein 167	protein-coding
D4_1_peak_1756	chr7	44892476	44892700	+	78	NA	promoter-TSS (NM_001331208)	promoter-TSS (NM_001331208)	-164	NM_001331208	75613	Mm.157778	NM_029365	ENSMUSG00000002968	Med25	2610034E13Rik|2610529E18Rik|ESTM2	mediator complex subunit 25	protein-coding
D4_1_peak_148	chr10	38553602	38554253	+	78	NA	Intergenic	Intergenic	267852	NM_001177783	215919	Mm.294313	NM_001177783	ENSMUSG00000094311	Rfpl4b	100040915|Gm3037|Gm62	ret finger protein-like 4B	protein-coding
D4_1_peak_373	chr11	95384483	95384897	+	78	NA	promoter-TSS (NM_016752)	promoter-TSS (NM_016752)	-232	NM_016752	110172	Mm.4593	NM_016752	ENSMUSG00000020873	Slc35b1	Ugalt2	solute carrier family 35, member B1	protein-coding
D4_1_peak_411	chr11	106083964	106084508	+	78	NA	promoter-TSS (NM_011947)	promoter-TSS (NM_011947)	-666	NM_011947	26406	Mm.27041	NM_011947	ENSMUSG00000020700	Map3k3	AW548911|MAPKKK3|Mekk3|mKIAA4031	mitogen-activated protein kinase kinase kinase 3	protein-coding
D4_1_peak_1160	chr2	122681677	122682140	+	78	NA	3' UTR (NM_011774, exon 7 of 7)	3' UTR (NM_011774, exon 7 of 7)	20755	NM_001290993	22785	Mm.27801	NM_011774	ENSMUSG00000005802	Slc30a4	Znt4|lm|znT-4	solute carrier family 30 (zinc transporter), member 4	protein-coding
D4_1_peak_59	chr1	92180326	92180860	+	78	NA	promoter-TSS (NM_207225)	promoter-TSS (NM_207225)	-252	NM_207225	208727	Mm.318567	NM_207225	ENSMUSG00000026313	Hdac4	4932408F19Rik|HD4	histone deacetylase 4	protein-coding
D4_1_peak_142	chr10	20312057	20312698	+	78	NA	promoter-TSS (NM_001025393)	promoter-TSS (NM_001025393)	-92	NM_001025392	72567	Mm.294783	NM_153787	ENSMUSG00000037608	Bclaf1	2610102K23Rik|2700025J07Rik|2810454G14Rik|5730534O06Rik|AI450190|AW556225|Btf|mKIAA0164	BCL2-associated transcription factor 1	protein-coding
D4_1_peak_2069	chr9	110476706	110476985	+	78	NA	promoter-TSS (NM_001163569)	promoter-TSS (NM_001163569)	-113	NM_010628	16578	Mm.42170	NM_010628	ENSMUSG00000032489	Kif9	-	kinesin family member 9	protein-coding
D4_1_peak_237	chr10	128058903	128059118	+	78	NA	promoter-TSS (NM_019766)	promoter-TSS (NM_019766)	28	NM_019766	56351	Mm.305816	NM_019766	ENSMUSG00000071072	Ptges3	5730442A20Rik|Ptges|Tebp|cPGES|p23|sid3177	prostaglandin E synthase 3 (cytosolic)	protein-coding
D4_1_peak_1852	chr7	139388737	139389134	+	78	NA	promoter-TSS (NM_001127363)	promoter-TSS (NM_001127363)	-174	NM_001127363	212111	Mm.28308	NM_183144	ENSMUSG00000025477	Inpp5a	-	inositol polyphosphate-5-phosphatase A	protein-coding
D4_1_peak_756	chr15	82146959	82147202	+	77	NA	promoter-TSS (NM_033218)	promoter-TSS (NM_033218)	-189	NM_033218	20788	Mm.9002	NM_033218	ENSMUSG00000022463	Srebf2	AI608257|SREBP-2|SREBP2|SREBP2gc|bHLHd2|lop13|nuc	sterol regulatory element binding factor 2	protein-coding
D4_1_peak_1679	chr7	7298555	7298771	+	77	NA	promoter-TSS (NR_049193)	promoter-TSS (NR_049193)	173	NM_001302386	12727	Mm.297883	NM_011334	ENSMUSG00000000605	Clcn4	Clc4-2|Clcn4-2	chloride channel, voltage-sensitive 4	protein-coding
D4_1_peak_513	chr12	103314317	103314931	+	77	NA	promoter-TSS (NM_001195726)	promoter-TSS (NM_001195726)	145	NR_136894	102632488	Mm.109435	NR_136894	ENSMUSG00000100789	Gm29508	-	predicted gene 29508	ncRNA
D4_1_peak_578	chr13	54590200	54590452	+	77	NA	promoter-TSS (NM_025933)	promoter-TSS (NM_025933)	95	NM_025933	67044	Mm.29353	NM_025933	ENSMUSG00000025868	Higd2a	2010110M21Rik|AA690237	HIG1 domain family, member 2A	protein-coding
D4_1_peak_1539	chr5	138280052	138280247	+	77	NA	promoter-TSS (NM_016964)	promoter-TSS (NM_016964)	-212	NM_172412	71951	Mm.77066	NM_172412	ENSMUSG00000029510	Gpc2	2410016G05Rik	glypican 2 (cerebroglycan)	protein-coding
D4_1_peak_1073	chr19	61227045	61227455	+	77	NA	intron (NM_009970, intron 2 of 11)	CpG-7695	1168	NM_009970	12982	Mm.287228	NM_009970	ENSMUSG00000059326	Csf2ra	CD116|Csfgmra|GM-CSF-Ra|GM-CSFR	colony stimulating factor 2 receptor, alpha, low-affinity (granulocyte-macrophage)	protein-coding
D4_1_peak_324	chr11	69880727	69880982	+	77	NA	TTS (NM_153788)	TTS (NM_153788)	131	NM_153143	216858	Mm.239498	NM_153143	ENSMUSG00000046731	Kctd11	AF465352|Ren	potassium channel tetramerisation domain containing 11	protein-coding
D4_1_peak_657	chr14	40966922	40967244	+	77	NA	promoter-TSS (NM_145928)	promoter-TSS (NM_145928)	-187	NM_145928	52588	Mm.28876	NM_145928	ENSMUSG00000037824	Tspan14	AA958793|D14Ertd226e|Tm4sf14|tspan-14	tetraspanin 14	protein-coding
D4_1_peak_713	chr15	36609052	36609532	+	77	NA	promoter-TSS (NM_008774)	promoter-TSS (NM_008774)	-319	NM_008774	18458	Mm.371570	NM_008774	ENSMUSG00000022283	Pabpc1	PABP|Pabp1|PabpI|Pabpl1|ePAB	poly(A) binding protein, cytoplasmic 1	protein-coding
D4_1_peak_1177	chr2	146325192	146325485	+	77	NA	intron (NM_001033348, intron 37 of 40)	intron (NM_001033348, intron 37 of 40)	66052	NR_040619	77806	Mm.392819	NR_040619	ENSMUSG00000085958	A930019D19Rik	-	RIKEN cDNA A930019D19 gene	ncRNA
D4_1_peak_1858	chr7	141327710	141328101	+	77	NA	promoter-TSS (NM_001282076)	promoter-TSS (NM_001282076)	-180	NM_016874	54006	Mm.28392	NM_016874	ENSMUSG00000058886	Deaf1	AU042387|C230009B13Rik|NUDR	deformed epidermal autoregulatory factor 1 (Drosophila)	protein-coding
D4_1_peak_1985	chr9	22002730	22003014	+	77	NA	promoter-TSS (NM_029939)	promoter-TSS (NM_029939)	-116	NM_008925	19089	Mm.214593	NM_008925	ENSMUSG00000003402	Prkcsh	80K-H|PKCSH	protein kinase C substrate 80K-H	protein-coding
D4_1_peak_962	chr18	34624612	34624848	+	77	NA	promoter-TSS (NM_009004)	promoter-TSS (NM_009004)	106	NM_001166407	19348	Mm.258846	NM_009004	ENSMUSG00000003779	Kif20a	AA415432|Rab6kifl	kinesin family member 20A	protein-coding
D4_1_peak_2132	chrY	90797940	90798202	+	77	NA	intron (NM_133362, intron 2 of 3)	T-rich|Low_complexity|Low_complexity	12629	NR_137282	170942	Mm.76062	NM_133362	ENSMUSG00000096768	Erdr1	edr	erythroid differentiation regulator 1	protein-coding
D4_1_peak_708	chr15	3995509	3996116	+	77	NA	promoter-TSS (NR_045740)	promoter-TSS (NR_045740)	-60	NM_145930	106064	Mm.21299	NM_145930	ENSMUSG00000041935	AW549877	AI195826	expressed sequence AW549877	protein-coding
D4_1_peak_918	chr17	56673164	56673365	+	76	NA	promoter-TSS (NM_027933)	promoter-TSS (NM_027933)	39	NM_027933	71810	Mm.29608	NM_027933	ENSMUSG00000002372	Ranbp3	2610024N24Rik|AA408221	RAN binding protein 3	protein-coding
D4_1_peak_1462	chr5	32458897	32459118	+	76	NA	promoter-TSS (NM_172707)	promoter-TSS (NM_172707)	37	NM_172707	19046	Mm.241931	NM_172707	ENSMUSG00000014956	Ppp1cb	1200010B19	protein phosphatase 1, catalytic subunit, beta isoform	protein-coding
D4_1_peak_1111	chr2	34372891	34373155	+	76	NA	promoter-TSS (NM_001290576)	promoter-TSS (NM_001290576)	-978	NM_016768	18516	Mm.239941	NM_016768	ENSMUSG00000038718	Pbx3	-	pre B cell leukemia homeobox 3	protein-coding
D4_1_peak_1827	chr7	123369810	123370216	+	76	NA	promoter-TSS (NM_001122643)	promoter-TSS (NM_001122643)	-98	NM_001122642	70497	Mm.403318	NM_144529	ENSMUSG00000030766	Arhgap17	5730403H17Rik|Nadrin|Nadrin2|Rich1|Wbp15	Rho GTPase activating protein 17	protein-coding
D4_1_peak_1549	chr5	144358185	144358544	+	76	NA	promoter-TSS (NM_025833)	promoter-TSS (NM_025833)	-161	NR_102372	100579137		NR_102372	ENSMUSG00000104600	Dmrt1i	Dmr	Dmrt1 interacting ncRNA	ncRNA
D4_1_peak_1235	chr3	36572018	36572438	+	76	NA	promoter-TSS (NM_009828)	promoter-TSS (NM_009828)	-232	NM_009828	12428	Mm.4189	NM_009828	ENSMUSG00000027715	Ccna2	AA408589|Ccn-1|Ccn1|Ccna|CycA2|Cyca	cyclin A2	protein-coding
D4_1_peak_155	chr10	42277810	42278132	+	76	NA	Intergenic	CpG-1005	-1229	NM_019740	56484	Mm.338613	NM_019740	ENSMUSG00000048756	Foxo3	1110048B16Rik|2010203A17Rik|C76856|FKHRL1|Fkhr2|Foxo3a	forkhead box O3	protein-coding
D4_1_peak_610	chr13	99444730	99444977	+	76	NA	intron (NM_008634, intron 2 of 6)	intron (NM_008634, intron 2 of 6)	-32027	NR_015515	320893	Mm.470842	NR_015515		6430562O15Rik	-	RIKEN cDNA 6430562O15 gene	ncRNA
D4_1_peak_910	chr17	53478978	53479407	+	76	NA	promoter-TSS (NM_025887)	promoter-TSS (NM_025887)	-42	NM_025887	271457	Mm.329123	NM_025887	ENSMUSG00000017831	Rab5a	2410015H04Rik|AI663973|AU021172|nnyRab5a	RAB5A, member RAS oncogene family	protein-coding
D4_1_peak_1256	chr3	75556920	75557482	+	76	NA	promoter-TSS (NM_009250)	promoter-TSS (NM_009250)	-332	NM_009250	20713	Mm.41560	NM_009250	ENSMUSG00000027834	Serpini1	AI837402|Ns|PI-12|PI12|Spi17	serine (or cysteine) peptidase inhibitor, clade I, member 1	protein-coding
D4_1_peak_1407	chr4	137593659	137594223	+	76	NA	promoter-TSS (NM_130879)	promoter-TSS (NM_130879)	-248	NM_130879	170707	Mm.218478	NM_130879	ENSMUSG00000043411	Usp48	2810449C13Rik|AI115503|BC021769|D330022K21Rik|Usp31	ubiquitin specific peptidase 48	protein-coding
D4_1_peak_1431	chr4	155223174	155223447	+	76	NA	promoter-TSS (NM_011385)	promoter-TSS (NM_011385)	-775	NM_011385	20481	Mm.28520	NM_011385	ENSMUSG00000029050	Ski	2310012I02Rik|2610001A11Rik|AA062172|AA589460|BC004088	ski sarcoma viral oncogene homolog (avian)	protein-coding
D4_1_peak_1015	chr19	5609970	5610310	+	75	NA	promoter-TSS (NM_178637)	promoter-TSS (NM_178637)	-46	NM_001199247	81601	Mm.228930	NM_178637	ENSMUSG00000024926	Kat5	AI839539|CPLA2|Htatip|Htatip1|PLIP|Tip55|Tip60	K(lysine) acetyltransferase 5	protein-coding
D4_1_peak_795	chr16	18811754	18812062	+	75	NA	promoter-TSS (NM_001161623)	promoter-TSS (NM_001161623)	64	NM_009862	12544	Mm.1248	NM_009862	ENSMUSG00000000028	Cdc45	Cdc45l	cell division cycle 45	protein-coding
D4_1_peak_1871	chr8	11635396	11636360	+	75	NA	promoter-TSS (NM_001167967)	promoter-TSS (NM_001167967)	-121	NM_001281975	102334	Mm.12459	NM_133971	ENSMUSG00000031508	Ankrd10	4833425P12Rik|AW549277	ankyrin repeat domain 10	protein-coding
D4_1_peak_249	chr11	3199244	3199841	+	75	NA	Intergenic	Intergenic	-2811	NM_001166548	74203	Mm.255649	NM_023743	ENSMUSG00000020454	Eif4enif1	2610509L04Rik|A930019J01Rik|AA410001|AU021239|Clast4|D11Ertd166e	eukaryotic translation initiation factor 4E nuclear import factor 1	protein-coding
D4_1_peak_1016	chr19	5688803	5689111	+	75	NA	promoter-TSS (NM_022012)	promoter-TSS (NM_022012)	-49	NM_144868	104401	Mm.329650	NM_144868	ENSMUSG00000054874	Pcnx3	Pcnxl3|mKIAA4073	pecanex homolog 3	protein-coding
D4_1_peak_368	chr11	88968381	88969327	+	75	NA	Intergenic	RMER16B2|LTR|ERVK	-1937	NR_003564	217066	Mm.347543	NM_001025564	ENSMUSG00000057534	Gm15698	OTTMUSG00000001305|OTTMUSG00000025408	transcription elongation factor B (SIII), polypeptide 2 pseudogene	pseudo
D4_1_peak_397	chr11	101552117	101552753	+	75	NA	promoter-TSS (NM_001252222)	promoter-TSS (NM_001252222)	-219	NM_008676	17966	Mm.784	NM_008676	ENSMUSG00000017119	Nbr1	mKIAA0049	neighbor of Brca1 gene 1	protein-coding
D4_1_peak_2133	chrY	90803692	90803999	+	75	NA	intron (NM_133362, intron 2 of 3)	intron (NM_133362, intron 2 of 3)	18403	NR_137282	170942	Mm.76062	NM_133362	ENSMUSG00000096768	Erdr1	edr	erythroid differentiation regulator 1	protein-coding
D4_1_peak_1873	chr8	13785540	13786092	+	75	NA	exon (NM_025924, exon 1 of 9)	exon (NM_025924, exon 1 of 9)	201	NM_025924	67031	Mm.44858	NM_025924	ENSMUSG00000038398	Upf3a	2600001C03Rik|4930546M19Rik|RENT3A|UPF3	UPF3 regulator of nonsense transcripts homolog A (yeast)	protein-coding
D4_1_peak_1023	chr19	6363511	6363917	+	75	NA	promoter-TSS (NR_122118)	promoter-TSS (NR_122118)	24	NM_011750	22668	Mm.256422	NM_011750	ENSMUSG00000024949	Sf1	BBP|MZFM|WBP4|Zfp162	splicing factor 1	protein-coding
D4_1_peak_21	chr1	55088045	55088332	+	75	NA	promoter-TSS (NM_010477)	promoter-TSS (NM_010477)	40	NM_008303	15528	Mm.215667	NM_008303	ENSMUSG00000073676	Hspe1	10kDa|Hsp10|mt-cpn10	heat shock protein 1 (chaperonin 10)	protein-coding
D4_1_peak_637	chr14	19987001	19987464	+	75	NA	Intergenic	Intergenic	-9983	NM_001285910	14702	Mm.41737	NM_010315	ENSMUSG00000043004	Gng2	-	guanine nucleotide binding protein (G protein), gamma 2	protein-coding
D4_1_peak_1077	chr2	3512854	3513054	+	75	NA	promoter-TSS (NR_103465)	promoter-TSS (NR_103465)	-111	NM_177647	227526	Mm.211455	NM_177647	ENSMUSG00000039496	Cdnf	9330140G23|Armetl1	cerebral dopamine neurotrophic factor	protein-coding
D4_1_peak_1868	chr8	4677542	4678635	+	75	NA	Intergenic	CpG	64918	NM_145591	233987	Mm.102799	NM_145591	ENSMUSG00000058748	Zfp958	-	zinc finger protein 958	protein-coding
D4_1_peak_1365	chr4	117211030	117211373	+	75	NA	Intergenic	L1Md_F2|LINE|L1	-28577	NM_134471	73804	Mm.247651	NM_134471	ENSMUSG00000028678	Kif2c	4930402F02Rik|ESTM5|Knsl6|MCAK|X83316	kinesin family member 2C	protein-coding
D4_1_peak_662	chr14	52104086	52104649	+	75	NA	promoter-TSS (NM_001170982)	promoter-TSS (NM_001170982)	-339	NM_016884	15381	Mm.427321	NM_016884	ENSMUSG00000060373	Hnrnpc	AL022939|D14Wsu171e|Hnrpc|Hnrpc1|Hnrpc2|hnRNPC1|hnRNPC2|hnrnp-C	heterogeneous nuclear ribonucleoprotein C	protein-coding
D4_1_peak_270	chr11	21370972	21371249	+	75	NA	promoter-TSS (NM_139297)	promoter-TSS (NM_139297)	157	NM_001290634	216558	Mm.28877	NM_139297	ENSMUSG00000001891	Ugp2	UDPGP|UGPase	UDP-glucose pyrophosphorylase 2	protein-coding
D4_1_peak_622	chr13	114852473	114852784	+	75	NA	intron (NM_008396, intron 23 of 29)	intron (NM_008396, intron 23 of 29)	34391	NM_001113375	17434	Mm.19027	NM_013826	ENSMUSG00000015536	Mocs2	AI415403	molybdenum cofactor synthesis 2	protein-coding
D4_1_peak_370	chr11	94044866	94045108	+	74	NA	intron (NM_001025429, intron 1 of 26)	intron (NM_001025429, intron 1 of 26)	782	NM_001025428	70834	Mm.260737	NM_027569	ENSMUSG00000020859	Spag9	3110018C07Rik|4733401I23Rik|4831406C20Rik|AW552012|JLP|JSAP2|JSAP2a|Jip4|Mapk8ip4|syd1	sperm associated antigen 9	protein-coding
D4_1_peak_559	chr13	35906077	35906342	+	74	NA	exon (NM_145938, exon 1 of 8)	exon (NM_145938, exon 1 of 8)	138	NM_145938	208366	Mm.35545	NM_145938	ENSMUSG00000021418	Rpp40	D8Bwg1265e|Rnasep1	ribonuclease P 40 subunit	protein-coding
D4_1_peak_539	chr13	21717196	21717567	+	74	NA	promoter-TSS (NM_178206)	promoter-TSS (NM_178206)	-247	NM_178206	319152	Mm.377874	NM_178206	ENSMUSG00000101355	Hist1h3h	H3-291	histone cluster 1, H3h	protein-coding
D4_1_peak_1429	chr4	154964124	154964383	+	74	NA	exon (NM_172990, exon 1 of 19)	exon (NM_172990, exon 1 of 19)	130	NM_172990	269614	Mm.30042	NM_172990	ENSMUSG00000029056	Pank4	D030031I12Rik|R75150	pantothenate kinase 4	protein-coding
D4_1_peak_1094	chr2	29573111	29573346	+	74	NA	Intergenic	Intergenic	-46492	NM_054050	107746	Mm.298274	NM_054050	ENSMUSG00000039844	Rapgef1	4932418O06Rik|C3G|Grf2	Rap guanine nucleotide exchange factor (GEF) 1	protein-coding
D4_1_peak_533	chr13	3730487	3730865	+	74	NA	Intergenic	Intergenic	73642	NM_027416	70405	Mm.20079	NM_027416	ENSMUSG00000063130	Calml3	2310068O22Rik|AI326174	calmodulin-like 3	protein-coding
D4_1_peak_152	chr10	40348732	40349306	+	74	NA	promoter-TSS (NM_001168304)	promoter-TSS (NM_001168304)	-289	NM_198164	78334	Mm.200924	NM_198164	ENSMUSG00000038481	Cdk19	2700084L06Rik|AI845279|AW228747|CDK11|Cdc2l6|mKIAA1028	cyclin-dependent kinase 19	protein-coding
D4_1_peak_209	chr10	82048107	82048368	+	74	NA	intron (NM_001024626, intron 1 of 2)	CpG	110	NM_001024626	408062	Mm.391409	NM_001024626	ENSMUSG00000061371	Zfp873	-	zinc finger protein 873	protein-coding
D4_1_peak_589	chr13	63566347	63566871	+	74	NA	promoter-TSS (NM_008957)	promoter-TSS (NM_008957)	-874	NM_008957	19206	Mm.228798	NM_008957	ENSMUSG00000021466	Ptch1	A230106A15Rik|Ptc|Ptc1|Ptch|mes	patched 1	protein-coding
D4_1_peak_1540	chr5	139149855	139150184	+	74	NA	promoter-TSS (NM_001081265)	promoter-TSS (NM_001081265)	-204	NM_001081265	433956	Mm.5547	NM_001081265	ENSMUSG00000025857	Dnaaf5	BC053401|C76907|Heatr2	dynein, axonemal assembly factor 5	protein-coding
D4_1_peak_1953	chr8	113635274	113635498	+	74	NA	promoter-TSS (NM_001048143)	promoter-TSS (NM_001048143)	-200	NM_001048143	270096	Mm.74689	NM_173015	ENSMUSG00000078908	Mon1b	5031407H10|5033413H12Rik	MON1 homolog B, secretory traffciking associated	protein-coding
D4_1_peak_1762	chr7	45017471	45017919	+	74	NA	promoter-TSS (NM_009101)	promoter-TSS (NM_009101)	-312	NM_009101	20130	Mm.389894	NM_009101	ENSMUSG00000038387	Rras	AI573426	related RAS viral (r-ras) oncogene	protein-coding
D4_1_peak_1146	chr2	109917153	109917647	+	74	NA	promoter-TSS (NM_172671)	promoter-TSS (NM_172671)	-247	NM_172671	107515	Mm.277351	NM_172671	ENSMUSG00000050199	Lgr4	9130225G07|A330106J01Rik|A930009A08Rik|Gpr48	leucine-rich repeat-containing G protein-coupled receptor 4	protein-coding
D4_1_peak_1181	chr2	147013035	147013406	+	73	NA	intron (NM_011917, intron 1 of 29)	CpG	160	NM_011917	24128	Mm.3065	NM_011917	ENSMUSG00000027433	Xrn2	-	5'-3' exoribonuclease 2	protein-coding
D4_1_peak_607	chr13	92354681	92355097	+	73	NA	exon (NM_010829, exon 1 of 24)	exon (NM_010829, exon 1 of 24)	106	NM_010049	13361	Mm.23695	NM_010049	ENSMUSG00000021707	Dhfr	8430436I03Rik|AA607882|AI662710|AW555094	dihydrofolate reductase	protein-coding
D4_1_peak_1890	chr8	47714001	47714232	+	73	NA	promoter-TSS (NM_172407)	promoter-TSS (NM_172407)	-185	NM_172407	70925	Mm.393807	NM_172407	ENSMUSG00000038069	Cdkn2aip	4921511I16Rik|AW208986|CARF	CDKN2A interacting protein	protein-coding
D4_1_peak_815	chr16	52031186	52031656	+	73	NA	promoter-TSS (NM_001033238)	promoter-TSS (NM_001033238)	-128	NM_001033238	208650	Mm.328206	NM_001033238	ENSMUSG00000022637	Cblb	AI429560|AI851073|Cbl-b	Casitas B-lineage lymphoma b	protein-coding
D4_1_peak_1545	chr5	142440181	142440679	+	73	NA	intron (NM_199068, intron 2 of 8)	intron (NM_199068, intron 2 of 8)	-23501	NM_172725	231855	Mm.78250	NM_172725	ENSMUSG00000039623	Ap5z1	C330006K01Rik	adaptor-related protein complex 5, zeta 1 subunit	protein-coding
D4_1_peak_940	chr17	83516394	83516619	+	73	NA	Intergenic	Intergenic	-2173	NM_001159529	20463	Mm.30072	NM_009187	ENSMUSG00000024248	Cox7a2l	COX7AR|COX7RP|EB1|SIG-81|SIG81|Silg81	cytochrome c oxidase subunit VIIa polypeptide 2-like	protein-coding
D4_1_peak_1166	chr2	131160145	131160482	+	73	NA	promoter-TSS (NM_026091)	promoter-TSS (NM_026091)	-232	NM_001311138	67326	Mm.27711	NM_026091	ENSMUSG00000027327	1700037H04Rik	-	RIKEN cDNA 1700037H04 gene	protein-coding
D4_1_peak_1510	chr5	123749197	123749690	+	73	NA	promoter-TSS (NM_001042421)	promoter-TSS (NM_001042421)	-29	NM_001005525	208606	Mm.276341	NM_025438	ENSMUSG00000029422	Rsrc2	1500011J06Rik	arginine/serine-rich coiled-coil 2	protein-coding
D4_1_peak_1984	chr9	21955676	21956040	+	73	NA	exon (NM_025870, exon 1 of 2)	exon (NM_025870, exon 1 of 2)	105	NM_025870	66962	Mm.46647	NM_025870	ENSMUSG00000051238	Swsap1	2310047B19Rik	SWIM type zinc finger 7 associated protein 1	protein-coding
D4_1_peak_1386	chr4	129461360	129461597	+	73	NA	promoter-TSS (NM_133889)	promoter-TSS (NM_133889)	-201	NM_133889	100383	Mm.17918	NM_133889	ENSMUSG00000040859	Bsdc1	1110063F24Rik|AW011758	BSD domain containing 1	protein-coding
D4_1_peak_407	chr11	103115604	103116491	+	73	NA	promoter-TSS (NM_138753)	promoter-TSS (NM_138753)	-278	NM_138753	192231	Mm.8763	NM_138753	ENSMUSG00000048878	Hexim1	7330426E13Rik|CLP-1|Clp1|HIS1	hexamethylene bis-acetamide inducible 1	protein-coding
D4_1_peak_225	chr10	106609457	106609834	+	73	NA	intron (NM_001205341, intron 3 of 31)	intron (NM_001205341, intron 3 of 31)	-7165	NR_131026	75833	Mm.159596	NR_131026		4930532I03Rik	-	RIKEN cDNA 4930532I03 gene	ncRNA
D4_1_peak_931	chr17	65613490	65614057	+	73	NA	promoter-TSS (NM_013933)	promoter-TSS (NM_013933)	-218	NM_013933	30960	Mm.266767	NM_013933	ENSMUSG00000024091	Vapa	33kDa|VAP33	vesicle-associated membrane protein, associated protein A	protein-coding
D4_1_peak_647	chr14	25108365	25109134	+	73	NA	Intergenic	Intergenic	34492	NR_045718	75862	Mm.109191	NR_045718		4930572O13Rik	-	RIKEN cDNA 4930572O13 gene	ncRNA
D4_1_peak_121	chr1	177561960	177562615	+	73	NA	Intergenic	Intergenic	80656	NR_037994	75589	Mm.86666	NR_037994	ENSMUSG00000101746	2310043L19Rik	-	RIKEN cDNA 2310043L19 gene	ncRNA
D4_1_peak_19	chr1	45795127	45795386	+	73	NA	promoter-TSS (NM_028599)	promoter-TSS (NM_028599)	-245	NM_028599	73674	Mm.270376	NM_028599	ENSMUSG00000025995	Wdr75	1300003A18Rik|2410118I19Rik|C77608	WD repeat domain 75	protein-coding
D4_1_peak_2057	chr9	106476999	106477281	+	73	NA	promoter-TSS (NM_145619)	promoter-TSS (NM_145619)	-169	NM_145620	27966	Mm.239997	NM_145620	ENSMUSG00000041506	Rrp9	55kDa|D19435|D9Wsu10e|Rnu3ip2|U3-55k	RRP9, small subunit (SSU) processome component, homolog (yeast)	protein-coding
D4_1_peak_1105	chr2	30981976	30982237	+	73	NA	promoter-TSS (NM_028846)	promoter-TSS (NM_028846)	-165	NM_144885	227707	Mm.235238	NM_144885	ENSMUSG00000026851	BC005624	-	cDNA sequence BC005624	protein-coding
D4_1_peak_1681	chr7	12010576	12010797	+	73	NA	Intergenic	Intergenic	-30613	NM_001166731	628946	Mm.484974	NM_001166731	ENSMUSG00000095864	Vmn1r77	Gm6935	vomeronasal 1 receptor 77	protein-coding
D4_1_peak_1637	chr6	121110203	121110410	+	72	NA	intron (NM_001270475, intron 1 of 31)	intron (NM_001270475, intron 1 of 31)	20716	NM_001270475	194401	Mm.122399	NM_153396	ENSMUSG00000051586	Mical3	C130040D16Rik|Mical-3|mKIAA1364	microtubule associated monooxygenase, calponin and LIM domain containing 3	protein-coding
D4_1_peak_871	chr17	26138457	26138711	+	72	NA	promoter-TSS (NM_009733)	promoter-TSS (NM_009733)	-102	NM_009733	12005	Mm.23684	NM_009733	ENSMUSG00000024182	Axin1	AI316800|Axin|Fu|Kb|Ki|fused|kinky|knobbly	axin 1	protein-coding
D4_1_peak_190	chr10	80561577	80561876	+	72	NA	promoter-TSS (NM_025852)	promoter-TSS (NM_025852)	-166	NM_025852	66932	Mm.1116	NM_025852	ENSMUSG00000047417	Rexo1	1700021P10Rik|2610511M11Rik|AW050347|EloA-BP1|Rex1|Tceb3bp1	REX1, RNA exonuclease 1	protein-coding
D4_1_peak_1670	chr7	4684931	4685265	+	72	NA	promoter-TSS (NM_024172)	promoter-TSS (NM_024172)	-135	NM_024172	66245	Mm.6803	NM_024172	ENSMUSG00000063802	Hspbp1	1500019G21Rik	HSPA (heat shock 70kDa) binding protein, cytoplasmic cochaperone 1	protein-coding
D4_1_peak_1606	chr6	87738069	87738543	+	72	NA	intron (NM_001159697, intron 2 of 7)	intron (NM_001159697, intron 2 of 7)	7437	NM_001159697	58229	Mm.333229	NM_021418	ENSMUSG00000068263	Efcc1	Ccdc48	EF hand and coiled-coil domain containing 1	protein-coding
D4_1_peak_1237	chr3	38484924	38485173	+	72	NA	promoter-TSS (NM_001167883)	promoter-TSS (NM_001167883)	-232	NM_001167883	99696	Mm.290937	NM_001033198	ENSMUSG00000044864	Ankrd50	AI662170|E430012K20Rik|mKIAA1223|mKIAA3019	ankyrin repeat domain 50	protein-coding
D4_1_peak_1	chr1	5232425	5233130	+	72	NA	Intergenic	T-rich|Low_complexity|Low_complexity	149691	NM_001310442	108664	Mm.27082	NM_133826	ENSMUSG00000033793	Atp6v1h	0710001F19Rik|AU022349|CGI-11|SFD|SFDalpha|SFDbeta|VMA13	ATPase, H+ transporting, lysosomal V1 subunit H	protein-coding
D4_1_peak_1239	chr3	40893923	40894218	+	72	NA	promoter-TSS (NM_026622)	promoter-TSS (NM_026622)	-207	NM_026622	269423	Mm.32373	NM_026622	ENSMUSG00000037818	Abhd18	2310068E01Rik|3110057O12Rik|AI645591	abhydrolase domain containing 18	protein-coding
D4_1_peak_103	chr1	165634456	165634739	+	72	NA	promoter-TSS (NM_001083897)	promoter-TSS (NM_001083897)	-56	NM_001001880	68481	Mm.46438	NM_001001880	ENSMUSG00000026566	Mpzl1	1110007A10Rik|PZR	myelin protein zero-like 1	protein-coding
D4_1_peak_882	chr17	33920534	33920891	+	72	NA	intron (NM_001025313, intron 3 of 7)	intron (NM_001025313, intron 3 of 7)	1234	NM_009318	21356	Mm.154457	NM_009318	ENSMUSG00000024308	Tapbp	D17Wsu91e|TPN	TAP binding protein	protein-coding
D4_1_peak_130	chr1	191397074	191397706	+	72	NA	promoter-TSS (NM_144880)	promoter-TSS (NM_144880)	-349	NM_144880	226849	Mm.205569	NM_144880	ENSMUSG00000026626	Ppp2r5a	PR61alpha	protein phosphatase 2, regulatory subunit B', alpha	protein-coding
D4_1_peak_113	chr1	171503183	171503458	+	72	NA	promoter-TSS (NM_019484)	promoter-TSS (NM_019484)	-158	NM_019484	56009	Mm.389208	NM_019484	ENSMUSG00000060244	Alyref2	C130042O11Rik|REF2|Refbp2	Aly/REF export factor 2	protein-coding
D4_1_peak_15	chr1	37864887	37865279	+	72	NA	promoter-TSS (NM_207228)	promoter-TSS (NM_207228)	-1	NM_207228	211484	Mm.332756	NM_207228	ENSMUSG00000060771	Tsga10	4933432N21Rik|AI843383|Gm217|Mtsga10	testis specific 10	protein-coding
D4_1_peak_1119	chr2	48538954	48539175	+	72	NA	Intergenic	Intergenic	-275045	NM_007396	11480	Mm.314338	NM_007396	ENSMUSG00000052155	Acvr2a	ActrIIa|Acvr2|TactrII	activin receptor IIA	protein-coding
D4_1_peak_1692	chr7	16874443	16875263	+	72	NA	promoter-TSS (NM_001081655)	promoter-TSS (NM_001081655)	-464	NM_001081655	629378	Mm.491123	NM_001081655	ENSMUSG00000078794	Dact3	EG666671|naa-3	dishevelled-binding antagonist of beta-catenin 3	protein-coding
D4_1_peak_1361	chr4	116627588	116627986	+	72	NA	promoter-TSS (NM_001284229)	promoter-TSS (NM_001284229)	164	NM_016777	50927	Mm.257181	NM_016777	ENSMUSG00000028693	Nasp	5033430J04Rik|AI131596|AI317140|D4Ertd767e|Epcs32|Nasp-T	nuclear autoantigenic sperm protein (histone-binding)	protein-coding
D4_1_peak_1295	chr3	123508332	123508580	+	71	NA	promoter-TSS (NR_028574)	promoter-TSS (NR_028574)	-120	NR_028574	69895	Mm.260791	NR_028574	ENSMUSG00000104960	Snhg8	1110065M07Rik|2010109N14Rik	small nucleolar RNA host gene 8	ncRNA
D4_1_peak_768	chr15	98953248	98954097	+	71	NA	promoter-TSS (NM_011653)	promoter-TSS (NM_011653)	-171	NM_011653	22142	Mm.405359	NM_011653	ENSMUSG00000072235	Tuba1a	Tuba-1|Tuba1	tubulin, alpha 1A	protein-coding
D4_1_peak_278	chr11	35769350	35769594	+	71	NA	promoter-TSS (NM_145962)	promoter-TSS (NM_145962)	-23	NM_145962	211347	Mm.255044	NM_145962	ENSMUSG00000018846	Pank3	-	pantothenate kinase 3	protein-coding
D4_1_peak_883	chr17	33940344	33940586	+	71	NA	promoter-TSS (NM_010385)	promoter-TSS (NM_010385)	-122	NM_010385	14976	Mm.2948	NM_010385	ENSMUSG00000024309	Pfdn6	H-2Ke2|H2-Ke2|Ke-2	prefoldin subunit 6	protein-coding
D4_1_peak_1849	chr7	133709104	133709305	+	71	NA	promoter-TSS (NM_025392)	promoter-TSS (NM_025392)	91	NM_009479	22276	Mm.3160	NM_009479	ENSMUSG00000030979	Uros	AI415298|UROIIIS|Uros3	uroporphyrinogen III synthase	protein-coding
D4_1_peak_1487	chr5	93267173	93267537	+	71	NA	promoter-TSS (NM_007635)	promoter-TSS (NM_007635)	-218	NM_007635	12452	Mm.3527	NM_007635	ENSMUSG00000029385	Ccng2	-	cyclin G2	protein-coding
D4_1_peak_1687	chr7	16098185	16098625	+	71	NA	promoter-TSS (NM_025898)	promoter-TSS (NM_025898)	-238	NM_025898	108124	Mm.104540	NM_025898	ENSMUSG00000006024	Napa	1500039N14Rik|AW209189|RA81|SNAPA|SNARE|a-SNAP|hyh	N-ethylmaleimide sensitive fusion protein attachment protein alpha	protein-coding
D4_1_peak_202	chr10	81292727	81293234	+	71	NA	promoter-TSS (NM_001146687)	promoter-TSS (NM_001146687)	17	NM_008844	18717	Mm.24222	NM_008844	ENSMUSG00000034902	Pip5k1c	AI115456|AI835305|Pip5kIgamma	phosphatidylinositol-4-phosphate 5-kinase, type 1 gamma	protein-coding
D4_1_peak_336	chr11	71019336	71019657	+	71	NA	promoter-TSS (NM_001291148)	promoter-TSS (NM_001291148)	-115	NM_025993	67139	Mm.28227	NM_025993	ENSMUSG00000040599	Mis12	2510025F08Rik|AU044651|Misc12	MIS12 kinetochore complex component	protein-coding
D4_1_peak_1627	chr6	113377519	113378091	+	71	NA	promoter-TSS (NM_026552)	promoter-TSS (NM_026552)	-285	NM_133932	101206	Mm.266811	NM_133932	ENSMUSG00000048930	Tada3	1110004B19Rik|ADA3|AI987856|Tada3l	transcriptional adaptor 3	protein-coding
D4_1_peak_2026	chr9	63782809	63783251	+	71	NA	Intergenic	Intergenic	-25036	NM_016769	17127	Mm.7320	NM_016769	ENSMUSG00000032402	Smad3	AU022421|Madh3	SMAD family member 3	protein-coding
D4_1_peak_2002	chr9	44334452	44334787	+	71	NA	promoter-TSS (NM_010436)	promoter-TSS (NM_010436)	-96	NM_010436	15270	Mm.245931	NM_010436	ENSMUSG00000049932	H2afx	AW228881|H2A.X|H2ax|Hist5-2ax|gammaH2ax	H2A histone family, member X	protein-coding
D4_1_peak_1835	chr7	127208780	127209173	+	71	NA	promoter-TSS (NM_144522)	promoter-TSS (NM_144522)	77	NM_001347655	17907	Mm.14526	NM_016754	ENSMUSG00000030672	Mylpf	2410014J02Rik|MLC-2|Mlc2	myosin light chain, phosphorylatable, fast skeletal muscle	protein-coding
D4_1_peak_860	chr17	23802913	23803558	+	71	NA	promoter-TSS (NM_175229)	promoter-TSS (NM_175229)	48	NM_175229	75956	Mm.5222	NM_175229	ENSMUSG00000039218	Srrm2	5033413A03Rik|AA410130|SRm300|mKIAA0324	serine/arginine repetitive matrix 2	protein-coding
D4_1_peak_1130	chr2	74741545	74741779	+	71	NA	intron (NM_010468, intron 1 of 2)	intron (NM_010468, intron 1 of 2)	-11022	NR_110447	102634401	Mm.235021	NR_110447	ENSMUSG00000085015	LOC102634401	-	uncharacterized LOC102634401	ncRNA
D4_1_peak_754	chr15	81811014	81811568	+	71	NA	promoter-TSS (NM_017376)	promoter-TSS (NM_017376)	-123	NM_017376	21685	Mm.270278	NM_017376	ENSMUSG00000022389	Tef	2310028D20Rik	thyrotroph embryonic factor	protein-coding
D4_1_peak_895	chr17	35841318	35841569	+	71	NA	promoter-TSS (NM_001010833)	promoter-TSS (NM_001010833)	-55	NM_001010833	240087	Mm.218511	NM_001010833	ENSMUSG00000061607	Mdc1	6820401C03|AA413496|Nfbd1|mKIAA0170	mediator of DNA damage checkpoint 1	protein-coding
D4_1_peak_349	chr11	82406385	82406918	+	71	NA	intron (NM_001304439, intron 1 of 8)	intron (NM_001304439, intron 1 of 8)	17751	NM_001304439	270893	Mm.341593	NM_023438	ENSMUSG00000020701	Tmem132e	Gm644	transmembrane protein 132E	protein-coding
D4_1_peak_1005	chr19	4000300	4000563	+	71	NA	promoter-TSS (NM_025529)	promoter-TSS (NM_025529)	-149	NM_025529	66387	Mm.259222	NM_025529	ENSMUSG00000024869	Nudt8	2310039H17Rik	nudix (nucleoside diphosphate linked moiety X)-type motif 8	protein-coding
D4_1_peak_350	chr11	83271683	83272218	+	71	NA	Intergenic	B1F1|SINE|Alu	14776	NM_001166028	237890	Mm.297670	NM_001166028	ENSMUSG00000082101	Slfn14	Gm20|Slfn14-ps	schlafen 14	protein-coding
D4_1_peak_1051	chr19	40873171	40873487	+	70	NA	intron (NR_045343, intron 1 of 4)	CpG	5013	NR_045343	381223	Mm.136844	NR_045343		E030044B06Rik	E030007J07Rik|Gm1618	RIKEN cDNA E030044B06 gene	ncRNA
D4_1_peak_1198	chr2	155381856	155382227	+	70	NA	intron (NM_178111, intron 1 of 3)	CpG	185	NM_178111	68728	Mm.293605	NM_178111	ENSMUSG00000038375	Trp53inp2	1110029F20Rik|Tp53inp2	transformation related protein 53 inducible nuclear protein 2	protein-coding
D4_1_peak_1512	chr5	124327594	124328199	+	70	NA	promoter-TSS (NM_001134717)	promoter-TSS (NM_001134717)	76	NR_102690	269702	Mm.60224	NM_001081323	ENSMUSG00000038126	Mphosph9	4930548D04Rik|9630025B04Rik|AW413446|AW547060|B930097C17Rik|C87456|MPP-9|MPP9	M-phase phosphoprotein 9	protein-coding
D4_1_peak_890	chr17	35000730	35001161	+	70	NA	promoter-TSS (NM_011690)	promoter-TSS (NM_011690)	38	NM_011690	22321	Mm.28420	NM_011690	ENSMUSG00000007029	Vars	Bat6|D17H6S56E|G7a|Vars2	valyl-tRNA synthetase	protein-coding
D4_1_peak_2055	chr9	106367725	106368444	+	70	NA	promoter-TSS (NM_153459)	promoter-TSS (NM_153459)	-548	NM_153459	235584	Mm.275584	NM_153459	ENSMUSG00000053716	Dusp7	AU015694|Mkpx|Pyst2	dual specificity phosphatase 7	protein-coding
D4_1_peak_1618	chr6	101378107	101378348	+	70	NA	promoter-TSS (NM_018884)	promoter-TSS (NM_018884)	-330	NM_018884	55983	Mm.321654	NM_018884	ENSMUSG00000035357	Pdzrn3	1110020C07Rik|AI429718|AL023082|LNX3|SEMACAP3|Semcap3	PDZ domain containing RING finger 3	protein-coding
D4_1_peak_1572	chr6	49217906	49218202	+	70	NA	Intergenic	CpG	-3100	NM_023670	140488	Mm.281018	NM_023670	ENSMUSG00000029814	Igf2bp3	2610101N11Rik|AA522010|AL022933|AU045931|IMP-3|IMP3|Koc13|Neilsen|mimp3	insulin-like growth factor 2 mRNA binding protein 3	protein-coding
D4_1_peak_65	chr1	104496391	104496650	+	70	NA	Intergenic	Intergenic	-272299	NM_011800	23836	Mm.103640	NM_011800	ENSMUSG00000050840	Cdh20	Cdh7	cadherin 20	protein-coding
D4_1_peak_1581	chr6	56714810	56715373	+	70	NA	5' UTR (NM_030235, exon 1 of 16)	5' UTR (NM_030235, exon 1 of 16)	186	NM_030235	78937	Mm.105343	NM_030235	ENSMUSG00000029787	Avl9	5830411G16Rik|D730049P16Rik|mKIAA0241	AVL9 cell migration associated	protein-coding
D4_1_peak_670	chr14	55560024	55560736	+	70	NA	promoter-TSS (NM_001199009)	promoter-TSS (NM_001199009)	351	NM_133734	28199	Mm.11535	NM_133734	ENSMUSG00000022214	Dcaf11	0710008A13Rik|C76035|D14Ucla1|Dacf11|GLO14|Wdr23	DDB1 and CUL4 associated factor 11	protein-coding
D4_1_peak_652	chr14	29179000	29179644	+	70	NA	intron (NM_009785, intron 12 of 37)	intron (NM_009785, intron 12 of 37)	161114	NM_176920	319476	Mm.95780	NM_176920	ENSMUSG00000045776	Lrtm1	A930016D02Rik	leucine-rich repeats and transmembrane domains 1	protein-coding
D4_1_peak_1585	chr6	66535204	66535460	+	70	NA	promoter-TSS (NM_019499)	promoter-TSS (NM_019499)	-136	NM_019499	56150	Mm.489653	NM_019499	ENSMUSG00000029910	Mad2l1	AA673185|MAD2	MAD2 mitotic arrest deficient-like 1	protein-coding
D4_1_peak_1804	chr7	101108220	101108534	+	70	NA	promoter-TSS (NM_001146010)	promoter-TSS (NM_001146010)	-398	NM_001146010	207278	Mm.263041	NM_199012	ENSMUSG00000030691	Fchsd2	BC034086|R74866|Sh3md3|mKIAA0769	FCH and double SH3 domains 2	protein-coding
D4_1_peak_1624	chr6	113076218	113077463	+	70	NA	promoter-TSS (NM_028385)	promoter-TSS (NM_028385)	404	NR_027010	14910	Mm.280950	NR_027008	ENSMUSG00000086429	Gt(ROSA)26Sor	AV258896|Gtrgeo26|Gtrosa26|R26|ROSA26|Thumpd3as1	gene trap ROSA 26, Philippe Soriano	ncRNA
D4_1_peak_1598	chr6	85333166	85333474	+	70	NA	exon (NM_178639, exon 1 of 14)	exon (NM_178639, exon 1 of 14)	102	NM_178639	94282	Mm.121485	NM_178639	ENSMUSG00000033720	Sfxn5	C230001H08Rik	sideroflexin 5	protein-coding
D4_1_peak_1743	chr7	39517714	39517979	+	70	NA	promoter-TSS (NM_001004139)	promoter-TSS (NM_001004139)	80	NM_001004139	70227	Mm.333800	NM_001004139	ENSMUSG00000068959	Zfp619	3000002G13Rik	zinc finger protein 619	protein-coding
D4_1_peak_1170	chr2	137705578	137706108	+	70	NA	Intergenic	Intergenic	-550741	NM_001025431	228662	Mm.153405	NM_145534	ENSMUSG00000062098	Btbd3	mKIAA0952	BTB (POZ) domain containing 3	protein-coding
D4_1_peak_223	chr10	98914303	98914542	+	70	NA	promoter-TSS (NM_026482)	promoter-TSS (NM_026482)	-730	NM_026482	67972	Mm.166944	NM_026482	ENSMUSG00000019943	Atp2b1	2810442I22Rik|E130111D10Rik|Pmca1	ATPase, Ca++ transporting, plasma membrane 1	protein-coding
D4_1_peak_767	chr15	98934077	98934390	+	69	NA	intron (NM_011654, intron 1 of 3)	CpG	157	NM_011654	22143	Mm.392113	NM_011654	ENSMUSG00000023004	Tuba1b	Tuba2	tubulin, alpha 1B	protein-coding
D4_1_peak_743	chr15	78876905	78877490	+	69	NA	promoter-TSS (NM_145929)	promoter-TSS (NM_145929)	7	NM_145929	106039	Mm.251331	NM_145929	ENSMUSG00000033128	Gga1	4930406E12Rik|AU016030|AW209092	golgi associated, gamma adaptin ear containing, ARF binding protein 1	protein-coding
D4_1_peak_259	chr11	11822593	11822936	+	69	NA	intron (NM_001190448, intron 11 of 14)	intron (NM_001190448, intron 11 of 14)	-13802	NM_001163360	60530	Mm.236114	NM_021891	ENSMUSG00000035455	Fignl1	-	fidgetin-like 1	protein-coding
D4_1_peak_664	chr14	54517468	54517687	+	69	NA	promoter-TSS (NM_013768)	promoter-TSS (NM_013768)	-107	NM_001313906	27374	Mm.196585	NM_013768	ENSMUSG00000023110	Prmt5	Jbp1|Skb1	protein arginine N-methyltransferase 5	protein-coding
D4_1_peak_1800	chr7	99141180	99141513	+	69	NA	promoter-TSS (NM_178635)	promoter-TSS (NM_178635)	-202	NM_178635	78610	Mm.323072	NM_178635	ENSMUSG00000035354	Uvrag	9530039D02Rik|AI648770|BB124205|Uvrag1|Uvragl	UV radiation resistance associated gene	protein-coding
D4_1_peak_474	chr12	55302793	55303009	+	69	NA	promoter-TSS (NM_021529)	promoter-TSS (NM_021529)	99	NM_021529	59032	Mm.427307	NM_021529	ENSMUSG00000021022	Ppp2r3c	4930511A21Rik|5730412A08Rik|G4-1|G5pr	protein phosphatase 2, regulatory subunit B'', gamma	protein-coding
D4_1_peak_981	chr18	54828134	54828584	+	69	NA	Intergenic	Intergenic	161821	NM_175751	269023	Mm.192984	NM_175751	ENSMUSG00000052713	Zfp608	4932417D18Rik|D430007A19Rik|Znf608	zinc finger protein 608	protein-coding
D4_1_peak_1238	chr3	40846601	40846860	+	69	NA	promoter-TSS (NR_038067)	promoter-TSS (NR_038067)	124	NM_028140	72175	Mm.130610	NM_028140	ENSMUSG00000025759	Mfsd8	2810423E13Rik|AI836898|AV142426|Cln7	major facilitator superfamily domain containing 8	protein-coding
D4_1_peak_644	chr14	22577622	22577835	+	69	NA	intron (NM_028275, intron 2 of 6)	intron (NM_028275, intron 2 of 6)	-34930	NR_046307	74896	Mm.444661	NR_046307		4930405A10Rik	4930456G20Rik	RIKEN cDNA 4930405A10 gene	ncRNA
D4_1_peak_1244	chr3	51916215	51916631	+	69	NA	intron (NM_001004176, intron 1 of 4)	intron (NM_001004176, intron 1 of 4)	188583	NM_001004176	433586	Mm.234972	NM_001004176	ENSMUSG00000061143	Maml3	AV234550|BC049812|Mam-2|mKIAA1816	mastermind like 3 (Drosophila)	protein-coding
D4_1_peak_2115	chrX	151803264	151803558	+	69	NA	5' UTR (NM_021523, exon 1 of 83)	5' UTR (NM_021523, exon 1 of 83)	129	NM_021523	59026	Mm.27372	NM_021523	ENSMUSG00000025261	Huwe1	5430439H10Rik|AU041296|Arf-bp1|C430014N20Rik|C80292|Gm1718|Ib772|LASU1|Mule|Ureb1	HECT, UBA and WWE domain containing 1	protein-coding
D4_1_peak_389	chr11	98809591	98810046	+	69	NA	promoter-TSS (NM_138660)	promoter-TSS (NM_138660)	10	NM_138660	192160	Mm.40120	NM_138660	ENSMUSG00000078676	Casc3	Btz|Mln51	cancer susceptibility candidate 3	protein-coding
D4_1_peak_427	chr11	115813717	115814075	+	69	NA	promoter-TSS (NM_080643)	promoter-TSS (NM_080643)	-304	NM_080643	140721	Mm.383737	NM_080643	ENSMUSG00000034471	Caskin2	1600028L06Rik|mKIAA1139	CASK-interacting protein 2	protein-coding
D4_1_peak_580	chr13	54694010	54694527	+	69	NA	promoter-TSS (NR_027396)	promoter-TSS (NR_027396)	-308	NR_027395	105239	Mm.25366	NM_134064	ENSMUSG00000034928	Rnf44	AI854545|mKIAA1100	ring finger protein 44	protein-coding
D4_1_peak_369	chr11	93885853	93886064	+	69	NA	promoter-TSS (NM_134012)	promoter-TSS (NM_134012)	-192	NM_001013375	217109	Mm.379350	NM_001013375	ENSMUSG00000054079	Utp18	6230425C22Rik|6430513M13|Wdr50	UTP18 small subunit processome component	protein-coding
D4_1_peak_1095	chr2	29820296	29820670	+	69	NA	Intergenic	Intergenic	-6906	NM_026615	68205	Mm.20273	NM_026615	ENSMUSG00000069020	Urm1	2900073H19Rik	ubiquitin related modifier 1	protein-coding
D4_1_peak_1435	chr4	155992873	155993134	+	69	NA	promoter-TSS (NM_001302467)	promoter-TSS (NM_001302467)	98	NM_001302467	20318	Mm.293517	NM_011341	ENSMUSG00000029076	Sdf4	Cab45	stromal cell derived factor 4	protein-coding
D4_1_peak_1215	chr2	180171371	180171577	+	69	NA	promoter-TSS (NM_019822)	promoter-TSS (NM_019822)	-114	NM_019822	56436	Mm.316654	NM_019822	ENSMUSG00000039041	Adrm1	1110063P18Rik|2510006J17Rik|AA408205|ARM-1|AU043535|Arm1|Gp110|Rpn13	adhesion regulating molecule 1	protein-coding
D4_1_peak_156	chr10	42501939	42502160	+	69	NA	promoter-TSS (NM_017472)	promoter-TSS (NM_017472)	-5	NM_017472	54198	Mm.277870	NM_017472	ENSMUSG00000019804	Snx3	SDP3	sorting nexin 3	protein-coding
D4_1_peak_1610	chr6	90988689	90989171	+	68	NA	Intergenic	Intergenic	127896	NM_018815	54563	Mm.28162	NM_018815	ENSMUSG00000030091	Nup210	9830001L10|AI836801|Pom210|gp190|gp210	nucleoporin 210	protein-coding
D4_1_peak_1328	chr4	44756290	44756500	+	68	NA	promoter-TSS (NM_138590)	promoter-TSS (NM_138590)	-164	NM_138590	319885	Mm.331576	NM_138590	ENSMUSG00000035649	Zcchc7	4930572I07Rik|D4Wsu132e	zinc finger, CCHC domain containing 7	protein-coding
D4_1_peak_1707	chr7	25237926	25238460	+	68	NA	promoter-TSS (NM_001031667)	promoter-TSS (NM_001031667)	-342	NM_001031667	606496	Mm.491101	NM_001031667	ENSMUSG00000057177	Gsk3a	2700086H06Rik	glycogen synthase kinase 3 alpha	protein-coding
D4_1_peak_393	chr11	100939514	100939830	+	68	NA	promoter-TSS (NM_011486)	promoter-TSS (NM_011486)	-132	NM_011486	20848	Mm.249934	NM_011486	ENSMUSG00000004040	Stat3	1110034C02Rik|AW109958|Aprf	signal transducer and activator of transcription 3	protein-coding
D4_1_peak_117	chr1	176814227	176814697	+	68	NA	promoter-TSS (NM_029756)	promoter-TSS (NM_029756)	-198	NM_029756	76816	Mm.171399	NM_029756	ENSMUSG00000026504	Sdccag8	2700048G21Rik|5730470G24Rik|Cccap	serologically defined colon cancer antigen 8	protein-coding
D4_1_peak_1147	chr2	109942624	109943269	+	68	NA	intron (NM_172671, intron 1 of 17)	intron (NM_172671, intron 1 of 17)	25299	NM_172671	107515	Mm.277351	NM_172671	ENSMUSG00000050199	Lgr4	9130225G07|A330106J01Rik|A930009A08Rik|Gpr48	leucine-rich repeat-containing G protein-coupled receptor 4	protein-coding
D4_1_peak_1874	chr8	14888535	14888814	+	68	NA	5' UTR (NM_012000, exon 1 of 3)	5' UTR (NM_012000, exon 1 of 3)	138	NM_012000	26889	Mm.254027	NM_012000	ENSMUSG00000026317	Cln8	mnd	ceroid-lipofuscinosis, neuronal 8	protein-coding
D4_1_peak_2121	chrX	162009969	162010277	+	68	NA	intron (NM_001081052, intron 1 of 7)	intron (NM_001081052, intron 1 of 7)	149318	NM_001081052	195727	Mm.336313	NM_001081052	ENSMUSG00000059493	Nhs	Gm389|Gm48|Nhs1|Xcat	Nance-Horan syndrome (human)	protein-coding
D4_1_peak_1084	chr2	19459088	19459355	+	68	NA	Intergenic	Intergenic	-12547	NR_131924	102637107	Mm.406835	NR_131924	ENSMUSG00000085388	Ptf1aos	Gm13336|OTTMUSG00000011493	pancreas specific transcription factor 1a, opposite strand	ncRNA
D4_1_peak_500	chr12	85374774	85375014	+	68	NA	promoter-TSS (NM_026775)	promoter-TSS (NM_026775)	-177	NM_026775	68581	Mm.379159	NM_026775	ENSMUSG00000021248	Tmed10	1110014C03Rik|Tmp21|p23|p24delta1	transmembrane p24 trafficking protein 10	protein-coding
D4_1_peak_1486	chr5	93206577	93206795	+	68	NA	promoter-TSS (NM_017367)	promoter-TSS (NM_017367)	168	NM_029363	75610	Mm.175502	NM_029363	ENSMUSG00000029384	2010109A12Rik	-	RIKEN cDNA 2010109A12 gene	protein-coding
D4_1_peak_936	chr17	74528161	74528482	+	68	NA	promoter-TSS (NM_007566)	promoter-TSS (NM_007566)	26	NM_007566	12211	Mm.442564	NM_007566	ENSMUSG00000024073	Birc6	A430032G04Rik|A430040A19Rik|AA501170|Bruce|D630005A10Rik|mKIAA1289	baculoviral IAP repeat-containing 6	protein-coding
D4_1_peak_266	chr11	20200882	20201377	+	68	NA	promoter-TSS (NM_008996)	promoter-TSS (NM_008996)	-473	NM_008996	19324	Mm.271944	NM_008996	ENSMUSG00000020149	Rab1a	Gtbp|Rab-1|Rab1|Ypt1|mKIAA3012	RAB1A, member RAS oncogene family	protein-coding
D4_1_peak_618	chr13	111489943	111490139	+	67	NA	promoter-TSS (NM_028487)	promoter-TSS (NM_028487)	0	NM_028487	73274	Mm.57286	NM_028487	ENSMUSG00000032745	Gpbp1	1700034P14Rik|AU019836|D230035M11Rik|Gpbp|mGPBP	GC-rich promoter binding protein 1	protein-coding
D4_1_peak_1950	chr8	109565637	109565894	+	67	NA	promoter-TSS (NM_178380)	promoter-TSS (NM_178380)	-127	NM_175646	234723	Mm.37667	NM_175646	ENSMUSG00000031723	Txnl4b	AI595343|D530025J19Rik|DLP|Dim2	thioredoxin-like 4B	protein-coding
D4_1_peak_1289	chr3	108210227	108210844	+	67	NA	promoter-TSS (NM_001289545)	promoter-TSS (NM_001289545)	-8	NM_001289545	72522	Mm.187326	NM_175183	ENSMUSG00000048997	Atxn7l2	2610528J18Rik	ataxin 7-like 2	protein-coding
D4_1_peak_516	chr12	108275513	108275721	+	67	NA	promoter-TSS (NM_001159910)	promoter-TSS (NM_001159910)	-200	NM_001159910	668158	Mm.482792	NM_001159910	ENSMUSG00000084883	Ccdc85c	EG668158|Gm265|Gm9010	coiled-coil domain containing 85C	protein-coding
D4_1_peak_1945	chr8	105636571	105636770	+	67	NA	5' UTR (NM_181322, exon 1 of 12)	5' UTR (NM_181322, exon 1 of 12)	132	NM_181322	13018	Mm.269474	NM_181322	ENSMUSG00000005698	Ctcf	AW108038	CCCTC-binding factor	protein-coding
D4_1_peak_230	chr10	117846080	117846351	+	67	NA	promoter-TSS (NM_024457)	promoter-TSS (NM_024457)	-241	NM_024457	215449	Mm.233009	NM_024457	ENSMUSG00000052681	Rap1b	2810443E11Rik	RAS related protein 1b	protein-coding
D4_1_peak_49	chr1	86064411	86064640	+	67	NA	promoter-TSS (NM_027357)	promoter-TSS (NM_027357)	-94	NM_027357	70247	Mm.280013	NM_027357	ENSMUSG00000026229	Psmd1	2410026J11Rik|P112|S1	proteasome (prosome, macropain) 26S subunit, non-ATPase, 1	protein-coding
D4_1_peak_2092	chrX	20617330	20617646	+	67	NA	promoter-TSS (NM_145627)	promoter-TSS (NM_145627)	-15	NM_001167775	236732	Mm.279194	NM_145627	ENSMUSG00000031060	Rbm10	E430039K10Rik	RNA binding motif protein 10	protein-coding
D4_1_peak_894	chr17	35704187	35704624	+	67	NA	promoter-TSS (NM_172962)	promoter-TSS (NM_172962)	-266	NM_172962	12305	Mm.5021	NM_007584	ENSMUSG00000003534	Ddr1	6030432F18|AI323681|CD167a|Cak|Nep|PTK3A	discoidin domain receptor family, member 1	protein-coding
D4_1_peak_1751	chr7	44467923	44468125	+	67	NA	promoter-TSS (NM_001205073)	promoter-TSS (NM_001205073)	44	NM_001205073	66124	Mm.358691	NM_025368	ENSMUSG00000038695	Josd2	1110007C05Rik	Josephin domain containing 2	protein-coding
D4_1_peak_42	chr1	78488897	78489137	+	67	NA	promoter-TSS (NM_011811)	promoter-TSS (NM_011811)	-120	NM_011811	23874	Mm.17898	NM_011811	ENSMUSG00000026245	Farsb	C76708|Farsa|Farsl|Farslb|Frsb	phenylalanyl-tRNA synthetase, beta subunit	protein-coding
D4_1_peak_1320	chr4	40143037	40143300	+	67	NA	promoter-TSS (NM_007386)	promoter-TSS (NM_007386)	-97	NM_007386	11428	Mm.331547	NM_007386	ENSMUSG00000028405	Aco1	Aco-1|Irebp|Irp1	aconitase 1	protein-coding
D4_1_peak_267	chr11	20332748	20333302	+	67	NA	promoter-TSS (NM_018861)	promoter-TSS (NM_018861)	-312	NM_018861	55963	Mm.6379	NM_018861	ENSMUSG00000020142	Slc1a4	ASCT-1|ASCT1|AW045657|SATT	solute carrier family 1 (glutamate/neutral amino acid transporter), member 4	protein-coding
D4_1_peak_1571	chr6	49215339	49215833	+	67	NA	promoter-TSS (NM_023670)	promoter-TSS (NM_023670)	-632	NM_023670	140488	Mm.281018	NM_023670	ENSMUSG00000029814	Igf2bp3	2610101N11Rik|AA522010|AL022933|AU045931|IMP-3|IMP3|Koc13|Neilsen|mimp3	insulin-like growth factor 2 mRNA binding protein 3	protein-coding
D4_1_peak_941	chr17	84790539	84790824	+	67	NA	5' UTR (NM_028233, exon 1 of 38)	5' UTR (NM_028233, exon 1 of 38)	105	NM_028233	72416	Mm.217027	NM_028233	ENSMUSG00000024120	Lrpprc	3110001K13Rik|C76645|Gp130|Lrp130|Lsfc	leucine-rich PPR-motif containing	protein-coding
D4_1_peak_2079	chr9	124423822	124424089	+	67	NA	non-coding (NR_015516, exon 1 of 1)	non-coding (NR_015516, exon 1 of 1)	168	NR_015516	75135	Mm.476814	NR_015516		4930526I15Rik	1600027J15Rik	RIKEN cDNA 4930526I15 gene	ncRNA
D4_1_peak_317	chr11	69417726	69418006	+	67	NA	Intergenic	Intergenic	-4191	NM_001017426	216850	Mm.261201	NM_001017426	ENSMUSG00000018476	Kdm6b	1700064E03Rik|BC038313|Jmjd3|mKIAA0346	KDM1 lysine (K)-specific demethylase 6B	protein-coding
D4_1_peak_1631	chr6	117879388	117879896	+	67	NA	Intergenic	CpG	16565	NM_008616	22685	Mm.249661	NM_008616	ENSMUSG00000042097	Zfp239	Mok-2|Mok2|Znf239	zinc finger protein 239	protein-coding
D4_1_peak_868	chr17	25785392	25785637	+	67	NA	promoter-TSS (NM_026897)	promoter-TSS (NM_026897)	72	NM_001271436	68977	Mm.29230	NM_026897	ENSMUSG00000061046	Haghl	1500017E18Rik|2810014I23Rik|C330022E15Rik	hydroxyacylglutathione hydrolase-like	protein-coding
D4_1_peak_1877	chr8	19784586	19784971	+	67	NA	intron (NM_001270553, intron 6 of 9)	CpG	55202	NM_001270553	100861668	Mm.491087	NM_001270553	ENSMUSG00000095294	Gm21119	-	predicted gene, 21119	protein-coding
D4_1_peak_783	chr16	4880556	4880784	+	67	NA	promoter-TSS (NM_145359)	promoter-TSS (NM_145359)	-819	NM_145359	207740	Mm.268895	NM_145359	ENSMUSG00000039568	Ubald1	1500031H01Rik|BC013706|Fam100a	UBA-like domain containing 1	protein-coding
D4_1_peak_555	chr13	26932709	26933279	+	67	NA	Intergenic	Intergenic	77351	NR_039552	100628575		NR_039552	ENSMUSG00000106278	Mir3970	mmu-mir-3970|mu-mir-3970	microRNA 3970	ncRNA
D4_1_peak_1299	chr3	135438154	135438546	+	67	NA	promoter-TSS (NM_025356)	promoter-TSS (NM_025356)	315	NR_030689	319587	Mm.358971	NR_030689	ENSMUSG00000097032	4930539J05Rik	8030475D13Rik	RIKEN cDNA 4930539J05 gene	ncRNA
D4_1_peak_841	chr17	5324350	5324613	+	67	NA	intron (NM_001085355, intron 13 of 19)	intron (NM_001085355, intron 13 of 19)	94286	NM_175349	106557	Mm.432764	NM_175349	ENSMUSG00000101959	Ldhal6b	4933402O15Rik|AI326310|LDHL|Ldhal	lactate dehydrogenase A-like 6B	protein-coding
D4_1_peak_1717	chr7	27232898	27233176	+	67	NA	promoter-TSS (NM_133770)	promoter-TSS (NM_133770)	24	NM_133770	76889	Mm.124728	NM_133770	ENSMUSG00000003762	Coq8b	0610012P18Rik|Adck4	coenzyme Q8B	protein-coding
D4_1_peak_235	chr10	127063381	127063634	+	67	NA	promoter-TSS (NM_009870)	promoter-TSS (NM_009870)	-96	NM_009870	12567	Mm.6839	NM_009870	ENSMUSG00000006728	Cdk4	Crk3	cyclin-dependent kinase 4	protein-coding
D4_1_peak_1081	chr2	13573792	13574145	+	66	NA	promoter-TSS (NM_011701)	promoter-TSS (NM_011701)	-343	NM_011701	22352	Mm.268000	NM_011701	ENSMUSG00000026728	Vim	-	vimentin	protein-coding
D4_1_peak_1332	chr4	46450608	46451022	+	66	NA	promoter-TSS (NM_130889)	promoter-TSS (NM_130889)	-111	NM_130889	67628	Mm.263913	NM_130889	ENSMUSG00000028333	Anp32b	2410015B15Rik|PAL31|PHAPI2a|Ssp29	acidic (leucine-rich) nuclear phosphoprotein 32 family, member B	protein-coding
D4_1_peak_1797	chr7	95688296	95689200	+	66	NA	Intergenic	(GAAA)n|Simple_repeat|Simple_repeat	-482496	NM_001310762	23966	Mm.254610	NM_011858	ENSMUSG00000048078	Tenm4	Doc4|ELM2|Odz4|R75022|Ten-m4|l(7)-3Rn|l7Rn3|mKIAA1302	teneurin transmembrane protein 4	protein-coding
D4_1_peak_1588	chr6	71440537	71440908	+	66	NA	promoter-TSS (NM_024288)	promoter-TSS (NM_024288)	-85	NM_024288	68477	Mm.28474	NM_024288	ENSMUSG00000002222	Rmnd5a	1110007A06Rik|AJ237586|AW125795|Gid2|MTA.D02.090	required for meiotic nuclear division 5 homolog A	protein-coding
D4_1_peak_36	chr1	74505851	74506555	+	66	NA	promoter-TSS (NM_001310662)	promoter-TSS (NM_001310662)	143	NM_021383	58184	Mm.291708	NM_021383	ENSMUSG00000026174	Cnot9	2610007F23Rik|AI593551|Fl10|Rqcd1	CCR4-NOT transcription complex, subunit 9	protein-coding
D4_1_peak_1567	chr6	38551426	38552201	+	66	NA	5' UTR (NM_001170849, exon 1 of 8)	5' UTR (NM_001170849, exon 1 of 8)	479	NM_001311100	192196	Mm.276133	NM_138680	ENSMUSG00000029823	Luc7l2	4930471C18Rik|AA522013|AU015269|CGI59|Cgi74	LUC7-like 2 (S. cerevisiae)	protein-coding
D4_1_peak_264	chr11	18885760	18886090	+	66	NA	intron (NM_001193271, intron 9 of 12)	intron (NM_001193271, intron 9 of 12)	133044	NM_001193271	17268	Mm.356578	NM_010789	ENSMUSG00000020160	Meis1	C530044H18Rik|Evi8	Meis homeobox 1	protein-coding
D4_1_peak_978	chr18	49979202	49979468	+	66	NA	promoter-TSS (NM_001177760)	promoter-TSS (NM_001177760)	-92	NM_001177759	106869	Mm.27740	NM_134131	ENSMUSG00000062210	Tnfaip8	AA987150|E130304C20Rik|ENSMUSG00000073567|Gg2-1|Gm10539|Nded|Ssc-2|Tipe	tumor necrosis factor, alpha-induced protein 8	protein-coding
D4_1_peak_491	chr12	79911028	79911596	+	66	NA	Intergenic	Intergenic	13421	NR_131075	77290	Mm.395042	NR_131073		9430078K24Rik	-	RIKEN cDNA 9430078K24 gene	ncRNA
D4_1_peak_1174	chr2	144555919	144556154	+	66	NA	promoter-TSS (NM_001252545)	promoter-TSS (NM_001252545)	-193	NM_001252543	27054	Mm.248492	NM_019787	ENSMUSG00000027429	Sec23b	-	SEC23 homolog B, COPII coat complex component	protein-coding
D4_1_peak_131	chr1	191575699	191575957	+	66	NA	promoter-TSS (NM_001305233)	promoter-TSS (NM_001305233)	192	NM_001306203	77065	Mm.338175	NM_178632	ENSMUSG00000037461	Ints7	5930412E23Rik|int7	integrator complex subunit 7	protein-coding
D4_1_peak_1351	chr4	107178427	107178690	+	66	NA	promoter-TSS (NM_029565)	promoter-TSS (NM_029565)	-72	NM_029565	56374	Mm.291192	NM_029565	ENSMUSG00000028618	Tmem59	1110001M20Rik|3110046P06Rik|AI256529|D4Ertd20e|MTDCF1|ORF18	transmembrane protein 59	protein-coding
D4_1_peak_381	chr11	96596032	96596813	+	66	NA	intron (NM_001033186, intron 4 of 12)	intron (NM_001033186, intron 4 of 12)	131831	NM_001177898	78473	Mm.395840	NM_001033186	ENSMUSG00000057058	Skap1	1700091G21Rik|Scap1|Skap-55	src family associated phosphoprotein 1	protein-coding
D4_1_peak_1887	chr8	32068937	32069316	+	66	NA	Intergenic	Intergenic	-82769	NR_046039	666589	Mm.367675	NR_046039		Gm8179	EG666589	predicted gene 8179	ncRNA
D4_1_peak_246	chr10	128821590	128821927	+	66	NA	promoter-TSS (NM_024180)	promoter-TSS (NM_024180)	-13	NM_025364	66118	Mm.235562	NM_025364	ENSMUSG00000078427	Sarnp	1110005A23Rik|Cip29	SAP domain containing ribonucleoprotein	protein-coding
D4_1_peak_2130	chrY	90742561	90743041	+	66	NA	Intergenic	CpG	12249	NR_137283	654820	Mm.34441	NM_001039559	ENSMUSG00000072844	G530011O06Rik	-	RIKEN cDNA G530011O06 gene	ncRNA
D4_1_peak_1353	chr4	108328162	108328377	+	66	NA	exon (NM_027250, exon 1 of 3)	exon (NM_027250, exon 1 of 3)	117	NM_027250	69893	Mm.28354	NM_027250	ENSMUSG00000048351	Coa7	2010305A19Rik|AI451324|D4Ertd796e|Selrc1	cytochrome c oxidase assembly factor 7	protein-coding
D4_1_peak_1001	chr18	83928614	83928989	+	66	NA	Intergenic	Intergenic	157761	NM_001081300	110796	Mm.102136	NM_001081300	ENSMUSG00000046982	Tshz1	5730407I04Rik|D18Bwg1409e|Mtsh1|NY-CO-33|Sdccag33|Tsh1|mKIAA4206|teashirt1	teashirt zinc finger family member 1	protein-coding
D4_1_peak_2004	chr9	44407382	44407755	+	66	NA	promoter-TSS (NM_021789)	promoter-TSS (NM_021789)	-20	NM_021789	60409	Mm.29814	NM_021789	ENSMUSG00000032112	Trappc4	1500017G03Rik|AI303617|HSPC172|PTD009|Sbd|Sbdn|Sdcbp2|TRS23	trafficking protein particle complex 4	protein-coding
D4_1_peak_2048	chr9	96989933	96990232	+	65	NA	intron (NM_145134, intron 2 of 2)	intron (NM_145134, intron 2 of 2)	28273	NM_145134	211949	Mm.491271	NM_145134	ENSMUSG00000046997	Spsb4	D030068E18Rik|SSB-4|Ssb4	splA/ryanodine receptor domain and SOCS box containing 4	protein-coding
D4_1_peak_994	chr18	77047048	77047304	+	65	NA	exon (NM_027721, exon 1 of 14)	exon (NM_027721, exon 1 of 14)	120	NM_027721	71206	Mm.35803	NM_027721	ENSMUSG00000025420	Katnal2	3110023G01Rik|4933439B08Rik	katanin p60 subunit A-like 2	protein-coding
D4_1_peak_1317	chr4	32615178	32615437	+	65	NA	promoter-TSS (NM_011997)	promoter-TSS (NM_011997)	-163	NM_011997	26885	Mm.22279	NM_011997	ENSMUSG00000028282	Casp8ap2	D4Ertd659e|FLASH	caspase 8 associated protein 2	protein-coding
D4_1_peak_608	chr13	95775141	95775577	+	65	NA	intron (NM_027711, intron 2 of 35)	intron (NM_027711, intron 2 of 35)	78439	NM_010170	14064	Mm.440952	NM_010170	ENSMUSG00000021675	F2rl2	F730031A08|PAR3	coagulation factor II (thrombin) receptor-like 2	protein-coding
D4_1_peak_1753	chr7	44815745	44816321	+	65	NA	promoter-TSS (NM_030693)	promoter-TSS (NM_030693)	-55	NM_053074	18226	Mm.2565	NM_053074	ENSMUSG00000109511	Nup62	D7Ertd649e|Nupc1|p62	nucleoporin 62	protein-coding
D4_1_peak_51	chr1	86504129	86504399	+	65	NA	Intergenic	CpG	-22472	NM_008972	19231	Mm.19187	NM_008972	ENSMUSG00000026238	Ptma	Thym	prothymosin alpha	protein-coding
D4_1_peak_273	chr11	23666008	23666297	+	65	NA	promoter-TSS (NM_023651)	promoter-TSS (NM_023651)	176	NM_028304	74467	Mm.29536	NM_028304	ENSMUSG00000020280	Pus10	2810013G11Rik|4933435A13Rik|AU014648|C77560|Ccdc139	pseudouridylate synthase 10	protein-coding
D4_1_peak_1148	chr2	113848763	113849003	+	65	NA	promoter-TSS (NM_181416)	promoter-TSS (NM_181416)	-222	NM_181416	228482	Mm.45753	NM_181416	ENSMUSG00000041219	Arhgap11a	6530401L14Rik|mKIAA0013	Rho GTPase activating protein 11A	protein-coding
D4_1_peak_1338	chr4	55005298	55005667	+	65	NA	intron (NM_172867, intron 1 of 12)	intron (NM_172867, intron 1 of 12)	57537	NM_172867	242466	Mm.102904	NM_172867	ENSMUSG00000060206	Zfp462	6030417H05|9430078C22Rik|Gt4-2|Zfpip	zinc finger protein 462	protein-coding
D4_1_peak_400	chr11	101642146	101642460	+	65	NA	Intergenic	MT2B|LTR|ERVL	14354	NM_025654	66599	Mm.41449	NM_025654	ENSMUSG00000010362	Rdm1	2410008M22Rik|AW212028|Rad52b	RAD52 motif 1	protein-coding
D4_1_peak_1035	chr19	11965239	11965683	+	65	NA	promoter-TSS (NM_001033174)	promoter-TSS (NM_001033174)	-383	NM_001033174	76303	Mm.291279	NM_001033174	ENSMUSG00000024687	Osbp	1110018F06Rik|AW559088|mKIAA4220	oxysterol binding protein	protein-coding
D4_1_peak_2095	chrX	37085238	37085479	+	65	NA	promoter-TSS (NM_026055)	promoter-TSS (NM_026055)	-136	NM_026055	67248	Mm.30478	NM_026055	ENSMUSG00000079641	Rpl39	2810465O16Rik	ribosomal protein L39	protein-coding
D4_1_peak_996	chr18	77560818	77561009	+	65	NA	intron (NM_001164504, intron 1 of 7)	intron (NM_001164504, intron 1 of 7)	4223	NM_001164504	225743	Mm.23293	NM_001164504	ENSMUSG00000025427	Rnf165	2900024M11Rik|AI427432|Akd2|Ark2c|G630064H08Rik|Gm96	ring finger protein 165	protein-coding
D4_1_peak_897	chr17	35918704	35919028	+	65	NA	TTS (NR_035445)	TTS (NR_035445)	977	NR_035445	100316810		NR_035445	ENSMUSG00000084751	Mir1894	Mirn1894|mmu-mir-1894	microRNA 1894	ncRNA
D4_1_peak_865	chr17	24549797	24550065	+	65	NA	promoter-TSS (NM_013630)	promoter-TSS (NM_013630)	-19	NM_013630	18763	Mm.30435	NM_013630	ENSMUSG00000032855	Pkd1	PC1|mFLJ00285	polycystic kidney disease 1 homolog	protein-coding
D4_1_peak_896	chr17	35916469	35916924	+	65	NA	promoter-TSS (NM_025878)	promoter-TSS (NM_025878)	-256	NM_001347380	66973	Mm.29484	NM_025878	ENSMUSG00000024436	Mrps18b	2400002C15Rik	mitochondrial ribosomal protein S18B	protein-coding
D4_1_peak_1879	chr8	20517912	20518114	+	65	NA	Intergenic	L1_Mus3|LINE|L1	-93199	NR_028428	381598	Mm.359054	NM_001024708	ENSMUSG00000071793	2610005L07Rik	2810038F24Rik|6720476A01Rik	cadherin 11 pseudogene	pseudo
D4_1_peak_1384	chr4	129189586	129189812	+	65	NA	promoter-TSS (NM_029036)	promoter-TSS (NM_029036)	28	NM_001347203	74648	Mm.172064	NM_029036	ENSMUSG00000040928	S100pbp	4930429A08Rik|AI851343|S100pbpr	S100P binding protein	protein-coding
D4_1_peak_66	chr1	106171401	106171621	+	65	NA	promoter-TSS (NM_133821)	promoter-TSS (NM_133821)	13	NR_040630	626049	Mm.247410	NR_040630	ENSMUSG00000101583	Gm20753	-	predicted gene, 20753	ncRNA
D4_1_peak_780	chr16	4586626	4586876	+	64	NA	Intergenic	CpG	-7962	NM_031184	83396	Mm.134072	NM_031184	ENSMUSG00000014303	Glis2	Gli5|Klf16|Nkl	GLIS family zinc finger 2	protein-coding
D4_1_peak_1014	chr19	5488619	5489263	+	64	NA	promoter-TSS (NM_027877)	promoter-TSS (NM_027877)	-605	NM_027877	71711	Mm.27697	NM_027877	ENSMUSG00000024906	Mus81	1200008A18Rik|AI182501|AW045863	MUS81 structure-specific endonuclease subunit	protein-coding
D4_1_peak_817	chr16	57121402	57121654	+	64	NA	promoter-TSS (NM_138599)	promoter-TSS (NM_138599)	-186	NM_138599	28185	Mm.196933	NM_138599	ENSMUSG00000022752	Tomm70a	2610044B22Rik|D16Ium22|D16Ium22e|D16Wsu109e|Tom70|Tomm70|mKIAA0719	translocase of outer mitochondrial membrane 70 homolog A (yeast)	protein-coding
D4_1_peak_1918	chr8	75108817	75109680	+	64	NA	promoter-TSS (NM_008566)	promoter-TSS (NM_008566)	-261	NM_008566	17218	Mm.5048	NM_008566	ENSMUSG00000005410	Mcm5	AA617332|AI324988|AL033333|Cdc46|Mcmd5|P1-CDC46	minichromosome maintenance complex component 5	protein-coding
D4_1_peak_524	chr12	113140174	113140440	+	64	NA	promoter-TSS (NM_024223)	promoter-TSS (NM_024223)	71	NM_024223	68337	Mm.133825	NM_024223	ENSMUSG00000006356	Crip2	0610010I23Rik|AW743261|C77570|CRP2|CRP4|Crp|ESP1|Hlp	cysteine rich protein 2	protein-coding
D4_1_peak_1008	chr19	4755861	4756491	+	64	NA	promoter-TSS (NM_025717)	promoter-TSS (NM_025717)	-349	NM_025717	66704	Mm.396734	NM_025717	ENSMUSG00000033760	Rbm4b	4921506I22Rik|AI504630|AI506404|Lark2|Neosin	RNA binding motif protein 4B	protein-coding
D4_1_peak_2009	chr9	48984958	48985370	+	64	NA	promoter-TSS (NM_175482)	promoter-TSS (NM_175482)	-221	NM_175482	235323	Mm.21630	NM_175482	ENSMUSG00000032267	Usp28	9830148O20Rik|AU022237|mKIAA1515	ubiquitin specific peptidase 28	protein-coding
D4_1_peak_1412	chr4	141139400	141139939	+	64	NA	intron (NM_001025608, intron 1 of 3)	CpG	127	NM_001025608	213491	Mm.332006	NM_174996	ENSMUSG00000040842	Szrd1	1110022I03|D4Ertd22e	SUZ RNA binding domain containing 1	protein-coding
D4_1_peak_481	chr12	71015677	71015936	+	64	NA	promoter-TSS (NR_045056)	promoter-TSS (NR_045056)	17	NR_045055	73204	Mm.363770	NR_045055	ENSMUSG00000085622	3110056K07Rik	4921536K06Rik	RIKEN cDNA 3110056K07 gene	ncRNA
D4_1_peak_399	chr11	101627558	101628369	+	64	NA	promoter-TSS (NM_025654)	promoter-TSS (NM_025654)	14	NM_025654	66599	Mm.41449	NM_025654	ENSMUSG00000010362	Rdm1	2410008M22Rik|AW212028|Rad52b	RAD52 motif 1	protein-coding
D4_1_peak_821	chr16	74397292	74397602	+	64	NA	intron (NM_175549, intron 1 of 27)	intron (NM_175549, intron 1 of 27)	13465	NM_175549	268902	Mm.171736	NM_175549	ENSMUSG00000052516	Robo2	2600013A04Rik|9430089E08Rik|BB097918|D230004I22Rik|mKIAA1568	roundabout guidance receptor 2	protein-coding
D4_1_peak_1415	chr4	143161960	143162361	+	64	NA	exon (NM_001081355, exon 6 of 10)	exon (NM_001081355, exon 6 of 10)	-25998	NR_105988	102465618		NR_105988	ENSMUSG00000106597	Mir7021	mmu-mir-7021	microRNA 7021	ncRNA
D4_1_peak_1070	chr19	60790782	60790985	+	64	NA	promoter-TSS (NM_010123)	promoter-TSS (NM_010123)	-190	NM_010123	13669	Mm.2238	NM_010123	ENSMUSG00000024991	Eif3a	A830012B05Rik|Csma|Eif3|Eif3s10|mKIAA0139	eukaryotic translation initiation factor 3, subunit A	protein-coding
D4_1_peak_625	chr13	119492177	119492429	+	64	NA	intron (NM_001177666, intron 1 of 3)	intron (NM_001177666, intron 1 of 3)	3443	NM_001177666	633640	Mm.46679	NM_001039244	ENSMUSG00000074634	Tmem267	EG633640|Gm7120	transmembrane protein 267	protein-coding
D4_1_peak_182	chr10	80148873	80149593	+	63	NA	promoter-TSS (NM_001305799)	promoter-TSS (NM_001305799)	-449	NM_001305799	59090	Mm.143813	NM_021565	ENSMUSG00000035621	Midn	3000003C15Rik	midnolin	protein-coding
D4_1_peak_1784	chr7	70361534	70362045	+	63	NA	intron (NM_183261, intron 1 of 2)	intron (NM_183261, intron 1 of 2)	-1196	NM_009697	11819	Mm.158143	NM_009697	ENSMUSG00000030551	Nr2f2	2700033K02Rik|9430015G03Rik|ARP-1|Aporp1|COUP-TF2|COUP-TFII|COUPTFB|EAR3|SVP40|Tcfcoup2	nuclear receptor subfamily 2, group F, member 2	protein-coding
D4_1_peak_1766	chr7	45154290	45154588	+	63	NA	promoter-TSS (NM_145954)	promoter-TSS (NM_145954)	99	NM_145954	69748	Mm.82139	NM_145954	ENSMUSG00000007833	Aldh16a1	2410004H02Rik|AI452234|mFLJ00209	aldehyde dehydrogenase 16 family, member A1	protein-coding
D4_1_peak_960	chr18	33998224	33998612	+	63	NA	intron (NM_013512, intron 2 of 23)	intron (NM_013512, intron 2 of 23)	8788	NM_013512	13824	Mm.3465	NM_013512	ENSMUSG00000024376	Epb41l4a	Epb4.1l4|Epb4.1l4a|NBL4	erythrocyte membrane protein band 4.1 like 4a	protein-coding
D4_1_peak_1557	chr5	151368585	151368963	+	63	NA	promoter-TSS (NR_045700)	promoter-TSS (NR_045700)	99	NR_045700	625175	Mm.443286	NR_045699	ENSMUSG00000097321	1700028E10Rik	A630054D14|Gm6561	RIKEN cDNA 1700028E10 gene	ncRNA
D4_1_peak_1650	chr6	128424694	128424931	+	63	NA	promoter-TSS (NM_133927)	promoter-TSS (NM_133927)	98	NM_133927	101142	Mm.31345	NM_133927	ENSMUSG00000001518	Itfg2	2700050P07Rik|AI646725	integrin alpha FG-GAP repeat containing 2	protein-coding
D4_1_peak_1519	chr5	134313601	134313904	+	63	NA	intron (NM_001080746, intron 1 of 34)	CpG	1008	NM_010365	14886	Mm.261570	NM_010365	ENSMUSG00000060261	Gtf2i	6030441I21Rik|BAP-135|Diws1t|GtfII-I|Spin|TFII-I|WBSCR6	general transcription factor II I	protein-coding
D4_1_peak_1897	chr8	69716528	69717099	+	63	NA	promoter-TSS (NM_181274)	promoter-TSS (NM_181274)	89	NM_001039965	66869	Mm.334581	NM_181274	ENSMUSG00000054648	Zfp869	1200003I07Rik	zinc finger protein 869	protein-coding
D4_1_peak_954	chr18	16293298	16293890	+	63	NA	Intergenic	(T)n|Simple_repeat|Simple_repeat	515652	NM_007664	12558	Mm.257437	NM_007664	ENSMUSG00000024304	Cdh2	CDHN|N-CAD|Ncad	cadherin 2	protein-coding
D4_1_peak_1392	chr4	132422209	132422403	+	63	NA	intron (NM_001161797, intron 1 of 12)	CpG	140	NM_001161797	100169	Mm.158361	NM_175306	ENSMUSG00000066043	Phactr4	3110001B12Rik|AI527228|AW495572|C330013F19Rik|N28169|mKIAA4120	phosphatase and actin regulator 4	protein-coding
D4_1_peak_1515	chr5	127324115	127324341	+	63	NA	intron (NM_175432, intron 1 of 8)	intron (NM_175432, intron 1 of 8)	-42605	NR_038127	67351	Mm.320172	NR_038127	ENSMUSG00000087104	Tmem132cos	1700085B03Rik	transmembrane protein 132C, opposite strand	ncRNA
D4_1_peak_1442	chr5	15985727	15986196	+	63	NA	intron (NM_001110846, intron 1 of 37)	intron (NM_001110846, intron 1 of 37)	51270	NM_009784	12293	Mm.159842	NM_009784	ENSMUSG00000040118	Cacna2d1	Ca(v)alpha2delta1|Cacna2|Cchl2a	calcium channel, voltage-dependent, alpha2/delta subunit 1	protein-coding
D4_1_peak_307	chr11	63412065	63412600	+	63	NA	Intergenic	Intergenic	-26263	NR_105772	102466632		NR_105772	ENSMUSG00000098829	Mir6354	Gm27282|mmu-mir-6354	microRNA 6354	ncRNA
D4_1_peak_1101	chr2	30415797	30416249	+	63	NA	promoter-TSS (NM_007760)	promoter-TSS (NM_007760)	-27	NM_138748	110854	Mm.275393	NM_138748	ENSMUSG00000039515	Ptpa	2610042B21Rik|C77440|N28142|PR53|Ppp2r4	protein phosphatase 2 protein activator	protein-coding
D4_1_peak_1225	chr3	17785233	17786094	+	63	NA	Intergenic	Intergenic	-4258	NR_033490	70441	Mm.458192	NR_033490	ENSMUSG00000100252	Mir124-2hg	100040120|2610100L16Rik|6430547I21Rik|A930005K07Rik|AW125202|Gm2612	Mir124-2 host gene (non-protein coding)	ncRNA
D4_1_peak_992	chr18	73572150	73572774	+	63	NA	promoter-TSS (NM_001039214)	promoter-TSS (NM_001039214)	-243	NM_001039214	240396	Mm.24131	NM_001039214	ENSMUSG00000037253	Mex3c	A130001D14Rik|BC035207|BM-013|Rkhd2	mex3 RNA binding family member C	protein-coding
D4_1_peak_1916	chr8	72570845	72571104	+	63	NA	promoter-TSS (NM_172396)	promoter-TSS (NM_172396)	74	NM_172396	66818	Mm.22565	NM_172396	ENSMUSG00000044600	Smim7	9130011J15Rik	small integral membrane protein 7	protein-coding
D4_1_peak_359	chr11	87471628	87471826	+	63	NA	intron (NM_001199293, intron 2 of 30)	L1Md_A|LINE|L1	44136	NM_001199293	83560	Mm.440758	NM_031386	ENSMUSG00000010342	Tex14	C85585	testis expressed gene 14	protein-coding
D4_1_peak_2062	chr9	108263908	108264312	+	63	NA	promoter-TSS (NM_001276486)	promoter-TSS (NM_001276486)	-152	NM_001276486	13138	Mm.7524	NM_010017	ENSMUSG00000039952	Dag1	D9Wsu13e|DG|Dp427|Dp71	dystroglycan 1	protein-coding
D4_1_peak_1584	chr6	66077585	66077887	+	63	NA	Intergenic	Intergenic	125165	NM_001161773	67653	Mm.389756	NM_001161773	ENSMUSG00000036463	4930544G11Rik	-	RIKEN cDNA 4930544G11 gene	protein-coding
D4_1_peak_127	chr1	184034194	184034387	+	63	NA	promoter-TSS (NM_028516)	promoter-TSS (NM_028516)	-171	NM_022019	63953	Mm.404024	NM_022019	ENSMUSG00000039384	Dusp10	2610306G15Rik|AI158871|MKP-5|MKP5	dual specificity phosphatase 10	protein-coding
D4_1_peak_1366	chr4	117373594	117374357	+	63	NA	intron (NM_025739, intron 2 of 14)	intron (NM_025739, intron 2 of 14)	1486	NM_001310729	66743	Mm.318331	NM_025739	ENSMUSG00000028677	Rnf220	4732477A13|4931406I20Rik|5730503K05Rik|AV302541	ring finger protein 220	protein-coding
D4_1_peak_907	chr17	47663284	47663515	+	62	NA	intron (NM_198421, intron 2 of 6)	(TTTTG)n|Simple_repeat|Simple_repeat	-24211	NR_045945	100415787	Mm.392206	NR_045945	ENSMUSG00000084880	Tomm6os	Gm14872|OTTMUSG00000018355|Prickle4os	translocase of outer mitochondrial membrane 6, opposite strand	ncRNA
D4_1_peak_549	chr13	23684049	23684271	+	62	NA	promoter-TSS (NM_178189)	promoter-TSS (NM_178189)	-39	NM_023422	68024	Mm.261676	NM_023422	ENSMUSG00000018102	Hist1h2bc	2610022J01Rik|H2bfs|R74621	histone cluster 1, H2bc	protein-coding
D4_1_peak_1443	chr5	16002525	16002827	+	62	NA	intron (NM_001110846, intron 1 of 37)	intron (NM_001110846, intron 1 of 37)	67985	NM_009784	12293	Mm.159842	NM_009784	ENSMUSG00000040118	Cacna2d1	Ca(v)alpha2delta1|Cacna2|Cchl2a	calcium channel, voltage-dependent, alpha2/delta subunit 1	protein-coding
D4_1_peak_699	chr14	114821276	114821726	+	62	NA	Intergenic	Intergenic	-10464	NR_045661	75822	Mm.410813	NR_045661		4930524C18Rik	-	RIKEN cDNA 4930524C18 gene	ncRNA
D4_1_peak_438	chr11	119942844	119943170	+	62	NA	promoter-TSS (NM_001037755)	promoter-TSS (NM_001037755)	-85	NM_001037754	108100	Mm.197534	NM_130862	ENSMUSG00000025372	Baiap2	IRSp53|R75030	brain-specific angiogenesis inhibitor 1-associated protein 2	protein-coding
D4_1_peak_457	chr12	24651774	24652049	+	62	NA	intron (NM_178357, intron 1 of 3)	intron (NM_178357, intron 1 of 3)	540	NM_178357	194655	Mm.9616	NM_178357	ENSMUSG00000020653	Klf11	9830142A17|D12Ertd427e|Tieg2|Tieg2b|Tieg3	Kruppel-like factor 11	protein-coding
D4_1_peak_495	chr12	83632149	83632418	+	62	NA	promoter-TSS (NM_027349)	promoter-TSS (NM_027349)	49	NM_027349	67039	Mm.46005	NM_027349	ENSMUSG00000010608	Rbm25	2600011C06Rik|2610015J01Rik|A130095G20Rik|AI159652|AL023075|AU043498|RNPC7	RNA binding motif protein 25	protein-coding
D4_1_peak_395	chr11	101171672	101172056	+	62	NA	promoter-TSS (NM_146030)	promoter-TSS (NM_146030)	-492	NM_001346769	217198	Mm.273254	NM_146030	ENSMUSG00000035172	Plekhh3	BC020025	pleckstrin homology domain containing, family H (with MyTH4 domain) member 3	protein-coding
D4_1_peak_2016	chr9	56418068	56418552	+	62	NA	promoter-TSS (NM_025812)	promoter-TSS (NM_025812)	-260	NM_172924	244895	Mm.490331	NM_172924	ENSMUSG00000074305	Peak1	1110049L02Rik|9530046P14|AA690169|BE132841|C230081A13Rik|SGK269|mKIAA2002	pseudopodium-enriched atypical kinase 1	protein-coding
D4_1_peak_2040	chr9	72640177	72640400	+	62	NA	Intergenic	Intergenic	-22059	NM_010890	17999	Mm.279923	NM_010890	ENSMUSG00000032216	Nedd4	AA959633|AL023035|AU019897|E430025J12Rik|Nedd4-1|Nedd4a|mKIAA0093	neural precursor cell expressed, developmentally down-regulated 4	protein-coding
D4_1_peak_294	chr11	58954627	58954854	+	62	NA	promoter-TSS (NM_178218)	promoter-TSS (NM_178218)	55	NM_178218	319162	Mm.212549	NM_178218	ENSMUSG00000078851	Hist3h2a	-	histone cluster 3, H2a	protein-coding
D4_1_peak_666	chr14	54686226	54686883	+	62	NA	exon (NM_023190, exon 1 of 19)	exon (NM_023190, exon 1 of 19)	377	NM_001085473	56215	Mm.297078	NM_019567	ENSMUSG00000022185	Acin1	2610036I19Rik|2610510L13Rik|Acinus|Acn|C79325|acinusL|acinusS|mKIAA0670	apoptotic chromatin condensation inducer 1	protein-coding
D4_1_peak_1385	chr4	129335296	129335841	+	62	NA	promoter-TSS (NM_009030)	promoter-TSS (NM_009030)	-198	NM_009030	19646	Mm.12145	NM_009030	ENSMUSG00000057236	Rbbp4	RBAP48|mRbAp48	retinoblastoma binding protein 4	protein-coding
D4_1_peak_476	chr12	55926580	55927006	+	62	NA	Intergenic	Intergenic	90427	NM_001037756	52592	Mm.24761	NM_027867	ENSMUSG00000012076	Brms1l	0710008O11Rik|AI159718|BRMS1|D12Ertd407e	breast cancer metastasis-suppressor 1-like	protein-coding
D4_1_peak_135	chr10	5805559	5805944	+	62	NA	promoter-TSS (NM_025995)	promoter-TSS (NM_025995)	-286	NM_025995	67141	Mm.197520	NM_025995	ENSMUSG00000019773	Fbxo5	2510044I10Rik|C85305|Emi1|Fbxo31	F-box protein 5	protein-coding
D4_1_peak_1348	chr4	103114420	103114747	+	62	NA	promoter-TSS (NM_146254)	promoter-TSS (NM_146254)	193	NM_001286222	71148	Mm.288721	NM_027696	ENSMUSG00000028522	Mier1	4933425I22Rik|5830411K19Rik|er1	MEIR1 treanscription regulator	protein-coding
D4_1_peak_24	chr1	63176816	63177058	+	62	NA	promoter-TSS (NM_001160039)	promoter-TSS (NM_001160039)	106	NM_018796	55949	Mm.2718	NM_018796	ENSMUSG00000025967	Eef1b2	2810017J07Rik|Eef1b	eukaryotic translation elongation factor 1 beta 2	protein-coding
D4_1_peak_927	chr17	62778045	62778352	+	62	NA	intron (NM_010109, intron 1 of 3)	intron (NM_010109, intron 1 of 3)	103119	NM_207654	13640	Mm.7978	NM_010109	ENSMUSG00000048915	Efna5	AL-1|AV158822|EFL-5|Ephrin-A5|Epl7|LERK-7|RAGS	ephrin A5	protein-coding
D4_1_peak_1335	chr4	53011933	53012263	+	62	NA	intron (NM_025623, intron 1 of 5)	CpG	218	NM_025623	66536	Mm.38244	NM_025623	ENSMUSG00000015247	Nipsnap3b	2700063N13Rik|Nipsnap3a	nipsnap homolog 3B (C. elegans)	protein-coding
D4_1_peak_1949	chr8	106415410	106415682	+	62	NA	5' UTR (NM_011764, exon 1 of 4)	5' UTR (NM_011764, exon 1 of 4)	207	NM_011764	22751	Mm.295582	NM_011764	ENSMUSG00000031907	Zfp90	6430515L01Rik|KRAB17|NK10|Zfp64|Zfp83|mKIAA1954	zinc finger protein 90	protein-coding
D4_1_peak_99	chr1	160212940	160213314	+	62	NA	promoter-TSS (NM_009786)	promoter-TSS (NM_009786)	-235	NM_009786	12301	Mm.10702	NM_009786	ENSMUSG00000014226	Cacybp	SIP	calcyclin binding protein	protein-coding
D4_1_peak_1649	chr6	126939663	126939969	+	62	NA	promoter-TSS (NM_001347455)	promoter-TSS (NM_001347455)	-150	NM_138594	28040	Mm.44228	NM_138594	ENSMUSG00000030347	D6Wsu163e	C12orf4	DNA segment, Chr 6, Wayne State University 163, expressed	protein-coding
D4_1_peak_1052	chr19	41670809	41671080	+	62	NA	intron (NM_015748, intron 4 of 36)	intron (NM_015748, intron 4 of 36)	72912	NM_015748	20562	Mm.39155	NM_015748	ENSMUSG00000025020	Slit1	Slil1|mKIAA0813	slit homolog 1 (Drosophila)	protein-coding
D4_1_peak_286	chr11	51606864	51607231	+	61	NA	promoter-TSS (NM_010448)	promoter-TSS (NM_010448)	-166	NM_001048061	15384	Mm.256875	NM_010448	ENSMUSG00000020358	Hnrnpab	3010025C11Rik|CBF-A|Cgbfa|Hnrpab	heterogeneous nuclear ribonucleoprotein A/B	protein-coding
D4_1_peak_199	chr10	80900847	80901095	+	61	NA	promoter-TSS (NM_013895)	promoter-TSS (NM_013895)	-2	NM_013895	30055	Mm.142132	NM_013895	ENSMUSG00000020219	Timm13	D10Ertd378e|Tim9|Timm9	translocase of inner mitochondrial membrane 13	protein-coding
D4_1_peak_396	chr11	101424749	101425006	+	61	NA	promoter-TSS (NM_172566)	promoter-TSS (NM_172566)	-208	NM_172566	217201	Mm.305941	NM_172566	ENSMUSG00000035007	Rundc1	AW125546|D930024B17	RUN domain containing 1	protein-coding
D4_1_peak_1840	chr7	127588293	127588693	+	61	NA	promoter-TSS (NM_172281)	promoter-TSS (NM_172281)	102	NM_001033040	233899	Mm.25220	NM_001033040	ENSMUSG00000057176	Ccdc189	Gm166	coiled-coil domain containing 189	protein-coding
D4_1_peak_903	chr17	45573342	45573548	+	61	NA	promoter-TSS (NM_008302)	promoter-TSS (NM_008302)	-184	NM_008302	15516	Mm.2180	NM_008302	ENSMUSG00000023944	Hsp90ab1	90kDa|AL022974|C81438|Hsp84|Hsp84-1|Hsp90|Hspcb	heat shock protein 90 alpha (cytosolic), class B member 1	protein-coding
D4_1_peak_1395	chr4	133967665	133967988	+	61	NA	5' UTR (NM_016957, exon 1 of 6)	5' UTR (NM_016957, exon 1 of 6)	165	NM_016957	15331	Mm.319660	NM_016957	ENSMUSG00000003038	Hmgn2	HMG-17|Hmg17	high mobility group nucleosomal binding domain 2	protein-coding
D4_1_peak_1917	chr8	75033629	75034110	+	61	NA	intron (NM_001136259, intron 1 of 15)	CpG	183	NM_011622	21968	Mm.1967	NM_011622	ENSMUSG00000042870	Tom1	-	target of myb1 trafficking protein	protein-coding
D4_1_peak_391	chr11	100397836	100398049	+	61	NA	promoter-TSS (NM_010593)	promoter-TSS (NM_010593)	-152	NM_010593	16480	Mm.299774	NM_010593	ENSMUSG00000001552	Jup	Ctnng|D930025P04Rik|PG	junction plakoglobin	protein-coding
D4_1_peak_510	chr12	100725009	100725301	+	61	NA	promoter-TSS (NM_001330702)	promoter-TSS (NM_001330702)	-35	NM_153587	73086	Mm.220417	NM_153587	ENSMUSG00000021180	Rps6ka5	3110005L17Rik|6330404E13Rik|AI854034|MSK1|MSPK1|RLPK|RLSK|S6K-alpha-5	ribosomal protein S6 kinase, polypeptide 5	protein-coding
D4_1_peak_938	chr17	79746141	79746386	+	61	NA	Intergenic	Intergenic	-31222	NM_009994	13078	Mm.214016	NM_009994	ENSMUSG00000024087	Cyp1b1	CP1B|P4501b1	cytochrome P450, family 1, subfamily b, polypeptide 1	protein-coding
D4_1_peak_1302	chr3	142881927	142882241	+	61	NA	promoter-TSS (NM_178654)	promoter-TSS (NM_178654)	-80	NM_178654	109333	Mm.244236	NM_178654	ENSMUSG00000004591	Pkn2	6030436C20Rik|AI507382|PRK2|Prkcl2|Stk7	protein kinase N2	protein-coding
D4_1_peak_1254	chr3	69004644	69004855	+	61	NA	promoter-TSS (NM_133786)	promoter-TSS (NM_133786)	-179	NM_026641	68259	Mm.389451	NM_026641	ENSMUSG00000027778	Ift80	4921524P20Rik|Wdr56|mKIAA1374	intraflagellar transport 80	protein-coding
D4_1_peak_1464	chr5	33378403	33378694	+	61	NA	promoter-TSS (NM_001081101)	promoter-TSS (NM_001081101)	-148	NM_001081101	71101	Mm.132178	NM_001081101	ENSMUSG00000037355	Uvssa	4933407H18Rik|D330017J19Rik|Kiaa1530|mKIAA1530	UV stimulated scaffold protein A	protein-coding
D4_1_peak_1004	chr19	3575808	3576122	+	61	NA	promoter-TSS (NM_028999)	promoter-TSS (NM_028999)	-216	NM_001164159	52036	Mm.284686	NM_028999	ENSMUSG00000024908	Ppp6r3	4930528G08Rik|9130026N02Rik|D19Bwg1430e|D19Ertd703e|Pp6r3|Ppcs3|Pptcs3|Sapl|Saps3|mKIAA1558	protein phosphatase 6, regulatory subunit 3	protein-coding
D4_1_peak_439	chr11	120232709	120232900	+	61	NA	promoter-TSS (NM_198423)	promoter-TSS (NM_198423)	-143	NM_001347621	268515	Mm.309498	NM_198423	ENSMUSG00000039741	Bahcc1	B930044J06|BC060615	BAH domain and coiled-coil containing 1	protein-coding
D4_1_peak_989	chr18	67724191	67724636	+	61	NA	intron (NM_008977, intron 1 of 9)	CpG	208	NM_001127177	19255	Mm.260433	NM_008977	ENSMUSG00000024539	Ptpn2	AI325124|Ptpt|TC-PTP	protein tyrosine phosphatase, non-receptor type 2	protein-coding
D4_1_peak_1574	chr6	51178291	51178688	+	61	NA	Intergenic	C-rich|Low_complexity|Low_complexity	91421	NR_029719	387166		NR_029719	ENSMUSG00000065505	Mir148a	Mirn148|Mirn148a|mir-148a	microRNA 148a	ncRNA
D4_1_peak_764	chr15	96709725	96709919	+	61	NA	Intergenic	CpG	-10124	NM_175121	67760	Mm.46754	NM_175121	ENSMUSG00000022462	Slc38a2	5033402L14Rik|AI316867|ATA2|SAT2|mKIAA1382	solute carrier family 38, member 2	protein-coding
D4_1_peak_1889	chr8	46470817	46471010	+	61	NA	promoter-TSS (NM_007981)	promoter-TSS (NM_007981)	-124	NM_007981	14081	Mm.210323	NM_007981	ENSMUSG00000018796	Acsl1	Acas|Acas1|Acs|FACS|Facl2|LACS 1|LACS1	acyl-CoA synthetase long-chain family member 1	protein-coding
D4_1_peak_44	chr1	85090735	85091043	+	60	NA	intron (NM_213615, intron 5 of 6)	intron (NM_213615, intron 5 of 6)	18964	NM_213615	381287	Mm.487565	NM_213615	ENSMUSG00000089844	A530032D15Rik	Gm1888	RIKEN cDNA A530032D15Rik gene	protein-coding
D4_1_peak_1439	chr5	15004448	15004664	+	60	NA	Intergenic	Intergenic	-25657	NM_001281514	100503549	Mm.491086	NM_001281514	ENSMUSG00000072188	Gm10354	ENSMUSG00000072188	predicted gene 10354	protein-coding
D4_1_peak_90	chr1	152902883	152903118	+	60	NA	promoter-TSS (NM_001160256)	promoter-TSS (NM_001160256)	-354	NM_001005507	226517	Mm.270775	NM_001005507	ENSMUSG00000042772	Smg7	9430023P16Rik|mKIAA0250	Smg-7 homolog, nonsense mediated mRNA decay factor (C. elegans)	protein-coding
D4_1_peak_455	chr12	21417264	21417800	+	60	NA	promoter-TSS (NM_011739)	promoter-TSS (NM_011739)	-96	NM_011739	22630	Mm.289630	NM_011739	ENSMUSG00000076432	Ywhaq	2700028P07Rik|AA409740|AU021156|R74690	tyrosine 3-monooxygenase/tryptophan 5-monooxygenase activation protein, theta polypeptide	protein-coding
D4_1_peak_1246	chr3	53463339	53463538	+	60	NA	promoter-TSS (NM_172501)	promoter-TSS (NM_172501)	-180	NM_172501	212114	Mm.85744	NM_172501	ENSMUSG00000042997	Nhlrc3	4833441N19|8030451K01Rik|mKIAA4083	NHL repeat containing 3	protein-coding
D4_1_peak_2108	chrX	95968541	95968771	+	60	NA	Intergenic	Intergenic	-11682	NM_152822	76130	Mm.274318	NM_152822	ENSMUSG00000057421	Las1l	1810030A06Rik|5830482G23Rik	LAS1-like (S. cerevisiae)	protein-coding
D4_1_peak_949	chr18	6135945	6136439	+	60	NA	promoter-TSS (NM_001039692)	promoter-TSS (NM_001039692)	-94	NM_029277	75415	Mm.239675	NM_029277	ENSMUSG00000041225	Arhgap12	2810011M08Rik	Rho GTPase activating protein 12	protein-coding
D4_1_peak_1537	chr5	138171075	138171454	+	60	NA	promoter-TSS (NM_021392)	promoter-TSS (NM_021392)	598	NM_008568	17220	Mm.378965	NM_008568	ENSMUSG00000029730	Mcm7	AI747533|Mcmd7|mCDC47	minichromosome maintenance complex component 7	protein-coding
D4_1_peak_525	chr12	113156082	113156435	+	60	NA	promoter-TSS (NM_134041)	promoter-TSS (NM_134041)	-163	NM_134041	104732	Mm.87616	NM_134041	ENSMUSG00000037466	4930427A07Rik	AA536649|mFLJ00116	RIKEN cDNA 4930427A07 gene	protein-coding
D4_1_peak_546	chr13	23575467	23575662	+	60	NA	promoter-TSS (NM_178204)	promoter-TSS (NM_178204)	-199	NM_178204	319149	Mm.347699	NM_178204	ENSMUSG00000099583	Hist1h3d	H3-b	histone cluster 1, H3d	protein-coding
D4_1_peak_562	chr13	39877703	39878129	+	60	NA	Intergenic	Intergenic	410095	NM_172143	218165	Mm.364096	NM_172143	ENSMUSG00000047094	Ofcc1	opo	orofacial cleft 1 candidate 1	protein-coding
D4_1_peak_252	chr11	4998419	4998705	+	60	NA	intron (NM_007454, intron 1 of 20)	B4|SINE|B4	11738	NM_001243044	11764	Mm.274816	NM_007454	ENSMUSG00000009090	Ap1b1	Adtb1|b2b1660Clo	adaptor protein complex AP-1, beta 1 subunit	protein-coding
D4_1_peak_1079	chr2	5845006	5845228	+	60	NA	promoter-TSS (NM_133837)	promoter-TSS (NM_133837)	83	NM_016918	53893	Mm.251904	NM_016918	ENSMUSG00000025817	Nudt5	-	nudix (nucleoside diphosphate linked moiety X)-type motif 5	protein-coding
D4_1_peak_371	chr11	94211194	94211511	+	60	NA	promoter-TSS (NM_009427)	promoter-TSS (NM_009427)	-102	NM_009427	22057	Mm.259673	NM_009427	ENSMUSG00000037573	Tob1	Tob|Trob	transducer of ErbB-2.1	protein-coding
D4_1_peak_1330	chr4	45530984	45531195	+	59	NA	promoter-TSS (NM_001033306)	promoter-TSS (NM_001033306)	-261	NM_001033306	230126	Mm.251716	NM_001033306	ENSMUSG00000044813	Shb	BC028832	src homology 2 domain-containing transforming protein B	protein-coding
D4_1_peak_905	chr17	46645810	46646202	+	59	NA	promoter-TSS (NM_029091)	promoter-TSS (NM_029091)	-215	NM_001316742	27398	Mm.391007	NM_025302	ENSMUSG00000002767	Mrpl2	CGI-22|L2mt|MRP-L14|MRP-L2|Rpml14	mitochondrial ribosomal protein L2	protein-coding
D4_1_peak_352	chr11	85352787	85352983	+	59	NA	promoter-TSS (NM_001166643)	promoter-TSS (NM_001166643)	-279	NM_001166643	192197	Mm.209989	NM_138681	ENSMUSG00000059439	Bcas3	1500019F07Rik|2610028P08Rik|AU021018|BC028339|K20D4|rudhira	breast carcinoma amplified sequence 3	protein-coding
D4_1_peak_1619	chr6	101411347	101411669	+	59	NA	Intergenic	Intergenic	-33611	NM_018884	55983	Mm.321654	NM_018884	ENSMUSG00000035357	Pdzrn3	1110020C07Rik|AI429718|AL023082|LNX3|SEMACAP3|Semcap3	PDZ domain containing RING finger 3	protein-coding
D4_1_peak_1452	chr5	25529630	25530009	+	59	NA	promoter-TSS (NR_027388)	promoter-TSS (NR_027388)	-199	NR_027388	73571	Mm.105263	NR_027388	ENSMUSG00000101856	1700096K18Rik	-	RIKEN cDNA 1700096K18 gene	ncRNA
D4_1_peak_304	chr11	62130017	62130429	+	59	NA	intron (NM_001029936, intron 3 of 12)	Tigger17b|DNA|TcMar-Tigger	53199	NM_001029936	432572	Mm.438022	NM_001029936	ENSMUSG00000042331	Specc1	2810012G08Rik|B230396K10Rik|Cytsb	sperm antigen with calponin homology and coiled-coil domains 1	protein-coding
D4_1_peak_1482	chr5	76951246	76951638	+	59	NA	promoter-TSS (NM_025939)	promoter-TSS (NM_025939)	31	NM_025939	67054	Mm.182931	NM_025939	ENSMUSG00000029247	Paics	2610511I09Rik|ADE2H1|AIRC|PAIS	phosphoribosylaminoimidazole carboxylase, phosphoribosylaminoribosylaminoimidazole, succinocarboxamide synthetase	protein-coding
D4_1_peak_1312	chr4	11191296	11191565	+	59	NA	promoter-TSS (NM_009830)	promoter-TSS (NM_009830)	79	NM_001037134	12448	Mm.35867	NM_009830	ENSMUSG00000028212	Ccne2	-	cyclin E2	protein-coding
D4_1_peak_1831	chr7	126502117	126502430	+	59	NA	intron (NM_183020, intron 1 of 22)	CpG	152	NM_001347658	233871	Mm.231450	NM_183020	ENSMUSG00000032637	Atxn2l	A2D|A2LG|A2RP|A2lp|Atxnl2	ataxin 2-like	protein-coding
D4_1_peak_1260	chr3	88296684	88297133	+	59	NA	promoter-TSS (NM_009836)	promoter-TSS (NM_009836)	-70	NM_029801	76927	Mm.273330	NM_029801	ENSMUSG00000010538	Tsacc	1700021C14Rik|SIP	TSSK6 activating co-chaperone	protein-coding
D4_1_peak_204	chr10	81350422	81350782	+	59	NA	promoter-TSS (NM_001163166)	promoter-TSS (NM_001163166)	-145	NM_001163166	15353	Mm.38474	NM_010440	ENSMUSG00000020232	Hmg20b	AW610687|BRAF35|Hmgx2|Hmgxb2|Smarce1r	high mobility group 20B	protein-coding
D4_1_peak_1463	chr5	32726162	32726372	+	59	NA	Intergenic	Intergenic	20075	NM_001347332	320951	Mm.273765	NM_177298	ENSMUSG00000023452	Pisd	9030221M09Rik	phosphatidylserine decarboxylase	protein-coding
D4_1_peak_1844	chr7	127967207	127967446	+	59	NA	promoter-TSS (NM_139149)	promoter-TSS (NM_139149)	-153	NM_139149	233908	Mm.277680	NM_139149	ENSMUSG00000030795	Fus	D430004D17Rik|D930039C12Rik|Fus1|Tls	fused in sarcoma	protein-coding
D4_1_peak_1018	chr19	6046717	6047066	+	59	NA	promoter-TSS (NM_001164709)	promoter-TSS (NM_001164709)	-254	NM_001164709	74126	Mm.149870	NM_028769	ENSMUSG00000024807	Syvn1	1200010C09Rik|AW211966|C85322|D530017H19Rik|Hrd1	synovial apoptosis inhibitor 1, synoviolin	protein-coding
D4_1_peak_263	chr11	18748248	18748454	+	59	NA	Intergenic	Intergenic	270618	NM_001193271	17268	Mm.356578	NM_010789	ENSMUSG00000020160	Meis1	C530044H18Rik|Evi8	Meis homeobox 1	protein-coding
D4_1_peak_1777	chr7	46795771	46796032	+	59	NA	promoter-TSS (NM_001167864)	promoter-TSS (NM_001167864)	-20	NM_001005248	246694	Mm.379442	NM_178742	ENSMUSG00000014418	Hps5	AI646796|AL022647|C85120|haze|hz|maroon|mr|ru-2|ru2	Hermansky-Pudlak syndrome 5	protein-coding
D4_1_peak_1050	chr19	40589212	40589404	+	59	NA	promoter-TSS (NM_153554)	promoter-TSS (NM_153554)	-845	NM_153554	56454	Mm.233117	NM_019698	ENSMUSG00000025007	Aldh18a1	2810433K04Rik|AI429789|Pycs	aldehyde dehydrogenase 18 family, member A1	protein-coding
D4_1_peak_2058	chr9	106892025	106892454	+	59	NA	promoter-TSS (NM_029103)	promoter-TSS (NM_029103)	-301	NM_029103	74840	Mm.29778	NM_029103	ENSMUSG00000032575	Manf	3230402M22Rik|AA407711|AA408789|AA673178|Armet|D17914|D18Mgi17	mesencephalic astrocyte-derived neurotrophic factor	protein-coding
D4_1_peak_1891	chr8	57511576	57511906	+	59	NA	promoter-TSS (NM_008252)	promoter-TSS (NM_008252)	-102	NM_008252	97165	Mm.276881	NM_008252	ENSMUSG00000054717	Hmgb2	C80539|HMG-2|Hmg2	high mobility group box 2	protein-coding
D4_1_peak_904	chr17	46553000	46553296	+	59	NA	TTS (NR_105942)	TTS (NR_105942)	741	NR_105942	102466778		NR_105942	ENSMUSG00000106514	Mir6976	mmu-mir-6976	microRNA 6976	ncRNA
D4_1_peak_283	chr11	49243849	49244364	+	58	NA	promoter-TSS (NM_010794)	promoter-TSS (NM_010794)	-85	NM_001110148	17308	Mm.196933	NM_010794	ENSMUSG00000020346	Mgat1	Mgat-1	mannoside acetylglucosaminyltransferase 1	protein-coding
D4_1_peak_859	chr17	23771517	23771715	+	58	NA	promoter-TSS (NM_153791)	promoter-TSS (NM_153791)	-25	NM_153791	224613	Mm.328835	NM_153791	ENSMUSG00000040097	Flywch1	E030034P13Rik|mKIAA1552	FLYWCH-type zinc finger 1	protein-coding
D4_1_peak_1021	chr19	6235950	6236255	+	58	NA	promoter-TSS (NM_198168)	promoter-TSS (NM_198168)	-262	NM_198168	225849	Mm.118076	NM_198168	ENSMUSG00000024777	Ppp2r5b	B'beta|BC026670	protein phosphatase 2, regulatory subunit B', beta	protein-coding
D4_1_peak_1396	chr4	134019882	134020154	+	58	NA	Intergenic	Intergenic	-1202	NM_145833	83557	Mm.302567	NM_145833	ENSMUSG00000050966	Lin28a	AL024421|ENSMUSG00000070700|Gm10299|Lin-28|Lin28|Tex17|lin-28A	lin-28 homolog A (C. elegans)	protein-coding
D4_1_peak_779	chr16	4541737	4542089	+	58	NA	Intergenic	CpG	17807	NM_031182	83383	Mm.273210	NM_031182	ENSMUSG00000005718	Tfap4	AI642933|AP-4|D930048N17Rik|Tcfap4|bHLHc41	transcription factor AP4	protein-coding
D4_1_peak_959	chr18	31759602	31759965	+	58	NA	promoter-TSS (NM_001242430)	promoter-TSS (NM_001242430)	-41	NM_153515	225339	Mm.290804	NM_153515	ENSMUSG00000041915	Ammecr1l	5430429D03Rik|AU022236|AU040755|AW111353|E230022H04Rik	AMME chromosomal region gene 1-like	protein-coding
D4_1_peak_1243	chr3	51788831	51789142	+	58	NA	intron (NM_001004176, intron 2 of 4)	intron (NM_001004176, intron 2 of 4)	127807	NM_001310482	211666	Mm.24679	NM_174995	ENSMUSG00000074604	Mgst2	GST2|MGST-II	microsomal glutathione S-transferase 2	protein-coding
D4_1_peak_529	chr12	119238956	119239305	+	58	NA	promoter-TSS (NM_177290)	promoter-TSS (NM_177290)	-854	NM_177290	320910	Mm.217000	NM_177290	ENSMUSG00000025321	Itgb8	4832412O06Rik	integrin beta 8	protein-coding
D4_1_peak_1617	chr6	101234505	101234735	+	58	NA	intron (NM_018884, intron 3 of 9)	intron (NM_018884, intron 3 of 9)	143277	NM_018884	55983	Mm.321654	NM_018884	ENSMUSG00000035357	Pdzrn3	1110020C07Rik|AI429718|AL023082|LNX3|SEMACAP3|Semcap3	PDZ domain containing RING finger 3	protein-coding
D4_1_peak_52	chr1	86525510	86525706	+	58	NA	Intergenic	CpG	-1128	NM_008972	19231	Mm.19187	NM_008972	ENSMUSG00000026238	Ptma	Thym	prothymosin alpha	protein-coding
D4_1_peak_1475	chr5	64647544	64648162	+	58	NA	Intergenic	Intergenic	-37154	NR_045078	100042198	Mm.25191	NR_045078	ENSMUSG00000105402	Gm3716	Gm1683	predicted gene 3716	ncRNA
D4_1_peak_836	chr16	94569438	94569662	+	58	NA	promoter-TSS (NM_007890)	promoter-TSS (NM_007890)	-656	NM_007890	13548	Mm.310973	NM_007890	ENSMUSG00000022897	Dyrk1a	2310043O08Rik|D16Ertd272e|D16Ertd493e|Dyrk|ENSMUSG00000074897|Gm10783|Mnbh|Mp86|mmb	dual-specificity tyrosine-(Y)-phosphorylation regulated kinase 1a	protein-coding
D4_1_peak_2005	chr9	44881464	44881899	+	58	NA	promoter-TSS (NM_001081049)	promoter-TSS (NM_001081049)	-407	NM_001081049	214162	Mm.2389	NM_001081049	ENSMUSG00000002028	Kmt2a	6430520K01|ALL-1|All1|Cxxc7|HRX|HTRX1|Mll|Mll1|mKIAA4050	lysine (K)-specific methyltransferase 2A	protein-coding
D4_1_peak_1499	chr5	115300963	115301219	+	58	NA	promoter-TSS (NM_019682)	promoter-TSS (NM_019682)	-29	NR_131932	102639268	Mm.319998	NR_131932		Gm13830	OTTMUSG00000014646	predicted gene 13830	ncRNA
D4_1_peak_386	chr11	97840759	97841179	+	58	NA	intron (NM_001080935, intron 1 of 2)	intron (NM_001080935, intron 1 of 2)	189	NM_001080935	68127	Mm.110270	NM_001080935	ENSMUSG00000050538	B230217C12Rik	AI840637	RIKEN cDNA B230217C12 gene	protein-coding
D4_1_peak_1324	chr4	41275163	41275372	+	58	NA	promoter-TSS (NM_026872)	promoter-TSS (NM_026872)	-132	NM_026872	68926	Mm.41864	NM_026872	ENSMUSG00000028433	Ubap2	1190005K07Rik|AA408600|AU045235|UBAP-2|mKIAA1491	ubiquitin-associated protein 2	protein-coding
D4_1_peak_432	chr11	116490390	116490605	+	57	NA	promoter-TSS (NM_026364)	promoter-TSS (NM_026364)	-151	NM_026364	67763	Mm.25125	NM_026364	ENSMUSG00000015869	Prpsap1	5730409F23Rik|PAP39	phosphoribosyl pyrophosphate synthetase-associated protein 1	protein-coding
D4_1_peak_206	chr10	81496448	81496835	+	57	NA	promoter-TSS (NM_134009)	promoter-TSS (NM_134009)	-278	NM_134009	103425	Mm.302791	NM_134009	ENSMUSG00000020238	Ncln	3100002P13Rik|AW120537	nicalin	protein-coding
D4_1_peak_1724	chr7	28179390	28179937	+	57	NA	promoter-TSS (NM_001271370)	promoter-TSS (NM_001271370)	180	NM_010092	13549	Mm.57249	NM_010092	ENSMUSG00000002409	Dyrk1b	Mirk	dual-specificity tyrosine-(Y)-phosphorylation regulated kinase 1b	protein-coding
D4_1_peak_18	chr1	43360512	43360774	+	57	NA	Intergenic	Intergenic	-85108	NM_010879	17974	Mm.389903	NM_010879	ENSMUSG00000066877	Nck2	4833426I10Rik|Grb4|NCKbeta|Nck-2	non-catalytic region of tyrosine kinase adaptor protein 2	protein-coding
D4_1_peak_357	chr11	87448790	87449344	+	57	NA	intron (NM_001199293, intron 2 of 30)	intron (NM_001199293, intron 2 of 30)	21476	NM_001199293	83560	Mm.440758	NM_031386	ENSMUSG00000010342	Tex14	C85585	testis expressed gene 14	protein-coding
D4_1_peak_1345	chr4	86413272	86413581	+	57	NA	intron (NM_029967, intron 22 of 27)	intron (NM_029967, intron 22 of 27)	144877	NM_001081096	75811	Mm.56451	NM_001081096	ENSMUSG00000028492	Saxo1	4930500O09Rik|Fam154a	stabilizer of axonemal microtubules 1	protein-coding
D4_1_peak_489	chr12	78861704	78861966	+	57	NA	promoter-TSS (NM_026114)	promoter-TSS (NM_026114)	-197	NM_023721	73834	Mm.311549	NM_023721	ENSMUSG00000021114	Atp6v1d	1110004P10Rik|Atp6m|VATD|Vma8	ATPase, H+ transporting, lysosomal V1 subunit D	protein-coding
D4_1_peak_881	chr17	33909301	33909569	+	57	NA	promoter-TSS (NM_001199733)	promoter-TSS (NM_001199733)	-10	NM_007829	13163	Mm.271809	NM_007829	ENSMUSG00000002307	Daxx	-	Fas death domain-associated protein	protein-coding
D4_1_peak_1298	chr3	131564551	131565125	+	57	NA	promoter-TSS (NM_001289478)	promoter-TSS (NM_001289478)	70	NM_001289479	23971	Mm.244912	NM_011863	ENSMUSG00000028032	Papss1	AI325286|Asapk|SK1	3'-phosphoadenosine 5'-phosphosulfate synthase 1	protein-coding
D4_1_peak_561	chr13	39523686	39524305	+	57	NA	Intergenic	Intergenic	-563120	NM_001170431	108652	Mm.255506	NM_134060	ENSMUSG00000021432	Slc35b3	4921526O06Rik|AI428480|CGI-19|PABST2|PAPST2	solute carrier family 35, member B3	protein-coding
D4_1_peak_151	chr10	40302239	40302829	+	57	NA	promoter-TSS (NM_009665)	promoter-TSS (NM_009665)	-346	NM_009665	11702	Mm.253533	NM_009665	ENSMUSG00000075232	Amd1	AdoMetDC|Amd-1|SAMDC|SAMDC 1|adoMetDC1	S-adenosylmethionine decarboxylase 1	protein-coding
D4_1_peak_1746	chr7	40659544	40660168	+	57	NA	Intergenic	Intergenic	-14881	NR_045504	71029	Mm.399496	NR_045504	ENSMUSG00000102004	4933402C06Rik	-	RIKEN cDNA 4933402C06 gene	ncRNA
D4_1_peak_598	chr13	72210080	72210433	+	57	NA	Intergenic	Intergenic	-246533	NM_010573	16371	Mm.316056	NM_010573	ENSMUSG00000060969	Irx1	-	Iroquois related homeobox 1 (Drosophila)	protein-coding
D4_1_peak_749	chr15	80255072	80255470	+	57	NA	promoter-TSS (NM_009716)	promoter-TSS (NM_009716)	87	NM_009716	11911	Mm.641	NM_009716	ENSMUSG00000042406	Atf4	Atf-4|C/ATF|CREB2|TAXREB67	activating transcription factor 4	protein-coding
D4_1_peak_1264	chr3	89418553	89418778	+	57	NA	promoter-TSS (NM_016904)	promoter-TSS (NM_016904)	114	NM_011368	20416	Mm.86595	NM_011368	ENSMUSG00000042626	Shc1	Shc|ShcA|p66|p66shc	src homology 2 domain-containing transforming protein C1	protein-coding
D4_1_peak_538	chr13	14063283	14063681	+	57	NA	promoter-TSS (NM_001331176)	promoter-TSS (NM_001331176)	6	NM_001331176	14593	Mm.148039	NM_010282	ENSMUSG00000021302	Ggps1	1810026C22Rik|9530089B04Rik|AI843169|C79210	geranylgeranyl diphosphate synthase 1	protein-coding
D4_1_peak_47	chr1	85591089	85591629	+	57	NA	intron (NM_175397, intron 5 of 12)	intron (NM_175397, intron 5 of 12)	7451	NM_030194	109032	Mm.335802	NM_030194	ENSMUSG00000070034	Sp110	5031415C07Rik|52kDa|5830484A20Rik|ENSMUSG00000075603|Ifi75|Ipr1	Sp110 nuclear body protein	protein-coding
D4_1_peak_718	chr15	44427583	44428138	+	57	NA	promoter-TSS (NM_175009)	promoter-TSS (NM_175009)	-251	NM_175009	223527	Mm.291828	NM_175009	ENSMUSG00000022338	Eny2	1810057B09Rik|6720481I12|DC6|Ey2	enhancer of yellow 2 homolog (Drosophila)	protein-coding
D4_1_peak_643	chr14	22495050	22495337	+	57	NA	intron (NM_028275, intron 2 of 6)	intron (NM_028275, intron 2 of 6)	47605	NR_046307	74896	Mm.444661	NR_046307		4930405A10Rik	4930456G20Rik	RIKEN cDNA 4930405A10 gene	ncRNA
D4_1_peak_1642	chr6	124805846	124806112	+	57	NA	Intergenic	Intergenic	-2682	NM_001306051	14794	Mm.261906	NM_013539	ENSMUSG00000038451	Spsb2	AI461677|C9|Grcc9|SSB2	splA/ryanodine receptor domain and SOCS box containing 2	protein-coding
D4_1_peak_920	chr17	56717485	56717716	+	56	NA	promoter-TSS (NM_027244)	promoter-TSS (NM_027244)	99	NM_001166474	106639	Mm.37290	NM_178926	ENSMUSG00000054723	Vmac	AI662250	vimentin-type intermediate filament associated coiled-coil protein	protein-coding
D4_1_peak_1478	chr5	67223627	67224126	+	56	NA	Intergenic	Intergenic	-36689	NM_030108	67878	Mm.23217	NM_028975	ENSMUSG00000037720	Tmem33	1110006G02Rik|1600019D15Rik|2410089A21Rik|2700052H22Rik|5430406L04Rik|AA388285|AI314185|AI426615|db83	transmembrane protein 33	protein-coding
D4_1_peak_849	chr17	12916148	12916365	+	56	NA	promoter-TSS (NM_013686)	promoter-TSS (NM_013686)	-73	NM_001290712	21454	Mm.229342	NM_013686	ENSMUSG00000068039	Tcp1	AI528772|CCT|Cct1|Ccta|TRic|Tcp-1|Tp63|c-cpn|p63	t-complex protein 1	protein-coding
D4_1_peak_1199	chr2	156180200	156180407	+	56	NA	promoter-TSS (NM_001291114)	promoter-TSS (NM_001291114)	-65	NM_001291114	170791	Mm.392436	NM_133242	ENSMUSG00000027620	Rbm39	1500012C14Rik|2310040E03Rik|B330012G18Rik|C79248|R75070|Rnpc2|caper	RNA binding motif protein 39	protein-coding
D4_1_peak_746	chr15	80083384	80083793	+	56	NA	promoter-TSS (NM_013762)	promoter-TSS (NM_013762)	-182	NM_013762	27367	Mm.290771	NM_013762	ENSMUSG00000060036	Rpl3	F2|J1	ribosomal protein L3	protein-coding
D4_1_peak_1811	chr7	102065254	102065745	+	56	NA	promoter-TSS (NR_104582)	promoter-TSS (NR_104582)	8	NR_104582	102443351	Mm.292904	NM_011644	ENSMUSG00000070425	Xntrpc	Xndr-trpc2	Xndc1-transient receptor potential cation channel, subfamily C, member 2 readthrough	protein-coding
D4_1_peak_1304	chr3	145118537	145118779	+	56	NA	promoter-TSS (NM_025714)	promoter-TSS (NM_025714)	58	NM_025714	52184	Mm.259105	NM_025714	ENSMUSG00000028256	Odf2l	4733401D09Rik|9630045K08Rik|D3Ertd250e	outer dense fiber of sperm tails 2-like	protein-coding
D4_1_peak_587	chr13	59769977	59770361	+	56	NA	promoter-TSS (NM_026921)	promoter-TSS (NM_026921)	203	NR_015349	13996	Mm.490435	NR_015349	ENSMUSG00000089875	Etohd2	AW491659	ethanol decreased 2	ncRNA
D4_1_peak_1546	chr5	142905885	142906130	+	56	NA	intron (NM_007393, intron 1 of 5)	CpG	747	NM_007393	11461	Mm.328431	NM_007393	ENSMUSG00000029580	Actb	Actx|E430023M04Rik|beta-actin	actin, beta	protein-coding
D4_1_peak_329	chr11	70021041	70021900	+	56	NA	intron (NM_001109752, intron 1 of 19)	intron (NM_001109752, intron 1 of 19)	2865	NM_007864	13385	Mm.27256	NM_007864	ENSMUSG00000020886	Dlg4	Dlgh4|PSD-95|PSD95|SAP90|SAP90A	discs, large homolog 4 (Drosophila)	protein-coding
D4_1_peak_1342	chr4	70410389	70410619	+	56	NA	promoter-TSS (NM_001313762)	promoter-TSS (NM_001313762)	-69	NM_001313762	214444	Mm.370777	NM_145990	ENSMUSG00000039298	Cdk5rap2	2900018K03Rik|an|mKIAA1633	CDK5 regulatory subunit associated protein 2	protein-coding
D4_1_peak_1376	chr4	122885996	122886500	+	56	NA	promoter-TSS (NM_007598)	promoter-TSS (NM_007598)	-191	NM_007598	12331	Mm.8687	NM_007598	ENSMUSG00000028656	Cap1	-	CAP, adenylate cyclase-associated protein 1 (yeast)	protein-coding
D4_1_peak_1426	chr4	150236906	150237121	+	56	NA	promoter-TSS (NM_001025388).2	promoter-TSS (NM_001025388).2	-184	NM_023119	13806	Mm.70666	NM_023119	ENSMUSG00000063524	Eno1	0610008I15|AL022784|Eno-1|MBP-1	enolase 1, alpha non-neuron	protein-coding
D4_1_peak_1017	chr19	5802805	5803494	+	56	NA	promoter-TSS (NR_002847)	promoter-TSS (NR_002847)	-477	NR_002847	72289	Mm.298256	NR_002847	ENSMUSG00000092341	Malat1	2210401K01Rik|9430072K23Rik|AI647968|Neat2	metastasis associated lung adenocarcinoma transcript 1 (non-coding RNA)	ncRNA
D4_1_peak_390	chr11	100319802	100320472	+	56	NA	exon (NM_011508, exon 1 of 4)	exon (NM_011508, exon 1 of 4)	188	NM_011508	20918	Mm.13886	NM_011508	ENSMUSG00000035530	Eif1	Sui1-rs1	eukaryotic translation initiation factor 1	protein-coding
D4_1_peak_889	chr17	34959425	34959922	+	56	NA	promoter-TSS (NM_010478)	promoter-TSS (NM_010478)	-435	NM_010478	15511	Mm.372314	NM_010478	ENSMUSG00000090877	Hspa1b	Hsp70|Hsp70-1|Hsp70.1|hsp68	heat shock protein 1B	protein-coding
D4_1_peak_1022	chr19	6241350	6241624	+	56	NA	promoter-TSS (NM_194348)	promoter-TSS (NM_194348)	-181	NM_194348	329015	Mm.277384	NM_194348	ENSMUSG00000024773	Atg2a	1810013C15Rik|A830054M12|BC023754|mKIAA0404	autophagy related 2A	protein-coding
D4_1_peak_541	chr13	21753875	21754181	+	56	NA	promoter-TSS (NM_178201)	promoter-TSS (NM_178201)	-95	NM_178201	319187		NM_178201	ENSMUSG00000095217	Hist1h2bn	-	histone cluster 1, H2bn	protein-coding
D4_1_peak_943	chr17	85090309	85090640	+	56	NA	promoter-TSS (NM_001163624)	promoter-TSS (NM_001163624)	-200	NM_001163624	213760	Mm.259035	NM_145984	ENSMUSG00000024127	Prepl	2810457N15Rik|9530014L06Rik|D030028O16Rik|mKIAA0436	prolyl endopeptidase-like	protein-coding
D4_1_peak_1651	chr6	129385337	129385557	+	56	NA	promoter-TSS (NM_027709)	promoter-TSS (NM_027709)	56	NM_027709	71183	Mm.79402	NM_027709	ENSMUSG00000030158	Clec12b	4933425B16Rik	C-type lectin domain family 12, member B	protein-coding
D4_1_peak_551	chr13	23745649	23745970	+	56	NA	promoter-TSS (NM_175664)	promoter-TSS (NM_175664)	-288	NM_175653	319148	Mm.262517	NM_175653	ENSMUSG00000069310	Hist1h3c	H3-143	histone cluster 1, H3c	protein-coding
D4_1_peak_110	chr1	171328885	171329362	+	56	NA	promoter-TSS (NM_001128609)	promoter-TSS (NM_001128609)	-22	NM_001128609	21945	Mm.270139	NM_011615	ENSMUSG00000013973	Dedd	CASP8IP1|DEFT|Dedpro1|FLDED1|KE05	death effector domain-containing	protein-coding
D4_1_peak_1056	chr19	44407950	44408349	+	55	NA	promoter-TSS (NM_009127)	promoter-TSS (NM_009127)	-440	NM_009127	20249	Mm.267377	NM_009127	ENSMUSG00000037071	Scd1	AA589638|AI265570|Scd|Scd-1|ab	stearoyl-Coenzyme A desaturase 1	protein-coding
D4_1_peak_850	chr17	13590991	13591378	+	55	NA	Intergenic	Intergenic	-37090	NR_045436	72578	Mm.46549	NR_045436	ENSMUSG00000038347	2700054A10Rik	-	RIKEN cDNA 2700054A10 gene	ncRNA
D4_1_peak_1377	chr4	122998754	122999172	+	55	NA	intron (NM_001303121, intron 2 of 2)	intron (NM_001303121, intron 2 of 2)	3032	NM_001303121	16918	Mm.1055	NM_008506	ENSMUSG00000028654	Mycl	AW536278|L-myc|Lmyc-1|Lmyc1|Mycl1|bHLHe38	v-myc avian myelocytomatosis viral oncogene lung carcinoma derived	protein-coding
D4_1_peak_1040	chr19	21652827	21653135	+	55	NA	promoter-TSS (NM_025423)	promoter-TSS (NM_025423)	-190	NM_025423	66206	Mm.272430	NM_025423	ENSMUSG00000035171	1110059E24Rik	-	RIKEN cDNA 1110059E24 gene	protein-coding
D4_1_peak_1446	chr5	23433095	23433716	+	55	NA	non-coding (NR_040469, exon 1 of 1)	non-coding (NR_040469, exon 1 of 1)	948	NR_040469	269630	Mm.425231	NR_040469	ENSMUSG00000073147	5031425E22Rik	-	RIKEN cDNA 5031425E22 gene	ncRNA
D4_1_peak_2042	chr9	80164666	80165001	+	55	NA	promoter-TSS (NM_001039546)	promoter-TSS (NM_001039546)	-201	NM_001039546	17920	Mm.4040	NM_008662	ENSMUSG00000033577	Myo6	BC029719|Tlc|sv	myosin VI	protein-coding
D4_1_peak_1098	chr2	30066166	30066413	+	55	NA	promoter-TSS (NM_001204875)	promoter-TSS (NM_001204875)	-185	NM_001204875	56086	Mm.326055	NM_023871	ENSMUSG00000054766	Set	2610030F17Rik|5730420M11Rik|AA407739|I-2PP2A|StF-IT-1|TAF-I	SET nuclear oncogene	protein-coding
D4_1_peak_1579	chr6	53909808	53910013	+	55	NA	intron (NM_001289713, intron 11 of 12)	intron (NM_001289713, intron 11 of 12)	68763	NM_001289714	71287	Mm.158654	NM_027749	ENSMUSG00000052955	Cpvl	4933436L16Rik|HVLP	carboxypeptidase, vitellogenic-like	protein-coding
D4_1_peak_361	chr11	88047334	88047547	+	55	NA	promoter-TSS (NM_001078167)	promoter-TSS (NM_001078167)	67	NM_001078167	110809	Mm.391719	NM_173374	ENSMUSG00000018379	Srsf1	1110054N12Rik|5730507C05Rik|6330415C05Rik|AI482334|AW491331|Asf|Sf2|Sfrs1	serine/arginine-rich splicing factor 1	protein-coding
D4_1_peak_207	chr10	81545182	81545409	+	55	NA	promoter-TSS (NM_010301)	promoter-TSS (NM_010301)	-249	NM_010301	14672	Mm.260925	NM_010301	ENSMUSG00000034781	Gna11	Dsk7|E430025L19	guanine nucleotide binding protein, alpha 11	protein-coding
D4_1_peak_1913	chr8	71570135	71570591	+	55	NA	intron (NM_011977, intron 2 of 13)	intron (NM_011977, intron 2 of 13)	1436	NM_011977	26457	Mm.38165	NM_011977	ENSMUSG00000031808	Slc27a1	FATP1|Fatp	solute carrier family 27 (fatty acid transporter), member 1	protein-coding
D4_1_peak_2101	chrX	75674076	75674448	+	55	NA	Intergenic	Intergenic	90437	NR_029443	74396	Mm.162493	NR_029443	ENSMUSG00000087396	4933407K13Rik	A130080L05Rik	RIKEN cDNA 4933407K13 gene	ncRNA
D4_1_peak_2045	chr9	88482300	88482761	+	55	NA	promoter-TSS (NM_001284328)	promoter-TSS (NM_001284328)	-133	NM_001311113	56403	Mm.260545	NM_019666	ENSMUSG00000032423	Syncrip	2610109K23Rik|4632417O19Rik|GRY-RBP|Nsap1|Nsap1l|hnRNP Q|pp68	synaptotagmin binding, cytoplasmic RNA interacting protein	protein-coding
D4_1_peak_952	chr18	12973362	12973981	+	55	NA	intron (NM_008378, intron 1 of 10)	CpG	1419	NM_008378	16210	Mm.8154	NM_008378	ENSMUSG00000024423	Impact	E430016J11Rik	impact, RWD domain protein	protein-coding
D4_1_peak_38	chr1	75124774	75125239	+	55	NA	TTS (NM_194333)	TTS (NM_194333)	8884	NM_194333	22626	Mm.68157	NM_194333	ENSMUSG00000026205	Slc23a3	SVCT3|Yspl1	solute carrier family 23 (nucleobase transporters), member 3	protein-coding
D4_1_peak_1178	chr2	146512051	146512255	+	55	NA	promoter-TSS (NM_001033348)	promoter-TSS (NM_001033348)	-149	NM_001033348	241694	Mm.222310	NM_001033348	ENSMUSG00000037110	Ralgapa2	A230067G21Rik|AS250|BC053994|RGC2|pp250	Ral GTPase activating protein, alpha subunit 2 (catalytic)	protein-coding
D4_1_peak_1331	chr4	46389182	46389420	+	55	NA	intron (NM_001347095, intron 1 of 4)	CpG	122	NM_029086	74753	Mm.45973	NM_029086	ENSMUSG00000028331	Trmo	5830415F09Rik|AV014846|Nap1	tRNA methyltransferase O	protein-coding
D4_1_peak_680	chr14	64640667	64640932	+	55	NA	Intergenic	Intergenic	-11732	NM_001081177	16554	Mm.23611	NM_001081177	ENSMUSG00000060012	Kif13b	5330429L19Rik|6030414C01|AI429803|C130021D12Rik|GAKIN	kinesin family member 13B	protein-coding
D4_1_peak_274	chr11	28735149	28735437	+	55	NA	Intergenic	Intergenic	-10898	NR_030419	735308		NR_030419	ENSMUSG00000076318	Mir216b	Mirn216b|mir-216b	microRNA 216b	ncRNA
D4_1_peak_146	chr10	37138724	37139246	+	55	NA	promoter-TSS (NM_008538)	promoter-TSS (NM_008538)	-59	NM_008538	17118	Mm.30059	NM_008538	ENSMUSG00000069662	Marcks	Macs|PKCSL	myristoylated alanine rich protein kinase C substrate	protein-coding
D4_1_peak_79	chr1	133397516	133397881	+	54	NA	intron (NM_011439, intron 1 of 13)	intron (NM_011439, intron 1 of 13)	26514	NM_011439	20668	Mm.8575	NM_011439	ENSMUSG00000070643	Sox13	AA407916|AW259412|AW540933|Sox-13	SRY (sex determining region Y)-box 13	protein-coding
D4_1_peak_687	chr14	67008840	67009101	+	54	NA	promoter-TSS (NM_009761)	promoter-TSS (NM_009761)	-93	NM_009761	12177	Mm.29820	NM_009761	ENSMUSG00000022051	Bnip3l	C86132|D14Ertd719e|Nip3L|Nix	BCL2/adenovirus E1B interacting protein 3-like	protein-coding
D4_1_peak_160	chr10	58323182	58323431	+	54	NA	promoter-TSS (NM_026148)	promoter-TSS (NM_026148)	-160	NM_026148	110829	Mm.57734	NM_026148	ENSMUSG00000019920	Lims1	2310016J22Rik|4921524A02Rik|AI507642|AU021743|AW551584|C430041B13Rik|Lims1l|PINCH|PINCH1	LIM and senescent cell antigen-like domains 1	protein-coding
D4_1_peak_493	chr12	80113109	80113337	+	54	NA	promoter-TSS (NM_007564)	promoter-TSS (NM_007564)	-210	NM_007564	12192	Mm.235132	NM_007564	ENSMUSG00000021127	Zfp36l1	AW742437|AW743212|Berg36|Brf1|D530020L18Rik|ERF1|TIS11b|cMG1	zinc finger protein 36, C3H type-like 1	protein-coding
D4_1_peak_1682	chr7	12977859	12978126	+	54	NA	exon (NM_175558, exon 1 of 6)	exon (NM_175558, exon 1 of 6)	144	NM_175558	269870	Mm.62083	NM_175558	ENSMUSG00000033961	Zfp446	A630035I11Rik|A930031C22|AA120513|AV306632	zinc finger protein 446	protein-coding
D4_1_peak_1192	chr2	153161357	153161605	+	54	NA	5' UTR (NM_133847, exon 1 of 18)	5' UTR (NM_133847, exon 1 of 18)	180	NM_133847	99237	Mm.330674	NM_133847	ENSMUSG00000068040	Tm9sf4	AA986553|AU045326|B930079E06|mKIAA0255	transmembrane 9 superfamily protein member 4	protein-coding
D4_1_peak_1667	chr7	3693785	3694207	+	54	NA	promoter-TSS (NM_029934)	promoter-TSS (NM_029934)	386	NM_001164204	66078	Mm.379100	NM_024168	ENSMUSG00000035585	Tsen34	0610027F08Rik|Leng5	tRNA splicing endonuclease subunit 34	protein-coding
D4_1_peak_1601	chr6	86438390	86438593	+	54	NA	promoter-TSS (NM_001243742)	promoter-TSS (NM_001243742)	93	NM_146170	232196	Mm.404040	NM_146170	ENSMUSG00000046679	C87436	-	expressed sequence C87436	protein-coding
D4_1_peak_1747	chr7	41633054	41633777	+	54	NA	promoter-TSS (NM_023363)	promoter-TSS (NM_023363)	-116	NM_023363	67607	Mm.384626	NM_023363	ENSMUSG00000074165	Zfp788	2810426N06Rik|AI256342|AI605193	zinc finger protein 788	protein-coding
D4_1_peak_2033	chr9	65195938	65196524	+	54	NA	Intergenic	Intergenic	-18459	NM_177460	214424	Mm.31129	NM_177460	ENSMUSG00000032392	Parp16	ARTD15|BC055447|C79952|PARP-16	poly (ADP-ribose) polymerase family, member 16	protein-coding
D4_1_peak_467	chr12	44269108	44269379	+	54	NA	promoter-TSS (NM_026164)	promoter-TSS (NM_026164)	89	NM_026164	67452	Mm.54126	NM_026164	ENSMUSG00000036257	Pnpla8	1200006O19Rik|AI467579|Ipla2(gamma)	patatin-like phospholipase domain containing 8	protein-coding
D4_1_peak_1262	chr3	88553101	88553693	+	54	NA	promoter-TSS (NM_033526)	promoter-TSS (NM_033526)	-319	NM_033526	94232	Mm.303059	NM_033526	ENSMUSG00000008604	Ubqln4	A1Up|A1u|AI663987|CIP75|UBIN	ubiquilin 4	protein-coding
D4_1_peak_1380	chr4	126556988	126557231	+	54	NA	5' UTR (NM_175554, exon 1 of 26)	5' UTR (NM_175554, exon 1 of 26)	129	NM_175554	269582	Mm.243962	NM_175554	ENSMUSG00000042489	Clspn	B130025E01|C85083|E130314M08Rik	claspin	protein-coding
D4_1_peak_1960	chr8	121898114	121898492	+	54	NA	intron (NM_011404, intron 1 of 9)	intron (NM_011404, intron 1 of 9)	9383	NM_011404	20539	Mm.22374	NM_011404	ENSMUSG00000040010	Slc7a5	4F2LC|D0H16S474E|LAT1|TA1	solute carrier family 7 (cationic amino acid transporter, y+ system), member 5	protein-coding
D4_1_peak_356	chr11	87443362	87444014	+	54	NA	intron (NM_001199293, intron 2 of 30)	intron (NM_001199293, intron 2 of 30)	16097	NM_001199293	83560	Mm.440758	NM_031386	ENSMUSG00000010342	Tex14	C85585	testis expressed gene 14	protein-coding
D4_1_peak_50	chr1	86359134	86359508	+	54	NA	promoter-TSS (NR_015507)	promoter-TSS (NR_015507)	134	NM_010880	17975	Mm.154378	NM_010880	ENSMUSG00000026234	Ncl	B530004O11Rik|C23|D0Nds28|D1Nds28|Nucl	nucleolin	protein-coding
D4_1_peak_2109	chrX	101332326	101332591	+	54	NA	Intergenic	Intergenic	33279	NM_172932	245537	Mm.121508	NM_172932	ENSMUSG00000031302	Nlgn3	A230085M13Rik|HNL3|NL3	neuroligin 3	protein-coding
D4_1_peak_939	chr17	83514387	83514580	+	54	NA	promoter-TSS (NM_001159529)	promoter-TSS (NM_001159529)	-150	NM_001159529	20463	Mm.30072	NM_009187	ENSMUSG00000024248	Cox7a2l	COX7AR|COX7RP|EB1|SIG-81|SIG81|Silg81	cytochrome c oxidase subunit VIIa polypeptide 2-like	protein-coding
D4_1_peak_892	chr17	35134992	35135700	+	54	NA	promoter-TSS (NM_001252469)	promoter-TSS (NM_001252469)	168	NM_057171	224727	Mm.203962	NM_057171	ENSMUSG00000024392	Bag6	2410045D21Rik|AA408914|BAG-6|Bat3|D17H6S52E|G3|Scythe	BCL2-associated athanogene 6	protein-coding
D4_1_peak_1551	chr5	146221010	146221364	+	54	NA	promoter-TSS (NM_001256087)	promoter-TSS (NM_001256087)	-216	NM_001256085	74132	Mm.26696	NM_028774	ENSMUSG00000029634	Rnf6	1200013I08Rik|5730419H05Rik|AA537053	ring finger protein (C3H2C3 type) 6	protein-coding
D4_1_peak_1028	chr19	7383038	7383412	+	54	NA	promoter-TSS (NM_001033139)	promoter-TSS (NM_001033139)	-199	NM_001167831	68229	Mm.34766	NM_001033139	ENSMUSG00000024970	AI846148	1700105P06Rik	expressed sequence AI846148	protein-coding
D4_1_peak_308	chr11	63898431	63898662	+	54	NA	intron (NM_018805, intron 1 of 1)	intron (NM_018805, intron 1 of 1)	23738	NM_018805	54710	Mm.274426	NM_018805	ENSMUSG00000070407	Hs3st3b1	3-OST-3B|3OST3B1|3Ost3b|AU041882|AW536289|Hs3st3b|m3-OST-3B	heparan sulfate (glucosamine) 3-O-sulfotransferase 3B1	protein-coding
D4_1_peak_168	chr10	76442398	76442737	+	54	NA	exon (NM_001282992, exon 1 of 42)	exon (NM_001282992, exon 1 of 42)	345	NM_008787	18541	Mm.251794	NM_008787	ENSMUSG00000001151	Pcnt	AW476095|C86676|KEN|Pcnt2|kendrin|m239Asp|m275Asp	pericentrin (kendrin)	protein-coding
D4_1_peak_711	chr15	25752873	25753069	+	54	NA	intron (NM_019472, intron 19 of 40)	intron (NM_019472, intron 19 of 40)	-90327	NM_001034851	66270	Mm.25311	NM_025459	ENSMUSG00000022270	Fam134b	1810015C04Rik|AU015349	family with sequence similarity 134, member B	protein-coding
D4_1_peak_1513	chr5	124352370	124352688	+	54	NA	intron (NM_013812, intron 1 of 3)	intron (NM_013812, intron 1 of 3)	2099	NM_013812	13445	Mm.391838	NM_013812	ENSMUSG00000029394	Cdk2ap1	Apc10|Cdkap1|DORC1|Doc1|ST19|doc-1|p12	CDK2 (cyclin-dependent kinase 2)-associated protein 1	protein-coding
D4_1_peak_241	chr10	128525872	128526188	+	54	NA	promoter-TSS (NM_011843)	promoter-TSS (NM_011843)	-171	NM_011843	23943	Mm.66056	NM_011843	ENSMUSG00000025366	Esyt1	Fam62a|Mbc2|vp115	extended synaptotagmin-like protein 1	protein-coding
D4_1_peak_1473	chr5	45857554	45857918	+	54	NA	promoter-TSS (NM_178142)	promoter-TSS (NM_178142)	-196	NM_001163073	209707	Mm.71498	NM_172153	ENSMUSG00000015882	Lcorl	Mlr1	ligand dependent nuclear receptor corepressor-like	protein-coding
D4_1_peak_1686	chr7	15945863	15946085	+	54	NA	exon (NM_133831, exon 1 of 13)	exon (NM_133831, exon 1 of 13)	134	NM_133831	68077	Mm.277634	NM_133831	ENSMUSG00000041560	Gltscr2	5330430H08Rik|9430097C02Rik|AU041936|AW536441|PICT-1|R74911	glioma tumor suppressor candidate region gene 2	protein-coding
D4_1_peak_922	chr17	56997211	56997590	+	54	NA	promoter-TSS (NM_025538)	promoter-TSS (NM_025538)	61	NM_025538	66400	Mm.196150	NM_025538	ENSMUSG00000002661	Alkbh7	2310045B01Rik|2510008E23Rik|Abh7|Spata11	alkB homolog 7	protein-coding
D4_1_peak_668	chr14	55015248	55015510	+	54	NA	promoter-TSS (NM_026890)	promoter-TSS (NM_026890)	-75	NM_026890	68966	Mm.21214	NM_026890	ENSMUSG00000022204	Ngdn	1500001L15Rik|Ngd|neuroguidin	neuroguidin, EIF4E binding protein	protein-coding
D4_1_peak_1820	chr7	111122462	111122734	+	54	NA	promoter-TSS (NR_015573)	promoter-TSS (NR_015573)	77	NR_015573	75479	Mm.381620	NR_015573	ENSMUSG00000110424	1700012D14Rik	-	RIKEN cDNA 1700012D14 gene	ncRNA
D4_1_peak_1508	chr5	123057947	123058204	+	54	NA	Intergenic	CpG	-11059	NM_001347456	74890	Mm.141383	NM_029112	ENSMUSG00000029477	Morn3	4930438O03Rik	MORN repeat containing 3	protein-coding
D4_1_peak_1089	chr2	25983305	25983514	+	54	NA	promoter-TSS (NM_001276361)	promoter-TSS (NM_001276361)	-127	NM_001276359	227634	Mm.36834	NM_001115076	ENSMUSG00000026933	Camsap1	9530003A05Rik|C77823|PRO2405	calmodulin regulated spectrin-associated protein 1	protein-coding
D4_1_peak_1344	chr4	72201023	72201261	+	53	NA	promoter-TSS (NM_001285532)	promoter-TSS (NM_001285532)	-102	NR_027923	68285	Mm.37541	NR_027923		C630043F03Rik	AI851307	RIKEN cDNA C630043F03 gene	ncRNA
D4_1_peak_1000	chr18	80469719	80470061	+	53	NA	promoter-TSS (NM_026295)	promoter-TSS (NM_026295)	-223	NM_026295	67655	Mm.312893	NM_026295	ENSMUSG00000033323	Ctdp1	4930563P03Rik|AW553592	CTD (carboxy-terminal domain, RNA polymerase II, polypeptide A) phosphatase, subunit 1	protein-coding
D4_1_peak_1171	chr2	140170677	140170894	+	53	NA	promoter-TSS (NM_001081090)	promoter-TSS (NM_001081090)	139	NM_027093	69487	Mm.287921	NM_027093	ENSMUSG00000027384	Ndufaf5	2310003L22Rik	NADH dehydrogenase (ubiquinone) complex I, assembly factor 5	protein-coding
D4_1_peak_605	chr13	84626206	84626519	+	53	NA	Intergenic	Intergenic	404066	NR_029419	72745	Mm.295063	NM_175187	ENSMUSG00000035762	Tmem161b	2810446P07Rik|AI843389	transmembrane protein 161B	protein-coding
D4_1_peak_1394	chr4	133910831	133911074	+	53	NA	Intergenic	CpG	-23155	NM_009097	20111	Mm.301827	NM_009097	ENSMUSG00000003644	Rps6ka1	Mapkapk-1a|Rsk|Rsk-1|Rsk1|S6K-alpha-1|p90-Rsk1|p90Rsk1|p90S6K|p90rsk	ribosomal protein S6 kinase polypeptide 1	protein-coding
D4_1_peak_496	chr12	83921831	83922136	+	53	NA	promoter-TSS (NR_073564)	promoter-TSS (NR_073564)	-49	NR_073564	18222	Mm.4390	NM_010949	ENSMUSG00000021224	Numb	Nb	numb homolog (Drosophila)	protein-coding
D4_1_peak_366	chr11	88583353	88583581	+	53	NA	intron (NM_054043, intron 6 of 13)	intron (NM_054043, intron 6 of 13)	-35784	NR_131025	68397	Mm.426889	NR_131025		0610039H22Rik	-	RIKEN cDNA 0610039H22 gene	ncRNA
D4_1_peak_1053	chr19	41980913	41981551	+	53	NA	promoter-TSS (NM_028152)	promoter-TSS (NM_028152)	-96	NM_028152	72199	Mm.218940	NM_028152	ENSMUSG00000025159	Mms19	2410001K24Rik|2610042O15Rik|AI316855|C79368|C86341|Mms19l	MMS19 (MET18 S. cerevisiae)	protein-coding
D4_1_peak_1660	chr6	144154926	144155140	+	53	NA	exon (NM_011444, exon 2 of 15)	exon (NM_011444, exon 2 of 15)	54535	NM_001243163	20678	Mm.1752	NM_011444	ENSMUSG00000041540	Sox5	A730017D01Rik|AI528773	SRY (sex determining region Y)-box 5	protein-coding
D4_1_peak_465	chr12	40222903	40223302	+	53	NA	promoter-TSS (NM_013562)	promoter-TSS (NM_013562)	87	NM_013562	15982	Mm.168	NM_013562	ENSMUSG00000001627	Ifrd1	Ifnl|PC4|Tis7	interferon-related developmental regulator 1	protein-coding
D4_1_peak_1988	chr9	27030204	27030598	+	53	NA	promoter-TSS (NM_178027)	promoter-TSS (NM_178027)	226	NM_178113	78658	Mm.251777	NM_178113	ENSMUSG00000035024	Ncapd3	2810487N22Rik|4632407J06Rik|AI195468|AU018739|B130055D15Rik|mKIAA0056	non-SMC condensin II complex, subunit D3	protein-coding
D4_1_peak_46	chr1	85325312	85325559	+	53	NA	Intergenic	Intergenic	-54869	NM_175219	620078	Mm.386456	NM_175219	ENSMUSG00000052477	C130026I21Rik	4930565N07Rik|OTTMUSG00000029174	RIKEN cDNA C130026I21 gene	protein-coding
D4_1_peak_492	chr12	80062541	80062762	+	53	NA	Intergenic	Intergenic	50362	NM_007564	12192	Mm.235132	NM_007564	ENSMUSG00000021127	Zfp36l1	AW742437|AW743212|Berg36|Brf1|D530020L18Rik|ERF1|TIS11b|cMG1	zinc finger protein 36, C3H type-like 1	protein-coding
D4_1_peak_934	chr17	71002239	71002564	+	53	NA	5' UTR (NM_026064, exon 1 of 4)	5' UTR (NM_026064, exon 1 of 4)	132	NM_026064	67268	Mm.489605	NM_026064	ENSMUSG00000024048	Myl12a	2900073G15Rik|AI838292|C80200	myosin, light chain 12A, regulatory, non-sarcomeric	protein-coding
D4_1_peak_1733	chr7	30094814	30095024	+	53	NA	promoter-TSS (NM_011981)	promoter-TSS (NM_011981)	-157	NM_011981	26466	Mm.195092	NM_011981	ENSMUSG00000049421	Zfp260	AI480997|Ozrf1|PEX1|Zfp63|Znf260	zinc finger protein 260	protein-coding
D4_1_peak_1927	chr8	84104830	84105076	+	53	NA	promoter-TSS (NM_172502)	promoter-TSS (NM_172502)	-191	NM_172502	212123	Mm.260557	NM_172502	ENSMUSG00000037103	Dcaf15	6720484B16	DDB1 and CUL4 associated factor 15	protein-coding
D4_1_peak_1333	chr4	46650214	46650473	+	53	NA	promoter-TSS (NM_198664)	promoter-TSS (NM_198664)	-144	NM_198664	381605	Mm.331595	NM_198664	ENSMUSG00000039813	Tbc1d2	A630005A06Rik|BC022630|Gm1037|PARIS-1|PARIS1	TBC1 domain family, member 2	protein-coding
D4_1_peak_945	chr17	86962593	86963225	+	53	NA	promoter-TSS (NM_145491)	promoter-TSS (NM_145491)	-202	NM_145491	104215	Mm.826	NM_145491	ENSMUSG00000024143	Rhoq	Arhq|TC10A|Tc10	ras homolog family member Q	protein-coding
D4_1_peak_1973	chr9	19621994	19622319	+	53	NA	promoter-TSS (NM_172918)	promoter-TSS (NM_172918)	65	NM_172918	244713	Mm.67366	NM_172918	ENSMUSG00000057551	Zfp317	4932416G03|D230022C05Rik|KRAB9|Zfp67|Zfp75|mszf40	zinc finger protein 317	protein-coding
D4_1_peak_1213	chr2	172370606	172370895	+	53	NA	promoter-TSS (NM_001291185)	promoter-TSS (NM_001291185)	-180	NM_011497	20878	Mm.249363	NM_011497	ENSMUSG00000027496	Aurka	AIRK1|ARK-1|AU019385|AW539821|Ark1|Aurora-A|Ayk1|IAK|IAK1|Stk6	aurora kinase A	protein-coding
D4_1_peak_200	chr10	81105959	81106328	+	53	NA	5' UTR (NM_001347144, exon 1 of 11)	5' UTR (NM_001347144, exon 1 of 11)	228	NM_001347144	26396	Mm.275436	NM_023138	ENSMUSG00000035027	Map2k2	AA589381|MEK2|MK2|Prkmk2	mitogen-activated protein kinase kinase 2	protein-coding
D4_1_peak_464	chr12	38596592	38596820	+	53	NA	intron (NR_045943, intron 1 of 8)	intron (NR_045943, intron 1 of 8)	17815	NR_045943	73867	Mm.78933	NR_045943		4930428E07Rik	-	RIKEN cDNA 4930428E07 gene	ncRNA
D4_1_peak_819	chr16	58408197	58408496	+	53	NA	promoter-TSS (NM_028523)	promoter-TSS (NM_028523)	-189	NM_028523	73379	Mm.373589	NM_028523	ENSMUSG00000035107	Dcbld2	1700055P21Rik|AW146002|CLCP1|Esdn	discoidin, CUB and LCCL domain containing 2	protein-coding
D4_1_peak_405	chr11	102603764	102604384	+	53	NA	promoter-TSS (NM_020510)	promoter-TSS (NM_020510)	-357	NM_020510	57265	Mm.36416	NM_020510	ENSMUSG00000050288	Fzd2	AL033370|AW456835|Fz10|Fzd10|Mfz10|Mfz10a	frizzled class receptor 2	protein-coding
D4_1_peak_1249	chr3	61363734	61364386	+	53	NA	promoter-TSS (NM_028712)	promoter-TSS (NM_028712)	-447	NM_028712	74012	Mm.422674	NM_028712	ENSMUSG00000036894	Rap2b	4021402C18Rik|AA408554	RAP2B, member of RAS oncogene family	protein-coding
D4_1_peak_454	chr12	12942222	12942433	+	53	NA	promoter-TSS (NM_008709)	promoter-TSS (NM_008709)	-491	NM_008709	18109	Mm.16469	NM_008709	ENSMUSG00000037169	Mycn	N-myc|Nmyc|Nmyc-1|Nmyc1|bHLHe37|c-nmyc	v-myc avian myelocytomatosis viral related oncogene, neuroblastoma derived	protein-coding
D4_1_peak_790	chr16	13903054	13903380	+	53	NA	promoter-TSS (NM_053181)	promoter-TSS (NM_053181)	56	NM_001289562	93734	Mm.76554	NM_033564	ENSMUSG00000022679	Mpv17l	M-LP	Mpv17 transgene, kidney disease mutant-like	protein-coding
D4_1_peak_1271	chr3	95819452	95819819	+	53	NA	promoter-TSS (NM_001081293)	promoter-TSS (NM_001081293)	-682	NM_001081293	75137	Mm.196275	NM_028328	ENSMUSG00000028106	Rprd2	2810036A19Rik|4930535B03Rik|6720469I21Rik|AL022841|AL022940|AU021304|BB077382|mKIAA0460	regulation of nuclear pre-mRNA domain containing 2	protein-coding
D4_1_peak_691	chr14	75845022	75845308	+	53	NA	promoter-TSS (NM_009429)	promoter-TSS (NM_009429)	-91	NM_009429	22070	Mm.297482	NM_009429	ENSMUSG00000060126	Tpt1	TCTP|Trt|p21|p23	tumor protein, translationally-controlled 1	protein-coding
D4_1_peak_1498	chr5	115158341	115158845	+	53	NA	promoter-TSS (NM_175403)	promoter-TSS (NM_175403)	-417	NM_175403	109154	Mm.153963	NM_175403	ENSMUSG00000048578	Mlec	2410014A08Rik|AI850530|ESTM19|X83352|mKIAA0152	malectin	protein-coding
D4_1_peak_714	chr15	36727786	36728035	+	52	NA	Intergenic	RMER17C-int|LTR|ERVK	63022	NM_001253807	22631	Mm.3360	NM_011740	ENSMUSG00000022285	Ywhaz	1110013I11Rik|14-3-3zeta|AI596267|AL022924|AU020854	tyrosine 3-monooxygenase/tryptophan 5-monooxygenase activation protein, zeta polypeptide	protein-coding
D4_1_peak_987	chr18	65800189	65800411	+	52	NA	promoter-TSS (NM_025468)	promoter-TSS (NM_025468)	-278	NM_025468	66286	Mm.27800	NM_025468	ENSMUSG00000024516	Sec11c	1810029G24Rik|Sec11l3	SEC11 homolog C, signal peptidase complex subunit	protein-coding
D4_1_peak_173	chr10	79704253	79704781	+	52	NA	5' UTR (NM_001077184, exon 1 of 7)	5' UTR (NM_001077184, exon 1 of 7)	159	NM_009768	12215	Mm.726	NM_009768	ENSMUSG00000023175	Bsg	AI115436|AI325119|CD147|EMMPRIN|HT-7	basigin	protein-coding
D4_1_peak_213	chr10	84917336	84917554	+	52	NA	promoter-TSS (NM_183172)	promoter-TSS (NM_183172)	-168	NM_001013441	237422	Mm.18936	NM_183172	ENSMUSG00000035620	Ric8b	BC051080|Ric-8|Ric-8b	RIC8 guanine nucleotide exchange factor B	protein-coding
D4_1_peak_1580	chr6	54554436	54554649	+	52	NA	intron (NM_027268, intron 1 of 7)	intron (NM_027268, intron 1 of 7)	11840	NM_027268	69938	Mm.41557	NM_027268	ENSMUSG00000019124	Scrn1	2810019K23Rik|6330535A03Rik|AI852905|SES1|mKIAA0193	secernin 1	protein-coding
D4_1_peak_1734	chr7	30169751	30170064	+	52	NA	promoter-TSS (NM_001033540)	promoter-TSS (NM_001033540)	-15	NM_001033540	330503	Mm.434058	NM_001033540	ENSMUSG00000066647	Gm5113	B430201F14|EG330503	predicted gene 5113	protein-coding
D4_1_peak_726	chr15	59314742	59315042	+	52	NA	promoter-TSS (NM_009270)	promoter-TSS (NM_009270)	-200	NM_009270	20775	Mm.296169	NM_009270	ENSMUSG00000022351	Sqle	AI323792	squalene epoxidase	protein-coding
D4_1_peak_1048	chr19	36833676	36834106	+	52	NA	promoter-TSS (NM_001163635)	promoter-TSS (NM_001163635)	-341	NM_001163635	74493	Mm.249310	NM_001163635	ENSMUSG00000024811	Tnks2	5430432P15Rik|AA517131|AI662480|ARTD6|TNKS-2|Tank2	tankyrase, TRF1-interacting ankyrin-related ADP-ribose polymerase 2	protein-coding
D4_1_peak_1639	chr6	122810763	122811153	+	52	NA	Intergenic	Intergenic	-9226	NM_021899	60611	Mm.87142	NM_021899	ENSMUSG00000003154	Foxj2	Fhx	forkhead box J2	protein-coding
D4_1_peak_1379	chr4	126202466	126202887	+	52	NA	promoter-TSS (NM_146153)	promoter-TSS (NM_146153)	34	NM_146153	230753	Mm.29813	NM_146153	ENSMUSG00000043962	Thrap3	9330151F09Rik|B230333E16Rik|Trap150	thyroid hormone receptor associated protein 3	protein-coding
D4_1_peak_2038	chr9	69766471	69766708	+	52	NA	intron (NR_040765, intron 1 of 4)	intron (NR_040765, intron 1 of 4)	5443	NR_040765	319970	Mm.186434	NR_040765	ENSMUSG00000097623	B230323A14Rik	-	RIKEN cDNA B230323A14 gene	ncRNA
D4_1_peak_1334	chr4	48043177	48043519	+	52	NA	Intergenic	CpG	-1957	NM_015743	18124	Mm.247261	NM_015743	ENSMUSG00000028341	Nr4a3	AI573420|CHN|CSMF|MINOR|NOR-1|Nor1|TEC	nuclear receptor subfamily 4, group A, member 3	protein-coding
D4_1_peak_1451	chr5	24842447	24842963	+	52	NA	promoter-TSS (NM_053075)	promoter-TSS (NM_053075)	-344	NM_053075	19744	Mm.319175	NM_053075	ENSMUSG00000028945	Rheb	Rheb1	Ras homolog enriched in brain	protein-coding
D4_1_peak_210	chr10	82354240	82354517	+	52	NA	Intergenic	CpG	-113103	NM_001105557	237411		NM_172789	ENSMUSG00000062931	Zfp938	B230315N10Rik	zinc finger protein 938	protein-coding
D4_1_peak_475	chr12	55836094	55836296	+	52	NA	promoter-TSS (NM_001037756)	promoter-TSS (NM_001037756)	-171	NM_001037756	52592	Mm.24761	NM_027867	ENSMUSG00000012076	Brms1l	0710008O11Rik|AI159718|BRMS1|D12Ertd407e	breast cancer metastasis-suppressor 1-like	protein-coding
D4_1_peak_231	chr10	118141559	118141840	+	52	NA	promoter-TSS (NM_010785)	promoter-TSS (NM_010785)	-88	NM_001162905	17245	Mm.101191	NM_010785	ENSMUSG00000020212	Mdm1	Arrd2|Mdm-1	transformed mouse 3T3 cell double minute 1	protein-coding
D4_1_peak_119	chr1	177441888	177442152	+	52	NA	Intergenic	CpG	-2641	NM_001012330	30928	Mm.330700	NM_013915	ENSMUSG00000063659	Zbtb18	RP58|Zfp238|Znf238	zinc finger and BTB domain containing 18	protein-coding
D4_1_peak_1959	chr8	121841126	121841390	+	51	NA	Intergenic	MMERGLN_LTR|LTR|ERV1	-11689	NM_145605	234825	Mm.209329	NM_145605	ENSMUSG00000040263	Klhdc4	AA408426|AV352552|BC012312|G430025P05Rik	kelch domain containing 4	protein-coding
D4_1_peak_347	chr11	78189584	78189792	+	51	NA	intron (NM_033475, intron 2 of 9)	intron (NM_033475, intron 2 of 9)	940	NM_033475	19376	Mm.275864	NM_033475	ENSMUSG00000002059	Rab34	AI326479|Narr|Rah|Rah1	RAB34, member RAS oncogene family	protein-coding
D4_1_peak_2023	chr9	61361266	61361480	+	51	NA	Intergenic	Intergenic	-10993	NM_001083928	21887	Mm.24255	NM_009389	ENSMUSG00000032280	Tle3	2610103N05Rik|ESG|Grg3a|Grg3b|mKIAA1547	transducin-like enhancer of split 3	protein-coding
D4_1_peak_1102	chr2	30779366	30779581	+	51	NA	Intergenic	Intergenic	22264	NM_198000	73598	Mm.34166	NM_198000	ENSMUSG00000044320	1700001O22Rik	1700113K14Rik|4930549G18Rik	RIKEN cDNA 1700001O22 gene	protein-coding
D4_1_peak_650	chr14	26534777	26535011	+	51	NA	promoter-TSS (NM_032008)	promoter-TSS (NM_032008)	-270	NM_001310445	83997	Mm.36769	NM_032008	ENSMUSG00000021870	Slmap	D330001L02Rik|Miranda|Slap|mKIAA1601	sarcolemma associated protein	protein-coding
D4_1_peak_1382	chr4	127077071	127077337	+	51	NA	promoter-TSS (NM_177462)	promoter-TSS (NM_177462)	-179	NM_001285885	100177	Mm.276096	NM_177462	ENSMUSG00000042408	Zmym6	9330177P20Rik|AI593204|AI661340|D4Wsu24e|Zfp258	zinc finger, MYM-type 6	protein-coding
D4_1_peak_1372	chr4	119108697	119108889	+	51	NA	promoter-TSS (NM_011400)	promoter-TSS (NM_011400)	48	NM_011400	20525	Mm.21002	NM_011400	ENSMUSG00000028645	Slc2a1	Glut-1|Glut1	solute carrier family 2 (facilitated glucose transporter), member 1	protein-coding
D4_1_peak_1884	chr8	26119349	26119555	+	51	NA	promoter-TSS (NM_029965)	promoter-TSS (NM_029965)	72	NM_029965	77733	Mm.291906	NM_029965	ENSMUSG00000013878	Rnf170	6720407G21Rik|AI481227	ring finger protein 170	protein-coding
D4_1_peak_592	chr13	64370025	64370468	+	51	NA	5' UTR (NM_009984, exon 1 of 8)	5' UTR (NM_009984, exon 1 of 8)	274	NM_009984	13039	Mm.930	NM_009984	ENSMUSG00000021477	Ctsl	1190035F06Rik|CatL|Ctsl1|MEP|fs|nkt	cathepsin L	protein-coding
D4_1_peak_674	chr14	61439884	61440217	+	51	NA	promoter-TSS (NM_008466)	promoter-TSS (NM_008466)	-103	NM_008466	16648	Mm.25548	NM_008466	ENSMUSG00000021929	Kpna3	IPOA4	karyopherin (importin) alpha 3	protein-coding
D4_1_peak_1817	chr7	109986452	109986783	+	51	NA	promoter-TSS (NM_153525)	promoter-TSS (NM_153525)	-387	NM_153525	233724	Mm.43212	NM_153525	ENSMUSG00000047554	Tmem41b	1500015G02Rik|1500031M19Rik|AU018901|D7Ertd70e|D7Ertd743e	transmembrane protein 41B	protein-coding
D4_1_peak_1214	chr2	173659507	173659844	+	51	NA	promoter-TSS (NM_024436)	promoter-TSS (NM_024436)	-136	NR_027957	100043911	Mm.260590	NM_001033179	ENSMUSG00000055897	Ppp4r1l-ps	1700007P14Rik|5830403E09Rik|C030010B13Rik|Ppp4r1l	protein phosphatase 4, regulatory subunit 1-like, pseudogene	pseudo
D4_1_peak_1194	chr2	153741093	153741352	+	51	NA	promoter-TSS (NM_007896)	promoter-TSS (NM_007896)	-65	NM_007896	13589	Mm.143877	NM_007896	ENSMUSG00000027479	Mapre1	5530600P05Rik|AI462499|AI504412|AW260097|BIM1p|D2Ertd459e|Eb1	microtubule-associated protein, RP/EB family, member 1	protein-coding
D4_1_peak_13	chr1	36556793	36557093	+	51	NA	5' UTR (NM_001304330, exon 2 of 16)	5' UTR (NM_001304330, exon 2 of 16)	614	NM_001304329	20353	Mm.29558	NM_001126047	ENSMUSG00000026121	Sema4c	AI426163|M-Sema F|Semacl1|Semaf|Semai|sema I	sema domain, immunoglobulin domain (Ig), transmembrane domain (TM) and short cytoplasmic domain, (semaphorin) 4C	protein-coding
D4_1_peak_387	chr11	97883927	97884489	+	51	NA	promoter-TSS (NM_001081435)	promoter-TSS (NM_001081435)	-54	NM_001081435	72973	Mm.245939	NM_001081435	ENSMUSG00000070336	Fbxo47	2900052P03Rik|Gm1562	F-box protein 47	protein-coding
D4_1_peak_874	chr17	28177118	28177357	+	51	NA	promoter-TSS (NM_172617)	promoter-TSS (NM_172617)	-181	NM_172617	224656	Mm.267359	NM_172617	ENSMUSG00000024220	Zfp523	2810027J07|BC025615|Znf76	zinc finger protein 523	protein-coding
D4_1_peak_1106	chr2	32395848	32396148	+	51	NA	5' UTR (NM_133783, exon 1 of 7)	5' UTR (NM_133783, exon 1 of 7)	108	NM_133783	96979	Mm.28048	NM_133783	ENSMUSG00000026820	Ptges2	0610038H10Rik|C79137|Gbf1|Mpges2|Pges2	prostaglandin E synthase 2	protein-coding
D4_1_peak_609	chr13	98815253	98815445	+	51	NA	promoter-TSS (NM_172591)	promoter-TSS (NM_172591)	100	NM_172591	218503	Mm.23928	NM_172591	ENSMUSG00000041685	Fcho2	5832424M12Rik|AA387320	FCH domain only 2	protein-coding
D4_1_peak_619	chr13	111490333	111490575	+	51	NA	promoter-TSS (NM_028487)	promoter-TSS (NM_028487)	-413	NM_001122963	73274	Mm.57286	NM_028487	ENSMUSG00000032745	Gpbp1	1700034P14Rik|AU019836|D230035M11Rik|Gpbp|mGPBP	GC-rich promoter binding protein 1	protein-coding
D4_1_peak_239	chr10	128322300	128322524	+	50	NA	promoter-TSS (NM_019953)	promoter-TSS (NM_019953)	-47	NM_019953	56530	Mm.44220	NM_019953	ENSMUSG00000025381	Cnpy2	5330432A10Rik|AW229003|D10Bwg1546e|Tmem4|Zsig9	canopy FGF signaling regulator 2	protein-coding
D4_1_peak_976	chr18	49755305	49755680	+	50	NA	exon (NM_001170960, exon 1 of 4)	exon (NM_001170960, exon 1 of 4)	109	NM_001170960	68857	Mm.96010	NM_026854	ENSMUSG00000024505	Dtwd2	1190002H09Rik|8030470C17Rik|AI414673|BB115449	DTW domain containing 2	protein-coding
D4_1_peak_1989	chr9	29512205	29512498	+	50	NA	intron (NM_172290, intron 1 of 7)	intron (NM_172290, intron 1 of 7)	450778	NM_172290	235106	Mm.283138	NM_172290	ENSMUSG00000059974	Ntm	6230410L23Rik|B230210G24Rik|Hnt|Igdcc2|R75390	neurotrimin	protein-coding
D4_1_peak_1876	chr8	19707322	19707715	+	50	NA	Intergenic	Intergenic	-22058	NM_001039553	626415	Mm.425517	NM_001039553	ENSMUSG00000096265	4930467E23Rik	ENSMUSG00000074453|OTTMUSG00000018948|TSAP	RIKEN cDNA 4930467E23 gene	protein-coding
D4_1_peak_1327	chr4	43045748	43046137	+	50	NA	intron (NR_045567, intron 1 of 7)	intron (NR_045567, intron 1 of 7)	278	NM_172691	230088	Mm.260162	NM_172691	ENSMUSG00000036002	Fam214b	B230312A22Rik	family with sequence similarity 214, member B	protein-coding
D4_1_peak_345	chr11	78115437	78115705	+	50	NA	intron (NM_001346762, intron 1 of 2)	intron (NM_001346762, intron 1 of 2)	20898	NM_145430	216971	Mm.119387	NM_145430	ENSMUSG00000037750	Fam222b	9630020I17Rik	family with sequence similarity 222, member B	protein-coding
D4_1_peak_1011	chr19	5088064	5088481	+	50	NA	promoter-TSS (NM_026553)	promoter-TSS (NM_026553)	-266	NM_026553	68090	Mm.44202	NM_026553	ENSMUSG00000024875	Yif1a	5330422J23Rik|54TM|Yif1|Yif1p	Yip1 interacting factor homolog A (S. cerevisiae)	protein-coding
D4_1_peak_791	chr16	14159404	14159904	+	50	NA	promoter-TSS (NR_030252)	promoter-TSS (NR_030252)	28	NR_030252	723916		NR_030252	ENSMUSG00000070074	Mir484	Mirn484|mir-484|mmu-mir-484	microRNA 484	ncRNA
D4_1_peak_1836	chr7	127232750	127232980	+	50	NA	promoter-TSS (NM_146201)	promoter-TSS (NM_146201)	265	NR_030674	100043580	Mm.482209	NR_030674	ENSMUSG00000000486	Gm4532	-	predicted gene 4532	ncRNA
D4_1_peak_260	chr11	11941327	11941654	+	50	NA	intron (NM_001177629, intron 10 of 15)	intron (NM_001177629, intron 10 of 15)	-43346	NM_001190448	13195	Mm.12906	NM_016672	ENSMUSG00000020182	Ddc	Aadc	dopa decarboxylase	protein-coding
D4_1_peak_507	chr12	91588254	91588448	+	50	NA	intron (NM_175335, intron 1 of 8)	CpG	1298	NM_031391	83602	Mm.275728	NM_031391	ENSMUSG00000020962	Gtf2a1	6330549H03Rik|AA536742|AA959775|AW060250|TfIIAa/b|Tfiia1	general transcription factor II A, 1	protein-coding
D4_1_peak_1883	chr8	25016979	25017257	+	50	NA	promoter-TSS (NM_007404)	promoter-TSS (NM_007404)	-93	NM_027194	69742	Mm.28626	NM_027194	ENSMUSG00000031556	Tm2d2	2410018G23Rik|Blp1	TM2 domain containing 2	protein-coding
D4_1_peak_1203	chr2	158028502	158028739	+	50	NA	5' UTR (NM_027434, exon 1 of 7)	5' UTR (NM_027434, exon 1 of 7)	123	NM_001291136	70470	Mm.290810	NM_027434	ENSMUSG00000027651	Rprd1b	2610304G08Rik|2810446G03Rik|Crept	regulation of nuclear pre-mRNA domain containing 1B	protein-coding
D4_1_peak_864	chr17	24527945	24528138	+	50	NA	promoter-TSS (NR_045289)	promoter-TSS (NR_045289)	-103	NM_153792	224619	Mm.275150	NM_153792	ENSMUSG00000052752	Traf7	RFWD1	TNF receptor-associated factor 7	protein-coding
D4_1_peak_58	chr1	91540441	91540722	+	50	NA	promoter-TSS (NM_001039126)	promoter-TSS (NM_001039126)	16	NM_001039126	65247	Mm.234152	NM_023046	ENSMUSG00000026311	Asb1	1700029O08Rik|1700054C17Rik|AI426616|AI851378|mKIAA1146	ankyrin repeat and SOCS box-containing 1	protein-coding
D4_1_peak_1305	chr3	145924104	145924356	+	50	NA	promoter-TSS (NM_009740)	promoter-TSS (NM_009740)	-32	NM_009740	12042	Mm.239141	NM_009740	ENSMUSG00000028191	Bcl10	AI132454|BCL-10|C81403|CARMEN|CIPER|CLAP|ME10|cE10	B cell leukemia/lymphoma 10	protein-coding
D4_1_peak_97	chr1	156997307	156997548	+	50	NA	Intergenic	Intergenic	-57801	NM_023884	78255	Mm.28376	NM_023884	ENSMUSG00000026594	Ralgps2	1810020P17Rik|2210408F11Rik|4921528G01Rik|9130014M22Rik|AU043409|AW046161	Ral GEF with PH domain and SH3 binding motif 2	protein-coding
D4_1_peak_634	chr14	18270851	18271204	+	50	NA	promoter-TSS (NM_025586)	promoter-TSS (NM_025586)	-41	NM_025586	66480	Mm.2050	NM_025586	ENSMUSG00000012405	Rpl15	2510008H07Rik	ribosomal protein L15	protein-coding
D4_1_peak_2063	chr9	108587683	108587957	+	50	NA	intron (NM_028944, intron 2 of 8)	intron (NM_028944, intron 2 of 8)	-9150	NM_031392	83669	Mm.335454	NM_031392	ENSMUSG00000066357	Wdr6	mWDR6	WD repeat domain 6	protein-coding
D4_1_peak_873	chr17	26939374	26939764	+	50	NA	promoter-TSS (NM_026307)	promoter-TSS (NM_026307)	-31	NM_026307	67675	Mm.439919	NM_026307	ENSMUSG00000024194	Cuta	0610039D01Rik|1810022E02Rik|1810060C03Rik|2700094G22Rik|AI326454	cutA divalent cation tolerance homolog	protein-coding
D4_1_peak_1776	chr7	45923240	45923475	+	50	NA	Intergenic	Intergenic	-1931	NM_010129	13732	Mm.20829	NM_010129	ENSMUSG00000040212	Emp3	H-4|H4|HNMP-1|MI-35|Ymp	epithelial membrane protein 3	protein-coding
D4_1_peak_310	chr11	68274113	68274575	+	50	NA	intron (NM_008744, intron 3 of 6)	intron (NM_008744, intron 3 of 6)	53452	NR_105833	102465219		NR_105833	ENSMUSG00000099174	Mir6406	Gm27981|mmu-mir-6406	microRNA 6406	ncRNA
D4_1_peak_1715	chr7	27178592	27178956	+	50	NA	TTS (NM_019394)	TTS (NM_019394)	109	NM_029391	19342	Mm.482114	NM_029391	ENSMUSG00000053291	Rab4b	1500031G17Rik	RAB4B, member RAS oncogene family	protein-coding
D4_1_peak_1782	chr7	66689727	66690179	+	50	NA	promoter-TSS (NR_003961)	promoter-TSS (NR_003961)	64	NM_152815	72635	Mm.289796	NM_152815	ENSMUSG00000053091	Lins1	2700083B01Rik|AW547219|Lins|Lins2|Wins2	lines homolog 1	protein-coding
D4_1_peak_642	chr14	22168412	22168802	+	50	NA	intron (NM_028275, intron 2 of 6)	CT-rich|Low_complexity|Low_complexity	148895	NM_028275	76633	Mm.489898	NM_028275	ENSMUSG00000063458	1700112E06Rik	2700009F18Rik	RIKEN cDNA 1700112E06 gene	protein-coding
D4_1_peak_2072	chr9	118040339	118040744	+	50	NA	promoter-TSS (NM_013727)	promoter-TSS (NM_013727)	19	NM_013727	27215	Mm.92705	NM_013727	ENSMUSG00000039285	Azi2	AA410145|AZ2	5-azacytidine induced gene 2	protein-coding
D4_1_peak_1555	chr5	150665641	150665839	+	50	NA	promoter-TSS (NM_201369)	promoter-TSS (NM_201369)	-128	NM_201369	381695	Mm.246934	NM_201369	ENSMUSG00000029655	N4bp2l2	2700092H06Rik|zag1	NEDD4 binding protein 2-like 2	protein-coding
D4_1_peak_1636	chr6	120665728	120665951	+	50	NA	promoter-TSS (NM_001128151)	promoter-TSS (NM_001128151)	-582	NM_001128151	330409	Mm.333357	NM_001128151	ENSMUSG00000071226	Cecr2	2610101O16Rik|2810409N01Rik|Gtl4|mKIAA1740	cat eye syndrome chromosome region, candidate 2	protein-coding
D4_1_peak_233	chr10	122097242	122097516	+	50	NA	promoter-TSS (NM_153059)	promoter-TSS (NM_153059)	-277	NM_153059	216395	Mm.236764	NM_153059	ENSMUSG00000034620	Tmem5	6330415D21Rik	transmembrane protein 5	protein-coding
D4_1_peak_1948	chr8	106337893	106338214	+	50	NA	promoter-TSS (NM_021491)	promoter-TSS (NM_021491)	-65	NM_021491	58994	Mm.23298	NM_021491	ENSMUSG00000031906	Smpd3	4631433G07Rik|AI427456|AW537966|fro|nSMase2	sphingomyelin phosphodiesterase 3, neutral	protein-coding
D4_1_peak_123	chr1	178318324	178319065	+	50	NA	promoter-TSS (NM_025511)	promoter-TSS (NM_025511)	-459	NM_025511	66359	Mm.489720	NM_025511	ENSMUSG00000026500	Cox20	2310005N03Rik|Fam36a	COX20 Cox2 chaperone	protein-coding
D4_1_peak_661	chr14	52019811	52020580	+	50	NA	promoter-TSS (NM_001253694)	promoter-TSS (NM_001253694)	-482	NM_001253694	69890	Mm.475652	NM_027248	ENSMUSG00000049295	Zfp219	2010302A17Rik	zinc finger protein 219	protein-coding
D4_1_peak_1895	chr8	64733632	64733876	+	50	NA	promoter-TSS (NM_025436)	promoter-TSS (NM_025436)	-176	NM_025436	66234	Mm.30119	NM_025436	ENSMUSG00000031604	Msmo1	1500001G16Rik|C78600|DESP4|ERG25|Sc4mol	methylsterol monoxygenase 1	protein-coding
D4_1_peak_351	chr11	83472599	83473050	+	49	NA	promoter-TSS (NM_027427)	promoter-TSS (NM_027427)	-284	NM_027427	70439	Mm.181050	NM_027427	ENSMUSG00000020680	Taf15	2610111C21Rik|68kDa|TAFII68|Taf2n	TATA-box binding protein associated factor 15	protein-coding
D4_1_peak_332	chr11	70432231	70432609	+	49	NA	promoter-TSS (NM_001271358)	promoter-TSS (NM_001271358)	-160	NM_145429	216869	Mm.203747	NM_145429	ENSMUSG00000060216	Arrb2	AI326910|AW122872	arrestin, beta 2	protein-coding
D4_1_peak_2097	chrX	73786653	73786944	+	49	NA	promoter-TSS (NM_008323)	promoter-TSS (NM_008323)	99	NM_008323	15929	Mm.14825	NM_008323	ENSMUSG00000002010	Idh3g	-	isocitrate dehydrogenase 3 (NAD+), gamma	protein-coding
D4_1_peak_1076	chr2	3332417	3332975	+	49	NA	promoter-TSS (NM_001013376)	promoter-TSS (NM_001013376)	-68	NM_001013376	227522	Mm.293948	NM_001013376	ENSMUSG00000049950	Rpp38	C330006A15Rik	ribonuclease P/MRP 38 subunit	protein-coding
D4_1_peak_1268	chr3	95015370	95016159	+	49	NA	promoter-TSS (NM_030074)	promoter-TSS (NM_030074)	-526	NM_030074	78266	Mm.389478	NM_030074	ENSMUSG00000019338	Zfp687	4931408L03Rik|Znf687|mKIAA1441	zinc finger protein 687	protein-coding
D4_1_peak_1864	chr7	143829669	143830089	+	49	NA	intron (NM_007856, intron 1 of 8)	intron (NM_007856, intron 1 of 8)	6712	NM_007856	13360	Mm.249342	NM_007856	ENSMUSG00000058454	Dhcr7	AA409147	7-dehydrocholesterol reductase	protein-coding
D4_1_peak_721	chr15	50736128	50736370	+	49	NA	intron (NM_001310481, intron 4 of 5)	intron (NM_001310481, intron 4 of 5)	152800	NM_001310485	83925	Mm.30466	NM_032000	ENSMUSG00000038679	Trps1	AI115454|AI447310|D15Ertd586e	trichorhinophalangeal syndrome I (human)	protein-coding
D4_1_peak_540	chr13	21734556	21734894	+	49	NA	promoter-TSS (NM_178210)	promoter-TSS (NM_178210)	-309	NM_178210	319159		NM_178210	ENSMUSG00000067455	Hist1h4j	-	histone cluster 1, H4j	protein-coding
D4_1_peak_1418	chr4	146167273	146167519	+	49	NA	intron (NM_001177546, intron 2 of 4)	intron (NM_001177546, intron 2 of 4)	9706	NM_001177545	667666	Mm.459230	NM_001177545	ENSMUSG00000066007	Zfp600	Gm13164|OTTMUSG00000010694	zinc finger protein 600	protein-coding
D4_1_peak_1593	chr6	82652590	82652935	+	49	NA	exon (NM_025882, exon 1 of 4)	exon (NM_025882, exon 1 of 4)	103	NM_025882	66979	Mm.195753	NM_025882	ENSMUSG00000030042	Pole4	2400007P05Rik|5830430F06Rik	polymerase (DNA-directed), epsilon 4 (p12 subunit)	protein-coding
D4_1_peak_1919	chr8	78820847	78821086	+	49	NA	intron (NM_001191004, intron 1 of 4)	CpG	186	NM_001191004	78651	Mm.28694	NM_030145	ENSMUSG00000031683	Lsm6	1500031N17Rik|2410088K19Rik|AI747288	LSM6 homolog, U6 small nuclear RNA and mRNA degradation associated	protein-coding
D4_1_peak_2084	chrX	7789708	7789968	+	49	NA	promoter-TSS (NM_001290455)	promoter-TSS (NM_001290455)	-155	NM_001290455	54645	Mm.194811	NM_207670	ENSMUSG00000031153	Gripap1	AI854681|DXImx47e|GRASP-1|Sfc10|mKIAA1167	GRIP1 associated protein 1	protein-coding
D4_1_peak_1721	chr7	27474597	27474789	+	49	NA	intron (NM_133210, intron 1 of 1)	intron (NM_133210, intron 1 of 1)	853	NM_133210	170742	Mm.200120	NM_133210	ENSMUSG00000055200	Sertad3	AW124805|D1Mgi51|Rbt1|Sei3	SERTA domain containing 3	protein-coding
D4_1_peak_1491	chr5	103778434	103778668	+	49	NA	intron (NM_001080798, intron 1 of 19)	intron (NM_001080798, intron 1 of 19)	23978	NM_001080798	17355	Mm.6949	NM_133919	ENSMUSG00000029313	Aff1	9630032B01Rik|AW319193|Af4|Mllt2h|Rob	AF4/FMR2 family, member 1	protein-coding
D4_1_peak_1278	chr3	97768037	97768325	+	49	NA	promoter-TSS (NM_178080)	promoter-TSS (NM_178080)	-167	NM_178080	83679	Mm.129840	NM_031401	ENSMUSG00000038170	Pde4dip	4732458A06Rik|9430063L05Rik|C87016|D130016K21Rik|D3Bwg1078e|Usmg4|mKIAA0454	phosphodiesterase 4D interacting protein (myomegalin)	protein-coding
D4_1_peak_461	chr12	31499591	31499819	+	49	NA	promoter-TSS (NM_001253847)	promoter-TSS (NM_001253847)	-89	NM_134048	104836	Mm.273270	NM_134048	ENSMUSG00000020659	Cbll1	AI467391|Hakai|c-Cbl-like	Casitas B-lineage lymphoma-like 1	protein-coding
D4_1_peak_215	chr10	85045239	85045442	+	49	NA	Intergenic	Intergenic	57155	NM_010214	14202	Mm.46163	NM_010214	ENSMUSG00000050035	Fhl4	-	four and a half LIM domains 4	protein-coding
D4_1_peak_1248	chr3	57735752	57736010	+	49	NA	promoter-TSS (NM_011883)	promoter-TSS (NM_011883)	-181	NM_011883	24017	Mm.274360	NM_011883	ENSMUSG00000036503	Rnf13	2010001H16Rik|Rzf	ring finger protein 13	protein-coding
D4_1_peak_880	chr17	33890615	33890903	+	49	NA	promoter-TSS (NM_001195298)	promoter-TSS (NM_001195298)	-126	NM_001195298	100502766	Mm.335713	NM_001195298	ENSMUSG00000079553	Kifc1	100042970|Gm4137|HSET|KNSL2|Kifc5a|Knsl2a|Tctex-7|Tctex-7A|Tctex7|Tctex7a	kinesin family member C1	protein-coding
D4_1_peak_1062	chr19	46761381	46761790	+	49	NA	promoter-TSS (NM_001102471)	promoter-TSS (NM_001102471)	-24	NM_001102471	94219	Mm.306903	NM_033569	ENSMUSG00000064105	Cnnm2	AU015877|AW048635|Acdp2|Clp2	cyclin M2	protein-coding
D4_1_peak_1599	chr6	85451328	85451961	+	49	NA	promoter-TSS (NM_001163427)	promoter-TSS (NM_001163427)	139	NM_007638	12468	Mm.289900	NM_007638	ENSMUSG00000030007	Cct7	AA408524|AL022769|Ccth|Cctz	chaperonin containing Tcp1, subunit 7 (eta)	protein-coding
D4_1_peak_2010	chr9	49962159	49962634	+	49	NA	Intergenic	Intergenic	-163003	NM_001311065	17967	Mm.4974	NM_010875	ENSMUSG00000039542	Ncam1	CD56|E-NCAM|NCAM-1|Ncam	neural cell adhesion molecule 1	protein-coding
D4_1_peak_1647	chr6	125145182	125145388	+	49	NA	promoter-TSS (NM_001039669)	promoter-TSS (NM_001039669)	61	NR_126495	320678	Mm.129415	NM_178787	ENSMUSG00000038271	Iffo1	4733401N06Rik|A930037G23Rik|HOM-TES-103|Iffo	intermediate filament family orphan 1	protein-coding
D4_1_peak_993	chr18	74778837	74779135	+	49	NA	promoter-TSS (NR_028560)	promoter-TSS (NR_028560)	-226	NM_177470	52538	Mm.245724	NM_177470	ENSMUSG00000036880	Acaa2	0610011L04Rik|AI255831|AI265397|D18Ertd240e	acetyl-Coenzyme A acyltransferase 2 (mitochondrial 3-oxoacyl-Coenzyme A thiolase)	protein-coding
D4_1_peak_2105	chrX	85573651	85573928	+	49	NA	promoter-TSS (NM_025729)	promoter-TSS (NM_025729)	-233	NM_025729	66724	Mm.119646	NM_025729	ENSMUSG00000035476	Tab3	4921526G09Rik|Map3k7ip3|mKIAA4135	TGF-beta activated kinase 1/MAP3K7 binding protein 3	protein-coding
D4_1_peak_1340	chr4	57956323	57956740	+	49	NA	promoter-TSS (NM_011660)	promoter-TSS (NM_011660)	-120	NM_011660	22166	Mm.260618	NM_011660	ENSMUSG00000028367	Txn1	ADF|AW550880|Trx1|Txn	thioredoxin 1	protein-coding
D4_1_peak_1878	chr8	20122178	20122526	+	49	NA	Intergenic	CpG	175080	NR_030708	547150	Mm.359054	NR_030708	ENSMUSG00000071796	6820431F20Rik	-	cadherin 11 pseudogene	pseudo
D4_1_peak_2110	chrX	102119119	102119375	+	49	NA	promoter-TSS (NM_027181)	promoter-TSS (NM_027181)	-218	NM_027181	69713	Mm.371635	NM_027181	ENSMUSG00000079480	Pin4	2410002I22Rik|EPVH|Par14	protein (peptidyl-prolyl cis/trans isomerase) NIMA-interacting, 4 (parvulin)	protein-coding
D4_1_peak_2096	chrX	73716315	73716674	+	49	NA	promoter-TSS (NM_012060)	promoter-TSS (NM_012060)	-103	NM_007435	11666	Mm.365	NM_007435	ENSMUSG00000031378	Abcd1	ALDP|Ald|Aldgh	ATP-binding cassette, sub-family D (ALD), member 1	protein-coding
D4_1_peak_523	chr12	113000793	113001041	+	49	NA	promoter-TSS (NM_028193)	promoter-TSS (NM_028193)	-296	NM_028193	72308	Mm.196721	NM_028193	ENSMUSG00000011158	Brf1	2510002F24Rik|GTF3B|TAF3C|TAFIII90|TFIIIB90|mTFIIIB90	BRF1, RNA polymerase III transcription initiation factor 90 kDa subunit	protein-coding
D4_1_peak_692	chr14	76414599	76414832	+	49	NA	promoter-TSS (NM_001310646)	promoter-TSS (NM_001310646)	-246	NM_001310646	21807	Mm.153272	NM_009366	ENSMUSG00000022010	Tsc22d1	AA589566|AW105905|Egr5|TSC-22|Tgfb1i4|Tsc|Tsc22	TSC22 domain family, member 1	protein-coding
D4_1_peak_1880	chr8	20557831	20558024	+	49	NA	Intergenic	CpG	-57000	NM_001270553	100861668	Mm.491087	NM_001270553	ENSMUSG00000095294	Gm21119	-	predicted gene, 21119	protein-coding
D4_1_peak_980	chr18	54506495	54506900	+	49	NA	Intergenic	Intergenic	84402	NR_040338	77433	Mm.159919	NR_040338		Redrum	9430076G02Rik	Redrum, erythroid developmental long intergenic non-protein coding transcript	ncRNA
D4_1_peak_2030	chr9	64179318	64179555	+	49	NA	TTS (NM_024212)	TTS (NM_024212)	139	NM_183316	330959	Mm.24082	NM_183316	ENSMUSG00000032398	Snapc5	2010103A03Rik	small nuclear RNA activating complex, polypeptide 5	protein-coding
D4_1_peak_837	chr16	96127815	96128115	+	49	NA	promoter-TSS (NM_008251)	promoter-TSS (NM_008251)	-240	NM_008251	15312	Mm.2756	NM_008251	ENSMUSG00000040681	Hmgn1	HMG-14|Hmg14	high mobility group nucleosomal binding domain 1	protein-coding
D4_1_peak_995	chr18	77560412	77560611	+	49	NA	intron (NM_001164504, intron 1 of 7)	intron (NM_001164504, intron 1 of 7)	4625	NM_001164504	225743	Mm.23293	NM_001164504	ENSMUSG00000025427	Rnf165	2900024M11Rik|AI427432|Akd2|Ark2c|G630064H08Rik|Gm96	ring finger protein 165	protein-coding
D4_1_peak_845	chr17	6961346	6961553	+	49	NA	promoter-TSS (NM_147155)	promoter-TSS (NM_147155)	-293	NM_147155	380608	Mm.371734	NM_147155	ENSMUSG00000052031	Tagap1	2610315E15Rik|AA415005|FKSG15	T cell activation GTPase activating protein 1	protein-coding
D4_1_peak_722	chr15	55265765	55266142	+	48	NA	Intergenic	Intergenic	-41797	NM_181277	12818	Mm.297859	NM_181277	ENSMUSG00000022371	Col14a1	5730412L22Rik|AW108078	collagen, type XIV, alpha 1	protein-coding
D4_1_peak_1833	chr7	126861964	126862347	+	48	NA	promoter-TSS (NM_153580)	promoter-TSS (NM_153580)	183	NM_172746	233876	Mm.363427	NM_172746	ENSMUSG00000042606	Hirip3	B130036O03|C86302	HIRA interacting protein 3	protein-coding
D4_1_peak_719	chr15	44619153	44619501	+	48	NA	promoter-TSS (NM_019480)	promoter-TSS (NM_019480)	-314	NM_019480	55960	Mm.287896	NM_019480	ENSMUSG00000022339	Ebag9	AI835379|Rcas1	estrogen receptor-binding fragment-associated gene 9	protein-coding
D4_1_peak_503	chr12	87266432	87266666	+	48	NA	promoter-TSS (NM_001142580)	promoter-TSS (NM_001142580)	-179	NM_146036	217737	Mm.22626	NM_146036	ENSMUSG00000021037	Ahsa1	BC023857|p38	AHA1, activator of heat shock protein ATPase 1	protein-coding
D4_1_peak_710	chr15	13212416	13213141	+	48	NA	Intergenic	Intergenic	-39103	NM_007666	12563	Mm.57048	NM_007666	ENSMUSG00000039385	Cdh6	cad6	cadherin 6	protein-coding
D4_1_peak_973	chr18	42877604	42877831	+	48	NA	intron (NM_028392, intron 1 of 8)	(CA)n|Simple_repeat|Simple_repeat	21789	NR_073583	72930	Mm.26134	NM_027531	ENSMUSG00000024500	Ppp2r2b	2900026H06Rik|6330404L05Rik|E130009M08Rik|PP2A-PR55B|PR55-BETA|SCA12	protein phosphatase 2, regulatory subunit B, beta	protein-coding
D4_1_peak_10	chr1	34439454	34439803	+	48	NA	promoter-TSS (NM_178601)	promoter-TSS (NM_178601)	44	NM_027159	69668	Mm.379170	NM_027159	ENSMUSG00000042111	Ccdc115	2310061I09Rik|Ccp1	coiled-coil domain containing 115	protein-coding
D4_1_peak_753	chr15	81585129	81585628	+	48	NA	promoter-TSS (NM_177821)	promoter-TSS (NM_177821)	-836	NM_177821	328572	Mm.258397	NM_177821	ENSMUSG00000055024	Ep300	A430090G16|A730011L11|KAT3B|p300|p300 HAT	E1A binding protein p300	protein-coding
D4_1_peak_1930	chr8	84989737	84990512	+	48	NA	promoter-TSS (NM_001167991)	promoter-TSS (NM_001167991)	-471	NM_133255	170833	Mm.247775	NM_133255	ENSMUSG00000052566	Hook2	A630054I03Rik	hook microtubule tethering protein 2	protein-coding
D4_1_peak_1161	chr2	128125756	128125957	+	48	NA	promoter-TSS (NM_009754)	promoter-TSS (NM_009754)	-182	NM_009754	12125	Mm.141083	NM_009754	ENSMUSG00000027381	Bcl2l11	1500006F24Rik|Bim|Bod|bcl2-L-11	BCL2-like 11 (apoptosis facilitator)	protein-coding
D4_1_peak_2090	chrX	13280762	13280966	+	48	NA	promoter-TSS (NM_010028)	promoter-TSS (NM_010028)	-158	NM_010028	13205	Mm.289662	NM_010028	ENSMUSG00000000787	Ddx3x	D1Pas1-rs2|Ddx3|Fin14	DEAD/H (Asp-Glu-Ala-Asp/His) box polypeptide 3, X-linked	protein-coding
D4_1_peak_2021	chr9	59578029	59578342	+	48	NA	promoter-TSS (NM_175235)	promoter-TSS (NM_175235)	-152	NM_175235	76183	Mm.265415	NM_175235	ENSMUSG00000032297	Celf6	6330569O16Rik|Brunol6	CUGBP, Elav-like family member 6	protein-coding
D4_1_peak_1117	chr2	45031905	45032132	+	48	NA	intron (NM_001289521, intron 1 of 8)	(GAAA)n|Simple_repeat|Simple_repeat	-8841	NR_039591	100628598		NR_039591	ENSMUSG00000092679	Mir5129	mir-5129|mmu-mir-5129|mu-mir-5129	microRNA 5129	ncRNA
D4_1_peak_1485	chr5	93093160	93093371	+	48	NA	promoter-TSS (NM_001310669)	promoter-TSS (NM_001310669)	-151	NM_001009818	52398	Mm.394184	NM_001009818	ENSMUSG00000058013	Sept11	6230410I01Rik|AW548875|D5Ertd606e	septin 11	protein-coding
D4_1_peak_1371	chr4	119073211	119073749	+	48	NA	Intergenic	Intergenic	-4369	NR_131914	433751	Mm.224312	NR_131914	ENSMUSG00000066060	Gm12866	OTTMUSG00000008833	predicted gene 12866	ncRNA
D4_1_peak_41	chr1	77502493	77502933	+	48	NA	intron (NM_007936, intron 3 of 17)	intron (NM_007936, intron 3 of 17)	-5945	NR_105770	102465180		NR_105770	ENSMUSG00000099141	Mir6352	Gm27481|mmu-mir-6352	microRNA 6352	ncRNA
D4_1_peak_947	chr17	88066193	88066489	+	48	NA	Intergenic	Intergenic	-1056	NM_001081034	225055	Mm.386857	NM_001081034	ENSMUSG00000005371	Fbxo11	C80048|Jf	F-box protein 11	protein-coding
D4_1_peak_884	chr17	34025668	34026004	+	48	NA	promoter-TSS (NR_029800)	promoter-TSS (NR_029800)	-744	NR_029800	723823		NR_029800	ENSMUSG00000065555	Mir219a-1	Mir219-1|Mirn219-1|mir-219a-1|mmu-mir-219a-1	microRNA 219a-1	ncRNA
D4_1_peak_1768	chr7	45367073	45367648	+	48	NA	promoter-TSS (NM_029741)	promoter-TSS (NM_029741)	127	NR_027802	50994	Mm.389897	NM_016664	ENSMUSG00000091510	Mtag2	MAG	metastasis associated gene 2	ncRNA
D4_1_peak_653	chr14	29978407	29978657	+	48	NA	exon (NM_027493, exon 1 of 13)	exon (NM_027493, exon 1 of 13)	195	NM_027493	56249	Mm.215110	NM_027493	ENSMUSG00000015971	Actr8	5730542K05Rik|ARP8	ARP8 actin-related protein 8	protein-coding
D4_1_peak_1845	chr7	128237972	128238532	+	48	NA	promoter-TSS (NM_177001)	promoter-TSS (NM_177001)	-221	NM_177001	100043133	Mm.183647	NM_177001	ENSMUSG00000062944	9130023H24Rik	GLI4	RIKEN cDNA 9130023H24 gene	protein-coding
D4_1_peak_656	chr14	32085056	32085656	+	48	NA	promoter-TSS (NM_145460)	promoter-TSS (NM_145460)	-70	NR_104305	105638	Mm.2519	NM_172254	ENSMUSG00000021905	Dph3	DELGIP1|DelgipP1|Desr1|KTI11|Zcsl2	diphthamine biosynthesis 3	protein-coding
D4_1_peak_552	chr13	23752004	23752254	+	48	NA	promoter-TSS (NM_178203)	promoter-TSS (NM_178203)	-251	NM_178203	319150		NM_178203	ENSMUSG00000069267	Hist1h3b	H3-53	histone cluster 1, H3b	protein-coding
D4_1_peak_444	chr11	120824312	120824910	+	48	NA	promoter-TSS (NM_007988)	promoter-TSS (NM_007988)	-64	NM_007988	14104	Mm.236443	NM_007988	ENSMUSG00000025153	Fasn	A630082H08Rik|FAS	fatty acid synthase	protein-coding
D4_1_peak_1996	chr9	37093226	37093479	+	47	NA	intron (NM_148950, intron 1 of 11)	intron (NM_148950, intron 1 of 11)	53970	NM_001029838	208076	Mm.260335	NM_148950	ENSMUSG00000035934	Pknox2	D230005H23Rik|Prep2	Pbx/knotted 1 homeobox 2	protein-coding
D4_1_peak_234	chr10	126978501	126978878	+	47	NA	promoter-TSS (NM_001113470)	promoter-TSS (NM_001113470)	-28	NM_001113470	52468	Mm.29490	NM_146012	ENSMUSG00000078429	Ctdsp2	AI586070|D10Ertd73e|OS-4|OS4|SCP2	CTD (carboxy-terminal domain, RNA polymerase II, polypeptide A) small phosphatase 2	protein-coding
D4_1_peak_2024	chr9	61371982	61372332	+	47	NA	promoter-TSS (NM_009389)	promoter-TSS (NM_009389)	-209	NM_001083928	21887	Mm.24255	NM_009389	ENSMUSG00000032280	Tle3	2610103N05Rik|ESG|Grg3a|Grg3b|mKIAA1547	transducin-like enhancer of split 3	protein-coding
D4_1_peak_1731	chr7	29518714	29518956	+	47	NA	Intergenic	CpG	-13375	NM_001081028	74206	Mm.447042	NM_001081028	ENSMUSG00000030583	Sipa1l3	2610511M17Rik	signal-induced proliferation-associated 1 like 3	protein-coding
D4_1_peak_1885	chr8	31149585	31150164	+	47	NA	promoter-TSS (NM_144927)	promoter-TSS (NM_144927)	-442	NR_103719	234138	Mm.349800	NM_144927	ENSMUSG00000031577	Tti2	-	TELO2 interacting protein 2	protein-coding
D4_1_peak_1993	chr9	35175798	35175995	+	47	NA	promoter-TSS (NM_027030)	promoter-TSS (NM_027030)	91	NM_027030	69305	Mm.229110	NM_027030	ENSMUSG00000032040	Dcps	1700001E16Rik|AA408441	decapping enzyme, scavenger	protein-coding
D4_1_peak_518	chr12	108334066	108334352	+	47	NA	promoter-TSS (NM_010010)	promoter-TSS (NM_010010)	-172	NM_010010	13116	Mm.41911	NM_010010	ENSMUSG00000021259	Cyp46a1	Cyp46	cytochrome P450, family 46, subfamily a, polypeptide 1	protein-coding
D4_1_peak_171	chr10	78574450	78574943	+	47	NA	intron (NM_173751, intron 1 of 15)	intron (NM_173751, intron 1 of 15)	196	NM_173751	216136	Mm.2644	NM_173751	ENSMUSG00000032763	Ilvbl	5830463I21|AI415009	ilvB (bacterial acetolactate synthase)-like	protein-coding
D4_1_peak_1061	chr19	46396732	46396963	+	47	NA	promoter-TSS (NM_015752)	promoter-TSS (NM_015752)	-49	NM_015752	24069	Mm.41210	NM_015752	ENSMUSG00000025231	Sufu	Su(fu)	suppressor of fused homolog (Drosophila)	protein-coding
D4_1_peak_1830	chr7	126475180	126475403	+	47	NA	promoter-TSS (NM_001289538)	promoter-TSS (NM_001289538)	-161	NM_011363	20399	Mm.8538	NM_011363	ENSMUSG00000030733	Sh2b1	AI425885|C530001K22Rik|Irip|Psm|SH2-B|SH2-Bb|Sh2bpsm1|mKIAA1299	SH2B adaptor protein 1	protein-coding
D4_1_peak_1772	chr7	45526217	45526567	+	47	NA	promoter-TSS (NM_148927)	promoter-TSS (NM_148927)	62	NM_148927	69217	Mm.274158	NM_148927	ENSMUSG00000040428	Plekha4	2410005C22Rik|C88169|Pepp1	pleckstrin homology domain containing, family A (phosphoinositide binding specific) member 4	protein-coding
D4_1_peak_1456	chr5	30711389	30711733	+	47	NA	promoter-TSS (NM_023047)	promoter-TSS (NM_023047)	-334	NM_023047	65254	Mm.27732	NM_023047	ENSMUSG00000029168	Dpysl5	CRAM|CRMP-5|Crmp5	dihydropyrimidinase-like 5	protein-coding
D4_1_peak_1093	chr2	29124940	29125199	+	47	NA	promoter-TSS (NM_198033)	promoter-TSS (NM_198033)	77	NM_198033	269254	Mm.41867	NM_198033	ENSMUSG00000043535	Setx	A130090N03|A930037J23Rik|AOA2|AW060766|Als4|SCAR1|Sen1|mKIAA0625	senataxin	protein-coding
D4_1_peak_1893	chr8	61283177	61283672	+	47	NA	intron (NR_045475, intron 1 of 4)	intron (NR_045475, intron 1 of 4)	5448	NR_045475	69279	Mm.417857	NR_045475	ENSMUSG00000099419	1700001D01Rik	-	RIKEN cDNA 1700001D01 gene	ncRNA
D4_1_peak_478	chr12	59040483	59041213	+	47	NA	Intergenic	L1M3|LINE|L1	20624	NM_001306218	78232	Mm.290070	NM_030057	ENSMUSG00000020993	Trappc6b	5830498C14Rik|C79212	trafficking protein particle complex 6B	protein-coding
D4_1_peak_1145	chr2	104590042	104590403	+	47	NA	promoter-TSS (NM_145529)	promoter-TSS (NM_145529)	-262	NM_145529	228410	Mm.259876	NM_145529	ENSMUSG00000027176	Cstf3	4732468G05Rik|C79532|CstF-77	cleavage stimulation factor, 3' pre-RNA, subunit 3	protein-coding
D4_1_peak_2118	chrX	152336730	152336948	+	47	NA	TTS (NM_029836)	TTS (NM_029836)	5645	NM_029836	52808	Mm.9997	NM_029836	ENSMUSG00000041096	Tspyl2	CDA1|CINAP|DENTT|DXBwg1396e|DXHXS1008E|E130307F10Rik	TSPY-like 2	protein-coding
D4_1_peak_574	chr13	49653096	49653298	+	47	NA	promoter-TSS (NM_025495)	promoter-TSS (NM_025495)	119	NM_001271397	70930	Mm.258915	NM_001081350	ENSMUSG00000021392	Nol8	4921532D18Rik|5730412B09Rik	nucleolar protein 8	protein-coding
D4_1_peak_1621	chr6	107013148	107013556	+	47	NA	Intergenic	Intergenic	-213265	NM_175357	58799	Mm.290085	NM_021449	ENSMUSG00000005362	Crbn	2610203G15Rik|2900045O07Rik|AF229032|AW108261|piL	cereblon	protein-coding
D4_1_peak_1336	chr4	54612561	54612829	+	47	NA	Intergenic	Intergenic	-335250	NM_172867	242466	Mm.102904	NM_172867	ENSMUSG00000060206	Zfp462	6030417H05|9430078C22Rik|Gt4-2|Zfpip	zinc finger protein 462	protein-coding
D4_1_peak_316	chr11	69409664	69409880	+	47	NA	intron (NM_001017426, intron 1 of 22)	intron (NM_001017426, intron 1 of 22)	3903	NM_001017426	216850	Mm.261201	NM_001017426	ENSMUSG00000018476	Kdm6b	1700064E03Rik|BC038313|Jmjd3|mKIAA0346	KDM1 lysine (K)-specific demethylase 6B	protein-coding
D4_1_peak_526	chr12	118302015	118302236	+	47	NA	promoter-TSS (NM_009239)	promoter-TSS (NM_009239)	-685	NM_001166385	20688	Mm.34699	NM_009239	ENSMUSG00000025323	Sp4	5730497N03Rik|HF-1b|HF1-b	trans-acting transcription factor 4	protein-coding
D4_1_peak_914	chr17	56256024	56256686	+	47	NA	promoter-TSS (NM_010192)	promoter-TSS (NM_010192)	-438	NM_010192	14154	Mm.290813	NM_010192	ENSMUSG00000043683	Fem1a	AW611390|Fem1aa	feminization 1 homolog a (C. elegans)	protein-coding
D4_1_peak_71	chr1	128416848	128417076	+	47	NA	intron (NM_177445, intron 1 of 15)	CpG	454	NM_177445	226414	Mm.28693	NM_145507	ENSMUSG00000026356	Dars	5730439G15Rik	aspartyl-tRNA synthetase	protein-coding
D4_1_peak_449	chr12	4234052	4234262	+	47	NA	exon (NM_001204912, exon 1 of 2)	exon (NM_001204912, exon 1 of 2)	130	NM_001204912	69709	Mm.250552	NM_001204912	ENSMUSG00000096199	Ptrhd1	2410017P09Rik	peptidyl-tRNA hydrolase domain containing 1	protein-coding
D4_1_peak_840	chr17	3557506	3558071	+	46	NA	promoter-TSS (NR_045303)	promoter-TSS (NR_045303)	-36	NR_045303	68230	Mm.431352	NR_045302		1700102H20Rik	-	RIKEN cDNA 1700102H20 gene	ncRNA
D4_1_peak_1343	chr4	71765157	71766029	+	46	NA	Intergenic	Intergenic	435300	NM_001285530	21885	Mm.278444	NM_011599	ENSMUSG00000008305	Tle1	C230057C06Rik|Estm14|Grg-1|Grg1|Tle4l	transducin-like enhancer of split 1	protein-coding
D4_1_peak_8	chr1	28009811	28010034	+	46	NA	Intergenic	L1_Mur3|LINE|L1	770330	NM_001013750	210962	Mm.214178	NM_001013750	ENSMUSG00000048411	Gm597	-	predicted gene 597	protein-coding
D4_1_peak_876	chr17	29490369	29490655	+	46	NA	promoter-TSS (NM_008842)	promoter-TSS (NM_008842)	-533	NM_008842	18712	Mm.405293	NM_008842	ENSMUSG00000024014	Pim1	Pim-1	proviral integration site 1	protein-coding
D4_1_peak_229	chr10	117224215	117224461	+	46	NA	5' UTR (NM_026570, exon 1 of 7)	5' UTR (NM_026570, exon 1 of 7)	169	NM_026570	64050	Mm.233529	NM_026570	ENSMUSG00000020171	Yeats4	4930573H17Rik|B230215M10Rik|GAS41|NuBI-1	YEATS domain containing 4	protein-coding
D4_1_peak_1350	chr4	106910407	106910605	+	46	NA	promoter-TSS (NM_198438)	promoter-TSS (NM_198438)	-964	NM_023672	72475	Mm.195635	NM_023672	ENSMUSG00000061887	Ssbp3	2610021L12Rik|2610200M23Rik|5730488C10Rik|AI854733|AW551939|LAST|SSDP1	single-stranded DNA binding protein 3	protein-coding
D4_1_peak_224	chr10	105639054	105639303	+	46	NA	Intergenic	(T)n|Simple_repeat|Simple_repeat	64627	NR_038032	327812	Mm.191660	NR_038032	ENSMUSG00000085282	Gm15663	9330159K06|OTTMUSG00000025047	predicted gene 15663	ncRNA
D4_1_peak_328	chr11	69991064	69991514	+	46	NA	promoter-TSS (NM_019749)	promoter-TSS (NM_019749)	-81	NM_019749	56486	Mm.272460	NM_019749	ENSMUSG00000018567	Gabarap	-	gamma-aminobutyric acid receptor associated protein	protein-coding
D4_1_peak_1771	chr7	45459896	45460259	+	46	NA	promoter-TSS (NM_010240)	promoter-TSS (NM_010240)	-191	NM_010240	14325	Mm.30357	NM_010240	ENSMUSG00000050708	Ftl1	Ftl|Ftl-1|L-ferritin	ferritin light polypeptide 1	protein-coding
D4_1_peak_1297	chr3	127553063	127553357	+	46	NA	promoter-TSS (NM_197997)	promoter-TSS (NM_197997)	139	NM_138593	28036	Mm.291032	NM_138593	ENSMUSG00000027968	Larp7	C330027G06Rik|D3Wsu161e	La ribonucleoprotein domain family, member 7	protein-coding
D4_1_peak_591	chr13	64153337	64153562	+	46	NA	promoter-TSS (NM_175494)	promoter-TSS (NM_175494)	-250	NM_175494	238673	Mm.300065	NM_175494	ENSMUSG00000044934	Zfp367	8030486J21Rik|ZFF29a|ZFF29b|Znf367	zinc finger protein 367	protein-coding
D4_1_peak_1654	chr6	136468553	136468750	+	46	NA	Intergenic	Intergenic	-50200	NM_019426	54343	Mm.173271	NM_019426	ENSMUSG00000030213	Atf7ip	2610204M12Rik|AM|Mcaf1	activating transcription factor 7 interacting protein	protein-coding
D4_1_peak_827	chr16	90143921	90144322	+	46	NA	non-coding (NR_033476, exon 1 of 1)	non-coding (NR_033476, exon 1 of 1)	1884	NR_033476	100038709	Mm.484070	NR_033476		Gm10789	ENSMUSG00000074924	predicted gene 10789	ncRNA
D4_1_peak_772	chr15	100761699	100761966	+	46	NA	promoter-TSS (NM_021530)	promoter-TSS (NM_021530)	85	NM_021530	59033	Mm.209856	NM_021530	ENSMUSG00000023032	Slc4a8	AW493845|C230026C11|NDCBE|kNBC-3	solute carrier family 4 (anion exchanger), member 8	protein-coding
D4_1_peak_262	chr11	14181943	14182461	+	46	NA	Intergenic	Intergenic	-3161	NR_131011	75280	Mm.108492	NR_131011	ENSMUSG00000085452	4930554G24Rik	-	RIKEN cDNA 4930554G24 gene	ncRNA
D4_1_peak_867	chr17	25273654	25273913	+	46	NA	promoter-TSS (NR_027452)	promoter-TSS (NR_027452)	131	NM_001177609	22196	Mm.240044	NM_011665	ENSMUSG00000015120	Ube2i	5830467E05Rik|F830028O17Rik|UBC9|Ubce2i|Ubce9	ubiquitin-conjugating enzyme E2I	protein-coding
D4_1_peak_1511	chr5	124111767	124112199	+	46	NA	promoter-TSS (NM_001347478)	promoter-TSS (NM_001347478)	-317	NM_001347478	66627	Mm.7050	NM_025671	ENSMUSG00000023707	Ogfod2	1300006G11Rik|5730405M13Rik|AU041636|AW552395	2-oxoglutarate and iron-dependent oxygenase domain containing 2	protein-coding
D4_1_peak_519	chr12	108444637	108444875	+	46	NA	intron (NM_001043335, intron 1 of 21)	intron (NM_001043335, intron 1 of 21)	21940	NM_001043335	68519	Mm.236645	NM_001043335	ENSMUSG00000058070	Eml1	1110008N23Rik|A930030P13Rik|AA171013|AI847476|AI853955|ELP79|EMAP|EMAPL|heco	echinoderm microtubule associated protein like 1	protein-coding
D4_1_peak_631	chr14	16365001	16365200	+	46	NA	promoter-TSS (NM_009409)	promoter-TSS (NM_009409)	-106	NM_009409	21974	Mm.130362	NM_009409	ENSMUSG00000017485	Top2b	D230016L12Rik|Top-2	topoisomerase (DNA) II beta	protein-coding
D4_1_peak_1706	chr7	25077000	25077305	+	46	NA	promoter-TSS (NM_001168506)	promoter-TSS (NM_001168506)	-53	NM_001168506	232976	Mm.41568	NM_175477	ENSMUSG00000045252	Zfp574	A630056B21Rik|Znf574	zinc finger protein 574	protein-coding
D4_1_peak_1397	chr4	134186841	134187216	+	46	NA	promoter-TSS (NM_144527)	promoter-TSS (NM_144527)	57	NM_144527	70012	Mm.26542	NM_144527	ENSMUSG00000037443	Cep85	2410030J07Rik|AI173272|AI173504|Ccdc21	centrosomal protein 85	protein-coding
D4_1_peak_339	chr11	74832031	74832353	+	46	NA	intron (NM_010813, intron 1 of 5)	CpG-2219	1268	NM_010813	17428	Mm.3759	NM_010813	ENSMUSG00000000282	Mnt	Rox|bHLHd3	max binding protein	protein-coding
D4_1_peak_855	chr17	16157943	16158245	+	46	NA	Intergenic	Intergenic	-331508	NM_178615	68799	Mm.293466	NM_178615	ENSMUSG00000048027	Rgmb	1110059F19Rik|DRAGON	repulsive guidance molecule family member B	protein-coding
D4_1_peak_724	chr15	57975763	57975974	+	46	NA	Intergenic	Intergenic	-10035	NM_173862	239463	Mm.221241	NM_173862	ENSMUSG00000051225	Fam83a	-	family with sequence similarity 83, member A	protein-coding
D4_1_peak_2017	chr9	57073463	57073672	+	46	NA	intron (NM_001110351, intron 1 of 21)	intron (NM_001110351, intron 1 of 21)	1527	NM_001110351	20466	Mm.15755	NM_011378	ENSMUSG00000042557	Sin3a	AW553200|Sin3|mKIAA4126|mSin3A	transcriptional regulator, SIN3A (yeast)	protein-coding
D4_1_peak_1020	chr19	6140946	6141551	+	46	NA	promoter-TSS (NM_019722)	promoter-TSS (NM_019722)	-111	NM_019722	56327	Mm.21071	NM_019722	ENSMUSG00000024944	Arl2	2610009M23Rik|AI115441|AW553335	ADP-ribosylation factor-like 2	protein-coding
D4_1_peak_919	chr17	56717089	56717281	+	46	NA	promoter-TSS (NM_027244)	promoter-TSS (NM_027244)	-264	NM_178926	106639	Mm.37290	NM_178926	ENSMUSG00000054723	Vmac	AI662250	vimentin-type intermediate filament associated coiled-coil protein	protein-coding
D4_1_peak_1920	chr8	79639079	79639346	+	45	NA	promoter-TSS (NM_001256033)	promoter-TSS (NM_001256033)	-464	NM_001081164	73945	Mm.34348	NM_001081164	ENSMUSG00000036990	Otud4	4930431L18Rik|AI449692|D8Ertd69e|mKIAA1046	OTU domain containing 4	protein-coding
D4_1_peak_1362	chr4	116685541	116685791	+	45	NA	promoter-TSS (NM_011034)	promoter-TSS (NM_011034)	67	NM_011034	18477	Mm.30929	NM_011034	ENSMUSG00000028691	Prdx1	MSP23|NkefA|OSF-3|OSF3|PAG|Paga|PrdxI|PrxI|TDX2|TPxA|Tdpx2|prx1	peroxiredoxin 1	protein-coding
D4_1_peak_803	chr16	29720057	29720304	+	45	NA	Intergenic	Intergenic	140846	NM_001199177	74143	Mm.274285	NM_133752	ENSMUSG00000038084	Opa1	1200011N24Rik|AI225888|AI847218|lilr3|mKIAA0567	OPA1, mitochondrial dynamin like GTPase	protein-coding
D4_1_peak_1659	chr6	143099907	143100115	+	45	NA	5' UTR (NM_029897, exon 1 of 25)	5' UTR (NM_029897, exon 1 of 25)	141	NM_029081	74741	Mm.130260	NM_029081	ENSMUSG00000030279	C2cd5	5730419I09Rik|C030008B15Rik|CDP138	C2 calcium-dependent domain containing 5	protein-coding
D4_1_peak_1689	chr7	16365071	16365416	+	45	NA	intron (NM_001285892, intron 5 of 8)	intron (NM_001285892, intron 5 of 8)	22653	NM_019748	56459	Mm.258530	NM_019748	ENSMUSG00000052833	Sae1	2400010M20Rik|2610044L12Rik|AL033372|AOS1|AW743391|D7Ertd177e|HSPC140|Sua1|Uble1a	SUMO1 activating enzyme subunit 1	protein-coding
D4_1_peak_1922	chr8	83608113	83608608	+	45	NA	promoter-TSS (NM_001308227)	promoter-TSS (NM_001308227)	185	NM_018808	81489	Mm.282092	NM_018808	ENSMUSG00000005483	Dnajb1	0610007I11Rik|DjB1|HSPF1|Hdj1|Hsp40	DnaJ heat shock protein family (Hsp40) member B1	protein-coding
D4_1_peak_1668	chr7	4136899	4137268	+	45	NA	promoter-TSS (NM_172736)	promoter-TSS (NM_172736)	27	NM_172736	232798	Mm.22831	NM_172736	ENSMUSG00000035545	Leng8	AW049671	leukocyte receptor cluster (LRC) member 8	protein-coding
D4_1_peak_1912	chr8	71382082	71382375	+	45	NA	promoter-TSS (NM_010150)	promoter-TSS (NM_010150)	-276	NM_010150	13864	Mm.28989	NM_010150	ENSMUSG00000002393	Nr2f6	AV090102|COUP-TF3|EAR2|Erbal2	nuclear receptor subfamily 2, group F, member 6	protein-coding
D4_1_peak_1036	chr19	12489270	12489477	+	45	NA	intron (NM_172442, intron 2 of 8)	(TG)n|Simple_repeat|Simple_repeat	12623	NM_172442	207521	Mm.247695	NM_172442	ENSMUSG00000039982	Dtx4	AI449438|BC044798|D930042H13|RNF155	deltex 4, E3 ubiquitin ligase	protein-coding
D4_1_peak_748	chr15	80233802	80234098	+	45	NA	promoter-TSS (NM_178719)	promoter-TSS (NM_178719)	-130	NM_178719	239555	Mm.307163	NM_178719	ENSMUSG00000022412	Mief1	A230016E22|AI452372|Smcr7l	mitochondrial elongation factor 1	protein-coding
D4_1_peak_885	chr17	34119595	34119793	+	45	NA	non-coding (NR_037970, exon 1 of 13)	non-coding (NR_037970, exon 1 of 13)	206	NR_037970	14312	Mm.3444	NM_010238	ENSMUSG00000024335	Brd2	AW228947|D17H6S113E|Frg-1|Fsrg-1|Fsrg1|Nat|Ring3|Rnf3|mKIAA4005	bromodomain containing 2	protein-coding
D4_1_peak_1306	chr3	153944507	153944782	+	45	NA	promoter-TSS (NM_007382)	promoter-TSS (NM_007382)	-1	NM_007382	11364	Mm.10530	NM_007382	ENSMUSG00000062908	Acadm	AU018656|MCAD	acyl-Coenzyme A dehydrogenase, medium chain	protein-coding
D4_1_peak_343	chr11	76406828	76407139	+	45	NA	promoter-TSS (NM_001291161)	promoter-TSS (NM_001291161)	58	NR_111896	56322	Mm.18803	NM_019818	ENSMUSG00000020843	Timm22	Tim22	translocase of inner mitochondrial membrane 22	protein-coding
D4_1_peak_824	chr16	77400425	77400916	+	45	NA	intron (NR_015543, intron 2 of 4)	intron (NR_015543, intron 2 of 4)	71342	NR_015543	77994	Mm.394688	NR_015543	ENSMUSG00000090386	Mir99ahg	2810055G20Rik|D730043B02Rik	Mir99a and Mirlet7c-1 host gene (non-protein coding)	ncRNA
D4_1_peak_1154	chr2	118218232	118218670	+	45	NA	intron (NM_027759, intron 10 of 10)	intron (NM_027759, intron 10 of 10)	38515	NM_027759	71313	Mm.85046	NM_027759	ENSMUSG00000027344	Fsip1	1700012M13Rik|4933432K11Rik	fibrous sheath-interacting protein 1	protein-coding
D4_1_peak_512	chr12	101975737	101975940	+	45	NA	promoter-TSS (NM_016856)	promoter-TSS (NM_016856)	-136	NM_016856	51786	Mm.716	NM_016856	ENSMUSG00000041781	Cpsf2	100kDa|2610024B04Rik|AI662483|Cpsf|MCPSF|mKIAA1367	cleavage and polyadenylation specific factor 2	protein-coding
D4_1_peak_325	chr11	69901257	69901776	+	45	NA	promoter-TSS (NM_001291119)	promoter-TSS (NM_001291119)	-300	NM_001291119	216860	Mm.268347	NM_001013414	ENSMUSG00000047284	Neurl4	-	neuralized E3 ubiquitin protein ligase 4	protein-coding
D4_1_peak_63	chr1	93803927	93804233	+	45	NA	intron (NM_025454, intron 1 of 7)	CpG	115	NM_025454	66262	Mm.64065	NM_025454	ENSMUSG00000026283	Ing5	1700001C14Rik|1700027H23Rik|1810018M11Rik|AI225768	inhibitor of growth family, member 5	protein-coding
D4_1_peak_311	chr11	68691796	68692008	+	45	NA	promoter-TSS (NM_175260)	promoter-TSS (NM_175260)	-13	NM_175260	77579	Mm.218233	NM_175260	ENSMUSG00000020900	Myh10	5730504C04Rik|9330167F11Rik|Fltn|Myhn-2|Myhn2|NMHC II-B|NMHC-B|NMHCII-B|NMMHC II-b|NMMHC-B|NMMHC-IIB|SMemb|mKIAA3005	myosin, heavy polypeptide 10, non-muscle	protein-coding
D4_1_peak_1283	chr3	103914139	103914483	+	45	NA	5' UTR (NM_172684, exon 1 of 7)	5' UTR (NM_172684, exon 1 of 7)	191	NM_172684	229675	Mm.29366	NM_172684	ENSMUSG00000044098	Rsbn1	C230004D03Rik|E330004N01|Rosbin|Rsbn|Rsbp|mKIAA3002	rosbin, round spermatid basic protein 1	protein-coding
D4_1_peak_289	chr11	53430885	53431157	+	45	NA	promoter-TSS (NM_025352)	promoter-TSS (NM_025352)	-190	NM_001326614	22272	Mm.251621	NM_025352	ENSMUSG00000044894	Uqcrq	1100001F06Rik|1500040F11Rik|5830407L17Rik|9.5kDa|AA959903|QP-C|Qpc|Uqcrb|c1502	ubiquinol-cytochrome c reductase, complex III subunit VII	protein-coding
D4_1_peak_280	chr11	40733661	40733881	+	45	NA	promoter-TSS (NM_013552)	promoter-TSS (NM_013552)	110	NM_026023	52653	Mm.276504	NM_026023	ENSMUSG00000020328	Nudcd2	-	NudC domain containing 2	protein-coding
D4_1_peak_648	chr14	25397179	25397760	+	45	NA	Intergenic	Intergenic	-61716	NM_183208	328365	Mm.227484	NM_183208	ENSMUSG00000007817	Zmiz1	BC065120|E330020C23|ENSMUSG00000072684|Gm10397|I920194n01|Rai17|Zimp10	zinc finger, MIZ-type containing 1	protein-coding
D4_1_peak_305	chr11	62280904	62281107	+	45	NA	promoter-TSS (NM_028360)	promoter-TSS (NM_028360)	390	NM_027198	69747	Mm.141150	NM_027198	ENSMUSG00000014243	Zswim7	2410012H22Rik	zinc finger SWIM-type containing 7	protein-coding
D4_1_peak_1413	chr4	141546035	141546669	+	45	NA	non-coding (NR_030695, exon 1 of 1)	non-coding (NR_030695, exon 1 of 1)	190	NR_030695	320456	Mm.32859	NM_177163		B330016D10Rik	-	RIKEN cDNA B330016D10 gene	ncRNA
D4_1_peak_104	chr1	166002800	166003408	+	45	NA	promoter-TSS (NM_198932)	promoter-TSS (NM_198932)	-470	NM_011137	18986	Mm.245261	NM_011137	ENSMUSG00000026565	Pou2f1	2810482H01Rik|NF-A1|Oct-1|Oct1|Otf-1|Otf1	POU domain, class 2, transcription factor 1	protein-coding
D4_1_peak_1921	chr8	80880342	80880549	+	45	NA	promoter-TSS (NM_001301298)	promoter-TSS (NM_001301298)	34	NM_021356	14388	Mm.277409	NM_021356	ENSMUSG00000031714	Gab1	AA408973|AW107238	growth factor receptor bound protein 2-associated protein 1	protein-coding
D4_1_peak_857	chr17	17624806	17625314	+	45	NA	promoter-TSS (NM_172827)	promoter-TSS (NM_172827)	-571	NM_172827	240028	Mm.328807	NM_172827	ENSMUSG00000023845	Lnpep	2010309L07Rik|4732490P18Rik|CAP|IRAP|PLAP|gp160|vp165	leucyl/cystinyl aminopeptidase	protein-coding
D4_1_peak_1896	chr8	69625273	69625525	+	45	NA	promoter-TSS (NM_001045553)	promoter-TSS (NM_001045553)	149	NM_172754	234362	Mm.458487	NM_172754	ENSMUSG00000060427	Zfp868	AI449175|AW108241|C530032E20|mszf62	zinc finger protein 868	protein-coding
D4_1_peak_313	chr11	69072940	69073989	+	45	NA	TTS (NM_025838)	TTS (NM_025838)	2655	NM_025838	66910	Mm.33964	NM_025838	ENSMUSG00000020895	Tmem107	1110004B13Rik|2810049P21Rik	transmembrane protein 107	protein-coding
D4_1_peak_1245	chr3	52102367	52102706	+	44	NA	intron (NM_001004176, intron 1 of 4)	CpG	2470	NM_001004176	433586	Mm.234972	NM_001004176	ENSMUSG00000061143	Maml3	AV234550|BC049812|Mam-2|mKIAA1816	mastermind like 3 (Drosophila)	protein-coding
D4_1_peak_129	chr1	190190517	190190756	+	44	NA	Intergenic	Intergenic	-19956	NM_008937	19130	Mm.132579	NM_008937	ENSMUSG00000010175	Prox1	A230003G05Rik	prospero homeobox 1	protein-coding
D4_1_peak_451	chr12	10426396	10426589	+	44	NA	Intergenic	Intergenic	-19896	NR_110487	328061	Mm.56067	NR_110487		Gm38407	4931412M21	predicted gene, 38407	ncRNA
D4_1_peak_2031	chr9	64811325	64811655	+	44	NA	5' UTR (NM_001162917, exon 2 of 35)	5' UTR (NM_001162917, exon 2 of 35)	479	NM_001162917	102442	Mm.222473	NM_176935	ENSMUSG00000053641	Dennd4a	AI115600|AI851943|F730015K02Rik	DENN/MADD domain containing 4A	protein-coding
D4_1_peak_1212	chr2	168839398	168839830	+	44	NA	Intergenic	Intergenic	-72413	NM_201396	99377	Mm.434054	NM_175303	ENSMUSG00000027547	Sall4	5730441M18Rik|AA407717|AL022809|AW536104|C330011P20Rik|C78083|C78563|Tex20	sal-like 4 (Drosophila)	protein-coding
D4_1_peak_1064	chr19	53390649	53391009	+	44	NA	promoter-TSS (NM_172429)	promoter-TSS (NM_172429)	-256	NM_172429	76479	Mm.313687	NM_172429	ENSMUSG00000025024	Smndc1	2410004J23Rik|4933440I19Rik	survival motor neuron domain containing 1	protein-coding
D4_1_peak_1503	chr5	118245019	118245306	+	44	NA	promoter-TSS (NM_001081236)	promoter-TSS (NM_001081236)	-65	NM_001081236	76792	Mm.103428	NM_001081236	ENSMUSG00000032840	2410131K14Rik	-	RIKEN cDNA 2410131K14 gene	protein-coding
D4_1_peak_1901	chr8	70282551	70282827	+	44	NA	promoter-TSS (NM_001146153)	promoter-TSS (NM_001146153)	-310	NM_001146153	26558	Mm.388127	NM_011984	ENSMUSG00000003573	Homer3	AW146114	homer scaffolding protein 3	protein-coding
D4_1_peak_11	chr1	36065117	36065375	+	44	NA	Intergenic	Intergenic	-3154	NM_015818	50785	Mm.213566	NM_015818	ENSMUSG00000045216	Hs6st1	6Ost1	heparan sulfate 6-O-sulfotransferase 1	protein-coding
D4_1_peak_1387	chr4	129640805	129641202	+	44	NA	promoter-TSS (NM_001199695)	promoter-TSS (NM_001199695)	62	NM_001199695	109658	Mm.268863	NM_001005506	ENSMUSG00000053841	Txlna	2600010N21Rik|AI425952|AW209241|Il14|Txln	taxilin alpha	protein-coding
D4_1_peak_1210	chr2	168080781	168080996	+	44	NA	promoter-TSS (NM_021409)	promoter-TSS (NM_021409)	-116	NM_021409	58220	Mm.292834	NM_021409	ENSMUSG00000044641	Pard6b	AV025615|Par6b	par-6 family cell polarity regulator beta	protein-coding
D4_1_peak_886	chr17	34587289	34587550	+	44	NA	exon (NM_010929, exon 30 of 30)	exon (NM_010929, exon 30 of 30)	-2387	NM_134116	106512	Mm.26584	NM_134116	ENSMUSG00000034786	Gpsm3	AA960287|AGS4	G-protein signalling modulator 3 (AGS3-like, C. elegans)	protein-coding
D4_1_peak_1441	chr5	15483527	15483742	+	44	NA	Intergenic	Lx2A1|LINE|L1	45588	NM_001310449	100861755	Mm.382859	NM_001310449	ENSMUSG00000106445	Gm21190	-	predicted gene, 21190	protein-coding
D4_1_peak_186	chr10	80261050	80261768	+	44	NA	promoter-TSS (NM_001347119)	promoter-TSS (NM_001347119)	-397	NM_001347119	14431	Mm.7329	NM_010255	ENSMUSG00000020150	Gamt	AA571402|Spintz1	guanidinoacetate methyltransferase	protein-coding
D4_1_peak_1024	chr19	6921880	6922082	+	44	NA	promoter-TSS (NM_007953)	promoter-TSS (NM_007953)	-173	NM_007953	26379	Mm.386776	NM_007953	ENSMUSG00000024955	Esrra	ERRalpha|Err1|Estrra|Nr3b1	estrogen related receptor, alpha	protein-coding
D4_1_peak_367	chr11	88955106	88955474	+	44	NA	intron (NM_029023, intron 1 of 12)	CpG	152	NM_029023	74617	Mm.34126	NM_029023	ENSMUSG00000000278	Scpep1	2410018F01Rik|4833411K15Rik|AI957256|Risc	serine carboxypeptidase 1	protein-coding
D4_1_peak_134	chr1	195241630	195241859	+	44	NA	Intergenic	CpG	-65029	NM_007758	12902	Mm.235387	NM_007758	ENSMUSG00000026616	Cr2	C3DR|CD21|CD35|Cr-1|Cr-2|Cr1	complement receptor 2	protein-coding
D4_1_peak_1031	chr19	8802436	8802714	+	44	NA	promoter-TSS (NM_001098237)	promoter-TSS (NM_001098237)	45	NM_001098237	75291	Mm.23423	NM_133759	ENSMUSG00000071661	Zbtb3	4930563M09Rik	zinc finger and BTB domain containing 3	protein-coding
D4_1_peak_175	chr10	79780269	79780554	+	44	NA	intron (NM_031380, intron 3 of 4)	intron (NM_031380, intron 3 of 4)	3137	NM_031380	83554	Mm.251710	NM_031380	ENSMUSG00000020325	Fstl3	E030038F23Rik|Flrg	follistatin-like 3	protein-coding
D4_1_peak_453	chr12	12723362	12723872	+	44	NA	Intergenic	Intergenic	-53700	NR_136889	102637952	Mm.421393	NR_136889		Gm34637	-	predicted gene, 34637	ncRNA
D4_1_peak_1113	chr2	34802036	34802380	+	44	NA	Intergenic	Intergenic	-2296	NM_145522	227746	Mm.158705	NM_145522	ENSMUSG00000070953	Rabepk	8430412M01Rik|9530020D24Rik|AV073337|C87311|Rab9p40	Rab9 effector protein with kelch motifs	protein-coding
D4_1_peak_144	chr10	30647429	30647727	+	44	NA	exon (NM_001111267, exon 6 of 6)	exon (NM_001111267, exon 6 of 6)	8289	NM_001111267	211329	Mm.297903	NM_172495	ENSMUSG00000039697	Ncoa7	9030406N13Rik	nuclear receptor coactivator 7	protein-coding
D4_1_peak_1862	chr7	143549159	143549360	+	44	NA	promoter-TSS (NM_008672)	promoter-TSS (NM_008672)	-139	NM_008672	17955	Mm.294625	NM_008672	ENSMUSG00000059119	Nap1l4	2810410H14Rik|AI316776|D7Wsu30e|Nap2	nucleosome assembly protein 1-like 4	protein-coding
D4_1_peak_1869	chr8	11308642	11309038	+	44	NA	intron (NR_133670, intron 1 of 52)	intron (NR_133670, intron 1 of 52)	-3965	NM_009932	12827	Mm.181021	NM_009932	ENSMUSG00000031503	Col4a2	Col4a-2	collagen, type IV, alpha 2	protein-coding
D4_1_peak_1321	chr4	40702997	40703223	+	44	NA	promoter-TSS (NM_025545)	promoter-TSS (NM_025545)	84	NM_001025444	66408	Mm.430710	NM_025545	ENSMUSG00000028411	Aptx	2410016G21Rik|AA388047|FHA-HIT	aprataxin	protein-coding
D4_1_peak_595	chr13	66932840	66933035	+	44	NA	5' UTR (NM_025547, exon 1 of 8)	5' UTR (NM_025547, exon 1 of 8)	107	NM_008959	19210	Mm.281464	NM_008959	ENSMUSG00000021518	Ptdss1	AU044268|AW539008|PSS-1|mKIAA0024	phosphatidylserine synthase 1	protein-coding
D4_1_peak_415	chr11	106613147	106613413	+	44	NA	promoter-TSS (NM_198292)	promoter-TSS (NM_198292)	-350	NM_198292	21763	Mm.102407	NM_198292	ENSMUSG00000040548	Tex2	4930568E07Rik|AI553404|Def-5|Taz4	testis expressed gene 2	protein-coding
D4_1_peak_744	chr15	79546489	79546716	+	44	NA	promoter-TSS (NM_199079)	promoter-TSS (NM_199079)	-43	NM_199079	67040	Mm.29644	NM_152806	ENSMUSG00000055065	Ddx17	2610007K22Rik|A430025E01Rik|AI047725|C80929|Gm926|p72	DEAD (Asp-Glu-Ala-Asp) box polypeptide 17	protein-coding
D4_1_peak_1857	chr7	141221813	141222071	+	44	NA	promoter-TSS (NR_029793)	promoter-TSS (NR_029793)	-449	NR_029793	387206		NR_029793	ENSMUSG00000065551	Mir210	Mirn210|mir-210|mmu-mir-210	microRNA 210	ncRNA
D4_1_peak_1750	chr7	44405745	44406033	+	44	NA	Intergenic	Intergenic	21763	NM_001114116	20981	Mm.4824	NM_016663	ENSMUSG00000030731	Syt3	AI385753|sytIII	synaptotagmin III	protein-coding
D4_1_peak_1143	chr2	103760996	103761224	+	44	NA	5' UTR (NM_153126, exon 1 of 29)	5' UTR (NM_153126, exon 1 of 29)	140	NM_153126	98956	Mm.288005	NM_153126	ENSMUSG00000027185	Nat10	AI429152	N-acetyltransferase 10	protein-coding
D4_1_peak_1454	chr5	27791460	27791662	+	44	NA	promoter-TSS (NM_018878)	promoter-TSS (NM_018878)	-11	NM_018878	55982	Mm.277190	NM_018878	ENSMUSG00000002221	Paxip1	D5Ertd149e|PTIP	PAX interacting (with transcription-activation domain) protein 1	protein-coding
D4_1_peak_1553	chr5	148928731	148929015	+	44	NA	promoter-TSS (NM_153572)	promoter-TSS (NM_153572)	-226	NM_153572	231912	Mm.397405	NM_153572	ENSMUSG00000041298	Katnal1	-	katanin p60 subunit A-like 1	protein-coding
D4_1_peak_257	chr11	11461748	11461971	+	44	NA	intron (NM_001185153, intron 1 of 7)	intron (NM_001185153, intron 1 of 7)	560	NM_015785	53604	Mm.9500	NM_015785	ENSMUSG00000020193	Zpbp	4930486K01Rik|Iam38|Sp38	zona pellucida binding protein	protein-coding
D4_1_peak_997	chr18	77773727	77773966	+	44	NA	promoter-TSS (NM_007505)	promoter-TSS (NM_007505)	78	NM_007505	11946	Mm.276137	NM_007505	ENSMUSG00000025428	Atp5a1	AI035633|AL022851|AL023067|Atpm|D18Ertd206e|Mom2	ATP synthase, H+ transporting, mitochondrial F1 complex, alpha subunit 1	protein-coding
D4_1_peak_1138	chr2	92389467	92389812	+	44	NA	intron (NM_001202445, intron 2 of 11)	intron (NM_001202445, intron 2 of 11)	-2193	NR_105966	102466783		NR_105966	ENSMUSG00000099093	Mir7000	Gm27338|mmu-mir-7000	microRNA 7000	ncRNA
D4_1_peak_403	chr11	102284692	102285056	+	44	NA	promoter-TSS (NM_028076)	promoter-TSS (NM_028076)	54	NM_001302506	72053	Mm.101274	NM_028076	ENSMUSG00000034757	Tmub2	2010008E23Rik	transmembrane and ubiquitin-like domain containing 2	protein-coding
D4_1_peak_1404	chr4	136159668	136160155	+	43	NA	Intergenic	Intergenic	-12363	NM_177733	242705	Mm.307932	NM_177733	ENSMUSG00000018983	E2f2	E2F-2	E2F transcription factor 2	protein-coding
D4_1_peak_1713	chr7	25680768	25681026	+	43	NA	promoter-TSS (NM_172148)	promoter-TSS (NM_172148)	-261	NM_172148	232987	Mm.22849	NM_172148	ENSMUSG00000063439	B9d2	stumpy	B9 protein domain 2	protein-coding
D4_1_peak_34	chr1	74103715	74104029	+	43	NA	intron (NM_027884, intron 1 of 34)	intron (NM_027884, intron 1 of 34)	20575	NM_027884	21961	Mm.309975	NM_027884	ENSMUSG00000055322	Tns1	1110018I21Rik|1200014E20Rik|AI648117|E030018G17Rik|E030037J05Rik|Tns	tensin 1	protein-coding
D4_1_peak_254	chr11	6291640	6292081	+	43	NA	promoter-TSS (NM_001252288)	promoter-TSS (NM_001252288)	263	NM_001252282	18293	Mm.276348	NM_010956	ENSMUSG00000020456	Ogdh	2210403E04Rik|2210412K19Rik|AA409584|d1401|mKIAA4192	oxoglutarate (alpha-ketoglutarate) dehydrogenase (lipoamide)	protein-coding
D4_1_peak_1504	chr5	119670705	119670905	+	43	NA	promoter-TSS (NM_011535)	promoter-TSS (NM_011535)	-57	NM_198052	21386	Mm.219139	NM_011535	ENSMUSG00000018604	Tbx3	D5Ertd189e	T-box 3	protein-coding
D4_1_peak_1121	chr2	49451564	49451967	+	43	NA	5' UTR (NM_172663, exon 1 of 14)	5' UTR (NM_172663, exon 1 of 14)	279	NM_172663	227867	Mm.29167	NM_172663	ENSMUSG00000069495	Epc2	5830499L14|D2Ertd694e	enhancer of polycomb homolog 2 (Drosophila)	protein-coding
D4_1_peak_337	chr11	73600167	73600363	+	43	NA	Intergenic	Intergenic	-2317	NM_207224	193053	Mm.377230	NM_207224	ENSMUSG00000060335	Olfr384	GA_x5J8B7U2A8F-1-327|GA_x6K02T2P1NL-3773152-3774090|MOR135-5|Olfr384-ps1|Olfr386	olfactory receptor 384	protein-coding
D4_1_peak_423	chr11	113785598	113785891	+	43	NA	intron (NM_172800, intron 44 of 44)	intron (NM_172800, intron 44 of 44)	-33929	NM_001163346	56699	Mm.293378	NM_020006	ENSMUSG00000041598	Cdc42ep4	1500041M20Rik|Borg4|CEP4	CDC42 effector protein (Rho GTPase binding) 4	protein-coding
D4_1_peak_1970	chr9	4309671	4310064	+	43	NA	promoter-TSS (NM_026962)	promoter-TSS (NM_026962)	51	NM_026962	69149	Mm.25946	NM_026962	ENSMUSG00000025893	Kbtbd3	2200003A07Rik|Bklhd3	kelch repeat and BTB (POZ) domain containing 3	protein-coding
D4_1_peak_1197	chr2	155074168	155074410	+	43	NA	intron (NM_016661, intron 1 of 9)	CpG	208	NM_016661	269378	Mm.330692	NM_016661	ENSMUSG00000027597	Ahcy	AA987153|AL024110|CuBP|SAHH	S-adenosylhomocysteine hydrolase	protein-coding
D4_1_peak_1847	chr7	129680730	129681212	+	43	NA	Intergenic	Intergenic	89108	NM_172255	207425	Mm.229323	NM_172255	ENSMUSG00000042055	Wdr11	2900055P10Rik|AW489876|Brwd2|mKIAA1351	WD repeat domain 11	protein-coding
D4_1_peak_763	chr15	91050354	91050623	+	43	NA	promoter-TSS (NM_001109041)	promoter-TSS (NM_001109041)	-537	NM_016705	16564	Mm.41379	NM_016705	ENSMUSG00000022629	Kif21a	-	kinesin family member 21A	protein-coding
D4_1_peak_404	chr11	102296968	102297165	+	43	NA	promoter-TSS (NM_001098836)	promoter-TSS (NM_001098836)	-437	NM_001098836	217218	Mm.390381	NM_001098836	ENSMUSG00000059995	Atxn7l3	E030022H21Rik	ataxin 7-like 3	protein-coding
D4_1_peak_564	chr13	41359150	41359697	+	43	NA	promoter-TSS (NM_017464)	promoter-TSS (NM_017464)	-422	NM_017464	18003	Mm.288980	NM_017464	ENSMUSG00000021365	Nedd9	Cas-L|CasL|HEF1|MEF1|Nedd-9|p105	neural precursor cell expressed, developmentally down-regulated gene 9	protein-coding
D4_1_peak_1589	chr6	71632928	71633447	+	43	NA	promoter-TSS (NM_173001)	promoter-TSS (NM_173001)	-270	NM_001038695	104263	Mm.260479	NM_173001	ENSMUSG00000053470	Kdm3a	1700105C21Rik|C230043E16Rik|JHDM2a|Jmjd1|Jmjd1a|KDM2A|TGSA|Tsga	lysine (K)-specific demethylase 3A	protein-coding
D4_1_peak_1054	chr19	43675011	43675370	+	43	NA	promoter-TSS (NR_045645)	promoter-TSS (NR_045645)	12	NR_045645	100502982	Mm.313570	NR_045645		BC037704	-	cDNA sequence BC037704	ncRNA
D4_1_peak_1741	chr7	35958433	35958827	+	43	NA	Intergenic	Intergenic	-155641	NM_177739	668501	Mm.286296	NM_177739	ENSMUSG00000044452	Zfp507	1810022O10Rik|A230056M16Rik|AL024009|AU021817|BB105092|Gm480|Znf507|mKIAA1084	zinc finger protein 507	protein-coding
D4_1_peak_297	chr11	59965087	59965363	+	43	NA	promoter-TSS (NM_009026)	promoter-TSS (NM_009026)	-281	NM_009026	19416	Mm.3903	NM_009026	ENSMUSG00000049892	Rasd1	Dexras1	RAS, dexamethasone-induced 1	protein-coding
D4_1_peak_236	chr10	127290633	127290909	+	43	NA	promoter-TSS (NM_001290183)	promoter-TSS (NM_001290183)	-22	NM_007837	13198	Mm.110220	NM_007837	ENSMUSG00000025408	Ddit3	CHOP-10|CHOP10|chop|gadd153	DNA-damage inducible transcript 3	protein-coding
D4_1_peak_1309	chr4	6772409	6772951	+	43	NA	intron (NM_145711, intron 3 of 8)	intron (NM_145711, intron 3 of 8)	218043	NM_145711	252838	Mm.435828	NM_145711	ENSMUSG00000041272	Tox	1700007F02Rik	thymocyte selection-associated high mobility group box	protein-coding
D4_1_peak_1590	chr6	71831062	71831834	+	43	NA	5' UTR (NM_029673, exon 1 of 15)	5' UTR (NM_029673, exon 1 of 15)	128	NM_001253681	76614	Mm.235123	NM_029673	ENSMUSG00000052337	Immt	1700082C19Rik|D830041H16Rik|HMP|P87|P87/89|P89	inner membrane protein, mitochondrial	protein-coding
D4_1_peak_31	chr1	72243681	72244203	+	43	NA	Intergenic	CpG	-31635	NM_001005423	381269	Mm.422636	NM_001005423	ENSMUSG00000039395	Mreg	Gm974|Wdt2|dsu	melanoregulin	protein-coding
D4_1_peak_703	chr14	120910795	120911072	+	43	NA	promoter-TSS (NM_023579)	promoter-TSS (NM_023579)	-261	NM_023579	70572	Mm.221452	NM_023579	ENSMUSG00000030662	Ipo5	1110011C18Rik|5730478E03Rik|AA409333|C76941|IMB3|Kpnb3|Ranbp5	importin 5	protein-coding
D4_1_peak_1983	chr9	21760362	21760845	+	43	NA	promoter-TSS (NM_026282)	promoter-TSS (NM_026282)	-317	NM_026282	67629	Mm.295642	NM_026282	ENSMUSG00000074476	Spc24	2410030K01Rik|AV109292|Spbc24	SPC24, NDC80 kinetochore complex component, homolog (S. cerevisiae)	protein-coding
D4_1_peak_1806	chr7	101663553	101663863	+	43	NA	promoter-TSS (NM_009191)	promoter-TSS (NM_009191)	-60	NM_009191	20480	Mm.3990	NM_009191	ENSMUSG00000001829	Clpb	AL118244|Skd3	ClpB caseinolytic peptidase B	protein-coding
D4_1_peak_2028	chr9	64022762	64023062	+	43	NA	promoter-TSS (NM_008542)	promoter-TSS (NM_008542)	-853	NM_008542	17130	Mm.325757	NM_008542	ENSMUSG00000036867	Smad6	Madh6|b2b390Clo	SMAD family member 6	protein-coding
D4_1_peak_835	chr16	94526862	94527087	+	43	NA	promoter-TSS (NM_007834)	promoter-TSS (NM_007834)	-345	NM_007834	13185	Mm.7472	NM_007834	ENSMUSG00000022898	Dscr3	AW538125|Dcra	Down syndrome critical region gene 3	protein-coding
D4_1_peak_477	chr12	56458222	56458569	+	43	NA	Intergenic	Intergenic	71025	NR_045082	104798	Mm.310950	NR_045082		E030019B13Rik	AI413669	RIKEN cDNA E030019B13 gene	ncRNA
D4_1_peak_1547	chr5	142906361	142906643	+	43	NA	intron (NM_007393, intron 1 of 5)	CpG	252	NM_007393	11461	Mm.328431	NM_007393	ENSMUSG00000029580	Actb	Actx|E430023M04Rik|beta-actin	actin, beta	protein-coding
D4_1_peak_1038	chr19	12795620	12796246	+	43	NA	non-coding (NR_024093, exon 1 of 13)	non-coding (NR_024093, exon 1 of 13)	190	NR_024093	664779	Mm.290924	NM_001039718	ENSMUSG00000024695	Gm44505	Zfp91-Cntf|Zfp91Cntf	predicted readthrough transcript (NMD candidate), 44505	ncRNA
D4_1_peak_785	chr16	6097462	6097740	+	43	NA	intron (NM_021477, intron 1 of 16)	intron (NM_021477, intron 1 of 16)	122014	NR_045799	68238	Mm.434605	NR_045799	ENSMUSG00000101481	1700123O21Rik	-	RIKEN cDNA 1700123O21 gene	ncRNA
D4_1_peak_1933	chr8	89143850	89144094	+	43	NA	Intergenic	Intergenic	-99810	NM_021390	58198	Mm.214361	NM_021390	ENSMUSG00000031665	Sall1	Msal-3	sal-like 1 (Drosophila)	protein-coding
D4_1_peak_799	chr16	22857675	22857942	+	43	NA	promoter-TSS (NM_001190805)	promoter-TSS (NM_001190805)	-37	NM_001190805	67838	Mm.37516	NM_026400	ENSMUSG00000004460	Dnajb11	1810031F23Rik|ABBP-2|AL024055|Dj9|ERdj3|ERj3p	DnaJ heat shock protein family (Hsp40) member B11	protein-coding
D4_1_peak_1723	chr7	27798112	27798325	+	42	NA	Intergenic	Intergenic	-8978	NM_027703	71163	Mm.440493	NM_027703	ENSMUSG00000030604	Zfp626	4833408D11Rik|4933426I21Rik|7630402I04Rik	zinc finger protein 626	protein-coding
D4_1_peak_1457	chr5	30718364	30718725	+	42	NA	intron (NM_023047, intron 1 of 12)	intron (NM_023047, intron 1 of 12)	6649	NM_023047	65254	Mm.27732	NM_023047	ENSMUSG00000029168	Dpysl5	CRAM|CRMP-5|Crmp5	dihydropyrimidinase-like 5	protein-coding
D4_1_peak_1049	chr19	38054742	38055037	+	42	NA	promoter-TSS (NM_001164362)	promoter-TSS (NM_001164362)	-136	NM_028293	74107	Mm.9916	NM_028293	ENSMUSG00000024989	Cep55	1200008O12Rik|2700032M20Rik	centrosomal protein 55	protein-coding
D4_1_peak_101	chr1	161877025	161877274	+	42	NA	promoter-TSS (NM_172645)	promoter-TSS (NM_172645)	-488	NM_172645	226551	Mm.170002	NM_172645	ENSMUSG00000040297	Suco	4732491B11|AI848100|AU016931|Opt	SUN domain containing ossification factor	protein-coding
D4_1_peak_912	chr17	56008209	56008902	+	42	NA	promoter-TSS (NM_026530)	promoter-TSS (NM_026530)	-646	NM_026530	68047	Mm.358710	NM_026530	ENSMUSG00000003199	Mpnd	E130307M08Rik	MPN domain containing	protein-coding
D4_1_peak_875	chr17	29032412	29032882	+	42	NA	promoter-TSS (NM_013663)	promoter-TSS (NM_013663)	-13	NM_013663	20383	Mm.6787	NM_013663	ENSMUSG00000071172	Srsf3	AL024116|Sfrs3|X16	serine/arginine-rich splicing factor 3	protein-coding
D4_1_peak_2013	chr9	54752729	54753001	+	42	NA	Intergenic	Intergenic	-11883	NM_001284507	12903	Mm.34797	NM_013496	ENSMUSG00000032291	Crabp1	AI326249|CRABP-I|Crabp-1|CrabpI|Rbp-5	cellular retinoic acid binding protein I	protein-coding
D4_1_peak_839	chr17	3114587	3114980	+	42	NA	promoter-TSS (NM_134123)	promoter-TSS (NM_134123)	-189	NM_134123	106583	Mm.124373	NM_134123	ENSMUSG00000046201	Scaf8	A630086M08Rik|A930036P18Rik|AA408306|AI447644|AI448652|AU015035|Rbm16|mKIAA1116	SR-related CTD-associated factor 8	protein-coding
D4_1_peak_1855	chr7	141172585	141172851	+	42	NA	intron (NM_001172100, intron 1 of 9)	CpG	133	NM_001172100	107702	Mm.197493	NM_145135	ENSMUSG00000038650	Rnh1	AW546468|C80305|RNH	ribonuclease/angiogenin inhibitor 1	protein-coding
D4_1_peak_752	chr15	81523074	81523343	+	42	NA	Intergenic	CpG	56892	NM_019712	56438	Mm.29405	NM_019712	ENSMUSG00000022400	Rbx1	1500002P15Rik|AA517855|ROC1	ring-box 1	protein-coding
D4_1_peak_930	chr17	64332079	64332306	+	42	NA	promoter-TSS (NM_001025309)	promoter-TSS (NM_001025309)	-309	NM_001025309	224938	Mm.489681	NM_144859	ENSMUSG00000024083	Pja2	AI447901|AL022700|Neurodap1|mKIAA0438	praja 2, RING-H2 motif containing	protein-coding
D4_1_peak_1726	chr7	28392657	28392882	+	42	NA	promoter-TSS (NM_019458)	promoter-TSS (NM_019458)	-79	NM_026042	67224	Mm.41647	NM_026042	ENSMUSG00000003444	Med29	2810405O22Rik|AU020902|Ixl	mediator complex subunit 29	protein-coding
D4_1_peak_410	chr11	105524132	105524338	+	42	NA	Intergenic	Intergenic	-65751	NM_181071	77097	Mm.22501	NM_175492	ENSMUSG00000053580	Tanc2	3526402J09Rik|5730590C14Rik	tetratricopeptide repeat, ankyrin repeat and coiled-coil containing 2	protein-coding
D4_1_peak_1480	chr5	72914096	72914288	+	42	NA	promoter-TSS (NM_001113423)	promoter-TSS (NM_001113423)	-170	NM_153567	75991	Mm.121285	NM_153567	ENSMUSG00000036087	Slain2	5033405K12Rik|8030444K12Rik|AI596370	SLAIN motif family, member 2	protein-coding
D4_1_peak_1520	chr5	134315030	134315254	+	42	NA	promoter-TSS (NM_010365)	promoter-TSS (NM_010365)	-382	NM_001080748	14886	Mm.261570	NM_010365	ENSMUSG00000060261	Gtf2i	6030441I21Rik|BAP-135|Diws1t|GtfII-I|Spin|TFII-I|WBSCR6	general transcription factor II I	protein-coding
D4_1_peak_1969	chr9	3335192	3335419	+	42	NA	promoter-TSS (NM_026303)	promoter-TSS (NM_026303)	74	NM_026303	67667	Mm.116968	NM_026303	ENSMUSG00000025899	Alkbh8	4930562C03Rik|8030431D03Rik|9430088N01Rik|Abh8	alkB homolog 8, tRNA methyltransferase	protein-coding
D4_1_peak_346	chr11	78183335	78183577	+	42	NA	promoter-TSS (NR_037683)	promoter-TSS (NR_037683)	128	NM_207523	268449	Mm.22723	NM_207523	ENSMUSG00000058546	Rpl23a	BC029892|MDA20	ribosomal protein L23A	protein-coding
D4_1_peak_1630	chr6	115853321	115853786	+	42	NA	promoter-TSS (NM_031177)	promoter-TSS (NM_031177)	25	NM_001167763	81896	Mm.333335	NM_031177	ENSMUSG00000030323	Ift122	C86139|Wdr10|sopb	intraflagellar transport 122	protein-coding
D4_1_peak_1591	chr6	72097297	72097540	+	42	NA	promoter-TSS (NM_011375)	promoter-TSS (NM_011375)	-190	NM_001035228	20454	Mm.38248	NM_011375	ENSMUSG00000056091	St3gal5	3S-T|Siat9|[a]2	ST3 beta-galactoside alpha-2,3-sialyltransferase 5	protein-coding
D4_1_peak_32	chr1	72244470	72244811	+	42	NA	Intergenic	Intergenic	-32333	NM_001005423	381269	Mm.422636	NM_001005423	ENSMUSG00000039395	Mreg	Gm974|Wdt2|dsu	melanoregulin	protein-coding
D4_1_peak_958	chr18	31634797	31635053	+	42	NA	intron (NM_172965, intron 1 of 20)	CpG	542	NM_172965	269003	Mm.194538	NM_172965	ENSMUSG00000024260	Sap130	2610304F09Rik|6720406D06	Sin3A associated protein	protein-coding
D4_1_peak_193	chr10	80602842	80603124	+	42	NA	intron (NM_019575, intron 1 of 6)	CpG	101	NM_019575	56214	Mm.273170	NM_019575	ENSMUSG00000078441	Scamp4	2410022D05Rik|AI448940|AU022392|AW742369|Sc4	secretory carrier membrane protein 4	protein-coding
D4_1_peak_679	chr14	63606097	63606319	+	42	NA	promoter-TSS (NM_173393)	promoter-TSS (NM_173393)	-322	NM_173393	219149	Mm.32071	NM_173393	ENSMUSG00000035067	Xkr6	2700008G24Rik|BC024502|Xrg6	X-linked Kx blood group related 6	protein-coding
D4_1_peak_1490	chr5	101124865	101125357	+	42	NA	Intergenic	Intergenic	278882	NM_172715	231510	Mm.271911	NM_172715	ENSMUSG00000029314	Agpat9	1-AGPAT|1-AGPAT 9|4933407I02Rik|4933408F15|A230097K15Rik|GPAT-3|Gpat3|mGPAT3	1-acylglycerol-3-phosphate O-acyltransferase 9	protein-coding
D4_1_peak_2029	chr9	64173058	64173345	+	42	NA	promoter-TSS (NM_026507)	promoter-TSS (NM_026507)	-186	NM_024212	67891	Mm.280083	NM_024212	ENSMUSG00000032399	Rpl4	2010004J23Rik	ribosomal protein L4	protein-coding
D4_1_peak_29	chr1	64690680	64690887	+	42	NA	promoter-TSS (NM_001097644)	promoter-TSS (NM_001097644)	-124	NR_038009	69941	Mm.69044	NR_038009	ENSMUSG00000087213	2810408I11Rik	-	RIKEN cDNA 2810408I11 gene	ncRNA
D4_1_peak_1281	chr3	102190200	102190787	+	42	NA	intron (NM_177545, intron 2 of 7)	intron (NM_177545, intron 2 of 7)	14200	NM_177545	229658	Mm.118004	NM_177545	ENSMUSG00000027860	Vangl1	Kitenin|Lpp2|Stb2|Stbm	vang-like 1 (van gogh, Drosophila)	protein-coding
D4_1_peak_1597	chr6	84640712	84641120	+	42	NA	intron (NM_177077, intron 20 of 21)	intron (NM_177077, intron 20 of 21)	-47008	NM_001177713	232174	Mm.255246	NM_175475	ENSMUSG00000063415	Cyp26b1	CP26|P450RAI-2	cytochrome P450, family 26, subfamily b, polypeptide 1	protein-coding
D4_1_peak_1990	chr9	31212083	31212324	+	42	NA	promoter-TSS (NM_009691)	promoter-TSS (NM_009691)	-388	NM_009691	11804	Mm.19133	NM_009691	ENSMUSG00000031996	Aplp2	AI790698|APLP-2	amyloid beta (A4) precursor-like protein 2	protein-coding
D4_1_peak_1583	chr6	64449075	64449326	+	42	NA	intron (NM_008167, intron 13 of 15)	intron (NM_008167, intron 13 of 15)	-279946	NM_007500	11921	Mm.57229	NM_007500	ENSMUSG00000073043	Atoh1	Hath1|MATH-1|Math1|bHLHa14	atonal bHLH transcription factor 1	protein-coding
D4_1_peak_1167	chr2	131262246	131262573	+	42	NA	promoter-TSS (NM_153501)	promoter-TSS (NM_153501)	-91	NM_153501	74450	Mm.101264	NM_153501	ENSMUSG00000037514	Pank2	4933409I19Rik|AI642621	pantothenate kinase 2	protein-coding
D4_1_peak_782	chr16	4879954	4880157	+	42	NA	promoter-TSS (NM_145359)	promoter-TSS (NM_145359)	-204	NM_145359	207740	Mm.268895	NM_145359	ENSMUSG00000039568	Ubald1	1500031H01Rik|BC013706|Fam100a	UBA-like domain containing 1	protein-coding
D4_1_peak_1837	chr7	127448701	127449236	+	42	NA	5' UTR (NM_175163, exon 1 of 3)	5' UTR (NM_175163, exon 1 of 3)	190	NM_175163	71131	Mm.474533	NM_175163	ENSMUSG00000048921	Zfp689	4933416E05Rik|Znf689	zinc finger protein 689	protein-coding
D4_1_peak_967	chr18	36274773	36274975	+	42	NA	Intergenic	Intergenic	-6288	NM_008989	19290	Mm.231802	NM_008989	ENSMUSG00000043991	Pura	CAGER-1|Pur-alpha|ssCRE-BP	purine rich element binding protein A	protein-coding
D4_1_peak_547	chr13	23586079	23586551	+	42	NA	promoter-TSS (NM_001290530)	promoter-TSS (NM_001290530)	-345	NM_001290530	319179	Mm.440391	NM_178194	ENSMUSG00000047246	Hist1h2be	-	histone cluster 1, H2be	protein-coding
D4_1_peak_1096	chr2	29827071	29827266	+	42	NA	promoter-TSS (NM_026615)	promoter-TSS (NM_026615)	-221	NM_026615	68205	Mm.20273	NM_026615	ENSMUSG00000069020	Urm1	2900073H19Rik	ubiquitin related modifier 1	protein-coding
D4_1_peak_133	chr1	193035623	193036010	+	42	NA	promoter-TSS (NM_181546)	promoter-TSS (NM_181546)	-41	NM_001301370	329324	Mm.76710	NM_181546	ENSMUSG00000016200	Syt14	B230320I09Rik|sytXIV	synaptotagmin XIV	protein-coding
D4_1_peak_1082	chr2	13575752	13576072	+	42	NA	intron (NM_011701, intron 2 of 8)	intron (NM_011701, intron 2 of 8)	1601	NM_011701	22352	Mm.268000	NM_011701	ENSMUSG00000026728	Vim	-	vimentin	protein-coding
D4_1_peak_705	chr14	122452932	122453230	+	42	NA	Intergenic	Intergenic	-1935	NR_033326	328479	Mm.86095	NR_033325	ENSMUSG00000064052	Gm5089	6530402A20|C030005G22Rik|EG328479	predicted gene 5089	ncRNA
D4_1_peak_1100	chr2	30392437	30392694	+	41	NA	intron (NM_001290509, intron 1 of 6)	CpG	311	NM_001290508	57170	Mm.285167	NM_020329	ENSMUSG00000026856	Dolpp1	0610011H20Rik|AB030189|LSFR2	dolichyl pyrophosphate phosphatase 1	protein-coding
D4_1_peak_1605	chr6	87042446	87042673	+	41	NA	promoter-TSS (NM_013528)	promoter-TSS (NM_013528)	-287	NM_013528	14583	Mm.19893	NM_013528	ENSMUSG00000029992	Gfpt1	2810423A18Rik|AI324119|AI449986|GFA|GFAT|GFAT1|GFAT1m|Gfpt	glutamine fructose-6-phosphate transaminase 1	protein-coding
D4_1_peak_60	chr1	92934402	92934683	+	41	NA	non-coding (NR_015525, exon 2 of 2)	non-coding (NR_015525, exon 2 of 2)	134	NM_011796	23830	Mm.294315	NM_011796	ENSMUSG00000026270	Capn10	AW049679|Capn8|mKIAA1845	calpain 10	protein-coding
D4_1_peak_326	chr11	69921338	69921713	+	41	NA	promoter-TSS (NM_001166592)	promoter-TSS (NM_001166592)	-139	NM_181582	276770	Mm.18026	NM_181582	ENSMUSG00000078812	Eif5a	AA410058|D19Wsu54e|Eif4d|Eif5a1|eIF-4D|eIF-5A|eIF-5A-1|eIF-5A1	eukaryotic translation initiation factor 5A	protein-coding
D4_1_peak_1910	chr8	70897580	70897858	+	41	NA	promoter-TSS (NM_029751)	promoter-TSS (NM_029751)	-276	NM_029751	76808	Mm.379251	NM_029751	ENSMUSG00000045128	Rpl18a	2510019J09Rik	ribosomal protein L18A	protein-coding
D4_1_peak_1173	chr2	144527550	144527745	+	41	NA	promoter-TSS (NM_029763)	promoter-TSS (NM_029763)	-98	NM_029763	70408	Mm.389351	NM_029763	ENSMUSG00000027427	Polr3f	2810411G20Rik|3010019O03Rik|3110032A07Rik|RPC39|RPC6	polymerase (RNA) III (DNA directed) polypeptide F	protein-coding
D4_1_peak_613	chr13	102906019	102906255	+	41	NA	intron (NM_175171, intron 4 of 28)	intron (NM_175171, intron 4 of 28)	145882	NR_130171	76624	Mm.426384	NR_130171	ENSMUSG00000091906	1700099I09Rik	-	RIKEN cDNA 1700099I09 gene	ncRNA
D4_1_peak_468	chr12	50120564	50120884	+	41	NA	Intergenic	Intergenic	528499	NM_008858	18760	Mm.133719	NM_008858	ENSMUSG00000002688	Prkd1	PKD|PKD1|Pkcm|Prkcm	protein kinase D1	protein-coding
D4_1_peak_2076	chr9	120571181	120571479	+	41	NA	promoter-TSS (NM_025974)	promoter-TSS (NM_025974)	-187	NM_025974	67115	Mm.289810	NM_025974	ENSMUSG00000025794	Rpl14	3100001N19Rik|AA407502|AL022816|CAG-ISL-7|CTG-B33|L14	ribosomal protein L14	protein-coding
D4_1_peak_1623	chr6	113038269	113038472	+	41	NA	Intergenic	Intergenic	-7957	NM_008188	14911	Mm.781	NM_008188	ENSMUSG00000030264	Thumpd3	AW556087|Gt(ROSA)26asSor|Gtrosa26as	THUMP domain containing 3	protein-coding
D4_1_peak_1273	chr3	96263220	96263676	+	41	NA	promoter-TSS (NM_033596)	promoter-TSS (NM_033596)	-131	NM_033596	97122	Mm.227295	NM_033596	ENSMUSG00000091405	Hist2h4	H4|X04652	histone cluster 2, H4	protein-coding
D4_1_peak_95	chr1	156036246	156036483	+	41	NA	5' UTR (NM_144791, exon 1 of 7)	5' UTR (NM_144791, exon 1 of 7)	116	NM_144791	208263	Mm.211654	NM_144791	ENSMUSG00000026466	Tor1aip1	LAP1|Lap1B	torsin A interacting protein 1	protein-coding
D4_1_peak_1416	chr4	143279885	143280234	+	41	NA	intron (NM_001290822, intron 1 of 4)	intron (NM_001290822, intron 1 of 4)	19505	NM_010329	14726	Mm.2976	NM_010329	ENSMUSG00000028583	Pdpn	Gp38|OTS-8|RANDAM-2|T1-alpha|T1a|T1alpha	podoplanin	protein-coding
D4_1_peak_1791	chr7	83443742	83443985	+	41	NA	Intergenic	Intergenic	-141068	NM_177695	233424	Mm.486619	NM_177695	ENSMUSG00000038540	Tmc3	9030203A06	transmembrane channel-like gene family 3	protein-coding
D4_1_peak_739	chr15	77306712	77307195	+	41	NA	promoter-TSS (NM_175387)	promoter-TSS (NM_175387)	100	NM_001110827	93686	Mm.202774	NM_053104	ENSMUSG00000033565	Rbfox2	Fbm2|Fxh|Hrnbp2|Rbm9	RNA binding protein, fox-1 homolog (C. elegans) 2	protein-coding
D4_1_peak_1057	chr19	45075009	45075204	+	41	NA	Intergenic	CpG	-1033	NM_178929	107250	Mm.24417	NM_178929	ENSMUSG00000025213	Kazald1	AI842353|Bono1|IGFBP-rP10	Kazal-type serine peptidase inhibitor domain 1	protein-coding
D4_1_peak_315	chr11	69395495	69396052	+	41	NA	promoter-TSS (NM_030083)	promoter-TSS (NM_030083)	-18	NM_030083	78304	Mm.45683	NM_030083	ENSMUSG00000059278	Naa38	1500034E06Rik|Lsmd1	N(alpha)-acetyltransferase 38, NatC auxiliary subunit	protein-coding
D4_1_peak_584	chr13	56582082	56582528	+	41	NA	Intergenic	Intergenic	-27298	NM_009369	21810	Mm.14455	NM_009369	ENSMUSG00000035493	Tgfbi	68kDa|AI181842|AI747162|Beta-ig|big-h3	transforming growth factor, beta induced	protein-coding
D4_1_peak_565	chr13	41605350	41605686	+	41	NA	promoter-TSS (NM_001163572)	promoter-TSS (NM_001163572)	-698	NM_001163572	621976	Mm.259830	NM_001163572	ENSMUSG00000087370	Tmem170b	EG621976	transmembrane protein 170B	protein-coding
D4_1_peak_488	chr12	78748823	78749035	+	41	NA	promoter-TSS (NM_019579)	promoter-TSS (NM_019579)	-18	NM_019579	56217	Mm.425777	NM_019579	ENSMUSG00000021112	Mpp5	3830420B02Rik|AI255216|AI644496|Pals1	membrane protein, palmitoylated 5 (MAGUK p55 subfamily member 5)	protein-coding
D4_1_peak_1793	chr7	89766861	89767230	+	41	NA	intron (NM_181407, intron 3 of 13)	intron (NM_181407, intron 3 of 13)	134227	NM_181407	109264	Mm.334011	NM_181407	ENSMUSG00000030621	Me3	1700020C08Rik|B230207H15Rik	malic enzyme 3, NADP(+)-dependent, mitochondrial	protein-coding
D4_1_peak_773	chr15	102073727	102073980	+	41	NA	promoter-TSS (NM_145625)	promoter-TSS (NM_145625)	80	NM_145625	75705	Mm.290022	NM_145625	ENSMUSG00000058655	Eif4b	2310046H11Rik|AL024095|C85189|Eif4a2	eukaryotic translation initiation factor 4B	protein-coding
D4_1_peak_1122	chr2	53191296	53191645	+	41	NA	promoter-TSS (NM_018785)	promoter-TSS (NM_018785)	-283	NM_018785	56194	Mm.257474	NM_018785	ENSMUSG00000061136	Prpf40a	2810012K09Rik|FBP-11|FBP11|Fnbp11|Fnbp3	pre-mRNA processing factor 40A	protein-coding
D4_1_peak_1314	chr4	21847590	21847916	+	41	NA	non-coding (NR_028384, exon 1 of 1)	non-coding (NR_028384, exon 1 of 1)	170	NM_025669	66625	Mm.100117	NM_025669	ENSMUSG00000028248	Pnisr	5730406M06Rik|AA673174|Pinsr|Sfrs18|Srsf18	PNN interacting serine/arginine-rich	protein-coding
D4_1_peak_1383	chr4	128715591	128716240	+	41	NA	intron (NM_001195130, intron 7 of 14)	intron (NM_001195130, intron 7 of 14)	-11656	NM_001195083	54383	Mm.473738	NM_018774	ENSMUSG00000028796	Phc2	A3galt2|AA415044|D130050K19Rik|D4Ertd810e|Edr2|Mph2|p36	polyhomeotic-like 2 (Drosophila)	protein-coding
D4_1_peak_1787	chr7	75455597	75455795	+	41	NA	5' UTR (NM_029332, exon 1 of 37)	5' UTR (NM_029332, exon 1 of 37)	162	NM_029332	75547	Mm.216107	NM_029332	ENSMUSG00000066406	Akap13	1700026G02Rik|5730522G15Rik|5830460E08Rik|AKAP-13|AKAP-Lbc|BRX|Ht31|LBC|PROTO-LB|PROTO-LBC	A kinase (PRKA) anchor protein 13	protein-coding
D4_1_peak_293	chr11	58948855	58949060	+	41	NA	promoter-TSS (NM_030082)	promoter-TSS (NM_030082)	46	NM_030082	78303	Mm.28022	NM_030082	ENSMUSG00000056895	Hist3h2ba	1500011O09Rik|AI413321	histone cluster 3, H2ba	protein-coding
D4_1_peak_1202	chr2	157566378	157566842	+	41	NA	promoter-TSS (NM_016916)	promoter-TSS (NM_016916)	-249	NM_016916	53619	Mm.480461	NM_016916	ENSMUSG00000067787	Blcap	AI462828|Bc10	bladder cancer associated protein	protein-coding
D4_1_peak_1152	chr2	117938805	117939170	+	41	NA	intron (NR_126479, intron 8 of 9)	intron (NR_126479, intron 8 of 9)	117059	NR_040631	73938	Mm.399107	NR_040631	ENSMUSG00000086221	4930412B13Rik	-	RIKEN cDNA 4930412B13 gene	ncRNA
D4_1_peak_238	chr10	128303372	128303578	+	41	NA	intron (NM_001252326, intron 1 of 25)	intron (NM_001252326, intron 1 of 25)	140	NM_001252326	103135	Mm.244183	NM_133992	ENSMUSG00000005682	Pan2	1200014O24Rik|AI047843|AW742773|Usp52|mKIAA0710	PAN2 poly(A) specific ribonuclease subunit	protein-coding
D4_1_peak_330	chr11	70029324	70029704	+	41	NA	intron (NM_001109752, intron 2 of 19)	intron (NM_001109752, intron 2 of 19)	10909	NM_007864	13385	Mm.27256	NM_007864	ENSMUSG00000020886	Dlg4	Dlgh4|PSD-95|PSD95|SAP90|SAP90A	discs, large homolog 4 (Drosophila)	protein-coding
D4_1_peak_844	chr17	6655385	6655787	+	40	NA	intron (NM_001199948, intron 1 of 5)	CpG	245	NM_001166630	100040563	Mm.457381	NM_001166630	ENSMUSG00000000579	Dynlt1c	100040603|Dynlt1d	dynein light chain Tctex-type 1C	protein-coding
D4_1_peak_331	chr11	70220849	70221046	+	40	NA	promoter-TSS (NM_172371)	promoter-TSS (NM_172371)	47	NM_172371	69309	Mm.93266	NM_172371	ENSMUSG00000044367	Slc16a13	1700007D07Rik	solute carrier family 16 (monocarboxylic acid transporters), member 13	protein-coding
D4_1_peak_1594	chr6	83121393	83121606	+	40	NA	promoter-TSS (NM_001083922)	promoter-TSS (NM_001083922)	-38	NM_016757	22377	Mm.1109	NM_016757	ENSMUSG00000030035	Wbp1	AI255152	WW domain binding protein 1	protein-coding
D4_1_peak_554	chr13	24800897	24801113	+	40	NA	promoter-TSS (NM_024473)	promoter-TSS (NM_024473)	-652	NM_024473	79555	Mm.266668	NM_024473	ENSMUSG00000019132	BC005537	8030460C05Rik|C78201	cDNA sequence BC005537	protein-coding
D4_1_peak_1220	chr3	8923585	8923817	+	40	NA	exon (NM_025434, exon 1 of 3)	exon (NM_025434, exon 1 of 3)	156	NM_025434	66230	Mm.38460	NM_025434	ENSMUSG00000040269	Mrps28	1500012D08Rik|AW061224	mitochondrial ribosomal protein S28	protein-coding
D4_1_peak_2107	chrX	94366795	94367052	+	40	NA	promoter-TSS (NM_026673)	promoter-TSS (NM_026673)	-187	NM_026673	68316	Mm.379156	NM_026673	ENSMUSG00000079508	Apoo	0610008C08Rik|1110019O03Rik	apolipoprotein O	protein-coding
D4_1_peak_5	chr1	10037969	10038168	+	40	NA	promoter-TSS (NM_013715)	promoter-TSS (NM_013715)	91	NM_001277101	26754	Mm.402384	NM_013715	ENSMUSG00000025917	Cops5	AI303502|CSN5|Jab1|Mov34|Sgn5	COP9 signalosome subunit 5	protein-coding
D4_1_peak_732	chr15	75616417	75616644	+	40	NA	promoter-TSS (NM_011759)	promoter-TSS (NM_011759)	-154	NM_001044718	22701	Mm.87210	NM_011759	ENSMUSG00000047003	Zfp41	CTfin92|Zfp-41	zinc finger protein 41	protein-coding
D4_1_peak_793	chr16	17124910	17125141	+	40	NA	promoter-TSS (NM_183287)	promoter-TSS (NM_183287)	81	NM_183287	70458	Mm.234165	NM_183287	ENSMUSG00000049916	2610318N02Rik	AL033325	RIKEN cDNA 2610318N02 gene	protein-coding
D4_1_peak_569	chr13	44840051	44840580	+	40	NA	intron (NM_001205044, intron 3 of 18)	intron (NM_001205044, intron 3 of 18)	109044	NM_001205043	16468	Mm.25059	NM_021878	ENSMUSG00000038518	Jarid2	Jmj|jumonji	jumonji, AT rich interactive domain 2	protein-coding
D4_1_peak_212	chr10	84710717	84711146	+	40	NA	intron (NM_027423, intron 23 of 27)	intron (NM_027423, intron 23 of 27)	-45117	NM_001024918	71137	Mm.79070	NM_027689	ENSMUSG00000020037	Rfx4	4933412G19Rik|NYD-sp10	regulatory factor X, 4 (influences HLA class II expression)	protein-coding
D4_1_peak_1603	chr6	86526290	86526509	+	40	NA	promoter-TSS (NM_011865)	promoter-TSS (NM_011865)	-234	NM_011865	23983	Mm.274146	NM_011865	ENSMUSG00000051695	Pcbp1	WBP17|[a]CP-1|alphaCP-1|hnRNP E1	poly(rC) binding protein 1	protein-coding
D4_1_peak_2075	chr9	120149510	120149961	+	40	NA	promoter-TSS (NM_001039365)	promoter-TSS (NM_001039365)	-7	NM_008614	17433	Mm.486167	NM_008614	ENSMUSG00000032517	Mobp	AI835053|AI839848|MOBP155|MOBP170|MOBP69|MOBP73|MOBP81|R74645	myelin-associated oligodendrocytic basic protein	protein-coding
D4_1_peak_75	chr1	132477129	132477355	+	40	NA	promoter-TSS (NM_172517)	promoter-TSS (NM_172517)	-125	NM_172517	213464	Mm.132868	NM_172517	ENSMUSG00000026439	Rbbp5	4933411J24Rik|C330016J05	retinoblastoma binding protein 5	protein-coding
D4_1_peak_658	chr14	43925181	43925603	+	40	NA	Intergenic	IAPEY4_LTR|LTR|ERVK	-2024	NM_053112	93725	Mm.429087	NM_053112	ENSMUSG00000090166	Ear10	Raf2	eosinophil-associated, ribonuclease A family, member 10	protein-coding
D4_1_peak_1455	chr5	28071048	28071301	+	40	NA	promoter-TSS (NM_153526)	promoter-TSS (NM_153526)	-238	NM_153526	231070	Mm.30221	NM_153526	ENSMUSG00000045294	Insig1	1810013C12Rik|Insig-1	insulin induced gene 1	protein-coding
D4_1_peak_2012	chr9	53706169	53706424	+	40	NA	promoter-TSS (NM_175562)	promoter-TSS (NM_175562)	-64	NM_175562	270160	Mm.290285	NM_175562	ENSMUSG00000055069	Rab39	C230094F14Rik|Rab39a	RAB39, member RAS oncogene family	protein-coding
D4_1_peak_1779	chr7	64469059	64469259	+	40	NA	Intergenic	Intergenic	-32547	NM_007461	11784	Mm.4657	NM_007461	ENSMUSG00000030519	Apba2	X11-like|X11L|XllL|mXllL	amyloid beta (A4) precursor protein-binding, family A, member 2	protein-coding
D4_1_peak_1780	chr7	64493964	64494185	+	40	NA	Intergenic	Intergenic	-7632	NM_007461	11784	Mm.4657	NM_007461	ENSMUSG00000030519	Apba2	X11-like|X11L|XllL|mXllL	amyloid beta (A4) precursor protein-binding, family A, member 2	protein-coding
D4_1_peak_179	chr10	79984556	79985243	+	40	NA	promoter-TSS (NM_001003949)	promoter-TSS (NM_001003949)	-569	NM_001003949	216157	Mm.29442	NM_001003949	ENSMUSG00000013858	Tmem259	AC087114.7gm2|ORF61|R32184_3|mFLJ00277	transmembrane protein 259	protein-coding
D4_1_peak_1223	chr3	15112407	15112705	+	40	NA	Intergenic	Intergenic	141355	NR_040550	77127	Mm.195792	NR_040549	ENSMUSG00000098008	A930001A20Rik	-	RIKEN cDNA A930001A20 gene	ncRNA
D4_1_peak_771	chr15	100757657	100757871	+	40	NA	Intergenic	Intergenic	-3983	NM_021530	59033	Mm.209856	NM_021530	ENSMUSG00000023032	Slc4a8	AW493845|C230026C11|NDCBE|kNBC-3	solute carrier family 4 (anion exchanger), member 8	protein-coding
D4_1_peak_253	chr11	5099111	5099350	+	40	NA	promoter-TSS (NM_177370)	promoter-TSS (NM_177370)	-43	NM_001290491	279766	Mm.260866	NM_177370	ENSMUSG00000034175	Rhbdd3	Ptag	rhomboid domain containing 3	protein-coding
D4_1_peak_1390	chr4	131360322	131360522	+	40	NA	Intergenic	Intergenic	-349948	NR_130167	77835	Mm.348412	NR_130167	ENSMUSG00000086262	A930031H19Rik	A930004I12Rik	RIKEN cDNA A930031H19 gene	ncRNA
D4_1_peak_596	chr13	67108746	67108974	+	40	NA	intron (NM_001256052, intron 2 of 6)	intron (NM_001256052, intron 2 of 6)	5168	NM_001256052	432770	Mm.124021	NM_001256052	ENSMUSG00000074824	Rslcan18	mszf51	regulator of sex-limitation candidate 18	protein-coding
D4_1_peak_2094	chrX	31195661	31195858	+	40	NA	Intergenic	L2b|LINE|L2	-140610	NM_001243011	100042159	Mm.489579	NM_001243011	ENSMUSG00000101381	Btbd35f16	Gm3701	BTB domain containing 35, family member 16	protein-coding
D4_1_peak_1640	chr6	124662872	124663228	+	40	NA	promoter-TSS (NM_145130)	promoter-TSS (NM_145130)	-54	NM_145130	14792	Mm.273915	NM_145130	ENSMUSG00000004270	Lpcat3	C3f|Grcc3f|Lpcat|Lpeat|Lplat5|Lpsat|Mboat5|Moact5|Oact5|PTG	lysophosphatidylcholine acyltransferase 3	protein-coding
D4_1_peak_1801	chr7	99381251	99381517	+	40	NA	promoter-TSS (NM_201352)	promoter-TSS (NM_201352)	-165	NM_201352	233552	Mm.286317	NM_201352	ENSMUSG00000035314	Gdpd5	BC024955|Gde2	glycerophosphodiester phosphodiesterase domain containing 5	protein-coding
D4_1_peak_2104	chrX	84859596	84860269	+	40	NA	intron (NM_007868, intron 60 of 78)	intron (NM_007868, intron 60 of 78)	-188363	NM_001314035	13405	Mm.275608	NM_007868	ENSMUSG00000045103	Dmd	DXSmh7|DXSmh9|Dp427|Dp71|dys|mdx|pke	dystrophin, muscular dystrophy	protein-coding
D4_1_peak_848	chr17	12030104	12030330	+	40	NA	intron (NM_016694, intron 10 of 11)	MIRb|SINE|MIR	-89067	NM_026644	68262	Mm.258300	NM_026644	ENSMUSG00000023827	Agpat4	1500003P24Rik	1-acylglycerol-3-phosphate O-acyltransferase 4 (lysophosphatidic acid acyltransferase, delta)	protein-coding
D4_1_peak_1046	chr19	28011290	28011561	+	40	NA	promoter-TSS (NM_011265)	promoter-TSS (NM_011265)	-259	NM_011265	19726	Mm.313321	NM_011265	ENSMUSG00000040929	Rfx3	C230093O12Rik|MRFX3	regulatory factor X, 3 (influences HLA class II expression)	protein-coding
D4_1_peak_1656	chr6	136518739	136519060	+	40	NA	promoter-TSS (NM_019426)	promoter-TSS (NM_019426)	48	NM_019426	54343	Mm.173271	NM_019426	ENSMUSG00000030213	Atf7ip	2610204M12Rik|AM|Mcaf1	activating transcription factor 7 interacting protein	protein-coding
D4_1_peak_847	chr17	8165166	8165378	+	40	NA	promoter-TSS (NM_201230)	promoter-TSS (NM_201230)	-246	NM_201230	75296	Mm.227250	NM_201230	ENSMUSG00000069135	Fgfr1op	4930553O10Rik|FOP	Fgfr1 oncogene partner	protein-coding
D4_1_peak_1986	chr9	22070917	22071230	+	40	NA	promoter-TSS (NR_040407)	promoter-TSS (NR_040407)	71	NR_040407	100503652	Mm.439941	NR_040406	ENSMUSG00000096981	Gm16845	-	predicted gene, 16845	ncRNA
D4_1_peak_1728	chr7	28741804	28742193	+	40	NA	promoter-TSS (NM_023637)	promoter-TSS (NM_023637)	30	NM_023637	71984	Mm.333725	NM_023637	ENSMUSG00000070699	Sars2	2410015F05Rik|D7Ertd353e|SerRS|SerRSmt	seryl-aminoacyl-tRNA synthetase 2	protein-coding
D4_1_peak_621	chr13	113794289	113794760	+	40	NA	promoter-TSS (NM_172595)	promoter-TSS (NM_172595)	16	NM_172595	218639	Mm.79837	NM_172595	ENSMUSG00000042348	Arl15	A430036I03|Arfrp2|C230032K13Rik	ADP-ribosylation factor-like 15	protein-coding
D4_1_peak_1164	chr2	129129584	129129918	+	39	NA	promoter-TSS (NM_025395)	promoter-TSS (NM_025395)	51	NM_025395	66170	Mm.40621	NM_025395	ENSMUSG00000037938	Chchd5	1110027L01Rik|AW045710	coiled-coil-helix-coiled-coil-helix domain containing 5	protein-coding
D4_1_peak_1641	chr6	124740907	124741511	+	39	NA	promoter-TSS (NM_013535)	promoter-TSS (NM_013535)	-130	NM_013535	14790	Mm.439877	NM_013535	ENSMUSG00000072772	Grcc10	2310033H05Rik|C10	gene rich cluster, C10 gene	protein-coding
D4_1_peak_1881	chr8	23208442	23208746	+	39	NA	promoter-TSS (NM_018743)	promoter-TSS (NM_018743)	-141	NM_018743	102247	Mm.200898	NM_018743	ENSMUSG00000031545	Gpat4	AU041707|AW545732|Agpat6|Tsarg7	glycerol-3-phosphate acyltransferase 4	protein-coding
D4_1_peak_2007	chr9	47530049	47530296	+	39	NA	promoter-TSS (NM_018770)	promoter-TSS (NM_018770)	2	NM_001310841	54725	Mm.234832	NM_018770	ENSMUSG00000032076	Cadm1	2900073G06Rik|3100001I08Rik|AI987920|Bl2|Igsf4|Igsf4a|Necl2|RA175|RA175A|RA175B|RA175C|RA175N|ST17|SgIGSF|SynCam|Tslc1	cell adhesion molecule 1	protein-coding
D4_1_peak_1968	chr9	3037987	3038202	+	39	NA	TTS (NR_039546)	TTS (NR_039546)	649	NR_039546	100628572		NR_039546	ENSMUSG00000106183	Mir101c	mir-101c|mmu-mir-101c	microRNA 101c	ncRNA
D4_1_peak_335	chr11	70970209	70970416	+	39	NA	promoter-TSS (NM_001276406)	promoter-TSS (NM_001276406)	112	NM_001252414	69723	Mm.275691	NM_027186	ENSMUSG00000018449	Rpain	2400006N03Rik|Rip	RPA interacting protein	protein-coding
D4_1_peak_1085	chr2	20969358	20969626	+	39	NA	non-coding (NR_033225, exon 2 of 2)	non-coding (NR_033225, exon 2 of 2)	618	NR_033225	433408	Mm.386941	NR_033225		Gm13375	OTTMUSG00000011664	predicted gene 13375	ncRNA
D4_1_peak_2071	chr9	115310653	115310907	+	39	NA	promoter-TSS (NM_024222)	promoter-TSS (NM_024222)	-359	NM_024222	68292	Mm.296158	NM_024222	ENSMUSG00000032437	Stt3b	1300006C19Rik|Simp	STT3, subunit of the oligosaccharyltransferase complex, homolog B (S. cerevisiae)	protein-coding
D4_1_peak_1218	chr3	8717462	8717690	+	39	NA	Intergenic	Intergenic	-50538	NM_010423	15213	Mm.29581	NM_010423	ENSMUSG00000040289	Hey1	AI316788|AI414254|CHF2|HRT1|Herp2|Hesr1|bHLHb31|hesr-1	hairy/enhancer-of-split related with YRPW motif 1	protein-coding
D4_1_peak_443	chr11	120673037	120673262	+	39	NA	exon (NM_026877, exon 1 of 16)	exon (NM_026877, exon 1 of 16)	176	NM_026877	68938	Mm.294020	NM_026877	ENSMUSG00000025142	Aspscr1	1190006K01Rik|ASPC|ASPCR1|ASPL|ASPS|RCC17|TUG	alveolar soft part sarcoma chromosome region, candidate 1 (human)	protein-coding
D4_1_peak_808	chr16	38230977	38231199	+	39	NA	intron (NM_001347232, intron 11 of 11)	intron (NM_001347232, intron 11 of 11)	63736	NM_010936	18171	Mm.8509	NM_010936	ENSMUSG00000022809	Nr1i2	PXR|PXR.1|PXR.2|PXR1|SXR|mPXR	nuclear receptor subfamily 1, group I, member 2	protein-coding
D4_1_peak_508	chr12	98920343	98920535	+	39	NA	promoter-TSS (NM_198311)	promoter-TSS (NM_198311)	-135	NM_029553	76260	Mm.282660	NM_029553	ENSMUSG00000021013	Ttc8	0610012F22Rik|AV001447|BBS8	tetratricopeptide repeat domain 8	protein-coding
D4_1_peak_2051	chr9	101472437	101472711	+	39	NA	Intergenic	Intergenic	130380	NR_110509	102633035	Mm.411422	NR_110509	ENSMUSG00000101941	Gm28979	-	predicted gene 28979	ncRNA
D4_1_peak_1898	chr8	69749761	69749993	+	39	NA	promoter-TSS (NM_001200023)	promoter-TSS (NM_001200023)	85	NM_001200023	620419	Mm.460423	NM_001200023	ENSMUSG00000092260	Zfp963	-	zinc finger protein 963	protein-coding
D4_1_peak_1438	chr5	5514509	5514958	+	39	NA	promoter-TSS (NM_001193660)	promoter-TSS (NM_001193660)	56	NM_001193660	64945	Mm.40132	NM_022890	ENSMUSG00000046798	Cldn12	-	claudin 12	protein-coding
D4_1_peak_425	chr11	115536236	115536469	+	39	NA	promoter-TSS (NM_133354)	promoter-TSS (NM_133354)	-122	NM_133354	170930	Mm.29923	NM_133354	ENSMUSG00000020738	Sumo2	SUMO-2|Smt3A|Smt3b|Smt3h2	small ubiquitin-like modifier 2	protein-coding
D4_1_peak_741	chr15	77928826	77929155	+	39	NA	promoter-TSS (NM_019913)	promoter-TSS (NM_019913)	4	NM_019913	56551	Mm.291917	NM_019913	ENSMUSG00000005354	Txn2	2510006J11Rik|AI788873|Trx2	thioredoxin 2	protein-coding
D4_1_peak_2034	chr9	65201154	65201646	+	39	NA	Intergenic	B1_Mus1|SINE|Alu	-13290	NM_177460	214424	Mm.31129	NM_177460	ENSMUSG00000032392	Parp16	ARTD15|BC055447|C79952|PARP-16	poly (ADP-ribose) polymerase family, member 16	protein-coding
D4_1_peak_353	chr11	86484521	86485018	+	39	NA	5' UTR (NM_029788, exon 1 of 9)	5' UTR (NM_029788, exon 1 of 9)	112	NM_029788	76892	Mm.262707	NM_029788	ENSMUSG00000020521	Rnft1	0610013E23Rik|AV007605	ring finger protein, transmembrane 1	protein-coding
D4_1_peak_93	chr1	155417319	155417513	+	39	NA	promoter-TSS (NM_011273)	promoter-TSS (NM_011273)	28	NM_011273	19775	Mm.266215	NM_011273	ENSMUSG00000026469	Xpr1	Rmc-1|Rmc1|Sxv|Syg1|XR	xenotropic and polytropic retrovirus receptor 1	protein-coding
D4_1_peak_77	chr1	133130953	133131330	+	39	NA	promoter-TSS (NM_133819)	promoter-TSS (NM_133819)	-25	NM_133819	108954	Mm.293628	NM_133819	ENSMUSG00000046062	Ppp1r15b	1810033K10Rik|AI606441|C530022L24Rik|CReP	protein phosphatase 1, regulatory (inhibitor) subunit 15b	protein-coding
D4_1_peak_166	chr10	75517195	75517473	+	39	NA	promoter-TSS (NM_026095)	promoter-TSS (NM_026095)	47	NM_175133	68778	Mm.29382	NM_175133	ENSMUSG00000033416	Gucd1	1110038D17Rik	guanylyl cyclase domain containing 1	protein-coding
D4_1_peak_1697	chr7	19308522	19308786	+	39	NA	intron (NM_001347586, intron 1 of 4)	CpG	1391	NM_001347586	14282	Mm.248335	NM_008036	ENSMUSG00000003545	Fosb	-	FBJ osteosarcoma oncogene B	protein-coding
D4_1_peak_1180	chr2	146956281	146956838	+	39	NA	intron (NM_001033298, intron 12 of 13)	intron (NM_001033298, intron 12 of 13)	-56501	NM_011917	24128	Mm.3065	NM_011917	ENSMUSG00000027433	Xrn2	-	5'-3' exoribonuclease 2	protein-coding
D4_1_peak_1911	chr8	71366991	71367459	+	39	NA	promoter-TSS (NM_025917)	promoter-TSS (NM_025917)	8	NM_025917	67023	Mm.41890	NM_025917	ENSMUSG00000002395	Use1	2010315L10Rik|5730403H22Rik|AV002165|D12|Ed2|Q-snare|p31	unconventional SNARE in the ER 1 homolog (S. cerevisiae)	protein-coding
D4_1_peak_1466	chr5	33657977	33658577	+	39	NA	promoter-TSS (NM_026698)	promoter-TSS (NM_026698)	149	NM_001310541	21335	Mm.379024	NM_011524	ENSMUSG00000037313	Tacc3	Aint|C86661|Eric1	transforming, acidic coiled-coil containing protein 3	protein-coding
D4_1_peak_532	chr13	3537716	3537954	+	39	NA	promoter-TSS (NM_008112)	promoter-TSS (NM_008112)	-240	NM_008112	14569	Mm.153226	NM_008112	ENSMUSG00000021218	Gdi2	GDI-B|GDIB|Gdi3	guanosine diphosphate (GDP) dissociation inhibitor 2	protein-coding
D4_1_peak_2039	chr9	72639660	72639932	+	39	NA	Intergenic	ID_B1|SINE|B4	-22551	NM_010890	17999	Mm.279923	NM_010890	ENSMUSG00000032216	Nedd4	AA959633|AL023035|AU019897|E430025J12Rik|Nedd4-1|Nedd4a|mKIAA0093	neural precursor cell expressed, developmentally down-regulated 4	protein-coding
D4_1_peak_255	chr11	6415474	6415834	+	39	NA	promoter-TSS (NM_008907)	promoter-TSS (NM_008907)	-216	NM_008907	268373	Mm.5246	NM_008907	ENSMUSG00000071866	Ppia	2700098C05|Cphn|CyP-18|CypA	peptidylprolyl isomerase A	protein-coding
D4_1_peak_1882	chr8	24419434	24419626	+	39	NA	Intergenic	Intergenic	19416	NM_026931	69068	Mm.25775	NM_026931	ENSMUSG00000056313	1810011O10Rik	1110065B09Rik|AW121743|AW321058	RIKEN cDNA 1810011O10 gene	protein-coding
D4_1_peak_965	chr18	34931963	34932217	+	39	NA	promoter-TSS (NM_144866)	promoter-TSS (NM_144866)	-87	NM_144866	225363	Mm.329353	NM_144866	ENSMUSG00000024360	Etf1	AI463371|D6Ertd109e|ERF|ERF1|SUP45L1|TB3-1	eukaryotic translation termination factor 1	protein-coding
D4_1_peak_1229	chr3	30792963	30793226	+	38	NA	5' UTR (NM_027016, exon 1 of 8)	5' UTR (NM_027016, exon 1 of 8)	218	NM_027016	69276	Mm.26017	NM_027016	ENSMUSG00000027706	Sec62	3100002M17Rik|AI844545|AW545092|Dtrp1|HTP1|Tloc1	SEC62 homolog (S. cerevisiae)	protein-coding
D4_1_peak_1735	chr7	30231812	30232100	+	38	NA	promoter-TSS (NM_027259)	promoter-TSS (NM_027259)	73	NM_025548	66411	Mm.27947	NM_025548	ENSMUSG00000006095	Tbcb	2410007D12Rik|AU041393|CG22|CKAPI|Ckap1	tubulin folding cofactor B	protein-coding
D4_1_peak_1151	chr2	116020202	116020792	+	38	NA	intron (NM_001346047, intron 8 of 13)	intron (NM_001346047, intron 8 of 13)	44122	NM_001346038	17536	Mm.247566	NM_010825	ENSMUSG00000027210	Meis2	A430109D20Rik|Mrg1|Stra10	Meis homeobox 2	protein-coding
D4_1_peak_1646	chr6	125039535	125039797	+	38	NA	promoter-TSS (NM_133345)	promoter-TSS (NM_133345)	-182	NM_133345	28019	Mm.262547	NM_133345	ENSMUSG00000030330	Ing4	D6Wsu147e|D6Xrf92|p29ING4	inhibitor of growth family, member 4	protein-coding
D4_1_peak_1458	chr5	30888214	30888443	+	38	NA	promoter-TSS (NM_174849)	promoter-TSS (NM_174849)	-524	NM_174849	231093	Mm.440364	NM_174849	ENSMUSG00000029165	Agbl5	9430057O19Rik|CCP5	ATP/GTP binding protein-like 5	protein-coding
D4_1_peak_2066	chr9	108991667	108991864	+	38	NA	promoter-TSS (NM_173019)	promoter-TSS (NM_173019)	-137	NM_173019	270198	Mm.132391	NM_173019	ENSMUSG00000025648	Pfkfb4	C230090D14	6-phosphofructo-2-kinase/fructose-2,6-biphosphatase 4	protein-coding
D4_1_peak_338	chr11	74830305	74830895	+	38	NA	promoter-TSS (NM_010813)	promoter-TSS (NM_010813)	-324	NM_010813	17428	Mm.3759	NM_010813	ENSMUSG00000000282	Mnt	Rox|bHLHd3	max binding protein	protein-coding
D4_1_peak_1163	chr2	128967082	128967609	+	38	NA	promoter-TSS (NM_178404)	promoter-TSS (NM_178404)	-57	NM_178404	78751	Mm.26377	NM_178404	ENSMUSG00000042851	Zc3h6	4631426G04Rik|4833425H18Rik|AU024389|AW060453|Zc3hdc6|mKIAA2035	zinc finger CCCH type containing 6	protein-coding
D4_1_peak_1543	chr5	140584213	140584512	+	38	NA	Intergenic	Intergenic	-19295	NM_030022	77998	Mm.160040	NM_030022	ENSMUSG00000036586	Grifin	E130101O17Rik	galectin-related inter-fiber protein	protein-coding
D4_1_peak_944	chr17	85487182	85487429	+	38	NA	Intergenic	Intergenic	131091	NR_038082	100043902	Mm.150838	NR_015385	ENSMUSG00000093460	Six3os1	D17Mgi26|E130112H22Rik|Rncr1|Six3os	SIX homeobox 3, opposite strand 1	ncRNA
D4_1_peak_1405	chr4	136285586	136286006	+	38	NA	promoter-TSS (NM_009557)	promoter-TSS (NM_009557)	-273	NM_009557	22704	Mm.1504	NM_009557	ENSMUSG00000051351	Zfp46	AI426962|Mlz-4|Zfp-46|Znf436	zinc finger protein 46	protein-coding
D4_1_peak_805	chr16	37539740	37540110	+	38	NA	promoter-TSS (NM_001042499)	promoter-TSS (NM_001042499)	31	NM_001042499	67657	Mm.28158	NM_026297	ENSMUSG00000022827	Rabl3	4930553C05Rik|AA958834	RAB, member RAS oncogene family-like 3	protein-coding
D4_1_peak_1763	chr7	45062459	45062652	+	38	NA	promoter-TSS (NM_022999)	promoter-TSS (NM_022999)	126	NM_025533	66394	Mm.272139	NM_025533	ENSMUSG00000003421	Nosip	2310061K06Rik|CGI-25	nitric oxide synthase interacting protein	protein-coding
D4_1_peak_1135	chr2	84742651	84742944	+	38	NA	Intergenic	Intergenic	-1619	NR_029544	387149		NR_029544	ENSMUSG00000065484	Mir130a	Mirn130|Mirn130a|mir-130a	microRNA 130a	ncRNA
D4_1_peak_288	chr11	52231821	52232035	+	38	NA	promoter-TSS (NM_011543)	promoter-TSS (NM_011543)	-67	NM_011543	21402	Mm.42944	NM_011543	ENSMUSG00000036309	Skp1a	15kDa|2610043E24Rik|2610206H23Rik|EMC19|OCP-II|OCP2|SKP1|Tceb1l|p19A|p19Skp1	S-phase kinase-associated protein 1A	protein-coding
D4_1_peak_1538	chr5	138171786	138172334	+	38	NA	promoter-TSS (NM_008568)	promoter-TSS (NM_008568)	39	NM_021392	11781	Mm.113205	NM_021392	ENSMUSG00000019518	Ap4m1	4930443L05Rik|Ap4m4	adaptor-related protein complex AP-4, mu 1	protein-coding
D4_1_peak_1666	chr7	3693140	3693531	+	38	NA	promoter-TSS (NM_001164205)	promoter-TSS (NM_001164205)	190	NM_029934	77582	Mm.397541	NM_029934	ENSMUSG00000035596	Mboat7	5730589L02Rik|BB1|Leng4|Lpiat|Lpiat1|mBB1	membrane bound O-acyltransferase domain containing 7	protein-coding
D4_1_peak_825	chr16	87354253	87354480	+	38	NA	exon (NM_001159331, exon 1 of 5)	exon (NM_001159331, exon 1 of 5)	181	NM_001159331	67768	Mm.296532	NM_026366	ENSMUSG00000044442	N6amt1	5830445C04Rik|Hemk2|Pred28	N-6 adenine-specific DNA methyltransferase 1 (putative)	protein-coding
D4_1_peak_1224	chr3	15113079	15113428	+	38	NA	Intergenic	Intergenic	142052	NR_040550	77127	Mm.195792	NR_040549	ENSMUSG00000098008	A930001A20Rik	-	RIKEN cDNA A930001A20 gene	ncRNA
D4_1_peak_2122	chrX	162728234	162728441	+	38	NA	intron (NR_038088, intron 3 of 5)	intron (NR_038088, intron 3 of 5)	-32035	NM_009031	245688	Mm.270186	NM_009031	ENSMUSG00000031353	Rbbp7	AA409861|AI173248|AU019541|BB114024|mRbAp46	retinoblastoma binding protein 7	protein-coding
D4_1_peak_1701	chr7	19665188	19665400	+	38	NA	promoter-TSS (NM_019649)	promoter-TSS (NM_019649)	-264	NM_019649	56457	Mm.290960	NM_019649	ENSMUSG00000002981	Clptm1	HS9|N14	cleft lip and palate associated transmembrane protein 1	protein-coding
D4_1_peak_1931	chr8	85025320	85025521	+	38	NA	promoter-TSS (NM_019652)	promoter-TSS (NM_019652)	-142	NM_019652	56495	Mm.41475	NM_019652	ENSMUSG00000052456	Asna1	1810048H22Rik|ArsA	arsA arsenite transporter, ATP-binding, homolog 1 (bacterial)	protein-coding
D4_1_peak_1526	chr5	135903826	135904020	+	38	NA	Intergenic	Intergenic	16004	NM_013560	15507	Mm.13849	NM_013560	ENSMUSG00000004951	Hspb1	27kDa|Hsp25	heat shock protein 1	protein-coding
D4_1_peak_1461	chr5	31202046	31202459	+	38	NA	promoter-TSS (NM_001177901)	promoter-TSS (NM_001177901)	51	NM_175311	101023	Mm.45033	NM_175311	ENSMUSG00000043059	Zfp513	AW990386|D430028M17Rik|Znf513	zinc finger protein 513	protein-coding
D4_1_peak_1129	chr2	73892437	73892737	+	38	NA	promoter-TSS (NM_009715)	promoter-TSS (NM_009715)	52	NM_009715	11909	Mm.209903	NM_009715	ENSMUSG00000027104	Atf2	Atf-2|CRE-BP|Creb2|D130078H02Rik|D18875|Tg(Gzma-Klra1)7Wum|mXBP	activating transcription factor 2	protein-coding
D4_1_peak_1276	chr3	97158787	97158979	+	38	NA	5' UTR (NM_019800, exon 1 of 10)	5' UTR (NM_019800, exon 1 of 10)	106	NM_019800	66659	Mm.101368	NM_019800	ENSMUSG00000028093	Acp6	5730559A09Rik|ACPL1|AU022842|mPACPL1	acid phosphatase 6, lysophosphatidic	protein-coding
D4_1_peak_1200	chr2	156196504	156196991	+	38	NA	promoter-TSS (NM_172674)	promoter-TSS (NM_172674)	100	NM_172674	228829	Mm.427078	NM_172674	ENSMUSG00000038116	Phf20	6820402O20Rik	PHD finger protein 20	protein-coding
D4_1_peak_535	chr13	6547954	6548175	+	38	NA	promoter-TSS (NM_145131)	promoter-TSS (NM_145131)	-93	NM_145131	69617	Mm.41933	NM_145131	ENSMUSG00000021193	Pitrm1	2310012C15Rik|AA410010|MP-1|MP1|Ntup1|PreP|mKIAA1104	pitrilysin metallepetidase 1	protein-coding
D4_1_peak_375	chr11	95858806	95859060	+	38	NA	non-coding (NR_045187, exon 1 of 2)	non-coding (NR_045187, exon 1 of 2)	116	NR_045187	73906	Mm.399894	NR_045187	ENSMUSG00000086015	4833417C18Rik	-	RIKEN cDNA 4833417C18 gene	ncRNA
D4_1_peak_143	chr10	20952045	20952401	+	38	NA	promoter-TSS (NM_026203)	promoter-TSS (NM_026203)	-324	NM_026203	52906	Mm.253280	NM_026203	ENSMUSG00000019986	Ahi1	1700015F03Rik|Ahi-1|D10Bwg0629e	Abelson helper integration site 1	protein-coding
D4_1_peak_459	chr12	25124616	25124957	+	38	NA	Intergenic	Intergenic	-4388	NR_045844	432641	Mm.112955	NR_045844		Gm17746	-	predicted gene, 17746	ncRNA
D4_1_peak_100	chr1	161070495	161070927	+	38	NA	promoter-TSS (NR_131028)	promoter-TSS (NR_131028)	-51	NM_172644	226539	Mm.28125	NM_172644	ENSMUSG00000026709	Dars2	5830468K18Rik|aspRS	aspartyl-tRNA synthetase 2 (mitochondrial)	protein-coding
D4_1_peak_430	chr11	116413122	116413397	+	38	NA	promoter-TSS (NM_027258)	promoter-TSS (NM_027258)	-227	NM_027258	217340	Mm.426344	NM_027258	ENSMUSG00000052949	Rnf157	2610036E23Rik|A130073L17Rik|mKIAA1917	ring finger protein 157	protein-coding
D4_1_peak_2088	chrX	13071543	13071746	+	38	NA	5' UTR (NM_009481, exon 1 of 45)	5' UTR (NM_009481, exon 1 of 45)	146	NM_009481	22284	Mm.242646	NM_009481	ENSMUSG00000031010	Usp9x	5730589N07Rik|AA407302|AA407699|AL022658|AL022749|Dffrx|FAF-X|Fafl	ubiquitin specific peptidase 9, X chromosome	protein-coding
D4_1_peak_689	chr14	73238003	73238527	+	38	NA	5' UTR (NM_175116, exon 1 of 1)	5' UTR (NM_175116, exon 1 of 1)	374	NM_175116	67168	Mm.390681	NM_175116	ENSMUSG00000033446	Lpar6	2610302I02Rik|P2ry5|P2y5	lysophosphatidic acid receptor 6	protein-coding
D4_1_peak_1615	chr6	100432605	100433198	+	38	NA	Intergenic	Intergenic	-94499	NR_040525	73395	Mm.69413	NR_040525	ENSMUSG00000101553	1700049E22Rik	-	RIKEN cDNA 1700049E22 gene	ncRNA
D4_1_peak_1263	chr3	89213573	89214200	+	38	NA	exon (NM_013604, exon 1 of 8)	exon (NM_013604, exon 1 of 8)	449	NM_013604	17827	Mm.280943	NM_013604	ENSMUSG00000064068	Mtx1	Gcap6|Mtx	metaxin 1	protein-coding
D4_1_peak_1638	chr6	122308598	122308903	+	37	NA	promoter-TSS (NM_010749)	promoter-TSS (NM_010749)	-260	NM_010749	17113	Mm.249225	NM_010749	ENSMUSG00000007458	M6pr	CD-MPR|Mpr46	mannose-6-phosphate receptor, cation dependent	protein-coding
D4_1_peak_426	chr11	115708658	115709001	+	37	NA	promoter-TSS (NM_008163)	promoter-TSS (NM_008163)	-232	NM_008163	14784	Mm.439649	NM_008163	ENSMUSG00000059923	Grb2	AA408164|Ash	growth factor receptor bound protein 2	protein-coding
D4_1_peak_1025	chr19	6951647	6951871	+	37	NA	3' UTR (NM_007522, exon 4 of 4)	3' UTR (NM_007522, exon 4 of 4)	9197	NM_001285453	12015	Mm.4387	NM_007522	ENSMUSG00000024959	Bad	AI325008|Bbc2	BCL2-associated agonist of cell death	protein-coding
D4_1_peak_1488	chr5	97195115	97195368	+	37	NA	Intergenic	Intergenic	-83645	NM_198422	231474	Mm.332505	NM_198422	ENSMUSG00000055725	Paqr3	6330415A20Rik|AY424292|RKTG	progestin and adipoQ receptor family member III	protein-coding
D4_1_peak_1259	chr3	88177737	88178140	+	37	NA	promoter-TSS (NR_045997)	promoter-TSS (NR_045997)	-153	NR_045997	76642	Mm.424420	NR_045997	ENSMUSG00000096935	1700113A16Rik	2210408E11Rik|AA408983	RIKEN cDNA 1700113A16 gene	ncRNA
D4_1_peak_187	chr10	80329550	80330010	+	37	NA	promoter-TSS (NM_139292)	promoter-TSS (NM_139292)	-307	NM_008793	18551	Mm.299916	NM_008793	ENSMUSG00000020131	Pcsk4	AI647044|L21221|NEC 3|NEC3|PC4|SPC5	proprotein convertase subtilisin/kexin type 4	protein-coding
D4_1_peak_2061	chr9	108094607	108094856	+	37	NA	promoter-TSS (NM_146226)	promoter-TSS (NM_146226)	-251	NM_146226	235606	Mm.219639	NM_146226	ENSMUSG00000032590	Apeh	-	acylpeptide hydrolase	protein-coding
D4_1_peak_116	chr1	175692743	175692985	+	37	NA	promoter-TSS (NM_010098)	promoter-TSS (NM_010098)	-232	NM_010098	13603	Mm.32744	NM_010098	ENSMUSG00000026525	Opn3	ERO|Ecpn	opsin 3	protein-coding
D4_1_peak_1204	chr2	160537540	160537855	+	37	NA	Intergenic	Intergenic	-108200	NM_009408	21969	Mm.217233	NM_009408	ENSMUSG00000070544	Top1	AI467334|D130064I21Rik|Top-1	topoisomerase (DNA) I	protein-coding
D4_1_peak_686	chr14	66868857	66869124	+	37	NA	promoter-TSS (NM_009955)	promoter-TSS (NM_009955)	140	NM_001034881	432870	Mm.425890	NM_001034881	ENSMUSG00000075553	Gm5464	EG432870	predicted gene 5464	protein-coding
D4_1_peak_935	chr17	71526880	71527079	+	37	NA	promoter-TSS (NM_023294)	promoter-TSS (NM_023294)	-122	NM_023294	67052	Mm.225956	NM_023294	ENSMUSG00000024056	Ndc80	2610020P18Rik|AV139730|HEC|HEC1|Kntc2	NDC80 kinetochore complex component	protein-coding
D4_1_peak_1402	chr4	135920411	135920694	+	37	NA	promoter-TSS (NM_024243)	promoter-TSS (NM_024243)	-174	NM_024243	71665	Mm.439940	NM_024243	ENSMUSG00000028673	Fuca1	0610006A03Rik|9530055J05Rik|Afuc|Fuca	fucosidase, alpha-L- 1, tissue	protein-coding
D4_1_peak_1738	chr7	30563381	30563616	+	37	NA	promoter-TSS (NM_025498)	promoter-TSS (NM_025498)	158	NM_170760	233073	Mm.34790	NM_170760	ENSMUSG00000078765	U2af1l4	AA407033|AF419339|AI451269|AW553050|U2af26	U2 small nuclear RNA auxiliary factor 1-like 4	protein-coding
D4_1_peak_132	chr1	192745727	192745965	+	37	NA	intron (NM_144881, intron 3 of 11)	intron (NM_144881, intron 3 of 11)	25373	NM_144881	226861	Mm.145857	NM_144881	ENSMUSG00000037375	Hhat	2810432O22Rik|AI462858|AP-2CRE|Skn|Tg(TFAP2A-cre)1Will	hedgehog acyltransferase	protein-coding
D4_1_peak_1907	chr8	70797306	70797528	+	37	NA	promoter-TSS (NR_106099)	promoter-TSS (NR_106099)	-718	NR_106099	102466823		NR_106099	ENSMUSG00000099031	Mir7240	Gm27487|mmu-mir-7240	microRNA 7240	ncRNA
D4_1_peak_891	chr17	35059052	35059557	+	37	NA	TTS (NM_033444)	TTS (NM_033444)	269	NM_016765	51793	Mm.1457	NM_016765	ENSMUSG00000007039	Ddah2	1110003M04Rik|AU019324|AW413173|DDAH-2|DDAHII|Ddah|G6a|NG30	dimethylarginine dimethylaminohydrolase 2	protein-coding
D4_1_peak_227	chr10	111472878	111473116	+	37	NA	promoter-TSS (NM_015781)	promoter-TSS (NM_015781)	-195	NM_015781	53605	Mm.290407	NM_015781	ENSMUSG00000058799	Nap1l1	AA407126|AI256722|D10Ertd68e|NAP-1	nucleosome assembly protein 1-like 1	protein-coding
D4_1_peak_138	chr10	12552422	12552631	+	37	NA	intron (NM_011682, intron 50 of 73)	intron (NM_011682, intron 50 of 73)	309209	NM_011682	22288	Mm.331784	NM_011682	ENSMUSG00000019820	Utrn	AA589569|DRP|Dmdl	utrophin	protein-coding
D4_1_peak_1812	chr7	102100048	102100255	+	37	NA	promoter-TSS (NM_007491)	promoter-TSS (NM_007491)	78	NM_007491	11875	Mm.2816	NM_007491	ENSMUSG00000070424	Art5	ARTC5|Yac-2	ADP-ribosyltransferase 5	protein-coding
D4_1_peak_16	chr1	39478712	39478984	+	37	NA	promoter-TSS (NM_018775)	promoter-TSS (NM_018775)	-101	NM_018775	54610	Mm.387293	NM_018775	ENSMUSG00000003134	Tbc1d8	AD3|HBLP1|VRP	TBC1 domain family, member 8	protein-coding
D4_1_peak_197	chr10	80798342	80798573	+	37	NA	promoter-TSS (NM_013651)	promoter-TSS (NM_013651)	169	NM_023900	78670	Mm.41479	NM_023900	ENSMUSG00000035278	Plekhj1	9530063M10Rik	pleckstrin homology domain containing, family J member 1	protein-coding
D4_1_peak_1398	chr4	134467506	134468226	+	37	NA	promoter-TSS (NM_019641)	promoter-TSS (NM_019641)	-454	NM_019641	16765	Mm.378957	NM_019641	ENSMUSG00000028832	Stmn1	19k|Lag|Lap18|Op18|P18|P19|Pig|Pp17|Pp18|Pp19|Pr22|Smn	stathmin 1	protein-coding
D4_1_peak_1704	chr7	24399645	24399886	+	37	NA	5' UTR (NM_028047, exon 1 of 14)	5' UTR (NM_028047, exon 1 of 14)	137	NM_028047	71997	Mm.150977	NM_028047	ENSMUSG00000002210	Smg9	1500002O20Rik|AI429693|N28092	smg-9 homolog, nonsense mediated mRNA decay factor (C. elegans)	protein-coding
D4_1_peak_729	chr15	73090487	73090748	+	37	NA	intron (NM_053068, intron 1 of 2)	CpG	205	NM_053068	93696	Mm.23095	NM_053068	ENSMUSG00000068391	Chrac1	2410152E03Rik|2810406L04Rik|YCL1	chromatin accessibility complex 1	protein-coding
D4_1_peak_566	chr13	42051372	42051567	+	37	NA	promoter-TSS (NM_007772)	promoter-TSS (NM_007772)	-552	NM_007772	110521	Mm.4808	NM_007772	ENSMUSG00000021366	Hivep1	Cryabp1	human immunodeficiency virus type I enhancer binding protein 1	protein-coding
D4_1_peak_122	chr1	178187118	178187922	+	37	NA	5' UTR (NM_024282, exon 1 of 5)	5' UTR (NM_024282, exon 1 of 5)	103	NM_024282	78825	Mm.440132	NM_024282	ENSMUSG00000026502	Desi2	5830417C01Rik|DeSI-2|Fam152a|Pppde1	desumoylating isopeptidase 2	protein-coding
D4_1_peak_667	chr14	54924813	54925087	+	37	NA	intron (NM_010112, intron 1 of 5)	intron (NM_010112, intron 1 of 5)	1838	NM_010112	13644	Mm.236438	NM_010112	ENSMUSG00000022203	Efs	-	embryonal Fyn-associated substrate	protein-coding
D4_1_peak_715	chr15	36793683	36794125	+	37	NA	intron (NM_011740, intron 1 of 6)	CpG-4850	634	NM_001253805	22631	Mm.3360	NM_011740	ENSMUSG00000022285	Ywhaz	1110013I11Rik|14-3-3zeta|AI596267|AL022924|AU020854	tyrosine 3-monooxygenase/tryptophan 5-monooxygenase activation protein, zeta polypeptide	protein-coding
D4_1_peak_1091	chr2	27539906	27540307	+	37	NA	Intergenic	Intergenic	24959	NM_080848	140858	Mm.28265	NM_080848	ENSMUSG00000026917	Wdr5	2410008O07Rik|AA408785|AA960360|Big|Big-3	WD repeat domain 5	protein-coding
D4_1_peak_984	chr18	60774376	60774589	+	37	NA	promoter-TSS (NM_020600)	promoter-TSS (NM_020600)	-114	NM_020600	20044	Mm.43778	NM_020600	ENSMUSG00000024608	Rps14	2600014J02Rik|AL023078	ribosomal protein S14	protein-coding
D4_1_peak_1600	chr6	86404283	86404519	+	37	NA	5' UTR (NM_011585, exon 1 of 13)	5' UTR (NM_011585, exon 1 of 13)	182	NM_001164078	21841	Mm.333219	NM_011585	ENSMUSG00000071337	Tia1	2310050N03Rik|AI256674|TIA-1|mTIA-1	cytotoxic granule-associated RNA binding protein 1	protein-coding
D4_1_peak_1059	chr19	46304360	46304628	+	37	NA	promoter-TSS (NM_001177369)	promoter-TSS (NM_001177369)	-243	NM_001177369	18034	Mm.102365	NM_019408	ENSMUSG00000025225	Nfkb2	NF-kappaB2|lyt|p49|p49/p100|p50B|p52	nuclear factor of kappa light polypeptide gene enhancer in B cells 2, p49/p100	protein-coding
D4_1_peak_9	chr1	30949773	30949975	+	36	NA	promoter-TSS (NR_002688)	promoter-TSS (NR_002688)	-119	NM_011200	19243	Mm.491181	NM_011200	ENSMUSG00000026064	Ptp4a1	AA415290|AU019864|C130021B01|Prl-1	protein tyrosine phosphatase 4a1	protein-coding
D4_1_peak_1222	chr3	14611412	14611642	+	36	NA	promoter-TSS (NM_001347206)	promoter-TSS (NM_001347206)	-271	NM_001099674	69126	Mm.389020	NM_001099674	ENSMUSG00000078784	1810022K09Rik	AI746582|AL023036	RIKEN cDNA 1810022K09 gene	protein-coding
D4_1_peak_1652	chr6	134034997	134035356	+	36	NA	promoter-TSS (NM_007961)	promoter-TSS (NM_007961)	-524	NM_001303102	14011	Mm.269995	NM_007961	ENSMUSG00000030199	Etv6	AW123102|AW557856|Tel	ets variant 6	protein-coding
D4_1_peak_1219	chr3	8866067	8866742	+	36	NA	intron (NM_025434, intron 2 of 2)	intron (NM_025434, intron 2 of 2)	57453	NM_025434	66230	Mm.38460	NM_025434	ENSMUSG00000040269	Mrps28	1500012D08Rik|AW061224	mitochondrial ribosomal protein S28	protein-coding
D4_1_peak_1527	chr5	135934674	135935066	+	36	NA	promoter-TSS (NM_018871)	promoter-TSS (NM_018871)	-229	NM_018871	22628	Mm.233813	NM_018871	ENSMUSG00000051391	Ywhag	14-3-3gamma|D7Bwg1348e	tyrosine 3-monooxygenase/tryptophan 5-monooxygenase activation protein, gamma polypeptide	protein-coding
D4_1_peak_1339	chr4	57301533	57301820	+	36	NA	5' UTR (NM_011207, exon 1 of 26)	5' UTR (NM_011207, exon 1 of 26)	161	NM_011207	545622	Mm.246552	NM_011207	ENSMUSG00000038764	Ptpn3	9530011I20Rik|PTP-H1|PTPCL	protein tyrosine phosphatase, non-receptor type 3	protein-coding
D4_1_peak_612	chr13	100743911	100744603	+	36	NA	intron (NM_001190264, intron 1 of 3)	CpG	402	NM_025369	66128	Mm.306173	NM_025369	ENSMUSG00000061474	Mrps36	1110018B13Rik|S36mt	mitochondrial ribosomal protein S36	protein-coding
D4_1_peak_2008	chr9	48675349	48675556	+	36	NA	intron (NM_001033324, intron 4 of 6)	intron (NM_001033324, intron 4 of 6)	-70329	NM_010924	18113	Mm.8362	NM_010924	ENSMUSG00000032271	Nnmt	-	nicotinamide N-methyltransferase	protein-coding
D4_1_peak_479	chr12	59066727	59067021	+	36	NA	promoter-TSS (NM_008891)	promoter-TSS (NM_008891)	-45	NM_008891	18949	Mm.22347	NM_008891	ENSMUSG00000020994	Pnn	AU045199|D12Ertd512e	pinin	protein-coding
D4_1_peak_250	chr11	3452502	3452814	+	36	NA	non-coding (NR_045276, exon 1 of 2)	non-coding (NR_045276, exon 1 of 2)	175	NR_045276	71523	Mm.72795	NM_027820	ENSMUSG00000034587	8430429K09Rik	-	RIKEN cDNA 8430429K09 gene	ncRNA
D4_1_peak_211	chr10	82764106	82764310	+	36	NA	promoter-TSS (NM_010914)	promoter-TSS (NM_010914)	-67	NM_010914	18045	Mm.245998	NM_010914	ENSMUSG00000020248	Nfyb	AA985999|Cbf-A	nuclear transcription factor-Y beta	protein-coding
D4_1_peak_505	chr12	87472021	87472344	+	36	NA	intron (NM_025507, intron 1 of 13)	CpG	117	NM_025507	66354	Mm.271174	NM_025507	ENSMUSG00000021039	Snw1	2310008B08Rik|AW048543|NCoA-62|SKIP|Skiip	SNW domain containing 1	protein-coding
D4_1_peak_738	chr15	76925566	76925801	+	36	NA	promoter-TSS (NM_172817)	promoter-TSS (NM_172817)	-235	NM_001168276	239546	Mm.183650	NM_172817	ENSMUSG00000054967	Zfp647	6030449J21|Es492|Znf250	zinc finger protein 647	protein-coding
D4_1_peak_755	chr15	81872058	81872495	+	36	NA	promoter-TSS (NM_080633)	promoter-TSS (NM_080633)	-187	NM_080633	11429	Mm.154581	NM_080633	ENSMUSG00000022477	Aco2	Aco-2|Aco3|D10Wsu183e	aconitase 2, mitochondrial	protein-coding
D4_1_peak_150	chr10	40258573	40259084	+	36	NA	Intergenic	B1_Mus1|SINE|Alu	-1163	NM_026113	67371	Mm.64104	NM_026113	ENSMUSG00000019837	Gtf3c6	2410016F19Rik|AU019813	general transcription factor IIIC, polypeptide 6, alpha	protein-coding
D4_1_peak_480	chr12	59219492	59219909	+	36	NA	promoter-TSS (NM_001033156)	promoter-TSS (NM_001033156)	-217	NM_001033156	70611	Mm.311026	NM_001033156	ENSMUSG00000035329	Fbxo33	5730501N20Rik|AI642135	F-box protein 33	protein-coding
D4_1_peak_163	chr10	62651288	62651578	+	36	NA	promoter-TSS (NM_053183)	promoter-TSS (NM_053183)	-235	NM_053183	94213	Mm.114116	NM_053183	ENSMUSG00000020076	Ddx50	4933429B04Rik|8430408E17Rik|GU2|RH-II	DEAD (Asp-Glu-Ala-Asp) box polypeptide 50	protein-coding
D4_1_peak_1253	chr3	65974609	65974858	+	36	NA	Intergenic	CpG	-16508	NM_019937	56706	Mm.175612	NM_019937	ENSMUSG00000027829	Ccnl1	2610030E23Rik|AU018493|Ccnl|ania-6a	cyclin L1	protein-coding
D4_1_peak_1044	chr19	26845540	26845755	+	36	NA	Intergenic	Intergenic	-21740	NR_045306	70942	Mm.411548	NR_045306	ENSMUSG00000093772	4931403E22Rik	-	RIKEN cDNA 4931403E22 gene	ncRNA
D4_1_peak_2119	chrX	160994837	160995060	+	36	NA	promoter-TSS (NM_001024624)	promoter-TSS (NM_001024624)	-267	NM_001024624	382253	Mm.443717	NM_001024624	ENSMUSG00000031292	Cdkl5	BC038161|Stk9	cyclin-dependent kinase-like 5	protein-coding
D4_1_peak_1653	chr6	134920108	134920577	+	36	NA	promoter-TSS (NM_009875)	promoter-TSS (NM_009875)	-59	NM_009875	12576	Mm.2958	NM_009875	ENSMUSG00000003031	Cdkn1b	AA408329|AI843786|Kip1|p27|p27Kip1	cyclin-dependent kinase inhibitor 1B	protein-coding
D4_1_peak_651	chr14	26637836	26638074	+	36	NA	promoter-TSS (NM_007479)	promoter-TSS (NM_007479)	-242	NM_007479	11843	Mm.297768	NM_007479	ENSMUSG00000021877	Arf4	AA407803	ADP-ribosylation factor 4	protein-coding
D4_1_peak_1157	chr2	120628908	120629310	+	36	NA	Intergenic	CpG	19514	NM_001290807	66296	Mm.221900	NM_025475	ENSMUSG00000027285	Haus2	1700101G24Rik|2410007P03Rik|AU020217|Cep27	HAUS augmin-like complex, subunit 2	protein-coding
D4_1_peak_48	chr1	85592680	85592991	+	36	NA	intron (NM_175397, intron 4 of 12)	intron (NM_175397, intron 4 of 12)	5975	NM_030194	109032	Mm.335802	NM_030194	ENSMUSG00000070034	Sp110	5031415C07Rik|52kDa|5830484A20Rik|ENSMUSG00000075603|Ifi75|Ipr1	Sp110 nuclear body protein	protein-coding
D4_1_peak_174	chr10	79767303	79767541	+	36	NA	promoter-TSS (NM_144528)	promoter-TSS (NM_144528)	-470	NR_027505	70294	Mm.466670	NM_144528	ENSMUSG00000035890	Rnf126	2610010O19Rik	ring finger protein 126	protein-coding
D4_1_peak_1006	chr19	4096871	4097317	+	36	NA	promoter-TSS (NM_026373)	promoter-TSS (NM_026373)	-257	NM_026373	52004	Mm.29609	NM_026373	ENSMUSG00000024856	Cdk2ap2	5830466O21Rik|D19Ertd144e|Doc-1r	CDK2-associated protein 2	protein-coding
D4_1_peak_1616	chr6	101198004	101198222	+	36	NA	intron (NM_018884, intron 3 of 9)	intron (NM_018884, intron 3 of 9)	179784	NM_018884	55983	Mm.321654	NM_018884	ENSMUSG00000035357	Pdzrn3	1110020C07Rik|AI429718|AL023082|LNX3|SEMACAP3|Semcap3	PDZ domain containing RING finger 3	protein-coding
D4_1_peak_600	chr13	80885693	80886237	+	36	NA	intron (NM_001042591, intron 1 of 7)	CpG	2543	NM_001042591	105171	Mm.423137	NM_001042591	ENSMUSG00000074794	Arrdc3	AI450344|mKIAA1376	arrestin domain containing 3	protein-coding
D4_1_peak_245	chr10	128696176	128696551	+	36	NA	promoter-TSS (NM_177411)	promoter-TSS (NM_177411)	-95	NM_177411	19344	Mm.12815	NM_011229	ENSMUSG00000000711	Rab5b	C030027M18Rik	RAB5B, member RAS oncogene family	protein-coding
D4_1_peak_1168	chr2	132262981	132263203	+	36	NA	promoter-TSS (NM_001291040)	promoter-TSS (NM_001291040)	-56	NM_138651	110911	Mm.284503	NM_138651	ENSMUSG00000058793	Cds2	5730450N06Rik|5730460C18Rik|AI854580|D2Wsu127e	CDP-diacylglycerol synthase (phosphatidate cytidylyltransferase) 2	protein-coding
D4_1_peak_769	chr15	100551790	100552164	+	36	NA	promoter-TSS (NM_001289603)	promoter-TSS (NM_001289603)	31	NM_033476	21422	Mm.219040	NM_033476	ENSMUSG00000009733	Tfcp2	CP-2|CP2|D230015P20Rik|LBP-1c|LBP-1d|LBP1|LSF|Tcfcp2|UBP-1	transcription factor CP2	protein-coding
D4_1_peak_1240	chr3	41564590	41564815	+	36	NA	promoter-TSS (NM_001130186)	promoter-TSS (NM_001130186)	-178	NM_001130186	269424	Mm.286285	NM_172303	ENSMUSG00000025764	Jade1	AU041499|D530048A03Rik|Phf17|mKIAA1807	jade family PHD finger 1	protein-coding
D4_1_peak_296	chr11	59810062	59810261	+	36	NA	promoter-TSS (NM_001271357)	promoter-TSS (NM_001271357)	81	NR_045686	100504104	Mm.391737	NR_045686	ENSMUSG00000087249	Gm16062	ENSMUSG00000072890|OTTMUSG00000029633	predicted gene 16062	ncRNA
D4_1_peak_1290	chr3	113629915	113630235	+	36	NA	promoter-TSS (NM_001038696)	promoter-TSS (NM_001038696)	74	NM_026043	67225	Mm.316928	NM_026043	ENSMUSG00000027981	Rnpc3	2810441O16Rik|AI447568|C030014B17Rik	RNA-binding region (RNP1, RRM) containing 3	protein-coding
D4_1_peak_669	chr14	55092135	55092379	+	35	NA	promoter-TSS (NM_001039198)	promoter-TSS (NM_001039198)	-209	NM_001039198	239102	Mm.441113	NM_001039198	ENSMUSG00000040721	Zfhx2	ZFH-5	zinc finger homeobox 2	protein-coding
D4_1_peak_1518	chr5	131646378	131646571	+	35	NA	intron (NM_177047, intron 5 of 18)	intron (NM_177047, intron 5 of 18)	-233795	NR_040704	75369	Mm.389696	NR_040704	ENSMUSG00000105773	4930563F08Rik	-	RIKEN cDNA 4930563F08 gene	ncRNA
D4_1_peak_1318	chr4	33248678	33248971	+	35	NA	promoter-TSS (NM_001033225)	promoter-TSS (NM_001033225)	-37	NM_001033225	108767	Mm.27769	NM_001033225	ENSMUSG00000040128	Pnrc1	5730463C12Rik|B4-2|PRR2|Prol2	proline-rich nuclear receptor coactivator 1	protein-coding
D4_1_peak_1460	chr5	31193228	31193453	+	35	NA	promoter-TSS (NM_001127356)	promoter-TSS (NM_001127356)	36	NM_153680	266781	Mm.6118	NM_153680	ENSMUSG00000029146	Snx17	5830447M19Rik|AI790646|D5Ertd260e|b2b1625.1Clo|mKIAA0064	sorting nexin 17	protein-coding
D4_1_peak_1774	chr7	45704459	45704934	+	35	NA	promoter-TSS (NM_016974)	promoter-TSS (NM_016974)	-551	NM_016974	13170	Mm.24222	NM_016974	ENSMUSG00000059824	Dbp	-	D site albumin promoter binding protein	protein-coding
D4_1_peak_1205	chr2	163195932	163196310	+	35	NA	Intergenic	Intergenic	-29333	NM_001098799	269389	Mm.207709	NM_001098799	ENSMUSG00000074607	Tox2	AI851523|AV026525|BI987407|Gcx1|RxHMG1	TOX high mobility group box family member 2	protein-coding
D4_1_peak_379	chr11	96576740	96576932	+	35	NA	intron (NM_001033186, intron 4 of 12)	intron (NM_001033186, intron 4 of 12)	112245	NM_001177898	78473	Mm.395840	NM_001033186	ENSMUSG00000057058	Skap1	1700091G21Rik|Scap1|Skap-55	src family associated phosphoprotein 1	protein-coding
D4_1_peak_1134	chr2	84727402	84727647	+	35	NA	promoter-TSS (NM_133840)	promoter-TSS (NM_133840)	-256	NM_133840	98985	Mm.21583	NM_133840	ENSMUSG00000027079	Clp1	AI462438|Heab	CLP1, cleavage and polyadenylation factor I subunit	protein-coding
D4_1_peak_1291	chr3	121291705	121291962	+	35	NA	promoter-TSS (NM_024178)	promoter-TSS (NM_024178)	16	NM_024178	66789	Mm.269881	NM_024178	ENSMUSG00000039887	Alg14	5430428G01Rik|AI854024	asparagine-linked glycosylation 14	protein-coding
D4_1_peak_1403	chr4	136053174	136053426	+	35	NA	promoter-TSS (NM_025919)	promoter-TSS (NM_025919)	71	NM_025919	67025	Mm.276856	NM_025919	ENSMUSG00000059291	Rpl11	2010203J19Rik	ribosomal protein L11	protein-coding
D4_1_peak_115	chr1	174500068	174500373	+	35	NA	Intergenic	Intergenic	-1605	NM_019445	54418	Mm.330620	NM_019445	ENSMUSG00000028354	Fmn2	AU024104	formin 2	protein-coding
D4_1_peak_1816	chr7	109519010	109519204	+	35	NA	promoter-TSS (NM_011975)	promoter-TSS (NM_011975)	-88	NM_011975	26451	Mm.305750	NM_011975	ENSMUSG00000046364	Rpl27a	L27'|L27A|L29	ribosomal protein L27A	protein-coding
D4_1_peak_594	chr13	65278531	65278733	+	35	NA	promoter-TSS (NM_178364)	promoter-TSS (NM_178364)	-222	NM_178364	170936	Mm.151546	NM_178364	ENSMUSG00000021514	Zfp369	B930030B22Rik|D230020H11Rik|NRIF2	zinc finger protein 369	protein-coding
D4_1_peak_1550	chr5	145140029	145140369	+	35	NA	promoter-TSS (NM_001033313)	promoter-TSS (NM_001033313)	-110	NM_001033313	231887	Mm.188851	NM_001033313	ENSMUSG00000029623	Pdap1	HASPP28|PAP|PAP1	PDGFA associated protein 1	protein-coding
D4_1_peak_971	chr18	38250298	38250509	+	35	NA	promoter-TSS (NR_015475)	promoter-TSS (NR_015475)	154	NM_024179	66839	Mm.281086	NM_024179	ENSMUSG00000024442	0610009O20Rik	2700004E22Rik|Dele|Kiaa0141	RIKEN cDNA 0610009O20 gene	protein-coding
D4_1_peak_1228	chr3	28805458	28805733	+	35	NA	promoter-TSS (NM_026517)	promoter-TSS (NM_026517)	84	NM_026517	68028	Mm.371630	NM_026517	ENSMUSG00000039221	Rpl22l1	3110001N18Rik|AU041196	ribosomal protein L22 like 1	protein-coding
D4_1_peak_1632	chr6	117916985	117917195	+	35	NA	promoter-TSS (NM_001166427)	promoter-TSS (NM_001166427)	-204	NM_001166427	98758	Mm.422979	NM_133834	ENSMUSG00000042079	Hnrnpf	4833420I20Rik|AA407306|Hnrpf	heterogeneous nuclear ribonucleoprotein F	protein-coding
D4_1_peak_80	chr1	133409189	133409382	+	35	NA	intron (NM_011439, intron 1 of 13)	intron (NM_011439, intron 1 of 13)	14927	NM_011439	20668	Mm.8575	NM_011439	ENSMUSG00000070643	Sox13	AA407916|AW259412|AW540933|Sox-13	SRY (sex determining region Y)-box 13	protein-coding
D4_1_peak_801	chr16	23988400	23988881	+	35	NA	promoter-TSS (NM_009744)	promoter-TSS (NM_009744)	-28	NM_009744	12053	Mm.347398	NM_009744	ENSMUSG00000022508	Bcl6	Bcl5	B cell leukemia/lymphoma 6	protein-coding
D4_1_peak_1694	chr7	18990758	18990982	+	35	NA	promoter-TSS (NM_145579)	promoter-TSS (NM_145579)	-375	NM_145579	232934	Mm.440069	NM_145579	ENSMUSG00000048481	Mypop	Myodysa|P42pop	Myb-related transcription factor, partner of profilin	protein-coding
D4_1_peak_716	chr15	37960878	37961097	+	35	NA	promoter-TSS (NM_199476)	promoter-TSS (NM_199476)	68	NM_199476	382985	Mm.24738	NM_199476	ENSMUSG00000022292	Rrm2b	p53R2	ribonucleotide reductase M2 B (TP53 inducible)	protein-coding
D4_1_peak_382	chr11	96777510	96777756	+	35	NA	promoter-TSS (NM_028965)	promoter-TSS (NM_028965)	-78	NM_001163389	74479	Mm.270781	NM_028965	ENSMUSG00000020876	Snx11	4933439F10Rik|A930041K09Rik|AI117694	sorting nexin 11	protein-coding
D4_1_peak_1803	chr7	100932385	100932753	+	35	NA	promoter-TSS (NM_001081116)	promoter-TSS (NM_001081116)	-408	NM_001081116	207212	Mm.29954	NM_001081116	ENSMUSG00000032875	Arhgef17	8030463K16|AI428794|AW558066|BC035332|mKIAA0337	Rho guanine nucleotide exchange factor (GEF) 17	protein-coding
D4_1_peak_1923	chr8	83652216	83652473	+	35	NA	promoter-TSS (NM_018771)	promoter-TSS (NM_018771)	-334	NM_018771	67903	Mm.20945	NM_018771	ENSMUSG00000019433	Gipc1	GIPC|Glut1CIP|Rgs19ip1|Semcap1|TIP-2|TaxIP2	GIPC PDZ domain containing family, member 1	protein-coding
D4_1_peak_295	chr11	59163513	59163799	+	35	NA	promoter-TSS (NM_001270791)	promoter-TSS (NM_001270791)	89	NM_001270791	216792	Mm.266175	NM_173785	ENSMUSG00000049287	Iba57	4930543L23Rik|A230051G13Rik|C1orf69	IBA57 homolog, iron-sulfur cluster assembly	protein-coding
D4_1_peak_418	chr11	108920364	108920799	+	35	NA	intron (NM_015732, intron 1 of 10)	CpG	232	NM_015732	12006	Mm.71710	NM_015732	ENSMUSG00000000142	Axin2	Axi1|Axil|Conductin	axin 2	protein-coding
D4_1_peak_2046	chr9	88522717	88523149	+	35	NA	promoter-TSS (NR_040721)	promoter-TSS (NR_040721)	-36	NR_040721	72655	Mm.21798	NR_040721	ENSMUSG00000097195	Snhg5	2810026P18Rik|4933428I09Rik|mU50HG-b	small nucleolar RNA host gene 5	ncRNA
D4_1_peak_1188	chr2	152398249	152398443	+	35	NA	promoter-TSS (NM_011438)	promoter-TSS (NM_011438)	-300	NM_011438	20667	Mm.28424	NM_011438	ENSMUSG00000051817	Sox12	2010205A02Rik	SRY (sex determining region Y)-box 12	protein-coding
D4_1_peak_1832	chr7	126503465	126503708	+	35	NA	promoter-TSS (NM_183020)	promoter-TSS (NM_183020)	-284	NM_183020	233871	Mm.231450	NM_183020	ENSMUSG00000032637	Atxn2l	A2D|A2LG|A2RP|A2lp|Atxnl2	ataxin 2-like	protein-coding
D4_1_peak_1311	chr4	9184949	9185235	+	35	NA	Intergenic	Intergenic	-84225	NM_028940	74438	Mm.473368	NM_028940	ENSMUSG00000041216	Clvs1	4933402J24Rik|Clvl1|Rlbp1l1	clavesin 1	protein-coding
D4_1_peak_1867	chr8	4253123	4253359	+	35	NA	exon (NM_133968, exon 1 of 5)	exon (NM_133968, exon 1 of 5)	139	NM_133968	102209	Mm.28452	NM_133968	ENSMUSG00000011837	Snapc2	0610007H10Rik|AU015675	small nuclear RNA activating complex, polypeptide 2	protein-coding
D4_1_peak_2128	chrY	90739404	90739666	+	35	NA	Intergenic	Intergenic	15515	NR_137283	654820	Mm.34441	NM_001039559	ENSMUSG00000072844	G530011O06Rik	-	RIKEN cDNA G530011O06 gene	ncRNA
D4_1_peak_7	chr1	26687176	26687542	+	35	NA	exon (NM_001033764, exon 1 of 2)	exon (NM_001033764, exon 1 of 2)	101	NM_001033764	210940	Mm.297614	NM_001033764	ENSMUSG00000073722	4931408C20Rik	-	RIKEN cDNA 4931408C20 gene	protein-coding
D4_1_peak_25	chr1	63247230	63247648	+	35	NA	intron (NM_001285937, intron 2 of 5)	LTR31|LTR|ERV1	-25830	NM_028673	73884	Mm.86986	NM_028673	ENSMUSG00000027520	Zdbf2	4930431J08Rik|9330107J05Rik	zinc finger, DBF-type containing 2	protein-coding
D4_1_peak_192	chr10	80590469	80590661	+	35	NA	promoter-TSS (NM_145421)	promoter-TSS (NM_145421)	-224	NM_145421	216169	Mm.29802	NM_145421	ENSMUSG00000003346	Abhd17a	1700013O15Rik|BC005632|D10Bwg1364e|Fam108a	abhydrolase domain containing 17A	protein-coding
D4_1_peak_12	chr1	36511728	36512065	+	35	NA	promoter-TSS (NM_001039551)	promoter-TSS (NM_001039551)	29	NM_001039551	94218	Mm.256323	NM_053186	ENSMUSG00000001138	Cnnm3	Acdp3|Clp3|mACDP3	cyclin M3	protein-coding
D4_1_peak_1761	chr7	45016127	45016436	+	34	NA	promoter-TSS (NM_001008422)	promoter-TSS (NM_001008422)	-32	NM_001008422	233208	Mm.28298	NM_001008422	ENSMUSG00000038406	Scaf1	AI480556|SR-A1	SR-related CTD-associated factor 1	protein-coding
D4_1_peak_1982	chr9	21615778	21616235	+	34	NA	promoter-TSS (NM_001174078)	promoter-TSS (NM_001174078)	-163	NM_001174078	20586	Mm.286593	NM_011417	ENSMUSG00000032187	Smarca4	Brg1|HP1-BP72|SNF2beta|SW1/SNF|b2b508.1Clo|b2b692Clo	SWI/SNF related, matrix associated, actin dependent regulator of chromatin, subfamily a, member 4	protein-coding
D4_1_peak_908	chr17	47924850	47925096	+	34	NA	promoter-TSS (NM_028767)	promoter-TSS (NM_028767)	-341	NM_001110825	74123	Mm.240062	NM_028767	ENSMUSG00000023991	Foxp4	1200010K03Rik|2310007G05Rik|mFKHLA	forkhead box P4	protein-coding
D4_1_peak_1938	chr8	91313317	91313642	+	34	NA	promoter-TSS (NM_173431)	promoter-TSS (NM_173431)	-46	NM_011936	26383	Mm.4375	NM_011936	ENSMUSG00000055932	Fto	AW743446|mKIAA1752	fat mass and obesity associated	protein-coding
D4_1_peak_1826	chr7	122969747	122969939	+	34	NA	promoter-TSS (NM_175023)	promoter-TSS (NM_175023)	616	NR_045614	73951	Mm.389936	NR_045614		4930413G21Rik	-	RIKEN cDNA 4930413G21 gene	ncRNA
D4_1_peak_1444	chr5	17628142	17628379	+	34	NA	intron (NM_013657, intron 2 of 17)	intron (NM_013657, intron 2 of 17)	53444	NM_013657	20348	Mm.5071	NM_013657	ENSMUSG00000028780	Sema3c	1110036B02Rik|SemE|Semae	sema domain, immunoglobulin domain (Ig), short basic domain, secreted, (semaphorin) 3C	protein-coding
D4_1_peak_1906	chr8	70776925	70777135	+	34	NA	promoter-TSS (NM_008841)	promoter-TSS (NM_008841)	168	NR_029440	72093	Mm.271208	NR_029440		2010320M18Rik	-	RIKEN cDNA 2010320M18 gene	ncRNA
D4_1_peak_107	chr1	170174818	170175110	+	34	NA	promoter-TSS (NM_133806)	promoter-TSS (NM_133806)	0	NM_001305046	107652	Mm.27969	NM_133806	ENSMUSG00000026670	Uap1	AA420407|AA437972|AGX-1|AGX-2|AGX1|AgX|ESTM38|SPAG2	UDP-N-acetylglucosamine pyrophosphorylase 1	protein-coding
D4_1_peak_727	chr15	68927923	68928116	+	34	NA	promoter-TSS (NM_010158)	promoter-TSS (NM_010158)	-401	NM_010158	13992	Mm.17964	NM_010158	ENSMUSG00000022332	Khdrbs3	Etle|SLM-2|Salp|Slm2|T-STAR	KH domain containing, RNA binding, signal transduction associated 3	protein-coding
D4_1_peak_1319	chr4	35156537	35156754	+	34	NA	intron (NM_178061, intron 1 of 3)	intron (NM_178061, intron 1 of 3)	839	NM_178061	214944	Mm.32968	NM_178061	ENSMUSG00000073910	Mob3b	8430436F23Rik|A430018A01Rik|Mobkl2b	MOB kinase activator 3B	protein-coding
D4_1_peak_1367	chr4	117550292	117550485	+	34	NA	promoter-TSS (NM_080469)	promoter-TSS (NM_080469)	23	NM_001285899	140546	Mm.235891	NM_080469	ENSMUSG00000033423	Eri3	PINT1|Prnpip1	exoribonuclease 3	protein-coding
D4_1_peak_178	chr10	79926992	79927223	+	34	NA	promoter-TSS (NM_001288626)	promoter-TSS (NM_001288626)	64	NM_001288626	13496	Mm.301282	NM_007880	ENSMUSG00000019564	Arid3a	Bright|Dri1|Dril1	AT rich interactive domain 3A (BRIGHT-like)	protein-coding
D4_1_peak_1781	chr7	65644740	65645026	+	34	NA	promoter-TSS (NM_172310)	promoter-TSS (NM_172310)	-15	NM_172310	272396	Mm.35127	NM_172310	ENSMUSG00000030515	Tarsl2	A530046H20Rik	threonyl-tRNA synthetase-like 2	protein-coding
D4_1_peak_299	chr11	60537287	60537656	+	34	NA	promoter-TSS (NM_172943)	promoter-TSS (NM_172943)	-212	NM_172943	268420	Mm.262056	NM_172943	ENSMUSG00000042650	Alkbh5	AW050020|AW215868|Abh5|E130207K11|Ofoxd	alkB homolog 5, RNA demethylase	protein-coding
D4_1_peak_654	chr14	31336580	31336914	+	34	NA	promoter-TSS (NM_009796)	promoter-TSS (NM_009796)	23	NM_009796	12339	Mm.201535	NM_009796	ENSMUSG00000021893	Capn7	AU022319|PalBH	calpain 7	protein-coding
D4_1_peak_2011	chr9	53384458	53384767	+	34	NA	intron (NM_212445, intron 1 of 7)	intron (NM_212445, intron 1 of 7)	589	NM_212445	68304	Mm.427519	NM_212445	ENSMUSG00000034487	Kdelc2	2010004J24Rik|4833410J10Rik|AW549401	KDEL (Lys-Asp-Glu-Leu) containing 2	protein-coding
D4_1_peak_208	chr10	81571140	81571655	+	34	NA	Intergenic	Intergenic	-3890	NM_019725	21886	Mm.38608	NM_019725	ENSMUSG00000034771	Tle2	Grg2|mKIAA4188	transducin-like enhancer of split 2	protein-coding
D4_1_peak_2070	chr9	110532076	110532388	+	34	NA	promoter-TSS (NM_001081340)	promoter-TSS (NM_001081340)	-365	NM_001081340	235626	Mm.288949	NM_001081340	ENSMUSG00000044791	Setd2	4921524K10Rik|BC031601|KMT3A	SET domain containing 2	protein-coding
D4_1_peak_706	chr14	122453521	122453714	+	34	NA	Intergenic	Intergenic	-2471	NR_033326	328479	Mm.86095	NR_033325	ENSMUSG00000064052	Gm5089	6530402A20|C030005G22Rik|EG328479	predicted gene 5089	ncRNA
D4_1_peak_2022	chr9	59656735	59657009	+	34	NA	intron (NM_001253883, intron 1 of 10)	CpG	504	NM_011099	18746	Mm.326167	NM_011099	ENSMUSG00000032294	Pkm	AA414905|AL024370|AL024424|Pk-2|Pk-3|Pk3|Pkm2	pyruvate kinase, muscle	protein-coding
D4_1_peak_170	chr10	78009526	78010091	+	34	NA	promoter-TSS (NM_008826)	promoter-TSS (NM_008826)	-12	NM_008826	18641	Mm.269649	NM_008826	ENSMUSG00000020277	Pfkl	AA407869|ATP-PFK|PFK-L	phosphofructokinase, liver, B-type	protein-coding
D4_1_peak_1648	chr6	125191393	125192060	+	34	NA	promoter-TSS (NM_025595)	promoter-TSS (NM_025595)	-140	NM_146171	68298	Mm.257590	NM_146171	ENSMUSG00000038252	Ncapd2	2810406C15Rik|2810465G24Rik|CAP-D2|CNAP1|mKIAA0159	non-SMC condensin I complex, subunit D2	protein-coding
D4_1_peak_388	chr11	98202368	98202694	+	34	NA	promoter-TSS (NM_026952)	promoter-TSS (NM_026952)	-774	NM_026952	69131	Mm.260516	NM_026952	ENSMUSG00000003119	Cdk12	1810022J16Rik|AI646528|Crk7|Crkrs|D11Ertd752e|Pksc	cyclin-dependent kinase 12	protein-coding
D4_1_peak_1058	chr19	45363517	45363817	+	34	NA	promoter-TSS (NM_001286466)	promoter-TSS (NM_001286466)	-67	NM_001286465	12234	Mm.119717	NM_009771	ENSMUSG00000025217	Btrc	Beta-Trcp1|E3RS-IkappaB|E3RSIkappaB|FWD1|Fbw1a|HOS|Slimb|b-TrCP|beta-TrCP	beta-transducin repeat containing protein	protein-coding
D4_1_peak_1208	chr2	167071949	167072208	+	34	NA	Intergenic	Intergenic	6785	NR_028540	100217443		NR_028540		Snord12	MBII-99	small nucleolar RNA, C/D box 12	snoRNA
D4_1_peak_2059	chr9	107568612	107569095	+	34	NA	promoter-TSS (NM_010489)	promoter-TSS (NM_010489)	-310	NM_010489	15587	Mm.4834	NM_010489	ENSMUSG00000010047	Hyal2	AI256841|AU020858|AW555733	hyaluronoglucosaminidase 2	protein-coding
D4_1_peak_394	chr11	101119960	101120350	+	34	NA	promoter-TSS (NM_134024)	promoter-TSS (NM_134024)	24	NM_134024	103733	Mm.479145	NM_134024	ENSMUSG00000035198	Tubg1	1500010O08Rik|AI451582|AI503389|Tubg	tubulin, gamma 1	protein-coding
D4_1_peak_953	chr18	15174699	15174944	+	34	NA	Intergenic	Intergenic	-23375	NM_134112	106931	Mm.329299	NM_134112	ENSMUSG00000036225	Kctd1	4933402K10Rik|AI661543|AW553000	potassium channel tetramerisation domain containing 1	protein-coding
D4_1_peak_83	chr1	134415150	134415462	+	34	NA	promoter-TSS (NM_001306069)	promoter-TSS (NM_001306069)	-72	NM_028320	72674	Mm.259976	NM_028320	ENSMUSG00000026457	Adipor1	2810031L11Rik|ACDCR1|CGI-45|Paqr1	adiponectin receptor 1	protein-coding
D4_1_peak_2103	chrX	77510413	77510838	+	34	NA	promoter-TSS (NM_020601)	promoter-TSS (NM_020601)	-602	NM_020601	21372	Mm.258476	NM_020601	ENSMUSG00000025246	Tbl1x	5330429M20|Tbl1	transducin (beta)-like 1 X-linked	protein-coding
D4_1_peak_2077	chr9	121718934	121719188	+	34	NA	promoter-TSS (NM_010918)	promoter-TSS (NM_010918)	-120	NM_010918	18087	Mm.32842	NM_010918	ENSMUSG00000032525	Nktr	5330401F18Rik|D9Wsu172e	natural killer tumor recognition sequence	protein-coding
D4_1_peak_1566	chr6	38533535	38533810	+	34	NA	Intergenic	Intergenic	-1189	NM_025363	66117	Mm.158971	NM_025363	ENSMUSG00000019689	Fmc1	1110001J03Rik	formation of mitochondrial complex V assembly factor 1	protein-coding
[truncated: 485 more rows]
