# Supplementary material for: Kdm6b-mediated epigenetic coordination of temporal precision during motor neuron differentiation
Source: EMBO Rep. 2026 May 26;27(13):3665–88. doi: 10.1038/s44319-026-00808-2 (PMC13354772; doi:10.1038/s44319-026-00808-2)
Supplement: Supplementary file 8 — Source data Fig. 2 [file 44319_2026_808_MOESM8_ESM.zip › Source data Fig 2/Fig 2A/D5_peaks_Anno.xls]

PeakID (cmd=annotatePeaks.pl /data1/Project/TJcuttag_WWX_20240805/mm10_102//02_Peaks/D5/D5_peaks.narrowPeak mm10)	Chr	Start	End	Strand	Peak Score	Focus Ratio/Region Size	Annotation	Detailed Annotation	Distance to TSS	Nearest PromoterID	Entrez ID	Nearest Unigene	Nearest Refseq	Nearest Ensembl	Gene Name	Gene Alias	Gene Description	Gene Type
D5_peak_12440	chrMT	10962	16189	+	10070	NA	NA	NA	NA	NA
D5_peak_6707	chr2	98662271	98662815	+	9965	NA	Intergenic	SYNREP_MM|Satellite|Satellite	1194886	NM_178725	241568	Mm.241682	NM_178725	ENSMUSG00000050587	Lrrc4c	6430556C10Rik|NGL-1	leucine rich repeat containing 4C	protein-coding
D5_peak_6708	chr2	98666272	98667319	+	6830	NA	Intergenic	GSAT_MM|Satellite|Satellite	1199138	NM_178725	241568	Mm.241682	NM_178725	ENSMUSG00000050587	Lrrc4c	6430556C10Rik|NGL-1	leucine rich repeat containing 4C	protein-coding
D5_peak_4520	chr16	11143912	11144313	+	6663	NA	intron (NR_027502, intron 19 of 22)	LSU-rRNA_Hsa|rRNA|rRNA	-9580	NM_029582	106200	Mm.291015	NM_029582	ENSMUSG00000022498	Txndc11	2810408E11Rik|AI427833|EFP1|Txdc11	thioredoxin domain containing 11	protein-coding
D5_peak_4742	chr16	57391237	57391681	+	6414	NA	intron (NM_001040397, intron 1 of 4)	LSU-rRNA_Hsa|rRNA|rRNA	38182	NM_001040397	78749	Mm.328360	NM_001040397	ENSMUSG00000043336	Filip1l	4631422O05Rik|Doc1	filamin A interacting protein 1-like	protein-coding
D5_peak_7222	chr3	5860336	5860808	+	6356	NA	Intergenic	LSU-rRNA_Hsa|rRNA|rRNA	-284324	NM_001163301	19302	Mm.132336	NM_008994	ENSMUSG00000040374	Pex2	D3Ertd138e|PAF-1|PMP35|Pxmp3	peroxisomal biogenesis factor 2	protein-coding
D5_peak_11835	chr9	35305224	35305585	+	6356	NA	Intergenic	GSAT_MM|Satellite|Satellite	24299	NR_040715	71133	Mm.158577	NR_040715	ENSMUSG00000111746	4933422A05Rik	-	RIKEN cDNA 4933422A05 gene	ncRNA
D5_peak_12432	chr9	123461803	123462197	+	5811	NA	3' UTR (NM_153168, exon 21 of 21)	3' UTR (NM_153168, exon 21 of 21)	-16701	NM_013860	29806	Mm.10987	NM_013860	ENSMUSG00000025239	Limd1	AW822033|D9Ertd192e	LIM domains containing 1	protein-coding
D5_peak_9940	chr6	103649090	103649291	+	4995	NA	intron (NM_007697, intron 4 of 26)	SYNREP_MM|Satellite|Satellite	138314	NM_007697	12661	Mm.251288	NM_007697	ENSMUSG00000030077	Chl1	A530023M13Rik|AI465420|CALL|LICAM2	cell adhesion molecule L1-like	protein-coding
D5_peak_2453	chr12	3109875	3110108	+	4684	NA	Intergenic	GSAT_MM|Satellite|Satellite	-125800	NR_015551	74173	Mm.309774	NM_028796	ENSMUSG00000079179	Rab10os	1700012B15Rik|1810036A22Rik	RAB10, member RAS oncogene family, opposite strand	ncRNA
D5_peak_2281	chr11	109011652	109012114	+	3868	NA	Intergenic	LSU-rRNA_Hsa|rRNA|rRNA	91534	NM_015732	12006	Mm.71710	NM_015732	ENSMUSG00000000142	Axin2	Axi1|Axil|Conductin	axin 2	protein-coding
D5_peak_49	chr1	24612651	24612852	+	3577	NA	Intergenic	Intergenic	-25314	NM_007733	12823	Mm.329196	NM_007733	ENSMUSG00000026141	Col19a1	-	collagen, type XIX, alpha 1	protein-coding
D5_peak_12439	chrMT	96	6502	+	3131	NA	NA	NA	NA	NA
D5_peak_4177	chr15	75086272	75087035	+	2927	NA	Intergenic	Intergenic	25296	NM_001099217	100041546	Mm.482110	NM_001099217	ENSMUSG00000022584	Ly6c2	Ly-6C.2|Ly-6C2	lymphocyte antigen 6 complex, locus C2	protein-coding
D5_peak_9480	chr5	146260990	146261347	+	2655	NA	intron (NM_153599, intron 2 of 12)	LSU-rRNA_Hsa|rRNA|rRNA	29493	NM_153599	264064	Mm.260576	NM_153599	ENSMUSG00000029635	Cdk8	-	cyclin-dependent kinase 8	protein-coding
D5_peak_6269	chr2	5379065	5379381	+	2348	NA	promoter-TSS (NR_030601)	promoter-TSS (NR_030601)	-167	NR_030601	100124465		NR_030601	ENSMUSG00000078031	Mir466d	Mirn466d	microRNA 466d	ncRNA
D5_peak_5197	chr17	39843067	39846813	+	1882	NA	non-coding (NR_046233, exon 1 of 1)	non-coding (NR_046233, exon 1 of 1)	1943	NR_046233	100861531		NR_046233		Rn45s	-	45S pre-ribosomal RNA	rRNA
D5_peak_5198	chr17	39847017	39848743	+	1576	NA	non-coding (NR_046233, exon 1 of 1)	non-coding (NR_046233, exon 1 of 1)	4883	NR_046233	100861531		NR_046233		Rn45s	-	45S pre-ribosomal RNA	rRNA
D5_peak_11731	chr9	3000114	3000641	+	1505	NA	Intergenic	GSAT_MM|Satellite|Satellite	38366	NR_039546	100628572		NR_039546	ENSMUSG00000106183	Mir101c	mir-101c|mmu-mir-101c	microRNA 101c	ncRNA
D5_peak_5773	chr18	68692067	68692286	+	1435	NA	Intergenic	LSU-rRNA_Hsa|rRNA|rRNA	-47224	NR_105774	102465183		NR_105774	ENSMUSG00000099300	Mir6356	Gm27461|mmu-mir-6356	microRNA 6356	ncRNA
D5_peak_3128	chr13	44869575	44869903	+	1194	NA	intron (NM_001205044, intron 4 of 18)	LSU-rRNA_Hsa|rRNA|rRNA	132357	NM_025772	94245	Mm.352311	NM_025772	ENSMUSG00000057531	Dtnbp1	5430437B18Rik|AW048963|Bloc1s8|dysbindin|sdy	dystrobrevin binding protein 1	protein-coding
D5_peak_10165	chr7	5014437	5015798	+	1065	NA	promoter-TSS (NM_001110329)	promoter-TSS (NM_001110329)	-389	NM_001110329	23877	Mm.38911	NM_011813	ENSMUSG00000061374	Fiz1	AI790204|mFLJ00416	Flt3 interacting zinc finger protein 1	protein-coding
D5_peak_11860	chr9	40800099	40801292	+	1016	NA	promoter-TSS (NM_031165)	promoter-TSS (NM_031165)	-578	NM_031165	15481	Mm.290774	NM_031165	ENSMUSG00000015656	Hspa8	2410008N15Rik|Hsc70|Hsc71|Hsc73|Hsp73|Hspa10	heat shock protein 8	protein-coding
D5_peak_2712	chr12	78350880	78351130	+	970	NA	intron (NM_145965, intron 2 of 22)	LSU-rRNA_Hsa|rRNA|rRNA	124350	NM_145965	268566	Mm.341742	NM_145965	ENSMUSG00000047454	Gphn	5730552E08Rik|AI662856|BC027112|C230040D23|GPH|GPHRYN|geph	gephyrin	protein-coding
D5_peak_5303	chr17	57031528	57032215	+	912	NA	promoter-TSS (NM_010613)	promoter-TSS (NM_010613)	-364	NM_010613	16549	Mm.34296	NM_010613	ENSMUSG00000007670	Khsrp	6330409F21Rik|Fbp2|Fubp2|Ksrp	KH-type splicing regulatory protein	protein-coding
D5_peak_10276	chr7	25267475	25268369	+	900	NA	intron (NM_001302811, intron 1 of 20)	intron (NM_001302811, intron 1 of 20)	223	NM_001302811	71722	Mm.28833	NM_027882	ENSMUSG00000005442	Cic	1200010B10Rik|mKIAA0306	capicua transcriptional repressor	protein-coding
D5_peak_5344	chr17	70963655	70963890	+	877	NA	Intergenic	LSU-rRNA_Hsa|rRNA|rRNA	26744	NM_023402	67938	Mm.261329	NM_023402	ENSMUSG00000034868	Myl12b	1500001M02Rik|C77744|Mylc2b|RLC-B	myosin, light chain 12B, regulatory	protein-coding
D5_peak_754	chr1	183299142	183299583	+	872	NA	intron (NM_181732, intron 1 of 9)	RLTR33|LTR|ERVK	2302	NM_181732	108909	Mm.290502	NM_145626	ENSMUSG00000042901	Aida	2610208M17Rik|BC004835	axin interactor, dorsalization associated	protein-coding
D5_peak_273	chr1	75317076	75318023	+	797	NA	promoter-TSS (NM_016878)	promoter-TSS (NM_016878)	88	NM_001110831	13437	Mm.24680	NM_016878	ENSMUSG00000026209	Dnpep	AA407814	aspartyl aminopeptidase	protein-coding
D5_peak_4674	chr16	38088502	38089433	+	792	NA	promoter-TSS (NM_019827)	promoter-TSS (NM_019827)	-34	NM_001347232	56637	Mm.394930	NM_019827	ENSMUSG00000022812	Gsk3b	7330414F15Rik|8430431H08Rik|C86142|GSK-3|GSK-3beta|GSK3	glycogen synthase kinase 3 beta	protein-coding
D5_peak_7273	chr3	21935303	21936524	+	788	NA	Intergenic	Intergenic	-140739	NM_030732	81004	Mm.202966	NM_030732	ENSMUSG00000027630	Tbl1xr1	8030499H02Rik|A630076E03Rik|AW539987|C21|C230089I12Rik|DC42|Ira1|TBLR1	transducin (beta)-like 1X-linked receptor 1	protein-coding
D5_peak_10428	chr7	44986397	44987167	+	780	NA	promoter-TSS (NR_045266)	promoter-TSS (NR_045266)	-118	NR_045266	100502630	Mm.490013	NR_045266	ENSMUSG00000087138	Gm15545	OTTMUSG00000023473	predicted gene 15545	ncRNA
D5_peak_3548	chr14	21500176	21501288	+	779	NA	intron (NM_017479, intron 1 of 16)	CpG	947	NM_017479	54169	Mm.248967	NM_017479	ENSMUSG00000021767	Kat6b	AI507552|B130044K16Rik|MYST-4|Morf|Myst4|mKIAA0383|qkf|querkopf	K(lysine) acetyltransferase 6B	protein-coding
D5_peak_10173	chr7	6362375	6363323	+	758	NA	promoter-TSS (NM_001025163)	promoter-TSS (NM_001025163)	-459	NM_001025163	330463	Mm.136456	NM_177888	ENSMUSG00000055150	Zfp78	A330079D15|KRAB12|Zfp77	zinc finger protein 78	protein-coding
D5_peak_10243	chr7	19715473	19716126	+	749	NA	promoter-TSS (NM_001109748)	promoter-TSS (NM_001109748)	-370	NM_001109748	53333	Mm.61682	NM_016871	ENSMUSG00000002984	Tomm40	AW539759|Mom35|Tom40	translocase of outer mitochondrial membrane 40 homolog (yeast)	protein-coding
D5_peak_5277	chr17	56079018	56079633	+	748	NA	promoter-TSS (NM_001304785)	promoter-TSS (NM_001304785)	-306	NM_001304785	15193	Mm.12966	NM_008233	ENSMUSG00000002833	Hdgfrp2	HRP-2	hepatoma-derived growth factor, related protein 2	protein-coding
D5_peak_12600	chrX	112370753	112371194	+	747	NA	intron (NM_001313734, intron 6 of 6)	intron (NM_001313734, intron 6 of 6)	35806	NM_028655	73809	Mm.50508	NM_028655	ENSMUSG00000025527	Satl1	4930404K22Rik	spermidine/spermine N1-acetyl transferase-like 1	protein-coding
D5_peak_6618	chr2	75658702	75659739	+	741	NA	promoter-TSS (NM_198090)	promoter-TSS (NM_198090)	-39	NM_198090	229279	Mm.316306	NM_053263	ENSMUSG00000059005	Hnrnpa3	2410013L13Rik|2610209F03Rik|2610510D13Rik|Hnrpa3	heterogeneous nuclear ribonucleoprotein A3	protein-coding
D5_peak_7836	chr4	6772202	6773159	+	736	NA	intron (NM_145711, intron 3 of 8)	intron (NM_145711, intron 3 of 8)	218043	NM_145711	252838	Mm.435828	NM_145711	ENSMUSG00000041272	Tox	1700007F02Rik	thymocyte selection-associated high mobility group box	protein-coding
D5_peak_8267	chr4	116075044	116075468	+	725	NA	promoter-TSS (NM_153521)	promoter-TSS (NM_153521)	-13	NM_153521	230654	Mm.3655	NM_153521	ENSMUSG00000028703	Lrrc41	AA409966|AW555107|D630045E04Rik|D730026A16Rik|MUF1	leucine rich repeat containing 41	protein-coding
D5_peak_9826	chr6	86669147	86669648	+	723	NA	promoter-TSS (NM_010751)	promoter-TSS (NM_010751)	-238	NM_010751	17119	Mm.279580	NM_010751	ENSMUSG00000001156	Mxd1	AW122478|Mad|Mad1	MAX dimerization protein 1	protein-coding
D5_peak_4696	chr16	42874971	42875886	+	706	NA	intron (NR_040522, intron 1 of 1)	CpG	159	NR_040521	75722	Mm.243747	NR_040521	ENSMUSG00000075070	4932412D23Rik	ENSMUSG00000075070|Gm10809	RIKEN cDNA 4932412D23 gene	ncRNA
D5_peak_2288	chr11	109611398	109611938	+	703	NA	promoter-TSS (NM_145940)	promoter-TSS (NM_145940)	-279	NM_145940	52639	Mm.35817	NM_145940	ENSMUSG00000041895	Wipi1	4930533H01Rik|AW411817|D11Ertd498e	WD repeat domain, phosphoinositide interacting 1	protein-coding
D5_peak_10321	chr7	28810311	28811287	+	701	NA	promoter-TSS (NM_177301)	promoter-TSS (NM_177301)	-91	NM_177301	15388	Mm.9043	NM_177301	ENSMUSG00000015165	Hnrnpl	C79783|D830027H13Rik|Hnrpl	heterogeneous nuclear ribonucleoprotein L	protein-coding
D5_peak_380	chr1	93478239	93479061	+	691	NA	promoter-TSS (NM_010891)	promoter-TSS (NM_010891)	267	NM_133808	110611	Mm.30012	NM_133808	ENSMUSG00000034088	Hdlbp	1110005P14Rik|AA960365|AI118566|D1Ertd101e	high density lipoprotein (HDL) binding protein	protein-coding
D5_peak_334	chr1	86525065	86526787	+	691	NA	promoter-TSS (NM_008972)	promoter-TSS (NM_008972)	-810	NM_008972	19231	Mm.19187	NM_008972	ENSMUSG00000026238	Ptma	Thym	prothymosin alpha	protein-coding
D5_peak_11795	chr9	22002614	22003078	+	690	NA	promoter-TSS (NM_029939)	promoter-TSS (NM_029939)	-142	NM_008925	19089	Mm.214593	NM_008925	ENSMUSG00000003402	Prkcsh	80K-H|PKCSH	protein kinase C substrate 80K-H	protein-coding
D5_peak_10410	chr7	44304834	44305557	+	688	NA	intron (NM_009131, intron 3 of 3)	intron (NM_009131, intron 3 of 3)	1764	NM_009131	20256	Mm.20428	NM_009131	ENSMUSG00000004473	Clec11a	AW457320|Clecsf3|Scgf	C-type lectin domain family 11, member a	protein-coding
D5_peak_1171	chr10	81378423	81378854	+	675	NA	promoter-TSS (NM_019757)	promoter-TSS (NM_019757)	-268	NM_019757	56371	Mm.24202	NM_019757	ENSMUSG00000020235	Fzr1	AW108046|Cdh1|FZR|FZR2|Fyr|HCDH|HCDH1	fizzy/cell division cycle 20 related 1 (Drosophila)	protein-coding
D5_peak_4471	chr15	103239508	103240860	+	675	NA	promoter-TSS (NM_010447)	promoter-TSS (NM_010447)	-213	NM_001039129	15382	Mm.237064	NM_010447	ENSMUSG00000046434	Hnrnpa1	HDP-1|Hdp|Hnrpa1|hnRNP A1|hnrnp-A1	heterogeneous nuclear ribonucleoprotein A1	protein-coding
D5_peak_10871	chr7	127477788	127478982	+	668	NA	Intergenic	CpG	6771	NM_145589	233895	Mm.44183	NM_145589	ENSMUSG00000030822	Prr14	BC006909	proline rich 14	protein-coding
D5_peak_8742	chr5	15993302	15994081	+	668	NA	intron (NM_001110846, intron 1 of 37)	intron (NM_001110846, intron 1 of 37)	59000	NM_009784	12293	Mm.159842	NM_009784	ENSMUSG00000040118	Cacna2d1	Ca(v)alpha2delta1|Cacna2|Cchl2a	calcium channel, voltage-dependent, alpha2/delta subunit 1	protein-coding
D5_peak_4849	chr16	91728415	91729415	+	668	NA	promoter-TSS (NM_001110276)	promoter-TSS (NM_001110276)	-113	NM_026994	66609	Mm.109823	NM_026994	ENSMUSG00000058240	Cryzl1	2210407J23Rik|2410006O11Rik|QOH-1	crystallin, zeta (quinone reductase)-like 1	protein-coding
D5_peak_1838	chr11	69672309	69672675	+	662	NA	promoter-TSS (NM_144958)	promoter-TSS (NM_144958)	-69	NM_144958	13681	Mm.26680	NM_144958	ENSMUSG00000059796	Eif4a1	BM-010|Ddx2a|Eif4	eukaryotic translation initiation factor 4A1	protein-coding
D5_peak_11293	chr8	70212306	70212865	+	655	NA	promoter-TSS (NM_001007570)	promoter-TSS (NM_001007570)	-304	NM_001007570	73095	Mm.185413	NM_001007570	ENSMUSG00000002346	Slc25a42	2900084M01Rik	solute carrier family 25, member 42	protein-coding
D5_peak_10214	chr7	16874474	16875485	+	655	NA	promoter-TSS (NM_001081655)	promoter-TSS (NM_001081655)	-338	NM_001081655	629378	Mm.491123	NM_001081655	ENSMUSG00000078794	Dact3	EG666671|naa-3	dishevelled-binding antagonist of beta-catenin 3	protein-coding
D5_peak_10426	chr7	44929461	44930032	+	649	NA	promoter-TSS (NM_001077264)	promoter-TSS (NM_001077264)	-256	NM_007458	11771	Mm.6877	NM_007458	ENSMUSG00000060279	Ap2a1	Adtaa	adaptor-related protein complex 2, alpha 1 subunit	protein-coding
D5_peak_11732	chr9	3024093	3024565	+	647	NA	Intergenic	GSAT_MM|Satellite|Satellite	14414	NR_039546	100628572		NR_039546	ENSMUSG00000106183	Mir101c	mir-101c|mmu-mir-101c	microRNA 101c	ncRNA
D5_peak_6893	chr2	136891022	136892223	+	646	NA	promoter-TSS (NM_001286983)	promoter-TSS (NM_001286983)	-216	NM_001286981	59030	Mm.272570	NM_021527	ENSMUSG00000027274	Mkks	1300013E18Rik|AI463362|AI957237|Bbs6	McKusick-Kaufman syndrome	protein-coding
D5_peak_6482	chr2	34904904	34905400	+	644	NA	intron (NM_028716, intron 6 of 14)	intron (NM_028716, intron 6 of 14)	8824	NM_028716	74016	Mm.65691	NM_028716	ENSMUSG00000026873	Phf19	3110009G19Rik|3321402G02Rik	PHD finger protein 19	protein-coding
D5_peak_1143	chr10	80622024	80622656	+	644	NA	promoter-TSS (NM_134002)	promoter-TSS (NM_134002)	-440	NM_134002	103236	Mm.29873	NM_134002	ENSMUSG00000003345	Csnk1g2	2810429I12Rik|AI463719	casein kinase 1, gamma 2	protein-coding
D5_peak_4450	chr15	102405309	102406273	+	643	NA	promoter-TSS (NM_013672)	promoter-TSS (NM_013672)	-525	NM_013672	20683	Mm.4618	NM_013672	ENSMUSG00000001280	Sp1	1110003E12Rik|AA450830|AI845540|Sp1-1	trans-acting transcription factor 1	protein-coding
D5_peak_5050	chr17	25919729	25920519	+	643	NA	promoter-TSS (NM_139154)	promoter-TSS (NM_139154)	-410	NM_139154	224624	Mm.328872	NM_139154	ENSMUSG00000025730	Rab40c	RAR3	Rab40C, member RAS oncogene family	protein-coding
D5_peak_8775	chr5	24685355	24686025	+	641	NA	promoter-TSS (NM_001305264)	promoter-TSS (NM_001305264)	-125	NM_001305264	53312	Mm.5856	NM_016736	ENSMUSG00000028954	Nub1	4931404D21Rik|6330412F12Rik|BS4|NY-REN-18	negative regulator of ubiquitin-like proteins 1	protein-coding
D5_peak_6594	chr2	73386456	73386892	+	640	NA	promoter-TSS (NM_001276443)	promoter-TSS (NM_001276443)	-194	NM_001276443	68526	Mm.451014	NM_001080707	ENSMUSG00000041762	Gpr155	1110017O10Rik|DEPDC3|F730029F15Rik|PGR22	G protein-coupled receptor 155	protein-coding
D5_peak_10715	chr7	101896255	101896999	+	637	NA	intron (NM_001291349, intron 1 of 4)	intron (NM_001291349, intron 1 of 4)	296	NM_001291349	75430	Mm.284491	NM_027532	ENSMUSG00000030649	Anapc15	3200002M19Rik|6330414C15Rik|APC15	anaphase prompoting complex C subunit 15	protein-coding
D5_peak_211	chr1	64121157	64122390	+	637	NA	promoter-TSS (NM_033563)	promoter-TSS (NM_033563)	-384	NM_033563	93691	Mm.29466	NM_033563	ENSMUSG00000025959	Klf7	9830124P08Rik	Kruppel-like factor 7 (ubiquitous)	protein-coding
D5_peak_5165	chr17	35164659	35165675	+	634	NA	promoter-TSS (NM_020027)	promoter-TSS (NM_020027)	-290	NM_020027	53761	Mm.272462	NM_020027	ENSMUSG00000024393	Prrc2a	3110039B05Rik|Bat-2|Bat2|D17H6S51E|G2|Wbp12|mKIAA4178	proline-rich coiled-coil 2A	protein-coding
D5_peak_8286	chr4	117189441	117190496	+	629	NA	Intergenic	U5|snRNA|snRNA	-7344	NM_134471	73804	Mm.247651	NM_134471	ENSMUSG00000028678	Kif2c	4930402F02Rik|ESTM5|Knsl6|MCAK|X83316	kinesin family member 2C	protein-coding
D5_peak_11037	chr8	4165972	4166517	+	624	NA	promoter-TSS (NM_001039578)	promoter-TSS (NM_001039578)	-323	NM_001346730	213027	Mm.437106	NM_153536	ENSMUSG00000011832	Evi5l	1700084G18Rik|2310039H16Rik|3110007G05Rik|B130050I23Rik	ecotropic viral integration site 5 like	protein-coding
D5_peak_11013	chr7	143068571	143069497	+	623	NA	promoter-TSS (NM_020285)	promoter-TSS (NM_020285)	-334	NM_020285	56844	Mm.139675	NM_020285	ENSMUSG00000045752	Tssc4	AA241958|ESTM671070	tumor-suppressing subchromosomal transferable fragment 4	protein-coding
D5_peak_4267	chr15	81466044	81466900	+	621	NA	intron (NM_019712, intron 1 of 4)	CpG	156	NM_019712	56438	Mm.29405	NM_019712	ENSMUSG00000022400	Rbx1	1500002P15Rik|AA517855|ROC1	ring-box 1	protein-coding
D5_peak_7633	chr3	107333056	107334008	+	620	NA	promoter-TSS (NM_001045807)	promoter-TSS (NM_001045807)	-243	NM_001045807	229700	Mm.27966	NM_001045807	ENSMUSG00000048109	Rbm15	C230088J01Rik|mKIAA1438	RNA binding motif protein 15	protein-coding
D5_peak_3491	chr13	119596662	119597028	+	619	NA	intron (NM_001039244, intron 2 of 2)	intron (NM_001039244, intron 2 of 2)	-26974	NM_020279	56838	Mm.143745	NM_020279	ENSMUSG00000074715	Ccl28	CCK1|MEC|Scya28	chemokine (C-C motif) ligand 28	protein-coding
D5_peak_3192	chr13	55444643	55445279	+	617	NA	promoter-TSS (NM_001286064)	promoter-TSS (NM_001286064)	-111	NM_001286063	26385	Mm.10193	NM_011938	ENSMUSG00000074886	Grk6	Gprk6	G protein-coupled receptor kinase 6	protein-coding
D5_peak_5182	chr17	35916452	35917188	+	612	NA	promoter-TSS (NM_025878)	promoter-TSS (NM_025878)	-376	NM_001163818	52040	Mm.29385	NM_175934	ENSMUSG00000039220	Ppp1r10	2610025H06Rik|Cat53|D17Ertd808e|Fb19|Pnuts	protein phosphatase 1, regulatory subunit 10	protein-coding
D5_peak_10421	chr7	44848594	44849958	+	610	NA	promoter-TSS (NM_001290695)	promoter-TSS (NM_001290695)	52	NM_001290695	67605	Mm.148007	NM_026270	ENSMUSG00000011096	Akt1s1	1110012J22Rik|AI227026|Lobe|Lobel|PRAS40	AKT1 substrate 1 (proline-rich)	protein-coding
D5_peak_3442	chr13	107890079	107890894	+	609	NA	promoter-TSS (NM_145456)	promoter-TSS (NM_145456)	-422	NM_145456	67263	Mm.490418	NM_145456	ENSMUSG00000032846	Zswim6	2900036G02Rik|mKIAA1577	zinc finger SWIM-type containing 6	protein-coding
D5_peak_7539	chr3	95624810	95625501	+	608	NA	exon (NM_019561, exon 1 of 4)	exon (NM_019561, exon 1 of 4)	175	NM_019561	56205	Mm.241365	NM_019561	ENSMUSG00000038619	Ensa	1700020C18Rik|2610007F17Rik|AI451924	endosulfine alpha	protein-coding
D5_peak_4305	chr15	85634431	85634834	+	608	NA	Intergenic	CpG	-52811	NM_009528	22422	Mm.306946	NM_009528	ENSMUSG00000022382	Wnt7b	Wnt-7b	wingless-type MMTV integration site family, member 7B	protein-coding
D5_peak_1150	chr10	80826205	80827017	+	602	NA	promoter-TSS (NR_027656)	promoter-TSS (NR_027656)	-45	NM_001301034	18245	Mm.398119	NM_008753	ENSMUSG00000035242	Oaz1	AZ-1|AZ1|Antizyme|ODC-Az|Oaz	ornithine decarboxylase antizyme 1	protein-coding
D5_peak_10027	chr6	124828959	124830143	+	600	NA	promoter-TSS (NM_013538)	promoter-TSS (NM_013538)	-67	NM_013700	22225	Mm.3571	NM_013700	ENSMUSG00000038429	Usp5	AA407472|ISOT|ISOT-1|Ucht	ubiquitin specific peptidase 5 (isopeptidase T)	protein-coding
D5_peak_1843	chr11	69837828	69838623	+	600	NA	promoter-TSS (NM_026982)	promoter-TSS (NM_026982)	-300	NM_026982	69186	Mm.248772	NM_026982	ENSMUSG00000070394	Tmem256	1810027O10Rik|3110009M16Rik	transmembrane protein 256	protein-coding
D5_peak_8780	chr5	25529508	25530243	+	598	NA	promoter-TSS (NR_027388)	promoter-TSS (NR_027388)	-143	NR_027388	73571	Mm.105263	NR_027388	ENSMUSG00000101856	1700096K18Rik	-	RIKEN cDNA 1700096K18 gene	ncRNA
D5_peak_5287	chr17	56461958	56462848	+	598	NA	promoter-TSS (NM_001252456)	promoter-TSS (NM_001252456)	-182	NM_001252456	19280	Mm.258771	NM_011218	ENSMUSG00000013236	Ptprs	AL022616|PTP|PTP-NU3|PTPNU-3|PTPsigma|Ptpt9|R-PTP-S|RPTPsigma	protein tyrosine phosphatase, receptor type, S	protein-coding
D5_peak_11655	chr8	121950123	121950689	+	593	NA	promoter-TSS (NM_001110100)	promoter-TSS (NM_001110100)	-86	NM_016812	53325	Mm.287163	NM_016812	ENSMUSG00000025316	Banp	AA408158|SMAR1	BTG3 associated nuclear protein	protein-coding
D5_peak_452	chr1	131527108	131527940	+	591	NA	promoter-TSS (NM_001081011)	promoter-TSS (NM_001081011)	-163	NM_001081011	14270	Mm.276259	NM_019520	ENSMUSG00000026425	Srgap2	9930124L22Rik|AI448945|FBP2|Fnbp2|srGAP3	SLIT-ROBO Rho GTPase activating protein 2	protein-coding
D5_peak_2120	chr11	97187785	97188576	+	588	NA	promoter-TSS (NM_008379)	promoter-TSS (NM_008379)	-288	NM_008379	16211	Mm.251013	NM_008379	ENSMUSG00000001440	Kpnb1	AA409963|IPOB|Impnb	karyopherin (importin) beta 1	protein-coding
D5_peak_3137	chr13	47043150	47043558	+	584	NA	promoter-TSS (NM_016785)	promoter-TSS (NM_016785)	-137	NM_016785	22017	Mm.10169	NM_016785	ENSMUSG00000021376	Tpmt	AW106912	thiopurine methyltransferase	protein-coding
D5_peak_1863	chr11	70668600	70669765	+	582	NA	TTS (NM_001190378)	TTS (NM_001190378)	234	NM_172561	216873	Mm.432524	NM_172561	ENSMUSG00000018287	Spag7	5730443G10|ACRP|FSA-1|Fsa1l	sperm associated antigen 7	protein-coding
D5_peak_11306	chr8	70673062	70673716	+	579	NA	5' UTR (NM_015816, exon 1 of 5)	5' UTR (NM_015816, exon 1 of 5)	158	NM_015816	50783	Mm.248188	NM_015816	ENSMUSG00000031848	Lsm4	-	LSM4 homolog, U6 small nuclear RNA and mRNA degradation associated	protein-coding
D5_peak_6357	chr2	26444991	26445899	+	574	NA	promoter-TSS (NM_153125)	promoter-TSS (NM_153125)	-229	NM_153125	227648	Mm.206371	NM_153125	ENSMUSG00000026924	Sec16a	AU024582|C230052J16Rik	SEC16 homolog A, endoplasmic reticulum export factor	protein-coding
D5_peak_67	chr1	34439354	34439920	+	573	NA	promoter-TSS (NM_178601)	promoter-TSS (NM_178601)	35	NM_027159	69668	Mm.379170	NM_027159	ENSMUSG00000042111	Ccdc115	2310061I09Rik|Ccp1	coiled-coil domain containing 115	protein-coding
D5_peak_6464	chr2	33130550	33131572	+	573	NA	Intergenic	Intergenic	-43857	NM_178888	99326	Mm.41290	NM_178888	ENSMUSG00000038860	Garnl3	AW120551	GTPase activating RANGAP domain-like 3	protein-coding
D5_peak_3496	chr13	119689881	119690669	+	570	NA	promoter-TSS (NM_001291439)	promoter-TSS (NM_001291439)	-76	NM_145942	208715	Mm.61526	NM_145942	ENSMUSG00000093930	Hmgcs1	B130032C06Rik	3-hydroxy-3-methylglutaryl-Coenzyme A synthase 1	protein-coding
D5_peak_2267	chr11	106788323	106789370	+	569	NA	promoter-TSS (NM_177088)	promoter-TSS (NM_177088)	-352	NM_007840	13207	Mm.491096	NM_007840	ENSMUSG00000020719	Ddx5	2600009A06Rik|G17P1|HUMP68|Hlr1|p68	DEAD (Asp-Glu-Ala-Asp) box polypeptide 5	protein-coding
D5_peak_11781	chr9	21367513	21368242	+	565	NA	promoter-TSS (NM_001042707)	promoter-TSS (NM_001042707)	6	NM_001277321	16201	Mm.440026	NM_010561	ENSMUSG00000032178	Ilf3	MBII-26|MPHOSPH4|NF90|NFAR	interleukin enhancer binding factor 3	protein-coding
D5_peak_10858	chr7	127027111	127027742	+	565	NA	promoter-TSS (NM_010772)	promoter-TSS (NM_010772)	-947	NM_010772	17188	Mm.378964	NM_010772	ENSMUSG00000030678	Maz	MAZI|PUR1|Pur-1|SAF-1|SAF-2	MYC-associated zinc finger protein (purine-binding transcription factor)	protein-coding
D5_peak_1669	chr11	51688582	51689283	+	558	NA	promoter-TSS (NM_025319)	promoter-TSS (NM_025319)	-298	NM_025319	66050	Mm.35693	NM_025319	ENSMUSG00000007777	0610009B22Rik	-	RIKEN cDNA 0610009B22 gene	protein-coding
D5_peak_10877	chr7	127745269	127746362	+	556	NA	promoter-TSS (NM_172748)	promoter-TSS (NM_172748)	-960	NM_172748	233902	Mm.259353	NM_172748	ENSMUSG00000030811	Fbxl19	6030430O11|BC059812|Fbl19	F-box and leucine-rich repeat protein 19	protein-coding
D5_peak_11409	chr8	84846488	84847362	+	555	NA	promoter-TSS (NM_007591)	promoter-TSS (NM_007591)	6	NM_007591	12317	Mm.1971	NM_007591	ENSMUSG00000003814	Calr	CRT|Calregulin	calreticulin	protein-coding
D5_peak_2773	chr12	85473034	85474137	+	553	NA	promoter-TSS (NM_010234)	promoter-TSS (NM_010234)	-316	NM_010234	14281	Mm.246513	NM_010234	ENSMUSG00000021250	Fos	D12Rfj1|c-fos|cFos	FBJ osteosarcoma oncogene	protein-coding
D5_peak_9360	chr5	135149071	135149737	+	552	NA	promoter-TSS (NM_013763)	promoter-TSS (NM_013763)	-307	NM_013763	27368	Mm.36746	NM_013763	ENSMUSG00000005374	Tbl2	C76179|WS-bTRP	transducin (beta)-like 2	protein-coding
D5_peak_10748	chr7	110061114	110062139	+	551	NA	promoter-TSS (NM_009281)	promoter-TSS (NM_009281)	-76	NM_009281	20841	Mm.10815	NM_009281	ENSMUSG00000061079	Zfp143	AA959806|AU015869|D7Ertd805e|KRAB14|SBF|Staf|Zfp79|Zfp80-rs1|Znf143|pHZ-1	zinc finger protein 143	protein-coding
D5_peak_1136	chr10	80433710	80434227	+	550	NA	promoter-TSS (NM_011548)	promoter-TSS (NM_011548)	-315	NM_001164153	21423	Mm.3406	NM_011548	ENSMUSG00000020167	Tcf3	A1|AA408400|ALF2|AW209082|E12|E12/E47|E2A|E47|KA1|ME2|Pan1|Pan2|TCF-3|Tcfe2a|VDIR|bHLHb21	transcription factor 3	protein-coding
D5_peak_6206	chr19	53142283	53142875	+	548	NA	promoter-TSS (NM_001164100)	promoter-TSS (NM_001164100)	-177	NM_001164100	27360	Mm.426080	NM_013758	ENSMUSG00000025026	Add3	AI463285|R75380	adducin 3 (gamma)	protein-coding
D5_peak_9844	chr6	88841867	88842562	+	547	NA	promoter-TSS (NM_030251)	promoter-TSS (NM_030251)	-279	NM_030251	80283	Mm.166858	NM_030251	ENSMUSG00000030083	Abtb1	AI847549|BC003234|BPOZ|EF1ABP	ankyrin repeat and BTB (POZ) domain containing 1	protein-coding
D5_peak_613	chr1	165460450	165461360	+	546	NA	promoter-TSS (NM_028759)	promoter-TSS (NM_028759)	-303	NM_027430	70456	Mm.195625	NM_027430	ENSMUSG00000026568	Mpc2	0610006C01Rik|2010002I07Rik|2610205H19Rik|AA108335|Brp44|ESTM43	mitochondrial pyruvate carrier 2	protein-coding
D5_peak_2233	chr11	103267280	103267819	+	545	NA	promoter-TSS (NM_016896)	promoter-TSS (NM_016896)	-148	NM_016896	53859	Mm.158981	NM_016896	ENSMUSG00000020941	Map3k14	Nik|aly	mitogen-activated protein kinase kinase kinase 14	protein-coding
D5_peak_6213	chr19	53943996	53944771	+	541	NA	promoter-TSS (NM_019658)	promoter-TSS (NM_019658)	77	NM_001168505	56392	Mm.228669	NM_019658	ENSMUSG00000024976	Shoc2	AU017287|Sur8|mKIAA0862	soc-2 (suppressor of clear) homolog (C. elegans)	protein-coding
D5_peak_1752	chr11	61174988	61175584	+	538	NA	promoter-TSS (NM_001004143)	promoter-TSS (NM_001004143)	-227	NM_001004143	216825	Mm.30602	NM_001004143	ENSMUSG00000042506	Usp22	AI427806	ubiquitin specific peptidase 22	protein-coding
D5_peak_694	chr1	175692437	175693033	+	538	NA	promoter-TSS (NM_010098)	promoter-TSS (NM_010098)	-103	NM_010098	13603	Mm.32744	NM_010098	ENSMUSG00000026525	Opn3	ERO|Ecpn	opsin 3	protein-coding
D5_peak_1169	chr10	81320171	81321150	+	537	NA	promoter-TSS (NM_027381)	promoter-TSS (NM_027381)	-443	NM_027381	70312	Mm.87628	NM_027381	ENSMUSG00000034889	Cactin	2510012J08Rik	cactin, spliceosome C complex subunit	protein-coding
D5_peak_11734	chr9	3035902	3036108	+	537	NA	Intergenic	GSAT_MM|Satellite|Satellite	2738	NR_039546	100628572		NR_039546	ENSMUSG00000106183	Mir101c	mir-101c|mmu-mir-101c	microRNA 101c	ncRNA
D5_peak_9069	chr5	101590550	101591630	+	535	NA	Intergenic	Intergenic	73621	NM_144955	18096	Mm.193072	NM_144955	ENSMUSG00000035187	Nkx6-1	NKX6A|Nkx6.1	NK6 homeobox 1	protein-coding
D5_peak_6916	chr2	145620867	145621405	+	534	NA	intron (NM_053195, intron 15 of 16)	B1_Mur1|SINE|Alu	-66154	NM_001037929	627302	Mm.445953	NM_001037929		Gm14092	OTTMUSG00000015643	predicted gene 14092	protein-coding
D5_peak_10202	chr7	16285956	16286852	+	532	NA	intron (NM_001136471, intron 1 of 13)	CpG	391	NM_001136471	243846	Mm.482401	NM_172297	ENSMUSG00000041375	Ccdc9	2600011L02Rik	coiled-coil domain containing 9	protein-coding
D5_peak_1145	chr10	80676291	80676826	+	532	NA	promoter-TSS (NM_021462)	promoter-TSS (NM_021462)	-265	NM_021462	17347	Mm.42126	NM_021462	ENSMUSG00000020190	Mknk2	2010016G11Rik|Gprk7|Mnk2	MAP kinase-interacting serine/threonine kinase 2	protein-coding
D5_peak_3179	chr13	54693908	54694607	+	530	NA	promoter-TSS (NR_027396)	promoter-TSS (NR_027396)	-297	NR_027395	105239	Mm.25366	NM_134064	ENSMUSG00000034928	Rnf44	AI854545|mKIAA1100	ring finger protein 44	protein-coding
D5_peak_6447	chr2	32451407	32452285	+	529	NA	promoter-TSS (NM_001164357)	promoter-TSS (NM_001164357)	-376	NM_146118	227731	Mm.37395	NM_146118	ENSMUSG00000026819	Slc25a25	1110030N17Rik|MCSC|mKIAA1896	solute carrier family 25 (mitochondrial carrier, phosphate carrier), member 25	protein-coding
D5_peak_1146	chr10	80701851	80702705	+	527	NA	promoter-TSS (NM_027829)	promoter-TSS (NM_027829)	-415	NM_027829	71564	Mm.35802	NM_027829	ENSMUSG00000055862	Izumo4	9030607L17Rik|AI550407	IZUMO family member 4	protein-coding
D5_peak_10288	chr7	27178455	27179137	+	525	NA	promoter-TSS (NM_029391)	promoter-TSS (NM_029391)	87	NM_029391	19342	Mm.482114	NM_029391	ENSMUSG00000053291	Rab4b	1500031G17Rik	RAB4B, member RAS oncogene family	protein-coding
D5_peak_5008	chr17	23802861	23803531	+	524	NA	promoter-TSS (NM_175229)	promoter-TSS (NM_175229)	9	NM_175229	75956	Mm.5222	NM_175229	ENSMUSG00000039218	Srrm2	5033413A03Rik|AA410130|SRm300|mKIAA0324	serine/arginine repetitive matrix 2	protein-coding
D5_peak_5975	chr19	6979663	6980535	+	524	NA	intron (NM_008020, intron 1 of 5)	CpG	341	NM_008020	14227	Mm.4234	NM_008020	ENSMUSG00000056629	Fkbp2	13kDa|FKBP-2|mFKBP13|mFKBP2	FK506 binding protein 2	protein-coding
D5_peak_6702	chr2	94157719	94158385	+	524	NA	promoter-TSS (NM_019657)	promoter-TSS (NM_019657)	-143	NM_019657	56348	Mm.22505	NM_019657	ENSMUSG00000027195	Hsd17b12	2610510O05Rik|AI172963|KIK-I|Kik1	hydroxysteroid (17-beta) dehydrogenase 12	protein-coding
D5_peak_6038	chr19	14597990	14598843	+	524	NA	promoter-TSS (NM_011600)	promoter-TSS (NM_011600)	-233	NM_011600	21888	Mm.103638	NM_011600	ENSMUSG00000024642	Tle4	5730411M05Rik|AA792082|Bce-1|Bce1|ESTM13|ESTM14|Grg4|X83332|X83333|grg-4	transducin-like enhancer of split 4	protein-coding
D5_peak_11746	chr9	13827025	13827967	+	520	NA	promoter-TSS (NM_001310721)	promoter-TSS (NM_001310721)	-231	NM_176836	72826	Mm.246174	NM_176836	ENSMUSG00000037808	Fam76b	2810485I05Rik|C78303	family with sequence similarity 76, member B	protein-coding
D5_peak_8656	chr4	151996153	151996687	+	520	NA	promoter-TSS (NM_172705)	promoter-TSS (NM_172705)	-241	NM_172705	230936	Mm.25582	NM_172705	ENSMUSG00000047777	Phf13	BC029632|Phf5|SPOC1	PHD finger protein 13	protein-coding
D5_peak_11628	chr8	120589044	120589550	+	518	NA	promoter-TSS (NM_178856)	promoter-TSS (NM_178856)	-222	NM_178856	272551	Mm.275910	NM_178856	ENSMUSG00000031821	Gins2	2210013I18Rik|4833427B12Rik|AI323585|Pfs2	GINS complex subunit 2 (Psf2 homolog)	protein-coding
D5_peak_1576	chr11	35454313	35455275	+	517	NA	intron (NM_011412, intron 4 of 35)	intron (NM_011412, intron 4 of 35)	-162022	NR_029799	723924		NR_029799	ENSMUSG00000065583	Mir218-2	Mirn218-2|mir-218-2	microRNA 218-2	ncRNA
D5_peak_431	chr1	128102495	128103283	+	514	NA	promoter-TSS (NM_181750)	promoter-TSS (NM_181750)	158	NM_001285945	226409	Mm.425048	NM_027678	ENSMUSG00000036086	Zranb3	4933425L19Rik|AH2|AI316834|C730006D09	zinc finger, RAN-binding domain containing 3	protein-coding
D5_peak_10158	chr7	4812334	4812963	+	513	NA	promoter-TSS (NM_133777)	promoter-TSS (NM_133777)	-308	NM_133777	77891	Mm.389787	NM_133777	ENSMUSG00000060860	Ube2s	0910001J09Rik|6720465F12Rik|AA409170|E2-EPF	ubiquitin-conjugating enzyme E2S	protein-coding
D5_peak_9713	chr6	56044275	56044969	+	511	NA	Intergenic	Intergenic	27107	NM_011153	19051	Mm.42096	NM_011153	ENSMUSG00000002930	Ppp1r17	G-substrate|Gsbs|Ppp1r2	protein phosphatase 1, regulatory subunit 17	protein-coding
D5_peak_4051	chr15	36608736	36609637	+	511	NA	promoter-TSS (NM_008774)	promoter-TSS (NM_008774)	-213	NM_008774	18458	Mm.371570	NM_008774	ENSMUSG00000022283	Pabpc1	PABP|Pabp1|PabpI|Pabpl1|ePAB	poly(A) binding protein, cytoplasmic 1	protein-coding
D5_peak_9230	chr5	120612604	120613397	+	509	NA	promoter-TSS (NM_029096)	promoter-TSS (NM_029096)	-130	NM_028041	71990	Mm.24495	NM_028041	ENSMUSG00000029599	Ddx54	2410015A15Rik|AI414901|DP97	DEAD (Asp-Glu-Ala-Asp) box polypeptide 54	protein-coding
D5_peak_5970	chr19	6921764	6922144	+	508	NA	promoter-TSS (NM_007953)	promoter-TSS (NM_007953)	-146	NM_007953	26379	Mm.386776	NM_007953	ENSMUSG00000024955	Esrra	ERRalpha|Err1|Estrra|Nr3b1	estrogen related receptor, alpha	protein-coding
D5_peak_10259	chr7	24883991	24884630	+	504	NA	promoter-TSS (NM_023133)	promoter-TSS (NM_023133)	-404	NM_023133	20085	Mm.300281	NM_023133	ENSMUSG00000040952	Rps19	Dsk3	ribosomal protein S19	protein-coding
D5_peak_9511	chr5	149636275	149636974	+	501	NA	promoter-TSS (NM_013559)	promoter-TSS (NM_013559)	-288	NM_001347534	15505	Mm.270681	NM_013559	ENSMUSG00000029657	Hsph1	105kDa|AI790491|Hsp105|Hsp110|hsp-E7I|hsp110/105	heat shock 105kDa/110kDa protein 1	protein-coding
D5_peak_3331	chr13	80000400	80001235	+	501	NA	Intergenic	Intergenic	-882605	NM_001042591	105171	Mm.423137	NM_001042591	ENSMUSG00000074794	Arrdc3	AI450344|mKIAA1376	arrestin domain containing 3	protein-coding
D5_peak_3542	chr14	20928894	20929628	+	500	NA	promoter-TSS (NM_009502)	promoter-TSS (NM_009502)	-172	NM_009502	22330	Mm.279361	NM_009502	ENSMUSG00000021823	Vcl	9430097D22|AA571387|AI462105|AW545629	vinculin	protein-coding
D5_peak_10175	chr7	6727525	6729536	+	499	NA	intron (NM_008817, intron 1 of 8)	intron (NM_008817, intron 1 of 8)	1889	NM_008817	18616	Mm.389800	NM_008817	ENSMUSG00000002265	Peg3	AL022617|ASF-1|End4|Gcap4|Pw1|Zfp102|mKIAA0287	paternally expressed 3	protein-coding
D5_peak_12547	chrX	74269850	74270797	+	499	NA	promoter-TSS (NM_052835)	promoter-TSS (NM_052835)	-493	NM_052835	110954	Mm.100113	NM_052835	ENSMUSG00000008682	Rpl10	D0HXS648|DXHXS648|DXHXS648E|QM|QM16	ribosomal protein L10	protein-coding
D5_peak_1716	chr11	58330224	58330692	+	497	NA	promoter-TSS (NM_024480)	promoter-TSS (NM_024480)	-119	NM_001256520	319475	Mm.72124	NM_178761	ENSMUSG00000049755	Zfp672	4930488P06Rik|4930511N19Rik|Znf672	zinc finger protein 672	protein-coding
D5_peak_5061	chr17	26939392	26939870	+	495	NA	promoter-TSS (NM_026307)	promoter-TSS (NM_026307)	-93	NM_026948	67675	Mm.439919	NM_026307	ENSMUSG00000024194	Cuta	0610039D01Rik|1810022E02Rik|1810060C03Rik|2700094G22Rik|AI326454	cutA divalent cation tolerance homolog	protein-coding
D5_peak_10274	chr7	25237844	25239022	+	493	NA	promoter-TSS (NM_001031667)	promoter-TSS (NM_001031667)	-582	NM_001031667	606496	Mm.491101	NM_001031667	ENSMUSG00000057177	Gsk3a	2700086H06Rik	glycogen synthase kinase 3 alpha	protein-coding
D5_peak_4875	chr16	96127536	96128239	+	493	NA	promoter-TSS (NM_008251)	promoter-TSS (NM_008251)	-162	NM_008251	15312	Mm.2756	NM_008251	ENSMUSG00000040681	Hmgn1	HMG-14|Hmg14	high mobility group nucleosomal binding domain 1	protein-coding
D5_peak_9396	chr5	137533164	137533705	+	492	NA	promoter-TSS (NM_010312)	promoter-TSS (NM_010312)	-205	NM_010312	14693	Mm.30141	NM_010312	ENSMUSG00000029713	Gnb2	Gnb-2	guanine nucleotide binding protein (G protein), beta 2	protein-coding
D5_peak_11401	chr8	84237056	84237615	+	491	NA	promoter-TSS (NM_172503)	promoter-TSS (NM_172503)	-293	NM_172503	212168	Mm.117094	NM_172503	ENSMUSG00000035671	Zswim4	D330002I24|E130119J17Rik	zinc finger SWIM-type containing 4	protein-coding
D5_peak_9355	chr5	134688619	134689213	+	491	NA	promoter-TSS (NM_010717)	promoter-TSS (NM_010717)	-326	NM_010717	16885	Mm.15409	NM_010717	ENSMUSG00000029674	Limk1	KIZ-1|LIMK-1|Limk	LIM-domain containing, protein kinase	protein-coding
D5_peak_2438	chr11	120572839	120573607	+	489	NA	promoter-TSS (NM_011032)	promoter-TSS (NM_011032)	-287	NM_011032	18453	Mm.16660	NM_011032	ENSMUSG00000025130	P4hb	ERp59|PDI|Pdia1|Thbp	prolyl 4-hydroxylase, beta polypeptide	protein-coding
D5_peak_6815	chr2	121413535	121413994	+	488	NA	promoter-TSS (NM_007952)	promoter-TSS (NM_007952)	28	NM_153075	212670	Mm.384318	NM_153075	ENSMUSG00000033486	Catsper2	-	cation channel, sperm associated 2	protein-coding
D5_peak_5250	chr17	48409549	48410187	+	488	NA	promoter-TSS (NM_001289491)	promoter-TSS (NM_001289491)	-48	NM_001110832	18044	Mm.4929	NM_010913	ENSMUSG00000023994	Nfya	AA407810|Cbf-b|SEZ-10|SEZ10	nuclear transcription factor-Y alpha	protein-coding
D5_peak_9137	chr5	112001263	112002767	+	487	NA	Intergenic	Intergenic	-204748	NR_045378	75569	Mm.243721	NR_045377	ENSMUSG00000101683	1700028D13Rik	-	RIKEN cDNA 1700028D13 gene	ncRNA
D5_peak_11063	chr8	11555295	11556374	+	487	NA	promoter-TSS (NM_001302457)	promoter-TSS (NM_001302457)	72	NM_001302458	26356	Mm.25709	NM_011919	ENSMUSG00000045969	Ing1	2610028J21Rik|AA407184|AI875420|mING1h|p33Ing1|p37Ing1b	inhibitor of growth family, member 1	protein-coding
D5_peak_10059	chr6	127700934	127702122	+	487	NA	intron (NM_201371, intron 7 of 9)	intron (NM_201371, intron 7 of 9)	67631	NM_201371	381813	Mm.39750	NM_201371	ENSMUSG00000030350	Prmt8	Hrmt1l3|Hrmt1l4	protein arginine N-methyltransferase 8	protein-coding
D5_peak_2566	chr12	31949252	31950711	+	486	NA	intron (NM_177993, intron 1 of 8)	CpG	554	NM_177993	73389	Mm.390461	NM_153198	ENSMUSG00000002996	Hbp1	1700058O05Rik|BE629963|C330012F01Rik|C86454	high mobility group box transcription factor 1	protein-coding
D5_peak_5551	chr18	34859870	34861223	+	486	NA	promoter-TSS (NM_007913)	promoter-TSS (NM_007913)	-661	NM_007913	13653	Mm.181959	NM_007913	ENSMUSG00000038418	Egr1	A530045N19Rik|ETR103|Egr-1|Krox-1|Krox-24|Krox24|NGF1-A|NGFI-A|NGFIA|TIS8|Zenk|Zfp-6|Zif268|egr	early growth response 1	protein-coding
D5_peak_9273	chr5	124327328	124328117	+	486	NA	promoter-TSS (NM_001134717)	promoter-TSS (NM_001134717)	250	NM_001081323	269702	Mm.60224	NM_001081323	ENSMUSG00000038126	Mphosph9	4930548D04Rik|9630025B04Rik|AW413446|AW547060|B930097C17Rik|C87456|MPP-9|MPP9	M-phase phosphoprotein 9	protein-coding
D5_peak_5046	chr17	25832895	25833511	+	486	NA	5' UTR (NM_019719, exon 1 of 7)	5' UTR (NM_019719, exon 1 of 7)	158	NM_019719	56424	Mm.277599	NM_019719	ENSMUSG00000039615	Stub1	0610033N24Rik|2210017D18Rik|2310040B03Rik|AW046544|Chip	STIP1 homology and U-Box containing protein 1	protein-coding
D5_peak_11478	chr8	94601653	94602177	+	485	NA	promoter-TSS (NM_028221)	promoter-TSS (NM_028221)	-26	NM_026274	67610	Mm.109074	NM_026274	ENSMUSG00000050079	Rspry1	4930470D19Rik|AI608258	ring finger and SPRY domain containing 1	protein-coding
D5_peak_10356	chr7	30588771	30589593	+	483	NA	promoter-TSS (NR_106134)	promoter-TSS (NR_106134)	-198	NR_106134	102465774		NR_106134	ENSMUSG00000098553	Mir3569	Gm27279|mmu-mir-3569	microRNA 3569	ncRNA
D5_peak_8688	chr4	155223081	155223632	+	483	NA	promoter-TSS (NM_011385)	promoter-TSS (NM_011385)	-821	NM_011385	20481	Mm.28520	NM_011385	ENSMUSG00000029050	Ski	2310012I02Rik|2610001A11Rik|AA062172|AA589460|BC004088	ski sarcoma viral oncogene homolog (avian)	protein-coding
D5_peak_1134	chr10	80398825	80399898	+	479	NA	5' UTR (NM_013595, exon 1 of 7)	5' UTR (NM_013595, exon 1 of 7)	170	NM_013595	17192	Mm.7142	NM_013595	ENSMUSG00000035478	Mbd3	AI181826|AU019209	methyl-CpG binding domain protein 3	protein-coding
D5_peak_9398	chr5	137628646	137629404	+	479	NA	promoter-TSS (NM_146164)	promoter-TSS (NM_146164)	-98	NR_033148	100316903	Mm.200763	NR_033148		Gm20605	Lrch4-sap25	predicted gene 20605	ncRNA
D5_peak_1132	chr10	80329480	80330097	+	478	NA	promoter-TSS (NM_139292)	promoter-TSS (NM_139292)	-315	NM_008793	18551	Mm.299916	NM_008793	ENSMUSG00000020131	Pcsk4	AI647044|L21221|NEC 3|NEC3|PC4|SPC5	proprotein convertase subtilisin/kexin type 4	protein-coding
D5_peak_2916	chr12	111537505	111538216	+	477	NA	promoter-TSS (NM_178041)	promoter-TSS (NM_178041)	-241	NM_173363	217869	Mm.271222	NM_173363	ENSMUSG00000021282	Eif5	2810011H21Rik|D12Ertd549e	eukaryotic translation initiation factor 5	protein-coding
D5_peak_2882	chr12	108179305	108179812	+	474	NA	promoter-TSS (NM_009832)	promoter-TSS (NM_009832)	-180	NM_009832	12454	Mm.474441	NM_009832	ENSMUSG00000021258	Ccnk	AW123198|AW413594|CPR4|CycK	cyclin K	protein-coding
D5_peak_6273	chr2	5951086	5951492	+	474	NA	promoter-TSS (NM_001081132)	promoter-TSS (NM_001081132)	-180	NM_001081132	326622	Mm.31102	NM_001081132	ENSMUSG00000043241	Upf2	-	UPF2 regulator of nonsense transcripts homolog (yeast)	protein-coding
D5_peak_11316	chr8	70839329	70840005	+	473	NA	promoter-TSS (NM_027560)	promoter-TSS (NM_027560)	53	NM_027560	70807	Mm.24215	NM_027560	ENSMUSG00000002910	Arrdc2	4632416I05Rik|Ilad1	arrestin domain containing 2	protein-coding
D5_peak_3178	chr13	54687272	54688530	+	472	NA	promoter-TSS (NM_001146025)	promoter-TSS (NM_001146025)	-93	NM_134064	105239	Mm.25366	NM_134064	ENSMUSG00000034928	Rnf44	AI854545|mKIAA1100	ring finger protein 44	protein-coding
D5_peak_2365	chr11	116433838	116434308	+	472	NA	promoter-TSS (NR_003376)	promoter-TSS (NR_003376)	-21	NM_176902	319370	Mm.258466	NM_176902	ENSMUSG00000050628	Ubald2	1110014K08Rik|D030012E24Rik|Fam100b	UBA-like domain containing 2	protein-coding
D5_peak_85	chr1	36939642	36940004	+	471	NA	promoter-TSS (NM_018872)	promoter-TSS (NM_018872)	-296	NM_018872	56030	Mm.186943	NM_018872	ENSMUSG00000026116	Tmem131	2610524E03Rik|CC28|D1Bwg0491e|Neg|RW1|YR-23|mKIAA0257	transmembrane protein 131	protein-coding
D5_peak_668	chr1	171502610	171504044	+	471	NA	promoter-TSS (NM_019484)	promoter-TSS (NM_019484)	-151	NM_019484	56009	Mm.389208	NM_019484	ENSMUSG00000060244	Alyref2	C130042O11Rik|REF2|Refbp2	Aly/REF export factor 2	protein-coding
D5_peak_6432	chr2	30807522	30808026	+	470	NA	promoter-TSS (NM_170592)	promoter-TSS (NM_170592)	-203	NM_170592	66617	Mm.33167	NM_170592	ENSMUSG00000026857	Ntmt1	2610205E22Rik|AL033331|AL033332|Mettl11a|NTM1A	N-terminal Xaa-Pro-Lys N-methyltransferase 1	protein-coding
D5_peak_10196	chr7	16098103	16098705	+	469	NA	promoter-TSS (NM_025898)	promoter-TSS (NM_025898)	-239	NM_025898	108124	Mm.104540	NM_025898	ENSMUSG00000006024	Napa	1500039N14Rik|AW209189|RA81|SNAPA|SNARE|a-SNAP|hyh	N-ethylmaleimide sensitive fusion protein attachment protein alpha	protein-coding
D5_peak_6251	chr2	3283651	3284281	+	468	NA	promoter-TSS (NM_008708)	promoter-TSS (NM_008708)	-246	NM_001290368	18108	Mm.65021	NM_008708	ENSMUSG00000026643	Nmt2	A930001K02Rik|AI605445|AU044698|hNMT-2	N-myristoyltransferase 2	protein-coding
D5_peak_7776	chr3	144570155	144570761	+	465	NA	promoter-TSS (NM_053102)	promoter-TSS (NM_053102)	31	NM_053102	93684	Mm.29812	NM_053102	ENSMUSG00000037072	Selenof	9430015P09Rik|Sep15	selenoprotein F	protein-coding
D5_peak_6028	chr19	11965157	11965805	+	465	NA	promoter-TSS (NM_001033174)	promoter-TSS (NM_001033174)	-363	NM_001033174	76303	Mm.291279	NM_001033174	ENSMUSG00000024687	Osbp	1110018F06Rik|AW559088|mKIAA4220	oxysterol binding protein	protein-coding
D5_peak_1223	chr10	86778517	86779027	+	465	NA	promoter-TSS (NM_175331)	promoter-TSS (NM_175331)	-233	NM_175331	103466	Mm.200446	NM_175331	ENSMUSG00000054027	Nt5dc3	AU040402|AW540062|C630002B14Rik|TU12B1-TY	5'-nucleotidase domain containing 3	protein-coding
D5_peak_11343	chr8	72160888	72161345	+	464	NA	promoter-TSS (NM_023126)	promoter-TSS (NM_023126)	-84	NM_023126	17274	Mm.162811	NM_023126	ENSMUSG00000003037	Rab8a	AA409338|Mel	RAB8A, member RAS oncogene family	protein-coding
D5_peak_11152	chr8	31149627	31150293	+	464	NA	promoter-TSS (NM_144927)	promoter-TSS (NM_144927)	-356	NR_103719	234138	Mm.349800	NM_144927	ENSMUSG00000031577	Tti2	-	TELO2 interacting protein 2	protein-coding
D5_peak_10460	chr7	45813880	45814672	+	464	NA	promoter-TSS (NM_001112701)	promoter-TSS (NM_001112701)	40	NM_011181	19158	Mm.272130	NM_011181	ENSMUSG00000003269	Cyth2	ARNO|CLM2|Pscd2	cytohesin 2	protein-coding
D5_peak_2678	chr12	72085222	72086244	+	463	NA	promoter-TSS (NM_024205)	promoter-TSS (NM_024205)	-106	NM_024205	104771	Mm.258935	NM_024205	ENSMUSG00000005078	Jkamp	1200003C05Rik|2310047L11Rik|Jamp	JNK1/MAPK8-associated membrane protein	protein-coding
D5_peak_4429	chr15	100615122	100615945	+	463	NA	promoter-TSS (NM_011873)	promoter-TSS (NM_011873)	-129	NM_011873	23994	Mm.486175	NM_011873	ENSMUSG00000000346	Dazap2	AI314727|Brbp|Gcap28|Prtb|gt6-12|mKIAA0058	DAZ associated protein 2	protein-coding
D5_peak_1523	chr11	23255447	23256088	+	463	NA	promoter-TSS (NM_134014)	promoter-TSS (NM_134014)	-274	NM_001035226	103573	Mm.217547	NM_134014	ENSMUSG00000020290	Xpo1	AA420417|Crm1|Exp1	exportin 1	protein-coding
D5_peak_6654	chr2	84715086	84715779	+	461	NA	promoter-TSS (NM_144887)	promoter-TSS (NM_144887)	-268	NM_144887	228136	Mm.288508	NM_144887	ENSMUSG00000034075	Zdhhc5	1110032A17Rik|AI451382|Zisp	zinc finger, DHHC domain containing 5	protein-coding
D5_peak_2835	chr12	100187113	100188185	+	461	NA	promoter-TSS (NR_045282)	promoter-TSS (NR_045282)	-319	NR_045282	100038378	Mm.387075	NR_045282	ENSMUSG00000072884	Gm10433	ENSMUSG00000072884	predicted gene 10433	ncRNA
D5_peak_12557	chrX	75673950	75674544	+	460	NA	Intergenic	Intergenic	90452	NR_029443	74396	Mm.162493	NR_029443	ENSMUSG00000087396	4933407K13Rik	A130080L05Rik	RIKEN cDNA 4933407K13 gene	ncRNA
D5_peak_8976	chr5	73490642	73491028	+	459	NA	promoter-TSS (NM_178896)	promoter-TSS (NM_178896)	-191	NM_001190733	100737	Mm.220312	NM_178896	ENSMUSG00000051674	Dcun1d4	AI836376	DCN1, defective in cullin neddylation 1, domain containing 4 (S. cerevisiae)	protein-coding
D5_peak_4905	chr17	6429794	6430706	+	459	NA	intron (NM_009342, intron 1 of 4)	intron (NM_009342, intron 1 of 4)	138	NM_009342	21648	Mm.1948	NM_009342	ENSMUSG00000096255	Dynlt1b	AGS2|Dynlt1|Tctex-1|Tctex1	dynein light chain Tctex-type 1B	protein-coding
D5_peak_2286	chr11	109425592	109426250	+	457	NA	promoter-TSS (NM_025275)	promoter-TSS (NM_025275)	-25	NM_025275	13929	Mm.211850	NM_025275	ENSMUSG00000020610	Amz2	AA408420|ESTM12|X83328	archaelysin family metallopeptidase 2	protein-coding
D5_peak_11518	chr8	105860248	105860601	+	457	NA	promoter-TSS (NM_026532)	promoter-TSS (NM_026532)	-210	NM_026532	68051	Mm.455474	NM_026532	ENSMUSG00000008450	Nutf2	2700067I02Rik|AI115459|AI413596|AW546000|Ntf2|Ntf3|PP15	nuclear transport factor 2	protein-coding
D5_peak_12261	chr9	100642774	100643657	+	457	NA	promoter-TSS (NM_009282)	promoter-TSS (NM_009282)	-408	NM_009282	20842	Mm.42135	NM_009282	ENSMUSG00000037286	Stag1	AU045003|SA-1|Scc3	stromal antigen 1	protein-coding
D5_peak_1501	chr11	20200876	20201438	+	456	NA	promoter-TSS (NM_008996)	promoter-TSS (NM_008996)	-445	NM_008996	19324	Mm.271944	NM_008996	ENSMUSG00000020149	Rab1a	Gtbp|Rab-1|Rab1|Ypt1|mKIAA3012	RAB1A, member RAS oncogene family	protein-coding
D5_peak_5413	chr17	84957069	84957985	+	453	NA	promoter-TSS (NM_011151)	promoter-TSS (NM_011151)	-104	NR_027929	68531	Mm.249695	NR_027929	ENSMUSG00000097047	1110020A21Rik	2600015P10Rik	RIKEN cDNA 1110020A21 gene	ncRNA
D5_peak_5962	chr19	6363502	6364011	+	453	NA	promoter-TSS (NR_122118)	promoter-TSS (NR_122118)	66	NM_001110791	22668	Mm.256422	NM_011750	ENSMUSG00000024949	Sf1	BBP|MZFM|WBP4|Zfp162	splicing factor 1	protein-coding
D5_peak_789	chr1	191397035	191397749	+	452	NA	promoter-TSS (NM_144880)	promoter-TSS (NM_144880)	-351	NM_144880	226849	Mm.205569	NM_144880	ENSMUSG00000026626	Ppp2r5a	PR61alpha	protein phosphatase 2, regulatory subunit B', alpha	protein-coding
D5_peak_11785	chr9	21546142	21546760	+	451	NA	promoter-TSS (NM_021531)	promoter-TSS (NM_021531)	-443	NM_021531	59035	Mm.178115	NM_021531	ENSMUSG00000032185	Carm1	Prmt4	coactivator-associated arginine methyltransferase 1	protein-coding
D5_peak_2021	chr11	87591795	87592327	+	451	NA	promoter-TSS (NM_133215)	promoter-TSS (NM_133215)	-156	NM_133215	170749	Mm.399376	NM_133215	ENSMUSG00000018401	Mtmr4	AA596759|ESTM44|FYVE-DSP2|ZFYVE11|mKIAA0647	myotubularin related protein 4	protein-coding
D5_peak_9610	chr6	37870387	37870982	+	451	NA	promoter-TSS (NM_145076)	promoter-TSS (NM_145076)	-127	NM_001272064	21848	Mm.41063	NM_145076	ENSMUSG00000029833	Trim24	A130082H20Rik|AI447469|D430004I05Rik|TIF1|TIF1-alpha|TIF1alpha|Tif1a	tripartite motif-containing 24	protein-coding
D5_peak_3730	chr14	55559979	55560860	+	450	NA	promoter-TSS (NM_001199009)	promoter-TSS (NM_001199009)	390	NM_133734	28199	Mm.11535	NM_133734	ENSMUSG00000022214	Dcaf11	0710008A13Rik|C76035|D14Ucla1|Dacf11|GLO14|Wdr23	DDB1 and CUL4 associated factor 11	protein-coding
D5_peak_10092	chr6	136518655	136519386	+	449	NA	intron (NM_019426, intron 1 of 14)	CpG	169	NM_019426	54343	Mm.173271	NM_019426	ENSMUSG00000030213	Atf7ip	2610204M12Rik|AM|Mcaf1	activating transcription factor 7 interacting protein	protein-coding
D5_peak_9362	chr5	135186822	135187459	+	448	NA	promoter-TSS (NM_011714)	promoter-TSS (NM_011714)	-183	NM_011714	22385	Mm.40331	NM_011714	ENSMUSG00000002748	Baz1b	C87820|WSTF|Wbscr9	bromodomain adjacent to zinc finger domain, 1B	protein-coding
D5_peak_1767	chr11	62550706	62551725	+	448	NA	promoter-TSS (NR_002875).2	promoter-TSS (NR_002875).2	44	NM_011664	22187	Mm.371592	NM_011664	ENSMUSG00000019505	Ubb	AL033289|Rps27a|Uba52|Ubb2|Ubc	ubiquitin B	protein-coding
D5_peak_7958	chr4	40853718	40854515	+	448	NA	5' UTR (NM_022305, exon 1 of 6)	5' UTR (NM_022305, exon 1 of 6)	421	NM_022305	14595	Mm.15622	NM_022305	ENSMUSG00000028413	B4galt1	B-1,4-GalT|B-1,4-GalT1|GalT|Ggtb|Ggtb2|b4Gal-T1|beta-1,4-GalT|beta-1,4-GalT1|beta4Gal-T1	UDP-Gal:betaGlcNAc beta 1,4- galactosyltransferase, polypeptide 1	protein-coding
D5_peak_5321	chr17	64331765	64332469	+	448	NA	promoter-TSS (NM_001025309)	promoter-TSS (NM_001025309)	-234	NM_144859	224938	Mm.489681	NM_144859	ENSMUSG00000024083	Pja2	AI447901|AL022700|Neurodap1|mKIAA0438	praja 2, RING-H2 motif containing	protein-coding
D5_peak_2193	chr11	101657778	101659004	+	448	NA	Intergenic	U2|snRNA|snRNA	-7150	NM_025404	80981	Mm.266840	NM_025404	ENSMUSG00000034936	Arl4d	1110036H21Rik|ARL6|AW456149|Arf4l|Arfl4|Arl5	ADP-ribosylation factor-like 4D	protein-coding
D5_peak_6498	chr2	38926357	38927083	+	447	NA	promoter-TSS (NM_010264)	promoter-TSS (NM_010264)	-259	NM_010264	14536	Mm.439703	NM_010264	ENSMUSG00000063972	Nr6a1	1700113M01Rik|Gcnf|NCNF|RTR	nuclear receptor subfamily 6, group A, member 1	protein-coding
D5_peak_4046	chr15	34347643	34348553	+	446	NA	TTS (NM_001256161)	TTS (NM_001256161)	9774	NM_001256161	77358	Mm.402759	NM_001256161	ENSMUSG00000094447	9430069I07Rik	-	RIKEN cDNA 9430069I07 gene	protein-coding
D5_peak_5446	chr17	93312506	93313822	+	445	NA	Intergenic	Intergenic	113996	NM_009625	11516	Mm.3407	NM_009625	ENSMUSG00000024256	Adcyap1	PACAP	adenylate cyclase activating polypeptide 1	protein-coding
D5_peak_7000	chr2	154790600	154791355	+	444	NA	promoter-TSS (NM_001139513)	promoter-TSS (NM_001139513)	-133	NM_001139513	19383	Mm.221440	NM_023130	ENSMUSG00000027593	Raly	AI663842|Merc	hnRNP-associated with lethal yellow	protein-coding
D5_peak_10144	chr7	3644686	3645351	+	444	NA	promoter-TSS (NM_146176)	promoter-TSS (NM_146176)	-251	NM_146176	232791	Mm.358731	NM_146176	ENSMUSG00000035632	Cnot3	A930039N10Rik	CCR4-NOT transcription complex, subunit 3	protein-coding
D5_peak_11483	chr8	95080758	95081185	+	444	NA	promoter-TSS (NM_028805)	promoter-TSS (NM_028805)	-230	NM_028805	74187	Mm.28382	NM_028805	ENSMUSG00000031787	Katnb1	2410003J24Rik|KAT	katanin p80 (WD40-containing) subunit B 1	protein-coding
D5_peak_4695	chr16	42781044	42782616	+	443	NA	intron (NR_040521, intron 1 of 3)	intron (NR_040521, intron 1 of 3)	93757	NR_040521	75722	Mm.243747	NR_040521	ENSMUSG00000075070	4932412D23Rik	ENSMUSG00000075070|Gm10809	RIKEN cDNA 4932412D23 gene	ncRNA
D5_peak_3520	chr14	16575050	16575936	+	443	NA	promoter-TSS (NM_001289762)	promoter-TSS (NM_001289762)	-17	NM_001289762	218772	Mm.259318	NM_011243	ENSMUSG00000017491	Rarb	A830025K23|Hap|Nr1b2	retinoic acid receptor, beta	protein-coding
D5_peak_6210	chr19	53599938	53600570	+	443	NA	promoter-TSS (NM_007790)	promoter-TSS (NM_007790)	-142	NM_007790	13006	Mm.14910	NM_007790	ENSMUSG00000024974	Smc3	Bamacan|Cspg6|HCAP|Mmip1|SMC-3|SmcD	structural maintenance of chromosomes 3	protein-coding
D5_peak_137	chr1	51650166	51650921	+	443	NA	Intergenic	Intergenic	-172144	NM_028696	109019	Mm.196290	NM_028696	ENSMUSG00000026107	Nabp1	4930434H03Rik|4930442A21Rik|4930488J04Rik|4933440J18Rik|5830411E10Rik|AI852561|Nbp1|Obfc2a|Ssb2	nucleic acid binding protein 1	protein-coding
D5_peak_1394	chr10	128565717	128566434	+	441	NA	promoter-TSS (NM_011119)	promoter-TSS (NM_011119)	-141	NM_011119	18813	Mm.4742	NM_011119	ENSMUSG00000025364	Pa2g4	38kDa|AA672939|Ebp1|Plfap	proliferation-associated 2G4	protein-coding
D5_peak_2570	chr12	32819656	32820446	+	441	NA	promoter-TSS (NM_021524)	promoter-TSS (NM_021524)	-284	NM_021524	59027	Mm.202727	NM_021524	ENSMUSG00000020572	Nampt	1110035O14Rik|AI314458|AI480535|NAmPRTase|Pbef|Pbef1|Visfatin	nicotinamide phosphoribosyltransferase	protein-coding
D5_peak_9143	chr5	112276185	112276911	+	441	NA	promoter-TSS (NM_009419)	promoter-TSS (NM_009419)	-143	NM_001326590	22022	Mm.250631	NM_009419	ENSMUSG00000029344	Tpst2	AI448750|D5Ucla3|Tango13b|grm|grt	protein-tyrosine sulfotransferase 2	protein-coding
D5_peak_6064	chr19	21789024	21790251	+	440	NA	intron (NM_031997, intron 2 of 24)	intron (NM_031997, intron 2 of 24)	11297	NM_031997	83921	Mm.329776	NM_031997	ENSMUSG00000024754	Tmem2	-	transmembrane protein 2	protein-coding
D5_peak_8186	chr4	101647236	101647743	+	440	NA	promoter-TSS (NM_175036)	promoter-TSS (NM_175036)	-294	NM_175036	230514	Mm.4756	NM_175036	ENSMUSG00000035212	Leprot	LEPR|OB-RGRP|Obrgrp|VPS55	leptin receptor overlapping transcript	protein-coding
D5_peak_7121	chr2	167349248	167349590	+	439	NA	promoter-TSS (NM_019835)	promoter-TSS (NM_019835)	-241	NM_019835	56336	Mm.200886	NM_019835	ENSMUSG00000017929	B4galt5	9430078I07Rik|AW049941|AW539721	UDP-Gal:betaGlcNAc beta 1,4-galactosyltransferase, polypeptide 5	protein-coding
D5_peak_1504	chr11	20542720	20543333	+	439	NA	promoter-TSS (NM_021372)	promoter-TSS (NM_021372)	-227	NM_021372	58172	Mm.339676	NM_021372	ENSMUSG00000049800	Sertad2	AB041541|AU021878|Kiaa0127|MNCb-1504|SEI-2|Sei2|TRIP-Br2|mKIAA0127	SERTA domain containing 2	protein-coding
D5_peak_4258	chr15	80254820	80255972	+	438	NA	5' UTR (NM_009716, exon 1 of 3)	5' UTR (NM_009716, exon 1 of 3)	212	NM_009716	11911	Mm.641	NM_009716	ENSMUSG00000042406	Atf4	Atf-4|C/ATF|CREB2|TAXREB67	activating transcription factor 4	protein-coding
D5_peak_8252	chr4	111251810	111252852	+	437	NA	intron (NM_001048189, intron 5 of 12)	intron (NM_001048189, intron 5 of 12)	-162675	NM_026279	67621	Mm.45533	NM_026279	ENSMUSG00000028545	Bend5	2310026E23Rik	BEN domain containing 5	protein-coding
D5_peak_12093	chr9	65196192	65196966	+	437	NA	Intergenic	U5|snRNA|snRNA	-18111	NM_177460	214424	Mm.31129	NM_177460	ENSMUSG00000032392	Parp16	ARTD15|BC055447|C79952|PARP-16	poly (ADP-ribose) polymerase family, member 16	protein-coding
D5_peak_1820	chr11	69094818	69095200	+	436	NA	Intergenic	Intergenic	-3947	NM_011065	18626	Mm.7373	NM_011065	ENSMUSG00000020893	Per1	Hftm|Per|m-rigui|mPer1	period circadian clock 1	protein-coding
D5_peak_11658	chr8	122281165	122282142	+	436	NA	promoter-TSS (NM_009569)	promoter-TSS (NM_009569)	-488	NM_009569	22761	Mm.3105	NM_009569	ENSMUSG00000049577	Zfpm1	FOG|Fog1	zinc finger protein, multitype 1	protein-coding
D5_peak_7892	chr4	16163594	16164342	+	435	NA	promoter-TSS (NR_045765)	promoter-TSS (NR_045765)	-142	NR_045765	100415915	Mm.387180	NR_045765	ENSMUSG00000085112	A530072M11Rik	-	RIKEN cDNA gene A530072M11	ncRNA
D5_peak_7756	chr3	138851416	138852577	+	434	NA	intron (NM_019571, intron 1 of 7)	(CA)n|Simple_repeat|Simple_repeat	109788	NM_019571	56224	Mm.31927	NM_019571	ENSMUSG00000028152	Tspan5	2810455A09Rik|4930505M03Rik|NET-4|Tm4sf9	tetraspanin 5	protein-coding
D5_peak_2761	chr12	84451007	84451728	+	434	NA	promoter-TSS (NM_134042)	promoter-TSS (NM_134042)	-141	NM_173756	217708	Mm.311904	NM_173756	ENSMUSG00000085793	Lin52	5830457H20Rik	lin-52 homolog (C. elegans)	protein-coding
D5_peak_9694	chr6	52204284	52205043	+	434	NA	promoter-TSS (NM_010453)	promoter-TSS (NM_010453)	-76	NM_010453	15402	Mm.173	NM_010453	ENSMUSG00000038253	Hoxa5	Hox-1.3	homeobox A5	protein-coding
D5_peak_416	chr1	125560385	125561385	+	434	NA	promoter-TSS (NM_028787)	promoter-TSS (NM_028787)	-131	NM_028787	74150	Mm.28654	NM_028787	ENSMUSG00000026342	Slc35f5	1300003P13Rik|AI646727	solute carrier family 35, member F5	protein-coding
D5_peak_4261	chr15	80710712	80711217	+	434	NA	promoter-TSS (NM_144812)	promoter-TSS (NM_144812)	-349	NM_144812	213988	Mm.131328	NM_144812	ENSMUSG00000047888	Tnrc6b	2700090M07Rik|A730065C02Rik|AI848765|D230019K20Rik	trinucleotide repeat containing 6b	protein-coding
D5_peak_1847	chr11	69921295	69921987	+	433	NA	promoter-TSS (NM_001166592)	promoter-TSS (NM_001166592)	-255	NM_001166591	276770	Mm.18026	NM_181582	ENSMUSG00000078812	Eif5a	AA410058|D19Wsu54e|Eif4d|Eif5a1|eIF-4D|eIF-5A|eIF-5A-1|eIF-5A1	eukaryotic translation initiation factor 5A	protein-coding
D5_peak_6345	chr2	25983251	25983837	+	433	NA	promoter-TSS (NM_001276361)	promoter-TSS (NM_001276361)	-262	NM_001276359	227634	Mm.36834	NM_001115076	ENSMUSG00000026933	Camsap1	9530003A05Rik|C77823|PRO2405	calmodulin regulated spectrin-associated protein 1	protein-coding
D5_peak_10437	chr7	45128573	45129486	+	433	NA	promoter-TSS (NM_009438)	promoter-TSS (NM_009438)	-284	NM_009438	22121	Mm.180458	NM_009438	ENSMUSG00000074129	Rpl13a	1810026N22Rik|Tstap198-7|tum-antigen	ribosomal protein L13A	protein-coding
D5_peak_9438	chr5	140704443	140705088	+	432	NA	promoter-TSS (NM_181066)	promoter-TSS (NM_181066)	-246	NM_181066	231841	Mm.271932	NM_172724	ENSMUSG00000000148	Brat1	AA881470|Baat1	BRCA1-associated ATM activator 1	protein-coding
D5_peak_5133	chr17	33909007	33909714	+	432	NA	promoter-TSS (NM_001199733)	promoter-TSS (NM_001199733)	-85	NM_007829	13163	Mm.271809	NM_007829	ENSMUSG00000002307	Daxx	-	Fas death domain-associated protein	protein-coding
D5_peak_2187	chr11	101551967	101553033	+	432	NA	promoter-TSS (NM_001252222)	promoter-TSS (NM_001252222)	-154	NM_001252222	17966	Mm.784	NM_008676	ENSMUSG00000017119	Nbr1	mKIAA0049	neighbor of Brca1 gene 1	protein-coding
D5_peak_7131	chr2	168207083	168207610	+	431	NA	promoter-TSS (NM_009628)	promoter-TSS (NM_009628)	-234	NM_001310086	11538	Mm.201322	NM_009628	ENSMUSG00000051149	Adnp	AA589558|mKIAA0784	activity-dependent neuroprotective protein	protein-coding
D5_peak_2448	chr11	121236096	121237439	+	431	NA	promoter-TSS (NM_026272)	promoter-TSS (NM_026272)	-469	NM_026272	67608	Mm.291832	NM_026272	ENSMUSG00000000056	Narf	4430402O11Rik	nuclear prelamin A recognition factor	protein-coding
D5_peak_7461	chr3	88177678	88178411	+	429	NA	promoter-TSS (NR_045997)	promoter-TSS (NR_045997)	-259	NR_045997	76642	Mm.424420	NR_045997	ENSMUSG00000096935	1700113A16Rik	2210408E11Rik|AA408983	RIKEN cDNA 1700113A16 gene	ncRNA
D5_peak_8268	chr4	116220913	116221718	+	428	NA	promoter-TSS (NM_181585)	promoter-TSS (NM_181585)	-599	NM_181585	18710	Mm.253819	NM_181585	ENSMUSG00000028698	Pik3r3	AA414954|p55pik	phosphatidylinositol 3 kinase, regulatory subunit, polypeptide 3 (p55)	protein-coding
D5_peak_5629	chr18	46525759	46526335	+	428	NA	promoter-TSS (NM_173423)	promoter-TSS (NM_173423)	-76	NM_173423	240263	Mm.38249	NM_173423	ENSMUSG00000033319	Fem1c	2610312A07Rik|3632443A22Rik|AI646567	fem-1 homolog c (C.elegans)	protein-coding
D5_peak_5901	chr19	4510093	4510562	+	427	NA	promoter-TSS (NM_001162946)	promoter-TSS (NM_001162946)	-145	NM_001162946	18563	Mm.1845	NM_008797	ENSMUSG00000024892	Pcx	Pc|Pcb	pyruvate carboxylase	protein-coding
D5_peak_3363	chr13	92354595	92355372	+	426	NA	promoter-TSS (NM_010829)	promoter-TSS (NM_010829)	20	NM_010829	17686	Mm.343101	NM_010829	ENSMUSG00000014850	Msh3	D13Em1|Rep-3|Rep3	mutS homolog 3	protein-coding
D5_peak_10991	chr7	141327619	141328283	+	426	NA	promoter-TSS (NM_001282076)	promoter-TSS (NM_001282076)	-179	NM_027797	71448	Mm.248960	NM_027797	ENSMUSG00000025505	Tmem80	5530601I19Rik	transmembrane protein 80	protein-coding
D5_peak_11766	chr9	20651699	20652182	+	425	NA	promoter-TSS (NM_023371)	promoter-TSS (NM_023371)	-190	NM_023371	23988	Mm.7906	NM_023371	ENSMUSG00000032171	Pin1	0610025L01Rik|D9Bwg1161e	protein (peptidyl-prolyl cis/trans isomerase) NIMA-interacting 1	protein-coding
D5_peak_9368	chr5	135688539	135689203	+	424	NA	promoter-TSS (NM_008898)	promoter-TSS (NM_008898)	-274	NM_008898	18984	Mm.3863	NM_008898	ENSMUSG00000005514	Por	4933424M13Rik|CPR|CYPOR|P450R	P450 (cytochrome) oxidoreductase	protein-coding
D5_peak_8307	chr4	118179512	118180348	+	424	NA	5' UTR (NM_001161823, exon 1 of 22)	5' UTR (NM_001161823, exon 1 of 22)	113	NM_001161823	230674	Mm.234234	NM_172382	ENSMUSG00000033326	Kdm4a	D4Ertd222e|JHDM3A|Jmjd2|Jmjd2a|mKIAA0677	lysine (K)-specific demethylase 4A	protein-coding
D5_peak_3969	chr14	120477511	120478375	+	423	NA	promoter-TSS (NM_029519)	promoter-TSS (NM_029519)	-518	NM_029519	76108	Mm.261448	NM_029519	ENSMUSG00000051615	Rap2a	5830461H18Rik	RAS related protein 2a	protein-coding
D5_peak_10296	chr7	27473272	27474030	+	423	NA	promoter-TSS (NM_133210)	promoter-TSS (NM_133210)	-189	NM_133210	170742	Mm.200120	NM_133210	ENSMUSG00000055200	Sertad3	AW124805|D1Mgi51|Rbt1|Sei3	SERTA domain containing 3	protein-coding
D5_peak_10725	chr7	105399954	105400523	+	423	NA	promoter-TSS (NM_199009)	promoter-TSS (NM_199009)	-184	NM_001242364	74349	Mm.30254	NM_199009	ENSMUSG00000044465	Fam160a2	4632419K20Rik|6530415H11Rik|FHIP	family with sequence similarity 160, member A2	protein-coding
D5_peak_4062	chr15	38300674	38301203	+	423	NA	promoter-TSS (NM_013692)	promoter-TSS (NM_013692)	-227	NM_001289471	21847	Mm.4292	NM_013692	ENSMUSG00000037465	Klf10	AI115143|EGR[a]|Egral|Gdnfif|TIEG-1|Tieg|Tieg1|mGIF	Kruppel-like factor 10	protein-coding
D5_peak_4278	chr15	82146656	82147447	+	423	NA	promoter-TSS (NM_033218)	promoter-TSS (NM_033218)	-218	NM_033218	20788	Mm.9002	NM_033218	ENSMUSG00000022463	Srebf2	AI608257|SREBP-2|SREBP2|SREBP2gc|bHLHd2|lop13|nuc	sterol regulatory element binding factor 2	protein-coding
D5_peak_4288	chr15	83148880	83149986	+	423	NA	promoter-TSS (NM_178627)	promoter-TSS (NM_178627)	-55	NM_001347082	73826	Mm.23758	NM_178627	ENSMUSG00000041815	Poldip3	1110008P04Rik|AA408269|AL022852|C77954|PDIP46|SKAR|mKIAA1649	polymerase (DNA-directed), delta interacting protein 3	protein-coding
D5_peak_2885	chr12	108275421	108276004	+	422	NA	promoter-TSS (NM_001159910)	promoter-TSS (NM_001159910)	-295	NM_001159910	668158	Mm.482792	NM_001159910	ENSMUSG00000084883	Ccdc85c	EG668158|Gm265|Gm9010	coiled-coil domain containing 85C	protein-coding
D5_peak_4396	chr15	98917768	98918354	+	422	NA	promoter-TSS (NM_029098)	promoter-TSS (NM_029098)	37	NM_029098	74775	Mm.385020	NM_029098	ENSMUSG00000022999	Lmbr1l	1110013E13Rik|AA415653|D15Ertd735e|Limr	limb region 1 like	protein-coding
D5_peak_1588	chr11	35769292	35769723	+	421	NA	promoter-TSS (NM_145962)	promoter-TSS (NM_145962)	12	NM_145962	211347	Mm.255044	NM_145962	ENSMUSG00000018846	Pank3	-	pantothenate kinase 3	protein-coding
D5_peak_10347	chr7	30280225	30281095	+	421	NA	promoter-TSS (NM_146186)	promoter-TSS (NM_146186)	-239	NM_146186	233064	Mm.271677	NM_146186	ENSMUSG00000037020	Wdr62	2310038K02Rik	WD repeat domain 62	protein-coding
D5_peak_5508	chr18	21300063	21300738	+	420	NA	promoter-TSS (NM_001033445)	promoter-TSS (NM_001033445)	-261	NM_001033445	381126	Mm.312276	NM_001033445	ENSMUSG00000042680	Garem1	C86169|Fam59a|Garem|Gm944|mKIAA4238	GRB2 associated regulator of MAPK1 subtype 1	protein-coding
D5_peak_89	chr1	37864664	37865363	+	419	NA	promoter-TSS (NM_207228)	promoter-TSS (NM_207228)	69	NM_207228	211484	Mm.332756	NM_207228	ENSMUSG00000060771	Tsga10	4933432N21Rik|AI843383|Gm217|Mtsga10	testis specific 10	protein-coding
D5_peak_874	chr10	20311965	20312760	+	418	NA	promoter-TSS (NM_001025393)	promoter-TSS (NM_001025393)	-107	NM_001025392	72567	Mm.294783	NM_153787	ENSMUSG00000037608	Bclaf1	2610102K23Rik|2700025J07Rik|2810454G14Rik|5730534O06Rik|AI450190|AW556225|Btf|mKIAA0164	BCL2-associated transcription factor 1	protein-coding
D5_peak_5373	chr17	74527996	74528636	+	418	NA	promoter-TSS (NM_007566)	promoter-TSS (NM_007566)	21	NM_007566	12211	Mm.442564	NM_007566	ENSMUSG00000024073	Birc6	A430032G04Rik|A430040A19Rik|AA501170|Bruce|D630005A10Rik|mKIAA1289	baculoviral IAP repeat-containing 6	protein-coding
D5_peak_8514	chr4	136310554	136311040	+	418	NA	promoter-TSS (NM_001277123)	promoter-TSS (NM_001277123)	-145	NM_001277122	74326	Mm.31051	NM_028871	ENSMUSG00000066037	Hnrnpr	2610003J05Rik|2610528B01Rik|Hnrpr	heterogeneous nuclear ribonucleoprotein R	protein-coding
D5_peak_8809	chr5	31048058	31048887	+	418	NA	promoter-TSS (NM_177870)	promoter-TSS (NM_177870)	90	NM_001177621	330064	Mm.205463	NM_177870	ENSMUSG00000006641	Slc5a6	E430023I20	solute carrier family 5 (sodium-dependent vitamin transporter), member 6	protein-coding
D5_peak_4176	chr15	75085506	75085896	+	416	NA	Intergenic	B1_Mus1|SINE|Alu	26248	NM_001099217	100041546	Mm.482110	NM_001099217	ENSMUSG00000022584	Ly6c2	Ly-6C.2|Ly-6C2	lymphocyte antigen 6 complex, locus C2	protein-coding
D5_peak_6479	chr2	34771722	34772146	+	416	NA	promoter-TSS (NM_001163434)	promoter-TSS (NM_001163434)	-156	NM_001163434	14828	Mm.330160	NM_022310	ENSMUSG00000026864	Hspa5	AL022860|AU019543|Bip|D2Wsu141e|D2Wsu17e|Grp78|Hsce70|SEZ-7|Sez7|baffled|mBiP	heat shock protein 5	protein-coding
D5_peak_5296	chr17	56673122	56673379	+	416	NA	promoter-TSS (NM_027933)	promoter-TSS (NM_027933)	25	NR_045519	71810	Mm.29608	NM_027933	ENSMUSG00000002372	Ranbp3	2610024N24Rik|AA408221	RAN binding protein 3	protein-coding
D5_peak_4244	chr15	79546474	79547086	+	415	NA	promoter-TSS (NM_001040187)	promoter-TSS (NM_001040187)	-39	NM_199080	67040	Mm.29644	NM_152806	ENSMUSG00000055065	Ddx17	2610007K22Rik|A430025E01Rik|AI047725|C80929|Gm926|p72	DEAD (Asp-Glu-Ala-Asp) box polypeptide 17	protein-coding
D5_peak_1702	chr11	55468989	55469805	+	415	NA	promoter-TSS (NM_013716)	promoter-TSS (NM_013716)	-355	NM_013716	27041	Mm.39631	NM_013716	ENSMUSG00000018583	G3bp1	AI849976|B430204O07|C87777|G3bp|mKIAA4115	GTPase activating protein (SH3 domain) binding protein 1	protein-coding
D5_peak_5210	chr17	45572920	45573934	+	414	NA	promoter-TSS (NM_008302)	promoter-TSS (NM_008302)	-166	NM_008302	15516	Mm.2180	NM_008302	ENSMUSG00000023944	Hsp90ab1	90kDa|AL022974|C81438|Hsp84|Hsp84-1|Hsp90|Hspcb	heat shock protein 90 alpha (cytosolic), class B member 1	protein-coding
D5_peak_9063	chr5	101496664	101497738	+	413	NA	Intergenic	Intergenic	167510	NM_144955	18096	Mm.193072	NM_144955	ENSMUSG00000035187	Nkx6-1	NKX6A|Nkx6.1	NK6 homeobox 1	protein-coding
D5_peak_5150	chr17	34603538	34604477	+	413	NA	promoter-TSS (NM_019403)	promoter-TSS (NM_019403)	-446	NM_019403	54197	Mm.274542	NM_019403	ENSMUSG00000015478	Rnf5	2410131O05Rik|AA407576|NG2	ring finger protein 5	protein-coding
D5_peak_2091	chr11	96075637	96076139	+	413	NA	promoter-TSS (NM_001161419)	promoter-TSS (NM_001161419)	-194	NM_007506	11951	Mm.258	NM_007506	ENSMUSG00000006057	Atp5g1	-	ATP synthase, H+ transporting, mitochondrial F0 complex, subunit C1 (subunit 9)	protein-coding
D5_peak_1840	chr11	69758291	69759571	+	412	NA	promoter-TSS (NM_001291068)	promoter-TSS (NM_001291068)	-298	NM_001291068	20020	Mm.16533	NM_009089	ENSMUSG00000005198	Polr2a	220kDa|Rpb1|Rpo2-1	polymerase (RNA) II (DNA directed) polypeptide A	protein-coding
D5_peak_3145	chr13	48545907	48546857	+	411	NA	Intergenic	CpG	-8110	NR_029725	387244		NR_029725	ENSMUSG00000065421	Mirlet7a-1	Let-7a|Mirnlet7a|Mirnlet7a-1|let-7a-1	microRNA let7a-1	ncRNA
D5_peak_2116	chr11	96977405	96978371	+	410	NA	promoter-TSS (NM_030220)	promoter-TSS (NM_030220)	-200	NM_030220	78912	Mm.491183	NM_030220	ENSMUSG00000018678	Sp2	4930480I16Rik|mKIAA0048	Sp2 transcription factor	protein-coding
D5_peak_4271	chr15	81810661	81811762	+	410	NA	promoter-TSS (NM_017376)	promoter-TSS (NM_017376)	-203	NM_017376	21685	Mm.270278	NM_017376	ENSMUSG00000022389	Tef	2310028D20Rik	thyrotroph embryonic factor	protein-coding
D5_peak_8645	chr4	150854731	150855230	+	410	NA	promoter-TSS (NM_133753)	promoter-TSS (NM_133753)	-31	NR_040649	73348	Mm.396218	NR_040649	ENSMUSG00000078492	1700045H11Rik	-	RIKEN cDNA 1700045H11 gene	ncRNA
D5_peak_10245	chr7	19749508	19750288	+	410	NA	promoter-TSS (NM_001159724)	promoter-TSS (NM_001159724)	-325	NM_008990	19294	Mm.4341	NM_008990	ENSMUSG00000062300	Nectin2	AI325026|AI987993|Cd112|MPH|Pvr|Pvrl2|Pvs|nectin-2	nectin cell adhesion molecule 2	protein-coding
D5_peak_1853	chr11	70029115	70029866	+	409	NA	intron (NM_001109752, intron 2 of 19)	intron (NM_001109752, intron 2 of 19)	10885	NM_007864	13385	Mm.27256	NM_007864	ENSMUSG00000020886	Dlg4	Dlgh4|PSD-95|PSD95|SAP90|SAP90A	discs, large homolog 4 (Drosophila)	protein-coding
D5_peak_4883	chr17	3081479	3082472	+	409	NA	intron (NR_003519, intron 1 of 7)	intron (NR_003519, intron 1 of 7)	2208	NR_003519	328734	Mm.335641	NR_003519		Pisd-ps2	D030013I16Rik	phosphatidylserine decarboxylase, pseudogene 2	pseudo
D5_peak_5655	chr18	53744156	53745129	+	409	NA	promoter-TSS (NM_178686)	promoter-TSS (NM_178686)	-95	NM_178686	225523	Mm.193678	NM_178686	ENSMUSG00000048799	Cep120	A230075C01|AU016693|Ccdc100	centrosomal protein 120	protein-coding
D5_peak_3743	chr14	56778136	56778705	+	408	NA	promoter-TSS (NM_025682)	promoter-TSS (NM_025682)	-104	NM_025682	66645	Mm.20129	NM_025682	ENSMUSG00000021938	Pspc1	5730470C09Rik|AI327109|AI449052|PSP1	paraspeckle protein 1	protein-coding
D5_peak_5999	chr19	8819089	8820160	+	408	NA	promoter-TSS (NM_027412)	promoter-TSS (NM_027412)	223	NM_001081196	68693	Mm.476519	NM_001081196	ENSMUSG00000071659	Hnrnpul2	1110031M08Rik|AI465155|Hnrpul2	heterogeneous nuclear ribonucleoprotein U-like 2	protein-coding
D5_peak_3709	chr14	54517390	54517770	+	408	NA	promoter-TSS (NM_013768)	promoter-TSS (NM_013768)	-110	NM_001313906	27374	Mm.196585	NM_013768	ENSMUSG00000023110	Prmt5	Jbp1|Skb1	protein arginine N-methyltransferase 5	protein-coding
D5_peak_9456	chr5	142905334	142907032	+	407	NA	intron (NM_007393, intron 1 of 5)	CpG	571	NM_007393	11461	Mm.328431	NM_007393	ENSMUSG00000029580	Actb	Actx|E430023M04Rik|beta-actin	actin, beta	protein-coding
D5_peak_8832	chr5	33657857	33658501	+	406	NA	promoter-TSS (NM_026698)	promoter-TSS (NM_026698)	51	NM_001310541	21335	Mm.379024	NM_011524	ENSMUSG00000037313	Tacc3	Aint|C86661|Eric1	transforming, acidic coiled-coil containing protein 3	protein-coding
D5_peak_977	chr10	51257504	51258152	+	406	NA	Intergenic	Intergenic	-222784	NM_001291892	14727	Mm.439661	NM_008147	ENSMUSG00000062593	Lilr4b	Gp49a|gp49	leukocyte immunoglobulin-like receptor, subfamily B, member 4B	protein-coding
D5_peak_9749	chr6	72439311	72440173	+	405	NA	promoter-TSS (NM_145569)	promoter-TSS (NM_145569)	-184	NM_145569	232087	Mm.29815	NM_145569	ENSMUSG00000053907	Mat2a	D630045P18Rik	methionine adenosyltransferase II, alpha	protein-coding
D5_peak_11308	chr8	70698430	70699155	+	405	NA	5' UTR (NM_001286944, exon 1 of 1)	5' UTR (NM_001286944, exon 1 of 1)	1053	NM_001286944	16478	Mm.419851	NM_010592	ENSMUSG00000071076	Jund	Jund1	jun D proto-oncogene	protein-coding
D5_peak_5837	chr18	80151377	80151931	+	405	NA	promoter-TSS (NM_175028)	promoter-TSS (NM_175028)	-172	NM_175028	240442	Mm.26594	NM_175028	ENSMUSG00000053950	Adnp2	8430420L05Rik|BC024969|Kiaa0863|Zfp508|mKIAA0863	ADNP homeobox 2	protein-coding
D5_peak_10316	chr7	28436361	28436813	+	404	NA	promoter-TSS (NM_022024)	promoter-TSS (NM_022024)	-396	NM_175021	233033	Mm.54120	NM_175021	ENSMUSG00000109336	Samd4b	BC042901	sterile alpha motif domain containing 4B	protein-coding
D5_peak_4487	chr16	4586527	4587100	+	404	NA	Intergenic	CpG	-7900	NM_031184	83396	Mm.134072	NM_031184	ENSMUSG00000014303	Glis2	Gli5|Klf16|Nkl	GLIS family zinc finger 2	protein-coding
D5_peak_9103	chr5	109556760	109559025	+	404	NA	intron (NM_001310694, intron 1 of 7)	intron (NM_001310694, intron 1 of 7)	1101	NM_001164735	57914	Mm.35771	NM_016715	ENSMUSG00000033467	Crlf2	CRLM2|Ly114|Tpte2|Tslpr	cytokine receptor-like factor 2	protein-coding
D5_peak_8654	chr4	151861796	151862590	+	404	NA	promoter-TSS (NM_001195565)	promoter-TSS (NM_001195565)	-425	NM_001195565	100072	Mm.318846	NM_001081557	ENSMUSG00000014592	Camta1	1810059M14Rik|2310058O09Rik|AI316882|AW987475|mKIAA0833	calmodulin binding transcription activator 1	protein-coding
D5_peak_217	chr1	64442009	64443287	+	403	NA	Intergenic	Intergenic	-90156	NM_133828	12912	Mm.422634	NM_009952	ENSMUSG00000025958	Creb1	2310001E10Rik|3526402H21Rik|AV083133|Creb|Creb-1	cAMP responsive element binding protein 1	protein-coding
D5_peak_8005	chr4	45012028	45012735	+	401	NA	promoter-TSS (NM_001163284)	promoter-TSS (NM_001163284)	31	NM_173399	230119	Mm.44222	NM_173399	ENSMUSG00000049657	Zbtb5	5930421I10|9430083K24Rik|AI646847|mKIAA0354	zinc finger and BTB domain containing 5	protein-coding
D5_peak_1836	chr11	69632561	69632901	+	401	NA	promoter-TSS (NM_011814)	promoter-TSS (NM_011814)	-240	NM_011814	23879	Mm.41930	NM_011814	ENSMUSG00000018765	Fxr2	Fxr2h	fragile X mental retardation, autosomal homolog 2	protein-coding
D5_peak_2313	chr11	113942159	113942907	+	401	NA	intron (NM_172800, intron 2 of 44)	intron (NM_172800, intron 2 of 44)	123418	NM_172800	237979	Mm.130504	NM_172800	ENSMUSG00000041592	Sdk2	4632412F08Rik|5330435L01Rik|Sdk-2|mKIAA1514	sidekick cell adhesion molecule 2	protein-coding
D5_peak_10209	chr7	16614782	16615571	+	401	NA	promoter-TSS (NM_172739)	promoter-TSS (NM_172739)	-183	NM_172739	232906	Mm.28646	NM_172739	ENSMUSG00000058230	Arhgap35	6430596G11Rik|AI841135|Grlf1|mKIAA1722|p190A|p190RhoGAP	Rho GTPase activating protein 35	protein-coding
D5_peak_5466	chr18	5818962	5820139	+	400	NA	Intergenic	Intergenic	-227113	NR_033552	791318	Mm.84339	NR_033552	ENSMUSG00000063087	Gm10125	ENSMUSG00000063087|Zeb1os	predicted gene 10125	ncRNA
D5_peak_1555	chr11	31870389	31870866	+	400	NA	promoter-TSS (NM_026252)	promoter-TSS (NM_026252)	-313	NM_026252	67579	Mm.339792	NM_026252	ENSMUSG00000020300	Cpeb4	Cpe-bp4|Cpeb-4|mCPEB-4	cytoplasmic polyadenylation element binding protein 4	protein-coding
D5_peak_2012	chr11	87108728	87109469	+	400	NA	promoter-TSS (NM_175563)	promoter-TSS (NM_175563)	-163	NM_025377	66140	Mm.45008	NM_025377	ENSMUSG00000020492	Ska2	1110001A07Rik|C78640|Fam33a	spindle and kinetochore associated complex subunit 2	protein-coding
D5_peak_7330	chr3	41083019	41083830	+	400	NA	promoter-TSS (NM_027558)	promoter-TSS (NM_027558)	-378	NM_027558	70804	Mm.40321	NM_027558	ENSMUSG00000049940	Pgrmc2	4631434O19Rik|5730409G06Rik|DG6|PMBP	progesterone receptor membrane component 2	protein-coding
D5_peak_11318	chr8	70873413	70873859	+	399	NA	promoter-TSS (NM_026964)	promoter-TSS (NM_026964)	-146	NM_026964	234388	Mm.295791	NM_026964	ENSMUSG00000007721	Ccdc124	1810023B24Rik	coiled-coil domain containing 124	protein-coding
D5_peak_702	chr1	177441649	177442195	+	398	NA	Intergenic	CpG	-2739	NM_001012330	30928	Mm.330700	NM_013915	ENSMUSG00000063659	Zbtb18	RP58|Zfp238|Znf238	zinc finger and BTB domain containing 18	protein-coding
D5_peak_2078	chr11	95384462	95384902	+	398	NA	promoter-TSS (NM_016752)	promoter-TSS (NM_016752)	-240	NM_016752	110172	Mm.4593	NM_016752	ENSMUSG00000020873	Slc35b1	Ugalt2	solute carrier family 35, member B1	protein-coding
D5_peak_1984	chr11	84179376	84180000	+	398	NA	Intergenic	CpG	-12212	NM_001037932	628813	Mm.390389	NM_001037932	ENSMUSG00000051452	Gm11437	AI463690|OTTMUSG00000000997	predicted gene 11437	protein-coding
D5_peak_7022	chr2	156179967	156180586	+	398	NA	promoter-TSS (NM_001291114)	promoter-TSS (NM_001291114)	-38	NM_001291114	170791	Mm.392436	NM_133242	ENSMUSG00000027620	Rbm39	1500012C14Rik|2310040E03Rik|B330012G18Rik|C79248|R75070|Rnpc2|caper	RNA binding motif protein 39	protein-coding
D5_peak_1115	chr10	79908368	79909201	+	397	NA	intron (NM_198107, intron 1 of 14)	CpG	154	NM_198107	216154	Mm.260089	NM_198107	ENSMUSG00000013833	Med16	95kDa|A630083L04|Thrap5|Trap95	mediator complex subunit 16	protein-coding
D5_peak_259	chr1	74284658	74285070	+	396	NA	promoter-TSS (NM_025580)	promoter-TSS (NM_025580)	-126	NM_001190444	227290	Mm.379371	NM_146110	ENSMUSG00000006299	Aamp	AU040907|Aamp-rs	angio-associated migratory protein	protein-coding
D5_peak_10572	chr7	73558464	73559048	+	396	NA	promoter-TSS (NR_037569)	promoter-TSS (NR_037569)	-361	NR_037569	69170	Mm.34539	NR_037569	ENSMUSG00000101970	1810026B05Rik	-	RIKEN cDNA 1810026B05 gene	ncRNA
D5_peak_10391	chr7	38084935	38085209	+	395	NA	Intergenic	CpG	22418	NM_007633	12447	Mm.16110	NM_007633	ENSMUSG00000002068	Ccne1	AW538188|CycE1	cyclin E1	protein-coding
D5_peak_6931	chr2	146511969	146512307	+	395	NA	promoter-TSS (NM_001033348)	promoter-TSS (NM_001033348)	-134	NM_001033348	241694	Mm.222310	NM_001033348	ENSMUSG00000037110	Ralgapa2	A230067G21Rik|AS250|BC053994|RGC2|pp250	Ral GTPase activating protein, alpha subunit 2 (catalytic)	protein-coding
D5_peak_331	chr1	86487312	86487734	+	394	NA	Intergenic	CpG	-39213	NM_008972	19231	Mm.19187	NM_008972	ENSMUSG00000026238	Ptma	Thym	prothymosin alpha	protein-coding
D5_peak_4775	chr16	74386757	74387629	+	394	NA	intron (NM_175549, intron 1 of 27)	intron (NM_175549, intron 1 of 27)	23719	NM_175549	268902	Mm.171736	NM_175549	ENSMUSG00000052516	Robo2	2600013A04Rik|9430089E08Rik|BB097918|D230004I22Rik|mKIAA1568	roundabout guidance receptor 2	protein-coding
D5_peak_5977	chr19	7039955	7040424	+	394	NA	promoter-TSS (NM_016737)	promoter-TSS (NM_016737)	-163	NM_016737	20867	Mm.258633	NM_016737	ENSMUSG00000024966	Stip1	Hop|Sti1|p60	stress-induced phosphoprotein 1	protein-coding
D5_peak_5574	chr18	36559654	36560571	+	394	NA	promoter-TSS (NM_175375)	promoter-TSS (NM_175375)	-491	NM_175375	108857	Mm.482287	NM_175375	ENSMUSG00000024483	Ankhd1	1110004O12Rik|4933432B13Rik|9130019P20Rik|A530027J04Rik|A630021B20Rik|AA571404|Mask|mFLJ00246|mKIAA1085	ankyrin repeat and KH domain containing 1	protein-coding
D5_peak_399	chr1	106171348	106171773	+	393	NA	promoter-TSS (NM_133821)	promoter-TSS (NM_133821)	-36	NR_040630	626049	Mm.247410	NR_040630	ENSMUSG00000101583	Gm20753	-	predicted gene, 20753	ncRNA
D5_peak_2259	chr11	106216129	106216975	+	393	NA	promoter-TSS (NM_026009)	promoter-TSS (NM_026009)	-185	NM_026009	67163	Mm.22109	NM_026009	ENSMUSG00000078622	Ccdc47	2610204L23Rik|C88307|asp4|calumin	coiled-coil domain containing 47	protein-coding
D5_peak_9609	chr6	37442171	37442455	+	393	NA	promoter-TSS (NM_178661)	promoter-TSS (NM_178661)	-165	NM_178661	208647	Mm.169929	NM_178661	ENSMUSG00000038648	Creb3l2	BBF2H7|C530025K05Rik|SCIRR69	cAMP responsive element binding protein 3-like 2	protein-coding
D5_peak_709	chr1	178318261	178319220	+	393	NA	promoter-TSS (NM_025511)	promoter-TSS (NM_025511)	-413	NM_025511	66359	Mm.489720	NM_025511	ENSMUSG00000026500	Cox20	2310005N03Rik|Fam36a	COX20 Cox2 chaperone	protein-coding
D5_peak_9414	chr5	139149517	139150222	+	392	NA	promoter-TSS (NM_001081265)	promoter-TSS (NM_001081265)	-354	NM_001081265	433956	Mm.5547	NM_001081265	ENSMUSG00000025857	Dnaaf5	BC053401|C76907|Heatr2	dynein, axonemal assembly factor 5	protein-coding
D5_peak_9476	chr5	145204041	145204522	+	391	NA	promoter-TSS (NM_001167944)	promoter-TSS (NM_001167944)	-278	NM_016683	22757	Mm.332842	NM_016683	ENSMUSG00000055991	Zkscan5	AI132486|AI326970|Zfp95|hKraba1	zinc finger with KRAB and SCAN domains 5	protein-coding
D5_peak_2622	chr12	54695628	54697383	+	390	NA	promoter-TSS (NM_001331162)	promoter-TSS (NM_001331162)	-611	NM_001331162	66266	Mm.156440	NM_025456	ENSMUSG00000054302	Eapp	1810011O16Rik	E2F-associated phosphoprotein	protein-coding
D5_peak_8366	chr4	125282512	125283068	+	390	NA	Intergenic	Intergenic	-154909	NM_153159	230738	Mm.402	NM_153159	ENSMUSG00000042677	Zc3h12a	BC036563|MCPIP|MCPIP-1|Mcpip1|Reg1	zinc finger CCCH type containing 12A	protein-coding
D5_peak_8931	chr5	64802879	64803588	+	390	NA	promoter-TSS (NM_008453)	promoter-TSS (NM_008453)	-290	NM_008453	16599	Mm.392759	NM_008453	ENSMUSG00000029178	Klf3	9930027G08Rik|AL024007|Bklf|Tef-2	Kruppel-like factor 3 (basic)	protein-coding
D5_peak_8028	chr4	47353019	47353467	+	390	NA	promoter-TSS (NM_009370)	promoter-TSS (NM_009370)	21	NM_009370	21812	Mm.197552	NM_009370	ENSMUSG00000007613	Tgfbr1	ALK5|AU017191|Alk-5|ESK2|TGFR-1|TbetaR-I|TbetaRI	transforming growth factor, beta receptor I	protein-coding
D5_peak_11922	chr9	47384344	47385588	+	389	NA	Intergenic	Intergenic	-145204	NM_001310841	54725	Mm.234832	NM_018770	ENSMUSG00000032076	Cadm1	2900073G06Rik|3100001I08Rik|AI987920|Bl2|Igsf4|Igsf4a|Necl2|RA175|RA175A|RA175B|RA175C|RA175N|ST17|SgIGSF|SynCam|Tslc1	cell adhesion molecule 1	protein-coding
D5_peak_5127	chr17	33759885	33760730	+	389	NA	5' UTR (NM_008997, exon 1 of 5)	5' UTR (NM_008997, exon 1 of 5)	179	NM_008997	19326	Mm.387587	NM_008997	ENSMUSG00000077450	Rab11b	A730055L17Rik	RAB11B, member RAS oncogene family	protein-coding
D5_peak_9365	chr5	135545148	135545622	+	389	NA	promoter-TSS (NM_146001)	promoter-TSS (NM_146001)	-263	NM_146001	215114	Mm.280805	NM_146001	ENSMUSG00000039959	Hip1	2610109B09Rik|A930014B11Rik|E130315I21Rik|mKIAA4113	huntingtin interacting protein 1	protein-coding
D5_peak_10269	chr7	25150593	25151724	+	388	NA	Intergenic	Intergenic	-1299	NR_045847	434147	Mm.59171	NM_001033781	ENSMUSG00000074274	D930028M14Rik	EG434147	RIKEN cDNA D930028M14 gene	ncRNA
D5_peak_8950	chr5	67138876	67140223	+	387	NA	Intergenic	Intergenic	-40423	NM_008888	18935	Mm.62505	NM_008888	ENSMUSG00000012520	Phox2b	Dilp1|NBPhox|Pmx2b|Px2b	paired-like homeobox 2b	protein-coding
D5_peak_2868	chr12	105032265	105033037	+	387	NA	promoter-TSS (NR_003145)	promoter-TSS (NR_003145)	33	NM_028419	73046	Mm.29128	NM_028419	ENSMUSG00000021102	Glrx5	-	glutaredoxin 5	protein-coding
D5_peak_8760	chr5	23432614	23434327	+	387	NA	promoter-TSS (NM_026984)	promoter-TSS (NM_026984)	883	NR_040469	269630	Mm.425231	NR_040469	ENSMUSG00000073147	5031425E22Rik	-	RIKEN cDNA 5031425E22 gene	ncRNA
D5_peak_2521	chr12	24650972	24652073	+	387	NA	5' UTR (NM_178357, exon 1 of 4)	5' UTR (NM_178357, exon 1 of 4)	151	NM_178357	194655	Mm.9616	NM_178357	ENSMUSG00000020653	Klf11	9830142A17|D12Ertd427e|Tieg2|Tieg2b|Tieg3	Kruppel-like factor 11	protein-coding
D5_peak_7831	chr4	3938572	3938943	+	387	NA	promoter-TSS (NM_019969)	promoter-TSS (NM_019969)	-131	NM_001190322	66433	Mm.27406	NM_181391	ENSMUSG00000042198	Chchd7	1810049H20Rik	coiled-coil-helix-coiled-coil-helix domain containing 7	protein-coding
D5_peak_8567	chr4	141060469	141061106	+	386	NA	promoter-TSS (NM_001145958)	promoter-TSS (NM_001145958)	-242	NM_001145958	230872	Mm.80685	NM_172122	ENSMUSG00000040860	Crocc	-	ciliary rootlet coiled-coil, rootletin	protein-coding
D5_peak_11088	chr8	15519833	15520038	+	386	NA	Intergenic	LSU-rRNA_Hsa|rRNA|rRNA	462282	NM_008664	17930	Mm.272115	NM_008664	ENSMUSG00000031461	Myom2	AW146149	myomesin 2	protein-coding
D5_peak_345	chr1	88277235	88277747	+	385	NA	promoter-TSS (NM_172505)	promoter-TSS (NM_172505)	66	NM_172505	212427	Mm.384762	NM_172505		A730008H23Rik	mFleg1	RIKEN cDNA A730008H23 gene	protein-coding
D5_peak_2515	chr12	21417202	21417943	+	385	NA	promoter-TSS (NM_011739)	promoter-TSS (NM_011739)	-136	NM_011739	22630	Mm.289630	NM_011739	ENSMUSG00000076432	Ywhaq	2700028P07Rik|AA409740|AU021156|R74690	tyrosine 3-monooxygenase/tryptophan 5-monooxygenase activation protein, theta polypeptide	protein-coding
D5_peak_6911	chr2	144011173	144011554	+	385	NA	promoter-TSS (NM_133626)	promoter-TSS (NM_133626)	-100	NM_133626	81910	Mm.13705	NM_024281	ENSMUSG00000027422	Rrbp1	1700087N07Rik|5730465C04Rik|ES/130|mKIAA1398|mRRp0|mRRp1.8|mRRp10|mRRp15a|mRRp15b|mRRp16.8|mRRp2|mRRp41|mRRp47|mRRp5.4|p180	ribosome binding protein 1	protein-coding
D5_peak_11855	chr9	40637784	40638860	+	385	NA	Intergenic	Intergenic	-47642	NM_133733	71566	Mm.280560	NM_133733	ENSMUSG00000032024	Clmp	9030425E11Rik|ACAM|ASP5|AW557819	CXADR-like membrane protein	protein-coding
D5_peak_2354	chr11	116024129	116024807	+	385	NA	promoter-TSS (NM_008211)	promoter-TSS (NM_008211)	36	NM_008211	15081	Mm.18516	NM_008211	ENSMUSG00000016559	H3f3b	9430068D06Rik|H3.3B	H3 histone, family 3B	protein-coding
D5_peak_1160	chr10	81136901	81137899	+	385	NA	intron (NM_010731, intron 1 of 2)	CpG	1129	NM_010731	16969	Mm.20920	NM_010731	ENSMUSG00000035011	Zbtb7a	9030619K07Rik|9130006G12Rik|AI452336|FBI-1|Lrf|Pokemon|Zbtb7	zinc finger and BTB domain containing 7a	protein-coding
D5_peak_5886	chr19	3851409	3851862	+	384	NA	promoter-TSS (NM_001271496)	promoter-TSS (NM_001271496)	-138	NM_001271496	12660	Mm.225505	NM_013490	ENSMUSG00000024843	Chka	CK|CK/EK-alpha|Chetk-alpha|Chk|ChoK|EK|EtnK-alpha	choline kinase alpha	protein-coding
D5_peak_10792	chr7	118532786	118533464	+	383	NA	intron (NM_001304758, intron 1 of 6)	CpG	231	NM_009940	12850	Mm.20634	NM_009940	ENSMUSG00000030652	Coq7	clk-1	demethyl-Q 7	protein-coding
D5_peak_4115	chr15	59567566	59568135	+	383	NA	intron (NM_026746, intron 4 of 6)	intron (NM_026746, intron 4 of 6)	-80804	NM_144549	211770	Mm.40298	NM_144549	ENSMUSG00000032501	Trib1	A530090O15Rik|TRB-1|Trb1	tribbles pseudokinase 1	protein-coding
D5_peak_12437	chr9	124422597	124425803	+	383	NA	non-coding (NR_015516, exon 1 of 1)	non-coding (NR_015516, exon 1 of 1)	413	NR_102721	75135	Mm.476814	NR_015516		4930526I15Rik	1600027J15Rik	RIKEN cDNA 4930526I15 gene	ncRNA
D5_peak_4859	chr16	93711079	93712100	+	382	NA	promoter-TSS (NM_026700)	promoter-TSS (NM_026700)	-318	NM_027293	70028	Mm.23230	NM_026700	ENSMUSG00000022946	Dopey2	0610038M01Rik|2610510B01Rik|AI503246|C21orf5|mKIAA0933	dopey family member 2	protein-coding
D5_peak_8230	chr4	109201892	109202381	+	382	NA	exon (NM_133885, exon 1 of 23)	exon (NM_133885, exon 1 of 23)	136	NM_133885	100273	Mm.366315	NM_133885	ENSMUSG00000028559	Osbpl9	2600011I06Rik|AU015843|Orp-9	oxysterol binding protein-like 9	protein-coding
D5_peak_10155	chr7	4739613	4740166	+	381	NA	promoter-TSS (NM_001115018)	promoter-TSS (NM_001115018)	-238	NM_001115018	232811	Mm.247844	NM_146177	ENSMUSG00000059851	Kmt5c	BC024816|Suv4-20h2|Suv420h2	lysine methyltransferase 5C	protein-coding
D5_peak_6605	chr2	74426487	74427382	+	381	NA	Intergenic	Intergenic	-119217	NR_040501	73962	Mm.50289	NR_040501	ENSMUSG00000085405	4930441J16Rik	Astx1a|Astx1b|Astx1c	RIKEN cDNA 4930441J16 gene	ncRNA
D5_peak_8840	chr5	34187734	34188128	+	381	NA	promoter-TSS (NM_010753)	promoter-TSS (NM_010753)	-221	NM_010753	17122	Mm.259260	NM_010753	ENSMUSG00000037235	Mxd4	2810410A03Rik|Mad4|bHLHc12	Max dimerization protein 4	protein-coding
D5_peak_1928	chr11	77685821	77686404	+	381	NA	promoter-TSS (NM_001024205)	promoter-TSS (NM_001024205)	-27	NM_001024205	68564	Mm.428996	NM_001024205	ENSMUSG00000037857	Nufip2	1110001M19Rik|9530056D24Rik|AI256692|AI461731|PIG1|mKIAA1321	nuclear fragile X mental retardation protein interacting protein 2	protein-coding
D5_peak_9192	chr5	115489234	115490740	+	380	NA	Intergenic	CpG	-5503	NM_133760	75387	Mm.332616	NM_133760	ENSMUSG00000029524	Sirt4	4930596O17Rik	sirtuin 4	protein-coding
D5_peak_3876	chr14	75844968	75845334	+	380	NA	promoter-TSS (NM_009429)	promoter-TSS (NM_009429)	-105	NM_009429	22070	Mm.297482	NM_009429	ENSMUSG00000060126	Tpt1	TCTP|Trt|p21|p23	tumor protein, translationally-controlled 1	protein-coding
D5_peak_10989	chr7	141221710	141222109	+	380	NA	promoter-TSS (NR_029793)	promoter-TSS (NR_029793)	-416	NR_029793	387206		NR_029793	ENSMUSG00000065551	Mir210	Mirn210|mir-210|mmu-mir-210	microRNA 210	ncRNA
D5_peak_7565	chr3	96488940	96489483	+	380	NA	Intergenic	Intergenic	-35974	NM_027126	69585	Mm.171314	NM_027126	ENSMUSG00000038403	Hfe2	2310035L15Rik|5230400G09Rik|AI414844|AI789733|DL-M|HJV|Rgmc|hemojuvelin	hemochromatosis type 2 (juvenile)	protein-coding
D5_peak_2077	chr11	95309605	95310474	+	379	NA	exon (NM_001195004, exon 1 of 14)	exon (NM_001195004, exon 1 of 14)	207	NM_177619	217127	Mm.90213	NM_177619	ENSMUSG00000038909	Kat7	Hbo1|Hboa|Myst2	K(lysine) acetyltransferase 7	protein-coding
D5_peak_1391	chr10	128525628	128526415	+	379	NA	promoter-TSS (NM_011843)	promoter-TSS (NM_011843)	-162	NM_011843	23943	Mm.66056	NM_011843	ENSMUSG00000025366	Esyt1	Fam62a|Mbc2|vp115	extended synaptotagmin-like protein 1	protein-coding
D5_peak_6151	chr19	44283880	44284552	+	378	NA	Intergenic	CpG	-9460	NM_009128	20250	Mm.487021	NM_009128	ENSMUSG00000025203	Scd2	Mir5114|Scd-2|mir-5114|swty	stearoyl-Coenzyme A desaturase 2	protein-coding
D5_peak_2356	chr11	116086815	116087649	+	378	NA	promoter-TSS (NM_016852)	promoter-TSS (NM_016852)	-237	NM_001347642	22378	Mm.284792	NM_016852	ENSMUSG00000034341	Wbp2	-	WW domain binding protein 2	protein-coding
D5_peak_12288	chr9	106280624	106281293	+	378	NA	promoter-TSS (NM_027354)	promoter-TSS (NM_027354)	-103	NM_027354	70235	Mm.23054	NM_027354	ENSMUSG00000023345	Poc1a	2510040D07Rik|Wdr51a|cha	POC1 centriolar protein A	protein-coding
D5_peak_4218	chr15	77841882	77842639	+	377	NA	promoter-TSS (NM_022410)	promoter-TSS (NM_022410)	-85	NM_022410	17886	Mm.29677	NM_022410	ENSMUSG00000022443	Myh9	Fltn|Myhn-1|Myhn1|NMHCIIA|NMMHC-A|NMMHC-IIA|TU72.6	myosin, heavy polypeptide 9, non-muscle	protein-coding
D5_peak_10373	chr7	35333854	35334201	+	377	NA	promoter-TSS (NM_027897)	promoter-TSS (NM_027897)	-210	NM_027897	52428	Mm.286600	NM_027897	ENSMUSG00000030494	Rhpn2	1300002E07Rik|AA536890|C85860|D7Ertd784e	rhophilin, Rho GTPase binding protein 2	protein-coding
D5_peak_7977	chr4	43000380	43000936	+	377	NA	promoter-TSS (NM_009503)	promoter-TSS (NM_009503)	-151	NM_009503	269523	Mm.245976	NM_009503	ENSMUSG00000028452	Vcp	3110001E05|CDC48|p97|p97/VCP	valosin containing protein	protein-coding
D5_peak_7360	chr3	52101833	52103068	+	377	NA	intron (NM_001004176, intron 1 of 4)	CpG	2556	NM_001004176	433586	Mm.234972	NM_001004176	ENSMUSG00000061143	Maml3	AV234550|BC049812|Mam-2|mKIAA1816	mastermind like 3 (Drosophila)	protein-coding
D5_peak_661	chr1	171222263	171222787	+	377	NA	promoter-TSS (NM_001037170)	promoter-TSS (NM_001037170)	-11	NM_001037170	641376	Mm.288374	NM_001037170	ENSMUSG00000005674	Tomm40l	-	translocase of outer mitochondrial membrane 40 homolog-like (yeast)	protein-coding
D5_peak_2432	chr11	120349640	120350541	+	376	NA	intron (NR_038126, intron 1 of 1)	CpG	1412	NR_038126	66838	Mm.375010	NR_038126	ENSMUSG00000043644	0610009L18Rik	-	RIKEN cDNA 0610009L18 gene	ncRNA
D5_peak_9966	chr6	113306261	113307147	+	375	NA	promoter-TSS (NM_001282127)	promoter-TSS (NM_001282127)	-433	NM_001282126	78783	Mm.356059	NM_030178	ENSMUSG00000001632	Brpf1	4833438B11Rik|4930540D11Rik|Brpf2	bromodomain and PHD finger containing, 1	protein-coding
D5_peak_11794	chr9	21955470	21956039	+	373	NA	promoter-TSS (NM_025870)	promoter-TSS (NM_025870)	1	NM_025870	66962	Mm.46647	NM_025870	ENSMUSG00000051238	Swsap1	2310047B19Rik	SWIM type zinc finger 7 associated protein 1	protein-coding
D5_peak_8770	chr5	24393805	24394839	+	373	NA	5' UTR (NM_029020, exon 1 of 16)	5' UTR (NM_029020, exon 1 of 16)	166	NM_029020	74610	Mm.283914	NM_029020	ENSMUSG00000028973	Abcb8	4833412N02Rik|AA409895	ATP-binding cassette, sub-family B (MDR/TAP), member 8	protein-coding
D5_peak_12027	chr9	59577889	59578377	+	373	NA	promoter-TSS (NM_175235)	promoter-TSS (NM_175235)	-204	NM_175235	76183	Mm.265415	NM_175235	ENSMUSG00000032297	Celf6	6330569O16Rik|Brunol6	CUGBP, Elav-like family member 6	protein-coding
D5_peak_11393	chr8	83972594	83972979	+	372	NA	promoter-TSS (NM_008854)	promoter-TSS (NM_008854)	-192	NM_008854	18747	Mm.19111	NM_008854	ENSMUSG00000005469	Prkaca	PKCD|Pkaca	protein kinase, cAMP dependent, catalytic, alpha	protein-coding
D5_peak_5183	chr17	35917942	35919183	+	372	NA	TTS (NR_035445)	TTS (NR_035445)	673	NR_035445	100316810		NR_035445	ENSMUSG00000084751	Mir1894	Mirn1894|mmu-mir-1894	microRNA 1894	ncRNA
D5_peak_12343	chr9	109931404	109931941	+	372	NA	promoter-TSS (NM_008633)	promoter-TSS (NM_008633)	-102	NM_008633	17758	Mm.217318	NM_008633	ENSMUSG00000032479	Map4	AA407148|MAP-4|Mtap-4|Mtap4	microtubule-associated protein 4	protein-coding
D5_peak_3804	chr14	66324664	66325337	+	372	NA	Intergenic	Intergenic	-19296	NM_019675	56471	Mm.35474	NM_019675	ENSMUSG00000022044	Stmn4	Lagl|R75359|RB3	stathmin-like 4	protein-coding
D5_peak_2189	chr11	101626993	101628228	+	372	NA	promoter-TSS (NM_025654)	promoter-TSS (NM_025654)	-339	NM_025654	66599	Mm.41449	NM_025654	ENSMUSG00000010362	Rdm1	2410008M22Rik|AW212028|Rad52b	RAD52 motif 1	protein-coding
D5_peak_7169	chr2	174049665	174050347	+	372	NA	Intergenic	Intergenic	-27045	NM_172675	228960	Mm.277977	NM_172675	ENSMUSG00000027522	Stx16	4930401D03|5430410K23Rik|6330500A18Rik|AI648908|AW553605|Syn16	syntaxin 16	protein-coding
D5_peak_6184	chr19	46760959	46761804	+	371	NA	promoter-TSS (NM_001102471)	promoter-TSS (NM_001102471)	-228	NM_033569	94219	Mm.306903	NM_033569	ENSMUSG00000064105	Cnnm2	AU015877|AW048635|Acdp2|Clp2	cyclin M2	protein-coding
D5_peak_757	chr1	184033838	184034843	+	371	NA	promoter-TSS (NM_028516)	promoter-TSS (NM_028516)	-121	NM_022019	63953	Mm.404024	NM_022019	ENSMUSG00000039384	Dusp10	2610306G15Rik|AI158871|MKP-5|MKP5	dual specificity phosphatase 10	protein-coding
D5_peak_8861	chr5	36581662	36582417	+	370	NA	intron (NM_001113362, intron 2 of 14)	CpG	358	NM_133910	100855	Mm.486203	NM_133910	ENSMUSG00000029192	Tbc1d14	2810413P16Rik|AU043625|C86258|D5Ertd110e|mKIAA1322	TBC1 domain family, member 14	protein-coding
D5_peak_3686	chr14	50930851	50931453	+	370	NA	promoter-TSS (NM_001033271)	promoter-TSS (NM_001033271)	-303	NM_001033271	219024	Mm.239117	NM_001033271	ENSMUSG00000035953	Tmem55b	BC039161	transmembrane protein 55b	protein-coding
D5_peak_7763	chr3	141111951	141112875	+	369	NA	Intergenic	Intergenic	99942	NM_008811	18598	Mm.4223	NM_008811	ENSMUSG00000047674	Pdha2	Pdhal	pyruvate dehydrogenase E1 alpha 2	protein-coding
D5_peak_6856	chr2	128967082	128967851	+	369	NA	promoter-TSS (NM_178404)	promoter-TSS (NM_178404)	64	NM_178404	78751	Mm.26377	NM_178404	ENSMUSG00000042851	Zc3h6	4631426G04Rik|4833425H18Rik|AU024389|AW060453|Zc3hdc6|mKIAA2035	zinc finger CCCH type containing 6	protein-coding
D5_peak_6816	chr2	121449049	121449443	+	369	NA	promoter-TSS (NR_110986)	promoter-TSS (NR_110986)	48	NR_110986	378702	Mm.262252	NM_011354	ENSMUSG00000074884	Serf2	C80083|Msmac1l|m4F5rel	small EDRK-rich factor 2	protein-coding
D5_peak_3241	chr13	63091065	63091528	+	369	NA	intron (NM_001289926, intron 5 of 15)	intron (NM_001289926, intron 5 of 15)	126403	NM_001289926	72061	Mm.188105	NM_028079	ENSMUSG00000021458	2010111I01Rik	2300006M17Rik|AP-O|AW742919|Aopep|ApO|mir-23b|mir-24-1|mir-27b	RIKEN cDNA 2010111I01 gene	protein-coding
D5_peak_8874	chr5	37851469	37851938	+	368	NA	Intergenic	Intergenic	-27118	NM_010835	17701	Mm.256509	NM_010835	ENSMUSG00000048450	Msx1	AA675338|AI324650|Hox-7|Hox7|Hox7.1|msh	msh homeobox 1	protein-coding
D5_peak_10207	chr7	16399587	16401137	+	368	NA	promoter-TSS (NM_198631)	promoter-TSS (NM_198631)	-834	NM_198631	330474	Mm.333594	NM_198631	ENSMUSG00000059273	Zc3h4	Bwq1|Gm768|Kiaa1064-hp|mKIAA1064	zinc finger CCCH-type containing 4	protein-coding
D5_peak_7745	chr3	138143330	138144319	+	367	NA	promoter-TSS (NM_001163457)	promoter-TSS (NM_001163457)	286	NM_175389	108943	Mm.471692	NM_175389	ENSMUSG00000004127	Trmt10a	3110023L08Rik|AA794508|Rg9mtd2|Rnmtd2	tRNA methyltransferase 10A	protein-coding
D5_peak_5469	chr18	6135661	6136559	+	367	NA	promoter-TSS (NM_001039692)	promoter-TSS (NM_001039692)	-12	NM_029277	75415	Mm.239675	NM_029277	ENSMUSG00000041225	Arhgap12	2810011M08Rik	Rho GTPase activating protein 12	protein-coding
D5_peak_1028	chr10	62650998	62651671	+	366	NA	promoter-TSS (NM_053183)	promoter-TSS (NM_053183)	-136	NM_053183	94213	Mm.114116	NM_053183	ENSMUSG00000020076	Ddx50	4933429B04Rik|8430408E17Rik|GU2|RH-II	DEAD (Asp-Glu-Ala-Asp) box polypeptide 50	protein-coding
D5_peak_5020	chr17	24527663	24528435	+	366	NA	promoter-TSS (NR_045289)	promoter-TSS (NR_045289)	-111	NM_001172113	224619	Mm.275150	NM_153792	ENSMUSG00000052752	Traf7	RFWD1	TNF receptor-associated factor 7	protein-coding
D5_peak_10650	chr7	95688252	95689363	+	365	NA	Intergenic	Intergenic	-482437	NM_001310762	23966	Mm.254610	NM_011858	ENSMUSG00000048078	Tenm4	Doc4|ELM2|Odz4|R75022|Ten-m4|l(7)-3Rn|l7Rn3|mKIAA1302	teneurin transmembrane protein 4	protein-coding
D5_peak_10755	chr7	111082667	111083572	+	364	NA	promoter-TSS (NM_013507)	promoter-TSS (NM_013507)	-89	NM_001040131	13690	Mm.185453	NM_013507	ENSMUSG00000005610	Eif4g2	DAP-5|E130105L11Rik|Nat1|Natm1|p97	eukaryotic translation initiation factor 4, gamma 2	protein-coding
D5_peak_2015	chr11	87422626	87423409	+	364	NA	intron (NM_031386, intron 1 of 30)	U1|snRNA|snRNA	-4574	NM_001199293	83560	Mm.440758	NM_031386	ENSMUSG00000010342	Tex14	C85585	testis expressed gene 14	protein-coding
D5_peak_3839	chr14	68382274	68383274	+	364	NA	Intergenic	Intergenic	150915	NM_007402	11500	Mm.261495	NM_007402	ENSMUSG00000022056	Adam7	ADAM 7|EAP1|EAPI	a disintegrin and metallopeptidase domain 7	protein-coding
D5_peak_4281	chr15	82345849	82346365	+	364	NA	promoter-TSS (NM_026914)	promoter-TSS (NM_026914)	61	NM_026914	69029	Mm.260042	NM_026914	ENSMUSG00000022452	Smdt1	1500032L24Rik|Emre	single-pass membrane protein with aspartate rich tail 1	protein-coding
D5_peak_11826	chr9	31280193	31280946	+	363	NA	Intergenic	CpG	9168	NM_001101597	638580	Mm.373655	NM_001101597		Gm7244	EG638580	predicted gene 7244	protein-coding
D5_peak_198	chr1	62518508	62519235	+	363	NA	intron (NM_001081050, intron 20 of 22)	intron (NM_001081050, intron 20 of 22)	-184446	NM_010939	18187	Mm.266341	NM_010939	ENSMUSG00000025969	Nrp2	1110048P06Rik|Np-2|Np2|Npn-2|Npn2	neuropilin 2	protein-coding
D5_peak_5284	chr17	56325628	56326318	+	363	NA	promoter-TSS (NM_172132)	promoter-TSS (NM_172132)	-77	NM_172132	193796	Mm.45047	NM_172132	ENSMUSG00000024201	Kdm4b	4732474L06Rik|Jmjd2b|mKIAA0876	lysine (K)-specific demethylase 4B	protein-coding
D5_peak_12354	chr9	110656359	110656846	+	363	NA	promoter-TSS (NM_028312)	promoter-TSS (NM_028312)	99	NM_028312	72654	Mm.249115	NM_028312	ENSMUSG00000019659	Ccdc12	2700094L05Rik|C76605	coiled-coil domain containing 12	protein-coding
D5_peak_9655	chr6	47813310	47813783	+	363	NA	promoter-TSS (NM_009787)	promoter-TSS (NM_009787)	-34	NM_009787	12304	Mm.2442	NM_009787	ENSMUSG00000025823	Pdia4	AI987846|Cai|ERp-72|Erp72	protein disulfide isomerase associated 4	protein-coding
D5_peak_2158	chr11	100319652	100320605	+	363	NA	5' UTR (NM_011508, exon 1 of 4)	5' UTR (NM_011508, exon 1 of 4)	179	NM_011508	20918	Mm.13886	NM_011508	ENSMUSG00000035530	Eif1	Sui1-rs1	eukaryotic translation initiation factor 1	protein-coding
D5_peak_9769	chr6	80197974	80199066	+	362	NA	intron (NM_001347261, intron 2 of 2)	MER121|DNA|TcMar?	178877	NM_001347261	243499	Mm.483425	NM_178731	ENSMUSG00000052581	Lrrtm4	7530419J18Rik|A230052N11	leucine rich repeat transmembrane neuronal 4	protein-coding
D5_peak_12206	chr9	88482273	88483125	+	362	NA	promoter-TSS (NM_001284328)	promoter-TSS (NM_001284328)	-302	NM_019666	56403	Mm.260545	NM_019666	ENSMUSG00000032423	Syncrip	2610109K23Rik|4632417O19Rik|GRY-RBP|Nsap1|Nsap1l|hnRNP Q|pp68	synaptotagmin binding, cytoplasmic RNA interacting protein	protein-coding
D5_peak_3763	chr14	61439773	61440268	+	362	NA	promoter-TSS (NM_008466)	promoter-TSS (NM_008466)	-73	NM_008466	16648	Mm.25548	NM_008466	ENSMUSG00000021929	Kpna3	IPOA4	karyopherin (importin) alpha 3	protein-coding
D5_peak_9376	chr5	135962449	135962908	+	362	NA	intron (NM_001160366, intron 9 of 10)	CpG	11798	NM_001160366	109267	Mm.332750	NM_001160366	ENSMUSG00000029699	Ssc4d	C330016E03Rik|S4D-SRCRB|SRCRB-S4D|Srcrb4d	scavenger receptor cysteine rich family, 4 domains	protein-coding
D5_peak_4988	chr17	20944979	20945840	+	362	NA	promoter-TSS (NM_016891)	promoter-TSS (NM_016891)	-45	NM_016891	51792	Mm.294138	NM_016891	ENSMUSG00000007564	Ppp2r1a	6330556D22Rik|PP2A|PR65	protein phosphatase 2, regulatory subunit A, alpha	protein-coding
D5_peak_8786	chr5	28070825	28072100	+	362	NA	promoter-TSS (NM_153526)	promoter-TSS (NM_153526)	50	NM_153526	231070	Mm.30221	NM_153526	ENSMUSG00000045294	Insig1	1810013C12Rik|Insig-1	insulin induced gene 1	protein-coding
D5_peak_9619	chr6	38848270	38849862	+	361	NA	intron (NM_001294144, intron 1 of 14)	intron (NM_001294144, intron 1 of 14)	-11755	NM_001136065	15258	Mm.23790	NM_010433	ENSMUSG00000061436	Hipk2	1110014O20Rik|B230339E18Rik|Stank	homeodomain interacting protein kinase 2	protein-coding
D5_peak_6334	chr2	25224391	25225274	+	361	NA	promoter-TSS (NM_146116)	promoter-TSS (NM_146116)	-130	NM_146116	227613	Mm.227260	NM_146116	ENSMUSG00000036752	Tubb4b	4930542G03Rik|Tubb2c|Tubb2c1	tubulin, beta 4B class IVB	protein-coding
D5_peak_594	chr1	161034588	161035416	+	361	NA	promoter-TSS (NM_173424)	promoter-TSS (NM_173424)	-164	NR_002840	14455	Mm.270065	NR_002840	ENSMUSG00000053332	Gas5	Gas-5|Mir5117|Snhg2	growth arrest specific 5	ncRNA
D5_peak_3161	chr13	51845707	51846778	+	360	NA	promoter-TSS (NM_011817)	promoter-TSS (NM_011817)	-433	NM_011817	23882	Mm.281298	NM_011817	ENSMUSG00000021453	Gadd45g	AI327420|C86281|CR6|DDIT2|OIG37	growth arrest and DNA-damage-inducible 45 gamma	protein-coding
D5_peak_1120	chr10	80053273	80054137	+	360	NA	promoter-TSS (NM_001037741)	promoter-TSS (NM_001037741)	217	NM_008162	625249	Mm.332810	NM_008162	ENSMUSG00000075706	Gpx4	GPx-4|GSHPx-4|PHGPx|mtPHGPx|snGPx	glutathione peroxidase 4	protein-coding
D5_peak_4106	chr15	58076256	58076877	+	360	NA	promoter-TSS (NM_001042438)	promoter-TSS (NM_001042438)	-58	NM_001042438	22770	Mm.244931	NM_009572	ENSMUSG00000022361	Zhx1	-	zinc fingers and homeoboxes 1	protein-coding
D5_peak_1103	chr10	79681352	79682071	+	359	NA	promoter-TSS (NM_177613)	promoter-TSS (NM_177613)	-484	NM_177613	216150	Mm.21981	NM_177613	ENSMUSG00000020307	Cdc34	AI327276|UBE2R1	cell division cycle 34	protein-coding
D5_peak_11457	chr8	91134038	91134353	+	358	NA	promoter-TSS (NM_001302337)	promoter-TSS (NM_001302337)	-168	NM_001302268	14339	Mm.324588	NM_010241	ENSMUSG00000031667	Aktip	AL023020|Fif|Ft|Ft1|Fts	thymoma viral proto-oncogene 1 interacting protein	protein-coding
D5_peak_2129	chr11	97744838	97745348	+	358	NA	promoter-TSS (NM_054051)	promoter-TSS (NM_054051)	196	NR_106180	102466256		NR_106180	ENSMUSG00000098919	Mir8102	Gm27795|mmu-mir-8102	microRNA 8102	ncRNA
D5_peak_11976	chr9	55067404	55068042	+	358	NA	Intergenic	Intergenic	-19179	NM_148944	108015	Mm.32694	NM_148944	ENSMUSG00000035200	Chrnb4	Acrb-4|Acrb4	cholinergic receptor, nicotinic, beta polypeptide 4	protein-coding
D5_peak_10571	chr7	73537694	73538268	+	358	NA	intron (NM_001081345, intron 2 of 38)	CpG	3765	NM_001081345	244059	Mm.34539	NM_001081345	ENSMUSG00000078671	Chd2	2810013C04Rik|2810040A01Rik|5630401D06Rik|AI851092|BC029703|CHD-2	chromodomain helicase DNA binding protein 2	protein-coding
D5_peak_12389	chr9	119322389	119323098	+	358	NA	promoter-TSS (NM_133985)	promoter-TSS (NM_133985)	-316	NR_045693	108737	Mm.293565	NM_133985	ENSMUSG00000036737	Oxsr1	2210022N24Rik|2810422B09Rik|AI462649|AW209236|Osr1|mKIAA1101	oxidative-stress responsive 1	protein-coding
D5_peak_3528	chr14	19415729	19415940	+	357	NA	Intergenic	GSAT_MM|Satellite|Satellite	186753	NM_001024706	432825	Mm.327147	NM_001024706	ENSMUSG00000095024	Gm5458	EG432825	predicted gene 5458	protein-coding
D5_peak_2230	chr11	103115433	103116559	+	357	NA	promoter-TSS (NM_138753)	promoter-TSS (NM_138753)	-329	NM_138753	192231	Mm.8763	NM_138753	ENSMUSG00000048878	Hexim1	7330426E13Rik|CLP-1|Clp1|HIS1	hexamethylene bis-acetamide inducible 1	protein-coding
D5_peak_5792	chr18	73572234	73572784	+	357	NA	promoter-TSS (NM_001039214)	promoter-TSS (NM_001039214)	-196	NM_001039214	240396	Mm.24131	NM_001039214	ENSMUSG00000037253	Mex3c	A130001D14Rik|BC035207|BM-013|Rkhd2	mex3 RNA binding family member C	protein-coding
D5_peak_10971	chr7	139388527	139389141	+	357	NA	promoter-TSS (NM_001127363)	promoter-TSS (NM_001127363)	-275	NM_183144	212111	Mm.28308	NM_183144	ENSMUSG00000025477	Inpp5a	-	inositol polyphosphate-5-phosphatase A	protein-coding
D5_peak_9910	chr6	97666575	97667342	+	357	NA	Intergenic	Intergenic	-49301	NM_145148	232288	Mm.27789	NM_145148	ENSMUSG00000030064	Frmd4b	6030440G05Rik|C87375|GOBLIN|GRSP1|R74720	FERM domain containing 4B	protein-coding
D5_peak_3033	chr13	23432561	23433057	+	356	NA	Intergenic	Intergenic	-1792	NR_015492	320842	Mm.487476	NR_015492	ENSMUSG00000085024	C230035I16Rik	-	RIKEN cDNA C230035I16 gene	ncRNA
D5_peak_8445	chr4	132051542	132052272	+	356	NA	intron (NM_183428, intron 1 of 20)	intron (NM_183428, intron 1 of 20)	-2829	NM_001128606	269587	Mm.30038	NM_183428	ENSMUSG00000028906	Epb41	4.1R|AI415518|D4Ertd442e|Elp-1|Elp1|Epb4.1|mKIAA4056	erythrocyte membrane protein band 4.1	protein-coding
D5_peak_11302	chr8	70538759	70539668	+	356	NA	promoter-TSS (NM_007924)	promoter-TSS (NM_007924)	-462	NM_007924	13716	Mm.271973	NM_007924	ENSMUSG00000070002	Ell	Ell1|Men	elongation factor RNA polymerase II	protein-coding
D5_peak_9166	chr5	113921237	113922245	+	355	NA	Intergenic	Intergenic	-13035	NM_011779	23790	Mm.260158	NM_011779	ENSMUSG00000004530	Coro1c	AL022675|AW455561|AW548837	coronin, actin binding protein 1C	protein-coding
D5_peak_56	chr1	30949439	30950192	+	355	NA	promoter-TSS (NR_002688)	promoter-TSS (NR_002688)	-60	NM_011200	19243	Mm.491181	NM_011200	ENSMUSG00000026064	Ptp4a1	AA415290|AU019864|C130021B01|Prl-1	protein tyrosine phosphatase 4a1	protein-coding
D5_peak_6362	chr2	26933426	26934053	+	355	NA	promoter-TSS (NM_011512)	promoter-TSS (NM_011512)	-228	NM_011512	20932	Mm.300594	NM_011512	ENSMUSG00000014867	Surf4	AL033340|AL033373|Surf-4	surfeit gene 4	protein-coding
D5_peak_1127	chr10	80167358	80168213	+	355	NA	promoter-TSS (NM_007705)	promoter-TSS (NM_007705)	-56	NM_007705	12696	Mm.17898	NM_007705	ENSMUSG00000045193	Cirbp	Cirp|R74941	cold inducible RNA binding protein	protein-coding
D5_peak_1946	chr11	78697425	78698044	+	355	NA	promoter-TSS (NM_008702)	promoter-TSS (NM_008702)	-309	NM_008702	18099	Mm.9001	NM_008702	ENSMUSG00000017376	Nlk	AI194375	nemo like kinase	protein-coding
D5_peak_1741	chr11	60352958	60353353	+	355	NA	promoter-TSS (NM_001039093)	promoter-TSS (NM_001039093)	-225	NM_029044	74665	Mm.133570	NM_029044	ENSMUSG00000056598	Lrrc48	4930449E07Rik|Drc3	leucine rich repeat containing 48	protein-coding
D5_peak_10678	chr7	99141118	99141544	+	354	NA	promoter-TSS (NM_178635)	promoter-TSS (NM_178635)	-187	NM_178635	78610	Mm.323072	NM_178635	ENSMUSG00000035354	Uvrag	9530039D02Rik|AI648770|BB124205|Uvrag1|Uvragl	UV radiation resistance associated gene	protein-coding
D5_peak_9739	chr6	71632894	71633778	+	354	NA	promoter-TSS (NM_173001)	promoter-TSS (NM_173001)	-419	NM_001038695	104263	Mm.260479	NM_173001	ENSMUSG00000053470	Kdm3a	1700105C21Rik|C230043E16Rik|JHDM2a|Jmjd1|Jmjd1a|KDM2A|TGSA|Tsga	lysine (K)-specific demethylase 3A	protein-coding
D5_peak_11287	chr8	69996224	69996728	+	354	NA	promoter-TSS (NM_001286450)	promoter-TSS (NM_001286450)	-92	NM_001286450	234366	Mm.270044	NM_145596	ENSMUSG00000036180	Gatad2a	1110066C11Rik|BC031407|C80248	GATA zinc finger domain containing 2A	protein-coding
D5_peak_10804	chr7	119895659	119896420	+	353	NA	promoter-TSS (NM_001163703)	promoter-TSS (NM_001163703)	178	NM_001285959	73919	Mm.46381	NM_029610	ENSMUSG00000030922	Lyrm1	1110065L10Rik|2310004B22Rik|4930404J24Rik	LYR motif containing 1	protein-coding
D5_peak_11816	chr9	25252104	25252662	+	353	NA	promoter-TSS (NM_001205367)	promoter-TSS (NM_001205367)	-56	NM_009859	235072	Mm.270259	NM_009859	ENSMUSG00000001833	Sept7	Cdc10|E430034N22	septin 7	protein-coding
D5_peak_1152	chr10	80900429	80901127	+	353	NA	TTS (NM_010722)	TTS (NM_010722)	191	NM_013895	30055	Mm.142132	NM_013895	ENSMUSG00000020219	Timm13	D10Ertd378e|Tim9|Timm9	translocase of inner mitochondrial membrane 13	protein-coding
D5_peak_4399	chr15	98953167	98954271	+	353	NA	promoter-TSS (NM_011653)	promoter-TSS (NM_011653)	-218	NM_011653	22142	Mm.405359	NM_011653	ENSMUSG00000072235	Tuba1a	Tuba-1|Tuba1	tubulin, alpha 1A	protein-coding
D5_peak_1267	chr10	96616666	96617237	+	353	NA	promoter-TSS (NM_007569)	promoter-TSS (NM_007569)	-50	NM_007569	12226	Mm.23811	NM_007569	ENSMUSG00000036478	Btg1	AI426953|AW546738	B cell translocation gene 1, anti-proliferative	protein-coding
D5_peak_10221	chr7	18990409	18991199	+	352	NA	promoter-TSS (NM_145579)	promoter-TSS (NM_145579)	-441	NM_145579	232934	Mm.440069	NM_145579	ENSMUSG00000048481	Mypop	Myodysa|P42pop	Myb-related transcription factor, partner of profilin	protein-coding
D5_peak_11397	chr8	84066347	84067357	+	352	NA	promoter-TSS (NM_009055)	promoter-TSS (NM_009055)	16	NM_009055	19724	Mm.7892	NM_009055	ENSMUSG00000031706	Rfx1	AI047719|AI385641	regulatory factor X, 1 (influences HLA class II expression)	protein-coding
D5_peak_706	chr1	177796423	177796795	+	351	NA	promoter-TSS (NM_007422)	promoter-TSS (NM_007422)	-100	NM_007422	11566	Mm.338021	NM_007422	ENSMUSG00000015961	Adss	AI314886|AS|Adss2	adenylosuccinate synthetase, non muscle	protein-coding
D5_peak_11223	chr8	47713648	47714375	+	351	NA	promoter-TSS (NM_172407)	promoter-TSS (NM_172407)	-80	NM_172407	70925	Mm.393807	NM_172407	ENSMUSG00000038069	Cdkn2aip	4921511I16Rik|AW208986|CARF	CDKN2A interacting protein	protein-coding
D5_peak_667	chr1	171410928	171411369	+	351	NA	promoter-TSS (NM_001305678)	promoter-TSS (NM_001305678)	-165	NM_001305676	22278	Mm.8	NM_009480	ENSMUSG00000026641	Usf1	bHLHb11	upstream transcription factor 1	protein-coding
D5_peak_8683	chr4	154963763	154964668	+	351	NA	promoter-TSS (NM_172990)	promoter-TSS (NM_172990)	92	NM_001305804	269614	Mm.30042	NM_172990	ENSMUSG00000029056	Pank4	D030031I12Rik|R75150	pantothenate kinase 4	protein-coding
D5_peak_7231	chr3	8923400	8923939	+	351	NA	exon (NM_025434, exon 1 of 3)	exon (NM_025434, exon 1 of 3)	188	NM_025434	66230	Mm.38460	NM_025434	ENSMUSG00000040269	Mrps28	1500012D08Rik|AW061224	mitochondrial ribosomal protein S28	protein-coding
D5_peak_7349	chr3	51788747	51789573	+	350	NA	intron (NM_001004176, intron 2 of 4)	intron (NM_001004176, intron 2 of 4)	127981	NM_001310482	211666	Mm.24679	NM_174995	ENSMUSG00000074604	Mgst2	GST2|MGST-II	microsomal glutathione S-transferase 2	protein-coding
D5_peak_5323	chr17	65613303	65614170	+	350	NA	promoter-TSS (NM_013933)	promoter-TSS (NM_013933)	-181	NM_013933	30960	Mm.266767	NM_013933	ENSMUSG00000024091	Vapa	33kDa|VAP33	vesicle-associated membrane protein, associated protein A	protein-coding
D5_peak_10516	chr7	64392323	64392761	+	350	NA	promoter-TSS (NM_026483)	promoter-TSS (NM_026483)	-229	NM_028626	73724	Mm.10093	NM_028626	ENSMUSG00000033429	Mcee	1110007A04Rik	methylmalonyl CoA epimerase	protein-coding
D5_peak_12274	chr9	103365461	103366214	+	350	NA	promoter-TSS (NM_001134427)	promoter-TSS (NM_001134427)	-57	NM_175833	321022	Mm.261025	NM_175565	ENSMUSG00000032803	Cdv3	2510010F10Rik|C230084J24Rik|C79446|TPP36	carnitine deficiency-associated gene expressed in ventricle 3	protein-coding
D5_peak_10623	chr7	82865903	82867206	+	350	NA	promoter-TSS (NM_175366)	promoter-TSS (NM_175366)	-779	NM_175366	108797	Mm.306789	NM_175366	ENSMUSG00000057706	Mex3b	4931439A04Rik|M-04814|Rkhd3|mKIAA2009	mex3 RNA binding family member B	protein-coding
D5_peak_370	chr1	92180271	92181128	+	349	NA	promoter-TSS (NM_207225)	promoter-TSS (NM_207225)	-358	NM_207225	208727	Mm.318567	NM_207225	ENSMUSG00000026313	Hdac4	4932408F19Rik|HD4	histone deacetylase 4	protein-coding
D5_peak_1852	chr11	70020917	70021897	+	349	NA	intron (NM_001109752, intron 1 of 19)	intron (NM_001109752, intron 1 of 19)	2802	NM_007864	13385	Mm.27256	NM_007864	ENSMUSG00000020886	Dlg4	Dlgh4|PSD-95|PSD95|SAP90|SAP90A	discs, large homolog 4 (Drosophila)	protein-coding
D5_peak_9733	chr6	70843961	70844526	+	349	NA	promoter-TSS (NM_010121)	promoter-TSS (NM_010121)	-272	NM_010121	13666	Mm.247167	NM_010121	ENSMUSG00000031668	Eif2ak3	Pek|Perk	eukaryotic translation initiation factor 2 alpha kinase 3	protein-coding
D5_peak_8448	chr4	132269620	132270652	+	349	NA	promoter-TSS (NR_002865)	promoter-TSS (NR_002865)	50	NR_002865	353373	Mm.424675	NR_002865		Rnu11	MBII-407|Mirn801|mir-801|mmu-mir-801	U11 small nuclear RNA	snRNA
D5_peak_3288	chr13	71136113	71136674	+	349	NA	Intergenic	Intergenic	29304	NR_130325	100316804		NR_130325	ENSMUSG00000080580	Mir466f-4	Mirn466f-4|mmu-mir-466f-4	microRNA 466f-4	ncRNA
D5_peak_10641	chr7	92669866	92670444	+	348	NA	promoter-TSS (NM_029078)	promoter-TSS (NM_029078)	-243	NM_029078	74737	Mm.288645	NM_029078	ENSMUSG00000041328	Pcf11	2500001H09Rik|5730417B17Rik|C77803	PCF11 cleavage and polyadenylation factor subunit	protein-coding
D5_peak_9954	chr6	108828359	108828740	+	348	NA	promoter-TSS (NM_138677)	promoter-TSS (NM_138677)	-92	NM_138677	192193	Mm.21596	NM_138677	ENSMUSG00000030104	Edem1	A130059K23Rik|EDEM|mKIAA0212	ER degradation enhancer, mannosidase alpha-like 1	protein-coding
D5_peak_10438	chr7	45154222	45154874	+	348	NA	promoter-TSS (NM_145954)	promoter-TSS (NM_145954)	-10	NM_145954	69748	Mm.82139	NM_145954	ENSMUSG00000007833	Aldh16a1	2410004H02Rik|AI452234|mFLJ00209	aldehyde dehydrogenase 16 family, member A1	protein-coding
D5_peak_1320	chr10	115384121	115384934	+	348	NA	promoter-TSS (NM_025780)	promoter-TSS (NM_025780)	-92	NM_025780	66816	Mm.32314	NM_025780	ENSMUSG00000020137	Thap2	2900040O07Rik|9030625G08Rik|AI450385|AI649097	THAP domain containing, apoptosis associated protein 2	protein-coding
D5_peak_12299	chr9	106891938	106892454	+	348	NA	promoter-TSS (NM_029103)	promoter-TSS (NM_029103)	-258	NM_029103	74840	Mm.29778	NM_029103	ENSMUSG00000032575	Manf	3230402M22Rik|AA407711|AA408789|AA673178|Armet|D17914|D18Mgi17	mesencephalic astrocyte-derived neurotrophic factor	protein-coding
D5_peak_7644	chr3	108210192	108210921	+	347	NA	promoter-TSS (NM_001289545)	promoter-TSS (NM_001289545)	-29	NM_001289545	72522	Mm.187326	NM_175183	ENSMUSG00000048997	Atxn7l2	2610528J18Rik	ataxin 7-like 2	protein-coding
D5_peak_2702	chr12	76403590	76404399	+	347	NA	promoter-TSS (NM_001002012)	promoter-TSS (NM_001002012)	-182	NM_001002012	15512	Mm.296181	NM_008301	ENSMUSG00000059970	Hspa2	70kDa|HSP70.2|HSP70A2|Hsp70-2	heat shock protein 2	protein-coding
D5_peak_931	chr10	40257696	40258259	+	347	NA	promoter-TSS (NM_026113)	promoter-TSS (NM_026113)	-312	NM_026113	67371	Mm.64104	NM_026113	ENSMUSG00000019837	Gtf3c6	2410016F19Rik|AU019813	general transcription factor IIIC, polypeptide 6, alpha	protein-coding
D5_peak_428	chr1	127555689	127556608	+	347	NA	intron (NM_028135, intron 2 of 7)	intron (NM_028135, intron 2 of 7)	121873	NM_028135	72160	Mm.281287	NM_028135	ENSMUSG00000026347	Tmem163	2610024A01Rik|SV31	transmembrane protein 163	protein-coding
D5_peak_1890	chr11	74649062	74649594	+	346	NA	promoter-TSS (NM_001081158)	promoter-TSS (NM_001081158)	-167	NM_001081158	74148	Mm.214574	NM_001081158	ENSMUSG00000020741	Cluh	1300001I01Rik|Kiaa0664|mKIAA0664	clustered mitochondria (cluA/CLU1) homolog	protein-coding
D5_peak_9825	chr6	86526255	86527303	+	346	NA	promoter-TSS (NM_011865)	promoter-TSS (NM_011865)	-551	NR_037960	72012	Mm.349174	NR_037960	ENSMUSG00000097048	1600020E01Rik	-	RIKEN cDNA 1600020E01 gene	ncRNA
D5_peak_695	chr1	176814007	176814793	+	346	NA	promoter-TSS (NM_029756)	promoter-TSS (NM_029756)	-260	NM_029756	76816	Mm.171399	NM_029756	ENSMUSG00000026504	Sdccag8	2700048G21Rik|5730470G24Rik|Cccap	serologically defined colon cancer antigen 8	protein-coding
D5_peak_5713	chr18	60525814	60526473	+	346	NA	promoter-TSS (NM_026302)	promoter-TSS (NM_026302)	-78	NM_026302	67665	Mm.272801	NM_026302	ENSMUSG00000024603	Dctn4	1110001K06Rik|4930547K17Rik|C130039E17Rik|p62	dynactin 4	protein-coding
D5_peak_9439	chr5	140830471	140830813	+	346	NA	promoter-TSS (NM_010302)	promoter-TSS (NM_010302)	-211	NM_010302	14673	Mm.370185	NM_010302	ENSMUSG00000000149	Gna12	AI414047|AI504261|Galpha12	guanine nucleotide binding protein, alpha 12	protein-coding
D5_peak_5737	chr18	63863547	63864616	+	346	NA	intron (NM_001014981, intron 20 of 27)	intron (NM_001014981, intron 20 of 27)	155386	NM_001014981	104082	Mm.30850	NM_001014981	ENSMUSG00000040560	Wdr7	AI462727|TRAG|mKIAA0541	WD repeat domain 7	protein-coding
D5_peak_9350	chr5	134313495	134313995	+	346	NA	intron (NM_001080746, intron 1 of 34)	CpG	1015	NM_001080747	14886	Mm.261570	NM_010365	ENSMUSG00000060261	Gtf2i	6030441I21Rik|BAP-135|Diws1t|GtfII-I|Spin|TFII-I|WBSCR6	general transcription factor II I	protein-coding
D5_peak_3219	chr13	58128553	58129205	+	346	NA	promoter-TSS (NM_029872)	promoter-TSS (NM_029872)	-323	NM_029872	77134	Mm.490274	NM_029872	ENSMUSG00000007836	Hnrnpa0	1110055B05Rik|3010025E17Rik|Hnrpa0|hnRNP A0	heterogeneous nuclear ribonucleoprotein A0	protein-coding
D5_peak_9854	chr6	89242056	89243227	+	346	NA	Intergenic	Intergenic	-26462	NR_033190	330379	Mm.297741	NM_201356		Gm839	-	predicted gene 839	ncRNA
D5_peak_6733	chr2	103797185	103797947	+	346	NA	promoter-TSS (NM_016739)	promoter-TSS (NM_016739)	74	NM_001111291	53872	Mm.427589	NM_016739	ENSMUSG00000027184	Caprin1	AL022980|Caprin-1|Gpiap|Gpiap1|Mmgpip137|P137|rng105	cell cycle associated protein 1	protein-coding
D5_peak_8148	chr4	91556814	91557644	+	345	NA	Intergenic	Intergenic	-157245	NM_207685	15569	Mm.318042	NM_010486	ENSMUSG00000008489	Elavl2	Hub|mel-N1	ELAV (embryonic lethal, abnormal vision, Drosophila)-like 2 (Hu antigen B)	protein-coding
D5_peak_12540	chrX	73966367	73967855	+	345	NA	promoter-TSS (NM_008224)	promoter-TSS (NM_008224)	-754	NM_008224	15161	Mm.491126	NM_008224	ENSMUSG00000031386	Hcfc1	AW060991|HCF|HCF1	host cell factor C1	protein-coding
D5_peak_220	chr1	64690658	64690922	+	345	NA	promoter-TSS (NM_001097644)	promoter-TSS (NM_001097644)	-131	NR_038009	69941	Mm.69044	NR_038009	ENSMUSG00000087213	2810408I11Rik	-	RIKEN cDNA 2810408I11 gene	ncRNA
D5_peak_7190	chr2	180119028	180119385	+	345	NA	promoter-TSS (NM_144500)	promoter-TSS (NM_144500)	-160	NM_144500	228983	Mm.253578	NM_144500	ENSMUSG00000039050	Osbpl2	C130070J12Rik|ORP-2|Orp2|mKIAA0772	oxysterol binding protein-like 2	protein-coding
D5_peak_12420	chr9	122294158	122294714	+	344	NA	promoter-TSS (NM_133979)	promoter-TSS (NM_133979)	-13	NM_133979	102566	Mm.87676	NM_133979	ENSMUSG00000037949	Ano10	AI604832|Tmem16k	anoctamin 10	protein-coding
D5_peak_10423	chr7	44869669	44870147	+	344	NA	promoter-TSS (NM_133949)	promoter-TSS (NM_133949)	-120	NM_133949	84113	Mm.42855	NM_133949	ENSMUSG00000038502	Ptov1	1110030G05Rik|AU041779|Gcap3	prostate tumor over expressed gene 1	protein-coding
D5_peak_10511	chr7	63938688	63939570	+	343	NA	promoter-TSS (NM_021366)	promoter-TSS (NM_021366)	-214	NM_021366	50794	Mm.240473	NM_021366	ENSMUSG00000052040	Klf13	0610043C13Rik|9430029L20Rik|Bteb3|FKLF-2|FKLF2|NSLP1|RFLAT-1|RFLAT1	Kruppel-like factor 13	protein-coding
D5_peak_6434	chr2	30981943	30982490	+	343	NA	promoter-TSS (NM_028846)	promoter-TSS (NM_028846)	-63	NM_028846	74270	Mm.346654	NM_028846	ENSMUSG00000026854	Usp20	1700055M05Rik|AI467231|Vdu2	ubiquitin specific peptidase 20	protein-coding
D5_peak_3053	chr13	23683635	23684808	+	343	NA	promoter-TSS (NM_178189)	promoter-TSS (NM_178189)	22	NM_001290380	68024	Mm.261676	NM_023422	ENSMUSG00000018102	Hist1h2bc	2610022J01Rik|H2bfs|R74621	histone cluster 1, H2bc	protein-coding
D5_peak_7743	chr3	137864126	137864635	+	342	NA	promoter-TSS (NM_016750)	promoter-TSS (NM_016750)	-107	NM_001316995	51788	Mm.117541	NM_016750	ENSMUSG00000037894	H2afz	H2A.Z|H2a.z-1	H2A histone family, member Z	protein-coding
D5_peak_2444	chr11	120823966	120825182	+	342	NA	promoter-TSS (NM_007988)	promoter-TSS (NM_007988)	-27	NM_007988	14104	Mm.236443	NM_007988	ENSMUSG00000025153	Fasn	A630082H08Rik|FAS	fatty acid synthase	protein-coding
D5_peak_7295	chr3	32736516	32737192	+	341	NA	promoter-TSS (NM_025316)	promoter-TSS (NM_025316)	-99	NM_029017	74600	Mm.288960	NM_029017	ENSMUSG00000037531	Mrpl47	4833424P18Rik|CGI-204|ENSMUSG00000051761|Gm9859|L47mt|MRP-L47|MTF/L47|NCM1	mitochondrial ribosomal protein L47	protein-coding
D5_peak_11747	chr9	14275789	14276334	+	340	NA	promoter-TSS (NM_030261)	promoter-TSS (NM_030261)	-240	NM_030261	75747	Mm.325126	NM_030261	ENSMUSG00000032009	Sesn3	5630400E15Rik|BC003348|SEST3	sestrin 3	protein-coding
D5_peak_2523	chr12	24830852	24831733	+	340	NA	promoter-TSS (NM_026037)	promoter-TSS (NM_026037)	-307	NM_026037	67216	Mm.167671	NM_026037	ENSMUSG00000020646	Mboat2	2810049G06Rik|AU022889|AW547221|LPCAT4|Moact2|Oact2	membrane bound O-acyltransferase domain containing 2	protein-coding
D5_peak_5271	chr17	55959013	55959466	+	340	NA	promoter-TSS (NM_028381)	promoter-TSS (NM_028381)	52	NM_028381	72886	Mm.22796	NM_028381	ENSMUSG00000003208	Ccdc94	2900016D05Rik|AI413813	coiled-coil domain containing 94	protein-coding
D5_peak_10626	chr7	83891818	83892321	+	339	NA	promoter-TSS (NM_023403)	promoter-TSS (NM_023403)	69	NM_023403	67943	Mm.117365	NM_023403	ENSMUSG00000038503	Mesdc2	2210015O11Rik|AW537813|mKIAA0081|mesd|msd	mesoderm development candidate 2	protein-coding
D5_peak_6046	chr19	15836619	15837774	+	339	NA	Intergenic	Intergenic	87426	NM_001205339	107272	Mm.289936	NM_177420	ENSMUSG00000024640	Psat1	D8Ertd814e|EPIP|PSA|Psat	phosphoserine aminotransferase 1	protein-coding
D5_peak_10445	chr7	45367055	45367513	+	339	NA	promoter-TSS (NM_029741)	promoter-TSS (NM_029741)	51	NR_027802	50994	Mm.389897	NM_016664	ENSMUSG00000091510	Mtag2	MAG	metastasis associated gene 2	ncRNA
D5_peak_4055	chr15	36793600	36794371	+	339	NA	intron (NM_011740, intron 1 of 6)	CpG-4850	553	NM_001253805	22631	Mm.3360	NM_011740	ENSMUSG00000022285	Ywhaz	1110013I11Rik|14-3-3zeta|AI596267|AL022924|AU020854	tyrosine 3-monooxygenase/tryptophan 5-monooxygenase activation protein, zeta polypeptide	protein-coding
D5_peak_10124	chr6	146577545	146577997	+	339	NA	promoter-TSS (NM_026218)	promoter-TSS (NM_026218)	64	NM_138757	71177	Mm.271774	NM_138757	ENSMUSG00000040250	Asun	4933424B01Rik|Spata30	asunder, spermatogenesis regulator	protein-coding
D5_peak_5155	chr17	34952127	34952971	+	339	NA	promoter-TSS (NR_015536)	promoter-TSS (NR_015536)	-78	NR_015536	68763	Mm.28895	NR_015536	ENSMUSG00000092203	1110038B12Rik	0610009C20Rik|0910001G04Rik	RIKEN cDNA 1110038B12 gene	ncRNA
D5_peak_7262	chr3	18000199	18000977	+	339	NA	Intergenic	Intergenic	52144	NM_029289	75439	Mm.27023	NM_029289	ENSMUSG00000027564	Cypt12	1700001F04Rik|AV209098	cysteine-rich perinuclear theca 12	protein-coding
D5_peak_1111	chr10	79853919	79854912	+	338	NA	promoter-TSS (NM_008956)	promoter-TSS (NM_008956)	-17	NM_001283013	19205	Mm.265610	NM_008956	ENSMUSG00000006498	Ptbp1	AA407203|AL033359|HNRPI|PTB-1|PTB2|PTB3|PTB4|Ptb|pPTB	polypyrimidine tract binding protein 1	protein-coding
D5_peak_1121	chr10	80114877	80115840	+	338	NA	promoter-TSS (NM_011492)	promoter-TSS (NM_011492)	-445	NM_001301853	20869	Mm.44231	NM_011492	ENSMUSG00000003068	Stk11	AA408040|Lkb1|Par-4|R75140	serine/threonine kinase 11	protein-coding
D5_peak_8839	chr5	34169344	34169806	+	338	NA	promoter-TSS (NM_001289804)	promoter-TSS (NM_001289804)	-49	NM_001289804	272158	Mm.319286	NM_181857	ENSMUSG00000045102	Poln	POL4P	DNA polymerase N	protein-coding
D5_peak_7009	chr2	155381639	155382469	+	338	NA	intron (NM_178111, intron 1 of 3)	CpG	198	NM_178111	68728	Mm.293605	NM_178111	ENSMUSG00000038375	Trp53inp2	1110029F20Rik|Tp53inp2	transformation related protein 53 inducible nuclear protein 2	protein-coding
D5_peak_3714	chr14	54618010	54618299	+	337	NA	promoter-TSS (NM_011186)	promoter-TSS (NM_011186)	-159	NM_011186	19173	Mm.8911	NM_011186	ENSMUSG00000022193	Psmb5	-	proteasome (prosome, macropain) subunit, beta type 5	protein-coding
D5_peak_10309	chr7	28179313	28180279	+	337	NA	promoter-TSS (NM_001271370)	promoter-TSS (NM_001271370)	313	NM_010092	13549	Mm.57249	NM_010092	ENSMUSG00000002409	Dyrk1b	Mirk	dual-specificity tyrosine-(Y)-phosphorylation regulated kinase 1b	protein-coding
D5_peak_10227	chr7	19131188	19131869	+	337	NA	intron (NM_175530, intron 1 of 1)	intron (NM_175530, intron 1 of 1)	11669	NM_175530	243867	Mm.230830	NM_175530	ENSMUSG00000050428	Fbxo46	20D7-FC4|4932704E22Rik|Fbxo34l	F-box protein 46	protein-coding
D5_peak_9026	chr5	93266994	93268436	+	337	NA	5' UTR (NM_007635, exon 1 of 8)	5' UTR (NM_007635, exon 1 of 8)	142	NM_007635	12452	Mm.3527	NM_007635	ENSMUSG00000029385	Ccng2	-	cyclin G2	protein-coding
D5_peak_1333	chr10	119239657	119240808	+	336	NA	promoter-TSS (NM_027994)	promoter-TSS (NM_027994)	-177	NM_027994	71902	Mm.203965	NM_027994	ENSMUSG00000020114	Cand1	2310038O07Rik|6330512O03Rik|AI195005|AI846556|D10Ertd516e|Tp120a|mKIAA0829	cullin associated and neddylation disassociated 1	protein-coding
D5_peak_11357	chr8	75033574	75034035	+	336	NA	exon (NM_011622, exon 1 of 15)	exon (NM_011622, exon 1 of 15)	118	NM_001136259	21968	Mm.1967	NM_011622	ENSMUSG00000042870	Tom1	-	target of myb1 trafficking protein	protein-coding
D5_peak_10693	chr7	100371713	100372391	+	336	NA	promoter-TSS (NM_001017985)	promoter-TSS (NM_001017985)	-156	NM_028292	72590	Mm.177502	NM_028292	ENSMUSG00000030718	Ppme1	1110069N17Rik|2700017M01Rik|PME-1|Pme1	protein phosphatase methylesterase 1	protein-coding
D5_peak_1640	chr11	48816789	48817775	+	335	NA	5' UTR (NM_145377, exon 1 of 6)	5' UTR (NM_145377, exon 1 of 6)	109	NM_145377	211007	Mm.794	NM_145377	ENSMUSG00000040365	Trim41	AW552703|BC020156|R75223|RINCK	tripartite motif-containing 41	protein-coding
D5_peak_3798	chr14	65343289	65344170	+	335	NA	Intergenic	CpG	-14947	NM_199029	380912	Mm.270087	NM_199029	ENSMUSG00000034522	Zfp395	BC053701|Gm910	zinc finger protein 395	protein-coding
D5_peak_8831	chr5	33652103	33652791	+	334	NA	TTS (NM_026698)	TTS (NM_026698)	127	NM_001289725	20492	Mm.4172	NM_009193	ENSMUSG00000004642	Slbp	-	stem-loop binding protein	protein-coding
D5_peak_5958	chr19	6241300	6241722	+	334	NA	promoter-TSS (NM_194348)	promoter-TSS (NM_194348)	-157	NM_194348	329015	Mm.277384	NM_194348	ENSMUSG00000024773	Atg2a	1810013C15Rik|A830054M12|BC023754|mKIAA0404	autophagy related 2A	protein-coding
D5_peak_5134	chr17	33915795	33916169	+	334	NA	promoter-TSS (NM_020625)	promoter-TSS (NM_020625)	-194	NM_020625	81630	Mm.482096	NM_020625	ENSMUSG00000051390	Zbtb22	1110008J20Rik|AI265210|AI415166|Bing1|Zfp297	zinc finger and BTB domain containing 22	protein-coding
D5_peak_12045	chr9	61370441	61371231	+	334	NA	Intergenic	CpG	-1530	NM_001083928	21887	Mm.24255	NM_009389	ENSMUSG00000032280	Tle3	2610103N05Rik|ESG|Grg3a|Grg3b|mKIAA1547	transducin-like enhancer of split 3	protein-coding
D5_peak_9501	chr5	149183889	149184674	+	333	NA	promoter-TSS (NM_001115151)	promoter-TSS (NM_001115151)	-279	NM_001115149	231915	Mm.29402	NM_001013378	ENSMUSG00000041264	Uspl1	E430026A01Rik	ubiquitin specific peptidase like 1	protein-coding
D5_peak_4869	chr16	94569410	94569932	+	333	NA	promoter-TSS (NM_007890)	promoter-TSS (NM_007890)	-535	NM_007890	13548	Mm.310973	NM_007890	ENSMUSG00000022897	Dyrk1a	2310043O08Rik|D16Ertd272e|D16Ertd493e|Dyrk|ENSMUSG00000074897|Gm10783|Mnbh|Mp86|mmb	dual-specificity tyrosine-(Y)-phosphorylation regulated kinase 1a	protein-coding
D5_peak_7950	chr4	40142958	40143484	+	332	NA	promoter-TSS (NM_007386)	promoter-TSS (NM_007386)	-44	NM_007386	11428	Mm.331547	NM_007386	ENSMUSG00000028405	Aco1	Aco-1|Irebp|Irp1	aconitase 1	protein-coding
D5_peak_2852	chr12	102468969	102469431	+	332	NA	promoter-TSS (NM_013747)	promoter-TSS (NM_013747)	66	NM_001199004	27277	Mm.273370	NM_013747	ENSMUSG00000021192	Golga5	Ret-II	golgi autoantigen, golgin subfamily a, 5	protein-coding
D5_peak_1033	chr10	63023718	63024778	+	332	NA	promoter-TSS (NM_001079824)	promoter-TSS (NM_001079824)	-264	NM_026085	67307	Mm.368563	NM_026085	ENSMUSG00000020072	Pbld2	3110049J23Rik|Mawbp	phenazine biosynthesis-like protein domain containing 2	protein-coding
D5_peak_4945	chr17	12916102	12916767	+	332	NA	promoter-TSS (NM_026310)	promoter-TSS (NM_026310)	105	NM_013686	21454	Mm.229342	NM_013686	ENSMUSG00000068039	Tcp1	AI528772|CCT|Cct1|Ccta|TRic|Tcp-1|Tp63|c-cpn|p63	t-complex protein 1	protein-coding
D5_peak_10031	chr6	124919681	124920275	+	332	NA	Intergenic	Intergenic	-2032	NM_026988	69202	Mm.142187	NM_026988	ENSMUSG00000030122	Ptms	2610009E16Rik	parathymosin	protein-coding
D5_peak_2017	chr11	87443295	87443895	+	331	NA	intron (NM_001199293, intron 2 of 30)	intron (NM_001199293, intron 2 of 30)	16004	NM_001199293	83560	Mm.440758	NM_031386	ENSMUSG00000010342	Tex14	C85585	testis expressed gene 14	protein-coding
D5_peak_7741	chr3	135437851	135438757	+	331	NA	promoter-TSS (NM_025356)	promoter-TSS (NM_025356)	361	NR_030689	319587	Mm.358971	NR_030689	ENSMUSG00000097032	4930539J05Rik	8030475D13Rik	RIKEN cDNA 4930539J05 gene	ncRNA
D5_peak_708	chr1	178187388	178187971	+	331	NA	5' UTR (NM_024282, exon 1 of 5)	5' UTR (NM_024282, exon 1 of 5)	262	NM_024282	78825	Mm.440132	NM_024282	ENSMUSG00000026502	Desi2	5830417C01Rik|DeSI-2|Fam152a|Pppde1	desumoylating isopeptidase 2	protein-coding
D5_peak_2887	chr12	108333972	108334396	+	331	NA	promoter-TSS (NM_010010)	promoter-TSS (NM_010010)	-197	NM_010010	13116	Mm.41911	NM_010010	ENSMUSG00000021259	Cyp46a1	Cyp46	cytochrome P450, family 46, subfamily a, polypeptide 1	protein-coding
D5_peak_11064	chr8	11558003	11558384	+	331	NA	promoter-TSS (NM_001302459)	promoter-TSS (NM_001302459)	-217	NM_001302459	26356	Mm.25709	NM_011919	ENSMUSG00000045969	Ing1	2610028J21Rik|AA407184|AI875420|mING1h|p33Ing1|p37Ing1b	inhibitor of growth family, member 1	protein-coding
D5_peak_5554	chr18	34954334	34955236	+	330	NA	promoter-TSS (NM_010481)	promoter-TSS (NM_010481)	-434	NM_010481	15526	Mm.209419	NM_010481	ENSMUSG00000024359	Hspa9	74kDa|Csa|Grp75|Hsc74|Hsp74|Hsp74a|Hspa9a|Mortalin|Mot-2|Mot2|Mthsp70|Pbp74	heat shock protein 9	protein-coding
D5_peak_3881	chr14	76504184	76504837	+	329	NA	promoter-TSS (NM_009366)	promoter-TSS (NM_009366)	0	NM_009366	21807	Mm.153272	NM_009366	ENSMUSG00000022010	Tsc22d1	AA589566|AW105905|Egr5|TSC-22|Tgfb1i4|Tsc|Tsc22	TSC22 domain family, member 1	protein-coding
D5_peak_1005	chr10	59951755	59952354	+	329	NA	promoter-TSS (NM_029083)	promoter-TSS (NM_029083)	-284	NM_029083	74747	Mm.21697	NM_029083	ENSMUSG00000020108	Ddit4	5830413E08Rik|AA415483|REDD1|Rtp801|dig2	DNA-damage-inducible transcript 4	protein-coding
D5_peak_1406	chr10	130281719	130282541	+	329	NA	Intergenic	Intergenic	-1876	NM_001329490	11923	Mm.10695	NM_007501	ENSMUSG00000048015	Neurod4	AI846749|ATH-3|Atoh3|MATH-3|Math3|bHLHa4	neurogenic differentiation 4	protein-coding
D5_peak_877	chr10	21834951	21835694	+	329	NA	Intergenic	Intergenic	-46862	NM_001161845	20393	Mm.28405	NM_011361	ENSMUSG00000019970	Sgk1	Sgk	serum/glucocorticoid regulated kinase 1	protein-coding
D5_peak_8098	chr4	73488582	73489507	+	329	NA	Intergenic	Intergenic	-83972	NM_001013393	433719	Mm.348294	NM_001013393	ENSMUSG00000066137	Gm11487	OTTMUSG00000001246	predicted gene 11487	protein-coding
D5_peak_3376	chr13	95774968	95775690	+	329	NA	intron (NM_027711, intron 2 of 35)	intron (NM_027711, intron 2 of 35)	78409	NM_010170	14064	Mm.440952	NM_010170	ENSMUSG00000021675	F2rl2	F730031A08|PAR3	coagulation factor II (thrombin) receptor-like 2	protein-coding
D5_peak_1807	chr11	68425625	68426120	+	328	NA	Intergenic	LTR88a|LTR|Gypsy?	-6253	NM_177320	320207	Mm.244960	NM_177320	ENSMUSG00000020901	Pik3r5	AV230647|F730038I15Rik	phosphoinositide-3-kinase, regulatory subunit 5, p101	protein-coding
D5_peak_3077	chr13	29610156	29610919	+	328	NA	intron (NR_131896, intron 9 of 16)	intron (NR_131896, intron 9 of 16)	245136	NM_144536	68916	Mm.212227	NM_144536	ENSMUSG00000006191	Cdkal1	1190005B03Rik|6620401C13Rik	CDK5 regulatory subunit associated protein 1-like 1	protein-coding
D5_peak_9736	chr6	71440499	71441178	+	328	NA	promoter-TSS (NM_024288)	promoter-TSS (NM_024288)	-201	NM_024288	68477	Mm.28474	NM_024288	ENSMUSG00000002222	Rmnd5a	1110007A06Rik|AJ237586|AW125795|Gid2|MTA.D02.090	required for meiotic nuclear division 5 homolog A	protein-coding
D5_peak_4178	chr15	75616194	75616778	+	328	NA	promoter-TSS (NM_011759)	promoter-TSS (NM_011759)	-198	NM_011759	22701	Mm.87210	NM_011759	ENSMUSG00000047003	Zfp41	CTfin92|Zfp-41	zinc finger protein 41	protein-coding
D5_peak_9664	chr6	49217887	49218400	+	328	NA	Intergenic	CpG	-3189	NM_023670	140488	Mm.281018	NM_023670	ENSMUSG00000029814	Igf2bp3	2610101N11Rik|AA522010|AL022933|AU045931|IMP-3|IMP3|Koc13|Neilsen|mimp3	insulin-like growth factor 2 mRNA binding protein 3	protein-coding
D5_peak_3280	chr13	69611472	69611992	+	328	NA	promoter-TSS (NM_175283)	promoter-TSS (NM_175283)	-269	NM_175283	78925	Mm.451912	NM_175283	ENSMUSG00000021594	Srd5a1	0610031P22Rik|4930435F02Rik|S5AR 1|Srd5a-1	steroid 5 alpha-reductase 1	protein-coding
D5_peak_11492	chr8	95807464	95808115	+	327	NA	promoter-TSS (NM_178078)	promoter-TSS (NM_178078)	-327	NM_178078	234594	Mm.259220	NM_153164	ENSMUSG00000036550	Cnot1	6030411K04Rik|AA815922|D830048B13	CCR4-NOT transcription complex, subunit 1	protein-coding
D5_peak_8336	chr4	122885915	122886727	+	327	NA	promoter-TSS (NM_007598)	promoter-TSS (NM_007598)	-264	NM_001301067	12331	Mm.8687	NM_007598	ENSMUSG00000028656	Cap1	-	CAP, adenylate cyclase-associated protein 1 (yeast)	protein-coding
D5_peak_3210	chr13	56581675	56582554	+	327	NA	Intergenic	Intergenic	-27489	NM_009369	21810	Mm.14455	NM_009369	ENSMUSG00000035493	Tgfbi	68kDa|AI181842|AI747162|Beta-ig|big-h3	transforming growth factor, beta induced	protein-coding
D5_peak_6129	chr19	41980900	41981647	+	327	NA	promoter-TSS (NM_028152)	promoter-TSS (NM_028152)	-137	NM_028152	72199	Mm.218940	NM_028152	ENSMUSG00000025159	Mms19	2410001K24Rik|2610042O15Rik|AI316855|C79368|C86341|Mms19l	MMS19 (MET18 S. cerevisiae)	protein-coding
D5_peak_10874	chr7	127588229	127588793	+	327	NA	promoter-TSS (NM_001033040)	promoter-TSS (NM_001033040)	84	NM_001033040	233899	Mm.25220	NM_001033040	ENSMUSG00000057176	Ccdc189	Gm166	coiled-coil domain containing 189	protein-coding
D5_peak_11279	chr8	69749610	69750261	+	326	NA	promoter-TSS (NM_001200023)	promoter-TSS (NM_001200023)	27	NM_001200023	620419	Mm.460423	NM_001200023	ENSMUSG00000092260	Zfp963	-	zinc finger protein 963	protein-coding
D5_peak_6975	chr2	152830758	152831752	+	326	NA	promoter-TSS (NM_001289716)	promoter-TSS (NM_001289716)	473	NM_009743	12048	Mm.238213	NM_009743	ENSMUSG00000007659	Bcl2l1	Bcl(X)L|Bcl-XL|Bcl2l|BclX|bcl-x|bcl2-L-1	BCL2-like 1	protein-coding
D5_peak_496	chr1	134092842	134093538	+	325	NA	Intergenic	CpG	-14035	NM_007570	12227	Mm.392646	NM_007570	ENSMUSG00000020423	Btg2	AA959598|APRO1|Pc3|TIS21	B cell translocation gene 2, anti-proliferative	protein-coding
D5_peak_934	chr10	40348699	40349368	+	324	NA	promoter-TSS (NM_001168304)	promoter-TSS (NM_001168304)	-275	NM_198164	78334	Mm.200924	NM_198164	ENSMUSG00000038481	Cdk19	2700084L06Rik|AI845279|AW228747|CDK11|Cdc2l6|mKIAA1028	cyclin-dependent kinase 19	protein-coding
D5_peak_2452	chr11	121673010	121673430	+	324	NA	promoter-TSS (NM_178664)	promoter-TSS (NM_178664)	-69	NM_178664	210004	Mm.386847	NM_178664	ENSMUSG00000046605	B3gntl1	6030413G23Rik	UDP-GlcNAc:betaGal beta-1,3-N-acetylglucosaminyltransferase-like 1	protein-coding
D5_peak_10576	chr7	73618000	73618876	+	324	NA	Intergenic	CpG	-60043	NR_037569	69170	Mm.34539	NR_037569	ENSMUSG00000101970	1810026B05Rik	-	RIKEN cDNA 1810026B05 gene	ncRNA
D5_peak_9982	chr6	115808706	115809032	+	324	NA	promoter-TSS (NR_028546)	promoter-TSS (NR_028546)	-126	NM_172086	19951	Mm.104368	NM_172086	ENSMUSG00000057841	Rpl32	AU020185|rpL32-3A	ribosomal protein L32	protein-coding
D5_peak_5026	chr17	24886325	24886791	+	322	NA	promoter-TSS (NM_001163750)	promoter-TSS (NM_001163750)	-116	NM_001163750	79043	Mm.274794	NM_027141	ENSMUSG00000024160	Spsb3	2310012N15Rik|3300001M01Rik|SSB3|Tce1|mKIAA4204	splA/ryanodine receptor domain and SOCS box containing 3	protein-coding
D5_peak_2065	chr11	94210878	94211988	+	322	NA	promoter-TSS (NM_009427)	promoter-TSS (NM_009427)	-21	NM_009427	22057	Mm.259673	NM_009427	ENSMUSG00000037573	Tob1	Tob|Trob	transducer of ErbB-2.1	protein-coding
D5_peak_9327	chr5	131717716	131718279	+	322	NA	intron (NM_177047, intron 5 of 18)	intron (NM_177047, intron 5 of 18)	-162272	NR_040704	75369	Mm.389696	NR_040704	ENSMUSG00000105773	4930563F08Rik	-	RIKEN cDNA 4930563F08 gene	ncRNA
D5_peak_10408	chr7	44246462	44246755	+	322	NA	promoter-TSS (NM_025880)	promoter-TSS (NM_025880)	-114	NM_025880	668661	Mm.274492	NM_025880	ENSMUSG00000045411	2410002F23Rik	-	RIKEN cDNA 2410002F23 gene	protein-coding
D5_peak_5012	chr17	24169154	24169705	+	322	NA	promoter-TSS (NM_009729)	promoter-TSS (NM_009729)	0	NM_009729	11984	Mm.30155	NM_009729	ENSMUSG00000024121	Atp6v0c	Atp6c|Atp6c2|Atp6l|Atpl|Atpl-rs1|PL16|VATL|Vma3	ATPase, H+ transporting, lysosomal V0 subunit C	protein-coding
D5_peak_7605	chr3	103020312	103021334	+	322	NA	intron (NM_144901, intron 1 of 19)	CpG	277	NM_001161854	229663	Mm.277713	NM_144901	ENSMUSG00000068823	Csde1	AA960392|BC016898|D3Jfr1|mKIAA0885|unr	cold shock domain containing E1, RNA binding	protein-coding
D5_peak_4247	chr15	79690373	79690817	+	321	NA	promoter-TSS (NM_013818)	promoter-TSS (NM_013818)	-301	NM_013818	14904	Mm.19080	NM_013818	ENSMUSG00000042535	Gtpbp1	AL022987|AW045683|C85212|GP-1|Gtpbp	GTP binding protein 1	protein-coding
D5_peak_9308	chr5	129786933	129787414	+	321	NA	promoter-TSS (NM_009838)	promoter-TSS (NM_009838)	80	NM_133900	100678	Mm.271784	NM_133900	ENSMUSG00000029446	Psph	AI480570|PSP|PSPase	phosphoserine phosphatase	protein-coding
D5_peak_10447	chr7	45434314	45434897	+	321	NA	promoter-TSS (NM_030678)	promoter-TSS (NM_030678)	-141	NM_011304	20174	Mm.34410	NM_011304	ENSMUSG00000003868	Ruvbl2	mp47|p47	RuvB-like protein 2	protein-coding
D5_peak_995	chr10	58323055	58323596	+	321	NA	promoter-TSS (NM_026148)	promoter-TSS (NM_026148)	-141	NM_026148	110829	Mm.57734	NM_026148	ENSMUSG00000019920	Lims1	2310016J22Rik|4921524A02Rik|AI507642|AU021743|AW551584|C430041B13Rik|Lims1l|PINCH|PINCH1	LIM and senescent cell antigen-like domains 1	protein-coding
D5_peak_6683	chr2	92389324	92389611	+	320	NA	intron (NM_001202445, intron 2 of 11)	CpG	-2021	NR_105966	102466783		NR_105966	ENSMUSG00000099093	Mir7000	Gm27338|mmu-mir-7000	microRNA 7000	ncRNA
D5_peak_3059	chr13	23762246	23762739	+	320	NA	promoter-TSS (NM_013550)	promoter-TSS (NM_013550)	-106	NM_013550	360198	Mm.221301	NM_013550	ENSMUSG00000069265	Hist1h3a	-	histone cluster 1, H3a	protein-coding
D5_peak_8065	chr4	57956089	57956811	+	320	NA	promoter-TSS (NM_011660)	promoter-TSS (NM_011660)	-39	NM_011660	22166	Mm.260618	NM_011660	ENSMUSG00000028367	Txn1	ADF|AW550880|Trx1|Txn	thioredoxin 1	protein-coding
D5_peak_3190	chr13	55362620	55363001	+	320	NA	promoter-TSS (NM_025828)	promoter-TSS (NM_025828)	-27	NM_025828	66890	Mm.38868	NM_025828	ENSMUSG00000021484	Lman2	1110003H06Rik|1300009F09Rik|AA408240|AL023023|AU040819|GP36B|VIP36	lectin, mannose-binding 2	protein-coding
D5_peak_4599	chr16	22009173	22009481	+	320	NA	promoter-TSS (NM_029457)	promoter-TSS (NM_029457)	-157	NM_029457	75826	Mm.297431	NM_029457	ENSMUSG00000022855	Senp2	2310007L05Rik|4930538C18Rik|AI646780|AW554757|Smt3ip2|SuPr-1|mKIAA1331	SUMO/sentrin specific peptidase 2	protein-coding
D5_peak_10148	chr7	4136843	4137530	+	320	NA	promoter-TSS (NR_033548)	promoter-TSS (NR_033548)	130	NM_172736	232798	Mm.22831	NM_172736	ENSMUSG00000035545	Leng8	AW049671	leukocyte receptor cluster (LRC) member 8	protein-coding
D5_peak_11278	chr8	69716424	69717285	+	320	NA	promoter-TSS (NM_181274)	promoter-TSS (NM_181274)	48	NM_001039965	66869	Mm.334581	NM_181274	ENSMUSG00000054648	Zfp869	1200003I07Rik	zinc finger protein 869	protein-coding
D5_peak_8418	chr4	129461055	129461912	+	319	NA	promoter-TSS (NM_133889)	promoter-TSS (NM_133889)	-196	NM_133889	100383	Mm.17918	NM_133889	ENSMUSG00000040859	Bsdc1	1110063F24Rik|AW011758	BSD domain containing 1	protein-coding
D5_peak_2691	chr12	73907545	73908244	+	319	NA	promoter-TSS (NM_010431)	promoter-TSS (NM_010431)	27	NM_001313919	15251	Mm.3879	NM_010431	ENSMUSG00000021109	Hif1a	AA959795|HIF-1-alpha|HIF1-alpha|HIF1alpha|MOP1|bHLHe78	hypoxia inducible factor 1, alpha subunit	protein-coding
D5_peak_6149	chr19	44247939	44248566	+	319	NA	Intergenic	CpG	44964	NM_024450	30049	Mm.480594	NM_024450	ENSMUSG00000025202	Scd3	4930513N16Rik	stearoyl-coenzyme A desaturase 3	protein-coding
D5_peak_11516	chr8	105826977	105827730	+	319	NA	promoter-TSS (NM_024445)	promoter-TSS (NM_024445)	-3	NM_145824	74334	Mm.4206	NM_145824	ENSMUSG00000037415	Ranbp10	4432417N03Rik	RAN binding protein 10	protein-coding
D5_peak_4455	chr15	102625063	102625657	+	318	NA	5' UTR (NM_001310070, exon 1 of 12)	5' UTR (NM_001310070, exon 1 of 12)	104	NM_001310067	223922	Mm.208714	NM_146065	ENSMUSG00000052414	Atf7	1110012F10Rik|9430065F09Rik|AI549878|C130020M04Rik	activating transcription factor 7	protein-coding
D5_peak_2989	chr13	17694608	17695400	+	318	NA	promoter-TSS (NM_138654)	promoter-TSS (NM_138654)	-239	NM_138654	192136	Mm.364180	NM_138654	ENSMUSG00000055137	Sugct	5033411D12Rik|D17907	succinyl-CoA glutarate-CoA transferase	protein-coding
D5_peak_2613	chr12	52503419	52504045	+	318	NA	Intergenic	Intergenic	-12345	NM_009706	11855	Mm.35059	NM_009706	ENSMUSG00000035133	Arhgap5	p190-B|p190B	Rho GTPase activating protein 5	protein-coding
D5_peak_3820	chr14	67715398	67716177	+	318	NA	promoter-TSS (NM_001111028)	promoter-TSS (NM_001111028)	54	NM_175384	108912	Mm.33831	NM_175384	ENSMUSG00000048922	Cdca2	2610311M19Rik|AI586158	cell division cycle associated 2	protein-coding
D5_peak_2695	chr12	75669426	75670033	+	317	NA	promoter-TSS (NM_028203)	promoter-TSS (NM_028203)	-192	NM_028203	72338	Mm.341719	NM_028203	ENSMUSG00000045690	Wdr89	2600001A11Rik	WD repeat domain 89	protein-coding
D5_peak_12001	chr9	57075860	57076374	+	317	NA	promoter-TSS (NM_011378)	promoter-TSS (NM_011378)	-259	NM_001110350	20466	Mm.15755	NM_011378	ENSMUSG00000042557	Sin3a	AW553200|Sin3|mKIAA4126|mSin3A	transcriptional regulator, SIN3A (yeast)	protein-coding
D5_peak_10230	chr7	19228039	19228912	+	317	NA	promoter-TSS (NM_207525)	promoter-TSS (NM_207525)	86	NM_207525	403187	Mm.239583	NM_207525	ENSMUSG00000052214	Opa3	D630048P19Rik|Gm1425|Gm472	optic atrophy 3	protein-coding
D5_peak_10216	chr7	16924074	16924646	+	317	NA	promoter-TSS (NM_007590)	promoter-TSS (NM_007590)	-328	NM_007590	12315	Mm.288630	NM_007590	ENSMUSG00000019370	Calm3	CaMA|R75142	calmodulin 3	protein-coding
D5_peak_7818	chr3	153944272	153945000	+	317	NA	promoter-TSS (NM_007382)	promoter-TSS (NM_007382)	7	NM_007382	11364	Mm.10530	NM_007382	ENSMUSG00000062908	Acadm	AU018656|MCAD	acyl-Coenzyme A dehydrogenase, medium chain	protein-coding
D5_peak_3716	chr14	54685919	54687001	+	316	NA	5' UTR (NM_021437, exon 1 of 2)	5' UTR (NM_021437, exon 1 of 2)	289	NM_021437	58248	Mm.197509	NM_021437	ENSMUSG00000040822	1700123O20Rik	MNCb-2990	RIKEN cDNA 1700123O20 gene	protein-coding
D5_peak_9394	chr5	137501913	137502948	+	316	NA	promoter-TSS (NM_028753)	promoter-TSS (NM_028753)	-1	NM_028753	74097	Mm.290242	NM_028753	ENSMUSG00000029715	Pop7	0610037N12Rik|AI852017|Rpp20	processing of precursor 7, ribonuclease P family, (S. cerevisiae)	protein-coding
D5_peak_11780	chr9	21290959	21291632	+	316	NA	promoter-TSS (NM_009878)	promoter-TSS (NM_009878)	-86	NM_009878	12581	Mm.29020	NM_009878	ENSMUSG00000096472	Cdkn2d	INK4d|p19|p19INK4d	cyclin-dependent kinase inhibitor 2D (p19, inhibits CDK4)	protein-coding
D5_peak_10238	chr7	19508395	19508696	+	316	NA	promoter-TSS (NM_177692)	promoter-TSS (NM_177692)	-125	NR_138584	67091	Mm.44213	NM_025960	ENSMUSG00000002043	Trappc6a	1810073E21Rik|4930519D19Rik|AI480686|TRS33|mhyp	trafficking protein particle complex 6A	protein-coding
D5_peak_4322	chr15	88751190	88751646	+	316	NA	promoter-TSS (NM_181412)	promoter-TSS (NM_181412)	-293	NM_181412	223773	Mm.396622	NM_181412	ENSMUSG00000034333	Zbed4	1700009F06Rik	zinc finger, BED type containing 4	protein-coding
D5_peak_9272	chr5	124111860	124112580	+	316	NA	promoter-TSS (NM_001347478)	promoter-TSS (NM_001347478)	-80	NM_001347478	66627	Mm.7050	NM_025671	ENSMUSG00000023707	Ogfod2	1300006G11Rik|5730405M13Rik|AU041636|AW552395	2-oxoglutarate and iron-dependent oxygenase domain containing 2	protein-coding
D5_peak_4597	chr16	21865274	21866210	+	316	NA	Intergenic	Intergenic	-26227	NM_172821	71751	Mm.420837	NM_172821	ENSMUSG00000033618	Map3k13	C130026N12Rik|LZK	mitogen-activated protein kinase kinase kinase 13	protein-coding
D5_peak_861	chr10	18021989	18022700	+	315	NA	intron (NM_028440, intron 1 of 2)	intron (NM_028440, intron 1 of 2)	908	NM_028440	73112	Mm.276041	NM_028440	ENSMUSG00000078453	Abracl	1700028I04Rik|3110003A17Rik	ABRA C-terminal like	protein-coding
D5_peak_3306	chr13	73117120	73117902	+	315	NA	Intergenic	Intergenic	111589	NR_126459	75361	Mm.385732	NR_126459		4930555K05Rik	-	RIKEN cDNA 4930555K05 gene	ncRNA
D5_peak_2921	chr12	111813874	111814432	+	315	NA	promoter-TSS (NM_028875)	promoter-TSS (NM_028875)	-17	NM_026752	68520	Mm.390497	NM_026752	ENSMUSG00000021286	Zfyve21	1110013H04Rik|AW558780|C85416	zinc finger, FYVE domain containing 21	protein-coding
D5_peak_5676	chr18	54982533	54983465	+	315	NA	intron (NM_175751, intron 2 of 9)	intron (NM_175751, intron 2 of 9)	7181	NM_175751	269023	Mm.192984	NM_175751	ENSMUSG00000052713	Zfp608	4932417D18Rik|D430007A19Rik|Znf608	zinc finger protein 608	protein-coding
D5_peak_3772	chr14	62837209	62837664	+	315	NA	promoter-TSS (NR_106174)	promoter-TSS (NR_106174)	-254	NM_175546	268752	Mm.1960	NM_175546	ENSMUSG00000014547	Wdfy2	5830485M08|B130024L21Rik|ProF|ZFYVE22	WD repeat and FYVE domain containing 2	protein-coding
D5_peak_2058	chr11	93885733	93886224	+	315	NA	promoter-TSS (NM_134012)	promoter-TSS (NM_134012)	-212	NM_001013375	217109	Mm.379350	NM_001013375	ENSMUSG00000054079	Utp18	6230425C22Rik|6430513M13|Wdr50	UTP18 small subunit processome component	protein-coding
D5_peak_3697	chr14	52103822	52104706	+	315	NA	promoter-TSS (NM_001170982)	promoter-TSS (NM_001170982)	-236	NM_001170983	15381	Mm.427321	NM_016884	ENSMUSG00000060373	Hnrnpc	AL022939|D14Wsu171e|Hnrpc|Hnrpc1|Hnrpc2|hnRNPC1|hnRNPC2|hnrnp-C	heterogeneous nuclear ribonucleoprotein C	protein-coding
D5_peak_12335	chr9	108824854	108825915	+	314	NA	promoter-TSS (NM_080437)	promoter-TSS (NM_080437)	-936	NM_080437	107934	Mm.39945	NM_080437	ENSMUSG00000023473	Celsr3	Adgrc3|Fmi1|flamingo|mKIAA0812	cadherin, EGF LAG seven-pass G-type receptor 3	protein-coding
D5_peak_11649	chr8	121832658	121833022	+	314	NA	Intergenic	Intergenic	-3271	NM_145605	234825	Mm.209329	NM_145605	ENSMUSG00000040263	Klhdc4	AA408426|AV352552|BC012312|G430025P05Rik	kelch domain containing 4	protein-coding
D5_peak_3064	chr13	24800768	24801368	+	314	NA	promoter-TSS (NM_024473)	promoter-TSS (NM_024473)	-589	NM_024473	79555	Mm.266668	NM_024473	ENSMUSG00000019132	BC005537	8030460C05Rik|C78201	cDNA sequence BC005537	protein-coding
D5_peak_3181	chr13	54789071	54789714	+	313	NA	promoter-TSS (NM_028841)	promoter-TSS (NM_028841)	-13	NM_028841	74257	Mm.32883	NM_028841	ENSMUSG00000025875	Tspan17	2210021G21Rik|AI047581|Fbxo23|Tm4sf17	tetraspanin 17	protein-coding
D5_peak_5451	chr18	3337400	3338033	+	313	NA	promoter-TSS (NM_001110852)	promoter-TSS (NM_001110852)	-127	NM_001110852	12916	Mm.5244	NM_013498	ENSMUSG00000063889	Crem	ICER|ICERI	cAMP responsive element modulator	protein-coding
D5_peak_637	chr1	168432298	168432608	+	313	NA	promoter-TSS (NM_001291509)	promoter-TSS (NM_001291509)	-284	NM_008783	18514	Mm.43358	NM_008783	ENSMUSG00000052534	Pbx1	2310056B04Rik|D230003C07Rik|Pbx-1	pre B cell leukemia homeobox 1	protein-coding
D5_peak_9409	chr5	138280013	138280414	+	313	NA	promoter-TSS (NM_016964)	promoter-TSS (NM_016964)	-276	NM_172412	71951	Mm.77066	NM_172412	ENSMUSG00000029510	Gpc2	2410016G05Rik	glypican 2 (cerebroglycan)	protein-coding
D5_peak_11119	chr8	25016783	25017332	+	313	NA	promoter-TSS (NM_007404)	promoter-TSS (NM_007404)	-135	NM_007404	11502	Mm.28908	NM_007404	ENSMUSG00000031555	Adam9	AU020942|MDC9|Mltng|mKIAA0021	a disintegrin and metallopeptidase domain 9 (meltrin gamma)	protein-coding
D5_peak_12322	chr9	108305982	108306262	+	312	NA	promoter-TSS (NM_133986)	promoter-TSS (NM_133986)	37	NM_133986	102791	Mm.24670	NM_133986	ENSMUSG00000039461	Tcta	9130410M22Rik|AW553637|C85065|Tctal	T cell leukemia translocation altered gene	protein-coding
D5_peak_1222	chr10	86705464	86706308	+	312	NA	promoter-TSS (NM_011631)	promoter-TSS (NM_011631)	75	NM_001003939	103220	Mm.440762	NM_153595	ENSMUSG00000044937	Ttc41	AI449705|AU041509|Gnn	tetratricopeptide repeat domain 41	protein-coding
D5_peak_3339	chr13	81783106	81783864	+	311	NA	intron (NM_007684, intron 1 of 4)	CpG	193	NM_007684	12626	Mm.12481	NM_007684	ENSMUSG00000021537	Cetn3	MmCEN3	centrin 3	protein-coding
D5_peak_5553	chr18	34931677	34932467	+	311	NA	promoter-TSS (NM_144866)	promoter-TSS (NM_144866)	-69	NM_144866	225363	Mm.329353	NM_144866	ENSMUSG00000024360	Etf1	AI463371|D6Ertd109e|ERF|ERF1|SUP45L1|TB3-1	eukaryotic translation termination factor 1	protein-coding
D5_peak_1904	chr11	75460513	75461646	+	311	NA	promoter-TSS (NR_030711)	promoter-TSS (NR_030711)	-460	NR_030711	100042498	Mm.482242	NR_030711	ENSMUSG00000085148	Mir22hg	2210403K04Rik|mir-22	Mir22 host gene (non-protein coding)	ncRNA
D5_peak_2020	chr11	87471460	87471854	+	311	NA	intron (NM_001199293, intron 2 of 30)	intron (NM_001199293, intron 2 of 30)	44066	NM_001199293	83560	Mm.440758	NM_031386	ENSMUSG00000010342	Tex14	C85585	testis expressed gene 14	protein-coding
D5_peak_11200	chr8	41239419	41240066	+	310	NA	promoter-TSS (NM_023662)	promoter-TSS (NM_023662)	-17	NM_023662	18536	Mm.117896	NM_023662	ENSMUSG00000031592	Pcm1	2600002H09Rik|9430077F19Rik|C030044G17Rik	pericentriolar material 1	protein-coding
D5_peak_2571	chr12	32953907	32954126	+	310	NA	promoter-TSS (NM_198710)	promoter-TSS (NM_198710)	71	NM_013635	19027	Mm.246304	NM_013635	ENSMUSG00000020570	Sypl	AI314763|AI604763|D12Ertd446e|PanI|Pphn|Sypl1	synaptophysin-like protein	protein-coding
D5_peak_2996	chr13	18768713	18769231	+	310	NA	intron (NM_172120, intron 4 of 28)	intron (NM_172120, intron 4 of 28)	51680	NM_172120	218035	Mm.27389	NM_172120	ENSMUSG00000041236	Vps41	AI317346|Vam2|mVam2	VPS41 HOPS complex subunit	protein-coding
D5_peak_1819	chr11	69073204	69073783	+	310	NA	TTS (NM_025838)	TTS (NM_025838)	2684	NM_025838	66910	Mm.33964	NM_025838	ENSMUSG00000020895	Tmem107	1110004B13Rik|2810049P21Rik	transmembrane protein 107	protein-coding
D5_peak_5859	chr18	83185403	83186417	+	309	NA	Intergenic	Intergenic	139974	NR_045361	70960	Mm.410834	NR_045361		4921531P14Rik	1700108N05Rik	RIKEN cDNA 4921531P14 gene	ncRNA
D5_peak_11978	chr9	55089572	55090784	+	309	NA	Intergenic	Intergenic	-41634	NM_148944	108015	Mm.32694	NM_148944	ENSMUSG00000035200	Chrnb4	Acrb-4|Acrb4	cholinergic receptor, nicotinic, beta polypeptide 4	protein-coding
D5_peak_4159	chr15	73067478	73067841	+	308	NA	Intergenic	Intergenic	-6455	NM_001164641	76510	Mm.158902	NM_029640	ENSMUSG00000047921	Trappc9	1810044A24Rik|2900005P22Rik|4632408O18Rik|Ibp|Nibp|TRS130|mKIAA1882	trafficking protein particle complex 9	protein-coding
D5_peak_4472	chr15	103272395	103272943	+	308	NA	promoter-TSS (NM_019817)	promoter-TSS (NM_019817)	-249	NM_019817	56447	Mm.29473	NM_019817	ENSMUSG00000060992	Copz1	5930435A22Rik|AA407760|D4Ertd360e	coatomer protein complex, subunit zeta 1	protein-coding
D5_peak_5942	chr19	5802322	5803796	+	308	NA	promoter-TSS (NR_002847)	promoter-TSS (NR_002847)	-387	NR_002847	72289	Mm.298256	NR_002847	ENSMUSG00000092341	Malat1	2210401K01Rik|9430072K23Rik|AI647968|Neat2	metastasis associated lung adenocarcinoma transcript 1 (non-coding RNA)	ncRNA
D5_peak_1762	chr11	62076728	62077095	+	308	NA	promoter-TSS (NM_001029936)	promoter-TSS (NM_001029936)	-113	NM_001029936	432572	Mm.438022	NM_001029936	ENSMUSG00000042331	Specc1	2810012G08Rik|B230396K10Rik|Cytsb	sperm antigen with calponin homology and coiled-coil domains 1	protein-coding
D5_peak_11619	chr8	120487438	120488451	+	307	NA	promoter-TSS (NM_198671)	promoter-TSS (NM_198671)	-922	NM_198671	382034	Mm.334856	NM_198671	ENSMUSG00000031822	Gse1	2210013I18Rik|mKIAA0182	genetic suppressor element 1, coiled-coil protein	protein-coding
D5_peak_3984	chr15	3995499	3996134	+	307	NA	promoter-TSS (NR_045740)	promoter-TSS (NR_045740)	-64	NM_145930	106064	Mm.21299	NM_145930	ENSMUSG00000041935	AW549877	AI195826	expressed sequence AW549877	protein-coding
D5_peak_7163	chr2	173659508	173659899	+	307	NA	promoter-TSS (NM_024436)	promoter-TSS (NM_024436)	-142	NM_024436	19334	Mm.275304	NM_024436	ENSMUSG00000027519	Rab22a	3732413A17Rik|AI662177|AW319644|AW550514|E130120E14Rik|Rab22	RAB22A, member RAS oncogene family	protein-coding
D5_peak_3056	chr13	23745653	23746981	+	307	NA	promoter-TSS (NM_175664)	promoter-TSS (NM_175664)	-417	NM_175664	319178	Mm.390567	NM_175664	ENSMUSG00000075031	Hist1h2bb	H2b-143	histone cluster 1, H2bb	protein-coding
D5_peak_9165	chr5	113908787	113909251	+	307	NA	promoter-TSS (NM_011779)	promoter-TSS (NM_011779)	-313	NM_011779	23790	Mm.260158	NM_011779	ENSMUSG00000004530	Coro1c	AL022675|AW455561|AW548837	coronin, actin binding protein 1C	protein-coding
D5_peak_5306	chr17	57247389	57248452	+	306	NA	promoter-TSS (NM_030084)	promoter-TSS (NM_030084)	-231	NM_030084	78308	Mm.28468	NM_030084	ENSMUSG00000005823	Gpr108	1810015L19Rik|AA589464|C79132|Lustr2	G protein-coupled receptor 108	protein-coding
D5_peak_4270	chr15	81729840	81730183	+	306	NA	promoter-TSS (NM_011241)	promoter-TSS (NM_011241)	-92	NM_011241	19387	Mm.270975	NM_011241	ENSMUSG00000022391	Rangap1	C79654|Fug1|mKIAA1835	RAN GTPase activating protein 1	protein-coding
D5_peak_9924	chr6	100432436	100433555	+	306	NA	Intergenic	Intergenic	-94405	NR_040525	73395	Mm.69413	NR_040525	ENSMUSG00000101553	1700049E22Rik	-	RIKEN cDNA 1700049E22 gene	ncRNA
D5_peak_2338	chr11	115276821	115277539	+	306	NA	promoter-TSS (NM_007997)	promoter-TSS (NM_007997)	-211	NM_007997	14149	Mm.4719	NM_007997	ENSMUSG00000018861	Fdxr	-	ferredoxin reductase	protein-coding
D5_peak_5280	chr17	56255943	56256790	+	306	NA	promoter-TSS (NM_010192)	promoter-TSS (NM_010192)	-427	NM_010192	14154	Mm.290813	NM_010192	ENSMUSG00000043683	Fem1a	AW611390|Fem1aa	feminization 1 homolog a (C. elegans)	protein-coding
D5_peak_3342	chr13	84347916	84348310	+	306	NA	Intergenic	Intergenic	125817	NR_029419	72745	Mm.295063	NM_175187	ENSMUSG00000035762	Tmem161b	2810446P07Rik|AI843389	transmembrane protein 161B	protein-coding
D5_peak_5758	chr18	65800107	65800645	+	306	NA	promoter-TSS (NM_025468)	promoter-TSS (NM_025468)	-202	NM_025468	66286	Mm.27800	NM_025468	ENSMUSG00000024516	Sec11c	1810029G24Rik|Sec11l3	SEC11 homolog C, signal peptidase complex subunit	protein-coding
D5_peak_3653	chr14	40966827	40967299	+	305	NA	promoter-TSS (NM_145928)	promoter-TSS (NM_145928)	-167	NM_145928	52588	Mm.28876	NM_145928	ENSMUSG00000037824	Tspan14	AA958793|D14Ertd226e|Tm4sf14|tspan-14	tetraspanin 14	protein-coding
D5_peak_3073	chr13	28717888	28718927	+	305	NA	intron (NR_045053, intron 3 of 8)	intron (NR_045053, intron 3 of 8)	-7534	NR_105787	102466635		NR_105787	ENSMUSG00000099158	Mir6368	Gm27800|mmu-mir-6368	microRNA 6368	ncRNA
D5_peak_1850	chr11	69995473	69995825	+	304	NA	promoter-TSS (NM_030064)	promoter-TSS (NM_030064)	-117	NM_001291125	78246	Mm.20805	NM_030064	ENSMUSG00000018572	Phf23	JUNE-1	PHD finger protein 23	protein-coding
D5_peak_1131	chr10	80261050	80261768	+	304	NA	promoter-TSS (NM_001347119)	promoter-TSS (NM_001347119)	-397	NM_010255	14431	Mm.7329	NM_010255	ENSMUSG00000020150	Gamt	AA571402|Spintz1	guanidinoacetate methyltransferase	protein-coding
D5_peak_7937	chr4	33248348	33249041	+	303	NA	promoter-TSS (NM_001033225)	promoter-TSS (NM_001033225)	93	NM_001033225	108767	Mm.27769	NM_001033225	ENSMUSG00000040128	Pnrc1	5730463C12Rik|B4-2|PRR2|Prol2	proline-rich nuclear receptor coactivator 1	protein-coding
D5_peak_12099	chr9	65580141	65580359	+	303	NA	promoter-TSS (NM_153119)	promoter-TSS (NM_153119)	-163	NM_153119	102595	Mm.247303	NM_153119	ENSMUSG00000050721	Plekho2	AI840980|Plekhq1	pleckstrin homology domain containing, family O member 2	protein-coding
D5_peak_10884	chr7	128237373	128238671	+	303	NA	promoter-TSS (NM_177001)	promoter-TSS (NM_177001)	9	NM_177001	100043133	Mm.183647	NM_177001	ENSMUSG00000062944	9130023H24Rik	GLI4	RIKEN cDNA 9130023H24 gene	protein-coding
D5_peak_8580	chr4	143161817	143162414	+	303	NA	exon (NM_001081355, exon 6 of 10)	exon (NM_001081355, exon 6 of 10)	-25953	NR_105988	102465618		NR_105988	ENSMUSG00000106597	Mir7021	mmu-mir-7021	microRNA 7021	ncRNA
D5_peak_945	chr10	42501845	42502215	+	302	NA	promoter-TSS (NM_017472)	promoter-TSS (NM_017472)	-24	NM_017472	54198	Mm.277870	NM_017472	ENSMUSG00000019804	Snx3	SDP3	sorting nexin 3	protein-coding
D5_peak_10298	chr7	27486825	27487297	+	302	NA	5' UTR (NM_018820, exon 1 of 2)	5' UTR (NM_018820, exon 1 of 2)	108	NM_018820	55942	Mm.153684	NM_018820	ENSMUSG00000008384	Sertad1	1110032C13Rik|AV000455|AW456625|Sei-1|Sei1|TRIP-Br1	SERTA domain containing 1	protein-coding
D5_peak_9795	chr6	83831581	83832054	+	301	NA	promoter-TSS (NM_146169)	promoter-TSS (NM_146169)	-76	NM_146169	232164	Mm.404420	NM_146169	ENSMUSG00000045896	Paip2b	-	poly(A) binding protein interacting protein 2B	protein-coding
D5_peak_4323	chr15	88819152	88819614	+	301	NA	promoter-TSS (NM_001142357)	promoter-TSS (NM_001142357)	-65	NM_145477	223774	Mm.41512	NM_145477	ENSMUSG00000035845	Alg12	ECM39	asparagine-linked glycosylation 12 (alpha-1,6-mannosyltransferase)	protein-coding
D5_peak_10417	chr7	44590647	44590885	+	301	NA	promoter-TSS (NM_001290682)	promoter-TSS (NM_001290682)	-120	NM_008422	16504	Mm.40312	NM_008422	ENSMUSG00000062785	Kcnc3	KShIIID|Kcr2-3|Kv3.3	potassium voltage gated channel, Shaw-related subfamily, member 3	protein-coding
D5_peak_11667	chr8	123042254	123042888	+	301	NA	promoter-TSS (NR_045268)	promoter-TSS (NR_045268)	-4	NR_045268	100503178	Mm.294938	NR_045268	ENSMUSG00000099881	2810013P06Rik	-	RIKEN cDNA 2810013P06 gene	ncRNA
D5_peak_12167	chr9	77910310	77911089	+	301	NA	Intergenic	CpG	-6666	NM_134255	68801	Mm.430736	NM_134255	ENSMUSG00000032349	Elovl5	1110059L23Rik|AI747313|AU043003|HELO1	ELOVL family member 5, elongation of long chain fatty acids (yeast)	protein-coding
D5_peak_10719	chr7	102209893	102210791	+	301	NA	promoter-TSS (NM_001291358)	promoter-TSS (NM_001291358)	7	NM_001291358	233575	Mm.302013	NM_145583	ENSMUSG00000030990	Pgap2	1810006G21Rik|C76649|Frag1	post-GPI attachment to proteins 2	protein-coding
D5_peak_10861	chr7	127208583	127209331	+	300	NA	promoter-TSS (NM_144522)	promoter-TSS (NM_144522)	58	NM_001347655	17907	Mm.14526	NM_016754	ENSMUSG00000030672	Mylpf	2410014J02Rik|MLC-2|Mlc2	myosin light chain, phosphorylatable, fast skeletal muscle	protein-coding
D5_peak_2250	chr11	105523977	105524810	+	300	NA	Intergenic	Intergenic	-65593	NM_181071	77097	Mm.22501	NM_175492	ENSMUSG00000053580	Tanc2	3526402J09Rik|5730590C14Rik	tetratricopeptide repeat, ankyrin repeat and coiled-coil containing 2	protein-coding
D5_peak_11739	chr9	7763774	7764521	+	300	NA	promoter-TSS (NM_133739)	promoter-TSS (NM_133739)	70	NM_133739	71929	Mm.283293	NM_133739	ENSMUSG00000050912	Tmem123	2310075C12Rik	transmembrane protein 123	protein-coding
D5_peak_4497	chr16	4879831	4880918	+	300	NA	promoter-TSS (NM_145359)	promoter-TSS (NM_145359)	-523	NM_145359	207740	Mm.268895	NM_145359	ENSMUSG00000039568	Ubald1	1500031H01Rik|BC013706|Fam100a	UBA-like domain containing 1	protein-coding
D5_peak_2227	chr11	103028111	103028817	+	300	NA	promoter-TSS (NM_008707)	promoter-TSS (NM_008707)	-98	NM_008707	18107	Mm.10265	NM_008707	ENSMUSG00000020936	Nmt1	AW536594	N-myristoyltransferase 1	protein-coding
D5_peak_5132	chr17	33890595	33891023	+	299	NA	promoter-TSS (NM_001195298)	promoter-TSS (NM_001195298)	-176	NM_001195298	100502766	Mm.335713	NM_001195298	ENSMUSG00000079553	Kifc1	100042970|Gm4137|HSET|KNSL2|Kifc5a|Knsl2a|Tctex-7|Tctex-7A|Tctex7|Tctex7a	kinesin family member C1	protein-coding
D5_peak_2031	chr11	88160881	88162291	+	299	NA	intron (NM_198013, intron 1 of 10)	(CA)n|Simple_repeat|Simple_repeat	-7979	NM_001172099	103841	Mm.374846	NM_198013	ENSMUSG00000018378	Cuedc1	AI841487|C330016O16Rik	CUE domain containing 1	protein-coding
D5_peak_3472	chr13	115687352	115688083	+	299	NA	Intergenic	Intergenic	-585753	NM_001033228	109700	Mm.317280	NM_001033228	ENSMUSG00000042284	Itga1	CD49A|E130012M19Rik|Vla1	integrin alpha 1	protein-coding
D5_peak_2939	chr12	113155963	113156424	+	299	NA	promoter-TSS (NM_134041)	promoter-TSS (NM_134041)	-228	NM_134041	104732	Mm.87616	NM_134041	ENSMUSG00000037466	4930427A07Rik	AA536649|mFLJ00116	RIKEN cDNA 4930427A07 gene	protein-coding
D5_peak_2053	chr11	90249163	90249738	+	299	NA	promoter-TSS (NM_026178)	promoter-TSS (NM_026178)	-26	NM_026178	67468	Mm.277518	NM_026178	ENSMUSG00000003948	Mmd	1200017E07Rik|1810073C06Rik|AA690185	monocyte to macrophage differentiation-associated	protein-coding
D5_peak_6467	chr2	33700571	33701449	+	299	NA	Intergenic	Intergenic	59817	NR_046275	100504399	Mm.72070	NM_177842		C130021I20Rik	-	Riken cDNA C130021I20 gene	ncRNA
D5_peak_11447	chr8	90031148	90031729	+	299	NA	Intergenic	Intergenic	316814	NM_172913	244579	Mm.302755	NM_172913	ENSMUSG00000043668	Tox3	500-9|BC052044|C230068E13|CAGF9|Tnrc9	TOX high mobility group box family member 3	protein-coding
D5_peak_9474	chr5	145140045	145140423	+	298	NA	promoter-TSS (NM_001033313)	promoter-TSS (NM_001033313)	-142	NM_001310771	231889	Mm.277413	NM_001008705	ENSMUSG00000038722	Bud31	C77604|EDG-2|EDG2|G10	BUD31 homolog	protein-coding
D5_peak_8092	chr4	71764891	71765963	+	298	NA	Intergenic	Intergenic	435466	NM_001285530	21885	Mm.278444	NM_011599	ENSMUSG00000008305	Tle1	C230057C06Rik|Estm14|Grg-1|Grg1|Tle4l	transducin-like enhancer of split 1	protein-coding
D5_peak_5222	chr17	46556016	46556731	+	297	NA	promoter-TSS (NM_020493)	promoter-TSS (NM_020493)	-211	NM_020493	20807	Mm.45044	NM_020493	ENSMUSG00000015605	Srf	AW049942|AW240594	serum response factor	protein-coding
D5_peak_10319	chr7	28741603	28742278	+	297	NA	promoter-TSS (NM_023637)	promoter-TSS (NM_023637)	-28	NM_023637	71984	Mm.333725	NM_023637	ENSMUSG00000070699	Sars2	2410015F05Rik|D7Ertd353e|SerRS|SerRSmt	seryl-aminoacyl-tRNA synthetase 2	protein-coding
D5_peak_8496	chr4	135272581	135273236	+	297	NA	promoter-TSS (NM_013885)	promoter-TSS (NM_013885)	-148	NM_013885	29876	Mm.257765	NM_013885	ENSMUSG00000037242	Clic4	D0Jmb3|TU-74|mc3s5|mtCLIC	chloride intracellular channel 4 (mitochondrial)	protein-coding
D5_peak_6658	chr2	84774609	84775137	+	297	NA	intron (NM_009776, intron 1 of 7)	intron (NM_009776, intron 1 of 7)	556	NM_009776	12258	Mm.38888	NM_009776	ENSMUSG00000023224	Serping1	C1INH|C1nh	serine (or cysteine) peptidase inhibitor, clade G, member 1	protein-coding
D5_peak_8031	chr4	47474109	47474661	+	296	NA	promoter-TSS (NM_024171)	promoter-TSS (NM_024171)	-18	NM_019998	56737	Mm.22218	NM_019998	ENSMUSG00000039740	Alg2	1110018A23Rik|1300013N08Rik|ALPG2|CDGIi|MNCb-5081	asparagine-linked glycosylation 2 (alpha-1,3-mannosyltransferase)	protein-coding
D5_peak_12175	chr9	78481422	78482291	+	296	NA	promoter-TSS (NM_010106)	promoter-TSS (NM_010106)	-132	NM_010106	13627	Mm.138471	NM_010106	ENSMUSG00000037742	Eef1a1	-	eukaryotic translation elongation factor 1 alpha 1	protein-coding
D5_peak_2668	chr12	71015552	71016029	+	296	NA	promoter-TSS (NR_045056)	promoter-TSS (NR_045056)	33	NR_045055	73204	Mm.363770	NR_045055	ENSMUSG00000085622	3110056K07Rik	4921536K06Rik	RIKEN cDNA 3110056K07 gene	ncRNA
D5_peak_2732	chr12	80643783	80644203	+	295	NA	promoter-TSS (NM_026244)	promoter-TSS (NM_026244)	118	NM_007951	13877	Mm.246551	NM_007951	ENSMUSG00000021131	Erh	Mer|Prei1	enhancer of rudimentary homolog (Drosophila)	protein-coding
D5_peak_12559	chrX	76598917	76599125	+	295	NA	intron (NM_001201395, intron 1 of 1)	SYNREP_MM|Satellite|Satellite	3903	NM_001201395	74987	Mm.107996	NM_001201395	ENSMUSG00000079525	Cldn34d	4930468A15Rik	claudin 34D	protein-coding
D5_peak_11077	chr8	13104968	13105771	+	295	NA	promoter-TSS (NM_178708)	promoter-TSS (NM_178708)	-26	NM_178708	234069	Mm.103427	NM_178708	ENSMUSG00000038542	Pcid2	A730042J05Rik	PCI domain containing 2	protein-coding
D5_peak_10573	chr7	73594732	73595664	+	294	NA	Intergenic	Intergenic	-36803	NR_037569	69170	Mm.34539	NR_037569	ENSMUSG00000101970	1810026B05Rik	-	RIKEN cDNA 1810026B05 gene	ncRNA
D5_peak_9397	chr5	137600750	137601404	+	293	NA	promoter-TSS (NM_030037)	promoter-TSS (NM_030037)	-18	NM_030037	68929	Mm.41355	NM_030037	ENSMUSG00000037221	Mospd3	1190005J19Rik|5133401H10Rik|Gtig2|R124	motile sperm domain containing 3	protein-coding
D5_peak_10299	chr7	27507548	27508341	+	293	NA	intron (NM_198048, intron 4 of 6)	CpG	8620	NM_198048	19153	Mm.10119	NM_019412	ENSMUSG00000053198	Prx	L-Periaxin	periaxin	protein-coding
D5_peak_533	chr1	151755048	151755592	+	293	NA	promoter-TSS (NM_001039644)	promoter-TSS (NM_001039644)	-54	NM_001311166	66967	Mm.337691	NM_001039644	ENSMUSG00000043019	Edem3	2310050N11Rik	ER degradation enhancer, mannosidase alpha-like 3	protein-coding
D5_peak_3020	chr13	21787113	21787686	+	293	NA	promoter-TSS (NM_001290466)	promoter-TSS (NM_001290466)	-89	NM_001290466	319188	Mm.264645	NM_178202	ENSMUSG00000069308	Hist1h2bp	-	histone cluster 1, H2bp	protein-coding
D5_peak_4229	chr15	78876903	78877683	+	293	NA	5' UTR (NM_145929, exon 1 of 17)	5' UTR (NM_145929, exon 1 of 17)	103	NM_145929	106039	Mm.251331	NM_145929	ENSMUSG00000033128	Gga1	4930406E12Rik|AU016030|AW209092	golgi associated, gamma adaptin ear containing, ARF binding protein 1	protein-coding
D5_peak_7784	chr3	145924038	145924479	+	293	NA	promoter-TSS (NM_009740)	promoter-TSS (NM_009740)	-4	NM_009740	12042	Mm.239141	NM_009740	ENSMUSG00000028191	Bcl10	AI132454|BCL-10|C81403|CARMEN|CIPER|CLAP|ME10|cE10	B cell leukemia/lymphoma 10	protein-coding
D5_peak_8718	chr5	4650976	4651766	+	293	NA	Intergenic	Intergenic	106845	NM_021457	14362	Mm.246003	NM_021457	ENSMUSG00000044674	Fzd1	AW227548|FZ-1|Fz1	frizzled class receptor 1	protein-coding
D5_peak_11311	chr8	70776718	70777306	+	293	NA	promoter-TSS (NM_008841)	promoter-TSS (NM_008841)	150	NR_029440	72093	Mm.271208	NR_029440		2010320M18Rik	-	RIKEN cDNA 2010320M18 gene	ncRNA
D5_peak_2236	chr11	103966367	103966834	+	292	NA	promoter-TSS (NM_007477)	promoter-TSS (NM_007477)	-125	NM_001304574	11841	Mm.5061	NM_007477	ENSMUSG00000062421	Arf2	-	ADP-ribosylation factor 2	protein-coding
D5_peak_11392	chr8	83955112	83955677	+	292	NA	promoter-TSS (NM_024184)	promoter-TSS (NM_024184)	-300	NM_024184	66929	Mm.29680	NM_024184	ENSMUSG00000005470	Asf1b	1700003K02Rik|AA409591	anti-silencing function 1B histone chaperone	protein-coding
D5_peak_1755	chr11	61494178	61494610	+	292	NA	promoter-TSS (NM_001291037)	promoter-TSS (NM_001291037)	-128	NM_001291037	23939	Mm.38172	NM_011841	ENSMUSG00000001034	Mapk7	BMK-1|BMK1|ERK-5|ERK5|Erk5-T|PRKM7	mitogen-activated protein kinase 7	protein-coding
D5_peak_11934	chr9	48984949	48985592	+	292	NA	promoter-TSS (NM_175482)	promoter-TSS (NM_175482)	-115	NM_175482	235323	Mm.21630	NM_175482	ENSMUSG00000032267	Usp28	9830148O20Rik|AU022237|mKIAA1515	ubiquitin specific peptidase 28	protein-coding
D5_peak_4389	chr15	98567542	98568001	+	291	NA	promoter-TSS (NM_009833)	promoter-TSS (NM_009833)	-135	NM_009833	12455	Mm.29941	NM_009833	ENSMUSG00000011960	Ccnt1	2810478G24Rik|AI115585|CycT1	cyclin T1	protein-coding
D5_peak_7841	chr4	8647114	8647592	+	291	NA	Intergenic	CpG	-43053	NM_001277149	320790	Mm.138792	NM_001033395	ENSMUSG00000041235	Chd7	A730019I05Rik|Cycn|Cyn|Dz|Edy|Flo|GENA 47|GENA 60|Gena 52|Lda|Mt|Obt|Todo|WBE1|Whi|metis	chromodomain helicase DNA binding protein 7	protein-coding
D5_peak_3493	chr13	119601913	119602190	+	291	NA	intron (NM_001039244, intron 2 of 2)	intron (NM_001039244, intron 2 of 2)	-21768	NM_020279	56838	Mm.143745	NM_020279	ENSMUSG00000074715	Ccl28	CCK1|MEC|Scya28	chemokine (C-C motif) ligand 28	protein-coding
D5_peak_10538	chr7	68749012	68749570	+	291	NA	promoter-TSS (NM_001042592)	promoter-TSS (NM_001042592)	-53	NM_001042592	66412	Mm.251199	NM_025549	ENSMUSG00000042659	Arrdc4	2410003C09Rik|AV216361	arrestin domain containing 4	protein-coding
D5_peak_9639	chr6	42264726	42265138	+	291	NA	promoter-TSS (NM_007610)	promoter-TSS (NM_007610)	-53	NM_007610	12366	Mm.3921	NM_007610	ENSMUSG00000029863	Casp2	CASP-2|ICH-1|NEDD-2|Nedd2	caspase 2	protein-coding
D5_peak_9060	chr5	101414056	101415096	+	291	NA	Intergenic	Intergenic	250135	NM_144955	18096	Mm.193072	NM_144955	ENSMUSG00000035187	Nkx6-1	NKX6A|Nkx6.1	NK6 homeobox 1	protein-coding
D5_peak_11398	chr8	84104375	84105127	+	290	NA	promoter-TSS (NM_172502)	promoter-TSS (NM_172502)	11	NM_172502	212123	Mm.260557	NM_172502	ENSMUSG00000037103	Dcaf15	6720484B16	DDB1 and CUL4 associated factor 15	protein-coding
D5_peak_7880	chr4	13460481	13461265	+	290	NA	Intergenic	Intergenic	-282429	NM_001111026	12395	Mm.4909	NM_009822	ENSMUSG00000006586	Runx1t1	Cbfa2t1h|ETO|MTG8	runt-related transcription factor 1; translocated to, 1 (cyclin D-related)	protein-coding
D5_peak_10016	chr6	122308598	122309054	+	290	NA	promoter-TSS (NM_010749)	promoter-TSS (NM_010749)	-184	NM_010749	17113	Mm.249225	NM_010749	ENSMUSG00000007458	M6pr	CD-MPR|Mpr46	mannose-6-phosphate receptor, cation dependent	protein-coding
D5_peak_11439	chr8	88696697	88697117	+	290	NA	promoter-TSS (NM_001128171)	promoter-TSS (NM_001128171)	-121	NM_001128171	74256	Mm.490395	NM_173369	ENSMUSG00000036712	Cyld	2010013M14Rik|2900009M21Rik|C130039D01Rik|CDMT|CYLD1|EAC|mKIAA0849	CYLD lysine 63 deubiquitinase	protein-coding
D5_peak_1106	chr10	79780078	79780816	+	290	NA	intron (NM_031380, intron 3 of 4)	intron (NM_031380, intron 3 of 4)	3173	NM_031380	83554	Mm.251710	NM_031380	ENSMUSG00000020325	Fstl3	E030038F23Rik|Flrg	follistatin-like 3	protein-coding
D5_peak_7597	chr3	102049259	102049907	+	290	NA	Intergenic	Intergenic	-36872	NM_009814	12373	Mm.15343	NM_009814	ENSMUSG00000027861	Casq2	AA033488|AW146219|Csq2|ESTM52|cCSQ	calsequestrin 2	protein-coding
D5_peak_350	chr1	89069709	89070558	+	290	NA	promoter-TSS (NM_133816)	promoter-TSS (NM_133816)	-329	NM_133816	98402	Mm.170983	NM_133816	ENSMUSG00000036206	Sh3bp4	AI594717|AW227605|BOG25	SH3-domain binding protein 4	protein-coding
D5_peak_4489	chr16	4596249	4596843	+	289	NA	intron (NM_031184, intron 1 of 6)	intron (NM_031184, intron 1 of 6)	1833	NM_031184	83396	Mm.134072	NM_031184	ENSMUSG00000014303	Glis2	Gli5|Klf16|Nkl	GLIS family zinc finger 2	protein-coding
D5_peak_8883	chr5	41707837	41708451	+	289	NA	promoter-TSS (NM_001310589)	promoter-TSS (NM_001310589)	35	NR_132325	100972	Mm.41555	NM_027295	ENSMUSG00000029128	Rab28	2700023P08Rik|AW496496	RAB28, member RAS oncogene family	protein-coding
D5_peak_11840	chr9	36767558	36767977	+	288	NA	promoter-TSS (NM_008408)	promoter-TSS (NM_008408)	-189	NM_008408	16430	Mm.2863	NM_008408	ENSMUSG00000032116	Stt3a	AA408947|BB081708|Itm1	STT3, subunit of the oligosaccharyltransferase complex, homolog A (S. cerevisiae)	protein-coding
D5_peak_9186	chr5	115300411	115301389	+	288	NA	promoter-TSS (NM_019682)	promoter-TSS (NM_019682)	90	NM_019682	56455	Mm.256858	NM_019682	ENSMUSG00000009013	Dynll1	Dlc8|Dnclc1|Pin	dynein light chain LC8-type 1	protein-coding
D5_peak_731	chr1	180850619	180851361	+	288	NA	promoter-TSS (NM_145943)	promoter-TSS (NM_145943)	-161	NM_145943	208768	Mm.272625	NM_145943	ENSMUSG00000038806	Sde2	-	SDE2 telomere maintenance homolog (S. pombe)	protein-coding
D5_peak_7509	chr3	90292669	90293537	+	288	NA	Intergenic	Intergenic	22954	NR_105979	102465612		NR_105979	ENSMUSG00000099199	Mir7012	Gm27370|mmu-mir-7012	microRNA 7012	ncRNA
D5_peak_1458	chr11	6444133	6444951	+	288	NA	promoter-TSS (NM_029938)	promoter-TSS (NM_029938)	-99	NM_001347064	77605	Mm.27624	NM_029938	ENSMUSG00000041126	H2afv	C530002L11Rik|H2a.z-2|H2av	H2A histone family, member V	protein-coding
D5_peak_7187	chr2	180024664	180025000	+	288	NA	promoter-TSS (NM_177727)	promoter-TSS (NM_177727)	-155	NM_177727	241846	Mm.21577	NM_177727	ENSMUSG00000039108	Lsm14b	9430078B04|BC040823	LSM family member 14B	protein-coding
D5_peak_1894	chr11	74831882	74832677	+	288	NA	intron (NM_010813, intron 1 of 5)	CpG-2219	1355	NM_010813	17428	Mm.3759	NM_010813	ENSMUSG00000000282	Mnt	Rox|bHLHd3	max binding protein	protein-coding
D5_peak_12339	chr9	108991479	108992027	+	288	NA	promoter-TSS (NM_173019)	promoter-TSS (NM_173019)	-149	NM_173019	270198	Mm.132391	NM_173019	ENSMUSG00000025648	Pfkfb4	C230090D14	6-phosphofructo-2-kinase/fructose-2,6-biphosphatase 4	protein-coding
D5_peak_948	chr10	42890350	42891214	+	287	NA	intron (NM_172938, intron 1 of 8)	intron (NM_172938, intron 1 of 8)	30270	NM_172938	268297	Mm.98731	NM_172938	ENSMUSG00000044770	Scml4	9330161D17|mFLJ00197	sex comb on midleg-like 4 (Drosophila)	protein-coding
D5_peak_808	chr1	194160774	194161429	+	287	NA	Intergenic	Intergenic	61658	NR_040477	74942	Mm.60689	NR_040477	ENSMUSG00000103692	4930503O07Rik	-	RIKEN cDNA 4930503O07 gene	ncRNA
D5_peak_4011	chr15	13592682	13594276	+	287	NA	Intergenic	Intergenic	-419804	NM_007666	12563	Mm.57048	NM_007666	ENSMUSG00000039385	Cdh6	cad6	cadherin 6	protein-coding
D5_peak_8749	chr5	20882017	20882471	+	287	NA	promoter-TSS (NM_177601)	promoter-TSS (NM_177601)	-120	NM_172992	68770	Mm.86410	NM_172992	ENSMUSG00000039987	Phtf2	1110054G21Rik|9530062N20Rik|AI447096|C77923	putative homeodomain transcription factor 2	protein-coding
D5_peak_243	chr1	72243799	72244987	+	287	NA	Intergenic	U2|snRNA|snRNA	-32086	NM_001005423	381269	Mm.422636	NM_001005423	ENSMUSG00000039395	Mreg	Gm974|Wdt2|dsu	melanoregulin	protein-coding
D5_peak_7418	chr3	75556788	75557614	+	286	NA	promoter-TSS (NM_009250)	promoter-TSS (NM_009250)	-332	NM_009250	20713	Mm.41560	NM_009250	ENSMUSG00000027834	Serpini1	AI837402|Ns|PI-12|PI12|Spi17	serine (or cysteine) peptidase inhibitor, clade I, member 1	protein-coding
D5_peak_12032	chr9	60183748	60184552	+	286	NA	intron (NM_001040426, intron 7 of 17)	intron (NM_001040426, intron 7 of 17)	-42930	NM_172444	207596	Mm.28791	NM_172444	ENSMUSG00000032289	Thsd4	ADAMTSL-6|ADAMTSL6|AI585901|Adamtsl4|B230114P05Rik	thrombospondin, type I, domain containing 4	protein-coding
D5_peak_6758	chr2	113848738	113849381	+	286	NA	promoter-TSS (NM_181416)	promoter-TSS (NM_181416)	-398	NM_181416	228482	Mm.45753	NM_181416	ENSMUSG00000041219	Arhgap11a	6530401L14Rik|mKIAA0013	Rho GTPase activating protein 11A	protein-coding
D5_peak_6145	chr19	43674866	43675589	+	286	NA	promoter-TSS (NR_045645)	promoter-TSS (NR_045645)	49	NR_045645	100502982	Mm.313570	NR_045645		BC037704	-	cDNA sequence BC037704	ncRNA
D5_peak_3762	chr14	61172520	61173036	+	285	NA	intron (NM_172809, intron 2 of 9)	CpG	34321	NM_172809	50720	Mm.440703	NM_015788	ENSMUSG00000048279	Sacs	A230052M14|DNAJC29|E130115J16Rik|mKIAA0730	sacsin	protein-coding
D5_peak_8409	chr4	128715336	128716419	+	285	NA	intron (NM_001195130, intron 7 of 14)	intron (NM_001195130, intron 7 of 14)	-11694	NM_001195083	54383	Mm.473738	NM_018774	ENSMUSG00000028796	Phc2	A3galt2|AA415044|D130050K19Rik|D4Ertd810e|Edr2|Mph2|p36	polyhomeotic-like 2 (Drosophila)	protein-coding
D5_peak_11240	chr8	57511554	57512203	+	285	NA	promoter-TSS (NM_008252)	promoter-TSS (NM_008252)	35	NM_008252	97165	Mm.276881	NM_008252	ENSMUSG00000054717	Hmgb2	C80539|HMG-2|Hmg2	high mobility group box 2	protein-coding
D5_peak_9741	chr6	71830946	71831879	+	285	NA	promoter-TSS (NM_029673)	promoter-TSS (NM_029673)	92	NM_001253681	76614	Mm.235123	NM_029673	ENSMUSG00000052337	Immt	1700082C19Rik|D830041H16Rik|HMP|P87|P87/89|P89	inner membrane protein, mitochondrial	protein-coding
D5_peak_8287	chr4	117202101	117202812	+	284	NA	Intergenic	Intergenic	-19832	NM_134471	73804	Mm.247651	NM_134471	ENSMUSG00000028678	Kif2c	4930402F02Rik|ESTM5|Knsl6|MCAK|X83316	kinesin family member 2C	protein-coding
D5_peak_10063	chr6	128021736	128022846	+	284	NA	intron (NM_175414, intron 3 of 8)	intron (NM_175414, intron 3 of 8)	121287	NM_175414	109246	Mm.21814	NM_175414	ENSMUSG00000030352	Tspan9	6720474K14Rik|9430079M16Rik|AU018597	tetraspanin 9	protein-coding
D5_peak_12295	chr9	106476747	106477352	+	284	NA	promoter-TSS (NM_145619)	promoter-TSS (NM_145619)	-100	NM_001311150	235587	Mm.273659	NM_145619	ENSMUSG00000023249	Parp3	A930002C11Rik|AW990611|Adprt3|Adprtl3|PARP-3|pADPRT-3	poly (ADP-ribose) polymerase family, member 3	protein-coding
D5_peak_2547	chr12	27575623	27576222	+	284	NA	Intergenic	MER94|DNA|hAT-Blackjack	-233204	NM_009234	20666	Mm.41702	NM_009234	ENSMUSG00000063632	Sox11	1110038H03Rik|6230403H02Rik|AI836553|end1	SRY (sex determining region Y)-box 11	protein-coding
D5_peak_3449	chr13	111489871	111490584	+	284	NA	promoter-TSS (NM_028487)	promoter-TSS (NM_028487)	-186	NM_028487	73274	Mm.57286	NM_028487	ENSMUSG00000032745	Gpbp1	1700034P14Rik|AU019836|D230035M11Rik|Gpbp|mGPBP	GC-rich promoter binding protein 1	protein-coding
D5_peak_2765	chr12	84772900	84773323	+	284	NA	promoter-TSS (NM_028863)	promoter-TSS (NM_028863)	1	NM_023409	67963	Mm.282556	NM_023409	ENSMUSG00000021242	Npc2	2700012J19Rik|AA408070|AU045843|HE1	Niemann-Pick type C2	protein-coding
D5_peak_460	chr1	132530626	132531311	+	284	NA	intron (NM_177129, intron 2 of 22)	intron (NM_177129, intron 2 of 22)	11972	NM_177129	21367	Mm.260861	NM_011531	ENSMUSG00000053024	Cntn2	D130012K04Rik|TAG-1|Tax	contactin 2	protein-coding
D5_peak_3897	chr14	79587116	79587755	+	283	NA	promoter-TSS (NM_026474)	promoter-TSS (NM_026474)	-256	NM_026474	67955	Mm.18972	NM_026474	ENSMUSG00000022024	Sugt1	2410174K12Rik|SGT1	SGT1, suppressor of G2 allele of SKP1 (S. cerevisiae)	protein-coding
D5_peak_9968	chr6	113377509	113378121	+	283	NA	promoter-TSS (NM_026552)	promoter-TSS (NM_026552)	-295	NM_133932	101206	Mm.266811	NM_133932	ENSMUSG00000048930	Tada3	1110004B19Rik|ADA3|AI987856|Tada3l	transcriptional adaptor 3	protein-coding
D5_peak_1124	chr10	80148770	80149662	+	283	NA	promoter-TSS (NM_001305799)	promoter-TSS (NM_001305799)	-466	NM_001305799	59090	Mm.143813	NM_021565	ENSMUSG00000035621	Midn	3000003C15Rik	midnolin	protein-coding
D5_peak_5545	chr18	34624137	34624951	+	283	NA	promoter-TSS (NM_009004)	promoter-TSS (NM_009004)	-80	NM_001166407	19348	Mm.258846	NM_009004	ENSMUSG00000003779	Kif20a	AA415432|Rab6kifl	kinesin family member 20A	protein-coding
D5_peak_8500	chr4	135855355	135856206	+	283	NA	promoter-TSS (NM_001284196)	promoter-TSS (NM_001284196)	-291	NM_010178	14105	Mm.10229	NM_010178	ENSMUSG00000028676	Srsf10	FUSIP2|Fusip1|NSSR1|NSSR2|Nssr|SRrp40|Sfrs13a|Srsf13a|TASR|TASR1|TASR2	serine/arginine-rich splicing factor 10	protein-coding
D5_peak_1237	chr10	91082522	91083095	+	283	NA	promoter-TSS (NM_026166)	promoter-TSS (NM_026166)	-65	NM_001042558	11783	Mm.220289	NM_009684	ENSMUSG00000019979	Apaf1	6230400I06Rik|Apaf-1|Apaf1l|fog|mKIAA0413	apoptotic peptidase activating factor 1	protein-coding
D5_peak_11787	chr9	21615870	21616744	+	282	NA	5' UTR (NM_001174078, exon 1 of 34)	5' UTR (NM_001174078, exon 1 of 34)	138	NM_011417	20586	Mm.286593	NM_011417	ENSMUSG00000032187	Smarca4	Brg1|HP1-BP72|SNF2beta|SW1/SNF|b2b508.1Clo|b2b692Clo	SWI/SNF related, matrix associated, actin dependent regulator of chromatin, subfamily a, member 4	protein-coding
D5_peak_5605	chr18	42511073	42511522	+	282	NA	promoter-TSS (NM_001289526)	promoter-TSS (NM_001289526)	-190	NR_110344	56070	Mm.270511	NM_001039474	ENSMUSG00000024498	Tcerg1	2410022J09Rik|2900090C16Rik|AI428505|CA150b|FBP23|FBP28|Taf2s|ca150|p144	transcription elongation regulator 1 (CA150)	protein-coding
D5_peak_8490	chr4	134704215	134704640	+	281	NA	promoter-TSS (NM_207237)	promoter-TSS (NM_207237)	-137	NM_207237	230815	Mm.18905	NM_207237	ENSMUSG00000037306	Man1c1	AI593348	mannosidase, alpha, class 1C, member 1	protein-coding
D5_peak_4452	chr15	102470268	102470578	+	281	NA	promoter-TSS (NM_001174073)	promoter-TSS (NM_001174073)	-209	NM_001174073	18521	Mm.236513	NM_011042	ENSMUSG00000056851	Pcbp2	AW412548|Hnrpx|alphaCP-2	poly(rC) binding protein 2	protein-coding
D5_peak_7585	chr3	100922022	100922447	+	281	NA	promoter-TSS (NM_001165953)	promoter-TSS (NM_001165953)	-259	NM_001165952	229644	Mm.189351	NM_194343	ENSMUSG00000033233	Trim45	4921530N01Rik	tripartite motif-containing 45	protein-coding
D5_peak_8012	chr4	45530550	45531358	+	281	NA	promoter-TSS (NM_001033306)	promoter-TSS (NM_001033306)	-126	NM_001033306	230126	Mm.251716	NM_001033306	ENSMUSG00000044813	Shb	BC028832	src homology 2 domain-containing transforming protein B	protein-coding
D5_peak_9164	chr5	113872684	113873884	+	280	NA	intron (NM_011779, intron 2 of 10)	intron (NM_011779, intron 2 of 10)	35422	NM_011779	23790	Mm.260158	NM_011779	ENSMUSG00000004530	Coro1c	AL022675|AW455561|AW548837	coronin, actin binding protein 1C	protein-coding
D5_peak_10120	chr6	145746120	145746669	+	280	NA	Intergenic	C-rich|Low_complexity|Low_complexity	-61989	NM_027760	71323	Mm.158669	NM_027760	ENSMUSG00000030259	Rassf8	5133400D11Rik|AA815821|AW123240|Hoj1|mHoj-1	Ras association (RalGDS/AF-6) domain family (N-terminal) member 8	protein-coding
D5_peak_130	chr1	45795120	45795482	+	280	NA	promoter-TSS (NM_028599)	promoter-TSS (NM_028599)	-200	NM_028599	73674	Mm.270376	NM_028599	ENSMUSG00000025995	Wdr75	1300003A18Rik|2410118I19Rik|C77608	WD repeat domain 75	protein-coding
D5_peak_10448	chr7	45459648	45460387	+	280	NA	promoter-TSS (NM_010240)	promoter-TSS (NM_010240)	-131	NM_010240	14325	Mm.30357	NM_010240	ENSMUSG00000050708	Ftl1	Ftl|Ftl-1|L-ferritin	ferritin light polypeptide 1	protein-coding
D5_peak_11344	chr8	72239688	72240496	+	280	NA	promoter-TSS (NM_007456)	promoter-TSS (NM_007456)	74	NM_007456	11767	Mm.290086	NM_007456	ENSMUSG00000003033	Ap1m1	AA408894|AP47|Adtm1A|Cltnm|mu1A	adaptor-related protein complex AP-1, mu subunit 1	protein-coding
D5_peak_12416	chr9	121718908	121719238	+	280	NA	promoter-TSS (NM_010918)	promoter-TSS (NM_010918)	-108	NM_010918	18087	Mm.32842	NM_010918	ENSMUSG00000032525	Nktr	5330401F18Rik|D9Wsu172e	natural killer tumor recognition sequence	protein-coding
D5_peak_2170	chr11	100939396	100940005	+	280	NA	promoter-TSS (NM_011486)	promoter-TSS (NM_011486)	-160	NM_213660	20848	Mm.249934	NM_011486	ENSMUSG00000004040	Stat3	1110034C02Rik|AW109958|Aprf	signal transducer and activator of transcription 3	protein-coding
D5_peak_2512	chr12	21146269	21147115	+	279	NA	intron (NM_001004364, intron 1 of 26)	intron (NM_001004364, intron 1 of 26)	34936	NM_001098168	211914	Mm.358946	NM_001004364	ENSMUSG00000052632	Asap2	6530401G17Rik|Ddef2|Gm1523|Gm592|PAG3|PAP	ArfGAP with SH3 domain, ankyrin repeat and PH domain 2	protein-coding
D5_peak_8549	chr4	139574289	139574907	+	279	NA	promoter-TSS (NM_001205173)	promoter-TSS (NM_001205173)	-122	NM_001205173	212632	Mm.30464	NM_183148	ENSMUSG00000041025	Iffo2	C79267	intermediate filament family orphan 2	protein-coding
D5_peak_2971	chr13	8885521	8885939	+	279	NA	5' UTR (NM_145360, exon 1 of 5)	5' UTR (NM_145360, exon 1 of 5)	124	NM_145360	319554	Mm.29847	NM_145360	ENSMUSG00000058258	Idi1	4832416K17Rik	isopentenyl-diphosphate delta isomerase	protein-coding
D5_peak_6725	chr2	102663579	102664193	+	279	NA	intron (NM_001077514, intron 1 of 10)	intron (NM_001077514, intron 1 of 10)	5203	NM_001077514	20511	Mm.267547	NM_011393	ENSMUSG00000005089	Slc1a2	1700091C19Rik|2900019G14Rik|AI159670|Eaat2|GLT-1|GLT1|MGLT1	solute carrier family 1 (glial high affinity glutamate transporter), member 2	protein-coding
D5_peak_3637	chr14	33136626	33137256	+	279	NA	intron (NM_001146022, intron 11 of 58)	intron (NM_001146022, intron 11 of 58)	48125	NM_001146022	545030	Mm.318345	NM_001146022	ENSMUSG00000051506	Wdfy4	Gm18810	WD repeat and FYVE domain containing 4	protein-coding
D5_peak_11556	chr8	110919528	110920038	+	279	NA	promoter-TSS (NM_009179)	promoter-TSS (NM_009179)	-82	NM_009179	20444	Mm.200388	NM_009179	ENSMUSG00000031749	St3gal2	AI429591|AW822065|ST3GalII|Siat5	ST3 beta-galactoside alpha-2,3-sialyltransferase 2	protein-coding
D5_peak_1117	chr10	79984344	79985546	+	279	NA	promoter-TSS (NM_001003949)	promoter-TSS (NM_001003949)	-615	NM_001003949	216157	Mm.29442	NM_001003949	ENSMUSG00000013858	Tmem259	AC087114.7gm2|ORF61|R32184_3|mFLJ00277	transmembrane protein 259	protein-coding
D5_peak_3525	chr14	18238290	18239468	+	278	NA	5' UTR (NM_011584, exon 1 of 8)	5' UTR (NM_011584, exon 1 of 8)	227	NM_011584	353187	Mm.26587	NM_011584	ENSMUSG00000021775	Nr1d2	RVR|Rev-erb	nuclear receptor subfamily 1, group D, member 2	protein-coding
D5_peak_3719	chr14	54893671	54894147	+	278	NA	promoter-TSS (NM_019402)	promoter-TSS (NM_019402)	-234	NM_019402	54196	Mm.7723	NM_019402	ENSMUSG00000022194	Pabpn1	PAB2|Pabp3|mPABII	poly(A) binding protein, nuclear 1	protein-coding
D5_peak_441	chr1	129473097	129474016	+	278	NA	intron (NM_172485, intron 2 of 27)	intron (NM_172485, intron 2 of 27)	200252	NM_172485	210417	Mm.380518	NM_172485	ENSMUSG00000042581	Thsd7b	1700074E13Rik|B930082A18|D130067I03Rik	thrombospondin, type I, domain containing 7B	protein-coding
D5_peak_9358	chr5	135008646	135009518	+	278	NA	promoter-TSS (NM_001190437)	promoter-TSS (NM_001190437)	-70	NM_001190437	68758	Mm.389700	NM_145215	ENSMUSG00000040532	Abhd11	1110054D16Rik|A630008N09Rik|Wbscr21	abhydrolase domain containing 11	protein-coding
D5_peak_5770	chr18	67723997	67724646	+	278	NA	intron (NM_008977, intron 1 of 9)	CpG	300	NM_008977	19255	Mm.260433	NM_008977	ENSMUSG00000024539	Ptpn2	AI325124|Ptpt|TC-PTP	protein tyrosine phosphatase, non-receptor type 2	protein-coding
D5_peak_7930	chr4	32531299	32532262	+	278	NA	intron (NM_001109661, intron 2 of 4)	intron (NM_001109661, intron 2 of 4)	39882	NR_026843	414068	Mm.389550	NR_026843	ENSMUSG00000086150	Bach2os	-	BTB and CNC homology 2, opposite strand	ncRNA
D5_peak_4023	chr15	25622246	25622776	+	278	NA	promoter-TSS (NM_019472)	promoter-TSS (NM_019472)	-39	NM_019472	17909	Mm.60590	NM_019472	ENSMUSG00000022272	Myo10	AW048724|D15Ertd600e|mKIAA0799|myosin-X	myosin X	protein-coding
D5_peak_11276	chr8	69625153	69625766	+	277	NA	promoter-TSS (NM_001045553)	promoter-TSS (NM_001045553)	89	NM_172754	234362	Mm.458487	NM_172754	ENSMUSG00000060427	Zfp868	AI449175|AW108241|C530032E20|mszf62	zinc finger protein 868	protein-coding
D5_peak_462	chr1	132558009	132559448	+	277	NA	Intergenic	Intergenic	-15788	NM_177129	21367	Mm.260861	NM_011531	ENSMUSG00000053024	Cntn2	D130012K04Rik|TAG-1|Tax	contactin 2	protein-coding
D5_peak_6927	chr2	146330803	146331461	+	277	NA	intron (NM_001033348, intron 36 of 40)	intron (NM_001033348, intron 36 of 40)	71846	NR_040619	77806	Mm.392819	NR_040619	ENSMUSG00000085958	A930019D19Rik	-	RIKEN cDNA A930019D19 gene	ncRNA
D5_peak_10	chr1	7088603	7089167	+	277	NA	promoter-TSS (NM_183028)	promoter-TSS (NM_183028)	-35	NM_183028	319263	Mm.21539	NM_183028	ENSMUSG00000051285	Pcmtd1	8430411F12Rik|A030012M09Rik	protein-L-isoaspartate (D-aspartate) O-methyltransferase domain containing 1	protein-coding
D5_peak_5101	chr17	29490009	29490757	+	277	NA	promoter-TSS (NM_008842)	promoter-TSS (NM_008842)	-662	NM_008842	18712	Mm.405293	NM_008842	ENSMUSG00000024014	Pim1	Pim-1	proviral integration site 1	protein-coding
D5_peak_7320	chr3	38484600	38485190	+	277	NA	promoter-TSS (NM_001167883)	promoter-TSS (NM_001167883)	-79	NM_001167883	99696	Mm.290937	NM_001033198	ENSMUSG00000044864	Ankrd50	AI662170|E430012K20Rik|mKIAA1223|mKIAA3019	ankyrin repeat domain 50	protein-coding
D5_peak_4733	chr16	55934537	55934905	+	277	NA	intron (NM_028815, intron 1 of 10)	intron (NM_028815, intron 1 of 10)	127	NM_001159366	74201	Mm.178427	NM_028815	ENSMUSG00000022604	Cep97	2810403B08Rik|4932439K18Rik|AA437768|E130116N02Rik|Lrriq2	centrosomal protein 97	protein-coding
D5_peak_2131	chr11	97883755	97884538	+	277	NA	promoter-TSS (NM_001081435)	promoter-TSS (NM_001081435)	8	NM_001081435	72973	Mm.245939	NM_001081435	ENSMUSG00000070336	Fbxo47	2900052P03Rik|Gm1562	F-box protein 47	protein-coding
D5_peak_12678	chrY	259017	259408	+	277	NA	Intergenic	RMER12C|LTR|ERVK	53062	NR_126545	69438		NR_126545	ENSMUSG00000101796	1700020D14Rik	-	RIKEN cDNA 1700020D14 gene	ncRNA
D5_peak_10265	chr7	25076857	25077497	+	277	NA	promoter-TSS (NM_001168506)	promoter-TSS (NM_001168506)	-28	NM_001168506	232976	Mm.41568	NM_175477	ENSMUSG00000045252	Zfp574	A630056B21Rik|Znf574	zinc finger protein 574	protein-coding
D5_peak_333	chr1	86503925	86504556	+	277	NA	Intergenic	CpG	-22496	NM_008972	19231	Mm.19187	NM_008972	ENSMUSG00000026238	Ptma	Thym	prothymosin alpha	protein-coding
D5_peak_3623	chr14	32085067	32085836	+	276	NA	promoter-TSS (NM_145460)	promoter-TSS (NM_145460)	-165	NR_104305	105638	Mm.2519	NM_172254	ENSMUSG00000021905	Dph3	DELGIP1|DelgipP1|Desr1|KTI11|Zcsl2	diphthamine biosynthesis 3	protein-coding
D5_peak_5295	chr17	56626964	56627801	+	276	NA	promoter-TSS (NM_028782)	promoter-TSS (NM_028782)	-479	NM_028782	74142	Mm.329136	NM_028782	ENSMUSG00000041168	Lonp1	1200017E13Rik|LON|Prss15	lon peptidase 1, mitochondrial	protein-coding
D5_peak_6275	chr2	6261174	6261572	+	276	NA	intron (NR_040333, intron 3 of 6)	intron (NR_040333, intron 3 of 6)	-48379	NM_024208	67856	Mm.38342	NM_024208	ENSMUSG00000039063	Echdc3	2310005D12Rik|AI662097	enoyl Coenzyme A hydratase domain containing 3	protein-coding
D5_peak_5167	chr17	35241456	35242679	+	276	NA	promoter-TSS (NM_001252457)	promoter-TSS (NM_001252457)	321	NM_019693	53817	Mm.439827	NM_019693	ENSMUSG00000019432	Ddx39b	0610030D10Rik|AI428441|Bat-1|Bat1|Bat1a|D17H6S81E|D17H6S81E-1|D6S81Eh	DEAD (Asp-Glu-Ala-Asp) box polypeptide 39B	protein-coding
D5_peak_10985	chr7	141123025	141123501	+	275	NA	Intergenic	Intergenic	-5457	NM_178381	71345	Mm.235813	NM_178381	ENSMUSG00000054662	Ano9	5430425C04Rik|Tmem16j|Tp53i5|Trp53i5	anoctamin 9	protein-coding
D5_peak_3336	chr13	80884864	80886509	+	275	NA	intron (NM_001042591, intron 1 of 7)	CpG	2264	NM_001042591	105171	Mm.423137	NM_001042591	ENSMUSG00000074794	Arrdc3	AI450344|mKIAA1376	arrestin domain containing 3	protein-coding
D5_peak_1178	chr10	81545188	81545510	+	275	NA	promoter-TSS (NM_010301)	promoter-TSS (NM_010301)	-303	NM_010301	14672	Mm.260925	NM_010301	ENSMUSG00000034781	Gna11	Dsk7|E430025L19	guanine nucleotide binding protein, alpha 11	protein-coding
D5_peak_5018	chr17	24469878	24470510	+	275	NA	promoter-TSS (NM_025954)	promoter-TSS (NM_025954)	-279	NM_025954	67078	Mm.28541	NM_025954	ENSMUSG00000043445	Pgp	1700012G19Rik|AI481330|AUM|G3PP	phosphoglycolate phosphatase	protein-coding
D5_peak_12118	chr9	67043832	67044095	+	275	NA	promoter-TSS (NM_001164256)	promoter-TSS (NM_001164256)	-92	NM_001164256	22003	Mm.121878	NM_024427	ENSMUSG00000032366	Tpm1	AA986836|AI854628|TM2|Tm3|Tmpa|Tpm-1|alpha-TM	tropomyosin 1, alpha	protein-coding
D5_peak_9217	chr5	118244922	118245370	+	274	NA	promoter-TSS (NM_001081236)	promoter-TSS (NM_001081236)	-81	NM_001081236	76792	Mm.103428	NM_001081236	ENSMUSG00000032840	2410131K14Rik	-	RIKEN cDNA 2410131K14 gene	protein-coding
D5_peak_12278	chr9	104002143	104003102	+	274	NA	promoter-TSS (NM_028721)	promoter-TSS (NM_028721)	78	NM_172460	74025	Mm.479273	NM_028721	ENSMUSG00000032558	Nphp3	3632410F03Rik|AI550417|C230078J01|D330020E01Rik|pcy	nephronophthisis 3 (adolescent)	protein-coding
D5_peak_10000	chr6	118725004	118725747	+	274	NA	intron (NM_001256002, intron 9 of 47)	intron (NM_001256002, intron 9 of 47)	32599	NM_001290335	12288	Mm.41628	NM_009781	ENSMUSG00000051331	Cacna1c	Cav1.2|Cchl1a1|D930026N18Rik|MBC|MELC-CC	calcium channel, voltage-dependent, L type, alpha 1C subunit	protein-coding
D5_peak_1920	chr11	76406789	76407188	+	274	NA	promoter-TSS (NM_001291161)	promoter-TSS (NM_001291161)	63	NM_001291161	56322	Mm.18803	NM_019818	ENSMUSG00000020843	Timm22	Tim22	translocase of inner mitochondrial membrane 22	protein-coding
D5_peak_7988	chr4	43656356	43656838	+	274	NA	promoter-TSS (NM_026871)	promoter-TSS (NM_026871)	-152	NM_026871	68917	Mm.25285	NM_026871	ENSMUSG00000028470	Hint2	1190005L05Rik	histidine triad nucleotide binding protein 2	protein-coding
D5_peak_6422	chr2	30647226	30648036	+	274	NA	Intergenic	Intergenic	30380	NR_136917	665635	Mm.450149	NR_136917		Gm14486	OTTMUSG00000016802	predicted gene 14486	ncRNA
D5_peak_1275	chr10	98913965	98915095	+	274	NA	promoter-TSS (NM_026482)	promoter-TSS (NM_026482)	-622	NM_026482	67972	Mm.166944	NM_026482	ENSMUSG00000019943	Atp2b1	2810442I22Rik|E130111D10Rik|Pmca1	ATPase, Ca++ transporting, plasma membrane 1	protein-coding
D5_peak_2328	chr11	114795164	114796085	+	273	NA	intron (NM_028055, intron 1 of 2)	intron (NM_028055, intron 1 of 2)	268	NM_028055	72014	Mm.38347	NM_028055	ENSMUSG00000000202	Btbd17	1500005I02Rik|Tango10a	BTB (POZ) domain containing 17	protein-coding
D5_peak_8860	chr5	36484300	36484604	+	273	NA	promoter-TSS (NM_001170454)	promoter-TSS (NM_001170454)	-136	NM_025725	66717	Mm.42368	NM_025725	ENSMUSG00000050677	Ccdc96	4921513E08Rik	coiled-coil domain containing 96	protein-coding
D5_peak_7615	chr3	104220382	104220850	+	273	NA	promoter-TSS (NM_133853)	promoter-TSS (NM_133853)	-210	NM_001159354	99470	Mm.264849	NM_133853	ENSMUSG00000052539	Magi3	4732496O19Rik|6530407C02Rik|AA407180|AI120132|mKIAA1634	membrane associated guanylate kinase, WW and PDZ domain containing 3	protein-coding
D5_peak_3568	chr14	24769975	24771136	+	273	NA	Intergenic	Intergenic	279874	NM_011297	20088	Mm.16775	NM_011297	ENSMUSG00000025290	Rps24	-	ribosomal protein S24	protein-coding
D5_peak_9312	chr5	129941419	129942029	+	273	NA	promoter-TSS (NM_001286382)	promoter-TSS (NM_001286382)	-385	NM_001286382	69568	Mm.288718	NM_027121	ENSMUSG00000066735	Vkorc1l1	2310024K08Rik	vitamin K epoxide reductase complex, subunit 1-like 1	protein-coding
D5_peak_7152	chr2	172370556	172370939	+	272	NA	promoter-TSS (NM_001291185)	promoter-TSS (NM_001291185)	-177	NM_011497	20878	Mm.249363	NM_011497	ENSMUSG00000027496	Aurka	AIRK1|ARK-1|AU019385|AW539821|Ark1|Aurora-A|Ayk1|IAK|IAK1|Stk6	aurora kinase A	protein-coding
D5_peak_2100	chr11	96578436	96579097	+	271	NA	intron (NM_001033186, intron 4 of 12)	intron (NM_001033186, intron 4 of 12)	114175	NM_001033186	78473	Mm.395840	NM_001033186	ENSMUSG00000057058	Skap1	1700091G21Rik|Scap1|Skap-55	src family associated phosphoprotein 1	protein-coding
D5_peak_4241	chr15	79327938	79328488	+	271	NA	5' UTR (NM_001199024, exon 1 of 16)	5' UTR (NM_001199024, exon 1 of 16)	158	NM_001199024	53357	Mm.155620	NM_016915	ENSMUSG00000042632	Pla2g6	BB112799|PNPLA9|iPLA(2)beta|iPLA2|iPLA2beta	phospholipase A2, group VI	protein-coding
D5_peak_1510	chr11	20741514	20742310	+	271	NA	promoter-TSS (NM_001252503)	promoter-TSS (NM_001252503)	-356	NM_181411	216549	Mm.356580	NM_181411	ENSMUSG00000049659	Aftph	-	aftiphilin	protein-coding
D5_peak_1846	chr11	69900556	69901817	+	270	NA	promoter-TSS (NM_001291119)	promoter-TSS (NM_001291119)	-200	NM_027419	70419	Mm.272859	NM_027419	ENSMUSG00000018570	2810408A11Rik	1700019L01Rik|4930470J18Rik	RIKEN cDNA 2810408A11 gene	protein-coding
D5_peak_2393	chr11	118290074	118290504	+	270	NA	promoter-TSS (NM_001033528)	promoter-TSS (NM_001033528)	-45	NM_001033528	72344	Mm.232293	NM_001033528	ENSMUSG00000033909	Usp36	2700002L06Rik|mKIAA1453	ubiquitin specific peptidase 36	protein-coding
D5_peak_4443	chr15	102073435	102074073	+	270	NA	promoter-TSS (NM_145625)	promoter-TSS (NM_145625)	-19	NM_145625	75705	Mm.290022	NM_145625	ENSMUSG00000058655	Eif4b	2310046H11Rik|AL024095|C85189|Eif4a2	eukaryotic translation initiation factor 4B	protein-coding
D5_peak_10023	chr6	124740764	124741529	+	270	NA	promoter-TSS (NM_013535)	promoter-TSS (NM_013535)	-67	NM_013535	14790	Mm.439877	NM_013535	ENSMUSG00000072772	Grcc10	2310033H05Rik|C10	gene rich cluster, C10 gene	protein-coding
D5_peak_9032	chr5	97195005	97195783	+	270	NA	Intergenic	Intergenic	-83798	NM_198422	231474	Mm.332505	NM_198422	ENSMUSG00000055725	Paqr3	6330415A20Rik|AY424292|RKTG	progestin and adipoQ receptor family member III	protein-coding
D5_peak_5359	chr17	72836207	72836846	+	270	NA	promoter-TSS (NM_027166)	promoter-TSS (NM_027166)	-178	NM_027166	383295	Mm.277533	NM_027166	ENSMUSG00000039770	Ypel5	2310076K21Rik|CGI-127	yippee-like 5 (Drosophila)	protein-coding
D5_peak_1349	chr10	122096939	122097548	+	270	NA	promoter-TSS (NM_153059)	promoter-TSS (NM_153059)	-141	NM_153059	216395	Mm.236764	NM_153059	ENSMUSG00000034620	Tmem5	6330415D21Rik	transmembrane protein 5	protein-coding
D5_peak_4197	chr15	76511617	76512154	+	269	NA	promoter-TSS (NM_010046)	promoter-TSS (NM_010046)	-67	NM_010046	13350	Mm.22633	NM_010046	ENSMUSG00000022555	Dgat1	ARAT|C75990|D15Ertd23e|Dgat	diacylglycerol O-acyltransferase 1	protein-coding
D5_peak_3162	chr13	51920470	51921272	+	269	NA	Intergenic	Intergenic	74196	NM_011817	23882	Mm.281298	NM_011817	ENSMUSG00000021453	Gadd45g	AI327420|C86281|CR6|DDIT2|OIG37	growth arrest and DNA-damage-inducible 45 gamma	protein-coding
D5_peak_10716	chr7	101905691	101906198	+	269	NA	5' UTR (NM_025605, exon 1 of 5)	5' UTR (NM_025605, exon 1 of 5)	107	NM_025605	66508	Mm.30003	NM_025605	ENSMUSG00000030842	Lamtor1	2400001E08Rik|Pdro|p18	late endosomal/lysosomal adaptor, MAPK and MTOR activator 1	protein-coding
D5_peak_10455	chr7	45643509	45644591	+	269	NA	intron (NM_172418, intron 7 of 9)	(CATA)n|Simple_repeat|Simple_repeat	4073	NM_172418	74490	Mm.107442	NM_172418	ENSMUSG00000042918	Mamstr	2810022D01Rik|5430432N15Rik|AW743872|Mastr	MEF2 activating motif and SAP domain containing transcriptional regulator	protein-coding
D5_peak_3830	chr14	68188901	68190113	+	268	NA	Intergenic	Intergenic	-64503	NM_008691	18040	Mm.242832	NM_008691	ENSMUSG00000022054	Nefm	NF-M|NF160|NF165|Nef3|Nfm	neurofilament, medium polypeptide	protein-coding
D5_peak_3079	chr13	29986021	29986651	+	268	NA	promoter-TSS (NM_010093)	promoter-TSS (NM_010093)	-273	NM_010093	13557	Mm.268356	NM_010093	ENSMUSG00000016477	E2f3	E2F3b|E2f3a	E2F transcription factor 3	protein-coding
D5_peak_6009	chr19	8966827	8967221	+	268	NA	promoter-TSS (NM_026007)	promoter-TSS (NM_026007)	-17	NM_026007	67160	Mm.247762	NM_026007	ENSMUSG00000071644	Eef1g	2610301D06Rik|AA407312|EF1G	eukaryotic translation elongation factor 1 gamma	protein-coding
D5_peak_5142	chr17	34119172	34120041	+	268	NA	non-coding (NR_037970, exon 1 of 13)	non-coding (NR_037970, exon 1 of 13)	294	NR_037970	14312	Mm.3444	NM_010238	ENSMUSG00000024335	Brd2	AW228947|D17H6S113E|Frg-1|Fsrg-1|Fsrg1|Nat|Ring3|Rnf3|mKIAA4005	bromodomain containing 2	protein-coding
D5_peak_1157	chr10	81037138	81037470	+	268	NA	Intergenic	Intergenic	-3392	NM_134135	106947	Mm.5353	NM_134135	ENSMUSG00000046822	Slc39a3	AI845814|Zip3	solute carrier family 39 (zinc transporter), member 3	protein-coding
D5_peak_4561	chr16	18288962	18289534	+	268	NA	promoter-TSS (NM_033324)	promoter-TSS (NM_033324)	-80	NM_033324	94223	Mm.447352	NM_033324	ENSMUSG00000022718	Dgcr8	D16H22S1742E|D16H22S788E|D16Wis2|Gy1|N41|Vo59c07|mir-1306	DiGeorge syndrome critical region gene 8	protein-coding
D5_peak_5895	chr19	4169345	4169916	+	268	NA	exon (NM_134148, exon 9 of 10)	exon (NM_134148, exon 9 of 10)	5849	NM_134148	107239	Mm.482310	NM_134148	ENSMUSG00000075289	Carns1	AI790298|Atpgd1|mKIAA1394	carnosine synthase 1	protein-coding
D5_peak_823	chr10	5805465	5806133	+	268	NA	promoter-TSS (NM_025995)	promoter-TSS (NM_025995)	-334	NM_025995	67141	Mm.197520	NM_025995	ENSMUSG00000019773	Fbxo5	2510044I10Rik|C85305|Emi1|Fbxo31	F-box protein 5	protein-coding
D5_peak_8708	chr4	156109254	156110102	+	267	NA	promoter-TSS (NM_145557)	promoter-TSS (NM_145557)	-320	NM_177205	230996	Mm.318925	NM_145557	ENSMUSG00000059939	9430015G10Rik	-	RIKEN cDNA 9430015G10 gene	protein-coding
D5_peak_10518	chr7	64518501	64519136	+	267	NA	intron (NM_001291166, intron 1 of 14)	intron (NM_001291166, intron 1 of 14)	16680	NM_001291167	11784	Mm.4657	NM_007461	ENSMUSG00000030519	Apba2	X11-like|X11L|XllL|mXllL	amyloid beta (A4) precursor protein-binding, family A, member 2	protein-coding
D5_peak_4512	chr16	8829411	8830299	+	267	NA	promoter-TSS (NM_001081400)	promoter-TSS (NM_001081400)	-245	NM_001081400	69053	Mm.390868	NM_001081400	ENSMUSG00000022507	1810013L24Rik	1110017P05Rik|3010002C02Rik|AA792997|AW124177|Gm19906|R74903	RIKEN cDNA 1810013L24 gene	protein-coding
D5_peak_5419	chr17	86324047	86324885	+	267	NA	intron (NM_011104, intron 1 of 14)	intron (NM_011104, intron 1 of 14)	-37288	NR_045435	72104	Mm.443401	NR_045435	ENSMUSG00000100738	2010106C02Rik	-	RIKEN cDNA 2010106C02 gene	ncRNA
D5_peak_10591	chr7	78826882	78827392	+	267	NA	TTS (NM_029585)	TTS (NM_029585)	20074	NM_029585	76375	Mm.250541	NM_029585	ENSMUSG00000030610	Det1	2610034H20Rik	de-etiolated homolog 1 (Arabidopsis)	protein-coding
D5_peak_2481	chr12	8921531	8922296	+	267	NA	5' UTR (NM_008640, exon 1 of 7)	5' UTR (NM_008640, exon 1 of 7)	606	NM_008640	17775	Mm.30071	NM_008640	ENSMUSG00000020585	Laptm4a	AA286466|LAPTM4|MTP|Mtrp|mKIAA0108	lysosomal-associated protein transmembrane 4A	protein-coding
D5_peak_2755	chr12	83921670	83922230	+	267	NA	promoter-TSS (NR_073564)	promoter-TSS (NR_073564)	-16	NR_073564	18222	Mm.4390	NM_010949	ENSMUSG00000021224	Numb	Nb	numb homolog (Drosophila)	protein-coding
D5_peak_415	chr1	125435295	125436090	+	267	NA	promoter-TSS (NM_023735)	promoter-TSS (NM_023735)	35	NM_023735	74117	Mm.183102	NM_023735	ENSMUSG00000026341	Actr3	1200003A09Rik|Arp3	ARP3 actin-related protein 3	protein-coding
D5_peak_12621	chrX	136741311	136741751	+	266	NA	promoter-TSS (NM_019768)	promoter-TSS (NM_019768)	78	NM_019768	56397	Mm.27218	NM_019768	ENSMUSG00000031422	Morf4l2	2410017O14Rik|Mrgx|Sid393p|mKIAA0026	mortality factor 4 like 2	protein-coding
D5_peak_8801	chr5	30711346	30711872	+	266	NA	promoter-TSS (NM_023047)	promoter-TSS (NM_023047)	-286	NM_023047	65254	Mm.27732	NM_023047	ENSMUSG00000029168	Dpysl5	CRAM|CRMP-5|Crmp5	dihydropyrimidinase-like 5	protein-coding
D5_peak_4265	chr15	81190709	81191108	+	266	NA	promoter-TSS (NM_001082536)	promoter-TSS (NM_001082536)	55	NR_015603	67638	Mm.390832	NM_026288	ENSMUSG00000047938	4930483J18Rik	-	RIKEN cDNA 4930483J18 gene	ncRNA
D5_peak_8633	chr4	149954878	149955308	+	266	NA	promoter-TSS (NM_029035)	promoter-TSS (NM_029035)	-87	NM_029035	74646	Mm.30	NM_029035	ENSMUSG00000039911	Spsb1	1110014L01Rik|4930422J18Rik|AI596360|AI854583|SSB-1|SSB1	splA/ryanodine receptor domain and SOCS box containing 1	protein-coding
D5_peak_10021	chr6	124662780	124663336	+	266	NA	promoter-TSS (NM_145130)	promoter-TSS (NM_145130)	-46	NM_145130	14792	Mm.273915	NM_145130	ENSMUSG00000004270	Lpcat3	C3f|Grcc3f|Lpcat|Lpeat|Lplat5|Lpsat|Mboat5|Moact5|Oact5|PTG	lysophosphatidylcholine acyltransferase 3	protein-coding
D5_peak_8888	chr5	43232784	43233344	+	265	NA	promoter-TSS (NM_001177379)	promoter-TSS (NM_001177379)	-399	NM_175937	231207	Mm.7233	NM_175937	ENSMUSG00000039782	Cpeb2	A630055H10Rik|Cpe-bp2	cytoplasmic polyadenylation element binding protein 2	protein-coding
D5_peak_8754	chr5	21701371	21701931	+	265	NA	promoter-TSS (NM_178728)	promoter-TSS (NM_178728)	-306	NM_178728	242864	Mm.153292	NM_178728	ENSMUSG00000044968	Napepld	A530089G06|Mbldc1|NAPE-PLD	N-acyl phosphatidylethanolamine phospholipase D	protein-coding
D5_peak_3723	chr14	55014759	55015537	+	265	NA	promoter-TSS (NM_026890)	promoter-TSS (NM_026890)	-306	NM_026890	68966	Mm.21214	NM_026890	ENSMUSG00000022204	Ngdn	1500001L15Rik|Ngd|neuroguidin	neuroguidin, EIF4E binding protein	protein-coding
D5_peak_12091	chr9	65178543	65179147	+	265	NA	intron (NM_008988, intron 5 of 13)	intron (NM_008988, intron 5 of 13)	-35845	NM_177460	214424	Mm.31129	NM_177460	ENSMUSG00000032392	Parp16	ARTD15|BC055447|C79952|PARP-16	poly (ADP-ribose) polymerase family, member 16	protein-coding
D5_peak_1026	chr10	62486514	62487081	+	265	NA	promoter-TSS (NM_001113355)	promoter-TSS (NM_001113355)	8	NM_133672	30930	Mm.260703	NM_133672	ENSMUSG00000020078	Vps26a	AA407240|HB58|Vps26	VPS26 retromer complex component A	protein-coding
D5_peak_1137	chr10	80475328	80475798	+	264	NA	Intergenic	CpG	-19343	NM_139226	246086	Mm.250572	NM_139226	ENSMUSG00000045518	Onecut3	OC-3|Oc3	one cut domain, family member 3	protein-coding
D5_peak_12379	chr9	115310113	115310996	+	264	NA	promoter-TSS (NM_024222)	promoter-TSS (NM_024222)	-133	NM_024222	68292	Mm.296158	NM_024222	ENSMUSG00000032437	Stt3b	1300006C19Rik|Simp	STT3, subunit of the oligosaccharyltransferase complex, homolog B (S. cerevisiae)	protein-coding
D5_peak_623	chr1	167012850	167013809	+	264	NA	intron (NM_001160261, intron 1 of 2)	intron (NM_001160261, intron 1 of 2)	11912	NM_001160262	226610	Mm.389217	NM_175461	ENSMUSG00000060568	Fam78b	C030014K22Rik|C030020L09Rik	family with sequence similarity 78, member B	protein-coding
D5_peak_7068	chr2	163419485	163420161	+	264	NA	promoter-TSS (NM_025699)	promoter-TSS (NM_025699)	-353	NM_025699	66680	Mm.25119	NM_025699	ENSMUSG00000035399	Oser1	3230401D17Rik|AI256769|Perit1	oxidative stress responsive serine rich 1	protein-coding
D5_peak_10698	chr7	100706223	100706781	+	264	NA	promoter-TSS (NM_178764)	promoter-TSS (NM_178764)	-200	NM_178764	319604	Mm.260362	NM_178764	ENSMUSG00000029461	Fam168a	2610030B18Rik|B930006L02Rik|mKIAA0280	family with sequence similarity 168, member A	protein-coding
D5_peak_10548	chr7	70796196	70796958	+	264	NA	Intergenic	Intergenic	-429831	NM_183261	11819	Mm.158143	NM_009697	ENSMUSG00000030551	Nr2f2	2700033K02Rik|9430015G03Rik|ARP-1|Aporp1|COUP-TF2|COUP-TFII|COUPTFB|EAR3|SVP40|Tcfcoup2	nuclear receptor subfamily 2, group F, member 2	protein-coding
D5_peak_1397	chr10	128696164	128696667	+	263	NA	promoter-TSS (NM_177411)	promoter-TSS (NM_177411)	-147	NM_177411	19344	Mm.12815	NM_011229	ENSMUSG00000000711	Rab5b	C030027M18Rik	RAB5B, member RAS oncogene family	protein-coding
D5_peak_4223	chr15	78174128	78174613	+	263	NA	promoter-TSS (NM_025931)	promoter-TSS (NM_025931)	-262	NM_025931	67042	Mm.30191	NM_025931	ENSMUSG00000016637	Ift27	2600013G09Rik|Rabl4	intraflagellar transport 27	protein-coding
D5_peak_2771	chr12	85455085	85455781	+	263	NA	Intergenic	CpG	-18468	NM_010234	14281	Mm.246513	NM_010234	ENSMUSG00000021250	Fos	D12Rfj1|c-fos|cFos	FBJ osteosarcoma oncogene	protein-coding
D5_peak_1395	chr10	128626500	128627173	+	263	NA	promoter-TSS (NM_013765)	promoter-TSS (NM_013765)	-330	NM_013765	27370	Mm.32118	NM_013765	ENSMUSG00000025362	Rps26	-	ribosomal protein S26	protein-coding
D5_peak_7559	chr3	96269208	96270320	+	263	NA	promoter-TSS (NM_175666)	promoter-TSS (NM_175666)	64	NM_175666	319189	Mm.297655	NM_175666	ENSMUSG00000105827	Hist2h2bb	H2b-616	histone cluster 2, H2bb	protein-coding
D5_peak_6060	chr19	21271783	21272457	+	263	NA	promoter-TSS (NM_009551)	promoter-TSS (NM_009551)	-158	NM_009551	22682	Mm.292405	NM_009551	ENSMUSG00000024750	Zfand5	2310057A04Rik|5830475F03Rik|AA415485|Za20d2|Zfp216	zinc finger, AN1-type domain 5	protein-coding
D5_peak_2596	chr12	44209776	44210430	+	263	NA	promoter-TSS (NM_013760)	promoter-TSS (NM_013760)	-35	NM_013760	27362	Mm.27432	NM_013760	ENSMUSG00000014905	Dnajb9	AA408011|AA673251|AA673481|AW556981|ERdj4|Mdg1|mDj7	DnaJ heat shock protein family (Hsp40) member B9	protein-coding
D5_peak_4570	chr16	20097431	20098416	+	262	NA	intron (NM_029436, intron 1 of 7)	CpG	369	NM_029436	75785	Mm.392450	NM_029436	ENSMUSG00000062901	Klhl24	1110046J11Rik|4930429H24Rik|6530402O20Rik|C85082	kelch-like 24	protein-coding
D5_peak_10281	chr7	25316426	25317267	+	262	NA	promoter-TSS (NM_001160400)	promoter-TSS (NM_001160400)	-318	NM_001160400	269878	Mm.38527	NM_001160400	ENSMUSG00000045039	Megf8	AW049492|Egfl4|b2b1702.2Clo|b2b1702Clo|b2b288Clo|m687Ddg|mKIAA0817	multiple EGF-like-domains 8	protein-coding
D5_peak_6988	chr2	153741057	153741570	+	262	NA	promoter-TSS (NM_007896)	promoter-TSS (NM_007896)	26	NM_007896	13589	Mm.143877	NM_007896	ENSMUSG00000027479	Mapre1	5530600P05Rik|AI462499|AI504412|AW260097|BIM1p|D2Ertd459e|Eb1	microtubule-associated protein, RP/EB family, member 1	protein-coding
D5_peak_10345	chr7	30169566	30170118	+	262	NA	promoter-TSS (NM_001033540)	promoter-TSS (NM_001033540)	-80	NM_001033540	330503	Mm.434058	NM_001033540	ENSMUSG00000066647	Gm5113	B430201F14|EG330503	predicted gene 5113	protein-coding
D5_peak_10286	chr7	25754791	25755983	+	262	NA	promoter-TSS (NM_178089)	promoter-TSS (NM_178089)	-667	NM_144922	232989	Mm.254223	NM_144922	ENSMUSG00000040725	Hnrnpul1	E130317O14Rik|E1B-AP5|E1BAP5|Hnrnpul|Hnrpul1	heterogeneous nuclear ribonucleoprotein U-like 1	protein-coding
D5_peak_3357	chr13	90922875	90923294	+	262	NA	promoter-TSS (NM_024175)	promoter-TSS (NM_024175)	-38	NM_024175	66475	Mm.306302	NM_024175	ENSMUSG00000049517	Rps23	2410044J15Rik	ribosomal protein S23	protein-coding
D5_peak_5463	chr18	5334239	5334930	+	262	NA	promoter-TSS (NM_178722)	promoter-TSS (NM_178722)	-145	NM_178722	240186	Mm.118257	NM_178722	ENSMUSG00000050945	Zfp438	9430031G09|9430091M14Rik|B830013J05Rik	zinc finger protein 438	protein-coding
D5_peak_3380	chr13	96670499	96671479	+	262	NA	promoter-TSS (NM_008255)	promoter-TSS (NM_008255)	-53	NM_008255	15357	Mm.316652	NM_008255	ENSMUSG00000021670	Hmgcr	HMG-CoAR|Red	3-hydroxy-3-methylglutaryl-Coenzyme A reductase	protein-coding
D5_peak_8273	chr4	116685460	116686036	+	261	NA	non-coding (NR_040442, exon 2 of 3)	intron (NM_011034, intron 1 of 5)	149	NM_011034	18477	Mm.30929	NM_011034	ENSMUSG00000028691	Prdx1	MSP23|NkefA|OSF-3|OSF3|PAG|Paga|PrdxI|PrxI|TDX2|TPxA|Tdpx2|prx1	peroxiredoxin 1	protein-coding
D5_peak_1147	chr10	80742222	80742538	+	261	NA	promoter-TSS (NM_007460)	promoter-TSS (NM_007460)	-169	NM_007460	11776	Mm.27082	NM_007460	ENSMUSG00000020198	Ap3d1	AA407035|Ap3d|Bolvr|mBLVR1|mh|mocha	adaptor-related protein complex 3, delta 1 subunit	protein-coding
D5_peak_2842	chr12	100724806	100725526	+	261	NA	promoter-TSS (NM_001330702)	promoter-TSS (NM_001330702)	-46	NM_001330702	73086	Mm.220417	NM_153587	ENSMUSG00000021180	Rps6ka5	3110005L17Rik|6330404E13Rik|AI854034|MSK1|MSPK1|RLPK|RLSK|S6K-alpha-5	ribosomal protein S6 kinase, polypeptide 5	protein-coding
D5_peak_549	chr1	153899526	153900504	+	261	NA	promoter-TSS (NM_008131)	promoter-TSS (NM_008131)	86	NM_008131	14645	Mm.210745	NM_008131	ENSMUSG00000026473	Glul	GS|Glns	glutamate-ammonia ligase (glutamine synthetase)	protein-coding
D5_peak_4415	chr15	99607356	99608074	+	261	NA	Intergenic	Intergenic	6315	NM_175087	11831	Mm.202309	NM_175087	ENSMUSG00000043144	Aqp6	AI790337	aquaporin 6	protein-coding
D5_peak_3225	chr13	58402137	58402904	+	261	NA	promoter-TSS (NM_025279)	promoter-TSS (NM_025279)	-8	NM_025279	15387	Mm.142872	NM_025279	ENSMUSG00000021546	Hnrnpk	Hnrpk|KBBP|NOVA	heterogeneous nuclear ribonucleoprotein K	protein-coding
D5_peak_404	chr1	118388919	118389457	+	261	NA	5' UTR (NM_029709, exon 1 of 37)	5' UTR (NM_029709, exon 1 of 37)	130	NM_029709	76707	Mm.138740	NM_029709	ENSMUSG00000064302	Clasp1	1700030C23Rik|5730583A19Rik|B130045P17Rik|CLASP1alpha	CLIP associating protein 1	protein-coding
D5_peak_7314	chr3	37419391	37420346	+	261	NA	promoter-TSS (NM_001291044)	promoter-TSS (NM_001291044)	-82	NM_021343	57815	Mm.172679	NM_021343	ENSMUSG00000027722	Spata5	2510048F20Rik|C78064|Spaf	spermatogenesis associated 5	protein-coding
D5_peak_11743	chr9	12690162	12691159	+	261	NA	Intergenic	Intergenic	415195	NR_040755	78219	Mm.414868	NR_040755	ENSMUSG00000111830	4930568E12Rik	-	RIKEN cDNA 4930568E12 gene	ncRNA
D5_peak_10154	chr7	4684784	4685413	+	261	NA	promoter-TSS (NM_024172)	promoter-TSS (NM_024172)	-135	NM_024172	66245	Mm.6803	NM_024172	ENSMUSG00000063802	Hspbp1	1500019G21Rik	HSPA (heat shock 70kDa) binding protein, cytoplasmic cochaperone 1	protein-coding
D5_peak_915	chr10	37138688	37139315	+	260	NA	promoter-TSS (NM_008538)	promoter-TSS (NM_008538)	-75	NM_008538	17118	Mm.30059	NM_008538	ENSMUSG00000069662	Marcks	Macs|PKCSL	myristoylated alanine rich protein kinase C substrate	protein-coding
D5_peak_5995	chr19	8741310	8741812	+	260	NA	promoter-TSS (NM_019829)	promoter-TSS (NM_019829)	137	NM_001167799	56389	Mm.153061	NM_019829	ENSMUSG00000010110	Stx5a	0610031F24Rik|D19Ertd627e|Stx5	syntaxin 5A	protein-coding
D5_peak_3880	chr14	76414311	76414946	+	260	NA	promoter-TSS (NM_001310646)	promoter-TSS (NM_001310646)	-333	NM_001310646	21807	Mm.153272	NM_009366	ENSMUSG00000022010	Tsc22d1	AA589566|AW105905|Egr5|TSC-22|Tgfb1i4|Tsc|Tsc22	TSC22 domain family, member 1	protein-coding
D5_peak_7421	chr3	79628661	79629093	+	260	NA	promoter-TSS (NM_025794)	promoter-TSS (NM_025794)	-110	NM_025794	66841	Mm.28336	NM_025794	ENSMUSG00000027809	Etfdh	0610010I20Rik|AV001013	electron transferring flavoprotein, dehydrogenase	protein-coding
D5_peak_11187	chr8	36249396	36249665	+	260	NA	promoter-TSS (NM_001081150)	promoter-TSS (NM_001081150)	-14	NM_001081150	244421	Mm.324032	NM_001081150	ENSMUSG00000039633	Lonrf1	-	LON peptidase N-terminal domain and ring finger 1	protein-coding
D5_peak_244	chr1	72254719	72255593	+	260	NA	Intergenic	U2|snRNA|snRNA	29158	NM_023523	111175	Mm.281738	NM_023523	ENSMUSG00000026189	Pecr	2400003B18Rik|TERP	peroxisomal trans-2-enoyl-CoA reductase	protein-coding
D5_peak_8477	chr4	133910395	133911236	+	260	NA	Intergenic	CpG	-23018	NM_001285505	20111	Mm.301827	NM_009097	ENSMUSG00000003644	Rps6ka1	Mapkapk-1a|Rsk|Rsk-1|Rsk1|S6K-alpha-1|p90-Rsk1|p90Rsk1|p90S6K|p90rsk	ribosomal protein S6 kinase polypeptide 1	protein-coding
D5_peak_12268	chr9	102625934	102626582	+	259	NA	promoter-TSS (NM_181394)	promoter-TSS (NM_181394)	-38	NM_181394	69010	Mm.2000	NM_181394	ENSMUSG00000035048	Anapc13	1810004D07Rik|APC13|SWM1	anaphase promoting complex subunit 13	protein-coding
D5_peak_2425	chr11	120232728	120233344	+	259	NA	promoter-TSS (NM_198423)	promoter-TSS (NM_198423)	89	NM_198423	268515	Mm.309498	NM_198423	ENSMUSG00000039741	Bahcc1	B930044J06|BC060615	BAH domain and coiled-coil containing 1	protein-coding
D5_peak_5176	chr17	35841246	35841645	+	259	NA	promoter-TSS (NM_001010833)	promoter-TSS (NM_001010833)	-53	NM_001010833	240087	Mm.218511	NM_001010833	ENSMUSG00000061607	Mdc1	6820401C03|AA413496|Nfbd1|mKIAA0170	mediator of DNA damage checkpoint 1	protein-coding
D5_peak_2770	chr12	85374699	85375030	+	259	NA	promoter-TSS (NM_026775)	promoter-TSS (NM_026775)	-147	NM_026775	68581	Mm.379159	NM_026775	ENSMUSG00000021248	Tmed10	1110014C03Rik|Tmp21|p23|p24delta1	transmembrane p24 trafficking protein 10	protein-coding
D5_peak_10425	chr7	44895748	44896368	+	259	NA	promoter-TSS (NM_027376)	promoter-TSS (NM_027376)	-21	NM_027376	70300	Mm.276298	NM_027376	ENSMUSG00000011658	Fuz	2600013E07Rik|b2b1273Clo	fuzzy planar cell polarity protein	protein-coding
D5_peak_2018	chr11	87448750	87449253	+	259	NA	intron (NM_001199293, intron 2 of 30)	intron (NM_001199293, intron 2 of 30)	21410	NM_001199293	83560	Mm.440758	NM_031386	ENSMUSG00000010342	Tex14	C85585	testis expressed gene 14	protein-coding
D5_peak_4914	chr17	7169421	7170098	+	259	NA	promoter-TSS (NM_011299)	promoter-TSS (NM_011299)	-356	NM_011299	20112	Mm.268383	NM_011299	ENSMUSG00000023809	Rps6ka2	90kDa|D17Wsu134e|Rps6ka-rs1|Rsk3|p90rsk|pp90rsk	ribosomal protein S6 kinase, polypeptide 2	protein-coding
D5_peak_3253	chr13	64107150	64108295	+	258	NA	intron (NM_001001321, intron 7 of 11)	intron (NM_001001321, intron 7 of 11)	-18521	NM_008291	15487	Mm.5109	NM_008291	ENSMUSG00000033122	Hsd17b3	-	hydroxysteroid (17-beta) dehydrogenase 3	protein-coding
D5_peak_4881	chr16	97962294	97962803	+	258	NA	promoter-TSS (NM_001081684)	promoter-TSS (NM_001081684)	74	NM_001320385	114565	Mm.474489	NM_175428	ENSMUSG00000046962	Zbtb21	5430437K12Rik|B430213I24Rik|Zfp295|Znf295|mKIAA1227	zinc finger and BTB domain containing 21	protein-coding
D5_peak_2346	chr11	115536199	115536511	+	258	NA	promoter-TSS (NM_133354)	promoter-TSS (NM_133354)	-125	NM_133354	170930	Mm.29923	NM_133354	ENSMUSG00000020738	Sumo2	SUMO-2|Smt3A|Smt3b|Smt3h2	small ubiquitin-like modifier 2	protein-coding
D5_peak_3450	chr13	111725108	111725788	+	258	NA	Intergenic	CpG	39270	NM_172593	218613	Mm.31012	NM_172593	ENSMUSG00000032727	Mier3	5730509D14|AU015422|D130064H19Rik	MIER family member 3	protein-coding
D5_peak_8417	chr4	129335120	129335938	+	258	NA	promoter-TSS (NM_009030)	promoter-TSS (NM_009030)	-159	NM_009030	19646	Mm.12145	NM_009030	ENSMUSG00000057236	Rbbp4	RBAP48|mRbAp48	retinoblastoma binding protein 4	protein-coding
D5_peak_3242	chr13	63113359	63114175	+	258	NA	intron (NM_001289926, intron 5 of 15)	intron (NM_001289926, intron 5 of 15)	-126262	NR_110521	72061	Mm.188105	NM_028079	ENSMUSG00000021458	2010111I01Rik	2300006M17Rik|AP-O|AW742919|Aopep|ApO|mir-23b|mir-24-1|mir-27b	RIKEN cDNA 2010111I01 gene	protein-coding
D5_peak_2101	chr11	96582006	96582729	+	257	NA	intron (NM_001033186, intron 4 of 12)	intron (NM_001033186, intron 4 of 12)	117776	NM_001033186	78473	Mm.395840	NM_001033186	ENSMUSG00000057058	Skap1	1700091G21Rik|Scap1|Skap-55	src family associated phosphoprotein 1	protein-coding
D5_peak_9025	chr5	93206518	93206880	+	257	NA	promoter-TSS (NM_017367)	promoter-TSS (NM_017367)	181	NM_029363	75610	Mm.175502	NM_029363	ENSMUSG00000029384	2010109A12Rik	-	RIKEN cDNA 2010109A12 gene	protein-coding
D5_peak_8361	chr4	124881419	124881854	+	257	NA	promoter-TSS (NM_177671)	promoter-TSS (NM_177671)	-149	NM_177671	230735	Mm.171490	NM_177671	ENSMUSG00000028876	Epha10	A330090H18	Eph receptor A10	protein-coding
D5_peak_8846	chr5	34660114	34660571	+	257	NA	promoter-TSS (NM_019497)	promoter-TSS (NM_019497)	-37	NM_001080743	14772	Mm.117076	NM_019497	ENSMUSG00000052783	Grk4	A830025H08Rik|GRK|Gprk2l|Gprk4	G protein-coupled receptor kinase 4	protein-coding
D5_peak_614	chr1	165634185	165634742	+	257	NA	promoter-TSS (NM_001083897)	promoter-TSS (NM_001083897)	78	NM_001001880	68481	Mm.46438	NM_001001880	ENSMUSG00000026566	Mpzl1	1110007A10Rik|PZR	myelin protein zero-like 1	protein-coding
D5_peak_7854	chr4	9184363	9185551	+	256	NA	Intergenic	Intergenic	-84360	NM_028940	74438	Mm.473368	NM_028940	ENSMUSG00000041216	Clvs1	4933402J24Rik|Clvl1|Rlbp1l1	clavesin 1	protein-coding
D5_peak_11222	chr8	47674914	47675611	+	256	NA	promoter-TSS (NM_023503)	promoter-TSS (NM_023503)	-103	NM_023503	69260	Mm.430733	NM_023503	ENSMUSG00000063049	Ing2	2810011M06Rik|Ing1l|Ing2b|P33ING2	inhibitor of growth family, member 2	protein-coding
D5_peak_3213	chr13	57474360	57474906	+	256	NA	intron (NM_001166464, intron 7 of 10)	intron (NM_001166464, intron 7 of 10)	433699	NM_001166463	20745	Mm.379020	NM_009262	ENSMUSG00000056222	Spock1	Spock|Ticn1|testican	sparc/osteonectin, cwcv and kazal-like domains proteoglycan 1	protein-coding
D5_peak_10235	chr7	19345018	19345457	+	256	NA	intron (NM_001127324, intron 1 of 6)	CpG	166	NM_007948	13870	Mm.280913	NM_007948	ENSMUSG00000003549	Ercc1	Ercc-1	excision repair cross-complementing rodent repair deficiency, complementation group 1	protein-coding
D5_peak_5687	chr18	55485135	55486002	+	256	NA	Intergenic	Intergenic	-495388	NM_175751	269023	Mm.192984	NM_175751	ENSMUSG00000052713	Zfp608	4932417D18Rik|D430007A19Rik|Znf608	zinc finger protein 608	protein-coding
D5_peak_3392	chr13	97774896	97775302	+	256	NA	Intergenic	Intergenic	215099	NR_046157	328314	Mm.138047	NR_046157	ENSMUSG00000110235	Gm5086	B230311A21|EG328314	predicted gene 5086	ncRNA
D5_peak_9370	chr5	135778337	135778998	+	256	NA	promoter-TSS (NM_029659)	promoter-TSS (NM_029659)	18	NM_008617	17448	Mm.297096	NM_008617	ENSMUSG00000019179	Mdh2	MDH|Mdh-2|Mor-1|Mor1	malate dehydrogenase 2, NAD (mitochondrial)	protein-coding
D5_peak_7401	chr3	66935427	66936158	+	256	NA	Intergenic	Intergenic	43019	NM_001302358	20429	Mm.39093	NM_013665	ENSMUSG00000027833	Shox2	6330543G17Rik|OG12|Og12x|Prx3|SHOT	short stature homeobox 2	protein-coding
D5_peak_10430	chr7	45016131	45016462	+	256	NA	promoter-TSS (NM_001008422)	promoter-TSS (NM_001008422)	-47	NM_001008422	233208	Mm.28298	NM_001008422	ENSMUSG00000038406	Scaf1	AI480556|SR-A1	SR-related CTD-associated factor 1	protein-coding
D5_peak_5988	chr19	7341574	7342004	+	256	NA	promoter-TSS (NM_001080388)	promoter-TSS (NM_001080388)	71	NM_001080389	13728	Mm.258986	NM_007928	ENSMUSG00000024969	Mark2	EMK-1|Emk|Par-1|Par-1b	MAP/microtubule affinity regulating kinase 2	protein-coding
D5_peak_11323	chr8	71382027	71382998	+	256	NA	promoter-TSS (NM_010150)	promoter-TSS (NM_010150)	-560	NM_010150	13864	Mm.28989	NM_010150	ENSMUSG00000002393	Nr2f6	AV090102|COUP-TF3|EAR2|Erbal2	nuclear receptor subfamily 2, group F, member 6	protein-coding
D5_peak_11575	chr8	113634933	113635770	+	256	NA	promoter-TSS (NM_001048143)	promoter-TSS (NM_001048143)	-235	NM_001048143	270096	Mm.74689	NM_173015	ENSMUSG00000078908	Mon1b	5031407H10|5033413H12Rik	MON1 homolog B, secretory traffciking associated	protein-coding
D5_peak_5993	chr19	8712766	8713578	+	255	NA	intron (NM_001161413, intron 2 of 9)	AT_rich|Low_complexity|Low_complexity	725	NM_008577	17254	Mm.4114	NM_008577	ENSMUSG00000010095	Slc3a2	4F2|4F2HC|AI314110|Cd98|Ly-10|Ly-m10|Ly10|Mdu1|Mgp-2hc|NACAE	solute carrier family 3 (activators of dibasic and neutral amino acid transport), member 2	protein-coding
D5_peak_2973	chr13	9093402	9093950	+	255	NA	promoter-TSS (NM_172585)	promoter-TSS (NM_172585)	-205	NM_001311117	217980	Mm.234944	NM_172585	ENSMUSG00000033499	Larp4b	A630096F19|AI256361|D13Wsu64e|Larp5	La ribonucleoprotein domain family, member 4B	protein-coding
D5_peak_11863	chr9	41060848	41062389	+	255	NA	intron (NM_176860, intron 1 of 13)	intron (NM_176860, intron 1 of 13)	-56990	NM_019465	54698	Mm.42791	NM_019465	ENSMUSG00000032021	Crtam	-	cytotoxic and regulatory T cell molecule	protein-coding
D5_peak_2586	chr12	40222442	40223525	+	255	NA	promoter-TSS (NR_035459)	promoter-TSS (NR_035459)	-172	NR_035459	100316693		NR_035459	ENSMUSG00000089371	Mir1938	mir-1938|mmu-mir-1938	microRNA 1938	ncRNA
D5_peak_4534	chr16	14159254	14159961	+	255	NA	promoter-TSS (NR_030252)	promoter-TSS (NR_030252)	-19	NR_030252	723916		NR_030252	ENSMUSG00000070074	Mir484	Mirn484|mir-484|mmu-mir-484	microRNA 484	ncRNA
D5_peak_1444	chr11	5444793	5445096	+	255	NA	promoter-TSS (NM_001080924)	promoter-TSS (NM_001080924)	-97	NM_001080924	407821	Mm.216313	NM_001080924	ENSMUSG00000041961	Znrf3	Gm1167	zinc and ring finger 3	protein-coding
D5_peak_3696	chr14	52019552	52020651	+	255	NA	promoter-TSS (NM_001253694)	promoter-TSS (NM_001253694)	-388	NM_001253694	69890	Mm.475652	NM_027248	ENSMUSG00000049295	Zfp219	2010302A17Rik	zinc finger protein 219	protein-coding
D5_peak_1570	chr11	33163075	33163372	+	255	NA	promoter-TSS (NM_001252261)	promoter-TSS (NM_001252261)	-17	NM_001252260	18148	Mm.485384	NM_008722	ENSMUSG00000057113	Npm1	B23|NO38|Npm	nucleophosmin 1	protein-coding
D5_peak_1290	chr10	105638986	105639805	+	255	NA	Intergenic	Intergenic	64844	NR_038032	327812	Mm.191660	NR_038032	ENSMUSG00000085282	Gm15663	9330159K06|OTTMUSG00000025047	predicted gene 15663	ncRNA
D5_peak_530	chr1	150392761	150393427	+	255	NA	promoter-TSS (NM_145511)	promoter-TSS (NM_145511)	-39	NM_145511	226499	Mm.222093	NM_145511	ENSMUSG00000006010	BC003331	1810053E15Rik|Odr4|odr-4	cDNA sequence BC003331	protein-coding
D5_peak_10444	chr7	45361231	45361716	+	255	NA	intron (NM_029741, intron 2 of 29)	intron (NM_029741, intron 2 of 29)	-4690	NR_015480	50994	Mm.389897	NM_016664	ENSMUSG00000091510	Mtag2	MAG	metastasis associated gene 2	ncRNA
D5_peak_1389	chr10	128493119	128494224	+	255	NA	promoter-TSS (NM_001317220)	promoter-TSS (NM_001317220)	215	NM_001317218	17904	Mm.337074	NM_010860	ENSMUSG00000090841	Myl6	ESMLC|LC17|LC17-GI|MLC-3|MLC1SM|Myln	myosin, light polypeptide 6, alkali, smooth muscle and non-muscle	protein-coding
D5_peak_7110	chr2	166653575	166654215	+	255	NA	intron (NM_177782, intron 1 of 39)	intron (NM_177782, intron 1 of 39)	-18823	NR_105783	102465188		NR_105783	ENSMUSG00000098675	Mir6364	Gm27327|mmu-mir-6364	microRNA 6364	ncRNA
D5_peak_609	chr1	164248657	164249252	+	254	NA	promoter-TSS (NM_054087)	promoter-TSS (NM_054087)	-92	NM_001276455	116914	Mm.35444	NM_054087	ENSMUSG00000040918	Slc19a2	AV276020|AW322295|DDA1|THTR1|TRMA	solute carrier family 19 (thiamine transporter), member 2	protein-coding
D5_peak_2192	chr11	101645895	101646154	+	254	NA	Intergenic	CpG	18075	NM_025654	66599	Mm.41449	NM_025654	ENSMUSG00000010362	Rdm1	2410008M22Rik|AW212028|Rad52b	RAD52 motif 1	protein-coding
D5_peak_2790	chr12	86946823	86947583	+	254	NA	promoter-TSS (NM_173735)	promoter-TSS (NM_173735)	-140	NM_001289432	217732	Mm.22337	NM_173735	ENSMUSG00000034157	Cipc	2310044G17Rik|AI842544|AI853744|Kiaa1737|mKIAA1737	CLOCK interacting protein, circadian	protein-coding
D5_peak_8593	chr4	148038800	148039201	+	253	NA	promoter-TSS (NM_010840)	promoter-TSS (NM_010840)	-77	NM_010840	17769	Mm.89959	NM_010840	ENSMUSG00000029009	Mthfr	AI323986	5,10-methylenetetrahydrofolate reductase	protein-coding
D5_peak_5412	chr17	84790560	84791094	+	253	NA	promoter-TSS (NM_028233)	promoter-TSS (NM_028233)	-41	NM_028233	72416	Mm.217027	NM_028233	ENSMUSG00000024120	Lrpprc	3110001K13Rik|C76645|Gp130|Lrp130|Lsfc	leucine-rich PPR-motif containing	protein-coding
D5_peak_10594	chr7	79272915	79273447	+	253	NA	promoter-TSS (NM_018811)	promoter-TSS (NM_018811)	-85	NM_018811	54608	Mm.365490	NM_018811	ENSMUSG00000039202	Abhd2	2210009N18Rik|LABH2|Labh-2	abhydrolase domain containing 2	protein-coding
D5_peak_3578	chr14	25457330	25457839	+	253	NA	Intergenic	CpG	-1601	NM_183208	328365	Mm.227484	NM_183208	ENSMUSG00000007817	Zmiz1	BC065120|E330020C23|ENSMUSG00000072684|Gm10397|I920194n01|Rai17|Zimp10	zinc finger, MIZ-type containing 1	protein-coding
D5_peak_10420	chr7	44815493	44816378	+	253	NA	promoter-TSS (NM_030693)	promoter-TSS (NM_030693)	-153	NM_053074	18226	Mm.2565	NM_053074	ENSMUSG00000109511	Nup62	D7Ertd649e|Nupc1|p62	nucleoporin 62	protein-coding
D5_peak_4585	chr16	21204467	21204818	+	253	NA	promoter-TSS (NM_010143)	promoter-TSS (NM_010143)	-153	NM_010143	13845	Mm.6972	NM_010143	ENSMUSG00000005958	Ephb3	AW456895|Cek10|Etk2|HEK2|MDK5|Sek4|Tyro6	Eph receptor B3	protein-coding
D5_peak_5956	chr19	6140669	6141599	+	253	NA	promoter-TSS (NM_019722)	promoter-TSS (NM_019722)	3	NM_019722	56327	Mm.21071	NM_019722	ENSMUSG00000024944	Arl2	2610009M23Rik|AI115441|AW553335	ADP-ribosylation factor-like 2	protein-coding
D5_peak_6910	chr2	143914930	143915925	+	253	NA	promoter-TSS (NM_019771)	promoter-TSS (NM_019771)	96	NM_019771	56431	Mm.28919	NM_019771	ENSMUSG00000015932	Dstn	2610043P17Rik|ADF|AU042046|Dsn|corn1|sid23p	destrin	protein-coding
D5_peak_7959	chr4	40948074	40948581	+	253	NA	promoter-TSS (NM_001171739)	promoter-TSS (NM_001171739)	-33	NM_009736	12017	Mm.688	NM_009736	ENSMUSG00000028416	Bag1	BAG-1|Rap46	BCL2-associated athanogene 1	protein-coding
D5_peak_11129	chr8	26118994	26119936	+	253	NA	promoter-TSS (NM_029965)	promoter-TSS (NM_029965)	85	NM_029965	77733	Mm.291906	NM_029965	ENSMUSG00000013878	Rnf170	6720407G21Rik|AI481227	ring finger protein 170	protein-coding
D5_peak_5931	chr19	5457097	5457808	+	253	NA	5' UTR (NM_198616, exon 1 of 1)	5' UTR (NM_198616, exon 1 of 1)	111	NM_198616	240514	Mm.329657	NM_198616	ENSMUSG00000095098	Ccdc85b	AI842788|BB115872	coiled-coil domain containing 85B	protein-coding
D5_peak_11525	chr8	106337892	106338322	+	252	NA	promoter-TSS (NM_021491)	promoter-TSS (NM_021491)	-119	NM_021491	58994	Mm.23298	NM_021491	ENSMUSG00000031906	Smpd3	4631433G07Rik|AI427456|AW537966|fro|nSMase2	sphingomyelin phosphodiesterase 3, neutral	protein-coding
D5_peak_4116	chr15	59647572	59648673	+	252	NA	promoter-TSS (NM_144549)	promoter-TSS (NM_144549)	-532	NM_144549	211770	Mm.40298	NM_144549	ENSMUSG00000032501	Trib1	A530090O15Rik|TRB-1|Trb1	tribbles pseudokinase 1	protein-coding
D5_peak_4204	chr15	76659766	76660289	+	252	NA	promoter-TSS (NM_001276335)	promoter-TSS (NM_001276335)	181	NM_180962	54151	Mm.247752	NM_019396	ENSMUSG00000053929	Cyhr1	1110031M01Rik|AU042374|Chrp	cysteine and histidine rich 1	protein-coding
D5_peak_9517	chr5	150665173	150665924	+	252	NA	promoter-TSS (NM_201369)	promoter-TSS (NM_201369)	64	NM_201369	381695	Mm.246934	NM_201369	ENSMUSG00000029655	N4bp2l2	2700092H06Rik|zag1	NEDD4 binding protein 2-like 2	protein-coding
D5_peak_8649	chr4	151057772	151058192	+	252	NA	promoter-TSS (NM_009498)	promoter-TSS (NM_009498)	-29	NM_009498	22319	Mm.273930	NM_009498	ENSMUSG00000028955	Vamp3	D130027G05Rik|VAMP-3|ceb	vesicle-associated membrane protein 3	protein-coding
D5_peak_9142	chr5	112237319	112238017	+	252	NA	Intergenic	Intergenic	-8720	NR_033657	330166	Mm.44854	NR_003718	ENSMUSG00000097767	Miat	3632434I06|A230057G18Rik|Rncr2|gomafu	myocardial infarction associated transcript (non-protein coding)	ncRNA
D5_peak_9566	chr6	28479955	28480350	+	252	NA	promoter-TSS (NM_019776)	promoter-TSS (NM_019776)	-196	NM_019776	56463	Mm.439987	NM_019776	ENSMUSG00000001424	Snd1	AL033314|Tudor-SN	staphylococcal nuclease and tudor domain containing 1	protein-coding
D5_peak_6992	chr2	154436154	154436829	+	252	NA	promoter-TSS (NM_001285446)	promoter-TSS (NM_001285446)	7	NM_001285446	12396	Mm.29914	NM_009823	ENSMUSG00000038533	Cbfa2t2	A430091M07|C330013D05Rik|Cbfa2t2h|MTGR1	core-binding factor, runt domain, alpha subunit 2, translocated to, 2 (human)	protein-coding
D5_peak_8886	chr5	43094214	43095016	+	252	NA	Intergenic	Intergenic	-138848	NM_175937	231207	Mm.7233	NM_175937	ENSMUSG00000039782	Cpeb2	A630055H10Rik|Cpe-bp2	cytoplasmic polyadenylation element binding protein 2	protein-coding
D5_peak_5753	chr18	65430496	65431093	+	252	NA	promoter-TSS (NM_172833)	promoter-TSS (NM_172833)	-203	NM_172833	240354	Mm.132613	NM_172833	ENSMUSG00000032688	Malt1	A630046N12|D430033E09Rik|Pcasp1	MALT1 paracaspase	protein-coding
D5_peak_7580	chr3	97767773	97768353	+	252	NA	promoter-TSS (NM_178080)	promoter-TSS (NM_178080)	-49	NR_110360	83679	Mm.129840	NM_031401	ENSMUSG00000038170	Pde4dip	4732458A06Rik|9430063L05Rik|C87016|D130016K21Rik|D3Bwg1078e|Usmg4|mKIAA0454	phosphodiesterase 4D interacting protein (myomegalin)	protein-coding
D5_peak_11993	chr9	56418062	56419028	+	252	NA	promoter-TSS (NM_025812)	promoter-TSS (NM_025812)	-301	NM_025812	66867	Mm.150856	NM_025812	ENSMUSG00000032329	Hmg20a	1200004E06Rik|5730490E10Rik|Hmgxb1|Ibraf	high mobility group 20A	protein-coding
D5_peak_2867	chr12	104908015	104908804	+	252	NA	Intergenic	Intergenic	-43333	NR_104438	94040	Mm.244078	NM_053155	ENSMUSG00000021097	Clmn	9330188N17Rik|AI428889|AI788815|mKIAA1188	calmin	protein-coding
D5_peak_567	chr1	156089733	156090743	+	251	NA	intron (NM_177838, intron 1 of 4)	intron (NM_177838, intron 1 of 4)	49377	NM_001160181	240832	Mm.253335	NM_022329	ENSMUSG00000050565	Tor1aip2	1110020D10Rik|15kDa|A130072J07|AA103493|AW060462|AW610675|C77739|Ifrg15|Lull1	torsin A interacting protein 2	protein-coding
D5_peak_3824	chr14	68017519	68018252	+	251	NA	Intergenic	Intergenic	-65999	NM_010910	18039	Mm.1956	NM_010910	ENSMUSG00000022055	Nefl	AI847934|CMT2E|NF-L|NF68|Nfl	neurofilament, light polypeptide	protein-coding
D5_peak_11321	chr8	71366828	71367519	+	251	NA	promoter-TSS (NM_025917)	promoter-TSS (NM_025917)	-44	NM_025917	67023	Mm.41890	NM_025917	ENSMUSG00000002395	Use1	2010315L10Rik|5730403H22Rik|AV002165|D12|Ed2|Q-snare|p31	unconventional SNARE in the ER 1 homolog (S. cerevisiae)	protein-coding
D5_peak_790	chr1	191575444	191576114	+	251	NA	promoter-TSS (NM_001305233)	promoter-TSS (NM_001305233)	143	NM_178632	77065	Mm.338175	NM_178632	ENSMUSG00000037461	Ints7	5930412E23Rik|int7	integrator complex subunit 7	protein-coding
D5_peak_12043	chr9	61279179	61279569	+	251	NA	intron (NR_045334, intron 3 of 4)	intron (NR_045334, intron 3 of 4)	14435	NR_045334	622037	Mm.126243	NR_045334	ENSMUSG00000111658	B930092H01Rik	-	RIKEN cDNA B930092H01 gene	ncRNA
D5_peak_4693	chr16	42575512	42576139	+	250	NA	Intergenic	Intergenic	-235174	NM_008083	14432	Mm.1222	NM_008083	ENSMUSG00000047261	Gap43	B-50|Basp2|GAP-43	growth associated protein 43	protein-coding
D5_peak_5883	chr19	3575733	3576283	+	250	NA	promoter-TSS (NM_028999)	promoter-TSS (NM_028999)	-259	NM_029456	52036	Mm.284686	NM_028999	ENSMUSG00000024908	Ppp6r3	4930528G08Rik|9130026N02Rik|D19Bwg1430e|D19Ertd703e|Pp6r3|Ppcs3|Pptcs3|Sapl|Saps3|mKIAA1558	protein phosphatase 6, regulatory subunit 3	protein-coding
D5_peak_7727	chr3	131564550	131564924	+	250	NA	promoter-TSS (NM_001289478)	promoter-TSS (NM_001289478)	-31	NM_001289479	23971	Mm.244912	NM_011863	ENSMUSG00000028032	Papss1	AI325286|Asapk|SK1	3'-phosphoadenosine 5'-phosphosulfate synthase 1	protein-coding
D5_peak_10151	chr7	4501625	4502262	+	250	NA	promoter-TSS (NM_029834)	promoter-TSS (NM_029834)	-263	NM_029834	232807	Mm.360391	NM_029834	ENSMUSG00000019254	Ppp1r12c	2410197A17Rik|AI839747|B430101M08|Mbs85	protein phosphatase 1, regulatory (inhibitor) subunit 12C	protein-coding
D5_peak_7686	chr3	121426235	121426745	+	250	NA	promoter-TSS (NM_028044)	promoter-TSS (NM_028044)	-51	NM_028044	71994	Mm.275555	NM_028044	ENSMUSG00000053931	Cnn3	1600014M03Rik|C85854|Calpo3	calponin 3, acidic	protein-coding
D5_peak_10957	chr7	137289533	137290035	+	250	NA	intron (NM_001113415, intron 6 of 15)	intron (NM_001113415, intron 6 of 15)	24661	NM_001113415	13593	Mm.258708	NM_010096	ENSMUSG00000010476	Ebf3	3110018A08Rik|O/E-2|mKIAA4201	early B cell factor 3	protein-coding
D5_peak_8331	chr4	120824990	120826061	+	250	NA	intron (NM_001048168, intron 1 of 9)	CpG	216	NM_001277095	18046	Mm.435590	NM_008692	ENSMUSG00000032897	Nfyc	-	nuclear transcription factor-Y gamma	protein-coding
D5_peak_3556	chr14	21987740	21988509	+	250	NA	5' UTR (NM_145459, exon 2 of 3)	5' UTR (NM_145459, exon 2 of 3)	1477	NM_145459	218820	Mm.292401	NM_145459	ENSMUSG00000039081	Zfp503	AI181838|B830002A16Rik|Nolz-1|Nolz1|Znf503	zinc finger protein 503	protein-coding
D5_peak_9670	chr6	50566485	50566912	+	250	NA	promoter-TSS (NM_007808)	promoter-TSS (NM_007808)	55	NR_027892	73183	Mm.430720	NR_015581	ENSMUSG00000085776	5430402O13Rik	3110047M22Rik	RIKEN cDNA 5430402O13 gene	ncRNA
D5_peak_8171	chr4	98923102	98923743	+	250	NA	promoter-TSS (NM_146144)	promoter-TSS (NM_146144)	-388	NM_001301414	230484	Mm.371692	NM_146144	ENSMUSG00000028560	Usp1	-	ubiquitin specific peptidase 1	protein-coding
D5_peak_8624	chr4	149426161	149426882	+	250	NA	5' UTR (NM_022022, exon 1 of 27)	5' UTR (NM_022022, exon 1 of 27)	110	NM_022022	63958	Mm.415260	NM_022022	ENSMUSG00000028960	Ube4b	4930551I19Rik|4933406G05Rik|AU014668|D4Bwg0973e|UFD2|UFD2a|Ufd2p|mKIAA0684	ubiquitination factor E4B	protein-coding
D5_peak_9237	chr5	121836824	121837367	+	250	NA	promoter-TSS (NM_001306128)	promoter-TSS (NM_001306128)	-236	NM_001306127	16923	Mm.65493	NM_008507	ENSMUSG00000042594	Sh2b3	AI429800|Lnk	SH2B adaptor protein 3	protein-coding
D5_peak_2673	chr12	71429347	71430100	+	249	NA	Intergenic	Intergenic	-45515	NR_136902	67348	Mm.54261	NR_136902	ENSMUSG00000100668	1700083H02Rik	100041190|Gm3190	RIKEN cDNA 1700083H02 gene	ncRNA
D5_peak_9771	chr6	80856733	80857355	+	249	NA	Intergenic	Intergenic	837401	NM_001347261	243499	Mm.483425	NM_178731	ENSMUSG00000052581	Lrrtm4	7530419J18Rik|A230052N11	leucine rich repeat transmembrane neuronal 4	protein-coding
D5_peak_9764	chr6	77811186	77811998	+	249	NA	intron (NM_001109764, intron 3 of 19)	intron (NM_001109764, intron 3 of 19)	168075	NM_001109764	12386	Mm.34637	NM_009819	ENSMUSG00000063063	Ctnna2	AI481747|Catna|Catna2|cdf|chp	catenin (cadherin associated protein), alpha 2	protein-coding
D5_peak_5932	chr19	5487993	5489396	+	249	NA	promoter-TSS (NM_027877)	promoter-TSS (NM_027877)	-358	NM_027877	71711	Mm.27697	NM_027877	ENSMUSG00000024906	Mus81	1200008A18Rik|AI182501|AW045863	MUS81 structure-specific endonuclease subunit	protein-coding
D5_peak_2935	chr12	113000508	113001051	+	249	NA	promoter-TSS (NM_028193)	promoter-TSS (NM_028193)	-158	NM_028193	72308	Mm.196721	NM_028193	ENSMUSG00000011158	Brf1	2510002F24Rik|GTF3B|TAF3C|TAFIII90|TFIIIB90|mTFIIIB90	BRF1, RNA polymerase III transcription initiation factor 90 kDa subunit	protein-coding
D5_peak_2705	chr12	76837364	76837804	+	248	NA	exon (NM_145927, exon 1 of 12)	exon (NM_145927, exon 1 of 12)	117	NM_145927	110606	Mm.151174	NM_145927	ENSMUSG00000033373	Fntb	2010013E13Rik|AA409500	farnesyltransferase, CAAX box, beta	protein-coding
D5_peak_1360	chr10	127063265	127063863	+	248	NA	promoter-TSS (NM_009870)	promoter-TSS (NM_009870)	-39	NM_009870	12567	Mm.6839	NM_009870	ENSMUSG00000006728	Cdk4	Crk3	cyclin-dependent kinase 4	protein-coding
D5_peak_6296	chr2	13573502	13574307	+	248	NA	promoter-TSS (NM_011701)	promoter-TSS (NM_011701)	-407	NM_011701	22352	Mm.268000	NM_011701	ENSMUSG00000026728	Vim	-	vimentin	protein-coding
D5_peak_10329	chr7	29180281	29180787	+	248	NA	TTS (NM_001164658)	TTS (NM_001164658)	139	NM_026545	57296	Mm.273152	NM_026545	ENSMUSG00000030591	Psmd8	6720456J22Rik|AA407360|AL033291|AL033322|AL033323|C76433	proteasome (prosome, macropain) 26S subunit, non-ATPase, 8	protein-coding
D5_peak_5346	chr17	71002185	71003094	+	248	NA	promoter-TSS (NM_026064)	promoter-TSS (NM_026064)	-106	NM_026064	67268	Mm.489605	NM_026064	ENSMUSG00000024048	Myl12a	2900073G15Rik|AI838292|C80200	myosin, light chain 12A, regulatory, non-sarcomeric	protein-coding
D5_peak_10091	chr6	136470445	136470943	+	248	NA	Intergenic	Intergenic	-48157	NM_019426	54343	Mm.173271	NM_019426	ENSMUSG00000030213	Atf7ip	2610204M12Rik|AM|Mcaf1	activating transcription factor 7 interacting protein	protein-coding
D5_peak_5563	chr18	35814866	35816302	+	248	NA	Intergenic	Intergenic	-14234	NM_133687	67393	Mm.94560	NM_133687	ENSMUSG00000046668	Cxxc5	4930415K17Rik	CXXC finger 5	protein-coding
D5_peak_7976	chr4	42949427	42950523	+	248	NA	Intergenic	CpG	-3119	NM_019874	56323	Mm.20437	NM_019874	ENSMUSG00000036052	Dnajb5	1110058L06Rik|AI462558|Hsc40|Hsp40-3	DnaJ heat shock protein family (Hsp40) member B5	protein-coding
D5_peak_1129	chr10	80226315	80226672	+	248	NA	promoter-TSS (NM_023431)	promoter-TSS (NM_023431)	-105	NM_023431	68114	Mm.273418	NM_023431	ENSMUSG00000020156	Mum1	2610019J09|9430059D04Rik|UBE-1C2	melanoma associated antigen (mutated) 1	protein-coding
D5_peak_11309	chr8	70754484	70755007	+	247	NA	promoter-TSS (NM_001166399)	promoter-TSS (NM_001166399)	66	NM_009001	19339	Mm.5083	NM_009001	ENSMUSG00000031840	Rab3a	-	RAB3A, member RAS oncogene family	protein-coding
D5_peak_12474	chrX	13070745	13071744	+	247	NA	promoter-TSS (NM_009481)	promoter-TSS (NM_009481)	-254	NM_009481	22284	Mm.242646	NM_009481	ENSMUSG00000031010	Usp9x	5730589N07Rik|AA407302|AA407699|AL022658|AL022749|Dffrx|FAF-X|Fafl	ubiquitin specific peptidase 9, X chromosome	protein-coding
D5_peak_4222	chr15	77970572	77971378	+	247	NA	promoter-TSS (NM_018749)	promoter-TSS (NM_018749)	-151	NM_018749	55944	Mm.3955	NM_018749	ENSMUSG00000016554	Eif3d	66/67kDa|AA407891|Eif3s7|eIF3p66	eukaryotic translation initiation factor 3, subunit D	protein-coding
D5_peak_8819	chr5	32458850	32459318	+	247	NA	5' UTR (NM_172707, exon 1 of 8)	5' UTR (NM_172707, exon 1 of 8)	114	NM_172707	19046	Mm.241931	NM_172707	ENSMUSG00000014956	Ppp1cb	1200010B19	protein phosphatase 1, catalytic subunit, beta isoform	protein-coding
D5_peak_5034	chr17	25273419	25274297	+	247	NA	promoter-TSS (NR_027452)	promoter-TSS (NR_027452)	56	NM_001177609	22196	Mm.240044	NM_011665	ENSMUSG00000015120	Ube2i	5830467E05Rik|F830028O17Rik|UBC9|Ubce2i|Ubce9	ubiquitin-conjugating enzyme E2I	protein-coding
D5_peak_9029	chr5	97111531	97111866	+	247	NA	promoter-TSS (NM_198422)	promoter-TSS (NM_198422)	-102	NM_198422	231474	Mm.332505	NM_198422	ENSMUSG00000055725	Paqr3	6330415A20Rik|AY424292|RKTG	progestin and adipoQ receptor family member III	protein-coding
D5_peak_2588	chr12	40445816	40446290	+	247	NA	promoter-TSS (NM_178845)	promoter-TSS (NM_178845)	0	NM_172803	238130	Mm.341423	NM_172803	ENSMUSG00000035954	Dock4	5330406C03|6330411N01Rik|AF263288|C030023J22|mKIAA0716	dedicator of cytokinesis 4	protein-coding
D5_peak_6967	chr2	152226400	152227111	+	247	NA	promoter-TSS (NM_007788)	promoter-TSS (NM_007788)	-85	NM_007788	12995	Mm.23692	NM_007788	ENSMUSG00000074698	Csnk2a1	Csnk2a1-rs4	casein kinase 2, alpha 1 polypeptide	protein-coding
D5_peak_6922	chr2	146117228	146118095	+	247	NA	Intergenic	Intergenic	-104336	NM_016889	53626	Mm.379070	NM_016889	ENSMUSG00000068154	Insm1	IA-1	insulinoma-associated 1	protein-coding
D5_peak_9685	chr6	52012231	52013039	+	246	NA	promoter-TSS (NM_018773)	promoter-TSS (NM_018773)	-86	NM_018773	54353	Mm.221479	NM_018773	ENSMUSG00000059182	Skap2	2610021A10Rik|AA960083|BB137539|RA70|SKAP-HOM|Saps|Scap2|mSKAP55R	src family associated phosphoprotein 2	protein-coding
D5_peak_12207	chr9	88522644	88523282	+	246	NA	promoter-TSS (NR_040721)	promoter-TSS (NR_040721)	-66	NR_040721	72655	Mm.21798	NR_040721	ENSMUSG00000097195	Snhg5	2810026P18Rik|4933428I09Rik|mU50HG-b	small nucleolar RNA host gene 5	ncRNA
D5_peak_2649	chr12	69158882	69159746	+	246	NA	promoter-TSS (NM_009093)	promoter-TSS (NM_009093)	-128	NM_009093	20090	Mm.379006	NM_009093	ENSMUSG00000034892	Rps29	-	ribosomal protein S29	protein-coding
D5_peak_2145	chr11	98809591	98810111	+	246	NA	promoter-TSS (NM_138660)	promoter-TSS (NM_138660)	43	NM_138660	192160	Mm.40120	NM_138660	ENSMUSG00000078676	Casc3	Btz|Mln51	cancer susceptibility candidate 3	protein-coding
D5_peak_719	chr1	179803581	179804170	+	246	NA	5' UTR (NM_026375, exon 1 of 36)	5' UTR (NM_026375, exon 1 of 36)	140	NM_026375	226747	Mm.128165	NM_026375	ENSMUSG00000026491	Ahctf1	6230412P20Rik|AV011447|Elys	AT hook containing transcription factor 1	protein-coding
D5_peak_4427	chr15	100551751	100552147	+	246	NA	promoter-TSS (NM_001289603)	promoter-TSS (NM_001289603)	59	NM_001289603	21422	Mm.219040	NM_033476	ENSMUSG00000009733	Tfcp2	CP-2|CP2|D230015P20Rik|LBP-1c|LBP-1d|LBP1|LSF|Tcfcp2|UBP-1	transcription factor CP2	protein-coding
D5_peak_6521	chr2	49451557	49452630	+	246	NA	intron (NM_172663, intron 1 of 13)	CpG	607	NM_172663	227867	Mm.29167	NM_172663	ENSMUSG00000069495	Epc2	5830499L14|D2Ertd694e	enhancer of polycomb homolog 2 (Drosophila)	protein-coding
D5_peak_3254	chr13	64153201	64153602	+	246	NA	promoter-TSS (NM_175494)	promoter-TSS (NM_175494)	-202	NM_175494	238673	Mm.300065	NM_175494	ENSMUSG00000044934	Zfp367	8030486J21Rik|ZFF29a|ZFF29b|Znf367	zinc finger protein 367	protein-coding
D5_peak_6404	chr2	29965212	29965680	+	246	NA	promoter-TSS (NM_001177668)	promoter-TSS (NM_001177668)	-114	NM_001177668	20740	Mm.204969	NM_001076554	ENSMUSG00000057738	Sptan1	2610027H02Rik|Spna-2|Spna2	spectrin alpha, non-erythrocytic 1	protein-coding
D5_peak_4884	chr17	3114528	3115226	+	246	NA	promoter-TSS (NM_134123)	promoter-TSS (NM_134123)	-95	NM_134123	106583	Mm.124373	NM_134123	ENSMUSG00000046201	Scaf8	A630086M08Rik|A930036P18Rik|AA408306|AI447644|AI448652|AU015035|Rbm16|mKIAA1116	SR-related CTD-associated factor 8	protein-coding
D5_peak_9553	chr6	17636825	17637099	+	246	NA	promoter-TSS (NM_007604)	promoter-TSS (NM_007604)	-136	NM_007604	12343	Mm.392504	NM_007604	ENSMUSG00000015733	Capza2	1110053K06Rik|AW208808|Cappa2	capping protein (actin filament) muscle Z-line, alpha 2	protein-coding
D5_peak_9297	chr5	125465685	125465966	+	245	NA	Intergenic	CpG	-10048	NM_030210	78894	Mm.431573	NM_030210	ENSMUSG00000029482	Aacs	2210408B16Rik|SUR5	acetoacetyl-CoA synthetase	protein-coding
D5_peak_12479	chrX	13280346	13281368	+	245	NA	promoter-TSS (NM_010028)	promoter-TSS (NM_010028)	-165	NM_010028	13205	Mm.289662	NM_010028	ENSMUSG00000000787	Ddx3x	D1Pas1-rs2|Ddx3|Fin14	DEAD/H (Asp-Glu-Ala-Asp/His) box polypeptide 3, X-linked	protein-coding
D5_peak_2113	chr11	96899401	96899732	+	245	NA	Intergenic	Intergenic	16948	NM_030248	80280	Mm.28297	NM_030248	ENSMUSG00000018669	Cdk5rap3	1810007E24Rik|BC002318|C53|C81486|HSF-27|IC53|LZAP|MST016	CDK5 regulatory subunit associated protein 3	protein-coding
D5_peak_1102	chr10	79668873	79669686	+	245	NA	promoter-TSS (NM_148934)	promoter-TSS (NM_148934)	-131	NM_148934	110012	Mm.22623	NM_148934	ENSMUSG00000020308	Tpgs1	AV005629|Gm16517|Gtrgeo22|PGs1	tubulin polyglutamylase complex subunit 1	protein-coding
D5_peak_8465	chr4	133339194	133339599	+	245	NA	promoter-TSS (NM_199306)	promoter-TSS (NM_199306)	-81	NM_199306	230796	Mm.226576	NM_199306	ENSMUSG00000037622	Wdtc1	Gm695|adipose|adp	WD and tetratricopeptide repeats 1	protein-coding
D5_peak_5021	chr17	24549738	24550549	+	245	NA	5' UTR (NM_013630, exon 1 of 46)	5' UTR (NM_013630, exon 1 of 46)	193	NM_013630	18763	Mm.30435	NM_013630	ENSMUSG00000032855	Pkd1	PC1|mFLJ00285	polycystic kidney disease 1 homolog	protein-coding
D5_peak_1208	chr10	84916898	84917575	+	244	NA	promoter-TSS (NM_183172)	promoter-TSS (NM_183172)	-377	NM_183172	237422	Mm.18936	NM_183172	ENSMUSG00000035620	Ric8b	BC051080|Ric-8|Ric-8b	RIC8 guanine nucleotide exchange factor B	protein-coding
D5_peak_8609	chr4	148626557	148627187	+	244	NA	non-coding (NR_131120, exon 1 of 8)	non-coding (NR_131120, exon 1 of 8)	124	NM_001003899	230908	Mm.22453	NM_145556	ENSMUSG00000041459	Tardbp	1190002A23Rik|C85084|TDP-43|Tdp43	TAR DNA binding protein	protein-coding
D5_peak_5100	chr17	29436940	29437537	+	244	NA	Intergenic	Intergenic	-53807	NM_008842	18712	Mm.405293	NM_008842	ENSMUSG00000024014	Pim1	Pim-1	proviral integration site 1	protein-coding
D5_peak_7327	chr3	40846458	40846934	+	244	NA	promoter-TSS (NR_038067)	promoter-TSS (NR_038067)	158	NM_028140	72175	Mm.130610	NM_028140	ENSMUSG00000025759	Mfsd8	2810423E13Rik|AI836898|AV142426|Cln7	major facilitator superfamily domain containing 8	protein-coding
D5_peak_8626	chr4	149517906	149518257	+	244	NA	promoter-TSS (NM_023465)	promoter-TSS (NM_023465)	-160	NM_023465	67087	Mm.299735	NM_023465	ENSMUSG00000028988	Ctnnbip1	1110008O09Rik|2310001I19Rik|AW457332|Catnbip1|Icat	catenin beta interacting protein 1	protein-coding
D5_peak_9405	chr5	138170847	138172383	+	243	NA	promoter-TSS (NM_021392)	promoter-TSS (NM_021392)	247	NM_008568	17220	Mm.378965	NM_008568	ENSMUSG00000029730	Mcm7	AI747533|Mcmd7|mCDC47	minichromosome maintenance complex component 7	protein-coding
D5_peak_4567	chr16	18811705	18812257	+	243	NA	promoter-TSS (NM_001161623)	promoter-TSS (NM_001161623)	-9	NM_009862	12544	Mm.1248	NM_009862	ENSMUSG00000000028	Cdc45	Cdc45l	cell division cycle 45	protein-coding
D5_peak_9171	chr5	114443812	114444345	+	243	NA	promoter-TSS (NM_029956)	promoter-TSS (NM_029956)	-51	NM_029956	77697	Mm.105182	NM_029956	ENSMUSG00000029575	Mmab	9130222L19Rik|ATR	methylmalonic aciduria (cobalamin deficiency) cblB type homolog (human)	protein-coding
D5_peak_11289	chr8	70042736	70043017	+	243	NA	promoter-TSS (NM_027481)	promoter-TSS (NM_027481)	63	NM_027481	70616	Mm.17665	NM_027481	ENSMUSG00000011306	Sugp1	5730496N02Rik|Sf4	SURP and G patch domain containing 1	protein-coding
D5_peak_10186	chr7	12977769	12978232	+	243	NA	exon (NM_175558, exon 1 of 6)	exon (NM_175558, exon 1 of 6)	152	NM_001168561	269870	Mm.62083	NM_175558	ENSMUSG00000033961	Zfp446	A630035I11Rik|A930031C22|AA120513|AV306632	zinc finger protein 446	protein-coding
D5_peak_7490	chr3	89418154	89419049	+	242	NA	promoter-TSS (NM_011368)	promoter-TSS (NM_011368)	50	NM_011368	20416	Mm.86595	NM_011368	ENSMUSG00000042626	Shc1	Shc|ShcA|p66|p66shc	src homology 2 domain-containing transforming protein C1	protein-coding
D5_peak_8605	chr4	148448281	148448804	+	242	NA	promoter-TSS (NM_020009)	promoter-TSS (NM_020009)	-40	NM_020009	56717	Mm.21158	NM_020009	ENSMUSG00000028991	Mtor	2610315D21Rik|AI327068|FRAP|FRAP2|Frap1|RAFT1|RAPT1|flat	mechanistic target of rapamycin (serine/threonine kinase)	protein-coding
D5_peak_8189	chr4	103114306	103114808	+	242	NA	promoter-TSS (NM_146254)	promoter-TSS (NM_146254)	167	NM_027696	71148	Mm.288721	NM_027696	ENSMUSG00000028522	Mier1	4933425I22Rik|5830411K19Rik|er1	MEIR1 treanscription regulator	protein-coding
D5_peak_2190	chr11	101641525	101642429	+	242	NA	Intergenic	Intergenic	14028	NM_025654	66599	Mm.41449	NM_025654	ENSMUSG00000010362	Rdm1	2410008M22Rik|AW212028|Rad52b	RAD52 motif 1	protein-coding
D5_peak_6990	chr2	154421180	154422014	+	242	NA	Intergenic	Intergenic	-13513	NM_009228	20648	Mm.1541	NM_009228	ENSMUSG00000027488	Snta1	AW228934|Snt1	syntrophin, acidic 1	protein-coding
D5_peak_9780	chr6	83121282	83121725	+	242	NA	promoter-TSS (NM_001083922)	promoter-TSS (NM_001083922)	-42	NM_001083922	22377	Mm.1109	NM_016757	ENSMUSG00000030035	Wbp1	AI255152	WW domain binding protein 1	protein-coding
D5_peak_410	chr1	119837348	119837793	+	241	NA	promoter-TSS (NM_019933)	promoter-TSS (NM_019933)	-499	NM_019933	19258	Mm.458796	NM_019933	ENSMUSG00000026384	Ptpn4	PTPMEG|Ptn4|TEP|TEP/mPTPMEG|hPTP-MEG	protein tyrosine phosphatase, non-receptor type 4	protein-coding
D5_peak_4757	chr16	64851731	64852013	+	241	NA	promoter-TSS (NM_178647)	promoter-TSS (NM_178647)	-149	NM_001347245	72020	Mm.25960	NM_028059	ENSMUSG00000047141	Zfp654	1600021C16Rik|1810008K20Rik|433036|Gm5488|Znf654	zinc finger protein 654	protein-coding
D5_peak_1585	chr11	35612026	35612665	+	241	NA	exon (NM_011412, exon 14 of 36)	exon (NM_011412, exon 14 of 36)	-4471	NR_029799	723924		NR_029799	ENSMUSG00000065583	Mir218-2	Mirn218-2|mir-218-2	microRNA 218-2	ncRNA
D5_peak_328	chr1	86358959	86359618	+	241	NA	promoter-TSS (NR_015507)	promoter-TSS (NR_015507)	167	NM_010880	17975	Mm.154378	NM_010880	ENSMUSG00000026234	Ncl	B530004O11Rik|C23|D0Nds28|D1Nds28|Nucl	nucleolin	protein-coding
D5_peak_8707	chr4	155992494	155993443	+	241	NA	promoter-TSS (NM_001302467)	promoter-TSS (NM_001302467)	63	NM_001302467	20318	Mm.293517	NM_011341	ENSMUSG00000029076	Sdf4	Cab45	stromal cell derived factor 4	protein-coding
D5_peak_5866	chr18	83928274	83929377	+	241	NA	Intergenic	Intergenic	157737	NM_001081300	110796	Mm.102136	NM_001081300	ENSMUSG00000046982	Tshz1	5730407I04Rik|D18Bwg1409e|Mtsh1|NY-CO-33|Sdccag33|Tsh1|mKIAA4206|teashirt1	teashirt zinc finger family member 1	protein-coding
D5_peak_10082	chr6	134829873	134830546	+	241	NA	promoter-TSS (NM_177687)	promoter-TSS (NM_177687)	10	NM_177687	232430	Mm.267010	NM_177687	ENSMUSG00000032652	Crebl2	AI046348|B230205M03	cAMP responsive element binding protein-like 2	protein-coding
D5_peak_10032	chr6	124930798	124931502	+	241	NA	promoter-TSS (NM_001170341)	promoter-TSS (NM_001170341)	-238	NM_001170341	30853	Mm.29737	NM_145385	ENSMUSG00000030120	Mlf2	AI256856|AU018944|C77284	myeloid leukemia factor 2	protein-coding
D5_peak_2373	chr11	116852666	116853911	+	240	NA	promoter-TSS (NM_178620)	promoter-TSS (NM_178620)	-194	NM_011358	20382	Mm.21841	NM_011358	ENSMUSG00000034120	Srsf2	D11Wsu175e|MRF-1|Pr264|SC35|Sfrs10|Sfrs2	serine/arginine-rich splicing factor 2	protein-coding
D5_peak_11375	chr8	80739581	80739861	+	240	NA	promoter-TSS (NM_053124)	promoter-TSS (NM_053124)	-262	NM_053124	93762	Mm.246803	NM_053124	ENSMUSG00000031715	Smarca5	4933427E24Rik|D030040M08Rik|D330027N15Rik|MommeD4|Snf2h	SWI/SNF related, matrix associated, actin dependent regulator of chromatin, subfamily a, member 5	protein-coding
D5_peak_1240	chr10	91181527	91182398	+	240	NA	Intergenic	CpG	-10343	NM_001080130	21917	Mm.159684	NM_011605	ENSMUSG00000019961	Tmpo	5630400D24Rik|AI195756|AI606875|AW214352|AW547477|LAP2|TP	thymopoietin	protein-coding
D5_peak_5403	chr17	83514079	83514662	+	240	NA	promoter-TSS (NM_001159529)	promoter-TSS (NM_001159529)	-37	NM_009187	20463	Mm.30072	NM_009187	ENSMUSG00000024248	Cox7a2l	COX7AR|COX7RP|EB1|SIG-81|SIG81|Silg81	cytochrome c oxidase subunit VIIa polypeptide 2-like	protein-coding
D5_peak_5864	chr18	83656457	83657327	+	240	NA	Intergenic	Intergenic	-331008	NR_045361	70960	Mm.410834	NR_045361		4921531P14Rik	1700108N05Rik	RIKEN cDNA 4921531P14 gene	ncRNA
D5_peak_8870	chr5	37221419	37221983	+	240	NA	Intergenic	Intergenic	-20357	NM_001136058	12933	Mm.290995	NM_007765	ENSMUSG00000029121	Crmp1	CRMP-1|DRP-1|Dpysl1|ULIP-3|Ulip3	collapsin response mediator protein 1	protein-coding
D5_peak_5715	chr18	60605922	60606495	+	240	NA	intron (NM_177340, intron 1 of 2)	L2b|LINE|L2	3896	NM_001109975	104027	Mm.252321	NM_177340	ENSMUSG00000043079	Synpo	9030217H17Rik|9130229N11|9330140I15Rik|AW046661	synaptopodin	protein-coding
D5_peak_2353	chr11	115813587	115814106	+	239	NA	promoter-TSS (NM_080643)	promoter-TSS (NM_080643)	-254	NM_080643	140721	Mm.383737	NM_080643	ENSMUSG00000034471	Caskin2	1600028L06Rik|mKIAA1139	CASK-interacting protein 2	protein-coding
D5_peak_8511	chr4	136159690	136160258	+	239	NA	Intergenic	Intergenic	-12300	NM_177733	242705	Mm.307932	NM_177733	ENSMUSG00000018983	E2f2	E2F-2	E2F transcription factor 2	protein-coding
D5_peak_11486	chr8	95331802	95332524	+	239	NA	promoter-TSS (NM_024467)	promoter-TSS (NM_024467)	-121	NM_133954	101985	Mm.29069	NM_133954	ENSMUSG00000031792	Usb1	AA960436	U6 snRNA biogenesis 1	protein-coding
D5_peak_4814	chr16	85665935	85666777	+	239	NA	Intergenic	Intergenic	-115983	NM_144853	224405	Mm.213203	NM_144853	ENSMUSG00000041134	Cyyr1	-	cysteine and tyrosine-rich protein 1	protein-coding
D5_peak_7151	chr2	172345308	172345661	+	239	NA	promoter-TSS (NM_025912)	promoter-TSS (NM_025912)	-93	NM_025912	67017	Mm.30013	NM_025912	ENSMUSG00000027495	Fam210b	2010011I20Rik|AI430961|AV108736	family with sequence similarity 210, member B	protein-coding
D5_peak_2385	chr11	117653965	117654809	+	239	NA	promoter-TSS (NM_198022)	promoter-TSS (NM_198022)	98	NM_198022	217351	Mm.40272	NM_198022	ENSMUSG00000025571	Tnrc6c	9930033H14Rik|mKIAA1582	trinucleotide repeat containing 6C	protein-coding
D5_peak_3086	chr13	34130280	34131941	+	239	NA	promoter-TSS (NM_023716)	promoter-TSS (NM_023716)	-756	NM_023716	73710	Mm.379227	NM_023716	ENSMUSG00000045136	Tubb2b	2410129E14Rik|brdp	tubulin, beta 2B class IIB	protein-coding
D5_peak_1156	chr10	81014909	81015171	+	239	NA	promoter-TSS (NM_010319)	promoter-TSS (NM_010319)	-115	NM_010319	14708	Mm.222496	NM_010319	ENSMUSG00000048240	Gng7	AI840417	guanine nucleotide binding protein (G protein), gamma 7	protein-coding
D5_peak_2419	chr11	119942641	119943278	+	239	NA	promoter-TSS (NM_001037755)	promoter-TSS (NM_001037755)	-133	NM_001037754	108100	Mm.197534	NM_130862	ENSMUSG00000025372	Baiap2	IRSp53|R75030	brain-specific angiogenesis inhibitor 1-associated protein 2	protein-coding
D5_peak_4134	chr15	64254699	64255709	+	239	NA	intron (NM_010026, intron 3 of 30)	intron (NM_010026, intron 3 of 30)	57469	NM_001276463	13196	Mm.277236	NM_010026	ENSMUSG00000022377	Asap1	AV239055|DEF-1|Ddef1|PAP|mKIAA1249|s19	ArfGAP with SH3 domain, ankyrin repeat and PH domain1	protein-coding
D5_peak_7053	chr2	160645661	160646084	+	239	NA	promoter-TSS (NM_009408)	promoter-TSS (NM_009408)	-25	NM_009408	21969	Mm.217233	NM_009408	ENSMUSG00000070544	Top1	AI467334|D130064I21Rik|Top-1	topoisomerase (DNA) I	protein-coding
D5_peak_1883	chr11	72795665	72796232	+	239	NA	promoter-TSS (NM_001045536)	promoter-TSS (NM_001045536)	-109	NM_001024926	192986	Mm.194755	NM_001024926	ENSMUSG00000057778	Cyb5d2	9330151E16Rik|Gm2	cytochrome b5 domain containing 2	protein-coding
D5_peak_4485	chr16	4541742	4542123	+	239	NA	Intergenic	CpG	17788	NM_031182	83383	Mm.273210	NM_031182	ENSMUSG00000005718	Tfap4	AI642933|AP-4|D930048N17Rik|Tcfap4|bHLHc41	transcription factor AP4	protein-coding
D5_peak_11912	chr9	46480168	46480682	+	238	NA	Intergenic	Intergenic	-160439	NM_183104	74361	Mm.159169	NM_183104	ENSMUSG00000056617	4931429L15Rik	-	RIKEN cDNA 4931429L15 gene	protein-coding
D5_peak_9294	chr5	125392876	125394374	+	238	NA	Intergenic	Intergenic	-3608	NM_019639	22190	Mm.331	NM_019639	ENSMUSG00000008348	Ubc	2700054O04Rik|AI194771|Rps27a|TI-225|Uba52|Ubb	ubiquitin C	protein-coding
D5_peak_1125	chr10	80159695	80160147	+	238	NA	intron (NR_038088, intron 1 of 4)	CpG	-7920	NM_007705	12696	Mm.17898	NM_007705	ENSMUSG00000045193	Cirbp	Cirp|R74941	cold inducible RNA binding protein	protein-coding
D5_peak_291	chr1	80340927	80341143	+	238	NA	promoter-TSS (NM_016716)	promoter-TSS (NM_016716)	-345	NM_016716	26554	Mm.12665	NM_016716	ENSMUSG00000004364	Cul3	KIAA0617	cullin 3	protein-coding
D5_peak_7472	chr3	88552717	88554029	+	238	NA	promoter-TSS (NM_033526)	promoter-TSS (NM_033526)	-343	NM_033526	94232	Mm.303059	NM_033526	ENSMUSG00000008604	Ubqln4	A1Up|A1u|AI663987|CIP75|UBIN	ubiquilin 4	protein-coding
D5_peak_6260	chr2	4452676	4453384	+	238	NA	intron (NM_001347086, intron 3 of 24)	intron (NM_001347086, intron 3 of 24)	52054	NM_001177843	209630	Mm.37932	NM_172475	ENSMUSG00000026657	Frmd4a	2700017I06Rik|5330420J21|AI594879|C230040M21Rik|Frmd4|Gm13190|OTTMUSG00000010806|mKIAA1294	FERM domain containing 4A	protein-coding
D5_peak_1441	chr11	5098992	5099447	+	238	NA	promoter-TSS (NM_177370)	promoter-TSS (NM_177370)	-54	NM_001290492	279766	Mm.260866	NM_177370	ENSMUSG00000034175	Rhbdd3	Ptag	rhomboid domain containing 3	protein-coding
D5_peak_10891	chr7	128461379	128461905	+	238	NA	promoter-TSS (NM_009383)	promoter-TSS (NM_009383)	31	NM_001347640	21843	Mm.242072	NM_009383	ENSMUSG00000030846	Tial1	5330433G13Rik|AL033329|TIAR|mTIAR	Tia1 cytotoxic granule-associated RNA binding protein-like 1	protein-coding
D5_peak_12519	chrX	49096163	49097033	+	238	NA	intron (NM_001271448, intron 2 of 14)	X8_LINE|LINE|CR1	191644	NM_001271448	209224	Mm.327730	NM_145951	ENSMUSG00000031109	Enox2	APK1|Cova1|tNOX	ecto-NOX disulfide-thiol exchanger 2	protein-coding
D5_peak_1653	chr11	50210007	50211071	+	238	NA	intron (NM_001290769, intron 1 of 7)	CpG	281	NM_011018	18412	Mm.40828	NM_011018	ENSMUSG00000015837	Sqstm1	A170|OSF-6|Osi|STAP|STONE14|p62	sequestosome 1	protein-coding
D5_peak_10085	chr6	134897982	134898595	+	238	NA	promoter-TSS (NM_001167694)	promoter-TSS (NM_001167694)	327	NR_029441	72813	Mm.409034	NR_029441	ENSMUSG00000100876	2810454H06Rik	-	RIKEN cDNA 2810454H06 gene	ncRNA
D5_peak_1972	chr11	82406092	82407115	+	238	NA	intron (NM_001304439, intron 1 of 8)	intron (NM_001304439, intron 1 of 8)	17703	NM_001304439	270893	Mm.341593	NM_023438	ENSMUSG00000020701	Tmem132e	Gm644	transmembrane protein 132E	protein-coding
D5_peak_7130	chr2	168154253	168154776	+	237	NA	promoter-TSS (NR_040327)	promoter-TSS (NR_040327)	-1	NR_040327	77017	Mm.407822	NR_040327	ENSMUSG00000087648	E130018N17Rik	-	RIKEN cDNA E130018N17 gene	ncRNA
D5_peak_3832	chr14	68209001	68210189	+	237	NA	Intergenic	Intergenic	-84591	NM_008691	18040	Mm.242832	NM_008691	ENSMUSG00000022054	Nefm	NF-M|NF160|NF165|Nef3|Nfm	neurofilament, medium polypeptide	protein-coding
D5_peak_8670	chr4	153361183	153361810	+	237	NA	Intergenic	Intergenic	121334	NM_001099299	230959	Mm.318874	NM_001099299	ENSMUSG00000039546	Ajap1	Gm573	adherens junction associated protein 1	protein-coding
D5_peak_5266	chr17	53478892	53479395	+	237	NA	promoter-TSS (NM_025887)	promoter-TSS (NM_025887)	-91	NM_025887	271457	Mm.329123	NM_025887	ENSMUSG00000017831	Rab5a	2410015H04Rik|AI663973|AU021172|nnyRab5a	RAB5A, member RAS oncogene family	protein-coding
D5_peak_924	chr10	39369614	39369884	+	237	NA	promoter-TSS (NM_008054)	promoter-TSS (NM_008054)	-50	NM_008054	14360	Mm.4848	NM_008054	ENSMUSG00000019843	Fyn	AI448320|AW552119	Fyn proto-oncogene	protein-coding
D5_peak_4273	chr15	81871764	81872427	+	237	NA	promoter-TSS (NM_080633)	promoter-TSS (NM_080633)	-203	NM_026737	68479	Mm.271715	NM_026737	ENSMUSG00000061360	Phf5a	1110007B08Rik	PHD finger protein 5A	protein-coding
D5_peak_3401	chr13	98815194	98815642	+	237	NA	promoter-TSS (NM_172591)	promoter-TSS (NM_172591)	31	NM_172591	218503	Mm.23928	NM_172591	ENSMUSG00000041685	Fcho2	5832424M12Rik|AA387320	FCH domain only 2	protein-coding
D5_peak_6904	chr2	142334380	142335546	+	237	NA	intron (NM_001013802, intron 16 of 18)	intron (NM_001013802, intron 16 of 18)	566501	NM_001081133	16558	Mm.251934	NM_001081133	ENSMUSG00000038844	Kif16b	8430434E15Rik|AA623607|AI789011|C80253|C80902|mKIAA1590	kinesin family member 16B	protein-coding
D5_peak_12448	chrX	7841182	7841949	+	237	NA	promoter-TSS (NM_001290536)	promoter-TSS (NM_001290536)	-266	NM_001290536	54644	Mm.142827	NM_138604	ENSMUSG00000031154	Otud5	AA407879|AI553596|BB114028|DUBA|DXImx46e|Sfc7	OTU domain containing 5	protein-coding
D5_peak_1168	chr10	81292634	81293263	+	237	NA	promoter-TSS (NM_001146687)	promoter-TSS (NM_001146687)	-15	NM_001146687	18717	Mm.24222	NM_008844	ENSMUSG00000034902	Pip5k1c	AI115456|AI835305|Pip5kIgamma	phosphatidylinositol-4-phosphate 5-kinase, type 1 gamma	protein-coding
D5_peak_7162	chr2	173406517	173407271	+	236	NA	Intergenic	Intergenic	-115698	NM_028158	72221	Mm.46132	NM_028158	ENSMUSG00000027518	1700021F07Rik	-	RIKEN cDNA 1700021F07 gene	protein-coding
D5_peak_1577	chr11	35496323	35497166	+	236	NA	intron (NM_011412, intron 4 of 35)	intron (NM_011412, intron 4 of 35)	-120072	NR_029799	723924		NR_029799	ENSMUSG00000065583	Mir218-2	Mirn218-2|mir-218-2	microRNA 218-2	ncRNA
D5_peak_6629	chr2	76647625	76648487	+	236	NA	promoter-TSS (NM_011871)	promoter-TSS (NM_011871)	-62	NM_011871	23992	Mm.277250	NM_011871	ENSMUSG00000002731	Prkra	AV120107|PRK|Pact|RAX|lear	protein kinase, interferon inducible double stranded RNA dependent activator	protein-coding
D5_peak_10968	chr7	139212949	139213463	+	236	NA	promoter-TSS (NM_001143755)	promoter-TSS (NM_001143755)	-69	NM_001143755	76612	Mm.17757	NM_027164	ENSMUSG00000015980	Lrrc27	1700071K18Rik|2310044E02Rik	leucine rich repeat containing 27	protein-coding
D5_peak_9689	chr6	52152527	52153972	+	236	NA	Intergenic	Intergenic	5068	NM_001311118	15394	Mm.197	NM_010449	ENSMUSG00000029844	Hoxa1	ERA1|Hox-1.6	homeobox A1	protein-coding
D5_peak_2140	chr11	98590708	98591241	+	235	NA	Intergenic	Intergenic	-3729	NM_025661	66612	Mm.180546	NM_025661	ENSMUSG00000038150	Ormdl3	2810011N17Rik|AI315223	ORM1-like 3 (S. cerevisiae)	protein-coding
D5_peak_8513	chr4	136285382	136286281	+	235	NA	promoter-TSS (NM_009557)	promoter-TSS (NM_009557)	-238	NM_009557	22704	Mm.1504	NM_009557	ENSMUSG00000051351	Zfp46	AI426962|Mlz-4|Zfp-46|Znf436	zinc finger protein 46	protein-coding
D5_peak_618	chr1	166002349	166003449	+	235	NA	promoter-TSS (NM_198932)	promoter-TSS (NM_198932)	-265	NM_198932	18986	Mm.245261	NM_011137	ENSMUSG00000026565	Pou2f1	2810482H01Rik|NF-A1|Oct-1|Oct1|Otf-1|Otf1	POU domain, class 2, transcription factor 1	protein-coding
D5_peak_10278	chr7	25281877	25282436	+	235	NA	promoter-TSS (NM_027882)	promoter-TSS (NM_027882)	-23	NM_027882	71722	Mm.28833	NM_027882	ENSMUSG00000005442	Cic	1200010B10Rik|mKIAA0306	capicua transcriptional repressor	protein-coding
D5_peak_5108	chr17	30377910	30379026	+	234	NA	intron (NM_172618, intron 6 of 11)	intron (NM_172618, intron 6 of 11)	17712	NR_030688	623169	Mm.440508	NR_030688		Gm6402	EG623169	ribosomal protein S17 pseudogene	pseudo
D5_peak_1829	chr11	69395459	69396110	+	234	NA	promoter-TSS (NM_030083)	promoter-TSS (NM_030083)	-7	NM_030083	78304	Mm.45683	NM_030083	ENSMUSG00000059278	Naa38	1500034E06Rik|Lsmd1	N(alpha)-acetyltransferase 38, NatC auxiliary subunit	protein-coding
D5_peak_70	chr1	35457330	35458080	+	234	NA	Intergenic	Intergenic	607746	NM_175421	226971	Mm.292751	NM_145516	ENSMUSG00000026123	Plekhb2	2310009M15Rik|AU018239|Evt2|Phdc|evt-2	pleckstrin homology domain containing, family B (evectins) member 2	protein-coding
D5_peak_1081	chr10	76961882	76962176	+	234	NA	promoter-TSS (NM_021568)	promoter-TSS (NM_021568)	-82	NM_021568	59093	Mm.272803	NM_021568	ENSMUSG00000001120	Pcbp3	AlphaCP-3	poly(rC) binding protein 3	protein-coding
D5_peak_3764	chr14	61556441	61557113	+	234	NA	5' UTR (NM_001310603, exon 1 of 4)	5' UTR (NM_001310603, exon 1 of 4)	109	NM_025697	66674	Mm.282706	NM_025697	ENSMUSG00000021930	Spryd7	6330409N04Rik|Clld6	SPRY domain containing 7	protein-coding
D5_peak_9067	chr5	101537689	101538602	+	233	NA	Intergenic	Intergenic	126566	NM_144955	18096	Mm.193072	NM_144955	ENSMUSG00000035187	Nkx6-1	NKX6A|Nkx6.1	NK6 homeobox 1	protein-coding
D5_peak_1516	chr11	22286709	22287386	+	233	NA	promoter-TSS (NM_153078)	promoter-TSS (NM_153078)	-252	NM_153078	216565	Mm.491265	NM_153078	ENSMUSG00000042302	Ehbp1	AF424697|Flj21950|NACSIN	EH domain binding protein 1	protein-coding
D5_peak_6519	chr2	48949214	48949802	+	233	NA	promoter-TSS (NM_001177313)	promoter-TSS (NM_001177313)	0	NM_029924	109241	Mm.440436	NM_029924	ENSMUSG00000036792	Mbd5	9430004D19Rik|AA536666|AI426407|C030040A15Rik|Gm1630|OTTMUSG00000012483	methyl-CpG binding domain protein 5	protein-coding
D5_peak_9762	chr6	77075525	77076033	+	233	NA	intron (NM_001109764, intron 10 of 19)	intron (NM_001109764, intron 10 of 19)	-166938	NM_028880	74342	Mm.292568	NM_028880	ENSMUSG00000060780	Lrrtm1	4632401D06Rik|AW125451	leucine rich repeat transmembrane neuronal 1	protein-coding
D5_peak_9328	chr5	131722451	131723308	+	233	NA	intron (NM_177047, intron 5 of 18)	intron (NM_177047, intron 5 of 18)	-157390	NR_040704	75369	Mm.389696	NR_040704	ENSMUSG00000105773	4930563F08Rik	-	RIKEN cDNA 4930563F08 gene	ncRNA
D5_peak_8459	chr4	132922266	132922885	+	233	NA	promoter-TSS (NM_145553)	promoter-TSS (NM_145553)	-24	NM_001163792	230789	Mm.11473	NM_145553	ENSMUSG00000028878	Fam76a	-	family with sequence similarity 76, member A	protein-coding
D5_peak_2149	chr11	98968564	98969424	+	233	NA	intron (NM_001176528, intron 3 of 7)	intron (NM_001176528, intron 3 of 7)	8523	NM_001176528	19401	Mm.439744	NM_009024	ENSMUSG00000037992	Rara	Nr1b1|RAR|RARalpha1	retinoic acid receptor, alpha	protein-coding
D5_peak_7616	chr3	104511630	104512367	+	233	NA	promoter-TSS (NM_001025067)	promoter-TSS (NM_001025067)	-80	NM_001310698	269473	Mm.34855	NM_001025067	ENSMUSG00000032913	Lrig2	4632419I10Rik|BB096938|LIG-2	leucine-rich repeats and immunoglobulin-like domains 2	protein-coding
D5_peak_9543	chr6	12117466	12118308	+	232	NA	Intergenic	Intergenic	-8307	NR_003631	625347	Mm.389084	NM_001039041	ENSMUSG00000057223	Gm6578	EG625347	mitochondrial ribosomal protein L32 pseudogene	pseudo
D5_peak_1722	chr11	58954242	58955237	+	232	NA	promoter-TSS (NM_178218)	promoter-TSS (NM_178218)	54	NM_178218	319162	Mm.212549	NM_178218	ENSMUSG00000078851	Hist3h2a	-	histone cluster 3, H2a	protein-coding
D5_peak_10530	chr7	66689679	66690351	+	232	NA	promoter-TSS (NR_003961)	promoter-TSS (NR_003961)	126	NM_152815	72635	Mm.289796	NM_152815	ENSMUSG00000053091	Lins1	2700083B01Rik|AW547219|Lins|Lins2|Wins2	lines homolog 1	protein-coding
D5_peak_943	chr10	42277424	42278259	+	232	NA	Intergenic	CpG-1005	-1099	NM_019740	56484	Mm.338613	NM_019740	ENSMUSG00000048756	Foxo3	1110048B16Rik|2010203A17Rik|C76856|FKHRL1|Fkhr2|Foxo3a	forkhead box O3	protein-coding
D5_peak_227	chr1	66251781	66252515	+	232	NA	intron (NM_001039934, intron 3 of 14)	intron (NM_001039934, intron 3 of 14)	-69576	NM_001310634	17756	Mm.256966	NM_008632	ENSMUSG00000015222	Map2	G1-397-34|MAP-2|Mtap-2|Mtap2|repro4	microtubule-associated protein 2	protein-coding
D5_peak_6737	chr2	104589963	104590495	+	231	NA	promoter-TSS (NM_145529)	promoter-TSS (NM_145529)	-255	NM_145529	228410	Mm.259876	NM_145529	ENSMUSG00000027176	Cstf3	4732468G05Rik|C79532|CstF-77	cleavage stimulation factor, 3' pre-RNA, subunit 3	protein-coding
D5_peak_8325	chr4	120287745	120288264	+	231	NA	promoter-TSS (NM_194060)	promoter-TSS (NM_194060)	-743	NM_194060	329934	Mm.277090	NM_194060	ENSMUSG00000052135	Foxo6	-	forkhead box O6	protein-coding
D5_peak_6445	chr2	32395547	32396199	+	231	NA	promoter-TSS (NM_133783)	promoter-TSS (NM_133783)	-17	NM_133783	96979	Mm.28048	NM_133783	ENSMUSG00000026820	Ptges2	0610038H10Rik|C79137|Gbf1|Mpges2|Pges2	prostaglandin E synthase 2	protein-coding
D5_peak_2964	chr13	5860850	5861763	+	231	NA	promoter-TSS (NM_011803)	promoter-TSS (NM_011803)	-183	NM_011803	23849	Mm.275036	NM_011803	ENSMUSG00000000078	Klf6	AI448727|BCD1|C86813|CPBP|Copeb|FM2|FM6|Ierepo1|Ierepo3|R75280|Zf9	Kruppel-like factor 6	protein-coding
D5_peak_9666	chr6	49319109	49319774	+	231	NA	5' UTR (NM_175098, exon 1 of 3)	5' UTR (NM_175098, exon 1 of 3)	167	NM_175098	57895	Mm.32416	NM_175098	ENSMUSG00000050786	Ccdc126	6330407D12Rik|AA675040|AI465320|AL022711	coiled-coil domain containing 126	protein-coding
D5_peak_10431	chr7	45017360	45017957	+	231	NA	promoter-TSS (NM_009101)	promoter-TSS (NM_009101)	-349	NM_009101	20130	Mm.389894	NM_009101	ENSMUSG00000038387	Rras	AI573426	related RAS viral (r-ras) oncogene	protein-coding
D5_peak_10346	chr7	30231688	30232302	+	231	NA	promoter-TSS (NM_027259)	promoter-TSS (NM_027259)	34	NM_025548	66411	Mm.27947	NM_025548	ENSMUSG00000006095	Tbcb	2410007D12Rik|AU041393|CG22|CKAPI|Ckap1	tubulin folding cofactor B	protein-coding
D5_peak_2763	chr12	84589868	84590840	+	230	NA	intron (NM_001301427, intron 3 of 4)	intron (NM_001301427, intron 3 of 4)	20526	NM_007701	12677	Mm.4405	NM_007701	ENSMUSG00000021239	Vsx2	Chx10|Hox-10|Hox10|or	visual system homeobox 2	protein-coding
D5_peak_3625	chr14	32245991	32246638	+	230	NA	intron (NM_011960, intron 9 of 17)	intron (NM_011960, intron 9 of 17)	44343	NM_011960	26430	Mm.15962	NM_011960	ENSMUSG00000021911	Parg	AI413217	poly (ADP-ribose) glycohydrolase	protein-coding
D5_peak_470	chr1	132800273	132800953	+	230	NA	Intergenic	Intergenic	-58816	NM_182716	269116	Mm.326702	NM_182716	ENSMUSG00000026442	Nfasc	AA387016|D430023G06Rik|NF|mKIAA0756	neurofascin	protein-coding
D5_peak_3058	chr13	23761001	23761656	+	230	NA	promoter-TSS (NM_178192)	promoter-TSS (NM_178192)	-79	NM_178192	326619	Mm.228709	NM_178192	ENSMUSG00000060093	Hist1h4a	-	histone cluster 1, H4a	protein-coding
D5_peak_6993	chr2	154466006	154466641	+	230	NA	intron (NM_009823, intron 1 of 10)	intron (NM_009823, intron 1 of 10)	29839	NM_001285446	12396	Mm.29914	NM_009823	ENSMUSG00000038533	Cbfa2t2	A430091M07|C330013D05Rik|Cbfa2t2h|MTGR1	core-binding factor, runt domain, alpha subunit 2, translocated to, 2 (human)	protein-coding
D5_peak_8685	chr4	155086242	155086593	+	230	NA	promoter-TSS (NM_001081100)	promoter-TSS (NM_001081100)	-120	NM_026395	67830	Mm.241604	NM_026395	ENSMUSG00000029048	Rer1	1110060F11Rik|5830454N22Rik|AU043380	retention in endoplasmic reticulum sorting receptor 1	protein-coding
D5_peak_2752	chr12	83596987	83597347	+	230	NA	promoter-TSS (NM_183154)	promoter-TSS (NM_183154)	-20	NM_183154	217695	Mm.59257	NM_183154	ENSMUSG00000042628	Zfyve1	DFCP1|G630053K23|TAFF1|ZNFN2A1|mKIAA1589	zinc finger, FYVE domain containing 1	protein-coding
D5_peak_9971	chr6	113482766	113483835	+	230	NA	promoter-TSS (NM_133930)	promoter-TSS (NM_133930)	-269	NM_133930	171508	Mm.41593	NM_133930	ENSMUSG00000030284	Creld1	AI843811	cysteine-rich with EGF-like domains 1	protein-coding
D5_peak_9964	chr6	113076144	113077476	+	230	NA	promoter-TSS (NM_028385)	promoter-TSS (NM_028385)	434	NR_027010	14910	Mm.280950	NR_027008	ENSMUSG00000086429	Gt(ROSA)26Sor	AV258896|Gtrgeo26|Gtrosa26|R26|ROSA26|Thumpd3as1	gene trap ROSA 26, Philippe Soriano	ncRNA
D5_peak_922	chr10	39171318	39172006	+	230	NA	Intergenic	Intergenic	-7868	NM_001127376	327743	Mm.208111	NM_001127376	ENSMUSG00000062074	Wisp3	CCN6|ENSMUSG00000062074|Gm735|WISP-3	WNT1 inducible signaling pathway protein 3	protein-coding
D5_peak_786	chr1	191026034	191026489	+	229	NA	promoter-TSS (NM_001081259)	promoter-TSS (NM_001081259)	-71	NM_001081259	226844	Mm.134053	NM_198025	ENSMUSG00000066595	Mfsd7b	9630055N22Rik|FLVCR|Flvcr1	major facilitator superfamily domain containing 7B	protein-coding
D5_peak_9904	chr6	97205528	97205888	+	229	NA	promoter-TSS (NM_011666)	promoter-TSS (NM_011666)	-61	NM_011666	22200	Mm.277626	NM_011666	ENSMUSG00000030061	Uba3	A830034N06Rik|AI256736|AI848246|AW546539|Ube1c	ubiquitin-like modifier activating enzyme 3	protein-coding
D5_peak_1868	chr11	71019277	71019814	+	229	NA	promoter-TSS (NM_001291148)	promoter-TSS (NM_001291148)	-66	NM_025993	67139	Mm.28227	NM_025993	ENSMUSG00000040599	Mis12	2510025F08Rik|AU044651|Misc12	MIS12 kinetochore complex component	protein-coding
D5_peak_7501	chr3	90052195	90053062	+	229	NA	promoter-TSS (NM_001165987)	promoter-TSS (NM_001165987)	-113	NM_001165986	74383	Mm.25610	NM_028475	ENSMUSG00000042520	Ubap2l	3110083O19Rik|4932431F02Rik|A430103N23Rik|C77168|Nice-4|mKIAA0144	ubiquitin-associated protein 2-like	protein-coding
D5_peak_1105	chr10	79766949	79767613	+	229	NA	promoter-TSS (NM_144528)	promoter-TSS (NM_144528)	-329	NM_144528	70294	Mm.466670	NM_144528	ENSMUSG00000035890	Rnf126	2610010O19Rik	ring finger protein 126	protein-coding
D5_peak_4724	chr16	52031175	52031686	+	228	NA	promoter-TSS (NM_001033238)	promoter-TSS (NM_001033238)	-119	NM_001033238	208650	Mm.328206	NM_001033238	ENSMUSG00000022637	Cblb	AI429560|AI851073|Cbl-b	Casitas B-lineage lymphoma b	protein-coding
D5_peak_6146	chr19	43689510	43689857	+	228	NA	promoter-TSS (NM_053103)	promoter-TSS (NM_053103)	-6	NM_053103	93685	Mm.248237	NM_053103	ENSMUSG00000025192	Entpd7	1810012B13Rik|1810020C02Rik|2810003F23Rik|LALP1|Lysal2	ectonucleoside triphosphate diphosphohydrolase 7	protein-coding
D5_peak_3097	chr13	36117525	36118122	+	228	NA	promoter-TSS (NM_201358)	promoter-TSS (NM_201358)	180	NM_001039189	69955	Mm.70690	NM_024274	ENSMUSG00000021420	Fars2	Fars1|pheRS	phenylalanine-tRNA synthetase 2 (mitochondrial)	protein-coding
D5_peak_12239	chr9	97018624	97019409	+	228	NA	promoter-TSS (NM_145134)	promoter-TSS (NM_145134)	-661	NM_145134	211949	Mm.491271	NM_145134	ENSMUSG00000046997	Spsb4	D030068E18Rik|SSB-4|Ssb4	splA/ryanodine receptor domain and SOCS box containing 4	protein-coding
D5_peak_12241	chr9	97110851	97111473	+	228	NA	promoter-TSS (NM_138756)	promoter-TSS (NM_138756)	-121	NM_138756	192287	Mm.228067	NM_138756	ENSMUSG00000032449	Slc25a36	C330005L02Rik	solute carrier family 25, member 36	protein-coding
D5_peak_5893	chr19	4125739	4126118	+	228	NA	promoter-TSS (NM_016666)	promoter-TSS (NM_016666)	-32	NM_025889	66990	Mm.276255	NM_025889		Tmem134	2410001H17Rik|AI463452	transmembrane protein 134	protein-coding
D5_peak_9763	chr6	77742614	77743929	+	228	NA	intron (NM_001109764, intron 4 of 19)	intron (NM_001109764, intron 4 of 19)	236396	NM_001109764	12386	Mm.34637	NM_009819	ENSMUSG00000063063	Ctnna2	AI481747|Catna|Catna2|cdf|chp	catenin (cadherin associated protein), alpha 2	protein-coding
D5_peak_10674	chr7	98655942	98657302	+	228	NA	promoter-TSS (NM_172280)	promoter-TSS (NM_172280)	-53	NM_172280	233545	Mm.387819	NM_172280	ENSMUSG00000035401	Emsy	2210018M11Rik|2310016L09Rik|AU019521|AU019557	EMSY, BRCA2-interacting transcriptional repressor	protein-coding
D5_peak_8505	chr4	136021665	136021966	+	228	NA	promoter-TSS (NM_013736)	promoter-TSS (NM_013736)	-166	NM_013736	27224	Mm.27663	NM_013736	ENSMUSG00000028668	Eloa	110kDa|AA408125|Tceb3|Tceb3a	elongin A	protein-coding
D5_peak_7704	chr3	123508093	123508888	+	228	NA	promoter-TSS (NR_028574)	promoter-TSS (NR_028574)	-154	NR_028574	69895	Mm.260791	NR_028574	ENSMUSG00000104960	Snhg8	1110065M07Rik|2010109N14Rik	small nucleolar RNA host gene 8	ncRNA
D5_peak_11962	chr9	51008981	51009287	+	228	NA	promoter-TSS (NM_178710)	promoter-TSS (NM_178710)	-61	NM_178710	235344	Mm.104932	NM_178710	ENSMUSG00000037112	Sik2	G630080D20Rik|Snf1lk2	salt inducible kinase 2	protein-coding
D5_peak_10412	chr7	44405680	44406023	+	228	NA	Intergenic	Intergenic	21725	NM_001114116	20981	Mm.4824	NM_016663	ENSMUSG00000030731	Syt3	AI385753|sytIII	synaptotagmin III	protein-coding
D5_peak_6188	chr19	47029628	47030166	+	228	NA	Intergenic	Intergenic	-14708	NM_001164363	76952	Mm.40965	NM_029810	ENSMUSG00000025041	Nt5c2	2010002I23Rik|CnII|ENSMUSG00000025039|Gm9751|Gmp|Nt5b|Pnt5|cN-II	5'-nucleotidase, cytosolic II	protein-coding
D5_peak_3639	chr14	33446918	33447555	+	227	NA	promoter-TSS (NM_001310453)	promoter-TSS (NM_001310453)	-78	NM_001310453	26419	Mm.21495	NM_016700	ENSMUSG00000021936	Mapk8	AI849689|JNK|JNK1|Prkm8|SAPK1	mitogen-activated protein kinase 8	protein-coding
D5_peak_4854	chr16	92466098	92466439	+	227	NA	promoter-TSS (NM_001081549)	promoter-TSS (NM_001081549)	-99	NM_001081549	54720	Mm.265744	NM_019466	ENSMUSG00000022951	Rcan1	Adapt78|CALP1L|CSP1|DSC1|Dscr1|MCIP1|RCN1	regulator of calcineurin 1	protein-coding
D5_peak_4831	chr16	90143728	90144382	+	227	NA	non-coding (NR_033476, exon 1 of 1)	non-coding (NR_033476, exon 1 of 1)	1818	NR_033476	100038709	Mm.484070	NR_033476		Gm10789	ENSMUSG00000074924	predicted gene 10789	ncRNA
D5_peak_7128	chr2	168080711	168081044	+	227	NA	promoter-TSS (NM_021409)	promoter-TSS (NM_021409)	-127	NM_021409	58220	Mm.292834	NM_021409	ENSMUSG00000044641	Pard6b	AV025615|Par6b	par-6 family cell polarity regulator beta	protein-coding
D5_peak_12359	chr9	111271527	111272093	+	227	NA	promoter-TSS (NM_026810)	promoter-TSS (NM_026810)	-35	NM_175266	77781	Mm.209005	NM_175266	ENSMUSG00000046785	Epm2aip1	A930003G21Rik|mKIAA0766	EPM2A (laforin) interacting protein 1	protein-coding
D5_peak_1623	chr11	44682818	44683509	+	227	NA	intron (NM_007897, intron 6 of 15)	intron (NM_007897, intron 6 of 15)	65063	NM_001290710	13591	Mm.439662	NM_007897	ENSMUSG00000057098	Ebf1	Ebf|O/E-1|OE-1|Olf-1|Olf1	early B cell factor 1	protein-coding
D5_peak_1525	chr11	23497655	23498383	+	227	NA	promoter-TSS (NM_172391)	promoter-TSS (NM_172391)	20	NM_001290654	268390	Mm.13148	NM_172391	ENSMUSG00000020288	Ahsa2	-	AHA1, activator of heat shock protein ATPase 2	protein-coding
D5_peak_11137	chr8	26770229	26770952	+	227	NA	Intergenic	Intergenic	53833	NR_045904	72316	Mm.490534	NR_045904	ENSMUSG00000100335	2310008N11Rik	-	RIKEN cDNA 2310008N11 gene	ncRNA
D5_peak_5039	chr17	25727429	25727756	+	227	NA	promoter-TSS (NM_145409)	promoter-TSS (NM_145409)	-159	NM_028009	106707	Mm.24603	NM_028009	ENSMUSG00000041199	Rpusd1	2310051D06Rik|AU019540|Rlucl	RNA pseudouridylate synthase domain containing 1	protein-coding
D5_peak_10313	chr7	28372428	28373431	+	227	NA	promoter-TSS (NM_001083912)	promoter-TSS (NM_001083912)	-267	NM_001290542	101497	Mm.235700	NM_138752	ENSMUSG00000037552	Plekhg2	AI194308|Clg|Cslg	pleckstrin homology domain containing, family G (with RhoGef domain) member 2	protein-coding
D5_peak_6791	chr2	119477632	119478272	+	226	NA	promoter-TSS (NM_026574)	promoter-TSS (NM_026574)	-323	NM_026574	68142	Mm.330496	NM_026574	ENSMUSG00000034154	Ino80	2310079N15Rik|4632409L19Rik|Inoc1	INO80 complex subunit	protein-coding
D5_peak_783	chr1	190190378	190191095	+	226	NA	Intergenic	Intergenic	-20056	NM_008937	19130	Mm.132579	NM_008937	ENSMUSG00000010175	Prox1	A230003G05Rik	prospero homeobox 1	protein-coding
D5_peak_1144	chr10	80656531	80656747	+	226	NA	5' UTR (NM_145361, exon 1 of 9)	5' UTR (NM_145361, exon 1 of 9)	432	NM_145361	208198	Mm.60720	NM_145361	ENSMUSG00000003344	Btbd2	2610037C03Rik|4930512K17Rik	BTB (POZ) domain containing 2	protein-coding
D5_peak_11512	chr8	105636218	105636853	+	226	NA	promoter-TSS (NM_181322)	promoter-TSS (NM_181322)	-3	NM_181322	13018	Mm.269474	NM_181322	ENSMUSG00000005698	Ctcf	AW108038	CCCTC-binding factor	protein-coding
D5_peak_9811	chr6	85451247	85452192	+	226	NA	promoter-TSS (NM_001163427)	promoter-TSS (NM_001163427)	214	NM_007638	12468	Mm.289900	NM_007638	ENSMUSG00000030007	Cct7	AA408524|AL022769|Ccth|Cctz	chaperonin containing Tcp1, subunit 7 (eta)	protein-coding
D5_peak_1170	chr10	81350514	81350962	+	226	NA	promoter-TSS (NM_001163166)	promoter-TSS (NM_001163166)	-281	NM_001163166	15353	Mm.38474	NM_010440	ENSMUSG00000020232	Hmg20b	AW610687|BRAF35|Hmgx2|Hmgxb2|Smarce1r	high mobility group 20B	protein-coding
D5_peak_2163	chr11	100527647	100528346	+	226	NA	promoter-TSS (NM_134037)	promoter-TSS (NM_134037)	4	NM_134037	104112	Mm.282039	NM_134037	ENSMUSG00000020917	Acly	A730098H14Rik|AW538652	ATP citrate lyase	protein-coding
D5_peak_10525	chr7	65644603	65645108	+	226	NA	promoter-TSS (NM_172310)	promoter-TSS (NM_172310)	-43	NM_172310	272396	Mm.35127	NM_172310	ENSMUSG00000030515	Tarsl2	A530046H20Rik	threonyl-tRNA synthetase-like 2	protein-coding
D5_peak_3234	chr13	59769637	59770446	+	226	NA	promoter-TSS (NR_015349)	promoter-TSS (NR_015349)	75	NR_015349	13996	Mm.490435	NR_015349	ENSMUSG00000089875	Etohd2	AW491659	ethanol decreased 2	ncRNA
D5_peak_5111	chr17	31564192	31564949	+	226	NA	promoter-TSS (NM_016670)	promoter-TSS (NM_016670)	-203	NM_016670	18771	Mm.259295	NM_016670	ENSMUSG00000006705	Pknox1	D17Wsu76e|PREP1	Pbx/knotted 1 homeobox	protein-coding
D5_peak_12487	chrX	18162082	18162693	+	226	NA	promoter-TSS (NM_009483)	promoter-TSS (NM_009483)	-188	NM_009483	22289	Mm.257498	NM_009483	ENSMUSG00000037369	Kdm6a	Utx	lysine (K)-specific demethylase 6A	protein-coding
D5_peak_10401	chr7	41632740	41633881	+	226	NA	promoter-TSS (NM_023363)	promoter-TSS (NM_023363)	-221	NM_023363	67607	Mm.384626	NM_023363	ENSMUSG00000074165	Zfp788	2810426N06Rik|AI256342|AI605193	zinc finger protein 788	protein-coding
D5_peak_1848	chr11	69980305	69981057	+	226	NA	promoter-TSS (NM_026017)	promoter-TSS (NM_026017)	-351	NM_001253700	54351	Mm.13430	NM_018740	ENSMUSG00000018565	Elp5	Derp6|Rai12	elongator acetyltransferase complex subunit 5	protein-coding
D5_peak_11505	chr8	105289158	105289882	+	225	NA	promoter-TSS (NM_028888)	promoter-TSS (NM_028888)	8	NM_028888	74356	Mm.204876	NM_028888	ENSMUSG00000014837	4931428F04Rik	AI426165|Kiaa0895l	RIKEN cDNA 4931428F04 gene	protein-coding
D5_peak_8328	chr4	120569971	120570448	+	225	NA	promoter-TSS (NM_016748)	promoter-TSS (NM_016748)	67	NM_016748	51797	Mm.1815	NM_016748	ENSMUSG00000028633	Ctps	Ctps1	cytidine 5'-triphosphate synthase	protein-coding
D5_peak_11072	chr8	12395231	12395691	+	225	NA	promoter-TSS (NM_009233)	promoter-TSS (NM_009233)	-58	NM_009233	20664	Mm.39088	NM_009233	ENSMUSG00000096014	Sox1	BB176347|Sox-1	SRY (sex determining region Y)-box 1	protein-coding
D5_peak_9120	chr5	110770223	110771145	+	225	NA	promoter-TSS (NM_029337)	promoter-TSS (NM_029337)	33	NM_173066	75560	Mm.270487	NM_029337	ENSMUSG00000029505	Ep400	1700020J09Rik|AU023439|mDomino|mKIAA1498|p400	E1A binding protein p400	protein-coding
D5_peak_2318	chr11	114040447	114040935	+	225	NA	intron (NM_172800, intron 1 of 44)	intron (NM_172800, intron 1 of 44)	25260	NM_172800	237979	Mm.130504	NM_172800	ENSMUSG00000041592	Sdk2	4632412F08Rik|5330435L01Rik|Sdk-2|mKIAA1514	sidekick cell adhesion molecule 2	protein-coding
D5_peak_11386	chr8	83594265	83595043	+	225	NA	promoter-TSS (NM_027179)	promoter-TSS (NM_027179)	-163	NM_027179	106529	Mm.352239	NM_027179	ENSMUSG00000031708	Tecr	2410016D23Rik|A230102P12Rik|AI173355|D17Ertd178e|Gpsn2|SC2	trans-2,3-enoyl-CoA reductase	protein-coding
D5_peak_9402	chr5	137786254	137787651	+	225	NA	promoter-TSS (NM_001005426)	promoter-TSS (NM_001005426)	-251	NM_144913	231803	Mm.61193	NM_144913	ENSMUSG00000029726	Mepce	Bcdin3|D5Wsu46e	methylphosphate capping enzyme	protein-coding
D5_peak_2405	chr11	119052928	119053605	+	225	NA	Intergenic	CpG	-12353	NM_013926	30951	Mm.99953	NM_013926	ENSMUSG00000025578	Cbx8	Pc3	chromobox 8	protein-coding
D5_peak_8527	chr4	137593662	137594364	+	225	NA	promoter-TSS (NM_130879)	promoter-TSS (NM_130879)	-176	NM_130879	170707	Mm.218478	NM_130879	ENSMUSG00000043411	Usp48	2810449C13Rik|AI115503|BC021769|D330022K21Rik|Usp31	ubiquitin specific peptidase 48	protein-coding
D5_peak_1001	chr10	59323071	59323704	+	225	NA	promoter-TSS (NM_011030)	promoter-TSS (NM_011030)	91	NM_011030	18451	Mm.2212	NM_011030	ENSMUSG00000019916	P4ha1	AL022634|P4ha	procollagen-proline, 2-oxoglutarate 4-dioxygenase (proline 4-hydroxylase), alpha 1 polypeptide	protein-coding
D5_peak_10320	chr7	28766297	28766765	+	225	NA	promoter-TSS (NM_001122766)	promoter-TSS (NM_001122766)	113	NM_010908	18036	Mm.220333	NM_010908	ENSMUSG00000030595	Nfkbib	I(Kappa)B(beta)|I-kappa-B-beta|IKB-beta|IKappaBbeta|IkB|IkBb|NF-kappa-BIB|ikB-B	nuclear factor of kappa light polypeptide gene enhancer in B cells inhibitor, beta	protein-coding
D5_peak_12384	chr9	117836773	117837467	+	225	NA	Intergenic	Intergenic	-203402	NM_001048146	27215	Mm.92705	NM_013727	ENSMUSG00000039285	Azi2	AA410145|AZ2	5-azacytidine induced gene 2	protein-coding
D5_peak_10839	chr7	126396669	126397042	+	224	NA	promoter-TSS (NM_010900)	promoter-TSS (NM_010900)	-118	NM_010900	18020	Mm.1389	NM_010900	ENSMUSG00000030722	Nfatc2ip	D7Ertd304e|NIP45	nuclear factor of activated T cells, cytoplasmic, calcineurin dependent 2 interacting protein	protein-coding
D5_peak_592	chr1	160212822	160213489	+	224	NA	promoter-TSS (NM_009786)	promoter-TSS (NM_009786)	-263	NM_009786	12301	Mm.10702	NM_009786	ENSMUSG00000014226	Cacybp	SIP	calcyclin binding protein	protein-coding
D5_peak_2019	chr11	87462410	87463072	+	224	NA	intron (NM_001199293, intron 2 of 30)	intron (NM_001199293, intron 2 of 30)	35150	NM_001199293	83560	Mm.440758	NM_031386	ENSMUSG00000010342	Tex14	C85585	testis expressed gene 14	protein-coding
D5_peak_8844	chr5	34369448	34369920	+	224	NA	promoter-TSS (NM_001243123)	promoter-TSS (NM_001243123)	-249	NM_001243123	231128	Mm.286885	NM_001030306	ENSMUSG00000037210	Fam193a	-	family with sequence similarity 193, member A	protein-coding
D5_peak_1328	chr10	117792411	117792959	+	224	NA	promoter-TSS (NM_134010)	promoter-TSS (NM_134010)	20	NM_134010	103468	Mm.12568	NM_134010	ENSMUSG00000052798	Nup107	AW541137|C76801	nucleoporin 107	protein-coding
D5_peak_5023	chr17	24719683	24720161	+	224	NA	promoter-TSS (NR_028515)	promoter-TSS (NR_028515)	43	NR_027900	73474	Mm.443320	NR_027900	ENSMUSG00000090101	Snhg9	1700072N11Rik	small nucleolar RNA host gene 9	ncRNA
D5_peak_7364	chr3	53463076	53463766	+	223	NA	promoter-TSS (NM_172501)	promoter-TSS (NM_172501)	-163	NM_172501	212114	Mm.85744	NM_172501	ENSMUSG00000042997	Nhlrc3	4833441N19|8030451K01Rik|mKIAA4083	NHL repeat containing 3	protein-coding
D5_peak_9153	chr5	113448160	113448721	+	223	NA	Intergenic	Intergenic	91146	NM_001012726	503692	Mm.348794	NM_001012726	ENSMUSG00000053873	Aym1	-	activator of yeast meiotic promoters 1	protein-coding
D5_peak_2504	chr12	17544472	17544968	+	223	NA	promoter-TSS (NM_013614)	promoter-TSS (NM_013614)	-153	NM_013614	18263	Mm.34102	NM_013614	ENSMUSG00000011179	Odc1	ODC	ornithine decarboxylase, structural 1	protein-coding
D5_peak_6748	chr2	109959288	109960571	+	223	NA	intron (NM_172671, intron 1 of 17)	intron (NM_172671, intron 1 of 17)	42282	NM_172671	107515	Mm.277351	NM_172671	ENSMUSG00000050199	Lgr4	9130225G07|A330106J01Rik|A930009A08Rik|Gpr48	leucine-rich repeat-containing G protein-coupled receptor 4	protein-coding
D5_peak_11055	chr8	9976309	9976592	+	223	NA	promoter-TSS (NM_176953)	promoter-TSS (NM_176953)	-127	NM_176953	319583	Mm.80584	NM_176953	ENSMUSG00000049717	Lig4	5830471N16Rik|tiny	ligase IV, DNA, ATP-dependent	protein-coding
D5_peak_6572	chr2	69042437	69043137	+	223	NA	intron (NM_172856, intron 4 of 9)	intron (NM_172856, intron 4 of 9)	-93013	NM_181547	329416	Mm.90047	NM_181547	ENSMUSG00000034738	Nostrin	Daip2|mDaIP2	nitric oxide synthase trafficker	protein-coding
D5_peak_2682	chr12	72760451	72761256	+	223	NA	promoter-TSS (NM_008910)	promoter-TSS (NM_008910)	-358	NM_008910	19042	Mm.261045	NM_008910	ENSMUSG00000021096	Ppm1a	2310003C21Rik|2900017D14Rik|AI427932|AU017636|MMPa-2|MPPa-1	protein phosphatase 1A, magnesium dependent, alpha isoform	protein-coding
D5_peak_598	chr1	161876733	161877327	+	223	NA	promoter-TSS (NM_172645)	promoter-TSS (NM_172645)	-369	NM_172645	226551	Mm.170002	NM_172645	ENSMUSG00000040297	Suco	4732491B11|AI848100|AU016931|Opt	SUN domain containing ossification factor	protein-coding
D5_peak_6304	chr2	18056191	18057053	+	223	NA	intron (NM_010804, intron 1 of 22)	CpG	-1224	NR_106115	102466840		NR_106115	ENSMUSG00000099050	Mir7655	Gm27794|mmu-mir-7655	microRNA 7655	ncRNA
D5_peak_456	chr1	132322247	132323176	+	223	NA	intron (NM_001195025, intron 1 of 7)	intron (NM_001195025, intron 1 of 7)	6586	NM_028778	74137	Mm.100666	NM_028778	ENSMUSG00000009772	Nuak2	1200013B22Rik|Omphk2|Snark|mKIAA0537	NUAK family, SNF1-like kinase, 2	protein-coding
D5_peak_981	chr10	52417356	52417589	+	222	NA	promoter-TSS (NM_030250)	promoter-TSS (NM_030250)	-75	NM_030250	52014	Mm.199964	NM_030250	ENSMUSG00000023068	Nus1	1600027K07Rik|AU019165|AW538011|BC003223|D10Ertd438e	NUS1 dehydrodolichyl diphosphate synthase subunit	protein-coding
D5_peak_6034	chr19	12795518	12796502	+	222	NA	non-coding (NR_024093, exon 1 of 13)	non-coding (NR_024093, exon 1 of 13)	113	NR_024093	664779	Mm.290924	NM_001039718	ENSMUSG00000024695	Gm44505	Zfp91-Cntf|Zfp91Cntf	predicted readthrough transcript (NMD candidate), 44505	ncRNA
D5_peak_9050	chr5	100518137	100518814	+	222	NA	5' UTR (NM_012001, exon 1 of 10)	5' UTR (NM_012001, exon 1 of 10)	166	NM_012001	26891	Mm.957	NM_012001	ENSMUSG00000035297	Cops4	AW208976|D5Ertd774e	COP9 signalosome subunit 4	protein-coding
D5_peak_9616	chr6	38550910	38552412	+	222	NA	5' UTR (NM_001170849, exon 1 of 8)	5' UTR (NM_001170849, exon 1 of 8)	327	NM_138680	192196	Mm.276133	NM_138680	ENSMUSG00000029823	Luc7l2	4930471C18Rik|AA522013|AU015269|CGI59|Cgi74	LUC7-like 2 (S. cerevisiae)	protein-coding
D5_peak_8859	chr5	36464863	36465136	+	222	NA	promoter-TSS (NM_024478)	promoter-TSS (NM_024478)	-145	NR_126488	76710	Mm.165495	NR_126488	ENSMUSG00000039563	2210406O10Rik	-	RIKEN cDNA 2210406O10 gene	ncRNA
D5_peak_1837	chr11	69662246	69663099	+	222	NA	promoter-TSS (NR_035455)	promoter-TSS (NR_035455)	-23	NM_001301711	24070	Mm.89579	NM_011900	ENSMUSG00000018761	Mpdu1	LEC35|SL15|Supl15h	mannose-P-dolichol utilization defect 1	protein-coding
D5_peak_4603	chr16	23107426	23108549	+	222	NA	promoter-TSS (NR_030705)	promoter-TSS (NR_030705)	519	NM_013506	13682	Mm.260084	NM_013506	ENSMUSG00000022884	Eif4a2	4833432N07Rik|BM-010|Ddx2b|Eif4|eIF-4A-II|eIF4A-II	eukaryotic translation initiation factor 4A2	protein-coding
D5_peak_10883	chr7	127966895	127967918	+	222	NA	promoter-TSS (NM_139149)	promoter-TSS (NM_139149)	-73	NM_001347649	233908	Mm.277680	NM_139149	ENSMUSG00000030795	Fus	D430004D17Rik|D930039C12Rik|Fus1|Tls	fused in sarcoma	protein-coding
D5_peak_10271	chr7	25179622	25180030	+	222	NA	Intergenic	CpG	24757	NR_045848	434147	Mm.59171	NM_001033781	ENSMUSG00000074274	D930028M14Rik	EG434147	RIKEN cDNA D930028M14 gene	ncRNA
D5_peak_8288	chr4	117210588	117211083	+	222	NA	Intergenic	Intergenic	-28211	NM_134471	73804	Mm.247651	NM_134471	ENSMUSG00000028678	Kif2c	4930402F02Rik|ESTM5|Knsl6|MCAK|X83316	kinesin family member 2C	protein-coding
D5_peak_4496	chr16	4789945	4790365	+	222	NA	promoter-TSS (NM_025670)	promoter-TSS (NM_025670)	-220	NM_025670	66626	Mm.157648	NM_025670	ENSMUSG00000004071	Cdip1	2700048O17Rik|5730403B10Rik|AU018521|AW742692|CDIP	cell death inducing Trp53 target 1	protein-coding
D5_peak_7564	chr3	96432122	96432629	+	221	NA	Intergenic	ORR1E|LTR|ERVL-MaLR	-17542	NR_001579	21748		NR_001579	ENSMUSG00000064796	Terc	mTER|mTR	telomerase RNA component	ncRNA
D5_peak_10169	chr7	6155934	6156335	+	221	NA	promoter-TSS (NM_001013012)	promoter-TSS (NM_001013012)	-163	NM_001013012	67109	Mm.3254	NM_001013012	ENSMUSG00000046792	Zfp787	2210018M03Rik|Znf787	zinc finger protein 787	protein-coding
D5_peak_8211	chr4	107253533	107253950	+	221	NA	promoter-TSS (NM_029985)	promoter-TSS (NM_029985)	-193	NM_028394	72938	Mm.21787	NM_028394	ENSMUSG00000063172	Hspb11	2900042B11Rik|IFT25	heat shock protein family B (small), member 11	protein-coding
D5_peak_240	chr1	72225817	72226893	+	221	NA	Intergenic	U2|snRNA|snRNA	-14048	NM_001005423	381269	Mm.422636	NM_001005423	ENSMUSG00000039395	Mreg	Gm974|Wdt2|dsu	melanoregulin	protein-coding
D5_peak_8022	chr4	46450822	46451300	+	221	NA	5' UTR (NM_130889, exon 1 of 7)	5' UTR (NM_130889, exon 1 of 7)	135	NM_130889	67628	Mm.263913	NM_130889	ENSMUSG00000028333	Anp32b	2410015B15Rik|PAL31|PHAPI2a|Ssp29	acidic (leucine-rich) nuclear phosphoprotein 32 family, member B	protein-coding
D5_peak_11986	chr9	55762073	55762354	+	221	NA	intron (NM_001081341, intron 22 of 32)	intron (NM_001081341, intron 22 of 32)	175902	NM_001081341	244891	Mm.86588	NM_175536	ENSMUSG00000034007	Scaper	C430017I08|D530014O03Rik|Zfp291	S phase cyclin A-associated protein in the ER	protein-coding
D5_peak_6788	chr2	119322225	119322758	+	221	NA	intron (NR_030683, intron 3 of 3)	CpG	-3293	NM_019454	54485	Mm.143719	NM_019454	ENSMUSG00000027314	Dll4	Delta4	delta-like 4 (Drosophila)	protein-coding
D5_peak_7965	chr4	41348729	41349243	+	221	NA	promoter-TSS (NM_001290454)	promoter-TSS (NM_001290454)	-10	NM_023305	67123	Mm.289795	NM_023305	ENSMUSG00000028437	Ubap1	2700092A01Rik|NAG20|UBAP-1|Ubap	ubiquitin-associated protein 1	protein-coding
D5_peak_5474	chr18	7626626	7627167	+	221	NA	promoter-TSS (NM_001161620)	promoter-TSS (NM_001161620)	-33	NM_001081287	75739	Mm.133293	NM_001081287	ENSMUSG00000057440	Mpp7	1110068J02Rik|2810038M04Rik|5430426E14Rik|AI415104|Gm955	membrane protein, palmitoylated 7 (MAGUK p55 subfamily member 7)	protein-coding
D5_peak_5216	chr17	46160206	46160999	+	221	NA	promoter-TSS (NM_019581)	promoter-TSS (NM_019581)	-430	NM_001145979	56055	Mm.22147	NM_019581	ENSMUSG00000023952	Gtpbp2	nmf205	GTP binding protein 2	protein-coding
D5_peak_10789	chr7	118243586	118244086	+	221	NA	promoter-TSS (NM_001031814)	promoter-TSS (NM_001031814)	-71	NR_027879	67745	Mm.483404	NM_183267	ENSMUSG00000055159	4930583K01Rik	-	RIKEN cDNA 4930583K01 gene	ncRNA
D5_peak_1179	chr10	81570917	81571802	+	221	NA	Intergenic	Intergenic	-3928	NM_019725	21886	Mm.38608	NM_019725	ENSMUSG00000034771	Tle2	Grg2|mKIAA4188	transducin-like enhancer of split 2	protein-coding
D5_peak_11791	chr9	21917844	21918416	+	221	NA	promoter-TSS (NM_001324531)	promoter-TSS (NM_001324531)	53	NM_001324531	19340	Mm.260157	NM_031874	ENSMUSG00000019066	Rab3d	C130057E11Rik	RAB3D, member RAS oncogene family	protein-coding
D5_peak_2714	chr12	78861612	78861994	+	220	NA	promoter-TSS (NM_026114)	promoter-TSS (NM_026114)	-165	NM_023721	73834	Mm.311549	NM_023721	ENSMUSG00000021114	Atp6v1d	1110004P10Rik|Atp6m|VATD|Vma8	ATPase, H+ transporting, lysosomal V1 subunit D	protein-coding
D5_peak_10294	chr7	27361367	27361680	+	220	NA	intron (NM_001199235, intron 15 of 17)	intron (NM_001199235, intron 15 of 17)	-5515	NM_138676	192192	Mm.21297	NM_138676	ENSMUSG00000089832	Shkbp1	B930062H15Rik|Sb1	Sh3kbp1 binding protein 1	protein-coding
D5_peak_2774	chr12	85485905	85486456	+	220	NA	Intergenic	CpG	12279	NM_010234	14281	Mm.246513	NM_010234	ENSMUSG00000021250	Fos	D12Rfj1|c-fos|cFos	FBJ osteosarcoma oncogene	protein-coding
D5_peak_10396	chr7	39552424	39552959	+	220	NA	Intergenic	CpG	34925	NM_001004139	70227	Mm.333800	NM_001004139	ENSMUSG00000068959	Zfp619	3000002G13Rik	zinc finger protein 619	protein-coding
D5_peak_6995	chr2	154603510	154604024	+	220	NA	promoter-TSS (NM_021534)	promoter-TSS (NM_021534)	-94	NM_021534	59038	Mm.24673	NM_021534	ENSMUSG00000000876	Pxmp4	3010018P03Rik|Pmp24	peroxisomal membrane protein 4	protein-coding
D5_peak_10168	chr7	5061195	5062715	+	220	NA	promoter-TSS (NM_001205231)	promoter-TSS (NM_001205231)	-188	NM_133671	22185	Mm.360389	NM_133671	ENSMUSG00000030435	U2af2	65kDa	U2 small nuclear ribonucleoprotein auxiliary factor (U2AF) 2	protein-coding
D5_peak_10289	chr7	27195643	27196445	+	220	NA	promoter-TSS (NM_001046637)	promoter-TSS (NM_001046637)	227	NM_001285825	53607	Mm.386890	NM_015782	ENSMUSG00000061479	Snrpa	C430021M15Rik|Rnu1a-1|Rnu1a1|U1-A|U1A	small nuclear ribonucleoprotein polypeptide A	protein-coding
D5_peak_12634	chrX	150477947	150478604	+	220	NA	Intergenic	Intergenic	-19125	NM_001164683	382245	Mm.277309	NM_001164683	ENSMUSG00000041353	Tmem29	2700081K05Rik|6330540D07Rik|CXorf44-like	transmembrane protein 29	protein-coding
D5_peak_6682	chr2	92374798	92375608	+	219	NA	promoter-TSS (NM_145122)	promoter-TSS (NM_145122)	-36	NM_145122	18633	Mm.202782	NM_145122	ENSMUSG00000027222	Pex16	-	peroxisomal biogenesis factor 16	protein-coding
D5_peak_7520	chr3	94477865	94478274	+	219	NA	promoter-TSS (NM_001289613)	promoter-TSS (NM_001289613)	-226	NM_001289620	78784	Mm.44292	NM_172434	ENSMUSG00000028137	Celf3	4930415M08Rik|BRUNOL1|CAGH4|ERDA4|Tnrc4	CUGBP, Elav-like family member 3	protein-coding
D5_peak_4035	chr15	28025924	28026321	+	219	NA	promoter-TSS (NM_001081302)	promoter-TSS (NM_001081302)	-274	NM_001081302	223435	Mm.485422	NM_001081302	ENSMUSG00000022263	Trio	6720464I07Rik|AA408740|Solo	triple functional domain (PTPRF interacting)	protein-coding
D5_peak_9540	chr6	8731687	8732722	+	219	NA	intron (NM_001252266, intron 5 of 11)	intron (NM_001252266, intron 5 of 11)	26254	NM_001252266	15893	Mm.275683	NM_010492	ENSMUSG00000062995	Ica1	69kDa|ICA69	islet cell autoantigen 1	protein-coding
D5_peak_3569	chr14	24779130	24779747	+	219	NA	Intergenic	CpG	288757	NM_011297	20088	Mm.16775	NM_011297	ENSMUSG00000025290	Rps24	-	ribosomal protein S24	protein-coding
D5_peak_5181	chr17	35909543	35910177	+	219	NA	TTS (NM_025878)	TTS (NM_025878)	208	NM_001142745	73242	Mm.273155	NM_028476	ENSMUSG00000024426	Atat1	0610011P08Rik|2610008K08Rik|2610110G12Rik|3110080J08Rik|Mec17|TAT	alpha tubulin acetyltransferase 1	protein-coding
D5_peak_5252	chr17	48960432	48960938	+	219	NA	intron (NM_027452, intron 1 of 2)	intron (NM_027452, intron 1 of 2)	28103	NM_027452	70530	Mm.133607	NM_027452	ENSMUSG00000040490	Lrfn2	5730420O05Rik|SALM1|mKIAA1246	leucine rich repeat and fibronectin type III domain containing 2	protein-coding
D5_peak_2305	chr11	113583936	113584522	+	219	NA	Intergenic	Intergenic	-18414	NM_027216	69806	Mm.341021	NM_027216	ENSMUSG00000041654	Slc39a11	1810074D23Rik	solute carrier family 39 (metal ion transporter), member 11	protein-coding
D5_peak_10813	chr7	122066898	122067459	+	219	NA	promoter-TSS (NM_138589)	promoter-TSS (NM_138589)	-20	NM_138589	28018	Mm.282122	NM_138589	ENSMUSG00000030870	Ubfd1	AI467302|D7Wsu105e|D7Wsu128e|Ubph	ubiquitin family domain containing 1	protein-coding
D5_peak_5755	chr18	65520146	65521268	+	219	NA	intron (NR_105742, intron 3 of 6)	intron (NR_105742, intron 3 of 6)	-59523	NM_207255	328977	Mm.286232	NM_207255	ENSMUSG00000042439	Zfp532	C530030I18Rik|Znf532|mKIAA1629	zinc finger protein 532	protein-coding
D5_peak_1030	chr10	62792254	62792569	+	219	NA	promoter-TSS (NM_026201)	promoter-TSS (NM_026201)	-43	NM_026201	67500	Mm.196371	NM_026201	ENSMUSG00000020074	Ccar1	2610511G16Rik|9430036H15Rik|Carp1	cell division cycle and apoptosis regulator 1	protein-coding
D5_peak_1953	chr11	79992798	79993255	+	219	NA	promoter-TSS (NM_001163018)	promoter-TSS (NM_001163018)	-80	NM_199196	52615	Mm.283410	NM_199196	ENSMUSG00000017548	Suz12	2610028O16Rik|AI195385|AU016842|AW536442|D11Ertd530e|mKIAA0160	suppressor of zeste 12 homolog (Drosophila)	protein-coding
D5_peak_12212	chr9	90113703	90114870	+	219	NA	intron (NM_001039147, intron 1 of 12)	CpG	534	NM_024431	21761	Mm.426209	NM_024431	ENSMUSG00000062270	Morf4l1	MORFRG15|MRG15|TEG-189|Tex189|mKIAA4002	mortality factor 4 like 1	protein-coding
D5_peak_2626	chr12	55302370	55303241	+	219	NA	5' UTR (NM_025373, exon 1 of 7)	5' UTR (NM_025373, exon 1 of 7)	168	NM_025373	66132	Mm.383213	NM_025373	ENSMUSG00000021023	1110008L16Rik	Kiaa0391|Mrpp3|mKIAA0391	RIKEN cDNA 1110008L16 gene	protein-coding
D5_peak_10625	chr7	83883917	83884580	+	219	NA	promoter-TSS (NM_030705)	promoter-TSS (NM_030705)	93	NM_030705	80889	Mm.272998	NM_030705	ENSMUSG00000070462	Mesdc1	AW061151	mesoderm development candidate 1	protein-coding
D5_peak_5696	chr18	55812454	55813101	+	219	NA	Intergenic	Intergenic	-619355	NM_026240	107022	Mm.24356	NM_026240	ENSMUSG00000001700	Gramd3	9030613F08Rik|9130427A09Rik|AW061306|NS3TP2	GRAM domain containing 3	protein-coding
D5_peak_6401	chr2	29856256	29856915	+	218	NA	Intergenic	Intergenic	-10858	NR_029838	723904		NR_029838	ENSMUSG00000065485	Mir219a-2	Mir219-2|Mirn219-2|mir-219a-2|mmu-mir-219a-2	microRNA 219a-2	ncRNA
D5_peak_4002	chr15	12204819	12205078	+	218	NA	promoter-TSS (NM_172958)	promoter-TSS (NM_172958)	-146	NM_172958	268783	Mm.54460	NM_172958	ENSMUSG00000039458	Mtmr12	3Pap|4932703C11|C730015A02Rik|Pip3ap|mKIAA1682	myotubularin related protein 12	protein-coding
D5_peak_1683	chr11	53430627	53431228	+	218	NA	promoter-TSS (NM_025352)	promoter-TSS (NM_025352)	-96	NM_025352	22272	Mm.251621	NM_025352	ENSMUSG00000044894	Uqcrq	1100001F06Rik|1500040F11Rik|5830407L17Rik|9.5kDa|AA959903|QP-C|Qpc|Uqcrb|c1502	ubiquinol-cytochrome c reductase, complex III subunit VII	protein-coding
D5_peak_6164	chr19	45363439	45364028	+	218	NA	promoter-TSS (NM_001286466)	promoter-TSS (NM_001286466)	-1	NM_001037758	12234	Mm.119717	NM_009771	ENSMUSG00000025217	Btrc	Beta-Trcp1|E3RS-IkappaB|E3RSIkappaB|FWD1|Fbw1a|HOS|Slimb|b-TrCP|beta-TrCP	beta-transducin repeat containing protein	protein-coding
D5_peak_2528	chr12	25475194	25475879	+	218	NA	Intergenic	Intergenic	346362	NR_045844	432641	Mm.112955	NR_045844		Gm17746	-	predicted gene, 17746	ncRNA
D5_peak_1383	chr10	128303014	128303702	+	218	NA	promoter-TSS (NM_001252327)	promoter-TSS (NM_001252327)	23	NM_133992	103135	Mm.244183	NM_133992	ENSMUSG00000005682	Pan2	1200014O24Rik|AI047843|AW742773|Usp52|mKIAA0710	PAN2 poly(A) specific ribonuclease subunit	protein-coding
D5_peak_9810	chr6	85374754	85375072	+	218	NA	promoter-TSS (NM_177466)	promoter-TSS (NM_177466)	-279	NM_001003955	52055	Mm.220334	NM_177466	ENSMUSG00000051343	Rab11fip5	9130206P09Rik|C75969|D6Ertd32e|GAF1|RIP11	RAB11 family interacting protein 5 (class I)	protein-coding
D5_peak_4380	chr15	96460846	96461221	+	218	NA	promoter-TSS (NM_028148)	promoter-TSS (NM_028148)	-190	NM_028148	72193	Mm.324474	NM_028148	ENSMUSG00000033228	Scaf11	1110061H03Rik|2610510E10Rik|AI462454|CASP11|SIP1|SRRP129|Sfrs2ip|Srsf2ip|mKIAA3013	SR-related CTD-associated factor 11	protein-coding
D5_peak_743	chr1	182408752	182409225	+	218	NA	promoter-TSS (NM_173378)	promoter-TSS (NM_173378)	-179	NM_173378	209456	Mm.287450	NM_173378	ENSMUSG00000026510	Trp53bp2	53BP2|AI746547|ASPP2|PPP1R13A|Tp53bp2|X98550	transformation related protein 53 binding protein 2	protein-coding
D5_peak_3963	chr14	118937653	118937968	+	218	NA	promoter-TSS (NM_008929)	promoter-TSS (NM_008929)	-122	NM_008929	100037258	Mm.12616	NM_008929	ENSMUSG00000022136	Dnajc3	AA408985|AU067833|Dnajc3a|Dnajc3b|Prkri|mp58|p58|p58IPK	DnaJ heat shock protein family (Hsp40) member C3	protein-coding
D5_peak_8396	chr4	127020921	127021534	+	218	NA	promoter-TSS (NM_023603)	promoter-TSS (NM_023603)	-74	NR_045010	71514	Mm.257276	NM_023603	ENSMUSG00000028820	Sfpq	1110004P21Rik|2810416M14Rik|5730453G22Rik|9030402K04Rik|AU021830|D4Ertd314e|Gm12940|OTTMUSG00000009329|PSF|REP1	splicing factor proline/glutamine rich (polypyrimidine tract binding protein associated)	protein-coding
D5_peak_6395	chr2	29820210	29820799	+	218	NA	Intergenic	Intergenic	-6885	NM_026615	68205	Mm.20273	NM_026615	ENSMUSG00000069020	Urm1	2900073H19Rik	ubiquitin related modifier 1	protein-coding
D5_peak_9275	chr5	124425587	124426162	+	218	NA	promoter-TSS (NM_001081203)	promoter-TSS (NM_001081203)	40	NM_001081203	243272	Mm.23879	NM_001081203	ENSMUSG00000038095	Sbno1	9330180L10Rik|AI849128|AW557836|BC021875|Sbno|mSno1|sno	strawberry notch homolog 1 (Drosophila)	protein-coding
D5_peak_3158	chr13	51644893	51645510	+	218	NA	promoter-TSS (NM_025415)	promoter-TSS (NM_025415)	-31	NM_025415	66197	Mm.222228	NM_025415	ENSMUSG00000062248	Cks2	1110038L14Rik|CKSHS2	CDC28 protein kinase regulatory subunit 2	protein-coding
D5_peak_8221	chr4	108327607	108328420	+	217	NA	promoter-TSS (NM_027250)	promoter-TSS (NM_027250)	-139	NM_027250	69893	Mm.28354	NM_027250	ENSMUSG00000048351	Coa7	2010305A19Rik|AI451324|D4Ertd796e|Selrc1	cytochrome c oxidase assembly factor 7	protein-coding
D5_peak_7290	chr3	31094424	31095030	+	217	NA	promoter-TSS (NM_001039090)	promoter-TSS (NM_001039090)	-331	NM_001271772	20482	Mm.15406	NM_011386	ENSMUSG00000027660	Skil	Skir|SnoN|sno	SKI-like	protein-coding
D5_peak_3861	chr14	73524896	73525285	+	217	NA	exon (NM_172527, exon 3 of 5)	exon (NM_172527, exon 3 of 5)	15041	NM_026119	67381	Mm.282888	NM_026119	ENSMUSG00000022109	Med4	2410046H15Rik|DRIP36|HSPC126|TRAP36|Vdirp|Vdrip	mediator complex subunit 4	protein-coding
D5_peak_8572	chr4	141545878	141546253	+	217	NA	promoter-TSS (NR_030695)	promoter-TSS (NR_030695)	-97	NR_030695	320456	Mm.32859	NM_177163		B330016D10Rik	-	RIKEN cDNA B330016D10 gene	ncRNA
D5_peak_7643	chr3	108200246	108200918	+	217	NA	intron (NM_028061, intron 1 of 2)	CpG	252	NM_028061	72023	Mm.246391	NM_028061	ENSMUSG00000048796	Cyb561d1	1600010M23Rik|AI605489|AW457162	cytochrome b-561 domain containing 1	protein-coding
D5_peak_4867	chr16	94526610	94527076	+	217	NA	promoter-TSS (NM_007834)	promoter-TSS (NM_007834)	-214	NM_007834	13185	Mm.7472	NM_007834	ENSMUSG00000022898	Dscr3	AW538125|Dcra	Down syndrome critical region gene 3	protein-coding
D5_peak_5388	chr17	80206855	80207503	+	217	NA	exon (NM_001195487, exon 1 of 7)	exon (NM_001195487, exon 1 of 7)	126	NM_146083	225027	Mm.292016	NM_146083	ENSMUSG00000024097	Srsf7	35kDa|9430065L19Rik|9G8|NX-96|Sfrs7	serine/arginine-rich splicing factor 7	protein-coding
D5_peak_12113	chr9	66795147	66795988	+	217	NA	promoter-TSS (NM_177583)	promoter-TSS (NM_177583)	-144	NM_177583	208117	Mm.41291	NM_177583	ENSMUSG00000032375	Aph1b	2310057K14Rik|Aph1c	aph1 homolog B, gamma secretase subunit	protein-coding
D5_peak_11736	chr9	4309292	4309990	+	217	NA	promoter-TSS (NM_026962)	promoter-TSS (NM_026962)	-102	NM_001164574	69149	Mm.25946	NM_026962	ENSMUSG00000025893	Kbtbd3	2200003A07Rik|Bklhd3	kelch repeat and BTB (POZ) domain containing 3	protein-coding
D5_peak_11737	chr9	4376085	4376730	+	217	NA	Intergenic	Intergenic	-7130	NM_145609	78100	Mm.206549	NM_145609	ENSMUSG00000041124	Msantd4	8430410K20Rik|Mysantd4	Myb/SANT-like DNA-binding domain containing 4 with coiled-coils	protein-coding
D5_peak_10090	chr6	136468460	136468900	+	216	NA	Intergenic	Intergenic	-50171	NM_019426	54343	Mm.173271	NM_019426	ENSMUSG00000030213	Atf7ip	2610204M12Rik|AM|Mcaf1	activating transcription factor 7 interacting protein	protein-coding
D5_peak_4865	chr16	94312717	94313623	+	216	NA	Intergenic	Intergenic	-15252	NM_133229	170765	Mm.42604	NM_133229	ENSMUSG00000022941	Ripply3	Dscr6	ripply transcriptional repressor 3	protein-coding
D5_peak_6327	chr2	24975063	24975673	+	216	NA	promoter-TSS (NM_001031808)	promoter-TSS (NM_001031808)	-270	NM_001031808	107733	Mm.23010	NM_001031808	ENSMUSG00000036850	Mrpl41	MRP-L27|Rpml27	mitochondrial ribosomal protein L41	protein-coding
D5_peak_2165	chr11	100619350	100620167	+	216	NA	5' UTR (NM_019795, exon 1 of 14)	5' UTR (NM_019795, exon 1 of 14)	410	NM_019795	56354	Mm.402409	NM_019795	ENSMUSG00000014195	Dnajc7	2010003F24Rik|2010004G07Rik|CCRP|Ttc2|mDj11|mTpr2	DnaJ heat shock protein family (Hsp40) member C7	protein-coding
D5_peak_3473	chr13	115696223	115696899	+	216	NA	Intergenic	Intergenic	-594597	NM_001033228	109700	Mm.317280	NM_001033228	ENSMUSG00000042284	Itga1	CD49A|E130012M19Rik|Vla1	integrin alpha 1	protein-coding
D5_peak_12646	chrX	152342426	152342796	+	216	NA	promoter-TSS (NM_029836)	promoter-TSS (NM_029836)	-127	NM_029836	52808	Mm.9997	NM_029836	ENSMUSG00000041096	Tspyl2	CDA1|CINAP|DENTT|DXBwg1396e|DXHXS1008E|E130307F10Rik	TSPY-like 2	protein-coding
D5_peak_3573	chr14	25108243	25109307	+	216	NA	Intergenic	Intergenic	34466	NR_045718	75862	Mm.109191	NR_045718		4930572O13Rik	-	RIKEN cDNA 4930572O13 gene	ncRNA
D5_peak_11615	chr8	120416410	120417252	+	216	NA	Intergenic	Intergenic	-72035	NM_198671	382034	Mm.334856	NM_198671	ENSMUSG00000031822	Gse1	2210013I18Rik|mKIAA0182	genetic suppressor element 1, coiled-coil protein	protein-coding
D5_peak_8994	chr5	76951172	76951700	+	216	NA	promoter-TSS (NM_025939)	promoter-TSS (NM_025939)	25	NM_025939	67054	Mm.182931	NM_025939	ENSMUSG00000029247	Paics	2610511I09Rik|ADE2H1|AIRC|PAIS	phosphoribosylaminoimidazole carboxylase, phosphoribosylaminoribosylaminoimidazole, succinocarboxamide synthetase	protein-coding
D5_peak_366	chr1	91412961	91414526	+	216	NA	promoter-TSS (NM_019479)	promoter-TSS (NM_019479)	-521	NM_019479	55927	Mm.280029	NM_019479	ENSMUSG00000067071	Hes6	AI326893|bHLHb41	hairy and enhancer of split 6	protein-coding
D5_peak_3248	chr13	63627314	63627735	+	216	NA	Intergenic	Intergenic	-54064	NM_001328514	19206	Mm.228798	NM_008957	ENSMUSG00000021466	Ptch1	A230106A15Rik|Ptc|Ptc1|Ptch|mes	patched 1	protein-coding
D5_peak_7962	chr4	41274915	41275470	+	216	NA	promoter-TSS (NM_026872)	promoter-TSS (NM_026872)	-57	NM_026872	68926	Mm.41864	NM_026872	ENSMUSG00000028433	Ubap2	1190005K07Rik|AA408600|AU045235|UBAP-2|mKIAA1491	ubiquitin-associated protein 2	protein-coding
D5_peak_3790	chr14	64949684	64950370	+	216	NA	promoter-TSS (NM_001253731)	promoter-TSS (NM_001253731)	-18	NM_001253731	210925	Mm.71332	NM_153414	ENSMUSG00000021975	Ints9	BC028953|D14Ertd231e	integrator complex subunit 9	protein-coding
D5_peak_7329	chr3	40949318	40949893	+	216	NA	Intergenic	CpG	-1026	NM_001040399	214048	Mm.46782	NM_027663	ENSMUSG00000025762	Larp1b	1700108L22Rik|4933421B21Rik|AA690246|Larp2	La ribonucleoprotein domain family, member 1B	protein-coding
D5_peak_2222	chr11	102937414	102938129	+	215	NA	Intergenic	Intergenic	8690	NM_011795	23829	Mm.57154	NM_011795	ENSMUSG00000045532	C1ql1	C1qrf|CRF|CTRP14|gliacolin	complement component 1, q subcomponent-like 1	protein-coding
D5_peak_1329	chr10	117845985	117846472	+	215	NA	promoter-TSS (NM_024457)	promoter-TSS (NM_024457)	-254	NM_024457	215449	Mm.233009	NM_024457	ENSMUSG00000052681	Rap1b	2810443E11Rik	RAS related protein 1b	protein-coding
D5_peak_3126	chr13	44730616	44731294	+	215	NA	promoter-TSS (NM_001205043)	promoter-TSS (NM_001205043)	181	NM_021878	16468	Mm.25059	NM_021878	ENSMUSG00000038518	Jarid2	Jmj|jumonji	jumonji, AT rich interactive domain 2	protein-coding
D5_peak_4413	chr15	99392644	99393257	+	215	NA	promoter-TSS (NM_026669)	promoter-TSS (NM_026669)	3	NM_026669	110213	Mm.16769	NM_026669	ENSMUSG00000023010	Tmbim6	5031406P05Rik|Bi1|Tegt	transmembrane BAX inhibitor motif containing 6	protein-coding
D5_peak_3840	chr14	68391620	68392393	+	215	NA	Intergenic	Intergenic	141683	NM_007402	11500	Mm.261495	NM_007402	ENSMUSG00000022056	Adam7	ADAM 7|EAP1|EAPI	a disintegrin and metallopeptidase domain 7	protein-coding
D5_peak_1401	chr10	128821569	128821879	+	215	NA	promoter-TSS (NM_024180)	promoter-TSS (NM_024180)	-47	NM_025364	66118	Mm.235562	NM_025364	ENSMUSG00000078427	Sarnp	1110005A23Rik|Cip29	SAP domain containing ribonucleoprotein	protein-coding
D5_peak_11977	chr9	55082847	55083825	+	215	NA	Intergenic	Intergenic	-34792	NM_148944	108015	Mm.32694	NM_148944	ENSMUSG00000035200	Chrnb4	Acrb-4|Acrb4	cholinergic receptor, nicotinic, beta polypeptide 4	protein-coding
D5_peak_9767	chr6	77979427	77979938	+	215	NA	promoter-TSS (NM_145732)	promoter-TSS (NM_145732)	-15	NM_009819	12386	Mm.34637	NM_009819	ENSMUSG00000063063	Ctnna2	AI481747|Catna|Catna2|cdf|chp	catenin (cadherin associated protein), alpha 2	protein-coding
D5_peak_2843	chr12	100831168	100832012	+	215	NA	intron (NM_145448, intron 2 of 12)	intron (NM_145448, intron 2 of 12)	52467	NM_145448	217830	Mm.218590	NM_145448	ENSMUSG00000021185	9030617O03Rik	-	RIKEN cDNA 9030617O03 gene	protein-coding
D5_peak_5622	chr18	44584544	44585406	+	215	NA	intron (NM_001085373, intron 3 of 18)	intron (NM_001085373, intron 3 of 18)	-76690	NR_026853	626275	Mm.427116	NR_026853	ENSMUSG00000097610	A930012L18Rik	-	RIKEN cDNA A930012L18 gene	ncRNA
D5_peak_12404	chr9	120933273	120933483	+	215	NA	promoter-TSS (NM_007614)	promoter-TSS (NM_007614)	-22	NM_007614	12387	Mm.291928	NM_007614	ENSMUSG00000006932	Ctnnb1	Bfc|Catnb|Mesc	catenin (cadherin associated protein), beta 1	protein-coding
D5_peak_11262	chr8	64733366	64733899	+	215	NA	promoter-TSS (NM_025436)	promoter-TSS (NM_025436)	-54	NM_025436	66234	Mm.30119	NM_025436	ENSMUSG00000031604	Msmo1	1500001G16Rik|C78600|DESP4|ERG25|Sc4mol	methylsterol monoxygenase 1	protein-coding
D5_peak_2463	chr12	4233801	4234418	+	215	NA	promoter-TSS (NM_001204912)	promoter-TSS (NM_001204912)	82	NM_001204912	69709	Mm.250552	NM_001204912	ENSMUSG00000096199	Ptrhd1	2410017P09Rik	peptidyl-tRNA hydrolase domain containing 1	protein-coding
D5_peak_8424	chr4	129640705	129641203	+	215	NA	promoter-TSS (NM_001005506)	promoter-TSS (NM_001005506)	111	NM_001199695	109658	Mm.268863	NM_001005506	ENSMUSG00000053841	Txlna	2600010N21Rik|AI425952|AW209241|Il14|Txln	taxilin alpha	protein-coding
D5_peak_4479	chr16	3743653	3744018	+	215	NA	promoter-TSS (NM_148924)	promoter-TSS (NM_148924)	-264	NM_148924	74120	Mm.29081	NM_148924	ENSMUSG00000022529	Zfp263	1200014J04Rik|AI326880|AU020888|NT2|mFPM315	zinc finger protein 263	protein-coding
D5_peak_7770	chr3	142881770	142882299	+	215	NA	promoter-TSS (NM_178654)	promoter-TSS (NM_178654)	-30	NM_178654	109333	Mm.244236	NM_178654	ENSMUSG00000004591	Pkn2	6030436C20Rik|AI507382|PRK2|Prkcl2|Stk7	protein kinase N2	protein-coding
D5_peak_1190	chr10	82763972	82764241	+	214	NA	promoter-TSS (NM_010914)	promoter-TSS (NM_010914)	35	NM_010914	18045	Mm.245998	NM_010914	ENSMUSG00000020248	Nfyb	AA985999|Cbf-A	nuclear transcription factor-Y beta	protein-coding
D5_peak_10118	chr6	145340556	145341938	+	214	NA	Intergenic	Intergenic	-46378	NR_003625	381827	Mm.179075	NM_001001987		1700073E17Rik	-	ribosomal protein L7 pseudogene	pseudo
D5_peak_1524	chr11	23305710	23306645	+	214	NA	promoter-TSS (NM_001190401)	promoter-TSS (NM_001190401)	-718	NM_001190401	17847	Mm.119155	NM_001190401	ENSMUSG00000056342	Usp34	A530081C03Rik|Murr2	ubiquitin specific peptidase 34	protein-coding
D5_peak_7437	chr3	85063771	85064421	+	214	NA	Intergenic	Intergenic	111885	NM_080428	50754	Mm.196475	NM_080428	ENSMUSG00000028086	Fbxw7	1110001A17Rik|AGO|Cdc4|Fbw7|Fbwd6|Fbx30|Fbxo30|Fbxw6|SEL-10	F-box and WD-40 domain protein 7	protein-coding
D5_peak_11103	chr8	22060254	22060723	+	214	NA	promoter-TSS (NM_001243161)	promoter-TSS (NM_001243161)	-233	NR_040650	207958	Mm.267439	NM_183142	ENSMUSG00000063362	Alg11	AI849156|AW492253|B230397C21|Mmat-4(5)	asparagine-linked glycosylation 11 (alpha-1,2-mannosyltransferase)	protein-coding
D5_peak_8909	chr5	49361897	49362451	+	214	NA	Intergenic	Intergenic	-76515	NM_001199244	80334	Mm.160172	NM_030265	ENSMUSG00000029088	Kcnip4	AV032399|Calp|Calp250|KChIP4|KChIP4a	Kv channel interacting protein 4	protein-coding
D5_peak_3741	chr14	56571510	56572238	+	214	NA	promoter-TSS (NM_001014996)	promoter-TSS (NM_001014996)	-28	NM_001014996	219103	Mm.212525	NM_001014996	ENSMUSG00000064128	Cenpj	4932437H03Rik|CPAP|Gm81|LAP|LIP1|Sas4	centromere protein J	protein-coding
D5_peak_9560	chr6	21949313	21950031	+	214	NA	promoter-TSS (NM_023626)	promoter-TSS (NM_023626)	57	NM_023626	71777	Mm.39999	NM_023626	ENSMUSG00000029670	Ing3	1300013A07Rik|P47ING3	inhibitor of growth family, member 3	protein-coding
D5_peak_1893	chr11	74830087	74830953	+	214	NA	promoter-TSS (NM_010813)	promoter-TSS (NM_010813)	-404	NM_010813	17428	Mm.3759	NM_010813	ENSMUSG00000000282	Mnt	Rox|bHLHd3	max binding protein	protein-coding
D5_peak_949	chr10	42958348	42959294	+	214	NA	3' UTR (NM_172938, exon 9 of 9)	3' UTR (NM_172938, exon 9 of 9)	98309	NM_172938	268297	Mm.98731	NM_172938	ENSMUSG00000044770	Scml4	9330161D17|mFLJ00197	sex comb on midleg-like 4 (Drosophila)	protein-coding
D5_peak_2540	chr12	26844582	26845343	+	214	NA	Intergenic	Intergenic	270033	NR_045052	100504347	Mm.130500	NR_045052		Gm20187	-	predicted gene, 20187	ncRNA
D5_peak_2557	chr12	29290702	29291304	+	214	NA	Intergenic	Intergenic	-237381	NM_001093778	17933	Mm.253067	NM_008666	ENSMUSG00000061911	Myt1l	2900046C06Rik|2900093J19Rik|C630034G21Rik|Nztf1|Pmng1|Png-1|mKIAA1106	myelin transcription factor 1-like	protein-coding
D5_peak_7526	chr3	95015264	95016544	+	214	NA	promoter-TSS (NM_030074)	promoter-TSS (NM_030074)	-666	NM_030074	78266	Mm.389478	NM_030074	ENSMUSG00000019338	Zfp687	4931408L03Rik|Znf687|mKIAA1441	zinc finger protein 687	protein-coding
D5_peak_5581	chr18	37217459	37218349	+	214	NA	intron (NM_001301259, intron 1 of 3)	intron (NM_001301259, intron 1 of 3)	-47094	NM_053126	93872	Mm.196703	NM_053126	ENSMUSG00000051663	Pcdhb1	PcdhbA	protocadherin beta 1	protein-coding
D5_peak_12658	chrX	160994662	160995417	+	213	NA	promoter-TSS (NM_001024624)	promoter-TSS (NM_001024624)	-358	NM_001024624	382253	Mm.443717	NM_001024624	ENSMUSG00000031292	Cdkl5	BC038161|Stk9	cyclin-dependent kinase-like 5	protein-coding
D5_peak_11925	chr9	47529745	47530397	+	213	NA	promoter-TSS (NM_018770)	promoter-TSS (NM_018770)	-99	NM_001310841	54725	Mm.234832	NM_018770	ENSMUSG00000032076	Cadm1	2900073G06Rik|3100001I08Rik|AI987920|Bl2|Igsf4|Igsf4a|Necl2|RA175|RA175A|RA175B|RA175C|RA175N|ST17|SgIGSF|SynCam|Tslc1	cell adhesion molecule 1	protein-coding
D5_peak_10228	chr7	19149038	19149827	+	213	NA	promoter-TSS (NM_026943)	promoter-TSS (NM_026943)	-236	NM_026111	67369	Mm.234876	NM_026111	ENSMUSG00000030407	Qpctl	1810019P04Rik|BB101812|gQC	glutaminyl-peptide cyclotransferase-like	protein-coding
D5_peak_11769	chr9	20697268	20698116	+	213	NA	intron (NM_173777, intron 1 of 5)	intron (NM_173777, intron 1 of 5)	30522	NM_173777	244723	Mm.293552	NM_173777	ENSMUSG00000032172	Olfm2	A030009A06Rik	olfactomedin 2	protein-coding
D5_peak_5201	chr17	43638999	43639795	+	213	NA	Intergenic	Intergenic	-9098	NM_198418	210510	Mm.329058	NM_198418	ENSMUSG00000040140	Tdrd6	AB097085|Tdr2	tudor domain containing 6	protein-coding
D5_peak_820	chr10	4386739	4387451	+	213	NA	intron (NM_001033466, intron 1 of 2)	CpG	1013	NM_001033466	381990	Mm.262466	NM_001033466	ENSMUSG00000075327	Zbtb2	Gm1103	zinc finger and BTB domain containing 2	protein-coding
D5_peak_10178	chr7	7298356	7299788	+	213	NA	promoter-TSS (NM_001302387)	promoter-TSS (NM_001302387)	181	NR_049193	100885832		NR_049193	ENSMUSG00000093599	Mir5620	Gm23572|mir-5620|mmu-mir-5620	microRNA 5620	ncRNA
D5_peak_5297	chr17	56716960	56718014	+	213	NA	promoter-TSS (NM_027244)	promoter-TSS (NM_027244)	212	NM_001166474	106639	Mm.37290	NM_178926	ENSMUSG00000054723	Vmac	AI662250	vimentin-type intermediate filament associated coiled-coil protein	protein-coding
D5_peak_5570	chr18	36274730	36275136	+	212	NA	Intergenic	Intergenic	-6229	NM_008989	19290	Mm.231802	NM_008989	ENSMUSG00000043991	Pura	CAGER-1|Pur-alpha|ssCRE-BP	purine rich element binding protein A	protein-coding
D5_peak_11043	chr8	4677457	4678456	+	212	NA	Intergenic	CpG	64786	NM_145591	233987	Mm.102799	NM_145591	ENSMUSG00000058748	Zfp958	-	zinc finger protein 958	protein-coding
D5_peak_2160	chr11	100397768	100398046	+	212	NA	promoter-TSS (NM_010593)	promoter-TSS (NM_010593)	-117	NM_010593	16480	Mm.299774	NM_010593	ENSMUSG00000001552	Jup	Ctnng|D930025P04Rik|PG	junction plakoglobin	protein-coding
D5_peak_6963	chr2	152091186	152091901	+	212	NA	intron (NM_001160410, intron 1 of 1)	intron (NM_001160410, intron 1 of 1)	10014	NM_001160410	545474	Mm.214317	NM_001160410	ENSMUSG00000060257	Scrt2	AW060659	scratch family zinc finger 2	protein-coding
D5_peak_6197	chr19	47731047	47731755	+	212	NA	promoter-TSS (NM_026377)	promoter-TSS (NM_026377)	-355	NM_026377	67788	Mm.181610	NM_026377	ENSMUSG00000025066	Sfr1	6330577E15Rik|Meir5	SWI5 dependent recombination repair 1	protein-coding
D5_peak_10770	chr7	113513478	113513893	+	212	NA	promoter-TSS (NM_027379)	promoter-TSS (NM_027379)	-149	NM_001285831	67420	Mm.206919	NM_026143	ENSMUSG00000030759	Far1	2600011M19Rik|2900034E22Rik|3732409C05Rik|AI850429|Mlstd2	fatty acyl CoA reductase 1	protein-coding
D5_peak_368	chr1	91540355	91540786	+	212	NA	promoter-TSS (NM_001039126)	promoter-TSS (NM_001039126)	5	NM_001039126	65247	Mm.234152	NM_023046	ENSMUSG00000026311	Asb1	1700029O08Rik|1700054C17Rik|AI426616|AI851378|mKIAA1146	ankyrin repeat and SOCS box-containing 1	protein-coding
D5_peak_12039	chr9	61070494	61071411	+	212	NA	Intergenic	Intergenic	34434	NR_105026	66785	Mm.158134	NR_105026	ENSMUSG00000111807	4933433G08Rik	-	RIKEN cDNA 4933433G08 gene	ncRNA
D5_peak_7685	chr3	121291656	121292059	+	212	NA	promoter-TSS (NM_024178)	promoter-TSS (NM_024178)	40	NM_024178	66789	Mm.269881	NM_024178	ENSMUSG00000039887	Alg14	5430428G01Rik|AI854024	asparagine-linked glycosylation 14	protein-coding
D5_peak_6382	chr2	28641004	28641322	+	211	NA	promoter-TSS (NM_001289576)	promoter-TSS (NM_001289576)	-70	NM_022887	64930	Mm.224354	NM_022887	ENSMUSG00000026812	Tsc1	-	tuberous sclerosis 1	protein-coding
D5_peak_12452	chrX	8074585	8074913	+	211	NA	promoter-TSS (NM_001290716)	promoter-TSS (NM_001290716)	11	NM_011514	20937	Mm.9244	NM_011514	ENSMUSG00000039231	Suv39h1	AI852103|AL022883|DXHXS7466e|H3-K9-HMTase 1|KMT1A|mIS6	suppressor of variegation 3-9 homolog 1 (Drosophila)	protein-coding
D5_peak_367	chr1	91459270	91459689	+	211	NA	promoter-TSS (NM_011066)	promoter-TSS (NM_011066)	-151	NM_011066	18627	Mm.482463	NM_011066	ENSMUSG00000055866	Per2	mKIAA0347|mPer2	period circadian clock 2	protein-coding
D5_peak_7220	chr3	5576009	5576679	+	211	NA	promoter-TSS (NM_008994)	promoter-TSS (NM_008994)	-96	NM_001163301	19302	Mm.132336	NM_008994	ENSMUSG00000040374	Pex2	D3Ertd138e|PAF-1|PMP35|Pxmp3	peroxisomal biogenesis factor 2	protein-coding
D5_peak_1456	chr11	6415593	6416152	+	211	NA	promoter-TSS (NM_008907)	promoter-TSS (NM_008907)	2	NM_008907	268373	Mm.5246	NM_008907	ENSMUSG00000071866	Ppia	2700098C05|Cphn|CyP-18|CypA	peptidylprolyl isomerase A	protein-coding
D5_peak_9505	chr5	149258926	149259549	+	211	NA	Intergenic	Intergenic	-5767	NM_001308462	11690	Mm.19844	NM_009663	ENSMUSG00000060063	Alox5ap	Flap	arachidonate 5-lipoxygenase activating protein	protein-coding
D5_peak_6675	chr2	91710558	91710890	+	211	NA	promoter-TSS (NM_178724)	promoter-TSS (NM_178724)	-132	NM_145528	51897	Mm.28492	NM_145528	ENSMUSG00000027244	Atg13	1110053A20Rik|D2Ertd391e|Harbi1	autophagy related 13	protein-coding
D5_peak_2638	chr12	59011720	59012539	+	211	NA	promoter-TSS (NM_009147)	promoter-TSS (NM_009147)	-112	NM_009147	20334	Mm.491137	NM_009147	ENSMUSG00000020986	Sec23a	Msec23|Sec23r	SEC23 homolog A, COPII coat complex component	protein-coding
D5_peak_1907	chr11	75531346	75532143	+	211	NA	promoter-TSS (NM_001199283)	promoter-TSS (NM_001199283)	50	NM_173388	215113	Mm.11186	NM_173388	ENSMUSG00000038178	Slc43a2	7630402D21Rik|BC042513|Lat4	solute carrier family 43, member 2	protein-coding
D5_peak_10241	chr7	19628534	19629191	+	211	NA	intron (NM_001290457, intron 1 of 10)	intron (NM_001290457, intron 1 of 10)	576	NM_001290457	19698	Mm.1741	NM_009046	ENSMUSG00000002983	Relb	shep	avian reticuloendotheliosis viral (v-rel) oncogene related B	protein-coding
D5_peak_12218	chr9	94538140	94538832	+	211	NA	promoter-TSS (NM_001033145)	promoter-TSS (NM_001033145)	-405	NM_001033145	68861	Mm.258746	NM_001033145	ENSMUSG00000045414	1190002N15Rik	GoPro49|HASF	RIKEN cDNA 1190002N15 gene	protein-coding
D5_peak_12025	chr9	59486620	59487131	+	210	NA	promoter-TSS (NM_019927)	promoter-TSS (NM_019927)	-501	NM_019927	23806	Mm.305925	NM_019927	ENSMUSG00000025234	Arih1	AU021774|Ari|Ari1|Hari|Hhari|Ubch7bp|Uip77	ariadne RBR E3 ubiquitin protein ligase 1	protein-coding
D5_peak_4666	chr16	36874684	36875192	+	210	NA	promoter-TSS (NM_134111)	promoter-TSS (NM_134111)	-112	NM_134111	106389	Mm.432078	NM_134111	ENSMUSG00000022838	Eaf2	AW048865|FESTA-L|FESTA-S|Festa|Traits|U19	ELL associated factor 2	protein-coding
D5_peak_3742	chr14	56668049	56668270	+	210	NA	promoter-TSS (NM_023773)	promoter-TSS (NM_023773)	-89	NM_023773	75339	Mm.152466	NM_023773	ENSMUSG00000079184	Mphosph8	1500035L22Rik|4930548G07Rik|AU040635	M-phase phosphoprotein 8	protein-coding
D5_peak_3114	chr13	42051083	42051848	+	210	NA	promoter-TSS (NM_007772)	promoter-TSS (NM_007772)	-556	NM_007772	110521	Mm.4808	NM_007772	ENSMUSG00000021366	Hivep1	Cryabp1	human immunodeficiency virus type I enhancer binding protein 1	protein-coding
D5_peak_7272	chr3	21892120	21892394	+	210	NA	Intergenic	Intergenic	-184395	NM_030732	81004	Mm.202966	NM_030732	ENSMUSG00000027630	Tbl1xr1	8030499H02Rik|A630076E03Rik|AW539987|C21|C230089I12Rik|DC42|Ira1|TBLR1	transducin (beta)-like 1X-linked receptor 1	protein-coding
D5_peak_6979	chr2	153345546	153346039	+	210	NA	promoter-TSS (NM_001039939)	promoter-TSS (NM_001039939)	18	NR_040318	72326	Mm.400102	NR_040318	ENSMUSG00000073236	2500004C02Rik	-	RIKEN cDNA 2500004C02 gene	ncRNA
D5_peak_906	chr10	34019549	34019895	+	210	NA	promoter-TSS (NM_025614)	promoter-TSS (NM_025614)	-106	NM_025614	66521	Mm.28528	NM_025614	ENSMUSG00000019782	Rwdd1	0710001K08Rik|2610002D06Rik|2700069A07Rik|IH1	RWD domain containing 1	protein-coding
D5_peak_202	chr1	63176496	63177056	+	210	NA	promoter-TSS (NM_001160039)	promoter-TSS (NM_001160039)	46	NM_001160038	227197	Mm.290791	NM_145518	ENSMUSG00000025968	Ndufs1	5830412M15Rik|9930026A05Rik	NADH dehydrogenase (ubiquinone) Fe-S protein 1	protein-coding
D5_peak_8709	chr4	156197668	156198168	+	210	NA	promoter-TSS (NM_021604)	promoter-TSS (NM_021604)	-430	NM_021604	11603	Mm.273098	NM_021604	ENSMUSG00000041936	Agrn	Agrin|nmf380	agrin	protein-coding
D5_peak_2404	chr11	119040719	119041587	+	209	NA	promoter-TSS (NM_013926)	promoter-TSS (NM_013926)	-240	NM_013926	30951	Mm.99953	NM_013926	ENSMUSG00000025578	Cbx8	Pc3	chromobox 8	protein-coding
D5_peak_10643	chr7	92874300	92875276	+	209	NA	promoter-TSS (NM_028243)	promoter-TSS (NM_028243)	-465	NM_028243	72461	Mm.389969	NM_028243	ENSMUSG00000061119	Prcp	2510048K03Rik|2610104A14Rik|AI451719|HUMPCP|PCP	prolylcarboxypeptidase (angiotensinase C)	protein-coding
D5_peak_10042	chr6	125145058	125145475	+	209	NA	promoter-TSS (NM_001039669)	promoter-TSS (NM_001039669)	42	NM_001302778	320678	Mm.129415	NM_178787	ENSMUSG00000038271	Iffo1	4733401N06Rik|A930037G23Rik|HOM-TES-103|Iffo	intermediate filament family orphan 1	protein-coding
D5_peak_6851	chr2	128125693	128126079	+	209	NA	promoter-TSS (NM_009754)	promoter-TSS (NM_009754)	-152	NM_009754	12125	Mm.141083	NM_009754	ENSMUSG00000027381	Bcl2l11	1500006F24Rik|Bim|Bod|bcl2-L-11	BCL2-like 11 (apoptosis facilitator)	protein-coding
D5_peak_4013	chr15	14274913	14275648	+	209	NA	Intergenic	Intergenic	-1101605	NM_007666	12563	Mm.57048	NM_007666	ENSMUSG00000039385	Cdh6	cad6	cadherin 6	protein-coding
D5_peak_7568	chr3	96557580	96558121	+	209	NA	promoter-TSS (NM_023719)	promoter-TSS (NM_023719)	-107	NM_023719	56338	Mm.410189	NM_023719	ENSMUSG00000038393	Txnip	1200008J08Rik|AA682105|Hyplip1|THIF|Tbp-2|VDUP1	thioredoxin interacting protein	protein-coding
D5_peak_10759	chr7	111739036	111740296	+	209	NA	intron (NM_173739, intron 1 of 10)	intron (NM_173739, intron 1 of 10)	40311	NM_173739	233733	Mm.323322	NM_173739	ENSMUSG00000038296	Galnt18	2900011G21Rik|BC024988|Galntl4	UDP-N-acetyl-alpha-D-galactosamine:polypeptide N-acetylgalactosaminyltransferase 18	protein-coding
D5_peak_5568	chr18	35918952	35919693	+	209	NA	Intergenic	Intergenic	-45508	NM_001289602	74002	Mm.196944	NM_028707	ENSMUSG00000024347	Psd2	6330404E20Rik|AW125584|EFA6C	pleckstrin and Sec7 domain containing 2	protein-coding
D5_peak_8227	chr4	108833583	108834688	+	209	NA	promoter-TSS (NM_027453)	promoter-TSS (NM_027453)	-543	NM_025334	66073	Mm.159965	NM_025334	ENSMUSG00000028567	Txndc12	0610040B21Rik|ERp16|ERp19	thioredoxin domain containing 12 (endoplasmic reticulum)	protein-coding
D5_peak_10841	chr7	126475151	126475527	+	208	NA	promoter-TSS (NM_001289538)	promoter-TSS (NM_001289538)	-209	NM_001289542	20399	Mm.8538	NM_011363	ENSMUSG00000030733	Sh2b1	AI425885|C530001K22Rik|Irip|Psm|SH2-B|SH2-Bb|Sh2bpsm1|mKIAA1299	SH2B adaptor protein 1	protein-coding
D5_peak_11969	chr9	53706085	53706646	+	208	NA	promoter-TSS (NM_175562)	promoter-TSS (NM_175562)	-133	NM_175562	270160	Mm.290285	NM_175562	ENSMUSG00000055069	Rab39	C230094F14Rik|Rab39a	RAB39, member RAS oncogene family	protein-coding
D5_peak_5304	chr17	57059892	57060698	+	208	NA	promoter-TSS (NM_025877)	promoter-TSS (NM_025877)	-432	NM_025877	66972	Mm.23720	NM_025877	ENSMUSG00000046329	Slc25a23	2310067G05Rik|SCaMC-3	solute carrier family 25 (mitochondrial carrier; phosphate carrier), member 23	protein-coding
D5_peak_5059	chr17	26715396	26716669	+	208	NA	intron (NM_029870, intron 1 of 8)	CpG	382	NM_029870	77128	Mm.275414	NM_029870	ENSMUSG00000048249	Crebrf	A930001N09Rik|LRF	CREB3 regulatory factor	protein-coding
D5_peak_11310	chr8	70760900	70761263	+	208	NA	promoter-TSS (NM_183170)	promoter-TSS (NM_183170)	-160	NM_183170	234384	Mm.213010	NM_183170	ENSMUSG00000035559	Mpv17l2	Fksg24	MPV17 mitochondrial membrane protein-like 2	protein-coding
D5_peak_4018	chr15	24877733	24878991	+	208	NA	Intergenic	Intergenic	535402	NM_027395	70350	Mm.29586	NM_027395	ENSMUSG00000045763	Basp1	2610024P12Rik|CAP-23|CAP23|Ckap3|NAP-22|NAP22	brain abundant, membrane attached signal protein 1	protein-coding
D5_peak_11020	chr7	143822656	143823195	+	208	NA	promoter-TSS (NM_007856)	promoter-TSS (NM_007856)	-73	NM_001308095	78914	Mm.35104	NM_030221	ENSMUSG00000031090	Nadsyn1	9130012B15Rik	NAD synthetase 1	protein-coding
D5_peak_3045	chr13	23562201	23563361	+	207	NA	promoter-TSS (NM_178205)	promoter-TSS (NM_178205)	-416	NM_178205	319151	Mm.261658	NM_178205	ENSMUSG00000069273	Hist1h3e	H3-f|H3.1	histone cluster 1, H3e	protein-coding
D5_peak_9541	chr6	11907462	11907888	+	207	NA	promoter-TSS (NM_010886)	promoter-TSS (NM_010886)	-229	NM_010886	17992	Mm.415865	NM_010886	ENSMUSG00000029632	Ndufa4	MLRQ	NADH dehydrogenase (ubiquinone) 1 alpha subcomplex, 4	protein-coding
D5_peak_5885	chr19	3768481	3768905	+	207	NA	intron (NM_001167887, intron 2 of 11)	CpG-7172	1272	NM_001167887	225888	Mm.278578	NM_144871	ENSMUSG00000045098	Kmt5b	AA117471|C630029K18Rik|Suv4-20h1|Suv420h1	lysine methyltransferase 5B	protein-coding
D5_peak_7596	chr3	102023153	102023949	+	207	NA	Intergenic	G-rich|Low_complexity|Low_complexity	13406	NM_178777	18072	Mm.137286	NM_178777	ENSMUSG00000048540	Nhlh2	6230401I09Rik|Hen2|NSCL2|Nscl-2|bHLHa34	nescient helix loop helix 2	protein-coding
D5_peak_10497	chr7	52006070	52006472	+	207	NA	promoter-TSS (NM_001160345)	promoter-TSS (NM_001160345)	-253	NM_001160345	75744	Mm.386823	NM_001160345	ENSMUSG00000074093	Svip	1700006C13Rik|6620401M08Rik	small VCP/p97-interacting protein	protein-coding
D5_peak_11390	chr8	83715081	83715531	+	206	NA	5' UTR (NM_197982, exon 1 of 11)	5' UTR (NM_197982, exon 1 of 11)	129	NM_197982	68278	Mm.28222	NM_197982	ENSMUSG00000005481	Ddx39	2610307C23Rik|BAT1|DDXL|Ddx39a|URH49	DEAD (Asp-Glu-Ala-Asp) box polypeptide 39	protein-coding
D5_peak_8032	chr4	48042965	48043601	+	206	NA	Intergenic	CpG	-2022	NM_015743	18124	Mm.247261	NM_015743	ENSMUSG00000028341	Nr4a3	AI573420|CHN|CSMF|MINOR|NOR-1|Nor1|TEC	nuclear receptor subfamily 4, group A, member 3	protein-coding
D5_peak_4523	chr16	11254039	11254997	+	206	NA	promoter-TSS (NM_001130008)	promoter-TSS (NM_001130008)	-73	NR_035466	100316833		NR_035466	ENSMUSG00000088544	Mir1945	mir-1945|mmu-mir-1945	microRNA 1945	ncRNA
D5_peak_12537	chrX	73914969	73915260	+	206	NA	Intergenic	Intergenic	-3816	NM_001162424	171207	Mm.482337	NM_138630	ENSMUSG00000031389	Arhgap4	A130009C12Rik|A530015A20Rik|Rgc1|c1|mKIAA0131	Rho GTPase activating protein 4	protein-coding
D5_peak_9479	chr5	146220791	146221492	+	206	NA	promoter-TSS (NM_001256087)	promoter-TSS (NM_001256087)	-170	NM_001256085	74132	Mm.26696	NM_028774	ENSMUSG00000029634	Rnf6	1200013I08Rik|5730419H05Rik|AA537053	ring finger protein (C3H2C3 type) 6	protein-coding
D5_peak_10197	chr7	16119840	16120212	+	206	NA	exon (NM_133727, exon 1 of 12)	exon (NM_133727, exon 1 of 12)	150	NM_133727	70394	Mm.41101	NM_133727	ENSMUSG00000006021	Kptn	2310042D10Rik|2E4|C030013F01Rik	kaptin	protein-coding
D5_peak_11089	chr8	18311125	18311815	+	206	NA	Intergenic	Intergenic	-283703	NM_173189	244329	Mm.235296	NM_173189	ENSMUSG00000039842	Mcph1	5430437K10Rik|BRIT1|D030046N04Rik|MCT	microcephaly, primary autosomal recessive 1	protein-coding
D5_peak_985	chr10	53629879	53630226	+	206	NA	exon (NM_027830, exon 2 of 14)	exon (NM_027830, exon 2 of 14)	387	NM_027830	71567	Mm.278221	NM_027830	ENSMUSG00000058298	Mcm9	9030408O17Rik|Gm235|Mcmdc1	minichromosome maintenance 9 homologous recombination repair factor	protein-coding
D5_peak_2807	chr12	91589818	91590560	+	206	NA	promoter-TSS (NM_031391)	promoter-TSS (NM_031391)	298	NM_175335	83602	Mm.275728	NM_031391	ENSMUSG00000020962	Gtf2a1	6330549H03Rik|AA536742|AA959775|AW060250|TfIIAa/b|Tfiia1	general transcription factor II A, 1	protein-coding
D5_peak_10850	chr7	126799110	126799832	+	206	NA	promoter-TSS (NM_001177307)	promoter-TSS (NM_001177307)	-217	NM_007438	11674	Mm.275831	NM_007438	ENSMUSG00000030695	Aldoa	Aldo-1|Aldo1	aldolase A, fructose-bisphosphate	protein-coding
D5_peak_2107	chr11	96777509	96777829	+	206	NA	promoter-TSS (NM_028965)	promoter-TSS (NM_028965)	-114	NM_028965	74479	Mm.270781	NM_028965	ENSMUSG00000020876	Snx11	4933439F10Rik|A930041K09Rik|AI117694	sorting nexin 11	protein-coding
D5_peak_1218	chr10	85916923	85917227	+	206	NA	promoter-TSS (NM_181650)	promoter-TSS (NM_181650)	-89	NM_001302886	72843	Mm.25307	NM_181650	ENSMUSG00000035529	Prdm4	1700031E19Rik|2810470D21Rik|AW552272|SC-1|SC1	PR domain containing 4	protein-coding
D5_peak_7582	chr3	99141033	99141665	+	206	NA	intron (NM_027462, intron 1 of 5)	CpG	259	NM_027462	70560	Mm.316754	NM_027462	ENSMUSG00000004233	Wars2	5730427B17Rik|9430020O07Rik|AI413375|TrpRS	tryptophanyl tRNA synthetase 2 (mitochondrial)	protein-coding
D5_peak_1997	chr11	85352722	85353188	+	205	NA	promoter-TSS (NM_001166643)	promoter-TSS (NM_001166643)	-209	NM_138681	192197	Mm.209989	NM_138681	ENSMUSG00000059439	Bcas3	1500019F07Rik|2610028P08Rik|AU021018|BC028339|K20D4|rudhira	breast carcinoma amplified sequence 3	protein-coding
D5_peak_7083	chr2	164879395	164880191	+	205	NA	intron (NM_146129, intron 1 of 16)	CpG	425	NM_146129	228866	Mm.241134	NM_146129	ENSMUSG00000039849	Pcif1	2310022K11Rik|C20orf67|F730014I05Rik	PDX1 C-terminal inhibiting factor 1	protein-coding
D5_peak_2255	chr11	106083943	106084546	+	205	NA	promoter-TSS (NM_011947)	promoter-TSS (NM_011947)	-658	NM_011947	26406	Mm.27041	NM_011947	ENSMUSG00000020700	Map3k3	AW548911|MAPKKK3|Mekk3|mKIAA4031	mitogen-activated protein kinase kinase kinase 3	protein-coding
D5_peak_7717	chr3	127553004	127553473	+	205	NA	promoter-TSS (NM_197997)	promoter-TSS (NM_197997)	111	NM_138593	28036	Mm.291032	NM_138593	ENSMUSG00000027968	Larp7	C330027G06Rik|D3Wsu161e	La ribonucleoprotein domain family, member 7	protein-coding
D5_peak_10865	chr7	127260635	127261029	+	205	NA	promoter-TSS (NM_023203)	promoter-TSS (NM_023203)	-165	NM_023203	66422	Mm.29898	NM_023203	ENSMUSG00000042462	Dctpp1	2410015N17Rik|AI854235|RS21-C6	dCTP pyrophosphatase 1	protein-coding
D5_peak_4383	chr15	96709657	96709998	+	205	NA	Intergenic	CpG	-10129	NM_175121	67760	Mm.46754	NM_175121	ENSMUSG00000022462	Slc38a2	5033402L14Rik|AI316867|ATA2|SAT2|mKIAA1382	solute carrier family 38, member 2	protein-coding
D5_peak_5980	chr19	7103812	7104351	+	205	NA	intron (NM_201411, intron 1 of 1)	intron (NM_201411, intron 1 of 1)	1648	NM_201411	396184	Mm.386930	NM_201411	ENSMUSG00000047787	Flrt1	AW742165|D630040I23Rik	fibronectin leucine rich transmembrane protein 1	protein-coding
D5_peak_2927	chr12	112333431	112333748	+	205	NA	Intergenic	Intergenic	89609	NR_036459	100504733	Mm.255309	NM_176956		A730018C14Rik	-	RIKEN cDNA A730018C14 gene	ncRNA
D5_peak_5493	chr18	12973195	12974443	+	204	NA	intron (NM_008378, intron 1 of 10)	intron (NM_008378, intron 1 of 10)	1567	NM_008378	16210	Mm.8154	NM_008378	ENSMUSG00000024423	Impact	E430016J11Rik	impact, RWD domain protein	protein-coding
D5_peak_7936	chr4	33247594	33247950	+	204	NA	intron (NM_001033225, intron 1 of 1)	CpG	1015	NM_001033225	108767	Mm.27769	NM_001033225	ENSMUSG00000040128	Pnrc1	5730463C12Rik|B4-2|PRR2|Prol2	proline-rich nuclear receptor coactivator 1	protein-coding
D5_peak_3731	chr14	55591090	55591751	+	204	NA	promoter-TSS (NM_011190)	promoter-TSS (NM_011190)	-319	NM_001029855	19188	Mm.371573	NM_011190	ENSMUSG00000079197	Psme2	AA589371|AI788882|PA28b	proteasome (prosome, macropain) activator subunit 2 (PA28 beta)	protein-coding
D5_peak_8896	chr5	45450145	45450539	+	204	NA	promoter-TSS (NM_024236)	promoter-TSS (NM_024236)	-113	NM_024236	110391	Mm.30204	NM_024236	ENSMUSG00000015806	Qdpr	2610008L04Rik|D5Ertd371e|Dhpr|PKU2	quinoid dihydropteridine reductase	protein-coding
D5_peak_1532	chr11	25695946	25696270	+	204	NA	intron (NR_027973, intron 2 of 5)	intron (NR_027973, intron 2 of 5)	370001	NR_045853	71234	Mm.158627	NR_045853	ENSMUSG00000033015	4933427E13Rik	-	RIKEN cDNA 4933427E13 gene	ncRNA
D5_peak_2114	chr11	96916149	96916748	+	204	NA	promoter-TSS (NM_030248)	promoter-TSS (NM_030248)	66	NM_030248	80280	Mm.28297	NM_030248	ENSMUSG00000018669	Cdk5rap3	1810007E24Rik|BC002318|C53|C81486|HSF-27|IC53|LZAP|MST016	CDK5 regulatory subunit associated protein 3	protein-coding
D5_peak_1158	chr10	81060189	81060440	+	204	NA	promoter-TSS (NM_024499)	promoter-TSS (NM_024499)	-160	NM_024499	52551	Mm.30068	NM_024499	ENSMUSG00000004937	Sgta	5330427H01Rik|AI194281|D10Ertd190e|Sgt|Stg	small glutamine-rich tetratricopeptide repeat (TPR)-containing, alpha	protein-coding
D5_peak_10406	chr7	43579584	43580072	+	204	NA	intron (NM_172482, intron 1 of 3)	intron (NM_172482, intron 1 of 3)	242	NM_172482	210105	Mm.234422	NM_172482	ENSMUSG00000030469	Zfp719	8030458J18|9430094P17Rik|C630016O21Rik|mszf6	zinc finger protein 719	protein-coding
D5_peak_10287	chr7	27166389	27167093	+	204	NA	promoter-TSS (NM_053208)	promoter-TSS (NM_053208)	61	NM_053208	112406	Mm.29978	NM_053208	ENSMUSG00000058709	Egln2	0610011A13Rik|C85656|Hif-p4h-1|Ier4|Phd1|SM-20	egl-9 family hypoxia-inducible factor 2	protein-coding
D5_peak_6880	chr2	132262630	132263302	+	204	NA	promoter-TSS (NM_001291040)	promoter-TSS (NM_001291040)	-182	NM_138651	110911	Mm.284503	NM_138651	ENSMUSG00000058793	Cds2	5730450N06Rik|5730460C18Rik|AI854580|D2Wsu127e	CDP-diacylglycerol synthase (phosphatidate cytidylyltransferase) 2	protein-coding
D5_peak_11080	chr8	13785579	13786179	+	204	NA	exon (NM_025924, exon 1 of 9)	exon (NM_025924, exon 1 of 9)	264	NM_025924	67031	Mm.44858	NM_025924	ENSMUSG00000038398	Upf3a	2600001C03Rik|4930546M19Rik|RENT3A|UPF3	UPF3 regulator of nonsense transcripts homolog A (yeast)	protein-coding
D5_peak_4772	chr16	74339152	74339490	+	204	NA	intron (NM_175549, intron 2 of 27)	intron (NM_175549, intron 2 of 27)	2746	NR_030464	751561		NR_030464	ENSMUSG00000104758	Mir691	Mirn691|mir-691|mmu-mir-691	microRNA 691	ncRNA
D5_peak_3986	chr15	5116229	5116642	+	203	NA	promoter-TSS (NM_026069)	promoter-TSS (NM_026069)	-178	NM_026069	67281	Mm.10474	NM_026069	ENSMUSG00000041841	Rpl37	3110005M08Rik	ribosomal protein L37	protein-coding
D5_peak_8157	chr4	95051782	95052760	+	203	NA	promoter-TSS (NM_010591)	promoter-TSS (NM_010591)	-49	NM_010591	16476	Mm.275071	NM_010591	ENSMUSG00000052684	Jun	AP-1|Junc|c-jun	jun proto-oncogene	protein-coding
D5_peak_5054	chr17	26138451	26138737	+	203	NA	promoter-TSS (NM_009733)	promoter-TSS (NM_009733)	-92	NM_001159598	12005	Mm.23684	NM_009733	ENSMUSG00000024182	Axin1	AI316800|Axin|Fu|Kb|Ki|fused|kinky|knobbly	axin 1	protein-coding
D5_peak_5507	chr18	21001372	21002021	+	203	NA	promoter-TSS (NM_207623)	promoter-TSS (NM_207623)	-261	NM_207623	56515	Mm.253542	NM_019706	ENSMUSG00000024317	Rnf138	2410015A17Rik|2810480D20Rik|STRIN|Trif|Trif-d	ring finger protein 138	protein-coding
D5_peak_11054	chr8	9699511	9699839	+	203	NA	intron (NM_001347127, intron 1 of 3)	intron (NM_001347127, intron 1 of 3)	71348	NM_173446	270028	Mm.268163	NM_173446	ENSMUSG00000079157	Fam155a	6430500D16|AW121567|Tmem28	family with sequence similarity 155, member A	protein-coding
D5_peak_9809	chr6	85332973	85333487	+	203	NA	intron (NM_178639, intron 1 of 13)	CpG	192	NM_178639	94282	Mm.121485	NM_178639	ENSMUSG00000033720	Sfxn5	C230001H08Rik	sideroflexin 5	protein-coding
D5_peak_5478	chr18	9449983	9450359	+	203	NA	promoter-TSS (NM_026484)	promoter-TSS (NM_026484)	-21	NM_026484	67974	Mm.86523	NM_026484	ENSMUSG00000024286	Ccny	1700025H17Rik|3110050L10Rik|4631402G10Rik|5730405I09Rik	cyclin Y	protein-coding
D5_peak_11326	chr8	71464665	71465000	+	203	NA	promoter-TSS (NM_053162)	promoter-TSS (NM_053162)	-94	NM_053162	94065	Mm.29489	NM_053162	ENSMUSG00000034880	Mrpl34	0610007O17Rik|D8Bwg1484e	mitochondrial ribosomal protein L34	protein-coding
D5_peak_5094	chr17	29032383	29033068	+	203	NA	promoter-TSS (NM_013663)	promoter-TSS (NM_013663)	65	NM_013663	20383	Mm.6787	NM_013663	ENSMUSG00000071172	Srsf3	AL024116|Sfrs3|X16	serine/arginine-rich splicing factor 3	protein-coding
D5_peak_9132	chr5	111538519	111539013	+	203	NA	Intergenic	Intergenic	-42795	NR_015546	330164	Mm.193276	NM_177875	ENSMUSG00000052848	C130026L21Rik	-	RIKEN cDNA C130026L21 gene	ncRNA
D5_peak_11270	chr8	69121533	69122294	+	203	NA	Intergenic	Intergenic	19040	NM_199364	211134	Mm.409446	NM_199364	ENSMUSG00000036306	Lzts1	F37|FEZ1|PSD-Zip70	leucine zipper, putative tumor suppressor 1	protein-coding
D5_peak_2954	chr12	118301278	118302475	+	203	NA	promoter-TSS (NM_009239)	promoter-TSS (NM_009239)	-436	NM_001166385	20688	Mm.34699	NM_009239	ENSMUSG00000025323	Sp4	5730497N03Rik|HF-1b|HF1-b	trans-acting transcription factor 4	protein-coding
D5_peak_10170	chr7	6171706	6172549	+	203	NA	promoter-TSS (NM_001146024)	promoter-TSS (NM_001146024)	-386	NM_028316	72667	Mm.274089	NM_028316	ENSMUSG00000044876	Zfp444	2810031J10Rik|6230401O10Rik|mFLJ00134	zinc finger protein 444	protein-coding
D5_peak_9434	chr5	140418693	140419305	+	203	NA	promoter-TSS (NM_133916)	promoter-TSS (NM_133916)	-306	NM_133916	27979	Mm.21671	NM_133916	ENSMUSG00000056076	Eif3b	AL033316|AL033334|AL033369|AW208965|D5Wsu45e|EIF3-ETA|EIF3-P110|EIF3-P116|Eif3s9|PRT1	eukaryotic translation initiation factor 3, subunit B	protein-coding
D5_peak_1544	chr11	29547647	29548402	+	203	NA	promoter-TSS (NM_028504)	promoter-TSS (NM_028504)	16	NM_001033865	78294	Mm.180003	NM_024277	ENSMUSG00000020460	Rps27a	0610006J14Rik|Uba52|Ubb|Ubc	ribosomal protein S27A	protein-coding
D5_peak_2681	chr12	72536081	72536597	+	203	NA	promoter-TSS (NM_026327)	promoter-TSS (NM_026327)	-18	NM_026327	67708	Mm.11233	NM_026327	ENSMUSG00000034501	Pcnx4	1810048J11Rik|4932413O10|AU017192|Pcnxl4	pecanex homolog 4	protein-coding
D5_peak_10307	chr7	28049833	28050325	+	202	NA	promoter-TSS (NM_011874)	promoter-TSS (NM_011874)	13	NM_011874	23996	Mm.29582	NM_011874	ENSMUSG00000030603	Psmc4	CIP21|MIP224	proteasome (prosome, macropain) 26S subunit, ATPase, 4	protein-coding
D5_peak_2174	chr11	101119841	101120299	+	202	NA	promoter-TSS (NM_134024)	promoter-TSS (NM_134024)	-61	NM_134024	103733	Mm.479145	NM_134024	ENSMUSG00000035198	Tubg1	1500010O08Rik|AI451582|AI503389|Tubg	tubulin, gamma 1	protein-coding
D5_peak_6374	chr2	27539824	27540425	+	202	NA	Intergenic	Intergenic	24977	NM_080848	140858	Mm.28265	NM_080848	ENSMUSG00000026917	Wdr5	2410008O07Rik|AA408785|AA960360|Big|Big-3	WD repeat domain 5	protein-coding
D5_peak_1734	chr11	60046255	60046639	+	202	NA	promoter-TSS (NM_001290012)	promoter-TSS (NM_001290012)	42	NM_001290011	18618	Mm.2731	NM_008819	ENSMUSG00000000301	Pemt	PEAMT|PEMT2|PLMT|Pempt|Pempt2	phosphatidylethanolamine N-methyltransferase	protein-coding
D5_peak_1376	chr10	128058532	128059264	+	202	NA	promoter-TSS (NM_019766)	promoter-TSS (NM_019766)	-84	NM_019766	56351	Mm.305816	NM_019766	ENSMUSG00000071072	Ptges3	5730442A20Rik|Ptges|Tebp|cPGES|p23|sid3177	prostaglandin E synthase 3 (cytosolic)	protein-coding
D5_peak_6821	chr2	122118129	122118753	+	202	NA	promoter-TSS (NM_145531)	promoter-TSS (NM_145531)	-55	NM_145531	214585	Mm.222303	NM_145531	ENSMUSG00000033396	Spg11	6030465E24Rik|A330015I11|C530005A01Rik	spastic paraplegia 11	protein-coding
D5_peak_7473	chr3	88685335	88686109	+	202	NA	promoter-TSS (NM_028814)	promoter-TSS (NM_028814)	-72	NM_028814	74200	Mm.251800	NM_028814	ENSMUSG00000028060	2810403A07Rik	A430106P18Rik|AI256352|AI451678|Blom7|Kiaa0907	RIKEN cDNA 2810403A07 gene	protein-coding
D5_peak_632	chr1	167565695	167566827	+	202	NA	Intergenic	Intergenic	-32101	NM_009107	20183	Mm.3475	NM_009107	ENSMUSG00000015843	Rxrg	Nr2b3	retinoid X receptor gamma	protein-coding
D5_peak_2597	chr12	44268813	44269716	+	202	NA	5' UTR (NM_026164, exon 1 of 10)	5' UTR (NM_026164, exon 1 of 10)	110	NM_026164	67452	Mm.54126	NM_026164	ENSMUSG00000036257	Pnpla8	1200006O19Rik|AI467579|Ipla2(gamma)	patatin-like phospholipase domain containing 8	protein-coding
D5_peak_1696	chr11	54787418	54787842	+	201	NA	promoter-TSS (NM_178626)	promoter-TSS (NM_178626)	73	NM_178626	72729	Mm.29476	NM_178626	ENSMUSG00000052298	Cdc42se2	2810404F18Rik|AA408783|AA536669|SPEC2	CDC42 small effector 2	protein-coding
D5_peak_535	chr1	152164907	152165993	+	201	NA	Intergenic	Intergenic	-75130	NM_197990	69399	Mm.278031	NM_197990	ENSMUSG00000032666	1700025G04Rik	2610510E02Rik|2900042O04Rik|ENSMUSG00000073540	RIKEN cDNA 1700025G04 gene	protein-coding
D5_peak_2372	chr11	116843184	116843807	+	201	NA	promoter-TSS (NM_028865)	promoter-TSS (NM_028865)	-20	NM_028865	74319	Mm.429312	NM_028865	ENSMUSG00000090266	Mettl23	1110005A03Rik|1500035B17Rik|4933424L15Rik	methyltransferase like 23	protein-coding
D5_peak_1400	chr10	128804520	128805702	+	201	NA	promoter-TSS (NM_178066)	promoter-TSS (NM_178066)	-565	NM_028873	74330	Mm.296915	NM_028873	ENSMUSG00000025354	Dnajc14	5730551F12Rik|DNAJ|DRIP78|HDJ3|LIP6	DnaJ heat shock protein family (Hsp40) member C14	protein-coding
D5_peak_5269	chr17	55892074	55892345	+	201	NA	intron (NM_145490, intron 1 of 3)	CpG	116	NM_145490	224893	Mm.294853	NM_145490	ENSMUSG00000003198	Zfp959	-	zinc finger protein 959	protein-coding
D5_peak_10465	chr7	45923100	45923928	+	201	NA	Intergenic	Intergenic	-2088	NM_010129	13732	Mm.20829	NM_010129	ENSMUSG00000040212	Emp3	H-4|H4|HNMP-1|MI-35|Ymp	epithelial membrane protein 3	protein-coding
D5_peak_9935	chr6	101234294	101235034	+	201	NA	intron (NM_018884, intron 3 of 9)	intron (NM_018884, intron 3 of 9)	143233	NM_018884	55983	Mm.321654	NM_018884	ENSMUSG00000035357	Pdzrn3	1110020C07Rik|AI429718|AL023082|LNX3|SEMACAP3|Semcap3	PDZ domain containing RING finger 3	protein-coding
D5_peak_651	chr1	170174840	170175454	+	201	NA	promoter-TSS (NM_133806)	promoter-TSS (NM_133806)	-183	NM_001305045	107652	Mm.27969	NM_133806	ENSMUSG00000026670	Uap1	AA420407|AA437972|AGX-1|AGX-2|AGX1|AgX|ESTM38|SPAG2	UDP-N-acetylglucosamine pyrophosphorylase 1	protein-coding
D5_peak_2025	chr11	88047256	88048009	+	201	NA	5' UTR (NM_001078167, exon 1 of 3)	5' UTR (NM_001078167, exon 1 of 3)	259	NM_173374	110809	Mm.391719	NM_173374	ENSMUSG00000018379	Srsf1	1110054N12Rik|5730507C05Rik|6330415C05Rik|AI482334|AW491331|Asf|Sf2|Sfrs1	serine/arginine-rich splicing factor 1	protein-coding
D5_peak_7192	chr2	180227493	180228001	+	201	NA	Intergenic	Intergenic	-1888	NM_001081171	16776	Mm.4339	NM_001081171	ENSMUSG00000015647	Lama5	AA408760|AA408762|AI853660|[a]5|laminin-511|mKIAA0533	laminin, alpha 5	protein-coding
D5_peak_501	chr1	134556744	134557225	+	201	NA	Intergenic	CpG	-3194	NM_152895	75605	Mm.28995	NM_152895	ENSMUSG00000042207	Kdm5b	2010009J12Rik|2210016I17Rik|AW556288|D1Ertd202e|Jarid1b|PLU-1|PUT1|Plu1|RBBP2H1A|Rb-Bp2|mKIAA4034	lysine (K)-specific demethylase 5B	protein-coding
D5_peak_6323	chr2	23155957	23156730	+	201	NA	promoter-TSS (NM_013771)	promoter-TSS (NM_013771)	-162	NM_013771	27377	Mm.23335	NM_013771	ENSMUSG00000026775	Yme1l1	FtsH1|Ftsh	YME1-like 1 (S. cerevisiae)	protein-coding
D5_peak_5234	chr17	47139816	47140337	+	200	NA	promoter-TSS (NM_001097623)	promoter-TSS (NM_001097623)	-866	NM_001097623	224829	Mm.260989	NM_172622		Trerf1	9430096I18Rik|AI429294|B830015H24|RAPA|Trep-132|Trep132	transcriptional regulating factor 1	protein-coding
D5_peak_9399	chr5	137684505	137684949	+	200	NA	promoter-TSS (NM_178162)	promoter-TSS (NM_178162)	26	NM_001303266	231801	Mm.260869	NM_145566	ENSMUSG00000029722	Agfg2	A630095P14Rik|Hrbl|RAB-R|RABR	ArfGAP with FG repeats 2	protein-coding
D5_peak_1790	chr11	64278466	64278827	+	200	NA	Intergenic	Intergenic	-156686	NM_178870	15478	Mm.340214	NM_178870	ENSMUSG00000047759	Hs3st3a1	3Ost3a|Hs3st3a	heparan sulfate (glucosamine) 3-O-sulfotransferase 3A1	protein-coding
D5_peak_11307	chr8	70691684	70692154	+	200	NA	Intergenic	Intergenic	-5820	NM_010592	16478	Mm.419851	NM_010592	ENSMUSG00000071076	Jund	Jund1	jun D proto-oncogene	protein-coding
D5_peak_3808	chr14	66868558	66869234	+	200	NA	promoter-TSS (NM_001034881)	promoter-TSS (NM_001034881)	46	NM_001034881	432870	Mm.425890	NM_001034881	ENSMUSG00000075553	Gm5464	EG432870	predicted gene 5464	protein-coding
D5_peak_9536	chr6	7844511	7844728	+	200	NA	promoter-TSS (NM_052993)	promoter-TSS (NM_052993)	-605	NM_052993	94192	Mm.102752	NM_052993	ENSMUSG00000042460	C1galt1	2210410E06Rik|AV284120|T-synthase	core 1 synthase, glycoprotein-N-acetylgalactosamine 3-beta-galactosyltransferase, 1	protein-coding
D5_peak_10934	chr7	133708810	133709303	+	200	NA	promoter-TSS (NM_025392)	promoter-TSS (NM_025392)	239	NM_001302085	22276	Mm.3160	NM_009479	ENSMUSG00000030979	Uros	AI415298|UROIIIS|Uros3	uroporphyrinogen III synthase	protein-coding
D5_peak_11290	chr8	70139302	70139713	+	200	NA	promoter-TSS (NM_001309841)	promoter-TSS (NM_001309841)	8	NM_001145552	72368	Mm.644	NM_001145552	ENSMUSG00000002345	Borcs8	2310045N01Rik|Mef2bnb	BLOC-1 related complex subunit 8	protein-coding
D5_peak_11178	chr8	34806590	34807576	+	200	NA	promoter-TSS (NM_176933)	promoter-TSS (NM_176933)	-527	NM_176933	319520	Mm.170276	NM_176933	ENSMUSG00000031530	Dusp4	2700078F24Rik|AI844617|BB104621|E130306H24Rik|MKP2	dual specificity phosphatase 4	protein-coding
D5_peak_2231	chr11	103132661	103133122	+	200	NA	promoter-TSS (NM_027658)	promoter-TSS (NM_027658)	-448	NM_001130516	71059	Mm.273871	NM_027658	ENSMUSG00000043372	Hexim2	4933402L21Rik	hexamethylene bis-acetamide inducible 2	protein-coding
D5_peak_11771	chr9	20877939	20878477	+	200	NA	exon (NM_145154, exon 2 of 6)	exon (NM_145154, exon 2 of 6)	1502	NM_145154	70726	Mm.34019	NM_145154	ENSMUSG00000038742	Angptl6	6330404E11Rik|AGF|ARP3|Arp5	angiopoietin-like 6	protein-coding
D5_peak_9469	chr5	144357919	144358593	+	200	NA	promoter-TSS (NM_025833)	promoter-TSS (NM_025833)	-144	NM_025833	66898	Mm.18814	NM_025833	ENSMUSG00000038859	Baiap2l1	1300006M19Rik|AI585895|IRTKS	BAI1-associated protein 2-like 1	protein-coding
D5_peak_10756	chr7	111122271	111123092	+	200	NA	promoter-TSS (NR_015573)	promoter-TSS (NR_015573)	-6	NR_015573	75479	Mm.381620	NR_015573	ENSMUSG00000110424	1700012D14Rik	-	RIKEN cDNA 1700012D14 gene	ncRNA
D5_peak_10872	chr7	127511938	127512862	+	199	NA	non-coding (NR_024331, exon 1 of 1)	non-coding (NR_024331, exon 1 of 1)	417	NM_001304266	100043597	Mm.428042	NM_175144	ENSMUSG00000053877	Srcap	B930091H02Rik|D030022P06Rik|F630004O05Rik	Snf2-related CREBBP activator protein	protein-coding
D5_peak_5586	chr18	37935238	37935705	+	199	NA	promoter-TSS (NM_001305981)	promoter-TSS (NM_001305981)	5	NM_001305980	13367	Mm.195916	NM_007858	ENSMUSG00000024456	Diaph1	D18Wsu154e|Dia1|Diap1|Drf1|p140mDia	diaphanous related formin 1	protein-coding
D5_peak_6150	chr19	44266882	44267455	+	199	NA	Intergenic	CpG	-26508	NM_009128	20250	Mm.487021	NM_009128	ENSMUSG00000025203	Scd2	Mir5114|Scd-2|mir-5114|swty	stearoyl-Coenzyme A desaturase 2	protein-coding
D5_peak_5971	chr19	6941536	6942542	+	199	NA	promoter-TSS (NM_001177360)	promoter-TSS (NM_001177360)	178	NM_007522	12015	Mm.4387	NM_007522	ENSMUSG00000024959	Bad	AI325008|Bbc2	BCL2-associated agonist of cell death	protein-coding
D5_peak_8991	chr5	76664843	76666954	+	199	NA	Intergenic	Intergenic	74184	NM_199032	381644	Mm.332452	NM_199032	ENSMUSG00000036403	Cep135	BC062951|Cep4|Gm1044	centrosomal protein 135	protein-coding
D5_peak_4499	chr16	5013403	5013849	+	199	NA	promoter-TSS (NM_133185)	promoter-TSS (NM_133185)	-73	NM_133185	66049	Mm.27792	NM_133185	ENSMUSG00000022540	Rogdi	0610011C19Rik|AU020118|C76152|Lzf	rogdi homolog	protein-coding
D5_peak_7541	chr3	95818894	95819829	+	199	NA	promoter-TSS (NM_001081293)	promoter-TSS (NM_001081293)	-408	NM_001081293	75137	Mm.196275	NM_028328	ENSMUSG00000028106	Rprd2	2810036A19Rik|4930535B03Rik|6720469I21Rik|AL022841|AL022940|AU021304|BB077382|mKIAA0460	regulation of nuclear pre-mRNA domain containing 2	protein-coding
D5_peak_9691	chr6	52163780	52165160	+	199	NA	exon (NM_010451, exon 1 of 2)	exon (NM_010451, exon 1 of 2)	361	NM_010451	15399	Mm.131	NM_010451	ENSMUSG00000014704	Hoxa2	AI324701|HOX1.11|Hox-1.11	homeobox A2	protein-coding
D5_peak_10219	chr7	18910247	18910793	+	199	NA	promoter-TSS (NM_001033314)	promoter-TSS (NM_001033314)	-116	NM_001033314	232933	Mm.333624	NM_001033314	ENSMUSG00000074358	Ccdc61	C530028I08Rik|Gm159	coiled-coil domain containing 61	protein-coding
D5_peak_2199	chr11	101732732	101733035	+	198	NA	promoter-TSS (NM_144831)	promoter-TSS (NM_144831)	-73	NM_144831	217207	Mm.28186	NM_144831	ENSMUSG00000034931	Dhx8	Ddx8|mDEAH6|mKIAA4096	DEAH (Asp-Glu-Ala-His) box polypeptide 8	protein-coding
D5_peak_7311	chr3	36572013	36572385	+	198	NA	promoter-TSS (NM_009828)	promoter-TSS (NM_009828)	-203	NM_009828	12428	Mm.4189	NM_009828	ENSMUSG00000027715	Ccna2	AA408589|Ccn-1|Ccn1|Ccna|CycA2|Cyca	cyclin A2	protein-coding
D5_peak_10166	chr7	5020115	5020539	+	198	NA	promoter-TSS (NM_001290426)	promoter-TSS (NM_001290426)	-49	NM_001290426	319748	Mm.86607	NM_001033383	ENSMUSG00000074405	Zfp865	6430526N21Rik|Znf865	zinc finger protein 865	protein-coding
D5_peak_3127	chr13	44839916	44840801	+	198	NA	intron (NM_001205044, intron 3 of 18)	intron (NM_001205044, intron 3 of 18)	109087	NM_001205043	16468	Mm.25059	NM_021878	ENSMUSG00000038518	Jarid2	Jmj|jumonji	jumonji, AT rich interactive domain 2	protein-coding
D5_peak_9599	chr6	34476121	34476527	+	198	NA	promoter-TSS (NM_007563)	promoter-TSS (NM_007563)	-32	NM_007563	12183	Mm.282863	NM_007563	ENSMUSG00000038871	Bpgm	AI323730|AL022789|C86192	2,3-bisphosphoglycerate mutase	protein-coding
D5_peak_3026	chr13	22035582	22035931	+	198	NA	promoter-TSS (NM_175659)	promoter-TSS (NM_175659)	-65	NM_175665	319184	Mm.358955	NM_175665	ENSMUSG00000062727	Hist1h2bk	-	histone cluster 1, H2bk	protein-coding
D5_peak_8398	chr4	127077066	127077453	+	198	NA	promoter-TSS (NM_177462)	promoter-TSS (NM_177462)	-124	NM_001285888	100177	Mm.276096	NM_177462	ENSMUSG00000042408	Zmym6	9330177P20Rik|AI593204|AI661340|D4Wsu24e|Zfp258	zinc finger, MYM-type 6	protein-coding
D5_peak_1104	chr10	79704178	79704801	+	198	NA	5' UTR (NM_001077184, exon 1 of 7)	5' UTR (NM_001077184, exon 1 of 7)	131	NM_009768	12215	Mm.726	NM_009768	ENSMUSG00000023175	Bsg	AI115436|AI325119|CD147|EMMPRIN|HT-7	basigin	protein-coding
D5_peak_8233	chr4	109676332	109676879	+	198	NA	promoter-TSS (NM_007983)	promoter-TSS (NM_007983)	-22	NM_007983	14084	Mm.318259	NM_007983	ENSMUSG00000010517	Faf1	AA408698|Dffrx|Fam	Fas-associated factor 1	protein-coding
D5_peak_6126	chr19	41848090	41848437	+	198	NA	promoter-TSS (NM_177603)	promoter-TSS (NM_177603)	-131	NM_177603	212398	Mm.222723	NM_177603	ENSMUSG00000047604	Frat2	-	frequently rearranged in advanced T cell lymphomas 2	protein-coding
D5_peak_10012	chr6	121110176	121110474	+	198	NA	intron (NM_001270475, intron 1 of 31)	intron (NM_001270475, intron 1 of 31)	20697	NM_001270475	194401	Mm.122399	NM_153396	ENSMUSG00000051586	Mical3	C130040D16Rik|Mical-3|mKIAA1364	microtubule associated monooxygenase, calponin and LIM domain containing 3	protein-coding
D5_peak_8383	chr4	126202282	126203007	+	198	NA	promoter-TSS (NM_146153)	promoter-TSS (NM_146153)	66	NM_146153	230753	Mm.29813	NM_146153	ENSMUSG00000043962	Thrap3	9330151F09Rik|B230333E16Rik|Trap150	thyroid hormone receptor associated protein 3	protein-coding
D5_peak_4962	chr17	15247912	15248387	+	198	NA	Intergenic	Intergenic	-7366	NR_046164	328747	Mm.256835	NR_046164	ENSMUSG00000097624	Gm5091	C330048F19	predicted gene 5091	ncRNA
D5_peak_5194	chr17	37028333	37029051	+	197	NA	Intergenic	Intergenic	-5294	NM_010814	17441	Mm.210857	NM_010814	ENSMUSG00000076439	Mog	B230317G11Rik	myelin oligodendrocyte glycoprotein	protein-coding
D5_peak_4698	chr16	43129856	43130540	+	197	NA	intron (NM_001285805, intron 2 of 10)	intron (NM_001285805, intron 2 of 10)	-117086	NM_181058	56490	Mm.136238	NM_019778	ENSMUSG00000022708	Zbtb20	1300017A20Rik|7330412A13Rik|A930017C21Rik|D16Wsu73e|DPZF|HOF|ODA-8S|Oda8|Zfp288	zinc finger and BTB domain containing 20	protein-coding
D5_peak_1580	chr11	35529757	35530575	+	197	NA	intron (NM_011412, intron 5 of 35)	intron (NM_011412, intron 5 of 35)	-86650	NR_029799	723924		NR_029799	ENSMUSG00000065583	Mir218-2	Mirn218-2|mir-218-2	microRNA 218-2	ncRNA
D5_peak_9122	chr5	110839751	110839990	+	197	NA	promoter-TSS (NM_016681)	promoter-TSS (NM_016681)	-93	NM_153571	100900	Mm.200231	NM_153571	ENSMUSG00000043510	Hscb	AI325508|AW049829|Hsc20	HscB iron-sulfur cluster co-chaperone	protein-coding
D5_peak_4103	chr15	57892154	57892850	+	197	NA	promoter-TSS (NM_024207)	promoter-TSS (NM_024207)	-84	NM_024207	67819	Mm.289387	NM_024207	ENSMUSG00000022365	Derl1	1110021N07Rik|AI195141|AW551338|Derlin-1	Der1-like domain family, member 1	protein-coding
D5_peak_603	chr1	162570366	162570734	+	197	NA	promoter-TSS (NM_016796)	promoter-TSS (NM_016796)	-278	NM_016796	53330	Mm.10699	NM_016796	ENSMUSG00000026696	Vamp4	D1Ertd147e	vesicle-associated membrane protein 4	protein-coding
D5_peak_4601	chr16	22439564	22440134	+	197	NA	promoter-TSS (NM_023794)	promoter-TSS (NM_023794)	-279	NM_023794	104156	Mm.155708	NM_023794	ENSMUSG00000013089	Etv5	1110005E01Rik|8430401F14Rik|ERM	ets variant 5	protein-coding
D5_peak_9384	chr5	136962081	136962725	+	197	NA	intron (NM_025562, intron 1 of 4)	intron (NM_025562, intron 1 of 4)	326	NM_025562	66437	Mm.25849	NM_025562	ENSMUSG00000019054	Fis1	2010003O14Rik|Ttc11	fission, mitochondrial 1	protein-coding
D5_peak_9921	chr6	100046223	100046789	+	197	NA	Intergenic	Intergenic	240852	NM_019743	56353	Mm.321633	NM_019743	ENSMUSG00000072872	Rybp	2410018J24Rik|DEDAF|YEAF1	RING1 and YY1 binding protein	protein-coding
D5_peak_7560	chr3	96277703	96278553	+	197	NA	Intergenic	CpG	8428	NM_175666	319189	Mm.297655	NM_175666	ENSMUSG00000105827	Hist2h2bb	H2b-616	histone cluster 2, H2bb	protein-coding
D5_peak_1880	chr11	72607022	72607591	+	197	NA	promoter-TSS (NM_025985)	promoter-TSS (NM_025985)	45	NM_025985	67128	Mm.458052	NM_025985	ENSMUSG00000020794	Ube2g1	2700059C12Rik|AI256795|AU014992|AW552068|D130023C12Rik	ubiquitin-conjugating enzyme E2G 1	protein-coding
D5_peak_2442	chr11	120672949	120673541	+	197	NA	intron (NM_026877, intron 1 of 15)	CpG	272	NM_026877	68938	Mm.294020	NM_026877	ENSMUSG00000025142	Aspscr1	1190006K01Rik|ASPC|ASPCR1|ASPL|ASPS|RCC17|TUG	alveolar soft part sarcoma chromosome region, candidate 1 (human)	protein-coding
D5_peak_712	chr1	178405841	178406770	+	197	NA	intron (NM_026626, intron 1 of 6)	CpG	424	NM_026626	68226	Mm.252132	NM_026626	ENSMUSG00000026495	Efcab2	1700073K01Rik|D830011E08Rik	EF-hand calcium binding domain 2	protein-coding
D5_peak_7080	chr2	164804782	164805245	+	196	NA	promoter-TSS (NM_178375)	promoter-TSS (NM_178375)	-101	NM_178375	67538	Mm.33184	NM_178375	ENSMUSG00000045822	Zswim3	4921517A06Rik|C86566	zinc finger SWIM-type containing 3	protein-coding
D5_peak_8439	chr4	131982959	131983730	+	196	NA	intron (NM_001128606, intron 7 of 17)	intron (NM_001128606, intron 7 of 17)	61573	NM_001201367	623230	Mm.421179	NM_001201367	ENSMUSG00000070720	Tmem200b	EG623230	transmembrane protein 200B	protein-coding
D5_peak_12236	chr9	96980584	96981320	+	196	NA	intron (NM_145134, intron 2 of 2)	intron (NM_145134, intron 2 of 2)	37403	NM_145134	211949	Mm.491271	NM_145134	ENSMUSG00000046997	Spsb4	D030068E18Rik|SSB-4|Ssb4	splA/ryanodine receptor domain and SOCS box containing 4	protein-coding
D5_peak_9205	chr5	117119799	117120274	+	196	NA	promoter-TSS (NM_001199685)	promoter-TSS (NM_001199685)	-93	NM_001199685	330177	Mm.24343	NM_183306	ENSMUSG00000061288	Taok3	2900006A08Rik|A130052D22|A430105I05Rik	TAO kinase 3	protein-coding
D5_peak_4913	chr17	6960928	6961601	+	196	NA	promoter-TSS (NM_147155)	promoter-TSS (NM_147155)	-108	NM_147155	380608	Mm.371734	NM_147155	ENSMUSG00000052031	Tagap1	2610315E15Rik|AA415005|FKSG15	T cell activation GTPase activating protein 1	protein-coding
D5_peak_261	chr1	74332385	74332757	+	196	NA	promoter-TSS (NM_019999)	promoter-TSS (NM_019999)	-39	NM_019999	56695	Mm.384726	NM_019999	ENSMUSG00000026179	Pnkd	2210013N15Rik|2810403H05Rik|AI854243|Brp17|MNCb-5687|MR-1|Tahccp2	paroxysmal nonkinesiogenic dyskinesia	protein-coding
D5_peak_7451	chr3	87885384	87886136	+	196	NA	promoter-TSS (NM_033573)	promoter-TSS (NM_033573)	-198	NM_033573	94315	Mm.35089	NM_033573	ENSMUSG00000004895	Prcc	-	papillary renal cell carcinoma (translocation-associated)	protein-coding
D5_peak_6786	chr2	119208529	119209054	+	196	NA	promoter-TSS (NM_139139)	promoter-TSS (NM_139139)	4	NM_139139	69408	Mm.222241	NM_139139	ENSMUSG00000034278	Dnajc17	1700025B16Rik|C87112|D9Bwg1371e	DnaJ heat shock protein family (Hsp40) member C17	protein-coding
D5_peak_12534	chrX	73715964	73716595	+	196	NA	promoter-TSS (NM_012060)	promoter-TSS (NM_012060)	-75	NM_012060	27061	Mm.17	NM_012060	ENSMUSG00000002015	Bcap31	Bap31	B cell receptor associated protein 31	protein-coding
D5_peak_4518	chr16	11066146	11066559	+	196	NA	promoter-TSS (NM_009223)	promoter-TSS (NM_009223)	54	NM_009223	20621	Mm.325800	NM_009223	ENSMUSG00000037972	Snn	2810407J07Rik|AI848521|AW547286	stannin	protein-coding
D5_peak_1809	chr11	68691390	68692267	+	196	NA	promoter-TSS (NM_175260)	promoter-TSS (NM_175260)	-87	NM_175260	77579	Mm.218233	NM_175260	ENSMUSG00000020900	Myh10	5730504C04Rik|9330167F11Rik|Fltn|Myhn-2|Myhn2|NMHC II-B|NMHC-B|NMHCII-B|NMMHC II-b|NMMHC-B|NMMHC-IIB|SMemb|mKIAA3005	myosin, heavy polypeptide 10, non-muscle	protein-coding
D5_peak_4257	chr15	80233713	80234109	+	196	NA	promoter-TSS (NM_178719)	promoter-TSS (NM_178719)	-169	NM_178719	239555	Mm.307163	NM_178719	ENSMUSG00000022412	Mief1	A230016E22|AI452372|Smcr7l	mitochondrial elongation factor 1	protein-coding
D5_peak_407	chr1	119504575	119505059	+	196	NA	promoter-TSS (NM_022327)	promoter-TSS (NM_022327)	-35	NM_022327	64143	Mm.27832	NM_022327	ENSMUSG00000004451	Ralb	5730472O18Rik	v-ral simian leukemia viral oncogene B	protein-coding
D5_peak_4075	chr15	39943856	39944203	+	196	NA	promoter-TSS (NM_172814)	promoter-TSS (NM_172814)	-35	NM_001347036	239393	Mm.39874	NM_172814	ENSMUSG00000022305	Lrp12	AI848829|C820005L12Rik|LRP-12	low density lipoprotein-related protein 12	protein-coding
D5_peak_6249	chr2	3050152	3050366	+	196	NA	Intergenic	ORR1A1|LTR|ERVL-MaLR	-63965	NM_001310434	269233	Mm.23044	NM_001081161	ENSMUSG00000050530	Fam171a1	9630050M13Rik|AA409679	family with sequence similarity 171, member A1	protein-coding
D5_peak_12210	chr9	89286208	89286856	+	196	NA	Intergenic	Intergenic	75342	NM_026829	107885	Mm.486274	NM_026829	ENSMUSG00000066442	Mthfs	1110034I12Rik|2310020H23Rik|AI119695	5, 10-methenyltetrahydrofolate synthetase	protein-coding
D5_peak_9493	chr5	148452931	148454026	+	196	NA	Intergenic	Intergenic	-53574	NM_007513	11987	Mm.275489	NM_007513	ENSMUSG00000041313	Slc7a1	4831426K01Rik|AI447493|Atrc-1|Atrc1|Cat1|Rec-1|Rev-1|mCAT-1	solute carrier family 7 (cationic amino acid transporter, y+ system), member 1	protein-coding
D5_peak_6247	chr19	61225532	61227741	+	196	NA	exon (NM_009970, exon 5 of 12)	exon (NM_009970, exon 5 of 12)	1782	NM_009970	12982	Mm.287228	NM_009970	ENSMUSG00000059326	Csf2ra	CD116|Csfgmra|GM-CSF-Ra|GM-CSFR	colony stimulating factor 2 receptor, alpha, low-affinity (granulocyte-macrophage)	protein-coding
D5_peak_9614	chr6	38533574	38533890	+	195	NA	Intergenic	Intergenic	-1129	NM_025363	66117	Mm.158971	NM_025363	ENSMUSG00000019689	Fmc1	1110001J03Rik	formation of mitochondrial complex V assembly factor 1	protein-coding
D5_peak_8351	chr4	124298435	124299294	+	195	NA	Intergenic	Intergenic	187095	NR_040774	78460	Mm.452060	NR_040774		1700057H15Rik	-	RIKEN cDNA 1700057H15 gene	ncRNA
D5_peak_2615	chr12	52671209	52672074	+	195	NA	Intergenic	Intergenic	-27742	NM_198111	238161	Mm.310822	NM_198111	ENSMUSG00000061603	Akap6	AI482140|Akapalpha|Akapbeta|PRKA	A kinase (PRKA) anchor protein 6	protein-coding
D5_peak_842	chr10	12552362	12553299	+	195	NA	intron (NM_011682, intron 50 of 73)	intron (NM_011682, intron 50 of 73)	308905	NM_011682	22288	Mm.331784	NM_011682	ENSMUSG00000019820	Utrn	AA589569|DRP|Dmdl	utrophin	protein-coding
D5_peak_3588	chr14	26637464	26638318	+	195	NA	promoter-TSS (NM_007479)	promoter-TSS (NM_007479)	-306	NM_007479	11843	Mm.297768	NM_007479	ENSMUSG00000021877	Arf4	AA407803	ADP-ribosylation factor 4	protein-coding
D5_peak_10894	chr7	128611073	128611387	+	195	NA	promoter-TSS (NM_178641)	promoter-TSS (NM_178641)	-135	NM_178641	101490	Mm.490344	NM_178641	ENSMUSG00000042105	Inpp5f	5830435P03Rik|AI115354|AW561896|SAC2|cI-27|hSAC2|mKIAA0966	inositol polyphosphate-5-phosphatase F	protein-coding
D5_peak_9522	chr5	151368493	151368932	+	195	NA	promoter-TSS (NR_045700)	promoter-TSS (NR_045700)	37	NR_045700	625175	Mm.443286	NR_045699	ENSMUSG00000097321	1700028E10Rik	A630054D14|Gm6561	RIKEN cDNA 1700028E10 gene	ncRNA
D5_peak_5175	chr17	35838229	35838953	+	195	NA	promoter-TSS (NM_011655)	promoter-TSS (NM_011655)	-290	NM_011655	22154	Mm.273538	NM_011655	ENSMUSG00000001525	Tubb5	AA408537|AI596182|B130022C14Rik|M(beta)5	tubulin, beta 5 class I	protein-coding
D5_peak_2016	chr11	87426480	87427257	+	194	NA	promoter-TSS (NM_001199293)	promoter-TSS (NM_001199293)	-723	NM_001199293	83560	Mm.440758	NM_031386	ENSMUSG00000010342	Tex14	C85585	testis expressed gene 14	protein-coding
D5_peak_7005	chr2	155073900	155074512	+	194	NA	intron (NM_016661, intron 1 of 9)	CpG	291	NM_016661	269378	Mm.330692	NM_016661	ENSMUSG00000027597	Ahcy	AA987153|AL024110|CuBP|SAHH	S-adenosylhomocysteine hydrolase	protein-coding
D5_peak_9640	chr6	42349432	42349995	+	194	NA	promoter-TSS (NM_001289618)	promoter-TSS (NM_001289618)	-115	NM_001289619	22793	Mm.282303	NM_011777	ENSMUSG00000029860	Zyx	9530098H06Rik|R75157	zyxin	protein-coding
D5_peak_6087	chr19	28011260	28011956	+	194	NA	promoter-TSS (NM_011265)	promoter-TSS (NM_011265)	-442	NM_011265	19726	Mm.313321	NM_011265	ENSMUSG00000040929	Rfx3	C230093O12Rik|MRFX3	regulatory factor X, 3 (influences HLA class II expression)	protein-coding
D5_peak_1419	chr11	3268990	3269294	+	194	NA	intron (NR_037301, intron 1 of 1)	intron (NR_037301, intron 1 of 1)	-2756	NM_007879	13494	Mm.3250	NM_007879	ENSMUSG00000020457	Drg1	AA408859|AI132520|Nedd3	developmentally regulated GTP binding protein 1	protein-coding
D5_peak_3113	chr13	41605291	41605886	+	194	NA	promoter-TSS (NM_001163572)	promoter-TSS (NM_001163572)	-628	NM_001163572	621976	Mm.259830	NM_001163572	ENSMUSG00000087370	Tmem170b	EG621976	transmembrane protein 170B	protein-coding
D5_peak_10838	chr7	126377440	126378009	+	194	NA	non-coding (NR_045537, exon 1 of 13)	non-coding (NR_045537, exon 1 of 13)	210	NR_045537	73658	Mm.11112	NM_023712	ENSMUSG00000030741	Spns1	2210013K02Rik|Spin1|Spinl	spinster homolog 1	protein-coding
D5_peak_3576	chr14	25397137	25397972	+	194	NA	Intergenic	Intergenic	-61631	NM_183208	328365	Mm.227484	NM_183208	ENSMUSG00000007817	Zmiz1	BC065120|E330020C23|ENSMUSG00000072684|Gm10397|I920194n01|Rai17|Zimp10	zinc finger, MIZ-type containing 1	protein-coding
D5_peak_4433	chr15	101066194	101067072	+	194	NA	Intergenic	Intergenic	-12234	NM_001214911	668225	Mm.385011	NM_001214911	ENSMUSG00000095440	Fignl2	EG668225	fidgetin-like 2	protein-coding
D5_peak_10116	chr6	145210907	145211485	+	194	NA	promoter-TSS (NM_001163628)	promoter-TSS (NM_001163628)	49	NM_133688	67636	Mm.486359	NM_133688	ENSMUSG00000040370	Lyrm5	4930469P12Rik|AL022899|Etfrf1|Ghiso	LYR motif containing 5	protein-coding
D5_peak_4237	chr15	79044901	79045243	+	193	NA	Intergenic	Intergenic	3187	NM_015738	14429	Mm.390805	NM_015738	ENSMUSG00000006378	Galr3	Galnr3	galanin receptor 3	protein-coding
D5_peak_710	chr1	178337511	178338042	+	193	NA	promoter-TSS (NM_016805)	promoter-TSS (NM_016805)	8	NM_016805	51810	Mm.86589	NM_016805	ENSMUSG00000039630	Hnrnpu	AA408410|AI256620|AL024194|AL024437|AW557595|C86794|Hnrpu|SAFA|Sp120|hnRNP U	heterogeneous nuclear ribonucleoprotein U	protein-coding
D5_peak_11007	chr7	142387859	142388139	+	193	NA	promoter-TSS (NM_009983)	promoter-TSS (NM_009983)	-129	NM_009983	13033	Mm.231395	NM_009983	ENSMUSG00000007891	Ctsd	CD|CatD	cathepsin D	protein-coding
D5_peak_11384	chr8	83442323	83442989	+	193	NA	promoter-TSS (NM_019708)	promoter-TSS (NM_019708)	6	NM_001285992	56367	Mm.246911	NM_019708	ENSMUSG00000063253	Scoc	0610011C06Rik|2810002J11Rik|AA415030|SCOCO	short coiled-coil protein	protein-coding
D5_peak_9823	chr6	86472200	86472507	+	193	NA	non-coding (NR_131125, exon 5 of 5)	non-coding (NR_131125, exon 5 of 5)	8477	NR_131125	320486	Mm.391625	NR_131125	ENSMUSG00000085589	A430078I02Rik	T25621	RIKEN cDNA A430078I02 gene	ncRNA
D5_peak_1262	chr10	95514767	95515334	+	193	NA	promoter-TSS (NM_080560)	promoter-TSS (NM_080560)	-112	NM_080560	93765	Mm.371667	NM_080560	ENSMUSG00000074781	Ube2n	1500026J17Rik|AL022654|BB101821|UBC13	ubiquitin-conjugating enzyme E2N	protein-coding
D5_peak_2102	chr11	96595732	96596803	+	193	NA	intron (NM_001033186, intron 4 of 12)	intron (NM_001033186, intron 4 of 12)	131676	NM_001033186	78473	Mm.395840	NM_001033186	ENSMUSG00000057058	Skap1	1700091G21Rik|Scap1|Skap-55	src family associated phosphoprotein 1	protein-coding
D5_peak_8415	chr4	129189522	129190204	+	193	NA	promoter-TSS (NM_029036)	promoter-TSS (NM_029036)	68	NM_134151	107271	Mm.145488	NM_134151	ENSMUSG00000028811	Yars	AL024047|AU018965	tyrosyl-tRNA synthetase	protein-coding
D5_peak_2879	chr12	106597532	106598263	+	193	NA	Intergenic	Intergenic	118427	NR_015512	71033	Mm.159404	NR_015512	ENSMUSG00000085820	4933406K04Rik	4930426M03Rik|4930485I22Rik|4933427G14Rik	RIKEN cDNA 4933406K04 gene	ncRNA
D5_peak_8284	chr4	117131889	117132527	+	193	NA	intron (NM_001313916, intron 5 of 14)	intron (NM_001313916, intron 5 of 14)	1755	NM_013807	12795	Mm.259022	NM_013807	ENSMUSG00000028680	Plk3	Cnk|Fnk|PLK-3|PRK	polo-like kinase 3	protein-coding
D5_peak_133	chr1	46853447	46854008	+	193	NA	promoter-TSS (NM_172653)	promoter-TSS (NM_172653)	-218	NM_172653	227059	Mm.233889	NM_172653	ENSMUSG00000025986	Slc39a10	2900042E17Rik|5430433I10|mKIAA1265	solute carrier family 39 (zinc transporter), member 10	protein-coding
D5_peak_5029	chr17	25015773	25016383	+	193	NA	promoter-TSS (NM_020608)	promoter-TSS (NM_020608)	-8	NM_134126	106633	Mm.32802	NM_134126	ENSMUSG00000024169	Ift140	AI661311|Tce5|Wdtc2|mKIAA0590	intraflagellar transport 140	protein-coding
D5_peak_5717	chr18	60652947	60653877	+	193	NA	Intergenic	L1MA5|LINE|L1	-9998	NR_045401	328963	Mm.417203	NR_045401		G630071F17Rik	G630071F17	RIKEN cDNA G630071F17 gene	ncRNA
D5_peak_7986	chr4	43562292	43562617	+	193	NA	promoter-TSS (NM_013497)	promoter-TSS (NM_013497)	129	NM_011602	21894	Mm.208601	NM_011602	ENSMUSG00000028465	Tln1	Tln	talin 1	protein-coding
D5_peak_9374	chr5	135934231	135935118	+	193	NA	promoter-TSS (NM_018871)	promoter-TSS (NM_018871)	-33	NM_018871	22628	Mm.233813	NM_018871	ENSMUSG00000051391	Ywhag	14-3-3gamma|D7Bwg1348e	tyrosine 3-monooxygenase/tryptophan 5-monooxygenase activation protein, gamma polypeptide	protein-coding
D5_peak_373	chr1	92714589	92715128	+	193	NA	Intergenic	Intergenic	-66017	NM_153114	260301	Mm.219545	NM_153114	ENSMUSG00000044055	Otos	OTOSP	otospiralin	protein-coding
D5_peak_5106	chr17	30004327	30005066	+	193	NA	promoter-TSS (NM_148926)	promoter-TSS (NM_148926)	-391	NM_148926	21769	Mm.220972	NM_148926	ENSMUSG00000044477	Zfand3	AW539211|TEG-27|Tex27	zinc finger, AN1-type domain 3	protein-coding
D5_peak_6913	chr2	144527473	144527764	+	193	NA	promoter-TSS (NM_029763)	promoter-TSS (NM_029763)	-127	NM_029763	70408	Mm.389351	NM_029763	ENSMUSG00000027427	Polr3f	2810411G20Rik|3010019O03Rik|3110032A07Rik|RPC39|RPC6	polymerase (RNA) III (DNA directed) polypeptide F	protein-coding
D5_peak_3461	chr13	113464346	113465016	+	193	NA	non-coding (NR_045501, exon 5 of 7)	non-coding (NR_045501, exon 5 of 7)	38163	NR_045501	70917	Mm.491036	NR_045501		4921509O07Rik	-	RIKEN cDNA 4921509O07 gene	ncRNA
D5_peak_11704	chr8	125569892	125570221	+	193	NA	Intergenic	CpG	-14582	NR_015535	75930	Mm.195663	NR_015535	ENSMUSG00000110629	4930567H12Rik	4930579P07Rik	RIKEN cDNA 4930567H12 gene	ncRNA
D5_peak_11349	chr8	72492685	72493282	+	193	NA	promoter-TSS (NM_177766)	promoter-TSS (NM_177766)	-369	NM_177766	270066	Mm.291461	NM_177766	ENSMUSG00000019731	Slc35e1	6030458H05|AA408278	solute carrier family 35, member E1	protein-coding
D5_peak_4397	chr15	98933888	98934630	+	193	NA	intron (NM_011654, intron 1 of 3)	CpG	131	NM_011654	22143	Mm.392113	NM_011654	ENSMUSG00000023004	Tuba1b	Tuba2	tubulin, alpha 1B	protein-coding
D5_peak_4268	chr15	81522978	81524085	+	193	NA	Intergenic	Intergenic	57215	NM_019712	56438	Mm.29405	NM_019712	ENSMUSG00000022400	Rbx1	1500002P15Rik|AA517855|ROC1	ring-box 1	protein-coding
D5_peak_7413	chr3	69044739	69045399	+	192	NA	promoter-TSS (NM_025863)	promoter-TSS (NM_025863)	-327	NM_025863	66949	Mm.176695	NM_025863	ENSMUSG00000034317	Trim59	2310035M22Rik|2700022F13Rik|Mrf1|TSBF1	tripartite motif-containing 59	protein-coding
D5_peak_2061	chr11	93979277	93979923	+	192	NA	Intergenic	Intergenic	-11079	NM_008704	18102	Mm.439702	NM_008704	ENSMUSG00000037601	Nme1	AL024257|NDPK-A|NM23-M1|NM23A	NME/NM23 nucleoside diphosphate kinase 1	protein-coding
D5_peak_2094	chr11	96309981	96310700	+	192	NA	Intergenic	Intergenic	-3430	NR_131758	75395	Mm.440014	NR_131758	ENSMUSG00000085645	Hoxb5os	0610040B09Rik|AV302770|Hoxb5/6as	homeobox B5 and homeobox B6, opposite strand	ncRNA
D5_peak_1496	chr11	19350642	19351815	+	192	NA	Intergenic	Intergenic	285953	NR_046037	74059	Mm.292321	NR_046037	ENSMUSG00000086025	4933406G16Rik	-	RIKEN cDNA 4933406G16 gene	ncRNA
D5_peak_9383	chr5	136953043	136953338	+	192	NA	promoter-TSS (NM_001163243)	promoter-TSS (NM_001163243)	-85	NM_001163243	66437	Mm.25849	NM_025562	ENSMUSG00000019054	Fis1	2010003O14Rik|Ttc11	fission, mitochondrial 1	protein-coding
D5_peak_7278	chr3	27153838	27154105	+	192	NA	promoter-TSS (NM_001177626)	promoter-TSS (NM_001177626)	-55	NR_040548	76657	Mm.417839	NR_040548	ENSMUSG00000097584	1700125G22Rik	-	RIKEN cDNA 1700125G22 gene	ncRNA
D5_peak_2310	chr11	113785365	113786029	+	192	NA	intron (NM_172800, intron 44 of 44)	intron (NM_172800, intron 44 of 44)	-33882	NM_001163346	56699	Mm.293378	NM_020006	ENSMUSG00000041598	Cdc42ep4	1500041M20Rik|Borg4|CEP4	CDC42 effector protein (Rho GTPase binding) 4	protein-coding
D5_peak_11597	chr8	119630707	119631451	+	192	NA	intron (NM_025734, intron 2 of 2)	intron (NM_025734, intron 2 of 2)	4601	NM_025734	66733	Mm.358699	NM_025734	ENSMUSG00000045246	Kcng4	4921535I01Rik|AW049024|KV6.3|KV6.4	potassium voltage-gated channel, subfamily G, member 4	protein-coding
D5_peak_11387	chr8	83607917	83608813	+	192	NA	promoter-TSS (NM_001308227)	promoter-TSS (NM_001308227)	-183	NM_001308227	81489	Mm.282092	NM_018808	ENSMUSG00000005483	Dnajb1	0610007I11Rik|DjB1|HSPF1|Hdj1|Hsp40	DnaJ heat shock protein family (Hsp40) member B1	protein-coding
D5_peak_10827	chr7	125444649	125444936	+	192	NA	5' UTR (NM_029842, exon 1 of 8)	5' UTR (NM_029842, exon 1 of 8)	172	NM_029842	77035	Mm.307239	NM_029842	ENSMUSG00000030752	Kdm8	3110005O21Rik|Jmjd5	lysine (K)-specific demethylase 8	protein-coding
D5_peak_4388	chr15	98533994	98534646	+	192	NA	promoter-TSS (NM_001289439)	promoter-TSS (NM_001289439)	-51	NM_001289438	69612	Mm.229107	NM_133714	ENSMUSG00000022992	Kansl2	2310037I24Rik|B930009D17	KAT8 regulatory NSL complex subunit 2	protein-coding
D5_peak_3329	chr13	79345573	79347149	+	192	NA	Intergenic	Intergenic	-1147488	NM_010151	13865	Mm.439653	NM_010151	ENSMUSG00000069171	Nr2f1	COUP-TF1|COUP-TFI|COUPTFA|EAR-3|EAR3|Erbal3|SVP44|Tcfcoup1	nuclear receptor subfamily 2, group F, member 1	protein-coding
D5_peak_4786	chr16	76319567	76320588	+	192	NA	intron (NM_173440, intron 3 of 3)	intron (NM_173440, intron 3 of 3)	52972	NM_173440	268903	Mm.74711	NM_173440	ENSMUSG00000048490	Nrip1	6030458L20Rik|8430438I05Rik|9630050P12|AA959574|AW456757|RIP140	nuclear receptor interacting protein 1	protein-coding
D5_peak_4925	chr17	9681063	9681478	+	191	NA	Intergenic	Intergenic	-11566	NM_001163836	67543	Mm.26987	NM_026226	ENSMUSG00000046173	Pabpc6	4932702K14Rik|AI428050|Pabpc3	poly(A) binding protein, cytoplasmic 6	protein-coding
D5_peak_12418	chr9	121857546	121858070	+	191	NA	5' UTR (NM_019814, exon 1 of 4)	5' UTR (NM_019814, exon 1 of 4)	192	NM_019814	56295	Mm.347915	NM_019814	ENSMUSG00000038412	Higd1a	2210020B17Rik|7420700H20Rik|AI303276|AW049839|HIMP1|Hig1	HIG1 domain family, member 1A	protein-coding
D5_peak_7042	chr2	158767791	158768260	+	191	NA	promoter-TSS (NM_027975)	promoter-TSS (NM_027975)	-74	NM_027975	71878	Mm.85162	NM_027975	ENSMUSG00000027654	Fam83d	2310007D09Rik|BB104611	family with sequence similarity 83, member D	protein-coding
D5_peak_10843	chr7	126502039	126502594	+	191	NA	exon (NM_001347658, exon 1 of 22)	exon (NM_001347658, exon 1 of 22)	109	NM_001347658	233871	Mm.231450	NM_183020	ENSMUSG00000032637	Atxn2l	A2D|A2LG|A2RP|A2lp|Atxnl2	ataxin 2-like	protein-coding
D5_peak_1203	chr10	84477373	84478274	+	191	NA	Intergenic	Intergenic	-10470	NR_108059	75804		NR_108059	ENSMUSG00000020033	4930463O16Rik	-	RIKEN cDNA 4930463O16 gene	ncRNA
D5_peak_3360	chr13	91460456	91461189	+	191	NA	promoter-TSS (NM_024186)	promoter-TSS (NM_024186)	-275	NM_024272	66970	Mm.343095	NM_024186	ENSMUSG00000003992	Ssbp2	1500004K09Rik|2310079I02Rik|9330163K02Rik|A830008M03Rik|AU067692|AW558684|Hspc116|SSDP2	single-stranded DNA binding protein 2	protein-coding
D5_peak_11991	chr9	56302917	56303766	+	191	NA	intron (NM_172924, intron 3 of 6)	intron (NM_172924, intron 3 of 6)	114709	NM_172924	244895	Mm.490331	NM_172924	ENSMUSG00000074305	Peak1	1110049L02Rik|9530046P14|AA690169|BE132841|C230081A13Rik|SGK269|mKIAA2002	pseudopodium-enriched atypical kinase 1	protein-coding
D5_peak_12579	chrX	101332399	101332977	+	191	NA	Intergenic	Intergenic	33509	NM_172932	245537	Mm.121508	NM_172932	ENSMUSG00000031302	Nlgn3	A230085M13Rik|HNL3|NL3	neuroligin 3	protein-coding
D5_peak_6726	chr2	103073465	103073911	+	191	NA	promoter-TSS (NM_019735)	promoter-TSS (NM_019735)	13	NM_019735	56369	Mm.24772	NM_019735	ENSMUSG00000010911	Apip	APIP2|CGI-29|Mmrp19	APAF1 interacting protein	protein-coding
D5_peak_4454	chr15	102517753	102518706	+	191	NA	promoter-TSS (NM_009319)	promoter-TSS (NM_009319)	37	NM_001253795	21357	Mm.291485	NM_009319	ENSMUSG00000023051	Tarbp2	Prbp|TRBP	TARBP2, RISC loading complex RNA binding subunit	protein-coding
D5_peak_11765	chr9	20642080	20643275	+	191	NA	promoter-TSS (NM_025401)	promoter-TSS (NM_025401)	129	NM_013911	30843	Mm.24608	NM_013911	ENSMUSG00000066892	Fbxl12	3110048D16Rik|Fbl12	F-box and leucine-rich repeat protein 12	protein-coding
D5_peak_10683	chr7	99381054	99381517	+	191	NA	promoter-TSS (NM_201352)	promoter-TSS (NM_201352)	-264	NM_201352	233552	Mm.286317	NM_201352	ENSMUSG00000035314	Gdpd5	BC024955|Gde2	glycerophosphodiester phosphodiesterase domain containing 5	protein-coding
D5_peak_6141	chr19	42652850	42653644	+	191	NA	Intergenic	Intergenic	-40441	NM_053083	67573	Mm.178767	NM_053083	ENSMUSG00000025185	Loxl4	4833426I20Rik|Loxc	lysyl oxidase-like 4	protein-coding
D5_peak_11792	chr9	21927140	21927656	+	191	NA	promoter-TSS (NM_001253869)	promoter-TSS (NM_001253869)	-73	NM_025977	67119	Mm.154305	NM_025977	ENSMUSG00000006241	Ccdc159	2510048L02Rik	coiled-coil domain containing 159	protein-coding
D5_peak_6423	chr2	30658403	30659699	+	191	NA	intron (NR_136917, intron 3 of 3)	intron (NR_136917, intron 3 of 3)	18960	NR_136917	665635	Mm.450149	NR_136917		Gm14486	OTTMUSG00000016802	predicted gene 14486	ncRNA
D5_peak_1581	chr11	35543973	35544545	+	190	NA	intron (NM_011412, intron 5 of 35)	intron (NM_011412, intron 5 of 35)	-72557	NR_029799	723924		NR_029799	ENSMUSG00000065583	Mir218-2	Mirn218-2|mir-218-2	microRNA 218-2	ncRNA
D5_peak_3286	chr13	70637776	70638301	+	190	NA	promoter-TSS (NM_144837)	promoter-TSS (NM_144837)	-404	NM_144837	218333	Mm.139738	NM_144837	ENSMUSG00000034525	Ice1	C77245|mKIAA0947	interactor of little elongation complex ELL subunit 1	protein-coding
D5_peak_10188	chr7	13023312	13024559	+	190	NA	promoter-TSS (NM_011588)	promoter-TSS (NM_011588)	-217	NM_011588	21849	Mm.15701	NM_011588	ENSMUSG00000005566	Trim28	AA408787|KAP-1|KRIP-1|MommeD9|Tif1b|Tif1beta	tripartite motif-containing 28	protein-coding
D5_peak_7984	chr4	43442117	43442424	+	190	NA	promoter-TSS (NM_011571)	promoter-TSS (NM_011571)	-7	NM_011571	21754	Mm.485441	NM_011571	ENSMUSG00000028458	Tesk1	AI326901	testis specific protein kinase 1	protein-coding
D5_peak_3429	chr13	103773969	103774678	+	190	NA	Intergenic	CpG	-9741	NM_172592	218543	Mm.458176	NM_172592	ENSMUSG00000032621	Srek1	8430401B01|AI450757|AI462342|SRrp508|SRrp86|Sfrs12|Srsf12	splicing regulatory glutamine/lysine-rich protein 1	protein-coding
D5_peak_11888	chr9	44334452	44335143	+	190	NA	promoter-TSS (NM_010436)	promoter-TSS (NM_010436)	82	NM_010436	15270	Mm.245931	NM_010436	ENSMUSG00000049932	H2afx	AW228881|H2A.X|H2ax|Hist5-2ax|gammaH2ax	H2A histone family, member X	protein-coding
D5_peak_7632	chr3	106721579	106722274	+	190	NA	5' UTR (NM_001039488, exon 1 of 4)	5' UTR (NM_001039488, exon 1 of 4)	244	NM_028081	321000	Mm.259638	NM_028081	ENSMUSG00000056260	Lrif1	2010012G17Rik|4933421E11Rik|AI450568	ligand dependent nuclear receptor interacting factor 1	protein-coding
D5_peak_1411	chr11	3127032	3127626	+	190	NA	intron (NR_003517, intron 2 of 6)	intron (NR_003517, intron 2 of 6)	3308	NR_003517	236604	Mm.247625	NM_001004146		Pisd-ps1	-	phosphatidylserine decarboxylase, pseudogene 1	pseudo
D5_peak_932	chr10	40258483	40259098	+	190	NA	Intergenic	B1_Mus1|SINE|Alu	-1125	NM_026113	67371	Mm.64104	NM_026113	ENSMUSG00000019837	Gtf3c6	2410016F19Rik|AU019813	general transcription factor IIIC, polypeptide 6, alpha	protein-coding
D5_peak_5006	chr17	23771513	23771743	+	190	NA	promoter-TSS (NM_153791)	promoter-TSS (NM_153791)	-37	NM_153791	224613	Mm.328835	NM_153791	ENSMUSG00000040097	Flywch1	E030034P13Rik|mKIAA1552	FLYWCH-type zinc finger 1	protein-coding
D5_peak_10606	chr7	80232534	80232953	+	189	NA	promoter-TSS (NM_178752)	promoter-TSS (NM_178752)	62	NM_001291276	23991	Mm.30217	NM_011870	ENSMUSG00000030538	Cib1	Cibkip|Kip|Prkdcip	calcium and integrin binding 1 (calmyrin)	protein-coding
D5_peak_10019	chr6	122810612	122811504	+	189	NA	Intergenic	Intergenic	-9126	NM_021899	60611	Mm.87142	NM_021899	ENSMUSG00000003154	Foxj2	Fhx	forkhead box J2	protein-coding
D5_peak_10424	chr7	44892370	44892786	+	189	NA	promoter-TSS (NM_001331208)	promoter-TSS (NM_001331208)	-154	NM_001331208	75613	Mm.157778	NM_029365	ENSMUSG00000002968	Med25	2610034E13Rik|2610529E18Rik|ESTM2	mediator complex subunit 25	protein-coding
D5_peak_6018	chr19	10388580	10389040	+	189	NA	promoter-TSS (NM_018801)	promoter-TSS (NM_018801)	-280	NM_018801	54525	Mm.182654	NM_018801	ENSMUSG00000024743	Syt7	AI851541|B230112P13Rik	synaptotagmin VII	protein-coding
D5_peak_8830	chr5	33629540	33630091	+	189	NA	promoter-TSS (NM_178390)	promoter-TSS (NM_178390)	-180	NM_178390	74504	Mm.294695	NM_178390	ENSMUSG00000037339	Fam53a	2410018C17Rik|5430419M09Rik|Dntnp	family with sequence similarity 53, member A	protein-coding
D5_peak_3244	chr13	63430977	63431774	+	189	NA	intron (NM_001347515, intron 1 of 15)	(CCCCG)n|Simple_repeat|Simple_repeat	370	NM_001282942	14088	Mm.126106	NM_007985	ENSMUSG00000021461	Fancc	Facc	Fanconi anemia, complementation group C	protein-coding
D5_peak_8033	chr4	48279650	48280109	+	189	NA	promoter-TSS (NM_029572)	promoter-TSS (NM_029572)	119	NM_001281978	16348	Mm.317706	NM_010569	ENSMUSG00000028344	Invs	Nphp2|inv	inversin	protein-coding
D5_peak_10788	chr7	118129494	118130059	+	189	NA	promoter-TSS (NM_019419)	promoter-TSS (NM_019419)	-151	NM_019419	54208	Mm.29924	NM_019419	ENSMUSG00000030654	Arl6ip1	AIP-6|AL022945|ARMER|AU042858|Aip-1|Arl6ip|C85138|mKIAA0069	ADP-ribosylation factor-like 6 interacting protein 1	protein-coding
D5_peak_10220	chr7	18949858	18950413	+	189	NA	intron (NM_001029877, intron 2 of 3)	intron (NM_001029877, intron 2 of 3)	24247	NM_001029877	384569	Mm.262724	NM_001029877	ENSMUSG00000030411	Nova2	Gm1424	neuro-oncological ventral antigen 2	protein-coding
D5_peak_541	chr1	152902827	152903372	+	189	NA	promoter-TSS (NM_001160256)	promoter-TSS (NM_001160256)	-453	NM_001160256	226517	Mm.270775	NM_001005507	ENSMUSG00000042772	Smg7	9430023P16Rik|mKIAA0250	Smg-7 homolog, nonsense mediated mRNA decay factor (C. elegans)	protein-coding
D5_peak_10703	chr7	101108184	101108596	+	189	NA	promoter-TSS (NM_001146010)	promoter-TSS (NM_001146010)	-385	NM_001146010	207278	Mm.263041	NM_199012	ENSMUSG00000030691	Fchsd2	BC034086|R74866|Sh3md3|mKIAA0769	FCH and double SH3 domains 2	protein-coding
D5_peak_4183	chr15	75748332	75748540	+	189	NA	promoter-TSS (NM_194350)	promoter-TSS (NM_194350)	-514	NM_194350	378435	Mm.309589	NM_194350	ENSMUSG00000047591	Mafa	RIPE3b1	v-maf musculoaponeurotic fibrosarcoma oncogene family, protein A (avian)	protein-coding
D5_peak_10470	chr7	46795551	46796111	+	189	NA	promoter-TSS (NM_001167864)	promoter-TSS (NM_001167864)	50	NM_001005247	246694	Mm.379442	NM_178742	ENSMUSG00000014418	Hps5	AI646796|AL022647|C85120|haze|hz|maroon|mr|ru-2|ru2	Hermansky-Pudlak syndrome 5	protein-coding
D5_peak_11967	chr9	53536704	53537000	+	189	NA	promoter-TSS (NM_001081152)	promoter-TSS (NM_001081152)	-181	NM_007499	11920	Mm.5088	NM_007499	ENSMUSG00000034218	Atm	AI256621|C030026E19Rik	ataxia telangiectasia mutated	protein-coding
D5_peak_8692	chr4	155563117	155564059	+	189	NA	promoter-TSS (NM_001159637)	promoter-TSS (NM_001159637)	-227	NM_001159637	192185	Mm.28347	NM_138671	ENSMUSG00000029063	Nadk	4432404C02Rik|BC004012	NAD kinase	protein-coding
D5_peak_7511	chr3	90433447	90433822	+	189	NA	promoter-TSS (NM_178876)	promoter-TSS (NM_178876)	2	NM_145540	229543	Mm.268564	NM_145540	ENSMUSG00000027933	Ints3	C77668	integrator complex subunit 3	protein-coding
D5_peak_2753	chr12	83631814	83632497	+	189	NA	promoter-TSS (NM_027349)	promoter-TSS (NM_027349)	-79	NM_027349	67039	Mm.46005	NM_027349	ENSMUSG00000010608	Rbm25	2600011C06Rik|2610015J01Rik|A130095G20Rik|AI159652|AL023075|AU043498|RNPC7	RNA binding motif protein 25	protein-coding
D5_peak_4488	chr16	4594151	4594560	+	189	NA	promoter-TSS (NM_031184)	promoter-TSS (NM_031184)	-358	NM_031184	83396	Mm.134072	NM_031184	ENSMUSG00000014303	Glis2	Gli5|Klf16|Nkl	GLIS family zinc finger 2	protein-coding
D5_peak_7299	chr3	33219466	33219810	+	189	NA	Intergenic	Intergenic	-76447	NM_001163516	58869	Mm.151332	NM_021483	ENSMUSG00000027674	Pex5l	1700016J08Rik|PXR2|Pex2|TRIP8b|pex5Rp	peroxisomal biogenesis factor 5-like	protein-coding
D5_peak_10446	chr7	45395347	45396326	+	189	NA	promoter-TSS (NR_126539)	promoter-TSS (NR_126539)	-94	NR_126539	20637	Mm.216386	NM_009224	ENSMUSG00000063511	Snrnp70	2700022N21Rik|3200002N22Rik|AI325098|R74807|Rnu1p70|Rnulp70|Snrp70|Srnp70|U1-70|U1-70K	small nuclear ribonucleoprotein 70 (U1)	protein-coding
D5_peak_6780	chr2	118388324	118388763	+	189	NA	promoter-TSS (NM_013719)	promoter-TSS (NM_013719)	-74	NM_013719	27103	Mm.217616	NM_013719	ENSMUSG00000005102	Eif2ak4	2610011M03|GCN2|MGCN2	eukaryotic translation initiation factor 2 alpha kinase 4	protein-coding
D5_peak_10189	chr7	13037943	13038344	+	189	NA	promoter-TSS (NM_145578)	promoter-TSS (NM_145578)	132	NM_001168469	22192	Mm.196580	NM_145578	ENSMUSG00000005575	Ube2m	2510040H03Rik|UBC12|Ubc-rs2	ubiquitin-conjugating enzyme E2M	protein-coding
D5_peak_2793	chr12	87388253	87388658	+	189	NA	promoter-TSS (NM_011479)	promoter-TSS (NM_011479)	-100	NM_011479	20773	Mm.565	NM_011479	ENSMUSG00000021036	Sptlc2	LCB2|LCB2a|Spt2	serine palmitoyltransferase, long chain base subunit 2	protein-coding
D5_peak_12664	chrX	164076187	164076626	+	188	NA	promoter-TSS (NM_009173)	promoter-TSS (NM_009173)	87	NM_001308385	20438	Mm.37215	NM_009173	ENSMUSG00000040749	Siah1b	AA960570|Sinh1b|siah-1b	seven in absentia 1B	protein-coding
D5_peak_11585	chr8	116978669	116979049	+	188	NA	promoter-TSS (NM_027103)	promoter-TSS (NM_027103)	84	NM_027103	69528	Mm.272846	NM_027103	ENSMUSG00000031847	1700030J22Rik	-	RIKEN cDNA 1700030J22 gene	protein-coding
D5_peak_1069	chr10	75516872	75517980	+	188	NA	promoter-TSS (NM_026095)	promoter-TSS (NM_026095)	-45	NM_175133	68778	Mm.29382	NM_175133	ENSMUSG00000033416	Gucd1	1110038D17Rik	guanylyl cyclase domain containing 1	protein-coding
D5_peak_6468	chr2	33716619	33717382	+	188	NA	Intergenic	UCON14|DNA?|DNA?	75807	NR_046275	100504399	Mm.72070	NM_177842		C130021I20Rik	-	Riken cDNA C130021I20 gene	ncRNA
D5_peak_1357	chr10	126978485	126978959	+	188	NA	promoter-TSS (NM_001113470)	promoter-TSS (NM_001113470)	5	NM_001113470	52468	Mm.29490	NM_146012	ENSMUSG00000078429	Ctdsp2	AI586070|D10Ertd73e|OS-4|OS4|SCP2	CTD (carboxy-terminal domain, RNA polymerase II, polypeptide A) small phosphatase 2	protein-coding
D5_peak_9435	chr5	140505415	140505662	+	188	NA	promoter-TSS (NM_021528)	promoter-TSS (NM_021528)	-71	NM_021528	59031	Mm.28934	NM_021528	ENSMUSG00000036599	Chst12	AI595374|C4S-2|C4ST2	carbohydrate sulfotransferase 12	protein-coding
D5_peak_9173	chr5	114567125	114567858	+	188	NA	promoter-TSS (NM_001004180)	promoter-TSS (NM_001004180)	-760	NM_001004180	433940	Mm.194212	NM_001004180	ENSMUSG00000041930	Fam222a	-	family with sequence similarity 222, member A	protein-coding
D5_peak_11338	chr8	71908420	71908893	+	188	NA	promoter-TSS (NM_001166645)	promoter-TSS (NM_001166645)	50	NM_001166645	382019	Mm.251482	NM_001166645	ENSMUSG00000089857	Zfp882	ENSMUSG00000052439|Gm15468|OTTMUSG00000022410	zinc finger protein 882	protein-coding
D5_peak_3850	chr14	70473562	70474327	+	188	NA	TTS (NM_009755)	TTS (NM_009755)	16427	NM_145981	105653	Mm.192598	NM_145981	ENSMUSG00000003469	Phyhip	AW049870|C630010D02Rik|Lnap1ip|PAHX-AP#1|PAHX-AP1	phytanoyl-CoA hydroxylase interacting protein	protein-coding
D5_peak_4087	chr15	44618954	44619584	+	188	NA	promoter-TSS (NM_019480)	promoter-TSS (NM_019480)	-372	NM_019480	55960	Mm.287896	NM_019480	ENSMUSG00000022339	Ebag9	AI835379|Rcas1	estrogen receptor-binding fragment-associated gene 9	protein-coding
D5_peak_8381	chr4	126102783	126103987	+	188	NA	promoter-TSS (NM_028800)	promoter-TSS (NM_028800)	-572	NM_001145827	74178	Mm.440269	NM_028800	ENSMUSG00000042608	Stk40	2310004N11Rik|AI428792	serine/threonine kinase 40	protein-coding
D5_peak_11294	chr8	70234195	70234476	+	187	NA	promoter-TSS (NM_133972)	promoter-TSS (NM_133972)	87	NM_133972	76813	Mm.383251	NM_133972	ENSMUSG00000002343	Armc6	2410153K17Rik|AW554412	armadillo repeat containing 6	protein-coding
D5_peak_12260	chr9	100545780	100546659	+	187	NA	promoter-TSS (NM_010878)	promoter-TSS (NM_010878)	-85	NM_010878	17973	Mm.181485	NM_010878	ENSMUSG00000032475	Nck1	6330586M15Rik|D230010O13Rik|Nck|Nck-1	non-catalytic region of tyrosine kinase adaptor protein 1	protein-coding
D5_peak_6974	chr2	152686776	152687105	+	187	NA	promoter-TSS (NM_025543)	promoter-TSS (NM_025543)	-208	NM_025543	66405	Mm.440291	NM_025543	ENSMUSG00000042814	Mcts2	2400002F11Rik|MCT-2	malignant T cell amplified sequence 2	protein-coding
D5_peak_650	chr1	169968862	169969876	+	187	NA	promoter-TSS (NM_010476)	promoter-TSS (NM_010476)	-40	NR_040438	67303	Mm.396611	NR_040438	ENSMUSG00000097503	3110045C21Rik	AI838577	RIKEN cDNA 3110045C21 gene	ncRNA
D5_peak_9677	chr6	51469024	51470911	+	187	NA	promoter-TSS (NM_007624)	promoter-TSS (NM_007624)	-73	NR_104468	53379	Mm.155896	NM_016806	ENSMUSG00000004980	Hnrnpa2b1	9130414A06Rik|Hnrpa2|Hnrpa2b1|hnrnp-A	heterogeneous nuclear ribonucleoprotein A2/B1	protein-coding
D5_peak_1849	chr11	69990992	69991575	+	187	NA	promoter-TSS (NM_019749)	promoter-TSS (NM_019749)	-87	NM_019749	56486	Mm.272460	NM_019749	ENSMUSG00000018567	Gabarap	-	gamma-aminobutyric acid receptor associated protein	protein-coding
D5_peak_6661	chr2	85047747	85048157	+	187	NA	TTS (NM_001136081)	TTS (NM_001136081)	-2508	NM_001081260	228140	Mm.23606	NM_001081260	ENSMUSG00000033955	Tnks1bp1	Tab182|mKIAA1741	tankyrase 1 binding protein 1	protein-coding
D5_peak_12352	chr9	110532019	110532750	+	187	NA	promoter-TSS (NM_001081340)	promoter-TSS (NM_001081340)	-213	NM_001081340	235626	Mm.288949	NM_001081340	ENSMUSG00000044791	Setd2	4921524K10Rik|BC031601|KMT3A	SET domain containing 2	protein-coding
D5_peak_11933	chr9	48915879	48916606	+	187	NA	Intergenic	Intergenic	-5143	NM_013561	15561	Mm.4831	NM_013561	ENSMUSG00000032269	Htr3a	5-HT3	5-hydroxytryptamine (serotonin) receptor 3A	protein-coding
D5_peak_3099	chr13	37994003	37994329	+	187	NA	promoter-TSS (NM_025965)	promoter-TSS (NM_025965)	24	NM_025965	107513	Mm.426670	NM_025965	ENSMUSG00000021427	Ssr1	2510001K09Rik|6330400D04|AI159733|AI452176|SSR|TRAPA	signal sequence receptor, alpha	protein-coding
D5_peak_6873	chr2	131209952	131210482	+	187	NA	promoter-TSS (NR_110992)	promoter-TSS (NR_110992)	-143	NR_110992	69596	Mm.2937	NM_027129	ENSMUSG00000068264	Ap5s1	0610038L13Rik|2310035K24Rik|AW060727|sigma5	adaptor-related protein 5 complex, sigma 1 subunit	protein-coding
D5_peak_264	chr1	74587841	74588518	+	187	NA	promoter-TSS (NM_025784)	promoter-TSS (NM_025784)	-110	NM_025784	66821	Mm.358700	NM_025784	ENSMUSG00000026172	Bcs1l	9130022O19Rik	BCS1-like (yeast)	protein-coding
D5_peak_9567	chr6	28929267	28929632	+	187	NA	Intergenic	RLTR10A|LTR|ERVK	-93170	NR_029567	387237		NR_029567	ENSMUSG00000065469	Mir129-1	Mirn129-1|Mirn129b|miR-129b|mir-129-1	microRNA 129-1	ncRNA
D5_peak_9451	chr5	142817705	142817996	+	187	NA	promoter-TSS (NM_001122730)	promoter-TSS (NM_001122730)	-463	NM_178242	231861	Mm.354649	NM_178242	ENSMUSG00000039477	Tnrc18	BC025631|EG381742|Zfp469	trinucleotide repeat containing 18	protein-coding
D5_peak_5327	chr17	66101379	66101936	+	187	NA	promoter-TSS (NM_028388)	promoter-TSS (NM_028388)	-98	NM_001278415	72900	Mm.2206	NM_028388	ENSMUSG00000024099	Ndufv2	2900010C23Rik	NADH dehydrogenase (ubiquinone) flavoprotein 2	protein-coding
D5_peak_5376	chr17	75551818	75552097	+	187	NA	promoter-TSS (NM_133747)	promoter-TSS (NM_133747)	-11	NM_133747	72722	Mm.24641	NM_133747	ENSMUSG00000002017	Fam98a	2810405J04Rik|AL024114	family with sequence similarity 98, member A	protein-coding
D5_peak_5959	chr19	6276410	6276934	+	187	NA	promoter-TSS (NM_010119)	promoter-TSS (NM_010119)	-224	NM_010119	13660	Mm.30169	NM_010119	ENSMUSG00000024772	Ehd1	AA409636|Past1|RME-1	EH-domain containing 1	protein-coding
D5_peak_2986	chr13	14063185	14064024	+	186	NA	promoter-TSS (NM_001331176)	promoter-TSS (NM_001331176)	-116	NM_001331176	14593	Mm.148039	NM_010282	ENSMUSG00000021302	Ggps1	1810026C22Rik|9530089B04Rik|AI843169|C79210	geranylgeranyl diphosphate synthase 1	protein-coding
D5_peak_4336	chr15	89429456	89430249	+	186	NA	promoter-TSS (NR_004843)	promoter-TSS (NR_004843)	75	NR_037154	12651	Mm.485045	NM_007692	ENSMUSG00000022617	Chkb	Chetk|Chkl|Ck|Ck/Ek|Ck/Ek-beta|Ckb|Ckekb|Ek	choline kinase beta	protein-coding
D5_peak_11091	chr8	18694191	18694840	+	186	NA	exon (NM_007426, exon 8 of 9)	exon (NM_007426, exon 8 of 9)	47047	NM_007426	11601	Mm.439874	NM_007426	ENSMUSG00000031465	Angpt2	Agpt2|Ang-2|Ang2	angiopoietin 2	protein-coding
D5_peak_5162	chr17	35089200	35089596	+	186	NA	exon (NM_178592, exon 1 of 20)	exon (NM_178592, exon 1 of 20)	107	NM_178592	193742	Mm.43745	NM_178592	ENSMUSG00000007036	Abhd16a	AI326074|Bat-5|Bat5|D17H6S82E|NG26	abhydrolase domain containing 16A	protein-coding
D5_peak_10749	chr7	110121533	110122207	+	186	NA	promoter-TSS (NM_009516)	promoter-TSS (NM_009516)	-189	NM_009516	22390	Mm.287173	NM_009516	ENSMUSG00000031016	Wee1	Wee1A	WEE 1 homolog 1 (S. pombe)	protein-coding
D5_peak_5536	chr18	33213524	33214130	+	186	NA	promoter-TSS (NM_001347624)	promoter-TSS (NM_001347624)	35	NM_133774	170459	Mm.127058	NM_133774	ENSMUSG00000024378	Stard4	4632419C16Rik|9030213J02Rik	StAR-related lipid transfer (START) domain containing 4	protein-coding
D5_peak_5590	chr18	38144793	38145224	+	186	NA	Intergenic	Intergenic	64754	NM_029357	75599	Mm.36560	NM_029357	ENSMUSG00000051375	Pcdh1	2010005A06Rik|AI585920	protocadherin 1	protein-coding
D5_peak_10642	chr7	92741221	92742001	+	186	NA	promoter-TSS (NM_029494)	promoter-TSS (NM_029494)	-103	NM_029494	75985	Mm.323004	NM_029494	ENSMUSG00000030643	Rab30	5033421K01Rik|AI323892|Rsb30	RAB30, member RAS oncogene family	protein-coding
D5_peak_7861	chr4	9668953	9669390	+	186	NA	promoter-TSS (NM_001177850)	promoter-TSS (NM_001177850)	-9	NM_001177855	65973	Mm.222206	NM_023066	ENSMUSG00000028207	Asph	2310005F16Rik|3110001L23Rik|AI848629|AW261690|AW561901|BAH|C79816|cI-37	aspartate-beta-hydroxylase	protein-coding
D5_peak_10886	chr7	128282552	128283133	+	186	NA	intron (NM_145590, intron 6 of 12)	intron (NM_145590, intron 6 of 12)	5593	NR_037290	100526559		NR_037290	ENSMUSG00000093215	Mir3103	mir-3103|mmu-mir-3103	microRNA 3103	ncRNA
D5_peak_1172	chr10	81384161	81384674	+	186	NA	promoter-TSS (NM_133964)	promoter-TSS (NM_133964)	-11	NM_133964	102115	Mm.294975	NM_133964	ENSMUSG00000078440	Dohh	1110033C18Rik|AI585913|AL022869|Hlrc1	deoxyhypusine hydroxylase/monooxygenase	protein-coding
D5_peak_5483	chr18	10735319	10736045	+	186	NA	intron (NM_144860, intron 1 of 20)	intron (NM_144860, intron 1 of 20)	10057	NM_144860	225164	Mm.21500	NM_144860	ENSMUSG00000024294	Mib1	DIP-1|E430019M12Rik|Mib|mKIAA1323	mindbomb E3 ubiquitin protein ligase 1	protein-coding
D5_peak_7900	chr4	21847495	21848527	+	186	NA	non-coding (NR_028384, exon 1 of 1)	non-coding (NR_028384, exon 1 of 1)	428	NM_025669	66625	Mm.100117	NM_025669	ENSMUSG00000028248	Pnisr	5730406M06Rik|AA673174|Pinsr|Sfrs18|Srsf18	PNN interacting serine/arginine-rich	protein-coding
D5_peak_10869	chr7	127448631	127449459	+	186	NA	5' UTR (NM_175163, exon 1 of 3)	5' UTR (NM_175163, exon 1 of 3)	113	NM_175163	71131	Mm.474533	NM_175163	ENSMUSG00000048921	Zfp689	4933416E05Rik|Znf689	zinc finger protein 689	protein-coding
D5_peak_7886	chr4	14826397	14826701	+	186	NA	promoter-TSS (NM_152812)	promoter-TSS (NM_152812)	38	NM_152812	72201	Mm.387724	NM_152812	ENSMUSG00000040550	Otud6b	2600013N14Rik|AU015433	OTU domain containing 6B	protein-coding
D5_peak_151	chr1	54639634	54640594	+	186	NA	Intergenic	Intergenic	-82430	NM_001163314	241062	Mm.103539	NM_175508	ENSMUSG00000073678	Pgap1	5033403E17Rik|9030223K07Rik|A530084K22|D230012E17Rik|oto	post-GPI attachment to proteins 1	protein-coding
D5_peak_10044	chr6	125191585	125192138	+	186	NA	promoter-TSS (NM_025595)	promoter-TSS (NM_025595)	-275	NM_146171	68298	Mm.257590	NM_146171	ENSMUSG00000038252	Ncapd2	2810406C15Rik|2810465G24Rik|CAP-D2|CNAP1|mKIAA0159	non-SMC condensin I complex, subunit D2	protein-coding
D5_peak_4238	chr15	79062715	79063264	+	186	NA	promoter-TSS (NM_144849)	promoter-TSS (NM_144849)	-130	NM_144849	223690	Mm.24262	NM_144849	ENSMUSG00000033055	Ankrd54	C730048E16Rik|EST1068184|EST475269|Liar	ankyrin repeat domain 54	protein-coding
D5_peak_6672	chr2	91264979	91265279	+	186	NA	promoter-TSS (NM_001166024)	promoter-TSS (NM_001166024)	14	NM_023854	77038	Mm.43636	NM_023854	ENSMUSG00000027255	Arfgap2	2310032E02Rik|Zfp289	ADP-ribosylation factor GTPase activating protein 2	protein-coding
D5_peak_7614	chr3	103914140	103914678	+	186	NA	5' UTR (NM_172684, exon 1 of 7)	5' UTR (NM_172684, exon 1 of 7)	289	NM_172684	229675	Mm.29366	NM_172684	ENSMUSG00000044098	Rsbn1	C230004D03Rik|E330004N01|Rosbin|Rsbn|Rsbp|mKIAA3002	rosbin, round spermatid basic protein 1	protein-coding
D5_peak_1527	chr11	23665912	23666424	+	185	NA	promoter-TSS (NM_023651)	promoter-TSS (NM_023651)	192	NM_028304	74467	Mm.29536	NM_028304	ENSMUSG00000020280	Pus10	2810013G11Rik|4933435A13Rik|AU014648|C77560|Ccdc139	pseudouridylate synthase 10	protein-coding
D5_peak_6926	chr2	146324790	146325499	+	185	NA	intron (NM_001033348, intron 37 of 40)	intron (NM_001033348, intron 37 of 40)	65858	NR_040619	77806	Mm.392819	NR_040619	ENSMUSG00000085958	A930019D19Rik	-	RIKEN cDNA A930019D19 gene	ncRNA
D5_peak_12298	chr9	106887116	106887403	+	185	NA	promoter-TSS (NM_175402)	promoter-TSS (NM_175402)	-259	NM_175402	109095	Mm.431589	NM_175402	ENSMUSG00000074102	Rbm15b	1810017N16Rik	RNA binding motif protein 15B	protein-coding
D5_peak_9676	chr6	51177975	51179038	+	185	NA	Intergenic	C-rich|Low_complexity|Low_complexity	91404	NR_029719	387166		NR_029719	ENSMUSG00000065505	Mir148a	Mirn148|Mirn148a|mir-148a	microRNA 148a	ncRNA
D5_peak_5759	chr18	66002405	66002852	+	185	NA	promoter-TSS (NM_027400)	promoter-TSS (NM_027400)	7	NM_001172062	70361	Mm.290857	NM_027400	ENSMUSG00000041891	Lman1	2610020P13Rik|AI326273|AU043785|C730041J05|ERGIC53|F5F8D|MCFD1|MR60|P58|gp58	lectin, mannose-binding, 1	protein-coding
D5_peak_1674	chr11	52231638	52232044	+	185	NA	promoter-TSS (NM_011543)	promoter-TSS (NM_011543)	-154	NM_011543	21402	Mm.42944	NM_011543	ENSMUSG00000036309	Skp1a	15kDa|2610043E24Rik|2610206H23Rik|EMC19|OCP-II|OCP2|SKP1|Tceb1l|p19A|p19Skp1	S-phase kinase-associated protein 1A	protein-coding
D5_peak_12688	chrY	90804826	90805716	+	185	NA	intron (NM_133362, intron 2 of 3)	L1_Mm|LINE|L1	19829	NR_137282	170942	Mm.76062	NM_133362	ENSMUSG00000096768	Erdr1	edr	erythroid differentiation regulator 1	protein-coding
D5_peak_9654	chr6	47788153	47788511	+	185	NA	Intergenic	Intergenic	15320	NR_030485	735289		NR_030485	ENSMUSG00000076060	Mir704	Mirn704|mir-704|mmu-mir-704	microRNA 704	ncRNA
[truncated: 11,033 more rows]
