# Supplementary material for: Kdm6b-mediated epigenetic coordination of temporal precision during motor neuron differentiation
Source: EMBO Rep. 2026 May 26;27(13):3665–88. doi: 10.1038/s44319-026-00808-2 (PMC13354772; doi:10.1038/s44319-026-00808-2)
Supplement: Supplementary file 8 — Source data Fig. 2 [file 44319_2026_808_MOESM8_ESM.zip › Source data Fig 2/Fig 2A/D6_peaks_Anno.xls]

PeakID (cmd=annotatePeaks.pl /data1/Project/TJcuttag_WWX_20240805/mm10_102//02_Peaks/D6/D6_peaks.narrowPeak mm10)	Chr	Start	End	Strand	Peak Score	Focus Ratio/Region Size	Annotation	Detailed Annotation	Distance to TSS	Nearest PromoterID	Entrez ID	Nearest Unigene	Nearest Refseq	Nearest Ensembl	Gene Name	Gene Alias	Gene Description	Gene Type
D6_peak_13921	chrMT	10938	16132	+	22210	NA	NA	NA	NA	NA
D6_peak_13920	chrMT	103	6521	+	10131	NA	NA	NA	NA	NA
D6_peak_7616	chr2	98662270	98662815	+	9433	NA	Intergenic	SYNREP_MM|Satellite|Satellite	1194885	NM_001289744	241568	Mm.241682	NM_178725	ENSMUSG00000050587	Lrrc4c	6430556C10Rik|NGL-1	leucine rich repeat containing 4C	protein-coding
D6_peak_8172	chr3	5860335	5860808	+	8491	NA	Intergenic	LSU-rRNA_Hsa|rRNA|rRNA	-284323	NM_001163305	19302	Mm.132336	NM_008994	ENSMUSG00000040374	Pex2	D3Ertd138e|PAF-1|PMP35|Pxmp3	peroxisomal biogenesis factor 2	protein-coding
D6_peak_5130	chr16	11143918	11144312	+	8455	NA	intron (NR_027502, intron 19 of 22)	LSU-rRNA_Hsa|rRNA|rRNA	-9583	NM_029582	106200	Mm.291015	NM_029582	ENSMUSG00000022498	Txndc11	2810408E11Rik|AI427833|EFP1|Txdc11	thioredoxin domain containing 11	protein-coding
D6_peak_7617	chr2	98666255	98667318	+	7724	NA	Intergenic	GSAT_MM|Satellite|Satellite	1199129	NM_001289744	241568	Mm.241682	NM_178725	ENSMUSG00000050587	Lrrc4c	6430556C10Rik|NGL-1	leucine rich repeat containing 4C	protein-coding
D6_peak_5380	chr16	57391252	57391680	+	7704	NA	intron (NM_001040397, intron 1 of 4)	LSU-rRNA_Hsa|rRNA|rRNA	38189	NM_001040397	78749	Mm.328360	NM_001040397	ENSMUSG00000043336	Filip1l	4631422O05Rik|Doc1	filamin A interacting protein 1-like	protein-coding
D6_peak_13307	chr9	35305223	35305586	+	7314	NA	Intergenic	GSAT_MM|Satellite|Satellite	24299	NR_040715	71133	Mm.158577	NR_040715	ENSMUSG00000111746	4933422A05Rik	-	RIKEN cDNA 4933422A05 gene	ncRNA
D6_peak_13911	chr9	123461800	123462197	+	7105	NA	3' UTR (NM_153168, exon 21 of 21)	3' UTR (NM_153168, exon 21 of 21)	-16703	NM_013860	29806	Mm.10987	NM_013860	ENSMUSG00000025239	Limd1	AW822033|D9Ertd192e	LIM domains containing 1	protein-coding
D6_peak_11255	chr6	103649063	103649292	+	6394	NA	intron (NM_007697, intron 4 of 26)	SYNREP_MM|Satellite|Satellite	138301	NM_007697	12661	Mm.251288	NM_007697	ENSMUSG00000030077	Chl1	A530023M13Rik|AI465420|CALL|LICAM2	cell adhesion molecule L1-like	protein-coding
D6_peak_2588	chr12	3109875	3110109	+	5101	NA	Intergenic	GSAT_MM|Satellite|Satellite	-125799	NR_015551	74173	Mm.309774	NM_028796	ENSMUSG00000079179	Rab10os	1700012B15Rik|1810036A22Rik	RAB10, member RAS oncogene family, opposite strand	ncRNA
D6_peak_2444	chr11	109011651	109012112	+	5051	NA	Intergenic	LSU-rRNA_Hsa|rRNA|rRNA	91532	NM_015732	12006	Mm.71710	NM_015732	ENSMUSG00000000142	Axin2	Axi1|Axil|Conductin	axin 2	protein-coding
D6_peak_10706	chr5	146260990	146261347	+	3628	NA	intron (NM_153599, intron 2 of 12)	LSU-rRNA_Hsa|rRNA|rRNA	29493	NM_153599	264064	Mm.260576	NM_153599	ENSMUSG00000029635	Cdk8	-	cyclin-dependent kinase 8	protein-coding
D6_peak_5864	chr17	39843068	39848738	+	2570	NA	non-coding (NR_046233, exon 1 of 1)	non-coding (NR_046233, exon 1 of 1)	2906	NR_046233	100861531		NR_046233		Rn45s	-	45S pre-ribosomal RNA	rRNA
D6_peak_13173	chr9	3006735	3007306	+	2466	NA	Intergenic	GSAT_MM|Satellite|Satellite	31723	NR_039546	100628572		NR_039546	ENSMUSG00000106183	Mir101c	mir-101c|mmu-mir-101c	microRNA 101c	ncRNA
D6_peak_7075	chr2	5379062	5379381	+	2358	NA	promoter-TSS (NR_030601)	promoter-TSS (NR_030601)	-169	NR_030601	100124465		NR_030601	ENSMUSG00000078031	Mir466d	Mirn466d	microRNA 466d	ncRNA
D6_peak_4786	chr15	75086295	75087039	+	2348	NA	Intergenic	Intergenic	25282	NM_001099217	100041546	Mm.482110	NM_001099217	ENSMUSG00000022584	Ly6c2	Ly-6C.2|Ly-6C2	lymphocyte antigen 6 complex, locus C2	protein-coding
D6_peak_13172	chr9	3000094	3000646	+	2030	NA	Intergenic	GSAT_MM|Satellite|Satellite	38373	NR_039546	100628572		NR_039546	ENSMUSG00000106183	Mir101c	mir-101c|mmu-mir-101c	microRNA 101c	ncRNA
D6_peak_6510	chr18	68692065	68692287	+	1885	NA	Intergenic	LSU-rRNA_Hsa|rRNA|rRNA	-47224	NR_105774	102465183		NR_105774	ENSMUSG00000099300	Mir6356	Gm27461|mmu-mir-6356	microRNA 6356	ncRNA
D6_peak_2952	chr12	78350881	78351155	+	1734	NA	intron (NM_145965, intron 2 of 22)	LSU-rRNA_Hsa|rRNA|rRNA	124363	NM_172952	268566	Mm.341742	NM_145965	ENSMUSG00000047454	Gphn	5730552E08Rik|AI662856|BC027112|C230040D23|GPH|GPHRYN|geph	gephyrin	protein-coding
D6_peak_3424	chr13	44869572	44869907	+	1458	NA	intron (NM_001205044, intron 4 of 18)	LSU-rRNA_Hsa|rRNA|rRNA	132357	NM_025772	94245	Mm.352311	NM_025772	ENSMUSG00000057531	Dtnbp1	5430437B18Rik|AW048963|Bloc1s8|dysbindin|sdy	dystrobrevin binding protein 1	protein-coding
D6_peak_6044	chr17	70963656	70963891	+	1067	NA	Intergenic	LSU-rRNA_Hsa|rRNA|rRNA	26743	NM_023402	67938	Mm.261329	NM_023402	ENSMUSG00000034868	Myl12b	1500001M02Rik|C77744|Mylc2b|RLC-B	myosin, light chain 12B, regulatory	protein-coding
D6_peak_836	chr1	183299165	183299599	+	965	NA	intron (NM_181732, intron 1 of 9)	RLTR33|LTR|ERVK	2322	NM_181732	108909	Mm.290502	NM_145626	ENSMUSG00000042901	Aida	2610208M17Rik|BC004835	axin interactor, dorsalization associated	protein-coding
D6_peak_11601	chr7	25267469	25268329	+	949	NA	intron (NM_001302811, intron 1 of 20)	intron (NM_001302811, intron 1 of 20)	200	NM_001302811	71722	Mm.28833	NM_027882	ENSMUSG00000005442	Cic	1200010B10Rik|mKIAA0306	capicua transcriptional repressor	protein-coding
D6_peak_12470	chr8	15519820	15520060	+	858	NA	Intergenic	LSU-rRNA_Hsa|rRNA|rRNA	462287	NM_008664	17930	Mm.272115	NM_008664	ENSMUSG00000031461	Myom2	AW146149	myomesin 2	protein-coding
D6_peak_9435	chr4	116075045	116075474	+	761	NA	promoter-TSS (NM_153521)	promoter-TSS (NM_153521)	-10	NM_153521	230654	Mm.3655	NM_153521	ENSMUSG00000028703	Lrrc41	AA409966|AW555107|D630045E04Rik|D730026A16Rik|MUF1	leucine rich repeat containing 41	protein-coding
D6_peak_11770	chr7	44986362	44987203	+	759	NA	promoter-TSS (NR_045266)	promoter-TSS (NR_045266)	-118	NR_045266	100502630	Mm.490013	NR_045266	ENSMUSG00000087138	Gm15545	OTTMUSG00000023473	predicted gene 15545	ncRNA
D6_peak_11501	chr7	5014477	5015747	+	722	NA	promoter-TSS (NM_001110329)	promoter-TSS (NM_001110329)	-384	NM_001110329	23877	Mm.38911	NM_011813	ENSMUSG00000061374	Fiz1	AI790204|mFLJ00416	Flt3 interacting zinc finger protein 1	protein-coding
D6_peak_13337	chr9	40800244	40801313	+	721	NA	promoter-TSS (NM_031165)	promoter-TSS (NM_031165)	-495	NM_031165	15481	Mm.290774	NM_031165	ENSMUSG00000015656	Hspa8	2410008N15Rik|Hsc70|Hsc71|Hsc73|Hsp73|Hspa10	heat shock protein 8	protein-coding
D6_peak_14068	chrX	112370752	112371201	+	715	NA	intron (NM_001313734, intron 6 of 6)	intron (NM_001313734, intron 6 of 6)	35803	NM_028655	73809	Mm.50508	NM_028655	ENSMUSG00000025527	Satl1	4930404K22Rik	spermidine/spermine N1-acetyl transferase-like 1	protein-coding
D6_peak_8552	chr3	95624773	95625647	+	698	NA	intron (NM_001026212, intron 1 of 2)	intron (NM_001026212, intron 1 of 2)	230	NM_019561	56205	Mm.241365	NM_019561	ENSMUSG00000038619	Ensa	1700020C18Rik|2610007F17Rik|AI451924	endosulfine alpha	protein-coding
D6_peak_5289	chr16	38088457	38089428	+	688	NA	promoter-TSS (NM_019827)	promoter-TSS (NM_019827)	-59	NM_019827	56637	Mm.394930	NM_019827	ENSMUSG00000022812	Gsk3b	7330414F15Rik|8430431H08Rik|C86142|GSK-3|GSK-3beta|GSK3	glycogen synthase kinase 3 beta	protein-coding
D6_peak_6224	chr18	21299898	21300740	+	674	NA	promoter-TSS (NM_001033445)	promoter-TSS (NM_001033445)	-180	NM_001033445	381126	Mm.312276	NM_001033445	ENSMUSG00000042680	Garem1	C86169|Fam59a|Garem|Gm944|mKIAA4238	GRB2 associated regulator of MAPK1 subtype 1	protein-coding
D6_peak_8995	chr4	16163596	16164039	+	658	NA	promoter-TSS (NR_045765)	promoter-TSS (NR_045765)	-174	NM_138952	192656	Mm.112765	NM_138952	ENSMUSG00000041135	Ripk2	2210420D18Rik|CARD3|CARDIAK|CCK|D4Bwg0615e|RICK|RIP2	receptor (TNFRSF)-interacting serine-threonine kinase 2	protein-coding
D6_peak_5747	chr17	25919760	25920521	+	628	NA	promoter-TSS (NM_139154)	promoter-TSS (NM_139154)	-426	NM_139154	224624	Mm.328872	NM_139154	ENSMUSG00000025730	Rab40c	RAR3	Rab40C, member RAS oncogene family	protein-coding
D6_peak_10471	chr5	120612604	120613385	+	617	NA	promoter-TSS (NM_029096)	promoter-TSS (NM_029096)	-136	NM_028041	71990	Mm.24495	NM_028041	ENSMUSG00000029599	Ddx54	2410015A15Rik|AI414901|DP97	DEAD (Asp-Glu-Ala-Asp) box polypeptide 54	protein-coding
D6_peak_323	chr1	75317077	75318077	+	616	NA	promoter-TSS (NM_016878)	promoter-TSS (NM_016878)	60	NM_001110831	13437	Mm.24680	NM_016878	ENSMUSG00000026209	Dnpep	AA407814	aspartyl aminopeptidase	protein-coding
D6_peak_1699	chr11	20200900	20201480	+	604	NA	promoter-TSS (NM_008996)	promoter-TSS (NM_008996)	-412	NM_008996	19324	Mm.271944	NM_008996	ENSMUSG00000020149	Rab1a	Gtbp|Rab-1|Rab1|Ypt1|mKIAA3012	RAB1A, member RAS oncogene family	protein-coding
D6_peak_8933	chr4	6771920	6773160	+	603	NA	intron (NM_145711, intron 3 of 8)	intron (NM_145711, intron 3 of 8)	218183	NM_145711	252838	Mm.435828	NM_145711	ENSMUSG00000041272	Tox	1700007F02Rik	thymocyte selection-associated high mobility group box	protein-coding
D6_peak_5041	chr15	102405300	102406279	+	600	NA	promoter-TSS (NM_013672)	promoter-TSS (NM_013672)	-527	NM_013672	20683	Mm.4618	NM_013672	ENSMUSG00000001280	Sp1	1110003E12Rik|AA450830|AI845540|Sp1-1	trans-acting transcription factor 1	protein-coding
D6_peak_11150	chr6	86669126	86669569	+	597	NA	promoter-TSS (NM_010751)	promoter-TSS (NM_010751)	-188	NM_010751	17119	Mm.279580	NM_010751	ENSMUSG00000001156	Mxd1	AW122478|Mad|Mad1	MAX dimerization protein 1	protein-coding
D6_peak_1967	chr11	61174997	61175519	+	587	NA	promoter-TSS (NM_001004143)	promoter-TSS (NM_001004143)	-199	NM_001004143	216825	Mm.30602	NM_001004143	ENSMUSG00000042506	Usp22	AI427806	ubiquitin specific peptidase 22	protein-coding
D6_peak_11511	chr7	6362493	6363300	+	586	NA	promoter-TSS (NM_001025163)	promoter-TSS (NM_001025163)	-412	NM_001025163	330463	Mm.136456	NM_177888	ENSMUSG00000055150	Zfp78	A330079D15|KRAB12|Zfp77	zinc finger protein 78	protein-coding
D6_peak_3961	chr14	21500082	21501287	+	585	NA	intron (NM_017479, intron 1 of 16)	CpG	899	NM_017479	54169	Mm.248967	NM_017479	ENSMUSG00000021767	Kat6b	AI507552|B130044K16Rik|MYST-4|Morf|Myst4|mKIAA0383|qkf|querkopf	K(lysine) acetyltransferase 6B	protein-coding
D6_peak_5973	chr17	57031490	57032256	+	585	NA	promoter-TSS (NM_010613)	promoter-TSS (NM_010613)	-366	NM_010613	16549	Mm.34296	NM_010613	ENSMUSG00000007670	Khsrp	6330409F21Rik|Fbp2|Fubp2|Ksrp	KH-type splicing regulatory protein	protein-coding
D6_peak_6286	chr18	34859944	34861313	+	579	NA	promoter-TSS (NM_007913)	promoter-TSS (NM_007913)	-579	NM_007913	13653	Mm.181959	NM_007913	ENSMUSG00000038418	Egr1	A530045N19Rik|ETR103|Egr-1|Krox-1|Krox-24|Krox24|NGF1-A|NGFI-A|NGFIA|TIS8|Zenk|Zfp-6|Zif268|egr	early growth response 1	protein-coding
D6_peak_5061	chr15	103239556	103240867	+	578	NA	promoter-TSS (NM_010447)	promoter-TSS (NM_010447)	-186	NM_001039129	15382	Mm.237064	NM_010447	ENSMUSG00000046434	Hnrnpa1	HDP-1|Hdp|Hnrpa1|hnRNP A1|hnrnp-A1	heterogeneous nuclear ribonucleoprotein A1	protein-coding
D6_peak_2055	chr11	69837759	69838563	+	572	NA	promoter-TSS (NM_026982)	promoter-TSS (NM_026982)	-364	NM_026982	69186	Mm.248772	NM_026982	ENSMUSG00000070394	Tmem256	1810027O10Rik|3110009M16Rik	transmembrane protein 256	protein-coding
D6_peak_11766	chr7	44929472	44930051	+	571	NA	promoter-TSS (NM_001077264)	promoter-TSS (NM_001077264)	-271	NM_001077264	11771	Mm.6877	NM_007458	ENSMUSG00000060279	Ap2a1	Adtaa	adaptor-related protein complex 2, alpha 1 subunit	protein-coding
D6_peak_5947	chr17	56079066	56079629	+	560	NA	promoter-TSS (NM_001304785)	promoter-TSS (NM_001304785)	-284	NM_001304785	15193	Mm.12966	NM_008233	ENSMUSG00000002833	Hdgfrp2	HRP-2	hepatoma-derived growth factor, related protein 2	protein-coding
D6_peak_702	chr1	165460446	165461279	+	550	NA	promoter-TSS (NM_028759)	promoter-TSS (NM_028759)	-346	NM_027430	70456	Mm.195625	NM_027430	ENSMUSG00000026568	Mpc2	0610006C01Rik|2010002I07Rik|2610205H19Rik|AA108335|Brp44|ESTM43	mitochondrial pyruvate carrier 2	protein-coding
D6_peak_11576	chr7	19715476	19716162	+	545	NA	promoter-TSS (NM_001109748)	promoter-TSS (NM_001109748)	-390	NM_016871	53333	Mm.61682	NM_016871	ENSMUSG00000002984	Tomm40	AW539759|Mom35|Tom40	translocase of outer mitochondrial membrane 40 homolog (yeast)	protein-coding
D6_peak_3928	chr14	16574861	16575937	+	539	NA	promoter-TSS (NM_001289762)	promoter-TSS (NM_001289762)	77	NM_001289762	218772	Mm.259318	NM_011243	ENSMUSG00000017491	Rarb	A830025K23|Hap|Nr1b2	retinoic acid receptor, beta	protein-coding
D6_peak_88	chr1	34439339	34440119	+	533	NA	promoter-TSS (NM_178601)	promoter-TSS (NM_178601)	-57	NM_027159	69668	Mm.379170	NM_027159	ENSMUSG00000042111	Ccdc115	2310061I09Rik|Ccp1	coiled-coil domain containing 115	protein-coding
D6_peak_7304	chr2	34904926	34905440	+	532	NA	intron (NM_028716, intron 6 of 14)	intron (NM_028716, intron 6 of 14)	8793	NM_028716	74016	Mm.65691	NM_028716	ENSMUSG00000026873	Phf19	3110009G19Rik|3321402G02Rik	PHD finger protein 19	protein-coding
D6_peak_12348	chr7	139388549	139389089	+	528	NA	promoter-TSS (NM_001127363)	promoter-TSS (NM_001127363)	-290	NM_183144	212111	Mm.28308	NM_183144	ENSMUSG00000025477	Inpp5a	-	inositol polyphosphate-5-phosphatase A	protein-coding
D6_peak_13197	chr9	13826935	13827965	+	526	NA	promoter-TSS (NM_001310721)	promoter-TSS (NM_001310721)	-277	NM_176836	72826	Mm.246174	NM_176836	ENSMUSG00000037808	Fam76b	2810485I05Rik|C78303	family with sequence similarity 76, member B	protein-coding
D6_peak_3440	chr13	47043140	47043559	+	525	NA	promoter-TSS (NM_016785)	promoter-TSS (NM_016785)	-132	NM_016785	22017	Mm.10169	NM_016785	ENSMUSG00000021376	Tpmt	AW106912	thiopurine methyltransferase	protein-coding
D6_peak_11751	chr7	44304845	44305644	+	524	NA	intron (NM_009131, intron 3 of 3)	intron (NM_009131, intron 3 of 3)	1715	NM_009131	20256	Mm.20428	NM_009131	ENSMUSG00000004473	Clec11a	AW457320|Clecsf3|Scgf	C-type lectin domain family 11, member a	protein-coding
D6_peak_3956	chr14	20928911	20929627	+	521	NA	promoter-TSS (NM_009502)	promoter-TSS (NM_009502)	-164	NM_009502	22330	Mm.279361	NM_009502	ENSMUSG00000021823	Vcl	9430097D22|AA571387|AI462105|AW545629	vinculin	protein-coding
D6_peak_3510	chr13	57474351	57475158	+	518	NA	intron (NM_001166464, intron 7 of 10)	intron (NM_001166464, intron 7 of 10)	433578	NM_001166465	20745	Mm.379020	NM_009262	ENSMUSG00000056222	Spock1	Spock|Ticn1|testican	sparc/osteonectin, cwcv and kazal-like domains proteoglycan 1	protein-coding
D6_peak_12737	chr8	70212308	70212949	+	517	NA	promoter-TSS (NM_001007570)	promoter-TSS (NM_001007570)	-347	NM_001007570	73095	Mm.185413	NM_001007570	ENSMUSG00000002346	Slc25a42	2900084M01Rik	solute carrier family 25, member 42	protein-coding
D6_peak_7591	chr2	94157718	94158344	+	510	NA	promoter-TSS (NM_019657)	promoter-TSS (NM_019657)	-122	NM_019657	56348	Mm.22505	NM_019657	ENSMUSG00000027195	Hsd17b12	2610510O05Rik|AI172963|KIK-I|Kik1	hydroxysteroid (17-beta) dehydrogenase 12	protein-coding
D6_peak_240	chr1	64121313	64122413	+	509	NA	promoter-TSS (NM_033563)	promoter-TSS (NM_033563)	-474	NM_033563	93691	Mm.29466	NM_033563	ENSMUSG00000025959	Klf7	9830124P08Rik	Kruppel-like factor 7 (ubiquitous)	protein-coding
D6_peak_13176	chr9	3035715	3036104	+	507	NA	Intergenic	GSAT_MM|Satellite|Satellite	2834	NR_039546	100628572		NR_039546	ENSMUSG00000106183	Mir101c	mir-101c|mmu-mir-101c	microRNA 101c	ncRNA
D6_peak_2452	chr11	109611251	109611998	+	506	NA	promoter-TSS (NM_145940)	promoter-TSS (NM_145940)	-235	NM_145940	52639	Mm.35817	NM_145940	ENSMUSG00000041895	Wipi1	4930533H01Rik|AW411817|D11Ertd498e	WD repeat domain, phosphoinositide interacting 1	protein-coding
D6_peak_11362	chr6	124829037	124830086	+	505	NA	promoter-TSS (NM_013538)	promoter-TSS (NM_013538)	-77	NM_001326594	22225	Mm.3571	NM_013700	ENSMUSG00000038429	Usp5	AA407472|ISOT|ISOT-1|Ucht	ubiquitin specific peptidase 5 (isopeptidase T)	protein-coding
D6_peak_3889	chr13	119596606	119597042	+	503	NA	intron (NM_001039244, intron 2 of 2)	intron (NM_001039244, intron 2 of 2)	-26995	NM_020279	56838	Mm.143745	NM_020279	ENSMUSG00000074715	Ccl28	CCK1|MEC|Scya28	chemokine (C-C motif) ligand 28	protein-coding
D6_peak_13235	chr9	21367404	21368039	+	501	NA	promoter-TSS (NM_001042707)	promoter-TSS (NM_001042707)	-150	NM_001042707	16201	Mm.440026	NM_010561	ENSMUSG00000032178	Ilf3	MBII-26|MPHOSPH4|NF90|NFAR	interleukin enhancer binding factor 3	protein-coding
D6_peak_13174	chr9	3024141	3024564	+	501	NA	Intergenic	GSAT_MM|Satellite|Satellite	14391	NR_039546	100628572		NR_039546	ENSMUSG00000106183	Mir101c	mir-101c|mmu-mir-101c	microRNA 101c	ncRNA
D6_peak_10595	chr5	135149042	135149862	+	497	NA	promoter-TSS (NM_013763)	promoter-TSS (NM_013763)	-259	NM_013763	27368	Mm.36746	NM_013763	ENSMUSG00000005374	Tbl2	C76179|WS-bTRP	transducin (beta)-like 2	protein-coding
D6_peak_12121	chr7	110060856	110062142	+	497	NA	promoter-TSS (NM_009281)	promoter-TSS (NM_009281)	-203	NM_009281	20841	Mm.10815	NM_009281	ENSMUSG00000061079	Zfp143	AA959806|AU015869|D7Ertd805e|KRAB14|SBF|Staf|Zfp79|Zfp80-rs1|Znf143|pHZ-1	zinc finger protein 143	protein-coding
D6_peak_11762	chr7	44848627	44850194	+	497	NA	promoter-TSS (NM_001290694)	promoter-TSS (NM_001290694)	186	NM_026270	67605	Mm.148007	NM_026270	ENSMUSG00000011096	Akt1s1	1110012J22Rik|AI227026|Lobe|Lobel|PRAS40	AKT1 substrate 1 (proline-rich)	protein-coding
D6_peak_9403	chr4	109201899	109202301	+	494	NA	intron (NM_001346502, intron 1 of 23)	CpG	172	NM_001346502	100273	Mm.366315	NM_133885	ENSMUSG00000028559	Osbpl9	2600011I06Rik|AU015843|Orp-9	oxysterol binding protein-like 9	protein-coding
D6_peak_1881	chr11	51688439	51689167	+	493	NA	promoter-TSS (NM_025319)	promoter-TSS (NM_025319)	-169	NM_025319	66050	Mm.35693	NM_025319	ENSMUSG00000007777	0610009B22Rik	-	RIKEN cDNA 0610009B22 gene	protein-coding
D6_peak_6378	chr18	46525761	46526335	+	493	NA	promoter-TSS (NM_173423)	promoter-TSS (NM_173423)	-77	NM_173423	240263	Mm.38249	NM_173423	ENSMUSG00000033319	Fem1c	2610312A07Rik|3632443A22Rik|AI646567	fem-1 homolog c (C.elegans)	protein-coding
D6_peak_6122	chr17	84957069	84958003	+	489	NA	promoter-TSS (NM_011151)	promoter-TSS (NM_011151)	-113	NR_027929	68531	Mm.249695	NR_027929	ENSMUSG00000097047	1110020A21Rik	2600015P10Rik	RIKEN cDNA 1110020A21 gene	ncRNA
D6_peak_11594	chr7	25076838	25077738	+	489	NA	promoter-TSS (NM_001168506)	promoter-TSS (NM_001168506)	42	NM_175477	232976	Mm.41568	NM_175477	ENSMUSG00000045252	Zfp574	A630056B21Rik|Znf574	zinc finger protein 574	protein-coding
D6_peak_1270	chr10	80329532	80330117	+	489	NA	promoter-TSS (NM_139292)	promoter-TSS (NM_139292)	-321	NM_001204931	70335	Mm.28147	NM_139292	ENSMUSG00000035504	Reep6	0610011M24Rik|Dp1l1	receptor accessory protein 6	protein-coding
D6_peak_1279	chr10	80622023	80622630	+	479	NA	promoter-TSS (NM_134002)	promoter-TSS (NM_134002)	-454	NM_134002	103236	Mm.29873	NM_134002	ENSMUSG00000003345	Csnk1g2	2810429I12Rik|AI463719	casein kinase 1, gamma 2	protein-coding
D6_peak_2282	chr11	96075510	96076136	+	478	NA	promoter-TSS (NM_001161419)	promoter-TSS (NM_001161419)	-129	NM_007506	11951	Mm.258	NM_007506	ENSMUSG00000006057	Atp5g1	-	ATP synthase, H+ transporting, mitochondrial F0 complex, subunit C1 (subunit 9)	protein-coding
D6_peak_10633	chr5	137628668	137629097	+	477	NA	promoter-TSS (NM_146164)	promoter-TSS (NM_146164)	-241	NR_033148	100316903	Mm.200763	NR_033148		Gm20605	Lrch4-sap25	predicted gene 20605	ncRNA
D6_peak_1302	chr10	81320410	81321150	+	474	NA	promoter-TSS (NM_027381)	promoter-TSS (NM_027381)	-323	NM_027381	70312	Mm.87628	NM_027381	ENSMUSG00000034889	Cactin	2510012J08Rik	cactin, spliceosome C complex subunit	protein-coding
D6_peak_7844	chr2	136890938	136892288	+	473	NA	promoter-TSS (NM_001286983)	promoter-TSS (NM_001286983)	-207	NM_001286981	59030	Mm.272570	NM_021527	ENSMUSG00000027274	Mkks	1300013E18Rik|AI463362|AI957237|Bbs6	McKusick-Kaufman syndrome	protein-coding
D6_peak_12232	chr7	127027115	127027726	+	470	NA	promoter-TSS (NM_010772)	promoter-TSS (NM_010772)	-941	NM_010772	17188	Mm.378964	NM_010772	ENSMUSG00000030678	Maz	MAZI|PUR1|Pur-1|SAF-1|SAF-2	MYC-associated zinc finger protein (purine-binding transcription factor)	protein-coding
D6_peak_11550	chr7	16874886	16875306	+	466	NA	promoter-TSS (NM_001081655)	promoter-TSS (NM_001081655)	-221	NM_001081655	629378	Mm.491123	NM_001081655	ENSMUSG00000078794	Dact3	EG666671|naa-3	dishevelled-binding antagonist of beta-catenin 3	protein-coding
D6_peak_5619	chr17	6429829	6430628	+	465	NA	exon (NM_009342, exon 1 of 5)	exon (NM_009342, exon 1 of 5)	116	NM_009342	21648	Mm.1948	NM_009342	ENSMUSG00000096255	Dynlt1b	AGS2|Dynlt1|Tctex-1|Tctex1	dynein light chain Tctex-type 1B	protein-coding
D6_peak_7507	chr2	75658660	75659456	+	458	NA	promoter-TSS (NM_198090)	promoter-TSS (NM_198090)	-201	NM_146130	229279	Mm.316306	NM_053263	ENSMUSG00000059005	Hnrnpa3	2410013L13Rik|2610209F03Rik|2610510D13Rik|Hnrpa3	heterogeneous nuclear ribonucleoprotein A3	protein-coding
D6_peak_7878	chr2	144011195	144011590	+	457	NA	promoter-TSS (NM_133626)	promoter-TSS (NM_133626)	-129	NM_024281	81910	Mm.13705	NM_024281	ENSMUSG00000027422	Rrbp1	1700087N07Rik|5730465C04Rik|ES/130|mKIAA1398|mRRp0|mRRp1.8|mRRp10|mRRp15a|mRRp15b|mRRp16.8|mRRp2|mRRp41|mRRp47|mRRp5.4|p180	ribosome binding protein 1	protein-coding
D6_peak_12404	chr8	4165931	4166519	+	456	NA	promoter-TSS (NM_001039578)	promoter-TSS (NM_001039578)	-342	NM_001346730	213027	Mm.437106	NM_153536	ENSMUSG00000011832	Evi5l	1700084G18Rik|2310039H16Rik|3110007G05Rik|B130050I23Rik	ecotropic viral integration site 5 like	protein-coding
D6_peak_4769	chr15	73067496	73067845	+	456	NA	Intergenic	GC_rich|Low_complexity|Low_complexity	-6466	NM_001164641	76510	Mm.158902	NM_029640	ENSMUSG00000047921	Trappc9	1810044A24Rik|2900005P22Rik|4632408O18Rik|Ibp|Nibp|TRS130|mKIAA1882	trafficking protein particle complex 9	protein-coding
D6_peak_6784	chr19	14597850	14598685	+	453	NA	promoter-TSS (NM_011600)	promoter-TSS (NM_011600)	-84	NM_001302947	21888	Mm.103638	NM_011600	ENSMUSG00000024642	Tle4	5730411M05Rik|AA792082|Bce-1|Bce1|ESTM13|ESTM14|Grg4|X83332|X83333|grg-4	transducin-like enhancer of split 4	protein-coding
D6_peak_1281	chr10	80676342	80676691	+	451	NA	promoter-TSS (NM_021462)	promoter-TSS (NM_021462)	-223	NM_021462	17347	Mm.42126	NM_021462	ENSMUSG00000020190	Mknk2	2010016G11Rik|Gprk7|Mnk2	MAP kinase-interacting serine/threonine kinase 2	protein-coding
D6_peak_10052	chr5	37221180	37222268	+	451	NA	Intergenic	Intergenic	-20334	NM_001136058	12933	Mm.290995	NM_007765	ENSMUSG00000029121	Crmp1	CRMP-1|DRP-1|Dpysl1|ULIP-3|Ulip3	collapsin response mediator protein 1	protein-coding
D6_peak_4914	chr15	85634451	85635067	+	451	NA	Intergenic	CpG	-52938	NM_009528	22422	Mm.306946	NM_009528	ENSMUSG00000022382	Wnt7b	Wnt-7b	wingless-type MMTV integration site family, member 7B	protein-coding
D6_peak_1272	chr10	80433719	80434249	+	451	NA	promoter-TSS (NM_011548)	promoter-TSS (NM_011548)	-331	NM_001164151	21423	Mm.3406	NM_011548	ENSMUSG00000020167	Tcf3	A1|AA408400|ALF2|AW209082|E12|E12/E47|E2A|E47|KA1|ME2|Pan1|Pan2|TCF-3|Tcfe2a|VDIR|bHLHb21	transcription factor 3	protein-coding
D6_peak_841	chr1	184033793	184034847	+	450	NA	promoter-TSS (NM_028516)	promoter-TSS (NM_028516)	-141	NM_022019	63953	Mm.404024	NM_022019	ENSMUSG00000039384	Dusp10	2610306G15Rik|AI158871|MKP-5|MKP5	dual specificity phosphatase 10	protein-coding
D6_peak_8768	chr3	131564509	131565097	+	449	NA	promoter-TSS (NM_001289478)	promoter-TSS (NM_001289478)	35	NM_011863	23971	Mm.244912	NM_011863	ENSMUSG00000028032	Papss1	AI325286|Asapk|SK1	3'-phosphoadenosine 5'-phosphosulfate synthase 1	protein-coding
D6_peak_8600	chr3	100922060	100922457	+	445	NA	promoter-TSS (NM_001165953)	promoter-TSS (NM_001165953)	-235	NM_001165953	229644	Mm.189351	NM_194343	ENSMUSG00000033233	Trim45	4921530N01Rik	tripartite motif-containing 45	protein-coding
D6_peak_11170	chr6	88841657	88842576	+	445	NA	promoter-TSS (NM_030251)	promoter-TSS (NM_030251)	-181	NM_030251	80283	Mm.166858	NM_030251	ENSMUSG00000030083	Abtb1	AI847549|BC003234|BPOZ|EF1ABP	ankyrin repeat and BTB (POZ) domain containing 1	protein-coding
D6_peak_12790	chr8	75033565	75034323	+	444	NA	intron (NM_001136259, intron 1 of 15)	CpG	258	NM_011622	21968	Mm.1967	NM_011622	ENSMUSG00000042870	Tom1	-	target of myb1 trafficking protein	protein-coding
D6_peak_6993	chr19	53142257	53142816	+	443	NA	promoter-TSS (NM_001164100)	promoter-TSS (NM_001164100)	-220	NM_001164100	27360	Mm.426080	NM_013758	ENSMUSG00000025026	Add3	AI463285|R75380	adducin 3 (gamma)	protein-coding
D6_peak_13248	chr9	22002632	22003078	+	443	NA	promoter-TSS (NM_029939)	promoter-TSS (NM_029939)	-133	NM_001293650	19089	Mm.214593	NM_008925	ENSMUSG00000003402	Prkcsh	80K-H|PKCSH	protein kinase C substrate 80K-H	protein-coding
D6_peak_10609	chr5	135962301	135963079	+	443	NA	intron (NM_001160366, intron 9 of 10)	CpG	11786	NM_001160366	109267	Mm.332750	NM_001160366	ENSMUSG00000029699	Ssc4d	C330016E03Rik|S4D-SRCRB|SRCRB-S4D|Srcrb4d	scavenger receptor cysteine rich family, 4 domains	protein-coding
D6_peak_13881	chr9	119322462	119323401	+	442	NA	promoter-TSS (NM_133985)	promoter-TSS (NM_133985)	-504	NM_133985	108737	Mm.293565	NM_133985	ENSMUSG00000036737	Oxsr1	2210022N24Rik|2810422B09Rik|AI462649|AW209236|Osr1|mKIAA1101	oxidative-stress responsive 1	protein-coding
D6_peak_12383	chr7	143068861	143069606	+	441	NA	promoter-TSS (NM_020285)	promoter-TSS (NM_020285)	-135	NM_020285	56844	Mm.139675	NM_020285	ENSMUSG00000045752	Tssc4	AA241958|ESTM671070	tumor-suppressing subchromosomal transferable fragment 4	protein-coding
D6_peak_6772	chr19	11965106	11965854	+	441	NA	promoter-TSS (NM_001033174)	promoter-TSS (NM_001033174)	-364	NM_001033174	76303	Mm.291279	NM_001033174	ENSMUSG00000024687	Osbp	1110018F06Rik|AW559088|mKIAA4220	oxysterol binding protein	protein-coding
D6_peak_2435	chr11	106788249	106789301	+	441	NA	promoter-TSS (NM_177088)	promoter-TSS (NM_177088)	-281	NM_007840	13207	Mm.491096	NM_007840	ENSMUSG00000020719	Ddx5	2600009A06Rik|G17P1|HUMP68|Hlr1|p68	DEAD (Asp-Glu-Ala-Asp) box polypeptide 5	protein-coding
D6_peak_6724	chr19	7039968	7040422	+	441	NA	promoter-TSS (NM_016737)	promoter-TSS (NM_016737)	-169	NM_016737	20867	Mm.258633	NM_016737	ENSMUSG00000024966	Stip1	Hop|Sti1|p60	stress-induced phosphoprotein 1	protein-coding
D6_peak_2745	chr12	32819590	32820470	+	437	NA	promoter-TSS (NM_021524)	promoter-TSS (NM_021524)	-305	NM_021524	59027	Mm.202727	NM_021524	ENSMUSG00000020572	Nampt	1110035O14Rik|AI314458|AI480535|NAmPRTase|Pbef|Pbef1|Visfatin	nicotinamide phosphoribosyltransferase	protein-coding
D6_peak_1271	chr10	80398877	80399932	+	437	NA	5' UTR (NM_013595, exon 1 of 7)	5' UTR (NM_013595, exon 1 of 7)	127	NM_001306143	17192	Mm.7142	NM_013595	ENSMUSG00000035478	Mbd3	AI181826|AU019209	methyl-CpG binding domain protein 3	protein-coding
D6_peak_4154	chr14	55560008	55560905	+	435	NA	promoter-TSS (NM_001199009)	promoter-TSS (NM_001199009)	427	NR_037572	28199	Mm.11535	NM_133734	ENSMUSG00000022214	Dcaf11	0710008A13Rik|C76035|D14Ucla1|Dacf11|GLO14|Wdr23	DDB1 and CUL4 associated factor 11	protein-coding
D6_peak_7482	chr2	73386450	73386918	+	435	NA	promoter-TSS (NM_001276443)	promoter-TSS (NM_001276443)	-204	NM_001276443	68526	Mm.451014	NM_001080707	ENSMUSG00000041762	Gpr155	1110017O10Rik|DEPDC3|F730029F15Rik|PGR22	G protein-coupled receptor 155	protein-coding
D6_peak_1913	chr11	55469036	55469704	+	433	NA	promoter-TSS (NM_013716)	promoter-TSS (NM_013716)	-382	NM_013716	27041	Mm.39631	NM_013716	ENSMUSG00000018583	G3bp1	AI849976|B430204O07|C87777|G3bp|mKIAA4115	GTPase activating protein (SH3 domain) binding protein 1	protein-coding
D6_peak_3658	chr13	80000273	80001209	+	433	NA	Intergenic	Intergenic	-882681	NM_001042591	105171	Mm.423137	NM_001042591	ENSMUSG00000074794	Arrdc3	AI450344|mKIAA1376	arrestin domain containing 3	protein-coding
D6_peak_8223	chr3	21935405	21936427	+	431	NA	Intergenic	Intergenic	-140736	NM_030732	81004	Mm.202966	NM_030732	ENSMUSG00000027630	Tbl1xr1	8030499H02Rik|A630076E03Rik|AW539987|C21|C230089I12Rik|DC42|Ira1|TBLR1	transducin (beta)-like 1X-linked receptor 1	protein-coding
D6_peak_9467	chr4	118179615	118180216	+	429	NA	5' UTR (NM_001161823, exon 1 of 22)	5' UTR (NM_001161823, exon 1 of 22)	128	NM_172382	230674	Mm.234234	NM_172382	ENSMUSG00000033326	Kdm4a	D4Ertd222e|JHDM3A|Jmjd2|Jmjd2a|mKIAA0677	lysine (K)-specific demethylase 4A	protein-coding
D6_peak_7954	chr2	155862839	155863669	+	427	NA	intron (NR_024487, intron 7 of 9)	intron (NR_024487, intron 7 of 9)	-28400	NM_027788	71405	Mm.260918	NM_027788	ENSMUSG00000074647	Fam83c	5530400B04Rik	family with sequence similarity 83, member C	protein-coding
D6_peak_8208	chr3	17619317	17620563	+	426	NA	Intergenic	Intergenic	-169981	NR_033490	70441	Mm.458192	NR_033490	ENSMUSG00000100252	Mir124-2hg	100040120|2610100L16Rik|6430547I21Rik|A930005K07Rik|AW125202|Gm2612	Mir124-2 host gene (non-protein coding)	ncRNA
D6_peak_2502	chr11	116024343	116024808	+	422	NA	promoter-TSS (NM_008211)	promoter-TSS (NM_008211)	-71	NM_008211	15081	Mm.18516	NM_008211	ENSMUSG00000016559	H3f3b	9430068D06Rik|H3.3B	H3 histone, family 3B	protein-coding
D6_peak_5593	chr17	3081502	3082483	+	421	NA	intron (NR_003519, intron 1 of 7)	intron (NR_003519, intron 1 of 7)	2191	NR_003519	328734	Mm.335641	NR_003519		Pisd-ps2	D030013I16Rik	phosphatidylserine decarboxylase, pseudogene 2	pseudo
D6_peak_505	chr1	128102496	128103381	+	421	NA	promoter-TSS (NM_181750)	promoter-TSS (NM_181750)	109	NM_001285945	226409	Mm.425048	NM_027678	ENSMUSG00000036086	Zranb3	4933425L19Rik|AH2|AI316834|C730006D09	zinc finger, RAN-binding domain containing 3	protein-coding
D6_peak_6460	chr18	60525840	60526709	+	421	NA	promoter-TSS (NM_026302)	promoter-TSS (NM_026302)	53	NM_026302	67665	Mm.272801	NM_026302	ENSMUSG00000024603	Dctn4	1110001K06Rik|4930547K17Rik|C130039E17Rik|p62	dynactin 4	protein-coding
D6_peak_13247	chr9	21955395	21956091	+	419	NA	promoter-TSS (NM_025870)	promoter-TSS (NM_025870)	-10	NM_025870	66962	Mm.46647	NM_025870	ENSMUSG00000051238	Swsap1	2310047B19Rik	SWIM type zinc finger 7 associated protein 1	protein-coding
D6_peak_12544	chr8	31149671	31150292	+	419	NA	promoter-TSS (NM_144927)	promoter-TSS (NM_144927)	-335	NR_103719	234138	Mm.349800	NM_144927	ENSMUSG00000031577	Tti2	-	TELO2 interacting protein 2	protein-coding
D6_peak_3456	chr13	48545881	48546819	+	418	NA	Intergenic	CpG	-8078	NR_029725	387244		NR_029725	ENSMUSG00000065421	Mirlet7a-1	Let-7a|Mirnlet7a|Mirnlet7a-1|let-7a-1	microRNA let7a-1	ncRNA
D6_peak_3005	chr12	85473290	85473956	+	417	NA	promoter-TSS (NM_010234)	promoter-TSS (NM_010234)	-278	NM_010234	14281	Mm.246513	NM_010234	ENSMUSG00000021250	Fos	D12Rfj1|c-fos|cFos	FBJ osteosarcoma oncogene	protein-coding
D6_peak_9957	chr5	28070809	28072040	+	416	NA	promoter-TSS (NM_153526)	promoter-TSS (NM_153526)	12	NM_153526	231070	Mm.30221	NM_153526	ENSMUSG00000045294	Insig1	1810013C12Rik|Insig-1	insulin induced gene 1	protein-coding
D6_peak_11532	chr7	16098092	16098622	+	415	NA	promoter-TSS (NM_025898)	promoter-TSS (NM_025898)	-286	NM_025898	108124	Mm.104540	NM_025898	ENSMUSG00000006024	Napa	1500039N14Rik|AW209189|RA81|SNAPA|SNARE|a-SNAP|hyh	N-ethylmaleimide sensitive fusion protein attachment protein alpha	protein-coding
D6_peak_9698	chr4	141060272	141061016	+	415	NA	promoter-TSS (NM_001145958)	promoter-TSS (NM_001145958)	-99	NM_001145958	230872	Mm.80685	NM_172122	ENSMUSG00000040860	Crocc	-	ciliary rootlet coiled-coil, rootletin	protein-coding
D6_peak_7174	chr2	26445014	26445929	+	415	NA	promoter-TSS (NM_153125)	promoter-TSS (NM_153125)	-255	NM_153125	227648	Mm.206371	NM_153125	ENSMUSG00000026924	Sec16a	AU024582|C230052J16Rik	SEC16 homolog A, endoplasmic reticulum export factor	protein-coding
D6_peak_4137	chr14	54618013	54618289	+	411	NA	promoter-TSS (NM_011186)	promoter-TSS (NM_011186)	-156	NM_011186	19173	Mm.8911	NM_011186	ENSMUSG00000022193	Psmb5	-	proteasome (prosome, macropain) subunit, beta type 5	protein-coding
D6_peak_6584	chr18	80151230	80152127	+	410	NA	promoter-TSS (NM_175028)	promoter-TSS (NM_175028)	-196	NM_175028	240442	Mm.26594	NM_175028	ENSMUSG00000053950	Adnp2	8430420L05Rik|BC024969|Kiaa0863|Zfp508|mKIAA0863	ADNP homeobox 2	protein-coding
D6_peak_11545	chr7	16614815	16615512	+	409	NA	promoter-TSS (NM_172739)	promoter-TSS (NM_172739)	-170	NM_172739	232906	Mm.28646	NM_172739	ENSMUSG00000058230	Arhgap35	6430596G11Rik|AI841135|Grlf1|mKIAA1722|p190A|p190RhoGAP	Rho GTPase activating protein 35	protein-coding
D6_peak_3149	chr12	108179305	108179869	+	408	NA	promoter-TSS (NM_009832)	promoter-TSS (NM_009832)	-151	NM_009832	12454	Mm.474441	NM_009832	ENSMUSG00000021258	Ccnk	AW123198|AW413594|CPR4|CycK	cyclin K	protein-coding
D6_peak_13904	chr9	122294365	122294697	+	408	NA	promoter-TSS (NM_133979)	promoter-TSS (NM_133979)	-108	NM_001271873	102566	Mm.87676	NM_133979	ENSMUSG00000037949	Ano10	AI604832|Tmem16k	anoctamin 10	protein-coding
D6_peak_6008	chr17	64331673	64332574	+	408	NA	promoter-TSS (NM_001025309)	promoter-TSS (NM_001025309)	-240	NM_144859	224938	Mm.489681	NM_144859	ENSMUSG00000024083	Pja2	AI447901|AL022700|Neurodap1|mKIAA0438	praja 2, RING-H2 motif containing	protein-coding
D6_peak_12830	chr8	84237114	84237671	+	407	NA	promoter-TSS (NM_172503)	promoter-TSS (NM_172503)	-350	NM_172503	212168	Mm.117094	NM_172503	ENSMUSG00000035671	Zswim4	D330002I24|E130119J17Rik	zinc finger SWIM-type containing 4	protein-coding
D6_peak_9231	chr4	73488426	73489472	+	406	NA	Intergenic	LTR33C|LTR|ERVL	-83877	NM_001013393	433719	Mm.348294	NM_001013393	ENSMUSG00000066137	Gm11487	OTTMUSG00000001246	predicted gene 11487	protein-coding
D6_peak_10603	chr5	135688623	135689196	+	406	NA	promoter-TSS (NM_008898)	promoter-TSS (NM_008898)	-236	NM_008898	18984	Mm.3863	NM_008898	ENSMUSG00000005514	Por	4933424M13Rik|CPR|CYPOR|P450R	P450 (cytochrome) oxidoreductase	protein-coding
D6_peak_10938	chr6	47813231	47813772	+	404	NA	promoter-TSS (NM_009787)	promoter-TSS (NM_009787)	11	NM_009787	12304	Mm.2442	NM_009787	ENSMUSG00000025823	Pdia4	AI987846|Cai|ERp-72|Erp72	protein disulfide isomerase associated 4	protein-coding
D6_peak_8641	chr3	107333100	107334004	+	404	NA	promoter-TSS (NM_001045807)	promoter-TSS (NM_001045807)	-263	NM_001045807	229700	Mm.27966	NM_001045807	ENSMUSG00000048109	Rbm15	C230088J01Rik|mKIAA1438	RNA binding motif protein 15	protein-coding
D6_peak_7894	chr2	146511967	146512305	+	404	NA	promoter-TSS (NM_001033348)	promoter-TSS (NM_001033348)	-132	NM_001033348	241694	Mm.222310	NM_001033348	ENSMUSG00000037110	Ralgapa2	A230067G21Rik|AS250|BC053994|RGC2|pp250	Ral GTPase activating protein, alpha subunit 2 (catalytic)	protein-coding
D6_peak_12243	chr7	127477753	127478895	+	403	NA	Intergenic	CpG	6710	NM_145589	233895	Mm.44183	NM_145589	ENSMUSG00000030822	Prr14	BC006909	proline rich 14	protein-coding
D6_peak_2933	chr12	76403890	76404436	+	401	NA	promoter-TSS (NM_001002012)	promoter-TSS (NM_001002012)	-13	NM_001002012	15512	Mm.296181	NM_008301	ENSMUSG00000059970	Hspa2	70kDa|HSP70.2|HSP70A2|Hsp70-2	heat shock protein 2	protein-coding
D6_peak_5956	chr17	56325576	56326233	+	399	NA	promoter-TSS (NM_172132)	promoter-TSS (NM_172132)	-146	NM_172132	193796	Mm.45047	NM_172132	ENSMUSG00000024201	Kdm4b	4732474L06Rik|Jmjd2b|mKIAA0876	lysine (K)-specific demethylase 4B	protein-coding
D6_peak_7246	chr2	30981877	30982372	+	398	NA	promoter-TSS (NM_028846)	promoter-TSS (NM_028846)	-155	NM_028846	74270	Mm.346654	NM_028846	ENSMUSG00000026854	Usp20	1700055M05Rik|AI467231|Vdu2	ubiquitin specific peptidase 20	protein-coding
D6_peak_11589	chr7	24883981	24884551	+	398	NA	promoter-TSS (NM_023133)	promoter-TSS (NM_023133)	-448	NM_023133	20085	Mm.300281	NM_023133	ENSMUSG00000040952	Rps19	Dsk3	ribosomal protein S19	protein-coding
D6_peak_6998	chr19	53599888	53600407	+	397	NA	promoter-TSS (NM_007790)	promoter-TSS (NM_007790)	-249	NM_007790	13006	Mm.14910	NM_007790	ENSMUSG00000024974	Smc3	Bamacan|Cspg6|HCAP|Mmip1|SMC-3|SmcD	structural maintenance of chromosomes 3	protein-coding
D6_peak_6659	chr19	4169099	4169837	+	396	NA	intron (NM_134148, intron 9 of 9)	CpG	6011	NM_134148	107239	Mm.482310	NM_134148	ENSMUSG00000075289	Carns1	AI790298|Atpgd1|mKIAA1394	carnosine synthase 1	protein-coding
D6_peak_4691	chr15	58076261	58076879	+	395	NA	promoter-TSS (NM_001042438)	promoter-TSS (NM_001042438)	-62	NM_009572	22770	Mm.244931	NM_009572	ENSMUSG00000022361	Zhx1	-	zinc fingers and homeoboxes 1	protein-coding
D6_peak_3836	chr13	111489731	111490573	+	394	NA	promoter-TSS (NM_028487)	promoter-TSS (NM_028487)	-111	NM_001122963	73274	Mm.57286	NM_028487	ENSMUSG00000032745	Gpbp1	1700034P14Rik|AU019836|D230035M11Rik|Gpbp|mGPBP	GC-rich promoter binding protein 1	protein-coding
D6_peak_7281	chr2	33130343	33131456	+	394	NA	Intergenic	Intergenic	-43695	NM_178888	99326	Mm.41290	NM_178888	ENSMUSG00000038860	Garnl3	AW120551	GTPase activating RANGAP domain-like 3	protein-coding
D6_peak_11421	chr6	136518695	136519180	+	393	NA	promoter-TSS (NM_019426)	promoter-TSS (NM_019426)	86	NM_019426	54343	Mm.173271	NM_019426	ENSMUSG00000030213	Atf7ip	2610204M12Rik|AM|Mcaf1	activating transcription factor 7 interacting protein	protein-coding
D6_peak_5852	chr17	35916383	35917311	+	391	NA	promoter-TSS (NM_025878)	promoter-TSS (NM_025878)	-349	NM_001163818	52040	Mm.29385	NM_175934	ENSMUSG00000039220	Ppp1r10	2610025H06Rik|Cat53|D17Ertd808e|Fb19|Pnuts	protein phosphatase 1, regulatory subunit 10	protein-coding
D6_peak_1982	chr11	62550944	62551717	+	391	NA	promoter-TSS (NR_002875).2	promoter-TSS (NR_002875).2	159	NM_011664	22187	Mm.371592	NM_011664	ENSMUSG00000019505	Ubb	AL033289|Rps27a|Uba52|Ubb2|Ubc	ubiquitin B	protein-coding
D6_peak_6710	chr19	6363440	6363979	+	391	NA	promoter-TSS (NR_122118)	promoter-TSS (NR_122118)	19	NM_001110791	22668	Mm.256422	NM_011750	ENSMUSG00000024949	Sf1	BBP|MZFM|WBP4|Zfp162	splicing factor 1	protein-coding
D6_peak_11638	chr7	28436314	28437068	+	390	NA	promoter-TSS (NM_022024)	promoter-TSS (NM_022024)	-500	NM_175021	233033	Mm.54120	NM_175021	ENSMUSG00000109336	Samd4b	BC042901	sterile alpha motif domain containing 4B	protein-coding
D6_peak_404	chr1	88277271	88277904	+	389	NA	promoter-TSS (NM_172505)	promoter-TSS (NM_172505)	-8	NM_198652	381280	Mm.384762	NM_198652	ENSMUSG00000044783	Hjurp	6430706D22Rik|A730008H23Rik|C330011F01Rik|Gm975|Mfleg1	Holliday junction recognition protein	protein-coding
D6_peak_2767	chr12	40222481	40223585	+	388	NA	promoter-TSS (NR_035459)	promoter-TSS (NR_035459)	156	NM_013562	15982	Mm.168	NM_013562	ENSMUSG00000001627	Ifrd1	Ifnl|PC4|Tis7	interferon-related developmental regulator 1	protein-coding
D6_peak_1704	chr11	20542727	20543460	+	388	NA	promoter-TSS (NM_021372)	promoter-TSS (NM_021372)	-160	NM_021372	58172	Mm.339676	NM_021372	ENSMUSG00000049800	Sertad2	AB041541|AU021878|Kiaa0127|MNCb-1504|SEI-2|Sei2|TRIP-Br2|mKIAA0127	SERTA domain containing 2	protein-coding
D6_peak_777	chr1	175692442	175693121	+	388	NA	promoter-TSS (NM_010098)	promoter-TSS (NM_010098)	-149	NM_010098	13603	Mm.32744	NM_010098	ENSMUSG00000026525	Opn3	ERO|Ecpn	opsin 3	protein-coding
D6_peak_1396	chr10	95514685	95515349	+	388	NA	promoter-TSS (NM_080560)	promoter-TSS (NM_080560)	-145	NM_080560	93765	Mm.371667	NM_080560	ENSMUSG00000074781	Ube2n	1500026J17Rik|AL022654|BB101821|UBC13	ubiquitin-conjugating enzyme E2N	protein-coding
D6_peak_5350	chr16	52031184	52031752	+	388	NA	promoter-TSS (NM_001033238)	promoter-TSS (NM_001033238)	-81	NM_001033238	208650	Mm.328206	NM_001033238	ENSMUSG00000022637	Cblb	AI429560|AI851073|Cbl-b	Casitas B-lineage lymphoma b	protein-coding
D6_peak_11464	chr6	146577544	146577925	+	388	NA	promoter-TSS (NM_026218)	promoter-TSS (NM_026218)	101	NM_138757	71177	Mm.271774	NM_138757	ENSMUSG00000040250	Asun	4933424B01Rik|Spata30	asunder, spermatogenesis regulator	protein-coding
D6_peak_2072	chr11	70668644	70669691	+	386	NA	TTS (NM_001190378)	TTS (NM_001190378)	249	NM_172561	216873	Mm.432524	NM_172561	ENSMUSG00000018287	Spag7	5730443G10|ACRP|FSA-1|Fsa1l	sperm associated antigen 7	protein-coding
D6_peak_1259	chr10	80053386	80054139	+	385	NA	promoter-TSS (NM_001037741)	promoter-TSS (NM_001037741)	-257	NM_001037741	625249	Mm.332810	NM_008162	ENSMUSG00000075706	Gpx4	GPx-4|GSHPx-4|PHGPx|mtPHGPx|snGPx	glutathione peroxidase 4	protein-coding
D6_peak_9643	chr4	135272460	135273115	+	385	NA	promoter-TSS (NM_013885)	promoter-TSS (NM_013885)	-27	NM_013885	29876	Mm.257765	NM_013885	ENSMUSG00000037242	Clic4	D0Jmb3|TU-74|mc3s5|mtCLIC	chloride intracellular channel 4 (mitochondrial)	protein-coding
D6_peak_11517	chr7	7298163	7299599	+	385	NA	promoter-TSS (NM_001302387)	promoter-TSS (NM_001302387)	-10	NR_049193	100885832		NR_049193	ENSMUSG00000093599	Mir5620	Gm23572|mir-5620|mmu-mir-5620	microRNA 5620	ncRNA
D6_peak_525	chr1	131527173	131527938	+	385	NA	promoter-TSS (NM_001081011)	promoter-TSS (NM_001081011)	-194	NM_001081011	14270	Mm.276259	NM_019520	ENSMUSG00000026425	Srgap2	9930124L22Rik|AI448945|FBP2|Fnbp2|srGAP3	SLIT-ROBO Rho GTPase activating protein 2	protein-coding
D6_peak_6240	chr18	25168606	25169024	+	384	NA	promoter-TSS (NM_001142698)	promoter-TSS (NM_001142698)	62	NM_001142698	66648	Mm.263189	NM_001004361	ENSMUSG00000024269	Tpgs2	5730437P09Rik|5730494M16Rik|AI666318|Pgs2	tubulin polyglutamylase complex subunit 2	protein-coding
D6_peak_438	chr1	93478187	93479219	+	384	NA	promoter-TSS (NM_010891)	promoter-TSS (NM_010891)	214	NM_133808	110611	Mm.30012	NM_133808	ENSMUSG00000034088	Hdlbp	1110005P14Rik|AA960365|AI118566|D1Ertd101e	high density lipoprotein (HDL) binding protein	protein-coding
D6_peak_8929	chr4	3938561	3939006	+	384	NA	promoter-TSS (NM_019969)	promoter-TSS (NM_019969)	-105	NM_181391	66433	Mm.27406	NM_181391	ENSMUSG00000042198	Chchd7	1810049H20Rik	coiled-coil-helix-coiled-coil-helix domain containing 7	protein-coding
D6_peak_12089	chr7	101896253	101896910	+	383	NA	intron (NM_001291349, intron 1 of 4)	intron (NM_001291349, intron 1 of 4)	250	NM_027532	75430	Mm.284491	NM_027532	ENSMUSG00000030649	Anapc15	3200002M19Rik|6330414C15Rik|APC15	anaphase prompoting complex C subunit 15	protein-coding
D6_peak_9916	chr5	20881904	20882594	+	383	NA	promoter-TSS (NM_177601)	promoter-TSS (NM_177601)	-125	NM_172992	68770	Mm.86410	NM_172992	ENSMUSG00000039987	Phtf2	1110054G21Rik|9530062N20Rik|AI447096|C77923	putative homeodomain transcription factor 2	protein-coding
D6_peak_5318	chr16	42874961	42875855	+	382	NA	intron (NR_040522, intron 1 of 1)	CpG	179	NR_040521	75722	Mm.243747	NR_040521	ENSMUSG00000075070	4932412D23Rik	ENSMUSG00000075070|Gm10809	RIKEN cDNA 4932412D23 gene	ncRNA
D6_peak_11599	chr7	25237905	25238777	+	382	NA	promoter-TSS (NM_001031667)	promoter-TSS (NM_001031667)	-490	NM_001031667	606496	Mm.491101	NM_001031667	ENSMUSG00000057177	Gsk3a	2700086H06Rik	glycogen synthase kinase 3 alpha	protein-coding
D6_peak_5317	chr16	42781010	42782566	+	381	NA	intron (NR_040521, intron 1 of 3)	intron (NR_040521, intron 1 of 3)	93799	NR_040521	75722	Mm.243747	NR_040521	ENSMUSG00000075070	4932412D23Rik	ENSMUSG00000075070|Gm10809	RIKEN cDNA 4932412D23 gene	ncRNA
D6_peak_6663	chr19	4510097	4510562	+	380	NA	promoter-TSS (NM_001162946)	promoter-TSS (NM_001162946)	-143	NM_001162946	18563	Mm.1845	NM_008797	ENSMUSG00000024892	Pcx	Pc|Pcb	pyruvate carboxylase	protein-coding
D6_peak_1815	chr11	41404373	41405126	+	380	NA	Intergenic	Intergenic	595965	NM_177408	14406	Mm.5309	NM_008073	ENSMUSG00000020436	Gabrg2	GABAA-R|Gabrg-2|gamma2	gamma-aminobutyric acid (GABA) A receptor, subunit gamma 2	protein-coding
D6_peak_3483	chr13	54693862	54694602	+	379	NA	promoter-TSS (NR_027396)	promoter-TSS (NR_027396)	-272	NR_027395	105239	Mm.25366	NM_134064	ENSMUSG00000034928	Rnf44	AI854545|mKIAA1100	ring finger protein 44	protein-coding
D6_peak_12365	chr7	141327595	141328366	+	379	NA	promoter-TSS (NM_001282076)	promoter-TSS (NM_001282076)	-150	NR_024509	71448	Mm.248960	NM_027797	ENSMUSG00000025505	Tmem80	5530601I19Rik	transmembrane protein 80	protein-coding
D6_peak_3942	chr14	19415729	19416226	+	379	NA	Intergenic	GSAT_MM|Satellite|Satellite	186610	NM_001024706	432825	Mm.327147	NM_001024706	ENSMUSG00000095024	Gm5458	EG432825	predicted gene 5458	protein-coding
D6_peak_11795	chr7	45814017	45814694	+	378	NA	promoter-TSS (NM_001112701)	promoter-TSS (NM_001112701)	-39	NM_001112701	19158	Mm.272130	NM_011181	ENSMUSG00000003269	Cyth2	ARNO|CLM2|Pscd2	cytohesin 2	protein-coding
D6_peak_4871	chr15	81466012	81466910	+	378	NA	intron (NM_019712, intron 1 of 4)	CpG	145	NM_019712	56438	Mm.29405	NM_019712	ENSMUSG00000022400	Rbx1	1500002P15Rik|AA517855|ROC1	ring-box 1	protein-coding
D6_peak_5117	chr16	8829440	8830495	+	377	NA	promoter-TSS (NM_001081400)	promoter-TSS (NM_001081400)	-133	NM_001081400	69053	Mm.390868	NM_001081400	ENSMUSG00000022507	1810013L24Rik	1110017P05Rik|3010002C02Rik|AA792997|AW124177|Gm19906|R74903	RIKEN cDNA 1810013L24 gene	protein-coding
D6_peak_4138	chr14	54686172	54687021	+	376	NA	exon (NM_023190, exon 1 of 19)	exon (NM_023190, exon 1 of 19)	335	NM_001085473	56215	Mm.297078	NM_019567	ENSMUSG00000022185	Acin1	2610036I19Rik|2610510L13Rik|Acinus|Acn|C79325|acinusL|acinusS|mKIAA0670	apoptotic chromatin condensation inducer 1	protein-coding
D6_peak_7045	chr2	3283765	3284452	+	376	NA	promoter-TSS (NM_008708)	promoter-TSS (NM_008708)	-104	NM_001290369	18108	Mm.65021	NM_008708	ENSMUSG00000026643	Nmt2	A930001K02Rik|AI605445|AU044698|hNMT-2	N-myristoyltransferase 2	protein-coding
D6_peak_7080	chr2	5951077	5951399	+	375	NA	promoter-TSS (NM_001081132)	promoter-TSS (NM_001081132)	-231	NM_001081132	326622	Mm.31102	NM_001081132	ENSMUSG00000043241	Upf2	-	UPF2 regulator of nonsense transcripts homolog (yeast)	protein-coding
D6_peak_11496	chr7	4812350	4812956	+	375	NA	promoter-TSS (NM_133777)	promoter-TSS (NM_133777)	-313	NM_133777	77891	Mm.389787	NM_133777	ENSMUSG00000060860	Ube2s	0910001J09Rik|6720465F12Rik|AA409170|E2-EPF	ubiquitin-conjugating enzyme E2S	protein-coding
D6_peak_8024	chr2	164879393	164880028	+	375	NA	intron (NM_146129, intron 1 of 16)	CpG	342	NM_146129	228866	Mm.241134	NM_146129	ENSMUSG00000039849	Pcif1	2310022K11Rik|C20orf67|F730014I05Rik	PDX1 C-terminal inhibiting factor 1	protein-coding
D6_peak_12921	chr8	94601654	94602171	+	374	NA	promoter-TSS (NM_028221)	promoter-TSS (NM_028221)	-29	NM_026274	67610	Mm.109074	NM_026274	ENSMUSG00000050079	Rspry1	4930470D19Rik|AI608258	ring finger and SPRY domain containing 1	protein-coding
D6_peak_1285	chr10	80826047	80826877	+	374	NA	promoter-TSS (NR_027656)	promoter-TSS (NR_027656)	-194	NM_008753	18245	Mm.398119	NM_008753	ENSMUSG00000035242	Oaz1	AZ-1|AZ1|Antizyme|ODC-Az|Oaz	ornithine decarboxylase antizyme 1	protein-coding
D6_peak_493	chr1	125560509	125561049	+	372	NA	promoter-TSS (NM_028787)	promoter-TSS (NM_028787)	-237	NM_028787	74150	Mm.28654	NM_028787	ENSMUSG00000026342	Slc35f5	1300003P13Rik|AI646727	solute carrier family 35, member F5	protein-coding
D6_peak_5951	chr17	56256033	56257009	+	372	NA	promoter-TSS (NM_010192)	promoter-TSS (NM_010192)	-272	NM_010192	14154	Mm.290813	NM_010192	ENSMUSG00000043683	Fem1a	AW611390|Fem1aa	feminization 1 homolog a (C. elegans)	protein-coding
D6_peak_886	chr1	191396919	191397716	+	372	NA	promoter-TSS (NM_144880)	promoter-TSS (NM_144880)	-276	NM_144880	226849	Mm.205569	NM_144880	ENSMUSG00000026626	Ppp2r5a	PR61alpha	protein phosphatase 2, regulatory subunit B', alpha	protein-coding
D6_peak_3936	chr14	17110048	17110840	+	372	NA	Intergenic	Intergenic	4886	NR_144493	100417973		NR_144493		Pou5f1-rs6	Gm18927|Oct4P3|Otf3-rs6|Otf3f	POU domain, class 5, transcription factor 1, related sequence 6	pseudo
D6_peak_5818	chr17	33915868	33916142	+	372	NA	promoter-TSS (NM_020625)	promoter-TSS (NM_020625)	-171	NM_020625	81630	Mm.482096	NM_020625	ENSMUSG00000051390	Zbtb22	1110008J20Rik|AI265210|AI415166|Bing1|Zfp297	zinc finger and BTB domain containing 22	protein-coding
D6_peak_12250	chr7	127745253	127746411	+	371	NA	promoter-TSS (NM_172748)	promoter-TSS (NM_172748)	-943	NM_172748	233902	Mm.259353	NM_172748	ENSMUSG00000030811	Fbxl19	6030430O11|BC059812|Fbl19	F-box and leucine-rich repeat protein 19	protein-coding
D6_peak_11765	chr7	44895783	44896183	+	371	NA	promoter-TSS (NM_027376)	promoter-TSS (NM_027376)	-96	NM_027376	70300	Mm.276298	NM_027376	ENSMUSG00000011658	Fuz	2600013E07Rik|b2b1273Clo	fuzzy planar cell polarity protein	protein-coding
D6_peak_1718	chr11	23255272	23256019	+	371	NA	promoter-TSS (NM_134014)	promoter-TSS (NM_134014)	-396	NM_134014	103573	Mm.217547	NM_134014	ENSMUSG00000020290	Xpo1	AA420417|Crm1|Exp1	exportin 1	protein-coding
D6_peak_7002	chr19	53943997	53944770	+	368	NA	promoter-TSS (NM_019658)	promoter-TSS (NM_019658)	77	NM_001168505	56392	Mm.228669	NM_019658	ENSMUSG00000024976	Shoc2	AU017287|Sur8|mKIAA0862	soc-2 (suppressor of clear) homolog (C. elegans)	protein-coding
D6_peak_1931	chr11	58330122	58330678	+	367	NA	promoter-TSS (NM_024480)	promoter-TSS (NM_024480)	-61	NM_001256520	319475	Mm.72124	NM_178761	ENSMUSG00000049755	Zfp672	4930488P06Rik|4930511N19Rik|Znf672	zinc finger protein 672	protein-coding
D6_peak_14014	chrX	73966156	73967854	+	365	NA	promoter-TSS (NM_008224)	promoter-TSS (NM_008224)	-648	NM_008224	15161	Mm.491126	NM_008224	ENSMUSG00000031386	Hcfc1	AW060991|HCF|HCF1	host cell factor C1	protein-coding
D6_peak_3482	chr13	54687167	54688455	+	365	NA	promoter-TSS (NM_001146025)	promoter-TSS (NM_001146025)	-3	NM_134064	105239	Mm.25366	NM_134064	ENSMUSG00000034928	Rnf44	AI854545|mKIAA1100	ring finger protein 44	protein-coding
D6_peak_5760	chr17	26939386	26939925	+	365	NA	promoter-TSS (NM_026307)	promoter-TSS (NM_026307)	-117	NM_026307	67675	Mm.439919	NM_026307	ENSMUSG00000024194	Cuta	0610039D01Rik|1810022E02Rik|1810060C03Rik|2700094G22Rik|AI326454	cutA divalent cation tolerance homolog	protein-coding
D6_peak_10600	chr5	135545180	135545657	+	364	NA	promoter-TSS (NM_146001)	promoter-TSS (NM_146001)	-296	NM_146001	215114	Mm.280805	NM_146001	ENSMUSG00000039959	Hip1	2610109B09Rik|A930014B11Rik|E130315I21Rik|mKIAA4113	huntingtin interacting protein 1	protein-coding
D6_peak_12888	chr8	91134050	91134582	+	362	NA	promoter-TSS (NM_001302337)	promoter-TSS (NM_001302337)	-289	NM_001302267	14339	Mm.324588	NM_010241	ENSMUSG00000031667	Aktip	AL023020|Fif|Ft|Ft1|Fts	thymoma viral proto-oncogene 1 interacting protein	protein-coding
D6_peak_1587	chr10	128626481	128626832	+	361	NA	promoter-TSS (NM_013765)	promoter-TSS (NM_013765)	-150	NM_013765	27370	Mm.32118	NM_013765	ENSMUSG00000025362	Rps26	-	ribosomal protein S26	protein-coding
D6_peak_3707	chr13	92354653	92355142	+	360	NA	exon (NM_010829, exon 1 of 24)	exon (NM_010829, exon 1 of 24)	106	NM_001311120	17686	Mm.343101	NM_010829	ENSMUSG00000014850	Msh3	D13Em1|Rep-3|Rep3	mutS homolog 3	protein-coding
D6_peak_307	chr1	74284647	74285197	+	360	NA	promoter-TSS (NM_025580)	promoter-TSS (NM_025580)	-112	NM_025580	56695	Mm.384726	NM_019999	ENSMUSG00000026179	Pnkd	2210013N15Rik|2810403H05Rik|AI854243|Brp17|MNCb-5687|MR-1|Tahccp2	paroxysmal nonkinesiogenic dyskinesia	protein-coding
D6_peak_4624	chr15	36608811	36609640	+	359	NA	promoter-TSS (NM_008774)	promoter-TSS (NM_008774)	-252	NM_008774	18458	Mm.371570	NM_008774	ENSMUSG00000022283	Pabpc1	PABP|Pabp1|PabpI|Pabpl1|ePAB	poly(A) binding protein, cytoplasmic 1	protein-coding
D6_peak_11216	chr6	97205556	97205913	+	359	NA	promoter-TSS (NM_011666)	promoter-TSS (NM_011666)	-87	NM_001301857	22200	Mm.277626	NM_011666	ENSMUSG00000030061	Uba3	A830034N06Rik|AI256736|AI848246|AW546539|Ube1c	ubiquitin-like modifier activating enzyme 3	protein-coding
D6_peak_4877	chr15	81810628	81811387	+	358	NA	promoter-TSS (NM_017376)	promoter-TSS (NM_017376)	-407	NM_017376	21685	Mm.270278	NM_017376	ENSMUSG00000022389	Tef	2310028D20Rik	thyrotroph embryonic factor	protein-coding
D6_peak_5562	chr16	93711078	93712005	+	358	NA	promoter-TSS (NM_026700)	promoter-TSS (NM_026700)	-366	NM_026700	70028	Mm.23230	NM_026700	ENSMUSG00000022946	Dopey2	0610038M01Rik|2610510B01Rik|AI503246|C21orf5|mKIAA0933	dopey family member 2	protein-coding
D6_peak_2572	chr11	120572915	120573414	+	356	NA	promoter-TSS (NM_011032)	promoter-TSS (NM_011032)	-228	NM_011032	18453	Mm.16660	NM_011032	ENSMUSG00000025130	P4hb	ERp59|PDI|Pdia1|Thbp	prolyl 4-hydroxylase, beta polypeptide	protein-coding
D6_peak_9388	chr4	107253333	107253833	+	356	NA	promoter-TSS (NM_029985)	promoter-TSS (NM_029985)	-50	NM_029985	77809	Mm.29681	NM_029985	ENSMUSG00000028617	Lrrc42	A930011F22Rik|AA536996	leucine rich repeat containing 42	protein-coding
D6_peak_429	chr1	92180307	92180944	+	355	NA	promoter-TSS (NM_207225)	promoter-TSS (NM_207225)	-284	NM_207225	208727	Mm.318567	NM_207225	ENSMUSG00000026313	Hdac4	4932408F19Rik|HD4	histone deacetylase 4	protein-coding
D6_peak_8175	chr3	7973527	7974253	+	354	NA	Intergenic	Intergenic	-19003	NR_040587	75476	Mm.491752	NR_040587	ENSMUSG00000100010	1700010I02Rik	-	RIKEN cDNA 1700010I02 gene	ncRNA
D6_peak_7168	chr2	26132827	26133529	+	354	NA	Intergenic	Intergenic	6365	NM_001256522	109299	Mm.389259	NM_001256521		C330006A16Rik	AI551216	RIKEN cDNA C330006A16 gene	protein-coding
D6_peak_14142	chrY	259045	259429	+	354	NA	Intergenic	RMER12C|LTR|ERVK	53087	NR_126546	102631771		NR_126546	ENSMUSG00000101492	Gm29089	-	predicted gene 29089	ncRNA
D6_peak_8421	chr3	75556787	75557508	+	353	NA	promoter-TSS (NM_009250)	promoter-TSS (NM_009250)	-295	NM_019745	56426	Mm.316473	NM_019745	ENSMUSG00000027835	Pdcd10	2410003B13Rik|Ccm3|Tfa15|Tfar15	programmed cell death 10	protein-coding
D6_peak_7245	chr2	30807384	30808280	+	353	NA	promoter-TSS (NM_170592)	promoter-TSS (NM_170592)	-145	NM_170592	66617	Mm.33167	NM_170592	ENSMUSG00000026857	Ntmt1	2610205E22Rik|AL033331|AL033332|Mettl11a|NTM1A	N-terminal Xaa-Pro-Lys N-methyltransferase 1	protein-coding
D6_peak_5578	chr16	96127491	96128216	+	353	NA	promoter-TSS (NM_008251)	promoter-TSS (NM_008251)	-128	NM_008251	15312	Mm.2756	NM_008251	ENSMUSG00000040681	Hmgn1	HMG-14|Hmg14	high mobility group nucleosomal binding domain 1	protein-coding
D6_peak_9939	chr5	24394167	24394791	+	352	NA	5' UTR (NM_029020, exon 1 of 16)	5' UTR (NM_029020, exon 1 of 16)	323	NM_029020	74610	Mm.283914	NM_029020	ENSMUSG00000028973	Abcb8	4833412N02Rik|AA409895	ATP-binding cassette, sub-family B (MDR/TAP), member 8	protein-coding
D6_peak_10020	chr5	34187733	34188322	+	352	NA	promoter-TSS (NM_010753)	promoter-TSS (NM_010753)	-317	NM_010753	17122	Mm.259260	NM_010753	ENSMUSG00000037235	Mxd4	2810410A03Rik|Mad4|bHLHc12	Max dimerization protein 4	protein-coding
D6_peak_8281	chr3	38484529	38485200	+	352	NA	promoter-TSS (NM_001167883)	promoter-TSS (NM_001167883)	-48	NM_001167883	99696	Mm.290937	NM_001033198	ENSMUSG00000044864	Ankrd50	AI662170|E430012K20Rik|mKIAA1223|mKIAA3019	ankyrin repeat domain 50	protein-coding
D6_peak_10699	chr5	145140047	145140373	+	351	NA	promoter-TSS (NM_001033313)	promoter-TSS (NM_001033313)	-121	NM_001033313	231887	Mm.188851	NM_001033313	ENSMUSG00000029623	Pdap1	HASPP28|PAP|PAP1	PDGFA associated protein 1	protein-coding
D6_peak_3305	chr13	23432660	23433034	+	351	NA	Intergenic	Intergenic	-1830	NR_015492	320842	Mm.487476	NR_015492	ENSMUSG00000085024	C230035I16Rik	-	RIKEN cDNA C230035I16 gene	ncRNA
D6_peak_11562	chr7	19149325	19149828	+	350	NA	promoter-TSS (NM_026943)	promoter-TSS (NM_026943)	-262	NM_026943	107686	Mm.29135	NM_026943	ENSMUSG00000040824	Snrpd2	1810009A06Rik|SMD2	small nuclear ribonucleoprotein D2	protein-coding
D6_peak_7300	chr2	34771519	34772420	+	350	NA	promoter-TSS (NM_001163434)	promoter-TSS (NM_001163434)	-121	NM_022310	14828	Mm.330160	NM_022310	ENSMUSG00000026864	Hspa5	AL022860|AU019543|Bip|D2Wsu141e|D2Wsu17e|Grp78|Hsce70|SEZ-7|Sez7|baffled|mBiP	heat shock protein 5	protein-coding
D6_peak_8901	chr3	153959622	153960185	+	348	NA	Intergenic	Intergenic	-13533	NM_001081263	242259	Mm.239962	NM_001081263	ENSMUSG00000028360	Slc44a5	AA117069|Gm422	solute carrier family 44, member 5	protein-coding
D6_peak_606	chr1	151755024	151755568	+	347	NA	promoter-TSS (NM_001039644)	promoter-TSS (NM_001039644)	-78	NM_001039644	66967	Mm.337691	NM_001039644	ENSMUSG00000043019	Edem3	2310050N11Rik	ER degradation enhancer, mannosidase alpha-like 3	protein-coding
D6_peak_11928	chr7	73558469	73558846	+	347	NA	promoter-TSS (NR_037569)	promoter-TSS (NR_037569)	-262	NR_037569	69170	Mm.34539	NR_037569	ENSMUSG00000101970	1810026B05Rik	-	RIKEN cDNA 1810026B05 gene	ncRNA
D6_peak_8101	chr2	173659533	173659881	+	347	NA	promoter-TSS (NM_024436)	promoter-TSS (NM_024436)	-138	NM_024436	19334	Mm.275304	NM_024436	ENSMUSG00000027519	Rab22a	3732413A17Rik|AI662177|AW319644|AW550514|E130120E14Rik|Rab22	RAB22A, member RAS oncogene family	protein-coding
D6_peak_13104	chr8	121950107	121950651	+	347	NA	promoter-TSS (NM_001110100)	promoter-TSS (NM_001110100)	-113	NM_001285981	53325	Mm.287163	NM_016812	ENSMUSG00000025316	Banp	AA408158|SMAR1	BTG3 associated nuclear protein	protein-coding
D6_peak_10323	chr5	101590529	101591895	+	347	NA	Intergenic	Intergenic	73499	NM_144955	18096	Mm.193072	NM_144955	ENSMUSG00000035187	Nkx6-1	NKX6A|Nkx6.1	NK6 homeobox 1	protein-coding
D6_peak_9944	chr5	24685242	24686218	+	346	NA	promoter-TSS (NM_001305264)	promoter-TSS (NM_001305264)	-85	NM_016736	53312	Mm.5856	NM_016736	ENSMUSG00000028954	Nub1	4931404D21Rik|6330412F12Rik|BS4|NY-REN-18	negative regulator of ubiquitin-like proteins 1	protein-coding
D6_peak_4885	chr15	82146758	82147451	+	345	NA	promoter-TSS (NM_033218)	promoter-TSS (NM_033218)	-165	NM_033218	20788	Mm.9002	NM_033218	ENSMUSG00000022463	Srebf2	AI608257|SREBP-2|SREBP2|SREBP2gc|bHLHd2|lop13|nuc	sterol regulatory element binding factor 2	protein-coding
D6_peak_2051	chr11	69758300	69759519	+	345	NA	promoter-TSS (NM_001291068)	promoter-TSS (NM_001291068)	-276	NM_001291068	20020	Mm.16533	NM_009089	ENSMUSG00000005198	Polr2a	220kDa|Rpb1|Rpo2-1	polymerase (RNA) II (DNA directed) polypeptide A	protein-coding
D6_peak_4785	chr15	75085518	75085901	+	345	NA	Intergenic	B1_Mus1|SINE|Alu	26240	NM_001099217	100041546	Mm.482110	NM_001099217	ENSMUSG00000022584	Ly6c2	Ly-6C.2|Ly-6C2	lymphocyte antigen 6 complex, locus C2	protein-coding
D6_peak_3892	chr13	119689760	119690615	+	345	NA	promoter-TSS (NM_001291439)	promoter-TSS (NM_001291439)	-164	NM_001291439	208715	Mm.61526	NM_145942	ENSMUSG00000093930	Hmgcs1	B130032C06Rik	3-hydroxy-3-methylglutaryl-Coenzyme A synthase 1	protein-coding
D6_peak_11293	chr6	113306134	113307146	+	344	NA	promoter-TSS (NM_001282127)	promoter-TSS (NM_001282127)	-497	NM_001282126	78783	Mm.356059	NM_030178	ENSMUSG00000001632	Brpf1	4833438B11Rik|4930540D11Rik|Brpf2	bromodomain and PHD finger containing, 1	protein-coding
D6_peak_6737	chr19	8712853	8713862	+	343	NA	exon (NM_008577, exon 1 of 9)	exon (NM_008577, exon 1 of 9)	540	NM_008577	17254	Mm.4114	NM_008577	ENSMUSG00000010095	Slc3a2	4F2|4F2HC|AI314110|Cd98|Ly-10|Ly-m10|Ly10|Mdu1|Mgp-2hc|NACAE	solute carrier family 3 (activators of dibasic and neutral amino acid transport), member 2	protein-coding
D6_peak_1418	chr10	98914031	98914804	+	343	NA	promoter-TSS (NM_026482)	promoter-TSS (NM_026482)	-735	NM_026482	67972	Mm.166944	NM_026482	ENSMUSG00000019943	Atp2b1	2810442I22Rik|E130111D10Rik|Pmca1	ATPase, Ca++ transporting, plasma membrane 1	protein-coding
D6_peak_12246	chr7	127588195	127588736	+	343	NA	promoter-TSS (NM_172281)	promoter-TSS (NM_172281)	130	NM_001033040	233899	Mm.25220	NM_001033040	ENSMUSG00000057176	Ccdc189	Gm166	coiled-coil domain containing 189	protein-coding
D6_peak_925	chr10	5805521	5806135	+	342	NA	promoter-TSS (NM_025995)	promoter-TSS (NM_025995)	-363	NM_025995	67141	Mm.197520	NM_025995	ENSMUSG00000019773	Fbxo5	2510044I10Rik|C85305|Emi1|Fbxo31	F-box protein 5	protein-coding
D6_peak_5829	chr17	34603459	34604488	+	342	NA	promoter-TSS (NM_019403)	promoter-TSS (NM_019403)	-412	NM_019403	54197	Mm.274542	NM_019403	ENSMUSG00000015478	Rnf5	2410131O05Rik|AA407576|NG2	ring finger protein 5	protein-coding
D6_peak_14017	chrX	74269977	74270996	+	341	NA	promoter-TSS (NM_052835)	promoter-TSS (NM_052835)	-330	NM_052835	110954	Mm.100113	NM_052835	ENSMUSG00000008682	Rpl10	D0HXS648|DXHXS648|DXHXS648E|QM|QM16	ribosomal protein L10	protein-coding
D6_peak_2049	chr11	69671934	69672629	+	341	NA	TTS (NM_001163571)	TTS (NM_001163571)	142	NM_144958	13681	Mm.26680	NM_144958	ENSMUSG00000059796	Eif4a1	BM-010|Ddx2a|Eif4	eukaryotic translation initiation factor 4A1	protein-coding
D6_peak_8291	chr3	41082994	41083863	+	340	NA	promoter-TSS (NM_027558)	promoter-TSS (NM_027558)	-382	NM_027558	70804	Mm.40321	NM_027558	ENSMUSG00000049940	Pgrmc2	4631434O19Rik|5730409G06Rik|DG6|PMBP	progesterone receptor membrane component 2	protein-coding
D6_peak_10014	chr5	33657677	33658598	+	339	NA	promoter-TSS (NM_026698)	promoter-TSS (NM_026698)	9	NM_001040435	21335	Mm.379024	NM_011524	ENSMUSG00000037313	Tacc3	Aint|C86661|Eric1	transforming, acidic coiled-coil containing protein 3	protein-coding
D6_peak_3931	chr14	16713949	16714709	+	339	NA	intron (NM_001289760, intron 2 of 9)	intron (NM_001289760, intron 2 of 9)	-138853	NM_011243	218772	Mm.259318	NM_011243	ENSMUSG00000017491	Rarb	A830025K23|Hap|Nr1b2	retinoic acid receptor, beta	protein-coding
D6_peak_10361	chr5	109556689	109559025	+	338	NA	intron (NM_001310694, intron 1 of 7)	intron (NM_001310694, intron 1 of 7)	1136	NM_001310694	57914	Mm.35771	NM_016715	ENSMUSG00000033467	Crlf2	CRLM2|Ly114|Tpte2|Tslpr	cytokine receptor-like factor 2	protein-coding
D6_peak_11542	chr7	16399587	16400314	+	338	NA	Intergenic	CpG	-1246	NM_198631	330474	Mm.333594	NM_198631	ENSMUSG00000059273	Zc3h4	Bwq1|Gm768|Kiaa1064-hp|mKIAA1064	zinc finger CCCH-type containing 4	protein-coding
D6_peak_759	chr1	171411026	171411453	+	337	NA	promoter-TSS (NM_001305678)	promoter-TSS (NM_001305678)	-74	NM_001305676	22278	Mm.8	NM_009480	ENSMUSG00000026641	Usf1	bHLHb11	upstream transcription factor 1	protein-coding
D6_peak_10902	chr6	37870585	37870895	+	337	NA	promoter-TSS (NM_145076)	promoter-TSS (NM_145076)	-71	NM_145076	21848	Mm.41063	NM_145076	ENSMUSG00000029833	Trim24	A130082H20Rik|AI447469|D430004I05Rik|TIF1|TIF1-alpha|TIF1alpha|Tif1a	tripartite motif-containing 24	protein-coding
D6_peak_13828	chr9	108824522	108825576	+	336	NA	Intergenic	Intergenic	-1271	NM_080437	107934	Mm.39945	NM_080437	ENSMUSG00000023473	Celsr3	Adgrc3|Fmi1|flamingo|mKIAA0812	cadherin, EGF LAG seven-pass G-type receptor 3	protein-coding
D6_peak_5176	chr16	18811753	18812304	+	336	NA	promoter-TSS (NM_001161623)	promoter-TSS (NM_001161623)	-56	NM_009862	12544	Mm.1248	NM_009862	ENSMUSG00000000028	Cdc45	Cdc45l	cell division cycle 45	protein-coding
D6_peak_6498	chr18	65800107	65800651	+	335	NA	promoter-TSS (NM_025468)	promoter-TSS (NM_025468)	-199	NM_025468	66286	Mm.27800	NM_025468	ENSMUSG00000024516	Sec11c	1810029G24Rik|Sec11l3	SEC11 homolog C, signal peptidase complex subunit	protein-coding
D6_peak_6722	chr19	6979896	6980516	+	335	NA	intron (NM_008020, intron 1 of 5)	CpG	234	NM_008020	14227	Mm.4234	NM_008020	ENSMUSG00000056629	Fkbp2	13kDa|FKBP-2|mFKBP13|mFKBP2	FK506 binding protein 2	protein-coding
D6_peak_5699	chr17	20944893	20945715	+	335	NA	promoter-TSS (NM_016891)	promoter-TSS (NM_016891)	-150	NM_016891	51792	Mm.294138	NM_016891	ENSMUSG00000007564	Ppp2r1a	6330556D22Rik|PP2A|PR65	protein phosphatase 2, regulatory subunit A, alpha	protein-coding
D6_peak_5542	chr16	91728659	91729508	+	335	NA	promoter-TSS (NM_001110276)	promoter-TSS (NM_001110276)	-281	NM_026994	66609	Mm.109823	NM_026994	ENSMUSG00000058240	Cryzl1	2210407J23Rik|2410006O11Rik|QOH-1	crystallin, zeta (quinone reductase)-like 1	protein-coding
D6_peak_3817	chr13	107890095	107890928	+	334	NA	promoter-TSS (NM_145456)	promoter-TSS (NM_145456)	-447	NM_145456	67263	Mm.490418	NM_145456	ENSMUSG00000032846	Zswim6	2900036G02Rik|mKIAA1577	zinc finger SWIM-type containing 6	protein-coding
D6_peak_8057	chr2	168207129	168207569	+	334	NA	promoter-TSS (NM_009628)	promoter-TSS (NM_009628)	-237	NM_001310086	11538	Mm.201322	NM_009628	ENSMUSG00000051149	Adnp	AA589558|mKIAA0784	activity-dependent neuroprotective protein	protein-coding
D6_peak_8049	chr2	167349247	167349609	+	333	NA	promoter-TSS (NM_019835)	promoter-TSS (NM_019835)	-250	NM_019835	56336	Mm.200886	NM_019835	ENSMUSG00000017929	B4galt5	9430078I07Rik|AW049941|AW539721	UDP-Gal:betaGlcNAc beta 1,4-galactosyltransferase, polypeptide 5	protein-coding
D6_peak_1305	chr10	81378448	81378805	+	332	NA	promoter-TSS (NM_019757)	promoter-TSS (NM_019757)	-256	NM_019757	56371	Mm.24202	NM_019757	ENSMUSG00000020235	Fzr1	AW108046|Cdh1|FZR|FZR2|Fyr|HCDH|HCDH1	fizzy/cell division cycle 20 related 1 (Drosophila)	protein-coding
D6_peak_5841	chr17	35164639	35165722	+	332	NA	promoter-TSS (NM_020027)	promoter-TSS (NM_020027)	-303	NM_001199044	53761	Mm.272462	NM_020027	ENSMUSG00000024393	Prrc2a	3110039B05Rik|Bat-2|Bat2|D17H6S51E|G2|Wbp12|mKIAA4178	proline-rich coiled-coil 2A	protein-coding
D6_peak_12756	chr8	70839465	70839900	+	330	NA	promoter-TSS (NM_027560)	promoter-TSS (NM_027560)	38	NM_027560	70807	Mm.24215	NM_027560	ENSMUSG00000002910	Arrdc2	4632416I05Rik|Ilad1	arrestin domain containing 2	protein-coding
D6_peak_12748	chr8	70672894	70673683	+	330	NA	promoter-TSS (NM_015816)	promoter-TSS (NM_015816)	57	NM_015816	50783	Mm.248188	NM_015816	ENSMUSG00000031848	Lsm4	-	LSM4 homolog, U6 small nuclear RNA and mRNA degradation associated	protein-coding
D6_peak_13771	chr9	103365656	103366048	+	329	NA	promoter-TSS (NM_001134427)	promoter-TSS (NM_001134427)	-72	NM_175565	321022	Mm.261025	NM_175565	ENSMUSG00000032803	Cdv3	2510010F10Rik|C230084J24Rik|C79446|TPP36	carnitine deficiency-associated gene expressed in ventricle 3	protein-coding
D6_peak_9950	chr5	25529547	25530144	+	328	NA	promoter-TSS (NR_027388)	promoter-TSS (NR_027388)	-173	NR_027388	73571	Mm.105263	NR_027388	ENSMUSG00000101856	1700096K18Rik	-	RIKEN cDNA 1700096K18 gene	ncRNA
D6_peak_1311	chr10	81545190	81545691	+	327	NA	promoter-TSS (NM_010301)	promoter-TSS (NM_010301)	-394	NM_010301	14672	Mm.260925	NM_010301	ENSMUSG00000034781	Gna11	Dsk7|E430025L19	guanine nucleotide binding protein, alpha 11	protein-coding
D6_peak_6266	chr18	31634224	31635097	+	327	NA	intron (NM_172965, intron 1 of 20)	CpG	277	NM_172965	269003	Mm.194538	NM_172965	ENSMUSG00000024260	Sap130	2610304F09Rik|6720406D06	Sin3A associated protein	protein-coding
D6_peak_5813	chr17	33759955	33760730	+	327	NA	5' UTR (NM_008997, exon 1 of 5)	5' UTR (NM_008997, exon 1 of 5)	144	NM_008997	19326	Mm.387587	NM_008997	ENSMUSG00000077450	Rab11b	A730055L17Rik	RAB11B, member RAS oncogene family	protein-coding
D6_peak_11515	chr7	6727535	6729505	+	327	NA	intron (NM_008817, intron 1 of 8)	intron (NM_008817, intron 1 of 8)	1899	NM_008817	18616	Mm.389800	NM_008817	ENSMUSG00000002265	Peg3	AL022617|ASF-1|End4|Gcap4|Pw1|Zfp102|mKIAA0287	paternally expressed 3	protein-coding
D6_peak_13238	chr9	21545952	21546788	+	326	NA	promoter-TSS (NM_021531)	promoter-TSS (NM_021531)	-524	NM_021531	59035	Mm.178115	NM_021531	ENSMUSG00000032185	Carm1	Prmt4	coactivator-associated arginine methyltransferase 1	protein-coding
D6_peak_74	chr1	30949665	30950153	+	326	NA	promoter-TSS (NR_002688)	promoter-TSS (NR_002688)	-154	NM_011200	19243	Mm.491181	NM_011200	ENSMUSG00000026064	Ptp4a1	AA415290|AU019864|C130021B01|Prl-1	protein tyrosine phosphatase 4a1	protein-coding
D6_peak_11064	chr6	71632879	71633795	+	326	NA	promoter-TSS (NM_173001)	promoter-TSS (NM_173001)	-420	NM_001038695	104263	Mm.260479	NM_173001	ENSMUSG00000053470	Kdm3a	1700105C21Rik|C230043E16Rik|JHDM2a|Jmjd1|Jmjd1a|KDM2A|TGSA|Tsga	lysine (K)-specific demethylase 3A	protein-coding
D6_peak_5026	chr15	100615062	100616061	+	323	NA	promoter-TSS (NM_011873)	promoter-TSS (NM_011873)	-101	NM_011873	23994	Mm.486175	NM_011873	ENSMUSG00000000346	Dazap2	AI314727|Brbp|Gcap28|Prtb|gt6-12|mKIAA0058	DAZ associated protein 2	protein-coding
D6_peak_13091	chr8	120589062	120589530	+	323	NA	promoter-TSS (NM_178856)	promoter-TSS (NM_178856)	-221	NM_178856	272551	Mm.275910	NM_178856	ENSMUSG00000031821	Gins2	2210013I18Rik|4833427B12Rik|AI323585|Pfs2	GINS complex subunit 2 (Psf2 homolog)	protein-coding
D6_peak_10664	chr5	140704447	140705021	+	323	NA	promoter-TSS (NM_181066)	promoter-TSS (NM_181066)	-277	NR_074085	231841	Mm.271932	NM_172724	ENSMUSG00000000148	Brat1	AA881470|Baat1	BRCA1-associated ATM activator 1	protein-coding
D6_peak_4888	chr15	82345991	82346335	+	322	NA	TTS (NM_177391)	TTS (NM_177391)	117	NM_026914	69029	Mm.260042	NM_026914	ENSMUSG00000022452	Smdt1	1500032L24Rik|Emre	single-pass membrane protein with aspartate rich tail 1	protein-coding
D6_peak_3890	chr13	119601897	119602200	+	322	NA	intron (NM_001039244, intron 2 of 2)	intron (NM_001039244, intron 2 of 2)	-21771	NM_020279	56838	Mm.143745	NM_020279	ENSMUSG00000074715	Ccl28	CCK1|MEC|Scya28	chemokine (C-C motif) ligand 28	protein-coding
D6_peak_675	chr1	161034609	161035709	+	320	NA	promoter-TSS (NM_173424)	promoter-TSS (NM_173424)	-7	NR_002840	14455	Mm.270065	NR_002840	ENSMUSG00000053332	Gas5	Gas-5|Mir5117|Snhg2	growth arrest specific 5	ncRNA
D6_peak_5205	chr16	22439631	22440084	+	320	NA	promoter-TSS (NM_023794)	promoter-TSS (NM_023794)	-287	NM_023794	104156	Mm.155708	NM_023794	ENSMUSG00000013089	Etv5	1110005E01Rik|8430401F14Rik|ERM	ets variant 5	protein-coding
D6_peak_13833	chr9	109931395	109931957	+	319	NA	promoter-TSS (NM_008633)	promoter-TSS (NM_008633)	-98	NM_001205330	17758	Mm.217318	NM_008633	ENSMUSG00000032479	Map4	AA407148|MAP-4|Mtap-4|Mtap4	microtubule-associated protein 4	protein-coding
D6_peak_3586	chr13	70038035	70038469	+	318	NA	intron (NR_131156, intron 2 of 2)	intron (NR_131156, intron 2 of 2)	-9904	NR_045965	74280	Mm.273343	NR_045965	ENSMUSG00000099639	1700084F23Rik	1700003E18Rik|4930589D02Rik	RIKEN cDNA 1700084F23 gene	ncRNA
D6_peak_5824	chr17	34119143	34119833	+	318	NA	non-coding (NR_037970, exon 1 of 13)	non-coding (NR_037970, exon 1 of 13)	412	NR_037970	14312	Mm.3444	NM_010238	ENSMUSG00000024335	Brd2	AW228947|D17H6S113E|Frg-1|Fsrg-1|Fsrg1|Nat|Ring3|Rnf3|mKIAA4005	bromodomain containing 2	protein-coding
D6_peak_6123	chr17	85089897	85090574	+	317	NA	promoter-TSS (NM_001163624)	promoter-TSS (NM_001163624)	32	NM_145984	213760	Mm.259035	NM_145984	ENSMUSG00000024127	Prepl	2810457N15Rik|9530014L06Rik|D030028O16Rik|mKIAA0436	prolyl endopeptidase-like	protein-coding
D6_peak_2275	chr11	95309624	95310469	+	317	NA	exon (NM_001195004, exon 1 of 14)	exon (NM_001195004, exon 1 of 14)	200	NM_177619	217127	Mm.90213	NM_177619	ENSMUSG00000038909	Kat7	Hbo1|Hboa|Myst2	K(lysine) acetyltransferase 7	protein-coding
D6_peak_2628	chr12	8921597	8922291	+	316	NA	5' UTR (NM_008640, exon 1 of 7)	5' UTR (NM_008640, exon 1 of 7)	637	NM_008640	17775	Mm.30071	NM_008640	ENSMUSG00000020585	Laptm4a	AA286466|LAPTM4|MTP|Mtrp|mKIAA0108	lysosomal-associated protein transmembrane 4A	protein-coding
D6_peak_6055	chr17	72836206	72836783	+	316	NA	promoter-TSS (NM_027166)	promoter-TSS (NM_027166)	-210	NM_027166	383295	Mm.277533	NM_027166	ENSMUSG00000039770	Ypel5	2310076K21Rik|CGI-127	yippee-like 5 (Drosophila)	protein-coding
D6_peak_13901	chr9	121857655	121858070	+	315	NA	5' UTR (NM_019814, exon 1 of 4)	5' UTR (NM_019814, exon 1 of 4)	138	NM_019814	56295	Mm.347915	NM_019814	ENSMUSG00000038412	Higd1a	2210020B17Rik|7420700H20Rik|AI303276|AW049839|HIMP1|Hig1	HIG1 domain family, member 1A	protein-coding
D6_peak_4522	chr15	12204821	12205167	+	315	NA	promoter-TSS (NM_172958)	promoter-TSS (NM_172958)	-100	NM_172958	268783	Mm.54460	NM_172958	ENSMUSG00000039458	Mtmr12	3Pap|4932703C11|C730015A02Rik|Pip3ap|mKIAA1682	myotubularin related protein 12	protein-coding
D6_peak_785	chr1	178187344	178187943	+	315	NA	5' UTR (NM_024282, exon 1 of 5)	5' UTR (NM_024282, exon 1 of 5)	226	NM_024282	78825	Mm.440132	NM_024282	ENSMUSG00000026502	Desi2	5830417C01Rik|DeSI-2|Fam152a|Pppde1	desumoylating isopeptidase 2	protein-coding
D6_peak_4378	chr14	95596077	95597143	+	314	NA	Intergenic	Intergenic	-284656	NM_025733	66732	Mm.75060	NM_025733	ENSMUSG00000034689	4921530L21Rik	-	RIKEN cDNA 4921530L21 gene	protein-coding
D6_peak_11676	chr7	30588802	30589597	+	314	NA	promoter-TSS (NR_106134)	promoter-TSS (NR_106134)	-181	NR_106134	102465774		NR_106134	ENSMUSG00000098553	Mir3569	Gm27279|mmu-mir-3569	microRNA 3569	ncRNA
D6_peak_393	chr1	86359021	86359602	+	313	NA	promoter-TSS (NR_015507)	promoter-TSS (NR_015507)	144	NM_010880	17975	Mm.154378	NM_010880	ENSMUSG00000026234	Ncl	B530004O11Rik|C23|D0Nds28|D1Nds28|Nucl	nucleolin	protein-coding
D6_peak_492	chr1	125435404	125435994	+	313	NA	promoter-TSS (NM_023735)	promoter-TSS (NM_023735)	28	NM_001205386	74117	Mm.183102	NM_023735	ENSMUSG00000026341	Actr3	1200003A09Rik|Arp3	ARP3 actin-related protein 3	protein-coding
D6_peak_11281	chr6	108828393	108828929	+	312	NA	promoter-TSS (NM_138677)	promoter-TSS (NM_138677)	20	NM_138677	192193	Mm.21596	NM_138677	ENSMUSG00000030104	Edem1	A130059K23Rik|EDEM|mKIAA0212	ER degradation enhancer, mannosidase alpha-like 1	protein-coding
D6_peak_6305	chr18	36559653	36560563	+	312	NA	promoter-TSS (NM_175375)	promoter-TSS (NM_175375)	-495	NM_175375	108857	Mm.482287	NM_175375	ENSMUSG00000024483	Ankhd1	1110004O12Rik|4933432B13Rik|9130019P20Rik|A530027J04Rik|A630021B20Rik|AA571404|Mask|mFLJ00246|mKIAA1085	ankyrin repeat and KH domain containing 1	protein-coding
D6_peak_7383	chr2	54078978	54079904	+	312	NA	Intergenic	Intergenic	6111	NM_023396	67874	Mm.27086	NM_023396	ENSMUSG00000075334	Rprm	2410012A13Rik|Reprimo	reprimo, TP53 dependent G2 arrest mediator candidate	protein-coding
D6_peak_5192	chr16	21204457	21204819	+	312	NA	promoter-TSS (NM_010143)	promoter-TSS (NM_010143)	-157	NM_010143	13845	Mm.6972	NM_010143	ENSMUSG00000005958	Ephb3	AW456895|Cek10|Etk2|HEK2|MDK5|Sek4|Tyro6	Eph receptor B3	protein-coding
D6_peak_1372	chr10	91082715	91083089	+	311	NA	promoter-TSS (NM_026166)	promoter-TSS (NM_026166)	-137	NM_027078	67454	Mm.252843	NM_026166	ENSMUSG00000019975	Ikbip	1200009F10Rik|1700023M03Rik|D18354|Ikip	IKBKB interacting protein	protein-coding
D6_peak_12058	chr7	99140957	99141547	+	311	NA	promoter-TSS (NM_178635)	promoter-TSS (NM_178635)	-108	NM_178635	78610	Mm.323072	NM_178635	ENSMUSG00000035354	Uvrag	9530039D02Rik|AI648770|BB124205|Uvrag1|Uvragl	UV radiation resistance associated gene	protein-coding
D6_peak_11494	chr7	4739505	4740106	+	311	NA	promoter-TSS (NM_001115018)	promoter-TSS (NM_001115018)	-322	NM_146177	232811	Mm.247844	NM_146177	ENSMUSG00000059851	Kmt5c	BC024816|Suv4-20h2|Suv420h2	lysine methyltransferase 5C	protein-coding
D6_peak_2787	chr12	44209776	44210356	+	311	NA	promoter-TSS (NM_013760)	promoter-TSS (NM_013760)	2	NM_013760	27362	Mm.27432	NM_013760	ENSMUSG00000014905	Dnajb9	AA408011|AA673251|AA673481|AW556981|ERdj4|Mdg1|mDj7	DnaJ heat shock protein family (Hsp40) member B9	protein-coding
D6_peak_13061	chr8	116978659	116979047	+	311	NA	promoter-TSS (NM_027103)	promoter-TSS (NM_027103)	90	NM_027103	69528	Mm.272846	NM_027103	ENSMUSG00000031847	1700030J22Rik	-	RIKEN cDNA 1700030J22 gene	protein-coding
D6_peak_12129	chr7	111082728	111083506	+	311	NA	promoter-TSS (NM_013507)	promoter-TSS (NM_013507)	-87	NM_001040131	13690	Mm.185453	NM_013507	ENSMUSG00000005610	Eif4g2	DAP-5|E130105L11Rik|Nat1|Natm1|p97	eukaryotic translation initiation factor 4, gamma 2	protein-coding
D6_peak_4247	chr14	67715450	67716355	+	310	NA	promoter-TSS (NM_001111028)	promoter-TSS (NM_001111028)	-61	NM_175384	108912	Mm.33831	NM_175384	ENSMUSG00000048922	Cdca2	2610311M19Rik|AI586158	cell division cycle associated 2	protein-coding
D6_peak_9350	chr4	101647252	101647937	+	310	NA	promoter-TSS (NM_175036)	promoter-TSS (NM_175036)	-189	NM_175036	230514	Mm.4756	NM_175036	ENSMUSG00000035212	Leprot	LEPR|OB-RGRP|Obrgrp|VPS55	leptin receptor overlapping transcript	protein-coding
D6_peak_4638	chr15	38519057	38519685	+	310	NA	promoter-TSS (NM_001301688)	promoter-TSS (NM_001301688)	-105	NR_125913	54375	Mm.250214	NM_018745	ENSMUSG00000037458	Azin1	1700085L02Rik|AZI|Oazi|Oazin	antizyme inhibitor 1	protein-coding
D6_peak_2907	chr12	72085444	72086158	+	309	NA	promoter-TSS (NM_024205)	promoter-TSS (NM_024205)	-38	NM_001205067	104771	Mm.258935	NM_024205	ENSMUSG00000005078	Jkamp	1200003C05Rik|2310047L11Rik|Jamp	JNK1/MAPK8-associated membrane protein	protein-coding
D6_peak_13287	chr9	31280085	31280881	+	309	NA	Intergenic	Intergenic	9082	NM_001101597	638580	Mm.373655	NM_001101597		Gm7244	EG638580	predicted gene 7244	protein-coding
D6_peak_1400	chr10	96616483	96617318	+	309	NA	promoter-TSS (NM_007569)	promoter-TSS (NM_007569)	-101	NM_007569	12226	Mm.23811	NM_007569	ENSMUSG00000036478	Btg1	AI426953|AW546738	B cell translocation gene 1, anti-proliferative	protein-coding
D6_peak_12723	chr8	69625166	69625738	+	309	NA	promoter-TSS (NM_001045553)	promoter-TSS (NM_001045553)	96	NM_172754	234362	Mm.458487	NM_172754	ENSMUSG00000060427	Zfp868	AI449175|AW108241|C530032E20|mszf62	zinc finger protein 868	protein-coding
D6_peak_11778	chr7	45154286	45154609	+	309	NA	promoter-TSS (NM_145954)	promoter-TSS (NM_145954)	91	NM_145954	69748	Mm.82139	NM_145954	ENSMUSG00000007833	Aldh16a1	2410004H02Rik|AI452234|mFLJ00209	aldehyde dehydrogenase 16 family, member A1	protein-coding
D6_peak_3225	chr13	5860836	5861841	+	308	NA	promoter-TSS (NM_011803)	promoter-TSS (NM_011803)	-151	NM_011803	23849	Mm.275036	NM_011803	ENSMUSG00000000078	Klf6	AI448727|BCD1|C86813|CPBP|Copeb|FM2|FM6|Ierepo1|Ierepo3|R75280|Zf9	Kruppel-like factor 6	protein-coding
D6_peak_12630	chr8	47713802	47714363	+	308	NA	promoter-TSS (NM_172407)	promoter-TSS (NM_172407)	-151	NM_172407	70925	Mm.393807	NM_172407	ENSMUSG00000038069	Cdkn2aip	4921511I16Rik|AW208986|CARF	CDKN2A interacting protein	protein-coding
D6_peak_3328	chr13	24800813	24801175	+	307	NA	promoter-TSS (NM_024473)	promoter-TSS (NM_024473)	-663	NM_024473	79555	Mm.266668	NM_024473	ENSMUSG00000019132	BC005537	8030460C05Rik|C78201	cDNA sequence BC005537	protein-coding
D6_peak_6916	chr19	44266694	44267513	+	306	NA	Intergenic	CpG	-26573	NM_009128	20250	Mm.487021	NM_009128	ENSMUSG00000025203	Scd2	Mir5114|Scd-2|mir-5114|swty	stearoyl-Coenzyme A desaturase 2	protein-coding
D6_peak_11642	chr7	28810314	28811182	+	306	NA	promoter-TSS (NM_177301)	promoter-TSS (NM_177301)	-142	NM_177301	15388	Mm.9043	NM_177301	ENSMUSG00000015165	Hnrnpl	C79783|D830027H13Rik|Hnrpl	heterogeneous nuclear ribonucleoprotein L	protein-coding
D6_peak_412	chr1	89069788	89070595	+	306	NA	promoter-TSS (NM_133816)	promoter-TSS (NM_133816)	-271	NM_133816	98402	Mm.170983	NM_133816	ENSMUSG00000036206	Sh3bp4	AI594717|AW227605|BOG25	SH3-domain binding protein 4	protein-coding
D6_peak_7694	chr2	115658551	115659251	+	306	NA	intron (NM_001145898, intron 5 of 10)	intron (NM_001145898, intron 5 of 10)	20176	NR_035476	100316703		NR_035476	ENSMUSG00000088606	Mir1951	mir-1951|mmu-mir-1951	microRNA 1951	ncRNA
D6_peak_9889	chr5	13485388	13485984	+	306	NA	intron (NM_001243073, intron 5 of 17)	intron (NM_001243073, intron 5 of 17)	86377	NM_009152	20346	Mm.372039	NM_009152	ENSMUSG00000028883	Sema3a	Hsema-I|SEMA1|SemD|Semad|coll-1	sema domain, immunoglobulin domain (Ig), short basic domain, secreted, (semaphorin) 3A	protein-coding
D6_peak_12363	chr7	141221803	141222065	+	306	NA	promoter-TSS (NR_029793)	promoter-TSS (NR_029793)	-441	NR_029793	387206		NR_029793	ENSMUSG00000065551	Mir210	Mirn210|mir-210|mmu-mir-210	microRNA 210	ncRNA
D6_peak_10735	chr5	149636189	149636782	+	306	NA	promoter-TSS (NM_013559)	promoter-TSS (NM_013559)	-149	NM_001347534	15505	Mm.270681	NM_013559	ENSMUSG00000029657	Hsph1	105kDa|AI790491|Hsp105|Hsp110|hsp-E7I|hsp110/105	heat shock 105kDa/110kDa protein 1	protein-coding
D6_peak_4226	chr14	65343379	65344284	+	305	NA	Intergenic	CpG	-14845	NM_199029	380912	Mm.270087	NM_199029	ENSMUSG00000034522	Zfp395	BC053701|Gm910	zinc finger protein 395	protein-coding
D6_peak_10072	chr5	45493279	45493619	+	305	NA	promoter-TSS (NM_024434)	promoter-TSS (NM_024434)	75	NM_024434	66988	Mm.286830	NM_024434	ENSMUSG00000039682	Lap3	2410015L10Rik|AA410100|LAP-3|Lap|Lapep|Pep-7|Pep-S|Pep7|Peps	leucine aminopeptidase 3	protein-coding
D6_peak_2948	chr12	78129240	78130182	+	305	NA	Intergenic	Intergenic	-96944	NM_145965	268566	Mm.341742	NM_145965	ENSMUSG00000047454	Gphn	5730552E08Rik|AI662856|BC027112|C230040D23|GPH|GPHRYN|geph	gephyrin	protein-coding
D6_peak_4995	chr15	98917850	98918400	+	305	NA	promoter-TSS (NM_029098)	promoter-TSS (NM_029098)	-27	NM_029098	74775	Mm.385020	NM_029098	ENSMUSG00000022999	Lmbr1l	1110013E13Rik|AA415653|D15Ertd735e|Limr	limb region 1 like	protein-coding
D6_peak_248	chr1	64690597	64690889	+	303	NA	promoter-TSS (NM_001097644)	promoter-TSS (NM_001097644)	-84	NR_038009	69941	Mm.69044	NR_038009	ENSMUSG00000087213	2810408I11Rik	-	RIKEN cDNA 2810408I11 gene	ncRNA
D6_peak_8791	chr3	138143398	138144087	+	302	NA	promoter-TSS (NM_001163457)	promoter-TSS (NM_001163457)	204	NM_175389	108943	Mm.471692	NM_175389	ENSMUSG00000004127	Trmt10a	3110023L08Rik|AA794508|Rg9mtd2|Rnmtd2	tRNA methyltransferase 10A	protein-coding
D6_peak_9823	chr4	155223170	155223487	+	302	NA	promoter-TSS (NM_011385)	promoter-TSS (NM_011385)	-793	NM_011385	20481	Mm.28520	NM_011385	ENSMUSG00000029050	Ski	2310012I02Rik|2610001A11Rik|AA062172|AA589460|BC004088	ski sarcoma viral oncogene homolog (avian)	protein-coding
D6_peak_4305	chr14	75844993	75845538	+	302	NA	promoter-TSS (NM_009429)	promoter-TSS (NM_009429)	9	NM_009429	22070	Mm.297482	NM_009429	ENSMUSG00000060126	Tpt1	TCTP|Trt|p21|p23	tumor protein, translationally-controlled 1	protein-coding
D6_peak_1282	chr10	80701923	80702718	+	301	NA	promoter-TSS (NM_027829)	promoter-TSS (NM_027829)	-373	NM_027829	71564	Mm.35802	NM_027829	ENSMUSG00000055862	Izumo4	9030607L17Rik|AI550407	IZUMO family member 4	protein-coding
D6_peak_8812	chr3	141111936	141112987	+	301	NA	Intergenic	Intergenic	99894	NM_008811	18598	Mm.4223	NM_008811	ENSMUSG00000047674	Pdha2	Pdhal	pyruvate dehydrogenase E1 alpha 2	protein-coding
D6_peak_1845	chr11	48816795	48817542	+	301	NA	5' UTR (NM_145377, exon 1 of 6)	5' UTR (NM_145377, exon 1 of 6)	223	NM_145377	211007	Mm.794	NM_145377	ENSMUSG00000040365	Trim41	AW552703|BC020156|R75223|RINCK	tripartite motif-containing 41	protein-coding
D6_peak_1519	chr10	119239983	119240677	+	301	NA	promoter-TSS (NM_027994)	promoter-TSS (NM_027994)	-275	NM_027994	71902	Mm.203965	NM_027994	ENSMUSG00000020114	Cand1	2310038O07Rik|6330512O03Rik|AI195005|AI846556|D10Ertd516e|Tp120a|mKIAA0829	cullin associated and neddylation disassociated 1	protein-coding
D6_peak_2810	chr12	52503397	52504167	+	301	NA	Intergenic	GC_rich|Low_complexity|Low_complexity	-12295	NM_009706	11855	Mm.35059	NM_009706	ENSMUSG00000035133	Arhgap5	p190-B|p190B	Rho GTPase activating protein 5	protein-coding
D6_peak_12234	chr7	127208585	127209287	+	301	NA	promoter-TSS (NM_144522)	promoter-TSS (NM_144522)	37	NM_001347655	17907	Mm.14526	NM_016754	ENSMUSG00000030672	Mylpf	2410014J02Rik|MLC-2|Mlc2	myosin light chain, phosphorylatable, fast skeletal muscle	protein-coding
D6_peak_4111	chr14	50930854	50931413	+	301	NA	promoter-TSS (NM_001033271)	promoter-TSS (NM_001033271)	-284	NM_001310507	219024	Mm.239117	NM_001033271	ENSMUSG00000035953	Tmem55b	BC039161	transmembrane protein 55b	protein-coding
D6_peak_12099	chr7	105399980	105400670	+	300	NA	promoter-TSS (NM_199009)	promoter-TSS (NM_199009)	-271	NM_001242364	74349	Mm.30254	NM_199009	ENSMUSG00000044465	Fam160a2	4632419K20Rik|6530415H11Rik|FHIP	family with sequence similarity 160, member A2	protein-coding
D6_peak_5570	chr16	94569470	94569813	+	300	NA	promoter-TSS (NM_007890)	promoter-TSS (NM_007890)	-565	NM_007890	13548	Mm.310973	NM_007890	ENSMUSG00000022897	Dyrk1a	2310043O08Rik|D16Ertd272e|D16Ertd493e|Dyrk|ENSMUSG00000074897|Gm10783|Mnbh|Mp86|mmb	dual-specificity tyrosine-(Y)-phosphorylation regulated kinase 1a	protein-coding
D6_peak_2146	chr11	78697436	78698097	+	299	NA	promoter-TSS (NM_008702)	promoter-TSS (NM_008702)	-341	NM_008702	18099	Mm.9001	NM_008702	ENSMUSG00000017376	Nlk	AI194375	nemo like kinase	protein-coding
D6_peak_10063	chr5	41707835	41708478	+	298	NA	promoter-TSS (NM_001310589)	promoter-TSS (NM_001310589)	23	NM_027295	100972	Mm.41555	NM_027295	ENSMUSG00000029128	Rab28	2700023P08Rik|AW496496	RAB28, member RAS oncogene family	protein-coding
D6_peak_10506	chr5	124327608	124328162	+	298	NA	promoter-TSS (NM_001134717)	promoter-TSS (NM_001134717)	87	NR_102690	269702	Mm.60224	NM_001081323	ENSMUSG00000038126	Mphosph9	4930548D04Rik|9630025B04Rik|AW413446|AW547060|B930097C17Rik|C87456|MPP-9|MPP9	M-phase phosphoprotein 9	protein-coding
D6_peak_13105	chr8	122281396	122282128	+	298	NA	promoter-TSS (NM_009569)	promoter-TSS (NM_009569)	-379	NM_009569	22761	Mm.3105	NM_009569	ENSMUSG00000049577	Zfpm1	FOG|Fog1	zinc finger protein, multitype 1	protein-coding
D6_peak_3605	chr13	71440104	71440998	+	298	NA	Intergenic	Intergenic	333462	NR_130325	100316804		NR_130325	ENSMUSG00000080580	Mir466f-4	Mirn466f-4|mmu-mir-466f-4	microRNA 466f-4	ncRNA
D6_peak_11732	chr7	39517674	39518514	+	297	NA	intron (NM_001004139, intron 1 of 3)	intron (NM_001004139, intron 1 of 3)	328	NM_001004139	70227	Mm.333800	NM_001004139	ENSMUSG00000068959	Zfp619	3000002G13Rik	zinc finger protein 619	protein-coding
D6_peak_465	chr1	106171391	106171907	+	297	NA	promoter-TSS (NM_133821)	promoter-TSS (NM_133821)	-125	NR_040630	626049	Mm.247410	NR_040630	ENSMUSG00000101583	Gm20753	-	predicted gene, 20753	ncRNA
D6_peak_110	chr1	36939563	36940364	+	297	NA	promoter-TSS (NM_018872)	promoter-TSS (NM_018872)	-436	NM_018872	56030	Mm.186943	NM_018872	ENSMUSG00000026116	Tmem131	2610524E03Rik|CC28|D1Bwg0491e|Neg|RW1|YR-23|mKIAA0257	transmembrane protein 131	protein-coding
D6_peak_2743	chr12	31949713	31950847	+	297	NA	5' UTR (NM_153198, exon 1 of 11)	5' UTR (NM_153198, exon 1 of 11)	255	NM_153198	73389	Mm.390461	NM_153198	ENSMUSG00000002996	Hbp1	1700058O05Rik|BE629963|C330012F01Rik|C86454	high mobility group box transcription factor 1	protein-coding
D6_peak_8389	chr3	66935237	66936050	+	297	NA	Intergenic	Intergenic	43168	NM_001302358	20429	Mm.39093	NM_013665	ENSMUSG00000027833	Shox2	6330543G17Rik|OG12|Og12x|Prx3|SHOT	short stature homeobox 2	protein-coding
D6_peak_12184	chr7	122067030	122067393	+	296	NA	promoter-TSS (NM_138589)	promoter-TSS (NM_138589)	13	NM_138589	28018	Mm.282122	NM_138589	ENSMUSG00000030870	Ubfd1	AI467302|D7Wsu105e|D7Wsu128e|Ubph	ubiquitin family domain containing 1	protein-coding
D6_peak_12828	chr8	84066304	84067387	+	296	NA	promoter-TSS (NM_009055)	promoter-TSS (NM_009055)	9	NM_009055	19724	Mm.7892	NM_009055	ENSMUSG00000031706	Rfx1	AI047719|AI385641	regulatory factor X, 1 (influences HLA class II expression)	protein-coding
D6_peak_12752	chr8	70760875	70761423	+	295	NA	promoter-TSS (NM_183170)	promoter-TSS (NM_183170)	-228	NM_183170	234384	Mm.213010	NM_183170	ENSMUSG00000035559	Mpv17l2	Fksg24	MPV17 mitochondrial membrane protein-like 2	protein-coding
D6_peak_3241	chr13	8885241	8886166	+	294	NA	promoter-TSS (NM_145360)	promoter-TSS (NM_145360)	97	NM_145360	319554	Mm.29847	NM_145360	ENSMUSG00000058258	Idi1	4832416K17Rik	isopentenyl-diphosphate delta isomerase	protein-coding
D6_peak_397	chr1	86524977	86526706	+	294	NA	promoter-TSS (NM_008972)	promoter-TSS (NM_008972)	-895	NM_008972	19231	Mm.19187	NM_008972	ENSMUSG00000026238	Ptma	Thym	prothymosin alpha	protein-coding
D6_peak_10648	chr5	139149740	139150222	+	294	NA	promoter-TSS (NM_001081265)	promoter-TSS (NM_001081265)	-242	NM_001081265	433956	Mm.5547	NM_001081265	ENSMUSG00000025857	Dnaaf5	BC053401|C76907|Heatr2	dynein, axonemal assembly factor 5	protein-coding
D6_peak_2032	chr11	69094673	69095231	+	293	NA	Intergenic	Intergenic	-4004	NM_011065	18626	Mm.7373	NM_011065	ENSMUSG00000020893	Per1	Hftm|Per|m-rigui|mPer1	period circadian clock 1	protein-coding
D6_peak_4787	chr15	75615889	75616942	+	293	NA	promoter-TSS (NM_011759)	promoter-TSS (NM_011759)	-269	NM_011759	22701	Mm.87210	NM_011759	ENSMUSG00000047003	Zfp41	CTfin92|Zfp-41	zinc finger protein 41	protein-coding
D6_peak_12468	chr8	14888358	14888995	+	293	NA	5' UTR (NM_012000, exon 1 of 3)	5' UTR (NM_012000, exon 1 of 3)	140	NM_012000	26889	Mm.254027	NM_012000	ENSMUSG00000026317	Cln8	mnd	ceroid-lipofuscinosis, neuronal 8	protein-coding
D6_peak_6203	chr18	12972978	12974432	+	293	NA	intron (NM_008378, intron 1 of 10)	CpG	1453	NM_008378	16210	Mm.8154	NM_008378	ENSMUSG00000024423	Impact	E430016J11Rik	impact, RWD domain protein	protein-coding
D6_peak_6913	chr19	43689537	43689937	+	293	NA	promoter-TSS (NM_053103)	promoter-TSS (NM_053103)	48	NM_053103	93685	Mm.248237	NM_053103	ENSMUSG00000025192	Entpd7	1810012B13Rik|1810020C02Rik|2810003F23Rik|LALP1|Lysal2	ectonucleoside triphosphate diphosphohydrolase 7	protein-coding
D6_peak_12928	chr8	95080529	95081229	+	293	NA	promoter-TSS (NM_028805)	promoter-TSS (NM_028805)	-322	NM_028805	74187	Mm.28382	NM_028805	ENSMUSG00000031787	Katnb1	2410003J24Rik|KAT	katanin p80 (WD40-containing) subunit B 1	protein-coding
D6_peak_2448	chr11	109425644	109426293	+	291	NA	promoter-TSS (NM_025275)	promoter-TSS (NM_025275)	22	NM_025275	13929	Mm.211850	NM_025275	ENSMUSG00000020610	Amz2	AA408420|ESTM12|X83328	archaelysin family metallopeptidase 2	protein-coding
D6_peak_4865	chr15	80710726	80711517	+	290	NA	promoter-TSS (NM_144812)	promoter-TSS (NM_144812)	-192	NM_144812	213988	Mm.131328	NM_144812	ENSMUSG00000047888	Tnrc6b	2700090M07Rik|A730065C02Rik|AI848765|D230019K20Rik	trinucleotide repeat containing 6b	protein-coding
D6_peak_8836	chr3	144570137	144570879	+	290	NA	promoter-TSS (NM_053102)	promoter-TSS (NM_053102)	81	NM_053102	93684	Mm.29812	NM_053102	ENSMUSG00000037072	Selenof	9430015P09Rik|Sep15	selenoprotein F	protein-coding
D6_peak_742	chr1	170174796	170175420	+	290	NA	promoter-TSS (NM_133806)	promoter-TSS (NM_133806)	-144	NM_001305046	107652	Mm.27969	NM_133806	ENSMUSG00000026670	Uap1	AA420407|AA437972|AGX-1|AGX-2|AGX1|AgX|ESTM38|SPAG2	UDP-N-acetylglucosamine pyrophosphorylase 1	protein-coding
D6_peak_11862	chr7	64392341	64392764	+	289	NA	promoter-TSS (NM_026483)	promoter-TSS (NM_026483)	-219	NM_028626	73724	Mm.10093	NM_028626	ENSMUSG00000033429	Mcee	1110007A04Rik	methylmalonyl CoA epimerase	protein-coding
D6_peak_3654	chr13	79345202	79346796	+	289	NA	Intergenic	Intergenic	-1147126	NM_010151	13865	Mm.439653	NM_010151	ENSMUSG00000069171	Nr2f1	COUP-TF1|COUP-TFI|COUPTFA|EAR-3|EAR3|Erbal3|SVP44|Tcfcoup1	nuclear receptor subfamily 2, group F, member 1	protein-coding
D6_peak_1083	chr10	42277425	42278276	+	289	NA	Intergenic	CpG-1005	-1108	NM_019740	56484	Mm.338613	NM_019740	ENSMUSG00000048756	Foxo3	1110048B16Rik|2010203A17Rik|C76856|FKHRL1|Fkhr2|Foxo3a	forkhead box O3	protein-coding
D6_peak_12753	chr8	70776672	70777231	+	288	NA	promoter-TSS (NR_029440)	promoter-TSS (NR_029440)	89	NR_029440	72093	Mm.271208	NR_029440		2010320M18Rik	-	RIKEN cDNA 2010320M18 gene	ncRNA
D6_peak_11484	chr7	3644696	3645379	+	288	NA	promoter-TSS (NM_146176)	promoter-TSS (NM_146176)	-232	NM_146176	232791	Mm.358731	NM_146176	ENSMUSG00000035632	Cnot3	A930039N10Rik	CCR4-NOT transcription complex, subunit 3	protein-coding
D6_peak_1251	chr10	79780180	79780852	+	288	NA	TTS (NM_001042710)	TTS (NM_001042710)	3242	NM_031380	83554	Mm.251710	NM_031380	ENSMUSG00000020325	Fstl3	E030038F23Rik|Flrg	follistatin-like 3	protein-coding
D6_peak_7150	chr2	24975017	24975291	+	287	NA	promoter-TSS (NM_001031808)	promoter-TSS (NM_001031808)	-56	NM_001031808	107733	Mm.23010	NM_001031808	ENSMUSG00000036850	Mrpl41	MRP-L27|Rpml27	mitochondrial ribosomal protein L41	protein-coding
D6_peak_2347	chr11	100397689	100398043	+	287	NA	promoter-TSS (NM_010593)	promoter-TSS (NM_010593)	-76	NM_010593	16480	Mm.299774	NM_010593	ENSMUSG00000001552	Jup	Ctnng|D930025P04Rik|PG	junction plakoglobin	protein-coding
D6_peak_8713	chr3	121291616	121292172	+	287	NA	promoter-TSS (NM_024178)	promoter-TSS (NM_024178)	77	NM_024178	66789	Mm.269881	NM_024178	ENSMUSG00000039887	Alg14	5430428G01Rik|AI854024	asparagine-linked glycosylation 14	protein-coding
D6_peak_12750	chr8	70698402	70699072	+	287	NA	5' UTR (NM_001286944, exon 1 of 1)	5' UTR (NM_001286944, exon 1 of 1)	998	NM_010592	16478	Mm.419851	NM_010592	ENSMUSG00000071076	Jund	Jund1	jun D proto-oncogene	protein-coding
D6_peak_6313	chr18	37217521	37218373	+	287	NA	intron (NM_001301259, intron 1 of 3)	intron (NM_001301259, intron 1 of 3)	-47051	NM_053126	93872	Mm.196703	NM_053126	ENSMUSG00000051663	Pcdhb1	PcdhbA	protocadherin beta 1	protein-coding
D6_peak_6743	chr19	8819353	8820233	+	286	NA	promoter-TSS (NM_027412)	promoter-TSS (NM_027412)	392	NM_001081196	68693	Mm.476519	NM_001081196	ENSMUSG00000071659	Hnrnpul2	1110031M08Rik|AI465155|Hnrpul2	heterogeneous nuclear ribonucleoprotein U-like 2	protein-coding
D6_peak_9728	chr4	148038799	148039122	+	286	NA	promoter-TSS (NM_010840)	promoter-TSS (NM_010840)	-117	NM_010840	17769	Mm.89959	NM_010840	ENSMUSG00000029009	Mthfr	AI323986	5,10-methylenetetrahydrofolate reductase	protein-coding
D6_peak_11058	chr6	70843821	70844592	+	285	NA	promoter-TSS (NM_010121)	promoter-TSS (NM_010121)	-309	NM_001313918	13666	Mm.247167	NM_010121	ENSMUSG00000031668	Eif2ak3	Pek|Perk	eukaryotic translation initiation factor 2 alpha kinase 3	protein-coding
D6_peak_4163	chr14	56778138	56778711	+	284	NA	promoter-TSS (NM_025682)	promoter-TSS (NM_025682)	-108	NM_025682	66645	Mm.20129	NM_025682	ENSMUSG00000021938	Pspc1	5730470C09Rik|AI327109|AI449052|PSP1	paraspeckle protein 1	protein-coding
D6_peak_2966	chr12	80643851	80644190	+	284	NA	promoter-TSS (NM_026244)	promoter-TSS (NM_026244)	91	NM_007951	13877	Mm.246551	NM_007951	ENSMUSG00000021131	Erh	Mer|Prei1	enhancer of rudimentary homolog (Drosophila)	protein-coding
D6_peak_4635	chr15	38300518	38301085	+	284	NA	promoter-TSS (NM_013692)	promoter-TSS (NM_013692)	-90	NM_001289471	21847	Mm.4292	NM_013692	ENSMUSG00000037465	Klf10	AI115143|EGR[a]|Egral|Gdnfif|TIEG-1|Tieg|Tieg1|mGIF	Kruppel-like factor 10	protein-coding
D6_peak_11763	chr7	44869668	44870146	+	284	NA	promoter-TSS (NM_133949)	promoter-TSS (NM_133949)	-119	NM_133949	84113	Mm.42855	NM_133949	ENSMUSG00000038502	Ptov1	1110030G05Rik|AU041779|Gcap3	prostate tumor over expressed gene 1	protein-coding
D6_peak_14021	chrX	75673945	75674472	+	283	NA	Intergenic	Intergenic	90491	NR_029443	74396	Mm.162493	NR_029443	ENSMUSG00000087396	4933407K13Rik	A130080L05Rik	RIKEN cDNA 4933407K13 gene	ncRNA
D6_peak_3684	chr13	85288880	85289657	+	283	NA	5' UTR (NM_145452, exon 1 of 25)	5' UTR (NM_145452, exon 1 of 25)	218	NM_145452	218397	Mm.259653	NM_145452	ENSMUSG00000021549	Rasa1	Gap|RasGAP|Rasa	RAS p21 protein activator 1	protein-coding
D6_peak_7120	chr2	17721076	17721710	+	283	NA	intron (NM_028757, intron 2 of 6)	intron (NM_028757, intron 2 of 6)	9675	NM_028757	74103	Mm.120298	NM_028757	ENSMUSG00000053702	Nebl	1200007O21Rik|A630080F05Rik|BB140644|D830029A09Rik|Lnebl	nebulette	protein-coding
D6_peak_12513	chr8	26420113	26421180	+	283	NA	Intergenic	Intergenic	262477	NM_199042	73754	Mm.383241	NM_199042	ENSMUSG00000037214	Thap1	4833431A01Rik|AW490810	THAP domain containing, apoptosis associated protein 1	protein-coding
D6_peak_13876	chr9	118040251	118041064	+	282	NA	5' UTR (NM_013727, exon 1 of 8)	5' UTR (NM_013727, exon 1 of 8)	135	NM_013727	27215	Mm.92705	NM_013727	ENSMUSG00000039285	Azi2	AA410145|AZ2	5-azacytidine induced gene 2	protein-coding
D6_peak_12161	chr7	118532986	118533596	+	282	NA	promoter-TSS (NM_009940)	promoter-TSS (NM_009940)	65	NM_001304758	12850	Mm.20634	NM_009940	ENSMUSG00000030652	Coq7	clk-1	demethyl-Q 7	protein-coding
D6_peak_1957	chr11	60352803	60353354	+	281	NA	promoter-TSS (NM_001039093)	promoter-TSS (NM_001039093)	-173	NM_001039092	216810	Mm.218875	NM_153080	ENSMUSG00000000538	Tom1l2	2900016I08Rik|A730055F12Rik|AU042072|Srebf1	target of myb1-like 2 (chicken)	protein-coding
D6_peak_780	chr1	176814076	176814967	+	280	NA	promoter-TSS (NM_029756)	promoter-TSS (NM_029756)	-139	NM_029756	76816	Mm.171399	NM_029756	ENSMUSG00000026504	Sdccag8	2700048G21Rik|5730470G24Rik|Cccap	serologically defined colon cancer antigen 8	protein-coding
D6_peak_2921	chr12	73907546	73908188	+	280	NA	promoter-TSS (NM_010431)	promoter-TSS (NM_010431)	0	NM_010431	15251	Mm.3879	NM_010431	ENSMUSG00000021109	Hif1a	AA959795|HIF-1-alpha|HIF1-alpha|HIF1alpha|MOP1|bHLHe78	hypoxia inducible factor 1, alpha subunit	protein-coding
D6_peak_3101	chr12	100186710	100187932	+	280	NA	promoter-TSS (NR_045282)	promoter-TSS (NR_045282)	-647	NR_045282	100038378	Mm.387075	NR_045282	ENSMUSG00000072884	Gm10433	ENSMUSG00000072884	predicted gene 10433	ncRNA
D6_peak_12780	chr8	72160886	72161505	+	280	NA	promoter-TSS (NM_023126)	promoter-TSS (NM_023126)	-5	NM_023126	17274	Mm.162811	NM_023126	ENSMUSG00000003037	Rab8a	AA409338|Mel	RAB8A, member RAS oncogene family	protein-coding
D6_peak_7265	chr2	32451235	32452257	+	280	NA	promoter-TSS (NM_001164357)	promoter-TSS (NM_001164357)	-276	NM_001164357	227731	Mm.37395	NM_146118	ENSMUSG00000026819	Slc25a25	1110030N17Rik|MCSC|mKIAA1896	solute carrier family 25 (mitochondrial carrier, phosphate carrier), member 25	protein-coding
D6_peak_2587	chr11	121673025	121673556	+	280	NA	promoter-TSS (NM_178664)	promoter-TSS (NM_178664)	-139	NM_178664	210004	Mm.386847	NM_178664	ENSMUSG00000046605	B3gntl1	6030413G23Rik	UDP-GlcNAc:betaGal beta-1,3-N-acetylglucosaminyltransferase-like 1	protein-coding
D6_peak_9663	chr4	137593739	137594638	+	280	NA	promoter-TSS (NM_130879)	promoter-TSS (NM_130879)	-1	NM_001347227	170707	Mm.218478	NM_130879	ENSMUSG00000043411	Usp48	2810449C13Rik|AI115503|BC021769|D330022K21Rik|Usp31	ubiquitin specific peptidase 48	protein-coding
D6_peak_10546	chr5	129941360	129942016	+	280	NA	promoter-TSS (NM_001286382)	promoter-TSS (NM_001286382)	-421	NM_001001327	69568	Mm.288718	NM_027121	ENSMUSG00000066735	Vkorc1l1	2310024K08Rik	vitamin K epoxide reductase complex, subunit 1-like 1	protein-coding
D6_peak_5713	chr17	23802799	23803533	+	279	NA	promoter-TSS (NM_175229)	promoter-TSS (NM_175229)	-21	NM_175229	75956	Mm.5222	NM_175229	ENSMUSG00000039218	Srrm2	5033413A03Rik|AA410130|SRm300|mKIAA0324	serine/arginine repetitive matrix 2	protein-coding
D6_peak_11561	chr7	19131144	19131837	+	279	NA	intron (NM_175530, intron 1 of 1)	intron (NM_175530, intron 1 of 1)	11631	NM_175530	243867	Mm.230830	NM_175530	ENSMUSG00000050428	Fbxo46	20D7-FC4|4932704E22Rik|Fbxo34l	F-box protein 46	protein-coding
D6_peak_3106	chr12	100724801	100725527	+	279	NA	promoter-TSS (NM_001330702)	promoter-TSS (NM_001330702)	-44	NM_153587	73086	Mm.220417	NM_153587	ENSMUSG00000021180	Rps6ka5	3110005L17Rik|6330404E13Rik|AI854034|MSK1|MSPK1|RLPK|RLSK|S6K-alpha-5	ribosomal protein S6 kinase, polypeptide 5	protein-coding
D6_peak_751	chr1	171222478	171222780	+	279	NA	promoter-TSS (NM_001037170)	promoter-TSS (NM_001037170)	-115	NM_001037170	641376	Mm.288374	NM_001037170	ENSMUSG00000005674	Tomm40l	-	translocase of outer mitochondrial membrane 40 homolog-like (yeast)	protein-coding
D6_peak_9437	chr4	116220908	116221653	+	279	NA	promoter-TSS (NM_181585)	promoter-TSS (NM_181585)	-634	NM_181585	18710	Mm.253819	NM_181585	ENSMUSG00000028698	Pik3r3	AA414954|p55pik	phosphatidylinositol 3 kinase, regulatory subunit, polypeptide 3 (p55)	protein-coding
D6_peak_2413	chr11	105153397	105154071	+	279	NA	Intergenic	MIRb|SINE|MIR	-25073	NM_001294331	24086	Mm.126976	NM_011903	ENSMUSG00000020694	Tlk2	4933403M19Rik|PKU-alpha|PKUalpha|Tlk	tousled-like kinase 2 (Arabidopsis)	protein-coding
D6_peak_5958	chr17	56461998	56462972	+	278	NA	promoter-TSS (NM_001252456)	promoter-TSS (NM_001252456)	-264	NM_001252456	19280	Mm.258771	NM_011218	ENSMUSG00000013236	Ptprs	AL022616|PTP|PTP-NU3|PTPNU-3|PTPsigma|Ptpt9|R-PTP-S|RPTPsigma	protein tyrosine phosphatase, receptor type, S	protein-coding
D6_peak_13221	chr9	20651680	20652264	+	278	NA	promoter-TSS (NM_023371)	promoter-TSS (NM_023371)	-158	NM_023371	23988	Mm.7906	NM_023371	ENSMUSG00000032171	Pin1	0610025L01Rik|D9Bwg1161e	protein (peptidyl-prolyl cis/trans isomerase) NIMA-interacting 1	protein-coding
D6_peak_11611	chr7	25754574	25755633	+	278	NA	promoter-TSS (NM_178089)	promoter-TSS (NM_178089)	-383	NM_144922	232989	Mm.254223	NM_144922	ENSMUSG00000040725	Hnrnpul1	E130317O14Rik|E1B-AP5|E1BAP5|Hnrnpul|Hnrpul1	heterogeneous nuclear ribonucleoprotein U-like 1	protein-coding
D6_peak_8325	chr3	52138475	52139019	+	278	NA	Intergenic	Intergenic	-33741	NM_001004176	433586	Mm.234972	NM_001004176	ENSMUSG00000061143	Maml3	AV234550|BC049812|Mam-2|mKIAA1816	mastermind like 3 (Drosophila)	protein-coding
D6_peak_11124	chr6	83831481	83832082	+	278	NA	promoter-TSS (NM_146169)	promoter-TSS (NM_146169)	-40	NM_146169	232164	Mm.404420	NM_146169	ENSMUSG00000045896	Paip2b	-	poly(A) binding protein interacting protein 2B	protein-coding
D6_peak_6537	chr18	73572131	73572928	+	277	NA	promoter-TSS (NM_001039214)	promoter-TSS (NM_001039214)	-176	NM_001039214	240396	Mm.24131	NM_001039214	ENSMUSG00000037253	Mex3c	A130001D14Rik|BC035207|BM-013|Rkhd2	mex3 RNA binding family member C	protein-coding
D6_peak_10898	chr6	37442150	37442517	+	277	NA	promoter-TSS (NM_178661)	promoter-TSS (NM_178661)	-185	NM_178661	208647	Mm.169929	NM_178661	ENSMUSG00000038648	Creb3l2	BBF2H7|C530025K05Rik|SCIRR69	cAMP responsive element binding protein 3-like 2	protein-coding
D6_peak_10951	chr6	49319098	49319538	+	277	NA	promoter-TSS (NM_175098)	promoter-TSS (NM_175098)	44	NM_175098	57895	Mm.32416	NM_175098	ENSMUSG00000050786	Ccdc126	6330407D12Rik|AA675040|AI465320|AL022711	coiled-coil domain containing 126	protein-coding
D6_peak_12497	chr8	25016782	25017456	+	276	NA	promoter-TSS (NM_007404)	promoter-TSS (NM_007404)	-92	NM_027194	69742	Mm.28626	NM_027194	ENSMUSG00000031556	Tm2d2	2410018G23Rik|Blp1	TM2 domain containing 2	protein-coding
D6_peak_11664	chr7	30169674	30170120	+	276	NA	promoter-TSS (NM_001033540)	promoter-TSS (NM_001033540)	-25	NM_001033540	330503	Mm.434058	NM_001033540	ENSMUSG00000066647	Gm5113	B430201F14|EG330503	predicted gene 5113	protein-coding
D6_peak_9102	chr4	43000062	43000941	+	276	NA	promoter-TSS (NM_009503)	promoter-TSS (NM_009503)	6	NM_009503	269523	Mm.245976	NM_009503	ENSMUSG00000028452	Vcp	3110001E05|CDC48|p97|p97/VCP	valosin containing protein	protein-coding
D6_peak_12369	chr7	141447304	141447611	+	276	NA	promoter-TSS (NM_026020)	promoter-TSS (NM_026020)	-193	NM_026020	67186	Mm.380435	NM_026020	ENSMUSG00000025508	Rplp2	2700049I22Rik	ribosomal protein, large P2	protein-coding
D6_peak_4616	chr15	34347577	34348370	+	275	NA	intron (NM_016762, intron 3 of 18)	intron (NM_016762, intron 3 of 18)	9899	NM_001256161	77358	Mm.402759	NM_001256161	ENSMUSG00000094447	9430069I07Rik	-	RIKEN cDNA 9430069I07 gene	protein-coding
D6_peak_1301	chr10	81292663	81293292	+	275	NA	promoter-TSS (NM_001146687)	promoter-TSS (NM_001146687)	14	NM_001293647	18717	Mm.24222	NM_008844	ENSMUSG00000034902	Pip5k1c	AI115456|AI835305|Pip5kIgamma	phosphatidylinositol-4-phosphate 5-kinase, type 1 gamma	protein-coding
D6_peak_1295	chr10	81137360	81137856	+	275	NA	intron (NM_010731, intron 1 of 2)	CpG	1337	NM_010731	16969	Mm.20920	NM_010731	ENSMUSG00000035011	Zbtb7a	9030619K07Rik|9130006G12Rik|AI452336|FBI-1|Lrf|Pokemon|Zbtb7	zinc finger and BTB domain containing 7a	protein-coding
D6_peak_9299	chr4	95051969	95052702	+	275	NA	promoter-TSS (NM_010591)	promoter-TSS (NM_010591)	-113	NM_010591	16476	Mm.275071	NM_010591	ENSMUSG00000052684	Jun	AP-1|Junc|c-jun	jun proto-oncogene	protein-coding
D6_peak_6646	chr19	3575786	3576283	+	274	NA	promoter-TSS (NM_028999)	promoter-TSS (NM_028999)	-285	NM_029456	52036	Mm.284686	NM_028999	ENSMUSG00000024908	Ppp6r3	4930528G08Rik|9130026N02Rik|D19Bwg1430e|D19Ertd703e|Pp6r3|Ppcs3|Pptcs3|Sapl|Saps3|mKIAA1558	protein phosphatase 6, regulatory subunit 3	protein-coding
D6_peak_5816	chr17	33890620	33890996	+	274	NA	promoter-TSS (NM_001195298)	promoter-TSS (NM_001195298)	-175	NM_001195298	100502766	Mm.335713	NM_001195298	ENSMUSG00000079553	Kifc1	100042970|Gm4137|HSET|KNSL2|Kifc5a|Knsl2a|Tctex-7|Tctex-7A|Tctex7|Tctex7a	kinesin family member C1	protein-coding
D6_peak_989	chr10	20312000	20312831	+	274	NA	promoter-TSS (NM_001025393)	promoter-TSS (NM_001025393)	-54	NM_001025392	72567	Mm.294783	NM_153787	ENSMUSG00000037608	Bclaf1	2610102K23Rik|2700025J07Rik|2810454G14Rik|5730534O06Rik|AI450190|AW556225|Btf|mKIAA0164	BCL2-associated transcription factor 1	protein-coding
D6_peak_12826	chr8	83972559	83972942	+	274	NA	promoter-TSS (NM_008854)	promoter-TSS (NM_008854)	-228	NM_008854	18747	Mm.19111	NM_008854	ENSMUSG00000005469	Prkaca	PKCD|Pkaca	protein kinase, cAMP dependent, catalytic, alpha	protein-coding
D6_peak_5524	chr16	90143631	90144514	+	274	NA	non-coding (NR_033476, exon 1 of 1)	non-coding (NR_033476, exon 1 of 1)	1835	NR_033476	100038709	Mm.484070	NR_033476		Gm10789	ENSMUSG00000074924	predicted gene 10789	ncRNA
D6_peak_8840	chr3	145118444	145119157	+	273	NA	intron (NM_001162538, intron 1 of 16)	CpG	200	NM_025714	52184	Mm.259105	NM_025714	ENSMUSG00000028256	Odf2l	4733401D09Rik|9630045K08Rik|D3Ertd250e	outer dense fiber of sperm tails 2-like	protein-coding
D6_peak_5208	chr16	23107357	23107943	+	273	NA	non-coding (NR_110335, exon 1 of 12)	non-coding (NR_110335, exon 1 of 12)	182	NM_001123037	13682	Mm.260084	NM_013506	ENSMUSG00000022884	Eif4a2	4833432N07Rik|BM-010|Ddx2b|Eif4|eIF-4A-II|eIF4A-II	eukaryotic translation initiation factor 4A2	protein-coding
D6_peak_9491	chr4	122885872	122886725	+	273	NA	promoter-TSS (NM_007598)	promoter-TSS (NM_007598)	-241	NM_001301067	12331	Mm.8687	NM_007598	ENSMUSG00000028656	Cap1	-	CAP, adenylate cyclase-associated protein 1 (yeast)	protein-coding
D6_peak_12758	chr8	70873491	70873783	+	273	NA	promoter-TSS (NM_026964)	promoter-TSS (NM_026964)	-147	NM_026964	234388	Mm.295791	NM_026964	ENSMUSG00000007721	Ccdc124	1810023B24Rik	coiled-coil domain containing 124	protein-coding
D6_peak_5667	chr17	12916082	12916626	+	273	NA	promoter-TSS (NM_013686)	promoter-TSS (NM_013686)	25	NM_001290712	21454	Mm.229342	NM_013686	ENSMUSG00000068039	Tcp1	AI528772|CCT|Cct1|Ccta|TRic|Tcp-1|Tp63|c-cpn|p63	t-complex protein 1	protein-coding
D6_peak_9079	chr4	40142924	40143656	+	273	NA	promoter-TSS (NM_007386)	promoter-TSS (NM_007386)	25	NM_007386	11428	Mm.331547	NM_007386	ENSMUSG00000028405	Aco1	Aco-1|Irebp|Irp1	aconitase 1	protein-coding
D6_peak_10043	chr5	36581631	36582383	+	272	NA	intron (NM_001113362, intron 2 of 14)	CpG	390	NM_133910	100855	Mm.486203	NM_133910	ENSMUSG00000029192	Tbc1d14	2810413P16Rik|AU043625|C86258|D5Ertd110e|mKIAA1322	TBC1 domain family, member 14	protein-coding
D6_peak_9739	chr4	148626777	148627117	+	272	NA	promoter-TSS (NM_145556)	promoter-TSS (NM_145556)	49	NM_001008545	230908	Mm.22453	NM_145556	ENSMUSG00000041459	Tardbp	1190002A23Rik|C85084|TDP-43|Tdp43	TAR DNA binding protein	protein-coding
D6_peak_12708	chr8	64733399	64734214	+	272	NA	promoter-TSS (NM_025436)	promoter-TSS (NM_025436)	-228	NM_025436	66234	Mm.30119	NM_025436	ENSMUSG00000031604	Msmo1	1500001G16Rik|C78600|DESP4|ERG25|Sc4mol	methylsterol monoxygenase 1	protein-coding
D6_peak_4855	chr15	79690258	79690814	+	272	NA	promoter-TSS (NM_013818)	promoter-TSS (NM_013818)	-360	NM_013818	14904	Mm.19080	NM_013818	ENSMUSG00000042535	Gtpbp1	AL022987|AW045683|C85212|GP-1|Gtpbp	GTP binding protein 1	protein-coding
D6_peak_760	chr1	171502604	171504020	+	272	NA	promoter-TSS (NM_019484)	promoter-TSS (NM_019484)	-166	NM_019484	56009	Mm.389208	NM_019484	ENSMUSG00000060244	Alyref2	C130042O11Rik|REF2|Refbp2	Aly/REF export factor 2	protein-coding
D6_peak_2488	chr11	115276871	115277485	+	271	NA	promoter-TSS (NM_007997)	promoter-TSS (NM_007997)	-209	NM_007997	14149	Mm.4719	NM_007997	ENSMUSG00000018861	Fdxr	-	ferredoxin reductase	protein-coding
D6_peak_3244	chr13	9093321	9093920	+	271	NA	promoter-TSS (NM_172585)	promoter-TSS (NM_172585)	-261	NM_001311117	217980	Mm.234944	NM_172585	ENSMUSG00000033499	Larp4b	A630096F19|AI256361|D13Wsu64e|Larp5	La ribonucleoprotein domain family, member 4B	protein-coding
D6_peak_12726	chr8	69749581	69750284	+	271	NA	promoter-TSS (NM_001200023)	promoter-TSS (NM_001200023)	30	NM_001200023	620419	Mm.460423	NM_001200023	ENSMUSG00000092260	Zfp963	-	zinc finger protein 963	protein-coding
D6_peak_4838	chr15	78876872	78877615	+	271	NA	promoter-TSS (NM_145929)	promoter-TSS (NM_145929)	53	NM_145929	106039	Mm.251331	NM_145929	ENSMUSG00000033128	Gga1	4930406E12Rik|AU016030|AW209092	golgi associated, gamma adaptin ear containing, ARF binding protein 1	protein-coding
D6_peak_11488	chr7	4136712	4137434	+	271	NA	promoter-TSS (NM_172736)	promoter-TSS (NM_172736)	17	NM_172736	232798	Mm.22831	NM_172736	ENSMUSG00000035545	Leng8	AW049671	leukocyte receptor cluster (LRC) member 8	protein-coding
D6_peak_5074	chr16	4541628	4542151	+	271	NA	Intergenic	CpG	17831	NM_031182	83383	Mm.273210	NM_031182	ENSMUSG00000005718	Tfap4	AI642933|AP-4|D930048N17Rik|Tcfap4|bHLHc41	transcription factor AP4	protein-coding
D6_peak_2218	chr11	87591727	87592345	+	270	NA	promoter-TSS (NM_133215)	promoter-TSS (NM_133215)	-181	NM_133215	170749	Mm.399376	NM_133215	ENSMUSG00000018401	Mtmr4	AA596759|ESTM44|FYVE-DSP2|ZFYVE11|mKIAA0647	myotubularin related protein 4	protein-coding
D6_peak_11062	chr6	71440530	71441214	+	270	NA	promoter-TSS (NM_024288)	promoter-TSS (NM_024288)	-235	NM_024288	68477	Mm.28474	NM_024288	ENSMUSG00000002222	Rmnd5a	1110007A06Rik|AJ237586|AW125795|Gid2|MTA.D02.090	required for meiotic nuclear division 5 homolog A	protein-coding
D6_peak_11927	chr7	73537414	73538462	+	270	NA	intron (NM_001081345, intron 2 of 38)	CpG	3808	NM_001081345	244059	Mm.34539	NM_001081345	ENSMUSG00000078671	Chd2	2810013C04Rik|2810040A01Rik|5630401D06Rik|AI851092|BC029703|CHD-2	chromodomain helicase DNA binding protein 2	protein-coding
D6_peak_2367	chr11	101552033	101553013	+	270	NA	promoter-TSS (NM_001252222)	promoter-TSS (NM_001252222)	-131	NM_008676	17966	Mm.784	NM_008676	ENSMUSG00000017119	Nbr1	mKIAA0049	neighbor of Brca1 gene 1	protein-coding
D6_peak_4812	chr15	76659767	76660194	+	270	NA	promoter-TSS (NM_001276335)	promoter-TSS (NM_001276335)	228	NM_001276322	54151	Mm.247752	NM_019396	ENSMUSG00000053929	Cyhr1	1110031M01Rik|AU042374|Chrp	cysteine and histidine rich 1	protein-coding
D6_peak_12014	chr7	92669663	92670388	+	270	NA	promoter-TSS (NM_029078)	promoter-TSS (NM_029078)	-113	NM_029078	74737	Mm.288645	NM_029078	ENSMUSG00000041328	Pcf11	2500001H09Rik|5730417B17Rik|C77803	PCF11 cleavage and polyadenylation factor subunit	protein-coding
D6_peak_732	chr1	168432199	168432569	+	270	NA	promoter-TSS (NM_001291509)	promoter-TSS (NM_001291509)	-215	NM_008783	18514	Mm.43358	NM_008783	ENSMUSG00000052534	Pbx1	2310056B04Rik|D230003C07Rik|Pbx-1	pre B cell leukemia homeobox 1	protein-coding
D6_peak_957	chr10	13976112	13976745	+	270	NA	intron (NM_010437, intron 1 of 8)	intron (NM_010437, intron 1 of 8)	10049	NM_010437	15273	Mm.42157	NM_010437	ENSMUSG00000015501	Hivep2	Gm20114|MIBP1|Schnurri-2|Shn-2	human immunodeficiency virus type I enhancer binding protein 2	protein-coding
D6_peak_4831	chr15	78174121	78174445	+	270	NA	promoter-TSS (NM_025931)	promoter-TSS (NM_025931)	-175	NM_025931	67042	Mm.30191	NM_025931	ENSMUSG00000016637	Ift27	2600013G09Rik|Rabl4	intraflagellar transport 27	protein-coding
D6_peak_13755	chr9	100642599	100643660	+	269	NA	promoter-TSS (NM_009282)	promoter-TSS (NM_009282)	-494	NM_009282	20842	Mm.42135	NM_009282	ENSMUSG00000037286	Stag1	AU045003|SA-1|Scc3	stromal antigen 1	protein-coding
D6_peak_8943	chr4	8647210	8647649	+	269	NA	Intergenic	CpG	-42977	NM_001277149	320790	Mm.138792	NM_001033395	ENSMUSG00000041235	Chd7	A730019I05Rik|Cycn|Cyn|Dz|Edy|Flo|GENA 47|GENA 60|Gena 52|Lda|Mt|Obt|Todo|WBE1|Whi|metis	chromodomain helicase DNA binding protein 7	protein-coding
D6_peak_6121	chr17	84790561	84791054	+	268	NA	promoter-TSS (NM_028233)	promoter-TSS (NM_028233)	-21	NM_028233	72416	Mm.217027	NM_028233	ENSMUSG00000024120	Lrpprc	3110001K13Rik|C76645|Gp130|Lrp130|Lsfc	leucine-rich PPR-motif containing	protein-coding
D6_peak_5549	chr16	92466099	92466646	+	268	NA	promoter-TSS (NM_001081549)	promoter-TSS (NM_001081549)	-203	NM_001081549	54720	Mm.265744	NM_019466	ENSMUSG00000022951	Rcan1	Adapt78|CALP1L|CSP1|DSC1|Dscr1|MCIP1|RCN1	regulator of calcineurin 1	protein-coding
D6_peak_12825	chr8	83955161	83955646	+	268	NA	promoter-TSS (NM_024184)	promoter-TSS (NM_024184)	-291	NM_024184	66929	Mm.29680	NM_024184	ENSMUSG00000005470	Asf1b	1700003K02Rik|AA409591	anti-silencing function 1B histone chaperone	protein-coding
D6_peak_8247	chr3	30602133	30602864	+	267	NA	5' UTR (NM_030557, exon 1 of 8)	5' UTR (NM_030557, exon 1 of 8)	411	NM_001289623	80732	Mm.200378	NM_030557	ENSMUSG00000037730	Mynn	2810011C24Rik|AA415053|AI661031|AW049392|Mynr|SBBIZ1	myoneurin	protein-coding
D6_peak_2992	chr12	84451007	84451728	+	267	NA	promoter-TSS (NM_134042)	promoter-TSS (NM_134042)	-141	NM_173756	217708	Mm.311904	NM_173756	ENSMUSG00000085793	Lin52	5830457H20Rik	lin-52 homolog (C. elegans)	protein-coding
D6_peak_679	chr1	161876582	161877329	+	267	NA	promoter-TSS (NM_172645)	promoter-TSS (NM_172645)	-294	NM_172645	226551	Mm.170002	NM_172645	ENSMUSG00000040297	Suco	4732491B11|AI848100|AU016931|Opt	SUN domain containing ossification factor	protein-coding
D6_peak_3270	chr13	18768599	18769192	+	267	NA	intron (NM_172120, intron 4 of 28)	intron (NM_172120, intron 4 of 28)	51603	NM_172120	218035	Mm.27389	NM_172120	ENSMUSG00000041236	Vps41	AI317346|Vam2|mVam2	VPS41 HOPS complex subunit	protein-coding
D6_peak_9127	chr4	45011963	45012839	+	267	NA	promoter-TSS (NM_001163284)	promoter-TSS (NM_001163284)	11	NM_173399	230119	Mm.44222	NM_173399	ENSMUSG00000049657	Zbtb5	5930421I10|9430083K24Rik|AI646847|mKIAA0354	zinc finger and BTB domain containing 5	protein-coding
D6_peak_1246	chr10	79668874	79669879	+	266	NA	promoter-TSS (NM_148934)	promoter-TSS (NM_148934)	-34	NM_148934	110012	Mm.22623	NM_148934	ENSMUSG00000020308	Tpgs1	AV005629|Gm16517|Gtrgeo22|PGs1	tubulin polyglutamylase complex subunit 1	protein-coding
D6_peak_11572	chr7	19508226	19508748	+	266	NA	promoter-TSS (NM_177692)	promoter-TSS (NM_177692)	-156	NM_177692	232946	Mm.64557	NM_177692	ENSMUSG00000057667	Bloc1s3	BC043666|Blos3|E230011O18|rp	biogenesis of lysosomal organelles complex-1, subunit 3	protein-coding
D6_peak_10393	chr5	112276297	112276681	+	266	NA	promoter-TSS (NM_009419)	promoter-TSS (NM_009419)	-202	NM_001326590	22022	Mm.250631	NM_009419	ENSMUSG00000029344	Tpst2	AI448750|D5Ucla3|Tango13b|grm|grt	protein-tyrosine sulfotransferase 2	protein-coding
D6_peak_11455	chr6	145210876	145211473	+	266	NA	promoter-TSS (NM_001163628)	promoter-TSS (NM_001163628)	27	NM_133688	67636	Mm.486359	NM_133688	ENSMUSG00000040370	Lyrm5	4930469P12Rik|AL022899|Etfrf1|Ghiso	LYR motif containing 5	protein-coding
D6_peak_4863	chr15	80254763	80255769	+	266	NA	promoter-TSS (NM_009716)	promoter-TSS (NM_009716)	82	NM_001287180	11911	Mm.641	NM_009716	ENSMUSG00000042406	Atf4	Atf-4|C/ATF|CREB2|TAXREB67	activating transcription factor 4	protein-coding
D6_peak_13700	chr9	89286429	89286801	+	266	NA	Intergenic	Intergenic	75425	NM_026829	107885	Mm.486274	NM_026829	ENSMUSG00000066442	Mthfs	1110034I12Rik|2310020H23Rik|AI119695	5, 10-methenyltetrahydrofolate synthetase	protein-coding
D6_peak_784	chr1	177983136	177983473	+	266	NA	Intergenic	CpG	-8131	NM_001034899	545391	Mm.442974	NM_001034899	ENSMUSG00000091476	Gm16432	EG545391|EG666250	predicted gene 16432	protein-coding
D6_peak_8781	chr3	135437840	135438727	+	265	NA	promoter-TSS (NM_025356)	promoter-TSS (NM_025356)	382	NR_030689	319587	Mm.358971	NR_030689	ENSMUSG00000097032	4930539J05Rik	8030475D13Rik	RIKEN cDNA 4930539J05 gene	ncRNA
D6_peak_8440	chr3	79628633	79629236	+	265	NA	promoter-TSS (NM_025794)	promoter-TSS (NM_025794)	-145	NM_029482	75939	Mm.221520	NM_029482	ENSMUSG00000027811	4930579G24Rik	-	RIKEN cDNA 4930579G24 gene	protein-coding
D6_peak_9853	chr5	4104484	4105001	+	265	NA	promoter-TSS (NM_020010)	promoter-TSS (NM_020010)	-45	NM_020010	13121	Mm.140158	NM_020010	ENSMUSG00000001467	Cyp51	AI426508|CYPLI|Cyp51a1|Ldm|P450-14DM|P450LI	cytochrome P450, family 51	protein-coding
D6_peak_12479	chr8	19784536	19784978	+	265	NA	intron (NM_001270553, intron 6 of 9)	CpG	55181	NM_001270553	100861668	Mm.491087	NM_001270553	ENSMUSG00000095294	Gm21119	-	predicted gene, 21119	protein-coding
D6_peak_1781	chr11	35529720	35530391	+	265	NA	intron (NM_011412, intron 5 of 35)	intron (NM_011412, intron 5 of 35)	-86761	NR_029799	723924		NR_029799	ENSMUSG00000065583	Mir218-2	Mirn218-2|mir-218-2	microRNA 218-2	ncRNA
D6_peak_11551	chr7	16924038	16924583	+	264	NA	promoter-TSS (NM_007590)	promoter-TSS (NM_007590)	-278	NM_007590	12315	Mm.288630	NM_007590	ENSMUSG00000019370	Calm3	CaMA|R75142	calmodulin 3	protein-coding
D6_peak_1626	chr11	4849162	4849714	+	264	NA	5' UTR (NM_001252252, exon 1 of 16)	5' UTR (NM_001252252, exon 1 of 16)	106	NM_001252252	18016	Mm.297109	NM_010898	ENSMUSG00000009073	Nf2	merlin	neurofibromin 2	protein-coding
D6_peak_9051	chr4	32531311	32532267	+	264	NA	intron (NM_001109661, intron 2 of 4)	intron (NM_001109661, intron 2 of 4)	39873	NR_026843	414068	Mm.389550	NR_026843	ENSMUSG00000086150	Bach2os	-	BTB and CNC homology 2, opposite strand	ncRNA
D6_peak_10644	chr5	138279991	138280395	+	264	NA	promoter-TSS (NM_016964)	promoter-TSS (NM_016964)	-256	NM_172412	71951	Mm.77066	NM_172412	ENSMUSG00000029510	Gpc2	2410016G05Rik	glypican 2 (cerebroglycan)	protein-coding
D6_peak_6173	chr18	5334062	5334916	+	264	NA	promoter-TSS (NM_178722)	promoter-TSS (NM_178722)	-50	NM_178722	240186	Mm.118257	NM_178722	ENSMUSG00000050945	Zfp438	9430031G09|9430091M14Rik|B830013J05Rik	zinc finger protein 438	protein-coding
D6_peak_2513	chr11	116433876	116434250	+	263	NA	promoter-TSS (NR_003376)	promoter-TSS (NR_003376)	-31	NM_176902	319370	Mm.258466	NM_176902	ENSMUSG00000050628	Ubald2	1110014K08Rik|D030012E24Rik|Fam100b	UBA-like domain containing 2	protein-coding
D6_peak_12972	chr8	105860336	105860828	+	263	NA	promoter-TSS (NM_026532)	promoter-TSS (NM_026532)	-52	NM_026532	68051	Mm.455474	NM_026532	ENSMUSG00000008450	Nutf2	2700067I02Rik|AI115459|AI413596|AW546000|Ntf2|Ntf3|PP15	nuclear transport factor 2	protein-coding
D6_peak_7961	chr2	156179977	156180577	+	263	NA	promoter-TSS (NM_001291114)	promoter-TSS (NM_001291114)	-39	NM_001291114	170791	Mm.392436	NM_133242	ENSMUSG00000027620	Rbm39	1500012C14Rik|2310040E03Rik|B330012G18Rik|C79248|R75070|Rnpc2|caper	RNA binding motif protein 39	protein-coding
D6_peak_1163	chr10	63023919	63024309	+	263	NA	promoter-TSS (NM_001079824)	promoter-TSS (NM_001079824)	-265	NM_001079824	432467	Mm.274784	NM_001079824	ENSMUSG00000020069	Hnrnph3	AA693301|AI666703|Hnrph3	heterogeneous nuclear ribonucleoprotein H3	protein-coding
D6_peak_4476	chr14	118937503	118938024	+	262	NA	promoter-TSS (NM_008929)	promoter-TSS (NM_008929)	-169	NM_008929	100037258	Mm.12616	NM_008929	ENSMUSG00000022136	Dnajc3	AA408985|AU067833|Dnajc3a|Dnajc3b|Prkri|mp58|p58|p58IPK	DnaJ heat shock protein family (Hsp40) member C3	protein-coding
D6_peak_12836	chr8	84846722	84847364	+	262	NA	promoter-TSS (NM_007591)	promoter-TSS (NM_007591)	-112	NM_007591	12317	Mm.1971	NM_007591	ENSMUSG00000003814	Calr	CRT|Calregulin	calreticulin	protein-coding
D6_peak_7557	chr2	84715032	84715734	+	262	NA	promoter-TSS (NM_144887)	promoter-TSS (NM_144887)	-219	NM_144887	228136	Mm.288508	NM_144887	ENSMUSG00000034075	Zdhhc5	1110032A17Rik|AI451382|Zisp	zinc finger, DHHC domain containing 5	protein-coding
D6_peak_13795	chr9	106476785	106477323	+	261	NA	promoter-TSS (NM_145619)	promoter-TSS (NM_145619)	-105	NM_145619	235587	Mm.273659	NM_145619	ENSMUSG00000023249	Parp3	A930002C11Rik|AW990611|Adprt3|Adprtl3|PARP-3|pADPRT-3	poly (ADP-ribose) polymerase family, member 3	protein-coding
D6_peak_2794	chr12	45594057	45594797	+	261	NA	Intergenic	Eulor8|DNA|TcMar?	-519944	NM_144552	217517	Mm.285400	NM_144552	ENSMUSG00000046314	Stxbp6	BC024598|C85317	syntaxin binding protein 6 (amisyn)	protein-coding
D6_peak_13799	chr9	106891906	106892443	+	261	NA	promoter-TSS (NM_029103)	promoter-TSS (NM_029103)	-236	NM_029103	74840	Mm.29778	NM_029103	ENSMUSG00000032575	Manf	3230402M22Rik|AA407711|AA408789|AA673178|Armet|D17914|D18Mgi17	mesencephalic astrocyte-derived neurotrophic factor	protein-coding
D6_peak_1252	chr10	79853944	79854843	+	261	NA	promoter-TSS (NM_008956)	promoter-TSS (NM_008956)	-39	NM_001077363	19205	Mm.265610	NM_008956	ENSMUSG00000006498	Ptbp1	AA407203|AL033359|HNRPI|PTB-1|PTB2|PTB3|PTB4|Ptb|pPTB	polypyrimidine tract binding protein 1	protein-coding
D6_peak_4189	chr14	61439743	61440259	+	261	NA	promoter-TSS (NM_008466)	promoter-TSS (NM_008466)	-54	NM_008466	16648	Mm.25548	NM_008466	ENSMUSG00000021929	Kpna3	IPOA4	karyopherin (importin) alpha 3	protein-coding
D6_peak_6288	chr18	34931718	34932416	+	261	NA	promoter-TSS (NM_144866)	promoter-TSS (NM_144866)	-64	NM_144866	225363	Mm.329353	NM_144866	ENSMUSG00000024360	Etf1	AI463371|D6Ertd109e|ERF|ERF1|SUP45L1|TB3-1	eukaryotic translation termination factor 1	protein-coding
D6_peak_1159	chr10	62651192	62651624	+	260	NA	promoter-TSS (NM_053183)	promoter-TSS (NM_053183)	-210	NM_053183	94213	Mm.114116	NM_053183	ENSMUSG00000020076	Ddx50	4933429B04Rik|8430408E17Rik|GU2|RH-II	DEAD (Asp-Glu-Ala-Asp) box polypeptide 50	protein-coding
D6_peak_7949	chr2	155381717	155382663	+	260	NA	intron (NM_178111, intron 1 of 3)	CpG	334	NM_178111	68728	Mm.293605	NM_178111	ENSMUSG00000038375	Trp53inp2	1110029F20Rik|Tp53inp2	transformation related protein 53 inducible nuclear protein 2	protein-coding
D6_peak_11613	chr7	27178470	27179165	+	260	NA	promoter-TSS (NM_029391)	promoter-TSS (NM_029391)	66	NM_029391	19342	Mm.482114	NM_029391	ENSMUSG00000053291	Rab4b	1500031G17Rik	RAB4B, member RAS oncogene family	protein-coding
D6_peak_2186	chr11	84179413	84180142	+	260	NA	Intergenic	CpG	-12301	NM_001037932	628813	Mm.390389	NM_001037932	ENSMUSG00000051452	Gm11437	AI463690|OTTMUSG00000000997	predicted gene 11437	protein-coding
D6_peak_3518	chr13	58401917	58402869	+	259	NA	promoter-TSS (NM_028904)	promoter-TSS (NM_028904)	119	NM_001301344	15387	Mm.142872	NM_025279	ENSMUSG00000021546	Hnrnpk	Hnrpk|KBBP|NOVA	heterogeneous nuclear ribonucleoprotein K	protein-coding
D6_peak_2746	chr12	32953692	32954126	+	259	NA	promoter-TSS (NM_198710)	promoter-TSS (NM_198710)	-36	NM_013635	19027	Mm.246304	NM_013635	ENSMUSG00000020570	Sypl	AI314763|AI604763|D12Ertd446e|PanI|Pphn|Sypl1	synaptophysin-like protein	protein-coding
D6_peak_3516	chr13	58128554	58129110	+	259	NA	promoter-TSS (NM_029872)	promoter-TSS (NM_029872)	-276	NM_029872	77134	Mm.490274	NM_029872	ENSMUSG00000007836	Hnrnpa0	1110055B05Rik|3010025E17Rik|Hnrpa0|hnRNP A0	heterogeneous nuclear ribonucleoprotein A0	protein-coding
D6_peak_11728	chr7	38084938	38085192	+	259	NA	Intergenic	CpG	22425	NM_007633	12447	Mm.16110	NM_007633	ENSMUSG00000002068	Ccne1	AW538188|CycE1	cyclin E1	protein-coding
D6_peak_4133	chr14	54517152	54517732	+	258	NA	promoter-TSS (NM_013768)	promoter-TSS (NM_013768)	28	NM_001313907	27374	Mm.196585	NM_013768	ENSMUSG00000023110	Prmt5	Jbp1|Skb1	protein arginine N-methyltransferase 5	protein-coding
D6_peak_11147	chr6	86472202	86472569	+	258	NA	non-coding (NR_131125, exon 5 of 5)	non-coding (NR_131125, exon 5 of 5)	8445	NR_131126	320486	Mm.391625	NR_131125	ENSMUSG00000085589	A430078I02Rik	T25621	RIKEN cDNA A430078I02 gene	ncRNA
D6_peak_6954	chr19	46761250	46761821	+	258	NA	promoter-TSS (NM_001102471)	promoter-TSS (NM_001102471)	-74	NM_033569	94219	Mm.306903	NM_033569	ENSMUSG00000064105	Cnnm2	AU015877|AW048635|Acdp2|Clp2	cyclin M2	protein-coding
D6_peak_11620	chr7	27473262	27473937	+	258	NA	promoter-TSS (NM_133210)	promoter-TSS (NM_133210)	-241	NM_133210	170742	Mm.200120	NM_133210	ENSMUSG00000055200	Sertad3	AW124805|D1Mgi51|Rbt1|Sei3	SERTA domain containing 3	protein-coding
D6_peak_158	chr1	46853467	46854016	+	258	NA	promoter-TSS (NM_172653)	promoter-TSS (NM_172653)	-232	NM_172653	227059	Mm.233889	NM_172653	ENSMUSG00000025986	Slc39a10	2900042E17Rik|5430433I10|mKIAA1265	solute carrier family 39 (zinc transporter), member 10	protein-coding
D6_peak_6793	chr19	15819727	15820933	+	258	NA	Intergenic	Intergenic	104292	NM_001205339	107272	Mm.289936	NM_177420	ENSMUSG00000024640	Psat1	D8Ertd814e|EPIP|PSA|Psat	phosphoserine aminotransferase 1	protein-coding
D6_peak_5626	chr17	6961283	6961585	+	258	NA	promoter-TSS (NM_147155)	promoter-TSS (NM_147155)	-278	NM_147155	380608	Mm.371734	NM_147155	ENSMUSG00000052031	Tagap1	2610315E15Rik|AA415005|FKSG15	T cell activation GTPase activating protein 1	protein-coding
D6_peak_113	chr1	37864715	37865308	+	258	NA	promoter-TSS (NM_207228)	promoter-TSS (NM_207228)	71	NM_207228	211484	Mm.332756	NM_207228	ENSMUSG00000060771	Tsga10	4933432N21Rik|AI843383|Gm217|Mtsga10	testis specific 10	protein-coding
D6_peak_13047	chr8	113634926	113635757	+	258	NA	promoter-TSS (NM_001048143)	promoter-TSS (NM_001048143)	-245	NM_001048143	270096	Mm.74689	NM_173015	ENSMUSG00000078908	Mon1b	5031407H10|5033413H12Rik	MON1 homolog B, secretory traffciking associated	protein-coding
D6_peak_13268	chr9	25251837	25252805	+	257	NA	promoter-TSS (NM_001205367)	promoter-TSS (NM_001205367)	-118	NM_001205367	235072	Mm.270259	NM_009859	ENSMUSG00000001833	Sept7	Cdc10|E430034N22	septin 7	protein-coding
D6_peak_1266	chr10	80226327	80226657	+	257	NA	promoter-TSS (NM_023431)	promoter-TSS (NM_023431)	-106	NM_023431	68114	Mm.273418	NM_023431	ENSMUSG00000020156	Mum1	2610019J09|9430059D04Rik|UBE-1C2	melanoma associated antigen (mutated) 1	protein-coding
D6_peak_1354	chr10	86705429	86706273	+	257	NA	promoter-TSS (NM_011631)	promoter-TSS (NM_011631)	40	NM_001003910	103220	Mm.440762	NM_153595	ENSMUSG00000044937	Ttc41	AI449705|AU041509|Gnn	tetratricopeptide repeat domain 41	protein-coding
D6_peak_5862	chr17	37028450	37029283	+	256	NA	Intergenic	Intergenic	-5468	NM_010814	17441	Mm.210857	NM_010814	ENSMUSG00000076439	Mog	B230317G11Rik	myelin oligodendrocyte glycoprotein	protein-coding
D6_peak_2397	chr11	103028077	103028809	+	256	NA	promoter-TSS (NM_008707)	promoter-TSS (NM_008707)	-119	NM_008707	18107	Mm.10265	NM_008707	ENSMUSG00000020936	Nmt1	AW536594	N-myristoyltransferase 1	protein-coding
D6_peak_13495	chr9	58581922	58582407	+	256	NA	promoter-TSS (NM_009145)	promoter-TSS (NM_009145)	-76	NM_009145	20320	Mm.15125	NM_009145	ENSMUSG00000032336	Nptn	AW554172|SDR-1|Sdfr1	neuroplastin	protein-coding
D6_peak_2064	chr11	70020894	70021878	+	256	NA	intron (NM_001109752, intron 1 of 19)	intron (NM_001109752, intron 1 of 19)	2781	NM_007864	13385	Mm.27256	NM_007864	ENSMUSG00000020886	Dlg4	Dlgh4|PSD-95|PSD95|SAP90|SAP90A	discs, large homolog 4 (Drosophila)	protein-coding
D6_peak_2246	chr11	90249061	90249718	+	256	NA	promoter-TSS (NM_026178)	promoter-TSS (NM_026178)	-87	NM_026178	67468	Mm.277518	NM_026178	ENSMUSG00000003948	Mmd	1200017E07Rik|1810073C06Rik|AA690185	monocyte to macrophage differentiation-associated	protein-coding
D6_peak_7153	chr2	25224364	25225355	+	255	NA	promoter-TSS (NM_146116)	promoter-TSS (NM_146116)	-157	NM_146116	227613	Mm.227260	NM_146116	ENSMUSG00000036752	Tubb4b	4930542G03Rik|Tubb2c|Tubb2c1	tubulin, beta 4B class IVB	protein-coding
D6_peak_10725	chr5	149183774	149184873	+	255	NA	promoter-TSS (NM_001115151)	promoter-TSS (NM_001115151)	-237	NM_001286824	231915	Mm.29402	NM_001013378	ENSMUSG00000041264	Uspl1	E430026A01Rik	ubiquitin specific peptidase like 1	protein-coding
D6_peak_926	chr10	5823848	5824472	+	254	NA	promoter-TSS (NM_175374)	promoter-TSS (NM_175374)	-217	NM_175374	108853	Mm.55082	NM_175374	ENSMUSG00000019774	Mtrf1l	9130004K12Rik	mitochondrial translational release factor 1-like	protein-coding
D6_peak_11564	chr7	19227597	19228971	+	254	NA	promoter-TSS (NM_207525)	promoter-TSS (NM_207525)	-105	NM_207525	403187	Mm.239583	NM_207525	ENSMUSG00000052214	Opa3	D630048P19Rik|Gm1425|Gm472	optic atrophy 3	protein-coding
D6_peak_12515	chr8	26438411	26438782	+	254	NA	Intergenic	Intergenic	280427	NM_199042	73754	Mm.383241	NM_199042	ENSMUSG00000037214	Thap1	4833431A01Rik|AW490810	THAP domain containing, apoptosis associated protein 1	protein-coding
D6_peak_6912	chr19	43674903	43675493	+	254	NA	promoter-TSS (NR_045645)	promoter-TSS (NR_045645)	20	NR_045645	100502982	Mm.313570	NR_045645		BC037704	-	cDNA sequence BC037704	ncRNA
D6_peak_10592	chr5	134688608	134689213	+	254	NA	promoter-TSS (NM_010717)	promoter-TSS (NM_010717)	-320	NM_010717	16885	Mm.15409	NM_010717	ENSMUSG00000029674	Limk1	KIZ-1|LIMK-1|Limk	LIM-domain containing, protein kinase	protein-coding
D6_peak_3494	chr13	55444864	55445271	+	254	NA	promoter-TSS (NM_001286064)	promoter-TSS (NM_001286064)	-5	NM_001286063	26385	Mm.10193	NM_011938	ENSMUSG00000074886	Grk6	Gprk6	G protein-coupled receptor kinase 6	protein-coding
D6_peak_3626	chr13	73117017	73117928	+	254	NA	Intergenic	Intergenic	111628	NR_126459	75361	Mm.385732	NR_126459		4930555K05Rik	-	RIKEN cDNA 4930555K05 gene	ncRNA
D6_peak_3253	chr13	12394979	12395363	+	253	NA	promoter-TSS (NM_144835)	promoter-TSS (NM_144835)	-204	NM_144835	217995	Mm.171186	NM_144835	ENSMUSG00000050244	Heatr1	AA517551|B130016L12Rik|BC019693	HEAT repeat containing 1	protein-coding
D6_peak_1784	chr11	35769209	35769596	+	253	NA	promoter-TSS (NM_145962)	promoter-TSS (NM_145962)	-93	NM_145962	211347	Mm.255044	NM_145962	ENSMUSG00000018846	Pank3	-	pantothenate kinase 3	protein-coding
D6_peak_11878	chr7	66689625	66690268	+	253	NA	promoter-TSS (NR_003961)	promoter-TSS (NR_003961)	57	NR_034030	72635	Mm.289796	NM_152815	ENSMUSG00000053091	Lins1	2700083B01Rik|AW547219|Lins|Lins2|Wins2	lines homolog 1	protein-coding
D6_peak_10968	chr6	51469067	51470476	+	253	NA	promoter-TSS (NM_007624)	promoter-TSS (NM_007624)	123	NR_104468	53379	Mm.155896	NM_016806	ENSMUSG00000004980	Hnrnpa2b1	9130414A06Rik|Hnrpa2|Hnrpa2b1|hnrnp-A	heterogeneous nuclear ribonucleoprotein A2/B1	protein-coding
D6_peak_11749	chr7	44246058	44247237	+	253	NA	promoter-TSS (NM_025880)	promoter-TSS (NM_025880)	-75	NM_025880	668661	Mm.274492	NM_025880	ENSMUSG00000045411	2410002F23Rik	-	RIKEN cDNA 2410002F23 gene	protein-coding
D6_peak_786	chr1	178318215	178319208	+	252	NA	promoter-TSS (NM_025511)	promoter-TSS (NM_025511)	-442	NM_025511	66359	Mm.489720	NM_025511	ENSMUSG00000026500	Cox20	2310005N03Rik|Fam36a	COX20 Cox2 chaperone	protein-coding
D6_peak_9089	chr4	41420820	41421400	+	252	NA	intron (NM_024241, intron 3 of 12)	intron (NM_024241, intron 3 of 12)	43738	NM_024241	109242	Mm.370288	NM_024241	ENSMUSG00000028438	Kif24	4933425J19Rik|9430029L23Rik	kinesin family member 24	protein-coding
D6_peak_11631	chr7	28179337	28180237	+	252	NA	promoter-TSS (NM_001271370)	promoter-TSS (NM_001271370)	304	NM_001037957	13549	Mm.57249	NM_010092	ENSMUSG00000002409	Dyrk1b	Mirk	dual-specificity tyrosine-(Y)-phosphorylation regulated kinase 1b	protein-coding
D6_peak_8251	chr3	30995446	30995993	+	252	NA	promoter-TSS (NM_008857)	promoter-TSS (NM_008857)	-52	NM_008857	18759	Mm.291554	NM_008857	ENSMUSG00000037643	Prkci	2310021H13Rik|AI427505|PKClambda|Pkci|Pkcl|Prkcl|aPKClambda|mKIAA4165	protein kinase C, iota	protein-coding
D6_peak_9274	chr4	87322140	87322602	+	252	NA	Intergenic	ERVL-int|LTR|ERVL	-91831	NM_172426	76376	Mm.490487	NM_172426	ENSMUSG00000037996	Slc24a2	2810021B17Rik|6330417K15Rik|AI847460|Nckx2	solute carrier family 24 (sodium/potassium/calcium exchanger), member 2	protein-coding
D6_peak_9564	chr4	129461327	129461929	+	252	NA	promoter-TSS (NM_133889)	promoter-TSS (NM_133889)	-51	NM_133889	100383	Mm.17918	NM_133889	ENSMUSG00000040859	Bsdc1	1110063F24Rik|AW011758	BSD domain containing 1	protein-coding
D6_peak_10306	chr5	100517926	100518429	+	252	NA	promoter-TSS (NM_012001)	promoter-TSS (NM_012001)	-132	NM_012001	26891	Mm.957	NM_012001	ENSMUSG00000035297	Cops4	AW208976|D5Ertd774e	COP9 signalosome subunit 4	protein-coding
D6_peak_1937	chr11	58954251	58954941	+	252	NA	promoter-TSS (NM_178218)	promoter-TSS (NM_178218)	-84	NR_134309	382522	Mm.377898	NR_134309	ENSMUSG00000080712	Hist3h2bb-ps	4930534G10Rik|4933432H21|B2Hist3h2bb|Hist3h2bb|R75370	histone cluster 3, H2bb, pseudogene	pseudo
D6_peak_4484	chr14	120477492	120478308	+	252	NA	promoter-TSS (NM_029519)	promoter-TSS (NM_029519)	-561	NM_029519	76108	Mm.261448	NM_029519	ENSMUSG00000051615	Rap2a	5830461H18Rik	RAS related protein 2a	protein-coding
D6_peak_11107	chr6	82652590	82653074	+	251	NA	promoter-TSS (NM_025882)	promoter-TSS (NM_025882)	33	NM_025882	66979	Mm.195753	NM_025882	ENSMUSG00000030042	Pole4	2400007P05Rik|5830430F06Rik	polymerase (DNA-directed), epsilon 4 (p12 subunit)	protein-coding
D6_peak_10434	chr5	115489250	115490772	+	251	NA	Intergenic	CpG	-5527	NM_133760	75387	Mm.332616	NM_133760	ENSMUSG00000029524	Sirt4	4930596O17Rik	sirtuin 4	protein-coding
D6_peak_11874	chr7	65644590	65645216	+	250	NA	promoter-TSS (NM_172310)	promoter-TSS (NM_172310)	5	NM_172310	272396	Mm.35127	NM_172310	ENSMUSG00000030515	Tarsl2	A530046H20Rik	threonyl-tRNA synthetase-like 2	protein-coding
D6_peak_4284	chr14	70577559	70578081	+	250	NA	promoter-TSS (NM_153136)	promoter-TSS (NM_153136)	-27	NM_153136	213484	Mm.34191	NM_153136	ENSMUSG00000045211	Nudt18	BC036718	nudix (nucleoside diphosphate linked moiety X)-type motif 18	protein-coding
D6_peak_1498	chr10	115384156	115385168	+	250	NA	promoter-TSS (NM_025780)	promoter-TSS (NM_025780)	-227	NM_025780	66816	Mm.32314	NM_025780	ENSMUSG00000020137	Thap2	2900040O07Rik|9030625G08Rik|AI450385|AI649097	THAP domain containing, apoptosis associated protein 2	protein-coding
D6_peak_2207	chr11	87108743	87109460	+	250	NA	promoter-TSS (NM_175563)	promoter-TSS (NM_175563)	-160	NM_025377	66140	Mm.45008	NM_025377	ENSMUSG00000020492	Ska2	1110001A07Rik|C78640|Fam33a	spindle and kinetochore associated complex subunit 2	protein-coding
D6_peak_7321	chr2	38926350	38926720	+	250	NA	promoter-TSS (NM_010264)	promoter-TSS (NM_010264)	-74	NM_010264	14536	Mm.439703	NM_010264	ENSMUSG00000063972	Nr6a1	1700113M01Rik|Gcnf|NCNF|RTR	nuclear receptor subfamily 6, group A, member 1	protein-coding
D6_peak_12211	chr7	126109020	126109848	+	250	NA	intron (NM_001311143, intron 18 of 23)	intron (NM_001311143, intron 18 of 23)	-27023	NM_001101488	269994	Mm.39599	NM_001101488	ENSMUSG00000046182	Gsg1l	AI852434|C230098I05Rik|G630023A01Rik|Gm637|g1l	GSG1-like	protein-coding
D6_peak_4851	chr15	79546363	79547055	+	249	NA	promoter-TSS (NM_001040187)	promoter-TSS (NM_001040187)	32	NM_001040187	67040	Mm.29644	NM_152806	ENSMUSG00000055065	Ddx17	2610007K22Rik|A430025E01Rik|AI047725|C80929|Gm926|p72	DEAD (Asp-Glu-Ala-Asp) box polypeptide 17	protein-coding
D6_peak_6899	chr19	41980895	41981752	+	249	NA	promoter-TSS (NM_028152)	promoter-TSS (NM_028152)	-187	NM_028152	72199	Mm.218940	NM_028152	ENSMUSG00000025159	Mms19	2410001K24Rik|2610042O15Rik|AI316855|C79368|C86341|Mms19l	MMS19 (MET18 S. cerevisiae)	protein-coding
D6_peak_4312	chr14	76503923	76504915	+	249	NA	promoter-TSS (NM_009366)	promoter-TSS (NM_009366)	-91	NM_009366	21807	Mm.153272	NM_009366	ENSMUSG00000022010	Tsc22d1	AA589566|AW105905|Egr5|TSC-22|Tgfb1i4|Tsc|Tsc22	TSC22 domain family, member 1	protein-coding
D6_peak_8957	chr4	9668824	9669605	+	249	NA	promoter-TSS (NM_001177850)	promoter-TSS (NM_001177850)	-52	NM_001177850	65973	Mm.222206	NM_023066	ENSMUSG00000028207	Asph	2310005F16Rik|3110001L23Rik|AI848629|AW261690|AW561901|BAH|C79816|cI-37	aspartate-beta-hydroxylase	protein-coding
D6_peak_8621	chr3	104220235	104220841	+	248	NA	promoter-TSS (NM_133853)	promoter-TSS (NM_133853)	-132	NM_133853	99470	Mm.264849	NM_133853	ENSMUSG00000052539	Magi3	4732496O19Rik|6530407C02Rik|AA407180|AI120132|mKIAA1634	membrane associated guanylate kinase, WW and PDZ domain containing 3	protein-coding
D6_peak_1254	chr10	79908373	79909175	+	248	NA	intron (NM_198107, intron 1 of 14)	CpG	164	NM_001163276	216154	Mm.260089	NM_198107	ENSMUSG00000013833	Med16	95kDa|A630083L04|Thrap5|Trap95	mediator complex subunit 16	protein-coding
D6_peak_8482	chr3	87885382	87885935	+	248	NA	promoter-TSS (NM_033573)	promoter-TSS (NM_033573)	-96	NM_033573	94315	Mm.35089	NM_033573	ENSMUSG00000004895	Prcc	-	papillary renal cell carcinoma (translocation-associated)	protein-coding
D6_peak_9803	chr4	153956795	153957433	+	248	NA	promoter-TSS (NM_001163019)	promoter-TSS (NM_001163019)	-123	NM_175287	97159	Mm.7066	NM_175287	ENSMUSG00000047613	A430005L14Rik	C79672	RIKEN cDNA A430005L14 gene	protein-coding
D6_peak_11133	chr6	85333064	85333524	+	248	NA	intron (NM_178639, intron 1 of 13)	CpG	128	NM_178639	94282	Mm.121485	NM_178639	ENSMUSG00000033720	Sfxn5	C230001H08Rik	sideroflexin 5	protein-coding
D6_peak_1756	chr11	31870395	31871135	+	248	NA	promoter-TSS (NM_026252)	promoter-TSS (NM_026252)	-175	NM_001290676	67579	Mm.339792	NM_026252	ENSMUSG00000020300	Cpeb4	Cpe-bp4|Cpeb-4|mCPEB-4	cytoplasmic polyadenylation element binding protein 4	protein-coding
D6_peak_3029	chr12	87265999	87266743	+	247	NA	promoter-TSS (NM_001142580)	promoter-TSS (NM_001142580)	-85	NM_001142580	104799	Mm.208750	NM_134044	ENSMUSG00000021038	Vipas39	6720456H09Rik|9330175H22Rik|AI413782|SPE-39|Spe39|Vipar|hSPE-39	VPS33B interacting protein, apical-basolateral polarity regulator, spe-39 homolog	protein-coding
D6_peak_11698	chr7	35333808	35334362	+	247	NA	promoter-TSS (NM_027897)	promoter-TSS (NM_027897)	-152	NM_027897	52428	Mm.286600	NM_027897	ENSMUSG00000030494	Rhpn2	1300002E07Rik|AA536890|C85860|D7Ertd784e	rhophilin, Rho GTPase binding protein 2	protein-coding
D6_peak_1588	chr10	128673646	128674705	+	246	NA	promoter-TSS (NM_173733)	promoter-TSS (NM_173733)	-257	NM_173733	211389	Mm.23352	NM_173733	ENSMUSG00000049858	Suox	SO	sulfite oxidase	protein-coding
D6_peak_7170	chr2	26182341	26182786	+	246	NA	Intergenic	Intergenic	24012	NM_001039653	16871	Mm.386765	NM_010711	ENSMUSG00000026934	Lhx3	Lim3|P-LIM|mLIM3|mLim-3	LIM homeobox protein 3	protein-coding
D6_peak_10683	chr5	142905739	142906239	+	246	NA	intron (NM_007393, intron 1 of 5)	CpG	765	NM_007393	11461	Mm.328431	NM_007393	ENSMUSG00000029580	Actb	Actx|E430023M04Rik|beta-actin	actin, beta	protein-coding
D6_peak_2424	chr11	106083957	106084602	+	246	NA	promoter-TSS (NM_011947)	promoter-TSS (NM_011947)	-623	NM_011947	26406	Mm.27041	NM_011947	ENSMUSG00000020700	Map3k3	AW548911|MAPKKK3|Mekk3|mKIAA4031	mitogen-activated protein kinase kinase kinase 3	protein-coding
D6_peak_2047	chr11	69632588	69632953	+	246	NA	promoter-TSS (NM_011814)	promoter-TSS (NM_011814)	-201	NM_011814	23879	Mm.41930	NM_011814	ENSMUSG00000018765	Fxr2	Fxr2h	fragile X mental retardation, autosomal homolog 2	protein-coding
D6_peak_13843	chr9	111271275	111272104	+	245	NA	promoter-TSS (NM_026810)	promoter-TSS (NM_026810)	-81	NM_001324522	17350	Mm.486383	NM_026810	ENSMUSG00000032498	Mlh1	1110035C23Rik|AI317206|AI325952|AI561766	mutL homolog 1	protein-coding
D6_peak_9842	chr4	155992662	155993188	+	245	NA	promoter-TSS (NM_011341)	promoter-TSS (NM_011341)	20	NM_001302467	20318	Mm.293517	NM_011341	ENSMUSG00000029076	Sdf4	Cab45	stromal cell derived factor 4	protein-coding
D6_peak_12261	chr7	128461357	128461937	+	244	NA	promoter-TSS (NM_009383)	promoter-TSS (NM_009383)	26	NM_001347641	21843	Mm.242072	NM_009383	ENSMUSG00000030846	Tial1	5330433G13Rik|AL033329|TIAR|mTIAR	Tia1 cytotoxic granule-associated RNA binding protein-like 1	protein-coding
D6_peak_6810	chr19	21271820	21272517	+	244	NA	promoter-TSS (NM_009551)	promoter-TSS (NM_009551)	-110	NM_009551	22682	Mm.292405	NM_009551	ENSMUSG00000024750	Zfand5	2310057A04Rik|5830475F03Rik|AA415485|Za20d2|Zfp216	zinc finger, AN1-type domain 5	protein-coding
D6_peak_6667	chr19	4793554	4794133	+	244	NA	promoter-TSS (NM_009032)	promoter-TSS (NM_009032)	58	NM_009032	19653	Mm.426069	NM_009032	ENSMUSG00000094936	Rbm4	4921506I22Rik|Lark1|Mlark|Rbm4a|lark	RNA binding motif protein 4	protein-coding
D6_peak_7	chr1	7088582	7089131	+	244	NA	promoter-TSS (NM_183028)	promoter-TSS (NM_183028)	-64	NM_183028	319263	Mm.21539	NM_183028	ENSMUSG00000051285	Pcmtd1	8430411F12Rik|A030012M09Rik	protein-L-isoaspartate (D-aspartate) O-methyltransferase domain containing 1	protein-coding
D6_peak_2372	chr11	101645899	101646180	+	244	NA	Intergenic	CpG	18090	NM_025654	66599	Mm.41449	NM_025654	ENSMUSG00000010362	Rdm1	2410008M22Rik|AW212028|Rad52b	RAD52 motif 1	protein-coding
D6_peak_12734	chr8	70042736	70042998	+	243	NA	promoter-TSS (NM_027481)	promoter-TSS (NM_027481)	54	NM_027481	70616	Mm.17665	NM_027481	ENSMUSG00000011306	Sugp1	5730496N02Rik|Sf4	SURP and G patch domain containing 1	protein-coding
D6_peak_2878	chr12	69158848	69159784	+	243	NA	promoter-TSS (NM_009093)	promoter-TSS (NM_009093)	-130	NM_009093	20090	Mm.379006	NM_009093	ENSMUSG00000034892	Rps29	-	ribosomal protein S29	protein-coding
D6_peak_7941	chr2	154790663	154791351	+	243	NA	promoter-TSS (NM_001139513)	promoter-TSS (NM_001139513)	-103	NM_001139512	19383	Mm.221440	NM_023130	ENSMUSG00000027593	Raly	AI663842|Merc	hnRNP-associated with lethal yellow	protein-coding
D6_peak_11538	chr7	16286138	16286809	+	243	NA	intron (NM_001136471, intron 1 of 13)	CpG	322	NM_001136471	243846	Mm.482401	NM_172297	ENSMUSG00000041375	Ccdc9	2600011L02Rik	coiled-coil domain containing 9	protein-coding
D6_peak_6353	chr18	42511086	42511421	+	243	NA	promoter-TSS (NM_001289526)	promoter-TSS (NM_001289526)	-234	NM_001289526	56070	Mm.270511	NM_001039474	ENSMUSG00000024498	Tcerg1	2410022J09Rik|2900090C16Rik|AI428505|CA150b|FBP23|FBP28|Taf2s|ca150|p144	transcription elongation regulator 1 (CA150)	protein-coding
D6_peak_9927	chr5	23433028	23434325	+	243	NA	promoter-TSS (NM_026984)	promoter-TSS (NM_026984)	677	NR_040469	269630	Mm.425231	NR_040469	ENSMUSG00000073147	5031425E22Rik	-	RIKEN cDNA 5031425E22 gene	ncRNA
D6_peak_12745	chr8	70538799	70539675	+	243	NA	promoter-TSS (NM_007924)	promoter-TSS (NM_007924)	-438	NM_007924	13716	Mm.271973	NM_007924	ENSMUSG00000070002	Ell	Ell1|Men	elongation factor RNA polymerase II	protein-coding
D6_peak_2983	chr12	83596988	83597454	+	242	NA	promoter-TSS (NM_183154)	promoter-TSS (NM_183154)	-74	NM_183154	217695	Mm.59257	NM_183154	ENSMUSG00000042628	Zfyve1	DFCP1|G630053K23|TAFF1|ZNFN2A1|mKIAA1589	zinc finger, FYVE domain containing 1	protein-coding
D6_peak_4119	chr14	52019509	52020676	+	242	NA	promoter-TSS (NM_001253694)	promoter-TSS (NM_001253694)	-379	NM_001253694	69890	Mm.475652	NM_027248	ENSMUSG00000049295	Zfp219	2010302A17Rik	zinc finger protein 219	protein-coding
D6_peak_1073	chr10	40348792	40349510	+	242	NA	promoter-TSS (NM_001168304)	promoter-TSS (NM_001168304)	-157	NM_001291816	78334	Mm.200924	NM_198164	ENSMUSG00000038481	Cdk19	2700084L06Rik|AI845279|AW228747|CDK11|Cdc2l6|mKIAA1028	cyclin-dependent kinase 19	protein-coding
D6_peak_1182	chr10	67548703	67549612	+	242	NA	promoter-TSS (NM_001005419)	promoter-TSS (NM_001005419)	-202	NM_001005419	211488	Mm.297250	NM_001005419	ENSMUSG00000057134	Ado	Gm237	2-aminoethanethiol (cysteamine) dioxygenase	protein-coding
D6_peak_4074	chr14	45219450	45219757	+	241	NA	promoter-TSS (NM_027518)	promoter-TSS (NM_027518)	-114	NM_027518	70713	Mm.343793	NM_027518	ENSMUSG00000049092	Gpr137c	6330416L11Rik|Gm908|TM7SF1L2	G protein-coupled receptor 137C	protein-coding
D6_peak_7532	chr2	78655960	78656618	+	241	NA	Intergenic	Intergenic	-212758	NM_009454	22193	Mm.1485	NM_009454	ENSMUSG00000027011	Ube2e3	Ubce4|ubcM2	ubiquitin-conjugating enzyme E2E 3	protein-coding
D6_peak_1126	chr10	58322979	58323623	+	241	NA	promoter-TSS (NM_026148)	promoter-TSS (NM_026148)	-165	NM_026148	110829	Mm.57734	NM_026148	ENSMUSG00000019920	Lims1	2310016J22Rik|4921524A02Rik|AI507642|AU021743|AW551584|C430041B13Rik|Lims1l|PINCH|PINCH1	LIM and senescent cell antigen-like domains 1	protein-coding
D6_peak_12028	chr7	95688310	95689102	+	241	NA	Intergenic	Intergenic	-482538	NM_001310762	23966	Mm.254610	NM_011858	ENSMUSG00000048078	Tenm4	Doc4|ELM2|Odz4|R75022|Ten-m4|l(7)-3Rn|l7Rn3|mKIAA1302	teneurin transmembrane protein 4	protein-coding
D6_peak_5146	chr16	14159322	14159913	+	241	NA	promoter-TSS (NR_030252)	promoter-TSS (NR_030252)	-9	NR_030252	723916		NR_030252	ENSMUSG00000070074	Mir484	Mirn484|mir-484|mmu-mir-484	microRNA 484	ncRNA
D6_peak_883	chr1	191025968	191026678	+	241	NA	promoter-TSS (NM_001081259)	promoter-TSS (NM_001081259)	-133	NM_198025	226844	Mm.134053	NM_198025	ENSMUSG00000066595	Mfsd7b	9630055N22Rik|FLVCR|Flvcr1	major facilitator superfamily domain containing 7B	protein-coding
D6_peak_2060	chr11	69980291	69981113	+	240	NA	promoter-TSS (NM_026017)	promoter-TSS (NM_026017)	-372	NM_001253700	54351	Mm.13430	NM_018740	ENSMUSG00000018565	Elp5	Derp6|Rai12	elongator acetyltransferase complex subunit 5	protein-coding
D6_peak_319	chr1	75168621	75169223	+	240	NA	intron (NM_001159906, intron 2 of 9)	CpG	187	NM_026846	68818	Mm.32646	NM_026846	ENSMUSG00000026197	Zfand2b	1110060O18Rik|C81256	zinc finger, AN1 type domain 2B	protein-coding
D6_peak_10701	chr5	145203912	145204673	+	240	NA	promoter-TSS (NM_001167944)	promoter-TSS (NM_001167944)	-267	NM_016683	22757	Mm.332842	NM_016683	ENSMUSG00000055991	Zkscan5	AI132486|AI326970|Zfp95|hKraba1	zinc finger with KRAB and SCAN domains 5	protein-coding
D6_peak_3261	chr13	17694639	17695481	+	240	NA	promoter-TSS (NM_138654)	promoter-TSS (NM_138654)	-295	NM_138654	192136	Mm.364180	NM_138654	ENSMUSG00000055137	Sugct	5033411D12Rik|D17907	succinyl-CoA glutarate-CoA transferase	protein-coding
D6_peak_5817	chr17	33909065	33909736	+	240	NA	promoter-TSS (NM_001199733)	promoter-TSS (NM_001199733)	-45	NM_007829	13163	Mm.271809	NM_007829	ENSMUSG00000002307	Daxx	-	Fas death domain-associated protein	protein-coding
D6_peak_11559	chr7	19075769	19076224	+	240	NA	promoter-TSS (NM_010058)	promoter-TSS (NM_010058)	-204	NM_010058	13401	Mm.2852	NM_010058	ENSMUSG00000030410	Dmwd	DMR-N9|Dm9	dystrophia myotonica-containing WD repeat motif	protein-coding
D6_peak_10417	chr5	114567181	114567711	+	240	NA	promoter-TSS (NM_001004180)	promoter-TSS (NM_001004180)	-805	NM_001004180	433940	Mm.194212	NM_001004180	ENSMUSG00000041930	Fam222a	-	family with sequence similarity 222, member A	protein-coding
D6_peak_11019	chr6	54992816	54993168	+	240	NA	promoter-TSS (NM_026637)	promoter-TSS (NM_026637)	-125	NM_026637	110175	Mm.294708	NM_026637	ENSMUSG00000002797	Ggct	A030007L17Rik|AA673177|Gctg|Ggc	gamma-glutamyl cyclotransferase	protein-coding
D6_peak_4937	chr15	88819146	88819685	+	239	NA	promoter-TSS (NM_001142357)	promoter-TSS (NM_001142357)	-97	NM_145477	223774	Mm.41512	NM_145477	ENSMUSG00000035845	Alg12	ECM39	asparagine-linked glycosylation 12 (alpha-1,6-mannosyltransferase)	protein-coding
D6_peak_2030	chr11	69073126	69073784	+	239	NA	TTS (NM_025838)	TTS (NM_025838)	2646	NM_028336	66910	Mm.33964	NM_025838	ENSMUSG00000020895	Tmem107	1110004B13Rik|2810049P21Rik	transmembrane protein 107	protein-coding
D6_peak_11112	chr6	83078090	83078697	+	239	NA	promoter-TSS (NM_197992)	promoter-TSS (NM_197992)	3	NM_197992	69837	Mm.12261	NM_197992	ENSMUSG00000069678	Pcgf1	2010002K04Rik|AU024121|Nspc1	polycomb group ring finger 1	protein-coding
D6_peak_8896	chr3	153432319	153433264	+	239	NA	intron (NM_011372, intron 2 of 4)	intron (NM_011372, intron 2 of 4)	-134142	NR_126464	75489	Mm.443252	NR_126464	ENSMUSG00000105023	1700012D16Rik	-	RIKEN cDNA 1700012D16 gene	ncRNA
D6_peak_13100	chr8	121832537	121833003	+	239	NA	Intergenic	Intergenic	-3201	NM_145605	234825	Mm.209329	NM_145605	ENSMUSG00000040263	Klhdc4	AA408426|AV352552|BC012312|G430025P05Rik	kelch domain containing 4	protein-coding
D6_peak_5932	chr17	53478733	53479482	+	239	NA	promoter-TSS (NM_025887)	promoter-TSS (NM_025887)	-127	NM_025887	271457	Mm.329123	NM_025887	ENSMUSG00000017831	Rab5a	2410015H04Rik|AI663973|AU021172|nnyRab5a	RAB5A, member RAS oncogene family	protein-coding
D6_peak_8173	chr3	7365778	7366879	+	239	NA	promoter-TSS (NM_008862)	promoter-TSS (NM_008862)	-276	NM_008862	18767	Mm.3193	NM_008862	ENSMUSG00000027499	Pkia	AI415001|PKIalpha	protein kinase inhibitor, alpha	protein-coding
D6_peak_2533	chr11	117654184	117654786	+	239	NA	5' UTR (NM_198022, exon 1 of 22)	5' UTR (NM_198022, exon 1 of 22)	196	NM_198022	217351	Mm.40272	NM_198022	ENSMUSG00000025571	Tnrc6c	9930033H14Rik|mKIAA1582	trinucleotide repeat containing 6C	protein-coding
D6_peak_9652	chr4	136310530	136311020	+	238	NA	promoter-TSS (NM_001277123)	promoter-TSS (NM_001277123)	-167	NM_001277123	74326	Mm.31051	NM_028871	ENSMUSG00000066037	Hnrnpr	2610003J05Rik|2610528B01Rik|Hnrpr	heterogeneous nuclear ribonucleoprotein R	protein-coding
D6_peak_1979	chr11	62076744	62077085	+	238	NA	promoter-TSS (NM_001029936)	promoter-TSS (NM_001029936)	-110	NM_001029936	432572	Mm.438022	NM_001029936	ENSMUSG00000042331	Specc1	2810012G08Rik|B230396K10Rik|Cytsb	sperm antigen with calponin homology and coiled-coil domains 1	protein-coding
D6_peak_5942	chr17	55959076	55959492	+	237	NA	promoter-TSS (NM_028381)	promoter-TSS (NM_028381)	97	NM_028381	72886	Mm.22796	NM_028381	ENSMUSG00000003208	Ccdc94	2900016D05Rik|AI413813	coiled-coil domain containing 94	protein-coding
D6_peak_11486	chr7	3693032	3693959	+	237	NA	promoter-TSS (NM_029934)	promoter-TSS (NM_029934)	30	NM_029934	77582	Mm.397541	NM_029934	ENSMUSG00000035596	Mboat7	5730589L02Rik|BB1|Leng4|Lpiat|Lpiat1|mBB1	membrane bound O-acyltransferase domain containing 7	protein-coding
D6_peak_5034	chr15	102073402	102074167	+	237	NA	promoter-TSS (NM_145625)	promoter-TSS (NM_145625)	11	NM_145625	75705	Mm.290022	NM_145625	ENSMUSG00000058655	Eif4b	2310046H11Rik|AL024095|C85189|Eif4a2	eukaryotic translation initiation factor 4B	protein-coding
D6_peak_8294	chr3	42220695	42221696	+	237	NA	Intergenic	Intergenic	478577	NM_001099785	73852	Mm.29006	NM_027271	ENSMUSG00000025766	D3Ertd751e	2810009O15Rik|4930415G15Rik	DNA segment, Chr 3, ERATO Doi 751, expressed	protein-coding
D6_peak_1832	chr11	45955200	45955529	+	237	NA	promoter-TSS (NM_001290737)	promoter-TSS (NM_001290737)	139	NM_001080969	66628	Mm.269083	NM_001080969	ENSMUSG00000011254	Thg1l	-	tRNA-histidine guanylyltransferase 1-like (S. cerevisiae)	protein-coding
D6_peak_12869	chr8	88696720	88697300	+	237	NA	promoter-TSS (NM_001128171)	promoter-TSS (NM_001128171)	-18	NM_001276279	74256	Mm.490395	NM_173369	ENSMUSG00000036712	Cyld	2010013M14Rik|2900009M21Rik|C130039D01Rik|CDMT|CYLD1|EAC|mKIAA0849	CYLD lysine 63 deubiquitinase	protein-coding
D6_peak_9456	chr4	117189479	117190595	+	237	NA	Intergenic	U5|snRNA|snRNA	-7413	NM_134471	73804	Mm.247651	NM_134471	ENSMUSG00000028678	Kif2c	4930402F02Rik|ESTM5|Knsl6|MCAK|X83316	kinesin family member 2C	protein-coding
D6_peak_3004	chr12	85455113	85455754	+	237	NA	Intergenic	CpG	-18468	NM_010234	14281	Mm.246513	NM_010234	ENSMUSG00000021250	Fos	D12Rfj1|c-fos|cFos	FBJ osteosarcoma oncogene	protein-coding
D6_peak_8597	chr3	99141061	99141635	+	237	NA	intron (NM_027462, intron 1 of 5)	CpG	258	NM_027462	70560	Mm.316754	NM_027462	ENSMUSG00000004233	Wars2	5730427B17Rik|9430020O07Rik|AI413375|TrpRS	tryptophanyl tRNA synthetase 2 (mitochondrial)	protein-coding
D6_peak_1787	chr11	36144801	36145808	+	237	NA	intron (NM_011856, intron 10 of 28)	intron (NM_011856, intron 10 of 28)	-165215	NM_170779	211652	Mm.31267	NM_170779	ENSMUSG00000018849	Wwc1	AA408228|AU017197|BC037006|Kibra|mKIAA0869	WW, C2 and coiled-coil domain containing 1	protein-coding
D6_peak_5917	chr17	48409509	48410415	+	236	NA	promoter-TSS (NM_001289491)	promoter-TSS (NM_001289491)	-38	NM_001289490	106821	Mm.203943	NM_207219	ENSMUSG00000040771	Oard1	AI314976|AW558560	O-acyl-ADP-ribose deacylase 1	protein-coding
D6_peak_6113	chr17	83514356	83514719	+	236	NA	promoter-TSS (NM_001159529)	promoter-TSS (NM_001159529)	-204	NM_009187	20463	Mm.30072	NM_009187	ENSMUSG00000024248	Cox7a2l	COX7AR|COX7RP|EB1|SIG-81|SIG81|Silg81	cytochrome c oxidase subunit VIIa polypeptide 2-like	protein-coding
D6_peak_1286	chr10	80900398	80901348	+	236	NA	promoter-TSS (NM_013895)	promoter-TSS (NM_013895)	96	NM_013895	30055	Mm.142132	NM_013895	ENSMUSG00000020219	Timm13	D10Ertd378e|Tim9|Timm9	translocase of inner mitochondrial membrane 13	protein-coding
D6_peak_10922	chr6	42264682	42265183	+	236	NA	promoter-TSS (NM_007610)	promoter-TSS (NM_007610)	-53	NM_007610	12366	Mm.3921	NM_007610	ENSMUSG00000029863	Casp2	CASP-2|ICH-1|NEDD-2|Nedd2	caspase 2	protein-coding
D6_peak_6964	chr19	47731199	47731783	+	236	NA	promoter-TSS (NM_026377)	promoter-TSS (NM_026377)	-265	NM_026377	67788	Mm.181610	NM_026377	ENSMUSG00000025066	Sfr1	6330577E15Rik|Meir5	SWI5 dependent recombination repair 1	protein-coding
D6_peak_11781	chr7	45367042	45367567	+	236	NA	promoter-TSS (NM_029741)	promoter-TSS (NM_029741)	71	NR_027802	50994	Mm.389897	NM_016664	ENSMUSG00000091510	Mtag2	MAG	metastasis associated gene 2	ncRNA
D6_peak_4869	chr15	81190792	81191267	+	235	NA	promoter-TSS (NM_001082536)	promoter-TSS (NM_001082536)	176	NR_015603	67638	Mm.390832	NM_026288	ENSMUSG00000047938	4930483J18Rik	-	RIKEN cDNA 4930483J18 gene	ncRNA
D6_peak_4570	chr15	25284025	25285026	+	235	NA	Intergenic	Intergenic	129239	NM_027395	70350	Mm.29586	NM_027395	ENSMUSG00000045763	Basp1	2610024P12Rik|CAP-23|CAP23|Ckap3|NAP-22|NAP22	brain abundant, membrane attached signal protein 1	protein-coding
D6_peak_2345	chr11	100319677	100320587	+	235	NA	exon (NM_011508, exon 1 of 4)	exon (NM_011508, exon 1 of 4)	183	NM_011508	20918	Mm.13886	NM_011508	ENSMUSG00000035530	Eif1	Sui1-rs1	eukaryotic translation initiation factor 1	protein-coding
D6_peak_3485	chr13	54789071	54789652	+	235	NA	promoter-TSS (NM_028841)	promoter-TSS (NM_028841)	-44	NM_028841	74257	Mm.32883	NM_028841	ENSMUSG00000025875	Tspan17	2210021G21Rik|AI047581|Fbxo23|Tm4sf17	tetraspanin 17	protein-coding
D6_peak_7314	chr2	37430682	37431382	+	235	NA	promoter-TSS (NM_146253)	promoter-TSS (NM_146253)	-113	NM_146253	241322	Mm.330182	NM_146253	ENSMUSG00000066798	Zbtb6	A830092L04Rik|ZID|Zfp482	zinc finger and BTB domain containing 6	protein-coding
D6_peak_4880	chr15	81871735	81872454	+	235	NA	promoter-TSS (NM_080633)	promoter-TSS (NM_080633)	-202	NM_026737	68479	Mm.271715	NM_026737	ENSMUSG00000061360	Phf5a	1110007B08Rik	PHD finger protein 5A	protein-coding
D6_peak_4120	chr14	52103788	52104610	+	234	NA	promoter-TSS (NM_001170982)	promoter-TSS (NM_001170982)	-171	NM_001170982	15381	Mm.427321	NM_016884	ENSMUSG00000060373	Hnrnpc	AL022939|D14Wsu171e|Hnrpc|Hnrpc1|Hnrpc2|hnRNPC1|hnRNPC2|hnrnp-C	heterogeneous nuclear ribonucleoprotein C	protein-coding
D6_peak_10204	chr5	73490442	73491029	+	234	NA	promoter-TSS (NM_178896)	promoter-TSS (NM_178896)	-291	NM_178896	100737	Mm.220312	NM_178896	ENSMUSG00000051674	Dcun1d4	AI836376	DCN1, defective in cullin neddylation 1, domain containing 4 (S. cerevisiae)	protein-coding
D6_peak_9325	chr4	98094248	98095095	+	234	NA	intron (NM_010905, intron 10 of 10)	intron (NM_010905, intron 10 of 10)	288594	NM_053157	94043	Mm.331719	NM_053157	ENSMUSG00000028563	Tm2d1	2310026L18Rik|AA990549|Bbp	TM2 domain containing 1	protein-coding
D6_peak_9783	chr4	151996278	151996718	+	234	NA	promoter-TSS (NM_172705)	promoter-TSS (NM_172705)	-319	NM_172705	230936	Mm.25582	NM_172705	ENSMUSG00000047777	Phf13	BC029632|Phf5|SPOC1	PHD finger protein 13	protein-coding
D6_peak_13950	chrX	13461762	13462262	+	234	NA	Intergenic	CpG	-5660	NM_173415	236690	Mm.90233	NM_173415	ENSMUSG00000051228	Nyx	CLNP|CSNB1|CSNB4|nob	nyctalopin	protein-coding
D6_peak_1247	chr10	79681719	79682189	+	234	NA	promoter-TSS (NM_177613)	promoter-TSS (NM_177613)	-241	NM_177613	216150	Mm.21981	NM_177613	ENSMUSG00000020307	Cdc34	AI327276|UBE2R1	cell division cycle 34	protein-coding
D6_peak_11734	chr7	39552435	39552771	+	234	NA	Intergenic	CpG	34837	NM_001004139	70227	Mm.333800	NM_001004139	ENSMUSG00000068959	Zfp619	3000002G13Rik	zinc finger protein 619	protein-coding
D6_peak_2663	chr12	21417230	21417913	+	233	NA	promoter-TSS (NM_011739)	promoter-TSS (NM_011739)	-135	NM_011739	22630	Mm.289630	NM_011739	ENSMUSG00000076432	Ywhaq	2700028P07Rik|AA409740|AU021156|R74690	tyrosine 3-monooxygenase/tryptophan 5-monooxygenase activation protein, theta polypeptide	protein-coding
D6_peak_13818	chr9	108305973	108306317	+	233	NA	promoter-TSS (NM_133986)	promoter-TSS (NM_133986)	14	NM_001311156	102791	Mm.24670	NM_133986	ENSMUSG00000039461	Tcta	9130410M22Rik|AW553637|C85065|Tctal	T cell leukemia translocation altered gene	protein-coding
D6_peak_12781	chr8	72239656	72240389	+	233	NA	promoter-TSS (NM_007456)	promoter-TSS (NM_007456)	4	NM_007456	11767	Mm.290086	NM_007456	ENSMUSG00000003033	Ap1m1	AA408894|AP47|Adtm1A|Cltnm|mu1A	adaptor-related protein complex AP-1, mu subunit 1	protein-coding
D6_peak_11048	chr6	64359167	64359715	+	233	NA	intron (NM_008167, intron 11 of 15)	intron (NM_008167, intron 11 of 15)	-369705	NM_007500	11921	Mm.57229	NM_007500	ENSMUSG00000073043	Atoh1	Hath1|MATH-1|Math1|bHLHa14	atonal bHLH transcription factor 1	protein-coding
D6_peak_2593	chr12	3426663	3427368	+	233	NA	promoter-TSS (NR_030694)	promoter-TSS (NR_030694)	158	NM_172421	75302	Mm.120475	NM_172421	ENSMUSG00000037486	Asxl2	4930556B16Rik|mKIAA1685	additional sex combs like 2 (Drosophila)	protein-coding
D6_peak_12969	chr8	105827096	105827731	+	233	NA	promoter-TSS (NM_024445)	promoter-TSS (NM_024445)	-63	NM_145824	74334	Mm.4206	NM_145824	ENSMUSG00000037415	Ranbp10	4432417N03Rik	RAN binding protein 10	protein-coding
D6_peak_8798	chr3	138851427	138852584	+	232	NA	intron (NM_019571, intron 1 of 7)	(CA)n|Simple_repeat|Simple_repeat	109797	NR_121195	56224	Mm.31927	NM_019571	ENSMUSG00000028152	Tspan5	2810455A09Rik|4930505M03Rik|NET-4|Tm4sf9	tetraspanin 5	protein-coding
D6_peak_5668	chr17	12960312	12960732	+	232	NA	intron (NM_009338, intron 1 of 8)	CpG	203	NM_009338	110460	Mm.439711	NM_009338	ENSMUSG00000023832	Acat2	AW742799|Tcp-1x|Tcp1-rs1	acetyl-Coenzyme A acetyltransferase 2	protein-coding
D6_peak_1811	chr11	40362328	40363024	+	232	NA	Intergenic	Intergenic	330006	NM_134017	108645	Mm.293771	NM_134017	ENSMUSG00000042032	Mat2b	1110064C04Rik|2410018D16Rik|AI182287|AU022853|MAT-II|MATIIbeta|TGR	methionine adenosyltransferase II, beta	protein-coding
D6_peak_552	chr1	134092800	134093301	+	231	NA	Intergenic	CpG	-13895	NM_007570	12227	Mm.392646	NM_007570	ENSMUSG00000020423	Btg2	AA959598|APRO1|Pc3|TIS21	B cell translocation gene 2, anti-proliferative	protein-coding
D6_peak_9227	chr4	72200664	72201260	+	231	NA	promoter-TSS (NM_001285532)	promoter-TSS (NM_001285532)	-69	NM_011599	21885	Mm.278444	NM_011599	ENSMUSG00000008305	Tle1	C230057C06Rik|Estm14|Grg-1|Grg1|Tle4l	transducin-like enhancer of split 1	protein-coding
D6_peak_1775	chr11	35454395	35455246	+	231	NA	intron (NM_011412, intron 4 of 35)	intron (NM_011412, intron 4 of 35)	-161996	NR_029799	723924		NR_029799	ENSMUSG00000065583	Mir218-2	Mirn218-2|mir-218-2	microRNA 218-2	ncRNA
D6_peak_4554	chr15	21155240	21155977	+	231	NA	intron (NM_001008420, intron 1 of 11)	intron (NM_001008420, intron 1 of 11)	44156	NM_001008420	215654	Mm.300909	NM_001008420	ENSMUSG00000040452	Cdh12	Cdhb	cadherin 12	protein-coding
D6_peak_7584	chr2	92375099	92375486	+	231	NA	promoter-TSS (NM_145122)	promoter-TSS (NM_145122)	53	NM_145122	18633	Mm.202782	NM_145122	ENSMUSG00000027222	Pex16	-	peroxisomal biogenesis factor 16	protein-coding
D6_peak_2300	chr11	96829757	96830529	+	230	NA	promoter-TSS (NM_008686)	promoter-TSS (NM_008686)	-175	NM_008686	18023	Mm.6743	NM_008686	ENSMUSG00000038615	Nfe2l1	AA408798|AW212678|LCR-F1|Lcrf1|NRF1|TCF-11|TCF11	nuclear factor, erythroid derived 2,-like 1	protein-coding
D6_peak_5370	chr16	55934343	55934910	+	230	NA	intron (NM_028815, intron 1 of 10)	intron (NM_028815, intron 1 of 10)	222	NM_028815	74201	Mm.178427	NM_028815	ENSMUSG00000022604	Cep97	2810403B08Rik|4932439K18Rik|AA437768|E130116N02Rik|Lrriq2	centrosomal protein 97	protein-coding
D6_peak_8128	chr2	180024645	180024989	+	230	NA	promoter-TSS (NM_177727)	promoter-TSS (NM_177727)	-170	NM_177727	241846	Mm.21577	NM_177727	ENSMUSG00000039108	Lsm14b	9430078B04|BC040823	LSM family member 14B	protein-coding
D6_peak_10843	chr6	28479953	28480424	+	230	NA	promoter-TSS (NM_019776)	promoter-TSS (NM_019776)	-160	NM_019776	56463	Mm.439987	NM_019776	ENSMUSG00000001424	Snd1	AL033314|Tudor-SN	staphylococcal nuclease and tudor domain containing 1	protein-coding
D6_peak_5085	chr16	4879825	4880894	+	230	NA	promoter-TSS (NM_145359)	promoter-TSS (NM_145359)	-508	NM_145359	207740	Mm.268895	NM_145359	ENSMUSG00000039568	Ubald1	1500031H01Rik|BC013706|Fam100a	UBA-like domain containing 1	protein-coding
D6_peak_12170	chr7	119895692	119896419	+	230	NA	promoter-TSS (NM_001163703)	promoter-TSS (NM_001163703)	194	NM_001285960	73919	Mm.46381	NM_029610	ENSMUSG00000030922	Lyrm1	1110065L10Rik|2310004B22Rik|4930404J24Rik	LYR motif containing 1	protein-coding
D6_peak_1310	chr10	81496400	81496842	+	230	NA	promoter-TSS (NM_134009)	promoter-TSS (NM_134009)	-258	NM_134009	103425	Mm.302791	NM_134009	ENSMUSG00000020238	Ncln	3100002P13Rik|AW120537	nicalin	protein-coding
D6_peak_3652	chr13	79255016	79255918	+	230	NA	Intergenic	Intergenic	-1056594	NM_010151	13865	Mm.439653	NM_010151	ENSMUSG00000069171	Nr2f1	COUP-TF1|COUP-TFI|COUPTFA|EAR-3|EAR3|Erbal3|SVP44|Tcfcoup1	nuclear receptor subfamily 2, group F, member 1	protein-coding
D6_peak_6183	chr18	7626626	7627144	+	229	NA	promoter-TSS (NM_001161620)	promoter-TSS (NM_001161620)	-22	NM_001161620	75739	Mm.133293	NM_001081287	ENSMUSG00000057440	Mpp7	1110068J02Rik|2810038M04Rik|5430426E14Rik|AI415104|Gm955	membrane protein, palmitoylated 7 (MAGUK p55 subfamily member 7)	protein-coding
D6_peak_7875	chr2	143090954	143091829	+	229	NA	Intergenic	Intergenic	12899	NM_020595	57329	Mm.157751	NM_020595	ENSMUSG00000027416	Otor	CDRAP|Fdp|MIA|MIAL	otoraplin	protein-coding
D6_peak_3154	chr12	108334045	108334423	+	229	NA	promoter-TSS (NM_010010)	promoter-TSS (NM_010010)	-147	NM_010010	13116	Mm.41911	NM_010010	ENSMUSG00000021259	Cyp46a1	Cyp46	cytochrome P450, family 46, subfamily a, polypeptide 1	protein-coding
D6_peak_12889	chr8	91313192	91313791	+	229	NA	promoter-TSS (NM_173431)	promoter-TSS (NM_173431)	-34	NM_011936	26383	Mm.4375	NM_011936	ENSMUSG00000055932	Fto	AW743446|mKIAA1752	fat mass and obesity associated	protein-coding
D6_peak_7041	chr19	61225654	61227382	+	228	NA	intron (NM_009970, intron 5 of 11)	CpG-7695	1900	NM_009970	12982	Mm.287228	NM_009970	ENSMUSG00000059326	Csf2ra	CD116|Csfgmra|GM-CSF-Ra|GM-CSFR	colony stimulating factor 2 receptor, alpha, low-affinity (granulocyte-macrophage)	protein-coding
D6_peak_324	chr1	75479140	75479656	+	228	NA	promoter-TSS (NM_001001566)	promoter-TSS (NM_001001566)	73	NM_001001565	74241	Mm.260577	NM_001001565	ENSMUSG00000032997	Chpf	1700028N03Rik|AI414328|D1Bwg1363e	chondroitin polymerizing factor	protein-coding
D6_peak_599	chr1	150392776	150393458	+	228	NA	promoter-TSS (NM_145511)	promoter-TSS (NM_145511)	-62	NM_145511	226499	Mm.222093	NM_145511	ENSMUSG00000006010	BC003331	1810053E15Rik|Odr4|odr-4	cDNA sequence BC003331	protein-coding
D6_peak_5630	chr17	8165124	8165450	+	228	NA	promoter-TSS (NM_201230)	promoter-TSS (NM_201230)	-231	NM_001197046	75296	Mm.227250	NM_201230	ENSMUSG00000069135	Fgfr1op	4930553O10Rik|FOP	Fgfr1 oncogene partner	protein-coding
D6_peak_8260	chr3	32736498	32737039	+	228	NA	promoter-TSS (NM_025316)	promoter-TSS (NM_025316)	-13	NM_029017	74600	Mm.288960	NM_029017	ENSMUSG00000037531	Mrpl47	4833424P18Rik|CGI-204|ENSMUSG00000051761|Gm9859|L47mt|MRP-L47|MTF/L47|NCM1	mitochondrial ribosomal protein L47	protein-coding
D6_peak_9398	chr4	108833453	108834615	+	228	NA	promoter-TSS (NM_027453)	promoter-TSS (NM_027453)	-450	NM_027453	70533	Mm.379178	NM_027453	ENSMUSG00000028568	Btf3l4	4632412E09Rik|5730434I03Rik|AI316863|AU022207|AW552446	basic transcription factor 3-like 4	protein-coding
D6_peak_4202	chr14	62837204	62837705	+	228	NA	promoter-TSS (NR_106174)	promoter-TSS (NR_106174)	-236	NM_175546	268752	Mm.1960	NM_175546	ENSMUSG00000014547	Wdfy2	5830485M08|B130024L21Rik|ProF|ZFYVE22	WD repeat and FYVE domain containing 2	protein-coding
D6_peak_2997	chr12	84772681	84773382	+	227	NA	promoter-TSS (NM_028863)	promoter-TSS (NM_028863)	81	NM_023409	67963	Mm.282556	NM_023409	ENSMUSG00000021242	Npc2	2700012J19Rik|AA408070|AU045843|HE1	Niemann-Pick type C2	protein-coding
D6_peak_13576	chr9	65580150	65580359	+	227	NA	promoter-TSS (NM_153119)	promoter-TSS (NM_153119)	-167	NM_153119	102595	Mm.247303	NM_153119	ENSMUSG00000050721	Plekho2	AI840980|Plekhq1	pleckstrin homology domain containing, family O member 2	protein-coding
D6_peak_6656	chr19	4121218	4121663	+	227	NA	5' UTR (NM_016666, exon 2 of 7)	5' UTR (NM_016666, exon 2 of 7)	135	NM_001276284	11632	Mm.10433	NM_016666	ENSMUSG00000024847	Aip	AA408703|AW476050|Ara9|D19Bwg1412e|Fkbp16|Xap2	aryl-hydrocarbon receptor-interacting protein	protein-coding
D6_peak_1089	chr10	42890283	42891293	+	227	NA	intron (NM_172938, intron 1 of 8)	intron (NM_172938, intron 1 of 8)	30276	NM_172938	268297	Mm.98731	NM_172938	ENSMUSG00000044770	Scml4	9330161D17|mFLJ00197	sex comb on midleg-like 4 (Drosophila)	protein-coding
D6_peak_5340	chr16	46815729	46816461	+	227	NA	Intergenic	Intergenic	-319128	NM_021497	58998	Mm.40477	NM_021495	ENSMUSG00000022656	Nectin3	2610301B19Rik|3000002N23Rik|4921513D19Rik|AA407785|AU016832|AW538082|CD113|Pvrl3	nectin cell adhesion molecule 3	protein-coding
D6_peak_4003	chr14	25457277	25458191	+	227	NA	Intergenic	CpG	-1451	NM_001310666	328365	Mm.227484	NM_183208	ENSMUSG00000007817	Zmiz1	BC065120|E330020C23|ENSMUSG00000072684|Gm10397|I920194n01|Rai17|Zimp10	zinc finger, MIZ-type containing 1	protein-coding
D6_peak_12725	chr8	69716268	69717162	+	227	NA	promoter-TSS (NM_181274)	promoter-TSS (NM_181274)	187	NM_001039967	66869	Mm.334581	NM_181274	ENSMUSG00000054648	Zfp869	1200003I07Rik	zinc finger protein 869	protein-coding
D6_peak_1558	chr10	127063292	127063642	+	227	NA	promoter-TSS (NM_009870)	promoter-TSS (NM_009870)	-136	NM_009870	12567	Mm.6839	NM_009870	ENSMUSG00000006728	Cdk4	Crk3	cyclin-dependent kinase 4	protein-coding
D6_peak_8228	chr3	24532147	24532937	+	227	NA	intron (NM_001326288, intron 2 of 13)	intron (NM_001326288, intron 2 of 13)	251464	NM_001326288	635702	Mm.448351	NM_001326288	ENSMUSG00000102758	Naaladl2	2810043G22Rik|EG635702|Gm1021	N-acetylated alpha-linked acidic dipeptidase-like 2	protein-coding
D6_peak_1257	chr10	79984371	79985661	+	227	NA	promoter-TSS (NM_001003949)	promoter-TSS (NM_001003949)	-686	NM_001003949	216157	Mm.29442	NM_001003949	ENSMUSG00000013858	Tmem259	AC087114.7gm2|ORF61|R32184_3|mFLJ00277	transmembrane protein 259	protein-coding
D6_peak_2670	chr12	24830882	24831615	+	227	NA	promoter-TSS (NM_026037)	promoter-TSS (NM_026037)	-351	NM_026037	67216	Mm.167671	NM_026037	ENSMUSG00000020646	Mboat2	2810049G06Rik|AU022889|AW547221|LPCAT4|Moact2|Oact2	membrane bound O-acyltransferase domain containing 2	protein-coding
D6_peak_12380	chr7	142387831	142388170	+	227	NA	promoter-TSS (NM_009983)	promoter-TSS (NM_009983)	-130	NM_009983	13033	Mm.231395	NM_009983	ENSMUSG00000007891	Ctsd	CD|CatD	cathepsin D	protein-coding
D6_peak_1679	chr11	18357107	18358278	+	227	NA	Intergenic	Intergenic	261706	NR_131129	327872		NR_131129	ENSMUSG00000085453	Gm12018	OTTMUSG00000005202	predicted gene 12018	ncRNA
D6_peak_6758	chr19	10182636	10183167	+	227	NA	promoter-TSS (NM_146094)	promoter-TSS (NM_146094)	13	NM_146094	76267	Mm.30158	NM_146094	ENSMUSG00000010663	Fads1	0710001O03Rik|A930006B21Rik|AI317215|DSD	fatty acid desaturase 1	protein-coding
D6_peak_11352	chr6	122308598	122309014	+	226	NA	promoter-TSS (NM_010749)	promoter-TSS (NM_010749)	-204	NM_010749	17113	Mm.249225	NM_010749	ENSMUSG00000007458	M6pr	CD-MPR|Mpr46	mannose-6-phosphate receptor, cation dependent	protein-coding
D6_peak_12809	chr8	80739057	80739892	+	226	NA	promoter-TSS (NM_053124)	promoter-TSS (NM_053124)	-15	NM_053124	93762	Mm.246803	NM_053124	ENSMUSG00000031715	Smarca5	4933427E24Rik|D030040M08Rik|D330027N15Rik|MommeD4|Snf2h	SWI/SNF related, matrix associated, actin dependent regulator of chromatin, subfamily a, member 5	protein-coding
D6_peak_7274	chr2	32750993	32751478	+	226	NA	intron (NR_045535, intron 9 of 12)	intron (NR_045535, intron 9 of 12)	-5999	NR_045485	30933	Mm.200695	NM_152800	ENSMUSG00000009563	Tor2a	Prosalusin	torsin family 2, member A	protein-coding
D6_peak_11023	chr6	56044288	56044986	+	226	NA	Intergenic	Intergenic	27122	NM_011153	19051	Mm.42096	NM_011153	ENSMUSG00000002930	Ppp1r17	G-substrate|Gsbs|Ppp1r2	protein phosphatase 1, regulatory subunit 17	protein-coding
D6_peak_4230	chr14	66324792	66325312	+	226	NA	Intergenic	Intergenic	-19244	NM_019675	56471	Mm.35474	NM_019675	ENSMUSG00000022044	Stmn4	Lagl|R75359|RB3	stathmin-like 4	protein-coding
D6_peak_2583	chr11	121236685	121237432	+	226	NA	promoter-TSS (NM_026272)	promoter-TSS (NM_026272)	-178	NM_026272	67608	Mm.291832	NM_026272	ENSMUSG00000000056	Narf	4430402O11Rik	nuclear prelamin A recognition factor	protein-coding
D6_peak_5062	chr15	103272416	103273038	+	226	NA	promoter-TSS (NM_019817)	promoter-TSS (NM_019817)	-191	NM_019817	56447	Mm.29473	NM_019817	ENSMUSG00000060992	Copz1	5930435A22Rik|AA407760|D4Ertd360e	coatomer protein complex, subunit zeta 1	protein-coding
D6_peak_6069	chr17	74527951	74528636	+	226	NA	promoter-TSS (NM_007566)	promoter-TSS (NM_007566)	-2	NM_007566	12211	Mm.442564	NM_007566	ENSMUSG00000024073	Birc6	A430032G04Rik|A430040A19Rik|AA501170|Bruce|D630005A10Rik|mKIAA1289	baculoviral IAP repeat-containing 6	protein-coding
D6_peak_1283	chr10	80742196	80742727	+	225	NA	promoter-TSS (NM_007460)	promoter-TSS (NM_007460)	-250	NM_007460	11776	Mm.27082	NM_007460	ENSMUSG00000020198	Ap3d1	AA407035|Ap3d|Bolvr|mBLVR1|mh|mocha	adaptor-related protein complex 3, delta 1 subunit	protein-coding
D6_peak_9560	chr4	129189501	129190140	+	225	NA	promoter-TSS (NM_029036)	promoter-TSS (NM_029036)	25	NM_134151	107271	Mm.145488	NM_134151	ENSMUSG00000028811	Yars	AL024047|AU018965	tyrosyl-tRNA synthetase	protein-coding
D6_peak_8182	chr3	8923150	8923823	+	225	NA	intron (NM_025434, intron 1 of 2)	CpG	371	NM_025434	66230	Mm.38460	NM_025434	ENSMUSG00000040269	Mrps28	1500012D08Rik|AW061224	mitochondrial ribosomal protein S28	protein-coding
D6_peak_13220	chr9	20642372	20643283	+	225	NA	promoter-TSS (NM_013911)	promoter-TSS (NM_013911)	-21	NM_013911	30843	Mm.24608	NM_013911	ENSMUSG00000066892	Fbxl12	3110048D16Rik|Fbl12	F-box and leucine-rich repeat protein 12	protein-coding
D6_peak_8008	chr2	163419489	163419784	+	225	NA	promoter-TSS (NM_025699)	promoter-TSS (NM_025699)	-166	NM_025699	66680	Mm.25119	NM_025699	ENSMUSG00000035399	Oser1	3230401D17Rik|AI256769|Perit1	oxidative stress responsive serine rich 1	protein-coding
D6_peak_11614	chr7	27195767	27196405	+	225	NA	promoter-TSS (NM_001046637)	promoter-TSS (NM_001046637)	185	NM_015782	53607	Mm.386890	NM_015782	ENSMUSG00000061479	Snrpa	C430021M15Rik|Rnu1a-1|Rnu1a1|U1-A|U1A	small nuclear ribonucleoprotein polypeptide A	protein-coding
D6_peak_13226	chr9	20878094	20878659	+	225	NA	exon (NM_145154, exon 2 of 6)	exon (NM_145154, exon 2 of 6)	1334	NM_145154	70726	Mm.34019	NM_145154	ENSMUSG00000038742	Angptl6	6330404E11Rik|AGF|ARP3|Arp5	angiopoietin-like 6	protein-coding
D6_peak_9113	chr4	43562290	43562827	+	224	NA	promoter-TSS (NM_013497)	promoter-TSS (NM_013497)	25	NM_011602	21894	Mm.208601	NM_011602	ENSMUSG00000028465	Tln1	Tln	talin 1	protein-coding
D6_peak_9821	chr4	155086126	155086729	+	224	NA	promoter-TSS (NM_001081100)	promoter-TSS (NM_001081100)	-130	NM_026395	67830	Mm.241604	NM_026395	ENSMUSG00000029048	Rer1	1110060F11Rik|5830454N22Rik|AU043380	retention in endoplasmic reticulum sorting receptor 1	protein-coding
D6_peak_10195	chr5	72913948	72914515	+	224	NA	promoter-TSS (NM_001113423)	promoter-TSS (NM_001113423)	-131	NM_001113423	75991	Mm.121285	NM_153567	ENSMUSG00000036087	Slain2	5033405K12Rik|8030444K12Rik|AI596370	SLAIN motif family, member 2	protein-coding
D6_peak_10548	chr5	130144182	130145075	+	224	NA	promoter-TSS (NM_172509)	promoter-TSS (NM_172509)	-260	NM_172509	212919	Mm.55812	NM_172509	ENSMUSG00000034110	Kctd7	4932409E18|9430010P06Rik	potassium channel tetramerisation domain containing 7	protein-coding
D6_peak_13929	chrX	7841167	7841927	+	224	NA	promoter-TSS (NM_001290536)	promoter-TSS (NM_001290536)	-284	NM_001290536	54644	Mm.142827	NM_138604	ENSMUSG00000031154	Otud5	AA407879|AI553596|BB114028|DUBA|DXImx46e|Sfc7	OTU domain containing 5	protein-coding
D6_peak_10983	chr6	52012270	52013019	+	224	NA	promoter-TSS (NM_018773)	promoter-TSS (NM_018773)	-95	NM_018773	54353	Mm.221479	NM_018773	ENSMUSG00000059182	Skap2	2610021A10Rik|AA960083|BB137539|RA70|SKAP-HOM|Saps|Scap2|mSKAP55R	src family associated phosphoprotein 2	protein-coding
D6_peak_12733	chr8	69996228	69996952	+	224	NA	promoter-TSS (NM_001286450)	promoter-TSS (NM_001286450)	-206	NM_001286450	234366	Mm.270044	NM_145596	ENSMUSG00000036180	Gatad2a	1110066C11Rik|BC031407|C80248	GATA zinc finger domain containing 2A	protein-coding
D6_peak_6325	chr18	37935296	37935705	+	224	NA	promoter-TSS (NM_001305981)	promoter-TSS (NM_001305981)	-24	NM_007858	13367	Mm.195916	NM_007858	ENSMUSG00000024456	Diaph1	D18Wsu154e|Dia1|Diap1|Drf1|p140mDia	diaphanous related formin 1	protein-coding
D6_peak_3703	chr13	90922738	90923525	+	223	NA	promoter-TSS (NM_024175)	promoter-TSS (NM_024175)	9	NM_024175	66475	Mm.306302	NM_024175	ENSMUSG00000049517	Rps23	2410044J15Rik	ribosomal protein S23	protein-coding
D6_peak_5249	chr16	31493212	31494393	+	223	NA	Intergenic	Intergenic	65049	NM_001122683	71911	Mm.293470	NM_175177	ENSMUSG00000046598	Bdh1	2310032J20Rik|AI327223|Bdh	3-hydroxybutyrate dehydrogenase, type 1	protein-coding
D6_peak_12769	chr8	71569881	71570733	+	223	NA	intron (NM_011977, intron 2 of 13)	intron (NM_011977, intron 2 of 13)	1380	NM_011977	26457	Mm.38165	NM_011977	ENSMUSG00000031808	Slc27a1	FATP1|Fatp	solute carrier family 27 (fatty acid transporter), member 1	protein-coding
D6_peak_3705	chr13	91460762	91461194	+	223	NA	promoter-TSS (NM_024186)	promoter-TSS (NM_024186)	-119	NM_024272	66970	Mm.343095	NM_024186	ENSMUSG00000003992	Ssbp2	1500004K09Rik|2310079I02Rik|9330163K02Rik|A830008M03Rik|AU067692|AW558684|Hspc116|SSDP2	single-stranded DNA binding protein 2	protein-coding
D6_peak_2557	chr11	119942842	119943377	+	222	NA	promoter-TSS (NM_001037755)	promoter-TSS (NM_001037755)	17	NM_001037755	108100	Mm.197534	NM_130862	ENSMUSG00000025372	Baiap2	IRSp53|R75030	brain-specific angiogenesis inhibitor 1-associated protein 2	protein-coding
D6_peak_5898	chr17	46704853	46705495	+	222	NA	promoter-TSS (NM_009358)	promoter-TSS (NM_009358)	-172	NM_009358	21770	Mm.295009	NM_009358	ENSMUSG00000059409	Ppp2r5d	B'delta|TEG-271|Tex271	protein phosphatase 2, regulatory subunit B', delta	protein-coding
D6_peak_13684	chr9	83833931	83834697	+	222	NA	promoter-TSS (NM_001284272)	promoter-TSS (NM_001284272)	-375	NM_001284272	22137	Mm.1904	NM_009445	ENSMUSG00000038379	Ttk	AL022661|Esk1|Mps1|PYT|esk	Ttk protein kinase	protein-coding
D6_peak_4007	chr14	26637684	26638260	+	222	NA	promoter-TSS (NM_007479)	promoter-TSS (NM_007479)	-225	NM_007479	11843	Mm.297768	NM_007479	ENSMUSG00000021877	Arf4	AA407803	ADP-ribosylation factor 4	protein-coding
D6_peak_11605	chr7	25316383	25317168	+	222	NA	promoter-TSS (NM_001160400)	promoter-TSS (NM_001160400)	-389	NM_001160400	269878	Mm.38527	NM_001160400	ENSMUSG00000045039	Megf8	AW049492|Egfl4|b2b1702.2Clo|b2b1702Clo|b2b288Clo|m687Ddg|mKIAA0817	multiple EGF-like-domains 8	protein-coding
D6_peak_3321	chr13	23746323	23746885	+	222	NA	promoter-TSS (NM_175664)	promoter-TSS (NM_175664)	-130	NM_175664	319178	Mm.390567	NM_175664	ENSMUSG00000075031	Hist1h2bb	H2b-143	histone cluster 1, H2bb	protein-coding
D6_peak_12076	chr7	100706189	100706761	+	222	NA	promoter-TSS (NM_178764)	promoter-TSS (NM_178764)	-227	NM_178764	319604	Mm.260362	NM_178764	ENSMUSG00000029461	Fam168a	2610030B18Rik|B930006L02Rik|mKIAA0280	family with sequence similarity 168, member A	protein-coding
D6_peak_2402	chr11	103267194	103268023	+	222	NA	promoter-TSS (NM_016896)	promoter-TSS (NM_016896)	-207	NM_016896	53859	Mm.158981	NM_016896	ENSMUSG00000020941	Map3k14	Nik|aly	mitogen-activated protein kinase kinase kinase 14	protein-coding
D6_peak_4144	chr14	54893757	54894146	+	222	NA	promoter-TSS (NM_019402)	promoter-TSS (NM_019402)	-192	NM_019402	54196	Mm.7723	NM_019402	ENSMUSG00000022194	Pabpn1	PAB2|Pabp3|mPABII	poly(A) binding protein, nuclear 1	protein-coding
D6_peak_10507	chr5	124425394	124426018	+	222	NA	intron (NM_001081203, intron 1 of 31)	CpG	208	NM_001081203	243272	Mm.23879	NM_001081203	ENSMUSG00000038095	Sbno1	9330180L10Rik|AI849128|AW557836|BC021875|Sbno|mSno1|sno	strawberry notch homolog 1 (Drosophila)	protein-coding
D6_peak_4071	chr14	40966773	40967628	+	222	NA	promoter-TSS (NM_145928)	promoter-TSS (NM_145928)	-304	NM_145928	52588	Mm.28876	NM_145928	ENSMUSG00000037824	Tspan14	AA958793|D14Ertd226e|Tm4sf14|tspan-14	tetraspanin 14	protein-coding
D6_peak_3159	chr12	108792351	108793070	+	221	NA	promoter-TSS (NM_009537)	promoter-TSS (NM_009537)	-601	NM_009537	22632	Mm.3868	NM_009537	ENSMUSG00000021264	Yy1	AW488674|NF-E1	YY1 transcription factor	protein-coding
D6_peak_8130	chr2	180118922	180119384	+	221	NA	promoter-TSS (NM_144500)	promoter-TSS (NM_144500)	-213	NM_144500	228983	Mm.253578	NM_144500	ENSMUSG00000039050	Osbpl2	C130070J12Rik|ORP-2|Orp2|mKIAA0772	oxysterol binding protein-like 2	protein-coding
D6_peak_6655	chr19	4096800	4097361	+	221	NA	promoter-TSS (NM_026373)	promoter-TSS (NM_026373)	-271	NM_026373	52004	Mm.29609	NM_026373	ENSMUSG00000024856	Cdk2ap2	5830466O21Rik|D19Ertd144e|Doc-1r	CDK2-associated protein 2	protein-coding
D6_peak_11606	chr7	25395682	25396074	+	221	NA	non-coding (NR_073027, exon 2 of 6)	non-coding (NR_073027, exon 2 of 6)	109	NM_010719	16890	Mm.158548	NM_010719	ENSMUSG00000003123	Lipe	4933403G17Rik|HSL	lipase, hormone sensitive	protein-coding
D6_peak_7793	chr2	128817269	128818505	+	221	NA	promoter-TSS (NM_028248)	promoter-TSS (NM_028248)	-416	NM_028248	72477	Mm.259688	NM_028248	ENSMUSG00000014353	Tmem87b	2610301K12Rik|2810431I02Rik|AU014804	transmembrane protein 87B	protein-coding
D6_peak_2088	chr11	72795597	72796118	+	220	NA	promoter-TSS (NM_001045536)	promoter-TSS (NM_001045536)	-18	NM_001024926	192986	Mm.194755	NM_001024926	ENSMUSG00000057778	Cyb5d2	9330151E16Rik|Gm2	cytochrome b5 domain containing 2	protein-coding
D6_peak_816	chr1	180850618	180851477	+	220	NA	promoter-TSS (NM_145943)	promoter-TSS (NM_145943)	-104	NM_145943	208768	Mm.272625	NM_145943	ENSMUSG00000038806	Sde2	-	SDE2 telomere maintenance homolog (S. pombe)	protein-coding
D6_peak_4829	chr15	77970600	77971358	+	220	NA	promoter-TSS (NM_018749)	promoter-TSS (NM_018749)	-155	NM_018749	55944	Mm.3955	NM_018749	ENSMUSG00000016554	Eif3d	66/67kDa|AA407891|Eif3s7|eIF3p66	eukaryotic translation initiation factor 3, subunit D	protein-coding
D6_peak_1801	chr11	38852685	38853622	+	220	NA	Intergenic	Intergenic	-333108	NR_040295	100502917	Mm.61144	NR_040295		Gm12130	OTTMUSG00000005424	predicted gene 12130	ncRNA
D6_peak_11073	chr6	72439339	72440324	+	220	NA	promoter-TSS (NM_145569)	promoter-TSS (NM_145569)	-273	NM_145569	232087	Mm.29815	NM_145569	ENSMUSG00000053907	Mat2a	D630045P18Rik	methionine adenosyltransferase II, alpha	protein-coding
D6_peak_4310	chr14	76414033	76414863	+	220	NA	promoter-TSS (NM_001310646)	promoter-TSS (NM_001310646)	-513	NM_001310646	21807	Mm.153272	NM_009366	ENSMUSG00000022010	Tsc22d1	AA589566|AW105905|Egr5|TSC-22|Tgfb1i4|Tsc|Tsc22	TSC22 domain family, member 1	protein-coding
D6_peak_3324	chr13	23762476	23762737	+	220	NA	promoter-TSS (NM_013550)	promoter-TSS (NM_013550)	-220	NM_013550	360198	Mm.221301	NM_013550	ENSMUSG00000069265	Hist1h3a	-	histone cluster 1, H3a	protein-coding
D6_peak_3802	chr13	106431753	106432388	+	220	NA	Intergenic	Intergenic	504845	NM_029665	76582	Mm.132208	NM_029665	ENSMUSG00000042590	Ipo11	1700081H05Rik|2510001A17Rik|AI314624|AW555235|E330021B14Rik|Ranbp11	importin 11	protein-coding
D6_peak_11509	chr7	6286350	6286644	+	219	NA	promoter-TSS (NM_001024928)	promoter-TSS (NM_001024928)	-83	NM_001024928	384763	Mm.276279	NM_001024928	ENSMUSG00000054893	Zfp667	A830025F02Rik|Mip1|ZNF667	zinc finger protein 667	protein-coding
D6_peak_9742	chr4	148746101	148746625	+	219	NA	Intergenic	Intergenic	-58029	NM_001159344	69743	Mm.233879	NM_027195	ENSMUSG00000028977	Casz1	2410019P08Rik|AV096627|BC040081|Cst|D4Ertd432e	castor zinc finger 1	protein-coding
D6_peak_13233	chr9	21291089	21291563	+	219	NA	promoter-TSS (NM_009878)	promoter-TSS (NM_009878)	-117	NM_009878	12581	Mm.29020	NM_009878	ENSMUSG00000096472	Cdkn2d	INK4d|p19|p19INK4d	cyclin-dependent kinase inhibitor 2D (p19, inhibits CDK4)	protein-coding
D6_peak_12093	chr7	102209938	102210684	+	219	NA	promoter-TSS (NM_001291358)	promoter-TSS (NM_001291358)	-24	NM_001291358	233575	Mm.302013	NM_145583	ENSMUSG00000030990	Pgap2	1810006G21Rik|C76649|Frag1	post-GPI attachment to proteins 2	protein-coding
D6_peak_3939	chr14	18270658	18271270	+	219	NA	promoter-TSS (NM_025586)	promoter-TSS (NM_025586)	22	NM_025586	66480	Mm.2050	NM_025586	ENSMUSG00000012405	Rpl15	2510008H07Rik	ribosomal protein L15	protein-coding
D6_peak_4383	chr14	97329535	97330424	+	218	NA	Intergenic	Intergenic	-810945	NM_053105	93688	Mm.308735	NM_053105	ENSMUSG00000022076	Klhl1	mKIAA1490	kelch-like 1	protein-coding
D6_peak_5385	chr16	58388988	58389745	+	218	NA	Intergenic	Intergenic	-19169	NM_028523	73379	Mm.373589	NM_028523	ENSMUSG00000035107	Dcbld2	1700055P21Rik|AW146002|CLCP1|Esdn	discoidin, CUB and LCCL domain containing 2	protein-coding
D6_peak_13604	chr9	71527443	71528162	+	218	NA	intron (NM_001033208, intron 10 of 12)	intron (NM_001033208, intron 10 of 12)	-41819	NM_178602	28015	Mm.21094	NM_178602	ENSMUSG00000032199	Polr2m	AA407243|AA408799|AI303746|AW553238|D9Wsu138e|Grinl1a|mKIAA4185	polymerase (RNA) II (DNA directed) polypeptide M	protein-coding
D6_peak_11363	chr6	124903696	124904275	+	218	NA	TTS (NM_008479)	TTS (NM_008479)	7720	NM_008479	16768	Mm.4528	NM_008479	ENSMUSG00000030124	Lag3	CD223|LAG-3|Ly66	lymphocyte-activation gene 3	protein-coding
D6_peak_4591	chr15	28025933	28026324	+	218	NA	promoter-TSS (NM_001081302)	promoter-TSS (NM_001081302)	-280	NM_001081302	223435	Mm.485422	NM_001081302	ENSMUSG00000022263	Trio	6720464I07Rik|AA408740|Solo	triple functional domain (PTPRF interacting)	protein-coding
D6_peak_9333	chr4	98923074	98923841	+	218	NA	promoter-TSS (NM_146144)	promoter-TSS (NM_146144)	-353	NM_146144	230484	Mm.371692	NM_146144	ENSMUSG00000028560	Usp1	-	ubiquitin specific peptidase 1	protein-coding
D6_peak_1480	chr10	111077989	111078774	+	218	NA	Intergenic	Intergenic	-68315	NM_172554	320150	Mm.339281	NM_172554	ENSMUSG00000035798	Zdhhc17	A230053P19Rik|BB187739|D130071N24Rik|Hip14	zinc finger, DHHC domain containing 17	protein-coding
D6_peak_540	chr1	133130818	133131387	+	218	NA	promoter-TSS (NM_133819)	promoter-TSS (NM_133819)	-64	NM_133819	108954	Mm.293628	NM_133819	ENSMUSG00000046062	Ppp1r15b	1810033K10Rik|AI606441|C530022L24Rik|CReP	protein phosphatase 1, regulatory (inhibitor) subunit 15b	protein-coding
D6_peak_13779	chr9	104262336	104263181	+	217	NA	5' UTR (NM_001163026, exon 1 of 56)	5' UTR (NM_001163026, exon 1 of 56)	172	NM_001163026	235567	Mm.217256	NM_001163026	ENSMUSG00000032560	Dnajc13	D030002L11Rik|Gm1124|RME-8|Rme8|mKIAA0678	DnaJ heat shock protein family (Hsp40) member C13	protein-coding
D6_peak_13918	chr9	124424382	124425699	+	217	NA	TTS (NR_015516)	TTS (NR_015516)	1253	NR_102721	75135	Mm.476814	NR_015516		4930526I15Rik	1600027J15Rik	RIKEN cDNA 4930526I15 gene	ncRNA
D6_peak_10594	chr5	135008692	135009893	+	217	NA	promoter-TSS (NM_145215)	promoter-TSS (NM_145215)	-7	NM_145215	68758	Mm.389700	NM_145215	ENSMUSG00000040532	Abhd11	1110054D16Rik|A630008N09Rik|Wbscr21	abhydrolase domain containing 11	protein-coding
D6_peak_3493	chr13	55362622	55362955	+	217	NA	promoter-TSS (NM_025828)	promoter-TSS (NM_025828)	-5	NM_025828	66890	Mm.38868	NM_025828	ENSMUSG00000021484	Lman2	1110003H06Rik|1300009F09Rik|AA408240|AL023023|AU040819|GP36B|VIP36	lectin, mannose-binding 2	protein-coding
D6_peak_10054	chr5	37851478	37851807	+	217	NA	Intergenic	Intergenic	-27057	NM_010835	17701	Mm.256509	NM_010835	ENSMUSG00000048450	Msx1	AA675338|AI324650|Hox-7|Hox7|Hox7.1|msh	msh homeobox 1	protein-coding
D6_peak_3222	chr13	3373013	3373238	+	217	NA	Intergenic	Intergenic	-105178	NR_015522	76937	Mm.487240	NR_015522	ENSMUSG00000097709	2810429I04Rik	AI256682	RIKEN cDNA 2810429I04 gene	ncRNA
D6_peak_1767	chr11	33369337	33369958	+	217	NA	intron (NM_023146, intron 14 of 27)	intron (NM_023146, intron 14 of 27)	144099	NR_110973	66011	Mm.383775	NM_023146	ENSMUSG00000040594	Ranbp17	-	RAN binding protein 17	protein-coding
D6_peak_13199	chr9	14275640	14276364	+	217	NA	promoter-TSS (NM_030261)	promoter-TSS (NM_030261)	-299	NM_030261	75747	Mm.325126	NM_030261	ENSMUSG00000032009	Sesn3	5630400E15Rik|BC003348|SEST3	sestrin 3	protein-coding
D6_peak_395	chr1	86487207	86487999	+	217	NA	Intergenic	CpG	-39133	NM_008972	19231	Mm.19187	NM_008972	ENSMUSG00000026238	Ptma	Thym	prothymosin alpha	protein-coding
D6_peak_11598	chr7	25221242	25221709	+	216	NA	promoter-TSS (NM_175436)	promoter-TSS (NM_175436)	50	NM_175436	210172	Mm.129371	NM_175436	ENSMUSG00000046541	Zfp526	D030024H03Rik|Znf526	zinc finger protein 526	protein-coding
D6_peak_1892	chr11	53430437	53431430	+	216	NA	promoter-TSS (NM_025352)	promoter-TSS (NM_025352)	-102	NM_001326614	22272	Mm.251621	NM_025352	ENSMUSG00000044894	Uqcrq	1100001F06Rik|1500040F11Rik|5830407L17Rik|9.5kDa|AA959903|QP-C|Qpc|Uqcrb|c1502	ubiquinol-cytochrome c reductase, complex III subunit VII	protein-coding
D6_peak_10071	chr5	45450053	45450583	+	216	NA	promoter-TSS (NM_024236)	promoter-TSS (NM_024236)	-89	NM_024236	110391	Mm.30204	NM_024236	ENSMUSG00000015806	Qdpr	2610008L04Rik|D5Ertd371e|Dhpr|PKU2	quinoid dihydropteridine reductase	protein-coding
D6_peak_10767	chr6	7844509	7844740	+	216	NA	promoter-TSS (NM_052993)	promoter-TSS (NM_052993)	-600	NM_052993	94192	Mm.102752	NM_052993	ENSMUSG00000042460	C1galt1	2210410E06Rik|AV284120|T-synthase	core 1 synthase, glycoprotein-N-acetylgalactosamine 3-beta-galactosyltransferase, 1	protein-coding
D6_peak_1511	chr10	117792385	117792925	+	216	NA	promoter-TSS (NM_134010)	promoter-TSS (NM_134010)	50	NM_134010	103468	Mm.12568	NM_134010	ENSMUSG00000052798	Nup107	AW541137|C76801	nucleoporin 107	protein-coding
D6_peak_9780	chr4	151861800	151862657	+	216	NA	promoter-TSS (NM_001195565)	promoter-TSS (NM_001195565)	-460	NM_001081557	100072	Mm.318846	NM_001081557	ENSMUSG00000014592	Camta1	1810059M14Rik|2310058O09Rik|AI316882|AW987475|mKIAA0833	calmodulin binding transcription activator 1	protein-coding
D6_peak_11114	chr6	83121232	83121714	+	216	NA	promoter-TSS (NM_001083922)	promoter-TSS (NM_001083922)	-12	NM_016757	22377	Mm.1109	NM_016757	ENSMUSG00000030035	Wbp1	AI255152	WW domain binding protein 1	protein-coding
D6_peak_509	chr1	128452061	128452807	+	216	NA	Intergenic	Intergenic	-35018	NM_145507	226414	Mm.28693	NM_145507	ENSMUSG00000026356	Dars	5730439G15Rik	aspartyl-tRNA synthetase	protein-coding
D6_peak_9062	chr4	33248293	33248714	+	216	NA	5' UTR (NM_001033225, exon 1 of 2)	5' UTR (NM_001033225, exon 1 of 2)	284	NM_001033225	108767	Mm.27769	NM_001033225	ENSMUSG00000040128	Pnrc1	5730463C12Rik|B4-2|PRR2|Prol2	proline-rich nuclear receptor coactivator 1	protein-coding
D6_peak_11597	chr7	25179084	25180005	+	215	NA	Intergenic	CpG	24475	NR_045848	434147	Mm.59171	NM_001033781	ENSMUSG00000074274	D930028M14Rik	EG434147	RIKEN cDNA D930028M14 gene	ncRNA
D6_peak_13483	chr9	57560695	57561233	+	215	NA	promoter-TSS (NM_022813)	promoter-TSS (NM_022813)	20	NM_022813	24044	Mm.286069	NM_022813	ENSMUSG00000040188	Scamp2	AI875466|Sc2	secretory carrier membrane protein 2	protein-coding
D6_peak_8727	chr3	123508129	123508877	+	215	NA	promoter-TSS (NR_028574)	promoter-TSS (NR_028574)	-167	NR_028574	69895	Mm.260791	NR_028574	ENSMUSG00000104960	Snhg8	1110065M07Rik|2010109N14Rik	small nucleolar RNA host gene 8	ncRNA
D6_peak_12667	chr8	57511603	57512167	+	215	NA	promoter-TSS (NM_008252)	promoter-TSS (NM_008252)	42	NM_008252	97165	Mm.276881	NM_008252	ENSMUSG00000054717	Hmgb2	C80539|HMG-2|Hmg2	high mobility group box 2	protein-coding
D6_peak_5718	chr17	24169171	24169697	+	215	NA	promoter-TSS (NM_009729)	promoter-TSS (NM_009729)	-5	NM_009729	11984	Mm.30155	NM_009729	ENSMUSG00000024121	Atp6v0c	Atp6c|Atp6c2|Atp6l|Atpl|Atpl-rs1|PL16|VATL|Vma3	ATPase, H+ transporting, lysosomal V0 subunit C	protein-coding
D6_peak_7217	chr2	29965324	29965660	+	215	NA	promoter-TSS (NM_001177668)	promoter-TSS (NM_001177668)	-68	NM_001177667	20740	Mm.204969	NM_001076554	ENSMUSG00000057738	Sptan1	2610027H02Rik|Spna-2|Spna2	spectrin alpha, non-erythrocytic 1	protein-coding
D6_peak_3772	chr13	101018639	101019539	+	215	NA	Intergenic	Intergenic	-185662	NM_022885	69048	Mm.402215	NM_022885	ENSMUSG00000021629	Slc30a5	1810010K08Rik|AF233321|ZNT5|ZTL1|ZnT-5|Zntl1	solute carrier family 30 (zinc transporter), member 5	protein-coding
D6_peak_13312	chr9	36767578	36768344	+	215	NA	promoter-TSS (NM_008408)	promoter-TSS (NM_008408)	-383	NM_008408	16430	Mm.2863	NM_008408	ENSMUSG00000032116	Stt3a	AA408947|BB081708|Itm1	STT3, subunit of the oligosaccharyltransferase complex, homolog A (S. cerevisiae)	protein-coding
D6_peak_6739	chr19	8741325	8741726	+	215	NA	promoter-TSS (NM_019829)	promoter-TSS (NM_019829)	101	NM_001167799	56389	Mm.153061	NM_019829	ENSMUSG00000010110	Stx5a	0610031F24Rik|D19Ertd627e|Stx5	syntaxin 5A	protein-coding
D6_peak_10632	chr5	137600704	137601139	+	215	NA	promoter-TSS (NM_001254762)	promoter-TSS (NM_001254762)	138	NM_030037	68929	Mm.41355	NM_030037	ENSMUSG00000037221	Mospd3	1190005J19Rik|5133401H10Rik|Gtig2|R124	motile sperm domain containing 3	protein-coding
D6_peak_12136	chr7	113207122	113207372	+	215	NA	promoter-TSS (NM_007489)	promoter-TSS (NM_007489)	-218	NM_007489	11865	Mm.33970	NM_007489	ENSMUSG00000055116	Arntl	Arnt3|BMAL1b|Bmal1|MOP3|bHLHe5|bmal1b'	aryl hydrocarbon receptor nuclear translocator-like	protein-coding
D6_peak_12619	chr8	46470723	46471316	+	214	NA	promoter-TSS (NM_007981)	promoter-TSS (NM_007981)	-18	NM_007981	14081	Mm.210323	NM_007981	ENSMUSG00000018796	Acsl1	Acas|Acas1|Acs|FACS|Facl2|LACS 1|LACS1	acyl-CoA synthetase long-chain family member 1	protein-coding
D6_peak_5207	chr16	22857551	22857920	+	214	NA	promoter-TSS (NM_001190805)	promoter-TSS (NM_001190805)	-66	NM_001316746	70573	Mm.68291	NM_001081368	ENSMUSG00000004462	Tbccd1	5730478M09Rik|AU015083|BB165076	TBCC domain containing 1	protein-coding
D6_peak_7556	chr2	84677668	84678468	+	214	NA	promoter-TSS (NM_025885)	promoter-TSS (NM_025885)	106	NM_001290751	66958	Mm.371621	NM_025868	ENSMUSG00000050043	Tmx2	2310042M24Rik|AA589631|Txndc14	thioredoxin-related transmembrane protein 2	protein-coding
D6_peak_11608	chr7	25658750	25659231	+	214	NA	promoter-TSS (NM_007533)	promoter-TSS (NM_007533)	-163	NR_104358	27998	Mm.27853	NM_138586	ENSMUSG00000061286	Exosc5	D7Wsu180e	exosome component 5	protein-coding
D6_peak_11982	chr7	82865949	82867213	+	214	NA	promoter-TSS (NM_175366)	promoter-TSS (NM_175366)	-752	NM_175366	108797	Mm.306789	NM_175366	ENSMUSG00000057706	Mex3b	4931439A04Rik|M-04814|Rkhd3|mKIAA2009	mex3 RNA binding family member B	protein-coding
D6_peak_9337	chr4	99384280	99384920	+	214	NA	Intergenic	Intergenic	190453	NM_001145967	242557	Mm.241663	NM_175029	ENSMUSG00000028550	Atg4c	Apg4-C|Apg4c|Atg4cl|Autl1	autophagy related 4C, cysteine peptidase	protein-coding
D6_peak_13841	chr9	110656225	110656907	+	214	NA	promoter-TSS (NM_028312)	promoter-TSS (NM_028312)	63	NM_028312	72654	Mm.249115	NM_028312	ENSMUSG00000019659	Ccdc12	2700094L05Rik|C76605	coiled-coil domain containing 12	protein-coding
D6_peak_9602	chr4	132922192	132922883	+	214	NA	promoter-TSS (NM_145553)	promoter-TSS (NM_145553)	14	NM_145553	230789	Mm.11473	NM_145553	ENSMUSG00000028878	Fam76a	-	family with sequence similarity 76, member A	protein-coding
D6_peak_3526	chr13	59584649	59585328	+	213	NA	promoter-TSS (NM_030153)	promoter-TSS (NM_030153)	235	NR_045633	319469	Mm.437992	NR_045633	ENSMUSG00000021557	A230056J06Rik	-	RIKEN cDNA A230056J06 gene	ncRNA
D6_peak_7186	chr2	27539906	27540415	+	213	NA	Intergenic	Intergenic	25013	NM_080848	140858	Mm.28265	NM_080848	ENSMUSG00000026917	Wdr5	2410008O07Rik|AA408785|AA960360|Big|Big-3	WD repeat domain 5	protein-coding
D6_peak_6443	chr18	55812636	55812989	+	213	NA	Intergenic	Intergenic	-619320	NM_026240	107022	Mm.24356	NM_026240	ENSMUSG00000001700	Gramd3	9030613F08Rik|9130427A09Rik|AW061306|NS3TP2	GRAM domain containing 3	protein-coding
D6_peak_1355	chr10	86778528	86779091	+	213	NA	promoter-TSS (NM_175331)	promoter-TSS (NM_175331)	-196	NM_175331	103466	Mm.200446	NM_175331	ENSMUSG00000054027	Nt5dc3	AU040402|AW540062|C630002B14Rik|TU12B1-TY	5'-nucleotidase domain containing 3	protein-coding
D6_peak_6434	chr18	55484954	55485984	+	213	NA	Intergenic	Intergenic	-495289	NM_175751	269023	Mm.192984	NM_175751	ENSMUSG00000052713	Zfp608	4932417D18Rik|D430007A19Rik|Znf608	zinc finger protein 608	protein-coding
D6_peak_1819	chr11	43681595	43682039	+	212	NA	promoter-TSS (NM_001164231)	promoter-TSS (NM_001164231)	-181	NM_027557	70802	Mm.397449	NM_027557	ENSMUSG00000044950	Pwwp2a	4631424J17Rik|AI891583|AU024105|D930040F23Rik	PWWP domain containing 2A	protein-coding
D6_peak_4707	chr15	59647790	59648584	+	212	NA	promoter-TSS (NM_144549)	promoter-TSS (NM_144549)	-467	NM_144549	211770	Mm.40298	NM_144549	ENSMUSG00000032501	Trib1	A530090O15Rik|TRB-1|Trb1	tribbles pseudokinase 1	protein-coding
D6_peak_2668	chr12	24650987	24652090	+	212	NA	exon (NM_178357, exon 1 of 4)	exon (NM_178357, exon 1 of 4)	167	NM_178357	194655	Mm.9616	NM_178357	ENSMUSG00000020653	Klf11	9830142A17|D12Ertd427e|Tieg2|Tieg2b|Tieg3	Kruppel-like factor 11	protein-coding
D6_peak_7931	chr2	153741086	153741453	+	212	NA	promoter-TSS (NM_007896)	promoter-TSS (NM_007896)	-18	NM_007896	13589	Mm.143877	NM_007896	ENSMUSG00000027479	Mapre1	5530600P05Rik|AI462499|AI504412|AW260097|BIM1p|D2Ertd459e|Eb1	microtubule-associated protein, RP/EB family, member 1	protein-coding
D6_peak_2010	chr11	66836373	66837335	+	212	NA	Intergenic	Intergenic	-75137	NM_178656	193003	Mm.440256	NM_178656	ENSMUSG00000048070	Pirt	A530088H08Rik	phosphoinositide-interacting regulator of transient receptor potential channels	protein-coding
D6_peak_4604	chr15	31601723	31602547	+	212	NA	promoter-TSS (NM_007637)	promoter-TSS (NM_007637)	19	NM_026546	68073	Mm.119185	NM_026546	ENSMUSG00000039065	Fam173b	A930016P21Rik|AA987072	family with sequence similarity 173, member B	protein-coding
D6_peak_5027	chr15	100761595	100762308	+	212	NA	exon (NM_021530, exon 1 of 25)	exon (NM_021530, exon 1 of 25)	204	NM_021530	59033	Mm.209856	NM_021530	ENSMUSG00000023032	Slc4a8	AW493845|C230026C11|NDCBE|kNBC-3	solute carrier family 4 (anion exchanger), member 8	protein-coding
D6_peak_2427	chr11	106216332	106217067	+	211	NA	promoter-TSS (NM_026009)	promoter-TSS (NM_026009)	-227	NM_028074	72047	Mm.41367	NM_028074	ENSMUSG00000020705	Ddx42	1810047H21Rik|AW319508|AW556242|B430002H05Rik|RHELP|RNAHP|SF3b125	DEAD (Asp-Glu-Ala-Asp) box polypeptide 42	protein-coding
D6_peak_1747	chr11	30025787	30026233	+	211	NA	promoter-TSS (NM_146016)	promoter-TSS (NM_146016)	23	NM_146016	237711	Mm.445271	NM_146016	ENSMUSG00000044072	Eml6	2900083P10Rik|C230094A16Rik|EMAP-6	echinoderm microtubule associated protein like 6	protein-coding
D6_peak_2835	chr12	54695433	54696995	+	211	NA	promoter-TSS (NM_001331162)	promoter-TSS (NM_001331162)	-320	NM_025456	66266	Mm.156440	NM_025456	ENSMUSG00000054302	Eapp	1810011O16Rik	E2F-associated phosphoprotein	protein-coding
D6_peak_12216	chr7	126475099	126475426	+	211	NA	promoter-TSS (NM_001289538)	promoter-TSS (NM_001289538)	-132	NM_011363	20399	Mm.8538	NM_011363	ENSMUSG00000030733	Sh2b1	AI425885|C530001K22Rik|Irip|Psm|SH2-B|SH2-Bb|Sh2bpsm1|mKIAA1299	SH2B adaptor protein 1	protein-coding
D6_peak_13446	chr9	53536687	53537114	+	211	NA	promoter-TSS (NM_001081152)	promoter-TSS (NM_001081152)	-147	NM_001081152	244879	Mm.116713	NM_001081152	ENSMUSG00000033054	Npat	6820401K01|AI427561|BB112559	nuclear protein in the AT region	protein-coding
D6_peak_5075	chr16	4586378	4587055	+	211	NA	Intergenic	CpG	-7997	NM_031184	83396	Mm.134072	NM_031184	ENSMUSG00000014303	Glis2	Gli5|Klf16|Nkl	GLIS family zinc finger 2	protein-coding
D6_peak_9776	chr4	151128437	151129143	+	211	NA	intron (NM_001081557, intron 11 of 23)	CpG	39220	NM_001308446	105704528	Mm.415128	NM_001308446	ENSMUSG00000078491	Gm13090	OTTMUSG00000010356	predicted gene 13090	protein-coding
D6_peak_5920	chr17	48960138	48960922	+	211	NA	intron (NM_027452, intron 1 of 2)	intron (NM_027452, intron 1 of 2)	27948	NM_027452	70530	Mm.133607	NM_027452	ENSMUSG00000040490	Lrfn2	5730420O05Rik|SALM1|mKIAA1246	leucine rich repeat and fibronectin type III domain containing 2	protein-coding
D6_peak_11988	chr7	84689818	84690161	+	210	NA	intron (NR_038175, intron 1 of 4)	GC_rich|Low_complexity|Low_complexity	349	NR_038175	72495	Mm.382914	NR_038175	ENSMUSG00000085236	2610206C17Rik	-	RIKEN cDNA 2610206C17 gene	ncRNA
D6_peak_10030	chr5	35428078	35428458	+	210	NA	Intergenic	Intergenic	39151	NM_010445	15371	Mm.358606	NM_010445	ENSMUSG00000067438	Hmx1	Nkx5-3	H6 homeobox 1	protein-coding
D6_peak_6927	chr19	45058271	45058717	+	210	NA	Intergenic	Intergenic	10918	NM_053197	94280	Mm.36169	NM_053197	ENSMUSG00000025212	Sfxn3	-	sideroflexin 3	protein-coding
D6_peak_2069	chr11	70451884	70452378	+	210	NA	intron (NM_025397, intron 1 of 2)	CpG	200	NM_025397	66172	Mm.46424	NM_025397	ENSMUSG00000018923	Med11	1110030J09Rik|AI465144|AW545069	mediator complex subunit 11	protein-coding
D6_peak_5843	chr17	35241308	35242032	+	210	NA	promoter-TSS (NM_019693)	promoter-TSS (NM_019693)	-76	NM_019693	53817	Mm.439827	NM_019693	ENSMUSG00000019432	Ddx39b	0610030D10Rik|AI428441|Bat-1|Bat1|Bat1a|D17H6S81E|D17H6S81E-1|D6S81Eh	DEAD (Asp-Glu-Ala-Asp) box polypeptide 39B	protein-coding
D6_peak_12545	chr8	31305931	31306483	+	210	NA	Intergenic	Intergenic	-61542	NR_046272	74517	Mm.390001	NR_046272	ENSMUSG00000109915	7420700N18Rik	-	RIKEN cDNA 7420700N18 gene	ncRNA
D6_peak_12158	chr7	118243616	118244185	+	210	NA	promoter-TSS (NM_001031814)	promoter-TSS (NM_001031814)	-7	NR_027879	67745	Mm.483404	NM_183267	ENSMUSG00000055159	4930583K01Rik	-	RIKEN cDNA 4930583K01 gene	ncRNA
D6_peak_12581	chr8	36249411	36249778	+	209	NA	promoter-TSS (NM_001081150)	promoter-TSS (NM_001081150)	-78	NM_001081150	244421	Mm.324032	NM_001081150	ENSMUSG00000039633	Lonrf1	-	LON peptidase N-terminal domain and ring finger 1	protein-coding
D6_peak_4145	chr14	55014850	55015699	+	209	NA	promoter-TSS (NM_026890)	promoter-TSS (NM_026890)	-180	NM_026890	68966	Mm.21214	NM_026890	ENSMUSG00000022204	Ngdn	1500001L15Rik|Ngd|neuroguidin	neuroguidin, EIF4E binding protein	protein-coding
D6_peak_13191	chr9	10656984	10657661	+	209	NA	intron (NM_001033359, intron 1 of 20)	intron (NM_001033359, intron 1 of 20)	247404	NM_001033359	244682	Mm.187021	NM_001033359	ENSMUSG00000039488	Cntn5	6720426O10Rik|A830025P08Rik|Gm507|NB-2	contactin 5	protein-coding
D6_peak_13112	chr8	123042256	123042810	+	209	NA	promoter-TSS (NR_045268)	promoter-TSS (NR_045268)	-42	NR_045268	100503178	Mm.294938	NR_045268	ENSMUSG00000099881	2810013P06Rik	-	RIKEN cDNA 2810013P06 gene	ncRNA
D6_peak_1290	chr10	81014909	81015145	+	209	NA	promoter-TSS (NM_010319)	promoter-TSS (NM_010319)	-102	NM_010319	14708	Mm.222496	NM_010319	ENSMUSG00000048240	Gng7	AI840417	guanine nucleotide binding protein (G protein), gamma 7	protein-coding
D6_peak_13945	chrX	13070642	13071379	+	209	NA	promoter-TSS (NM_009481)	promoter-TSS (NM_009481)	-488	NM_009481	22284	Mm.242646	NM_009481	ENSMUSG00000031010	Usp9x	5730589N07Rik|AA407302|AA407699|AL022658|AL022749|Dffrx|FAF-X|Fafl	ubiquitin specific peptidase 9, X chromosome	protein-coding
D6_peak_1690	chr11	19350413	19351512	+	209	NA	Intergenic	Intergenic	285687	NR_046037	74059	Mm.292321	NR_046037	ENSMUSG00000086025	4933406G16Rik	-	RIKEN cDNA 4933406G16 gene	ncRNA
D6_peak_10665	chr5	140830470	140830785	+	209	NA	promoter-TSS (NM_010302)	promoter-TSS (NM_010302)	-196	NM_010302	14673	Mm.370185	NM_010302	ENSMUSG00000000149	Gna12	AI414047|AI504261|Galpha12	guanine nucleotide binding protein, alpha 12	protein-coding
D6_peak_5443	chr16	74386747	74387308	+	208	NA	intron (NM_175549, intron 1 of 27)	LFSINE_Vert|SINE|tRNA	23885	NM_175549	268902	Mm.171736	NM_175549	ENSMUSG00000052516	Robo2	2600013A04Rik|9430089E08Rik|BB097918|D230004I22Rik|mKIAA1568	roundabout guidance receptor 2	protein-coding
D6_peak_1883	chr11	52000462	52000910	+	208	NA	promoter-TSS (NM_009458)	promoter-TSS (NM_009458)	-220	NM_009458	22210	Mm.384918	NM_009458	ENSMUSG00000020390	Ube2b	2610301N02Rik|E2-14k|HR6B|Rad6b|mHR6B	ubiquitin-conjugating enzyme E2B	protein-coding
D6_peak_313	chr1	74587922	74588500	+	208	NA	promoter-TSS (NM_025784)	promoter-TSS (NM_025784)	-78	NM_001305652	66821	Mm.358700	NM_025784	ENSMUSG00000026172	Bcs1l	9130022O19Rik	BCS1-like (yeast)	protein-coding
D6_peak_9844	chr4	156109542	156110111	+	208	NA	promoter-TSS (NM_145557)	promoter-TSS (NM_145557)	-172	NM_145557	230996	Mm.318925	NM_145557	ENSMUSG00000059939	9430015G10Rik	-	RIKEN cDNA 9430015G10 gene	protein-coding
D6_peak_3998	chr14	25108230	25109135	+	208	NA	Intergenic	Intergenic	34559	NR_045718	75862	Mm.109191	NR_045718		4930572O13Rik	-	RIKEN cDNA 4930572O13 gene	ncRNA
D6_peak_3181	chr12	111813873	111814433	+	208	NA	promoter-TSS (NM_028875)	promoter-TSS (NM_028875)	-17	NM_026752	68520	Mm.390497	NM_026752	ENSMUSG00000021286	Zfyve21	1110013H04Rik|AW558780|C85416	zinc finger, FYVE domain containing 21	protein-coding
D6_peak_11052	chr6	66535037	66535473	+	208	NA	promoter-TSS (NM_019499)	promoter-TSS (NM_019499)	-213	NM_019499	56150	Mm.489653	NM_019499	ENSMUSG00000029910	Mad2l1	AA673185|MAD2	MAD2 mitotic arrest deficient-like 1	protein-coding
D6_peak_13230	chr9	21091758	21092229	+	208	NA	promoter-TSS (NM_027911)	promoter-TSS (NM_027911)	-5	NM_027911	71766	Mm.196137	NM_027911	ENSMUSG00000010205	Raver1	1300006N24Rik|AA050359|mKIAA1978	ribonucleoprotein, PTB-binding 1	protein-coding
D6_peak_3129	chr12	105032274	105032701	+	208	NA	promoter-TSS (NR_003145)	promoter-TSS (NR_003145)	-131	NM_028419	73046	Mm.29128	NM_028419	ENSMUSG00000021102	Glrx5	-	glutaredoxin 5	protein-coding
D6_peak_5992	chr17	62526050	62526634	+	208	NA	Intergenic	Intergenic	354975	NM_010109	13640	Mm.7978	NM_010109	ENSMUSG00000048915	Efna5	AL-1|AV158822|EFL-5|Ephrin-A5|Epl7|LERK-7|RAGS	ephrin A5	protein-coding
D6_peak_8630	chr3	105052541	105053342	+	207	NA	promoter-TSS (NM_001163333)	promoter-TSS (NM_001163333)	12	NM_001163333	80281	Mm.200327	NM_030249	ENSMUSG00000062127	Cttnbp2nl	AA552995|AA589392|AU018624|BC003236|mKIAA1433	CTTNBP2 N-terminal like	protein-coding
D6_peak_6423	chr18	54885546	54886324	+	207	NA	Intergenic	Intergenic	104245	NM_175751	269023	Mm.192984	NM_175751	ENSMUSG00000052713	Zfp608	4932417D18Rik|D430007A19Rik|Znf608	zinc finger protein 608	protein-coding
D6_peak_13334	chr9	40638414	40638946	+	207	NA	Intergenic	Intergenic	-47284	NM_133733	71566	Mm.280560	NM_133733	ENSMUSG00000032024	Clmp	9030425E11Rik|ACAM|ASP5|AW557819	CXADR-like membrane protein	protein-coding
D6_peak_4641	chr15	39112600	39112946	+	207	NA	promoter-TSS (NM_198606)	promoter-TSS (NM_198606)	-57	NM_172402	69906	Mm.17875	NM_172402	ENSMUSG00000022299	Slc25a32	2610043O12Rik|Mftc	solute carrier family 25, member 32	protein-coding
D6_peak_13697	chr9	88482294	88483177	+	207	NA	promoter-TSS (NM_001284328)	promoter-TSS (NM_001284328)	-338	NM_001311113	56403	Mm.260545	NM_019666	ENSMUSG00000032423	Syncrip	2610109K23Rik|4632417O19Rik|GRY-RBP|Nsap1|Nsap1l|hnRNP Q|pp68	synaptotagmin binding, cytoplasmic RNA interacting protein	protein-coding
D6_peak_8259	chr3	32708387	32708983	+	207	NA	5' UTR (NM_019673, exon 1 of 14)	5' UTR (NM_019673, exon 1 of 14)	139	NM_019673	56456	Mm.41077	NM_019673	ENSMUSG00000027671	Actl6a	2810432C06Rik|AI851094|ARP4|Actl6|Baf53a|C79802	actin-like 6A	protein-coding
D6_peak_1585	chr10	128565925	128566475	+	207	NA	promoter-TSS (NM_011119)	promoter-TSS (NM_011119)	-266	NM_011119	18813	Mm.4742	NM_011119	ENSMUSG00000025364	Pa2g4	38kDa|AA672939|Ebp1|Plfap	proliferation-associated 2G4	protein-coding
D6_peak_12074	chr7	100607320	100607816	+	207	NA	promoter-TSS (NM_024287)	promoter-TSS (NM_024287)	-18	NM_024287	19346	Mm.28650	NM_024287	ENSMUSG00000030704	Rab6a	2610028L11Rik|AA419671|Rab6	RAB6A, member RAS oncogene family	protein-coding
D6_peak_3208	chr12	116280721	116281252	+	207	NA	promoter-TSS (NM_028731)	promoter-TSS (NM_028731)	-236	NM_028731	52635	Mm.273755	NM_028731	ENSMUSG00000021171	Esyt2	2410017M09Rik|4921504I16Rik|CHR2SYT|D12Ertd551e|Fam62b	extended synaptotagmin-like protein 2	protein-coding
D6_peak_948	chr10	11280487	11281231	+	207	NA	promoter-TSS (NM_027968)	promoter-TSS (NM_027968)	-471	NM_027968	71865	Mm.276229	NM_027968	ENSMUSG00000047648	Fbxo30	1700026A16Rik|MUSA1	F-box protein 30	protein-coding
D6_peak_9506	chr4	124264766	124265472	+	207	NA	Intergenic	Intergenic	220840	NR_040774	78460	Mm.452060	NR_040774		1700057H15Rik	-	RIKEN cDNA 1700057H15 gene	ncRNA
D6_peak_167	chr1	51650193	51650942	+	206	NA	Intergenic	Intergenic	-172168	NM_001310549	109019	Mm.196290	NM_028696	ENSMUSG00000026107	Nabp1	4930434H03Rik|4930442A21Rik|4930488J04Rik|4933440J18Rik|5830411E10Rik|AI852561|Nbp1|Obfc2a|Ssb2	nucleic acid binding protein 1	protein-coding
D6_peak_5618	chr17	6317299	6317695	+	206	NA	promoter-TSS (NM_001166629)	promoter-TSS (NM_001166629)	-23	NM_001166629	100310872	Mm.381893	NM_001166629	ENSMUSG00000092074	Dynlt1a	-	dynein light chain Tctex-type 1A	protein-coding
D6_peak_12446	chr8	11555320	11556384	+	206	NA	promoter-TSS (NM_001302457)	promoter-TSS (NM_001302457)	90	NM_001302458	26356	Mm.25709	NM_011919	ENSMUSG00000045969	Ing1	2610028J21Rik|AA407184|AI875420|mING1h|p33Ing1|p37Ing1b	inhibitor of growth family, member 1	protein-coding
D6_peak_3578	chr13	69611247	69612046	+	206	NA	promoter-TSS (NM_175283)	promoter-TSS (NM_175283)	-183	NM_175283	78925	Mm.451912	NM_175283	ENSMUSG00000021594	Srd5a1	0610031P22Rik|4930435F02Rik|S5AR 1|Srd5a-1	steroid 5 alpha-reductase 1	protein-coding
D6_peak_11753	chr7	44405597	44405934	+	206	NA	Intergenic	Intergenic	21639	NM_001114116	20981	Mm.4824	NM_016663	ENSMUSG00000030731	Syt3	AI385753|sytIII	synaptotagmin III	protein-coding
D6_peak_5731	chr17	24886385	24886684	+	206	NA	promoter-TSS (NM_001163750)	promoter-TSS (NM_001163750)	-140	NM_001163751	79043	Mm.274794	NM_027141	ENSMUSG00000024160	Spsb3	2310012N15Rik|3300001M01Rik|SSB3|Tce1|mKIAA4204	splA/ryanodine receptor domain and SOCS box containing 3	protein-coding
D6_peak_3442	chr13	47452110	47452663	+	206	NA	Intergenic	Intergenic	258383	NM_001170643	218215	Mm.287609	NM_146042	ENSMUSG00000038068	Rnf144b	BC025007|E130105P19Rik|Ibrdc2|Pir2	ring finger protein 144B	protein-coding
D6_peak_8011	chr2	163644743	163645351	+	206	NA	promoter-TSS (NM_012032)	promoter-TSS (NM_012032)	96	NM_012032	26943	Mm.218473	NM_012032	ENSMUSG00000017707	Serinc3	AA959945|AA960047|AIGP1|DIFF33|TMS-1|Tde1	serine incorporator 3	protein-coding
D6_peak_10763	chr6	5752419	5753217	+	206	NA	intron (NM_001191027, intron 1 of 15)	intron (NM_001191027, intron 1 of 15)	27179	NM_001191027	13426	Mm.20893	NM_010063	ENSMUSG00000029757	Dync1i1	DH IC-1|DHIC-1|DIC|Dncic1|IC74	dynein cytoplasmic 1 intermediate chain 1	protein-coding
D6_peak_2277	chr11	95384415	95385124	+	205	NA	promoter-TSS (NM_016752)	promoter-TSS (NM_016752)	-153	NM_016752	110172	Mm.4593	NM_016752	ENSMUSG00000020873	Slc35b1	Ugalt2	solute carrier family 35, member B1	protein-coding
D6_peak_4627	chr15	36793616	36794156	+	205	NA	intron (NM_011740, intron 1 of 6)	CpG-4850	652	NM_001253805	22631	Mm.3360	NM_011740	ENSMUSG00000022285	Ywhaz	1110013I11Rik|14-3-3zeta|AI596267|AL022924|AU020854	tyrosine 3-monooxygenase/tryptophan 5-monooxygenase activation protein, zeta polypeptide	protein-coding
D6_peak_783	chr1	177796285	177796823	+	205	NA	promoter-TSS (NM_007422)	promoter-TSS (NM_007422)	-45	NM_007422	11566	Mm.338021	NM_007422	ENSMUSG00000015961	Adss	AI314886|AS|Adss2	adenylosuccinate synthetase, non muscle	protein-coding
D6_peak_996	chr10	21834863	21835656	+	205	NA	Intergenic	Intergenic	-46925	NM_001161845	20393	Mm.28405	NM_011361	ENSMUSG00000019970	Sgk1	Sgk	serum/glucocorticoid regulated kinase 1	protein-coding
D6_peak_9621	chr4	133910609	133911233	+	205	NA	Intergenic	CpG	-23124	NM_009097	20111	Mm.301827	NM_009097	ENSMUSG00000003644	Rps6ka1	Mapkapk-1a|Rsk|Rsk-1|Rsk1|S6K-alpha-1|p90-Rsk1|p90Rsk1|p90S6K|p90rsk	ribosomal protein S6 kinase polypeptide 1	protein-coding
D6_peak_1116	chr10	52417352	52417864	+	205	NA	promoter-TSS (NM_030250)	promoter-TSS (NM_030250)	61	NM_030250	52014	Mm.199964	NM_030250	ENSMUSG00000023068	Nus1	1600027K07Rik|AU019165|AW538011|BC003223|D10Ertd438e	NUS1 dehydrodolichyl diphosphate synthase subunit	protein-coding
D6_peak_11090	chr6	77742531	77743772	+	205	NA	intron (NM_001109764, intron 4 of 19)	intron (NM_001109764, intron 4 of 19)	236516	NM_001109764	12386	Mm.34637	NM_009819	ENSMUSG00000063063	Ctnna2	AI481747|Catna|Catna2|cdf|chp	catenin (cadherin associated protein), alpha 2	protein-coding
D6_peak_4040	chr14	32085075	32085937	+	205	NA	promoter-TSS (NM_145460)	promoter-TSS (NM_145460)	186	NR_104304	105638	Mm.2519	NM_172254	ENSMUSG00000021905	Dph3	DELGIP1|DelgipP1|Desr1|KTI11|Zcsl2	diphthamine biosynthesis 3	protein-coding
D6_peak_12786	chr8	72570761	72571620	+	205	NA	promoter-TSS (NM_172396)	promoter-TSS (NM_172396)	-142	NM_172396	66818	Mm.22565	NM_172396	ENSMUSG00000044600	Smim7	9130011J15Rik	small integral membrane protein 7	protein-coding
D6_peak_3785	chr13	102804641	102805618	+	205	NA	intron (NM_175171, intron 6 of 28)	intron (NM_175171, intron 6 of 28)	44874	NR_130171	76624	Mm.426384	NR_130171	ENSMUSG00000091906	1700099I09Rik	-	RIKEN cDNA 1700099I09 gene	ncRNA
D6_peak_5642	chr17	9680760	9681648	+	204	NA	Intergenic	Intergenic	-11500	NM_001163836	67543	Mm.26987	NM_026226	ENSMUSG00000046173	Pabpc6	4932702K14Rik|AI428050|Pabpc3	poly(A) binding protein, cytoplasmic 6	protein-coding
D6_peak_14092	chrX	136741281	136741794	+	204	NA	promoter-TSS (NM_019768)	promoter-TSS (NM_019768)	72	NM_019768	56397	Mm.27218	NM_019768	ENSMUSG00000031422	Morf4l2	2410017O14Rik|Mrgx|Sid393p|mKIAA0026	mortality factor 4 like 2	protein-coding
D6_peak_12391	chr7	143822722	143823096	+	204	NA	promoter-TSS (NM_007856)	promoter-TSS (NM_007856)	-57	NM_030221	78914	Mm.35104	NM_030221	ENSMUSG00000031090	Nadsyn1	9130012B15Rik	NAD synthetase 1	protein-coding
D6_peak_11557	chr7	18990276	18991122	+	204	NA	promoter-TSS (NM_145579)	promoter-TSS (NM_145579)	-546	NM_145579	232934	Mm.440069	NM_145579	ENSMUSG00000048481	Mypop	Myodysa|P42pop	Myb-related transcription factor, partner of profilin	protein-coding
D6_peak_2100	chr11	74831981	74832466	+	204	NA	intron (NM_010813, intron 1 of 5)	CpG-2219	1299	NM_010813	17428	Mm.3759	NM_010813	ENSMUSG00000000282	Mnt	Rox|bHLHd3	max binding protein	protein-coding
D6_peak_2564	chr11	120232693	120233378	+	204	NA	promoter-TSS (NM_198423)	promoter-TSS (NM_198423)	88	NM_198423	268515	Mm.309498	NM_198423	ENSMUSG00000039741	Bahcc1	B930044J06|BC060615	BAH domain and coiled-coil containing 1	protein-coding
D6_peak_10376	chr5	110839531	110840021	+	204	NA	promoter-TSS (NM_016681)	promoter-TSS (NM_016681)	1	NM_153571	100900	Mm.200231	NM_153571	ENSMUSG00000043510	Hscb	AI325508|AW049829|Hsc20	HscB iron-sulfur cluster co-chaperone	protein-coding
D6_peak_2260	chr11	93885482	93886104	+	204	NA	promoter-TSS (NM_134012)	promoter-TSS (NM_134012)	-27	NM_001013375	217109	Mm.379350	NM_001013375	ENSMUSG00000054079	Utp18	6230425C22Rik|6430513M13|Wdr50	UTP18 small subunit processome component	protein-coding
D6_peak_2306	chr11	97187827	97188503	+	204	NA	promoter-TSS (NM_008379)	promoter-TSS (NM_008379)	-273	NM_008379	16211	Mm.251013	NM_008379	ENSMUSG00000001440	Kpnb1	AA409963|IPOB|Impnb	karyopherin (importin) beta 1	protein-coding
D6_peak_9101	chr4	42949361	42950281	+	204	NA	Intergenic	CpG	-3273	NM_019874	56323	Mm.20437	NM_019874	ENSMUSG00000036052	Dnajb5	1110058L06Rik|AI462558|Hsc40|Hsp40-3	DnaJ heat shock protein family (Hsp40) member B5	protein-coding
D6_peak_11174	chr6	89121243	89121919	+	204	NA	Intergenic	MIR|SINE|MIR	-19413	NR_121595	434065	Mm.333241	NM_001033491	ENSMUSG00000090254	Gm1965	AU018164|AU021089|AU023851|C86079	predicted gene 1965	ncRNA
D6_peak_7923	chr2	152686837	152687185	+	204	NA	promoter-TSS (NM_025543)	promoter-TSS (NM_025543)	-137	NM_025543	66405	Mm.440291	NM_025543	ENSMUSG00000042814	Mcts2	2400002F11Rik|MCT-2	malignant T cell amplified sequence 2	protein-coding
D6_peak_11366	chr6	124930877	124931465	+	203	NA	promoter-TSS (NM_001170341)	promoter-TSS (NM_001170341)	-217	NM_145385	30853	Mm.29737	NM_145385	ENSMUSG00000030120	Mlf2	AI256856|AU018944|C77284	myeloid leukemia factor 2	protein-coding
D6_peak_13476	chr9	57075425	57076321	+	203	NA	promoter-TSS (NM_011378)	promoter-TSS (NM_011378)	-503	NM_011378	20466	Mm.15755	NM_011378	ENSMUSG00000042557	Sin3a	AW553200|Sin3|mKIAA4126|mSin3A	transcriptional regulator, SIN3A (yeast)	protein-coding
D6_peak_3028	chr12	87147133	87147984	+	203	NA	promoter-TSS (NM_001252556)	promoter-TSS (NM_001252556)	-149	NM_001252556	14874	Mm.29652	NM_010363	ENSMUSG00000021033	Gstz1	MAAI	glutathione transferase zeta 1 (maleylacetoacetate isomerase)	protein-coding
D6_peak_11618	chr7	27361405	27361723	+	203	NA	intron (NM_001199235, intron 15 of 17)	CpG	-5556	NM_138676	192192	Mm.21297	NM_138676	ENSMUSG00000089832	Shkbp1	B930062H15Rik|Sb1	Sh3kbp1 binding protein 1	protein-coding
D6_peak_5771	chr17	27839361	27840068	+	203	NA	promoter-TSS (NM_011432)	promoter-TSS (NM_011432)	-373	NM_011432	20630	Mm.103949	NM_011432	ENSMUSG00000024217	Snrpc	Snrp1c|U1-C|U1C	U1 small nuclear ribonucleoprotein C	protein-coding
D6_peak_7166	chr2	25983224	25983526	+	203	NA	promoter-TSS (NM_001276361)	promoter-TSS (NM_001276361)	-93	NM_001276360	227634	Mm.36834	NM_001115076	ENSMUSG00000026933	Camsap1	9530003A05Rik|C77823|PRO2405	calmodulin regulated spectrin-associated protein 1	protein-coding
D6_peak_5724	chr17	24470020	24470399	+	203	NA	promoter-TSS (NM_025954)	promoter-TSS (NM_025954)	-264	NM_025954	67078	Mm.28541	NM_025954	ENSMUSG00000043445	Pgp	1700012G19Rik|AI481330|AUM|G3PP	phosphoglycolate phosphatase	protein-coding
D6_peak_2768	chr12	40445776	40446227	+	203	NA	promoter-TSS (NM_178845)	promoter-TSS (NM_178845)	-52	NM_172803	238130	Mm.341423	NM_172803	ENSMUSG00000035954	Dock4	5330406C03|6330411N01Rik|AF263288|C030023J22|mKIAA0716	dedicator of cytokinesis 4	protein-coding
D6_peak_13863	chr9	115310273	115310957	+	203	NA	promoter-TSS (NM_024222)	promoter-TSS (NM_024222)	-194	NM_024222	68292	Mm.296158	NM_024222	ENSMUSG00000032437	Stt3b	1300006C19Rik|Simp	STT3, subunit of the oligosaccharyltransferase complex, homolog B (S. cerevisiae)	protein-coding
D6_peak_14067	chrX	111510388	111510803	+	203	NA	intron (NM_025949, intron 1 of 24)	intron (NM_025949, intron 1 of 24)	27364	NM_025949	67071	Mm.37617	NM_025949	ENSMUSG00000025665	Rps6ka6	2610524K04Rik|RSK4|S6K-alpha-6	ribosomal protein S6 kinase polypeptide 6	protein-coding
D6_peak_4124	chr14	52279334	52279626	+	203	NA	promoter-TSS (NM_172601)	promoter-TSS (NM_172601)	-85	NM_172601	76338	Mm.32870	NM_172601	ENSMUSG00000022159	Rab2b	1500012D09Rik|4930528G15Rik|A230002G14|D530043M21Rik	RAB2B, member RAS oncogene family	protein-coding
D6_peak_12798	chr8	78508972	78509570	+	203	NA	promoter-TSS (NM_001282108)	promoter-TSS (NM_001282108)	-57	NM_001282109	76775	Mm.334631	NM_029736	ENSMUSG00000031684	Slc10a7	2410193C02Rik|P7	solute carrier family 10 (sodium/bile acid cotransporter family), member 7	protein-coding
D6_peak_13468	chr9	56418066	56418988	+	202	NA	promoter-TSS (NM_025812)	promoter-TSS (NM_025812)	-319	NM_025812	66867	Mm.150856	NM_025812	ENSMUSG00000032329	Hmg20a	1200004E06Rik|5730490E10Rik|Hmgxb1|Ibraf	high mobility group 20A	protein-coding
D6_peak_10110	chr5	52833826	52834186	+	202	NA	promoter-TSS (NM_024213)	promoter-TSS (NM_024213)	-129	NM_024213	52206	Mm.272568	NM_024213	ENSMUSG00000029176	Anapc4	2610306D21Rik|APC4|D5Ertd249e	anaphase promoting complex subunit 4	protein-coding
D6_peak_7738	chr2	121413420	121414187	+	202	NA	promoter-TSS (NM_007952)	promoter-TSS (NM_007952)	-11	NM_153075	212670	Mm.384318	NM_153075	ENSMUSG00000033486	Catsper2	-	cation channel, sperm associated 2	protein-coding
D6_peak_11577	chr7	19749567	19750324	+	202	NA	promoter-TSS (NM_001159724)	promoter-TSS (NM_001159724)	-372	NM_001159724	19294	Mm.4341	NM_008990	ENSMUSG00000062300	Nectin2	AI325026|AI987993|Cd112|MPH|Pvr|Pvrl2|Pvs|nectin-2	nectin cell adhesion molecule 2	protein-coding
D6_peak_6650	chr19	3851491	3852265	+	202	NA	non-coding (NR_073190, exon 1 of 13)	non-coding (NR_073190, exon 1 of 13)	105	NR_073190	12660	Mm.225505	NM_013490	ENSMUSG00000024843	Chka	CK|CK/EK-alpha|Chetk-alpha|Chk|ChoK|EK|EtnK-alpha	choline kinase alpha	protein-coding
D6_peak_5569	chr16	94526240	94527074	+	202	NA	promoter-TSS (NM_007834)	promoter-TSS (NM_007834)	-28	NM_007834	13185	Mm.7472	NM_007834	ENSMUSG00000022898	Dscr3	AW538125|Dcra	Down syndrome critical region gene 3	protein-coding
D6_peak_680	chr1	161969005	161969344	+	202	NA	promoter-TSS (NM_026078)	promoter-TSS (NM_026078)	-14	NM_001039045	67292	Mm.45106	NM_026078	ENSMUSG00000026698	Pigc	3110030E07Rik|AW212108	phosphatidylinositol glycan anchor biosynthesis, class C	protein-coding
D6_peak_10930	chr6	46414304	46414717	+	201	NA	intron (NM_001004357, intron 11 of 23)	intron (NM_001004357, intron 11 of 23)	-829886	NM_025771	66797	Mm.440084	NM_025771	ENSMUSG00000039419	Cntnap2	5430425M22Rik|Caspr2|mKIAA0868	contactin associated protein-like 2	protein-coding
D6_peak_8573	chr3	96277745	96278553	+	201	NA	Intergenic	CpG	8449	NM_175666	319189	Mm.297655	NM_175666	ENSMUSG00000105827	Hist2h2bb	H2b-616	histone cluster 2, H2bb	protein-coding
D6_peak_12016	chr7	92874171	92875270	+	201	NA	promoter-TSS (NM_028243)	promoter-TSS (NM_028243)	-488	NM_001080995	74041	Mm.26468	NM_028729	ENSMUSG00000030641	Ddias	4632434I11Rik|noxin	DNA damage-induced apoptosis suppressor	protein-coding
D6_peak_1897	chr11	53891550	53891950	+	201	NA	promoter-TSS (NM_011396)	promoter-TSS (NM_011396)	-47	NM_011396	20520	Mm.42253	NM_011396	ENSMUSG00000018900	Slc22a5	Lstpl|Octn2|jvs	solute carrier family 22 (organic cation transporter), member 5	protein-coding
D6_peak_4209	chr14	63605997	63606336	+	201	NA	promoter-TSS (NM_173393)	promoter-TSS (NM_173393)	-364	NM_173393	219149	Mm.32071	NM_173393	ENSMUSG00000035067	Xkr6	2700008G24Rik|BC024502|Xrg6	X-linked Kx blood group related 6	protein-coding
D6_peak_6272	chr18	33213722	33214288	+	201	NA	promoter-TSS (NM_001347624)	promoter-TSS (NM_001347624)	-143	NM_133774	170459	Mm.127058	NM_133774	ENSMUSG00000024378	Stard4	4632419C16Rik|9030213J02Rik	StAR-related lipid transfer (START) domain containing 4	protein-coding
D6_peak_5114	chr16	8539161	8539708	+	201	NA	intron (NM_172961, intron 1 of 15)	intron (NM_172961, intron 1 of 15)	26005	NM_172961	268860	Mm.259315	NM_172961	ENSMUSG00000057880	Abat	9630038C02Rik|AI255750|ENSMUSG00000051226|Gabaat|Gabat|Gm9851|I54|Laibat|X61497	4-aminobutyrate aminotransferase	protein-coding
D6_peak_7355	chr2	49451552	49452379	+	201	NA	intron (NM_172663, intron 1 of 13)	CpG	479	NM_172663	227867	Mm.29167	NM_172663	ENSMUSG00000069495	Epc2	5830499L14|D2Ertd694e	enhancer of polycomb homolog 2 (Drosophila)	protein-coding
D6_peak_3006	chr12	85485829	85486813	+	201	NA	Intergenic	CpG	12420	NM_010234	14281	Mm.246513	NM_010234	ENSMUSG00000021250	Fos	D12Rfj1|c-fos|cFos	FBJ osteosarcoma oncogene	protein-coding
D6_peak_6280	chr18	34624137	34624903	+	201	NA	promoter-TSS (NM_009004)	promoter-TSS (NM_009004)	-104	NM_001166407	19348	Mm.258846	NM_009004	ENSMUSG00000003779	Kif20a	AA415432|Rab6kifl	kinesin family member 20A	protein-coding
D6_peak_13245	chr9	21927342	21927736	+	201	NA	promoter-TSS (NM_178577)	promoter-TSS (NM_178577)	-4	NR_045606	235043	Mm.253329	NM_178577	ENSMUSG00000040883	Tmem205	-	transmembrane protein 205	protein-coding
D6_peak_8986	chr4	14826410	14826840	+	201	NA	promoter-TSS (NM_152812)	promoter-TSS (NM_152812)	-38	NM_152812	72201	Mm.387724	NM_152812	ENSMUSG00000040550	Otud6b	2600013N14Rik|AU015433	OTU domain containing 6B	protein-coding
D6_peak_11665	chr7	30231791	30232259	+	201	NA	promoter-TSS (NM_027259)	promoter-TSS (NM_027259)	4	NM_025548	66411	Mm.27947	NM_025548	ENSMUSG00000006095	Tbcb	2410007D12Rik|AU041393|CG22|CKAPI|Ckap1	tubulin folding cofactor B	protein-coding
D6_peak_4906	chr15	84349752	84350577	+	201	NA	Intergenic	Intergenic	24045	NM_001162500	64099	Mm.251356	NM_022321	ENSMUSG00000022439	Parvg	AI413459	parvin, gamma	protein-coding
D6_peak_13505	chr9	59577999	59578447	+	201	NA	promoter-TSS (NM_175235)	promoter-TSS (NM_175235)	-114	NM_175235	76183	Mm.265415	NM_175235	ENSMUSG00000032297	Celf6	6330569O16Rik|Brunol6	CUGBP, Elav-like family member 6	protein-coding
D6_peak_13734	chr9	97816298	97816658	+	201	NA	intron (NM_022319, intron 1 of 17)	intron (NM_022319, intron 1 of 17)	-186942	NR_110443	66737	Mm.445908	NR_110443	ENSMUSG00000090255	4921534H16Rik	-	RIKEN cDNA 4921534H16 gene	ncRNA
D6_peak_12480	chr8	20122166	20122607	+	200	NA	Intergenic	CpG	175046	NR_030708	547150	Mm.359054	NR_030708	ENSMUSG00000071796	6820431F20Rik	-	cadherin 11 pseudogene	pseudo
D6_peak_12727	chr8	69774590	69775026	+	200	NA	5' UTR (NM_177899, exon 1 of 4)	5' UTR (NM_177899, exon 1 of 4)	103	NM_177899	330788	Mm.41364	NM_177899	ENSMUSG00000043090	Zfp866	9830167H18Rik|AI875089|C85843|D330038O06Rik	zinc finger protein 866	protein-coding
D6_peak_5964	chr17	56626888	56627520	+	200	NA	promoter-TSS (NM_028782)	promoter-TSS (NM_028782)	-301	NM_028782	74142	Mm.329136	NM_028782	ENSMUSG00000041168	Lonp1	1200017E13Rik|LON|Prss15	lon peptidase 1, mitochondrial	protein-coding
D6_peak_2928	chr12	75669442	75670045	+	200	NA	promoter-TSS (NM_028203)	promoter-TSS (NM_028203)	-206	NM_028203	72338	Mm.341719	NM_028203	ENSMUSG00000045690	Wdr89	2600001A11Rik	WD repeat domain 89	protein-coding
D6_peak_13948	chrX	13280334	13281367	+	200	NA	promoter-TSS (NM_010028)	promoter-TSS (NM_010028)	-172	NM_010028	13205	Mm.289662	NM_010028	ENSMUSG00000000787	Ddx3x	D1Pas1-rs2|Ddx3|Fin14	DEAD/H (Asp-Glu-Ala-Asp/His) box polypeptide 3, X-linked	protein-coding
D6_peak_13267	chr9	25151437	25152120	+	200	NA	promoter-TSS (NM_020586)	promoter-TSS (NM_020586)	3	NM_020586	80517	Mm.142843	NM_020586	ENSMUSG00000008429	Herpud2	5031400M07Rik|AB041580	HERPUD family member 2	protein-coding
D6_peak_12070	chr7	100371692	100372283	+	200	NA	promoter-TSS (NM_001017985)	promoter-TSS (NM_001017985)	-91	NM_028292	72590	Mm.177502	NM_028292	ENSMUSG00000030718	Ppme1	1110069N17Rik|2700017M01Rik|PME-1|Pme1	protein phosphatase methylesterase 1	protein-coding
D6_peak_10907	chr6	38533188	38533942	+	199	NA	Intergenic	Intergenic	-1296	NM_025363	66117	Mm.158971	NM_025363	ENSMUSG00000019689	Fmc1	1110001J03Rik	formation of mitochondrial complex V assembly factor 1	protein-coding
D6_peak_12230	chr7	126976063	126976367	+	199	NA	5' UTR (NM_026638, exon 1 of 6)	5' UTR (NM_026638, exon 1 of 6)	301	NM_026638	52858	Mm.28219	NM_026638	ENSMUSG00000030682	Cdipt	9530042F15Rik|D7Bwg0575e|Pis|Pis1	CDP-diacylglycerol--inositol 3-phosphatidyltransferase (phosphatidylinositol synthase)	protein-coding
D6_peak_7585	chr2	92389207	92389654	+	199	NA	intron (NM_001202445, intron 2 of 11)	CpG	-1984	NR_105966	102466783		NR_105966	ENSMUSG00000099093	Mir7000	Gm27338|mmu-mir-7000	microRNA 7000	ncRNA
D6_peak_8880	chr3	152203171	152203421	+	199	NA	intron (NM_027287, intron 1 of 3)	Tigger17a|DNA|TcMar-Tigger	6787	NM_027287	67035	Mm.46746	NM_025926	ENSMUSG00000028035	Dnajb4	1700029A20Rik|2010306G19Rik|5730460G06Rik	DnaJ heat shock protein family (Hsp40) member B4	protein-coding
D6_peak_1278	chr10	80602799	80603204	+	199	NA	intron (NM_019575, intron 1 of 6)	CpG	119	NM_019575	56214	Mm.273170	NM_019575	ENSMUSG00000078441	Scamp4	2410022D05Rik|AI448940|AU022392|AW742369|Sc4	secretory carrier membrane protein 4	protein-coding
D6_peak_6412	chr18	53861740	53862329	+	199	NA	promoter-TSS (NM_152809)	promoter-TSS (NM_152809)	-79	NM_152809	70425	Mm.368668	NM_152809	ENSMUSG00000073563	Csnk1g3	3300002K07Rik|C330049O21Rik	casein kinase 1, gamma 3	protein-coding
D6_peak_6335	chr18	38250223	38250707	+	199	NA	promoter-TSS (NR_015475)	promoter-TSS (NR_015475)	100	NR_027904	73516	Mm.48776	NR_015475	ENSMUSG00000097080	1700086O06Rik	-	RIKEN cDNA 1700086O06 gene	ncRNA
D6_peak_6139	chr17	87106917	87107586	+	199	NA	promoter-TSS (NM_019654)	promoter-TSS (NM_019654)	-428	NM_019654	56468	Mm.126885	NM_019654	ENSMUSG00000037104	Socs5	1810018L08Rik|Cish5|mKIAA0671	suppressor of cytokine signaling 5	protein-coding
D6_peak_1277	chr10	80590325	80590710	+	199	NA	promoter-TSS (NM_145421)	promoter-TSS (NM_145421)	-176	NM_145421	216169	Mm.29802	NM_145421	ENSMUSG00000003346	Abhd17a	1700013O15Rik|BC005632|D10Bwg1364e|Fam108a	abhydrolase domain containing 17A	protein-coding
D6_peak_887	chr1	191575551	191576369	+	198	NA	promoter-TSS (NM_001305233)	promoter-TSS (NM_001305233)	324	NM_178632	77065	Mm.338175	NM_178632	ENSMUSG00000037461	Ints7	5930412E23Rik|int7	integrator complex subunit 7	protein-coding
D6_peak_12411	chr8	4677434	4678637	+	198	NA	Intergenic	CpG	64865	NM_145591	233987	Mm.102799	NM_145591	ENSMUSG00000058748	Zfp958	-	zinc finger protein 958	protein-coding
D6_peak_5326	chr16	44138825	44139763	+	198	NA	promoter-TSS (NM_007508)	promoter-TSS (NM_007508)	-275	NM_007508	11964	Mm.217787	NM_007508	ENSMUSG00000052459	Atp6v1a	AI647066|Atp6a1|Atp6a2|Atp6v1a1|VA68|VPP2	ATPase, H+ transporting, lysosomal V1 subunit A	protein-coding
D6_peak_696	chr1	164458091	164458703	+	198	NA	promoter-TSS (NM_009721)	promoter-TSS (NM_009721)	-42	NM_009721	11931	Mm.4550	NM_009721	ENSMUSG00000026576	Atp1b1	Atp4b|Atpb|Atpb-1|NKbeta1	ATPase, Na+/K+ transporting, beta 1 polypeptide	protein-coding
D6_peak_6915	chr19	44247953	44248771	+	198	NA	Intergenic	CpG	45074	NM_024450	30049	Mm.480594	NM_024450	ENSMUSG00000025202	Scd3	4930513N16Rik	stearoyl-coenzyme A desaturase 3	protein-coding
D6_peak_12259	chr7	128238019	128238669	+	198	NA	promoter-TSS (NM_177001)	promoter-TSS (NM_177001)	-313	NM_177001	100043133	Mm.183647	NM_177001	ENSMUSG00000062944	9130023H24Rik	GLI4	RIKEN cDNA 9130023H24 gene	protein-coding
D6_peak_7179	chr2	26933209	26933668	+	198	NA	promoter-TSS (NM_011512)	promoter-TSS (NM_011512)	73	NM_011512	20932	Mm.300594	NM_011512	ENSMUSG00000014867	Surf4	AL033340|AL033373|Surf-4	surfeit gene 4	protein-coding
D6_peak_2178	chr11	83271069	83272191	+	198	NA	Intergenic	U2|snRNA|snRNA	15096	NM_001166028	237890	Mm.297670	NM_001166028	ENSMUSG00000082101	Slfn14	Gm20|Slfn14-ps	schlafen 14	protein-coding
D6_peak_8528	chr3	90433417	90433961	+	198	NA	promoter-TSS (NM_178876)	promoter-TSS (NM_178876)	-53	NM_145540	229543	Mm.268564	NM_145540	ENSMUSG00000027933	Ints3	C77668	integrator complex subunit 3	protein-coding
D6_peak_10322	chr5	101565784	101566620	+	198	NA	Intergenic	Intergenic	98509	NM_144955	18096	Mm.193072	NM_144955	ENSMUSG00000035187	Nkx6-1	NKX6A|Nkx6.1	NK6 homeobox 1	protein-coding
D6_peak_5012	chr15	99392713	99393174	+	197	NA	promoter-TSS (NM_026669)	promoter-TSS (NM_026669)	-4	NM_001171034	110213	Mm.16769	NM_026669	ENSMUSG00000023010	Tmbim6	5031406P05Rik|Bi1|Tegt	transmembrane BAX inhibitor motif containing 6	protein-coding
D6_peak_9562	chr4	129335061	129335969	+	197	NA	promoter-TSS (NM_009030)	promoter-TSS (NM_009030)	-145	NM_009030	19646	Mm.12145	NM_009030	ENSMUSG00000057236	Rbbp4	RBAP48|mRbAp48	retinoblastoma binding protein 4	protein-coding
D6_peak_2212	chr11	87422641	87423295	+	197	NA	intron (NM_031386, intron 1 of 30)	U1|snRNA|snRNA	-4623	NM_001199293	83560	Mm.440758	NM_031386	ENSMUSG00000010342	Tex14	C85585	testis expressed gene 14	protein-coding
D6_peak_8254	chr3	31094481	31095075	+	197	NA	promoter-TSS (NM_001039090)	promoter-TSS (NM_001039090)	-280	NM_011386	20482	Mm.15406	NM_011386	ENSMUSG00000027660	Skil	Skir|SnoN|sno	SKI-like	protein-coding
D6_peak_7332	chr2	43360816	43361681	+	197	NA	Intergenic	Intergenic	-194077	NM_001289594	70789	Mm.105278	NM_027552	ENSMUSG00000026866	Kynu	4432411A05Rik	kynureninase (L-kynurenine hydrolase)	protein-coding
D6_peak_4658	chr15	45717017	45717807	+	197	NA	Intergenic	Intergenic	-602478	NM_026200	67498	Mm.300079	NM_026200	ENSMUSG00000022342	Kcnv1	2700023A03Rik|vibe	potassium channel, subfamily V, member 1	protein-coding
D6_peak_5650	chr17	10783852	10784743	+	196	NA	intron (NM_027032, intron 1 of 4)	intron (NM_027032, intron 1 of 4)	55894	NM_027032	69310	Mm.18889	NM_027032	ENSMUSG00000037196	Pacrg	1700008H23Rik	PARK2 co-regulated	protein-coding
D6_peak_2788	chr12	44269097	44269949	+	196	NA	intron (NM_026164, intron 1 of 9)	CpG	369	NM_026164	67452	Mm.54126	NM_026164	ENSMUSG00000036257	Pnpla8	1200006O19Rik|AI467579|Ipla2(gamma)	patatin-like phospholipase domain containing 8	protein-coding
D6_peak_11308	chr6	115808533	115809104	+	196	NA	promoter-TSS (NR_028546)	promoter-TSS (NR_028546)	-75	NM_172086	19951	Mm.104368	NM_172086	ENSMUSG00000057841	Rpl32	AU020185|rpL32-3A	ribosomal protein L32	protein-coding
D6_peak_7276	chr2	32775416	32775706	+	196	NA	promoter-TSS (NM_001290563)	promoter-TSS (NM_001290563)	72	NM_001290563	338348	Mm.475130	NM_177384	ENSMUSG00000039021	Ttc16	1200002K10Rik	tetratricopeptide repeat domain 16	protein-coding
D6_peak_4376	chr14	94362754	94363747	+	196	NA	Intergenic	Intergenic	-472571	NM_001346722	211712	Mm.37126	NM_001081377	ENSMUSG00000055421	Pcdh9	-	protocadherin 9	protein-coding
D6_peak_2900	chr12	71015341	71015965	+	196	NA	promoter-TSS (NM_001081195)	promoter-TSS (NM_001081195)	170	NR_045056	73204	Mm.363770	NR_045055	ENSMUSG00000085622	3110056K07Rik	4921536K06Rik	RIKEN cDNA 3110056K07 gene	ncRNA
D6_peak_6081	chr17	78023783	78024768	+	196	NA	Intergenic	Intergenic	-175973	NM_015800	50766	Mm.311912	NM_015800	ENSMUSG00000024074	Crim1	AU015004	cysteine rich transmembrane BMP regulator 1 (chordin like)	protein-coding
D6_peak_7198	chr2	28640999	28641270	+	196	NA	promoter-TSS (NM_001289576)	promoter-TSS (NM_001289576)	-99	NM_001289576	64930	Mm.224354	NM_022887	ENSMUSG00000026812	Tsc1	-	tuberous sclerosis 1	protein-coding
D6_peak_10990	chr6	52152892	52153927	+	196	NA	Intergenic	Intergenic	4908	NM_001311118	15394	Mm.197	NM_010449	ENSMUSG00000029844	Hoxa1	ERA1|Hox-1.6	homeobox A1	protein-coding
D6_peak_8576	chr3	96489015	96489384	+	196	NA	Intergenic	Intergenic	-35986	NM_027126	69585	Mm.171314	NM_027126	ENSMUSG00000038403	Hfe2	2310035L15Rik|5230400G09Rik|AI414844|AI789733|DL-M|HJV|Rgmc|hemojuvelin	hemochromatosis type 2 (juvenile)	protein-coding
D6_peak_1885	chr11	52231533	52232006	+	196	NA	promoter-TSS (NM_011543)	promoter-TSS (NM_011543)	-226	NM_011543	21402	Mm.42944	NM_011543	ENSMUSG00000036309	Skp1a	15kDa|2610043E24Rik|2610206H23Rik|EMC19|OCP-II|OCP2|SKP1|Tceb1l|p19A|p19Skp1	S-phase kinase-associated protein 1A	protein-coding
D6_peak_11622	chr7	27486822	27487253	+	196	NA	promoter-TSS (NM_018820)	promoter-TSS (NM_018820)	84	NM_018820	55942	Mm.153684	NM_018820	ENSMUSG00000008384	Sertad1	1110032C13Rik|AV000455|AW456625|Sei-1|Sei1|TRIP-Br1	SERTA domain containing 1	protein-coding
D6_peak_1971	chr11	61494155	61494610	+	195	NA	promoter-TSS (NM_001291037)	promoter-TSS (NM_001291037)	-116	NM_001291035	23939	Mm.38172	NM_011841	ENSMUSG00000001034	Mapk7	BMK-1|BMK1|ERK-5|ERK5|Erk5-T|PRKM7	mitogen-activated protein kinase 7	protein-coding
D6_peak_3007	chr12	85824598	85825074	+	195	NA	promoter-TSS (NM_001081423)	promoter-TSS (NM_001081423)	-114	NM_001347395	320244	Mm.132172	NM_177114	ENSMUSG00000012609	Ttll5	1700048H13Rik|2310009M18Rik|4930556H18Rik|AI428864|D630041K24Rik|R75373|Stamp|mKIAA0998	tubulin tyrosine ligase-like family, member 5	protein-coding
D6_peak_5909	chr17	47502022	47502598	+	195	NA	promoter-TSS (NM_022015)	promoter-TSS (NM_022015)	-23	NM_022015	63856	Mm.275901	NM_022015	ENSMUSG00000023980	Taf8	AW260255|Tbn	TATA-box binding protein associated factor 8	protein-coding
D6_peak_782	chr1	177441656	177442196	+	195	NA	Intergenic	CpG	-2735	NM_001012330	30928	Mm.330700	NM_013915	ENSMUSG00000063659	Zbtb18	RP58|Zfp238|Znf238	zinc finger and BTB domain containing 18	protein-coding
D6_peak_3805	chr13	106936640	106937158	+	195	NA	promoter-TSS (NM_029665)	promoter-TSS (NM_029665)	16	NM_029665	76582	Mm.132208	NM_029665	ENSMUSG00000042590	Ipo11	1700081H05Rik|2510001A17Rik|AI314624|AW555235|E330021B14Rik|Ranbp11	importin 11	protein-coding
D6_peak_8912	chr3	155197684	155198678	+	195	NA	Intergenic	Intergenic	104747	NM_028938	74435	Mm.195711	NM_028938	ENSMUSG00000028182	Lrriq3	4930438B07Rik|4930511J15Rik|4933403H06Rik|BB020367|Lrrc44	leucine-rich repeats and IQ motif containing 3	protein-coding
D6_peak_2109	chr11	75460371	75461817	+	195	NA	promoter-TSS (NR_030711)	promoter-TSS (NR_030711)	-445	NR_030711	100042498	Mm.482242	NR_030711	ENSMUSG00000085148	Mir22hg	2210403K04Rik|mir-22	Mir22 host gene (non-protein coding)	ncRNA
D6_peak_5976	chr17	57247387	57248502	+	195	NA	promoter-TSS (NM_030084)	promoter-TSS (NM_030084)	-255	NM_030084	78308	Mm.28468	NM_030084	ENSMUSG00000005823	Gpr108	1810015L19Rik|AA589464|C79132|Lustr2	G protein-coupled receptor 108	protein-coding
D6_peak_5391	chr16	61497781	61498171	+	195	NA	Intergenic	L1MCa|LINE|L1	-892445	NM_007938	13840	Mm.455790	NM_007938	ENSMUSG00000055540	Epha6	Ehk2|Hek12|m-ehk2	Eph receptor A6	protein-coding
D6_peak_11301	chr6	113696846	113697177	+	194	NA	promoter-TSS (NM_001347356)	promoter-TSS (NM_001347356)	-39	NM_001347356	381801	Mm.333322	NM_001033463	ENSMUSG00000056952	Tatdn2	AI646012|mKIAA0218	TatD DNase domain containing 2	protein-coding
D6_peak_3191	chr12	112644484	112645031	+	194	NA	promoter-TSS (NM_001161737)	promoter-TSS (NM_001161737)	-71	NM_013929	30954	Mm.289812	NM_013929	ENSMUSG00000064326	Siva1	CD27bp|Siva	SIVA1, apoptosis-inducing factor	protein-coding
D6_peak_3774	chr13	101233384	101234298	+	194	NA	intron (NR_046158, intron 1 of 3)	intron (NR_046158, intron 1 of 3)	1714	NR_046158	328324	Mm.402274	NR_046158		5930438M14Rik	5930438M14	RIKEN cDNA 5930438M14 gene	ncRNA
D6_peak_10325	chr5	101665215	101665752	+	194	NA	promoter-TSS (NM_144955)	promoter-TSS (NM_144955)	-772	NM_144955	18096	Mm.193072	NM_144955	ENSMUSG00000035187	Nkx6-1	NKX6A|Nkx6.1	NK6 homeobox 1	protein-coding
D6_peak_5213	chr16	23988640	23989188	+	194	NA	promoter-TSS (NM_009744)	promoter-TSS (NM_009744)	-302	NM_009744	12053	Mm.347398	NM_009744	ENSMUSG00000022508	Bcl6	Bcl5	B cell leukemia/lymphoma 6	protein-coding
D6_peak_9756	chr4	149517879	149518240	+	194	NA	promoter-TSS (NM_023465)	promoter-TSS (NM_023465)	-182	NM_023465	67087	Mm.299735	NM_023465	ENSMUSG00000028988	Ctnnbip1	1110008O09Rik|2310001I19Rik|AW457332|Catnbip1|Icat	catenin beta interacting protein 1	protein-coding
D6_peak_7046	chr2	3332345	3333064	+	194	NA	promoter-TSS (NM_001013376)	promoter-TSS (NM_001013376)	-76	NM_001013376	227522	Mm.293948	NM_001013376	ENSMUSG00000049950	Rpp38	C330006A15Rik	ribonuclease P/MRP 38 subunit	protein-coding
D6_peak_7218	chr2	30048750	30049206	+	194	NA	promoter-TSS (NM_001008498)	promoter-TSS (NM_001008498)	-99	NM_001008498	71820	Mm.88053	NM_001008498	ENSMUSG00000039715	Wdr34	3200002I06Rik	WD repeat domain 34	protein-coding
D6_peak_10042	chr5	36484284	36484598	+	193	NA	promoter-TSS (NM_001170454)	promoter-TSS (NM_001170454)	-147	NM_025725	66717	Mm.42368	NM_025725	ENSMUSG00000050677	Ccdc96	4921513E08Rik	coiled-coil domain containing 96	protein-coding
D6_peak_1228	chr10	76961826	76962202	+	193	NA	promoter-TSS (NM_021568)	promoter-TSS (NM_021568)	-67	NM_001347216	59093	Mm.272803	NM_021568	ENSMUSG00000001120	Pcbp3	AlphaCP-3	poly(rC) binding protein 3	protein-coding
D6_peak_9143	chr4	47353016	47353455	+	193	NA	promoter-TSS (NM_009370)	promoter-TSS (NM_009370)	13	NM_001312868	21812	Mm.197552	NM_009370	ENSMUSG00000007613	Tgfbr1	ALK5|AU017191|Alk-5|ESK2|TGFR-1|TbetaR-I|TbetaRI	transforming growth factor, beta receptor I	protein-coding
D6_peak_13195	chr9	12690202	12691193	+	193	NA	Intergenic	Intergenic	415158	NR_040755	78219	Mm.414868	NR_040755	ENSMUSG00000111830	4930568E12Rik	-	RIKEN cDNA 4930568E12 gene	ncRNA
D6_peak_8020	chr2	164804700	164805297	+	193	NA	promoter-TSS (NM_178375)	promoter-TSS (NM_178375)	-116	NM_178375	67538	Mm.33184	NM_178375	ENSMUSG00000045822	Zswim3	4921517A06Rik|C86566	zinc finger SWIM-type containing 3	protein-coding
D6_peak_9441	chr4	116627350	116627968	+	193	NA	promoter-TSS (NM_001284229)	promoter-TSS (NM_001284229)	-162	NM_001284229	50927	Mm.257181	NM_016777	ENSMUSG00000028693	Nasp	5033430J04Rik|AI131596|AI317140|D4Ertd767e|Epcs32|Nasp-T	nuclear autoantigenic sperm protein (histone-binding)	protein-coding
D6_peak_427	chr1	91459246	91459690	+	193	NA	promoter-TSS (NM_011066)	promoter-TSS (NM_011066)	-140	NM_011066	18627	Mm.482463	NM_011066	ENSMUSG00000055866	Per2	mKIAA0347|mPer2	period circadian clock 2	protein-coding
D6_peak_12784	chr8	72492685	72492988	+	193	NA	promoter-TSS (NM_177766)	promoter-TSS (NM_177766)	-222	NM_177766	270066	Mm.291461	NM_177766	ENSMUSG00000019731	Slc35e1	6030458H05|AA408278	solute carrier family 35, member E1	protein-coding
D6_peak_11658	chr7	29906044	29906561	+	193	NA	promoter-TSS (NM_011754)	promoter-TSS (NM_011754)	-198	NM_001037707	22689	Mm.86747	NM_011754	ENSMUSG00000062040	Zfp27	Zfp-27|mkr-4|mszf76	zinc finger protein 27	protein-coding
D6_peak_2350	chr11	100527719	100528377	+	193	NA	promoter-TSS (NM_134037)	promoter-TSS (NM_134037)	-48	NM_134037	104112	Mm.282039	NM_134037	ENSMUSG00000020917	Acly	A730098H14Rik|AW538652	ATP citrate lyase	protein-coding
D6_peak_5045	chr15	102517955	102518677	+	193	NA	5' UTR (NM_009319, exon 1 of 9)	5' UTR (NM_009319, exon 1 of 9)	124	NM_001253795	21357	Mm.291485	NM_009319	ENSMUSG00000023051	Tarbp2	Prbp|TRBP	TARBP2, RISC loading complex RNA binding subunit	protein-coding
D6_peak_5848	chr17	35841165	35841569	+	193	NA	promoter-TSS (NM_001010833)	promoter-TSS (NM_001010833)	-131	NM_001010833	240087	Mm.218511	NM_001010833	ENSMUSG00000061607	Mdc1	6820401C03|AA413496|Nfbd1|mKIAA0170	mediator of DNA damage checkpoint 1	protein-coding
D6_peak_10152	chr5	65199447	65199905	+	193	NA	promoter-TSS (NM_153391)	promoter-TSS (NM_153391)	-20	NM_153391	213081	Mm.127550	NM_153391	ENSMUSG00000037890	Wdr19	C330027H04Rik|D330023L08Rik|DYF2|Ift144|PWDMP|mKIAA1638	WD repeat domain 19	protein-coding
D6_peak_5745	chr17	25832710	25833563	+	193	NA	5' UTR (NM_019719, exon 1 of 7)	5' UTR (NM_019719, exon 1 of 7)	225	NM_019719	56424	Mm.277599	NM_019719	ENSMUSG00000039615	Stub1	0610033N24Rik|2210017D18Rik|2310040B03Rik|AW046544|Chip	STIP1 homology and U-Box containing protein 1	protein-coding
D6_peak_3357	chr13	32801882	32802091	+	193	NA	promoter-TSS (NM_030215)	promoter-TSS (NM_030215)	-44	NM_030215	78903	Mm.286680	NM_030215	ENSMUSG00000021400	Wrnip1	4833444L21Rik|WHIP|Wrnip	Werner helicase interacting protein 1	protein-coding
D6_peak_8787	chr3	137864199	137864592	+	192	NA	promoter-TSS (NM_016750)	promoter-TSS (NM_016750)	-92	NM_001316995	51788	Mm.117541	NM_016750	ENSMUSG00000037894	H2afz	H2A.Z|H2a.z-1	H2A histone family, member Z	protein-coding
D6_peak_5742	chr17	25727417	25727714	+	192	NA	promoter-TSS (NM_145409)	promoter-TSS (NM_145409)	-150	NM_145409	214901	Mm.102540	NM_145409	ENSMUSG00000019214	Chtf18	6030457M03Rik|CTF18|Chl12	CTF18, chromosome transmission fidelity factor 18	protein-coding
D6_peak_10007	chr5	33378231	33378715	+	192	NA	promoter-TSS (NM_001081101)	promoter-TSS (NM_001081101)	-223	NM_001081101	71101	Mm.132178	NM_001081101	ENSMUSG00000037355	Uvssa	4933407H18Rik|D330017J19Rik|Kiaa1530|mKIAA1530	UV stimulated scaffold protein A	protein-coding
D6_peak_6733	chr19	7341606	7342055	+	192	NA	promoter-TSS (NM_001080388)	promoter-TSS (NM_001080388)	30	NM_001080389	13728	Mm.258986	NM_007928	ENSMUSG00000024969	Mark2	EMK-1|Emk|Par-1|Par-1b	MAP/microtubule affinity regulating kinase 2	protein-coding
D6_peak_13719	chr9	95954429	95954917	+	192	NA	promoter-TSS (NM_001311130)	promoter-TSS (NM_001311130)	-87	NM_011916	24127	Mm.291179	NM_011916	ENSMUSG00000032410	Xrn1	Dhm2|exo|mXrn1	5'-3' exoribonuclease 1	protein-coding
D6_peak_6167	chr18	3337178	3337935	+	192	NA	promoter-TSS (NM_001110852)	promoter-TSS (NM_001110852)	33	NM_001110852	12916	Mm.5244	NM_013498	ENSMUSG00000063889	Crem	ICER|ICERI	cAMP responsive element modulator	protein-coding
D6_peak_12271	chr7	130519256	130519940	+	192	NA	promoter-TSS (NM_001136054)	promoter-TSS (NM_001136054)	-18	NM_013799	11907	Mm.216321	NM_013799	ENSMUSG00000030850	Ate1	AI225793|AW547406	arginyltransferase 1	protein-coding
D6_peak_11641	chr7	28766308	28766728	+	192	NA	promoter-TSS (NM_001122766)	promoter-TSS (NM_001122766)	126	NM_010908	18036	Mm.220333	NM_010908	ENSMUSG00000030595	Nfkbib	I(Kappa)B(beta)|I-kappa-B-beta|IKB-beta|IKappaBbeta|IkB|IkBb|NF-kappa-BIB|ikB-B	nuclear factor of kappa light polypeptide gene enhancer in B cells inhibitor, beta	protein-coding
D6_peak_9083	chr4	40853823	40854519	+	192	NA	5' UTR (NM_022305, exon 1 of 6)	5' UTR (NM_022305, exon 1 of 6)	366	NM_022305	14595	Mm.15622	NM_022305	ENSMUSG00000028413	B4galt1	B-1,4-GalT|B-1,4-GalT1|GalT|Ggtb|Ggtb2|b4Gal-T1|beta-1,4-GalT|beta-1,4-GalT1|beta4Gal-T1	UDP-Gal:betaGlcNAc beta 1,4- galactosyltransferase, polypeptide 1	protein-coding
D6_peak_10456	chr5	118244786	118245389	+	192	NA	promoter-TSS (NM_001081236)	promoter-TSS (NM_001081236)	-62	NM_001109902	269695	Mm.320042	NM_172998	ENSMUSG00000032850	Rnft2	AW049082|B830028P19Rik|Tmem118	ring finger protein, transmembrane 2	protein-coding
D6_peak_9480	chr4	119733412	119733903	+	192	NA	Intergenic	CpG	-74712	NM_008191	14916	Mm.278	NM_008191	ENSMUSG00000032978	Guca2b	AV066530|Gcap2|Ugn	guanylate cyclase activator 2b (retina)	protein-coding
D6_peak_4043	chr14	32246129	32246686	+	192	NA	intron (NM_011960, intron 9 of 17)	intron (NM_011960, intron 9 of 17)	44436	NM_011960	26430	Mm.15962	NM_011960	ENSMUSG00000021911	Parg	AI413217	poly (ADP-ribose) glycohydrolase	protein-coding
D6_peak_4410	chr14	102768725	102769834	+	192	NA	Intergenic	Intergenic	213353	NR_039592	100628599		NR_039592	ENSMUSG00000092901	Mir5130	mir-5130|mmu-mir-5130|mu-mir-5130	microRNA 5130	ncRNA
D6_peak_2076	chr11	71019226	71019841	+	191	NA	promoter-TSS (NM_001291148)	promoter-TSS (NM_001291148)	-78	NM_025993	67139	Mm.28227	NM_025993	ENSMUSG00000040599	Mis12	2510025F08Rik|AU044651|Misc12	MIS12 kinetochore complex component	protein-coding
D6_peak_4826	chr15	77841945	77842593	+	191	NA	promoter-TSS (NM_022410)	promoter-TSS (NM_022410)	-94	NM_022410	17886	Mm.29677	NM_022410	ENSMUSG00000022443	Myh9	Fltn|Myhn-1|Myhn1|NMHCIIA|NMMHC-A|NMMHC-IIA|TU72.6	myosin, heavy polypeptide 9, non-muscle	protein-coding
D6_peak_4589	chr15	27937338	27938062	+	191	NA	intron (NM_001081302, intron 1 of 56)	intron (NM_001081302, intron 1 of 56)	88148	NM_001081302	223435	Mm.485422	NM_001081302	ENSMUSG00000022263	Trio	6720464I07Rik|AA408740|Solo	triple functional domain (PTPRF interacting)	protein-coding
D6_peak_4188	chr14	61172640	61173246	+	191	NA	intron (NM_172809, intron 2 of 9)	CpG	34486	NM_172809	50720	Mm.440703	NM_015788	ENSMUSG00000048279	Sacs	A230052M14|DNAJC29|E130115J16Rik|mKIAA0730	sacsin	protein-coding
D6_peak_128	chr1	38987211	38987888	+	191	NA	promoter-TSS (NM_026850)	promoter-TSS (NM_026850)	-265	NM_026850	68833	Mm.28121	NM_026850	ENSMUSG00000026078	Pdcl3	1110061A19Rik|C80025|Viaf1	phosducin-like 3	protein-coding
D6_peak_10311	chr5	100982165	100983085	+	191	NA	Intergenic	Intergenic	136396	NM_172715	231510	Mm.271911	NM_172715	ENSMUSG00000029314	Agpat9	1-AGPAT|1-AGPAT 9|4933407I02Rik|4933408F15|A230097K15Rik|GPAT-3|Gpat3|mGPAT3	1-acylglycerol-3-phosphate O-acyltransferase 9	protein-coding
D6_peak_12979	chr8	106337802	106338350	+	191	NA	promoter-TSS (NM_021491)	promoter-TSS (NM_021491)	-88	NM_021491	58994	Mm.23298	NM_021491	ENSMUSG00000031906	Smpd3	4631433G07Rik|AI427456|AW537966|fro|nSMase2	sphingomyelin phosphodiesterase 3, neutral	protein-coding
D6_peak_6706	chr19	6235587	6236325	+	191	NA	promoter-TSS (NM_198168)	promoter-TSS (NM_198168)	-116	NM_198168	225849	Mm.118076	NM_198168	ENSMUSG00000024777	Ppp2r5b	B'beta|BC026670	protein phosphatase 2, regulatory subunit B', beta	protein-coding
D6_peak_10661	chr5	140418737	140419278	+	191	NA	promoter-TSS (NM_133916)	promoter-TSS (NM_133916)	-298	NM_133916	27979	Mm.21671	NM_133916	ENSMUSG00000056076	Eif3b	AL033316|AL033334|AL033369|AW208965|D5Wsu45e|EIF3-ETA|EIF3-P110|EIF3-P116|Eif3s9|PRT1	eukaryotic translation initiation factor 3, subunit B	protein-coding
D6_peak_6006	chr17	63863310	63864015	+	191	NA	promoter-TSS (NM_001037997)	promoter-TSS (NM_001037997)	-319	NM_001037997	14158	Mm.23039	NM_008000	ENSMUSG00000000127	Fer	AV082135|C330004K01Rik|Fert|Fert2	fer (fms/fps related) protein kinase	protein-coding
D6_peak_2598	chr12	4233964	4234392	+	191	NA	exon (NM_001204912, exon 1 of 2)	exon (NM_001204912, exon 1 of 2)	116	NM_134046	52504	Mm.70546	NM_134046	ENSMUSG00000020652	Cenpo	2810429O05Rik|8430427C03Rik|D12Ertd482e	centromere protein O	protein-coding
D6_peak_1303	chr10	81350512	81350942	+	191	NA	promoter-TSS (NM_001163166)	promoter-TSS (NM_001163166)	-270	NM_001163166	15353	Mm.38474	NM_010440	ENSMUSG00000020232	Hmg20b	AW610687|BRAF35|Hmgx2|Hmgxb2|Smarce1r	high mobility group 20B	protein-coding
D6_peak_12820	chr8	83594184	83595020	+	191	NA	promoter-TSS (NM_027179)	promoter-TSS (NM_027179)	-111	NM_134118	106529	Mm.352239	NM_027179	ENSMUSG00000031708	Tecr	2410016D23Rik|A230102P12Rik|AI173355|D17Ertd178e|Gpsn2|SC2	trans-2,3-enoyl-CoA reductase	protein-coding
D6_peak_6441	chr18	55785761	55786570	+	191	NA	Intergenic	Intergenic	-645967	NM_026240	107022	Mm.24356	NM_026240	ENSMUSG00000001700	Gramd3	9030613F08Rik|9130427A09Rik|AW061306|NS3TP2	GRAM domain containing 3	protein-coding
D6_peak_2132	chr11	77981876	77982776	+	190	NA	promoter-TSS (NM_174852)	promoter-TSS (NM_174852)	-490	NM_174852	268448	Mm.274329	NM_174852	ENSMUSG00000037791	Phf12	2410142K10Rik|F630045O13|PF1|mKIAA1523	PHD finger protein 12	protein-coding
D6_peak_11755	chr7	44496246	44496809	+	190	NA	promoter-TSS (NM_197991)	promoter-TSS (NM_197991)	-14	NM_197991	69683	Mm.294759	NM_197991	ENSMUSG00000008140	Emc10	2310044H10Rik|5430410O10Rik|Inm02|Mirta22	ER membrane protein complex subunit 10	protein-coding
D6_peak_5068	chr16	3743673	3744062	+	190	NA	promoter-TSS (NM_148924)	promoter-TSS (NM_148924)	-232	NM_148924	74120	Mm.29081	NM_148924	ENSMUSG00000022529	Zfp263	1200014J04Rik|AI326880|AU020888|NT2|mFPM315	zinc finger protein 263	protein-coding
D6_peak_13286	chr9	31211731	31212312	+	190	NA	promoter-TSS (NM_009691)	promoter-TSS (NM_009691)	-206	NM_009691	11804	Mm.19133	NM_009691	ENSMUSG00000031996	Aplp2	AI790698|APLP-2	amyloid beta (A4) precursor-like protein 2	protein-coding
D6_peak_2369	chr11	101626919	101627960	+	190	NA	promoter-TSS (NM_025654)	promoter-TSS (NM_025654)	-510	NM_025654	66599	Mm.41449	NM_025654	ENSMUSG00000010362	Rdm1	2410008M22Rik|AW212028|Rad52b	RAD52 motif 1	protein-coding
D6_peak_10996	chr6	52204285	52204987	+	189	NA	promoter-TSS (NM_010453)	promoter-TSS (NM_010453)	-49	NM_010453	15402	Mm.173	NM_010453	ENSMUSG00000038253	Hoxa5	Hox-1.3	homeobox A5	protein-coding
D6_peak_3938	chr14	18238319	18239445	+	189	NA	5' UTR (NM_011584, exon 1 of 8)	5' UTR (NM_011584, exon 1 of 8)	224	NM_011584	353187	Mm.26587	NM_011584	ENSMUSG00000021775	Nr1d2	RVR|Rev-erb	nuclear receptor subfamily 1, group D, member 2	protein-coding
D6_peak_9184	chr4	57956096	57956812	+	189	NA	promoter-TSS (NM_011660)	promoter-TSS (NM_011660)	-43	NM_011660	22166	Mm.260618	NM_011660	ENSMUSG00000028367	Txn1	ADF|AW550880|Trx1|Txn	thioredoxin 1	protein-coding
D6_peak_10321	chr5	101537677	101538452	+	189	NA	Intergenic	Intergenic	126647	NM_144955	18096	Mm.193072	NM_144955	ENSMUSG00000035187	Nkx6-1	NKX6A|Nkx6.1	NK6 homeobox 1	protein-coding
D6_peak_8056	chr2	168080722	168081125	+	189	NA	promoter-TSS (NM_021409)	promoter-TSS (NM_021409)	-81	NM_021409	58220	Mm.292834	NM_021409	ENSMUSG00000044641	Pard6b	AV025615|Par6b	par-6 family cell polarity regulator beta	protein-coding
D6_peak_13369	chr9	44305426	44305954	+	189	NA	promoter-TSS (NM_172162)	promoter-TSS (NM_172162)	-19	NM_172162	102423	Mm.24570	NM_172162	ENSMUSG00000032119	Hinfp	AA589481|HiNF-P|Mizf	histone H4 transcription factor	protein-coding
D6_peak_2302	chr11	96916209	96916710	+	189	NA	promoter-TSS (NM_030248)	promoter-TSS (NM_030248)	55	NM_030248	80280	Mm.28297	NM_030248	ENSMUSG00000018669	Cdk5rap3	1810007E24Rik|BC002318|C53|C81486|HSF-27|IC53|LZAP|MST016	CDK5 regulatory subunit associated protein 3	protein-coding
D6_peak_1764	chr11	33163044	33163570	+	189	NA	promoter-TSS (NM_001252261)	promoter-TSS (NM_001252261)	-101	NM_008722	18148	Mm.485384	NM_008722	ENSMUSG00000057113	Npm1	B23|NO38|Npm	nucleophosmin 1	protein-coding
D6_peak_9966	chr5	29568966	29569250	+	189	NA	promoter-TSS (NM_133907)	promoter-TSS (NM_133907)	-134	NM_133907	100763	Mm.137746	NM_133907	ENSMUSG00000039000	Ube3c	AI853514|mKIAA0010	ubiquitin protein ligase E3C	protein-coding
D6_peak_4654	chr15	44427584	44428363	+	189	NA	promoter-TSS (NM_175009)	promoter-TSS (NM_175009)	-138	NM_175009	223527	Mm.291828	NM_175009	ENSMUSG00000022338	Eny2	1810057B09Rik|6720481I12|DC6|Ey2	enhancer of yellow 2 homolog (Drosophila)	protein-coding
D6_peak_7572	chr2	91070184	91070701	+	189	NA	promoter-TSS (NR_110981)	promoter-TSS (NR_110981)	-127	NM_026721	68427	Mm.192375	NM_026721	ENSMUSG00000002105	Slc39a13	1100001L14Rik|AA387663|ZIP-13|ZIP13	solute carrier family 39 (metal ion transporter), member 13	protein-coding
D6_peak_11844	chr7	59227981	59229003	+	189	NA	promoter-TSS (NM_001033962)	promoter-TSS (NM_001033962)	-258	NM_173010	22215	Mm.9002	NM_011668	ENSMUSG00000025326	Ube3a	4732496B02|5830462N02Rik|A130086L21Rik|Hpve6a|mKIAA4216	ubiquitin protein ligase E3A	protein-coding
D6_peak_13079	chr8	120113659	120114383	+	189	NA	promoter-TSS (NM_001163762)	promoter-TSS (NM_001163762)	-131	NM_172286	234797	Mm.101958	NM_172286	ENSMUSG00000031824	6430548M08Rik	AW049007|Kiaa0513|mKIAA0513	RIKEN cDNA 6430548M08 gene	protein-coding
D6_peak_6572	chr18	78465380	78466163	+	188	NA	intron (NM_030683, intron 2 of 11)	intron (NM_030683, intron 2 of 11)	131179	NM_030683	27411	Mm.44158	NM_030683	ENSMUSG00000024552	Slc14a2	UT-A1|UT-A3	solute carrier family 14 (urea transporter), member 2	protein-coding
D6_peak_1743	chr11	29547865	29548269	+	188	NA	promoter-TSS (NM_024277)	promoter-TSS (NM_024277)	-27	NM_024277	78294	Mm.180003	NM_024277	ENSMUSG00000020460	Rps27a	0610006J14Rik|Uba52|Ubb|Ubc	ribosomal protein S27A	protein-coding
D6_peak_2938	chr12	76837367	76837768	+	188	NA	promoter-TSS (NM_145927)	promoter-TSS (NM_145927)	100	NM_145927	110606	Mm.151174	NM_145927	ENSMUSG00000033373	Fntb	2010013E13Rik|AA409500	farnesyltransferase, CAAX box, beta	protein-coding
D6_peak_10407	chr5	113908742	113909197	+	188	NA	promoter-TSS (NM_011779)	promoter-TSS (NM_011779)	-263	NM_011779	23790	Mm.260158	NM_011779	ENSMUSG00000004530	Coro1c	AL022675|AW455561|AW548837	coronin, actin binding protein 1C	protein-coding
D6_peak_3053	chr12	91848856	91849461	+	188	NA	promoter-TSS (NM_011344)	promoter-TSS (NM_011344)	-1	NM_011344	20338	Mm.250605	NM_011344	ENSMUSG00000020964	Sel1l	AW493766|Sel1h|mKIAA4137	sel-1 suppressor of lin-12-like (C. elegans)	protein-coding
D6_peak_9387	chr4	107178257	107178697	+	188	NA	promoter-TSS (NM_029565)	promoter-TSS (NM_029565)	-111	NM_025617	66526	Mm.246956	NM_025617	ENSMUSG00000028619	Tceanc2	2210010B22Rik|2210012G02Rik|6330404A07Rik|AU015593|Tdeanc2	transcription elongation factor A (SII) N-terminal and central domain containing 2	protein-coding
D6_peak_2625	chr12	8499525	8500386	+	188	NA	promoter-TSS (NM_007483)	promoter-TSS (NM_007483)	30	NM_007483	11852	Mm.687	NM_007483	ENSMUSG00000054364	Rhob	AA017882|Arh6|Arhb	ras homolog family member B	protein-coding
D6_peak_10120	chr5	57568550	57569128	+	188	NA	Intergenic	Intergenic	149080	NR_015588	319216	Mm.332387	NR_015588	ENSMUSG00000097216	4932441J04Rik	-	RIKEN cDNA 4932441J04 gene	ncRNA
D6_peak_10248	chr5	86172754	86173268	+	188	NA	promoter-TSS (NM_172712)	promoter-TSS (NM_172712)	-268	NM_172712	231380	Mm.34012	NM_172712	ENSMUSG00000035898	Uba6	4930542H01|5730469D23Rik|AU021846|AW124799|E1-L2|Ube1l2	ubiquitin-like modifier activating enzyme 6	protein-coding
D6_peak_616	chr1	152902814	152903648	+	187	NA	promoter-TSS (NM_001160256)	promoter-TSS (NM_001160256)	-585	NM_001005507	226517	Mm.270775	NM_001005507	ENSMUSG00000042772	Smg7	9430023P16Rik|mKIAA0250	Smg-7 homolog, nonsense mediated mRNA decay factor (C. elegans)	protein-coding
D6_peak_1184	chr10	68030284	68030902	+	187	NA	intron (NM_001081346, intron 10 of 12)	intron (NM_001081346, intron 10 of 12)	50995	NM_001081346	170799	Mm.209844	NM_133244	ENSMUSG00000037846	Rtkn2	B130039D23Rik|Mbf|Plekhk1	rhotekin 2	protein-coding
D6_peak_12845	chr8	85299472	85299881	+	187	NA	promoter-TSS (NM_019716)	promoter-TSS (NM_019716)	44	NM_001163791	56452	Mm.29709	NM_019716	ENSMUSG00000031697	Orc6	6720420I10Rik|Orc6l	origin recognition complex, subunit 6	protein-coding
D6_peak_3540	chr13	63430877	63431593	+	187	NA	intron (NM_001347515, intron 1 of 15)	intron (NM_001347515, intron 1 of 15)	510	NM_007985	14088	Mm.126106	NM_007985	ENSMUSG00000021461	Fancc	Facc	Fanconi anemia, complementation group C	protein-coding
D6_peak_3349	chr13	29986027	29986621	+	187	NA	promoter-TSS (NM_010093)	promoter-TSS (NM_010093)	-261	NM_010093	13557	Mm.268356	NM_010093	ENSMUSG00000016477	E2f3	E2F3b|E2f3a	E2F transcription factor 3	protein-coding
D6_peak_11575	chr7	19665012	19665729	+	187	NA	promoter-TSS (NM_019649)	promoter-TSS (NM_019649)	-340	NM_019649	56457	Mm.290960	NM_019649	ENSMUSG00000002981	Clptm1	HS9|N14	cleft lip and palate associated transmembrane protein 1	protein-coding
D6_peak_8489	chr3	88177741	88178241	+	187	NA	promoter-TSS (NR_045997)	promoter-TSS (NR_045997)	-206	NR_045997	76642	Mm.424420	NR_045997	ENSMUSG00000096935	1700113A16Rik	2210408E11Rik|AA408983	RIKEN cDNA 1700113A16 gene	ncRNA
D6_peak_3435	chr13	46006438	46006967	+	187	NA	Intergenic	Intergenic	-41711	NM_001199305	20238	Mm.342683	NM_009124	ENSMUSG00000046876	Atxn1	2900016G23Rik|Atx1|C85907|ENSMUSG00000074917|Gm10786|Sca1	ataxin 1	protein-coding
D6_peak_11493	chr7	4684760	4685277	+	187	NA	promoter-TSS (NM_024172)	promoter-TSS (NM_024172)	-55	NM_024172	66245	Mm.6803	NM_024172	ENSMUSG00000063802	Hspbp1	1500019G21Rik	HSPA (heat shock 70kDa) binding protein, cytoplasmic cochaperone 1	protein-coding
D6_peak_13698	chr9	88522686	88523297	+	187	NA	promoter-TSS (NR_040721)	promoter-TSS (NR_040721)	-94	NR_040721	72655	Mm.21798	NR_040721	ENSMUSG00000097195	Snhg5	2810026P18Rik|4933428I09Rik|mU50HG-b	small nucleolar RNA host gene 5	ncRNA
D6_peak_4706	chr15	59567709	59568080	+	187	NA	intron (NM_026746, intron 4 of 6)	intron (NM_026746, intron 4 of 6)	-80760	NM_144549	211770	Mm.40298	NM_144549	ENSMUSG00000032501	Trib1	A530090O15Rik|TRB-1|Trb1	tribbles pseudokinase 1	protein-coding
D6_peak_11741	chr7	41632793	41633864	+	186	NA	promoter-TSS (NM_023363)	promoter-TSS (NM_023363)	-203	NM_023363	67607	Mm.384626	NM_023363	ENSMUSG00000074165	Zfp788	2810426N06Rik|AI256342|AI605193	zinc finger protein 788	protein-coding
D6_peak_9434	chr4	116053531	116053900	+	186	NA	exon (NM_028142, exon 1 of 6)	exon (NM_028142, exon 1 of 6)	161	NM_028142	72181	Mm.282560	NM_028142	ENSMUSG00000028706	Nsun4	2310010O12Rik|2810405F18Rik|AI507900|Shtap	NOL1/NOP2/Sun domain family, member 4	protein-coding
D6_peak_2374	chr11	101657786	101658954	+	186	NA	Intergenic	U2|snRNA|snRNA	-7171	NM_025404	80981	Mm.266840	NM_025404	ENSMUSG00000034936	Arl4d	1110036H21Rik|ARL6|AW456149|Arf4l|Arfl4|Arl5	ADP-ribosylation factor-like 4D	protein-coding
D6_peak_5384	chr16	58303211	58303866	+	186	NA	Intergenic	Intergenic	-104997	NM_028523	73379	Mm.373589	NM_028523	ENSMUSG00000035107	Dcbld2	1700055P21Rik|AW146002|CLCP1|Esdn	discoidin, CUB and LCCL domain containing 2	protein-coding
D6_peak_14128	chrX	163908950	163909273	+	186	NA	promoter-TSS (NM_026887)	promoter-TSS (NM_026887)	94	NM_026887	108012	Mm.426783	NM_026887	ENSMUSG00000031367	Ap1s2	1500012A13Rik|AI853648|EST1	adaptor-related protein complex 1, sigma 2 subunit	protein-coding
D6_peak_7638	chr2	104590191	104590473	+	186	NA	promoter-TSS (NM_145529)	promoter-TSS (NM_145529)	-152	NM_001037326	228410	Mm.259876	NM_145529	ENSMUSG00000027176	Cstf3	4732468G05Rik|C79532|CstF-77	cleavage stimulation factor, 3' pre-RNA, subunit 3	protein-coding
D6_peak_6862	chr19	31082448	31083242	+	186	NA	promoter-TSS (NM_031249)	promoter-TSS (NM_031249)	4	NM_031249	83410	Mm.22031	NM_031249	ENSMUSG00000053536	Cstf2t	64kDa|C77975|tCstF-64|tauCstF-64	cleavage stimulation factor, 3' pre-RNA subunit 2, tau	protein-coding
D6_peak_11674	chr7	30559668	30560089	+	185	NA	promoter-TSS (NM_001290569)	promoter-TSS (NM_001290569)	-232	NM_029377	75660	Mm.379242	NM_029377	ENSMUSG00000036845	Lin37	1810054G18Rik	lin-37 homolog (C. elegans)	protein-coding
D6_peak_11292	chr6	113076274	113077466	+	185	NA	promoter-TSS (NM_028385)	promoter-TSS (NM_028385)	374	NR_027010	14910	Mm.280950	NR_027008	ENSMUSG00000086429	Gt(ROSA)26Sor	AV258896|Gtrgeo26|Gtrosa26|R26|ROSA26|Thumpd3as1	gene trap ROSA 26, Philippe Soriano	ncRNA
D6_peak_7340	chr2	44927040	44927599	+	185	NA	Intergenic	CpG	-65697	NM_172662	227835	Mm.314312	NM_172662	ENSMUSG00000036890	Gtdc1	E330008O22Rik	glycosyltransferase-like domain containing 1	protein-coding
D6_peak_1297	chr10	81167723	81168099	+	185	NA	promoter-TSS (NM_021501)	promoter-TSS (NM_021501)	-191	NM_021501	59004	Mm.34428	NM_021501	ENSMUSG00000004934	Pias4	PIASY|Pias-gamma|Piasg	protein inhibitor of activated STAT 4	protein-coding
D6_peak_8846	chr3	145924011	145924518	+	185	NA	promoter-TSS (NM_009740)	promoter-TSS (NM_009740)	2	NM_009740	12042	Mm.239141	NM_009740	ENSMUSG00000028191	Bcl10	AI132454|BCL-10|C81403|CARMEN|CIPER|CLAP|ME10|cE10	B cell leukemia/lymphoma 10	protein-coding
D6_peak_11525	chr7	13024085	13024514	+	185	NA	5' UTR (NM_011588, exon 1 of 17)	5' UTR (NM_011588, exon 1 of 17)	147	NM_011588	21849	Mm.15701	NM_011588	ENSMUSG00000005566	Trim28	AA408787|KAP-1|KRIP-1|MommeD9|Tif1b|Tif1beta	tripartite motif-containing 28	protein-coding
D6_peak_5376	chr16	56717223	56717808	+	185	NA	promoter-TSS (NM_001252443)	promoter-TSS (NM_001252443)	-65	NM_019678	21787	Mm.425970	NM_019678	ENSMUSG00000022757	Tfg	AI173908	Trk-fused gene	protein-coding
D6_peak_2065	chr11	70029088	70029737	+	185	NA	intron (NM_001109752, intron 2 of 19)	intron (NM_001109752, intron 2 of 19)	10807	NM_007864	13385	Mm.27256	NM_007864	ENSMUSG00000020886	Dlg4	Dlgh4|PSD-95|PSD95|SAP90|SAP90A	discs, large homolog 4 (Drosophila)	protein-coding
D6_peak_1079	chr10	41518667	41519475	+	185	NA	promoter-TSS (NM_016898)	promoter-TSS (NM_016898)	-429	NM_016898	53599	Mm.269815	NM_016898	ENSMUSG00000019818	Cd164	A115|A24|AA589639|AW540279|MGC-24|MSSP	CD164 antigen	protein-coding
D6_peak_3111	chr12	101975455	101975972	+	185	NA	promoter-TSS (NM_016856)	promoter-TSS (NM_016856)	-261	NM_016856	51786	Mm.716	NM_016856	ENSMUSG00000041781	Cpsf2	100kDa|2610024B04Rik|AI662483|Cpsf|MCPSF|mKIAA1367	cleavage and polyadenylation specific factor 2	protein-coding
D6_peak_14013	chrX	73914931	73915458	+	185	NA	Intergenic	Intergenic	-3896	NM_138630	171207	Mm.482337	NM_138630	ENSMUSG00000031389	Arhgap4	A130009C12Rik|A530015A20Rik|Rgc1|c1|mKIAA0131	Rho GTPase activating protein 4	protein-coding
D6_peak_2545	chr11	118627517	118628729	+	185	NA	intron (NM_001039168, intron 3 of 14)	intron (NM_001039168, intron 3 of 14)	132918	NM_001285438	52897	Mm.341103	NM_001024931	ENSMUSG00000025576	Rbfox3	Fox-3|Hrnbp3|NeuN|Neuna60	RNA binding protein, fox-1 homolog (C. elegans) 3	protein-coding
D6_peak_9216	chr4	70534798	70535454	+	184	NA	promoter-TSS (NM_172694)	promoter-TSS (NM_172694)	-198	NM_172694	230316	Mm.251188	NM_172694	ENSMUSG00000039270	Megf9	4933405H16Rik|9630025C07|Egfl5|mKIAA0818	multiple EGF-like-domains 9	protein-coding
D6_peak_12316	chr7	134387769	134389082	+	184	NA	Intergenic	Intergenic	-11597	NM_001081331	71007	Mm.334285	NM_001081331	ENSMUSG00000030994	D7Ertd443e	4933400E14Rik|FATS|Gm497	DNA segment, Chr 7, ERATO Doi 443, expressed	protein-coding
D6_peak_8974	chr4	12628740	12629196	+	184	NA	Intergenic	Intergenic	-277869	NM_001171801	208820	Mm.12057	NM_173746	ENSMUSG00000055963	Triqk	C130086A10|Gm11818|OTTMUSG00000004461	triple QxxK/R motif containing	protein-coding
D6_peak_11508	chr7	6171697	6172511	+	184	NA	promoter-TSS (NM_001146024)	promoter-TSS (NM_001146024)	-409	NM_001146024	72667	Mm.274089	NM_028316	ENSMUSG00000044876	Zfp444	2810031J10Rik|6230401O10Rik|mFLJ00134	zinc finger protein 444	protein-coding
D6_peak_11276	chr6	108065004	108065654	+	184	NA	intron (NM_178391, intron 1 of 1)	intron (NM_178391, intron 1 of 1)	284	NM_178391	74729	Mm.56539	NM_178391	ENSMUSG00000034639	Setmar	5830404F24Rik|Etet2	SET domain without mariner transposase fusion	protein-coding
D6_peak_12966	chr8	105636237	105636919	+	184	NA	promoter-TSS (NM_181322)	promoter-TSS (NM_181322)	40	NM_181322	13018	Mm.269474	NM_181322	ENSMUSG00000005698	Ctcf	AW108038	CCCTC-binding factor	protein-coding
D6_peak_3370	chr13	35906073	35906358	+	184	NA	exon (NM_145938, exon 1 of 8)	exon (NM_145938, exon 1 of 8)	132	NM_145938	208366	Mm.35545	NM_145938	ENSMUSG00000021418	Rpp40	D8Bwg1265e|Rnasep1	ribonuclease P 40 subunit	protein-coding
D6_peak_979	chr10	18234710	18235290	+	184	NA	promoter-TSS (NM_144820)	promoter-TSS (NM_144820)	-19	NM_001346751	215814	Mm.296565	NM_144820	ENSMUSG00000059554	Ccdc28a	1700009P13Rik|AI480677	coiled-coil domain containing 28A	protein-coding
D6_peak_12960	chr8	105289183	105289977	+	183	NA	promoter-TSS (NM_028888)	promoter-TSS (NM_028888)	-52	NM_001166394	74356	Mm.204876	NM_028888	ENSMUSG00000014837	4931428F04Rik	AI426165|Kiaa0895l	RIKEN cDNA 4931428F04 gene	protein-coding
D6_peak_10075	chr5	45857511	45857989	+	183	NA	promoter-TSS (NM_178142)	promoter-TSS (NM_178142)	-210	NM_178142	209707	Mm.71498	NM_172153	ENSMUSG00000015882	Lcorl	Mlr1	ligand dependent nuclear receptor corepressor-like	protein-coding
D6_peak_12521	chr8	26747311	26748550	+	183	NA	Intergenic	Intergenic	76493	NR_045904	72316	Mm.490534	NR_045904	ENSMUSG00000100335	2310008N11Rik	-	RIKEN cDNA 2310008N11 gene	ncRNA
D6_peak_5685	chr17	15564324	15565006	+	183	NA	Intergenic	Intergenic	-1342	NM_144809	213389	Mm.215162	NM_144809	ENSMUSG00000051977	Prdm9	BC012016|Dsbc1|G1-419-29|Meisetz|PRDM9-B|Rcr1|repro7	PR domain containing 9	protein-coding
D6_peak_5649	chr17	10776029	10777384	+	183	NA	intron (NM_027032, intron 2 of 4)	intron (NM_027032, intron 2 of 4)	63485	NM_027032	69310	Mm.18889	NM_027032	ENSMUSG00000037196	Pacrg	1700008H23Rik	PARK2 co-regulated	protein-coding
D6_peak_10264	chr5	92083311	92084062	+	183	NA	promoter-TSS (NM_011816)	promoter-TSS (NM_011816)	58	NM_001080795	23881	Mm.290530	NM_011816	ENSMUSG00000029405	G3bp2	AA409541|E430034L04Rik|G3BP|mKIAA0660	GTPase activating protein (SH3 domain) binding protein 2	protein-coding
D6_peak_7614	chr2	97416491	97416817	+	183	NA	intron (NM_001289742, intron 5 of 7)	intron (NM_001289742, intron 5 of 7)	-51003	NM_178725	241568	Mm.241682	NM_178725	ENSMUSG00000050587	Lrrc4c	6430556C10Rik|NGL-1	leucine rich repeat containing 4C	protein-coding
D6_peak_4860	chr15	80133113	80133409	+	183	NA	intron (NM_025609, intron 1 of 10)	CpG	107	NM_025609	66513	Mm.288245	NM_025609	ENSMUSG00000022414	Tab1	2310012M03Rik|Map3k7ip1|b2b449Clo	TGF-beta activated kinase 1/MAP3K7 binding protein 1	protein-coding
D6_peak_9573	chr4	130107301	130107854	+	183	NA	promoter-TSS (NM_026441)	promoter-TSS (NM_026441)	21	NM_026441	67898	Mm.20818	NM_026441	ENSMUSG00000028779	Pef1	2600002E23Rik|Peflin	penta-EF hand domain containing 1	protein-coding
D6_peak_9885	chr5	12365479	12366606	+	183	NA	Intergenic	Intergenic	-17124	NM_028882	108151	Mm.89313	NM_028882	ENSMUSG00000040254	Sema3d	4631426B19Rik	sema domain, immunoglobulin domain (Ig), short basic domain, secreted, (semaphorin) 3D	protein-coding
D6_peak_7679	chr2	113848670	113849340	+	183	NA	promoter-TSS (NM_181416)	promoter-TSS (NM_181416)	-344	NM_181416	228482	Mm.45753	NM_181416	ENSMUSG00000041219	Arhgap11a	6530401L14Rik|mKIAA0013	Rho GTPase activating protein 11A	protein-coding
D6_peak_139	chr1	42472134	42472893	+	183	NA	Intergenic	Intergenic	222312	NR_027826	66297	Mm.45203	NM_183252	ENSMUSG00000060424	Pantr1	2610017I09Rik|Pou3f3os|linc-Brn1a	POU domain, class 3, transcription factor 3 adjacent noncoding transcript 1	ncRNA
D6_peak_435	chr1	92934205	92934728	+	183	NA	promoter-TSS (NM_011796)	promoter-TSS (NM_011796)	58	NM_011796	23830	Mm.294315	NM_011796	ENSMUSG00000026270	Capn10	AW049679|Capn8|mKIAA1845	calpain 10	protein-coding
D6_peak_4859	chr15	80083172	80084036	+	183	NA	promoter-TSS (NM_013762)	promoter-TSS (NM_013762)	-198	NM_013762	27367	Mm.290771	NM_013762	ENSMUSG00000060036	Rpl3	F2|J1	ribosomal protein L3	protein-coding
D6_peak_7676	chr2	113082120	113082887	+	183	NA	intron (NM_001319156, intron 1 of 103)	intron (NM_001319156, intron 1 of 103)	-52172	NM_177652	20192	Mm.436657	NM_177652	ENSMUSG00000057378	Ryr3	AI851294|C230090H21|RYR-3	ryanodine receptor 3	protein-coding
D6_peak_7933	chr2	154436207	154436445	+	183	NA	promoter-TSS (NM_001285446)	promoter-TSS (NM_001285446)	-158	NM_172860	12396	Mm.29914	NM_009823	ENSMUSG00000038533	Cbfa2t2	A430091M07|C330013D05Rik|Cbfa2t2h|MTGR1	core-binding factor, runt domain, alpha subunit 2, translocated to, 2 (human)	protein-coding
D6_peak_8468	chr3	86142571	86142974	+	182	NA	promoter-TSS (NM_016959)	promoter-TSS (NM_016959)	-104	NM_016959	20091	Mm.391785	NM_016959	ENSMUSG00000028081	Rps3a1	Rps3a	ribosomal protein S3A1	protein-coding
D6_peak_12514	chr8	26431978	26432907	+	182	NA	Intergenic	Intergenic	274273	NM_199042	73754	Mm.383241	NM_199042	ENSMUSG00000037214	Thap1	4833431A01Rik|AW490810	THAP domain containing, apoptosis associated protein 1	protein-coding
D6_peak_12054	chr7	98655820	98657230	+	182	NA	promoter-TSS (NM_172280)	promoter-TSS (NM_172280)	44	NM_172280	233545	Mm.387819	NM_172280	ENSMUSG00000035401	Emsy	2210018M11Rik|2310016L09Rik|AU019521|AU019557	EMSY, BRCA2-interacting transcriptional repressor	protein-coding
D6_peak_2331	chr11	98682181	98682591	+	182	NA	promoter-TSS (NM_009439)	promoter-TSS (NM_009439)	-168	NM_009439	22123	Mm.12194	NM_009439	ENSMUSG00000017221	Psmd3	AI255837|AntP91a|D11Bwg1349e|Psd3|Tstap91a	proteasome (prosome, macropain) 26S subunit, non-ATPase, 3	protein-coding
D6_peak_10132	chr5	59037916	59038960	+	182	NA	Intergenic	Intergenic	-585440	NR_046190	78163	Mm.243828	NR_046190	ENSMUSG00000105234	4930459L07Rik	-	RIKEN cDNA 4930459L07 gene	ncRNA
D6_peak_3854	chr13	113794034	113794757	+	182	NA	promoter-TSS (NM_172595)	promoter-TSS (NM_172595)	-113	NM_172595	218639	Mm.79837	NM_172595	ENSMUSG00000042348	Arl15	A430036I03|Arfrp2|C230032K13Rik	ADP-ribosylation factor-like 15	protein-coding
D6_peak_3040	chr12	89289832	89290437	+	182	NA	intron (NM_172544, intron 6 of 19)	MamRep605|LTR?|LTR?	336744	NM_172544	18191	Mm.425766	NM_172544	ENSMUSG00000066392	Nrxn3	-	neurexin III	protein-coding
D6_peak_6545	chr18	74268058	74268427	+	182	NA	promoter-TSS (NM_013594)	promoter-TSS (NM_013594)	-46	NM_013594	17190	Mm.22522	NM_013594	ENSMUSG00000024561	Mbd1	Cxxc3|PCM1	methyl-CpG binding domain protein 1	protein-coding
D6_peak_2652	chr12	17544403	17544940	+	182	NA	promoter-TSS (NM_013614)	promoter-TSS (NM_013614)	-202	NM_013614	18263	Mm.34102	NM_013614	ENSMUSG00000011179	Odc1	ODC	ornithine decarboxylase, structural 1	protein-coding
D6_peak_6223	chr18	21001362	21001900	+	182	NA	promoter-TSS (NM_207623)	promoter-TSS (NM_207623)	-326	NM_207623	56515	Mm.253542	NM_019706	ENSMUSG00000024317	Rnf138	2410015A17Rik|2810480D20Rik|STRIN|Trif|Trif-d	ring finger protein 138	protein-coding
D6_peak_3499	chr13	55536534	55536806	+	182	NA	promoter-TSS (NM_134059)	promoter-TSS (NM_134059)	-12	NM_134059	72935	Mm.205045	NM_134059	ENSMUSG00000021494	Ddx41	2900024F02Rik|AA958953|ABS|AI324246	DEAD (Asp-Glu-Ala-Asp) box polypeptide 41	protein-coding
D6_peak_13341	chr9	41207340	41207959	+	182	NA	intron (NR_040392, intron 1 of 4)	intron (NR_040392, intron 1 of 4)	1494	NR_040392	78500	Mm.275715	NR_040392	ENSMUSG00000100837	1700063D05Rik	-	RIKEN cDNA 1700063D05 gene	ncRNA
D6_peak_5088	chr16	5013352	5013810	+	182	NA	promoter-TSS (NM_133185)	promoter-TSS (NM_133185)	-28	NM_133185	66049	Mm.27792	NM_133185	ENSMUSG00000022540	Rogdi	0610011C19Rik|AU020118|C76152|Lzf	rogdi homolog	protein-coding
D6_peak_12456	chr8	13105050	13105772	+	181	NA	promoter-TSS (NM_178708)	promoter-TSS (NM_178708)	-68	NM_178708	234069	Mm.103427	NM_178708	ENSMUSG00000038542	Pcid2	A730042J05Rik	PCI domain containing 2	protein-coding
D6_peak_12958	chr8	105205573	105206346	+	181	NA	intron (NM_001161458, intron 5 of 5)	intron (NM_001161458, intron 5 of 5)	-19229	NM_145604	234678	Mm.27186	NM_145604	ENSMUSG00000031889	D230025D16Rik	BC006874|Lin10	RIKEN cDNA D230025D16 gene	protein-coding
D6_peak_12358	chr7	140856398	140856985	+	181	NA	promoter-TSS (NM_053194)	promoter-TSS (NM_053194)	-308	NM_018742	54399	Mm.155696	NM_018742	ENSMUSG00000025484	Bet1l	2610021K23Rik|Gs15	Bet1 golgi vesicular membrane trafficking protein like	protein-coding
D6_peak_5451	chr16	75766603	75767373	+	181	NA	promoter-TSS (NM_030201)	promoter-TSS (NM_030201)	-170	NM_030201	110920	Mm.26704	NM_030201	ENSMUSG00000032932	Hspa13	1600002I10Rik|AV006182|B230217N24Rik|Stch	heat shock protein 70 family, member 13	protein-coding
D6_peak_12777	chr8	71908436	71908968	+	181	NA	promoter-TSS (NM_001166645)	promoter-TSS (NM_001166645)	96	NM_001166645	382019	Mm.251482	NM_001166645	ENSMUSG00000089857	Zfp882	ENSMUSG00000052439|Gm15468|OTTMUSG00000022410	zinc finger protein 882	protein-coding
D6_peak_3030	chr12	87388225	87388865	+	181	NA	promoter-TSS (NM_011479)	promoter-TSS (NM_011479)	-190	NM_011479	20773	Mm.565	NM_011479	ENSMUSG00000021036	Sptlc2	LCB2|LCB2a|Spt2	serine palmitoyltransferase, long chain base subunit 2	protein-coding
D6_peak_7794	chr2	128967053	128967780	+	181	NA	promoter-TSS (NM_178404)	promoter-TSS (NM_178404)	14	NM_178404	78751	Mm.26377	NM_178404	ENSMUSG00000042851	Zc3h6	4631426G04Rik|4833425H18Rik|AU024389|AW060453|Zc3hdc6|mKIAA2035	zinc finger CCCH type containing 6	protein-coding
D6_peak_6550	chr18	75397972	75398616	+	181	NA	Intergenic	Intergenic	30929	NM_001042660	17131	Mm.34407	NM_008543	ENSMUSG00000025880	Smad7	Madh7	SMAD family member 7	protein-coding
D6_peak_10041	chr5	36464813	36465211	+	181	NA	promoter-TSS (NM_024478)	promoter-TSS (NM_024478)	-158	NR_126488	76710	Mm.165495	NR_126488	ENSMUSG00000039563	2210406O10Rik	-	RIKEN cDNA 2210406O10 gene	ncRNA
D6_peak_2112	chr11	75531551	75532109	+	181	NA	promoter-TSS (NM_001199283)	promoter-TSS (NM_001199283)	136	NM_173388	215113	Mm.11186	NM_173388	ENSMUSG00000038178	Slc43a2	7630402D21Rik|BC042513|Lat4	solute carrier family 43, member 2	protein-coding
D6_peak_11777	chr7	45128748	45129310	+	181	NA	promoter-TSS (NM_009438)	promoter-TSS (NM_009438)	-284	NM_009438	22121	Mm.180458	NM_009438	ENSMUSG00000074129	Rpl13a	1810026N22Rik|Tstap198-7|tum-antigen	ribosomal protein L13A	protein-coding
D6_peak_6289	chr18	34954343	34955083	+	180	NA	promoter-TSS (NM_010481)	promoter-TSS (NM_010481)	-362	NM_010481	15526	Mm.209419	NM_010481	ENSMUSG00000024359	Hspa9	74kDa|Csa|Grp75|Hsc74|Hsp74|Hsp74a|Hspa9a|Mortalin|Mot-2|Mot2|Mthsp70|Pbp74	heat shock protein 9	protein-coding
D6_peak_1071	chr10	40257476	40259071	+	180	NA	promoter-TSS (NM_026113)	promoter-TSS (NM_026113)	-608	NM_026113	67371	Mm.64104	NM_026113	ENSMUSG00000019837	Gtf3c6	2410016F19Rik|AU019813	general transcription factor IIIC, polypeptide 6, alpha	protein-coding
D6_peak_9310	chr4	97294106	97294852	+	180	NA	Intergenic	Intergenic	-287464	NM_001122952	18027	Mm.31274	NM_010905	ENSMUSG00000028565	Nfia	1110047K16Rik|9430022M17Rik|CTF|NF1-A|NF1A	nuclear factor I/A	protein-coding
D6_peak_10299	chr5	99906212	99906778	+	180	NA	Intergenic	CpG	72443	NM_001077265	11991	Mm.150231	NM_007516	ENSMUSG00000000568	Hnrnpd	Auf1|Hnrpd	heterogeneous nuclear ribonucleoprotein D	protein-coding
D6_peak_12012	chr7	92561130	92561770	+	180	NA	5' UTR (NM_025515, exon 1 of 9)	5' UTR (NM_025515, exon 1 of 9)	301	NM_025515	66365	Mm.21173	NM_025515	ENSMUSG00000030613	Ccdc90b	2310015N07Rik|C86558	coiled-coil domain containing 90B	protein-coding
D6_peak_12090	chr7	101905720	101906201	+	180	NA	5' UTR (NM_025605, exon 1 of 5)	5' UTR (NM_025605, exon 1 of 5)	123	NM_025605	66508	Mm.30003	NM_025605	ENSMUSG00000030842	Lamtor1	2400001E08Rik|Pdro|p18	late endosomal/lysosomal adaptor, MAPK and MTOR activator 1	protein-coding
D6_peak_7739	chr2	121448859	121449376	+	180	NA	promoter-TSS (NR_110986)	promoter-TSS (NR_110986)	-81	NM_011354	378702	Mm.262252	NM_011354	ENSMUSG00000074884	Serf2	C80083|Msmac1l|m4F5rel	small EDRK-rich factor 2	protein-coding
D6_peak_2099	chr11	74829998	74831047	+	180	NA	promoter-TSS (NM_010813)	promoter-TSS (NM_010813)	-402	NM_010813	17428	Mm.3759	NM_010813	ENSMUSG00000000282	Mnt	Rox|bHLHd3	max binding protein	protein-coding
D6_peak_11717	chr7	37308106	37308614	+	180	NA	Intergenic	Intergenic	461392	NM_172385	243937	Mm.322505	NM_172385	ENSMUSG00000043456	Zfp536	9630010P11Rik|Znf536|mKIAA0390	zinc finger protein 536	protein-coding
D6_peak_4750	chr15	69079468	69080232	+	180	NA	intron (NM_010158, intron 7 of 8)	intron (NM_010158, intron 7 of 8)	151430	NM_010158	13992	Mm.17964	NM_010158	ENSMUSG00000022332	Khdrbs3	Etle|SLM-2|Salp|Slm2|T-STAR	KH domain containing, RNA binding, signal transduction associated 3	protein-coding
D6_peak_10224	chr5	77310063	77310655	+	179	NA	promoter-TSS (NM_019836)	promoter-TSS (NM_019836)	-125	NM_153798	231329	Mm.273217	NM_153798	ENSMUSG00000029250	Polr2b	Pol2rb|Rpb140|Rpb2	polymerase (RNA) II (DNA directed) polypeptide B	protein-coding
D6_peak_1533	chr10	122096917	122097552	+	179	NA	promoter-TSS (NM_153059)	promoter-TSS (NM_153059)	-132	NM_153059	216395	Mm.236764	NM_153059	ENSMUSG00000034620	Tmem5	6330415D21Rik	transmembrane protein 5	protein-coding
D6_peak_13567	chr9	64810927	64811680	+	179	NA	intron (NM_001162917, intron 1 of 34)	CpG	292	NM_001162917	102442	Mm.222473	NM_176935	ENSMUSG00000053641	Dennd4a	AI115600|AI851943|F730015K02Rik	DENN/MADD domain containing 4A	protein-coding
D6_peak_9983	chr5	31048103	31048890	+	179	NA	promoter-TSS (NM_177870)	promoter-TSS (NM_177870)	66	NM_001177621	330064	Mm.205463	NM_177870	ENSMUSG00000006641	Slc5a6	E430023I20	solute carrier family 5 (sodium-dependent vitamin transporter), member 6	protein-coding
D6_peak_11294	chr6	113326624	113327271	+	179	NA	promoter-TSS (NM_010957)	promoter-TSS (NM_010957)	-29	NM_010957	18294	Mm.43612	NM_010957	ENSMUSG00000030271	Ogg1	Mmh	8-oxoguanine DNA-glycosylase 1	protein-coding
D6_peak_5087	chr16	4964064	4964541	+	179	NA	promoter-TSS (NM_001271586)	promoter-TSS (NM_001271586)	13	NR_073370	74684	Mm.374835	NM_001271586		4930451G09Rik	-	RIKEN cDNA 4930451G09 gene	protein-coding
D6_peak_12059	chr7	99182574	99183041	+	179	NA	promoter-TSS (NM_026384)	promoter-TSS (NM_026384)	-94	NM_026384	67800	Mm.180189	NM_026384	ENSMUSG00000030747	Dgat2	0610010B06Rik|ARAT|DGAT-2	diacylglycerol O-acyltransferase 2	protein-coding
D6_peak_9923	chr5	21701395	21701941	+	179	NA	promoter-TSS (NM_178728)	promoter-TSS (NM_178728)	-323	NM_178728	242864	Mm.153292	NM_178728	ENSMUSG00000044968	Napepld	A530089G06|Mbldc1|NAPE-PLD	N-acyl phosphatidylethanolamine phospholipase D	protein-coding
D6_peak_6411	chr18	53744363	53745265	+	179	NA	promoter-TSS (NM_178686)	promoter-TSS (NM_178686)	-267	NM_178686	225523	Mm.193678	NM_178686	ENSMUSG00000048799	Cep120	A230075C01|AU016693|Ccdc100	centrosomal protein 120	protein-coding
D6_peak_9160	chr4	53011884	53012450	+	179	NA	intron (NM_025623, intron 1 of 5)	CpG	287	NM_001347099	66536	Mm.38244	NM_025623	ENSMUSG00000015247	Nipsnap3b	2700063N13Rik|Nipsnap3a	nipsnap homolog 3B (C. elegans)	protein-coding
D6_peak_2120	chr11	76406756	76407171	+	178	NA	promoter-TSS (NM_001291161)	promoter-TSS (NM_001291161)	38	NR_111896	56322	Mm.18803	NM_019818	ENSMUSG00000020843	Timm22	Tim22	translocase of inner mitochondrial membrane 22	protein-coding
D6_peak_1651	chr11	6605732	6606056	+	178	NA	5' UTR (NM_001081652, exon 1 of 8)	5' UTR (NM_001081652, exon 1 of 8)	160	NM_001081652	192950	Mm.337771	NM_001081652	ENSMUSG00000041073	Nacad	D230024G13Rik|mKIAA0363	NAC alpha domain containing	protein-coding
D6_peak_11437	chr6	139877638	139878427	+	178	NA	intron (NM_011084, intron 8 of 15)	intron (NM_011084, intron 8 of 15)	36587	NM_011084	18705	Mm.333471	NM_011084	ENSMUSG00000030228	Pik3c2g	C80387|PI3K-C2-gamma	phosphatidylinositol 3-kinase, C2 domain containing, gamma polypeptide	protein-coding
D6_peak_6652	chr19	4000253	4000605	+	178	NA	promoter-TSS (NM_025529)	promoter-TSS (NM_025529)	-151	NM_025529	66387	Mm.259222	NM_025529	ENSMUSG00000024869	Nudt8	2310039H17Rik	nudix (nucleoside diphosphate linked moiety X)-type motif 8	protein-coding
D6_peak_7323	chr2	39190497	39190957	+	178	NA	promoter-TSS (NM_178778)	promoter-TSS (NM_178778)	3	NM_178778	320271	Mm.204836	NM_178778	ENSMUSG00000035236	Scai	9330112M16|A930041I02Rik|AI662729	suppressor of cancer cell invasion	protein-coding
D6_peak_7044	chr2	3050126	3050378	+	178	NA	Intergenic	ORR1A1|LTR|ERVL-MaLR	-63972	NM_001310434	269233	Mm.23044	NM_001081161	ENSMUSG00000050530	Fam171a1	9630050M13Rik|AA409679	family with sequence similarity 171, member A1	protein-coding
D6_peak_428	chr1	91540369	91540785	+	178	NA	promoter-TSS (NM_001039126)	promoter-TSS (NM_001039126)	12	NM_001039126	65247	Mm.234152	NM_023046	ENSMUSG00000026311	Asb1	1700029O08Rik|1700054C17Rik|AI426616|AI851378|mKIAA1146	ankyrin repeat and SOCS box-containing 1	protein-coding
D6_peak_4606	chr15	31880270	31881315	+	178	NA	Intergenic	Intergenic	278676	NM_026546	68073	Mm.119185	NM_026546	ENSMUSG00000039065	Fam173b	A930016P21Rik|AA987072	family with sequence similarity 173, member B	protein-coding
D6_peak_8439	chr3	79567872	79568136	+	178	NA	promoter-TSS (NM_001162999)	promoter-TSS (NM_001162999)	-325	NM_001162999	329679	Mm.244005	NM_001162999	ENSMUSG00000061175	Fnip2	D630023B12Rik|mKIAA1450	folliculin interacting protein 2	protein-coding
D6_peak_4795	chr15	75909281	75909600	+	178	NA	promoter-TSS (NM_001285430)	promoter-TSS (NM_001285430)	-96	NM_029663	66656	Mm.258927	NM_023240	ENSMUSG00000055762	Eef1d	EF-1-delta	eukaryotic translation elongation factor 1 delta (guanine nucleotide exchange protein)	protein-coding
D6_peak_6177	chr18	6135902	6136671	+	178	NA	promoter-TSS (NM_001039692)	promoter-TSS (NM_001039692)	-188	NM_001039692	75415	Mm.239675	NM_029277	ENSMUSG00000041225	Arhgap12	2810011M08Rik	Rho GTPase activating protein 12	protein-coding
D6_peak_286	chr1	72243748	72244844	+	178	NA	Intergenic	U2|snRNA|snRNA	-31989	NM_001005423	381269	Mm.422636	NM_001005423	ENSMUSG00000039395	Mreg	Gm974|Wdt2|dsu	melanoregulin	protein-coding
D6_peak_4655	chr15	44618760	44619624	+	177	NA	promoter-TSS (NM_019480)	promoter-TSS (NM_019480)	-449	NM_019480	55960	Mm.287896	NM_019480	ENSMUSG00000022339	Ebag9	AI835379|Rcas1	estrogen receptor-binding fragment-associated gene 9	protein-coding
D6_peak_11810	chr7	47050339	47050931	+	177	NA	promoter-TSS (NM_026436)	promoter-TSS (NM_026436)	-5	NM_026436	67893	Mm.27338	NM_026436	ENSMUSG00000010307	Tmem86a	1810054O13Rik|AI414959|AW742698	transmembrane protein 86A	protein-coding
D6_peak_13758	chr9	101251176	101251995	+	177	NA	intron (NM_001161362, intron 1 of 13)	CpG	247	NM_001161362	235542	Mm.335386	NM_172144	ENSMUSG00000043154	Ppp2r3a	3222402P14Rik|A730042E07	protein phosphatase 2, regulatory subunit B'', alpha	protein-coding
D6_peak_10820	chr6	21949331	21949656	+	177	NA	promoter-TSS (NM_023626)	promoter-TSS (NM_023626)	-78	NM_001311061	71777	Mm.39999	NM_023626	ENSMUSG00000029670	Ing3	1300013A07Rik|P47ING3	inhibitor of growth family, member 3	protein-coding
D6_peak_13764	chr9	102626066	102626595	+	177	NA	promoter-TSS (NM_181394)	promoter-TSS (NM_181394)	34	NM_181394	69010	Mm.2000	NM_181394	ENSMUSG00000035048	Anapc13	1810004D07Rik|APC13|SWM1	anaphase promoting complex subunit 13	protein-coding
D6_peak_8030	chr2	165326511	165326892	+	177	NA	promoter-TSS (NM_207706)	promoter-TSS (NM_207706)	-222	NM_080287	140579	Mm.35064	NM_080287	ENSMUSG00000017670	Elmo2	1190002F24Rik|CED-12	engulfment and cell motility 2	protein-coding
D6_peak_156	chr1	45794927	45795532	+	177	NA	promoter-TSS (NM_028599)	promoter-TSS (NM_028599)	-272	NM_028599	73674	Mm.270376	NM_028599	ENSMUSG00000025995	Wdr75	1300003A18Rik|2410118I19Rik|C77608	WD repeat domain 75	protein-coding
D6_peak_3899	chr14	8213893	8214150	+	177	NA	promoter-TSS (NM_001305936)	promoter-TSS (NM_001305936)	-60	NM_027782	71393	Mm.292712	NM_027782	ENSMUSG00000021752	Kctd6	5430433B02Rik|AU044285	potassium channel tetramerisation domain containing 6	protein-coding
D6_peak_9169	chr4	55349624	55350040	+	177	NA	promoter-TSS (NM_009011)	promoter-TSS (NM_009011)	-210	NM_009011	19359	Mm.196846	NM_009011	ENSMUSG00000028426	Rad23b	0610007D13Rik|AV001138|HR23B|mHR23B|p58	RAD23 homolog B, nucleotide excision repair protein	protein-coding
D6_peak_12995	chr8	108301906	108302796	+	177	NA	Intergenic	Intergenic	282326	NR_077224	109215	Mm.65282	NR_077224	ENSMUSG00000110613	Lncbate1	3010033K07Rik|Lnc-BATE1	brown adipose tissue enriched long non-coding RNA 1	ncRNA
D6_peak_5599	chr17	3557501	3558076	+	177	NA	promoter-TSS (NR_045303)	promoter-TSS (NR_045303)	-36	NR_045303	68230	Mm.431352	NR_045302		1700102H20Rik	-	RIKEN cDNA 1700102H20 gene	ncRNA
D6_peak_877	chr1	190154036	190154792	+	177	NA	intron (NM_008937, intron 2 of 4)	intron (NM_008937, intron 2 of 4)	16266	NM_008937	19130	Mm.132579	NM_008937	ENSMUSG00000010175	Prox1	A230003G05Rik	prospero homeobox 1	protein-coding
D6_peak_185	chr1	55087990	55088364	+	177	NA	promoter-TSS (NM_010477)	promoter-TSS (NM_010477)	29	NM_008303	15528	Mm.215667	NM_008303	ENSMUSG00000073676	Hspe1	10kDa|Hsp10|mt-cpn10	heat shock protein 1 (chaperonin 10)	protein-coding
D6_peak_2532	chr11	117617962	117618709	+	177	NA	Intergenic	Intergenic	7088	NR_015489	78403	Mm.212543	NR_015489		2900041M22Rik	-	RIKEN cDNA 2900041M22 gene	ncRNA
D6_peak_10639	chr5	138171018	138171597	+	177	NA	promoter-TSS (NM_021392)	promoter-TSS (NM_021392)	555	NM_008568	17220	Mm.378965	NM_008568	ENSMUSG00000029730	Mcm7	AI747533|Mcmd7|mCDC47	minichromosome maintenance complex component 7	protein-coding
D6_peak_2040	chr11	69395444	69396092	+	177	NA	promoter-TSS (NM_030083)	promoter-TSS (NM_030083)	-23	NM_030083	78304	Mm.45683	NM_030083	ENSMUSG00000059278	Naa38	1500034E06Rik|Lsmd1	N(alpha)-acetyltransferase 38, NatC auxiliary subunit	protein-coding
D6_peak_13464	chr9	55761318	55762505	+	176	NA	intron (NM_001081341, intron 22 of 32)	intron (NM_001081341, intron 22 of 32)	176204	NM_001081341	244891	Mm.86588	NM_175536	ENSMUSG00000034007	Scaper	C430017I08|D530014O03Rik|Zfp291	S phase cyclin A-associated protein in the ER	protein-coding
D6_peak_1712	chr11	22286515	22287518	+	176	NA	promoter-TSS (NM_153078)	promoter-TSS (NM_153078)	-221	NM_001252515	216565	Mm.491265	NM_153078	ENSMUSG00000042302	Ehbp1	AF424697|Flj21950|NACSIN	EH domain binding protein 1	protein-coding
D6_peak_13590	chr9	67043844	67044116	+	176	NA	promoter-TSS (NM_001164256)	promoter-TSS (NM_001164256)	-109	NM_001164256	22003	Mm.121878	NM_024427	ENSMUSG00000032366	Tpm1	AA986836|AI854628|TM2|Tm3|Tmpa|Tpm-1|alpha-TM	tropomyosin 1, alpha	protein-coding
D6_peak_6708	chr19	6276501	6276756	+	176	NA	promoter-TSS (NM_010119)	promoter-TSS (NM_010119)	-268	NM_010119	13660	Mm.30169	NM_010119	ENSMUSG00000024772	Ehd1	AA409636|Past1|RME-1	EH-domain containing 1	protein-coding
D6_peak_4991	chr15	98567373	98568177	+	176	NA	promoter-TSS (NM_009833)	promoter-TSS (NM_009833)	-139	NM_009833	12455	Mm.29941	NM_009833	ENSMUSG00000011960	Ccnt1	2810478G24Rik|AI115585|CycT1	cyclin T1	protein-coding
D6_peak_2840	chr12	55302697	55303206	+	176	NA	promoter-TSS (NM_021529)	promoter-TSS (NM_021529)	49	NM_021529	59032	Mm.427307	NM_021529	ENSMUSG00000021022	Ppp2r3c	4930511A21Rik|5730412A08Rik|G4-1|G5pr	protein phosphatase 2, regulatory subunit B'', gamma	protein-coding
D6_peak_11637	chr7	28392643	28392970	+	176	NA	promoter-TSS (NM_019458)	promoter-TSS (NM_019458)	-116	NM_026042	67224	Mm.41647	NM_026042	ENSMUSG00000003444	Med29	2810405O22Rik|AU020902|Ixl	mediator complex subunit 29	protein-coding
D6_peak_1293	chr10	81069899	81070162	+	176	NA	promoter-TSS (NM_022653)	promoter-TSS (NM_022653)	-53	NM_022653	50492	Mm.26995	NM_022653	ENSMUSG00000004929	Thop1	AI131655|AI327041|EP24.15	thimet oligopeptidase 1	protein-coding
D6_peak_1138	chr10	59951703	59952531	+	176	NA	promoter-TSS (NM_029083)	promoter-TSS (NM_029083)	-347	NM_029083	74747	Mm.21697	NM_029083	ENSMUSG00000020108	Ddit4	5830413E08Rik|AA415483|REDD1|Rtp801|dig2	DNA-damage-inducible transcript 4	protein-coding
D6_peak_5853	chr17	35918457	35919059	+	176	NA	TTS (NR_035445)	TTS (NR_035445)	869	NR_035445	100316810		NR_035445	ENSMUSG00000084751	Mir1894	Mirn1894|mmu-mir-1894	microRNA 1894	ncRNA
D6_peak_13777	chr9	104002143	104002977	+	176	NA	promoter-TSS (NM_028721)	promoter-TSS (NM_028721)	16	NM_172460	74025	Mm.479273	NM_028721	ENSMUSG00000032558	Nphp3	3632410F03Rik|AI550417|C230078J01|D330020E01Rik|pcy	nephronophthisis 3 (adolescent)	protein-coding
D6_peak_13273	chr9	27030023	27030675	+	176	NA	promoter-TSS (NM_178027)	promoter-TSS (NM_178027)	174	NM_178113	78658	Mm.251777	NM_178113	ENSMUSG00000035024	Ncapd3	2810487N22Rik|4632407J06Rik|AI195468|AU018739|B130055D15Rik|mKIAA0056	non-SMC condensin II complex, subunit D3	protein-coding
D6_peak_4291	chr14	73524853	73525240	+	176	NA	intron (NM_172527, intron 3 of 4)	CpG	14997	NM_026119	67381	Mm.282888	NM_026119	ENSMUSG00000022109	Med4	2410046H15Rik|DRIP36|HSPC126|TRAP36|Vdirp|Vdrip	mediator complex subunit 4	protein-coding
D6_peak_2358	chr11	101119622	101120346	+	176	NA	promoter-TSS (NM_134024)	promoter-TSS (NM_134024)	-141	NM_028933	67998	Mm.33881	NM_026501	ENSMUSG00000017802	Fam134c	1300010M03Rik|4933404C01Rik|AI551748	family with sequence similarity 134, member C	protein-coding
D6_peak_6386	chr18	47898590	47899312	+	176	NA	Intergenic	Intergenic	-23890	NR_045404	414127	Mm.450768	NR_045404		G630055G22Rik	-	RIKEN cDNA G630055G22 gene	ncRNA
D6_peak_11347	chr6	121110178	121110489	+	176	NA	intron (NM_001270475, intron 1 of 31)	intron (NM_001270475, intron 1 of 31)	20689	NM_001270475	194401	Mm.122399	NM_153396	ENSMUSG00000051586	Mical3	C130040D16Rik|Mical-3|mKIAA1364	microtubule associated monooxygenase, calponin and LIM domain containing 3	protein-coding
D6_peak_4898	chr15	83149065	83150142	+	176	NA	promoter-TSS (NM_178627)	promoter-TSS (NM_178627)	-42	NR_004432	104307	Mm.471434	NR_004432	ENSMUSG00000065176	Rnu12	-	RNA U12, small nuclear	snRNA
D6_peak_477	chr1	118459071	118459500	+	176	NA	promoter-TSS (NR_027901)	promoter-TSS (NR_027901)	-20	NR_027901	68204	Mm.443536	NR_027901	ENSMUSG00000107722	2900060B14Rik	-	RIKEN cDNA 2900060B14 gene	ncRNA
D6_peak_5567	chr16	94312750	94313654	+	175	NA	Intergenic	Intergenic	-15220	NM_133229	170765	Mm.42604	NM_133229	ENSMUSG00000022941	Ripply3	Dscr6	ripply transcriptional repressor 3	protein-coding
D6_peak_3968	chr14	21987940	21988523	+	175	NA	5' UTR (NM_145459, exon 2 of 3)	5' UTR (NM_145459, exon 2 of 3)	1370	NM_145459	218820	Mm.292401	NM_145459	ENSMUSG00000039081	Zfp503	AI181838|B830002A16Rik|Nolz-1|Nolz1|Znf503	zinc finger protein 503	protein-coding
D6_peak_947	chr10	11149247	11149754	+	175	NA	promoter-TSS (NM_001077707)	promoter-TSS (NM_001077707)	70	NM_001284354	268281	Mm.133101	NM_172937	ENSMUSG00000090112	Shprh	2610103K11Rik|AA450458|AU024614|BC006883|D230017O13Rik|E130018M05	SNF2 histone linker PHD RING helicase	protein-coding
D6_peak_2428	chr11	106255830	106256115	+	175	NA	promoter-TSS (NM_025310)	promoter-TSS (NM_025310)	-170	NM_025310	56095	Mm.29795	NM_025310	ENSMUSG00000020706	Ftsj3	AA537063|AU045295|C79843|D11Ertd400e|Epcs3	FtsJ RNA methyltransferase homolog 3 (E. coli)	protein-coding
D6_peak_13687	chr9	85767479	85767877	+	175	NA	Intergenic	Intergenic	-18344	NM_001081282	108837	Mm.22315	NM_175371	ENSMUSG00000035941	Ibtk	5430411K16Rik|AA409502|BTKI|mKIAA1417	inhibitor of Bruton agammaglobulinemia tyrosine kinase	protein-coding
D6_peak_2059	chr11	69921320	69921932	+	175	NA	promoter-TSS (NM_001166592)	promoter-TSS (NM_001166592)	-240	NM_001166591	276770	Mm.18026	NM_181582	ENSMUSG00000078812	Eif5a	AA410058|D19Wsu54e|Eif4d|Eif5a1|eIF-4D|eIF-5A|eIF-5A-1|eIF-5A1	eukaryotic translation initiation factor 5A	protein-coding
D6_peak_5966	chr17	56716806	56717981	+	175	NA	promoter-TSS (NM_027244)	promoter-TSS (NM_027244)	306	NM_001166474	106639	Mm.37290	NM_178926	ENSMUSG00000054723	Vmac	AI662250	vimentin-type intermediate filament associated coiled-coil protein	protein-coding
D6_peak_2262	chr11	93979242	93979948	+	175	NA	Intergenic	Intergenic	-11074	NM_008704	18102	Mm.439702	NM_008704	ENSMUSG00000037601	Nme1	AL024257|NDPK-A|NM23-M1|NM23A	NME/NM23 nucleoside diphosphate kinase 1	protein-coding
D6_peak_8089	chr2	172345313	172345705	+	175	NA	promoter-TSS (NM_025912)	promoter-TSS (NM_025912)	-68	NM_025912	67017	Mm.30013	NM_025912	ENSMUSG00000027495	Fam210b	2010011I20Rik|AI430961|AV108736	family with sequence similarity 210, member B	protein-coding
D6_peak_5749	chr17	25985579	25986015	+	175	NA	promoter-TSS (NM_001347334)	promoter-TSS (NM_001347334)	77	NM_001347334	50817	Mm.216072	NM_015830	ENSMUSG00000037326	Capn15	Solh	calpain 15	protein-coding
D6_peak_8447	chr3	82357718	82358144	+	175	NA	promoter-TSS (NM_001081230)	promoter-TSS (NM_001081230)	-141	NM_001081230	213582	Mm.271269	NM_001081230	ENSMUSG00000033900	Map9	5033421J10Rik|5330427D05Rik|ASAP|Mtap9	microtubule-associated protein 9	protein-coding
D6_peak_1719	chr11	23305841	23306642	+	175	NA	promoter-TSS (NM_001190401)	promoter-TSS (NM_001190401)	-654	NM_001190401	17847	Mm.119155	NM_001190401	ENSMUSG00000056342	Usp34	A530081C03Rik|Murr2	ubiquitin specific peptidase 34	protein-coding
D6_peak_10019	chr5	34169377	34169788	+	175	NA	promoter-TSS (NM_001289804)	promoter-TSS (NM_001289804)	-56	NM_001289803	272158	Mm.319286	NM_181857	ENSMUSG00000045102	Poln	POL4P	DNA polymerase N	protein-coding
D6_peak_5627	chr17	7169429	7170278	+	175	NA	promoter-TSS (NM_011299)	promoter-TSS (NM_011299)	-262	NM_011299	20112	Mm.268383	NM_011299	ENSMUSG00000023809	Rps6ka2	90kDa|D17Wsu134e|Rps6ka-rs1|Rsk3|p90rsk|pp90rsk	ribosomal protein S6 kinase, polypeptide 2	protein-coding
D6_peak_2167	chr11	81369604	81370549	+	174	NA	intron (NM_001034013, intron 1 of 9)	intron (NM_001034013, intron 1 of 9)	203463	NM_001033765	237880	Mm.435528	NM_001033765		1700071K01Rik	-	RIKEN cDNA 1700071K01 gene	protein-coding
D6_peak_4873	chr15	81585116	81585350	+	174	NA	promoter-TSS (NM_177821)	promoter-TSS (NM_177821)	-981	NM_177821	328572	Mm.258397	NM_177821	ENSMUSG00000055024	Ep300	A430090G16|A730011L11|KAT3B|p300|p300 HAT	E1A binding protein p300	protein-coding
D6_peak_9800	chr4	153361307	153361643	+	174	NA	Intergenic	Intergenic	121355	NM_001099299	230959	Mm.318874	NM_001099299	ENSMUSG00000039546	Ajap1	Gm573	adherens junction associated protein 1	protein-coding
D6_peak_2400	chr11	103115409	103116493	+	174	NA	promoter-TSS (NM_138753)	promoter-TSS (NM_138753)	-374	NM_138753	192231	Mm.8763	NM_138753	ENSMUSG00000048878	Hexim1	7330426E13Rik|CLP-1|Clp1|HIS1	hexamethylene bis-acetamide inducible 1	protein-coding
D6_peak_10356	chr5	107987237	107988002	+	174	NA	promoter-TSS (NM_026062)	promoter-TSS (NM_026062)	-542	NM_026062	67266	Mm.277897	NM_026062	ENSMUSG00000029270	Fam69a	2900024C23Rik|AI315274	family with sequence similarity 69, member A	protein-coding
D6_peak_7518	chr2	76647848	76648681	+	174	NA	promoter-TSS (NM_011871)	promoter-TSS (NM_011871)	-270	NM_011871	23992	Mm.277250	NM_011871	ENSMUSG00000002731	Prkra	AV120107|PRK|Pact|RAX|lear	protein kinase, interferon inducible double stranded RNA dependent activator	protein-coding
D6_peak_8280	chr3	37419391	37420506	+	174	NA	promoter-TSS (NM_001291044)	promoter-TSS (NM_001291044)	-2	NM_001163511	57815	Mm.172679	NM_021343	ENSMUSG00000027722	Spata5	2510048F20Rik|C78064|Spaf	spermatogenesis associated 5	protein-coding
D6_peak_6406	chr18	53078054	53078842	+	174	NA	Intergenic	Intergenic	-97917	NM_026386	67804	Mm.252171	NM_026386	ENSMUSG00000034484	Snx2	0610030A03Rik	sorting nexin 2	protein-coding
D6_peak_6918	chr19	44293375	44294231	+	174	NA	5' UTR (NM_009128, exon 1 of 6)	5' UTR (NM_009128, exon 1 of 6)	127	NM_009128	20250	Mm.487021	NM_009128	ENSMUSG00000025203	Scd2	Mir5114|Scd-2|mir-5114|swty	stearoyl-Coenzyme A desaturase 2	protein-coding
D6_peak_11858	chr7	63938676	63939487	+	174	NA	promoter-TSS (NM_021366)	promoter-TSS (NM_021366)	-166	NM_021366	50794	Mm.240473	NM_021366	ENSMUSG00000052040	Klf13	0610043C13Rik|9430029L20Rik|Bteb3|FKLF-2|FKLF2|NSLP1|RFLAT-1|RFLAT1	Kruppel-like factor 13	protein-coding
D6_peak_3473	chr13	51644778	51645345	+	174	NA	promoter-TSS (NM_025415)	promoter-TSS (NM_025415)	-171	NM_025415	66197	Mm.222228	NM_025415	ENSMUSG00000062248	Cks2	1110038L14Rik|CKSHS2	CDC28 protein kinase regulatory subunit 2	protein-coding
D6_peak_12703	chr8	63754705	63755744	+	174	NA	Intergenic	Intergenic	196946	NM_001195687	244495	Mm.485331	NM_001195687	ENSMUSG00000094443	Sgol2b	EG244495|Gm4975|Sgo2B	shugoshin like 2b (S. pombe)	protein-coding
D6_peak_9248	chr4	81659065	81659687	+	174	NA	Intergenic	Intergenic	-172363	NR_030570	100124446		NR_030570	ENSMUSG00000077941	Mir466h	Mirn466h	microRNA 466h	ncRNA
D6_peak_12788	chr8	73353509	73354181	+	173	NA	promoter-TSS (NM_010687)	promoter-TSS (NM_010687)	-305	NM_001317391	16795	Mm.324371	NM_010687	ENSMUSG00000004383	Large1	BPFD#36|Gyltl1a|Large|Mbp-1|Mbp1|enr|fg|froggy|myd	LARGE xylosyl- and glucuronyltransferase 1	protein-coding
D6_peak_9753	chr4	149426121	149426836	+	173	NA	5' UTR (NM_022022, exon 1 of 27)	5' UTR (NM_022022, exon 1 of 27)	153	NM_022022	63958	Mm.415260	NM_022022	ENSMUSG00000028960	Ube4b	4930551I19Rik|4933406G05Rik|AU014668|D4Bwg0973e|UFD2|UFD2a|Ufd2p|mKIAA0684	ubiquitination factor E4B	protein-coding
D6_peak_5203	chr16	22009226	22009736	+	173	NA	promoter-TSS (NM_029457)	promoter-TSS (NM_029457)	-3	NM_029457	75826	Mm.297431	NM_029457	ENSMUSG00000022855	Senp2	2310007L05Rik|4930538C18Rik|AI646780|AW554757|Smt3ip2|SuPr-1|mKIAA1331	SUMO/sentrin specific peptidase 2	protein-coding
D6_peak_11010	chr6	53601197	53601857	+	173	NA	intron (NM_172728, intron 1 of 6)	intron (NM_172728, intron 1 of 6)	28153	NM_172728	231991	Mm.227444	NM_172728	ENSMUSG00000053007	Creb5	9430076C15Rik|CRE-BPa|Crebpa|D430026C09Rik	cAMP responsive element binding protein 5	protein-coding
D6_peak_1158	chr10	62486588	62487253	+	173	NA	promoter-TSS (NM_001113355)	promoter-TSS (NM_001113355)	-115	NM_133672	30930	Mm.260703	NM_133672	ENSMUSG00000020078	Vps26a	AA407240|HB58|Vps26	VPS26 retromer complex component A	protein-coding
D6_peak_4746	chr15	68363211	68363584	+	173	NA	Intergenic	Intergenic	-22108	NR_029718	387228		NR_029718	ENSMUSG00000065437	Mir30d	Mirn30d|mir-30d|mmu-mir-30d	microRNA 30d	ncRNA
D6_peak_11211	chr6	95117574	95118299	+	173	NA	promoter-TSS (NM_001102670)	promoter-TSS (NM_001102670)	56	NM_001008785	243574	Mm.333275	NM_001008785	ENSMUSG00000030031	Kbtbd8	AU040152|SSEC-51|SSEC51|Takrp|mKIAA1842	kelch repeat and BTB (POZ) domain containing 8	protein-coding
D6_peak_10770	chr6	8509038	8509712	+	173	NA	promoter-TSS (NR_040452)	promoter-TSS (NR_040452)	-214	NR_040452	320312	Mm.374890	NR_040452	ENSMUSG00000087305	A430035B10Rik	2810488G03Rik	RIKEN cDNA A430035B10 gene	ncRNA
D6_peak_10771	chr6	8731807	8732803	+	173	NA	intron (NM_001252266, intron 5 of 11)	intron (NM_001252266, intron 5 of 11)	26153	NM_001252266	15893	Mm.275683	NM_010492	ENSMUSG00000062995	Ica1	69kDa|ICA69	islet cell autoantigen 1	protein-coding
D6_peak_6604	chr18	82725611	82726484	+	173	NA	Intergenic	Intergenic	5766	NR_039572	100628586		NR_039572	ENSMUSG00000092638	Mir5112	mmu-mir-5112|mu-mir-5112	microRNA 5112	ncRNA
D6_peak_12461	chr8	13785502	13786446	+	173	NA	intron (NM_025924, intron 1 of 8)	CpG	359	NM_025924	67031	Mm.44858	NM_025924	ENSMUSG00000038398	Upf3a	2600001C03Rik|4930546M19Rik|RENT3A|UPF3	UPF3 regulator of nonsense transcripts homolog A (yeast)	protein-coding
D6_peak_9115	chr4	43655964	43656785	+	173	NA	promoter-TSS (NM_026871)	promoter-TSS (NM_026871)	71	NM_026871	68917	Mm.25285	NM_026871	ENSMUSG00000028470	Hint2	1190005L05Rik	histidine triad nucleotide binding protein 2	protein-coding
D6_peak_7145	chr2	23155870	23156495	+	173	NA	promoter-TSS (NM_013771)	promoter-TSS (NM_013771)	-158	NM_025979	67121	Mm.253721	NM_025979	ENSMUSG00000026779	Mastl	2700091H24Rik|C88295|GW|GWL|MAST-L|THC2	microtubule associated serine/threonine kinase-like	protein-coding
D6_peak_1632	chr11	5444851	5445283	+	173	NA	promoter-TSS (NM_001080924)	promoter-TSS (NM_001080924)	-220	NM_001080924	407821	Mm.216313	NM_001080924	ENSMUSG00000041961	Znrf3	Gm1167	zinc and ring finger 3	protein-coding
D6_peak_9908	chr5	15993466	15994124	+	173	NA	intron (NM_001110846, intron 1 of 37)	intron (NM_001110846, intron 1 of 37)	59104	NM_001110846	12293	Mm.159842	NM_009784	ENSMUSG00000040118	Cacna2d1	Ca(v)alpha2delta1|Cacna2|Cchl2a	calcium channel, voltage-dependent, alpha2/delta subunit 1	protein-coding
D6_peak_12237	chr7	127260635	127260915	+	173	NA	promoter-TSS (NM_023203)	promoter-TSS (NM_023203)	-108	NM_023203	66422	Mm.29898	NM_023203	ENSMUSG00000042462	Dctpp1	2410015N17Rik|AI854235|RS21-C6	dCTP pyrophosphatase 1	protein-coding
D6_peak_133	chr1	39535501	39535982	+	173	NA	promoter-TSS (NM_028043)	promoter-TSS (NM_028043)	-61	NM_028043	52846	Mm.259421	NM_028043	ENSMUSG00000003135	Cnot11	2410015L18Rik|C40|D1Bwg0212e	CCR4-NOT transcription complex, subunit 11	protein-coding
D6_peak_4358	chr14	90488092	90488544	+	173	NA	Intergenic	Intergenic	361427	NR_045712	74967	Mm.390704	NR_045712		4930474H20Rik	-	RIKEN cDNA 4930474H20 gene	ncRNA
D6_peak_2504	chr11	116086914	116087653	+	172	NA	promoter-TSS (NM_016852)	promoter-TSS (NM_016852)	-288	NM_001347642	22378	Mm.284792	NM_016852	ENSMUSG00000034341	Wbp2	-	WW domain binding protein 2	protein-coding
D6_peak_6345	chr18	40308039	40308287	+	172	NA	intron (NM_026135, intron 1 of 1)	intron (NM_026135, intron 1 of 1)	49802	NM_026135	383348	Mm.76366	NM_026135	ENSMUSG00000051401	Kctd16	4930434H12Rik|Gm1267	potassium channel tetramerisation domain containing 16	protein-coding
D6_peak_12258	chr7	127967173	127967984	+	172	NA	promoter-TSS (NM_139149)	promoter-TSS (NM_139149)	99	NM_001347649	233908	Mm.277680	NM_139149	ENSMUSG00000030795	Fus	D430004D17Rik|D930039C12Rik|Fus1|Tls	fused in sarcoma	protein-coding
D6_peak_6015	chr17	65613318	65614188	+	172	NA	promoter-TSS (NM_013933)	promoter-TSS (NM_013933)	-198	NM_013933	30960	Mm.266767	NM_013933	ENSMUSG00000024091	Vapa	33kDa|VAP33	vesicle-associated membrane protein, associated protein A	protein-coding
D6_peak_5007	chr15	99074680	99075147	+	172	NA	promoter-TSS (NM_030159)	promoter-TSS (NM_030159)	-60	NM_001162506	78733	Mm.124905	NM_030159	ENSMUSG00000032783	Troap	AW476063|E130301L11Rik|tastin	trophinin associated protein	protein-coding
D6_peak_11507	chr7	6155941	6156338	+	172	NA	promoter-TSS (NM_001013012)	promoter-TSS (NM_001013012)	-168	NM_001013012	67109	Mm.3254	NM_001013012	ENSMUSG00000046792	Zfp787	2210018M03Rik|Znf787	zinc finger protein 787	protein-coding
D6_peak_10619	chr5	136962070	136962706	+	172	NA	intron (NM_025562, intron 1 of 4)	intron (NM_025562, intron 1 of 4)	311	NM_025562	66437	Mm.25849	NM_025562	ENSMUSG00000019054	Fis1	2010003O14Rik|Ttc11	fission, mitochondrial 1	protein-coding
D6_peak_1218	chr10	75893029	75893372	+	172	NA	promoter-TSS (NM_024440)	promoter-TSS (NM_024440)	-198	NM_024440	70377	Mm.275878	NM_024440	ENSMUSG00000009092	Derl3	1810006I20Rik|1810063P04Rik|IZP6|derlin-3	Der1-like domain family, member 3	protein-coding
D6_peak_2590	chr12	3309878	3310440	+	172	NA	promoter-TSS (NM_016676)	promoter-TSS (NM_016676)	-190	NM_016676	19325	Mm.378993	NM_016676	ENSMUSG00000020671	Rab10	AW107754	RAB10, member RAS oncogene family	protein-coding
D6_peak_10777	chr6	11907485	11907859	+	172	NA	promoter-TSS (NM_010886)	promoter-TSS (NM_010886)	-226	NM_010886	17992	Mm.415865	NM_010886	ENSMUSG00000029632	Ndufa4	MLRQ	NADH dehydrogenase (ubiquinone) 1 alpha subcomplex, 4	protein-coding
D6_peak_9774	chr4	151057700	151058260	+	172	NA	promoter-TSS (NM_009498)	promoter-TSS (NM_009498)	-27	NM_009498	22319	Mm.273930	NM_009498	ENSMUSG00000028955	Vamp3	D130027G05Rik|VAMP-3|ceb	vesicle-associated membrane protein 3	protein-coding
D6_peak_8830	chr3	142882015	142882280	+	172	NA	promoter-TSS (NM_178654)	promoter-TSS (NM_178654)	-143	NM_178654	109333	Mm.244236	NM_178654	ENSMUSG00000004591	Pkn2	6030436C20Rik|AI507382|PRK2|Prkcl2|Stk7	protein kinase N2	protein-coding
D6_peak_11609	chr7	25680740	25681119	+	172	NA	promoter-TSS (NM_172148)	promoter-TSS (NM_172148)	-229	NM_172148	232987	Mm.22849	NM_172148	ENSMUSG00000063439	B9d2	stumpy	B9 protein domain 2	protein-coding
D6_peak_5624	chr17	6827825	6828406	+	171	NA	Intergenic	CpG	-45335	NM_009510	22350	Mm.277812	NM_009510	ENSMUSG00000052397	Ezr	AW146364|R75297|Vil2|p81	ezrin	protein-coding
D6_peak_7262	chr2	32395465	32396199	+	171	NA	promoter-TSS (NM_133783)	promoter-TSS (NM_133783)	-58	NM_133783	96979	Mm.28048	NM_133783	ENSMUSG00000026820	Ptges2	0610038H10Rik|C79137|Gbf1|Mpges2|Pges2	prostaglandin E synthase 2	protein-coding
D6_peak_12502	chr8	25575264	25576067	+	171	NA	TTS (NM_010206)	TTS (NM_010206)	-19582	NR_110510	102633315	Mm.437828	NR_110510	ENSMUSG00000086134	Gm16159	OTTMUSG00000031030	predicted gene 16159	ncRNA
D6_peak_9090	chr4	41464682	41465357	+	171	NA	promoter-TSS (NM_025539)	promoter-TSS (NM_025539)	-129	NM_025539	66401	Mm.28574	NM_025539	ENSMUSG00000028443	Nudt2	2310051L06Rik|AA939917|APAH1	nudix (nucleoside diphosphate linked moiety X)-type motif 2	protein-coding
D6_peak_2195	chr11	85352663	85353187	+	171	NA	promoter-TSS (NM_001166643)	promoter-TSS (NM_001166643)	-239	NM_001166643	192197	Mm.209989	NM_138681	ENSMUSG00000059439	Bcas3	1500019F07Rik|2610028P08Rik|AU021018|BC028339|K20D4|rudhira	breast carcinoma amplified sequence 3	protein-coding
D6_peak_2147	chr11	78782037	78782979	+	171	NA	Intergenic	Intergenic	-30779	NM_197989	69109	Mm.341420	NM_197989	ENSMUSG00000049489	Fam58b	1810009O10Rik|Fam58a	family with sequence similarity 58, member B	protein-coding
D6_peak_3670	chr13	80885332	80886300	+	171	NA	intron (NM_001042591, intron 1 of 7)	CpG	2394	NM_001042591	105171	Mm.423137	NM_001042591	ENSMUSG00000074794	Arrdc3	AI450344|mKIAA1376	arrestin domain containing 3	protein-coding
D6_peak_1701	chr11	20332466	20333280	+	171	NA	promoter-TSS (NM_018861)	promoter-TSS (NM_018861)	-160	NM_018861	55963	Mm.6379	NM_018861	ENSMUSG00000020142	Slc1a4	ASCT-1|ASCT1|AW045657|SATT	solute carrier family 1 (glutamate/neutral amino acid transporter), member 4	protein-coding
D6_peak_1722	chr11	23665817	23666185	+	171	NA	promoter-TSS (NM_023651)	promoter-TSS (NM_023651)	25	NM_028304	74467	Mm.29536	NM_028304	ENSMUSG00000020280	Pus10	2810013G11Rik|4933435A13Rik|AU014648|C77560|Ccdc139	pseudouridylate synthase 10	protein-coding
D6_peak_10807	chr6	17636833	17637083	+	170	NA	promoter-TSS (NM_007604)	promoter-TSS (NM_007604)	-140	NM_007604	12343	Mm.392504	NM_007604	ENSMUSG00000015733	Capza2	1110053K06Rik|AW208808|Cappa2	capping protein (actin filament) muscle Z-line, alpha 2	protein-coding
D6_peak_4481	chr14	119679498	119679951	+	170	NA	intron (NM_015820, intron 1 of 1)	intron (NM_015820, intron 1 of 1)	-69503	NR_045621	75432	Mm.443277	NR_045621	ENSMUSG00000100274	1700006F04Rik	-	RIKEN cDNA 1700006F04 gene	ncRNA
D6_peak_12079	chr7	101108120	101108613	+	170	NA	promoter-TSS (NM_001146010)	promoter-TSS (NM_001146010)	-409	NM_199012	207278	Mm.263041	NM_199012	ENSMUSG00000030691	Fchsd2	BC034086|R74866|Sh3md3|mKIAA0769	FCH and double SH3 domains 2	protein-coding
D6_peak_4190	chr14	61556314	61557037	+	170	NA	5' UTR (NM_001310603, exon 1 of 4)	5' UTR (NM_001310603, exon 1 of 4)	211	NM_025697	66674	Mm.282706	NM_025697	ENSMUSG00000021930	Spryd7	6330409N04Rik|Clld6	SPRY domain containing 7	protein-coding
D6_peak_11985	chr7	83891762	83892272	+	170	NA	promoter-TSS (NM_023403)	promoter-TSS (NM_023403)	17	NM_023403	67943	Mm.117365	NM_023403	ENSMUSG00000038503	Mesdc2	2210015O11Rik|AW537813|mKIAA0081|mesd|msd	mesoderm development candidate 2	protein-coding
D6_peak_7789	chr2	128125716	128126013	+	170	NA	promoter-TSS (NM_009754)	promoter-TSS (NM_009754)	-174	NM_207681	12125	Mm.141083	NM_009754	ENSMUSG00000027381	Bcl2l11	1500006F24Rik|Bim|Bod|bcl2-L-11	BCL2-like 11 (apoptosis facilitator)	protein-coding
D6_peak_11225	chr6	99189575	99190483	+	170	NA	intron (NM_001347345, intron 4 of 19)	intron (NM_001347345, intron 4 of 19)	76486	NM_001197321	108655	Mm.234965	NM_053202	ENSMUSG00000030067	Foxp1	3110052D19Rik|4932443N09Rik|AI461938|AW494214	forkhead box P1	protein-coding
D6_peak_11798	chr7	45896749	45897297	+	170	NA	promoter-TSS (NM_144801)	promoter-TSS (NM_144801)	-46	NM_144801	70209	Mm.163766	NM_144801	ENSMUSG00000002781	Tmem143	2310076O21Rik|AI481604	transmembrane protein 143	protein-coding
D6_peak_11772	chr7	45016042	45016464	+	170	NA	promoter-TSS (NM_001008422)	promoter-TSS (NM_001008422)	-4	NM_001008422	233208	Mm.28298	NM_001008422	ENSMUSG00000038406	Scaf1	AI480556|SR-A1	SR-related CTD-associated factor 1	protein-coding
D6_peak_9568	chr4	129640741	129641176	+	170	NA	promoter-TSS (NM_001005506)	promoter-TSS (NM_001005506)	107	NM_001199695	109658	Mm.268863	NM_001005506	ENSMUSG00000053841	Txlna	2600010N21Rik|AI425952|AW209241|Il14|Txln	taxilin alpha	protein-coding
D6_peak_13827	chr9	108783353	108784275	+	170	NA	Intergenic	CpG	-12180	NM_029634	76500	Mm.276336	NM_029634	ENSMUSG00000032599	Ip6k2	1500005N04Rik|AW050208|Ihpk2	inositol hexaphosphate kinase 2	protein-coding
D6_peak_13572	chr9	65196377	65196914	+	170	NA	Intergenic	U5|snRNA|snRNA	-18045	NM_177460	214424	Mm.31129	NM_177460	ENSMUSG00000032392	Parp16	ARTD15|BC055447|C79952|PARP-16	poly (ADP-ribose) polymerase family, member 16	protein-coding
D6_peak_12495	chr8	23237650	23237919	+	170	NA	promoter-TSS (NM_024240)	promoter-TSS (NM_024240)	-116	NM_024240	109145	Mm.27945	NM_024240	ENSMUSG00000031546	Gins4	2810037C03Rik|4933405K01Rik|Sld5	GINS complex subunit 4 (Sld5 homolog)	protein-coding
D6_peak_12011	chr7	91897163	91897731	+	170	NA	intron (NM_011807, intron 5 of 22)	intron (NM_011807, intron 5 of 22)	-164947	NM_001243046	23859	Mm.147213	NM_011807	ENSMUSG00000052572	Dlg2	A330103J02Rik|B230218P12Rik|B330007M19Rik|Dlgh2|Gm1197|Gm21505|PSD93	discs, large homolog 2 (Drosophila)	protein-coding
D6_peak_2066	chr11	70237645	70238240	+	170	NA	promoter-TSS (NM_001177601)	promoter-TSS (NM_001177601)	-28	NM_001177603	104457	Mm.30016	NM_026757	ENSMUSG00000020831	0610010K14Rik	1110020A23Rik|AL033328|AU045833|Bap18	RIKEN cDNA 0610010K14 gene	protein-coding
D6_peak_11640	chr7	28741713	28742279	+	170	NA	promoter-TSS (NM_023637)	promoter-TSS (NM_023637)	28	NM_023637	71984	Mm.333725	NM_023637	ENSMUSG00000070699	Sars2	2410015F05Rik|D7Ertd353e|SerRS|SerRSmt	seryl-aminoacyl-tRNA synthetase 2	protein-coding
D6_peak_1578	chr10	128409763	128410045	+	170	NA	promoter-TSS (NM_027257)	promoter-TSS (NM_027257)	-108	NM_027257	69917	Mm.46614	NM_027257	ENSMUSG00000025374	Nabp2	2610036N15Rik|Obfc2b|SSB1	nucleic acid binding protein 2	protein-coding
D6_peak_10272	chr5	93206255	93206795	+	170	NA	promoter-TSS (NM_017367)	promoter-TSS (NM_017367)	7	NM_029363	75610	Mm.175502	NM_029363	ENSMUSG00000029384	2010109A12Rik	-	RIKEN cDNA 2010109A12 gene	protein-coding
D6_peak_10523	chr5	125465685	125466027	+	169	NA	Intergenic	CpG	-10017	NM_030210	78894	Mm.431573	NM_030210	ENSMUSG00000029482	Aacs	2210408B16Rik|SUR5	acetoacetyl-CoA synthetase	protein-coding
D6_peak_11931	chr7	73617286	73618876	+	169	NA	Intergenic	CpG	-59686	NR_037569	69170	Mm.34539	NR_037569	ENSMUSG00000101970	1810026B05Rik	-	RIKEN cDNA 1810026B05 gene	ncRNA
D6_peak_4270	chr14	68451470	68452044	+	169	NA	Intergenic	Intergenic	81932	NM_007402	11500	Mm.261495	NM_007402	ENSMUSG00000022056	Adam7	ADAM 7|EAP1|EAPI	a disintegrin and metallopeptidase domain 7	protein-coding
D6_peak_3550	chr13	64369969	64370670	+	169	NA	5' UTR (NM_009984, exon 1 of 8)	5' UTR (NM_009984, exon 1 of 8)	201	NM_009984	13039	Mm.930	NM_009984	ENSMUSG00000021477	Ctsl	1190035F06Rik|CatL|Ctsl1|MEP|fs|nkt	cathepsin L	protein-coding
D6_peak_11512	chr7	6383076	6383430	+	169	NA	promoter-TSS (NM_175247)	promoter-TSS (NM_175247)	-65	NM_175247	22690	Mm.127014	NM_175247	ENSMUSG00000062861	Zfp28	2810438M17Rik|Zfp-28|mkr-5	zinc finger protein 28	protein-coding
D6_peak_14053	chrX	101332348	101333102	+	169	NA	Intergenic	Intergenic	33546	NM_172932	245537	Mm.121508	NM_172932	ENSMUSG00000031302	Nlgn3	A230085M13Rik|HNL3|NL3	neuroligin 3	protein-coding
D6_peak_5386	chr16	58408077	58408511	+	169	NA	promoter-TSS (NM_028523)	promoter-TSS (NM_028523)	-241	NM_028523	73379	Mm.373589	NM_028523	ENSMUSG00000035107	Dcbld2	1700055P21Rik|AW146002|CLCP1|Esdn	discoidin, CUB and LCCL domain containing 2	protein-coding
D6_peak_4876	chr15	81729685	81730199	+	169	NA	promoter-TSS (NM_011241)	promoter-TSS (NM_011241)	-23	NM_011241	19387	Mm.270975	NM_011241	ENSMUSG00000022391	Rangap1	C79654|Fug1|mKIAA1835	RAN GTPase activating protein 1	protein-coding
D6_peak_5054	chr15	103029309	103029688	+	169	NA	Intergenic	Intergenic	-4897	NM_013553	15423	Mm.1351	NM_013553	ENSMUSG00000075394	Hoxc4	Hox-3.5	homeobox C4	protein-coding
D6_peak_9956	chr5	27791448	27792058	+	169	NA	promoter-TSS (NM_018878)	promoter-TSS (NM_018878)	-203	NM_018878	55982	Mm.277190	NM_018878	ENSMUSG00000002221	Paxip1	D5Ertd149e|PTIP	PAX interacting (with transcription-activation domain) protein 1	protein-coding
D6_peak_10003	chr5	33018376	33019021	+	169	NA	promoter-TSS (NM_011738)	promoter-TSS (NM_011738)	-118	NM_011738	22629	Mm.332314	NM_011738	ENSMUSG00000018965	Ywhah	-	tyrosine 3-monooxygenase/tryptophan 5-monooxygenase activation protein, eta polypeptide	protein-coding
D6_peak_11365	chr6	124919442	124920235	+	169	NA	Intergenic	Intergenic	-1892	NM_026988	69202	Mm.142187	NM_026988	ENSMUSG00000030122	Ptms	2610009E16Rik	parathymosin	protein-coding
D6_peak_6274	chr18	33463514	33464316	+	169	NA	promoter-TSS (NM_001267717)	promoter-TSS (NM_001267717)	114	NM_001109988	27528	Mm.407415	NM_053078	ENSMUSG00000042834	Nrep	AI325076|D0H4S114|Harp|P311|PTZ17|SEZ17	neuronal regeneration related protein	protein-coding
D6_peak_5965	chr17	56673122	56673378	+	168	NA	promoter-TSS (NM_027933)	promoter-TSS (NM_027933)	25	NM_001252466	71810	Mm.29608	NM_027933	ENSMUSG00000002372	Ranbp3	2610024N24Rik|AA408221	RAN binding protein 3	protein-coding
D6_peak_1341	chr10	84916930	84917804	+	168	NA	promoter-TSS (NM_183172)	promoter-TSS (NM_183172)	-246	NM_183172	237422	Mm.18936	NM_183172	ENSMUSG00000035620	Ric8b	BC051080|Ric-8|Ric-8b	RIC8 guanine nucleotide exchange factor B	protein-coding
D6_peak_13900	chr9	121718904	121719248	+	168	NA	promoter-TSS (NM_010918)	promoter-TSS (NM_010918)	-105	NM_010918	18087	Mm.32842	NM_010918	ENSMUSG00000032525	Nktr	5330401F18Rik|D9Wsu172e	natural killer tumor recognition sequence	protein-coding
D6_peak_7485	chr2	73892173	73893322	+	168	NA	promoter-TSS (NM_009715)	promoter-TSS (NM_009715)	-108	NM_001284370	11909	Mm.209903	NM_009715	ENSMUSG00000027104	Atf2	Atf-2|CRE-BP|Creb2|D130078H02Rik|D18875|Tg(Gzma-Klra1)7Wum|mXBP	activating transcription factor 2	protein-coding
D6_peak_5267	chr16	33062115	33062467	+	168	NA	promoter-TSS (NM_172823)	promoter-TSS (NM_172823)	-230	NM_172823	239833	Mm.131951	NM_172823	ENSMUSG00000022802	Lmln	5330415H22Rik|AI465495	leishmanolysin-like (metallopeptidase M8 family)	protein-coding
D6_peak_8651	chr3	108210205	108211200	+	168	NA	promoter-TSS (NM_001289545)	promoter-TSS (NM_001289545)	-175	NM_175183	72522	Mm.187326	NM_175183	ENSMUSG00000048997	Atxn7l2	2610528J18Rik	ataxin 7-like 2	protein-coding
D6_peak_4219	chr14	64642039	64642647	+	168	NA	Intergenic	Intergenic	-10188	NM_001081177	16554	Mm.23611	NM_001081177	ENSMUSG00000060012	Kif13b	5330429L19Rik|6030414C01|AI429803|C130021D12Rik|GAKIN	kinesin family member 13B	protein-coding
D6_peak_1864	chr11	50292294	50292706	+	168	NA	promoter-TSS (NM_175334)	promoter-TSS (NM_175334)	-164	NM_175334	103806	Mm.51116	NM_175334	ENSMUSG00000050567	Maml1	AI644666|AW743257|D930008C07Rik|Mam-1|Mam1|mKIAA0200	mastermind like 1 (Drosophila)	protein-coding
D6_peak_13564	chr9	64535933	64536548	+	167	NA	intron (NM_172522, intron 4 of 22)	intron (NM_172522, intron 4 of 22)	150614	NM_172522	214058	Mm.127721	NM_172522	ENSMUSG00000036466	Megf11	2410080H04Rik|D130061K05	multiple EGF-like-domains 11	protein-coding
D6_peak_7652	chr2	106653529	106653823	+	167	NA	Intergenic	Intergenic	-3312	NR_137201	102640562	Mm.404175	NR_137201	ENSMUSG00000085218	BB218582	-	expressed sequence BB218582	ncRNA
D6_peak_12437	chr8	9976183	9976528	+	167	NA	promoter-TSS (NM_176953)	promoter-TSS (NM_176953)	-32	NM_176953	319583	Mm.80584	NM_176953	ENSMUSG00000049717	Lig4	5830471N16Rik|tiny	ligase IV, DNA, ATP-dependent	protein-coding
D6_peak_6493	chr18	65430521	65431231	+	167	NA	promoter-TSS (NM_172833)	promoter-TSS (NM_172833)	-121	NM_172833	240354	Mm.132613	NM_172833	ENSMUSG00000032688	Malt1	A630046N12|D430033E09Rik|Pcasp1	MALT1 paracaspase	protein-coding
D6_peak_12812	chr8	81014857	81015311	+	167	NA	promoter-TSS (NM_027554)	promoter-TSS (NM_027554)	-178	NM_027554	74841	Mm.246018	NM_027554	ENSMUSG00000038250	Usp38	4631402N15Rik|4833420O05Rik|AA536967|AU044701|AW544820|mKIAA1891	ubiquitin specific peptidase 38	protein-coding
D6_peak_3160	chr12	108835674	108836358	+	167	NA	promoter-TSS (NM_181328)	promoter-TSS (NM_181328)	-140	NM_181328	214663	Mm.266264	NM_181328	ENSMUSG00000021265	Slc25a29	C030003J19Rik|CACL|mCACL	solute carrier family 25 (mitochondrial carrier, palmitoylcarnitine transporter), member 29	protein-coding
D6_peak_2021	chr11	68691271	68692041	+	167	NA	promoter-TSS (NM_175260)	promoter-TSS (NM_175260)	-259	NM_175260	77579	Mm.218233	NM_175260	ENSMUSG00000020900	Myh10	5730504C04Rik|9330167F11Rik|Fltn|Myhn-2|Myhn2|NMHC II-B|NMHC-B|NMHCII-B|NMMHC II-b|NMMHC-B|NMMHC-IIB|SMemb|mKIAA3005	myosin, heavy polypeptide 10, non-muscle	protein-coding
D6_peak_4201	chr14	62761150	62761736	+	167	NA	promoter-TSS (NM_008715)	promoter-TSS (NM_008715)	-331	NM_008715	18130	Mm.319684	NM_008715	ENSMUSG00000035161	Ints6	2900075H24Rik|AI480962|DICE1|Ddx26|HDB|Notch2l	integrator complex subunit 6	protein-coding
D6_peak_3527	chr13	59769698	59770605	+	167	NA	promoter-TSS (NM_026921)	promoter-TSS (NM_026921)	185	NR_015349	13996	Mm.490435	NR_015349	ENSMUSG00000089875	Etohd2	AW491659	ethanol decreased 2	ncRNA
D6_peak_475	chr1	118388960	118389316	+	167	NA	promoter-TSS (NM_029709)	promoter-TSS (NM_029709)	80	NM_029709	76707	Mm.138740	NM_029709	ENSMUSG00000064302	Clasp1	1700030C23Rik|5730583A19Rik|B130045P17Rik|CLASP1alpha	CLIP associating protein 1	protein-coding
D6_peak_10563	chr5	131722491	131723488	+	167	NA	intron (NM_177047, intron 5 of 18)	intron (NM_177047, intron 5 of 18)	-157280	NR_040704	75369	Mm.389696	NR_040704	ENSMUSG00000105773	4930563F08Rik	-	RIKEN cDNA 4930563F08 gene	ncRNA
D6_peak_4342	chr14	79587060	79587995	+	167	NA	promoter-TSS (NM_026474)	promoter-TSS (NM_026474)	-164	NM_026474	67955	Mm.18972	NM_026474	ENSMUSG00000022024	Sugt1	2410174K12Rik|SGT1	SGT1, suppressor of G2 allele of SKP1 (S. cerevisiae)	protein-coding
D6_peak_6752	chr19	8966863	8967293	+	167	NA	promoter-TSS (NM_026007)	promoter-TSS (NM_026007)	37	NM_026007	67160	Mm.247762	NM_026007	ENSMUSG00000071644	Eef1g	2610301D06Rik|AA407312|EF1G	eukaryotic translation elongation factor 1 gamma	protein-coding
D6_peak_391	chr1	86064386	86064879	+	167	NA	promoter-TSS (NM_027357)	promoter-TSS (NM_027357)	13	NM_027357	70247	Mm.280013	NM_027357	ENSMUSG00000026229	Psmd1	2410026J11Rik|P112|S1	proteasome (prosome, macropain) 26S subunit, non-ATPase, 1	protein-coding
D6_peak_12214	chr7	126396540	126397035	+	167	NA	promoter-TSS (NM_010900)	promoter-TSS (NM_010900)	-50	NM_010900	18020	Mm.1389	NM_010900	ENSMUSG00000030722	Nfatc2ip	D7Ertd304e|NIP45	nuclear factor of activated T cells, cytoplasmic, calcineurin dependent 2 interacting protein	protein-coding
D6_peak_985	chr10	19591640	19592057	+	167	NA	promoter-TSS (NM_010511)	promoter-TSS (NM_010511)	-101	NM_010511	15979	Mm.549	NM_010511	ENSMUSG00000020009	Ifngr1	CD119|IFN-gammaR|Ifgr|Ifngr|Nktar	interferon gamma receptor 1	protein-coding
D6_peak_6666	chr19	4755716	4756784	+	167	NA	promoter-TSS (NM_025717)	promoter-TSS (NM_025717)	-275	NM_025717	66704	Mm.396734	NM_025717	ENSMUSG00000033760	Rbm4b	4921506I22Rik|AI504630|AI506404|Lark2|Neosin	RNA binding motif protein 4B	protein-coding
D6_peak_7745	chr2	121866820	121867223	+	167	NA	promoter-TSS (NM_199038)	promoter-TSS (NM_199038)	51	NM_001205369	319996	Mm.292109	NM_177054	ENSMUSG00000060227	Casc4	D130060C09Rik|VGFG2573	cancer susceptibility candidate 4	protein-coding
D6_peak_258	chr1	66817013	66817734	+	167	NA	intron (NM_177645, intron 1 of 13)	CpG	222	NM_001122738	68691	Mm.240912	NM_177645	ENSMUSG00000026004	Kansl1l	1110028C15Rik|1190030G24|AI427598|C430010P07Rik|mKIAA4189	KAT8 regulatory NSL complex subunit 1-like	protein-coding
D6_peak_1849	chr11	49243846	49244372	+	166	NA	promoter-TSS (NM_010794)	promoter-TSS (NM_010794)	-82	NM_001110148	17308	Mm.196933	NM_010794	ENSMUSG00000020346	Mgat1	Mgat-1	mannoside acetylglucosaminyltransferase 1	protein-coding
D6_peak_12295	chr7	132425696	132426634	+	166	NA	Intergenic	Intergenic	-109010	NM_029935	77590	Mm.213582	NM_029935	ENSMUSG00000030930	Chst15	4631426J05Rik|BRAG|GalNAcS-6ST|MAd5|mKIAA0598	carbohydrate (N-acetylgalactosamine 4-sulfate 6-O) sulfotransferase 15	protein-coding
D6_peak_6270	chr18	32162817	32163201	+	166	NA	promoter-TSS (NM_011946)	promoter-TSS (NM_011946)	-80	NM_011946	26405	Mm.211762	NM_011946	ENSMUSG00000024383	Map3k2	9630061B06Rik|AI585793|Mekk2|Mekk2b	mitogen-activated protein kinase kinase kinase 2	protein-coding
D6_peak_10490	chr5	122849704	122850411	+	166	NA	promoter-TSS (NM_030564)	promoter-TSS (NM_030564)	-131	NM_030564	80751	Mm.388529	NM_030564	ENSMUSG00000029474	Rnf34	AW061037|AW536122|BC004042|C88279|RIFF	ring finger protein 34	protein-coding
D6_peak_2068	chr11	70432180	70432908	+	166	NA	promoter-TSS (NM_001271358)	promoter-TSS (NM_001271358)	-36	NM_145429	216869	Mm.203747	NM_145429	ENSMUSG00000060216	Arrb2	AI326910|AW122872	arrestin, beta 2	protein-coding
D6_peak_9215	chr4	70410153	70410848	+	166	NA	promoter-TSS (NM_001313762)	promoter-TSS (NM_001313762)	-65	NM_145990	214444	Mm.370777	NM_145990	ENSMUSG00000039298	Cdk5rap2	2900018K03Rik|an|mKIAA1633	CDK5 regulatory subunit associated protein 2	protein-coding
D6_peak_9103	chr4	43025510	43025862	+	166	NA	promoter-TSS (NM_020035)	promoter-TSS (NM_020035)	88	NM_020035	56703	Mm.143738	NM_020035	ENSMUSG00000028454	Pigo	PIG-O	phosphatidylinositol glycan anchor biosynthesis, class O	protein-coding
D6_peak_9817	chr4	154898905	154899376	+	166	NA	promoter-TSS (NM_025582)	promoter-TSS (NM_025582)	-97	NM_025582	66469	Mm.41868	NM_025582	ENSMUSG00000029059	Fam213b	2810405K02Rik|AI836168|PM/PGFS	family with sequence similarity 213, member B	protein-coding
D6_peak_12761	chr8	71272360	71272746	+	166	NA	promoter-TSS (NM_001142322)	promoter-TSS (NM_001142322)	37	NM_001163042	76478	Mm.27355	NM_029621	ENSMUSG00000035439	Haus8	2410004L22Rik|Hice1	4HAUS augmin-like complex, subunit 8	protein-coding
D6_peak_10273	chr5	93267004	93267544	+	166	NA	promoter-TSS (NM_007635)	promoter-TSS (NM_007635)	-299	NM_007635	12452	Mm.3527	NM_007635	ENSMUSG00000029385	Ccng2	-	cyclin G2	protein-coding
D6_peak_1248	chr10	79704271	79704600	+	166	NA	promoter-TSS (NM_001077184)	promoter-TSS (NM_001077184)	77	NM_001077184	12215	Mm.726	NM_009768	ENSMUSG00000023175	Bsg	AI115436|AI325119|CD147|EMMPRIN|HT-7	basigin	protein-coding
D6_peak_12000	chr7	89980588	89981647	+	166	NA	promoter-TSS (NM_021876)	promoter-TSS (NM_021876)	-141	NM_021876	13626	Mm.380914	NM_021876	ENSMUSG00000030619	Eed	ENSMUSG00000039373|l(7)5Rn|l7Rn5|lusk	embryonic ectoderm development	protein-coding
D6_peak_5708	chr17	23673584	23674031	+	166	NA	promoter-TSS (NM_001008425)	promoter-TSS (NM_001008425)	-37	NM_001008425	386612	Mm.328831	NM_001008425	ENSMUSG00000041319	Thoc6	F830014G06Rik|Wdr58	THO complex 6	protein-coding
D6_peak_1484	chr10	111472859	111473295	+	165	NA	promoter-TSS (NM_015781)	promoter-TSS (NM_015781)	-115	NM_015781	53605	Mm.290407	NM_015781	ENSMUSG00000058799	Nap1l1	AA407126|AI256722|D10Ertd68e|NAP-1	nucleosome assembly protein 1-like 1	protein-coding
D6_peak_9771	chr4	150854869	150855201	+	165	NA	promoter-TSS (NM_133753)	promoter-TSS (NM_133753)	-56	NM_133753	74155	Mm.318841	NM_133753	ENSMUSG00000028967	Errfi1	1300002F13Rik|AI788755|Mig-6|Mig6|RALT	ERBB receptor feedback inhibitor 1	protein-coding
D6_peak_11253	chr6	103488117	103489240	+	165	NA	Intergenic	Intergenic	-22198	NM_007697	12661	Mm.251288	NM_007697	ENSMUSG00000030077	Chl1	A530023M13Rik|AI465420|CALL|LICAM2	cell adhesion molecule L1-like	protein-coding
D6_peak_13852	chr9	113930670	113931067	+	165	NA	promoter-TSS (NM_001083319)	promoter-TSS (NM_001083319)	-66	NM_001083319	22221	Mm.28052	NM_013699	ENSMUSG00000009741	Ubp1	Cp2b|LBP-1a|LBP-1b|NF2d9	upstream binding protein 1	protein-coding
D6_peak_2492	chr11	115535970	115536697	+	165	NA	promoter-TSS (NM_133354)	promoter-TSS (NM_133354)	-103	NM_133354	170930	Mm.29923	NM_133354	ENSMUSG00000020738	Sumo2	SUMO-2|Smt3A|Smt3b|Smt3h2	small ubiquitin-like modifier 2	protein-coding
D6_peak_10643	chr5	138255363	138256031	+	165	NA	5' UTR (NM_001081108, exon 1 of 4)	5' UTR (NM_001081108, exon 1 of 4)	215	NM_001081108	66096	Mm.206901	NM_001081108	ENSMUSG00000050552	Lamtor4	0910001L09Rik|AV006840	late endosomal/lysosomal adaptor, MAPK and MTOR activator 4	protein-coding
D6_peak_9845	chr4	156197691	156198071	+	165	NA	promoter-TSS (NM_021604)	promoter-TSS (NM_021604)	-393	NM_021604	11603	Mm.273098	NM_021604	ENSMUSG00000041936	Agrn	Agrin|nmf380	agrin	protein-coding
D6_peak_9587	chr4	131391118	131391938	+	165	NA	Intergenic	Intergenic	-381054	NR_130167	77835	Mm.348412	NR_130167	ENSMUSG00000086262	A930031H19Rik	A930004I12Rik	RIKEN cDNA A930031H19 gene	ncRNA
D6_peak_12130	chr7	111122311	111123045	+	165	NA	promoter-TSS (NR_015573)	promoter-TSS (NR_015573)	-3	NR_015573	75479	Mm.381620	NR_015573	ENSMUSG00000110424	1700012D14Rik	-	RIKEN cDNA 1700012D14 gene	ncRNA
D6_peak_10066	chr5	43232375	43233189	+	165	NA	promoter-TSS (NM_001177379)	promoter-TSS (NM_001177379)	-681	NM_001177379	231207	Mm.7233	NM_175937	ENSMUSG00000039782	Cpeb2	A630055H10Rik|Cpe-bp2	cytoplasmic polyadenylation element binding protein 2	protein-coding
D6_peak_2954	chr12	78861587	78862051	+	165	NA	promoter-TSS (NM_026114)	promoter-TSS (NM_026114)	-181	NM_023721	73834	Mm.311549	NM_023721	ENSMUSG00000021114	Atp6v1d	1110004P10Rik|Atp6m|VATD|Vma8	ATPase, H+ transporting, lysosomal V1 subunit D	protein-coding
D6_peak_5405	chr16	64851641	64852081	+	165	NA	promoter-TSS (NM_178647)	promoter-TSS (NM_178647)	-138	NM_001347245	72020	Mm.25960	NM_028059	ENSMUSG00000047141	Zfp654	1600021C16Rik|1810008K20Rik|433036|Gm5488|Znf654	zinc finger protein 654	protein-coding
D6_peak_1061	chr10	39171331	39172425	+	165	NA	Intergenic	Intergenic	-8084	NM_001127376	327743	Mm.208111	NM_001127376	ENSMUSG00000062074	Wisp3	CCN6|ENSMUSG00000062074|Gm735|WISP-3	WNT1 inducible signaling pathway protein 3	protein-coding
D6_peak_5974	chr17	57059896	57060697	+	165	NA	promoter-TSS (NM_025877)	promoter-TSS (NM_025877)	-433	NM_025877	66972	Mm.23720	NM_025877	ENSMUSG00000046329	Slc25a23	2310067G05Rik|SCaMC-3	solute carrier family 25 (mitochondrial carrier; phosphate carrier), member 23	protein-coding
D6_peak_9474	chr4	119232632	119232995	+	165	NA	promoter-TSS (NM_019782)	promoter-TSS (NM_019782)	-89	NM_001012400	230696	Mm.473722	NM_001012400	ENSMUSG00000078584	AU022252	AI450326	expressed sequence AU022252	protein-coding
D6_peak_11272	chr6	107274241	107274811	+	165	NA	Intergenic	Intergenic	-255200	NM_008516	16979	Mm.428543	NM_008516	ENSMUSG00000034648	Lrrn1	2810047E21Rik|NLRR-1	leucine rich repeat protein 1, neuronal	protein-coding
D6_peak_9195	chr4	62525111	62525479	+	164	NA	promoter-TSS (NM_021498)	promoter-TSS (NM_021498)	-74	NM_177607	214106	Mm.73212	NM_177607	ENSMUSG00000058046	4933430I17Rik	bN189G18.7	RIKEN cDNA 4933430I17 gene	protein-coding
D6_peak_5339	chr16	46496978	46497469	+	164	NA	promoter-TSS (NM_021495)	promoter-TSS (NM_021495)	-256	NM_021497	58998	Mm.40477	NM_021495	ENSMUSG00000022656	Nectin3	2610301B19Rik|3000002N23Rik|4921513D19Rik|AA407785|AU016832|AW538082|CD113|Pvrl3	nectin cell adhesion molecule 3	protein-coding
D6_peak_4497	chr15	3995692	3996339	+	164	NA	promoter-TSS (NR_045740)	promoter-TSS (NR_045740)	-24	NR_045740	328489	Mm.447020	NR_045740	ENSMUSG00000097662	A630020A06	-	uncharacterized A630020A06	ncRNA
D6_peak_12241	chr7	127448631	127449465	+	164	NA	5' UTR (NM_175163, exon 1 of 3)	5' UTR (NM_175163, exon 1 of 3)	110	NM_175163	71131	Mm.474533	NM_175163	ENSMUSG00000048921	Zfp689	4933416E05Rik|Znf689	zinc finger protein 689	protein-coding
D6_peak_13605	chr9	71533711	71534581	+	164	NA	intron (NM_001033208, intron 10 of 12)	intron (NM_001033208, intron 10 of 12)	-48163	NM_178602	28015	Mm.21094	NM_178602	ENSMUSG00000032199	Polr2m	AA407243|AA408799|AI303746|AW553238|D9Wsu138e|Grinl1a|mKIAA4185	polymerase (RNA) II (DNA directed) polypeptide M	protein-coding
D6_peak_8526	chr3	90292820	90293323	+	164	NA	Intergenic	Intergenic	22922	NR_105979	102465612		NR_105979	ENSMUSG00000099199	Mir7012	Gm27370|mmu-mir-7012	microRNA 7012	ncRNA
D6_peak_4870	chr15	81399701	81400143	+	164	NA	promoter-TSS (NM_133726)	promoter-TSS (NM_133726)	-216	NM_001347075	321003	Mm.390833	NM_177310	ENSMUSG00000022401	Xpnpep3	APP3|E430012M05Rik	X-prolyl aminopeptidase 3, mitochondrial	protein-coding
D6_peak_10099	chr5	49361653	49362952	+	164	NA	Intergenic	Intergenic	-76643	NM_001199244	80334	Mm.160172	NM_030265	ENSMUSG00000029088	Kcnip4	AV032399|Calp|Calp250|KChIP4|KChIP4a	Kv channel interacting protein 4	protein-coding
D6_peak_8763	chr3	130709406	130709836	+	164	NA	promoter-TSS (NM_025509)	promoter-TSS (NM_025509)	-177	NM_025509	66357	Mm.300697	NM_025509	ENSMUSG00000041084	Ostc	2310008M10Rik|5730557H03Rik	oligosaccharyltransferase complex subunit (non-catalytic)	protein-coding
D6_peak_7728	chr2	120628930	120629278	+	164	NA	Intergenic	CpG	19509	NM_001290807	66296	Mm.221900	NM_025475	ENSMUSG00000027285	Haus2	1700101G24Rik|2410007P03Rik|AU020217|Cep27	HAUS augmin-like complex, subunit 2	protein-coding
D6_peak_13185	chr9	7763914	7764261	+	164	NA	promoter-TSS (NM_133739)	promoter-TSS (NM_133739)	10	NM_133739	71929	Mm.283293	NM_133739	ENSMUSG00000050912	Tmem123	2310075C12Rik	transmembrane protein 123	protein-coding
D6_peak_10282	chr5	97195070	97195663	+	164	NA	Intergenic	Intergenic	-83770	NM_198422	231474	Mm.332505	NM_198422	ENSMUSG00000055725	Paqr3	6330415A20Rik|AY424292|RKTG	progestin and adipoQ receptor family member III	protein-coding
D6_peak_12218	chr7	126503375	126503740	+	164	NA	promoter-TSS (NM_183020)	promoter-TSS (NM_183020)	-255	NM_183020	233871	Mm.231450	NM_183020	ENSMUSG00000032637	Atxn2l	A2D|A2LG|A2RP|A2lp|Atxnl2	ataxin 2-like	protein-coding
D6_peak_1265	chr10	80167338	80168482	+	164	NA	promoter-TSS (NM_007705)	promoter-TSS (NM_007705)	69	NM_007705	12696	Mm.17898	NM_007705	ENSMUSG00000045193	Cirbp	Cirp|R74941	cold inducible RNA binding protein	protein-coding
D6_peak_9683	chr4	139574295	139574929	+	164	NA	promoter-TSS (NM_001205173)	promoter-TSS (NM_001205173)	-108	NM_001205173	212632	Mm.30464	NM_183148	ENSMUSG00000041025	Iffo2	C79267	intermediate filament family orphan 2	protein-coding
D6_peak_11295	chr6	113377544	113378139	+	164	NA	promoter-TSS (NM_026552)	promoter-TSS (NM_026552)	-272	NM_001170486	68089	Mm.289306	NM_026552	ENSMUSG00000079426	Arpc4	20kDa|5330419I20Rik|AI327076|p20-Arc	actin related protein 2/3 complex, subunit 4	protein-coding
D6_peak_11836	chr7	52005773	52006252	+	164	NA	promoter-TSS (NM_001160345)	promoter-TSS (NM_001160345)	6	NM_001160345	75744	Mm.386823	NM_001160345	ENSMUSG00000074093	Svip	1700006C13Rik|6620401M08Rik	small VCP/p97-interacting protein	protein-coding
D6_peak_1202	chr10	72654477	72655607	+	163	NA	intron (NM_001293683, intron 1 of 7)	intron (NM_001293683, intron 1 of 7)	196	NM_025635	52696	Mm.62876	NM_025635	ENSMUSG00000019923	Zwint	2010007E07Rik|2600001N01Rik|D10Ertd749e|Zwint-1	ZW10 interactor	protein-coding
D6_peak_4608	chr15	32153711	32154243	+	163	NA	Intergenic	Intergenic	-23312	NM_020503	57254	Mm.377133	NM_020503	ENSMUSG00000045267	Tas2r119	T2r19|Tas2r19|mGR19|mt2r19	taste receptor, type 2, member 119	protein-coding
D6_peak_11099	chr6	80198175	80199172	+	163	NA	intron (NM_001347261, intron 2 of 2)	intron (NM_001347261, intron 2 of 2)	179030	NM_178731	243499	Mm.483425	NM_178731	ENSMUSG00000052581	Lrrtm4	7530419J18Rik|A230052N11	leucine rich repeat transmembrane neuronal 4	protein-coding
D6_peak_2976	chr12	81836258	81837032	+	163	NA	Intergenic	Intergenic	-23385	NM_018814	54604	Mm.86584	NM_018814	ENSMUSG00000021140	Pcnx	2900024E21Rik|3526401J03Rik|AF096286|AI327143|AI413187|Pcnx1|Pcnxl1	pecanex homolog (Drosophila)	protein-coding
D6_peak_5042	chr15	102470294	102470541	+	163	NA	promoter-TSS (NM_001174073)	promoter-TSS (NM_001174073)	-215	NM_001103166	18521	Mm.236513	NM_011042	ENSMUSG00000056851	Pcbp2	AW412548|Hnrpx|alphaCP-2	poly(rC) binding protein 2	protein-coding
D6_peak_3167	chr12	110446421	110447020	+	163	NA	promoter-TSS (NM_001135001)	promoter-TSS (NM_001135001)	-459	NM_001135001	26931	Mm.240396	NM_012023	ENSMUSG00000017843	Ppp2r5c	2610043M05Rik|2700063L20Rik|AI060890|AW545884|C85228|D12Bwg0916e|mKIAA0044	protein phosphatase 2, regulatory subunit B', gamma	protein-coding
D6_peak_13062	chr8	116993250	116993696	+	163	NA	promoter-TSS (NM_026572)	promoter-TSS (NM_026572)	-24	NM_026572	68133	Mm.258462	NM_026572	ENSMUSG00000034424	Gcsh	1100001L02Rik|5730591C18Rik	glycine cleavage system protein H (aminomethyl carrier)	protein-coding
D6_peak_12082	chr7	101301803	101302423	+	163	NA	promoter-TSS (NM_001111111)	promoter-TSS (NM_001111111)	-25	NM_001111111	73683	Mm.275744	NM_001111111	ENSMUSG00000047767	Atg16l2	2410118P20Rik	autophagy related 16-like 2 (S. cerevisiae)	protein-coding
D6_peak_9306	chr4	95819361	95820447	+	163	NA	intron (NM_001113412, intron 10 of 15)	intron (NM_001113412, intron 10 of 15)	147131	NR_045777	319247	Mm.473527	NM_175680	ENSMUSG00000044125	9530080O11Rik	-	RIKEN cDNA 9530080O11 gene	ncRNA
D6_peak_12386	chr7	143460828	143461276	+	163	NA	promoter-TSS (NM_001161624)	promoter-TSS (NM_001161624)	-2	NM_009876	12577	Mm.168789	NM_009876	ENSMUSG00000037664	Cdkn1c	AL024410|CDKI|Kip2|p57(kip2)|p57Kip2	cyclin-dependent kinase inhibitor 1C (P57)	protein-coding
D6_peak_10832	chr6	24664913	24665284	+	163	NA	promoter-TSS (NM_028459)	promoter-TSS (NM_028459)	-103	NM_028459	73178	Mm.1574	NM_028459	ENSMUSG00000029684	Wasl	2900021I12Rik|3110031I02Rik|N-WASP	Wiskott-Aldrich syndrome-like (human)	protein-coding
D6_peak_7928	chr2	153345344	153346016	+	163	NA	promoter-TSS (NM_001039939)	promoter-TSS (NM_001039939)	130	NR_040318	72326	Mm.400102	NR_040318	ENSMUSG00000073236	2500004C02Rik	-	RIKEN cDNA 2500004C02 gene	ncRNA
D6_peak_8838	chr3	144664521	144665123	+	163	NA	Intergenic	Intergenic	55513	NM_019464	54673	Mm.271775	NM_019464	ENSMUSG00000037062	Sh3glb1	AA409932|AI314629|AU015566|Bif-1|mKIAA0491	SH3-domain GRB2-like B1 (endophilin)	protein-coding
D6_peak_1483	chr10	111298475	111298930	+	163	NA	promoter-TSS (NM_027914)	promoter-TSS (NM_027914)	23	NM_027914	71769	Mm.45256	NM_027914	ENSMUSG00000035759	Bbs10	1300007O09Rik|AI452285	Bardet-Biedl syndrome 10 (human)	protein-coding
D6_peak_7798	chr2	129198314	129198800	+	163	NA	promoter-TSS (NM_015747)	promoter-TSS (NM_015747)	-216	NM_001159593	20515	Mm.272675	NM_015747	ENSMUSG00000027397	Slc20a1	AI607883|Glvr-1|Glvr1	solute carrier family 20, member 1	protein-coding
D6_peak_5839	chr17	35121247	35121740	+	163	NA	promoter-TSS (NM_009975)	promoter-TSS (NM_009975)	-3	NM_001128597	81845	Mm.7405	NM_032460	ENSMUSG00000092417	Gpank1	Bat-4|Bat4|D17H6S54E|G5	G patch domain and ankyrin repeats 1	protein-coding
D6_peak_5150	chr16	15986617	15987437	+	162	NA	intron (NM_146068, intron 8 of 19)	intron (NM_146068, intron 8 of 19)	99741	NM_007679	12609	Mm.347407	NM_007679	ENSMUSG00000071637	Cebpd	c/EBPdelta	CCAAT/enhancer binding protein (C/EBP), delta	protein-coding
D6_peak_11359	chr6	124740996	124741753	+	162	NA	promoter-TSS (NM_013535)	promoter-TSS (NM_013535)	-295	NM_013535	14790	Mm.439877	NM_013535	ENSMUSG00000072772	Grcc10	2310033H05Rik|C10	gene rich cluster, C10 gene	protein-coding
D6_peak_2020	chr11	68425471	68426156	+	162	NA	Intergenic	LTR88a|LTR|Gypsy?	-6312	NM_177320	320207	Mm.244960	NM_177320	ENSMUSG00000020901	Pik3r5	AV230647|F730038I15Rik	phosphoinositide-3-kinase, regulatory subunit 5, p101	protein-coding
D6_peak_6614	chr18	83185362	83186266	+	162	NA	Intergenic	Intergenic	140070	NR_045361	70960	Mm.410834	NR_045361		4921531P14Rik	1700108N05Rik	RIKEN cDNA 4921531P14 gene	ncRNA
D6_peak_2205	chr11	86757448	86758288	+	162	NA	promoter-TSS (NM_001003908)	promoter-TSS (NM_001003908)	-376	NM_001003908	67300	Mm.254588	NM_001003908	ENSMUSG00000047126	Cltc	3110065L21Rik|CHC|R74732	clathrin, heavy polypeptide (Hc)	protein-coding
D6_peak_6932	chr19	45363490	45364157	+	162	NA	promoter-TSS (NM_001286466)	promoter-TSS (NM_001286466)	89	NM_009771	12234	Mm.119717	NM_009771	ENSMUSG00000025217	Btrc	Beta-Trcp1|E3RS-IkappaB|E3RSIkappaB|FWD1|Fbw1a|HOS|Slimb|b-TrCP|beta-TrCP	beta-transducin repeat containing protein	protein-coding
D6_peak_10112	chr5	53267076	53267337	+	162	NA	promoter-TSS (NM_001145433)	promoter-TSS (NM_001145433)	100	NM_001145433	66278	Mm.27900	NM_001145433	ENSMUSG00000061461	Smim20	1110067B18Rik|1810013D10Rik|N28078	small integral membrane protein 20	protein-coding
D6_peak_5477	chr16	77874643	77875226	+	162	NA	Intergenic	Intergenic	228661	NR_029540	723952		NR_029540	ENSMUSG00000065472	Mir125b-2	Mirn125b-2|mir-125b-2	microRNA 125b-2	ncRNA
D6_peak_11029	chr6	57703016	57703386	+	162	NA	exon (NM_133737, exon 1 of 9)	exon (NM_133737, exon 1 of 9)	746	NM_133737	71835	Mm.274904	NM_133737	ENSMUSG00000062190	Lancl2	1700003F10Rik	LanC (bacterial lantibiotic synthetase component C)-like 2	protein-coding
D6_peak_1865	chr11	50325579	50326115	+	162	NA	promoter-TSS (NM_001110500)	promoter-TSS (NM_001110500)	-174	NM_001110500	12330	Mm.248827	NM_007597	ENSMUSG00000020368	Canx	1110069N15Rik|AI988026|Cnx|D11Ertd153e	calnexin	protein-coding
D6_peak_6469	chr18	61707190	61708052	+	162	NA	promoter-TSS (NM_172832)	promoter-TSS (NM_172832)	14	NM_172832	240334	Mm.234457	NM_172832	ENSMUSG00000024579	Pcyox1l	BC060677|C630049M13	prenylcysteine oxidase 1 like	protein-coding
D6_peak_3177	chr12	111537838	111538380	+	162	NA	promoter-TSS (NM_178041)	promoter-TSS (NM_178041)	8	NM_178041	217869	Mm.271222	NM_173363	ENSMUSG00000021282	Eif5	2810011H21Rik|D12Ertd549e	eukaryotic translation initiation factor 5	protein-coding
D6_peak_13816	chr9	108263740	108264220	+	162	NA	promoter-TSS (NM_001276486)	promoter-TSS (NM_001276486)	-22	NM_001276485	13138	Mm.7524	NM_010017	ENSMUSG00000039952	Dag1	D9Wsu13e|DG|Dp427|Dp71	dystroglycan 1	protein-coding
D6_peak_687	chr1	162570352	162570800	+	161	NA	promoter-TSS (NM_016796)	promoter-TSS (NM_016796)	-252	NM_016796	53330	Mm.10699	NM_016796	ENSMUSG00000026696	Vamp4	D1Ertd147e	vesicle-associated membrane protein 4	protein-coding
D6_peak_1686	chr11	19018682	19019257	+	161	NA	promoter-TSS (NM_010789)	promoter-TSS (NM_010789)	0	NM_001193271	17268	Mm.356578	NM_010789	ENSMUSG00000020160	Meis1	C530044H18Rik|Evi8	Meis homeobox 1	protein-coding
D6_peak_2074	chr11	70969714	70970450	+	161	NA	promoter-TSS (NM_001276406)	promoter-TSS (NM_001276406)	-109	NM_001083331	19069	Mm.288962	NM_172394	ENSMUSG00000040667	Nup88	Nup84|Prei2	nucleoporin 88	protein-coding
D6_peak_1147	chr10	61080219	61080730	+	161	NA	Intergenic	RMER10A|LTR|ERVL	-8857	NM_025273	13180	Mm.39473	NM_025273	ENSMUSG00000020098	Pcbd1	Dcoh|Pcbd|Pcd|Phs	pterin 4 alpha carbinolamine dehydratase/dimerization cofactor of hepatocyte nuclear factor 1 alpha (TCF1) 1	protein-coding
D6_peak_2097	chr11	74724015	74724410	+	161	NA	promoter-TSS (NR_037610)	promoter-TSS (NR_037610)	172	NM_013625	18472	Mm.397111	NM_013625	ENSMUSG00000020745	Pafah1b1	LIS-1|Lis1|MMS10-U|Mdsh|Ms10u|Pafaha	platelet-activating factor acetylhydrolase, isoform 1b, subunit 1	protein-coding
D6_peak_7950	chr2	155517755	155518349	+	161	NA	promoter-TSS (NM_019811)	promoter-TSS (NM_019811)	9	NM_019811	60525	Mm.255026	NM_019811	ENSMUSG00000027605	Acss2	1110017C11Rik|ACAS|Acas1|Acas2|AceCS1|Acs1	acyl-CoA synthetase short-chain family member 2	protein-coding
D6_peak_1292	chr10	81060144	81060580	+	161	NA	promoter-TSS (NM_024499)	promoter-TSS (NM_024499)	-208	NM_024499	52551	Mm.30068	NM_024499	ENSMUSG00000004937	Sgta	5330427H01Rik|AI194281|D10Ertd190e|Sgt|Stg	small glutamine-rich tetratricopeptide repeat (TPR)-containing, alpha	protein-coding
D6_peak_2759	chr12	36156850	36157080	+	161	NA	promoter-TSS (NM_025840)	promoter-TSS (NM_025840)	-140	NM_025840	66912	Mm.288669	NM_025840	ENSMUSG00000020547	Bzw2	1110001I24Rik|Bdm2|HSPC028	basic leucine zipper and W2 domains 2	protein-coding
D6_peak_9458	chr4	117251818	117252237	+	161	NA	promoter-TSS (NM_001033774)	promoter-TSS (NM_001033774)	76	NM_001285814	68777	Mm.331805	NM_026837	ENSMUSG00000048772	Tmem53	1110038M16Rik|1500001P22Rik|1700012A05Rik	transmembrane protein 53	protein-coding
D6_peak_13109	chr8	122611407	122611880	+	161	NA	promoter-TSS (NM_016722)	promoter-TSS (NM_016722)	17	NM_021502	59005	Mm.38746	NM_021502	ENSMUSG00000015013	Trappc2l	1810017G16Rik|AB030200|Hspc176|Tca17	trafficking protein particle complex 2-like	protein-coding
D6_peak_2320	chr11	97883738	97884494	+	161	NA	promoter-TSS (NM_001081435)	promoter-TSS (NM_001081435)	38	NM_001081435	72973	Mm.245939	NM_001081435	ENSMUSG00000070336	Fbxo47	2900052P03Rik|Gm1562	F-box protein 47	protein-coding
D6_peak_4705	chr15	59314556	59315418	+	161	NA	promoter-TSS (NM_009270)	promoter-TSS (NM_009270)	-105	NM_009270	20775	Mm.296169	NM_009270	ENSMUSG00000022351	Sqle	AI323792	squalene epoxidase	protein-coding
D6_peak_13580	chr9	66060011	66060385	+	161	NA	promoter-TSS (NM_011149)	promoter-TSS (NM_011149)	29	NM_011149	19035	Mm.335249	NM_011149	ENSMUSG00000032383	Ppib	AA408962|AA553318|AI844835|Cphn-2|Cphn2|CyP-20b	peptidylprolyl isomerase B	protein-coding
D6_peak_8169	chr3	5571594	5571898	+	161	NA	intron (NM_001163305, intron 1 of 4)	intron (NM_001163305, intron 1 of 4)	4502	NM_001163302	19302	Mm.132336	NM_008994	ENSMUSG00000040374	Pex2	D3Ertd138e|PAF-1|PMP35|Pxmp3	peroxisomal biogenesis factor 2	protein-coding
D6_peak_11433	chr6	139062813	139064044	+	160	NA	Intergenic	Intergenic	259148	NR_045149	70962	Mm.410833	NR_045149	ENSMUSG00000108128	4922502N22Rik	-	RIKEN cDNA 4922502N22 gene	ncRNA
D6_peak_6716	chr19	6921794	6922114	+	160	NA	promoter-TSS (NM_007953)	promoter-TSS (NM_007953)	-146	NM_007953	26379	Mm.386776	NM_007953	ENSMUSG00000024955	Esrra	ERRalpha|Err1|Estrra|Nr3b1	estrogen related receptor, alpha	protein-coding
D6_peak_6137	chr17	86962484	86963257	+	160	NA	promoter-TSS (NM_145491)	promoter-TSS (NM_145491)	-241	NM_145491	104215	Mm.826	NM_145491	ENSMUSG00000024143	Rhoq	Arhq|TC10A|Tc10	ras homolog family member Q	protein-coding
D6_peak_8093	chr2	172934764	172935681	+	160	NA	intron (NM_007557, intron 1 of 6)	intron (NM_007557, intron 1 of 6)	5099	NM_007557	12162	Mm.595	NM_007557	ENSMUSG00000008999	Bmp7	OP1	bone morphogenetic protein 7	protein-coding
D6_peak_5970	chr17	56989957	56990527	+	160	NA	promoter-TSS (NM_017393)	promoter-TSS (NM_017393)	-22	NM_017393	53895	Mm.287892	NM_017393	ENSMUSG00000002660	Clpp	AU019820|D17Wsu160e	caseinolytic mitochondrial matrix peptidase proteolytic subunit	protein-coding
D6_peak_8742	chr3	127553004	127553406	+	160	NA	promoter-TSS (NM_197997)	promoter-TSS (NM_197997)	144	NM_138593	28036	Mm.291032	NM_138593	ENSMUSG00000027968	Larp7	C330027G06Rik|D3Wsu161e	La ribonucleoprotein domain family, member 7	protein-coding
D6_peak_11240	chr6	100525487	100526301	+	160	NA	Intergenic	Intergenic	-1506	NR_040525	73395	Mm.69413	NR_040525	ENSMUSG00000101553	1700049E22Rik	-	RIKEN cDNA 1700049E22 gene	ncRNA
D6_peak_2580	chr11	120823925	120825133	+	160	NA	promoter-TSS (NM_007988)	promoter-TSS (NM_007988)	18	NM_007988	14104	Mm.236443	NM_007988	ENSMUSG00000025153	Fasn	A630082H08Rik|FAS	fatty acid synthase	protein-coding
D6_peak_1570	chr10	128058333	128059275	+	160	NA	promoter-TSS (NM_019766)	promoter-TSS (NM_019766)	-178	NM_019766	56351	Mm.305816	NM_019766	ENSMUSG00000071072	Ptges3	5730442A20Rik|Ptges|Tebp|cPGES|p23|sid3177	prostaglandin E synthase 3 (cytosolic)	protein-coding
D6_peak_10401	chr5	113448206	113448787	+	160	NA	Intergenic	Intergenic	91202	NM_001012726	503692	Mm.348794	NM_001012726	ENSMUSG00000053873	Aym1	-	activator of yeast meiotic promoters 1	protein-coding
D6_peak_11332	chr6	118725033	118725728	+	160	NA	intron (NM_001256002, intron 9 of 47)	intron (NM_001256002, intron 9 of 47)	32594	NM_001290335	12288	Mm.41628	NM_009781	ENSMUSG00000051331	Cacna1c	Cav1.2|Cchl1a1|D930026N18Rik|MBC|MELC-CC	calcium channel, voltage-dependent, L type, alpha 1C subunit	protein-coding
D6_peak_4645	chr15	39943856	39944190	+	159	NA	promoter-TSS (NM_172814)	promoter-TSS (NM_172814)	-29	NM_001347036	239393	Mm.39874	NM_172814	ENSMUSG00000022305	Lrp12	AI848829|C820005L12Rik|LRP-12	low density lipoprotein-related protein 12	protein-coding
D6_peak_5819	chr17	33940366	33940604	+	159	NA	promoter-TSS (NM_010385)	promoter-TSS (NM_010385)	-142	NM_010385	14976	Mm.2948	NM_010385	ENSMUSG00000024309	Pfdn6	H-2Ke2|H2-Ke2|Ke-2	prefoldin subunit 6	protein-coding
D6_peak_13914	chr9	123924300	123925391	+	159	NA	Intergenic	CpG	43847	NM_009912	12768	Mm.274927	NM_009912	ENSMUSG00000025804	Ccr1	Cmkbr1|Mip-1a-R	chemokine (C-C motif) receptor 1	protein-coding
D6_peak_8661	chr3	108722163	108722433	+	159	NA	promoter-TSS (NM_029522)	promoter-TSS (NM_029522)	1	NM_029522	76123	Mm.226941	NM_029522	ENSMUSG00000027883	Gpsm2	6230410J09Rik|LGN|Pins	G-protein signalling modulator 2 (AGS3-like, C. elegans)	protein-coding
D6_peak_5880	chr17	45506851	45507129	+	159	NA	exon (NM_198608, exon 1 of 22)	exon (NM_198608, exon 1 of 22)	149	NM_198608	224805	Mm.329063	NM_198608	ENSMUSG00000023938	Aars2	Aarsl|AlaRS|Gm89	alanyl-tRNA synthetase 2, mitochondrial	protein-coding
D6_peak_10949	chr6	49217744	49218229	+	159	NA	Intergenic	CpG	-3032	NM_023670	140488	Mm.281018	NM_023670	ENSMUSG00000029814	Igf2bp3	2610101N11Rik|AA522010|AL022933|AU045931|IMP-3|IMP3|Koc13|Neilsen|mimp3	insulin-like growth factor 2 mRNA binding protein 3	protein-coding
D6_peak_13497	chr9	58822563	58822868	+	159	NA	promoter-TSS (NM_001081192)	promoter-TSS (NM_001081192)	-797	NM_001081192	330953	Mm.151967	NM_001081192	ENSMUSG00000032338	Hcn4	Bcng3|Hcn3	hyperpolarization-activated, cyclic nucleotide-gated K+ 4	protein-coding
D6_peak_3251	chr13	12257967	12258289	+	159	NA	promoter-TSS (NM_001081128)	promoter-TSS (NM_001081128)	-15	NM_001081128	238505	Mm.40335	NM_001081128	ENSMUSG00000021311	Mtr	AI894170|D830038K18Rik|MS	5-methyltetrahydrofolate-homocysteine methyltransferase	protein-coding
D6_peak_6504	chr18	67723998	67724566	+	159	NA	intron (NM_008977, intron 1 of 9)	CpG	339	NM_008977	19255	Mm.260433	NM_008977	ENSMUSG00000024539	Ptpn2	AI325124|Ptpt|TC-PTP	protein tyrosine phosphatase, non-receptor type 2	protein-coding
D6_peak_8885	chr3	152396314	152396672	+	159	NA	promoter-TSS (NM_001287139)	promoter-TSS (NM_001287139)	-191	NM_001287139	108946	Mm.379292	NM_198416	ENSMUSG00000039068	Zzz3	3110065C23Rik|6430567E01Rik|AA408566|AI481057|AW556059|R75514	zinc finger, ZZ domain containing 3	protein-coding
D6_peak_5884	chr17	45572648	45573855	+	159	NA	promoter-TSS (NM_008302)	promoter-TSS (NM_008302)	10	NM_008302	15516	Mm.2180	NM_008302	ENSMUSG00000023944	Hsp90ab1	90kDa|AL022974|C81438|Hsp84|Hsp84-1|Hsp90|Hspcb	heat shock protein 90 alpha (cytosolic), class B member 1	protein-coding
D6_peak_13517	chr9	61201385	61202286	+	159	NA	Intergenic	Intergenic	63320	NR_045705	619328	Mm.325722	NR_045705	ENSMUSG00000110998	I730028E13Rik	-	RIKEN cDNA I730028E13 gene	ncRNA
D6_peak_5602	chr17	3657617	3658345	+	159	NA	intron (NM_198958, intron 10 of 12)	intron (NM_198958, intron 10 of 12)	38280	NM_198958	224480	Mm.328756	NM_198958	ENSMUSG00000023802	Nox3	GP91-3|het|nmf250	NADPH oxidase 3	protein-coding
D6_peak_10478	chr5	121836822	121837235	+	159	NA	promoter-TSS (NM_001306128)	promoter-TSS (NM_001306128)	-169	NM_008507	16923	Mm.65493	NM_008507	ENSMUSG00000042594	Sh2b3	AI429800|Lnk	SH2B adaptor protein 3	protein-coding
D6_peak_9132	chr4	45530719	45531315	+	159	NA	promoter-TSS (NM_001033306)	promoter-TSS (NM_001033306)	-189	NM_001033306	230126	Mm.251716	NM_001033306	ENSMUSG00000044813	Shb	BC028832	src homology 2 domain-containing transforming protein B	protein-coding
D6_peak_11775	chr7	45062268	45062704	+	159	NA	promoter-TSS (NM_025533)	promoter-TSS (NM_025533)	57	NM_001163684	66394	Mm.272139	NM_025533	ENSMUSG00000003421	Nosip	2310061K06Rik|CGI-25	nitric oxide synthase interacting protein	protein-coding
D6_peak_10265	chr5	92137608	92137866	+	159	NA	promoter-TSS (NM_019490)	promoter-TSS (NM_019490)	-201	NM_019490	56041	Mm.15868	NM_019490	ENSMUSG00000029407	Uso1	115kDa|TAP|Vdp	USO1 vesicle docking factor	protein-coding
D6_peak_9623	chr4	134000754	134001147	+	159	NA	promoter-TSS (NM_026144)	promoter-TSS (NM_026144)	-86	NM_026144	67422	Mm.100290	NM_026144	ENSMUSG00000012117	Dhdds	3222401G21Rik|CIT|DS|HDS|W91638	dehydrodolichyl diphosphate synthase	protein-coding
D6_peak_2984	chr12	83631822	83632510	+	159	NA	promoter-TSS (NM_027349)	promoter-TSS (NM_027349)	-68	NM_027349	67039	Mm.46005	NM_027349	ENSMUSG00000010608	Rbm25	2600011C06Rik|2610015J01Rik|A130095G20Rik|AI159652|AL023075|AU043498|RNPC7	RNA binding motif protein 25	protein-coding
D6_peak_3649	chr13	79136358	79137235	+	158	NA	Intergenic	Intergenic	-937923	NM_010151	13865	Mm.439653	NM_010151	ENSMUSG00000069171	Nr2f1	COUP-TF1|COUP-TFI|COUPTFA|EAR-3|EAR3|Erbal3|SVP44|Tcfcoup1	nuclear receptor subfamily 2, group F, member 1	protein-coding
D6_peak_11971	chr7	80947546	80948146	+	158	NA	promoter-TSS (NM_019951)	promoter-TSS (NM_019951)	-296	NM_019951	56529	Mm.43760	NM_019951	ENSMUSG00000025724	Sec11a	1810012E07Rik|18kDa|Sec11l1|Sid2895p|Spc18|sid2895	SEC11 homolog A, signal peptidase complex subunit	protein-coding
D6_peak_1140	chr10	60002482	60003270	+	158	NA	promoter-TSS (NM_001199187)	promoter-TSS (NM_001199187)	71	NM_026937	69090	Mm.155839	NM_026937	ENSMUSG00000044475	Ascc1	1810015P09Rik|AI550520|ASC1p50|CGI-18	activating signal cointegrator 1 complex subunit 1	protein-coding
D6_peak_4132	chr14	54475695	54477045	+	158	NA	exon (NM_080726, exon 1 of 5)	exon (NM_080726, exon 1 of 5)	270	NM_080726	140743	Mm.274727	NM_080726	ENSMUSG00000022176	Rem2	AW411893	rad and gem related GTP binding protein 2	protein-coding
D6_peak_571	chr1	136131118	136131565	+	158	NA	promoter-TSS (NM_001039472)	promoter-TSS (NM_001039472)	-60	NM_001039472	16565	Mm.276135	NM_019962	ENSMUSG00000041642	Kif21b	2610511N21Rik|mKIAA0449	kinesin family member 21B	protein-coding
D6_peak_775	chr1	175431432	175432090	+	158	NA	intron (NM_001347195, intron 2 of 17)	intron (NM_001347195, intron 2 of 17)	60784	NM_011880	24012	Mm.7956	NM_011880	ENSMUSG00000026527	Rgs7	-	regulator of G protein signaling 7	protein-coding
D6_peak_10608	chr5	135934251	135935203	+	158	NA	promoter-TSS (NM_018871)	promoter-TSS (NM_018871)	-86	NM_018871	22628	Mm.233813	NM_018871	ENSMUSG00000051391	Ywhag	14-3-3gamma|D7Bwg1348e	tyrosine 3-monooxygenase/tryptophan 5-monooxygenase activation protein, gamma polypeptide	protein-coding
D6_peak_13573	chr9	65201554	65202282	+	158	NA	Intergenic	Intergenic	-12772	NM_177460	214424	Mm.31129	NM_177460	ENSMUSG00000032392	Parp16	ARTD15|BC055447|C79952|PARP-16	poly (ADP-ribose) polymerase family, member 16	protein-coding
D6_peak_4332	chr14	78536424	78537127	+	158	NA	promoter-TSS (NM_001164503)	promoter-TSS (NM_001164503)	85	NM_001164503	219181	Mm.89413	NM_001164503	ENSMUSG00000022016	Akap11	6330501D17Rik|AKAP220|Gm80|PRKA11|mKIAA0629	A kinase (PRKA) anchor protein 11	protein-coding
D6_peak_1646	chr11	6444180	6444743	+	158	NA	promoter-TSS (NM_029938)	promoter-TSS (NM_029938)	-18	NM_001347064	77605	Mm.27624	NM_029938	ENSMUSG00000041126	H2afv	C530002L11Rik|H2a.z-2|H2av	H2A histone family, member V	protein-coding
D6_peak_11584	chr7	24399515	24400068	+	158	NA	5' UTR (NM_028047, exon 1 of 14)	5' UTR (NM_028047, exon 1 of 14)	163	NM_028047	71997	Mm.150977	NM_028047	ENSMUSG00000002210	Smg9	1500002O20Rik|AI429693|N28092	smg-9 homolog, nonsense mediated mRNA decay factor (C. elegans)	protein-coding
D6_peak_13012	chr8	109565429	109565840	+	158	NA	promoter-TSS (NM_178380)	promoter-TSS (NM_178380)	-33	NM_178380	64340	Mm.23705	NM_178380	ENSMUSG00000037993	Dhx38	5730550P09Rik|AI325984|AW540902|Ddx38|Prp16|mKIAA0224	DEAH (Asp-Glu-Ala-His) box polypeptide 38	protein-coding
D6_peak_9359	chr4	103313627	103314186	+	158	NA	promoter-TSS (NM_025909)	promoter-TSS (NM_025909)	60	NM_025909	67013	Mm.30021	NM_025909	ENSMUSG00000035069	Oma1	2010001O09Rik|MPRP-1|ZMPOMA1	OMA1 zinc metallopeptidase	protein-coding
D6_peak_13658	chr9	78175571	78176584	+	158	NA	intron (NR_040401, intron 1 of 3)	CpG	163	NR_040401	320295	Mm.131285	NR_040401	ENSMUSG00000097574	C920006O11Rik	-	RIKEN cDNA C920006O11 gene	ncRNA
D6_peak_481	chr1	119837178	119837773	+	157	NA	promoter-TSS (NM_019933)	promoter-TSS (NM_019933)	-404	NM_019933	19258	Mm.458796	NM_019933	ENSMUSG00000026384	Ptpn4	PTPMEG|Ptn4|TEP|TEP/mPTPMEG|hPTP-MEG	protein tyrosine phosphatase, non-receptor type 4	protein-coding
D6_peak_2552	chr11	119228500	119229280	+	157	NA	promoter-TSS (NM_172443)	promoter-TSS (NM_172443)	318	NM_175430	207607	Mm.189885	NM_175430	ENSMUSG00000039963	Ccdc40	B930008I02Rik	coiled-coil domain containing 40	protein-coding
D6_peak_13885	chr9	120110371	120110851	+	157	NA	intron (NM_144793, intron 1 of 6)	CpG	212	NM_144793	208638	Mm.236656	NM_144793	ENSMUSG00000032519	Slc25a38	AV019094|BC010801|appoptosin	solute carrier family 25, member 38	protein-coding
D6_peak_10631	chr5	137533192	137533695	+	157	NA	promoter-TSS (NM_010312)	promoter-TSS (NM_010312)	-214	NM_010312	14693	Mm.30141	NM_010312	ENSMUSG00000029713	Gnb2	Gnb-2	guanine nucleotide binding protein (G protein), beta 2	protein-coding
D6_peak_11457	chr6	145340556	145341937	+	157	NA	Intergenic	Intergenic	-46379	NR_003625	381827	Mm.179075	NM_001001987		1700073E17Rik	-	ribosomal protein L7 pseudogene	pseudo
D6_peak_13122	chr8	123410873	123411743	+	157	NA	promoter-TSS (NM_023279)	promoter-TSS (NM_023279)	-256	NM_023279	22152	Mm.40068	NM_023279	ENSMUSG00000062380	Tubb3	3200002H15Rik|M(beta)3|M(beta)6	tubulin, beta 3 class III	protein-coding
D6_peak_4847	chr15	79327838	79328561	+	157	NA	5' UTR (NM_001199024, exon 1 of 16)	5' UTR (NM_001199024, exon 1 of 16)	172	NM_001199024	53357	Mm.155620	NM_016915	ENSMUSG00000042632	Pla2g6	BB112799|PNPLA9|iPLA(2)beta|iPLA2|iPLA2beta	phospholipase A2, group VI	protein-coding
D6_peak_6811	chr19	21652600	21653207	+	157	NA	promoter-TSS (NM_025423)	promoter-TSS (NM_025423)	-112	NM_025423	66206	Mm.272430	NM_025423	ENSMUSG00000035171	1110059E24Rik	-	RIKEN cDNA 1110059E24 gene	protein-coding
D6_peak_6023	chr17	66101329	66102143	+	157	NA	promoter-TSS (NM_028388)	promoter-TSS (NM_028388)	-177	NM_028388	72900	Mm.2206	NM_028388	ENSMUSG00000024099	Ndufv2	2900010C23Rik	NADH dehydrogenase (ubiquinone) flavoprotein 2	protein-coding
D6_peak_2317	chr11	97744831	97745346	+	157	NA	promoter-TSS (NM_054051)	promoter-TSS (NM_054051)	191	NR_106180	102466256		NR_106180	ENSMUSG00000098919	Mir8102	Gm27795|mmu-mir-8102	microRNA 8102	ncRNA
D6_peak_3010	chr12	86249927	86250420	+	157	NA	intron (NM_001324488, intron 2 of 8)	intron (NM_001324488, intron 2 of 8)	8315	NM_001324488	70373	Mm.252967	NM_027405	ENSMUSG00000021254	Gpatch2l	1700020O03Rik|4732487G21Rik|A630090I05Rik|Kiaa1152	G patch domain containing 2 like	protein-coding
D6_peak_2429	chr11	106272866	106273226	+	157	NA	promoter-TSS (NM_001130187)	promoter-TSS (NM_001130187)	-74	NM_001130187	83796	Mm.21772	NM_031878	ENSMUSG00000078619	Smarcd2	AW322457|Baf60b	SWI/SNF related, matrix associated, actin dependent regulator of chromatin, subfamily d, member 2	protein-coding
D6_peak_1884	chr11	52098542	52098784	+	157	NA	promoter-TSS (NM_019411)	promoter-TSS (NM_019411)	-161	NM_019411	19052	Mm.260288	NM_019411	ENSMUSG00000020349	Ppp2ca	PP2A|R75353	protein phosphatase 2 (formerly 2A), catalytic subunit, alpha isoform	protein-coding
D6_peak_6424	chr18	54901921	54902707	+	157	NA	intron (NM_175751, intron 3 of 9)	intron (NM_175751, intron 3 of 9)	87866	NM_175751	269023	Mm.192984	NM_175751	ENSMUSG00000052713	Zfp608	4932417D18Rik|D430007A19Rik|Znf608	zinc finger protein 608	protein-coding
D6_peak_5145	chr16	13903024	13903705	+	157	NA	promoter-TSS (NM_053181)	promoter-TSS (NM_053181)	203	NM_001289562	93734	Mm.76554	NM_033564	ENSMUSG00000022679	Mpv17l	M-LP	Mpv17 transgene, kidney disease mutant-like	protein-coding
D6_peak_2254	chr11	91775500	91775946	+	157	NA	Intergenic	Intergenic	-198168	NM_028547	73470	Mm.67677	NM_028547	ENSMUSG00000046755	Kif2b	1700063D03Rik	kinesin family member 2B	protein-coding
D6_peak_2404	chr11	103966386	103966982	+	157	NA	promoter-TSS (NM_007477)	promoter-TSS (NM_007477)	-41	NM_001304574	11841	Mm.5061	NM_007477	ENSMUSG00000062421	Arf2	-	ADP-ribosylation factor 2	protein-coding
D6_peak_13556	chr9	64179219	64179566	+	157	NA	promoter-TSS (NM_183316)	promoter-TSS (NM_183316)	95	NM_183316	330959	Mm.24082	NM_183316	ENSMUSG00000032398	Snapc5	2010103A03Rik	small nuclear RNA activating complex, polypeptide 5	protein-coding
D6_peak_4268	chr14	68391712	68392341	+	157	NA	Intergenic	Intergenic	141663	NM_007402	11500	Mm.261495	NM_007402	ENSMUSG00000022056	Adam7	ADAM 7|EAP1|EAPI	a disintegrin and metallopeptidase domain 7	protein-coding
D6_peak_7440	chr2	66256373	66257020	+	156	NA	promoter-TSS (NM_001290669)	promoter-TSS (NM_001290669)	-79	NM_001047604	73668	Mm.250868	NM_001047604	ENSMUSG00000034848	Ttc21b	2410066K11Rik|Thm1|aln|mKIAA1992	tetratricopeptide repeat domain 21B	protein-coding
D6_peak_12361	chr7	141123005	141123518	+	156	NA	Intergenic	Intergenic	-5455	NM_178381	71345	Mm.235813	NM_178381	ENSMUSG00000054662	Ano9	5430425C04Rik|Tmem16j|Tp53i5|Trp53i5	anoctamin 9	protein-coding
D6_peak_2423	chr11	106036520	106037363	+	156	NA	promoter-TSS (NM_027946)	promoter-TSS (NM_027946)	69	NM_027946	71833	Mm.307455	NM_027946	ENSMUSG00000049354	Dcaf7	1700012F10Rik|2610037L01Rik|C86529|HAN11|Wdr68	DDB1 and CUL4 associated factor 7	protein-coding
D6_peak_7502	chr2	75376906	75378182	+	156	NA	Intergenic	Intergenic	66635	NR_040635	77269	Mm.389278	NR_040635		9430019J16Rik	-	RIKEN cDNA 9430019J16 gene	ncRNA
D6_peak_9111	chr4	43442079	43442786	+	156	NA	5' UTR (NM_011571, exon 1 of 10)	5' UTR (NM_011571, exon 1 of 10)	155	NM_011571	21754	Mm.485441	NM_011571	ENSMUSG00000028458	Tesk1	AI326901	testis specific protein kinase 1	protein-coding
D6_peak_10635	chr5	137684675	137684944	+	156	NA	promoter-TSS (NM_178162)	promoter-TSS (NM_178162)	-56	NM_001303271	231801	Mm.260869	NM_145566	ENSMUSG00000029722	Agfg2	A630095P14Rik|Hrbl|RAB-R|RABR	ArfGAP with FG repeats 2	protein-coding
D6_peak_9736	chr4	148448324	148448788	+	156	NA	promoter-TSS (NM_020009)	promoter-TSS (NM_020009)	-26	NM_020009	56717	Mm.21158	NM_020009	ENSMUSG00000028991	Mtor	2610315D21Rik|AI327068|FRAP|FRAP2|Frap1|RAFT1|RAPT1|flat	mechanistic target of rapamycin (serine/threonine kinase)	protein-coding
D6_peak_3027	chr12	86947002	86947475	+	156	NA	promoter-TSS (NM_173735)	promoter-TSS (NM_173735)	-105	NM_173735	217732	Mm.22337	NM_173735	ENSMUSG00000034157	Cipc	2310044G17Rik|AI842544|AI853744|Kiaa1737|mKIAA1737	CLOCK interacting protein, circadian	protein-coding
D6_peak_11636	chr7	28372473	28373391	+	156	NA	promoter-TSS (NM_001083912)	promoter-TSS (NM_001083912)	-270	NM_001083912	101497	Mm.235700	NM_138752	ENSMUSG00000037552	Plekhg2	AI194308|Clg|Cslg	pleckstrin homology domain containing, family G (with RhoGef domain) member 2	protein-coding
D6_peak_9716	chr4	143161881	143162377	+	156	NA	exon (NM_001081355, exon 6 of 10)	exon (NM_001081355, exon 6 of 10)	-25967	NR_105988	102465618		NR_105988	ENSMUSG00000106597	Mir7021	mmu-mir-7021	microRNA 7021	ncRNA
D6_peak_7107	chr2	13573617	13574238	+	156	NA	promoter-TSS (NM_011701)	promoter-TSS (NM_011701)	-384	NM_011701	22352	Mm.268000	NM_011701	ENSMUSG00000026728	Vim	-	vimentin	protein-coding
D6_peak_3898	chr14	8172952	8173465	+	156	NA	promoter-TSS (NM_024221)	promoter-TSS (NM_024221)	-216	NM_024221	68263	Mm.301527	NM_024221	ENSMUSG00000021748	Pdhb	2610103L06Rik|AL024199|C81408	pyruvate dehydrogenase (lipoamide) beta	protein-coding
D6_peak_10542	chr5	129786973	129787450	+	156	NA	promoter-TSS (NM_009838)	promoter-TSS (NM_009838)	42	NM_133900	100678	Mm.271784	NM_133900	ENSMUSG00000029446	Psph	AI480570|PSP|PSPase	phosphoserine phosphatase	protein-coding
D6_peak_4862	chr15	80233705	80234290	+	156	NA	promoter-TSS (NM_178719)	promoter-TSS (NM_178719)	-83	NM_178719	239555	Mm.307163	NM_178719	ENSMUSG00000022412	Mief1	A230016E22|AI452372|Smcr7l	mitochondrial elongation factor 1	protein-coding
D6_peak_9543	chr4	127077028	127077370	+	156	NA	promoter-TSS (NM_177462)	promoter-TSS (NM_177462)	-184	NM_001285887	100177	Mm.276096	NM_177462	ENSMUSG00000042408	Zmym6	9330177P20Rik|AI593204|AI661340|D4Wsu24e|Zfp258	zinc finger, MYM-type 6	protein-coding
D6_peak_11533	chr7	16119774	16120202	+	155	NA	exon (NM_133727, exon 1 of 12)	exon (NM_133727, exon 1 of 12)	112	NM_133727	70394	Mm.41101	NM_133727	ENSMUSG00000006021	Kptn	2310042D10Rik|2E4|C030013F01Rik	kaptin	protein-coding
D6_peak_13380	chr9	44881323	44881838	+	155	NA	promoter-TSS (NM_001081049)	promoter-TSS (NM_001081049)	-306	NM_001081049	214162	Mm.2389	NM_001081049	ENSMUSG00000002028	Kmt2a	6430520K01|ALL-1|All1|Cxxc7|HRX|HTRX1|Mll|Mll1|mKIAA4050	lysine (K)-specific methyltransferase 2A	protein-coding
D6_peak_2420	chr11	105523945	105524384	+	155	NA	Intergenic	Intergenic	-65822	NM_181071	77097	Mm.22501	NM_175492	ENSMUSG00000053580	Tanc2	3526402J09Rik|5730590C14Rik	tetratricopeptide repeat, ankyrin repeat and coiled-coil containing 2	protein-coding
D6_peak_3812	chr13	107540972	107541751	+	155	NA	Intergenic	Intergenic	71539	NR_045084	105120	Mm.417700	NR_045083		AI197445	-	expressed sequence AI197445	ncRNA
D6_peak_6857	chr19	30030281	30030525	+	155	NA	promoter-TSS (NM_144873)	promoter-TSS (NM_144873)	-110	NM_144873	109113	Mm.313364	NM_144873	ENSMUSG00000024817	Uhrf2	2310065A22Rik|AI426270|AW214556|D130071B19Rik|Nirf	ubiquitin-like, containing PHD and RING finger domains 2	protein-coding
D6_peak_986	chr10	19907348	19907720	+	155	NA	exon (NM_008822, exon 1 of 10)	exon (NM_008822, exon 1 of 10)	140	NM_001161825	18634	Mm.338363	NM_008822	ENSMUSG00000020003	Pex7	MmPEX7	peroxisomal biogenesis factor 7	protein-coding
D6_peak_287	chr1	72254728	72255868	+	155	NA	Intergenic	Intergenic	29016	NM_023523	111175	Mm.281738	NM_023523	ENSMUSG00000026189	Pecr	2400003B18Rik|TERP	peroxisomal trans-2-enoyl-CoA reductase	protein-coding
D6_peak_3870	chr13	115948194	115948807	+	155	NA	Intergenic	Intergenic	361188	NM_021459	16392	Mm.42242	NM_021459	ENSMUSG00000042258	Isl1	-	ISL1 transcription factor, LIM/homeodomain	protein-coding
D6_peak_7823	chr2	132262995	132263254	+	155	NA	promoter-TSS (NM_001291040)	promoter-TSS (NM_001291040)	-24	NM_001291040	110911	Mm.284503	NM_138651	ENSMUSG00000058793	Cds2	5730450N06Rik|5730460C18Rik|AI854580|D2Wsu127e	CDP-diacylglycerol synthase (phosphatidate cytidylyltransferase) 2	protein-coding
D6_peak_5796	chr17	31564191	31564888	+	155	NA	promoter-TSS (NM_016670)	promoter-TSS (NM_016670)	-234	NR_027493	18771	Mm.259295	NM_016670	ENSMUSG00000006705	Pknox1	D17Wsu76e|PREP1	Pbx/knotted 1 homeobox	protein-coding
D6_peak_7944	chr2	155050570	155051125	+	155	NA	3' UTR (NM_015770, exon 4 of 4)	3' UTR (NM_015770, exon 4 of 4)	23650	NM_016661	269378	Mm.330692	NM_016661	ENSMUSG00000027597	Ahcy	AA987153|AL024110|CuBP|SAHH	S-adenosylhomocysteine hydrolase	protein-coding
D6_peak_807	chr1	180365304	180365854	+	155	NA	intron (NM_001081175, intron 2 of 7)	intron (NM_001081175, intron 2 of 7)	-35030	NR_003623	277333	Mm.389223	NM_199472		Gm5069	EG277333	glyceraldehyde-3-phosphate dehydrogenase pseudogene	pseudo
D6_peak_13417	chr9	48984779	48985447	+	155	NA	promoter-TSS (NM_175482)	promoter-TSS (NM_175482)	-272	NM_175482	235323	Mm.21630	NM_175482	ENSMUSG00000032267	Usp28	9830148O20Rik|AU022237|mKIAA1515	ubiquitin specific peptidase 28	protein-coding
D6_peak_12755	chr8	70797066	70797580	+	155	NA	promoter-TSS (NR_106099)	promoter-TSS (NR_106099)	-812	NR_106099	102466823		NR_106099	ENSMUSG00000099031	Mir7240	Gm27487|mmu-mir-7240	microRNA 7240	ncRNA
D6_peak_4999	chr15	98953169	98954175	+	155	NA	promoter-TSS (NM_011653)	promoter-TSS (NM_011653)	-171	NM_011653	22142	Mm.405359	NM_011653	ENSMUSG00000072235	Tuba1a	Tuba-1|Tuba1	tubulin, alpha 1A	protein-coding
D6_peak_6478	chr18	63864078	63864401	+	155	NA	intron (NM_001014981, intron 20 of 27)	intron (NM_001014981, intron 20 of 27)	155544	NM_001014981	104082	Mm.30850	NM_001014981	ENSMUSG00000040560	Wdr7	AI462727|TRAG|mKIAA0541	WD repeat domain 7	protein-coding
D6_peak_7921	chr2	152436024	152436533	+	155	NA	intron (NR_110367, intron 5 of 11)	intron (NR_110367, intron 5 of 11)	20691	NM_177656	228778	Mm.70959	NM_177656	ENSMUSG00000032680	6820408C15Rik	-	RIKEN cDNA 6820408C15 gene	protein-coding
D6_peak_11470	chr6	148211770	148212378	+	155	NA	promoter-TSS (NR_015615)	promoter-TSS (NR_015615)	-214	NR_015615	320737	Mm.137858	NR_015615		4732416N19Rik	-	RIKEN cDNA 4732416N19 gene	ncRNA
D6_peak_8893	chr3	153193179	153193980	+	155	NA	Intergenic	Intergenic	-41471	NR_108044	75001		NR_108044		4930482G09Rik	-	RIKEN cDNA 4930482G09 gene	ncRNA
D6_peak_6770	chr19	10895045	10895674	+	155	NA	5' UTR (NM_134129, exon 1 of 16)	5' UTR (NM_134129, exon 1 of 16)	128	NM_001253843	28000	Mm.491104	NM_134129	ENSMUSG00000024735	Prpf19	AA617263|AL024362|D19Wsu55e|NMP200|PSO4|Prp19|Snev	pre-mRNA processing factor 19	protein-coding
D6_peak_6148	chr17	88066039	88066608	+	155	NA	Intergenic	Intergenic	-1038	NM_001081034	225055	Mm.386857	NM_001081034	ENSMUSG00000005371	Fbxo11	C80048|Jf	F-box protein 11	protein-coding
D6_peak_12362	chr7	141215280	141216207	+	155	NA	promoter-TSS (NM_025886)	promoter-TSS (NM_025886)	-117	NM_025886	66985	Mm.21202	NM_025886	ENSMUSG00000038618	Rassf7	2400009B11Rik|AW210608	Ras association (RalGDS/AF-6) domain family (N-terminal) member 7	protein-coding
D6_peak_9088	chr4	41348729	41349495	+	155	NA	5' UTR (NM_001290454, exon 1 of 6)	5' UTR (NM_001290454, exon 1 of 6)	116	NM_023305	67123	Mm.289795	NM_023305	ENSMUSG00000028437	Ubap1	2700092A01Rik|NAG20|UBAP-1|Ubap	ubiquitin-associated protein 1	protein-coding
D6_peak_10749	chr5	151368493	151368928	+	155	NA	promoter-TSS (NR_045700)	promoter-TSS (NR_045700)	35	NR_045699	625175	Mm.443286	NR_045699	ENSMUSG00000097321	1700028E10Rik	A630054D14|Gm6561	RIKEN cDNA 1700028E10 gene	ncRNA
D6_peak_1375	chr10	91181536	91182430	+	155	NA	Intergenic	CpG	-10364	NM_001080131	21917	Mm.159684	NM_011605	ENSMUSG00000019961	Tmpo	5630400D24Rik|AI195756|AI606875|AW214352|AW547477|LAP2|TP	thymopoietin	protein-coding
D6_peak_6958	chr19	47029741	47030145	+	155	NA	Intergenic	Intergenic	-14754	NM_001164363	76952	Mm.40965	NM_029810	ENSMUSG00000025041	Nt5c2	2010002I23Rik|CnII|ENSMUSG00000025039|Gm9751|Gmp|Nt5b|Pnt5|cN-II	5'-nucleotidase, cytosolic II	protein-coding
D6_peak_11621	chr7	27474597	27474869	+	154	NA	intron (NM_133210, intron 1 of 1)	intron (NM_133210, intron 1 of 1)	893	NM_133210	170742	Mm.200120	NM_133210	ENSMUSG00000055200	Sertad3	AW124805|D1Mgi51|Rbt1|Sei3	SERTA domain containing 3	protein-coding
D6_peak_3614	chr13	72130699	72131499	+	154	NA	Intergenic	Intergenic	-167376	NM_010573	16371	Mm.316056	NM_010573	ENSMUSG00000060969	Irx1	-	Iroquois related homeobox 1 (Drosophila)	protein-coding
D6_peak_10445	chr5	117119828	117120194	+	154	NA	promoter-TSS (NM_001199685)	promoter-TSS (NM_001199685)	-118	NM_001199685	330177	Mm.24343	NM_183306	ENSMUSG00000061288	Taok3	2900006A08Rik|A130052D22|A430105I05Rik	TAO kinase 3	protein-coding
D6_peak_9880	chr5	10028662	10029587	+	154	NA	Intergenic	Intergenic	-303772	NM_181850	108069	Mm.318966	NM_181850	ENSMUSG00000003974	Grm3	0710001G23Rik|Gprc1c|mGlu3|mGluR3	glutamate receptor, metabotropic 3	protein-coding
D6_peak_251	chr1	65178485	65179327	+	154	NA	intron (NM_001111320, intron 1 of 8)	CpG	236	NM_010497	15926	Mm.9925	NM_010497	ENSMUSG00000025950	Idh1	AI314845|AI788952|E030024J03Rik|Id-1|Idh-1|Idpc	isocitrate dehydrogenase 1 (NADP+), soluble	protein-coding
D6_peak_1260	chr10	80115404	80115840	+	154	NA	promoter-TSS (NM_011492)	promoter-TSS (NM_011492)	-181	NR_126043	20869	Mm.44231	NM_011492	ENSMUSG00000003068	Stk11	AA408040|Lkb1|Par-4|R75140	serine/threonine kinase 11	protein-coding
D6_peak_5281	chr16	36874639	36875399	+	154	NA	promoter-TSS (NM_134111)	promoter-TSS (NM_134111)	-193	NM_134111	106389	Mm.432078	NM_134111	ENSMUSG00000022838	Eaf2	AW048865|FESTA-L|FESTA-S|Festa|Traits|U19	ELL associated factor 2	protein-coding
D6_peak_1274	chr10	80475445	80476068	+	154	NA	Intergenic	Intergenic	-19150	NM_139226	246086	Mm.250572	NM_139226	ENSMUSG00000045518	Onecut3	OC-3|Oc3	one cut domain, family member 3	protein-coding
D6_peak_9972	chr5	30232215	30232683	+	154	NA	promoter-TSS (NM_027652)	promoter-TSS (NM_027652)	-132	NR_137634	28042	Mm.168854	NM_027652	ENSMUSG00000075703	Selenoi	4933402G07Rik|AI448296|AI452230|C79563|D5Wsu178e|Ept1|SELI|mKIAA1724	selenoprotein I	protein-coding
D6_peak_9400	chr4	109000216	109000912	+	154	NA	promoter-TSS (NM_146150)	promoter-TSS (NM_146150)	-74	NM_001347169	230598	Mm.274950	NM_146150	ENSMUSG00000053510	Nrd1	2600011I06Rik|AI875733|NRD-C|Nrdc	nardilysin, N-arginine dibasic convertase, NRD convertase 1	protein-coding
D6_peak_9761	chr4	149954899	149955298	+	154	NA	promoter-TSS (NM_029035)	promoter-TSS (NM_029035)	-92	NM_029035	74646	Mm.30	NM_029035	ENSMUSG00000039911	Spsb1	1110014L01Rik|4930422J18Rik|AI596360|AI854583|SSB-1|SSB1	splA/ryanodine receptor domain and SOCS box containing 1	protein-coding
D6_peak_10505	chr5	124111908	124112397	+	154	NA	promoter-TSS (NM_001347478)	promoter-TSS (NM_001347478)	-148	NM_001347478	66627	Mm.7050	NM_025671	ENSMUSG00000023707	Ogfod2	1300006G11Rik|5730405M13Rik|AU041636|AW552395	2-oxoglutarate and iron-dependent oxygenase domain containing 2	protein-coding
D6_peak_2215	chr11	87448750	87449257	+	154	NA	intron (NM_001199293, intron 2 of 30)	intron (NM_001199293, intron 2 of 30)	21412	NM_001199293	83560	Mm.440758	NM_031386	ENSMUSG00000010342	Tex14	C85585	testis expressed gene 14	protein-coding
D6_peak_1589	chr10	128696019	128696584	+	154	NA	promoter-TSS (NM_177411)	promoter-TSS (NM_177411)	-33	NM_177411	19344	Mm.12815	NM_011229	ENSMUSG00000000711	Rab5b	C030027M18Rik	RAB5B, member RAS oncogene family	protein-coding
D6_peak_13180	chr9	4376172	4376568	+	154	NA	Intergenic	Intergenic	-7167	NM_145609	78100	Mm.206549	NM_145609	ENSMUSG00000041124	Msantd4	8430410K20Rik|Mysantd4	Myb/SANT-like DNA-binding domain containing 4 with coiled-coils	protein-coding
D6_peak_2291	chr11	96581994	96582691	+	154	NA	intron (NM_001033186, intron 4 of 12)	intron (NM_001033186, intron 4 of 12)	117751	NM_001033186	78473	Mm.395840	NM_001033186	ENSMUSG00000057058	Skap1	1700091G21Rik|Scap1|Skap-55	src family associated phosphoprotein 1	protein-coding
D6_peak_8541	chr3	95015322	95016336	+	153	NA	promoter-TSS (NM_030074)	promoter-TSS (NM_030074)	-591	NM_030074	78266	Mm.389478	NM_030074	ENSMUSG00000019338	Zfp687	4931408L03Rik|Znf687|mKIAA1441	zinc finger protein 687	protein-coding
D6_peak_6119	chr17	84656381	84657233	+	153	NA	Intergenic	Intergenic	-19495	NM_001286005	67470	Mm.26581	NM_026180	ENSMUSG00000024254	Abcg8	1300003C16Rik|AI114946|sterolin-2	ATP-binding cassette, sub-family G (WHITE), member 8	protein-coding
D6_peak_12180	chr7	121707351	121707566	+	153	NA	promoter-TSS (NM_001033173)	promoter-TSS (NM_001033173)	-205	NM_001033173	76179	Mm.122538	NM_001033173	ENSMUSG00000063317	Usp31	6330567E21Rik|mKIAA1203	ubiquitin specific peptidase 31	protein-coding
D6_peak_6895	chr19	41829740	41830316	+	153	NA	promoter-TSS (NM_008043)	promoter-TSS (NM_008043)	58	NM_008043	14296	Mm.4573	NM_008043	ENSMUSG00000067199	Frat1	AW060382	frequently rearranged in advanced T cell lymphomas	protein-coding
D6_peak_12244	chr7	127511712	127512372	+	153	NA	promoter-TSS (NM_001304266)	promoter-TSS (NM_001304266)	59	NM_001304266	100043597	Mm.428042	NM_175144	ENSMUSG00000053877	Srcap	B930091H02Rik|D030022P06Rik|F630004O05Rik	Snf2-related CREBBP activator protein	protein-coding
D6_peak_7377	chr2	53190859	53192055	+	153	NA	promoter-TSS (NM_018785)	promoter-TSS (NM_018785)	-270	NM_018785	56194	Mm.257474	NM_018785	ENSMUSG00000061136	Prpf40a	2810012K09Rik|FBP-11|FBP11|Fnbp11|Fnbp3	pre-mRNA processing factor 40A	protein-coding
D6_peak_6621	chr18	83839626	83840239	+	153	NA	Intergenic	Intergenic	246630	NM_001081300	110796	Mm.102136	NM_001081300	ENSMUSG00000046982	Tshz1	5730407I04Rik|D18Bwg1409e|Mtsh1|NY-CO-33|Sdccag33|Tsh1|mKIAA4206|teashirt1	teashirt zinc finger family member 1	protein-coding
D6_peak_11337	chr6	120038454	120038865	+	153	NA	promoter-TSS (NM_001185020)	promoter-TSS (NM_001185020)	-4	NM_198703	232341	Mm.333349	NM_198703	ENSMUSG00000045962	Wnk1	6430573H23Rik|EG406236|Hsn2|Prkwnk1|mKIAA0344	WNK lysine deficient protein kinase 1	protein-coding
D6_peak_8540	chr3	94974687	94974973	+	153	NA	promoter-TSS (NM_001293716)	promoter-TSS (NM_001293716)	99	NM_175356	107650	Mm.217222	NM_175356	ENSMUSG00000038861	Pi4kb	ESTM41|PI4K-beta|PI4Kbeta|Pik4cb	phosphatidylinositol 4-kinase, catalytic, beta polypeptide	protein-coding
D6_peak_3229	chr13	6547768	6548206	+	153	NA	promoter-TSS (NM_145131)	promoter-TSS (NM_145131)	-170	NM_145131	69617	Mm.41933	NM_145131	ENSMUSG00000021193	Pitrm1	2310012C15Rik|AA410010|MP-1|MP1|Ntup1|PreP|mKIAA1104	pitrilysin metallepetidase 1	protein-coding
D6_peak_5833	chr17	34931077	34931381	+	153	NA	promoter-TSS (NM_010893)	promoter-TSS (NM_010893)	-24	NM_010893	18010	Mm.8856	NM_010893	ENSMUSG00000007038	Neu1	AA407268|AA407316|Aglp|Apl|Bat-7|Bat7|G9|Map-2|Neu|Neu-1	neuraminidase 1	protein-coding
D6_peak_115	chr1	37996974	37998025	+	153	NA	promoter-TSS (NM_172054)	promoter-TSS (NM_172054)	-291	NM_172054	98258	Mm.28438	NM_172054	ENSMUSG00000058407	Txndc9	AI098020|APACD	thioredoxin domain containing 9	protein-coding
D6_peak_6341	chr18	38992540	38993340	+	153	NA	promoter-TSS (NM_175164)	promoter-TSS (NM_175164)	-205	NM_175164	71302	Mm.329396	NM_175164	ENSMUSG00000036452	Arhgap26	1810044B20Rik|2610010G17Rik|4933432P15Rik|AI853435|mKIAA0621	Rho GTPase activating protein 26	protein-coding
D6_peak_12063	chr7	99381165	99381776	+	153	NA	promoter-TSS (NM_201352)	promoter-TSS (NM_201352)	-79	NM_201352	233552	Mm.286317	NM_201352	ENSMUSG00000035314	Gdpd5	BC024955|Gde2	glycerophosphodiester phosphodiesterase domain containing 5	protein-coding
D6_peak_10428	chr5	115300964	115301391	+	153	NA	promoter-TSS (NM_019682)	promoter-TSS (NM_019682)	57	NR_131932	102639268	Mm.319998	NR_131932		Gm13830	OTTMUSG00000014646	predicted gene 13830	ncRNA
D6_peak_12821	chr8	83607783	83608783	+	153	NA	promoter-TSS (NM_001308227)	promoter-TSS (NM_001308227)	108	NM_018808	81489	Mm.282092	NM_018808	ENSMUSG00000005483	Dnajb1	0610007I11Rik|DjB1|HSPF1|Hdj1|Hsp40	DnaJ heat shock protein family (Hsp40) member B1	protein-coding
D6_peak_10013	chr5	33651906	33652777	+	153	NA	TTS (NM_026698)	TTS (NM_026698)	233	NM_001289724	20492	Mm.4172	NM_009193	ENSMUSG00000004642	Slbp	-	stem-loop binding protein	protein-coding
D6_peak_8424	chr3	77197692	77198538	+	153	NA	Intergenic	Intergenic	1122532	NM_001253719	213262	Mm.379337	NM_178673	ENSMUSG00000034098	Fstl5	9130207J01Rik	follistatin-like 5	protein-coding
D6_peak_11882	chr7	67645187	67645627	+	153	NA	promoter-TSS (NR_028144)	promoter-TSS (NR_028144)	-171	NR_028143	67867	Mm.31247	NM_027413	ENSMUSG00000030556	Lrrc28	1300004K21Rik|2210012C09Rik|2310058O11Rik	leucine rich repeat containing 28	protein-coding
D6_peak_5364	chr16	55401905	55402186	+	152	NA	Intergenic	Intergenic	-92686	NR_039578	100628589		NR_039578	ENSMUSG00000093292	Mir5118	mmu-mir-5118|mu-mir-5118	microRNA 5118	ncRNA
D6_peak_8900	chr3	153944291	153944765	+	152	NA	5' UTR (NM_007382, exon 1 of 12)	5' UTR (NM_007382, exon 1 of 12)	115	NM_007382	11364	Mm.10530	NM_007382	ENSMUSG00000062908	Acadm	AU018656|MCAD	acyl-Coenzyme A dehydrogenase, medium chain	protein-coding
D6_peak_8289	chr3	40949457	40949842	+	152	NA	promoter-TSS (NM_001040399)	promoter-TSS (NM_001040399)	-982	NM_001040399	214048	Mm.46782	NM_027663	ENSMUSG00000025762	Larp1b	1700108L22Rik|4933421B21Rik|AA690246|Larp2	La ribonucleoprotein domain family, member 1B	protein-coding
D6_peak_5652	chr17	10850038	10850982	+	152	NA	intron (NM_001317726, intron 1 of 6)	intron (NM_001317726, intron 1 of 6)	10151	NM_016694	50873	Mm.311110	NM_016694	ENSMUSG00000023826	Park2	PRKN	Parkinson disease (autosomal recessive, juvenile) 2, parkin	protein-coding
D6_peak_8535	chr3	94582200	94582746	+	152	NA	exon (NM_029721, exon 1 of 12)	exon (NM_029721, exon 1 of 12)	243	NM_029721	76742	Mm.28160	NM_029721	ENSMUSG00000028136	Snx27	5730552M22Rik|ESTM45|ESTM47|R75405	sorting nexin family member 27	protein-coding
D6_peak_5170	chr16	18289216	18289618	+	152	NA	promoter-TSS (NM_033324)	promoter-TSS (NM_033324)	-249	NM_033324	94223	Mm.447352	NM_033324	ENSMUSG00000022718	Dgcr8	D16H22S1742E|D16H22S788E|D16Wis2|Gy1|N41|Vo59c07|mir-1306	DiGeorge syndrome critical region gene 8	protein-coding
D6_peak_10637	chr5	137786314	137787651	+	152	NA	promoter-TSS (NM_001005426)	promoter-TSS (NM_001005426)	-281	NM_144913	231803	Mm.61193	NM_144913	ENSMUSG00000029726	Mepce	Bcdin3|D5Wsu46e	methylphosphate capping enzyme	protein-coding
D6_peak_1306	chr10	81384120	81384751	+	152	NA	promoter-TSS (NM_133964)	promoter-TSS (NM_133964)	7	NM_133964	102115	Mm.294975	NM_133964	ENSMUSG00000078440	Dohh	1110033C18Rik|AI585913|AL022869|Hlrc1	deoxyhypusine hydroxylase/monooxygenase	protein-coding
D6_peak_5585	chr16	96704329	96704939	+	152	NA	intron (NM_031174, intron 15 of 32)	intron (NM_031174, intron 15 of 32)	237028	NM_008791	18546	Mm.5023	NM_008791	ENSMUSG00000090223	Pcp4	P16Rimb19|Pcp-4|Pep19	Purkinje cell protein 4	protein-coding
D6_peak_5379	chr16	57231169	57231755	+	152	NA	promoter-TSS (NM_026254)	promoter-TSS (NM_026254)	4	NM_026254	67581	Mm.257819	NM_026254	ENSMUSG00000022749	Tbc1d23	4930451A13Rik|AU015720|AU043671|AU043778|D030022P07Rik|W51689	TBC1 domain family, member 23	protein-coding
D6_peak_13882	chr9	119341063	119341352	+	152	NA	promoter-TSS (NM_130864)	promoter-TSS (NM_130864)	-87	NM_130864	113868	Mm.205266	NM_130864	ENSMUSG00000036138	Acaa1a	Acaa|Acaa1|D9Ertd25e|PTL	acetyl-Coenzyme A acyltransferase 1A	protein-coding
D6_peak_5144	chr16	13818761	13819349	+	152	NA	promoter-TSS (NM_001346106)	promoter-TSS (NM_001346106)	-196	NM_010946	18203	Mm.380410	NM_010946	ENSMUSG00000022681	Ntan1	PNAA|PNAD	N-terminal Asn amidase	protein-coding
D6_peak_10679	chr5	142591060	142591633	+	152	NA	intron (NM_175217, intron 1 of 6)	intron (NM_175217, intron 1 of 6)	17406	NM_175217	75104	Mm.48712	NM_175217	ENSMUSG00000039533	Mmd2	4930518M15Rik|C88001	monocyte to macrophage differentiation-associated 2	protein-coding
D6_peak_3151	chr12	108275565	108275838	+	152	NA	promoter-TSS (NM_001159910)	promoter-TSS (NM_001159910)	-284	NM_001159910	668158	Mm.482792	NM_001159910	ENSMUSG00000084883	Ccdc85c	EG668158|Gm265|Gm9010	coiled-coil domain containing 85C	protein-coding
D6_peak_5316	chr16	42717316	42718138	+	152	NA	Intergenic	Intergenic	157860	NR_040521	75722	Mm.243747	NR_040521	ENSMUSG00000075070	4932412D23Rik	ENSMUSG00000075070|Gm10809	RIKEN cDNA 4932412D23 gene	ncRNA
D6_peak_5331	chr16	45158339	45158958	+	152	NA	promoter-TSS (NM_028756)	promoter-TSS (NM_028756)	25	NM_028756	74102	Mm.264984	NM_028756	ENSMUSG00000022664	Slc35a5	1010001J06Rik|AU021179|BB097433|D16Ertd450e|D730043G07Rik	solute carrier family 35, member A5	protein-coding
D6_peak_1571	chr10	128082942	128083513	+	152	NA	promoter-TSS (NM_016774)	promoter-TSS (NM_016774)	-80	NM_016774	11947	Mm.238973	NM_016774	ENSMUSG00000025393	Atp5b	-	ATP synthase, H+ transporting mitochondrial F1 complex, beta subunit	protein-coding
D6_peak_5693	chr17	17374065	17374501	+	152	NA	promoter-TSS (NM_025934)	promoter-TSS (NM_025934)	-49	NM_025934	67045	Mm.35117	NM_025934	ENSMUSG00000023852	Riok2	2010110K24Rik|2410085M17Rik	RIO kinase 2 (yeast)	protein-coding
D6_peak_343	chr1	79466477	79467128	+	151	NA	Intergenic	Intergenic	-26712	NM_009129	20254	Mm.5038	NM_009129	ENSMUSG00000050711	Scg2	Chgc|SgII	secretogranin II	protein-coding
D6_peak_13859	chr9	114933701	114934078	+	151	NA	promoter-TSS (NM_175380)	promoter-TSS (NM_175380)	98	NM_175380	333433	Mm.38198	NM_175380	ENSMUSG00000050627	Gpd1l	2210409H23Rik|D9Ertd660e	glycerol-3-phosphate dehydrogenase 1-like	protein-coding
D6_peak_10403	chr5	113735384	113736089	+	151	NA	promoter-TSS (NM_001010825)	promoter-TSS (NM_001010825)	-46	NM_001010825	231630	Mm.21926	NM_001010825	ENSMUSG00000053334	Ficd	D5Ertd40e|Hype	FIC domain containing	protein-coding
D6_peak_5025	chr15	100551569	100552145	+	151	NA	intron (NM_033476, intron 1 of 15)	CpG	151	NM_033476	21422	Mm.219040	NM_033476	ENSMUSG00000009733	Tfcp2	CP-2|CP2|D230015P20Rik|LBP-1c|LBP-1d|LBP1|LSF|Tcfcp2|UBP-1	transcription factor CP2	protein-coding
D6_peak_12964	chr8	105565474	105566214	+	151	NA	TTS (NM_001271806)	TTS (NM_001271806)	196	NM_013477	11972	Mm.17708	NM_013477	ENSMUSG00000013160	Atp6v0d1	AI267038|Ac39|Atp6d|P39|VATX|Vma6	ATPase, H+ transporting, lysosomal V0 subunit D1	protein-coding
D6_peak_12138	chr7	113513326	113514097	+	151	NA	promoter-TSS (NM_027379)	promoter-TSS (NM_027379)	-123	NM_027379	67420	Mm.206919	NM_026143	ENSMUSG00000030759	Far1	2600011M19Rik|2900034E22Rik|3732409C05Rik|AI850429|Mlstd2	fatty acyl CoA reductase 1	protein-coding
D6_peak_11624	chr7	27591591	27592102	+	151	NA	5' UTR (NM_001110208, exon 1 of 14)	5' UTR (NM_001110208, exon 1 of 14)	294	NM_001110208	11652	Mm.177194	NM_007434	ENSMUSG00000004056	Akt2	2410016A19Rik|AW554154|PKB|PKBbeta	thymoma viral proto-oncogene 2	protein-coding
D6_peak_18	chr1	11277546	11277875	+	151	NA	intron (NM_001033636, intron 3 of 5)	intron (NM_001033636, intron 3 of 5)	13747	NM_001033636	109294	Mm.123247	NM_029525	ENSMUSG00000048960	Prex2	6230420N16Rik|AI316880|AI553603|C030045D06Rik|D430013K02|Depdc2|P-Rex2	phosphatidylinositol-3,4,5-trisphosphate-dependent Rac exchange factor 2	protein-coding
D6_peak_806	chr1	180312900	180313945	+	151	NA	Intergenic	Intergenic	-17054	NM_001081175	320404	Mm.132535	NM_001081175	ENSMUSG00000038855	Itpkb	1110033J02Rik|E130307H12Rik	inositol 1,4,5-trisphosphate 3-kinase B	protein-coding
D6_peak_13754	chr9	100545872	100546609	+	151	NA	promoter-TSS (NM_010878)	promoter-TSS (NM_010878)	-106	NM_010878	17973	Mm.181485	NM_010878	ENSMUSG00000032475	Nck1	6330586M15Rik|D230010O13Rik|Nck|Nck-1	non-catalytic region of tyrosine kinase adaptor protein 1	protein-coding
D6_peak_8980	chr4	13460343	13461240	+	151	NA	Intergenic	Intergenic	-282511	NM_001111026	12395	Mm.4909	NM_009822	ENSMUSG00000006586	Runx1t1	Cbfa2t1h|ETO|MTG8	runt-related transcription factor 1; translocated to, 1 (cyclin D-related)	protein-coding
D6_peak_5673	chr17	13654660	13654969	+	151	NA	Intergenic	Intergenic	-100720	NR_045437	72578	Mm.46549	NR_045436	ENSMUSG00000038347	2700054A10Rik	-	RIKEN cDNA 2700054A10 gene	ncRNA
D6_peak_2749	chr12	33147302	33147755	+	151	NA	promoter-TSS (NM_028139)	promoter-TSS (NM_028139)	58	NR_015602	320046	Mm.208337	NR_015602	ENSMUSG00000052125	F730043M19Rik	-	RIKEN cDNA F730043M19 gene	ncRNA
D6_peak_9500	chr4	123750022	123750473	+	151	NA	promoter-TSS (NM_023423)	promoter-TSS (NM_023423)	52	NM_023423	68050	Mm.27903	NM_023423	ENSMUSG00000023075	Akirin1	6330407G11Rik	akirin 1	protein-coding
D6_peak_8264	chr3	33799790	33800208	+	151	NA	promoter-TSS (NM_025978)	promoter-TSS (NM_025978)	-184	NM_025978	67120	Mm.275710	NM_025978	ENSMUSG00000027677	Ttc14	2700016E08Rik|4930434D01Rik|4931403I22Rik|4933402I15Rik|AI662468|AU014779|AW561908|cI-44|mKIAA1980	tetratricopeptide repeat domain 14	protein-coding
D6_peak_9575	chr4	130359891	130360334	+	151	NA	promoter-TSS (NM_025645)	promoter-TSS (NM_025645)	-20	NM_025645	66585	Mm.423019	NM_025645	ENSMUSG00000074088	Snrnp40	0610009C03Rik|Prp8bp|Wdr57	small nuclear ribonucleoprotein 40 (U5)	protein-coding
D6_peak_9029	chr4	27038145	27038764	+	151	NA	Intergenic	Intergenic	-333005	NR_040656	75360	Mm.67233	NR_040656	ENSMUSG00000086257	4930548K13Rik	-	RIKEN cDNA 4930548K13 gene	ncRNA
D6_peak_10779	chr6	12117756	12118309	+	151	NA	Intergenic	Intergenic	-8452	NR_003631	625347	Mm.389084	NM_001039041	ENSMUSG00000057223	Gm6578	EG625347	mitochondrial ribosomal protein L32 pseudogene	pseudo
D6_peak_7134	chr2	20969161	20969953	+	151	NA	non-coding (NR_033225, exon 2 of 2)	non-coding (NR_033225, exon 2 of 2)	683	NR_033225	433408	Mm.386941	NR_033225		Gm13375	OTTMUSG00000011664	predicted gene 13375	ncRNA
D6_peak_10768	chr6	8209108	8209554	+	151	NA	5' UTR (NM_145374, exon 1 of 12)	5' UTR (NM_145374, exon 1 of 12)	104	NM_145374	252875	Mm.257151	NM_145374	ENSMUSG00000042447	Mios	C81488	missing oocyte, meiosis regulator, homolog (Drosophila)	protein-coding
D6_peak_9651	chr4	136285480	136286255	+	151	NA	promoter-TSS (NM_009557)	promoter-TSS (NM_009557)	-202	NM_009557	22704	Mm.1504	NM_009557	ENSMUSG00000051351	Zfp46	AI426962|Mlz-4|Zfp-46|Znf436	zinc finger protein 46	protein-coding
D6_peak_5564	chr16	93883537	93883943	+	151	NA	promoter-TSS (NM_028083)	promoter-TSS (NM_028083)	-161	NM_028083	110749	Mm.274222	NM_028083	ENSMUSG00000022945	Chaf1b	2600017H24Rik|C76145|CAF-I p60|CAF-Ip60|CAF1|CAF1A|CAF1P60|MPHOSPH7	chromatin assembly factor 1, subunit B (p60)	protein-coding
D6_peak_6465	chr18	60848774	60849337	+	151	NA	promoter-TSS (NM_011552)	promoter-TSS (NM_011552)	-91	NM_011552	21453	Mm.486251	NM_011552	ENSMUSG00000024613	Tcof1	AA408847|AW209012|treacle	treacle ribosome biogenesis factor 1	protein-coding
D6_peak_976	chr10	17721976	17723377	+	151	NA	promoter-TSS (NM_010828)	promoter-TSS (NM_010828)	-552	NM_010828	17684	Mm.272321	NM_010828	ENSMUSG00000039910	Cited2	AI835299|ER154-like|Mrg1|Msg2|p35srj	Cbp/p300-interacting transactivator, with Glu/Asp-rich carboxy-terminal domain, 2	protein-coding
D6_peak_1284	chr10	80798168	80798884	+	151	NA	promoter-TSS (NM_013651)	promoter-TSS (NM_013651)	100	NM_023900	78670	Mm.41479	NM_023900	ENSMUSG00000035278	Plekhj1	9530063M10Rik	pleckstrin homology domain containing, family J member 1	protein-coding
D6_peak_1631	chr11	5098864	5099497	+	151	NA	promoter-TSS (NM_177370)	promoter-TSS (NM_177370)	-92	NM_001283062	14030	Mm.142822	NM_007968	ENSMUSG00000009079	Ewsr1	Ews|Ewsh	Ewing sarcoma breakpoint region 1	protein-coding
D6_peak_11771	chr7	44997294	44997607	+	151	NA	promoter-TSS (NM_016849)	promoter-TSS (NM_016849)	129	NM_029410	75736	Mm.261006	NM_029410	ENSMUSG00000003190	Bcl2l12	2810475P17Rik|5430429M05Rik|Bcl-L12|Bcl2-L12	BCL2-like 12 (proline rich)	protein-coding
D6_peak_5403	chr16	64468149	64468406	+	151	NA	Intergenic	Charlie5|DNA|hAT-Charlie	10857	NM_173861	224291	Mm.246580	NM_173861	ENSMUSG00000068167	Csnka2ip	Ckt2	casein kinase 2, alpha prime interacting protein	protein-coding
D6_peak_7224	chr2	30364003	30364271	+	151	NA	promoter-TSS (NM_001242407)	promoter-TSS (NM_001242407)	-96	NM_001242407	108958	Mm.254974	NM_175392	ENSMUSG00000026858	Miga2	5730472N09Rik|AA408683|AI790341|C9orf54|Fam73b|R74766	mitoguardin 2	protein-coding
D6_peak_8288	chr3	40893914	40894287	+	151	NA	promoter-TSS (NM_026622)	promoter-TSS (NM_026622)	-177	NM_026622	269423	Mm.32373	NM_026622	ENSMUSG00000037818	Abhd18	2310068E01Rik|3110057O12Rik|AI645591	abhydrolase domain containing 18	protein-coding
D6_peak_2339	chr11	98968729	98969327	+	151	NA	intron (NM_001176528, intron 3 of 7)	intron (NM_001176528, intron 3 of 7)	8557	NM_001176528	19401	Mm.439744	NM_009024	ENSMUSG00000037992	Rara	Nr1b1|RAR|RARalpha1	retinoic acid receptor, alpha	protein-coding
D6_peak_13873	chr9	117799617	117799941	+	151	NA	Intergenic	Intergenic	-169866	NM_001172121	207181	Mm.326411	NM_178660	ENSMUSG00000039607	Rbms3	6720477E09Rik|8430436O14Rik	RNA binding motif, single stranded interacting protein	protein-coding
D6_peak_6949	chr19	46396744	46397153	+	150	NA	promoter-TSS (NM_015752)	promoter-TSS (NM_015752)	52	NM_015752	24069	Mm.41210	NM_015752	ENSMUSG00000025231	Sufu	Su(fu)	suppressor of fused homolog (Drosophila)	protein-coding
D6_peak_14056	chrX	101532512	101532947	+	150	NA	promoter-TSS (NM_001290729)	promoter-TSS (NM_001290729)	-6	NM_001290729	270627	Mm.261750	NM_001081008	ENSMUSG00000031314	Taf1	AU015687|B430306D02Rik|Ccg-1|Ccg1|KAT4|N-TAF1|TAFII250|Taf2a|p250	TATA-box binding protein associated factor 1	protein-coding
D6_peak_12364	chr7	141228188	141228722	+	150	NA	promoter-TSS (NM_001081118)	promoter-TSS (NM_001081118)	-333	NM_001081118	101471	Mm.248656	NM_207211	ENSMUSG00000038611	Phrf1	AA673488	PHD and ring finger domains 1	protein-coding
D6_peak_4319	chr14	77273691	77274968	+	150	NA	intron (NM_001253759, intron 2 of 19)	intron (NM_001253759, intron 2 of 19)	117566	NM_172813	239188	Mm.441158	NM_172813	ENSMUSG00000022012	Enox1	B230207J08|D230005D02Rik	ecto-NOX disulfide-thiol exchanger 1	protein-coding
D6_peak_6992	chr19	53038531	53038988	+	150	NA	promoter-TSS (NM_133216)	promoter-TSS (NM_133216)	-105	NM_133216	170750	Mm.99776	NM_133216	ENSMUSG00000025027	Xpnpep1	D230045I08Rik|sAMP	X-prolyl aminopeptidase (aminopeptidase P) 1, soluble	protein-coding
D6_peak_7822	chr2	132252751	132253334	+	150	NA	5' UTR (NM_011045, exon 1 of 6)	5' UTR (NM_011045, exon 1 of 6)	138	NM_011045	18538	Mm.7141	NM_011045	ENSMUSG00000027342	Pcna	-	proliferating cell nuclear antigen	protein-coding
D6_peak_2360	chr11	101171350	101172379	+	150	NA	promoter-TSS (NM_146030)	promoter-TSS (NM_146030)	-492	NM_001346769	217198	Mm.273254	NM_146030	ENSMUSG00000035172	Plekhh3	BC020025	pleckstrin homology domain containing, family H (with MyTH4 domain) member 3	protein-coding
D6_peak_9064	chr4	33924264	33925135	+	150	NA	promoter-TSS (NM_007726)	promoter-TSS (NM_007726)	67	NM_007726	12801	Mm.7992	NM_007726	ENSMUSG00000044288	Cnr1	CB-R|CB1|CB1R	cannabinoid receptor 1 (brain)	protein-coding
D6_peak_9044	chr4	32074777	32075167	+	150	NA	Intergenic	Intergenic	110865	NM_172688	26409	Mm.258589	NM_009316	ENSMUSG00000028284	Map3k7	B430101B05|C87327|Tak1	mitogen-activated protein kinase kinase kinase 7	protein-coding
D6_peak_6178	chr18	6489910	6490832	+	150	NA	TTS (NR_035446)	TTS (NR_035446)	275	NR_035446	100316773		NR_035446	ENSMUSG00000084514	Mir1893	Mirn1893|mmu-mir-1893	microRNA 1893	ncRNA
D6_peak_3838	chr13	111788354	111788780	+	150	NA	intron (NM_011945, intron 1 of 19)	intron (NM_011945, intron 1 of 19)	20416	NM_011945	26401	Mm.15918	NM_011945	ENSMUSG00000021754	Map3k1	MAPKKK1|MEKK1|Mekk	mitogen-activated protein kinase kinase kinase 1	protein-coding
D6_peak_551	chr1	134078757	134079659	+	150	NA	promoter-TSS (NM_007570)	promoter-TSS (NM_007570)	-53	NM_007570	12227	Mm.392646	NM_007570	ENSMUSG00000020423	Btg2	AA959598|APRO1|Pc3|TIS21	B cell translocation gene 2, anti-proliferative	protein-coding
D6_peak_4546	chr15	19614390	19615080	+	150	NA	Intergenic	Intergenic	794406	NM_009865	320873	Mm.117794	NM_009865	ENSMUSG00000022321	Cdh10	A830016G23Rik|C030003B10Rik|C030011H18Rik	cadherin 10	protein-coding
D6_peak_9829	chr4	155563354	155564059	+	150	NA	promoter-TSS (NM_001159637)	promoter-TSS (NM_001159637)	-109	NM_001159637	192185	Mm.28347	NM_138671	ENSMUSG00000029063	Nadk	4432404C02Rik|BC004012	NAD kinase	protein-coding
D6_peak_11840	chr7	56050036	56050404	+	150	NA	promoter-TSS (NM_010418)	promoter-TSS (NM_010418)	65	NM_010418	15204	Mm.20929	NM_010418	ENSMUSG00000030451	Herc2	D15F32S1h|D7H15F32S1|D7H15F37S1|jdf2|mKIAA0393|rjs	HECT and RLD domain containing E3 ubiquitin protein ligase 2	protein-coding
D6_peak_3766	chr13	100743714	100744882	+	150	NA	intron (NM_001190264, intron 1 of 3)	CpG	361	NM_025369	66128	Mm.306173	NM_025369	ENSMUSG00000061474	Mrps36	1110018B13Rik|S36mt	mitochondrial ribosomal protein S36	protein-coding
D6_peak_10742	chr5	150665333	150666095	+	150	NA	promoter-TSS (NM_201369)	promoter-TSS (NM_201369)	-102	NM_201369	381695	Mm.246934	NM_201369	ENSMUSG00000029655	N4bp2l2	2700092H06Rik|zag1	NEDD4 binding protein 2-like 2	protein-coding
D6_peak_671	chr1	160212779	160213700	+	150	NA	promoter-TSS (NM_009786)	promoter-TSS (NM_009786)	-347	NM_009786	12301	Mm.10702	NM_009786	ENSMUSG00000014226	Cacybp	SIP	calcyclin binding protein	protein-coding
D6_peak_10496	chr5	123140909	123141400	+	150	NA	Intergenic	CpG	-1039	NM_001040398	208043	Mm.250391	NM_177581	ENSMUSG00000038384	Setd1b	AA516740|BC035291|KMT2G|mKIAA1076	SET domain containing 1B	protein-coding
D6_peak_1789	chr11	36217864	36218715	+	149	NA	intron (NM_001290702, intron 5 of 27)	intron (NM_001290702, intron 5 of 27)	-238200	NM_170779	211652	Mm.31267	NM_170779	ENSMUSG00000018849	Wwc1	AA408228|AU017197|BC037006|Kibra|mKIAA0869	WW, C2 and coiled-coil domain containing 1	protein-coding
D6_peak_3362	chr13	34130296	34131800	+	149	NA	promoter-TSS (NM_023716)	promoter-TSS (NM_023716)	-694	NM_023716	73710	Mm.379227	NM_023716	ENSMUSG00000045136	Tubb2b	2410129E14Rik|brdp	tubulin, beta 2B class IIB	protein-coding
D6_peak_10539	chr5	129386540	129386896	+	149	NA	Intergenic	(CA)n|Simple_repeat|Simple_repeat	-114513	NM_172276	231769	Mm.288714	NM_172276	ENSMUSG00000029439	Sfswap	1190005N23Rik|6330437E22Rik|AI197402|AW212079|SWAP|Sfrs8|Srsf8	splicing factor, suppressor of white-apricot homolog (Drosophila)	protein-coding
D6_peak_10586	chr5	134183940	134184783	+	149	NA	intron (NM_053266, intron 1 of 15)	CpG	323	NM_053266	114674	Mm.218744	NM_053266	ENSMUSG00000015942	Gtf2ird2	1700012P16Rik	GTF2I repeat domain containing 2	protein-coding
D6_peak_11077	chr6	73248369	73248641	+	149	NA	promoter-TSS (NM_019879)	promoter-TSS (NM_019879)	0	NM_019879	56451	Mm.29845	NM_019879	ENSMUSG00000052738	Suclg1	1500000I01Rik|Sucla1	succinate-CoA ligase, GDP-forming, alpha subunit	protein-coding
D6_peak_11790	chr7	45589202	45589436	+	149	NA	exon (NM_001243053, exon 12 of 12)	exon (NM_001243053, exon 12 of 12)	-14143	NR_038165	71661	Mm.439894	NR_038165	ENSMUSG00000109644	0610005C13Rik	AI182092	RIKEN cDNA 0610005C13 gene	ncRNA
D6_peak_12163	chr7	118740185	118740768	+	149	NA	5' UTR (NM_027815, exon 1 of 31)	5' UTR (NM_027815, exon 1 of 31)	205	NM_027815	71517	Mm.213298	NM_027815	ENSMUSG00000030982	9030624J02Rik	2610029J22Rik	RIKEN cDNA 9030624J02 gene	protein-coding
D6_peak_12701	chr8	63169472	63169942	+	149	NA	intron (NM_023689, intron 5 of 11)	intron (NM_023689, intron 5 of 11)	218362	NM_023689	72902	Mm.334552	NM_023689	ENSMUSG00000054162	Spock3	2900045C01Rik|AI428471|mKIAA4039	sparc/osteonectin, cwcv and kazal-like domains proteoglycan 3	protein-coding
D6_peak_11399	chr6	128424368	128424922	+	149	NA	intron (NM_133927, intron 1 of 11)	CpG	265	NM_133927	101142	Mm.31345	NM_133927	ENSMUSG00000001518	Itfg2	2700050P07Rik|AI646725	integrin alpha FG-GAP repeat containing 2	protein-coding
D6_peak_8338	chr3	54807868	54808137	+	149	NA	promoter-TSS (NM_133231)	promoter-TSS (NM_133231)	-211	NM_133231	170767	Mm.185735	NM_133231	ENSMUSG00000036615	Rfxap	5730495K23Rik	regulatory factor X-associated protein	protein-coding
D6_peak_149	chr1	43933627	43934206	+	149	NA	promoter-TSS (NM_009418)	promoter-TSS (NM_009418)	-78	NM_009418	22019	Mm.401675	NM_009418	ENSMUSG00000041763	Tpp2	TPP-2|TppII	tripeptidyl peptidase II	protein-coding
D6_peak_12077	chr7	100863178	100863571	+	149	NA	promoter-TSS (NM_177073)	promoter-TSS (NM_177073)	39	NM_177073	320100	Mm.40336	NM_177073	ENSMUSG00000008318	Relt	E430021K24Rik|Tnfrsf19l	RELT tumor necrosis factor receptor	protein-coding
D6_peak_4966	chr15	93275239	93275716	+	149	NA	promoter-TSS (NM_001033275)	promoter-TSS (NM_001033275)	-298	NM_001346785	223827	Mm.22819	NM_001033275	ENSMUSG00000036197	Gxylt1	Glt8d3|Gm1228|Gm87	glucoside xylosyltransferase 1	protein-coding
D6_peak_9997	chr5	32458874	32459300	+	149	NA	5' UTR (NM_172707, exon 1 of 8)	5' UTR (NM_172707, exon 1 of 8)	117	NM_172707	19046	Mm.241931	NM_172707	ENSMUSG00000014956	Ppp1cb	1200010B19	protein phosphatase 1, catalytic subunit, beta isoform	protein-coding
D6_peak_3466	chr13	49652767	49653287	+	149	NA	promoter-TSS (NM_001271397)	promoter-TSS (NM_001271397)	-51	NR_073168	70930	Mm.258915	NM_001081350	ENSMUSG00000021392	Nol8	4921532D18Rik|5730412B09Rik	nucleolar protein 8	protein-coding
D6_peak_820	chr1	181842094	181842616	+	149	NA	promoter-TSS (NM_133815)	promoter-TSS (NM_133815)	46	NM_133815	98386	Mm.4538	NM_133815	ENSMUSG00000004880	Lbr	AI505894|ic	lamin B receptor	protein-coding
D6_peak_231	chr1	63176730	63177274	+	149	NA	promoter-TSS (NM_001160039)	promoter-TSS (NM_001160039)	171	NM_018796	55949	Mm.2718	NM_018796	ENSMUSG00000025967	Eef1b2	2810017J07Rik|Eef1b	eukaryotic translation elongation factor 1 beta 2	protein-coding
D6_peak_6448	chr18	56707506	56707972	+	149	NA	promoter-TSS (NM_010721)	promoter-TSS (NM_010721)	-74	NM_010721	16906	Mm.4105	NM_010721	ENSMUSG00000024590	Lmnb1	-	lamin B1	protein-coding
D6_peak_1349	chr10	85916910	85917172	+	149	NA	promoter-TSS (NM_181650)	promoter-TSS (NM_181650)	-55	NM_001302886	72843	Mm.25307	NM_181650	ENSMUSG00000035529	Prdm4	1700031E19Rik|2810470D21Rik|AW552272|SC-1|SC1	PR domain containing 4	protein-coding
D6_peak_2396	chr11	102963389	102964014	+	149	NA	intron (NR_037963, intron 1 of 2)	intron (NR_037963, intron 1 of 2)	453	NR_037963	69739	Mm.276539	NR_037963	ENSMUSG00000085338	2410004I01Rik	-	RIKEN cDNA 2410004I01 gene	ncRNA
D6_peak_12073	chr7	100591150	100591543	+	148	NA	intron (NR_003559, intron 1 of 7)	intron (NR_003559, intron 1 of 7)	-8216	NM_198831	52443	Mm.473730	NM_198831	ENSMUSG00000030706	Mrpl48	1810030E20Rik|2610028L11Rik|CGI-118|D4Ertd786e	mitochondrial ribosomal protein L48	protein-coding
D6_peak_723	chr1	167467784	167468483	+	148	NA	Intergenic	Intergenic	-1353	NM_001013382	240899	Mm.159799	NM_001013382	ENSMUSG00000040485	Lrrc52	4930413P14Rik	leucine rich repeat containing 52	protein-coding
D6_peak_10649	chr5	139200401	139200768	+	148	NA	promoter-TSS (NM_001256117)	promoter-TSS (NM_001256117)	-53	NM_001256115	77053	Mm.210845	NM_024451	ENSMUSG00000036817	Sun1	4632417G13Rik|5730434D03Rik|Unc84a|mKIAA0810	Sad1 and UNC84 domain containing 1	protein-coding
D6_peak_8589	chr3	97227481	97228266	+	148	NA	promoter-TSS (NM_029933)	promoter-TSS (NM_029933)	-509	NM_029933	77578	Mm.226175	NM_029933	ENSMUSG00000038256	Bcl9	2610202E01Rik|8030475K17Rik|A330041G23Rik|Gm130	B cell CLL/lymphoma 9	protein-coding
D6_peak_13807	chr9	107612526	107613189	+	148	NA	Intergenic	CpG	-3616	NM_001291539	20347	Mm.4083	NM_009153	ENSMUSG00000057969	Sema3b	SemA|Semaa|sema5|semaV	sema domain, immunoglobulin domain (Ig), short basic domain, secreted, (semaphorin) 3B	protein-coding
D6_peak_13790	chr9	106280576	106281329	+	148	NA	promoter-TSS (NM_027354)	promoter-TSS (NM_027354)	-109	NM_027354	70235	Mm.23054	NM_027354	ENSMUSG00000023345	Poc1a	2510040D07Rik|Wdr51a|cha	POC1 centriolar protein A	protein-coding
D6_peak_8076	chr2	170520544	170520818	+	148	NA	Intergenic	Intergenic	-8754	NR_040367	100502946	Mm.421284	NR_040367	ENSMUSG00000085495	Gm16796	-	predicted gene, 16796	ncRNA
D6_peak_9734	chr4	148232004	148232785	+	148	NA	Intergenic	Intergenic	55571	NM_001083342	242748	Mm.33873	NM_001083342	ENSMUSG00000041544	Ptchd2	Disp3|G630052C06Rik|RNDEu-2	patched domain containing 2	protein-coding
D6_peak_8256	chr3	32396626	32397063	+	148	NA	Intergenic	Intergenic	-31179	NM_009517	22401	Mm.35705	NM_009517	ENSMUSG00000027663	Zmat3	Wig1	zinc finger matrin type 3	protein-coding
D6_peak_826	chr1	182408754	182409554	+	148	NA	promoter-TSS (NM_173378)	promoter-TSS (NM_173378)	-13	NM_173378	209456	Mm.287450	NM_173378	ENSMUSG00000026510	Trp53bp2	53BP2|AI746547|ASPP2|PPP1R13A|Tp53bp2|X98550	transformation related protein 53 binding protein 2	protein-coding
D6_peak_11143	chr6	86364908	86365950	+	148	NA	promoter-TSS (NM_025591)	promoter-TSS (NM_025591)	-254	NM_025591	66488	Mm.422972	NM_025591	ENSMUSG00000057497	Fam136a	2010309E21Rik|AW124904|Hyccin	family with sequence similarity 136, member A	protein-coding
D6_peak_8640	chr3	106721544	106722142	+	148	NA	5' UTR (NM_001039488, exon 1 of 4)	5' UTR (NM_001039488, exon 1 of 4)	161	NM_001039488	321000	Mm.259638	NM_028081	ENSMUSG00000056260	Lrif1	2010012G17Rik|4933421E11Rik|AI450568	ligand dependent nuclear receptor interacting factor 1	protein-coding
D6_peak_6830	chr19	24961450	24961896	+	148	NA	promoter-TSS (NM_146097)	promoter-TSS (NM_146097)	-57	NM_146097	226043	Mm.272127	NM_146097	ENSMUSG00000024878	Cbwd1	AV349248|BC018472	COBW domain containing 1	protein-coding
D6_peak_3519	chr13	58450454	58451015	+	148	NA	Intergenic	Intergenic	-47391	NM_001301341	15387	Mm.142872	NM_025279	ENSMUSG00000021546	Hnrnpk	Hnrpk|KBBP|NOVA	heterogeneous nuclear ribonucleoprotein K	protein-coding
D6_peak_10374	chr5	110770633	110771105	+	147	NA	promoter-TSS (NM_029337)	promoter-TSS (NM_029337)	-152	NM_029337	75560	Mm.270487	NM_029337	ENSMUSG00000029505	Ep400	1700020J09Rik|AU023439|mDomino|mKIAA1498|p400	E1A binding protein p400	protein-coding
D6_peak_13338	chr9	41061057	41062036	+	147	NA	intron (NM_176860, intron 1 of 13)	intron (NM_176860, intron 1 of 13)	-56918	NM_001281954	54698	Mm.42791	NM_019465	ENSMUSG00000032021	Crtam	-	cytotoxic and regulatory T cell molecule	protein-coding
D6_peak_13106	chr8	122443237	122443936	+	147	NA	promoter-TSS (NM_138656)	promoter-TSS (NM_138656)	-70	NR_045696	100689703	Mm.271989	NR_045696		9330133O14Rik	-	RIKEN cDNA 9330133O14 gene	ncRNA
D6_peak_12832	chr8	84270104	84270704	+	147	NA	promoter-TSS (NM_001294281)	promoter-TSS (NM_001294281)	-2	NM_026350	67736	Mm.30095	NM_026350	ENSMUSG00000004994	Ccdc130	4930527D15Rik|C77430	coiled-coil domain containing 130	protein-coding
D6_peak_5377	chr16	57121070	57121870	+	147	NA	promoter-TSS (NM_138599)	promoter-TSS (NM_138599)	-244	NM_138599	28185	Mm.196933	NM_138599	ENSMUSG00000022752	Tomm70a	2610044B22Rik|D16Ium22|D16Ium22e|D16Wsu109e|Tom70|Tomm70|mKIAA0719	translocase of outer mitochondrial membrane 70 homolog A (yeast)	protein-coding
D6_peak_797	chr1	179545700	179546535	+	147	NA	promoter-TSS (NM_146105)	promoter-TSS (NM_146105)	159	NM_001331054	15278	Mm.293529	NM_008249	ENSMUSG00000026492	Tfb2m	Hkp1	transcription factor B2, mitochondrial	protein-coding
D6_peak_1606	chr11	3266353	3267061	+	147	NA	promoter-TSS (NM_007879)	promoter-TSS (NM_007879)	-321	NM_007879	13494	Mm.3250	NM_007879	ENSMUSG00000020457	Drg1	AA408859|AI132520|Nedd3	developmentally regulated GTP binding protein 1	protein-coding
D6_peak_5890	chr17	46383394	46383739	+	147	NA	promoter-TSS (NM_021346)	promoter-TSS (NM_021346)	-200	NM_021346	57908	Mm.439916	NM_021346	ENSMUSG00000015597	Zfp318	2610034E08Rik|D530032D06Rik|TZF|Znf318	zinc finger protein 318	protein-coding
D6_peak_6601	chr18	81897649	81899041	+	147	NA	Intergenic	Intergenic	93735	NR_039589	100628596		NR_039589	ENSMUSG00000093036	Mir5127	mmu-mir-5127|mu-mir-5127	microRNA 5127	ncRNA
D6_peak_6346	chr18	40360851	40361222	+	147	NA	intron (NM_026135, intron 1 of 1)	intron (NM_026135, intron 1 of 1)	102675	NM_026135	383348	Mm.76366	NM_026135	ENSMUSG00000051401	Kctd16	4930434H12Rik|Gm1267	potassium channel tetramerisation domain containing 16	protein-coding
[truncated: 12,497 more rows]
