# Supplementary material for: Kdm6b-mediated epigenetic coordination of temporal precision during motor neuron differentiation
Source: EMBO Rep. 2026 May 26;27(13):3665–88. doi: 10.1038/s44319-026-00808-2 (PMC13354772; doi:10.1038/s44319-026-00808-2)
Supplement: Supplementary file 8 — Source data Fig. 2 [file 44319_2026_808_MOESM8_ESM.zip › Source data Fig 2/Fig 2C/D4H8_TSSdistance.xls]

1194880
1199128
24300
138299
125800
25313
9585
284320
16702
38195
25298
91531
31773
158
38370
29494
47231
1926
2310
5110
132364
35852
26997
14412
124364
356
326
26741
260
42
244
326
2739
219
53068
234
116
327
119
149
269
539
73
178
562
229
203
26243
186
482447
155
340
215
127
117
62
78543
282
6734
469
497
451
190
38
320
405
182
32
464
253
351
259
134
314
172
542
203
60
682
203
371
27
93667
133
292
35
43965
303
139
85
167
61
510
90
134
828
339
451
308
21761
194
103
199
115
374
218075
114
179
52905
3
186753
373
1066
126
179
217
115
50
11
393
126
2202
241
63
160
315
3
155
155
100
6
89
52
22
241
161889
150
23
97
115
43
66123
237
215
271
462305
170
274
137
345
258
114
158
303
65
566487
143
239
181
86
115
41513
83658
30466
377
257
34584
289
333
327
90
215
3901
205
173
165
40
156
5181
104355
128
165
121
104
389
490
11511
19958
101
242
338
278
406
164
389
162
1688
65036
136
13
81
16
240
1738
132
245
201
135
27616
563
10206
228
163
89
172
59025
293
244
190
176575
319
155682
165849
225
46
295530
268
98
639
227
62
292
71
54
532
359
120
403
491
51
86
37
16
175
130
424
203
185
166
118
276
111
110
107285
609
114
43
285
200
8
322
145
17
163
190
202
110
171
63
1239
848
48
127990
27
70
1179
186
110
204
44801
125
1362
19291
472
722
188
187
1071
3
332
545
5525
319
324
186
331
55
22274
117
606
27
17779
345141
5542
90
472
1
255
137
94530
228
760
128
196
183
26852
61
26
730
184
21629
173
122
151
41686
271
325
66
96
470
280
114
206
291
954
194
221
193
158
108
73
17355
402
65
46
486
260
24078
75
27
57
38372
15268
457
258
80737
139
114
80
367
27
63
198
88
114
100609
364
4347
76
223
516
143
310
93
138
421
472
297
71
28
206
294
272
11653
263
99
138
101
7520
55
414
32406
144
62
227
10804
49808
108
140788
563
195
177
355
851
57
109
216
295
236
145
347
524829
9090
186
19
377
107
324
229
292
8903
60
180
428
74
361
14
2439
739
148
146
38985
95
607670
97
141
87
59435
34545
21995
3233
358
206
30
185
362923
245
168
227
114
17
410
170
408
148
74
23534
8778
42
673288
167
39
188
106
169
76
36
2112
112
249
48088
76
61632
185
220
350
165
448
20708
17343
395
71
39282
4373
314
81
32802
2811
239
109
318
255
1166
449
18605
65
1766
36
9774
177
318
161
158
149
159
247
217
75
49541
175
277
268
100
11070
11
101
91
135
143
14
19
52
34015
34
143355
523
1011
267
336
403
618
16052
283
405
203
42
152
146
260
35884
93
68735
127875
82
83
472
45
436
83
240
45
247
420
922
276
609
882556
80
228
222
8050
1282
49408
74
61
45
339
137
144
86
251
544
166
65
127
34972
14984
65583
75
164
361
43037
5529
333
392717
371
26
121
192
3
129
134464
21
93
184
132
410
24
452
49
76
164
37
45274
294
205440
55214
119
2124
63975
96
200
29
80727
5514
575
166
75
308603
7
183
250
106
279
106
321
99
242
135
218392
394
32
201
97
656
212
112
246
498
371
11142
261
12102
350
264
35
100
52
1
2200
35959
160
316
59810
146
30
458
269
150
233
216
2006
202
112
176
130
247
206
342
125181
297
89
284
20007
218
6100
25
116
202
72
1
177
122
88
216
189
8287
177
686
14
290
146
110
168
70
144
297
95
195
137
80597
187
44
2
37
229
224
91
241
81
110
6759
143923
178
109
236
123
85
95
195
116
25346
103
180
3681
130
293
54347
321
212
2514
534
15835
24
25
294
67340
181
127
124
289
93
189
51251
240
3981
331384
65
34
11
86
68095
110
18282
43
420
118
137
208
157
94
389
101
509
51419
213
3400
410177
168
138
91
273
88
9031
404
15052
99
93
41169
97
64648
196
978
138
108
188
41665
166178
139
293064
26
245
196
11682
19
290
48
99
148141
30
75
143
510
125
2
7917
17570
114281
349
48
154
39643
5
239
44
64934
396
32
162
53
30
348
461
104
9765
23147
100722
110
96
15773
203
19117
8
150
48
44
83650
163
294
1259
82
251
114
4
7829
442
472
106
3811
114
1276
167
152
205
267840
115
36776
240
114
161
138536
308920
224
81
266
10562
27497
197
319
221
309
269
9
37040
215
138
169
83
245
102
197
171
49
217
88
163
127
160
1573
215
158
68
125
229
82
9
191
135
327
109
11535
187
196786
246
12380
240
277
28329
21
523854
6911
54098
7
448
1483
1668
302797
206
71256
203
152
59
174
30293
94
101
105
139
171
134569
123
373
79
72
370
244
46333
1371
188
12
147
12334
91822
25
20445
88
73
115
555
272
124
163174
39287
10
120
187
290
127
33
632
13299
186
3171
16
137
28
144822
53176
38
7334
86
7
178
70202
34
33
290
1728
56
245
208
41
28
32452
289
223
215
19
50176
9281
424
390
139
202
1518
33836
316
13
34645
89
79896
1836
66
123
277
22844
622943
346385
70
47
104
24
233
508
148
279847
161
142
120
66
689
170
312
269
415
129
214176
1138
189
319
94
183
17
43
15
207
363
372
3797
360
147
228
50
2020
4708
27785
50
45
40
110681
149
189
103
259
11736
310
12088
388
11982
224
391
526
222
13873
8496
11775
85
73
10
243
105
99864
43958
0
95124
144
52
36
30
50
261071
20
64889
244
220
208
122
6567
263
59980
8151
42
131
151
116
7447
58324
83
461
54
94
279
62010
25
167
97
9316
37
109098
54
232821
4192
394
5071
240
723
151
504
407
309
22
308
240894
3
119400
186
672
1219
217
18302
307
54
47
281177
442
331192
282
3
185
95
43
72
86
146
35340
14188
4
18147
167
127
105
31703
207
5
409
169
147
67
950
372
107
16677
160
255
221
102
1932
320
79
161102
70
36864
26001
50
65
157744
494
83
9696
206
22
172
146
2780
150
9951
10963
50523
153
59916
13505
162
5958
407
163
60
295
0
144
237
336
205950
150
113103
396
47
46
453861
0
335308
117862
1688
43
255
51
64
19678
64
56
157
176
2806
182
25
123
43
47
7721
129
516
5
167
27
309
1584
3209
43
55
69
479
144
151
939
103
166682
14752
251
30
149
313
960
365
306
149
32
341
699
3936
431
28297
194
302
86
46465
249
205
525
60
109918
10110
508678
318
115
121
358
352
33180
438
793
131
73
3
68
285
225928
141014
50
14620
8594
508
100
60556
8
21
71656
3101
85123
167
69
528721
192
112
337
8759
35173
10180
113
59
178
435
67484
476
6844
61698
51416
36
131803
138
162
111164
200
89
57673
349
197
41656
110660
101
42548
14
531
31413
924304
66036
29065
755535
18951
126848
313
27
24537
40
90166
70
173
95
8332
151285
79477
156430
99
133
23413
140
104
172
84490
3691
2612
1
7355
303
438
338
98
64768
359
6020
288
83
167
187
170
262
153
253
28479
18
153
244
372
503
215
93
125
18374
439
272341
216
744
132
342
31
286
59
61
193
34338
276
307
280
5766
67
196
47442
1202
160
34
22371
250
18
67
111
233435
4878
127
627
181
10
270
140
333
512
14325
9
123
12954
3924
227
93280
9
11885
179
122
198
61
196271
10584
71937
145
63
71499
226
243
407
46866
167854
186
195
150
44618
38117
9554
104
1135
399
14
87
72798
21892
268
26
86
514
118
257
161
65
598
264
62
10222
352
143
11
216
228
21936
253
550
39259
721
104
119
76009
287
7463
451736
17780
90245
401615
772
350
35835
53970
162
264
182
254
199
760
323
205
77947
927978
416
142
24679
148
195
278
19755
140
25
45
185
35
143
343
166
141605
546
338
186
25359
25387
67
536
220
88
5914
435602
30467
230
218
9506
150
169
234
22105
29565
225
282
217
386
182
138
377
44
541
24
294
94
11694
21487
68766
6574
157
236
107
18266
8688
232
2
37
45
292
104
259
134
16858
141
112537
232
120
292
98828
234058
121
480
274
140847
119
791
41
272123
133
169
255
100
207
301
7417
150
361
33
41
14
341
52
1595
140817
258
16891
112
18
362
417
323
135
320
77
74194
46952
63275
78
127
302
463
120
121
98
3095
51
79
142
231
126
92
154
14528
60
25604
92543
214
294
21
463
194
494
32
1567
105
185
20852
220
237
218
14260
3
7
3
7654
18063
403
375
43
57647
619511
616
79
295
4
274022
114
83552
49
194
209
60
271
8996
177
22767
48
338
443682
5267
57221
525
293
205
28584
105
177
8
82
200429
58883
87759
476
13837
178
65
74400
55
86
47095
64453
15
75
251268
3210
103
123
24
355
23
108974
42
36345
109
13
315
9770
137
289
53
177
77371
152
117
104
772
452
38
16033
1067
1188
25
69
13625
81049
245
32127
2704
30653
131
60
376
9294
1855
19153
100
18
77486
208
53049
80
20327
78749
456
250
9773
2388
245268
64905
459
149596
23
10656
3
66
507
227
151
1
145
3455
141036
157
131
737522
167
8592
1336
440
174977
116
506
43
291
581
47097
298
13067
10
5413
67239
28
98
293
173
37291
175
164
96
14
27270
370
239474
60
324
62
70
212397
123
48
358
10
2632
319
110
90
35015
141
361
80458
193
148
207
333
62
158161
47
229
86
202
146
36
12
4975
190
93
455
26
263
9
119
29238
188886
322240
191386
18576
129
546
434
231
42
106
103
91
233
263
268
65960
1720
10
197
173
447
12
143645
102
141
46638
403
32854
36
365
279
221
85113
109
135
37276
110
421
140
200
41908
80
8043
17495
37011
307
301
7
223
55
349309
39
133
715471
358
35
343
55
375
28
10958
7208
93
213
35735
21
240
110
39143
10
206
79
43
83
248
25660
146
510
220
140
648
16
267
145
196
23375
134
158594
31
210
99
197
130
180139
213
305011
32034
64
254
85460
3567
218
288
59394
285
185
7861
19987
116
1746
112
68
33
100
114
21434
189
772
10467
78
5144
254
11
71
73
125178
911
1130
36
46390
14
72334
310
388
65
577
6787
62
87931
513
22209
16394
262
11631
125
229
266
114
37111
57458
51
172
43195
52
121
383
92
315
304
46
64
136
1108
59
151
316562
84877
4
4
196
12772
113963
88
8
158
24
32
20
125973
66
36
80
1429
52
29542
42938
556
130
309
179526
50830
29
0
7038
8477
675
121481
121
59
33
92
988
8938
7
49
74
10
403887
450
224
254
131
183
190
143
164
13666
68
223
49
785
13
1141
17926
22787
20
20085
142
76
1866
238
10143
121
20
551190
371957
206
258
56
57
15321
259
97
17
159
137
251
147
16479
84
34
50472
33170
17
35137
281
9852
573
276
3269
70
212
65
167
13298
5947
101
58
20519
213
6653
90
87
96
684
25
496
100
176
856
69
12940
6199
473
46
39
486
294
9958
134
270
312
53725
331
142
205
317
37
27
0
3296
205184
138
531
155
741
5569
32914
70
244
433820
142
99
159
112
1101485
7
64
160
332531
234
55
76
198
5775
75
39265
0
14
632
368
2748
23
35
314
100
23936
221644
1
307
421
56
50
8
10
20714
108994
31
23860
1133
226
110
86
390
2370
43308
40541
148
208
328
860
563311
106
83
161
4446
165157
44458
374965
180
73
460
52
1469
298
165
119
19
224
368
50
46
39848
221
54
192040
22
54
3101
129
316
351
246794
204
66386
277
115
41613
16390
258
132
42
156
117
90
48455
198
111
47565
119
199
530
134
112
92
222698
110354
1320
637
54
31
100212
29
339
61162
17491
137412
415165
8859
73051
2816
6585
9507
136
234
30567
380
198
94
31648
204
18
47
182
311
44
253
47
7
110
208
99
84
208
390
10
85
10
183
339
292
80651
26618
102
78
82605
177
20
99
47170
13594
1473
27206
160
67858
110
40161
141490
40214
3864
279
321
210
247
187
169
86
199411
306
10721
45569
1355
277697
279
257
10
145
5171
87018
152
385
62
8
9022
754
446
13474
214235
50
109869
76527
14427
81205
164
305462
130
223
208409
78
516
117
216
195
146
36
96
459
404
160
183
228
175
88932
53
90260
111598
165084
1769
261
84
139
64995
166
90259
127
4530
237
56
9501
131490
35
14089
5670
486
64
18665
12462
15118
339
111
163
2948
53706
12191
3448
12544
77023
133
25894
317
424
14952
209
557972
505
1172
37
10
207
56
226
420
19366
321
154
133
91
204500
15
83311
53718
303
313
557
44
64
4365
404
2219
454
291
15964
66938
72208
221
84262
250
7329
12446
130
135891
789
79757
63539
37
41
61578
445
50365
188
244
288546
19107
71863
94
5852
212
91
97
284
36
121
106
167
183
259
125
20
18890
55
6765
39
131
13239
26
3363
92
157
550234
22925
53
38868
71
160
59
117
18
215
16
2
259
155
169
3745
330
34914
170
968
7539
120
1726
10
9
21
11621
58
27361
5357
112
14757
10849
71
167
70
50
9913
159
174
369
108
132
157
172307
183
22604
329
257
1201
35023
179
519
72
69622
26453
162
258
13008
18957
8366
166
185
14687
8697
392
170
146399
45
19
108
27
257
2
84
669392
267
372
137952
167
357
385
58973
181
285982
67
125
282350
98
92
26010
226835
16804
39203
114
74
332
1749
31432
99
102
469
89
130
47980
8623
112
30019
265234
274192
25
44549
111
123
26419
7862
59426
174
260
4421
72603
258
107895
233
364
102
109124
83
96495
191928
92269
103
49
42
245
34
32
11175
177683
178916
130183
141500
13126
109
10462
1809
48
2875
159
1298
914
35
116
119
18703
19
9371
208
224
576
83203
180
36
145
19
96
187
450
43150
92
107
53
19749
152
66
98
184480
179599
1147005
61434
121
135
15874
188751
161
275112
84
70
50809
387
188503
413
74043
37
235168
2210
224
15040
205
15512
42
12695
24
4794
1341
256
36504
237
107
1913
58201
161
88
155
379
4499
368
122
26
115
10147
130
495299
104002
21
6625
40
283
748
175
146586
1648
262
177
36980
291
137
368
63
71
315
143
254
1643
95
120
44
49
2412
250
90845
121
75
161
8680
19853
495
100
164
19424
130
5195
829898
17053
121
319892
141163
28
136
1143
69110
245
79
95
143
188
22910
5926
149
68020
125
23
195
10454
159
149
242
187
78
34332
166984
30
80134
349
30
166
31
10
59
267
149061
84
44823
149
187
55
55
12270
11858
270
112
244118
68669
161
347
1663
43
187
4593
172
52
154
2962
55
74
0
260
298
50
260699
65236
440
127
11915
1651
5682
8
101
171
145579
114408
26298
53598
31397
2798
15371
343609
108
261
614
70
1449
729
516
10
370
6310
124
55931
292
35421
84180
63
223
8796
932
525
247340
23
371
399
84
100
371
379
155
195
293
803
98460
13305
67
87209
69474
120208
177
46640
181
31532
14781
184
38250
149
92
26349
187636
111
216
183
144227
327
170
73753
62284
98962
86
121272
136774
112903
218
497
57
61
10450
76
14818
125
95
297461
4750
165
366
650
225
147083
245
80
2940
61
163
12318
77
10
27
52
228
86877
248
14619
2172
195
95
322
161
26191
456
54269
38
58
121
12555
134
1521
46976
14
204
40
64858
67
54062
643
31475
35747
163
159373
363770
30211
162
136
464
5
121269
38
101
267
307710
1350
19471
20833
53861
201
44946
113
167
26913
68
18249
1945
1408
103
165
251
27
22
113
231
20459
80
51
321
953
114764
129576
158
169
198
229
111
109005
5240
2014
52
372
30759
275191
227664
214
22495
209
46
26114
22
4357
158
212
270
3493
143
304
94
9
148
21588
109
104
72618
62001
30
12
31324
230340
355
723
20092
592
98712
185
191
37470
363
196
209
10062
84
309
261
273
163
11381
22865
67646
10
19000
392
79
171
329
61
7587
160
278
26
675652
48
291
55349
109
376
138
19565
67
107678
3757
780
43480
41602
13276
127
585599
190
141
5241
185
171
17365
9016
117
118951
98
31848
366
33
198
4
170
3
24
112
256
558
118
244
120
91331
112160
19
104
102
225
57421
2815
6313
765756
178
48551
42
77769
268
58
142
33866
107
8640
102
32
142
247
45629
21
134
928
7
396
9238
8327
161828
202
143
54
25
734
159
372
19
334
2564
1240
115
131
38
9004
8581
84
32709
9104
7222
5552
96456
828
21719
119
207
171
962
73
315
250
184
9969
148
312
203
126
153
25
170
356
396
412
25143
49
159
175
26
35
78203
52500
5169
24937
223
103
79
163
396
3969
315
3829
81
27
45288
84137
412
818
77713
2343
136
387
69343
41033
157
44
446
218099
247
267
1339
50
25799
171
3199
249
31697
83518
65542
11
46
46
74317
61
32
67129
234
325
139
86352
1222
98
88873
135
271928
5
36544
272
285
178802
73
279
572595
4
109
181
58816
32463
162699
112724
64621
329
66
312
17337
183
75001
215
10502
36
83801
126
72
205
180539
526123
925
17665
159
33139
159
265
611
770702
49215
98666
34396
90
151
21428
25809
111
122
24
40467
123
223643
78769
24778
631
887
229825
39
350
237288
131
2281
76702
110
1638
10887
55
137
81992
177664
397
76
415370
282
237
42
231
748
1070
111
62687
321133
6
29024
316482
13547
34970
163645
88605
49438
119
61
131
222
7262
56427
143
126304
62754
236
29769
300
194916
464
262
116
62401
10
202
91
129
217
8659
125
31
106
21611
307
14643
258
40996
54731
363944
85
18478
205
344
337
374
52
122
11298
8
117
3782
59142
4222
76
295027
302
30
176
201826
5433
51
12
245
274
331
111
73
38
112554
103
92
230
454346
191512
317730
314
38
80
378
237
57
105
287
242
744
55
43996
158
112
50
497
2195
24842
24
279
312137
67617
58162
89681
21886
10
7259
110
305
134
40
1105732
312
46665
55477
27162
247228
38
404
346
155
110673
59593
2
1189
188
127
480
347
9
139
67252
19
276
133084
106
231
205
155
57537
98
198
1021
35325
151719
11756
139
37758
94465
303
157
114
2
132
49
302
237179
14184
253
14298
3250
91
348
25937
49
99
95
114
8355
119
7612
143
45935
122
162034
1765
7564
355
117335
302
112
51050
22
37158
16
5654
125
205
26
28979
346116
14
1062
153
305
30951
1
70
5
666
216
26
43693
31
127
157
162
54
247
833
1295
223
140
279
24
156
187
44443
129
530
217
119584
19
170
233
962
125
370000
10991
217
46
6712
45618
54
646
202
132050
42712
54
126
12934
250
2028
6435
1886
84
186
116
364
301
22
11515
143
266
73454
100
128
167
89968
42271
1089
78904
111
239853
101905
194
17170
33
22200
53704
3222
76568
49734
1928
104114
100410
260
130
4
227
35593
22007
212
4
247311
220
52538
11053
267361
6234
101541
87
1521
44846
63077
15340
247
167362
82
13652
245
187217
105
36746
145459
248
182
115
40793
236507
81
329
8651
627
7884
190
423
52949
271
143
1237
6
116379
4
128
122
123115
6276
14477
239
32502
87
16
410
26751
137
29
112151
212
16748
235
107
148048
101
157828
106
51757
74974
1270
27166
30609
14317
24
13413
19
328
36712
12213
505
1139
66396
38
201
157
163
1305
100
140
1504
36139
2595
469
1322
38
121
72
206
180
363202
271
47892
128958
1701
133931
63380
230
6031
135
99
147
17984
98
45822
174
11
1027
214
998
63369
1313
503
188
17
272
141
653
259
78
3009
146
90
35501
275
36788
82530
238628
295
3245
13867
43
114
168
98832
167051
109
4266
28
199
1964
95
535818
144
20043
8120
62074
163
103
167
107
46
98950
67
12918
153
42428
180
20331
43
56681
4403
4767
138
126
925
31161
52065
167
95
28
158
157
266
88
15196
156
123
743
259
16753
351
5999
18737
264
22
66
107496
185
75
13010
290
12
116
97159
206
73248
88881
31
126046
85
8502
108
77971
118
3203
73
40627
277
145
135019
264
11
209137
120804
158
220
288
3836
49851
692698
79833
2272
2117
26284
91
123
94
200
95299
44081
5
196
235
83512
154
384
35593
1097
93
1850
116
90
288
87
719
30882
104195
2372
281
1230
52
24
112
254
3276
28
115
167857
93729
86
184
128
119
177872
182
596
33465
322
131
4819
394
313253
11328
79014
530
25
66
297
235
39921
144
135
26281
5121
317
438
15531
21149
105
3500
1249
5089
177
29880
104
126
32
117
43
4758
10033
18426
123
19264
20
4
182
41
30964
359110
160
99
7097
26422
297
1382
144
109541
85
52206
22264
60
54185
174
239383
361006
63508
136383
1982
40
188541
167
146113
6
845
138
71735
166
82
18410
221
3272
68
112
19650
1827
51431
8086
21113
27559
102
52
1176
21
478
239
45
109
350
146
280051
109
78
50
800002
61
102569
280
14396
592
851
11536
13395
143
260383
189
288531
22235
28792
35
3707
161
120
955
9
64132
60473
278
739
54918
3
8
61
373
79
45851
119063
51481
2562
8018
350
99120
54
132
244
60
75666
957
10618
363
2389
5909
160
110
108
111
83
80
75868
169
14753
357
193
221508
267
1586
490
87702
208806
48375
176
459750
92325
1789
10
8730
5868
6
26421
36693
102
1301
92857
80
35913
39
7
96834
55
5081
179391
240822
1817
270
1579
167
189
131
136
266549
145
117
31
7042
1
6021
20068
14638
47272
77
107
79
26159
414
85
66569
2133
314
208
12063
120
70
88
2498
182
115
948
9
822
16859
64
77
121807
120
231
244
31
168
10033
274
105
45
33
14799
216
8
267
16551
35
91385
15273
7121
3138
1
263
266
95
357
595
50205
186
232
713
285
2455
167
36615
30103
685
306
30
194
23718
115
183
931
12660
106
21
85
261
106
387
145467
47871
100
148
94
27
38898
41559
46
89
559203
269
32
3304
4637
42
109
158547
107
257
107
63777
53
69
141
31645
9961
176484
162
2324
28509
368
4390
4295
18386
241642
223
208
3906
160
225
82
40
646402
61
40841
84
443
132
31579
12
70
213197
79
5103
213
11897
1856
41447
169
1467
97
430
64538
1585
59083
88
56
306
153
269
35575
70206
766
18
118
72564
196937
58749
10532
103
105
55
32236
29
58097
11847
20620
13665
204
10233
114
112690
143
28269
98778
19573
3370
36724
232
98
118
2
20131
62
5191
23
292
429995
318
1020
115
16455
2068
8602
7066
8
18
46
156
188
246082
214
203
183
178
37716
160
63
112
141
103
6387
121
237
93
60932
103128
83
421
47
181
123
13
24499
202
11788
2503
58
60539
1684
93039
111526
30
43289
153360
136
328
716693
358
2
8196
55217
22048
145835
53
163
14240
149
643
132
176
20907
702
190
41
216
173
874
197
110
4006
184310
544
89
55
40535
58
8814
65
25
10909
73
180986
6
254
434
23
57680
218
74234
199
57
14642
479
180
156
22290
155530
87
388
59
104350
261218
36101
14
1442
174
626
134
2099
32423
408
347
6350
17
12706
276
143
11340
6293
209
67802
5408
88094
141
104
186110
70016
274
59
89299
64407
181
449
7996
7271
103182
77
76828
26369
131512
254
52499
269715
237
14748
44
8173
308
560
307
39820
89
254607
25173
4895
210
14942
149
215258
126771
50122
11869
165
23737
237
197
78
317
19347
126
13062
113
6248
994
41
29
70
151
73
49
163
5471
5929
286
13092
32881
40051
140578
17143
30
95931
100
65
2388
150
28
82662
4649
35
241552
2385
1027
47936
159
49
29367
68660
231
83265
38
149
406
45
195
619
130
263
153
42
11354
1850
52581
133
6892
201
114
1973
39362
271
0
68273
195
68
214
11
378
13450
1275
50458
169
113
107932
99436
153
27835
367
23746
2668
90
986
134
82
69284
307
1685
90
32
34978
124
55237
132
47
695
34
41539
430
280456
529
2270
1
87264
10866
467
44
206705
152400
1042
16024
542948
142
209
26316
327
262
33415
36
72595
342
73692
10
247
25
169
149
179
7317
208
864
218
360
54
179
1185
288
11
120
3
22502
3758
29564
376
122
48
97
130280
12891
30699
70182
33321
9168
88
60511
202
8830
5175
5273
19150
389
38
150796
145407
77
398
6665
311
129
3769
12410
271
58
11729
188
89
62
182
34
76
111745
112121
71779
18
298
306
67
54
88
11587
18188
987
49736
99
231
260
3219
6668
155
926
20391
717
26534
2107
30
1057
69
69530
24695
1223119
650
261
56
112
19537
27657
277045
45613
160
532
425
663950
258111
125
88179
136
49728
12654
317
163
20214
23408
271
74
41847
36975
1379
6
189
3870
50
183
1646
19426
12559
104
73654
95
72255
262095
14110
65
52366
278
161
24
407
24753
39379
77
54753
132
225
86853
183
393
102
89
4236
19177
31476
9923
8183
454529
29
4297
5533
9234
36008
97685
10854
120721
46709
6761
48293
27
302
186
104
199
1640
25016
3161
14828
90396
791
106
100
789911
58323
138
15
638
40637
155
48
71288
168
114
70197
167202
30201
1488
5
15
222
131
172
339
10757
36785
14717
12136
345
270868
19015
89
37259
31828
79845
159
275
180
4
34
61
11442
362
73
87692
138029
869
237
197
237
39794
62
102
97397
107
260
439
245
9692
135
1163
33589
88
160
181
162954
156334
6225
15327
147
159
88774
79
399
59148
3256
319
214
43585
206024
18232
26
16436
1144
96244
209
133
82
67
163
42
476
442
118412
462
37146
59
226
75
1692
60
92547
128
145
262
184
121748
92560
240
267
54461
136
84
48289
31
282904
7192
64
6060
11098
4
16
71
182
52
148
35712
46
504
111372
400
89215
171
107
184
15
181
25
89
841
130
7369
125
67583
102
27
245
257
574
366
37163
307
63
237
7439
48585
9705
12847
42
910
124
611
41
56
293
166
11568
325
236
88577
267
230
68
80
718
65
417
190
10735
116564
18983
279
23746
8118
819
15143
273
62072
439
65618
30
7
248
40
198
289760
20332
7451
41
258
354962
56
14
55
668
120
95134
246011
661
98026
7442
107484
133
7
65217
5792
22759
238
27
82776
13
2236
118189
291
226
250592
354
75
18
383
133
140
38552
12831
281
124
274538
402
81
30
521283
1013
218
52338
29979
1455940
133
125
24959
6
71089
5322
453
7360
25
200
113177
431
171
35
219
4296
645898
207
22390
223
26
42
183
191
184
358
8975
265
138583
401
1756
208
67330
91
11
37494
1995
23191
15914
8137
72904
796
27634
374
145
16373
189
589
83407
529
84971
73
13814
217
6768
268
168
1429
168687
22355
26723
47140
9463
257
10213
116
125
58
81
149
1019
47
93
587
93
24109
13115
45892
83125
382
101
30454
91796
139
30
9269
80366
336
11879
744
16418
157
232
54044
219
25139
27
68
98
445
558495
245
76196
76
112
27
230884
52
111995
340
331
79
131
83904
45154
15
45997
103
150
250141
932
9
54085
89
435
65960
20
49021
17819
106
16173
199514
41020
63
1341
33620
850
194
96
22885
148
887
32833
46
111
20
140
279061
324
10650
129494
22
113
477631
49
59
52
138
5
359
142
1771
119
350
211
53078
102
180
43483
1041
134
34379
17622
207
96
46418
40840
2270
46907
66256
953
120
24
74170
36
147
545
12930
20210
6202
4663
37184
290292
234
33
737
98
13797
47500
287
247
17
7
132649
2785
32313
687606
1980
116737
211
83914
24306
209
19322
59711
156
5215
5875
50
119
5
546
25262
30805
176064
61
15
133763
104914
156
3811
79923
65
48
277
446
53
189
288
157481
190833
226
32
90830
54327
1759
77
232
5276
1195
105
185
64
36
250
6753
17639
104
35962
49
203
107196
59
10859
54927
13383
236
238
205
883
7903
224
322
6342
380
283
31286
4
121
435
65
2185
378221
1189
12223
91
123
451
101029
27
47102
58
53
64
107
19
171
109363
480
175943
543
19466
70200
95
201384
9571
154638
41163
9560
173
2142
34326
817
51214
49137
212
1513
116
114
492
105
56
361
19573
11726
25
6575
5140
43532
112
46870
105
350
301
50
25441
45072
721
43034
2763
118054
208
14731
159
211
12269
33
61
183606
178434
28838
599
142269
6
10495
1850
15762
67
138632
64
260
36
449
35273
13046
11
52
178952
1926
7613
1177
39901
86545
349
212933
259
247327
124
162
23942
195
84
93
42
5087
111
727
53007
39153
30038
596
138
169
58342
10561
56
186
93897
84059
310
6491
39979
27
677
55
165
48482
1254
17150
40
232
140
335
26946
161
14441
174
283
46675
40101
111371
204
215
334
39031
25179
190
257
345
231792
80
1
99604
28066
176664
32
220204
51344
5675
115102
59418
281747
20821
1056471
142
33952
5244
62274
31999
7592
92096
31825
1279
3
159
32
60
184
42443
196
240278
241
56
40
93
172
34
233
15997
48
35450
214704
181
32313
22451
144
113
147
6858
26977
26
54127
145795
38
170
212
31347
79
386
7488
5263
46801
178031
53438
13149
92
3939
365
15653
149
88302
121642
32658
98101
1368011
207
73
33325
29
51786
19
31384
131
3853
261
177
73
12572
423
2
9240
16461
19034
156
35
42354
4034
136
239
4748
4723
27926
38429
172786
325
129
15179
287
270
30735
66
334823
14
157402
57
79
4775
168054
8272
374
284
110
9855
11387
5637
41750
31361
761
328
1992
46508
111345
265
225
963
543
300
10316
98
55076
278446
18
235268
175507
9
67598
235
192
25806
28855
174
6388
117881
19875
223
158
8949
61707
64514
678652
15
109144
389
15980
815
501
1542
14053
3
43196
48207
10858
192
281
98823
19
141
492
54337
148
34092
140
1145
31
686
1389
257
7716
237
39884
203
22968
182
119
238
65
190
26136
23773
71
39821
260
1052
251
63755
234
150
105115
513
10895
262
107773
22
31
138
1289
301
150
11055
4882
204
638149
12867
110
844
24625
84
228809
10723
18099
170
71
1123
736
493
233
70
36683
43
13
73514
43596
202629
168
140
789354
665
5597
467
1488
65
114035
125
16556
23
82191
7
65
26172
82779
106
226
335
42934
234
121
24167
14149
47412
26414
1163
43895
236
14785
274
81
7
69431
35151
1339
15963
127
223
36
56
37358
702
212
81
140867
110
65
53609
488
503
87
32674
124
32
81
118
59
2216
462
159576
300796
20543
132
3447
80066
133875
1123
9414
384
16586
59
16384
22831
5668
39637
117
316326
34
145163
227
120
82
76691
1105
668232
7021
125
3303
783
60
21383
37661
149
50
944
90
43740
7231
173
399405
153190
1946
1052
73
33
58
83
246592
9016
215
9744
40798
189
283
81563
49
32
567
181
194
4
24
331
13
86
12
19
114
125865
47617
167
10
5684
29
16254
6197
13500
242
36710
140
180128
31776
23526
469
153
675
125
12326
36627
251
74
8956
232
4409
48401
199
78743
11728
165
115
31410
291
25221
102
113429
102
18708
57
191300
9392
91
14
169
15643
149
127
94
317792
190
116
184998
38
68113
41
24123
35
1140
222
63356
70
276
126
47109
13740
41742
27022
44
190
160467
741
231
104
8758
23789
638
7239
26956
291
125
209
102
130665
90193
206533
33127
19
963
803
21
44100
154905
145
144160
135
33248
9337
7497
11097
16200
68
45
49
251
25976
269
315
19024
132
451
30535
19553
217
29146
3781
507532
94
36736
35934
5791
174
106
213532
203786
19329
9108
40790
23
243
282
55
2
149
113
5777
52
204280
906
90
14
408
15995
1
261373
65
615728
65668
223
18047
31
193
109
307165
242942
144
250
197
70
126
60377
264
42
67921
227129
81
18
102
8778
23882
4588
1255
528
206
83
137
33
36520
594865
84
351
47
2
2
86
344
130979
272
8
19
30055
35293
4695
251
206
121
170
79
246
224
150
309
57934
317
183
8
56
116
96943
130870
97
77
112
343798
57229
605
79
3793
6317
126652
6587
1131
60
155
185
51
131
151468
370
9304
155
269850
2061
1328
13303
124158
35947
526688
6078
615
61
15797
115505
200
4097
28099
106
376
10533
130
320
1510
4877
209
250
173217
9083
209
213
20238
88
1996
148
2810
274
168
22
56
33316
174265
326
29584
136
920
15290
55570
60909
50118
436
114505
105324
180
196
440
834
88
8206
13
3733
61
229
214756
867
187
52254
275
230436
206676
192
146436
12
47
84
72785
39
116
575
18677
123386
23445
54
177
86
95
52369
42554
1696
368
53669
91756
8
52954
24826
349
3612
86464
84
149
18712
32874
437
40862
96
154
141967
210
92406
10096
225
765327
397
842
7510
2953
147290
56269
47
153
32036
40978
136
68671
4
8108
11
82
10
23963
242
1123
50061
44747
35620
1011
19839
45
39909
150
3703
23866
25065
12652
31
4599
55385
46919
1501
11
65
69
11726
374733
195
298
40850
391
137
39
159765
59
531238
9113
12971
268
179
82556
3318
106
6099
27869
18269
282
13249
9
225
8636
16154
40383
54286
53781
48
113893
28166
300
156
9246
38
5713
93786
203
227
234
33
0
2
19
27094
122
7395
106000
11716
29468
67
2520
71
6850
1317
1801
529584
16111
43630
484
336957
1634
50334
1246
149369
29552
20655
46664
17915
193
151
142
165
189
46054
218
3322
3543
64664
121
100947
336
89
117
110
19
49
50689
1660
6677
183
32
19937
18664
75
319
144
38696
5482
300
30332
100
34
28943
203742
378
25
11127
234406
33022
385
361429
204
315
2671
257
251842
8
28561
127
67
159
49
127226
67
83
824
48159
1719
1
9402
261
143
208586
46857
703
27103
6
10442
241616
190
137990
110
23
259
642
150612
91783
498
32360
167816
118
62
1281
123
114
683
23749
419
94
142
2109
16838
47897
57091
206
129
578
215
253134
34605
65371
1461
127
109584
246
10
98759
227
49068
34
132620
196
116
19518
129
209665
46
32711
441849
822653
109348
157
7537
126
4087
139
10
17
153169
209
75
1231
232
42586
19487
582
277
79
47163
662
96
52
195
33082
1118
165
46494
43147
17702
140567
210
24192
237
212
257
4402
729
280
18961
41647
43256
1572
28143
57999
195464
27604
28461
8743
33
277275
154383
1282
6057
6
72674
163
109
292776
20128
95
6
99134
20881
162
207
97
46608
75
104539
328
219
86708
327724
236
484
154
91
39782
63
12946
249
224
1313
69
17
4729
403
224
239
298604
218181
152409
13393
73625
2
50872
156
1434
60
10
341
15463
67
2347
427
75
154361
59303
182
125
15
17875
5
17495
364
105
505041
21255
1112
224
602
63
2152
300584
343
48
203
188930
233
21068
46
76
5566
47
224
85
55
29145
134913
7428
157
74
90753
405
5
115451
13886
207
44079
212
6870
703
203
45969
186
220728
258
3
116968
106
238
38
538
51
148182
203126
2420
267
5928
540
398
165754
143407
105457
79
34904
8359
1727
364308
101
50926
139657
2485
44
202
5326
19156
75
26
130
305
33807
1293
113
21369
54
22620
32
289
232
10
1174
145902
10044
1567
413949
329
754
16164
1351
22672
234627
171
271
102
1001
166449
444
320363
125
75
664
53
4
107
9394
228
26
76767
138
17529
586644
394435
15777
8873
539402
97518
871
53137
149
551238
40137
275
12105
81
10048
374
14670
192437
192
56
28125
63105
78
194
23623
120
650
995
40938
1781
429957
463837
23569
108
1797
169
6175
269279
2347
74
37
25
4
220
101
23741
52899
32434
38
9
239
386771
88161
8
17
9386
123
56
54899
47
66039
19906
35
44
223
52236
55066
131
142
13
545223
146
133
33
10
613
227
151
72451
477
122
120
212
44838
16432
50219
2502
302
300
48369
42
40
11131
24966
260
49830
72
13022
185
87267
168
124
1165
46411
31511
58
599
233
151
52
73863
225269
109
130
54447
73
199087
11259
173
1279
13011
278
456
48994
403415
15164
56714
269
159
8090
22549
75353
104296
102688
533
248
96776
73
159
58
22781
56394
176
251
461
251
1907
116
990
246
322
160
1434
8026
36
31138
40802
10431
35
8
190820
44533
71391
241
30211
927
213
29801
259
60254
34
16458
56
285
254
245
177919
417
20097
151
10357
5
107
160
1295
12065
2175
8934
78230
135
441
243
128
8791
494
7122
63188
346175
20337
13028
5239
157
59611
103
340
992
92
905
21440
1701
212
216907
209
210
57907
308
647
161
983
53
236
15178
83650
127
144645
54048
106687
192
53
146
673
158373
39963
132
103550
3684
24584
463
39703
149
653
305
98
1386
7709
400
149
409
185
122812
130
203
76956
54153
7454
21
17013
108
2636
156
17066
2243
248
5048
87942
1
64
224
14253
163170
60328
97
451
228
120
4343
3780
39108
145
257
243
119
61719
58373
22
889
2762
13823
173
21
321402
396
84
830
5598
127
36
589
56
61
453938
156
216
391508
1469
155383
26784
449
97
178
20421
21419
31948
246
154
23009
103
20760
29248
295691
126284
25778
24541
55380
55
28397
2731
415707
86
8
52
158
21599
39678
223
121
74
9799
49537
10695
241
23
985
165864
876
148
223
463818
18122
243
55
103584
81382
104
148
623
5768
25779
8376
879
246
79
2872
60395
241
100
64423
41940
35
294
968
1093
138
13659
500
9
7252
353
89
4665
1945
33105
18180
141212
2805
349
211132
71358
61567
135
99
38783
175991
65491
141
34
102
23846
363
14492
51951
80
241
201
52
57
28
15415
25040
4
2887
3
38883
31875
65811
170
24711
15372
162
1055
184
56328
70945
478
41772
15885
426654
11
61124
134
154
122
145477
303
23172
1
653
84
236
173
194
211
15078
114944
7815
87
17
746
496
998
270348
16726
130
40
158
99111
299970
24011
311
103
1364
230
11
616
12134
2
181
20618
173
12848
819
69
413
49
653
137
134392
19910
15283
25008
150401
13835
303
7583
294786
123197
110008
70354
303742
596
223
216
131
647280
47
75
331
10422
54
298
15
2374
75
36416
46374
176
139
57343
76
159262
11781
85
41
7591
464214
89
59722
10024
91
28969
7449
3671
208
35698
47230
4626
197
310
40530
6922
340
55381
2543
1663727
48
81476
39370
177
38809
4107
33686
214
346752
4219
34
147611
1909
6047
285
220
36969
255
35261
105
171
207433
18096
818
187
235
9940
50179
169
48615
115
22
150
25
63170
23539
964
103279
18445
305
36184
141
1311
81
106
92293
131232
11317
17092
190
168570
76
129
4050
263
6365
1066
404
148970
92010
124
6375
870523
78505
64
265
14287
22126
152
442
33286
181
216
48825
91771
14
147036
34333
208
463
6975
29704
84
746
72
27037
37
513030
91
354
199
38
949
308
122297
74433
109
51574
46058
31948
254
60604
41
32351
47318
147
1
317
24554
194
55864
28091
85671
48120
62094
15882
82
149
47
213
349
44
117
11893
4
90953
165
320
28
15732
1527
251145
134
16
104
144
464369
326
10
0
975
76682
9
200
23764
97412
23545
5803
176
260729
356
37
29512
1356
161
2301
69250
126040
44344
470
93444
45541
117
661
26
176
53956
30494
5063
433
233
33123
675
1430
1515
126069
50054
741
45131
81
75
90
343
218
11326
11640
61
16
122264
96
67218
193
76
39406
67
45063
82185
31589
5808
8
53321
47
25
197
45267
105
44
20
5448
183
528338
71
117
52365
48
318
5424
493953
31
60907
1049
63
46
13077
113913
57
11956
496
53858
109
29528
313
520
7747
491
141
134
7852
56
225
49181
23
12201
59
145147
24122
287
212884
31
5419
44342
59
5
14717
92242
251
154095
285
125199
84860
14989
3400
1349
48730
197
10243
67
22363
45509
105888
5
7318
145153
153
41698
123043
178606
319
15
217
6
244
1265
327
1270763
268
681
43
211900
68651
253
690649
4186
26
309
287
20464
145
1198
12
166
191
81
87573
348
57
6430
25492
258439
139
65
43241
29179
338
106
136317
33034
115427
106740
1082
9984
30579
2209
648
207
622
84342
23738
317
893
3106
97
2203
23511
80
61
3251
108
20713
4
218288
120904
7861
1861
186
200577
52804
72476
49
46874
27349
67372
24
61
200442
44404
213
72
767
22603
342
175690
31813
18
261
149
35
12876
81069
266
21128
25418
45
87
11110
185
16637
1051
390
220
169691
5918
204052
367
6814
82
178990
780
48
687
2
186
134
192
229310
1058
187
50411
20357
277
533326
104
13254
30522
10781
58604
26
428315
295
558
19
174
2066
33270
680
294521
38685
68
54066
79
1399
301
172
307
884
382
1128
212
28050
2403
82
114
212
6418
111
44
85997
8452
10
682
68008
101937
114
12987
110
311
116
244
76991
1539
5636
86
20492
316831
45
204
6637
367212
1057
261
304
1460
264
95
312
13863
1290
9054
77819
3733
72
29
72
4281
98
7259
54615
12554
59
131
585
13
80
96
146
1279
21185
71763
9448
223
10007
41931
213
663
138
129
153
3574
1942
2622
374
9618
16356
161545
97
107532
8
526
16587
82
24153
231
34483
113979
201
164
210462
542
465
398
85
99
105949
71
50
24988
1147950
640
5
199
56573
33788
668
164
30542
223
15752
46
52
439
96727
29571
1535
1329
19727
198
30202
79
19692
2692
246
119
235609
152
20
165063
267
235
23819
15
628434
946
78
4349
364
18470
265
56307
72
18945
24698
19
9114
14996
18
244127
20
323
1306
42054
1426
197
268
356
53
330
69
74
3311
112622
7605
23
15
215
58773
17282
315
93
441
41680
167
67680
61
21216
1036
19
3645
102
24573
201
203
641
868
55
339
99142
667
50577
22996
92922
189
509960
639
1
15999
251
22524
232
117728
159
32
20789
518
126592
11582
46
46399
3064
114536
882730
30
121
2463
231
43872
68007
18740
14063
169300
28027
68
108615
22189
19
498713
14944
363
198
11188
20656
0
554
880266
71823
236
92
48
79
71
246337
179036
306
16009
24088
13
20933
103
189054
74
15177
1465
64962
50417
133734
88
47409
132
6
6145
2114
336757
34162
10512
1
11
106203
76635
83991
590
391046
94
426
420
1401
31368
28715
104798
316
228
180
84570
36925
40344
7254
130436
109184
53813
938
130
13412
65
52763
242
142
24458
156
31594
94051
58018
19793
26
33464
461
3908
211
13150
4
198
328269
13136
11862
286
8422
25
154543
10668
566
304
34
249
105
13091
420
266150
103
223931
106545
7088
28437
209
119516
29724
66429
110
17990
18
210
380098
99258
1336
3234
3374
24611
191103
392928
1281
133
28
52689
1384
636
184745
5629
113
287485
113
25610
85970
51603
2106
258
70
3765
361
82
95
78
41052
396
105
7697
91
75
360
30104
121136
15456
44
875726
1
290
21244
4
41338
30249
39543
22243
13380
83
245
46
829
51690
7925
76685
8395
10407
14506
108572
121876
2
27328
34907
6111
113
220925
86523
33380
19022
298
517169
336
23334
6445
85
28087
26144
561
32372
26908
11
1558
123332
3818
333
283547
72
89708
44
11366
1309930
2675
1274
96
113054
13209
60754
32645
395586
39787
56775
6
226
41002
35605
13961
283
91
131
234
1308
17203
58664
134
18439
21506
106
67
529
266
51039
56
138
213
336
37970
58456
151
23681
435
19
22557
115
110
14640
275
29
63
67
105
73772
11993
97
61
41
56967
167
395173
40757
55
127010
77410
224441
60839
49626
144226
701638
59
621563
39643
4683
10855
70
42451
95
6257
68822
291
2410
2786
26468
5714
5247
146879
341213
37770
39
70744
2905
50830
5328
257894
290
1397
530
18
51336
94233
23145
68760
23611
6046
232
482510
2742
25488
31019
285
1129
43174
2736
13612
158
160257
378
62
117
445
12237
5073
141621
21641
3
1437
96614
4375
57017
8
56654
38
215366
177
89110
120
105517
85
251
211
326
82
599
127
369
17609
390561
234
194
65778
141951
16001
515535
114
312955
39018
29
112
111761
2321
17446
120683
129179
234
28418
136789
8701
322
127
327
815
2299
1034
75
244
12462
137
45646
347774
102143
98965
1137
3701
70653
964
63
10
132961
359
3
412
91396
146
45153
513
339
41787
880
3039
25929
63935
210
60
37223
154
211
650
104
217777
11492
10523
96140
113
188574
141765
19665
19295
126195
155
1153
270458
358
240
3433
359372
267
4625
99
37
183665
16087
53850
2728
434
41502
6129
235191
10457
181
57879
15452
92454
48807
84567
11
3573
168
25770
126385
192
65
684
57923
1169
44579
51
13313
26613
57798
5023
23739
1250
4
5454
431
32616
38259
114
80
3555
58207
11371
22548
609624
4233
72780
976
672
55860
60
383
164
614
57425
10691
321
171
426
361543
924
56798
29617
116
10256
12
92436
17923
282
53453
310
852
89
13248
69227
10599
31
132403
13868
38
182369
45134
15970
2404
23453
143574
493
442
312
216363
26
424712
209
9428
2511
8036
283
78
287495
12
260
451
7619
135
16734
387
167
632
45083
44856
664
79
58
1151
26
56548
65476
201676
195
154
165845
14389
864
389
229
11773
989
73
55864
17284
484
28106
78981
47128
33277
180833
83284
4380
53506
276
104749
2789
339
116
25
128073
32680
135
42150
237031
23859
117
117369
25813
27658
12158
477713
18674
6
16143
213
183252
14198
94519
153
144
25717
74762
229
266
262
58308
214
2150
176
70126
170
105
82
119
219967
243807
15278
156265
262
175350
288
36069
4
144484
6903
141422
35660
74
140
7
85
573846
64785
18618
15104
19087
327362
292
32
34254
232
105116
267
140
86174
561
372
65147
161
20010
428134
264
69940
157
17
15916
211601
6365
92
820
11745
3902
126
6856
109
104735
58651
76147
63
245
16217
106339
37089
200398
29211
301
77957
1083150
30161
51735
708
50539
544175
2999
794313
86
276230
153
96928
518
81
38144
278612
18789
37650
307
36
53
84614
317
619
173769
52854
7909
446
149451
269
149875
9729
141
188
144
327
7
50448
536
104
34
61
16886
104960
10845
194
72824
316
434
283803
630
135677
4749
85
167
317
171
174
20544
520095
29365
60075
4157
211267
144292
170918
199132
7766
103
114909
460
2373
99
553
30011
25091
63759
114689
252
10448
156
74659
12
401
226012
7124
401407
138599
1145
175091
18384
191
94
48
19429
318
222
21091
244
16924
479
25162
11443
21582
59292
