# Supplementary material for: Kdm6b-mediated epigenetic coordination of temporal precision during motor neuron differentiation
Source: EMBO Rep. 2026 May 26;27(13):3665–88. doi: 10.1038/s44319-026-00808-2 (PMC13354772; doi:10.1038/s44319-026-00808-2)
Supplement: Supplementary file 8 — Source data Fig. 2 [file 44319_2026_808_MOESM8_ESM.zip › Source data Fig 2/Fig 2C/D4_TSSdistance.xls]

1194881
24299
1197453
1199134
138312
125797
25314
25290
16703
9583
284321
38218
38386
2308
91533
1921
160
29483
35793
124358
26988
26234
47232
5107
2825
53071
186749
109
264
63962
26744
216
235
947
216742
88
207
238
523793
59
108
228
132374
226
266
239
366
21765
89
283
105144
272
312
371
291
384
2225
157
3907
220
49799
397
68
182
218
298
28919
114
111
229
186
14284
17
251
244
6755
499
216
121
289
348
266
210
250
204
115
160
452
459
27
179
262
180
127
165
41154
182
48105
22
199
153
215
465
68
35950
261
224
209
42
66233
343
282
170
141
94
816
369
1690
148
44
254
65116
237
155
169
23845
15
150
276
155
32479
699
43874
2192
424
196
110
254
170
338
280
335
138
162
215
164
148
248
178
322
60
140810
556
607
38
111
174
310
21
427
324
167
372
139
212
256
247
91
262
46338
179
314
95
258
21
237
113
155
1236
253
60
7429
74455
248
302
68
8095
250
7554
15051
19628
130
227
134
113
73
104294
12
287
204
32
92
130
156
372
435
68942
524725
335
201
135868
159
66
51
402
344
110
414
356
2
11983
56
1282
163
131509
126
100708
4144
120
251
213
292860
223
224
5769
312
101
9086
335
104146
83
165
139
206511
49289
355
89
5401
349
284
169
209
165
198
216
259
607
3231
66
26
260
178
78
52809
39205
257
136
360
3721
120
114254
84
236
1302
53
246
36
426
0
21
158
281
751
267
53
120
13
216
90
5169
127
227
353
390
310
536
338
117
101
174
116
167
254
93
3775
161
210
46
224
371
400
11834
868
166274
86
95
242
113
149
8645
148
207
573
76
316
220
94
37
93803
447
2011
93151
208
63340
57
39428
74253
390
260
28
232
94
345218
62711
316
313
154
19463
419
5
138
98
445
28
126
190
203
16
84
44638
83
226
290
132
135
12
128
492
275
14
64
289
277
341
151
35199
1556
125879
3184
132
5421
179
165
401
260
420
165
287
59
50
23
228
166042
181
52
21977
69736
87
61
35790
303
155529
733
5
208
52
2
1123
22849
493
144
60
319
144
192
73
2059
170
55
42937
14351
49
22951
48
89
54
163
465
306
114
189
989
281
21
16
8845
280
276
58
160
134
170
75
14971
35701
92
87105
1305
117
295566
168
145652
182
281
27
108
7413
280
144
101
232
49
156
207
497
378
137355
232
32
221
52
140
216
78737
122
339
239
311
97
240
145
95
210
115
91
1093
86
113
14
376
221
19
182
1167
94
427
49
64801
125
191
67209
17277
6417
11
118
38
59
170
377
256
251
133
17448
6971
3972
223
176
93
247
9332
376
166
20706
54589
213
96
106
672793
371
75
331
217
147
68
107091
169
13
146
111
270
382
278
1408
152
26290
6604
178879
188
248
435
158
30149
261
155
236
244
131
88
9767
212
83647
551
189
11028
77
116
130
164
267852
232
666
20755
252
92
113
28
174
189
173
145
95
212
1168
131
187
319
66052
180
116
106
12629
60
39
37
978
98
161
232
1229
32027
42
332
248
775
46
64
121
2811
49
1937
219
18403
201
24
40
9983
111
64918
28577
339
157
34391
782
138
247
130
46492
73642
289
110
874
204
200
312
247
160
106
185
128
23501
2173
232
29
105
201
278
7165
218
34492
80656
245
169
165
30613
20716
102
166
135
7437
232
149691
207
56
1234
349
158
1
275045
464
164
120
171
23
122
91
218
238
17
115
285
25036
96
77
48
11022
123
55
17751
149
14776
5013
185
76
38
548
330
3100
272299
186
351
161114
136
398
404
102
80
550741
730
157
7
13802
107
202
99
161821
124
34930
188583
129
10
304
308
192
6906
98
114
5
127896
164
342
132
198
25299
138
149318
12547
177
168
26
473
0
127
8
200
132
241
94
15
266
44
120
97
312
632
105
168
4191
16565
72
55202
819
77351
315
94286
24
96
343
111
482496
85
143
479
133044
92
13421
193
192
72
131831
82769
13
12249
117
157761
20
28273
120
163
78439
55
22472
176
222
57537
14354
383
136
4223
977
19
256
93199
28
13
7962
605
186
261
71
349
221
127
17
14
13465
25998
190
3443
449
1196
99
8788
99
98
1008
89
515652
140
42605
51270
26263
27
4258
243
74
44136
152
125165
171
1486
24211
39
67985
10464
85
540
49
492
260
22059
55
377
198
90427
286
193
106
103119
218
207
235
150
72912
166
2
208
102
184
165
183
152
35
31222
80
179
148
216
143
208
91421
10124
124
18964
25657
354
96
180
11682
94
598
163
199
410095
11738
83
102
261
215
279
33611
199
53199
31
79
152
70
145
20075
153
254
270618
20
845
301
102
741
85
25
262
1202
17807
41
127807
854
143277
1128
37154
656
407
29
189
132
151
278
180
85108
21476
144877
197
10
70
563120
346
14881
246533
87
114
6
7451
251
47605
2682
99
36689
73
65
182
8
58
203
747
2865
69
191
184
477
188
435
181
95
200
56
288
22
440
37090
3032
190
948
201
185
68763
67
249
1436
90437
133
1419
8884
149
122
11732
10898
59
26514
93
160
210
144
180
386
93
116
18459
89
319
129
9383
16097
134
33279
150
168
216
199
23738
345
90327
2099
171
196
134
61
75
77
11059
127
102
223
139
404066
23155
49
35784
96
54535
87
226
54869
50362
132
157
191
144
202
65
180
228
17815
189
357
447
491
56
682
91
417
63022
278
159
168
11840
15
200
341
9226
34
5443
1957
344
113103
171
88
2641
11689
940
10993
22264
270
179
48
72
274
103
387
136
65
614
54
181
108
100
413
47
109
450778
22058
278
20898
266
28
265
43346
1298
93
123
103
16
32
57801
41
9150
31
1931
53452
109
64
148895
19
128
582
277
65
459
482
176
284
160
99
68
526
6712
152800
309
9706
103
186
155
853
23978
167
89
57155
181
126
24
139
163003
61
226
233
120
175080
218
103
296
246
57000
84402
139
240
4625
293
41797
183
314
179
39103
21789
44
836
471
182
158
152
8841
151
4369
5945
1056
744
127
195
221
70
251
64
53970
28
209
13375
442
91
172
196
49
161
62
334
77
5448
20624
262
5645
119
213265
335250
3903
685
438
454
130
36
435300
770330
533
169
964
64627
81
191
139
250
50200
1884
85
3161
131
317
21940
106
53
57
1268
331508
10035
1527
111
264
464
67
140846
141
22653
185
27
276
12623
130
206
1
58
71342
38515
136
300
115
13
191
190
110
61716
390
190
470
34
571
149
2655
2470
19956
19896
479
72413
256
65
310
3154
62
116
2387
45588
397
173
152
65029
45
3137
53700
2296
8289
139
3965
84
107
350
43
449
21763
140
11
226
560
78
2193
54
12363
261
20575
263
57
279
2317
33929
51
208
89108
537
437
422
270
12
155641
281
22
218043
128
31635
261
317
60
853
345
71025
252
190
122014
99810
37
8978
6649
136
488
646
13
11883
189
133
56892
309
79
65751
170
382
74
128
25
190
32333
542
101
322
278882
186
124
14200
47008
388
279946
91
204
190
6288
345
221
41
1601
1935
311
287
134
139
276
98
145882
528499
187
7957
131
116
19505
141068
100
1033
18
27298
698
18
134227
80
283
170
11656
162
46
249
117059
140
10909
245
47
38
652
156
187
91
154
81
109044
45117
234
7
125
2024
238
64
32547
7632
569
141355
3983
43
349948
5168
140610
54
165
188363
89067
259
48
246
71
30
16
51
130
141
2
649
112
618
359
50538
176
63736
135
130380
85
56
122
4
13290
112
28
25
47
1391
56501
8
149
240
22551
216
19416
87
218
73
44122
182
524
137
324
57
19295
131091
273
31
126
1619
67
39
190
181
142052
32035
264
142
16004
51
52
106
100
93
116
324
4388
51
227
146
374
94499
449
260
232
9197
83645
153
307
251
232
108200
140
122
174
158
25373
718
269
195
309209
78
101
169
454
137
205
552
103
1838
634
24959
114
182
243
119
271
524
57453
229
161
402
70329
45
175
67
117
235
187
1163
217
235
16508
21740
267
59
242
19514
5975
470
257
179784
2543
95
56
31
178
81
74
209
233795
37
36
551
29333
112245
256
16
71
1605
88
222
110
154
84
204
14927
28
375
68
78
408
334
89
232
36
300
284
84225
139
15515
101
25830
224
29
32
163
341
46
616
53444
168
0
401
839
23
64
15
212
23
589
3890
365
2471
504
12
140
774
67
6785
310
24
23375
72
602
120
1189
309
3
9
318
111
35366
88429
22
101
162
131
9140
21
59541
31532
20039
14878
122
27210
234909
484
4596
1018
153
339
22362
458
172
468
12
313
531276
572567
164
382
4765
4133
172
187
281
13928
182
1884
47
77
382
199439
156
117
53
170
44
15068
17467
60
8
97
50
1474
2407
215
227
2530
105
160
164
294
37799
201
5992
1406
117
6330
86
178
150
138
346
379
388
304
15923
155
157
50
80005
185
27564
95
1138
7094
44
362
157
124
9923
183
288
382607
246
257602
177
16
43926
148283
180404
21284
129
181
70193
257
5
199637
184
11
34845
586
320
67
122
1880
16
165
34143
167208
27684
13397
45
3
14400
25
120545
113
79964
141
59
147
42
223
78
159
105
65
105
80
121
127
95
54
9954
13968
293
150
85670
97
337
138
164
61876
220
961
9626
61870
308915
318
5751
206
345
31331
33
172
247248
281975
12224
79
5020
12732
163
261
285
18
212
209223
145
24947
40
9159
151
143
193
144
26292
231
354
135
3535
402
112180
288705
66
329
218
291
183888
41854
111
149
193
229
213
1030
51418
52
55
54
5786
20423
14622
113
52559
13
330
227
550
194
260
52
4287
159
144
13941
191
439
85227
100
330080
87
8462
103
1425
102
77
64810
173209
96662
60
134
140449
10254
99
128
427
5612
2335
1
177681
86
26220
41524
155
113
37051
115
120
8653
261
991
404
24053
49
243
32509
196
60088
74452
192
139
247
134
1865
80357
6920
13621
41550
267
24141
587
313
1459
44688
16482
88918
70757
64
6432
225
31369
9562
15139
406
10750
13015
72465
26985
210
411
32496
377
193
285
86348
110496
198031
80
89580
16
42
163
381
33159
276
28610
112584
57
564
151
29519
181047
169
10937
65671
13525
112002
47096
236
17
7670
212
913
538
11925
64
1754
248
134531
83529
224
75123
3867
24551
198
562
240
369
115
62
13350
295
2628
97
10
11
109
31236
233
130908
360
77
86
265
32
19
102850
8664
312
63
35353
104501
38091
114
50899
177
20111
629
1023371
10874
368
43852
21
421
7706
48
748
135
1627
137614
291
13
205
54301
886
152495
127
137
341
14
51991
159
42297
14248
348
75
343
22921
37193
17015
243421
7800
98
366
6162
26920
303
118
287
160
71316
106
137
23103
8288
16875
71194
155
12
116
44012
384
427
402
37
55
3
276
48795
10104
62
29
13
117
323
169390
236
292
20060
22392
135
2
35091
112
415557
8502
281
2038
290
63
8
1603
14464
323180
753329
58123
161939
86
5101
61
10566
114159
3575
26
3078
63362
58919
70
814
