# Supplementary material for: Kdm6b-mediated epigenetic coordination of temporal precision during motor neuron differentiation
Source: EMBO Rep. 2026 May 26;27(13):3665–88. doi: 10.1038/s44319-026-00808-2 (PMC13354772; doi:10.1038/s44319-026-00808-2)
Supplement: Supplementary file 8 — Source data Fig. 2 [file 44319_2026_808_MOESM8_ESM.zip › Source data Fig 2/Fig 2C/D5_TSSdistance.xls]

1194886
1199138
9580
38182
284324
24299
16701
138314
125800
91534
25314
25296
29493
167
1943
4883
38366
47224
132357
389
578
124350
364
223
26744
2302
88
34
140739
118
947
459
370
306
35806
39
218043
13
238
159
279
91
267
810
142
1764
268
213
6771
59000
113
69
304
338
256
14414
216
8824
440
525
410
125
194
296
384
290
7344
323
334
156
243
26974
111
376
52
422
175
52811
45
67
300
143
182
86
163
288
137
234
158
229
35
43857
76
352
6
947
298
960
6
316
307
76
315
177
279
303
148
77
227
103
443
2738
73621
66154
391
265
297
376
415
87
9
341
143
233
231
241
222
162022
158
308
27107
213
130
146
404
288
882605
172
1889
493
119
93
582
162
205
293
326
287
28
48
204748
72
67631
554
661
250
158
26
198
821
170
98
315
241
180
180
53
93
21
296
151
203
239
246
31
363
233
84
356
40
106
129
274
268
319
90452
191
138
25
210
408
445
104
66
351
443
156
127
390
169
183
44
421
234
7150
259
9774
113996
133
251
230
93757
17
142
172144
141
284
143
11297
294
241
227
212
162675
18111
3947
488
142
109788
141
76
131
349
255
262
284
246
85
154
234
469
259
599
76
145
20
179
190
274
113
518
189
184
227
218
55
295
37
12
239
261
69
107
21
145
90
26248
156
25
39
355
166
167510
446
194
298
8110
200
203
31
325
10885
2208
95
104
223
110
571
51
222784
184
1053
172
396
7900
1101
425
90156
31
240
123418
183
227113
313
163
378
146
2739
240
12212
38
154
126
361
22418
134
39213
23719
163
491
36
185
165
413
354
278
611
154909
290
21
145204
179
263
1299
40423
33
883
151
131
242
462282
66
136
100
47642
36
1129
138
231
80804
413
318
136
238
119217
221
27
5503
105
416
35974
207
162
9460
237
103
85
210
151
2556
11
1412
433
1
166
204
192
673
102
19296
339
27045
228
121
358
303
99942
64
48
126403
27118
834
286
12
136
111
482437
89
4574
150915
61
9168
184446
77
99
34
179
178877
302
73
11798
45
50
11755
130
164
433
217
58
484
168
196
19179
3765
316
186753
329
196
275
49301
1792
2829
462
13035
60
228
56
309
225
187
419
92
178
56
191
218
50
441
16
100
80
165
92
188
127981
181
229
57
779
358
2802
272
50
29304
243
92
10
92
258
29
182
312
121873
167
551
260
78
211
155386
1015
323
26462
74
157245
754
131
160
13
120
214
63
22
107
27
99
240
307
52
69
87426
51
553
64
78
52144
17
445
49
198
159
313
11669
142
177
118
156
109
14947
127
157
194
1530
279
535
44
66
264
105
2032
16004
361
262
197
217
434
0
284
1876
46862
83972
78409
6253
245136
201
198
3189
269
327
264
27489
137
84
27
473
14035
275
69
60043
126
116
21
162272
114
0
277
301
80
141
141
2021
106
39
27
157
130
48
196
27
44964
3
104
239
12345
54
192
259
86
328
7
289
1
86
125
293
80
26227
908
111589
17
7181
254
212
236
936
3271
589
13
127
284
276
135
37
75
193
69
460
44066
17
71
51680
2684
139974
41634
6455
249
387
113
922
64
142
417
313
231
92
94405
211
427
125817
202
167
7534
117
397
93
163
9
25953
24
108
76
65
120
4
6666
7
58
65593
70
523
98
176
7979
585753
228
26
59817
316814
142
435466
211
28
148
556
18
132
33
118
3903
26
36803
18
8620
54
89
103
4
106845
150
125
300
128
115
135
43053
21768
53
53
250135
11
282429
184
121
3173
36872
329
1833
35
189
90
161
22954
99
155
1355
149
30270
61658
419804
120
32086
332
42930
398
49
34321
11694
35
92
19832
121287
100
233204
186
1
11972
256
295
466
80
291
65
138
190
137
209
259
126
35422
61989
200
131
74
108
160
34936
122
124
5203
48125
82
615
227
234
200252
70
300
39882
39
89
15788
71846
35
662
79
127
8
53062
28
22496
165
479
48379
321
5457
2264
303
279
92
81
78
32599
63
152
30380
622
268
136
210
279874
385
177
114175
158
356
200
45
19
67
83798
178
141
67
74196
107
4073
64503
273
17
294
3392
80
5849
334
320
16680
245
37288
20074
606
16
35
78
286
55
87
46
399
306
306
35845
8
19343
133
11912
353
200
429831
147
262
18468
330
64
158
35
369
318
26
80
667
38
145
53
149
169
46
86
6315
8
130
82
415195
135
75
137
333
110
14
29158
23018
38
89
53
147
21
21410
356
18521
74
125
39270
159
126262
117776
181
149
37
78
84360
103
433699
166
495388
215099
18
43019
47
71
560
235
725
205
56990
172
19
97
388
17
64844
39
4690
215
18823
92
18075
140
77
41
85
1601
153
153
3
96
33
85
111
119
532
181
64
29
8720
196
7
138848
203
49
301
43333
49377
65999
44
143
14435
235174
259
31
263
51
24661
216
1477
55
388
110
236
45515
837401
168075
358
158
117
39
407
139
106
48157
14234
3119
105
66
254
151
114
56
102
0
85
104336
86
66
128
43
140
59
607
202
114
95
136
10048
165
16948
131
81
193
377
124
53807
158
160
247
9
51
63
152
50
40
167
14028
13513
42
499
149
4471
167
63
157737
10
238
194
262
10343
37
331008
20357
3896
254
12300
121
115983
93
98
756
115
133
57469
25
109
17788
160439
3608
7920
345
343
52054
54
31
191644
281
327
17703
1
84591
121334
91
50
203
31
566501
266
15
115698
120072
62
69
5068
3729
238
265
23
17712
7
607746
82
109
126566
252
0
166938
157390
24
8523
80
8307
54
126
1099
69576
255
743
17
183
167
349
34
20526
44343
58816
79
29839
120
20
269
434
7868
71
61
66
113
329
119
6
180
661
121
32
236396
53
166
154
61
21725
14708
78
99
1818
127
35
65063
20
53833
159
267
323
20056
432
3
214
281
4
43
75
203
188
221
351
8
67
58
33
25260
163
251
12353
176
91
113
203402
118
263
35150
249
20
43
163
91146
153
42282
127
93013
358
369
1224
6586
75
113
166
327
145
23
519
73
24757
28211
220
17542
163
193
14048
135
175902
3293
10
33
430
71
3928
53
165
5515
12279
34925
94
188
227
19125
36
226
274
26254
288757
208
28103
18414
20
59523
43
80
534
168
93
619355
10858
146
96
1
346362
23
279
190
179
122
74
6885
40
31
139
331
15041
97
252
214
126
144
102
7130
50171
15252
270
410
594597
127
34466
72035
25
521
54064
57
18
1026
8690
254
181
3
141683
47
34792
15
52467
76690
22
54
82
111
264
30
35
46378
718
111885
233
76515
28
57
404
98309
270033
237381
666
47094
358
99
236
30522
9098
1013
181
212
6229
64786
117
10014
355
149
5
34434
40
70
11
151
96
2
5767
132
112
50
576
405
501
112
89
556
184395
18
106
46
430
240
465
42
152
1101605
107
40311
45508
543
209
133
432
382
160
535402
73
416
229
1272
13406
253
129
2022
73
3816
170
150
283703
387
298
217
114
89
259
209
425
658
111
165
10129
1648
89609
1567
1015
319
113
370001
66
160
242
61
182
264
2746
178
49
92
261
71348
192
21
94
65
42795
19040
436
386
306
16
18
13
61
24977
42
84
55
72
32101
110
73
75130
20
565
116
2088
143233
183
259
1888
3194
162
866
26
156686
5820
46
605
239
8
527
448
1502
144
6
417
5
26508
178
74184
73
408
361
116
73
203
49
109087
32
65
124
131
22
131
20697
66
7366
5294
117086
86650
93
84
278
279
326
240852
8428
45
272
424
101
61573
37403
93
108
39
198
4
75
54
87
169
35
35
63965
75342
53574
1782
1129
187095
27742
308905
306
135
37
290
723
291
115
442
2756
628
210
61631
12234
49
3187
8
129
6
8477
112
131676
68
118427
1755
218
8
9998
129
33
66017
391
127
38163
14582
369
131
57215
327
11079
3430
285953
85
55
33882
4601
183
172
51
1147488
52972
11566
192
74
109
10470
275
114709
33509
13
37
129
264
40441
73
18960
72557
404
217
7
9741
82
244
3308
1125
37
62
9126
154
280
180
370
119
151
24247
453
385
514
50
181
227
2
79
358
76447
94
74
132
100
87
84
45
75807
5
71
760
50
16427
372
572
87
85
208
40
73
87
2508
213
5143
24
143
110
93170
463
98
11
224
116
75
47047
107
189
35
64754
103
9
5593
11
10057
428
113
38
82430
275
130
14
289
192
65858
259
91404
7
154
19829
15320
86
113
1633
180
2
137
251
20
203
34272
25
10
719
39104
113
127
148
241
126
63496
39719
299
888
41
10979
52
646029
227
57
203433
8
186
147291
326
265949
102
4404
0
23484
273
154
111
45
26783
98560
284
7
212
293
227
23043
349
5
101
22
112
578
720
23
297
1410
7985
14932
19
155
0
281
118
178
224
224829
71854
73
71359
280
67
49005
185
102
4
14605
115
664381
45
327
130
5566
37
42
181
79
185
12851
750
70
89
328
94818
37147
9
92
128
311310
52132
5447
168
133
159
148
2514
123
273
53
34
381
193
96
174
445
123
127
151
23943
132
56
11639
333
50
87
18902
60624
128
886
747
242
8160
107284
58
77
120
6
231
91
17
257
134
10
23
236
3306
77
80
11
116
72
128
64
171
177
29978
160
134
112
205341
4296
22389
313
25026
149
100
19030
63599
191
4780
49776
57
24496
143
31
22
154
176
18466
165
1121
162398
11314
47
23813
21816
65
304
100
154
78
25939
115
134
114
74
20
26
235
13848
33229
160
98
112719
681
252
176512
146062
351
98
88
351
71
239
34648
120
23
14
187
91
39
728
53
130
5
66
217
16
49801
240
61
78
46895
25686
120356
11
23145
75
90662
66
108
80094
138
61
15
39
34799
6076
101
50561
45
19
112
600
228
301
82023
13478
415
278
86117
244
77
64607
747
91
53621
186
38843
27
2879
6761
256
12243
146
125
108
98
10448
238
88364
71
388
324
41952
2
75
103895
234099
15797
42
144
203
128
285935
15
429
22869
197
95
29
64
380931
308993
175021
45009
35
49
155
210
110
64976
151
542
133
64130
209
345
19678
371
191
75183
57212
22295
173
169
351
155
482
402
156
134
48
131873
209574
111
13102
37239
172
209
16220
231996
34096
164
79829
143
156
83
237
115
29549
813
168
43
29706
107
19532
188
242
157
1117
25
47427
89
70
20
45
144
301
199
456148
156
7777
317
76
328
60
156415
163
137
89931
1583
138
117
399
244
207
203
42
157
294
199540
72549
28
196
96
200
186
117
1374
38
93
18
352
19
374
165
260
148
5634
3867
30
72
189
322333
602506
39880
84
8
4624
123
5942
221172
79
16822
20198
128
45841
67
124
72192
263771
47972
81
17
62
1125
4093
920503
50
192
191
151
145464
86
128789
327
5075
67212
150
140312
267
193
215094
241
80771
158
109
558
392969
32021
1355
269
200
176046
236
511
49
21140
53893
272449
115170
43
95087
47
289
316800
196884
93
43593
90
40704
51
15
165
109814
114
130
348
102
0
41635
104808
61018
185
46670
60140
75835
105
353
51022
55
343
98
54134
7142
170
159
886
66
155
181942
95
247
61419
149
138
239
99
56
128
65299
118
182
3
37
1215
174
179
66
58
307
3
1926
168
52775
173
91413
558306
54
37739
1369
241
59
158
90
33831
102
66527
220
45821
25
18
247384
166032
138
7134
241
5
74
80
67461
45289
32648
73
47828
8029
196
93
2342
96158
48543
27
64467
280573
811
229
108
1057
42
317
49
44
105
16515
91
91
55816
1267
57
371
142
175
153032
154
137
45
112
34015
218
107
80670
34
80
131
213170
161
72
48
22
69
60
4754
1111
46336
36
42
421
30672
20905
198
147
2730
47057
380
354
543
64639
14
163
68
17
3
125
86
53
185168
566
12971
18
76
160
112
8
29950
74
66
36757
201
284
20540
43
34
159
128839
367
3581
230
172
1363
86
205
34
18
152
196400
191
303
163
61763
122
238
122
143
76
107
10747
327277
52
25268
249
177
38
111
76
122799
117
157
25985
249596
129
144622
97
9917
283
10604
180
14071
2237
987
194
186
1061
392
157341
122
40
19504
256
4814
40
137
40699
23389
84
103
53
3275
112693
48914
120
30427
125
133
152
33
35960
20994
133
306
6080
66
2
267
45293
2
20
89
101
17807
92
271
4489
6268
29
126
41537
12964
77388
17513
436
31221
33376
116820
16712
101
50
1
6223
1189
927884
9941
119
737453
101
192
53028
192
39
372
219
139
345276
244
357
194
1280
177
103
192
69930
136650
271
151413
78402
123
46
350
692849
21
165
199
373110
42613
211
126
2893
1
40
60748
65989
975
1056455
13
80
2211
26
675710
172
27
59593
27
200
392250
85
141
117
302
169
79
63
137
44
110
22107
351928
94
22303
147
86
11018
78
134
125349
61
67298
156
174930
48
4439
151
51790
301
177
28
78
91
3739
35662
270
215
90
51584
148273
59667
27131
228
22314
542
193
4400
81
24880
1930
96
157
38
297564
200
109
101
14
69
11054
58827
13
16140
809
37187
127864
94
67361
1402
24
89
288694
1133
9017
892
201
128
163
165
144
12
163120
208
4
119
56940
86
143
151313
363
36
969
15852
80
123
14159
272
9509
140500
68034
27588
337
11
87
232385
351
191338
263
73
259
16337
74744
9
1424
87
319
281
451344
87859
139
99150
10414
39269
277353
250
284
23953
138
7410
180
111
177
63
301
11
32368
25600
2894
2251
71
75800
16919
42
44
53
55
189201
110
3017
298444
130
201
131
95314
262
223
52
26447
267
75
38
393
6340
74
8990
338
180
56984
330
319
755
188979
144
72319
23
2649
98314
26
17
109
182
145
59
47428
103
131716
68
2596
1
12946
300
9
353919
226
162
10
315
148
50
273
371
56635
198
36
248
23894
117
4509
7
13
144
76
202
10
103
37
178
5947
44
74
18540
302542
34901
138
52
78
91861
5884
13
274
7739
130607
901
154
6075
11
106
179
147
32
405
141
24017
571
45
5052
10592
12065
94
33223
68242
559723
8532
71071
9567
1653
3327
62
117
100
235550
89
52309
33
8
144
97761
106
114
396
166960
13
65736
8341
12936
19748
60654
214440
425
67
12
1224
37
223364
395
16
1749
29
119503
195
58448
159
114
147
5
123
46573
173
18
321
13451
139
35
2596
181
61
108
19
23701
30
81
240
250
80
245
125
276
175
1914565
158
126
330
85
180
14100
70
123
279
23175
26499
485
938147
7667
211
12
92279
145582
2
194
3
42
62
386
36
71837
28892
55301
1757
327
390
4
18055
56605
153
139
151
11366
53661
63256
55186
94
7448
62196
9775
227
386
146
14728
645
132
227
217
10522
23
8891
75073
4344
62
52
82
219
285
216
79255
361
140
328
4
86
32
87
143
62634
408
311
78126
180587
166948
144
239753
25228
668
39372
131
87
79102
107399
136
30776
137
5356
2385
17290
49229
140
9530
31269
55603
12826
105
241
52
4
11
1826
46
131
901
461296
9811
76
409911
272758
146
97
5184
225137
25
194
79226
410351
1
10890
18681
17181
56
11493
100
17
264499
117
257
30669
11
15511
37
6978
698
97
161838
2
352
68
81
123
985
47860
86
192644
166
78780
112
527
260
19184
11529
18
9
139260
336
153
47
255035
99
117
48
123
52
83
176169
289
117489
672
173
47
75
390
137
275
272
99840
852
332
10
33
133
84
97621
98
177
36
18485
39284
126
2685
50631
58115
25
47900
215
65030
663932
101
305
130
3664
69
134227
129622
17247
10030
83
63
187
224
8173
149535
60
3
21849
154
19025
346
56402
97245
58
354
210
3798
318
147
108426
210
160
110
33996
121279
401665
10699
83
57334
34325
3210
5
106449
69
57
45
104
211
184
17
881
229026
61
201917
14501
75741
157
50637
164
36
524
61
83080
343240
33
6802
191354
12805
88393
1456
226
401
57053
108
125512
69
106572
1377
21
526670
11949
7
2368
197
242
63900
17903
53
19
2894
194898
94
13016
52587
28346
201
23798
8
22
204
74
9386
358902
209112
95
317
98905
72
159301
845
34
138
180
78
96184
122843
106
3213
158189
82884
43
266
38
21631
52
11998
144
30
120
175
82
74
25
2820
190311
116
63377
99
539
77018
148
284
94
32
6
15032
206
4713
9853
18
6
7
239736
229
274
139741
2078
23589
274
65
19452
71
100
18346
7394
28
116
9
150
105
14393
69221
163
23613
100728
9231
118029
6222
403
1219
108
186
8693
39713
45757
1692
307
511
216
151450
23611
93182
83
7979
18295
563192
80
79
148
10286
51281
174
47544
267882
62
59
192770
30074
68081
322
48
7144
38549
104155
519
30864
39812
493
409493
151
120
5337
50466
17
47
136
140769
90
142
87
68947
45910
273931
32266
8289
10
2
134687
39120
6460
111928
265
6450
158
93
186
205
112
61626
38418
810677
46
5
41650
62086
86123
109
51
138
303
66998
35131
2672
312
77974
135
110
30408
526
233
66
7660
204288
192
167942
13596
4211
50
119
23225
54
64698
117
9599
174364
28
68
6133
85875
188
134
8204
65139
2
1045
214
44290
265147
59
87
245
242
1650
11109
144904
69819
171
270656
116
244
22293
40718
87
201
282
37
405
10649
44604
261102
2794
205
108191
377
462
42
76
74303
98
169
32
131451
83
36398
146419
346975
100
44
94
171
11552
15
141
176
716785
104
1577
295
23
41565
90869
255458
49992
514156
454116
113
22
198
154449
40326
128
41
19
95292
7720
1
1
67
66897
75
54
209
4010
29
126
10601
30
33982
117825
166555
76
54
262
77
41
37
33
345
64
120
243
28384
34532
48
73167
22
297073
35024
210
158
1929
28753
5718
74
104
1283
51115
368
806
4515
11100
63659
192
14
110
13334
71
4
59
247
58578
212
24379
275327
25704
229
15770
203612
107567
188
11294
70
55
776
14949
312
9803
336
28434
52
1757
1448
137291
1680
112618
145
133
347
112242
258
235350
170
15666
379592
8548
175
289992
228
119
1761
64
87
194
166
6046
124
138
120
84085
1
252
84
122
86258
196
144
96
144
246
156286
19039
320
151
7642
274
147
154334
60734
472
6799
66
123
21
26338
163
101
259
307
13277
41671
5002
229213
176
187
68
223146
22
38265
55438
39
1738
100452
6192
75
34246
51
22
239247
21854
13384
33
107
79937
8878
179
126
5763
273
314646
189
21434
144
665
74
22
1746
20700
739
201944
218
50569
45
155
1299
982
26
136
89
191
144302
1
57
30
121
108071
1301
381
443
248
65
123
10583
80
275
214
9935
657263
350
421
134
32
5945
20403
3
212370
85
29
6382
753
1
154
1813
822680
237
65
23934
1679
313889
62
45391
5261
11929
144277
38
3107
14
188
82403
833
9
3
1
159
638098
78
85193
34
190
142
27175
112151
130723
22
223
98520
53122
25586
36
10818
77903
108
212923
51
364
202
246
100767
112178
755
57
41461
60048
261
69113
409
246592
120
42
149686
6766
65
7508
151
110037
79
5643
111
254
15581
86
11857
43
42
857
80
21524
53
16935
41470
66
30
3927
187001
59
394999
11125
156
448
245
157
38
678
270
47
19901
2069
23
2651
38
4
102
61
48984
2388
94318
43968
119
199841
58383
14813
34
51
199
6244
9186
1753
121119
59469
136
190
28058
74487
924271
1490
89
28
350581
100
86
5158
2
43042
91982
968
66219
36
4994
10110
5
5
196
36496
283
254
180433
4766
82
17192
55
203
227
251
151
27645
362
70287
107
216
31
85
45
2975
194
414
12110
71
130
206
10998
201
10
3753
81
227
220
34864
279687
259637
50
1216
59171
116149
34
64
7
34
29824
303
11067
163503
83
24707
285
445
55
41164
7634
82116
35
43602
5
66
19
15358
6320
129
74
60429
61
24920
31
126
47692
26
6
226
126157
3
31
92
15007
72923
161
72945
31
175
13683
213
20198
25132
42923
177
13
67
669328
5281
223
5728
24818
76
30
288
104
55635
87929
8
49913
16
12
70072
375
186
117
36
139314
30979
133117
277874
37
24312
117
126
68
106
136486
3
54896
317
179799
241
112
429
2369
124
10188
394
9
37019
112929
66
31
171
218237
415
32079
336
110765
112
11
109
2
509
66851
60
78051
36492
147
13409
143
19470
247
101923
65793
102
161373
186
4602
392
97
188488
71555
171958
27
6
112404
73128
70
15
118282
185
413
9772
37
45581
33154
22721
358
449
10330
934330
435
50469
447
152
99153
151296
226
711
66
3553
2452
175
31582
766
161
2387
142118
20534
35
214
60
53
60290
367
11726
178
21
26462
41
239
3655
134671
56
474
219
166
317
32
10200
68
493613
4154
49
240
41589
44
74
173
198
142
74
116
62532
142
50
74
141
36
136369
144505
16
18275
6682
20967
134
132832
115757
136
55228
165
121465
735895
214
122
179
11533
25975
154
162
21
156
116
64338
67
5039
35
131100
51
85
77
10
111
229
114
28
448
38
67
23
103717
34
154831
278
46560
668
350
7781
50936
12335
214
17424
7124
168
141
32910
167624
531204
150009
35
167
233
0
5260
22383
16069
17
131
114
20
62
142
5096
118057
237
39
5761
433111
136347
135
127
58258
16031
110
303
13832
74
66791
188611
25
1647
19076
732
584
132352
42008
190
160270
38860
133193
252
34618
132881
277
14174
36968
1043
11
18363
74
166
119
59
78
32006
99060
165663
57584
469
46
103
66504
61
253
2694
31353
156
115
239
91
57
137
14
123
46
72
50
51
33
74352
74
4373
41576
22232
4
107
249
221958
134
88
17005
821
187
374
280
26
180
33540
26975
441
48
326
41374
139
1766
8
51
81
56334
43
64958
7864
35000
4071
52213
166
177929
280
154
23568
1770
31
127
11009
70
20566
192
129
14869
342
6710
11
18965
134907
248
120412
376
67862
226
32
23846
166
21025
120
16010
111377
190
166
220
22006
12557
40311
84297
343
126
148122
51470
44399
51
39
35
36
203
138580
17641
673298
61
39
1
109
89
24
28132
67111
3975
117
10015
99317
1612
23475
69
177
116333
15264
28912
171
77
28
11184
10524
8142
17317
113
106993
396
44788
8585
212
36622
51056
171
83
80
160
5768
158
182
17465
295727
900
27561
566
68
172264
372
20394
333
483
342
25
92610
339346
439
134
908
11869
104
122
593
102
97338
227
220889
2604
66
504
19
6
37436
1086916
44
529392
6
67
146
116146
167
214
31746
37
28257
3
1972
16
88
9402
62
77
123
46
183
20494
218913
83
72
24945
200
35496
129
37
105
140220
1034
164633
24754
176487
186
101
113050
6966
250214
1096
72
216
160
127
87
1
50
31
5954
88881
186
5901
3198
209
107295
1625
40694
104
472431
130
16627
131966
132
82
12178
222
154
634
122
86742
81
18476
122300
9659
11753
24809
114484
153
416
142
26
436564
19370
230157
102
7726
101
24
53005
11069
43273
132
13142
6012
30396
144317
80
409
8120
73079
18139
41260
35585
2545
104
14347
54
31
88
1276
17815
143
363
6075
109
63
16
284856
23
24984
113
92185
36907
2214
100317
61
174
15567
6714
182
82
147
184
103000
73695
262977
20216
147
87637
352
31050
182057
8934
39058
65
153
44404
138
103982
220
7566
39
134
83
130
98
68
119242
46
279
17254
93
151
89
66
14
1052
104
113
161
223
32
115
945
4389
140
119644
217
159
11152
133
42613
424
241
80
5931
127
48
182057
175949
27
263
28629
3411
3
7514
138
85
192
102
31560
117952
237804
1596
169
87
3308
33573
228
15121
140
289755
350
479406
153
292
12769
5785
360
71426
4
79
23
79
68
46
105
39
149210
117
11
193
301
207
141
30
47
339
128
18397
98
79
110689
3546
52896
100
158
180
1
13676
78070
60
251
106
43
58732
24
135
1151
77
599
37
25
127
27
72551
6
10
19293
98086
57057
98
36764
747258
102
35
18
46
509
53016
24401
1041
3752
29
44
71329
29360
139
30040
21
46866
74763
76
25
219
74
41
44473
2619
67452
185
118
192
76676
43
12626
47490
11262
206
97274
9748
55
16752
69831
57
176
55
303
346
153005
85104
54
104
1514
50
229715
218
50
7
164
185538
218
20
46
36019
314
52508
33807
186
310
249251
398
36208
172
25665
45
55544
48
125
46
155
125
107
156
109
5893
92451
68772
37
66447
30485
232
20234
99
2444
79
81424
22983
45441
2445
139
133
44692
164911
2364
66
4818
228
59
65
97
80582
19164
35
104
125988
206
66807
98
58
97
8491
3261
28244
51909
143
29
4
44479
109
141
139
55164
104
20797
53
72922
1091
292867
109
75
13075
205
324588
42
143
50
8166
44173
19033
149291
5978
174
14
26640
198
535901
137
108
8151
104424
573070
227040
1817
20384
486249
87
1128
31730
236808
150867
733876
25848
54061
26315
75
9
78
199106
73
112581
409
360
91
572733
66297
130
46505
162
1786
4150
55
319817
13777
54229
179
58036
8250
70587
74
120
147
35278
7
157
21006
130605
20375
143
61
95
8
33626
10548
30890
98565
134
73
44
75
864959
350211
130933
26337
5653
415
8573
214
46240
31
2275
13605
19
139112
74
41521
139
45
93
119
420789
269710
48208
21
49
2117
41298
13633
179
582458
281
5431
96584
262
52309
428
116
7139
75
237298
1300
17488
590
226
1305
5
85754
2729
112
76738
25
29
808355
19777
909
29
11641
84794
110
139
48452
121
48894
29072
838
77673
353
711445
83
17438
600
4241
112
140317
263300
258
131291
329
228
192
66682
19882
89
54565
47
190
51378
34355
9841
26155
34599
16492
218
1816
241
105
3347
219891
206656
18640
128
408601
49
51095
36
52
69
3939
103
31434
23790
284
234
270
103
27
10840
129
65146
21
182
241744
37646
59
13
5
171
385201
5953
19130
95
106
295
28
11379
281191
80
10616
51
7
67
58774
29875
127043
117
107
231606
163
12174
5115
43
4271
48
7246
212
157601
90
14577
232985
904
163259
231
94
507869
23128
462
12167
1201
163
99
57
224
130
51
75
276
42469
5706
8
3624
87265
192184
34272
224
110065
82749
174996
104640
439
121
233
19208
97
210803
73389
323
172
363
55721
40675
62
46
118
35
95
42557
16
27374
19
32
132103
24565
363242
145653
178
146
98
151
271
213
3686
182
14857
72301
16825
246
14695
76202
14
152
44
890
28913
146
37921
188
21
88
34
41
27
432256
366911
112
2746
71
37
125120
176
45020
274
56
140165
360323
3
15
2797
13419
42421
10165
12
220
182
123249
38776
40362
28
145
14
3
255
198809
33650
227
124
120
21079
16
70
112
18206
12674
217264
13
15228
40
13689
134
75
36668
394
251
86
21918
17612
141060
114
186
35
22
45075
153
425
65369
188307
25989
34
65
538
191236
99131
105
208
92594
167
47492
242
193
185
8438
95190
52
8090
137
130
3
15096
5
20
41131
9456
155
218
2
25827
180
77
25880
71407
8642
78751
20963
131
77667
3000
205202
108
13
7214
13881
104
180233
79227
18355
18897
11694
119
194
32743
101
74357
69
93806
28971
192350
322
13105
113288
36774
896
85
506
52357
32824
2392
24685
230381
105
305
1015
229
79
26210
78
99
61606
513
1792
80
1956
113
27432
332
111
201
379182
31
92088
151
189
73
59
251605
19
3638
10
10752
35116
55
11
68
222
26952
299
44
100
84
33866
43880
41784
138
4530
3078
51594
52963
166
66872
153
133
7155
488
39
2091
129077
161
120073
46921
9921
138
15
1712
203309
95508
5
2890
152853
161
1255
95
25687
30175
13
13322
36277
23
12095
131
48956
25786
19
62
11565
1501
217
60267
89035
28415
11523
217
38
18
102
53
10985
5
55804
36432
56
10186
1332
463824
1
83
233
93085
34081
26
103
11986
234797
143818
29614
49
4
19
46
209700
133
133
21474
284
689
61418
109411
25416
19
4901
246612
18510
181
15090
7368
71
155
1753
6701
138
145
15851
148
6
20477
62701
85
130
54083
7671
29903
10
33934
54
48907
196
90
85
82
905
29103
92
42
22884
12
193
74
24179
31
1
129
331
52
163
24
151
152
20024
648007
8101
154655
69
51251
24166
450
76
5172
40
2873
162
149
51
301
153
114
102
166807
331
31455
191
6611
143
3
67
6244
981
40622
774
126
245
25
130
78108
190
11223
35375
84603
23
165
11308
126
28774
66506
79
15925
6434
49
41
95
143535
183
28564
16613
12
82695
13
76982
30011
137
175
18
124
20623
139596
25797
34
54
129868
288
32630
58
32
501
34
14255
13
150
144
16812
41283
222
60147
165563
53841
211
60
68343
9876
43944
8037
32
80110
1
3450
124694
11792
106
74086
347243
183
141
144
51087
33
10443
39796
59
224
112
41
232933
97341
36
133
809
248
194
268
4489
89
13016
20152
22
175
11
12938
30099
38151
202647
14110
202296
26211
66
109256
369
1195640
69709
8032
114083
138821
470980
126100
6758
37
45
33049
13958
79
441726
26227
12206
41000
89
111
97184
229
214
172
90430
8225
355
77
1731
28138
236
14636
12361
173
111
7404
16281
9830
51192
569
4138
1391
33386
63478
147
27267
12
52164
474
113395
31647
55815
24174
87
289
66
24
316
35
28
6534
329
99591
16
32950
117
94528
882620
15
44
616
28123
163
271
41
91
250169
129
110
16
2010
20539
80
371753
51
307288
57
36012
106
2543
165
363
51
109
266
39011
179
248
20759
4044
374956
173253
259
23
836
66298
452
37115
13212
89
363
283641
17639
29231
878
23117
334
101
23
28222
267
1689
4206
14
90
0
95
320078
3766
48196
10
134627
1577
247
481
34
798
249
59177
109135
1355
79
90
134
91711
5
121
215
63324
4697
246
56
123
16232
115262
16
116
24
31
43060
25
5831
19486
41
210
262
159067
386
265646
41
126
46
9029
96389
282
134
163273
72
15113
1471
41929
14062
3869
258617
290
306
134
23314
251
41
5868
2006
199
7556
30747
55
77570
47
32
131
1775
275
86
4412
55020
363
275
86
385
40974
245
113
322
246461
87
22037
141170
26
128
38430
50
17057
6
158
51124
133916
16
3433
249
11248
520075
159823
24472
15417
51321
6580
152898
2524
28446
15
292
17316
15
12143
346
1681
73479
42114
142
2343
844
49
61
213
37490
40055
10108
21163
43795
225
21296
42671
52
46851
296
80977
374
176182
49881
12
11780
174
210642
3
95076
10970
106
171
46110
75
46
82
433671
28305
17396
21230
31815
116
22905
37521
33457
194829
299847
120
9423
55
190120
274
67
72474
6555
457
50153
238429
51
67500
148157
1413
1923
274
114623
8401
136948
43304
78
26
16
47
118875
19714
19
133
140
240546
252
692977
3803
150
92
115
72
4
12940
103
715
56705
2329
56356
2326
55629
68
153741
10112
65574
136858
171
64784
56
45397
469
88
180
175060
107
382
204
8622
94569
23453
7987
15
92
6688
102
81782
59
94
85
46724
220557
169
45
889
651
269
269
219
211
47055
29697
526197
79
88
95
212
47
88
53471
135268
125
105290
9516
106998
103
173
194
241793
230878
44
615
49115
34146
1520
927
992
149
199359
1
23862
46795
6136
2
9863
53984
147
14836
133
142
98
96632
523
23061
52529
6870
18785
58992
101
169
6773
16348
256480
230361
58572
0
46987
58899
46081
20
186
71082
161
155300
5504
65142
141287
8264
6946
711223
19674
262
39888
117
4202
33416
12564
92570
74
34133
13318
98
7630
19539
50829
218
10877
86801
18979
495
103
279
37127
9156
99
58093
367
83
37492
135441
201306
23873
66
92426
19660
285
40
8424
568
8348
10350
2034
812
9
127
22
45772
122
100
21616
63
92569
40697
179
106
116
21464
359038
27656
215
12
115072
36663
165
21445
524790
176219
28710
10473
77
8612
32
83609
9
50
14302
138302
109462
33149
136
482
897299
13059
10785
99
103
35
21896
14580
135
99
144239
76860
171462
164
53
551539
30926
200
246107
222
32021
14
34
88
1235
258
69598
5589
14939
8405
31
9455
10155
57175
141678
26375
162627
12510
58791
940
39214
12
88818
101397
112
188
243213
113
29760
14
154237
96
40
71194
141
30
429
52100
1199
48230
56
22
16186
5059
175
1243
196
277612
249
25
59180
21286
4702
12833
46802
81
4982
274
162231
99706
64779
3220
57820
8415
44637
5827
47795
136
204
72
113
128549
107
1647
5
210
83
309
9822
47763
4597
86482
75
89
80615
18
98
265
22389
87
570
217
257
394
100562
96780
43
29947
2752
70373
155
46
103
7730
604
20827
54941
74
128
962
173
474
60
197
1837
264
64
49411
1756
206704
112126
184933
350
85
166
7
207
93
21540
138586
20716
84739
1037
23
436249
13347
65536
52597
3339
222
82439
8167
18
16
22550
42
41
51
22409
156110
327
167
38
121175
7
1069
27777
41975
58876
14948
141
28
1051
69103
8
76
512
69827
125
5193
269
121
191
60663
169
2187
45
8
6865
257821
1481
178
446670
4566
111
35357
81
25834
82
65
2100
318335
158
6132
4291
132
65649
1599
236
11713
111613
38773
266
38759
30326
14008
42
87
1624
358141
31698
5212
138
18
62
514
14961
62
41302
260
16979
243
506
78
28883
43387
204
197
141
7846
10
224
1327
137
21
54038
40123
177835
27311
1159
206
588
7300
3210
199
10484
109
81
191
3840
842
5224
36330
14205
74922
156
14551
17555
16127
92
11
297
148
9531
57960
243
5312
175147
71921
16
67790
124
34
15
369100
52717
1436
37787
216
72171
42732
129762
116
543
320
13347
11907
36525
39067
39520
148
95
174012
30
3148
91
214
66
56
8458
108531
32820
348
312
5698
72147
46397
262
83172
100
5384
92
141060
65
8
747
1098
117
21
179628
31
223259
146051
305
48654
146
54
29
131
24
134468
253
35417
31
693484
97
29
34293
70
251277
322009
256
1910
94
265
114517
3209
110
11834
151
27015
63
7665
159439
22
398900
109201
6296
235556
15283
266
78
172123
140
113
3761
64640
477
16069
117
57623
50
113245
58063
10316
44114
209416
104
120
272
70
357
539645
368036
3
95069
43
8867
82
129
3543
32183
58
9303
22133
23
19121
84129
38679
197380
112931
66
12678
11922
39425
252
73
175946
12082
14190
39796
728
543880
85143
59837
70253
155
47
506
333534
176
179
20909
17298
264689
84
111
134067
225
1458
180
44677
144
324742
1
38520
131
175
64
182
249
663
281732
123
2
14947
90896
31645
41
149
10683
457
279575
16651
99
58215
117
23141
145545
125103
80
14
71
176
21859
163027
24139
57
12286
73
27300
188
437993
21211
4817
344
7478
69
10177
122
221
10
59968
534100
43
85
88173
52
196
8363
46
49196
49152
129
10953
41156
30181
201
4008
45
178795
115070
79991
356614
9028
103
33969
161
96229
23452
23067
1203
60585
170
33
480
38
110
93725
35
136
76
9
132
16546
1696
123
94
1592
51
38322
36
19283
23285
926
11655
126675
30
183
48010
62280
126
170
113
5
11
98
54416
68
39475
2187
76359
93959
169
51
76
39910
156120
147
4
181
267997
108
36
90
126
84
122
2858
10600
58494
17
220
2781
19068
1740
28034
694
13206
63
54
162
56882
8
362
16090
20
171
531333
62
79768
1211
183
6147
12946
7
108610
41876
157
78509
80247
10209
59634
73
182
68
67
102
94
40435
16
239
1155
154
6660
57
7714
8585
99
64823
275018
240
24342
988
98
61178
26
269
53
139
219
439
119
87
171
63247
241
84
13633
1
154
1812
141
123706
109
807
145
316550
304
31670
42792
30
52720
46
7336
126
194
12113
214
4745
378
284
149
75
198
22619
17
27378
32
150
65
20
49538
100
149
200
61
16
98
278695
7
122
18894
34
374277
287
63053
18202
67438
170
15331
77
161
81
294632
1015
830
1354
12968
54894
43481
23417
163
2767
130
95748
60
116994
72064
142782
146697
17401
36984
1446
145
135494
68249
27248
333
152
202
15067
239
102
128
704
59
63831
212995
49986
1859
182
108
7872
7747
87
102
153191
141
79
320
24620
335
117
505
14642
69286
696
142146
307
140
285585
180720
140
3189
54193
487
6213
293732
85132
229
180
51709
6
9707
197
25933
37496
203
274
136
27071
73994
217915
24649
75
114282
52
179
82
44
122
215803
13
57518
83
545686
141172
525
178
5352
25560
204
49
11914
76
16227
24414
11398
27430
180969
70
446
7515
143897
170
31039
9902
7233
6567
17
255
49587
209
342
10936
103
439509
107666
208
12728
77387
95
44619
161
1770
62235
21644
26114
45
443627
2618
79948
54
53
230
26840
20
401
26732
61
39
21302
120
29
138084
69612
24
175
59
170
388396
680
137
120
109
22
29547
80546
1154
58937
70
45264
135
53927
28194
2396
138
82872
139596
158
306574
1311
134
20768
72
133
158
110838
147
134489
153
31541
203
11
72
225
517132
110
266
612081
124049
63209
45464
95
142
23
39500
2614
164276
123981
133074
88
81047
20966
36
8238
138907
100
123
25918
110
153633
1200
9946
91
95
35287
28689
9496
66
1384
210221
6043
17595
795635
30563
47034
286567
22730
168
8390
82718
236
126075
259036
35695
69
198
428
163255
8
55574
98
242
4707
121
50266
16
43
1624
10658
54
269
27489
290058
12793
13070
239
14820
616130
17
28
52
16586
1533
954
27789
21605
70149
16
86373
195
2986
26442
59
146476
123529
188
58030
219121
10416
78
918
62892
84854
19
802
50
27176
47
30539
100
88916
7071
1505
15924
39369
2511
29
56
523
28216
51
135626
270160
32
224
9043
1142
20
820575
485
161
2368
33189
50588
107
147
146
36283
2928
3239
4
56
25577
343631
186045
395
21369
212104
135727
83
42
12998
59
3387
125
808
191301
124
22
5036
143
101
8001
70957
9110
4001
58
137
120609
38
246
365647
102195
226189
40
632077
7260
28716
32050
163
120
15
148934
546
32
35817
88412
63629
452500
22
184
100345
893
127014
133
2332
73266
62
14920
208
2081
20
12
3601
20
290
93
424
80
155
32892
133
27
103
4352
244
5195
65045
54
78
22166
81200
131
119449
233761
12434
114846
96513
211
38838
40
60
27375
65
35
13
141
77
406
18720
10962
46797
1029
29
206499
123
251133
103986
17366
505
21
1434
107923
2549
45
86
294
75
169
142
4541
406
136
63
133
421
13
166
34
567
72927
20
33
75700
226
1
13603
18
143
78525
155
16513
11867
15827
48245
239741
247416
51
4148
191
214509
102
178
1310
104
53
136
83666
202
50455
16
180
73042
17
33279
162
7909
191
27215
171
111072
31750
15497
27234
365540
1150
183
35812
107
6395
24300
31415
689577
66060
238099
8956
44
424
47861
64
139
1461
160127
112
488698
140
23855
403727
42
27052
36125
348
100
1336
63
72
815
70255
1978
248214
21
3469
132960
130
478
39234
284
8333
59135
9167
20130
72
800063
5896
63208
31720
44090
20001
88398
7
21
18783
17842
35
105
77
261
73
59263
140
65
603652
147
400
16132
24805
286324
50
224
107
114
65283
55231
21738
45
99363
150
111268
75
64606
11623
90181
229
387
296
7952
169
195
61
32
10865
193090
1455935
45
64
207
330
55241
103
20338
64830
312
133789
35642
19726
53
21
32391
42078
302
118
19
161
83970
17942
136
220376
260
38464
9653
241610
134
17
155
49420
210256
103
161670
41
145
29864
122
46
34
55951
7435
111
181219
1898
525554
7598
49789
98548
97
11952
218
45
111
48350
28
184984
19
40
1685520
97
106
65
11734
8401
78
62556
245
31
77075
185
128
15451
27342
175
10181
251015
27
36335
182589
28
19337
7139
35398
116
67381
173
21508
282539
58842
77253
82
164
120285
61
124
1519
51
235244
18152
126
678878
18355
100139
7672
9357
211
30
60
96906
36984
14733
35222
90038
79844
108753
7448
42070
22553
39564
54455
56484
13
277
16229
33402
80501
31188
19194
135
43
58004
57696
225
39352
83059
79981
766387
146
5882
195
36830
30371
180104
157
98
263
251276
26
60456
400
668
5346
1254
340
14768
25264
133
175
30
61579
8778
13781
3314
95
8588
99
38918
65
200
85
23
12651
55855
83
244319
123
39
28023
61941
1705
4
346
50
673
313431
86602
27
219972
3627
316634
427
160
7303
96
16548
7933
31879
5192
105
192969
71
27575
39395
1673
2560
76
70340
80382
12038
7
21072
51
153
1214
349353
310
26
128429
227
63
70
52
30060
18629
10777
735
790396
68
42746
31989
142
17250
183554
8
25428
5336
431
27
609177
6772
54438
153
147551
67463
51
92
98
159
188305
16650
245
389022
100
10453
215017
15
19866
80
11770
45772
66
3856
59
16024
7244
32218
136763
165352
59513
3283
56721
9077
17546
137
471
3237
103
13644
22003
376
75
113
513
20
3677
421
1483
1880
19387
133450
150061
47
1963
233090
7667
119
16574
510
4
266701
793
71149
55052
101927
334778
228
134539
67
24438
23477
37654
10490
267777
18547
11784
22162
6268
105
98
11828
70
60
19349
128
1307
1121
41827
720
117491
63
18
82
191
208
137
8334
30506
196463
55950
302
300
34
992
132
1893
40261
693
66026
130
200
195
45
111401
205
45
70
6043
36042
55
49999
3680
232511
41734
143
35738
25069
94
240
57
77
226
605134
153
15221
70118
30
229
166363
101247
119
99472
294917
17401
51431
16
10
87
246
186434
1135
222
197709
11414
21605
109
935
93
252
24245
3
1308
27945
16
170
8
102553
96682
195
685300
36
67538
195
31171
96
1
34680
558
47
29
6361
557
142962
63
6787
112136
54
3335
196
121
226232
48
40
19534
93782
51925
206
136811
67903
155
96623
206
63
32871
4839
173
24297
79255
11
191
29710
97977
26055
58374
84
164
259
12
22
211070
146
190976
112422
21200
6771
11
16101
19
71355
18012
29151
90470
106
37109
16197
118369
26158
85
288650
64305
133
198
100
1109
294153
185
280
80644
52137
5419
93
859904
174
1016
51
16661
117
38471
2046
48577
57
123
165
2
93750
167982
272
180599
149
6142
132550
299
68
31
66148
437545
284077
104
14949
139
46
23417
1903
6178
497794
59705
16209
364851
14296
121
78
22187
8
215
1475
292
181
11965
85
46
689
4765
105517
2295
968
95
144
68
67615
19896
71555
24
11903
131
53
144
40
198
76
2632
25710
187
1015
869
26313
168
180160
95857
42685
1507
119
120
130235
54
39
147
1165
16
95547
10859
111
16343
5
60517
106394
453
169305
60
49825
57
247139
7150
3064
64
5442
165825
19825
52851
437
278300
233
163771
68046
362
512191
43
10
2469
17
25
102832
6095
25949
20504
10441
308595
62
1181
115869
117
6972
4191
6
5315
57
225
18981
37632
72
723385
11763
215
41551
734791
239
22732
212
61
246607
188
189
198
25514
198
24
17
32044
3965
6002
52957
177
33708
25680
5
35
883
10001
278409
142572
8338
81210
119
837
139761
5700
37678
629
301
76689
153728
267551
15468
21
3
25767
44651
336837
26765
922
335813
56131
2656
31168
64
271
24207
715484
39690
82
16526
4746
105427
11751
92768
946
23
85683
12900
2
76
7394
58935
14595
397910
102
30455
250
594769
362902
124
32688
300111
20
26369
399
23293
52505
69
236
9
75631
138
7917
483683
76731
103
145645
236
151545
50165
46444
99
237141
5
2121
9338
51720
1695077
274
57
14436
1655465
116011
142
139
421
28312
46902
240369
4434
9018
144
55
1667
11399
92389
555
9158
72
22
105
87
267764
19795
11242
177
739304
10992
90
79
59791
14009
346592
118
43
40859
1714
20486
6076
261469
138
96
224052
205255
44
34089
26677
331438
24
20641
1216
149
34
76
2909
88374
83
1540
41772
5706
76182
45362
33325
53
664
42
266
39
87
35
150
152487
13186
134
45124
8940
88248
319
18376
3
30275
180692
81
2448
12842
335
62
2
55411
53
200583
7783
212111
158
32844
50723
93612
58046
1195
11225
59998
178676
52
19234
56
19
133502
22801
59012
52458
199
10426
391
16
4510
8360
169
122810
121
175
70
57
3273
56356
1
301
15724
213
45
100335
74
50657
143
170
54
104
40965
33042
91
1
37602
129
12805
78173
263
72
149
21792
56
23766
7818
40
5733
28
6532
49
25575
9184
725
714
206
40
230
24648
19883
7
48
98
31100
35339
54108
209
108
192
73991
687
59
31
32949
10876
41829
75
71965
386
122801
55
192
223883
111
41549
1457
48568
168449
29872
230879
173
63741
36828
93
106172
157
846
161216
109731
1133595
100
283
70686
540
19147
558
174
148005
13625
10360
26
24642
31
282
213
77563
155
154
141
62992
59135
283116
12982
4985
30755
183630
208802
108391
6219
43
132
32667
10
208
79
76
1125
67425
93904
105
68
27633
800
111
76871
228531
66
39647
14264
12919
195
293090
86
104479
25
21257
31257
182197
64225
36
17651
378
671
11561
220
79081
171774
6083
363
46945
32975
127
130443
98960
117914
220
733
102
100
48786
13
99
81
3588
100
71
35858
7486
8
4488
4268
38590
169
8456
131
63368
115
763
69
1350
37262
13
95
90
4805
8
19583
54152
175
294
181363
7920
10994
154881
121358
121242
14450
136
30
23143
157
601
240
122243
204
214
47310
183
20065
12
21
2241
48
49
255
17080
37277
122
1082073
6933
25873
4555
178842
49149
18365
239
13131
271
72
601182
13119
21457
133
844
20394
590423
71820
41969
799
26893
407
172241
315503
85896
17256
92783
75058
138
355
332590
4361
157869
41502
36989
202
37
70932
21044
71650
115
9022
505
25
147
165
120
592
53386
1513
2008
1753
433
103916
39031
1127
10
112
71
1858550
216
51
171546
44342
150
14454
76866
80076
112
110272
64466
494
31183
22
19411
36514
53
1072
1525
33219
159225
75649
451691
76977
577382
294421
103
4991
16953
8992
2025
14412
308
134
16234
454
60
11
4284
269
143
13239
2106
164968
523767
36541
91
2
28057
174
258
50
103950
63
161
214
30206
104
25
18173
80
7996
54
109
21
49073
253
24027
487304
110
50967
720603
24023
454442
317896
637
114778
424
60972
167407
7828
599116
150290
44
46
20182
4050
201556
238
1074
75
159
12343
37
39956
41145
52
16122
15318
5612
434
19824
118460
7357
3406
442467
355
15539
196063
2141
6789
11955
64869
266580
118981
24965
117783
706
38
3315
13602
64
41100
77794
119597
27343
15398
73
198
90
176
26824
13992
451
213
10798
495
17498
479410
772966
55008
26407
283
187
284
8854
549
49955
136089
154235
231
88964
57751
258
119
62692
42222
326
40
2169
290
109
126264
42
22717
5679
724
105204
5613
70076
292
12945
261
156112
145927
86
44928
26735
16377
7849
240
99
174
29236
230
151
141
38332
6865
533883
156
729
317
14
309318
104
137
157853
38
85
38
96
5500
48565
102
218
73938
19822
68394
9561
171
138749
7814
456058
74
116
5007
23209
34855
48
91022
405
56356
56640
59
232
161
113
171
272869
154
156
4000
12144
193
117325
214
249
18
26368
246
148
18799
34676
57773
262
146
13905
295443
167
460
65426
9
23
67
148
338311
147
15114
31
391328
227
261624
13610
80139
62
56
34
55
22392
16
174
112
306522
44895
149003
55
18
136
88
41
170
213549
222
65759
33333
112
582
484
1212
1910
20979
9613
115
28444
47899
11
148
286
52
18729
36
121823
2716
153
18144
42603
383
2480
143150
2056
109208
15111
129
1050
221
897
30092
231968
242
7580
23834
133057
99813
34977
137762
23427
384
95445
149602
63436
15857
102174
75326
515603
93049
40549
128
47
95
189551
155
473
438
228
182298
84321
57927
121630
37897
273839
22912
187721
3
25065
258627
25492
9239
243
277
98
20
305
51491
60685
103
38884
3431
32
507183
22
486
185
19
24376
157
306358
209371
62
89
254204
35572
164558
103439
93545
116
7731
103173
45
36490
82
193
73286
71214
67
132697
144050
12180
0
232
1661
60088
23877
6427
7028
68589
65
6082
8
58433
3
1968
69
141
238
98
68530
65608
30190
142
226
3573
2266
27159
120
94
16887
130284
884
434102
11234
4814
54
198
147581
21148
138629
276936
6676
462
18130
32947
26986
95459
11789
93859
576
47
264119
65866
31
103
65962
266
78
150
229
9258
28493
46323
78393
56112
102
11511
22020
97
135553
597
84
823
60656
244
205
15
11827
53703
49372
31590
582465
157968
9
32
2246
21286
2581
11617
0
131
47985
86521
41865
37376
250
62361
461
1086
71624
102
262261
7
7400
151
57408
35767
58818
133
10265
60192
73153
63083
58
210
6606
187
89
37
45820
18440
6149
285
5164
34539
154
52515
7
158923
126060
855
6
108955
16809
29727
61849
0
131
4084
279
201
109
8892
98
312156
13
25600
75537
272
98
18943
325927
17527
39570
30
33708
170
698073
281
2487
13472
18
439527
860488
1572
166
130667
151
53173
61
22119
119670
158
437
155
167
47086
70639
185021
644
4
10
84
3961
85
33
1378
20824
155
100
214638
5727
69736
96751
46817
62
600
126
22
279115
312
1228
6320
186
103319
80279
37918
148
158
112
83062
214
352113
11679
223038
440
19009
74
315
1535134
50428
24479
206482
1186
115
42123
56444
168559
199
945
53
6630
34966
125
38452
32866
93788
1104
202976
345
178519
1528
559
226
56070
25043
14683
106
1252
344
6372
86344
192954
45736
115335
141934
256880
55
41
92146
6562
629
47950
17441
48
28
4960
58110
86187
220249
443847
10301
22376
53074
21769
99
1
59023
122
70
11906
31209
146
273
271
251755
8
29866
25312
119
93713
31
160
4825
40
172263
21764
374
5551
32668
3717
26654
44
181219
32031
76176
42
115
115035
150
172
653
229
161
1981
84441
125
806
276
65
22815
175089
192
525253
58
39849
5375
69518
3290
34067
44899
23
23496
168659
49
168
404839
170
65
306
5486
225
4460
106
10
453385
24115
50
572041
98
545
96
255
13088
1512
60963
17220
63881
4942
24767
6742
7642
597
672
461
91
92849
205
109553
76
267
65
5144
141
186
1338
56135
70
48363
116733
3624
16
5641
162
104
71782
895
66841
22750
133
2733
2892
97681
297
71962
89
24
111013
4162
317
21172
15876
225
58762
200
22829
35393
17
13119
48
16333
30361
6978
629
26069
137790
2869
72
458
123513
8705
9235
148
183217
73391
17
577
61
202
38838
5546
30833
85248
22
688068
28
47115
46341
2337
14335
13951
218
90
94707
105
312329
217
8856
51557
18680
942
61536
13
31003
70773
214612
74914
1466
8473
208
99
19727
5487
178032
36333
83235
2228
42
510
138935
51407
27021
85921
5192
28734
47
67
213
391
32536
18086
26115
239
317786
36931
53
22
199116
281
173668
224
300
34084
292
20434
10139
139
173
41712
24067
169
249
914
91
131634
269430
1441
81
9611
238
94
51005
36616
150711
0
2932
134
83628
67
21480
199
48
73
1103
56431
4
77934
53
646
275
103125
265483
176
35633
150457
16
241
46
250719
5180
74900
543
59
1855
73189
76
96
17801
51
103919
592
23408
12885
170
128
1204
28486
6983
39308
10983
463
54281
77
16
26199
12881
18393
170989
15239
342
530
13014
25089
633837
27042
63
148
112077
86
242
306
1670
361574
103185
24
32261
192
262694
23483
447
164
29646
158
116
318
232
19189
699
114
644
51576
9564
426708
125109
62781
196
14134
114935
774
205
631273
84
30674
154403
98
70
32809
14072
25
13623
61
16060
9
523128
159867
7608
126295
28691
991
48264
152
7044
13329
234249
124103
72347
110
77
69376
8420
2715
2735
6288
72139
33082
27378
18
317
166
785928
42533
148
19560
53537
72
331
54481
14095
314
22564
76
134
40435
16
6808
68763
33
575213
81
245473
39
67321
3175
17887
1175
82840
49268
11232
97263
25
115813
156798
875
65900
30605
61113
82
247
545370
88
17988
245
66025
71
1025
52527
41973
183
538615
25
31111
10615
162
37489
243
9833
26397
235
534599
159
15197
458
95184
29
54355
803
48587
192
119
107
146
109703
58
325759
58206
21907
177378
242
11
19884
131600
234
48
126425
188
22431
26
12823
27
5570
40972
233914
100840
8538
20480
188158
205
138
10824
33363
65
143
3
13530
11611
986
158
327
56
513
113961
8504
91512
123543
1494
42786
30212
75569
173724
53600
168
166355
23
125431
71676
29994
264
34300
359626
10547
204
3
22280
978
245649
382540
312957
56806
4647
61
128662
284
4
12708
139
20713
42897
19078
55422
689
8536
131
143
63981
274534
687015
7851
9144
76256
2398
193
169
362
9163
36864
59999
16474
11
4641
90746
141438
2324
32408
91
7212
46078
253
85
11551
94487
6
218212
28
179673
36191
280
13822
6920
553682
92523
2418
26448
82767
75
566
1399
617
1231
31269
1511
688
70
151660
54289
97679
102
2806
394533
96713
19874
350767
64
154467
134011
74935
14
138
112
123
516
391
62824
16853
116086
151708
167256
27326
17480
28
12429
134
104295
25341
19012
30991
50
74
354
133315
1889
1516461
426
152
501
1036
15586
394
165
283906
18522
1559
8044
6503
14445
14887
160847
134212
115199
556
1817
551161
222
107143
43
2130
521
54
4807
436438
134
1192
290
266754
188
70
216
11187
264842
19333
71
76775
26
1243
71384
166933
205
2459
77735
115
8431
162
50
165
11595
1670631
197211
11415
318
548336
51959
185
231026
372
4280
5166
114618
1
81
111615
6805
7801
13923
518
32
410652
31288
65677
369766
41385
19
260
501
39
34233
48203
41898
26860
163
230
242
43225
265
127
516329
61719
20126
623
8838
18238
48674
173424
19899
54655
104596
125
670
281
50
191798
17003
11175
750
251
1413
98
429183
98
294895
120439
76444
15
11100
131
256253
95579
31883
456979
33
116
27830
5609
6255
182
601285
1051
1170767
169496
171
129167
24831
25
62
38864
161
10719
4686
20029
6128
277
187
893
10809
9111
70121
20
200
37628
66558
113
79
29365
63
13299
353
135750
42964
18925
71454
928
72188
126881
101
28
239
63
17083
28216
51
16326
72529
51
128
27174
5239
147
156
235
1030
51580
5343
20
126
26
192
189
41
6411
196843
312
119281
35
112
107740
17582
26
59
36
96
23502
39289
220
1663
59
141
31723
450
113565
68637
132
104597
165
5
974
260
188
305
133
98
925
286
2518
18
44450
52498
54833
35917
30404
3582
217753
23343
4552
5580
1614
248782
937201
2919
86
464156
180439
229
124
82
27278
5
10249
83
257072
184739
14579
298
572
86
99678
102703
23740
659518
140
386142
12656
35207
77
232
217616
3744
31
75093
32558
181
76273
26
6942
219
105716
17228
65855
41242
17
66756
35621
93610
351816
28959
24403
141631
61088
27203
7
5063
38480
5567
38341
257750
29
53
31160
352
74
199
112
60
23485
71663
182
79
23
170
612
98095
938
203
234
222
825031
172161
637
995
78529
44722
662
76798
28473
488
186363
86
808
229986
708
334
141802
8462
99
176401
24896
641
422647
39
41
57
13514
5378
231461
141
215
15690
128
143532
51
18419
84651
200011
20272
48040
88
77
59297
118
23
33
97
50643
1043048
256
7691
41
52540
59000
144955
179
4758
10184
17
497740
5819
32965
84
127
26471
638
27081
92
45022
370667
29487
158460
211087
50
144267
24338
12792
38860
95
8880
1164
70
164891
32
17640
104084
50799
46512
12864
17788
99076
53720
20
30961
105259
27368
9305
7674
131635
3425
311
103
63517
49644
53947
126426
4804
138
1086
700
298995
132
357597
115
136235
79
121404
627
37589
11517
86898
42923
72619
43625
45004
22444
54
162995
95
50
16287
33025
99019
48723
106
7992
15211
7575
126
113
129227
2528
38987
286
8164
12266
86190
30248
57200
54
1311
170022
11313
123
77858
60982
331
47799
204812
65193
12121
45900
135649
121391
68427
25
23843
19303
100843
98
167279
31411
30682
36439
121234
191902
148
18609
59490
310
144
365
5417
184
5049
66769
82330
227723
26
14371
50
120
2419
221841
6
3114
85
176
1136
170783
4427
65
92961
88732
42113
14384
1602
399
109
7301
28451
6308
11658
78042
285
48585
5260
13967
2371
163
18024
32455
172
12156
465
467
15336
32188
186
70
211
49785
45
73
68
227172
159418
114279
318194
22860
146
37
6482
422535
1138
104647
2827
205315
591
31
609503
193
56218
102829
29708
10973
54026
121
32880
18673
1660
51336
1810
22963
58211
32
53
15726
128
473
21506
92608
1283
29038
220
33202
204
306
124
67
55991
1902
6316
313
44
113
14111
92501
111903
206411
90
1319
2827
44699
212
6
242
40576
6178
8643
7872
625
154638
113753
4
38031
107
65050
137804
47628
172
26100
75
86904
119
109407
46051
69
36671
3779
24
63559
106
192
130080
35
33048
72290
247237
170
63
59738
52894
5
291
59
1803
101
122093
157305
128
43175
99779
18573
35323
326674
28816
238
91
6444
163296
1703
127100
319
30044
119902
19
183
22750
9877
257
5539
79
2896
23283
25805
51
489
95975
309500
146245
168
11
312
123
23315
87234
108
151
194
29
163834
121365
944
548
866
3340
54729
19183
26382
508660
15
47606
110444
152457
20611
113
3707
27901
8186
251
189085
15915
81710
74887
122
112206
196700
53261
62695
312
51
51654
148
21435
8498
5914
128
139393
48
732011
439
321
19287
52529
140764
117
4249
124372
112
113880
230
160
118532
31143
2554
105316
42
68246
1137
229
154289
95
313
25611
26439
169874
250896
109152
18094
48434
68926
209083
27012
1240
239
347249
324
97053
28484
174016
158
242
36498
264622
200979
558975
15071
11
130
75827
31
17
45665
16074
15873
82
137482
215914
71811
20769
195166
115
164
177
60890
55965
272
948
81
18211
27141
2639
12179
324003
5315
18903
8905
163
28185
13276
151
290
24
6308
226849
97
230117
36048
360857
156316
2
70725
142
152
44865
4
12911
43285
62
86907
97
44
7026
227820
208
20
101595
19070
24
798831
108496
9554
101
563
2118
129
334
20957
5374
7664
9
59638
102
77
49674
15
667
115
100
14682
84849
50
252592
1853
50743
19284
79
54779
895
60573
15918
1579
723
16955
13575
33
366
89
28600
1902
1110
131
109
2726
29105
71263
155591
11650
7125
19275
27226
110008
49260
83959
87
382
17130
119
12754
1159
16931
267499
254769
113887
51978
38
56934
19910
8175
80
1313
328110
1168
337
415125
182
43227
2813
329824
3296
55742
15860
21762
216
217
179
17
591
66194
160027
10831
515
41382
166
94
364
125727
349
16054
14836
14800
102
207
125029
36026
373
39783
0
63570
71359
574742
214
75143
94
120
7
734
143950
14519
84
130193
18050
230
76
2283
183
144
972
107
118240
131284
36046
97794
36206
29678
14525
99
7884
101761
214021
1235
140598
412
42825
54
705
283022
451551
3590
12361
248
87963
710
80255
1908
109693
21
77
21860
716
24788
138
278293
132505
217
479362
96
83926
32304
12
11689
90
23441
73
30937
162
662185
68
68
2089
45495
95
34831
88
114
10159
69
168
166
44179
131765
6663
20516
36210
202
270
200
22549
882451
17
178827
64928
1148
42096
608
606
172
575
111455
159558
251
773525
151
62945
97614
21040
180927
2
258
14679
649
281
28
493
165
17644
14442
251
69300
4
1762
137842
68
277219
133
30769
191
9687
353
101
176
119
14419
11645
115260
28442
7670
48168
12123
119184
10
251165
204455
51037
32444
54210
43039
236
421
1121
419
252
5848
85
97
33
126
861
33808
96048
130
63001
33627
56392
47327
561197
74901
3163
316752
380
96
325
66923
51
76094
268
97
3077
59913
57420
154
56221
799
661
97
231
52
171
23222
10599
80
6
59202
30519
18731
10432
317
379
40334
25
11352
187357
81
104930
49
43419
17170
22318
47442
33
973
63
291
121
2231
339
160337
305
373
55207
75298
130781
56
25359
316132
211
266
158
77553
35
39160
46
156572
69
134
181841
12139
298
4945
128
176
142
44670
71294
52013
182
15630
24843
170
109300
37457
63473
17142
316533
14599
1491
756
14
382858
8113
258
348141
31691
30017
41727
135831
5925
149
39878
9851
1563006
111
227
51858
41
23711
263
53192
25930
2724
219
38239
47
15936
168044
45014
47386
2489
297
250
6226
115
17076
31624
147300
83493
18754
108656
28347
609
17
18300
43554
716482
150
119
14957
2025
13251
137
41281
51
24
98806
65
3
23457
29
4166
239
152
147668
64
20400
112447
314294
105
87186
206314
283018
162604
206
75841
3454
348977
1187
209
109
13507
6
23411
4021
124890
234779
1224
73
1035
178
123
367610
3655
78137
26
3181
112942
889
956
23
525
149009
148900
76209
267
288
225579
141794
40971
377382
94372
5596
25344
15151
19663
22627
196124
127
2438
5160
119
1295
87
62096
301
236
29
360
155
84411
16005
15255
98265
95481
53921
15590
54595
104062
742
129510
58764
57
3530
197
107
110
133
116101
174
93
112
82518
53520
48844
39292
89684
75688
143
88
118
7149
176014
222
368630
108998
12739
129261
17108
19525
28614
136250
9386
18662
9498
2470
2477
217
15972
1123
686
173692
18603
487
481
133
9248
15242
216
90666
267339
25
52720
42626
86
10720
19192
194842
65265
5
190248
961
39113
235170
34663
63698
162
241
73654
80
21177
436
70
57
10716
86562
247
167
12
86303
8511
498246
90737
25
308
11893
88128
200
7260
25866
302
27179
75
227
12024
86
28464
62
165576
14606
208
99749
82051
109
401
68400
130
19700
220903
608
254
141
65022
179096
17
290
7929
228
83027
8067
18030
1938
38743
219
27636
113680
41603
173252
50428
199675
92310
14149
1249591
185072
39829
33013
149853
6609
256
26254
92059
154853
36691
199
521329
35337
69
6664
141
31939
34292
62
114148
8434
112
1404
170858
8908
191669
28452
51
832945
47241
39684
101
42826
17273
127
137854
532751
1590
27286
201543
84
15
628611
89273
333
98
233
55663
120449
214188
188465
305290
352
329
13241
101
62475
10743
51
82
2485
12452
786
266
222923
3905
28521
80
194511
75303
41015
449
62092
128
52074
34789
10
117105
51916
206437
5732
184
10723
8230
582320
44854
8
8692
181
53613
74881
99503
46
464
24760
10155
60430
62
103
143
26601
5
17005
194152
21718
58308
4
116
1083534
47916
185
102
348
185
142
71
407343
10859
269
168
281675
21295
131009
103331
176
244933
396
80137
312
82
315
2359
12232
166362
199
274966
87
67
6201
269
82044
328
3238
175
187441
3040
56
19901
57636
546824
8441
64932
351
46
10410
4
629
43325
5889
28
3564
14659
197
5953
232
27075
143811
852
7
94
16001
76278
305546
128
9
487
275463
3074
67456
36
30940
8246
101704
3982
130
5351
89
364
10623
31071
25
19
52351
26138
6489
1123
4625
93577
19886
61
92681
56800
10928
58335
8279
136
107
47166
63
201665
2582
8232
93610
4587
6303
23043
27242
3793
19839
28457
60505
21127
205
8
18
9378
292
18589
67140
116918
656
38460
524
80135
67
268242
197
101
5384
672495
187988
10929
7069
101
64932
40540
33199
400
28108
14417
3572
44
153445
58589
143534
19338
114
70
317768
1395
330
505
85903
133329
107667
145
18278
31159
22
574
141
42
8769
416701
247399
33
300515
12759
43
651377
21
152670
76851
195
186
433
51259
35534
85476
846074
29840
261
249
58993
7501
528400
10539
13777
2268
16597
73696
58
16901
468
24370
327
33425
22
236
1055
48897
17922
70914
63923
90006
25
32375
17175
622
351513
2428
2514
255
2738
257
312351
298
9110
342
21
71
139
1882
59
29
62189
1024
23063
264468
5559
8135
2068
156
135
6851
345
23265
62564
404
190
175
341
181
21922
27744
17793
95
322
115901
90261
1559
111483
44
117777
55826
340
114914
159
23
201
22575
33695
9074
207678
807
99508
108575
72
210
238
267
31750
28361
600
78266
13950
7128
40
261016
298
32768
229
521210
5821
67021
133576
9889
22587
83359
81906
309
4781
204681
3135
60
108718
329633
72171
185
152
204
664
5743
6880
93966
12569
31341
81
14655
3662
72
10947
614
210283
65
6504
23156
741
16567
2516
77548
220
99790
1032
85
4031
53
215188
26524
191748
194559
17357
14061
38375
319
47
1611
196392
325
158036
18349
83736
13666
5263
18569
31
188900
42606
18984
42
119
69568
2475
1851
1170
193087
4415
8405
403141
2057
3861
449733
273362
275
6
44194
1117
58161
8152
159802
302948
11
51
150
189
6937
184
75
114521
34222
1213
137065
11377
128625
173661
167877
36302
1217
132
126221
8740
307940
5534
58363
64094
2210
171
69870
85
2164
143251
854
57766
94
824
7523
16530
15187
126
148227
258180
135
224
47340
359116
11820
188085
104835
215
419
70607
33797
63469
832
163770
77
305769
156
4
51989
67959
5368
215
1701
92416
591
6107
69732
24548
121709
629383
57633
20269
343431
424
120945
4929
145356
127
25425
11955
336
120
123648
188999
103815
344
202492
397224
348
84995
258
183
12417
1607
201580
395
11819
108
576132
159
124
113172
101
191
2255
155781
4597
24023
27489
218155
59035
19814
24
283176
1033
37889
33462
57985
214
16653
446364
42
460
47943
49549
122
38912
43890
15328
332603
24
82
1445
74
208
388
6981
146301
103422
457
3
4026
30984
49
20351
362152
109895
26704
45
1441
13
13956
14961
32721
132336
128925
19026
13437
6469
6569
83
285309
49249
12229
50719
41
7134
268384
91
647307
60586
35785
681
101991
20072
28838
199
252123
128005
29
180467
34152
916
372
106148
130
378
100317
105620
16091
16410
103
6156
900
41713
159274
4067
574
819
469
262041
14
281616
229
313121
39136
5949
94769
612
104
51301
46468
100690
8592
15227
224462
2999
149498
143
9743
7532
51
33316
48428
4901
32319
61
131
7668
28334
30495
515584
31542
62114
115
327
591773
159474
93236
553
73
151713
1782581
13725
429
36459
161204
150939
417
468
73
32719
5208
114851
29188
1115
156
183
5816
16929
53264
30109
34244
326
22821
39774
39699
29
133889
2389
171
52438
675
34694
8
188
35906
38232
192929
1201
110013
12978
40761
100796
122229
2421
40162
211
7
128
97815
495
41
122
22153
12252
202485
15843
489301
135
12025
32308
21355
101444
16806
83401
17364
70873
165
15538
21487
1310009
213
1655
20588
1016
229
14947
26667
128
6941
78
13719
17882
398839
54
19257
583823
58
9848
115
77
164
1402
23034
20
86
173
63384
105285
218
342
137
77997
337
66754
61070
100994
66
51374
373858
27116
95
25
87940
743
79888
82382
55730
22489
140752
1198
255
4503
194908
64327
47
251382
51
56130
67
248635
84302
2169
109947
14546
457858
39785
91
170
259
53860
354
7148
198148
1281
116390
17271
2304
82834
398
19432
43
1138
75714
109
41440
110707
5
37
1204
3764
318714
217534
471
71831
274264
2733
188128
59482
110522
33622
12175
140
78
13493
323
279007
148
4537
249
144
77
111457
23142
304427
19864
25080
33156
43467
7512
69
68183
177405
6401
18748
333
322531
341339
39381
853264
73193
620
190483
20
30092
27426
25016
1011
80037
229718
64027
387
290
154034
208317
385
139947
11451
175
57207
245
6769
126922
166
5136
65654
55789
16226
232
110
2043
258
3474
261720
189
11
143885
116
320135
176
3357
126870
38796
203902
9678
672
291
58250
21203
62719
1522
5329
380
240
47
167329
44132
79805
14185
156
553
74813
13194
31345
497290
191
22154
1125
80417
68105
219235
563446
22416
23623
18505
16201
327
164618
84
200135
99
4902
112
6125
121426
37396
12642
65124
60038
16094
802
133059
277872
697
132
174
192787
628130
16
74423
3197
81861
25
37025
16706
168
106751
95936
99
11344
1147295
25040
129048
18693
37574
104
3473
137087
40374
72102
37
51452
172
47993
1048
62100
1134
13280
12822
402268
12
146
58038
26705
161444
763
222
93930
54
51525
215
22124
91
13457
155
63033
24
60
35776
52454
6193
3554
35756
93354
104212
198180
391
19737
12616
25202
80365
193566
30485
52
4612
6884
7900
56982
56784
22774
23527
23290
65
70482
187993
5631
8760
47581
91576
59190
1014
22
24488
11513
222
175
12684
63
6676
8
45971
720
10930
280537
119
199
2753
38201
823919
175856
816
249625
125
94
134296
183415
25652
609
193635
52762
12663
136
23357
100
239
144589
51232
85920
147
100151
41458
315681
2067
52872
46721
34800
41170
155
176744
77470
30391
30
342
100974
12092
20406
2225
47
65
123115
3536
116
327
75
149
23977
18038
33623
14229
18228
130628
51981
122862
145
23639
171
1076
1354
5400
108703
9503
35
318708
5433
35490
197343
258
173802
120
75371
145
3479
32774
15977
23310
84274
117
13666
518009
2841
23362
93190
7
2079
1576
311206
39025
440533
29079
30910
13609
148576
10130
120601
106247
68104
256
2110
6592
101
405
34700
47479
331
28005
102639
127
331
36665
90124
39417
139797
14615
426735
62676
560
13158
11770
353
601
10140
7647
6685
6199
15282
3904
17550
54
184021
26645
15481
113527
47292
507425
1112
43
169
162234
4521
16120
15612
185
29
15739
51461
3068
72680
315
32
86176
179248
3306
54903
3546
149
331
112007
398
83
203
79826
156
91497
198
49250
33494
111284
364
41
52969
50
4947
91
35
7935
410
206
19681
189076
951
371
1352
7809
192145
87283
7548
4101
18638
33963
217655
162274
6655
29425
286
4601
13185
127428
26567
12617
52377
3220
84281
121
116080
259
122983
186409
5245
214898
63867
210
20201
182
424953
47
76413
29432
119867
113809
138653
29
318813
1537
15143
53215
4225
797
74685
130
68690
37214
68001
323
34280
7318
242
8982
4666
138696
566
99233
145
122809
337853
57126
9806
326838
400865
24507
17138
272
250
26890
44
98575
78933
13223
92425
11134
7830
68287
49029
288
67172
17493
132761
1895
235
493
55
46947
27696
6566
385917
406
7912
28611
45176
1141495
14909
27671
473
82950
1936
111
90
76
84
75380
298383
8119
28438
295758
23881
397734
18482
9
164
7410
121512
6610
25859
29395
73028
116
14335
42
154514
58
34083
7838
87873
419
55
27469
8220
13387
157642
175
107073
7643
145323
51524
108994
207
528
38242
287305
63
11
99155
175473
10407
6096
95
1363
49461
152
25142
189
719
391371
17515
29278
256607
752
156644
6123
7840
