# Supplementary material for: Kdm6b-mediated epigenetic coordination of temporal precision during motor neuron differentiation
Source: EMBO Rep. 2026 May 26;27(13):3665–88. doi: 10.1038/s44319-026-00808-2 (PMC13354772; doi:10.1038/s44319-026-00808-2)
Supplement: Supplementary file 8 — Source data Fig. 2 [file 44319_2026_808_MOESM8_ESM.zip › Source data Fig 2/Fig 2C/D6_TSSdistance.xls]

1194885
284323
9583
1199129
38189
24299
16703
138301
125799
91532
29493
2906
31723
169
25282
38373
47224
124363
132357
26743
2322
200
462287
10
118
384
495
35803
230
59
180
174
426
136
60
412
218183
527
188
199
412
899
366
579
186
364
271
284
346
390
77
57
8793
290
277
132
1715
164
433578
347
122
474
2834
235
77
26995
150
14391
259
203
186
172
169
77
113
42
321
454
129
241
323
207
941
221
116
201
129
342
6466
84
223
20334
52938
331
141
35
235
181
258
220
133
11786
504
135
364
281
169
305
127
427
204
382
882681
140736
128
28400
169981
71
2191
109
53
10
335
8078
278
12
286
99
255
156
196
170
151
108
240
350
83877
236
11
263
132
6710
13
146
155
448
249
6011
62
111
43695
86
349
159
19
500
8
156
160
149
145
81
101
249
257
27
10
194
62
214
105
250
125
179
490
93799
143
595965
272
150
186610
39
145
133
335
104
231
313
342
29
194
237
272
276
4886
171
943
96
396
77
61
648
3
117
296
289
150
106
112
252
87
407
366
228
50
284
19003
6365
53087
295
145
128
323
317
48
121
1830
262
121
13533
78
262
138
113
73499
85
165
276
26240
164
497
540
735
130
363
412
330
142
382
9
138853
1136
1246
74
71
1271
56
199
234
150
281
447
237
250
256
303
38
57
72
173
394
277
144
1899
524
154
420
101
221
277
117
21771
7
287
98
9904
412
32
200
637
210
138
100
226
284656
181
144
28
20
495
6111
157
137
108
322
2
90
87
61
189
105
38
9082
101
96
91
151
151
663
26573
142
271
20176
86377
441
149
14845
75
96944
27
84
204
793
9
373
99894
223
275
12295
37
284
271
565
341
23
87
379
333462
328
125
436
255
43168
13
9
228
97
895
242
4004
269
140
1453
48
322
22
192
81
144
219
1147126
1108
89
232
3242
56
76
77
998
47051
392
117
309
108
91
90
119
90491
218
9675
262477
135
65
173
139
0
647
5
276
139
1
421
21
11631
44
115
634
25073
264
158
383
33741
40
176
185
44
92
25
6
193
9899
14
1337
113
285
175
54
228
1835
200
182
241
147
25
25
390
49
228
360
166
209
261
30
53
17
17831
181
235
3808
131
228
113
215
10049
175
494
42977
21
203
291
411
141
294
51603
11
34
156
202
27
82
75425
8131
382
145
45
55181
86761
278
106
39873
256
50
31
52
39
265
169
112
219
105
519944
236
39
54
64
210
334
66
12301
119
36
276
22425
28
8445
74
241
232
104292
278
71
245
118
106
40
5468
119
76
2781
87
157
237
217
105
280427
20
320
5
111628
204
93
57
123
75
442
43738
304
52
91831
51
132
84
561
33
5527
5
27
227
160
74
27023
32
187
91
52
132
164
96
123
128
175
85
152
257
24012
765
623
201
81
20
26
110
58
64
18090
54
130
103
322
234
677
438
74
379
157
202
114
212758
165
482538
9
133
372
187
267
295
45
204
805
125
97
2646
3
134142
3201
127
276
196
167
110
97
30
11
478577
139
18
7413
18468
258
165215
38
204
96
53
265
71
176
129239
183
44
113
202
171
291
288594
319
5660
241
34837
135
14
4
369705
158
63
109797
203
330006
13895
69
161996
44156
53
175
222
170
160
508
194
258
1056594
22
12899
147
34
1900
73
62
231
13
450
236
81
167
135
30276
319128
1451
187
136
251464
686
351
130
261706
13
204
15
5999
27122
19244
178
191
2
250
25
371
21
166
185
1334
25
130
131
260
284
95
206
24
9
65049
1380
119
17
172
375
225
389
130
227
207
192
208
304
601
213
271
109
416
18
104
155
333108
273
513
220
504845
83
58029
117
24
22
810945
19169
41819
7720
280
353
68315
64
172
1253
7
5
27057
105178
144099
299
39133
50
102
89
600
50
460
12
35018
284
24475
20
167
42
5
68
185662
383
101
138
218
18
66
106
163
752
190453
63
14
235
25013
619320
196
495289
181
467
167
18
75137
19
204
227
23
320
132
147
7997
39220
27948
349
39151
10918
200
76
61542
7
78
180
247404
42
102
488
285687
196
23885
220
78
172
34559
17
213
5
131
354975
12
104245
47284
57
338
139
266
18
236
471
220840
172168
23
90
183
21639
140
258383
96
27179
153
652
45
46925
23124
61
236516
186
142
44874
11500
72
57
546
1299
88
1
27
273
3273
19413
137
217
503
149
5556
373
93
264
52
194
27364
85
57
319
129
11
372
105
28
14
829886
8449
488
47
364
143
26005
479
12420
104
4
38
4
24045
114
186942
175046
103
301
206
172
3
91
1296
301
1984
6787
119
79
100
428
176
324
64865
275
42
45074
313
73
15096
53
98509
4
145
4623
280
194077
602478
55894
369
75
72
472571
170
175973
99
4908
35986
226
84
116
114
23
2735
16
104747
445
255
892445
39
71
1714
772
302
182
76
99
147
67
13
415158
116
162
140
222
198
48
124
131
20
225
44
92
150
223
30
87
33
18
126
366
62
74712
44436
213353
78
94
88148
34486
265
136396
88
116
298
319
116
270
111
645967
490
14
232
206
510
49
224
43
126647
81
19
55
101
134
138
127
258
131
131179
27
100
263
1
111
30
149080
268
585
50995
44
510
261
340
206
41711
55
94
80760
203
161
7171
104997
94
152
4
232
374
65697
191
2
147
65
10807
429
261
3896
132918
198
11597
277869
409
284
40
132
19
52
210
76493
1342
63485
58
51003
107
21
17124
344
222312
58
198
52172
158
104
274273
44
168
585440
113
336744
46
202
326
12
1494
28
68
19229
308
170
96
190
14
30929
158
136
284
362
608
287464
72443
301
123
81
402
461392
151430
125
132
292
66
29
13
94
323
267
287
38
160
36587
151
3
63972
12
278676
325
96
188
31989
449
5
247
78
34
222
272
60
210
282326
36
16266
29
7088
555
23
176204
221
109
268
139
49
116
53
347
869
16
174
14997
141
23890
20689
42
20
15220
1370
70
170
18344
240
306
11074
68
77
141
654
56
262
203463
981
121355
374
542
270
2
97917
127
166
171
196946
172363
305
153
3
28153
115
22108
56
214
26153
5766
359
71
158
220
59104
108
61
361427
288
49802
99
198
60
168
311
198
190
226
27
143
229
45335
58
19582
129
239
30779
2394
160
25
140
69503
409
211
17
174
76486
46
4
107
12180
18045
116
164947
28
28
108
7
10017
59686
81932
201
65
33546
241
23
4897
203
118
1892
114
25
246
105
108
230
175
10188
164
150614
3312
32
121
178
140
259
331
185
80
157280
164
37
13
50
101
275
51
222
82
109010
80
131
36
65
88
97
37
299
77
141
37
115
56
22198
66
103
215
393
381054
3
681
181
138
8084
433
89
255200
74
256
24
110
48163
22922
216
76643
177
19509
10
83770
255
69
108
272
6
196
23312
179030
23385
215
459
24
25
147131
2
103
130
55513
23
216
3
99741
295
6312
140070
376
89
100
228661
746
174
14
8
22
252
0
109
8857
172
9
208
140
76
17
38
105
29
4502
259148
146
241
5099
22
144
1506
18
178
91202
32594
29
142
43847
1
149
3032
797
15
339
191
10
63320
38280
169
189
57
201
86
68
937923
296
71
270
60
60784
86
12772
85
18
163
33
60
163
404
318
212
214
46379
256
172
112
177
191
8315
74
161
87866
203
198168
41
95
141663
79
5455
69
66635
155
56
26
105
270
25967
384
216
42
83
184
112
306
65822
71539
110
140
29016
361188
24
234
23650
35030
272
812
171
155544
20691
214
41471
128
1038
117
116
35
10364
14754
893
167376
118
303772
236
181
193
19150
132
74
92
148
21412
33
7167
117751
591
19495
205
58
59
270
246630
4
99
170
24
291
205
79
57
108
233
1122532
171
92686
115
982
10151
243
249
281
7
237028
4
87
196
17406
284
157860
25
80
49
26712
98
46
151
196
123
294
13747
17054
106
282511
100720
58
52
184
20
333005
8452
683
104
202
161
91
552
100
92
129
10857
96
177
8557
169866
52
6
333
117566
105
138
492
67
110865
275
20416
53
794406
109
65
361
102
347
1039
238200
694
114513
323
0
14143
205
218362
265
211
78
39
298
117
51
46
171
74
55
453
8216
1353
53
509
3616
109
8754
55571
31179
13
254
161
57
47391
152
56918
70
2
244
159
321
200
93735
102675
178
95
2013
158
302
41
43798
39
197220
93754
556094
232858
207
92
37
63
91
81
210
288
109
4
112890
6692
106
5
10031
85
64
36
92
13695
71911
66069
100
87072
273
15
309022
95122
126
285
97
103
286
141
36436
117
53791
348
24
140598
292
199
208
185540
209
13590
7
119
16355
1299
74289
59265
194441
77
90
721
141207
36
166
157579
68
54
19
39224
227
1
150
86
145
38
98885
1361
254
108811
42913
392184
292
95
108155
206
270
158
39050
511
418
856996
48093
191258
372
64535
671
55
162
196
116
132
209
10951
54
79
133
237263
103
218
33
123
217
132
287
124
66317
23725
41
22
469
371
460294
52
6602
116
64
56
53
151
21
507679
316116
189
357947
120076
3989
998
6800
286919
116875
16099
172
16260
205867
165
473
162857
88
46
211
185
316636
1420627
229
298
481223
571
25100
548485
99
643229
16795
87
2771
134
49
168
180
209
40
5193
71
160
882495
246075
9
87
112401
137768
229
169
39
273
647767
16
115
5
284
21289
93
314833
664137
19651
84
414
176
267574
521285
356
1080
53773
114
323
112
37010
37269
94533
214
447
125883
264892
247
0
136
388
85
285
157280
385
58
1
182
135
212280
81523
86
158
67
132975
106573
168
25
145336
97
30551
201
437
19171
864
57
115203
499359
6760
511
218727
79
179
14270
432538
137137
91
180
202235
85
927874
1133792
1504143
145
25765
108
7183
67132
26413
141
42
196
25
283
264496
71
0
144
52
250
2197
59563
67
69
193826
260
196
8
717118
51
200851
38
30037
7945
80722
145
465977
51891
71
151593
8234
175
127
151
126435
169651
43440
7092
316
306
275
89
188
33000
25
72
257
65
29
286463
1235258
32
216
97
2
76568
63891
283
230
348
173619
62
156
8
61
136
48
360156
78
19914
150332
103337
4848
24
92
45
178
308
44086
54
26
345
189
18998
383
18398
416
73
22
551
1116
64
175389
34664
94
94
155
20779
22
449
391
42
71
159820
345
104
88
32
5670
9084
5924
99
29033
137
9380
143
566
237012
89
13
48751
27
231
233
35
150
282
128
8970
263
157704
117
170
209
2334
28292
5499
25
91
66
214
59
93
74
110
7724
28
62632
281115
1095012
7118
481
19736
40588
14
389380
3911
375480
446823
89
194
295
6833
1111
157288
95929
72
129
119061
66802
177
91
544
55
20158
93181
175
20949
180
197
35
207
8498
249
169631
1379
165
116
49589
222
40
55615
63
124
91
86
161
95501
116
100060
143
11
32069
55314
392
104
103
383614
195
137
10207
390
10607
1358
12162
98680
226
15840
249
62
131689
293
215
120619
16
494
126
15
12871
31533
110
11
429
3
119
249
58275
62
6089
54
93600
76
65
16358
108968
4264
75
18539
81
11
73177
7236
53
979685
154416
259615
11836
55935
151
16675
29
726
336
88
20
13
112339
346828
35324
139
203454
70
26411
72
434
149
235660
1550
2
325
95
324
92629
85
63754
9
14
19835
133
17
182
1653
80
57
6638
177
131
2
104
112726
77684
130510
73352
560
42
178360
184863
218
42443
240340
10306
18
10190
132
1358
205569
15
7
26
313209
120
280
64845
25615
1299
50189
484
40
60166
41
40
141
219
55464
86
140
109
191
528
67147
16
24712
2742
367902
117981
93
154
176405
163615
98961
315
118473
46368
234
31
182187
119
330
260
29
661840
71
192
137
65540
544
684855
53284
234
72
535471
420
122
208524
47
19
193
1216208
19575
79
198
2257
6032
122190
77
407
146
160
167362
379
122448
189
230053
26405
401209
148
72
467
54671
397176
34665
13
85
415669
149725
28
135453
9690
1277
138
442
312
346
229
6874
290
57549
133
55
63
119095
348
203
12396
12600
384632
444
36867
65
115
12
160
5
4
287
284
526700
77
96684
58243
21
73551
108
45798
146116
155
90004
12134
136
112009
92
57447
89235
12
77
238
675505
84720
200479
90082
92
421108
54138
152
0
134
510
5669
104
113203
35
100
349970
97
281
113
48
136
245122
38841
341695
278
205
343958
12535
152
48182
632560
264190
243
428
349
372
118
253
1519
807
181
164
114
155
351862
204
638
10940
15
259
21
25
2531
39956
34
146
95
119928
167
65003
68
12423
50
23
17996
136
217
189076
132
19
3858
118
35858
34
768246
204531
128
6922
15316
26915
130
93
230
46
80
26327
62
194039
98
7486
46
78281
2507
86372
42
66
126
118414
85
91
69
119
63
7
436104
83
80
38463
30299
126
27171
97162
72
235123
53
253
141
1199
27
110
150
327368
125
124
22
50253
164
76646
238
87
210
86572
121
57012
163
3
57
106
93
51
651480
9278
9597
31
29
29
583881
5
11540
393
8
138
98
1273
275
62
48
47508
24
250019
71
1813
79
240
93
22
663860
267
5
65053
53
149
390
47
121
5750
67
35
136
5
234647
74
112
59
168452
88
164803
68925
56250
1022
16
91193
5883
243926
90387
39
20
107
71
42
61742
99
28
76
82
176
279803
149
198
250974
72
125602
417
698404
21415
72251
4554
143
69
166957
4
352
91
5348
234
10
127037
25
119
159350
18471
16
70
156
276
115560
24
242
92
62
31
601287
65
118385
32
76
40
89198
33
86793
376
108
903
1
193434
183
377
5
28317
71
2
20
10543
12
120
56
144
70
24302
1407
158334
124654
160
94578
59053
127896
49
158
86
252
19771
183
99800
147426
400
65028
3911
108091
112
3158
112154
84
115
19095
176344
60
346521
42
255
102578
586
78
132
123
142985
352642
147
12
631018
249
214
16
33143
40754
82509
53
46
179
479372
49
24
16811
481
5176
59509
90066
158
77
22382
112874
25
3
167
189933
279
35
163297
26633
122
5549
346
453
17
87
96
72990
178
3391
124922
122
194878
177
29268
83
375
247
20203
36541
24
501
197
206725
72199
33482
168
65
35
103968
291420
81
65
52
126280
170
217
49
60
31
178
157
7
34
353860
35438
52
210
473709
32187
13
338
959
31
110
22
50952
333
260
17642
112638
19146
41421
125
282
11
403
229568
200
6937
57715
138598
86754
349
11
67
173
39565
953
41
57
357
118856
170
52
268486
23
74041
105736
243529
2581
115
88
53
10
84
260
28
109
355
70
29819
142
324984
206
236
22615
543104
110
37043
310
71387
119
189
98887
139
383130
219
7784
44
257581
58
61575
294703
132
18697
67
1205
466
24
240
25
100
1516922
5
22
61
99
285969
190
159
49
107
45889
87652
325667
21
55165
5495
705223
250502
4
42
150
8854
117
135
68
8
122033
51
20628
114
35
8161
42
114
93
110
12997
1304
60
86
411854
111870
58
16751
4637
369954
44367
98292
123
23036
130751
35898
37
19587
583
68
154
168
8
63200
76
103
99
461
140
51420
66
213
218151
81974
239781
205
206
60
30
88
42
100625
41
62287
124
82
10
52
78
1342
195
95
54225
88
175
370
191398
106
309
63
2657
236
1089
170658
243
10969
60
35
124
272
27086
112841
102
1174
8570
52552
151550
74
81
273
35
51
60527
95
135522
74
270
26970
59
3773
81
48537
21679
141
182319
27325
393
27
25
227
410
923
109
66
17
2483
4
574
106219
139
47
8766
15741
100
11
36
358
27582
306
58
84
92359
100
75
7418
297
228
61716
45830
110
29
108
44
184819
163353
258
208
126
134497
220475
550
128
36271
1559
27
100
236
196
40
336362
859251
1669
12
5848
85
33020
88
252
14201
15
290
141
181
71082
56
89
11824
42823
275
425013
86
1
1024
11283
110
176075
3219
16
336
118
213
1264164
89
98727
63275
119
31
7595
365371
98623
24
122835
56
371852
63183
95366
161
35716
167606
94
59
8095
116
144457
8
272536
145
415
53
64
58486
708
16822
143135
78220
46903
4948
357372
35
348
710066
19
197
13327
4507
420
26349
365
431
9835
1028
75
198940
240
50451
11825
27763
283
271
231029
387
5912
13
122
58
61919
259
30301
32
53147
213
113
24
230353
20278
84613
33
20005
6
66
84
17
336
220
551549
40615
584
371981
309
175
159906
2
73298
60978
145
255
92
185664
192
84
390
2033
55
7983
124
44
396
12
272
26
170
190290
183
17846
119670
164
63
6554
5
114
11
19380
201440
98
35328
120
23687
177026
1093200
10594
52
148
198874
338525
9234
376
50
152
170
14463
66
43709
13236
130
143
16010
151012
264
155751
618751
9663
87
211134
90295
126
91528
1248
76249
180
204887
1853
213
27
89
22481
195
10439
435
130
1861
571785
410
190
12
103
125
2047
66289
28074
68577
67
121
4360
198
31
239694
18
57703
46933
208
93
856
440181
297
38628
11
230767
58515
6176
101928
46455
70
264
1
83776
94
2032
65
1
170
357
11
202
81
279072
173
75
170
132
126
120
85859
6704
297
1
360523
114
44
284
99
9
391600
215070
99868
24500
157
145556
190
192
208
25
118
153
354991
3399
218
116994
277
27353
25
90
2907
26
142
99
122713
389
66
157
29759
82
32
9
334
190
7667
52
178877
31083
28
11192
184304
9754
563152
31
41
108
193115
271
27698
127
7160
51
19064
30019
42
122
169233
76056
31435
72647
7470
130
772
13381
208
35
298221
94
11345
2258
2109
53
23501
5972
52
131
88723
277
653
53
711281
168174
25240
23820
106
60
66
221
41
121
143
112
53
202
31796
214
119
198416
67386
27228
159071
161
20
137
221
117
62606
151473
36111
229
2285
265898
311
53
86
27812
163775
105
64985
47098
367173
243
337
4387
1586
342206
9945
609
131816
170690
117
57
627
231735
26288
452
188
302636
112
84
34
84669
53
180
57
186840
33500
64278
152211
558397
157273
64
1018
194
34
124
188754
98
34
46
120
33457
124
692916
6603
63083
50
37
96
200
234
114
259635
244
41
18900
120556
312952
209
288
54861
238
11
24256
20506
166096
378
40
231
161
440592
3216
4864
38
522
2665
143
34323
120
195056
73
41750
207
35
155835
76
129
79964
76733
261
6508
131
167
217
124
277195
467
7
94
16
188
88932
240
72
234
121184
58038
58
177
37
1937
131
24635
329
22264
126675
853
140
53111
8908
7102
20600
6948
106
101
34074
166
579
148
824245
622
182
25481
42144
4024
8
278
66
167
113956
24
582554
61413
99
227704
44112
1068
55
38
174438
25
10610
26729
60
1684
490
80
33026
33253
201
5062
327
0
5917
34
83092
51992
351
120
148676
10
19
99311
9706
54208
60196
289
134
23
488202
14613
45
15
193
20
6777
5161
141105
102
22637
81
15
19
213
40
44
213
27909
706
64
23810
94
233
14
6491
78
3
28899
108127
38552
235304
1278
52
72
18958
39
250
115638
1068
10807
33647
415
57120
1388
28700
37806
90672
165
738036
1906
83
97958
45424
113
29
16039
14181
59
585
203094
46
12
13172
6339
27275
169159
34543
120
25090
125
68159
111
298
445381
110894
45
36363
22
144686
176
24353
85262
22730
6
81
231
169
166236
135
110481
128
0
102
85
16860
296243
19
20226
46
11344
205957
24
38
1192
52510
144
43244
69486
216
7980
90
76
25536
20228
351961
30
120380
59634
180231
28804
76287
248
100848
484
150
72182
50
422601
58
64
118
138
125569
23645
572
45
247541
13122
398
3647
74
225
265
363
37
318135
140
128
9547
45321
96455
519
321
62943
207186
117624
63784
174
173
111602
90379
365378
270
34886
28191
88238
69676
90
89
151
96
10
571
369372
109402
73
8312
1531
3597
37801
64
257787
175
20
268299
38
18
34
37783
222
147564
107
408
5407
182297
465
77
12126
134
31703
221
233
228437
45890
42564
86021
586809
638066
34
97670
28
35
49
176
52
204
59659
331832
33
137
11486
310
22
208
62
188
106576
201874
87584
36903
118941
80
165
35745
67341
54448
630406
169184
114
120509
10794
95
160
597811
161
169
27175
26314
2
12330
18
477
469
100
882661
113
79
44
269844
21
42
35496
336456
292275
155
165
11011
43
76536
60
11307
56617
102
115
88
4867
365
160419
61947
14952
20516
91
56315
294189
170916
46
9909
343180
159
0
71135
48
11
10841
13869
113105
73
85
1277317
636677
116
303763
8881
21802
19069
15
148269
201
140
511799
662075
72854
650
99
195
181
55761
10
91
79
121
87
358
1060
198631
18541
24601
39
39
100
59156
14
13
35
108
87
128763
166
194
325253
645707
19
16
21412
388
221
5036
7000
22402
195896
55200
81
484
122
24963
107
35543
2313
123282
84
3095
75775
15792
1348
100
45
228
37
113
343
4355
92
68
146
61914
18
140
42310
100
93
126487
194721
155
168
355
174
1368
634
17433
153490
15903
95
21
227
6013
230270
113480
125700
204
120
314
687061
457
944354
1123
99064
67
28195
278303
190038
36879
21707
115
104
139457
285595
127
153
95827
518213
500847
201
364110
109632
41815
95083
310
92
1229450
256682
121
285
55612
161239
99
106
2643
6321
100
14001
424
123
6287
9
15767
3395
45539
249263
381
22
59333
185111
275057
20677
69987
26205
64
360742
254741
252821
94968
429817
136971
97
68149
157
134467
316775
42
952366
67
25
9027
224
9061
126
97809
45628
127
273549
68
54
866517
10775
193
118
129
979732
84150
38559
21
5679
43621
182025
100689
138
207762
21073
219596
52954
201
56032
228974
117597
233
87
53165
169
20
13038
364
29
30570
204
71
129
60
74245
115
511382
3045
6318
99
38
908036
8525
19855
516623
10288
38539
246460
23353
24648
185574
32521
71113
144256
16108
6389
151
914691
293342
133
60992
122165
137
73629
134
543914
185
257
944
1009
97376
108
335562
119599
184
49
36300
141
51
91
103
681122
336731
51
162
216
262
4219
84
66490
11
68524
742
44
270
110
5167
11
257
346
11375
109
22
363
656998
5118
1782702
379
3773
218
32353
116
37133
352
3
87
46
150661
76
121
338
19886
217
220
19075
10127
189
179
26853
7764
20081
2095
54217
162385
253
62
50696
368992
28402
268145
66917
28967
153243
256988
45343
30593
124927
31
181
320180
109
248
934394
15
180066
138899
3
65
2
222
203003
292
68
54395
79804
170
134
91
19945
67021
5
186046
16837
61229
35696
33780
6297
60486
16
121
215
133
368647
157
115745
39
55193
126
58
42
56
106665
35386
158
39146
25319
7932
89
8695
91552
35
936364
631
408177
44203
504
291
370464
91
40
142
187
82
72
243
89
34723
303
176
399
200
135517
11
84
301
4
15
140
47
6
25718
118
277085
160971
9350
210
275569
899358
357826
195798
32
8
403
233
235471
33194
74576
795751
8920
70
6
199169
74
107
864855
179
2335
22133
1067064
123
11276
68
664
69967
120856
5355
64
38590
91400
42492
351958
114427
506656
17
138
95
4528
103
73460
540
36136
196
6
1455
64
365110
293645
35094
82243
162396
54
61
321
1
40118
63
133543
168
171222
112750
30
8612
186
19
138
40
148245
91549
155198
19542
172
298929
140583
332715
226079
274
472862
488009
230988
246601
165
291
120909
131207
307664
17769
19823
25925
59
21
685403
356
38598
58
43
213129
96892
371
43
117930
211
125
161300
213
37120
79885
67
146
91242
66
69085
1
311
62
27982
22
294646
114523
190
275
6010
34
118
66627
191
27185
248
91
15002
56
76
95
297219
326
46548
62
375981
246
397
86
128426
150
117
70
260
87
65
59241
177
109
19280
176
24061
39373
26748
353
301
94
4253
163210
495905
122768
247967
13355
18569
207
49
351
32
15440
216636
80
127837
152
61699
125
169
232
55
14
140140
307622
823
46
36503
184737
7822
96
121061
43
238
86
35090
17363
53
109
121179
251
64518
70
25469
72328
52176
319009
164355
109
16112
312
68
56
9
347
95
191
7709
31
76
80
8524
20
160
381
279628
9510
417
153909
31
124285
20319
6709
53562
60379
169
82658
43
40
22571
279259
252083
100
29
220
141
61
95
36
155248
160
1684
998
80554
698323
240
13288
232813
81076
179
76
68
9
121
224707
128610
146199
231
20
26
264
147
2211
67776
279211
39299
330983
529181
451470
167023
22717
346497
23305
202999
10664
130
84
18484
357575
142
26989
14685
95
9332
394921
1442
46485
123419
212503
636522
67709
27784
246
9
308
311
129
313
87975
112011
191857
168
60
21966
179844
246
272
41527
60
24306
754
38386
103733
9112
24028
89833
41
81
222415
214105
74
52
120
117796
132375
8
201498
549
173
390
277403
246
109
58793
28109
23
131521
165
350
10086
117454
811
15682
554
212
107
47485
241330
163
354878
311
2141
1
37962
64831
210
191
56
65
258
225
456275
192
20054
3043
823
315736
4733
181
20770
38423
214430
1080411
6634
124351
33456
111658
219515
267
35
45
6
88
154537
143040
181024
432851
2878
14
329
320
109
219
34762
378122
191372
410450
83957
381
209383
9099
57
585039
50678
123
71776
107296
400
131853
65
608013
122400
57
139022
112
82161
139600
192
233
33
167
152444
46980
373
159059
136
62
55
43389
196728
74570
213
77
115
322773
42435
35310
158977
24
17022
9
375674
256
20836
34475
128
231851
36047
326
64611
11368
53883
75
32786
39000
181028
32
149374
687550
2090727
110
123
153
392259
103264
50
57026
31
89
29335
20082
13
6367
221
324
266573
11107
131
34485
64874
110
119
29
43889
126507
71227
302942
719534
30665
264
10033
55
76
120
36
65
246
540
66
179
220893
61146
89290
64508
2
35064
179642
6998
347
401304
376
358594
238
188964
103
87
307405
44
58801
89
50553
318818
22
172
4747
177
26441
53
22316
347
919
592
7
186
71
3
42084
175
175400
342086
37466
127
44218
8
63877
151
8
115818
14564
4975
188
312451
24736
196205
176
208
18438
24897
29976
220288
133
247
235411
590225
17767
78716
52
110
139049
34
123
309
52533
415362
81
131
103
68
34777
49255
86554
51825
63305
82794
34076
38917
266
19560
412
13605
124
122256
588705
31
66940
1
324428
45517
185748
170
152
129
142
56384
85
56444
3602
131
3586
84731
277
293731
182770
100
337
202
235
6665
986
74126
88
365755
192835
30
9895
222
50
274207
65
77982
125
24
74694
83
30976
98
51135
78252
191062
1727767
90
19548
216
47
148
33923
97264
338082
105411
47059
50
119
20723
145477
191
118
302320
281
178
108
42081
39138
66862
236
123806
276842
14677
14
68608
35
2633
120
132
80
264238
55
498
27
314847
698
158138
240
118070
481235
116850
336423
13100
360
17
105
112440
50
131
141091
31344
208661
62
101575
51
128155
137
78741
172
32197
16664
287646
56966
150
33777
1
90507
98
127
38
485
488116
301907
148710
800
477763
68
94802
62982
46942
54
168025
239248
240815
1354
63072
238361
379620
3
217
71
133
1038
106669
8082
322074
11
455
85240
327403
46174
114460
26
34
150421
161
220120
17
1561
243731
114447
337926
649031
668407
155
43
34
100
21714
215712
40054
195099
535839
34
137
50122
322520
163918
290
117282
82
145120
68851
286
9655
1682
241732
19134
16542
17
267
239073
167033
107049
103
116
46
55
378070
174
183830
298
26355
56
235
244798
94
247
106
112
57304
214
152254
55
22727
52
114976
134593
46088
20
87824
30199
157
93
305
67
128
675916
1810
13
159
319820
20382
97
22719
166
30654
208247
13
75
6238
27
60499
42813
284
133167
123592
8694
136
50139
96
670347
47557
270670
33362
56057
21467
88
194
97
5399
48659
115
310
36712
18
64
32945
53627
73
33506
204
1206
157686
92212
129757
124
176388
174
7
31734
182061
879
266
47201
122815
242
95786
223
1141515
189
13
90
852431
225
117174
257
568
2491
198
16114
126
53
111
18951
32701
306
275
156107
181
732923
621
261289
180622
33425
1669
217213
1297
38940
12
30582
9461
354
93
17
22
385119
53
107128
103377
153
141428
82904
379
323435
731
300
284
534265
581986
25128
158
119
145813
20391
2027
39144
52449
9186
8
22332
76
282667
158
154277
25684
10
359041
60
131194
38
258246
69
49
36
114157
29505
319710
26487
338276
190507
29
442666
2553
30336
1446
34560
100256
107245
12100
201
10523
89
268
109
501
83560
5
47336
135799
93
7411
51
173647
4791
105
44308
432840
458480
82508
187
52900
45
67
210410
116
850
232570
140
49989
29320
1524674
333
37877
253
55
86388
126
9756
34
373
257146
156
33346
245
374085
25
10493
203561
318553
192
124917
91491
9845
136
140
15441
30
605
457
384062
15
57
53061
10216
7333
103
51296
60065
70191
339184
23
37
19371
177
32
143325
189
4
136872
154
661
116
147464
121733
149231
24892
11666
487
10642
139
16
3729
101
72
1152
66827
60147
212562
27913
7720
52762
107
47
128461
60
92
60
30202
3080
122
50
17948
25811
143
36
17674
109
401
307102
324815
314
1847513
51837
38776
18117
70
1116
12662
168
7
56532
7
899
303818
144
297
19862
123059
50304
23682
15761
6268
7827
412415
22
20
197
107
54
67506
262459
32902
241
78
13173
27
238472
200
73
168
40
111681
6
138
218
62004
100729
78112
17674
79
167
253
10
112
120
29
10570
293039
9665
22
52
546800
180777
150632
29
74073
19002
192
223
9779
61
20781
115248
17194
174906
169865
268844
17999
91034
152
457984
116
8
120496
157
617413
115
368
42
44274
305751
17980
155849
59177
10515
1613
114
30327
185
18764
243681
816
358
45584
1233
135
292202
2102
23101
35819
1971
44
73187
3
176
131
77461
187
92235
11
255363
32333
17
51
72
38134
131
47322
60387
177
131174
87373
74998
168392
4961
100701
669322
63053
119185
10389
1814288
318178
183716
53
675
137834
5749
11019
273016
78
1
18586
7374
114390
164051
92
710717
688037
38
91389
34
184
251470
35
152663
456
148146
251317
98592
184
16119
1403
56
141
166
11
345
711683
974717
10
120
137
64179
76847
207905
7262
124940
57296
129
114772
409417
86586
95
43307
121604
77
83
367683
313
211
39032
140650
1060
3555
47541
44405
4
44042
1712
103
32068
71
510830
18138
37
137
7
110062
19059
153
791
6657
10775
354
444176
340731
88
81791
1016
13523
151165
171
62260
49
248
282
4031
294
229449
154
150
23
72
12501
522
5630
14
395
5120
53
12588
31984
239
56445
2546
30
622783
100
261
129
170
9265
15
186562
248240
117
29650
64
132
411099
9
147802
197
13635
112215
52
7534
994
194685
124
62
38
284794
25195
12244
65902
65576
73
218975
7943
21
682
55014
130917
105
25
52853
30430
102377
146
9
34685
16873
46249
224
1429
130715
9979
12
830
1085
170493
8279
111
162
79
110
10939
287516
110
112499
178
115
43193
3
320
1013
39445
42
138
92
962857
42695
186911
106
366
131759
67
17996
295
35684
131
395709
214228
92
27431
10485
155
105
605
119
17958
26
85
219
35142
361577
152288
9
12
120
90952
461
188
75258
140679
153769
19
58923
251856
11
88
1285
30
211161
81663
11
6848
263363
273998
67730
71669
125
187
3956
190
69
783
46676
75
471
215
18
198001
132
73727
77
244
90888
23
75785
202
820566
12356
70
272
310508
26189
183
353867
106
610284
41828
484
98
10499
8571
5897
305934
418
85
139686
58
169116
350203
373
241
14166
51516
68955
483895
190845
50921
9
74340
97
63702
166724
28856
63456
170654
164636
56449
143
257
2556
46360
60692
131
525
35004
65886
29899
201864
113726
120
26670
76217
186656
71662
48767
52913
132038
17189
273240
61
36561
98038
242
370
161
107
19167
10165
249400
124
239629
395478
992
3347
71004
304
279
222
140
19126
120
61
28373
2270
109288
190
118
12625
242
389767
20
106
149038
127
1287
298
35648
55938
18057
163
159
34
87
4633
93861
735
36582
17740
12592
28981
385182
321985
75
220476
217
50
35377
150
453654
50179
89
127253
42831
145382
98
9979
268
155
23979
134772
30656
360
34756
16680
98
392666
16
148
36680
172
976881
1
72
37633
13053
157
124544
195
106331
83493
99426
2724
485
106116
287339
106970
123114
33861
920288
76
72984
5778
3778
8643
8
14978
70
838765
136
527258
35368
115
61
318
3
234104
235353
10800
296513
149485
274214
1012445
228384
147
47
7077
13
6167
67
18
190
272
110532
29
393
181
118
189
100113
4
89
31804
8624
28534
630797
305
72
123
35172
42440
102339
40
89
527941
100
158427
21301
3271
27932
26
25
65
1801
180
65
33
9558
189
27471
74
85537
78
49361
2232
309773
184695
3
56
133190
13
77776
265330
81782
397
247
104419
113014
38075
35324
9053
197697
31509
95514
162993
3774
198905
122
75683
23
41
60489
27952
183934
269
61476
591
92235
28474
189
161244
111
75066
216
252193
275
80
230
13
122
50105
89498
61
363940
38650
693562
78073
14
1688
167
3331
9705
447
76587
46789
97
74
180991
255
209775
10792
19
212308
159016
12
159643
378
42
102
118
113
122980
28
166723
41934
17833
18
141926
18268
600
249644
27063
455838
15
55535
363947
22658
137
127
12
1649
8252
16243
6
69
23511
281555
3293
180
56060
170
66
88505
17510
10655
135475
16101
140
71
4260
90904
234
89
204
133
16109
43031
55
148
29846
108777
3
24383
89286
276
193340
99028
38322
317
33
468
20296
48376
154
417940
270731
5913
47
324
221
44121
66681
38
115721
353282
411
288
2
259
76
345250
74
77490
47
207
40416
221301
13664
582010
77479
149310
36
192881
73016
18
115414
81794
284492
108
119
660664
144
71656
237
104
10862
155831
126
32460
53192
83034
2147
140204
31105
33
26612
30
238
11946
24959
156110
197
15310
244343
110040
256670
34358
539837
186
8826
144825
122
338
285
56038
255
104
285
1396726
73327
17489
17209
254500
93
615731
36
189
91
16170
9
27
95
115
200
64899
78981
490713
19106
23
282686
195390
8464
113
155337
178449
41
206084
35310
966991
37331
34071
371270
423481
303
35
41
19
173
14704
686354
11
391472
30402
19872
17672
25282
416896
578775
149
197
318
84491
136837
158
570
6420
212
26
70
30
35596
21194
105
733934
72377
23310
9377
57
52564
218780
11
15
41699
381244
17
177845
42866
185920
57578
91
42
302959
493
6680
127
35
46767
258
30475
158
173
160
220
34
99114
24
745624
33
1165
43
58
153
143
206
137253
24
12
163
174
108
21
15
684
308
123288
131
5080
33034
33
67178
305457
41279
155
127046
59167
384
388329
17
47897
146231
347138
103605
153089
44
57
5738
898361
858
44
73818
255940
160733
8014
22408
30368
13290
730
36131
382161
10461
141994
196
156
100334
18841
12491
14862
746
77685
36652
74
54900
350
218
660358
9965
72
30547
2533
31
35
169
43
14259
106
256
2079
11794
116
53
156214
184
431974
25
163
96221
159
482167
239
2625
126
189
993
45025
205
58899
162
136
266948
1
38982
180
126
39195
9006
180
113999
540711
52512
95461
52952
2
785824
102
29
26705
184369
46
80
271
36496
227110
17231
4
116419
124974
148771
22976
64903
131
209143
7492
41044
55
48
190
216048
94
23879
7141
237562
83559
267514
2245
125
123304
34909
89811
46153
257760
181150
2962
167
4004
67586
66766
72
34414
42
66652
40410
245
363
93
38260
353085
73
97
156095
41928
137
48439
377571
278435
15209
130701
339388
137
39863
13
321195
80
131
52772
217501
200
46687
36724
31
221
170
203195
293051
1383
33366
92
488779
75917
33451
346
13666
48
158
81
111
152
19050
187
60472
12258
47
366916
465561
249489
36775
39893
112416
262
123
15
36001
158
31669
19
67
39
136
39808
359949
223
21
12706
771467
115350
696
423
103
261
185
455265
35570
3
60792
16
9903
48340
135
28
35
60
33081
274604
25049
92105
3907
540169
49061
27735
41
21103
217679
7176
290
2
84
169
145
32625
185766
69
60
224
76757
2056
15230
6730
159
30654
65
32
13
419105
798
241413
201
2
12936
104
526535
293300
1229
60264
84653
31369
182
81
491760
358
2
119
718683
542991
58743
12677
96
357068
138693
14322
41635
29537
46
6587
49020
56073
106
109
39924
104020
50
160958
299
30
45
21454
124312
38
105
169796
161
157
347965
677667
187100
65
29993
33302
203
16999
6407
1
119154
103
45
22127
720
286767
5105
4359
45
19196
23
48
156
173620
185
133
22298
160
54
55166
83
6324
145684
26
201
113501
16741
149
20
32
100684
109
257987
96
449157
121
138681
2711
24
124
180
4933
45058
143
13796
1029
62746
122
15745
154836
76
17
104
58140
184538
980
3393
114
154
247868
120
36394
19077
112510
46
75
741797
70437
207
53
24
137
171
283
172
9
68
260
308
161495
1066346
98196
340
113631
271531
61874
65293
975
51
158
120
88395
405
72773
326
46896
194
377951
145
2594
284790
60423
120205
3167
1143
557
38201
219827
1727
33
151168
156
230015
14
72200
540770
275
42
25019
723951
116683
16011
239023
279877
29
84
20
231641
96
51638
6849
129
499
28069
4062
302
204
319
306474
177323
57
125
306
56440
215920
1777
183869
74
95
45307
25965
126
320262
416233
1435311
80
247
107
3273
28
118
2058
343
169
253
114
12541
250
207
46
262426
68
205349
1454
96557
39011
48921
17902
9124
95
39566
842484
199
198
6578
98031
159392
24938
124
49
282
197707
32325
81891
5901
147
460249
42174
3388
55
5371
336247
246048
89107
57524
1887
242
53662
120199
115
2136
17275
53
577192
41895
154530
45671
110
67653
40205
80033
89146
55
243928
57236
118233
1914
84043
377540
181344
64084
1838872
123560
139
17
56460
12262
426
179432
64
203656
50
185
9331
5406
8562
48
605
485
18714
66354
147
20021
68112
155
173
80
12108
103
237255
197352
274
575073
145
516
446026
97
128386
101599
117
118195
1815
126
47494
127
101803
59219
37827
44
693044
8317
499378
476383
203
3
248174
1517
246391
737264
84098
231814
63678
59
271983
425132
13515
41577
109
582
159
71
29
84
175908
16389
30176
144
103261
178
18624
2188
441726
1
207
208089
735255
137538
45
87
178299
11
103
317201
96542
187
64014
56
673
143241
172
40162
100
164
94291
7285
241
25081
1246283
21
30
163378
33038
1082120
161
288519
159332
10
131104
33025
57
237
12259
22932
74437
2562
397994
103
37
680403
23393
52075
40
154
466200
134283
457
41595
848464
3
6
674889
229
13928
145
71560
64722
42
108
24
228071
226
61
26
86
100
29
39
98
6674
505724
34443
617
795409
6634
79426
94
14253
112
28
1950
48048
164102
6680
67
194
52365
201
9196
9
61
0
213
35944
205162
8223
68
8578
39978
85
311976
266470
80
23488
11
212
27432
112130
235
6044
19547
105069
108
52
226
41
71433
80609
8031
86
48885
122
298
378
12036
321588
442
49
141
4281
11
488652
121291
126178
58381
47
242317
1077
324
0
26
319734
184
26660
79
138
44
10815
34307
2
21040
7878
73112
208726
11068
111928
1540
225
164370
184
24
11814
75880
45563
10
852602
220074
17288
349
28
27292
2842
173490
116
97
56722
524986
74073
817
104530
25007
602503
31401
1378
187450
341
35
29805
145574
487790
5374
84893
216004
113
188264
39036
251103
60
31582
182990
410745
96
71
2120
52
179
42
44
118592
239612
52466
88210
64
295678
199141
18702
86656
694265
59497
768
10
132
21904
344481
18358
25479
124130
106305
50070
205192
119491
245
25842
79
7402
142
181
66128
82
33266
29160
566660
194
801
162
217658
303575
57
41394
30
619
12957
82
1571
101014
208767
73
832
241637
1504593
21621
30900
132
16163
70422
1094658
107
85964
567231
38969
90
18
80012
94
286301
72
269
83249
163
22
24266
215
12551
283319
34243
908
420
65335
87276
1603321
181591
15
166535
3441
245
58819
96933
20356
225600
2
79
159
20
11072
161
329267
204
212
199421
168
32068
30461
166
167
14
11361
7
33617
23871
374759
266037
82
53753
102511
57418
220528
39122
129978
137347
18455
33511
35006
133484
623085
1826
48967
67
4728
17950
39909
337989
5659
320
235900
76
12392
108
2293
2158
607145
336230
52461
19598
22734
200754
13
424
5601
435538
126237
263415
47474
115913
16894
14110
94046
28999
68
1043
18969
242022
25303
8114
61975
15084
111109
24
110
11
156
21
98
37
6291
6826
74021
33
436455
82528
347
207729
180631
44921
289066
1585
176
179271
111
132
119131
37876
483327
76519
874
424
56
98578
67728
2607
155
62475
63
464024
598
131419
62
13179
81284
31778
35
11648
20
501636
49
106362
332249
1548
19189
75796
44109
19869
90
404901
302118
10521
63544
44513
88511
38322
67632
267748
76
53233
307
89824
62185
13869
1561
428
124776
378109
154922
20635
123630
90
152
285322
146
27471
161412
3151
13021
16627
45058
160950
159
594
5164
128
821303
284
276162
67515
182
1738
151074
38
24885
157
87
187937
699112
45926
75716
459
187
274160
241828
313
809
271932
255
3
170
26354
122500
169699
110
368
1089
145297
14625
154
33902
35
184689
34353
1704616
41695
58673
77
139
23772
177
76163
311706
102986
215
108
71
1166
48111
60800
24
25370
34851
55
148
76
113470
403
106
132936
72
16
147
1434
120
26
152678
36839
888218
37566
84528
32
6168
55
73
46557
909056
5
297551
34
73
126593
22191
14826
70500
16868
445
84
28387
207618
5097
242
218
328
419799
170
2902
1388
195
461214
12386
97
237
12
36224
90
53383
141596
119860
12850
77138
17532
160
70489
54919
49356
28
146
259204
60
223
41857
30
83432
9464
31487
16245
57750
104348
15174
87874
10192
128
73696
8537
106
95179
5
1034
178361
47
3714
131149
181
166
55901
73302
3609
62098
104
76
147831
14
619131
225343
105
70085
503363
1245
491
64113
15154
155
24904
103
266
92782
16092
152867
2055
139
28
37366
4417
747257
87
108485
21318
7719
10462
93
83
50508
290
111
75641
101562
13863
12694
377028
12847
98438
630
93
99
70082
61620
439
167
1426
32924
49
43993
251014
240226
2855
98
184644
47602
186
191
83
19483
17026
93445
501263
400
3433
10
7460
15
80
46
60
1501874
43081
239
141128
125
9789
187649
84
279606
74553
7618
218
44
77750
40593
499998
115
205
330125
243
9077
245791
28274
87
60985
2409
60809
436953
1475
76219
122715
151258
74
78
210
51962
58124
85284
3
40968
49010
136824
79
1339
6
74
43758
85
21441
158767
12554
18187
227449
256
56469
116963
104
90
58979
204119
295363
13139
85286
23
184432
169
159
131098
420302
151
112
605
58316
60
126
232311
12
13544
56419
12437
18324
370617
41819
8490
379
2646
390
60
53194
831220
372
9484
157
505969
7739
60420
28
21
165
149
144
63956
13177
146265
10892
125
66832
27
107530
203578
135542
1899
146
393
1379
178898
121288
142463
105218
924410
84677
143190
199
208
62
121124
173
18429
228
190
53766
69448
26957
34019
192054
20064
189743
33674
192
142371
9797
65
70
56
79802
6299
216
130
5555
92
13547
85
70162
285105
33585
420158
107
43594
199
42
782017
354047
6189
104
259927
137246
13524
92976
107
21828
131
104652
146
117
36852
17259
258588
33
441375
4956
27509
24
3899
294294
150198
211
67021
83
140
162
126
27630
18546
143
341568
13390
23322
231
52105
123177
138
130
34
379370
9412
416996
69359
265654
374
299
2246
265709
820
59734
215
719200
24367
427238
1254294
7311
21119
422780
4981
1478
28
199
121
69751
1186
332
32857
41
237530
241
188
34976
19836
148506
193480
160
677362
78
77
234132
168
81
8640
26930
92088
57
119889
3284
192538
1769
114888
296
95
237
10428
103990
49689
26693
51
275
66
475
170891
315299
15213
2753
65333
234
546
92
797839
526522
113
6214
163962
168
16067
130
160
36889
187
34116
183
99
565
46
257
248
20216
70
19245
55349
46
9
141862
6870
94
107728
64
4537
133908
58597
13398
43
5776
181
37
57
12674
41
22850
226764
313439
48
37707
882
379
27177
22530
407
181
24015
59924
65315
21
886784
25
30015
241
140592
67611
19072
8735
281
19
3231
51
188
139
111
1292
54
61540
139011
161
73
89999
29327
1118
27178
26
17013
452335
106
42680
130208
49372
115428
139600
651
151438
157
75392
104
143834
118
17787
220950
180
106508
11
6430
224
321
113
7
4105
43
318
73
674
199537
107
828
134
67529
36055
396
131
79
192
33831
102
139800
51
115745
30175
213418
210606
40032
302
33342
228
94222
29213
28
267
45
246
11442
384054
265730
55
832871
35949
37761
24
16149
410
100
5676
71236
55
4606
365
111680
38
1
384
4789
8257
43921
447
33084
148852
57
89
578378
116
25
176
213
63871
833
1101855
147855
27
11506
885
113355
30642
21307
105
47405
14502
24324
65018
4983
142
451787
99
78858
192
257618
400
21780
72897
126239
21546
66684
503683
73
191403
123746
52399
120
31101
209841
43309
50932
38702
18866
1196
13714
208108
8031
72460
64
35272
112
103060
122360
338680
331
96
405
1648
95
33058
98443
13104
6
108031
642
861
216
462143
151
7016
97
6671
26146
7816
56822
198
225876
326
108
119
79432
65
55
80
1857
48626
259
364591
61367
76725
584581
293
43
255
67194
11460
139
27872
226743
133
40262
233
50620
242
227347
56
30581
52212
140
108967
249068
70
14180
29025
66427
69704
1492
116
116019
317
338263
2514
13143
244
171991
44
99954
187551
27479
15317
6809
277
105517
21760
135
7
201
293062
36
76118
1948
11161
16846
174606
22409
63529
570
300
12951
106
97907
60295
91
6287
136
158
75138
46982
133388
283305
126243
34
169554
7
705
30973
416869
49239
599079
84
207
35
1195727
1
63954
83
24821
42
24791
57
139
9179
5
151230
84
19972
100
1113
160038
43310
410
28970
58
76
69
119
251358
94
610
113
83489
1157
22109
10376
36342
102852
181
274964
7104
12
71866
222
31382
236
35585
57367
8105
45393
307196
552775
134
122
106
48838
237725
4766
444
34517
128023
19
49071
296
19674
36629
50429
350
212948
179922
4469
771063
84159
38934
599055
125
1507
242
108
8764
208867
54
72742
37
144
37
146
141079
89
74
11498
59
126220
212188
38431
126
148228
96
10882
301
29134
316
374
49
17580
3333
130
43
325
157
1063014
40608
1350
56693
200
38322
5808
368
180696
26324
198
195
304
214163
147
35039
27781
20134
833
85
92637
300927
347
49158
20570
218169
117
89
429757
248452
44
339
1023
15068
91048
12646
240484
230911
116
91
117472
134
84
40150
26835
40799
25473
54636
78
284
79675
76
51517
1379581
117282
203
141949
49
61731
180430
130
35886
61494
255
846
17451
185929
102
172
219
30
65
138
308
58215
14005
164
153070
765191
189
82549
73017
38
107
75642
58960
121386
1367
141
622732
93175
15904
260815
52586
185
21552
125583
4736
475
19465
231476
190776
15
27212
255377
60
28832
559
101
393805
161027
218848
109743
99
127714
24796
24269
12953
96
260797
122
73
1362
6328
15126
43
387
109
20
67903
799
49393
66
154033
24109
1374251
148
127
17376
5036
210
332565
811
131694
48
29444
44
1407
111
78741
218
904908
13064
875
146169
210560
102
103
58990
58
28
35955
168
136546
21198
210556
23493
118610
217761
634294
95886
25974
114
1040047
355476
19
70902
29114
196372
164779
206584
222105
58
1132212
1
7744
43716
162222
62
82
34358
445525
940
374728
32815
168548
61691
148
441
224436
13039
204
35381
18
5764
14
919
349501
399065
15655
23001
29659
66
142127
5927
505397
22009
35484
84
183303
302853
5332
716495
123984
106274
17849
149914
44
578
71
78701
9205
35456
39683
250
55
4
56759
334440
163
33399
144995
52365
1695109
572127
72
377066
4
410
1840
27
760
108
7539
244194
80075
203
379
84
174
78300
833346
49
17686
2148
10655
51039
270
158
684
6
170754
33639
12977
16
16
286238
324
12803
405298
63
88
412
274799
14883
933
52948
149343
43534
57
99059
62
399
172067
106361
276335
13032
264
4934
127063
88678
25304
50074
108
90
11029
144884
171741
23533
20888
336711
1016873
25
131
93703
112
114
90233
268082
265230
44
18544
206118
112
19772
36859
173021
9076
270662
2262
167700
58237
34298
50
369
266558
10
7878
151
16067
111
385658
91100
37915
84609
7412
114883
21644
1356
5
7472
142
72859
64525
69624
247715
1613
11387
81
14679
8783
79
41410
70
99423
46720
61304
18
129
258
249617
100352
154746
146
60134
7354
18224
218
58513
413063
145
76
10
16966
40924
15155
1381
86446
2772
39236
279
1065
43321
156639
311
243261
29055
2328
1101542
133
518
14051
103245
46
57401
37
51338
8551
949
17455
134444
601
331
10141
6522
197
599885
63555
80
10638
35135
3732
20584
223
49
52398
74
26
25093
95
1146
307
8197
1909237
487124
42
385
167148
19
1759
200
278
30622
47013
10902
23763
83006
22226
472711
22759
192913
46286
3737
95
70842
105676
446946
73357
46
395
95529
178496
76
47708
30452
13620
15420
11768
3405
53
379583
40690
62
936060
513969
120
67666
639005
197
5674
293825
65
6
206
50246
148033
86043
392810
2276
164275
104848
193071
95055
376776
189
50395
654964
144
255
36850
2504
3274
2740
11507
8696
59
72224
10
65822
94335
13465
59521
344
187534
25668
120
61
739
29846
286
72
139519
17403
662966
77
30
795881
19522
252438
57377
155410
130767
11026
16741
17696
111
97367
13
23754
5150
40
169322
9595
288566
36554
166921
350336
153173
15
286045
212
325088
66339
120
109859
179027
97578
471
140
20959
345523
9853
356196
2049
98
132927
162381
2166
71058
7
207
23
53833
290
596
92033
67676
278543
358108
1501211
473
56666
373133
223
139
49770
246
284852
5946
2902
314
762637
519627
40
38392
3027
29108
244832
23068
92695
82
51
92
208731
31479
321
800600
382542
725345
147
61
156075
286365
163061
35023
766
12791
257
5
17
169180
17
5163
9876
74227
163
602699
80620
449529
604535
558043
301
32
319988
235
449
2824
48
93
179
355679
92387
4639
5518
196324
94501
425049
39493
166462
554701
215080
86
69
19
132
35348
13462
238750
192
10801
272395
186062
35951
239
107
64996
149
50100
12867
152
78139
25867
23447
47
160
582515
6986
251
681
225014
40926
142
50989
150
5861
549236
64
7242
12017
10776
205
308648
30586
26011
138491
148
590
114636
73352
28219
3397
94691
246
37383
165697
134188
120
11456
13456
1199966
80243
41497
33413
40887
801
110358
569308
43
240
33180
9850
77604
10423
307460
59264
7297
30653
9194
295
1942
167
349
104072
11
219
398062
479
100520
29
238693
6771
9103
528888
115055
154403
81106
30741
935
125
112432
5748
196362
88
138666
2321
209
1088447
231760
56
182
94
254
109722
93
56857
228485
47
5431
30327
108542
147813
53134
261
114516
4472
22
23334
136287
81
21161
33317
287
252624
314530
32
456601
71938
287
51646
3660
136641
460516
4
36
33
183
33
16606
114654
76
222
213
403
27225
166196
1043076
17
72076
352
4662
5237
165
143175
43582
364
46
118530
12831
636194
207
8
503610
186234
2582
98
476
283465
65963
17189
31
3793
237514
129344
168388
501037
106
787
159
8937
235
1117798
106
789
423101
137534
473
97492
32129
748565
2129
199616
80843
13157
241
642
313961
2202
324599
7277
95
907
332
15359
984
493503
149
628
1110
362919
7699
41721
1462
25633
360778
79456
7183
266650
18
173266
38061
3593
52
196
8402
149911
86
283310
276426
51960
1444859
103128
705
83834
917555
88889
182403
64
98
75
17242
29432
283
218257
688370
63
46
323
109982
138
67
73
79
215439
76517
395549
10030
7
8482
56965
15404
52771
1228
36841
172
424
5
728
42421
34090
127
42933
373079
17453
35
144451
621391
1346
111
97868
63
30635
110
45898
373426
21219
204
67503
39
216204
76
45436
10272
58863
2065
107592
561801
69353
153
41378
63
27313
114731
1117
34105
13477
314858
441
290155
1236
72262
21118
26
916
58
11278
103771
17947
116
93
31727
105
22012
23943
42270
36
26674
47
48374
659784
40
80
19440
78349
475
115423
45465
158
120
402730
383237
1802
59
39
19756
214
46
54056
1130
573
24097
233
45057
161899
1126
137632
63
13026
98759
1163
5697
55278
36731
45301
392933
2274
156509
308
6
4696
1974
101621
24309
134
52138
436
198870
316463
22873
248915
21627
119
20919
22758
13198
15524
46343
188392
4322
57
50469
116
76342
119
189
8648
100164
10215
87
50088
307849
97396
20437
209280
109440
39347
1
32666
290639
24011
3455
93721
79
36383
74
148139
147
147834
68700
106
58
98558
251304
60473
15858
3084
210
223962
87
77712
15
271727
27122
22121
637
67494
21
109
28
59
199173
1647
49277
34629
2975
142325
25338
609288
208
6158
6672
40796
18036
1685503
210302
3465
355
1354440
438210
103
24934
19697
203
26
141
75817
29103
418037
99761
164209
356630
82
951
710
16198
84
558891
440964
25
44
58280
153
498495
233
261
63886
423
29
135
74327
120822
36276
21786
247281
63531
280581
13532
96
221420
99663
122418
5072
59037
11
267127
26444
1116337
325326
90810
89
162
174
1154
996
49548
14773
57300
134443
177
35176
1043746
19012
332
22441
497472
13297
2988
172156
91
335
45864
35958
462
83
40345
14595
116
58
234305
5970
55
208968
185150
141
131877
100
263992
30
21825
41
40475
63630
163
191051
163
172648
8032
211887
394
34428
224320
897561
5910
166
33844
84860
129
31920
709999
1548
79259
9631
305673
100318
93733
39014
538598
165
111
288479
316
71870
42841
8533
41323
437178
75857
30505
682413
1104
100
336959
373
11420
154660
109343
73269
264
71409
673169
29309
73422
3269
124
95176
323704
56122
37165
12
601
668
118
317057
40939
39
72
41300
13363
13725
264387
41380
100171
217509
157304
150275
58174
135084
84834
162
51691
139331
126915
72793
4749
41973
53
61047
282670
459715
290014
10
47746
25791
106
485
23
196692
546
11159
182963
63109
115
193
689
117
1950
67797
213610
65894
22281
258670
53722
289308
122
121
60401
225
13
20699
2823
328
125842
55749
111
107336
147
111256
1964
33713
146080
212
576569
67261
55351
17987
861
119
487
113
205175
52
177466
330272
211
82
26025
77441
81339
256
87
240
143965
144587
91
81213
512979
140419
81
327
48825
3
78707
513
54361
16412
564
137
372009
52314
57470
1323832
38
176995
172204
294858
369985
18454
1528
5
9
248257
48724
21958
11
5784
470
113123
2
16997
87
6162
13083
12725
720541
49264
83
7392
172791
159437
146
37598
144
47
32471
84
1610
68114
7
24559
19988
15153
115574
668109
112605
101
1092
52
24878
85
187360
106579
28413
395
0
150
100695
28267
2190
19523
167
153
526669
507236
20622
76
200058
26542
300003
687618
3
5769
125181
56
2
8436
20176
391213
417096
22713
200
1528
18342
15
186342
56454
63457
113207
1341
265516
143
178452
17257
41839
70
334054
292482
4
178
95811
65580
1621
122762
32522
154
112089
583529
38270
119
72
97245
112278
97
97019
160808
65342
305
2613
11823
359053
489277
6954
20772
30
14002
2683
1253
106207
16
200
156
51994
60947
525687
291
5506
43273
118969
26049
29649
194908
232
26
424174
16151
114696
34
1189
113943
93569
107
14069
1254543
532
16620
14835
77805
55976
61
100
82
153310
20960
443454
1994
99
44
57790
26189
48
29770
73376
703
145092
15181
713236
28678
257
162886
400
1152220
8
171353
349225
446
105545
14586
27904
319836
104209
189
48
191
54655
13704
263
124906
161
41043
429
121403
204512
46
1082
34113
1157
46327
849
37
15809
111196
3779
38305
80962
2352
21
138
583838
131674
270276
5031
155138
64798
58330
10961
16461
189
223
919
2370
240154
117028
26605
345
118834
122263
18810
47856
79
90700
107
32119
79104
23784
23333
868
44
44540
840054
151713
45
352623
37298
183
11164
123612
128234
1078
293384
201
14577
41
73628
48578
21266
533
172102
75374
5192
109123
385555
29446
53
49467
154
156473
37923
4350
153
44373
66527
286
602
1064
88893
20751
30238
127806
64
39374
137
1521914
17
11
1712
29676
68080
195883
171
102099
85
5377
50846
14637
37546
24549
81233
1400162
242
41063
3014
18969
162
242263
24859
215768
1085215
44235
88862
59671
108174
484397
75113
222
330
166022
132
200313
134408
174143
645
1212758
112612
159
213
30041
600137
13305
219476
324
136
121258
17891
107
2522
234337
226
197719
136
186339
49872
166
344952
312668
286844
42080
82190
86
64
39929
30628
177790
65737
818
741
340
65425
125
407
54404
38898
166
545650
289
117271
2823
111685
4
80709
64964
54031
4929
41924
1866
168279
12162
92088
177
1
489
88326
1529
45720
44166
102181
218527
142792
141037
2006
473
178
127
225
66
150536
74243
55437
26542
62906
39
42
80853
208360
58786
25503
627
135
103545
10002
211
153432
739
592099
98
4185
462178
333
50
582175
117
50913
165
137364
117900
311695
21
49095
87794
19900
227112
53122
136
283441
10717
142
1992
18796
62
64696
197
56334
16287
6301
84230
504
79588
90284
16509
79403
101185
113
15408
2556
7404
17761
139761
6476
125627
141029
512571
130
123368
92830
1837
228722
10047
38
122
14468
8597
58246
199
10102
69
86
154878
204
312
1431
88505
470017
17313
2100
77740
66
36832
269057
68039
479533
14682
42
132
73
96144
333
20480
25382
178685
15080
3878
66
16196
12519
67517
811969
83650
19683
61011
108267
114
1229
58065
4
137
227
90523
869
97429
149146
181417
92751
86
413
531
215
47732
33977
26897
34
128
220
67
234094
7593
135674
212684
4
4851
68
314383
39076
147
481206
86419
1121
524771
424300
13252
328
5619
39140
171774
384706
467395
67
75636
9939
55200
0
61126
48023
134682
108729
21
161
47858
20472
41
147
41369
796
10019
215552
78797
185
4277
290763
248546
69
56899
213
19
2165
18
17304
26
33
299594
59308
600
31075
56815
8630
901182
149
10
129642
46
32483
567531
259268
130
133
105
24538
187216
1350
115236
13652
7685
16016
298
794361
12200
13350
59461
2511
232928
22107
55630
72850
31519
29
351
170
18299
30016
34211
137
208822
840
147561
78
106
42403
839
406025
374614
10486
290779
104819
35
463640
18894
101554
166
124699
379
843
169
141896
22958
243323
11181
1048
16660
230
10835
85773
280243
103122
203
242118
10975
16645
26854
43275
154
60605
118014
5182
333646
404185
326359
44295
67969
16454
421831
201335
147065
275
509
6
722342
109270
246704
119398
86461
37299
791
33035
64
32225
9285
380
8683
528996
265783
48
79765
111
554478
158
92
206321
49
176
149814
144035
119
59
193829
300419
109
514996
127567
100985
123904
10724
40964
139634
290654
148781
257872
109
189004
40346
257
22440
59
82
8931
1333903
72829
48
542277
78
194
20716
19207
829737
641
58
5681
159
6434
127
58355
19192
79860
16478
957158
19747
116167
170077
17
186827
18065
1929
36510
109
6807
284929
19972
129032
79
211
1036791
3054
726
111
44669
457
146
391
85316
370970
65084
26809
110956
239
433823
108355
303392
693635
268
3419
61454
518
59828
30226
187248
46
99029
136
487339
3510
6234
67766
1322
761333
33977
2285
74
3228
25
185
251596
105
8830
21044
171322
93864
188446
40229
41408
61254
5225
0
10442
119441
348
52130
17801
132
137823
818
139688
458
39954
101
182
172
288205
58070
150139
53719
33
167
32878
2735
47028
86426
56
55883
59699
21626
218
7185
54827
83989
29895
389
14772
1611
260434
99723
101320
1869
94
443657
3
63632
20847
51016
329629
63601
146154
33613
3645
109199
53976
1696
12003
25247
120
30879
65887
760
267469
18482
546118
168
23687
51495
93440
842
33
76
105
584502
104
508
72523
17437
24525
1
130258
11872
214748
699101
244935
532995
16200
1
257413
67416
1039
18600
425
12482
91113
11
174110
113
740
6156
35558
407646
113544
147
419721
493946
136
198
25333
147
42944
72491
29691
4287
609716
164145
13895
22
15773
27107
50223
1460499
1245
2201
81919
194847
50500
875
25151
371350
104
224
34853
17409
37434
319
604
40129
286832
141
68
54
4358
372438
9083
678647
157537
255
87869
210
3227
232
258507
106
103
309
137
45
76426
274
19
77
219223
174
61048
67671
278034
13966
1032653
87970
74083
145
20
684840
49320
135658
12152
43373
8351
107
909
1541
66034
22793
57955
40884
115272
46
17
154
36463
25
7
146608
81222
86
75075
184
87
44865
157
39583
9
1015
175482
48504
273886
409358
215
32577
31971
89
15
224808
103493
107
114076
7974
18
24
39963
78357
171
95
159
30729
159909
55
63
113667
27406
24714
98834
302082
4894
163
2984
10
17291
399
10575
6104
151593
272481
1244
35471
22875
139795
230
3354
114
29095
505542
70
121325
4356
64
1794
135
108
3
25439
14294
262932
63
10
307
103
45
200802
174989
29
294419
478886
78582
80877
21612
20738
25004
22873
285
137589
12812
105422
12667
107
14612
103317
409
224592
71456
207391
312315
66388
28374
149087
10583
19
184518
58
159
80083
367785
96703
127
190
18084
15785
19600
533052
1444
175
237826
80
507
135
302965
78491
103535
6214
128479
19297
31312
34326
292
672523
211092
182
42
52630
104
3035
168461
201200
119923
116
548056
56
2771
107417
1415
8516
734648
123072
175652
229165
127
50773
52167
25367
22967
104519
15329
145594
23327
37366
43546
134122
50844
83947
43
250322
90606
5
58283
16718
438150
48619
77215
195
19260
7735
14517
233594
8263
61
202
25302
95
83
138
1345
174
3281
30634
185
15796
51548
106
116069
181
92690
143518
2924
157677
268
19333
76695
345168
358
55193
71601
152
14496
16238
38012
20
183
50777
192310
10126
79888
375970
104
95
56601
4777
7874
104
37829
2302
6
9045
925
386
145749
1232
93137
130405
62
1067
196
68
551444
26769
66018
22171
45099
326259
138
252310
342705
4905
141575
5717
182933
17426
999
776
81158
163250
215304
42162
127
1039
1038936
184
29087
922
76339
588
151187
168814
90
5687
8225
1793
151451
63
188
207
28818
21581
71230
88336
3261
14766
57213
15
78554
158122
9452
181844
176
322
158
170
162
101
71177
235842
21339
214
68548
15
24456
193142
31
385248
88916
101340
62391
29762
100896
119
179515
46269
63264
84119
18828
6026
149
96
24745
15
25791
121
280113
13756
145835
245
99
82846
136836
41297
32853
24590
457596
55
577875
21409
261343
137087
138955
112143
8888
53793
230556
644
61301
43620
156502
99
19589
27231
85922
323
41711
22333
53468
124
30451
235
23068
82
12203
140
16272
19
52358
197737
18
35
69717
528784
108703
374
24
101
271
636
21383
1009
53913
401920
10253
7107
170776
87894
187
1040
17
263
28
302493
122
9
203
191
37422
61
361
1199809
6084
213344
97233
311019
48
125033
1
89
94
1076467
161099
182242
72
23742
39969
112766
126520
90318
44
106711
338
200773
128
41645
344395
66271
49159
569
202983
98223
1091
205
57
60535
168135
48584
96134
56544
334040
752
69352
10164
167036
413683
4932
277216
289203
132
18508
3884
18
622
1468
23875
57599
90191
405071
298
116640
106052
149143
37
24607
63
120312
24036
86867
464816
295
15617
136484
49770
136081
136992
103181
120570
23286
13451
141
29316
115217
102
9636
9076
35
637
384864
9
3518
169
215
531623
14857
152413
24912
279378
712879
508200
26592
1838
6
451104
7392
751
273932
121127
440986
85724
147812
786
27350
148
24652
1429
390
300150
213566
126344
194
191
3923
32
524404
224172
125
21814
92252
578
298519
1172
82859
111
45069
11
243
113472
370325
19
168812
14475
7138
824
126463
12776
15163
185634
9100
134
14070
261
21272
234
1546612
5
342
172889
450932
44
18869
11390
241758
5922
211
19297
160
48260
105721
401
83
81181
388
10014
59
45
600500
51494
1
13095
324280
45829
9457
59620
294
12782
245
108
242
186
31753
2413
12434
2
106048
52712
14490
332552
683133
143
166624
217328
95870
92638
243
1
36360
17
20205
62748
17022
220
111039
7770
71
58522
68752
37519
76
6578
121983
2
16898
839
63351
772255
175159
152
20
42117
614821
520674
269822
23102
158
51493
131171
41681
766
1244
5042
31344
120
30751
259
13313
14514
99
136643
89
129881
20212
305
16710
37284
611
119982
594
382873
68003
291
18684
122
1172
1082
229
15188
34
158142
35985
273469
47375
232
59589
12054
28710
418
66
28147
233224
1723
129072
65718
61
170216
116
311781
134
546218
272
4016
113481
106584
470
130183
46525
268723
68690
54156
83829
320604
290108
14698
14360
341450
13
12748
1062
727029
597
166423
34385
11603
80
305628
40752
24601
138816
19587
461143
101
411473
92374
320409
93898
11368
15698
67376
29549
45
105071
28
565872
52454
38729
559325
33
29154
38348
584
1035552
480403
119300
1017
48432
58
69
93812
1670
38650
190294
251
27
150083
44302
300
15806
2574
10184
28432
30082
41447
27645
85821
527610
88000
151285
67465
143174
386944
98155
5241
10439
22155
158
151468
90680
72384
577
3018
77
55210
161936
5
340765
46489
28713
53
75867
915
308
187298
45263
58545
891
89926
26
471
101
252646
143622
167173
136
1273
2032
321213
224
97143
96952
661955
109820
11307
180282
22939
185
21
321
50498
181807
82532
71
33160
270389
60
71546
325189
176
76949
38037
1643
73181
36002
2172
12056
169
83640
18
281
2488
44
14041
246050
19919
54
680239
12682
503
145
8
142
74947
121648
290723
127023
38
106
588
331
399
72
18786
29630
47638
286849
4573
4
66
239684
86962
29805
8345
107706
101
20
28107
156791
180250
40
292046
20043
241199
67545
160865
203186
25213
105789
86817
421709
757
62504
234
1127
910
1087
5038
61775
146747
95
177000
15974
63983
437917
188433
249931
3
313714
1565
21226
6817
82613
76
12156
145740
265626
183196
87
54165
114184
296
96868
394
22388
292053
160475
45902
12517
578
42
1
51668
13918
140366
160990
347
121137
74509
14985
65
9
1055
277
26546
51519
109
110530
323140
132
16854
191
152588
9921
269706
153
49767
30566
27
19022
54994
80559
124409
308811
126820
52145
3494
142564
551761
46947
107601
558
38
1170
116603
412
143
556243
44445
40
32
68291
79877
90164
58652
574117
70956
248880
177479
126
703
16899
78
119158
388
1292
595069
16091
231
382
119638
88354
121940
222
143
22467
886
2014
22295
255
13364
473780
6604
486304
14046
6612
689725
115
866
1711
102810
8462
33670
110
18783
3060
81
187350
51440
569
474637
97
2971
48476
638
214
162
53
137
29398
6691
90476
94122
310129
35629
51775
340
52
166229
113745
2773
223
74
40058
110
8783
244727
40944
576
276
39699
44315
166
24
334786
190
4815
7642
136
213690
30166
32098
39155
39759
12832
147
241
1612
104725
64751
309095
230444
588
72
87837
475
60012
67422
550953
3
88838
533
57588
43
83255
1679
72
92
408723
19750
150496
12605
21532
98830
99590
276880
65255
279
64
301213
66
129948
99949
151
60932
395
1103
179027
691
22143
90138
169
112
62387
304260
58656
49
2686
209
15499
821
86711
941585
143
228
594594
320
56495
115410
121
119
60919
1831
110
27818
342
55
124004
487455
11024
92242
230967
91414
136602
76363
449
513388
299378
271551
484
83235
233
70
196096
82131
27373
67923
8459
59334
163
403417
26687
965
14924
1573
37
152705
67
133206
327
176756
70119
202503
40257
293
25
31052
464144
255547
6229
213
167
90327
32000
85488
50941
45
29621
20525
19984
585512
251
234
59
60106
159
57937
1054
140
62
5845
377309
64
139
148357
24449
6301
247361
330728
5568
47013
111331
24177
33988
93713
69
49785
109
106
58
983754
64365
109344
115
785
51392
241869
172
755934
6121
51580
28751
39
11644
183427
10908
419477
100127
49105
99310
1820
83040
19001
246361
66889
65429
170950
140941
35105
149843
157036
29567
175810
46474
814431
28392
1263194
203
160891
23274
127432
38747
48232
29091
14478
60
28
10864
48024
17269
150248
131
53279
54840
300891
24930
150
19757
99444
23764
205305
349927
254
254
534
57374
80181
229
46566
170
64664
181
255
603
1148
20114
233
831
408
123
124545
1260045
36657
8229
578104
31489
12362
37385
501
19614
28662
226487
128628
35
21947
330793
124315
470
46287
462978
91
593801
71631
46
15490
19191
56569
8083
114093
104
133
590
118486
268989
56921
59128
46396
5872
28775
12678
90975
97668
320
42200
136912
524
143207
47246
486202
361
160
428479
81344
55
92
33
165
244
102
11663
16089
21171
900110
110751
52283
704
2754
2375
26
192
71082
36119
368
42
144022
27
38323
73056
175508
32
49509
73
36903
53405
34536
26932
1252624
218
49322
445
263030
220
17104
79585
4
117
10082
55626
764726
140960
145941
177862
32687
26
66492
60799
134
337
109205
193320
18438
6229
281718
220
136
25053
7077
121
796921
207
9825
10945
188
93
17220
205128
165531
512396
23
25120
19590
7
43
153859
332
114
658154
257826
198262
77935
602323
76282
93
23314
9536
241130
13909
28341
13799
214042
54
17184
34293
74576
17254
120552
16
2
154702
78
205194
531168
90246
597
127
30731
952801
30519
228710
93671
22264
25692
243
58681
22704
43958
207993
135831
560
5510
74131
191496
37382
64687
92399
20471
57302
72
110753
46627
5081
1082
30072
972378
204
54
15490
1948
89527
3271
58555
49943
10295
30419
6624
454
237597
644785
17631
57110
334226
231
54698
703079
59
111542
956
44995
154215
515667
86
183
329951
306
147162
44854
311
127850
64870
986
11927
964058
249534
189
17
88
213767
18743
48
561302
130516
72992
27971
256815
9053
28073
92264
9262
26673
12154
12568
21606
224
233
156387
6317
787935
26950
35992
81196
26040
89
1
236739
440723
67213
104
36155
496
115
35666
144126
260973
136
291
187
108835
263179
97168
414204
189630
153696
5939
18
31
743780
235764
694
2903
261
862
1274
75425
42033
393
86351
222
31300
75877
117
1240
125937
12177
8613
129
195386
235935
96
346
86257
238191
679
82
5820
240161
12341
54975
28472
274
2957
112705
68082
35401
205
277892
118713
285328
102216
155558
89
133511
5850
33607
548038
15369
157
153778
173344
368976
333035
67
10953
71678
1945
4841
23019
38521
18195
248854
11384
29943
976
72058
93813
112929
1355
74646
282417
20
611646
10055
6221
339711
323902
574
80
61241
195477
193204
230
32182
14773
35943
58768
295
401
1096384
5522
200277
70686
29
232
3376
50274
243
34
26075
156426
175
11391
15705
62323
63156
178172
12477
163826
32054
678460
48244
543248
553
17438
117339
303732
259
27
36334
12382
261647
104483
61
155563
4098
7979
25738
110116
2526
31
25510
31244
150046
25344
162302
14035
3922
191101
134071
43520
39178
86752
361
836539
147025
133655
15379
28442
153
2
56773
148639
134
284637
3295
346
217
18283
3602
34118
248
177
74
71488
14
1
8078
127
29541
12757
103794
380388
614208
57
75216
296
101488
36425
307744
553945
28451
50460
100564
786168
1934
946
25722
7000
3722
90
35
47415
1277310
239
259771
5437
67457
171
68095
212
174
2702
23467
55596
48751
632
199475
14338
175116
87612
49176
29
246937
1418
110734
80556
221168
143226
253
185336
41845
119
3901
42723
1140
63485
13281
2109
151368
237
45456
62
215378
357
44203
199422
2945
46973
528507
181
192204
4
200
1276
264387
343450
18361
168
21274
150041
81760
43577
31486
423431
37924
256831
131
205379
9369
50555
8311
13293
20601
37758
156779
71525
96
300
18515
13351
33685
11850
85690
70266
1083
543161
5900
8948
86
62
61781
38
165
505456
8219
3152
112124
228
7467
415025
194
64229
2158
271
203
223187
362805
11
236
3
29
154161
109
506141
159690
141497
4121
83540
47451
95641
95
437074
5428
75295
15
6835
366
556
12263
140
347928
213
23364
58
505
71171
29271
127911
77
35
83335
16999
56
686
397099
148074
66251
85
189738
82
186209
279
536404
119216
62026
146900
21997
738
103
32010
819
969774
34480
86424
113429
341423
38363
261073
30852
66920
1066
96763
174
7106
60752
199271
40064
4098
110224
75310
9209
6726
35678
1621
215214
1170044
50975
73145
144
2
76835
589756
172
271593
755657
32168
85968
4684
42
331070
96376
161
109
7883
264587
1320
1127
190463
6757
19960
136
628
256029
35776
5399
460
69878
220662
37244
403244
1788439
881347
110950
51485
400107
63693
87
82659
314368
184
1192
201
12953
418764
213876
515
244401
82062
10878
720312
4676
33
1394
65
121
1041
28609
1007
11138
123
14167
199111
32714
9146
30999
209723
58
52842
332596
81901
121428
256
39741
38997
50087
77
28291
5910
74300
276287
27340
134052
17243
44548
435322
44858
293460
44
101832
345767
18370
52
54641
42460
135847
47547
939
5862
8445
32224
70611
333764
1492763
576
207556
5434
14
121651
694
176
37442
198511
968882
121
251300
177305
98811
20726
690
237
463
23
210
1135046
148
35319
173904
415006
423882
67939
170
51938
132
385
60596
17023
7956
375
138733
314374
1312
28970
112327
121510
42833
67005
117
1599
166513
5701
68322
51553
288
5307
110326
431928
33
12156
948
39680
62992
88744
392198
133
28403
647361
213308
81671
21062
35952
14841
48024
15687
205
25410
10750
85962
81142
19534
1984
141
27429
41540
633715
206543
82504
239286
46134
283
29219
221
92815
903699
115124
67
186926
470
17480
7610
107185
17239
611988
416498
721
119
14833
52245
7283
100507
641
39341
352155
317877
202
19834
193970
144643
93097
46
109
88
10922
163
859
52576
237309
35
169513
28870
49221
50
328
745
29949
290837
36115
73103
559
20
37462
45515
82834
37549
71855
110
137
27664
84
41099
153
93806
180934
286
5636
68
34253
154
716
569048
51111
2148
154
136738
132998
1211946
62635
368
182072
466
79934
6106
62589
597
130
535
78946
137551
52
133731
93150
905969
667
0
185
343185
698043
167317
118181
1265
92
10847
32976
134957
85
12620
149416
46
165
47586
26536
402605
12
13833
8912
525
279934
153
9
130
688503
13719
551077
24486
318
37101
5184
310594
4
26
101254
129741
75168
29769
123004
199501
20
968
165023
92025
260
230
218
28251
16
191420
26373
1269
67
83332
5144
32
60
301
18684
4717
15681
548765
257634
28275
18257
7586
362
193
5970
8756
77404
157841
669164
97205
294079
75265
922
19784
9609
811
264477
61349
12654
3532
291067
47160
165984
73
524
18802
18073
164028
127789
118508
43508
100995
675
75097
68269
280
8551
165893
1430
134182
27037
88029
138123
107725
61846
120386
127442
790735
11261
267
928110
222
111937
94541
15234
61555
58157
18999
11424
117455
274
52863
268513
58365
718
4427
366
24173
286
335687
107127
3711
14427
1
238468
76486
8716
22014
485995
298
15132
51517
293
14956
94839
482699
68772
13029
9328
1
9733
1657372
14766
44983
35253
68494
19434
96476
69368
16154
143365
1062089
230
127669
21756
136
47003
129
33324
175148
171869
218433
177523
3400
43775
67
67959
581
406702
17436
220
704457
14465
405864
12189
257341
48410
5978
3212
1700
33345
231475
374
233421
63484
59574
11393
220
17028
34728
78
99118
68965
36
345812
445
5976
534
390754
486
1874
12
389998
2287
76
6025
78847
51755
246244
553777
163783
113
58251
85272
1112
170888
322579
706
613601
53
25407
578
530
31550
50789
184
116980
60767
98037
86692
157434
91713
188
11382
9402
1039
58428
12439
396302
286
189
27
515446
238
6958
231282
13786
125
221774
57014
331171
426
116
7624
2786
3864
128
68
118839
166272
66462
863
373
29153
41100
154
163445
188101
1249
2389
39284
119650
70
499
149
32953
124424
1908
99449
11675
15
62
16674
13779
16709
21
15112
50859
1336
607
224
292660
226
99655
1060
224
488451
853439
115400
1191
330157
79085
47846
48764
140844
40031
103
30
233
1
5980
128
408951
18477
33736
212
26
39157
189698
50291
154796
2847
159516
191229
50663
943
70676
151239
45451
47
1092231
445919
72
245447
22004
13686
41152
49532
1180
165968
1005
63203
187938
14057
21266
60020
129840
36721
90702
219714
3234
35938
140755
350423
29557
17905
345298
9626
18
48802
107468
22085
61292
138676
38418
289
202
181245
41
6023
877
137423
119
290550
60660
521133
605
1417
298
107543
234716
195413
57733
319721
39534
51
222350
223360
92
927
377840
11375
37774
161
99012
360627
1752
58084
17833
161
415285
581277
283672
66164
222560
5
65
56
351253
626
42185
100066
105013
317108
198627
15
3821
44
9690
144
58778
33832
105
65033
461003
177933
152388
30322
1026
67
13771
131
313139
108960
76689
169422
198837
23096
193394
186
47800
215090
1254748
3637
8806
127458
175
261730
178794
250281
10794
114485
93908
91496
160
107752
46471
23
138
33468
192
50974
43
70368
13718
454266
52493
176
59
60301
144738
86
55966
12265
9248
879276
600360
65209
106370
8
9
13970
19181
308667
11055
12541
281
23728
244702
621030
113999
544825
143
546719
43871
73909
209
194390
176284
309947
146
78146
19529
858412
559
292739
840
323
87
240
51
144339
130
228249
175192
452325
4
598
50782
261237
1376
112
6494
7545
165211
61765
113514
192784
267
79
61838
443807
142261
23511
191
339
50
31636
170971
23535
737487
69802
33
48158
290048
644
122843
30967
107
711603
227561
2461
586
1108
50457
64562
263530
438
464
110173
95729
95041
230535
28478
598900
135421
82
134
24597
76130
136198
116643
120
13690
1436
106900
116322
128766
1544836
39355
22972
221466
60256
73
167859
7847
108221
211556
672467
127
405143
894081
20339
809
131042
15767
159
114834
48330
41
114026
152965
1139347
24358
339064
91011
330018
52775
776
626
31075
71412
83
11613
3075
284
788
284
707366
209
478239
131312
255
73937
290171
16469
220
94
1005
35601
142710
146229
1612
83047
135
7950
339917
268598
5710
6
616606
6796
80605
50341
194
211
22654
3974
8004
1290
337026
54227
30220
238
243
345884
455970
80636
238490
34318
350145
19826
60043
215500
73979
427929
168
23571
70578
78510
396123
64
126499
830
89424
197426
122
475645
584
212299
16949
6709
58101
5875
19492
23906
19829
67012
54106
83952
134561
26086
185305
125
4029
135446
88
26031
430303
17779
1214
78
40258
54764
17
406455
12078
23158
238
46714
228
42165
312
262101
104078
89
475
369
76566
114
104050
1193
408518
305597
13153
226
22
422
311735
2630
42
3795
8068
15204
47604
4
526165
20414
117798
15226
7635
95
112546
19635
6694
9024
268942
104339
77309
13619
270196
1663812
37
240783
10952
100975
19404
48179
235
883
75
166
51041
321602
49409
643
10637
2826
756654
2023
13865
61599
87215
323
16788
1286
128
26
41
298
82145
584
53
125
427
223
104096
199176
16823
77141
113104
466671
42
136853
321402
14276
338161
4
135867
220891
289188
197
132
127
171829
2
15588
29482
56
311602
16
9644
62671
3014
157814
90
953
76963
113753
127783
5165
155
56
216
83
139549
295
1147162
9020
28761
183407
35078
122875
249322
240562
433
33514
42249
9767
64322
370231
25384
18454
298575
1991
366195
22001
515859
85876
23975
943244
153455
133155
201586
281
75041
11661
10876
20
4906
25402
87833
31682
3
159824
502660
24598
22719
29008
8119
224846
117165
146297
0
105443
67098
662500
249841
269437
181
41749
383
156856
553
18466
18332
13282
575
6434
143842
4823
90182
1797
24620
36816
96
134634
124348
349
27647
211113
4166
120318
12924
59911
48651
76580
371186
14077
1118564
3618
15039
379564
13608
130315
297797
62781
18656
8330
251
17877
96982
681
210040
51985
120
339
146
77419
27687
59423
56441
820
277965
12358
140832
21412
328
57292
7136
99904
10114
420508
449103
79772
793
21
12967
39426
45756
344
38856
27471
49244
170802
58911
27569
14
6820
72217
66700
30313
13307
376356
65955
4494
2817
647
625722
124834
157770
37689
94644
367
8979
30049
116
47821
533
311
22326
118253
12833
131
522
73688
684
38935
50768
41834
23493
196
264601
214182
9650
12284
498
391973
51000
14631
39473
102604
28947
15758
275896
32381
58516
113
234
258
878
20968
6605
277783
30899
53534
23711
21897
608
553
208526
2592
260208
246543
