# Supplementary material for: Kdm6b-mediated epigenetic coordination of temporal precision during motor neuron differentiation
Source: EMBO Rep. 2026 May 26;27(13):3665–88. doi: 10.1038/s44319-026-00808-2 (PMC13354772; doi:10.1038/s44319-026-00808-2)
Supplement: Supplementary file 8 — Source data Fig. 2 [file 44319_2026_808_MOESM8_ESM.zip › Source data Fig 2/Fig 2D/D4H8_genePeakNum.xls]

Prmt9	1
Tmem167	1
Necap1	1
Hnrnpul2	1
Dync1li1	1
Taf2	1
Xndc1	1
Vash2	1
Arrdc2	1
Zfp598	1
Thap1	1
Eef2kmt	1
Pard6a	1
Wscd2	1
Zfp981	1
Rreb1	1
Immt	1
Rfx2	1
Zfp868	1
5330434G04Rik	1
Rasal2	1
Dzip3	1
Cdv3	1
Cdk4	1
Kdm6a	1
Stx5a	1
Clk2-scamp3	1
Dusp1	1
Sephs2	1
Fastk	1
Lyrm1	1
Sass6	1
Slmo2	1
3110009E18Rik	1
Ccdc90b	1
9030624J02Rik	1
Gclc	1
Cstf3	1
Zfp959	1
St5	1
Prcc	1
Uba6	1
Csgalnact2	1
Fam179b	1
Txnrd1	1
Kdm2a	1
Phax	1
Sypl	1
Spty2d1	1
Trim45	1
Sbspon	1
Anapc11	1
Chd4	1
Tnks2	1
Gnaz	1
5730412P04Rik	1
E4f1	1
Slc26a6	1
Mrps35	1
Ubl7	1
Slc25a26	1
Ctnnd2	1
Scand1	1
Dis3l	1
Khsrp	1
Rab8b	1
Zbtb44	1
Ube2v2	1
Pitpnm2	1
Mycbp	1
Barhl2	1
Tpp2	1
Rcor1	1
Mir152	1
Sdf2l1	1
Bag4	1
Vash1	1
Elovl7	1
Rc3h1	1
Madd	1
Copz1	1
4930532I03Rik	1
Tmem267	1
Rchy1	1
Snx12	1
Ripply3	1
Morc3	1
Rps29	1
Vti1a	1
Ap2b1	1
Lrp6	1
Vamp3	1
3110043O21Rik	1
Rps19	1
4933408N05Rik	1
Kif5c	1
Serf2	1
Idh3g	1
Atp6v0c	1
Arhgap35	1
Zbtb9	1
Sptan1	1
Lrp1	1
Spon1	1
Safb	1
Napepld	1
Mir7648	1
Zc3h7a	1
Ncoa2	1
Scyl1	1
Mllt1	1
Tmub2	1
Kif2b	1
Pxt1	1
Naa11	1
Ints6l	1
Trim26	1
Pgls	1
Cxcl12	1
Ranbp2	1
Angel2	1
Rpl22l1	1
Adam10	1
Scaf1	1
Adam17	1
Slc16a6	1
0610010K14Rik	1
Rpl21	1
Pabpc5	1
Fign	1
Mapk4	1
Il12rb1	1
Acvr2b	1
Mcoln2	1
9930021J03Rik	1
4932443I19Rik	1
4933430I17Rik	1
Rsbn1	1
Ppp1r3f	1
Lactb	1
Dcp1b	1
Rpl22	1
Spg7	1
Srebf1	1
Gm38407	1
Manbal	1
Rfx1	1
Ptchd2	1
Wfs1	1
Fam188b	1
Slc25a40	1
Gemin6	1
Fxn	1
Mapre2	1
Ppp1r1c	1
Gga1	1
Dtx3l	1
Nrap	1
Eml6	1
Htr3b	1
Ldhal6b	1
Cox7c	1
Tarsl2	1
1810055G02Rik	1
Eml2	1
Anapc10	1
Cnot1	1
Csnk1d	1
Abtb1	1
Adap2	1
Clmn	1
Rxrb	1
Spryd7	1
Snrnp48	1
Mir6341	1
Sp3	1
1700041M19Rik	1
Ankrd54	1
Dym	1
Clip2	1
Smo	1
Dcbld2	1
Mir135a-2	1
Tspan2	1
Arl5b	1
Vti1b	1
Jade1	1
Ppp6r3	1
Syt3	1
Chaf1a	1
Thap11	1
Cyb5d2	1
Mir674	1
Diaph3	1
Ltbp2	1
Fkbp5	1
Pafah1b1	1
Nhsl1	1
Sgms1	1
Bbs4	1
Zfp133-ps	1
Tmem123	1
AI846148	1
Rab8a	1
9230110C19Rik	1
Sipa1l1	1
2810002D19Rik	1
Lockd	1
B3gnt2	1
Sh3rf1	1
BC005537	1
Rprd1a	1
Ankrd13c	1
Dusp11	1
Lace1	1
Dennd1a	1
Izumo4	1
Tmem53	1
Ldlrad3	1
Xpo6	1
Acsf3	1
Dclre1b	1
Lcorl	1
Kctd6	1
Nhsl2	1
Med17	1
Tnrc6a	1
Mageb3	1
Sgol1	1
Zmynd12	1
Sipa1	1
Fbrsl1	1
Metap1d	1
Hspb1	1
Col1a2	1
2700069I18Rik	1
E2f3	1
Idh1	1
Rabep2	1
Cep128	1
Mtss1	1
Sp4	1
Gtf2ird2	1
Ino80dos	1
Mir7k	1
Srsf6	1
Hdgfrp2	1
Rpl37	1
Pex12	1
Hoxa2	1
Mir488	1
Zbtb3	1
Slco4a1	1
Idi1	1
Ficd	1
A930033H14Rik	1
Kdm5c	1
Trim67	1
Mir704	1
Mir3079	1
Gm14461	1
Irf1	1
Dap	1
Nol7	1
Slc4a8	1
Dars2	1
Tacc3	1
Sars	1
Sqstm1	1
Kat7	1
Lrrc1	1
Ralgps2	1
Fam105a	1
Gamt	1
Rps23	1
Gm29687	1
Mut	1
C330004P14Rik	1
Atp6v0d1	1
Irf2	1
Megf9	1
Ctr9	1
Arl15	1
Mcts2	1
Akap13	1
Thsd4	1
Cln5	1
Zfp36l2	1
Kdm1b	1
Letmd1	1
Isy1	1
Grifin	1
Erap1	1
Slc35b1	1
Xpo1	1
Idh2	1
Sun1	1
Tpgs1	1
Ubald2	1
Zfp703	1
Vps52	1
Tada1	1
Prepl	1
Eif5a	1
Afap1	1
1190007I07Rik	1
Ebf4	1
D030040B21Rik	1
Atp5l	1
Usp5	1
Chkb	1
Nbr1	1
Jtb	1
Glg1	1
Arhgef39	1
Aard	1
2610005L07Rik	1
Wac	1
Ankrd33	1
Mir297-1	1
Hint3	1
Btbd2	1
Ndc1	1
Sema6d	1
Vegfc	1
Vps51	1
Cnot11	1
Pramef8	1
Gm5091	1
Nps	1
Suv39h2	1
Tgfbi	1
Cyb5rl	1
Cd164	1
Tbc1d20	1
Opn3	1
Lrrc2	1
Kpna3	1
Gm20758	1
Dedd2	1
Fam221a	1
Dhdds	1
Ehd1	1
Svip	1
Rfc4	1
Mcts1	1
Zfand2b	1
Lmf1	1
Tpd52	1
Ctps	1
Mir181c	1
Uso1	1
2810408A11Rik	1
Tmem241	1
Tbl2	1
2610001J05Rik	1
Atf6b	1
Lrrc57	1
Usp49	1
Ipo13	1
Tfb1m	1
Exosc8	1
9230102K24Rik	1
Trim36	1
Olfml3	1
Ints8	1
Sema4c	1
Mtmr3	1
Rpl3	1
Map3k14	1
Wnt2b	1
Bet1l	1
Abl1	1
Brf1	1
Ncoa3	1
Pcdhga1	1
Fbxo25	1
Msantd2	1
Setdb1	1
Bcl6	1
M6pr	1
Etv4	1
Papd7	1
Zswim7	1
Cnot3	1
Daam1	1
Slc28a2	1
Strip1	1
Med1	1
Pcnx4	1
B9d1	1
Polr3gl	1
Zfp300	1
Slc9a8	1
4632404H12Rik	1
Arhgap23	1
Mef2d	1
Tssk6	1
Ssr1	1
Aph1c	1
Shb	1
Pop7	1
Degs1	1
Cat	1
A730082K24Rik	1
Rap1a	1
Mir760	1
5930430L01Rik	1
Ndel1	1
Nhlrc1	1
Dock4	1
Faf1	1
Cplx2	1
Endog	1
Bmpr2	1
Snx3	1
Scyl3	1
Mmel1	1
Gk	1
Cps1	1
Sorbs2	1
Laptm4a	1
Zfp672	1
Iffo1	1
Phlpp2	1
Tbc1d30	1
Klhl13	1
Rtf1	1
Gpatch2l	1
Sgta	1
Tm9sf4	1
Cdk20	1
Mllt3	1
Dlc1	1
Kdm8	1
Alkbh4	1
Grk6	1
Zcchc9	1
Gm13752	1
1810006J02Rik	1
Ppp1r2	1
Gm10785	1
Dyrk1b	1
Abhd12b	1
Ifngr1	1
9330102E08Rik	1
Ndufb2	1
Mob1a	1
Cpxm1	1
Amd1	1
Mir466h	1
Mrnip	1
Cyp2u1	1
Ankfy1	1
Tspan3	1
Ubxn6	1
Rras	1
Cstf2	1
Nol10	1
Crlf2	1
Ccnt1	1
Khdrbs3	1
Zc3h11a	1
Gm5523	1
Cops7a	1
Tcf25	1
Fam168a	1
Ttc21b	1
Fam19a1	1
Gm15698	1
Esrrb	1
Mrpl33	1
Coq10a	1
Ice1	1
Dnmt1	1
Btbd9	1
Rpl13	1
Snord89	1
A330076C08Rik	1
Polr3k	1
Diaph2	1
Enpp6	1
Ints10	1
2900009J06Rik	1
St8sia4	1
Mir1957a	1
Pmp22	1
Mrps15	1
Abhd11	1
Ngly1	1
Slc16a7	1
Foxo6	1
Wdtc1	1
Lamtor1	1
Fam219a	1
Morc1	1
Zbtb11	1
Sox9	1
Lrrc9	1
Dynll1	1
Jmjd1c	1
Vamp1	1
Bsg	1
BC022687	1
Kras	1
Yes1	1
Efcab7	1
Rap2a	1
Abcc12	1
Stmn4	1
Zfhx4	1
Socs2	1
Mcm5	1
Lars	1
Synpo	1
Faf2	1
Snapc5	1
Cd300a	1
Vamp2	1
Tbkbp1	1
Kif13a	1
Piga	1
Snx13	1
Fbxo46	1
Polr1e	1
Polg	1
Edc3	1
Zbtb21	1
Rab10os	1
Sfi1	1
Asun	1
Hmx3	1
Socs1	1
Snap23	1
Tbc1d31	1
U2af1l4	1
Etfa	1
Acot11	1
Ispd	1
Adh4	1
Nup153	1
Atp1a1	1
B9d2	1
Slc18a2	1
Zfp410	1
Brd7	1
Adnp	1
Rhpn2	1
Htatsf1	1
Fancb	1
Naa50	1
Ccdc25	1
E130307A14Rik	1
Tmem198b	1
2410006H16Rik	1
Rnf38	1
Rhob	1
Tcea1	1
Dzip1	1
Rab39	1
AA388235	1
Dera	1
Arf4	1
Pisd-ps2	1
Qk	1
Tfb2m	1
Ermn	1
Alg2	1
G630071F17Rik	1
Cct6b	1
Ptov1	1
Gpr85	1
Mir378a	1
Phtf1os	1
Tox2	1
Snord14d	1
AY358078	1
Gm14634	1
Zfp78	1
Pemt	1
Med9os	1
Vmac	1
5830417I10Rik	1
Mob1b	1
Dennd6b	1
Cdc25c	1
Rassf8	1
Mirlet7a-1	1
Tfpt	1
Relb	1
Mapk14	1
Zfp119a	1
Ranbp3	1
Stxbp1	1
Crhr1	1
Rap1b	1
Sema3b	1
Fam71e1	1
4933407L21Rik	1
Gbe1	1
Irgq	1
Msx3	1
Meaf6	1
Ankrd12	1
Exd2	1
Cux1	1
Serpinf1	1
Rnf170	1
Ofd1	1
Dapk3	1
Ovca2	1
Magi3	1
Atp2b1	1
Six5	1
Rsad1	1
Kpna2	1
Nsun6	1
Sh2d5	1
Mum1	1
Ddx28	1
Atp6ap1	1
Lrrc3	1
Dcaf7	1
Tctn1	1
Rps21	1
Zfp930	1
Ap1b1	1
4930577N17Rik	1
Pef1	1
Zfp937	1
1700020I14Rik	1
Mapre3	1
2310022B05Rik	1
Srxn1	1
Hint2	1
Hectd2	1
Gid4	1
Prr7	1
1700025G04Rik	1
Pacs2	1
Gng7	1
Pigp	1
Tmem192	1
Lncpint	1
Stard4	1
9530026P05Rik	1
Scpep1	1
Pax9	1
Ing2	1
Itfg1	1
Fyn	1
Slc38a10	1
Zfp710	1
Gm7244	1
Bbs10	1
Fam114a2	1
Aldoa	1
Sacs	1
Btbd19	1
Fanca	1
Lsm14a	1
Cnbp	1
Zfp821	1
Gmfb	1
AW146154	1
Sap30l	1
Rnaseh1	1
Rpl29	1
Med12l	1
Fabp5	1
Ogg1	1
Zkscan5	1
Ddx18	1
Fam131a	1
Nabp2	1
Ecsit	1
Trmt112	1
Mrgprb5	1
Pou3f2	1
Tacc1	1
Luc7l	1
Hk3	1
Sorcs3	1
Atp1b1	1
Ippk	1
Rplp0	1
Sik1	1
Taok2	1
Abhd1	1
Scrg1	1
Aig1	1
Atl3	1
Lysmd3	1
Jade3	1
1700037C18Rik	1
Mrpl12	1
Rrbp1	1
Apc	1
Tacc2	1
Platr8	1
Pus10	1
Zfp654	1
Pdzd7	1
1700019O17Rik	1
Nasp	1
Exd1	1
Mdrl	1
C030013C21Rik	1
Scamp4	1
AI464131	1
Zbtb2	1
Cnep1r1	1
Abhd2	1
Wnk2	1
Cnot9	1
Aym1	1
Serp1	1
Bambi	1
Syne2	1
Platr26	1
Nfatc2ip	1
Rhobtb2	1
Rap2b	1
A730056A06Rik	1
Bace2	1
Bahcc1	1
Eif2s1	1
Cacul1	1
Ak2	1
Itfg2	1
Homer1	1
Malt1	1
Ckap2	1
Rnf138	1
Esrra	1
Vmn2r87	1
Usp43	1
Kbtbd8	1
Hrc	1
Gtse1	1
Hn1	1
Zfp811	1
A530072M11Rik	1
Mfap3l	1
Atrnl1	1
Xrcc1	1
Hmgn1	1
Prkag1	1
Atad1	1
Ubiad1	1
Gpx6	1
Prcd	1
Creb3l1	1
Slc25a25	1
Cercam	1
Dusp7	1
Iqcd	1
Alkbh5	1
Ank3	1
Eif4g2	1
Rbbp8	1
2010106C02Rik	1
Laptm4b	1
5430402O13Rik	1
Chka	1
Hist2h2be	1
Strada	1
Ptp4a1	1
Adamts2	1
Otx2os1	1
Angpt2	1
Layn	1
2500004C02Rik	1
Tmem30a	1
Ppp2r1a	1
Igfbp5	1
Cacng7	1
Smarcad1	1
G730013B05Rik	1
Sncb	1
Tcaim	1
Thap7	1
4930593C16Rik	1
Pgm2	1
Ankrd50	1
Cradd	1
B4galt1	1
Tceanc2	1
Myl6	1
Plekhb1	1
Spag4	1
Usp20	1
Ednra	1
Psmg2	1
Rae1	1
Slc35b4	1
Col8a1	1
Ctdp1	1
Cdc20	1
Ube2d2a	1
Dlk1	1
Gm17750	1
Gm5464	1
Fpgs	1
Osbp	1
2810032G03Rik	1
Dscr3	1
Lrrc58	1
Usp53	1
Tbc1d9b	1
Atic	1
Pyurf	1
Smc2os	1
Mir466j	1
Scarf2	1
Mcm7	1
AU040320	1
Pcif1	1
E2f1	1
Bcl2l13	1
Gabrg2	1
Haus4	1
Rpl17	1
Prdm8	1
Ano2	1
Zswim8	1
Tspan31	1
Hmgn2	1
Atad2	1
Mcf2l	1
Insig2	1
Irx1	1
Pde6d	1
Fam129b	1
A430078I02Rik	1
Mir8099-1	1
Mettl26	1
Crocc	1
Ggct	1
Rwdd3	1
Hexim1	1
Lrig1	1
a	1
Cnpy4	1
Lnx2	1
1810041H14Rik	1
Il1rapl2	1
Qpctl	1
Fam69a	1
D630010B17Rik	1
Tra2b	1
Rpl27	1
Mphosph8	1
Map2k1	1
Dad1	1
Ppp1r21	1
Frat1	1
Alg11	1
Pnrc2	1
Otud6b	1
E2f2	1
Gpsm2	1
Txlng	1
Fabp6	1
Foxi3	1
Golga7	1
Myh10	1
Rexo1	1
Btn2a2	1
Btbd16	1
Map7d1	1
Ssfa2	1
Gm6787	1
1700030F04Rik	1
Mir1945	1
Casc4	1
Dnaaf5	1
Tecr	1
Lrpprc	1
Tmc1	1
Morf4l2	1
Gpsm1	1
Aurka	1
Pnrc1	1
Tceal8	1
4930522O17Rik	1
Alg12	1
Opa3	1
Plk2	1
Kbtbd13	1
Tlcd1	1
Cnot7	1
Tenm2	1
Ccdc150	1
Fam168b	1
Snapc4	1
Ino80c	1
Zfp566	1
Trappc11	1
Mtmr7	1
Fam219b	1
9430038I01Rik	1
Syt2	1
Gm38509	1
Hspa2	1
Twnk	1
4930469G21Rik	1
Mnd1	1
Ehd3	1
B3glct	1
Anapc15	1
Lrig2	1
Kin	1
Zfpm1	1
0610010F05Rik	1
Frat2	1
Zfp664	1
Hnrnpll	1
Kri1	1
Homez	1
Spcs1	1
Mrps14	1
Zfp428	1
Tnrc6c	1
Tspan18	1
Pspc1	1
E030044B06Rik	1
Nt5c1a	1
Gm614	1
Iqcb1	1
Dkk2	1
Usp47	1
Ttll5	1
Peg3	1
Otub2	1
1700095B10Rik	1
Cltc	1
Cypt12	1
Ttc26	1
Tmem200c	1
Rrp15	1
Dancr	1
Hirip3	1
Caprin2	1
Selenow	1
Ndufs8	1
Prkd1	1
Macrod1	1
Pmf1	1
Gm16675	1
Zfp113	1
Jpx	1
Hic2	1
Hsph1	1
Csnk1g1	1
Imp3	1
Tomm7	1
Sap30	1
Fstl3	1
Rmi2	1
Dusp16	1
Rpl32	1
Mir214	1
Gm6634	1
Uqcc3	1
Gmds	1
Nup85	1
Gm3716	1
Gdpd5	1
Gm15506	1
Dhx38	1
Kcng4	1
Trim39	1
Tpx2	1
Ndufaf3	1
Osbpl8	1
Arid3b	1
Ppp1ca	1
Fanci	1
Rab11fip4os1	1
Ccdc28b	1
Gapdh	1
Pcid2	1
Gpm6a	1
Bex3	1
Gfpt1	1
Nktr	1
Rel	1
Rpap3	1
Pdia4	1
Zfp292	1
Pde4dip	1
Tpst2	1
Timm21	1
Rnh1	1
Zcchc6	1
Nnt	1
Dusp26	1
Gm15446	1
Rpl31	1
Rnf103	1
Pgap1	1
Rassf7	1
Map6	1
Naa40	1
BC064078	1
5031439G07Rik	1
4933427D06Rik	1
Cd36	1
Adamts17	1
Zfp692	1
Sod1	1
2310010J17Rik	1
Coro7	1
A930012L18Rik	1
Slc22a21	1
Spdya	1
Slc39a13	1
Dnlz	1
Adh5	1
Carns1	1
Mpp2	1
Noct	1
Rtn4ip1	1
Fam63a	1
Myo9a	1
Dnajc24	1
Eif3f	1
Farp2	1
Mpp6	1
Taf13	1
Zdhhc8	1
Snx32	1
Adipor2	1
Slc25a10	1
Med11	1
9130401M01Rik	1
Serinc5	1
Ikbke	1
Map3k6	1
Snrnp70	1
Psph	1
Zmat3	1
Lars2	1
St18	1
Utp18	1
Prr5	1
Ebp	1
Cysrt1	1
Celf1	1
Pcyox1l	1
Med21	1
Samd4b	1
Cenph	1
Lrp3	1
Cbx2	1
Ppat	1
Clnk	1
Ddost	1
Hist1h2bb	1
Tarbp2	1
Aurkb	1
Lpp	1
Ap2a1	1
Wipi1	1
Tmem178	1
Sod2	1
Agfg1	1
Mphosph6	1
Zmiz2	1
Cdc34	1
Pgpep1	1
Herc2	1
Rras2	1
Kbtbd7	1
Rgs9bp	1
Tlr4	1
Snord65	1
Myadm	1
Ate1	1
Slc35e1	1
Usp34	1
Siah1b	1
2310005E17Rik	1
Agfg2	1
Ube2r2	1
Tmem208	1
Ogfod2	1
Ticam1	1
Kdm3a	1
Fam103a1	1
Bach2os	1
3110056K07Rik	1
Hnrnpdl	1
Tmx4	1
Srsf10	1
Uba3	1
Pcm1	1
Mir124a-2	1
Adnp2	1
Mogs	1
Ptprz1	1
B230119M05Rik	1
Celf2	1
Aamdc	1
Eif2b4	1
Phb	1
Garnl3	1
Trappc3	1
Gga3	1
Gtf2e1	1
Gba	1
Nme2	1
P4hb	1
Tnfaip8	1
Ttc16	1
4930459C07Rik	1
Mir125b-2	1
Akirin1	1
Mrgpre	1
Zfp248	1
Parva	1
Tra2a	1
Ctcf	1
Kctd17	1
Leng1	1
Maf1	1
Kansl2	1
Gcsh	1
Sall2	1
Sptlc2	1
Crot	1
Fgfr1op	1
Ppox	1
Pdcd10	1
Pkd1	1
Unk	1
Hdac4	1
Dpp9	1
Cand1	1
Fem1c	1
Rab13	1
Nyx	1
Ascc2	1
Mir694	1
Gpsm3	1
Iqch	1
Thbs1	1
Asb8	1
Ccnj	1
Gm16863	1
Cpeb4	1
Pcdhb1	1
1700044C05Rik	1
Slc26a2	1
Grin3a	1
Cherp	1
Paox	1
Sec14l1	1
Spcs3	1
Ints6	1
Rbck1	1
Ddx39b	1
Dhx35	1
Mamstr	1
2610507I01Rik	1
Lncbate1	1
Pdlim5	1
Prcp	1
Wdfy2	1
BC052040	1
Ccdc34	1
Fbxl15	1
Rsbn1l	1
Mlf2	1
Mmrn1	1
Slfn14	1
Cep83os	1
Ikbkap	1
Mmadhc	1
Lrrc36	1
Znhit6	1
Mir7012	1
Lca5	1
Fbln2	1
2810403A07Rik	1
Siva1	1
Tbcel	1
Sumf2	1
Mcm9	1
Ccr1	1
1810013L24Rik	1
Rpl39	1
Slc41a3	1
Cbr4	1
Dcaf11	1
Traf5	1
Ccdc62	1
Tmem216	1
Zfp46	1
Prkab2	1
Zfp212	1
Phf21b	1
Vps41	1
Hnrnpk	1
Fendrr	1
Mrpl54	1
Calu	1
Chsy1	1
0610009L18Rik	1
Cyb5r1	1
Cdc42bpg	1
Ephb4	1
Kctd5	1
Actr3	1
Hist1h3d	1
1810022K09Rik	1
Mir28c	1
Abca13	1
Rsph3b	1
Ing3	1
Adss	1
Zfyve19	1
Nfe2l1	1
4930528A17Rik	1
Cenpo	1
Cyb561a3	1
Tram2	1
Ap5m1	1
Snrpg	1
Akt1s1	1
Obfc1	1
Mir3966	1
Tvp23b	1
Trp53i13	1
Ptf1aos	1
Arl16	1
Ythdc1	1
4930413G21Rik	1
Pfkfb4	1
Slc25a33	1
Aqp7	1
Rwdd1	1
B230208H11Rik	1
Inpp5a	1
Tlx1	1
Cdc25a	1
Sik3	1
Tial1	1
Ubxn8	1
Zbtb16	1
Sars2	1
Gnat1	1
Polr2b	1
Gtf3c5	1
Phldb2	1
Kdm4c	1
Amacr	1
Ifnar2	1
Pik3cb	1
Smyd2	1
Ruvbl2	1
Cited1	1
Slc25a19	1
Ssc5d	1
Huwe1	1
Seh1l	1
A330102I10Rik	1
Pigyl	1
Atp13a1	1
Vps26a	1
Dedd	1
B230323A14Rik	1
Skor1	1
Ganab	1
Slc12a8	1
Ythdf1	1
4930539J05Rik	1
Diablo	1
Ift27	1
Kpnb1	1
Slc45a4	1
Trim9	1
Aida	1
Tsen54	1
Gm23450	1
Fam83d	1
Ogfr	1
Rnf181	1
Stx16	1
Socs7	1
Hist1h1b	1
Rela	1
Dctn4	1
Slco6d1	1
Mir378c	1
Rab29	1
Ip6k2	1
Prmt7	1
Larp4	1
Etfb	1
2310040G24Rik	1
Mdm1	1
Zfp442	1
St8sia1	1
Acbd3	1
Trim3	1
Nup93	1
Vasp	1
Dda1	1
Gm11681	1
Plpp2	1
Coa7	1
Agl	1
U2af1	1
Cd151	1
Depdc1b	1
Usp7	1
Mospd3	1
Cep120	1
Dctd	1
Uqcrq	1
Gm6878	1
Ssr3	1
S1pr5	1
Stxbp6	1
H6pd	1
Epb41l5	1
Ptprs	1
Sox14	1
6430548M08Rik	1
Cdc7	1
N6amt1	1
Trim68	1
Smarcd1	1
Atp11c	1
C430002N11Rik	1
Nmnat2	1
Ogdh	1
U2af2	1
Snx1	1
Ppm1f	1
Avl9	1
9430091E24Rik	1
Sulf2	1
Vps72	1
Zmat1	1
Gm16291	1
Trmo	1
Cdcp2	1
Rnf19b	1
Clic1	1
Eif4b	1
Kat5	1
Cstf2t	1
Mpv17l	1
Rangap1	1
Ankhd1	1
Cetn3	1
Ip6k1	1
Ssu72	1
Cdipt	1
Rb1	1
Syt17	1
Nolc1	1
Ankrd17	1
9430015G10Rik	1
Tnks	1
Mark2	1
Enah	1
Rims2	1
Smim4	1
Mpst	1
Cmtr2	1
Ell	1
Mir721	1
Lrfn3	1
Adgrl4	1
Prpf4	1
Pgap3	1
Napg	1
Sap30bp	1
Slc25a42	1
Esyt2	1
Cd2bp2	1
Iqca	1
Spire1	1
Alcam	1
Sowaha	1
Ccdc117	1
Selenos	1
Map3k11	1
Kazn	1
Lmod3	1
Cdk5	1
Slit3	1
Pcna	1
BC025920	1
Rpap1	1
Cdx2	1
Snrnp27	1
Stx4a	1
Tmem251	1
Sec16a	1
Dgcr8	1
Ash2l	1
Grk3	1
Rnf217	1
Proser3	1
Tectb	1
Pts	1
Calr	1
Zfp770	1
Fdft1	1
Rbm48	1
Isx	1
Med13	1
Hspa9	1
Mcm10	1
Ier5	1
Lrp12	1
Tbc1d2	1
Vmn2r82	1
Ccny	1
Gpat4	1
1700109K24Rik	1
Timm50	1
Zcchc11	1
LOC666331	1
1700034G24Rik	1
Rhebl1	1
Kcnj2	1
Chrna7	1
BB218582	1
Ccdc94	1
Mavs	1
Dstyk	1
Lrp11	1
Dvl3	1
Wdr5b	1
Ran	1
Arl4a	1
Top1mt	1
Snx33	1
Mgat4b	1
1110059E24Rik	1
3110021A11Rik	1
Eef1e1	1
Pygo2	1
Olfr726	1
C1qtnf6	1
Kcnj1	1
Srp19	1
1700073E17Rik	1
1810014B01Rik	1
2010320M18Rik	1
Zfp207	1
Fadd	1
P2rx6	1
Camk2n1	1
Dnah7c	1
Sugct	1
Osgin1	1
Acot7	1
Dnmt3aos	1
Rmnd5a	1
Esyt1	1
Ap5z1	1
D730050B12Rik	1
Smu1	1
Rpl6	1
Capza2	1
Sltm	1
Gm10509	1
Nap1l1	1
Vwa8	1
Apol7a	1
Mdm2	1
Zranb1	1
Tonsl	1
Gpn3	1
Creld1	1
Hspa1b	1
Lrrc28	1
Reep6	1
Tsen34	1
Mir6413	1
Relt	1
Sema3d	1
Plekhf2	1
Mir92b	1
Plaa	1
Klhl24	1
Anapc7	1
Sapcd2	1
Mir7034	1
Nsun2	1
Arhgap5	1
Kpna6	1
Btg3	1
Jam3	1
Gm9776	1
Wasf2	1
AI597479	1
Ntn5	1
Adsl	1
Xrcc5	1
Hmgn5	1
1700100I10Rik	1
Grn	1
Xxylt1	1
Phf23	1
Tmem198	1
Olfr1344	1
Zfp568	1
Olfr1372-ps1	1
Tapbp	1
Ccdc88c	1
Mir6343	1
Bcas3os1	1
Dst	1
Phf3	1
Wasf1	1
Nelfa	1
Rps26	1
Ppia	1
Psip1	1
Gm10440	1
Gm17644	1
Tbc1d5	1
Wdr19	1
Phactr4	1
Rab11b	1
Mir7213	1
Slc16a13	1
Capn15	1
Klc1	1
Mir3081	1
Cntrl	1
Frs2	1
Ift80	1
Zc3hav1l	1
4933402J07Rik	1
Tbc1d23	1
Rlf	1
Cntn6	1
Prdm9	1
Egfl7	1
A930024E05Rik	1
Fbxo47	1
Sirt4	1
Rbm5	1
Zfp60	1
Dhps	1
Dph5	1
Eif2s3x	1
LOC100861615	1
Acaa1a	1
Trappc5	1
Kcnj10	1
Wbp4	1
Rab5b	1
Mir216b	1
Mapkapk2	1
Get4	1
Fip1l1	1
Epb41l4aos	1
Apbb3	1
Gpr155	1
Hmg20a	1
Pogz	1
Actr5	1
Kctd3	1
Ppp4r1	1
Clk1	1
Zyx	1
Ppp1r17	1
A830009L08Rik	1
Mtrr	1
Glis3	1
Brinp3	1
Nop2	1
Slc35b3	1
Tmem159	1
Tmevpg1	1
Gm11468	1
Scrn1	1
Erich2	1
Gm15545	1
Ccdc40	1
Zbtb6	1
Ddx17	1
Ccdc130	1
Aimp1	1
Mrpl41	1
Tmem143	1
Hspa5	1
Clstn2	1
Srsf3	1
B3gnt4	1
Klc2	1
Rps16	1
Hpdl	1
Rbm3os	1
Mapk1ip1	1
Rabif	1
Stag2	1
Ap1m1	1
Mbd3	1
H2afz	1
Coq8b	1
Atxn7l2	1
Rassf9	1
Crnde	1
Pdzd8	1
Ppm1g	1
0610012G03Rik	1
Phf13	1
Crabp1	1
1700101O22Rik	1
Aptx	1
Eif4enif1	1
Aimp2	1
Romo1	1
Bcl2l14	1
Ppp1r15a	1
Acot6	1
Spata33	1
P2ry12	1
6030471H07Rik	1
Slc7a1	1
Cox20	1
Lpar4	1
Unc5c	1
Slain2	1
Churc1	1
Eaf2	1
Stag1	1
Hes5	1
1700016G22Rik	1
Dgcr2	1
Sfxn2	1
Zmym4	1
BC068281	1
Dhrs4	1
Atad2b	1
Olfr513	1
Calml3	1
Sim1	1
Serinc3	1
Mir7072	1
Cacfd1	1
Clpb	1
Upf3a	1
Utp3	1
Rab15	1
Gss	1
Ncbp3	1
Cacnb2	1
Slx1b	1
Zfp341	1
Cobl	1
Mmgt2	1
Tmem259	1
Tipin	1
Oxsr1	1
Eif4ebp1	1
Hsdl1	1
Tbc1d12	1
Bcdin3d	1
Papola	1
Id2	1
Csrnp3	1
Fgfr3	1
Rab5a	1
Cdc42bpb	1
Snhg8	1
Msh2	1
Pmpcb	1
Gm20604	1
Arhgap4	1
Syvn1	1
Plekhj1	1
D430041D05Rik	1
Siah2	1
Sh2b1	1
Acly	1
Aff4	1
Phrf1	1
Plscr3	1
Htra2	1
Blcap	1
Spry4	1
Nelfb	1
Sec11c	1
Echs1	1
Asl	1
Ctbp1	1
Fnip2	1
Knop1	1
Naaladl2	1
Trp53bp1	1
Msi2	1
Hps1	1
Phf19	1
2700046A07Rik	1
Vrk2	1
Trappc4	1
Glipr2	1
Nosip	1
Gtf3c2	1
Ppp4r1l-ps	1
C87436	1
Lsm11	1
Cacna1b	1
Ergic3	1
Grid1	1
Ubp1	1
Ppfia1	1
Golim4	1
Baiap2l1	1
Chrm2	1
Smug1	1
Tcp1	1
Ppfibp1	1
Fnip1	1
Rb1cc1	1
Mobp	1
Mad2l1bp	1
Snrpc	1
Prkdc	1
Arfip1	1
Zfp870	1
Ube2i	1
Snrpn	1
Atat1	1
Amz2	1
Sfpq	1
Nlgn3	1
2310057M21Rik	1
Fam210b	1
4933407K13Rik	1
Pcnt	1
Ppwd1	1
Fam117b	1
Ccm2	1
Fam110b	1
Prrc2b	1
Pgp	1
Cd81	1
Cgn	1
Rpp14	1
Fam118a	1
Tmsb4x	1
Ddx31	1
Arrdc4	1
Sf1	1
Cul5	1
Snhg17	1
Mir9-3hg	1
Amz1	1
Clcn3	1
Ndufaf4	1
Anln	1
Upf3b	1
Mzf1	1
Zfp101	1
Pja2	1
Med25	1
Nlrp4f	1
Cndp2	1
Add1	1
Dusp28	1
Setmar	1
Mir21c	1
Stard3nl	1
Wdr13	1
Sec22c	1
Gm10789	1
Ccnf	1
Ttc1	1
Nfia	1
Setd4	1
Vps37c	1
Cln8	1
Fbxl12	1
Zfp467	1
Zbtb42	1
Arpc5	1
Dusp18	1
Epop	1
Serpinh1	1
Tpm4	1
Socs6	1
Exosc9	1
Vsig10l	1
Slc12a7	1
Vsx2	1
Osbpl6	1
Coq8a	1
Dbx1	1
Banp	1
Mypop	1
Galc	1
Mir6976	1
Efnb3	1
Sae1	1
Fcho2	1
Sdf2	1
Zfp146	1
Mtfp1	1
Dnajc5	1
Acbd5	1
Fam120b	1
Poln	1
Dynlt1b	1
Rbm24	1
Usp8	1
Snhg20	1
F8a	1
B230217C12Rik	1
Mir6959	1
Lims1	1
Tmem65	1
Nek1	1
Mycn	1
Mir1931	1
Ctsf	1
Crem	1
Arl6	1
Srsf2	1
Pelp1	1
Rnf13	1
Snhg5	1
Camsap2	1
Mdc1	1
Dgat1	1
Arl2	1
Pex16	1
Slc2a4	1
Lonp2	1
Cr2	1
Cblb	1
Plekha8	1
Kif24	1
Hnrnpr	1
Ube3a	1
Dhcr24	1
Map2k7	1
Trappc6a	1
Lbr	1
Traf2	1
Slc5a6	1
Id1	1
Scn2a	1
Zpbp	1
Sra1	1
Tia1	1
Ttc27	1
Usp46	1
Tctex1d2	1
1110038B12Rik	1
Mgst3	1
Zwint	1
Pim3	1
Timmdc1	1
Mapkbp1	1
Syncrip	1
Ptgr2	1
1600020E01Rik	1
Nipal3	1
Vps45	1
Wapl	1
Mms19	1
Stx2	1
Slc45a3	1
Lyst	1
Apbb1	1
Ptgr1	1
2900057B20Rik	1
4930465K10Rik	1
Ranbp17	1
Cdk5r1	1
Kctd1	1
Rcc1l	1
Fdxacb1	1
Scamp2	1
Pfdn4	1
Abhd18	1
Slc20a1	1
Gpatch11	1
Myocd	1
Rpl38	1
Nrde2	1
Sfxn3	1
Igdcc3	1
Coro6	1
Shoc2	1
Fam161a	1
Nr1h4	1
Csde1	1
Chrac1	1
Dhx32	1
Lonp1	1
Anp32a	1
Hs6st1	1
Nus1	1
Ccdc88b	1
Zeb1	1
Phf12	1
Kmt5a	1
Dgat2	1
Srsf1	1
Xiap	1
Sec61a1	1
Art5	1
Naa38	1
Abce1	1
Tmtc3	1
Klhl41	1
Zeb2	1
Ndufa4	1
Unc13a	1
Creb5	1
Slc35d1	1
Wasf3	1
Anxa5	1
Csrnp2	1
Nsun3	1
Bcam	1
Hoxc5	1
E330011O21Rik	1
Med28	1
Ddx39	1
Nr4a3	1
2610301B20Rik	1
Zfp52	1
Ddx54	1
Cdca5	1
Wisp3	1
Sufu	1
Fam160b1	1
Tmem107	1
Cftr	1
Mir3075	1
Acp2	1
Dynlt3	1
Mapk12	1
Scd1	1
Eif3m	1
Lpcat1	1
Rab36	1
Gm9731	1
Pin4	1
4921531P14Rik	1
Rfesd	1
Ptprg	1
Zfp51	1
Cipc	1
Mgea5	1
Dip2b	1
Plb1	1
4930482G09Rik	1
Leng8	1
Uqcrb	1
Gm4285	1
Spdye4c	1
U2surp	1
Scn1a	1
Tshr	1
Parg	1
Pgam1	1
Gramd1b	1
Aplp2	1
2300009A05Rik	1
Nek6	1
Pkia	1
Ero1lb	1
Vps33a	1
Slc1a4	1
Dnaja1	1
Efcab11	1
Zfp788	1
Trim8	1
1700094M24Rik	1
Dhx40	1
4931414P19Rik	1
Zfat	1
Zfyve28	1
Mir184	1
Cars	1
Rab28	1
Ccdc159	1
Brinp2	1
Snx16	1
Arid2	1
Ctsd	1
Fgd4	1
Sstr4	1
Fam71f2	1
[truncated: 4,836 more rows]
