# Supplementary material for: Kdm6b-mediated epigenetic coordination of temporal precision during motor neuron differentiation
Source: EMBO Rep. 2026 May 26;27(13):3665–88. doi: 10.1038/s44319-026-00808-2 (PMC13354772; doi:10.1038/s44319-026-00808-2)
Supplement: Supplementary file 8 — Source data Fig. 2 [file 44319_2026_808_MOESM8_ESM.zip › Source data Fig 2/Fig 2D/D4_genePeakNum.xls]

Kctd1	1
Gatad2a	1
Dock9	1
Tox	1
Azi2	1
Derl1	1
Tm9sf4	1
Mdc1	1
Gene Name	1
Mex3c	1
Ptrhd1	1
Zfp507	1
Hspb1	1
Camta1	1
Btbd35f16	1
Acaa2	1
Mdm1	1
Hs3st3b1	1
Prrc2a	1
Aff1	1
Bsg	1
0610039H22Rik	1
Zfp84	1
Heatr1	1
1700037H04Rik	1
Nmt2	1
Arl2	1
Mboat2	1
Ptbp1	1
Tgfbi	1
Zfp78	1
Etnk2	1
Smpd3	1
Rasd1	1
1700099I09Rik	1
Chtop	1
1110038B12Rik	1
Egr1	1
Asf1b	1
Tab3	1
Pcnx3	1
Gpc2	1
Ccne1	1
B4galt1	1
Clvs1	1
Ubap2	1
Zfp513	1
Tonsl	1
Sh2b1	1
Tuba1b	1
Nktr	1
Mcm7	1
Tfcp2	1
Rbbp5	1
Srp54a	1
Ola1	1
Rfx1	1
Mthfd1	1
Hist1h2bh	1
Jarid2	1
Ing5	1
Rbm4b	1
Tial1	1
Plekhj1	1
Mir148a	1
Mir6378	1
Aida	1
Tectb	1
Cdh20	1
Kat7	1
Nudcd2	1
Abcd1	1
Qrsl1	1
Trim26	1
Kirrel3	1
Ccdc124	1
Atp5g1	1
Rps14	1
Ptprs	1
Srsf1	1
Rpp40	1
Megf8	1
Zfp629	1
Nr1i2	1
Irx1	1
Mat2a	1
Zfp317	1
C130026L21Rik	1
BC005624	1
Aplp2	1
Wdr11	1
Srek1	1
Limk1	1
Lrrn3	1
Klf11	1
B4galt5	1
Spc24	1
Otud5	1
Rpia	1
Txn1	1
Pkd1	1
Hist1h2ah	1
Higd2a	1
Cyp26b1	1
Abtb1	1
Zcchc7	1
Bnip3	1
Txndc12	1
Pnn	1
Ccdc189	1
Pde5a	1
Msx1	1
Ccdc90b	1
Nosip	1
Mecp2	1
Smndc1	1
Arhgap11a	1
Nnmt	1
U2af1l4	1
Ndufaf5	1
Rmnd5a	1
Ruvbl2	1
Cdca2	1
Phpt1	1
Cnot3	1
Ppp2r2b	1
Hmgb2	1
Gm21190	1
Mxd1	1
Mrpl47	1
Ccdc191	1
Mapk7	1
Atp6v0c	1
Mcph1	1
Adipor1	1
Hsp90aa1	1
Plekho2	1
Gucd1	1
Pnisr	1
Tsc1	1
Ptges3	1
2610318N02Rik	1
Ube2m	1
Ing3	1
Mir1953	1
Fbxo36	1
Tsga10	1
Rps16	1
Abhd12	1
Pa2g4	1
Mospd3	1
Nudt5	1
Hist1h1e	1
Prkcsh	1
Arhgef17	1
Adam12	1
Cln8	1
1700030J22Rik	1
Angptl1	1
Tbcb	1
Rab2b	1
Tada3	1
Klf10	1
Cldn34d	1
Otud4	1
Cdkn1b	1
Npc2	1
Gm38407	1
Tti2	1
Pole4	1
Aldh18a1	1
Mycl	1
Cdca5	1
Ddx54	1
Ppp1r3f	1
Fars2	1
Cdk2ap1	1
Numbl	1
Adrm1	1
Smarca4	1
Ttc8	1
Mbd3	1
Aco2	1
Sae1	1
Rab34	1
S100pbp	1
Rfwd3	1
Map3k14	1
Zfp46	1
Prepl	1
Pard3	1
Tle1	1
Akap8	1
Mcm2	1
Rbm10	1
Brpf1	1
Capn10	1
Zfp532	1
Foxo3	1
Tomm70a	1
Cdk19	1
Paics	1
Mesdc2	1
Usp5	1
Rbbp4	1
Zfp503	1
Bag6	1
Neurl4	1
Pcnt	1
Dusp7	1
Slc16a13	1
Lin52	1
Taldo1	1
Gm10416	1
Erh	1
Celf6	1
4930572O13Rik	1
Mir22hg	1
Ep400	1
Slc35b1	1
Pbx1	1
Hist3h2a	1
B3gntl1	1
Gab1	1
Tmem59	1
Gm10789	1
Ddx5	1
Stk25	1
Zfp28	1
Ahsa1	1
Tpmt	1
Kiz	1
Smarcd2	1
Dynlt1a	1
Rbfox2	1
Cecr2	1
Hs6st1	1
Myl12a	1
Sugt1	1
Nr4a3	1
Fus	1
Ahi1	1
Hymai	1
Set	1
Ranbp3	1
Mir7021	1
Eri3	1
Atxn7l3	1
Jkamp	1
Gamt	1
Calm3	1
Cpvl	1
Rab8a	1
Laptm4a	1
0610009O20Rik	1
Dcaf11	1
Raly	1
Cyhr1	1
Rarb	1
Spns1	1
Vcl	1
Ccdc88c	1
Stip1	1
Fgfr2	1
Itfg2	1
Rnf138	1
Bclaf1	1
Mir216b	1
Suco	1
Lonp1	1
Mir1893	1
Kansl2	1
Hnrnpr	1
Aktip	1
Fam214b	1
Acsl1	1
E030044B06Rik	1
Peg3	1
Ccdc85c	1
4930481A15Rik	1
Tnrc6b	1
Hist1h3b	1
Clspn	1
Tbc1d8	1
Mir5129	1
Ints7	1
Hspa9	1
Dcun1d4	1
Rpl23a	1
Orc4	1
Adnp	1
Mir3109	1
Tmem132cos	1
Msantd2	1
Cnot9	1
Eif4a2	1
4930427A07Rik	1
Prkd1	1
Rbm15	1
Clec11a	1
Srcap	1
Golph3l	1
Aamp	1
Slc2a1	1
Nedd9	1
Tcf4	1
Ogfod2	1
Slc20a1	1
St3gal5	1
Ift80	1
Ssc4d	1
Efcc1	1
Slc35f5	1
A430078I02Rik	1
Mobp	1
Manf	1
Lamtor1	1
Hist1h3a	1
Adnp2	1
Mastl	1
Nutf2	1
Vangl1	1
Hirip3	1
1810013L24Rik	1
Igf2bp1	1
Gm28979	1
Mdk	1
Snrpd2	1
Pip5k1c	1
Tob1	1
Hdgfrp2	1
Bckdha	1
Tbp	1
Zfp982	1
Ywhaq	1
Vapa	1
Prcc	1
Foxp4	1
Mlf2	1
Bcl9	1
Ttc41	1
Ell	1
Cdh2	1
Klf16	1
Gas1	1
Syt14	1
Sdhaf1	1
Zc3h3	1
Alkbh7	1
Mms19	1
Mir6352	1
Arhgef10l	1
Pitrm1	1
Fam133b	1
Stag1	1
Mir219a-1	1
Sumo2	1
Rprd2	1
Exoc5	1
Immt	1
Zfp438	1
Tmed10	1
Snx11	1
Nol8	1
Dcaf15	1
Bcas3	1
Pex16	1
4931428F04Rik	1
Myl6	1
Cdk2ap2	1
Zfp367	1
B230217C12Rik	1
Smim15	1
11-Sep	1
Mycn	1
Pank2	1
Ddr1	1
Fntb	1
0610009B22Rik	1
Nectin2	1
Ngdn	1
Hbp1	1
Elp5	1
Adra1a	1
Pin4	1
Cblb	1
Sec23b	1
Srsf2	1
Zfx	1
Trp53inp2	1
4930563F08Rik	1
Abhd17a	1
1700049E22Rik	1
Tsen34	1
Caprin1	1
1700020D14Rik	1
Incenp	1
Abcb8	1
Slit1	1
Gm597	1
Slc7a5	1
Nap1l1	1
Slc23a3	1
Hnrnpa3	1
Mpnd	1
Alg14	1
Rccd1	1
Cyp1b1	1
Wasf1	1
Nmral1	1
Kif9	1
Rps11	1
Pank4	1
Ddx50	1
Txndc11	1
Wipi1	1
P4hb	1
Cactin	1
Gm10433	1
Fundc1	1
Dtnbp1	1
Rsbn1	1
Atg2a	1
Pus10	1
Oard1	1
Rps23	1
Ppp1cb	1
Ddost	1
Dck	1
Bcl6	1
Lin28a	1
Tmed1	1
Glis2	1
Mir181a-1	1
Atp6v1a	1
Ska2	1
Nt5dc3	1
Ddx17	1
Emsy	1
2010320M18Rik	1
Mier1	1
Cnnm3	1
Kbtbd3	1
Alkbh8	1
Ddias	1
Pisd	1
Tpbg	1
Ndufs2	1
Katnb1	1
Stxbp5l	1
Cep55	1
Birc6	1
Cfap74	1
Ccne2	1
Taf15	1
Gabarap	1
Tmem170b	1
Mir219a-2	1
Snrpa	1
Mir130a	1
Camsap1	1
G3bp1	1
Zfp523	1
Ubap1	1
Mir6935	1
Ppp4r1l-ps	1
Cnpy2	1
Hdac4	1
Rrp9	1
Gstz1	1
Tor1aip2	1
Birc5	1
Rab11b	1
Gm14092	1
Szrd1	1
1700028E10Rik	1
Actl6a	1
Hnrnpk	1
Dmrt1i	1
Cops8	1
Insm1	1
Chl1	1
Tomm6os	1
Dph6	1
Tor1aip1	1
Tmem107	1
Scd2	1
Alkbh5	1
Nfyc	1
Nap1l4	1
Rabl3	1
Mir484	1
Efcab12	1
Pisd-ps2	1
Brd2	1
Atp6v1h	1
Rfx4	1
Fbxo11	1
Mpzl1	1
Mfsd8	1
Lrpprc	1
Rpp38	1
Zfp369	1
Selenof	1
Rnf126	1
Prpf40a	1
Myo6	1
Gsk3b	1
Rap2b	1
Mtx1	1
Cds2	1
Epcam	1
Gpsm3	1
Oaz1	1
Mzf1	1
Ccna2	1
Mir135a-2	1
Rps6ka2	1
Tmem14c	1
9030624G23Rik	1
Slc43a2	1
Fam193a	1
Ptf1aos	1
Sec62	1
Casc3	1
Mocs2	1
7-Sep	1
Rnft1	1
1700072O05Rik	1
Nr6a1	1
Cdnf	1
Kpnb1	1
Fez1	1
Mum1	1
Myh10	1
Ncapd2	1
Mir6979	1
2500004C02Rik	1
Dnajc16	1
Rab33b	1
Zfp446	1
Mapk9	1
Mib2	1
Stamos	1
Ift122	1
Mknk2	1
Mir7240	1
Baz1b	1
Deaf1	1
Smim7	1
Nsd1	1
Tubg1	1
Kat6b	1
Psmg4	1
Gpat4	1
Insig1	1
Kctd16	1
Iba57	1
Dnpep	1
Ccdc33	1
Fstl3	1
Mgst2	1
Ube2cbp	1
Bhlhb9	1
Atp5a1	1
Hmgn1	1
Hey1	1
Kpna3	1
Art5	1
Ugp2	1
Psmg2	1
Mus81	1
Tmem11	1
1810011O10Rik	1
Pwwp2a	1
Ttc16	1
Morn3	1
Mrps36	1
Timm13	1
Amotl2	1
Trappc9	1
Zbtb3	1
1700084E18Rik	1
Zfp1	1
Map3k3	1
Ralgps2	1
Ppp1r15b	1
Gm13375	1
N4bp2l2	1
1700012D14Rik	1
Smg7	1
Arl2bp	1
Cdk5rap2	1
Sdccag8	1
Sde2	1
Syncrip	1
Dcps	1
Ptpn2	1
Hist1h1c	1
Slc25a42	1
Hsp90ab1	1
Rsrc2	1
C330013E15Rik	1
Fos	1
Gm8179	1
Fcho2	1
Kifc1	1
Rhpn2	1
Nasp	1
Eapp	1
Tex38	1
Morf4l2	1
Zfp873	1
Ddx3x	1
Sufu	1
Ppia	1
Fam187b	1
C630043F03Rik	1
Samd4b	1
Wbp2	1
Gm3716	1
Snw1	1
Fbxl12	1
Ccdc182	1
Ldhal6b	1
Arl4d	1
Pard6b	1
Aspscr1	1
Mir1894	1
Crbn	1
Mir5101	1
Ofcc1	1
Cryzl1	1
Spata5	1
Mical3	1
Fanci	1
Rpl27a	1
Ranbp10	1
Sarnp	1
Vsx1	1
4930448I06Rik	1
Scaf8	1
Etf1	1
Ppp6r3	1
Olig1	1
Kdm4a	1
Mamstr	1
Hist2h2be	1
Uap1	1
Ptp4a1	1
Tbl2	1
Ptms	1
Smarcc1	1
Mxd4	1
Lims1	1
Tmc3	1
Arrdc4	1
8430429K09Rik	1
Mphosph9	1
Hdlbp	1
Ttc14	1
Raver1	1
Fam71e1	1
Sdf4	1
Map3k7	1
Idi1	1
Ano9	1
Bnip3l	1
Specc1	1
2610044O15Rik8	1
Wnt7b	1
Hnrnpf	1
Btg1	1
Calr	1
Pdia4	1
Snapc2	1
Avl9	1
Kdelc2	1
Klhdc10	1
Arrdc3	1
Rbm39	1
Med25	1
Tead2	1
Ift140	1
Lyrm1	1
Tmem39b	1
Ccdc126	1
1700123O21Rik	1
Utrn	1
Cacybp	1
Dnajc7	1
Fzr1	1
Dopey2	1
Tia1	1
Sh3bp4	1
Hspbp1	1
Acadm	1
1700012C14Rik	1
Gm21992	1
Nphp3	1
Nek7	1
4930523C07Rik	1
Cbll1	1
Numa1	1
Phf19	1
Ogg1	1
Supv3l1	1
Zhx1	1
Dynlt1b	1
Cldn12	1
Tle4	1
Terc	1
Tspan17	1
Mageb3	1
Fbxo47	1
Xntrpc	1
Inppl1	1
Hist1h2ae	1
Psmb2	1
Hspa1b	1
Nup62	1
Fezf2	1
Senp1	1
Trmo	1
Larp7	1
Arhgap17	1
Dpp3	1
Rabepk	1
Cct7	1
Jade1	1
Lnpep	1
Skor1	1
Gm20753	1
Sp2	1
Mphosph10	1
Wdfy2	1
Tom1	1
Rras	1
Akap13	1
Zfp647	1
Mpv17l	1
Sqle	1
Hnrnpa0	1
Tceal8	1
Eif3b	1
Pura	1
Ephb3	1
10-Mar	1
Cdk5	1
1190002N15Rik	1
Dnaaf5	1
Rpain	1
Smg9	1
Homer3	1
Nbr1	1
Utp18	1
Dstn	1
Rrm2b	1
Tapbp	1
Sec16a	1
Tiam1	1
Pik3c2b	1
Rab1a	1
B230311B06Rik	1
Slc35a5	1
Zfp992	1
Etohd2	1
Farsb	1
Hspa8	1
Acap3	1
Mex3a	1
Taf8	1
Dph3	1
Ripply3	1
Vmn1r77	1
Gdpd5	1
Gm16845	1
Ccdc115	1
Malat1	1
Sorl1	1
Eif4g2	1
Gm10440	1
Phf20	1
Six3os1	1
Chchd5	1
Gm815	1
Zfyve21	1
Setbp1	1
Hist1h2bc	1
Nipsnap3b	1
Midn	1
Spred2	1
Adh5	1
Fchsd2	1
Tsc22d1	1
Pde4dip	1
Eef2kmt	1
Myl12b	1
Hist1h2be	1
Olig2	1
Pcif1	1
Fam102a	1
Nup210	1
Ssbp3	1
Cand1	1
Odf2l	1
Dtwd2	1
Dmxl1	1
Usp48	1
Ccdc94	1
Stk36	1
Cox20	1
Rapgef6	1
Coq7	1
Rslcan18	1
Hist4h4	1
Syvn1	1
Mypop	1
Rheb	1
Tmem57	1
Fbxo9	1
Plekha5	1
Get4	1
Elp6	1
C2cd5	1
Dnajb11	1
9130023H24Rik	1
Riok2	1
Ptov1	1
Esrra	1
Cap1	1
Spop	1
Timm21	1
Hmg20b	1
Epc2	1
Hmgn2	1
Tomm40	1
Slc25a25	1
Rps6ka5	1
Zdhhc20	1
Serf2	1
Ctdp1	1
Rpl32	1
Tmem256	1
Gnai3	1
Apeh	1
Usf1	1
Rab5b	1
Thrap3	1
Cd164	1
Dolpp1	1
Hist2h4	1
Pdpn	1
Zfpm1	1
Zfp963	1
2410131K14Rik	1
Casq2	1
Usp22	1
Vars	1
Tuba1a	1
Gm4532	1
4930532I03Rik	1
Ppp2r3c	1
Snhg5	1
Pin1	1
Arid3a	1
Sema4c	1
Phf13	1
Cnn3	1
Slc25a10	1
Nuak2	1
Trmt10a	1
Eif2ak3	1
Src	1
Psmb5	1
Polr3f	1
Atf4	1
Rpl3	1
4930583K01Rik	1
Chchd7	1
4930467E23Rik	1
Rnf144b	1
Cd83	1
Lsm6	1
Upf3a	1
Gm16062	1
Mir181b-1	1
Haghl	1
Rundc1	1
Eef1b2	1
Tmem132e	1
Mcm5	1
Zpbp	1
4930428E07Rik	1
Ankrd17	1
Josd2	1
Pfkl	1
Sirt3	1
Kat5	1
Fuz	1
Mylpf	1
Prr14	1
Socs3	1
Rps6ka1	1
Anp32b	1
Anapc15	1
Tex261	1
Ankrd37	1
Ints9	1
Col14a1	1
Mir466d	1
Clptm1	1
Ppp2r5c	1
Zfp958	1
Tbc1d14	1
Top1	1
Setd1a	1
Spn-ps	1
Gga1	1
Fkbp2	1
Glul	1
Mpdu1	1
Tmem41b	1
Npm1	1
Slc5a6	1
Arl6ip6	1
Atxn7l2	1
Arl15	1
Mlec	1
Hist1h3h	1
Efs	1
Tcf3	1
Ddx39	1
Tox2	1
Mtag2	1
Zfyve19	1
Eif3a	1
Ehbp1	1
Jund	1
Pspc1	1
Hsph1	1
Rnf157	1
Hoxa1	1
5031425E22Rik	1
Olfr384	1
B330016D10Rik	1
Sumo3	1
Poln	1
Slc35b3	1
Zfp444	1
Ammecr1l	1
Zfp239	1
Skp1a	1
Akt1s1	1
Zfp784	1
Zdhhc5	1
Rps26	1
Zfhx2	1
Rnf167	1
Bad	1
Mrpl2	1
Lrig2	1
Zc3h4	1
Nr2f1	1
Prkci	1
Wdr62	1
Katnal2	1
Ddah2	1
Csde1	1
Trappc6b	1
Ubfd1	1
Ahcy	1
Klhl26	1
Zfp788	1
Lcorl	1
Tkfc	1
Mirlet7a-1	1
Rpl29	1
Tom1l2	1
Etv6	1
Slc38a2	1
Phactr4	1
Fbxo16	1
Rsf1	1
1700102H20Rik	1
H2afx	1
Lsm4	1
Dact3	1
Lsm8	1
Nkain1	1
Ube2i	1
Klf6	1
Ilvbl	1
Wdr6	1
Dhrs9	1
Rps19	1
B9d2	1
Gt(ROSA)26Sor	1
Rnf220	1
Eef1d	1
Btrc	1
A930031H19Rik	1
Cypt12	1
Aptx	1
Slbp	1
Mir1951	1
C87436	1
Cep85	1
Cdkn2d	1
1700031P21Rik	1
Zswim4	1
Banp	1
Kdm5c	1
Ifngr1	1
Rpl15	1
Ctdsp2	1
Snrnp70	1
Mex3b	1
Hdac11	1
Ppp1r12c	1
Gm15698	1
Ppp2r5b	1
Gins2	1
2810408I11Rik	1
Cuta	1
Ctsl	1
Aldh4a1	1
Fam53c	1
Clp1	1
Coa7	1
Mad2l1	1
Tceanc	1
Mir1981	1
Hist1h3e	1
Kctd11	1
Tle2	1
Mir210	1
Zfp335	1
Aco1	1
Lrif1	1
Filip1l	1
Nfkb2	1
Axin1	1
Nub1	1
Hist1h2bn	1
Ubald2	1
Kmt2a	1
Eno1	1
1810026B05Rik	1
Rab5a	1
Gm21671	1
Plekha4	1
Il4ra	1
Platr26	1
Tspyl2	1
Rpl14	1
Dscr3	1
Rfx2	1
Suox	1
Gm5458	1
Leprot	1
Edem1	1
Gbe1	1
Fut10	1
Tef	1
Tpgs1	1
Tssc4	1
Mboat7	1
Prdx1	1
Pik3cg	1
Fam109a	1
4930544G11Rik	1
Me3	1
Cnnm2	1
Nlk	1
Lins1	1
Mir7012	1
Swsap1	1
Egr2	1
Yeats4	1
Fdxr	1
Ncam1	1
Ptch1	1
Lrrc41	1
Gm5464	1
Nmt1	1
Txnl4b	1
Derl3	1
Rbm3os	1
Ltbp1	1
Cdkn2aip	1
Shoc2	1
Ube2f	1
Tanc2	1
Mrpl40	1
Mpc2	1
Eif5a	1
Gpr108	1
Ddit3	1
Cstf3	1
Abhd18	1
Eif3d	1
Col4a2	1
Mpp7	1
Rnh1	1
Inpp5a	1
Blcap	1
Prpsap1	1
Fam76b	1
Fgfr1op	1
Kmt5c	1
Spock3	1
Esyt1	1
Rab39	1
Dyrk1b	1
Agpat4	1
Upf2	1
Tbl1x	1
Usp17le	1
Desi2	1
Fam161b	1
Polr2a	1
Top2b	1
P4ha1	1
Cnot1	1
Dctn4	1
Ap5z1	1
Ptges2	1
Mir6976	1
Srebf2	1
Blvrb	1
Ep300	1
Ctc1	1
Mir10a	1
Psmd1	1
Fam83a	1
Fto	1
4933407K13Rik	1
Txn2	1
2010308F09Rik	1
Luc7l2	1
Hsd17b12	1
Mepce	1
Srsf3	1
Tbl1xr1	1
Pcdh1	1
Slc39a10	1
Fam222b	1
Zfp868	1
Zswim7	1
Cyth1	1
Hmga2-ps1	1
Klf9	1
Pank3	1
Rassf7	1
Hmgcs1	1
Mapre1	1
Cdk12	1
Ebag9	1
Brf1	1
Ubb	1
Ino80	1
Mir129-1	1
2610035D17Rik	1
Abhd11	1
Med4	1
Rps24	1
1700096K18Rik	1
Pecr	1
Dhrs3	1
Copz1	1
Tbc1d2	1
Hspa2	1
Wdr75	1
Mir6356	1
Angptl6	1
Tubb4b	1
Gm15663	1
Fam92b	1
Oxsr1	1
Kif20a	1
Izumo4	1
Paip2b	1
Tfap4	1
Tpt1	1
Ear10	1
Maml2	1
Fzd3	1
Cr2	1
Nat10	1
Ntm	1
Rexo1	1
Tarsl2	1
Rcn2	1
Hyou1	1
Hoxa5	1
Rab28	1
Fem1c	1
Ddx42	1
Nr2f6	1
Acin1	1
AI846148	1
Hsd17b3	1
Lexm	1
Nck2	1
Mir6541	1
Gsk3a	1
Bcl10	1
Prkra	1
Grk5	1
Nnt	1
Rap2a	1
Tubb2b	1
Gm20605	1
Scaf1	1
Cyth2	1
E030019B13Rik	1
Ankrd28	1
Spag9	1
Caskin2	1
Hist1h4j	1
Snhg8	1
4933402C06Rik	1
Rnf13	1
Ncln	1
Zfp395	1
Ptpa	1
Tmem259	1
Zfp981	1
Arhgap35	1
Ywhag	1
Rmst	1
2810429I04Rik	1
Crabp1	1
Gtf2a1	1
Scd1	1
Ank3	1
Smc3	1
Atf2	1
Idh3g	1
Stk11	1
Hcfc1	1
E2f5	1
Khdrbs3	1
Garem1	1
Slc26a6	1
Eif4a1	1
Gm9866	1
Cep97	1
Ubl7	1
Mgat1	1
Acp6	1
Pex2	1
Mier3	1
4930578N18Rik	1
Hivep1	1
Bag1	1
Rpl11	1
Fam159a	1
Tm2d2	1
Gm5136	1
Rhof	1
Fbxl19	1
Dynlt1c	1
Chrac1	1
Hnrnpa1	1
Zfp687	1
Fbxw11	1
Fxr2	1
Gap43	1
Asna1	1
Map1b	1
Tnfaip8	1
Prox1	1
Prpsap2	1
Pkm	1
Gm20877	1
Gpr155	1
Haus2	1
Sash1	1
4933438K21Rik	1
Zranb3	1
Uvssa	1
Rnf6	1
Mir3970	1
Pabpc1	1
Ctcf	1
Kdm4b	1
4931408C20Rik	1
Prcp	1
Hnrnpc	1
Acvr2a	1
Rbm25	1
Rab40c	1
Map2k2	1
Gnb2	1
Lysmd3	1
Grb2	1
Gm29508	1
Nhlrc3	1
Acaa1a	1
Pnrc1	1
Rpl13a	1
Zfp811	1
Syt2	1
Slc25a23	1
Dedd	1
Gtf2f1	1
Rpl10	1
Gspt1	1
Bahcc1	1
Atp5l	1
D3Ertd751e	1
Slain2	1
Pik3r3	1
Foxj2	1
Sars2	1
Tbx3	1
Dcbld2	1
Eif2s2	1
Stx5a	1
Hnrnpul1	1
Klf7	1
Clic4	1
LOC102634401	1
Pim1	1
Wdr7	1
Atf7	1
Baiap2	1
Nlrp4f	1
Atoh1	1
Hnrnpul2	1
Hfe2	1
Sfxn5	1
Nadsyn1	1
Gpn3	1
Ier5	1
Grifin	1
Ggps1	1
Arf4	1
Pan2	1
Ing4	1
Zbtb7a	1
Abca7	1
1700113H08Rik	1
Clpb	1
Fam171a1	1
Pnpla8	1
Pcbp1	1
Mon1b	1
Prmt5	1
Ube4b	1
Csnk1g2	1
Celsr3	1
Snord12	1
Hspa5	1
1700001D01Rik	1
Slc30a4	1
Shb	1
Fiz1	1
2310043L19Rik	1
Prx	1
Slc1a4	1
Opn3	1
Smdt1	1
Scpep1	1
Arhgap29	1
Lrtm1	1
Nup98	1
Tsacc	1
Jup	1
Tardbp	1
Ptdss1	1
4833417C18Rik	1
Phtf2	1
Zfp626	1
Nxph1	1
Rhbdd3	1
Use1	1
Pop7	1
Katnal1	1
Impact	1
Asb1	1
Nr2f2	1
Cdc42ep4	1
Plekhh3	1
Evi5l	1
E2f3	1
Dars2	1
Pet100	1
Celsr1	1
Ube2n	1
Tppp3	1
BC037704	1
Usp28	1
Psmc5	1
Kif21a	1
Grcc10	1
Fmn2	1
Dhfr	1
Msmo1	1
Khsrp	1
Smad3	1
1110020A21Rik	1
Uros	1
Gm7244	1
Pcsk4	1
Pfdn6	1
Srrm2	1
Zfp689	1
Npas3	1
Rnf170	1
1110059E24Rik	1
Leng8	1
Olfr448	1
Peak1	1
LOC666331	1
BC005537	1
Rbbp7	1
1700019E08Rik	1
Xpo1	1
Hhat	1
Osbp	1
Ppp2r1a	1
Eif4b	1
Trappc4	1
A930019D19Rik	1
Cdkn1c	1
Cep120	1
Gfpt1	1
Flywch1	1
Dpagt1	1
Wls	1
Sesn2	1
Tenm4	1
Mir124-2hg	1
Rab4b	1
H2afv	1
Naa38	1
Mab21l1	1
Uvrag	1
Nudt8	1
C2cd3	1
Phc2	1
Pja2	1
2410002F23Rik	1
Syt3	1
Dgcr8	1
Trim41	1
Wbp1	1
F2rl2	1
Emp3	1
Zfp90	1
Mief1	1
Robo2	1
Ctps	1
Relb	1
Med29	1
D030028A08Rik	1
Ppm1l	1
Narf	1
Fasn	1
Satl1	1
Casp8ap2	1
Elavl4	1
Zfp600	1
Gphn	1
C330004P14Rik	1
Zfand2b	1
Trim28	1
Wdr5	1
Ccnf	1
E2f2	1
Gripap1	1
Thumpd3	1
Trim45	1
Btbd3	1
D6Wsu163e	1
Tmub2	1
Ensa	1
Snx17	1
Bcl2l11	1
Traf7	1
Pfkfb4	1
Cenpn	1
Fem1a	1
Dennd4a	1
Skap2	1
Trim24	1
Arhgap12	1
4933422A05Rik	1
Rnu12	1
Zfp938	1
Dnajb1	1
Med16	1
Scrn1	1
Maz	1
H3f3b	1
Setd2	1
Ncapd3	1
1700028M03Rik	1
Ephb4	1
Rnpc3	1
Iffo1	1
Ppp2r5a	1
Mir1957a	1
Sptlc2	1
Atp2b1	1
Fsip1	1
Uqcrq	1
Tomm40l	1
Kif13b	1
Zfp143	1
Eny2	1
Btg2	1
Ube2s	1
Gm13986	1
Chd9	1
Pcx	1
Coq8b	1
Chrnb4	1
Myh9	1
Lpar6	1
Clcn4	1
Fbxl15	1
Dag1	1
Srp9	1
Arrdc2	1
Ubqln4	1
3110045C21Rik	1
Spsb4	1
Ap1m1	1
4930539J05Rik	1
Mtrf1l	1
Mob3b	1
1810022K09Rik	1
Fbxo33	1
3110056K07Rik	1
Sirt4	1
Atp6v1d	1
Nubp1	1
Pknox2	1
Zfp24	1
Cxcr4	1
Sall4	1
Cdk8	1
Slfn14	1
Cdk4	1
Spsb2	1
Stat3	1
Orc6	1
Fzd2	1
Tarbp2	1
Scamp4	1
Mir6239	1
Glyctk	1
Rap1b	1
BC003331	1
Nek1	1
Hist3h2ba	1
Gzf1	1
Txnrd3	1
Hist1h3c	1
Crocc	1
Gm44505	1
Rpl18a	1
Rb1cc1	1
Ogdh	1
Osbpl9	1
Siah1b	1
Gnai2	1
Eml1	1
Aldh16a1	1
Gipc1	1
AW549877	1
Fis1	1
Opa3	1
Usp11	1
Actr8	1
Snapc5	1
Zmym5	1
Trp53	1
6820431F20Rik	1
Ric8b	1
Nlgn3	1
Phf12	1
Rapgef1	1
Cks2	1
Sqstm1	1
4930554G24Rik	1
Tspan14	1
Zmym6	1
Rgs2	1
Gm17019	1
Slc27a1	1
Alg3	1
Ilf3	1
Slc3a2	1
Gdi2	1
Dbp	1
Ap4m1	1
Add3	1
0610037L13Rik	1
Stmn1	1
2010109A12Rik	1
Hyal2	1
Klf3	1
Tmem33	1
Zfp260	1
Rpl4	1
Vcp	1
Baz2b	1
Smc1a	1
Glrx5	1
Fastkd2	1
Sema3c	1
Pdap1	1
Garnl3	1
Polg2	1
Amz2	1
Fstl1	1
Ank2	1
Znrd1as	1
Bloc1s3	1
Dusp5	1
Cpeb4	1
Thap2	1
Gtpbp1	1
Agpat9	1
Sox14	1
Fam60a	1
B230323A14Rik	1
Amd1	1
Limd1	1
Xpr1	1
Arrb2	1
Ankrd10	1
Tmem5	1
Hspe1	1
3110021A11Rik	1
Gltscr2	1
Tnks2	1
Mis12	1
Abcf2	1
Ptpn3	1
Tex2	1
Fam160a2	1
1700029N11Rik	1
Ifrd1	1
Tagap1	1
Bhlhe41	1
Ftl1	1
Coro1c	1
Slmap	1
Tab1	1
Selenop	1
Ripk2	1
Gm6194	1
Grk6	1
4930413G21Rik	1
Cetn3	1
Daxx	1
Kdm5a	1
Saxo1	1
Strn3	1
Phox2b	1
Shc1	1
Sox12	1
Hexim1	1
Stub1	1
Paxip1	1
Dmd	1
Sh3bp5l	1
4930524C18Rik	1
Per1	1
Nr1d2	1
Gm10354	1
Fer	1
Mkks	1
Hist1h3d	1
Hnrnpab	1
LOC105245869	1
Sec11c	1
Mrps18b	1
Sp1	1
Nrxn3	1
Asf1a	1
Papss1	1
Cfap45	1
Zfp869	1
Ints6	1
Prpf4	1
Cadm1	1
Frk	1
Chd7	1
Cdkl5	1
Fuca1	1
Nt5c3	1
Aph1b	1
Sox1	1
Tns1	1
6430503K07Rik	1
Ccdc9	1
Dusp10	1
C130026I21Rik	1
A530006G24Rik	1
Irx3	1
Las1l	1
Hps5	1
Fmc1	1
Sp4	1
Dyrk1a	1
Mtmr4	1
Capn7	1
Ap1b1	1
Lipe	1
Mpp5	1
Clec12b	1
Dhcr7	1
Rhoq	1
Hip1	1
Pkn2	1
Rpl22l1	1
6430562O15Rik	1
Mtfp1	1
Mat2b	1
Zfp574	1
Spsb1	1
Ndc80	1
M6pr	1
Usp1	1
Fbxo5	1
Sf1	1
Prkdc	1
1700113A16Rik	1
Ankrd50	1
Calml3	1
N6amt1	1
Aurka	1
Sall1	1
Eif2ak1	1
Cops5	1
Bsdc1	1
Crip2	1
Rprd1b	1
Kmt5a	1
Sipa1l3	1
4930552P12Rik	1
Rpl39	1
Cpsf2	1
Gm13830	1
Stk40	1
Rnf5	1
Tmem131	1
Napa	1
Rfpl4b	1
Kazald1	1
Tnrc6c	1
Apoo	1
Hook2	1
Ing1	1
Slc12a9	1
Bcl2l12	1
Numb	1
Atg16l2	1
4930412B13Rik	1
Psph	1
Rnu11	1
Ankhd1	1
Rsrp1	1
Kdm3a	1
Slc39a1	1
Zscan4d	1
Id1	1
Ntmt1	1
Vkorc1l1	1
Dpysl3	1
Eif1	1
Agbl5	1
Magi3	1
Ap2a1	1
Serpini1	1
Redrum	1
Txlna	1
Ccng2	1
Mlst8	1
Asun	1
Ralgapa2	1
Ncl	1
2610005L07Rik	1
Tacc3	1
Zbtb5	1
Pou2f1	1
Tmem2	1
Meis2	1
Gm5113	1
Stard13	1
Carm1	1
Tcp1	1
Nfyb	1
Lpcat3	1
Gm5091	1
Setx	1
Nsun2	1
Gm15545	1
Snx3	1
Atp8a1	1
Gna11	1
Olfr1333	1
Stt3b	1
Fam72a	1
Chd2	1
Rn4.5s	1
Ndufv2	1
Brat1	1
Mir6354	1
Hinfp	1
Gm30731	1
Cdc45	1
1700063A18Rik	1
Huwe1	1
Banf1	1
9430015G10Rik	1
Prep	1
Hnrnpa2b1	1
Yif1a	1
Spag7	1
Ncoa7	1
Eif4enif1	1
Pbx3	1
Scube1	1
Mir7000	1
Ccnk	1
Zbtb6	1
Ipo5	1
Gm17746	1
2900060B14Rik	1
Timm22	1
Zfp691	1
Sap130	1
A730008H23Rik	1
Col19a1	1
Ndufa4	1
Dusp1	1
Ubald1	2
Rgmb	2
Cdh6	2
Smad6	2
Fignl1	2
Marcks	2
Maml3	2
Zfp219	2
Lgr4	2
Usp9x	2
Csf2ra	2
1700001O22Rik	2
9430078K24Rik	2
Tshz1	2
Sox5	2
Gtf2i	2
Fam134b	2
Klhdc4	2
Rcan1	2
Cic	2
Mrps28	2
Zdbf2	2
Opa1	2
Gm12866	2
Brms1l	2
Mir99ahg	2
Pisd-ps1	2
Zfp41	2
Kdm6b	2
Zmiz1	2
Cirbp	2
Rbx1	2
Zswim6	2
Rnf44	2
1700112E06Rik	2
A530032D15Rik	2
Cacna2d1	2
4932412D23Rik	2
Zfp36l1	2
Zfp608	2
Tmem267	2
Zbtb18	2
Apba2	2
Dlg4	2
Sertad2	2
Gtf3c6	2
Bcl2l1	2
Urm1	2
2700054A10Rik	2
Cox7a2l	2
Fosb	2
Gng2	2
4931403E22Rik	2
Alyref2	2
Gpbp1	2
Ednrb	2
	2
Ywhaz	2
Ddc	2
Gm34637	2
Crlf2	2
Efna5	2
Ly6c2	2
Rnf165	2
Dtx4	2
Rab10os	2
A930001A20Rik	2
Mir6406	2
Zc3h6	2
Nhs	2
Msi1	2
Nedd4	2
4930526I15Rik	2
Cyp46a1	2
Igf2bp3	2
Dars	2
D230030E09Rik	2
Sin3a	2
Axin2	2
Meis1	2
Gm5089	2
Ski	2
Fzd7	2
Hnrnpl	2
Paqr3	2
Frmd4b	2
Xkr6	2
Gm21119	2
Epb41l4a	2
Sertad3	2
Itgb8	2
Pcmtd1	2
Vmac	2
Sp110	2
Vim	2
Atxn2l	2
Fhl4	2
Xrn2	2
Rfx3	2
Gadd45g	2
Tox3	2
Trps1	2
Tle3	2
Actb	2
Dpysl5	2
Slc4a8	2
Zfp462	3
Atf7ip	3
Cuedc1	3
Mnt	3
Tmem161b	3
Zfp619	3
Lrrc4c	3
Sox13	3
Parp16	3
Rdm1	3
Ccl28	3
Mreg	3
Ptma	3
4930405A10Rik	3
Rn45s	3
Dach1	3
Skap1	3
Kif2c	3
Erdr1	4
Mir101c	4
Ccnl1	4
Pdzrn3	4
G530011O06Rik	4
Tex14	5
	1.081560284
