# Supplementary material for: Kdm6b-mediated epigenetic coordination of temporal precision during motor neuron differentiation
Source: EMBO Rep. 2026 May 26;27(13):3665–88. doi: 10.1038/s44319-026-00808-2 (PMC13354772; doi:10.1038/s44319-026-00808-2)
Supplement: Supplementary file 8 — Source data Fig. 2 [file 44319_2026_808_MOESM8_ESM.zip › Source data Fig 2/Fig 2D/D5_genePeakNum.xls]

Txlng	1
Prdx3	1
Cdc42ep2	1
Itgb1bp1	1
Naxd	1
D6Wsu163e	1
Surf6	1
Hspg2	1
Rbck1	1
Nxt1	1
Fam35a	1
Plod3	1
Fam124b	1
A530006G24Rik	1
8430429K09Rik	1
Ttc21b	1
Rpl7	1
Ccar1	1
1700123L14Rik	1
Gm2694	1
Ece2	1
Dtwd2	1
Zdhhc12	1
Cd2bp2	1
Mrc2	1
Col26a1	1
Gm10865	1
Cep152	1
Lrig3	1
Vamp3	1
Secisbp2	1
Osgep	1
Gm15412	1
Zfp454	1
Rnf4	1
1700016K19Rik	1
Pip4k2c	1
Akap5	1
Ppfia4	1
Csrnp3	1
Zdhhc24	1
Ssna1	1
Wrn	1
Bcl9	1
Tbc1d16	1
Dkk3	1
Cherp	1
Nepro	1
Prkaca	1
Map7d1	1
Txndc17	1
Zmat3	1
Gpx5	1
Ube2z	1
Spag4	1
Alg13	1
Gpm6b	1
1810024B03Rik	1
Cpz	1
Grin2c	1
Lsm3	1
Zfp994	1
Fnta	1
Gm15441	1
Sfmbt1	1
Gm5577	1
Gm15506	1
Ift81	1
Lgalsl	1
Tmem43	1
Zbtb2	1
Hist2h2be	1
Serf2	1
Ptpdc1	1
Abcb6	1
Ldlr	1
Fhit	1
Mvk	1
Zfp617	1
Paip2	1
Cdk16	1
Egfr	1
Abhd14a	1
Tmem107	1
Epha10	1
Fam173b	1
Rab5c	1
St3gal5	1
Kctd11	1
Snx1	1
Timmdc1	1
Arv1	1
Mis12	1
Dcp1a	1
Tpm1	1
Pdcd4	1
Gm20605	1
Mpdz	1
Srp54a	1
Zcchc14	1
Deptor	1
Abhd12	1
4930481A15Rik	1
Muc6	1
Psmd3	1
Khsrp	1
Cdh12	1
Vps9d1	1
Lrrc8d	1
Acvr1c	1
Gramd4	1
Cbx7	1
Dynll2	1
Rbm34	1
Snrpa	1
Sgcd	1
Ssu2	1
Fuz	1
Xrcc4	1
Cldn34c1	1
Lrrc58	1
Zbtb16	1
Ccdc58	1
Ttl	1
Kctd18	1
Pm20d2	1
Eif4g1	1
Tubb2b	1
Rem2	1
Osgin1	1
Med17	1
Mlx	1
Cypt12	1
Fat1	1
Gm10512	1
Mtmr12	1
Bloc1s5	1
1110037F02Rik	1
Rabif	1
Cuedc2	1
Satb1	1
Pcyox1	1
Trim24	1
Cry2	1
Ccin	1
Msx3	1
Eif4a3	1
Ap1s2	1
Jph4	1
Gm5860	1
Leprotl1	1
Arfgap3	1
Ip6k1	1
Rbms3	1
2410004B18Rik	1
Hspa4l	1
Evl	1
Anp32b	1
Tgds	1
Hmox2	1
Ints6	1
Fam160a2	1
Ccnj	1
Srd5a1	1
Swt1	1
Mycbp	1
Chrnb2	1
Zcchc3	1
Tspyl1	1
Cox14	1
Phrf1	1
Brat1	1
Mcm9	1
Mfsd8	1
9230116N13Rik	1
Sord	1
Marveld2	1
C2cd2l	1
Wiz	1
Dynlt1a	1
Ogfod2	1
Zc3h11a	1
Polr3d	1
Ift27	1
Vim	1
Sptssa	1
Adarb1	1
Rnf170	1
LOC666331	1
Hnrnpr	1
Smim12	1
Txndc9	1
Isx	1
Bag3	1
Mir496b	1
Cdk7	1
Ube2r2	1
Pop5	1
Nrde2	1
Hdac5	1
Satl1	1
Cnbp	1
Prkdc	1
Mir3970	1
Eaf1	1
Jakmip2	1
Myo1d	1
Dynlrb2	1
Leng1	1
Pdcl	1
Ndn	1
2610001J05Rik	1
Fbxo6	1
Tjap1	1
Ilvbl	1
Ndufa4	1
4933440M02Rik	1
Pard3b	1
Marcksl1	1
9930021J03Rik	1
Fmnl2	1
Ubb	1
Lims1	1
Klhl26	1
Dph3	1
6330408A02Rik	1
Tax1bp3	1
Ndufs3	1
St7l	1
Pld4	1
Fstl3	1
Gm11201	1
Cln5	1
Spata5	1
Actr1b	1
Mrpl57	1
Eef1d	1
Ppox	1
Cct7	1
Smarcad1	1
Tbc1d15	1
Ugp2	1
Desi2	1
Fam63b	1
Csnk1d	1
Fbxo25	1
Mir21a	1
Tmem196	1
Immt	1
Cops4	1
Rnf34	1
Ppp1cb	1
Ap3d1	1
Gm6260	1
Hspbp1	1
Mir6936	1
Frem1	1
Hist1h2bc	1
Ptpn14	1
Ass1	1
Rnf157	1
Nup85	1
Tnfaip8	1
B930018H19Rik	1
Ppfibp2	1
Nup205	1
Nfam1	1
Mark2	1
Ccdc15	1
Jmjd1c	1
Grk3	1
Xntrpc	1
Hn1l	1
Mxi1	1
Acot7	1
Ky	1
Stau1	1
1810032O08Rik	1
Asun	1
Washc4	1
0610010F05Rik	1
Wdr63	1
Mir1191b	1
Dusp5	1
Serp1	1
Cpsf7	1
Rnf215	1
Slc39a10	1
Fn1	1
Ncoa5	1
Zfp513	1
Nsmce4a	1
Rps29	1
Gpr45	1
Lamc2	1
Dppa2	1
Ccdc88b	1
Mtnr1b	1
H2afb3	1
Yars	1
4930578N18Rik	1
Nup62	1
Nt5c3	1
Dennd4c	1
Tbkbp1	1
Gin1	1
Ube2w	1
Agl	1
Tmem94	1
E130018N17Rik	1
Mgea5	1
Rpl37	1
Zfp784	1
Hunk	1
Rabepk	1
Lrp3	1
Pex3	1
Dcaf7	1
B4galt1	1
1700029J07Rik	1
Ccdc126	1
Elmod3	1
Nt5dc1	1
Kdm4d	1
Ado	1
Tcp11l2	1
Rnft1	1
Oxsr1	1
Fam171a2	1
Mir3081	1
Mir3960	1
Tdg	1
Pcna	1
Hsf2	1
Hist1h3d	1
Btnl10	1
Fam178a	1
Fzd4	1
Supt20	1
Entpd7	1
Aip	1
Rab11fip4os1	1
Hspb1	1
Spz1	1
A730006G06Rik	1
Fam212a	1
Gm5087	1
Borcs5	1
Fopnl	1
Fads2	1
Ubald2	1
Sgol2a	1
Syn1	1
Snn	1
Rnf41	1
Mllt10	1
Ipo7	1
Prex2	1
Ppp1r12a	1
Rbm4	1
Got1	1
Heatr6	1
Sost	1
Ccdc66	1
Slc47a1	1
Lrrc66	1
Rps11	1
Slc25a30	1
Stambp	1
Pax8	1
Cstl1	1
Celf1	1
Kcnj5	1
Cdkn2aip	1
Pgrmc2	1
2610203C22Rik	1
Zfp691	1
Eloa	1
Cep70	1
Oacyl	1
Npr2	1
Cttn	1
Rsrc2	1
Mta2	1
Add3	1
Pik3cd	1
Supt4a	1
Znrf2	1
Rspo2	1
4921524J17Rik	1
Etfbkmt	1
1810008I18Rik	1
Znhit3	1
Kcnq1ot1	1
Ncstn	1
Rfesd	1
Apmap	1
Evi5	1
Nkain4	1
Crim1	1
Ndc80	1
H2afz	1
Usp49	1
Rnd1	1
Pla2g15	1
Chic1	1
Styx	1
Junb	1
Ubr2	1
Zfhx4	1
Paxbp1	1
Gm4832	1
Eno3	1
2300009A05Rik	1
Cdc34	1
Lmtk2	1
Lrrc59	1
Suclg2	1
Mcc	1
Cngb1	1
Denr	1
Bclaf1	1
Ralgps1	1
Tnfaip1	1
Map3k8	1
Spcs2	1
Zfp943	1
Psmd12	1
Tmie	1
Pdxp	1
Aph1a	1
Mir195b	1
Ebna1bp2	1
Bcl7b	1
Gorasp2	1
Gm31763	1
Fam136a	1
Tm7sf2	1
Gata4	1
Tab1	1
Pqlc1	1
Eif3k	1
Mir8112	1
Cfap74	1
Nme6	1
Ppp4r1	1
Mmp16	1
Ercc5	1
Man2b2	1
Ptbp3	1
Adam4	1
Sdhd	1
Sspn	1
Maff	1
Mier1	1
Ddx54	1
Tmem126a	1
Garnl3	1
Eapp	1
Taok2	1
Mir7689	1
Gpr87	1
1700021F05Rik	1
Ippk	1
Stam2	1
Zyg11b	1
Ceacam9	1
Cdrt4	1
Cct4	1
Aqp6	1
Aurka	1
Mrpl13	1
Rpl34	1
Cfap58	1
C030034I22Rik	1
Ppp5c	1
Sbf2	1
Ccng2	1
Dmtf1	1
Dxo	1
Pepd	1
Slc40a1	1
Wdfy4	1
Gdf15	1
Zfp866	1
Mkrn1	1
Ppef1	1
Slc22a5	1
Zfp397	1
Tmed5	1
Ccdc28a	1
Zbtb21	1
Sorbs1	1
BC003965	1
Zfp629	1
Tle6	1
Miga1	1
Tmem266	1
Suv39h1	1
Ddx50	1
Zfp74	1
4930483J18Rik	1
Kctd1	1
Cdc37	1
Scrn3	1
Mfsd5	1
Smg5	1
Morf4l2	1
Srek1ip1	1
Rad9b	1
Wdr4	1
Zbtb9	1
Tmco5	1
Slc19a2	1
Etf1	1
Nampt	1
Kansl2	1
Alg8	1
Rcl1	1
Sptan1	1
BC003331	1
Tm2d3	1
Gabpa	1
Pes1	1
E2f1	1
Vps4a	1
Zfp935	1
Vkorc1l1	1
Cep85	1
Tet1	1
Herpud1	1
Btg3	1
Fgfr4	1
Tnfsf18	1
Pgp	1
Ttc39aos1	1
Zfp982	1
Dync1li2	1
Rpl30	1
Sept7	1
Snrpa1	1
Plekhm1	1
Abca3	1
Ell2	1
Slc31a1	1
Dbf4	1
Hist1h2ai	1
Crkl	1
Hmgn2	1
Hecw1	1
Arrb1	1
Vmn2r82	1
Ppil3	1
Slc25a29	1
Psg22	1
Fam96b	1
Osbpl6	1
Gdi1	1
Efcab11	1
Slc6a5	1
Leprot	1
4930524O08Rik	1
Mir1903	1
Mapk1ip1	1
Plxna4	1
4930404H11Rik	1
Wfikkn1	1
Ccnf	1
Dnmt1	1
Kdm1a	1
Gipc1	1
Zc3h13	1
Akap8	1
Trappc4	1
Rpl41	1
Gabrr3	1
Tgfbr2	1
Jpx	1
Cnmd	1
Rpa2	1
Rpap3	1
Zfp760	1
Raf1	1
Cryzl1	1
Fam13c	1
Dnaja1	1
Thap6	1
Topbp1	1
Grhl1	1
Coro7	1
Glyr1	1
Mir5101	1
Cpsf4	1
Mmachc	1
Tcaf2	1
Bre	1
Dmtn	1
Nat8l	1
Tigd2	1
Hcfc2	1
Xylt1	1
Sipa1l3	1
Mcts2	1
Zfp143	1
Usp15	1
Gm20554	1
Polr2b	1
Gpr153	1
Gm12130	1
1700029F12Rik	1
Padi2	1
Cul3	1
Cntln	1
Arhgap29	1
Nabp2	1
Il12b	1
Vcp	1
Tex43	1
Ppp1r37	1
Mrgpre	1
Senp3	1
Fam109a	1
5430402O13Rik	1
Sf3a1	1
Rab39	1
Fkbp2	1
Rpl4	1
Mir7090	1
Haghl	1
Sart3	1
Mettl25	1
Sp4	1
Ifnar2	1
Nyap1	1
Taco1	1
Cant1	1
Blmh	1
Med14	1
Ppp6r2	1
Sec23b	1
Rnf7	1
Zfp318	1
Dcakd	1
Barx2	1
Dnajb5	1
Ica1	1
Dysf	1
Palm3	1
Ston1	1
Tnks1bp1	1
Rfwd2	1
Vdac2	1
Yipf2	1
Amacr	1
Zhx3	1
Gsc	1
Vps72	1
Gm10787	1
4930564D02Rik	1
Zfp385b	1
Supt7l	1
Pard6a	1
Atp6v0d1	1
Zfp628	1
Akain1	1
Polr2e	1
Clns1a	1
Sfxn3	1
Foxn4	1
Rps9	1
Spns1	1
Poc1b	1
Hyi	1
Gls2	1
Eya3	1
Mir6342	1
Serping1	1
Rabl6	1
Reps1	1
Ckb	1
2210420H20Rik	1
1600002D24Rik	1
Zc3h6	1
Lyrm7	1
Lyar	1
Pcdh20	1
A830052D11Rik	1
Rbbp5	1
Dyrk1b	1
Mvd	1
Tmub2	1
Ndel1	1
Rdh11	1
Jkamp	1
Chchd7	1
Chst8	1
Paxip1	1
Garem1	1
H2afj	1
Cox8a	1
Oip5	1
Mir1958	1
Rassf1	1
Chga	1
Dctn4	1
Fam122a	1
Mpp5	1
Xkr6	1
Mir7220	1
Wdr34	1
Ccr1	1
Slc36a4	1
Arglu1	1
Hmgb2	1
Dis3	1
Aanat	1
Trnt1	1
Fpgs	1
Sdc4	1
2610507B11Rik	1
Hint2	1
Amot	1
4632404H12Rik	1
Coq3	1
Mrgbp	1
Psmg1	1
Hook2	1
Gm38397	1
Hoxc5	1
Pag1	1
Tfb2m	1
Dap3	1
Tram2	1
Cpa1	1
Syncrip	1
Uhrf2	1
Usb1	1
Hif1an	1
Akirin2	1
Tarsl2	1
Rab3a	1
Cox17	1
Aacs	1
Dgkz	1
Prickle1	1
Tbcb	1
Stat5b	1
Ccdc158	1
Pde12	1
Spag7	1
Eif1ad	1
Oxa1l	1
Lingo2	1
Crlf3	1
Angel2	1
Plpp1	1
Prr3	1
Rassf8	1
Ankrd10	1
Asap3	1
Mir3109	1
Atp6v1c1	1
Rab43	1
Msh5	1
B3galt4	1
Kcnmb1	1
Cgn	1
Emc2	1
Arhgef3	1
Seh1l	1
Pcnt	1
Vps18	1
Eef1g	1
March3	1
Tmem132cos	1
Zfp110	1
Rasgef1b	1
Hist1h4c	1
Praf2	1
Ppp2r5b	1
Phax	1
Sppl3	1
Nfkbil1	1
Crebrf	1
Hspb11	1
Cnot3	1
Stag2	1
Tead2	1
Gm20877	1
Kdelr2	1
Eif2b3	1
Hmx2	1
Nid2	1
Platr26	1
Alkbh3	1
Mycl	1
Spg7	1
Bach2os	1
Mir6516	1
Papd5	1
Yaf2	1
Eif4ebp2	1
Tctn2	1
Zfp69	1
Hes6	1
BC052040	1
E130307A14Rik	1
Tmem82	1
Pnp	1
Kbtbd8	1
Commd3	1
Map3k11	1
Gt(ROSA)26Sor	1
Abce1	1
Rab8b	1
Bnip3	1
Stxbp4	1
Dusp8	1
Slc2a13	1
Zfp518a	1
Wbp2	1
Eps15l1	1
Snapc1	1
Trnau1ap	1
Mex3d	1
Dnajc22	1
Polr3gl	1
Hist1h2bj	1
AA388235	1
Med23	1
Rabgef1	1
Cdc7	1
Cmklr1	1
Rbm25	1
Mmaa	1
Kmt5a	1
Rbm3os	1
Ptpa	1
Sohlh2	1
Rtca	1
Spryd7	1
4930519H02Rik	1
Mrpl34	1
Qsox2	1
Cyhr1	1
Igsf9	1
Mir378b	1
Egln1	1
Slc25a23	1
Dnajc14	1
Guk1	1
Plppr2	1
Mapk8	1
Trappc2l	1
Rfx2	1
Zfp771	1
Ugt1a9	1
Rph3al	1
Rpl28	1
Prosc	1
Uqcrq	1
Manea	1
Cdk4	1
Dusp23	1
Gpr142	1
Cercam	1
Ruvbl2	1
Ccdc174	1
Stpg2	1
Mrps24	1
Amdhd2	1
Ahr	1
Kptn	1
Mtl5	1
Rabac1	1
Trim55	1
Tasp1	1
Mir325	1
Ppp1r35	1
Acvr2b	1
1700123O20Rik	1
Trmo	1
1700007P06Rik	1
Kif21b	1
Necab2	1
Pou5f1-rs5	1
Phf5a	1
Prkcg	1
Limd1	1
Mfsd2b	1
2310040G24Rik	1
Cyb561d1	1
Tbc1d23	1
Rab1a	1
Inpp4a	1
Pcbd2	1
Armc1	1
Gm6416	1
Bzw1	1
Taldo1	1
Gm5464	1
Foxo6	1
Adcy1	1
Cdkn2d	1
Lhx5	1
Sub1	1
Zfp963	1
Madd	1
Mapk12	1
Qrich1	1
Atox1	1
Tmem245	1
Foxred2	1
Pin4	1
Sgms1	1
Slc7a11	1
Igfbp3	1
Exosc1	1
Mpp7	1
Fbxl22	1
Sephs1	1
4732491K20Rik	1
Prpsap2	1
Zdhhc20	1
Nrbp2	1
Zfp605	1
Efhb	1
Prkg1	1
Cep76	1
Vps52	1
Syt2	1
Tex2	1
Trak2	1
Gm715	1
Erf	1
Mir7663	1
Gpx4	1
Bcl3	1
Klf16	1
Dkc1	1
Camsap1	1
Rbm8a	1
Gm15446	1
Vgll3	1
Hibch	1
Tbc1d9b	1
Habp4	1
Nudcd3	1
Psenen	1
Atpif1	1
Dpf2	1
Mrpl41	1
Pmm2	1
D10Jhu81e	1
Rimklb	1
Rec114	1
Gmpr2	1
Eif3a	1
Supt16	1
Hist1h2ah	1
Picalm	1
Laptm4b	1
Olfr1368	1
Usp8	1
Bdkrb2	1
Ptk7	1
Kcng4	1
Eepd1	1
Nudt4	1
Elovl1	1
Cdrt4os1	1
Rsph3a	1
1810062O18Rik	1
Lamtor3	1
Rgs12	1
Tmem55b	1
Thada	1
Trappc6b	1
Slc35e4	1
Rnf5	1
Alad	1
Zhx1	1
Rwdd1	1
Tmem86a	1
Git2	1
Gm3363	1
Adrm1	1
Cyb5d2	1
Tpd52l1	1
Tmem123	1
Muc19	1
Rab21	1
Foxd2os	1
Mir7031	1
Nptn	1
Dbt	1
Rrp36	1
Sh2d1a	1
Rheb	1
Kcnj12	1
Hspa2	1
Zfp46	1
Adgrl2	1
Rcc1l	1
Ddrgk1	1
Suco	1
Mtif3	1
Ahsa2	1
Ajuba	1
Mettl2	1
Chst12	1
Trip11	1
Cotl1	1
Daxx	1
Atp5c1	1
Brdt	1
Ptpn9	1
Rps6ka3	1
Lcorl	1
Lysmd3	1
Mrgprb5	1
Mrpl48	1
Copb1	1
Hoxd3os1	1
Kif24	1
Baz1b	1
4930545L23Rik	1
Psmd5	1
Aco1	1
Chid1	1
Casc3	1
Thap7	1
Gypa	1
Cpd	1
Thra	1
Pfkfb4	1
Nkd1	1
BC029722	1
Smc3	1
Gm960	1
Mdm1	1
Srsf9	1
Zfp770	1
Trp53inp1	1
Tmem26	1
Rap1b	1
Mdc1	1
Fbxo4	1
Irgm2	1
Etohd2	1
Ptges2	1
Inip	1
Nop56	1
Brip1os	1
Rps27l	1
Sirt6	1
Ypel2	1
Ndufb3	1
Gfpt1	1
Akt2	1
Mir129-2	1
Dpp8	1
2610005L07Rik	1
Blcap	1
Trmt112	1
Chd1	1
Ltbp2	1
Dbp	1
Unc13b	1
Gtpbp2	1
Pygm	1
Sec24a	1
5330434G04Rik	1
Usf2	1
Exo5	1
Tiparp	1
Nagk	1
Relt	1
Phyhip	1
Exosc8	1
Msrb1	1
Herc3	1
Slc25a42	1
Asphd1	1
Mob1b	1
Slc29a1	1
Mir122	1
Dut	1
Sdhaf4	1
Ficd	1
Plekhb1	1
Mir17	1
Fdps	1
Cox16	1
Wscd1	1
Vit	1
Acsl4	1
Bmp2	1
Itfg2	1
Pcnp	1
Snrpb2	1
Obfc1	1
Ints4	1
Qser1	1
Kyat1	1
Slc4a8	1
Copg2	1
Fzr1	1
Ssbp4	1
Cdkl2	1
Ccdc47	1
Tmx2	1
Set	1
4931403E22Rik	1
Phactr4	1
Tra2b	1
Mir8102	1
Slx4	1
Alms1	1
Rpl10	1
Pabpc1	1
Sox4	1
Epcam	1
Atp5g1	1
Slc37a4	1
Dhx34	1
Psmc3	1
Sumo1	1
Tmem220	1
1700044K03Rik	1
E2f3	1
Rock1	1
Zpbp	1
Nrep	1
Gpr39	1
Slirp	1
Smg7	1
Mir137	1
Crabp1	1
Sec61g	1
Gpatch11	1
St3gal1	1
Bola3	1
1110008L16Rik	1
6530403H02Rik	1
Zfp54	1
Abhd5	1
Stat2	1
AU022793	1
Amigo1	1
Mpg	1
Serinc5	1
Atad3aos	1
Ttll5	1
Impdh2	1
Plekha2	1
Rgag4	1
0610010K14Rik	1
Atg13	1
Strn4	1
1600014C23Rik	1
Slc27a3	1
Dok1	1
Ubap2	1
Dnttip2	1
Lipc	1
Poc5	1
Numbl	1
Dlk1	1
Cnksr2	1
Gm4791	1
Zfp768	1
Pgpep1l	1
A730017C20Rik	1
Ccpg1	1
Ctcf	1
Tsen34	1
4930548K13Rik	1
Xrcc6	1
Eldr	1
B4galnt1	1
Hmgcr	1
Enpp7	1
Brf1	1
Scarna2	1
Snora31	1
Polr2m	1
Dhx30	1
Nek8	1
Megf8	1
Zbtb20	1
Rpl14	1
Trpc7	1
Kxd1	1
Bmt2	1
Akap12	1
Fam134a	1
Khdrbs1	1
Tspan2	1
Clnk	1
Phospho1	1
2810428I15Rik	1
Vps13d	1
Atoh8	1
Tbx4	1
Lhx1os	1
Abcc10	1
4930547E14Rik	1
Coq10b	1
Svop	1
Med4	1
Cntrob	1
Pink1	1
Taf2	1
Jade3	1
Golga1	1
Cdnf	1
Cd247	1
Mir128-2	1
Mir7000	1
Sestd1	1
Paics	1
E130311K13Rik	1
Mre11a	1
Tectb	1
Zc3hav1l	1
Rps27a	1
Slc25a27	1
Arl16	1
Atp10a	1
Cdk14	1
Dusp3	1
Gm14092	1
Mir133c	1
Ppm1k	1
Exosc9	1
Man2a1	1
Olfr750	1
Itpkc	1
Phf8	1
Dennd1a	1
Katnal2	1
Zdhhc6	1
Hnrnpa3	1
Zbtb45	1
Pank2	1
2900041M22Rik	1
Slc43a2	1
Arhgap4	1
Sec24c	1
Hscb	1
Tuba1b	1
Atp5d	1
5730420D15Rik	1
Chaf1a	1
Tpt1	1
5430437J10Rik	1
Pitpna	1
Stk35	1
Slc35b4	1
Atp6v0a2	1
Ctsz	1
5031439G07Rik	1
Gclm	1
Smarca4	1
F2rl2	1
Cnpy2	1
Htr1a	1
H3f3b	1
Etaa1	1
Dock6	1
9530027J09Rik	1
Ddx47	1
Rft1	1
Surf4	1
Gm13286	1
Bloc1s1	1
Gtf2h5	1
Gm1965	1
Btbd1	1
Wdr82	1
Cdk2ap2	1
Rbm5	1
Nfxl1	1
Tpp1	1
1110059E24Rik	1
2700046A07Rik	1
Idh3g	1
Cenpm	1
Arfip1	1
Pgm1	1
Spata13	1
Rnf149	1
Lpin2	1
Spred1	1
Galnt3	1
Tmem87a	1
Mrpl37	1
Rbl2	1
Pak4	1
Ccdc121	1
Cask	1
Spryd4	1
BC051142	1
Orai1	1
Cnot8	1
Cerk	1
Endog	1
Nrm	1
Cma1	1
1700028K03Rik	1
Mir3086	1
Kdm3a	1
Ythdf2	1
Filip1l	1
Fzd5	1
Mdk	1
Insr	1
Spag6	1
Brcc3	1
Rictor	1
Slc7a8	1
Bhlhe22	1
Cetn3	1
3110040N11Rik	1
Ehbp1	1
Zfp335	1
Mettl13	1
Gnaz	1
Pitpnc1	1
Tmem11	1
Ppp2ca	1
Nol8	1
Sec23ip	1
Gstm7	1
Fgf11	1
Ctnnbip1	1
Psmd8	1
Cib2	1
Esco2	1
Dap	1
Fbxo36	1
Mylpf	1
Mief2	1
2700049A03Rik	1
Mir467h	1
Gm7609	1
4833427F10Rik	1
Xiap	1
Mir361	1
Sf3b2	1
Stmn1	1
Lancl2	1
Plcg1	1
Cbl	1
Senp5	1
Rnf10	1
Ankrd37	1
Tmppe	1
Dmxl2	1
Myo5a	1
Rcan1	1
Adss	1
Gm20491	1
Adamts17	1
Pigc	1
Bscl2	1
Agbl5	1
Hinfp	1
Stim1	1
Zfp322a	1
Smek1	1
Mgat4a	1
Kpna1	1
Ppp4c	1
Sac3d1	1
Ubqln4	1
Fgd4	1
Hes2	1
Abhd17a	1
Zfp119b	1
Rmnd5b	1
Lrrfip1	1
Pelp1	1
Matr3	1
Ndufa6	1
Gm4951	1
Mypop	1
Babam1	1
Zfp324	1
Lsm14b	1
Rabggtb	1
Hmga1	1
Srrm4os	1
Rasl10b	1
Larp1	1
Polr1c	1
Gpsm1	1
Pou2f2	1
Qtrt1	1
Mrpl4	1
Lypla1	1
Pygo2	1
Rnf14	1
Pym1	1
E530011L22Rik	1
Btbd19	1
Klhl24	1
Hsd3b7	1
Syne2	1
Map6	1
Ptpn2	1
C030016D13Rik	1
Gpr137c	1
Tonsl	1
Extl2	1
Zfp57	1
Col4a2	1
Pa2g4	1
Pars2	1
Add1	1
Aaas	1
Atrip	1
Rad51	1
Lrrc3	1
Bcan	1
Esrrb	1
Trim32	1
Ccdc3	1
P3h4	1
Gzf1	1
Pigv	1
Vwc2l	1
Gpr6	1
Zbtb7a	1
Sstr2	1
Ccdc77	1
C330018D20Rik	1
Dpys	1
Usp20	1
Gm10415	1
Snf8	1
Chfr	1
1190005I06Rik	1
Tmem134	1
Card19	1
Slc25a44	1
Pkp4	1
Ccna2	1
Tmco3	1
Selenok	1
4930567H12Rik	1
Tbc1d1	1
Eno1	1
Mkln1os	1
Lmf2	1
Nom1	1
Sumf1	1
Psme3	1
Tmem259	1
Edem3	1
Cep83	1
Gm9159	1
Tceal7	1
Acot13	1
Xpo1	1
Ints7	1
Farp1	1
Inpp5e	1
Ddit4	1
4930432J09Rik	1
Arhgap44	1
Mia3	1
Chm	1
Shoc2	1
Ccdc64	1
1700037H04Rik	1
Nans	1
Slc30a4	1
Sys1	1
Kdm5c	1
Ccdc155	1
Lrrc75a	1
Opa3	1
Acbd6	1
Lipe	1
Larp4b	1
Tubb5	1
Lsm11	1
Ercc3	1
Myh9	1
Lztr1	1
Dcps	1
Srsf2	1
Pnpla3	1
Tcta	1
Pcyt1a	1
Fam98a	1
Ranbp17	1
4921533I20Rik	1
Donson	1
Epas1	1
Tns3	1
Setd2	1
Zc3h4	1
Tmprss13	1
Pgk1	1
Slc24a3	1
Dgat1	1
2900076A07Rik	1
Plaa	1
Ddx31	1
Tmem63b	1
Naa50	1
Mob4	1
Ndufaf8	1
Paf1	1
Ndufa7	1
Sap130	1
Atp8b1	1
Thap4	1
Gm6402	1
Elp5	1
Rbp7	1
Ccdc12	1
AI464131	1
Npepl1	1
Socs4	1
Nkx2-9	1
4932416H05Rik	1
Rae1	1
Coq9	1
Cpsf6	1
Bsg	1
Med25	1
Sh2d5	1
3110009F21Rik	1
Caml	1
Slx1b	1
Fam161a	1
Galr2	1
Fam195a	1
Tbpl1	1
Psph	1
Stk38	1
Ash2l	1
Esr1	1
Mrpl54	1
Gpr61	1
1700061J23Rik	1
Map2k7	1
Rptoros	1
Mir6922	1
Prpf38a	1
Zfp541	1
Abhd16a	1
Zfp1	1
Prima1	1
Fahd2a	1
Gm10007	1
Rgs2	1
Upf3b	1
Polr1a	1
Cmtm7	1
Ppt2	1
Slc38a3	1
Atxn3	1
Ppme1	1
Mir7224	1
Nck2	1
Tpm3	1
Smim8	1
Lap3	1
Mfsd14a	1
Snx3	1
Sema3f	1
Chrna1	1
Bmpr1a	1
Max	1
Pigq	1
Ankrd13d	1
Phf20	1
Gdpd1	1
Spata2	1
Prkag2	1
Tars	1
Ppp1r10	1
Tgoln1	1
Gne	1
Rps3	1
Wwtr1	1
Myom2	1
Nr1i2	1
Zfp36l2	1
1300002E11Rik	1
4930517M08Rik	1
Kank3	1
Mccc2	1
Bpi	1
Hist1h4j	1
Pdxk	1
Ckap2	1
Pdzd7	1
Zfp831	1
Wdr90	1
Slc44a5	1
Skiv2l2	1
Parp6	1
Snhg1	1
Ube3a	1
Gnb2	1
Dpy19l3	1
Tifab	1
Lrp11	1
Zswim3	1
Ehd2	1
Dis3l2	1
Tmem117	1
Rpn1	1
Dkk1	1
Rpain	1
Vezt	1
Zfp740	1
Mir3072	1
Thumpd1	1
Ttc39b	1
Fam89b	1
Mmadhc	1
Kcnh7	1
Cabp7	1
Nlk	1
Zfp787	1
Zfp846	1
Gprc5c	1
Arhgap26	1
Rprd1b	1
Fam228b	1
Letm2	1
Pomp	1
Fem1c	1
Cyth3	1
Mir1190	1
Ipmk	1
Nme2	1
Ubfd1	1
Cd36	1
Fam83d	1
Cdk5	1
Ccdc71l	1
Vps8	1
C530008M17Rik	1
Por	1
Tkfc	1
Proser2	1
2810408I11Rik	1
Pcdh17	1
8030423F21Rik	1
Nfkb2	1
Pkmyt1	1
Tspan2os	1
Cul4b	1
Otud6b	1
Echdc3	1
Bag1	1
Meg3	1
Capn10	1
A530072M11Rik	1
Prr15l	1
Tysnd1	1
Dhx16	1
Pth2	1
Phf21b	1
Fam98c	1
Mtx1	1
Ick	1
Map1lc3b	1
Nemf	1
Dnase2a	1
Trim26	1
Plcl2	1
Tle2	1
Phf13	1
Stip1	1
Id4	1
Camkk1	1
Csnk1g2	1
Riok2	1
Ddx56	1
Dennd3	1
Nucks1	1
Cd47	1
Me2	1
Zfp229	1
Nrd1	1
Sh3kbp1	1
Tyk2	1
Lactb	1
Fam168a	1
Gm28979	1
Ncapg	1
Mir7680	1
Tspan13	1
Ep400	1
Cbx5	1
Gm13986	1
Haus1	1
Bms1	1
4930546C10Rik	1
Map4k3	1
Tmsb4x	1
1700044C05Rik	1
Emsy	1
9430015G10Rik	1
Slc25a38	1
Psma1	1
Hk3	1
Mkks	1
Wdr89	1
Faap100	1
Snapin	1
Pgd	1
Nmnat3	1
Carns1	1
Mir212	1
Rpl36	1
Zbtb14	1
AY358078	1
Sf3b6	1
Dyrk2	1
Poglut1	1
Per3	1
Gfod1	1
Akap10	1
Bsdc1	1
Tmem229a	1
Hoxb7	1
1700010B08Rik	1
Naa15	1
Dffb	1
4930459C07Rik	1
Lars	1
1810014B01Rik	1
Exoc1	1
Zbtb22	1
1700102H20Rik	1
Cisd2	1
Celf3	1
Xkr4	1
Noxa1	1
4930563E22Rik	1
Ctnnal1	1
Cnih2	1
Lpo	1
Snx13	1
Casp8ap2	1
Mlxip	1
Nek3	1
Hn1	1
Ensa	1
Tsc1	1
Cfdp1	1
Elp6	1
Exosc5	1
Adal	1
Ric3	1
Tnpo2	1
Sfr1	1
Mog	1
Gm32921	1
Ogg1	1
Nudt14	1
Lbh	1
Tipin	1
Usp44	1
4930451G09Rik	1
Abhd1	1
Prmt3	1
4930597A21Rik	1
Tmem158	1
Sod1	1
Zranb1	1
P3h2	1
Pecr	1
Pigm	1
Gm20751	1
Npy2r	1
Fam46a	1
Rhog	1
Vcpip1	1
Mettl16	1
Fam174b	1
Nsmf	1
5930430L01Rik	1
Irf2bp1	1
Itpr1	1
Rpf1	1
Ambp	1
Epop	1
Stard3nl	1
Rtn3	1
Polr3h	1
Mef2b	1
Man2b1	1
Hist1h2ag	1
Pycr2	1
Gm14393	1
Arpc3	1
Fam227a	1
Egr2	1
Adam17	1
Taf7	1
Os9	1
Dram2	1
Kcne4	1
Tmprss15	1
Pcsk5	1
D130040H23Rik	1
Lhfpl5	1
Gm2518	1
Axin1	1
Mir10a	1
Zfp428	1
Adap2	1
Tmem120b	1
Rnf145	1
Cnot11	1
Rps13	1
Usp40	1
Zmym4	1
Mrpl45	1
Bend7	1
Ift46	1
Cep57l1	1
Dcaf17	1
Cables2	1
2610306M01Rik	1
Hist1h4f	1
Zer1	1
Pkp2	1
Smc2os	1
Stk40	1
Mertk	1
Scoc	1
Mir124a-3	1
Hoxa5	1
Mycbp2	1
Mab21l3	1
Wasl	1
Lpp	1
Sugt1	1
Tnrc6a	1
Trim8	1
Ndufc1	1
Ccdc82	1
St8sia1	1
Lix1l	1
Nucb1	1
Ecd	1
Tkt	1
Ik	1
1700008O03Rik	1
Vprbp	1
Gm4265	1
Trim67	1
Wdr61	1
Hrc	1
Safb2	1
Hist1h2ad	1
Chd1l	1
Krt8	1
Gm13034	1
Eif5	1
Blvrb	1
Flywch2	1
D10Wsu102e	1
Tspan15	1
Cacna1a	1
Ggcx	1
Clk1	1
Cgrrf1	1
Hmgb4	1
Meaf6	1
Ddx24	1
Dctn2	1
Gm15663	1
Renbp	1
Mir1901	1
Gm5148	1
Cldn12	1
Atrnl1	1
Gskip	1
Usp31	1
Cdk6	1
Gpr68	1
Fam151b	1
Tmem174	1
Speer4cos	1
Crbn	1
BC004004	1
4831407H17Rik	1
Svbp	1
Ddx19b	1
Glb1l2	1
5530601H04Rik	1
Mob1a	1
Rcn2	1
Syvn1	1
Srsf6	1
Zcchc4	1
Foxn2	1
Gucy2e	1
Tra2a	1
Snx24	1
Cstf3	1
Ninl	1
Yipf4	1
Mir6977	1
2810013P06Rik	1
Mturn	1
Hdac10	1
Setd6	1
Anln	1
Lrrc24	1
Fam83c	1
Hadhb	1
Fam102a	1
Mylip	1
Rab7	1
Arl2	1
Emg1	1
Bcl2l12	1
Mir23a	1
1700010I02Rik	1
4930401O10Rik	1
Tmem167b	1
Actr3b	1
Stxbp5l	1
P4ha2	1
Mad2l1	1
Stk38l	1
9630028I04Rik	1
Snhg8	1
Josd2	1
2410015M20Rik	1
Mir5103	1
Neurl2	1
Nmt1	1
Snrnp70	1
2700069I18Rik	1
Mak16	1
Rps20	1
Stk3	1
Peg3	1
Ndufs4	1
Mir7077	1
Trp53bp2	1
Clcn3	1
2810408A11Rik	1
Tm9sf1	1
Adamts5	1
Usp3	1
Rhpn2	1
Slc26a1	1
Tomm40	1
Myeov2	1
Ksr2	1
Parl	1
Gm26994	1
Mir181a-1	1
Cox19	1
Diaph1	1
Eml2	1
Fam159b	1
Slc6a15	1
Slfn14	1
Tmem5	1
Klf2	1
Gja10	1
Msh2	1
Puf60	1
Hnrnph1	1
Tmbim1	1
Cacfd1	1
Grik1	1
Mus81	1
Selenoh	1
Utp3	1
Isoc2b	1
Fyn	1
4933412E12Rik	1
Eif4h	1
Medag	1
Uba3	1
Fmn2	1
Cpsf2	1
Pnisr	1
Ccm2	1
1700006H21Rik	1
Gm11762	1
4632415L05Rik	1
[truncated: 6,924 more rows]
