# Supplementary material for: Kdm6b-mediated epigenetic coordination of temporal precision during motor neuron differentiation
Source: EMBO Rep. 2026 May 26;27(13):3665–88. doi: 10.1038/s44319-026-00808-2 (PMC13354772; doi:10.1038/s44319-026-00808-2)
Supplement: Supplementary file 8 — Source data Fig. 2 [file 44319_2026_808_MOESM8_ESM.zip › Source data Fig 2/Fig 2D/D6_genePeakNum.xls]

Nol8	1
Gm9926	1
Polg	1
Mpp5	1
Ppm1k	1
Nnmt	1
Mapre3	1
Zmym2	1
Dbpht2	1
Tssc4	1
1700092K14Rik	1
Fxr2	1
A430005L14Rik	1
Zfp638	1
Eid2b	1
Bmp1	1
Tprgl	1
Habp4	1
Man2a2	1
1700018B24Rik	1
Avl9	1
Srek1	1
Gmps	1
Stk40	1
A630066F11Rik	1
Dgat1	1
Hnrnph1	1
Pcgf1	1
Hlcs	1
Chtf18	1
Nek4	1
1700016H13Rik	1
2610507B11Rik	1
Mia2	1
St8sia6	1
Mrps22	1
Pdp2	1
Fam117a	1
B4galnt4	1
Dffb	1
Ccdc77	1
Ppp1r11	1
Rpl9	1
Mtr	1
Ltc4s	1
Mir378b	1
Ube2t	1
Tmem231	1
Hnrnpul2	1
Ctbp1	1
Mir5620	1
Dus3l	1
Casc4	1
L3mbtl4	1
Uba6	1
Fstl4	1
Hivep3	1
Mtnr1b	1
Adamts3	1
Ppic	1
Ndst3	1
Sox17	1
1700096K18Rik	1
Rps6	1
Mcm9	1
Dfna5	1
Crebl2	1
Wdr41	1
Dnaja3	1
Mir6356	1
Abce1	1
Cog3	1
Pcgf2	1
Cenpj	1
Dgat2	1
Nmnat1	1
Yars2	1
Gas6	1
Ppp2r1a	1
Ttc7	1
0610039H22Rik	1
Zfp263	1
Wdr13	1
Sh3rf3	1
Akt2	1
Upf1	1
Casp9	1
Kyat3	1
Crhbp	1
Alg14	1
Psma7	1
Tbcb	1
2610016A17Rik	1
4930455B14Rik	1
Numbl	1
Ubald2	1
Mknk2	1
Pcid2	1
Garnl3	1
Wipf2	1
Snrnp40	1
Mgmt	1
Gys1	1
3110070M22Rik	1
Tln1	1
Dennd4c	1
Gnpda1	1
Rbm8a	1
Sp7	1
Zc3h10	1
Ppa2	1
Zfp949	1
Bnip3l	1
Zbtb5	1
Msto1	1
Nsdhl	1
Wrap73	1
Psmb7	1
Mbd5	1
Uhrf1	1
Kif11	1
Rnf2	1
Spg7	1
Arrdc1	1
Usp5	1
Ppp1r15a	1
Fbxo5	1
Cyp2r1	1
Rad51c	1
Cacna1b	1
Arl3	1
Crabp1	1
Cdc45	1
Impdh1	1
Macrod1	1
Fdps	1
Stk32c	1
Ptch2	1
Vamp1	1
Scamp1	1
Cthrc1	1
Cct3	1
Mir3078	1
Map4	1
Esrra	1
Ube2z	1
Mir6335	1
Ldah	1
Ankrd17	1
Nelfa	1
Ints10	1
Snhg12	1
Mlec	1
Trip11	1
Zfp868	1
Tppp3	1
D630024D03Rik	1
Smek2	1
Rassf2	1
Stx5a	1
Wdr77	1
Actn4	1
Uhrf2	1
Cyb5d2	1
4930554C24Rik	1
Otud5	1
Mlf2	1
Mcl1	1
Ap1s2	1
Platr4	1
Ak2	1
Adgra3	1
9130409J20Rik	1
Dhps	1
Map3k6	1
Tcf20	1
Epb41l4aos	1
Dcaf5	1
Eif4g3	1
Esco1	1
Tmem143	1
Muc19	1
Gm2694	1
Pou5f1-rs6	1
Fam135a	1
Frmd3	1
Trmt12	1
Crkl	1
Sdhb	1
Fem1a	1
Eif3k	1
Vamp2	1
BC048507	1
4932438A13Rik	1
Trim68	1
Pten	1
Sp8	1
Ccny	1
Zfp85os	1
2210010C04Rik	1
Rpl18	1
Mir6358	1
2310010J17Rik	1
C030018K13Rik	1
Mfsd8	1
Smek1	1
Aph1c	1
Tmem55a	1
Dennd4a	1
Zfp784	1
Tlk2	1
Mink1	1
Zscan21	1
Gm14403	1
Sgol2b	1
Gm29089	1
Flcn	1
Gm10509	1
0610031O16Rik	1
Srcap	1
Adgrg6	1
Tkt	1
Paxip1	1
Fam63b	1
Snrnp70	1
Inafm1	1
Syt3	1
Phyh	1
Fnbp1	1
Kctd21	1
Usf3	1
Adipor1	1
Zpr1	1
Atl3	1
Slc9a9	1
Cep126	1
Pard6a	1
4930429B21Rik	1
Mgat4b	1
Prdm8	1
Otos	1
Ces2f	1
Fcgr3	1
Prss39	1
Prrc2a	1
Psg22	1
Akip1	1
Prpf40b	1
Zfp712	1
4922502H24Rik	1
Chid1	1
Mettl17	1
Pef1	1
Tmbim6	1
Yipf4	1
Unk	1
Ctnnd1	1
Rps15	1
Gne	1
Acap2	1
Urb1	1
Tln2	1
Lysmd3	1
Chaf1b	1
Gulp1	1
Ube2ql1	1
Jpx	1
Prkd1	1
Tlk1	1
Zfhx2	1
G2e3	1
Ralgapa1	1
Lsg1	1
Rwdd4a	1
Cep55	1
Ube2o	1
Clic5	1
Smug1	1
Cldnd1	1
Map6	1
Sigmar1	1
Arhgap25	1
AA387883	1
4930549C15Rik	1
Ipo13	1
Ubxn2a	1
Mier1	1
Ddx31	1
Mir8117	1
Iba57	1
1700057H21Rik	1
Ppdpf	1
Naxd	1
Gm5088	1
Kctd11	1
Atg101	1
Eef2k	1
Cmtm6	1
Ncapd3	1
Ahsa2	1
Taf8	1
Zfp322a	1
Mxra7	1
Snhg6	1
Dkk2	1
Myeov2	1
B930018H19Rik	1
Chic2	1
A430078I02Rik	1
Dut	1
Denr	1
Zfp91	1
Cttn	1
Sco2	1
Mbtps1	1
Nptn	1
Psmd5	1
Crot	1
Dpagt1	1
Maml1	1
Zfp787	1
Aplnr	1
Prune1	1
Ccnc	1
Clpb	1
Gm10785	1
Apbb1	1
Fam3a	1
Gm9767	1
Trim55	1
Dmbx1	1
Ndufb3	1
Btbd2	1
A830080D01Rik	1
Hmx3	1
Rnd2	1
Spire2	1
Adi1	1
Eml2	1
Plekhh1	1
Gar1	1
Tbce	1
Pdp1	1
Taok2	1
B3gat1	1
Macf1	1
Bicd1	1
Fzd9	1
Map3k14	1
Ano3	1
Dpp3	1
Eva1b	1
Nhlrc2	1
Clstn2	1
Cbl	1
Spryd7	1
Izumo4	1
Tmem173	1
Dmtn	1
Ube2f	1
Setd7	1
Bmp2	1
Max	1
Fxr1	1
Aaas	1
Gm13375	1
Med7	1
Nufip2	1
4932416H05Rik	1
Wsb1	1
Plod2	1
Usp49	1
Hgsnat	1
1700017N19Rik	1
Uevld	1
Dapk3	1
Gm17644	1
H6pd	1
Fdft1	1
Hes6	1
Fam174b	1
Zfp786	1
Dennd6a	1
Srsf3	1
Lrrc49	1
Trmt112	1
Tubb2b	1
Slc35e4	1
1810041H14Rik	1
Upf2	1
Akt1	1
Med29	1
Taok1	1
Zfp395	1
Nprl2	1
Tbc1d13	1
Eif1ad	1
Top3b	1
Ptpn18	1
Csrp2bp	1
A930033H14Rik	1
Ppp1r1a	1
Ddx60	1
Gm41	1
Nop56	1
Tmem163	1
Frg1	1
Ubp1	1
Wdr62	1
Tnrc6c	1
Ptpra	1
Mir212	1
Gm21221	1
Dbi	1
Adgrv1	1
Pnp	1
Mast2	1
A730063M14Rik	1
Kcne4	1
Telo2	1
Bet1l	1
Zfp438	1
Gm6083	1
Dnah8	1
Smim11	1
Magel2	1
Ttf1	1
Prdx1	1
E130008D07Rik	1
Pcgf3	1
Sppl3	1
Ddx10	1
Vmac	1
Eml4	1
Thrb	1
Gm10845	1
Pgrmc2	1
Rpsa	1
Mettl13	1
Uap1l1	1
Nf1	1
Aldoart1	1
Josd1	1
Slc23a3	1
Ndst2	1
Dstn	1
Pcdhgc3	1
Hes1	1
Esyt1	1
Mtf1	1
Mir5624	1
Sbno1	1
4930515G01Rik	1
Wipf3	1
Rbbp5	1
Lrrc3	1
Prpsap2	1
Tmem170b	1
Gm12866	1
1700030L20Rik	1
5730409E04Rik	1
Slc38a1	1
Rps2	1
Rnf25	1
5330434G04Rik	1
Kdm5a	1
Fam20a	1
Ano9	1
5730507C01Rik	1
Traf7	1
Fam114a2	1
Ap3d1	1
Gsk3b	1
Wbp1	1
Borcs8	1
Pigu	1
9130023H24Rik	1
Nek1	1
Pabpc1	1
Trnau1ap	1
1700122O11Rik	1
Wdr12	1
Mir6378	1
Fam188b	1
Mafg	1
Cenpn	1
Ufc1	1
Pex16	1
Dock9	1
Smarcad1	1
Map3k5	1
Mir129-2	1
Mysm1	1
Zfp628	1
Tbc1d8b	1
Ndst1	1
Slc29a4	1
Ccdc93	1
Arl13b	1
Josd2	1
Zmym3	1
Morn2	1
Adhfe1	1
Camta1	1
1190007I07Rik	1
Usb1	1
Esyt2	1
Wdr11	1
Cklf	1
Slc26a2	1
Snap91	1
Slc9a7	1
Eif4enif1	1
Narf	1
Tia1	1
Smpx	1
Unc80	1
1700023F02Rik	1
Fam136a	1
Rnf38	1
Mir6951	1
Efhc1	1
Gm4719	1
Mboat1	1
Cdc25c	1
4930488L21Rik	1
Gtpbp2	1
4930511M06Rik	1
Vmn1r77	1
Tmem177	1
Ccar1	1
Eif4b	1
Arhgap26	1
Focad	1
Ap1s3	1
Gm17660	1
Bhlha9	1
Platr10	1
4831407H17Rik	1
4921511H03Rik	1
Syt9	1
2210417A02Rik	1
Cacfd1	1
Map2k1	1
Lrrc47	1
Lonp1	1
Lrguk	1
Rabggtb	1
4930579J19Rik	1
Med24	1
Myl6b	1
Amigo1	1
Ublcp1	1
Pigq	1
Lcmt1	1
Gm27162	1
Vps13a	1
Rhcg	1
Comt	1
Ttc5	1
D430036J16Rik	1
Nip7	1
Vamp3	1
Fkbp9	1
Rsl1	1
Ttc14	1
Abca8b	1
Xrcc6	1
Cd200	1
Snora31	1
Nudt8	1
Mzt2	1
Kbtbd3	1
Fam76a	1
Mapk6	1
Rag2	1
Tom1	1
Mir3473c	1
Fam13b	1
Cgn	1
1810041L15Rik	1
Bcap31	1
Slc17a6	1
March6	1
Ccar2	1
Wdr5b	1
Polm	1
Abcd4	1
Tesc	1
Mfsd14a	1
Gfm2	1
Trim33	1
Rnaseh1	1
Nudt12os	1
Lyrm4	1
Lonp2	1
Dhx38	1
Washc2	1
Rnf6	1
Ifrd1	1
Fiz1	1
Thra	1
Srd5a1	1
Fam219a	1
Plppr2	1
Dynlt1b	1
Kdelr1	1
Fam234a	1
Ccdc61	1
Fbxw5	1
D030018L15Rik	1
Hmgn2	1
1700042G07Rik	1
Cxadr	1
Polr3gl	1
Cwc22	1
Rnf4	1
Vwa8	1
Fastkd1	1
Trim56	1
Onecut1	1
Lrfn4	1
Tcl1	1
Anln	1
Tnfsf11	1
Siah1b	1
Ggh	1
Kiss1r	1
Ralgapb	1
Kcnc2	1
Arpc5l	1
Larp4b	1
Gria4	1
Smim20	1
Cdca5	1
Ubash3b	1
Gm2447	1
Isl2	1
Ocel1	1
Stac	1
Atg14	1
Gcc1	1
Cldn22	1
Cul4b	1
Zfp87	1
Fam134c	1
Nadsyn1	1
Fcgr1	1
Gm10865	1
Dexi	1
Zfyve27	1
Kif23	1
Prr36	1
Mfsd2b	1
Hist1h4f	1
Trak2	1
Fam134a	1
Gm13546	1
Cpne4	1
Cttnbp2nl	1
Gm7538	1
Parp11	1
9530068E07Rik	1
Ssr3	1
Hmgn1	1
Gm4971	1
Fgf9	1
4930452B06Rik	1
A630075F10Rik	1
Mier3	1
Glyr1	1
Nagk	1
Cops5	1
Olfr1505	1
Atg5	1
Kcnc1	1
Tcp11l1	1
Mir7681	1
Dennd5a	1
Abca3	1
Gfpt1	1
Olfr608	1
Reep6	1
2410016O06Rik	1
Osgin2	1
Mir5625	1
Zfp691	1
Slc37a2	1
Acap3	1
Cldn12	1
Angptl6	1
Trim7	1
Sybu	1
Fuca1	1
Pcsk2	1
Cd248	1
Fam160a1	1
Platr5	1
Hmg20b	1
Amy2b	1
H13	1
Klf16	1
Olfr571	1
Fam129c	1
Sugct	1
Vwa5b1	1
Sgcb	1
Mirlet7a-1	1
Rslcan18	1
A830029E22Rik	1
Stk33	1
Vhl	1
Tceanc2	1
Arid4b	1
Megf8	1
Nek2	1
Rae1	1
Zmynd12	1
Ddit3	1
Wbp2	1
Fgf18	1
Vti1a	1
Rgs17	1
Olfr455	1
1600019K03Rik	1
Grip1	1
Mrfap1	1
Trp53bp2	1
Sumf2	1
Srsf2	1
Tmcc3	1
Kcnip2	1
Maats1	1
Apbb3	1
Ttll13	1
Rabl2	1
Pcdhga1	1
Copb2	1
Zfp40	1
Polr3d	1
Mtf2	1
Usp19	1
Lrp10	1
Ell2	1
Gzf1	1
Ggact	1
Prpf38b	1
Oxtr	1
Pak3	1
Dad1	1
Mir484	1
Mast3	1
Zfp428	1
Rbm39	1
Cdk19	1
Syncrip	1
Lrrc8b	1
Rock2	1
Fance	1
4931429P17Rik	1
Kctd20	1
Khdrbs1	1
Gm13497	1
Fyco1	1
Sacs	1
Wdr63	1
Olfr801	1
Rpl3	1
4930427A07Rik	1
Ddx20	1
Pdzph1	1
Plch1	1
Dio2	1
Atp5sl	1
Taok3	1
Ippk	1
Nab1	1
Cdc42se2	1
Pafah1b2	1
Jakmip1	1
Ppp3cc	1
Eno4	1
Slc35b1	1
Vps4a	1
Slc2a1	1
Bzrap1	1
Als2	1
Luc7l	1
March4	1
Plod3	1
Ass1	1
Nkrf	1
Mir466b-2	1
Abhd2	1
Prdx3	1
Sgf29	1
Fam83d	1
Plch2	1
Mmd2	1
Eml6	1
Pxmp4	1
Rccd1	1
Hdac4	1
Miip	1
Meox1	1
Timm44	1
Hyls1	1
Gm4737	1
Rock1	1
Pex26	1
Tmem147	1
Meig1	1
Stx7	1
Zfp512	1
Tmed5	1
Zc3hav1l	1
Rnf139	1
Tomm40l	1
Reck	1
Mir802	1
Wdr73	1
Dck	1
Necap1	1
Srxn1	1
Slc25a36	1
Appbp2	1
Lag3	1
Ccnb1	1
Gm28979	1
Tsnax	1
Lrrc55	1
F730043M19Rik	1
Dbnl	1
Poglut1	1
Igf1	1
Ube2k	1
Pam16	1
C530008M17Rik	1
Tspan7	1
Zfp286	1
Nap1l4	1
Mcoln2	1
Syk	1
Pank2	1
Kazald1	1
Dnajb5	1
Pdxk-ps	1
Ubap2	1
0610010K14Rik	1
Ccdc105	1
Klhl24	1
Fam160a2	1
Ranbp2	1
Zbtb7a	1
Fbxo36	1
Nedd1	1
Pskh1	1
Foxo3	1
Ccdc15	1
Slc25a5	1
Akap8l	1
Ap5b1	1
4931414P19Rik	1
Lmnb2	1
Cdh23	1
Fabp5	1
Pdap1	1
Ndufa10	1
Zfp37	1
Slc35f4	1
Frat2	1
Clk3	1
Dusp10	1
Rps27a	1
Mtus1	1
LOC100861615	1
Mcur1	1
Mxd1	1
Rassf8	1
Cdk4	1
Hint2	1
Acacb	1
Tcta	1
Nrbf2	1
Nabp2	1
Phf13	1
Grsf1	1
Psmb3	1
Syne1	1
Tm9sf1	1
Ist1	1
Ctsf	1
Ubap1	1
Plekhg2	1
Acer3	1
Ahdc1	1
Mrpl4	1
Mettl21a	1
Shisa3	1
4931428F04Rik	1
Kpna3	1
Sh3pxd2a	1
Hykk	1
2810408A11Rik	1
Cdc7	1
Phpt1	1
Tbc1d16	1
Bcl11b	1
Mad2l1	1
Vps29	1
Lmnb1	1
Bcl2l1	1
Gins4	1
Gdf11	1
Angel2	1
Cadps	1
Hist1h4a	1
Trim62	1
Lemd3	1
Naaa	1
Vsig8	1
Oaz2	1
Mtus2	1
Mthfd1l	1
Frat1	1
Cenpf	1
Wnt10a	1
Rptoros	1
Frrs1	1
Pdxp	1
Fech	1
4930509E16Rik	1
Lin37	1
Fam193a	1
Pcdh8	1
Lsm4	1
Srp54a	1
Rnf216	1
Fbxl19	1
Cc2d1b	1
Trmt1l	1
Sox13	1
Pgp	1
2310079G19Rik	1
H2afx	1
Usp15	1
Zfp184	1
Akain1	1
Hmgcr	1
Smad4	1
Cenpo	1
Ankhd1	1
AW146154	1
Neu1	1
Evi5	1
Coasy	1
Coq10a	1
Gm1821	1
Spata7	1
Dcaf4	1
Tmem178	1
Fam71b	1
Nebl	1
Wdr17	1
1110004F10Rik	1
Mfsd14b	1
Hn1	1
Dyrk1b	1
Gpx8	1
Traf2	1
Gm14920	1
Tab2	1
Herc2	1
Wdfy2	1
Coq9	1
Svbp	1
Mir1945	1
Rspry1	1
Brinp1	1
Anxa1	1
Hmgxb3	1
Micall2	1
Bcl3	1
Fam219b	1
Cpn2	1
Vsx2	1
Ccna2	1
Pafah1b1	1
BC002163	1
Cdc42se1	1
Ttyh3	1
Sqle	1
Dynlt1a	1
Ddx50	1
Ttbk1	1
Chst9	1
Otud4	1
Txn1	1
4933402J07Rik	1
Def8	1
Acp1	1
Rsph3a	1
4930404H11Rik	1
Ccm2	1
Limk2	1
Cyfip2	1
Lmbr1	1
Ttll3	1
Pcyt2	1
Derl3	1
Plat	1
Atp6ap2	1
Dguok	1
Dynlt1c	1
Slc19a1	1
Mrpl37	1
Otud6b	1
Cltc	1
Ezr	1
Noc2l	1
Rn4.5s	1
Ago3	1
Mcm8	1
Tpp2	1
Rpp40	1
Dcaf15	1
Trp53bp1	1
Rabggta	1
Ppp2r5d	1
Lmtk3	1
Cggbp1	1
Wdfy1	1
Slc15a4	1
Spata6	1
Flywch1	1
Tmem168	1
2810428I15Rik	1
Ttbk2	1
Galnt16	1
Zfp959	1
Polr2j	1
Dnpep	1
Oca2	1
Rdh14	1
3110035E14Rik	1
Slc35b4	1
Zbtb25	1
Asf1b	1
Slc39a14	1
Acadl	1
Atxn1l	1
Sall4	1
Zfp212	1
Fn1	1
Kcnj12	1
Psmd4	1
Slc38a4	1
Tmem230	1
Ntn1	1
Pink1	1
Arhgap11a	1
Rps6ka5	1
Mpv17l2	1
Prr12	1
Srsf7	1
A730017L22Rik	1
Gcsh	1
Mcts2	1
Foxred1	1
Psmc4	1
Mtch1	1
Zfyve28	1
Slc25a19	1
Tab1	1
Sars2	1
Hk2	1
Mphosph8	1
Cd28	1
Fbxo34	1
Srrt	1
Ate1	1
Siva1	1
Hist1h2bk	1
Ppp1r10	1
Pias3	1
Csgalnact1	1
Sema3b	1
Pigf	1
Klhl26	1
Zfp26	1
Uba5	1
Mir346	1
Tmem246	1
Maz	1
Rab40c	1
Thap11	1
Clic4	1
Cd81	1
Rps5	1
Fam96b	1
Atp5h	1
Kdm2a	1
Tspan14	1
Fbxl15	1
Gga3	1
Rprd2	1
Zfp740	1
Tnrc18	1
Gas5	1
4930483J18Rik	1
D930015E06Rik	1
Calm3	1
Alg10b	1
Cutc	1
Poc1b	1
Fam129b	1
9430015G10Rik	1
Aadat	1
Dancr	1
Th	1
Eif3f	1
Gene Name	1
Dock5	1
4921533I20Rik	1
Lyrm7os	1
Tmem130	1
2610307P16Rik	1
Tas2r134	1
Rnf7	1
Slc35f5	1
Rnase4	1
Spag7	1
Zfp689	1
Pik3r5	1
Rps14	1
Speer4cos	1
Yipf5	1
Slc25a4	1
Cryz	1
Ptpn12	1
Mllt1	1
Piezo2	1
Mtch2	1
Ehbp1	1
Vars2	1
4930486F22Rik	1
Timm13	1
Mcts1	1
Pdcl	1
Gm10432	1
Tpp1	1
Pard3b	1
Sclt1	1
Slbp	1
Agl	1
Ppp4r4	1
Alg6	1
Ugdh	1
Ankrd42	1
Abracl	1
Dnah11	1
Dctn6	1
Maged1	1
Armcx5	1
Sac3d1	1
Steap4	1
Kdm4d	1
2900079G21Rik	1
Ovca2	1
Faap100	1
Rnf126	1
Sspn	1
Acp2	1
Txn2	1
Gosr1	1
Krt19	1
B020004C17Rik	1
Mal	1
Ptk2	1
Epop	1
Plcd1	1
Atg4d	1
Aprt	1
Nrm	1
D10Wsu102e	1
C1qb	1
Romo1	1
Gm19466	1
Timeless	1
Sort1	1
Hat1	1
Nim1k	1
Stip1	1
Prdm11	1
Zfp808	1
Slc44a1	1
Ccdc34	1
Ran	1
Tmem248	1
Ap2a2	1
Gm32856	1
Gpr1	1
Ccne2	1
Cecr5	1
Mfsd7b	1
Nup107	1
Fignl2	1
Trit1	1
Tmod2	1
Secisbp2	1
Klhdc9	1
Lta4h	1
Mir6537	1
1110032F04Rik	1
Commd3	1
Zfp451	1
Dhx29	1
Zfyve26	1
Smg9	1
Gm15506	1
Psd2	1
Fkbp5	1
Mycl	1
Rnf214	1
Gjd4	1
9530026F06Rik	1
Scfd1	1
Efna3	1
Asun	1
Zfp763	1
Morf4l2	1
Fam83a	1
Btf3l4	1
Cand1	1
Myo9a	1
Ninl	1
Gm527	1
Mir7072	1
Mettl3	1
Atg2a	1
Chrm4	1
Phlda1	1
Tex26	1
Gm5468	1
Toe1	1
Oaz1	1
Gm13547	1
Dmwd	1
P2rx4	1
Bcat1	1
Rhpn2	1
Birc5	1
Scaf1	1
Ndufa5	1
4833417C18Rik	1
Med1	1
Gm5082	1
Klhdc10	1
Cenpt	1
Arfip1	1
Zc2hc1a	1
Kcnn2	1
Sfr1	1
Zfp81	1
Ube3b	1
Ap2a1	1
Ccdc126	1
Mtfp1	1
Fancc	1
Phf23	1
Cln3	1
Trim45	1
Scfd2	1
4930550L24Rik	1
Aen	1
Taf9	1
Ncor1	1
Adamts15	1
Gm16897	1
Atf6b	1
Med6	1
Mrpl35	1
Xpo1	1
Sncb	1
Mir6944	1
4930448I06Rik	1
Tdp2	1
Ppp1r12c	1
Gtpbp8	1
Gm16675	1
Acer2	1
Rpl39	1
Hist1h2ae	1
Nudt21	1
4933428G20Rik	1
Pcdhb1	1
Napa	1
Chek1	1
Psmb2	1
Rad21	1
Phf12	1
Nckap5l	1
Rnf215	1
Cdkn3	1
Cables2	1
Hint3	1
Mir378c	1
Ndufab1	1
Churc1	1
Mxd4	1
Cyp1b1	1
Tpst2	1
Ggnbp2os	1
Arhgef3	1
Rps19	1
Mib2	1
Ankrd16	1
Gk	1
Ttc4	1
Stx2	1
5031426D15Rik	1
Lyst	1
Zbtb16	1
Usp1	1
Eps15l1	1
Ilkap	1
Get4	1
Slc25a42	1
Dcaf17	1
Mbd1	1
Gm16386	1
Lemd2	1
Opcml	1
Slc38a11	1
Ppp1r7	1
Numa1	1
Ogfr	1
Ndufs3	1
Ralgapa2	1
Zfp687	1
Sacm1l	1
Col26a1	1
Gm34637	1
Rb1cc1	1
Pfkl	1
Lpar6	1
4930451G09Rik	1
Parm1	1
AI987944	1
Ptf1a	1
Isoc2b	1
Pank3	1
C1d	1
Alkbh8	1
Uhmk1	1
Kpna1	1
Arfgap2	1
Klf10	1
Art3	1
Noto	1
Grin1	1
Rnf24	1
Tnks1bp1	1
Cox14	1
Psmb1	1
Plekhb1	1
4930487H11Rik	1
Tmem132c	1
Rbbp4	1
Fam117b	1
Mir7680	1
Aanat	1
Filip1l	1
Slc25a11	1
Taf3	1
Twnk	1
Spata5	1
Cdh22	1
Ppp1r32	1
Sim1	1
Mpdu1	1
Mis18a	1
Ndufa4	1
Unc45a	1
Sptlc2	1
Ptges3	1
Hectd1	1
Lca5	1
Alx3	1
Kif1b	1
Tmem256	1
Dnajb6	1
Galnt3	1
Wdr47	1
Gm572	1
2810404M03Rik	1
Rab10	1
Mrpl27	1
Scgn	1
Unc5b	1
AU023762	1
Itgb8	1
A330069E16Rik	1
Zfp189	1
Abcc5	1
F8a	1
Vash1	1
Hrk	1
Rims1	1
Lyrm5	1
Ints8	1
Cdk5rap1	1
Ppp1r13b	1
Gcat	1
Luc7l3	1
Scn7a	1
Dpf1	1
Rrnad1	1
Gm12669	1
Dusp11	1
Camsap1	1
Cspp1	1
Frmpd4	1
Tgm3	1
Rars2	1
Dnm2	1
0610040F04Rik	1
Naa38	1
Psma1	1
3110082I17Rik	1
Nrf1	1
Zscan25	1
Rras	1
Galt	1
Kdm4a	1
Stk26	1
Arhgap30	1
B230354K17Rik	1
Impa1	1
Dennd4b	1
Lpcat3	1
Ep400	1
1700126H18Rik	1
Rpl7l1	1
Wapl	1
Ywhag	1
Kpnb1	1
Tmem55b	1
Bbc3	1
Prkar1a	1
Rcc2	1
Alg1	1
Pik3ip1	1
Ccdc115	1
Tnip2	1
Zfp46	1
Lmtk2	1
Pmf1	1
Best3	1
Neu4	1
Lrif1	1
Morc3	1
B930059L03Rik	1
Mrpl17	1
4930413E15Rik	1
Sufu	1
Pfdn6	1
Nup205	1
Ube2h	1
Etohd2	1
Mfap3	1
Ptcd1	1
Slc27a3	1
Plk2	1
2810403A07Rik	1
Mfsd10	1
Aasdh	1
Sox12	1
Brd3	1
Armcx4	1
Lrrc57	1
Slc25a33	1
Ehmt1	1
Itfg2	1
Tsc1	1
Med25	1
Slx4	1
8430422H06Rik	1
Peg13	1
Ngly1	1
Psmd14	1
Skida1	1
Chmp4b	1
9930021J03Rik	1
Herc3	1
Gm20219	1
Serf2	1
Naa25	1
B4galt1	1
Men1	1
Hmgb4	1
Hirip3	1
Shc3	1
Slc35e1	1
Lrrcc1	1
Mtmr6	1
1110065P20Rik	1
B230110G15Rik	1
Mettl18	1
Atp2b2	1
A930003O13Rik	1
Zswim1	1
Atp5g2	1
Tbk1	1
Neil1	1
Fa2h	1
Btbd7	1
Pias1	1
Prelid1	1
Ky	1
Npepl1	1
Dhcr7	1
Yif1b	1
Nup85	1
Tes	1
Acp6	1
Ephx1	1
Ubxn4	1
Ostf1	1
Ganab	1
Bcl9	1
Vipas39	1
Mtmr12	1
Ntn4	1
Dpf2	1
R3hcc1l	1
Mef2d	1
Ninj1	1
Syde2	1
Rplp0	1
Cops4	1
Setd2	1
5730488B01Rik	1
Tvp23b	1
Pthlh	1
Eef1b2	1
A230009B12Rik	1
Nos1	1
Armc2	1
Lactb	1
Katnal2	1
Haus8	1
Helt	1
H2afy	1
Tm7sf2	1
Prickle3	1
4930469G21Rik	1
Zfp846	1
Coq3	1
Nova2	1
1700083H02Rik	1
Lincred1	1
Tpd52l2	1
Stmnd1	1
Noc4l	1
Snord12	1
Ndufa6	1
Hps3	1
Naa15	1
Rwdd1	1
Slc52a3	1
Nfatc3	1
Hnrnpul1	1
Tldc1	1
Bbx	1
Nyx	1
Lypd6b	1
Proser3	1
Kdm6a	1
Efnb1	1
Ndufv2	1
Erlin2	1
Acly	1
Zbtb24	1
Cd9	1
Cdca4	1
Prpf40a	1
Armc1	1
Taldo1	1
Gm20110	1
Cpxm2	1
Yeats2	1
Pex10	1
Spop	1
Abcb7	1
Sde2	1
Ninj2	1
Rhobtb1	1
Mir6922	1
C87436	1
Plk1	1
Rbm48	1
Uhrf1bp1l	1
Htr1a	1
Gpr176	1
Ikzf2	1
Gsta4	1
Tatdn1	1
Mir8118	1
Ubac1	1
AY074887	1
Klhl36	1
Rela	1
Ccdc39	1
Fam174a	1
Zbtb9	1
Spsb4	1
Anp32b	1
Cnr1	1
Tmed4	1
Uqcrc2	1
Relb	1
Prl5a1	1
Ccdc14	1
Dennd6b	1
Ccpg1	1
Hdac5	1
Hephl1	1
4931440P22Rik	1
Snapc5	1
Rnf5	1
Fam216b	1
Caprin2	1
Inpp4b	1
Mesdc2	1
Usp2	1
Ube2n	1
Abca7	1
Espn	1
5730420D15Rik	1
4930451I11Rik	1
Fbxo9	1
Mib1	1
Vwa9	1
Zfp957	1
Hlf	1
Cdk2	1
Cacnb3	1
Polr1a	1
Mir9-2	1
Thoc5	1
Emc10	1
Ccnh	1
Rnf115	1
N4bp2	1
Nrd1	1
Otub2	1
Pld4	1
Cct8	1
Hspg2	1
Zfp738	1
Parvg	1
Cox5a	1
Mir491	1
Kcnn3	1
Rfk	1
Mir7689	1
AI464131	1
Mrpl39	1
Dync1i2	1
Mettl16	1
Parp8	1
Synpo2l	1
Oxr1	1
Dpy19l4	1
Nadk2	1
Slc25a35	1
Crb2	1
Snx32	1
Sim2	1
Ybx1	1
4931440F15Rik	1
2610301B20Rik	1
4933430M04Rik	1
Pts	1
Gigyf2	1
Tagln2	1
Fth1	1
Fkbp1a	1
D6Ertd474e	1
Suv39h1	1
Chchd2	1
Agap1	1
BC030500	1
Snrpa	1
Cebpg	1
Mex3b	1
Smdt1	1
Acaa1a	1
Polrmt	1
Gstp1	1
3110040N11Rik	1
Mmachc	1
Polr2a	1
Rnf14	1
Gm5113	1
Slc30a8	1
Mrc2	1
Gm11992	1
Zfpm1	1
Klhl15	1
Spry2	1
Rps7	1
Kmt5a	1
Gm10389	1
Ccdc187	1
Gm11186	1
4930596D02Rik	1
Cops7a	1
Arhgap44	1
Tmod3	1
Med4	1
Psme2	1
Gem	1
Calcb	1
Selenow	1
Rnaseh2a	1
2010315B03Rik	1
Wdr89	1
Col4a1	1
Coa3	1
Ccdc91	1
Zfp367	1
Mest	1
Scarna2	1
Trp53inp2	1
Chrna3	1
Chit1	1
Hspbp1	1
4930413G21Rik	1
Cldn16	1
Dnph1	1
Ncapg2	1
Mdm2	1
Greb1	1
B3gnt4	1
Rpl30	1
Eftud2	1
Tmco3	1
Cplx2	1
Man2c1	1
Rell1	1
Fam228b	1
Slc26a5	1
Pet100	1
Tet1	1
Fut11	1
Insr	1
Mir26b	1
6030469F06Rik	1
Dhdds	1
Klc1	1
Smim7	1
Snx24	1
Ywhae	1
Dnajc14	1
Mccc1	1
C1ql3	1
Nespas	1
Psph	1
Lrp1	1
Golt1a	1
Adprhl2	1
Ercc1	1
Atp6v1d	1
Wasl	1
D830026I12Rik	1
Slc37a4	1
Txndc17	1
Olfr521	1
Afg3l2	1
Pccb	1
Pds5a	1
Sertad1	1
Pip5kl1	1
Gtf2f1	1
Emc7	1
Csrp3	1
Zfp810	1
Mir760	1
Cldn17	1
Mdh2	1
Tti2	1
Fpgs	1
Celf3	1
Sec23ip	1
Slc25a38	1
Uros	1
Nop2	1
4930505G20Rik	1
E2f2	1
Ahcyl1	1
Gpatch8	1
Haao	1
Homer1	1
Tasp1	1
Slc39a13	1
Cd164	1
Mthfr	1
1810037I17Rik	1
Seh1l	1
Lsm14b	1
Nras	1
Capn15	1
Dnajc4	1
Son	1
Rbmx	1
P4hb	1
Supt5	1
Phyhipl	1
Sec22a	1
Rln1	1
Qsox2	1
Add1	1
Zkscan6	1
Trappc3	1
Riok1	1
Exo5	1
Sirt3	1
B230112J18Rik	1
Rragd	1
Ptpn5	1
Papolg	1
Glyctk	1
Prr14l	1
Kxd1	1
Pars2	1
Fam45a	1
Madd	1
Gna11	1
Rps6kl1	1
Cdkl2	1
Mettl21c	1
Dcp1a	1
Zfp260	1
Kctd7	1
Olfr311	1
Phykpl	1
Ifnar1	1
Pex7	1
Cluh	1
Cfl2	1
Ctnna3	1
Srd5a3	1
Cdk16	1
Bbs4	1
Msl2	1
Tiparp	1
Sgol1	1
Mapkap1	1
Etf1	1
Mir6413	1
Cstf1	1
Atg9b	1
Synj2	1
Hist1h4c	1
Ccdc102a	1
Tpm1	1
Fastk	1
Sp1	1
Pom121l2	1
Suds3	1
Gmeb2	1
Chmp2a	1
Polr3k	1
Lman1	1
Ints6l	1
Gm6116	1
Fads1	1
Avpi1	1
Ska2	1
Xpnpep1	1
Tesk2	1
Tenm2	1
Alyref2	1
Slc19a2	1
Gna12	1
Slc40a1	1
Zfp715	1
Fan1	1
Snrpa1	1
6330409D20Rik	1
C130046K22Rik	1
Il10rb	1
Tmem201	1
Zfp526	1
Vdac3	1
CK137956	1
Gipc1	1
Gbf1	1
Cep97	1
Dct	1
Kptn	1
Riok2	1
Synpo	1
Gm10336	1
Rap1a	1
Gtpbp4	1
Ntrk3	1
Rpl23	1
Fzr1	1
Nfkbia	1
4933408N05Rik	1
Raver1	1
Rnf138	1
Dgcr14	1
Nmt2	1
Atp6v1f	1
Srm	1
Zfp831	1
Flywch2	1
Rassf9	1
Mfsd4b1	1
Cstf2	1
Nhp2	1
4930522O17Rik	1
Uspl1	1
Timm17a	1
Asb2	1
Asap2	1
Arl5b	1
Hdgfrp2	1
Mthfs	1
Tesk1	1
Fads2	1
Hibch	1
0610009B22Rik	1
Rnf141	1
Lman2	1
Rad51b	1
Fitm2	1
Zyx	1
Mrps36	1
Tfeb	1
Dnajc7	1
Atad2	1
2410015M20Rik	1
Grk5	1
Tshr	1
Thtpa	1
Gm11437	1
Senp2	1
D630045J12Rik	1
Map10	1
Tmem120b	1
Baz1a	1
Amacr	1
Thrap3	1
Zfx	1
Slc25a29	1
Mtcl1	1
Msl1	1
Myo1b	1
Colgalt2	1
Foxred2	1
Cfl1	1
Igsf23	1
Nudt2	1
Acss2	1
Nrxn2	1
Scai	1
Pomt1	1
Ttpal	1
Usp26	1
Zfp59	1
Mir383	1
Gab1	1
Nupr1l	1
Rcor3	1
Lins1	1
4930474M22Rik	1
Etfa	1
H2-DMb2	1
Gp1bb	1
Zbtb40	1
Tmtc3	1
Zfp809	1
Bphl	1
Msantd4	1
Fam178a	1
Cfap74	1
Siae	1
Kat2b	1
Dnajc15	1
Dock6	1
Pex19	1
Mphosph6	1
Atad1	1
Pym1	1
Asb1	1
[truncated: 7,227 more rows]
