# Supplementary material for: Kdm6b-mediated epigenetic coordination of temporal precision during motor neuron differentiation
Source: EMBO Rep. 2026 May 26;27(13):3665–88. doi: 10.1038/s44319-026-00808-2 (PMC13354772; doi:10.1038/s44319-026-00808-2)
Supplement: Supplementary file 8 — Source data Fig. 2 [file 44319_2026_808_MOESM8_ESM.zip › Source data Fig 2/Fig 2F/Com_anno.xls]

PeakID (cmd=annotatePeaks.pl D4H8D5D6_com.bed mm10)	Chr	Start	End	Strand	Peak Score	Focus Ratio/Region Size	Annotation	Detailed Annotation	Distance to TSS	Nearest PromoterID	Entrez ID	Nearest Unigene	Nearest Refseq	Nearest Ensembl	Gene Name	Gene Alias	Gene Description	Gene Type
577	chr2	169184663	169185189	+	0	NA	Intergenic	Intergenic	-204118	NR_166154	105244374		NR_166154		Gm14250	-	predicted gene 14250	ncRNA
1518	chr6	90988697	90989229	+	0	NA	Intergenic	Intergenic	127863	NM_018815	54563		NM_018815	ENSMUSG00000030091	Nup210	9830001L10|Pom210|gp190|gp210	nucleoporin 210	protein-coding
2018	chr8	20297237	20297602	+	0	NA	promoter-TSS (NR_030708)	promoter-TSS (NR_030708)	13	NR_030708	547150		NR_030708	ENSMUSG00000121492	6820431F20Rik	-	cadherin 11 pseudogene	pseudo
2136	chr8	83972549	83972979	+	0	NA	promoter-TSS (NM_008854)	promoter-TSS (NM_008854)	-214	NM_008854	18747		NM_008854	ENSMUSG00000005469	Prkaca	PKCD|Pkaca	protein kinase, cAMP dependent, catalytic, alpha	protein-coding
3597	chr14	54618011	54618377	+	0	NA	promoter-TSS (NM_011186)	promoter-TSS (NM_011186)	-199	NM_011186	19173		NM_011186	ENSMUSG00000022193	Psmb5	-	proteasome (prosome, macropain) subunit, beta type 5	protein-coding
386	chr2	65668167	65668850	+	0	NA	promoter-TSS (NM_001346680)	promoter-TSS (NM_001346680)	-178	NM_001099298	110876		NM_001099298	ENSMUSG00000075318	Scn2a	6430408L10|A230052E19Rik|Nav1.2|Scn2a1	sodium channel, voltage-gated, type II, alpha	protein-coding
2762	chr11	6444134	6445322	+	0	NA	promoter-TSS (NM_001347064)	promoter-TSS (NM_001347064)	-285	NM_029938	77605		NM_029938	ENSMUSG00000041126	H2az2	C530002L11Rik|H2A.Z2|H2a.z-2|H2afv|H2av|Tg(Wnt1-cre)11Rth|Wnt1-Cre|Wnt1::Cre|Wnt1cre	H2A.Z histone variant 2	protein-coding
2434	chr9	102625930	102626595	+	0	NA	promoter-TSS (NM_181394)	promoter-TSS (NM_181394)	-34	NM_181394	69010		NM_181394	ENSMUSG00000035048	Anapc13	1810004D07Rik|APC13|SWM1	anaphase promoting complex subunit 13	protein-coding
397	chr2	75704340	75705058	+	0	NA	promoter-TSS (NM_010902)	promoter-TSS (NM_010902)	-36	NM_010902	18024		NM_010902	ENSMUSG00000015839	Nfe2l2	Nrf2	nuclear factor, erythroid derived 2, like 2	protein-coding
3259	chr12	83921671	83922452	+	0	NA	promoter-TSS (NR_073564)	promoter-TSS (NR_073564)	-127	NR_073564	18222		NM_010949	ENSMUSG00000021224	Numb	Nb	NUMB endocytic adaptor protein	protein-coding
1785	chr7	45154223	45154874	+	0	NA	promoter-TSS (NM_145954)	promoter-TSS (NM_145954)	-12	NM_145954	69748		NM_145954	ENSMUSG00000007833	Aldh16a1	2410004H02Rik	aldehyde dehydrogenase 16 family, member A1	protein-coding
1108	chr5	4757654	4758412	+	0	NA	5' UTR (NM_021457, exon 1 of 1)	5' UTR (NM_021457, exon 1 of 1)	183	NM_021457	14362		NM_021457	ENSMUSG00000044674	Fzd1	FZ-1|Fz1	frizzled class receptor 1	protein-coding
2589	chr10	72654473	72655607	+	0	NA	intron (NM_001293684, intron 1 of 7)	CpG	194	NM_025635	52696		NM_025635	ENSMUSG00000019923	Zwint	2010007E07Rik|2600001N01Rik|D10Ertd749e|Zwint-1	ZW10 interactor	protein-coding
2849	chr11	59163272	59163836	+	0	NA	exon (NM_001270791, exon 1 of 2)	exon (NM_001270791, exon 1 of 2)	191	NM_001270791	216792		NM_173785	ENSMUSG00000049287	Iba57	4930543L23Rik|A230051G13Rik|C1orf69	IBA57 homolog, iron-sulfur cluster assembly	protein-coding
1089	chr4	152325592	152325918	+	0	NA	promoter-TSS (NM_001277114)	promoter-TSS (NM_001277114)	29	NM_009079	19934		NM_009079	ENSMUSG00000028936	Rpl22	2700038K18Rik	ribosomal protein L22	protein-coding
433	chr2	112239308	112239734	+	0	NA	promoter-TSS (NM_207206)	promoter-TSS (NM_207206)	-320	NM_207206	99010		NM_207206	ENSMUSG00000027134	Lpcat4	Agpat7|Aytl3|LPEAT2	lysophosphatidylcholine acyltransferase 4	protein-coding
300	chr2	25574419	25575215	+	0	NA	promoter-TSS (NM_029293)	promoter-TSS (NM_029293)	54	NM_029293	75454		NM_029293	ENSMUSG00000036504	Phpt1	1700008C22Rik|PHP|Php14	phosphohistidine phosphatase 1	protein-coding
2763	chr11	6528124	6528973	+	0	NA	non-coding (NR_045893, exon 1 of 4)	non-coding (NR_045893, exon 1 of 4)	212	NR_045893	100041286		NR_045893	ENSMUSG00000085156	Snhg15	Gm11974|SAM	small nucleolar RNA host gene 15	ncRNA
512	chr2	152397964	152399256	+	0	NA	promoter-TSS (NM_011438)	promoter-TSS (NM_011438)	-564	NM_011438	20667		NM_011438	ENSMUSG00000051817	Sox12	2010205A02Rik	SRY (sex determining region Y)-box 12	protein-coding
3659	chr14	75834127	75834710	+	0	NA	Intergenic	HAL1M8|LINE|L1	10546	NR_045294	100043189		NR_045294		Gm4285	-	predicted gene 4285	ncRNA
136	chr1	121567724	121568382	+	0	NA	promoter-TSS (NM_025860)	promoter-TSS (NM_025860)	-73	NM_025860	66942		NM_025860	ENSMUSG00000001674	Ddx18	2310005B10Rik	DEAD box helicase 18	protein-coding
1990	chr7	142897384	142898137	+	0	NA	intron (NM_009377, intron 2 of 12)	intron (NM_009377, intron 2 of 12)	2235	NM_009377	21823		NM_009377	ENSMUSG00000000214	Th	-	tyrosine hydroxylase	protein-coding
2162	chr8	94385905	94386632	+	0	NA	promoter-TSS (NM_022331)	promoter-TSS (NM_022331)	-161	NM_022331	64209		NM_022331	ENSMUSG00000031770	Herpud1	Herp|Mifl|SUP	homocysteine-inducible, endoplasmic reticulum stress-inducible, ubiquitin-like domain member 1	protein-coding
392	chr2	73386450	73386918	+	0	NA	promoter-TSS (NM_001276443)	promoter-TSS (NM_001276443)	-204	NM_001190297	68526		NM_001080707	ENSMUSG00000041762	Gpr155	1110017O10Rik|DEPDC3|F730029F15Rik|LYCHOS|PGR22	G protein-coupled receptor 155	protein-coding
2736	chr10	128626482	128627173	+	0	NA	promoter-TSS (NM_013765)	promoter-TSS (NM_013765)	-321	NM_013765	27370		NM_013765	ENSMUSG00000025362	Rps26	-	ribosomal protein S26	protein-coding
1812	chr7	64392324	64392764	+	0	NA	promoter-TSS (NM_001355124)	promoter-TSS (NM_001355124)	-78	NM_001355124	73724		NM_028626	ENSMUSG00000033429	Mcee	1110007A04Rik	methylmalonyl CoA epimerase	protein-coding
3313	chr12	110737617	110738248	+	0	NA	promoter-TSS (NM_027149)	promoter-TSS (NM_027149)	-68	NM_027149	69641		NM_027149	ENSMUSG00000037957	Wdr20	2310040A13Rik|Wdr20a	WD repeat domain 20	protein-coding
517	chr2	153345326	153346083	+	0	NA	promoter-TSS (NM_001039939)	promoter-TSS (NM_001039939)	106	NR_040318	72326		NR_040318	ENSMUSG00000073236	2500004C02Rik	-	RIKEN cDNA 2500004C02 gene	ncRNA
572	chr2	167421588	167422258	+	0	NA	intron (NM_001304540, intron 1 of 16)	CpG	213	NM_001304542	77031		NM_148929	ENSMUSG00000039463	Slc9a8	1200006P13Rik|6430709P13Rik|NHE-8|NHE8	solute carrier family 9 (sodium/hydrogen exchanger), member 8	protein-coding
2163	chr8	94492122	94492584	+	0	NA	exon (NM_001033207, exon 19 of 49)	exon (NM_001033207, exon 19 of 49)	-12693	NR_106040	102466800		NR_106040	ENSMUSG00000098511	Mir7072	Gm27665|mmu-mir-7072	microRNA 7072	ncRNA
72	chr1	68046902	68047762	+	0	NA	intron (NM_010154, intron 25 of 26)	intron (NM_010154, intron 25 of 26)	924305	NM_001080809	227231		NM_001080809	ENSMUSG00000025991	Cps1	4732433M03Rik|CPS|D1Ucla3	carbamoyl-phosphate synthetase 1	protein-coding
4311	chr18	54990398	54991438	+	0	NA	promoter-TSS (NM_175751)	promoter-TSS (NM_175751)	623	NR_166628	100043089		NR_166627	ENSMUSG00000096948	Gm4221	-	predicted gene 4221	ncRNA
3312	chr12	110695650	110696745	+	0	NA	intron (NM_010480, intron 1 of 10)	CpG	198	NM_010480	15519		NM_010480	ENSMUSG00000021270	Hsp90aa1	86kDa|89kDa|Hsp86-1|Hsp89|Hsp90|Hspca|hsp4	heat shock protein 90, alpha (cytosolic), class A member 1	protein-coding
1459	chr6	56044276	56044986	+	0	NA	Intergenic	Intergenic	27134	NM_011153	19051		NM_011153	ENSMUSG00000002930	Ppp1r17	Gsbs|Ppp1r2	protein phosphatase 1, regulatory subunit 17	protein-coding
1813	chr7	64872704	64873319	+	0	NA	promoter-TSS (NM_023239)	promoter-TSS (NM_023239)	29	NM_023239	66647		NM_023239	ENSMUSG00000070520	Nsmce3	5730494G16Rik|HCA4|Mageg1|Ndnl2|mage-g1	NSE3 homolog, SMC5-SMC6 complex component	protein-coding
76	chr1	72225818	72227269	+	0	NA	Intergenic	B1_Mus1|SINE|Alu	4771	NR_168287	115487098		NR_168287		Gm51630	-	predicted gene, 51630	ncRNA
1708	chr7	27258317	27259010	+	0	NA	promoter-TSS (NM_010950)	promoter-TSS (NM_010950)	-98	NM_010950	18223		NM_010950	ENSMUSG00000063160	Numbl	nbl	numb-like	protein-coding
1185	chr5	65199426	65199922	+	0	NA	promoter-TSS (NM_153391)	promoter-TSS (NM_153391)	-22	NM_153391	213081		NM_153391	ENSMUSG00000037890	Wdr19	C330027H04Rik|D330023L08Rik|DYF2|Ift144|PWDMP|mKIAA1638	WD repeat domain 19	protein-coding
734	chr3	100921868	100922457	+	0	NA	promoter-TSS (NM_001165953)	promoter-TSS (NM_001165953)	-331	NM_001165952	229644		NM_194343	ENSMUSG00000033233	Trim45	4921530N01Rik	tripartite motif-containing 45	protein-coding
2342	chr9	57560696	57561240	+	0	NA	promoter-TSS (NM_022813)	promoter-TSS (NM_022813)	24	NM_022813	24044		NM_022813	ENSMUSG00000040188	Scamp2	Sc2	secretory carrier membrane protein 2	protein-coding
2327	chr9	54745607	54746377	+	0	NA	Intergenic	Intergenic	-11443	NM_001025375	66317		NM_023191	ENSMUSG00000061559	Skic8	2700038L12Rik|2810418I05Rik|REC14|Ski8|Wdr61	SKI8 subunit of superkiller complex	protein-coding
2305	chr9	42944546	42944934	+	0	NA	promoter-TSS (NM_175481)	promoter-TSS (NM_175481)	-369	NM_175481	110637		NM_175481	ENSMUSG00000032017	Grik4	6330551K01Rik|GluK4|GluRgamma1|KA-1|KA1	glutamate receptor, ionotropic, kainate 4	protein-coding
1253	chr5	110107543	110108317	+	0	NA	exon (NM_145147, exon 1 of 10)	exon (NM_145147, exon 1 of 10)	267	NM_145147	107999		NM_145147	ENSMUSG00000033434	Gtpbp6	Pgbpll|pgpl	GTP binding protein 6 (putative)	protein-coding
249	chr1	188805524	188806506	+	0	NA	intron (NM_021408, intron 49 of 70)	intron (NM_021408, intron 49 of 70)	201825	NR_153196	226823		NM_172650	ENSMUSG00000026608	Kctd3	4930438A20Rik|9330185B06|E330032J19Rik|NY-REN-45	potassium channel tetramerisation domain containing 3	protein-coding
3275	chr12	87147103	87147984	+	0	NA	promoter-TSS (NM_010363)	promoter-TSS (NM_010363)	-164	NM_001252556	14874		NM_010363	ENSMUSG00000021033	Gstz1	GSTZ1-1|MAAI	glutathione transferase zeta 1 (maleylacetoacetate isomerase)	protein-coding
3675	chr14	100068839	100069591	+	0	NA	intron (NM_010636, intron 2 of 6)	intron (NM_010636, intron 2 of 6)	80581	NM_010636	16597		NM_010636	ENSMUSG00000072294	Klf12	2700063E05Rik|AP-2rep|B130052C06Rik|D530033K05Rik	Kruppel-like transcription factor 12	protein-coding
1800	chr7	46508766	46509741	+	0	NA	intron (NM_013789, intron 10 of 10)	intron (NM_013789, intron 10 of 10)	112785	NM_008421	16502		NM_008421	ENSMUSG00000058975	Kcnc1	C230009H10Rik|KShIIIB|KV4|Kcr2-1|Kv3.1|NGK2|Shaw	potassium voltage gated channel, Shaw-related subfamily, member 1	protein-coding
1653	chr7	15945791	15946371	+	0	NA	promoter-TSS (NM_133831)	promoter-TSS (NM_133831)	27	NM_133831	68077		NM_133831	ENSMUSG00000041560	Nop53	5330430H08Rik|9430097C02Rik|Gltscr2|PICT-1	NOP53 ribosome biogenesis factor	protein-coding
3565	chr14	31891561	31892339	+	0	NA	Intergenic	Intergenic	-61535	NM_001024604	105522		NM_001024604	ENSMUSG00000014496	Ankrd28	E430019N21Rik|mKIAA0379	ankyrin repeat domain 28	protein-coding
3083	chr11	106788237	106789370	+	0	NA	promoter-TSS (NM_007840)	promoter-TSS (NM_007840)	104	NM_001355676	13207		NM_007840	ENSMUSG00000020719	Ddx5	2600009A06Rik|G17P1|HUMP68|Hlr1|p68	DEAD box helicase 5	protein-coding
55	chr1	59763458	59763761	+	0	NA	promoter-TSS (NM_007561)	promoter-TSS (NM_007561)	-670	NM_007561	12168		NM_007561	ENSMUSG00000067336	Bmpr2	2610024H22Rik|BMP-2|BMPR-2|BMPR-II|BMPRII|BRK-3|Gm20272	bone morphogenetic protein receptor type 2	protein-coding
174	chr1	152766326	152766869	+	0	NA	promoter-TSS (NM_001346119)	promoter-TSS (NM_001346119)	55	NM_026369	67771		NM_026369	ENSMUSG00000008475	Arpc5	5830443F10Rik|p16-Arc	actin related protein 2/3 complex, subunit 5	protein-coding
4394	chr19	5106790	5107080	+	0	NA	promoter-TSS (NM_029576)	promoter-TSS (NM_029576)	61	NM_029576	76308		NM_029576	ENSMUSG00000024870	Rab1b	1110011F09Rik	RAB1B, member RAS oncogene family	protein-coding
4081	chr17	29032113	29033096	+	0	NA	promoter-TSS (NM_013663)	promoter-TSS (NM_013663)	-56	NR_036613	20383		NM_013663	ENSMUSG00000071172	Srsf3	Sfrs3|X16	serine and arginine-rich splicing factor 3	protein-coding
2343	chr9	57764687	57765730	+	0	NA	promoter-TSS (NM_007713)	promoter-TSS (NM_007713)	-94	NM_007713	102414		NM_007713	ENSMUSG00000032316	Clk3	-	CDC-like kinase 3	protein-coding
2670	chr10	85043933	85045471	+	0	NA	Intergenic	Intergenic	57793	NM_010214	14202		NM_010214	ENSMUSG00000050035	Fhl4	-	four and a half LIM domains 4	protein-coding
2560	chr10	53629568	53630250	+	0	NA	promoter-TSS (NM_027830)	promoter-TSS (NM_027830)	48	NM_027830	71567		NM_027830	ENSMUSG00000058298	Mcm9	9030408O17Rik|Gm235|Mcmdc1	minichromosome maintenance 9 homologous recombination repair factor	protein-coding
1252	chr5	109923349	109923886	+	0	NA	promoter-TSS (NR_166631)	promoter-TSS (NR_166631)	27	NR_166631	102638769		NR_166631		Gm26808	-	predicted gene, 26808	ncRNA
3300	chr12	105758030	105758483	+	0	NA	intron (NM_030187, intron 12 of 17)	intron (NM_030187, intron 12 of 17)	-26441	NM_001347440	18789		NM_011112	ENSMUSG00000021111	Papola	Pap|PapIII|Plap	poly (A) polymerase alpha	protein-coding
1652	chr7	15921925	15922702	+	0	NA	promoter-TSS (NM_009156)	promoter-TSS (NM_009156)	58	NM_009156	20364		NM_009156	ENSMUSG00000041571	Selenow	Sepw1|selW	selenoprotein W	protein-coding
1060	chr4	147868296	147869021	+	0	NA	promoter-TSS (NM_001374704)	promoter-TSS (NM_001374704)	61	NM_001025365	28010		NM_133873	ENSMUSG00000029022	Miip	D4Wsu114e|IIP45	migration and invasion inhibitory protein	protein-coding
505	chr2	148732381	148732815	+	0	NA	promoter-TSS (NM_019632)	promoter-TSS (NM_019632)	-178	NM_019632	17957		NM_019632	ENSMUSG00000027438	Napb	Brp14|E161|I47|SNARE|b-SNAP	N-ethylmaleimide sensitive fusion protein attachment protein beta	protein-coding
2270	chr9	21509905	21510558	+	0	NA	promoter-TSS (NM_010744)	promoter-TSS (NM_010744)	3	NR_136911	17083		NM_010744	ENSMUSG00000032180	Tmed1	Il1rl1l|Ly84l|St2l	transmembrane p24 trafficking protein 1	protein-coding
1407	chr6	29767944	29768284	+	0	NA	promoter-TSS (NM_001171000)	promoter-TSS (NM_001171000)	-329	NM_021414	74340		NM_021414	ENSMUSG00000029772	Ahcyl2	4631427C17Rik|Adohcyase3|mKIAA0828	S-adenosylhomocysteine hydrolase-like 2	protein-coding
3082	chr11	106500717	106501809	+	0	NA	TTS (NR_030703)	TTS (NR_030703)	272	NR_030703	100216537		NR_030703	ENSMUSG00000065126	Snord104	-	small nucleolar RNA, C/D box 104	snoRNA
1425	chr6	39592478	39592846	+	0	NA	promoter-TSS (NM_026612)	promoter-TSS (NM_026612)	97	NR_152450	68198		NM_026612	ENSMUSG00000002416	Ndufb2	1810011O01Rik|8kDa|AGGG|CI-AGGG	NADH:ubiquinone oxidoreductase subunit B2	protein-coding
716	chr3	96220696	96221460	+	0	NA	promoter-TSS (NM_175662)	promoter-TSS (NM_175662)	6	NM_178214	319190		NM_178214	ENSMUSG00000068854	H2bc21	H2b-613|Hist2h2be	H2B clustered histone 21	protein-coding
4030	chr17	15564149	15565006	+	0	NA	promoter-TSS (NM_001361436)	promoter-TSS (NM_001361436)	-223	NM_001361436	213389		NM_144809	ENSMUSG00000051977	Prdm9	Dsbc1|G1-419-29|Meisetz|PRDM9-B|Rcr1|repro7	PR domain containing 9	protein-coding
2620	chr10	80141310	80142465	+	0	NA	promoter-TSS (NM_001347092)	promoter-TSS (NM_001347092)	-388	NM_001347092	66043		NM_025313	ENSMUSG00000003072	Atp5f1d	0610008F14Rik|1500000I11Rik|Atp5d	ATP synthase F1 subunit delta	protein-coding
3453	chr13	71158361	71159042	+	0	NA	Intergenic	Intergenic	51612	NR_130325	100316804		NR_130325	ENSMUSG00000080580	Mir466f-4	Mirn466f-4|mmu-mir-466f-4	microRNA 466f-4	ncRNA
2388	chr9	72860666	72861612	+	0	NA	intron (NM_175485, intron 11 of 19)	B2_Mm1a|SINE|B2	53865	NM_175485	235472		NM_175485	ENSMUSG00000036030	Prtg	A230098A12Rik|Igdcc5	protogenin	protein-coding
1958	chr7	128461358	128461937	+	0	NA	promoter-TSS (NM_009383)	promoter-TSS (NM_009383)	26	NM_001347640	21843		NM_009383	ENSMUSG00000030846	Tial1	5330433G13Rik|TIAR|mTIAR	Tia1 cytotoxic granule-associated RNA binding protein-like 1	protein-coding
2220	chr8	122281166	122282142	+	0	NA	promoter-TSS (NM_009569)	promoter-TSS (NM_009569)	-487	NM_009569	22761		NM_009569	ENSMUSG00000049577	Zfpm1	FOG|Fog1	zinc finger protein, multitype 1	protein-coding
3819	chr15	98880894	98881632	+	0	NA	5' UTR (NM_026967, exon 1 of 8)	5' UTR (NM_026967, exon 1 of 8)	151	NM_026967	69159		NM_026967	ENSMUSG00000023755	Rhebl1	1810036J22Rik|Rheb2	Ras homolog enriched in brain like 1	protein-coding
1475	chr6	71908786	71909471	+	0	NA	promoter-TSS (NM_009088)	promoter-TSS (NM_009088)	75	NM_009088	20019		NM_009088	ENSMUSG00000049553	Polr1a	194kDa|2900087K15Rik|3010014K16Rik|RPA194|Rpo1-4|mRPA1	polymerase (RNA) I polypeptide A	protein-coding
4451	chr19	10101516	10102438	+	0	NA	promoter-TSS (NM_019699)	promoter-TSS (NM_019699)	-474	NM_019699	56473		NM_019699	ENSMUSG00000024665	Fads2	2900042M13Rik|Fads2a|Fadsd2	fatty acid desaturase 2	protein-coding
2377	chr9	66059958	66060477	+	0	NA	promoter-TSS (NM_011149)	promoter-TSS (NM_011149)	48	NM_011149	19035		NM_011149	ENSMUSG00000032383	Ppib	Cphn-2|Cphn2|CyP-20b	peptidylprolyl isomerase B	protein-coding
3048	chr11	101641526	101642494	+	0	NA	Intergenic	Intergenic	14061	NM_025654	66599		NM_025654	ENSMUSG00000010362	Rdm1	2410008M22Rik|Rad52b	RAD52 motif 1	protein-coding
776	chr3	126596253	126597186	+	0	NA	promoter-TSS (NM_023813)	promoter-TSS (NM_023813)	-232	NM_001025438	108058		NM_023813	ENSMUSG00000053819	Camk2d	2810011D23Rik|8030469K03Rik|CaMK II|[d]-CaMKII	calcium/calmodulin-dependent protein kinase II, delta	protein-coding
3225	chr12	71136643	71137404	+	0	NA	promoter-TSS (NM_001286203)	promoter-TSS (NM_001286203)	175	NM_029818	76967		NM_029818	ENSMUSG00000034601	2700049A03Rik	Ta3|Talpid3|mKIAA0586	RIKEN cDNA 2700049A03 gene	protein-coding
3207	chr12	55080059	55080766	+	0	NA	promoter-TSS (NM_028314)	promoter-TSS (NM_028314)	-84	NM_011899	24067		NM_011899	ENSMUSG00000073079	Srp54a	54kDa|Srp54	signal recognition particle 54A	protein-coding
4256	chr18	32067455	32068141	+	0	NA	promoter-TSS (NM_173441)	promoter-TSS (NM_173441)	64	NM_173441	73473		NM_173441	ENSMUSG00000024384	Iws1	1700069O15Rik|3000008H23	IWS1, SUPT6 interacting protein	protein-coding
3607	chr14	55671824	55672562	+	0	NA	promoter-TSS (NM_008683)	promoter-TSS (NM_008683)	-42	NM_177992	105446		NM_177992	ENSMUSG00000002326	Gmpr2	1810008P16Rik|5730544D12Rik|GMPR 2	guanosine monophosphate reductase 2	protein-coding
3625	chr14	61682085	61682443	+	0	NA	non-coding (NR_028264, exon 1 of 7)	non-coding (NR_028264, exon 1 of 7)	109	NR_028264	668253		NR_028264	ENSMUSG00000097589	Dleu2	1810047A16Rik|4932411A06Rik|7730401J12Rik|Alt1|Gm9069|Leu2	deleted in lymphocytic leukemia, 2	ncRNA
1319	chr5	131585787	131586612	+	0	NA	intron (NM_001363480, intron 5 of 19)	intron (NM_001363480, intron 5 of 19)	-171481	NR_152164	545809		NR_152164	ENSMUSG00000105387	Gm29681	Gm42590	predicted gene, 29681	ncRNA
114	chr1	91540356	91540786	+	0	NA	promoter-TSS (NM_001039126)	promoter-TSS (NM_001039126)	6	NM_001039126	65247		NM_023046	ENSMUSG00000026311	Asb1	1700029O08Rik|1700054C17Rik|mKIAA1146	ankyrin repeat and SOCS box-containing 1	protein-coding
548	chr2	160645642	160646084	+	0	NA	promoter-TSS (NM_009408)	promoter-TSS (NM_009408)	-34	NM_009408	21969		NM_009408	ENSMUSG00000070544	Top1	D130064I21Rik|Top-1	topoisomerase (DNA) I	protein-coding
3452	chr13	70637748	70638301	+	0	NA	promoter-TSS (NM_144837)	promoter-TSS (NM_144837)	-390	NM_144837	218333		NM_144837	ENSMUSG00000034525	Ice1	mKIAA0947	interactor of little elongation complex ELL subunit 1	protein-coding
2321	chr9	50767921	50768749	+	0	NA	promoter-TSS (NM_198675)	promoter-TSS (NM_198675)	97	NM_198675	382137		NM_198675	ENSMUSG00000037845	Fdxacb1	D630004A14Rik	ferredoxin-fold anticodon binding domain containing 1	protein-coding
2638	chr10	80797986	80798896	+	0	NA	promoter-TSS (NM_013651)	promoter-TSS (NM_013651)	185	NM_023900	78670		NM_023900	ENSMUSG00000035278	Plekhj1	9530063M10Rik	pleckstrin homology domain containing, family J member 1	protein-coding
2876	chr11	62879061	62879781	+	0	NA	promoter-TSS (NM_001356521)	promoter-TSS (NM_001356521)	-34	NM_026210	67510		NM_026210	ENSMUSG00000014177	Tvp23b	1810036I24Rik|Fam18b|Fam18b1	trans-golgi network vesicle protein 23B	protein-coding
4078	chr17	28486116	28486482	+	0	NA	promoter-TSS (NM_010220)	promoter-TSS (NM_010220)	-150	NM_010220	14229		NM_010220	ENSMUSG00000024222	Fkbp5	D17Ertd592e|Dit1|FKBP-5|FKBP51	FK506 binding protein 5	protein-coding
2238	chr8	125515845	125516802	+	0	NA	intron (NM_001357372, intron 2 of 21)	intron (NM_001357372, intron 2 of 21)	-23490	NM_001081337	244668		NM_001081337	ENSMUSG00000001995	Sipa1l2	mKIAA1389	signal-induced proliferation-associated 1 like 2	protein-coding
691	chr3	90376132	90376633	+	0	NA	Intergenic	Intergenic	13556	NM_001316688	26568		NM_011988	ENSMUSG00000027932	Slc27a3	Acsvl3|FATP-3|FATP3|Vlcs-3	solute carrier family 27 (fatty acid transporter), member 3	protein-coding
3704	chr15	14274914	14275648	+	0	NA	Intergenic	Intergenic	-1101606	NM_007666	12563		NM_007666	ENSMUSG00000039385	Cdh6	cad6	cadherin 6	protein-coding
1206	chr5	76951099	76951711	+	0	NA	5' UTR (NM_025939, exon 1 of 9)	5' UTR (NM_025939, exon 1 of 9)	103	NM_001356973	67054		NM_025939	ENSMUSG00000029247	Paics	2610511I09Rik|ADE2H1|AIRC|PAIS	phosphoribosylaminoimidazole carboxylase, phosphoribosylaminoribosylaminoimidazole, succinocarboxamide synthetase	protein-coding
4087	chr17	30576171	30576833	+	0	NA	promoter-TSS (NM_172618)	promoter-TSS (NM_172618)	-215	NM_172618	224671		NM_027060	ENSMUSG00000062202	Btbd9	1700023F20Rik|4930402L05	BTB domain containing 9	protein-coding
2966	chr11	85139733	85140475	+	0	NA	promoter-TSS (NM_001029934)	promoter-TSS (NM_001029934)	-149	NM_001029934	237898		NM_001029934	ENSMUSG00000000804	Usp32	2900074J03Rik|6430526O11Rik	ubiquitin specific peptidase 32	protein-coding
1401	chr6	17806309	17807130	+	0	NA	intron (NM_022332, intron 1 of 15)	intron (NM_022332, intron 1 of 15)	57549	NM_001083315	64213		NM_022332	ENSMUSG00000029534	St7	9430001H04Rik|Fam4a2|HELG|RAY1|SEN4|TSG7	suppression of tumorigenicity 7	protein-coding
1606	chr6	136803846	136804725	+	0	NA	exon (NM_175652, exon 1 of 1)	exon (NM_175652, exon 1 of 1)	146	NM_175652	320332		NM_175652	ENSMUSG00000096010	H4c16	B130044J01Rik|H4-16|H4c1|H4c11|H4c12|H4c14|H4c2|H4c3|H4c4|H4c6|H4c8|H4c9|H4f16|Hist4h4	H4 histone 16	protein-coding
583	chr2	173659323	173660036	+	0	NA	promoter-TSS (NR_027957)	promoter-TSS (NR_027957)	-140	NR_027957	100043911		NM_001033179	ENSMUSG00000121504	Ppp4r1l-ps	1700007P14Rik|5830403E09Rik|C030010B13Rik|Ppp4r1l	protein phosphatase 4, regulatory subunit 1-like, pseudogene	pseudo
2933	chr11	75460372	75461817	+	0	NA	promoter-TSS (NR_030711)	promoter-TSS (NR_030711)	-445	NR_030711	100042498		NR_030711	ENSMUSG00000085148	Mir22hg	2210403K04Rik|mir-22	Mir22 host gene (non-protein coding)	ncRNA
4603	chrX	102118945	102119476	+	0	NA	promoter-TSS (NM_027181)	promoter-TSS (NM_027181)	-259	NM_027181	69713		NM_027181	ENSMUSG00000079480	Pin4	2410002I22Rik|EPVH|Par14	peptidyl-prolyl cis/trans isomerase, NIMA-interacting, 4 (parvulin)	protein-coding
3514	chr13	116087167	116088286	+	0	NA	Intergenic	Intergenic	221962	NM_021459	16392		NM_021459	ENSMUSG00000042258	Isl1	-	ISL1 transcription factor, LIM/homeodomain	protein-coding
4203	chr17	80206788	80207711	+	0	NA	promoter-TSS (NM_146083)	promoter-TSS (NM_146083)	56	NM_001195486	225027		NM_146083	ENSMUSG00000024097	Srsf7	35kDa|9430065L19Rik|9G8|NX-96|Sfrs7	serine and arginine-rich splicing factor 7	protein-coding
949	chr4	117131509	117132687	+	0	NA	intron (NM_013807, intron 5 of 14)	intron (NM_013807, intron 5 of 14)	1865	NM_013807	12795		NM_013807	ENSMUSG00000028680	Plk3	Cnk|Fnk|PLK-3|PRK	polo like kinase 3	protein-coding
3201	chr12	52412880	52413501	+	0	NA	Intergenic	Intergenic	67419	NR_136881	102638611		NR_136881	ENSMUSG00000111982	Gm35135	-	predicted gene, 35135	ncRNA
4602	chrX	101429220	101430047	+	0	NA	promoter-TSS (NM_023144)	promoter-TSS (NM_023144)	-18	NM_001252518	53610		NM_023144	ENSMUSG00000031311	Nono	NRB54|P54NRB|nonA	non-POU-domain-containing, octamer binding protein	protein-coding
2932	chr11	75348180	75348582	+	0	NA	promoter-TSS (NM_001164223)	promoter-TSS (NM_001164223)	2	NM_001164223	68275		NM_026653	ENSMUSG00000000751	Rpa1	5031405K23Rik|70kDa|RF-A|RP-A|Rpa	replication protein A1	protein-coding
2826	chr11	51619409	51619886	+	0	NA	promoter-TSS (NM_026631)	promoter-TSS (NM_026631)	-126	NR_157294	52530		NM_026631	ENSMUSG00000001056	Nhp2	2410130M07Rik|D11Ertd175e|Nola2	NHP2 ribonucleoprotein	protein-coding
2371	chr9	65196193	65196966	+	0	NA	Intergenic	U5|snRNA|snRNA	-18111	NM_177460	214424		NM_177460	ENSMUSG00000032392	Parp16	ARTD15|PARP-16	poly (ADP-ribose) polymerase family, member 16	protein-coding
4190	chr17	71002186	71003094	+	0	NA	promoter-TSS (NM_026064)	promoter-TSS (NM_026064)	-107	NM_026064	67268		NM_026064	ENSMUSG00000024048	Myl12a	2900073G15Rik	myosin, light chain 12A, regulatory, non-sarcomeric	protein-coding
4457	chr19	10688467	10689236	+	0	NA	5' UTR (NM_001361962, exon 1 of 5)	5' UTR (NM_001361962, exon 1 of 5)	116	NM_181403	107305		NM_181403	ENSMUSG00000048832	Vps37c	5730409F24Rik	vacuolar protein sorting 37C	protein-coding
4028	chr17	15342596	15343738	+	0	NA	Intergenic	Intergenic	11294	NR_033511	100038481		NR_033511		Gm10510	-	predicted gene 10510	ncRNA
3406	chr13	49340998	49341799	+	0	NA	promoter-TSS (NM_029791)	promoter-TSS (NM_029791)	-151	NM_001039180	76895		NM_029791	ENSMUSG00000037933	Bicd2	-	BICD cargo adaptor 2	protein-coding
3601	chr14	55014760	55015699	+	0	NA	promoter-TSS (NM_026890)	promoter-TSS (NM_026890)	-225	NM_026890	68966		NM_026890	ENSMUSG00000022204	Ngdn	1500001L15Rik|Ngd|neuroguidin	neuroguidin, EIF4E binding protein	protein-coding
4202	chr17	80062041	80062729	+	0	NA	promoter-TSS (NM_144802)	promoter-TSS (NM_144802)	-117	NR_152119	72692		NM_144802	ENSMUSG00000024095	Hnrnpll	2510028H02Rik|2810036L13Rik|Hnrpll	heterogeneous nuclear ribonucleoprotein L-like	protein-coding
3104	chr11	115603652	115604389	+	0	NA	promoter-TSS (NM_001252067)	promoter-TSS (NM_001252067)	-104	NM_173048	260302		NM_173048	ENSMUSG00000020740	Gga3	C230037M19Rik|mKIAA0154	golgi associated, gamma adaptin ear containing, ARF binding protein 3	protein-coding
4245	chr18	14682779	14683264	+	0	NA	promoter-TSS (NM_009280)	promoter-TSS (NM_009280)	-107	NM_009280	268996		NM_009280	ENSMUSG00000037013	Ss18	D130059H17|Ssxt|Syt	SS18, subunit of BAF chromatin remodeling complex	protein-coding
4592	chrX	85776545	85777360	+	0	NA	promoter-TSS (NM_001294140)	promoter-TSS (NM_001294140)	-133	NM_001294138	14933		NM_008194	ENSMUSG00000025059	Gk	D930012N15Rik|Gyk	glycerol kinase	protein-coding
3954	chr16	58408078	58408524	+	0	NA	promoter-TSS (NM_001356484)	promoter-TSS (NM_001356484)	-234	NM_028523	73379		NM_028523	ENSMUSG00000035107	Dcbld2	1700055P21Rik|CLCP1|Esdn	discoidin, CUB and LCCL domain containing 2	protein-coding
3591	chr14	52279010	52279961	+	0	NA	promoter-TSS (NM_172601)	promoter-TSS (NM_172601)	-90	NM_172601	76338		NM_172601	ENSMUSG00000022159	Rab2b	1500012D09Rik|4930528G15Rik|A230002G14|D530043M21Rik	RAB2B, member RAS oncogene family	protein-coding
793	chr3	142881771	142882299	+	0	NA	promoter-TSS (NR_152127)	promoter-TSS (NR_152127)	-31	NM_178654	109333		NM_178654	ENSMUSG00000004591	Pkn2	6030436C20Rik|PRK2|Prkcl2|Stk7	protein kinase N2	protein-coding
4593	chrX	94122080	94122650	+	0	NA	intron (NM_001358354, intron 1 of 7)	CpG	1042	NM_011768	22764		NM_011768	ENSMUSG00000079509	Zfx	Zfx5|Zfx5,6|Zfx6	zinc finger protein X-linked	protein-coding
2884	chr11	69123616	69125399	+	0	NA	Intergenic	Intergenic	-1870	NM_011786	23801		NM_011786	ENSMUSG00000020892	Aloxe3	e-LOX-3|eLOX-3	arachidonate lipoxygenase 3	protein-coding
4610	chrX	135009085	135009600	+	0	NA	promoter-TSS (NM_175446)	promoter-TSS (NM_175446)	-133	NM_175446	215693		NM_175446	ENSMUSG00000052676	Zmat1	A230096A06|B930008K04Rik	zinc finger, matrin type 1	protein-coding
2544	chr10	41518668	41519480	+	0	NA	promoter-TSS (NM_016898)	promoter-TSS (NM_016898)	-426	NM_016898	53599		NM_016898	ENSMUSG00000019818	Cd164	A115|A24|MGC-24|MSSP	CD164 antigen	protein-coding
832	chr4	22835309	22837024	+	0	NA	promoter-TSS (NR_166394)	promoter-TSS (NR_166394)	96	NR_166394	69984		NR_166393		Gm42262	-	predicted gene, 42262	ncRNA
4409	chr19	6076968	6077267	+	0	NA	promoter-TSS (NM_001081041)	promoter-TSS (NM_001081041)	70	NM_001081041	68505		NM_001081041	ENSMUSG00000024797	Vps51	1110014N23Rik|3110057M17Rik|Ffr	VPS51 GARP complex subunit	protein-coding
1044	chr4	138463117	138464297	+	0	NA	Intergenic	Intergenic	8559	NM_025451	66259		NM_025451	ENSMUSG00000046447	Camk2n1	1810006K23Rik	calcium/calmodulin-dependent protein kinase II inhibitor 1	protein-coding
4210	chr17	84790561	84791094	+	0	NA	promoter-TSS (NM_028233)	promoter-TSS (NM_028233)	-41	NM_028233	72416		NM_028233	ENSMUSG00000024120	Lrpprc	3110001K13Rik|Gp130|Lrp130|Lsfc	leucine-rich PPR-motif containing	protein-coding
837	chr4	32074327	32075167	+	0	NA	Intergenic	Intergenic	110640	NM_172688	26409		NM_009316	ENSMUSG00000028284	Map3k7	B430101B05|Tak1	mitogen-activated protein kinase kinase kinase 7	protein-coding
2096	chr8	70864946	70866087	+	0	NA	Intergenic	CpG	-2258	NM_001363407	84036		NM_032397	ENSMUSG00000002908	Kcnn1	KCa2.1|SK1|SKCa1	potassium intermediate/small conductance calcium-activated channel, subfamily N, member 1	protein-coding
655	chr3	65527625	65528700	+	0	NA	promoter-TSS (NM_178892)	promoter-TSS (NM_178892)	-285	NM_178892	99929		NM_178892	ENSMUSG00000034640	Tiparp	ARTD14|PARP7	TCDD-inducible poly(ADP-ribose) polymerase	protein-coding
494	chr2	143914805	143915925	+	0	NA	promoter-TSS (NM_019771)	promoter-TSS (NM_019771)	34	NM_019771	56431		NM_019771	ENSMUSG00000015932	Dstn	2610043P17Rik|ADF|Dsn|corn1|sid23p	destrin	protein-coding
1596	chr6	134792401	134793034	+	0	NA	promoter-TSS (NM_130447)	promoter-TSS (NM_130447)	-89	NM_130447	70686		NM_130447	ENSMUSG00000030203	Dusp16	3830417M17Rik|D6Ertd213e|MKP-7|MKP7|Mkpm	dual specificity phosphatase 16	protein-coding
4317	chr18	56707503	56708236	+	0	NA	promoter-TSS (NM_010721)	promoter-TSS (NM_010721)	56	NM_010721	16906		NM_010721	ENSMUSG00000024590	Lmnb1	-	lamin B1	protein-coding
468	chr2	122467501	122468065	+	0	NA	promoter-TSS (NR_027919)	promoter-TSS (NR_027919)	14	NR_027919	81913		NR_027919		Bambi-ps1	-	BMP and activin membrane-bound inhibitor, pseudogene (Xenopus laevis)	pseudo
60	chr1	61685400	61686437	+	0	NA	intron (NM_001081050, intron 1 of 22)	intron (NM_001081050, intron 1 of 22)	47094	NM_001081050	72823		NM_001081050	ENSMUSG00000052062	Pard3b	1810008K04Rik|2010002N16Rik|2810455B10Rik|Als2cr19|PAR3B|PAR3L|PAR3beta	par-3 family cell polarity regulator beta	protein-coding
4158	chr17	56040006	56040406	+	0	NA	promoter-TSS (NM_013733)	promoter-TSS (NM_013733)	-210	NM_013733	27221		NM_013733	ENSMUSG00000002835	Chaf1a	CAF-1|Cac1p|p150	chromatin assembly factor 1, subunit A	protein-coding
428	chr2	103797185	103797947	+	0	NA	promoter-TSS (NM_001111289)	promoter-TSS (NM_001111289)	74	NM_016739	53872		NM_016739	ENSMUSG00000027184	Caprin1	Caprin-1|Gpiap|Gpiap1|Mmgpip137|P137|rng105	cell cycle associated protein 1	protein-coding
3864	chr16	4789712	4790365	+	0	NA	promoter-TSS (NM_001358080)	promoter-TSS (NM_001358080)	-97	NM_001358079	66626		NM_025670	ENSMUSG00000004071	Cdip1	2700048O17Rik|5730403B10Rik|CDIP	cell death inducing Trp53 target 1	protein-coding
243	chr1	182408753	182409554	+	0	NA	promoter-TSS (NM_173378)	promoter-TSS (NM_173378)	-14	NM_173378	209456		NM_173378	ENSMUSG00000026510	Trp53bp2	53BP2|ASPP2|PPP1R13A|Tp53bp2	transformation related protein 53 binding protein 2	protein-coding
652	chr3	58692145	58692489	+	0	NA	promoter-TSS (NM_009174)	promoter-TSS (NM_009174)	71	NM_009174	20439		NM_009174	ENSMUSG00000036432	Siah2	Sinh2	siah E3 ubiquitin protein ligase 2	protein-coding
4128	chr17	40934512	40934927	+	0	NA	promoter-TSS (NM_008650)	promoter-TSS (NM_008650)	34	NM_008650	17850		NM_008650	ENSMUSG00000023921	Mmut	D230010K02Rik|Mcm|Mut	methylmalonyl-Coenzyme A mutase	protein-coding
4334	chr18	65520147	65521268	+	0	NA	intron (NR_105742, intron 3 of 6)	intron (NR_105742, intron 3 of 6)	-59523	NM_207255	328977		NM_207255	ENSMUSG00000042439	Zfp532	C530030I18Rik|Znf532|mKIAA1629	zinc finger protein 532	protein-coding
3004	chr11	96006067	96007535	+	0	NA	promoter-TSS (NM_009951)	promoter-TSS (NM_009951)	-857	NM_009951	140486		NM_009951	ENSMUSG00000013415	Igf2bp1	CRD-BP|Crdbp|D030026A21Rik|D11Moh40e|D11Moh45|IMP1|Neilsen|ZBP-1|Zbp1|mir-3063	insulin-like growth factor 2 mRNA binding protein 1	protein-coding
1364	chr5	142817706	142818563	+	0	NA	promoter-TSS (NM_178242)	promoter-TSS (NM_178242)	-472	NM_178242	231861		NM_178242	ENSMUSG00000039477	Tnrc18	EG381742|Zfp469	trinucleotide repeat containing 18	protein-coding
3974	chr16	90143614	90144514	+	0	NA	non-coding (NR_033476, exon 1 of 1)	non-coding (NR_033476, exon 1 of 1)	1827	NR_033476	100038709		NR_033476		Gm10789	-	predicted gene 10789	ncRNA
4090	chr17	32320742	32321628	+	0	NA	promoter-TSS (NM_001357760)	promoter-TSS (NM_001357760)	53	NM_001357760	56399		NM_019774	ENSMUSG00000024045	Akap8	1200016A02Rik|AKAP-8|AKAP95	A kinase anchor protein 8	protein-coding
2216	chr8	121832538	121833022	+	0	NA	Intergenic	Intergenic	-3211	NM_145605	234825		NM_145605	ENSMUSG00000040263	Klhdc4	G430025P05Rik	kelch domain containing 4	protein-coding
4178	chr17	62882178	62883183	+	0	NA	Intergenic	CpG-6536	-1363	NM_207654	13640		NM_010109	ENSMUSG00000048915	Efna5	AL-1|EFL-5|Ephrin-A5|Epl7|LERK-7|RAGS	ephrin A5	protein-coding
2411	chr9	88482274	88483177	+	0	NA	promoter-TSS (NM_001311113)	promoter-TSS (NM_001311113)	-328	NM_019796	56403		NM_019666	ENSMUSG00000032423	Syncrip	2610109K23Rik|4632417O19Rik|GRY-RBP|Nsap1|Nsap1l|hnRNP Q|pp68	synaptotagmin binding, cytoplasmic RNA interacting protein	protein-coding
3924	chr16	33056201	33056759	+	0	NA	promoter-TSS (NM_001130485)	promoter-TSS (NM_001130485)	-2	NM_001130484	57808		NM_021338	ENSMUSG00000060636	Rpl35a	2810431L15Rik|Rpl35	ribosomal protein L35A	protein-coding
2616	chr10	79984345	79985661	+	0	NA	promoter-TSS (NM_001359632)	promoter-TSS (NM_001359632)	-743	NM_001359632	216157		NM_001003949	ENSMUSG00000013858	Tmem259	AC087114.7gm2|ORF61|R32184_3|mFLJ00277	transmembrane protein 259	protein-coding
954	chr4	117836322	117836711	+	0	NA	intron (NM_001369016, intron 1 of 13)	CpG	906	NM_001369016	14664		NM_008135	ENSMUSG00000028542	Slc6a9	Glyt-1|Glyt1	solute carrier family 6 (neurotransmitter transporter, glycine), member 9	protein-coding
4249	chr18	23954203	23954997	+	0	NA	promoter-TSS (NM_027007)	promoter-TSS (NM_027007)	-88	NM_027007	69256		NM_027007	ENSMUSG00000024276	Zfp397	2810411K16Rik|6720480F11Rik	zinc finger protein 397	protein-coding
988	chr4	127020856	127021550	+	0	NA	promoter-TSS (NM_023603)	promoter-TSS (NM_023603)	-98	NM_023603	71514		NM_023603	ENSMUSG00000028820	Sfpq	1110004P21Rik|2810416M14Rik|5730453G22Rik|9030402K04Rik|D4Ertd314e|Gm12940|PSF|REP1	splicing factor proline/glutamine rich (polypyrimidine tract binding protein associated)	protein-coding
626	chr3	35753947	35754497	+	0	NA	non-coding (NR_151627, exon 1 of 32)	non-coding (NR_151627, exon 1 of 32)	159	NR_151627	76295		NM_029570	ENSMUSG00000037400	Atp11b	1110019I14Rik|ATPIF|ATPIR|mKIAA0956	ATPase, class VI, type 11B	protein-coding
666	chr3	87565984	87566682	+	0	NA	Intergenic	Intergenic	16276	NM_001370856	546801		NM_001370856	ENSMUSG00000118505	Etv3l	EG546801	ets variant 3-like	protein-coding
835	chr4	26346184	26346957	+	0	NA	promoter-TSS (NM_172865)	promoter-TSS (NM_172865)	82	NM_172865	242362		NM_172865	ENSMUSG00000040520	Manea	4932703L02Rik	mannosidase, endo-alpha	protein-coding
657	chr3	68543082	68543347	+	0	NA	intron (NM_001282044, intron 2 of 7)	intron (NM_001282044, intron 2 of 7)	-29154	NM_013928	30953		NM_013928	ENSMUSG00000027777	Schip1	Nf2ip|Schip-1	schwannomin interacting protein 1	protein-coding
4187	chr17	66479780	66480652	+	0	NA	Intergenic	Intergenic	-30466	NM_172963	68617		NM_172963	ENSMUSG00000052105	Mtcl1	1110012J17Rik|Ccdc165|D130071O13|Kiaa0802|Soga2|mKIAA0802|t8219b25	microtubule crosslinking factor 1	protein-coding
3537	chr14	20707260	20707582	+	0	NA	promoter-TSS (NM_001252082)	promoter-TSS (NM_001252082)	-131	NM_001252082	268721		NM_027996	ENSMUSG00000021819	Zswim8	2310021P13Rik|4832404P21Rik|Kiaa0913|mKIAA0913	zinc finger SWIM-type containing 8	protein-coding
2196	chr8	111299870	111300756	+	0	NA	promoter-TSS (NM_146218)	promoter-TSS (NM_146218)	-91	NM_146218	234736		NM_146218	ENSMUSG00000033596	Rfwd3	-	ring finger and WD repeat domain 3	protein-coding
2494	chr9	121857538	121858265	+	0	NA	promoter-TSS (NM_019814)	promoter-TSS (NM_019814)	-105	NM_001357838	56295		NM_019814	ENSMUSG00000038412	Higd1a	2210020B17Rik|7420700H20Rik|HIMP1|Hig1	HIG1 domain family, member 1A	protein-coding
3986	chr16	93883524	93884072	+	0	NA	promoter-TSS (NM_028083)	promoter-TSS (NM_028083)	-103	NM_028083	110749		NM_028083	ENSMUSG00000022945	Chaf1b	2600017H24Rik|CAF-I p60|CAF-Ip60|CAF1|CAF1A|CAF1P60|MPHOSPH7	chromatin assembly factor 1, subunit B	protein-coding
4443	chr19	8897596	8898344	+	0	NA	promoter-TSS (NM_001293621)	promoter-TSS (NM_001293621)	-87	NM_001293621	14376		NM_008060	ENSMUSG00000071650	Ganab	G2an|GluII|mKIAA0088	alpha glucosidase 2 alpha neutral subunit	protein-coding
3441	chr13	64369970	64370707	+	0	NA	5' UTR (NM_009984, exon 1 of 8)	5' UTR (NM_009984, exon 1 of 8)	182	NM_009984	13039		NM_009984	ENSMUSG00000021477	Ctsl	1190035F06Rik|CatL|Ctsl1|MEP|fs|nkt	cathepsin L	protein-coding
4058	chr17	25015774	25016383	+	0	NA	promoter-TSS (NM_134126)	promoter-TSS (NM_134126)	-8	NM_134126	106633		NM_134126	ENSMUSG00000024169	Ift140	Tce5|Wdtc2|mKIAA0590	intraflagellar transport 140	protein-coding
3646	chr14	68188902	68190149	+	0	NA	Intergenic	Intergenic	-64521	NM_008691	18040		NM_008691	ENSMUSG00000022054	Nefm	NF-M|NF160|NF165|Nef3|Nfm	neurofilament, medium polypeptide	protein-coding
1744	chr7	30588772	30589597	+	0	NA	promoter-TSS (NM_001290573)	promoter-TSS (NM_001290573)	-196	NR_106134	102465774		NR_106134	ENSMUSG00000098553	Mir3569	Gm27279|mmu-mir-3569	microRNA 3569	ncRNA
439	chr2	115581370	115581880	+	0	NA	promoter-TSS (NM_001145898)	promoter-TSS (NM_001145898)	-91	NM_207264	399568		NM_207264	ENSMUSG00000040282	Cdin1	-	CDAN1 interacting nuclease 1	protein-coding
3246	chr12	78861588	78862259	+	0	NA	promoter-TSS (NM_026114)	promoter-TSS (NM_026114)	-149	NM_026114	13665		NM_026114	ENSMUSG00000021116	Eif2s1	0910001O23Rik|2410026C18Rik|35kDa|Eif2a|eIF2alpha	eukaryotic translation initiation factor 2, subunit 1 alpha	protein-coding
2856	chr11	60220349	60220649	+	0	NA	exon (NM_011480, exon 1 of 19)	exon (NM_011480, exon 1 of 19)	128	NM_001313979	20787		NM_011480	ENSMUSG00000020538	Srebf1	ADD1|SREBP1|bHLHd1	sterol regulatory element binding transcription factor 1	protein-coding
61	chr1	62518509	62519334	+	0	NA	intron (NM_001081050, intron 20 of 22)	intron (NM_001081050, intron 20 of 22)	-184396	NM_001077407	18187		NM_010939	ENSMUSG00000025969	Nrp2	1110048P06Rik|Np-2|Np2|Npn-2|Npn2	neuropilin 2	protein-coding
4442	chr19	8888420	8889161	+	0	NA	promoter-TSS (NR_039598)	promoter-TSS (NR_039598)	-16	NR_039598	100628605		NR_039598	ENSMUSG00000093314	Mir5136	mmu-mir-5136|mu-mir-5136	microRNA 5136	ncRNA
4405	chr19	5845575	5847047	+	0	NA	promoter-TSS (NR_003513)	promoter-TSS (NR_003513)	-831	NR_003513	66961		NR_003513	ENSMUSG00000092274	Neat1	2310043N10Rik|VINC	nuclear paraspeckle assembly transcript 1 (non-protein coding)	ncRNA
4427	chr19	7039895	7040424	+	0	NA	promoter-TSS (NM_016737)	promoter-TSS (NM_016737)	-133	NM_016737	20867		NM_016737	ENSMUSG00000024966	Stip1	Hop|Sti1|p60	stress-induced phosphoprotein 1	protein-coding
1930	chr7	126649271	126649664	+	0	NA	5' UTR (NM_029339, exon 1 of 10)	5' UTR (NM_029339, exon 1 of 10)	158	NM_029339	75565		NM_029339	ENSMUSG00000030714	Sgf29	1700023O11Rik|9530025I05Rik|Ccdc101	SAGA complex associated factor 29	protein-coding
2796	chr11	30198003	30198628	+	0	NA	promoter-TSS (NM_009260)	promoter-TSS (NM_009260)	-58	NM_009260	20742		NM_009260	ENSMUSG00000020315	Sptbn1	9930031C03Rik|SPTB2|Spnb-2|Spnb2|elf1|elf3|mKIAA4049	spectrin beta, non-erythrocytic 1	protein-coding
2351	chr9	59750449	59751416	+	0	NA	promoter-TSS (NM_027838)	promoter-TSS (NM_027838)	-242	NM_173018	270163		NM_173018	ENSMUSG00000039585	Myo9a	4732465J09Rik|C130068I12Rik|C230003M11	myosin IXa	protein-coding
4477	chr19	29100989	29101752	+	0	NA	promoter-TSS (NM_021525)	promoter-TSS (NM_021525)	-5	NM_021525	59028		NM_021525	ENSMUSG00000024785	Rcl1	2310040A02Rik|RPCL1|Rnac	RNA terminal phosphate cyclase-like 1	protein-coding
1981	chr7	141123006	141123621	+	0	NA	Intergenic	Intergenic	-5507	NM_178381	71345		NM_178381	ENSMUSG00000054662	Ano9	5430425C04Rik|Tmem16j|Tp53i5|Trp53i5	anoctamin 9	protein-coding
4488	chr19	40513561	40514193	+	0	NA	promoter-TSS (NM_009166)	promoter-TSS (NM_009166)	-65	NM_009166	20411		NM_009166	ENSMUSG00000025006	Sorbs1	2310065E01Rik|9530001P15Rik|CAP|SH3P12|Sh3d5|mKIAA1296	sorbin and SH3 domain containing 1	protein-coding
67	chr1	64442010	64443287	+	0	NA	Intergenic	Intergenic	-90156	NM_009952	12912		NM_009952	ENSMUSG00000025958	Creb1	2310001E10Rik|3526402H21Rik|Creb|Creb-1	cAMP responsive element binding protein 1	protein-coding
1446	chr6	51592445	51592967	+	0	NA	Intergenic	CpG	47413	NM_001361577	71982		NM_028035	ENSMUSG00000038301	Snx10	2410004M09Rik	sorting nexin 10	protein-coding
1641	chr7	6343700	6344157	+	0	NA	Intergenic	Intergenic	-13494	NM_001033249	213011		NM_001033249	ENSMUSG00000030443	Zfp583	Znf583	zinc finger protein 583	protein-coding
1144	chr5	31220422	31221125	+	0	NA	promoter-TSS (NM_008014)	promoter-TSS (NM_008014)	-228	NM_008014	14208		NM_008014	ENSMUSG00000029147	Ppm1g	Fin13	protein phosphatase 1G (formerly 2C), magnesium-dependent, gamma isoform	protein-coding
1241	chr5	105461315	105461919	+	0	NA	intron (NM_001033550, intron 1 of 4)	intron (NM_001033550, intron 1 of 4)	45842	NM_001033550	433926		NM_001033550	ENSMUSG00000070639	Lrrc8b	2210408K08Rik|Ta-lrrp|mKIAA0231	leucine rich repeat containing 8 family, member B	protein-coding
841	chr4	32656783	32657405	+	0	NA	promoter-TSS (NM_001081392)	promoter-TSS (NM_001081392)	-25	NM_001081392	100019		NM_133874	ENSMUSG00000058006	Mdn1	4833432B22Rik|A130070M06|D4Abb1e|Gm135	midasin AAA ATPase 1	protein-coding
4532	chr19	53142258	53142875	+	0	NA	promoter-TSS (NM_001277100)	promoter-TSS (NM_001277100)	-190	NM_001277100	27360		NM_013758	ENSMUSG00000025026	Add3	-	adducin 3	protein-coding
3840	chr15	101221045	101222046	+	0	NA	non-coding (NR_045996, exon 2 of 3)	non-coding (NR_045996, exon 2 of 3)	298	NR_045996	105968		NR_045996	ENSMUSG00000115944	AU021063	-	expressed sequence AU021063	ncRNA
3580	chr14	48073406	48074559	+	0	NA	Intergenic	Intergenic	-46887	NM_033602	93834		NM_033602	ENSMUSG00000021846	Peli2	-	pellino 2	protein-coding
1672	chr7	19227598	19228971	+	0	NA	promoter-TSS (NM_207525)	promoter-TSS (NM_207525)	-105	NM_207525	403187		NM_207525	ENSMUSG00000052214	Opa3	D630048P19Rik|Gm1425|Gm472	optic atrophy 3	protein-coding
1562	chr6	118725005	118725747	+	0	NA	intron (NM_001256000, intron 9 of 46)	intron (NM_001256000, intron 9 of 46)	32598	NM_001290335	12288		NM_009781	ENSMUSG00000051331	Cacna1c	Cav1.2|Cchl1a1|D930026N18Rik|MBC|MELC-CC	calcium channel, voltage-dependent, L type, alpha 1C subunit	protein-coding
3423	chr13	55622714	55623044	+	0	NA	promoter-TSS (NM_007596)	promoter-TSS (NM_007596)	-126	NM_007596	12328		NM_007596	ENSMUSG00000021501	Caml	Camlg	calcium modulating ligand	protein-coding
507	chr2	150217861	150218441	+	0	NA	promoter-TSS (NM_001142411)	promoter-TSS (NM_001142411)	52	NM_001142411	245174		NM_001142411	ENSMUSG00000060336	Zfp937	EG245174|Gm4979|ZIPO-I	zinc finger protein 937	protein-coding
1928	chr7	126503376	126503781	+	0	NA	promoter-TSS (NM_001361487)	promoter-TSS (NM_001361487)	-141	NM_001361487	233871		NM_183020	ENSMUSG00000032637	Atxn2l	A2D|A2LG|A2RP|A2lp|Atxnl2	ataxin 2-like	protein-coding
2250	chr9	7836610	7837534	+	0	NA	promoter-TSS (NM_001291503)	promoter-TSS (NM_001291503)	-15	NM_007465	11797		NM_007465	ENSMUSG00000057367	Birc2	Api1|Api2|Birc3|C-IAP1|C330006D17Rik|HIAP1|HIAP2|IAP1|IAP2|MIAP1|MIAP2|MIHB|MIHC|RNF48|cIAP1|cIAP2|mcIAP1	baculoviral IAP repeat-containing 2	protein-coding
2650	chr10	81292635	81293292	+	0	NA	promoter-TSS (NM_001293647)	promoter-TSS (NM_001293647)	0	NM_001146687	18717		NM_008844	ENSMUSG00000034902	Pip5k1c	Pip5kIgamma	phosphatidylinositol-4-phosphate 5-kinase, type 1 gamma	protein-coding
2062	chr8	60632419	60633282	+	0	NA	promoter-TSS (NM_027756)	promoter-TSS (NM_027756)	25	NM_027756	71306		NM_027756	ENSMUSG00000031647	Mfap3l	4933428A15Rik|5430405D20Rik|NYD-sp9|mKIAA0626	microfibrillar-associated protein 3-like	protein-coding
590	chr2	180118923	180119385	+	0	NA	promoter-TSS (NM_144500)	promoter-TSS (NM_144500)	-152	NM_144500	228983		NM_144500	ENSMUSG00000039050	Osbpl2	C130070J12Rik|ORP-2|Orp2	oxysterol binding protein-like 2	protein-coding
2803	chr11	35529721	35530575	+	0	NA	intron (NM_011412, intron 5 of 35)	intron (NM_011412, intron 5 of 35)	-86668	NR_029799	723924		NR_029799	ENSMUSG00000065583	Mir218-2	Mirn218-2|mir-218-2	microRNA 218-2	ncRNA
1272	chr5	114813608	114813959	+	0	NA	non-coding (NR_027818, exon 1 of 2)	non-coding (NR_027818, exon 1 of 2)	193	NR_027818	66236		NR_027817	ENSMUSG00000072694	1500011B03Rik	-	RIKEN cDNA 1500011B03 gene	ncRNA
2718	chr10	127041618	127042186	+	0	NA	promoter-TSS (NM_010792)	promoter-TSS (NM_010792)	-30	NM_010792	17299		NM_010792	ENSMUSG00000006732	Mettl1	2810012D02Rik	methyltransferase 1, tRNA methylguanosine	protein-coding
799	chr3	146521181	146521840	+	0	NA	promoter-TSS (NM_027332)	promoter-TSS (NM_027332)	-87	NM_027371	70285		NM_027332	ENSMUSG00000028187	Rpf1	2210420E24Rik|2310066N05Rik|Bxdc5	ribosome production factor 1 homolog	protein-coding
3531	chr14	18270659	18271449	+	0	NA	promoter-TSS (NM_025586)	promoter-TSS (NM_025586)	-68	NM_025586	66480		NM_025586	ENSMUSG00000012405	Rpl15	2510008H07Rik	ribosomal protein L15	protein-coding
1340	chr5	136135786	136136401	+	0	NA	promoter-TSS (NM_001347492)	promoter-TSS (NM_001347492)	-19	NM_027891	71735		NM_027891	ENSMUSG00000029703	Lrwd1	1200011O22Rik|Orca	leucine-rich repeats and WD repeat domain containing 1	protein-coding
1673	chr7	19308253	19308938	+	0	NA	intron (NM_001347586, intron 1 of 4)	intron (NM_001347586, intron 1 of 4)	1450	NM_008036	14282		NM_008036	ENSMUSG00000003545	Fosb	-	FBJ osteosarcoma oncogene B	protein-coding
4226	chr17	94749534	94750067	+	0	NA	promoter-TSS (NR_024720)	promoter-TSS (NR_024720)	219	NM_176917	76781		NM_176917	ENSMUSG00000055660	Mettl4	2410198H06Rik|A730091E08Rik|HsT661	methyltransferase 4, N6-adenosine	protein-coding
3655	chr14	74731955	74732591	+	0	NA	promoter-TSS (NM_001285423)	promoter-TSS (NM_001285423)	-24	NM_001285423	13885		NM_016903	ENSMUSG00000021996	Esd	Es-10|Es10|FGH|sid478	esterase D/formylglutathione hydrolase	protein-coding
4533	chr19	53313710	53314395	+	0	NA	intron (NM_001360348, intron 1 of 5)	intron (NM_001360348, intron 1 of 5)	2607	NM_001360348	17859		NM_010847	ENSMUSG00000025025	Mxi1	Gm10197|Mad2|bHLHc11	MAX interactor 1, dimerization protein	protein-coding
3447	chr13	67108174	67108983	+	0	NA	intron (NM_001256052, intron 2 of 6)	intron (NM_001256052, intron 2 of 6)	5450	NM_001256052	432770		NM_001256052	ENSMUSG00000074824	Rslcan18	mszf51	regulator of sex-limitation candidate 18	protein-coding
1085	chr4	151996154	151996718	+	0	NA	promoter-TSS (NM_172705)	promoter-TSS (NM_172705)	-257	NM_172705	230936		NM_172705	ENSMUSG00000047777	Phf13	Phf5|SPOC1	PHD finger protein 13	protein-coding
3422	chr13	55512572	55513600	+	0	NA	intron (NR_104287, intron 1 of 8)	CpG	360	NM_001114087	67399		NM_026131	ENSMUSG00000021493	Pdlim7	LMP	PDZ and LIM domain 7	protein-coding
1563	chr6	119109058	119109334	+	0	NA	promoter-TSS (NM_001159535)	promoter-TSS (NM_001159535)	-701	NM_001256001	12288		NM_009781	ENSMUSG00000051331	Cacna1c	Cav1.2|Cchl1a1|D930026N18Rik|MBC|MELC-CC	calcium channel, voltage-dependent, L type, alpha 1C subunit	protein-coding
4421	chr19	6909730	6910287	+	0	NA	promoter-TSS (NM_001358444)	promoter-TSS (NM_001358444)	98	NM_012021	54683		NM_012021	ENSMUSG00000024953	Prdx5	AOEB166|AOPP|PLP|Pmp20|Prdx6|PrxV	peroxiredoxin 5	protein-coding
2802	chr11	35454314	35455275	+	0	NA	intron (NM_011412, intron 4 of 35)	intron (NM_011412, intron 4 of 35)	-162022	NR_029799	723924		NR_029799	ENSMUSG00000065583	Mir218-2	Mirn218-2|mir-218-2	microRNA 218-2	ncRNA
2585	chr10	67285008	67285666	+	0	NA	promoter-TSS (NM_001036293)	promoter-TSS (NM_001036293)	-56	NM_001036293	641340		NM_001036293	ENSMUSG00000075000	Nrbf2	NRBF-2	nuclear receptor binding factor 2	protein-coding
370	chr2	44304425	44305770	+	0	NA	intron (NM_001364029, intron 11 of 12)	intron (NM_001364029, intron 11 of 12)	-239773	NR_040622	320872		NR_040622	ENSMUSG00000085089	Arhgap15os	A430092G05Rik	Rho GTPase activating protein 15, opposite strand	ncRNA
2063	chr8	60983109	60984118	+	0	NA	promoter-TSS (NM_173874)	promoter-TSS (NM_173874)	-302	NM_007711	12725		NM_007711	ENSMUSG00000004319	Clcn3	Clc3	chloride channel, voltage-sensitive 3	protein-coding
2845	chr11	58903998	58904556	+	0	NA	promoter-TSS (NM_011758)	promoter-TSS (NM_011758)	-52	NM_011758	22698		NM_011758	ENSMUSG00000037001	Zfp39	CTfin33|Zfp-39	zinc finger protein 39	protein-coding
3255	chr12	81781184	81781673	+	0	NA	promoter-TSS (NM_177395)	promoter-TSS (NM_177395)	-258	NM_001174107	338372		NM_177395	ENSMUSG00000042724	Map3k9	E130314H24Rik|Mlk1|Prke1	mitogen-activated protein kinase kinase kinase 9	protein-coding
1273	chr5	115158129	115159061	+	0	NA	promoter-TSS (NM_175403)	promoter-TSS (NM_175403)	-419	NM_175403	109154		NM_175403	ENSMUSG00000048578	Mlec	2410014A08Rik|ESTM19|mKIAA0152	malectin	protein-coding
4626	chrX	162829365	162829746	+	0	NA	promoter-TSS (NM_001290778)	promoter-TSS (NM_001290778)	-101	NM_178935	353170		NM_178935	ENSMUSG00000038344	Txlng	4932441K18Rik|Fiat|Lrp	taxilin gamma	protein-coding
1789	chr7	45434315	45435055	+	0	NA	promoter-TSS (NM_030678)	promoter-TSS (NM_030678)	-154	NM_030678	14936		NM_030678	ENSMUSG00000003865	Gys1	Gys3|MGS	glycogen synthase 1, muscle	protein-coding
2036	chr8	27042442	27043154	+	0	NA	intron (NM_001039077, intron 1 of 4)	CpG	243	NM_001039077	114863		NM_054057	ENSMUSG00000031485	Plpbp	1700024N20Rik|2200002F22Rik|Prosc	pyridoxal phosphate binding protein	protein-coding
2118	chr8	75108712	75109583	+	0	NA	promoter-TSS (NM_001302540)	promoter-TSS (NM_001302540)	-362	NM_001302540	17218		NM_008566	ENSMUSG00000005410	Mcm5	Cdc46|Mcmd5|P1-CDC46	minichromosome maintenance complex component 5	protein-coding
4276	chr18	36744407	36744909	+	0	NA	promoter-TSS (NM_011879)	promoter-TSS (NM_011879)	2	NM_011879	24010		NM_011879	ENSMUSG00000024474	Ik	MuRED	IK cytokine	protein-coding
351	chr2	32875752	32876277	+	0	NA	promoter-TSS (NM_146119)	promoter-TSS (NM_146119)	-120	NM_146119	227737		NM_146119	ENSMUSG00000026796	Niban2	9130404D14Rik|Fam129b|Meg-3	niban apoptosis regulator 2	protein-coding
1623	chr7	3644687	3645379	+	0	NA	promoter-TSS (NM_146176)	promoter-TSS (NM_146176)	-236	NM_146176	232791		NM_146176	ENSMUSG00000035632	Cnot3	A930039N10Rik	CCR4-NOT transcription complex, subunit 3	protein-coding
3472	chr13	85288881	85289657	+	0	NA	5' UTR (NM_145452, exon 1 of 25)	5' UTR (NM_145452, exon 1 of 25)	217	NM_145452	218397		NM_145452	ENSMUSG00000021549	Rasa1	Gap|RasGAP|Rasa	RAS p21 protein activator 1	protein-coding
1987	chr7	141447245	141447652	+	0	NA	promoter-TSS (NM_026020)	promoter-TSS (NM_026020)	-203	NM_026020	67186		NM_026020	ENSMUSG00000025508	Rplp2	2700049I22Rik	ribosomal protein lateral stalk subunit P2	protein-coding
4471	chr19	24961451	24961907	+	0	NA	promoter-TSS (NR_033744)	promoter-TSS (NR_033744)	-63	NM_146097	226043		NM_146097	ENSMUSG00000024878	Zng1	Cbwd1	Zn regulated GTPase metalloprotein activator 1	protein-coding
4566	chrX	17571562	17572374	+	0	NA	promoter-TSS (NM_001313746)	promoter-TSS (NM_001313746)	39	NM_001313746	72018		NM_028058	ENSMUSG00000025040	Fundc1	1500005J14Rik|1810033P05Rik	FUN14 domain containing 1	protein-coding
1868	chr7	99267394	99268207	+	0	NA	promoter-TSS (NM_001043355)	promoter-TSS (NM_001043355)	353	NM_010837	17760		NM_010837	ENSMUSG00000055407	Map6	2810411E12Rik|Map-6|Mtap6|STOP	microtubule-associated protein 6	protein-coding
2357	chr9	61468114	61469286	+	0	NA	Intergenic	Intergenic	96334	NM_001083927	21887		NM_009389	ENSMUSG00000032280	Tle3	2610103N05Rik|ESG|Grg3a|Grg3b|mKIAA1547	transducin-like enhancer of split 3	protein-coding
1223	chr5	97111394	97111890	+	0	NA	promoter-TSS (NM_001359910)	promoter-TSS (NM_001359910)	-46	NM_198422	231474		NM_198422	ENSMUSG00000055725	Paqr3	6330415A20Rik|RKTG	progestin and adipoQ receptor family member III	protein-coding
1536	chr6	101234223	101235111	+	0	NA	intron (NM_018884, intron 3 of 9)	intron (NM_018884, intron 3 of 9)	-37269	NR_166918	102637022		NR_166918	ENSMUSG00000121193	Gm33934	-	predicted gene, 33934	ncRNA
1622	chr7	3629595	3629980	+	0	NA	promoter-TSS (NM_001159714)	promoter-TSS (NM_001159714)	142	NM_001290381	69714		NM_023524	ENSMUSG00000006335	Tfpt	2400004F01Rik|Amida|FB1	TCF3 (E2A) fusion partner	protein-coding
1189	chr5	65698126	65698644	+	0	NA	promoter-TSS (NM_001081321)	promoter-TSS (NM_001081321)	-149	NM_001081321	71521		NM_027818	ENSMUSG00000029202	Pds5a	9030416H16Rik|B230308N11Rik|E230024D05Rik	PDS5 cohesin associated factor A	protein-coding
1647	chr7	12921559	12922427	+	0	NA	promoter-TSS (NM_009095)	promoter-TSS (NM_009095)	-318	NM_009095	20103		NM_009095	ENSMUSG00000012848	Rps5	-	ribosomal protein S5	protein-coding
502	chr2	146511968	146512332	+	0	NA	promoter-TSS (NM_001033348)	promoter-TSS (NM_001033348)	-146	NM_001033348	241694		NM_001033348	ENSMUSG00000037110	Ralgapa2	A230067G21Rik|AS250|P220|RGC2|pp250	Ral GTPase activating protein, alpha subunit 2 (catalytic)	protein-coding
1978	chr7	140036388	140036763	+	0	NA	promoter-TSS (NM_001286011)	promoter-TSS (NM_001286011)	99	NM_001286009	74237		NM_133755	ENSMUSG00000025474	Tubgcp2	1700022B05Rik	tubulin, gamma complex component 2	protein-coding
1455	chr6	52163781	52165160	+	0	NA	exon (NM_010451, exon 1 of 2)	exon (NM_010451, exon 1 of 2)	361	NM_010451	15399		NM_010451	ENSMUSG00000014704	Hoxa2	HOX1.11|Hox-1.11	homeobox A2	protein-coding
3473	chr13	86046366	86046870	+	0	NA	exon (NM_007749, exon 1 of 3)	exon (NM_007749, exon 1 of 3)	177	NM_007749	12867		NM_007749	ENSMUSG00000017778	Cox7c	COXVIIc|Cox7c1	cytochrome c oxidase subunit 7C	protein-coding
310	chr2	27475430	27476354	+	0	NA	promoter-TSS (NM_001113573)	promoter-TSS (NM_001113573)	-219	NM_001113574	67382		NM_023336	ENSMUSG00000026918	Brd3	2410084F24Rik|Fsrg2|ORFX|RINGL3	bromodomain containing 3	protein-coding
2508	chr10	11280488	11281332	+	0	NA	promoter-TSS (NM_001168297)	promoter-TSS (NM_001168297)	-420	NM_027968	71865		NM_027968	ENSMUSG00000047648	Fbxo30	1700026A16Rik|MUSA1	F-box protein 30	protein-coding
1008	chr4	132768062	132768575	+	0	NA	promoter-TSS (NM_011284)	promoter-TSS (NM_011284)	-42	NM_011284	19891		NM_011284	ENSMUSG00000028884	Rpa2	RPA34|Rf-A2	replication protein A2	protein-coding
3368	chr13	23562201	23563550	+	0	NA	promoter-TSS (NM_178205)	promoter-TSS (NM_178205)	-490	NM_178205	319151		NM_178205	ENSMUSG00000069273	H3c6	H3-f|H3.1|H3c13|H3c14|H3c15|H3c2|H3c3|H3c4|H3c7|Hist1h3e	H3 clustered histone 6	protein-coding
1247	chr5	107987212	107988002	+	0	NA	promoter-TSS (NM_026062)	promoter-TSS (NM_026062)	-530	NM_026062	67266		NM_026062	ENSMUSG00000029270	Dipk1a	2900024C23Rik|Fam69a	divergent protein kinase domain 1A	protein-coding
1222	chr5	93266995	93268441	+	0	NA	5' UTR (NM_007635, exon 1 of 8)	5' UTR (NM_007635, exon 1 of 8)	145	NM_007635	12452		NM_007635	ENSMUSG00000029385	Ccng2	-	cyclin G2	protein-coding
3569	chr14	33136627	33137287	+	0	NA	intron (NM_001146022, intron 11 of 58)	intron (NM_001146022, intron 11 of 58)	48109	NM_001146022	545030		NM_001146022	ENSMUSG00000051506	Wdfy4	Gm18810	WD repeat and FYVE domain containing 4	protein-coding
3679	chr14	103069631	103070440	+	0	NA	promoter-TSS (NM_001033242)	promoter-TSS (NM_001033242)	-181	NM_001033242	211286		NM_001033242	ENSMUSG00000022125	Cln5	A730075N08Rik	ceroid-lipofuscinosis, neuronal 5	protein-coding
2698	chr10	105841088	105841554	+	0	NA	promoter-TSS (NM_025602)	promoter-TSS (NM_025602)	59	NM_207522	216292		NM_207522	ENSMUSG00000036009	Mettl25	-	methyltransferase like 25	protein-coding
2298	chr9	40616592	40617162	+	0	NA	Intergenic	Intergenic	-69142	NM_133733	71566		NM_133733	ENSMUSG00000032024	Clmp	9030425E11Rik|ACAM|ASP5	CXADR-like membrane protein	protein-coding
3279	chr12	91588258	91588931	+	0	NA	intron (NM_175335, intron 1 of 8)	CpG	1055	NM_031391	83602		NM_031391	ENSMUSG00000020962	Gtf2a1	6330549H03Rik|TfIIAa/b|Tfiia1	general transcription factor II A, 1	protein-coding
3783	chr15	81190710	81191267	+	0	NA	promoter-TSS (NM_001082536)	promoter-TSS (NM_001082536)	135	NR_015603	67638		NM_026288	ENSMUSG00000047938	4930483J18Rik	-	RIKEN cDNA 4930483J18 gene	ncRNA
395	chr2	74426197	74427382	+	0	NA	Intergenic	Intergenic	-119072	NR_040501	73962		NR_040501	ENSMUSG00000085405	4930441J16Rik	Astx1a|Astx1b|Astx1c	RIKEN cDNA 4930441J16 gene	ncRNA
2309	chr9	44379143	44379696	+	0	NA	promoter-TSS (NM_021395)	promoter-TSS (NM_021395)	-71	NM_021395	12282		NM_021395	ENSMUSG00000032115	Hyou1	CBP-140|Cab140|Grp170|Orp150	hypoxia up-regulated 1	protein-coding
1429	chr6	45088558	45089417	+	0	NA	intron (NM_001004357, intron 1 of 23)	intron (NM_001004357, intron 1 of 23)	28926	NM_001004357	66797		NM_025771	ENSMUSG00000039419	Cntnap2	5430425M22Rik|Caspr2|mKIAA0868	contactin associated protein-like 2	protein-coding
104	chr1	86358960	86359618	+	0	NA	promoter-TSS (NR_015507)	promoter-TSS (NR_015507)	166	NM_010880	17975		NM_010880	ENSMUSG00000026234	Ncl	B530004O11Rik|C23|D0Nds28|D1Nds28|Nucl	nucleolin	protein-coding
3782	chr15	80799481	80799912	+	0	NA	intron (NM_177124, intron 1 of 21)	intron (NM_177124, intron 1 of 21)	1086	NM_177124	213988		NM_144812	ENSMUSG00000047888	Tnrc6b	2700090M07Rik|A730065C02Rik|D230019K20Rik	trinucleotide repeat containing 6b	protein-coding
288	chr2	18392253	18393084	+	0	NA	5' UTR (NM_007869, exon 1 of 12)	5' UTR (NM_007869, exon 1 of 12)	162	NM_007869	13418		NM_007869	ENSMUSG00000026740	Dnajc1	4733401K02Rik|D230036H06Rik|Dnajl1|ERdj1|ERj1p|MTJ1	DnaJ heat shock protein family (Hsp40) member C1	protein-coding
575	chr2	168766818	168767665	+	0	NA	promoter-TSS (NM_175303)	promoter-TSS (NM_175303)	-40	NM_201395	99377		NM_175303	ENSMUSG00000027547	Sall4	5730441M18Rik|C330011P20Rik|Tex20	spalt like transcription factor 4	protein-coding
254	chr1	190978985	190979614	+	0	NA	promoter-TSS (NM_144879)	promoter-TSS (NM_144879)	-3	NR_027352	226841		NM_144879	ENSMUSG00000037568	Vash2	B130052G07Rik	vasohibin 2	protein-coding
3148	chr11	121204231	121204681	+	0	NA	promoter-TSS (NM_001001333)	promoter-TSS (NM_001001333)	23	NM_001001333	238023		NM_001001333	ENSMUSG00000039307	Hexd	Hexdc	hexosaminidase D	protein-coding
1760	chr7	41632741	41633881	+	0	NA	promoter-TSS (NM_023363)	promoter-TSS (NM_023363)	-220	NM_001360675	67607		NM_023363	ENSMUSG00000074165	Zfp788	2810426N06Rik	zinc finger protein 788	protein-coding
2993	chr11	93885483	93886224	+	0	NA	promoter-TSS (NM_134012)	promoter-TSS (NM_134012)	3	NM_001363336	103537		NM_134012	ENSMUSG00000059474	Mbtd1	hemp	mbt domain containing 1	protein-coding
589	chr2	180041941	180043075	+	0	NA	promoter-TSS (NM_011969)	promoter-TSS (NM_011969)	25	NM_178750	269397		NM_178750	ENSMUSG00000039086	Ss18l1	A230053O16Rik|CREST	SS18, nBAF chromatin remodeling complex subunit like 1	protein-coding
1479	chr6	72958206	72958714	+	0	NA	promoter-TSS (NM_001039392)	promoter-TSS (NM_001039392)	23	NM_025284	19240		NM_025284	ENSMUSG00000079523	Tmsb10	Ptmb10|Tb10	thymosin beta 10	protein-coding
3815	chr15	98181284	98181562	+	0	NA	Intergenic	Intergenic	13617	NM_177716	239650		NM_177716	ENSMUSG00000029875	Ccdc184	5630400A08	coiled-coil domain containing 184	protein-coding
4	chr1	7397150	7398426	+	0	NA	Intergenic	CpG	308868	NM_183028	319263		NM_183028	ENSMUSG00000051285	Pcmtd1	8430411F12Rik|A030012M09Rik	protein-L-isoaspartate (D-aspartate) O-methyltransferase domain containing 1	protein-coding
3183	chr12	28450948	28451552	+	0	NA	intron (NM_001177964, intron 8 of 8)	intron (NM_001177964, intron 8 of 8)	97087	NM_001177964	68511		NM_001177964	ENSMUSG00000020633	Dcdc2c	1110015M06Rik	doublecortin domain containing 2C	protein-coding
780	chr3	130709407	130709836	+	0	NA	promoter-TSS (NM_025509)	promoter-TSS (NM_025509)	-177	NM_025509	66357		NM_025509	ENSMUSG00000041084	Ostc	2310008M10Rik|5730557H03Rik	oligosaccharyltransferase complex subunit (non-catalytic)	protein-coding
2417	chr9	95511865	95512348	+	0	NA	promoter-TSS (NM_001357974)	promoter-TSS (NM_001357974)	-110	NM_001357974	67958		NM_026476	ENSMUSG00000032407	U2surp	2610101N10Rik|Sr140	U2 snRNP-associated SURP domain containing	protein-coding
943	chr4	116685339	116686036	+	0	NA	promoter-TSS (NM_011034)	promoter-TSS (NM_011034)	88	NM_011034	18477		NM_011034	ENSMUSG00000028691	Prdx1	MSP23|NkefA|OSF-3|OSF3|PAG|Paga|PrdxI|PrxI|TDX2|TPxA|Tdpx2|prx1	peroxiredoxin 1	protein-coding
1160	chr5	34369404	34369920	+	0	NA	promoter-TSS (NM_001243123)	promoter-TSS (NM_001243123)	-271	NM_001243123	231128		NM_001030306	ENSMUSG00000037210	Fam193a	-	family with sequence homology 193, member A	protein-coding
2992	chr11	90249062	90249738	+	0	NA	promoter-TSS (NM_026178)	promoter-TSS (NM_026178)	-76	NM_026178	67468		NM_026178	ENSMUSG00000003948	Mmd	1200017E07Rik|1810073C06Rik|Paqr11	monocyte to macrophage differentiation-associated	protein-coding
1315	chr5	129941294	129942029	+	0	NA	promoter-TSS (NM_001286382)	promoter-TSS (NM_001286382)	-448	NM_027121	69568		NM_027121	ENSMUSG00000066735	Vkorc1l1	2310024K08Rik	vitamin K epoxide reductase complex, subunit 1-like 1	protein-coding
4284	chr18	38380010	38380795	+	0	NA	Intergenic	Intergenic	-30274	NR_166729	115488897		NR_166729		Gm52329	-	predicted gene, 52329	ncRNA
3748	chr15	75086265	75087039	+	0	NA	Intergenic	Intergenic	25285	NM_001357693	100041546		NM_001099217	ENSMUSG00000022584	Ly6c2	Ly-6C.2|Ly-6C2	lymphocyte antigen 6 family memberC2	protein-coding
706	chr3	95314990	95315627	+	0	NA	promoter-TSS (NM_001379546)	promoter-TSS (NM_001379546)	118	NM_029789	76893		NM_029789	ENSMUSG00000015714	Cers2	0610013I17Rik|Lass2|TRH3	ceramide synthase 2	protein-coding
4130	chr17	45433446	45434363	+	0	NA	promoter-TSS (NR_130960)	promoter-TSS (NR_130960)	73	NR_130961	105246278		NR_130960	ENSMUSG00000097119	B230354K17Rik	-	RIKEN cDNA B230354K17 gene	ncRNA
3629	chr14	63122391	63122799	+	0	NA	intron (NM_007798, intron 1 of 9)	CpG	133	NM_007798	13030		NM_007798	ENSMUSG00000021939	Ctsb	CB	cathepsin B	protein-coding
515	chr2	152830598	152831752	+	0	NA	promoter-TSS (NM_001355053)	promoter-TSS (NM_001355053)	-458	NM_001289716	12048		NM_009743	ENSMUSG00000007659	Bcl2l1	Bcl(X)L|Bcl-XL|Bcl2l|BclX|bcl-x|bcl2-L-1	BCL2-like 1	protein-coding
3182	chr12	27565677	27566540	+	0	NA	Intergenic	Intergenic	-223390	NM_009234	20666		NM_009234	ENSMUSG00000063632	Sox11	1110038H03Rik|6230403H02Rik|end1	SRY (sex determining region Y)-box 11	protein-coding
4181	chr17	64331674	64332574	+	0	NA	promoter-TSS (NM_001025309)	promoter-TSS (NM_001025309)	-241	NM_001025309	224938		NM_144859	ENSMUSG00000024083	Pja2	Neurodap1|mKIAA0438	praja ring finger ubiquitin ligase 2	protein-coding
2810	chr11	45925192	45926985	+	0	NA	Intergenic	B3A|SINE|B2	18847	NM_028185	72290		NM_028185	ENSMUSG00000044847	Lsm11	2210404M20Rik	U7 snRNP-specific Sm-like protein LSM11	protein-coding
3229	chr12	72441658	72442395	+	0	NA	promoter-TSS (NM_001142729)	promoter-TSS (NM_001142729)	160	NM_001142728	78257		NM_030070	ENSMUSG00000021090	Lrrc9	4921529O18Rik|4930432K16Rik	leucine rich repeat containing 9	protein-coding
2137	chr8	84066258	84067387	+	0	NA	promoter-TSS (NM_009055)	promoter-TSS (NM_009055)	-14	NM_009055	19724		NM_009055	ENSMUSG00000031706	Rfx1	-	regulatory factor X, 1 (influences HLA class II expression)	protein-coding
3596	chr14	54603172	54603822	+	0	NA	intron (NM_028890, intron 1 of 6)	CpG	2411	NM_028890	74359		NM_028890	ENSMUSG00000022179	4931414P19Rik	Rtfc	RIKEN cDNA 4931414P19 gene	protein-coding
911	chr4	99829176	99829734	+	0	NA	promoter-TSS (NM_026348)	promoter-TSS (NM_026348)	10	NM_145549	230500		NM_145549	ENSMUSG00000073791	Efcab7	mKIAA1799	EF-hand calcium binding domain 7	protein-coding
896	chr4	70410154	70410851	+	0	NA	promoter-TSS (NM_145990)	promoter-TSS (NM_145990)	-67	NM_145990	214444		NM_145990	ENSMUSG00000039298	Cdk5rap2	2900018K03Rik|an|mKIAA1633	CDK5 regulatory subunit associated protein 2	protein-coding
45	chr1	55052425	55053183	+	0	NA	promoter-TSS (NM_026424)	promoter-TSS (NM_026424)	34	NM_001039710	67876		NM_026424	ENSMUSG00000025981	Coq10b	1500041J02Rik|1700030I21Rik|9530077A17Rik	coenzyme Q10B	protein-coding
950	chr4	117189442	117190595	+	0	NA	Intergenic	U5|snRNA|snRNA	-7394	NM_134471	73804		NM_134471	ENSMUSG00000028678	Kif2c	4930402F02Rik|ESTM5|Knsl6|MCAK	kinesin family member 2C	protein-coding
4209	chr17	84187615	84188565	+	0	NA	promoter-TSS (NM_001001806)	promoter-TSS (NM_001001806)	-143	NM_001001806	12193		NM_007565	ENSMUSG00000045817	Zfp36l2	Brf2|ERF2|Tis11d	zinc finger protein 36, C3H type-like 2	protein-coding
4398	chr19	5490156	5490924	+	0	NA	promoter-TSS (NM_007687)	promoter-TSS (NM_007687)	85	NM_007687	12631		NM_007687	ENSMUSG00000056201	Cfl1	Cof	cofilin 1, non-muscle	protein-coding
887	chr4	55532461	55532861	+	0	NA	promoter-TSS (NM_010637)	promoter-TSS (NM_010637)	-186	NM_010637	16600		NM_010637	ENSMUSG00000003032	Klf4	EZF|Gklf|Zie	Kruppel-like transcription factor 4 (gut)	protein-coding
4609	chrX	123103216	123103864	+	0	NA	promoter-TSS (NM_001310654)	promoter-TSS (NM_001310654)	17	NM_001310652	73061		NM_028426	ENSMUSG00000079450	Cldn34c1	3110007F17Rik	claudin 34C1	protein-coding
2939	chr11	76406757	76407188	+	0	NA	promoter-TSS (NM_001291161)	promoter-TSS (NM_001291161)	47	NM_001291161	56322		NM_019818	ENSMUSG00000020843	Timm22	Tim22	translocase of inner mitochondrial membrane 22	protein-coding
4410	chr19	6085017	6085717	+	0	NA	promoter-TSS (NM_001356994)	promoter-TSS (NM_001356994)	270	NM_026410	67849		NM_026410	ENSMUSG00000024791	Cdca5	2610036L13Rik	cell division cycle associated 5	protein-coding
405	chr2	84774610	84775137	+	0	NA	intron (NM_009776, intron 1 of 7)	intron (NM_009776, intron 1 of 7)	556	NM_009776	12258		NM_009776	ENSMUSG00000023224	Serping1	C1 Inh|C1INH.|C1Inh|C1nh	serine (or cysteine) peptidase inhibitor, clade G, member 1	protein-coding
1591	chr6	127717456	127718252	+	0	NA	intron (NR_157230, intron 4 of 9)	intron (NR_157230, intron 4 of 9)	51301	NR_157230	381813		NM_201371	ENSMUSG00000030350	Prmt8	Hrmt1l3|Hrmt1l4	protein arginine N-methyltransferase 8	protein-coding
2384	chr9	70542384	70543264	+	0	NA	non-coding (NR_152142, exon 1 of 20)	non-coding (NR_152142, exon 1 of 20)	109	NR_152142	66660		NM_025690	ENSMUSG00000032212	Sltm	5730455C01Rik|5730555F13Rik|9130215G10Rik|Met	SAFB-like, transcription modulator	protein-coding
971	chr4	123750023	123750510	+	0	NA	promoter-TSS (NM_023423)	promoter-TSS (NM_023423)	33	NM_023423	68050		NM_023423	ENSMUSG00000023075	Akirin1	6330407G11Rik	akirin 1	protein-coding
2737	chr10	128673647	128674787	+	0	NA	promoter-TSS (NM_173733)	promoter-TSS (NM_173733)	-299	NM_173733	211389		NM_173733	ENSMUSG00000049858	Suox	SO	sulfite oxidase	protein-coding
882	chr4	52438623	52439428	+	0	NA	promoter-TSS (NR_045175)	promoter-TSS (NR_045175)	-61	NR_045175	72648		NR_045175	ENSMUSG00000085763	Smc2os	2700081L22Rik	structural maintenance of chromosomes 2, opposite strand	ncRNA
1954	chr7	127875466	127876267	+	0	NA	promoter-TSS (NM_001362192)	promoter-TSS (NM_001362192)	-224	NM_001362192	244219		NM_146259	ENSMUSG00000049728	Zfp668	E130018B19Rik|Znf668	zinc finger protein 668	protein-coding
2091	chr8	70698403	70699155	+	0	NA	5' UTR (NM_001286944, exon 1 of 1)	5' UTR (NM_001286944, exon 1 of 1)	1040	NM_001286944	16478		NM_010592	ENSMUSG00000071076	Jund	Jund1	jun D proto-oncogene	protein-coding
3044	chr11	101467727	101468161	+	0	NA	promoter-TSS (NM_009708)	promoter-TSS (NM_009708)	-231	NM_009708	11858		NM_009708	ENSMUSG00000001313	Rnd2	Arhn|Rohn|rho7	Rho family GTPase 2	protein-coding
448	chr2	119547168	119547848	+	0	NA	promoter-TSS (NM_019769)	promoter-TSS (NM_019769)	119	NM_172857	241624		NM_172857	ENSMUSG00000048647	Exd1	4932702D22Rik|Exdl1|mExd1	exonuclease 3'-5' domain containing 1	protein-coding
477	chr2	128127303	128128065	+	0	NA	exon (NM_001284410, exon 1 of 4)	exon (NM_001284410, exon 1 of 4)	109	NM_001284410	12125		NM_009754	ENSMUSG00000027381	Bcl2l11	1500006F24Rik|Bim|Bod|bcl2-L-11	BCL2 like 11	protein-coding
1514	chr6	87887703	87888120	+	0	NA	promoter-TSS (NM_201244)	promoter-TSS (NM_201244)	-29	NM_017477	54161		NM_017477	ENSMUSG00000030058	Copg1	Copg|D6Ertd71e|D6Wsu16e	coatomer protein complex, subunit gamma 1	protein-coding
2438	chr9	104002144	104003102	+	0	NA	promoter-TSS (NM_172460)	promoter-TSS (NM_172460)	79	NM_172460	74025		NM_028721	ENSMUSG00000032558	Nphp3	3632410F03Rik|C230078J01|D330020E01Rik|pcy	nephronophthisis 3 (adolescent)	protein-coding
2014	chr8	15519821	15520063	+	0	NA	Intergenic	LSU-rRNA_Hsa|rRNA|rRNA	462289	NM_008664	17930		NM_008664	ENSMUSG00000031461	Myom2	-	myomesin 2	protein-coding
2326	chr9	54501727	54502277	+	0	NA	promoter-TSS (NM_172771)	promoter-TSS (NM_172771)	-376	NM_172771	235380		NM_172771	ENSMUSG00000041268	Dmxl2	6330586A12|6430411K14Rik|E130119P06Rik|mKIAA0856	Dmx-like 2	protein-coding
2871	chr11	62550707	62551726	+	0	NA	promoter-TSS (NM_011664)	promoter-TSS (NM_011664)	45	NM_011664	22187		NM_011664	ENSMUSG00000019505	Ubb	Rps27a|Uba52|Ubb2|Ubc	ubiquitin B	protein-coding
2961	chr11	83298779	83299283	+	0	NA	promoter-TSS (NM_001364763)	promoter-TSS (NM_001364763)	-54	NM_001364762	103737		NM_134025	ENSMUSG00000018733	Pex12	-	peroxisomal biogenesis factor 12	protein-coding
1406	chr6	29467675	29468276	+	0	NA	intron (NM_025381, intron 1 of 1)	intron (NM_025381, intron 1 of 1)	192	NM_025381	66144		NM_025381	ENSMUSG00000004285	Atp6v1f	1110004G16Rik	ATPase, H+ transporting, lysosomal V1 subunit F	protein-coding
1601	chr6	134928118	134928775	+	0	NA	promoter-TSS (NR_037956)	promoter-TSS (NR_037956)	-646	NR_037955	381822		NR_037955	ENSMUSG00000098318	Lockd	1190002F15Rik|Droc	lncRNA downstream of Cdkn1b	ncRNA
1104	chr4	156197669	156198168	+	0	NA	promoter-TSS (NM_021604)	promoter-TSS (NM_021604)	-430	NM_001369027	11603		NM_021604	ENSMUSG00000041936	Agrn	Agrin|nmf380	agrin	protein-coding
533	chr2	156007881	156008452	+	0	NA	promoter-TSS (NM_001145352)	promoter-TSS (NM_001145352)	138	NM_001356413	66366		NM_025516	ENSMUSG00000005881	Ergic3	2310015B14Rik|CGI-54|D2Ucla1|NY-BR-84|Sdbcag84	ERGIC and golgi 3	protein-coding
4350	chr18	76241098	76241590	+	0	NA	promoter-TSS (NM_010754)	promoter-TSS (NM_010754)	-357	NM_010754	17126		NM_010754	ENSMUSG00000024563	Smad2	7120426M23Rik|Madh2|Madr2|Smad-2|mMad2	SMAD family member 2	protein-coding
1201	chr5	74092986	74093514	+	0	NA	promoter-TSS (NR_031758)	promoter-TSS (NR_031758)	190	NR_145133	70036		NR_015531	ENSMUSG00000106943	Dancr	2700023E23Rik	differentiation antagonizing non-protein coding RNA	ncRNA
412	chr2	91649762	91650255	+	0	NA	promoter-TSS (NM_001145902)	promoter-TSS (NM_001145902)	-110	NM_001359970	228359		NM_146124	ENSMUSG00000027247	Arhgap1	B230365D05Rik|Cdc42GAP|p50rhoGAP	Rho GTPase activating protein 1	protein-coding
969	chr4	122998275	122999439	+	0	NA	intron (NM_001303121, intron 2 of 2)	intron (NM_001303121, intron 2 of 2)	2926	NM_008506	16918		NM_008506	ENSMUSG00000028654	Mycl	L-myc|Lmyc-1|Lmyc1|Mycl1|bHLHe38	v-myc avian myelocytomatosis viral oncogene lung carcinoma derived	protein-coding
4599	chrX	100776746	100777174	+	0	NA	promoter-TSS (NM_001177780)	promoter-TSS (NM_001177780)	-311	NM_001177780	53310		NM_016747	ENSMUSG00000000881	Dlg3	Dlgh3|SAP102|mKIAA1232	discs large MAGUK scaffold protein 3	protein-coding
417	chr2	92389208	92389910	+	0	NA	intron (NM_001202445, intron 2 of 11)	intron (NM_001202445, intron 2 of 11)	-2113	NR_105966	102466783		NR_105966	ENSMUSG00000099093	Mir7000	Gm27338|mmu-mir-7000	microRNA 7000	ncRNA
4403	chr19	5771108	5771487	+	0	NA	exon (NM_001361921, exon 1 of 17)	exon (NM_001361921, exon 1 of 17)	122	NM_023912	78891		NM_023912	ENSMUSG00000024941	Scyl1	2810011O19Rik|Ntkl|mdf|mfd|p105	SCY1-like 1 (S. cerevisiae)	protein-coding
929	chr4	109201893	109202381	+	0	NA	exon (NM_001346502, exon 1 of 24)	exon (NM_001346502, exon 1 of 24)	135	NM_001346502	100273		NM_133885	ENSMUSG00000028559	Osbpl9	2600011I06Rik|Orp-9	oxysterol binding protein-like 9	protein-coding
3401	chr13	45389471	45389961	+	0	NA	promoter-TSS (NM_153789)	promoter-TSS (NM_153789)	-26	NM_153789	218203		NM_153789	ENSMUSG00000038175	Mylip	9430057C20Rik|Mir	myosin regulatory light chain interacting protein	protein-coding
472	chr2	126675170	126675824	+	0	NA	promoter-TSS (NM_001271467)	promoter-TSS (NM_001271467)	95	NM_001271467	14391		NM_010249	ENSMUSG00000027361	Gabpb1	BABPB2|E4TF1|E4TF1-47|E4TF1-53|E4Tf1B|GABPB|GABPB-1|GABPB-2|GABPB1-1|GABPB1-2|NRF2B1|NRF2B2	GA repeat binding protein, beta 1	protein-coding
3606	chr14	55643335	55643615	+	0	NA	promoter-TSS (NM_001360063)	promoter-TSS (NM_001360063)	-104	NM_001360063	74140		NM_028780	ENSMUSG00000002320	Tm9sf1	1200014D02Rik|MP70	transmembrane 9 superfamily member 1	protein-coding
4257	chr18	33213525	33214288	+	0	NA	promoter-TSS (NM_133774)	promoter-TSS (NM_133774)	-44	NM_133774	170459		NM_133774	ENSMUSG00000024378	Stard4	4632419C16Rik|9030213J02Rik	StAR related lipid transfer domain containing 4	protein-coding
1704	chr7	27166390	27167154	+	0	NA	promoter-TSS (NM_053208)	promoter-TSS (NM_053208)	30	NM_053208	112406		NM_053208	ENSMUSG00000058709	Egln2	0610011A13Rik|Hif-p4h-1|Ier4|Phd1|SM-20	egl-9 family hypoxia-inducible factor 2	protein-coding
3206	chr12	54862122	54863357	+	0	NA	intron (NM_007688, intron 1 of 3)	CpG	138	NM_007688	12632		NM_007688	ENSMUSG00000062929	Cfl2	-	cofilin 2, muscle	protein-coding
4402	chr19	5688632	5689616	+	0	NA	promoter-TSS (NM_144868)	promoter-TSS (NM_144868)	-7	NM_022012	26403		NM_022012	ENSMUSG00000004054	Map3k11	2610017K16Rik|Mlk3|PTK1|SPRK	mitogen-activated protein kinase kinase kinase 11	protein-coding
2821	chr11	50325399	50326164	+	0	NA	promoter-TSS (NM_007597)	promoter-TSS (NM_007597)	-108	NM_001110500	12330		NM_007597	ENSMUSG00000020368	Canx	1110069N15Rik|Cnx|D11Ertd153e	calnexin	protein-coding
809	chr4	6771921	6773160	+	0	NA	intron (NM_001377079, intron 4 of 9)	intron (NM_001377079, intron 4 of 9)	218296	NM_145711	252838		NM_145711	ENSMUSG00000041272	Tox	1700007F02Rik	thymocyte selection-associated high mobility group box	protein-coding
4445	chr19	8941577	8942324	+	0	NA	promoter-TSS (NM_011842)	promoter-TSS (NM_011842)	30	NM_011842	23942		NM_011842	ENSMUSG00000071646	Mta2	Mata1l1|Mta1l1|mmta2	metastasis-associated gene family, member 2	protein-coding
2376	chr9	65908542	65909188	+	0	NA	promoter-TSS (NM_019797)	promoter-TSS (NM_019797)	-71	NM_019797	56404		NM_019797	ENSMUSG00000032386	Trip4	4930558E03Rik|ASC-1|Asc1	thyroid hormone receptor interactor 4	protein-coding
1453	chr6	52152528	52153996	+	0	NA	Intergenic	Intergenic	-3640	NR_146400	106007488		NR_146400	ENSMUSG00000087658	Hotairm2	-	Hoxa transcript antisense RNA, myeloid-specific 2	ncRNA
229	chr1	178187345	178187999	+	0	NA	5' UTR (NM_024282, exon 1 of 5)	5' UTR (NM_024282, exon 1 of 5)	255	NM_024282	78825		NM_024282	ENSMUSG00000026502	Desi2	5830417C01Rik|DeSI-2|Fam152a|Pppde1	desumoylating isopeptidase 2	protein-coding
3958	chr16	65815218	65815508	+	0	NA	5' UTR (NM_001368761, exon 1 of 4)	5' UTR (NM_001368761, exon 1 of 4)	174	NM_001368760	73569		NM_028572	ENSMUSG00000091243	Vgll3	1700110N18Rik|4832416J22|Vgl-3|Vito-2	vestigial like family member 3	protein-coding
1819	chr7	68128908	68130015	+	0	NA	intron (NM_010513, intron 2 of 20)	intron (NM_010513, intron 2 of 20)	134772	NM_030101	78444		NM_030101	ENSMUSG00000030553	Pgpep1l	C330024D12Rik	pyroglutamyl-peptidase I-like	protein-coding
3475	chr13	90922739	90923525	+	0	NA	promoter-TSS (NM_024175)	promoter-TSS (NM_024175)	10	NM_024175	66475		NM_024175	ENSMUSG00000049517	Rps23	2410044J15Rik	ribosomal protein S23	protein-coding
2877	chr11	63922177	63922670	+	0	NA	promoter-TSS (NM_018805)	promoter-TSS (NM_018805)	-139	NM_018805	54710		NM_018805	ENSMUSG00000070407	Hs3st3b1	3-OST-3B|3OST3B1|3Ost3b|Hs3st3b|m3-OST-3B	heparan sulfate (glucosamine) 3-O-sulfotransferase 3B1	protein-coding
269	chr2	3474354	3475175	+	0	NA	non-coding (NR_027509, exon 1 of 5)	non-coding (NR_027509, exon 1 of 5)	222	NR_027509	64707		NM_022724	ENSMUSG00000026646	Suv39h2	4930507K23Rik|D030054H19Rik|D2Ertd544e|KMT1B	suppressor of variegation 3-9 2	protein-coding
2169	chr8	105178103	105178680	+	0	NA	intron (NM_001161456, intron 2 of 4)	intron (NM_001161456, intron 2 of 4)	7717	NM_022309	12400		NM_022309	ENSMUSG00000031885	Cbfb	PEA2|PEBP2b|Pebp2|Pebpb2	core binding factor beta	protein-coding
1607	chr6	136828025	136828449	+	0	NA	promoter-TSS (NM_021714)	promoter-TSS (NM_021714)	-21	NM_021714	60321		NM_021714	ENSMUSG00000030216	Wbp11	2510026P17Rik|D6Wsu113e|Npwbp|SIPP1	WW domain binding protein 11	protein-coding
1625	chr7	3692995	3694273	+	0	NA	promoter-TSS (NM_024168)	promoter-TSS (NM_024168)	24	NM_001164204	66078		NM_024168	ENSMUSG00000035585	Tsen34	0610027F08Rik|Leng5	tRNA splicing endonuclease subunit 34	protein-coding
2888	chr11	69417609	69418551	+	0	NA	Intergenic	CpG	-1886	NM_001017426	216850		NM_001017426	ENSMUSG00000018476	Kdm6b	1700064E03Rik|Jmjd3	KDM1 lysine (K)-specific demethylase 6B	protein-coding
813	chr4	9161390	9162447	+	0	NA	Intergenic	Intergenic	-107375	NM_001355183	74438		NM_028940	ENSMUSG00000041216	Clvs1	4933402J24Rik|Clvl1|Rlbp1l1	clavesin 1	protein-coding
3319	chr12	112644485	112645151	+	0	NA	promoter-TSS (NM_001161737)	promoter-TSS (NM_001161737)	-10	NM_001161737	30954		NM_013929	ENSMUSG00000064326	Siva1	CD27bp|Siva	SIVA1, apoptosis-inducing factor	protein-coding
314	chr2	28840195	28840646	+	0	NA	promoter-TSS (NM_001033294)	promoter-TSS (NM_001033294)	14	NM_001033294	227674		NM_001033294	ENSMUSG00000026806	Ddx31	5830444G11Rik|Gm997	DEAD/H box helicase 31	protein-coding
1452	chr6	52100975	52102886	+	0	NA	Intergenic	Intergenic	-1019	NR_110440	102635415		NR_110440		Halr1	Gm15055|Haunt|Linchoxa1|linc-Evx1|linc-Hoxa1|linc1547	Hoxa adjacent long noncoding RNA 1	ncRNA
2967	chr11	85234597	85235297	+	0	NA	promoter-TSS (NR_028329)	promoter-TSS (NR_028329)	173	NM_025825	66884		NM_025825	ENSMUSG00000018481	Appbp2	1300003O07Rik|PAT1	amyloid beta precursor protein binding protein 2	protein-coding
2548	chr10	42501812	42502567	+	0	NA	5' UTR (NM_017472, exon 1 of 4)	5' UTR (NM_017472, exon 1 of 4)	135	NM_017472	54198		NM_017472	ENSMUSG00000019804	Snx3	SDP3	sorting nexin 3	protein-coding
1048	chr4	139622757	139623073	+	0	NA	promoter-TSS (NM_175438)	promoter-TSS (NM_175438)	21	NM_175438	212647		NM_175438	ENSMUSG00000028737	Aldh4a1	A930035F14Rik|Ahd-1|Ahd1|Aldh4|Aldh5a1|E330022C09|P5cd|P5cdh|P5cdhl|P5cdhs|Ssdh1	aldehyde dehydrogenase 4 family, member A1	protein-coding
4086	chr17	30377911	30379026	+	0	NA	intron (NM_027060, intron 6 of 10)	intron (NM_027060, intron 6 of 10)	17712	NR_030688	623169		NR_030688		Gm6402	EG623169	ribosomal protein S17 pseudogene	pseudo
2470	chr9	110304804	110305466	+	0	NA	promoter-TSS (NM_001081381)	promoter-TSS (NM_001081381)	-57	NM_001081381	72341		NM_001081381	ENSMUSG00000054836	Elp6	2610001P13Rik|2610002I17Rik|Tmem103	elongator acetyltransferase complex subunit 6	protein-coding
1225	chr5	97218386	97219377	+	0	NA	Intergenic	Intergenic	-107285	NM_198422	231474		NM_198422	ENSMUSG00000055725	Paqr3	6330415A20Rik|RKTG	progestin and adipoQ receptor family member III	protein-coding
1207	chr5	77310064	77310758	+	0	NA	promoter-TSS (NM_153798)	promoter-TSS (NM_153798)	-73	NM_153798	231329		NM_153798	ENSMUSG00000029250	Polr2b	Pol2rb|Rpb140|Rpb2	polymerase (RNA) II (DNA directed) polypeptide B	protein-coding
1675	chr7	19345019	19345457	+	0	NA	intron (NM_007948, intron 1 of 9)	CpG	167	NM_001127324	13870		NM_007948	ENSMUSG00000003549	Ercc1	Ercc-1	excision repair cross-complementing rodent repair deficiency, complementation group 1	protein-coding
2769	chr11	18747683	18748723	+	0	NA	Intergenic	Intergenic	-254937	NR_167980	102633911		NR_167980	ENSMUSG00000085675	Gm12022	-	predicted gene 12022	ncRNA
3800	chr15	83464353	83464866	+	0	NA	promoter-TSS (NM_001358643)	promoter-TSS (NM_001358643)	-3	NM_001159509	23970		NM_011862	ENSMUSG00000016664	Pacsin2	SdpII	protein kinase C and casein kinase substrate in neurons 2	protein-coding
4535	chr19	53528553	53529592	+	0	NA	promoter-TSS (NM_001085390)	promoter-TSS (NM_001085390)	-73	NM_001085390	240672		NM_001085390	ENSMUSG00000034765	Dusp5	Gm337	dual specificity phosphatase 5	protein-coding
3653	chr14	73237969	73238893	+	0	NA	5' UTR (NM_175116, exon 1 of 1)	5' UTR (NM_175116, exon 1 of 1)	540	NM_175116	67168		NM_175116	ENSMUSG00000033446	Lpar6	2610302I02Rik|P2ry5|P2y5	lysophosphatidic acid receptor 6	protein-coding
1565	chr6	120038351	120039121	+	0	NA	promoter-TSS (NM_001199084)	promoter-TSS (NM_001199084)	-81	NM_198703	232341		NM_198703	ENSMUSG00000045962	Wnk1	6430573H23Rik|EG406236|Hsn2|Prkwnk1|mKIAA0344	WNK lysine deficient protein kinase 1	protein-coding
1083	chr4	151128438	151129240	+	0	NA	intron (NM_001081557, intron 11 of 23)	CpG	39269	NM_001308446	105704528		NM_001308446	ENSMUSG00000078491	Gm13090	-	predicted gene 13090	protein-coding
2583	chr10	67003422	67004385	+	0	NA	Intergenic	Intergenic	-1172	NR_110511	102634101		NR_110511	ENSMUSG00000112925	Gm31763	-	predicted gene, 31763	ncRNA
2065	chr8	61283015	61283904	+	0	NA	intron (NR_045475, intron 1 of 4)	intron (NR_045475, intron 1 of 4)	5413	NR_045475	69279		NR_045475	ENSMUSG00000099419	1700001D01Rik	-	RIKEN cDNA 1700001D01 gene	ncRNA
2843	chr11	58323040	58323696	+	0	NA	promoter-TSS (NM_001256519)	promoter-TSS (NM_001256519)	-3	NR_046280	319475		NM_178761	ENSMUSG00000049755	Zfp672	4930488P06Rik|4930511N19Rik|Znf672	zinc finger protein 672	protein-coding
594	chr2	180589322	180589868	+	0	NA	exon (NM_031373, exon 1 of 7)	exon (NM_031373, exon 1 of 7)	188	NM_031373	72075		NM_031373	ENSMUSG00000049401	Ogfr	2010013E17Rik	opioid growth factor receptor	protein-coding
3253	chr12	80790139	80790884	+	0	NA	promoter-TSS (NM_178682)	promoter-TSS (NM_178682)	-21	NM_001242419	217684		NM_178682	ENSMUSG00000021133	Susd6	4933426M11Rik|mKIAA0247	sushi domain containing 6	protein-coding
2420	chr9	96669895	96670316	+	0	NA	Intergenic	Intergenic	-38602	NM_053268	114713		NM_053268	ENSMUSG00000032413	Rasa2	5430433H21Rik|GAP1m	RAS p21 protein activator 2	protein-coding
1275	chr5	115326774	115327145	+	0	NA	promoter-TSS (NM_025573)	promoter-TSS (NM_025573)	-218	NM_025573	108014		NM_025573	ENSMUSG00000029538	Srsf9	25kDa|2610029M16Rik|SRp30c|Sfrs9	serine and arginine-rich splicing factor 9	protein-coding
3652	chr14	70577560	70578081	+	0	NA	promoter-TSS (NM_001360475)	promoter-TSS (NM_001360475)	-4	NM_153136	213484		NM_153136	ENSMUSG00000045211	Nudt18	-	nudix hydrolase 18	protein-coding
4251	chr18	25168607	25169056	+	0	NA	promoter-TSS (NM_001142698)	promoter-TSS (NM_001142698)	46	NM_001004361	66648		NM_001004361	ENSMUSG00000024269	Tpgs2	5730437P09Rik|5730494M16Rik|Pgs2	tubulin polyglutamylase complex subunit 2	protein-coding
1300	chr5	124111861	124112580	+	0	NA	promoter-TSS (NM_001347478)	promoter-TSS (NM_001347478)	-101	NM_001347478	66627		NM_025671	ENSMUSG00000023707	Ogfod2	1300006G11Rik|5730405M13Rik	2-oxoglutarate and iron-dependent oxygenase domain containing 2	protein-coding
568	chr2	166905884	166906484	+	0	NA	promoter-TSS (NM_023565)	promoter-TSS (NM_023565)	88	NM_023565	110750		NM_023565	ENSMUSG00000002718	Cse1l	2610100P18Rik|Capts|Cas|Xpo2	chromosome segregation 1 like	protein-coding
3060	chr11	102603706	102604631	+	0	NA	promoter-TSS (NM_020510)	promoter-TSS (NM_020510)	-263	NM_020510	57265		NM_020510	ENSMUSG00000050288	Fzd2	Fz10|Fzd10|Mfz10|Mfz10a	frizzled class receptor 2	protein-coding
3407	chr13	49420809	49421297	+	0	NA	promoter-TSS (NM_001276399)	promoter-TSS (NM_001276399)	-170	NR_075085	75678		NM_199056	ENSMUSG00000021385	Ippk	1810043M15Rik|InsP6	inositol 1,3,4,5,6-pentakisphosphate 2-kinase	protein-coding
3425	chr13	56581676	56582554	+	0	NA	Intergenic	Intergenic	-27471	NR_155548	21810		NM_009369	ENSMUSG00000035493	Tgfbi	68kDa|Beta-ig|big-h3	transforming growth factor, beta induced	protein-coding
1082	chr4	151057701	151058260	+	0	NA	promoter-TSS (NM_009498)	promoter-TSS (NM_009498)	-27	NM_009498	22319		NM_009498	ENSMUSG00000028955	Vamp3	D130027G05Rik|VAMP-3|ceb	vesicle-associated membrane protein 3	protein-coding
2842	chr11	58301404	58302855	+	0	NA	Intergenic	Intergenic	-4940	NM_001040686	103836		NM_182996	ENSMUSG00000037243	Zfp692	Zfp692-ps|Znf692	zinc finger protein 692	protein-coding
4456	chr19	10605321	10605965	+	0	NA	promoter-TSS (NM_015735)	promoter-TSS (NM_015735)	46	NM_015735	13194		NM_015735	ENSMUSG00000024740	Ddb1	127kDa|p127-Ddb1	damage specific DNA binding protein 1	protein-coding
374	chr2	49619245	49619636	+	0	NA	5' UTR (NM_008449, exon 1 of 26)	5' UTR (NM_008449, exon 1 of 26)	154	NM_008449	16574		NM_008449	ENSMUSG00000026764	Kif5c	KINN|Khc|NKHC|NKHC2	kinesin family member 5C	protein-coding
2827	chr11	51688440	51689293	+	0	NA	promoter-TSS (NM_025319)	promoter-TSS (NM_025319)	-232	NM_025319	66050		NM_025319	ENSMUSG00000007777	Trappc2b	0610009B22Rik	trafficking protein particle complex 2B	protein-coding
2805	chr11	36677331	36677852	+	0	NA	intron (NM_001290702, intron 2 of 27)	intron (NM_001290702, intron 2 of 27)	266650	NM_011856	23964		NM_011856	ENSMUSG00000049336	Tenm2	Odz2|Odz3|Ten-2|Ten-m2	teneurin transmembrane protein 2	protein-coding
873	chr4	45011964	45012839	+	0	NA	promoter-TSS (NM_001163283)	promoter-TSS (NM_001163283)	11	NM_001163284	230119		NM_173399	ENSMUSG00000049657	Zbtb5	5930421I10|9430083K24Rik|mKIAA0354	zinc finger and BTB domain containing 5	protein-coding
2582	chr10	63429616	63430427	+	0	NA	promoter-TSS (NM_177612)	promoter-TSS (NM_177612)	-77	NM_177612	216033		NM_177612	ENSMUSG00000060843	Ctnna3	4930429L08Rik|4933408A16|Catna3|Vr22	catenin alpha 3	protein-coding
4154	chr17	55944983	55945278	+	0	NA	intron (NM_001310337, intron 1 of 3)	CpG	129	NM_146249	240120		NM_146249	ENSMUSG00000062101	Zfp119b	-	zinc finger protein 119b	protein-coding
528	chr2	155357156	155357874	+	0	NA	promoter-TSS (NM_001004721)	promoter-TSS (NM_001004721)	-91	NM_001004721	228812		NM_001004721	ENSMUSG00000038383	Pigu	5430426F17Rik|Cdc91l1	phosphatidylinositol glycan anchor biosynthesis, class U	protein-coding
3252	chr12	80643784	80644225	+	0	NA	promoter-TSS (NM_026244)	promoter-TSS (NM_026244)	107	NM_001347409	13877		NM_007951	ENSMUSG00000021131	Erh	Mer|Prei1	ERH mRNA splicing and mitosis factor	protein-coding
2634	chr10	80622024	80622656	+	0	NA	promoter-TSS (NM_134002)	promoter-TSS (NM_134002)	-440	NM_134002	103236		NM_134002	ENSMUSG00000003345	Csnk1g2	2810429I12Rik	casein kinase 1, gamma 2	protein-coding
271	chr2	4452543	4453409	+	0	NA	intron (NM_172475, intron 2 of 22)	intron (NM_172475, intron 2 of 22)	52000	NM_001177843	209630		NM_172475	ENSMUSG00000026657	Frmd4a	2700017I06Rik|5330420J21|C230040M21Rik|Frmd4|Gm13190|mKIAA1294	FERM domain containing 4A	protein-coding
3812	chr15	93990106	93990740	+	0	NA	Intergenic	Intergenic	-63312	NR_045737	77248		NR_045737	ENSMUSG00000116360	9430014N10Rik	-	RIKEN cDNA 9430014N10 gene	ncRNA
2131	chr8	83607784	83608813	+	0	NA	promoter-TSS (NM_001308227)	promoter-TSS (NM_001308227)	123	NM_018808	81489		NM_018808	ENSMUSG00000005483	Dnajb1	0610007I11Rik|DjB1|HSPF1|Hdj1|Hsp40	DnaJ heat shock protein family (Hsp40) member B1	protein-coding
1313	chr5	129846626	129847532	+	0	NA	promoter-TSS (NM_026445)	promoter-TSS (NM_026445)	89	NM_026445	67902		NM_026445	ENSMUSG00000025538	Sumf2	2610040F05Rik	sulfatase modifying factor 2	protein-coding
758	chr3	108210193	108211200	+	0	NA	promoter-TSS (NM_175183)	promoter-TSS (NM_175183)	-169	NM_001289545	72522		NM_175183	ENSMUSG00000048997	Atxn7l2	2610528J18Rik	ataxin 7-like 2	protein-coding
784	chr3	134243654	134244063	+	0	NA	intron (NM_001004367, intron 3 of 3)	intron (NM_001004367, intron 3 of 3)	-3275	NR_035435	100316832		NR_035435	ENSMUSG00000084564	Mir1895	Mirn1895|mmu-mir-1895	microRNA 1895	ncRNA
3990	chr16	94569411	94569936	+	0	NA	promoter-TSS (NM_007890)	promoter-TSS (NM_007890)	-533	NM_007890	13548		NM_007890	ENSMUSG00000022897	Dyrk1a	2310043O08Rik|D16Ertd272e|D16Ertd493e|Dyrk|Gm10783|Mnbh|Mp86|mmb	dual-specificity tyrosine phosphorylation regulated kinase 1a	protein-coding
192	chr1	162740047	162740682	+	0	NA	5' UTR (NM_001081290, exon 1 of 35)	5' UTR (NM_001081290, exon 1 of 35)	192	NM_001081290	226562		NM_025603	ENSMUSG00000040225	Prrc2c	1810043M20Rik|9630039I18Rik|A630006J20|Bat2d|Bat2d1|Bat2l2|E130112L15Rik|Prrc3|mKIAA1096	proline-rich coiled-coil 2C	protein-coding
4074	chr17	27204410	27204804	+	0	NA	promoter-TSS (NM_146075)	promoter-TSS (NM_146075)	-169	NM_146075	224640		NM_146075	ENSMUSG00000044857	Lemd2	Lem2|NET25	LEM domain containing 2	protein-coding
2180	chr8	106210685	106211232	+	0	NA	promoter-TSS (NM_145404)	promoter-TSS (NM_145404)	-25	NM_001007567	66432		NM_001007567	ENSMUSG00000033106	Slc7a6os	2010007L18Rik|2400002F02Rik	solute carrier family 7, member 6 opposite strand	protein-coding
2234	chr8	124721837	124722464	+	0	NA	promoter-TSS (NM_026855)	promoter-TSS (NM_026855)	-16	NM_026855	68865		NM_026855	ENSMUSG00000031982	Arv1	1110067L22Rik	ARV1 homolog, fatty acid homeostasis modulator	protein-coding
1312	chr5	129786934	129787450	+	0	NA	promoter-TSS (NM_133900)	promoter-TSS (NM_133900)	61	NM_133900	100678		NM_133900	ENSMUSG00000029446	Psph	PSP|PSPase	phosphoserine phosphatase	protein-coding
3459	chr13	78200318	78201341	+	0	NA	intron (NR_045195, intron 1 of 2)	(CA)n|Simple_repeat|Simple_repeat	-1956	NM_010151	13865		NM_010151	ENSMUSG00000069171	Nr2f1	COUP-TF1|COUP-TFI|COUPTFA|EAR-3|EAR3|Erbal3|SVP44|Tcfcoup1	nuclear receptor subfamily 2, group F, member 1	protein-coding
3813	chr15	96698659	96699938	+	0	NA	intron (NM_175121, intron 1 of 15)	CpG	430	NM_175121	67760		NM_175121	ENSMUSG00000022462	Slc38a2	5033402L14Rik|ATA2|SAT2|SNAT2|mKIAA1382	solute carrier family 38, member 2	protein-coding
2995	chr11	94044049	94045247	+	0	NA	intron (NM_001025430, intron 1 of 25)	intron (NM_001025430, intron 1 of 25)	518	NM_001025430	70834		NM_027569	ENSMUSG00000020859	Spag9	3110018C07Rik|4733401I23Rik|4831406C20Rik|JIP-4|JLP|JSAP2|JSAP2a|Jip4|Mapk8ip4|syd1	sperm associated antigen 9	protein-coding
3708	chr15	27681490	27681967	+	0	NA	promoter-TSS (NM_001242423)	promoter-TSS (NM_001242423)	-186	NM_001242424	223433		NM_198301	ENSMUSG00000056069	Otulinl	9830126M18|Fam105a	OTU deubiquitinase with linear linkage specificity like	protein-coding
3185	chr12	29290703	29291323	+	0	NA	Intergenic	Intergenic	149084	NR_154987	102633526		NR_154987	ENSMUSG00000113986	Gm31333	-	predicted gene, 31333	ncRNA
2780	chr11	20741471	20742310	+	0	NA	promoter-TSS (NM_001252503)	promoter-TSS (NM_001252503)	-334	NM_001290545	216549		NM_181411	ENSMUSG00000049659	Aftph	-	aftiphilin	protein-coding
1597	chr6	134829874	134830565	+	0	NA	promoter-TSS (NM_177687)	promoter-TSS (NM_177687)	20	NM_177687	232430		NM_177687	ENSMUSG00000032652	Crebl2	B230205M03	cAMP responsive element binding protein-like 2	protein-coding
483	chr2	130423869	130424782	+	0	NA	promoter-TSS (NM_001362651)	promoter-TSS (NM_001362651)	5	NR_156014	80743		NM_030559	ENSMUSG00000027411	Vps16	1810074M16Rik|mVPS16	VSP16 CORVET/HOPS core subunit	protein-coding
186	chr1	160212780	160213700	+	0	NA	promoter-TSS (NM_009786)	promoter-TSS (NM_009786)	-348	NM_009786	12301		NM_009786	ENSMUSG00000014226	Cacybp	SIP	calcyclin binding protein	protein-coding
2731	chr10	128498516	128499284	+	0	NA	promoter-TSS (NR_131151)	promoter-TSS (NR_131151)	-215	NM_172259	216459		NM_172259	ENSMUSG00000039824	Myl6b	5730437E04Rik|MLC1SA	myosin, light polypeptide 6B	protein-coding
2097	chr8	70873399	70873859	+	0	NA	promoter-TSS (NM_026964)	promoter-TSS (NM_026964)	-139	NM_026964	234388		NM_026964	ENSMUSG00000007721	Ccdc124	1810023B24Rik	coiled-coil domain containing 124	protein-coding
3518	chr13	119487984	119489248	+	0	NA	promoter-TSS (NR_027974)	promoter-TSS (NR_027974)	143	NM_001177666	633640		NM_001039244	ENSMUSG00000074634	Tmem267	EG633640|Gm7120	transmembrane protein 267	protein-coding
211	chr1	171281039	171281792	+	0	NA	promoter-TSS (NM_008911)	promoter-TSS (NM_008911)	-229	NM_008911	19044		NM_008911	ENSMUSG00000062729	Ppox	Ppo	protoporphyrinogen oxidase	protein-coding
2349	chr9	59577890	59578459	+	0	NA	promoter-TSS (NM_175235)	promoter-TSS (NM_175235)	-163	NM_175235	76183		NM_175235	ENSMUSG00000032297	Celf6	6330569O16Rik|Brunol6	CUGBP, Elav-like family member 6	protein-coding
3089	chr11	109611252	109611999	+	0	NA	promoter-TSS (NM_145940)	promoter-TSS (NM_145940)	-236	NM_145940	52639		NM_145940	ENSMUSG00000041895	Wipi1	4930533H01Rik|D11Ertd498e	WD repeat domain, phosphoinositide interacting 1	protein-coding
74	chr1	71556847	71557378	+	0	NA	promoter-TSS (NM_026195)	promoter-TSS (NM_026195)	-44	NM_026195	108147		NM_026195	ENSMUSG00000026192	Atic	2610509C24Rik	5-aminoimidazole-4-carboxamide ribonucleotide formyltransferase/IMP cyclohydrolase	protein-coding
100	chr1	85090711	85091094	+	0	NA	intron (NM_213615, intron 5 of 6)	intron (NM_213615, intron 5 of 6)	-15191	NR_163968	621875		NM_001037910	ENSMUSG00000072109	A530040E14Rik	-	RIKEN cDNA A530040E14 gene	ncRNA
1659	chr7	16285941	16286852	+	0	NA	promoter-TSS (NM_001382413)	promoter-TSS (NM_001382413)	-379	NM_001382413	243846		NM_172297	ENSMUSG00000041375	Ccdc9	2600011L02Rik	coiled-coil domain containing 9	protein-coding
336	chr2	30794595	30794948	+	0	NA	TTS (NM_198000)	TTS (NM_198000)	6966	NM_198000	73598		NM_198000	ENSMUSG00000044320	1700001O22Rik	1700113K14Rik|4930549G18Rik	RIKEN cDNA 1700001O22 gene	protein-coding
197	chr1	165236453	165237426	+	0	NA	promoter-TSS (NM_001357411)	promoter-TSS (NM_001357411)	19	NM_145513	226591		NM_145513	ENSMUSG00000040843	Tiprl	1810011K17Rik	TIP41, TOR signalling pathway regulator-like (S. cerevisiae)	protein-coding
1259	chr5	112276186	112276911	+	0	NA	promoter-TSS (NM_009419)	promoter-TSS (NM_009419)	-197	NM_009419	22022		NM_009419	ENSMUSG00000029344	Tpst2	D5Ucla3|Tango13b|grm|grt	protein-tyrosine sulfotransferase 2	protein-coding
3785	chr15	81466013	81466910	+	0	NA	intron (NM_019712, intron 1 of 4)	CpG	145	NM_019712	56438		NM_019712	ENSMUSG00000022400	Rbx1	1500002P15Rik|ROC1	ring-box 1	protein-coding
250	chr1	189687881	189688546	+	0	NA	promoter-TSS (NM_001081363)	promoter-TSS (NM_001081363)	-127	NM_001081363	108000		NM_001081363	ENSMUSG00000026605	Cenpf	6530404A22Rik|CENF|Lek1|PRO1779|mitosin	centromere protein F	protein-coding
3108	chr11	116024129	116024808	+	0	NA	promoter-TSS (NM_008211)	promoter-TSS (NM_008211)	36	NM_008211	15081		NM_008211	ENSMUSG00000016559	H3f3b	9430068D06Rik|H3-3a|H3-3b|H3.3B	H3.3 histone B	protein-coding
4316	chr18	56572669	56573339	+	0	NA	promoter-TSS (NM_001127338)	promoter-TSS (NM_001127338)	-65	NM_001127338	110695		NM_138600	ENSMUSG00000053644	Aldh7a1	Atq1|D18Wsu181e	aldehyde dehydrogenase family 7, member A1	protein-coding
4024	chr17	13654661	13654969	+	0	NA	Intergenic	Intergenic	-100721	NR_045437	72578		NR_045436	ENSMUSG00000117042	2700054A10Rik	-	RIKEN cDNA 2700054A10 gene	ncRNA
2310	chr9	44407030	44407750	+	0	NA	promoter-TSS (NM_024266)	promoter-TSS (NM_024266)	158	NM_021789	60409		NM_021789	ENSMUSG00000032112	Trappc4	1500017G03Rik|HSPC172|PTD009|Sbd|Sbdn|Sdcbp2|TRS23	trafficking protein particle complex 4	protein-coding
2165	chr8	94666220	94667134	+	0	NA	promoter-TSS (NM_024191)	promoter-TSS (NM_024191)	77	NM_024191	107566		NM_024191	ENSMUSG00000031776	Arl2bp	1700010P10Rik|1700027H16Rik|6330544B05Rik|BART|Bart1	ADP-ribosylation factor-like 2 binding protein	protein-coding
2498	chr9	123112905	123113300	+	0	NA	promoter-TSS (NM_001372550)	promoter-TSS (NM_001372550)	92	NM_001372542	69035		NM_026917	ENSMUSG00000025786	Zdhhc3	1110020O22Rik|1810006O10Rik|2210017C02Rik|DHHC-3|GODZ|Gramp1|Zfp373	zinc finger, DHHC domain containing 3	protein-coding
1815	chr7	66079344	66079907	+	0	NA	promoter-TSS (NM_024439)	promoter-TSS (NM_024439)	-24	NM_024439	109815		NM_024439	ENSMUSG00000075701	Selenos	1500011E07Rik|H-4|H-47|H4|H47|Sels|Seps1|Vimp	selenoprotein S	protein-coding
3479	chr13	92483515	92484091	+	0	NA	intron (NM_001163627, intron 1 of 5)	intron (NM_001163627, intron 1 of 5)	228	NM_001163627	73942		NM_001163627	ENSMUSG00000034334	Fam151b	4930405M20Rik	family with sequence similarity 151, member B	protein-coding
1183	chr5	64647309	64648625	+	0	NA	Intergenic	Intergenic	-37268	NR_045078	100042198		NR_045078	ENSMUSG00000105402	Gm3716	Gm1683	predicted gene 3716	ncRNA
1229	chr5	100038571	100039333	+	0	NA	exon (NM_016690, exon 1 of 8)	exon (NM_016690, exon 1 of 8)	270	NM_016690	50926		NM_016690	ENSMUSG00000029328	Hnrnpdl	D5Ertd650e|D5Wsu145e|Hnrnpdl1|Hnrpdl|JKTBP|hnRNP DL|hnRNP-DL	heterogeneous nuclear ribonucleoprotein D-like	protein-coding
4054	chr17	24719543	24720331	+	0	NA	promoter-TSS (NR_027900)	promoter-TSS (NR_027900)	28	NR_027900	73474		NR_027900	ENSMUSG00000090101	Snhg9	1700072N11Rik	small nucleolar RNA host gene 9	ncRNA
3160	chr12	8673873	8674539	+	0	NA	promoter-TSS (NM_001160220)	promoter-TSS (NM_001160220)	-53	NR_027670	80913		NM_030723	ENSMUSG00000020594	Pum2	5730503J23Rik|Pumm2	pumilio RNA-binding family member 2	protein-coding
3315	chr12	111038452	111039352	+	0	NA	promoter-TSS (NM_198023)	promoter-TSS (NM_198023)	-465	NM_198023	217864		NM_198023	ENSMUSG00000037896	Rcor1	5730409O11|6720480E22Rik|D12Wsu95e|Rocr1|mKIAA0071	REST corepressor 1	protein-coding
539	chr2	156991871	156992428	+	0	NA	promoter-TSS (NM_001355392)	promoter-TSS (NM_001355392)	-38	NM_001355394	29812		NM_013865	ENSMUSG00000027634	Ndrg3	4833415O14Rik|Ndr3	N-myc downstream regulated gene 3	protein-coding
1748	chr7	35234564	35235205	+	0	NA	Intergenic	Intergenic	-19539	NM_001024707	435965		NM_001024707	ENSMUSG00000001802	Lrp3	-	low density lipoprotein receptor-related protein 3	protein-coding
1629	chr7	4658662	4659417	+	0	NA	promoter-TSS (NM_172894)	promoter-TSS (NM_172894)	-89	NM_172894	243819		NM_172894	ENSMUSG00000052296	Ppp6r1	2010309P17Rik|B430201G11Rik|D030074N20Rik|Pp6r1|Saps1|mKIAA1115	protein phosphatase 6, regulatory subunit 1	protein-coding
730	chr3	97227482	97228266	+	0	NA	promoter-TSS (NM_029933)	promoter-TSS (NM_029933)	-510	NM_029933	77578		NM_029933	ENSMUSG00000038256	Bcl9	2610202E01Rik|8030475K17Rik|A330041G23Rik|Gm130	B cell CLL/lymphoma 9	protein-coding
1182	chr5	63968646	63969231	+	0	NA	promoter-TSS (NM_145923)	promoter-TSS (NM_145923)	-41	NM_145923	100532		NM_145923	ENSMUSG00000047881	Rell1	-	RELT-like 1	protein-coding
238	chr1	180903970	180904561	+	0	NA	promoter-TSS (NM_133705)	promoter-TSS (NM_133705)	-9	NM_133705	69051		NM_133705	ENSMUSG00000026520	Pycr2	1810018M05Rik|P5cr2	pyrroline-5-carboxylate reductase family, member 2	protein-coding
963	chr4	120287746	120288424	+	0	NA	promoter-TSS (NM_194060)	promoter-TSS (NM_194060)	-824	NM_194060	329934		NM_194060	ENSMUSG00000052135	Foxo6	-	forkhead box O6	protein-coding
1783	chr7	45062269	45062704	+	0	NA	promoter-TSS (NM_025533)	promoter-TSS (NM_025533)	57	NM_001163684	66394		NM_025533	ENSMUSG00000003421	Nosip	2310061K06Rik|CGI-25	nitric oxide synthase interacting protein	protein-coding
1279	chr5	115506506	115506968	+	0	NA	promoter-TSS (NM_133915)	promoter-TSS (NM_133915)	61	NM_011223	19303		NM_011223	ENSMUSG00000029528	Pxn	Pax	paxillin	protein-coding
195	chr1	164248598	164249252	+	0	NA	promoter-TSS (NM_001276455)	promoter-TSS (NM_001276455)	-121	NM_054087	116914		NM_054087	ENSMUSG00000040918	Slc19a2	DDA1|THTR1|TRMA|ThTr-1	solute carrier family 19 (thiamine transporter), member 2	protein-coding
2617	chr10	79996360	79997657	+	0	NA	intron (NM_013850, intron 1 of 46)	intron (NM_013850, intron 1 of 46)	514	NM_001347081	27403		NM_013850	ENSMUSG00000035722	Abca7	ABCX|Abc51	ATP-binding cassette, sub-family A member 7	protein-coding
2069	chr8	64692755	64693265	+	0	NA	promoter-TSS (NM_013494)	promoter-TSS (NM_013494)	99	NM_013494	12876		NM_013494	ENSMUSG00000037852	Cpe	CPH|Cph-1|Cph1|NF-alpha1|fat	carboxypeptidase E	protein-coding
1569	chr6	121110177	121110489	+	0	NA	intron (NM_001270475, intron 1 of 31)	intron (NM_001270475, intron 1 of 31)	20689	NM_001270475	194401		NM_153396	ENSMUSG00000051586	Mical3	C130040D16Rik|Mical-3|mKIAA1364	microtubule associated monooxygenase, calponin and LIM domain containing 3	protein-coding
2217	chr8	121841088	121841760	+	0	NA	Intergenic	B3|SINE|B2	-11855	NM_145605	234825		NM_145605	ENSMUSG00000040263	Klhdc4	G430025P05Rik	kelch domain containing 4	protein-coding
1679	chr7	19628469	19629191	+	0	NA	intron (NM_001290457, intron 1 of 10)	intron (NM_001290457, intron 1 of 10)	608	NM_001290457	19698		NM_009046	ENSMUSG00000002983	Relb	shep	avian reticuloendotheliosis viral (v-rel) oncogene related B	protein-coding
923	chr4	107803486	107803956	+	0	NA	intron (NM_053073, intron 2 of 19)	intron (NM_053073, intron 2 of 19)	836	NM_001369052	16975		NM_053073	ENSMUSG00000028613	Lrp8	4932703M08Rik|ApoER2|Lr8b	low density lipoprotein receptor-related protein 8, apolipoprotein e receptor	protein-coding
2765	chr11	11461718	11462288	+	0	NA	intron (NM_001185153, intron 1 of 7)	CpG	416	NM_015785	53604		NM_015785	ENSMUSG00000020193	Zpbp	4930486K01Rik|Iam38|Sp38	zona pellucida binding protein	protein-coding
4539	chr19	55556296	55556772	+	0	NA	intron (NM_001293686, intron 7 of 7)	intron (NM_001293686, intron 7 of 7)	145670	NR_045318	77594		NR_045318		4930552P12Rik	-	RIKEN cDNA 4930552P12 gene	ncRNA
1782	chr7	45053956	45054406	+	0	NA	promoter-TSS (NM_175022)	promoter-TSS (NM_175022)	-847	NM_175022	233210		NM_175022	ENSMUSG00000046574	Prr12	6720469B10	proline rich 12	protein-coding
4186	chr17	66101330	66102163	+	0	NA	promoter-TSS (NM_001278415)	promoter-TSS (NM_001278415)	-187	NM_001278415	72900		NM_028388	ENSMUSG00000024099	Ndufv2	2900010C23Rik	NADH:ubiquinone oxidoreductase core subunit V2	protein-coding
1148	chr5	33018377	33019267	+	0	NA	promoter-TSS (NM_011738)	promoter-TSS (NM_011738)	6	NM_011738	22629		NM_011738	ENSMUSG00000018965	Ywhah	-	tyrosine 3-monooxygenase/tryptophan 5-monooxygenase activation protein, eta polypeptide	protein-coding
4484	chr19	36918844	36919434	+	0	NA	exon (NM_028263, exon 2 of 2)	exon (NM_028263, exon 2 of 2)	460	NM_028263	72514		NM_028263	ENSMUSG00000047632	Fgfbp3	2610306H15Rik|Fgf-bp3	fibroblast growth factor binding protein 3	protein-coding
2809	chr11	43681596	43682066	+	0	NA	promoter-TSS (NM_001363142)	promoter-TSS (NM_001363142)	-167	NM_001164231	70802		NM_027557	ENSMUSG00000044950	Pwwp2a	4631424J17Rik|D930040F23Rik	PWWP domain containing 2A	protein-coding
3760	chr15	77306621	77307213	+	0	NA	5' UTR (NM_001110827, exon 1 of 14)	5' UTR (NM_001110827, exon 1 of 14)	136	NM_053104	93686		NM_053104	ENSMUSG00000033565	Rbfox2	Fbm2|Fxh|Hrnbp2|Rbm9	RNA binding protein, fox-1 homolog (C. elegans) 2	protein-coding
3429	chr13	59769638	59770605	+	0	NA	promoter-TSS (NM_026921)	promoter-TSS (NM_026921)	155	NR_015349	13996		NR_015349		Etohd2	-	ethanol decreased 2	ncRNA
304	chr2	26139929	26140835	+	0	NA	promoter-TSS (NM_001256522)	promoter-TSS (NM_001256522)	124	NM_001256521	109299		NM_001256521	ENSMUSG00000087679	Tmem250	C330006A16Rik|Tmem250-ps	transmembrane protein 250	protein-coding
29	chr1	39535502	39536074	+	0	NA	promoter-TSS (NM_028043)	promoter-TSS (NM_028043)	87	NM_028043	52846		NM_028043	ENSMUSG00000003135	Cnot11	2410015L18Rik|C40|D1Bwg0212e	CCR4-NOT transcription complex, subunit 11	protein-coding
803	chr3	153193180	153194013	+	0	NA	Intergenic	Intergenic	-41488	NR_108044	75001		NR_108044		4930482G09Rik	-	RIKEN cDNA 4930482G09 gene	ncRNA
3987	chr16	94312718	94313654	+	0	NA	intron (NM_139145, intron 1 of 10)	intron (NM_139145, intron 1 of 10)	377	NM_139145	110948		NM_139145	ENSMUSG00000040820	Hlcs	410I21.SP6|D16Jhu34	holocarboxylase synthetase (biotin- [propriony-Coenzyme A-carboxylase (ATP-hydrolysing)] ligase)	protein-coding
3868	chr16	5255822	5256282	+	0	NA	promoter-TSS (NM_027446)	promoter-TSS (NM_027446)	-96	NM_027446	70511		NM_027446	ENSMUSG00000022544	Eef2kmt	5730409G15Rik|Fam86|Fam86a|eEF2-KMT	eukaryotic elongation factor 2 lysine methyltransferase	protein-coding
3223	chr12	70974536	70975286	+	0	NA	intron (NM_001310595, intron 1 of 10)	CpG	288	NM_011184	19167		NM_011184	ENSMUSG00000060073	Psma3	Lmpc8	proteasome subunit alpha 3	protein-coding
201	chr1	166002350	166003449	+	0	NA	promoter-TSS (NM_198932)	promoter-TSS (NM_198932)	-265	NM_198932	18986		NM_011137	ENSMUSG00000026565	Pou2f1	2810482H01Rik|NF-A1|Oct-1|Oct1|Otf-1|Otf1	POU domain, class 2, transcription factor 1	protein-coding
3536	chr14	20673975	20674553	+	0	NA	promoter-TSS (NM_172596)	promoter-TSS (NM_172596)	-57	NM_001168273	218811		NM_172596	ENSMUSG00000039367	Sec24c	2610204K03Rik|mKIAA0079	SEC24 homolog C, COPII coat complex component	protein-coding
2197	chr8	111643030	111644206	+	0	NA	intron (NR_156446, intron 1 of 2)	CpG	175	NM_001358993	22640		NM_011742	ENSMUSG00000055835	Zfp1	Fnp-1|Zfp-1|mkr-1	zinc finger protein 1	protein-coding
2450	chr9	107612527	107613266	+	0	NA	Intergenic	CpG	-3655	NM_001042779	20347		NM_009153	ENSMUSG00000057969	Sema3b	SemA|Semaa|sema5|semaV	sema domain, immunoglobulin domain (Ig), short basic domain, secreted, (semaphorin) 3B	protein-coding
3623	chr14	61439636	61440268	+	0	NA	promoter-TSS (NM_008466)	promoter-TSS (NM_008466)	-5	NM_008466	16648		NM_008466	ENSMUSG00000021929	Kpna3	IPOA4	karyopherin subunit alpha 3	protein-coding
151	chr1	132417359	132418017	+	0	NA	exon (NM_172516, exon 1 of 13)	exon (NM_172516, exon 1 of 13)	235	NM_172516	213452		NM_172516	ENSMUSG00000042046	Dstyk	A930019K20Rik|C430014H23Rik|C820013G01|Ripk5	dual serine/threonine and tyrosine protein kinase	protein-coding
1472	chr6	71493678	71494157	+	0	NA	promoter-TSS (NM_001308303)	promoter-TSS (NM_001308303)	40	NM_001308303	22644		NM_009543	ENSMUSG00000052656	Rnf103	Zfp103|kf-1	ring finger protein 103	protein-coding
3008	chr11	96578437	96579450	+	0	NA	intron (NM_001033186, intron 4 of 12)	intron (NM_001033186, intron 4 of 12)	114352	NM_001177898	78473		NM_001033186	ENSMUSG00000057058	Skap1	1700091G21Rik|Scap1|Skap-55	src family associated phosphoprotein 1	protein-coding
4426	chr19	6979663	6980535	+	0	NA	promoter-TSS (NM_001360288)	promoter-TSS (NM_001360288)	-13	NM_001360286	14227		NM_008020	ENSMUSG00000056629	Fkbp2	mFKBP13|mFKBP2	FK506 binding protein 2	protein-coding
2857	chr11	60352804	60353391	+	0	NA	promoter-TSS (NM_029044)	promoter-TSS (NM_029044)	-192	NM_153080	216810		NM_153080	ENSMUSG00000000538	Tom1l2	2900016I08Rik|A730055F12Rik|Srebf1	target of myb1-like 2 (chicken)	protein-coding
1368	chr5	143817231	143818018	+	0	NA	Intergenic	Intergenic	-54238	NM_013557	15467		NM_013557	ENSMUSG00000029613	Eif2ak1	HCR|Hri	eukaryotic translation initiation factor 2 alpha kinase 1	protein-coding
4124	chr17	35979083	35979805	+	0	NA	promoter-TSS (NM_001282012)	promoter-TSS (NM_001282012)	-149	NM_001165892	75210		NM_145487	ENSMUSG00000038500	Prr3	4930540G07Rik|Cat56	proline-rich polypeptide 3	protein-coding
3247	chr12	79172141	79172819	+	0	NA	promoter-TSS (NM_016800)	promoter-TSS (NM_016800)	-22	NM_001364374	53612		NM_016800	ENSMUSG00000021124	Vti1b	GES30|MVti1b|SNARE|Vti1-rp1	vesicle transport through interaction with t-SNAREs 1B	protein-coding
4338	chr18	67723998	67724783	+	0	NA	intron (NM_008977, intron 1 of 9)	CpG	231	NM_008977	19255		NM_008977	ENSMUSG00000024539	Ptpn2	Ptpt|TC-PTP	protein tyrosine phosphatase, non-receptor type 2	protein-coding
4621	chrX	152232836	152233247	+	0	NA	promoter-TSS (NM_013668)	promoter-TSS (NM_013668)	-186	NM_013668	20591		NM_013668	ENSMUSG00000025332	Kdm5c	D930009K15Rik|Jarid1c|Smcx|mKIAA0234	lysine demethylase 5C	protein-coding
3222	chr12	70968524	70969225	+	0	NA	Intergenic	Intergenic	-5749	NM_001310595	19167		NM_011184	ENSMUSG00000060073	Psma3	Lmpc8	proteasome subunit alpha 3	protein-coding
3622	chr14	61172521	61173379	+	0	NA	intron (NM_172809, intron 2 of 9)	CpG	34493	NM_172809	50720		NM_015788	ENSMUSG00000048279	Sacs	A230052M14|DNAJC29|E130115J16Rik	sacsin	protein-coding
4221	chr17	87671986	87672630	+	0	NA	promoter-TSS (NM_008628)	promoter-TSS (NM_008628)	-224	NM_008628	17685		NM_008628	ENSMUSG00000024151	Msh2	-	mutS homolog 2	protein-coding
3189	chr12	31949253	31950887	+	0	NA	intron (NM_177993, intron 1 of 8)	CpG	175	NM_001361928	73389		NM_153198	ENSMUSG00000002996	Hbp1	1700058O05Rik|C330012F01Rik	high mobility group box transcription factor 1	protein-coding
3647	chr14	68209002	68210189	+	0	NA	Intergenic	Intergenic	-84591	NM_008691	18040		NM_008691	ENSMUSG00000022054	Nefm	NF-M|NF160|NF165|Nef3|Nfm	neurofilament, medium polypeptide	protein-coding
3978	chr16	91647065	91648103	+	0	NA	promoter-TSS (NM_178880)	promoter-TSS (NM_178880)	-240	NM_019973	20658		NM_019973	ENSMUSG00000022961	Son	2900011L12Rik|mKIAA1019|nrebp	Son DNA binding protein	protein-coding
3455	chr13	73117018	73117928	+	0	NA	Intergenic	Intergenic	111627	NR_126459	75361		NR_126459		4930555K05Rik	-	RIKEN cDNA 4930555K05 gene	ncRNA
1473	chr6	71632880	71633795	+	0	NA	promoter-TSS (NM_173001)	promoter-TSS (NM_173001)	-420	NM_001038695	104263		NM_173001	ENSMUSG00000053470	Kdm3a	1700105C21Rik|C230043E16Rik|JHDM2a|Jmjd1|Jmjd1a|KDM2A|TGSA|Tsga	lysine (K)-specific demethylase 3A	protein-coding
110	chr1	88276694	88277904	+	0	NA	intron (NM_172505, intron 1 of 4)	CpG-383	258	NM_172505	212427		NM_172505		A730008H23Rik	Fleg1	RIKEN cDNA A730008H23 gene	protein-coding
2999	chr11	95041316	95042323	+	0	NA	promoter-TSS (NM_001361915)	promoter-TSS (NM_001361915)	-448	NM_133667	18604		NM_133667	ENSMUSG00000038967	Pdk2	-	pyruvate dehydrogenase kinase, isoenzyme 2	protein-coding
2302	chr9	41207341	41207984	+	0	NA	intron (NR_040392, intron 1 of 4)	intron (NR_040392, intron 1 of 4)	1507	NR_040392	78500		NR_040392	ENSMUSG00000100837	1700063D05Rik	-	RIKEN cDNA 1700063D05 gene	ncRNA
2345	chr9	57910622	57911215	+	0	NA	promoter-TSS (NM_027086)	promoter-TSS (NM_027086)	-68	NM_001122873	69459		NM_027086	ENSMUSG00000055720	Ubl7	2300004C15Rik	ubiquitin-like 7 (bone marrow stromal cell-derived)	protein-coding
4561	chrX	13230217	13231091	+	0	NA	Intergenic	LTR72_RN|LTR|ERV1	5629	NR_045430	72122		NR_045429	ENSMUSG00000100714	2010308F09Rik	-	RIKEN cDNA 2010308F09 gene	ncRNA
4476	chr19	28191901	28192404	+	0	NA	Intergenic	Intergenic	-180986	NM_001166414	19726		NM_011265	ENSMUSG00000040929	Rfx3	C230093O12Rik|MRFX3	regulatory factor X, 3 (influences HLA class II expression)	protein-coding
2080	chr8	69996176	69996952	+	0	NA	promoter-TSS (NM_001286450)	promoter-TSS (NM_001286450)	-180	NM_145596	234366		NM_145596	ENSMUSG00000036180	Gatad2a	1110066C11Rik	GATA zinc finger domain containing 2A	protein-coding
3272	chr12	86800997	86801618	+	0	NA	Intergenic	Intergenic	66938	NM_001195767	627607		NM_001195767	ENSMUSG00000059114	Lrrc74a	EG627607|Gm6772|Lrrc74	leucine rich repeat containing 74A	protein-coding
4174	chr17	57011171	57011908	+	0	NA	promoter-TSS (NM_133801)	promoter-TSS (NM_133801)	-251	NM_133801	98053		NM_133801	ENSMUSG00000002658	Gtf2f1	2810405L04Rik|RAP74	general transcription factor IIF, polypeptide 1	protein-coding
1531	chr6	97617168	97617944	+	0	NA	5' UTR (NM_145148, exon 1 of 24)	5' UTR (NM_145148, exon 1 of 24)	101	NM_145148	232288		NM_145148	ENSMUSG00000030064	Frmd4b	6030440G05Rik|GOBLIN|GRSP1	FERM domain containing 4B	protein-coding
2797	chr11	30267608	30268673	+	0	NA	promoter-TSS (NR_168039)	promoter-TSS (NR_168039)	-166	NR_168039	666427		NR_168037	ENSMUSG00000073073	Gm8098	EG666427	predicted gene 8098	ncRNA
2031	chr8	25840490	25841173	+	0	NA	promoter-TSS (NM_001286207)	promoter-TSS (NM_001286207)	-44	NM_001359012	23808		NM_011791	ENSMUSG00000031575	Ash2l	-	ASH2 like histone lysine methyltransferase complex subunit	protein-coding
1840	chr7	80802911	80803566	+	0	NA	promoter-TSS (NM_016721)	promoter-TSS (NM_016721)	93	NM_016721	29875		NM_016721	ENSMUSG00000030536	Iqgap1	D7Ertd237e|D7Ertd257e|mKIAA0051	IQ motif containing GTPase activating protein 1	protein-coding
4271	chr18	35771325	35772064	+	0	NA	5' UTR (NM_019912, exon 1 of 7)	5' UTR (NM_019912, exon 1 of 7)	135	NM_019912	56550		NM_019912	ENSMUSG00000091896	Ube2d2a	1500034D03Rik|Ubc2e|Ube2d2|ubc4	ubiquitin-conjugating enzyme E2D 2A	protein-coding
1580	chr6	124930799	124931502	+	0	NA	promoter-TSS (NM_001170341)	promoter-TSS (NM_001170341)	-238	NM_001170341	30853		NM_145385	ENSMUSG00000030120	Mlf2	-	myeloid leukemia factor 2	protein-coding
3672	chr14	84443163	84443526	+	0	NA	promoter-TSS (NR_168879)	promoter-TSS (NR_168879)	60	NR_168881	102635069		NR_168879		Gm32498	-	predicted gene, 32498	ncRNA
3562	chr14	31640974	31641328	+	0	NA	promoter-TSS (NM_019975)	promoter-TSS (NM_019975)	87	NM_001374217	26363		NM_025295	ENSMUSG00000021900	Btd	-	biotinidase	protein-coding
1423	chr6	38550911	38552412	+	0	NA	5' UTR (NM_138680, exon 1 of 10)	5' UTR (NM_138680, exon 1 of 10)	327	NM_001311100	192196		NM_138680	ENSMUSG00000029823	Luc7l2	4930471C18Rik|CGI59|Cgi74	LUC7-like 2 (S. cerevisiae)	protein-coding
3928	chr16	38088458	38089433	+	0	NA	promoter-TSS (NM_001347232)	promoter-TSS (NM_001347232)	-56	NM_019827	56637		NM_019827	ENSMUSG00000022812	Gsk3b	7330414F15Rik|8430431H08Rik|GSK-3|GSK-3beta|GSK3	glycogen synthase kinase 3 beta	protein-coding
170	chr1	150392590	150393458	+	0	NA	promoter-TSS (NM_001357579)	promoter-TSS (NM_001357579)	31	NM_145511	226499		NM_145511	ENSMUSG00000006010	Odr4	1810053E15Rik|odr-4	odr4 GPCR localization factor homolog	protein-coding
2303	chr9	41950816	41951257	+	0	NA	Intergenic	Intergenic	-71579	NR_165259	102640140		NR_165259		Gm16214	-	predicted gene 16214	ncRNA
1255	chr5	110448477	110449025	+	0	NA	promoter-TSS (NM_001317042)	promoter-TSS (NM_001317042)	-248	NM_001142642	381668		NM_028596	ENSMUSG00000043323	Fbrsl1	2410025L10Rik|Gm1049|Gm29766|mKIAA1545	fibrosin-like 1	protein-coding
3789	chr15	81810629	81811762	+	0	NA	promoter-TSS (NM_017376)	promoter-TSS (NM_017376)	-219	NM_017376	21685		NM_017376	ENSMUSG00000022389	Tef	2310028D20Rik	thyrotroph embryonic factor	protein-coding
3273	chr12	86824038	86824818	+	0	NA	Intergenic	Intergenic	60386	NM_145836	238330		NM_145836	ENSMUSG00000034168	Irf2bpl	6430527G18Rik|Eap1	interferon regulatory factor 2 binding protein-like	protein-coding
3340	chr13	12565555	12566259	+	0	NA	promoter-TSS (NM_026184)	promoter-TSS (NM_026184)	24	NM_026184	67475		NM_026184	ENSMUSG00000057069	Ero1b	1300013B24Rik|1700065B09Rik|Ero1lb|ero1-beta	endoplasmic reticulum oxidoreductase 1 beta	protein-coding
3673	chr14	97045382	97046027	+	0	NA	Intergenic	Intergenic	-526670	NM_053105	93688		NM_053105	ENSMUSG00000022076	Klhl1	mKIAA1490	kelch-like 1	protein-coding
1655	chr7	16119720	16120212	+	0	NA	promoter-TSS (NM_133727)	promoter-TSS (NM_133727)	90	NM_133727	70394		NM_133727	ENSMUSG00000006021	Kptn	2310042D10Rik|2E4|C030013F01Rik	kaptin	protein-coding
1447	chr6	51612297	51612999	+	0	NA	Intergenic	CpG	67355	NM_001361577	71982		NM_028035	ENSMUSG00000038301	Snx10	2410004M09Rik	sorting nexin 10	protein-coding
1422	chr6	38533189	38533942	+	0	NA	Intergenic	Intergenic	-1296	NM_025363	66117		NM_025363	ENSMUSG00000019689	Fmc1	1110001J03Rik	formation of mitochondrial complex V assembly factor 1	protein-coding
3563	chr14	31661760	31662817	+	0	NA	exon (NM_025295, exon 2 of 4)	exon (NM_025295, exon 2 of 4)	21224	NM_001374217	26363		NM_025295	ENSMUSG00000021900	Btd	-	biotinidase	protein-coding
3085	chr11	108920198	108920880	+	0	NA	5' UTR (NM_015732, exon 1 of 11)	5' UTR (NM_015732, exon 1 of 11)	190	NM_015732	12006		NM_015732	ENSMUSG00000000142	Axin2	Axi1|Axil|Conductin	axin 2	protein-coding
4370	chr19	3707968	3708548	+	0	NA	promoter-TSS (NM_001358258)	promoter-TSS (NM_001358258)	-35	NM_028077	72056		NM_028077	ENSMUSG00000035372	1810055G02Rik	-	RIKEN cDNA 1810055G02 gene	protein-coding
2191	chr8	110217420	110218167	+	0	NA	promoter-TSS (NM_146215)	promoter-TSS (NM_146215)	-167	NM_146215	234728		NM_146215	ENSMUSG00000046441	Cmtr2	C730036L12Rik|Ftsjd1|MTr2	cap methyltransferase 2	protein-coding
2694	chr10	100487116	100487808	+	0	NA	promoter-TSS (NM_001110013)	promoter-TSS (NM_001110013)	-115	NM_001033332	237500		NM_001033332	ENSMUSG00000036676	Tmtc3	9130014E20Rik|B130008E12Rik|mSmile	transmembrane and tetratricopeptide repeat containing 3	protein-coding
3981	chr16	91770547	91771423	+	0	NA	intron (NM_001110276, intron 1 of 15)	intron (NM_001110276, intron 1 of 15)	41614	NM_001110276	16443		NM_010587	ENSMUSG00000022957	Itsn1	Ehsh1|Ese1|Itsn|Sh3p17	intersectin 1 (SH3 domain protein 1A)	protein-coding
3930	chr16	42190117	42190964	+	0	NA	Intergenic	Intergenic	112929	NR_105858	102466172		NR_105858	ENSMUSG00000098300	Mir6540	Gm27780|mir-6540|mmu-mir-6540	microRNA 6540	ncRNA
2294	chr9	35421156	35421985	+	0	NA	Intergenic	CpG	-30506	NM_021339	57810		NM_021339	ENSMUSG00000038119	Cdon	CDO|Cd0|Orcam	cell adhesion molecule-related/down-regulated by oncogenes	protein-coding
4243	chr18	12236172	12237097	+	0	NA	promoter-TSS (NM_008720)	promoter-TSS (NM_008720)	-248	NM_008720	18145		NM_008720	ENSMUSG00000024413	Npc1	A430089E03Rik|D18Ertd139e|D18Ertd723e|lcsd|nmf164|spm	NPC intracellular cholesterol transporter 1	protein-coding
4627	chrX	163908608	163909518	+	0	NA	promoter-TSS (NM_001290379)	promoter-TSS (NM_001290379)	46	NM_001290378	108012		NM_026887	ENSMUSG00000031367	Ap1s2	1500012A13Rik|EST1	adaptor-related protein complex 1, sigma 2 subunit	protein-coding
4605	chrX	105391411	105392647	+	0	NA	promoter-TSS (NR_015552)	promoter-TSS (NR_015552)	-275	NR_015552	100043213		NR_015552	ENSMUSG00000087620	5330434G04Rik	-	RIKEN cDNA 5330434G04 gene	ncRNA
2935	chr11	75510339	75510859	+	0	NA	intron (NM_001029938, intron 2 of 7)	CpG	505	NM_001029938	280408		NM_001029938	ENSMUSG00000038195	Rilp	Gm857	Rab interacting lysosomal protein	protein-coding
3241	chr12	77742530	77742863	+	0	NA	Intergenic	LTR33|LTR|ERVL	332555	NM_001252616	53618		NM_016893	ENSMUSG00000021065	Fut8	-	fucosyltransferase 8	protein-coding
2851	chr11	59809690	59810331	+	0	NA	promoter-TSS (NM_001271357)	promoter-TSS (NM_001271357)	29	NM_146018	216805		NM_146018	ENSMUSG00000032633	Flcn	B430214A04Rik|Bhd|FLCL	folliculin	protein-coding
475	chr2	127792236	127792749	+	0	NA	promoter-TSS (NM_001384135)	promoter-TSS (NM_001384135)	-4	NM_001384135	67885		NM_175125	ENSMUSG00000051319	Mtln	1500011K16Rik|Moxi|Mpm	mitoregulin	protein-coding
3446	chr13	66932357	66933372	+	0	NA	promoter-TSS (NM_008959)	promoter-TSS (NM_008959)	34	NM_008959	19210		NM_008959	ENSMUSG00000021518	Ptdss1	PSS-1|mKIAA0024	phosphatidylserine synthase 1	protein-coding
3641	chr14	67008323	67009252	+	0	NA	promoter-TSS (NM_009761)	promoter-TSS (NM_009761)	90	NM_009761	12177		NM_009761	ENSMUSG00000022051	Bnip3l	D14Ertd719e|Nip3L|Nix	BCL2/adenovirus E1B interacting protein 3-like	protein-coding
4242	chr18	11351905	11352410	+	0	NA	Intergenic	Intergenic	-281119	NR_045527	225182		NM_175458	ENSMUSG00000041238	Rbbp8	9930104E21Rik|CtIP|RBBP-8|RIM|SAE2	retinoblastoma binding protein 8, endonuclease	protein-coding
3144	chr11	120643420	120644065	+	0	NA	promoter-TSS (NM_001348222)	promoter-TSS (NM_001348222)	6	NM_001379088	209027		NM_144795	ENSMUSG00000025140	Pycr1	P5CR 1|P5CR1	pyrroline-5-carboxylate reductase 1	protein-coding
4205	chr17	80553410	80554035	+	0	NA	intron (NM_001033443, intron 3 of 9)	intron (NM_001033443, intron 3 of 9)	10112	NM_001033443	381113		NM_001033443	ENSMUSG00000033966	Cdkl4	Gm942	cyclin dependent kinase like 4	protein-coding
4227	chr18	3337179	3338033	+	0	NA	promoter-TSS (NM_001374833)	promoter-TSS (NM_001374833)	-17	NM_001110851	12916		NM_013498	ENSMUSG00000063889	Crem	ICER|ICERI	cAMP responsive element modulator	protein-coding
1537	chr6	103377437	103378366	+	0	NA	Intergenic	Intergenic	-132975	NM_007697	12661		NM_007697	ENSMUSG00000030077	Chl1	A530023M13Rik|CALL|LICAM2	cell adhesion molecule L1-like	protein-coding
489	chr2	132781492	132781965	+	0	NA	promoter-TSS (NM_007694)	promoter-TSS (NM_007694)	86	NM_007694	12653		NM_007694	ENSMUSG00000027350	Chgb	Scg-1|cgB|sgI	chromogranin B	protein-coding
5	chr1	9748109	9748871	+	0	NA	promoter-TSS (NM_173443)	promoter-TSS (NM_173443)	-108	NM_173443	70675		NM_173443	ENSMUSG00000045210	Vcpip1	4932442A08|5730421J18Rik|5730538E15Rik|VCIP135|mKIAA1850	valosin containing protein (p97)/p47 complex interacting protein 1	protein-coding
4567	chrX	18161920	18162930	+	0	NA	promoter-TSS (NM_009483)	promoter-TSS (NM_009483)	-150	NM_009483	22289		NM_009483	ENSMUSG00000037369	Kdm6a	Utx	lysine (K)-specific demethylase 6A	protein-coding
2356	chr9	61377642	61378688	+	0	NA	intron (NM_009389, intron 4 of 19)	(CA)n|Simple_repeat|Simple_repeat	5799	NM_001083927	21887		NM_009389	ENSMUSG00000032280	Tle3	2610103N05Rik|ESG|Grg3a|Grg3b|mKIAA1547	transducin-like enhancer of split 3	protein-coding
1986	chr7	141391802	141392457	+	0	NA	promoter-TSS (NM_011528)	promoter-TSS (NM_011528)	-31	NM_011528	21351		NM_011528	ENSMUSG00000025503	Taldo1	-	transaldolase 1	protein-coding
4277	chr18	37217460	37218373	+	0	NA	intron (NM_001301259, intron 1 of 3)	intron (NM_001301259, intron 1 of 3)	-47082	NM_053126	93872		NM_053126	ENSMUSG00000051663	Pcdhb1	PcdhbA	protocadherin beta 1	protein-coding
2791	chr11	28734643	28735635	+	0	NA	Intergenic	Intergenic	-11052	NR_030419	735308		NR_030419	ENSMUSG00000076318	Mir216b	Mirn216b|mir-216b	microRNA 216b	ncRNA
2037	chr8	31111573	31112343	+	0	NA	5' UTR (NM_175136, exon 1 of 6)	5' UTR (NM_175136, exon 1 of 6)	131	NM_175136	68867		NM_175136	ENSMUSG00000039328	Rnf122	1110063C11Rik	ring finger protein 122	protein-coding
901	chr4	82765509	82766205	+	0	NA	Intergenic	Intergenic	93816	NM_026647	68268		NM_026647	ENSMUSG00000028403	Zdhhc21	9130404H11Rik|D130004H04Rik|DHHC21|dep	zinc finger, DHHC domain containing 21	protein-coding
4288	chr18	42274978	42275804	+	0	NA	promoter-TSS (NR_033452)	promoter-TSS (NR_033452)	38	NM_172626	225432		NM_172626	ENSMUSG00000024491	Rbm27	A730010I06|Psc1|mKIAA1311	RNA binding motif protein 27	protein-coding
3744	chr15	73090096	73090982	+	0	NA	exon (NM_053068, exon 1 of 3)	exon (NM_053068, exon 1 of 3)	127	NM_053068	93696		NM_053068	ENSMUSG00000068391	Chrac1	2410152E03Rik|2810406L04Rik|YCL1	chromatin accessibility complex 1	protein-coding
861	chr4	42999776	43000941	+	0	NA	5' UTR (NM_009503, exon 1 of 17)	5' UTR (NM_009503, exon 1 of 17)	149	NM_009503	269523		NM_009503	ENSMUSG00000028452	Vcp	3110001E05|CDC48|p97|p97/VCP	valosin containing protein	protein-coding
4320	chr18	60605923	60606495	+	0	NA	intron (NM_177340, intron 1 of 2)	L2b|LINE|L2	3895	NM_001109975	104027		NM_177340	ENSMUSG00000043079	Synpo	9030217H17Rik|9130229N11|9330140I15Rik	synaptopodin	protein-coding
1246	chr5	107868975	107869406	+	0	NA	promoter-TSS (NM_001378825)	promoter-TSS (NM_001378825)	-142	NM_001378824	14020		NM_007964	ENSMUSG00000011831	Evi5	NB4S	ecotropic viral integration site 5	protein-coding
415	chr2	92008240	92008580	+	0	NA	intron (NM_011957, intron 1 of 11)	CpG	15760	NM_011957	26427		NM_011957	ENSMUSG00000027230	Creb3l1	Oasis	cAMP responsive element binding protein 3-like 1	protein-coding
1441	chr6	50566357	50566929	+	0	NA	promoter-TSS (NR_015581)	promoter-TSS (NR_015581)	0	NR_015581	73183		NR_015581	ENSMUSG00000085776	5430402O13Rik	3110047M22Rik	RIKEN cDNA 5430402O13 gene	ncRNA
1646	chr7	12803288	12803961	+	0	NA	promoter-TSS (NM_001382523)	promoter-TSS (NM_001382523)	14	NM_001382523	232875		NM_001017955	ENSMUSG00000070822	Zscan18	EG232875	zinc finger and SCAN domain containing 18	protein-coding
821	chr4	11485550	11486190	+	0	NA	promoter-TSS (NM_001081183)	promoter-TSS (NM_001081183)	-88	NM_001081183	66185		NM_001081183	ENSMUSG00000040720	Virma	1110037F02Rik|4930422M05Rik|Kiaa1429|mKIAA1429	vir like m6A methyltransferase associated	protein-coding
1924	chr7	126396541	126397042	+	0	NA	promoter-TSS (NM_010900)	promoter-TSS (NM_010900)	-54	NM_010900	18020		NM_010900	ENSMUSG00000030722	Nfatc2ip	D7Ertd304e|NIP45	nuclear factor of activated T cells, cytoplasmic, calcineurin dependent 2 interacting protein	protein-coding
885	chr4	55349500	55350040	+	0	NA	promoter-TSS (NM_009011)	promoter-TSS (NM_009011)	-272	NM_009011	19359		NM_009011	ENSMUSG00000028426	Rad23b	0610007D13Rik|HR23B|mHR23B|p58	RAD23 homolog B, nucleotide excision repair protein	protein-coding
407	chr2	90846786	90847368	+	0	NA	promoter-TSS (NM_001317241)	promoter-TSS (NM_001317241)	-78	NM_001317243	56428		NM_019758	ENSMUSG00000027282	Mtch2	2310034D24Rik|4930539J07Rik|HSPC032	mitochondrial carrier 2	protein-coding
223	chr1	175692438	175693121	+	0	NA	promoter-TSS (NM_010098)	promoter-TSS (NM_010098)	-147	NM_010098	13603		NM_010098	ENSMUSG00000026525	Opn3	ERO|Ecpn	opsin 3	protein-coding
2714	chr10	122096918	122097552	+	0	NA	promoter-TSS (NM_001364706)	promoter-TSS (NM_001364706)	-65	NM_001364706	216395		NM_153059	ENSMUSG00000034620	Rxylt1	6330415D21Rik|Tmem5	ribitol xylosyltransferase 1	protein-coding
263	chr1	194618987	194620096	+	0	NA	promoter-TSS (NM_008882)	promoter-TSS (NM_008882)	-288	NM_008882	18845		NM_008882	ENSMUSG00000026640	Plxna2	2810428A13Rik|OCT|PlexA2|Plxn2|mKIAA0463	plexin A2	protein-coding
490	chr2	132815856	132816377	+	0	NA	promoter-TSS (NM_001291054)	promoter-TSS (NM_001291054)	-25	NM_001291054	66634		NM_025676	ENSMUSG00000027353	Mcm8	5730432L01Rik	minichromosome maintenance 8 homologous recombination repair factor	protein-coding
938	chr4	116053252	116053955	+	0	NA	promoter-TSS (NM_001369076)	promoter-TSS (NM_001369076)	-129	NM_001369075	72181		NM_028142	ENSMUSG00000028706	Nsun4	2310010O12Rik|2810405F18Rik|Shtap	NOL1/NOP2/Sun domain family, member 4	protein-coding
99	chr1	85088284	85088600	+	0	NA	3' UTR (NM_213615, exon 7 of 7)	3' UTR (NM_213615, exon 7 of 7)	-17651	NR_163968	621875		NM_001037910	ENSMUSG00000072109	A530040E14Rik	-	RIKEN cDNA A530040E14 gene	ncRNA
819	chr4	11191134	11192028	+	0	NA	promoter-TSS (NM_001282943)	promoter-TSS (NM_001282943)	-128	NM_009830	12448		NM_009830	ENSMUSG00000028212	Ccne2	-	cyclin E2	protein-coding
4595	chrX	94234602	94235107	+	0	NA	promoter-TSS (NM_001039060)	promoter-TSS (NM_001039060)	-76	NM_001039060	236904		NM_153165	ENSMUSG00000043929	Klhl15	6330500C13Rik	kelch-like 15	protein-coding
2416	chr9	94538141	94538834	+	0	NA	promoter-TSS (NM_001033145)	promoter-TSS (NM_001033145)	-406	NM_001033145	68861		NM_001033145	ENSMUSG00000045414	Dipk2a	1190002N15Rik|GoPro49|HASF	divergent protein kinase domain 2A	protein-coding
2611	chr10	79766950	79767656	+	0	NA	promoter-TSS (NR_027505)	promoter-TSS (NR_027505)	-351	NR_027505	70294		NM_144528	ENSMUSG00000035890	Rnf126	2610010O19Rik	ring finger protein 126	protein-coding
2114	chr8	72548274	72548749	+	0	NA	promoter-TSS (NM_027485)	promoter-TSS (NM_027485)	-201	NM_027485	70625		NM_027485	ENSMUSG00000045248	Med26	5730493L18Rik|Crsp7	mediator complex subunit 26	protein-coding
2211	chr8	120179090	120179362	+	0	NA	Intergenic	Intergenic	-1757	NM_001033980	436062		NM_001033980	ENSMUSG00000042269	Cibar2	1700120B06Rik|Fam92b	CBY1 interacting BAR domain containing 2	protein-coding
1864	chr7	98702695	98703192	+	0	NA	promoter-TSS (NM_001355114)	promoter-TSS (NM_001355114)	-15	NR_144495	100040769		NR_144495		Gm15506	-	predicted gene 15506	ncRNA
1974	chr7	138845756	138846363	+	0	NA	promoter-TSS (NM_026391)	promoter-TSS (NM_026391)	208	NM_001045483	69546		NM_027115	ENSMUSG00000041775	Mapk1ip1	2310009E07Rik|MISS	mitogen-activated protein kinase 1 interacting protein 1	protein-coding
2504	chr9	124422550	124425803	+	0	NA	non-coding (NR_027950, exon 2 of 2)	non-coding (NR_027950, exon 2 of 2)	389	NR_102721	75135		NR_015516		4930526I15Rik	1600027J15Rik	RIKEN cDNA 4930526I15 gene	ncRNA
4449	chr19	9899322	9899921	+	0	NA	promoter-TSS (NM_016692)	promoter-TSS (NM_016692)	-57	NR_168100	115489003		NR_168100	ENSMUSG00000118100	Gm50340	-	predicted gene, 50340	ncRNA
402	chr2	84670403	84671073	+	0	NA	promoter-TSS (NM_001033166)	promoter-TSS (NM_001033166)	-30	NM_001037279	72657		NM_001033166	ENSMUSG00000076437	Selenoh	2700094K13Rik|Selh	selenoprotein H	protein-coding
646	chr3	53463077	53463766	+	0	NA	promoter-TSS (NM_172501)	promoter-TSS (NM_172501)	-163	NM_172501	212114		NM_172501	ENSMUSG00000042997	Nhlrc3	4833441N19|8030451K01Rik|mKIAA4083	NHL repeat containing 3	protein-coding
879	chr4	48279500	48280109	+	0	NA	promoter-TSS (NM_001355184)	promoter-TSS (NM_001355184)	44	NM_001281978	16348		NM_010569	ENSMUSG00000028344	Invs	Nphp2|inv	inversin	protein-coding
1004	chr4	132211768	132212555	+	0	NA	promoter-TSS (NM_145393)	promoter-TSS (NM_145393)	95	NM_145393	213541		NM_145393	ENSMUSG00000040025	Ythdf2	9430020E02Rik|HGRG8|NY-REN-2	YTH N6-methyladenosine RNA binding protein 2	protein-coding
3364	chr13	23517290	23518224	+	0	NA	Intergenic	tRNA-Met-i|tRNA|tRNA	13171	NR_167692	100034675		NR_167692		Gm11335	1700024h08rik	predicted gene 11335	ncRNA
2947	chr11	78188270	78189334	+	0	NA	promoter-TSS (NM_033475)	promoter-TSS (NM_033475)	54	NM_033475	19376		NM_033475	ENSMUSG00000002059	Rab34	Narr|Rah|Rah1	RAB34, member RAS oncogene family	protein-coding
2568	chr10	59899414	59900158	+	0	NA	TTS (NM_001374756)	TTS (NM_001374756)	20203	NM_001376970	56709		NM_019965	ENSMUSG00000020109	Dnajb12	Dj10|mDj10	DnaJ heat shock protein family (Hsp40) member B12	protein-coding
316	chr2	29572536	29574671	+	0	NA	Intergenic	Intergenic	-46117	NM_001039087	107746		NM_054050	ENSMUSG00000039844	Rapgef1	4932418O06Rik|C3G|Grf2	Rap guanine nucleotide exchange factor (GEF) 1	protein-coding
2922	chr11	72795598	72796232	+	0	NA	promoter-TSS (NM_001045536)	promoter-TSS (NM_001045536)	-76	NM_001024926	192986		NM_001024926	ENSMUSG00000057778	Cyb5d2	9330151E16Rik|Gm2	cytochrome b5 domain containing 2	protein-coding
2836	chr11	54787394	54787842	+	0	NA	promoter-TSS (NM_178626)	promoter-TSS (NM_178626)	85	NM_178626	72729		NM_178626	ENSMUSG00000052298	Cdc42se2	2810404F18Rik|SPEC2	CDC42 small effector 2	protein-coding
3699	chr15	12117377	12117827	+	0	NA	promoter-TSS (NM_001358823)	promoter-TSS (NM_001358823)	-249	NM_011767	22763		NM_011767	ENSMUSG00000022201	Zfr	C920030H05Rik	zinc finger RNA binding protein	protein-coding
2678	chr10	91082523	91083095	+	0	NA	promoter-TSS (NM_027078)	promoter-TSS (NM_027078)	-66	NM_001042558	11783		NM_009684	ENSMUSG00000019979	Apaf1	6230400I06Rik|Apaf-1|Apaf1l|fog|mKIAA0413	apoptotic peptidase activating factor 1	protein-coding
4116	chr17	35121219	35121790	+	0	NA	promoter-TSS (NM_001303476)	promoter-TSS (NM_001303476)	8	NM_001128597	81845		NM_032460	ENSMUSG00000092417	Gpank1	Bat-4|Bat4|D17H6S54E|G5	G patch domain and ankyrin repeats 1	protein-coding
2278	chr9	21955396	21956091	+	0	NA	promoter-TSS (NM_025870)	promoter-TSS (NM_025870)	-10	NM_025870	66962		NM_025870	ENSMUSG00000051238	Swsap1	2310047B19Rik	SWIM type zinc finger 7 associated protein 1	protein-coding
1712	chr7	27486822	27487297	+	0	NA	5' UTR (NM_018820, exon 1 of 2)	5' UTR (NM_018820, exon 1 of 2)	106	NM_018820	55942		NM_018820	ENSMUSG00000008384	Sertad1	1110032C13Rik|Sei-1|Sei1|TRIP-Br1	SERTA domain containing 1	protein-coding
4038	chr17	20944894	20945840	+	0	NA	promoter-TSS (NM_016891)	promoter-TSS (NM_016891)	-87	NM_016891	51792		NM_016891	ENSMUSG00000007564	Ppp2r1a	6330556D22Rik|PP2A|PR65	protein phosphatase 2, regulatory subunit A, alpha	protein-coding
3299	chr12	105545819	105546445	+	0	NA	Intergenic	Intergenic	-17040	NM_009747	12062		NM_009747	ENSMUSG00000021070	Bdkrb2	B(2)|B2|B2R|BK-2|BK2|BK2R|BKR2|BRB2	bradykinin receptor, beta 2	protein-coding
4414	chr19	6235588	6236376	+	0	NA	promoter-TSS (NM_198168)	promoter-TSS (NM_198168)	-142	NM_198168	225849		NM_198168	ENSMUSG00000024777	Ppp2r5b	B'beta	protein phosphatase 2, regulatory subunit B', beta	protein-coding
3308	chr12	108835569	108836358	+	0	NA	promoter-TSS (NM_181328)	promoter-TSS (NM_181328)	-87	NM_181328	214663		NM_181328	ENSMUSG00000021265	Slc25a29	C030003J19Rik|CACL|mCACL	solute carrier family 25 (mitochondrial carrier, palmitoylcarnitine transporter), member 29	protein-coding
1068	chr4	149166459	149167014	+	0	NA	promoter-TSS (NM_001081274)	promoter-TSS (NM_001081274)	-31	NM_001081274	110208		NM_025801	ENSMUSG00000028961	Pgd	0610042A05Rik	phosphogluconate dehydrogenase	protein-coding
2923	chr11	73177012	73177430	+	0	NA	promoter-TSS (NM_001168470)	promoter-TSS (NM_001168470)	138	NM_029564	76281		NM_029564	ENSMUSG00000040158	Tax1bp3	1300011C24Rik|TIP-1	Tax1 (human T cell leukemia virus type I) binding protein 3	protein-coding
3557	chr14	29178799	29179703	+	0	NA	intron (NM_009785, intron 12 of 37)	intron (NM_009785, intron 12 of 37)	161043	NM_176920	319476		NM_176920	ENSMUSG00000045776	Lrtm1	A930016D02Rik	leucine-rich repeats and transmembrane domains 1	protein-coding
582	chr2	172999771	173000529	+	0	NA	promoter-TSS (NM_175112)	promoter-TSS (NM_175112)	33	NM_175112	66679		NM_175112	ENSMUSG00000027509	Rae1	3230401I12Rik|D2Ertd342e|MNRP|MNRP41	ribonucleic acid export 1	protein-coding
2287	chr9	26806197	26806719	+	0	NA	promoter-TSS (NM_153803)	promoter-TSS (NM_153803)	10	NM_001310768	244757		NM_153803	ENSMUSG00000036395	Glb1l2	-	galactosidase, beta 1-like 2	protein-coding
231	chr1	178405551	178406852	+	0	NA	intron (NM_026626, intron 1 of 6)	CpG	183	NM_026626	68226		NM_026626	ENSMUSG00000026495	Efcab2	1700073K01Rik|D830011E08Rik	EF-hand calcium binding domain 2	protein-coding
2149	chr8	88137825	88138489	+	0	NA	promoter-TSS (NR_106039)	promoter-TSS (NR_106039)	-49	NR_106039	102465649		NR_106039	ENSMUSG00000099080	Mir7071	Gm27623|mmu-mir-7071	microRNA 7071	ncRNA
2687	chr10	95514686	95515349	+	0	NA	promoter-TSS (NM_080560)	promoter-TSS (NM_080560)	-145	NM_080560	93765		NM_080560	ENSMUSG00000074781	Ube2n	1500026J17Rik|UBC13	ubiquitin-conjugating enzyme E2N	protein-coding
1713	chr7	27507549	27508477	+	0	NA	exon (NM_198048, exon 5 of 7)	exon (NM_198048, exon 5 of 7)	8689	NM_019412	19153		NM_019412	ENSMUSG00000053198	Prx	L-Periaxin	periaxin	protein-coding
1808	chr7	59227982	59229003	+	0	NA	promoter-TSS (NM_001033962)	promoter-TSS (NM_001033962)	-258	NM_011668	22215		NM_011668	ENSMUSG00000025326	Ube3a	4732496B02|5830462N02Rik|A130086L21Rik|Hpve6a	ubiquitin protein ligase E3A	protein-coding
4506	chr19	44283696	44284777	+	0	NA	Intergenic	CpG	-9440	NM_009128	20250		NM_009128	ENSMUSG00000025203	Scd2	Mir5114|Scd-2|mir-5114|swty	stearoyl-Coenzyme A desaturase 2	protein-coding
1503	chr6	86403646	86404766	+	0	NA	promoter-TSS (NM_001164078)	promoter-TSS (NM_001164078)	-13	NM_001164079	21841		NM_011585	ENSMUSG00000071337	Tia1	2310050N03Rik|TIA-1|mTIA-1	cytotoxic granule-associated RNA binding protein 1	protein-coding
1499	chr6	85451248	85452253	+	0	NA	promoter-TSS (NM_001163427)	promoter-TSS (NM_001163427)	220	NR_028081	73327		NM_028505	ENSMUSG00000030008	Pradc1	1700040I03Rik|Pap21	protease-associated domain containing 1	protein-coding
3385	chr13	35906074	35906393	+	0	NA	exon (NM_145938, exon 1 of 8)	exon (NM_145938, exon 1 of 8)	114	NM_145938	208366		NM_145938	ENSMUSG00000021418	Rpp40	D8Bwg1265e|Rnasep1	ribonuclease P 40 subunit	protein-coding
587	chr2	179976825	179977418	+	0	NA	promoter-TSS (NM_001081092)	promoter-TSS (NM_001081092)	268	NR_033782	66730		NR_033782	ENSMUSG00000085704	4921531C22Rik	-	RIKEN cDNA 4921531C22 gene	ncRNA
2973	chr11	86993490	86994079	+	0	NA	promoter-TSS (NM_001005341)	promoter-TSS (NM_001005341)	-22	NM_001005341	77864		NM_001005341	ENSMUSG00000018427	Ypel2	6430570G24|E130113K08Rik	yippee like 2	protein-coding
3040	chr11	101119623	101120346	+	0	NA	promoter-TSS (NM_026501)	promoter-TSS (NM_026501)	-133	NM_134024	103733		NM_134024	ENSMUSG00000035198	Tubg1	1500010O08Rik|GCP-1|Tubg	tubulin, gamma 1	protein-coding
1112	chr5	9161390	9162063	+	0	NA	promoter-TSS (NM_001110327)	promoter-TSS (NM_001110327)	50	NR_152860	23857		NM_011806	ENSMUSG00000042508	Dmtf1	Dimp|Dmp1	cyclin D binding myb like transcription factor 1	protein-coding
376	chr2	51066155	51066913	+	0	NA	Intergenic	Intergenic	82577	NM_028810	74194		NM_028810	ENSMUSG00000017144	Rnd3	2610017M01Rik|Arhe|Rhoe	Rho family GTPase 3	protein-coding
2003	chr8	4238389	4239033	+	0	NA	promoter-TSS (NM_001291777)	promoter-TSS (NM_001291777)	-29	NM_001164172	26400		NM_011944	ENSMUSG00000002948	Map2k7	5930412N11Rik|JNKK 2|Jnkk2|MAPKK 7|MEK 7|Mapkk7|Mek7|Mkk7|Prkmk7|sek2	mitogen-activated protein kinase kinase 7	protein-coding
2862	chr11	60913699	60914238	+	0	NA	promoter-TSS (NM_025294)	promoter-TSS (NM_025294)	-176	NM_025294	24083		NM_025294	ENSMUSG00000018931	Natd1	F3-2|Gm16515|Gtlf3b	N-acetyltransferase domain containing 1	protein-coding
2972	chr11	86757325	86758288	+	0	NA	promoter-TSS (NM_001356393)	promoter-TSS (NM_001356393)	-239	NM_001356393	67300		NM_001003908	ENSMUSG00000047126	Cltc	3110065L21Rik|CHC	clathrin heavy chain	protein-coding
1545	chr6	113045918	113046650	+	0	NA	promoter-TSS (NM_008188)	promoter-TSS (NM_008188)	-18	NM_008188	14911		NM_008188	ENSMUSG00000030264	Thumpd3	Gt(ROSA)26asSor|Gtrosa26as	THUMP domain containing 3	protein-coding
1885	chr7	102209894	102210791	+	0	NA	promoter-TSS (NM_022979)	promoter-TSS (NM_022979)	7	NM_001291358	233575		NM_145583	ENSMUSG00000030990	Pgap2	1810006G21Rik|Frag1|clpex	post-GPI attachment to proteins 2	protein-coding
1502	chr6	86371231	86371878	+	0	NA	promoter-TSS (NM_026506)	promoter-TSS (NM_026506)	14	NM_026506	68011		NM_026506	ENSMUSG00000057278	Snrpg	2810024K17Rik|SMG|sm-G|snRNP-G	small nuclear ribonucleoprotein polypeptide G	protein-coding
2628	chr10	80433711	80434249	+	0	NA	promoter-TSS (NM_011548)	promoter-TSS (NM_011548)	-345	NM_001378912	21423		NM_011548	ENSMUSG00000020167	Tcf3	A1|ALF2|E12|E12/E47|E2A|E47|KA1|ME2|Pan1|Pan2|TCF-3|Tcfe2a|VDIR|bHLHb21	transcription factor 3	protein-coding
2331	chr9	55761319	55762505	+	0	NA	intron (NM_001081341, intron 22 of 32)	intron (NM_001081341, intron 22 of 32)	176207	NM_001081341	244891		NM_175536	ENSMUSG00000034007	Scaper	C430017I08|D530014O03Rik|Zfp291	S phase cyclin A-associated protein in the ER	protein-coding
1113	chr5	9420858	9421333	+	0	NA	intron (NM_001359884, intron 6 of 20)	intron (NM_001359884, intron 6 of 20)	45391	NR_030537	100124492		NR_030537	ENSMUSG00000077896	Mir879	Mirn879|mir-879|mmu-mir-879	microRNA 879	ncRNA
2749	chr11	3648715	3649333	+	0	NA	promoter-TSS (NM_001159288)	promoter-TSS (NM_001159288)	-210	NR_002321	544752		NM_001396521	ENSMUSG00000056579	Tug1	-	taurine upregulated gene 1	protein-coding
2380	chr9	66834609	66835235	+	0	NA	promoter-TSS (NM_026674)	promoter-TSS (NM_026674)	-216	NM_026674	68318		NM_026674	ENSMUSG00000053040	Aph1c	-	aph1 homolog C, gamma secretase subunit	protein-coding
1950	chr7	127588196	127588793	+	0	NA	promoter-TSS (NM_172281)	promoter-TSS (NM_172281)	101	NM_001033040	233899		NM_001033040	ENSMUSG00000057176	Cfap119	Ccdc189|Gm166	cilia and flagella associated protein 119	protein-coding
2228	chr8	123253641	123254304	+	0	NA	promoter-TSS (NM_020497)	promoter-TSS (NM_020497)	-223	NM_020497	57247		NM_020497	ENSMUSG00000001065	Zfp276	D8Ertd370e|D8Ertd377e|Znf276	zinc finger protein (C2H2 type) 276	protein-coding
596	chr2	180954515	180954958	+	0	NA	promoter-TSS (NM_021426)	promoter-TSS (NM_021426)	-37	NM_021426	58237		NM_021426	ENSMUSG00000027574	Nkain4	C030019F02Rik	Na+/K+ transporting ATPase interacting 4	protein-coding
2863	chr11	61174936	61175584	+	0	NA	promoter-TSS (NM_001004143)	promoter-TSS (NM_001004143)	-201	NM_001004143	216825		NM_001004143	ENSMUSG00000042506	Usp22	-	ubiquitin specific peptidase 22	protein-coding
2002	chr8	4165932	4166519	+	0	NA	promoter-TSS (NM_001346730)	promoter-TSS (NM_001346730)	-342	NM_001368794	213027		NM_153536	ENSMUSG00000011832	Evi5l	1700084G18Rik|2310039H16Rik|3110007G05Rik|B130050I23Rik	ecotropic viral integration site 5 like	protein-coding
2045	chr8	40511069	40512080	+	0	NA	promoter-TSS (NM_033560)	promoter-TSS (NM_033560)	180	NM_001361939	18983		NM_011135	ENSMUSG00000031601	Cnot7	CAF-1|Caf1|Pop2	CCR4-NOT transcription complex, subunit 7	protein-coding
1692	chr7	25076839	25077738	+	0	NA	5' UTR (NM_175477, exon 1 of 2)	5' UTR (NM_175477, exon 1 of 2)	481	NM_175477	232976		NM_175477	ENSMUSG00000045252	Zfp574	A630056B21Rik|Znf574	zinc finger protein 574	protein-coding
700	chr3	94953726	94954385	+	0	NA	promoter-TSS (NM_001355706)	promoter-TSS (NM_001355706)	-53	NM_001355707	53970		NM_017395	ENSMUSG00000005774	Rfx5	-	regulatory factor X, 5 (influences HLA class II expression)	protein-coding
14	chr1	24005297	24005841	+	0	NA	promoter-TSS (NM_026503)	promoter-TSS (NM_026503)	71	NM_026503	68002		NM_026503	ENSMUSG00000026154	Sdhaf4	1110058L19Rik|1700001E18Rik|C6orf57	succinate dehydrogenase complex assembly factor 4	protein-coding
3015	chr11	96916150	96916748	+	0	NA	promoter-TSS (NM_001308183)	promoter-TSS (NM_001308183)	-48	NM_001363256	80280		NM_030248	ENSMUSG00000018669	Cdk5rap3	1810007E24Rik|C53|HSF-27|IC53|LZAP|MST016	CDK5 regulatory subunit associated protein 3	protein-coding
1100	chr4	155770036	155770419	+	0	NA	3' UTR (NM_147776, exon 4 of 4)	3' UTR (NM_147776, exon 4 of 4)	4334	NM_147776	246228		NM_147776	ENSMUSG00000042116	Vwa1	4932416A11Rik|WARP	von Willebrand factor A domain containing 1	protein-coding
509	chr2	152080532	152081775	+	0	NA	promoter-TSS (NM_001160410)	promoter-TSS (NM_001160410)	-376	NM_001160410	545474		NM_001160410	ENSMUSG00000060257	Scrt2	-	scratch family zinc finger 2	protein-coding
4354	chr18	78983917	78984512	+	0	NA	intron (NM_053099, intron 2 of 5)	intron (NM_053099, intron 2 of 5)	126230	NM_053099	240427		NM_053099	ENSMUSG00000024548	Setbp1	C130092E12|Seb|mKIAA0437	SET binding protein 1	protein-coding
1292	chr5	123057558	123058232	+	0	NA	Intergenic	CpG	-10879	NM_029112	74890		NM_029112	ENSMUSG00000029477	Morn3	4930438O03Rik	MORN repeat containing 3	protein-coding
797	chr3	145118445	145119157	+	0	NA	intron (NM_001162538, intron 1 of 16)	CpG	201	NM_025714	52184		NM_025714	ENSMUSG00000028256	Odf2l	4733401D09Rik|9630045K08Rik|D3Ertd250e	outer dense fiber of sperm tails 2-like	protein-coding
3719	chr15	37007259	37007865	+	0	NA	promoter-TSS (NM_026521)	promoter-TSS (NM_026521)	-160	NM_026521	68036		NM_026521	ENSMUSG00000062397	Zfp706	3110006P09Rik|Znf706	zinc finger protein 706	protein-coding
1693	chr7	25150594	25151752	+	0	NA	Intergenic	Intergenic	-1284	NR_045847	434147		NM_001033781	ENSMUSG00000074274	D930028M14Rik	EG434147	RIKEN cDNA D930028M14 gene	ncRNA
786	chr3	135437841	135438757	+	0	NA	promoter-TSS (NM_001356598)	promoter-TSS (NM_001356598)	-17	NM_001356595	66105		NM_025356	ENSMUSG00000078578	Ube2d3	1100001F19Rik|9430029A22Rik	ubiquitin-conjugating enzyme E2D 3	protein-coding
1510	chr6	87730672	87730991	+	0	NA	promoter-TSS (NM_001159697)	promoter-TSS (NM_001159697)	-38	NM_001159697	58229		NM_021418	ENSMUSG00000068263	Efcc1	Ccdc48	EF hand and coiled-coil domain containing 1	protein-coding
2010	chr8	13287446	13288577	+	0	NA	promoter-TSS (NM_172282)	promoter-TSS (NM_172282)	-2	NM_172282	234076		NM_172282	ENSMUSG00000038497	Tmco3	B230339H12Rik	transmembrane and coiled-coil domains 3	protein-coding
245	chr1	183299143	183299599	+	0	NA	intron (NM_181732, intron 1 of 9)	RLTR33|LTR|ERVK	-2078	NM_001357242	71678		NM_027861	ENSMUSG00000046836	Brox	0610010K06Rik	BRO1 domain and CAAX motif containing	protein-coding
1293	chr5	123140910	123141638	+	0	NA	promoter-TSS (NM_001040398)	promoter-TSS (NM_001040398)	-919	NM_001040398	208043		NM_177581	ENSMUSG00000038384	Setd1b	KMT2G|mKIAA1076	SET domain containing 1B	protein-coding
3119	chr11	117331870	117332686	+	0	NA	promoter-TSS (NM_001113488)	promoter-TSS (NM_001113488)	-35	NM_001113488	53860		NM_017380	ENSMUSG00000059248	Septin9	MSF1|Msf|PNUTL4|Sept9|Sint1	septin 9	protein-coding
334	chr2	30718192	30719353	+	0	NA	Intergenic	Intergenic	-2438	NR_037272	100526499		NR_037272	ENSMUSG00000093091	Mir3089	mir-3089|mmu-mir-3089	microRNA 3089	ncRNA
4296	chr18	46198195	46199111	+	0	NA	5' UTR (NM_001170855, exon 1 of 10)	5' UTR (NM_001170855, exon 1 of 10)	165	NM_001170855	28105		NM_178872	ENSMUSG00000033949	Trim36	D18Wsu100e|haprin	tripartite motif-containing 36	protein-coding
833	chr4	24897881	24898379	+	0	NA	promoter-TSS (NM_026742)	promoter-TSS (NM_026742)	47	NM_026742	68493		NM_026742	ENSMUSG00000028261	Ndufaf4	1110007M04Rik|3000003G13Rik	NADH:ubiquinone oxidoreductase complex assembly factor 4	protein-coding
3492	chr13	99413464	99414290	+	0	NA	intron (NM_173757, intron 10 of 10)	intron (NM_173757, intron 10 of 10)	-1051	NR_015515	320893		NR_015515		6430562O15Rik	-	RIKEN cDNA 6430562O15 gene	ncRNA
36	chr1	46853344	46854118	+	0	NA	promoter-TSS (NM_172653)	promoter-TSS (NM_172653)	-113	NM_172653	227059		NM_172653	ENSMUSG00000025986	Slc39a10	2900042E17Rik|5430433I10|Zip10|mKIAA1265	solute carrier family 39 (zinc transporter), member 10	protein-coding
1700	chr7	25395668	25396150	+	0	NA	promoter-TSS (NM_010719)	promoter-TSS (NM_010719)	78	NM_010719	16890		NM_010719	ENSMUSG00000003123	Lipe	4933403G17Rik|HSL|REH	lipase, hormone sensitive	protein-coding
4491	chr19	40873110	40873627	+	0	NA	intron (NR_045343, intron 1 of 4)	CpG	5052	NR_045343	381223		NR_045343	ENSMUSG00000097740	E030044B06Rik	E030007J07Rik|Gm1618	RIKEN cDNA E030044B06 gene	ncRNA
32	chr1	43933590	43934223	+	0	NA	promoter-TSS (NM_009418)	promoter-TSS (NM_009418)	-88	NM_001310540	22019		NM_009418	ENSMUSG00000041763	Tpp2	TPP-2|TppII	tripeptidyl peptidase II	protein-coding
184	chr1	157412334	157412938	+	0	NA	promoter-TSS (NM_177644)	promoter-TSS (NM_177644)	-41	NM_177644	226525		NM_177644	ENSMUSG00000070565	Rasal2	6530401P13|A330066M24Rik	RAS protein activator like 2	protein-coding
158	chr1	133661041	133661637	+	0	NA	promoter-TSS (NM_001166552)	promoter-TSS (NM_001166552)	60	NM_144530	70579		NM_144530	ENSMUSG00000102976	Zc3h11a	1110003F06Rik|5730454B08Rik|G630041M05Rik|Zc3hdc11a|Zc3hh11a|mKIAA0663	zinc finger CCCH type containing 11A	protein-coding
1998	chr7	144106498	144107000	+	0	NA	Intergenic	Intergenic	-68711	NM_001113373	210274		NM_001081370	ENSMUSG00000037541	Shank2	ProSAP1|mKIAA1022	SH3 and multiple ankyrin repeat domains 2	protein-coding
3509	chr13	113794035	113794806	+	0	NA	promoter-TSS (NM_172595)	promoter-TSS (NM_172595)	-88	NM_172595	218639		NM_172595	ENSMUSG00000042348	Arl15	A430036I03|Arfrp2|C230032K13Rik	ADP-ribosylation factor-like 15	protein-coding
3493	chr13	99455558	99456171	+	0	NA	intron (NM_008634, intron 2 of 6)	intron (NM_008634, intron 2 of 6)	-43038	NR_015515	320893		NR_015515		6430562O15Rik	-	RIKEN cDNA 6430562O15 gene	ncRNA
2369	chr9	64960544	64961222	+	0	NA	promoter-TSS (NM_175153)	promoter-TSS (NM_175153)	-47	NM_175153	69882		NM_175153	ENSMUSG00000034263	Ints14	2010321M09Rik|Vwa9	integrator complex subunit 14	protein-coding
3917	chr16	29682768	29683847	+	0	NA	Intergenic	Intergenic	103973	NM_001199177	74143		NM_133752	ENSMUSG00000038084	Opa1	1200011N24Rik|lilr3|mKIAA0567	OPA1, mitochondrial dynamin like GTPase	protein-coding
208	chr1	170174684	170175454	+	0	NA	promoter-TSS (NM_001305045)	promoter-TSS (NM_001305045)	-105	NM_133806	107652		NM_133806	ENSMUSG00000026670	Uap1	AGX-1|AGX-2|AGX1|AgX|ESTM38|SPAG2	UDP-N-acetylglucosamine pyrophosphorylase 1	protein-coding
792	chr3	142395382	142395867	+	0	NA	promoter-TSS (NM_001190854)	promoter-TSS (NM_001190854)	72	NM_001190855	56376		NM_019808	ENSMUSG00000028273	Pdlim5	1110001A05Rik|Enh|Enh1|Enh2|Enh3|LIM	PDZ and LIM domain 5	protein-coding
573	chr2	168080712	168081125	+	0	NA	promoter-TSS (NM_021409)	promoter-TSS (NM_021409)	-86	NM_021409	58220		NM_021409	ENSMUSG00000044641	Pard6b	Par6b	par-6 family cell polarity regulator beta	protein-coding
620	chr3	30969150	30969560	+	0	NA	promoter-TSS (NM_001165955)	promoter-TSS (NM_001165955)	60	NM_001165954	241915		NM_153421	ENSMUSG00000037652	Phc3	E030046K01Rik|Edr3|Hph3	polyhomeotic 3	protein-coding
828	chr4	16163595	16164342	+	0	NA	promoter-TSS (NR_045765)	promoter-TSS (NR_045765)	-142	NR_045765	100415915		NR_045765	ENSMUSG00000085112	A530072M11Rik	-	RIKEN cDNA gene A530072M11	ncRNA
4618	chrX	151016990	151018007	+	0	NA	promoter-TSS (NM_001168600)	promoter-TSS (NM_001168600)	-176	NM_198110	237107		NM_198110	ENSMUSG00000025266	Gnl3l	-	guanine nucleotide binding protein nucleolar 3 like	protein-coding
4218	chr17	87282255	87282923	+	0	NA	promoter-TSS (NM_028639)	promoter-TSS (NM_028639)	225	NR_015506	74597		NR_015506	ENSMUSG00000085287	4833418N02Rik	-	RIKEN cDNA 4833418N02 gene	ncRNA
2176	chr8	105826978	105827731	+	0	NA	promoter-TSS (NM_145824)	promoter-TSS (NM_145824)	-146	NM_145824	74334		NM_145824	ENSMUSG00000037415	Ranbp10	4432417N03Rik	RAN binding protein 10	protein-coding
868	chr4	43655965	43656844	+	0	NA	promoter-TSS (NM_026871)	promoter-TSS (NM_026871)	41	NM_026871	68917		NM_026871	ENSMUSG00000028470	Hint2	1190005L05Rik	histidine triad nucleotide binding protein 2	protein-coding
2474	chr9	110656226	110656907	+	0	NA	promoter-TSS (NM_028312)	promoter-TSS (NM_028312)	63	NM_028312	72654		NM_028312	ENSMUSG00000019659	Ccdc12	2700094L05Rik	coiled-coil domain containing 12	protein-coding
660	chr3	75556606	75557614	+	0	NA	promoter-TSS (NM_019745)	promoter-TSS (NM_019745)	-258	NM_019745	56426		NM_019745	ENSMUSG00000027835	Pdcd10	2410003B13Rik|Ccm3|Tfa15|Tfar15	programmed cell death 10	protein-coding
894	chr4	62525079	62525596	+	0	NA	promoter-TSS (NM_021498)	promoter-TSS (NM_021498)	-32	NM_177607	214106		NM_177607	ENSMUSG00000058046	4933430I17Rik	bN189G18.7	RIKEN cDNA 4933430I17 gene	protein-coding
393	chr2	73775367	73775891	+	0	NA	promoter-TSS (NM_001113246)	promoter-TSS (NM_001113246)	-283	NM_001113246	108699		NM_029716	ENSMUSG00000056486	Chn1	0610007I19Rik|0710001E19Rik|1700112L09Rik|2900046J01Rik|ARHGAP2	chimerin 1	protein-coding
2726	chr10	128302982	128303702	+	0	NA	promoter-TSS (NM_001358822)	promoter-TSS (NM_001358822)	7	NM_001252326	103135		NM_133992	ENSMUSG00000005682	Pan2	1200014O24Rik|Usp52|mKIAA0710	PAN2 poly(A) specific ribonuclease subunit	protein-coding
908	chr4	98108306	98109179	+	0	NA	intron (NM_001122953, intron 9 of 9)	intron (NM_001122953, intron 9 of 9)	274523	NM_053157	94043		NM_053157	ENSMUSG00000028563	Tm2d1	2310026L18Rik|Bbp	TM2 domain containing 1	protein-coding
437	chr2	113848671	113849381	+	0	NA	promoter-TSS (NM_181416)	promoter-TSS (NM_181416)	-365	NM_181416	228482		NM_181416	ENSMUSG00000041219	Arhgap11a	6530401L14Rik|mKIAA0013	Rho GTPase activating protein 11A	protein-coding
1916	chr7	122969507	122969956	+	0	NA	promoter-TSS (NM_175023)	promoter-TSS (NM_175023)	728	NR_045614	73951		NR_045614		4930413G21Rik	-	RIKEN cDNA 4930413G21 gene	ncRNA
1304	chr5	124482965	124483770	+	0	NA	intron (NM_029532, intron 1 of 1)	CpG	212	NM_029532	76167		NM_029532	ENSMUSG00000029402	Snrnp35	6330548G22Rik	small nuclear ribonucleoprotein 35 (U11/U12)	protein-coding
3064	chr11	103132486	103133122	+	0	NA	promoter-TSS (NM_001130516)	promoter-TSS (NM_001130516)	-535	NM_001130516	71059		NM_027658	ENSMUSG00000043372	Hexim2	4933402L21Rik	hexamethylene bis-acetamide inducible 2	protein-coding
2776	chr11	20200764	20201480	+	0	NA	promoter-TSS (NM_008996)	promoter-TSS (NM_008996)	-290	NM_008996	19324		NM_008996	ENSMUSG00000020149	Rab1a	Gtbp|Rab-1|Rab1|Ypt1|mKIAA3012	RAB1A, member RAS oncogene family	protein-coding
432	chr2	110179528	110180523	+	0	NA	Intergenic	Intergenic	125700	NM_130452	170442		NM_130452	ENSMUSG00000041660	Bbox1	-	gamma-butyrobetaine hydroxylase 1	protein-coding
4497	chr19	41980896	41981752	+	0	NA	promoter-TSS (NM_145500)	promoter-TSS (NM_145500)	-188	NM_028152	72199		NM_028152	ENSMUSG00000025159	Mms19	2410001K24Rik|2610042O15Rik|Mms19l	MMS19 cytosolic iron-sulfur assembly component	protein-coding
4150	chr17	53478734	53479553	+	0	NA	promoter-TSS (NM_025887)	promoter-TSS (NM_025887)	-91	NM_025887	271457		NM_025887	ENSMUSG00000017831	Rab5a	2410015H04Rik|nnyRab5a	RAB5A, member RAS oncogene family	protein-coding
513	chr2	152669365	152669888	+	0	NA	exon (NM_010376, exon 1 of 12)	exon (NM_010376, exon 1 of 12)	165	NM_001159552	14950		NM_010376	ENSMUSG00000019188	H13	1200006O09Rik|4930443L17Rik|5031424B04Rik|H-13|Hm13|PSL3|Spp	histocompatibility 13	protein-coding
3804	chr15	88819147	88819685	+	0	NA	promoter-TSS (NM_001142357)	promoter-TSS (NM_001142357)	-98	NM_001142357	223774		NM_145477	ENSMUSG00000035845	Alg12	ECM39	ALG12 alpha-1,6-mannosyltransferase	protein-coding
945	chr4	116807356	116807773	+	0	NA	promoter-TSS (NM_133250)	promoter-TSS (NM_133250)	-5	NM_026654	68276		NM_026654	ENSMUSG00000028688	Toe1	4930584N22Rik|4933424D16Rik	target of EGR1, member 1 (nuclear)	protein-coding
2126	chr8	81014721	81015399	+	0	NA	promoter-TSS (NM_027554)	promoter-TSS (NM_027554)	-154	NM_027554	74841		NM_027554	ENSMUSG00000038250	Usp38	4631402N15Rik|4833420O05Rik|mKIAA1891	ubiquitin specific peptidase 38	protein-coding
3911	chr16	22857470	22857920	+	0	NA	promoter-TSS (NM_001190805)	promoter-TSS (NM_001190805)	-26	NM_001316746	70573		NM_001081368	ENSMUSG00000004462	Tbccd1	5730478M09Rik	TBCC domain containing 1	protein-coding
2424	chr9	98033018	98033623	+	0	NA	promoter-TSS (NM_022319)	promoter-TSS (NM_022319)	-153	NM_022319	64085		NM_022319	ENSMUSG00000032452	Clstn2	2900042C18Rik|CSTN2|Cs2|Cst-2|mKIAA4134	calsyntenin 2	protein-coding
3235	chr12	75669115	75670045	+	0	NA	promoter-TSS (NM_028203)	promoter-TSS (NM_028203)	-43	NM_028203	72338		NM_028203	ENSMUSG00000045690	Wdr89	2600001A11Rik	WD repeat domain 89	protein-coding
2941	chr11	76846764	76847207	+	0	NA	promoter-TSS (NM_007754)	promoter-TSS (NM_007754)	23	NM_007754	12874		NM_007754	ENSMUSG00000020841	Cpd	D830034L15Rik	carboxypeptidase D	protein-coding
4553	chrX	7841168	7841949	+	0	NA	promoter-TSS (NM_001290537)	promoter-TSS (NM_001290537)	-273	NM_001290536	54644		NM_138604	ENSMUSG00000031154	Otud5	DUBA|DXImx46e|Sfc7	OTU domain containing 5	protein-coding
3635	chr14	64949642	64950525	+	0	NA	promoter-TSS (NM_001347627)	promoter-TSS (NM_001347627)	38	NM_001253731	210925		NM_153414	ENSMUSG00000021975	Ints9	D14Ertd231e	integrator complex subunit 9	protein-coding
2630	chr10	80561482	80562031	+	0	NA	promoter-TSS (NM_025852)	promoter-TSS (NM_025852)	-196	NM_025852	66932		NM_025852	ENSMUSG00000047417	Rexo1	1700021P10Rik|2610511M11Rik|EloA-BP1|Rex1|Tceb3bp1	REX1, RNA exonuclease 1	protein-coding
2281	chr9	22070797	22071432	+	0	NA	exon (NM_001310759, exon 1 of 9)	exon (NM_001310759, exon 1 of 9)	112	NR_040407	100503652		NR_040406	ENSMUSG00000096981	Gm16845	-	predicted gene, 16845	ncRNA
3551	chr14	25457258	25458191	+	0	NA	Intergenic	CpG	-1461	NM_183208	328365		NM_183208	ENSMUSG00000007817	Zmiz1	E330020C23|Gm10397|I920194n01|Rai17|Zimp10	zinc finger, MIZ-type containing 1	protein-coding
3994	chr16	96127492	96128239	+	0	NA	promoter-TSS (NM_008251)	promoter-TSS (NM_008251)	-140	NM_008251	15312		NM_008251	ENSMUSG00000040681	Hmgn1	HMG-14|Hmg14	high mobility group nucleosomal binding domain 1	protein-coding
4552	chrX	7789596	7789962	+	0	NA	promoter-TSS (NM_001359290)	promoter-TSS (NM_001359290)	-214	NM_207670	54645		NM_207670	ENSMUSG00000031153	Gripap1	DXImx47e|GRASP-1|Sfc10|mKIAA1167	GRIP1 associated protein 1	protein-coding
2486	chr9	119340979	119341352	+	0	NA	promoter-TSS (NM_130864)	promoter-TSS (NM_130864)	-129	NM_001357516	113868		NM_130864	ENSMUSG00000036138	Acaa1a	Acaa|Acaa1|D9Ertd25e|PTL	acetyl-Coenzyme A acyltransferase 1A	protein-coding
4070	chr17	26715227	26716669	+	0	NA	intron (NM_029870, intron 1 of 8)	CpG	298	NM_029870	77128		NM_029870	ENSMUSG00000048249	Crebrf	A930001N09Rik|LRF	CREB3 regulatory factor	protein-coding
2681	chr10	91181528	91182716	+	0	NA	Intergenic	tRNA-Asp-GAY|tRNA|tRNA	-10503	NM_001080131	21917		NM_011605	ENSMUSG00000019961	Tmpo	5630400D24Rik|LAP2|TP	thymopoietin	protein-coding
2184	chr8	107293042	107293585	+	0	NA	promoter-TSS (NM_133957)	promoter-TSS (NM_133957)	-157	NM_018823	54446		NM_018823	ENSMUSG00000003847	Nfat5	B130038B15Rik|CAG-8|CAG80|NFATL1|OREBP|TonEBP|mKIAA0827|nfatz	nuclear factor of activated T cells 5	protein-coding
2230	chr8	123373505	123374542	+	0	NA	exon (NM_001037878, exon 1 of 18)	exon (NM_001037878, exon 1 of 18)	312	NM_001286363	66855		NM_025804	ENSMUSG00000001472	Tcf25	1100001J13Rik|1810041K11Rik|D8Ertd325e|Nulp1|mKIAA1049	transcription factor 25 (basic helix-loop-helix)	protein-coding
4198	chr17	75551656	75552116	+	0	NA	promoter-TSS (NM_133747)	promoter-TSS (NM_133747)	60	NM_133747	72722		NM_133747	ENSMUSG00000002017	Fam98a	2810405J04Rik	family with sequence similarity 98, member A	protein-coding
4465	chr19	15924749	15925376	+	0	NA	promoter-TSS (NM_001205339)	promoter-TSS (NM_001205339)	-3	NM_177420	107272		NM_177420	ENSMUSG00000024640	Psat1	D8Ertd814e|EPIP|PSA|Psat	phosphoserine aminotransferase 1	protein-coding
1435	chr6	48601454	48602558	+	0	NA	promoter-TSS (NM_173429)	promoter-TSS (NM_173429)	-1	NM_173429	243372		NM_173429	ENSMUSG00000007216	Zfp775	C130032F08Rik|Znf775	zinc finger protein 775	protein-coding
4020	chr17	12916083	12916767	+	0	NA	promoter-TSS (NM_001290712)	promoter-TSS (NM_001290712)	96	NM_001290712	21454		NM_013686	ENSMUSG00000068039	Tcp1	CCT|Cct1|Ccta|TRic|Tcp-1|Tp63|c-cpn|p63	t-complex protein 1	protein-coding
2784	chr11	23305711	23306645	+	0	NA	promoter-TSS (NM_001190401)	promoter-TSS (NM_001190401)	-717	NM_001190401	17847		NM_001190401	ENSMUSG00000056342	Usp34	A530081C03Rik|Murr2	ubiquitin specific peptidase 34	protein-coding
2337	chr9	57073210	57073815	+	0	NA	intron (NM_001110351, intron 1 of 21)	intron (NM_001110351, intron 1 of 21)	1472	NM_001110351	20466		NM_011378	ENSMUSG00000042557	Sin3a	Sin3|mKIAA4126|mSin3A	transcriptional regulator, SIN3A (yeast)	protein-coding
931	chr4	110050622	110051432	+	0	NA	Intergenic	Intergenic	73002	NM_172296	242620		NM_172296	ENSMUSG00000047143	Dmrta2	Dmrt5	doublesex and mab-3 related transcription factor like family A2	protein-coding
1556	chr6	116107506	116108147	+	0	NA	intron (NM_177412, intron 3 of 5)	intron (NM_177412, intron 3 of 5)	-50815	NM_001364577	330401		NM_177412	ENSMUSG00000030126	Tmcc1	3632431M01Rik|mKIAA0779	transmembrane and coiled coil domains 1	protein-coding
2056	chr8	47990237	47991128	+	0	NA	promoter-TSS (NM_133791)	promoter-TSS (NM_133791)	-138	NM_133791	52357		NM_133791	ENSMUSG00000031563	Wwc2	5330431C14Rik|D8Ertd594e	WW, C2 and coiled-coil domain containing 2	protein-coding
659	chr3	69316176	69317133	+	0	NA	promoter-TSS (NM_178726)	promoter-TSS (NM_178726)	-264	NM_178726	242083		NM_178726	ENSMUSG00000027784	Ppm1l	3222401G13|5930404J21Rik|PP2C|PP2Cepsilon|Pp2ce|Ppp2ce|mKIAA4175	protein phosphatase 1 (formerly 2C)-like	protein-coding
1632	chr7	4752344	4753381	+	0	NA	promoter-TSS (NM_183406)	promoter-TSS (NM_183406)	40	NM_183406	333182		NM_183405	ENSMUSG00000051811	Cox6b2	1700067P11Rik|COXVIB2	cytochrome c oxidase subunit 6B2	protein-coding
4572	chrX	21089301	21089795	+	0	NA	promoter-TSS (NM_183185)	promoter-TSS (NM_183185)	-319	NM_001358840	245368		NM_183185	ENSMUSG00000031079	Zfp300	D930016N04Rik	zinc finger protein 300	protein-coding
503	chr2	147012540	147013811	+	0	NA	exon (NM_011917, exon 1 of 30)	exon (NM_011917, exon 1 of 30)	176	NM_001356403	24128		NM_011917	ENSMUSG00000027433	Xrn2	-	5'-3' exoribonuclease 2	protein-coding
3261	chr12	84361468	84362269	+	0	NA	promoter-TSS (NM_172582)	promoter-TSS (NM_172582)	-40	NM_001358283	217705		NM_172581	ENSMUSG00000021234	Fam161b	9330169D17|9830169C18Rik	family with sequence similarity 161, member B	protein-coding
441	chr2	116019786	116021326	+	0	NA	intron (NM_001159569, intron 7 of 12)	intron (NM_001159569, intron 7 of 12)	44063	NM_001346041	17536		NM_010825	ENSMUSG00000027210	Meis2	A430109D20Rik|Mrg1|Stra10	Meis homeobox 2	protein-coding
4050	chr17	24469879	24470510	+	0	NA	promoter-TSS (NM_025954)	promoter-TSS (NM_025954)	-232	NM_025954	67078		NM_025954	ENSMUSG00000043445	Pgp	1700012G19Rik|AUM|G3PP	phosphoglycolate phosphatase	protein-coding
3164	chr12	12942224	12942809	+	0	NA	promoter-TSS (NM_008709)	promoter-TSS (NM_008709)	-680	NM_008709	18109		NM_008709	ENSMUSG00000037169	Mycn	N-myc|Nmyc|Nmyc-1|Nmyc1|bHLHe37|c-nmyc	v-myc avian myelocytomatosis viral related oncogene, neuroblastoma derived	protein-coding
4262	chr18	34506563	34507141	+	0	NA	promoter-TSS (NM_146084)	promoter-TSS (NM_146084)	-29	NM_146084	225358		NM_146084	ENSMUSG00000036501	Fam13b	2610024E20Rik	family with sequence similarity 13, member B	protein-coding
3661	chr14	75863619	75864248	+	0	NA	Intergenic	Intergenic	16010	NR_028481	100303751		NR_028481	ENSMUSG00000065147	Snora31	MBI-161	small nucleolar RNA, H/ACA box 31	snoRNA
3571	chr14	34310156	34310702	+	0	NA	promoter-TSS (NM_008133)	promoter-TSS (NM_008133)	88	NR_153399	75698		NM_029389	ENSMUSG00000041471	Shld2	3110001K24Rik|Fam35a	shieldin complex subunit 2	protein-coding
3466	chr13	80884615	80886509	+	0	NA	promoter-TSS (NR_153411)	promoter-TSS (NR_153411)	-533	NR_153411	105171		NM_178917	ENSMUSG00000074794	Arrdc3	mKIAA1376	arrestin domain containing 3	protein-coding
1232	chr5	100982166	100983085	+	0	NA	Intergenic	Intergenic	-68933	NR_168093	102640815		NR_166652	ENSMUSG00000106255	Gm36793	-	predicted gene, 36793	ncRNA
4573	chrX	37084947	37085777	+	0	NA	promoter-TSS (NM_026055)	promoter-TSS (NM_026055)	-140	NM_026055	67248		NM_026055	ENSMUSG00000079641	Rpl39	2810465O16Rik	ribosomal protein L39	protein-coding
2314	chr9	45984638	45985357	+	0	NA	promoter-TSS (NM_001357243)	promoter-TSS (NM_001357243)	-126	NM_008775	18475		NM_008775	ENSMUSG00000003131	Pafah1b2	2610005M20Rik|Pafahb|mus[b]	platelet-activating factor acetylhydrolase, isoform 1b, subunit 2	protein-coding
2026	chr8	23256735	23257577	+	0	NA	promoter-TSS (NM_001042484)	promoter-TSS (NM_001042484)	-76	NM_020585	57437		NM_020585	ENSMUSG00000015341	Golga7	C130038N16Rik|GCP16|GOLGA3AP1|HSPC041	golgin A7	protein-coding
1633	chr7	4812335	4813106	+	0	NA	promoter-TSS (NM_133777)	promoter-TSS (NM_133777)	-380	NM_133777	77891		NM_133777	ENSMUSG00000060860	Ube2s	0910001J09Rik|6720465F12Rik|E2-EPF	ubiquitin-conjugating enzyme E2S	protein-coding
978	chr4	125450742	125451144	+	0	NA	Intergenic	Intergenic	-39753	NM_001081097	14807		NM_001081097	ENSMUSG00000001985	Grik3	9630027E11|GluK3|GluR7-3|Glur-7|Glur7	glutamate receptor, ionotropic, kainate 3	protein-coding
4263	chr18	34624138	34624951	+	0	NA	promoter-TSS (NM_009004)	promoter-TSS (NM_009004)	-80	NM_001166407	19348		NM_009004	ENSMUSG00000003779	Kif20a	Rab6kifl	kinesin family member 20A	protein-coding
1233	chr5	101496665	101498087	+	0	NA	Intergenic	Intergenic	167335	NM_144955	18096		NM_144955	ENSMUSG00000035187	Nkx6-1	NKX6A|Nkx6.1	NK6 homeobox 1	protein-coding
1526	chr6	94283638	94284329	+	0	NA	promoter-TSS (NM_010367)	promoter-TSS (NM_010367)	-66	NM_001029850	14924		NM_010367	ENSMUSG00000045095	Magi1	AIP3|BAP1|Baiap1|Gukmi1|MAGI1c|Magi-1|TNRC19|WWP3|mKIAA4129	membrane associated guanylate kinase, WW and PDZ domain containing 1	protein-coding
4236	chr18	6515840	6516598	+	0	NA	promoter-TSS (NM_007935)	promoter-TSS (NM_007935)	-111	NM_007935	13831		NM_007935	ENSMUSG00000024240	Epc1	2400007E14Rik|5730566F07Rik|A930032N02Rik|mir-1893	enhancer of polycomb homolog 1	protein-coding
839	chr4	32531300	32532267	+	0	NA	intron (NM_001109661, intron 2 of 4)	intron (NM_001109661, intron 2 of 4)	39879	NR_026843	414068		NM_001033486	ENSMUSG00000086150	Bach2os	-	BTB and CNC homology 2, opposite strand	ncRNA
4523	chr19	46328151	46328694	+	0	NA	5' UTR (NM_001378773, exon 1 of 4)	5' UTR (NM_001378773, exon 1 of 4)	235	NM_001378773	68431		NM_133694	ENSMUSG00000025226	Fbxl15	0710008C12Rik|Fbxo37	F-box and leucine-rich repeat protein 15	protein-coding
2076	chr8	69774591	69775119	+	0	NA	promoter-TSS (NM_177899)	promoter-TSS (NM_177899)	56	NM_177899	330788		NM_177899	ENSMUSG00000043090	Zfp866	9830167H18Rik|D330038O06Rik	zinc finger protein 866	protein-coding
1266	chr5	113921238	113922288	+	0	NA	Intergenic	Intergenic	-13057	NM_011779	23790		NM_011779	ENSMUSG00000004530	Coro1c	CRN2	coronin, actin binding protein 1C	protein-coding
4480	chr19	32388464	32388908	+	0	NA	promoter-TSS (NR_033198)	promoter-TSS (NR_033198)	-174	NM_144792	208449		NM_144792	ENSMUSG00000040451	Sgms1	9530058O11Rik|Mob|Sms1|Sor1|Tmem23	sphingomyelin synthase 1	protein-coding
3764	chr15	77970573	77971378	+	0	NA	promoter-TSS (NM_018749)	promoter-TSS (NM_018749)	-151	NM_018749	55944		NM_018749	ENSMUSG00000016554	Eif3d	66/67kDa|Eif3s7|eIF3p66	eukaryotic translation initiation factor 3, subunit D	protein-coding
3432	chr13	60601609	60602078	+	0	NA	promoter-TSS (NM_001285917)	promoter-TSS (NM_001285917)	-104	NM_001285917	69635		NM_029653	ENSMUSG00000021559	Dapk1	D13Ucla1|DAP-Kinase	death associated protein kinase 1	protein-coding
4431	chr19	7341575	7342055	+	0	NA	promoter-TSS (NM_001080389)	promoter-TSS (NM_001080389)	45	NM_001080388	13728		NM_007928	ENSMUSG00000024969	Mark2	EMK-1|Emk|Par-1|Par-1b	MAP/microtubule affinity regulating kinase 2	protein-coding
1666	chr7	16924039	16924646	+	0	NA	promoter-TSS (NM_007590)	promoter-TSS (NM_007590)	-310	NM_007590	12315		NM_007590	ENSMUSG00000019370	Calm3	CaMA|Cam3|Camc	calmodulin 3	protein-coding
1576	chr6	124805598	124806139	+	0	NA	Intergenic	Intergenic	-2793	NM_001306050	14794		NM_013539	ENSMUSG00000038451	Spsb2	C9|Grcc9|SSB2	splA/ryanodine receptor domain and SOCS box containing 2	protein-coding
1461	chr6	56923724	56924268	+	0	NA	promoter-TSS (NM_001360963)	promoter-TSS (NM_001360963)	-64	NM_001360963	107569		NM_026004	ENSMUSG00000029780	Nt5c3	1600024P05Rik|2610206B05Rik|3110004A18Rik|Nt5c3a|Nt5y|P5'N-1|P5N-1|PN-1|PN-I|PSN1|UMPH|Umph-1|Umph1|cN-III|lupin|p36	5'-nucleotidase, cytosolic III	protein-coding
2906	chr11	70020895	70021897	+	0	NA	intron (NM_001109752, intron 1 of 19)	intron (NM_001109752, intron 1 of 19)	-2586	NM_001370672	13385		NM_007864	ENSMUSG00000020886	Dlg4	Dlgh4|PSD-95|PSD95|SAP90|SAP90A	discs large MAGUK scaffold protein 4	protein-coding
4636	chrY	90744352	90744853	+	0	NA	Intergenic	CpG	10448	NR_137283	654820		NM_001039559	ENSMUSG00000072844	G530011O06Rik	-	RIKEN cDNA G530011O06 gene	ncRNA
4522	chr19	46304279	46304744	+	0	NA	promoter-TSS (NM_001177369)	promoter-TSS (NM_001177369)	-226	NM_001177369	18034		NM_019408	ENSMUSG00000025225	Nfkb2	NF-kappaB2|lyt|p49|p49/p100|p50B|p52	nuclear factor of kappa light polypeptide gene enhancer in B cells 2, p49/p100	protein-coding
4547	chr19	61225533	61227741	+	0	NA	exon (NM_009970, exon 5 of 12)	exon (NM_009970, exon 5 of 12)	1781	NM_009970	12982		NM_009970	ENSMUSG00000059326	Csf2ra	CD116|Csfgmra|GM-CSF-Ra|GM-CSFR	colony stimulating factor 2 receptor, alpha, low-affinity (granulocyte-macrophage)	protein-coding
3433	chr13	63430878	63431774	+	0	NA	intron (NM_001347515, intron 1 of 15)	(CCCCG)n|Simple_repeat|Simple_repeat	419	NM_001042673	14088		NM_007985	ENSMUSG00000021461	Fancc	Facc	Fanconi anemia, complementation group C	protein-coding
1938	chr7	127027112	127027742	+	0	NA	promoter-TSS (NM_010772)	promoter-TSS (NM_010772)	-422	NM_001372521	17188		NM_010772	ENSMUSG00000030678	Maz	MAZI|PUR1|Pur-1|SAF-1|SAF-2	MYC-associated zinc finger protein (purine-binding transcription factor)	protein-coding
918	chr4	107066611	107067380	+	0	NA	promoter-TSS (NM_001346552)	promoter-TSS (NM_001346552)	1	NM_001377087	230582		NM_175471	ENSMUSG00000028621	Cyb5rl	2810410C14Rik	cytochrome b5 reductase-like	protein-coding
3521	chr13	119689761	119690669	+	0	NA	promoter-TSS (NM_145942)	promoter-TSS (NM_145942)	-136	NM_001291439	208715		NM_145942	ENSMUSG00000093930	Hmgcs1	B130032C06Rik	3-hydroxy-3-methylglutaryl-Coenzyme A synthase 1	protein-coding
435	chr2	112454714	112455322	+	0	NA	promoter-TSS (NM_133749)	promoter-TSS (NM_133749)	-7	NM_133749	73024		NM_133749	ENSMUSG00000055943	Emc7	2900064A13Rik|ORF3|c11orf3	ER membrane protein complex subunit 7	protein-coding
4120	chr17	35841166	35841645	+	0	NA	promoter-TSS (NM_001010833)	promoter-TSS (NM_001010833)	-93	NM_001010833	240087		NM_001010833	ENSMUSG00000061607	Mdc1	6820401C03|Nfbd1|mKIAA0170	mediator of DNA damage checkpoint 1	protein-coding
3639	chr14	66493983	66494971	+	0	NA	Intergenic	Intergenic	-140774	NM_013461	11549		NM_013461	ENSMUSG00000045875	Adra1a	Adra1c	adrenergic receptor, alpha 1a	protein-coding
2896	chr11	69758292	69759571	+	0	NA	promoter-TSS (NM_001291068)	promoter-TSS (NM_001291068)	-298	NM_001291068	20020		NM_009089	ENSMUSG00000005198	Polr2a	220kDa|Rpb1|Rpo2-1	polymerase (RNA) II (DNA directed) polypeptide A	protein-coding
3239	chr12	76837365	76837804	+	0	NA	exon (NM_145927, exon 1 of 12)	exon (NM_145927, exon 1 of 12)	117	NM_145927	110606		NM_145927	ENSMUSG00000033373	Fntb	2010013E13Rik	farnesyltransferase, CAAX box, beta	protein-coding
4098	chr17	33890596	33891023	+	0	NA	promoter-TSS (NM_001195298)	promoter-TSS (NM_001195298)	-176	NM_001195298	100502766		NM_001195298	ENSMUSG00000079553	Kifc1	100042970|Gm4137|HSET|KNSL2|Kifc5a|Knsl2a|Tctex-7|Tctex-7A|Tctex7|Tctex7a	kinesin family member C1	protein-coding
68	chr1	64532457	64533067	+	0	NA	promoter-TSS (NM_133828)	promoter-TSS (NM_133828)	-42	NM_009952	12912		NM_009952	ENSMUSG00000025958	Creb1	2310001E10Rik|3526402H21Rik|Creb|Creb-1	cAMP responsive element binding protein 1	protein-coding
2156	chr8	91313193	91313791	+	0	NA	promoter-TSS (NM_011936)	promoter-TSS (NM_011936)	-33	NM_011936	26383		NM_011936	ENSMUSG00000055932	Fto	mKIAA1752	FTO alpha-ketoglutarate dependent dioxygenase	protein-coding
2454	chr9	108094472	108094903	+	0	NA	promoter-TSS (NM_146226)	promoter-TSS (NM_146226)	-207	NM_146226	235606		NM_146226	ENSMUSG00000032590	Apeh	-	acylpeptide hydrolase	protein-coding
942	chr4	116627086	116628042	+	0	NA	promoter-TSS (NM_001081475)	promoter-TSS (NM_001081475)	-67	NM_001081475	50927		NM_016777	ENSMUSG00000028693	Nasp	5033430J04Rik|D4Ertd767e|Epcs32|Nasp-T	nuclear autoantigenic sperm protein (histone-binding)	protein-coding
644	chr3	52101834	52103068	+	0	NA	intron (NM_001004176, intron 1 of 4)	CpG	2555	NM_001004176	433586		NM_001004176	ENSMUSG00000061143	Maml3	Mam-2|mKIAA1816	mastermind like transcriptional coactivator 3	protein-coding
1439	chr6	49319099	49319774	+	0	NA	5' UTR (NM_001311112, exon 1 of 4)	5' UTR (NM_001311112, exon 1 of 4)	162	NM_175098	57895		NM_175098	ENSMUSG00000050786	Ccdc126	6330407D12Rik	coiled-coil domain containing 126	protein-coding
4469	chr19	21652601	21653209	+	0	NA	promoter-TSS (NM_025423)	promoter-TSS (NM_025423)	-114	NM_025423	66206		NM_025423	ENSMUSG00000035171	1110059E24Rik	-	RIKEN cDNA 1110059E24 gene	protein-coding
3344	chr13	14062957	14064098	+	0	NA	promoter-TSS (NM_198122)	promoter-TSS (NM_198122)	-39	NR_138555	14593		NM_010282	ENSMUSG00000021302	Ggps1	1810026C22Rik|9530089B04Rik	geranylgeranyl diphosphate synthase 1	protein-coding
947	chr4	116994360	116995261	+	0	NA	promoter-TSS (NM_009478)	promoter-TSS (NM_009478)	-397	NM_009478	22275		NM_009478	ENSMUSG00000028684	Urod	UPD|Uro-d	uroporphyrinogen decarboxylase	protein-coding
2084	chr8	70234194	70234666	+	0	NA	promoter-TSS (NM_133972)	promoter-TSS (NM_133972)	-8	NM_133972	76813		NM_133972	ENSMUSG00000002343	Armc6	2410153K17Rik	armadillo repeat containing 6	protein-coding
4170	chr17	56764788	56765239	+	0	NA	intron (NM_144858, intron 1 of 12)	CpG	262	NM_144858	224907		NM_144858	ENSMUSG00000007603	Dus3l	-	dihydrouridine synthase 3 like	protein-coding
2391	chr9	75559398	75559714	+	0	NA	5' UTR (NM_016963, exon 1 of 10)	5' UTR (NM_016963, exon 1 of 10)	101	NM_001357828	50875		NM_016963	ENSMUSG00000058587	Tmod3	U-Tmod|UTMOD	tropomodulin 3	protein-coding
1844	chr7	81570966	81571533	+	0	NA	promoter-TSS (NM_001004185)	promoter-TSS (NM_001004185)	-43	NM_001004185	434204		NM_001004185	ENSMUSG00000045795	Whamm	Whdc1|mKIAA1971	WAS protein homolog associated with actin, golgi membranes and microtubules	protein-coding
1584	chr6	125131360	125131864	+	0	NA	promoter-TSS (NM_138747)	promoter-TSS (NM_138747)	-271	NM_138747	110109		NM_138747	ENSMUSG00000038279	Nop2	120kDa|A530002O17|Nol1	NOP2 nucleolar protein	protein-coding
2756	chr11	5444794	5445283	+	0	NA	promoter-TSS (NM_001080924)	promoter-TSS (NM_001080924)	-191	NM_001080924	407821		NM_001080924	ENSMUSG00000041961	Znrf3	Gm1167	zinc and ring finger 3	protein-coding
2512	chr10	17229906	17230798	+	0	NA	Intergenic	Intergenic	-134570	NR_038020	100504235		NR_038020	ENSMUSG00000101969	Gm20125	-	predicted gene, 20125	ncRNA
247	chr1	184824783	184825222	+	0	NA	intron (NM_133684, intron 4 of 7)	intron (NM_133684, intron 4 of 7)	-2514	NR_035502	100316821		NR_035502	ENSMUSG00000088559	Mir1981	mir-1981|mmu-mir-1981	microRNA 1981	ncRNA
2103	chr8	71476389	71476871	+	0	NA	TTS (NM_025600)	TTS (NM_025600)	7436	NM_001294258	66498		NM_025600	ENSMUSG00000074247	Dda1	1500034J01Rik|1700095J19Rik	DET1 and DDB1 associated 1	protein-coding
3295	chr12	102757542	102758026	+	0	NA	promoter-TSS (NM_001142939)	promoter-TSS (NM_001142939)	26	NM_001142939	100859931		NM_001142939	ENSMUSG00000041716	Gm20604	AK010878-Moap1|MAP-1|Moap1	predicted gene 20604	protein-coding
521	chr2	154656465	154657104	+	0	NA	promoter-TSS (NM_029362)	promoter-TSS (NM_029362)	-242	NM_029362	75608		NM_029362	ENSMUSG00000038467	Chmp4b	2010012F05Rik|Snf7-2	charged multivesicular body protein 4B	protein-coding
561	chr2	164822789	164823461	+	0	NA	TTS (NM_178375)	TTS (NM_178375)	439	NM_028028	71971		NM_028028	ENSMUSG00000017764	Zswim1	2410003H12Rik	zinc finger SWIM-type containing 1	protein-coding
3695	chr15	5116097	5117000	+	0	NA	promoter-TSS (NM_026069)	promoter-TSS (NM_026069)	-65	NM_026069	67281		NM_026069	ENSMUSG00000041841	Rpl37	3110005M08Rik	ribosomal protein L37	protein-coding
1768	chr7	44496221	44496862	+	0	NA	promoter-TSS (NM_028169)	promoter-TSS (NM_028169)	-28	NM_001355107	69683		NM_197991	ENSMUSG00000008140	Emc10	2310044H10Rik|5430410O10Rik|Inm02|Mirta22	ER membrane protein complex subunit 10	protein-coding
1012	chr4	133339037	133339631	+	0	NA	promoter-TSS (NM_199306)	promoter-TSS (NM_199306)	-19	NM_199306	230796		NM_199306	ENSMUSG00000037622	Wdtc1	Gm695|adipose|adp	WD and tetratricopeptide repeats 1	protein-coding
3140	chr11	120349641	120350543	+	0	NA	intron (NR_038126, intron 1 of 1)	CpG	1414	NR_038126	66838		NR_038126	ENSMUSG00000043644	0610009L18Rik	-	RIKEN cDNA 0610009L18 gene	ncRNA
4374	chr19	4000031	4000706	+	0	NA	promoter-TSS (NM_025529)	promoter-TSS (NM_025529)	-212	NM_025529	66387		NM_025529	ENSMUSG00000110949	Nudt8	2310039H17Rik	nudix hydrolase 8	protein-coding
2513	chr10	17721977	17723557	+	0	NA	promoter-TSS (NM_010828)	promoter-TSS (NM_010828)	-461	NM_010828	17684		NM_010828	ENSMUSG00000039910	Cited2	ER154-like|Mrg1|Msg2|p35srj	Cbp/p300-interacting transactivator, with Glu/Asp-rich carboxy-terminal domain, 2	protein-coding
2690	chr10	97313091	97313909	+	0	NA	Intergenic	Intergenic	-109978	NR_039547	100628616		NR_039547	ENSMUSG00000105557	Mir3966	mmu-mir-3966|mu-mir-3966	microRNA 3966	ncRNA
795	chr3	144664522	144665294	+	0	NA	Intergenic	Intergenic	55261	NM_001379172	54673		NM_019464	ENSMUSG00000037062	Sh3glb1	Bif-1|mKIAA0491	SH3-domain GRB2-like B1 (endophilin)	protein-coding
2145	chr8	85492184	85492974	+	0	NA	promoter-TSS (NM_173866)	promoter-TSS (NM_173866)	3	NM_173866	108682		NM_173866	ENSMUSG00000031700	Gpt2	4631422C05Rik|ALT2	glutamic pyruvate transaminase (alanine aminotransferase) 2	protein-coding
2102	chr8	71382027	71382998	+	0	NA	promoter-TSS (NM_010150)	promoter-TSS (NM_010150)	-560	NM_010150	13864		NM_010150	ENSMUSG00000002393	Nr2f6	COUP-TF3|EAR2|Erbal2	nuclear receptor subfamily 2, group F, member 6	protein-coding
3934	chr16	43129765	43130540	+	0	NA	intron (NM_001285805, intron 2 of 10)	intron (NM_001285805, intron 2 of 10)	-117132	NM_019778	56490		NM_019778	ENSMUSG00000022708	Zbtb20	1300017A20Rik|7330412A13Rik|A930017C21Rik|D16Wsu73e|DPZF|HOF|J20|ODA-8S|Oda8|Tg(PDGFB-APPSwInd)20Lms|Zfp288	zinc finger and BTB domain containing 20	protein-coding
8	chr1	13372320	13373020	+	0	NA	promoter-TSS (NM_001302702)	promoter-TSS (NM_001302702)	-241	NM_001302702	17978		NM_008678	ENSMUSG00000005886	Ncoa2	D1Ertd433e|GRIP-1|Grip1|KAT13C|NCoA-2|SRC-2|TIF2|bHLHe75	nuclear receptor coactivator 2	protein-coding
2290	chr9	31211505	31212494	+	0	NA	promoter-TSS (NM_001357698)	promoter-TSS (NM_001357698)	-151	NM_001102455	11804		NM_009691	ENSMUSG00000031996	Aplp2	APLP-2|CDEBP	amyloid beta precursor-like protein 2	protein-coding
1013	chr4	133439870	133440773	+	0	NA	Intergenic	Intergenic	-39812	NM_175307	100342		NM_175307	ENSMUSG00000046694	Tent5b	4732473B16Rik|Fam46b	terminal nucleotidyltransferase 5B	protein-coding
4138	chr17	46645635	46646497	+	0	NA	promoter-TSS (NM_001357130)	promoter-TSS (NM_001357130)	14	NM_029091	74764		NM_029091	ENSMUSG00000003546	Klc4	1200014P03Rik|Knsl8	kinesin light chain 4	protein-coding
3740	chr15	63997933	63998579	+	0	NA	promoter-TSS (NM_001360035)	promoter-TSS (NM_001360035)	-190	NM_001360035	223601		NM_144846	ENSMUSG00000022378	Cyrib	0910001A06Rik|Fam49b	CYFIP related Rac1 interactor B	protein-coding
4324	chr18	61554913	61555538	+	0	NA	promoter-TSS (NM_146087)	promoter-TSS (NM_146087)	-48	NM_001357499	93687		NM_146087	ENSMUSG00000024576	Csnk1a1	2610208K14Rik|4632404G05Rik|5430427P18Rik|CK1a|Csnk1a	casein kinase 1, alpha 1	protein-coding
4016	chr17	10850039	10851010	+	0	NA	intron (NM_001317726, intron 1 of 6)	intron (NM_001317726, intron 1 of 6)	10165	NM_001317726	50873		NM_016694	ENSMUSG00000023826	Prkn	Park2	parkin RBR E3 ubiquitin protein ligase	protein-coding
1168	chr5	36695484	36696049	+	0	NA	intron (NM_001081232, intron 1 of 8)	CpG	255	NM_001081232	320661		NM_177221	ENSMUSG00000029190	D5Ertd579e	9030221A05Rik|A930018H20Rik|Kiaa0232	DNA segment, Chr 5, ERATO Doi 579, expressed	protein-coding
130	chr1	118388638	118389457	+	0	NA	promoter-TSS (NM_001359345)	promoter-TSS (NM_001359345)	-11	NM_001359336	76707		NM_029709	ENSMUSG00000064302	Clasp1	1700030C23Rik|5730583A19Rik|B130045P17Rik|CLASP1alpha	CLIP associating protein 1	protein-coding
306	chr2	26487034	26487911	+	0	NA	intron (NM_008714, intron 2 of 33)	intron (NM_008714, intron 2 of 33)	16350	NM_008714	18128		NM_008714	ENSMUSG00000026923	Notch1	9930111A19Rik|Mis6|N1|Tan1|lin-12	notch 1	protein-coding
2703	chr10	111298476	111298932	+	0	NA	promoter-TSS (NM_027914)	promoter-TSS (NM_027914)	25	NM_027914	71769		NM_027914	ENSMUSG00000035759	Bbs10	1300007O09Rik	Bardet-Biedl syndrome 10	protein-coding
2818	chr11	50174412	50175033	+	0	NA	promoter-TSS (NM_026543)	promoter-TSS (NM_026543)	-129	NM_026543	68067		NM_026543	ENSMUSG00000020381	Mrnip	2900016G09Rik|3010026O09Rik	MRN complex interacting protein	protein-coding
1495	chr6	83831466	83832082	+	0	NA	promoter-TSS (NM_146169)	promoter-TSS (NM_146169)	-33	NM_146169	232164		NM_146169	ENSMUSG00000045896	Paip2b	-	poly(A) binding protein interacting protein 2B	protein-coding
3389	chr13	38634875	38635535	+	0	NA	promoter-TSS (NM_139063)	promoter-TSS (NM_139063)	-113	NM_139063	17828		NM_139063	ENSMUSG00000038982	Bloc1s5	1810074A19Rik|Muted|mu	biogenesis of lysosomal organelles complex-1, subunit 5, muted	protein-coding
2397	chr9	78175385	78176584	+	0	NA	promoter-TSS (NR_040401)	promoter-TSS (NR_040401)	70	NR_040401	320295		NR_040401	ENSMUSG00000121490	C920006O11Rik	-	RIKEN cDNA C920006O11 gene	ncRNA
2049	chr8	44934948	44935907	+	0	NA	Intergenic	CpG	-14781	NM_001081286	14107		NM_010179	ENSMUSG00000070047	Fat1	2310038E12Rik|Fath|mFat1	FAT atypical cadherin 1	protein-coding
242	chr1	182282530	182282951	+	0	NA	promoter-TSS (NM_007853)	promoter-TSS (NM_007853)	61	NM_007853	13244		NM_007853	ENSMUSG00000038633	Degs1	Degs|Des1|Mdes	delta 4-desaturase, sphingolipid 1	protein-coding
2702	chr10	111164437	111164822	+	0	NA	promoter-TSS (NM_175489)	promoter-TSS (NM_175489)	-173	NM_001003717	237542		NM_175489	ENSMUSG00000020189	Osbpl8	C730029P18Rik|D330025H14Rik|ORP-8	oxysterol binding protein-like 8	protein-coding
380	chr2	54085187	54085670	+	0	NA	5' UTR (NM_023396, exon 1 of 1)	5' UTR (NM_023396, exon 1 of 1)	124	NM_023396	67874		NM_023396	ENSMUSG00000075334	Rprm	2410012A13Rik|Reprimo	reprimo, TP53 dependent G2 arrest mediator candidate	protein-coding
2745	chr11	3266143	3267090	+	0	NA	promoter-TSS (NM_007879)	promoter-TSS (NM_007879)	-153	NM_007879	13494		NM_007879	ENSMUSG00000020457	Drg1	DRG-1|NEDD-3|Nedd3	developmentally regulated GTP binding protein 1	protein-coding
1549	chr6	113377510	113378139	+	0	NA	promoter-TSS (NM_001372392)	promoter-TSS (NM_001372392)	14	NM_133932	101206		NM_133932	ENSMUSG00000048930	Tada3	1110004B19Rik|ADA3|Tada3l	transcriptional adaptor 3	protein-coding
653	chr3	61363465	61364584	+	0	NA	promoter-TSS (NM_028712)	promoter-TSS (NM_028712)	-483	NM_028712	74012		NM_028712	ENSMUSG00000036894	Rap2b	4021402C18Rik	RAP2B, member of RAS oncogene family	protein-coding
1889	chr7	105810774	105811318	+	0	NA	promoter-TSS (NM_025301)	promoter-TSS (NM_025301)	41	NM_025301	27397		NM_025301	ENSMUSG00000030879	Mrpl17	MRP-L26|Rpml26	mitochondrial ribosomal protein L17	protein-coding
3267	chr12	85374539	85375030	+	0	NA	promoter-TSS (NM_026775)	promoter-TSS (NM_026775)	-67	NM_026775	68581		NM_026775	ENSMUSG00000021248	Tmed10	1110014C03Rik|Tmp21|p23|p24delta1	transmembrane p24 trafficking protein 10	protein-coding
579	chr2	172345309	172345705	+	0	NA	promoter-TSS (NM_025912)	promoter-TSS (NM_025912)	-70	NM_025912	67017		NM_025912	ENSMUSG00000027495	Fam210b	2010011I20Rik	family with sequence similarity 210, member B	protein-coding
3715	chr15	35155447	35155907	+	0	NA	5' UTR (NM_019635, exon 1 of 11)	5' UTR (NM_019635, exon 1 of 11)	129	NM_001357821	56274		NM_019635	ENSMUSG00000022329	Stk3	0610042I06Rik|MST|Mst2|Mst3|Ste20|mess1	serine/threonine kinase 3	protein-coding
1348	chr5	137600705	137601404	+	0	NA	promoter-TSS (NM_001254762)	promoter-TSS (NM_001254762)	5	NM_030037	68929		NM_030037	ENSMUSG00000037221	Mospd3	1190005J19Rik|5133401H10Rik|Gtig2|R124	motile sperm domain containing 3	protein-coding
770	chr3	121426236	121427956	+	0	NA	intron (NM_028044, intron 1 of 6)	CpG	555	NM_028044	71994		NM_028044	ENSMUSG00000053931	Cnn3	1600014M03Rik|Calpo3	calponin 3, acidic	protein-coding
4386	chr19	4811122	4812067	+	0	NA	promoter-TSS (NM_001290127)	promoter-TSS (NM_001290127)	5	NR_157185	102902673		NM_001290127	ENSMUSG00000096370	Gm21992	Rbm14-rbm4	predicted gene 21992	protein-coding
3019	chr11	97699808	97700331	+	0	NA	promoter-TSS (NM_001163308)	promoter-TSS (NM_001163308)	-421	NM_001163308	22658		NM_009545	ENSMUSG00000018537	Pcgf2	Mel18|Rnf110|Zfp144|mel-18	polycomb group ring finger 2	protein-coding
3577	chr14	45329240	45330103	+	0	NA	promoter-TSS (NM_025959)	promoter-TSS (NM_025959)	-153	NM_025959	67089		NM_025959	ENSMUSG00000021832	Psmc6	2300001E01Rik	proteasome (prosome, macropain) 26S subunit, ATPase, 6	protein-coding
3667	chr14	78850232	78851426	+	0	NA	intron (NM_027906, intron 1 of 44)	intron (NM_027906, intron 1 of 44)	1651	NM_027906	219189		NM_027906	ENSMUSG00000058997	Vwa8	1300010F03Rik|4932416F07Rik|Kiaa0564|mKIAA0564	von Willebrand factor A domain containing 8	protein-coding
399	chr2	77945934	77946434	+	0	NA	5' UTR (NM_030560, exon 1 of 21)	5' UTR (NM_030560, exon 1 of 21)	172	NM_030560	80744		NM_030560	ENSMUSG00000027014	Cwc22	B230213M24|mKIAA1604	CWC22 spliceosome-associated protein	protein-coding
2258	chr9	15357537	15358103	+	0	NA	promoter-TSS (NM_176976)	promoter-TSS (NM_176976)	-32	NM_176976	319675		NM_176976	ENSMUSG00000046111	Cep295	5830418K08Rik|5832426L23Rik|Gm1131|Kiaa1731	centrosomal protein 295	protein-coding
1920	chr7	125444650	125445203	+	0	NA	intron (NM_029842, intron 1 of 7)	CpG	306	NM_029842	77035		NM_029842	ENSMUSG00000030752	Kdm8	3110005O21Rik|Jmjd5	lysine (K)-specific demethylase 8	protein-coding
3848	chr15	102517749	102518706	+	0	NA	promoter-TSS (NM_001253795)	promoter-TSS (NM_001253795)	35	NM_001253795	21357		NM_009319	ENSMUSG00000023051	Tarbp2	Prbp|TRBP	TARBP2, RISC loading complex RNA binding subunit	protein-coding
218	chr1	171970797	171971474	+	0	NA	Intergenic	LTR16B|LTR|ERVL	-51779	NR_151536	105244010		NR_151535	ENSMUSG00000104413	Gm37065	-	predicted gene, 37065	ncRNA
3588	chr14	52103789	52104849	+	0	NA	promoter-TSS (NM_001360176)	promoter-TSS (NM_001360176)	-298	NM_001170984	15381		NM_016884	ENSMUSG00000060373	Hnrnpc	D14Wsu171e|Hnrpc|Hnrpc1|Hnrpc2|hnRNPC1|hnRNPC2|hnrnp-C	heterogeneous nuclear ribonucleoprotein C	protein-coding
2710	chr10	118141502	118141854	+	0	NA	promoter-TSS (NM_010785)	promoter-TSS (NM_010785)	-109	NM_001162905	17245		NM_010785	ENSMUSG00000020212	Mdm1	Arrd2|Mdm-1	MDM1 nuclear protein	protein-coding
2658	chr10	81605776	81606597	+	0	NA	promoter-TSS (NR_030677)	promoter-TSS (NR_030677)	-122	NR_030677	268319		NM_001033363	ENSMUSG00000074862	BC025920	-	zinc finger protein pseudogene	pseudo
1970	chr7	133708811	133709562	+	0	NA	promoter-TSS (NM_025392)	promoter-TSS (NM_025392)	109	NM_001302086	22276		NM_009479	ENSMUSG00000030979	Uros	UROIIIS|Uros3	uroporphyrinogen III synthase	protein-coding
2500	chr9	123461801	123462197	+	0	NA	3' UTR (NM_153168, exon 21 of 21)	3' UTR (NM_153168, exon 21 of 21)	-16702	NM_013860	29806		NM_013860	ENSMUSG00000025239	Limd1	D9Ertd192e	LIM domains containing 1	protein-coding
3543	chr14	22577300	22578315	+	0	NA	intron (NM_028275, intron 2 of 6)	intron (NM_028275, intron 2 of 6)	-35009	NR_046307	74896		NR_046307	ENSMUSG00000114412	4930405A10Rik	4930456G20Rik	RIKEN cDNA 4930405A10 gene	ncRNA
1382	chr5	148994702	148995290	+	0	NA	intron (NR_102383, intron 1 of 1)	intron (NR_102383, intron 1 of 1)	218	NR_102383	319982		NR_102383	ENSMUSG00000106951	5930430L01Rik	-	RIKEN cDNA 5930430L01 gene	ncRNA
710	chr3	95882005	95882632	+	0	NA	promoter-TSS (NM_001033302)	promoter-TSS (NM_001033302)	-90	NM_001033302	229599		NM_001033302	ENSMUSG00000038550	Ciart	Chrono|Gm129	circadian associated repressor of transcription	protein-coding
1467	chr6	65042575	65042853	+	0	NA	promoter-TSS (NM_001253392)	promoter-TSS (NM_001253392)	123	NM_001355250	13990		NM_007958	ENSMUSG00000029920	Smarcad1	D6Pas1|Etl1|etl-1|mKIAA1122	SWI/SNF-related, matrix-associated actin-dependent regulator of chromatin, subfamily a, containing DEAD/H box 1	protein-coding
2952	chr11	78697426	78698097	+	0	NA	promoter-TSS (NM_008702)	promoter-TSS (NM_008702)	-336	NM_008702	18099		NM_008702	ENSMUSG00000017376	Nlk	-	nemo like kinase	protein-coding
3883	chr16	17208721	17209403	+	0	NA	exon (NM_001033338, exon 1 of 1)	exon (NM_001033338, exon 1 of 1)	927	NM_001033338	239731		NM_001033338	ENSMUSG00000071636	Rimbp3	Gm1759|Gm603|RIM-BP3|mKIAA1666	RIMS binding protein 3	protein-coding
3115	chr11	116657748	116658144	+	0	NA	intron (NM_001163318, intron 2 of 4)	intron (NM_001163318, intron 2 of 4)	838	NM_001163318	100038570		NM_001163318	ENSMUSG00000075410	Prcd	Gm11744	photoreceptor disc component	protein-coding
1000	chr4	130107302	130107854	+	0	NA	promoter-TSS (NM_026441)	promoter-TSS (NM_026441)	22	NM_026441	67898		NM_026441	ENSMUSG00000028779	Pef1	2600002E23Rik|Peflin	penta-EF hand domain containing 1	protein-coding
519	chr2	154466007	154466705	+	0	NA	intron (NM_172860, intron 1 of 10)	intron (NM_172860, intron 1 of 10)	29872	NM_001285446	12396		NM_009823	ENSMUSG00000038533	Cbfa2t2	A430091M07|C330013D05Rik|Cbfa2t2h|MTGR1	CBFA2/RUNX1 translocation partner 2	protein-coding
4437	chr19	8741311	8741812	+	0	NA	promoter-TSS (NM_019829)	promoter-TSS (NM_019829)	137	NM_001167799	56389		NM_019829	ENSMUSG00000010110	Stx5a	0610031F24Rik|D19Ertd627e|Stx5	syntaxin 5A	protein-coding
3360	chr13	22035387	22035932	+	0	NA	promoter-TSS (NM_175665)	promoter-TSS (NM_175665)	-16	NM_175659	319168		NM_175659	ENSMUSG00000069302	H2ac12	Hist1h2ah	H2A clustered histone 12	protein-coding
4541	chr19	57360432	57361103	+	0	NA	promoter-TSS (NM_145505)	promoter-TSS (NM_145505)	132	NR_040316	320879		NR_040316	ENSMUSG00000097785	B230217O12Rik	-	RIKEN cDNA B230217O12 gene	ncRNA
2365	chr9	64172701	64173582	+	0	NA	promoter-TSS (NM_026507)	promoter-TSS (NM_026507)	-210	NM_026507	68014		NM_026507	ENSMUSG00000032400	Zwilch	2310031L18Rik	zwilch kinetochore protein	protein-coding
2110	chr8	72160702	72161505	+	0	NA	promoter-TSS (NM_023126)	promoter-TSS (NM_023126)	-97	NM_023126	17274		NM_023126	ENSMUSG00000003037	Rab8a	Mel	RAB8A, member RAS oncogene family	protein-coding
3882	chr16	17132080	17132523	+	0	NA	promoter-TSS (NM_022324)	promoter-TSS (NM_022324)	82	NM_022324	64136		NM_022324	ENSMUSG00000022769	Sdf2l1	-	stromal cell-derived factor 2-like 1	protein-coding
3527	chr14	16249278	16249610	+	0	NA	promoter-TSS (NM_001359882)	promoter-TSS (NM_001359882)	130	NM_001362433	59007		NM_021504	ENSMUSG00000021785	Ngly1	1110002C09Rik|PNGase|Png1	N-glycanase 1	protein-coding
2953	chr11	79992674	79993255	+	0	NA	promoter-TSS (NM_001163018)	promoter-TSS (NM_001163018)	-142	NM_001163018	52615		NM_199196	ENSMUSG00000017548	Suz12	2610028O16Rik|D11Ertd530e|mKIAA0160	SUZ12 polycomb repressive complex 2 subunit	protein-coding
3505	chr13	112800590	112801154	+	0	NA	promoter-TSS (NM_008247)	promoter-TSS (NM_008247)	95	NM_008903	19012		NM_008247	ENSMUSG00000021759	Plpp1	Hic53|Hpic53|LPP-1|LPP1|PAP-2a|PAP2-alpha|PAP2a|Ppap2a|mPAP	phospholipid phosphatase 1	protein-coding
585	chr2	174329514	174330088	+	0	NA	promoter-TSS (NM_001077510)	promoter-TSS (NM_001077510)	-205	NM_001364030	14683		NM_010309	ENSMUSG00000027523	Gnas	5530400H20Rik|A930027G11Rik|C130027O20Rik|GPSA|GSP|Galphas|Gnas1|Gnasxl|Gs-alpha|Gsa|Nesp|Nesp55|Nespl|Oed-Sml|Oedsml|P1|P2|P3|PHP1A|PHP1B|POH|SCG6	GNAS complex locus	protein-coding
278	chr2	5951078	5951509	+	0	NA	promoter-TSS (NM_001081132)	promoter-TSS (NM_001081132)	-176	NM_001081132	326622		NM_001081132	ENSMUSG00000043241	Upf2	-	UPF2 regulator of nonsense transcripts homolog (yeast)	protein-coding
1383	chr5	149052751	149053263	+	0	NA	promoter-TSS (NM_010439)	promoter-TSS (NM_010439)	50	NM_010439	15289		NM_010439	ENSMUSG00000066551	Hmgb1	HMG-1|Hmg1|SBP-1|p30	high mobility group box 1	protein-coding
3542	chr14	21987741	21988523	+	0	NA	5' UTR (NM_145459, exon 2 of 3)	5' UTR (NM_145459, exon 2 of 3)	1469	NM_145459	218820		NM_145459	ENSMUSG00000039081	Zfp503	B830002A16Rik|Nolz-1|Nolz1|Znf503|Zpo2	zinc finger protein 503	protein-coding
751	chr3	105687414	105687981	+	0	NA	promoter-TSS (NM_017397)	promoter-TSS (NM_017397)	-126	NM_017397	53975		NM_017397	ENSMUSG00000027905	Ddx20	GEMIN3|dp103	DEAD box helicase 20	protein-coding
1860	chr7	97331883	97332639	+	0	NA	promoter-TSS (NM_001039039)	promoter-TSS (NM_001039039)	-62	NM_001039039	622320		NM_001039039	ENSMUSG00000044952	Kctd21	EG622320	potassium channel tetramerisation domain containing 21	protein-coding
3435	chr13	63814910	63815770	+	0	NA	promoter-TSS (NM_023507)	promoter-TSS (NM_023507)	100	NM_001361124	76251		NM_023507	ENSMUSG00000021470	Ercc6l2	0610007P08Rik|1700019D06Rik|9330134C04Rik|Rad26l|Sr278	excision repair cross-complementing rodent repair deficiency, complementation group 6 like 2	protein-coding
409	chr2	91182919	91183345	+	0	NA	promoter-TSS (NM_145527)	promoter-TSS (NM_145527)	-85	NM_001177719	228355		NM_145527	ENSMUSG00000040687	Madd	9630059K23Rik|IG20|Rab3GEP|RabGEF	MAP-kinase activating death domain	protein-coding
4117	chr17	35134813	35135842	+	0	NA	promoter-TSS (NM_001372277)	promoter-TSS (NM_001372277)	114	NM_001372269	224727		NM_057171	ENSMUSG00000024392	Bag6	2410045D21Rik|BAG-6|Bat3|D17H6S52E|G3|Scythe	BCL2-associated athanogene 6	protein-coding
981	chr4	126102784	126103987	+	0	NA	promoter-TSS (NM_028800)	promoter-TSS (NM_028800)	-572	NM_028800	74178		NM_028800	ENSMUSG00000042608	Stk40	2310004N11Rik	serine/threonine kinase 40	protein-coding
872	chr4	44755996	44756779	+	0	NA	promoter-TSS (NM_138590)	promoter-TSS (NM_138590)	-172	NM_138590	319885		NM_138590	ENSMUSG00000035649	Zcchc7	4930572I07Rik|D4Wsu132e	zinc finger, CCHC domain containing 7	protein-coding
2837	chr11	54860464	54861024	+	0	NA	promoter-TSS (NM_001363191)	promoter-TSS (NM_001363191)	-147	NM_001363191	75530		NM_029327	ENSMUSG00000020268	Lyrm7	1700024C24Rik|9330147L21Rik	LYR motif containing 7	protein-coding
2946	chr11	78183028	78183715	+	0	NA	promoter-TSS (NR_037683)	promoter-TSS (NR_037683)	213	NM_207523	268449		NM_207523	ENSMUSG00000058546	Rpl23a	MDA20	ribosomal protein L23A	protein-coding
4358	chr18	80469658	80470551	+	0	NA	promoter-TSS (NM_026295)	promoter-TSS (NM_026295)	-412	NM_026295	67655		NM_026295	ENSMUSG00000033323	Ctdp1	4930563P03Rik	CTD phosphatase subunit 1	protein-coding
2481	chr9	114933702	114934091	+	0	NA	promoter-TSS (NM_175380)	promoter-TSS (NM_175380)	91	NM_175380	333433		NM_175380	ENSMUSG00000050627	Gpd1l	2210409H23Rik|D9Ertd660e	glycerol-3-phosphate dehydrogenase 1-like	protein-coding
4507	chr19	44293376	44294416	+	0	NA	5' UTR (NM_009128, exon 1 of 6)	5' UTR (NM_009128, exon 1 of 6)	220	NM_009128	20250		NM_009128	ENSMUSG00000025203	Scd2	Mir5114|Scd-2|mir-5114|swty	stearoyl-Coenzyme A desaturase 2	protein-coding
4525	chr19	46395185	46395808	+	0	NA	intron (NM_001365070, intron 1 of 9)	CpG	245	NM_001365070	54130		NM_016860	ENSMUSG00000025228	Actr1a	Arp1|actin-RPV|alpha-Arp1	ARP1 actin-related protein 1A, centractin alpha	protein-coding
2686	chr10	95416528	95417451	+	0	NA	promoter-TSS (NM_001168655)	promoter-TSS (NM_001168655)	-132	NM_007706	216233		NM_007706	ENSMUSG00000020027	Socs2	8030460M17|CIS2|Cish2|D130043N08Rik|JAB|SOCS-2|SSI-2|hg	suppressor of cytokine signaling 2	protein-coding
817	chr4	11007440	11007973	+	0	NA	promoter-TSS (NM_175175)	promoter-TSS (NM_175175)	-87	NM_175175	71801		NM_175175	ENSMUSG00000049969	Plekhf2	1110070J07Rik|ZFYVE18	pleckstrin homology domain containing, family F (with FYVE domain) member 2	protein-coding
2286	chr9	25251838	25252805	+	0	NA	promoter-TSS (NM_001205367)	promoter-TSS (NM_001205367)	-118	NM_001205367	235072		NM_009859	ENSMUSG00000001833	Septin7	Cdc10|E430034N22|Sept7	septin 7	protein-coding
2430	chr9	100642600	100643689	+	0	NA	promoter-TSS (NM_001357265)	promoter-TSS (NM_001357265)	-304	NM_009282	20842		NM_009282	ENSMUSG00000037286	Stag1	SA-1|Scc3	STAG1 cohesin complex component	protein-coding
3556	chr14	27508017	27508806	+	0	NA	promoter-TSS (NM_177111)	promoter-TSS (NM_177111)	49	NM_177111	320234		NM_177111	ENSMUSG00000046753	Ccdc66	E230015L20Rik	coiled-coil domain containing 66	protein-coding
4575	chrX	38473422	38474117	+	0	NA	Intergenic	Intergenic	-17309	NM_010685	16784		NM_010685	ENSMUSG00000016534	Lamp2	CD107b|LGP-B|Lamp II|Lamp-2|Lamp-2a|Lamp-2b|Lamp-2c|Mac3	lysosomal-associated membrane protein 2	protein-coding
1635	chr7	5014438	5015798	+	0	NA	promoter-TSS (NM_001110329)	promoter-TSS (NM_001110329)	-390	NM_001110328	23877		NM_011813	ENSMUSG00000061374	Fiz1	mFLJ00416	Flt3 interacting zinc finger protein 1	protein-coding
812	chr4	8910934	8912248	+	0	NA	Intergenic	CpG	160267	NM_001355382	320790		NM_001033395	ENSMUSG00000041235	Chd7	A730019I05Rik|Cycn|Cyn|Dz|Edy|Flo|GENA 47|GENA 60|Gena 52|Lda|Mt|Obt|Todo|WBE1|Whi|metis	chromodomain helicase DNA binding protein 7	protein-coding
4265	chr18	34758627	34759659	+	0	NA	promoter-TSS (NM_001357457)	promoter-TSS (NM_001357457)	-184	NM_001357456	66306		NM_175104	ENSMUSG00000034300	Fam53c	2810012G03Rik|Gm21179	family with sequence similarity 53, member C	protein-coding
1235	chr5	101590530	101591895	+	0	NA	Intergenic	Intergenic	73499	NM_144955	18096		NM_144955	ENSMUSG00000035187	Nkx6-1	NKX6A|Nkx6.1	NK6 homeobox 1	protein-coding
1994	chr7	143548859	143549611	+	0	NA	promoter-TSS (NM_001285489)	promoter-TSS (NM_001285489)	-115	NM_008672	17955		NM_008672	ENSMUSG00000059119	Nap1l4	2810410H14Rik|D7Wsu30e|Nap2	nucleosome assembly protein 1-like 4	protein-coding
2051	chr8	46551582	46552022	+	0	NA	promoter-TSS (NM_027973)	promoter-TSS (NM_027973)	-267	NR_160797	71876		NM_027973	ENSMUSG00000031629	Cenpu	1700029A22Rik|Mlf1ip	centromere protein U	protein-coding
877	chr4	47474095	47474811	+	0	NA	promoter-TSS (NM_024171)	promoter-TSS (NM_024171)	-86	NM_019998	56737		NM_019998	ENSMUSG00000039740	Alg2	1110018A23Rik|1300013N08Rik|ALPG2|CDGIi|MNCb-5081	ALG2 alpha-1,3/1,6-mannosyltransferase	protein-coding
1551	chr6	113494325	113494758	+	0	NA	exon (NM_172487, exon 4 of 4)	exon (NM_172487, exon 4 of 4)	7277	NM_172487	210673		NM_172487	ENSMUSG00000045009	Prrt3	6330505P20|B230206N24Rik	proline-rich transmembrane protein 3	protein-coding
2171	chr8	105325781	105326602	+	0	NA	promoter-TSS (NM_001378965)	promoter-TSS (NM_001378965)	77	NM_001368409	234684		NM_177449	ENSMUSG00000041679	Fbxl9	A630024J02Rik|FBL9|Lrrc29	F-box and leucine-rich repeat protein 9	protein-coding
640	chr3	51560428	51561573	+	0	NA	promoter-TSS (NM_080793)	promoter-TSS (NM_080793)	-177	NM_080793	73251		NM_080793	ENSMUSG00000037111	Setd7	1600028F23Rik|H3K4MT|KMT7|Set7|Set7/9|mKIAA1717	SET domain containing (lysine methyltransferase) 7	protein-coding
4390	chr19	5001868	5002361	+	0	NA	Intergenic	Intergenic	-12143	NM_153553	225872		NM_153553	ENSMUSG00000045903	Npas4	LE-PAS|Nxf	neuronal PAS domain protein 4	protein-coding
2674	chr10	86705430	86706353	+	0	NA	promoter-TSS (NM_011631)	promoter-TSS (NM_011631)	80	NM_001003939	103220		NM_153595	ENSMUSG00000044937	Ttc41	Gnn	tetratricopeptide repeat domain 41	protein-coding
848	chr4	40269517	40269908	+	0	NA	TTS (NM_001033305)	TTS (NM_001033305)	129	NM_134097	106021		NM_134097	ENSMUSG00000036822	Topors	LUN|TP53BPL|p53BP3|p53BP3/LUN	topoisomerase I binding, arginine/serine-rich	protein-coding
2564	chr10	58497617	58498192	+	0	NA	promoter-TSS (NM_001162956)	promoter-TSS (NM_001162956)	-33	NM_001162956	76138		NM_001162956	ENSMUSG00000038010	Ccdc138	6230424H07Rik	coiled-coil domain containing 138	protein-coding
3304	chr12	108275422	108276343	+	0	NA	promoter-TSS (NM_001159910)	promoter-TSS (NM_001159910)	-489	NM_001159910	668158		NM_001159910	ENSMUSG00000084883	Ccdc85c	EG668158|Gm265|Gm9010|hhy	coiled-coil domain containing 85C	protein-coding
4418	chr19	6418316	6418799	+	0	NA	promoter-TSS (NM_001205235)	promoter-TSS (NM_001205235)	-199	NM_001205235	18190		NM_020253	ENSMUSG00000033768	Nrxn2	6430591O13Rik|mKIAA0921	neurexin II	protein-coding
1064	chr4	148159721	148160439	+	0	NA	promoter-TSS (NM_001161851)	promoter-TSS (NM_001161851)	14	NM_001355701	230903		NM_173401	ENSMUSG00000029001	Fbxo44	5730411K09|FBG3|FBX30|Fbx6a|Fbxo6a	F-box protein 44	protein-coding
2274	chr9	21852377	21853016	+	0	NA	promoter-TSS (NM_177030)	promoter-TSS (NM_177030)	-61	NM_177030	319899		NM_177030	ENSMUSG00000032198	Dock6	2410095B20Rik|4931431C02Rik|C330023D02Rik|mKIAA1395	dedicator of cytokinesis 6	protein-coding
4034	chr17	17374066	17374853	+	0	NA	promoter-TSS (NR_168690)	promoter-TSS (NR_168690)	127	NM_025934	67045		NM_025934	ENSMUSG00000116564	Riok2	2010110K24Rik|2410085M17Rik	RIO kinase 2	protein-coding
482	chr2	129801008	129801725	+	0	NA	promoter-TSS (NR_029452)	promoter-TSS (NR_029452)	93	NR_029452	654409		NR_029452		Stk35os1	4932416H05Rik	serine/threonine kinase 35, opposite strand 1	ncRNA
1911	chr7	118532787	118533596	+	0	NA	exon (NM_009940, exon 1 of 6)	exon (NM_009940, exon 1 of 6)	165	NM_009940	12850		NM_009940	ENSMUSG00000030652	Coq7	clk-1	demethyl-Q 7	protein-coding
1804	chr7	48788920	48789499	+	0	NA	intron (NM_028031, intron 1 of 16)	CpG	206	NM_028031	243983		NM_028031	ENSMUSG00000030471	Zdhhc13	2410004E01Rik|C530010M18|HIP3RP|Hip14l|kojak|skc4	zinc finger, DHHC domain containing 13	protein-coding
2721	chr10	127311352	127312477	+	0	NA	promoter-TSS (NM_001171582)	promoter-TSS (NM_001171582)	-128	NM_001171582	216443		NM_001003913	ENSMUSG00000040354	Mars1	Mars|Metrs|Mtrns	methionine-tRNA synthetase 1	protein-coding
487	chr2	131352601	131353016	+	0	NA	promoter-TSS (NM_178607)	promoter-TSS (NM_178607)	84	NM_178607	51902		NM_178607	ENSMUSG00000048911	Rnf24	2810473M14Rik|4930505A13Rik|D2Ertd504e	ring finger protein 24	protein-coding
805	chr3	154596397	154597247	+	0	NA	promoter-TSS (NR_151773)	promoter-TSS (NR_151773)	111	NM_009968	12972		NM_009968	ENSMUSG00000028199	Cryz	Sez9	crystallin, zeta	protein-coding
4297	chr18	46525760	46526335	+	0	NA	promoter-TSS (NM_173423)	promoter-TSS (NM_173423)	-76	NM_173423	240263		NM_173423	ENSMUSG00000033319	Fem1c	2610312A07Rik|3632443A22Rik	fem 1 homolog c	protein-coding
2771	chr11	19018656	19019257	+	0	NA	promoter-TSS (NM_010789)	promoter-TSS (NM_010789)	13	NM_010789	17268		NM_010789	ENSMUSG00000020160	Meis1	C530044H18Rik|Evi8	Meis homeobox 1	protein-coding
2624	chr10	80226316	80226672	+	0	NA	promoter-TSS (NM_023431)	promoter-TSS (NM_023431)	-104	NM_023431	68114		NM_023431	ENSMUSG00000020156	Pwwp3a	2610019J09|9430059D04Rik|MUM-1|Mum1|UBE-1C2	PWWP domain containing 3A, DNA repair factor	protein-coding
2121	chr8	79294522	79295083	+	0	NA	promoter-TSS (NM_001363470)	promoter-TSS (NM_001363470)	-66	NM_001363472	109136		NM_133823	ENSMUSG00000037022	Mmaa	2810018E08Rik	methylmalonic aciduria (cobalamin deficiency) type A	protein-coding
925	chr4	108362455	108363511	+	0	NA	Intergenic	Intergenic	20672	NM_001099303	545667		NM_001099303	ENSMUSG00000059816	Shisal2a	Fam159a	shisa like 2A	protein-coding
85	chr1	74505731	74506702	+	0	NA	promoter-TSS (NM_001310662)	promoter-TSS (NM_001310662)	156	NM_021383	58184		NM_021383	ENSMUSG00000026174	Cnot9	2610007F23Rik|Fl10|Rqcd1	CCR4-NOT transcription complex, subunit 9	protein-coding
4559	chrX	12761552	12762759	+	0	NA	promoter-TSS (NM_012005)	promoter-TSS (NM_012005)	-123	NR_045852	552913		NR_045852	ENSMUSG00000085891	Gm14634	-	predicted gene 14634	ncRNA
3916	chr16	25058792	25059597	+	0	NA	promoter-TSS (NR_040374)	promoter-TSS (NR_040374)	-445	NR_040374	319487		NR_040374	ENSMUSG00000096960	A230028O05Rik	-	RIKEN cDNA A230028O05 gene	ncRNA
193	chr1	163403733	163404085	+	0	NA	promoter-TSS (NM_001313738)	promoter-TSS (NM_001313738)	-240	NM_001313738	98376		NM_178883	ENSMUSG00000040124	Gorab	NTKL-BP1|SCYL1-BP1|Scyl1bp1	golgin, RAB6-interacting	protein-coding
965	chr4	120815485	120816105	+	0	NA	promoter-TSS (NM_001357192)	promoter-TSS (NM_001357192)	-82	NM_001357192	18046		NM_008692	ENSMUSG00000032897	Nfyc	-	nuclear transcription factor-Y gamma	protein-coding
496	chr2	144270581	144271010	+	0	NA	promoter-TSS (NM_028984)	promoter-TSS (NM_028984)	107	NM_001199188	69178		NM_024225	ENSMUSG00000027423	Snx5	0910001N05Rik|1810032P22Rik|D2Ertd52e	sorting nexin 5	protein-coding
2224	chr8	123042255	123042888	+	0	NA	promoter-TSS (NR_045268)	promoter-TSS (NR_045268)	-4	NR_045268	100503178		NR_045268	ENSMUSG00000099881	2810013P06Rik	-	RIKEN cDNA 2810013P06 gene	ncRNA
2869	chr11	62076729	62077095	+	0	NA	promoter-TSS (NM_001029936)	promoter-TSS (NM_001029936)	-112	NM_001029936	432572		NM_001029936	ENSMUSG00000042331	Specc1	2810012G08Rik|B230396K10Rik|Cytsb	sperm antigen with calponin homology and coiled-coil domains 1	protein-coding
3700	chr15	12204641	12205167	+	0	NA	promoter-TSS (NM_001356498)	promoter-TSS (NM_001356498)	-124	NM_001356498	268783		NM_172958	ENSMUSG00000039458	Mtmr12	3Pap|4932703C11|C730015A02Rik|Pip3ap|mKIAA1682	myotubularin related protein 12	protein-coding
12	chr1	19981313	19981990	+	0	NA	Intergenic	Intergenic	-374803	NR_045734	75028		NR_045734	ENSMUSG00000089914	4930486I03Rik	-	RIKEN cDNA 4930486I03 gene	ncRNA
2177	chr8	105854554	105855392	+	0	NA	promoter-TSS (NM_021513)	promoter-TSS (NM_021513)	-130	NM_021513	59016		NM_021513	ENSMUSG00000036442	Thap11	2810036E22Rik|CTG-B43a|CTG-B45d|Ronin	THAP domain containing 11	protein-coding
134	chr1	120073808	120074124	+	0	NA	promoter-TSS (NM_019432)	promoter-TSS (NM_019432)	-186	NM_019432	170706		NM_019432	ENSMUSG00000050777	Tmem37	Pr|Pr1	transmembrane protein 37	protein-coding
1119	chr5	20951289	20952091	+	0	NA	non-coding (NR_030699, exon 1 of 1)	non-coding (NR_030699, exon 1 of 1)	132	NM_001080977	242860		NM_001080977	ENSMUSG00000039968	Rsbn1l	8430412F05Rik|C330002G24Rik	round spermatid basic protein 1-like	protein-coding
2743	chr11	3127033	3127626	+	0	NA	intron (NR_003517, intron 2 of 6)	intron (NR_003517, intron 2 of 6)	3327	NR_003517	236604		NM_001004146	ENSMUSG00000121500	Pisd-ps1	-	phosphatidylserine decarboxylase, pseudogene 1	pseudo
16	chr1	30199078	30199715	+	0	NA	Intergenic	Intergenic	-60560	NR_157039	102633704		NR_157037		Gm31465	-	predicted gene, 31465	ncRNA
1492	chr6	83506591	83507014	+	0	NA	exon (NM_013764, exon 1 of 7)	exon (NM_013764, exon 1 of 7)	167	NM_013764	27369		NM_013764	ENSMUSG00000014554	Dguok	dGK|dGK1|dGK2|dGK3	deoxyguanosine kinase	protein-coding
1917	chr7	123123861	123124161	+	0	NA	5' UTR (NM_144925, exon 1 of 24)	5' UTR (NM_144925, exon 1 of 24)	126	NM_144925	233833		NM_144925	ENSMUSG00000052707	Tnrc6a	2010321I05Rik|3110054G10Rik|CAGH26|D130023A07Rik|GW182|Tnrc6	trinucleotide repeat containing 6a	protein-coding
265	chr1	195241382	195241860	+	0	NA	Intergenic	CpG	-64902	NM_007758	12902		NM_007758	ENSMUSG00000026616	Cr2	C3DR|CD21|CD35|Cr-1|Cr-2|Cr1	complement receptor 2	protein-coding
2009	chr8	13104967	13105786	+	0	NA	promoter-TSS (NM_146207)	promoter-TSS (NM_146207)	-33	NM_178708	234069		NM_178708	ENSMUSG00000038542	Pcid2	A730042J05Rik	PCI domain containing 2	protein-coding
2742	chr10	128821462	128821924	+	0	NA	promoter-TSS (NM_024180)	promoter-TSS (NM_024180)	-64	NM_024180	66844		NM_024180	ENSMUSG00000025353	Ormdl2	0610012C09Rik	ORM1-like 2 (S. cerevisiae)	protein-coding
384	chr2	63496944	63497535	+	0	NA	Intergenic	Intergenic	78049	NR_152174	667257		NR_152174		Gm8541	EG667257	predicted gene 8541	ncRNA
358	chr2	34771520	34772420	+	0	NA	promoter-TSS (NM_022310)	promoter-TSS (NM_022310)	-120	NM_022310	14828		NM_022310	ENSMUSG00000026864	Hspa5	Bip|D2Wsu141e|D2Wsu17e|Grp78|Hsce70|SEZ-7|Sez7|baffled|mBiP	heat shock protein 5	protein-coding
883	chr4	53011678	53012450	+	0	NA	intron (NM_001347099, intron 1 of 4)	CpG	184	NM_025623	66536		NM_025623	ENSMUSG00000015247	Nipsnap3b	2700063N13Rik|Nipsnap3a	nipsnap homolog 3B	protein-coding
2705	chr10	111867280	111867704	+	0	NA	intron (NR_046029, intron 2 of 5)	intron (NR_046029, intron 2 of 5)	6884	NR_046029	629206		NR_046029	ENSMUSG00000112533	Gm20758	-	predicted gene, 20758	ncRNA
2727	chr10	128322088	128322852	+	0	NA	promoter-TSS (NM_019953)	promoter-TSS (NM_019953)	11	NM_019953	56530		NM_019953	ENSMUSG00000025381	Cnpy2	5330432A10Rik|D10Bwg1546e|Tmem4|Zsig9	canopy FGF signaling regulator 2	protein-coding
2188	chr8	109705465	109705868	+	0	NA	promoter-TSS (NM_029468)	promoter-TSS (NM_029468)	120	NM_001167946	75871		NM_029468	ENSMUSG00000031728	Zfp821	4930566A11Rik|Znf821	zinc finger protein 821	protein-coding
3998	chr17	3081480	3082483	+	0	NA	intron (NR_003519, intron 1 of 7)	intron (NR_003519, intron 1 of 7)	2202	NR_003519	328734		NR_003519		Pisd-ps2	D030013I16Rik	phosphatidylserine decarboxylase, pseudogene 2	pseudo
1509	chr6	87042415	87043002	+	0	NA	promoter-TSS (NM_013528)	promoter-TSS (NM_013528)	-138	NM_013528	14583		NM_013528	ENSMUSG00000029992	Gfpt1	2810423A18Rik|GFA|GFAT|GFAT1|GFAT1m|Gfpt	glutamine fructose-6-phosphate transaminase 1	protein-coding
225	chr1	177257273	177257652	+	0	NA	Intergenic	CpG	-8695	NM_011785	23797		NM_011785	ENSMUSG00000019699	Akt3	D930002M15Rik|Nmf350	thymoma viral proto-oncogene 3	protein-coding
2979	chr11	87591574	87592372	+	0	NA	promoter-TSS (NM_133215)	promoter-TSS (NM_133215)	-193	NM_001357901	170749		NM_133215	ENSMUSG00000018401	Mtmr4	ESTM44|FYVE-DSP2|ZFYVE11|mKIAA0647	myotubularin related protein 4	protein-coding
1493	chr6	83775779	83776222	+	0	NA	promoter-TSS (NM_009357)	promoter-TSS (NM_009357)	65	NR_168047	115490416		NR_168045		Gm52907	-	predicted gene, 52907	ncRNA
2515	chr10	18234711	18235369	+	0	NA	promoter-TSS (NM_144820)	promoter-TSS (NM_144820)	-59	NM_001346751	215814		NM_144820	ENSMUSG00000059554	Ccdc28a	1700009P13Rik	coiled-coil domain containing 28A	protein-coding
4496	chr19	41933213	41933718	+	0	NA	promoter-TSS (NM_001164561)	promoter-TSS (NM_001164561)	20	NM_001360679	74168		NM_023740	ENSMUSG00000025157	Zdhhc16	1500015N03Rik|Aph2	zinc finger, DHHC domain containing 16	protein-coding
2143	chr8	85071261	85072144	+	0	NA	promoter-TSS (NM_001039514)	promoter-TSS (NM_001039514)	-55	NM_001039514	330817		NM_201408	ENSMUSG00000060038	Dhps	Dhs	deoxyhypusine synthase	protein-coding
3292	chr12	102439484	102439962	+	0	NA	promoter-TSS (NM_001378875)	promoter-TSS (NM_001378875)	5	NM_011175	19141		NM_011175	ENSMUSG00000021190	Lgmn	AEP|Prsc1	legumain	protein-coding
1719	chr7	28179314	28180279	+	0	NA	promoter-TSS (NM_001271370)	promoter-TSS (NM_001271370)	313	NM_010092	13549		NM_010092	ENSMUSG00000002409	Dyrk1b	Mirk	dual-specificity tyrosine phosphorylation regulated kinase 1b	protein-coding
4194	chr17	73107723	73108185	+	0	NA	promoter-TSS (NM_001177968)	promoter-TSS (NM_001177968)	-31	NM_001081071	225010		NM_001081071	ENSMUSG00000054469	Lclat1	1-AGPAT 8|Agpat8|Alcat1|Gm91|Lycat	lysocardiolipin acyltransferase 1	protein-coding
736	chr3	102049260	102049907	+	0	NA	Intergenic	Intergenic	-36832	NM_009814	12373		NM_009814	ENSMUSG00000027861	Casq2	Csq2|ESTM52|cCSQ	calsequestrin 2	protein-coding
2777	chr11	20332467	20333387	+	0	NA	promoter-TSS (NM_018861)	promoter-TSS (NM_018861)	-214	NM_018861	55963		NM_018861	ENSMUSG00000020142	Slc1a4	ASCT-1|ASCT1|SATT	solute carrier family 1 (glutamate/neutral amino acid transporter), member 4	protein-coding
34	chr1	44147581	44148248	+	0	NA	5' UTR (NM_011729, exon 1 of 15)	5' UTR (NM_011729, exon 1 of 15)	170	NM_011729	22592		NM_011729	ENSMUSG00000026048	Ercc5	Xpg	excision repair cross-complementing rodent repair deficiency, complementation group 5	protein-coding
4291	chr18	43175500	43175875	+	0	NA	Intergenic	Intergenic	-32010	NM_178749	269019		NM_178749	ENSMUSG00000039954	Stk32a	A930015B13Rik|YANK1	serine/threonine kinase 32A	protein-coding
3692	chr14	122983037	122983971	+	0	NA	promoter-TSS (NM_001360599)	promoter-TSS (NM_001360599)	-221	NM_001360598	70551		NM_028651	ENSMUSG00000041594	Tmtc4	4930403J22Rik|5730419O14Rik	transmembrane and tetratricopeptide repeat containing 4	protein-coding
2929	chr11	74831781	74832811	+	0	NA	intron (NM_010813, intron 1 of 5)	CpG-2219	1372	NM_010813	17428		NM_010813	ENSMUSG00000000282	Mnt	Rox|bHLHd3	max binding protein	protein-coding
3100	chr11	115276822	115277539	+	0	NA	promoter-TSS (NM_007997)	promoter-TSS (NM_007997)	-211	NM_007997	14149		NM_007997	ENSMUSG00000018861	Fdxr	AR	ferredoxin reductase	protein-coding
1015	chr4	133729739	133730350	+	0	NA	intron (NM_001363070, intron 1 of 19)	intron (NM_001363070, intron 1 of 19)	-12936	NR_106086	102465707		NR_106086	ENSMUSG00000104566	Mir7227	mmu-mir-7227	microRNA 7227	ncRNA
2788	chr11	23770551	23771393	+	0	NA	promoter-TSS (NM_009044)	promoter-TSS (NM_009044)	-3	NM_009044	19696		NM_009044	ENSMUSG00000020275	Rel	c-Rel	reticuloendotheliosis oncogene	protein-coding
2105	chr8	71591743	71592571	+	0	NA	promoter-TSS (NM_025396)	promoter-TSS (NM_025396)	-27	NM_025396	66171		NM_025396	ENSMUSG00000031807	Pgls	1110030K05Rik|Plgs	6-phosphogluconolactonase	protein-coding
2127	chr8	83332090	83332662	+	0	NA	promoter-TSS (NR_168721)	promoter-TSS (NR_168721)	110	NM_001170691	244548		NM_178736	ENSMUSG00000035151	Elmod2	9830169G11Rik	ELMO/CED-12 domain containing 2	protein-coding
2142	chr8	85036496	85037382	+	0	NA	promoter-TSS (NM_001364032)	promoter-TSS (NM_001364032)	46	NR_166485	212999		NM_145390	ENSMUSG00000031691	Tnpo2	1110034O24Rik|IPO3|Knpb2b|Kpnb2b|TRN2	transportin 2 (importin 3, karyopherin beta 2b)	protein-coding
3293	chr12	102468796	102469514	+	0	NA	promoter-TSS (NM_001199004)	promoter-TSS (NM_001199004)	21	NM_001199004	27277		NM_013747	ENSMUSG00000021192	Golga5	Ret-II	golgin A5	protein-coding
3693	chr15	3583237	3583538	+	0	NA	promoter-TSS (NM_001048178)	promoter-TSS (NM_001048178)	-35	NM_001048178	14600		NM_010284	ENSMUSG00000055737	Ghr	GHBP|GHR/BP	growth hormone receptor	protein-coding
3510	chr13	115652969	115654058	+	0	NA	Intergenic	Intergenic	-551549	NM_001033228	109700		NM_001033228	ENSMUSG00000042284	Itga1	CD49A|E130012M19Rik|Vla1	integrin alpha 1	protein-coding
4111	chr17	34931078	34931444	+	0	NA	promoter-TSS (NM_010893)	promoter-TSS (NM_010893)	8	NM_010893	18010		NM_010893	ENSMUSG00000007038	Neu1	Aglp|Apl|Bat-7|Bat7|G9|Map-2|Neu|Neu-1	neuraminidase 1	protein-coding
2880	chr11	69059280	69059869	+	0	NA	promoter-TSS (NM_028005)	promoter-TSS (NM_028005)	-201	NM_028005	71923		NM_028005	ENSMUSG00000045176	Borcs6	2310047M10Rik	BLOC-1 related complex subunit 6	protein-coding
4614	chrX	143931542	143932085	+	0	NA	intron (NM_010025, intron 1 of 6)	intron (NM_010025, intron 1 of 6)	1311	NM_001110222	13193		NM_010025	ENSMUSG00000031285	Dcx	Dbct	doublecortin	protein-coding
2540	chr10	40348700	40349598	+	0	NA	promoter-TSS (NM_001291816)	promoter-TSS (NM_001291816)	-159	NM_001291817	78334		NM_198164	ENSMUSG00000038481	Cdk19	2700084L06Rik|CDK11|Cdc2l6|mKIAA1028	cyclin dependent kinase 19	protein-coding
473	chr2	126875610	126876534	+	0	NA	5' UTR (NM_001164325, exon 1 of 39)	5' UTR (NM_001164325, exon 1 of 39)	189	NM_021450	58800		NM_021450	ENSMUSG00000027365	Trpm7	2310022G15Rik|4833414K03Rik|5033407O22Rik|CHAK|CHAK1|LTrpC-7|Ltpr7|Ltrpc7|TRPPLIK	transient receptor potential cation channel, subfamily M, member 7	protein-coding
2363	chr9	63328929	63329566	+	0	NA	intron (NM_001364492, intron 7 of 8)	intron (NM_001364492, intron 7 of 8)	48655	NM_001364492	23938		NM_011840	ENSMUSG00000058444	Map2k5	MEK5|Mapkk5|Prkmk5	mitogen-activated protein kinase kinase 5	protein-coding
176	chr1	153332634	153333361	+	0	NA	promoter-TSS (NM_010683)	promoter-TSS (NM_010683)	-211	NM_010683	226519		NM_010683	ENSMUSG00000026478	Lamc1	Lamb2	laminin, gamma 1	protein-coding
2955	chr11	80335475	80336153	+	0	NA	intron (NM_139228, intron 6 of 8)	intron (NM_139228, intron 6 of 8)	34902	NM_139228	246104		NM_139228	ENSMUSG00000017692	Rhbdl3	Rhbdl4|Rhomr1|Vrho	rhomboid like 3	protein-coding
3503	chr13	111725054	111725788	+	0	NA	Intergenic	CpG	39243	NM_172593	218613		NM_172593	ENSMUSG00000032727	Mier3	5730509D14|D130064H19Rik	MIER family member 3	protein-coding
714	chr3	96197241	96197895	+	0	NA	promoter-TSS (NM_026975)	promoter-TSS (NM_026975)	18	NM_026975	69168		NM_026975	ENSMUSG00000015943	Bola1	1810037G04Rik	bolA family member 1	protein-coding
2478	chr9	113930671	113931105	+	0	NA	promoter-TSS (NM_001372507)	promoter-TSS (NM_001372507)	-260	NM_001372514	22221		NM_013699	ENSMUSG00000009741	Ubp1	Cp2b|LBP-1a|LBP-1b|NF2d9	upstream binding protein 1	protein-coding
3499	chr13	106946691	106947259	+	0	NA	promoter-TSS (NM_025447)	promoter-TSS (NM_025447)	-154	NM_025447	66254		NM_025447	ENSMUSG00000021692	Dimt1	1500031M22Rik|Dimt1l	DIM1 rRNA methyltransferase and ribosome maturation factor	protein-coding
1385	chr5	149229042	149229630	+	0	NA	Intergenic	CpG	18905	NR_166504	102632155		NR_166503		Gm24105	-	predicted gene, 24105	ncRNA
2831	chr11	53350649	53351067	+	0	NA	promoter-TSS (NM_033565)	promoter-TSS (NM_033565)	91	NM_001363331	93736		NM_033565	ENSMUSG00000049470	Aff4	AF5Q31|Alf4|Laf4l|MCEF	AF4/FMR2 family, member 4	protein-coding
1040	chr4	137861949	137862331	+	0	NA	promoter-TSS (NM_199307)	promoter-TSS (NM_199307)	-97	NM_199307	230857		NM_199307	ENSMUSG00000057530	Ece1	ECE-1|ECE-1a|ECE-1b|ECE-1c1|ECE-1d	endothelin converting enzyme 1	protein-coding
4214	chr17	86324048	86324940	+	0	NA	intron (NM_011104, intron 1 of 14)	intron (NM_011104, intron 1 of 14)	-37316	NR_045435	72104		NR_045435	ENSMUSG00000100738	2010106C02Rik	-	RIKEN cDNA 2010106C02 gene	ncRNA
3112	chr11	116413050	116413443	+	0	NA	promoter-TSS (NM_027258)	promoter-TSS (NM_027258)	-214	NM_027258	217340		NM_027258	ENSMUSG00000052949	Rnf157	2610036E23Rik|A130073L17Rik|mKIAA1917	ring finger protein 157	protein-coding
3950	chr16	56717113	56717808	+	0	NA	promoter-TSS (NM_001252443)	promoter-TSS (NM_001252443)	-10	NM_001357125	21787		NM_019678	ENSMUSG00000022757	Tfg	-	Trk-fused gene	protein-coding
4501	chr19	43674867	43675589	+	0	NA	promoter-TSS (NM_001356944)	promoter-TSS (NM_001356944)	50	NR_045645	100502982		NR_045645	ENSMUSG00000117698	BC037704	-	cDNA sequence BC037704	ncRNA
2487	chr9	120011186	120011743	+	0	NA	Intergenic	CpG	12134	NM_011724	22437		NM_011724	ENSMUSG00000079243	Xirp1	Cmya1	xin actin-binding repeat containing 1	protein-coding
2362	chr9	62980624	62981175	+	0	NA	promoter-TSS (NM_019663)	promoter-TSS (NM_019663)	-20	NM_019663	56469		NM_019663	ENSMUSG00000032405	Pias1	2900068C24Rik|Ddxbp1|GBP	protein inhibitor of activated STAT 1	protein-coding
3545	chr14	24769976	24771136	+	0	NA	Intergenic	Intergenic	279803	NM_001360586	20088		NM_011297	ENSMUSG00000025290	Rps24	-	ribosomal protein S24	protein-coding
537	chr2	156179863	156180608	+	0	NA	promoter-TSS (NM_001291115)	promoter-TSS (NM_001291115)	3	NM_001291114	170791		NM_133242	ENSMUSG00000027620	Rbm39	1500012C14Rik|2310040E03Rik|B330012G18Rik|Rnpc2|caper	RNA binding motif protein 39	protein-coding
3885	chr16	17451686	17452420	+	0	NA	promoter-TSS (NM_001277231)	promoter-TSS (NM_001277231)	68	NM_007764	12929		NM_007764	ENSMUSG00000006134	Crkl	1110025F07Rik|Crkol|snoop	v-crk avian sarcoma virus CT10 oncogene homolog-like	protein-coding
3502	chr13	111489732	111490584	+	0	NA	promoter-TSS (NM_001361925)	promoter-TSS (NM_001361925)	-31	NM_028487	73274		NM_028487	ENSMUSG00000032745	Gpbp1	1700034P14Rik|D230035M11Rik|Gpbp|mGPBP	GC-rich promoter binding protein 1	protein-coding
3113	chr11	116433839	116434308	+	0	NA	promoter-TSS (NM_176902)	promoter-TSS (NM_176902)	-21	NM_176902	319370		NM_176902	ENSMUSG00000050628	Ubald2	1110014K08Rik|D030012E24Rik|Fam100b	UBA-like domain containing 2	protein-coding
281	chr2	11777278	11778755	+	0	NA	promoter-TSS (NM_015792)	promoter-TSS (NM_015792)	263	NR_156442	320816		NM_177268	ENSMUSG00000047909	Ankrd16	2810455F06Rik|D430029B21Rik	ankyrin repeat domain 16	protein-coding
3712	chr15	31601724	31602547	+	0	NA	promoter-TSS (NM_007637)	promoter-TSS (NM_007637)	19	NM_001356313	68073		NM_026546	ENSMUSG00000039065	Atpsckmt	A930016P21Rik|Fam173b|mFam173b	ATP synthase C subunit lysine N-methyltransferase	protein-coding
1299	chr5	124095767	124096159	+	0	NA	promoter-TSS (NM_019875)	promoter-TSS (NM_019875)	-165	NM_019875	56325		NM_019875	ENSMUSG00000029408	Abcb9	TAPL|mKIAA1520	ATP-binding cassette, sub-family B member 9	protein-coding
1308	chr5	125404844	125406404	+	0	NA	Intergenic	tRNA-Asp-GAY|tRNA|tRNA	-15607	NM_019639	22190		NM_019639	ENSMUSG00000008348	Ubc	2700054O04Rik|Rps27a|TI-225|Uba52|Ubb	ubiquitin C	protein-coding
3068	chr11	104231020	104231678	+	0	NA	promoter-TSS (NM_001285455)	promoter-TSS (NM_001285455)	-87	NM_001038609	17762		NM_010838	ENSMUSG00000018411	Mapt	Mtapt|PHF-tau|Tau	microtubule-associated protein tau	protein-coding
774	chr3	123385713	123386263	+	0	NA	promoter-TSS (NM_201638)	promoter-TSS (NM_201638)	2	NM_201638	210529		NM_201638	ENSMUSG00000028114	Mettl14	G430022H21Rik|mKIAA1627	methyltransferase 14, N6-adenosine-methyltransferase subunit	protein-coding
532	chr2	155956075	155956571	+	0	NA	promoter-TSS (NM_177217)	promoter-TSS (NM_177217)	-235	NM_001129999	16328		NM_008383	ENSMUSG00000038241	Cep250	B230210E21Rik|Cep2|Inmp	centrosomal protein 250	protein-coding
116	chr1	92641744	92642252	+	0	NA	promoter-TSS (NR_028108)	promoter-TSS (NR_028108)	-13	NM_001163425	66915		NM_001163425	ENSMUSG00000073616	Cops9	1110002M09Rik|Myeov2	COP9 signalosome subunit 9	protein-coding
413	chr2	91710531	91711078	+	0	NA	promoter-TSS (NM_001355418)	promoter-TSS (NM_001355418)	-48	NM_178724	241547		NM_178724	ENSMUSG00000027243	Harbi1	D230010M03Rik	harbinger transposase derived 1	protein-coding
1699	chr7	25316384	25317306	+	0	NA	promoter-TSS (NM_001160400)	promoter-TSS (NM_001160400)	-319	NM_001160400	269878		NM_001160400	ENSMUSG00000045039	Megf8	Egfl4|b2b1702.2Clo|b2b1702Clo|b2b288Clo|m687Ddg|mKIAA0817	multiple EGF-like-domains 8	protein-coding
3713	chr15	34082376	34083022	+	0	NA	promoter-TSS (NM_001357926)	promoter-TSS (NM_001357926)	-20	NM_001357926	67154		NM_026002	ENSMUSG00000022255	Mtdh	2610103J23Rik|3D3|3D3/Lyric|AEG-1|D8Bwg1112e|Lyric	metadherin	protein-coding
3808	chr15	89429340	89430262	+	0	NA	non-coding (NR_004843, exon 1 of 27)	non-coding (NR_004843, exon 1 of 27)	126	NR_004843	100134861		NR_004843	ENSMUSG00000116461	Gm44502	Chkb-Cpt1b|ChkbCpt1b|Chkbcpt1b	predicted readthrough transcript (NMD candidate), 44502	ncRNA
2057	chr8	48554836	48555454	+	0	NA	intron (NM_011857, intron 2 of 28)	CpG	119545	NM_001145937	23965		NM_011857	ENSMUSG00000031561	Tenm3	2610100B16Rik|Odz1|Odz3|Ten-m3|mKIAA1455	teneurin transmembrane protein 3	protein-coding
1557	chr6	116673677	116674346	+	0	NA	promoter-TSS (NM_178045)	promoter-TSS (NM_178045)	-175	NM_178045	213391		NM_178045	ENSMUSG00000042129	Rassf4	3830411C14Rik|AD037	Ras association (RalGDS/AF-6) domain family member 4	protein-coding
2428	chr9	99243230	99243947	+	0	NA	intron (NM_023873, intron 1 of 17)	CpG	247	NM_023873	68121		NM_023873	ENSMUSG00000056267	Cep70	6720484E09Rik|Bite|C030018L16Rik	centrosomal protein 70	protein-coding
2336	chr9	56994822	56995391	+	0	NA	5' UTR (NM_019651, exon 1 of 13)	5' UTR (NM_019651, exon 1 of 13)	138	NM_019651	56294		NM_019651	ENSMUSG00000032290	Ptpn9	MEG2	protein tyrosine phosphatase, non-receptor type 9	protein-coding
1543	chr6	112973018	112973511	+	0	NA	Intergenic	Intergenic	-25998	NM_080448	259302		NM_080448	ENSMUSG00000030257	Srgap3	Arhgap14|D130026O08Rik|Gbi|MEGAP|WRP|mKIAA0411	SLIT-ROBO Rho GTPase activating protein 3	protein-coding
535	chr2	156111675	156112227	+	0	NA	promoter-TSS (NM_170598)	promoter-TSS (NM_170598)	14	NM_170590	266692		NM_170588	ENSMUSG00000074643	Cpne1	1810028N16Rik|mKIAA4108	copine I	protein-coding
3382	chr13	34130076	34131941	+	0	NA	promoter-TSS (NM_023716)	promoter-TSS (NM_023716)	-654	NM_023716	73710		NM_023716	ENSMUSG00000045136	Tubb2b	2410129E14Rik|brdp	tubulin, beta 2B class IIB	protein-coding
3467	chr13	81656719	81657949	+	0	NA	promoter-TSS (NM_030257)	promoter-TSS (NM_030257)	-472	NM_030257	80289		NM_030257	ENSMUSG00000035840	Lysmd3	1110030H10Rik	LysM, putative peptidoglycan-binding, domain containing 3	protein-coding
4330	chr18	64265513	64266715	+	0	NA	intron (NM_009182, intron 3 of 5)	CpG	11066	NR_045366	73588		NR_045366	ENSMUSG00000086128	St8sia3os	1700091E21Rik	ST8 alpha-N-acetyl-neuraminide alpha-2,8-sialyltransferase 3, opposite strand	ncRNA
1883	chr7	101905336	101906201	+	0	NA	promoter-TSS (NM_025605)	promoter-TSS (NM_025605)	-69	NM_025605	66508		NM_025605	ENSMUSG00000030842	Lamtor1	2400001E08Rik|Pdro|p18	late endosomal/lysosomal adaptor, MAPK and MTOR activator 1	protein-coding
3000	chr11	95309606	95310474	+	0	NA	promoter-TSS (NR_155298)	promoter-TSS (NR_155298)	206	NM_001195003	217127		NM_177619	ENSMUSG00000038909	Kat7	Hbo1|Hboa|Myst2	K(lysine) acetyltransferase 7	protein-coding
1115	chr5	15850208	15850604	+	0	NA	Intergenic	Intergenic	33360	NR_045974	75058		NR_045974	ENSMUSG00000105185	4930519H02Rik	-	RIKEN cDNA 4930519H02 gene	ncRNA
1360	chr5	140704444	140705088	+	0	NA	promoter-TSS (NM_181066)	promoter-TSS (NM_181066)	-245	NM_181066	231841		NM_172724	ENSMUSG00000000148	Brat1	Baat1	BRCA1-associated ATM activator 1	protein-coding
3970	chr16	84773709	84775019	+	0	NA	5' UTR (NM_023844, exon 1 of 10)	5' UTR (NM_023844, exon 1 of 10)	241	NM_023844	67374		NM_023844	ENSMUSG00000053062	Jam2	1110002N23Rik|2410030G21Rik|2410167M24Rik|JAM-2|JAM-B|Jcam2|VE-JAM	junction adhesion molecule 2	protein-coding
4094	chr17	33628883	33629516	+	0	NA	non-coding (NR_034153, exon 1 of 7)	non-coding (NR_034153, exon 1 of 7)	107	NR_034153	328801		NM_026712	ENSMUSG00000073423	Zfp414	0610030H11Rik|Znf414	zinc finger protein 414	protein-coding
2865	chr11	61494156	61494685	+	0	NA	promoter-TSS (NM_001361989)	promoter-TSS (NM_001361989)	-154	NM_001291033	23939		NM_011841	ENSMUSG00000001034	Mapk7	BMK-1|BMK1|ERK-5|ERK5|Erk5-T|PRKM7|b2b2346Clo	mitogen-activated protein kinase 7	protein-coding
4381	chr19	4191788	4192223	+	0	NA	promoter-TSS (NM_178650)	promoter-TSS (NM_178650)	-169	NM_031868	19045		NM_031868	ENSMUSG00000040385	Ppp1ca	Ppp1c|dism2	protein phosphatase 1 catalytic subunit alpha	protein-coding
2043	chr8	36249397	36249801	+	0	NA	promoter-TSS (NM_001081150)	promoter-TSS (NM_001081150)	-240	NM_001081150	244421		NM_001081150	ENSMUSG00000039633	Lonrf1	-	LON peptidase N-terminal domain and ring finger 1	protein-coding
1882	chr7	101896254	101897001	+	0	NA	intron (NM_001291349, intron 1 of 4)	intron (NM_001291349, intron 1 of 4)	296	NM_001291348	75430		NM_027532	ENSMUSG00000030649	Anapc15	3200002M19Rik|6330414C15Rik|APC15	anaphase promoting complex C subunit 15	protein-coding
1505	chr6	86472201	86472569	+	0	NA	non-coding (NR_131125, exon 5 of 5)	non-coding (NR_131125, exon 5 of 5)	8445	NR_131126	320486		NR_131125	ENSMUSG00000085589	A430078I02Rik	-	RIKEN cDNA A430078I02 gene	ncRNA
1527	chr6	94400623	94402010	+	0	NA	Intergenic	Intergenic	-98998	NM_026255	67582		NM_026255	ENSMUSG00000045100	Slc25a26	4930433D19Rik|4933433F13Rik|D6Bwg0781e|Slc25a6	solute carrier family 25 (mitochondrial carrier, phosphate carrier), member 26	protein-coding
3383	chr13	34148588	34149566	+	0	NA	Intergenic	Intergenic	-13887	NM_001110515	69666		NM_001101430	ENSMUSG00000071451	Psmg4	PAC-4|mPAC4	proteasome (prosome, macropain) assembly chaperone 4	protein-coding
2975	chr11	87426479	87427284	+	0	NA	promoter-TSS (NM_001199293)	promoter-TSS (NM_001199293)	-710	NM_001199293	83560		NM_031386	ENSMUSG00000010342	Tex14	-	testis expressed gene 14 intercellular bridge forming factor	protein-coding
1542	chr6	108828360	108828929	+	0	NA	promoter-TSS (NM_138677)	promoter-TSS (NM_138677)	3	NM_138677	192193		NM_138677	ENSMUSG00000030104	Edem1	A130059K23Rik|EDEM|mKIAA0212	ER degradation enhancer, mannosidase alpha-like 1	protein-coding
2458	chr9	108507702	108508222	+	0	NA	promoter-TSS (NM_133794)	promoter-TSS (NM_133794)	-43	NM_133794	97541		NM_133794	ENSMUSG00000032604	Qars1	1110018N24Rik|1200016L19Rik|GLNRS|Qars	glutaminyl-tRNA synthetase 1	protein-coding
2709	chr10	117845986	117846559	+	0	NA	promoter-TSS (NM_024457)	promoter-TSS (NM_024457)	-298	NM_024457	215449		NM_024457	ENSMUSG00000052681	Rap1b	2810443E11Rik	RAS related protein 1b	protein-coding
3860	chr16	4586379	4587147	+	0	NA	Intergenic	CpG	-7950	NM_031184	83396		NM_031184	ENSMUSG00000014303	Glis2	Gli5|Klf16|Nkl	GLIS family zinc finger 2	protein-coding
2042	chr8	34679896	34680261	+	0	NA	Intergenic	Intergenic	-39762	NR_040706	330734		NR_040706	ENSMUSG00000109819	B930018H19Rik	B930018H19	RIKEN cDNA B930018H19 gene	ncRNA
2005	chr8	11497292	11497853	+	0	NA	promoter-TSS (NM_001190357)	promoter-TSS (NM_001190357)	4	NM_026995	69225		NM_026995	ENSMUSG00000031505	Naxd	0710008K08Rik|2810407E01Rik|Carkd	NAD(P)HX dehydratase	protein-coding
2027	chr8	25016783	25017456	+	0	NA	promoter-TSS (NM_007404)	promoter-TSS (NM_007404)	-92	NM_027194	69742		NM_027194	ENSMUSG00000031556	Tm2d2	2410018G23Rik|Blp1	TM2 domain containing 2	protein-coding
2925	chr11	74547114	74547620	+	0	NA	intron (NR_157089, intron 3 of 25)	intron (NR_157089, intron 3 of 25)	11660	NM_001364132	380711		NM_001015046	ENSMUSG00000038807	Rap1gap2	Garnl4|Gm1561|mKIAA1039	RAP1 GTPase activating protein 2	protein-coding
2907	chr11	70029089	70030051	+	0	NA	promoter-TSS (NM_001370674)	promoter-TSS (NM_001370674)	-265	NM_001370674	13385		NM_007864	ENSMUSG00000020886	Dlg4	Dlgh4|PSD-95|PSD95|SAP90|SAP90A	discs large MAGUK scaffold protein 4	protein-coding
4637	chrY	90797095	90797613	+	0	NA	intron (NR_137282, intron 2 of 2)	L1_Mm|LINE|L1	11912	NR_137282	170942		NM_133362		Erdr1x	Erdr1|Gm21887|Gm55594|edr	erythroid differentiation regulator 1 x	protein-coding
1019	chr4	133910396	133911236	+	0	NA	Intergenic	CpG	-23019	NM_001285505	20111		NM_009097	ENSMUSG00000003644	Rps6ka1	Mapkapk-1a|Rsk|Rsk-1|Rsk1|S6K-alpha-1|p90-Rsk1|p90Rsk1|p90S6K|p90rsk	ribosomal protein S6 kinase polypeptide 1	protein-coding
1577	chr6	124828960	124830143	+	0	NA	promoter-TSS (NM_013538)	promoter-TSS (NM_013538)	-67	NM_001326594	22225		NM_013700	ENSMUSG00000038429	Usp5	ISOT|ISOT-1|Ucht	ubiquitin specific peptidase 5 (isopeptidase T)	protein-coding
1667	chr7	18990277	18991199	+	0	NA	promoter-TSS (NM_145579)	promoter-TSS (NM_145579)	-507	NM_145579	232934		NM_145579	ENSMUSG00000048481	Mypop	Myodysa|P42pop	Myb-related transcription factor, partner of profilin	protein-coding
1267	chr5	114130552	114131396	+	0	NA	promoter-TSS (NM_011677)	promoter-TSS (NM_011677)	-182	NM_011677	22256		NM_011677	ENSMUSG00000029591	Ung	UNG1|UNG2	uracil DNA glycosylase	protein-coding
1715	chr7	27674585	27675138	+	0	NA	promoter-TSS (NM_001290528)	promoter-TSS (NM_001290528)	200	NM_198417	112415		NM_198417	ENSMUSG00000057093	Zfp607b	C030039L03Rik	zinc finger protein 607B	protein-coding
2519	chr10	20951993	20952834	+	0	NA	promoter-TSS (NM_001358561)	promoter-TSS (NM_001358561)	-134	NM_001358561	52906		NM_026203	ENSMUSG00000019986	Ahi1	1700015F03Rik|Ahi-1|D10Bwg0629e	Abelson helper integration site 1	protein-coding
2077	chr8	69832334	69832786	+	0	NA	promoter-TSS (NM_001024954)	promoter-TSS (NM_001024954)	-64	NR_151670	80720		NM_001024954	ENSMUSG00000031860	Pbx4	2410015M21Rik	pre B cell leukemia homeobox 4	protein-coding
3348	chr13	18768485	18769231	+	0	NA	intron (NM_172120, intron 4 of 28)	intron (NM_172120, intron 4 of 28)	51566	NM_172120	218035		NM_172120	ENSMUSG00000041236	Vps41	Vam2|mVam2	VPS41 HOPS complex subunit	protein-coding
4237	chr18	6764719	6765435	+	0	NA	promoter-TSS (NM_001278447)	promoter-TSS (NM_001278447)	-90	NM_181070	19330		NM_181070	ENSMUSG00000073639	Rab18	-	RAB18, member RAS oncogene family	protein-coding
2088	chr8	70538760	70539675	+	0	NA	promoter-TSS (NM_007924)	promoter-TSS (NM_007924)	-458	NM_007924	13716		NM_007924	ENSMUSG00000070002	Ell	Ell1|Men	elongation factor RNA polymerase II	protein-coding
199	chr1	165634186	165634827	+	0	NA	promoter-TSS (NM_001347128)	promoter-TSS (NM_001347128)	35	NM_001001880	68481		NM_001001880	ENSMUSG00000026566	Mpzl1	1110007A10Rik|PZR	myelin protein zero-like 1	protein-coding
2109	chr8	72135125	72137093	+	0	NA	intron (NM_001001491, intron 1 of 7)	intron (NM_001001491, intron 1 of 7)	821	NM_001001491	326618		NM_001001491	ENSMUSG00000031799	Tpm4	2610528G24Rik|Tpm4.2|Tpm4.2cy	tropomyosin 4	protein-coding
3920	chr16	30599442	30600166	+	0	NA	promoter-TSS (NM_177632)	promoter-TSS (NM_177632)	81	NM_177632	224093		NM_177632	ENSMUSG00000046546	Fam43a	Tuf1	family with sequence similarity 43, member A	protein-coding
1848	chr7	83883808	83884581	+	0	NA	promoter-TSS (NR_164324)	promoter-TSS (NR_164324)	147	NM_030705	80889		NM_030705	ENSMUSG00000070462	Tlnrd1	Mesdc1	talin rod domain containing 1	protein-coding
4546	chr19	60889743	60890253	+	0	NA	5' UTR (NM_018869, exon 1 of 16)	5' UTR (NM_018869, exon 1 of 16)	249	NM_018869	14773		NM_018869	ENSMUSG00000003228	Grk5	Gprk5	G protein-coupled receptor kinase 5	protein-coding
1588	chr6	125215219	125215861	+	0	NA	promoter-TSS (NM_009496)	promoter-TSS (NM_009496)	-41	NM_001080557	22317		NM_009496	ENSMUSG00000030337	Vamp1	Syb-1|Syb1|VAMP-1|lew	vesicle-associated membrane protein 1	protein-coding
330	chr2	30473902	30474386	+	0	NA	promoter-TSS (NM_030244)	promoter-TSS (NM_030244)	55	NM_030244	72500		NM_030244	ENSMUSG00000089762	Ier5l	2610524G09Rik	immediate early response 5-like	protein-coding
106	chr1	86487166	86487999	+	0	NA	Intergenic	CpG	-38975	NM_008972	19231		NM_008972	ENSMUSG00000026238	Ptma	Thym	prothymosin alpha	protein-coding
227	chr1	177796286	177796823	+	0	NA	promoter-TSS (NM_007422)	promoter-TSS (NM_007422)	-45	NM_007422	11566		NM_007422	ENSMUSG00000015961	Adss2	AS|Adss|adSS 2	adenylosuccinate synthase 2	protein-coding
2959	chr11	82406006	82407115	+	0	NA	intron (NM_001304439, intron 1 of 8)	intron (NM_001304439, intron 1 of 8)	17660	NM_001304439	270893		NM_023438	ENSMUSG00000020701	Tmem132e	Gm644	transmembrane protein 132E	protein-coding
3495	chr13	100743715	100744882	+	0	NA	intron (NM_025369, intron 1 of 3)	CpG	361	NM_001190264	66128		NM_025369	ENSMUSG00000061474	Mrps36	1110018B13Rik|Kgd4|S36mt	mitochondrial ribosomal protein S36	protein-coding
403	chr2	84677669	84678468	+	0	NA	promoter-TSS (NM_025885)	promoter-TSS (NM_025885)	106	NM_001290751	66958		NM_025868	ENSMUSG00000050043	Tmx2	2310042M24Rik|Txndc14	thioredoxin-related transmembrane protein 2	protein-coding
1389	chr5	151368494	151368932	+	0	NA	promoter-TSS (NR_045699)	promoter-TSS (NR_045699)	38	NR_045700	625175		NR_045699	ENSMUSG00000097321	1700028E10Rik	A630054D14|Gm6561	RIKEN cDNA 1700028E10 gene	ncRNA
541	chr2	157464576	157465141	+	0	NA	intron (NM_001025395, intron 8 of 13)	CT-rich|Low_complexity|Low_complexity	40565	NM_001025395	20779		NM_009271	ENSMUSG00000027646	Src	pp60c-src	Rous sarcoma oncogene	protein-coding
1740	chr7	30373594	30374003	+	0	NA	Intergenic	Intergenic	-11026	NM_175478	233067		NM_175478	ENSMUSG00000036957	Lrfn3	A530045B06Rik|SALM4	leucine rich repeat and fibronectin type III domain containing 3	protein-coding
2897	chr11	69800243	69800758	+	0	NA	intron (NM_001362623, intron 1 of 4)	intron (NM_001362623, intron 1 of 4)	1780	NM_001362623	14166		NM_010198	ENSMUSG00000042826	Fgf11	Fgf-11|Fgf1d|Fhf-3|Fhf3	fibroblast growth factor 11	protein-coding
267	chr2	3283652	3284452	+	0	NA	promoter-TSS (NM_001290369)	promoter-TSS (NM_001290369)	-160	NM_001290368	18108		NM_008708	ENSMUSG00000026643	Nmt2	A930001K02Rik|hNMT-2	N-myristoyltransferase 2	protein-coding
3168	chr12	17690410	17691102	+	0	NA	promoter-TSS (NM_001361645)	promoter-TSS (NM_001361645)	-53	NM_001361645	53602		NM_016677	ENSMUSG00000071379	Hpcal1	NVL-3|NVP-3|Nvp3|VILIP3|Vnsl3|Vsnl3	hippocalcin-like 1	protein-coding
256	chr1	191396920	191397749	+	0	NA	promoter-TSS (NM_144880)	promoter-TSS (NM_144880)	-293	NM_144880	226849		NM_144880	ENSMUSG00000026626	Ppp2r5a	PR61alpha	protein phosphatase 2, regulatory subunit B', alpha	protein-coding
180	chr1	155973170	155973914	+	0	NA	promoter-TSS (NM_001039184)	promoter-TSS (NM_001039184)	-287	NM_001039184	74081		NM_001039184	ENSMUSG00000033671	Cep350	4933409L06Rik|6430546F08Rik	centrosomal protein 350	protein-coding
2318	chr9	47838654	47839279	+	0	NA	intron (NM_001310841, intron 10 of 11)	intron (NM_001310841, intron 10 of 11)	-20758	NR_046048	100038460		NR_046048		Gm10677	-	predicted gene 10677	ncRNA
3549	chr14	25377802	25378818	+	0	NA	Intergenic	CpG	-80875	NM_183208	328365		NM_183208	ENSMUSG00000007817	Zmiz1	E330020C23|Gm10397|I920194n01|Rai17|Zimp10	zinc finger, MIZ-type containing 1	protein-coding
3889	chr16	17891485	17891978	+	0	NA	promoter-TSS (NM_010048)	promoter-TSS (NM_010048)	-3	NM_001109750	13356		NM_010048	ENSMUSG00000003166	Dgcr2	9930034O06Rik|DGS-C|Dgsc|Idd|Lan|Sez12|mKIAA0163	DiGeorge syndrome critical region gene 2	protein-coding
2490	chr9	121313829	121314739	+	0	NA	intron (NR_152160, intron 1 of 17)	intron (NR_152160, intron 1 of 17)	16782	NR_152160	67095		NM_175114	ENSMUSG00000032536	Trak1	2310001H13Rik|hyrt|mKIAA1042	trafficking protein, kinesin binding 1	protein-coding
2157	chr8	91692115	91692508	+	0	NA	Intergenic	Intergenic	109343	NM_008393	16373		NM_008393	ENSMUSG00000031734	Irx3	-	Iroquois related homeobox 3	protein-coding
1695	chr7	25267470	25268369	+	0	NA	intron (NM_001302811, intron 1 of 20)	intron (NM_001302811, intron 1 of 20)	220	NM_001302811	71722		NM_027882	ENSMUSG00000005442	Cic	1200010B10Rik|mKIAA0306	capicua transcriptional repressor	protein-coding
704	chr3	95160093	95160707	+	0	NA	promoter-TSS (NM_001272024)	promoter-TSS (NM_001272024)	-20	NR_073550	20360		NM_011351	ENSMUSG00000038777	Sema6c	Semay|mKIAA1869	sema domain, transmembrane domain (TM), and cytoplasmic domain, (semaphorin) 6C	protein-coding
3768	chr15	78876442	78877683	+	0	NA	promoter-TSS (NM_145929)	promoter-TSS (NM_145929)	-128	NM_145929	106039		NM_145929	ENSMUSG00000033128	Gga1	4930406E12Rik	golgi associated, gamma adaptin ear containing, ARF binding protein 1	protein-coding
3012	chr11	96777510	96777836	+	0	NA	promoter-TSS (NM_028965)	promoter-TSS (NM_028965)	-118	NM_028965	74479		NM_028965	ENSMUSG00000020876	Snx11	4933439F10Rik|A930041K09Rik	sorting nexin 11	protein-coding
1140	chr5	30907505	30908099	+	0	NA	promoter-TSS (NM_024460)	promoter-TSS (NM_024460)	-14	NM_024460	67695		NM_024460	ENSMUSG00000038803	Ost4	2310016E02Rik	oligosaccharyltransferase complex subunit 4 (non-catalytic)	protein-coding
4011	chr17	6960929	6961601	+	0	NA	promoter-TSS (NM_147155)	promoter-TSS (NM_147155)	-109	NM_147155	380608		NM_147155	ENSMUSG00000052031	Tagap1	2610315E15Rik|FKSG15	T cell activation GTPase activating protein 1	protein-coding
1295	chr5	123508160	123508798	+	0	NA	promoter-TSS (NM_001382854)	promoter-TSS (NM_001382854)	-3	NM_001382854	231727		NM_198611	ENSMUSG00000029431	B3gnt4	1010001G17Rik|BGnT-4	UDP-GlcNAc:betaGal beta-1,3-N-acetylglucosaminyltransferase 4	protein-coding
2757	chr11	5520645	5521537	+	0	NA	exon (NM_001271730, exon 1 of 6)	exon (NM_001271730, exon 1 of 6)	450	NM_001271730	22433		NM_013842	ENSMUSG00000020484	Xbp1	D11Ertd39e|TREB-5|TREB5|XBP-1	X-box binding protein 1	protein-coding
1934	chr7	126861881	126862565	+	0	NA	promoter-TSS (NM_153580)	promoter-TSS (NM_153580)	149	NM_001370765	233875		NM_153580	ENSMUSG00000030689	Ino80e	Ccdc85|Ccdc95	INO80 complex subunit E	protein-coding
222	chr1	175625500	175626172	+	0	NA	promoter-TSS (NM_010209)	promoter-TSS (NM_010209)	-201	NM_010209	14194		NM_010209	ENSMUSG00000026526	Fh1	Fh|Fh-1	fumarate hydratase 1	protein-coding
3013	chr11	96829552	96830529	+	0	NA	promoter-TSS (NM_001130450)	promoter-TSS (NM_001130450)	-72	NM_008686	18023		NM_008686	ENSMUSG00000038615	Nfe2l1	LCR-F1|Lcrf1|NRF1|TCF-11|TCF11	nuclear factor, erythroid derived 2,-like 1	protein-coding
262	chr1	193382658	193383045	+	0	NA	Intergenic	Intergenic	-12569	NM_144817	215303		NM_144817	ENSMUSG00000016179	Camk1g	CLICK III|CLICK-III|CaMKIgamma	calcium/calmodulin-dependent protein kinase I gamma	protein-coding
479	chr2	128966492	128967856	+	0	NA	promoter-TSS (NM_178404)	promoter-TSS (NM_178404)	-228	NM_178404	78751		NM_178404	ENSMUSG00000042851	Zc3h6	4631426G04Rik|4833425H18Rik|Zc3hdc6|mKIAA2035	zinc finger CCCH type containing 6	protein-coding
1344	chr5	136986846	136987529	+	0	NA	promoter-TSS (NM_001310747)	promoter-TSS (NM_001310747)	168	NM_011962	26433		NM_011962	ENSMUSG00000004846	Plod3	LH3	procollagen-lysine, 2-oxoglutarate 5-dioxygenase 3	protein-coding
3439	chr13	64153202	64153602	+	0	NA	promoter-TSS (NM_175494)	promoter-TSS (NM_175494)	-203	NM_175494	238673		NM_175494	ENSMUSG00000044934	Zfp367	8030486J21Rik|ZFF29a|ZFF29b|Znf367	zinc finger protein 367	protein-coding
2891	chr11	69581204	69581837	+	0	NA	intron (NM_011640, intron 1 of 10)	CpG	1161	NM_011640	22059		NM_011640	ENSMUSG00000059552	Trp53	Tp53|bbl|bfy|bhy|p44|p53	transformation related protein 53	protein-coding
802	chr3	152396315	152396683	+	0	NA	promoter-TSS (NM_001287139)	promoter-TSS (NM_001287139)	-185	NM_001287139	108946		NM_198416	ENSMUSG00000039068	Zzz3	3110065C23Rik|6430567E01Rik	zinc finger, ZZ domain containing 3	protein-coding
3844	chr15	102203207	102203648	+	0	NA	promoter-TSS (NM_001358674)	promoter-TSS (NM_001358674)	-218	NM_001289690	68744		NM_153194	ENSMUSG00000046897	Zfp740	1110034O07Rik|Znf740	zinc finger protein 740	protein-coding
3584	chr14	50944330	50945016	+	0	NA	intron (NM_013632, intron 1 of 5)	intron (NM_013632, intron 1 of 5)	370	NM_013632	18950		NM_013632	ENSMUSG00000115338	Pnp	Np|Np-1|Np-2|Pnp1	purine-nucleoside phosphorylase	protein-coding
962	chr4	119422344	119422747	+	0	NA	promoter-TSS (NM_026494)	promoter-TSS (NM_026494)	-125	NM_026494	106564		NM_026494	ENSMUSG00000028636	Ppcs	6330579B17Rik	phosphopantothenoylcysteine synthetase	protein-coding
2254	chr9	14275641	14276364	+	0	NA	promoter-TSS (NM_030261)	promoter-TSS (NM_030261)	-299	NM_030261	75747		NM_030261	ENSMUSG00000032009	Sesn3	5630400E15Rik|SEST3	sestrin 3	protein-coding
2654	chr10	81384121	81384751	+	0	NA	promoter-TSS (NM_133964)	promoter-TSS (NM_133964)	2	NR_168929	117934533		NR_168929	ENSMUSG00000113262	Gm48551	-	predicted gene, 48551	ncRNA
2151	chr8	89823109	89824135	+	0	NA	Intergenic	Intergenic	524630	NM_172913	244579		NM_172913	ENSMUSG00000043668	Tox3	500-9|C230068E13|CAGF9|Tnrc9	TOX high mobility group box family member 3	protein-coding
922	chr4	107801521	107802169	+	0	NA	promoter-TSS (NM_001080926)	promoter-TSS (NM_001080926)	219	NR_168096	105244644		NR_166675	ENSMUSG00000087200	Lrp8os3	Gm12908	low density lipoprotein receptor-related protein 8, apolipoprotein e receptor, opposite strand 3	ncRNA
4529	chr19	47029629	47030166	+	0	NA	Intergenic	Intergenic	-14723	NR_165062	76952		NM_029810	ENSMUSG00000025041	Nt5c2	2010002I23Rik|CnII|Gm9751|Gmp|Nt5b|Pnt5|cN-II	5'-nucleotidase, cytosolic II	protein-coding
624	chr3	32708335	32708984	+	0	NA	5' UTR (NM_019673, exon 1 of 14)	5' UTR (NM_019673, exon 1 of 14)	113	NM_019673	56456		NM_019673	ENSMUSG00000027671	Actl6a	2810432C06Rik|ARP4|Actl6|Baf53a	actin-like 6A	protein-coding
1239	chr5	103753727	103754643	+	0	NA	promoter-TSS (NM_133919)	promoter-TSS (NM_133919)	23	NM_133919	17355		NM_133919	ENSMUSG00000029313	Aff1	9630032B01Rik|Af4|Mllt2h|Rob	AF4/FMR2 family, member 1	protein-coding
967	chr4	122885873	122886963	+	0	NA	promoter-TSS (NM_007598)	promoter-TSS (NM_007598)	-342	NM_001358035	12331		NM_007598	ENSMUSG00000028656	Cap1	-	cyclase associated actin cytoskeleton regulatory protein 1	protein-coding
4269	chr18	35598543	35599426	+	0	NA	intron (NM_001357471, intron 1 of 3)	CpG	367	NM_001357471	67869		NM_026420	ENSMUSG00000037058	Paip2	2310050K10Rik	polyadenylate-binding protein-interacting protein 2	protein-coding
956	chr4	118179513	118180348	+	0	NA	5' UTR (NM_001161823, exon 1 of 22)	5' UTR (NM_001161823, exon 1 of 22)	113	NM_001161823	230674		NM_172382	ENSMUSG00000033326	Kdm4a	D4Ertd222e|JHDM3A|Jmjd2|Jmjd2a|mKIAA0677	lysine (K)-specific demethylase 4A	protein-coding
63	chr1	63213905	63214737	+	0	NA	promoter-TSS (NM_146250)	promoter-TSS (NM_146250)	-40	NM_146250	241070		NM_146250	ENSMUSG00000046856	Cmklr2	Gpr1	chemerin chemokine-like receptor 2	protein-coding
4017	chr17	11067160	11068259	+	0	NA	intron (NM_001317726, intron 2 of 6)	intron (NM_001317726, intron 2 of 6)	227350	NM_001317726	50873		NM_016694	ENSMUSG00000023826	Prkn	Park2	parkin RBR E3 ubiquitin protein ligase	protein-coding
4579	chrX	56455437	56456272	+	0	NA	intron (NM_172779, intron 2 of 16)	CpG-15696	1015	NM_172779	236790		NM_172779	ENSMUSG00000035967	Ints6l	4930535D10Rik|6330505F04Rik|D130066O12|Ddx26b	integrator complex subunit 6 like	protein-coding
927	chr4	108833454	108834688	+	0	NA	promoter-TSS (NM_025334)	promoter-TSS (NM_025334)	231	NM_001356361	70533		NM_027453	ENSMUSG00000028568	Btf3l4	4632412E09Rik|5730434I03Rik	basic transcription factor 3-like 4	protein-coding
664	chr3	84814037	84814636	+	0	NA	promoter-TSS (NR_165832)	promoter-TSS (NR_165832)	97	NR_165832	102639087		NR_165832		Gm35486	-	predicted gene, 35486	ncRNA
419	chr2	94157719	94158511	+	0	NA	promoter-TSS (NM_019657)	promoter-TSS (NM_019657)	-206	NM_019657	56348		NM_019657	ENSMUSG00000027195	Hsd17b12	2610510O05Rik|KIK-I|Kik1	hydroxysteroid (17-beta) dehydrogenase 12	protein-coding
1639	chr7	6155935	6156338	+	0	NA	promoter-TSS (NM_001379300)	promoter-TSS (NM_001379300)	-171	NM_001379299	67109		NM_001013012	ENSMUSG00000046792	Zfp787	2210018M03Rik|Znf787	zinc finger protein 787	protein-coding
890	chr4	59783491	59784196	+	0	NA	promoter-TSS (NM_001013577)	promoter-TSS (NM_001013577)	12	NM_001013577	66209		NM_001013577	ENSMUSG00000038544	Inip	1110054O05Rik|2610312O17Rik|Ssbip1	INTS3 and NABP interacting protein	protein-coding
698	chr3	94786514	94787225	+	0	NA	promoter-TSS (NM_001293727)	promoter-TSS (NM_001293727)	-387	NM_001293727	70737		NM_001037711	ENSMUSG00000068876	Cgn	6330408J11Rik	cingulin	protein-coding
2751	chr11	4096442	4096949	+	0	NA	TTS (NM_144520)	TTS (NM_144520)	-1264	NM_026443	67900		NM_026443	ENSMUSG00000004748	Mtfp1	1700020C11Rik|2610507A21Rik|Mtp18	mitochondrial fission process 1	protein-coding
485	chr2	131209953	131210615	+	0	NA	promoter-TSS (NM_001355593)	promoter-TSS (NM_001355593)	-76	NM_001291031	69596		NM_027129	ENSMUSG00000068264	Ap5s1	0610038L13Rik|2310035K24Rik|sigma5	adaptor-related protein 5 complex, sigma 1 subunit	protein-coding
807	chr3	157946862	157947229	+	0	NA	promoter-TSS (NM_001359909)	promoter-TSS (NM_001359909)	45	NM_001013806	433667		NM_001013806	ENSMUSG00000039988	Ankrd13c	-	ankyrin repeat domain 13c	protein-coding
2396	chr9	78108519	78109154	+	0	NA	promoter-TSS (NM_001163780)	promoter-TSS (NM_001163780)	-180	NM_023605	71538		NM_023605	ENSMUSG00000001366	Fbxo9	9030401P18Rik	f-box protein 9	protein-coding
3666	chr14	78732806	78733431	+	0	NA	promoter-TSS (NM_001081336)	promoter-TSS (NM_001081336)	-389	NM_001081336	380921		NM_001081336	ENSMUSG00000034731	Dgkh	5930402B05Rik|D130015C16|DGK	diacylglycerol kinase, eta	protein-coding
421	chr2	98662260	98662815	+	0	NA	Intergenic	SYNREP_MM|Satellite|Satellite	1194880	NM_001289744	241568		NM_178725	ENSMUSG00000050587	Lrrc4c	6430556C10Rik|NGL-1	leucine rich repeat containing 4C	protein-coding
3576	chr14	43925161	43925825	+	0	NA	Intergenic	IAPEY4_I-int|LTR|ERVK	-1897	NM_053112	93725		NM_053112	ENSMUSG00000090166	Ear10	Raf2	eosinophil-associated, ribonuclease A family, member 10	protein-coding
3461	chr13	78871616	78872727	+	0	NA	Intergenic	Intergenic	-673298	NM_010151	13865		NM_010151	ENSMUSG00000069171	Nr2f1	COUP-TF1|COUP-TFI|COUPTFA|EAR-3|EAR3|Erbal3|SVP44|Tcfcoup1	nuclear receptor subfamily 2, group F, member 1	protein-coding
4387	chr19	4855131	4855640	+	0	NA	exon (NM_019861, exon 1 of 14)	exon (NM_019861, exon 1 of 14)	220	NM_019861	56464		NM_019861	ENSMUSG00000083282	Ctsf	-	cathepsin F	protein-coding
4462	chr19	14565819	14567265	+	0	NA	intron (NM_001302951, intron 4 of 19)	intron (NM_001302951, intron 4 of 19)	30671	NM_001302951	21888		NM_011600	ENSMUSG00000024642	Tle4	5730411M05Rik|Bce-1|Bce1|ESTM13|ESTM14|Grg4|grg-4	transducin-like enhancer of split 4	protein-coding
461	chr2	121413421	121414208	+	0	NA	promoter-TSS (NM_007952)	promoter-TSS (NM_007952)	-22	NM_153075	212670		NM_153075	ENSMUSG00000033486	Catsper2	-	cation channel, sperm associated 2	protein-coding
3266	chr12	85219122	85219621	+	0	NA	promoter-TSS (NM_145445)	promoter-TSS (NM_145445)	-110	NM_145445	217715		NM_145445	ENSMUSG00000004788	Eif2b2	EIF-2Bbeta|EIF2B	eukaryotic translation initiation factor 2B, subunit 2 beta	protein-coding
815	chr4	9668825	9669605	+	0	NA	promoter-TSS (NM_001177856)	promoter-TSS (NM_001177856)	-53	NM_001177856	65973		NM_023066	ENSMUSG00000028207	Asph	2310005F16Rik|3110001L23Rik|BAH|cI-37	aspartate-beta-hydroxylase	protein-coding
1764	chr7	44246059	44247237	+	0	NA	promoter-TSS (NM_025880)	promoter-TSS (NM_025880)	-74	NM_025880	668661		NM_025880	ENSMUSG00000045411	2410002F23Rik	-	RIKEN cDNA 2410002F23 gene	protein-coding
1432	chr6	47813232	47813905	+	0	NA	promoter-TSS (NM_009787)	promoter-TSS (NM_009787)	-56	NM_009787	12304		NM_009787	ENSMUSG00000025823	Pdia4	Cai|ERp-72|Erp72	protein disulfide isomerase associated 4	protein-coding
4378	chr19	4121219	4121691	+	0	NA	5' UTR (NM_001276284, exon 1 of 6)	5' UTR (NM_001276284, exon 1 of 6)	120	NM_001276284	11632		NM_016666	ENSMUSG00000024847	Aip	Ara9|D19Bwg1412e|Fkbp16|Xap2	aryl-hydrocarbon receptor-interacting protein	protein-coding
1521	chr6	91515537	91516310	+	0	NA	promoter-TSS (NM_009531)	promoter-TSS (NM_009531)	-35	NM_009531	22591		NM_009531	ENSMUSG00000030094	Xpc	-	xeroderma pigmentosum, complementation group C	protein-coding
889	chr4	57956090	57956836	+	0	NA	promoter-TSS (NM_011660)	promoter-TSS (NM_011660)	-52	NM_011660	22166		NM_011660	ENSMUSG00000028367	Txn1	ADF|Trx1|Txn	thioredoxin 1	protein-coding
2021	chr8	22060232	22060773	+	0	NA	promoter-TSS (NR_040650)	promoter-TSS (NR_040650)	-219	NR_040650	207958		NM_183142	ENSMUSG00000063362	Alg11	B230397C21|Mmat-4(5)	ALG11 alpha-1,2-mannosyltransferase	protein-coding
4463	chr19	14597761	14598843	+	0	NA	promoter-TSS (NM_001302950)	promoter-TSS (NM_001302950)	-119	NM_001302947	21888		NM_011600	ENSMUSG00000024642	Tle4	5730411M05Rik|Bce-1|Bce1|ESTM13|ESTM14|Grg4|grg-4	transducin-like enhancer of split 4	protein-coding
1433	chr6	48554493	48555262	+	0	NA	promoter-TSS (NM_177736)	promoter-TSS (NM_177736)	78	NM_177736	243371		NM_177736	ENSMUSG00000073096	Lrrc61	-	leucine rich repeat containing 61	protein-coding
3938	chr16	45158340	45158958	+	0	NA	promoter-TSS (NM_028756)	promoter-TSS (NM_028756)	24	NM_001356453	74102		NM_028756	ENSMUSG00000022664	Slc35a5	1010001J06Rik|D16Ertd450e|D730043G07Rik	solute carrier family 35, member A5	protein-coding
4436	chr19	8723079	8723911	+	0	NA	promoter-TSS (NR_002896)	promoter-TSS (NR_002896)	8	NR_002896	83673		NR_002896		Snhg1	-	small nucleolar RNA host gene 1	ncRNA
1164	chr5	35893039	35893701	+	0	NA	promoter-TSS (NM_027373)	promoter-TSS (NM_027373)	51	NM_027373	70292		NM_027373	ENSMUSG00000029094	Afap1	2600003E23Rik|9630044L16Rik|Afap|mKIAA3018	actin filament associated protein 1	protein-coding
1661	chr7	16399377	16401193	+	0	NA	promoter-TSS (NM_198631)	promoter-TSS (NM_198631)	-911	NM_198631	330474		NM_198631	ENSMUSG00000059273	Zc3h4	Bwq1|Gm768|Kiaa1064-hp	zinc finger CCCH-type containing 4	protein-coding
875	chr4	46389158	46390001	+	0	NA	promoter-TSS (NM_001347095)	promoter-TSS (NM_001347095)	-142	NM_001347095	74753		NM_029086	ENSMUSG00000028331	Trmo	5830415F09Rik|Nap1	tRNA methyltransferase O	protein-coding
4280	chr18	37935216	37935705	+	0	NA	promoter-TSS (NM_007858)	promoter-TSS (NM_007858)	16	NM_001305981	13367		NM_007858	ENSMUSG00000024456	Diaph1	D18Wsu154e|Dia1|Diap1|Drf1|p140mDia	diaphanous related formin 1	protein-coding
1466	chr6	61042711	61043694	+	0	NA	Intergenic	Intergenic	98885	NM_027613	70945		NM_027613	ENSMUSG00000054641	Mmrn1	4921530G03Rik|Emilin4|Mmrn	multimerin 1	protein-coding
1571	chr6	122810613	122811789	+	0	NA	Intergenic	CpG	-8983	NM_021899	60611		NM_021899	ENSMUSG00000003154	Foxj2	Fhx	forkhead box J2	protein-coding
4134	chr17	46160207	46161308	+	0	NA	promoter-TSS (NM_019581)	promoter-TSS (NM_019581)	-275	NM_001145979	56055		NM_019581	ENSMUSG00000023952	Gtpbp2	nmf205	GTP binding protein 2	protein-coding
3232	chr12	73448425	73449280	+	0	NA	Intergenic	Intergenic	-39289	NR_046013	380765		NR_046013	ENSMUSG00000056359	D830013O20Rik	Gm891	RIKEN cDNA D830013O20 gene	ncRNA
4631	chrX	166479496	166479922	+	0	NA	5' UTR (NM_019773, exon 1 of 3)	5' UTR (NM_019773, exon 1 of 3)	158	NM_019773	56382		NM_019773	ENSMUSG00000079316	Rab9	2410064E05Rik|Rab9a|Sid6061p	RAB9, member RAS oncogene family	protein-coding
2901	chr11	69900557	69901817	+	0	NA	promoter-TSS (NM_001291119)	promoter-TSS (NM_001291119)	-200	NM_001316696	70419		NM_027419	ENSMUSG00000018570	2810408A11Rik	1700019L01Rik|4930470J18Rik	RIKEN cDNA 2810408A11 gene	protein-coding
4328	chr18	63863548	63864668	+	0	NA	intron (NM_001014981, intron 20 of 27)	intron (NM_001014981, intron 20 of 27)	155413	NM_001360837	104082		NM_001014981	ENSMUSG00000040560	Wdr7	TRAG|mKIAA0541	WD repeat domain 7	protein-coding
2814	chr11	48856312	48857012	+	0	NA	Intergenic	tRNA-Val-GTY|tRNA|tRNA	14758	NM_001355757	15944		NM_008326	ENSMUSG00000046879	Irgm1	Ifggd3|Ifi1|Iigp3|Iipg3|Irgm	immunity-related GTPase family M member 1	protein-coding
3632	chr14	63860072	63860935	+	0	NA	intron (NM_028228, intron 1 of 6)	CpG	191	NM_028228	72400		NM_028228	ENSMUSG00000021958	Pinx1	2210403I16Rik|2610028A01Rik|67-11-3|LPTS|LPTS1	PIN2/TERF1 interacting, telomerase inhibitor 1	protein-coding
4231	chr18	5334063	5334930	+	0	NA	promoter-TSS (NM_178722)	promoter-TSS (NM_178722)	-57	NM_178722	240186		NM_178722	ENSMUSG00000050945	Zfp438	9430031G09|9430091M14Rik|B830013J05Rik	zinc finger protein 438	protein-coding
2071	chr8	68793694	68794335	+	0	NA	promoter-TSS (NM_001293791)	promoter-TSS (NM_001293791)	85	NM_001359129	70885		NM_027590	ENSMUSG00000031864	Ints10	4921521J11Rik	integrator complex subunit 10	protein-coding
1261	chr5	113448161	113448787	+	0	NA	Intergenic	Intergenic	91180	NM_001012726	503692		NM_001012726	ENSMUSG00000053873	Aym1	-	activator of yeast meiotic promoters 1	ncRNA
3233	chr12	73907546	73908244	+	0	NA	promoter-TSS (NM_010431)	promoter-TSS (NM_010431)	28	NM_001313919	15251		NM_010431	ENSMUSG00000021109	Hif1a	HIF-1-alpha|HIF1-alpha|HIF1alpha|MOP1|bHLHe78	hypoxia inducible factor 1, alpha subunit	protein-coding
3526	chr14	14345869	14346549	+	0	NA	promoter-TSS (NM_008369)	promoter-TSS (NM_008369)	-286	NM_008369	16188		NM_008369	ENSMUSG00000068758	Il3ra	CD123|CDw123|SUT-1	interleukin 3 receptor, alpha chain	protein-coding
3633	chr14	64440304	64440909	+	0	NA	intron (NM_001253712, intron 1 of 5)	CpG	420	NM_001253715	110265		NM_026322	ENSMUSG00000054733	Msra	2310045J23Rik|6530413P12Rik|MSR-A	methionine sulfoxide reductase A	protein-coding
4555	chrX	7947775	7948201	+	0	NA	promoter-TSS (NM_010413)	promoter-TSS (NM_010413)	-99	NM_010413	15185		NM_010413	ENSMUSG00000031161	Hdac6	Hd6|Hdac5|Sfc6|mHDA2	histone deacetylase 6	protein-coding
4502	chr19	43689502	43689937	+	0	NA	promoter-TSS (NM_053103)	promoter-TSS (NM_053103)	30	NM_053103	93685		NM_053103	ENSMUSG00000025192	Entpd7	1810012B13Rik|1810020C02Rik|2810003F23Rik|LALP1|Lysal2	ectonucleoside triphosphate diphosphohydrolase 7	protein-coding
4545	chr19	59345782	59346366	+	0	NA	promoter-TSS (NM_001033222)	promoter-TSS (NM_001033222)	-294	NM_001033222	107368		NM_001033222	ENSMUSG00000074746	Pdzd8	A630041P07Rik|Pdzk8	PDZ domain containing 8	protein-coding
2361	chr9	62811636	62812237	+	0	NA	promoter-TSS (NM_010193)	promoter-TSS (NM_010193)	-288	NM_010193	14155		NM_010193	ENSMUSG00000032244	Fem1b	mKIAA0396	fem 1 homolog b	protein-coding
4113	chr17	35000624	35001298	+	0	NA	promoter-TSS (NM_011690)	promoter-TSS (NM_011690)	54	NM_011690	22321		NM_011690	ENSMUSG00000007029	Vars1	Bat6|D17H6S56E|G7a|Vars|Vars2	valyl-tRNA synthetase 1	protein-coding
2833	chr11	53493359	53493851	+	0	NA	Intergenic	Intergenic	-13410	NM_183173	237761		NM_183173	ENSMUSG00000044352	Sowaha	A830006N08Rik|Ankrd43	sosondowah ankyrin repeat domain family member A	protein-coding
593	chr2	180455904	180456517	+	0	NA	promoter-TSS (NM_001355218)	promoter-TSS (NM_001355218)	-35	NM_001355218	108115		NM_148933	ENSMUSG00000038963	Slco4a1	OATP-E|Slc21a12	solute carrier organic anion transporter family, member 4a1	protein-coding
3501	chr13	110394463	110395270	+	0	NA	promoter-TSS (NM_152804)	promoter-TSS (NM_152804)	-178	NM_152804	20620		NM_152804	ENSMUSG00000021701	Plk2	Snk	polo like kinase 2	protein-coding
4499	chr19	42779528	42779989	+	0	NA	5' UTR (NM_001346703, exon 1 of 20)	5' UTR (NM_001346703, exon 1 of 20)	220	NM_001346703	192236		NM_019424	ENSMUSG00000025188	Hps1	6030422N11Rik|Gm21361|Hps|ep	HPS1, biogenesis of lysosomal organelles complex 3 subunit 1	protein-coding
4503	chr19	43752923	43753399	+	0	NA	promoter-TSS (NM_144874)	promoter-TSS (NM_144874)	138	NM_025530	66388		NM_025530	ENSMUSG00000025193	Cutc	2310039I18Rik|CGI-32	cutC copper transporter	protein-coding
4112	chr17	34952128	34952971	+	0	NA	promoter-TSS (NR_027943)	promoter-TSS (NR_027943)	-78	NR_015536	68763		NR_015536	ENSMUSG00000092203	1110038B12Rik	0610009C20Rik|0910001G04Rik	RIKEN cDNA 1110038B12 gene	ncRNA
1716	chr7	27689011	27689602	+	0	NA	promoter-TSS (NM_001112731)	promoter-TSS (NM_001112731)	-34	NM_001112731	112415		NM_198417	ENSMUSG00000057093	Zfp607b	C030039L03Rik	zinc finger protein 607B	protein-coding
3214	chr12	59219488	59220176	+	0	NA	promoter-TSS (NM_001033156)	promoter-TSS (NM_001033156)	-349	NM_001033156	70611		NM_001033156	ENSMUSG00000035329	Fbxo33	5730501N20Rik	F-box protein 33	protein-coding
3614	chr14	56886932	56887451	+	0	NA	intron (NM_001360643, intron 1 of 24)	CpG-4519	348	NM_001360643	76007		NM_029498	ENSMUSG00000021945	Zmym2	5830413P05Rik|FIM|MYM|RAMP|SCLL|Zfp198|Znf198	zinc finger, MYM-type 2	protein-coding
373	chr2	49451150	49452630	+	0	NA	exon (NM_172663, exon 1 of 14)	exon (NM_172663, exon 1 of 14)	404	NM_172663	227867		NM_172663	ENSMUSG00000069495	Epc2	5830499L14|D2Ertd694e	enhancer of polycomb homolog 2	protein-coding
2832	chr11	53430438	53431430	+	0	NA	promoter-TSS (NM_025352)	promoter-TSS (NM_025352)	-103	NM_001326614	22272		NM_025352	ENSMUSG00000044894	Uqcrq	1100001F06Rik|1500040F11Rik|5830407L17Rik|9.5kDa|QP-C|Qpc|Uqcrb|c1502	ubiquinol-cytochrome c reductase, complex III subunit VII	protein-coding
874	chr4	45530539	45531358	+	0	NA	promoter-TSS (NM_001033306)	promoter-TSS (NM_001033306)	-120	NM_001033306	230126		NM_001033306	ENSMUSG00000044813	Shb	-	src homology 2 domain-containing transforming protein B	protein-coding
3111	chr11	116198694	116199442	+	0	NA	promoter-TSS (NM_001271898)	promoter-TSS (NM_001271898)	-23	NM_001271898	11430		NM_015729	ENSMUSG00000020777	Acox1	AOX|Acox|D130055E20Rik|Paox	acyl-Coenzyme A oxidase 1, palmitoyl	protein-coding
2926	chr11	74649063	74649594	+	0	NA	promoter-TSS (NM_001081158)	promoter-TSS (NM_001081158)	-176	NM_001081158	74148		NM_001081158	ENSMUSG00000020741	Cluh	1300001I01Rik|Kiaa0664|mKIAA0664	clustered mitochondria homolog	protein-coding
2006	chr8	11555296	11556411	+	0	NA	promoter-TSS (NM_001302460)	promoter-TSS (NM_001302460)	91	NM_001302458	26356		NM_011919	ENSMUSG00000045969	Ing1	2610028J21Rik|mING1h|p33Ing1|p37Ing1b	inhibitor of growth family, member 1	protein-coding
681	chr3	89378481	89378875	+	0	NA	3' UTR (NM_009565, exon 3 of 3)	3' UTR (NM_009565, exon 3 of 3)	8993	NM_001355212	22724		NM_009565	ENSMUSG00000028042	Zbtb7b	Thpok|Zfp67|c-Krox	zinc finger and BTB domain containing 7B	protein-coding
2976	chr11	87443296	87443918	+	0	NA	intron (NM_031386, intron 2 of 30)	intron (NM_031386, intron 2 of 30)	16016	NM_001199293	83560		NM_031386	ENSMUSG00000010342	Tex14	-	testis expressed gene 14 intercellular bridge forming factor	protein-coding
1506	chr6	86526256	86527316	+	0	NA	promoter-TSS (NR_037961)	promoter-TSS (NR_037961)	-544	NR_037960	72012		NR_037960	ENSMUSG00000097048	1600020E01Rik	-	RIKEN cDNA 1600020E01 gene	ncRNA
2866	chr11	61504656	61505130	+	0	NA	promoter-TSS (NM_001330781)	promoter-TSS (NM_001330781)	-251	NM_013717	27078		NM_013717	ENSMUSG00000001039	B9d1	B9|Eppb9	B9 protein domain 1	protein-coding
3711	chr15	31224075	31224668	+	0	NA	promoter-TSS (NM_146057)	promoter-TSS (NM_146057)	-14	NM_146057	223453		NM_146057	ENSMUSG00000039168	Dap	4921531N22Rik	death-associated protein	protein-coding
814	chr4	9184364	9185583	+	0	NA	Intergenic	Intergenic	-84320	NM_001355183	74438		NM_028940	ENSMUSG00000041216	Clvs1	4933402J24Rik|Clvl1|Rlbp1l1	clavesin 1	protein-coding
2538	chr10	40257477	40259104	+	0	NA	promoter-TSS (NR_002842)	promoter-TSS (NR_002842)	-178	NR_002842	19850		NR_002842	ENSMUSG00000106147	Snord3a	Rnu3a	small nucleolar RNA, C/D box 3A	snRNA
313	chr2	28641000	28641322	+	0	NA	promoter-TSS (NM_001289576)	promoter-TSS (NM_001289576)	-72	NM_022887	64930		NM_022887	ENSMUSG00000026812	Tsc1	-	TSC complex subunit 1	protein-coding
1038	chr4	137468309	137469014	+	0	NA	promoter-TSS (NM_008305)	promoter-TSS (NM_008305)	-142	NM_008305	15530		NM_008305	ENSMUSG00000028763	Hspg2	HSPG|Pcn|Plc|per	perlecan (heparan sulfate proteoglycan 2)	protein-coding
1116	chr5	15993303	15994124	+	0	NA	intron (NM_001110845, intron 1 of 38)	intron (NM_001110845, intron 1 of 38)	59022	NM_001110845	12293		NM_009784	ENSMUSG00000040118	Cacna2d1	Ca(v)alpha2delta1|Cacna2|Cchl2a	calcium channel, voltage-dependent, alpha2/delta subunit 1	protein-coding
4068	chr17	26252693	26253182	+	0	NA	promoter-TSS (NM_028190)	promoter-TSS (NM_028190)	27	NR_037905	66978		NM_025881	ENSMUSG00000024188	Luc7l	1810045C04Rik|2410018D03Rik	Luc7-like	protein-coding
1414	chr6	33060025	33060461	+	0	NA	promoter-TSS (NM_001355667)	promoter-TSS (NM_001355667)	17	NM_001355667	66075		NM_025336	ENSMUSG00000053768	Chchd3	0610041L09Rik|1700039J09Rik|Micos19	coiled-coil-helix-coiled-coil-helix domain containing 3	protein-coding
458	chr2	121271183	121272114	+	0	NA	promoter-TSS (NM_013735)	promoter-TSS (NM_013735)	-241	NM_001290830	27223		NM_013735	ENSMUSG00000043909	Trp53bp1	53BP1|Tp53bp1|m53BP1|p53BP1	transformation related protein 53 binding protein 1	protein-coding
484	chr2	131159844	131160538	+	0	NA	promoter-TSS (NM_026091)	promoter-TSS (NM_026091)	-110	NR_154886	67326		NM_026091	ENSMUSG00000027327	Adissp	1700037H04Rik	adipose secreted signaling protein	protein-coding
2741	chr10	128804521	128805702	+	0	NA	promoter-TSS (NM_001358266)	promoter-TSS (NM_001358266)	-443	NM_001359825	74330		NM_028873	ENSMUSG00000025354	Dnajc14	5730551F12Rik|DNAJ|DRIP78|HDJ3|LIP6	DnaJ heat shock protein family (Hsp40) member C14	protein-coding
2339	chr9	57130702	57131474	+	0	NA	non-coding (NR_102289, exon 1 of 2)	non-coding (NR_102289, exon 1 of 2)	202	NR_102289	76794		NR_102289	ENSMUSG00000086728	Man2c1os	2410133F24Rik	mannosidase, alpha, class 2C, member 1, opposite strand	ncRNA
1296	chr5	123524122	123524539	+	0	NA	promoter-TSS (NM_023232)	promoter-TSS (NM_023232)	-166	NM_023232	66593		NM_023232	ENSMUSG00000029433	Diablo	0610041G12Rik|1700006L01Rik|Smac	diablo, IAP-binding mitochondrial protein	protein-coding
3794	chr15	82016147	82016799	+	0	NA	promoter-TSS (NM_001356541)	promoter-TSS (NM_001356541)	104	NM_010247	14375		NM_010247	ENSMUSG00000022471	Xrcc6	70kDa|G22p1|Ku70	X-ray repair complementing defective repair in Chinese hamster cells 6	protein-coding
836	chr4	28812890	28813620	+	0	NA	5' UTR (NM_001290434, exon 1 of 17)	5' UTR (NM_001290434, exon 1 of 17)	110	NM_001122889	13841		NM_010141	ENSMUSG00000028289	Epha7	Cek11|Ebk|Ehk3|Hek11|Mdk1	Eph receptor A7	protein-coding
665	chr3	85573913	85574574	+	0	NA	exon (NM_144896, exon 1 of 13)	exon (NM_144896, exon 1 of 13)	114	NM_144896	229487		NM_144896	ENSMUSG00000028085	Gatb	9430026F02Rik|Pet112|Pet112l	glutamyl-tRNA amidotransferase subunit B	protein-coding
625	chr3	33799507	33800208	+	0	NA	promoter-TSS (NM_027619)	promoter-TSS (NM_027619)	-326	NM_001290500	67120		NM_025978	ENSMUSG00000027677	Ttc14	2700016E08Rik|4930434D01Rik|4931403I22Rik|4933402I15Rik|cI-44|mKIAA1980	tetratricopeptide repeat domain 14	protein-coding
1491	chr6	83325761	83326313	+	0	NA	promoter-TSS (NM_145571)	promoter-TSS (NM_145571)	-2	NM_145571	232157		NM_145571	ENSMUSG00000043131	Mob1a	4022402H07Rik|MOB1|MOB4B|Mobk1b|Mobkl1b	MOB kinase activator 1A	protein-coding
1696	chr7	25278527	25278937	+	0	NA	intron (NM_001302811, intron 2 of 20)	CpG	-3447	NM_027882	71722		NM_027882	ENSMUSG00000005442	Cic	1200010B10Rik|mKIAA0306	capicua transcriptional repressor	protein-coding
2644	chr10	81060145	81060580	+	0	NA	promoter-TSS (NM_024499)	promoter-TSS (NM_024499)	-91	NM_024499	52551		NM_024499	ENSMUSG00000004937	Sgta	5330427H01Rik|D10Ertd190e|Sgt|Stg	small glutamine-rich tetratricopeptide repeat (TPR)-containing, alpha	protein-coding
4510	chr19	45016599	45018111	+	0	NA	promoter-TSS (NM_001130526)	promoter-TSS (NM_001130526)	-780	NM_001130526	226154		NM_145503	ENSMUSG00000035342	Lzts2	LAPSER1|mKIAA1813	leucine zipper, putative tumor suppressor 2	protein-coding
2141	chr8	84990025	84990679	+	0	NA	promoter-TSS (NM_001167991)	promoter-TSS (NM_001167991)	-271	NR_164168	170833		NM_133255	ENSMUSG00000052566	Hook2	A630054I03Rik|mHK2	hook microtubule tethering protein 2	protein-coding
783	chr3	132683673	132684208	+	0	NA	promoter-TSS (NM_007926)	promoter-TSS (NM_007926)	-61	NM_007926	13722		NM_007926	ENSMUSG00000028029	Aimp1	9830137A06Rik|AIMP1/p43|EMAPII|Emap2|Scye1|p43	aminoacyl tRNA synthetase complex-interacting multifunctional protein 1	protein-coding
3854	chr15	103272396	103273104	+	0	NA	promoter-TSS (NM_001357748)	promoter-TSS (NM_001357748)	-138	NM_019817	56447		NM_019817	ENSMUSG00000060992	Copz1	5930435A22Rik|D4Ertd360e	coatomer protein complex, subunit zeta 1	protein-coding
940	chr4	116220863	116221718	+	0	NA	promoter-TSS (NM_181585)	promoter-TSS (NM_181585)	-126	NM_001355585	18710		NM_181585	ENSMUSG00000028698	Pik3r3	p55|p55pik	phosphoinositide-3-kinase regulatory subunit 3	protein-coding
4293	chr18	44584545	44585406	+	0	NA	intron (NM_001085373, intron 3 of 18)	intron (NM_001085373, intron 3 of 18)	-76690	NR_026853	626275		NR_026853	ENSMUSG00000097610	A930012L18Rik	-	RIKEN cDNA A930012L18 gene	ncRNA
2244	chr9	3000095	3000646	+	0	NA	Intergenic	GSAT_MM|Satellite|Satellite	38373	NR_039546	100628572		NR_039546	ENSMUSG00000106183	Mir101c	mir-101c|mmu-mir-101c	microRNA 101c	ncRNA
44	chr1	55027184	55027669	+	0	NA	promoter-TSS (NM_031179)	promoter-TSS (NM_031179)	52	NM_031179	81898		NM_031179	ENSMUSG00000025982	Sf3b1	155kDa|2810001M05Rik|Prp10|SAP155|SF3b155|TA-8|Targ4	splicing factor 3b, subunit 1	protein-coding
3291	chr12	101975456	101976119	+	0	NA	promoter-TSS (NM_016856)	promoter-TSS (NM_016856)	-49	NM_001378525	102631912		NM_001378525	ENSMUSG00000113902	Ndufb1	100040297|CI-MNLL|Gm2695|Ndufb1-ps	NADH:ubiquinone oxidoreductase subunit B1	protein-coding
4100	chr17	33915796	33916169	+	0	NA	promoter-TSS (NM_020625)	promoter-TSS (NM_020625)	-194	NM_020625	81630		NM_020625	ENSMUSG00000051390	Zbtb22	1110008J20Rik|Bing1|Zfp297	zinc finger and BTB domain containing 22	protein-coding
1354	chr5	138279992	138280414	+	0	NA	promoter-TSS (NM_016964)	promoter-TSS (NM_016964)	-266	NM_172412	71951		NM_172412	ENSMUSG00000029510	Gpc2	2410016G05Rik	glypican 2 cerebroglycan	protein-coding
3496	chr13	101767624	101768467	+	0	NA	5' UTR (NM_001077495, exon 1 of 16)	5' UTR (NM_001077495, exon 1 of 16)	172	NM_001077495	18708		NM_001024955	ENSMUSG00000041417	Pik3r1	PI3K|p50alpha|p55alpha|p85alpha	phosphoinositide-3-kinase regulatory subunit 1	protein-coding
2984	chr11	88139064	88140137	+	0	NA	intron (NM_198013, intron 1 of 10)	intron (NM_198013, intron 1 of 10)	-29965	NM_001172099	103841		NM_198013	ENSMUSG00000018378	Cuedc1	C330016O16Rik	CUE domain containing 1	protein-coding
3194	chr12	36156838	36157101	+	0	NA	promoter-TSS (NM_146033)	promoter-TSS (NM_146033)	-144	NM_025840	66912		NM_025840	ENSMUSG00000020547	Bzw2	1110001I24Rik|5mp1|Bdm2|HSPC028	basic leucine zipper and W2 domains 2	protein-coding
4292	chr18	43392733	43393806	+	0	NA	5' UTR (NM_009468, exon 1 of 14)	5' UTR (NM_009468, exon 1 of 14)	108	NM_009468	22240		NM_009468	ENSMUSG00000024501	Dpysl3	CRMP-4|DRP-3|TUC4|ULIP-1|Ulip|Ulip1	dihydropyrimidinase-like 3	protein-coding
3691	chr14	122534146	122534480	+	0	NA	promoter-TSS (NM_144844)	promoter-TSS (NM_144844)	-15	NM_144844	110821		NM_144844	ENSMUSG00000041650	Pcca	-	propionyl-Coenzyme A carboxylase, alpha polypeptide	protein-coding
2395	chr9	77916921	77917420	+	0	NA	promoter-TSS (NM_134255)	promoter-TSS (NM_134255)	-195	NM_134255	68801		NM_134255	ENSMUSG00000032349	Elovl5	1110059L23Rik|HELO1	ELOVL fatty acid elongase 5	protein-coding
1912	chr7	118740186	118740961	+	0	NA	5' UTR (NM_027815, exon 1 of 31)	5' UTR (NM_027815, exon 1 of 31)	302	NM_027815	71517		NM_027815	ENSMUSG00000030982	Vps35l	2610029J22Rik|9030624J02Rik|Vsp35l	VPS35 endosomal protein sorting factor like	protein-coding
240	chr1	182081940	182082618	+	0	NA	Intergenic	Intergenic	-42458	NM_012058	27058		NM_012058	ENSMUSG00000026511	Srp9	9kDa	signal recognition particle 9	protein-coding
2173	chr8	105565475	105566455	+	0	NA	promoter-TSS (NM_013477)	promoter-TSS (NM_013477)	99	NM_013477	11972		NM_013477	ENSMUSG00000013160	Atp6v0d1	Ac39|Atp6d|P39|VATX|Vma6	ATPase, H+ transporting, lysosomal V0 subunit D1	protein-coding
75	chr1	71652661	71653427	+	0	NA	promoter-TSS (NR_040308)	promoter-TSS (NR_040308)	190	NM_001276410	14268		NM_010233	ENSMUSG00000026193	Fn1	E330027I09|Fn|Fn-1	fibronectin 1	protein-coding
2722	chr10	127676829	127677264	+	0	NA	promoter-TSS (NM_001113211)	promoter-TSS (NM_001113211)	-19	NM_001113211	210035		NM_173732	ENSMUSG00000040195	Nemp1	Tmem194|Tmem194a	nuclear envelope integral membrane protein 1	protein-coding
382	chr2	60052989	60053888	+	0	NA	intron (NM_001001182, intron 2 of 35)	intron (NM_001001182, intron 2 of 35)	16297	NR_166198	102636022		NR_166198	ENSMUSG00000085975	Gm13572	-	predicted gene 13572	ncRNA
1890	chr7	108933976	108934625	+	0	NA	promoter-TSS (NM_025344)	promoter-TSS (NM_025344)	-115	NM_025344	66085		NM_025344	ENSMUSG00000031029	Eif3f	0610037M02Rik|Eif3s5	eukaryotic translation initiation factor 3, subunit F	protein-coding
2747	chr11	3408792	3409377	+	0	NA	5' UTR (NM_010718, exon 1 of 16)	5' UTR (NM_010718, exon 1 of 16)	154	NM_010718	16886		NM_010718	ENSMUSG00000020451	Limk2	Limk-2|whe	LIM domain kinase 2	protein-coding
1913	chr7	119861681	119862353	+	0	NA	intron (NM_001163703, intron 1 of 2)	intron (NM_001163703, intron 1 of 2)	33441	NM_173408	233805		NM_173408	ENSMUSG00000048787	Dcun1d3	1700020A13Rik|DCNL3|SCCRO3	defective in cullin neddylation 1 domain containing 3	protein-coding
3418	chr13	55321787	55322495	+	0	NA	promoter-TSS (NM_025596)	promoter-TSS (NM_025596)	86	NM_025596	66494		NM_025596	ENSMUSG00000021486	Prelid1	2610524G07Rik|Preli	PRELI domain containing 1	protein-coding
4304	chr18	53744157	53745265	+	0	NA	promoter-TSS (NM_178686)	promoter-TSS (NM_178686)	-103	NM_178686	225523		NM_178686	ENSMUSG00000048799	Cep120	A230075C01|Ccdc100	centrosomal protein 120	protein-coding
2172	chr8	105471063	105471736	+	0	NA	promoter-TSS (NM_026481)	promoter-TSS (NM_026481)	23	NM_026481	67971		NM_026481	ENSMUSG00000014846	Tppp3	2700055K07Rik|CGI-38|Ceacam9|mmCGM8	tubulin polymerization-promoting protein family member 3	protein-coding
3034	chr11	100414260	100414871	+	0	NA	exon (NM_176830, exon 1 of 8)	exon (NM_176830, exon 1 of 8)	151	NM_001378981	66180		NM_176830	ENSMUSG00000006931	P3h4	1110036O03Rik|Leprel4|Sc65	prolyl 3-hydroxylase family member 4 (non-enzymatic)	protein-coding
132	chr1	118459039	118459576	+	0	NA	promoter-TSS (NR_027901)	promoter-TSS (NR_027901)	-42	NR_027901	68204		NR_027901	ENSMUSG00000107722	2900060B14Rik	-	RIKEN cDNA 2900060B14 gene	ncRNA
516	chr2	153161116	153161915	+	0	NA	5' UTR (NM_133847, exon 1 of 18)	5' UTR (NM_133847, exon 1 of 18)	214	NM_133847	99237		NM_133847	ENSMUSG00000068040	Tm9sf4	B930079E06|mKIAA0255	transmembrane 9 superfamily member 4	protein-coding
2723	chr10	128058334	128059275	+	0	NA	promoter-TSS (NM_019766)	promoter-TSS (NM_019766)	-178	NM_019766	56351		NM_019766	ENSMUSG00000071072	Ptges3	5730442A20Rik|Ptges|Tebp|cPGES|p23|sid3177	prostaglandin E synthase 3	protein-coding
3390	chr13	38658524	38659198	+	0	NA	intron (NM_025380, intron 1 of 3)	CpG	167	NM_025380	66143		NM_025380	ENSMUSG00000001707	Eef1e1	1110003A02Rik|AIMP3	eukaryotic translation elongation factor 1 epsilon 1	protein-coding
705	chr3	95217114	95217967	+	0	NA	promoter-TSS (NR_108026)	promoter-TSS (NR_108026)	83	NR_108026	100504029		NR_108026	ENSMUSG00000097167	Gm16740	-	predicted gene, 16740	ncRNA
1497	chr6	84640288	84641434	+	0	NA	intron (NM_177077, intron 20 of 21)	intron (NM_177077, intron 20 of 21)	-46953	NM_001177713	232174		NM_175475	ENSMUSG00000063415	Cyp26b1	CP26|P450RAI-2	cytochrome P450, family 26, subfamily b, polypeptide 1	protein-coding
1150	chr5	33378085	33378917	+	0	NA	promoter-TSS (NM_001081101)	promoter-TSS (NM_001081101)	-195	NR_153107	71101		NM_027674	ENSMUSG00000037355	Uvssa	4933407H18Rik|D330017J19Rik|Kiaa1530|mKIAA1530	UV stimulated scaffold protein A	protein-coding
396	chr2	75658532	75659739	+	0	NA	promoter-TSS (NM_198090)	promoter-TSS (NM_198090)	-124	NM_053263	229279		NM_053263	ENSMUSG00000059005	Hnrnpa3	2410013L13Rik|2610209F03Rik|2610510D13Rik|Hnrpa3	heterogeneous nuclear ribonucleoprotein A3	protein-coding
2147	chr8	86585332	86585818	+	0	NA	Intergenic	Intergenic	-18985	NM_172912	244562		NM_172912	ENSMUSG00000036872	Abcc12	4930467B22Rik|MRP9	ATP-binding cassette, sub-family C member 12	protein-coding
2689	chr10	96616484	96617318	+	0	NA	promoter-TSS (NM_007569)	promoter-TSS (NM_007569)	-100	NM_007569	12226		NM_007569	ENSMUSG00000036478	Btg1	-	BTG anti-proliferation factor 1	protein-coding
2122	chr8	79638982	79639678	+	0	NA	promoter-TSS (NM_001256033)	promoter-TSS (NM_001256033)	-346	NM_001081164	73945		NM_001081164	ENSMUSG00000036990	Otud4	4930431L18Rik|D8Ertd69e|mKIAA1046	OTU domain containing 4	protein-coding
2773	chr11	19350414	19351815	+	0	NA	Intergenic	Intergenic	285839	NR_046037	74059		NR_046037	ENSMUSG00000086025	4933406G16Rik	-	RIKEN cDNA 4933406G16 gene	ncRNA
2289	chr9	31029988	31030719	+	0	NA	promoter-TSS (NM_001115130)	promoter-TSS (NM_001115130)	-291	NM_172765	235132		NM_172765	ENSMUSG00000047412	Zbtb44	6030404E16Rik|Btbd15|E230011F09	zinc finger and BTB domain containing 44	protein-coding
137	chr1	125435296	125436090	+	0	NA	promoter-TSS (NM_023735)	promoter-TSS (NM_023735)	34	NM_001205385	74117		NM_023735	ENSMUSG00000026341	Actr3	1200003A09Rik|Arp3	ARP3 actin-related protein 3	protein-coding
3559	chr14	31130639	31131492	+	0	NA	promoter-TSS (NM_001374087)	promoter-TSS (NM_001374087)	-24	NM_001374087	70021		NM_027289	ENSMUSG00000071547	Nt5dc2	2510015F01Rik	5'-nucleotidase domain containing 2	protein-coding
1750	chr7	35555077	35555968	+	0	NA	exon (NM_033080, exon 1 of 3)	exon (NM_033080, exon 1 of 3)	406	NM_033080	110959		NM_033080	ENSMUSG00000034875	Nudt19	D7Rp2|D7Rp2-r|D7Rp2-s|D7Rp2e|RP2-r|RP2-s	nudix hydrolase 19	protein-coding
2123	chr8	79711444	79712020	+	0	NA	promoter-TSS (NM_026904)	promoter-TSS (NM_026904)	8	NR_152614	24015		NM_015751	ENSMUSG00000058355	Abce1	Oabp|RLI|RNS41|RNS4I|Rnaseli	ATP-binding cassette, sub-family E member 1	protein-coding
1618	chr6	148992622	148993073	+	0	NA	3' UTR (NM_177192, exon 21 of 21)	3' UTR (NM_177192, exon 21 of 21)	-46377	NM_019643	56306		NM_019643	ENSMUSG00000039985	Sinhcaf	Fam60a|Ppcs1|Pptcs1|Tera	SIN3-HDAC complex associated factor	protein-coding
576	chr2	168955225	168955835	+	0	NA	promoter-TSS (NM_009564)	promoter-TSS (NM_009564)	57	NM_009564	22722		NM_009564	ENSMUSG00000027551	Zfp64	Gm38422	zinc finger protein 64	protein-coding
3297	chr12	103425649	103426275	+	0	NA	promoter-TSS (NM_001159502)	promoter-TSS (NM_001159502)	-115	NM_001364163	27225		NM_020494	ENSMUSG00000041645	Ddx24	1700055J08Rik|2510027P10Rik	DEAD box helicase 24	protein-coding
3697	chr15	10981467	10982041	+	0	NA	promoter-TSS (NM_008537)	promoter-TSS (NM_008537)	-2	NM_008537	17117		NM_008537	ENSMUSG00000022244	Amacr	Macr1	alpha-methylacyl-CoA racemase	protein-coding
748	chr3	104864300	104865110	+	0	NA	promoter-TSS (NM_009797)	promoter-TSS (NM_009797)	199	NR_045578	229681		NM_153091	ENSMUSG00000045576	St7l	St7r	suppression of tumorigenicity 7-like	protein-coding
2772	chr11	19020223	19021032	+	0	NA	Intergenic	CpG	-1658	NM_001193271	17268		NM_010789	ENSMUSG00000020160	Meis1	C530044H18Rik|Evi8	Meis homeobox 1	protein-coding
1218	chr5	92083312	92084062	+	0	NA	promoter-TSS (NM_001080794)	promoter-TSS (NM_001080794)	57	NM_001080795	23881		NM_011816	ENSMUSG00000029405	G3bp2	E430034L04Rik|G3BP|mKIAA0660	G3BP stress granule assembly factor 2	protein-coding
387	chr2	66256374	66257020	+	0	NA	promoter-TSS (NM_001047604)	promoter-TSS (NM_001047604)	-80	NM_001047604	73668		NM_001047604	ENSMUSG00000034848	Ttc21b	2410066K11Rik|Thm1|aln|mKIAA1992	tetratricopeptide repeat domain 21B	protein-coding
2949	chr11	78497276	78498141	+	0	NA	promoter-TSS (NM_001168521)	promoter-TSS (NM_001168521)	46	NM_001168521	237868		NM_172795	ENSMUSG00000050132	Sarm1	A830091I15Rik|MyD885|Sarm	sterile alpha and HEAT/Armadillo motif containing 1	protein-coding
2367	chr9	64281471	64281844	+	0	NA	promoter-TSS (NM_001324558)	promoter-TSS (NM_001324558)	72	NM_025372	66131		NM_025372	ENSMUSG00000032397	Tipin	1110005A05Rik|1110018P21Rik	timeless interacting protein	protein-coding
1858	chr7	96152626	96153273	+	0	NA	Intergenic	Intergenic	-18295	NM_001310762	23966		NM_011858	ENSMUSG00000048078	Tenm4	Doc4|ELM2|Odz4|Ten-m4|l(7)-3Rn|l7Rn3|mKIAA1302	teneurin transmembrane protein 4	protein-coding
777	chr3	127293847	127294833	+	0	NA	intron (NM_001327938, intron 1 of 47)	intron (NM_001327938, intron 1 of 47)	114718	NM_001327939	109676		NM_178655	ENSMUSG00000032826	Ank2	100043364|Ank-2|Gm4392	ankyrin 2, brain	protein-coding
4556	chrX	8074528	8075045	+	0	NA	promoter-TSS (NM_011514)	promoter-TSS (NM_011514)	-26	NM_011514	20937		NM_011514	ENSMUSG00000039231	Suv39h1	DXHXS7466e|H3-K9-HMTase 1|KMT1A|mIS6	suppressor of variegation 3-9 1	protein-coding
3919	chr16	30587619	30587945	+	0	NA	promoter-TSS (NM_178069)	promoter-TSS (NM_178069)	-193	NM_178069	224092		NM_178069	ENSMUSG00000022538	Lsg1	5830465I20|D16Bwg1547e	large 60S subunit nuclear export GTPase 1	protein-coding
2482	chr9	115310114	115310996	+	0	NA	promoter-TSS (NM_024222)	promoter-TSS (NM_024222)	-87	NM_024222	68292		NM_024222	ENSMUSG00000032437	Stt3b	1300006C19Rik|Simp	STT3, subunit of the oligosaccharyltransferase complex, homolog B (S. cerevisiae)	protein-coding
3525	chr14	8213807	8214151	+	0	NA	promoter-TSS (NM_001305936)	promoter-TSS (NM_001305936)	-102	NM_027782	71393		NM_027782	ENSMUSG00000021752	Kctd6	5430433B02Rik	potassium channel tetramerisation domain containing 6	protein-coding
3507	chr13	113343368	113344406	+	0	NA	intron (NM_001378698, intron 6 of 9)	intron (NM_001378698, intron 6 of 9)	50717	NM_001378698	408066		NM_001378698	ENSMUSG00000021763	Cspg4b	-	chondroitin sulfate proteoglycan 4B	protein-coding
1198	chr5	73292335	73293043	+	0	NA	promoter-TSS (NM_001159889)	promoter-TSS (NM_001159889)	-105	NM_023429	68095		NM_023429	ENSMUSG00000029152	Ociad1	6030432N09Rik|Asrij|B230209J16Rik|Emi2|Imi2|OCIA|TPA018	OCIA domain containing 1	protein-coding
2520	chr10	22731094	22731925	+	0	NA	promoter-TSS (NM_011603)	promoter-TSS (NM_011603)	-62	NM_011603	237336		NM_011603	ENSMUSG00000071359	Tbpl1	4732475G08|STD|TLF|TRF2|TRP|Tlp	TATA box binding protein-like 1	protein-coding
2483	chr9	117836533	117837604	+	0	NA	Intergenic	Intergenic	-203454	NM_013727	27215		NM_013727	ENSMUSG00000039285	Azi2	AZ2|Nap1	5-azacytidine induced gene 2	protein-coding
3358	chr13	21944736	21945350	+	0	NA	promoter-TSS (NM_001360886)	promoter-TSS (NM_001360886)	-51	NM_183014	193452		NM_183014	ENSMUSG00000006720	Zfp184	4930500C15Rik	zinc finger protein 184 (Kruppel-like)	protein-coding
712	chr3	95950614	95951525	+	0	NA	Intergenic	CpG	21812	NM_023210	66471		NM_023210	ENSMUSG00000015749	Anp32e	2810018A15Rik|CPD1|LANP-L|LANPL|mLANP-L	acidic nuclear phosphoprotein 32 family member E	protein-coding
1465	chr6	59208707	59209113	+	0	NA	promoter-TSS (NM_001081145)	promoter-TSS (NM_001081145)	40	NM_001081145	68140		NM_001081145	ENSMUSG00000049232	Tigd2	3632410O17Rik	tigger transposable element derived 2	protein-coding
3117	chr11	116852667	116853911	+	0	NA	promoter-TSS (NM_178620)	promoter-TSS (NM_178620)	-195	NM_011358	20382		NM_011358	ENSMUSG00000034120	Srsf2	D11Wsu175e|MRF-1|Pr264|SC35|Sfrs10|Sfrs2	serine and arginine-rich splicing factor 2	protein-coding
1020	chr4	133967272	133968296	+	0	NA	intron (NM_016957, intron 1 of 5)	CpG	207	NM_016957	15331		NM_016957	ENSMUSG00000003038	Hmgn2	HMG-17|Hmg17	high mobility group nucleosomal binding domain 2	protein-coding
4435	chr19	8712767	8713862	+	0	NA	intron (NM_001161413, intron 2 of 9)	intron (NM_001161413, intron 2 of 9)	583	NM_008577	17254		NM_008577	ENSMUSG00000010095	Slc3a2	4F2|4F2HC|Cd98|Ly-10|Ly-m10|Ly10|Mdu1|Mgp-2hc|NACAE	solute carrier family 3 (activators of dibasic and neutral amino acid transport), member 2	protein-coding
309	chr2	27009754	27010204	+	0	NA	promoter-TSS (NM_001243240)	promoter-TSS (NM_001243240)	53	NM_001243239	381356		NM_029862	ENSMUSG00000015488	Cacfd1	5930434B04Rik|mFwe	calcium channel flower domain containing 1	protein-coding
2570	chr10	60002483	60003584	+	0	NA	promoter-TSS (NM_001199187)	promoter-TSS (NM_001199187)	102	NM_025514	52717		NM_025514	ENSMUSG00000020107	Anapc16	2310005G07Rik|APC16|D10Ertd641e	anaphase promoting complex subunit 16	protein-coding
1900	chr7	111122272	111123092	+	0	NA	promoter-TSS (NR_015573)	promoter-TSS (NR_015573)	-7	NR_015573	75479		NR_015573	ENSMUSG00000110424	Zbed5-ps	1700012D14Rik	zinc finger, BED type containing 5, pseudogene	pseudo
2052	chr8	46686739	46687227	+	0	NA	Intergenic	L1M6|LINE|L1	52532	NR_045750	100503498		NR_045750	ENSMUSG00000097534	Gm16675	-	predicted gene, 16675	ncRNA
2660	chr10	82048051	82048441	+	0	NA	intron (NM_001024626, intron 1 of 2)	CpG	119	NM_001024626	408062		NM_001024626	ENSMUSG00000061371	Zfp873	-	zinc finger protein 873	protein-coding
2260	chr9	20459918	20460263	+	0	NA	promoter-TSS (NM_011753)	promoter-TSS (NM_011753)	70	NM_001357809	22688		NM_011753	ENSMUSG00000063108	Zfp26	5033428C05Rik|KRAB15|Zfp-26|Zfp70|Zfp81-rs1|mKIAA4196|mkr-3|mszf14|mszf52	zinc finger protein 26	protein-coding
717	chr3	96244919	96245417	+	0	NA	promoter-TSS (NM_178212).2	promoter-TSS (NM_178212).2	-289	NM_178212	319192		NM_178212	ENSMUSG00000063954	H2ac19	H2a-614|H2a-615|Hist2h2aa2	H2A clustered histone 19	protein-coding
2448	chr9	107554356	107554957	+	0	NA	promoter-TSS (NM_019713)	promoter-TSS (NM_019713)	73	NM_019713	56289		NM_019713	ENSMUSG00000010067	Rassf1	123F2|NORE2A|RDA32|REH3P21|Rassf1A|Rassf1B|Rassf1C	Ras association (RalGDS/AF-6) domain family member 1	protein-coding
1552	chr6	113690000	113690737	+	0	NA	intron (NM_172161, intron 11 of 12)	RLTR35B_MM|LTR|ERVL	-6682	NM_001033463	381801		NM_001033463	ENSMUSG00000056952	Tatdn2	mKIAA0218	TatD DNase domain containing 2	protein-coding
1070	chr4	149426122	149426882	+	0	NA	5' UTR (NM_022022, exon 1 of 27)	5' UTR (NM_022022, exon 1 of 27)	129	NM_022022	63958		NM_022022	ENSMUSG00000028960	Ube4b	4930551I19Rik|4933406G05Rik|D4Bwg0973e|UFD2|UFD2a|Ufd2p|mKIAA0684	ubiquitination factor E4B	protein-coding
3265	chr12	84772435	84773382	+	0	NA	promoter-TSS (NM_028863)	promoter-TSS (NM_028863)	204	NM_023409	67963		NM_023409	ENSMUSG00000021242	Npc2	2700012J19Rik|HE1	NPC intracellular cholesterol transporter 2	protein-coding
52	chr1	59236934	59238079	+	0	NA	promoter-TSS (NM_001159948)	promoter-TSS (NM_001159948)	151	NR_168353	102636662		NR_168353	ENSMUSG00000120458	Gm33667	-	predicted gene, 33667	ncRNA
3717	chr15	36792414	36792843	+	0	NA	intron (NM_001253806, intron 1 of 5)	CpG	-1696	NM_001253807	22631		NM_011740	ENSMUSG00000022285	Ywhaz	1110013I11Rik|14-3-3zeta	tyrosine 3-monooxygenase/tryptophan 5-monooxygenase activation protein, zeta polypeptide	protein-coding
2053	chr8	47533383	47533743	+	0	NA	promoter-TSS (NM_203507)	promoter-TSS (NM_203507)	-82	NM_203507	192174		NM_203507	ENSMUSG00000031568	Rwdd4a	Gm1942|Rwdd4	RWD domain containing 4A	protein-coding
772	chr3	122924012	122924553	+	0	NA	promoter-TSS (NM_024461)	promoter-TSS (NM_024461)	-115	NM_024461	67704		NM_024461	ENSMUSG00000054091	1810037I17Rik	5730414I01Rik|Aln	RIKEN cDNA 1810037I17 gene	protein-coding
1553	chr6	115808534	115809104	+	0	NA	promoter-TSS (NM_172086)	promoter-TSS (NM_172086)	-76	NM_172086	19951		NM_172086	ENSMUSG00000057841	Rpl32	rpL32-3A	ribosomal protein L32	protein-coding
534	chr2	156065041	156065942	+	0	NA	exon (NM_139151, exon 1 of 12)	exon (NM_139151, exon 1 of 12)	278	NM_139151	245865		NM_139151	ENSMUSG00000038180	Spag4	1700041K21Rik|MNCb-0953|Sun4|mKIAA4118	sperm associated antigen 4	protein-coding
3575	chr14	40966676	40967636	+	0	NA	promoter-TSS (NM_145928)	promoter-TSS (NM_145928)	-260	NM_145928	52588		NM_145928	ENSMUSG00000037824	Tspan14	D14Ertd226e|Tm4sf14|tspan-14	tetraspanin 14	protein-coding
56	chr1	59912602	59913246	+	0	NA	promoter-TSS (NM_001037725)	promoter-TSS (NM_001037725)	-82	NM_001037725	72750		NM_001037725	ENSMUSG00000041040	Fam117b	2810425F24Rik|6330416D14Rik|Als2cr13	family with sequence similarity 117, member B	protein-coding
3665	chr14	76622554	76623520	+	0	NA	Intergenic	Intergenic	-54531	NR_015485	73272		NR_015485	ENSMUSG00000101009	1700108F19Rik	1700020I02Rik	RIKEN cDNA 1700108F19 gene	ncRNA
1798	chr7	45896643	45897423	+	0	NA	promoter-TSS (NM_001291064)	promoter-TSS (NM_001291064)	-36	NM_144801	70209		NM_144801	ENSMUSG00000002781	Tmem143	2310076O21Rik	transmembrane protein 143	protein-coding
1547	chr6	113306135	113307147	+	0	NA	promoter-TSS (NM_001282128)	promoter-TSS (NM_001282128)	-496	NM_030178	78783		NM_030178	ENSMUSG00000001632	Brpf1	4833438B11Rik|4930540D11Rik|Brpf2	bromodomain and PHD finger containing, 1	protein-coding
1968	chr7	132930827	132931371	+	0	NA	promoter-TSS (NM_207302)	promoter-TSS (NM_207302)	-77	NM_001362198	360216		NM_207302	ENSMUSG00000030967	Zranb1	9330160G10Rik|D7Wsu87e|Gm1956|Trabid	zinc finger, RAN-binding domain containing 1	protein-coding
1887	chr7	105399825	105400670	+	0	NA	promoter-TSS (NM_199009)	promoter-TSS (NM_199009)	-193	NM_001242365	74349		NM_199009	ENSMUSG00000044465	Fhip1b	4632419K20Rik|6530415H11Rik|FHIP|Fam160a2	FHF complex subunit HOOK interacting protein 1B	protein-coding
1522	chr6	91683643	91684236	+	0	NA	promoter-TSS (NM_009320)	promoter-TSS (NM_009320)	-128	NM_009320	21366		NM_009320	ENSMUSG00000030096	Slc6a6	Taut	solute carrier family 6 (neurotransmitter transporter, taurine), member 6	protein-coding
3463	chr13	79345203	79347149	+	0	NA	Intergenic	Intergenic	-1147303	NM_010151	13865		NM_010151	ENSMUSG00000069171	Nr2f1	COUP-TF1|COUP-TFI|COUPTFA|EAR-3|EAR3|Erbal3|SVP44|Tcfcoup1	nuclear receptor subfamily 2, group F, member 1	protein-coding
2608	chr10	79668874	79669879	+	0	NA	promoter-TSS (NM_148934)	promoter-TSS (NM_148934)	-63	NM_148934	110012		NM_148934	ENSMUSG00000020308	Tpgs1	Gm16517|Gtrgeo22|PGs1	tubulin polyglutamylase complex subunit 1	protein-coding
2208	chr8	119861888	119862633	+	0	NA	promoter-TSS (NM_146219)	promoter-TSS (NM_146219)	-45	NM_146219	234796		NM_146219	ENSMUSG00000031828	Klhl36	-	kelch-like 36	protein-coding
2399	chr9	78520278	78521051	+	0	NA	Intergenic	RLTR51A_Mm|LTR|ERVK?	-31503	NR_168563	115487230		NR_168563		Gm53210	-	predicted gene, 53210	ncRNA
2022	chr8	22166083	22166489	+	0	NA	intron (NM_011848, intron 1 of 15)	CpG	149	NM_011848	23954		NM_011848	ENSMUSG00000031478	Nek3	-	NIMA (never in mitosis gene a)-related expressed kinase 3	protein-coding
2047	chr8	41239272	41240066	+	0	NA	promoter-TSS (NM_023662)	promoter-TSS (NM_023662)	-90	NM_023662	18536		NM_023662	ENSMUSG00000031592	Pcm1	2600002H09Rik|9430077F19Rik|C030044G17Rik	pericentriolar material 1	protein-coding
3378	chr13	29609850	29610961	+	0	NA	intron (NM_144536, intron 9 of 15)	intron (NM_144536, intron 9 of 15)	245268	NM_001308486	68916		NM_144536	ENSMUSG00000006191	Cdkal1	1190005B03Rik|6620401C13Rik	CDK5 regulatory subunit associated protein 1-like 1	protein-coding
3462	chr13	79255017	79255918	+	0	NA	Intergenic	Intergenic	-1056594	NM_010151	13865		NM_010151	ENSMUSG00000069171	Nr2f1	COUP-TF1|COUP-TFI|COUPTFA|EAR-3|EAR3|Erbal3|SVP44|Tcfcoup1	nuclear receptor subfamily 2, group F, member 1	protein-coding
3734	chr15	58141146	58141638	+	0	NA	promoter-TSS (NM_029734)	promoter-TSS (NM_029734)	26	NM_001326602	76773		NM_029734	ENSMUSG00000022359	Ntaq1	2410187C16Rik|Wdyhv1	N-terminal glutamine amidase 1	protein-coding
1523	chr6	91877736	91878483	+	0	NA	promoter-TSS (NM_172730)	promoter-TSS (NM_172730)	56	NM_172730	232236		NM_172730	ENSMUSG00000034083	Ccdc174	C130022K22Rik	coiled-coil domain containing 174	protein-coding
361	chr2	34904905	34905440	+	0	NA	intron (NM_028716, intron 6 of 14)	intron (NM_028716, intron 6 of 14)	8804	NM_028716	74016		NM_028716	ENSMUSG00000026873	Phf19	3110009G19Rik|3321402G02Rik	PHD finger protein 19	protein-coding
1236	chr5	101665130	101665919	+	0	NA	promoter-TSS (NM_144955)	promoter-TSS (NM_144955)	-813	NM_144955	18096		NM_144955	ENSMUSG00000035187	Nkx6-1	NKX6A|Nkx6.1	NK6 homeobox 1	protein-coding
3387	chr13	37993941	37994329	+	0	NA	promoter-TSS (NM_025965)	promoter-TSS (NM_025965)	73	NM_025965	107513		NM_025965	ENSMUSG00000021427	Ssr1	2510001K09Rik|6330400D04|SSR|TRAPA	signal sequence receptor, alpha	protein-coding
1480	chr6	73248347	73248641	+	0	NA	promoter-TSS (NM_019879)	promoter-TSS (NM_019879)	-11	NM_019879	56451		NM_019879	ENSMUSG00000052738	Suclg1	1500000I01Rik|Sucla1	succinate-CoA ligase, GDP-forming, alpha subunit	protein-coding
4266	chr18	34859871	34861313	+	0	NA	promoter-TSS (NM_007913)	promoter-TSS (NM_007913)	-615	NM_007913	13653		NM_007913	ENSMUSG00000038418	Egr1	A530045N19Rik|ETR103|Egr-1|Krox-1|Krox-24|Krox24|NGF1-A|NGFI-A|NGFIA|TIS8|Zenk|Zfp-6|Zif268|egr	early growth response 1	protein-coding
1431	chr6	47788154	47788665	+	0	NA	Intergenic	Intergenic	15243	NR_030485	735289		NR_030485	ENSMUSG00000076060	Mir704	Mirn704|mir-704|mmu-mir-704	microRNA 704	ncRNA
1636	chr7	5020105	5020554	+	0	NA	promoter-TSS (NM_001033383)	promoter-TSS (NM_001033383)	-47	NM_001290426	319748		NM_001033383	ENSMUSG00000074405	Zfp865	6430526N21Rik|Znf865	zinc finger protein 865	protein-coding
775	chr3	123508094	123509021	+	0	NA	promoter-TSS (NR_028574)	promoter-TSS (NR_028574)	-221	NR_028574	69895		NR_028574	ENSMUSG00000104960	Snhg8	1110065M07Rik|2010109N14Rik	small nucleolar RNA host gene 8	ncRNA
1878	chr7	101108065	101108613	+	0	NA	promoter-TSS (NM_199012)	promoter-TSS (NM_199012)	-436	NM_001146010	207278		NM_199012	ENSMUSG00000030691	Fchsd2	NWK1|Sh3md3|mKIAA0769	FCH and double SH3 domains 2	protein-coding
2023	chr8	22185146	22186089	+	0	NA	intron (NM_001004140, intron 1 of 8)	CpG	202	NM_001004140	80986		NM_001004140	ENSMUSG00000037725	Ckap2	LB1	cytoskeleton associated protein 2	protein-coding
4576	chrX	38564655	38565125	+	0	NA	intron (NM_001110142, intron 3 of 22)	CpG	11306	NM_001110142	72584		NM_028288	ENSMUSG00000031095	Cul4b	2700050M05Rik|CUL-4B|mKIAA0695	cullin 4B	protein-coding
321	chr2	29889417	29890562	+	0	NA	promoter-TSS (NM_013615)	promoter-TSS (NM_013615)	-1	NM_001369060	18286		NM_013615	ENSMUSG00000026790	Odf2	MMTEST29	outer dense fiber of sperm tails 2	protein-coding
4461	chr19	12795519	12796735	+	0	NA	promoter-TSS (NM_001361971)	promoter-TSS (NM_001361971)	-4	NM_053009	109910		NM_053009	ENSMUSG00000024695	Zfp91	9130014I08Rik|A530054C17Rik|Pzf|Zfp-91	zinc finger protein 91	protein-coding
4633	chrX	169978898	169979539	+	0	NA	promoter-TSS (NR_029457)	promoter-TSS (NR_029457)	-301	NR_029457	654820		NM_001039559	ENSMUSG00000072844	G530011O06Rik	-	RIKEN cDNA G530011O06 gene	ncRNA
3555	chr14	27428780	27429398	+	0	NA	exon (NM_001114879, exon 1 of 24)	exon (NM_001114879, exon 1 of 24)	255	NM_001114879	218850		NM_028945	ENSMUSG00000040651	Tasor	4732418E12|4933409E02Rik|D14Abb1e|Fam208a|MommeD6	transcription activation suppressor	protein-coding
580	chr2	172370464	172371148	+	0	NA	promoter-TSS (NM_011497)	promoter-TSS (NM_011497)	-197	NM_024199	67337		NM_024199	ENSMUSG00000027498	Cstf1	1700057K18Rik	cleavage stimulation factor, 3' pre-RNA, subunit 1	protein-coding
2903	chr11	69980292	69981113	+	0	NA	promoter-TSS (NM_026017)	promoter-TSS (NM_026017)	-372	NM_001253700	54351		NM_018740	ENSMUSG00000018565	Elp5	Derp6|Rai12	elongator acetyltransferase complex subunit 5	protein-coding
1573	chr6	124662605	124663336	+	0	NA	promoter-TSS (NM_145130)	promoter-TSS (NM_145130)	-134	NM_145130	14792		NM_145130	ENSMUSG00000004270	Lpcat3	C3f|Grcc3f|Lpcat|Lpeat|Lplat5|Lpsat|Mboat5|Moact5|Oact5|PTG	lysophosphatidylcholine acyltransferase 3	protein-coding
1663	chr7	16738014	16738452	+	0	NA	promoter-TSS (NM_198613)	promoter-TSS (NM_198613)	-211	NM_198613	232910		NM_198613	ENSMUSG00000008036	Ap2s1	-	adaptor-related protein complex 2, sigma 1 subunit	protein-coding
789	chr3	138143331	138144319	+	0	NA	promoter-TSS (NM_001355052)	promoter-TSS (NM_001355052)	26	NM_001348197	108943		NM_175389	ENSMUSG00000004127	Trmt10a	3110023L08Rik|Rg9mtd2|Rnmtd2	tRNA methyltransferase 10A	protein-coding
2285	chr9	25151385	25152273	+	0	NA	promoter-TSS (NM_020586)	promoter-TSS (NM_020586)	-48	NM_020586	80517		NM_020586	ENSMUSG00000008429	Herpud2	5031400M07Rik	HERPUD family member 2	protein-coding
2685	chr10	95323365	95324409	+	0	NA	promoter-TSS (NM_001330138)	promoter-TSS (NM_001330138)	-178	NM_001330138	12905		NM_009950	ENSMUSG00000045867	Cradd	RAIDD	CASP2 and RIPK1 domain containing adaptor with death domain	protein-coding
3940	chr16	45742716	45743242	+	0	NA	promoter-TSS (NM_001272070)	promoter-TSS (NM_001272070)	-24	NM_172511	213012		NM_172511	ENSMUSG00000033157	Abhd10	-	abhydrolase domain containing 10	protein-coding
1263	chr5	113771679	113772696	+	0	NA	promoter-TSS (NM_025526)	promoter-TSS (NM_025526)	213	NM_016926	53890		NM_016926	ENSMUSG00000018974	Sart3	mKIAA0156	squamous cell carcinoma antigen recognized by T cells 3	protein-coding
2073	chr8	69625154	69625766	+	0	NA	promoter-TSS (NM_001045553)	promoter-TSS (NM_001045553)	88	NM_172754	234362		NM_172754	ENSMUSG00000060427	Zfp868	C530032E20|mszf62	zinc finger protein 868	protein-coding
1828	chr7	78826633	78827392	+	0	NA	TTS (NM_029585)	TTS (NM_029585)	20199	NM_029585	76375		NM_029585	ENSMUSG00000030610	Det1	2610034H20Rik	DET1 partner of COP1 E3 ubiquitin ligase	protein-coding
4526	chr19	46396527	46397153	+	0	NA	promoter-TSS (NM_001025391)	promoter-TSS (NM_001025391)	-56	NM_015752	24069		NM_015752	ENSMUSG00000025231	Sufu	Su(fu)	SUFU negative regulator of hedgehog signaling	protein-coding
4233	chr18	5989712	5990362	+	0	NA	Intergenic	Intergenic	146061	NM_029277	75415		NM_029277	ENSMUSG00000041225	Arhgap12	2810011M08Rik	Rho GTPase activating protein 12	protein-coding
2945	chr11	78115437	78115966	+	0	NA	promoter-TSS (NM_001364110)	promoter-TSS (NM_001364110)	75	NM_001364110	216971		NM_145430	ENSMUSG00000037750	Fam222b	9630020I17Rik	family with sequence similarity 222, member B	protein-coding
3680	chr14	103898902	103899757	+	0	NA	Intergenic	Intergenic	-54853	NM_001136061	13618		NM_007904	ENSMUSG00000022122	Ednrb	ET-B|ET-BR|ETR-b|ETb|Sox10m1	endothelin receptor type B	protein-coding
715	chr3	96219486	96220046	+	0	NA	promoter-TSS (NM_178213)	promoter-TSS (NM_178213)	-119	NM_178213	621893		NM_178213	ENSMUSG00000063689	H2ac21	EG621893|H2a-613a|Hist2h2ab	H2A clustered histone 21	protein-coding
1572	chr6	122874171	122874875	+	0	NA	promoter-TSS (NM_026267)	promoter-TSS (NM_026267)	-34	NR_156733	67602		NM_026267	ENSMUSG00000030327	Necap1	1200016B17Rik	NECAP endocytosis associated 1	protein-coding
2902	chr11	69921296	69921987	+	0	NA	promoter-TSS (NM_001166589)	promoter-TSS (NM_001166589)	-255	NM_181582	276770		NM_181582	ENSMUSG00000078812	Eif5a	D19Wsu54e|Eif4d|Eif5a1|eIF-4D|eIF-5A|eIF-5A-1|eIF-5A1	eukaryotic translation initiation factor 5A	protein-coding
4632	chrX	166510178	166510658	+	0	NA	promoter-TSS (NM_001007577)	promoter-TSS (NM_001007577)	60	NM_001007577	245695		NM_001007577	ENSMUSG00000051224	Tceanc	A630018P17Rik|Gm390	transcription elongation factor A (SII) N-terminal and central domain containing	protein-coding
506	chr2	148752068	148752511	+	0	NA	intron (NM_177655, intron 2 of 3)	intron (NM_177655, intron 2 of 3)	1928	NM_177655	228756		NM_177655	ENSMUSG00000055177	Cstl1	RCET1|RCET2|RCET3	cystatin-like 1	protein-coding
3231	chr12	72760437	72761256	+	0	NA	promoter-TSS (NM_008910)	promoter-TSS (NM_008910)	-365	NM_008910	19042		NM_008910	ENSMUSG00000021096	Ppm1a	2310003C21Rik|2900017D14Rik|MMPa-2|MPPa-1	protein phosphatase 1A, magnesium dependent, alpha isoform	protein-coding
1050	chr4	140498111	140498488	+	0	NA	Intergenic	Intergenic	117832	NR_151508	329970		NR_151508		Gm13016	A830025M08	predicted gene 13016	ncRNA
141	chr1	127773537	127774424	+	0	NA	promoter-TSS (NR_045298)	promoter-TSS (NR_045298)	74	NR_045298	100502745		NR_045298	ENSMUSG00000102014	2900009J06Rik	-	RIKEN cDNA 2900009J06 gene	ncRNA
1662	chr7	16614782	16615571	+	0	NA	promoter-TSS (NM_172739)	promoter-TSS (NM_172739)	-183	NM_172739	232906		NM_172739	ENSMUSG00000058230	Arhgap35	6430596G11Rik|Grlf1|mKIAA1722|p190A|p190RhoGAP	Rho GTPase activating protein 35	protein-coding
1262	chr5	113735385	113736089	+	0	NA	promoter-TSS (NM_001010825)	promoter-TSS (NM_001010825)	-45	NM_001010825	231630		NM_001010825	ENSMUSG00000053334	Ficd	D5Ertd40e|Hype	FIC domain containing	protein-coding
2550	chr10	42958349	42959294	+	0	NA	3' UTR (NM_001359265, exon 7 of 7)	3' UTR (NM_001359265, exon 7 of 7)	32341	NR_153349	327749		NR_153349		Gm5079	C230040G06	predicted gene 5079	ncRNA
3436	chr13	63951972	63953132	+	0	NA	Intergenic	Intergenic	136649	NM_008291	15487		NM_008291	ENSMUSG00000033122	Hsd17b3	-	hydroxysteroid (17-beta) dehydrogenase 3	protein-coding
3631	chr14	63605998	63606435	+	0	NA	promoter-TSS (NM_173393)	promoter-TSS (NM_173393)	-314	NM_173393	219149		NM_173393	ENSMUSG00000035067	Xkr6	2700008G24Rik|Xrg6	X-linked Kx blood group related 6	protein-coding
4232	chr18	5818963	5820139	+	0	NA	Intergenic	Intergenic	226904	NM_001360982	21417		NM_011546	ENSMUSG00000024238	Zeb1	3110032K11Rik|AREB6|BZP|MEB1|Nil2|TCF-8|Tcf18|Tcf8|Tw|ZEB|Zfhep|Zfhx1a|Zfx1a|Zfx1ha|[delta]EF1	zinc finger E-box binding homeobox 1	protein-coding
3328	chr12	116280711	116281330	+	0	NA	promoter-TSS (NM_028731)	promoter-TSS (NM_028731)	-202	NM_028731	52635		NM_028731	ENSMUSG00000021171	Esyt2	2410017M09Rik|4921504I16Rik|CHR2SYT|D12Ertd551e|Fam62b	extended synaptotagmin-like protein 2	protein-coding
3280	chr12	91589755	91590727	+	0	NA	promoter-TSS (NM_031391)	promoter-TSS (NM_031391)	246	NM_175335	83602		NM_031391	ENSMUSG00000020962	Gtf2a1	6330549H03Rik|TfIIAa/b|Tfiia1	general transcription factor II A, 1	protein-coding
2072	chr8	69121350	69122294	+	0	NA	Intergenic	Intergenic	-32600	NM_153054	110877		NM_153054	ENSMUSG00000036330	Slc18a1	4832416I10Rik|Vat1|Vmat1	solute carrier family 18 (vesicular monoamine), member 1	protein-coding
3134	chr11	120086571	120087404	+	0	NA	promoter-TSS (NM_009734)	promoter-TSS (NM_009734)	-160	NM_009734	12009		NM_009734	ENSMUSG00000039781	Cep131	AZ1|Azi|Azi1	centrosomal protein 131	protein-coding
707	chr3	95588456	95588955	+	0	NA	promoter-TSS (NM_001177670)	promoter-TSS (NM_001177670)	-229	NM_146133	229593		NM_146133	ENSMUSG00000046519	Golph3l	2010204I15Rik|Gpp34r	golgi phosphoprotein 3-like	protein-coding
1170	chr5	36988771	36989556	+	0	NA	promoter-TSS (NM_011716)	promoter-TSS (NM_011716)	-181	NM_011716	22393		NM_011716	ENSMUSG00000039474	Wfs1	wolframin	wolframin ER transmembrane glycoprotein	protein-coding
3529	chr14	16733269	16734043	+	0	NA	intron (NM_001289760, intron 2 of 9)	intron (NM_001289760, intron 2 of 9)	-158180	NM_001289762	218772		NM_011243	ENSMUSG00000017491	Rarb	A830025K23|Hap|Nr1b2	retinoic acid receptor, beta	protein-coding
2893	chr11	69662247	69663099	+	0	NA	promoter-TSS (NR_035455)	promoter-TSS (NR_035455)	-24	NM_001301711	24070		NM_011900	ENSMUSG00000018761	Mpdu1	LEC35|SL15|Supl15h	mannose-P-dolichol utilization defect 1	protein-coding
4584	chrX	73786408	73787199	+	0	NA	promoter-TSS (NM_008323)	promoter-TSS (NM_008323)	94	NM_008323	15929		NM_008323	ENSMUSG00000002010	Idh3g	-	isocitrate dehydrogenase 3 (NAD+), gamma	protein-coding
599	chr2	181496578	181497624	+	0	NA	promoter-TSS (NM_001291197)	promoter-TSS (NM_001291197)	-41	NM_025482	66314		NM_025482	ENSMUSG00000000827	Tpd52l2	2810411G23Rik|D54	tumor protein D52-like 2	protein-coding
3915	chr16	24392989	24393713	+	0	NA	promoter-TSS (NM_178665)	promoter-TSS (NM_178665)	1	NM_178665	210126		NM_178665	ENSMUSG00000033306	Lpp	9430020K16Rik|B130055L10Rik|D630048H16	LIM domain containing preferred translocation partner in lipoma	protein-coding
790	chr3	138442580	138443333	+	0	NA	promoter-TSS (NM_007410)	promoter-TSS (NM_007410)	-137	NM_007410	11532		NM_007410	ENSMUSG00000028138	Adh5	Adh-5|Adh3|GSNOR	alcohol dehydrogenase 5 (class III), chi polypeptide	protein-coding
2152	chr8	90244344	90245339	+	0	NA	Intergenic	Intergenic	103411	NM_172913	244579		NM_172913	ENSMUSG00000043668	Tox3	500-9|C230068E13|CAGF9|Tnrc9	TOX high mobility group box family member 3	protein-coding
4439	chr19	8819090	8820233	+	0	NA	promoter-TSS (NM_027412)	promoter-TSS (NM_027412)	260	NM_001081196	68693		NM_001081196	ENSMUSG00000071659	Hnrnpul2	1110031M08Rik|Hnrpul2	heterogeneous nuclear ribonucleoprotein U-like 2	protein-coding
2910	chr11	70432121	70432908	+	0	NA	promoter-TSS (NM_001271359)	promoter-TSS (NM_001271359)	-66	NM_145429	216869		NM_145429	ENSMUSG00000060216	Arrb2	Arr3	arrestin, beta 2	protein-coding
1469	chr6	70843822	70844592	+	0	NA	promoter-TSS (NM_010121)	promoter-TSS (NM_010121)	-308	NM_001313918	13666		NM_010121	ENSMUSG00000031668	Eif2ak3	Pek|Perk	eukaryotic translation initiation factor 2 alpha kinase 3	protein-coding
1720	chr7	28338511	28339573	+	0	NA	promoter-TSS (NM_013676)	promoter-TSS (NM_013676)	-323	NM_013676	20924		NM_013676	ENSMUSG00000003435	Supt5	Spt5|Supt5h	suppressor of Ty 5, DSIF elongation factor subunit	protein-coding
379	chr2	54078979	54079904	+	0	NA	Intergenic	Intergenic	6111	NM_023396	67874		NM_023396	ENSMUSG00000075334	Rprm	2410012A13Rik|Reprimo	reprimo, TP53 dependent G2 arrest mediator candidate	protein-coding
2892	chr11	69632562	69632953	+	0	NA	promoter-TSS (NM_011814)	promoter-TSS (NM_011814)	-214	NM_011814	23879		NM_011814	ENSMUSG00000018765	Fxr2	FXR2P|Fxr2h	FMR1 autosomal homolog 2	protein-coding
2153	chr8	90908143	90908526	+	0	NA	intron (NM_177224, intron 2 of 39)	CpG	-23915	NM_001310530	109151		NM_177224	ENSMUSG00000056608	Chd9	1810014J18Rik|9030205D12Rik|A330063D19Rik|AD013|PRIC320|mKIAA0308	chromodomain helicase DNA binding protein 9	protein-coding
2752	chr11	4704111	4704632	+	0	NA	promoter-TSS (NM_001362879)	promoter-TSS (NM_001362879)	-27	NR_156411	66152		NM_197979	ENSMUSG00000059534	Uqcr10	1110020P15Rik|Ucrc	ubiquinol-cytochrome c reductase, complex III subunit X	protein-coding
385	chr2	65413895	65414557	+	0	NA	Intergenic	Intergenic	-49826	NR_105755	102466151		NR_105755	ENSMUSG00000099184	Mir6337	Gm27877|mmu-mir-6337	microRNA 6337	ncRNA
224	chr1	176814008	176814967	+	0	NA	promoter-TSS (NR_151682)	promoter-TSS (NR_151682)	-173	NM_029756	76816		NM_029756	ENSMUSG00000026504	Sdccag8	2700048G21Rik|5730470G24Rik|Cccap	serologically defined colon cancer antigen 8	protein-coding
264	chr1	195131094	195131600	+	0	NA	5' UTR (NM_013499, exon 1 of 10)	5' UTR (NM_013499, exon 1 of 10)	223	NM_001355061	12946		NM_013499	ENSMUSG00000016481	Cr1l	Crry|Mcp|mCRY	complement C3b/C4b receptor 1 like	protein-coding
1770	chr7	44748180	44748949	+	0	NA	promoter-TSS (NM_001289838)	promoter-TSS (NM_001289838)	53	NM_178734	243963		NM_178734	ENSMUSG00000048012	Zfp473	D030014N22Rik|Znf473|zfp-100	zinc finger protein 473	protein-coding
23	chr1	36939564	36940364	+	0	NA	promoter-TSS (NM_018872)	promoter-TSS (NM_018872)	-437	NM_018872	56030		NM_018872	ENSMUSG00000026116	Tmem131	2610524E03Rik|CC28|D1Bwg0491e|Neg|RW1|YR-23|mKIAA0257	transmembrane protein 131	protein-coding
135	chr1	120120810	120121607	+	0	NA	promoter-TSS (NM_001172074)	promoter-TSS (NM_001172074)	21	NM_028439	73103		NM_028439	ENSMUSG00000026388	3110009E18Rik	-	RIKEN cDNA 3110009E18 gene	protein-coding
3669	chr14	79480807	79482051	+	0	NA	promoter-TSS (NM_018765)	promoter-TSS (NM_018765)	-161	NM_018765	22380		NM_018765	ENSMUSG00000022023	Wbp4	FBP21	WW domain binding protein 4	protein-coding
298	chr2	25460622	25461249	+	0	NA	5' UTR (NM_153557, exon 1 of 7)	5' UTR (NM_153557, exon 1 of 7)	159	NM_153557	227622		NM_153557	ENSMUSG00000047617	Paxx	D930050G13Rik	non-homologous end joining factor	protein-coding
2753	chr11	4849163	4849743	+	0	NA	promoter-TSS (NM_001252252)	promoter-TSS (NM_001252252)	91	NM_001361676	18016		NM_010898	ENSMUSG00000009073	Nf2	merlin	neurofibromin 2	protein-coding
702	chr3	95015241	95016544	+	0	NA	promoter-TSS (NM_030074)	promoter-TSS (NM_030074)	-435	NM_001357863	78266		NM_030074	ENSMUSG00000019338	Zfp687	4931408L03Rik|Znf687|mKIAA1441	zinc finger protein 687	protein-coding
2598	chr10	76442334	76442982	+	0	NA	5' UTR (NM_001282992, exon 1 of 42)	5' UTR (NM_001282992, exon 1 of 42)	254	NM_008787	18541		NM_008787	ENSMUSG00000001151	Pcnt	KEN|Pcnt2|kendrin|m239Asp|m275Asp	pericentrin (kendrin)	protein-coding
319	chr2	29839482	29840061	+	0	NA	intron (NM_026615, intron 2 of 4)	intron (NM_026615, intron 2 of 4)	-5876	NR_106110	102466839		NR_106110	ENSMUSG00000105010	Mir219b	mmu-mir-219b	microRNA 219b	ncRNA
3017	chr11	97187786	97188576	+	0	NA	promoter-TSS (NM_008379)	promoter-TSS (NM_008379)	-289	NM_008379	16211		NM_008379	ENSMUSG00000001440	Kpnb1	IPOB|Impnb	karyopherin subunit beta 1	protein-coding
1120	chr5	21056130	21056487	+	0	NA	promoter-TSS (NM_011203)	promoter-TSS (NM_011203)	-397	NM_011203	19248		NM_011203	ENSMUSG00000028771	Ptpn12	P19-PTP|PTP-P19|PTP-PEST|PTPG1	protein tyrosine phosphatase, non-receptor type 12	protein-coding
3579	chr14	46831767	46832650	+	0	NA	promoter-TSS (NM_026832)	promoter-TSS (NM_026832)	74	NM_001360454	68755		NM_026832	ENSMUSG00000055128	Cgrrf1	1110038G02Rik|1810009H17Rik|CGR19	cell growth regulator with ring finger domain 1	protein-coding
1098	chr4	155668901	155669559	+	0	NA	promoter-TSS (NM_145124)	promoter-TSS (NM_145124)	-11	NM_001369162	76580		NM_145124	ENSMUSG00000029060	Mib2	2210008I11Rik|Zzank1|skd	mindbomb E3 ubiquitin protein ligase 2	protein-coding
3269	chr12	85473035	85474314	+	0	NA	promoter-TSS (NM_010234)	promoter-TSS (NM_010234)	-216	NM_010234	14281		NM_010234	ENSMUSG00000021250	Fos	D12Rfj1|c-fos|cFos	FBJ osteosarcoma oncogene	protein-coding
3824	chr15	98983541	98984445	+	0	NA	Intergenic	Intergenic	-1972	NR_045991	75951		NR_045991	ENSMUSG00000097587	4930578M01Rik	3010001K12Rik	RIKEN cDNA 4930578M01 gene	ncRNA
627	chr3	36000411	36000951	+	0	NA	promoter-TSS (NM_023644)	promoter-TSS (NM_023644)	-3	NM_023644	72039		NM_023644	ENSMUSG00000027709	Mccc1	1810045E08Rik|2310058B18Rik|MCCalpha|Mcca	methylcrotonoyl-Coenzyme A carboxylase 1 (alpha)	protein-coding
964	chr4	120569752	120570572	+	0	NA	promoter-TSS (NM_001355491)	promoter-TSS (NM_001355491)	114	NM_016748	51797		NM_016748	ENSMUSG00000028633	Ctps1	Ctps	cytidine 5'-triphosphate synthase 1	protein-coding
93	chr1	77502445	77503292	+	0	NA	intron (NM_007936, intron 3 of 17)	intron (NM_007936, intron 3 of 17)	-6100	NR_105770	102465180		NR_105770	ENSMUSG00000099141	Mir6352	Gm27481|mmu-mir-6352	microRNA 6352	ncRNA
656	chr3	65974097	65975696	+	0	NA	Intergenic	CpG	-16647	NM_001355433	56706		NM_019937	ENSMUSG00000027829	Ccnl1	2610030E23Rik|Ccnl|ania-6a	cyclin L1	protein-coding
2106	chr8	71610691	71611348	+	0	NA	promoter-TSS (NM_146211)	promoter-TSS (NM_146211)	-5	NM_146211	234407		NM_146211	ENSMUSG00000034807	Colgalt1	2810024B22Rik|Glt25d1	collagen beta(1-O)galactosyltransferase 1	protein-coding
924	chr4	108327333	108328424	+	0	NA	promoter-TSS (NM_027250)	promoter-TSS (NM_027250)	-274	NM_027250	69893		NM_027250	ENSMUSG00000048351	Coa7	2010305A19Rik|D4Ertd796e|Selrc1	cytochrome c oxidase assembly factor 7	protein-coding
667	chr3	87885383	87886157	+	0	NA	promoter-TSS (NM_033573)	promoter-TSS (NM_033573)	-208	NM_033573	94315		NM_033573	ENSMUSG00000004895	Prcc	-	papillary renal cell carcinoma (translocation-associated)	protein-coding
2404	chr9	82975423	82976106	+	0	NA	promoter-TSS (NM_001081216)	promoter-TSS (NM_001081216)	-275	NM_001081216	83946		NM_031879	ENSMUSG00000032253	Phip	2810004D21Rik|4632404O06Rik|Ndrp|Wdr11	pleckstrin homology domain interacting protein	protein-coding
4549	chrMT	97	6521	+	0	NA	NA	NA	NA	NA
1324	chr5	134183941	134184783	+	0	NA	intron (NM_001359852, intron 1 of 14)	CpG	324	NM_053266	114674		NM_053266	ENSMUSG00000015942	Gtf2ird2	1700012P16Rik	GTF2I repeat domain containing 2	protein-coding
1016	chr4	133756636	133757698	+	0	NA	promoter-TSS (NM_001363070)	promoter-TSS (NM_001363070)	-398	NM_001363070	93760		NM_001080819	ENSMUSG00000007880	Arid1a	1110030E03Rik|BAF250|BAF250a|Osa1|Smarcf1	AT-rich interaction domain 1A	protein-coding
1138	chr5	30718001	30718930	+	0	NA	intron (NM_023047, intron 1 of 12)	intron (NM_023047, intron 1 of 12)	6901	NM_001356949	65254		NM_023047	ENSMUSG00000029168	Dpysl5	CRAM|CRMP-5|Crmp5	dihydropyrimidinase-like 5	protein-coding
4168	chr17	56673123	56673379	+	0	NA	promoter-TSS (NR_045519)	promoter-TSS (NR_045519)	26	NM_001252466	71810		NM_027933	ENSMUSG00000002372	Ranbp3	2610024N24Rik	RAN binding protein 3	protein-coding
998	chr4	129696295	129697095	+	0	NA	intron (NM_199305, intron 1 of 8)	CpG	150	NM_199305	230770		NM_199305	ENSMUSG00000053730	Tmem39b	6330509E05Rik	transmembrane protein 39b	protein-coding
430	chr2	106756278	106756909	+	0	NA	intron (NM_029837, intron 3 of 6)	intron (NM_029837, intron 3 of 6)	60992	NM_029837	77015		NM_029837	ENSMUSG00000016386	Mpped2	239Fb|2700082O15Rik	metallophosphoesterase domain containing 2	protein-coding
4495	chr19	41911684	41911959	+	0	NA	promoter-TSS (NM_023418)	promoter-TSS (NM_023418)	-50	NM_023418	18648		NM_023418	ENSMUSG00000011752	Pgam1	2310050F24Rik|Pgam-1	phosphoglycerate mutase 1	protein-coding
303	chr2	26132828	26133696	+	0	NA	Intergenic	Intergenic	6281	NM_001256522	109299		NM_001256521	ENSMUSG00000087679	Tmem250	C330006A16Rik|Tmem250-ps	transmembrane protein 250	protein-coding
804	chr3	153944138	153945000	+	0	NA	promoter-TSS (NM_007382)	promoter-TSS (NM_007382)	74	NM_007382	11364		NM_007382	ENSMUSG00000062908	Acadm	MCAD	acyl-Coenzyme A dehydrogenase, medium chain	protein-coding
2516	chr10	19591641	19592209	+	0	NA	promoter-TSS (NM_010511)	promoter-TSS (NM_010511)	-24	NM_010511	15979		NM_010511	ENSMUSG00000020009	Ifngr1	CD119|IFN-gammaR|Ifgr|Ifngr|Nktar	interferon gamma receptor 1	protein-coding
1374	chr5	145280422	145280993	+	0	NA	intron (NM_001384207, intron 1 of 5)	CpG	236	NM_001384206	666311		NM_001081431	ENSMUSG00000070420	Zscan25	EG666311|Zfp498	zinc finger and SCAN domain containing 25	protein-coding
2706	chr10	111972567	111973042	+	0	NA	exon (NM_178610, exon 1 of 10)	exon (NM_178610, exon 1 of 10)	109	NM_178610	52705		NM_178610	ENSMUSG00000063334	Krr1	2610511F02Rik|D10Ertd773e|Hrb2	KRR1, small subunit (SSU) processome component, homolog (yeast)	protein-coding
3964	chr16	75766569	75767373	+	0	NA	promoter-TSS (NM_030201)	promoter-TSS (NM_030201)	-153	NR_027492	110920		NM_030201	ENSMUSG00000032932	Hspa13	1600002I10Rik|B230217N24Rik|Stch	heat shock protein 70 family, member 13	protein-coding
4013	chr17	7945633	7946200	+	0	NA	exon (NM_025789, exon 1 of 8)	exon (NM_025789, exon 1 of 8)	302	NM_025789	66832		NM_025789	ENSMUSG00000073471	Rsph3a	1700012G05Rik|4930524H12Rik|Rshl2|Rshl2a	radial spoke 3A homolog (Chlamydomonas)	protein-coding
622	chr3	31093378	31094205	+	0	NA	Intergenic	CpG	-1267	NM_011386	20482		NM_011386	ENSMUSG00000027660	Skil	Skir|SnoN|sno	SKI-like	protein-coding
3011	chr11	96620464	96621331	+	0	NA	intron (NM_001033186, intron 4 of 12)	intron (NM_001033186, intron 4 of 12)	156306	NM_001177898	78473		NM_001033186	ENSMUSG00000057058	Skap1	1700091G21Rik|Scap1|Skap-55	src family associated phosphoprotein 1	protein-coding
3874	chr16	11254040	11254997	+	0	NA	promoter-TSS (NM_146066)	promoter-TSS (NM_146066)	-73	NR_035466	100316833		NR_035466	ENSMUSG00000088544	Mir1945	mir-1945|mmu-mir-1945	microRNA 1945	ncRNA
1738	chr7	30279803	30281194	+	0	NA	promoter-TSS (NR_152437)	promoter-TSS (NR_152437)	-77	NR_152437	233064		NM_146186	ENSMUSG00000037020	Wdr62	2310038K02Rik|b2b1508Clo	WD repeat domain 62	protein-coding
4012	chr17	7169422	7170278	+	0	NA	promoter-TSS (NM_011299)	promoter-TSS (NM_011299)	-265	NM_011299	20112		NM_011299	ENSMUSG00000023809	Rps6ka2	90kDa|D17Wsu134e|Rps6ka-rs1|Rsk3|p90rsk|pp90rsk	ribosomal protein S6 kinase, polypeptide 2	protein-coding
662	chr3	79628634	79629460	+	0	NA	promoter-TSS (NM_029482)	promoter-TSS (NM_029482)	-32	NM_029482	75939		NM_029482	ENSMUSG00000027811	4930579G24Rik	-	RIKEN cDNA 4930579G24 gene	protein-coding
2335	chr9	56937332	56937744	+	0	NA	promoter-TSS (NM_133976)	promoter-TSS (NM_133976)	38	NM_133976	102462		NM_133976	ENSMUSG00000032288	Imp3	1190002L16Rik	IMP3, U3 small nucleolar ribonucleoprotein	protein-coding
1881	chr7	101663506	101663976	+	0	NA	promoter-TSS (NM_009191)	promoter-TSS (NM_009191)	-10	NM_009191	20480		NM_009191	ENSMUSG00000001829	Clpb	Skd3	ClpB caseinolytic peptidase B	protein-coding
1541	chr6	108212708	108213277	+	0	NA	promoter-TSS (NM_010585)	promoter-TSS (NM_010585)	-74	NR_167935	105242735		NR_167934		Gm38872	-	predicted gene, 38872	ncRNA
4383	chr19	4615386	4616199	+	0	NA	promoter-TSS (NM_153388)	promoter-TSS (NM_153388)	-125	NM_153388	225875		NM_153388	ENSMUSG00000045045	Lrfn4	Salm3	leucine rich repeat and fibronectin type III domain containing 4	protein-coding
1830	chr7	78895705	78896185	+	0	NA	promoter-TSS (NM_001162939)	promoter-TSS (NM_001162939)	18	NR_153795	68048		NM_026531	ENSMUSG00000030609	Aen	2700083B06Rik|Isg20l1	apoptosis enhancing nuclease	protein-coding
2041	chr8	34154312	34155125	+	0	NA	5' UTR (NM_026432, exon 1 of 6)	5' UTR (NM_026432, exon 1 of 6)	139	NM_026432	67887		NM_026432	ENSMUSG00000031532	Saraf	1810045K07Rik|Tmem66	store-operated calcium entry-associated regulatory factor	protein-coding
3381	chr13	30966290	30966812	+	0	NA	intron (NM_025588, intron 1 of 27)	intron (NM_025588, intron 1 of 27)	7496	NM_025588	66482		NM_025588	ENSMUSG00000021357	Exoc2	2410030I24Rik|Gm29675|Sec5|Sec5l1	exocyst complex component 2	protein-coding
3094	chr11	113683898	113684505	+	0	NA	promoter-TSS (NM_177777)	promoter-TSS (NM_177777)	-50	NM_138598	28081		NM_138598	ENSMUSG00000041629	Vcf1	D11Wsu99e|Fam104a	VCP nuclear cofactor family member 1	protein-coding
4467	chr19	19110751	19111523	+	0	NA	promoter-TSS (NM_001043354)	promoter-TSS (NM_001043354)	59	NM_001043354	225998		NM_146095	ENSMUSG00000036192	Rorb	Nr1f2|RZR-beta|RZRB|Rorbeta|hstp	RAR-related orphan receptor beta	protein-coding
3330	chr12	117172516	117173461	+	0	NA	intron (NM_011215, intron 13 of 22)	intron (NM_011215, intron 13 of 22)	-21719	NR_033538	100038689		NR_033538	ENSMUSG00000099907	Gm10421	-	predicted gene 10421	ncRNA
4382	chr19	4510094	4510562	+	0	NA	promoter-TSS (NM_001162946)	promoter-TSS (NM_001162946)	-144	NM_001162946	18563		NM_008797	ENSMUSG00000024892	Pcx	Pc|Pcb	pyruvate carboxylase	protein-coding
1437	chr6	49217745	49218556	+	0	NA	Intergenic	CpG	-3196	NM_023670	140488		NM_023670	ENSMUSG00000029814	Igf2bp3	2610101N11Rik|IMP-3|IMP3|Koc13|Neilsen|mimp3	insulin-like growth factor 2 mRNA binding protein 3	protein-coding
4000	chr17	3557419	3558229	+	0	NA	promoter-TSS (NR_045303)	promoter-TSS (NR_045303)	0	NR_045302	68230		NR_045302	ENSMUSG00000116852	1700102H20Rik	-	RIKEN cDNA 1700102H20 gene	ncRNA
3886	chr16	17508640	17508957	+	0	NA	promoter-TSS (NM_001331226)	promoter-TSS (NM_001331226)	115	NM_001331227	66863		NM_025808	ENSMUSG00000022761	Lztr1	1200003E21Rik	leucine-zipper-like transcriptional regulator, 1	protein-coding
3546	chr14	24778939	24779747	+	0	NA	Intergenic	CpG	288590	NM_001360586	20088		NM_011297	ENSMUSG00000025290	Rps24	-	ribosomal protein S24	protein-coding
3237	chr12	76403576	76404436	+	0	NA	promoter-TSS (NM_008301)	promoter-TSS (NM_008301)	-12	NR_166810	100504512		NR_166810		4930426I24Rik	6720480K08Rik	RIKEN cDNA 4930426I24 gene	ncRNA
1386	chr5	149439662	149440555	+	0	NA	intron (NM_001310765, intron 1 of 5)	intron (NM_001310765, intron 1 of 5)	448	NM_001310763	75860		NM_029464	ENSMUSG00000029660	Tex26	4930588N13Rik	testis expressed 26	protein-coding
2956	chr11	80382765	80383686	+	0	NA	promoter-TSS (NM_001362721)	promoter-TSS (NM_001362721)	-54	NR_156122	22680		NM_011751	ENSMUSG00000017421	Zfp207	8430401D15Rik|BuGZ|Zep|Znf207	zinc finger protein 207	protein-coding
4348	chr18	75366667	75367179	+	0	NA	promoter-TSS (NM_001042660)	promoter-TSS (NM_001042660)	165	NR_155535	102636262		NR_155535	ENSMUSG00000092569	Gm20544	-	predicted gene 20544	ncRNA
3637	chr14	66296622	66297502	+	0	NA	promoter-TSS (NR_038077)	promoter-TSS (NR_038077)	37	NM_029979	66854		NM_029979	ENSMUSG00000022043	Trim35	0710005M05Rik|A430106H13Rik|HLS5|Mair|NC8|mKIAA1098	tripartite motif-containing 35	protein-coding
2943	chr11	77685788	77686404	+	0	NA	promoter-TSS (NM_001024205)	promoter-TSS (NM_001024205)	-43	NM_001024205	68564		NM_001024205	ENSMUSG00000037857	Nufip2	1110001M19Rik|9530056D24Rik|PIG1|mKIAA1321	nuclear FMR1 interacting protein 2	protein-coding
584	chr2	174049666	174050658	+	0	NA	Intergenic	Intergenic	-26140	NM_001363030	228960		NM_172675	ENSMUSG00000027522	Stx16	4930401D03|5430410K23Rik|6330500A18Rik|Syn16	syntaxin 16	protein-coding
558	chr2	164460798	164461332	+	0	NA	promoter-TSS (NM_025575)	promoter-TSS (NM_025575)	94	NM_025575	66460		NM_025575	ENSMUSG00000045503	Sys1	2610042O14Rik	SYS1 Golgi-localized integral membrane protein homolog (S. cerevisiae)	protein-coding
3552	chr14	26579311	26579829	+	0	NA	promoter-TSS (NM_001134465)	promoter-TSS (NM_001134465)	20	NM_145969	211922		NM_145969	ENSMUSG00000040818	Dennd6a	Fam116a	DENN domain containing 6A	protein-coding
3070	chr11	104550283	104550761	+	0	NA	promoter-TSS (NM_001285990)	promoter-TSS (NM_001285990)	98	NM_001285988	217232		NM_145436	ENSMUSG00000020687	Cdc27	APC3	cell division cycle 27	protein-coding
2282	chr9	22156656	22157162	+	0	NA	promoter-TSS (NM_001082532)	promoter-TSS (NM_001082532)	63	NM_001082532	66268		NM_025457	ENSMUSG00000010607	Pigyl	1810008A14Rik|PIG-Y|Pigy	phosphatidylinositol glycan anchor biosynthesis, class Y-like	protein-coding
2682	chr10	94035395	94036215	+	0	NA	promoter-TSS (NM_001304575)	promoter-TSS (NM_001304575)	-6	NM_001304572	215008		NM_172538	ENSMUSG00000036099	Vezt	A630071D13Rik	vezatin, adherens junctions transmembrane protein	protein-coding
2129	chr8	83566640	83567049	+	0	NA	promoter-TSS (NM_025843)	promoter-TSS (NM_025843)	86	NM_025843	66916		NM_025843	ENSMUSG00000033938	Ndufb7	1110002H15Rik	NADH:ubiquinone oxidoreductase subunit B7	protein-coding
3900	chr16	20141000	20141753	+	0	NA	intron (NM_001033237, intron 1 of 29)	CpG	313	NM_001145931	208146		NM_001033237	ENSMUSG00000041215	Yeats2	mKIAA1197	YEATS domain containing 2	protein-coding
4551	chrX	7574233	7574734	+	0	NA	promoter-TSS (NM_001290574)	promoter-TSS (NM_001290574)	-202	NM_001290574	54646		NM_138605	ENSMUSG00000039556	Ppp1r3f	DXImx48e|R3F|RF3|Sfc15	protein phosphatase 1, regulatory subunit 3F	protein-coding
2905	chr11	69995462	69995825	+	0	NA	promoter-TSS (NM_030064)	promoter-TSS (NM_030064)	-123	NM_030064	78246		NM_030064	ENSMUSG00000018572	Phf23	JUNE-1	PHD finger protein 23	protein-coding
3553	chr14	26637465	26638318	+	0	NA	promoter-TSS (NM_007479)	promoter-TSS (NM_007479)	-243	NM_007479	11843		NM_007479	ENSMUSG00000021877	Arf4	-	ADP-ribosylation factor 4	protein-coding
2927	chr11	74723580	74724716	+	0	NA	promoter-TSS (NR_037610)	promoter-TSS (NR_037610)	236	NM_013625	18472		NM_013625	ENSMUSG00000020745	Pafah1b1	LIS-1|Lis1|MMS10-U|Mdsh|Ms10u|Pafaha	platelet-activating factor acetylhydrolase, isoform 1b, subunit 1	protein-coding
4635	chrY	90739336	90740132	+	0	NA	Intergenic	Intergenic	15316	NR_137283	654820		NM_001039559	ENSMUSG00000072844	G530011O06Rik	-	RIKEN cDNA G530011O06 gene	ncRNA
2942	chr11	77491231	77492096	+	0	NA	Intergenic	Intergenic	-1621	NM_001373883	268445		NM_172945	ENSMUSG00000037907	Ankrd13b	B930093C12Rik	ankyrin repeat domain 13b	protein-coding
1575	chr6	124740729	124741753	+	0	NA	promoter-TSS (NM_013535)	promoter-TSS (NM_013535)	-172	NM_013535	14790		NM_013535	ENSMUSG00000072772	Grcc10	2310033H05Rik|C10	gene rich cluster, C10 gene	protein-coding
2779	chr11	20631399	20632507	+	0	NA	promoter-TSS (NM_001038625)	promoter-TSS (NM_001038625)	-24	NM_001038625	58172		NM_021372	ENSMUSG00000049800	Sertad2	Kiaa0127|MNCb-1504|SEI-2|Sei2|TRIP-Br2|mKIAA0127	SERTA domain containing 2	protein-coding
2283	chr9	22225217	22226136	+	0	NA	promoter-TSS (NR_028420)	promoter-TSS (NR_028420)	-27	NM_172763	235047		NM_172763	ENSMUSG00000057982	Zfp809	C330026E23	zinc finger protein 809	protein-coding
1665	chr7	16874429	16875485	+	0	NA	promoter-TSS (NM_001081655)	promoter-TSS (NM_001081655)	-71	NR_152128	320950		NR_152128	ENSMUSG00000097842	9330104G04Rik	-	RIKEN cDNA 9330104G04 gene	ncRNA
3798	chr15	83148881	83150142	+	0	NA	promoter-TSS (NM_001347082)	promoter-TSS (NM_001347082)	-133	NM_001347082	73826		NM_178627	ENSMUSG00000041815	Poldip3	1110008P04Rik|PDIP46|SKAR|mKIAA1649	polymerase (DNA-directed), delta interacting protein 3	protein-coding
1265	chr5	113908743	113909251	+	0	NA	promoter-TSS (NM_011779)	promoter-TSS (NM_011779)	-291	NM_011779	23790		NM_011779	ENSMUSG00000004530	Coro1c	CRN2	coronin, actin binding protein 1C	protein-coding
2683	chr10	94198704	94199303	+	0	NA	promoter-TSS (NM_001364691)	promoter-TSS (NM_001364691)	-32	NM_001364691	66414		NM_025551	ENSMUSG00000020022	Ndufa12	2410011G03Rik|CI-B17.2|CIB17.2	NADH:ubiquinone oxidoreductase subunit A12	protein-coding
1717	chr7	27731312	27732418	+	0	NA	intron (NM_009560, intron 1 of 4)	intron (NM_009560, intron 1 of 4)	456	NM_029531	22718		NM_009560	ENSMUSG00000037640	Zfp60	6330516O17Rik|Mfg-3|Mfg3	zinc finger protein 60	protein-coding
2075	chr8	69749582	69750284	+	0	NA	promoter-TSS (NM_001200023)	promoter-TSS (NM_001200023)	29	NM_001200023	620419		NM_001200023	ENSMUSG00000092260	Zfp963	-	zinc finger protein 963	protein-coding
4235	chr18	6489911	6490842	+	0	NA	TTS (NR_035446)	TTS (NR_035446)	270	NR_035446	100316773		NR_035446	ENSMUSG00000084514	Mir1893	Mirn1893|mmu-mir-1893	microRNA 1893	ncRNA
1507	chr6	86669127	86669648	+	0	NA	promoter-TSS (NM_010751)	promoter-TSS (NM_010751)	-228	NM_010751	17119		NM_010751	ENSMUSG00000001156	Mxd1	Mad|Mad1	MAX dimerization protein 1	protein-coding
1525	chr6	93094736	93095328	+	0	NA	intron (NR_015530, intron 1 of 2)	Eulor9C|DNA|DNA	-151498	NM_175314	101401		NM_175314	ENSMUSG00000030022	Adamts9	1810011L16Rik|8430403M15Rik|E030027K14Rik|Gsfund3|Mhdaund3|Mhdaund4|UND3|UND4	ADAM metallopeptidase with thrombospondin type 1 motif 9	protein-coding
2977	chr11	87448751	87449569	+	0	NA	intron (NM_031386, intron 2 of 30)	intron (NM_031386, intron 2 of 30)	21569	NM_001199293	83560		NM_031386	ENSMUSG00000010342	Tex14	-	testis expressed gene 14 intercellular bridge forming factor	protein-coding
2648	chr10	81182693	81183197	+	0	NA	promoter-TSS (NM_001190473)	promoter-TSS (NM_001190473)	-62	NM_001190474	13144		NM_007828	ENSMUSG00000034974	Dapk3	ZIPK|dlk	death-associated protein kinase 3	protein-coding
2729	chr10	128409764	128410045	+	0	NA	promoter-TSS (NM_001358973)	promoter-TSS (NM_001358973)	-54	NM_027257	69917		NM_027257	ENSMUSG00000025374	Nabp2	2610036N15Rik|Obfc2b|SSB1	nucleic acid binding protein 2	protein-coding
2460	chr9	108566772	108567692	+	0	NA	5' UTR (NM_023247, exon 1 of 5)	5' UTR (NM_023247, exon 1 of 5)	204	NM_023247	66706		NM_023247	ENSMUSG00000070283	Ndufaf3	4733401H18Rik	NADH:ubiquinone oxidoreductase complex assembly factor 3	protein-coding
2248	chr9	4376086	4376730	+	0	NA	promoter-TSS (NM_145609)	promoter-TSS (NM_145609)	-144	NM_145609	78100		NM_145609	ENSMUSG00000041124	Msantd4	8430410K20Rik|Mysantd4	Myb/SANT-like DNA-binding domain containing 4 with coiled-coils	protein-coding
3858	chr16	3908464	3909029	+	0	NA	promoter-TSS (NM_029738)	promoter-TSS (NM_029738)	-57	NM_028484	73261		NM_028484	ENSMUSG00000005983	1700037C18Rik	2810022L20Rik	RIKEN cDNA 1700037C18 gene	protein-coding
1919	chr7	123500567	123501160	+	0	NA	promoter-TSS (NM_001081329)	promoter-TSS (NM_001081329)	-237	NM_001081329	210162		NM_175435	ENSMUSG00000030757	Zkscan2	9430065N20Rik|Zfp694	zinc finger with KRAB and SCAN domains 2	protein-coding
2025	chr8	23208125	23208777	+	0	NA	promoter-TSS (NM_018743)	promoter-TSS (NM_018743)	2	NM_018743	102247		NM_018743	ENSMUSG00000031545	Gpat4	Agpat6|Tsarg7	glycerol-3-phosphate acyltransferase 4	protein-coding
2007	chr8	11558004	11558384	+	0	NA	promoter-TSS (NM_001302459)	promoter-TSS (NM_001302459)	-216	NM_001302459	26356		NM_011919	ENSMUSG00000045969	Ing1	2610028J21Rik|mING1h|p33Ing1|p37Ing1b	inhibitor of growth family, member 1	protein-coding
3465	chr13	80647179	80648418	+	0	NA	Intergenic	Intergenic	-235586	NR_153410	105171		NM_178917	ENSMUSG00000074794	Arrdc3	mKIAA1376	arrestin domain containing 3	protein-coding
54	chr1	59670817	59671168	+	0	NA	promoter-TSS (NM_009460)	promoter-TSS (NM_009460)	-158	NM_009460	22218		NM_009460	ENSMUSG00000026021	Sumo1	GMP1|PIC1|SENTRIN|SMT3|SMT3H3|SMTP3|SUMO-1|Smt3C|Ubl1	small ubiquitin-like modifier 1	protein-coding
3020	chr11	97702609	97703379	+	0	NA	promoter-TSS (NM_011971)	promoter-TSS (NM_011971)	-440	NM_011971	26446		NM_011971	ENSMUSG00000069744	Psmb3	C10-II	proteasome (prosome, macropain) subunit, beta type 3	protein-coding
1117	chr5	20701655	20702313	+	0	NA	intron (NM_001170746, intron 22 of 22)	CpG	180140	NM_172992	68770		NM_172992	ENSMUSG00000039987	Phtf2	1110054G21Rik|9530062N20Rik	putative homeodomain transcription factor 2	protein-coding
109	chr1	86582320	86582872	+	0	NA	promoter-TSS (NM_001360888)	promoter-TSS (NM_001360888)	189	NM_008801	18582		NM_008801	ENSMUSG00000026239	Pde6d	PrBP/delta	phosphodiesterase 6D, cGMP-specific, rod, delta	protein-coding
3198	chr12	44268814	44269949	+	0	NA	intron (NM_026164, intron 1 of 9)	CpG	227	NM_026164	67452		NM_026164	ENSMUSG00000036257	Pnpla8	1200006O19Rik|Ipla2(gamma)	patatin-like phospholipase domain containing 8	protein-coding
259	chr1	191906610	191906957	+	0	NA	promoter-TSS (NM_009579)	promoter-TSS (NM_009579)	2	NM_009579	22782		NM_009579	ENSMUSG00000037434	Slc30a1	C130040I11Rik|Znt1	solute carrier family 30 (zinc transporter), member 1	protein-coding
2179	chr8	106059170	106059857	+	0	NA	promoter-TSS (NM_001368796)	promoter-TSS (NM_001368796)	-77	NM_001368796	18021		NM_010901	ENSMUSG00000031902	Nfatc3	D8Ertd281e|NFAT4|NFATx	nuclear factor of activated T cells, cytoplasmic, calcineurin dependent 3	protein-coding
2867	chr11	61761593	61762293	+	0	NA	intron (NM_001364087, intron 1 of 11)	CpG	145	NM_001164244	212627		NM_144806	ENSMUSG00000020528	Prpsap2	A230054F23Rik|PAP41	phosphoribosyl pyrophosphate synthetase-associated protein 2	protein-coding
1358	chr5	140418516	140419305	+	0	NA	promoter-TSS (NM_133916)	promoter-TSS (NM_133916)	-395	NM_133916	27979		NM_133916	ENSMUSG00000056076	Eif3b	D5Wsu45e|EIF3-ETA|EIF3-P110|EIF3-P116|Eif3s9|PRT1	eukaryotic translation initiation factor 3, subunit B	protein-coding
2988	chr11	88690601	88691184	+	0	NA	intron (NM_001201341, intron 5 of 7)	intron (NM_001201341, intron 5 of 7)	27337	NM_054043	76626		NM_054043	ENSMUSG00000069769	Msi2	1700105C15Rik|Msi2h	musashi RNA-binding protein 2	protein-coding
2755	chr11	5098865	5099497	+	0	NA	promoter-TSS (NM_001362620)	promoter-TSS (NM_001362620)	-85	NM_001362618	14030		NM_007968	ENSMUSG00000009079	Ewsr1	Ews|Ewsh	Ewing sarcoma breakpoint region 1	protein-coding
337	chr2	30807385	30808280	+	0	NA	promoter-TSS (NM_170592)	promoter-TSS (NM_170592)	-136	NM_001356435	66617		NM_170592	ENSMUSG00000026857	Ntmt1	2610205E22Rik|Mettl11a|NTM1A	N-terminal Xaa-Pro-Lys N-methyltransferase 1	protein-coding
1559	chr6	117906227	117907083	+	0	NA	promoter-TSS (NM_133834)	promoter-TSS (NM_133834)	-127	NM_133834	98758		NM_133834	ENSMUSG00000042079	Hnrnpf	4833420I20Rik|Hnrpf	heterogeneous nuclear ribonucleoprotein F	protein-coding
220	chr1	172481745	172482217	+	0	NA	promoter-TSS (NM_033608)	promoter-TSS (NM_033608)	-232	NM_001145800	93842		NM_033608	ENSMUSG00000037995	Igsf9	644ETD8|Dasm1|Kiaa1355-hp|NRT1|Ncaml|mKIAA1355	immunoglobulin superfamily, member 9	protein-coding
493	chr2	142334381	142335546	+	0	NA	intron (NM_001013802, intron 16 of 18)	intron (NM_001013802, intron 16 of 18)	566501	NM_001355123	16558		NM_001081133	ENSMUSG00000038844	Kif16b	8430434E15Rik|mKIAA1590	kinesin family member 16B	protein-coding
260	chr1	192092371	192093096	+	0	NA	promoter-TSS (NM_011633)	promoter-TSS (NM_011633)	-134	NM_011633	22033		NM_011633	ENSMUSG00000026637	Traf5	-	TNF receptor-associated factor 5	protein-coding
2059	chr8	56550658	56551618	+	0	NA	promoter-TSS (NM_001368348)	promoter-TSS (NM_001368348)	-16	NM_001368348	50753		NM_015791	ENSMUSG00000038206	Fbxo8	Fbx8	F-box protein 8	protein-coding
196	chr1	164458083	164458703	+	0	NA	promoter-TSS (NM_009721)	promoter-TSS (NM_009721)	-38	NM_009721	11931		NM_009721	ENSMUSG00000026576	Atp1b1	Atp4b|Atpb|Atpb-1|NKbeta1	ATPase, Na+/K+ transporting, beta 1 polypeptide	protein-coding
1697	chr7	25281878	25282436	+	0	NA	promoter-TSS (NM_027882)	promoter-TSS (NM_027882)	-22	NM_027882	71722		NM_027882	ENSMUSG00000005442	Cic	1200010B10Rik|mKIAA0306	capicua transcriptional repressor	protein-coding
3218	chr12	69724592	69725375	+	0	NA	promoter-TSS (NM_026536)	promoter-TSS (NM_026536)	38	NM_026536	68055		NM_026536	ENSMUSG00000054894	Dmac2l	1110015E18Rik|ATPW|Atp5s	distal membrane arm assembly component 2 like	protein-coding
187	chr1	160905885	160906477	+	0	NA	promoter-TSS (NM_001024952)	promoter-TSS (NM_001024952)	-230	NM_001024952	381305		NM_001024952	ENSMUSG00000040423	Rc3h1	5730557L09Rik|Gm551|mKIAA2025	RING CCCH (C3H) domains 1	protein-coding
3750	chr15	75909130	75909659	+	0	NA	promoter-TSS (NM_001285433)	promoter-TSS (NM_001285433)	-50	NM_023240	66656		NM_023240	ENSMUSG00000055762	Eef1d	EF-1-delta	eukaryotic translation elongation factor 1 delta	protein-coding
3618	chr14	57890172	57890519	+	0	NA	promoter-TSS (NM_001360097)	promoter-TSS (NM_001360097)	-9	NM_001360097	75965		NM_029492	ENSMUSG00000021969	Zdhhc20	4930542A17Rik|5033406L14Rik|B230110O18Rik|HK11	zinc finger, DHHC domain containing 20	protein-coding
1297	chr5	123748657	123749866	+	0	NA	promoter-TSS (NM_001042421)	promoter-TSS (NM_001042421)	153	NR_153360	208606		NM_025438	ENSMUSG00000029422	Rsrc2	1500011J06Rik	arginine/serine-rich coiled-coil 2	protein-coding
182	chr1	156183467	156184408	+	0	NA	intron (NM_177838, intron 1 of 4)	MIRb|SINE|MIR	21089	NM_177838	329274		NM_177838	ENSMUSG00000015484	Fam163a	A230106N23Rik	family with sequence similarity 163, member A	protein-coding
3890	chr16	17928092	17928909	+	0	NA	promoter-TSS (NM_153150)	promoter-TSS (NM_153150)	-281	NM_153150	13358		NM_153150	ENSMUSG00000003528	Slc25a1	1300019P08Rik|2610100G11Rik|Ctp|Dgsj|Slc20a3	solute carrier family 25 (mitochondrial carrier, citrate transporter), member 1	protein-coding
2489	chr9	121037706	121038553	+	0	NA	intron (NM_177589, intron 35 of 36)	intron (NM_177589, intron 35 of 36)	83043	NR_106058	102465661		NR_106058	ENSMUSG00000106193	Mir7090	mmu-mir-7090	microRNA 7090	ncRNA
3912	chr16	23107358	23108549	+	0	NA	promoter-TSS (NR_030705)	promoter-TSS (NR_030705)	485	NR_152586	13682		NM_013506	ENSMUSG00000022884	Eif4a2	4833432N07Rik|BM-010|Ddx2b|Eif4|eIF-4A-II|eIF4A-II	eukaryotic translation initiation factor 4A2	protein-coding
794	chr3	144570106	144570907	+	0	NA	promoter-TSS (NM_011828)	promoter-TSS (NM_011828)	79	NM_053102	93684		NM_053102	ENSMUSG00000037072	Selenof	9430015P09Rik|Sep15	selenoprotein F	protein-coding
2155	chr8	91134039	91134582	+	0	NA	promoter-TSS (NM_001358937)	promoter-TSS (NM_001358937)	-283	NM_001358935	14339		NM_010241	ENSMUSG00000031667	Aktip	AL023020|Fif|Ft|Ft1|Fts	AKT interacting protein	protein-coding
332	chr2	30658263	30659699	+	0	NA	non-coding (NR_136917, exon 4 of 4)	non-coding (NR_136917, exon 4 of 4)	19030	NR_136917	665635		NR_136917		Gm14486	-	predicted gene 14486	ncRNA
1390	chr6	5029141	5029660	+	0	NA	intron (NR_156747, intron 2 of 17)	intron (NR_156747, intron 2 of 17)	126089	NR_156747	243725		NM_181595	ENSMUSG00000032827	Ppp1r9a	2810430P21Rik|4930518N04Rik|5330407E15|A230094E16Rik|NRB|neurabin-I	protein phosphatase 1, regulatory subunit 9A	protein-coding
2534	chr10	39659147	39660124	+	0	NA	intron (NR_038037, intron 2 of 2)	intron (NR_038037, intron 2 of 2)	-45953	NR_152260	100504626		NR_152259	ENSMUSG00000086915	Gm16364	Gm16365|Hilnc	predicted gene 16364	ncRNA
3150	chr11	121673011	121673556	+	0	NA	promoter-TSS (NM_178664)	promoter-TSS (NM_178664)	-132	NM_178664	210004		NM_178664	ENSMUSG00000046605	B3gntl1	6030413G23Rik|QTGAL	UDP-GlcNAc:betaGal beta-1,3-N-acetylglucosaminyltransferase-like 1	protein-coding
3497	chr13	102905842	102906709	+	0	NA	intron (NM_175171, intron 4 of 28)	intron (NM_175171, intron 4 of 28)	146020	NR_130171	76624		NR_130171	ENSMUSG00000091906	1700099I09Rik	-	RIKEN cDNA 1700099I09 gene	ncRNA
768	chr3	121171424	121171863	+	0	NA	promoter-TSS (NM_028456)	promoter-TSS (NM_028456)	52	NM_025637	66568		NM_025637	ENSMUSG00000028133	Rwdd3	2510027J23Rik|3110037C01Rik|Rsume|X2CR1	RWD domain containing 3	protein-coding
3913	chr16	23127518	23128224	+	0	NA	promoter-TSS (NM_145480)	promoter-TSS (NM_145480)	-141	NM_145480	106344		NM_145480	ENSMUSG00000022881	Rfc4	A1|RFC37	replication factor C (activator 1) 4	protein-coding
2895	chr11	69681789	69682222	+	0	NA	promoter-TSS (NM_001163571)	promoter-TSS (NM_001163571)	-27	NR_166809	100503827		NR_166808		Tnfsf13os	2010012P19Rik	tumor necrosis factor (ligand) superfamily, member 13, opposite strand	ncRNA
4064	chr17	25919730	25920574	+	0	NA	promoter-TSS (NM_139154)	promoter-TSS (NM_139154)	-438	NM_139154	224624		NM_139154	ENSMUSG00000025730	Rab40c	RAR3	Rab40C, member RAS oncogene family	protein-coding
728	chr3	96629786	96630164	+	0	NA	promoter-TSS (NM_001102407)	promoter-TSS (NM_001102407)	47	NM_025875	60365		NM_025875	ENSMUSG00000038374	Rbm8a	2310057C03Rik|Rbm8	RNA binding motif protein 8a	protein-coding
1418	chr6	35133479	35134144	+	0	NA	promoter-TSS (NM_001164412)	promoter-TSS (NM_001164412)	-74	NM_001164414	53621		NM_016877	ENSMUSG00000038784	Cnot4	Not4|Not4h|Not4hp	CCR4-NOT transcription complex, subunit 4	protein-coding
1034	chr4	136285383	136286281	+	0	NA	promoter-TSS (NM_009557)	promoter-TSS (NM_009557)	-235	NM_009557	22704		NM_009557	ENSMUSG00000051351	Zfp46	Mlz-4|Zfp-46|Znf436	zinc finger protein 46	protein-coding
892	chr4	62360327	62361144	+	0	NA	promoter-TSS (NM_001355385)	promoter-TSS (NM_001355385)	34	NM_175090	20529		NM_175090	ENSMUSG00000066150	Slc31a1	4930445G01Rik|Ctr1	solute carrier family 31, member 1	protein-coding
1854	chr7	92669528	92670444	+	0	NA	promoter-TSS (NM_029078)	promoter-TSS (NM_029078)	-74	NM_029078	74737		NM_029078	ENSMUSG00000041328	Pcf11	2500001H09Rik|5730417B17Rik	PCF11 cleavage and polyadenylation factor subunit	protein-coding
2746	chr11	3289644	3290262	+	0	NA	promoter-TSS (NM_001253691)	promoter-TSS (NM_001253691)	-504	NM_019574	56218		NM_019574	ENSMUSG00000020453	Patz1	8430401L15Rik|Mazr|Patz|Zfp278	POZ (BTB) and AT hook containing zinc finger 1	protein-coding
3354	chr13	21734051	21735611	+	0	NA	promoter-TSS (NM_178210)	promoter-TSS (NM_178210)	-203	NM_178210	319159		NM_178210	ENSMUSG00000067455	H4c11	H4c1|H4c12|H4c14|H4c16|H4c2|H4c3|H4c4|H4c6|H4c8|H4c9|H4f16|Hist1h4j	H4 clustered histone 11	protein-coding
1496	chr6	83914279	83914839	+	0	NA	intron (NM_008717, intron 1 of 26)	CpG	206	NM_001355284	18139		NM_008717	ENSMUSG00000030016	Zfp638	Np220|Zfml|Znf638|mNP220	zinc finger protein 638	protein-coding
1194	chr5	67847224	67847869	+	0	NA	promoter-TSS (NM_001284345)	promoter-TSS (NM_001284345)	-115	NM_001284345	11980		NM_009727	ENSMUSG00000037685	Atp8a1	APLT|Atp3a2|B230107D19Rik|ClassI	ATPase phospholipid transporting 8A1	protein-coding
1691	chr7	24972140	24972808	+	0	NA	intron (NM_010261, intron 1 of 4)	intron (NM_010261, intron 1 of 4)	254	NM_010261	14470		NM_010261	ENSMUSG00000003380	Rabac1	2310040I06Rik|Gbpap1|PRA1|prenylin	Rab acceptor 1 (prenylated)	protein-coding
645	chr3	52196328	52197057	+	0	NA	Intergenic	(GGGA)n|Simple_repeat|Simple_repeat	-71645	NM_019739	56458		NM_019739	ENSMUSG00000044167	Foxo1	Afxh|FKHR|Fkhr1|Foxo1a	forkhead box O1	protein-coding
1291	chr5	122849705	122850631	+	0	NA	promoter-TSS (NM_030564)	promoter-TSS (NM_030564)	-20	NM_030564	80751		NM_030564	ENSMUSG00000029474	Rnf34	RIFF	ring finger protein 34	protein-coding
4015	chr17	9680761	9681648	+	0	NA	Intergenic	Intergenic	-11500	NM_001163836	67543		NM_026226	ENSMUSG00000046173	Pabpc6	4932702K14Rik|Pabpc3	poly(A) binding protein, cytoplasmic 6	protein-coding
733	chr3	99141034	99141665	+	0	NA	intron (NM_027462, intron 1 of 5)	CpG	259	NM_027462	70560		NM_027462	ENSMUSG00000004233	Wars2	5730427B17Rik|9430020O07Rik|TrpRS	tryptophanyl tRNA synthetase 2 (mitochondrial)	protein-coding
960	chr4	119232466	119233126	+	0	NA	promoter-TSS (NM_019783)	promoter-TSS (NM_019783)	-72	NM_001012400	230696		NM_001012400	ENSMUSG00000078584	AU022252	-	expressed sequence AU022252	protein-coding
2146	chr8	85700521	85700920	+	0	NA	promoter-TSS (NR_106189)	promoter-TSS (NR_106189)	-185	NR_106189	102465898		NR_106189	ENSMUSG00000098388	Mir8109	Gm27495|mmu-mir-8109	microRNA 8109	ncRNA
920	chr4	107253334	107253950	+	0	NA	promoter-TSS (NM_028394)	promoter-TSS (NM_028394)	-50	NM_001355460	72938		NM_028394	ENSMUSG00000063172	Ift25	2900042B11Rik|Hspb11|PP25	intraflagellar transport 25	protein-coding
886	chr4	55514875	55515140	+	0	NA	Intergenic	CpG	17468	NM_010637	16600		NM_010637	ENSMUSG00000003032	Klf4	EZF|Gklf|Zie	Kruppel-like transcription factor 4 (gut)	protein-coding
4493	chr19	41829719	41830316	+	0	NA	promoter-TSS (NM_008043)	promoter-TSS (NM_008043)	47	NM_008043	14296		NM_008043	ENSMUSG00000067199	Frat1	-	frequently rearranged in advanced T cell lymphomas	protein-coding
2444	chr9	106367720	106368585	+	0	NA	promoter-TSS (NM_153459)	promoter-TSS (NM_153459)	-480	NM_153459	235584		NM_153459	ENSMUSG00000053716	Dusp7	Mkpx|Pyst2	dual specificity phosphatase 7	protein-coding
4509	chr19	44930805	44931627	+	0	NA	promoter-TSS (NM_001081225)	promoter-TSS (NM_001081225)	97	NM_172638	226151		NM_172638	ENSMUSG00000036097	Slf2	3632432H19|Fam178a	SMC5-SMC6 complex localization factor 2	protein-coding
42	chr1	54193442	54194338	+	0	NA	intron (NM_001001883, intron 1 of 28)	intron (NM_001001883, intron 1 of 28)	1144	NM_001001883	329152		NM_172655	ENSMUSG00000042807	Hecw2	A730039N16Rik|D030049F17Rik|Gm971|Nedl2|mKIAA1301	HECT, C2 and WW domain containing E3 ubiquitin protein ligase 2	protein-coding
3491	chr13	99353159	99353659	+	0	NA	intron (NM_173757, intron 2 of 10)	intron (NM_173757, intron 2 of 10)	8623	NM_173757	218506		NM_173757	ENSMUSG00000041632	Mrps27	2610028H14Rik	mitochondrial ribosomal protein S27	protein-coding
897	chr4	70534738	70535454	+	0	NA	promoter-TSS (NM_172694)	promoter-TSS (NM_172694)	-168	NM_172694	230316		NM_172694	ENSMUSG00000039270	Megf9	4933405H16Rik|9630025C07|Egfl5|mKIAA0818	multiple EGF-like-domains 9	protein-coding
3696	chr15	9070872	9071456	+	0	NA	promoter-TSS (NM_001286253)	promoter-TSS (NM_001286253)	-96	NM_001085410	68646		NM_001040395	ENSMUSG00000022253	Nadk2	MNADK|Nadkd1	NAD kinase 2, mitochondrial	protein-coding
2839	chr11	55468990	55469805	+	0	NA	promoter-TSS (NM_013716)	promoter-TSS (NM_013716)	-355	NM_013716	27041		NM_013716	ENSMUSG00000018583	G3bp1	B430204O07|G3bp|mKIAA4115	G3BP stress granule assembly factor 1	protein-coding
3296	chr12	103388542	103389143	+	0	NA	5' UTR (NM_001177841, exon 1 of 7)	5' UTR (NM_001177841, exon 1 of 7)	160	NM_001177841	68149		NM_026580	ENSMUSG00000021203	Otub2	2010015L18Rik|4930586I02Rik|OTB2|OTU2	OTU domain, ubiquitin aldehyde binding 2	protein-coding
1794	chr7	45643503	45644591	+	0	NA	intron (NM_172418, intron 7 of 9)	(CATA)n|Simple_repeat|Simple_repeat	4070	NM_172418	74490		NM_172418	ENSMUSG00000042918	Mamstr	2810022D01Rik|5430432N15Rik|Mastr	MEF2 activating motif and SAP domain containing transcriptional regulator	protein-coding
4119	chr17	35241309	35242679	+	0	NA	promoter-TSS (NM_001252457)	promoter-TSS (NM_001252457)	248	NM_019693	53817		NM_019693	ENSMUSG00000019432	Ddx39b	0610030D10Rik|Bat-1|Bat1|Bat1a|D17H6S81E|D17H6S81E-1|D6S81Eh	DEAD box helicase 39b	protein-coding
608	chr3	8865686	8866735	+	0	NA	intron (NM_025434, intron 2 of 2)	intron (NM_025434, intron 2 of 2)	57647	NM_025434	66230		NM_025434	ENSMUSG00000040269	Mrps28	1500012D08Rik	mitochondrial ribosomal protein S28	protein-coding
434	chr2	112265516	112265821	+	0	NA	promoter-TSS (NM_001362700)	promoter-TSS (NM_001362700)	-646	NM_001362700	107723		NM_133648	ENSMUSG00000027130	Slc12a6	9530023I19Rik|KCC3|gaxp	solute carrier family 12, member 6	protein-coding
4492	chr19	40894510	40895163	+	0	NA	TTS (NR_106167)	TTS (NR_106167)	131	NM_028319	72672		NM_028319	ENSMUSG00000049164	Zfp518a	2810401C22Rik|6330417C12Rik|Zfp518|Znf518|Znf518a|mKIAA0335	zinc finger protein 518A	protein-coding
800	chr3	146852106	146852432	+	0	NA	promoter-TSS (NM_001357217)	promoter-TSS (NM_001357217)	-98	NM_001302958	70892		NM_027594	ENSMUSG00000036745	Ttll7	1110049N09Rik|4921517B04Rik|C630030B20|mTTLL7	tubulin tyrosine ligase-like family, member 7	protein-coding
46	chr1	55087736	55088514	+	0	NA	promoter-TSS (NM_010477)	promoter-TSS (NM_010477)	-23	NM_008303	15528		NM_008303	ENSMUSG00000073676	Hspe1	10kDa|Hsp10|mt-cpn10	heat shock protein 1 (chaperonin 10)	protein-coding
3506	chr13	112926986	112927754	+	0	NA	promoter-TSS (NM_028151)	promoter-TSS (NM_028151)	10	NM_028151	72198		NM_028151	ENSMUSG00000016018	Mtrex	2610528A15Rik|Skiv2l2|mKIAA0052	Mtr4 exosome RNA helicase	protein-coding
2366	chr9	64178796	64179566	+	0	NA	promoter-TSS (NM_183316)	promoter-TSS (NM_183316)	-116	NM_183316	330959		NM_183316	ENSMUSG00000032398	Snapc5	2010103A03Rik	small nuclear RNA activating complex, polypeptide 5	protein-coding
4557	chrX	8132148	8133128	+	0	NA	5' UTR (NM_001290783, exon 1 of 9)	5' UTR (NM_001290783, exon 1 of 9)	220	NM_001290783	73447		NM_026137	ENSMUSG00000031166	Wdr13	1700060B08Rik|5730411P10Rik|DXHXS7467e|mMg21	WD repeat domain 13	protein-coding
4299	chr18	49755259	49756134	+	0	NA	promoter-TSS (NM_026854)	promoter-TSS (NM_026854)	-95	NM_001170960	68857		NM_026854	ENSMUSG00000024505	Dtwd2	1190002H09Rik|8030470C17Rik	DTW domain containing 2	protein-coding
3038	chr11	100939360	100940062	+	0	NA	promoter-TSS (NM_213660)	promoter-TSS (NM_213660)	-171	NM_011486	20848		NM_011486	ENSMUSG00000004040	Stat3	1110034C02Rik|Aprf	signal transducer and activator of transcription 3	protein-coding
3116	chr11	116843085	116843827	+	0	NA	promoter-TSS (NM_001363363)	promoter-TSS (NM_001363363)	-7	NR_156487	107817		NM_033398	ENSMUSG00000056962	Jmjd6	5730436I23Rik|D11Ertd195e|PSR|PtdSerR|Ptdsr|mKIAA0585	jumonji domain containing 6	protein-coding
959	chr4	119173926	119174561	+	0	NA	promoter-TSS (NM_001145936)	promoter-TSS (NM_001145936)	-48	NM_001145936	195522		NM_183140	ENSMUSG00000045268	Zfp691	6430544H17Rik|Znf691	zinc finger protein 691	protein-coding
4308	chr18	54885547	54886324	+	0	NA	Intergenic	Intergenic	104245	NM_175751	269023		NM_175751	ENSMUSG00000052713	Zfp608	4932417D18Rik|D430007A19Rik|Znf608	zinc finger protein 608	protein-coding
3414	chr13	54693863	54694607	+	0	NA	promoter-TSS (NR_027396)	promoter-TSS (NR_027396)	-275	NR_027396	105239		NM_134064	ENSMUSG00000034928	Rnf44	mKIAA1100	ring finger protein 44	protein-coding
2921	chr11	72607023	72608591	+	0	NA	intron (NM_025985, intron 1 of 5)	CpG	546	NM_025985	67128		NM_025985	ENSMUSG00000020794	Ube2g1	2700059C12Rik|D130023C12Rik	ubiquitin-conjugating enzyme E2G 1	protein-coding
416	chr2	92374799	92375608	+	0	NA	promoter-TSS (NM_145122)	promoter-TSS (NM_145122)	-36	NM_145122	18633		NM_145122	ENSMUSG00000027222	Pex16	-	peroxisomal biogenesis factor 16	protein-coding
1711	chr7	27473263	27474030	+	0	NA	promoter-TSS (NM_133210)	promoter-TSS (NM_133210)	-194	NM_133210	170742		NM_133210	ENSMUSG00000055200	Sertad3	D1Mgi51|Rbt1|Sei3	SERTA domain containing 3	protein-coding
113	chr1	91459102	91459690	+	0	NA	promoter-TSS (NM_011066)	promoter-TSS (NM_011066)	-68	NM_011066	18627		NM_011066	ENSMUSG00000055866	Per2	mKIAA0347|mPer2	period circadian clock 2	protein-coding
631	chr3	38484530	38485200	+	0	NA	promoter-TSS (NM_001167883)	promoter-TSS (NM_001167883)	-15	NM_001373894	99696		NM_001033198	ENSMUSG00000044864	Ankrd50	E430012K20Rik|mKIAA1223|mKIAA3019	ankyrin repeat domain 50	protein-coding
2332	chr9	55937775	55938209	+	0	NA	intron (NM_001081341, intron 1 of 32)	CpG	127	NM_001081341	244891		NM_175536	ENSMUSG00000034007	Scaper	C430017I08|D530014O03Rik|Zfp291	S phase cyclin A-associated protein in the ER	protein-coding
2971	chr11	86544675	86545173	+	0	NA	promoter-TSS (NM_001363162)	promoter-TSS (NM_001363162)	-67	NM_019756	56427		NM_019756	ENSMUSG00000020513	Tubd1	4930550G19Rik|Tubd	tubulin, delta 1	protein-coding
1501	chr6	86364655	86365950	+	0	NA	promoter-TSS (NM_025591)	promoter-TSS (NM_025591)	-169	NM_001368363	66488		NM_025591	ENSMUSG00000057497	Fam136a	2010309E21Rik|Hyccin	family with sequence similarity 136, member A	protein-coding
2001	chr8	3499944	3500672	+	0	NA	promoter-TSS (NM_053177)	promoter-TSS (NM_053177)	-211	NM_053177	94178		NM_053177	ENSMUSG00000004567	Mcoln1	2210015I05Rik|TRPML1|mucolipidin	mucolipin 1	protein-coding
173	chr1	152090416	152091209	+	0	NA	promoter-TSS (NM_197990)	promoter-TSS (NM_197990)	-492	NM_197990	69399		NM_197990	ENSMUSG00000032666	1700025G04Rik	2610510E02Rik|2900042O04Rik	RIKEN cDNA 1700025G04 gene	protein-coding
1614	chr6	145746110	145746690	+	0	NA	promoter-TSS (NM_027760)	promoter-TSS (NM_027760)	-387	NM_027760	71323		NM_027760	ENSMUSG00000030259	Rassf8	5133400D11Rik|Hoj1|mHoj-1	Ras association (RalGDS/AF-6) domain family (N-terminal) member 8	protein-coding
2333	chr9	56160551	56161085	+	0	NA	exon (NM_019793, exon 1 of 7)	exon (NM_019793, exon 1 of 7)	252	NM_019793	56434		NM_019793	ENSMUSG00000032324	Tspan3	1700055K04Rik|TM4-A|Tm4sf8	tetraspanin 3	protein-coding
1111	chr5	8997046	8997497	+	0	NA	promoter-TSS (NM_023733)	promoter-TSS (NM_023733)	-125	NM_023733	74114		NM_023733	ENSMUSG00000003623	Crot	1200003H03Rik	carnitine O-octanoyltransferase	protein-coding
476	chr2	128125694	128126153	+	0	NA	promoter-TSS (NM_001291016)	promoter-TSS (NM_001291016)	-115	NM_207680	12125		NM_009754	ENSMUSG00000027381	Bcl2l11	1500006F24Rik|Bim|Bod|bcl2-L-11	BCL2 like 11	protein-coding
4385	chr19	4793524	4794356	+	0	NA	promoter-TSS (NM_009032)	promoter-TSS (NM_009032)	-39	NM_009032	19653		NM_009032	ENSMUSG00000094936	Rbm4	4921506I22Rik|Lark1|Mlark|Rbm4a|lark	RNA binding motif protein 4	protein-coding
2861	chr11	60878504	60879563	+	0	NA	promoter-TSS (NM_001168507)	promoter-TSS (NM_001168507)	5	NM_173453	216821		NM_173453	ENSMUSG00000043284	Tmem11	5730466P16Rik	transmembrane protein 11	protein-coding
3716	chr15	36608737	36609640	+	0	NA	promoter-TSS (NM_008774)	promoter-TSS (NM_008774)	-215	NM_008774	18458		NM_008774	ENSMUSG00000022283	Pabpc1	PABP|Pabp1|PabpI|Pabpl1|ePAB	poly(A) binding protein, cytoplasmic 1	protein-coding
4040	chr17	21679492	21680216	+	0	NA	promoter-TSS (NM_001354753)	promoter-TSS (NM_001354753)	-23	NM_001354753	100310809		NM_001354753	ENSMUSG00000073448	Gm10509	-	predicted gene 10509	protein-coding
1214	chr5	90223735	90224269	+	0	NA	promoter-TSS (NM_001163456)	promoter-TSS (NM_001163456)	-6	NM_001163456	231430		NM_001033310	ENSMUSG00000035505	Cox18	-	cytochrome c oxidase assembly protein 18	protein-coding
2046	chr8	40610130	40610543	+	0	NA	intron (NM_001040699, intron 1 of 13)	IAPLTR2a|LTR|ERVK	24456	NM_001040699	54384		NM_019433	ENSMUSG00000039431	Mtmr7	-	myotubularin related protein 7	protein-coding
851	chr4	40853719	40854519	+	0	NA	promoter-TSS (NR_165793)	promoter-TSS (NR_165793)	-135	NR_165793	14595		NM_022305	ENSMUSG00000028413	B4galt1	B-1,4-GalT|B-1,4-GalT1|GalT|Ggtb|Ggtb2|b4Gal-T1|beta-1,4-GalT|beta-1,4-GalT1|beta4Gal-T1	UDP-Gal:betaGlcNAc beta 1,4- galactosyltransferase, polypeptide 1	protein-coding
499	chr2	145620868	145621606	+	0	NA	intron (NM_053195, intron 15 of 16)	intron (NM_053195, intron 15 of 16)	-66255	NM_001037929	627302		NM_001037929		Gm14092	-	predicted gene 14092	protein-coding
1886	chr7	102267238	102267749	+	0	NA	promoter-TSS (NM_009287)	promoter-TSS (NM_009287)	-326	NM_009287	20866		NM_009287	ENSMUSG00000030987	Stim1	SIM	stromal interaction molecule 1	protein-coding
4588	chrX	74269851	74270996	+	0	NA	promoter-TSS (NM_052835)	promoter-TSS (NM_052835)	-393	NM_052835	110954		NM_052835	ENSMUSG00000008682	Rpl10	D0HXS648|DXHXS648|DXHXS648E|QM|QM16	ribosomal protein L10	protein-coding
1546	chr6	113076123	113077476	+	0	NA	promoter-TSS (NM_028385)	promoter-TSS (NM_028385)	445	NR_027009	14910		NR_027008	ENSMUSG00000086429	Gt(ROSA)26Sor	Gtrgeo26|Gtrosa26|R26|ROSA26|Thumpd3as1	gene trap ROSA 26, Philippe Soriano	ncRNA
618	chr3	28805313	28805925	+	0	NA	promoter-TSS (NR_166194)	promoter-TSS (NR_166194)	111	NM_001347226	68028		NM_026517	ENSMUSG00000039221	Rpl22l1	3110001N18Rik	ribosomal protein L22 like 1	protein-coding
4019	chr17	12318762	12319097	+	0	NA	promoter-TSS (NM_011948)	promoter-TSS (NM_011948)	76	NR_045290	224523		NR_045290	ENSMUSG00000097350	4732491K20Rik	-	RIKEN cDNA 4732491K20 gene	ncRNA
4577	chrX	38600262	38600936	+	0	NA	promoter-TSS (NM_001356360)	promoter-TSS (NM_001356360)	128	NR_154890	68995		NM_026902	ENSMUSG00000000355	Mcts1	1500019M23Rik|MCT-1	malignant T cell amplified sequence 1	protein-coding
1637	chr7	5038101	5038542	+	0	NA	intron (NM_001039532, intron 1 of 1)	CpG	125	NM_001039532	654801		NM_001039532	ENSMUSG00000043290	Zfp784	C730049F21Rik|Znf784	zinc finger protein 784	protein-coding
810	chr4	8647115	8647649	+	0	NA	promoter-TSS (NR_168732)	promoter-TSS (NR_168732)	75	NR_168732	666752		NR_168732		Gm8273	EG666752	predicted gene 8273	ncRNA
4267	chr18	34931579	34932467	+	0	NA	promoter-TSS (NM_144866)	promoter-TSS (NM_144866)	-20	NM_144866	225363		NM_144866	ENSMUSG00000024360	Etf1	D6Ertd109e|ERF|ERF1|SUP45L1|TB3-1	eukaryotic translation termination factor 1	protein-coding
1237	chr5	103335742	103336414	+	0	NA	Intergenic	Intergenic	-10520	NR_152117	75519		NR_152117	ENSMUSG00000105426	1700021F02Rik	Gm42618	RIKEN cDNA 1700021F02 gene	ncRNA
3386	chr13	36117440	36118122	+	0	NA	promoter-TSS (NM_201358)	promoter-TSS (NM_201358)	138	NM_024274	69955		NM_024274	ENSMUSG00000021420	Fars2	Fars1|pheRS	phenylalanine-tRNA synthetase 2, mitochondrial	protein-coding
3830	chr15	99725394	99726019	+	0	NA	promoter-TSS (NM_183256)	promoter-TSS (NM_183256)	88	NM_183256	66379		NM_183256	ENSMUSG00000023020	Cox14	2310016M24Rik	cytochrome c oxidase assembly protein 14	protein-coding
4542	chr19	57610473	57611209	+	0	NA	promoter-TSS (NM_181415)	promoter-TSS (NM_181415)	-193	NM_181415	226255		NM_181415	ENSMUSG00000054843	Atrnl1	Alp|Atrnl|Atrnlp	attractin like 1	protein-coding
4527	chr19	46598595	46599112	+	0	NA	promoter-TSS (NM_001177812)	promoter-TSS (NM_001177812)	-253	NM_146099	226178		NM_146099	ENSMUSG00000047731	Wbp1l	D19Wsu162e|Opal1	WW domain binding protein 1 like	protein-coding
4505	chr19	44266695	44267513	+	0	NA	Intergenic	CpG	-26572	NM_009128	20250		NM_009128	ENSMUSG00000025203	Scd2	Mir5114|Scd-2|mir-5114|swty	stearoyl-Coenzyme A desaturase 2	protein-coding
3881	chr16	16358616	16359045	+	0	NA	promoter-TSS (NM_001276341)	promoter-TSS (NM_001276341)	201	NM_001360009	74006		NM_152816	ENSMUSG00000022789	Dnm1l	6330417M19Rik|Dlp1|Dnmlp1|Drp1|python	dynamin 1-like	protein-coding
3541	chr14	21830925	21831644	+	0	NA	promoter-TSS (NM_011695)	promoter-TSS (NM_011695)	-277	NM_011695	22334		NM_011695	ENSMUSG00000021771	Vdac2	Vdac6|mVDAC2|mVDAC6	voltage-dependent anion channel 2	protein-coding
2594	chr10	75516873	75518017	+	0	NA	promoter-TSS (NM_026095)	promoter-TSS (NM_026095)	-64	NM_175133	68778		NM_175133	ENSMUSG00000033416	Gucd1	1110038D17Rik	guanylyl cyclase domain containing 1	protein-coding
1330	chr5	135008600	135009893	+	0	NA	promoter-TSS (NM_145215)	promoter-TSS (NM_145215)	-53	NM_145215	68758		NM_145215	ENSMUSG00000040532	Abhd11	1110054D16Rik|A630008N09Rik|Wbscr21	abhydrolase domain containing 11	protein-coding
4543	chr19	58052129	58053217	+	0	NA	intron (NM_181415, intron 28 of 28)	intron (NM_181415, intron 28 of 28)	1506	NR_049196	100885835		NR_049196	ENSMUSG00000093757	Mir5623	Gm26068|mir-5623|mmu-mir-5623	microRNA 5623	ncRNA
3437	chr13	64020929	64021289	+	0	NA	Intergenic	Intergenic	68092	NM_008291	15487		NM_008291	ENSMUSG00000033122	Hsd17b3	-	hydroxysteroid (17-beta) dehydrogenase 3	protein-coding
4360	chr18	82855339	82855818	+	0	NA	promoter-TSS (NR_125720)	promoter-TSS (NR_125720)	-319	NR_125720	73985		NR_125720	ENSMUSG00000097738	4930445N18Rik	3010027C24Rik	RIKEN cDNA 4930445N18 gene	ncRNA
4115	chr17	35089039	35089612	+	0	NA	promoter-TSS (NM_178592)	promoter-TSS (NM_178592)	34	NM_178592	193742		NM_178592	ENSMUSG00000007036	Abhd16a	Bat-5|Bat5|D17H6S82E|NG26|mBAT5	abhydrolase domain containing 16A	protein-coding
870	chr4	44167251	44168054	+	0	NA	promoter-TSS (NM_175201)	promoter-TSS (NM_175201)	-217	NM_175201	73469		NM_175201	ENSMUSG00000035696	Rnf38	1700065B19Rik|2610202O07Rik|Oip1	ring finger protein 38	protein-coding
2835	chr11	54437857	54438457	+	0	NA	promoter-TSS (NM_173753)	promoter-TSS (NM_173753)	-22	NM_173753	216742		NM_173753	ENSMUSG00000035992	Fnip1	A730024A03Rik	folliculin interacting protein 1	protein-coding
1381	chr5	148928403	148929054	+	0	NA	promoter-TSS (NM_153572)	promoter-TSS (NM_153572)	-81	NM_153572	231912		NM_153572	ENSMUSG00000041298	Katnal1	-	katanin p60 subunit A-like 1	protein-coding
2951	chr11	78550461	78551124	+	0	NA	promoter-TSS (NM_133706)	promoter-TSS (NM_133706)	-57	NM_133706	69071		NM_133706	ENSMUSG00000037278	Tmem97	1810014L12Rik|D11Bhm182e	transmembrane protein 97	protein-coding
1094	chr4	155223082	155223632	+	0	NA	promoter-TSS (NM_011385)	promoter-TSS (NM_011385)	-822	NM_011385	20481		NM_011385	ENSMUSG00000029050	Ski	2310012I02Rik|2610001A11Rik	ski sarcoma viral oncogene homolog (avian)	protein-coding
678	chr3	88685334	88686253	+	0	NA	promoter-TSS (NR_151827)	promoter-TSS (NR_151827)	6	NR_151826	74200		NM_028814	ENSMUSG00000028060	Khdc4	2810403A07Rik|A430106P18Rik|Blom7|Kiaa0907	KH domain containing 4, pre-mRNA splicing factor	protein-coding
2604	chr10	78009329	78009965	+	0	NA	exon (NM_008826, exon 1 of 22)	exon (NM_008826, exon 1 of 22)	160	NM_001358793	18641		NM_008826	ENSMUSG00000020277	Pfkl	ATP-PFK|PFK-B|PFK-L	phosphofructokinase, liver, B-type	protein-coding
647	chr3	53863635	53864188	+	0	NA	promoter-TSS (NM_026435)	promoter-TSS (NM_026435)	-104	NM_026435	67890		NM_026435	ENSMUSG00000027746	Ufm1	1810045K17Rik|Gm10726	ubiquitin-fold modifier 1	protein-coding
2101	chr8	71371260	71371674	+	0	NA	non-coding (NR_122030, exon 1 of 3)	non-coding (NR_122030, exon 1 of 3)	169	NM_001293800	77090		NM_029865	ENSMUSG00000002396	Ocel1	9430098E02Rik	occludin/ELL domain containing 1	protein-coding
1964	chr7	131560302	131560619	+	0	NA	promoter-TSS (NM_001317350)	promoter-TSS (NM_001317350)	-34	NM_001317350	12237		NM_009774	ENSMUSG00000066979	Bub3	-	BUB3 mitotic checkpoint protein	protein-coding
3374	chr13	24831171	24831988	+	0	NA	promoter-TSS (NM_019551)	promoter-TSS (NM_019551)	-80	NM_019551	56196		NM_019551	ENSMUSG00000035958	Tdp2	D13Ertd656e|Ttrap	tyrosyl-DNA phosphodiesterase 2	protein-coding
944	chr4	116720630	116721138	+	0	NA	promoter-TSS (NM_146151)	promoter-TSS (NM_146151)	-71	NM_146151	230661		NM_146151	ENSMUSG00000033985	Tesk2	-	testis-specific kinase 2	protein-coding
2204	chr8	116978660	116979049	+	0	NA	promoter-TSS (NM_001357254)	promoter-TSS (NM_001357254)	105	NM_001357255	69528		NM_027103	ENSMUSG00000031847	1700030J22Rik	-	RIKEN cDNA 1700030J22 gene	protein-coding
4140	chr17	46704825	46705495	+	0	NA	promoter-TSS (NM_001357684)	promoter-TSS (NM_001357684)	-134	NM_001357684	21770		NM_009358	ENSMUSG00000059409	Ppp2r5d	B'delta|TEG-271|Tex271	protein phosphatase 2, regulatory subunit B', delta	protein-coding
3738	chr15	59647520	59648673	+	0	NA	promoter-TSS (NM_144549)	promoter-TSS (NM_144549)	-558	NM_144549	211770		NM_144549	ENSMUSG00000032501	Trib1	A530090O15Rik|TRB-1|Trb1	tribbles pseudokinase 1	protein-coding
2511	chr10	16052583	16053115	+	0	NA	Intergenic	Intergenic	261072	NR_131087	77538		NR_131087	ENSMUSG00000112227	C330004P14Rik	-	RIKEN cDNA C330004P14 gene	ncRNA
1011	chr4	133277483	133278043	+	0	NA	promoter-TSS (NR_110978)	promoter-TSS (NR_110978)	27	NR_110978	52174		NM_025667	ENSMUSG00000028857	Tmem222	5730406H10Rik|D4Ertd196e	transmembrane protein 222	protein-coding
1874	chr7	100663139	100663804	+	0	NA	Intergenic	Intergenic	-1077	NM_013746	27276		NM_013746	ENSMUSG00000030701	Plekhb1	PHR1|Phret1|evt-1	pleckstrin homology domain containing, family B (evectins) member 1	protein-coding
4295	chr18	45558046	45558872	+	0	NA	promoter-TSS (NR_166708)	promoter-TSS (NR_166708)	87	NR_166708	102634598		NR_166707		Gm32139	-	predicted gene, 32139	ncRNA
480	chr2	129198201	129199027	+	0	NA	promoter-TSS (NM_015747)	promoter-TSS (NM_015747)	-159	NM_001159593	20515		NM_015747	ENSMUSG00000027397	Slc20a1	Glvr-1|Glvr1	solute carrier family 20, member 1	protein-coding
7	chr1	10039778	10040135	+	0	NA	intron (NM_026493, intron 1 of 29)	CpG	1738	NM_026493	211660		NM_026493	ENSMUSG00000056763	Cspp1	2310020J12Rik|4930413O22Rik|Cspp2|Cspp3	centrosome and spindle pole associated protein 1	protein-coding
1824	chr7	73558465	73559053	+	0	NA	promoter-TSS (NR_037569)	promoter-TSS (NR_037569)	-364	NR_037569	69170		NR_037569	ENSMUSG00000101970	Chaserr	1810026B05Rik|linc2025	CHD2 adjacent suppressive regulatory RNA	ncRNA
895	chr4	63544358	63544658	+	0	NA	promoter-TSS (NM_024173)	promoter-TSS (NM_024173)	-257	NM_024173	66290		NM_024173	ENSMUSG00000039105	Atp6v1g1	1810024D14Rik|ATP6J|Atp6g1|VAG1|Vma10	ATPase, H+ transporting, lysosomal V1 subunit G1	protein-coding
2701	chr10	110919821	110920566	+	0	NA	promoter-TSS (NM_007792)	promoter-TSS (NM_007792)	17	NM_007792	13008		NM_007792	ENSMUSG00000020186	Csrp2	Crp2|SmLim	cysteine and glycine-rich protein 2	protein-coding
642	chr3	51788733	51789607	+	0	NA	intron (NM_001004176, intron 2 of 4)	intron (NM_001004176, intron 2 of 4)	127991	NM_001310482	211666		NM_174995	ENSMUSG00000074604	Mgst2	GST2|MGST-II	microsomal glutathione S-transferase 2	protein-coding
406	chr2	90744987	90745716	+	0	NA	promoter-TSS (NM_018828)	promoter-TSS (NM_018828)	-207	NM_018828	55935		NM_018828	ENSMUSG00000008200	Fnbp4	FBP30|Fnbp30|mKIAA1014	formin binding protein 4	protein-coding
4389	chr19	4961955	4962507	+	0	NA	promoter-TSS (NM_025553)	promoter-TSS (NM_025553)	-75	NM_025553	66419		NM_025553	ENSMUSG00000024902	Mrpl11	2410001P07Rik|L11mt	mitochondrial ribosomal protein L11	protein-coding
103	chr1	86154463	86154860	+	0	NA	promoter-TSS (NM_001310702)	promoter-TSS (NM_001310702)	-119	NM_030184	78795		NM_027456	ENSMUSG00000062590	Armc9	3830422A13Rik|4831423D23Rik|4930438O05Rik|5730415N24Rik	armadillo repeat containing 9	protein-coding
3324	chr12	113014042	113014368	+	0	NA	promoter-TSS (NM_001291445)	promoter-TSS (NM_001291445)	-303	NM_001081170	217893		NM_198165	ENSMUSG00000021143	Pacs2	6720425G15Rik|E230011J22|Pacs1l|mKIAA0602	phosphofurin acidic cluster sorting protein 2	protein-coding
3016	chr11	96977406	96978371	+	0	NA	promoter-TSS (NM_001080964)	promoter-TSS (NM_001080964)	-200	NM_030220	78912		NM_030220	ENSMUSG00000018678	Sp2	4930480I16Rik|mKIAA0048	Sp2 transcription factor	protein-coding
3138	chr11	120232694	120233378	+	0	NA	promoter-TSS (NM_001347621)	promoter-TSS (NM_001347621)	89	NM_001347621	268515		NM_198423	ENSMUSG00000039741	Bahcc1	B930044J06	BAH domain and coiled-coil containing 1	protein-coding
253	chr1	190928050	190928762	+	0	NA	promoter-TSS (NM_001357134)	promoter-TSS (NM_001357134)	-84	NR_151630	52477		NM_021421	ENSMUSG00000026634	Angel2	2610307I21Rik|5730410O10Rik|D1Ertd396e|D1Ertd654e	angel homolog 2	protein-coding
98	chr1	84839349	84840478	+	0	NA	promoter-TSS (NM_025386)	promoter-TSS (NM_025386)	72	NM_025386	66153		NM_025386	ENSMUSG00000073633	Fbxo36	0610008D19Rik|1110020F21Rik|2410002G19Rik|D1Ertd757e	F-box protein 36	protein-coding
3770	chr15	79062716	79063264	+	0	NA	promoter-TSS (NM_144849)	promoter-TSS (NM_144849)	-72	NM_001378988	223690		NM_144849	ENSMUSG00000033055	Ankrd54	C730048E16Rik|EST1068184|EST475269|Liar	ankyrin repeat domain 54	protein-coding
2125	chr8	80880078	80880840	+	0	NA	promoter-TSS (NM_021356)	promoter-TSS (NM_021356)	20	NM_021356	14388		NM_021356	ENSMUSG00000031714	Gab1	-	growth factor receptor bound protein 2-associated protein 1	protein-coding
2107	chr8	71665634	71665941	+	0	NA	intron (NM_001029873, intron 3 of 41)	intron (NM_001029873, intron 3 of 41)	5970	NM_001029873	382018		NM_001029873	ENSMUSG00000034799	Unc13a	2410078G03Rik|Munc13-1	unc-13 homolog A	protein-coding
185	chr1	160194904	160195834	+	0	NA	promoter-TSS (NM_001347121)	promoter-TSS (NM_001347121)	37	NM_001347121	64659		NM_025474	ENSMUSG00000058267	Mrps14	1810032L21Rik|Rpms14	mitochondrial ribosomal protein S14	protein-coding
2517	chr10	19907349	19907724	+	0	NA	exon (NM_001161825, exon 1 of 9)	exon (NM_001161825, exon 1 of 9)	138	NM_001161825	18634		NM_008822	ENSMUSG00000020003	Pex7	MmPEX7	peroxisomal biogenesis factor 7	protein-coding
953	chr4	117484582	117485318	+	0	NA	intron (NM_025739, intron 2 of 14)	CpG	12102	NM_025739	66743		NM_025739	ENSMUSG00000028677	Rnf220	4732477A13|4931406I20Rik|5730503K05Rik	ring finger protein 220	protein-coding
2079	chr8	69974267	69974671	+	0	NA	promoter-TSS (NM_001113346)	promoter-TSS (NM_001113346)	-86	NM_001113346	234366		NM_145596	ENSMUSG00000036180	Gatad2a	1110066C11Rik	GATA zinc finger domain containing 2A	protein-coding
4239	chr18	8966508	8967014	+	0	NA	Intergenic	Intergenic	-246095	NM_008058	14370		NM_008058	ENSMUSG00000036904	Fzd8	Fz8	frizzled class receptor 8	protein-coding
3098	chr11	114668263	114669352	+	0	NA	5' UTR (NM_001048058, exon 2 of 5)	5' UTR (NM_001048058, exon 2 of 5)	227	NM_001048057	67671		NM_023372	ENSMUSG00000057322	Rpl38	0610025G13Rik|Rbt|Ts|Tss	ribosomal protein L38	protein-coding
28	chr1	39367169	39368235	+	0	NA	promoter-TSS (NM_001252219)	promoter-TSS (NM_001252219)	-149	NM_001252219	114641		NM_053257	ENSMUSG00000073702	Rpl31	Dts	ribosomal protein L31	protein-coding
1269	chr5	114466942	114467847	+	0	NA	Intergenic	Intergenic	23125	NM_001306205	17855		NM_023556	ENSMUSG00000041939	Mvk	2310010A05Rik|MK	mevalonate kinase	protein-coding
2775	chr11	19924115	19924417	+	0	NA	promoter-TSS (NM_033523)	promoter-TSS (NM_033523)	-176	NM_033523	114716		NM_033523	ENSMUSG00000045671	Spred2	-	sprouty-related EVH1 domain containing 2	protein-coding
335	chr2	30779152	30779717	+	0	NA	Intergenic	Intergenic	22303	NM_198000	73598		NM_198000	ENSMUSG00000044320	1700001O22Rik	1700113K14Rik|4930549G18Rik	RIKEN cDNA 1700001O22 gene	protein-coding
1669	chr7	19131123	19131961	+	0	NA	intron (NM_175530, intron 1 of 1)	intron (NM_175530, intron 1 of 1)	11683	NM_175530	243867		NM_175530	ENSMUSG00000050428	Fbxo46	20D7-FC4|4932704E22Rik|Fbxo34l	F-box protein 46	protein-coding
2909	chr11	70409940	70410219	+	0	NA	promoter-TSS (NM_029231)	promoter-TSS (NM_029231)	-48	NM_029231	75273		NM_029231	ENSMUSG00000018921	Pelp1	4930563C04Rik|MNAR	proline, glutamic acid and leucine rich protein 1	protein-coding
119	chr1	93101413	93102211	+	0	NA	promoter-TSS (NM_008440)	promoter-TSS (NM_008440)	62	NM_001294149	16560		NM_008440	ENSMUSG00000014602	Kif1a	ATSV|C630002N23Rik|Gm1626|Kns1	kinesin family member 1A	protein-coding
4639	chrY	90804827	90805716	+	0	NA	intron (NR_137282, intron 2 of 2)	L1_Mm|LINE|L1	19829	NR_137282	170942		NM_133362		Erdr1x	Erdr1|Gm21887|Gm55594|edr	erythroid differentiation regulator 1 x	protein-coding
1017	chr4	133813278	133814240	+	0	NA	Intergenic	CpG	-2720	NR_168140	105247182		NR_166714		Gm12974	-	predicted gene 12974	ncRNA
3120	chr11	117653966	117654809	+	0	NA	promoter-TSS (NM_198022)	promoter-TSS (NM_198022)	98	NM_198022	217351		NM_198022	ENSMUSG00000025571	Tnrc6c	9930033H14Rik|mKIAA1582	trinucleotide repeat containing 6C	protein-coding
1579	chr6	124919443	124920275	+	0	NA	intron (NR_152158, intron 1 of 1)	intron (NR_152158, intron 1 of 1)	-1913	NM_026988	69202		NM_026988	ENSMUSG00000030122	Ptms	2610009E16Rik	parathymosin	protein-coding
1915	chr7	122066899	122067459	+	0	NA	promoter-TSS (NM_026140)	promoter-TSS (NM_026140)	-19	NM_138589	28018		NM_138589	ENSMUSG00000030870	Ubfd1	D7Wsu105e|D7Wsu128e|Ubph	ubiquitin family domain containing 1	protein-coding
2392	chr9	77502150	77503162	+	0	NA	intron (NM_001146048, intron 1 of 13)	intron (NM_001146048, intron 1 of 13)	41403	NM_172528	214345		NM_172528	ENSMUSG00000032352	Lrrc1	A430093J20Rik|D030059I21|mKIAA4018	leucine rich repeat containing 1	protein-coding
2029	chr8	25719968	25720439	+	0	NA	TTS (NM_001081269)	TTS (NM_001081269)	155	NR_121642	71910		NM_028000	ENSMUSG00000031570	Plpp5	1810019D05Rik|2310022A04Rik|Ppapdc1|Ppapdc1b	phospholipid phosphatase 5	protein-coding
244	chr1	182908377	182909128	+	0	NA	Intergenic	Intergenic	-46036	NM_016928	53791		NM_016928	ENSMUSG00000079164	Tlr5	-	toll-like receptor 5	protein-coding
2725	chr10	128270357	128270903	+	0	NA	5' UTR (NM_019963, exon 1 of 24)	5' UTR (NM_019963, exon 1 of 24)	132	NM_019963	20847		NM_019963	ENSMUSG00000040033	Stat2	1600010G07Rik	signal transducer and activator of transcription 2	protein-coding
2707	chr10	115384122	115385168	+	0	NA	promoter-TSS (NM_001033261)	promoter-TSS (NM_001033261)	-210	NM_025780	66816		NM_025780	ENSMUSG00000020137	Thap2	2900040O07Rik|9030625G08Rik	THAP domain containing, apoptosis associated protein 2	protein-coding
3170	chr12	21373559	21374147	+	0	NA	promoter-TSS (NM_009615)	promoter-TSS (NM_009615)	-221	NR_120376	11491		NM_009615	ENSMUSG00000052593	Adam17	CD156b|Tace	a disintegrin and metallopeptidase domain 17	protein-coding
1529	chr6	95117575	95118299	+	0	NA	promoter-TSS (NR_153843)	promoter-TSS (NR_153843)	57	NM_001008785	243574		NM_001008785	ENSMUSG00000030031	Kbtbd8	SSEC-51|SSEC51|Takrp|mKIAA1842	kelch repeat and BTB (POZ) domain containing 8	protein-coding
3720	chr15	37960450	37961294	+	0	NA	promoter-TSS (NM_001357023)	promoter-TSS (NM_001357023)	-16	NM_001357023	382985		NM_199476	ENSMUSG00000022292	Rrm2b	p53R2	ribonucleotide reductase M2 B (TP53 inducible)	protein-coding
2393	chr9	77750393	77751046	+	0	NA	Intergenic	CpG	-3816	NM_010295	14629		NM_010295	ENSMUSG00000032350	Gclc	D9Wsu168e|GLCL-H|Ggcs-hs|Glclc	glutamate-cysteine ligase, catalytic subunit	protein-coding
4344	chr18	71657925	71658649	+	0	NA	intron (NM_007831, intron 7 of 28)	intron (NM_007831, intron 7 of 28)	692782	NM_007831	13176		NM_007831	ENSMUSG00000060534	Dcc	C030036D22Rik|Igdcc1	DCC netrin 1 receptor	protein-coding
179	chr1	155158342	155159127	+	0	NA	promoter-TSS (NM_021433)	promoter-TSS (NM_021433)	31	NM_021433	58244		NM_021433	ENSMUSG00000026470	Stx6	2310039E05Rik|2410005I16Rik	syntaxin 6	protein-coding
2175	chr8	105700843	105701926	+	0	NA	promoter-TSS (NR_145825)	promoter-TSS (NR_145825)	-156	NR_145824	497652		NM_001012638	ENSMUSG00000038000	Acd	-	adrenocortical dysplasia	protein-coding
3469	chr13	81783107	81783864	+	0	NA	intron (NM_007684, intron 1 of 4)	CpG	238	NM_007684	12626		NM_007684	ENSMUSG00000021537	Cetn3	MmCEN3	centrin 3	protein-coding
3263	chr12	84487503	84487930	+	0	NA	intron (NM_173756, intron 5 of 5)	intron (NM_173756, intron 5 of 5)	36208	NM_173756	217708		NM_173756	ENSMUSG00000085793	Lin52	5830457H20Rik	lin-52 DREAM MuvB core complex component	protein-coding
1940	chr7	127208584	127209366	+	0	NA	promoter-TSS (NM_001347655)	promoter-TSS (NM_001347655)	76	NM_001347655	17907		NM_016754	ENSMUSG00000030672	Mylpf	2410014J02Rik|MLC-2|Mlc2|Myl11	myosin light chain, phosphorylatable, fast skeletal muscle	protein-coding
3828	chr15	99392645	99393257	+	0	NA	promoter-TSS (NM_001171034)	promoter-TSS (NM_001171034)	4	NM_026669	110213		NM_026669	ENSMUSG00000023010	Tmbim6	5031406P05Rik|Bi1|Tegt	transmembrane BAX inhibitor motif containing 6	protein-coding
2055	chr8	47713580	47714498	+	0	NA	promoter-TSS (NM_172407)	promoter-TSS (NM_172407)	-108	NM_001359133	70925		NM_172407	ENSMUSG00000038069	Cdkn2aip	4921511I16Rik|CARF	CDKN2A interacting protein	protein-coding
1555	chr6	115853042	115853822	+	0	NA	promoter-TSS (NM_010774)	promoter-TSS (NM_010774)	-91	NM_010774	17193		NM_010774	ENSMUSG00000030322	Mbd4	Med1	methyl-CpG binding domain protein 4	protein-coding
3573	chr14	36968407	36969014	+	0	NA	promoter-TSS (NM_027045)	promoter-TSS (NM_027045)	54	NM_027045	72972		NM_027045	ENSMUSG00000058690	Ccser2	1700012P13Rik|2900054P12Rik|Fam190b|Gcap14	coiled-coil serine rich 2	protein-coding
2408	chr9	86571806	86572149	+	0	NA	promoter-TSS (NM_027100)	promoter-TSS (NM_027100)	-11	NM_001145969	69519		NM_027100	ENSMUSG00000032417	Rwdd2a	1700030C20Rik|Rwdd2	RWD domain containing 2A	protein-coding
3663	chr14	76414034	76415048	+	0	NA	promoter-TSS (NM_001310646)	promoter-TSS (NM_001310646)	-420	NM_001310646	21807		NM_009366	ENSMUSG00000022010	Tsc22d1	Egr5|Gm19597|TSC-22|Tgfb1i4|Tsc|Tsc22	TSC22 domain family, member 1	protein-coding
2759	chr11	6291411	6292522	+	0	NA	promoter-TSS (NM_001252288)	promoter-TSS (NM_001252288)	-204	NM_001361904	18293		NM_010956	ENSMUSG00000020456	Ogdh	2210403E04Rik|2210412K19Rik|E1o|OGDH-E1|d1401|mKIAA4192	oxoglutarate (alpha-ketoglutarate) dehydrogenase (lipoamide)	protein-coding
3262	chr12	84451008	84451728	+	0	NA	promoter-TSS (NM_173756)	promoter-TSS (NM_173756)	-140	NM_173756	217708		NM_173756	ENSMUSG00000085793	Lin52	5830457H20Rik	lin-52 DREAM MuvB core complex component	protein-coding
1436	chr6	49215071	49215921	+	0	NA	promoter-TSS (NM_023670)	promoter-TSS (NM_023670)	-542	NM_023670	140488		NM_023670	ENSMUSG00000029814	Igf2bp3	2610101N11Rik|IMP-3|IMP3|Koc13|Neilsen|mimp3	insulin-like growth factor 2 mRNA binding protein 3	protein-coding
4164	chr17	56461949	56462972	+	0	NA	promoter-TSS (NM_001252456)	promoter-TSS (NM_001252456)	-239	NM_001252456	19280		NM_011218	ENSMUSG00000013236	Ptprs	PTP|PTP-NU3|PTPNU-3|PTPsigma|Ptpt9|R-PTP-S|RPTPsigma	protein tyrosine phosphatase receptor type S	protein-coding
1631	chr7	4739506	4740203	+	0	NA	promoter-TSS (NM_001115018)	promoter-TSS (NM_001115018)	-273	NM_146177	232811		NM_146177	ENSMUSG00000059851	Kmt5c	Suv4-20h2|Suv420h2	lysine methyltransferase 5C	protein-coding
1328	chr5	134675866	134676493	+	0	NA	promoter-TSS (NR_166474)	promoter-TSS (NR_166474)	61	NR_166474	100038504		NR_166474		Gm10369	-	predicted gene 10369	ncRNA
1280	chr5	115559083	115559780	+	0	NA	promoter-TSS (NM_007475)	promoter-TSS (NM_007475)	-36	NM_007475	11837		NM_007475	ENSMUSG00000067274	Rplp0	36B4|Arbp|L10E	ribosomal protein lateral stalk subunit P0	protein-coding
4571	chrX	20798037	20798692	+	0	NA	Intergenic	Intergenic	-50179	NM_001159645	11836		NM_009703	ENSMUSG00000001127	Araf	1200013E08Rik|A-Raf|Araf1	Araf proto-oncogene, serine/threonine kinase	protein-coding
4466	chr19	16353635	16354301	+	0	NA	intron (NM_008139, intron 5 of 6)	intron (NM_008139, intron 5 of 6)	-38964	NR_105832	102465218		NR_105832	ENSMUSG00000098718	Mir496b	Gm28028|mmu-mir-496b	microRNA 496b	ncRNA
1134	chr5	28316614	28317177	+	0	NA	promoter-TSS (NM_028234)	promoter-TSS (NM_028234)	-294	NM_028234	381626		NM_028234	ENSMUSG00000048271	Rbm33	3200001K10Rik|6430512A10Rik|Prr8	RNA binding motif protein 33	protein-coding
530	chr2	155517756	155518349	+	0	NA	promoter-TSS (NM_019811)	promoter-TSS (NM_019811)	9	NM_019811	60525		NM_019811	ENSMUSG00000027605	Acss2	1110017C11Rik|ACAS|ACS|Acas1|Acas2|AceCS1|Acs1|aceCS	acyl-CoA synthetase short-chain family member 2	protein-coding
3572	chr14	34673555	34674124	+	0	NA	promoter-TSS (NM_001301330)	promoter-TSS (NM_001301330)	-89	NM_001301330	218914		NM_001004436	ENSMUSG00000041408	Wapl	A530089A20Rik|DIF-2|FOE|Wapal	WAPL cohesin release factor	protein-coding
1680	chr7	19665013	19665729	+	0	NA	promoter-TSS (NM_019649)	promoter-TSS (NM_019649)	-341	NM_019649	56457		NM_019649	ENSMUSG00000002981	Clptm1	HS9|N14	cleft lip and palate associated transmembrane protein 1	protein-coding
1231	chr5	100517927	100518814	+	0	NA	promoter-TSS (NM_012001)	promoter-TSS (NM_012001)	61	NM_012001	26891		NM_012001	ENSMUSG00000035297	Cops4	D5Ertd774e|SGN4	COP9 signalosome subunit 4	protein-coding
3050	chr11	101657698	101659041	+	0	NA	Intergenic	U2|snRNA|snRNA	-7172	NM_025404	80981		NM_025404	ENSMUSG00000034936	Arl4d	1110036H21Rik|ARL6|Arf4l|Arfl4|Arl5	ADP-ribosylation factor-like 4D	protein-coding
739	chr3	103057997	103058746	+	0	NA	promoter-TSS (NM_010937)	promoter-TSS (NM_010937)	86	NM_001368638	18176		NM_010937	ENSMUSG00000027852	Nras	N-ras	neuroblastoma ras oncogene	protein-coding
3662	chr14	76152208	76153077	+	0	NA	Intergenic	Intergenic	41751	NM_013745	27275		NM_013745	ENSMUSG00000022009	Nufip1	Nufip	nuclear FMR1 interacting protein 1	protein-coding
4261	chr18	34330680	34331420	+	0	NA	promoter-TSS (NM_025527)	promoter-TSS (NM_025527)	-95	NM_025527	66384		NM_025527	ENSMUSG00000014504	Srp19	2310020D23Rik	signal recognition particle 19	protein-coding
341	chr2	32137925	32138255	+	0	NA	Intergenic	CpG	-13058	NM_001159634	227723		NM_172661	ENSMUSG00000039262	Prrc2b	5830434P21Rik|Bat2l|Bat2l1|D430039P21|mKIAA0515	proline-rich coiled-coil 2B	protein-coding
2159	chr8	92355892	92356487	+	0	NA	promoter-TSS (NR_033641)	promoter-TSS (NR_033641)	-69	NR_110452	71296		NR_033641	ENSMUSG00000031736	Crnde	4933436C20Rik	colorectal neoplasia differentially expressed, non-protein coding	ncRNA
4521	chr19	46152223	46152757	+	0	NA	promoter-TSS (NM_178930)	promoter-TSS (NM_178930)	-68	NM_178930	107338		NM_178930	ENSMUSG00000025224	Gbf1	1700083E03Rik|mKIAA0248	golgi-specific brefeldin A-resistance factor 1	protein-coding
2485	chr9	119322390	119323401	+	0	NA	promoter-TSS (NR_045693)	promoter-TSS (NR_045693)	-468	NM_133985	108737		NM_133985	ENSMUSG00000036737	Oxsr1	2210022N24Rik|2810422B09Rik|Osr1|mKIAA1101	oxidative-stress responsive 1	protein-coding
1378	chr5	147299262	147299647	+	0	NA	Intergenic	Intergenic	7795	NM_007673	12591		NM_007673	ENSMUSG00000029646	Cdx2	Cdx-2	caudal type homeobox 2	protein-coding
3968	chr16	80272474	80273153	+	0	NA	Intergenic	Intergenic	273437	NR_169071	78654		NR_169071	ENSMUSG00000101810	1700066C05Rik	-	RIKEN cDNA 1700066C05 gene	ncRNA
3547	chr14	25108231	25109307	+	0	NA	promoter-TSS (NR_153781)	promoter-TSS (NR_153781)	-492	NR_153781	102634576		NR_153781		Gm32123	-	predicted gene, 32123	ncRNA
3887	chr16	17530782	17531455	+	0	NA	promoter-TSS (NM_026909)	promoter-TSS (NM_026909)	-66	NM_026909	69009		NM_026909	ENSMUSG00000022760	Thap7	1810004B07Rik	THAP domain containing 7	protein-coding
3522	chr13	119790624	119791416	+	0	NA	promoter-TSS (NM_001302549)	promoter-TSS (NM_001302549)	102	NM_001302550	72465		NM_028245	ENSMUSG00000094870	Zfp131	2610109I01Rik|Znf131	zinc finger protein 131	protein-coding
1463	chr6	57691429	57692138	+	0	NA	intron (NM_025574, intron 1 of 1)	CpG	295	NM_025574	66459		NM_025574	ENSMUSG00000043162	Pyurf	2610022G08Rik|Prey	Pigy upstream reading frame	protein-coding
4433	chr19	7482850	7484117	+	0	NA	promoter-TSS (NM_001271486)	promoter-TSS (NM_001271486)	-192	NM_001003934	20168		NM_053076	ENSMUSG00000024758	Rtn3	RTN3-A1	reticulon 3	protein-coding
3431	chr13	60177255	60177702	+	0	NA	promoter-TSS (NM_008086)	promoter-TSS (NM_008086)	57	NM_008086	14451		NM_008086	ENSMUSG00000052957	Gas1	Gas-1	growth arrest specific 1	protein-coding
3636	chr14	65343290	65344284	+	0	NA	Intergenic	CpG	-14889	NM_199029	380912		NM_199029	ENSMUSG00000034522	Zfp395	Gm910	zinc finger protein 395	protein-coding
2899	chr11	69846253	69846830	+	0	NA	promoter-TSS (NM_023564)	promoter-TSS (NM_023564)	-76	NM_023564	70310		NM_023564	ENSMUSG00000019461	Plscr3	2210403O21Rik|2610037N06Rik|ESTM3	phospholipid scramblase 3	protein-coding
3878	chr16	14159255	14159961	+	0	NA	promoter-TSS (NM_001081154)	promoter-TSS (NM_001081154)	-18	NR_030252	723916		NR_030252	ENSMUSG00000070074	Mir484	Mirn484|mir-484|mmu-mir-484	microRNA 484	ncRNA
121	chr1	93478188	93479219	+	0	NA	promoter-TSS (NM_010891)	promoter-TSS (NM_010891)	214	NM_133808	110611		NM_133808	ENSMUSG00000034088	Hdlbp	1110005P14Rik|D1Ertd101e	high density lipoprotein (HDL) binding protein	protein-coding
3523	chr14	8080300	8080585	+	0	NA	5' UTR (NM_025938, exon 1 of 6)	5' UTR (NM_025938, exon 1 of 6)	129	NM_025938	67053		NM_025938	ENSMUSG00000023156	Rpp14	2610511E03Rik	ribonuclease P 14 subunit	protein-coding
161	chr1	134092590	134093538	+	0	NA	Intergenic	CpG	-13909	NM_007570	12227		NM_007570	ENSMUSG00000020423	Btg2	APRO1|Pc3|TIS21	BTG anti-proliferation factor 2	protein-coding
2957	chr11	80428331	80428948	+	0	NA	promoter-TSS (NM_178616)	promoter-TSS (NM_178616)	24	NM_178616	69077		NM_178616	ENSMUSG00000017428	Psmd11	1700089D09Rik|1810019E17Rik|2610024G20Rik|2810055C24Rik|P44.5|S9	proteasome (prosome, macropain) 26S subunit, non-ATPase, 11	protein-coding
1462	chr6	57535017	57535831	+	0	NA	promoter-TSS (NM_175523)	promoter-TSS (NM_175523)	63	NR_156744	243382		NM_175523	ENSMUSG00000037826	Ppm1k	2900063A19Rik|A930026L03Rik|BCKDH|BDP|PP2C-kappa|PP2Cm	protein phosphatase 1K (PP2C domain containing)	protein-coding
1734	chr7	30090239	30090848	+	0	NA	promoter-TSS (NM_152814)	promoter-TSS (NM_152814)	-33	NM_152814	72556		NM_152814	ENSMUSG00000078768	Zfp566	2700043M03Rik|mszf4	zinc finger protein 566	protein-coding
3236	chr12	76255072	76255615	+	0	NA	5' UTR (NM_138745, exon 1 of 28)	5' UTR (NM_138745, exon 1 of 28)	111	NM_138745	108156		NM_138745	ENSMUSG00000021048	Mthfd1	Dcs|E430024A07Rik|Mthfd	methylenetetrahydrofolate dehydrogenase (NADP+ dependent), methenyltetrahydrofolate cyclohydrolase, formyltetrahydrofolate synthase	protein-coding
1387	chr5	149636178	149636974	+	0	NA	promoter-TSS (NM_001347534)	promoter-TSS (NM_001347534)	-240	NM_001347534	15505		NM_013559	ENSMUSG00000029657	Hsph1	105kDa|Hsp105|Hsp110|hsp-E7I|hsp110/105	heat shock 105kDa/110kDa protein 1	protein-coding
4432	chr19	7382609	7383585	+	0	NA	promoter-TSS (NM_001167831)	promoter-TSS (NM_001167831)	-71	NM_001033139	68229		NM_001033139	ENSMUSG00000024970	Spindoc	1700105P06Rik|SPIN-DOC	spindlin interactor and repressor of chromatin binding	protein-coding
3480	chr13	92530490	92531100	+	0	NA	promoter-TSS (NM_173392)	promoter-TSS (NM_173392)	15	NM_173392	218441		NM_173392	ENSMUSG00000021706	Zfyve16	B130024H06Rik|B130031L15|mKIAA0305	zinc finger, FYVE domain containing 16	protein-coding
2133	chr8	83715082	83715531	+	0	NA	promoter-TSS (NM_001363116)	promoter-TSS (NM_001363116)	129	NM_001363117	68278		NM_197982	ENSMUSG00000005481	Ddx39a	2610307C23Rik|BAT1|DDXL|Ddx39|URH49	DEAD box helicase 39a	protein-coding
1311	chr5	129386541	129386896	+	0	NA	Intergenic	(CA)n|Simple_repeat|Simple_repeat	-114513	NM_001359952	231769		NM_172276	ENSMUSG00000029439	Sfswap	1190005N23Rik|6330437E22Rik|SWAP|Sfrs8|Srsf8	splicing factor SWAP	protein-coding
671	chr3	88177679	88178411	+	0	NA	promoter-TSS (NR_045997)	promoter-TSS (NR_045997)	-260	NR_045997	76642		NR_045997	ENSMUSG00000096935	1700113A16Rik	2210408E11Rik	RIKEN cDNA 1700113A16 gene	ncRNA
84	chr1	74397260	74397924	+	0	NA	TTS (NM_153088)	TTS (NM_153088)	3282	NR_029743	387219		NR_029743	ENSMUSG00000065468	Mir26b	Mirn26b|mir-26b|mmu-mir-26b	microRNA 26b	ncRNA
4459	chr19	12011757	12012355	+	0	NA	Intergenic	Intergenic	24684	NM_146680	258675		NM_146680	ENSMUSG00000067529	Or4d11	MOR239-3|Olfr1423	olfactory receptor family 4 subfamily D member 11	protein-coding
4185	chr17	66076802	66077211	+	0	NA	promoter-TSS (NM_001025572)	promoter-TSS (NM_001025572)	40	NM_001025572	106585		NM_001025572	ENSMUSG00000034647	Ankrd12	2900001A12Rik|ANCO-2|GAC-1|mKIAA0874	ankyrin repeat domain 12	protein-coding
2766	chr11	11808880	11809635	+	0	NA	promoter-TSS (NM_001163359)	promoter-TSS (NM_001163359)	-295	NM_001163359	60530		NM_021891	ENSMUSG00000035455	Fignl1	-	fidgetin-like 1	protein-coding
3811	chr15	93275073	93275736	+	0	NA	promoter-TSS (NM_001033275)	promoter-TSS (NM_001033275)	-225	NM_001033275	223827		NM_001033275	ENSMUSG00000036197	Gxylt1	Glt8d3|Gm1228|Gm87	glucoside xylosyltransferase 1	protein-coding
2132	chr8	83652172	83652817	+	0	NA	promoter-TSS (NM_018771)	promoter-TSS (NM_018771)	-184	NM_018771	67903		NM_018771	ENSMUSG00000019433	Gipc1	GIPC|Glut1CIP|Rgs19ip1|Semcap1|TIP-2|TaxIP2	GIPC PDZ domain containing family, member 1	protein-coding
3074	chr11	105589377	105589705	+	0	NA	promoter-TSS (NM_181071)	promoter-TSS (NM_181071)	-445	NM_181071	77097		NM_175492	ENSMUSG00000053580	Tanc2	3526402J09Rik|5730590C14Rik	tetratricopeptide repeat, ankyrin repeat and coiled-coil containing 2	protein-coding
3904	chr16	20717298	20717995	+	0	NA	promoter-TSS (NM_001356423)	promoter-TSS (NM_001356423)	-180	NM_145632	245841		NM_145632	ENSMUSG00000021018	Polr2h	-	polymerase (RNA) II (DNA directed) polypeptide H	protein-coding
4108	chr17	34586584	34587706	+	0	NA	exon (NM_010929, exon 29 of 30)	exon (NM_010929, exon 29 of 30)	-2661	NM_134116	106512		NM_134116	ENSMUSG00000034786	Gpsm3	AGS4	G-protein signalling modulator 3 (AGS3-like, C. elegans)	protein-coding
3024	chr11	98192998	98193388	+	0	NA	promoter-TSS (NM_001361951)	promoter-TSS (NM_001361951)	100	NM_001361951	19014		NM_013634	ENSMUSG00000018160	Med1	CRSP210|DRIP205|PBP|Pparbp|TRAP220|TRIP-2|l11Jus15	mediator complex subunit 1	protein-coding
3316	chr12	111377621	111378339	+	0	NA	promoter-TSS (NM_183016)	promoter-TSS (NM_183016)	-262	NM_183016	217866		NM_183016	ENSMUSG00000021279	Cdc42bpb	MRCKb	CDC42 binding protein kinase beta	protein-coding
4089	chr17	31855864	31856140	+	0	NA	promoter-TSS (NM_010831)	promoter-TSS (NM_010831)	-198	NM_010831	17691		NM_010831	ENSMUSG00000024042	Sik1	Hrt-20|Msk|Sik|Sik-1|Snf1lk	salt inducible kinase 1	protein-coding
133	chr1	119648553	119649098	+	0	NA	5' UTR (NM_145506, exon 1 of 25)	5' UTR (NM_145506, exon 1 of 25)	175	NM_001113416	226352		NM_145506	ENSMUSG00000026383	Epb41l5	1700030C16Rik|BE37|E230025E14Rik|Epb4.1l5|Lulu1|NBL5	erythrocyte membrane protein band 4.1 like 5	protein-coding
611	chr3	14611260	14611908	+	0	NA	promoter-TSS (NM_001099674)	promoter-TSS (NM_001099674)	-328	NM_001099674	69126		NM_001099674	ENSMUSG00000078784	Rbis	1810022K09Rik	ribosomal biogenesis factor	protein-coding
2733	chr10	128547384	128548117	+	0	NA	promoter-TSS (NM_134003)	promoter-TSS (NM_134003)	-4	NM_134003	103284		NM_134003	ENSMUSG00000039810	Zc3h10	-	zinc finger CCCH type containing 10	protein-coding
436	chr2	113828511	113829173	+	0	NA	intron (NM_009162, intron 1 of 5)	intron (NM_009162, intron 1 of 5)	249	NM_009162	20394		NM_009162	ENSMUSG00000023236	Scg5	7B2|Sgne-1|Sgne1	secretogranin V	protein-coding
4518	chr19	46045112	46045537	+	0	NA	promoter-TSS (NM_001113408)	promoter-TSS (NM_001113408)	-13	NM_001113408	16825		NM_010697	ENSMUSG00000025223	Ldb1	CLIM2|NLI	LIM domain binding 1	protein-coding
1816	chr7	66689626	66690351	+	0	NA	promoter-TSS (NR_034030)	promoter-TSS (NR_034030)	99	NM_001191001	72635		NM_152815	ENSMUSG00000053091	Lins1	2700083B01Rik|Lins|Lins2|Wins2	lines homolog 1	protein-coding
858	chr4	41569056	41569901	+	0	NA	promoter-TSS (NM_175138)	promoter-TSS (NM_175138)	60	NM_001377102	71901		NM_027993	ENSMUSG00000028439	Fam219a	2310028H24Rik	family with sequence similarity 219, member A	protein-coding
383	chr2	61454106	61454637	+	0	NA	Intergenic	Intergenic	-124186	NM_001374667	21353		NM_011529	ENSMUSG00000064289	Tank	E430026L09Rik|I-TRAF	TRAF family member-associated Nf-kappa B activator	protein-coding
2732	chr10	128525629	128526433	+	0	NA	promoter-TSS (NM_011843)	promoter-TSS (NM_011843)	-172	NM_011843	23943		NM_011843	ENSMUSG00000025366	Esyt1	Fam62a|Mbc2|vp115	extended synaptotagmin-like protein 1	protein-coding
2464	chr9	108824523	108825915	+	0	NA	promoter-TSS (NM_001359572)	promoter-TSS (NM_001359572)	-826	NM_001359573	107934		NM_080437	ENSMUSG00000023473	Celsr3	Adgrc3|Fmi1|flamingo|mKIAA0812	cadherin, EGF LAG seven-pass G-type receptor 3	protein-coding
884	chr4	53713886	53714396	+	0	NA	promoter-TSS (NM_001363127)	promoter-TSS (NM_001363127)	-13	NM_001363128	246179		NM_139309	ENSMUSG00000028414	Fktn	D830030O17Rik|Fcmd	fukutin	protein-coding
650	chr3	57735729	57736227	+	0	NA	promoter-TSS (NM_001304456)	promoter-TSS (NM_001304456)	-79	NM_001113413	24017		NM_011883	ENSMUSG00000036503	Rnf13	2010001H16Rik|Rzf	ring finger protein 13	protein-coding
2166	chr8	95080530	95081306	+	0	NA	promoter-TSS (NM_028805)	promoter-TSS (NM_028805)	-283	NM_028805	74187		NM_028805	ENSMUSG00000031787	Katnb1	2410003J24Rik|KAT	katanin p80 (WD40-containing) subunit B 1	protein-coding
3086	chr11	109011652	109012114	+	0	NA	Intergenic	LSU-rRNA_Hsa|rRNA|rRNA	91534	NM_015732	12006		NM_015732	ENSMUSG00000000142	Axin2	Axi1|Axil|Conductin	axin 2	protein-coding
1451	chr6	52012232	52013039	+	0	NA	promoter-TSS (NM_018773)	promoter-TSS (NM_018773)	-86	NM_018773	54353		NM_018773	ENSMUSG00000059182	Skap2	2610021A10Rik|RA70|SKAP-HOM|Saps|Scap2|mSKAP55R	src family associated phosphoprotein 2	protein-coding
629	chr3	36572011	36572527	+	0	NA	TTS (NM_027810)	TTS (NM_027810)	769	NM_009828	12428		NM_009828	ENSMUSG00000027715	Ccna2	Ccn-1|Ccn1|Ccna|CycA2|Cyca	cyclin A2	protein-coding
1656	chr7	16129718	16130109	+	0	NA	promoter-TSS (NM_001347561)	promoter-TSS (NM_001347561)	87	NM_148946	110891		NM_148946	ENSMUSG00000030376	Slc8a2	Ncx2	solute carrier family 8 (sodium/calcium exchanger), member 2	protein-coding
773	chr3	122983992	122984901	+	0	NA	promoter-TSS (NM_133857)	promoter-TSS (NM_133857)	1	NM_133857	99526		NM_133857	ENSMUSG00000039701	Usp53	Phxr3|Sp6|mKIAA1350|mbo	ubiquitin specific peptidase 53	protein-coding
3754	chr15	76522667	76524014	+	0	NA	Intergenic	CpG	-1211	NM_130893	170729		NM_130893	ENSMUSG00000048385	Scrt1	-	scratch family zinc finger 1	protein-coding
1256	chr5	110770224	110771145	+	0	NA	promoter-TSS (NM_173066)	promoter-TSS (NM_173066)	33	NM_173066	75560		NM_029337	ENSMUSG00000029505	Ep400	1700020J09Rik|mDomino|mKIAA1498|p400	E1A binding protein p400	protein-coding
4319	chr18	60525797	60526709	+	0	NA	promoter-TSS (NM_026302)	promoter-TSS (NM_026302)	99	NM_001357462	67665		NM_026302	ENSMUSG00000024603	Dctn4	1110001K06Rik|4930547K17Rik|C130039E17Rik|p62	dynactin 4	protein-coding
669	chr3	87986936	87987803	+	0	NA	TTS (NM_007529)	TTS (NM_007529)	12987	NM_001109758	12032		NM_007529	ENSMUSG00000004892	Bcan	Cspg7	brevican	protein-coding
414	chr2	91921633	91922142	+	0	NA	promoter-TSS (NM_007699)	promoter-TSS (NM_007699)	-302	NM_007699	12672		NM_007699	ENSMUSG00000040495	Chrm4	AChR M4|Chrm-4|M4|mm4 mAChR	cholinergic receptor, muscarinic 4	protein-coding
2346	chr9	58112164	58113590	+	0	NA	intron (NM_001166282, intron 3 of 19)	intron (NM_001166282, intron 3 of 19)	5946	NM_001166282	382077		NM_029212	ENSMUSG00000037716	Ccdc33	4930535E21Rik|Gm1117|Tzip1	coiled-coil domain containing 33	protein-coding
4475	chr19	28011006	28012160	+	0	NA	promoter-TSS (NM_011265)	promoter-TSS (NM_011265)	-417	NM_001166414	19726		NM_011265	ENSMUSG00000040929	Rfx3	C230093O12Rik|MRFX3	regulatory factor X, 3 (influences HLA class II expression)	protein-coding
1081	chr4	150854708	150855267	+	0	NA	promoter-TSS (NR_040649)	promoter-TSS (NR_040649)	-38	NR_040649	73348		NR_040649	ENSMUSG00000078492	1700045H11Rik	-	RIKEN cDNA 1700045H11 gene	ncRNA
1394	chr6	8509039	8509759	+	0	NA	promoter-TSS (NR_040452)	promoter-TSS (NR_040452)	-201	NM_133236	170772		NM_133236	ENSMUSG00000029638	Glcci1	2310047L21Rik|A130036A18Rik|Fam117c|Gig18|Tssn1	glucocorticoid induced transcript 1	protein-coding
3456	chr13	74462660	74463145	+	0	NA	Intergenic	Intergenic	31059	NM_001377115	235956		NM_146231	ENSMUSG00000069208	Zfp825	-	zinc finger protein 825	protein-coding
474	chr2	127269920	127270799	+	0	NA	non-coding (NR_156114, exon 1 of 7)	non-coding (NR_156114, exon 1 of 7)	130	NM_001362684	99138		NM_139308	ENSMUSG00000027367	Stard7	-	StAR related lipid transfer domain containing 7	protein-coding
2530	chr10	37140177	37141359	+	0	NA	promoter-TSS (NR_166105)	promoter-TSS (NR_166105)	-302	NR_166105	100040846		NM_177177		5930403N24Rik	Gm16524	RIKEN cDNA 5930403N24 gene	ncRNA
3651	chr14	70443148	70443713	+	0	NA	promoter-TSS (NM_025945)	promoter-TSS (NM_025945)	41	NM_025945	67065		NM_025945	ENSMUSG00000000776	Polr3d	2810426M17Rik|44kDa|BN51T|RPC4|TSBN51	polymerase (RNA) III (DNA directed) polypeptide D	protein-coding
4252	chr18	27871715	27872949	+	0	NA	Intergenic	(TCTA)n|Simple_repeat|Simple_repeat	-687832	NR_045398	320624		NR_045398	ENSMUSG00000117473	4930474G06Rik	-	RIKEN cDNA 4930474G06 gene	ncRNA
3154	chr12	4233802	4234568	+	0	NA	promoter-TSS (NM_001361641)	promoter-TSS (NM_001361641)	172	NM_001204912	69709		NM_001204912	ENSMUSG00000096199	Ptrhd1	2410017P09Rik	peptidyl-tRNA hydrolase domain containing 1	protein-coding
713	chr3	96171917	96172749	+	0	NA	promoter-TSS (NM_153053)	promoter-TSS (NM_153053)	-173	NM_153053	107701		NM_153053	ENSMUSG00000068856	Sf3b4	SF3b49|SF3b50|Sap49	splicing factor 3b, subunit 4	protein-coding
4060	chr17	25273420	25274310	+	0	NA	promoter-TSS (NR_027452)	promoter-TSS (NR_027452)	49	NM_001177609	22196		NM_011665	ENSMUSG00000015120	Ube2i	5830467E05Rik|UBC9|Ubce2i|Ubce9	ubiquitin-conjugating enzyme E2I	protein-coding
3251	chr12	80462839	80463464	+	0	NA	promoter-TSS (NM_133798)	promoter-TSS (NM_133798)	56	NM_133798	97827		NM_133798	ENSMUSG00000032705	Exd2	4930539P14Rik|Exdl2	exonuclease 3'-5' domain containing 2	protein-coding
1030	chr4	135873277	135874080	+	0	NA	5' UTR (NM_026383, exon 1 of 3)	5' UTR (NM_026383, exon 1 of 3)	168	NM_026383	52830		NM_026383	ENSMUSG00000028675	Pnrc2	0610011E17Rik|D4Bwg0593e	proline-rich nuclear receptor coactivator 2	protein-coding
2841	chr11	58103890	58104782	+	0	NA	promoter-TSS (NM_001363086)	promoter-TSS (NM_001363086)	27	NM_001363086	69125		NM_026949	ENSMUSG00000020515	Cnot8	1500015I04Rik|1810022F04Rik	CCR4-NOT transcription complex, subunit 8	protein-coding
2581	chr10	63023719	63024778	+	0	NA	promoter-TSS (NM_026085)	promoter-TSS (NM_026085)	-264	NM_026085	67307		NM_026085	ENSMUSG00000020072	Pbld2	3110049J23Rik|Mawbp	phenazine biosynthesis-like protein domain containing 2	protein-coding
4425	chr19	6974463	6974931	+	0	NA	promoter-TSS (NM_008889)	promoter-TSS (NM_008889)	-351	NM_008889	18938		NM_008889	ENSMUSG00000056612	Ppp1r14b	AOM172|PHI-1|PLCB3N|Png	protein phosphatase 1, regulatory inhibitor subunit 14B	protein-coding
4407	chr19	6046167	6047112	+	0	NA	promoter-TSS (NM_028769)	promoter-TSS (NM_028769)	63	NM_028769	74126		NM_028769	ENSMUSG00000024807	Syvn1	1200010C09Rik|D530017H19Rik|Hrd1	synovial apoptosis inhibitor 1, synoviolin	protein-coding
3894	chr16	18392490	18393351	+	0	NA	intron (NM_001272032, intron 1 of 15)	CpG	357	NM_001272031	11877		NM_033474	ENSMUSG00000118669	Arvcf	-	armadillo repeat gene deleted in velocardiofacial syndrome	protein-coding
4253	chr18	31634138	31635137	+	0	NA	promoter-TSS (NM_001357555)	promoter-TSS (NM_001357555)	269	NM_001357554	269003		NM_172965	ENSMUSG00000024260	Sap130	2610304F09Rik|6720406D06	Sin3A associated protein	protein-coding
3535	chr14	20347646	20348561	+	0	NA	promoter-TSS (NM_172379)	promoter-TSS (NM_172379)	18	NM_027475	70601		NM_027475	ENSMUSG00000021810	Ecd	5730461K03Rik|Hsgt1	ecdysoneless cell cycle regulator	protein-coding
3350	chr13	21179618	21180132	+	0	NA	promoter-TSS (NM_009054)	promoter-TSS (NM_009054)	-56	NM_009054	19720		NM_009054	ENSMUSG00000021326	Trim27	Gm19403|Rfp	tripartite motif-containing 27	protein-coding
1602	chr6	136468461	136469016	+	0	NA	intron (NR_168025, intron 1 of 1)	intron (NR_168025, intron 1 of 1)	5063	NR_168025	102640956		NR_168025		Gm36897	-	predicted gene, 36897	ncRNA
709	chr3	95818779	95819881	+	0	NA	promoter-TSS (NM_001081293)	promoter-TSS (NM_001081293)	-377	NM_001368179	75137		NM_028328	ENSMUSG00000028106	Rprd2	2810036A19Rik|4930535B03Rik|6720469I21Rik|mKIAA0460	regulation of nuclear pre-mRNA domain containing 2	protein-coding
1645	chr7	7298164	7299788	+	0	NA	promoter-TSS (NM_001302386)	promoter-TSS (NM_001302386)	85	NR_049193	100885832		NR_049193	ENSMUSG00000093599	Mir5620	Gm23572|mir-5620|mmu-mir-5620	microRNA 5620	ncRNA
500	chr2	145934760	145935074	+	0	NA	promoter-TSS (NM_025820)	promoter-TSS (NM_025820)	133	NM_001369121	78774		NM_175280	ENSMUSG00000037143	Cfap61	4930529M08Rik	cilia and flagella associated protein 61	protein-coding
1457	chr6	54816582	54816879	+	0	NA	promoter-TSS (NM_199143)	promoter-TSS (NM_199143)	-186	NM_199143	387524		NM_199143	ENSMUSG00000058446	Znrf2	1190002C14Rik|D6Ertd365e	zinc and ring finger 2	protein-coding
2962	chr11	83382385	83383338	+	0	NA	intron (NM_001035854, intron 18 of 21)	intron (NM_001035854, intron 18 of 21)	-26276	NM_001361566	276952		NM_001013386	ENSMUSG00000020684	Rasl10b	B230331P10Rik|Gm729|VTS58635	RAS-like, family 10, member B	protein-coding
1190	chr5	66675786	66676649	+	0	NA	promoter-TSS (NM_011670)	promoter-TSS (NM_011670)	96	NM_011670	22223		NM_011670	ENSMUSG00000029223	Uchl1	PGP 9.5|PGP9.5|UCH-L1|UCHL-1|gad	ubiquitin carboxy-terminal hydrolase L1	protein-coding
312	chr2	28582795	28583477	+	0	NA	5' UTR (NM_148928, exon 1 of 12)	5' UTR (NM_148928, exon 1 of 12)	143	NM_148928	70239		NM_148928	ENSMUSG00000026816	Gtf3c5	2700084A09Rik|TFIIIC63|TFiiiC2-63	general transcription factor IIIC, polypeptide 5	protein-coding
2528	chr10	36974046	36975026	+	0	NA	promoter-TSS (NM_008229)	promoter-TSS (NM_008229)	-8	NM_008229	15182		NM_008229	ENSMUSG00000019777	Hdac2	D10Wsu179e|YAF1|Yy1bp|mRPD3	histone deacetylase 2	protein-coding
2873	chr11	62613793	62614197	+	0	NA	intron (NM_001357955, intron 2 of 3)	intron (NM_001357955, intron 2 of 3)	9465	NR_028541	100217444		NR_028541		Snord65	MBII-135|snoRNA135	small nucleolar RNA, C/D box 65	snoRNA
1028	chr4	135272461	135273236	+	0	NA	promoter-TSS (NM_013885)	promoter-TSS (NM_013885)	-88	NM_013885	29876		NM_013885	ENSMUSG00000037242	Clic4	D0Jmb3|TU-74|mc3s5|mtCLIC	chloride intracellular channel 4	protein-coding
597	chr2	181186823	181188176	+	0	NA	intron (NM_001356427, intron 1 of 4)	CpG	252	NM_001356427	66496		NM_025598	ENSMUSG00000016344	Ppdpf	0610012G23Rik|2610317A05Rik|2700038C09Rik|3110053G12Rik	pancreatic progenitor cell differentiation and proliferation factor	protein-coding
1245	chr5	107597242	107597960	+	0	NA	promoter-TSS (NM_133248)	promoter-TSS (NM_133248)	38	NM_001161739	170823		NM_133248	ENSMUSG00000029276	Glmn	9330160J16Rik|Fap48|Fap68	glomulin, FKBP associated protein	protein-coding
1202	chr5	74535419	74535872	+	0	NA	5' UTR (NM_001159573, exon 1 of 18)	5' UTR (NM_001159573, exon 1 of 18)	154	NM_001159573	66899		NM_024183	ENSMUSG00000029227	Fip1l1	1300019H17Rik|Rje	factor interacting with PAPOLA and CPSF1	protein-coding
1850	chr7	84689651	84690161	+	0	NA	promoter-TSS (NM_001360578)	promoter-TSS (NM_001360578)	51	NM_001360577	65098		NM_022985	ENSMUSG00000030629	Zfand6	3110005P07Rik|Awp1|Za20d3	zinc finger, AN1-type domain 6	protein-coding
1603	chr6	136470446	136470943	+	0	NA	intron (NR_168025, intron 1 of 1)	intron (NR_168025, intron 1 of 1)	7019	NR_168025	102640956		NR_168025		Gm36897	-	predicted gene, 36897	ncRNA
586	chr2	174472909	174473464	+	0	NA	promoter-TSS (NM_025531)	promoter-TSS (NM_025531)	-245	NM_025531	66390		NM_025531	ENSMUSG00000016257	Prelid3b	2310042G06Rik|Slmo2	PRELI domain containing 3B	protein-coding
2963	chr11	83472493	83473559	+	0	NA	promoter-TSS (NM_027427)	promoter-TSS (NM_027427)	-82	NM_027427	70439		NM_027427	ENSMUSG00000020680	Taf15	2610111C21Rik|68kDa|TAFII68|Taf2n	TATA-box binding protein associated factor 15	protein-coding
1985	chr7	141327596	141328366	+	0	NA	promoter-TSS (NM_001282076)	promoter-TSS (NM_001282076)	-149	NM_001374021	71448		NM_027797	ENSMUSG00000025505	Tmem80	5530601I19Rik	transmembrane protein 80	protein-coding
2872	chr11	62602452	62603215	+	0	NA	promoter-TSS (NR_028550)	promoter-TSS (NR_028550)	-44	NR_030738	69221		NR_030738	ENSMUSG00000086841	2410006H16Rik	-	RIKEN cDNA 2410006H16 gene	ncRNA
377	chr2	52741964	52742672	+	0	NA	promoter-TSS (NM_019667)	promoter-TSS (NM_019667)	-169	NM_019667	56324		NM_019667	ENSMUSG00000055371	Stam2	1200004O12Rik|5730456G07Rik|Hbp	signal transducing adaptor molecule (SH3 domain and ITAM motif) 2	protein-coding
2355	chr9	61370442	61371231	+	0	NA	Intergenic	CpG	-1530	NM_009389	21887		NM_009389	ENSMUSG00000032280	Tle3	2610103N05Rik|ESG|Grg3a|Grg3b|mKIAA1547	transducin-like enhancer of split 3	protein-coding
1203	chr5	76140244	76140794	+	0	NA	exon (NM_020611, exon 1 of 6)	exon (NM_020611, exon 1 of 6)	246	NM_020611	57357		NM_020611	ENSMUSG00000029233	Srd5a3	1110025P14Rik|A430076C09|D730040M03Rik|H5ar|S5AR 3|Srd5a2l	steroid 5 alpha-reductase 3	protein-coding
4206	chr17	80659991	80661135	+	0	NA	intron (NM_001360278, intron 3 of 33)	intron (NM_001360278, intron 3 of 33)	67462	NM_001360278	225028		NM_001081357	ENSMUSG00000024242	Map4k3	4833416M01Rik|4833416M07Rik|9530052P13Rik|Glk|MAPKKKK3|MEKKK 3|MEKKK3|RAB8IPL1	mitogen-activated protein kinase kinase kinase kinase 3	protein-coding
3657	chr14	75754364	75754655	+	0	NA	promoter-TSS (NM_177381)	promoter-TSS (NM_177381)	-16	NM_177381	338337		NM_177381	ENSMUSG00000034893	Cog3	E430004N23	component of oligomeric golgi complex 3	protein-coding
3445	chr13	66905061	66905421	+	0	NA	promoter-TSS (NM_001177750)	promoter-TSS (NM_001177750)	109	NM_026219	67530		NM_026219	ENSMUSG00000021520	Uqcrb	2210415M14Rik|QP-C|QPC|UQBC|UQBP|UQPC	ubiquinol-cytochrome c reductase binding protein	protein-coding
3402	chr13	46727569	46728174	+	0	NA	promoter-TSS (NM_175749)	promoter-TSS (NM_175749)	-22	NM_175749	218210		NM_175749	ENSMUSG00000021374	Nup153	B130015D15Rik	nucleoporin 153	protein-coding
1087	chr4	152177809	152178360	+	0	NA	promoter-TSS (NM_133348)	promoter-TSS (NM_133348)	-16	NM_133348	70025		NM_133348	ENSMUSG00000028937	Acot7	2410041A17Rik|Ach1|Act|Bach|CTE-IIa|Cte-II|Lach1	acyl-CoA thioesterase 7	protein-coding
4401	chr19	5609625	5610548	+	0	NA	promoter-TSS (NM_001199249)	promoter-TSS (NM_001199249)	8	NM_001199248	81601		NM_178637	ENSMUSG00000024926	Kat5	CPLA2|Htatip|Htatip1|PLIP|Tip55|Tip60	K(lysine) acetyltransferase 5	protein-coding
2822	chr11	50377085	50378404	+	0	NA	promoter-TSS (NM_001362529)	promoter-TSS (NM_001362529)	-53	NM_001362528	59013		NM_021510	ENSMUSG00000007850	Hnrnph1	E430005G16Rik|Hnrnph|Hnrph1	heterogeneous nuclear ribonucleoprotein H1	protein-coding
372	chr2	48949215	48950130	+	0	NA	promoter-TSS (NM_011958)	promoter-TSS (NM_011958)	164	NM_029924	109241		NM_029924	ENSMUSG00000036792	Mbd5	9430004D19Rik|C030040A15Rik|Gm1630	methyl-CpG binding domain protein 5	protein-coding
2587	chr10	67548704	67549612	+	0	NA	promoter-TSS (NM_001005419)	promoter-TSS (NM_001005419)	-203	NM_001005419	211488		NM_001005419	ENSMUSG00000057134	Ado	Gm237	2-aminoethanethiol dioxygenase	protein-coding
1790	chr7	45459649	45460387	+	0	NA	promoter-TSS (NM_010240)	promoter-TSS (NM_010240)	-132	NM_010240	14325		NM_010240	ENSMUSG00000050708	Ftl1	Ftl|Ftl-1|L-ferritin	ferritin light polypeptide 1	protein-coding
2847	chr11	58949672	58950164	+	0	NA	TTS (NM_030082)	TTS (NM_030082)	1007	NM_030082	78303		NM_030082	ENSMUSG00000056895	H2bc27	1500011O09Rik|H2bu2|Hist3h2ba	H2B clustered histone 27	protein-coding
3257	chr12	83596959	83597454	+	0	NA	promoter-TSS (NM_001359167)	promoter-TSS (NM_001359167)	16	NM_001359166	217695		NM_183154	ENSMUSG00000042628	Zfyve1	DFCP1|G630053K23|TAFF1|ZNFN2A1|mKIAA1589	zinc finger, FYVE domain containing 1	protein-coding
4606	chrX	106026678	106027474	+	0	NA	promoter-TSS (NM_009726)	promoter-TSS (NM_009726)	-148	NM_001109757	11977		NM_009726	ENSMUSG00000033792	Atp7a	MNK	ATPase, Cu++ transporting, alpha polypeptide	protein-coding
2936	chr11	75531347	75532143	+	0	NA	promoter-TSS (NM_001199284)	promoter-TSS (NM_001199284)	51	NM_173388	215113		NM_173388	ENSMUSG00000038178	Slc43a2	7630402D21Rik|Lat4	solute carrier family 43, member 2	protein-coding
2668	chr10	84621917	84622581	+	0	NA	promoter-TSS (NM_027423)	promoter-TSS (NM_027423)	-49	NM_027423	70428		NM_027423	ENSMUSG00000034453	Polr3b	2700078H01Rik|A330032P03Rik|C128|RPC2	polymerase (RNA) III (DNA directed) polypeptide B	protein-coding
317	chr2	29787775	29788246	+	0	NA	promoter-TSS (NM_145520)	promoter-TSS (NM_145520)	-339	NM_001290496	227682		NM_145520	ENSMUSG00000039826	Trub2	G430055L02Rik	TruB pseudouridine (psi) synthase family member 2	protein-coding
3403	chr13	47043141	47043559	+	0	NA	promoter-TSS (NM_172262)	promoter-TSS (NM_172262)	-133	NM_016785	22017		NM_016785	ENSMUSG00000021376	Tpmt	-	thiopurine methyltransferase	protein-coding
2578	chr10	62486487	62487253	+	0	NA	promoter-TSS (NM_001113355)	promoter-TSS (NM_001113355)	-65	NM_133672	30930		NM_133672	ENSMUSG00000020078	Vps26a	HB58|Vps26	VPS26 retromer complex component A	protein-coding
3599	chr14	54876261	54876855	+	0	NA	exon (NM_001167908, exon 2 of 2)	exon (NM_001167908, exon 2 of 2)	980	NM_001167908	105651		NM_001167908	ENSMUSG00000072494	Ppp1r3e	A630071A11Rik|Gm1211	protein phosphatase 1, regulatory subunit 3E	protein-coding
1908	chr7	116503985	116504744	+	0	NA	promoter-TSS (NM_001130479)	promoter-TSS (NM_001130479)	-5	NM_001360375	53322		NM_016773	ENSMUSG00000030659	Nucb2	Calnuc|Nefa|Nesfatin-1	nucleobindin 2	protein-coding
2823	chr11	51262925	51263386	+	0	NA	promoter-TSS (NM_001358280)	promoter-TSS (NM_001358280)	41	NM_007714	12750		NM_007714	ENSMUSG00000020385	Clk4	-	CDC like kinase 4	protein-coding
592	chr2	180256886	180257666	+	0	NA	promoter-TSS (NM_025587)	promoter-TSS (NM_025587)	-103	NM_001355521	66481		NM_025587	ENSMUSG00000039001	Rps21	1810049N11Rik|2410030A14Rik	ribosomal protein S21	protein-coding
[truncated: 2,810 more rows]
