# Supplementary material for: Kdm6b-mediated epigenetic coordination of temporal precision during motor neuron differentiation
Source: EMBO Rep. 2026 May 26;27(13):3665–88. doi: 10.1038/s44319-026-00808-2 (PMC13354772; doi:10.1038/s44319-026-00808-2)
Supplement: Supplementary file 8 — Source data Fig. 2 [file 44319_2026_808_MOESM8_ESM.zip › Source data Fig 2/Fig 2F/D4-com_anno.xls]

PeakID	Chr	Start	End	fe	-log10(pvalue)	-log10(qvalue)	Peak Score	Focus Ratio/Region Size	Annotation	Detailed Annotation	Distance to TSS	Nearest PromoterID	Entrez ID	Nearest Unigene	Nearest Refseq	Nearest Ensembl	Gene Name	Gene Alias	Gene Description	Gene Type
D4_1_peak_100	chr1	161070495	161070927	4.86581	7.86893	3.89055	38	NA	promoter-TSS (NR_131028)	promoter-TSS (NR_131028)	-51	NM_172644	226539	Mm.28125	NM_172644	ENSMUSG00000026709	Dars2	5830468K18Rik|aspRS	aspartyl-tRNA synthetase 2 (mitochondrial)	protein-coding
D4_1_peak_101	chr1	161877025	161877274	5.08707	8.23811	4.20916	42	NA	promoter-TSS (NM_172645)	promoter-TSS (NM_172645)	-488	NM_172645	226551	Mm.170002	NM_172645	ENSMUSG00000040297	Suco	4732491B11|AI848100|AU016931|Opt	SUN domain containing ossification factor	protein-coding
D4_1_peak_102	chr1	165460473	165461237	7.00536	15.565	10.8963	108	NA	promoter-TSS (NM_028759)	promoter-TSS (NM_028759)	-353	NM_027430	70456	Mm.195625	NM_027430	ENSMUSG00000026568	Mpc2	0610006C01Rik|2010002I07Rik|2610205H19Rik|AA108335|Brp44|ESTM43	mitochondrial pyruvate carrier 2	protein-coding
D4_1_peak_103	chr1	165634456	165634739	6.49525	11.6634	7.28454	72	NA	promoter-TSS (NM_001083897)	promoter-TSS (NM_001083897)	-56	NM_001001880	68481	Mm.46438	NM_001001880	ENSMUSG00000026566	Mpzl1	1110007A10Rik|PZR	myelin protein zero-like 1	protein-coding
D4_1_peak_104	chr1	166002800	166003408	5.11076	8.60119	4.53069	45	NA	promoter-TSS (NM_198932)	promoter-TSS (NM_198932)	-470	NM_011137	18986	Mm.245261	NM_011137	ENSMUSG00000026565	Pou2f1	2810482H01Rik|NF-A1|Oct-1|Oct1|Otf-1|Otf1	POU domain, class 2, transcription factor 1	protein-coding
D4_1_peak_106	chr1	169969296	169969626	4.36035	6.45648	2.67624	26	NA	promoter-TSS (NM_010476)	promoter-TSS (NM_010476)	52	NR_040438	67303	Mm.396611	NR_040438	ENSMUSG00000097503	3110045C21Rik	AI838577	RIKEN cDNA 3110045C21 gene	ncRNA
D4_1_peak_107	chr1	170174818	170175110	4.72371	7.33152	3.42354	34	NA	promoter-TSS (NM_133806)	promoter-TSS (NM_133806)	0	NM_001305046	107652	Mm.27969	NM_133806	ENSMUSG00000026670	Uap1	AA420407|AA437972|AGX-1|AGX-2|AGX1|AgX|ESTM38|SPAG2	UDP-N-acetylglucosamine pyrophosphorylase 1	protein-coding
D4_1_peak_108	chr1	171222546	171222806	8.8068	19.3446	14.4842	144	NA	promoter-TSS (NM_001037170)	promoter-TSS (NM_001037170)	-162	NM_001037170	641376	Mm.288374	NM_001037170	ENSMUSG00000005674	Tomm40l	-	translocase of outer mitochondrial membrane 40 homolog-like (yeast)	protein-coding
D4_1_peak_110	chr1	171328885	171329362	5.63635	9.83757	5.6333	56	NA	promoter-TSS (NM_001128609)	promoter-TSS (NM_001128609)	-22	NM_001128609	21945	Mm.270139	NM_011615	ENSMUSG00000013973	Dedd	CASP8IP1|DEFT|Dedpro1|FLDED1|KE05	death effector domain-containing	protein-coding
D4_1_peak_111	chr1	171411047	171411264	6.43144	12.3608	7.92597	79	NA	promoter-TSS (NM_001305678)	promoter-TSS (NM_001305678)	-158	NM_001305678	22278	Mm.8	NM_009480	ENSMUSG00000026641	Usf1	bHLHb11	upstream transcription factor 1	protein-coding
D4_1_peak_116	chr1	175692743	175692985	4.77005	7.70788	3.75	37	NA	promoter-TSS (NM_010098)	promoter-TSS (NM_010098)	-232	NM_010098	13603	Mm.32744	NM_010098	ENSMUSG00000026525	Opn3	ERO|Ecpn	opsin 3	protein-coding
D4_1_peak_117	chr1	176814227	176814697	5.95706	11.1332	6.80428	68	NA	promoter-TSS (NM_029756)	promoter-TSS (NM_029756)	-198	NM_029756	76816	Mm.171399	NM_029756	ENSMUSG00000026504	Sdccag8	2700048G21Rik|5730470G24Rik|Cccap	serologically defined colon cancer antigen 8	protein-coding
D4_1_peak_119	chr1	177441888	177442152	5.19573	9.42094	5.26127	52	NA	Intergenic	CpG	-2641	NM_001012330	30928	Mm.330700	NM_013915	ENSMUSG00000063659	Zbtb18	RP58|Zfp238|Znf238	zinc finger and BTB domain containing 18	protein-coding
D4_1_peak_122	chr1	178187118	178187922	4.75445	7.68157	3.72697	37	NA	5' UTR (NM_024282, exon 1 of 5)	5' UTR (NM_024282, exon 1 of 5)	103	NM_024282	78825	Mm.440132	NM_024282	ENSMUSG00000026502	Desi2	5830417C01Rik|DeSI-2|Fam152a|Pppde1	desumoylating isopeptidase 2	protein-coding
D4_1_peak_123	chr1	178318324	178319065	4.7344	9.22193	5.08217	50	NA	promoter-TSS (NM_025511)	promoter-TSS (NM_025511)	-459	NM_025511	66359	Mm.489720	NM_025511	ENSMUSG00000026500	Cox20	2310005N03Rik|Fam36a	COX20 Cox2 chaperone	protein-coding
D4_1_peak_124	chr1	180850961	180851170	6.43719	13.1984	8.696	86	NA	promoter-TSS (NM_145943)	promoter-TSS (NM_145943)	-86	NM_145943	208768	Mm.272625	NM_145943	ENSMUSG00000038806	Sde2	-	SDE2 telomere maintenance homolog (S. pombe)	protein-coding
D4_1_peak_125	chr1	182082336	182082544	4.03938	5.68343	2.03691	20	NA	Intergenic	Intergenic	-42297	NM_012058	27058	Mm.273196	NM_012058	ENSMUSG00000026511	Srp9	9kDa	signal recognition particle 9	protein-coding
D4_1_peak_126	chr1	183299145	183299592	19.323	144.641	139.175	1391	NA	intron (NM_181732, intron 1 of 9)	RLTR33|LTR|ERVK	2308	NM_181732	108909	Mm.290502	NM_145626	ENSMUSG00000042901	Aida	2610208M17Rik|BC004835	axin interactor, dorsalization associated	protein-coding
D4_1_peak_127	chr1	184034194	184034387	5.8692	10.6016	6.32456	63	NA	promoter-TSS (NM_028516)	promoter-TSS (NM_028516)	-171	NM_022019	63953	Mm.404024	NM_022019	ENSMUSG00000039384	Dusp10	2610306G15Rik|AI158871|MKP-5|MKP5	dual specificity phosphatase 10	protein-coding
D4_1_peak_128	chr1	184824832	184825204	4.7782	7.13101	3.25058	32	NA	intron (NM_133684, intron 4 of 7)	intron (NM_133684, intron 4 of 7)	-2530	NR_035502	100316821		NR_035502	ENSMUSG00000088559	Mir1981	mir-1981|mmu-mir-1981	microRNA 1981	ncRNA
D4_1_peak_129	chr1	190190517	190190756	5.0283	8.46056	4.40666	44	NA	Intergenic	Intergenic	-19956	NM_008937	19130	Mm.132579	NM_008937	ENSMUSG00000010175	Prox1	A230003G05Rik	prospero homeobox 1	protein-coding
D4_1_peak_130	chr1	191397074	191397706	5.80518	11.6283	7.25302	72	NA	promoter-TSS (NM_144880)	promoter-TSS (NM_144880)	-349	NM_144880	226849	Mm.205569	NM_144880	ENSMUSG00000026626	Ppp2r5a	PR61alpha	protein phosphatase 2, regulatory subunit B', alpha	protein-coding
D4_1_peak_131	chr1	191575699	191575957	5.64102	10.9453	6.63612	66	NA	promoter-TSS (NM_001305233)	promoter-TSS (NM_001305233)	192	NM_001306203	77065	Mm.338175	NM_178632	ENSMUSG00000037461	Ints7	5930412E23Rik|int7	integrator complex subunit 7	protein-coding
D4_1_peak_133	chr1	193035623	193036010	5.27754	8.23299	4.20508	42	NA	promoter-TSS (NM_181546)	promoter-TSS (NM_181546)	-41	NM_001301370	329324	Mm.76710	NM_181546	ENSMUSG00000016200	Syt14	B230320I09Rik|sytXIV	synaptotagmin XIV	protein-coding
D4_1_peak_134	chr1	195241630	195241859	5.64352	8.51041	4.45149	44	NA	Intergenic	CpG	-65029	NM_007758	12902	Mm.235387	NM_007758	ENSMUSG00000026616	Cr2	C3DR|CD21|CD35|Cr-1|Cr-2|Cr1	complement receptor 2	protein-coding
D4_1_peak_135	chr10	5805559	5805944	5.5835	10.4708	6.20435	62	NA	promoter-TSS (NM_025995)	promoter-TSS (NM_025995)	-286	NM_025995	67141	Mm.197520	NM_025995	ENSMUSG00000019773	Fbxo5	2510044I10Rik|C85305|Emi1|Fbxo31	F-box protein 5	protein-coding
D4_1_peak_136	chr10	5823969	5824391	8.24742	18.3435	13.5241	135	NA	promoter-TSS (NM_175374)	promoter-TSS (NM_175374)	-237	NM_175374	108853	Mm.55082	NM_175374	ENSMUSG00000019774	Mtrf1l	9130004K12Rik	mitochondrial translational release factor 1-like	protein-coding
D4_1_peak_138	chr10	12552422	12552631	4.58447	7.69145	3.73603	37	NA	intron (NM_011682, intron 50 of 73)	intron (NM_011682, intron 50 of 73)	309209	NM_011682	22288	Mm.331784	NM_011682	ENSMUSG00000019820	Utrn	AA589569|DRP|Dmdl	utrophin	protein-coding
D4_1_peak_10	chr1	34439454	34439803	5.30206	8.92504	4.81616	48	NA	promoter-TSS (NM_178601)	promoter-TSS (NM_178601)	44	NM_027159	69668	Mm.379170	NM_027159	ENSMUSG00000042111	Ccdc115	2310061I09Rik|Ccp1	coiled-coil domain containing 115	protein-coding
D4_1_peak_12	chr1	36511728	36512065	4.8078	7.46956	3.54256	35	NA	promoter-TSS (NM_001039551)	promoter-TSS (NM_001039551)	29	NM_001039551	94218	Mm.256323	NM_053186	ENSMUSG00000001138	Cnnm3	Acdp3|Clp3|mACDP3	cyclin M3	protein-coding
D4_1_peak_13	chr1	36556793	36557093	5.31209	9.2821	5.13556	51	NA	5' UTR (NM_001304330, exon 2 of 16)	5' UTR (NM_001304330, exon 2 of 16)	614	NM_001304329	20353	Mm.29558	NM_001126047	ENSMUSG00000026121	Sema4c	AI426163|M-Sema F|Semacl1|Semaf|Semai|sema I	sema domain, immunoglobulin domain (Ig), transmembrane domain (TM) and short cytoplasmic domain, (semaphorin) 4C	protein-coding
D4_1_peak_14	chr1	36939654	36939925	8.63013	18.5185	13.691	136	NA	promoter-TSS (NM_018872)	promoter-TSS (NM_018872)	-262	NM_018872	56030	Mm.186943	NM_018872	ENSMUSG00000026116	Tmem131	2610524E03Rik|CC28|D1Bwg0491e|Neg|RW1|YR-23|mKIAA0257	transmembrane protein 131	protein-coding
D4_1_peak_15	chr1	37864887	37865279	6.01952	11.6315	7.25547	72	NA	promoter-TSS (NM_207228)	promoter-TSS (NM_207228)	-1	NM_207228	211484	Mm.332756	NM_207228	ENSMUSG00000060771	Tsga10	4933432N21Rik|AI843383|Gm217|Mtsga10	testis specific 10	protein-coding
D4_1_peak_19	chr1	45795127	45795386	6.9911	11.6965	7.31477	73	NA	promoter-TSS (NM_028599)	promoter-TSS (NM_028599)	-245	NM_028599	73674	Mm.270376	NM_028599	ENSMUSG00000025995	Wdr75	1300003A18Rik|2410118I19Rik|C77608	WD repeat domain 75	protein-coding
D4_1_peak_141	chr10	19591802	19591999	6.99798	13.7722	9.22332	92	NA	promoter-TSS (NM_010511)	promoter-TSS (NM_010511)	-49	NM_010511	15979	Mm.549	NM_010511	ENSMUSG00000020009	Ifngr1	CD119|IFN-gammaR|Ifgr|Ifngr|Nktar	interferon gamma receptor 1	protein-coding
D4_1_peak_142	chr10	20312057	20312698	5.92974	12.2523	7.82698	78	NA	promoter-TSS (NM_001025393)	promoter-TSS (NM_001025393)	-92	NM_001025392	72567	Mm.294783	NM_153787	ENSMUSG00000037608	Bclaf1	2610102K23Rik|2700025J07Rik|2810454G14Rik|5730534O06Rik|AI450190|AW556225|Btf|mKIAA0164	BCL2-associated transcription factor 1	protein-coding
D4_1_peak_143	chr10	20952045	20952401	5.04112	7.85021	3.87445	38	NA	promoter-TSS (NM_026203)	promoter-TSS (NM_026203)	-324	NM_026203	52906	Mm.253280	NM_026203	ENSMUSG00000019986	Ahi1	1700015F03Rik|Ahi-1|D10Bwg0629e	Abelson helper integration site 1	protein-coding
D4_1_peak_144	chr10	30647429	30647727	5.07746	8.54446	4.47959	44	NA	exon (NM_001111267, exon 6 of 6)	exon (NM_001111267, exon 6 of 6)	8289	NM_001111267	211329	Mm.297903	NM_172495	ENSMUSG00000039697	Ncoa7	9030406N13Rik	nuclear receptor coactivator 7	protein-coding
D4_1_peak_146	chr10	37138724	37139246	4.66237	9.71926	5.52815	55	NA	promoter-TSS (NM_008538)	promoter-TSS (NM_008538)	-59	NM_008538	17118	Mm.30059	NM_008538	ENSMUSG00000069662	Marcks	Macs|PKCSL	myristoylated alanine rich protein kinase C substrate	protein-coding
D4_1_peak_147	chr10	37140673	37140909	3.61408	6.15379	2.42171	24	NA	Intergenic	Intergenic	-1865	NM_008538	17118	Mm.30059	NM_008538	ENSMUSG00000069662	Marcks	Macs|PKCSL	myristoylated alanine rich protein kinase C substrate	protein-coding
D4_1_peak_148	chr10	38553602	38554253	5.96216	12.3137	7.8824	78	NA	Intergenic	Intergenic	267852	NM_001177783	215919	Mm.294313	NM_001177783	ENSMUSG00000094311	Rfpl4b	100040915|Gm3037|Gm62	ret finger protein-like 4B	protein-coding
D4_1_peak_20	chr1	46853532	46853907	4.11561	6.05597	2.33965	23	NA	promoter-TSS (NM_172653)	promoter-TSS (NM_172653)	-210	NM_172653	227059	Mm.233889	NM_172653	ENSMUSG00000025986	Slc39a10	2900042E17Rik|5430433I10|mKIAA1265	solute carrier family 39 (zinc transporter), member 10	protein-coding
D4_1_peak_21	chr1	55088045	55088332	6.17007	11.9	7.50326	75	NA	promoter-TSS (NM_010477)	promoter-TSS (NM_010477)	40	NM_008303	15528	Mm.215667	NM_008303	ENSMUSG00000073676	Hspe1	10kDa|Hsp10|mt-cpn10	heat shock protein 1 (chaperonin 10)	protein-coding
D4_1_peak_23	chr1	59481762	59482011	3.94245	6.27428	2.52442	25	NA	promoter-TSS (NM_008057)	promoter-TSS (NM_008057)	-261	NM_008057	14369	Mm.297906	NM_008057	ENSMUSG00000041075	Fzd7	Fz7	frizzled class receptor 7	protein-coding
D4_1_peak_24	chr1	63176816	63177058	5.84976	10.5681	6.29364	62	NA	promoter-TSS (NM_001160039)	promoter-TSS (NM_001160039)	106	NM_018796	55949	Mm.2718	NM_018796	ENSMUSG00000025967	Eef1b2	2810017J07Rik|Eef1b	eukaryotic translation elongation factor 1 beta 2	protein-coding
D4_1_peak_25	chr1	63247230	63247648	4.4662	7.48258	3.55431	35	NA	intron (NM_001285937, intron 2 of 5)	LTR31|LTR|ERV1	-25830	NM_028673	73884	Mm.86986	NM_028673	ENSMUSG00000027520	Zdbf2	4930431J08Rik|9330107J05Rik	zinc finger, DBF-type containing 2	protein-coding
D4_1_peak_28	chr1	64121649	64122344	7.20598	19.2199	14.3662	143	NA	promoter-TSS (NM_033563)	promoter-TSS (NM_033563)	-607	NM_033563	93691	Mm.29466	NM_033563	ENSMUSG00000025959	Klf7	9830124P08Rik	Kruppel-like factor 7 (ubiquitous)	protein-coding
D4_1_peak_29	chr1	64690680	64690887	5.14102	8.32755	4.28765	42	NA	promoter-TSS (NM_001097644)	promoter-TSS (NM_001097644)	-124	NR_038009	69941	Mm.69044	NR_038009	ENSMUSG00000087213	2810408I11Rik	-	RIKEN cDNA 2810408I11 gene	ncRNA
D4_1_peak_151	chr10	40302239	40302829	5.28372	9.9276	5.71569	57	NA	promoter-TSS (NM_009665)	promoter-TSS (NM_009665)	-346	NM_009665	11702	Mm.253533	NM_009665	ENSMUSG00000075232	Amd1	AdoMetDC|Amd-1|SAMDC|SAMDC 1|adoMetDC1	S-adenosylmethionine decarboxylase 1	protein-coding
D4_1_peak_152	chr10	40348732	40349306	5.72735	11.8655	7.47239	74	NA	promoter-TSS (NM_001168304)	promoter-TSS (NM_001168304)	-289	NM_198164	78334	Mm.200924	NM_198164	ENSMUSG00000038481	Cdk19	2700084L06Rik|AI845279|AW228747|CDK11|Cdc2l6|mKIAA1028	cyclin-dependent kinase 19	protein-coding
D4_1_peak_153	chr10	40883149	40883764	4.40046	6.79573	2.96635	29	NA	promoter-TSS (NM_027879)	promoter-TSS (NM_027879)	-78	NM_031877	83767	Mm.41353	NM_031877	ENSMUSG00000019831	Wasf1	AI195380|AI838537|Scar|WAVE|WAVE-1	WAS protein family, member 1	protein-coding
D4_1_peak_154	chr10	41518713	41519445	4.08267	5.75281	2.09418	20	NA	promoter-TSS (NM_016898)	promoter-TSS (NM_016898)	-421	NM_016898	53599	Mm.269815	NM_016898	ENSMUSG00000019818	Cd164	A115|A24|AA589639|AW540279|MGC-24|MSSP	CD164 antigen	protein-coding
D4_1_peak_155	chr10	42277810	42278132	6.024	12.0332	7.62651	76	NA	Intergenic	CpG-1005	-1229	NM_019740	56484	Mm.338613	NM_019740	ENSMUSG00000048756	Foxo3	1110048B16Rik|2010203A17Rik|C76856|FKHRL1|Fkhr2|Foxo3a	forkhead box O3	protein-coding
D4_1_peak_156	chr10	42501939	42502160	6.26482	11.2758	6.93452	69	NA	promoter-TSS (NM_017472)	promoter-TSS (NM_017472)	-5	NM_017472	54198	Mm.277870	NM_017472	ENSMUSG00000019804	Snx3	SDP3	sorting nexin 3	protein-coding
D4_1_peak_159	chr10	53596852	53597112	4.22475	5.73882	2.08273	20	NA	promoter-TSS (NM_025541)	promoter-TSS (NM_025541)	21	NM_025541	66403	Mm.272989	NM_025541	ENSMUSG00000019857	Asf1a	2310079C17Rik|C79052	anti-silencing function 1A histone chaperone	protein-coding
D4_1_peak_30	chr1	72226362	72226954	6.55043	13.8301	9.27697	92	NA	Intergenic	Intergenic	-14351	NM_001005423	381269	Mm.422636	NM_001005423	ENSMUSG00000039395	Mreg	Gm974|Wdt2|dsu	melanoregulin	protein-coding
D4_1_peak_33	chr1	72254800	72255991	8.61997	25.3816	20.3667	203	NA	Intergenic	Intergenic	28919	NM_023523	111175	Mm.281738	NM_023523	ENSMUSG00000026189	Pecr	2400003B18Rik|TERP	peroxisomal trans-2-enoyl-CoA reductase	protein-coding
D4_1_peak_34	chr1	74103715	74104029	5.15926	8.35774	4.31433	43	NA	intron (NM_027884, intron 1 of 34)	intron (NM_027884, intron 1 of 34)	20575	NM_027884	21961	Mm.309975	NM_027884	ENSMUSG00000055322	Tns1	1110018I21Rik|1200014E20Rik|AI648117|E030018G17Rik|E030037J05Rik|Tns	tensin 1	protein-coding
D4_1_peak_35	chr1	74284680	74285016	7.8428	17.1167	12.3605	123	NA	promoter-TSS (NM_025580)	promoter-TSS (NM_025580)	-110	NM_146110	227290	Mm.379371	NM_146110	ENSMUSG00000006299	Aamp	AU040907|Aamp-rs	angio-associated migratory protein	protein-coding
D4_1_peak_36	chr1	74505851	74506555	5.67345	11.0048	6.68948	66	NA	promoter-TSS (NM_001310662)	promoter-TSS (NM_001310662)	143	NM_021383	58184	Mm.291708	NM_021383	ENSMUSG00000026174	Cnot9	2610007F23Rik|AI593551|Fl10|Rqcd1	CCR4-NOT transcription complex, subunit 9	protein-coding
D4_1_peak_38	chr1	75124774	75125239	5.79505	9.74676	5.5528	55	NA	TTS (NM_194333)	TTS (NM_194333)	8884	NM_194333	22626	Mm.68157	NM_194333	ENSMUSG00000026205	Slc23a3	SVCT3|Yspl1	solute carrier family 23 (nucleobase transporters), member 3	protein-coding
D4_1_peak_39	chr1	75168710	75168962	5.01431	7.22854	3.33456	33	NA	5' UTR (NM_001159905, exon 2 of 10)	5' UTR (NM_001159905, exon 2 of 10)	101	NM_026846	68818	Mm.32646	NM_026846	ENSMUSG00000026197	Zfand2b	1110060O18Rik|C81256	zinc finger, AN1 type domain 2B	protein-coding
D4_1_peak_160	chr10	58323182	58323431	5.7311	9.64107	5.45776	54	NA	promoter-TSS (NM_026148)	promoter-TSS (NM_026148)	-160	NM_026148	110829	Mm.57734	NM_026148	ENSMUSG00000019920	Lims1	2310016J22Rik|4921524A02Rik|AI507642|AU021743|AW551584|C430041B13Rik|Lims1l|PINCH|PINCH1	LIM and senescent cell antigen-like domains 1	protein-coding
D4_1_peak_162	chr10	62449882	62450272	3.95548	5.54863	1.92751	19	NA	promoter-TSS (NM_181423)	promoter-TSS (NM_181423)	-384	NM_181423	338359	Mm.235898	NM_181423	ENSMUSG00000020079	Supv3l1	6330443E10Rik	suppressor of var1, 3-like 1 (S. cerevisiae)	protein-coding
D4_1_peak_163	chr10	62651288	62651578	4.85971	7.55453	3.61688	36	NA	promoter-TSS (NM_053183)	promoter-TSS (NM_053183)	-235	NM_053183	94213	Mm.114116	NM_053183	ENSMUSG00000020076	Ddx50	4933429B04Rik|8430408E17Rik|GU2|RH-II	DEAD (Asp-Glu-Ala-Asp) box polypeptide 50	protein-coding
D4_1_peak_164	chr10	67537221	67537705	4.2497	6.01946	2.30862	23	NA	promoter-TSS (NM_010118)	promoter-TSS (NM_010118)	-406	NM_010118	13654	Mm.290421	NM_010118	ENSMUSG00000037868	Egr2	Egr-2|Krox-20|Krox20|NGF1-B|Zfp-25|Zfp-6	early growth response 2	protein-coding
D4_1_peak_166	chr10	75517195	75517473	5.06001	7.88089	3.90113	39	NA	promoter-TSS (NM_026095)	promoter-TSS (NM_026095)	47	NM_175133	68778	Mm.29382	NM_175133	ENSMUSG00000033416	Gucd1	1110038D17Rik	guanylyl cyclase domain containing 1	protein-coding
D4_1_peak_168	chr10	76442398	76442737	5.7101	9.6063	5.42697	54	NA	exon (NM_001282992, exon 1 of 42)	exon (NM_001282992, exon 1 of 42)	345	NM_008787	18541	Mm.251794	NM_008787	ENSMUSG00000001151	Pcnt	AW476095|C86676|KEN|Pcnt2|kendrin|m239Asp|m275Asp	pericentrin (kendrin)	protein-coding
D4_1_peak_169	chr10	77606090	77606597	4.60181	6.84743	3.01078	30	NA	promoter-TSS (NM_001301671)	promoter-TSS (NM_001301671)	246	NM_001301673	20610	Mm.24433	NM_019929	ENSMUSG00000020265	Sumo3	2810014B19Rik|D10Ertd345e|SMT3A|SUMO-3|Smt3h1	small ubiquitin-like modifier 3	protein-coding
D4_1_peak_40	chr1	75317340	75317969	9.12904	24.8192	19.8167	198	NA	promoter-TSS (NM_016878)	promoter-TSS (NM_016878)	-17	NM_001110831	13437	Mm.24680	NM_016878	ENSMUSG00000026209	Dnpep	AA407814	aspartyl aminopeptidase	protein-coding
D4_1_peak_41	chr1	77502493	77502933	5.10018	8.91356	4.8064	48	NA	intron (NM_007936, intron 3 of 17)	intron (NM_007936, intron 3 of 17)	-5945	NR_105770	102465180		NR_105770	ENSMUSG00000099141	Mir6352	Gm27481|mmu-mir-6352	microRNA 6352	ncRNA
D4_1_peak_42	chr1	78488897	78489137	6.15563	11.0908	6.76749	67	NA	promoter-TSS (NM_011811)	promoter-TSS (NM_011811)	-120	NM_011811	23874	Mm.17898	NM_011811	ENSMUSG00000026245	Farsb	C76708|Farsa|Farsl|Farslb|Frsb	phenylalanyl-tRNA synthetase, beta subunit	protein-coding
D4_1_peak_43	chr1	84839444	84839812	4.37566	6.48137	2.69711	26	NA	promoter-TSS (NM_025386)	promoter-TSS (NM_025386)	-213	NM_025386	66153	Mm.381192	NM_025386	ENSMUSG00000073633	Fbxo36	0610008D19Rik|1110020F21Rik|2410002G19Rik|D1Ertd757e	F-box protein 36	protein-coding
D4_1_peak_44	chr1	85090735	85091043	5.3073	10.3253	6.07429	60	NA	intron (NM_213615, intron 5 of 6)	intron (NM_213615, intron 5 of 6)	18964	NM_213615	381287	Mm.487565	NM_213615	ENSMUSG00000089844	A530032D15Rik	Gm1888	RIKEN cDNA A530032D15Rik gene	protein-coding
D4_1_peak_49	chr1	86064411	86064640	6.15563	11.0908	6.76749	67	NA	promoter-TSS (NM_027357)	promoter-TSS (NM_027357)	-94	NM_027357	70247	Mm.280013	NM_027357	ENSMUSG00000026229	Psmd1	2410026J11Rik|P112|S1	proteasome (prosome, macropain) 26S subunit, non-ATPase, 1	protein-coding
D4_1_peak_170	chr10	78009526	78010091	4.75699	7.38621	3.47026	34	NA	promoter-TSS (NM_008826)	promoter-TSS (NM_008826)	-12	NM_008826	18641	Mm.269649	NM_008826	ENSMUSG00000020277	Pfkl	AA407869|ATP-PFK|PFK-L	phosphofructokinase, liver, B-type	protein-coding
D4_1_peak_171	chr10	78574450	78574943	5.49039	8.90222	4.79595	47	NA	intron (NM_173751, intron 1 of 15)	intron (NM_173751, intron 1 of 15)	196	NM_173751	216136	Mm.2644	NM_173751	ENSMUSG00000032763	Ilvbl	5830463I21|AI415009	ilvB (bacterial acetolactate synthase)-like	protein-coding
D4_1_peak_172	chr10	79668977	79669380	6.88766	14.8951	10.2673	102	NA	promoter-TSS (NM_148934)	promoter-TSS (NM_148934)	-232	NM_148934	110012	Mm.22623	NM_148934	ENSMUSG00000020308	Tpgs1	AV005629|Gm16517|Gtrgeo22|PGs1	tubulin polyglutamylase complex subunit 1	protein-coding
D4_1_peak_173	chr10	79704253	79704781	5.41595	9.46106	5.29619	52	NA	5' UTR (NM_001077184, exon 1 of 7)	5' UTR (NM_001077184, exon 1 of 7)	159	NM_009768	12215	Mm.726	NM_009768	ENSMUSG00000023175	Bsg	AI115436|AI325119|CD147|EMMPRIN|HT-7	basigin	protein-coding
D4_1_peak_174	chr10	79767303	79767541	4.87726	7.58322	3.64213	36	NA	promoter-TSS (NM_144528)	promoter-TSS (NM_144528)	-470	NR_027505	70294	Mm.466670	NM_144528	ENSMUSG00000035890	Rnf126	2610010O19Rik	ring finger protein 126	protein-coding
D4_1_peak_175	chr10	79780269	79780554	5.07746	8.54446	4.47959	44	NA	intron (NM_031380, intron 3 of 4)	intron (NM_031380, intron 3 of 4)	3137	NM_031380	83554	Mm.251710	NM_031380	ENSMUSG00000020325	Fstl3	E030038F23Rik|Flrg	follistatin-like 3	protein-coding
D4_1_peak_176	chr10	79853961	79854623	6.22904	13.2243	8.72004	87	NA	promoter-TSS (NM_008956)	promoter-TSS (NM_008956)	-140	NM_008956	19205	Mm.265610	NM_008956	ENSMUSG00000006498	Ptbp1	AA407203|AL033359|HNRPI|PTB-1|PTB2|PTB3|PTB4|Ptb|pPTB	polypyrimidine tract binding protein 1	protein-coding
D4_1_peak_177	chr10	79908382	79908927	7.73502	16.442	11.7219	117	NA	intron (NM_198107, intron 1 of 14)	intron (NM_198107, intron 1 of 14)	284	NM_001163276	216154	Mm.260089	NM_198107	ENSMUSG00000013833	Med16	95kDa|A630083L04|Thrap5|Trap95	mediator complex subunit 16	protein-coding
D4_1_peak_178	chr10	79926992	79927223	4.74029	7.35878	3.4472	34	NA	promoter-TSS (NM_001288626)	promoter-TSS (NM_001288626)	64	NM_001288626	13496	Mm.301282	NM_007880	ENSMUSG00000019564	Arid3a	Bright|Dri1|Dril1	AT rich interactive domain 3A (BRIGHT-like)	protein-coding
D4_1_peak_179	chr10	79984556	79985243	4.60553	8.03284	4.03234	40	NA	promoter-TSS (NM_001003949)	promoter-TSS (NM_001003949)	-569	NM_001003949	216157	Mm.29442	NM_001003949	ENSMUSG00000013858	Tmem259	AC087114.7gm2|ORF61|R32184_3|mFLJ00277	transmembrane protein 259	protein-coding
D4_1_peak_50	chr1	86359134	86359508	5.2891	9.58755	5.40912	54	NA	promoter-TSS (NR_015507)	promoter-TSS (NR_015507)	134	NM_010880	17975	Mm.154378	NM_010880	ENSMUSG00000026234	Ncl	B530004O11Rik|C23|D0Nds28|D1Nds28|Nucl	nucleolin	protein-coding
D4_1_peak_51	chr1	86504129	86504399	5.60895	10.8864	6.58226	65	NA	Intergenic	CpG	-22472	NM_008972	19231	Mm.19187	NM_008972	ENSMUSG00000026238	Ptma	Thym	prothymosin alpha	protein-coding
D4_1_peak_54	chr1	88277104	88277708	4.72243	14.4706	9.87412	98	NA	exon (NM_172505, exon 1 of 5)	exon (NM_172505, exon 1 of 5)	151	NM_172505	212427	Mm.384762	NM_172505		A730008H23Rik	mFleg1	RIKEN cDNA A730008H23 gene	protein-coding
D4_1_peak_55	chr1	89070046	89070360	7.40047	16.3061	11.5918	115	NA	promoter-TSS (NM_133816)	promoter-TSS (NM_133816)	-259	NM_133816	98402	Mm.170983	NM_133816	ENSMUSG00000036206	Sh3bp4	AI594717|AW227605|BOG25	SH3-domain binding protein 4	protein-coding
D4_1_peak_58	chr1	91540441	91540722	5.46957	9.20614	5.06736	50	NA	promoter-TSS (NM_001039126)	promoter-TSS (NM_001039126)	16	NM_001039126	65247	Mm.234152	NM_023046	ENSMUSG00000026311	Asb1	1700029O08Rik|1700054C17Rik|AI426616|AI851378|mKIAA1146	ankyrin repeat and SOCS box-containing 1	protein-coding
D4_1_peak_59	chr1	92180326	92180860	6.3898	12.2878	7.85935	78	NA	promoter-TSS (NM_207225)	promoter-TSS (NM_207225)	-252	NM_207225	208727	Mm.318567	NM_207225	ENSMUSG00000026313	Hdac4	4932408F19Rik|HD4	histone deacetylase 4	protein-coding
D4_1_peak_180	chr10	79997131	79997466	7.99432	15.4741	10.8122	108	NA	promoter-TSS (NM_013850)	promoter-TSS (NM_013850)	-310	NM_001347081	27403	Mm.103351	NM_013850	ENSMUSG00000035722	Abca7	ABCX|Abc51	ATP-binding cassette, sub-family A (ABC1), member 7	protein-coding
D4_1_peak_181	chr10	80115330	80115812	6.51408	13.3391	8.82631	88	NA	promoter-TSS (NM_011492)	promoter-TSS (NM_011492)	-232	NM_011492	20869	Mm.44231	NM_011492	ENSMUSG00000003068	Stk11	AA408040|Lkb1|Par-4|R75140	serine/threonine kinase 11	protein-coding
D4_1_peak_182	chr10	80148873	80149593	5.27459	10.6195	6.34186	63	NA	promoter-TSS (NM_001305799)	promoter-TSS (NM_001305799)	-449	NM_001305799	59090	Mm.143813	NM_021565	ENSMUSG00000035621	Midn	3000003C15Rik	midnolin	protein-coding
D4_1_peak_183	chr10	80159977	80160294	3.93378	5.75502	2.09531	20	NA	intron (NR_038088, intron 1 of 4)	CpG	-7706	NM_007705	12696	Mm.17898	NM_007705	ENSMUSG00000045193	Cirbp	Cirp|R74941	cold inducible RNA binding protein	protein-coding
D4_1_peak_184	chr10	80167518	80167987	6.32261	13.8194	9.26704	92	NA	promoter-TSS (NM_007705)	promoter-TSS (NM_007705)	-89	NM_007705	12696	Mm.17898	NM_007705	ENSMUSG00000045193	Cirbp	Cirp|R74941	cold inducible RNA binding protein	protein-coding
D4_1_peak_185	chr10	80226364	80226605	6.97449	13.7313	9.18518	91	NA	promoter-TSS (NM_023431)	promoter-TSS (NM_023431)	-114	NM_023431	68114	Mm.273418	NM_023431	ENSMUSG00000020156	Mum1	2610019J09|9430059D04Rik|UBE-1C2	melanoma associated antigen (mutated) 1	protein-coding
D4_1_peak_186	chr10	80261050	80261768	5.04458	8.48837	4.43099	44	NA	promoter-TSS (NM_001347119)	promoter-TSS (NM_001347119)	-397	NM_001347119	14431	Mm.7329	NM_010255	ENSMUSG00000020150	Gamt	AA571402|Spintz1	guanidinoacetate methyltransferase	protein-coding
D4_1_peak_187	chr10	80329550	80330010	4.78574	7.73433	3.77269	37	NA	promoter-TSS (NM_139292)	promoter-TSS (NM_139292)	-307	NM_008793	18551	Mm.299916	NM_008793	ENSMUSG00000020131	Pcsk4	AI647044|L21221|NEC 3|NEC3|PC4|SPC5	proprotein convertase subtilisin/kexin type 4	protein-coding
D4_1_peak_188	chr10	80399435	80399854	6.19527	13.1599	8.66284	86	NA	promoter-TSS (NM_013595)	promoter-TSS (NM_013595)	-113	NM_013595	17192	Mm.7142	NM_013595	ENSMUSG00000035478	Mbd3	AI181826|AU019209	methyl-CpG binding domain protein 3	protein-coding
D4_1_peak_189	chr10	80433688	80434094	11.8846	33.304	28.1902	281	NA	promoter-TSS (NM_011548)	promoter-TSS (NM_011548)	-238	NM_001164150	21423	Mm.3406	NM_011548	ENSMUSG00000020167	Tcf3	A1|AA408400|ALF2|AW209082|E12|E12/E47|E2A|E47|KA1|ME2|Pan1|Pan2|TCF-3|Tcfe2a|VDIR|bHLHb21	transcription factor 3	protein-coding
D4_1_peak_60	chr1	92934402	92934683	4.85592	8.16443	4.1457	41	NA	non-coding (NR_015525, exon 2 of 2)	non-coding (NR_015525, exon 2 of 2)	134	NM_011796	23830	Mm.294315	NM_011796	ENSMUSG00000026270	Capn10	AW049679|Capn8|mKIAA1845	calpain 10	protein-coding
D4_1_peak_61	chr1	93478378	93479001	10.317	31.9839	26.8797	268	NA	promoter-TSS (NM_010891)	promoter-TSS (NM_010891)	228	NM_133808	110611	Mm.30012	NM_133808	ENSMUSG00000034088	Hdlbp	1110005P14Rik|AA960365|AI118566|D1Ertd101e	high density lipoprotein (HDL) binding protein	protein-coding
D4_1_peak_63	chr1	93803927	93804233	5.14451	8.65855	4.58138	45	NA	intron (NM_025454, intron 1 of 7)	CpG	115	NM_025454	66262	Mm.64065	NM_025454	ENSMUSG00000026283	Ing5	1700001C14Rik|1700027H23Rik|1810018M11Rik|AI225768	inhibitor of growth family, member 5	protein-coding
D4_1_peak_65	chr1	104496391	104496650	6.30959	11.3513	7.00297	70	NA	Intergenic	Intergenic	-272299	NM_011800	23836	Mm.103640	NM_011800	ENSMUSG00000050840	Cdh20	Cdh7	cadherin 20	protein-coding
D4_1_peak_66	chr1	106171401	106171621	5.59306	10.8571	6.55514	65	NA	promoter-TSS (NM_133821)	promoter-TSS (NM_133821)	13	NR_040630	626049	Mm.247410	NR_040630	ENSMUSG00000101583	Gm20753	-	predicted gene, 20753	ncRNA
D4_1_peak_67	chr1	118459065	118459497	4.47335	6.91732	3.07166	30	NA	promoter-TSS (NR_027901)	promoter-TSS (NR_027901)	-16	NR_027901	68204	Mm.443536	NR_027901	ENSMUSG00000107722	2900060B14Rik	-	RIKEN cDNA 2900060B14 gene	ncRNA
D4_1_peak_68	chr1	125560512	125560970	7.13168	14.4474	9.85216	98	NA	promoter-TSS (NM_028787)	promoter-TSS (NM_028787)	-275	NM_028787	74150	Mm.28654	NM_028787	ENSMUSG00000026342	Slc35f5	1300003P13Rik|AI646727	solute carrier family 35, member F5	protein-coding
D4_1_peak_69	chr1	128102765	128103254	7.66762	19.2257	14.3717	143	NA	promoter-TSS (NM_001285945)	promoter-TSS (NM_001285945)	38	NM_001285945	226409	Mm.425048	NM_027678	ENSMUSG00000036086	Zranb3	4933425L19Rik|AH2|AI316834|C730006D09	zinc finger, RAN-binding domain containing 3	protein-coding
D4_1_peak_190	chr10	80561577	80561876	6.25604	11.6534	7.27566	72	NA	promoter-TSS (NM_025852)	promoter-TSS (NM_025852)	-166	NM_025852	66932	Mm.1116	NM_025852	ENSMUSG00000047417	Rexo1	1700021P10Rik|2610511M11Rik|AW050347|EloA-BP1|Rex1|Tceb3bp1	REX1, RNA exonuclease 1	protein-coding
D4_1_peak_191	chr10	80577358	80577959	4.50318	6.96695	3.11045	31	NA	promoter-TSS (NM_078477)	promoter-TSS (NM_078477)	-362	NM_078477	118445	Mm.41513	NM_078477	ENSMUSG00000035397	Klf16	AI843742|BTEB4|DRRF	Kruppel-like factor 16	protein-coding
D4_1_peak_192	chr10	80590469	80590661	4.8078	7.46956	3.54256	35	NA	promoter-TSS (NM_145421)	promoter-TSS (NM_145421)	-224	NM_145421	216169	Mm.29802	NM_145421	ENSMUSG00000003346	Abhd17a	1700013O15Rik|BC005632|D10Bwg1364e|Fam108a	abhydrolase domain containing 17A	protein-coding
D4_1_peak_193	chr10	80602842	80603124	5.34015	8.33398	4.29334	42	NA	intron (NM_019575, intron 1 of 6)	CpG	101	NM_019575	56214	Mm.273170	NM_019575	ENSMUSG00000078441	Scamp4	2410022D05Rik|AI448940|AU022392|AW742369|Sc4	secretory carrier membrane protein 4	protein-coding
D4_1_peak_194	chr10	80622072	80622571	8.46082	22.3702	17.4215	174	NA	promoter-TSS (NM_134002)	promoter-TSS (NM_134002)	-459	NM_134002	103236	Mm.29873	NM_134002	ENSMUSG00000003345	Csnk1g2	2810429I12Rik|AI463719	casein kinase 1, gamma 2	protein-coding
D4_1_peak_195	chr10	80676359	80676645	8.63465	21.1286	16.2106	162	NA	promoter-TSS (NM_021462)	promoter-TSS (NM_021462)	-209	NM_021462	17347	Mm.42126	NM_021462	ENSMUSG00000020190	Mknk2	2010016G11Rik|Gprk7|Mnk2	MAP kinase-interacting serine/threonine kinase 2	protein-coding
D4_1_peak_196	chr10	80702037	80702546	7.61836	17.186	12.4261	124	NA	promoter-TSS (NM_027829)	promoter-TSS (NM_027829)	-402	NM_027829	71564	Mm.35802	NM_027829	ENSMUSG00000055862	Izumo4	9030607L17Rik|AI550407	IZUMO family member 4	protein-coding
D4_1_peak_197	chr10	80798342	80798573	4.75445	7.68157	3.72697	37	NA	promoter-TSS (NM_013651)	promoter-TSS (NM_013651)	169	NM_023900	78670	Mm.41479	NM_023900	ENSMUSG00000035278	Plekhj1	9530063M10Rik	pleckstrin homology domain containing, family J member 1	protein-coding
D4_1_peak_198	chr10	80826087	80826647	9.2624	23.9721	18.9863	189	NA	promoter-TSS (NR_027656)	promoter-TSS (NR_027656)	-289	NM_001301034	18245	Mm.398119	NM_008753	ENSMUSG00000035242	Oaz1	AZ-1|AZ1|Antizyme|ODC-Az|Oaz	ornithine decarboxylase antizyme 1	protein-coding
D4_1_peak_199	chr10	80900847	80901095	5.77326	10.4361	6.17309	61	NA	promoter-TSS (NM_013895)	promoter-TSS (NM_013895)	-2	NM_013895	30055	Mm.142132	NM_013895	ENSMUSG00000020219	Timm13	D10Ertd378e|Tim9|Timm9	translocase of inner mitochondrial membrane 13	protein-coding
D4_1_peak_71	chr1	128416848	128417076	5.49039	8.90222	4.79595	47	NA	intron (NM_177445, intron 1 of 15)	CpG	454	NM_177445	226414	Mm.28693	NM_145507	ENSMUSG00000026356	Dars	5730439G15Rik	aspartyl-tRNA synthetase	protein-coding
D4_1_peak_73	chr1	131527284	131528015	7.99306	20.3837	15.4876	154	NA	promoter-TSS (NM_001081011)	promoter-TSS (NM_001081011)	-254	NM_175382	108900	Mm.31278	NM_175382	ENSMUSG00000055184	Fam72a	2700049P18Rik|P17	family with sequence similarity 72, member A	protein-coding
D4_1_peak_77	chr1	133130953	133131330	4.93181	7.97947	3.98682	39	NA	promoter-TSS (NM_133819)	promoter-TSS (NM_133819)	-25	NM_133819	108954	Mm.293628	NM_133819	ENSMUSG00000046062	Ppp1r15b	1810033K10Rik|AI606441|C530022L24Rik|CReP	protein phosphatase 1, regulatory (inhibitor) subunit 15b	protein-coding
D4_1_peak_80	chr1	133409189	133409382	4.61856	7.45133	3.52664	35	NA	intron (NM_011439, intron 1 of 13)	intron (NM_011439, intron 1 of 13)	14927	NM_011439	20668	Mm.8575	NM_011439	ENSMUSG00000070643	Sox13	AA407916|AW259412|AW540933|Sox-13	SRY (sex determining region Y)-box 13	protein-coding
D4_1_peak_84	chr1	134713649	134714132	6.3807	13.0947	8.60398	86	NA	intron (NM_009307, intron 2 of 9)	intron (NM_009307, intron 2 of 9)	67209	NM_009307	20980	Mm.5102	NM_009307	ENSMUSG00000026452	Syt2	IP4BP|R74640|mKIAA4194	synaptotagmin II	protein-coding
D4_1_peak_88	chr1	144004003	144004385	4.58488	6.82014	2.98783	29	NA	promoter-TSS (NM_009061)	promoter-TSS (NM_009061)	-45	NM_009061	19735	Mm.28262	NM_009061	ENSMUSG00000026360	Rgs2	GOS8	regulator of G-protein signaling 2	protein-coding
D4_1_peak_89	chr1	150392854	150393281	6.96997	14.6027	9.99776	99	NA	promoter-TSS (NM_145511)	promoter-TSS (NM_145511)	-12	NM_001077237	226499	Mm.222093	NM_145511	ENSMUSG00000006010	BC003331	1810053E15Rik|Odr4|odr-4	cDNA sequence BC003331	protein-coding
D4_1_peak_90	chr1	152902883	152903118	5.68041	10.2752	6.02855	60	NA	promoter-TSS (NM_001160256)	promoter-TSS (NM_001160256)	-354	NM_001005507	226517	Mm.270775	NM_001005507	ENSMUSG00000042772	Smg7	9430023P16Rik|mKIAA0250	Smg-7 homolog, nonsense mediated mRNA decay factor (C. elegans)	protein-coding
D4_1_peak_91	chr1	153899774	153900203	6.51517	12.9218	8.44306	84	NA	promoter-TSS (NM_008131)	promoter-TSS (NM_008131)	59	NM_008131	14645	Mm.210745	NM_008131	ENSMUSG00000026473	Glul	GS|Glns	glutamate-ammonia ligase (glutamine synthetase)	protein-coding
D4_1_peak_99	chr1	160212940	160213314	5.7922	10.4689	6.20311	62	NA	promoter-TSS (NM_009786)	promoter-TSS (NM_009786)	-235	NM_009786	12301	Mm.10702	NM_009786	ENSMUSG00000014226	Cacybp	SIP	calcyclin binding protein	protein-coding
D4_1_peak_200	chr10	81105959	81106328	5.6276	9.46948	5.30387	53	NA	5' UTR (NM_001347144, exon 1 of 11)	5' UTR (NM_001347144, exon 1 of 11)	228	NM_001347144	26396	Mm.275436	NM_023138	ENSMUSG00000035027	Map2k2	AA589381|MEK2|MK2|Prkmk2	mitogen-activated protein kinase kinase 2	protein-coding
D4_1_peak_201	chr10	81137372	81137780	6.85935	13.5301	8.99917	89	NA	intron (NM_010731, intron 1 of 2)	CpG	1305	NM_010731	16969	Mm.20920	NM_010731	ENSMUSG00000035011	Zbtb7a	9030619K07Rik|9130006G12Rik|AI452336|FBI-1|Lrf|Pokemon|Zbtb7	zinc finger and BTB domain containing 7a	protein-coding
D4_1_peak_202	chr10	81292727	81293234	6.17341	11.5104	7.14486	71	NA	promoter-TSS (NM_001146687)	promoter-TSS (NM_001146687)	17	NM_008844	18717	Mm.24222	NM_008844	ENSMUSG00000034902	Pip5k1c	AI115456|AI835305|Pip5kIgamma	phosphatidylinositol-4-phosphate 5-kinase, type 1 gamma	protein-coding
D4_1_peak_203	chr10	81320412	81321150	7.88489	19.1639	14.3133	143	NA	promoter-TSS (NM_027381)	promoter-TSS (NM_027381)	-322	NM_027381	70312	Mm.87628	NM_027381	ENSMUSG00000034889	Cactin	2510012J08Rik	cactin, spliceosome C complex subunit	protein-coding
D4_1_peak_204	chr10	81350422	81350782	5.62612	10.1808	5.94205	59	NA	promoter-TSS (NM_001163166)	promoter-TSS (NM_001163166)	-145	NM_001163166	15353	Mm.38474	NM_010440	ENSMUSG00000020232	Hmg20b	AW610687|BRAF35|Hmgx2|Hmgxb2|Smarce1r	high mobility group 20B	protein-coding
D4_1_peak_205	chr10	81378453	81378853	10.2295	29.3845	24.3117	243	NA	promoter-TSS (NM_019757)	promoter-TSS (NM_019757)	-283	NM_019757	56371	Mm.24202	NM_019757	ENSMUSG00000020235	Fzr1	AW108046|Cdh1|FZR|FZR2|Fyr|HCDH|HCDH1	fizzy/cell division cycle 20 related 1 (Drosophila)	protein-coding
D4_1_peak_206	chr10	81496448	81496835	5.73357	10.0023	5.78331	57	NA	promoter-TSS (NM_134009)	promoter-TSS (NM_134009)	-278	NM_134009	103425	Mm.302791	NM_134009	ENSMUSG00000020238	Ncln	3100002P13Rik|AW120537	nicalin	protein-coding
D4_1_peak_207	chr10	81545182	81545409	5.79505	9.74676	5.5528	55	NA	promoter-TSS (NM_010301)	promoter-TSS (NM_010301)	-249	NM_010301	14672	Mm.260925	NM_010301	ENSMUSG00000034781	Gna11	Dsk7|E430025L19	guanine nucleotide binding protein, alpha 11	protein-coding
D4_1_peak_208	chr10	81571140	81571655	4.75699	7.38621	3.47026	34	NA	Intergenic	Intergenic	-3890	NM_019725	21886	Mm.38608	NM_019725	ENSMUSG00000034771	Tle2	Grg2|mKIAA4188	transducin-like enhancer of split 2	protein-coding
D4_1_peak_209	chr10	82048107	82048368	6.87139	11.8886	7.49345	74	NA	intron (NM_001024626, intron 1 of 2)	CpG	110	NM_001024626	408062	Mm.391409	NM_001024626	ENSMUSG00000061371	Zfp873	-	zinc finger protein 873	protein-coding
D4_1_peak_210	chr10	82354240	82354517	5.77376	9.36373	5.20943	52	NA	Intergenic	CpG	-113103	NM_001105557	237411		NM_172789	ENSMUSG00000062931	Zfp938	B230315N10Rik	zinc finger protein 938	protein-coding
D4_1_peak_213	chr10	84917336	84917554	5.36352	9.37085	5.2143	52	NA	promoter-TSS (NM_183172)	promoter-TSS (NM_183172)	-168	NM_001013441	237422	Mm.18936	NM_183172	ENSMUSG00000035620	Ric8b	BC051080|Ric-8|Ric-8b	RIC8 guanine nucleotide exchange factor B	protein-coding
D4_1_peak_216	chr10	86705559	86706106	6.40359	13.5549	9.02202	90	NA	promoter-TSS (NM_011631)	promoter-TSS (NM_011631)	21	NM_001003939	103220	Mm.440762	NM_153595	ENSMUSG00000044937	Ttc41	AI449705|AU041509|Gnn	tetratricopeptide repeat domain 41	protein-coding
D4_1_peak_217	chr10	86778651	86778939	9.56284	23.4258	18.4532	184	NA	promoter-TSS (NM_175331)	promoter-TSS (NM_175331)	-210	NM_175331	103466	Mm.200446	NM_175331	ENSMUSG00000054027	Nt5dc3	AU040402|AW540062|C630002B14Rik|TU12B1-TY	5'-nucleotidase domain containing 3	protein-coding
D4_1_peak_221	chr10	95514851	95515067	7.22618	14.6139	10.007	100	NA	promoter-TSS (NM_080560)	promoter-TSS (NM_080560)	-203	NM_080560	93765	Mm.371667	NM_080560	ENSMUSG00000074781	Ube2n	1500026J17Rik|AL022654|BB101821|UBC13	ubiquitin-conjugating enzyme E2N	protein-coding
D4_1_peak_222	chr10	96616803	96617012	7.34788	14.8273	10.2057	102	NA	promoter-TSS (NM_007569)	promoter-TSS (NM_007569)	-94	NM_007569	12226	Mm.23811	NM_007569	ENSMUSG00000036478	Btg1	AI426953|AW546738	B cell translocation gene 1, anti-proliferative	protein-coding
D4_1_peak_223	chr10	98914303	98914542	6.355	11.4278	7.07239	70	NA	promoter-TSS (NM_026482)	promoter-TSS (NM_026482)	-730	NM_026482	67972	Mm.166944	NM_026482	ENSMUSG00000019943	Atp2b1	2810442I22Rik|E130111D10Rik|Pmca1	ATPase, Ca++ transporting, plasma membrane 1	protein-coding
D4_1_peak_224	chr10	105639054	105639303	4.81335	8.72697	4.64128	46	NA	Intergenic	(T)n|Simple_repeat|Simple_repeat	64627	NR_038032	327812	Mm.191660	NR_038032	ENSMUSG00000085282	Gm15663	9330159K06|OTTMUSG00000025047	predicted gene 15663	ncRNA
D4_1_peak_227	chr10	111472878	111473116	4.93068	7.67044	3.71758	37	NA	promoter-TSS (NM_015781)	promoter-TSS (NM_015781)	-195	NM_015781	53605	Mm.290407	NM_015781	ENSMUSG00000058799	Nap1l1	AA407126|AI256722|D10Ertd68e|NAP-1	nucleosome assembly protein 1-like 1	protein-coding
D4_1_peak_228	chr10	115384497	115384881	8.65983	19.6017	14.7306	147	NA	promoter-TSS (NM_025780)	promoter-TSS (NM_025780)	-254	NM_025780	66816	Mm.32314	NM_025780	ENSMUSG00000020137	Thap2	2900040O07Rik|9030625G08Rik|AI450385|AI649097	THAP domain containing, apoptosis associated protein 2	protein-coding
D4_1_peak_229	chr10	117224215	117224461	5.36877	8.70299	4.61998	46	NA	5' UTR (NM_026570, exon 1 of 7)	5' UTR (NM_026570, exon 1 of 7)	169	NM_026570	64050	Mm.233529	NM_026570	ENSMUSG00000020171	Yeats4	4930573H17Rik|B230215M10Rik|GAS41|NuBI-1	YEATS domain containing 4	protein-coding
D4_1_peak_230	chr10	117846080	117846351	6.17716	11.1274	6.79957	67	NA	promoter-TSS (NM_024457)	promoter-TSS (NM_024457)	-241	NM_024457	215449	Mm.233009	NM_024457	ENSMUSG00000052681	Rap1b	2810443E11Rik	RAS related protein 1b	protein-coding
D4_1_peak_231	chr10	118141559	118141840	5.56728	9.36916	5.21358	52	NA	promoter-TSS (NM_010785)	promoter-TSS (NM_010785)	-88	NM_001162905	17245	Mm.101191	NM_010785	ENSMUSG00000020212	Mdm1	Arrd2|Mdm-1	transformed mouse 3T3 cell double minute 1	protein-coding
D4_1_peak_232	chr10	119240122	119240593	8.06806	18.0172	13.2151	132	NA	promoter-TSS (NM_027994)	promoter-TSS (NM_027994)	-302	NM_027994	71902	Mm.203965	NM_027994	ENSMUSG00000020114	Cand1	2310038O07Rik|6330512O03Rik|AI195005|AI846556|D10Ertd516e|Tp120a|mKIAA0829	cullin associated and neddylation disassociated 1	protein-coding
D4_1_peak_233	chr10	122097242	122097516	5.48884	9.23834	5.09568	50	NA	promoter-TSS (NM_153059)	promoter-TSS (NM_153059)	-277	NM_153059	216395	Mm.236764	NM_153059	ENSMUSG00000034620	Tmem5	6330415D21Rik	transmembrane protein 5	protein-coding
D4_1_peak_234	chr10	126978501	126978878	5.23087	8.80488	4.70942	47	NA	promoter-TSS (NM_001113470)	promoter-TSS (NM_001113470)	-28	NM_001113470	52468	Mm.29490	NM_146012	ENSMUSG00000078429	Ctdsp2	AI586070|D10Ertd73e|OS-4|OS4|SCP2	CTD (carboxy-terminal domain, RNA polymerase II, polypeptide A) small phosphatase 2	protein-coding
D4_1_peak_235	chr10	127063381	127063634	5.91935	11.0669	6.7456	67	NA	promoter-TSS (NM_009870)	promoter-TSS (NM_009870)	-96	NM_009870	12567	Mm.6839	NM_009870	ENSMUSG00000006728	Cdk4	Crk3	cyclin-dependent kinase 4	protein-coding
D4_1_peak_237	chr10	128058903	128059118	6.84787	12.2507	7.82698	78	NA	promoter-TSS (NM_019766)	promoter-TSS (NM_019766)	28	NM_019766	56351	Mm.305816	NM_019766	ENSMUSG00000071072	Ptges3	5730442A20Rik|Ptges|Tebp|cPGES|p23|sid3177	prostaglandin E synthase 3 (cytosolic)	protein-coding
D4_1_peak_238	chr10	128303372	128303578	5.06934	8.20866	4.18367	41	NA	intron (NM_001252326, intron 1 of 25)	intron (NM_001252326, intron 1 of 25)	140	NM_001252326	103135	Mm.244183	NM_133992	ENSMUSG00000005682	Pan2	1200014O24Rik|AI047843|AW742773|Usp52|mKIAA0710	PAN2 poly(A) specific ribonuclease subunit	protein-coding
D4_1_peak_239	chr10	128322300	128322524	5.45044	9.17414	5.03918	50	NA	promoter-TSS (NM_019953)	promoter-TSS (NM_019953)	-47	NM_019953	56530	Mm.44220	NM_019953	ENSMUSG00000025381	Cnpy2	5330432A10Rik|AW229003|D10Bwg1546e|Tmem4|Zsig9	canopy FGF signaling regulator 2	protein-coding
D4_1_peak_240	chr10	128493579	128494194	7.06492	15.6778	11.001	110	NA	promoter-TSS (NM_001317220)	promoter-TSS (NM_001317220)	0	NM_001317218	17904	Mm.337074	NM_010860	ENSMUSG00000090841	Myl6	ESMLC|LC17|LC17-GI|MLC-3|MLC1SM|Myln	myosin, light polypeptide 6, alkali, smooth muscle and non-muscle	protein-coding
D4_1_peak_241	chr10	128525872	128526188	5.7101	9.6063	5.42697	54	NA	promoter-TSS (NM_011843)	promoter-TSS (NM_011843)	-171	NM_011843	23943	Mm.66056	NM_011843	ENSMUSG00000025366	Esyt1	Fam62a|Mbc2|vp115	extended synaptotagmin-like protein 1	protein-coding
D4_1_peak_242	chr10	128566002	128566391	9.036	22.4326	17.482	174	NA	promoter-TSS (NM_011119)	promoter-TSS (NM_011119)	-262	NM_011119	18813	Mm.4742	NM_011119	ENSMUSG00000025364	Pa2g4	38kDa|AA672939|Ebp1|Plfap	proliferation-associated 2G4	protein-coding
D4_1_peak_243	chr10	128626533	128626750	7.17862	14.5302	9.93017	99	NA	promoter-TSS (NM_013765)	promoter-TSS (NM_013765)	-135	NM_013765	27370	Mm.32118	NM_013765	ENSMUSG00000025362	Rps26	-	ribosomal protein S26	protein-coding
D4_1_peak_244	chr10	128674314	128674647	4.2594	5.7929	2.12794	21	NA	promoter-TSS (NM_173733)	promoter-TSS (NM_173733)	-562	NM_173733	211389	Mm.23352	NM_173733	ENSMUSG00000049858	Suox	SO	sulfite oxidase	protein-coding
D4_1_peak_245	chr10	128696176	128696551	4.72357	7.6294	3.68235	36	NA	promoter-TSS (NM_177411)	promoter-TSS (NM_177411)	-95	NM_177411	19344	Mm.12815	NM_011229	ENSMUSG00000000711	Rab5b	C030027M18Rik	RAB5B, member RAS oncogene family	protein-coding
D4_1_peak_246	chr10	128821590	128821927	6.05018	10.9115	6.60521	66	NA	promoter-TSS (NM_024180)	promoter-TSS (NM_024180)	-13	NM_025364	66118	Mm.235562	NM_025364	ENSMUSG00000078427	Sarnp	1110005A23Rik|Cip29	SAP domain containing ribonucleoprotein	protein-coding
D4_1_peak_247	chr11	3127081	3127424	4.47173	16.2109	11.5019	115	NA	intron (NR_003517, intron 2 of 6)	intron (NR_003517, intron 2 of 6)	3231	NR_003517	236604	Mm.247625	NM_001004146		Pisd-ps1	-	phosphatidylserine decarboxylase, pseudogene 1	pseudo
D4_1_peak_250	chr11	3452502	3452814	4.85971	7.55453	3.61688	36	NA	non-coding (NR_045276, exon 1 of 2)	non-coding (NR_045276, exon 1 of 2)	175	NR_045276	71523	Mm.72795	NM_027820	ENSMUSG00000034587	8430429K09Rik	-	RIKEN cDNA 8430429K09 gene	ncRNA
D4_1_peak_251	chr11	4096606	4096821	8.04768	16.9967	12.2471	122	NA	TTS (NM_144520)	TTS (NM_144520)	-1282	NM_026443	67900	Mm.41719	NM_026443	ENSMUSG00000004748	Mtfp1	1700020C11Rik|2610507A21Rik|AV005788|Mtp18	mitochondrial fission process 1	protein-coding
D4_1_peak_253	chr11	5099111	5099350	4.6312	8.07933	4.07213	40	NA	promoter-TSS (NM_177370)	promoter-TSS (NM_177370)	-43	NM_001290491	279766	Mm.260866	NM_177370	ENSMUSG00000034175	Rhbdd3	Ptag	rhomboid domain containing 3	protein-coding
D4_1_peak_254	chr11	6291640	6292081	5.21476	8.44947	4.39667	43	NA	promoter-TSS (NM_001252288)	promoter-TSS (NM_001252288)	263	NM_001252282	18293	Mm.276348	NM_010956	ENSMUSG00000020456	Ogdh	2210403E04Rik|2210412K19Rik|AA409584|d1401|mKIAA4192	oxoglutarate (alpha-ketoglutarate) dehydrogenase (lipoamide)	protein-coding
D4_1_peak_255	chr11	6415474	6415834	4.53021	7.89587	3.91391	39	NA	promoter-TSS (NM_008907)	promoter-TSS (NM_008907)	-216	NM_008907	268373	Mm.5246	NM_008907	ENSMUSG00000071866	Ppia	2700098C05|Cphn|CyP-18|CypA	peptidylprolyl isomerase A	protein-coding
D4_1_peak_256	chr11	6444154	6444851	6.74372	14.1884	9.61167	96	NA	promoter-TSS (NM_029938)	promoter-TSS (NM_029938)	-59	NM_001347064	77605	Mm.27624	NM_029938	ENSMUSG00000041126	H2afv	C530002L11Rik|H2a.z-2|H2av	H2A histone family, member V	protein-coding
D4_1_peak_257	chr11	11461748	11461971	5.42598	8.4722	4.41682	44	NA	intron (NM_001185153, intron 1 of 7)	intron (NM_001185153, intron 1 of 7)	560	NM_015785	53604	Mm.9500	NM_015785	ENSMUSG00000020193	Zpbp	4930486K01Rik|Iam38|Sp38	zona pellucida binding protein	protein-coding
D4_1_peak_258	chr11	11808998	11809588	6.16433	12.6937	8.22978	82	NA	promoter-TSS (NM_021891)	promoter-TSS (NM_021891)	-331	NM_001163360	60530	Mm.236114	NM_021891	ENSMUSG00000035455	Fignl1	-	fidgetin-like 1	protein-coding
D4_1_peak_263	chr11	18748248	18748454	5.66219	10.2436	5.99888	59	NA	Intergenic	Intergenic	270618	NM_001193271	17268	Mm.356578	NM_010789	ENSMUSG00000020160	Meis1	C530044H18Rik|Evi8	Meis homeobox 1	protein-coding
D4_1_peak_265	chr11	19924141	19924406	6.31707	12.5665	8.11242	81	NA	promoter-TSS (NM_033523)	promoter-TSS (NM_033523)	-169	NM_033523	114716	Mm.266627	NM_033523	ENSMUSG00000045671	Spred2	C79158	sprouty-related, EVH1 domain containing 2	protein-coding
D4_1_peak_266	chr11	20200882	20201377	5.55674	11.1611	6.8312	68	NA	promoter-TSS (NM_008996)	promoter-TSS (NM_008996)	-473	NM_008996	19324	Mm.271944	NM_008996	ENSMUSG00000020149	Rab1a	Gtbp|Rab-1|Rab1|Ypt1|mKIAA3012	RAB1A, member RAS oncogene family	protein-coding
D4_1_peak_267	chr11	20332748	20333302	6.15563	11.0908	6.76749	67	NA	promoter-TSS (NM_018861)	promoter-TSS (NM_018861)	-312	NM_018861	55963	Mm.6379	NM_018861	ENSMUSG00000020142	Slc1a4	ASCT-1|ASCT1|AW045657|SATT	solute carrier family 1 (glutamate/neutral amino acid transporter), member 4	protein-coding
D4_1_peak_268	chr11	20542775	20543215	7.70776	18.3252	13.5066	135	NA	promoter-TSS (NM_021372)	promoter-TSS (NM_021372)	-258	NM_021372	58172	Mm.339676	NM_021372	ENSMUSG00000049800	Sertad2	AB041541|AU021878|Kiaa0127|MNCb-1504|SEI-2|Sei2|TRIP-Br2|mKIAA0127	SERTA domain containing 2	protein-coding
D4_1_peak_269	chr11	20631493	20631840	6.7044	13.2576	8.75021	87	NA	promoter-TSS (NM_001038625)	promoter-TSS (NM_001038625)	-311	NM_001038625	58172	Mm.339676	NM_021372	ENSMUSG00000049800	Sertad2	AB041541|AU021878|Kiaa0127|MNCb-1504|SEI-2|Sei2|TRIP-Br2|mKIAA0127	SERTA domain containing 2	protein-coding
D4_1_peak_271	chr11	22287034	22287308	6.87982	13.1376	8.64241	86	NA	promoter-TSS (NM_153078)	promoter-TSS (NM_153078)	-376	NM_001252515	216565	Mm.491265	NM_153078	ENSMUSG00000042302	Ehbp1	AF424697|Flj21950|NACSIN	EH domain binding protein 1	protein-coding
D4_1_peak_272	chr11	23255394	23255990	6.7766	16.4636	11.7428	117	NA	promoter-TSS (NM_134014)	promoter-TSS (NM_134014)	-349	NM_001035226	103573	Mm.217547	NM_134014	ENSMUSG00000020290	Xpo1	AA420417|Crm1|Exp1	exportin 1	protein-coding
D4_1_peak_273	chr11	23666008	23666297	5.82711	10.9044	6.59954	65	NA	promoter-TSS (NM_023651)	promoter-TSS (NM_023651)	176	NM_028304	74467	Mm.29536	NM_028304	ENSMUSG00000020280	Pus10	2810013G11Rik|4933435A13Rik|AU014648|C77560|Ccdc139	pseudouridylate synthase 10	protein-coding
D4_1_peak_274	chr11	28735149	28735437	5.40236	9.78829	5.58934	55	NA	Intergenic	Intergenic	-10898	NR_030419	735308		NR_030419	ENSMUSG00000076318	Mir216b	Mirn216b|mir-216b	microRNA 216b	ncRNA
D4_1_peak_275	chr11	31870479	31870796	7.16697	14.0653	9.49749	94	NA	promoter-TSS (NM_026252)	promoter-TSS (NM_026252)	-303	NM_026252	67579	Mm.339792	NM_026252	ENSMUSG00000020300	Cpeb4	Cpe-bp4|Cpeb-4|mCPEB-4	cytoplasmic polyadenylation element binding protein 4	protein-coding
D4_1_peak_276	chr11	32642502	32642705	4.02515	5.6606	2.01681	20	NA	promoter-TSS (NM_134015)	promoter-TSS (NM_134015)	48	NM_001271349	103583	Mm.28017	NM_134015	ENSMUSG00000020271	Fbxw11	2310065A07Rik|AA536858|BTRC2|BTRCP2|Fbxw1b|HOS	F-box and WD-40 domain protein 11	protein-coding
D4_1_peak_278	chr11	35769350	35769594	6.19386	11.5459	7.17707	71	NA	promoter-TSS (NM_145962)	promoter-TSS (NM_145962)	-23	NM_145962	211347	Mm.255044	NM_145962	ENSMUSG00000018846	Pank3	-	pantothenate kinase 3	protein-coding
D4_1_peak_281	chr11	43681633	43682000	6.85592	13.0966	8.60501	86	NA	promoter-TSS (NM_001164231)	promoter-TSS (NM_001164231)	-182	NM_001164231	70802	Mm.397449	NM_027557	ENSMUSG00000044950	Pwwp2a	4631424J17Rik|AI891583|AU024105|D930040F23Rik	PWWP domain containing 2A	protein-coding
D4_1_peak_282	chr11	48817155	48817431	3.94183	5.52666	1.91054	19	NA	promoter-TSS (NM_145377)	promoter-TSS (NM_145377)	98	NM_145377	211007	Mm.794	NM_145377	ENSMUSG00000040365	Trim41	AW552703|BC020156|R75223|RINCK	tripartite motif-containing 41	protein-coding
D4_1_peak_283	chr11	49243849	49244364	5.77341	10.0696	5.84398	58	NA	promoter-TSS (NM_010794)	promoter-TSS (NM_010794)	-85	NM_001110148	17308	Mm.196933	NM_010794	ENSMUSG00000020346	Mgat1	Mgat-1	mannoside acetylglucosaminyltransferase 1	protein-coding
D4_1_peak_284	chr11	49846479	49846838	6.21704	12.7919	8.32039	83	NA	promoter-TSS (NM_001163671)	promoter-TSS (NM_001163671)	-93	NM_207692	26420	Mm.68933	NM_016961	ENSMUSG00000020366	Mapk9	AI851083|JNK2|Prkm9|p54aSAPK	mitogen-activated protein kinase 9	protein-coding
D4_1_peak_285	chr11	50210862	50211054	4.54869	7.0425	3.1753	31	NA	promoter-TSS (NM_011018)	promoter-TSS (NM_011018)	-138	NM_011018	18412	Mm.40828	NM_011018	ENSMUSG00000015837	Sqstm1	A170|OSF-6|Osi|STAP|STONE14|p62	sequestosome 1	protein-coding
D4_1_peak_286	chr11	51606864	51607231	5.77326	10.4361	6.17309	61	NA	promoter-TSS (NM_010448)	promoter-TSS (NM_010448)	-166	NM_001048061	15384	Mm.256875	NM_010448	ENSMUSG00000020358	Hnrnpab	3010025C11Rik|CBF-A|Cgbfa|Hnrpab	heterogeneous nuclear ribonucleoprotein A/B	protein-coding
D4_1_peak_287	chr11	51688604	51689166	9.94262	24.7021	19.7032	197	NA	promoter-TSS (NM_025319)	promoter-TSS (NM_025319)	-251	NM_025319	66050	Mm.35693	NM_025319	ENSMUSG00000007777	0610009B22Rik	-	RIKEN cDNA 0610009B22 gene	protein-coding
D4_1_peak_288	chr11	52231821	52232035	5.02237	7.81974	3.84779	38	NA	promoter-TSS (NM_011543)	promoter-TSS (NM_011543)	-67	NM_011543	21402	Mm.42944	NM_011543	ENSMUSG00000036309	Skp1a	15kDa|2610043E24Rik|2610206H23Rik|EMC19|OCP-II|OCP2|SKP1|Tceb1l|p19A|p19Skp1	S-phase kinase-associated protein 1A	protein-coding
D4_1_peak_289	chr11	53430885	53431157	5.11076	8.60119	4.53069	45	NA	promoter-TSS (NM_025352)	promoter-TSS (NM_025352)	-190	NM_001326614	22272	Mm.251621	NM_025352	ENSMUSG00000044894	Uqcrq	1100001F06Rik|1500040F11Rik|5830407L17Rik|9.5kDa|AA959903|QP-C|Qpc|Uqcrb|c1502	ubiquinol-cytochrome c reductase, complex III subunit VII	protein-coding
D4_1_peak_291	chr11	55469245	55469727	10.4169	30.9818	25.8858	258	NA	promoter-TSS (NM_013716)	promoter-TSS (NM_013716)	-266	NM_013716	27041	Mm.39631	NM_013716	ENSMUSG00000018583	G3bp1	AI849976|B430204O07|C87777|G3bp|mKIAA4115	GTPase activating protein (SH3 domain) binding protein 1	protein-coding
D4_1_peak_292	chr11	58330384	58330710	9.447	22.6528	17.6963	176	NA	promoter-TSS (NM_024480)	promoter-TSS (NM_024480)	-160	NM_001161338	79566	Mm.290534	NM_024480	ENSMUSG00000013646	Sh3bp5l	2310074E09Rik|BC003251|mKIAA1720	SH3 binding domain protein 5 like	protein-coding
D4_1_peak_293	chr11	58948855	58949060	4.82584	8.11244	4.10088	41	NA	promoter-TSS (NM_030082)	promoter-TSS (NM_030082)	46	NM_030082	78303	Mm.28022	NM_030082	ENSMUSG00000056895	Hist3h2ba	1500011O09Rik|AI413321	histone cluster 3, H2ba	protein-coding
D4_1_peak_294	chr11	58954627	58954854	5.42398	10.5438	6.27123	62	NA	promoter-TSS (NM_178218)	promoter-TSS (NM_178218)	55	NM_178218	319162	Mm.212549	NM_178218	ENSMUSG00000078851	Hist3h2a	-	histone cluster 3, H2a	protein-coding
D4_1_peak_295	chr11	59163513	59163799	4.98855	7.46749	3.54139	35	NA	promoter-TSS (NM_001270791)	promoter-TSS (NM_001270791)	89	NM_001270791	216792	Mm.266175	NM_173785	ENSMUSG00000049287	Iba57	4930543L23Rik|A230051G13Rik|C1orf69	IBA57 homolog, iron-sulfur cluster assembly	protein-coding
D4_1_peak_296	chr11	59810062	59810261	4.69308	7.57781	3.63795	36	NA	promoter-TSS (NM_001271357)	promoter-TSS (NM_001271357)	81	NR_045686	100504104	Mm.391737	NR_045686	ENSMUSG00000087249	Gm16062	ENSMUSG00000072890|OTTMUSG00000029633	predicted gene 16062	ncRNA
D4_1_peak_298	chr11	60352961	60353295	7.42239	16.8174	12.0777	120	NA	promoter-TSS (NM_001039093)	promoter-TSS (NM_001039093)	-223	NM_001039092	216810	Mm.218875	NM_153080	ENSMUSG00000000538	Tom1l2	2900016I08Rik|A730055F12Rik|AU042072|Srebf1	target of myb1-like 2 (chicken)	protein-coding
D4_1_peak_299	chr11	60537287	60537656	4.58941	7.4017	3.48388	34	NA	promoter-TSS (NM_172943)	promoter-TSS (NM_172943)	-212	NM_172943	268420	Mm.262056	NM_172943	ENSMUSG00000042650	Alkbh5	AW050020|AW215868|Abh5|E130207K11|Ofoxd	alkB homolog 5, RNA demethylase	protein-coding
D4_1_peak_300	chr11	60878906	60879276	4.62661	7.17147	3.28481	32	NA	promoter-TSS (NM_001168507)	promoter-TSS (NM_001168507)	-53	NM_001168507	216821	Mm.28063	NM_173453	ENSMUSG00000043284	Tmem11	5730466P16Rik|AA409091	transmembrane protein 11	protein-coding
D4_1_peak_301	chr11	61174999	61175449	6.37809	14.3493	9.76171	97	NA	promoter-TSS (NM_001004143)	promoter-TSS (NM_001004143)	-165	NM_001004143	216825	Mm.30602	NM_001004143	ENSMUSG00000042506	Usp22	AI427806	ubiquitin specific peptidase 22	protein-coding
D4_1_peak_302	chr11	61494323	61494546	6.85935	13.5301	8.99917	89	NA	promoter-TSS (NM_001291037)	promoter-TSS (NM_001291037)	-168	NM_001291034	23939	Mm.38172	NM_011841	ENSMUSG00000001034	Mapk7	BMK-1|BMK1|ERK-5|ERK5|Erk5-T|PRKM7	mitogen-activated protein kinase 7	protein-coding
D4_1_peak_303	chr11	61761884	61762171	3.73824	4.97629	1.49261	14	NA	promoter-TSS (NM_144806)	promoter-TSS (NM_144806)	61	NM_001164244	212627	Mm.27703	NM_144806	ENSMUSG00000020528	Prpsap2	A230054F23Rik	phosphoribosyl pyrophosphate synthetase-associated protein 2	protein-coding
D4_1_peak_305	chr11	62280904	62281107	4.96311	8.67255	4.59344	45	NA	promoter-TSS (NM_028360)	promoter-TSS (NM_028360)	390	NM_027198	69747	Mm.141150	NM_027198	ENSMUSG00000014243	Zswim7	2410012H22Rik	zinc finger SWIM-type containing 7	protein-coding
D4_1_peak_306	chr11	62551052	62551600	7.5226	20.3916	15.4952	154	NA	promoter-TSS (NR_002875).2	promoter-TSS (NR_002875).2	155	NM_011664	22187	Mm.371592	NM_011664	ENSMUSG00000019505	Ubb	AL033289|Rps27a|Uba52|Ubb2|Ubc	ubiquitin B	protein-coding
D4_1_peak_311	chr11	68691796	68692008	4.93364	8.62046	4.5476	45	NA	promoter-TSS (NM_175260)	promoter-TSS (NM_175260)	-13	NM_175260	77579	Mm.218233	NM_175260	ENSMUSG00000020900	Myh10	5730504C04Rik|9330167F11Rik|Fltn|Myhn-2|Myhn2|NMHC II-B|NMHC-B|NMHCII-B|NMMHC II-b|NMMHC-B|NMMHC-IIB|SMemb|mKIAA3005	myosin, heavy polypeptide 10, non-muscle	protein-coding
D4_1_peak_313	chr11	69072940	69073989	4.61816	8.67674	4.59749	45	NA	TTS (NM_025838)	TTS (NM_025838)	2655	NM_025838	66910	Mm.33964	NM_025838	ENSMUSG00000020895	Tmem107	1110004B13Rik|2810049P21Rik	transmembrane protein 107	protein-coding
D4_1_peak_314	chr11	69094864	69095104	6.00008	12.7845	8.31358	83	NA	Intergenic	Intergenic	-3972	NM_011065	18626	Mm.7373	NM_011065	ENSMUSG00000020893	Per1	Hftm|Per|m-rigui|mPer1	period circadian clock 1	protein-coding
D4_1_peak_315	chr11	69395495	69396052	4.88638	8.21698	4.19047	41	NA	promoter-TSS (NM_030083)	promoter-TSS (NM_030083)	-18	NM_030083	78304	Mm.45683	NM_030083	ENSMUSG00000059278	Naa38	1500034E06Rik|Lsmd1	N(alpha)-acetyltransferase 38, NatC auxiliary subunit	protein-coding
D4_1_peak_317	chr11	69417726	69418006	5.7228	11.095	6.77105	67	NA	Intergenic	Intergenic	-4191	NM_001017426	216850	Mm.261201	NM_001017426	ENSMUSG00000018476	Kdm6b	1700064E03Rik|BC038313|Jmjd3|mKIAA0346	KDM1 lysine (K)-specific demethylase 6B	protein-coding
D4_1_peak_318	chr11	69581275	69581479	4.18777	7.26216	3.3643	33	NA	intron (NM_001127233, intron 1 of 10)	intron (NM_001127233, intron 1 of 10)	1018	NM_011640	22059	Mm.222	NM_011640	ENSMUSG00000059552	Trp53	Tp53|bbl|bfy|bhy|p44|p53	transformation related protein 53	protein-coding
D4_1_peak_319	chr11	69632652	69632883	7.82496	17.5703	12.7899	127	NA	promoter-TSS (NM_011814)	promoter-TSS (NM_011814)	-204	NM_011814	23879	Mm.41930	NM_011814	ENSMUSG00000018765	Fxr2	Fxr2h	fragile X mental retardation, autosomal homolog 2	protein-coding
D4_1_peak_320	chr11	69662332	69662879	8.82315	20.4234	15.5268	155	NA	promoter-TSS (NR_035455)	promoter-TSS (NR_035455)	44	NM_011900	24070	Mm.89579	NM_011900	ENSMUSG00000018761	Mpdu1	LEC35|SL15|Supl15h	mannose-P-dolichol utilization defect 1	protein-coding
D4_1_peak_321	chr11	69672348	69672635	6.14696	12.6613	8.19965	81	NA	promoter-TSS (NM_144958)	promoter-TSS (NM_144958)	-68	NM_144958	13681	Mm.26680	NM_144958	ENSMUSG00000059796	Eif4a1	BM-010|Ddx2a|Eif4	eukaryotic translation initiation factor 4A1	protein-coding
D4_1_peak_322	chr11	69758322	69759008	7.07889	17.5438	12.7649	127	NA	promoter-TSS (NM_001291068)	promoter-TSS (NM_001291068)	-32	NM_001291068	20020	Mm.16533	NM_009089	ENSMUSG00000005198	Polr2a	220kDa|Rpb1|Rpo2-1	polymerase (RNA) II (DNA directed) polypeptide A	protein-coding
D4_1_peak_323	chr11	69837896	69838416	8.60832	20.5519	15.6509	156	NA	promoter-TSS (NM_026982)	promoter-TSS (NM_026982)	-369	NM_026982	69186	Mm.248772	NM_026982	ENSMUSG00000070394	Tmem256	1810027O10Rik|3110009M16Rik	transmembrane protein 256	protein-coding
D4_1_peak_324	chr11	69880727	69880982	6.32834	12.1798	7.76218	77	NA	TTS (NM_153788)	TTS (NM_153788)	131	NM_153143	216858	Mm.239498	NM_153143	ENSMUSG00000046731	Kctd11	AF465352|Ren	potassium channel tetramerisation domain containing 11	protein-coding
D4_1_peak_325	chr11	69901257	69901776	4.93364	8.62046	4.5476	45	NA	promoter-TSS (NM_001291119)	promoter-TSS (NM_001291119)	-300	NM_001291119	216860	Mm.268347	NM_001013414	ENSMUSG00000047284	Neurl4	-	neuralized E3 ubiquitin protein ligase 4	protein-coding
D4_1_peak_326	chr11	69921338	69921713	4.85592	8.16443	4.1457	41	NA	promoter-TSS (NM_001166592)	promoter-TSS (NM_001166592)	-139	NM_181582	276770	Mm.18026	NM_181582	ENSMUSG00000078812	Eif5a	AA410058|D19Wsu54e|Eif4d|Eif5a1|eIF-4D|eIF-5A|eIF-5A-1|eIF-5A1	eukaryotic translation initiation factor 5A	protein-coding
D4_1_peak_327	chr11	69980334	69980878	6.40359	13.5549	9.02202	90	NA	promoter-TSS (NM_026017)	promoter-TSS (NM_026017)	-276	NM_001253700	54351	Mm.13430	NM_018740	ENSMUSG00000018565	Elp5	Derp6|Rai12	elongator acetyltransferase complex subunit 5	protein-coding
D4_1_peak_328	chr11	69991064	69991514	4.83974	8.7755	4.68422	46	NA	promoter-TSS (NM_019749)	promoter-TSS (NM_019749)	-81	NM_019749	56486	Mm.272460	NM_019749	ENSMUSG00000018567	Gabarap	-	gamma-aminobutyric acid receptor associated protein	protein-coding
D4_1_peak_329	chr11	70021041	70021900	5.06227	9.85992	5.65331	56	NA	intron (NM_001109752, intron 1 of 19)	intron (NM_001109752, intron 1 of 19)	2865	NM_007864	13385	Mm.27256	NM_007864	ENSMUSG00000020886	Dlg4	Dlgh4|PSD-95|PSD95|SAP90|SAP90A	discs, large homolog 4 (Drosophila)	protein-coding
D4_1_peak_330	chr11	70029324	70029704	4.85592	8.16443	4.1457	41	NA	intron (NM_001109752, intron 2 of 19)	intron (NM_001109752, intron 2 of 19)	10909	NM_007864	13385	Mm.27256	NM_007864	ENSMUSG00000020886	Dlg4	Dlgh4|PSD-95|PSD95|SAP90|SAP90A	discs, large homolog 4 (Drosophila)	protein-coding
D4_1_peak_332	chr11	70432231	70432609	5.37523	9.04808	4.92742	49	NA	promoter-TSS (NM_001271358)	promoter-TSS (NM_001271358)	-160	NM_145429	216869	Mm.203747	NM_145429	ENSMUSG00000060216	Arrb2	AI326910|AW122872	arrestin, beta 2	protein-coding
D4_1_peak_333	chr11	70647303	70647531	6.36918	12.2516	7.82698	78	NA	promoter-TSS (NM_024211)	promoter-TSS (NM_024211)	130	NM_027445	70510	Mm.261818	NM_027445	ENSMUSG00000040746	Rnf167	0610010G05Rik|5730408C10Rik|AU019305|AV328608	ring finger protein 167	protein-coding
D4_1_peak_334	chr11	70668612	70669331	6.18206	14.7892	10.1702	101	NA	TTS (NM_001190378)	TTS (NM_001190378)	445	NM_001167669	216873	Mm.432524	NM_172561	ENSMUSG00000018287	Spag7	5730443G10|ACRP|FSA-1|Fsa1l	sperm associated antigen 7	protein-coding
D4_1_peak_335	chr11	70970209	70970416	4.72344	7.93467	3.94732	39	NA	promoter-TSS (NM_001276406)	promoter-TSS (NM_001276406)	112	NM_001252414	69723	Mm.275691	NM_027186	ENSMUSG00000018449	Rpain	2400006N03Rik|Rip	RPA interacting protein	protein-coding
D4_1_peak_336	chr11	71019336	71019657	6.19386	11.5459	7.17707	71	NA	promoter-TSS (NM_001291148)	promoter-TSS (NM_001291148)	-115	NM_025993	67139	Mm.28227	NM_025993	ENSMUSG00000040599	Mis12	2510025F08Rik|AU044651|Misc12	MIS12 kinetochore complex component	protein-coding
D4_1_peak_338	chr11	74830305	74830895	4.20293	7.85831	3.88216	38	NA	promoter-TSS (NM_010813)	promoter-TSS (NM_010813)	-324	NM_010813	17428	Mm.3759	NM_010813	ENSMUSG00000000282	Mnt	Rox|bHLHd3	max binding protein	protein-coding
D4_1_peak_339	chr11	74832031	74832353	4.46654	8.68631	4.60666	46	NA	intron (NM_010813, intron 1 of 5)	CpG-2219	1268	NM_010813	17428	Mm.3759	NM_010813	ENSMUSG00000000282	Mnt	Rox|bHLHd3	max binding protein	protein-coding
D4_1_peak_340	chr11	74837920	74838117	4.68835	6.98674	3.12848	31	NA	intron (NM_010813, intron 4 of 5)	CpG	7094	NM_010813	17428	Mm.3759	NM_010813	ENSMUSG00000000282	Mnt	Rox|bHLHd3	max binding protein	protein-coding
D4_1_peak_341	chr11	75460713	75461526	6.32951	14.2529	9.67166	96	NA	promoter-TSS (NR_030711)	promoter-TSS (NR_030711)	-420	NR_030711	100042498	Mm.482242	NR_030711	ENSMUSG00000085148	Mir22hg	2210403K04Rik|mir-22	Mir22 host gene (non-protein coding)	ncRNA
D4_1_peak_342	chr11	75531758	75532014	4.18469	6.16951	2.43582	24	NA	promoter-TSS (NM_001199283)	promoter-TSS (NM_001199283)	192	NM_173388	215113	Mm.11186	NM_173388	ENSMUSG00000038178	Slc43a2	7630402D21Rik|BC042513|Lat4	solute carrier family 43, member 2	protein-coding
D4_1_peak_343	chr11	76406828	76407139	5.29065	8.57457	4.50665	45	NA	promoter-TSS (NM_001291161)	promoter-TSS (NM_001291161)	58	NR_111896	56322	Mm.18803	NM_019818	ENSMUSG00000020843	Timm22	Tim22	translocase of inner mitochondrial membrane 22	protein-coding
D4_1_peak_344	chr11	77982110	77982669	3.67079	5.54627	1.92657	19	NA	promoter-TSS (NM_174852)	promoter-TSS (NM_174852)	-427	NM_174852	268448	Mm.274329	NM_174852	ENSMUSG00000037791	Phf12	2410142K10Rik|F630045O13|PF1|mKIAA1523	PHD finger protein 12	protein-coding
D4_1_peak_345	chr11	78115437	78115705	5.48884	9.23834	5.09568	50	NA	intron (NM_001346762, intron 1 of 2)	intron (NM_001346762, intron 1 of 2)	20898	NM_145430	216971	Mm.119387	NM_145430	ENSMUSG00000037750	Fam222b	9630020I17Rik	family with sequence similarity 222, member B	protein-coding
D4_1_peak_346	chr11	78183335	78183577	4.72333	8.24545	4.21489	42	NA	promoter-TSS (NR_037683)	promoter-TSS (NR_037683)	128	NM_207523	268449	Mm.22723	NM_207523	ENSMUSG00000058546	Rpl23a	BC029892|MDA20	ribosomal protein L23A	protein-coding
D4_1_peak_348	chr11	78697443	78698078	8.03741	19.4612	14.5964	145	NA	promoter-TSS (NM_008702)	promoter-TSS (NM_008702)	-335	NM_008702	18099	Mm.9001	NM_008702	ENSMUSG00000017376	Nlk	AI194375	nemo like kinase	protein-coding
D4_1_peak_349	chr11	82406385	82406918	5.9291	11.4691	7.10975	71	NA	intron (NM_001304439, intron 1 of 8)	intron (NM_001304439, intron 1 of 8)	17751	NM_001304439	270893	Mm.341593	NM_023438	ENSMUSG00000020701	Tmem132e	Gm644	transmembrane protein 132E	protein-coding
D4_1_peak_350	chr11	83271683	83272218	5.77291	11.5681	7.19732	71	NA	Intergenic	B1F1|SINE|Alu	14776	NM_001166028	237890	Mm.297670	NM_001166028	ENSMUSG00000082101	Slfn14	Gm20|Slfn14-ps	schlafen 14	protein-coding
D4_1_peak_351	chr11	83472599	83473050	5.17965	9.05233	4.93066	49	NA	promoter-TSS (NM_027427)	promoter-TSS (NM_027427)	-284	NM_027427	70439	Mm.181050	NM_027427	ENSMUSG00000020680	Taf15	2610111C21Rik|68kDa|TAFII68|Taf2n	TATA-box binding protein associated factor 15	protein-coding
D4_1_peak_352	chr11	85352787	85352983	6.04224	10.1534	5.91826	59	NA	promoter-TSS (NM_001166643)	promoter-TSS (NM_001166643)	-279	NM_001166643	192197	Mm.209989	NM_138681	ENSMUSG00000059439	Bcas3	1500019F07Rik|2610028P08Rik|AU021018|BC028339|K20D4|rudhira	breast carcinoma amplified sequence 3	protein-coding
D4_1_peak_353	chr11	86484521	86485018	4.88214	7.89632	3.91391	39	NA	5' UTR (NM_029788, exon 1 of 9)	5' UTR (NM_029788, exon 1 of 9)	112	NM_029788	76892	Mm.262707	NM_029788	ENSMUSG00000020521	Rnft1	0610013E23Rik|AV007605	ring finger protein, transmembrane 1	protein-coding
D4_1_peak_354	chr11	87108805	87109466	6.79764	16.9568	12.209	122	NA	promoter-TSS (NM_175563)	promoter-TSS (NM_175563)	-126	NM_025377	66140	Mm.45008	NM_025377	ENSMUSG00000020492	Ska2	1110001A07Rik|C78640|Fam33a	spindle and kinetochore associated complex subunit 2	protein-coding
D4_1_peak_355	chr11	87426970	87427638	5.79969	17.5663	12.7871	127	NA	promoter-TSS (NM_001199293)	promoter-TSS (NM_001199293)	-287	NM_001199293	83560	Mm.440758	NM_031386	ENSMUSG00000010342	Tex14	C85585	testis expressed gene 14	protein-coding
D4_1_peak_356	chr11	87443362	87444014	5.09649	9.58244	5.40527	54	NA	intron (NM_001199293, intron 2 of 30)	intron (NM_001199293, intron 2 of 30)	16097	NM_001199293	83560	Mm.440758	NM_031386	ENSMUSG00000010342	Tex14	C85585	testis expressed gene 14	protein-coding
D4_1_peak_357	chr11	87448790	87449344	5.11474	9.96037	5.74548	57	NA	intron (NM_001199293, intron 2 of 30)	intron (NM_001199293, intron 2 of 30)	21476	NM_001199293	83560	Mm.440758	NM_031386	ENSMUSG00000010342	Tex14	C85585	testis expressed gene 14	protein-coding
D4_1_peak_358	chr11	87462464	87463117	6.60216	14.3566	9.76851	97	NA	intron (NM_001199293, intron 2 of 30)	PB1D9|SINE|Alu	35199	NM_001199293	83560	Mm.440758	NM_031386	ENSMUSG00000010342	Tex14	C85585	testis expressed gene 14	protein-coding
D4_1_peak_360	chr11	87591584	87592138	7.34159	17.1344	12.3769	123	NA	promoter-TSS (NM_133215)	promoter-TSS (NM_133215)	-356	NM_133215	170749	Mm.399376	NM_133215	ENSMUSG00000018401	Mtmr4	AA596759|ESTM44|FYVE-DSP2|ZFYVE11|mKIAA0647	myotubularin related protein 4	protein-coding
D4_1_peak_362	chr11	88119098	88119314	3.74789	5.21286	1.66248	16	NA	intron (NM_198013, intron 1 of 10)	intron (NM_198013, intron 1 of 10)	20060	NM_198013	103841	Mm.374846	NM_198013	ENSMUSG00000018378	Cuedc1	AI841487|C330016O16Rik	CUE domain containing 1	protein-coding
D4_1_peak_363	chr11	88139178	88139654	5.59686	12.3713	7.93563	79	NA	intron (NM_198013, intron 1 of 10)	intron (NM_198013, intron 1 of 10)	-30149	NM_001172099	103841	Mm.374846	NM_198013	ENSMUSG00000018378	Cuedc1	AI841487|C330016O16Rik	CUE domain containing 1	protein-coding
D4_1_peak_364	chr11	88161810	88162212	8.04307	17.9715	13.1708	131	NA	intron (NM_198013, intron 1 of 10)	intron (NM_198013, intron 1 of 10)	-7554	NM_001172099	103841	Mm.374846	NM_198013	ENSMUSG00000018378	Cuedc1	AI841487|C330016O16Rik	CUE domain containing 1	protein-coding
D4_1_peak_365	chr11	88280543	88280749	4.35786	6.72443	2.90602	29	NA	Intergenic	Intergenic	-13397	NM_028859	74297	Mm.207320	NM_028859	ENSMUSG00000034031	Ccdc182	1700106J16Rik	coiled-coil domain containing 182	protein-coding
D4_1_peak_367	chr11	88955106	88955474	5.06096	8.51634	4.45537	44	NA	intron (NM_029023, intron 1 of 12)	CpG	152	NM_029023	74617	Mm.34126	NM_029023	ENSMUSG00000000278	Scpep1	2410018F01Rik|4833411K15Rik|AI957256|Risc	serine carboxypeptidase 1	protein-coding
D4_1_peak_368	chr11	88968381	88969327	5.08327	11.9949	7.59122	75	NA	Intergenic	RMER16B2|LTR|ERVK	-1937	NR_003564	217066	Mm.347543	NM_001025564	ENSMUSG00000057534	Gm15698	OTTMUSG00000001305|OTTMUSG00000025408	transcription elongation factor B (SIII), polypeptide 2 pseudogene	pseudo
D4_1_peak_369	chr11	93885853	93886064	6.26482	11.2758	6.93452	69	NA	promoter-TSS (NM_134012)	promoter-TSS (NM_134012)	-192	NM_001013375	217109	Mm.379350	NM_001013375	ENSMUSG00000054079	Utp18	6230425C22Rik|6430513M13|Wdr50	UTP18 small subunit processome component	protein-coding
D4_1_peak_370	chr11	94044866	94045108	5.69743	11.8078	7.41863	74	NA	intron (NM_001025429, intron 1 of 26)	intron (NM_001025429, intron 1 of 26)	782	NM_001025428	70834	Mm.260737	NM_027569	ENSMUSG00000020859	Spag9	3110018C07Rik|4733401I23Rik|4831406C20Rik|AW552012|JLP|JSAP2|JSAP2a|Jip4|Mapk8ip4|syd1	sperm associated antigen 9	protein-coding
D4_1_peak_371	chr11	94211194	94211511	5.48522	10.2939	6.04568	60	NA	promoter-TSS (NM_009427)	promoter-TSS (NM_009427)	-102	NM_009427	22057	Mm.259673	NM_009427	ENSMUSG00000037573	Tob1	Tob|Trob	transducer of ErbB-2.1	protein-coding
D4_1_peak_372	chr11	95309658	95310504	8.16415	22.2747	17.3288	173	NA	5' UTR (NM_001195004, exon 1 of 14)	5' UTR (NM_001195004, exon 1 of 14)	165	NM_001195004	217127	Mm.90213	NM_177619	ENSMUSG00000038909	Kat7	Hbo1|Hboa|Myst2	K(lysine) acetyltransferase 7	protein-coding
D4_1_peak_373	chr11	95384483	95384897	6.3898	12.2878	7.85935	78	NA	promoter-TSS (NM_016752)	promoter-TSS (NM_016752)	-232	NM_016752	110172	Mm.4593	NM_016752	ENSMUSG00000020873	Slc35b1	Ugalt2	solute carrier family 35, member B1	protein-coding
D4_1_peak_374	chr11	95414516	95414778	4.03566	5.92404	2.23538	22	NA	intron (NM_025287, intron 2 of 10)	intron (NM_025287, intron 2 of 10)	564	NM_025287	20747	Mm.285454	NM_025287	ENSMUSG00000057522	Spop	AI315626|Pcif1|TEF2	speckle-type POZ protein	protein-coding
D4_1_peak_375	chr11	95858806	95859060	4.83346	7.81462	3.84333	38	NA	non-coding (NR_045187, exon 1 of 2)	non-coding (NR_045187, exon 1 of 2)	116	NR_045187	73906	Mm.399894	NR_045187	ENSMUSG00000086015	4833417C18Rik	-	RIKEN cDNA 4833417C18 gene	ncRNA
D4_1_peak_376	chr11	96007125	96007681	3.87935	6.16128	2.42891	24	NA	Intergenic	CpG-2488	-1459	NM_009951	140486	Mm.294769	NM_009951	ENSMUSG00000013415	Igf2bp1	AL024068|AW549074|CRD-BP|Crdbp|D030026A21Rik|D11Moh40e|D11Moh45|IMP-1|IMP1|Neilsen|ZBP-1|Zbp1|mir-3063	insulin-like growth factor 2 mRNA binding protein 1	protein-coding
D4_1_peak_377	chr11	96075697	96076131	10.6657	28.4387	23.3775	233	NA	promoter-TSS (NM_001161419)	promoter-TSS (NM_001161419)	-220	NM_007506	11951	Mm.258	NM_007506	ENSMUSG00000006057	Atp5g1	-	ATP synthase, H+ transporting, mitochondrial F0 complex, subunit C1 (subunit 9)	protein-coding
D4_1_peak_378	chr11	96311939	96312189	3.11085	4.92602	1.45997	14	NA	Intergenic	Intergenic	-5101	NR_029784	723893		NR_029784	ENSMUSG00000065519	Mir10a	Mirn10a|miR-10a|mmu-mir-10a	microRNA 10a	ncRNA
D4_1_peak_380	chr11	96578597	96579094	4.99229	15.986	11.2905	112	NA	intron (NM_001033186, intron 4 of 12)	intron (NM_001033186, intron 4 of 12)	114254	NM_001177898	78473	Mm.395840	NM_001033186	ENSMUSG00000057058	Skap1	1700091G21Rik|Scap1|Skap-55	src family associated phosphoprotein 1	protein-coding
D4_1_peak_381	chr11	96596032	96596813	5.24534	10.9191	6.61183	66	NA	intron (NM_001033186, intron 4 of 12)	intron (NM_001033186, intron 4 of 12)	131831	NM_001177898	78473	Mm.395840	NM_001033186	ENSMUSG00000057058	Skap1	1700091G21Rik|Scap1|Skap-55	src family associated phosphoprotein 1	protein-coding
D4_1_peak_382	chr11	96777510	96777756	4.84228	7.52602	3.59298	35	NA	promoter-TSS (NM_028965)	promoter-TSS (NM_028965)	-78	NM_001163389	74479	Mm.270781	NM_028965	ENSMUSG00000020876	Snx11	4933439F10Rik|A930041K09Rik|AI117694	sorting nexin 11	protein-coding
D4_1_peak_384	chr11	96977584	96978033	7.48658	16.9386	12.1924	121	NA	promoter-TSS (NM_030220)	promoter-TSS (NM_030220)	-120	NM_030220	78912	Mm.491183	NM_030220	ENSMUSG00000018678	Sp2	4930480I16Rik|mKIAA0048	Sp2 transcription factor	protein-coding
D4_1_peak_385	chr11	97188006	97188488	7.03559	16.5342	11.8076	118	NA	promoter-TSS (NM_008379)	promoter-TSS (NM_008379)	-355	NM_008379	16211	Mm.251013	NM_008379	ENSMUSG00000001440	Kpnb1	AA409963|IPOB|Impnb	karyopherin (importin) beta 1	protein-coding
D4_1_peak_387	chr11	97883927	97884489	5.1056	9.25909	5.11452	51	NA	promoter-TSS (NM_001081435)	promoter-TSS (NM_001081435)	-54	NM_001081435	72973	Mm.245939	NM_001081435	ENSMUSG00000070336	Fbxo47	2900052P03Rik|Gm1562	F-box protein 47	protein-coding
D4_1_peak_388	chr11	98202368	98202694	4.54636	7.32826	3.42165	34	NA	promoter-TSS (NM_026952)	promoter-TSS (NM_026952)	-774	NM_026952	69131	Mm.260516	NM_026952	ENSMUSG00000003119	Cdk12	1810022J16Rik|AI646528|Crk7|Crkrs|D11Ertd752e|Pksc	cyclin-dependent kinase 12	protein-coding
D4_1_peak_389	chr11	98809591	98810046	6.26482	11.2758	6.93452	69	NA	promoter-TSS (NM_138660)	promoter-TSS (NM_138660)	10	NM_138660	192160	Mm.40120	NM_138660	ENSMUSG00000078676	Casc3	Btz|Mln51	cancer susceptibility candidate 3	protein-coding
D4_1_peak_390	chr11	100319802	100320472	4.90128	9.88305	5.67432	56	NA	exon (NM_011508, exon 1 of 4)	exon (NM_011508, exon 1 of 4)	188	NM_011508	20918	Mm.13886	NM_011508	ENSMUSG00000035530	Eif1	Sui1-rs1	eukaryotic translation initiation factor 1	protein-coding
D4_1_peak_392	chr11	100619394	100619843	4.15665	6.3852	2.61681	26	NA	5' UTR (NM_019795, exon 1 of 14)	5' UTR (NM_019795, exon 1 of 14)	550	NM_019795	56354	Mm.402409	NM_019795	ENSMUSG00000014195	Dnajc7	2010003F24Rik|2010004G07Rik|CCRP|Ttc2|mDj11|mTpr2	DnaJ heat shock protein family (Hsp40) member C7	protein-coding
D4_1_peak_393	chr11	100939514	100939830	5.95706	11.1332	6.80428	68	NA	promoter-TSS (NM_011486)	promoter-TSS (NM_011486)	-132	NM_011486	20848	Mm.249934	NM_011486	ENSMUSG00000004040	Stat3	1110034C02Rik|AW109958|Aprf	signal transducer and activator of transcription 3	protein-coding
D4_1_peak_394	chr11	101119960	101120350	4.75699	7.38621	3.47026	34	NA	promoter-TSS (NM_134024)	promoter-TSS (NM_134024)	24	NM_134024	103733	Mm.479145	NM_134024	ENSMUSG00000035198	Tubg1	1500010O08Rik|AI451582|AI503389|Tubg	tubulin, gamma 1	protein-coding
D4_1_peak_395	chr11	101171672	101172056	5.60022	10.5007	6.23231	62	NA	promoter-TSS (NM_146030)	promoter-TSS (NM_146030)	-492	NM_001346769	217198	Mm.273254	NM_146030	ENSMUSG00000035172	Plekhh3	BC020025	pleckstrin homology domain containing, family H (with MyTH4 domain) member 3	protein-coding
D4_1_peak_396	chr11	101424749	101425006	5.56687	10.4409	6.17719	61	NA	promoter-TSS (NM_172566)	promoter-TSS (NM_172566)	-208	NM_172566	217201	Mm.305941	NM_172566	ENSMUSG00000035007	Rundc1	AW125546|D930024B17	RUN domain containing 1	protein-coding
D4_1_peak_397	chr11	101552117	101552753	5.58919	11.9758	7.57267	75	NA	promoter-TSS (NM_001252222)	promoter-TSS (NM_001252222)	-219	NM_008676	17966	Mm.784	NM_008676	ENSMUSG00000017119	Nbr1	mKIAA0049	neighbor of Brca1 gene 1	protein-coding
D4_1_peak_398	chr11	101604650	101605179	4.20847	6.47297	2.69102	26	NA	Intergenic	U2|snRNA|snRNA	-5786	NM_001256318	666331	Mm.303457	NM_001256318		LOC666331	-	uncharacterized LOC666331	protein-coding
D4_1_peak_399	chr11	101627558	101628369	4.8474	10.7768	6.48286	64	NA	promoter-TSS (NM_025654)	promoter-TSS (NM_025654)	14	NM_025654	66599	Mm.41449	NM_025654	ENSMUSG00000010362	Rdm1	2410008M22Rik|AW212028|Rad52b	RAD52 motif 1	protein-coding
D4_1_peak_400	chr11	101642146	101642460	4.89707	10.8862	6.58226	65	NA	Intergenic	MT2B|LTR|ERVL	14354	NM_025654	66599	Mm.41449	NM_025654	ENSMUSG00000010362	Rdm1	2410008M22Rik|AW212028|Rad52b	RAD52 motif 1	protein-coding
D4_1_peak_401	chr11	101645197	101645598	5.48016	12.8819	8.4053	84	NA	Intergenic	B1_Mm|SINE|Alu	17448	NM_025654	66599	Mm.41449	NM_025654	ENSMUSG00000010362	Rdm1	2410008M22Rik|AW212028|Rad52b	RAD52 motif 1	protein-coding
D4_1_peak_402	chr11	101658576	101659298	5.45671	12.4554	8.01262	80	NA	Intergenic	Intergenic	-6604	NM_025404	80981	Mm.266840	NM_025404	ENSMUSG00000034936	Arl4d	1110036H21Rik|ARL6|AW456149|Arf4l|Arfl4|Arl5	ADP-ribosylation factor-like 4D	protein-coding
D4_1_peak_403	chr11	102284692	102285056	5.06096	8.51634	4.45537	44	NA	promoter-TSS (NM_028076)	promoter-TSS (NM_028076)	54	NM_001302506	72053	Mm.101274	NM_028076	ENSMUSG00000034757	Tmub2	2010008E23Rik	transmembrane and ubiquitin-like domain containing 2	protein-coding
D4_1_peak_404	chr11	102296968	102297165	5.01213	8.4329	4.38218	43	NA	promoter-TSS (NM_001098836)	promoter-TSS (NM_001098836)	-437	NM_001098836	217218	Mm.390381	NM_001098836	ENSMUSG00000059995	Atxn7l3	E030022H21Rik	ataxin 7-like 3	protein-coding
D4_1_peak_405	chr11	102603764	102604384	5.06886	9.53108	5.3592	53	NA	promoter-TSS (NM_020510)	promoter-TSS (NM_020510)	-357	NM_020510	57265	Mm.36416	NM_020510	ENSMUSG00000050288	Fzd2	AL033370|AW456835|Fz10|Fzd10|Mfz10|Mfz10a	frizzled class receptor 2	protein-coding
D4_1_peak_406	chr11	103028312	103028808	7.34159	17.1344	12.3769	123	NA	promoter-TSS (NM_008707)	promoter-TSS (NM_008707)	-2	NM_008707	18107	Mm.10265	NM_008707	ENSMUSG00000020936	Nmt1	AW536594	N-myristoyltransferase 1	protein-coding
D4_1_peak_407	chr11	103115604	103116491	5.31072	11.7758	7.38901	73	NA	promoter-TSS (NM_138753)	promoter-TSS (NM_138753)	-278	NM_138753	192231	Mm.8763	NM_138753	ENSMUSG00000048878	Hexim1	7330426E13Rik|CLP-1|Clp1|HIS1	hexamethylene bis-acetamide inducible 1	protein-coding
D4_1_peak_408	chr11	103267524	103267766	10.1549	24.5149	19.5195	195	NA	promoter-TSS (NM_016896)	promoter-TSS (NM_016896)	-244	NM_016896	53859	Mm.158981	NM_016896	ENSMUSG00000020941	Map3k14	Nik|aly	mitogen-activated protein kinase kinase kinase 14	protein-coding
D4_1_peak_409	chr11	105508054	105508253	4.19539	6.45085	2.67244	26	NA	Intergenic	Intergenic	-51418	NM_172568	632687	Mm.121570	NM_172568	ENSMUSG00000078627	March10	4933417C16Rik|AV039223|OTTMUSG00000002847|Rnf190	membrane-associated ring finger (C3HC4) 10	protein-coding
D4_1_peak_410	chr11	105524132	105524338	4.90175	8.24346	4.21334	42	NA	Intergenic	Intergenic	-65751	NM_181071	77097	Mm.22501	NM_175492	ENSMUSG00000053580	Tanc2	3526402J09Rik|5730590C14Rik	tetratricopeptide repeat, ankyrin repeat and coiled-coil containing 2	protein-coding
D4_1_peak_411	chr11	106083964	106084508	6.13066	12.2284	7.80532	78	NA	promoter-TSS (NM_011947)	promoter-TSS (NM_011947)	-666	NM_011947	26406	Mm.27041	NM_011947	ENSMUSG00000020700	Map3k3	AW548911|MAPKKK3|Mekk3|mKIAA4031	mitogen-activated protein kinase kinase kinase 3	protein-coding
D4_1_peak_412	chr11	106216463	106216917	6.24116	12.4293	7.98873	79	NA	promoter-TSS (NM_026009)	promoter-TSS (NM_026009)	-236	NM_028074	72047	Mm.41367	NM_028074	ENSMUSG00000020705	Ddx42	1810047H21Rik|AW319508|AW556242|B430002H05Rik|RHELP|RNAHP|SF3b125	DEAD (Asp-Glu-Ala-Asp) box polypeptide 42	protein-coding
D4_1_peak_413	chr11	106255866	106256126	6.97449	13.7313	9.18518	91	NA	promoter-TSS (NM_025310)	promoter-TSS (NM_025310)	-189	NM_008950	19184	Mm.272361	NM_008950	ENSMUSG00000020708	Psmc5	mSUG1	protease (prosome, macropain) 26S subunit, ATPase 5	protein-coding
D4_1_peak_414	chr11	106272867	106273096	4.49021	7.23215	3.33772	33	NA	promoter-TSS (NM_001130187)	promoter-TSS (NM_001130187)	-9	NM_001130187	83796	Mm.21772	NM_031878	ENSMUSG00000078619	Smarcd2	AW322457|Baf60b	SWI/SNF related, matrix associated, actin dependent regulator of chromatin, subfamily d, member 2	protein-coding
D4_1_peak_417	chr11	106788577	106789155	7.21573	18.7679	13.9313	139	NA	promoter-TSS (NM_177088)	promoter-TSS (NM_177088)	-372	NM_007840	13207	Mm.491096	NM_007840	ENSMUSG00000020719	Ddx5	2600009A06Rik|G17P1|HUMP68|Hlr1|p68	DEAD (Asp-Glu-Ala-Asp) box polypeptide 5	protein-coding
D4_1_peak_418	chr11	108920364	108920799	4.79074	7.4416	3.51808	35	NA	intron (NM_015732, intron 1 of 10)	CpG	232	NM_015732	12006	Mm.71710	NM_015732	ENSMUSG00000000142	Axin2	Axi1|Axil|Conductin	axin 2	protein-coding
D4_1_peak_419	chr11	109011653	109012112	21.9081	133.662	128.229	1282	NA	Intergenic	LSU-rRNA_Hsa|rRNA|rRNA	91533	NM_015732	12006	Mm.71710	NM_015732	ENSMUSG00000000142	Axin2	Axi1|Axil|Conductin	axin 2	protein-coding
D4_1_peak_420	chr11	109425731	109426215	9.30116	22.3834	17.4339	174	NA	promoter-TSS (NM_025275)	promoter-TSS (NM_025275)	27	NM_025275	13929	Mm.211850	NM_025275	ENSMUSG00000020610	Amz2	AA408420|ESTM12|X83328	archaelysin family metallopeptidase 2	protein-coding
D4_1_peak_421	chr11	109611177	109611883	7.87568	20.6473	15.7443	157	NA	promoter-TSS (NM_145940)	promoter-TSS (NM_145940)	-141	NM_145940	52639	Mm.35817	NM_145940	ENSMUSG00000041895	Wipi1	4930533H01Rik|AW411817|D11Ertd498e	WD repeat domain, phosphoinositide interacting 1	protein-coding
D4_1_peak_424	chr11	115276991	115277307	9.54009	22.2676	17.3223	173	NA	promoter-TSS (NM_007997)	promoter-TSS (NM_007997)	-180	NM_007997	14149	Mm.4719	NM_007997	ENSMUSG00000018861	Fdxr	-	ferredoxin reductase	protein-coding
D4_1_peak_425	chr11	115536236	115536469	4.88214	7.89632	3.91391	39	NA	promoter-TSS (NM_133354)	promoter-TSS (NM_133354)	-122	NM_133354	170930	Mm.29923	NM_133354	ENSMUSG00000020738	Sumo2	SUMO-2|Smt3A|Smt3b|Smt3h2	small ubiquitin-like modifier 2	protein-coding
D4_1_peak_426	chr11	115708658	115709001	4.75445	7.68157	3.72697	37	NA	promoter-TSS (NM_008163)	promoter-TSS (NM_008163)	-232	NM_008163	14784	Mm.439649	NM_008163	ENSMUSG00000059923	Grb2	AA408164|Ash	growth factor receptor bound protein 2	protein-coding
D4_1_peak_427	chr11	115813717	115814075	5.8587	11.342	6.99428	69	NA	promoter-TSS (NM_080643)	promoter-TSS (NM_080643)	-304	NM_080643	140721	Mm.383737	NM_080643	ENSMUSG00000034471	Caskin2	1600028L06Rik|mKIAA1139	CASK-interacting protein 2	protein-coding
D4_1_peak_428	chr11	116024409	116024788	6.74021	15.0574	10.4207	104	NA	promoter-TSS (NM_008211)	promoter-TSS (NM_008211)	-94	NM_008211	15081	Mm.18516	NM_008211	ENSMUSG00000016559	H3f3b	9430068D06Rik|H3.3B	H3 histone, family 3B	protein-coding
D4_1_peak_429	chr11	116086941	116087479	9.17881	21.6108	16.6789	166	NA	promoter-TSS (NM_016852)	promoter-TSS (NM_016852)	-215	NM_001347642	22378	Mm.284792	NM_016852	ENSMUSG00000034341	Wbp2	-	WW domain binding protein 2	protein-coding
D4_1_peak_430	chr11	116413122	116413397	5.19651	7.79897	3.82981	38	NA	promoter-TSS (NM_027258)	promoter-TSS (NM_027258)	-227	NM_027258	217340	Mm.426344	NM_027258	ENSMUSG00000052949	Rnf157	2610036E23Rik|A130073L17Rik|mKIAA1917	ring finger protein 157	protein-coding
D4_1_peak_431	chr11	116433845	116434192	7.25773	15.1222	10.4805	104	NA	promoter-TSS (NR_003376)	promoter-TSS (NR_003376)	-76	NM_176902	319370	Mm.258466	NM_176902	ENSMUSG00000050628	Ubald2	1110014K08Rik|D030012E24Rik|Fam100b	UBA-like domain containing 2	protein-coding
D4_1_peak_432	chr11	116490390	116490605	5.50338	9.96613	5.75032	57	NA	promoter-TSS (NM_026364)	promoter-TSS (NM_026364)	-151	NM_026364	67763	Mm.25125	NM_026364	ENSMUSG00000015869	Prpsap1	5730409F23Rik|PAP39	phosphoribosyl pyrophosphate synthetase-associated protein 1	protein-coding
D4_1_peak_433	chr11	116853055	116853696	6.43456	15.7479	11.0674	110	NA	promoter-TSS (NM_178620)	promoter-TSS (NM_178620)	-281	NM_011358	20382	Mm.21841	NM_011358	ENSMUSG00000034120	Srsf2	D11Wsu175e|MRF-1|Pr264|SC35|Sfrs10|Sfrs2	serine/arginine-rich splicing factor 2	protein-coding
D4_1_peak_434	chr11	117654270	117654762	7.26463	15.592	10.9211	109	NA	5' UTR (NM_198022, exon 1 of 22)	5' UTR (NM_198022, exon 1 of 22)	227	NM_198022	217351	Mm.40272	NM_198022	ENSMUSG00000025571	Tnrc6c	9930033H14Rik|mKIAA1582	trinucleotide repeat containing 6C	protein-coding
D4_1_peak_435	chr11	117848936	117849146	4.33022	6.14752	2.41645	24	NA	promoter-TSS (NM_009689)	promoter-TSS (NM_009689)	-196	NM_009689	11799	Mm.8552	NM_009689	ENSMUSG00000017716	Birc5	AAC-11|Api4|TIAP|survivin40	baculoviral IAP repeat-containing 5	protein-coding
D4_1_peak_438	chr11	119942844	119943170	5.84976	10.5681	6.29364	62	NA	promoter-TSS (NM_001037755)	promoter-TSS (NM_001037755)	-85	NM_001037754	108100	Mm.197534	NM_130862	ENSMUSG00000025372	Baiap2	IRSp53|R75030	brain-specific angiogenesis inhibitor 1-associated protein 2	protein-coding
D4_1_peak_439	chr11	120232709	120232900	4.97045	10.3616	6.10752	61	NA	promoter-TSS (NM_198423)	promoter-TSS (NM_198423)	-143	NM_001347621	268515	Mm.309498	NM_198423	ENSMUSG00000039741	Bahcc1	B930044J06|BC060615	BAH domain and coiled-coil containing 1	protein-coding
D4_1_peak_440	chr11	120315973	120316191	4.28866	6.60824	2.80571	28	NA	Intergenic	Intergenic	31331	NR_105900	102465564		NR_105900	ENSMUSG00000098955	Mir6935	Gm27344|mmu-mir-6935	microRNA 6935	ncRNA
D4_1_peak_442	chr11	120573041	120573343	6.30691	12.9585	8.47677	84	NA	promoter-TSS (NM_011032)	promoter-TSS (NM_011032)	-256	NM_011032	18453	Mm.16660	NM_011032	ENSMUSG00000025130	P4hb	ERp59|PDI|Pdia1|Thbp	prolyl 4-hydroxylase, beta polypeptide	protein-coding
D4_1_peak_443	chr11	120673037	120673262	4.93181	7.97947	3.98682	39	NA	exon (NM_026877, exon 1 of 16)	exon (NM_026877, exon 1 of 16)	176	NM_026877	68938	Mm.294020	NM_026877	ENSMUSG00000025142	Aspscr1	1190006K01Rik|ASPC|ASPCR1|ASPL|ASPS|RCC17|TUG	alveolar soft part sarcoma chromosome region, candidate 1 (human)	protein-coding
D4_1_peak_444	chr11	120824312	120824910	5.11588	8.94103	4.83125	48	NA	promoter-TSS (NM_007988)	promoter-TSS (NM_007988)	-64	NM_007988	14104	Mm.236443	NM_007988	ENSMUSG00000025153	Fasn	A630082H08Rik|FAS	fatty acid synthase	protein-coding
D4_1_peak_445	chr11	121236793	121237160	7.01697	14.2443	9.66368	96	NA	promoter-TSS (NM_026272)	promoter-TSS (NM_026272)	-260	NM_026272	67608	Mm.291832	NM_026272	ENSMUSG00000000056	Narf	4430402O11Rik	nuclear prelamin A recognition factor	protein-coding
D4_1_peak_446	chr11	121673190	121673420	7.55807	14.7362	10.1214	101	NA	promoter-TSS (NM_178664)	promoter-TSS (NM_178664)	-154	NM_178664	210004	Mm.386847	NM_178664	ENSMUSG00000046605	B3gntl1	6030413G23Rik	UDP-GlcNAc:betaGal beta-1,3-N-acetylglucosaminyltransferase-like 1	protein-coding
D4_1_peak_447	chr12	3109876	3110112	40.644	548.471	541.783	5417	NA	Intergenic	GSAT_MM|Satellite|Satellite	-125797	NR_015551	74173	Mm.309774	NM_028796	ENSMUSG00000079179	Rab10os	1700012B15Rik|1810036A22Rik	RAB10, member RAS oncogene family, opposite strand	ncRNA
D4_1_peak_449	chr12	4234052	4234262	5.49039	8.90222	4.79595	47	NA	exon (NM_001204912, exon 1 of 2)	exon (NM_001204912, exon 1 of 2)	130	NM_001204912	69709	Mm.250552	NM_001204912	ENSMUSG00000096199	Ptrhd1	2410017P09Rik	peptidyl-tRNA hydrolase domain containing 1	protein-coding
D4_1_peak_450	chr12	8921542	8922071	9.70295	24.2536	19.2643	192	NA	5' UTR (NM_008640, exon 1 of 7)	5' UTR (NM_008640, exon 1 of 7)	499	NM_008640	17775	Mm.30071	NM_008640	ENSMUSG00000020585	Laptm4a	AA286466|LAPTM4|MTP|Mtrp|mKIAA0108	lysosomal-associated protein transmembrane 4A	protein-coding
D4_1_peak_454	chr12	12942222	12942433	5.08264	9.5567	5.38161	53	NA	promoter-TSS (NM_008709)	promoter-TSS (NM_008709)	-491	NM_008709	18109	Mm.16469	NM_008709	ENSMUSG00000037169	Mycn	N-myc|Nmyc|Nmyc-1|Nmyc1|bHLHe37|c-nmyc	v-myc avian myelocytomatosis viral related oncogene, neuroblastoma derived	protein-coding
D4_1_peak_455	chr12	21417264	21417800	5.71719	10.3391	6.08704	60	NA	promoter-TSS (NM_011739)	promoter-TSS (NM_011739)	-96	NM_011739	22630	Mm.289630	NM_011739	ENSMUSG00000076432	Ywhaq	2700028P07Rik|AA409740|AU021156|R74690	tyrosine 3-monooxygenase/tryptophan 5-monooxygenase activation protein, theta polypeptide	protein-coding
D4_1_peak_457	chr12	24651774	24652049	5.42398	10.5438	6.27123	62	NA	intron (NM_178357, intron 1 of 3)	intron (NM_178357, intron 1 of 3)	540	NM_178357	194655	Mm.9616	NM_178357	ENSMUSG00000020653	Klf11	9830142A17|D12Ertd427e|Tieg2|Tieg2b|Tieg3	Kruppel-like factor 11	protein-coding
D4_1_peak_458	chr12	24831031	24831536	7.21192	15.04	10.4043	104	NA	promoter-TSS (NM_026037)	promoter-TSS (NM_026037)	-316	NM_001083341	67216	Mm.167671	NM_026037	ENSMUSG00000020646	Mboat2	2810049G06Rik|AU022889|AW547221|LPCAT4|Moact2|Oact2	membrane bound O-acyltransferase domain containing 2	protein-coding
D4_1_peak_461	chr12	31499591	31499819	5.77398	9.03088	4.91194	49	NA	promoter-TSS (NM_001253847)	promoter-TSS (NM_001253847)	-89	NM_134048	104836	Mm.273270	NM_134048	ENSMUSG00000020659	Cbll1	AI467391|Hakai|c-Cbl-like	Casitas B-lineage lymphoma-like 1	protein-coding
D4_1_peak_462	chr12	31950302	31950585	7.32527	17.5745	12.794	127	NA	promoter-TSS (NM_153198)	promoter-TSS (NM_153198)	92	NM_177993	73389	Mm.390461	NM_153198	ENSMUSG00000002996	Hbp1	1700058O05Rik|BE629963|C330012F01Rik|C86454	high mobility group box transcription factor 1	protein-coding
D4_1_peak_465	chr12	40222903	40223302	5.2733	9.55944	5.38358	53	NA	promoter-TSS (NM_013562)	promoter-TSS (NM_013562)	87	NM_013562	15982	Mm.168	NM_013562	ENSMUSG00000001627	Ifrd1	Ifnl|PC4|Tis7	interferon-related developmental regulator 1	protein-coding
D4_1_peak_467	chr12	44269108	44269379	5.7311	9.64107	5.45776	54	NA	promoter-TSS (NM_026164)	promoter-TSS (NM_026164)	89	NM_026164	67452	Mm.54126	NM_026164	ENSMUSG00000036257	Pnpla8	1200006O19Rik|AI467579|Ipla2(gamma)	patatin-like phospholipase domain containing 8	protein-coding
D4_1_peak_469	chr12	51691933	51692165	3.9214	5.73442	2.07928	20	NA	promoter-TSS (NM_001172098)	promoter-TSS (NM_001172098)	-135	NM_052973	94186	Mm.65979	NM_052973	ENSMUSG00000020954	Strn3	Gs2na|SG2NA	striatin, calmodulin binding protein 3	protein-coding
D4_1_peak_470	chr12	52603925	52604480	4.38617	6.77183	2.94497	29	NA	Intergenic	Intergenic	-1880	NR_045910	73278	Mm.396209	NR_045910	ENSMUSG00000100315	1700031P21Rik	-	RIKEN cDNA 1700031P21 gene	ncRNA
D4_1_peak_472	chr12	54697101	54697537	3.73593	6.39466	2.62457	26	NA	Intergenic	B1_Mm|SINE|Alu	-1425	NM_001331162	66266	Mm.156440	NM_025456	ENSMUSG00000054302	Eapp	1810011O16Rik	E2F-associated phosphoprotein	protein-coding
D4_1_peak_473	chr12	55080169	55080485	8.58924	16.4676	11.7456	117	NA	promoter-TSS (NM_011899)	promoter-TSS (NM_011899)	-169	NM_011899	24067	Mm.471968	NM_011899	ENSMUSG00000073079	Srp54a	54kDa|Srp54	signal recognition particle 54A	protein-coding
D4_1_peak_474	chr12	55302793	55303009	6.07316	11.3361	6.98872	69	NA	promoter-TSS (NM_021529)	promoter-TSS (NM_021529)	99	NM_021529	59032	Mm.427307	NM_021529	ENSMUSG00000021022	Ppp2r3c	4930511A21Rik|5730412A08Rik|G4-1|G5pr	protein phosphatase 2, regulatory subunit B'', gamma	protein-coding
D4_1_peak_475	chr12	55836094	55836296	5.60735	9.43583	5.2739	52	NA	promoter-TSS (NM_001037756)	promoter-TSS (NM_001037756)	-171	NM_001037756	52592	Mm.24761	NM_027867	ENSMUSG00000012076	Brms1l	0710008O11Rik|AI159718|BRMS1|D12Ertd407e	breast cancer metastasis-suppressor 1-like	protein-coding
D4_1_peak_478	chr12	59040483	59041213	5.23087	8.80488	4.70942	47	NA	Intergenic	L1M3|LINE|L1	20624	NM_001306218	78232	Mm.290070	NM_030057	ENSMUSG00000020993	Trappc6b	5830498C14Rik|C79212	trafficking protein particle complex 6B	protein-coding
D4_1_peak_479	chr12	59066727	59067021	4.91274	7.64118	3.69218	36	NA	promoter-TSS (NM_008891)	promoter-TSS (NM_008891)	-45	NM_008891	18949	Mm.22347	NM_008891	ENSMUSG00000020994	Pnn	AU045199|D12Ertd512e	pinin	protein-coding
D4_1_peak_480	chr12	59219492	59219909	5.0697	7.59695	3.65505	36	NA	promoter-TSS (NM_001033156)	promoter-TSS (NM_001033156)	-217	NM_001033156	70611	Mm.311026	NM_001033156	ENSMUSG00000035329	Fbxo33	5730501N20Rik|AI642135	F-box protein 33	protein-coding
D4_1_peak_481	chr12	71015677	71015936	6.18138	10.7527	6.46052	64	NA	promoter-TSS (NR_045056)	promoter-TSS (NR_045056)	17	NR_045055	73204	Mm.363770	NR_045055	ENSMUSG00000085622	3110056K07Rik	4921536K06Rik	RIKEN cDNA 3110056K07 gene	ncRNA
D4_1_peak_482	chr12	72085310	72086004	6.14377	13.4701	8.94568	89	NA	promoter-TSS (NM_024205)	promoter-TSS (NM_024205)	-182	NM_024205	104771	Mm.258935	NM_024205	ENSMUSG00000005078	Jkamp	1200003C05Rik|2310047L11Rik|Jamp	JNK1/MAPK8-associated membrane protein	protein-coding
D4_1_peak_484	chr12	76255158	76255387	4.40659	6.53164	2.7402	27	NA	promoter-TSS (NM_138745)	promoter-TSS (NM_138745)	40	NM_138745	108156	Mm.29584	NM_138745	ENSMUSG00000021048	Mthfd1	Dcs|E430024A07Rik|Mthfd	methylenetetrahydrofolate dehydrogenase (NADP+ dependent), methenyltetrahydrofolate cyclohydrolase, formyltetrahydrofolate synthase	protein-coding
D4_1_peak_485	chr12	76404100	76404380	6.88596	14.4495	9.85363	98	NA	promoter-TSS (NM_001002012)	promoter-TSS (NM_001002012)	64	NM_001002012	15512	Mm.296181	NM_008301	ENSMUSG00000059970	Hspa2	70kDa|HSP70.2|HSP70A2|Hsp70-2	heat shock protein 2	protein-coding
D4_1_peak_486	chr12	76837434	76837691	6.7044	13.2576	8.75021	87	NA	promoter-TSS (NM_145927)	promoter-TSS (NM_145927)	95	NM_145927	110606	Mm.151174	NM_145927	ENSMUSG00000033373	Fntb	2010013E13Rik|AA409500	farnesyltransferase, CAAX box, beta	protein-coding
D4_1_peak_487	chr12	78350879	78351147	19.6672	70.0363	64.7633	647	NA	intron (NM_145965, intron 2 of 22)	LSU-rRNA_Hsa|rRNA|rRNA	124358	NM_172952	268566	Mm.341742	NM_145965	ENSMUSG00000047454	Gphn	5730552E08Rik|AI662856|BC027112|C230040D23|GPH|GPHRYN|geph	gephyrin	protein-coding
D4_1_peak_488	chr12	78748823	78749035	5.03424	8.15032	4.13322	41	NA	promoter-TSS (NM_019579)	promoter-TSS (NM_019579)	-18	NM_019579	56217	Mm.425777	NM_019579	ENSMUSG00000021112	Mpp5	3830420B02Rik|AI255216|AI644496|Pals1	membrane protein, palmitoylated 5 (MAGUK p55 subfamily member 5)	protein-coding
D4_1_peak_489	chr12	78861704	78861966	5.71386	9.969	5.75257	57	NA	promoter-TSS (NM_026114)	promoter-TSS (NM_026114)	-197	NM_023721	73834	Mm.311549	NM_023721	ENSMUSG00000021114	Atp6v1d	1110004P10Rik|Atp6m|VATD|Vma8	ATPase, H+ transporting, lysosomal V1 subunit D	protein-coding
D4_1_peak_491	chr12	79911028	79911596	5.64102	10.9453	6.63612	66	NA	Intergenic	Intergenic	13421	NR_131075	77290	Mm.395042	NR_131073		9430078K24Rik	-	RIKEN cDNA 9430078K24 gene	ncRNA
D4_1_peak_494	chr12	80643912	80644189	6.94991	14.125	9.55312	95	NA	promoter-TSS (NM_026244)	promoter-TSS (NM_026244)	61	NM_007951	13877	Mm.246551	NM_007951	ENSMUSG00000021131	Erh	Mer|Prei1	enhancer of rudimentary homolog (Drosophila)	protein-coding
D4_1_peak_495	chr12	83632149	83632418	6.23569	10.4697	6.20373	62	NA	promoter-TSS (NM_027349)	promoter-TSS (NM_027349)	49	NM_027349	67039	Mm.46005	NM_027349	ENSMUSG00000010608	Rbm25	2600011C06Rik|2610015J01Rik|A130095G20Rik|AI159652|AL023075|AU043498|RNPC7	RNA binding motif protein 25	protein-coding
D4_1_peak_496	chr12	83921831	83922136	5.242	9.50363	5.33432	53	NA	promoter-TSS (NR_073564)	promoter-TSS (NR_073564)	-49	NR_073564	18222	Mm.4390	NM_010949	ENSMUSG00000021224	Numb	Nb	numb homolog (Drosophila)	protein-coding
D4_1_peak_497	chr12	84361661	84361857	4.09731	5.77625	2.11303	21	NA	promoter-TSS (NM_172581)	promoter-TSS (NM_172581)	62	NM_172581	217705	Mm.259468	NM_172581	ENSMUSG00000021234	Fam161b	9330169D17|9830169C18Rik	family with sequence similarity 161, member B	protein-coding
D4_1_peak_498	chr12	84451067	84451519	7.68719	19.2653	14.4079	144	NA	promoter-TSS (NM_134042)	promoter-TSS (NM_134042)	-215	NM_173756	217708	Mm.311904	NM_173756	ENSMUSG00000085793	Lin52	5830457H20Rik	lin-52 homolog (C. elegans)	protein-coding
D4_1_peak_499	chr12	84772920	84773272	7.01275	14.6804	10.0687	100	NA	promoter-TSS (NM_028863)	promoter-TSS (NM_028863)	16	NM_023409	67963	Mm.282556	NM_023409	ENSMUSG00000021242	Npc2	2700012J19Rik|AA408070|AU045843|HE1	Niemann-Pick type C2	protein-coding
D4_1_peak_500	chr12	85374774	85375014	6.19884	11.1641	6.83339	68	NA	promoter-TSS (NM_026775)	promoter-TSS (NM_026775)	-177	NM_026775	68581	Mm.379159	NM_026775	ENSMUSG00000021248	Tmed10	1110014C03Rik|Tmp21|p23|p24delta1	transmembrane p24 trafficking protein 10	protein-coding
D4_1_peak_501	chr12	85473441	85473841	7.12202	14.8781	10.2514	102	NA	promoter-TSS (NM_010234)	promoter-TSS (NM_010234)	-260	NM_010234	14281	Mm.246513	NM_010234	ENSMUSG00000021250	Fos	D12Rfj1|c-fos|cFos	FBJ osteosarcoma oncogene	protein-coding
D4_1_peak_502	chr12	87147184	87147601	4.36035	6.45648	2.67624	26	NA	promoter-TSS (NM_001252556)	promoter-TSS (NM_001252556)	227	NM_001252555	14874	Mm.29652	NM_010363	ENSMUSG00000021033	Gstz1	MAAI	glutathione transferase zeta 1 (maleylacetoacetate isomerase)	protein-coding
D4_1_peak_503	chr12	87266432	87266666	5.32017	8.95552	4.84426	48	NA	promoter-TSS (NM_001142580)	promoter-TSS (NM_001142580)	-179	NM_146036	217737	Mm.22626	NM_146036	ENSMUSG00000021037	Ahsa1	BC023857|p38	AHA1, activator of heat shock protein ATPase 1	protein-coding
D4_1_peak_504	chr12	87388311	87388653	7.52045	15.5899	10.9196	109	NA	promoter-TSS (NM_011479)	promoter-TSS (NM_011479)	-127	NM_011479	20773	Mm.565	NM_011479	ENSMUSG00000021036	Sptlc2	LCB2|LCB2a|Spt2	serine palmitoyltransferase, long chain base subunit 2	protein-coding
D4_1_peak_507	chr12	91588254	91588448	4.8963	9.20779	5.06862	50	NA	intron (NM_175335, intron 1 of 8)	CpG	1298	NM_031391	83602	Mm.275728	NM_031391	ENSMUSG00000020962	Gtf2a1	6330549H03Rik|AA536742|AA959775|AW060250|TfIIAa/b|Tfiia1	general transcription factor II A, 1	protein-coding
D4_1_peak_509	chr12	100187282	100187661	6.53359	13.3747	8.8587	88	NA	promoter-TSS (NR_045282)	promoter-TSS (NR_045282)	-497	NR_045282	100038378	Mm.387075	NR_045282	ENSMUSG00000072884	Gm10433	ENSMUSG00000072884	predicted gene 10433	ncRNA
D4_1_peak_510	chr12	100725009	100725301	5.37963	10.461	6.19613	61	NA	promoter-TSS (NM_001330702)	promoter-TSS (NM_001330702)	-35	NM_153587	73086	Mm.220417	NM_153587	ENSMUSG00000021180	Rps6ka5	3110005L17Rik|6330404E13Rik|AI854034|MSK1|MSPK1|RLPK|RLSK|S6K-alpha-5	ribosomal protein S6 kinase, polypeptide 5	protein-coding
D4_1_peak_511	chr12	101029171	101029571	4.50318	6.96695	3.11045	31	NA	promoter-TSS (NM_026681)	promoter-TSS (NM_026681)	-388	NM_026681	68339	Mm.156217	NM_026681	ENSMUSG00000021182	Ccdc88c	0610010D24Rik|AV000935|AW324073|Daple|mKIAA1509	coiled-coil domain containing 88C	protein-coding
D4_1_peak_512	chr12	101975737	101975940	5.09406	8.57275	4.50548	45	NA	promoter-TSS (NM_016856)	promoter-TSS (NM_016856)	-136	NM_016856	51786	Mm.716	NM_016856	ENSMUSG00000041781	Cpsf2	100kDa|2610024B04Rik|AI662483|Cpsf|MCPSF|mKIAA1367	cleavage and polyadenylation specific factor 2	protein-coding
D4_1_peak_514	chr12	105032385	105032601	6.61896	13.1064	8.6131	86	NA	promoter-TSS (NR_003145)	promoter-TSS (NR_003145)	-125	NM_028419	73046	Mm.29128	NM_028419	ENSMUSG00000021102	Glrx5	-	glutaredoxin 5	protein-coding
D4_1_peak_515	chr12	108179378	108179788	7.99314	19.8786	14.9981	149	NA	promoter-TSS (NM_009832)	promoter-TSS (NM_009832)	-155	NM_009832	12454	Mm.474441	NM_009832	ENSMUSG00000021258	Ccnk	AW123198|AW413594|CPR4|CycK	cyclin K	protein-coding
D4_1_peak_516	chr12	108275513	108275721	6.15563	11.0908	6.76749	67	NA	promoter-TSS (NM_001159910)	promoter-TSS (NM_001159910)	-200	NM_001159910	668158	Mm.482792	NM_001159910	ENSMUSG00000084883	Ccdc85c	EG668158|Gm265|Gm9010	coiled-coil domain containing 85C	protein-coding
D4_1_peak_518	chr12	108334066	108334352	5.03834	8.80509	4.70942	47	NA	promoter-TSS (NM_010010)	promoter-TSS (NM_010010)	-172	NM_010010	13116	Mm.41911	NM_010010	ENSMUSG00000021259	Cyp46a1	Cyp46	cytochrome P450, family 46, subfamily a, polypeptide 1	protein-coding
D4_1_peak_520	chr12	110446656	110446970	3.95548	5.54863	1.92751	19	NA	promoter-TSS (NM_001135001)	promoter-TSS (NM_001135001)	-366	NM_001135001	26931	Mm.240396	NM_012023	ENSMUSG00000017843	Ppp2r5c	2610043M05Rik|2700063L20Rik|AI060890|AW545884|C85228|D12Bwg0916e|mKIAA0044	protein phosphatase 2, regulatory subunit B', gamma	protein-coding
D4_1_peak_521	chr12	110696154	110696464	3.60596	4.98117	1.49261	14	NA	promoter-TSS (NM_010480)	promoter-TSS (NM_010480)	86	NM_010480	15519	Mm.1843	NM_010480	ENSMUSG00000021270	Hsp90aa1	86kDa|89kDa|AL024080|AL024147|Hsp86-1|Hsp89|Hsp90|Hspca|hsp4	heat shock protein 90, alpha (cytosolic), class A member 1	protein-coding
D4_1_peak_522	chr12	111813938	111814433	8.71351	20.2224	15.3313	153	NA	promoter-TSS (NM_028875)	promoter-TSS (NM_028875)	15	NM_026752	68520	Mm.390497	NM_026752	ENSMUSG00000021286	Zfyve21	1110013H04Rik|AW558780|C85416	zinc finger, FYVE domain containing 21	protein-coding
D4_1_peak_523	chr12	113000793	113001041	5.37523	9.04808	4.92742	49	NA	promoter-TSS (NM_028193)	promoter-TSS (NM_028193)	-296	NM_028193	72308	Mm.196721	NM_028193	ENSMUSG00000011158	Brf1	2510002F24Rik|GTF3B|TAF3C|TAFIII90|TFIIIB90|mTFIIIB90	BRF1, RNA polymerase III transcription initiation factor 90 kDa subunit	protein-coding
D4_1_peak_524	chr12	113140174	113140440	6.20446	10.791	6.49548	64	NA	promoter-TSS (NM_024223)	promoter-TSS (NM_024223)	71	NM_024223	68337	Mm.133825	NM_024223	ENSMUSG00000006356	Crip2	0610010I23Rik|AW743261|C77570|CRP2|CRP4|Crp|ESP1|Hlp	cysteine rich protein 2	protein-coding
D4_1_peak_525	chr12	113156082	113156435	5.68041	10.2752	6.02855	60	NA	promoter-TSS (NM_134041)	promoter-TSS (NM_134041)	-163	NM_134041	104732	Mm.87616	NM_134041	ENSMUSG00000037466	4930427A07Rik	AA536649|mFLJ00116	RIKEN cDNA 4930427A07 gene	protein-coding
D4_1_peak_526	chr12	118302015	118302236	5.05366	8.832	4.73462	47	NA	promoter-TSS (NM_009239)	promoter-TSS (NM_009239)	-685	NM_001166385	20688	Mm.34699	NM_009239	ENSMUSG00000025323	Sp4	5730497N03Rik|HF-1b|HF1-b	trans-acting transcription factor 4	protein-coding
D4_1_peak_529	chr12	119238956	119239305	5.37485	10.0939	5.86599	58	NA	promoter-TSS (NM_177290)	promoter-TSS (NM_177290)	-854	NM_177290	320910	Mm.217000	NM_177290	ENSMUSG00000025321	Itgb8	4832412O06Rik	integrin beta 8	protein-coding
D4_1_peak_2001	chr9	44326568	44326951	4.30018	6.35845	2.59417	25	NA	promoter-TSS (NM_007875)	promoter-TSS (NM_007875)	-86	NM_007875	13478	Mm.18353	NM_007875	ENSMUSG00000032123	Dpagt1	AU021132|Dpagt2|GPT|Gnpta	dolichyl-phosphate (UDP-N-acetylglucosamine) acetylglucosaminephosphotransferase 1 (GlcNAc-1-P transferase)	protein-coding
D4_1_peak_2002	chr9	44334452	44334787	5.74101	11.5085	7.14397	71	NA	promoter-TSS (NM_010436)	promoter-TSS (NM_010436)	-96	NM_010436	15270	Mm.245931	NM_010436	ENSMUSG00000049932	H2afx	AW228881|H2A.X|H2ax|Hist5-2ax|gammaH2ax	H2A histone family, member X	protein-coding
D4_1_peak_2003	chr9	44379265	44379595	4.42195	7.11482	3.23652	32	NA	promoter-TSS (NM_021395)	promoter-TSS (NM_021395)	-60	NM_021395	12282	Mm.116721	NM_021395	ENSMUSG00000032115	Hyou1	AI415631|CBP-140|Cab140|Grp170|Orp150	hypoxia up-regulated 1	protein-coding
D4_1_peak_2004	chr9	44407382	44407755	6.05018	10.9115	6.60521	66	NA	promoter-TSS (NM_021789)	promoter-TSS (NM_021789)	-20	NM_021789	60409	Mm.29814	NM_021789	ENSMUSG00000032112	Trappc4	1500017G03Rik|AI303617|HSPC172|PTD009|Sbd|Sbdn|Sdcbp2|TRS23	trafficking protein particle complex 4	protein-coding
D4_1_peak_2005	chr9	44881464	44881899	5.5379	10.0267	5.80627	58	NA	promoter-TSS (NM_001081049)	promoter-TSS (NM_001081049)	-407	NM_001081049	214162	Mm.2389	NM_001081049	ENSMUSG00000002028	Kmt2a	6430520K01|ALL-1|All1|Cxxc7|HRX|HTRX1|Mll|Mll1|mKIAA4050	lysine (K)-specific methyltransferase 2A	protein-coding
D4_1_peak_2006	chr9	44920771	44920983	4.43797	6.58256	2.78428	27	NA	promoter-TSS (NM_013795)	promoter-TSS (NM_013795)	-135	NM_013795	27425	Mm.14663	NM_013795	ENSMUSG00000038717	Atp5l	4933437C06Rik	ATP synthase, H+ transporting, mitochondrial F0 complex, subunit G	protein-coding
D4_1_peak_2007	chr9	47530049	47530296	4.89859	7.92387	3.93749	39	NA	promoter-TSS (NM_018770)	promoter-TSS (NM_018770)	2	NM_001310841	54725	Mm.234832	NM_018770	ENSMUSG00000032076	Cadm1	2900073G06Rik|3100001I08Rik|AI987920|Bl2|Igsf4|Igsf4a|Necl2|RA175|RA175A|RA175B|RA175C|RA175N|ST17|SgIGSF|SynCam|Tslc1	cell adhesion molecule 1	protein-coding
D4_1_peak_2009	chr9	48984958	48985370	5.54591	10.7702	6.47678	64	NA	promoter-TSS (NM_175482)	promoter-TSS (NM_175482)	-221	NM_175482	235323	Mm.21630	NM_175482	ENSMUSG00000032267	Usp28	9830148O20Rik|AU022237|mKIAA1515	ubiquitin specific peptidase 28	protein-coding
D4_1_peak_532	chr13	3537716	3537954	4.93181	7.97947	3.98682	39	NA	promoter-TSS (NM_008112)	promoter-TSS (NM_008112)	-240	NM_008112	14569	Mm.153226	NM_008112	ENSMUSG00000021218	Gdi2	GDI-B|GDIB|Gdi3	guanosine diphosphate (GDP) dissociation inhibitor 2	protein-coding
D4_1_peak_534	chr13	5860939	5861413	7.07791	14.7985	10.1785	101	NA	promoter-TSS (NM_011803)	promoter-TSS (NM_011803)	-313	NM_011803	23849	Mm.275036	NM_011803	ENSMUSG00000000078	Klf6	AI448727|BCD1|C86813|CPBP|Copeb|FM2|FM6|Ierepo1|Ierepo3|R75280|Zf9	Kruppel-like factor 6	protein-coding
D4_1_peak_536	chr13	8885626	8885830	4.87157	7.28056	3.38008	33	NA	5' UTR (NM_145360, exon 1 of 5)	5' UTR (NM_145360, exon 1 of 5)	122	NM_145360	319554	Mm.29847	NM_145360	ENSMUSG00000058258	Idi1	4832416K17Rik	isopentenyl-diphosphate delta isomerase	protein-coding
D4_1_peak_537	chr13	12395101	12395309	7.15414	13.6057	9.06826	90	NA	promoter-TSS (NM_144835)	promoter-TSS (NM_144835)	-170	NM_144835	217995	Mm.171186	NM_144835	ENSMUSG00000050244	Heatr1	AA517551|B130016L12Rik|BC019693	HEAT repeat containing 1	protein-coding
D4_1_peak_538	chr13	14063283	14063681	5.69429	9.93585	5.72199	57	NA	promoter-TSS (NM_001331176)	promoter-TSS (NM_001331176)	6	NM_001331176	14593	Mm.148039	NM_010282	ENSMUSG00000021302	Ggps1	1810026C22Rik|9530089B04Rik|AI843169|C79210	geranylgeranyl diphosphate synthase 1	protein-coding
D4_1_peak_539	chr13	21717196	21717567	5.32255	11.8007	7.4119	74	NA	promoter-TSS (NM_178206)	promoter-TSS (NM_178206)	-247	NM_178206	319152	Mm.377874	NM_178206	ENSMUSG00000101355	Hist1h3h	H3-291	histone cluster 1, H3h	protein-coding
D4_1_peak_2012	chr9	53706169	53706424	4.9825	8.06412	4.0583	40	NA	promoter-TSS (NM_175562)	promoter-TSS (NM_175562)	-64	NM_175562	270160	Mm.290285	NM_175562	ENSMUSG00000055069	Rab39	C230094F14Rik|Rab39a	RAB39, member RAS oncogene family	protein-coding
D4_1_peak_2013	chr9	54752729	54753001	5.10493	8.26774	4.23555	42	NA	Intergenic	Intergenic	-11883	NM_001284507	12903	Mm.34797	NM_013496	ENSMUSG00000032291	Crabp1	AI326249|CRABP-I|Crabp-1|CrabpI|Rbp-5	cellular retinoic acid binding protein I	protein-coding
D4_1_peak_2014	chr9	55090253	55090544	4.00763	6.3904	2.62053	26	NA	Intergenic	Intergenic	-41854	NM_148944	108015	Mm.32694	NM_148944	ENSMUSG00000035200	Chrnb4	Acrb-4|Acrb4	cholinergic receptor, nicotinic, beta polypeptide 4	protein-coding
D4_1_peak_2016	chr9	56418068	56418552	5.5835	10.4708	6.20435	62	NA	promoter-TSS (NM_025812)	promoter-TSS (NM_025812)	-260	NM_172924	244895	Mm.490331	NM_172924	ENSMUSG00000074305	Peak1	1110049L02Rik|9530046P14|AA690169|BE132841|C230081A13Rik|SGK269|mKIAA2002	pseudopodium-enriched atypical kinase 1	protein-coding
D4_1_peak_2017	chr9	57073463	57073672	4.09641	8.7665	4.67721	46	NA	intron (NM_001110351, intron 1 of 21)	intron (NM_001110351, intron 1 of 21)	1527	NM_001110351	20466	Mm.15755	NM_011378	ENSMUSG00000042557	Sin3a	AW553200|Sin3|mKIAA4126|mSin3A	transcriptional regulator, SIN3A (yeast)	protein-coding
D4_1_peak_2018	chr9	57076002	57076375	4.98275	12.459	8.01585	80	NA	promoter-TSS (NM_011378)	promoter-TSS (NM_011378)	-188	NM_001110350	20466	Mm.15755	NM_011378	ENSMUSG00000042557	Sin3a	AW553200|Sin3|mKIAA4126|mSin3A	transcriptional regulator, SIN3A (yeast)	protein-coding
D4_1_peak_2019	chr9	57910734	57911005	3.92171	5.26478	1.7037	17	NA	promoter-TSS (NM_027086)	promoter-TSS (NM_027086)	-117	NM_027086	69459	Mm.41735	NM_027086	ENSMUSG00000055720	Ubl7	2300004C15Rik	ubiquitin-like 7 (bone marrow stromal cell-derived)	protein-coding
D4_1_peak_540	chr13	21734556	21734894	5.21214	9.10886	4.98138	49	NA	promoter-TSS (NM_178210)	promoter-TSS (NM_178210)	-309	NM_178210	319159		NM_178210	ENSMUSG00000067455	Hist1h4j	-	histone cluster 1, H4j	protein-coding
D4_1_peak_541	chr13	21753875	21754181	4.72294	9.84708	5.64164	56	NA	promoter-TSS (NM_178201)	promoter-TSS (NM_178201)	-95	NM_178201	319187		NM_178201	ENSMUSG00000095217	Hist1h2bn	-	histone cluster 1, H2bn	protein-coding
D4_1_peak_542	chr13	22035514	22035794	5.91559	13.0175	8.53177	85	NA	promoter-TSS (NM_175659)	promoter-TSS (NM_175659)	-11	NM_175659	319168	Mm.250564	NM_175659	ENSMUSG00000069302	Hist1h2ah	-	histone cluster 1, H2ah	protein-coding
D4_1_peak_543	chr13	23543359	23543756	4.08025	6.78738	2.96001	29	NA	promoter-TSS (NM_178197)	promoter-TSS (NM_178197)	-113	NM_178197	319182	Mm.352273	NM_178197	ENSMUSG00000064168	Hist1h2bh	H2b-221	histone cluster 1, H2bh	protein-coding
D4_1_peak_544	chr13	23562433	23563281	6.65735	14.4615	9.8652	98	NA	promoter-TSS (NM_178205)	promoter-TSS (NM_178205)	-492	NM_178205	319151	Mm.261658	NM_178205	ENSMUSG00000069273	Hist1h3e	H3-f|H3.1	histone cluster 1, H3e	protein-coding
D4_1_peak_545	chr13	23571140	23571428	3.53269	6.22489	2.48212	24	NA	promoter-TSS (NM_178196)	promoter-TSS (NM_178196)	-64	NM_178187	319166	Mm.261665	NM_178187	ENSMUSG00000069272	Hist1h2ae	1190022L06	histone cluster 1, H2ae	protein-coding
D4_1_peak_2020	chr9	58112973	58113172	4.45383	6.60827	2.80571	28	NA	intron (NM_001166282, intron 3 of 19)	intron (NM_001166282, intron 3 of 19)	5751	NM_001166282	382077	Mm.335193	NM_029212	ENSMUSG00000037716	Ccdc33	4930535E21Rik|Gm1117|Tzip1	coiled-coil domain containing 33	protein-coding
D4_1_peak_2021	chr9	59578029	59578342	5.32017	8.95552	4.84426	48	NA	promoter-TSS (NM_175235)	promoter-TSS (NM_175235)	-152	NM_175235	76183	Mm.265415	NM_175235	ENSMUSG00000032297	Celf6	6330569O16Rik|Brunol6	CUGBP, Elav-like family member 6	protein-coding
D4_1_peak_2022	chr9	59656735	59657009	4.21967	7.32199	3.4168	34	NA	intron (NM_001253883, intron 1 of 10)	CpG	504	NM_011099	18746	Mm.326167	NM_011099	ENSMUSG00000032294	Pkm	AA414905|AL024370|AL024424|Pk-2|Pk-3|Pk3|Pkm2	pyruvate kinase, muscle	protein-coding
D4_1_peak_2023	chr9	61361266	61361480	5.32912	9.31152	5.1618	51	NA	Intergenic	Intergenic	-10993	NM_001083928	21887	Mm.24255	NM_009389	ENSMUSG00000032280	Tle3	2610103N05Rik|ESG|Grg3a|Grg3b|mKIAA1547	transducin-like enhancer of split 3	protein-coding
D4_1_peak_2029	chr9	64173058	64173345	5.08707	8.23811	4.20916	42	NA	promoter-TSS (NM_026507)	promoter-TSS (NM_026507)	-186	NM_024212	67891	Mm.280083	NM_024212	ENSMUSG00000032399	Rpl4	2010004J23Rik	ribosomal protein L4	protein-coding
D4_1_peak_551	chr13	23745649	23745970	4.45843	9.90053	5.69054	56	NA	promoter-TSS (NM_175664)	promoter-TSS (NM_175664)	-288	NM_175653	319148	Mm.262517	NM_175653	ENSMUSG00000069310	Hist1h3c	H3-143	histone cluster 1, H3c	protein-coding
D4_1_peak_553	chr13	23762487	23762734	5.37112	15.2538	10.6031	106	NA	promoter-TSS (NM_013550)	promoter-TSS (NM_013550)	-224	NM_013550	360198	Mm.221301	NM_013550	ENSMUSG00000069265	Hist1h3a	-	histone cluster 1, H3a	protein-coding
D4_1_peak_554	chr13	24800897	24801113	4.76679	8.01007	4.0131	40	NA	promoter-TSS (NM_024473)	promoter-TSS (NM_024473)	-652	NM_024473	79555	Mm.266668	NM_024473	ENSMUSG00000019132	BC005537	8030460C05Rik|C78201	cDNA sequence BC005537	protein-coding
D4_1_peak_555	chr13	26932709	26933279	5.93814	11.1	6.77511	67	NA	Intergenic	Intergenic	77351	NR_039552	100628575		NR_039552	ENSMUSG00000106278	Mir3970	mmu-mir-3970|mu-mir-3970	microRNA 3970	ncRNA
D4_1_peak_556	chr13	29986099	29986590	6.38569	13.5212	8.99146	89	NA	promoter-TSS (NM_010093)	promoter-TSS (NM_010093)	-281	NM_010093	13557	Mm.268356	NM_010093	ENSMUSG00000016477	E2f3	E2F3b|E2f3a	E2F transcription factor 3	protein-coding
D4_1_peak_557	chr13	34131245	34131740	4.18997	6.98727	3.12877	31	NA	Intergenic	Intergenic	-1138	NM_023716	73710	Mm.379227	NM_023716	ENSMUSG00000045136	Tubb2b	2410129E14Rik|brdp	tubulin, beta 2B class IIB	protein-coding
D4_1_peak_558	chr13	34148910	34149137	4.51859	6.44607	2.66885	26	NA	Intergenic	Intergenic	-13941	NM_001101430	69666	Mm.24788	NM_001101430	ENSMUSG00000071451	Psmg4	PAC-4|mPAC4	proteasome (prosome, macropain) assembly chaperone 4	protein-coding
D4_1_peak_559	chr13	35906077	35906342	6.59224	11.8256	7.43479	74	NA	exon (NM_145938, exon 1 of 8)	exon (NM_145938, exon 1 of 8)	138	NM_145938	208366	Mm.35545	NM_145938	ENSMUSG00000021418	Rpp40	D8Bwg1265e|Rnasep1	ribonuclease P 40 subunit	protein-coding
D4_1_peak_2030	chr9	64179318	64179555	5.39383	9.07931	4.95574	49	NA	TTS (NM_024212)	TTS (NM_024212)	139	NM_183316	330959	Mm.24082	NM_183316	ENSMUSG00000032398	Snapc5	2010103A03Rik	small nuclear RNA activating complex, polypeptide 5	protein-coding
D4_1_peak_2031	chr9	64811325	64811655	5.23353	8.48045	4.42383	44	NA	5' UTR (NM_001162917, exon 2 of 35)	5' UTR (NM_001162917, exon 2 of 35)	479	NM_001162917	102442	Mm.222473	NM_176935	ENSMUSG00000053641	Dennd4a	AI115600|AI851943|F730015K02Rik	DENN/MADD domain containing 4A	protein-coding
D4_1_peak_2032	chr9	65178725	65179076	6.47687	14.1171	9.54589	95	NA	intron (NM_008988, intron 5 of 13)	intron (NM_008988, intron 5 of 13)	-35790	NM_177460	214424	Mm.31129	NM_177460	ENSMUSG00000032392	Parp16	ARTD15|BC055447|C79952|PARP-16	poly (ADP-ribose) polymerase family, member 16	protein-coding
D4_1_peak_2033	chr9	65195938	65196524	4.45583	9.58544	5.40762	54	NA	Intergenic	Intergenic	-18459	NM_177460	214424	Mm.31129	NM_177460	ENSMUSG00000032392	Parp16	ARTD15|BC055447|C79952|PARP-16	poly (ADP-ribose) polymerase family, member 16	protein-coding
D4_1_peak_2034	chr9	65201154	65201646	4.11285	7.95665	3.96717	39	NA	Intergenic	B1_Mus1|SINE|Alu	-13290	NM_177460	214424	Mm.31129	NM_177460	ENSMUSG00000032392	Parp16	ARTD15|BC055447|C79952|PARP-16	poly (ADP-ribose) polymerase family, member 16	protein-coding
D4_1_peak_2035	chr9	65580151	65580353	7.24192	14.1947	9.61749	96	NA	promoter-TSS (NM_153119)	promoter-TSS (NM_153119)	-165	NM_153119	102595	Mm.247303	NM_153119	ENSMUSG00000050721	Plekho2	AI840980|Plekhq1	pleckstrin homology domain containing, family O member 2	protein-coding
D4_1_peak_2036	chr9	66795307	66795749	4.5184	6.7128	2.89586	28	NA	promoter-TSS (NM_177583)	promoter-TSS (NM_177583)	-105	NM_177583	208117	Mm.41291	NM_177583	ENSMUSG00000032375	Aph1b	2310057K14Rik|Aph1c	aph1 homolog B, gamma secretase subunit	protein-coding
D4_1_peak_2037	chr9	69569015	69569234	4.57284	6.53185	2.7402	27	NA	Intergenic	Intergenic	112180	NR_037296	100526560		NR_037296	ENSMUSG00000093042	Mir3109	mir-3109|mmu-mir-3109	microRNA 3109	ncRNA
D4_1_peak_560	chr13	36117525	36117854	7.87314	15.2701	10.6192	106	NA	promoter-TSS (NM_024274)	promoter-TSS (NM_024274)	46	NM_001039189	69955	Mm.70690	NM_024274	ENSMUSG00000021420	Fars2	Fars1|pheRS	phenylalanine-tRNA synthetase 2 (mitochondrial)	protein-coding
D4_1_peak_561	chr13	39523686	39524305	5.69429	9.93585	5.72199	57	NA	Intergenic	Intergenic	-563120	NM_001170431	108652	Mm.255506	NM_134060	ENSMUSG00000021432	Slc35b3	4921526O06Rik|AI428480|CGI-19|PABST2|PAPST2	solute carrier family 35, member B3	protein-coding
D4_1_peak_563	chr13	41016292	41016527	4.76347	6.83285	2.99948	29	NA	intron (NM_025387, intron 1 of 5)	CpG	159	NM_025387	66154	Mm.30005	NM_025387	ENSMUSG00000021361	Tmem14c	1110021D01Rik|AU020193|HSPC194	transmembrane protein 14C	protein-coding
D4_1_peak_564	chr13	41359150	41359697	4.79141	8.36747	4.32369	43	NA	promoter-TSS (NM_017464)	promoter-TSS (NM_017464)	-422	NM_017464	18003	Mm.288980	NM_017464	ENSMUSG00000021365	Nedd9	Cas-L|CasL|HEF1|MEF1|Nedd-9|p105	neural precursor cell expressed, developmentally down-regulated gene 9	protein-coding
D4_1_peak_565	chr13	41605350	41605686	5.25699	8.19982	4.17563	41	NA	promoter-TSS (NM_001163572)	promoter-TSS (NM_001163572)	-698	NM_001163572	621976	Mm.259830	NM_001163572	ENSMUSG00000087370	Tmem170b	EG621976	transmembrane protein 170B	protein-coding
D4_1_peak_566	chr13	42051372	42051567	4.58447	7.69145	3.73603	37	NA	promoter-TSS (NM_007772)	promoter-TSS (NM_007772)	-552	NM_007772	110521	Mm.4808	NM_007772	ENSMUSG00000021366	Hivep1	Cryabp1	human immunodeficiency virus type I enhancer binding protein 1	protein-coding
D4_1_peak_567	chr13	43864976	43865176	4.53484	6.73936	2.91833	29	NA	Intergenic	Intergenic	79964	NM_001289915	12522	Mm.57175	NM_009856	ENSMUSG00000015396	Cd83	-	CD83 antigen	protein-coding
D4_1_peak_569	chr13	44840051	44840580	4.96549	8.03573	4.03331	40	NA	intron (NM_001205044, intron 3 of 18)	intron (NM_001205044, intron 3 of 18)	109044	NM_001205043	16468	Mm.25059	NM_021878	ENSMUSG00000038518	Jarid2	Jmj|jumonji	jumonji, AT rich interactive domain 2	protein-coding
D4_1_peak_2041	chr9	78108620	78108951	4.4439	6.86826	3.02903	30	NA	promoter-TSS (NM_001163780)	promoter-TSS (NM_001163780)	-129	NM_023605	71538	Mm.28584	NM_023605	ENSMUSG00000001366	Fbxo9	9030401P18Rik|AA986398	f-box protein 9	protein-coding
D4_1_peak_2042	chr9	80164666	80165001	5.79505	9.74676	5.5528	55	NA	promoter-TSS (NM_001039546)	promoter-TSS (NM_001039546)	-201	NM_001039546	17920	Mm.4040	NM_008662	ENSMUSG00000033577	Myo6	BC029719|Tlc|sv	myosin VI	protein-coding
D4_1_peak_2045	chr9	88482300	88482761	5.59838	9.773	5.57597	55	NA	promoter-TSS (NM_001284328)	promoter-TSS (NM_001284328)	-133	NM_001311113	56403	Mm.260545	NM_019666	ENSMUSG00000032423	Syncrip	2610109K23Rik|4632417O19Rik|GRY-RBP|Nsap1|Nsap1l|hnRNP Q|pp68	synaptotagmin binding, cytoplasmic RNA interacting protein	protein-coding
D4_1_peak_2046	chr9	88522717	88523149	4.66298	7.5268	3.59298	35	NA	promoter-TSS (NR_040721)	promoter-TSS (NR_040721)	-36	NR_040721	72655	Mm.21798	NR_040721	ENSMUSG00000097195	Snhg5	2810026P18Rik|4933428I09Rik|mU50HG-b	small nucleolar RNA host gene 5	ncRNA
D4_1_peak_2047	chr9	94538385	94538585	4.22727	6.23928	2.49333	24	NA	promoter-TSS (NM_001033145)	promoter-TSS (NM_001033145)	-404	NM_001033145	68861	Mm.258746	NM_001033145	ENSMUSG00000045414	1190002N15Rik	GoPro49|HASF	RIKEN cDNA 1190002N15 gene	protein-coding
D4_1_peak_570	chr13	44869572	44869873	12.2257	31.9937	26.8893	268	NA	intron (NM_001205044, intron 4 of 18)	LSU-rRNA_Hsa|rRNA|rRNA	132374	NM_025772	94245	Mm.352311	NM_025772	ENSMUSG00000057531	Dtnbp1	5430437B18Rik|AW048963|Bloc1s8|dysbindin|sdy	dystrobrevin binding protein 1	protein-coding
D4_1_peak_571	chr13	47043211	47043426	6.76994	13.3731	8.85749	88	NA	promoter-TSS (NM_016785)	promoter-TSS (NM_016785)	-101	NM_016785	22017	Mm.10169	NM_016785	ENSMUSG00000021376	Tpmt	AW106912	thiopurine methyltransferase	protein-coding
D4_1_peak_573	chr13	48545978	48546757	7.25548	17.9063	13.1097	131	NA	Intergenic	CpG	-8095	NR_029725	387244		NR_029725	ENSMUSG00000065421	Mirlet7a-1	Let-7a|Mirnlet7a|Mirnlet7a-1|let-7a-1	microRNA let7a-1	ncRNA
D4_1_peak_575	chr13	51645022	51645219	3.64043	5.0376	1.52326	15	NA	promoter-TSS (NM_025415)	promoter-TSS (NM_025415)	-112	NM_025415	66197	Mm.222228	NM_025415	ENSMUSG00000062248	Cks2	1110038L14Rik|CKSHS2	CDC28 protein kinase regulatory subunit 2	protein-coding
D4_1_peak_576	chr13	51846146	51846648	6.06156	12.5012	8.05415	80	NA	promoter-TSS (NM_011817)	promoter-TSS (NM_011817)	-278	NM_011817	23882	Mm.281298	NM_011817	ENSMUSG00000021453	Gadd45g	AI327420|C86281|CR6|DDIT2|OIG37	growth arrest and DNA-damage-inducible 45 gamma	protein-coding
D4_1_peak_578	chr13	54590200	54590452	6.5866	12.22	7.7985	77	NA	promoter-TSS (NM_025933)	promoter-TSS (NM_025933)	95	NM_025933	67044	Mm.29353	NM_025933	ENSMUSG00000025868	Higd2a	2010110M21Rik|AA690237	HIG1 domain family, member 2A	protein-coding
D4_1_peak_579	chr13	54687773	54688289	7.99306	20.3837	15.4876	154	NA	promoter-TSS (NM_001146025)	promoter-TSS (NM_001146025)	169	NM_001146027	105239	Mm.25366	NM_134064	ENSMUSG00000034928	Rnf44	AI854545|mKIAA1100	ring finger protein 44	protein-coding
D4_1_peak_2050	chr9	100643251	100643466	3.94623	5.77573	2.11303	21	NA	promoter-TSS (NM_009282)	promoter-TSS (NM_009282)	-265	NM_009282	20842	Mm.42135	NM_009282	ENSMUSG00000037286	Stag1	AU045003|SA-1|Scc3	stromal antigen 1	protein-coding
D4_1_peak_2053	chr9	104002795	104002990	4.01102	5.63792	1.99874	19	NA	exon (NM_028721, exon 1 of 27)	exon (NM_028721, exon 1 of 27)	348	NM_028721	74025	Mm.479273	NM_028721	ENSMUSG00000032558	Nphp3	3632410F03Rik|AI550417|C230078J01|D330020E01Rik|pcy	nephronophthisis 3 (adolescent)	protein-coding
D4_1_peak_2054	chr9	106159917	106160127	4.79659	7.16048	3.27617	32	NA	Intergenic	CpG	-1884	NM_001039586	235582	Mm.335420	NM_174846	ENSMUSG00000020258	Glyctk	6230410P16Rik|C430006L12	glycerate kinase	protein-coding
D4_1_peak_2055	chr9	106367725	106368444	6.11287	11.4053	7.05105	70	NA	promoter-TSS (NM_153459)	promoter-TSS (NM_153459)	-548	NM_153459	235584	Mm.275584	NM_153459	ENSMUSG00000053716	Dusp7	AU015694|Mkpx|Pyst2	dual specificity phosphatase 7	protein-coding
D4_1_peak_2056	chr9	106429193	106429503	3.71152	4.93415	1.46562	14	NA	promoter-TSS (NM_001324533)	promoter-TSS (NM_001324533)	-63	NM_001324534	19944	Mm.288696	NM_009082	ENSMUSG00000048758	Rpl29	Rpl43	ribosomal protein L29	protein-coding
D4_1_peak_2057	chr9	106476999	106477281	6.09386	11.7644	7.37793	73	NA	promoter-TSS (NM_145619)	promoter-TSS (NM_145619)	-169	NM_145620	27966	Mm.239997	NM_145620	ENSMUSG00000041506	Rrp9	55kDa|D19435|D9Wsu10e|Rnu3ip2|U3-55k	RRP9, small subunit (SSU) processome component, homolog (yeast)	protein-coding
D4_1_peak_2058	chr9	106892025	106892454	5.45322	10.2361	5.99364	59	NA	promoter-TSS (NM_029103)	promoter-TSS (NM_029103)	-301	NM_029103	74840	Mm.29778	NM_029103	ENSMUSG00000032575	Manf	3230402M22Rik|AA407711|AA408789|AA673178|Armet|D17914|D18Mgi17	mesencephalic astrocyte-derived neurotrophic factor	protein-coding
D4_1_peak_2059	chr9	107568612	107569095	4.54636	7.32826	3.42165	34	NA	promoter-TSS (NM_010489)	promoter-TSS (NM_010489)	-310	NM_010489	15587	Mm.4834	NM_010489	ENSMUSG00000010047	Hyal2	AI256841|AU020858|AW555733	hyaluronoglucosaminidase 2	protein-coding
D4_1_peak_580	chr13	54694010	54694527	5.84136	11.3106	6.96629	69	NA	promoter-TSS (NR_027396)	promoter-TSS (NR_027396)	-308	NR_027395	105239	Mm.25366	NM_134064	ENSMUSG00000034928	Rnf44	AI854545|mKIAA1100	ring finger protein 44	protein-coding
D4_1_peak_581	chr13	54789143	54789355	7.25069	13.337	8.825	88	NA	promoter-TSS (NM_028841)	promoter-TSS (NM_028841)	-156	NM_028841	74257	Mm.32883	NM_028841	ENSMUSG00000025875	Tspan17	2210021G21Rik|AI047581|Fbxo23|Tm4sf17	tetraspanin 17	protein-coding
D4_1_peak_582	chr13	55190167	55190471	7.29871	14.7412	10.1254	101	NA	Intergenic	CpG	-19463	NM_008739	18193	Mm.12964	NM_008739	ENSMUSG00000021488	Nsd1	AI528500|KMT3B	nuclear receptor-binding SET-domain protein 1	protein-coding
D4_1_peak_583	chr13	55444690	55445233	8.39079	19.1116	14.2629	142	NA	promoter-TSS (NM_001286064)	promoter-TSS (NM_001286064)	-111	NM_001286063	26385	Mm.10193	NM_011938	ENSMUSG00000074886	Grk6	Gprk6	G protein-coupled receptor kinase 6	protein-coding
D4_1_peak_584	chr13	56582082	56582528	4.85592	8.16443	4.1457	41	NA	Intergenic	Intergenic	-27298	NM_009369	21810	Mm.14455	NM_009369	ENSMUSG00000035493	Tgfbi	68kDa|AI181842|AI747162|Beta-ig|big-h3	transforming growth factor, beta induced	protein-coding
D4_1_peak_585	chr13	58128599	58129191	6.49469	13.3037	8.79366	87	NA	promoter-TSS (NM_029872)	promoter-TSS (NM_029872)	-339	NM_029872	77134	Mm.490274	NM_029872	ENSMUSG00000007836	Hnrnpa0	1110055B05Rik|3010025E17Rik|Hnrpa0|hnRNP A0	heterogeneous nuclear ribonucleoprotein A0	protein-coding
D4_1_peak_586	chr13	58402144	58402870	6.40739	13.9834	9.42105	94	NA	promoter-TSS (NM_025279)	promoter-TSS (NM_025279)	5	NM_025279	15387	Mm.142872	NM_025279	ENSMUSG00000021546	Hnrnpk	Hnrpk|KBBP|NOVA	heterogeneous nuclear ribonucleoprotein K	protein-coding
D4_1_peak_587	chr13	59769977	59770361	5.6173	9.80519	5.60442	56	NA	promoter-TSS (NM_026921)	promoter-TSS (NM_026921)	203	NR_015349	13996	Mm.490435	NR_015349	ENSMUSG00000089875	Etohd2	AW491659	ethanol decreased 2	ncRNA
D4_1_peak_588	chr13	60177483	60177698	4.15665	6.3852	2.61681	26	NA	promoter-TSS (NM_008086)	promoter-TSS (NM_008086)	-55	NM_008086	14451	Mm.22701	NM_008086	ENSMUSG00000052957	Gas1	AW554192|Gas-1	growth arrest specific 1	protein-coding
D4_1_peak_2060	chr9	107635467	107635857	4.31694	6.93329	3.08507	30	NA	promoter-TSS (NM_008138)	promoter-TSS (NM_008138)	-320	NM_008138	14678	Mm.196464	NM_008138	ENSMUSG00000032562	Gnai2	C76432|Galphai2|Gia|Gnai-2	guanine nucleotide binding protein (G protein), alpha inhibiting 2	protein-coding
D4_1_peak_2061	chr9	108094607	108094856	5.17494	7.76462	3.79853	37	NA	promoter-TSS (NM_146226)	promoter-TSS (NM_146226)	-251	NM_146226	235606	Mm.219639	NM_146226	ENSMUSG00000032590	Apeh	-	acylpeptide hydrolase	protein-coding
D4_1_peak_2062	chr9	108263908	108264312	5.66813	10.6222	6.34368	63	NA	promoter-TSS (NM_001276486)	promoter-TSS (NM_001276486)	-152	NM_001276486	13138	Mm.7524	NM_010017	ENSMUSG00000039952	Dag1	D9Wsu13e|DG|Dp427|Dp71	dystroglycan 1	protein-coding
D4_1_peak_2063	chr9	108587683	108587957	5.45044	9.17414	5.03918	50	NA	intron (NM_028944, intron 2 of 8)	intron (NM_028944, intron 2 of 8)	-9150	NM_031392	83669	Mm.335454	NM_031392	ENSMUSG00000066357	Wdr6	mWDR6	WD repeat domain 6	protein-coding
D4_1_peak_2065	chr9	108854134	108854540	4.88567	7.02561	3.16047	31	NA	5' UTR (NM_134420, exon 1 of 18)	5' UTR (NM_134420, exon 1 of 18)	294	NM_134420	171429	Mm.45201	NM_134420	ENSMUSG00000023259	Slc26a6	B930010B04Rik|CFEX|Pat-1|Pat1	solute carrier family 26, member 6	protein-coding
D4_1_peak_2066	chr9	108991667	108991864	4.81745	7.78771	3.81927	38	NA	promoter-TSS (NM_173019)	promoter-TSS (NM_173019)	-137	NM_173019	270198	Mm.132391	NM_173019	ENSMUSG00000025648	Pfkfb4	C230090D14	6-phosphofructo-2-kinase/fructose-2,6-biphosphatase 4	protein-coding
D4_1_peak_2068	chr9	110304892	110305338	4.15694	5.87156	2.19198	21	NA	promoter-TSS (NM_001081381)	promoter-TSS (NM_001081381)	-77	NM_001081381	72341	Mm.374250	NM_001081381	ENSMUSG00000054836	Elp6	2610001P13Rik|2610002I17Rik|AV159994|Tmem103	elongator acetyltransferase complex subunit 6	protein-coding
D4_1_peak_2069	chr9	110476706	110476985	6.60989	12.2596	7.83401	78	NA	promoter-TSS (NM_001163569)	promoter-TSS (NM_001163569)	-113	NM_010628	16578	Mm.42170	NM_010628	ENSMUSG00000032489	Kif9	-	kinesin family member 9	protein-coding
D4_1_peak_591	chr13	64153337	64153562	5.00797	8.75168	4.66265	46	NA	promoter-TSS (NM_175494)	promoter-TSS (NM_175494)	-250	NM_175494	238673	Mm.300065	NM_175494	ENSMUSG00000044934	Zfp367	8030486J21Rik|ZFF29a|ZFF29b|Znf367	zinc finger protein 367	protein-coding
D4_1_peak_592	chr13	64370025	64370468	5.34627	9.3411	5.18793	51	NA	5' UTR (NM_009984, exon 1 of 8)	5' UTR (NM_009984, exon 1 of 8)	274	NM_009984	13039	Mm.930	NM_009984	ENSMUSG00000021477	Ctsl	1190035F06Rik|CatL|Ctsl1|MEP|fs|nkt	cathepsin L	protein-coding
D4_1_peak_593	chr13	65240959	65241179	4.3917	5.77969	2.11604	21	NA	Intergenic	CpG	-35353	NM_175290	97895	Mm.315815	NM_175290	ENSMUSG00000032999	Nlrp4f	C330026N02Rik|C86045|Nalp-kappa|Nalp4f	NLR family, pyrin domain containing 4F	protein-coding
D4_1_peak_594	chr13	65278531	65278733	4.79074	7.4416	3.51808	35	NA	promoter-TSS (NM_178364)	promoter-TSS (NM_178364)	-222	NM_178364	170936	Mm.151546	NM_178364	ENSMUSG00000021514	Zfp369	B930030B22Rik|D230020H11Rik|NRIF2	zinc finger protein 369	protein-coding
D4_1_peak_595	chr13	66932840	66933035	5.25243	8.51162	4.45202	44	NA	5' UTR (NM_025547, exon 1 of 8)	5' UTR (NM_025547, exon 1 of 8)	107	NM_008959	19210	Mm.281464	NM_008959	ENSMUSG00000021518	Ptdss1	AU044268|AW539008|PSS-1|mKIAA0024	phosphatidylserine synthase 1	protein-coding
D4_1_peak_596	chr13	67108746	67108974	4.9825	8.06412	4.0583	40	NA	intron (NM_001256052, intron 2 of 6)	intron (NM_001256052, intron 2 of 6)	5168	NM_001256052	432770	Mm.124021	NM_001256052	ENSMUSG00000074824	Rslcan18	mszf51	regulator of sex-limitation candidate 18	protein-coding
D4_1_peak_597	chr13	69611557	69611988	6.65695	12.3396	7.90641	79	NA	promoter-TSS (NM_175283)	promoter-TSS (NM_175283)	-244	NM_145354	28114	Mm.260009	NM_145354	ENSMUSG00000021595	Nsun2	D13Wsu123e|Misu	NOL1/NOP2/Sun domain family member 2	protein-coding
D4_1_peak_598	chr13	72210080	72210433	6.16541	9.9973	5.77933	57	NA	Intergenic	Intergenic	-246533	NM_010573	16371	Mm.316056	NM_010573	ENSMUSG00000060969	Irx1	-	Iroquois related homeobox 1 (Drosophila)	protein-coding
D4_1_peak_599	chr13	78871332	78872000	5.59133	12.7414	8.27297	82	NA	Intergenic	Intergenic	-672793	NM_010151	13865	Mm.439653	NM_010151	ENSMUSG00000069171	Nr2f1	COUP-TF1|COUP-TFI|COUPTFA|EAR-3|EAR3|Erbal3|SVP44|Tcfcoup1	nuclear receptor subfamily 2, group F, member 1	protein-coding
D4_1_peak_2070	chr9	110532076	110532388	4.70725	7.30443	3.40022	34	NA	promoter-TSS (NM_001081340)	promoter-TSS (NM_001081340)	-365	NM_001081340	235626	Mm.288949	NM_001081340	ENSMUSG00000044791	Setd2	4921524K10Rik|BC031601|KMT3A	SET domain containing 2	protein-coding
D4_1_peak_2071	chr9	115310653	115310907	4.55505	7.94112	3.95319	39	NA	promoter-TSS (NM_024222)	promoter-TSS (NM_024222)	-359	NM_024222	68292	Mm.296158	NM_024222	ENSMUSG00000032437	Stt3b	1300006C19Rik|Simp	STT3, subunit of the oligosaccharyltransferase complex, homolog B (S. cerevisiae)	protein-coding
D4_1_peak_2072	chr9	118040339	118040744	5.63942	9.14536	5.0131	50	NA	promoter-TSS (NM_013727)	promoter-TSS (NM_013727)	19	NM_013727	27215	Mm.92705	NM_013727	ENSMUSG00000039285	Azi2	AA410145|AZ2	5-azacytidine induced gene 2	protein-coding
D4_1_peak_2073	chr9	119322463	119323024	7.05605	14.7589	10.1416	101	NA	promoter-TSS (NM_133985)	promoter-TSS (NM_133985)	-316	NR_045693	108737	Mm.293565	NM_133985	ENSMUSG00000036737	Oxsr1	2210022N24Rik|2810422B09Rik|AI462649|AW209236|Osr1|mKIAA1101	oxidative-stress responsive 1	protein-coding
D4_1_peak_2074	chr9	119341006	119341288	6.33634	12.6013	8.1447	81	NA	promoter-TSS (NM_130864)	promoter-TSS (NM_130864)	-147	NM_130864	113868	Mm.205266	NM_130864	ENSMUSG00000036138	Acaa1a	Acaa|Acaa1|D9Ertd25e|PTL	acetyl-Coenzyme A acyltransferase 1A	protein-coding
D4_1_peak_2077	chr9	121718934	121719188	4.72371	7.33152	3.42354	34	NA	promoter-TSS (NM_010918)	promoter-TSS (NM_010918)	-120	NM_010918	18087	Mm.32842	NM_010918	ENSMUSG00000032525	Nktr	5330401F18Rik|D9Wsu172e	natural killer tumor recognition sequence	protein-coding
D4_1_peak_2078	chr9	123461805	123462191	35.313	309.266	302.971	3029	NA	3' UTR (NM_153168, exon 21 of 21)	3' UTR (NM_153168, exon 21 of 21)	-16703	NM_013860	29806	Mm.10987	NM_013860	ENSMUSG00000025239	Limd1	AW822033|D9Ertd192e	LIM domains containing 1	protein-coding
D4_1_peak_2081	chrMT	96	6495	2.1387	240.313	234.373	2343	NA	NA	NA	NA	NA
D4_1_peak_2082	chrMT	10949	16170	3.40467	787.919	780.605	7806	NA	NA	NA	NA	NA
D4_1_peak_2083	chrX	7574327	7574563	5.00874	6.96684	3.11045	31	NA	promoter-TSS (NM_001290574)	promoter-TSS (NM_001290574)	-164	NM_138605	54646	Mm.148163	NM_138605	ENSMUSG00000039556	Ppp1r3f	DXImx48e|R3F|RF3|Sfc15	protein phosphatase 1, regulatory (inhibitor) subunit 3F	protein-coding
D4_1_peak_2084	chrX	7789708	7789968	6.01049	9.09692	4.9708	49	NA	promoter-TSS (NM_001290455)	promoter-TSS (NM_001290455)	-155	NM_001290455	54645	Mm.194811	NM_207670	ENSMUSG00000031153	Gripap1	AI854681|DXImx47e|GRASP-1|Sfc10|mKIAA1167	GRIP1 associated protein 1	protein-coding
D4_1_peak_2085	chrX	7841313	7841654	11.3464	23.6829	18.7021	187	NA	promoter-TSS (NM_001290536)	promoter-TSS (NM_001290536)	-348	NM_138604	54644	Mm.142827	NM_138604	ENSMUSG00000031154	Otud5	AA407879|AI553596|BB114028|DUBA|DXImx46e|Sfc7	OTU domain containing 5	protein-coding
D4_1_peak_2089	chrX	13243041	13243234	4.9924	7.19397	3.3049	33	NA	intron (NR_045429, intron 1 of 2)	intron (NR_045429, intron 1 of 2)	4596	NR_045429	72122	Mm.75434	NR_045429	ENSMUSG00000100714	2010308F09Rik	-	RIKEN cDNA 2010308F09 gene	ncRNA
D4_1_peak_2090	chrX	13280762	13280966	5.51119	8.93622	4.82698	48	NA	promoter-TSS (NM_010028)	promoter-TSS (NM_010028)	-158	NM_010028	13205	Mm.289662	NM_010028	ENSMUSG00000000787	Ddx3x	D1Pas1-rs2|Ddx3|Fin14	DEAD/H (Asp-Glu-Ala-Asp/His) box polypeptide 3, X-linked	protein-coding
D4_1_peak_2091	chrX	17571823	17572127	4.45448	5.8776	2.19628	21	NA	promoter-TSS (NM_001313746)	promoter-TSS (NM_001313746)	32	NM_001313746	72018	Mm.41558	NM_028058	ENSMUSG00000025040	Fundc1	1500005J14Rik|1810033P05Rik	FUN14 domain containing 1	protein-coding
D4_1_peak_2092	chrX	20617330	20617646	6.83154	11.0721	6.75058	67	NA	promoter-TSS (NM_145627)	promoter-TSS (NM_145627)	-15	NM_001167775	236732	Mm.279194	NM_145627	ENSMUSG00000031060	Rbm10	E430039K10Rik	RNA binding motif protein 10	protein-coding
D4_1_peak_2095	chrX	37085238	37085479	6.67476	10.8188	6.52029	65	NA	promoter-TSS (NM_026055)	promoter-TSS (NM_026055)	-136	NM_026055	67248	Mm.30478	NM_026055	ENSMUSG00000079641	Rpl39	2810465O16Rik	ribosomal protein L39	protein-coding
D4_1_peak_2096	chrX	73716315	73716674	5.96774	9.02835	4.90952	49	NA	promoter-TSS (NM_012060)	promoter-TSS (NM_012060)	-103	NM_007435	11666	Mm.365	NM_007435	ENSMUSG00000031378	Abcd1	ALDP|Ald|Aldgh	ATP-binding cassette, sub-family D (ALD), member 1	protein-coding
D4_1_peak_2097	chrX	73786653	73786944	6.01049	9.09692	4.9708	49	NA	promoter-TSS (NM_008323)	promoter-TSS (NM_008323)	99	NM_008323	15929	Mm.14825	NM_008323	ENSMUSG00000002010	Idh3g	-	isocitrate dehydrogenase 3 (NAD+), gamma	protein-coding
D4_1_peak_2098	chrX	73967010	73967890	6.61896	13.1064	8.6131	86	NA	Intergenic	CpG	-1093	NM_008224	15161	Mm.491126	NM_008224	ENSMUSG00000031386	Hcfc1	AW060991|HCF|HCF1	host cell factor C1	protein-coding
D4_1_peak_600	chr13	80885693	80886237	4.2259	7.61793	3.67275	36	NA	intron (NM_001042591, intron 1 of 7)	CpG	2543	NM_001042591	105171	Mm.423137	NM_001042591	ENSMUSG00000074794	Arrdc3	AI450344|mKIAA1376	arrestin domain containing 3	protein-coding
D4_1_peak_601	chr13	81657382	81657612	4.47639	7.20844	3.31717	33	NA	promoter-TSS (NM_030257)	promoter-TSS (NM_030257)	-309	NM_030257	80289	Mm.259969	NM_030257	ENSMUSG00000035840	Lysmd3	1110030H10Rik|BC003322	LysM, putative peptidoglycan-binding, domain containing 3	protein-coding
D4_1_peak_602	chr13	81783306	81783841	4.43544	7.13805	3.25646	32	NA	intron (NM_007684, intron 1 of 4)	CpG	281	NM_007684	12626	Mm.12481	NM_007684	ENSMUSG00000021537	Cetn3	MmCEN3	centrin 3	protein-coding
D4_1_peak_603	chr13	84348043	84348307	6.84472	14.374	9.78481	97	NA	Intergenic	Intergenic	125879	NR_029419	72745	Mm.295063	NM_175187	ENSMUSG00000035762	Tmem161b	2810446P07Rik|AI843389	transmembrane protein 161B	protein-coding
D4_1_peak_604	chr13	84514898	84515414	7.96717	16.8546	12.1133	121	NA	Intergenic	Intergenic	292860	NR_029419	72745	Mm.295063	NM_175187	ENSMUSG00000035762	Tmem161b	2810446P07Rik|AI843389	transmembrane protein 161B	protein-coding
D4_1_peak_606	chr13	90922914	90923162	7.96495	15.8931	11.2032	112	NA	promoter-TSS (NM_024175)	promoter-TSS (NM_024175)	-84	NM_024175	66475	Mm.306302	NM_024175	ENSMUSG00000049517	Rps23	2410044J15Rik	ribosomal protein S23	protein-coding
D4_1_peak_607	chr13	92354681	92355097	6.51923	11.7035	7.32088	73	NA	exon (NM_010829, exon 1 of 24)	exon (NM_010829, exon 1 of 24)	106	NM_010049	13361	Mm.23695	NM_010049	ENSMUSG00000021707	Dhfr	8430436I03Rik|AA607882|AI662710|AW555094	dihydrofolate reductase	protein-coding
D4_1_peak_608	chr13	95775141	95775577	5.82711	10.9044	6.59954	65	NA	intron (NM_027711, intron 2 of 35)	intron (NM_027711, intron 2 of 35)	78439	NM_010170	14064	Mm.440952	NM_010170	ENSMUSG00000021675	F2rl2	F730031A08|PAR3	coagulation factor II (thrombin) receptor-like 2	protein-coding
D4_1_peak_609	chr13	98815253	98815445	5.34627	9.3411	5.18793	51	NA	promoter-TSS (NM_172591)	promoter-TSS (NM_172591)	100	NM_172591	218503	Mm.23928	NM_172591	ENSMUSG00000041685	Fcho2	5832424M12Rik|AA387320	FCH domain only 2	protein-coding
D4_1_peak_612	chr13	100743911	100744603	4.85971	7.55453	3.61688	36	NA	intron (NM_001190264, intron 1 of 3)	CpG	402	NM_025369	66128	Mm.306173	NM_025369	ENSMUSG00000061474	Mrps36	1110018B13Rik|S36mt	mitochondrial ribosomal protein S36	protein-coding
D4_1_peak_613	chr13	102906019	102906255	5.21638	8.1342	4.11959	41	NA	intron (NM_175171, intron 4 of 28)	intron (NM_175171, intron 4 of 28)	145882	NR_130171	76624	Mm.426384	NR_130171	ENSMUSG00000091906	1700099I09Rik	-	RIKEN cDNA 1700099I09 gene	ncRNA
D4_1_peak_614	chr13	103774199	103774500	6.22247	12.3954	7.958	79	NA	Intergenic	CpG	-9767	NM_172592	218543	Mm.458176	NM_172592	ENSMUSG00000032621	Srek1	8430401B01|AI450757|AI462342|SRrp508|SRrp86|Sfrs12|Srsf12	splicing regulatory glutamine/lysine-rich protein 1	protein-coding
D4_1_peak_615	chr13	107890130	107890551	8.28939	19.9468	15.0643	150	NA	promoter-TSS (NM_145456)	promoter-TSS (NM_145456)	-276	NM_145456	67263	Mm.490418	NM_145456	ENSMUSG00000032846	Zswim6	2900036G02Rik|mKIAA1577	zinc finger SWIM-type containing 6	protein-coding
D4_1_peak_620	chr13	111725195	111725572	7.51602	16.0488	11.3496	113	NA	Intergenic	CpG	39205	NM_172593	218613	Mm.31012	NM_172593	ENSMUSG00000032727	Mier3	5730509D14|AU015422|D130064H19Rik	MIER family member 3	protein-coding
D4_1_peak_621	chr13	113794289	113794760	4.78142	8.03546	4.03331	40	NA	promoter-TSS (NM_172595)	promoter-TSS (NM_172595)	16	NM_172595	218639	Mm.79837	NM_172595	ENSMUSG00000042348	Arl15	A430036I03|Arfrp2|C230032K13Rik	ADP-ribosylation factor-like 15	protein-coding
D4_1_peak_623	chr13	119408904	119409117	4.30018	6.35845	2.59417	25	NA	promoter-TSS (NM_008710)	promoter-TSS (NM_008710)	1	NM_008710	18115	Mm.132584	NM_008710	ENSMUSG00000025453	Nnt	4930423F13Rik|AI323702|BB168308	nicotinamide nucleotide transhydrogenase	protein-coding
D4_1_peak_624	chr13	119488886	119489197	6.28166	14.1576	9.58307	95	NA	promoter-TSS (NR_027974)	promoter-TSS (NR_027974)	181	NM_001177666	633640	Mm.46679	NM_001039244	ENSMUSG00000074634	Tmem267	EG633640|Gm7120	transmembrane protein 267	protein-coding
D4_1_peak_626	chr13	119596616	119597046	13.552	64.2702	59.0103	590	NA	intron (NM_001039244, intron 2 of 2)	intron (NM_001039244, intron 2 of 2)	-26988	NM_020279	56838	Mm.143745	NM_020279	ENSMUSG00000074715	Ccl28	CCK1|MEC|Scya28	chemokine (C-C motif) ligand 28	protein-coding
D4_1_peak_627	chr13	119601911	119602197	7.42104	29.9728	24.89	248	NA	intron (NM_001039244, intron 2 of 2)	intron (NM_001039244, intron 2 of 2)	-21765	NM_020279	56838	Mm.143745	NM_020279	ENSMUSG00000074715	Ccl28	CCK1|MEC|Scya28	chemokine (C-C motif) ligand 28	protein-coding
D4_1_peak_629	chr13	119690094	119690580	6.90677	14.4875	9.88977	98	NA	promoter-TSS (NM_001291439)	promoter-TSS (NM_001291439)	-14	NM_001291439	208715	Mm.61526	NM_145942	ENSMUSG00000093930	Hmgcs1	B130032C06Rik	3-hydroxy-3-methylglutaryl-Coenzyme A synthase 1	protein-coding
D4_1_peak_2100	chrX	74270210	74270746	9.52327	19.5324	14.6646	146	NA	promoter-TSS (NM_052835)	promoter-TSS (NM_052835)	-338	NM_052835	110954	Mm.100113	NM_052835	ENSMUSG00000008682	Rpl10	D0HXS648|DXHXS648|DXHXS648E|QM|QM16	ribosomal protein L10	protein-coding
D4_1_peak_2101	chrX	75674076	75674448	6.198	9.71064	5.52036	55	NA	Intergenic	Intergenic	90437	NR_029443	74396	Mm.162493	NR_029443	ENSMUSG00000087396	4933407K13Rik	A130080L05Rik	RIKEN cDNA 4933407K13 gene	ncRNA
D4_1_peak_2103	chrX	77510413	77510838	4.77381	7.41382	3.49353	34	NA	promoter-TSS (NM_020601)	promoter-TSS (NM_020601)	-602	NM_020601	21372	Mm.258476	NM_020601	ENSMUSG00000025246	Tbl1x	5330429M20|Tbl1	transducin (beta)-like 1 X-linked	protein-coding
D4_1_peak_2106	chrX	94122340	94122552	4.78967	6.6218	2.81768	28	NA	intron (NM_001044386, intron 1 of 8)	CpG	961	NM_001044386	22764	Mm.919	NM_011768	ENSMUSG00000079509	Zfx	Zfx5|Zfx5,6|Zfx6	zinc finger protein X-linked	protein-coding
D4_1_peak_2107	chrX	94366795	94367052	5.50962	8.01326	4.01375	40	NA	promoter-TSS (NM_026673)	promoter-TSS (NM_026673)	-187	NM_026673	68316	Mm.379156	NM_026673	ENSMUSG00000079508	Apoo	0610008C08Rik|1110019O03Rik	apolipoprotein O	protein-coding
D4_1_peak_2108	chrX	95968541	95968771	6.35397	10.3014	6.05311	60	NA	Intergenic	Intergenic	-11682	NM_152822	76130	Mm.274318	NM_152822	ENSMUSG00000057421	Las1l	1810030A06Rik|5830482G23Rik	LAS1-like (S. cerevisiae)	protein-coding
D4_1_peak_2109	chrX	101332326	101332591	6.16968	9.66519	5.47992	54	NA	Intergenic	Intergenic	33279	NM_172932	245537	Mm.121508	NM_172932	ENSMUSG00000031302	Nlgn3	A230085M13Rik|HNL3|NL3	neuroligin 3	protein-coding
D4_1_peak_633	chr14	18238426	18239373	6.61002	15.2405	10.5914	105	NA	5' UTR (NM_011584, exon 1 of 8)	5' UTR (NM_011584, exon 1 of 8)	207	NM_011584	353187	Mm.26587	NM_011584	ENSMUSG00000021775	Nr1d2	RVR|Rev-erb	nuclear receptor subfamily 1, group D, member 2	protein-coding
D4_1_peak_634	chr14	18270851	18271204	5.43144	9.14234	5.01042	50	NA	promoter-TSS (NM_025586)	promoter-TSS (NM_025586)	-41	NM_025586	66480	Mm.2050	NM_025586	ENSMUSG00000012405	Rpl15	2510008H07Rik	ribosomal protein L15	protein-coding
D4_1_peak_635	chr14	19415731	19415946	6.53324	44.5285	39.3439	393	NA	Intergenic	GSAT_MM|Satellite|Satellite	186749	NM_001024706	432825	Mm.327147	NM_001024706	ENSMUSG00000095024	Gm5458	EG432825	predicted gene 5458	protein-coding
D4_1_peak_637	chr14	19987001	19987464	6.00658	12.0012	7.59705	75	NA	Intergenic	Intergenic	-9983	NM_001285910	14702	Mm.41737	NM_010315	ENSMUSG00000043004	Gng2	-	guanine nucleotide binding protein (G protein), gamma 2	protein-coding
D4_1_peak_638	chr14	20929069	20929396	7.46331	17.3699	12.5981	125	NA	promoter-TSS (NM_009502)	promoter-TSS (NM_009502)	-201	NM_009502	22330	Mm.279361	NM_009502	ENSMUSG00000021823	Vcl	9430097D22|AA571387|AI462105|AW545629	vinculin	protein-coding
D4_1_peak_639	chr14	21500294	21501171	10.4691	39.0953	33.9437	339	NA	intron (NM_017479, intron 1 of 16)	CpG	947	NM_017479	54169	Mm.248967	NM_017479	ENSMUSG00000021767	Kat6b	AI507552|B130044K16Rik|MYST-4|Morf|Myst4|mKIAA0383|qkf|querkopf	K(lysine) acetyltransferase 6B	protein-coding
D4_1_peak_2110	chrX	102119119	102119375	6.01049	9.09692	4.9708	49	NA	promoter-TSS (NM_027181)	promoter-TSS (NM_027181)	-218	NM_027181	69713	Mm.371635	NM_027181	ENSMUSG00000079480	Pin4	2410002I22Rik|EPVH|Par14	protein (peptidyl-prolyl cis/trans isomerase) NIMA-interacting, 4 (parvulin)	protein-coding
D4_1_peak_2111	chrX	112370775	112371197	19.1833	73.2971	68.0161	680	NA	intron (NM_001313734, intron 6 of 6)	intron (NM_001313734, intron 6 of 6)	35793	NM_028655	73809	Mm.50508	NM_028655	ENSMUSG00000025527	Satl1	4930404K22Rik	spermidine/spermine N1-acetyl transferase-like 1	protein-coding
D4_1_peak_2114	chrX	136741315	136741701	8.13628	16.6655	11.9318	119	NA	promoter-TSS (NM_001168229)	promoter-TSS (NM_001168229)	101	NM_019768	56397	Mm.27218	NM_019768	ENSMUSG00000031422	Morf4l2	2410017O14Rik|Mrgx|Sid393p|mKIAA0026	mortality factor 4 like 2	protein-coding
D4_1_peak_2115	chrX	151803264	151803558	6.71975	11.2567	6.91724	69	NA	5' UTR (NM_021523, exon 1 of 83)	5' UTR (NM_021523, exon 1 of 83)	129	NM_021523	59026	Mm.27372	NM_021523	ENSMUSG00000025261	Huwe1	5430439H10Rik|AU041296|Arf-bp1|C430014N20Rik|C80292|Gm1718|Ib772|LASU1|Mule|Ureb1	HECT, UBA and WWE domain containing 1	protein-coding
D4_1_peak_2117	chrX	152232807	152233223	4.49734	5.9446	2.25258	22	NA	promoter-TSS (NM_013668)	promoter-TSS (NM_013668)	-212	NM_013668	20591	Mm.142655	NM_013668	ENSMUSG00000025332	Kdm5c	D930009K15Rik|Jarid1c|Smcx|mKIAA0234	lysine (K)-specific demethylase 5C	protein-coding
D4_1_peak_2119	chrX	160994837	160995060	5.2205	7.55429	3.61688	36	NA	promoter-TSS (NM_001024624)	promoter-TSS (NM_001024624)	-267	NM_001024624	382253	Mm.443717	NM_001024624	ENSMUSG00000031292	Cdkl5	BC038161|Stk9	cyclin-dependent kinase-like 5	protein-coding
D4_1_peak_640	chr14	21987974	21988413	5.30118	12.4862	8.04044	80	NA	5' UTR (NM_145459, exon 2 of 3)	5' UTR (NM_145459, exon 2 of 3)	1408	NM_145459	218820	Mm.292401	NM_145459	ENSMUSG00000039081	Zfp503	AI181838|B830002A16Rik|Nolz-1|Nolz1|Znf503	zinc finger protein 503	protein-coding
D4_1_peak_644	chr14	22577622	22577835	5.8587	11.342	6.99428	69	NA	intron (NM_028275, intron 2 of 6)	intron (NM_028275, intron 2 of 6)	-34930	NR_046307	74896	Mm.444661	NR_046307		4930405A10Rik	4930456G20Rik	RIKEN cDNA 4930405A10 gene	ncRNA
D4_1_peak_646	chr14	24779286	24779486	4.40659	6.53164	2.7402	27	NA	Intergenic	CpG	288705	NM_207635	20088	Mm.16775	NM_011297	ENSMUSG00000025290	Rps24	-	ribosomal protein S24	protein-coding
D4_1_peak_647	chr14	25108365	25109134	6.05646	11.6976	7.31541	73	NA	Intergenic	Intergenic	34492	NR_045718	75862	Mm.109191	NR_045718		4930572O13Rik	-	RIKEN cDNA 4930572O13 gene	ncRNA
D4_1_peak_648	chr14	25397179	25397760	5.11076	8.60119	4.53069	45	NA	Intergenic	Intergenic	-61716	NM_183208	328365	Mm.227484	NM_183208	ENSMUSG00000007817	Zmiz1	BC065120|E330020C23|ENSMUSG00000072684|Gm10397|I920194n01|Rai17|Zimp10	zinc finger, MIZ-type containing 1	protein-coding
D4_1_peak_649	chr14	25457527	25457731	6.37809	14.3493	9.76171	97	NA	Intergenic	CpG	-1556	NM_183208	328365	Mm.227484	NM_183208	ENSMUSG00000007817	Zmiz1	BC065120|E330020C23|ENSMUSG00000072684|Gm10397|I920194n01|Rai17|Zimp10	zinc finger, MIZ-type containing 1	protein-coding
D4_1_peak_2123	chrX	164076270	164076482	5.00874	6.96684	3.11045	31	NA	promoter-TSS (NM_009173)	promoter-TSS (NM_009173)	117	NM_001308385	20438	Mm.37215	NM_009173	ENSMUSG00000040749	Siah1b	AA960570|Sinh1b|siah-1b	seven in absentia 1B	protein-coding
D4_1_peak_2124	chrX	166510221	166510415	5.00874	6.96684	3.11045	31	NA	5' UTR (NM_001007577, exon 1 of 5)	5' UTR (NM_001007577, exon 1 of 5)	160	NM_001007577	245695	Mm.336318	NM_001007577	ENSMUSG00000051224	Tceanc	A630018P17Rik|Gm390	transcription elongation factor A (SII) N-terminal and central domain containing	protein-coding
D4_1_peak_2125	chrX	169979179	169979393	3.56657	5.82425	2.15199	21	NA	promoter-TSS (NR_029457)	promoter-TSS (NR_029457)	-369	NR_029457	654820	Mm.34441	NM_001039559	ENSMUSG00000072844	G530011O06Rik	-	RIKEN cDNA G530011O06 gene	ncRNA
D4_1_peak_2126	chrY	259009	259433	19.6508	51.6493	46.4351	464	NA	Intergenic	RMER12C|LTR|ERVK	53071	NR_126545	69438		NR_126545	ENSMUSG00000101796	1700020D14Rik	-	RIKEN cDNA 1700020D14 gene	ncRNA
D4_1_peak_651	chr14	26637836	26638074	4.55765	7.64424	3.69484	36	NA	promoter-TSS (NM_007479)	promoter-TSS (NM_007479)	-242	NM_007479	11843	Mm.297768	NM_007479	ENSMUSG00000021877	Arf4	AA407803	ADP-ribosylation factor 4	protein-coding
D4_1_peak_652	chr14	29179000	29179644	6.09295	11.3706	7.02022	70	NA	intron (NM_009785, intron 12 of 37)	intron (NM_009785, intron 12 of 37)	161114	NM_176920	319476	Mm.95780	NM_176920	ENSMUSG00000045776	Lrtm1	A930016D02Rik	leucine-rich repeats and transmembrane domains 1	protein-coding
D4_1_peak_653	chr14	29978407	29978657	5.51119	8.93622	4.82698	48	NA	exon (NM_027493, exon 1 of 13)	exon (NM_027493, exon 1 of 13)	195	NM_027493	56249	Mm.215110	NM_027493	ENSMUSG00000015971	Actr8	5730542K05Rik|ARP8	ARP8 actin-related protein 8	protein-coding
D4_1_peak_654	chr14	31336580	31336914	4.77381	7.41382	3.49353	34	NA	promoter-TSS (NM_009796)	promoter-TSS (NM_009796)	23	NM_009796	12339	Mm.201535	NM_009796	ENSMUSG00000021893	Capn7	AU022319|PalBH	calpain 7	protein-coding
D4_1_peak_655	chr14	31892169	31892413	4.48588	6.66019	2.84988	28	NA	Intergenic	Intergenic	-61876	NM_001024604	105522	Mm.37660	NM_001024604	ENSMUSG00000014496	Ankrd28	AI465466|AI604979|E430019N21Rik|mKIAA0379	ankyrin repeat domain 28	protein-coding
D4_1_peak_656	chr14	32085056	32085656	5.35675	9.01704	4.89983	48	NA	promoter-TSS (NM_145460)	promoter-TSS (NM_145460)	-70	NR_104305	105638	Mm.2519	NM_172254	ENSMUSG00000021905	Dph3	DELGIP1|DelgipP1|Desr1|KTI11|Zcsl2	diphthamine biosynthesis 3	protein-coding
D4_1_peak_657	chr14	40966922	40967244	6.5866	12.22	7.7985	77	NA	promoter-TSS (NM_145928)	promoter-TSS (NM_145928)	-187	NM_145928	52588	Mm.28876	NM_145928	ENSMUSG00000037824	Tspan14	AA958793|D14Ertd226e|Tm4sf14|tspan-14	tetraspanin 14	protein-coding
D4_1_peak_658	chr14	43925181	43925603	5.50962	8.01326	4.01375	40	NA	Intergenic	IAPEY4_LTR|LTR|ERVK	-2024	NM_053112	93725	Mm.429087	NM_053112	ENSMUSG00000090166	Ear10	Raf2	eosinophil-associated, ribonuclease A family, member 10	protein-coding
D4_1_peak_2131	chrY	90797206	90797644	9.22803	17.0488	12.2969	122	NA	intron (NM_133362, intron 2 of 3)	L1_Mm|LINE|L1	11983	NR_137282	170942	Mm.76062	NM_133362	ENSMUSG00000096768	Erdr1	edr	erythroid differentiation regulator 1	protein-coding
D4_1_peak_2133	chrY	90803692	90803999	5.77282	11.9529	7.55118	75	NA	intron (NM_133362, intron 2 of 3)	intron (NM_133362, intron 2 of 3)	18403	NR_137282	170942	Mm.76062	NM_133362	ENSMUSG00000096768	Erdr1	edr	erythroid differentiation regulator 1	protein-coding
D4_1_peak_2134	chrY	90804497	90805643	7.4816	17.8835	13.088	130	NA	intron (NM_133362, intron 2 of 3)	L1_Mm|LINE|L1	19628	NR_137282	170942	Mm.76062	NM_133362	ENSMUSG00000096768	Erdr1	edr	erythroid differentiation regulator 1	protein-coding
D4_1_peak_660	chr14	52010585	52010798	3.95876	5.79656	2.13065	21	NA	intron (NM_027248, intron 1 of 4)	intron (NM_027248, intron 1 of 4)	3867	NM_001253695	69890	Mm.475652	NM_027248	ENSMUSG00000049295	Zfp219	2010302A17Rik	zinc finger protein 219	protein-coding
D4_1_peak_661	chr14	52019811	52020580	4.55724	9.18159	5.04569	50	NA	promoter-TSS (NM_001253694)	promoter-TSS (NM_001253694)	-482	NM_001253694	69890	Mm.475652	NM_027248	ENSMUSG00000049295	Zfp219	2010302A17Rik	zinc finger protein 219	protein-coding
D4_1_peak_662	chr14	52104086	52104649	5.77282	11.9529	7.55118	75	NA	promoter-TSS (NM_001170982)	promoter-TSS (NM_001170982)	-339	NM_016884	15381	Mm.427321	NM_016884	ENSMUSG00000060373	Hnrnpc	AL022939|D14Wsu171e|Hnrpc|Hnrpc1|Hnrpc2|hnRNPC1|hnRNPC2|hnrnp-C	heterogeneous nuclear ribonucleoprotein C	protein-coding
D4_1_peak_663	chr14	52279200	52279490	4.53342	7.01717	3.15309	31	NA	promoter-TSS (NM_172601)	promoter-TSS (NM_172601)	50	NM_172601	76338	Mm.32870	NM_172601	ENSMUSG00000022159	Rab2b	1500012D09Rik|4930528G15Rik|A230002G14|D530043M21Rik	RAB2B, member RAS oncogene family	protein-coding
D4_1_peak_664	chr14	54517468	54517687	6.24267	11.2383	6.90027	69	NA	promoter-TSS (NM_013768)	promoter-TSS (NM_013768)	-107	NM_001313906	27374	Mm.196585	NM_013768	ENSMUSG00000023110	Prmt5	Jbp1|Skb1	protein arginine N-methyltransferase 5	protein-coding
D4_1_peak_665	chr14	54618063	54618285	9.60309	22.3812	17.4321	174	NA	promoter-TSS (NM_011186)	promoter-TSS (NM_011186)	-179	NM_011186	19173	Mm.8911	NM_011186	ENSMUSG00000022193	Psmb5	-	proteasome (prosome, macropain) subunit, beta type 5	protein-coding
D4_1_peak_666	chr14	54686226	54686883	5.5835	10.4708	6.20435	62	NA	exon (NM_023190, exon 1 of 19)	exon (NM_023190, exon 1 of 19)	377	NM_001085473	56215	Mm.297078	NM_019567	ENSMUSG00000022185	Acin1	2610036I19Rik|2610510L13Rik|Acinus|Acn|C79325|acinusL|acinusS|mKIAA0670	apoptotic chromatin condensation inducer 1	protein-coding
D4_1_peak_668	chr14	55015248	55015510	5.50566	9.61482	5.43418	54	NA	promoter-TSS (NM_026890)	promoter-TSS (NM_026890)	-75	NM_026890	68966	Mm.21214	NM_026890	ENSMUSG00000022204	Ngdn	1500001L15Rik|Ngd|neuroguidin	neuroguidin, EIF4E binding protein	protein-coding
D4_1_peak_669	chr14	55092135	55092379	4.63327	7.47635	3.5485	35	NA	promoter-TSS (NM_001039198)	promoter-TSS (NM_001039198)	-209	NM_001039198	239102	Mm.441113	NM_001039198	ENSMUSG00000040721	Zfhx2	ZFH-5	zinc finger homeobox 2	protein-coding
D4_1_peak_670	chr14	55560024	55560736	5.66277	11.3615	7.01233	70	NA	promoter-TSS (NM_001199009)	promoter-TSS (NM_001199009)	351	NM_133734	28199	Mm.11535	NM_133734	ENSMUSG00000022214	Dcaf11	0710008A13Rik|C76035|D14Ucla1|Dacf11|GLO14|Wdr23	DDB1 and CUL4 associated factor 11	protein-coding
D4_1_peak_671	chr14	56778447	56778685	9.38995	23.1026	18.1369	181	NA	promoter-TSS (NM_025682)	promoter-TSS (NM_025682)	-250	NM_025682	66645	Mm.20129	NM_025682	ENSMUSG00000021938	Pspc1	5730470C09Rik|AI327109|AI449052|PSP1	paraspeckle protein 1	protein-coding
D4_1_peak_672	chr14	56812012	56812275	4.2854	6.33432	2.57295	25	NA	promoter-TSS (NM_001253752)	promoter-TSS (NM_001253752)	-427	NM_144842	219105	Mm.473172	NM_144842	ENSMUSG00000040123	Zmym5	9830124H08Rik	zinc finger, MYM-type 5	protein-coding
D4_1_peak_674	chr14	61439884	61440217	5.54746	9.33615	5.1844	51	NA	promoter-TSS (NM_008466)	promoter-TSS (NM_008466)	-103	NM_008466	16648	Mm.25548	NM_008466	ENSMUSG00000021929	Kpna3	IPOA4	karyopherin (importin) alpha 3	protein-coding
D4_1_peak_675	chr14	62761149	62761499	8.13796	18.6453	13.8123	138	NA	promoter-TSS (NM_008715)	promoter-TSS (NM_008715)	-212	NM_008715	18130	Mm.319684	NM_008715	ENSMUSG00000035161	Ints6	2900075H24Rik|AI480962|DICE1|Ddx26|HDB|Notch2l	integrator complex subunit 6	protein-coding
D4_1_peak_676	chr14	62837310	62837638	7.28679	15.6325	10.9602	109	NA	promoter-TSS (NR_106174)	promoter-TSS (NR_106174)	-216	NM_175546	268752	Mm.1960	NM_175546	ENSMUSG00000014547	Wdfy2	5830485M08|B130024L21Rik|ProF|ZFYVE22	WD repeat and FYVE domain containing 2	protein-coding
D4_1_peak_677	chr14	62879771	62880113	4.37197	6.74806	2.92539	29	NA	intron (NM_175546, intron 1 of 11)	intron (NM_175546, intron 1 of 11)	14400	NR_105860	102465311		NR_105860	ENSMUSG00000098858	Mir6541	Gm27311|mmu-mir-6541	microRNA 6541	ncRNA
D4_1_peak_679	chr14	63606097	63606319	5.10493	8.26774	4.23555	42	NA	promoter-TSS (NM_173393)	promoter-TSS (NM_173393)	-322	NM_173393	219149	Mm.32071	NM_173393	ENSMUSG00000035067	Xkr6	2700008G24Rik|BC024502|Xrg6	X-linked Kx blood group related 6	protein-coding
D4_1_peak_681	chr14	64949951	64950243	6.72388	14.1518	9.57747	95	NA	promoter-TSS (NM_001253731)	promoter-TSS (NM_001253731)	52	NM_001253731	210925	Mm.71332	NM_153414	ENSMUSG00000021975	Ints9	BC028953|D14Ertd231e	integrator complex subunit 9	protein-coding
D4_1_peak_684	chr14	65343422	65343989	6.40359	13.5549	9.02202	90	NA	Intergenic	CpG	-14971	NM_199029	380912	Mm.270087	NM_199029	ENSMUSG00000034522	Zfp395	BC053701|Gm910	zinc finger protein 395	protein-coding
D4_1_peak_685	chr14	66494679	66494925	4.2854	6.33432	2.57295	25	NA	Intergenic	Intergenic	-140449	NM_001271759	11549	Mm.57064	NM_013461	ENSMUSG00000045875	Adra1a	Adra1c	adrenergic receptor, alpha 1a	protein-coding
D4_1_peak_686	chr14	66868857	66869124	4.78574	7.73433	3.77269	37	NA	promoter-TSS (NM_009955)	promoter-TSS (NM_009955)	140	NM_001034881	432870	Mm.425890	NM_001034881	ENSMUSG00000075553	Gm5464	EG432870	predicted gene 5464	protein-coding
D4_1_peak_687	chr14	67008840	67009101	5.54238	9.67755	5.48998	54	NA	promoter-TSS (NM_009761)	promoter-TSS (NM_009761)	-93	NM_009761	12177	Mm.29820	NM_009761	ENSMUSG00000022051	Bnip3l	C86132|D14Ertd719e|Nip3L|Nix	BCL2/adenovirus E1B interacting protein 3-like	protein-coding
D4_1_peak_688	chr14	67715496	67716211	7.28721	17.4988	12.7222	127	NA	promoter-TSS (NM_001111028)	promoter-TSS (NM_001111028)	-12	NM_175384	108912	Mm.33831	NM_175384	ENSMUSG00000048922	Cdca2	2610311M19Rik|AI586158	cell division cycle associated 2	protein-coding
D4_1_peak_689	chr14	73238003	73238527	4.4693	7.7845	3.81774	38	NA	5' UTR (NM_175116, exon 1 of 1)	5' UTR (NM_175116, exon 1 of 1)	374	NM_175116	67168	Mm.390681	NM_175116	ENSMUSG00000033446	Lpar6	2610302I02Rik|P2ry5|P2y5	lysophosphatidic acid receptor 6	protein-coding
D4_1_peak_690	chr14	73524987	73525213	8.82772	17.8459	13.0527	130	NA	exon (NM_172527, exon 3 of 5)	exon (NM_172527, exon 3 of 5)	15051	NM_026119	67381	Mm.282888	NM_026119	ENSMUSG00000022109	Med4	2410046H15Rik|DRIP36|HSPC126|TRAP36|Vdirp|Vdrip	mediator complex subunit 4	protein-coding
D4_1_peak_691	chr14	75845022	75845308	5.2576	9.53147	5.3592	53	NA	promoter-TSS (NM_009429)	promoter-TSS (NM_009429)	-91	NM_009429	22070	Mm.297482	NM_009429	ENSMUSG00000060126	Tpt1	TCTP|Trt|p21|p23	tumor protein, translationally-controlled 1	protein-coding
D4_1_peak_692	chr14	76414599	76414832	5.37523	9.04808	4.92742	49	NA	promoter-TSS (NM_001310646)	promoter-TSS (NM_001310646)	-246	NM_001310646	21807	Mm.153272	NM_009366	ENSMUSG00000022010	Tsc22d1	AA589566|AW105905|Egr5|TSC-22|Tgfb1i4|Tsc|Tsc22	TSC22 domain family, member 1	protein-coding
D4_1_peak_693	chr14	79587323	79587634	7.99382	16.9017	12.1565	121	NA	promoter-TSS (NM_026474)	promoter-TSS (NM_026474)	-213	NM_026474	67955	Mm.18972	NM_026474	ENSMUSG00000022024	Sugt1	2410174K12Rik|SGT1	SGT1, suppressor of G2 allele of SKP1 (S. cerevisiae)	protein-coding
D4_1_peak_698	chr14	103898965	103899165	6.67055	12.7771	8.30687	83	NA	Intergenic	Intergenic	-54589	NM_001136061	13618	Mm.229532	NM_007904	ENSMUSG00000022122	Ednrb	ET-B|ET-BR|ETR-b|ETb|Sox10m1	endothelin receptor type B	protein-coding
D4_1_peak_699	chr14	114821276	114821726	6.23569	10.4697	6.20373	62	NA	Intergenic	Intergenic	-10464	NR_045661	75822	Mm.410813	NR_045661		4930524C18Rik	-	RIKEN cDNA 4930524C18 gene	ncRNA
D4_1_peak_702	chr14	120477517	120478259	7.02951	15.1591	10.515	105	NA	promoter-TSS (NM_029519)	promoter-TSS (NM_029519)	-573	NM_029519	76108	Mm.261448	NM_029519	ENSMUSG00000051615	Rap2a	5830461H18Rik	RAS related protein 2a	protein-coding
D4_1_peak_704	chr14	121797898	121798147	4.61886	6.87491	3.03464	30	NA	promoter-TSS (NM_134074)	promoter-TSS (NM_134074)	-288	NM_134074	105445	Mm.378591	NM_134074	ENSMUSG00000025558	Dock9	AA959601|AW538057|B230309H04Rik|D14Wsu89e|Zizimin1|mKIAA1058	dedicator of cytokinesis 9	protein-coding
D4_1_peak_708	chr15	3995509	3996116	6.54052	12.1415	7.72801	77	NA	promoter-TSS (NR_045740)	promoter-TSS (NR_045740)	-60	NM_145930	106064	Mm.21299	NM_145930	ENSMUSG00000041935	AW549877	AI195826	expressed sequence AW549877	protein-coding
D4_1_peak_713	chr15	36609052	36609532	6.30811	12.1442	7.73	77	NA	promoter-TSS (NM_008774)	promoter-TSS (NM_008774)	-319	NM_008774	18458	Mm.371570	NM_008774	ENSMUSG00000022283	Pabpc1	PABP|Pabp1|PabpI|Pabpl1|ePAB	poly(A) binding protein, cytoplasmic 1	protein-coding
D4_1_peak_715	chr15	36793683	36794125	4.42174	7.69714	3.74127	37	NA	intron (NM_011740, intron 1 of 6)	CpG-4850	634	NM_001253805	22631	Mm.3360	NM_011740	ENSMUSG00000022285	Ywhaz	1110013I11Rik|14-3-3zeta|AI596267|AL022924|AU020854	tyrosine 3-monooxygenase/tryptophan 5-monooxygenase activation protein, zeta polypeptide	protein-coding
D4_1_peak_716	chr15	37960878	37961097	4.84228	7.52602	3.59298	35	NA	promoter-TSS (NM_199476)	promoter-TSS (NM_199476)	68	NM_199476	382985	Mm.24738	NM_199476	ENSMUSG00000022292	Rrm2b	p53R2	ribonucleotide reductase M2 B (TP53 inducible)	protein-coding
D4_1_peak_717	chr15	38300869	38301113	6.3679	13.4877	8.96181	89	NA	promoter-TSS (NM_013692)	promoter-TSS (NM_013692)	-280	NM_001289471	21847	Mm.4292	NM_013692	ENSMUSG00000037465	Klf10	AI115143|EGR[a]|Egral|Gdnfif|TIEG-1|Tieg|Tieg1|mGIF	Kruppel-like factor 10	protein-coding
D4_1_peak_718	chr15	44427583	44428138	5.71386	9.969	5.75257	57	NA	promoter-TSS (NM_175009)	promoter-TSS (NM_175009)	-251	NM_175009	223527	Mm.291828	NM_175009	ENSMUSG00000022338	Eny2	1810057B09Rik|6720481I12|DC6|Ey2	enhancer of yellow 2 homolog (Drosophila)	protein-coding
D4_1_peak_719	chr15	44619153	44619501	5.35675	9.01704	4.89983	48	NA	promoter-TSS (NM_019480)	promoter-TSS (NM_019480)	-314	NM_019480	55960	Mm.287896	NM_019480	ENSMUSG00000022339	Ebag9	AI835379|Rcas1	estrogen receptor-binding fragment-associated gene 9	protein-coding
D4_1_peak_723	chr15	57892308	57892548	3.95876	5.79656	2.13065	21	NA	promoter-TSS (NM_024207)	promoter-TSS (NM_024207)	-10	NM_024207	67819	Mm.289387	NM_024207	ENSMUSG00000022365	Derl1	1110021N07Rik|AI195141|AW551338|Derlin-1	Der1-like domain family, member 1	protein-coding
D4_1_peak_725	chr15	58076374	58076746	6.7044	13.2576	8.75021	87	NA	promoter-TSS (NM_001042438)	promoter-TSS (NM_001042438)	-52	NM_009572	22770	Mm.244931	NM_009572	ENSMUSG00000022361	Zhx1	-	zinc fingers and homeoboxes 1	protein-coding
D4_1_peak_726	chr15	59314742	59315042	5.41595	9.46106	5.29619	52	NA	promoter-TSS (NM_009270)	promoter-TSS (NM_009270)	-200	NM_009270	20775	Mm.296169	NM_009270	ENSMUSG00000022351	Sqle	AI323792	squalene epoxidase	protein-coding
D4_1_peak_729	chr15	73090487	73090748	4.98529	7.75941	3.79539	37	NA	intron (NM_053068, intron 1 of 2)	CpG	205	NM_053068	93696	Mm.23095	NM_053068	ENSMUSG00000068391	Chrac1	2410152E03Rik|2810406L04Rik|YCL1	chromatin accessibility complex 1	protein-coding
D4_1_peak_730	chr15	75085513	75085918	6.26838	63.3859	58.1276	581	NA	Intergenic	B1_Mus1|SINE|Alu	26234	NM_001099217	100041546	Mm.482110	NM_001099217	ENSMUSG00000022584	Ly6c2	Ly-6C.2|Ly-6C2	lymphocyte antigen 6 complex, locus C2	protein-coding
D4_1_peak_731	chr15	75086279	75087039	17.5787	332.347	325.994	3259	NA	Intergenic	Intergenic	25290	NM_001099217	100041546	Mm.482110	NM_001099217	ENSMUSG00000022584	Ly6c2	Ly-6C.2|Ly-6C2	lymphocyte antigen 6 complex, locus C2	protein-coding
D4_1_peak_732	chr15	75616417	75616644	4.76679	8.01007	4.0131	40	NA	promoter-TSS (NM_011759)	promoter-TSS (NM_011759)	-154	NM_001044718	22701	Mm.87210	NM_011759	ENSMUSG00000047003	Zfp41	CTfin92|Zfp-41	zinc finger protein 41	protein-coding
D4_1_peak_735	chr15	75909351	75909574	6.90389	13.1789	8.67987	86	NA	promoter-TSS (NM_001285431)	promoter-TSS (NM_001285431)	94	NM_001285431	66656	Mm.258927	NM_023240	ENSMUSG00000055762	Eef1d	EF-1-delta	eukaryotic translation elongation factor 1 delta (guanine nucleotide exchange protein)	protein-coding
D4_1_peak_736	chr15	76639714	76639923	4.53653	6.47445	2.69158	26	NA	intron (NM_183091, intron 1 of 25)	CpG	111	NM_183091	72749	Mm.358749	NM_183091	ENSMUSG00000059323	Tonsl	2810439M11Rik|Nfkbil2	tonsoku-like, DNA repair protein	protein-coding
D4_1_peak_737	chr15	76659818	76660190	9.38995	23.1026	18.1369	181	NA	promoter-TSS (NM_001276335)	promoter-TSS (NM_001276335)	204	NM_001276322	54151	Mm.247752	NM_019396	ENSMUSG00000053929	Cyhr1	1110031M01Rik|AU042374|Chrp	cysteine and histidine rich 1	protein-coding
D4_1_peak_739	chr15	77306712	77307195	4.85592	8.16443	4.1457	41	NA	promoter-TSS (NM_175387)	promoter-TSS (NM_175387)	100	NM_001110827	93686	Mm.202774	NM_053104	ENSMUSG00000033565	Rbfox2	Fbm2|Fxh|Hrnbp2|Rbm9	RNA binding protein, fox-1 homolog (C. elegans) 2	protein-coding
D4_1_peak_740	chr15	77841967	77842565	8.06505	18.5098	13.6829	136	NA	promoter-TSS (NM_022410)	promoter-TSS (NM_022410)	-91	NM_022410	17886	Mm.29677	NM_022410	ENSMUSG00000022443	Myh9	Fltn|Myhn-1|Myhn1|NMHCIIA|NMMHC-A|NMMHC-IIA|TU72.6	myosin, heavy polypeptide 9, non-muscle	protein-coding
D4_1_peak_741	chr15	77928826	77929155	5.07904	7.91178	3.92743	39	NA	promoter-TSS (NM_019913)	promoter-TSS (NM_019913)	4	NM_019913	56551	Mm.291917	NM_019913	ENSMUSG00000005354	Txn2	2510006J11Rik|AI788873|Trx2	thioredoxin 2	protein-coding
D4_1_peak_742	chr15	77970636	77971017	7.36779	13.967	9.40611	94	NA	promoter-TSS (NM_018749)	promoter-TSS (NM_018749)	-2	NM_018749	55944	Mm.3955	NM_018749	ENSMUSG00000016554	Eif3d	66/67kDa|AA407891|Eif3s7|eIF3p66	eukaryotic translation initiation factor 3, subunit D	protein-coding
D4_1_peak_743	chr15	78876905	78877490	6.05349	11.3019	6.95869	69	NA	promoter-TSS (NM_145929)	promoter-TSS (NM_145929)	7	NM_145929	106039	Mm.251331	NM_145929	ENSMUSG00000033128	Gga1	4930406E12Rik|AU016030|AW209092	golgi associated, gamma adaptin ear containing, ARF binding protein 1	protein-coding
D4_1_peak_744	chr15	79546489	79546716	5.0283	8.46056	4.40666	44	NA	promoter-TSS (NM_199079)	promoter-TSS (NM_199079)	-43	NM_199079	67040	Mm.29644	NM_152806	ENSMUSG00000055065	Ddx17	2610007K22Rik|A430025E01Rik|AI047725|C80929|Gm926|p72	DEAD (Asp-Glu-Ala-Asp) box polypeptide 17	protein-coding
D4_1_peak_745	chr15	79690523	79690837	6.24607	13.2568	8.75021	87	NA	promoter-TSS (NM_013818)	promoter-TSS (NM_013818)	-216	NM_013818	14904	Mm.19080	NM_013818	ENSMUSG00000042535	Gtpbp1	AL022987|AW045683|C85212|GP-1|Gtpbp	GTP binding protein 1	protein-coding
D4_1_peak_746	chr15	80083384	80083793	5.4524	9.87653	5.66801	56	NA	promoter-TSS (NM_013762)	promoter-TSS (NM_013762)	-182	NM_013762	27367	Mm.290771	NM_013762	ENSMUSG00000060036	Rpl3	F2|J1	ribosomal protein L3	protein-coding
D4_1_peak_747	chr15	80133156	80133386	6.35021	13.4542	8.93035	89	NA	intron (NM_025609, intron 1 of 10)	CpG	117	NM_025609	66513	Mm.288245	NM_025609	ENSMUSG00000022414	Tab1	2310012M03Rik|Map3k7ip1|b2b449Clo	TGF-beta activated kinase 1/MAP3K7 binding protein 1	protein-coding
D4_1_peak_748	chr15	80233802	80234098	5.30997	8.60636	4.53488	45	NA	promoter-TSS (NM_178719)	promoter-TSS (NM_178719)	-130	NM_178719	239555	Mm.307163	NM_178719	ENSMUSG00000022412	Mief1	A230016E22|AI452372|Smcr7l	mitochondrial elongation factor 1	protein-coding
D4_1_peak_749	chr15	80255072	80255470	5.10152	9.9351	5.72199	57	NA	promoter-TSS (NM_009716)	promoter-TSS (NM_009716)	87	NM_009716	11911	Mm.641	NM_009716	ENSMUSG00000042406	Atf4	Atf-4|C/ATF|CREB2|TAXREB67	activating transcription factor 4	protein-coding
D4_1_peak_750	chr15	80710766	80711118	7.09211	15.275	10.6219	106	NA	promoter-TSS (NM_144812)	promoter-TSS (NM_144812)	-371	NM_144812	213988	Mm.131328	NM_144812	ENSMUSG00000047888	Tnrc6b	2700090M07Rik|A730065C02Rik|AI848765|D230019K20Rik	trinucleotide repeat containing 6b	protein-coding
D4_1_peak_751	chr15	81466183	81466627	10.2295	29.3845	24.3117	243	NA	promoter-TSS (NM_019712)	promoter-TSS (NM_019712)	89	NM_019712	56438	Mm.29405	NM_019712	ENSMUSG00000022400	Rbx1	1500002P15Rik|AA517855|ROC1	ring-box 1	protein-coding
D4_1_peak_752	chr15	81523074	81523343	4.73679	8.26962	4.23667	42	NA	Intergenic	CpG	56892	NM_019712	56438	Mm.29405	NM_019712	ENSMUSG00000022400	Rbx1	1500002P15Rik|AA517855|ROC1	ring-box 1	protein-coding
D4_1_peak_753	chr15	81585129	81585628	5.13167	8.96864	4.8566	48	NA	promoter-TSS (NM_177821)	promoter-TSS (NM_177821)	-836	NM_177821	328572	Mm.258397	NM_177821	ENSMUSG00000055024	Ep300	A430090G16|A730011L11|KAT3B|p300|p300 HAT	E1A binding protein p300	protein-coding
D4_1_peak_754	chr15	81811014	81811568	6.17341	11.5104	7.14486	71	NA	promoter-TSS (NM_017376)	promoter-TSS (NM_017376)	-123	NM_017376	21685	Mm.270278	NM_017376	ENSMUSG00000022389	Tef	2310028D20Rik	thyrotroph embryonic factor	protein-coding
D4_1_peak_755	chr15	81872058	81872495	4.72357	7.6294	3.68235	36	NA	promoter-TSS (NM_080633)	promoter-TSS (NM_080633)	-187	NM_080633	11429	Mm.154581	NM_080633	ENSMUSG00000022477	Aco2	Aco-2|Aco3|D10Wsu183e	aconitase 2, mitochondrial	protein-coding
D4_1_peak_756	chr15	82146959	82147202	6.32834	12.1798	7.76218	77	NA	promoter-TSS (NM_033218)	promoter-TSS (NM_033218)	-189	NM_033218	20788	Mm.9002	NM_033218	ENSMUSG00000022463	Srebf2	AI608257|SREBP-2|SREBP2|SREBP2gc|bHLHd2|lop13|nuc	sterol regulatory element binding factor 2	protein-coding
D4_1_peak_757	chr15	82346002	82346280	8.54143	18.3628	13.5426	135	NA	promoter-TSS (NM_026914)	promoter-TSS (NM_026914)	95	NM_026914	69029	Mm.260042	NM_026914	ENSMUSG00000022452	Smdt1	1500032L24Rik|Emre	single-pass membrane protein with aspartate rich tail 1	protein-coding
D4_1_peak_758	chr15	83149210	83149847	4.42195	7.11482	3.23652	32	NA	promoter-TSS (NM_178627)	promoter-TSS (NM_178627)	-117	NR_004432	104307	Mm.471434	NR_004432	ENSMUSG00000065176	Rnu12	-	RNA U12, small nuclear	snRNA
D4_1_peak_760	chr15	85634448	85634813	7.07846	16.16	11.4537	114	NA	Intergenic	CpG	-52809	NM_009528	22422	Mm.306946	NM_009528	ENSMUSG00000022382	Wnt7b	Wnt-7b	wingless-type MMTV integration site family, member 7B	protein-coding
D4_1_peak_764	chr15	96709725	96709919	5.75445	10.4036	6.14485	61	NA	Intergenic	CpG	-10124	NM_175121	67760	Mm.46754	NM_175121	ENSMUSG00000022462	Slc38a2	5033402L14Rik|AI316867|ATA2|SAT2|mKIAA1382	solute carrier family 38, member 2	protein-coding
D4_1_peak_766	chr15	98534026	98534346	7.58048	16.6383	11.9058	119	NA	promoter-TSS (NM_001289439)	promoter-TSS (NM_001289439)	83	NM_001289437	69612	Mm.229107	NM_133714	ENSMUSG00000022992	Kansl2	2310037I24Rik|B930009D17	KAT8 regulatory NSL complex subunit 2	protein-coding
D4_1_peak_767	chr15	98934077	98934390	5.82413	11.2794	6.93738	69	NA	intron (NM_011654, intron 1 of 3)	CpG	157	NM_011654	22143	Mm.392113	NM_011654	ENSMUSG00000023004	Tuba1b	Tuba2	tubulin, alpha 1B	protein-coding
D4_1_peak_768	chr15	98953248	98954097	5.52429	11.4714	7.11186	71	NA	promoter-TSS (NM_011653)	promoter-TSS (NM_011653)	-171	NM_011653	22142	Mm.405359	NM_011653	ENSMUSG00000072235	Tuba1a	Tuba-1|Tuba1	tubulin, alpha 1A	protein-coding
D4_1_peak_769	chr15	100551790	100552164	4.89494	7.6121	3.66704	36	NA	promoter-TSS (NM_001289603)	promoter-TSS (NM_001289603)	31	NM_033476	21422	Mm.219040	NM_033476	ENSMUSG00000009733	Tfcp2	CP-2|CP2|D230015P20Rik|LBP-1c|LBP-1d|LBP1|LSF|Tcfcp2|UBP-1	transcription factor CP2	protein-coding
D4_1_peak_770	chr15	100615138	100615604	5.80205	12.398	7.95936	79	NA	promoter-TSS (NM_011873)	promoter-TSS (NM_011873)	-261	NR_045701	78445	Mm.44383	NR_045701	ENSMUSG00000097093	C330013E15Rik	-	RIKEN cDNA C330013E15 gene	ncRNA
D4_1_peak_772	chr15	100761699	100761966	5.36877	8.70299	4.61998	46	NA	promoter-TSS (NM_021530)	promoter-TSS (NM_021530)	85	NM_021530	59033	Mm.209856	NM_021530	ENSMUSG00000023032	Slc4a8	AW493845|C230026C11|NDCBE|kNBC-3	solute carrier family 4 (anion exchanger), member 8	protein-coding
D4_1_peak_773	chr15	102073727	102073980	4.67024	8.14987	4.13322	41	NA	promoter-TSS (NM_145625)	promoter-TSS (NM_145625)	80	NM_145625	75705	Mm.290022	NM_145625	ENSMUSG00000058655	Eif4b	2310046H11Rik|AL024095|C85189|Eif4a2	eukaryotic translation initiation factor 4B	protein-coding
D4_1_peak_774	chr15	102405655	102406246	9.42588	30.5691	25.4813	254	NA	promoter-TSS (NM_013672)	promoter-TSS (NM_013672)	-366	NM_013672	20683	Mm.4618	NM_013672	ENSMUSG00000001280	Sp1	1110003E12Rik|AA450830|AI845540|Sp1-1	trans-acting transcription factor 1	protein-coding
D4_1_peak_775	chr15	102518047	102518657	6.63292	13.5553	9.02202	90	NA	5' UTR (NM_009319, exon 1 of 9)	5' UTR (NM_009319, exon 1 of 9)	160	NM_001253795	21357	Mm.291485	NM_009319	ENSMUSG00000023051	Tarbp2	Prbp|TRBP	TARBP2, RISC loading complex RNA binding subunit	protein-coding
D4_1_peak_776	chr15	102625199	102625594	8.09321	18.0631	13.2604	132	NA	promoter-TSS (NM_001310070)	promoter-TSS (NM_001310070)	68	NM_001310066	223922	Mm.208714	NM_146065	ENSMUSG00000052414	Atf7	1110012F10Rik|9430065F09Rik|AI549878|C130020M04Rik	activating transcription factor 7	protein-coding
D4_1_peak_777	chr15	103239936	103240683	9.76362	37.2664	32.1262	321	NA	promoter-TSS (NM_010447)	promoter-TSS (NM_010447)	-88	NR_104427	15382	Mm.237064	NM_010447	ENSMUSG00000046434	Hnrnpa1	HDP-1|Hdp|Hnrpa1|hnRNP A1|hnrnp-A1	heterogeneous nuclear ribonucleoprotein A1	protein-coding
D4_1_peak_778	chr15	103272623	103272914	8.94669	20.1179	15.231	152	NA	promoter-TSS (NM_019817)	promoter-TSS (NM_019817)	-150	NM_019817	56447	Mm.29473	NM_019817	ENSMUSG00000060992	Copz1	5930435A22Rik|AA407760|D4Ertd360e	coatomer protein complex, subunit zeta 1	protein-coding
D4_1_peak_779	chr16	4541737	4542089	5.57285	10.0878	5.86043	58	NA	Intergenic	CpG	17807	NM_031182	83383	Mm.273210	NM_031182	ENSMUSG00000005718	Tfap4	AI642933|AP-4|D930048N17Rik|Tcfap4|bHLHc41	transcription factor AP4	protein-coding
D4_1_peak_780	chr16	4586626	4586876	5.7377	10.746	6.45459	64	NA	Intergenic	CpG	-7962	NM_031184	83396	Mm.134072	NM_031184	ENSMUSG00000014303	Glis2	Gli5|Klf16|Nkl	GLIS family zinc finger 2	protein-coding
D4_1_peak_784	chr16	5255879	5256245	6.37522	12.6712	8.20876	82	NA	promoter-TSS (NM_027446)	promoter-TSS (NM_027446)	-106	NM_027446	70511	Mm.45780	NM_027446	ENSMUSG00000022544	Eef2kmt	5730409G15Rik|Fam86|Fam86a|eEF2-KMT	eukaryotic elongation factor 2 lysine methyltransferase	protein-coding
D4_1_peak_786	chr16	8829855	8830119	8.12393	17.6227	12.8384	128	NA	promoter-TSS (NM_001081400)	promoter-TSS (NM_001081400)	-113	NM_001081400	69053	Mm.390868	NM_001081400	ENSMUSG00000022507	1810013L24Rik	1110017P05Rik|3010002C02Rik|AA792997|AW124177|Gm19906|R74903	RIKEN cDNA 1810013L24 gene	protein-coding
D4_1_peak_787	chr16	10411974	10412177	4.08267	5.75281	2.09418	20	NA	exon (NM_011955, exon 2 of 11)	exon (NM_011955, exon 2 of 11)	137	NM_011955	26425	Mm.29037	NM_011955	ENSMUSG00000022503	Nubp1	-	nucleotide binding protein 1	protein-coding
D4_1_peak_788	chr16	11143920	11144311	32.9463	252.441	246.425	2464	NA	intron (NR_027502, intron 19 of 22)	LSU-rRNA_Hsa|rRNA|rRNA	-9583	NM_029582	106200	Mm.291015	NM_029582	ENSMUSG00000022498	Txndc11	2810408E11Rik|AI427833|EFP1|Txdc11	thioredoxin domain containing 11	protein-coding
D4_1_peak_789	chr16	11254213	11254536	4.21298	6.21589	2.47359	24	NA	promoter-TSS (NM_001130008)	promoter-TSS (NM_001130008)	-49	NM_146066	14852	Mm.325827	NM_146066	ENSMUSG00000062203	Gspt1	AI314175|AI326449|AV307676|C79774|G1st|Gst-1	G1 to S phase transition 1	protein-coding
D4_1_peak_790	chr16	13903054	13903380	5.86693	9.51481	5.34507	53	NA	promoter-TSS (NM_053181)	promoter-TSS (NM_053181)	56	NM_001289562	93734	Mm.76554	NM_033564	ENSMUSG00000022679	Mpv17l	M-LP	Mpv17 transgene, kidney disease mutant-like	protein-coding
D4_1_peak_791	chr16	14159404	14159904	5.22854	9.13735	5.00619	50	NA	promoter-TSS (NR_030252)	promoter-TSS (NR_030252)	28	NR_030252	723916		NR_030252	ENSMUSG00000070074	Mir484	Mirn484|mir-484|mmu-mir-484	microRNA 484	ncRNA
D4_1_peak_792	chr16	15637584	15637804	4.57954	7.09363	3.21787	32	NA	promoter-TSS (NM_011159)	promoter-TSS (NM_011159)	-172	NM_011159	19090	Mm.71	NM_011159	ENSMUSG00000022672	Prkdc	AI326420|AU019811|DNA-PKcs|DNAPDcs|DNAPK|DNPK1|DOXNPH|HYRC1|XRCC7|dxnph|p460|scid|slip	protein kinase, DNA activated, catalytic polypeptide	protein-coding
D4_1_peak_794	chr16	18289271	18289522	7.50793	14.2027	9.62531	96	NA	promoter-TSS (NM_033324)	promoter-TSS (NM_033324)	-228	NM_033324	94223	Mm.447352	NM_033324	ENSMUSG00000022718	Dgcr8	D16H22S1742E|D16H22S788E|D16Wis2|Gy1|N41|Vo59c07|mir-1306	DiGeorge syndrome critical region gene 8	protein-coding
D4_1_peak_795	chr16	18811754	18812062	6.4281	11.9494	7.54831	75	NA	promoter-TSS (NM_001161623)	promoter-TSS (NM_001161623)	64	NM_009862	12544	Mm.1248	NM_009862	ENSMUSG00000000028	Cdc45	Cdc45l	cell division cycle 45	protein-coding
D4_1_peak_796	chr16	18876469	18876800	4.58488	6.82014	2.98783	29	NA	promoter-TSS (NM_010922)	promoter-TSS (NM_010922)	3	NM_010922	18100	Mm.20918	NM_010922	ENSMUSG00000022706	Mrpl40	Nlvcf	mitochondrial ribosomal protein L40	protein-coding
D4_1_peak_798	chr16	21204409	21204747	6.8271	12.6274	8.16953	81	NA	promoter-TSS (NM_010143)	promoter-TSS (NM_010143)	-217	NM_010143	13845	Mm.6972	NM_010143	ENSMUSG00000005958	Ephb3	AW456895|Cek10|Etk2|HEK2|MDK5|Sek4|Tyro6	Eph receptor B3	protein-coding
D4_1_peak_799	chr16	22857675	22857942	5.17763	8.38813	4.34196	43	NA	promoter-TSS (NM_001190805)	promoter-TSS (NM_001190805)	-37	NM_001190805	67838	Mm.37516	NM_026400	ENSMUSG00000004460	Dnajb11	1810031F23Rik|ABBP-2|AL024055|Dj9|ERdj3|ERj3p	DnaJ heat shock protein family (Hsp40) member B11	protein-coding
D4_1_peak_800	chr16	23107427	23107705	6.80914	14.748	10.1317	101	NA	promoter-TSS (NM_001123037)	promoter-TSS (NM_001123037)	98	NM_001123037	13682	Mm.260084	NM_013506	ENSMUSG00000022884	Eif4a2	4833432N07Rik|BM-010|Ddx2b|Eif4|eIF-4A-II|eIF4A-II	eukaryotic translation initiation factor 4A2	protein-coding
D4_1_peak_801	chr16	23988400	23988881	4.66298	7.5268	3.59298	35	NA	promoter-TSS (NM_009744)	promoter-TSS (NM_009744)	-28	NM_009744	12053	Mm.347398	NM_009744	ENSMUSG00000022508	Bcl6	Bcl5	B cell leukemia/lymphoma 6	protein-coding
D4_1_peak_802	chr16	29683265	29683695	8.13628	16.6655	11.9318	119	NA	Intergenic	Intergenic	104146	NM_001199177	74143	Mm.274285	NM_133752	ENSMUSG00000038084	Opa1	1200011N24Rik|AI225888|AI847218|lilr3|mKIAA0567	OPA1, mitochondrial dynamin like GTPase	protein-coding
D4_1_peak_803	chr16	29720057	29720304	5.09406	8.57275	4.50548	45	NA	Intergenic	Intergenic	140846	NM_001199177	74143	Mm.274285	NM_133752	ENSMUSG00000038084	Opa1	1200011N24Rik|AI225888|AI847218|lilr3|mKIAA0567	OPA1, mitochondrial dynamin like GTPase	protein-coding
D4_1_peak_805	chr16	37539740	37540110	5.21827	7.8336	3.86091	38	NA	promoter-TSS (NM_001042499)	promoter-TSS (NM_001042499)	31	NM_001042499	67657	Mm.28158	NM_026297	ENSMUSG00000022827	Rabl3	4930553C05Rik|AA958834	RAB, member RAS oncogene family-like 3	protein-coding
D4_1_peak_807	chr16	38088725	38089395	9.61674	32.7651	27.6542	276	NA	promoter-TSS (NM_019827)	promoter-TSS (NM_019827)	59	NM_001347232	56637	Mm.394930	NM_019827	ENSMUSG00000022812	Gsk3b	7330414F15Rik|8430431H08Rik|C86142|GSK-3|GSK-3beta|GSK3	glycogen synthase kinase 3 beta	protein-coding
D4_1_peak_809	chr16	42575452	42575669	4.87157	7.28056	3.38008	33	NA	Intergenic	Intergenic	-234909	NM_008083	14432	Mm.1222	NM_008083	ENSMUSG00000047261	Gap43	B-50|Basp2|GAP-43	growth associated protein 43	protein-coding
D4_1_peak_810	chr16	42781330	42782239	6.74021	15.0574	10.4207	104	NA	intron (NR_040521, intron 1 of 3)	intron (NR_040521, intron 1 of 3)	93803	NR_040521	75722	Mm.243747	NR_040521	ENSMUSG00000075070	4932412D23Rik	ENSMUSG00000075070|Gm10809	RIKEN cDNA 4932412D23 gene	ncRNA
D4_1_peak_811	chr16	42875075	42875793	7.45207	21.6994	16.7661	167	NA	non-coding (NR_040521, exon 1 of 4)	non-coding (NR_040521, exon 1 of 4)	153	NR_040521	75722	Mm.243747	NR_040521	ENSMUSG00000075070	4932412D23Rik	ENSMUSG00000075070|Gm10809	RIKEN cDNA 4932412D23 gene	ncRNA
D4_1_peak_812	chr16	43889743	43890077	3.65922	4.85153	1.40461	14	NA	promoter-TSS (NM_029128)	promoter-TSS (NM_029128)	8	NM_027801	212153	Mm.209835	NM_027801	ENSMUSG00000022701	Ccdc191	2610015P09Rik|8430422M09Rik|AU040712	coiled-coil domain containing 191	protein-coding
D4_1_peak_813	chr16	44139082	44139509	4.18741	5.92019	2.2326	22	NA	promoter-TSS (NM_007508)	promoter-TSS (NM_007508)	-276	NM_007508	11964	Mm.217787	NM_007508	ENSMUSG00000052459	Atp6v1a	AI647066|Atp6a1|Atp6a2|Atp6v1a1|VA68|VPP2	ATPase, H+ transporting, lysosomal V1 subunit A	protein-coding
D4_1_peak_814	chr16	45158385	45158864	7.13994	13.1524	8.6558	86	NA	promoter-TSS (NM_028756)	promoter-TSS (NM_028756)	49	NM_028756	74102	Mm.264984	NM_028756	ENSMUSG00000022664	Slc35a5	1010001J06Rik|AU021179|BB097433|D16Ertd450e|D730043G07Rik	solute carrier family 35, member A5	protein-coding
D4_1_peak_815	chr16	52031186	52031656	6.54338	11.7439	7.35911	73	NA	promoter-TSS (NM_001033238)	promoter-TSS (NM_001033238)	-128	NM_001033238	208650	Mm.328206	NM_001033238	ENSMUSG00000022637	Cblb	AI429560|AI851073|Cbl-b	Casitas B-lineage lymphoma b	protein-coding
D4_1_peak_816	chr16	55934600	55934874	6.51638	12.5092	8.06056	80	NA	intron (NM_028815, intron 1 of 10)	intron (NM_028815, intron 1 of 10)	111	NM_001159364	74201	Mm.178427	NM_028815	ENSMUSG00000022604	Cep97	2810403B08Rik|4932439K18Rik|AA437768|E130116N02Rik|Lrriq2	centrosomal protein 97	protein-coding
D4_1_peak_817	chr16	57121402	57121654	6.20446	10.791	6.49548	64	NA	promoter-TSS (NM_138599)	promoter-TSS (NM_138599)	-186	NM_138599	28185	Mm.196933	NM_138599	ENSMUSG00000022752	Tomm70a	2610044B22Rik|D16Ium22|D16Ium22e|D16Wsu109e|Tom70|Tomm70|mKIAA0719	translocase of outer mitochondrial membrane 70 homolog A (yeast)	protein-coding
D4_1_peak_818	chr16	57391311	57391680	32.7109	246.229	240.256	2402	NA	intron (NM_001040397, intron 1 of 4)	LSU-rRNA_Hsa|rRNA|rRNA	38218	NM_001040397	78749	Mm.328360	NM_001040397	ENSMUSG00000043336	Filip1l	4631422O05Rik|Doc1	filamin A interacting protein 1-like	protein-coding
D4_1_peak_819	chr16	58408197	58408496	5.66855	9.53745	5.36466	53	NA	promoter-TSS (NM_028523)	promoter-TSS (NM_028523)	-189	NM_028523	73379	Mm.373589	NM_028523	ENSMUSG00000035107	Dcbld2	1700055P21Rik|AW146002|CLCP1|Esdn	discoidin, CUB and LCCL domain containing 2	protein-coding
D4_1_peak_820	chr16	70314145	70314338	3.98035	5.14292	1.6066	16	NA	exon (NM_028803, exon 1 of 16)	exon (NM_028803, exon 1 of 16)	292	NM_028803	74185	Mm.396102	NM_028803	ENSMUSG00000022707	Gbe1	2310045H19Rik|2810426P10Rik|D16Ertd536e	glucan (1,4-alpha-), branching enzyme 1	protein-coding
D4_1_peak_825	chr16	87354253	87354480	5.04112	7.85021	3.87445	38	NA	exon (NM_001159331, exon 1 of 5)	exon (NM_001159331, exon 1 of 5)	181	NM_001159331	67768	Mm.296532	NM_026366	ENSMUSG00000044442	N6amt1	5830445C04Rik|Hemk2|Pred28	N-6 adenine-specific DNA methyltransferase 1 (putative)	protein-coding
D4_1_peak_827	chr16	90143921	90144322	5.16155	8.68748	4.60678	46	NA	non-coding (NR_033476, exon 1 of 1)	non-coding (NR_033476, exon 1 of 1)	1884	NR_033476	100038709	Mm.484070	NR_033476		Gm10789	ENSMUSG00000074924	predicted gene 10789	ncRNA
D4_1_peak_830	chr16	91728770	91729267	12.7889	41.1519	35.9864	359	NA	promoter-TSS (NM_001110276)	promoter-TSS (NM_001110276)	-216	NM_026994	66609	Mm.109823	NM_026994	ENSMUSG00000058240	Cryzl1	2210407J23Rik|2410006O11Rik|QOH-1	crystallin, zeta (quinone reductase)-like 1	protein-coding
D4_1_peak_832	chr16	92466284	92466607	3.77875	5.49578	1.88607	18	NA	promoter-TSS (NM_001081549)	promoter-TSS (NM_001081549)	-276	NM_001081549	54720	Mm.265744	NM_019466	ENSMUSG00000022951	Rcan1	Adapt78|CALP1L|CSP1|DSC1|Dscr1|MCIP1|RCN1	regulator of calcineurin 1	protein-coding
D4_1_peak_833	chr16	93711588	93711931	8.52318	19.3536	14.4921	144	NA	promoter-TSS (NM_026700)	promoter-TSS (NM_026700)	-148	NM_026700	70028	Mm.23230	NM_026700	ENSMUSG00000022946	Dopey2	0610038M01Rik|2610510B01Rik|AI503246|C21orf5|mKIAA0933	dopey family member 2	protein-coding
D4_1_peak_834	chr16	94313188	94313379	4.08861	6.01148	2.30291	23	NA	Intergenic	CpG	-15139	NM_133229	170765	Mm.42604	NM_133229	ENSMUSG00000022941	Ripply3	Dscr6	ripply transcriptional repressor 3	protein-coding
D4_1_peak_835	chr16	94526862	94527087	4.83321	8.44209	4.39024	43	NA	promoter-TSS (NM_007834)	promoter-TSS (NM_007834)	-345	NM_007834	13185	Mm.7472	NM_007834	ENSMUSG00000022898	Dscr3	AW538125|Dcra	Down syndrome critical region gene 3	protein-coding
D4_1_peak_836	chr16	94569438	94569662	5.75342	10.0359	5.81476	58	NA	promoter-TSS (NM_007890)	promoter-TSS (NM_007890)	-656	NM_007890	13548	Mm.310973	NM_007890	ENSMUSG00000022897	Dyrk1a	2310043O08Rik|D16Ertd272e|D16Ertd493e|Dyrk|ENSMUSG00000074897|Gm10783|Mnbh|Mp86|mmb	dual-specificity tyrosine-(Y)-phosphorylation regulated kinase 1a	protein-coding
D4_1_peak_837	chr16	96127815	96128115	5.21214	9.10886	4.98138	49	NA	promoter-TSS (NM_008251)	promoter-TSS (NM_008251)	-240	NM_008251	15312	Mm.2756	NM_008251	ENSMUSG00000040681	Hmgn1	HMG-14|Hmg14	high mobility group nucleosomal binding domain 1	protein-coding
D4_1_peak_838	chr17	3081502	3082414	7.76799	29.0102	23.944	239	NA	intron (NR_003519, intron 1 of 7)	intron (NR_003519, intron 1 of 7)	2225	NR_003519	328734	Mm.335641	NR_003519		Pisd-ps2	D030013I16Rik	phosphatidylserine decarboxylase, pseudogene 2	pseudo
D4_1_peak_839	chr17	3114587	3114980	5.34015	8.33398	4.29334	42	NA	promoter-TSS (NM_134123)	promoter-TSS (NM_134123)	-189	NM_134123	106583	Mm.124373	NM_134123	ENSMUSG00000046201	Scaf8	A630086M08Rik|A930036P18Rik|AA408306|AI447644|AI448652|AU015035|Rbm16|mKIAA1116	SR-related CTD-associated factor 8	protein-coding
D4_1_peak_840	chr17	3557506	3558071	5.21336	8.77527	4.68422	46	NA	promoter-TSS (NR_045303)	promoter-TSS (NR_045303)	-36	NR_045303	68230	Mm.431352	NR_045302		1700102H20Rik	-	RIKEN cDNA 1700102H20 gene	ncRNA
D4_1_peak_841	chr17	5324350	5324613	6.17716	11.1274	6.79957	67	NA	intron (NM_001085355, intron 13 of 19)	intron (NM_001085355, intron 13 of 19)	94286	NM_175349	106557	Mm.432764	NM_175349	ENSMUSG00000101959	Ldhal6b	4933402O15Rik|AI326310|LDHL|Ldhal	lactate dehydrogenase A-like 6B	protein-coding
D4_1_peak_842	chr17	6317328	6317524	8.01399	13.7516	9.20391	92	NA	promoter-TSS (NM_001166629)	promoter-TSS (NM_001166629)	48	NM_001166629	100310872	Mm.381893	NM_001166629	ENSMUSG00000092074	Dynlt1a	-	dynein light chain Tctex-type 1A	protein-coding
D4_1_peak_843	chr17	6429765	6430561	8.18554	17.2389	12.4749	124	NA	promoter-TSS (NM_009342)	promoter-TSS (NM_009342)	51	NM_009342	21648	Mm.1948	NM_009342	ENSMUSG00000096255	Dynlt1b	AGS2|Dynlt1|Tctex-1|Tctex1	dynein light chain Tctex-type 1B	protein-coding
D4_1_peak_844	chr17	6655385	6655787	5.50962	8.01326	4.01375	40	NA	intron (NM_001199948, intron 1 of 5)	CpG	245	NM_001166630	100040563	Mm.457381	NM_001166630	ENSMUSG00000000579	Dynlt1c	100040603|Dynlt1d	dynein light chain Tctex-type 1C	protein-coding
D4_1_peak_845	chr17	6961346	6961553	6.01049	9.09692	4.9708	49	NA	promoter-TSS (NM_147155)	promoter-TSS (NM_147155)	-293	NM_147155	380608	Mm.371734	NM_147155	ENSMUSG00000052031	Tagap1	2610315E15Rik|AA415005|FKSG15	T cell activation GTPase activating protein 1	protein-coding
D4_1_peak_846	chr17	7169608	7170102	4.1824	6.42885	2.65395	26	NA	promoter-TSS (NM_011299)	promoter-TSS (NM_011299)	-260	NM_011299	20112	Mm.268383	NM_011299	ENSMUSG00000023809	Rps6ka2	90kDa|D17Wsu134e|Rps6ka-rs1|Rsk3|p90rsk|pp90rsk	ribosomal protein S6 kinase, polypeptide 2	protein-coding
D4_1_peak_847	chr17	8165166	8165378	5.50962	8.01326	4.01375	40	NA	promoter-TSS (NM_201230)	promoter-TSS (NM_201230)	-246	NM_201230	75296	Mm.227250	NM_201230	ENSMUSG00000069135	Fgfr1op	4930553O10Rik|FOP	Fgfr1 oncogene partner	protein-coding
D4_1_peak_849	chr17	12916148	12916365	5.41894	9.81756	5.6154	56	NA	promoter-TSS (NM_013686)	promoter-TSS (NM_013686)	-73	NM_001290712	21454	Mm.229342	NM_013686	ENSMUSG00000068039	Tcp1	AI528772|CCT|Cct1|Ccta|TRic|Tcp-1|Tp63|c-cpn|p63	t-complex protein 1	protein-coding
D4_1_peak_850	chr17	13590991	13591378	5.77357	9.7113	5.52078	55	NA	Intergenic	Intergenic	-37090	NR_045436	72578	Mm.46549	NR_045436	ENSMUSG00000038347	2700054A10Rik	-	RIKEN cDNA 2700054A10 gene	ncRNA
D4_1_peak_851	chr17	13654695	13654910	8.59241	16.9551	12.2073	122	NA	Intergenic	Intergenic	-100708	NR_045436	72578	Mm.46549	NR_045436	ENSMUSG00000038347	2700054A10Rik	-	RIKEN cDNA 2700054A10 gene	ncRNA
D4_1_peak_852	chr17	15248062	15248331	6.81435	13.4512	8.92785	89	NA	Intergenic	Intergenic	-7413	NR_046164	328747	Mm.256835	NR_046164	ENSMUSG00000097624	Gm5091	C330048F19	predicted gene 5091	ncRNA
D4_1_peak_856	chr17	17374266	17374499	7.29276	14.2822	9.69968	96	NA	promoter-TSS (NM_025934)	promoter-TSS (NM_025934)	50	NM_025934	67045	Mm.35117	NM_025934	ENSMUSG00000023852	Riok2	2010110K24Rik|2410085M17Rik	RIO kinase 2 (yeast)	protein-coding
D4_1_peak_857	chr17	17624806	17625314	4.90453	8.56887	4.50256	45	NA	promoter-TSS (NM_172827)	promoter-TSS (NM_172827)	-571	NM_172827	240028	Mm.328807	NM_172827	ENSMUSG00000023845	Lnpep	2010309L07Rik|4732490P18Rik|CAP|IRAP|PLAP|gp160|vp165	leucyl/cystinyl aminopeptidase	protein-coding
D4_1_peak_858	chr17	20945149	20945654	7.57028	15.6779	11.001	110	NA	promoter-TSS (NM_016891)	promoter-TSS (NM_016891)	-53	NM_016891	51792	Mm.294138	NM_016891	ENSMUSG00000007564	Ppp2r1a	6330556D22Rik|PP2A|PR65	protein phosphatase 2, regulatory subunit A, alpha	protein-coding
D4_1_peak_860	chr17	23802913	23803558	5.75692	11.5382	7.17032	71	NA	promoter-TSS (NM_175229)	promoter-TSS (NM_175229)	48	NM_175229	75956	Mm.5222	NM_175229	ENSMUSG00000039218	Srrm2	5033413A03Rik|AA410130|SRm300|mKIAA0324	serine/arginine repetitive matrix 2	protein-coding
D4_1_peak_861	chr17	24169165	24169703	7.32321	14.7841	10.1656	101	NA	promoter-TSS (NM_009729)	promoter-TSS (NM_009729)	-5	NM_009729	11984	Mm.30155	NM_009729	ENSMUSG00000024121	Atp6v0c	Atp6c|Atp6c2|Atp6l|Atpl|Atpl-rs1|PL16|VATL|Vma3	ATPase, H+ transporting, lysosomal V0 subunit C	protein-coding
D4_1_peak_862	chr17	24251590	24251799	4.31388	6.12154	2.39582	23	NA	promoter-TSS (NM_007634)	promoter-TSS (NM_007634)	-285	NM_007634	12449	Mm.77695	NM_007634	ENSMUSG00000072082	Ccnf	CycF|Fbxo1	cyclin F	protein-coding
D4_1_peak_863	chr17	24478929	24479199	4.08267	5.75281	2.09418	20	NA	promoter-TSS (NM_019988)	promoter-TSS (NM_019988)	14	NM_001252463	56716	Mm.289516	NM_019988	ENSMUSG00000024142	Mlst8	0610033N12Rik|AA409454|AI505104|AI851821|Gbl	MTOR associated protein, LST8 homolog (S. cerevisiae)	protein-coding
D4_1_peak_864	chr17	24527945	24528138	5.26164	9.19479	5.05753	50	NA	promoter-TSS (NR_045289)	promoter-TSS (NR_045289)	-103	NM_153792	224619	Mm.275150	NM_153792	ENSMUSG00000052752	Traf7	RFWD1	TNF receptor-associated factor 7	protein-coding
D4_1_peak_865	chr17	24549797	24550065	5.60895	10.8864	6.58226	65	NA	promoter-TSS (NM_013630)	promoter-TSS (NM_013630)	-19	NM_013630	18763	Mm.30435	NM_013630	ENSMUSG00000032855	Pkd1	PC1|mFLJ00285	polycystic kidney disease 1 homolog	protein-coding
D4_1_peak_866	chr17	25016087	25016322	6.5563	12.995	8.51055	85	NA	promoter-TSS (NM_020608)	promoter-TSS (NM_020608)	118	NM_134126	106633	Mm.32802	NM_134126	ENSMUSG00000024169	Ift140	AI661311|Tce5|Wdtc2|mKIAA0590	intraflagellar transport 140	protein-coding
D4_1_peak_867	chr17	25273654	25273913	5.16155	8.68748	4.60678	46	NA	promoter-TSS (NR_027452)	promoter-TSS (NR_027452)	131	NM_001177609	22196	Mm.240044	NM_011665	ENSMUSG00000015120	Ube2i	5830467E05Rik|F830028O17Rik|UBC9|Ubce2i|Ubce9	ubiquitin-conjugating enzyme E2I	protein-coding
D4_1_peak_869	chr17	25832897	25833409	6.21898	14.0323	9.46642	94	NA	5' UTR (NM_019719, exon 1 of 7)	5' UTR (NM_019719, exon 1 of 7)	208	NM_019719	56424	Mm.277599	NM_019719	ENSMUSG00000039615	Stub1	0610033N24Rik|2210017D18Rik|2310040B03Rik|AW046544|Chip	STIP1 homology and U-Box containing protein 1	protein-coding
D4_1_peak_870	chr17	25919844	25920514	6.28933	13.7548	9.20707	92	NA	promoter-TSS (NM_139154)	promoter-TSS (NM_139154)	-465	NM_139154	224624	Mm.328872	NM_139154	ENSMUSG00000025730	Rab40c	RAR3	Rab40C, member RAS oncogene family	protein-coding
D4_1_peak_871	chr17	26138457	26138711	6.21445	11.5815	7.21034	72	NA	promoter-TSS (NM_009733)	promoter-TSS (NM_009733)	-102	NM_009733	12005	Mm.23684	NM_009733	ENSMUSG00000024182	Axin1	AI316800|Axin|Fu|Kb|Ki|fused|kinky|knobbly	axin 1	protein-coding
D4_1_peak_872	chr17	26508615	26508942	6.71459	13.703	9.15824	91	NA	promoter-TSS (NM_013642)	promoter-TSS (NM_013642)	-306	NM_013642	19252	Mm.239041	NM_013642	ENSMUSG00000024190	Dusp1	3CH134|MKP1|Ptpn16|U19515|erp|mkp-1	dual specificity phosphatase 1	protein-coding
D4_1_peak_873	chr17	26939374	26939764	5.45044	9.17414	5.03918	50	NA	promoter-TSS (NM_026307)	promoter-TSS (NM_026307)	-31	NM_026307	67675	Mm.439919	NM_026307	ENSMUSG00000024194	Cuta	0610039D01Rik|1810022E02Rik|1810060C03Rik|2700094G22Rik|AI326454	cutA divalent cation tolerance homolog	protein-coding
D4_1_peak_875	chr17	29032412	29032882	4.57635	8.28635	4.25227	42	NA	promoter-TSS (NM_013663)	promoter-TSS (NM_013663)	-13	NM_013663	20383	Mm.6787	NM_013663	ENSMUSG00000071172	Srsf3	AL024116|Sfrs3|X16	serine/arginine-rich splicing factor 3	protein-coding
D4_1_peak_876	chr17	29490369	29490655	4.82651	8.75118	4.66265	46	NA	promoter-TSS (NM_008842)	promoter-TSS (NM_008842)	-533	NM_008842	18712	Mm.405293	NM_008842	ENSMUSG00000024014	Pim1	Pim-1	proviral integration site 1	protein-coding
D4_1_peak_877	chr17	32320826	32321218	7.35679	16.225	11.5148	115	NA	TTS (NM_017476)	TTS (NM_017476)	216	NR_131219	56399	Mm.328945	NM_019774	ENSMUSG00000024045	Akap8	1200016A02Rik|AA673585|AKAP-8|AKAP95|AU015639	A kinase (PRKA) anchor protein 8	protein-coding
D4_1_peak_878	chr17	32809724	32809941	4.27072	6.31034	2.5533	25	NA	promoter-TSS (NM_001267583)	promoter-TSS (NM_001267583)	99	NM_001267583	240063	Mm.30675	NM_183177	ENSMUSG00000055202	Zfp811	BC052046	zinc finger protein 811	protein-coding
D4_1_peak_879	chr17	33760015	33760618	6.84093	13.9302	9.37181	93	NA	5' UTR (NM_008997, exon 1 of 5)	5' UTR (NM_008997, exon 1 of 5)	170	NM_008997	19326	Mm.387587	NM_008997	ENSMUSG00000077450	Rab11b	A730055L17Rik	RAB11B, member RAS oncogene family	protein-coding
D4_1_peak_880	chr17	33890615	33890903	5.21214	9.10886	4.98138	49	NA	promoter-TSS (NM_001195298)	promoter-TSS (NM_001195298)	-126	NM_001195298	100502766	Mm.335713	NM_001195298	ENSMUSG00000079553	Kifc1	100042970|Gm4137|HSET|KNSL2|Kifc5a|Knsl2a|Tctex-7|Tctex-7A|Tctex7|Tctex7a	kinesin family member C1	protein-coding
D4_1_peak_881	chr17	33909301	33909569	5.48628	9.93611	5.72199	57	NA	promoter-TSS (NM_001199733)	promoter-TSS (NM_001199733)	-10	NM_007829	13163	Mm.271809	NM_007829	ENSMUSG00000002307	Daxx	-	Fas death domain-associated protein	protein-coding
D4_1_peak_883	chr17	33940344	33940586	6.37795	11.4665	7.10767	71	NA	promoter-TSS (NM_010385)	promoter-TSS (NM_010385)	-122	NM_010385	14976	Mm.2948	NM_010385	ENSMUSG00000024309	Pfdn6	H-2Ke2|H2-Ke2|Ke-2	prefoldin subunit 6	protein-coding
D4_1_peak_885	chr17	34119595	34119793	4.14815	8.60027	4.53069	45	NA	non-coding (NR_037970, exon 1 of 13)	non-coding (NR_037970, exon 1 of 13)	206	NR_037970	14312	Mm.3444	NM_010238	ENSMUSG00000024335	Brd2	AW228947|D17H6S113E|Frg-1|Fsrg-1|Fsrg1|Nat|Ring3|Rnf3|mKIAA4005	bromodomain containing 2	protein-coding
D4_1_peak_886	chr17	34587289	34587550	4.8901	8.54327	4.47957	44	NA	exon (NM_010929, exon 30 of 30)	exon (NM_010929, exon 30 of 30)	-2387	NM_134116	106512	Mm.26584	NM_134116	ENSMUSG00000034786	Gpsm3	AA960287|AGS4	G-protein signalling modulator 3 (AGS3-like, C. elegans)	protein-coding
D4_1_peak_887	chr17	34603585	34604318	6.23919	14.9096	10.2817	102	NA	promoter-TSS (NM_019403)	promoter-TSS (NM_019403)	-390	NM_019403	54197	Mm.274542	NM_019403	ENSMUSG00000015478	Rnf5	2410131O05Rik|AA407576|NG2	ring finger protein 5	protein-coding
D4_1_peak_888	chr17	34952532	34952971	6.17553	13.5325	9.001	90	NA	promoter-TSS (NR_015536)	promoter-TSS (NR_015536)	-280	NR_015536	68763	Mm.28895	NR_015536	ENSMUSG00000092203	1110038B12Rik	0610009C20Rik|0910001G04Rik	RIKEN cDNA 1110038B12 gene	ncRNA
D4_1_peak_890	chr17	35000730	35001161	6.09295	11.3706	7.02022	70	NA	promoter-TSS (NM_011690)	promoter-TSS (NM_011690)	38	NM_011690	22321	Mm.28420	NM_011690	ENSMUSG00000007029	Vars	Bat6|D17H6S56E|G7a|Vars2	valyl-tRNA synthetase	protein-coding
D4_1_peak_892	chr17	35134992	35135700	5.54238	9.67755	5.48998	54	NA	promoter-TSS (NM_001252469)	promoter-TSS (NM_001252469)	168	NM_057171	224727	Mm.203962	NM_057171	ENSMUSG00000024392	Bag6	2410045D21Rik|AA408914|BAG-6|Bat3|D17H6S52E|G3|Scythe	BCL2-associated athanogene 6	protein-coding
D4_1_peak_893	chr17	35164965	35165413	7.3802	16.7375	12.0003	120	NA	promoter-TSS (NM_020027)	promoter-TSS (NM_020027)	-312	NM_020027	53761	Mm.272462	NM_020027	ENSMUSG00000024393	Prrc2a	3110039B05Rik|Bat-2|Bat2|D17H6S51E|G2|Wbp12|mKIAA4178	proline-rich coiled-coil 2A	protein-coding
D4_1_peak_895	chr17	35841318	35841569	5.16157	11.4591	7.10093	71	NA	promoter-TSS (NM_001010833)	promoter-TSS (NM_001010833)	-55	NM_001010833	240087	Mm.218511	NM_001010833	ENSMUSG00000061607	Mdc1	6820401C03|AA413496|Nfbd1|mKIAA0170	mediator of DNA damage checkpoint 1	protein-coding
D4_1_peak_896	chr17	35916469	35916924	4.58111	10.8188	6.52029	65	NA	promoter-TSS (NM_025878)	promoter-TSS (NM_025878)	-256	NM_001347380	66973	Mm.29484	NM_025878	ENSMUSG00000024436	Mrps18b	2400002C15Rik	mitochondrial ribosomal protein S18B	protein-coding
D4_1_peak_897	chr17	35918704	35919028	4.5892	10.8383	6.53832	65	NA	TTS (NR_035445)	TTS (NR_035445)	977	NR_035445	100316810		NR_035445	ENSMUSG00000084751	Mir1894	Mirn1894|mmu-mir-1894	microRNA 1894	ncRNA
D4_1_peak_898	chr17	36836694	36837065	4.3467	6.17368	2.4381	24	NA	promoter-TSS (NM_001286727)	promoter-TSS (NM_001286727)	-267	NM_001286726	22670	Mm.34587	NM_030698	ENSMUSG00000024457	Trim26	AI462198|Zfp173|Zfp1736	tripartite motif-containing 26	protein-coding
D4_1_peak_903	chr17	45573342	45573548	5.336	10.3792	6.12329	61	NA	promoter-TSS (NM_008302)	promoter-TSS (NM_008302)	-184	NM_008302	15516	Mm.2180	NM_008302	ENSMUSG00000023944	Hsp90ab1	90kDa|AL022974|C81438|Hsp84|Hsp84-1|Hsp90|Hspcb	heat shock protein 90 alpha (cytosolic), class B member 1	protein-coding
D4_1_peak_904	chr17	46553000	46553296	5.05635	10.1919	5.95285	59	NA	TTS (NR_105942)	TTS (NR_105942)	741	NR_105942	102466778		NR_105942	ENSMUSG00000106514	Mir6976	mmu-mir-6976	microRNA 6976	ncRNA
D4_1_peak_905	chr17	46645810	46646202	5.40593	10.1504	5.91584	59	NA	promoter-TSS (NM_029091)	promoter-TSS (NM_029091)	-215	NM_001316742	27398	Mm.391007	NM_025302	ENSMUSG00000002767	Mrpl2	CGI-22|L2mt|MRP-L14|MRP-L2|Rpml14	mitochondrial ribosomal protein L2	protein-coding
D4_1_peak_906	chr17	47502047	47502259	4.36329	6.20002	2.46017	24	NA	intron (NM_022015, intron 1 of 8)	CpG	134	NM_022015	63856	Mm.275901	NM_022015	ENSMUSG00000023980	Taf8	AW260255|Tbn	TATA-box binding protein associated factor 8	protein-coding
D4_1_peak_908	chr17	47924850	47925096	4.77381	7.41382	3.49353	34	NA	promoter-TSS (NM_028767)	promoter-TSS (NM_028767)	-341	NM_001110825	74123	Mm.240062	NM_028767	ENSMUSG00000023991	Foxp4	1200010K03Rik|2310007G05Rik|mFKHLA	forkhead box P4	protein-coding
D4_1_peak_909	chr17	48409662	48410423	7.87922	21.1585	16.2399	162	NA	promoter-TSS (NM_001289491)	promoter-TSS (NM_001289491)	42	NM_207219	106821	Mm.203943	NM_207219	ENSMUSG00000040771	Oard1	AI314976|AW558560	O-acyl-ADP-ribose deacylase 1	protein-coding
D4_1_peak_910	chr17	53478978	53479407	6.71762	12.0345	7.62751	76	NA	promoter-TSS (NM_025887)	promoter-TSS (NM_025887)	-42	NM_025887	271457	Mm.329123	NM_025887	ENSMUSG00000017831	Rab5a	2410015H04Rik|AI663973|AU021172|nnyRab5a	RAB5A, member RAS oncogene family	protein-coding
D4_1_peak_911	chr17	55959148	55959410	7.10265	13.5182	8.98968	89	NA	promoter-TSS (NM_028381)	promoter-TSS (NM_028381)	92	NM_028381	72886	Mm.22796	NM_028381	ENSMUSG00000003208	Ccdc94	2900016D05Rik|AI413813	coiled-coil domain containing 94	protein-coding
D4_1_peak_912	chr17	56008209	56008902	4.90175	8.24346	4.21334	42	NA	promoter-TSS (NM_026530)	promoter-TSS (NM_026530)	-646	NM_026530	68047	Mm.358710	NM_026530	ENSMUSG00000003199	Mpnd	E130307M08Rik	MPN domain containing	protein-coding
D4_1_peak_913	chr17	56079054	56079626	8.84712	29.193	24.1231	241	NA	promoter-TSS (NM_001304785)	promoter-TSS (NM_001304785)	-291	NM_001304784	15193	Mm.12966	NM_008233	ENSMUSG00000002833	Hdgfrp2	HRP-2	hepatoma-derived growth factor, related protein 2	protein-coding
D4_1_peak_914	chr17	56256024	56256686	5.26622	8.8646	4.76321	47	NA	promoter-TSS (NM_010192)	promoter-TSS (NM_010192)	-438	NM_010192	14154	Mm.290813	NM_010192	ENSMUSG00000043683	Fem1a	AW611390|Fem1aa	feminization 1 homolog a (C. elegans)	protein-coding
D4_1_peak_915	chr17	56325806	56326007	6.58819	13.9004	9.34354	93	NA	promoter-TSS (NM_172132)	promoter-TSS (NM_172132)	-144	NM_172132	193796	Mm.45047	NM_172132	ENSMUSG00000024201	Kdm4b	4732474L06Rik|Jmjd2b|mKIAA0876	lysine (K)-specific demethylase 4B	protein-coding
D4_1_peak_916	chr17	56462204	56462690	10.3404	31.4271	26.3265	263	NA	promoter-TSS (NM_001252456)	promoter-TSS (NM_001252456)	-226	NM_001252456	19280	Mm.258771	NM_011218	ENSMUSG00000013236	Ptprs	AL022616|PTP|PTP-NU3|PTPNU-3|PTPsigma|Ptpt9|R-PTP-S|RPTPsigma	protein tyrosine phosphatase, receptor type, S	protein-coding
D4_1_peak_917	chr17	56626983	56627275	7.17862	14.5302	9.93017	99	NA	promoter-TSS (NM_028782)	promoter-TSS (NM_028782)	-226	NM_028782	74142	Mm.329136	NM_028782	ENSMUSG00000041168	Lonp1	1200017E13Rik|LON|Prss15	lon peptidase 1, mitochondrial	protein-coding
D4_1_peak_918	chr17	56673164	56673365	6.71762	12.0345	7.62751	76	NA	promoter-TSS (NM_027933)	promoter-TSS (NM_027933)	39	NM_027933	71810	Mm.29608	NM_027933	ENSMUSG00000002372	Ranbp3	2610024N24Rik|AA408221	RAN binding protein 3	protein-coding
D4_1_peak_921	chr17	56831133	56831330	4.70463	6.74	2.91843	29	NA	promoter-TSS (NM_009056)	promoter-TSS (NM_009056)	-223	NM_027787	19725	Mm.102	NM_009056	ENSMUSG00000024206	Rfx2	5430432H19Rik	regulatory factor X, 2 (influences HLA class II expression)	protein-coding
D4_1_peak_922	chr17	56997211	56997590	5.7311	9.64107	5.45776	54	NA	promoter-TSS (NM_025538)	promoter-TSS (NM_025538)	61	NM_025538	66400	Mm.196150	NM_025538	ENSMUSG00000002661	Alkbh7	2310045B01Rik|2510008E23Rik|Abh7|Spata11	alkB homolog 7	protein-coding
D4_1_peak_923	chr17	57011540	57011744	4.43797	6.58256	2.78428	27	NA	promoter-TSS (NM_133801)	promoter-TSS (NM_133801)	-354	NM_133801	98053	Mm.24632	NM_133801	ENSMUSG00000002658	Gtf2f1	2810405L04Rik|C76800|RAP74	general transcription factor IIF, polypeptide 1	protein-coding
D4_1_peak_924	chr17	57031615	57032086	7.78693	20.9619	16.0504	160	NA	promoter-TSS (NM_010613)	promoter-TSS (NM_010613)	-343	NM_010613	16549	Mm.34296	NM_010613	ENSMUSG00000007670	Khsrp	6330409F21Rik|Fbp2|Fubp2|Ksrp	KH-type splicing regulatory protein	protein-coding
D4_1_peak_925	chr17	57060291	57060649	7.6118	16.2213	11.5112	115	NA	promoter-TSS (NM_025877)	promoter-TSS (NM_025877)	-607	NM_025877	66972	Mm.23720	NM_025877	ENSMUSG00000046329	Slc25a23	2310067G05Rik|SCaMC-3	solute carrier family 25 (mitochondrial carrier; phosphate carrier), member 23	protein-coding
D4_1_peak_926	chr17	57247426	57248433	6.01993	13.2255	8.72092	87	NA	promoter-TSS (NM_030084)	promoter-TSS (NM_030084)	-240	NM_001308072	78308	Mm.28468	NM_030084	ENSMUSG00000005823	Gpr108	1810015L19Rik|AA589464|C79132|Lustr2	G protein-coupled receptor 108	protein-coding
D4_1_peak_929	chr17	63863899	63864137	4.04384	5.4561	1.85459	18	NA	promoter-TSS (NM_001037997)	promoter-TSS (NM_001037997)	37	NM_001037997	14158	Mm.23039	NM_008000	ENSMUSG00000000127	Fer	AV082135|C330004K01Rik|Fert|Fert2	fer (fms/fps related) protein kinase	protein-coding
D4_1_peak_930	chr17	64332079	64332306	5.08707	8.23811	4.20916	42	NA	promoter-TSS (NM_001025309)	promoter-TSS (NM_001025309)	-309	NM_001025309	224938	Mm.489681	NM_144859	ENSMUSG00000024083	Pja2	AI447901|AL022700|Neurodap1|mKIAA0438	praja 2, RING-H2 motif containing	protein-coding
D4_1_peak_931	chr17	65613490	65614057	6.09386	11.7644	7.37793	73	NA	promoter-TSS (NM_013933)	promoter-TSS (NM_013933)	-218	NM_013933	30960	Mm.266767	NM_013933	ENSMUSG00000024091	Vapa	33kDa|VAP33	vesicle-associated membrane protein, associated protein A	protein-coding
D4_1_peak_932	chr17	66101592	66101844	4.48313	6.38996	2.62053	26	NA	promoter-TSS (NM_028388)	promoter-TSS (NM_028388)	-159	NM_028388	72900	Mm.2206	NM_028388	ENSMUSG00000024099	Ndufv2	2900010C23Rik	NADH dehydrogenase (ubiquinone) flavoprotein 2	protein-coding
D4_1_peak_933	chr17	70963662	70963882	15.2925	43.1867	38.0089	380	NA	Intergenic	LSU-rRNA_Hsa|rRNA|rRNA	26744	NM_023402	67938	Mm.261329	NM_023402	ENSMUSG00000034868	Myl12b	1500001M02Rik|C77744|Mylc2b|RLC-B	myosin, light chain 12B, regulatory	protein-coding
D4_1_peak_934	chr17	71002239	71002564	5.43366	9.49147	5.32335	53	NA	5' UTR (NM_026064, exon 1 of 4)	5' UTR (NM_026064, exon 1 of 4)	132	NM_026064	67268	Mm.489605	NM_026064	ENSMUSG00000024048	Myl12a	2900073G15Rik|AI838292|C80200	myosin, light chain 12A, regulatory, non-sarcomeric	protein-coding
D4_1_peak_935	chr17	71526880	71527079	4.98529	7.75941	3.79539	37	NA	promoter-TSS (NM_023294)	promoter-TSS (NM_023294)	-122	NM_023294	67052	Mm.225956	NM_023294	ENSMUSG00000024056	Ndc80	2610020P18Rik|AV139730|HEC|HEC1|Kntc2	NDC80 kinetochore complex component	protein-coding
D4_1_peak_936	chr17	74528161	74528482	5.99527	11.2001	6.86575	68	NA	promoter-TSS (NM_007566)	promoter-TSS (NM_007566)	26	NM_007566	12211	Mm.442564	NM_007566	ENSMUSG00000024073	Birc6	A430032G04Rik|A430040A19Rik|AA501170|Bruce|D630005A10Rik|mKIAA1289	baculoviral IAP repeat-containing 6	protein-coding
D4_1_peak_939	chr17	83514387	83514580	5.15267	9.68652	5.49834	54	NA	promoter-TSS (NM_001159529)	promoter-TSS (NM_001159529)	-150	NM_001159529	20463	Mm.30072	NM_009187	ENSMUSG00000024248	Cox7a2l	COX7AR|COX7RP|EB1|SIG-81|SIG81|Silg81	cytochrome c oxidase subunit VIIa polypeptide 2-like	protein-coding
D4_1_peak_941	chr17	84790539	84790824	6.15563	11.0908	6.76749	67	NA	5' UTR (NM_028233, exon 1 of 38)	5' UTR (NM_028233, exon 1 of 38)	105	NM_028233	72416	Mm.217027	NM_028233	ENSMUSG00000024120	Lrpprc	3110001K13Rik|C76645|Gp130|Lrp130|Lsfc	leucine-rich PPR-motif containing	protein-coding
D4_1_peak_942	chr17	84957072	84957910	8.21734	21.3508	16.4263	164	NA	promoter-TSS (NM_011151)	promoter-TSS (NM_011151)	-68	NR_027929	68531	Mm.249695	NR_027929	ENSMUSG00000097047	1110020A21Rik	2600015P10Rik	RIKEN cDNA 1110020A21 gene	ncRNA
D4_1_peak_943	chr17	85090309	85090640	5.83847	9.81842	5.61578	56	NA	promoter-TSS (NM_001163624)	promoter-TSS (NM_001163624)	-200	NM_001163624	213760	Mm.259035	NM_145984	ENSMUSG00000024127	Prepl	2810457N15Rik|9530014L06Rik|D030028O16Rik|mKIAA0436	prolyl endopeptidase-like	protein-coding
D4_1_peak_945	chr17	86962593	86963225	5.66855	9.53745	5.36466	53	NA	promoter-TSS (NM_145491)	promoter-TSS (NM_145491)	-202	NM_145491	104215	Mm.826	NM_145491	ENSMUSG00000024143	Rhoq	Arhq|TC10A|Tc10	ras homolog family member Q	protein-coding
D4_1_peak_946	chr17	87613448	87613786	4.69089	7.27751	3.3782	33	NA	Intergenic	Intergenic	-22362	NM_008532	17075	Mm.4259	NM_008532	ENSMUSG00000045394	Epcam	CD326|EGP|EGP-2|Egp314|Ep-CAM|EpCAM1|GA733-2|Ly74|TROP1|Tacsd1|Tacstd1|gp40	epithelial cell adhesion molecule	protein-coding
D4_1_peak_947	chr17	88066193	88066489	5.33839	8.98619	4.87181	48	NA	Intergenic	Intergenic	-1056	NM_001081034	225055	Mm.386857	NM_001081034	ENSMUSG00000005371	Fbxo11	C80048|Jf	F-box protein 11	protein-coding
D4_1_peak_948	chr18	5334530	5334882	7.85029	15.6969	11.0197	110	NA	promoter-TSS (NM_178722)	promoter-TSS (NM_178722)	-267	NM_178722	240186	Mm.118257	NM_178722	ENSMUSG00000050945	Zfp438	9430031G09|9430091M14Rik|B830013J05Rik	zinc finger protein 438	protein-coding
D4_1_peak_949	chr18	6135945	6136439	5.69874	10.307	6.05804	60	NA	promoter-TSS (NM_001039692)	promoter-TSS (NM_001039692)	-94	NM_029277	75415	Mm.239675	NM_029277	ENSMUSG00000041225	Arhgap12	2810011M08Rik	Rho GTPase activating protein 12	protein-coding
D4_1_peak_950	chr18	6490143	6490802	8.1324	19.1387	14.2888	142	NA	TTS (NR_035446)	TTS (NR_035446)	174	NR_035446	100316773		NR_035446	ENSMUSG00000084514	Mir1893	Mirn1893|mmu-mir-1893	microRNA 1893	ncRNA
D4_1_peak_951	chr18	7626773	7627079	4.15694	5.87156	2.19198	21	NA	promoter-TSS (NM_001161620)	promoter-TSS (NM_001161620)	-63	NM_001081287	75739	Mm.133293	NM_001081287	ENSMUSG00000057440	Mpp7	1110068J02Rik|2810038M04Rik|5430426E14Rik|AI415104|Gm955	membrane protein, palmitoylated 7 (MAGUK p55 subfamily member 7)	protein-coding
D4_1_peak_952	chr18	12973362	12973981	5.38589	9.75918	5.56431	55	NA	intron (NM_008378, intron 1 of 10)	CpG	1419	NM_008378	16210	Mm.8154	NM_008378	ENSMUSG00000024423	Impact	E430016J11Rik	impact, RWD domain protein	protein-coding
D4_1_peak_955	chr18	21001361	21001741	8.25382	16.8679	12.1255	121	NA	promoter-TSS (NM_207623)	promoter-TSS (NM_207623)	251	NM_001303005	56515	Mm.253542	NM_019706	ENSMUSG00000024317	Rnf138	2410015A17Rik|2810480D20Rik|STRIN|Trif|Trif-d	ring finger protein 138	protein-coding
D4_1_peak_956	chr18	21300232	21300568	9.00824	21.2972	16.3745	163	NA	promoter-TSS (NM_001033445)	promoter-TSS (NM_001033445)	-261	NM_001033445	381126	Mm.312276	NM_001033445	ENSMUSG00000042680	Garem1	C86169|Fam59a|Garem|Gm944|mKIAA4238	GRB2 associated regulator of MAPK1 subtype 1	protein-coding
D4_1_peak_958	chr18	31634797	31635053	4.94845	8.32377	4.2848	42	NA	intron (NM_172965, intron 1 of 20)	CpG	542	NM_172965	269003	Mm.194538	NM_172965	ENSMUSG00000024260	Sap130	2610304F09Rik|6720406D06	Sin3A associated protein	protein-coding
D4_1_peak_959	chr18	31759602	31759965	5.55532	10.0571	5.8331	58	NA	promoter-TSS (NM_001242430)	promoter-TSS (NM_001242430)	-41	NM_153515	225339	Mm.290804	NM_153515	ENSMUSG00000041915	Ammecr1l	5430429D03Rik|AU022236|AU040755|AW111353|E230022H04Rik	AMME chromosomal region gene 1-like	protein-coding
D4_1_peak_962	chr18	34624612	34624848	6.34869	12.2156	7.79465	77	NA	promoter-TSS (NM_009004)	promoter-TSS (NM_009004)	106	NM_001166407	19348	Mm.258846	NM_009004	ENSMUSG00000003779	Kif20a	AA415432|Rab6kifl	kinesin family member 20A	protein-coding
D4_1_peak_963	chr18	34759066	34759546	7.37484	15.3314	10.6756	106	NA	intron (NM_175104, intron 1 of 4)	intron (NM_175104, intron 1 of 4)	400	NM_175104	66306	Mm.29424	NM_175104	ENSMUSG00000034300	Fam53c	2810012G03Rik|Gm21179	family with sequence similarity 53, member C	protein-coding
D4_1_peak_964	chr18	34860863	34861104	8.65947	21.1761	16.257	162	NA	promoter-TSS (NM_007913)	promoter-TSS (NM_007913)	-224	NM_007913	13653	Mm.181959	NM_007913	ENSMUSG00000038418	Egr1	A530045N19Rik|ETR103|Egr-1|Krox-1|Krox-24|Krox24|NGF1-A|NGFI-A|NGFIA|TIS8|Zenk|Zfp-6|Zif268|egr	early growth response 1	protein-coding
D4_1_peak_965	chr18	34931963	34932217	4.69498	7.88504	3.90468	39	NA	promoter-TSS (NM_144866)	promoter-TSS (NM_144866)	-87	NM_144866	225363	Mm.329353	NM_144866	ENSMUSG00000024360	Etf1	AI463371|D6Ertd109e|ERF|ERF1|SUP45L1|TB3-1	eukaryotic translation termination factor 1	protein-coding
D4_1_peak_966	chr18	34954388	34954769	7.71929	17.8596	13.0657	130	NA	promoter-TSS (NM_010481)	promoter-TSS (NM_010481)	-227	NM_010481	15526	Mm.209419	NM_010481	ENSMUSG00000024359	Hspa9	74kDa|Csa|Grp75|Hsc74|Hsp74|Hsp74a|Hspa9a|Mortalin|Mot-2|Mot2|Mthsp70|Pbp74	heat shock protein 9	protein-coding
D4_1_peak_968	chr18	36559735	36560568	8.30257	22.5674	17.6142	176	NA	promoter-TSS (NM_175375)	promoter-TSS (NM_175375)	-452	NM_175375	108857	Mm.482287	NM_175375	ENSMUSG00000024483	Ankhd1	1110004O12Rik|4933432B13Rik|9130019P20Rik|A530027J04Rik|A630021B20Rik|AA571404|Mask|mFLJ00246|mKIAA1085	ankyrin repeat and KH domain containing 1	protein-coding
D4_1_peak_969	chr18	37841821	37842035	4.42222	6.55702	2.76287	27	NA	TTS (NM_033593)	TTS (NM_033593)	12732	NR_105945	102465592		NR_105945	ENSMUSG00000098706	Mir6979	Gm27524|mmu-mir-6979	microRNA 6979	ncRNA
D4_1_peak_970	chr18	38144850	38145072	6.61896	13.1064	8.6131	86	NA	Intergenic	Intergenic	64801	NM_029357	75599	Mm.36560	NM_029357	ENSMUSG00000051375	Pcdh1	2010005A06Rik|AI585920	protocadherin 1	protein-coding
D4_1_peak_971	chr18	38250298	38250509	4.82498	7.4977	3.56833	35	NA	promoter-TSS (NR_015475)	promoter-TSS (NR_015475)	154	NM_024179	66839	Mm.281086	NM_024179	ENSMUSG00000024442	0610009O20Rik	2700004E22Rik|Dele|Kiaa0141	RIKEN cDNA 0610009O20 gene	protein-coding
D4_1_peak_972	chr18	40308034	40308286	10.9048	28.2822	23.2231	232	NA	intron (NM_026135, intron 1 of 1)	intron (NM_026135, intron 1 of 1)	49799	NM_026135	383348	Mm.76366	NM_026135	ENSMUSG00000051401	Kctd16	4930434H12Rik|Gm1267	potassium channel tetramerisation domain containing 16	protein-coding
D4_1_peak_973	chr18	42877604	42877831	5.53216	8.97047	4.85771	48	NA	intron (NM_028392, intron 1 of 8)	(CA)n|Simple_repeat|Simple_repeat	21789	NR_073583	72930	Mm.26134	NM_027531	ENSMUSG00000024500	Ppp2r2b	2900026H06Rik|6330404L05Rik|E130009M08Rik|PP2A-PR55B|PR55-BETA|SCA12	protein phosphatase 2, regulatory subunit B, beta	protein-coding
D4_1_peak_975	chr18	46525860	46526156	7.52532	15.1364	10.4935	104	NA	promoter-TSS (NM_173423)	promoter-TSS (NM_173423)	-37	NM_173423	240263	Mm.38249	NM_173423	ENSMUSG00000033319	Fem1c	2610312A07Rik|3632443A22Rik|AI646567	fem-1 homolog c (C.elegans)	protein-coding
D4_1_peak_976	chr18	49755305	49755680	5.63942	9.14536	5.0131	50	NA	exon (NM_001170960, exon 1 of 4)	exon (NM_001170960, exon 1 of 4)	109	NM_001170960	68857	Mm.96010	NM_026854	ENSMUSG00000024505	Dtwd2	1190002H09Rik|8030470C17Rik|AI414673|BB115449	DTW domain containing 2	protein-coding
D4_1_peak_977	chr18	49832513	49832908	3.99699	5.61538	1.98085	19	NA	promoter-TSS (NM_001081371)	promoter-TSS (NM_001081371)	-287	NM_001081371	240283	Mm.257790	NM_001081371	ENSMUSG00000037416	Dmxl1	C630007L23Rik|D030030C22	Dmx-like 1	protein-coding
D4_1_peak_978	chr18	49979202	49979468	6.27473	10.9075	6.60238	66	NA	promoter-TSS (NM_001177760)	promoter-TSS (NM_001177760)	-92	NM_001177759	106869	Mm.27740	NM_134131	ENSMUSG00000062210	Tnfaip8	AA987150|E130304C20Rik|ENSMUSG00000073567|Gg2-1|Gm10539|Nded|Ssc-2|Tipe	tumor necrosis factor, alpha-induced protein 8	protein-coding
D4_1_peak_979	chr18	53744836	53745060	7.34432	14.3708	9.78189	97	NA	promoter-TSS (NM_178686)	promoter-TSS (NM_178686)	-401	NM_178686	225523	Mm.193678	NM_178686	ENSMUSG00000048799	Cep120	A230075C01|AU016693|Ccdc100	centrosomal protein 120	protein-coding
D4_1_peak_983	chr18	60526214	60526473	7.22268	13.2904	8.78107	87	NA	exon (NM_026302, exon 1 of 13)	exon (NM_026302, exon 1 of 13)	122	NM_026302	67665	Mm.272801	NM_026302	ENSMUSG00000024603	Dctn4	1110001K06Rik|4930547K17Rik|C130039E17Rik|p62	dynactin 4	protein-coding
D4_1_peak_984	chr18	60774376	60774589	4.80154	7.76094	3.79594	37	NA	promoter-TSS (NM_020600)	promoter-TSS (NM_020600)	-114	NM_020600	20044	Mm.43778	NM_020600	ENSMUSG00000024608	Rps14	2600014J02Rik|AL023078	ribosomal protein S14	protein-coding
D4_1_peak_985	chr18	63864081	63864368	6.88411	14.0075	9.44306	94	NA	intron (NM_001014981, intron 20 of 27)	intron (NM_001014981, intron 20 of 27)	155529	NM_001014981	104082	Mm.30850	NM_001014981	ENSMUSG00000040560	Wdr7	AI462727|TRAG|mKIAA0541	WD repeat domain 7	protein-coding
D4_1_peak_986	chr18	65520508	65520871	4.49021	7.23215	3.33772	33	NA	intron (NR_105742, intron 3 of 6)	intron (NR_105742, intron 3 of 6)	-59541	NM_207255	328977	Mm.286232	NM_207255	ENSMUSG00000042439	Zfp532	C530030I18Rik|Znf532|mKIAA1629	zinc finger protein 532	protein-coding
D4_1_peak_987	chr18	65800189	65800411	5.56728	9.36916	5.21358	52	NA	promoter-TSS (NM_025468)	promoter-TSS (NM_025468)	-278	NM_025468	66286	Mm.27800	NM_025468	ENSMUSG00000024516	Sec11c	1810029G24Rik|Sec11l3	SEC11 homolog C, signal peptidase complex subunit	protein-coding
D4_1_peak_988	chr18	67641623	67641902	4.57284	6.53185	2.7402	27	NA	promoter-TSS (NM_001081073)	promoter-TSS (NM_001081073)	163	NM_134138	107047	Mm.150701	NM_134138	ENSMUSG00000024537	Psmg2	1700017I17Rik|AW545363|Clast3|Tnfsf5ip1	proteasome (prosome, macropain) assembly chaperone 2	protein-coding
D4_1_peak_989	chr18	67724191	67724636	6.00278	10.455	6.19058	61	NA	intron (NM_008977, intron 1 of 9)	CpG	208	NM_001127177	19255	Mm.260433	NM_008977	ENSMUSG00000024539	Ptpn2	AI325124|Ptpt|TC-PTP	protein tyrosine phosphatase, non-receptor type 2	protein-coding
D4_1_peak_990	chr18	68692065	68692271	19.2317	60.7384	55.4877	554	NA	Intergenic	LSU-rRNA_Hsa|rRNA|rRNA	-47232	NR_105774	102465183		NR_105774	ENSMUSG00000099300	Mir6356	Gm27461|mmu-mir-6356	microRNA 6356	ncRNA
D4_1_peak_991	chr18	69344356	69344624	3.63548	5.25377	1.69434	16	NA	promoter-TSS (NM_013685)	promoter-TSS (NM_013685)	-2	NM_013685	21413	Mm.4269	NM_013685	ENSMUSG00000053477	Tcf4	5730422P05Rik|ASP-I2|E2-2|E2.2|ITF-2|ITF-2b|ITF2|ME2|MITF-2A|MITF-2B|SEF-2|SEF2|SEF2-1|TFE|Tcf-4|bHLHb19	transcription factor 4	protein-coding
D4_1_peak_992	chr18	73572150	73572774	5.66813	10.6222	6.34368	63	NA	promoter-TSS (NM_001039214)	promoter-TSS (NM_001039214)	-243	NM_001039214	240396	Mm.24131	NM_001039214	ENSMUSG00000037253	Mex3c	A130001D14Rik|BC035207|BM-013|Rkhd2	mex3 RNA binding family member C	protein-coding
D4_1_peak_993	chr18	74778837	74779135	5.39383	9.07931	4.95574	49	NA	promoter-TSS (NR_028560)	promoter-TSS (NR_028560)	-226	NM_177470	52538	Mm.245724	NM_177470	ENSMUSG00000036880	Acaa2	0610011L04Rik|AI255831|AI265397|D18Ertd240e	acetyl-Coenzyme A acyltransferase 2 (mitochondrial 3-oxoacyl-Coenzyme A thiolase)	protein-coding
D4_1_peak_994	chr18	77047048	77047304	6.22771	10.8296	6.53016	65	NA	exon (NM_027721, exon 1 of 14)	exon (NM_027721, exon 1 of 14)	120	NM_027721	71206	Mm.35803	NM_027721	ENSMUSG00000025420	Katnal2	3110023G01Rik|4933439B08Rik	katanin p60 subunit A-like 2	protein-coding
D4_1_peak_999	chr18	80151417	80151835	6.55322	13.4105	8.89133	88	NA	promoter-TSS (NM_175028)	promoter-TSS (NM_175028)	-144	NM_175028	240442	Mm.26594	NM_175028	ENSMUSG00000053950	Adnp2	8430420L05Rik|BC024969|Kiaa0863|Zfp508|mKIAA0863	ADNP homeobox 2	protein-coding
D4_1_peak_1000	chr18	80469719	80470061	5.66855	9.53745	5.36466	53	NA	promoter-TSS (NM_026295)	promoter-TSS (NM_026295)	-223	NM_026295	67655	Mm.312893	NM_026295	ENSMUSG00000033323	Ctdp1	4930563P03Rik|AW553592	CTD (carboxy-terminal domain, RNA polymerase II, polypeptide A) phosphatase, subunit 1	protein-coding
D4_1_peak_1001	chr18	83928614	83928989	5.8821	11.0014	6.68644	66	NA	Intergenic	Intergenic	157761	NM_001081300	110796	Mm.102136	NM_001081300	ENSMUSG00000046982	Tshz1	5730407I04Rik|D18Bwg1409e|Mtsh1|NY-CO-33|Sdccag33|Tsh1|mKIAA4206|teashirt1	teashirt zinc finger family member 1	protein-coding
D4_1_peak_1003	chr18	84951310	84951826	4.59512	7.11942	3.23996	32	NA	promoter-TSS (NM_025969)	promoter-TSS (NM_025969)	-44	NM_025969	67105	Mm.250617	NM_025969	ENSMUSG00000024645	Timm21	1700034H14Rik|2700002I20Rik	tranlocase of inner mitochondrial membrane 21	protein-coding
D4_1_peak_1004	chr19	3575808	3576122	5.73576	10.3712	6.1159	61	NA	promoter-TSS (NM_028999)	promoter-TSS (NM_028999)	-216	NM_001164159	52036	Mm.284686	NM_028999	ENSMUSG00000024908	Ppp6r3	4930528G08Rik|9130026N02Rik|D19Bwg1430e|D19Ertd703e|Pp6r3|Ppcs3|Pptcs3|Sapl|Saps3|mKIAA1558	protein phosphatase 6, regulatory subunit 3	protein-coding
D4_1_peak_1005	chr19	4000300	4000563	6.40107	11.5053	7.14138	71	NA	promoter-TSS (NM_025529)	promoter-TSS (NM_025529)	-149	NM_025529	66387	Mm.259222	NM_025529	ENSMUSG00000024869	Nudt8	2310039H17Rik	nudix (nucleoside diphosphate linked moiety X)-type motif 8	protein-coding
D4_1_peak_1006	chr19	4096871	4097317	4.85971	7.55453	3.61688	36	NA	promoter-TSS (NM_026373)	promoter-TSS (NM_026373)	-257	NM_026373	52004	Mm.29609	NM_026373	ENSMUSG00000024856	Cdk2ap2	5830466O21Rik|D19Ertd144e|Doc-1r	CDK2-associated protein 2	protein-coding
D4_1_peak_1007	chr19	4510197	4510516	6.41055	12.3242	7.89249	78	NA	promoter-TSS (NM_001162946)	promoter-TSS (NM_001162946)	-116	NM_001162946	18563	Mm.1845	NM_008797	ENSMUSG00000024892	Pcx	Pc|Pcb	pyruvate carboxylase	protein-coding
D4_1_peak_1008	chr19	4755861	4756491	5.75536	10.7774	6.48286	64	NA	promoter-TSS (NM_025717)	promoter-TSS (NM_025717)	-349	NM_025717	66704	Mm.396734	NM_025717	ENSMUSG00000033760	Rbm4b	4921506I22Rik|AI504630|AI506404|Lark2|Neosin	RNA binding motif protein 4B	protein-coding
D4_1_peak_1009	chr19	4811356	4811919	4.50412	7.25598	3.35892	33	NA	promoter-TSS (NM_019869)	promoter-TSS (NM_019869)	-3	NM_001290127	102902673	Mm.426069	NM_001290127	ENSMUSG00000096370	Gm21992	Rbm14-rbm4	predicted gene 21992	protein-coding
D4_1_peak_1010	chr19	4928047	4928273	4.17383	5.65929	2.01674	20	NA	intron (NM_133803, intron 1 of 17)	intron (NM_133803, intron 1 of 17)	127	NM_133803	75221	Mm.234769	NM_133803	ENSMUSG00000063904	Dpp3	4930533O14Rik|C86324	dipeptidylpeptidase 3	protein-coding
D4_1_peak_1011	chr19	5088064	5088481	5.45044	9.17414	5.03918	50	NA	promoter-TSS (NM_026553)	promoter-TSS (NM_026553)	-266	NM_026553	68090	Mm.44202	NM_026553	ENSMUSG00000024875	Yif1a	5330422J23Rik|54TM|Yif1|Yif1p	Yip1 interacting factor homolog A (S. cerevisiae)	protein-coding
D4_1_peak_1014	chr19	5488619	5489263	4.82781	10.7336	6.44378	64	NA	promoter-TSS (NM_027877)	promoter-TSS (NM_027877)	-605	NM_027877	71711	Mm.27697	NM_027877	ENSMUSG00000024906	Mus81	1200008A18Rik|AI182501|AW045863	MUS81 structure-specific endonuclease subunit	protein-coding
D4_1_peak_1015	chr19	5609970	5610310	6.64182	11.9083	7.51043	75	NA	promoter-TSS (NM_178637)	promoter-TSS (NM_178637)	-46	NM_001199247	81601	Mm.228930	NM_178637	ENSMUSG00000024926	Kat5	AI839539|CPLA2|Htatip|Htatip1|PLIP|Tip55|Tip60	K(lysine) acetyltransferase 5	protein-coding
D4_1_peak_1016	chr19	5688803	5689111	6.64182	11.9083	7.51043	75	NA	promoter-TSS (NM_022012)	promoter-TSS (NM_022012)	-49	NM_144868	104401	Mm.329650	NM_144868	ENSMUSG00000054874	Pcnx3	Pcnxl3|mKIAA4073	pecanex homolog 3	protein-coding
D4_1_peak_1017	chr19	5802805	5803494	4.58087	9.86269	5.65592	56	NA	promoter-TSS (NR_002847)	promoter-TSS (NR_002847)	-477	NR_002847	72289	Mm.298256	NR_002847	ENSMUSG00000092341	Malat1	2210401K01Rik|9430072K23Rik|AI647968|Neat2	metastasis associated lung adenocarcinoma transcript 1 (non-coding RNA)	ncRNA
D4_1_peak_1018	chr19	6046717	6047066	6.04224	10.1534	5.91826	59	NA	promoter-TSS (NM_001164709)	promoter-TSS (NM_001164709)	-254	NM_001164709	74126	Mm.149870	NM_028769	ENSMUSG00000024807	Syvn1	1200010C09Rik|AW211966|C85322|D530017H19Rik|Hrd1	synovial apoptosis inhibitor 1, synoviolin	protein-coding
D4_1_peak_1019	chr19	6085053	6085523	4.31507	6.38272	2.61495	26	NA	promoter-TSS (NM_024231)	promoter-TSS (NM_024231)	191	NM_026410	67849	Mm.23526	NM_026410	ENSMUSG00000024791	Cdca5	2610036L13Rik|AL024086|AW536684|C85404	cell division cycle associated 5	protein-coding
D4_1_peak_1020	chr19	6140946	6141551	5.17871	8.71658	4.63263	46	NA	promoter-TSS (NM_019722)	promoter-TSS (NM_019722)	-111	NM_019722	56327	Mm.21071	NM_019722	ENSMUSG00000024944	Arl2	2610009M23Rik|AI115441|AW553335	ADP-ribosylation factor-like 2	protein-coding
D4_1_peak_1021	chr19	6235950	6236255	5.99574	10.0771	5.85084	58	NA	promoter-TSS (NM_198168)	promoter-TSS (NM_198168)	-262	NM_198168	225849	Mm.118076	NM_198168	ENSMUSG00000024777	Ppp2r5b	B'beta|BC026670	protein phosphatase 2, regulatory subunit B', beta	protein-coding
D4_1_peak_1023	chr19	6363511	6363917	5.77282	11.9529	7.55118	75	NA	promoter-TSS (NR_122118)	promoter-TSS (NR_122118)	24	NM_011750	22668	Mm.256422	NM_011750	ENSMUSG00000024949	Sf1	BBP|MZFM|WBP4|Zfp162	splicing factor 1	protein-coding
D4_1_peak_1024	chr19	6921880	6922082	5.07746	8.54446	4.47959	44	NA	promoter-TSS (NM_007953)	promoter-TSS (NM_007953)	-173	NM_007953	26379	Mm.386776	NM_007953	ENSMUSG00000024955	Esrra	ERRalpha|Err1|Estrra|Nr3b1	estrogen related receptor, alpha	protein-coding
D4_1_peak_1025	chr19	6951647	6951871	4.94875	7.6999	3.7433	37	NA	3' UTR (NM_007522, exon 4 of 4)	3' UTR (NM_007522, exon 4 of 4)	9197	NM_001285453	12015	Mm.4387	NM_007522	ENSMUSG00000024959	Bad	AI325008|Bbc2	BCL2-associated agonist of cell death	protein-coding
D4_1_peak_1026	chr19	6979973	6980491	6.70396	14.9873	10.3541	103	NA	intron (NM_008020, intron 1 of 5)	CpG	208	NM_008020	14227	Mm.4234	NM_008020	ENSMUSG00000056629	Fkbp2	13kDa|FKBP-2|mFKBP13|mFKBP2	FK506 binding protein 2	protein-coding
D4_1_peak_1027	chr19	7040094	7040420	4.06362	6.48964	2.70452	27	NA	promoter-TSS (NM_016737)	promoter-TSS (NM_016737)	-231	NM_016737	20867	Mm.258633	NM_016737	ENSMUSG00000024966	Stip1	Hop|Sti1|p60	stress-induced phosphoprotein 1	protein-coding
D4_1_peak_1028	chr19	7383038	7383412	5.52396	9.64609	5.4615	54	NA	promoter-TSS (NM_001033139)	promoter-TSS (NM_001033139)	-199	NM_001167831	68229	Mm.34766	NM_001033139	ENSMUSG00000024970	AI846148	1700105P06Rik	expressed sequence AI846148	protein-coding
D4_1_peak_1029	chr19	8713002	8713395	8.4765	19.7842	14.9062	149	NA	intron (NM_001161413, intron 2 of 9)	intron (NM_001161413, intron 2 of 9)	699	NM_008577	17254	Mm.4114	NM_008577	ENSMUSG00000010095	Slc3a2	4F2|4F2HC|AI314110|Cd98|Ly-10|Ly-m10|Ly10|Mdu1|Mgp-2hc|NACAE	solute carrier family 3 (activators of dibasic and neutral amino acid transport), member 2	protein-coding
D4_1_peak_1030	chr19	8741383	8741638	4.14187	5.84749	2.17147	21	NA	promoter-TSS (NM_001167799)	promoter-TSS (NM_001167799)	86	NM_001167799	56389	Mm.153061	NM_019829	ENSMUSG00000010110	Stx5a	0610031F24Rik|D19Ertd627e|Stx5	syntaxin 5A	protein-coding
D4_1_peak_1031	chr19	8802436	8802714	5.04458	8.48837	4.43099	44	NA	promoter-TSS (NM_001098237)	promoter-TSS (NM_001098237)	45	NM_001098237	75291	Mm.23423	NM_133759	ENSMUSG00000071661	Zbtb3	4930563M09Rik	zinc finger and BTB domain containing 3	protein-coding
D4_1_peak_1032	chr19	8819470	8819826	7.61647	18.6338	13.8014	138	NA	promoter-TSS (NM_027412)	promoter-TSS (NM_027412)	247	NM_001081196	68693	Mm.476519	NM_001081196	ENSMUSG00000071659	Hnrnpul2	1110031M08Rik|AI465155|Hnrpul2	heterogeneous nuclear ribonucleoprotein U-like 2	protein-coding
D4_1_peak_1033	chr19	9836662	9836983	8.41402	14.8196	10.199	101	NA	Intergenic	IAPEY4_I-int|LTR|ERVK	62711	NM_016692	16319	Mm.29755	NM_016692	ENSMUSG00000024660	Incenp	2700067E22Rik|AU019509|C130081E20|C77457	inner centromere protein	protein-coding
D4_1_peak_1035	chr19	11965239	11965683	5.79101	10.8406	6.53993	65	NA	promoter-TSS (NM_001033174)	promoter-TSS (NM_001033174)	-383	NM_001033174	76303	Mm.291279	NM_001033174	ENSMUSG00000024687	Osbp	1110018F06Rik|AW559088|mKIAA4220	oxysterol binding protein	protein-coding
D4_1_peak_1038	chr19	12795620	12796246	4.8192	8.4171	4.36835	43	NA	non-coding (NR_024093, exon 1 of 13)	non-coding (NR_024093, exon 1 of 13)	190	NR_024093	664779	Mm.290924	NM_001039718	ENSMUSG00000024695	Gm44505	Zfp91-Cntf|Zfp91Cntf	predicted readthrough transcript (NMD candidate), 44505	ncRNA
D4_1_peak_1039	chr19	14597821	14598503	7.26102	18.3903	13.5689	135	NA	promoter-TSS (NM_011600)	promoter-TSS (NM_011600)	21	NM_001302950	21888	Mm.103638	NM_011600	ENSMUSG00000024642	Tle4	5730411M05Rik|AA792082|Bce-1|Bce1|ESTM13|ESTM14|Grg4|X83332|X83333|grg-4	transducin-like enhancer of split 4	protein-coding
D4_1_peak_1040	chr19	21652827	21653135	5.59838	9.773	5.57597	55	NA	promoter-TSS (NM_025423)	promoter-TSS (NM_025423)	-190	NM_025423	66206	Mm.272430	NM_025423	ENSMUSG00000035171	1110059E24Rik	-	RIKEN cDNA 1110059E24 gene	protein-coding
D4_1_peak_1046	chr19	28011290	28011561	4.81094	8.08664	4.07853	40	NA	promoter-TSS (NM_011265)	promoter-TSS (NM_011265)	-259	NM_011265	19726	Mm.313321	NM_011265	ENSMUSG00000040929	Rfx3	C230093O12Rik|MRFX3	regulatory factor X, 3 (influences HLA class II expression)	protein-coding
D4_1_peak_1047	chr19	28192081	28192346	4.23395	5.99439	2.28751	22	NA	Intergenic	A-rich|Low_complexity|Low_complexity	-181047	NM_011265	19726	Mm.313321	NM_011265	ENSMUSG00000040929	Rfx3	C230093O12Rik|MRFX3	regulatory factor X, 3 (influences HLA class II expression)	protein-coding
D4_1_peak_1048	chr19	36833676	36834106	4.97446	9.35478	5.20114	52	NA	promoter-TSS (NM_001163635)	promoter-TSS (NM_001163635)	-341	NM_001163635	74493	Mm.249310	NM_001163635	ENSMUSG00000024811	Tnks2	5430432P15Rik|AA517131|AI662480|ARTD6|TNKS-2|Tank2	tankyrase, TRF1-interacting ankyrin-related ADP-ribose polymerase 2	protein-coding
D4_1_peak_1049	chr19	38054742	38055037	5.12291	8.29755	4.26085	42	NA	promoter-TSS (NM_001164362)	promoter-TSS (NM_001164362)	-136	NM_028293	74107	Mm.9916	NM_028293	ENSMUSG00000024989	Cep55	1200008O12Rik|2700032M20Rik	centrosomal protein 55	protein-coding
D4_1_peak_1051	chr19	40873171	40873487	6.355	11.4278	7.07239	70	NA	intron (NR_045343, intron 1 of 4)	CpG	5013	NR_045343	381223	Mm.136844	NR_045343		E030044B06Rik	E030007J07Rik|Gm1618	RIKEN cDNA E030044B06 gene	ncRNA
D4_1_peak_1053	chr19	41980913	41981551	5.242	9.50363	5.33432	53	NA	promoter-TSS (NM_028152)	promoter-TSS (NM_028152)	-96	NM_028152	72199	Mm.218940	NM_028152	ENSMUSG00000025159	Mms19	2410001K24Rik|2610042O15Rik|AI316855|C79368|C86341|Mms19l	MMS19 (MET18 S. cerevisiae)	protein-coding
D4_1_peak_1054	chr19	43675011	43675370	5.01213	8.4329	4.38218	43	NA	promoter-TSS (NR_045645)	promoter-TSS (NR_045645)	12	NR_045645	100502982	Mm.313570	NR_045645		BC037704	-	cDNA sequence BC037704	ncRNA
D4_1_peak_1056	chr19	44407950	44408349	5.56092	9.70918	5.51924	55	NA	promoter-TSS (NM_009127)	promoter-TSS (NM_009127)	-440	NM_009127	20249	Mm.267377	NM_009127	ENSMUSG00000037071	Scd1	AA589638|AI265570|Scd|Scd-1|ab	stearoyl-Coenzyme A desaturase 1	protein-coding
D4_1_peak_1057	chr19	45075009	45075204	5.01688	8.12141	4.10852	41	NA	Intergenic	CpG	-1033	NM_178929	107250	Mm.24417	NM_178929	ENSMUSG00000025213	Kazald1	AI842353|Bono1|IGFBP-rP10	Kazal-type serine peptidase inhibitor domain 1	protein-coding
D4_1_peak_1058	chr19	45363517	45363817	4.72371	7.33152	3.42354	34	NA	promoter-TSS (NM_001286466)	promoter-TSS (NM_001286466)	-67	NM_001286465	12234	Mm.119717	NM_009771	ENSMUSG00000025217	Btrc	Beta-Trcp1|E3RS-IkappaB|E3RSIkappaB|FWD1|Fbw1a|HOS|Slimb|b-TrCP|beta-TrCP	beta-transducin repeat containing protein	protein-coding
D4_1_peak_1059	chr19	46304360	46304628	4.98529	7.75941	3.79539	37	NA	promoter-TSS (NM_001177369)	promoter-TSS (NM_001177369)	-243	NM_001177369	18034	Mm.102365	NM_019408	ENSMUSG00000025225	Nfkb2	NF-kappaB2|lyt|p49|p49/p100|p50B|p52	nuclear factor of kappa light polypeptide gene enhancer in B cells 2, p49/p100	protein-coding
D4_1_peak_1060	chr19	46328191	46328548	4.54869	7.0425	3.1753	31	NA	5' UTR (NM_133694, exon 1 of 4)	5' UTR (NM_133694, exon 1 of 4)	185	NM_133694	68431	Mm.19973	NM_133694	ENSMUSG00000025226	Fbxl15	0710008C12Rik|Fbxo37	F-box and leucine-rich repeat protein 15	protein-coding
D4_1_peak_1061	chr19	46396732	46396963	5.08458	8.88624	4.78217	47	NA	promoter-TSS (NM_015752)	promoter-TSS (NM_015752)	-49	NM_015752	24069	Mm.41210	NM_015752	ENSMUSG00000025231	Sufu	Su(fu)	suppressor of fused homolog (Drosophila)	protein-coding
D4_1_peak_1062	chr19	46761381	46761790	5.19585	9.08052	4.95624	49	NA	promoter-TSS (NM_001102471)	promoter-TSS (NM_001102471)	-24	NM_001102471	94219	Mm.306903	NM_033569	ENSMUSG00000064105	Cnnm2	AU015877|AW048635|Acdp2|Clp2	cyclin M2	protein-coding
D4_1_peak_1063	chr19	53142419	53142710	6.58819	13.9004	9.34354	93	NA	promoter-TSS (NM_001164100)	promoter-TSS (NM_001164100)	-192	NM_001164100	27360	Mm.426080	NM_013758	ENSMUSG00000025026	Add3	AI463285|R75380	adducin 3 (gamma)	protein-coding
D4_1_peak_1064	chr19	53390649	53391009	5.0283	8.46056	4.40666	44	NA	promoter-TSS (NM_172429)	promoter-TSS (NM_172429)	-256	NM_172429	76479	Mm.313687	NM_172429	ENSMUSG00000025024	Smndc1	2410004J23Rik|4933440I19Rik	survival motor neuron domain containing 1	protein-coding
D4_1_peak_1065	chr19	53528806	53529066	4.57954	7.09363	3.21787	32	NA	promoter-TSS (NM_001085390)	promoter-TSS (NM_001085390)	-382	NM_001085390	240672	Mm.482424	NM_001085390	ENSMUSG00000034765	Dusp5	Gm337	dual specificity phosphatase 5	protein-coding
D4_1_peak_1066	chr19	53599992	53600323	6.95253	13.2622	8.75424	87	NA	promoter-TSS (NM_007790)	promoter-TSS (NM_007790)	-239	NM_007790	13006	Mm.14910	NM_007790	ENSMUSG00000024974	Smc3	Bamacan|Cspg6|HCAP|Mmip1|SMC-3|SmcD	structural maintenance of chromosomes 3	protein-coding
D4_1_peak_1067	chr19	53944081	53944748	6.3679	13.4877	8.96181	89	NA	promoter-TSS (NM_019658)	promoter-TSS (NM_019658)	108	NM_001168505	56392	Mm.228669	NM_019658	ENSMUSG00000024976	Shoc2	AU017287|Sur8|mKIAA0862	soc-2 (suppressor of clear) homolog (C. elegans)	protein-coding
D4_1_peak_1069	chr19	55556363	55556742	6.81435	13.4512	8.92785	89	NA	intron (NM_001293686, intron 7 of 7)	intron (NM_001293686, intron 7 of 7)	145652	NR_045318	77594	Mm.329924	NR_045318	ENSMUSG00000097632	4930552P12Rik	-	RIKEN cDNA 4930552P12 gene	ncRNA
D4_1_peak_1071	chr19	60889533	60890095	4.48588	6.66019	2.84988	28	NA	promoter-TSS (NM_018869)	promoter-TSS (NM_018869)	65	NM_018869	14773	Mm.279400	NM_018869	ENSMUSG00000003228	Grk5	Gprk5	G protein-coupled receptor kinase 5	protein-coding
D4_1_peak_1074	chr2	3050131	3050393	16.842	43.709	38.5294	385	NA	Intergenic	ORR1A1|LTR|ERVL-MaLR	-63962	NM_001310434	269233	Mm.23044	NM_001081161	ENSMUSG00000050530	Fam171a1	9630050M13Rik|AA409679	family with sequence similarity 171, member A1	protein-coding
D4_1_peak_1075	chr2	3283800	3284045	7.20232	14.5719	9.96881	99	NA	promoter-TSS (NM_008708)	promoter-TSS (NM_008708)	-290	NM_001290368	18108	Mm.65021	NM_008708	ENSMUSG00000026643	Nmt2	A930001K02Rik|AI605445|AU044698|hNMT-2	N-myristoyltransferase 2	protein-coding
D4_1_peak_1076	chr2	3332417	3332975	5.39383	9.07931	4.95574	49	NA	promoter-TSS (NM_001013376)	promoter-TSS (NM_001013376)	-68	NM_001013376	227522	Mm.293948	NM_001013376	ENSMUSG00000049950	Rpp38	C330006A15Rik	ribonuclease P/MRP 38 subunit	protein-coding
D4_1_peak_1077	chr2	3512854	3513054	6.40607	11.9116	7.513	75	NA	promoter-TSS (NR_103465)	promoter-TSS (NR_103465)	-111	NM_177647	227526	Mm.211455	NM_177647	ENSMUSG00000039496	Cdnf	9330140G23|Armetl1	cerebral dopamine neurotrophic factor	protein-coding
D4_1_peak_1078	chr2	5379080	5379381	21.9039	87.9113	82.6008	826	NA	promoter-TSS (NR_030601)	promoter-TSS (NR_030601)	-160	NR_030601	100124465		NR_030601	ENSMUSG00000078031	Mir466d	Mirn466d	microRNA 466d	ncRNA
D4_1_peak_1079	chr2	5845006	5845228	6.16171	10.3489	6.09591	60	NA	promoter-TSS (NM_133837)	promoter-TSS (NM_133837)	83	NM_016918	53893	Mm.251904	NM_016918	ENSMUSG00000025817	Nudt5	-	nudix (nucleoside diphosphate linked moiety X)-type motif 5	protein-coding
D4_1_peak_1080	chr2	5951107	5951460	10.4267	25.0064	19.9979	199	NA	promoter-TSS (NM_001081132)	promoter-TSS (NM_001081132)	-186	NM_001081132	326622	Mm.31102	NM_001081132	ENSMUSG00000043241	Upf2	-	UPF2 regulator of nonsense transcripts homolog (yeast)	protein-coding
D4_1_peak_1081	chr2	13573792	13574145	5.44034	10.9391	6.63071	66	NA	promoter-TSS (NM_011701)	promoter-TSS (NM_011701)	-343	NM_011701	22352	Mm.268000	NM_011701	ENSMUSG00000026728	Vim	-	vimentin	protein-coding
D4_1_peak_1083	chr2	14073652	14074044	4.74185	7.07269	3.19927	31	NA	promoter-TSS (NM_011484)	promoter-TSS (NM_011484)	86	NR_038162	70957	Mm.399049	NR_038162	ENSMUSG00000086657	Stamos	4921530L18Rik	signal transducing adaptor molecule (SH3 domain and ITAM motif) 1, opposite strand	ncRNA
D4_1_peak_1085	chr2	20969358	20969626	5.06001	7.88089	3.90113	39	NA	non-coding (NR_033225, exon 2 of 2)	non-coding (NR_033225, exon 2 of 2)	618	NR_033225	433408	Mm.386941	NR_033225		Gm13375	OTTMUSG00000011664	predicted gene 13375	ncRNA
D4_1_peak_1086	chr2	23155977	23156496	6.63334	12.2995	7.86927	78	NA	promoter-TSS (NM_013771)	promoter-TSS (NM_013771)	-212	NM_025979	67121	Mm.253721	NM_025979	ENSMUSG00000026779	Mastl	2700091H24Rik|C88295|GW|GWL|MAST-L|THC2	microtubule associated serine/threonine kinase-like	protein-coding
D4_1_peak_1087	chr2	25224366	25225258	7.64031	19.6611	14.788	147	NA	promoter-TSS (NM_146116)	promoter-TSS (NM_146116)	-110	NM_146116	227613	Mm.227260	NM_146116	ENSMUSG00000036752	Tubb4b	4930542G03Rik|Tubb2c|Tubb2c1	tubulin, beta 4B class IVB	protein-coding
D4_1_peak_1088	chr2	25574600	25575032	4.07557	5.50574	1.89222	18	NA	promoter-TSS (NM_029293)	promoter-TSS (NM_029293)	55	NM_029293	75454	Mm.458079	NM_029293	ENSMUSG00000036504	Phpt1	1700008C22Rik|PHP|Php14	phosphohistidine phosphatase 1	protein-coding
D4_1_peak_1089	chr2	25983305	25983514	5.48748	9.58372	5.40597	54	NA	promoter-TSS (NM_001276361)	promoter-TSS (NM_001276361)	-127	NM_001276359	227634	Mm.36834	NM_001115076	ENSMUSG00000026933	Camsap1	9530003A05Rik|C77823|PRO2405	calmodulin regulated spectrin-associated protein 1	protein-coding
D4_1_peak_1090	chr2	26445325	26445828	7.2288	15.9862	11.2905	112	NA	promoter-TSS (NM_153125)	promoter-TSS (NM_153125)	-360	NM_153125	227648	Mm.206371	NM_153125	ENSMUSG00000026924	Sec16a	AU024582|C230052J16Rik	SEC16 homolog A, endoplasmic reticulum export factor	protein-coding
D4_1_peak_1091	chr2	27539906	27540307	4.77005	7.70788	3.75	37	NA	Intergenic	Intergenic	24959	NM_080848	140858	Mm.28265	NM_080848	ENSMUSG00000026917	Wdr5	2410008O07Rik|AA408785|AA960360|Big|Big-3	WD repeat domain 5	protein-coding
D4_1_peak_1092	chr2	28641006	28641268	6.64808	12.7381	8.2703	82	NA	promoter-TSS (NM_001289576)	promoter-TSS (NM_001289576)	-96	NM_022887	64930	Mm.224354	NM_022887	ENSMUSG00000026812	Tsc1	-	tuberous sclerosis 1	protein-coding
D4_1_peak_1093	chr2	29124940	29125199	5.05366	8.832	4.73462	47	NA	promoter-TSS (NM_198033)	promoter-TSS (NM_198033)	77	NM_198033	269254	Mm.41867	NM_198033	ENSMUSG00000043535	Setx	A130090N03|A930037J23Rik|AOA2|AW060766|Als4|SCAR1|Sen1|mKIAA0625	senataxin	protein-coding
D4_1_peak_1094	chr2	29573111	29573346	5.69743	11.8078	7.41863	74	NA	Intergenic	Intergenic	-46492	NM_054050	107746	Mm.298274	NM_054050	ENSMUSG00000039844	Rapgef1	4932418O06Rik|C3G|Grf2	Rap guanine nucleotide exchange factor (GEF) 1	protein-coding
D4_1_peak_1096	chr2	29827071	29827266	5.12291	8.29755	4.26085	42	NA	promoter-TSS (NM_026615)	promoter-TSS (NM_026615)	-221	NM_026615	68205	Mm.20273	NM_026615	ENSMUSG00000069020	Urm1	2900073H19Rik	ubiquitin related modifier 1	protein-coding
D4_1_peak_1098	chr2	30066166	30066413	5.18123	9.73925	5.54664	55	NA	promoter-TSS (NM_001204875)	promoter-TSS (NM_001204875)	-185	NM_001204875	56086	Mm.326055	NM_023871	ENSMUSG00000054766	Set	2610030F17Rik|5730420M11Rik|AA407739|I-2PP2A|StF-IT-1|TAF-I	SET nuclear oncogene	protein-coding
D4_1_peak_1100	chr2	30392437	30392694	5.23661	8.16689	4.14735	41	NA	intron (NM_001290509, intron 1 of 6)	CpG	311	NM_001290508	57170	Mm.285167	NM_020329	ENSMUSG00000026856	Dolpp1	0610011H20Rik|AB030189|LSFR2	dolichyl pyrophosphate phosphatase 1	protein-coding
D4_1_peak_1101	chr2	30415797	30416249	5.88878	10.6352	6.35512	63	NA	promoter-TSS (NM_007760)	promoter-TSS (NM_007760)	-27	NM_138748	110854	Mm.275393	NM_138748	ENSMUSG00000039515	Ptpa	2610042B21Rik|C77440|N28142|PR53|Ppp2r4	protein phosphatase 2 protein activator	protein-coding
D4_1_peak_1102	chr2	30779366	30779581	5.34627	9.3411	5.18793	51	NA	Intergenic	Intergenic	22264	NM_198000	73598	Mm.34166	NM_198000	ENSMUSG00000044320	1700001O22Rik	1700113K14Rik|4930549G18Rik	RIKEN cDNA 1700001O22 gene	protein-coding
D4_1_peak_1103	chr2	30794712	30794923	4.17069	6.14653	2.41645	24	NA	TTS (NM_198000)	TTS (NM_198000)	6920	NM_198000	73598	Mm.34166	NM_198000	ENSMUSG00000044320	1700001O22Rik	1700113K14Rik|4930549G18Rik	RIKEN cDNA 1700001O22 gene	protein-coding
D4_1_peak_1104	chr2	30807603	30807880	7.69778	15.9024	11.212	112	NA	promoter-TSS (NM_170592)	promoter-TSS (NM_170592)	-236	NM_170592	66617	Mm.33167	NM_170592	ENSMUSG00000026857	Ntmt1	2610205E22Rik|AL033331|AL033332|Mettl11a|NTM1A	N-terminal Xaa-Pro-Lys N-methyltransferase 1	protein-coding
D4_1_peak_1105	chr2	30981976	30982237	6.31947	11.7628	7.37702	73	NA	promoter-TSS (NM_028846)	promoter-TSS (NM_028846)	-165	NM_144885	227707	Mm.235238	NM_144885	ENSMUSG00000026851	BC005624	-	cDNA sequence BC005624	protein-coding
D4_1_peak_1106	chr2	32395848	32396148	5.72828	9.28987	5.14232	51	NA	5' UTR (NM_133783, exon 1 of 7)	5' UTR (NM_133783, exon 1 of 7)	108	NM_133783	96979	Mm.28048	NM_133783	ENSMUSG00000026820	Ptges2	0610038H10Rik|C79137|Gbf1|Mpges2|Pges2	prostaglandin E synthase 2	protein-coding
D4_1_peak_1107	chr2	32451561	32452227	8.40033	19.6423	14.7696	147	NA	promoter-TSS (NM_001164357)	promoter-TSS (NM_001164357)	-424	NM_001164357	227731	Mm.37395	NM_146118	ENSMUSG00000026819	Slc25a25	1110030N17Rik|MCSC|mKIAA1896	solute carrier family 25 (mitochondrial carrier, phosphate carrier), member 25	protein-coding
D4_1_peak_1108	chr2	32534866	32535094	4.67078	6.95849	3.1065	31	NA	promoter-TSS (NM_153560)	promoter-TSS (NM_153560)	-379	NM_153560	98952	Mm.4065	NM_153560	ENSMUSG00000039157	Fam102a	AI426465|C230093N12Rik|Eeig1	family with sequence similarity 102, member A	protein-coding
D4_1_peak_1109	chr2	32775474	32775685	4.5184	6.7128	2.89586	28	NA	promoter-TSS (NM_001290563)	promoter-TSS (NM_001290563)	54	NM_177384	338348	Mm.475130	NM_177384	ENSMUSG00000039021	Ttc16	1200002K10Rik	tetratricopeptide repeat domain 16	protein-coding
D4_1_peak_1110	chr2	33130711	33131446	7.71598	19.8175	14.9383	149	NA	Intergenic	Intergenic	-43874	NM_178888	99326	Mm.41290	NM_178888	ENSMUSG00000038860	Garnl3	AW120551	GTPase activating RANGAP domain-like 3	protein-coding
D4_1_peak_1111	chr2	34372891	34373155	6.49508	12.064	7.65574	76	NA	promoter-TSS (NM_001290576)	promoter-TSS (NM_001290576)	-978	NM_016768	18516	Mm.239941	NM_016768	ENSMUSG00000038718	Pbx3	-	pre B cell leukemia homeobox 3	protein-coding
D4_1_peak_1112	chr2	34771858	34772092	6.68283	13.2194	8.71641	87	NA	promoter-TSS (NM_001163434)	promoter-TSS (NM_001163434)	-115	NM_001163434	14828	Mm.330160	NM_022310	ENSMUSG00000026864	Hspa5	AL022860|AU019543|Bip|D2Wsu141e|D2Wsu17e|Grp78|Hsce70|SEZ-7|Sez7|baffled|mBiP	heat shock protein 5	protein-coding
D4_1_peak_1113	chr2	34802036	34802380	5.04458	8.48837	4.43099	44	NA	Intergenic	Intergenic	-2296	NM_145522	227746	Mm.158705	NM_145522	ENSMUSG00000070953	Rabepk	8430412M01Rik|9530020D24Rik|AV073337|C87311|Rab9p40	Rab9 effector protein with kelch motifs	protein-coding
D4_1_peak_1114	chr2	34904980	34905282	6.63292	13.5553	9.02202	90	NA	intron (NM_028716, intron 6 of 14)	intron (NM_028716, intron 6 of 14)	8845	NM_028716	74016	Mm.65691	NM_028716	ENSMUSG00000026873	Phf19	3110009G19Rik|3321402G02Rik	PHD finger protein 19	protein-coding
D4_1_peak_1115	chr2	37430982	37431342	4.33022	6.14752	2.41645	24	NA	promoter-TSS (NM_146253)	promoter-TSS (NM_146253)	-243	NM_146253	241322	Mm.330182	NM_146253	ENSMUSG00000066798	Zbtb6	A830092L04Rik|ZID|Zfp482	zinc finger and BTB domain containing 6	protein-coding
D4_1_peak_1116	chr2	38926472	38926942	7.16646	15.8693	11.1803	111	NA	promoter-TSS (NM_010264)	promoter-TSS (NM_010264)	-246	NM_010264	14536	Mm.439703	NM_010264	ENSMUSG00000063972	Nr6a1	1700113M01Rik|Gcnf|NCNF|RTR	nuclear receptor subfamily 6, group A, member 1	protein-coding
D4_1_peak_1120	chr2	48949268	48949506	4.39687	6.2533	2.50606	25	NA	promoter-TSS (NM_001177313)	promoter-TSS (NM_001177313)	-120	NM_011958	26428	Mm.291059	NM_011958	ENSMUSG00000026761	Orc4	Orc4P|Orc4l|mMmORC4	origin recognition complex, subunit 4	protein-coding
D4_1_peak_1121	chr2	49451564	49451967	4.99605	8.40539	4.35722	43	NA	5' UTR (NM_172663, exon 1 of 14)	5' UTR (NM_172663, exon 1 of 14)	279	NM_172663	227867	Mm.29167	NM_172663	ENSMUSG00000069495	Epc2	5830499L14|D2Ertd694e	enhancer of polycomb homolog 2 (Drosophila)	protein-coding
D4_1_peak_1128	chr2	73386539	73386839	8.02203	16.4679	11.7458	117	NA	promoter-TSS (NM_001276443)	promoter-TSS (NM_001276443)	-209	NM_001276443	68526	Mm.451014	NM_001080707	ENSMUSG00000041762	Gpr155	1110017O10Rik|DEPDC3|F730029F15Rik|PGR22	G protein-coupled receptor 155	protein-coding
D4_1_peak_1129	chr2	73892437	73892737	5.04112	7.85021	3.87445	38	NA	promoter-TSS (NM_009715)	promoter-TSS (NM_009715)	52	NM_009715	11909	Mm.209903	NM_009715	ENSMUSG00000027104	Atf2	Atf-2|CRE-BP|Creb2|D130078H02Rik|D18875|Tg(Gzma-Klra1)7Wum|mXBP	activating transcription factor 2	protein-coding
D4_1_peak_1131	chr2	75658976	75659267	8.03741	19.4612	14.5964	145	NA	promoter-TSS (NM_198090)	promoter-TSS (NM_198090)	-138	NM_198090	229279	Mm.316306	NM_053263	ENSMUSG00000059005	Hnrnpa3	2410013L13Rik|2610209F03Rik|2610510D13Rik|Hnrpa3	heterogeneous nuclear ribonucleoprotein A3	protein-coding
D4_1_peak_1132	chr2	76648079	76648306	7.4225	16.3469	11.6313	116	NA	promoter-TSS (NM_011871)	promoter-TSS (NM_011871)	-198	NM_011871	23992	Mm.277250	NM_011871	ENSMUSG00000002731	Prkra	AV120107|PRK|Pact|RAX|lear	protein kinase, interferon inducible double stranded RNA dependent activator	protein-coding
D4_1_peak_1133	chr2	84715207	84715683	6.43968	13.6228	9.08451	90	NA	promoter-TSS (NM_144887)	promoter-TSS (NM_144887)	-281	NM_144887	228136	Mm.288508	NM_144887	ENSMUSG00000034075	Zdhhc5	1110032A17Rik|AI451382|Zisp	zinc finger, DHHC domain containing 5	protein-coding
D4_1_peak_1137	chr2	92375216	92375428	7.01275	14.6804	10.0687	100	NA	promoter-TSS (NM_145122)	promoter-TSS (NM_145122)	83	NM_145122	18633	Mm.202782	NM_145122	ENSMUSG00000027222	Pex16	-	peroxisomal biogenesis factor 16	protein-coding
D4_1_peak_1138	chr2	92389467	92389812	5.06096	8.51634	4.45537	44	NA	intron (NM_001202445, intron 2 of 11)	intron (NM_001202445, intron 2 of 11)	-2193	NR_105966	102466783		NR_105966	ENSMUSG00000099093	Mir7000	Gm27338|mmu-mir-7000	microRNA 7000	ncRNA
D4_1_peak_1139	chr2	94157932	94158322	9.76963	25.5261	20.5104	205	NA	promoter-TSS (NM_019657)	promoter-TSS (NM_019657)	-218	NM_019657	56348	Mm.22505	NM_019657	ENSMUSG00000027195	Hsd17b12	2610510O05Rik|AI172963|KIK-I|Kik1	hydroxysteroid (17-beta) dehydrogenase 12	protein-coding
D4_1_peak_1140	chr2	98662259	98662817	11.0135	1202.13	1192.7	11926	NA	Intergenic	SYNREP_MM|Satellite|Satellite	1194881	NM_001289744	241568	Mm.241682	NM_178725	ENSMUSG00000050587	Lrrc4c	6430556C10Rik|NGL-1	leucine rich repeat containing 4C	protein-coding
D4_1_peak_1142	chr2	98666265	98667318	7.62799	651.244	644.214	6442	NA	Intergenic	GSAT_MM|Satellite|Satellite	1199134	NM_001289744	241568	Mm.241682	NM_178725	ENSMUSG00000050587	Lrrc4c	6430556C10Rik|NGL-1	leucine rich repeat containing 4C	protein-coding
D4_1_peak_1143	chr2	103760996	103761224	5.07746	8.54446	4.47959	44	NA	5' UTR (NM_153126, exon 1 of 29)	5' UTR (NM_153126, exon 1 of 29)	140	NM_153126	98956	Mm.288005	NM_153126	ENSMUSG00000027185	Nat10	AI429152	N-acetyltransferase 10	protein-coding
D4_1_peak_1144	chr2	103797671	103797920	7.68664	18.2842	13.4693	134	NA	promoter-TSS (NM_016739)	promoter-TSS (NM_016739)	-155	NM_016739	53872	Mm.427589	NM_016739	ENSMUSG00000027184	Caprin1	AL022980|Caprin-1|Gpiap|Gpiap1|Mmgpip137|P137|rng105	cell cycle associated protein 1	protein-coding
D4_1_peak_1145	chr2	104590042	104590403	5.08458	8.88624	4.78217	47	NA	promoter-TSS (NM_145529)	promoter-TSS (NM_145529)	-262	NM_145529	228410	Mm.259876	NM_145529	ENSMUSG00000027176	Cstf3	4732468G05Rik|C79532|CstF-77	cleavage stimulation factor, 3' pre-RNA, subunit 3	protein-coding
D4_1_peak_1146	chr2	109917153	109917647	6.3842	11.8741	7.47986	74	NA	promoter-TSS (NM_172671)	promoter-TSS (NM_172671)	-247	NM_172671	107515	Mm.277351	NM_172671	ENSMUSG00000050199	Lgr4	9130225G07|A330106J01Rik|A930009A08Rik|Gpr48	leucine-rich repeat-containing G protein-coupled receptor 4	protein-coding
D4_1_peak_1148	chr2	113848763	113849003	6.44193	10.8056	6.50842	65	NA	promoter-TSS (NM_181416)	promoter-TSS (NM_181416)	-222	NM_181416	228482	Mm.45753	NM_181416	ENSMUSG00000041219	Arhgap11a	6530401L14Rik|mKIAA0013	Rho GTPase activating protein 11A	protein-coding
D4_1_peak_1149	chr2	114654807	114655082	4.76347	6.83285	2.99948	29	NA	promoter-TSS (NM_025675)	promoter-TSS (NM_025675)	-16	NM_025675	66632	Mm.117809	NM_025675	ENSMUSG00000057147	Dph6	5730421E18Rik|Atpbd4	diphthamine biosynthesis 6	protein-coding
D4_1_peak_1151	chr2	116020202	116020792	4.68087	7.86042	3.88334	38	NA	intron (NM_001346047, intron 8 of 13)	intron (NM_001346047, intron 8 of 13)	44122	NM_001346038	17536	Mm.247566	NM_010825	ENSMUSG00000027210	Meis2	A430109D20Rik|Mrg1|Stra10	Meis homeobox 2	protein-coding
D4_1_peak_1155	chr2	119208579	119208903	7.85029	15.6969	11.0197	110	NA	promoter-TSS (NM_139139)	promoter-TSS (NM_139139)	21	NM_028054	72008	Mm.386807	NM_028054	ENSMUSG00000068580	Zfyve19	1500041L05Rik|ANCHR	zinc finger, FYVE domain containing 19	protein-coding
D4_1_peak_1156	chr2	119477697	119477947	4.16949	6.40697	2.63477	26	NA	promoter-TSS (NM_026574)	promoter-TSS (NM_026574)	-193	NM_026574	68142	Mm.330496	NM_026574	ENSMUSG00000034154	Ino80	2310079N15Rik|4632409L19Rik|Inoc1	INO80 complex subunit	protein-coding
D4_1_peak_1157	chr2	120628908	120629310	4.85971	7.55453	3.61688	36	NA	Intergenic	CpG	19514	NM_001290807	66296	Mm.221900	NM_025475	ENSMUSG00000027285	Haus2	1700101G24Rik|2410007P03Rik|AU020217|Cep27	HAUS augmin-like complex, subunit 2	protein-coding
D4_1_peak_1158	chr2	121449075	121449394	7.37678	15.7965	11.1125	111	NA	promoter-TSS (NR_110986)	promoter-TSS (NR_110986)	36	NM_011354	378702	Mm.262252	NM_011354	ENSMUSG00000074884	Serf2	C80083|Msmac1l|m4F5rel	small EDRK-rich factor 2	protein-coding
D4_1_peak_1159	chr2	121956099	121956292	4.15665	6.3852	2.61681	26	NA	promoter-TSS (NM_008545)	promoter-TSS (NM_008545)	-103	NM_008545	17147	Mm.389349	NM_008545	ENSMUSG00000074881	Mageb3	Mage-b3|Mage-ps1|Mage-rs3|Smage3	melanoma antigen, family B, 3	protein-coding
D4_1_peak_1160	chr2	122681677	122682140	6.3898	12.2878	7.85935	78	NA	3' UTR (NM_011774, exon 7 of 7)	3' UTR (NM_011774, exon 7 of 7)	20755	NM_001290993	22785	Mm.27801	NM_011774	ENSMUSG00000005802	Slc30a4	Znt4|lm|znT-4	solute carrier family 30 (zinc transporter), member 4	protein-coding
D4_1_peak_1161	chr2	128125756	128125957	4.92065	8.9237	4.81564	48	NA	promoter-TSS (NM_009754)	promoter-TSS (NM_009754)	-182	NM_009754	12125	Mm.141083	NM_009754	ENSMUSG00000027381	Bcl2l11	1500006F24Rik|Bim|Bod|bcl2-L-11	BCL2-like 11 (apoptosis facilitator)	protein-coding
D4_1_peak_1165	chr2	129198616	129198974	4.65853	7.22417	3.33046	33	NA	promoter-TSS (NM_015747)	promoter-TSS (NM_015747)	22	NM_001159593	20515	Mm.272675	NM_015747	ENSMUSG00000027397	Slc20a1	AI607883|Glvr-1|Glvr1	solute carrier family 20, member 1	protein-coding
D4_1_peak_1166	chr2	131160145	131160482	6.29818	11.7261	7.34184	73	NA	promoter-TSS (NM_026091)	promoter-TSS (NM_026091)	-232	NM_001311138	67326	Mm.27711	NM_026091	ENSMUSG00000027327	1700037H04Rik	-	RIKEN cDNA 1700037H04 gene	protein-coding
D4_1_peak_1167	chr2	131262246	131262573	4.91722	8.27009	4.23667	42	NA	promoter-TSS (NM_153501)	promoter-TSS (NM_153501)	-91	NM_153501	74450	Mm.101264	NM_153501	ENSMUSG00000037514	Pank2	4933409I19Rik|AI642621	pantothenate kinase 2	protein-coding
D4_1_peak_1169	chr2	136891247	136892140	6.52998	14.2189	9.64009	96	NA	promoter-TSS (NM_001286983)	promoter-TSS (NM_001286983)	-287	NM_001286983	59030	Mm.272570	NM_021527	ENSMUSG00000027274	Mkks	1300013E18Rik|AI463362|AI957237|Bbs6	McKusick-Kaufman syndrome	protein-coding
D4_1_peak_1172	chr2	143915079	143915519	6.11233	13.4082	8.89029	88	NA	promoter-TSS (NM_019771)	promoter-TSS (NM_019771)	-32	NM_019771	56431	Mm.28919	NM_019771	ENSMUSG00000015932	Dstn	2610043P17Rik|ADF|AU042046|Dsn|corn1|sid23p	destrin	protein-coding
D4_1_peak_1173	chr2	144527550	144527745	5.25699	8.19982	4.17563	41	NA	promoter-TSS (NM_029763)	promoter-TSS (NM_029763)	-98	NM_029763	70408	Mm.389351	NM_029763	ENSMUSG00000027427	Polr3f	2810411G20Rik|3010019O03Rik|3110032A07Rik|RPC39|RPC6	polymerase (RNA) III (DNA directed) polypeptide F	protein-coding
D4_1_peak_1174	chr2	144555919	144556154	6.09192	10.9826	6.66945	66	NA	promoter-TSS (NM_001252545)	promoter-TSS (NM_001252545)	-193	NM_001252543	27054	Mm.248492	NM_019787	ENSMUSG00000027429	Sec23b	-	SEC23 homolog B, COPII coat complex component	protein-coding
D4_1_peak_1175	chr2	145620999	145621431	8.87087	21.0428	16.1279	161	NA	intron (NM_053195, intron 15 of 16)	intron (NM_053195, intron 15 of 16)	-66233	NM_001037929	627302	Mm.445953	NM_001037929		Gm14092	OTTMUSG00000015643	predicted gene 14092	protein-coding
D4_1_peak_1177	chr2	146325192	146325485	6.11262	12.1955	7.77612	77	NA	intron (NM_001033348, intron 37 of 40)	intron (NM_001033348, intron 37 of 40)	66052	NR_040619	77806	Mm.392819	NR_040619	ENSMUSG00000085958	A930019D19Rik	-	RIKEN cDNA A930019D19 gene	ncRNA
D4_1_peak_1178	chr2	146512051	146512255	5.59838	9.773	5.57597	55	NA	promoter-TSS (NM_001033348)	promoter-TSS (NM_001033348)	-149	NM_001033348	241694	Mm.222310	NM_001033348	ENSMUSG00000037110	Ralgapa2	A230067G21Rik|AS250|BC053994|RGC2|pp250	Ral GTPase activating protein, alpha subunit 2 (catalytic)	protein-coding
D4_1_peak_1181	chr2	147013035	147013406	5.88743	11.7812	7.39406	73	NA	intron (NM_011917, intron 1 of 29)	CpG	160	NM_011917	24128	Mm.3065	NM_011917	ENSMUSG00000027433	Xrn2	-	5'-3' exoribonuclease 2	protein-coding
D4_1_peak_1183	chr2	147876709	147877226	7.05026	15.1976	10.5509	105	NA	Intergenic	Intergenic	166274	NR_046014	381384	Mm.259809	NR_046014	ENSMUSG00000051986	A530006G24Rik	Gm1003	RIKEN cDNA A530006G24 gene	ncRNA
D4_1_peak_1186	chr2	150904701	150905015	4.50208	6.68641	2.87282	28	NA	promoter-TSS (NM_024465)	promoter-TSS (NM_024465)	-127	NM_024465	76192	Mm.112632	NM_024465	ENSMUSG00000032046	Abhd12	1500011G07Rik|6330583M11Rik|AI431047|AW547313	abhydrolase domain containing 12	protein-coding
D4_1_peak_1188	chr2	152398249	152398443	4.31834	7.506	3.57443	35	NA	promoter-TSS (NM_011438)	promoter-TSS (NM_011438)	-300	NM_011438	20667	Mm.28424	NM_011438	ENSMUSG00000051817	Sox12	2010205A02Rik	SRY (sex determining region Y)-box 12	protein-coding
D4_1_peak_1191	chr2	152831348	152831654	4.44901	7.16139	3.27642	32	NA	promoter-TSS (NM_001289716)	promoter-TSS (NM_001289716)	227	NM_009743	12048	Mm.238213	NM_009743	ENSMUSG00000007659	Bcl2l1	Bcl(X)L|Bcl-XL|Bcl2l|BclX|bcl-x|bcl2-L-1	BCL2-like 1	protein-coding
D4_1_peak_1192	chr2	153161357	153161605	5.75226	9.67606	5.4893	54	NA	5' UTR (NM_133847, exon 1 of 18)	5' UTR (NM_133847, exon 1 of 18)	180	NM_133847	99237	Mm.330674	NM_133847	ENSMUSG00000068040	Tm9sf4	AA986553|AU045326|B930079E06|mKIAA0255	transmembrane 9 superfamily protein member 4	protein-coding
D4_1_peak_1193	chr2	153345629	153346018	6.14696	12.6613	8.19965	81	NA	promoter-TSS (NM_001039939)	promoter-TSS (NM_001039939)	-13	NR_040318	72326	Mm.400102	NR_040318	ENSMUSG00000073236	2500004C02Rik	-	RIKEN cDNA 2500004C02 gene	ncRNA
D4_1_peak_1194	chr2	153741093	153741352	5.52778	9.30334	5.15506	51	NA	promoter-TSS (NM_007896)	promoter-TSS (NM_007896)	-65	NM_007896	13589	Mm.143877	NM_007896	ENSMUSG00000027479	Mapre1	5530600P05Rik|AI462499|AI504412|AW260097|BIM1p|D2Ertd459e|Eb1	microtubule-associated protein, RP/EB family, member 1	protein-coding
D4_1_peak_1195	chr2	154790677	154791304	6.62161	15.7018	11.0242	110	NA	promoter-TSS (NM_001139513)	promoter-TSS (NM_001139513)	-120	NM_001139513	19383	Mm.221440	NM_023130	ENSMUSG00000027593	Raly	AI663842|Merc	hnRNP-associated with lethal yellow	protein-coding
D4_1_peak_1197	chr2	155074168	155074410	4.96422	8.35083	4.3086	43	NA	intron (NM_016661, intron 1 of 9)	CpG	208	NM_016661	269378	Mm.330692	NM_016661	ENSMUSG00000027597	Ahcy	AA987153|AL024110|CuBP|SAHH	S-adenosylhomocysteine hydrolase	protein-coding
D4_1_peak_1198	chr2	155381856	155382227	6.33221	11.3895	7.03772	70	NA	intron (NM_178111, intron 1 of 3)	CpG	185	NM_178111	68728	Mm.293605	NM_178111	ENSMUSG00000038375	Trp53inp2	1110029F20Rik|Tp53inp2	transformation related protein 53 inducible nuclear protein 2	protein-coding
D4_1_peak_1199	chr2	156180200	156180407	5.65553	9.87014	5.66269	56	NA	promoter-TSS (NM_001291114)	promoter-TSS (NM_001291114)	-65	NM_001291114	170791	Mm.392436	NM_133242	ENSMUSG00000027620	Rbm39	1500012C14Rik|2310040E03Rik|B330012G18Rik|C79248|R75070|Rnpc2|caper	RNA binding motif protein 39	protein-coding
D4_1_peak_1200	chr2	156196504	156196991	4.83346	7.81462	3.84333	38	NA	promoter-TSS (NM_172674)	promoter-TSS (NM_172674)	100	NM_172674	228829	Mm.427078	NM_172674	ENSMUSG00000038116	Phf20	6820402O20Rik	PHD finger protein 20	protein-coding
D4_1_peak_1202	chr2	157566378	157566842	5.05173	8.1794	4.15763	41	NA	promoter-TSS (NM_016916)	promoter-TSS (NM_016916)	-249	NM_016916	53619	Mm.480461	NM_016916	ENSMUSG00000067787	Blcap	AI462828|Bc10	bladder cancer associated protein	protein-coding
D4_1_peak_1206	chr2	164879535	164879956	6.53567	12.9583	8.47677	84	NA	intron (NM_146129, intron 1 of 16)	CpG	377	NM_146129	228866	Mm.241134	NM_146129	ENSMUSG00000039849	Pcif1	2310022K11Rik|C20orf67|F730014I05Rik	PDX1 C-terminal inhibiting factor 1	protein-coding
D4_1_peak_1207	chr2	164911412	164911778	4.25613	6.28651	2.53329	25	NA	5' UTR (NM_199027, exon 1 of 28)	5' UTR (NM_199027, exon 1 of 28)	155	NM_199027	329559	Mm.330776	NM_199027	ENSMUSG00000039834	Zfp335	1810045J01Rik|NIF-1|Nif1|Znf335	zinc finger protein 335	protein-coding
D4_1_peak_1208	chr2	167071949	167072208	4.70725	7.30443	3.40022	34	NA	Intergenic	Intergenic	6785	NR_028540	100217443		NR_028540		Snord12	MBII-99	small nucleolar RNA, C/D box 12	snoRNA
D4_1_peak_1209	chr2	167349274	167349547	6.76994	13.3731	8.85749	88	NA	promoter-TSS (NM_019835)	promoter-TSS (NM_019835)	-232	NM_019835	56336	Mm.200886	NM_019835	ENSMUSG00000017929	B4galt5	9430078I07Rik|AW049941|AW539721	UDP-Gal:betaGlcNAc beta 1,4-galactosyltransferase, polypeptide 5	protein-coding
D4_1_peak_1210	chr2	168080781	168080996	5.25243	8.51162	4.45202	44	NA	promoter-TSS (NM_021409)	promoter-TSS (NM_021409)	-116	NM_021409	58220	Mm.292834	NM_021409	ENSMUSG00000044641	Pard6b	AV025615|Par6b	par-6 family cell polarity regulator beta	protein-coding
D4_1_peak_1211	chr2	168207129	168207538	6.08122	13.3468	8.83325	88	NA	promoter-TSS (NM_009628)	promoter-TSS (NM_009628)	-221	NM_001310088	11538	Mm.201322	NM_009628	ENSMUSG00000051149	Adnp	AA589558|mKIAA0784	activity-dependent neuroprotective protein	protein-coding
D4_1_peak_1213	chr2	172370606	172370895	5.68925	9.57176	5.39505	53	NA	promoter-TSS (NM_001291185)	promoter-TSS (NM_001291185)	-180	NM_011497	20878	Mm.249363	NM_011497	ENSMUSG00000027496	Aurka	AIRK1|ARK-1|AU019385|AW539821|Ark1|Aurora-A|Ayk1|IAK|IAK1|Stk6	aurora kinase A	protein-coding
D4_1_peak_1214	chr2	173659507	173659844	5.32912	9.31152	5.1618	51	NA	promoter-TSS (NM_024436)	promoter-TSS (NM_024436)	-136	NR_027957	100043911	Mm.260590	NM_001033179	ENSMUSG00000055897	Ppp4r1l-ps	1700007P14Rik|5830403E09Rik|C030010B13Rik|Ppp4r1l	protein phosphatase 4, regulatory subunit 1-like, pseudogene	pseudo
D4_1_peak_1215	chr2	180171371	180171577	6.28712	11.3134	6.9684	69	NA	promoter-TSS (NM_019822)	promoter-TSS (NM_019822)	-114	NM_019822	56436	Mm.316654	NM_019822	ENSMUSG00000039041	Adrm1	1110063P18Rik|2510006J17Rik|AA408205|ARM-1|AU043535|Arm1|Gp110|Rpn13	adhesion regulating molecule 1	protein-coding
D4_1_peak_1216	chr3	5860337	5860801	25.0086	248.087	242.103	2421	NA	Intergenic	LSU-rRNA_Hsa|rRNA|rRNA	-284321	NM_001267714	19302	Mm.132336	NM_008994	ENSMUSG00000040374	Pex2	D3Ertd138e|PAF-1|PMP35|Pxmp3	peroxisomal biogenesis factor 2	protein-coding
D4_1_peak_1219	chr3	8866067	8866742	4.70827	7.60353	3.65969	36	NA	intron (NM_025434, intron 2 of 2)	intron (NM_025434, intron 2 of 2)	57453	NM_025434	66230	Mm.38460	NM_025434	ENSMUSG00000040269	Mrps28	1500012D08Rik|AW061224	mitochondrial ribosomal protein S28	protein-coding
D4_1_peak_1220	chr3	8923585	8923817	4.9825	8.06412	4.0583	40	NA	exon (NM_025434, exon 1 of 3)	exon (NM_025434, exon 1 of 3)	156	NM_025434	66230	Mm.38460	NM_025434	ENSMUSG00000040269	Mrps28	1500012D08Rik|AW061224	mitochondrial ribosomal protein S28	protein-coding
D4_1_peak_1222	chr3	14611412	14611642	4.89494	7.6121	3.66704	36	NA	promoter-TSS (NM_001347206)	promoter-TSS (NM_001347206)	-271	NM_001099674	69126	Mm.389020	NM_001099674	ENSMUSG00000078784	1810022K09Rik	AI746582|AL023036	RIKEN cDNA 1810022K09 gene	protein-coding
D4_1_peak_1225	chr3	17785233	17786094	5.30151	10.6717	6.38727	63	NA	Intergenic	Intergenic	-4258	NR_033490	70441	Mm.458192	NR_033490	ENSMUSG00000100252	Mir124-2hg	100040120|2610100L16Rik|6430547I21Rik|A930005K07Rik|AW125202|Gm2612	Mir124-2 host gene (non-protein coding)	ncRNA
D4_1_peak_1226	chr3	18000246	18000624	4.35083	5.71607	2.06325	20	NA	Intergenic	Intergenic	51991	NM_029289	75439	Mm.27023	NM_029289	ENSMUSG00000027564	Cypt12	1700001F04Rik|AV209098	cysteine-rich perinuclear theca 12	protein-coding
D4_1_peak_1227	chr3	21935656	21936029	7.92787	19.2479	14.3922	143	NA	Intergenic	Intergenic	-140810	NM_030732	81004	Mm.202966	NM_030732	ENSMUSG00000027630	Tbl1xr1	8030499H02Rik|A630076E03Rik|AW539987|C21|C230089I12Rik|DC42|Ira1|TBLR1	transducin (beta)-like 1X-linked receptor 1	protein-coding
D4_1_peak_1228	chr3	28805458	28805733	4.96866	7.43574	3.51359	35	NA	promoter-TSS (NM_026517)	promoter-TSS (NM_026517)	84	NM_026517	68028	Mm.371630	NM_026517	ENSMUSG00000039221	Rpl22l1	3110001N18Rik|AU041196	ribosomal protein L22 like 1	protein-coding
D4_1_peak_1230	chr3	30995497	30995736	6.68074	12.3799	7.94328	79	NA	promoter-TSS (NM_008857)	promoter-TSS (NM_008857)	-155	NM_008857	18759	Mm.291554	NM_008857	ENSMUSG00000037643	Prkci	2310021H13Rik|AI427505|PKClambda|Pkci|Pkcl|Prkcl|aPKClambda|mKIAA4165	protein kinase C, iota	protein-coding
D4_1_peak_1231	chr3	32708430	32708938	4.50208	6.68641	2.87282	28	NA	5' UTR (NM_019673, exon 1 of 14)	5' UTR (NM_019673, exon 1 of 14)	138	NM_019673	56456	Mm.41077	NM_019673	ENSMUSG00000027671	Actl6a	2810432C06Rik|AI851094|ARP4|Actl6|Baf53a|C79802	actin-like 6A	protein-coding
D4_1_peak_1233	chr3	33799833	33800098	4.57284	6.53185	2.7402	27	NA	promoter-TSS (NM_025978)	promoter-TSS (NM_025978)	-218	NM_025978	67120	Mm.275710	NM_025978	ENSMUSG00000027677	Ttc14	2700016E08Rik|4930434D01Rik|4931403I22Rik|4933402I15Rik|AI662468|AU014779|AW561908|cI-44|mKIAA1980	tetratricopeptide repeat domain 14	protein-coding
D4_1_peak_1235	chr3	36572018	36572438	6.51772	12.1026	7.69228	76	NA	promoter-TSS (NM_009828)	promoter-TSS (NM_009828)	-232	NM_009828	12428	Mm.4189	NM_009828	ENSMUSG00000027715	Ccna2	AA408589|Ccn-1|Ccn1|Ccna|CycA2|Cyca	cyclin A2	protein-coding
D4_1_peak_1236	chr3	37419974	37420225	7.30413	15.2052	10.558	105	NA	promoter-TSS (NM_001291044)	promoter-TSS (NM_001291044)	149	NM_001163511	57815	Mm.172679	NM_021343	ENSMUSG00000027722	Spata5	2510048F20Rik|C78064|Spaf	spermatogenesis associated 5	protein-coding
D4_1_peak_1237	chr3	38484924	38485173	6.23517	11.6174	7.24297	72	NA	promoter-TSS (NM_001167883)	promoter-TSS (NM_001167883)	-232	NM_001167883	99696	Mm.290937	NM_001033198	ENSMUSG00000044864	Ankrd50	AI662170|E430012K20Rik|mKIAA1223|mKIAA3019	ankyrin repeat domain 50	protein-coding
D4_1_peak_1238	chr3	40846601	40846860	6.49543	11.272	6.93194	69	NA	promoter-TSS (NR_038067)	promoter-TSS (NR_038067)	124	NM_028140	72175	Mm.130610	NM_028140	ENSMUSG00000025759	Mfsd8	2810423E13Rik|AI836898|AV142426|Cln7	major facilitator superfamily domain containing 8	protein-coding
D4_1_peak_1239	chr3	40893923	40894218	6.73222	11.6609	7.28246	72	NA	promoter-TSS (NM_026622)	promoter-TSS (NM_026622)	-207	NM_026622	269423	Mm.32373	NM_026622	ENSMUSG00000037818	Abhd18	2310068E01Rik|3110057O12Rik|AI645591	abhydrolase domain containing 18	protein-coding
D4_1_peak_1242	chr3	51483928	51484137	4.43797	6.58256	2.78428	27	NA	promoter-TSS (NM_016858)	promoter-TSS (NM_016858)	66	NM_016858	19338	Mm.1664	NM_016858	ENSMUSG00000027739	Rab33b	-	RAB33B, member RAS oncogene family	protein-coding
D4_1_peak_1243	chr3	51788831	51789142	5.57285	10.0878	5.86043	58	NA	intron (NM_001004176, intron 2 of 4)	intron (NM_001004176, intron 2 of 4)	127807	NM_001310482	211666	Mm.24679	NM_174995	ENSMUSG00000074604	Mgst2	GST2|MGST-II	microsomal glutathione S-transferase 2	protein-coding
D4_1_peak_1245	chr3	52102367	52102706	4.52867	8.50309	4.44463	44	NA	intron (NM_001004176, intron 1 of 4)	CpG	2470	NM_001004176	433586	Mm.234972	NM_001004176	ENSMUSG00000061143	Maml3	AV234550|BC049812|Mam-2|mKIAA1816	mastermind like 3 (Drosophila)	protein-coding
D4_1_peak_1246	chr3	53463339	53463538	6.13744	10.3092	6.05992	60	NA	promoter-TSS (NM_172501)	promoter-TSS (NM_172501)	-180	NM_172501	212114	Mm.85744	NM_172501	ENSMUSG00000042997	Nhlrc3	4833441N19|8030451K01Rik|mKIAA4083	NHL repeat containing 3	protein-coding
D4_1_peak_1248	chr3	57735752	57736010	5.57457	9.03968	4.92015	49	NA	promoter-TSS (NM_011883)	promoter-TSS (NM_011883)	-181	NM_011883	24017	Mm.274360	NM_011883	ENSMUSG00000036503	Rnf13	2010001H16Rik|Rzf	ring finger protein 13	protein-coding
D4_1_peak_1249	chr3	61363734	61364386	5.2576	9.53147	5.3592	53	NA	promoter-TSS (NM_028712)	promoter-TSS (NM_028712)	-447	NM_028712	74012	Mm.422674	NM_028712	ENSMUSG00000036894	Rap2b	4021402C18Rik|AA408554	RAP2B, member of RAS oncogene family	protein-coding
D4_1_peak_1253	chr3	65974609	65974858	4.87726	7.58322	3.64213	36	NA	Intergenic	CpG	-16508	NM_019937	56706	Mm.175612	NM_019937	ENSMUSG00000027829	Ccnl1	2610030E23Rik|AU018493|Ccnl|ania-6a	cyclin L1	protein-coding
D4_1_peak_1254	chr3	69004644	69004855	5.98118	10.4188	6.15769	61	NA	promoter-TSS (NM_133786)	promoter-TSS (NM_133786)	-179	NM_026641	68259	Mm.389451	NM_026641	ENSMUSG00000027778	Ift80	4921524P20Rik|Wdr56|mKIAA1374	intraflagellar transport 80	protein-coding
D4_1_peak_1256	chr3	75556920	75557482	6.49508	12.064	7.65574	76	NA	promoter-TSS (NM_009250)	promoter-TSS (NM_009250)	-332	NM_009250	20713	Mm.41560	NM_009250	ENSMUSG00000027834	Serpini1	AI837402|Ns|PI-12|PI12|Spi17	serine (or cysteine) peptidase inhibitor, clade I, member 1	protein-coding
D4_1_peak_1258	chr3	87885416	87885910	7.44694	15.4596	10.7981	107	NA	promoter-TSS (NM_033573)	promoter-TSS (NM_033573)	-101	NM_033573	94315	Mm.35089	NM_033573	ENSMUSG00000004895	Prcc	-	papillary renal cell carcinoma (translocation-associated)	protein-coding
D4_1_peak_1259	chr3	88177737	88178140	4.77005	7.70788	3.75	37	NA	promoter-TSS (NR_045997)	promoter-TSS (NR_045997)	-153	NR_045997	76642	Mm.424420	NR_045997	ENSMUSG00000096935	1700113A16Rik	2210408E11Rik|AA408983	RIKEN cDNA 1700113A16 gene	ncRNA
D4_1_peak_1260	chr3	88296684	88297133	5.6441	10.2121	5.97106	59	NA	promoter-TSS (NM_009836)	promoter-TSS (NM_009836)	-70	NM_029801	76927	Mm.273330	NM_029801	ENSMUSG00000010538	Tsacc	1700021C14Rik|SIP	TSSK6 activating co-chaperone	protein-coding
D4_1_peak_1262	chr3	88553101	88553693	5.32097	9.64419	5.46036	54	NA	promoter-TSS (NM_033526)	promoter-TSS (NM_033526)	-319	NM_033526	94232	Mm.303059	NM_033526	ENSMUSG00000008604	Ubqln4	A1Up|A1u|AI663987|CIP75|UBIN	ubiquilin 4	protein-coding
D4_1_peak_1263	chr3	89213573	89214200	4.68087	7.86042	3.88334	38	NA	exon (NM_013604, exon 1 of 8)	exon (NM_013604, exon 1 of 8)	449	NM_013604	17827	Mm.280943	NM_013604	ENSMUSG00000064068	Mtx1	Gcap6|Mtx	metaxin 1	protein-coding
D4_1_peak_1264	chr3	89418553	89418778	5.10152	9.9351	5.72199	57	NA	promoter-TSS (NM_016904)	promoter-TSS (NM_016904)	114	NM_011368	20416	Mm.86595	NM_011368	ENSMUSG00000042626	Shc1	Shc|ShcA|p66|p66shc	src homology 2 domain-containing transforming protein C1	protein-coding
D4_1_peak_1266	chr3	90292964	90293236	6.77717	13.8158	9.2641	92	NA	Intergenic	Intergenic	22951	NR_105979	102465612		NR_105979	ENSMUSG00000099199	Mir7012	Gm27370|mmu-mir-7012	microRNA 7012	ncRNA
D4_1_peak_1267	chr3	90509234	90509520	4.45383	6.60827	2.80571	28	NA	5' UTR (NM_001293782, exon 1 of 6)	5' UTR (NM_001293782, exon 1 of 6)	121	NM_001293781	66511	Mm.154136	NM_023215	ENSMUSG00000001017	Chtop	2500003M10Rik|Fop|Srag	chromatin target of PRMT1	protein-coding
D4_1_peak_1268	chr3	95015370	95016159	5.01854	9.10179	4.97498	49	NA	promoter-TSS (NM_030074)	promoter-TSS (NM_030074)	-526	NM_030074	78266	Mm.389478	NM_030074	ENSMUSG00000019338	Zfp687	4931408L03Rik|Znf687|mKIAA1441	zinc finger protein 687	protein-coding
D4_1_peak_1269	chr3	95588721	95588926	4.69089	7.27751	3.3782	33	NA	promoter-TSS (NM_001177669)	promoter-TSS (NM_001177669)	-111	NM_146133	229593	Mm.245830	NM_146133	ENSMUSG00000046519	Golph3l	2010204I15Rik|AU015439|AW549227|C77637|Gpp34r	golgi phosphoprotein 3-like	protein-coding
D4_1_peak_1270	chr3	95624848	95625330	13.9498	44.247	39.063	390	NA	5' UTR (NM_019561, exon 1 of 4)	5' UTR (NM_019561, exon 1 of 4)	109	NM_001026212	56205	Mm.241365	NM_019561	ENSMUSG00000038619	Ensa	1700020C18Rik|2610007F17Rik|AI451924	endosulfine alpha	protein-coding
D4_1_peak_1271	chr3	95819452	95819819	5.45148	9.52205	5.35126	53	NA	promoter-TSS (NM_001081293)	promoter-TSS (NM_001081293)	-682	NM_001081293	75137	Mm.196275	NM_028328	ENSMUSG00000028106	Rprd2	2810036A19Rik|4930535B03Rik|6720469I21Rik|AL022841|AL022940|AU021304|BB077382|mKIAA0460	regulation of nuclear pre-mRNA domain containing 2	protein-coding
D4_1_peak_1272	chr3	96220964	96221326	6.39026	13.9504	9.39087	93	NA	promoter-TSS (NM_178214)	promoter-TSS (NM_178214)	73	NM_178214	319190	Mm.439791	NM_178214	ENSMUSG00000068854	Hist2h2be	AV127319|H2b-613|T25626	histone cluster 2, H2be	protein-coding
D4_1_peak_1273	chr3	96263220	96263676	4.5294	8.19802	4.17445	41	NA	promoter-TSS (NM_033596)	promoter-TSS (NM_033596)	-131	NM_033596	97122	Mm.227295	NM_033596	ENSMUSG00000091405	Hist2h4	H4|X04652	histone cluster 2, H4	protein-coding
D4_1_peak_1275	chr3	96489083	96489388	9.64996	21.3595	16.4345	164	NA	Intergenic	Intergenic	-35950	NM_027126	69585	Mm.171314	NM_027126	ENSMUSG00000038403	Hfe2	2310035L15Rik|5230400G09Rik|AI414844|AI789733|DL-M|HJV|Rgmc|hemojuvelin	hemochromatosis type 2 (juvenile)	protein-coding
D4_1_peak_1277	chr3	97227630	97227921	4.08861	6.01148	2.30291	23	NA	promoter-TSS (NM_029933)	promoter-TSS (NM_029933)	-411	NM_029933	77578	Mm.226175	NM_029933	ENSMUSG00000038256	Bcl9	2610202E01Rik|8030475K17Rik|A330041G23Rik|Gm130	B cell CLL/lymphoma 9	protein-coding
D4_1_peak_1278	chr3	97768037	97768325	5.37523	9.04808	4.92742	49	NA	promoter-TSS (NM_178080)	promoter-TSS (NM_178080)	-167	NM_178080	83679	Mm.129840	NM_031401	ENSMUSG00000038170	Pde4dip	4732458A06Rik|9430063L05Rik|C87016|D130016K21Rik|D3Bwg1078e|Usmg4|mKIAA0454	phosphodiesterase 4D interacting protein (myomegalin)	protein-coding
D4_1_peak_1279	chr3	100922093	100922392	6.98001	12.8847	8.40744	84	NA	promoter-TSS (NM_001165953)	promoter-TSS (NM_001165953)	-251	NM_001165953	229644	Mm.189351	NM_194343	ENSMUSG00000033233	Trim45	4921530N01Rik	tripartite motif-containing 45	protein-coding
D4_1_peak_1282	chr3	103020416	103021005	4.44901	7.16139	3.27642	32	NA	intron (NM_144901, intron 1 of 19)	CpG	164	NM_144901	229663	Mm.277713	NM_144901	ENSMUSG00000068823	Csde1	AA960392|BC016898|D3Jfr1|mKIAA0885|unr	cold shock domain containing E1, RNA binding	protein-coding
D4_1_peak_1283	chr3	103914139	103914483	4.96311	8.67255	4.59344	45	NA	5' UTR (NM_172684, exon 1 of 7)	5' UTR (NM_172684, exon 1 of 7)	191	NM_172684	229675	Mm.29366	NM_172684	ENSMUSG00000044098	Rsbn1	C230004D03Rik|E330004N01|Rosbin|Rsbn|Rsbp|mKIAA3002	rosbin, round spermatid basic protein 1	protein-coding
D4_1_peak_1284	chr3	104220473	104220787	7.65027	16.7662	12.0282	120	NA	promoter-TSS (NM_133853)	promoter-TSS (NM_133853)	-224	NM_001159354	99470	Mm.264849	NM_133853	ENSMUSG00000052539	Magi3	4732496O19Rik|6530407C02Rik|AA407180|AI120132|mKIAA1634	membrane associated guanylate kinase, WW and PDZ domain containing 3	protein-coding
D4_1_peak_1285	chr3	104511776	104511973	4.50318	6.96695	3.11045	31	NA	promoter-TSS (NM_001025067)	promoter-TSS (NM_001025067)	44	NM_001310698	269473	Mm.34855	NM_001025067	ENSMUSG00000032913	Lrig2	4632419I10Rik|BB096938|LIG-2	leucine-rich repeats and immunoglobulin-like domains 2	protein-coding
D4_1_peak_1286	chr3	106721643	106721839	4.58488	6.82014	2.98783	29	NA	promoter-TSS (NM_001039488)	promoter-TSS (NM_001039488)	59	NM_001039488	321000	Mm.259638	NM_028081	ENSMUSG00000056260	Lrif1	2010012G17Rik|4933421E11Rik|AI450568	ligand dependent nuclear receptor interacting factor 1	protein-coding
D4_1_peak_1287	chr3	107333108	107333949	9.95369	30.5905	25.5025	255	NA	promoter-TSS (NM_001045807)	promoter-TSS (NM_001045807)	-239	NM_001045807	229700	Mm.27966	NM_001045807	ENSMUSG00000048109	Rbm15	C230088J01Rik|mKIAA1438	RNA binding motif protein 15	protein-coding
D4_1_peak_1289	chr3	108210227	108210844	5.90067	11.0341	6.71645	67	NA	promoter-TSS (NM_001289545)	promoter-TSS (NM_001289545)	-8	NM_001289545	72522	Mm.187326	NM_175183	ENSMUSG00000048997	Atxn7l2	2610528J18Rik	ataxin 7-like 2	protein-coding
D4_1_peak_1290	chr3	113629915	113630235	5.0697	7.59695	3.65505	36	NA	promoter-TSS (NM_001038696)	promoter-TSS (NM_001038696)	74	NM_026043	67225	Mm.316928	NM_026043	ENSMUSG00000027981	Rnpc3	2810441O16Rik|AI447568|C030014B17Rik	RNA-binding region (RNP1, RRM) containing 3	protein-coding
D4_1_peak_1291	chr3	121291705	121291962	4.82498	7.4977	3.56833	35	NA	promoter-TSS (NM_024178)	promoter-TSS (NM_024178)	16	NM_024178	66789	Mm.269881	NM_024178	ENSMUSG00000039887	Alg14	5430428G01Rik|AI854024	asparagine-linked glycosylation 14	protein-coding
D4_1_peak_1292	chr3	121427159	121427749	3.75902	5.94406	2.25258	22	NA	intron (NM_028044, intron 1 of 6)	CpG	913	NM_028044	71994	Mm.275555	NM_028044	ENSMUSG00000053931	Cnn3	1600014M03Rik|C85854|Calpo3	calponin 3, acidic	protein-coding
D4_1_peak_1295	chr3	123508332	123508580	5.72519	11.4788	7.11756	71	NA	promoter-TSS (NR_028574)	promoter-TSS (NR_028574)	-120	NR_028574	69895	Mm.260791	NR_028574	ENSMUSG00000104960	Snhg8	1110065M07Rik|2010109N14Rik	small nucleolar RNA host gene 8	ncRNA
D4_1_peak_1297	chr3	127553063	127553357	5.00797	8.75168	4.66265	46	NA	promoter-TSS (NM_197997)	promoter-TSS (NM_197997)	139	NM_138593	28036	Mm.291032	NM_138593	ENSMUSG00000027968	Larp7	C330027G06Rik|D3Wsu161e	La ribonucleoprotein domain family, member 7	protein-coding
D4_1_peak_1298	chr3	131564551	131565125	5.69429	9.93585	5.72199	57	NA	promoter-TSS (NM_001289478)	promoter-TSS (NM_001289478)	70	NM_001289479	23971	Mm.244912	NM_011863	ENSMUSG00000028032	Papss1	AI325286|Asapk|SK1	3'-phosphoadenosine 5'-phosphosulfate synthase 1	protein-coding
D4_1_peak_1299	chr3	135438154	135438546	5.49792	11.0492	6.73001	67	NA	promoter-TSS (NM_025356)	promoter-TSS (NM_025356)	315	NR_030689	319587	Mm.358971	NR_030689	ENSMUSG00000097032	4930539J05Rik	8030475D13Rik	RIKEN cDNA 4930539J05 gene	ncRNA
D4_1_peak_1300	chr3	138143436	138143867	6.83257	15.2352	10.5867	105	NA	promoter-TSS (NM_001163457)	promoter-TSS (NM_001163457)	113	NM_175389	108943	Mm.471692	NM_175389	ENSMUSG00000004127	Trmt10a	3110023L08Rik|AA794508|Rg9mtd2|Rnmtd2	tRNA methyltransferase 10A	protein-coding
D4_1_peak_1301	chr3	138442756	138442959	3.89232	5.21867	1.66665	16	NA	promoter-TSS (NM_007410)	promoter-TSS (NM_007410)	-236	NM_007410	11532	Mm.3874	NM_007410	ENSMUSG00000028138	Adh5	Adh-5|Adh3|GSNOR	alcohol dehydrogenase 5 (class III), chi polypeptide	protein-coding
D4_1_peak_1302	chr3	142881927	142882241	5.55035	10.4112	6.15107	61	NA	promoter-TSS (NM_178654)	promoter-TSS (NM_178654)	-80	NM_178654	109333	Mm.244236	NM_178654	ENSMUSG00000004591	Pkn2	6030436C20Rik|AI507382|PRK2|Prkcl2|Stk7	protein kinase N2	protein-coding
D4_1_peak_1303	chr3	144570260	144570700	7.39963	15.838	11.1507	111	NA	promoter-TSS (NM_053102)	promoter-TSS (NM_053102)	53	NM_053102	93684	Mm.29812	NM_053102	ENSMUSG00000037072	Selenof	9430015P09Rik|Sep15	selenoprotein F	protein-coding
D4_1_peak_1304	chr3	145118537	145118779	6.0626	9.83131	5.62802	56	NA	promoter-TSS (NM_025714)	promoter-TSS (NM_025714)	58	NM_025714	52184	Mm.259105	NM_025714	ENSMUSG00000028256	Odf2l	4733401D09Rik|9630045K08Rik|D3Ertd250e	outer dense fiber of sperm tails 2-like	protein-coding
D4_1_peak_1305	chr3	145924104	145924356	5.46957	9.20614	5.06736	50	NA	promoter-TSS (NM_009740)	promoter-TSS (NM_009740)	-32	NM_009740	12042	Mm.239141	NM_009740	ENSMUSG00000028191	Bcl10	AI132454|BCL-10|C81403|CARMEN|CIPER|CLAP|ME10|cE10	B cell leukemia/lymphoma 10	protein-coding
D4_1_peak_1306	chr3	153944507	153944782	5.12758	8.62979	4.55597	45	NA	promoter-TSS (NM_007382)	promoter-TSS (NM_007382)	-1	NM_007382	11364	Mm.10530	NM_007382	ENSMUSG00000062908	Acadm	AU018656|MCAD	acyl-Coenzyme A dehydrogenase, medium chain	protein-coding
D4_1_peak_1308	chr4	3938575	3938883	7.94275	17.2974	12.5299	125	NA	promoter-TSS (NM_019969)	promoter-TSS (NM_019969)	-159	NM_001190323	66433	Mm.27406	NM_181391	ENSMUSG00000042198	Chchd7	1810049H20Rik	coiled-coil-helix-coiled-coil-helix domain containing 7	protein-coding
D4_1_peak_1309	chr4	6772409	6772951	5.17763	8.38813	4.34196	43	NA	intron (NM_145711, intron 3 of 8)	intron (NM_145711, intron 3 of 8)	218043	NM_145711	252838	Mm.435828	NM_145711	ENSMUSG00000041272	Tox	1700007F02Rik	thymocyte selection-associated high mobility group box	protein-coding
D4_1_peak_1310	chr4	8647246	8647693	6.77717	13.8158	9.2641	92	NA	Intergenic	CpG	-42937	NM_001277149	320790	Mm.138792	NM_001033395	ENSMUSG00000041235	Chd7	A730019I05Rik|Cycn|Cyn|Dz|Edy|Flo|GENA 47|GENA 60|Gena 52|Lda|Mt|Obt|Todo|WBE1|Whi|metis	chromodomain helicase DNA binding protein 7	protein-coding
D4_1_peak_1311	chr4	9184949	9185235	5.00859	7.49948	3.56987	35	NA	Intergenic	Intergenic	-84225	NM_028940	74438	Mm.473368	NM_028940	ENSMUSG00000041216	Clvs1	4933402J24Rik|Clvl1|Rlbp1l1	clavesin 1	protein-coding
D4_1_peak_1312	chr4	11191296	11191565	5.8138	10.1378	5.90486	59	NA	promoter-TSS (NM_009830)	promoter-TSS (NM_009830)	79	NM_001037134	12448	Mm.35867	NM_009830	ENSMUSG00000028212	Ccne2	-	cyclin E2	protein-coding
D4_1_peak_1313	chr4	16163611	16163987	8.04528	17.4818	12.7058	127	NA	promoter-TSS (NR_045765)	promoter-TSS (NR_045765)	-156	NM_001329751	192656	Mm.112765	NM_138952	ENSMUSG00000041135	Ripk2	2210420D18Rik|CARD3|CARDIAK|CCK|D4Bwg0615e|RICK|RIP2	receptor (TNFRSF)-interacting serine-threonine kinase 2	protein-coding
D4_1_peak_1314	chr4	21847590	21847916	4.8711	8.19063	4.168	41	NA	non-coding (NR_028384, exon 1 of 1)	non-coding (NR_028384, exon 1 of 1)	170	NM_025669	66625	Mm.100117	NM_025669	ENSMUSG00000028248	Pnisr	5730406M06Rik|AA673174|Pinsr|Sfrs18|Srsf18	PNN interacting serine/arginine-rich	protein-coding
D4_1_peak_1315	chr4	22835448	22836084	6.41411	14.8468	10.2234	102	NA	Intergenic	Intergenic	345218	NR_131335	105500046		NR_131335	ENSMUSG00000107859	Gm30731	Pnky|lnc-pou3f2	predicted gene, 30731	ncRNA
D4_1_peak_1317	chr4	32615178	32615437	5.98863	10.8064	6.50871	65	NA	promoter-TSS (NM_011997)	promoter-TSS (NM_011997)	-163	NM_011997	26885	Mm.22279	NM_011997	ENSMUSG00000028282	Casp8ap2	D4Ertd659e|FLASH	caspase 8 associated protein 2	protein-coding
D4_1_peak_1318	chr4	33248678	33248971	4.44074	7.43738	3.51482	35	NA	promoter-TSS (NM_001033225)	promoter-TSS (NM_001033225)	-37	NM_001033225	108767	Mm.27769	NM_001033225	ENSMUSG00000040128	Pnrc1	5730463C12Rik|B4-2|PRR2|Prol2	proline-rich nuclear receptor coactivator 1	protein-coding
D4_1_peak_1320	chr4	40143037	40143300	6.17716	11.1274	6.79957	67	NA	promoter-TSS (NM_007386)	promoter-TSS (NM_007386)	-97	NM_007386	11428	Mm.331547	NM_007386	ENSMUSG00000028405	Aco1	Aco-1|Irebp|Irp1	aconitase 1	protein-coding
D4_1_peak_1321	chr4	40702997	40703223	5.27147	8.54299	4.47957	44	NA	promoter-TSS (NM_025545)	promoter-TSS (NM_025545)	84	NM_001025444	66408	Mm.430710	NM_025545	ENSMUSG00000028411	Aptx	2410016G21Rik|AA388047|FHA-HIT	aprataxin	protein-coding
D4_1_peak_1322	chr4	40853857	40854453	6.27889	12.4976	8.05097	80	NA	5' UTR (NM_022305, exon 1 of 6)	5' UTR (NM_022305, exon 1 of 6)	382	NM_022305	14595	Mm.15622	NM_022305	ENSMUSG00000028413	B4galt1	B-1,4-GalT|B-1,4-GalT1|GalT|Ggtb|Ggtb2|b4Gal-T1|beta-1,4-GalT|beta-1,4-GalT1|beta4Gal-T1	UDP-Gal:betaGlcNAc beta 1,4- galactosyltransferase, polypeptide 1	protein-coding
D4_1_peak_1323	chr4	40948225	40948546	6.7044	13.2576	8.75021	87	NA	promoter-TSS (NM_001171739)	promoter-TSS (NM_001171739)	-91	NM_009736	12017	Mm.688	NM_009736	ENSMUSG00000028416	Bag1	BAG-1|Rap46	BCL2-associated athanogene 1	protein-coding
D4_1_peak_1324	chr4	41275163	41275372	5.5379	10.0267	5.80627	58	NA	promoter-TSS (NM_026872)	promoter-TSS (NM_026872)	-132	NM_026872	68926	Mm.41864	NM_026872	ENSMUSG00000028433	Ubap2	1190005K07Rik|AA408600|AU045235|UBAP-2|mKIAA1491	ubiquitin-associated protein 2	protein-coding
D4_1_peak_1325	chr4	41348871	41349072	4.38617	6.77183	2.94497	29	NA	promoter-TSS (NM_001290454)	promoter-TSS (NM_001290454)	-25	NM_001290454	67123	Mm.289795	NM_023305	ENSMUSG00000028437	Ubap1	2700092A01Rik|NAG20|UBAP-1|Ubap	ubiquitin-associated protein 1	protein-coding
D4_1_peak_1326	chr4	43000551	43000826	4.30416	6.91111	3.06626	30	NA	promoter-TSS (NM_009503)	promoter-TSS (NM_009503)	-181	NM_009503	269523	Mm.245976	NM_009503	ENSMUSG00000028452	Vcp	3110001E05|CDC48|p97|p97/VCP	valosin containing protein	protein-coding
D4_1_peak_1327	chr4	43045748	43046137	5.22854	9.13735	5.00619	50	NA	intron (NR_045567, intron 1 of 7)	intron (NR_045567, intron 1 of 7)	278	NM_172691	230088	Mm.260162	NM_172691	ENSMUSG00000036002	Fam214b	B230312A22Rik	family with sequence similarity 214, member B	protein-coding
D4_1_peak_1328	chr4	44756290	44756500	6.19884	11.1641	6.83339	68	NA	promoter-TSS (NM_138590)	promoter-TSS (NM_138590)	-164	NM_138590	319885	Mm.331576	NM_138590	ENSMUSG00000035649	Zcchc7	4930572I07Rik|D4Wsu132e	zinc finger, CCHC domain containing 7	protein-coding
D4_1_peak_1329	chr4	45012141	45012728	8.1099	21.6446	16.7121	167	NA	promoter-TSS (NM_001163284)	promoter-TSS (NM_001163284)	-22	NM_173399	230119	Mm.44222	NM_173399	ENSMUSG00000049657	Zbtb5	5930421I10|9430083K24Rik|AI646847|mKIAA0354	zinc finger and BTB domain containing 5	protein-coding
D4_1_peak_1330	chr4	45530984	45531195	5.85476	10.2067	5.96659	59	NA	promoter-TSS (NM_001033306)	promoter-TSS (NM_001033306)	-261	NM_001033306	230126	Mm.251716	NM_001033306	ENSMUSG00000044813	Shb	BC028832	src homology 2 domain-containing transforming protein B	protein-coding
D4_1_peak_1331	chr4	46389182	46389420	5.57959	9.741	5.54772	55	NA	intron (NM_001347095, intron 1 of 4)	CpG	122	NM_029086	74753	Mm.45973	NM_029086	ENSMUSG00000028331	Trmo	5830415F09Rik|AV014846|Nap1	tRNA methyltransferase O	protein-coding
D4_1_peak_1334	chr4	48043177	48043519	5.19573	9.42094	5.26127	52	NA	Intergenic	CpG	-1957	NM_015743	18124	Mm.247261	NM_015743	ENSMUSG00000028341	Nr4a3	AI573420|CHN|CSMF|MINOR|NOR-1|Nor1|TEC	nuclear receptor subfamily 4, group A, member 3	protein-coding
D4_1_peak_1335	chr4	53011933	53012263	6.06853	10.5648	6.29118	62	NA	intron (NM_025623, intron 1 of 5)	CpG	218	NM_025623	66536	Mm.38244	NM_025623	ENSMUSG00000015247	Nipsnap3b	2700063N13Rik|Nipsnap3a	nipsnap homolog 3B (C. elegans)	protein-coding
D4_1_peak_1340	chr4	57956323	57956740	5.21214	9.10886	4.98138	49	NA	promoter-TSS (NM_011660)	promoter-TSS (NM_011660)	-120	NM_011660	22166	Mm.260618	NM_011660	ENSMUSG00000028367	Txn1	ADF|AW550880|Trx1|Txn	thioredoxin 1	protein-coding
D4_1_peak_1341	chr4	62408804	62409025	4.85261	7.25021	3.3543	33	NA	promoter-TSS (NM_139291)	promoter-TSS (NM_139291)	131	NM_027297	70052	Mm.30660	NM_027297	ENSMUSG00000066148	Prpf4	1600015H11Rik|AI874830|AW047464|bN189G18.1	pre-mRNA processing factor 4	protein-coding
D4_1_peak_1342	chr4	70410389	70410619	5.67484	9.90289	5.69233	56	NA	promoter-TSS (NM_001313762)	promoter-TSS (NM_001313762)	-69	NM_001313762	214444	Mm.370777	NM_145990	ENSMUSG00000039298	Cdk5rap2	2900018K03Rik|an|mKIAA1633	CDK5 regulatory subunit associated protein 2	protein-coding
D4_1_peak_1344	chr4	72201023	72201261	5.22648	9.47593	5.30913	53	NA	promoter-TSS (NM_001285532)	promoter-TSS (NM_001285532)	-102	NR_027923	68285	Mm.37541	NR_027923		C630043F03Rik	AI851307	RIKEN cDNA C630043F03 gene	ncRNA
D4_1_peak_1346	chr4	98923231	98923562	7.57392	17.1028	12.3477	123	NA	promoter-TSS (NM_146144)	promoter-TSS (NM_146144)	-414	NM_146144	230484	Mm.371692	NM_146144	ENSMUSG00000028560	Usp1	-	ubiquitin specific peptidase 1	protein-coding
D4_1_peak_1347	chr4	101647239	101647639	7.89246	17.2066	12.4453	124	NA	promoter-TSS (NM_175036)	promoter-TSS (NM_175036)	-344	NM_175036	230514	Mm.4756	NM_175036	ENSMUSG00000035212	Leprot	LEPR|OB-RGRP|Obrgrp|VPS55	leptin receptor overlapping transcript	protein-coding
D4_1_peak_1348	chr4	103114420	103114747	5.7922	10.4689	6.20311	62	NA	promoter-TSS (NM_146254)	promoter-TSS (NM_146254)	193	NM_001286222	71148	Mm.288721	NM_027696	ENSMUSG00000028522	Mier1	4933425I22Rik|5830411K19Rik|er1	MEIR1 treanscription regulator	protein-coding
D4_1_peak_1351	chr4	107178427	107178690	6.05018	10.9115	6.60521	66	NA	promoter-TSS (NM_029565)	promoter-TSS (NM_029565)	-72	NM_029565	56374	Mm.291192	NM_029565	ENSMUSG00000028618	Tmem59	1110001M20Rik|3110046P06Rik|AI256529|D4Ertd20e|MTDCF1|ORF18	transmembrane protein 59	protein-coding
D4_1_peak_1353	chr4	108328162	108328377	6.27473	10.9075	6.60238	66	NA	exon (NM_027250, exon 1 of 3)	exon (NM_027250, exon 1 of 3)	117	NM_027250	69893	Mm.28354	NM_027250	ENSMUSG00000048351	Coa7	2010305A19Rik|AI451324|D4Ertd796e|Selrc1	cytochrome c oxidase assembly factor 7	protein-coding
D4_1_peak_1354	chr4	108362818	108363080	6.00008	12.7845	8.31358	83	NA	Intergenic	Intergenic	20706	NM_001099303	545667	Mm.380025	NM_001099303	ENSMUSG00000059816	Fam159a	OTTMUSG00000008243	family with sequence similarity 159, member A	protein-coding
D4_1_peak_1355	chr4	108833817	108834554	6.44195	14.05	9.48277	94	NA	promoter-TSS (NM_027453)	promoter-TSS (NM_027453)	-493	NM_025334	66073	Mm.159965	NM_025334	ENSMUSG00000028567	Txndc12	0610040B21Rik|ERp16|ERp19	thioredoxin domain containing 12 (endoplasmic reticulum)	protein-coding
D4_1_peak_1356	chr4	109201972	109202233	9.38179	20.8897	15.9798	159	NA	intron (NM_001346502, intron 1 of 23)	CpG	170	NM_133885	100273	Mm.366315	NM_133885	ENSMUSG00000028559	Osbpl9	2600011I06Rik|AU015843|Orp-9	oxysterol binding protein-like 9	protein-coding
D4_1_peak_1359	chr4	116075073	116075345	7.85397	18.1143	13.3089	133	NA	promoter-TSS (NM_153521)	promoter-TSS (NM_153521)	-60	NM_153521	230654	Mm.3655	NM_153521	ENSMUSG00000028703	Lrrc41	AA409966|AW555107|D630045E04Rik|D730026A16Rik|MUF1	leucine rich repeat containing 41	protein-coding
D4_1_peak_1360	chr4	116221137	116221589	5.96216	12.3137	7.8824	78	NA	promoter-TSS (NM_181585)	promoter-TSS (NM_181585)	-551	NM_181585	18710	Mm.253819	NM_181585	ENSMUSG00000028698	Pik3r3	AA414954|p55pik	phosphatidylinositol 3 kinase, regulatory subunit, polypeptide 3 (p55)	protein-coding
D4_1_peak_1361	chr4	116627588	116627986	6.00122	11.5987	7.22572	72	NA	promoter-TSS (NM_001284229)	promoter-TSS (NM_001284229)	164	NM_016777	50927	Mm.257181	NM_016777	ENSMUSG00000028693	Nasp	5033430J04Rik|AI131596|AI317140|D4Ertd767e|Epcs32|Nasp-T	nuclear autoantigenic sperm protein (histone-binding)	protein-coding
D4_1_peak_1362	chr4	116685541	116685791	5.11076	8.60119	4.53069	45	NA	promoter-TSS (NM_011034)	promoter-TSS (NM_011034)	67	NM_011034	18477	Mm.30929	NM_011034	ENSMUSG00000028691	Prdx1	MSP23|NkefA|OSF-3|OSF3|PAG|Paga|PrdxI|PrxI|TDX2|TPxA|Tdpx2|prx1	peroxiredoxin 1	protein-coding
D4_1_peak_1363	chr4	117189583	117190524	7.62396	18.1623	13.3531	133	NA	Intergenic	U5|snRNA|snRNA	-7429	NM_134471	73804	Mm.247651	NM_134471	ENSMUSG00000028678	Kif2c	4930402F02Rik|ESTM5|Knsl6|MCAK|X83316	kinesin family member 2C	protein-coding
D4_1_peak_1364	chr4	117202341	117202986	4.83379	7.22008	3.32738	33	NA	Intergenic	Intergenic	-20039	NM_134471	73804	Mm.247651	NM_134471	ENSMUSG00000028678	Kif2c	4930402F02Rik|ESTM5|Knsl6|MCAK|X83316	kinesin family member 2C	protein-coding
D4_1_peak_1368	chr4	118179746	118180124	11.546	32.0051	26.9002	269	NA	5' UTR (NM_001161823, exon 1 of 22)	5' UTR (NM_001161823, exon 1 of 22)	108	NM_001161823	230674	Mm.234234	NM_172382	ENSMUSG00000033326	Kdm4a	D4Ertd222e|JHDM3A|Jmjd2|Jmjd2a|mKIAA0677	lysine (K)-specific demethylase 4A	protein-coding
D4_1_peak_1372	chr4	119108697	119108889	4.92208	9.25637	5.11232	51	NA	promoter-TSS (NM_011400)	promoter-TSS (NM_011400)	48	NM_011400	20525	Mm.21002	NM_011400	ENSMUSG00000028645	Slc2a1	Glut-1|Glut1	solute carrier family 2 (facilitated glucose transporter), member 1	protein-coding
D4_1_peak_1373	chr4	119173959	119174205	4.43098	6.30736	2.55124	25	NA	promoter-TSS (NM_001145935)	promoter-TSS (NM_001145935)	113	NM_001145936	195522	Mm.169620	NM_183140	ENSMUSG00000045268	Zfp691	6430544H17Rik|Znf691	zinc finger protein 691	protein-coding
D4_1_peak_1374	chr4	120570053	120570252	4.70605	7.01519	3.15261	31	NA	5' UTR (NM_016748, exon 1 of 19)	5' UTR (NM_016748, exon 1 of 19)	124	NM_016748	51797	Mm.1815	NM_016748	ENSMUSG00000028633	Ctps	Ctps1	cytidine 5'-triphosphate synthase	protein-coding
D4_1_peak_1375	chr4	120825335	120825865	4.37197	6.74806	2.92539	29	NA	5' UTR (NM_001277095, exon 1 of 9)	5' UTR (NM_001277095, exon 1 of 9)	141	NM_008692	18046	Mm.435590	NM_008692	ENSMUSG00000032897	Nfyc	-	nuclear transcription factor-Y gamma	protein-coding
D4_1_peak_1376	chr4	122885996	122886500	5.46929	9.90624	5.69503	56	NA	promoter-TSS (NM_007598)	promoter-TSS (NM_007598)	-191	NM_007598	12331	Mm.8687	NM_007598	ENSMUSG00000028656	Cap1	-	CAP, adenylate cyclase-associated protein 1 (yeast)	protein-coding
D4_1_peak_1377	chr4	122998754	122999172	5.01086	9.76108	5.56584	55	NA	intron (NM_001303121, intron 2 of 2)	intron (NM_001303121, intron 2 of 2)	3032	NM_001303121	16918	Mm.1055	NM_008506	ENSMUSG00000028654	Mycl	AW536278|L-myc|Lmyc-1|Lmyc1|Mycl1|bHLHe38	v-myc avian myelocytomatosis viral oncogene lung carcinoma derived	protein-coding
D4_1_peak_1378	chr4	126103451	126103700	4.42195	7.11482	3.23652	32	NA	promoter-TSS (NM_028800)	promoter-TSS (NM_028800)	-382	NM_028800	74178	Mm.440269	NM_028800	ENSMUSG00000042608	Stk40	2310004N11Rik|AI428792	serine/threonine kinase 40	protein-coding
D4_1_peak_1379	chr4	126202466	126202887	5.38088	9.40075	5.24271	52	NA	promoter-TSS (NM_146153)	promoter-TSS (NM_146153)	34	NM_146153	230753	Mm.29813	NM_146153	ENSMUSG00000043962	Thrap3	9330151F09Rik|B230333E16Rik|Trap150	thyroid hormone receptor associated protein 3	protein-coding
D4_1_peak_1382	chr4	127077071	127077337	5.52778	9.30334	5.15506	51	NA	promoter-TSS (NM_177462)	promoter-TSS (NM_177462)	-179	NM_001285885	100177	Mm.276096	NM_177462	ENSMUSG00000042408	Zmym6	9330177P20Rik|AI593204|AI661340|D4Wsu24e|Zfp258	zinc finger, MYM-type 6	protein-coding
D4_1_peak_1383	chr4	128715591	128716240	4.6834	8.1736	4.15361	41	NA	intron (NM_001195130, intron 7 of 14)	intron (NM_001195130, intron 7 of 14)	-11656	NM_001195083	54383	Mm.473738	NM_018774	ENSMUSG00000028796	Phc2	A3galt2|AA415044|D130050K19Rik|D4Ertd810e|Edr2|Mph2|p36	polyhomeotic-like 2 (Drosophila)	protein-coding
D4_1_peak_1384	chr4	129189586	129189812	5.60895	10.8864	6.58226	65	NA	promoter-TSS (NM_029036)	promoter-TSS (NM_029036)	28	NM_001347203	74648	Mm.172064	NM_029036	ENSMUSG00000040928	S100pbp	4930429A08Rik|AI851343|S100pbpr	S100P binding protein	protein-coding
D4_1_peak_1385	chr4	129335296	129335841	5.42398	10.5438	6.27123	62	NA	promoter-TSS (NM_009030)	promoter-TSS (NM_009030)	-198	NM_009030	19646	Mm.12145	NM_009030	ENSMUSG00000057236	Rbbp4	RBAP48|mRbAp48	retinoblastoma binding protein 4	protein-coding
D4_1_peak_1386	chr4	129461360	129461597	6.31947	11.7628	7.37702	73	NA	promoter-TSS (NM_133889)	promoter-TSS (NM_133889)	-201	NM_133889	100383	Mm.17918	NM_133889	ENSMUSG00000040859	Bsdc1	1110063F24Rik|AW011758	BSD domain containing 1	protein-coding
D4_1_peak_1387	chr4	129640805	129641202	5.07746	8.54446	4.47959	44	NA	promoter-TSS (NM_001199695)	promoter-TSS (NM_001199695)	62	NM_001199695	109658	Mm.268863	NM_001005506	ENSMUSG00000053841	Txlna	2600010N21Rik|AI425952|AW209241|Il14|Txln	taxilin alpha	protein-coding
D4_1_peak_1388	chr4	129696388	129696602	3.84876	5.61316	1.98015	19	NA	intron (NM_199305, intron 1 of 8)	intron (NM_199305, intron 1 of 8)	343	NM_199305	230770	Mm.257157	NM_199305	ENSMUSG00000053730	Tmem39b	6330509E05Rik|BC037095	transmembrane protein 39b	protein-coding
D4_1_peak_1391	chr4	132269654	132269964	3.79829	6.01521	2.30623	23	NA	TTS (NR_002865)	TTS (NR_002865)	377	NR_002865	353373	Mm.424675	NR_002865		Rnu11	MBII-407|Mirn801|mir-801|mmu-mir-801	U11 small nuclear RNA	snRNA
D4_1_peak_1392	chr4	132422209	132422403	5.88878	10.6352	6.35512	63	NA	intron (NM_001161797, intron 1 of 12)	CpG	140	NM_001161797	100169	Mm.158361	NM_175306	ENSMUSG00000066043	Phactr4	3110001B12Rik|AI527228|AW495572|C330013F19Rik|N28169|mKIAA4120	phosphatase and actin regulator 4	protein-coding
D4_1_peak_1394	chr4	133910831	133911074	5.46942	9.5528	5.37882	53	NA	Intergenic	CpG	-23155	NM_009097	20111	Mm.301827	NM_009097	ENSMUSG00000003644	Rps6ka1	Mapkapk-1a|Rsk|Rsk-1|Rsk1|S6K-alpha-1|p90-Rsk1|p90Rsk1|p90S6K|p90rsk	ribosomal protein S6 kinase polypeptide 1	protein-coding
D4_1_peak_1395	chr4	133967665	133967988	5.53392	10.3817	6.12496	61	NA	5' UTR (NM_016957, exon 1 of 6)	5' UTR (NM_016957, exon 1 of 6)	165	NM_016957	15331	Mm.319660	NM_016957	ENSMUSG00000003038	Hmgn2	HMG-17|Hmg17	high mobility group nucleosomal binding domain 2	protein-coding
D4_1_peak_1396	chr4	134019882	134020154	5.15482	10.0368	5.81534	58	NA	Intergenic	Intergenic	-1202	NM_145833	83557	Mm.302567	NM_145833	ENSMUSG00000050966	Lin28a	AL024421|ENSMUSG00000070700|Gm10299|Lin-28|Lin28|Tex17|lin-28A	lin-28 homolog A (C. elegans)	protein-coding
D4_1_peak_1397	chr4	134186841	134187216	5.16155	8.68748	4.60678	46	NA	promoter-TSS (NM_144527)	promoter-TSS (NM_144527)	57	NM_144527	70012	Mm.26542	NM_144527	ENSMUSG00000037443	Cep85	2410030J07Rik|AI173272|AI173504|Ccdc21	centrosomal protein 85	protein-coding
D4_1_peak_1398	chr4	134467506	134468226	4.58447	7.69145	3.73603	37	NA	promoter-TSS (NM_019641)	promoter-TSS (NM_019641)	-454	NM_019641	16765	Mm.378957	NM_019641	ENSMUSG00000028832	Stmn1	19k|Lag|Lap18|Op18|P18|P19|Pig|Pp17|Pp18|Pp19|Pr22|Smn	stathmin 1	protein-coding
D4_1_peak_1399	chr4	134853390	134853740	4.34384	6.70093	2.88584	28	NA	promoter-TSS (NM_025382)	promoter-TSS (NM_025382)	-220	NM_025382	66146	Mm.99793	NM_025382	ENSMUSG00000028826	Tmem57	1110007C24Rik|9230118A01Rik|AI317300|AI606104|C61	transmembrane protein 57	protein-coding
D4_1_peak_1400	chr4	134923119	134923328	4.24819	6.54005	2.74755	27	NA	promoter-TSS (NM_023665)	promoter-TSS (NM_023665)	-402	NM_023665	27981	Mm.331964	NM_023665	ENSMUSG00000037266	Rsrp1	2700043I21Rik|D4Ucla2|D4Wsu53e	arginine/serine rich protein 1	protein-coding
D4_1_peak_1401	chr4	135272711	135273113	6.27889	12.4976	8.05097	80	NA	promoter-TSS (NM_013885)	promoter-TSS (NM_013885)	-152	NM_013885	29876	Mm.257765	NM_013885	ENSMUSG00000037242	Clic4	D0Jmb3|TU-74|mc3s5|mtCLIC	chloride intracellular channel 4 (mitochondrial)	protein-coding
D4_1_peak_1402	chr4	135920411	135920694	5.13232	7.69675	3.74111	37	NA	promoter-TSS (NM_024243)	promoter-TSS (NM_024243)	-174	NM_024243	71665	Mm.439940	NM_024243	ENSMUSG00000028673	Fuca1	0610006A03Rik|9530055J05Rik|Afuc|Fuca	fucosidase, alpha-L- 1, tissue	protein-coding
D4_1_peak_1404	chr4	136159668	136160155	5.01213	8.4329	4.38218	43	NA	Intergenic	Intergenic	-12363	NM_177733	242705	Mm.307932	NM_177733	ENSMUSG00000018983	E2f2	E2F-2	E2F transcription factor 2	protein-coding
D4_1_peak_1405	chr4	136285586	136286006	4.81745	7.78771	3.81927	38	NA	promoter-TSS (NM_009557)	promoter-TSS (NM_009557)	-273	NM_009557	22704	Mm.1504	NM_009557	ENSMUSG00000051351	Zfp46	AI426962|Mlz-4|Zfp-46|Znf436	zinc finger protein 46	protein-coding
D4_1_peak_1406	chr4	136310747	136310966	7.07112	15.2362	10.5872	105	NA	promoter-TSS (NM_001277123)	promoter-TSS (NM_001277123)	-86	NM_001277123	74326	Mm.31051	NM_028871	ENSMUSG00000066037	Hnrnpr	2610003J05Rik|2610528B01Rik|Hnrpr	heterogeneous nuclear ribonucleoprotein R	protein-coding
D4_1_peak_1407	chr4	137593659	137594223	6.4726	12.0255	7.61987	76	NA	promoter-TSS (NM_130879)	promoter-TSS (NM_130879)	-248	NM_130879	170707	Mm.218478	NM_130879	ENSMUSG00000043411	Usp48	2810449C13Rik|AI115503|BC021769|D330022K21Rik|Usp31	ubiquitin specific peptidase 48	protein-coding
D4_1_peak_1408	chr4	138304532	138304834	7.09356	13.9383	9.37899	93	NA	promoter-TSS (NM_007838)	promoter-TSS (NM_007838)	-55	NM_007838	13200	Mm.7236	NM_007838	ENSMUSG00000028757	Ddost	-	dolichyl-di-phosphooligosaccharide-protein glycotransferase	protein-coding
D4_1_peak_1409	chr4	139622835	139623104	6.87732	12.7121	8.24571	82	NA	promoter-TSS (NM_175438)	promoter-TSS (NM_175438)	75	NM_175438	212647	Mm.273571	NM_175438	ENSMUSG00000028737	Aldh4a1	A930035F14Rik|Ahd-1|Ahd1|Aldh4|Aldh5a1|E330022C09|P5cd|P5cdh|P5cdhl|P5cdhs|Ssdh1	aldehyde dehydrogenase 4 family, member A1	protein-coding
D4_1_peak_1410	chr4	140624734	140625088	8.71351	20.2224	15.3313	153	NA	intron (NM_001290803, intron 1 of 28)	intron (NM_001290803, intron 1 of 28)	23845	NM_172415	72754	Mm.29329	NM_172415	ENSMUSG00000040964	Arhgef10l	2810441C07Rik	Rho guanine nucleotide exchange factor (GEF) 10-like	protein-coding
D4_1_peak_1411	chr4	141060523	141060836	6.65315	13.592	9.05514	90	NA	promoter-TSS (NM_001145958)	promoter-TSS (NM_001145958)	-134	NM_001145958	230872	Mm.80685	NM_172122	ENSMUSG00000040860	Crocc	-	ciliary rootlet coiled-coil, rootletin	protein-coding
D4_1_peak_1412	chr4	141139400	141139939	5.94828	10.7373	6.44695	64	NA	intron (NM_001025608, intron 1 of 3)	CpG	127	NM_001025608	213491	Mm.332006	NM_174996	ENSMUSG00000040842	Szrd1	1110022I03|D4Ertd22e	SUZ RNA binding domain containing 1	protein-coding
D4_1_peak_1413	chr4	141546035	141546669	5.09406	8.57275	4.50548	45	NA	non-coding (NR_030695, exon 1 of 1)	non-coding (NR_030695, exon 1 of 1)	190	NR_030695	320456	Mm.32859	NM_177163		B330016D10Rik	-	RIKEN cDNA B330016D10 gene	ncRNA
D4_1_peak_1414	chr4	141790705	141790910	3.98493	6.09213	2.37139	23	NA	promoter-TSS (NM_172338)	promoter-TSS (NM_172338)	-163	NM_172338	214063	Mm.39102	NM_172338	ENSMUSG00000040697	Dnajc16	2900037O03Rik|4732437J24Rik|D030060M24|mKIAA0962	DnaJ heat shock protein family (Hsp40) member C16	protein-coding
D4_1_peak_1418	chr4	146167273	146167519	6.01049	9.09692	4.9708	49	NA	intron (NM_001177546, intron 2 of 4)	intron (NM_001177546, intron 2 of 4)	9706	NM_001177545	667666	Mm.459230	NM_001177545	ENSMUSG00000066007	Zfp600	Gm13164|OTTMUSG00000010694	zinc finger protein 600	protein-coding
D4_1_peak_1423	chr4	148626804	148627081	6.75618	13.778	9.22831	92	NA	promoter-TSS (NM_145556)	promoter-TSS (NM_145556)	54	NM_145556	230908	Mm.22453	NM_145556	ENSMUSG00000041459	Tardbp	1190002A23Rik|C85084|TDP-43|Tdp43	TAR DNA binding protein	protein-coding
D4_1_peak_1424	chr4	149426438	149426871	6.99448	14.2043	9.62591	96	NA	promoter-TSS (NM_022022)	promoter-TSS (NM_022022)	-23	NM_022022	63958	Mm.415260	NM_022022	ENSMUSG00000028960	Ube4b	4930551I19Rik|4933406G05Rik|AU014668|D4Bwg0973e|UFD2|UFD2a|Ufd2p|mKIAA0684	ubiquitination factor E4B	protein-coding
D4_1_peak_1425	chr4	149955046	149955280	4.53342	7.01717	3.15309	31	NA	promoter-TSS (NM_029035)	promoter-TSS (NM_029035)	-157	NM_029035	74646	Mm.30	NM_029035	ENSMUSG00000039911	Spsb1	1110014L01Rik|4930422J18Rik|AI596360|AI854583|SSB-1|SSB1	splA/ryanodine receptor domain and SOCS box containing 1	protein-coding
D4_1_peak_1427	chr4	151861832	151862575	7.50479	17.4498	12.6743	126	NA	promoter-TSS (NM_001195565)	promoter-TSS (NM_001195565)	-435	NM_001081557	100072	Mm.318846	NM_001081557	ENSMUSG00000014592	Camta1	1810059M14Rik|2310058O09Rik|AI316882|AW987475|mKIAA0833	calmodulin binding transcription activator 1	protein-coding
D4_1_peak_1428	chr4	151996309	151996530	3.99684	5.85976	2.18176	21	NA	promoter-TSS (NM_172705)	promoter-TSS (NM_172705)	-240	NM_172705	230936	Mm.25582	NM_172705	ENSMUSG00000047777	Phf13	BC029632|Phf5|SPOC1	PHD finger protein 13	protein-coding
D4_1_peak_1429	chr4	154964124	154964383	5.72735	11.8655	7.47239	74	NA	exon (NM_172990, exon 1 of 19)	exon (NM_172990, exon 1 of 19)	130	NM_172990	269614	Mm.30042	NM_172990	ENSMUSG00000029056	Pank4	D030031I12Rik|R75150	pantothenate kinase 4	protein-coding
D4_1_peak_1431	chr4	155223174	155223447	6.51772	12.1026	7.69228	76	NA	promoter-TSS (NM_011385)	promoter-TSS (NM_011385)	-775	NM_011385	20481	Mm.28520	NM_011385	ENSMUSG00000029050	Ski	2310012I02Rik|2610001A11Rik|AA062172|AA589460|BC004088	ski sarcoma viral oncogene homolog (avian)	protein-coding
D4_1_peak_1433	chr4	155669288	155669491	3.74789	5.21286	1.66248	16	NA	promoter-TSS (NM_001256107)	promoter-TSS (NM_001256107)	-135	NM_001256108	76580	Mm.235738	NM_145124	ENSMUSG00000029060	Mib2	2210008I11Rik|Zzank1|skd	mindbomb E3 ubiquitin protein ligase 2	protein-coding
D4_1_peak_1434	chr4	155891919	155892133	4.59121	6.56089	2.76575	27	NA	promoter-TSS (NM_001033490)	promoter-TSS (NM_001033490)	151	NM_207223	140500	Mm.219591	NM_207223	ENSMUSG00000029033	Acap3	Centb5|Kiaa1716-hp|mKIAA1716	ArfGAP with coiled-coil, ankyrin repeat and PH domains 3	protein-coding
D4_1_peak_1435	chr4	155992873	155993134	5.84136	11.3106	6.96629	69	NA	promoter-TSS (NM_001302467)	promoter-TSS (NM_001302467)	98	NM_001302467	20318	Mm.293517	NM_011341	ENSMUSG00000029076	Sdf4	Cab45	stromal cell derived factor 4	protein-coding
D4_1_peak_1436	chr4	156109489	156110081	6.71595	12.8555	8.38066	83	NA	promoter-TSS (NM_145557)	promoter-TSS (NM_145557)	-213	NM_145557	230996	Mm.318925	NM_145557	ENSMUSG00000059939	9430015G10Rik	-	RIKEN cDNA 9430015G10 gene	protein-coding
D4_1_peak_1437	chr5	3543845	3544051	4.2594	5.7929	2.12794	21	NA	intron (NM_001042501, intron 1 of 10)	CpG	115	NM_001042501	68152	Mm.240265	NM_026583	ENSMUSG00000058503	Fam133b	2900022K02Rik|5830415L20Rik	family with sequence similarity 133, member B	protein-coding
D4_1_peak_1445	chr5	20882115	20882430	8.82315	20.4234	15.5268	155	NA	promoter-TSS (NM_177601)	promoter-TSS (NM_177601)	-148	NM_172992	68770	Mm.86410	NM_172992	ENSMUSG00000039987	Phtf2	1110054G21Rik|9530062N20Rik|AI447096|C77923	putative homeodomain transcription factor 2	protein-coding
D4_1_peak_1446	chr5	23433095	23433716	4.83287	9.74541	5.55206	55	NA	non-coding (NR_040469, exon 1 of 1)	non-coding (NR_040469, exon 1 of 1)	948	NR_040469	269630	Mm.425231	NR_040469	ENSMUSG00000073147	5031425E22Rik	-	RIKEN cDNA 5031425E22 gene	ncRNA
D4_1_peak_1447	chr5	24394373	24394810	6.49494	12.4718	8.02658	80	NA	intron (NM_029020, intron 1 of 15)	intron (NM_029020, intron 1 of 15)	435	NM_029020	74610	Mm.283914	NM_029020	ENSMUSG00000028973	Abcb8	4833412N02Rik|AA409895	ATP-binding cassette, sub-family B (MDR/TAP), member 8	protein-coding
D4_1_peak_1449	chr5	24577493	24577732	6.95253	13.2622	8.75424	87	NA	promoter-TSS (NM_001190443)	promoter-TSS (NM_001190443)	-145	NM_001190443	27407	Mm.21629	NM_013853	ENSMUSG00000028953	Abcf2	0710005O05Rik|Drr3|E430001O06	ATP-binding cassette, sub-family F (GCN20), member 2	protein-coding
D4_1_peak_1450	chr5	24685557	24685814	7.94465	17.791	13.0003	130	NA	promoter-TSS (NM_001305264)	promoter-TSS (NM_001305264)	-130	NM_001305264	53312	Mm.5856	NM_016736	ENSMUSG00000028954	Nub1	4931404D21Rik|6330412F12Rik|BS4|NY-REN-18	negative regulator of ubiquitin-like proteins 1	protein-coding
D4_1_peak_1451	chr5	24842447	24842963	5.41595	9.46106	5.29619	52	NA	promoter-TSS (NM_053075)	promoter-TSS (NM_053075)	-344	NM_053075	19744	Mm.319175	NM_053075	ENSMUSG00000028945	Rheb	Rheb1	Ras homolog enriched in brain	protein-coding
D4_1_peak_1452	chr5	25529630	25530009	5.6441	10.2121	5.97106	59	NA	promoter-TSS (NR_027388)	promoter-TSS (NR_027388)	-199	NR_027388	73571	Mm.105263	NR_027388	ENSMUSG00000101856	1700096K18Rik	-	RIKEN cDNA 1700096K18 gene	ncRNA
D4_1_peak_1454	chr5	27791460	27791662	5.44787	8.50742	4.44858	44	NA	promoter-TSS (NM_018878)	promoter-TSS (NM_018878)	-11	NM_018878	55982	Mm.277190	NM_018878	ENSMUSG00000002221	Paxip1	D5Ertd149e|PTIP	PAX interacting (with transcription-activation domain) protein 1	protein-coding
D4_1_peak_1455	chr5	28071048	28071301	4.94859	8.00752	4.01177	40	NA	promoter-TSS (NM_153526)	promoter-TSS (NM_153526)	-238	NM_153526	231070	Mm.30221	NM_153526	ENSMUSG00000045294	Insig1	1810013C12Rik|Insig-1	insulin induced gene 1	protein-coding
D4_1_peak_1456	chr5	30711389	30711733	4.89338	8.87386	4.77105	47	NA	promoter-TSS (NM_023047)	promoter-TSS (NM_023047)	-334	NM_023047	65254	Mm.27732	NM_023047	ENSMUSG00000029168	Dpysl5	CRAM|CRMP-5|Crmp5	dihydropyrimidinase-like 5	protein-coding
D4_1_peak_1457	chr5	30718364	30718725	5.10493	8.26774	4.23555	42	NA	intron (NM_023047, intron 1 of 12)	intron (NM_023047, intron 1 of 12)	6649	NM_023047	65254	Mm.27732	NM_023047	ENSMUSG00000029168	Dpysl5	CRAM|CRMP-5|Crmp5	dihydropyrimidinase-like 5	protein-coding
D4_1_peak_1458	chr5	30888214	30888443	4.63906	7.78728	3.81927	38	NA	promoter-TSS (NM_174849)	promoter-TSS (NM_174849)	-524	NM_174849	231093	Mm.440364	NM_174849	ENSMUSG00000029165	Agbl5	9430057O19Rik|CCP5	ATP/GTP binding protein-like 5	protein-coding
D4_1_peak_1459	chr5	31048110	31048575	6.96801	15.0449	10.409	104	NA	promoter-TSS (NM_177870)	promoter-TSS (NM_177870)	220	NM_001177621	330064	Mm.205463	NM_177870	ENSMUSG00000006641	Slc5a6	E430023I20	solute carrier family 5 (sodium-dependent vitamin transporter), member 6	protein-coding
D4_1_peak_1460	chr5	31193228	31193453	4.82498	7.4977	3.56833	35	NA	promoter-TSS (NM_001127356)	promoter-TSS (NM_001127356)	36	NM_153680	266781	Mm.6118	NM_153680	ENSMUSG00000029146	Snx17	5830447M19Rik|AI790646|D5Ertd260e|b2b1625.1Clo|mKIAA0064	sorting nexin 17	protein-coding
D4_1_peak_1461	chr5	31202046	31202459	5.00376	7.78947	3.82059	38	NA	promoter-TSS (NM_001177901)	promoter-TSS (NM_001177901)	51	NM_175311	101023	Mm.45033	NM_175311	ENSMUSG00000043059	Zfp513	AW990386|D430028M17Rik|Znf513	zinc finger protein 513	protein-coding
D4_1_peak_1462	chr5	32458897	32459118	6.28801	12.1088	7.69704	76	NA	promoter-TSS (NM_172707)	promoter-TSS (NM_172707)	37	NM_172707	19046	Mm.241931	NM_172707	ENSMUSG00000014956	Ppp1cb	1200010B19	protein phosphatase 1, catalytic subunit, beta isoform	protein-coding
D4_1_peak_1464	chr5	33378403	33378694	5.95973	10.3829	6.12565	61	NA	promoter-TSS (NM_001081101)	promoter-TSS (NM_001081101)	-148	NM_001081101	71101	Mm.132178	NM_001081101	ENSMUSG00000037355	Uvssa	4933407H18Rik|D330017J19Rik|Kiaa1530|mKIAA1530	UV stimulated scaffold protein A	protein-coding
D4_1_peak_1465	chr5	33652150	33652616	6.61896	13.1064	8.6131	86	NA	TTS (NM_026698)	TTS (NM_026698)	191	NM_001289725	20492	Mm.4172	NM_009193	ENSMUSG00000004642	Slbp	-	stem-loop binding protein	protein-coding
D4_1_peak_1466	chr5	33657977	33658577	4.7378	7.95967	3.96947	39	NA	promoter-TSS (NM_026698)	promoter-TSS (NM_026698)	149	NM_001310541	21335	Mm.379024	NM_011524	ENSMUSG00000037313	Tacc3	Aint|C86661|Eric1	transforming, acidic coiled-coil containing protein 3	protein-coding
D4_1_peak_1467	chr5	34169399	34169843	6.79532	15.1636	10.5179	105	NA	promoter-TSS (NM_001289804)	promoter-TSS (NM_001289804)	-95	NM_181857	272158	Mm.319286	NM_181857	ENSMUSG00000045102	Poln	POL4P	DNA polymerase N	protein-coding
D4_1_peak_1468	chr5	34187768	34188011	7.34432	14.3708	9.78189	97	NA	promoter-TSS (NM_010753)	promoter-TSS (NM_010753)	-179	NM_010753	17122	Mm.259260	NM_010753	ENSMUSG00000037235	Mxd4	2810410A03Rik|Mad4|bHLHc12	Max dimerization protein 4	protein-coding
D4_1_peak_1469	chr5	34369549	34369795	4.27508	6.58538	2.78627	27	NA	promoter-TSS (NM_001243123)	promoter-TSS (NM_001243123)	-261	NM_001243123	231128	Mm.286885	NM_001030306	ENSMUSG00000037210	Fam193a	-	family with sequence similarity 193, member A	protein-coding
D4_1_peak_1470	chr5	36581923	36582351	7.33514	16.1847	11.4768	114	NA	intron (NM_001113362, intron 2 of 14)	CpG	260	NM_133910	100855	Mm.486203	NM_133910	ENSMUSG00000029192	Tbc1d14	2810413P16Rik|AU043625|C86258|D5Ertd110e|mKIAA1322	TBC1 domain family, member 14	protein-coding
D4_1_peak_1472	chr5	41708206	41708599	6.95405	12.8411	8.36722	83	NA	promoter-TSS (NM_001310589)	promoter-TSS (NM_001310589)	-223	NM_001310589	100972	Mm.41555	NM_027295	ENSMUSG00000029128	Rab28	2700023P08Rik|AW496496	RAB28, member RAS oncogene family	protein-coding
D4_1_peak_1473	chr5	45857554	45857918	5.91465	9.59209	5.41341	54	NA	promoter-TSS (NM_178142)	promoter-TSS (NM_178142)	-196	NM_001163073	209707	Mm.71498	NM_172153	ENSMUSG00000015882	Lcorl	Mlr1	ligand dependent nuclear receptor corepressor-like	protein-coding
D4_1_peak_1475	chr5	64647544	64648162	5.39034	10.1221	5.89078	58	NA	Intergenic	Intergenic	-37154	NR_045078	100042198	Mm.25191	NR_045078	ENSMUSG00000105402	Gm3716	Gm1683	predicted gene 3716	ncRNA
D4_1_peak_1476	chr5	64802928	64803265	6.41825	13.1637	8.66557	86	NA	promoter-TSS (NM_008453)	promoter-TSS (NM_008453)	-427	NM_008453	16599	Mm.392759	NM_008453	ENSMUSG00000029178	Klf3	9930027G08Rik|AL024007|Bklf|Tef-2	Kruppel-like factor 3 (basic)	protein-coding
D4_1_peak_1478	chr5	67223627	67224126	4.87826	9.83684	5.63319	56	NA	Intergenic	Intergenic	-36689	NM_030108	67878	Mm.23217	NM_028975	ENSMUSG00000037720	Tmem33	1110006G02Rik|1600019D15Rik|2410089A21Rik|2700052H22Rik|5430406L04Rik|AA388285|AI314185|AI426615|db83	transmembrane protein 33	protein-coding
D4_1_peak_1479	chr5	67847438	67847725	4.45383	6.60827	2.80571	28	NA	promoter-TSS (NM_009727)	promoter-TSS (NM_009727)	-150	NM_001038999	11980	Mm.153230	NM_009727	ENSMUSG00000037685	Atp8a1	AI481521|AI853962|APLT|AW743152|AW822227|Atp3a2|B230107D19Rik|ClassI	ATPase, aminophospholipid transporter (APLT), class I, type 8A, member 1	protein-coding
D4_1_peak_1480	chr5	72914096	72914288	5.12291	8.29755	4.26085	42	NA	promoter-TSS (NM_001113423)	promoter-TSS (NM_001113423)	-170	NM_153567	75991	Mm.121285	NM_153567	ENSMUSG00000036087	Slain2	5033405K12Rik|8030444K12Rik|AI596370	SLAIN motif family, member 2	protein-coding
D4_1_peak_1481	chr5	73490715	73490989	7.15584	15.3924	10.7341	107	NA	promoter-TSS (NM_178896)	promoter-TSS (NM_178896)	-174	NM_001190733	100737	Mm.220312	NM_178896	ENSMUSG00000051674	Dcun1d4	AI836376	DCN1, defective in cullin neddylation 1, domain containing 4 (S. cerevisiae)	protein-coding
D4_1_peak_1482	chr5	76951246	76951638	5.62612	10.1808	5.94205	59	NA	promoter-TSS (NM_025939)	promoter-TSS (NM_025939)	31	NM_025939	67054	Mm.182931	NM_025939	ENSMUSG00000029247	Paics	2610511I09Rik|ADE2H1|AIRC|PAIS	phosphoribosylaminoimidazole carboxylase, phosphoribosylaminoribosylaminoimidazole, succinocarboxamide synthetase	protein-coding
D4_1_peak_1483	chr5	88764978	88765182	4.4439	6.86826	3.02903	30	NA	promoter-TSS (NM_007832)	promoter-TSS (NM_007832)	67	NM_007832	13178	Mm.298892	NM_007832	ENSMUSG00000029366	Dck	-	deoxycytidine kinase	protein-coding
D4_1_peak_1484	chr5	90366377	90366575	3.9214	5.73442	2.07928	20	NA	promoter-TSS (NM_030886)	promoter-TSS (NM_030886)	-291	NM_030886	81702	Mm.245522	NM_030886	ENSMUSG00000055204	Ankrd17	4933425K22Rik|A130069E23Rik|A930008M01|AA407558|AA516750|AU040470|Foe|Gtar|Mask|mKIAA0697	ankyrin repeat domain 17	protein-coding
D4_1_peak_1485	chr5	93093160	93093371	5.11588	8.94103	4.83125	48	NA	promoter-TSS (NM_001310669)	promoter-TSS (NM_001310669)	-151	NM_001009818	52398	Mm.394184	NM_001009818	ENSMUSG00000058013	Sept11	6230410I01Rik|AW548875|D5Ertd606e	septin 11	protein-coding
D4_1_peak_1486	chr5	93206577	93206795	6.42016	11.148	6.81886	68	NA	promoter-TSS (NM_017367)	promoter-TSS (NM_017367)	168	NM_029363	75610	Mm.175502	NM_029363	ENSMUSG00000029384	2010109A12Rik	-	RIKEN cDNA 2010109A12 gene	protein-coding
D4_1_peak_1487	chr5	93267173	93267537	5.98302	11.5661	7.1957	71	NA	promoter-TSS (NM_007635)	promoter-TSS (NM_007635)	-218	NM_007635	12452	Mm.3527	NM_007635	ENSMUSG00000029385	Ccng2	-	cyclin G2	protein-coding
D4_1_peak_1488	chr5	97195115	97195368	4.93068	7.67044	3.71758	37	NA	Intergenic	Intergenic	-83645	NM_198422	231474	Mm.332505	NM_198422	ENSMUSG00000055725	Paqr3	6330415A20Rik|AY424292|RKTG	progestin and adipoQ receptor family member III	protein-coding
D4_1_peak_1489	chr5	97218452	97218922	5.54162	12.6362	8.17626	81	NA	Intergenic	Intergenic	-107091	NM_198422	231474	Mm.332505	NM_198422	ENSMUSG00000055725	Paqr3	6330415A20Rik|AY424292|RKTG	progestin and adipoQ receptor family member III	protein-coding
D4_1_peak_1495	chr5	110770700	110771086	6.43446	12.7775	8.30687	83	NA	promoter-TSS (NM_029337)	promoter-TSS (NM_029337)	-176	NM_029337	75560	Mm.270487	NM_029337	ENSMUSG00000029505	Ep400	1700020J09Rik|AU023439|mDomino|mKIAA1498|p400	E1A binding protein p400	protein-coding
D4_1_peak_1497	chr5	113908925	113909169	3.9091	5.71393	2.06166	20	NA	promoter-TSS (NM_011779)	promoter-TSS (NM_011779)	-341	NM_011779	23790	Mm.260158	NM_011779	ENSMUSG00000004530	Coro1c	AL022675|AW455561|AW548837	coronin, actin binding protein 1C	protein-coding
D4_1_peak_1498	chr5	115158341	115158845	5.2576	9.53147	5.3592	53	NA	promoter-TSS (NM_175403)	promoter-TSS (NM_175403)	-417	NM_175403	109154	Mm.153963	NM_175403	ENSMUSG00000048578	Mlec	2410014A08Rik|AI850530|ESTM19|X83352|mKIAA0152	malectin	protein-coding
D4_1_peak_1499	chr5	115300963	115301219	5.34412	10.038	5.81588	58	NA	promoter-TSS (NM_019682)	promoter-TSS (NM_019682)	-29	NR_131932	102639268	Mm.319998	NR_131932		Gm13830	OTTMUSG00000014646	predicted gene 13830	ncRNA
D4_1_peak_1500	chr5	115398346	115398552	3.95876	5.79656	2.13065	21	NA	Intergenic	CpG	-31236	NM_008629	17690	Mm.5077	NM_008629	ENSMUSG00000054256	Msi1	Msi1h|Musahi1|m-Msi-1	musashi RNA-binding protein 1	protein-coding
D4_1_peak_1501	chr5	115436470	115436842	6.67055	12.7771	8.30687	83	NA	intron (NM_008629, intron 6 of 14)	CpG	6971	NM_008629	17690	Mm.5077	NM_008629	ENSMUSG00000054256	Msi1	Msi1h|Musahi1|m-Msi-1	musashi RNA-binding protein 1	protein-coding
D4_1_peak_1502	chr5	115489609	115490898	6.49403	16.7449	12.0074	120	NA	Intergenic	Intergenic	-5769	NM_133760	75387	Mm.332616	NM_133760	ENSMUSG00000029524	Sirt4	4930596O17Rik	sirtuin 4	protein-coding
D4_1_peak_1503	chr5	118245019	118245306	5.0283	8.46056	4.40666	44	NA	promoter-TSS (NM_001081236)	promoter-TSS (NM_001081236)	-65	NM_001081236	76792	Mm.103428	NM_001081236	ENSMUSG00000032840	2410131K14Rik	-	RIKEN cDNA 2410131K14 gene	protein-coding
D4_1_peak_1504	chr5	119670705	119670905	5.19613	8.4187	4.36909	43	NA	promoter-TSS (NM_011535)	promoter-TSS (NM_011535)	-57	NM_198052	21386	Mm.219139	NM_011535	ENSMUSG00000018604	Tbx3	D5Ertd189e	T-box 3	protein-coding
D4_1_peak_1505	chr5	120612416	120613371	7.97261	20.3423	15.4474	154	NA	promoter-TSS (NM_029096)	promoter-TSS (NM_029096)	-237	NM_028041	71990	Mm.24495	NM_028041	ENSMUSG00000029599	Ddx54	2410015A15Rik|AI414901|DP97	DEAD (Asp-Glu-Ala-Asp) box polypeptide 54	protein-coding
D4_1_peak_1507	chr5	122372240	122372458	4.03938	5.68343	2.03691	20	NA	promoter-TSS (NM_026883)	promoter-TSS (NM_026883)	-159	NM_024216	68080	Mm.266328	NM_024216	ENSMUSG00000029464	Gpn3	A930018B01Rik|Atpbd1c|D5Ertd708e	GPN-loop GTPase 3	protein-coding
D4_1_peak_1508	chr5	123057947	123058204	5.7311	9.64107	5.45776	54	NA	Intergenic	CpG	-11059	NM_001347456	74890	Mm.141383	NM_029112	ENSMUSG00000029477	Morn3	4930438O03Rik	MORN repeat containing 3	protein-coding
D4_1_peak_1510	chr5	123749197	123749690	5.8378	11.6891	7.30831	73	NA	promoter-TSS (NM_001042421)	promoter-TSS (NM_001042421)	-29	NM_001005525	208606	Mm.276341	NM_025438	ENSMUSG00000029422	Rsrc2	1500011J06Rik	arginine/serine-rich coiled-coil 2	protein-coding
D4_1_peak_1511	chr5	124111767	124112199	5.8011	8.76176	4.67256	46	NA	promoter-TSS (NM_001347478)	promoter-TSS (NM_001347478)	-317	NM_001347478	66627	Mm.7050	NM_025671	ENSMUSG00000023707	Ogfod2	1300006G11Rik|5730405M13Rik|AU041636|AW552395	2-oxoglutarate and iron-dependent oxygenase domain containing 2	protein-coding
D4_1_peak_1512	chr5	124327594	124328199	5.70945	11.4493	7.09139	70	NA	promoter-TSS (NM_001134717)	promoter-TSS (NM_001134717)	76	NR_102690	269702	Mm.60224	NM_001081323	ENSMUSG00000038126	Mphosph9	4930548D04Rik|9630025B04Rik|AW413446|AW547060|B930097C17Rik|C87456|MPP-9|MPP9	M-phase phosphoprotein 9	protein-coding
D4_1_peak_1514	chr5	124439745	124440016	4.44901	7.16139	3.27642	32	NA	promoter-TSS (NM_030241)	promoter-TSS (NM_030241)	-50	NM_001310725	67956	Mm.137966	NM_030241	ENSMUSG00000049327	Kmt5a	2410195B05Rik|AA617402|AW536475|PR-SET7|PR/SET07|Setd8	lysine methyltransferase 5A	protein-coding
D4_1_peak_1516	chr5	129787007	129787268	7.44694	15.4596	10.7981	107	NA	promoter-TSS (NM_009838)	promoter-TSS (NM_009838)	116	NM_133900	100678	Mm.271784	NM_133900	ENSMUSG00000029446	Psph	AI480570|PSP|PSPase	phosphoserine phosphatase	protein-coding
D4_1_peak_1517	chr5	129941478	129941996	8.0194	17.4354	12.6609	126	NA	promoter-TSS (NM_001286382)	promoter-TSS (NM_001286382)	-372	NM_001286382	69568	Mm.288718	NM_027121	ENSMUSG00000066735	Vkorc1l1	2310024K08Rik	vitamin K epoxide reductase complex, subunit 1-like 1	protein-coding
D4_1_peak_1518	chr5	131646378	131646571	4.61856	7.45133	3.52664	35	NA	intron (NM_177047, intron 5 of 18)	intron (NM_177047, intron 5 of 18)	-233795	NR_040704	75369	Mm.389696	NR_040704	ENSMUSG00000105773	4930563F08Rik	-	RIKEN cDNA 4930563F08 gene	ncRNA
D4_1_peak_1519	chr5	134313601	134313904	5.46907	10.6278	6.34858	63	NA	intron (NM_001080746, intron 1 of 34)	CpG	1008	NM_010365	14886	Mm.261570	NM_010365	ENSMUSG00000060261	Gtf2i	6030441I21Rik|BAP-135|Diws1t|GtfII-I|Spin|TFII-I|WBSCR6	general transcription factor II I	protein-coding
D4_1_peak_1520	chr5	134315030	134315254	4.75033	8.29391	4.25896	42	NA	promoter-TSS (NM_010365)	promoter-TSS (NM_010365)	-382	NM_001080748	14886	Mm.261570	NM_010365	ENSMUSG00000060261	Gtf2i	6030441I21Rik|BAP-135|Diws1t|GtfII-I|Spin|TFII-I|WBSCR6	general transcription factor II I	protein-coding
D4_1_peak_1521	chr5	134688761	134689175	6.74795	13.3344	8.82243	88	NA	promoter-TSS (NM_010717)	promoter-TSS (NM_010717)	-378	NM_010717	16885	Mm.15409	NM_010717	ENSMUSG00000029674	Limk1	KIZ-1|LIMK-1|Limk	LIM-domain containing, protein kinase	protein-coding
D4_1_peak_1522	chr5	135008883	135009370	7.05922	16.1228	11.4206	114	NA	promoter-TSS (NM_001190437)	promoter-TSS (NM_001190437)	-26	NM_001190437	68758	Mm.389700	NM_145215	ENSMUSG00000040532	Abhd11	1110054D16Rik|A630008N09Rik|Wbscr21	abhydrolase domain containing 11	protein-coding
D4_1_peak_1523	chr5	135149074	135149554	9.64112	26.9999	21.9602	219	NA	promoter-TSS (NM_013763)	promoter-TSS (NM_013763)	-397	NM_013763	27368	Mm.36746	NM_013763	ENSMUSG00000005374	Tbl2	C76179|WS-bTRP	transducin (beta)-like 2	protein-coding
D4_1_peak_1524	chr5	135186882	135187486	7.62687	16.7233	11.9863	119	NA	promoter-TSS (NM_011714)	promoter-TSS (NM_011714)	-139	NM_011714	22385	Mm.40331	NM_011714	ENSMUSG00000002748	Baz1b	C87820|WSTF|Wbscr9	bromodomain adjacent to zinc finger domain, 1B	protein-coding
D4_1_peak_1525	chr5	135545231	135545507	6.43446	12.7775	8.30687	83	NA	promoter-TSS (NM_146001)	promoter-TSS (NM_146001)	-247	NM_146001	215114	Mm.280805	NM_146001	ENSMUSG00000039959	Hip1	2610109B09Rik|A930014B11Rik|E130315I21Rik|mKIAA4113	huntingtin interacting protein 1	protein-coding
D4_1_peak_1526	chr5	135903826	135904020	5.00376	7.78947	3.82059	38	NA	Intergenic	Intergenic	16004	NM_013560	15507	Mm.13849	NM_013560	ENSMUSG00000004951	Hspb1	27kDa|Hsp25	heat shock protein 1	protein-coding
D4_1_peak_1527	chr5	135934674	135935066	4.50494	7.5512	3.61563	36	NA	promoter-TSS (NM_018871)	promoter-TSS (NM_018871)	-229	NM_018871	22628	Mm.233813	NM_018871	ENSMUSG00000051391	Ywhag	14-3-3gamma|D7Bwg1348e	tyrosine 3-monooxygenase/tryptophan 5-monooxygenase activation protein, gamma polypeptide	protein-coding
D4_1_peak_1528	chr5	135962507	135962778	7.55137	15.1816	10.5355	105	NA	intron (NM_001160366, intron 9 of 10)	CpG	11834	NM_001160366	109267	Mm.332750	NM_001160366	ENSMUSG00000029699	Ssc4d	C330016E03Rik|S4D-SRCRB|SRCRB-S4D|Srcrb4d	scavenger receptor cysteine rich family, 4 domains	protein-coding
D4_1_peak_1529	chr5	136962124	136962389	8.82013	18.3381	13.5189	135	NA	intron (NM_025562, intron 1 of 4)	intron (NM_025562, intron 1 of 4)	179	NM_025562	66437	Mm.25849	NM_025562	ENSMUSG00000019054	Fis1	2010003O14Rik|Ttc11	fission, mitochondrial 1	protein-coding
D4_1_peak_1532	chr5	137502190	137502556	7.50823	16.9794	12.2309	122	NA	promoter-TSS (NM_028753)	promoter-TSS (NM_028753)	56	NM_028753	74097	Mm.290242	NM_028753	ENSMUSG00000029715	Pop7	0610037N12Rik|AI852017|Rpp20	processing of precursor 7, ribonuclease P family, (S. cerevisiae)	protein-coding
D4_1_peak_1533	chr5	137533332	137533626	8.28593	17.9114	13.1139	131	NA	promoter-TSS (NM_010312)	promoter-TSS (NM_010312)	-250	NM_010312	14693	Mm.30141	NM_010312	ENSMUSG00000029713	Gnb2	Gnb-2	guanine nucleotide binding protein (G protein), beta 2	protein-coding
D4_1_peak_1534	chr5	137600776	137601074	8.17722	17.7179	12.9296	129	NA	promoter-TSS (NM_001254762)	promoter-TSS (NM_001254762)	134	NM_030037	68929	Mm.41355	NM_030037	ENSMUSG00000037221	Mospd3	1190005J19Rik|5133401H10Rik|Gtig2|R124	motile sperm domain containing 3	protein-coding
D4_1_peak_1535	chr5	137628847	137629158	9.28828	24.0227	19.0366	190	NA	promoter-TSS (NM_146164)	promoter-TSS (NM_146164)	-121	NR_033148	100316903	Mm.200763	NR_033148		Gm20605	Lrch4-sap25	predicted gene 20605	ncRNA
D4_1_peak_1536	chr5	137786332	137786894	6.22247	12.3954	7.958	79	NA	promoter-TSS (NM_144913)	promoter-TSS (NM_144913)	88	NM_144913	231803	Mm.61193	NM_144913	ENSMUSG00000029726	Mepce	Bcdin3|D5Wsu46e	methylphosphate capping enzyme	protein-coding
D4_1_peak_1539	chr5	138280052	138280247	6.5866	12.22	7.7985	77	NA	promoter-TSS (NM_016964)	promoter-TSS (NM_016964)	-212	NM_172412	71951	Mm.77066	NM_172412	ENSMUSG00000029510	Gpc2	2410016G05Rik	glypican 2 (cerebroglycan)	protein-coding
D4_1_peak_1540	chr5	139149855	139150184	6.15084	11.8658	7.47239	74	NA	promoter-TSS (NM_001081265)	promoter-TSS (NM_001081265)	-204	NM_001081265	433956	Mm.5547	NM_001081265	ENSMUSG00000025857	Dnaaf5	BC053401|C76907|Heatr2	dynein, axonemal assembly factor 5	protein-coding
D4_1_peak_1541	chr5	139252193	139252610	6.36918	12.2516	7.82698	78	NA	promoter-TSS (NM_026269)	promoter-TSS (NM_026269)	77	NM_026269	67604	Mm.270137	NM_026269	ENSMUSG00000025858	Get4	1110007L15Rik|AW412535|Cee	golgi to ER traffic protein 4	protein-coding
D4_1_peak_1542	chr5	140418600	140419268	6.37522	12.6712	8.20876	82	NA	promoter-TSS (NM_133916)	promoter-TSS (NM_133916)	-371	NM_133916	27979	Mm.21671	NM_133916	ENSMUSG00000056076	Eif3b	AL033316|AL033334|AL033369|AW208965|D5Wsu45e|EIF3-ETA|EIF3-P110|EIF3-P116|Eif3s9|PRT1	eukaryotic translation initiation factor 3, subunit B	protein-coding
D4_1_peak_1544	chr5	140704473	140704985	7.95349	20.8089	15.9019	159	NA	promoter-TSS (NM_181066)	promoter-TSS (NM_181066)	-282	NR_074085	231841	Mm.271932	NM_172724	ENSMUSG00000000148	Brat1	AA881470|Baat1	BRCA1-associated ATM activator 1	protein-coding
D4_1_peak_1545	chr5	142440181	142440679	6.09386	11.7644	7.37793	73	NA	intron (NM_199068, intron 2 of 8)	intron (NM_199068, intron 2 of 8)	-23501	NM_172725	231855	Mm.78250	NM_172725	ENSMUSG00000039623	Ap5z1	C330006K01Rik	adaptor-related protein complex 5, zeta 1 subunit	protein-coding
D4_1_peak_1548	chr5	143817428	143817694	4.37117	5.74772	2.0905	20	NA	Intergenic	Intergenic	-54301	NM_013557	15467	Mm.389709	NM_013557	ENSMUSG00000029613	Eif2ak1	HCR|Hri	eukaryotic translation initiation factor 2 alpha kinase 1	protein-coding
D4_1_peak_1549	chr5	144358185	144358544	6.05914	12.0977	7.6878	76	NA	promoter-TSS (NM_025833)	promoter-TSS (NM_025833)	-161	NR_102372	100579137		NR_102372	ENSMUSG00000104600	Dmrt1i	Dmr	Dmrt1 interacting ncRNA	ncRNA
D4_1_peak_1550	chr5	145140029	145140369	4.79074	7.4416	3.51808	35	NA	promoter-TSS (NM_001033313)	promoter-TSS (NM_001033313)	-110	NM_001033313	231887	Mm.188851	NM_001033313	ENSMUSG00000029623	Pdap1	HASPP28|PAP|PAP1	PDGFA associated protein 1	protein-coding
D4_1_peak_1551	chr5	146221010	146221364	5.7311	9.64107	5.45776	54	NA	promoter-TSS (NM_001256087)	promoter-TSS (NM_001256087)	-216	NM_001256085	74132	Mm.26696	NM_028774	ENSMUSG00000029634	Rnf6	1200013I08Rik|5730419H05Rik|AA537053	ring finger protein (C3H2C3 type) 6	protein-coding
D4_1_peak_1552	chr5	146261000	146261317	18.9317	84.6625	79.3589	793	NA	intron (NM_153599, intron 2 of 12)	LSU-rRNA_Hsa|rRNA|rRNA	29483	NM_153599	264064	Mm.260576	NM_153599	ENSMUSG00000029635	Cdk8	-	cyclin-dependent kinase 8	protein-coding
D4_1_peak_1553	chr5	148928731	148929015	5.25243	8.51162	4.45202	44	NA	promoter-TSS (NM_153572)	promoter-TSS (NM_153572)	-226	NM_153572	231912	Mm.397405	NM_153572	ENSMUSG00000041298	Katnal1	-	katanin p60 subunit A-like 1	protein-coding
D4_1_peak_1554	chr5	149636451	149636717	6.53797	12.5469	8.09436	80	NA	promoter-TSS (NM_013559)	promoter-TSS (NM_013559)	-248	NM_001347534	15505	Mm.270681	NM_013559	ENSMUSG00000029657	Hsph1	105kDa|AI790491|Hsp105|Hsp110|hsp-E7I|hsp110/105	heat shock 105kDa/110kDa protein 1	protein-coding
D4_1_peak_1555	chr5	150665641	150665839	5.6835	9.21709	5.07753	50	NA	promoter-TSS (NM_201369)	promoter-TSS (NM_201369)	-128	NM_201369	381695	Mm.246934	NM_201369	ENSMUSG00000029655	N4bp2l2	2700092H06Rik|zag1	NEDD4 binding protein 2-like 2	protein-coding
D4_1_peak_1557	chr5	151368585	151368963	5.7027	10.6838	6.3979	63	NA	promoter-TSS (NR_045700)	promoter-TSS (NR_045700)	99	NR_045700	625175	Mm.443286	NR_045699	ENSMUSG00000097321	1700028E10Rik	A630054D14|Gm6561	RIKEN cDNA 1700028E10 gene	ncRNA
D4_1_peak_1559	chr6	11907341	11907726	7.47948	14.155	9.58042	95	NA	promoter-TSS (NM_010886)	promoter-TSS (NM_010886)	-87	NM_010886	17992	Mm.415865	NM_010886	ENSMUSG00000029632	Ndufa4	MLRQ	NADH dehydrogenase (ubiquinone) 1 alpha subcomplex, 4	protein-coding
D4_1_peak_1560	chr6	18848157	18848533	4.007	5.00013	1.49261	14	NA	promoter-TSS (NM_133939)	promoter-TSS (NM_133939)	-290	NM_133939	76522	Mm.275158	NM_133939	ENSMUSG00000044155	Lsm8	2010003I05Rik|AW214405|Naa38	LSM8 homolog, U6 small nuclear RNA associated	protein-coding
D4_1_peak_1561	chr6	21949265	21949552	7.25939	13.784	9.23396	92	NA	promoter-TSS (NM_023626)	promoter-TSS (NM_023626)	-163	NM_001311061	71777	Mm.39999	NM_023626	ENSMUSG00000029670	Ing3	1300013A07Rik|P47ING3	inhibitor of growth family, member 3	protein-coding
D4_1_peak_1563	chr6	30401430	30401656	3.94623	5.77573	2.11303	21	NA	promoter-TSS (NM_029742)	promoter-TSS (NM_029742)	-312	NM_001311087	76788	Mm.277308	NM_029742	ENSMUSG00000029775	Klhdc10	2410127E18Rik|AI593221|mKIAA0265	kelch domain containing 10	protein-coding
D4_1_peak_1566	chr6	38533535	38533810	4.5322	7.30404	3.40022	34	NA	Intergenic	Intergenic	-1189	NM_025363	66117	Mm.158971	NM_025363	ENSMUSG00000019689	Fmc1	1110001J03Rik	formation of mitochondrial complex V assembly factor 1	protein-coding
D4_1_peak_1567	chr6	38551426	38552201	5.27069	10.9699	6.65789	66	NA	5' UTR (NM_001170849, exon 1 of 8)	5' UTR (NM_001170849, exon 1 of 8)	479	NM_001311100	192196	Mm.276133	NM_138680	ENSMUSG00000029823	Luc7l2	4930471C18Rik|AA522013|AU015269|CGI59|Cgi74	LUC7-like 2 (S. cerevisiae)	protein-coding
D4_1_peak_1570	chr6	47813389	47813739	6.9059	14.0464	9.47963	94	NA	promoter-TSS (NM_009787)	promoter-TSS (NM_009787)	-52	NM_009787	12304	Mm.2442	NM_009787	ENSMUSG00000025823	Pdia4	AI987846|Cai|ERp-72|Erp72	protein disulfide isomerase associated 4	protein-coding
D4_1_peak_1571	chr6	49215339	49215833	4.44568	11.1113	6.78598	67	NA	promoter-TSS (NM_023670)	promoter-TSS (NM_023670)	-632	NM_023670	140488	Mm.281018	NM_023670	ENSMUSG00000029814	Igf2bp3	2610101N11Rik|AA522010|AL022933|AU045931|IMP-3|IMP3|Koc13|Neilsen|mimp3	insulin-like growth factor 2 mRNA binding protein 3	protein-coding
D4_1_peak_1572	chr6	49217906	49218202	4.55396	11.3899	7.03803	70	NA	Intergenic	CpG	-3100	NM_023670	140488	Mm.281018	NM_023670	ENSMUSG00000029814	Igf2bp3	2610101N11Rik|AA522010|AL022933|AU045931|IMP-3|IMP3|Koc13|Neilsen|mimp3	insulin-like growth factor 2 mRNA binding protein 3	protein-coding
D4_1_peak_1573	chr6	49319172	49319387	4.65334	6.93044	3.08302	30	NA	promoter-TSS (NM_175098)	promoter-TSS (NM_175098)	5	NM_175098	57895	Mm.32416	NM_175098	ENSMUSG00000050786	Ccdc126	6330407D12Rik|AA675040|AI465320|AL022711	coiled-coil domain containing 126	protein-coding
D4_1_peak_1574	chr6	51178291	51178688	5.56687	10.4409	6.17719	61	NA	Intergenic	C-rich|Low_complexity|Low_complexity	91421	NR_029719	387166		NR_029719	ENSMUSG00000065505	Mir148a	Mirn148|Mirn148a|mir-148a	microRNA 148a	ncRNA
D4_1_peak_1575	chr6	51469946	51470396	6.00342	14.4088	9.81785	98	NA	promoter-TSS (NM_007624)	promoter-TSS (NM_007624)	-277	NM_016806	53379	Mm.155896	NM_016806	ENSMUSG00000004980	Hnrnpa2b1	9130414A06Rik|Hnrpa2|Hnrpa2b1|hnrnp-A	heterogeneous nuclear ribonucleoprotein A2/B1	protein-coding
D4_1_peak_1576	chr6	52012248	52012966	6.43968	13.6228	9.08451	90	NA	promoter-TSS (NM_018773)	promoter-TSS (NM_018773)	-58	NM_018773	54353	Mm.221479	NM_018773	ENSMUSG00000059182	Skap2	2610021A10Rik|AA960083|BB137539|RA70|SKAP-HOM|Saps|Scap2|mSKAP55R	src family associated phosphoprotein 2	protein-coding
D4_1_peak_1577	chr6	52152941	52153355	6.36159	15.5927	10.9217	109	NA	Intergenic	Intergenic	5169	NM_001311118	15394	Mm.197	NM_010449	ENSMUSG00000029844	Hoxa1	ERA1|Hox-1.6	homeobox A1	protein-coding
D4_1_peak_1578	chr6	52204414	52204646	3.90428	5.95325	2.25973	22	NA	promoter-TSS (NM_010453)	promoter-TSS (NM_010453)	57	NM_010453	15402	Mm.173	NM_010453	ENSMUSG00000038253	Hoxa5	Hox-1.3	homeobox A5	protein-coding
D4_1_peak_1581	chr6	56714810	56715373	6.5466	11.3562	7.00786	70	NA	5' UTR (NM_030235, exon 1 of 16)	5' UTR (NM_030235, exon 1 of 16)	186	NM_030235	78937	Mm.105343	NM_030235	ENSMUSG00000029787	Avl9	5830411G16Rik|D730049P16Rik|mKIAA0241	AVL9 cell migration associated	protein-coding
D4_1_peak_1582	chr6	56923845	56924245	4.53653	6.47445	2.69158	26	NA	promoter-TSS (NM_026004)	promoter-TSS (NM_026004)	-113	NM_026004	107569	Mm.158936	NM_026004	ENSMUSG00000029780	Nt5c3	1600024P05Rik|2610206B05Rik|3110004A18Rik|AI842776|Nt5c3a|Nt5y|PN-1|PN-I|PSN1|UMPH|Umph-1|Umph1|cN-III|lupin|p36	5'-nucleotidase, cytosolic III	protein-coding
D4_1_peak_1587	chr6	70844214	70844439	6.3898	12.2878	7.85935	78	NA	promoter-TSS (NM_010121)	promoter-TSS (NM_010121)	-189	NM_010121	13666	Mm.247167	NM_010121	ENSMUSG00000031668	Eif2ak3	Pek|Perk	eukaryotic translation initiation factor 2 alpha kinase 3	protein-coding
D4_1_peak_1588	chr6	71440537	71440908	6.09192	10.9826	6.66945	66	NA	promoter-TSS (NM_024288)	promoter-TSS (NM_024288)	-85	NM_024288	68477	Mm.28474	NM_024288	ENSMUSG00000002222	Rmnd5a	1110007A06Rik|AJ237586|AW125795|Gid2|MTA.D02.090	required for meiotic nuclear division 5 homolog A	protein-coding
D4_1_peak_1589	chr6	71632928	71633447	4.98009	8.37804	4.33275	43	NA	promoter-TSS (NM_173001)	promoter-TSS (NM_173001)	-270	NM_001038695	104263	Mm.260479	NM_173001	ENSMUSG00000053470	Kdm3a	1700105C21Rik|C230043E16Rik|JHDM2a|Jmjd1|Jmjd1a|KDM2A|TGSA|Tsga	lysine (K)-specific demethylase 3A	protein-coding
D4_1_peak_1590	chr6	71831062	71831834	4.99605	8.40539	4.35722	43	NA	5' UTR (NM_029673, exon 1 of 15)	5' UTR (NM_029673, exon 1 of 15)	128	NM_001253681	76614	Mm.235123	NM_029673	ENSMUSG00000052337	Immt	1700082C19Rik|D830041H16Rik|HMP|P87|P87/89|P89	inner membrane protein, mitochondrial	protein-coding
D4_1_peak_1591	chr6	72097297	72097540	5.08707	8.23811	4.20916	42	NA	promoter-TSS (NM_011375)	promoter-TSS (NM_011375)	-190	NM_001035228	20454	Mm.38248	NM_011375	ENSMUSG00000056091	St3gal5	3S-T|Siat9|[a]2	ST3 beta-galactoside alpha-2,3-sialyltransferase 5	protein-coding
D4_1_peak_1592	chr6	72439537	72439972	8.12725	19.6351	14.7633	147	NA	promoter-TSS (NM_145569)	promoter-TSS (NM_145569)	-196	NM_145569	232087	Mm.29815	NM_145569	ENSMUSG00000053907	Mat2a	D630045P18Rik	methionine adenosyltransferase II, alpha	protein-coding
D4_1_peak_1593	chr6	82652590	82652935	5.41257	9.11073	4.98165	49	NA	exon (NM_025882, exon 1 of 4)	exon (NM_025882, exon 1 of 4)	103	NM_025882	66979	Mm.195753	NM_025882	ENSMUSG00000030042	Pole4	2400007P05Rik|5830430F06Rik	polymerase (DNA-directed), epsilon 4 (p12 subunit)	protein-coding
D4_1_peak_1594	chr6	83121393	83121606	4.99963	8.09268	4.08285	40	NA	promoter-TSS (NM_001083922)	promoter-TSS (NM_001083922)	-38	NM_016757	22377	Mm.1109	NM_016757	ENSMUSG00000030035	Wbp1	AI255152	WW domain binding protein 1	protein-coding
D4_1_peak_1595	chr6	83775847	83776131	4.61886	6.87491	3.03464	30	NA	promoter-TSS (NM_009357)	promoter-TSS (NM_009357)	-177	NM_009357	21766	Mm.28371	NM_009357	ENSMUSG00000014748	Tex261	3110001O07Rik|AA409339|AI480706|AL033351|TEG-261	testis expressed gene 261	protein-coding
D4_1_peak_1596	chr6	83831777	83831970	7.03962	14.2844	9.70146	97	NA	promoter-TSS (NM_146169)	promoter-TSS (NM_146169)	-132	NM_146169	232164	Mm.404420	NM_146169	ENSMUSG00000045896	Paip2b	-	poly(A) binding protein interacting protein 2B	protein-coding
D4_1_peak_1597	chr6	84640712	84641120	4.90175	8.24346	4.21334	42	NA	intron (NM_177077, intron 20 of 21)	intron (NM_177077, intron 20 of 21)	-47008	NM_001177713	232174	Mm.255246	NM_175475	ENSMUSG00000063415	Cyp26b1	CP26|P450RAI-2	cytochrome P450, family 26, subfamily b, polypeptide 1	protein-coding
D4_1_peak_1598	chr6	85333166	85333474	6.355	11.4278	7.07239	70	NA	exon (NM_178639, exon 1 of 14)	exon (NM_178639, exon 1 of 14)	102	NM_178639	94282	Mm.121485	NM_178639	ENSMUSG00000033720	Sfxn5	C230001H08Rik	sideroflexin 5	protein-coding
D4_1_peak_1599	chr6	85451328	85451961	5.17965	9.05233	4.93066	49	NA	promoter-TSS (NM_001163427)	promoter-TSS (NM_001163427)	139	NM_007638	12468	Mm.289900	NM_007638	ENSMUSG00000030007	Cct7	AA408524|AL022769|Ccth|Cctz	chaperonin containing Tcp1, subunit 7 (eta)	protein-coding
D4_1_peak_1600	chr6	86404283	86404519	4.73896	7.65541	3.70458	37	NA	5' UTR (NM_011585, exon 1 of 13)	5' UTR (NM_011585, exon 1 of 13)	182	NM_001164078	21841	Mm.333219	NM_011585	ENSMUSG00000071337	Tia1	2310050N03Rik|AI256674|TIA-1|mTIA-1	cytotoxic granule-associated RNA binding protein 1	protein-coding
D4_1_peak_1601	chr6	86438390	86438593	5.54238	9.67755	5.48998	54	NA	promoter-TSS (NM_001243742)	promoter-TSS (NM_001243742)	93	NM_146170	232196	Mm.404040	NM_146170	ENSMUSG00000046679	C87436	-	expressed sequence C87436	protein-coding
D4_1_peak_1602	chr6	86472202	86472534	4.36035	6.45648	2.67624	26	NA	non-coding (NR_131125, exon 5 of 5)	non-coding (NR_131125, exon 5 of 5)	8462	NR_131125	320486	Mm.391625	NR_131125	ENSMUSG00000085589	A430078I02Rik	T25621	RIKEN cDNA A430078I02 gene	ncRNA
D4_1_peak_1603	chr6	86526290	86526509	4.76679	8.01007	4.0131	40	NA	promoter-TSS (NM_011865)	promoter-TSS (NM_011865)	-234	NM_011865	23983	Mm.274146	NM_011865	ENSMUSG00000051695	Pcbp1	WBP17|[a]CP-1|alphaCP-1|hnRNP E1	poly(rC) binding protein 1	protein-coding
D4_1_peak_1604	chr6	86669187	86669530	9.23711	21.7175	16.7841	167	NA	promoter-TSS (NM_010751)	promoter-TSS (NM_010751)	-199	NM_010751	17119	Mm.279580	NM_010751	ENSMUSG00000001156	Mxd1	AW122478|Mad|Mad1	MAX dimerization protein 1	protein-coding
D4_1_peak_1605	chr6	87042446	87042673	5.23661	8.16689	4.14735	41	NA	promoter-TSS (NM_013528)	promoter-TSS (NM_013528)	-287	NM_013528	14583	Mm.19893	NM_013528	ENSMUSG00000029992	Gfpt1	2810423A18Rik|AI324119|AI449986|GFA|GFAT|GFAT1|GFAT1m|Gfpt	glutamine fructose-6-phosphate transaminase 1	protein-coding
D4_1_peak_1607	chr6	88841929	88842454	8.13796	18.6453	13.8123	138	NA	promoter-TSS (NM_030251)	promoter-TSS (NM_030251)	-256	NM_030251	80283	Mm.166858	NM_030251	ENSMUSG00000030083	Abtb1	AI847549|BC003234|BPOZ|EF1ABP	ankyrin repeat and BTB (POZ) domain containing 1	protein-coding
D4_1_peak_1609	chr6	89644207	89644686	4.64251	7.19774	3.30722	33	NA	intron (NM_001178060, intron 1 of 13)	CpG	458	NM_001178058	232223	Mm.229332	NM_153162	ENSMUSG00000000811	Txnrd3	AI196535|TR2|Tgr	thioredoxin reductase 3	protein-coding
D4_1_peak_1610	chr6	90988689	90989171	5.95706	11.1332	6.80428	68	NA	Intergenic	Intergenic	127896	NM_018815	54563	Mm.28162	NM_018815	ENSMUSG00000030091	Nup210	9830001L10|AI836801|Pom210|gp190|gp210	nucleoporin 210	protein-coding
D4_1_peak_1611	chr6	91156639	91156926	4.66621	6.67935	2.86711	28	NA	promoter-TSS (NM_144919)	promoter-TSS (NM_144919)	-33	NM_144919	232232	Mm.206218	NM_144919	ENSMUSG00000034245	Hdac11	-	histone deacetylase 11	protein-coding
D4_1_peak_1614	chr6	97666673	97667220	7.29725	16.5798	11.8513	118	NA	Intergenic	Intergenic	-49289	NM_145148	232288	Mm.27789	NM_145148	ENSMUSG00000030064	Frmd4b	6030440G05Rik|C87375|GOBLIN|GRSP1|R74720	FERM domain containing 4B	protein-coding
D4_1_peak_1615	chr6	100432605	100433198	4.63906	7.78728	3.81927	38	NA	Intergenic	Intergenic	-94499	NR_040525	73395	Mm.69413	NR_040525	ENSMUSG00000101553	1700049E22Rik	-	RIKEN cDNA 1700049E22 gene	ncRNA
D4_1_peak_1617	chr6	101234505	101234735	5.39034	10.1221	5.89078	58	NA	intron (NM_018884, intron 3 of 9)	intron (NM_018884, intron 3 of 9)	143277	NM_018884	55983	Mm.321654	NM_018884	ENSMUSG00000035357	Pdzrn3	1110020C07Rik|AI429718|AL023082|LNX3|SEMACAP3|Semcap3	PDZ domain containing RING finger 3	protein-coding
D4_1_peak_1620	chr6	103649086	103649291	42.0612	559.223	552.492	5524	NA	intron (NM_007697, intron 4 of 26)	SYNREP_MM|Satellite|Satellite	138312	NM_007697	12661	Mm.251288	NM_007697	ENSMUSG00000030077	Chl1	A530023M13Rik|AI465420|CALL|LICAM2	cell adhesion molecule L1-like	protein-coding
D4_1_peak_1621	chr6	107013148	107013556	5.44924	8.8349	4.73595	47	NA	Intergenic	Intergenic	-213265	NM_175357	58799	Mm.290085	NM_021449	ENSMUSG00000005362	Crbn	2610203G15Rik|2900045O07Rik|AF229032|AW108261|piL	cereblon	protein-coding
D4_1_peak_1622	chr6	108828315	108828637	7.71006	16.3974	11.6799	116	NA	promoter-TSS (NM_138677)	promoter-TSS (NM_138677)	-165	NM_138677	192193	Mm.21596	NM_138677	ENSMUSG00000030104	Edem1	A130059K23Rik|EDEM|mKIAA0212	ER degradation enhancer, mannosidase alpha-like 1	protein-coding
D4_1_peak_1624	chr6	113076218	113077463	5.30382	11.3978	7.04509	70	NA	promoter-TSS (NM_028385)	promoter-TSS (NM_028385)	404	NR_027010	14910	Mm.280950	NR_027008	ENSMUSG00000086429	Gt(ROSA)26Sor	AV258896|Gtrgeo26|Gtrosa26|R26|ROSA26|Thumpd3as1	gene trap ROSA 26, Philippe Soriano	ncRNA
D4_1_peak_1625	chr6	113306431	113306913	8.61151	21.6131	16.6809	166	NA	promoter-TSS (NM_001282127)	promoter-TSS (NM_001282127)	-465	NM_001282126	78783	Mm.356059	NM_030178	ENSMUSG00000001632	Brpf1	4833438B11Rik|4930540D11Rik|Brpf2	bromodomain and PHD finger containing, 1	protein-coding
D4_1_peak_1626	chr6	113326727	113327209	4.59512	7.11942	3.23996	32	NA	promoter-TSS (NM_010957)	promoter-TSS (NM_010957)	-8	NM_010957	18294	Mm.43612	NM_010957	ENSMUSG00000030271	Ogg1	Mmh	8-oxoguanine DNA-glycosylase 1	protein-coding
D4_1_peak_1627	chr6	113377519	113378091	5.94697	11.5013	7.13824	71	NA	promoter-TSS (NM_026552)	promoter-TSS (NM_026552)	-285	NM_133932	101206	Mm.266811	NM_133932	ENSMUSG00000048930	Tada3	1110004B19Rik|ADA3|AI987856|Tada3l	transcriptional adaptor 3	protein-coding
D4_1_peak_1628	chr6	115808786	115809016	7.62077	15.767	11.085	110	NA	promoter-TSS (NR_028546)	promoter-TSS (NR_028546)	-158	NM_172086	19951	Mm.104368	NM_172086	ENSMUSG00000057841	Rpl32	AU020185|rpL32-3A	ribosomal protein L32	protein-coding
D4_1_peak_1629	chr6	115823968	115824288	11.698	24.8471	19.8436	198	NA	intron (NM_001110506, intron 1 of 8)	RLTR11A2|LTR|ERVK	14284	NM_001110506	212516	Mm.333333	NM_198603	ENSMUSG00000030321	Efcab12	BB124106	EF-hand calcium binding domain 12	protein-coding
D4_1_peak_1630	chr6	115853321	115853786	4.93279	8.29686	4.26085	42	NA	promoter-TSS (NM_031177)	promoter-TSS (NM_031177)	25	NM_001167763	81896	Mm.333335	NM_031177	ENSMUSG00000030323	Ift122	C86139|Wdr10|sopb	intraflagellar transport 122	protein-coding
D4_1_peak_1631	chr6	117879388	117879896	5.7228	11.095	6.77105	67	NA	Intergenic	CpG	16565	NM_008616	22685	Mm.249661	NM_008616	ENSMUSG00000042097	Zfp239	Mok-2|Mok2|Znf239	zinc finger protein 239	protein-coding
D4_1_peak_1634	chr6	120363835	120364070	4.35786	6.72443	2.90602	29	NA	promoter-TSS (NM_145997)	promoter-TSS (NM_145997)	-147	NM_145997	214899	Mm.404761	NM_145997	ENSMUSG00000030180	Kdm5a	AA409370|C76986|Jarid1a|RBP2|Rbbp2	lysine (K)-specific demethylase 5A	protein-coding
D4_1_peak_1636	chr6	120665728	120665951	5.27835	9.22373	5.08318	50	NA	promoter-TSS (NM_001128151)	promoter-TSS (NM_001128151)	-582	NM_001128151	330409	Mm.333357	NM_001128151	ENSMUSG00000071226	Cecr2	2610101O16Rik|2810409N01Rik|Gtl4|mKIAA1740	cat eye syndrome chromosome region, candidate 2	protein-coding
D4_1_peak_1637	chr6	121110203	121110410	6.44782	11.5838	7.21206	72	NA	intron (NM_001270475, intron 1 of 31)	intron (NM_001270475, intron 1 of 31)	20716	NM_001270475	194401	Mm.122399	NM_153396	ENSMUSG00000051586	Mical3	C130040D16Rik|Mical-3|mKIAA1364	microtubule associated monooxygenase, calponin and LIM domain containing 3	protein-coding
D4_1_peak_1638	chr6	122308598	122308903	4.93068	7.67044	3.71758	37	NA	promoter-TSS (NM_010749)	promoter-TSS (NM_010749)	-260	NM_010749	17113	Mm.249225	NM_010749	ENSMUSG00000007458	M6pr	CD-MPR|Mpr46	mannose-6-phosphate receptor, cation dependent	protein-coding
D4_1_peak_1639	chr6	122810763	122811153	5.41595	9.46106	5.29619	52	NA	Intergenic	Intergenic	-9226	NM_021899	60611	Mm.87142	NM_021899	ENSMUSG00000003154	Foxj2	Fhx	forkhead box J2	protein-coding
D4_1_peak_1640	chr6	124662872	124663228	4.99963	8.09268	4.08285	40	NA	promoter-TSS (NM_145130)	promoter-TSS (NM_145130)	-54	NM_145130	14792	Mm.273915	NM_145130	ENSMUSG00000004270	Lpcat3	C3f|Grcc3f|Lpcat|Lpeat|Lplat5|Lpsat|Mboat5|Moact5|Oact5|PTG	lysophosphatidylcholine acyltransferase 3	protein-coding
D4_1_peak_1641	chr6	124740907	124741511	4.5426	7.91845	3.9335	39	NA	promoter-TSS (NM_013535)	promoter-TSS (NM_013535)	-130	NM_013535	14790	Mm.439877	NM_013535	ENSMUSG00000072772	Grcc10	2310033H05Rik|C10	gene rich cluster, C10 gene	protein-coding
D4_1_peak_1642	chr6	124805846	124806112	5.73357	10.0023	5.78331	57	NA	Intergenic	Intergenic	-2682	NM_001306051	14794	Mm.261906	NM_013539	ENSMUSG00000038451	Spsb2	AI461677|C9|Grcc9|SSB2	splA/ryanodine receptor domain and SOCS box containing 2	protein-coding
D4_1_peak_1643	chr6	124828924	124830086	7.2493	18.8395	14.0001	140	NA	promoter-TSS (NM_013538)	promoter-TSS (NM_013538)	-21	NM_013700	22225	Mm.3571	NM_013700	ENSMUSG00000038429	Usp5	AA407472|ISOT|ISOT-1|Ucht	ubiquitin specific peptidase 5 (isopeptidase T)	protein-coding
D4_1_peak_1644	chr6	124919706	124920305	6.14237	13.8782	9.32266	93	NA	Intergenic	Intergenic	-2059	NM_026988	69202	Mm.142187	NM_026988	ENSMUSG00000030122	Ptms	2610009E16Rik	parathymosin	protein-coding
D4_1_peak_1645	chr6	124930974	124931407	4.14187	5.84749	2.17147	21	NA	promoter-TSS (NM_001170341)	promoter-TSS (NM_001170341)	-198	NM_145385	30853	Mm.29737	NM_145385	ENSMUSG00000030120	Mlf2	AI256856|AU018944|C77284	myeloid leukemia factor 2	protein-coding
D4_1_peak_1646	chr6	125039535	125039797	4.86581	7.86893	3.89055	38	NA	promoter-TSS (NM_133345)	promoter-TSS (NM_133345)	-182	NM_133345	28019	Mm.262547	NM_133345	ENSMUSG00000030330	Ing4	D6Wsu147e|D6Xrf92|p29ING4	inhibitor of growth family, member 4	protein-coding
D4_1_peak_1647	chr6	125145182	125145388	5.61764	9.10988	4.98165	49	NA	promoter-TSS (NM_001039669)	promoter-TSS (NM_001039669)	61	NR_126495	320678	Mm.129415	NM_178787	ENSMUSG00000038271	Iffo1	4733401N06Rik|A930037G23Rik|HOM-TES-103|Iffo	intermediate filament family orphan 1	protein-coding
D4_1_peak_1648	chr6	125191393	125192060	4.56062	7.35261	3.44209	34	NA	promoter-TSS (NM_025595)	promoter-TSS (NM_025595)	-140	NM_146171	68298	Mm.257590	NM_146171	ENSMUSG00000038252	Ncapd2	2810406C15Rik|2810465G24Rik|CAP-D2|CNAP1|mKIAA0159	non-SMC condensin I complex, subunit D2	protein-coding
D4_1_peak_1649	chr6	126939663	126939969	6.23569	10.4697	6.20373	62	NA	promoter-TSS (NM_001347455)	promoter-TSS (NM_001347455)	-150	NM_138594	28040	Mm.44228	NM_138594	ENSMUSG00000030347	D6Wsu163e	C12orf4	DNA segment, Chr 6, Wayne State University 163, expressed	protein-coding
D4_1_peak_1650	chr6	128424694	128424931	6.13574	10.6768	6.39182	63	NA	promoter-TSS (NM_133927)	promoter-TSS (NM_133927)	98	NM_133927	101142	Mm.31345	NM_133927	ENSMUSG00000001518	Itfg2	2700050P07Rik|AI646725	integrin alpha FG-GAP repeat containing 2	protein-coding
D4_1_peak_1652	chr6	134034997	134035356	4.72357	7.6294	3.68235	36	NA	promoter-TSS (NM_007961)	promoter-TSS (NM_007961)	-524	NM_001303102	14011	Mm.269995	NM_007961	ENSMUSG00000030199	Etv6	AW123102|AW557856|Tel	ets variant 6	protein-coding
D4_1_peak_1653	chr6	134920108	134920577	4.54435	7.62081	3.67525	36	NA	promoter-TSS (NM_009875)	promoter-TSS (NM_009875)	-59	NM_009875	12576	Mm.2958	NM_009875	ENSMUSG00000003031	Cdkn1b	AA408329|AI843786|Kip1|p27|p27Kip1	cyclin-dependent kinase inhibitor 1B	protein-coding
D4_1_peak_1654	chr6	136468553	136468750	4.66424	8.76561	4.67633	46	NA	Intergenic	Intergenic	-50200	NM_019426	54343	Mm.173271	NM_019426	ENSMUSG00000030213	Atf7ip	2610204M12Rik|AM|Mcaf1	activating transcription factor 7 interacting protein	protein-coding
D4_1_peak_1655	chr6	136470557	136470936	8.18983	21.8113	16.8764	168	NA	Intergenic	MIR|SINE|MIR	-48105	NM_019426	54343	Mm.173271	NM_019426	ENSMUSG00000030213	Atf7ip	2610204M12Rik|AM|Mcaf1	activating transcription factor 7 interacting protein	protein-coding
D4_1_peak_1656	chr6	136518739	136519060	4.94859	8.00752	4.01177	40	NA	promoter-TSS (NM_019426)	promoter-TSS (NM_019426)	48	NM_019426	54343	Mm.173271	NM_019426	ENSMUSG00000030213	Atf7ip	2610204M12Rik|AM|Mcaf1	activating transcription factor 7 interacting protein	protein-coding
D4_1_peak_1657	chr6	136803934	136804293	4.31769	7.21764	3.3257	33	NA	exon (NM_175652, exon 1 of 1)	exon (NM_175652, exon 1 of 1)	318	NM_175652	320332	Mm.246720	NM_175652	ENSMUSG00000096010	Hist4h4	B130044J01Rik	histone cluster 4, H4	protein-coding
D4_1_peak_1659	chr6	143099907	143100115	5.34903	8.67057	4.59232	45	NA	5' UTR (NM_029897, exon 1 of 25)	5' UTR (NM_029897, exon 1 of 25)	141	NM_029081	74741	Mm.130260	NM_029081	ENSMUSG00000030279	C2cd5	5730419I09Rik|C030008B15Rik|CDP138	C2 calcium-dependent domain containing 5	protein-coding
D4_1_peak_1663	chr6	146577545	146577854	7.49245	16.0062	11.3095	113	NA	promoter-TSS (NM_026218)	promoter-TSS (NM_026218)	136	NM_138757	71177	Mm.271774	NM_138757	ENSMUSG00000040250	Asun	4933424B01Rik|Spata30	asunder, spermatogenesis regulator	protein-coding
D4_1_peak_1664	chr6	148992661	148992880	7.2962	18.4635	13.6382	136	NA	3' UTR (NM_177192, exon 21 of 21)	3' UTR (NM_177192, exon 21 of 21)	-46338	NM_019643	56306	Mm.18637	NM_019643	ENSMUSG00000039985	Fam60a	Ppcs1|Pptcs1|Tera	family with sequence similarity 60, member A	protein-coding
D4_1_peak_1665	chr7	3644776	3645185	6.67595	14.4967	9.89838	98	NA	promoter-TSS (NM_146176)	promoter-TSS (NM_146176)	-289	NM_146176	232791	Mm.358731	NM_146176	ENSMUSG00000035632	Cnot3	A930039N10Rik	CCR4-NOT transcription complex, subunit 3	protein-coding
D4_1_peak_1668	chr7	4136899	4137268	5.30997	8.60636	4.53488	45	NA	promoter-TSS (NM_172736)	promoter-TSS (NM_172736)	27	NM_172736	232798	Mm.22831	NM_172736	ENSMUSG00000035545	Leng8	AW049671	leukocyte receptor cluster (LRC) member 8	protein-coding
D4_1_peak_1669	chr7	4501776	4502193	4.67078	6.95849	3.1065	31	NA	promoter-TSS (NM_029834)	promoter-TSS (NM_029834)	-304	NM_029834	232807	Mm.360391	NM_029834	ENSMUSG00000019254	Ppp1r12c	2410197A17Rik|AI839747|B430101M08|Mbs85	protein phosphatase 1, regulatory (inhibitor) subunit 12C	protein-coding
D4_1_peak_1670	chr7	4684931	4685265	6.25604	11.6534	7.27566	72	NA	promoter-TSS (NM_024172)	promoter-TSS (NM_024172)	-135	NM_024172	66245	Mm.6803	NM_024172	ENSMUSG00000063802	Hspbp1	1500019G21Rik	HSPA (heat shock 70kDa) binding protein, cytoplasmic cochaperone 1	protein-coding
D4_1_peak_1671	chr7	4739646	4740077	9.1603	23.772	18.7891	187	NA	promoter-TSS (NM_001115018)	promoter-TSS (NM_001115018)	-266	NM_146177	232811	Mm.247844	NM_146177	ENSMUSG00000059851	Kmt5c	BC024816|Suv4-20h2|Suv420h2	lysine methyltransferase 5C	protein-coding
D4_1_peak_1672	chr7	4812409	4813123	6.87241	15.7592	11.0778	110	NA	promoter-TSS (NM_133777)	promoter-TSS (NM_133777)	-426	NM_133777	77891	Mm.389787	NM_133777	ENSMUSG00000060860	Ube2s	0910001J09Rik|6720465F12Rik|AA409170|E2-EPF	ubiquitin-conjugating enzyme E2S	protein-coding
D4_1_peak_1673	chr7	5014526	5015458	11.9805	44.099	38.9166	389	NA	promoter-TSS (NM_001110329)	promoter-TSS (NM_001110329)	-264	NM_001110329	23877	Mm.38911	NM_011813	ENSMUSG00000061374	Fiz1	AI790204|mFLJ00416	Flt3 interacting zinc finger protein 1	protein-coding
D4_1_peak_1674	chr7	5038210	5038419	7.47647	14.597	9.99256	99	NA	intron (NM_001039532, intron 1 of 1)	CpG	132	NM_001039532	654801	Mm.333548	NM_001039532	ENSMUSG00000043290	Zfp784	C730049F21Rik|Znf784	zinc finger protein 784	protein-coding
D4_1_peak_1675	chr7	6172103	6172410	7.77636	16.0401	11.3422	113	NA	promoter-TSS (NM_001146024)	promoter-TSS (NM_001146024)	-257	NM_001146024	72667	Mm.274089	NM_028316	ENSMUSG00000044876	Zfp444	2810031J10Rik|6230401O10Rik|mFLJ00134	zinc finger protein 444	protein-coding
D4_1_peak_1676	chr7	6362602	6363345	7.50479	17.4498	12.6743	126	NA	promoter-TSS (NM_001025163)	promoter-TSS (NM_001025163)	-335	NM_001112805	330463	Mm.136456	NM_177888	ENSMUSG00000055150	Zfp78	A330079D15|KRAB12|Zfp77	zinc finger protein 78	protein-coding
D4_1_peak_1677	chr7	6383139	6383343	4.7782	7.13101	3.25058	32	NA	promoter-TSS (NM_175247)	promoter-TSS (NM_175247)	-77	NM_175247	22690	Mm.127014	NM_175247	ENSMUSG00000062861	Zfp28	2810438M17Rik|Zfp-28|mkr-5	zinc finger protein 28	protein-coding
D4_1_peak_1678	chr7	6727647	6728808	7.18131	19.6388	14.7668	147	NA	intron (NM_008817, intron 1 of 8)	intron (NM_008817, intron 1 of 8)	2192	NM_008817	18616	Mm.389800	NM_008817	ENSMUSG00000002265	Peg3	AL022617|ASF-1|End4|Gcap4|Pw1|Zfp102|mKIAA0287	paternally expressed 3	protein-coding
D4_1_peak_1679	chr7	7298555	7298771	6.76912	12.1201	7.70786	77	NA	promoter-TSS (NR_049193)	promoter-TSS (NR_049193)	173	NM_001302386	12727	Mm.297883	NM_011334	ENSMUSG00000000605	Clcn4	Clc4-2|Clcn4-2	chloride channel, voltage-sensitive 4	protein-coding
D4_1_peak_1682	chr7	12977859	12978126	5.75226	9.67606	5.4893	54	NA	exon (NM_175558, exon 1 of 6)	exon (NM_175558, exon 1 of 6)	144	NM_175558	269870	Mm.62083	NM_175558	ENSMUSG00000033961	Zfp446	A630035I11Rik|A930031C22|AA120513|AV306632	zinc finger protein 446	protein-coding
D4_1_peak_1683	chr7	13024086	13024333	7.16669	14.9586	10.328	103	NA	promoter-TSS (NM_011588)	promoter-TSS (NM_011588)	57	NM_011588	21849	Mm.15701	NM_011588	ENSMUSG00000005566	Trim28	AA408787|KAP-1|KRIP-1|MommeD9|Tif1b|Tif1beta	tripartite motif-containing 28	protein-coding
D4_1_peak_1684	chr7	13038028	13038328	6.72611	13.2958	8.78624	87	NA	promoter-TSS (NM_145578)	promoter-TSS (NM_145578)	97	NM_001168469	22192	Mm.196580	NM_145578	ENSMUSG00000005575	Ube2m	2510040H03Rik|UBC12|Ubc-rs2	ubiquitin-conjugating enzyme E2M	protein-coding
D4_1_peak_1685	chr7	13054440	13054745	4.87157	7.28056	3.38008	33	NA	5' UTR (NM_145819, exon 1 of 6)	5' UTR (NM_145819, exon 1 of 6)	172	NM_145819	109889	Mm.10103	NM_145819	ENSMUSG00000030380	Mzf1	Mzf-2|Mzf2|Zfp121|Zfp98|Znf42	myeloid zinc finger 1	protein-coding
D4_1_peak_1686	chr7	15945863	15946085	5.50566	9.61482	5.43418	54	NA	exon (NM_133831, exon 1 of 13)	exon (NM_133831, exon 1 of 13)	134	NM_133831	68077	Mm.277634	NM_133831	ENSMUSG00000041560	Gltscr2	5330430H08Rik|9430097C02Rik|AU041936|AW536441|PICT-1|R74911	glioma tumor suppressor candidate region gene 2	protein-coding
D4_1_peak_1687	chr7	16098185	16098625	5.98302	11.5661	7.1957	71	NA	promoter-TSS (NM_025898)	promoter-TSS (NM_025898)	-238	NM_025898	108124	Mm.104540	NM_025898	ENSMUSG00000006024	Napa	1500039N14Rik|AW209189|RA81|SNAPA|SNARE|a-SNAP|hyh	N-ethylmaleimide sensitive fusion protein attachment protein alpha	protein-coding
D4_1_peak_1688	chr7	16286170	16286641	7.24261	15.5517	10.8843	108	NA	intron (NM_001136471, intron 1 of 13)	CpG	390	NM_001136471	243846	Mm.482401	NM_172297	ENSMUSG00000041375	Ccdc9	2600011L02Rik	coiled-coil domain containing 9	protein-coding
D4_1_peak_1690	chr7	16399649	16400272	6.58391	18.2709	13.4571	134	NA	Intergenic	CpG	-1236	NM_198631	330474	Mm.333594	NM_198631	ENSMUSG00000059273	Zc3h4	Bwq1|Gm768|Kiaa1064-hp|mKIAA1064	zinc finger CCCH-type containing 4	protein-coding
D4_1_peak_1691	chr7	16615021	16615473	6.88921	15.3437	10.6871	106	NA	promoter-TSS (NM_172739)	promoter-TSS (NM_172739)	-254	NM_172739	232906	Mm.28646	NM_172739	ENSMUSG00000058230	Arhgap35	6430596G11Rik|AI841135|Grlf1|mKIAA1722|p190A|p190RhoGAP	Rho GTPase activating protein 35	protein-coding
D4_1_peak_1692	chr7	16874443	16875263	5.59514	11.6096	7.23585	72	NA	promoter-TSS (NM_001081655)	promoter-TSS (NM_001081655)	-464	NM_001081655	629378	Mm.491123	NM_001081655	ENSMUSG00000078794	Dact3	EG666671|naa-3	dishevelled-binding antagonist of beta-catenin 3	protein-coding
D4_1_peak_1693	chr7	16924113	16924580	8.01717	18.4205	13.5968	135	NA	promoter-TSS (NM_007590)	promoter-TSS (NM_007590)	-314	NM_007590	12315	Mm.288630	NM_007590	ENSMUSG00000019370	Calm3	CaMA|R75142	calmodulin 3	protein-coding
D4_1_peak_1694	chr7	18990758	18990982	5.00859	7.49948	3.56987	35	NA	promoter-TSS (NM_145579)	promoter-TSS (NM_145579)	-375	NM_145579	232934	Mm.440069	NM_145579	ENSMUSG00000048481	Mypop	Myodysa|P42pop	Myb-related transcription factor, partner of profilin	protein-coding
D4_1_peak_1695	chr7	19149301	19149836	6.51638	12.5092	8.06056	80	NA	promoter-TSS (NM_026943)	promoter-TSS (NM_026943)	-270	NM_026943	107686	Mm.29135	NM_026943	ENSMUSG00000040824	Snrpd2	1810009A06Rik|SMD2	small nuclear ribonucleoprotein D2	protein-coding
D4_1_peak_1696	chr7	19228073	19228837	7.07846	16.16	11.4537	114	NA	promoter-TSS (NM_207525)	promoter-TSS (NM_207525)	66	NM_207525	403187	Mm.239583	NM_207525	ENSMUSG00000052214	Opa3	D630048P19Rik|Gm1425|Gm472	optic atrophy 3	protein-coding
D4_1_peak_1697	chr7	19308522	19308786	4.75225	7.9848	3.99113	39	NA	intron (NM_001347586, intron 1 of 4)	CpG	1391	NM_001347586	14282	Mm.248335	NM_008036	ENSMUSG00000003545	Fosb	-	FBJ osteosarcoma oncogene B	protein-coding
D4_1_peak_1699	chr7	19508303	19508591	4.15712	5.6332	1.99569	19	NA	promoter-TSS (NM_177692)	promoter-TSS (NM_177692)	-116	NM_177692	232946	Mm.64557	NM_177692	ENSMUSG00000057667	Bloc1s3	BC043666|Blos3|E230011O18|rp	biogenesis of lysosomal organelles complex-1, subunit 3	protein-coding
D4_1_peak_1700	chr7	19628530	19628845	7.33151	15.7141	11.0358	110	NA	intron (NM_001290457, intron 1 of 10)	intron (NM_001290457, intron 1 of 10)	751	NM_009046	19698	Mm.1741	NM_009046	ENSMUSG00000002983	Relb	shep	avian reticuloendotheliosis viral (v-rel) oncogene related B	protein-coding
D4_1_peak_1701	chr7	19665188	19665400	5.02237	7.81974	3.84779	38	NA	promoter-TSS (NM_019649)	promoter-TSS (NM_019649)	-264	NM_019649	56457	Mm.290960	NM_019649	ENSMUSG00000002981	Clptm1	HS9|N14	cleft lip and palate associated transmembrane protein 1	protein-coding
D4_1_peak_1702	chr7	19715528	19716073	9.85989	29.2057	24.1355	241	NA	promoter-TSS (NM_001109748)	promoter-TSS (NM_001109748)	-371	NM_016871	53333	Mm.61682	NM_016871	ENSMUSG00000002984	Tomm40	AW539759|Mom35|Tom40	translocase of outer mitochondrial membrane 40 homolog (yeast)	protein-coding
D4_1_peak_1703	chr7	19749590	19749812	7.17862	14.5302	9.93017	99	NA	promoter-TSS (NM_001159724)	promoter-TSS (NM_001159724)	-128	NM_001159724	19294	Mm.4341	NM_008990	ENSMUSG00000062300	Nectin2	AI325026|AI987993|Cd112|MPH|Pvr|Pvrl2|Pvs|nectin-2	nectin cell adhesion molecule 2	protein-coding
D4_1_peak_1704	chr7	24399645	24399886	4.94875	7.6999	3.7433	37	NA	5' UTR (NM_028047, exon 1 of 14)	5' UTR (NM_028047, exon 1 of 14)	137	NM_028047	71997	Mm.150977	NM_028047	ENSMUSG00000002210	Smg9	1500002O20Rik|AI429693|N28092	smg-9 homolog, nonsense mediated mRNA decay factor (C. elegans)	protein-coding
D4_1_peak_1705	chr7	24884047	24884527	8.26244	18.8757	14.0351	140	NA	promoter-TSS (NM_023133)	promoter-TSS (NM_023133)	-427	NM_023133	20085	Mm.300281	NM_023133	ENSMUSG00000040952	Rps19	Dsk3	ribosomal protein S19	protein-coding
D4_1_peak_1706	chr7	25077000	25077305	5.19598	8.74584	4.65824	46	NA	promoter-TSS (NM_001168506)	promoter-TSS (NM_001168506)	-53	NM_001168506	232976	Mm.41568	NM_175477	ENSMUSG00000045252	Zfp574	A630056B21Rik|Znf574	zinc finger protein 574	protein-coding
D4_1_peak_1707	chr7	25237926	25238460	5.78995	11.2173	6.88119	68	NA	promoter-TSS (NM_001031667)	promoter-TSS (NM_001031667)	-342	NM_001031667	606496	Mm.491101	NM_001031667	ENSMUSG00000057177	Gsk3a	2700086H06Rik	glycogen synthase kinase 3 alpha	protein-coding
D4_1_peak_1708	chr7	25267504	25268308	9.7468	35.4431	30.3144	303	NA	intron (NM_001302811, intron 1 of 20)	intron (NM_001302811, intron 1 of 20)	207	NM_001302811	71722	Mm.28833	NM_027882	ENSMUSG00000005442	Cic	1200010B10Rik|mKIAA0306	capicua transcriptional repressor	protein-coding
D4_1_peak_1709	chr7	25282000	25282394	4.10956	6.57072	2.77404	27	NA	promoter-TSS (NM_027882)	promoter-TSS (NM_027882)	18	NM_027882	71722	Mm.28833	NM_027882	ENSMUSG00000005442	Cic	1200010B10Rik|mKIAA0306	capicua transcriptional repressor	protein-coding
D4_1_peak_1710	chr7	25316635	25316942	6.25268	12.8581	8.38272	83	NA	promoter-TSS (NM_001160400)	promoter-TSS (NM_001160400)	-376	NM_001160400	269878	Mm.38527	NM_001160400	ENSMUSG00000045039	Megf8	AW049492|Egfl4|b2b1702.2Clo|b2b1702Clo|b2b288Clo|m687Ddg|mKIAA0817	multiple EGF-like-domains 8	protein-coding
D4_1_peak_1711	chr7	25395729	25396005	7.99414	15.9429	11.2498	112	NA	non-coding (NR_073027, exon 2 of 6)	non-coding (NR_073027, exon 2 of 6)	120	NM_010719	16890	Mm.158548	NM_010719	ENSMUSG00000003123	Lipe	4933403G17Rik|HSL	lipase, hormone sensitive	protein-coding
D4_1_peak_1712	chr7	25658777	25659038	6.80226	12.5855	8.1302	81	NA	promoter-TSS (NM_007533)	promoter-TSS (NM_007533)	-146	NM_007533	12039	Mm.25848	NM_007533	ENSMUSG00000060376	Bckdha	-	branched chain ketoacid dehydrogenase E1, alpha polypeptide	protein-coding
D4_1_peak_1713	chr7	25680768	25681026	5.40426	8.43725	4.38603	43	NA	promoter-TSS (NM_172148)	promoter-TSS (NM_172148)	-261	NM_172148	232987	Mm.22849	NM_172148	ENSMUSG00000063439	B9d2	stumpy	B9 protein domain 2	protein-coding
D4_1_peak_1714	chr7	25754868	25755249	6.69522	15.41	10.7511	107	NA	promoter-TSS (NM_178089)	promoter-TSS (NM_178089)	-338	NM_144922	232989	Mm.254223	NM_144922	ENSMUSG00000040725	Hnrnpul1	E130317O14Rik|E1B-AP5|E1BAP5|Hnrnpul|Hnrpul1	heterogeneous nuclear ribonucleoprotein U-like 1	protein-coding
D4_1_peak_1715	chr7	27178592	27178956	5.48884	9.23834	5.09568	50	NA	TTS (NM_019394)	TTS (NM_019394)	109	NM_029391	19342	Mm.482114	NM_029391	ENSMUSG00000053291	Rab4b	1500031G17Rik	RAB4B, member RAS oncogene family	protein-coding
D4_1_peak_1716	chr7	27195890	27196555	6.79207	13.412	8.89196	88	NA	promoter-TSS (NM_015782)	promoter-TSS (NM_015782)	49	NM_001285825	53607	Mm.386890	NM_015782	ENSMUSG00000061479	Snrpa	C430021M15Rik|Rnu1a-1|Rnu1a1|U1-A|U1A	small nuclear ribonucleoprotein polypeptide A	protein-coding
D4_1_peak_1717	chr7	27232898	27233176	6.15563	11.0908	6.76749	67	NA	promoter-TSS (NM_133770)	promoter-TSS (NM_133770)	24	NM_133770	76889	Mm.124728	NM_133770	ENSMUSG00000003762	Coq8b	0610012P18Rik|Adck4	coenzyme Q8B	protein-coding
D4_1_peak_1718	chr7	27258372	27258569	4.43797	6.58256	2.78428	27	NA	promoter-TSS (NM_010950)	promoter-TSS (NM_010950)	-291	NM_010950	18223	Mm.458153	NM_010950	ENSMUSG00000063160	Numbl	nbl	numb-like	protein-coding
D4_1_peak_1719	chr7	27447709	27447960	7.14233	14.0227	9.45709	94	NA	promoter-TSS (NM_144923)	promoter-TSS (NM_144923)	-144	NM_144923	233016	Mm.24021	NM_144923	ENSMUSG00000040466	Blvrb	-	biliverdin reductase B (flavin reductase (NADPH))	protein-coding
D4_1_peak_1720	chr7	27473353	27473680	7.75869	18.9158	14.0735	140	NA	promoter-TSS (NM_133210)	promoter-TSS (NM_133210)	-324	NM_133210	170742	Mm.200120	NM_133210	ENSMUSG00000055200	Sertad3	AW124805|D1Mgi51|Rbt1|Sei3	SERTA domain containing 3	protein-coding
D4_1_peak_1722	chr7	27507824	27508114	7.05026	15.1976	10.5509	105	NA	exon (NM_019412, exon 5 of 6)	exon (NM_019412, exon 5 of 6)	8645	NM_198048	19153	Mm.10119	NM_019412	ENSMUSG00000053198	Prx	L-Periaxin	periaxin	protein-coding
D4_1_peak_1724	chr7	28179390	28179937	5.48628	9.93611	5.72199	57	NA	promoter-TSS (NM_001271370)	promoter-TSS (NM_001271370)	180	NM_010092	13549	Mm.57249	NM_010092	ENSMUSG00000002409	Dyrk1b	Mirk	dual-specificity tyrosine-(Y)-phosphorylation regulated kinase 1b	protein-coding
D4_1_peak_1725	chr7	28350464	28350721	4.48588	6.66019	2.84988	28	NA	promoter-TSS (NM_013647)	promoter-TSS (NM_013647)	-97	NM_013647	20055	Mm.702	NM_013647	ENSMUSG00000037563	Rps16	AA420385|AI317031	ribosomal protein S16	protein-coding
D4_1_peak_1726	chr7	28392657	28392882	4.94845	8.32377	4.2848	42	NA	promoter-TSS (NM_019458)	promoter-TSS (NM_019458)	-79	NM_026042	67224	Mm.41647	NM_026042	ENSMUSG00000003444	Med29	2810405O22Rik|AU020902|Ixl	mediator complex subunit 29	protein-coding
D4_1_peak_1727	chr7	28436312	28436708	6.9059	14.0464	9.47963	94	NA	promoter-TSS (NM_022024)	promoter-TSS (NM_022024)	-319	NM_175021	233033	Mm.54120	NM_175021	ENSMUSG00000109336	Samd4b	BC042901	sterile alpha motif domain containing 4B	protein-coding
D4_1_peak_1728	chr7	28741804	28742193	4.99963	8.09268	4.08285	40	NA	promoter-TSS (NM_023637)	promoter-TSS (NM_023637)	30	NM_023637	71984	Mm.333725	NM_023637	ENSMUSG00000070699	Sars2	2410015F05Rik|D7Ertd353e|SerRS|SerRSmt	seryl-aminoacyl-tRNA synthetase 2	protein-coding
D4_1_peak_1730	chr7	28810380	28810930	10.4287	39.6111	34.4571	344	NA	promoter-TSS (NM_177301)	promoter-TSS (NM_177301)	-235	NM_177301	15388	Mm.9043	NM_177301	ENSMUSG00000015165	Hnrnpl	C79783|D830027H13Rik|Hnrpl	heterogeneous nuclear ribonucleoprotein L	protein-coding
D4_1_peak_1732	chr7	29768296	29768503	4.83379	7.22008	3.32738	33	NA	promoter-TSS (NM_023750)	promoter-TSS (NM_023750)	-153	NM_023750	74352	Mm.251083	NM_023750	ENSMUSG00000046185	Zfp84	2210410P13Rik|4633401C23Rik|AI415447|BB081605|C86188|KRAB18|Zfp69	zinc finger protein 84	protein-coding
D4_1_peak_1733	chr7	30094814	30095024	5.2733	9.55944	5.38358	53	NA	promoter-TSS (NM_011981)	promoter-TSS (NM_011981)	-157	NM_011981	26466	Mm.195092	NM_011981	ENSMUSG00000049421	Zfp260	AI480997|Ozrf1|PEX1|Zfp63|Znf260	zinc finger protein 260	protein-coding
D4_1_peak_1734	chr7	30169751	30170064	5.41595	9.46106	5.29619	52	NA	promoter-TSS (NM_001033540)	promoter-TSS (NM_001033540)	-15	NM_001033540	330503	Mm.434058	NM_001033540	ENSMUSG00000066647	Gm5113	B430201F14|EG330503	predicted gene 5113	protein-coding
D4_1_peak_1735	chr7	30231812	30232100	4.83346	7.81462	3.84333	38	NA	promoter-TSS (NM_027259)	promoter-TSS (NM_027259)	73	NM_025548	66411	Mm.27947	NM_025548	ENSMUSG00000006095	Tbcb	2410007D12Rik|AU041393|CG22|CKAPI|Ckap1	tubulin folding cofactor B	protein-coding
D4_1_peak_1736	chr7	30280455	30280751	4.62661	7.17147	3.28481	32	NA	promoter-TSS (NM_146186)	promoter-TSS (NM_146186)	-182	NM_146186	233064	Mm.271677	NM_146186	ENSMUSG00000037020	Wdr62	2310038K02Rik	WD repeat domain 62	protein-coding
D4_1_peak_1737	chr7	30331861	30332142	4.45383	6.60827	2.80571	28	NA	Intergenic	Intergenic	-9626	NM_001033140	68332	Mm.6844	NM_001033140	ENSMUSG00000074211	Sdhaf1	0610010E21Rik|AI430885|AW490662|Lyrm8	succinate dehydrogenase complex assembly factor 1	protein-coding
D4_1_peak_1738	chr7	30563381	30563616	4.73896	7.65541	3.70458	37	NA	promoter-TSS (NM_025498)	promoter-TSS (NM_025498)	158	NM_170760	233073	Mm.34790	NM_170760	ENSMUSG00000078765	U2af1l4	AA407033|AF419339|AI451269|AW553050|U2af26	U2 small nuclear RNA auxiliary factor 1-like 4	protein-coding
D4_1_peak_1740	chr7	35333849	35334167	9.80905	25.0263	20.0175	200	NA	promoter-TSS (NM_027897)	promoter-TSS (NM_027897)	-229	NM_027897	52428	Mm.286600	NM_027897	ENSMUSG00000030494	Rhpn2	1300002E07Rik|AA536890|C85860|D7Ertd784e	rhophilin, Rho GTPase binding protein 2	protein-coding
D4_1_peak_1743	chr7	39517714	39517979	6.77821	11.3514	7.00308	70	NA	promoter-TSS (NM_001004139)	promoter-TSS (NM_001004139)	80	NM_001004139	70227	Mm.333800	NM_001004139	ENSMUSG00000068959	Zfp619	3000002G13Rik	zinc finger protein 619	protein-coding
D4_1_peak_1744	chr7	39552514	39552708	4.60181	6.84743	3.01078	30	NA	Intergenic	CpG	34845	NM_001004139	70227	Mm.333800	NM_001004139	ENSMUSG00000068959	Zfp619	3000002G13Rik	zinc finger protein 619	protein-coding
D4_1_peak_1745	chr7	39655242	39655519	4.33067	5.68473	2.03753	20	NA	Intergenic	IAPLTR2_Mm|LTR|ERVK	137614	NM_001004139	70227	Mm.333800	NM_001004139	ENSMUSG00000068959	Zfp619	3000002G13Rik	zinc finger protein 619	protein-coding
D4_1_peak_1747	chr7	41633054	41633777	5.7311	9.64107	5.45776	54	NA	promoter-TSS (NM_023363)	promoter-TSS (NM_023363)	-116	NM_023363	67607	Mm.384626	NM_023363	ENSMUSG00000074165	Zfp788	2810426N06Rik|AI256342|AI605193	zinc finger protein 788	protein-coding
D4_1_peak_1748	chr7	44246462	44246716	6.49481	12.8855	8.40791	84	NA	promoter-TSS (NM_025880)	promoter-TSS (NM_025880)	-133	NM_025880	668661	Mm.274492	NM_025880	ENSMUSG00000045411	2410002F23Rik	-	RIKEN cDNA 2410002F23 gene	protein-coding
D4_1_peak_1749	chr7	44305011	44305528	8.30152	20.4852	15.5868	155	NA	intron (NM_009131, intron 3 of 3)	intron (NM_009131, intron 3 of 3)	1690	NM_009131	20256	Mm.20428	NM_009131	ENSMUSG00000004473	Clec11a	AW457320|Clecsf3|Scgf	C-type lectin domain family 11, member a	protein-coding
D4_1_peak_1750	chr7	44405745	44406033	5.04458	8.48837	4.43099	44	NA	Intergenic	Intergenic	21763	NM_001114116	20981	Mm.4824	NM_016663	ENSMUSG00000030731	Syt3	AI385753|sytIII	synaptotagmin III	protein-coding
D4_1_peak_1751	chr7	44467923	44468125	6.15563	11.0908	6.76749	67	NA	promoter-TSS (NM_001205073)	promoter-TSS (NM_001205073)	44	NM_001205073	66124	Mm.358691	NM_025368	ENSMUSG00000038695	Josd2	1110007C05Rik	Josephin domain containing 2	protein-coding
D4_1_peak_1752	chr7	44496419	44496705	3.62096	4.79098	1.36102	13	NA	promoter-TSS (NM_197991)	promoter-TSS (NM_197991)	-26	NM_028169	75538	Mm.258841	NM_028169	ENSMUSG00000051113	Fam71e1	0610007G24Rik|1700021N13Rik|1700021P22Rik|GARI-L5	family with sequence similarity 71, member E1	protein-coding
D4_1_peak_1753	chr7	44815745	44816321	5.39793	10.8577	6.55562	65	NA	promoter-TSS (NM_030693)	promoter-TSS (NM_030693)	-55	NM_053074	18226	Mm.2565	NM_053074	ENSMUSG00000109511	Nup62	D7Ertd649e|Nupc1|p62	nucleoporin 62	protein-coding
D4_1_peak_1754	chr7	44848682	44849903	8.49923	26.7226	21.6888	216	NA	promoter-TSS (NM_001290695)	promoter-TSS (NM_001290695)	68	NM_026270	67605	Mm.148007	NM_026270	ENSMUSG00000011096	Akt1s1	1110012J22Rik|AI227026|Lobe|Lobel|PRAS40	AKT1 substrate 1 (proline-rich)	protein-coding
D4_1_peak_1755	chr7	44869796	44870103	7.60401	15.2728	10.6209	106	NA	promoter-TSS (NM_133949)	promoter-TSS (NM_133949)	-161	NM_133949	84113	Mm.42855	NM_133949	ENSMUSG00000038502	Ptov1	1110030G05Rik|AU041779|Gcap3	prostate tumor over expressed gene 1	protein-coding
D4_1_peak_1756	chr7	44892476	44892700	5.96216	12.3137	7.8824	78	NA	promoter-TSS (NM_001331208)	promoter-TSS (NM_001331208)	-164	NM_001331208	75613	Mm.157778	NM_029365	ENSMUSG00000002968	Med25	2610034E13Rik|2610529E18Rik|ESTM2	mediator complex subunit 25	protein-coding
D4_1_peak_1757	chr7	44895817	44896174	6.5284	14.6454	10.0364	100	NA	promoter-TSS (NM_027376)	promoter-TSS (NM_027376)	-84	NM_027376	70300	Mm.276298	NM_027376	ENSMUSG00000011658	Fuz	2600013E07Rik|b2b1273Clo	fuzzy planar cell polarity protein	protein-coding
D4_1_peak_1758	chr7	44929514	44929963	7.94954	19.2902	14.432	144	NA	promoter-TSS (NM_001077264)	promoter-TSS (NM_001077264)	-248	NM_007458	11771	Mm.6877	NM_007458	ENSMUSG00000060279	Ap2a1	Adtaa	adaptor-related protein complex 2, alpha 1 subunit	protein-coding
D4_1_peak_1759	chr7	44986486	44987086	8.86412	25.3699	20.3557	203	NA	promoter-TSS (NR_045266)	promoter-TSS (NR_045266)	-114	NR_045266	100502630	Mm.490013	NR_045266	ENSMUSG00000087138	Gm15545	OTTMUSG00000023473	predicted gene 15545	ncRNA
D4_1_peak_1760	chr7	44997288	44997608	6.45247	12.3976	7.95936	79	NA	promoter-TSS (NM_016849)	promoter-TSS (NM_016849)	131	NM_029410	75736	Mm.261006	NM_029410	ENSMUSG00000003190	Bcl2l12	2810475P17Rik|5430429M05Rik|Bcl-L12|Bcl2-L12	BCL2-like 12 (proline rich)	protein-coding
D4_1_peak_1761	chr7	45016127	45016436	4.25206	7.38256	3.46813	34	NA	promoter-TSS (NM_001008422)	promoter-TSS (NM_001008422)	-32	NM_001008422	233208	Mm.28298	NM_001008422	ENSMUSG00000038406	Scaf1	AI480556|SR-A1	SR-related CTD-associated factor 1	protein-coding
D4_1_peak_1762	chr7	45017471	45017919	5.53505	11.8672	7.47329	74	NA	promoter-TSS (NM_009101)	promoter-TSS (NM_009101)	-312	NM_009101	20130	Mm.389894	NM_009101	ENSMUSG00000038387	Rras	AI573426	related RAS viral (r-ras) oncogene	protein-coding
D4_1_peak_1763	chr7	45062459	45062652	4.83346	7.81462	3.84333	38	NA	promoter-TSS (NM_022999)	promoter-TSS (NM_022999)	126	NM_025533	66394	Mm.272139	NM_025533	ENSMUSG00000003421	Nosip	2310061K06Rik|CGI-25	nitric oxide synthase interacting protein	protein-coding
D4_1_peak_1765	chr7	45128795	45129075	5.93109	14.6574	10.0473	100	NA	promoter-TSS (NM_009438)	promoter-TSS (NM_009438)	-190	NM_009438	22121	Mm.180458	NM_009438	ENSMUSG00000074129	Rpl13a	1810026N22Rik|Tstap198-7|tum-antigen	ribosomal protein L13A	protein-coding
D4_1_peak_1766	chr7	45154290	45154588	5.8692	10.6016	6.32456	63	NA	promoter-TSS (NM_145954)	promoter-TSS (NM_145954)	99	NM_145954	69748	Mm.82139	NM_145954	ENSMUSG00000007833	Aldh16a1	2410004H02Rik|AI452234|mFLJ00209	aldehyde dehydrogenase 16 family, member A1	protein-coding
D4_1_peak_1768	chr7	45367073	45367648	5.10018	8.91356	4.8064	48	NA	promoter-TSS (NM_029741)	promoter-TSS (NM_029741)	127	NR_027802	50994	Mm.389897	NM_016664	ENSMUSG00000091510	Mtag2	MAG	metastasis associated gene 2	ncRNA
D4_1_peak_1769	chr7	45395615	45395875	3.8619	5.39768	1.80867	18	NA	promoter-TSS (NR_126539)	promoter-TSS (NR_126539)	-3	NR_126538	20637	Mm.216386	NM_009224	ENSMUSG00000063511	Snrnp70	2700022N21Rik|3200002N22Rik|AI325098|R74807|Rnu1p70|Rnulp70|Snrp70|Srnp70|U1-70|U1-70K	small nuclear ribonucleoprotein 70 (U1)	protein-coding
D4_1_peak_1770	chr7	45434349	45434735	8.11306	16.1455	11.4409	114	NA	promoter-TSS (NM_030678)	promoter-TSS (NM_030678)	-78	NM_011304	20174	Mm.34410	NM_011304	ENSMUSG00000003868	Ruvbl2	mp47|p47	RuvB-like protein 2	protein-coding
D4_1_peak_1771	chr7	45459896	45460259	4.62959	8.69883	4.61702	46	NA	promoter-TSS (NM_010240)	promoter-TSS (NM_010240)	-191	NM_010240	14325	Mm.30357	NM_010240	ENSMUSG00000050708	Ftl1	Ftl|Ftl-1|L-ferritin	ferritin light polypeptide 1	protein-coding
D4_1_peak_1772	chr7	45526217	45526567	4.87986	8.8491	4.74954	47	NA	promoter-TSS (NM_148927)	promoter-TSS (NM_148927)	62	NM_148927	69217	Mm.274158	NM_148927	ENSMUSG00000040428	Plekha4	2410005C22Rik|C88169|Pepp1	pleckstrin homology domain containing, family A (phosphoinositide binding specific) member 4	protein-coding
D4_1_peak_1773	chr7	45643625	45643880	7.37484	15.3314	10.6756	106	NA	intron (NM_172418, intron 7 of 9)	intron (NM_172418, intron 7 of 9)	3775	NM_172418	74490	Mm.107442	NM_172418	ENSMUSG00000042918	Mamstr	2810022D01Rik|5430432N15Rik|AW743872|Mastr	MEF2 activating motif and SAP domain containing transcriptional regulator	protein-coding
D4_1_peak_1774	chr7	45704459	45704934	4.31834	7.506	3.57443	35	NA	promoter-TSS (NM_016974)	promoter-TSS (NM_016974)	-551	NM_016974	13170	Mm.24222	NM_016974	ENSMUSG00000059824	Dbp	-	D site albumin promoter binding protein	protein-coding
D4_1_peak_1775	chr7	45814327	45814634	8.77704	19.2919	14.4336	144	NA	promoter-TSS (NM_001112701)	promoter-TSS (NM_001112701)	-164	NM_011181	19158	Mm.272130	NM_011181	ENSMUSG00000003269	Cyth2	ARNO|CLM2|Pscd2	cytohesin 2	protein-coding
D4_1_peak_1776	chr7	45923240	45923475	5.48884	9.23834	5.09568	50	NA	Intergenic	Intergenic	-1931	NM_010129	13732	Mm.20829	NM_010129	ENSMUSG00000040212	Emp3	H-4|H4|HNMP-1|MI-35|Ymp	epithelial membrane protein 3	protein-coding
D4_1_peak_1777	chr7	46795771	46796032	5.85476	10.2067	5.96659	59	NA	promoter-TSS (NM_001167864)	promoter-TSS (NM_001167864)	-20	NM_001005248	246694	Mm.379442	NM_178742	ENSMUSG00000014418	Hps5	AI646796|AL022647|C85120|haze|hz|maroon|mr|ru-2|ru2	Hermansky-Pudlak syndrome 5	protein-coding
D4_1_peak_1778	chr7	64392344	64392624	7.8312	18.0714	13.2679	132	NA	promoter-TSS (NM_026483)	promoter-TSS (NM_026483)	-248	NM_026483	67973	Mm.26973	NM_026483	ENSMUSG00000030521	Mphosph10	2810453H10Rik|5730405D16Rik|AI326008	M-phase phosphoprotein 10 (U3 small nucleolar ribonucleoprotein)	protein-coding
D4_1_peak_1781	chr7	65644740	65645026	4.72371	7.33152	3.42354	34	NA	promoter-TSS (NM_172310)	promoter-TSS (NM_172310)	-15	NM_172310	272396	Mm.35127	NM_172310	ENSMUSG00000030515	Tarsl2	A530046H20Rik	threonyl-tRNA synthetase-like 2	protein-coding
D4_1_peak_1782	chr7	66689727	66690179	5.26164	9.19479	5.05753	50	NA	promoter-TSS (NR_003961)	promoter-TSS (NR_003961)	64	NM_152815	72635	Mm.289796	NM_152815	ENSMUSG00000053091	Lins1	2700083B01Rik|AW547219|Lins|Lins2|Wins2	lines homolog 1	protein-coding
D4_1_peak_1783	chr7	68749338	68749580	6.87982	13.1376	8.64241	86	NA	promoter-TSS (NM_001042592)	promoter-TSS (NM_001042592)	-221	NM_025549	66412	Mm.251199	NM_025549	ENSMUSG00000042659	Arrdc4	2410003C09Rik|AV216361	arrestin domain containing 4	protein-coding
D4_1_peak_1784	chr7	70361534	70362045	5.66813	10.6222	6.34368	63	NA	intron (NM_183261, intron 1 of 2)	intron (NM_183261, intron 1 of 2)	-1196	NM_009697	11819	Mm.158143	NM_009697	ENSMUSG00000030551	Nr2f2	2700033K02Rik|9430015G03Rik|ARP-1|Aporp1|COUP-TF2|COUP-TFII|COUPTFB|EAR3|SVP40|Tcfcoup2	nuclear receptor subfamily 2, group F, member 2	protein-coding
D4_1_peak_1785	chr7	73537783	73538268	6.31091	15.91	11.2184	112	NA	intron (NM_001081345, intron 2 of 38)	intron (NM_001081345, intron 2 of 38)	3721	NM_001081345	244059	Mm.34539	NM_001081345	ENSMUSG00000078671	Chd2	2810013C04Rik|2810040A01Rik|5630401D06Rik|AI851092|BC029703|CHD-2	chromodomain helicase DNA binding protein 2	protein-coding
D4_1_peak_1786	chr7	73558507	73558768	6.79532	15.1636	10.5179	105	NA	promoter-TSS (NR_037569)	promoter-TSS (NR_037569)	-242	NR_037569	69170	Mm.34539	NR_037569	ENSMUSG00000101970	1810026B05Rik	-	RIKEN cDNA 1810026B05 gene	ncRNA
D4_1_peak_1787	chr7	75455597	75455795	5.03424	8.15032	4.13322	41	NA	5' UTR (NM_029332, exon 1 of 37)	5' UTR (NM_029332, exon 1 of 37)	162	NM_029332	75547	Mm.216107	NM_029332	ENSMUSG00000066406	Akap13	1700026G02Rik|5730522G15Rik|5830460E08Rik|AKAP-13|AKAP-Lbc|BRX|Ht31|LBC|PROTO-LB|PROTO-LBC	A kinase (PRKA) anchor protein 13	protein-coding
D4_1_peak_1789	chr7	80324136	80324497	7.29871	14.7412	10.1254	101	NA	TTS (NM_133952)	TTS (NM_133952)	138	NM_173445	269955	Mm.474502	NM_173445	ENSMUSG00000038930	Rccd1	5830436H09|E430018M08Rik	RCC1 domain containing 1	protein-coding
D4_1_peak_1790	chr7	82865972	82866360	6.21211	13.1921	8.69083	86	NA	Intergenic	CpG	-1167	NM_175366	108797	Mm.306789	NM_175366	ENSMUSG00000057706	Mex3b	4931439A04Rik|M-04814|Rkhd3|mKIAA2009	mex3 RNA binding family member B	protein-coding
D4_1_peak_1792	chr7	83891895	83892162	7.37271	14.8707	10.2459	102	NA	promoter-TSS (NM_023403)	promoter-TSS (NM_023403)	28	NM_023403	67943	Mm.117365	NM_023403	ENSMUSG00000038503	Mesdc2	2210015O11Rik|AW537813|mKIAA0081|mesd|msd	mesoderm development candidate 2	protein-coding
D4_1_peak_1794	chr7	92561271	92561523	4.18741	5.92019	2.2326	22	NA	5' UTR (NM_025515, exon 1 of 9)	5' UTR (NM_025515, exon 1 of 9)	248	NM_001162918	66365	Mm.21173	NM_025515	ENSMUSG00000030613	Ccdc90b	2310015N07Rik|C86558	coiled-coil domain containing 90B	protein-coding
D4_1_peak_1797	chr7	95688296	95689200	5.62494	10.9158	6.60887	66	NA	Intergenic	(GAAA)n|Simple_repeat|Simple_repeat	-482496	NM_001310762	23966	Mm.254610	NM_011858	ENSMUSG00000048078	Tenm4	Doc4|ELM2|Odz4|R75022|Ten-m4|l(7)-3Rn|l7Rn3|mKIAA1302	teneurin transmembrane protein 4	protein-coding
D4_1_peak_1799	chr7	98656657	98657174	4.36881	7.02313	3.15835	31	NA	promoter-TSS (NM_172280)	promoter-TSS (NM_172280)	-346	NM_172280	233545	Mm.387819	NM_172280	ENSMUSG00000035401	Emsy	2210018M11Rik|2310016L09Rik|AU019521|AU019557	EMSY, BRCA2-interacting transcriptional repressor	protein-coding
D4_1_peak_2	chr1	6214676	6214867	4.29462	5.84788	2.17147	21	NA	5' UTR (NM_009826, exon 1 of 24)	5' UTR (NM_009826, exon 1 of 24)	109	NM_009826	12421	Mm.293811	NM_009826	ENSMUSG00000025907	Rb1cc1	2900055E04Rik|5930404L04Rik|Cc1|FIP200|LaXp180	RB1-inducible coiled-coil 1	protein-coding
D4_1_peak_3	chr1	7088645	7089075	7.11786	13.9804	9.418	94	NA	promoter-TSS (NM_183028)	promoter-TSS (NM_183028)	-60	NM_183028	319263	Mm.21539	NM_183028	ENSMUSG00000051285	Pcmtd1	8430411F12Rik|A030012M09Rik	protein-L-isoaspartate (D-aspartate) O-methyltransferase domain containing 1	protein-coding
D4_1_peak_4	chr1	7397402	7398268	4.48588	6.66019	2.84988	28	NA	Intergenic	CpG	308915	NM_183028	319263	Mm.21539	NM_183028	ENSMUSG00000051285	Pcmtd1	8430411F12Rik|A030012M09Rik	protein-L-isoaspartate (D-aspartate) O-methyltransferase domain containing 1	protein-coding
D4_1_peak_5	chr1	10037969	10038168	4.94859	8.00752	4.01177	40	NA	promoter-TSS (NM_013715)	promoter-TSS (NM_013715)	91	NM_001277101	26754	Mm.402384	NM_013715	ENSMUSG00000025917	Cops5	AI303502|CSN5|Jab1|Mov34|Sgn5	COP9 signalosome subunit 5	protein-coding
D4_1_peak_9	chr1	30949773	30949975	4.87726	7.58322	3.64213	36	NA	promoter-TSS (NR_002688)	promoter-TSS (NR_002688)	-119	NM_011200	19243	Mm.491181	NM_011200	ENSMUSG00000026064	Ptp4a1	AA415290|AU019864|C130021B01|Prl-1	protein tyrosine phosphatase 4a1	protein-coding
D4_1_peak_1800	chr7	99141180	99141513	5.82413	11.2794	6.93738	69	NA	promoter-TSS (NM_178635)	promoter-TSS (NM_178635)	-202	NM_178635	78610	Mm.323072	NM_178635	ENSMUSG00000035354	Uvrag	9530039D02Rik|AI648770|BB124205|Uvrag1|Uvragl	UV radiation resistance associated gene	protein-coding
D4_1_peak_1801	chr7	99381251	99381517	4.79614	8.06099	4.05631	40	NA	promoter-TSS (NM_201352)	promoter-TSS (NM_201352)	-165	NM_201352	233552	Mm.286317	NM_201352	ENSMUSG00000035314	Gdpd5	BC024955|Gde2	glycerophosphodiester phosphodiesterase domain containing 5	protein-coding
D4_1_peak_1802	chr7	100371934	100372254	7.90324	18.7021	13.8672	138	NA	promoter-TSS (NM_001017985)	promoter-TSS (NM_001017985)	-139	NM_001017985	277939	Mm.276374	NM_001017985	ENSMUSG00000047248	C2cd3	AU020772	C2 calcium-dependent domain containing 3	protein-coding
D4_1_peak_1803	chr7	100932385	100932753	4.60394	7.42645	3.50475	35	NA	promoter-TSS (NM_001081116)	promoter-TSS (NM_001081116)	-408	NM_001081116	207212	Mm.29954	NM_001081116	ENSMUSG00000032875	Arhgef17	8030463K16|AI428794|AW558066|BC035332|mKIAA0337	Rho guanine nucleotide exchange factor (GEF) 17	protein-coding
D4_1_peak_1804	chr7	101108220	101108534	6.11287	11.4053	7.05105	70	NA	promoter-TSS (NM_001146010)	promoter-TSS (NM_001146010)	-398	NM_001146010	207278	Mm.263041	NM_199012	ENSMUSG00000030691	Fchsd2	BC034086|R74866|Sh3md3|mKIAA0769	FCH and double SH3 domains 2	protein-coding
D4_1_peak_1805	chr7	101310622	101310860	4.46561	6.36222	2.59679	25	NA	Intergenic	Intergenic	-8653	NM_001111111	73683	Mm.275744	NM_001111111	ENSMUSG00000047767	Atg16l2	2410118P20Rik	autophagy related 16-like 2 (S. cerevisiae)	protein-coding
D4_1_peak_1806	chr7	101663553	101663863	5.19613	8.4187	4.36909	43	NA	promoter-TSS (NM_009191)	promoter-TSS (NM_009191)	-60	NM_009191	20480	Mm.3990	NM_009191	ENSMUSG00000001829	Clpb	AL118244|Skd3	ClpB caseinolytic peptidase B	protein-coding
D4_1_peak_1808	chr7	101896315	101896972	10.5048	29.3384	24.2662	242	NA	intron (NM_001291349, intron 1 of 4)	intron (NM_001291349, intron 1 of 4)	312	NM_027532	75430	Mm.284491	NM_027532	ENSMUSG00000030649	Anapc15	3200002M19Rik|6330414C15Rik|APC15	anaphase prompoting complex C subunit 15	protein-coding
D4_1_peak_1809	chr7	101905607	101906187	9.00417	19.1695	14.3185	143	NA	promoter-TSS (NM_025605)	promoter-TSS (NM_025605)	60	NM_025605	66508	Mm.30003	NM_025605	ENSMUSG00000030842	Lamtor1	2400001E08Rik|Pdro|p18	late endosomal/lysosomal adaptor, MAPK and MTOR activator 1	protein-coding
D4_1_peak_1811	chr7	102065254	102065745	5.26883	9.90033	5.69043	56	NA	promoter-TSS (NR_104582)	promoter-TSS (NR_104582)	8	NR_104582	102443351	Mm.292904	NM_011644	ENSMUSG00000070425	Xntrpc	Xndr-trpc2	Xndc1-transient receptor potential cation channel, subfamily C, member 2 readthrough	protein-coding
D4_1_peak_1813	chr7	102209940	102210157	3.79024	5.51509	1.90022	19	NA	promoter-TSS (NM_001291358)	promoter-TSS (NM_001291358)	118	NM_022979	269966	Mm.439800	NM_022979	ENSMUSG00000063550	Nup98	4732457F17|AI849286|Nup96	nucleoporin 98	protein-coding
D4_1_peak_1815	chr7	105400070	105400395	8.44325	19.2077	14.3544	143	NA	promoter-TSS (NM_199009)	promoter-TSS (NM_199009)	-178	NM_001242365	74349	Mm.30254	NM_199009	ENSMUSG00000044465	Fam160a2	4632419K20Rik|6530415H11Rik|FHIP	family with sequence similarity 160, member A2	protein-coding
D4_1_peak_1816	chr7	109519010	109519204	4.79074	7.4416	3.51808	35	NA	promoter-TSS (NM_011975)	promoter-TSS (NM_011975)	-88	NM_011975	26451	Mm.305750	NM_011975	ENSMUSG00000046364	Rpl27a	L27'|L27A|L29	ribosomal protein L27A	protein-coding
D4_1_peak_1817	chr7	109986452	109986783	5.31209	9.2821	5.13556	51	NA	promoter-TSS (NM_153525)	promoter-TSS (NM_153525)	-387	NM_153525	233724	Mm.43212	NM_153525	ENSMUSG00000047554	Tmem41b	1500015G02Rik|1500031M19Rik|AU018901|D7Ertd70e|D7Ertd743e	transmembrane protein 41B	protein-coding
D4_1_peak_1818	chr7	110061233	110061950	8.05605	25.1403	20.1295	201	NA	promoter-TSS (NM_009281)	promoter-TSS (NM_009281)	-111	NM_009281	20841	Mm.10815	NM_009281	ENSMUSG00000061079	Zfp143	AA959806|AU015869|D7Ertd805e|KRAB14|SBF|Staf|Zfp79|Zfp80-rs1|Znf143|pHZ-1	zinc finger protein 143	protein-coding
D4_1_peak_1819	chr7	111082759	111083356	6.14377	13.4701	8.94568	89	NA	promoter-TSS (NM_013507)	promoter-TSS (NM_013507)	-27	NM_001040131	13690	Mm.185453	NM_013507	ENSMUSG00000005610	Eif4g2	DAP-5|E130105L11Rik|Nat1|Natm1|p97	eukaryotic translation initiation factor 4, gamma 2	protein-coding
D4_1_peak_1820	chr7	111122462	111122734	5.32097	9.64419	5.46036	54	NA	promoter-TSS (NR_015573)	promoter-TSS (NR_015573)	77	NR_015573	75479	Mm.381620	NR_015573	ENSMUSG00000110424	1700012D14Rik	-	RIKEN cDNA 1700012D14 gene	ncRNA
D4_1_peak_1821	chr7	118243706	118244076	6.63292	13.5553	9.02202	90	NA	promoter-TSS (NM_001031814)	promoter-TSS (NM_001031814)	-16	NR_027879	67745	Mm.483404	NM_183267	ENSMUSG00000055159	4930583K01Rik	-	RIKEN cDNA 4930583K01 gene	ncRNA
D4_1_peak_1822	chr7	118533048	118533405	8.35734	17.5389	12.7601	127	NA	exon (NM_009940, exon 1 of 6)	exon (NM_009940, exon 1 of 6)	130	NM_009940	12850	Mm.20634	NM_009940	ENSMUSG00000030652	Coq7	clk-1	demethyl-Q 7	protein-coding
D4_1_peak_1824	chr7	119895895	119896356	8.49009	18.7807	13.9434	139	NA	promoter-TSS (NM_001163703)	promoter-TSS (NM_001163703)	-167	NM_029610	73919	Mm.46381	NM_029610	ENSMUSG00000030922	Lyrm1	1110065L10Rik|2310004B22Rik|4930404J24Rik	LYR motif containing 1	protein-coding
D4_1_peak_1825	chr7	122067119	122067334	7.25019	14.6561	10.0465	100	NA	promoter-TSS (NM_138589)	promoter-TSS (NM_138589)	28	NM_138589	28018	Mm.282122	NM_138589	ENSMUSG00000030870	Ubfd1	AI467302|D7Wsu105e|D7Wsu128e|Ubph	ubiquitin family domain containing 1	protein-coding
D4_1_peak_1826	chr7	122969747	122969939	4.72371	7.33152	3.42354	34	NA	promoter-TSS (NM_175023)	promoter-TSS (NM_175023)	616	NR_045614	73951	Mm.389936	NR_045614		4930413G21Rik	-	RIKEN cDNA 4930413G21 gene	ncRNA
D4_1_peak_1827	chr7	123369810	123370216	6.2482	12.0384	7.63084	76	NA	promoter-TSS (NM_001122643)	promoter-TSS (NM_001122643)	-98	NM_001122642	70497	Mm.403318	NM_144529	ENSMUSG00000030766	Arhgap17	5730403H17Rik|Nadrin|Nadrin2|Rich1|Wbp15	Rho GTPase activating protein 17	protein-coding
D4_1_peak_1829	chr7	126377682	126377992	4.62661	7.17147	3.28481	32	NA	promoter-TSS (NM_023712)	promoter-TSS (NM_023712)	97	NR_045537	73658	Mm.11112	NM_023712	ENSMUSG00000030741	Spns1	2210013K02Rik|Spin1|Spinl	spinster homolog 1	protein-coding
D4_1_peak_1830	chr7	126475180	126475403	5.46974	8.86844	4.76656	47	NA	promoter-TSS (NM_001289538)	promoter-TSS (NM_001289538)	-161	NM_011363	20399	Mm.8538	NM_011363	ENSMUSG00000030733	Sh2b1	AI425885|C530001K22Rik|Irip|Psm|SH2-B|SH2-Bb|Sh2bpsm1|mKIAA1299	SH2B adaptor protein 1	protein-coding
D4_1_peak_1831	chr7	126502117	126502430	5.25082	10.2189	5.97738	59	NA	intron (NM_183020, intron 1 of 22)	CpG	152	NM_001347658	233871	Mm.231450	NM_183020	ENSMUSG00000032637	Atxn2l	A2D|A2LG|A2RP|A2lp|Atxnl2	ataxin 2-like	protein-coding
D4_1_peak_1832	chr7	126503465	126503708	4.32959	7.52688	3.59298	35	NA	promoter-TSS (NM_183020)	promoter-TSS (NM_183020)	-284	NM_183020	233871	Mm.231450	NM_183020	ENSMUSG00000032637	Atxn2l	A2D|A2LG|A2RP|A2lp|Atxnl2	ataxin 2-like	protein-coding
D4_1_peak_1833	chr7	126861964	126862347	5.30206	8.92504	4.81616	48	NA	promoter-TSS (NM_153580)	promoter-TSS (NM_153580)	183	NM_172746	233876	Mm.363427	NM_172746	ENSMUSG00000042606	Hirip3	B130036O03|C86302	HIRA interacting protein 3	protein-coding
D4_1_peak_1834	chr7	127027225	127027470	6.79532	15.1636	10.5179	105	NA	promoter-TSS (NM_010772)	promoter-TSS (NM_010772)	-868	NM_010772	17188	Mm.378964	NM_010772	ENSMUSG00000030678	Maz	MAZI|PUR1|Pur-1|SAF-1|SAF-2	MYC-associated zinc finger protein (purine-binding transcription factor)	protein-coding
D4_1_peak_1835	chr7	127208780	127209173	6.1531	11.4752	7.11452	71	NA	promoter-TSS (NM_144522)	promoter-TSS (NM_144522)	77	NM_001347655	17907	Mm.14526	NM_016754	ENSMUSG00000030672	Mylpf	2410014J02Rik|MLC-2|Mlc2	myosin light chain, phosphorylatable, fast skeletal muscle	protein-coding
D4_1_peak_1836	chr7	127232750	127232980	5.43144	9.14234	5.01042	50	NA	promoter-TSS (NM_146201)	promoter-TSS (NM_146201)	265	NR_030674	100043580	Mm.482209	NR_030674	ENSMUSG00000000486	Gm4532	-	predicted gene 4532	ncRNA
D4_1_peak_1837	chr7	127448701	127449236	4.91722	8.27009	4.23667	42	NA	5' UTR (NM_175163, exon 1 of 3)	5' UTR (NM_175163, exon 1 of 3)	190	NM_175163	71131	Mm.474533	NM_175163	ENSMUSG00000048921	Zfp689	4933416E05Rik|Znf689	zinc finger protein 689	protein-coding
D4_1_peak_1838	chr7	127477940	127478798	8.46292	24.4975	19.5022	195	NA	Intergenic	CpG	6755	NM_145589	233895	Mm.44183	NM_145589	ENSMUSG00000030822	Prr14	BC006909	proline rich 14	protein-coding
D4_1_peak_1839	chr7	127511960	127512339	6.25268	12.8581	8.38272	83	NA	non-coding (NR_024331, exon 1 of 1)	non-coding (NR_024331, exon 1 of 1)	166	NM_001304266	100043597	Mm.428042	NM_175144	ENSMUSG00000053877	Srcap	B930091H02Rik|D030022P06Rik|F630004O05Rik	Snf2-related CREBBP activator protein	protein-coding
D4_1_peak_1840	chr7	127588293	127588693	5.55035	10.4112	6.15107	61	NA	promoter-TSS (NM_172281)	promoter-TSS (NM_172281)	102	NM_001033040	233899	Mm.25220	NM_001033040	ENSMUSG00000057176	Ccdc189	Gm166	coiled-coil domain containing 189	protein-coding
D4_1_peak_1842	chr7	127745515	127746403	7.81832	20.5277	15.6283	156	NA	promoter-TSS (NM_172748)	promoter-TSS (NM_172748)	-816	NM_172748	233902	Mm.259353	NM_172748	ENSMUSG00000030811	Fbxl19	6030430O11|BC059812|Fbl19	F-box and leucine-rich repeat protein 19	protein-coding
D4_1_peak_1843	chr7	127776693	127776912	4.21298	6.21589	2.47359	24	NA	promoter-TSS (NM_178029)	promoter-TSS (NM_178029)	-587	NM_178029	233904	Mm.435494	NM_010940	ENSMUSG00000042308	Setd1a	BC010250|KMT2F|Nsccn1|mKIAA0339|mNSC1	SET domain containing 1A	protein-coding
D4_1_peak_1844	chr7	127967207	127967446	5.87546	10.2415	5.99802	59	NA	promoter-TSS (NM_139149)	promoter-TSS (NM_139149)	-153	NM_139149	233908	Mm.277680	NM_139149	ENSMUSG00000030795	Fus	D430004D17Rik|D930039C12Rik|Fus1|Tls	fused in sarcoma	protein-coding
D4_1_peak_1845	chr7	128237972	128238532	5.13167	8.96864	4.8566	48	NA	promoter-TSS (NM_177001)	promoter-TSS (NM_177001)	-221	NM_177001	100043133	Mm.183647	NM_177001	ENSMUSG00000062944	9130023H24Rik	GLI4	RIKEN cDNA 9130023H24 gene	protein-coding
D4_1_peak_1846	chr7	128461420	128461757	6.63292	13.5553	9.02202	90	NA	promoter-TSS (NM_009383)	promoter-TSS (NM_009383)	-75	NM_009383	21843	Mm.242072	NM_009383	ENSMUSG00000030846	Tial1	5330433G13Rik|AL033329|TIAR|mTIAR	Tia1 cytotoxic granule-associated RNA binding protein-like 1	protein-coding
D4_1_peak_1849	chr7	133709104	133709305	6.6514	11.5284	7.16224	71	NA	promoter-TSS (NM_025392)	promoter-TSS (NM_025392)	91	NM_009479	22276	Mm.3160	NM_009479	ENSMUSG00000030979	Uros	AI415298|UROIIIS|Uros3	uroporphyrinogen III synthase	protein-coding
D4_1_peak_1850	chr7	134114429	134114773	4.31388	6.12154	2.39582	23	NA	intron (NM_007400, intron 3 of 22)	intron (NM_007400, intron 3 of 22)	110496	NM_007400	11489	Mm.439714	NM_007400	ENSMUSG00000054555	Adam12	Mltna	a disintegrin and metallopeptidase domain 12 (meltrin alpha)	protein-coding
D4_1_peak_1852	chr7	139388737	139389134	6.13066	12.2284	7.80532	78	NA	promoter-TSS (NM_001127363)	promoter-TSS (NM_001127363)	-174	NM_001127363	212111	Mm.28308	NM_183144	ENSMUSG00000025477	Inpp5a	-	inositol polyphosphate-5-phosphatase A	protein-coding
D4_1_peak_1853	chr7	140881929	140882265	4.55461	6.50304	2.71624	27	NA	promoter-TSS (NM_001127351)	promoter-TSS (NM_001127351)	212	NM_022433	64384	Mm.29760	NM_022433	ENSMUSG00000025486	Sirt3	2310003L23Rik|AI848213|Sir2l3	sirtuin 3	protein-coding
D4_1_peak_1854	chr7	141123075	141123379	7.08535	14.3655	9.77688	97	NA	Intergenic	Intergenic	-5421	NM_178381	71345	Mm.235813	NM_178381	ENSMUSG00000054662	Ano9	5430425C04Rik|Tmem16j|Tp53i5|Trp53i5	anoctamin 9	protein-coding
D4_1_peak_1856	chr7	141215462	141215697	3.75174	4.99757	1.49261	14	NA	promoter-TSS (NM_025886)	promoter-TSS (NM_025886)	-281	NM_025886	66985	Mm.21202	NM_025886	ENSMUSG00000038618	Rassf7	2400009B11Rik|AW210608	Ras association (RalGDS/AF-6) domain family (N-terminal) member 7	protein-coding
D4_1_peak_1857	chr7	141221813	141222071	5.25243	8.51162	4.45202	44	NA	promoter-TSS (NR_029793)	promoter-TSS (NR_029793)	-449	NR_029793	387206		NR_029793	ENSMUSG00000065551	Mir210	Mirn210|mir-210|mmu-mir-210	microRNA 210	ncRNA
D4_1_peak_1858	chr7	141327710	141328101	6.54052	12.1415	7.72801	77	NA	promoter-TSS (NM_001282076)	promoter-TSS (NM_001282076)	-180	NM_016874	54006	Mm.28392	NM_016874	ENSMUSG00000058886	Deaf1	AU042387|C230009B13Rik|NUDR	deformed epidermal autoregulatory factor 1 (Drosophila)	protein-coding
D4_1_peak_1859	chr7	141392182	141392382	4.63604	6.90258	3.05872	30	NA	exon (NM_011528, exon 1 of 8)	exon (NM_011528, exon 1 of 8)	122	NM_011528	21351	Mm.29182	NM_011528	ENSMUSG00000025503	Taldo1	-	transaldolase 1	protein-coding
D4_1_peak_1860	chr7	143068979	143069393	9.10439	22.0171	17.078	170	NA	promoter-TSS (NM_020285)	promoter-TSS (NM_020285)	-182	NM_001115085	56844	Mm.139675	NM_020285	ENSMUSG00000045752	Tssc4	AA241958|ESTM671070	tumor-suppressing subchromosomal transferable fragment 4	protein-coding
D4_1_peak_1862	chr7	143549159	143549360	5.27147	8.54299	4.47957	44	NA	promoter-TSS (NM_008672)	promoter-TSS (NM_008672)	-139	NM_008672	17955	Mm.294625	NM_008672	ENSMUSG00000059119	Nap1l4	2810410H14Rik|AI316776|D7Wsu30e|Nap2	nucleosome assembly protein 1-like 4	protein-coding
D4_1_peak_1863	chr7	143822843	143823042	7.82214	15.6486	10.9743	109	NA	promoter-TSS (NM_007856)	promoter-TSS (NM_007856)	-90	NM_030221	78914	Mm.35104	NM_030221	ENSMUSG00000031090	Nadsyn1	9130012B15Rik	NAD synthetase 1	protein-coding
D4_1_peak_1864	chr7	143829669	143830089	5.61764	9.10988	4.98165	49	NA	intron (NM_007856, intron 1 of 8)	intron (NM_007856, intron 1 of 8)	6712	NM_007856	13360	Mm.249342	NM_007856	ENSMUSG00000058454	Dhcr7	AA409147	7-dehydrocholesterol reductase	protein-coding
D4_1_peak_1866	chr8	4166034	4166481	8.3133	18.9694	14.1251	141	NA	promoter-TSS (NM_001039578)	promoter-TSS (NM_001039578)	-310	NM_001346730	213027	Mm.437106	NM_153536	ENSMUSG00000011832	Evi5l	1700084G18Rik|2310039H16Rik|3110007G05Rik|B130050I23Rik	ecotropic viral integration site 5 like	protein-coding
D4_1_peak_1868	chr8	4677542	4678635	6.45027	11.9873	7.58391	75	NA	Intergenic	CpG	64918	NM_145591	233987	Mm.102799	NM_145591	ENSMUSG00000058748	Zfp958	-	zinc finger protein 958	protein-coding
D4_1_peak_1870	chr8	11555414	11556340	7.22298	23.0773	18.1131	181	NA	promoter-TSS (NM_001302457)	promoter-TSS (NM_001302457)	115	NM_001302458	26356	Mm.25709	NM_011919	ENSMUSG00000045969	Ing1	2610028J21Rik|AA407184|AI875420|mING1h|p33Ing1|p37Ing1b	inhibitor of growth family, member 1	protein-coding
D4_1_peak_1871	chr8	11635396	11636360	5.78814	11.9823	7.57903	75	NA	promoter-TSS (NM_001167967)	promoter-TSS (NM_001167967)	-121	NM_001281975	102334	Mm.12459	NM_133971	ENSMUSG00000031508	Ankrd10	4833425P12Rik|AW549277	ankyrin repeat domain 10	protein-coding
D4_1_peak_1873	chr8	13785540	13786092	6.17007	11.9	7.50326	75	NA	exon (NM_025924, exon 1 of 9)	exon (NM_025924, exon 1 of 9)	201	NM_025924	67031	Mm.44858	NM_025924	ENSMUSG00000038398	Upf3a	2600001C03Rik|4930546M19Rik|RENT3A|UPF3	UPF3 regulator of nonsense transcripts homolog A (yeast)	protein-coding
D4_1_peak_1874	chr8	14888535	14888814	6.22068	11.2011	6.86599	68	NA	5' UTR (NM_012000, exon 1 of 3)	5' UTR (NM_012000, exon 1 of 3)	138	NM_012000	26889	Mm.254027	NM_012000	ENSMUSG00000026317	Cln8	mnd	ceroid-lipofuscinosis, neuronal 8	protein-coding
D4_1_peak_1876	chr8	19707322	19707715	5.48884	9.23834	5.09568	50	NA	Intergenic	Intergenic	-22058	NM_001039553	626415	Mm.425517	NM_001039553	ENSMUSG00000096265	4930467E23Rik	ENSMUSG00000074453|OTTMUSG00000018948|TSAP	RIKEN cDNA 4930467E23 gene	protein-coding
D4_1_peak_1877	chr8	19784586	19784971	6.86378	11.1242	6.79818	67	NA	intron (NM_001270553, intron 6 of 9)	CpG	55202	NM_001270553	100861668	Mm.491087	NM_001270553	ENSMUSG00000095294	Gm21119	-	predicted gene, 21119	protein-coding
D4_1_peak_1878	chr8	20122178	20122526	6.01049	9.09692	4.9708	49	NA	Intergenic	CpG	175080	NR_030708	547150	Mm.359054	NR_030708	ENSMUSG00000071796	6820431F20Rik	-	cadherin 11 pseudogene	pseudo
D4_1_peak_1881	chr8	23208442	23208746	4.93181	7.97947	3.98682	39	NA	promoter-TSS (NM_018743)	promoter-TSS (NM_018743)	-141	NM_018743	102247	Mm.200898	NM_018743	ENSMUSG00000031545	Gpat4	AU041707|AW545732|Agpat6|Tsarg7	glycerol-3-phosphate acyltransferase 4	protein-coding
D4_1_peak_1883	chr8	25016979	25017257	5.45044	9.17414	5.03918	50	NA	promoter-TSS (NM_007404)	promoter-TSS (NM_007404)	-93	NM_027194	69742	Mm.28626	NM_027194	ENSMUSG00000031556	Tm2d2	2410018G23Rik|Blp1	TM2 domain containing 2	protein-coding
D4_1_peak_1884	chr8	26119349	26119555	5.34627	9.3411	5.18793	51	NA	promoter-TSS (NM_029965)	promoter-TSS (NM_029965)	72	NM_029965	77733	Mm.291906	NM_029965	ENSMUSG00000013878	Rnf170	6720407G21Rik|AI481227	ring finger protein 170	protein-coding
D4_1_peak_1885	chr8	31149585	31150164	5.05366	8.832	4.73462	47	NA	promoter-TSS (NM_144927)	promoter-TSS (NM_144927)	-442	NR_103719	234138	Mm.349800	NM_144927	ENSMUSG00000031577	Tti2	-	TELO2 interacting protein 2	protein-coding
D4_1_peak_1887	chr8	32068937	32069316	6.32247	10.9866	6.67296	66	NA	Intergenic	Intergenic	-82769	NR_046039	666589	Mm.367675	NR_046039		Gm8179	EG666589	predicted gene 8179	ncRNA
D4_1_peak_1888	chr8	45999960	46000212	4.17212	5.89579	2.21187	22	NA	promoter-TSS (NM_001039562)	promoter-TSS (NM_001039562)	-236	NM_001039562	654824	Mm.334517	NM_001039562	ENSMUSG00000050914	Ankrd37	-	ankyrin repeat domain 37	protein-coding
D4_1_peak_1890	chr8	47714001	47714232	5.85425	11.7197	7.33594	73	NA	promoter-TSS (NM_172407)	promoter-TSS (NM_172407)	-185	NM_172407	70925	Mm.393807	NM_172407	ENSMUSG00000038069	Cdkn2aip	4921511I16Rik|AW208986|CARF	CDKN2A interacting protein	protein-coding
D4_1_peak_1891	chr8	57511576	57511906	5.62612	10.1808	5.94205	59	NA	promoter-TSS (NM_008252)	promoter-TSS (NM_008252)	-102	NM_008252	97165	Mm.276881	NM_008252	ENSMUSG00000054717	Hmgb2	C80539|HMG-2|Hmg2	high mobility group box 2	protein-coding
D4_1_peak_1892	chr8	60992949	60993210	4.22475	5.73882	2.08273	20	NA	promoter-TSS (NM_001293639)	promoter-TSS (NM_001293639)	-114	NM_001293639	18004	Mm.486881	NM_175089	ENSMUSG00000031644	Nek1	D8Ertd790e|kat	NIMA (never in mitosis gene a)-related expressed kinase 1	protein-coding
D4_1_peak_1893	chr8	61283177	61283672	5.23087	8.80488	4.70942	47	NA	intron (NR_045475, intron 1 of 4)	intron (NR_045475, intron 1 of 4)	5448	NR_045475	69279	Mm.417857	NR_045475	ENSMUSG00000099419	1700001D01Rik	-	RIKEN cDNA 1700001D01 gene	ncRNA
D4_1_peak_1896	chr8	69625273	69625525	5.34903	8.67057	4.59232	45	NA	promoter-TSS (NM_001045553)	promoter-TSS (NM_001045553)	149	NM_172754	234362	Mm.458487	NM_172754	ENSMUSG00000060427	Zfp868	AI449175|AW108241|C530032E20|mszf62	zinc finger protein 868	protein-coding
D4_1_peak_1897	chr8	69716528	69717099	5.90848	10.669	6.38535	63	NA	promoter-TSS (NM_181274)	promoter-TSS (NM_181274)	89	NM_001039965	66869	Mm.334581	NM_181274	ENSMUSG00000054648	Zfp869	1200003I07Rik	zinc finger protein 869	protein-coding
D4_1_peak_1898	chr8	69749761	69749993	4.93181	7.97947	3.98682	39	NA	promoter-TSS (NM_001200023)	promoter-TSS (NM_001200023)	85	NM_001200023	620419	Mm.460423	NM_001200023	ENSMUSG00000092260	Zfp963	-	zinc finger protein 963	protein-coding
D4_1_peak_1899	chr8	69996271	69996684	7.11323	15.3139	10.6593	106	NA	promoter-TSS (NM_001286450)	promoter-TSS (NM_001286450)	-93	NM_001286450	234366	Mm.270044	NM_145596	ENSMUSG00000036180	Gatad2a	1110066C11Rik|BC031407|C80248	GATA zinc finger domain containing 2A	protein-coding
D4_1_peak_1900	chr8	70212361	70212798	9.79756	25.5802	20.5639	205	NA	promoter-TSS (NM_001007570)	promoter-TSS (NM_001007570)	-298	NM_001007570	73095	Mm.185413	NM_001007570	ENSMUSG00000002346	Slc25a42	2900084M01Rik	solute carrier family 25, member 42	protein-coding
D4_1_peak_1902	chr8	70477184	70477581	4.33006	6.40715	2.63477	26	NA	promoter-TSS (NM_001122830)	promoter-TSS (NM_001122830)	-439	NM_001122830	234378	Mm.187090	NM_172052	ENSMUSG00000055707	Klhl26	C630013N10Rik|Klkl26	kelch-like 26	protein-coding
D4_1_peak_1903	chr8	70538923	70539589	6.59751	14.7805	10.1626	101	NA	promoter-TSS (NM_007924)	promoter-TSS (NM_007924)	-419	NM_007924	13716	Mm.271973	NM_007924	ENSMUSG00000070002	Ell	Ell1|Men	elongation factor RNA polymerase II	protein-coding
D4_1_peak_1904	chr8	70673105	70673672	10.508	28.739	23.6752	236	NA	5' UTR (NM_015816, exon 1 of 5)	5' UTR (NM_015816, exon 1 of 5)	157	NM_015816	50783	Mm.248188	NM_015816	ENSMUSG00000031848	Lsm4	-	LSM4 homolog, U6 small nuclear RNA and mRNA degradation associated	protein-coding
D4_1_peak_1905	chr8	70698495	70698962	6.00912	13.6081	9.07042	90	NA	5' UTR (NM_001286944, exon 1 of 1)	5' UTR (NM_001286944, exon 1 of 1)	989	NM_001286944	16478	Mm.419851	NM_010592	ENSMUSG00000071076	Jund	Jund1	jun D proto-oncogene	protein-coding
D4_1_peak_1906	chr8	70776925	70777135	4.90995	7.34193	3.43318	34	NA	promoter-TSS (NM_008841)	promoter-TSS (NM_008841)	168	NR_029440	72093	Mm.271208	NR_029440		2010320M18Rik	-	RIKEN cDNA 2010320M18 gene	ncRNA
D4_1_peak_1907	chr8	70797306	70797528	4.78574	7.73433	3.77269	37	NA	promoter-TSS (NR_106099)	promoter-TSS (NR_106099)	-718	NR_106099	102466823		NR_106099	ENSMUSG00000099031	Mir7240	Gm27487|mmu-mir-7240	microRNA 7240	ncRNA
D4_1_peak_1908	chr8	70839565	70840021	7.61053	17.6524	12.8668	128	NA	promoter-TSS (NM_027560)	promoter-TSS (NM_027560)	-73	NM_027560	70807	Mm.24215	NM_027560	ENSMUSG00000002910	Arrdc2	4632416I05Rik|Ilad1	arrestin domain containing 2	protein-coding
D4_1_peak_1909	chr8	70873535	70873779	7.42275	15.4166	10.7569	107	NA	promoter-TSS (NM_026964)	promoter-TSS (NM_026964)	-167	NM_026964	234388	Mm.295791	NM_026964	ENSMUSG00000007721	Ccdc124	1810023B24Rik	coiled-coil domain containing 124	protein-coding
D4_1_peak_1910	chr8	70897580	70897858	4.84084	8.13837	4.12286	41	NA	promoter-TSS (NM_029751)	promoter-TSS (NM_029751)	-276	NM_029751	76808	Mm.379251	NM_029751	ENSMUSG00000045128	Rpl18a	2510019J09Rik	ribosomal protein L18A	protein-coding
D4_1_peak_1911	chr8	71366991	71367459	4.7378	7.95967	3.96947	39	NA	promoter-TSS (NM_025917)	promoter-TSS (NM_025917)	8	NM_025917	67023	Mm.41890	NM_025917	ENSMUSG00000002395	Use1	2010315L10Rik|5730403H22Rik|AV002165|D12|Ed2|Q-snare|p31	unconventional SNARE in the ER 1 homolog (S. cerevisiae)	protein-coding
D4_1_peak_1912	chr8	71382082	71382375	5.29065	8.57457	4.50665	45	NA	promoter-TSS (NM_010150)	promoter-TSS (NM_010150)	-276	NM_010150	13864	Mm.28989	NM_010150	ENSMUSG00000002393	Nr2f6	AV090102|COUP-TF3|EAR2|Erbal2	nuclear receptor subfamily 2, group F, member 6	protein-coding
D4_1_peak_1913	chr8	71570135	71570591	5.59838	9.773	5.57597	55	NA	intron (NM_011977, intron 2 of 13)	intron (NM_011977, intron 2 of 13)	1436	NM_011977	26457	Mm.38165	NM_011977	ENSMUSG00000031808	Slc27a1	FATP1|Fatp	solute carrier family 27 (fatty acid transporter), member 1	protein-coding
D4_1_peak_1914	chr8	72160950	72161273	7.29725	16.5798	11.8513	118	NA	promoter-TSS (NM_023126)	promoter-TSS (NM_023126)	-89	NM_023126	17274	Mm.162811	NM_023126	ENSMUSG00000003037	Rab8a	AA409338|Mel	RAB8A, member RAS oncogene family	protein-coding
D4_1_peak_1915	chr8	72239670	72240340	7.62077	15.767	11.085	110	NA	promoter-TSS (NM_007456)	promoter-TSS (NM_007456)	-13	NM_007456	11767	Mm.290086	NM_007456	ENSMUSG00000003033	Ap1m1	AA408894|AP47|Adtm1A|Cltnm|mu1A	adaptor-related protein complex AP-1, mu subunit 1	protein-coding
D4_1_peak_1916	chr8	72570845	72571104	5.8692	10.6016	6.32456	63	NA	promoter-TSS (NM_172396)	promoter-TSS (NM_172396)	74	NM_172396	66818	Mm.22565	NM_172396	ENSMUSG00000044600	Smim7	9130011J15Rik	small integral membrane protein 7	protein-coding
D4_1_peak_1917	chr8	75033629	75034110	5.55035	10.4112	6.15107	61	NA	intron (NM_001136259, intron 1 of 15)	CpG	183	NM_011622	21968	Mm.1967	NM_011622	ENSMUSG00000042870	Tom1	-	target of myb1 trafficking protein	protein-coding
D4_1_peak_1918	chr8	75108817	75109680	5.72015	10.7148	6.42571	64	NA	promoter-TSS (NM_008566)	promoter-TSS (NM_008566)	-261	NM_008566	17218	Mm.5048	NM_008566	ENSMUSG00000005410	Mcm5	AA617332|AI324988|AL033333|Cdc46|Mcmd5|P1-CDC46	minichromosome maintenance complex component 5	protein-coding
D4_1_peak_1920	chr8	79639079	79639346	5.12758	8.62979	4.55597	45	NA	promoter-TSS (NM_001256033)	promoter-TSS (NM_001256033)	-464	NM_001081164	73945	Mm.34348	NM_001081164	ENSMUSG00000036990	Otud4	4930431L18Rik|AI449692|D8Ertd69e|mKIAA1046	OTU domain containing 4	protein-coding
D4_1_peak_1921	chr8	80880342	80880549	5.30997	8.60636	4.53488	45	NA	promoter-TSS (NM_001301298)	promoter-TSS (NM_001301298)	34	NM_021356	14388	Mm.277409	NM_021356	ENSMUSG00000031714	Gab1	AA408973|AW107238	growth factor receptor bound protein 2-associated protein 1	protein-coding
D4_1_peak_1922	chr8	83608113	83608608	5.29065	8.57457	4.50665	45	NA	promoter-TSS (NM_001308227)	promoter-TSS (NM_001308227)	185	NM_018808	81489	Mm.282092	NM_018808	ENSMUSG00000005483	Dnajb1	0610007I11Rik|DjB1|HSPF1|Hdj1|Hsp40	DnaJ heat shock protein family (Hsp40) member B1	protein-coding
D4_1_peak_1923	chr8	83652216	83652473	5.00859	7.49948	3.56987	35	NA	promoter-TSS (NM_018771)	promoter-TSS (NM_018771)	-334	NM_018771	67903	Mm.20945	NM_018771	ENSMUSG00000019433	Gipc1	GIPC|Glut1CIP|Rgs19ip1|Semcap1|TIP-2|TaxIP2	GIPC PDZ domain containing family, member 1	protein-coding
D4_1_peak_1924	chr8	83715172	83715513	7.62687	16.7233	11.9863	119	NA	intron (NM_197982, intron 1 of 10)	CpG	165	NM_197982	68278	Mm.28222	NM_197982	ENSMUSG00000005481	Ddx39	2610307C23Rik|BAT1|DDXL|Ddx39a|URH49	DEAD (Asp-Glu-Ala-Asp) box polypeptide 39	protein-coding
[truncated: 59 more rows]
