# Supplementary material for: Kdm6b-mediated epigenetic coordination of temporal precision during motor neuron differentiation
Source: EMBO Rep. 2026 May 26;27(13):3665–88. doi: 10.1038/s44319-026-00808-2 (PMC13354772; doi:10.1038/s44319-026-00808-2)
Supplement: Supplementary file 8 — Source data Fig. 2 [file 44319_2026_808_MOESM8_ESM.zip › Source data Fig 2/Fig 2F/D4H8-Com_anno.xls]

PeakID (cmd=annotatePeaks.pl D4H8_minus_3sampleCom.bed mm10)	Chr	Start	End	Strand	Peak Score	Focus Ratio/Region Size	Annotation	Detailed Annotation	Distance to TSS	Nearest PromoterID	Entrez ID	Nearest Unigene	Nearest Refseq	Nearest Ensembl	Gene Name	Gene Alias	Gene Description	Gene Type
2963	chr6	64728432	64728834	+	0	NA	promoter-TSS (NM_007500)	promoter-TSS (NM_007500)	-492	NM_007500	11921		NM_007500	ENSMUSG00000073043	Atoh1	Hath1|MATH-1|Math1|bHLHa14	atonal bHLH transcription factor 1	protein-coding
432	chr10	120721018	120721288	+	0	NA	Intergenic	Intergenic	-44579	NR_038000	70874		NR_038000	ENSMUSG00000044544	4921513I03Rik	-	RIKEN cDNA 4921513I03 gene	ncRNA
460	chr11	4998218	4998414	+	0	NA	intron (NM_007454, intron 1 of 20)	intron (NM_007454, intron 1 of 20)	11492	NM_007454	11764		NM_007454	ENSMUSG00000009090	Ap1b1	Adtb1|b2b1660Clo	adaptor protein complex AP-1, beta 1 subunit	protein-coding
517	chr11	50225079	50225305	+	0	NA	promoter-TSS (NM_145926)	promoter-TSS (NM_145926)	-143	NM_145926	103534		NM_145926	ENSMUSG00000036620	Mgat4b	GnTIVb	mannoside acetylglucosaminyltransferase 4, isoenzyme B	protein-coding
3713	chr9	114564142	114564639	+	0	NA	promoter-TSS (NM_001042503)	promoter-TSS (NM_001042503)	-21	NM_001042503	636931		NM_001042503	ENSMUSG00000079259	Trim71	2610206G21Rik|Gm1127|Lin41|lin-41|mLin41|mlin-41	tripartite motif-containing 71	protein-coding
1860	chr19	47464012	47464255	+	0	NA	exon (NM_001164717, exon 1 of 14)	exon (NM_001164717, exon 1 of 14)	278	NM_001164717	14218		NM_008018	ENSMUSG00000053617	Sh3pxd2a	2310014D11Rik|C230050L11|EG329070|Fish|Gm5098|Sh3md1|TSK5|Tks5	SH3 and PX domains 2A	protein-coding
1215	chr14	76678718	76678968	+	0	NA	intron (NR_015485, intron 2 of 4)	intron (NR_015485, intron 2 of 4)	1275	NR_015485	73272		NR_015485	ENSMUSG00000101009	1700108F19Rik	1700020I02Rik	RIKEN cDNA 1700108F19 gene	ncRNA
1807	chr19	14890782	14891137	+	0	NA	Intergenic	Intergenic	-292776	NM_001302950	21888		NM_011600	ENSMUSG00000024642	Tle4	5730411M05Rik|Bce-1|Bce1|ESTM13|ESTM14|Grg4|grg-4	transducin-like enhancer of split 4	protein-coding
1413	chr16	14361648	14361934	+	0	NA	intron (NM_008576, intron 1 of 30)	CpG	233	NM_008576	17250		NM_008576	ENSMUSG00000023088	Abcc1	Abcc1a|Abcc1b|MRP|Mdrap|Mrp1	ATP-binding cassette, sub-family C member 1	protein-coding
634	chr11	86960340	86960552	+	0	NA	intron (NM_001005341, intron 2 of 4)	intron (NM_001005341, intron 2 of 4)	33316	NM_001005341	77864		NM_001005341	ENSMUSG00000018427	Ypel2	6430570G24|E130113K08Rik	yippee like 2	protein-coding
726	chr11	118739689	118740168	+	0	NA	intron (NM_001024931, intron 2 of 14)	intron (NM_001024931, intron 2 of 14)	21113	NM_001285438	52897		NM_001024931	ENSMUSG00000025576	Rbfox3	Fox-3|Hrnbp3|NeuN|Neuna60	RNA binding protein, fox-1 homolog (C. elegans) 3	protein-coding
2783	chr5	112643609	112644009	+	0	NA	Intergenic	Intergenic	-5388	NR_166517	102632462		NR_166515		Gm30529	-	predicted gene, 30529	ncRNA
3673	chr9	96980467	96980728	+	0	NA	intron (NM_145134, intron 2 of 2)	intron (NM_145134, intron 2 of 2)	37758	NM_145134	211949		NM_145134	ENSMUSG00000046997	Spsb4	D030068E18Rik|SSB-4|Ssb4	splA/ryanodine receptor domain and SOCS box containing 4	protein-coding
1388	chr15	99607603	99607927	+	0	NA	Intergenic	Intergenic	6565	NM_175087	11831		NM_175087	ENSMUSG00000043144	Aqp6	-	aquaporin 6	protein-coding
1099	chr14	6756978	6757200	+	0	NA	promoter-TSS (NM_001309401)	promoter-TSS (NM_001309401)	-32	NM_001309401	100041151		NM_001309401	ENSMUSG00000091754	Gm3636	100042043	predicted gene 3636	protein-coding
3260	chr7	115824935	115825201	+	0	NA	promoter-TSS (NM_001277327)	promoter-TSS (NM_001277327)	-358	NM_001277327	20679		NM_011445	ENSMUSG00000051910	Sox6	SOX-LZ	SRY (sex determining region Y)-box 6	protein-coding
2645	chr4	148399516	148399718	+	0	NA	Intergenic	Intergenic	45143	NM_027873	71707		NM_027873	ENSMUSG00000047719	Ubiad1	1200002M06Rik|Tere1	UbiA prenyltransferase domain containing 1	protein-coding
2070	chr2	117122978	117123193	+	0	NA	intron (NM_001277256, intron 1 of 4)	intron (NM_001277256, intron 1 of 4)	2014	NM_001277256	114715		NM_033524	ENSMUSG00000027351	Spred1	5730461F13Rik	sprouty protein with EVH-1 domain 1, related sequence	protein-coding
2885	chr5	151142676	151143074	+	0	NA	intron (NM_001359985, intron 1 of 12)	intron (NM_001359985, intron 1 of 12)	47318	NM_146258	243362		NM_146258	ENSMUSG00000016128	Stard13	DLC2|GT650	StAR related lipid transfer domain containing 13	protein-coding
208	chr1	172027516	172027921	+	0	NA	promoter-TSS (NM_033509)	promoter-TSS (NM_033509)	-423	NM_033509	93840		NM_033509	ENSMUSG00000026556	Vangl2	C530001F03Rik|Lootl|Lp|Lpp1|Ltap|Vang1l2|loop-tail|ska17|ska<m17Jus>|stbm|strabismus	VANGL planar cell polarity 2	protein-coding
1193	chr14	67242158	67242642	+	0	NA	intron (NM_001360202, intron 5 of 15)	intron (NM_001360202, intron 5 of 15)	7756	NM_001360202	13592		NM_010095	ENSMUSG00000022053	Ebf2	D14Ggc1e|EBF-2|Mmot1|O/E-3|OE-3	early B cell factor 2	protein-coding
1523	chr16	92400071	92400276	+	0	NA	promoter-TSS (NM_019466)	promoter-TSS (NM_019466)	-95	NM_019466	54720		NM_019466	ENSMUSG00000022951	Rcan1	Adapt78|CALP1L|CSP1|DSC1|Dscr1|MCIP1|RCN1	regulator of calcineurin 1	protein-coding
1030	chr13	73070442	73070664	+	0	NA	Intergenic	Intergenic	158547	NR_126459	75361		NR_126459		4930555K05Rik	-	RIKEN cDNA 4930555K05 gene	ncRNA
1050	chr13	84612641	84613073	+	0	NA	Intergenic	Intergenic	390561	NM_175187	72745		NM_175187	ENSMUSG00000035762	Tmem161b	2810446P07Rik	transmembrane protein 161B	protein-coding
301	chr10	39638762	39639424	+	0	NA	intron (NM_134000, intron 3 of 8)	intron (NM_134000, intron 3 of 8)	-25411	NR_152259	100504626		NR_152259	ENSMUSG00000086915	Gm16364	Gm16365|Hilnc	predicted gene 16364	ncRNA
3207	chr7	81480944	81481212	+	0	NA	intron (NM_021492, intron 4 of 25)	intron (NM_021492, intron 4 of 25)	12847	NM_021492	11775		NM_021492	ENSMUSG00000062444	Ap3b2	Naptb|[b]-NAP|beta-NAP|beta3B	adaptor-related protein complex 3, beta 2 subunit	protein-coding
3815	chrX	163958282	163959055	+	0	NA	promoter-TSS (NM_178794)	promoter-TSS (NM_178794)	-2	NM_009453	22184		NM_009453	ENSMUSG00000031370	Zrsr2	35kDa|5031411E02Rik|A230052C13Rik|U2af1-rs2|URP	zinc finger (CCCH type), RNA binding motif and serine/arginine rich 2	protein-coding
2704	chr5	34513871	34514068	+	0	NA	promoter-TSS (NM_139064)	promoter-TSS (NM_139064)	10	NM_139064	231130		NM_139064	ENSMUSG00000059866	Tnip2	1810020H16Rik|ABIN-2	TNFAIP3 interacting protein 2	protein-coding
3765	chrX	74296984	74297306	+	0	NA	promoter-TSS (NM_018794)	promoter-TSS (NM_018794)	48	NM_018794	54411		NM_018794	ENSMUSG00000019087	Atp6ap1	16A|AC45|Atp6ip1|Atp6s1|C7-1|CF2|VATPS1|XAP-3|mFLJ00383	ATPase, H+ transporting, lysosomal accessory protein 1	protein-coding
3053	chr6	122486823	122487063	+	0	NA	promoter-TSS (NM_027664)	promoter-TSS (NM_027664)	-638	NM_027664	108653		NM_027664	ENSMUSG00000040649	Rimklb	4931417E21Rik|4933426K21Rik|Naags	ribosomal modification protein rimK-like family member B	protein-coding
3033	chr6	112809577	112810117	+	0	NA	intron (NM_080448, intron 3 of 21)	intron (NM_080448, intron 3 of 21)	-113177	NM_021385	58186		NM_021385	ENSMUSG00000030254	Rad18	2810024C04Rik|Rad18sc	RAD18 E3 ubiquitin protein ligase	protein-coding
502	chr11	37837311	37837535	+	0	NA	Intergenic	Intergenic	178434	NR_131154	100039148		NR_131154	ENSMUSG00000087388	Gm12128	-	predicted gene 12128	ncRNA
324	chr10	60277697	60277962	+	0	NA	intron (NM_001146123, intron 1 of 13)	CpG	201	NM_001146120	19156		NM_011179	ENSMUSG00000004207	Psap	SGP-1	prosaposin	protein-coding
2915	chr6	31253523	31253720	+	0	NA	intron (NR_040257, intron 2 of 7)	intron (NR_040257, intron 2 of 7)	33270	NR_040260	73652		NR_040257	ENSMUSG00000087380	2210408F21Rik	-	RIKEN cDNA 2210408F21 gene	ncRNA
1579	chr17	31658875	31659159	+	0	NA	promoter-TSS (NM_001163769)	promoter-TSS (NM_001163769)	-253	NM_001357907	108121		NM_024187	ENSMUSG00000061613	U2af1	2010107D16Rik	U2 small nuclear ribonucleoprotein auxiliary factor (U2AF) 1	protein-coding
3520	chr8	123805985	123806204	+	0	NA	promoter-TSS (NM_009003)	promoter-TSS (NM_009003)	98	NM_009003	19341		NM_009003	ENSMUSG00000019478	Rab4a	Rab4	RAB4A, member RAS oncogene family	protein-coding
3102	chr7	19271978	19272529	+	0	NA	promoter-TSS (NM_009499)	promoter-TSS (NM_009499)	-399	NM_001282021	22323		NM_009499	ENSMUSG00000030403	Vasp	-	vasodilator-stimulated phosphoprotein	protein-coding
2559	chr4	115767873	115768152	+	0	NA	intron (NM_001368627, intron 10 of 10)	intron (NM_001368627, intron 10 of 10)	13022	NM_029196	75173		NM_029196	ENSMUSG00000044556	Tex38	4930544O15Rik|Theg4	testis expressed 38	protein-coding
3190	chr7	73304848	73305257	+	0	NA	Intergenic	Intergenic	-5328	NR_105062	100505025		NR_105062	ENSMUSG00000108530	4930429H19Rik	-	RIKEN cDNA 4930429H19 gene	ncRNA
2539	chr4	102239844	102240042	+	0	NA	Intergenic	Intergenic	-14799	NM_001177983	18578		NM_019840	ENSMUSG00000028525	Pde4b	Dpde4|dunce	phosphodiesterase 4B, cAMP specific	protein-coding
741	chr12	3960012	3960268	+	0	NA	exon (NM_001278581, exon 4 of 4)	exon (NM_001278581, exon 4 of 4)	5195	NM_001278584	18976		NM_008895	ENSMUSG00000020660	Pomc	ACTH|BE|Beta-LPH|Clip|Gamma-LPH|Npp|Pomc-1|Pomc1|alpha-MSH|alphaMSH|beta-MSH|gamma-MSH	pro-opiomelanocortin-alpha	protein-coding
1465	chr16	37990725	37990986	+	0	NA	intron (NM_153394, intron 7 of 9)	intron (NM_153394, intron 7 of 9)	-26468	NR_040565	75175		NR_040565		4930542C21Rik	-	RIKEN cDNA 4930542C21 gene	ncRNA
3332	chr8	3567752	3568109	+	0	NA	promoter-TSS (NM_001024728)	promoter-TSS (NM_001024728)	-68	NM_001024728	546049		NM_001024728	ENSMUSG00000065952	Rps23rg1	2610027C06Rik|C330021F23Rik|Rps23r1	ribosomal protein S23, retrogene 1	protein-coding
3352	chr8	12720515	12720793	+	0	NA	Intergenic	Intergenic	-1527	NR_033546	100038554		NR_033546	ENSMUSG00000074469	Gm15348	-	predicted gene 15348	ncRNA
1263	chr15	7078635	7078850	+	0	NA	Intergenic	Intergenic	-50830	NM_001113386	16880		NM_013584	ENSMUSG00000054263	Lifr	A230075M04Rik|LIF	LIF receptor alpha	protein-coding
2699	chr5	32334988	32335282	+	0	NA	intron (NM_001081407, intron 44 of 58)	intron (NM_001081407, intron 44 of 58)	-18445	NM_172147	665270		NM_030072	ENSMUSG00000029134	Plb1	4632413E21Rik|4930433E17Rik|4930539A06Rik	phospholipase B1	protein-coding
1045	chr13	83110996	83111217	+	0	NA	Intergenic	Intergenic	-392928	NM_025282	17260		NM_025282	ENSMUSG00000005583	Mef2c	5430401D19Rik|9930028G15Rik|Mef2	myocyte enhancer factor 2C	protein-coding
3309	chr7	138909519	138909781	+	0	NA	promoter-TSS (NM_009760)	promoter-TSS (NM_009760)	-144	NM_009760	12176		NM_009760	ENSMUSG00000078566	Bnip3	Nip3	BCL2/adenovirus E1B interacting protein 3	protein-coding
3341	chr8	9256164	9256370	+	0	NA	intron (NM_173446, intron 1 of 2)	intron (NM_173446, intron 1 of 2)	111598	NR_073360	74688		NR_073360	ENSMUSG00000109215	4930453L07Rik	-	RIKEN cDNA 4930453L07 gene	ncRNA
184	chr1	161250874	161251137	+	0	NA	intron (NM_001303408, intron 1 of 5)	CpG	205	NR_130150	11758		NM_007453	ENSMUSG00000026701	Prdx6	1-Cys Prx|1-cysPrx|9430088D19Rik|Aop2|Brp-12|CP-3|GPx|LPCAT-5|Ltw-4|Ltw4|Lvtw-4|NSGPx|ORF06|Prdx5|aiPLA2	peroxiredoxin 6	protein-coding
1670	chr18	10343746	10343960	+	0	NA	intron (NM_001083628, intron 1 of 32)	intron (NM_001083628, intron 1 of 32)	18674	NM_001083628	381157		NM_001083628	ENSMUSG00000042942	Greb1l	mKIAA4095	growth regulation by estrogen in breast cancer-like	protein-coding
3629	chr9	63294095	63294309	+	0	NA	intron (NM_001364493, intron 9 of 20)	intron (NM_001364493, intron 9 of 20)	83700	NM_001364492	23938		NM_011840	ENSMUSG00000058444	Map2k5	MEK5|Mapkk5|Prkmk5	mitogen-activated protein kinase kinase 5	protein-coding
2120	chr2	137705109	137705680	+	0	NA	Intergenic	Intergenic	171437	NR_166195	102635955		NR_166195	ENSMUSG00000086214	Gm14062	-	predicted gene 14062	ncRNA
3410	chr8	61386794	61387003	+	0	NA	intron (NM_021506, intron 11 of 11)	intron (NM_021506, intron 11 of 11)	-98026	NR_045475	69279		NR_045475	ENSMUSG00000099419	1700001D01Rik	-	RIKEN cDNA 1700001D01 gene	ncRNA
719	chr11	117266721	117266945	+	0	NA	intron (NM_001113487, intron 1 of 10)	intron (NM_001113487, intron 1 of 10)	587	NM_001113487	53860		NM_017380	ENSMUSG00000059248	Septin9	MSF1|Msf|PNUTL4|Sept9|Sint1	septin 9	protein-coding
168	chr1	152624841	152625116	+	0	NA	intron (NM_001346117, intron 2 of 18)	CpG	239	NM_016846	19731		NM_016846	ENSMUSG00000026482	Rgl1	Rgl|mKIAA0959	ral guanine nucleotide dissociation stimulator,-like 1	protein-coding
2502	chr4	62583482	62583740	+	0	NA	intron (NM_019492, intron 3 of 19)	CpG	23764	NM_019492	50780		NM_019492	ENSMUSG00000059810	Rgs3	4930506N09Rik|C2PA-RGS3|C2pa|PDZ-RGS3|RGS3S	regulator of G-protein signaling 3	protein-coding
143	chr1	132531051	132531284	+	0	NA	intron (NM_177129, intron 2 of 22)	intron (NM_177129, intron 2 of 22)	11773	NM_177129	21367		NM_011531	ENSMUSG00000053024	Cntn2	D130012K04Rik|TAG-1|TAG1|Tax	contactin 2	protein-coding
939	chr13	23298909	23299331	+	0	NA	intron (NR_126444, intron 1 of 1)	tRNA-Ala-GCY|tRNA|tRNA	14287	NR_126444	75322		NR_126443	ENSMUSG00000085488	4930557F10Rik	-	RIKEN cDNA 4930557F10 gene	ncRNA
145	chr1	133046170	133046369	+	0	NA	5' UTR (NM_001099276, exon 1 of 33)	5' UTR (NM_001099276, exon 1 of 33)	257	NM_001099276	240752		NM_001099276	ENSMUSG00000026447	Pik3c2b	C330011J12Rik|Gm199|PI3K-C2beta|PI3KC2beta	phosphatidylinositol-4-phosphate 3-kinase catalytic subunit type 2 beta	protein-coding
1710	chr18	43509523	43510047	+	0	NA	Intergenic	Intergenic	-71499	NM_001291455	22240		NM_009468	ENSMUSG00000024501	Dpysl3	CRMP-4|DRP-3|TUC4|ULIP-1|Ulip|Ulip1	dihydropyrimidinase-like 3	protein-coding
247	chr1	194034049	194034321	+	0	NA	Intergenic	Intergenic	188574	NR_040477	74942		NR_040477	ENSMUSG00000103692	4930503O07Rik	-	RIKEN cDNA 4930503O07 gene	ncRNA
3159	chr7	46710450	46711005	+	0	NA	promoter-TSS (NM_030233)	promoter-TSS (NM_030233)	-76	NM_030233	78935		NM_030233	ENSMUSG00000006763	Saal1	5031425D22Rik|SPACIA1	serum amyloid A-like 1	protein-coding
375	chr10	84885785	84886377	+	0	NA	intron (NM_001024918, intron 15 of 17)	intron (NM_001024918, intron 15 of 17)	-31532	NM_001013441	237422		NM_183172	ENSMUSG00000035620	Ric8b	Ric-8|Ric-8b	RIC8 guanine nucleotide exchange factor B	protein-coding
3139	chr7	38018736	38019092	+	0	NA	intron (NM_011274, intron 1 of 10)	CpG	638	NM_011274	19777		NM_011274	ENSMUSG00000030421	Uri1	NNX3|Rmp	URI1, prefoldin-like chaperone	protein-coding
2590	chr4	123200885	123201105	+	0	NA	promoter-TSS (NM_001085502)	promoter-TSS (NM_001085502)	-490	NM_001085502	230718		NM_001085502	ENSMUSG00000054958	Nt5c1a	Cn1a|Gm49	5'-nucleotidase, cytosolic IA	protein-coding
373	chr10	84479770	84480026	+	0	NA	Intergenic	Intergenic	-8395	NR_108059	75804		NR_108059	ENSMUSG00000020033	4930463O16Rik	-	RIKEN cDNA 4930463O16 gene	ncRNA
752	chr12	12725140	12725456	+	0	NA	Intergenic	Intergenic	-55381	NR_136889	102637952		NR_136889	ENSMUSG00000118614	Gm34637	-	predicted gene, 34637	ncRNA
2650	chr4	149255530	149255736	+	0	NA	intron (NM_207682, intron 13 of 46)	intron (NM_207682, intron 13 of 46)	52065	NM_207682	16561		NM_008441	ENSMUSG00000063077	Kif1b	A530096N05Rik|D4Mil1e|KIF1Bp130|KIF1Bp204	kinesin family member 1B	protein-coding
2630	chr4	139589948	139590778	+	0	NA	intron (NM_001205173, intron 1 of 8)	intron (NM_001205173, intron 1 of 8)	15643	NM_001205173	212632		NM_183148	ENSMUSG00000041025	Iffo2	-	intermediate filament family orphan 2	protein-coding
2480	chr4	48287274	48287470	+	0	NA	intron (NM_001281978, intron 2 of 18)	intron (NM_001281978, intron 2 of 18)	7612	NM_001281978	16348		NM_010569	ENSMUSG00000028344	Invs	Nphp2|inv	inversin	protein-coding
3598	chr9	49962188	49962947	+	0	NA	Intergenic	Intergenic	-163174	NM_001311065	17967		NM_010875	ENSMUSG00000039542	Ncam1	CD56|E-NCAM|NCAM-1|Ncam	neural cell adhesion molecule 1	protein-coding
3826	chrY	90740459	90740657	+	0	NA	Intergenic	Intergenic	14492	NR_137283	654820		NM_001039559	ENSMUSG00000072844	G530011O06Rik	-	RIKEN cDNA G530011O06 gene	ncRNA
3313	chr7	140115853	140116342	+	0	NA	intron (NM_053119, intron 1 of 7)	intron (NM_053119, intron 1 of 7)	324	NM_053119	93747		NM_053119	ENSMUSG00000025465	Echs1	SCEH|mECH|mECH1	enoyl Coenzyme A hydratase, short chain, 1, mitochondrial	protein-coding
3638	chr9	65386311	65386848	+	0	NA	Intergenic	Intergenic	5073	NM_028974	74492		NM_028974	ENSMUSG00000054978	Kbtbd13	5430433E21Rik	kelch repeat and BTB (POZ) domain containing 13	protein-coding
1024	chr13	64275001	64275288	+	0	NA	promoter-TSS (NM_172587)	promoter-TSS (NM_172587)	-156	NM_172587	218294		NM_172587	ENSMUSG00000033102	Cdc14b	2810432N10Rik|A530086E13Rik|CDC14B3|Cdc14B1	CDC14 cell division cycle 14B	protein-coding
2082	chr2	119304949	119305247	+	0	NA	Intergenic	Intergenic	16356	NM_172269	228545		NM_172269	ENSMUSG00000034216	Vps18	9930024E13Rik	VPS18 CORVET/HOPS core subunit	protein-coding
2661	chr4	155189503	155189859	+	0	NA	intron (NM_011385, intron 1 of 6)	intron (NM_011385, intron 1 of 6)	32854	NM_001357191	20481		NM_011385	ENSMUSG00000029050	Ski	2310012I02Rik|2610001A11Rik	ski sarcoma viral oncogene homolog (avian)	protein-coding
3658	chr9	75436023	75436373	+	0	NA	Intergenic	Intergenic	-5326	NM_001039522	235497		NM_001006122	ENSMUSG00000042487	Leo1	Gm185	Leo1, Paf1/RNA polymerase II complex component	protein-coding
74	chr1	72711039	72711515	+	0	NA	promoter-TSS (NM_009084)	promoter-TSS (NM_009084)	17	NM_009084	19981		NM_009084	ENSMUSG00000046330	Rpl37a	-	ribosomal protein L37a	protein-coding
472	chr11	11832575	11832832	+	0	NA	intron (NM_001190448, intron 9 of 14)	intron (NM_001190448, intron 9 of 14)	-23741	NM_021891	60530		NM_021891	ENSMUSG00000035455	Fignl1	-	fidgetin-like 1	protein-coding
1968	chr2	58289530	58290259	+	0	NA	intron (NM_001033369, intron 2 of 7)	intron (NM_001033369, intron 2 of 7)	13115	NR_040365	100502932		NR_040365	ENSMUSG00000086995	Gm13544	-	predicted gene 13544	ncRNA
3488	chr8	114115760	114116058	+	0	NA	Intergenic	Intergenic	-17665	NM_024446	67528		NM_024437	ENSMUSG00000031767	Nudt7	1300007B24Rik|2210404C19Rik	nudix hydrolase 7	protein-coding
2383	chr3	122619454	122619667	+	0	NA	5' UTR (NM_001114665, exon 1 of 16)	5' UTR (NM_001114665, exon 1 of 16)	154	NM_001114665	214459		NM_153118	ENSMUSG00000039735	Fnbp1l	2610318I01Rik|TOCA1|toca-1	formin binding protein 1-like	protein-coding
822	chr12	70070300	70070541	+	0	NA	intron (NR_104397, intron 5 of 30)	intron (NR_104397, intron 5 of 30)	32434	NM_001081453	18080		NM_008697	ENSMUSG00000021068	Nin	3110068G20Rik|mKIAA1565	ninein	protein-coding
1788	chr19	4397482	4397678	+	0	NA	promoter-TSS (NM_001001984)	promoter-TSS (NM_001001984)	-503	NM_001001984	225876		NM_001001984	ENSMUSG00000054611	Kdm2a	100043628|5530401A10Rik|Cxxc8|Fbl11|Fbl7|Fbxl11|Gm4560|Jhdm1|Jhdm1a|lalina	lysine (K)-specific demethylase 2A	protein-coding
3147	chr7	44548624	44548973	+	0	NA	promoter-TSS (NM_011131)	promoter-TSS (NM_011131)	17	NM_011131	18971		NM_011131	ENSMUSG00000038644	Pold1	125kDa	polymerase (DNA directed), delta 1, catalytic subunit	protein-coding
3128	chr7	31151017	31151252	+	0	NA	promoter-TSS (NR_153431)	promoter-TSS (NR_153431)	37	NM_001360351	52857		NM_027898	ENSMUSG00000001248	Gramd1a	1300003M23Rik|D7Bwg0611e	GRAM domain containing 1A	protein-coding
2418	chr3	147378295	147378685	+	0	NA	Intergenic	Intergenic	526123	NM_001357217	70892		NM_027594	ENSMUSG00000036745	Ttll7	1110049N09Rik|4921517B04Rik|C630030B20|mTTLL7	tubulin tyrosine ligase-like family, member 7	protein-coding
3012	chr6	97528776	97529891	+	0	NA	intron (NM_145148, intron 1 of 23)	intron (NM_145148, intron 1 of 23)	-41513	NM_001346637	232288		NM_145148	ENSMUSG00000030064	Frmd4b	6030440G05Rik|GOBLIN|GRSP1	FERM domain containing 4B	protein-coding
674	chr11	101095375	101095779	+	0	NA	promoter-TSS (NM_008949)	promoter-TSS (NM_008949)	-142	NM_008949	19183		NM_008949	ENSMUSG00000019303	Psmc3ip	GT198|HOP2|Tbpip	proteasome (prosome, macropain) 26S subunit, ATPase 3, interacting protein	protein-coding
625	chr11	84043636	84044081	+	0	NA	3' UTR (NM_194341, exon 20 of 20)	3' UTR (NM_194341, exon 20 of 20)	24499	NM_019819	56405		NM_019819	ENSMUSG00000018648	Dusp14	1110014C10Rik|2310042C07Rik|D11Ertd395e|MKP-L|Mkp6	dual specificity phosphatase 14	protein-coding
2198	chr2	166330061	166330411	+	0	NA	Intergenic	Intergenic	56328	NR_033467	670775		NR_033467	ENSMUSG00000084840	Gm11468	-	predicted gene 11468	ncRNA
623	chr11	83753905	83754134	+	0	NA	intron (NM_145432, intron 1 of 19)	intron (NM_145432, intron 1 of 19)	382	NM_145432	217026		NM_145432	ENSMUSG00000000976	Heatr6	2700008B19Rik	HEAT repeat containing 6	protein-coding
1226	chr14	93890909	93891149	+	0	NA	promoter-TSS (NM_001271799)	promoter-TSS (NM_001271799)	-350	NM_001346722	211712		NM_001081377	ENSMUSG00000055421	Pcdh9	-	protocadherin 9	protein-coding
2547	chr4	107108147	107108368	+	0	NA	TTS (NM_172873)	TTS (NM_172873)	11366	NM_172873	242603		NM_172873	ENSMUSG00000047636	Cdcp2	D030010E02Rik	CUB domain containing protein 2	protein-coding
2528	chr4	89294577	89295024	+	0	NA	promoter-TSS (NM_009877)	promoter-TSS (NM_009877)	-181	NM_009877	12578		NM_009877	ENSMUSG00000044303	Cdkn2a	ARF-INK4a|Arf|INK4a-ARF|Ink4a/Arf|MTS1|Pctr1|p16|p16(INK4a)|p16INK4a|p19<ARF>|p19ARF	cyclin dependent kinase inhibitor 2A	protein-coding
2896	chr6	8875289	8875949	+	0	NA	Intergenic	Intergenic	-74400	NM_008751	18231		NM_008751	ENSMUSG00000046178	Nxph1	C130005L03Rik	neurexophilin 1	protein-coding
1174	chr14	63245453	63245678	+	0	NA	promoter-TSS (NM_008092)	promoter-TSS (NM_008092)	-294	NM_008092	14463		NM_008092	ENSMUSG00000021944	Gata4	Gata-4	GATA binding protein 4	protein-coding
1566	chr17	27621941	27622350	+	0	NA	intron (NM_019837, intron 1 of 4)	(TCC)n|Simple_repeat|Simple_repeat	819	NM_001291046	56409		NM_019837	ENSMUSG00000024213	Nudt3	1110011B09Rik|Dipp|Dipp1	nudix hydrolase 3	protein-coding
1842	chr19	41311101	41311368	+	0	NA	intron (NM_031376, intron 8 of 16)	LTR87|LTR|ERVL?	-47230	NM_133352	107358		NM_133352	ENSMUSG00000025016	Tm9sf3	1810073M23Rik|2810031D16Rik|Smbp|mKIAA4036	transmembrane 9 superfamily member 3	protein-coding
250	chr1	194363006	194363668	+	0	NA	Intergenic	Intergenic	-140578	NR_040477	74942		NR_040477	ENSMUSG00000103692	4930503O07Rik	-	RIKEN cDNA 4930503O07 gene	ncRNA
3365	chr8	23795715	23796216	+	0	NA	intron (NM_001277239, intron 2 of 7)	intron (NM_001277239, intron 2 of 7)	126304	NM_177086	320158		NM_177086	ENSMUSG00000037492	Zmat4	9630048M01Rik	zinc finger, matrin type 4	protein-coding
1682	chr18	16808156	16808444	+	0	NA	intron (NM_007664, intron 1 of 15)	CpG	946	NM_007664	12558		NM_007664	ENSMUSG00000024304	Cdh2	CDHN|N-CAD|Ncad	cadherin 2	protein-coding
1061	chr13	92844773	92845012	+	0	NA	intron (NR_160869, intron 1 of 9)	CpG	124	NR_160868	382793		NM_001162945	ENSMUSG00000021704	Mtx3	4930470O13Rik|EG624619|Gm1194|Gm6514	metaxin 3	protein-coding
2304	chr3	83098643	83098945	+	0	NA	Intergenic	Intergenic	-28733	NM_001357165	100534287		NM_001357165	ENSMUSG00000102692	Dchs2	EG627094|Gm417|Gm6731	dachsous cadherin related 2	protein-coding
2624	chr4	136836037	136836447	+	0	NA	promoter-TSS (NM_010142)	promoter-TSS (NM_010142)	-230	NM_001290753	13844		NM_010142	ENSMUSG00000028664	Ephb2	Cek5|Drt|ETECK|Erk|Hek5|Nuk|Prkm5|Qek5|Sek3|Tyro5	Eph receptor B2	protein-coding
1452	chr16	33673815	33674071	+	0	NA	Intergenic	Intergenic	-10523	NM_175256	77446		NM_172934	ENSMUSG00000075254	Heg1	4632417D23Rik|5530401I02Rik|9530025L16Rik|Gm629	heart development protein with EGF-like domains 1	protein-coding
1432	chr16	23497482	23497680	+	0	NA	intron (NM_001359083, intron 2 of 10)	intron (NM_001359083, intron 2 of 10)	23234	NM_001359083	17174		NM_008555	ENSMUSG00000022887	Masp1	CCPII|Crarf|Masp1/3	MBL associated serine protease 1	protein-coding
3231	chr7	100920002	100920335	+	0	NA	intron (NM_001081116, intron 1 of 20)	intron (NM_001081116, intron 1 of 20)	11993	NM_001081116	207212		NM_001081116	ENSMUSG00000032875	Arhgef17	8030463K16|mKIAA0337	Rho guanine nucleotide exchange factor 17	protein-coding
2472	chr4	44392441	44392906	+	0	NA	Intergenic	Intergenic	91756	NM_010790	17279		NM_010790	ENSMUSG00000035683	Melk	MPK38|mKIAA0175	maternal embryonic leucine zipper kinase	protein-coding
2268	chr3	51359015	51359213	+	0	NA	Intergenic	CpG	-18470	NM_001291059	69257		NM_023502	ENSMUSG00000037174	Elf2	2610036A20Rik|A230104O07Rik|EU32|NERF|NERF-1A|NERF-1B|NERF-2	E74-like factor 2	protein-coding
3251	chr7	112760579	112760888	+	0	NA	intron (NM_001166584, intron 2 of 13)	intron (NM_001166584, intron 2 of 13)	81377	NM_001166584	21676		NM_009346	ENSMUSG00000055320	Tead1	2610024B07Rik|B230114H05Rik|Gtrgeo5|TEAD-1|TEF-1|Tcf13|mTEF-1	TEA domain family member 1	protein-coding
3078	chr6	145187251	145187551	+	0	NA	non-coding (NR_157240, exon 2 of 2)	non-coding (NR_157240, exon 2 of 2)	5126	NR_157240	105242817		NR_157240	ENSMUSG00000086863	Gm15543	-	predicted gene 15543	ncRNA
3732	chrX	8192622	8193148	+	0	NA	TTS (NM_001308474)	TTS (NM_001308474)	627	NM_007898	13595		NM_007898	ENSMUSG00000031168	Ebp	Pabp|SI|Td|mSI	EBP cholestenol delta-isomerase	protein-coding
3752	chrX	49226035	49226302	+	0	NA	intron (NM_001271449, intron 2 of 15)	intron (NM_001271449, intron 2 of 15)	62074	NM_001271449	209224		NM_145951	ENSMUSG00000031109	Enox2	APK1|Cova1|tNOX	ecto-NOX disulfide-thiol exchanger 2	protein-coding
2154	chr2	152029462	152029678	+	0	NA	Intergenic	CpG	29704	NM_001164820	69698		NM_027172	ENSMUSG00000027463	Slc52a3	2310046K01Rik|RFT2	solute carrier protein family 52, member 3	protein-coding
2134	chr2	146835113	146835353	+	0	NA	Intergenic	Intergenic	-20647	NM_001033298	228730		NM_001033298	ENSMUSG00000074749	Kiz	Gm114|Ncrna00153|Plk1s1	kizuna centrosomal protein	protein-coding
697	chr11	112811464	112811696	+	0	NA	Intergenic	Intergenic	-12572	NR_126070	100038732		NR_126070	ENSMUSG00000075437	Gm11681	-	predicted gene 11681	ncRNA
2871	chr5	142819153	142819435	+	0	NA	Intergenic	Intergenic	-1632	NM_001122730	231861		NM_178242	ENSMUSG00000039477	Tnrc18	EG381742|Zfp469	trinucleotide repeat containing 18	protein-coding
30	chr1	35457386	35457873	+	0	NA	Intergenic	Intergenic	607640	NM_001357425	226971		NM_145516	ENSMUSG00000026123	Plekhb2	2310009M15Rik|Evt2|Phdc|evt-2	pleckstrin homology domain containing, family B (evectins) member 2	protein-coding
979	chr13	46630492	46631183	+	0	NA	intron (NM_026056, intron 7 of 12)	intron (NM_026056, intron 7 of 12)	-38640	NM_001033192	97863		NM_001033192	ENSMUSG00000069237	Fam8a1	-	family with sequence similarity 8, member A1	protein-coding
3242	chr7	109439181	109439604	+	0	NA	promoter-TSS (NM_001355145)	promoter-TSS (NM_001355145)	-339	NM_054103	117229		NM_054103	ENSMUSG00000031027	Stk33	4921505G21Rik	serine/threonine kinase 33	protein-coding
3709	chr9	110953907	110954110	+	0	NA	intron (NM_028838, intron 1 of 8)	CpG	2463	NM_028838	74249		NM_028838	ENSMUSG00000032495	Lrrc2	2400002D05Rik|4933431K03Rik	leucine rich repeat containing 2	protein-coding
3741	chrX	12839773	12840321	+	0	NA	Intergenic	Intergenic	77769	NR_045852	552913		NR_045852	ENSMUSG00000085891	Gm14634	-	predicted gene 14634	ncRNA
310	chr10	45147081	45147616	+	0	NA	intron (NM_011156, intron 10 of 14)	intron (NM_011156, intron 10 of 14)	80132	NM_011156	19072		NM_011156	ENSMUSG00000019849	Prep	D10Wsu136e|PE|PEP|Pop	prolyl endopeptidase	protein-coding
3694	chr9	106456526	106456770	+	0	NA	intron (NM_021567, intron 1 of 12)	intron (NM_021567, intron 1 of 12)	2810	NM_021567	59092		NM_021567	ENSMUSG00000023495	Pcbp4	1200003L19Rik|AlphaCP-4	poly(rC) binding protein 4	protein-coding
2926	chr6	38848936	38849198	+	0	NA	intron (NM_001294143, intron 1 of 14)	intron (NM_001294143, intron 1 of 14)	-11756	NM_001136065	15258		NM_010433	ENSMUSG00000061436	Hipk2	1110014O20Rik|B230339E18Rik|Stank	homeodomain interacting protein kinase 2	protein-coding
1441	chr16	30510480	30510750	+	0	NA	Intergenic	Intergenic	39963	NM_001384249	224090		NM_172614	ENSMUSG00000022537	Tmem44	1700007N03Rik|9330161C17Rik|B230220N21	transmembrane protein 44	protein-coding
1409	chr16	10834983	10835270	+	0	NA	promoter-TSS (NM_001162932)	promoter-TSS (NM_001162932)	67	NM_001162932	223970		NM_001033278	ENSMUSG00000037991	Rmi2	A630055G03Rik|Gm537|Gm929	RecQ mediated genome instability 2	protein-coding
1310	chr15	68883448	68883680	+	0	NA	TTS (NR_155443)	TTS (NR_155443)	5249	NR_155443	105245971		NR_155443	ENSMUSG00000121839	Gm41341	-	predicted gene, 41341	ncRNA
3554	chr9	22085116	22085387	+	0	NA	non-coding (NR_040406, exon 4 of 4)	non-coding (NR_040406, exon 4 of 4)	176	NM_001253898	26940		NM_012029	ENSMUSG00000066839	Ecsit	Sitpec	ECSIT signalling integrator	protein-coding
1851	chr19	45041271	45041469	+	0	NA	intron (NM_001195265, intron 1 of 15)	intron (NM_001195265, intron 1 of 15)	4402	NM_001195265	100503041		NM_177605	ENSMUSG00000074818	Pdzd7	9130207N01|EG435601|Pdzk7	PDZ domain containing 7	protein-coding
335	chr10	62602339	62602678	+	0	NA	promoter-TSS (NM_019553)	promoter-TSS (NM_019553)	-210	NM_019553	56200		NM_019553	ENSMUSG00000020075	Ddx21	D10Ertd645e|D10Wsu42e	DExD box helicase 21	protein-coding
3534	chr9	3403339	3403940	+	0	NA	promoter-TSS (NM_027545)	promoter-TSS (NM_027545)	-446	NM_027545	244672		NM_027545	ENSMUSG00000025898	Cwf19l2	3230401L03Rik|9030209E10	CWF19 like cell cycle control factor 2	protein-coding
1831	chr19	32712235	32712444	+	0	NA	promoter-TSS (NM_026487)	promoter-TSS (NM_026487)	-41	NM_026487	67979		NM_026487	ENSMUSG00000013662	Atad1	4921525H23Rik|Thorase	ATPase family, AAA domain containing 1	protein-coding
856	chr12	86509829	86510064	+	0	NA	intron (NM_001159500, intron 5 of 6)	intron (NM_001159500, intron 5 of 6)	88302	NM_011934	26380		NM_011934	ENSMUSG00000021255	Esrrb	Err2|Errb|Estrrb|Nr3b2	estrogen related receptor, beta	protein-coding
333	chr10	62174615	62174988	+	0	NA	Intergenic	Intergenic	19426	NR_106122	102465767		NR_106122	ENSMUSG00000099185	Mir7662	Gm27876|mmu-mir-7662	microRNA 7662	ncRNA
571	chr11	69016130	69016327	+	0	NA	intron (NM_001013256, intron 1 of 22)	intron (NM_001013256, intron 1 of 22)	317	NM_001013256	68964		NM_001013256	ENSMUSG00000020898	Ctc1	1500010J02Rik|AAF-132|AAF132	CTS telomere maintenance complex component 1	protein-coding
3708	chr9	110875068	110875511	+	0	NA	intron (NM_146260, intron 2 of 5)	intron (NM_146260, intron 2 of 5)	4784	NM_146260	20776		NM_146260	ENSMUSG00000049555	Tmie	5131400L21Rik|Mm.87012|sr	transmembrane inner ear	protein-coding
435	chr10	122678746	122679018	+	0	NA	promoter-TSS (NR_106182)	promoter-TSS (NR_106182)	120	NM_001110218	319468		NM_176919	ENSMUSG00000034613	Ppm1h	A430075L18Rik|ARHCL1|C030002B11Rik	protein phosphatase 1H (PP2C domain containing)	protein-coding
433	chr10	121310626	121311071	+	0	NA	5' UTR (NM_029057, exon 1 of 12)	5' UTR (NM_029057, exon 1 of 12)	548	NM_029057	74694		NM_029057	ENSMUSG00000052302	Tbc1d30	4930505D03Rik|9530013E20Rik	TBC1 domain family, member 30	protein-coding
3173	chr7	60244470	60244669	+	0	NA	intron (NR_146211, intron 4 of 171)	intron (NR_146211, intron 4 of 171)	-73613	NM_001349691	20646		NM_013670	ENSMUSG00000102252	Snrpn	2410045I01Rik|HCERN3|Peg4|SMN|sm-D|snRNP-N	small nuclear ribonucleoprotein N	protein-coding
3545	chr9	20952634	20952977	+	0	NA	promoter-TSS (NM_001199433)	promoter-TSS (NM_001199433)	174	NM_010066	13433		NM_010066	ENSMUSG00000004099	Dnmt1	Cxxc9|Dnmt|Dnmt1o|MCMT|MTase|Met-1|Met1|MommeD2|m.MmuI	DNA methyltransferase 1	protein-coding
567	chr11	68378927	68379232	+	0	NA	intron (NM_008744, intron 2 of 6)	intron (NM_008744, intron 2 of 6)	7747	NM_008744	18208		NM_008744	ENSMUSG00000020902	Ntn1	Netrin-1	netrin 1	protein-coding
410	chr10	105110102	105110429	+	0	NA	Intergenic	Intergenic	464214	NM_177368	278279		NM_177368	ENSMUSG00000036019	Tmtc2	8430438D04Rik|D330034A10Rik	transmembrane and tetratricopeptide repeat containing 2	protein-coding
40	chr1	41158393	41158593	+	0	NA	Intergenic	Intergenic	22759	NR_040475	74897		NR_040475	ENSMUSG00000104072	4930448I06Rik	-	RIKEN cDNA 4930448I06 gene	ncRNA
1408	chr16	10785643	10785876	+	0	NA	promoter-TSS (NM_009896)	promoter-TSS (NM_009896)	-223	NM_009896	12703		NM_009896	ENSMUSG00000038037	Socs1	Cish1|Cish7|JAB|SOCS-1|SSI-1	suppressor of cytokine signaling 1	protein-coding
1346	chr15	84988139	84988352	+	0	NA	promoter-TSS (NM_001033273)	promoter-TSS (NM_001033273)	-274	NM_001033273	223739		NM_001033273	ENSMUSG00000036046	5031439G07Rik	mKIAA0930	RIKEN cDNA 5031439G07 gene	protein-coding
834	chr12	77572928	77573263	+	0	NA	Intergenic	Intergenic	162954	NM_001252616	53618		NM_016893	ENSMUSG00000021065	Fut8	-	fucosyltransferase 8	protein-coding
2573	chr4	117373571	117374418	+	0	NA	intron (NM_025739, intron 2 of 14)	intron (NM_025739, intron 2 of 14)	1467	NM_001310729	66743		NM_025739	ENSMUSG00000028677	Rnf220	4732477A13|4931406I20Rik|5730503K05Rik	ring finger protein 220	protein-coding
1553	chr17	23924626	23925193	+	0	NA	intron (NM_001384098, intron 1 of 3)	intron (NM_001384098, intron 1 of 3)	2358	NM_001384098	20234		NM_011321	ENSMUSG00000024128	Sbp	p25	spermine binding protein	protein-coding
1533	chr17	10335279	10335634	+	0	NA	Intergenic	CpG	10854	NR_045461	76634		NR_045461	ENSMUSG00000099384	1700110C19Rik	-	RIKEN cDNA 1700110C19 gene	ncRNA
2145	chr2	150362569	150363005	+	0	NA	promoter-TSS (NM_027017)	promoter-TSS (NM_027017)	-22	NM_027017	69277		NM_027017	ENSMUSG00000063364	3300002I08Rik	2900016H11Rik	RIKEN cDNA 3300002I08 gene	protein-coding
3079	chr6	145249379	145249592	+	0	NA	intron (NM_021284, intron 1 of 4)	CpG	746	NM_021284	16653		NM_021284	ENSMUSG00000030265	Kras	K-Ras|K-Ras 2|K-ras|Ki-ras|Kras-2|Kras2|c-K-ras|c-Ki-ras|p21B|ras	Kirsten rat sarcoma viral oncogene homolog	protein-coding
1020	chr13	63719703	63719940	+	0	NA	intron (NR_126476, intron 4 of 4)	intron (NR_126476, intron 4 of 4)	14477	NR_126476	75522		NR_126476	ENSMUSG00000113825	1700024I08Rik	-	RIKEN cDNA 1700024I08 gene	ncRNA
1693	chr18	31789011	31789365	+	0	NA	promoter-TSS (NM_001357480)	promoter-TSS (NM_001357480)	63	NM_027002	69241		NM_027002	ENSMUSG00000024258	Polr2d	2310002G05Rik|2610028L19Rik|HSRBP4|RBP4	polymerase (RNA) II (DNA directed) polypeptide D	protein-coding
2269	chr3	51365116	51365340	+	0	NA	Intergenic	RMER15-int|LTR|ERVL	-24584	NM_001291059	69257		NM_023502	ENSMUSG00000037174	Elf2	2610036A20Rik|A230104O07Rik|EU32|NERF|NERF-1A|NERF-1B|NERF-2	E74-like factor 2	protein-coding
3690	chr9	105131583	105131833	+	0	NA	promoter-TSS (NM_029385)	promoter-TSS (NM_029385)	97	NM_029385	75686		NM_029385	ENSMUSG00000032565	Nudt16	2310041H06Rik|2810047L04Rik|2900006H04Rik	nudix hydrolase 16	protein-coding
3023	chr6	100563209	100563486	+	0	NA	Intergenic	CpG	35947	NR_040525	73395		NR_040525	ENSMUSG00000101553	1700049E22Rik	-	RIKEN cDNA 1700049E22 gene	ncRNA
503	chr11	40540127	40540438	+	0	NA	Intergenic	Intergenic	152400	NM_134017	108645		NM_134017	ENSMUSG00000042032	Mat2b	1110064C04Rik|2410018D16Rik|MAT-II|MATIIbeta|TGR	methionine adenosyltransferase 2 non-catalytic beta subunit methionine	protein-coding
1314	chr15	73645811	73646047	+	0	NA	Intergenic	CpG	-21185	NM_001033219	106068		NM_001033219	ENSMUSG00000079020	Slc45a4	9330175B01Rik	solute carrier family 45, member 4	protein-coding
505	chr11	40733474	40733863	+	0	NA	promoter-TSS (NM_026023)	promoter-TSS (NM_026023)	7	NM_001290697	52653		NM_026023	ENSMUSG00000020328	Nudcd2	-	NudC domain containing 2	protein-coding
151	chr1	134807066	134807523	+	0	NA	intron (NM_001368829, intron 17 of 22)	intron (NM_001368829, intron 17 of 22)	-3452	NR_015606	329251		NM_001081307	ENSMUSG00000073557	Ppp1r12b	1810037O03Rik|9530009M10Rik|Mypt2	protein phosphatase 1, regulatory subunit 12B	protein-coding
279	chr10	22866894	22867102	+	0	NA	Intergenic	Intergenic	-46855	NM_011545	21412		NM_011545	ENSMUSG00000045680	Tcf21	Pod-1|Pod1|bHLHa23|capsulin|epc|epicardin	transcription factor 21	protein-coding
3530	chr8	128417805	128418176	+	0	NA	intron (NM_001358959, intron 2 of 16)	intron (NM_001358959, intron 2 of 16)	58749	NR_035436	100316680		NR_035436	ENSMUSG00000084523	Mir1903	Mirn1903|mmu-mir-1903	microRNA 1903	ncRNA
2199	chr2	166653764	166654199	+	0	NA	intron (NM_177782, intron 1 of 39)	intron (NM_177782, intron 1 of 39)	59851	NM_177782	277360		NM_177782	ENSMUSG00000039621	Prex1	G630042G04|P-REX1|Setd6	phosphatidylinositol-3,4,5-trisphosphate-dependent Rac exchange factor 1	protein-coding
3550	chr9	21320608	21320848	+	0	NA	promoter-TSS (NM_001199186)	promoter-TSS (NM_001199186)	9	NM_001199186	68682		NM_152808	ENSMUSG00000057193	Slc44a2	1110028E10Rik|CTL2	solute carrier family 44, member 2	protein-coding
2529	chr4	95161210	95161522	+	0	NA	Intergenic	CpG	-31938	NR_166673	105244624		NR_166673	ENSMUSG00000084918	Gm12708	-	predicted gene 12708	ncRNA
53	chr1	55131156	55131567	+	0	NA	intron (NM_001310585, intron 1 of 6)	CpG	116	NM_025283	19070		NM_025283	ENSMUSG00000025979	Mob4	2610109B12Rik|Mobkl3|Phocn|Prei3	MOB family member 4, phocein	protein-coding
3602	chr9	51076845	51077082	+	0	NA	exon (NM_001033534, exon 1 of 8)	exon (NM_001033534, exon 1 of 8)	131	NM_001033534	244864		NM_001033534	ENSMUSG00000060594	Layn	E030012M19Rik|Gm511	layilin	protein-coding
3322	chr7	143154070	143154277	+	0	NA	intron (NM_008434, intron 2 of 15)	intron (NM_008434, intron 2 of 15)	46919	NM_008434	16535		NM_008434	ENSMUSG00000009545	Kcnq1	KVLQT1|Kcna9	potassium voltage-gated channel, subfamily Q, member 1	protein-coding
1969	chr2	58956788	58957010	+	0	NA	intron (NM_001001178, intron 10 of 14)	intron (NM_001001178, intron 10 of 14)	201715	NM_001289659	76654		NM_029692	ENSMUSG00000026839	Upp2	1700124F02Rik|UDRPASE2|UP2|UPASE2	uridine phosphorylase 2	protein-coding
3489	chr8	114116413	114116710	+	0	NA	Intergenic	Intergenic	-17013	NM_024446	67528		NM_024437	ENSMUSG00000031767	Nudt7	1300007B24Rik|2210404C19Rik	nudix hydrolase 7	protein-coding
950	chr13	24761553	24762176	+	0	NA	promoter-TSS (NM_020567)	promoter-TSS (NM_020567)	73	NM_020567	57441		NM_020567	ENSMUSG00000006715	Gmnn	Gem	geminin	protein-coding
2367	chr3	108409998	108410509	+	0	NA	intron (NM_017392, intron 1 of 33)	intron (NM_017392, intron 1 of 33)	5326	NM_001004177	53883		NM_017392	ENSMUSG00000068740	Celsr2	Adgrc2|EGFL2|Flamingo1|flamingo|mKIAA0279|mfmi1	cadherin, EGF LAG seven-pass G-type receptor 2	protein-coding
3639	chr9	65435783	65436052	+	0	NA	exon (NM_027134, exon 1 of 9)	exon (NM_027134, exon 1 of 9)	135	NM_027134	69606		NM_027134	ENSMUSG00000059183	Mtfmt	2310020P08Rik	mitochondrial methionyl-tRNA formyltransferase	protein-coding
2392	chr3	127780181	127780422	+	0	NA	5' UTR (NM_027808, exon 1 of 14)	5' UTR (NM_027808, exon 1 of 14)	226	NM_027808	71481		NM_027808	ENSMUSG00000028028	Alpk1	8430410J10Rik|LAK	alpha-kinase 1	protein-coding
3659	chr9	77620181	77620448	+	0	NA	Intergenic	B3|SINE|B2	-16418	NM_172925	244923		NM_172925	ENSMUSG00000044938	Klhl31	9830147P19Rik|D930047P17Rik|Kbtbd1	kelch-like 31	protein-coding
2130	chr2	146218051	146218286	+	0	NA	Intergenic	Intergenic	-3829	NM_016889	53626		NM_016889	ENSMUSG00000068154	Insm1	IA-1	insulinoma-associated 1	protein-coding
3599	chr9	50528376	50528748	+	0	NA	promoter-TSS (NM_011220)	promoter-TSS (NM_011220)	94	NM_001364489	19286		NM_011220	ENSMUSG00000032067	Pts	PTPS	6-pyruvoyl-tetrahydropterin synthase	protein-coding
2150	chr2	151959078	151959313	+	0	NA	Intergenic	MTD|LTR|ERVL-MaLR	8422	NR_035478	100316704		NR_035478	ENSMUSG00000088491	Mir1953	mir-1953|mmu-mir-1953	microRNA 1953	ncRNA
142	chr1	132333435	132334220	+	0	NA	TTS (NM_001195025)	TTS (NM_001195025)	17702	NM_028778	74137		NM_028778	ENSMUSG00000009772	Nuak2	1200013B22Rik|Omphk2|Snark|mKIAA0537	NUAK family, SNF1-like kinase, 2	protein-coding
3129	chr7	34313668	34313882	+	0	NA	promoter-TSS (NM_001382305)	promoter-TSS (NM_001382305)	-228	NM_172741	233103		NM_172741	ENSMUSG00000066571	Garre1	4931406P16Rik|mKIAA0355	granule associated Rac and RHOG effector 1	protein-coding
372	chr10	83957381	83957603	+	0	NA	Intergenic	Intergenic	143205	NR_152790	102637349		NR_152790	ENSMUSG00000111049	Gm34184	-	predicted gene, 34184	ncRNA
753	chr12	16509176	16509633	+	0	NA	Intergenic	Intergenic	80366	NM_172950	14245		NM_015763	ENSMUSG00000020593	Lpin1	Lipin1|fld	lipin 1	protein-coding
2419	chr3	148989510	148989807	+	0	NA	Intergenic	CpG	-35023	NM_001081298	99633		NM_153517	ENSMUSG00000028184	Adgrl2	CIRL-2|Gm619|Lec1|Lphh1|Lphn2|mKIAA0786	adhesion G protein-coupled receptor L2	protein-coding
1170	chr14	62292625	62293495	+	0	NA	promoter-TSS (NM_173419)	promoter-TSS (NM_173419)	-81	NM_173419	239133		NM_173419	ENSMUSG00000048281	Dleu7	-	deleted in lymphocytic leukemia, 7	protein-coding
755	chr12	16818895	16819107	+	0	NA	non-coding (NR_027677, exon 4 of 8)	non-coding (NR_027677, exon 4 of 8)	8036	NR_027677	50496		NM_033270	ENSMUSG00000057469	E2f6	E2F6a|E2F6b|EMA	E2F transcription factor 6	protein-coding
769	chr12	26191712	26192062	+	0	NA	intron (NR_131149, intron 2 of 4)	intron (NR_131149, intron 2 of 4)	18618	NR_131149	629481		NR_131149	ENSMUSG00000113550	Gm29687	-	predicted gene, 29687	ncRNA
118	chr1	98349937	98350133	+	0	NA	Intergenic	Intergenic	-71089	NM_027584	70866		NM_027584	ENSMUSG00000026336	Slco6d1	4921511I05Rik	solute carrier organic anion transporter family, member 6d1	protein-coding
1789	chr19	4698345	4698666	+	0	NA	exon (NM_001033447, exon 1 of 15)	exon (NM_001033447, exon 1 of 15)	163	NM_001033447	381196		NM_001033447	ENSMUSG00000071691	Top6bl	Gm960|TOPOVIBL	TOP6B like initiator of meiotic double strand breaks	protein-coding
2620	chr4	136140403	136141040	+	0	NA	intron (NR_168524, intron 1 of 1)	intron (NR_168524, intron 1 of 1)	1497	NR_168524	105247187		NR_168524		Gm42329	-	predicted gene, 42329	ncRNA
2300	chr3	78516314	78516592	+	0	NA	Intergenic	Intergenic	629293	NM_001310536	76089		NM_001099624	ENSMUSG00000062232	Rapgef2	5830453M24Rik|CNRasGEF|Pdzgef1|RA-GEF-1|mKIAA0313|nRapGEP	Rap guanine nucleotide exchange factor (GEF) 2	protein-coding
2093	chr2	122234384	122234957	+	0	NA	promoter-TSS (NM_146126)	promoter-TSS (NM_146126)	-169	NM_146126	20322		NM_146126	ENSMUSG00000027227	Sord	SDH|Sdh-1|Sdh1|Sodh-1|XDH	sorbitol dehydrogenase	protein-coding
586	chr11	72411151	72411404	+	0	NA	exon (NM_177776, exon 1 of 8)	exon (NM_177776, exon 1 of 8)	436	NM_177776	276829		NM_177776	ENSMUSG00000045667	Smtnl2	D130058I21Rik	smoothelin-like 2	protein-coding
908	chr12	112333370	112333610	+	0	NA	Intergenic	Intergenic	72322	NR_166919	320390		NR_166919	ENSMUSG00000113120	E330035G20Rik	-	RIKEN cDNA E330035G20 gene	ncRNA
3308	chr7	138398377	138398591	+	0	NA	promoter-TSS (NM_183289)	promoter-TSS (NM_183289)	-754	NM_183289	70571		NM_183289	ENSMUSG00000091002	Tcerg1l	5730476P14Rik	transcription elongation regulator 1-like	protein-coding
1054	chr13	89743060	89743261	+	0	NA	promoter-TSS (NM_001134475)	promoter-TSS (NM_001134475)	-648	NM_001134474	13003		NM_019389	ENSMUSG00000021614	Vcan	5430420N07Rik|9430051N09|Cspg2|DPEAAE|NG2|PG-M|PG-M(V0)|PG-M(V1)|hdf	versican	protein-coding
531	chr11	55633591	55634403	+	0	NA	Intergenic	Intergenic	-25799	NM_020492	14654		NM_020492	ENSMUSG00000000263	Glra1	nmf11|oscillator|ot|spasmodic|spd	glycine receptor, alpha 1 subunit	protein-coding
1034	chr13	74122093	74122391	+	0	NA	intron (NM_001081060, intron 1 of 15)	intron (NM_001081060, intron 1 of 15)	829	NM_001081060	105243		NM_001081060	ENSMUSG00000036123	Slc9a3	9030624O13Rik|NHE-3|NHE3	solute carrier family 9 (sodium/hydrogen exchanger), member 3	protein-coding
3647	chr9	70207159	70207379	+	0	NA	promoter-TSS (NM_181072)	promoter-TSS (NM_181072)	-81	NM_181072	71602		NM_025612	ENSMUSG00000032220	Myo1e	2310020N23Rik|9130023P14Rik|myosin-1e|myr 3	myosin IE	protein-coding
3628	chr9	63124101	63124298	+	0	NA	Intergenic	Intergenic	22781	NM_172446	207667		NM_172446	ENSMUSG00000022245	Skor1	C230094B15Rik|Corl1|Lbxcor1	SKI family transcriptional corepressor 1	protein-coding
475	chr11	11941120	11941784	+	0	NA	intron (NM_001370603, intron 12 of 17)	intron (NM_001370603, intron 12 of 17)	-43308	NM_001190448	13195		NM_016672	ENSMUSG00000020182	Ddc	Aadc	dopa decarboxylase	protein-coding
3446	chr8	86623893	86624303	+	0	NA	promoter-TSS (NM_025827)	promoter-TSS (NM_025827)	55	NM_025827	66887		NM_025827	ENSMUSG00000047866	Lonp2	1300002A08Rik|Lonp	lon peptidase 2, peroxisomal	protein-coding
473	chr11	11855009	11855345	+	0	NA	intron (NM_001190448, intron 6 of 14)	intron (NM_001190448, intron 6 of 14)	-12946	NR_045178	73321		NR_045178	ENSMUSG00000086391	1700042O10Rik	-	RIKEN cDNA 1700042O10 gene	ncRNA
825	chr12	71339746	71340229	+	0	NA	Intergenic	Intergenic	30103	NM_001190466	59036		NM_021532	ENSMUSG00000044548	Dact1	4921528D17Rik|DAPPER|DAPPER1|FRODO|Frd1|Frodo1|MDpr1|MTNG3|THYEX3	dishevelled-binding antagonist of beta-catenin 1	protein-coding
3264	chr7	118448303	118448566	+	0	NA	promoter-TSS (NM_001362179)	promoter-TSS (NM_001362179)	-212	NM_001362179	110058		NM_138649	ENSMUSG00000058420	Syt17	Bk|sytXVII	synaptotagmin XVII	protein-coding
2817	chr5	124250093	124250486	+	0	NA	promoter-TSS (NM_011256)	promoter-TSS (NM_011256)	-529	NM_011256	19679		NM_011256	ENSMUSG00000029406	Pitpnm2	NIR3|RDGBA2|Rdgb2|mKIAA1457	phosphatidylinositol transfer protein, membrane-associated 2	protein-coding
823	chr12	70144853	70145153	+	0	NA	Intergenic	(GA)n|Simple_repeat|Simple_repeat	-9128	NM_001195033	100504285		NM_001195033	ENSMUSG00000090121	Abhd12b	Gm804	abhydrolase domain containing 12B	protein-coding
2205	chr2	168765195	168765806	+	0	NA	promoter-TSS (NR_166178)	promoter-TSS (NR_166178)	-643	NR_166178	105244370		NR_166178	ENSMUSG00000085322	Gm14261	-	predicted gene 14261	ncRNA
1746	chr18	60748714	60748920	+	0	NA	promoter-TSS (NM_008306)	promoter-TSS (NM_008306)	-152	NM_008306	15531		NM_008306	ENSMUSG00000054008	Ndst1	1200015G06Rik|HSNST|HSNST 1|Hsst|N-HSST|N-HSST 1|NDST-1|b2b2230Clo	N-deacetylase/N-sulfotransferase (heparan glucosaminyl) 1	protein-coding
15	chr1	14309813	14310321	+	0	NA	5' UTR (NM_001310459, exon 1 of 18)	5' UTR (NM_001310459, exon 1 of 18)	132	NM_001310459	14048		NM_010164	ENSMUSG00000025932	Eya1	bor	EYA transcriptional coactivator and phosphatase 1	protein-coding
2074	chr2	118203671	118204105	+	0	NA	TTS (NM_027759)	TTS (NM_027759)	53068	NM_001374672	71313		NM_027759	ENSMUSG00000027344	Fsip1	1700012M13Rik|4933432K11Rik	fibrous sheath-interacting protein 1	protein-coding
2403	chr3	138402238	138402456	+	0	NA	Intergenic	Lx|LINE|L1	-13150	NM_011996	26876		NM_011996	ENSMUSG00000037797	Adh4	Adh2	alcohol dehydrogenase 4 (class II), pi polypeptide	protein-coding
3158	chr7	45687786	45688063	+	0	NA	intron (NM_001033356, intron 2 of 5)	MERVL-int|LTR|ERVL	3902	NM_001289693	243967		NM_001033356	ENSMUSG00000070564	Ntn5	Gm484	netrin 5	protein-coding
2161	chr2	152554330	152554531	+	0	NA	intron (NR_166456, intron 3 of 4)	intron (NR_166456, intron 3 of 4)	-14389	NM_001001444	75400		NM_001001444	ENSMUSG00000044249	Defb29	0610030I09Rik|BD-29|mBD-29	defensin beta 29	protein-coding
3138	chr7	37772954	37773290	+	0	NA	Intergenic	Intergenic	-3370	NM_172385	243937		NM_172385	ENSMUSG00000043456	Zfp536	9630010P11Rik|Znf536|mKIAA0390	zinc finger protein 536	protein-coding
1578	chr17	31520407	31520691	+	0	NA	intron (NM_001083891, intron 1 of 2)	intron (NM_001083891, intron 1 of 2)	434	NM_030087	78330		NM_030087	ENSMUSG00000024038	Ndufv3	1500032D16Rik	NADH:ubiquinone oxidoreductase core subunit V3	protein-coding
622	chr11	83302394	83302626	+	0	NA	promoter-TSS (NM_027915)	promoter-TSS (NM_027915)	-187	NM_027915	71770		NM_027915	ENSMUSG00000035152	Ap2b1	1300012O03Rik|AP105B	adaptor-related protein complex 2, beta 1 subunit	protein-coding
1236	chr14	102554361	102554635	+	0	NA	Intergenic	Intergenic	428134	NR_039592	100628599		NR_039592	ENSMUSG00000092901	Mir5130	mir-5130|mmu-mir-5130|mu-mir-5130	microRNA 5130	ncRNA
1256	chr14	118422725	118422966	+	0	NA	Intergenic	Intergenic	56967	NR_045624	73306		NR_045624	ENSMUSG00000099911	1700044C05Rik	-	RIKEN cDNA 1700044C05 gene	ncRNA
1287	chr15	39817280	39817484	+	0	NA	intron (NM_001164466, intron 7 of 9)	intron (NM_001164466, intron 7 of 9)	20337	NR_045788	100503072		NR_045788	ENSMUSG00000087695	Gm16291	-	predicted gene 16291	ncRNA
874	chr12	99406221	99407350	+	0	NA	intron (NM_183186, intron 1 of 5)	intron (NM_183186, intron 1 of 5)	43289	NM_183186	71375		NM_183186	ENSMUSG00000033713	Foxn3	5430426H20Rik|Ches1|Ches1l|HTLFL1	forkhead box N3	protein-coding
3066	chr6	137754582	137754800	+	0	NA	intron (NM_172733, intron 1 of 8)	CpG	114	NM_172733	232449		NM_172733	ENSMUSG00000030225	Dera	2010002D22Rik|2500002K03Rik|DEOC	deoxyribose-phosphate aldolase	protein-coding
2698	chr5	31613973	31614189	+	0	NA	intron (NM_025796, intron 1 of 3)	CpG	130	NM_025796	66845		NM_025796	ENSMUSG00000106918	Mrpl33	0610009M10Rik|L33mt|MRP-L33	mitochondrial ribosomal protein L33	protein-coding
424	chr10	117123672	117123880	+	0	NA	intron (NM_177798, intron 1 of 9)	intron (NM_177798, intron 1 of 9)	24698	NM_177798	327826		NM_177798	ENSMUSG00000020170	Frs2	C330018A15Rik|FRS2-alpha|Frs2alpha|SNT-1|SNT1	fibroblast growth factor receptor substrate 2	protein-coding
2276	chr3	52088325	52088766	+	0	NA	intron (NM_001004176, intron 1 of 4)	intron (NM_001004176, intron 1 of 4)	16461	NM_001004176	433586		NM_001004176	ENSMUSG00000061143	Maml3	Mam-2|mKIAA1816	mastermind like transcriptional coactivator 3	protein-coding
1991	chr2	72475922	72476151	+	0	NA	promoter-TSS (NM_025866)	promoter-TSS (NM_025866)	-183	NM_025866	66953		NM_025866	ENSMUSG00000055612	Cdca7	2310021G01Rik|JPO1	cell division cycle associated 7	protein-coding
3561	chr9	26999278	26999718	+	0	NA	promoter-TSS (NM_144543)	promoter-TSS (NM_144543)	51	NM_025862	66948		NM_025862	ENSMUSG00000031969	Acad8	2310016C19Rik	acyl-Coenzyme A dehydrogenase family, member 8	protein-coding
2558	chr4	115657503	115657753	+	0	NA	Intergenic	MMVL30-int|LTR|ERV1	-9907	NM_007823	13120		NM_007823	ENSMUSG00000028713	Cyp4b1	CYPIVB1	cytochrome P450, family 4, subfamily b, polypeptide 1	protein-coding
1864	chr19	51751142	51751393	+	0	NA	Intergenic	Intergenic	-513030	NM_008386	16333		NM_008386	ENSMUSG00000035804	Ins1	Ins-1|Ins2-rs1	insulin I	protein-coding
2538	chr4	99929350	99929661	+	0	NA	promoter-TSS (NM_028132)	promoter-TSS (NM_028132)	54	NM_028132	72157		NM_028132	ENSMUSG00000025791	Pgm1	2610020G18Rik|Pgm-2|Pgm1a|Pgm2	phosphoglucomutase 1	protein-coding
1714	chr18	51131051	51131254	+	0	NA	intron (NM_001081224, intron 1 of 1)	(GA)n|Simple_repeat|Simple_repeat	13254	NM_001081224	71373		NM_001081224	ENSMUSG00000073565	Prr16	5430406M13Rik	proline rich 16	protein-coding
2594	chr4	124708917	124709438	+	0	NA	TTS (NM_010213)	TTS (NM_010213)	-5684	NM_029157	75062		NM_029157	ENSMUSG00000028902	Sf3a3	4930512K19Rik|60kDa	splicing factor 3a, subunit 3	protein-coding
239	chr1	190458019	190458311	+	0	NA	Intergenic	MamSINE1|SINE|tRNA	54517	NR_151624	433390		NR_151624	ENSMUSG00000103644	Gm29678	-	predicted gene, 29678	ncRNA
401	chr10	99197402	99197725	+	0	NA	non-coding (NR_153333, exon 13 of 13)	non-coding (NR_153333, exon 13 of 13)	-65668	NM_026268	67603		NM_026268	ENSMUSG00000019960	Dusp6	1300019I03Rik|MKP-3|MKP3|PYST1	dual specificity phosphatase 6	protein-coding
2634	chr4	141537165	141537472	+	0	NA	TTS (NR_166589)	TTS (NR_166589)	1279	NM_001347235	56381		NM_019763	ENSMUSG00000040761	Spen	Mint|mKIAA0929	spen family transcription repressor	protein-coding
2654	chr4	150236833	150237467	+	0	NA	promoter-TSS (NM_001379127)	promoter-TSS (NM_001379127)	-47	NM_023119	13806		NM_023119	ENSMUSG00000063524	Eno1	Eno-1|MBP-1|NNE	enolase 1, alpha non-neuron	protein-coding
1422	chr16	18235252	18235655	+	0	NA	promoter-TSS (NM_001379019)	promoter-TSS (NM_001379019)	-300	NM_001379019	27801		NM_172151	ENSMUSG00000060166	Zdhhc8	D16H22S1738E|DHHC-8|E330009O14Rik|Op53c05|ZDHHCL1	zinc finger, DHHC domain containing 8	protein-coding
656	chr11	96620011	96620232	+	0	NA	intron (NM_001033186, intron 4 of 12)	intron (NM_001033186, intron 4 of 12)	155530	NM_001177898	78473		NM_001033186	ENSMUSG00000057058	Skap1	1700091G21Rik|Scap1|Skap-55	src family associated phosphoprotein 1	protein-coding
2484	chr4	53826052	53826304	+	0	NA	exon (NM_028053, exon 1 of 6)	exon (NM_028053, exon 1 of 6)	133	NM_028053	52076		NM_028053	ENSMUSG00000028420	Tmem38b	1600017F22Rik|D4Ertd89e|TRIC-B|mg33b	transmembrane protein 38B	protein-coding
1905	chr2	24949312	24949755	+	0	NA	promoter-TSS (NM_026021)	promoter-TSS (NM_026021)	-244	NM_026021	67187		NM_026021	ENSMUSG00000026974	Zmynd19	2700064H14Rik|mizip	zinc finger, MYND domain containing 19	protein-coding
897	chr12	109606444	109607076	+	0	NA	intron (NR_028261, intron 2 of 20)	intron (NR_028261, intron 2 of 20)	2815	NR_028261	75745		NR_028261		Rian	5530401N18Rik|C130089L09Rik|Meg8	RNA imprinted and accumulated in nucleus	ncRNA
3221	chr7	96643625	96643985	+	0	NA	intron (NM_011858, intron 5 of 32)	intron (NM_011858, intron 5 of 32)	157744	NR_045874	791381		NR_045874	ENSMUSG00000053049	Gm15413	-	predicted gene 15413	ncRNA
1674	chr18	12862278	12862692	+	0	NA	5' UTR (NM_001252491, exon 1 of 13)	5' UTR (NM_001252491, exon 1 of 13)	228	NM_001252493	64291		NM_020573	ENSMUSG00000044252	Osbpl1a	G430090F17Rik|Gm753|ORP-1|Osbpl1b	oxysterol binding protein-like 1A	protein-coding
3722	chr9	120691909	120692131	+	0	NA	Intergenic	(CA)n|Simple_repeat|Simple_repeat	114689	NR_073359	76100		NR_073359	ENSMUSG00000052658	5830454E08Rik	-	RIKEN cDNA 5830454E08 gene	ncRNA
2124	chr2	142030725	142031158	+	0	NA	intron (NM_001013802, intron 8 of 18)	intron (NM_001013802, intron 8 of 18)	870523	NM_001081133	16558		NM_001081133	ENSMUSG00000038844	Kif16b	8430434E15Rik|mKIAA1590	kinesin family member 16B	protein-coding
947	chr13	23621990	23622448	+	0	NA	exon (NM_015787, exon 1 of 1)	exon (NM_015787, exon 1 of 1)	339	NM_015787	50709		NM_015787	ENSMUSG00000051627	H1f4	H1 VAR.2|H1-4|H1.4|H1e|H1s-4|H1var2|Hist1h1e	H1.4 linker histone, cluster member	protein-coding
3414	chr8	67818636	67818856	+	0	NA	promoter-TSS (NM_027626)	promoter-TSS (NM_027626)	-451	NM_027626	234353		NM_027626	ENSMUSG00000030465	Psd3	4931420C21Rik|D430018P08|EFA6D	pleckstrin and Sec7 domain containing 3	protein-coding
1182	chr14	64589747	64590267	+	0	NA	promoter-TSS (NR_029813)	promoter-TSS (NR_029813)	-650	NR_029813	387233		NR_029813	ENSMUSG00000065597	Mir124a-1	Mirn124a|Mirn124a-1	microRNA 124a-1	ncRNA
57	chr1	58711453	58711780	+	0	NA	intron (NM_001289704, intron 1 of 9)	CpG	125	NR_149256	12633		NM_009805	ENSMUSG00000026031	Cflar	2310024N18Rik|A430105C05Rik|CLARP|Cash|Casper|FLAME|FLAME-1|Flip|Gm9845|I-FLICE|MRIT|c-Flip	CASP8 and FADD-like apoptosis regulator	protein-coding
3194	chr7	74223963	74224326	+	0	NA	Intergenic	Intergenic	-210462	NM_009181	20450		NM_009181	ENSMUSG00000025789	St8sia2	ST8SiaII|STX|Siat8b	ST8 alpha-N-acetyl-neuraminide alpha-2,8-sialyltransferase 2	protein-coding
1512	chr16	91187306	91187560	+	0	NA	Intergenic	Intergenic	-38117	NM_016967	50913		NM_016967	ENSMUSG00000039830	Olig2	Bhlhb1|Olg-2|Oligo2|RK17|bHLHe19	oligodendrocyte transcription factor 2	protein-coding
2291	chr3	66547865	66548100	+	0	NA	Intergenic	Intergenic	-251145	NM_145820	72789		NM_028357	ENSMUSG00000027831	Veph1	2810471M23Rik|Veph	ventricular zone expressed PH domain-containing 1	protein-coding
1976	chr2	61401945	61402260	+	0	NA	Intergenic	Intergenic	-176455	NM_001374667	21353		NM_011529	ENSMUSG00000064289	Tank	E430026L09Rik|I-TRAF	TRAF family member-associated Nf-kappa B activator	protein-coding
2767	chr5	103778394	103778908	+	0	NA	intron (NM_001080798, intron 1 of 19)	intron (NM_001080798, intron 1 of 19)	24078	NM_001080798	17355		NM_133919	ENSMUSG00000029313	Aff1	9630032B01Rik|Af4|Mllt2h|Rob	AF4/FMR2 family, member 1	protein-coding
2792	chr5	114795158	114795465	+	0	NA	intron (NM_001378897, intron 6 of 14)	intron (NM_001378897, intron 6 of 14)	18665	NR_027818	66236		NR_027817	ENSMUSG00000072694	1500011B03Rik	-	RIKEN cDNA 1500011B03 gene	ncRNA
1098	chr14	6108113	6108316	+	0	NA	Intergenic	Intergenic	179036	NM_001270812	100861615		NM_001270812	ENSMUSG00000079396	Gm3411	100041569	predicted gene 3411	protein-coding
1389	chr15	99806555	99806919	+	0	NA	intron (NM_001113545, intron 5 of 10)	PB1D7|SINE|Alu	13412	NM_023063	65970		NM_023063	ENSMUSG00000023022	Lima1	Eplin	LIM domain and actin binding 1	protein-coding
2700	chr5	32610804	32611059	+	0	NA	promoter-TSS (NM_001205133)	promoter-TSS (NM_001205133)	-240	NM_001205133	22612		NM_009535	ENSMUSG00000014932	Yes1	Yes|p61-Yes	YES proto-oncogene 1, Src family tyrosine kinase	protein-coding
2936	chr6	42645160	42645424	+	0	NA	promoter-TSS (NM_146174)	promoter-TSS (NM_146174)	-251	NM_146174	232748		NM_146174	ENSMUSG00000029851	Tcaf2	Fam115c	TRPM8 channel-associated factor 2	protein-coding
2956	chr6	54133421	54133902	+	0	NA	intron (NM_001163640, intron 1 of 12)	intron (NM_001163640, intron 1 of 12)	93729	NM_001163640	69993		NM_023543	ENSMUSG00000004633	Chn2	1700026N20Rik|4930557O16Rik|ARHGAP3|Bch	chimerin 2	protein-coding
2987	chr6	86684290	86684663	+	0	NA	promoter-TSS (NM_025665)	promoter-TSS (NM_025665)	15	NM_025665	66618		NM_025665	ENSMUSG00000001158	Snrnp27	2610209M04Rik|Ry1	small nuclear ribonucleoprotein 27 (U4/U6.U5)	protein-coding
3524	chr8	125505803	125506036	+	0	NA	intron (NM_001357372, intron 2 of 21)	intron (NM_001357372, intron 2 of 21)	-13086	NM_001081337	244668		NM_001081337	ENSMUSG00000001995	Sipa1l2	mKIAA1389	signal-induced proliferation-associated 1 like 2	protein-coding
332	chr10	61929349	61929615	+	0	NA	intron (NM_001304757, intron 2 of 37)	intron (NM_001304757, intron 2 of 37)	49626	NM_007731	12817		NM_007731	ENSMUSG00000058806	Col13a1	-	collagen, type XIII, alpha 1	protein-coding
1821	chr19	25671853	25672186	+	0	NA	promoter-TSS (NM_145831)	promoter-TSS (NM_145831)	220	NR_045347	100503074		NR_045347	ENSMUSG00000101089	2610016A17Rik	2610317C19Rik	RIKEN cDNA 2610016A17 gene	ncRNA
360	chr10	81069835	81070188	+	0	NA	promoter-TSS (NM_022653)	promoter-TSS (NM_022653)	-72	NM_022653	50492		NM_022653	ENSMUSG00000004929	Thop1	EP24.15	thimet oligopeptidase 1	protein-coding
451	chr10	130542020	130542232	+	0	NA	Intergenic	Intergenic	-44747	NM_001103366	625131		NM_001103366	ENSMUSG00000091511	Vmn2r87	EG625131	vomeronasal 2, receptor 87	protein-coding
2094	chr2	122348730	122348970	+	0	NA	TTS (NM_001099297)	TTS (NM_001099297)	20068	NM_001013829	435684		NM_001013829	ENSMUSG00000033256	Shf	-	Src homology 2 domain containing F	protein-coding
2942	chr6	47920612	47920834	+	0	NA	5' UTR (NM_001145881, exon 1 of 5)	5' UTR (NM_001145881, exon 1 of 5)	155	NM_001145881	232784		NM_145576	ENSMUSG00000052763	Zfp212	Znf212|mKIAA3011	Zinc finger protein 212	protein-coding
606	chr11	79254490	79254719	+	0	NA	promoter-TSS (NM_019653)	promoter-TSS (NM_019653)	91	NM_019653	78889		NM_019653	ENSMUSG00000017677	Wsb1	1110056B13Rik|2700038M07Rik	WD repeat and SOCS box-containing 1	protein-coding
882	chr12	103314300	103314687	+	0	NA	promoter-TSS (NM_001195726)	promoter-TSS (NM_001195726)	276	NR_136894	102632488		NR_136894	ENSMUSG00000100789	Gm29508	-	predicted gene 29508	ncRNA
26	chr1	34182698	34183650	+	0	NA	3' UTR (NM_010081, exon 24 of 24)	3' UTR (NM_010081, exon 24 of 24)	-5010	NR_165804	108167617		NR_165804	ENSMUSG00000096992	Gm26788	-	predicted gene, 26788	ncRNA
3226	chr7	99351841	99352059	+	0	NA	intron (NM_001111043, intron 1 of 5)	intron (NM_001111043, intron 1 of 5)	1289	NM_001111043	12406		NM_009825	ENSMUSG00000070436	Serpinh1	BERF-1|Cbp1|Cbp2|Hsp47|J6|Serpinh2|gp46	serine (or cysteine) peptidase inhibitor, clade H, member 1	protein-coding
1971	chr2	60122499	60122963	+	0	NA	intron (NM_001001182, intron 1 of 35)	intron (NM_001001182, intron 1 of 35)	3009	NM_001001182	407823		NM_001001182	ENSMUSG00000026987	Baz2b	5830435C13Rik|D2Ertd794e	bromodomain adjacent to zinc finger domain, 2B	protein-coding
2296	chr3	69428110	69428471	+	0	NA	intron (NM_178726, intron 1 of 3)	intron (NM_178726, intron 1 of 3)	111372	NM_178726	242083		NM_178726	ENSMUSG00000027784	Ppm1l	3222401G13|5930404J21Rik|PP2C|PP2Cepsilon|Pp2ce|Ppp2ce|mKIAA4175	protein phosphatase 1 (formerly 2C)-like	protein-coding
442	chr10	127339092	127339290	+	0	NA	intron (NM_010296, intron 2 of 12)	intron (NM_010296, intron 2 of 12)	2388	NM_010296	14632		NM_010296	ENSMUSG00000025407	Gli1	Zfp-5|Zfp5	GLI-Kruppel family member GLI1	protein-coding
77	chr1	73060420	73060621	+	0	NA	Intergenic	Intergenic	35934	NR_038002	69449		NR_038001	ENSMUSG00000101968	Teshl	1700027A15Rik	testicular germ cell expressed HSF2 interacting lncRNA	ncRNA
2678	chr5	21732807	21733048	+	0	NA	Intergenic	Intergenic	-4233	NM_028431	73078		NM_028431	ENSMUSG00000029017	Pmpcb	3110004O18Rik|MPP11|MPPB|MPPP52	peptidase (mitochondrial processing) beta	protein-coding
3788	chrX	109013037	109013358	+	0	NA	intron (NM_016710, intron 1 of 5)	intron (NM_016710, intron 1 of 5)	183	NM_016710	50887		NM_016710	ENSMUSG00000031245	Hmgn5	GARP45|NBP-45|Nsbp1	high-mobility group nucleosome binding domain 5	protein-coding
1147	chr14	48709082	48709452	+	0	NA	intron (NR_029384, intron 4 of 4)	intron (NR_029384, intron 4 of 4)	39979	NR_029384	606497		NR_029384	ENSMUSG00000098682	Otx2os1	-	orthodenticle homeobox 2 opposite strand 1	ncRNA
1128	chr14	26557928	26558234	+	0	NA	Intergenic	Intergenic	-15777	NM_001285466	211922		NM_145969	ENSMUSG00000040818	Dennd6a	Fam116a	DENN domain containing 6A	protein-coding
1012	chr13	59011216	59011662	+	0	NA	intron (NM_001025074, intron 13 of 17)	intron (NM_001025074, intron 13 of 17)	62275	NR_168904	102637438		NR_168904		Gm53063	Gm34245	predicted gene 53063	ncRNA
2718	chr5	54181122	54181489	+	0	NA	Intergenic	Intergenic	-168687	NR_038045	330086		NM_177871	ENSMUSG00000105912	Gm10440	D130065D13	predicted gene 10440	ncRNA
418	chr10	110542609	110542823	+	0	NA	Intergenic	Intergenic	-57934	NR_028438	109335		NR_028438	ENSMUSG00000112398	9230102K24Rik	-	RIKEN cDNA 9230102K24 gene	ncRNA
1313	chr15	70714024	70714264	+	0	NA	Intergenic	Intergenic	789911	NR_045071	100503580		NR_045071	ENSMUSG00000116483	Gm19782	-	predicted gene, 19782	ncRNA
1826	chr19	28382424	28382642	+	0	NA	intron (NM_175459, intron 4 of 10)	intron (NM_175459, intron 4 of 10)	-295691	NR_045330	320176		NR_045330	ENSMUSG00000097735	D930032P07Rik	-	RIKEN cDNA D930032P07 gene	ncRNA
644	chr11	88582676	88583625	+	0	NA	intron (NM_001373923, intron 6 of 12)	intron (NM_001373923, intron 6 of 12)	-36101	NR_131025	68397		NR_131025		0610039H22Rik	-	RIKEN cDNA 0610039H22 gene	ncRNA
1598	chr17	36271506	36271896	+	0	NA	promoter-TSS (NM_001357889)	promoter-TSS (NM_001357889)	-268	NM_178281	79263		NM_024468	ENSMUSG00000045409	Trim39	1100001D15Rik|E130103K13Rik|RBCC-B30.2|Rnf23|mKIAA4179|tfp	tripartite motif-containing 39	protein-coding
1658	chr17	88763984	88764231	+	0	NA	intron (NM_001364898, intron 6 of 10)	intron (NM_001364898, intron 6 of 10)	27907	NR_157357	16867		NM_013582	ENSMUSG00000024107	Lhcgr	Gpcr19-rs1|LH-R|LH/CG-R|LSH-R|Lhr	luteinizing hormone/choriogonadotropin receptor	protein-coding
3024	chr6	101197941	101199072	+	0	NA	intron (NM_018884, intron 3 of 9)	intron (NM_018884, intron 3 of 9)	-73430	NR_166918	102637022		NR_166918	ENSMUSG00000121193	Gm33934	-	predicted gene, 33934	ncRNA
1638	chr17	74804465	74804741	+	0	NA	intron (NM_152817, intron 13 of 19)	intron (NM_152817, intron 13 of 19)	86853	NM_152817	74196		NM_152817	ENSMUSG00000024078	Ttc27	2610511O17Rik	tetratricopeptide repeat domain 27	protein-coding
685	chr11	103412809	103413006	+	0	NA	promoter-TSS (NM_183034)	promoter-TSS (NM_183034)	-202	NM_183034	353047		NM_183034	ENSMUSG00000034247	Plekhm1	AP162|B2|D330036J23Rik	pleckstrin homology domain containing, family M (with RUN domain) member 1	protein-coding
1488	chr16	72605018	72605245	+	0	NA	Intergenic	Intergenic	-58018	NM_019413	19876		NM_019413	ENSMUSG00000022883	Robo1	DUTT1|Gm310	roundabout guidance receptor 1	protein-coding
2951	chr6	53287051	53287314	+	0	NA	promoter-TSS (NM_001327821)	promoter-TSS (NM_001327821)	-121	NM_001327821	231991		NM_172728	ENSMUSG00000053007	Creb5	9430076C15Rik|CRE-BPa|Crebpa|D430026C09Rik	cAMP responsive element binding protein 5	protein-coding
683	chr11	102924892	102925538	+	0	NA	promoter-TSS (NM_197959)	promoter-TSS (NM_197959)	-91	NM_197959	70218		NM_197959	ENSMUSG00000051378	Kif18b	3000004C01Rik	kinesin family member 18B	protein-coding
2931	chr6	39373418	39373823	+	0	NA	intron (NM_001361617, intron 1 of 16)	intron (NM_001361617, intron 1 of 16)	3815	NR_155076	72144		NM_028123	ENSMUSG00000029924	Slc37a3	2610507O21Rik	solute carrier family 37 (glycerol-3-phosphate transporter), member 3	protein-coding
1694	chr18	32376912	32377152	+	0	NA	promoter-TSS (NM_001083334)	promoter-TSS (NM_001083334)	-185	NM_001083334	30948		NM_009668	ENSMUSG00000024381	Bin1	ALP-1|Amphl|BRAMP-2|SH3P9	bridging integrator 1	protein-coding
958	chr13	28793429	28793642	+	0	NA	intron (NR_045054, intron 2 of 7)	intron (NR_045054, intron 2 of 7)	-82662	NR_105787	102466635		NR_105787	ENSMUSG00000099158	Mir6368	Gm27800|mmu-mir-6368	microRNA 6368	ncRNA
3441	chr8	84662646	84663126	+	0	NA	promoter-TSS (NM_010499)	promoter-TSS (NM_010499)	-34	NM_010499	15936		NM_010499	ENSMUSG00000053560	Ier2	Ch1|Pip92	immediate early response 2	protein-coding
3409	chr8	61247574	61248260	+	0	NA	intron (NM_021506, intron 2 of 11)	intron (NM_021506, intron 2 of 11)	23746	NM_021506	59009		NM_021506	ENSMUSG00000031642	Sh3rf1	2200003J05Rik|Posh|Sh3md2	SH3 domain containing ring finger 1	protein-coding
899	chr12	109948163	109948478	+	0	NA	Intergenic	Intergenic	200442	NR_037233	100499517		NR_037233	ENSMUSG00000093351	Mir3072	mir-3072|mmu-mir-3072	microRNA 3072	ncRNA
3310	chr7	139075307	139075787	+	0	NA	intron (NM_028708, intron 19 of 19)	intron (NM_028708, intron 19 of 19)	-10454	NM_011993	26757		NM_011993	ENSMUSG00000025478	Dpysl4	CRMP-3|Crmp3|DPY4|Drp-4|Ulip4	dihydropyrimidinase-like 4	protein-coding
133	chr1	131078892	131079370	+	0	NA	intron (NM_008551, intron 1 of 9)	intron (NM_008551, intron 1 of 9)	18712	NM_008551	17164		NM_008551	ENSMUSG00000016528	Mapkapk2	MAPKAP-K2|MK-2|MK2|Rps6kc1	MAP kinase-activated protein kinase 2	protein-coding
1534	chr17	12030126	12030579	+	0	NA	intron (NM_016694, intron 10 of 11)	intron (NM_016694, intron 10 of 11)	-88932	NM_026644	68262		NM_026644	ENSMUSG00000023827	Agpat4	1500003P24Rik	1-acylglycerol-3-phosphate O-acyltransferase 4	protein-coding
949	chr13	23763249	23763454	+	0	NA	promoter-TSS (NM_013550)	promoter-TSS (NM_013550)	-317	NM_030609	80838		NM_030609	ENSMUSG00000049539	H1f1	H1-1|H1.1|H1a|H1var3|Hist1h1a	H1.1 linker histone, cluster member	protein-coding
2868	chr5	140611470	140612054	+	0	NA	intron (NM_008494, intron 1 of 7)	intron (NM_008494, intron 1 of 7)	4421	NM_008494	16848		NM_008494	ENSMUSG00000029570	Lfng	-	LFNG O-fucosylpeptide 3-beta-N-acetylglucosaminyltransferase	protein-coding
135	chr1	131478890	131479246	+	0	NA	intron (NM_001081011, intron 2 of 22)	intron (NM_001081011, intron 2 of 22)	48293	NM_001081011	14270		NM_019520	ENSMUSG00000026425	Srgap2	9930124L22Rik|FBP2|Fnbp2|srGAP3	SLIT-ROBO Rho GTPase activating protein 2	protein-coding
1554	chr17	24152092	24152311	+	0	NA	Intergenic	Intergenic	-1279	NM_001286662	18607		NM_011062	ENSMUSG00000024122	Pdpk1	Pdk1	3-phosphoinositide dependent protein kinase 1	protein-coding
237	chr1	190148875	190149203	+	0	NA	intron (NM_001360827, intron 3 of 4)	intron (NM_001360827, intron 3 of 4)	20476	NM_001360827	19130		NM_008937	ENSMUSG00000010175	Prox1	A230003G05Rik|PROX-1	prospero homeobox 1	protein-coding
10	chr1	12835480	12836280	+	0	NA	intron (NM_001198566, intron 11 of 20)	intron (NM_001198566, intron 11 of 20)	117335	NM_172294	240725		NM_172294	ENSMUSG00000016918	Sulf1	MSulf-1|mKIAA1077	sulfatase 1	protein-coding
2166	chr2	153445016	153445306	+	0	NA	promoter-TSS (NM_001001986)	promoter-TSS (NM_001001986)	-682	NM_001001986	329540		NM_001001986	ENSMUSG00000061411	Nol4l	4931410H15|8430427H17Rik|Gm1636	nucleolar protein 4-like	protein-coding
2574	chr4	117406349	117406612	+	0	NA	intron (NM_025739, intron 2 of 14)	intron (NM_025739, intron 2 of 14)	-31019	NM_001310729	66743		NM_025739	ENSMUSG00000028677	Rnf220	4732477A13|4931406I20Rik|5730503K05Rik	ring finger protein 220	protein-coding
1242	chr14	105851212	105851409	+	0	NA	Intergenic	Intergenic	45509	NM_011897	24064		NM_011897	ENSMUSG00000022114	Spry2	sprouty2	sprouty RTK signaling antagonist 2	protein-coding
2380	chr3	121967667	121967997	+	0	NA	promoter-TSS (NM_001356524)	promoter-TSS (NM_001356524)	26	NM_001356524	214137		NM_172525	ENSMUSG00000039831	Arhgap29	6720461J18Rik|A830014I19|B130017I01Rik|Parg1	Rho GTPase activating protein 29	protein-coding
110	chr1	92831834	92832055	+	0	NA	exon (NM_016696, exon 1 of 9)	exon (NM_016696, exon 1 of 9)	299	NM_016696	14733		NM_016696	ENSMUSG00000034220	Gpc1	-	glypican 1	protein-coding
1709	chr18	43452158	43452521	+	0	NA	Intergenic	Intergenic	-14053	NM_001291455	22240		NM_009468	ENSMUSG00000024501	Dpysl3	CRMP-4|DRP-3|TUC4|ULIP-1|Ulip|Ulip1	dihydropyrimidinase-like 3	protein-coding
1741	chr18	55954246	55954592	+	0	NA	Intergenic	Intergenic	-445921	NM_001360917	107022		NM_026240	ENSMUSG00000001700	Gramd2b	9030613F08Rik|9130427A09Rik|Gramd3|NS3TP2	GRAM domain containing 2B	protein-coding
1251	chr14	114952260	114952472	+	0	NA	Intergenic	Intergenic	6347	NR_168698	102633181		NR_168698		Gm31072	-	predicted gene, 31072	ncRNA
6	chr1	9649008	9649708	+	0	NA	Intergenic	Intergenic	-18266	NR_015470	72481		NR_015470		2610203C22Rik	2310007M24Rik	RIKEN cDNA 2610203C22 gene	ncRNA
1231	chr14	98072869	98073109	+	0	NA	intron (NM_007826, intron 1 of 11)	intron (NM_007826, intron 1 of 11)	96776	NM_001038610	13134		NM_007826	ENSMUSG00000055639	Dach1	Dac|Dach	dachshund family transcription factor 1	protein-coding
1752	chr18	64965209	64965652	+	0	NA	intron (NM_001114386, intron 1 of 30)	intron (NM_001114386, intron 1 of 30)	-58097	NM_031881	83814		NM_031881	ENSMUSG00000024589	Nedd4l	1300012C07Rik|NEDD4.2|Nedd4-2|Nedd4b	neural precursor cell expressed, developmentally down-regulated gene 4-like	protein-coding
1732	chr18	55196622	55197090	+	0	NA	Intergenic	Intergenic	-204265	NM_001360787	269023		NM_175751	ENSMUSG00000052713	Zfp608	4932417D18Rik|D430007A19Rik|Znf608	zinc finger protein 608	protein-coding
1078	chr13	102504530	102504727	+	0	NA	Intergenic	Intergenic	-188919	NM_001360519	17079		NM_008533	ENSMUSG00000021624	Cd180	F630107B15|Ly-78|Ly78|RP105	CD180 antigen	protein-coding
2612	chr4	133095623	133095836	+	0	NA	Intergenic	Intergenic	-34904	NM_153423	242687		NM_153423	ENSMUSG00000028868	Wasf2	D4Ertd13e|WAVE2	WASP family, member 2	protein-coding
731	chr11	120307884	120308185	+	0	NA	Intergenic	PB1D10|SINE|Alu	39379	NR_105900	102465564		NR_105900	ENSMUSG00000098955	Mir6935	Gm27344|mmu-mir-6935	microRNA 6935	ncRNA
3174	chr7	62445602	62446013	+	0	NA	Intergenic	RLTR28|LTR|ERVL	18703	NM_013788	27412		NM_013788	ENSMUSG00000070526	Peg12	Frat3	paternally expressed 12	protein-coding
3566	chr9	35331355	35331586	+	0	NA	Intergenic	Intergenic	50365	NR_040715	71133		NR_040715	ENSMUSG00000111746	4933422A05Rik	-	RIKEN cDNA 4933422A05 gene	ncRNA
911	chr12	118650619	118651375	+	0	NA	Intergenic	Intergenic	-120804	NR_045947	100384890		NR_045947	ENSMUSG00000113875	D230030E09Rik	Npe	Riken cDNA D230030E09 gene	ncRNA
2772	chr5	107403132	107403357	+	0	NA	promoter-TSS (NM_001379224)	promoter-TSS (NM_001379224)	-269	NM_001001804	384214		NM_001001804	ENSMUSG00000033805	Ephx4	Abhd7|Ephxrp|Gm1382	epoxide hydrolase 4	protein-coding
2038	chr2	102001583	102001795	+	0	NA	intron (NM_178886, intron 4 of 5)	intron (NM_178886, intron 4 of 5)	115427	NM_029635	76501		NM_029635	ENSMUSG00000027163	Commd9	1810029F08Rik	COMM domain containing 9	protein-coding
2058	chr2	109904422	109904624	+	0	NA	intron (NR_033473, intron 4 of 4)	intron (NR_033473, intron 4 of 4)	8796	NR_033473	100038454		NR_033473	ENSMUSG00000063751	Platr8	Gm13939	pluripotency associated transcript 8	ncRNA
3061	chr6	131293314	131293621	+	0	NA	promoter-TSS (NM_025564)	promoter-TSS (NM_025564)	-223	NM_025564	66441		NM_025564	ENSMUSG00000030188	Magohb	2010012C16Rik|Mago|Magoh|Magoh-rs1	mago homolog B, exon junction complex core component	protein-coding
1365	chr15	91191866	91192161	+	0	NA	promoter-TSS (NM_001358967)	promoter-TSS (NM_001358967)	-6	NM_001358967	26874		NM_011994	ENSMUSG00000055782	Abcd2	ABC39|ALDL1|ALDR|ALDRP	ATP-binding cassette, sub-family D member 2	protein-coding
3682	chr9	101018034	101018238	+	0	NA	intron (NM_025835, intron 5 of 14)	intron (NM_025835, intron 5 of 14)	16748	NM_025835	66904		NM_025835	ENSMUSG00000032527	Pccb	1300012P06Rik	propionyl Coenzyme A carboxylase, beta polypeptide	protein-coding
3432	chr8	79748434	79748776	+	0	NA	intron (NM_001357237, intron 5 of 5)	intron (NM_001357237, intron 5 of 5)	36756	NM_001357235	68999		NM_026904	ENSMUSG00000036977	Anapc10	1500026N15Rik|A830003M23Rik|APC10	anaphase promoting complex subunit 10	protein-coding
2271	chr3	51559789	51560079	+	0	NA	promoter-TSS (NR_160685)	promoter-TSS (NR_160685)	-51	NR_160684	100039684		NR_033624		5031434O11Rik	Gm2370	RIKEN cDNA 5031434O11 gene	ncRNA
1996	chr2	73911091	73911295	+	0	NA	intron (NM_175015, intron 1 of 4)	CpG-8181	133	NM_175015	228033		NM_175015	ENSMUSG00000018770	Atp5mc3	6030447M23|Atp5g3	ATP synthase membrane subunit c locus 3	protein-coding
3452	chr8	89371709	89372064	+	0	NA	Intergenic	Intergenic	-327724	NM_021390	58198		NM_021390	ENSMUSG00000031665	Sall1	Msal-3	spalt like transcription factor 1	protein-coding
3523	chr8	124663185	124663481	+	0	NA	promoter-TSS (NM_175149)	promoter-TSS (NM_175149)	36	NM_175149	69551		NM_175149	ENSMUSG00000031983	2310022B05Rik	-	RIKEN cDNA 2310022B05 gene	protein-coding
569	chr11	68623453	68624069	+	0	NA	Intergenic	Intergenic	36724	NM_177779	276920		NM_177779	ENSMUSG00000045915	Ccdc42	A530001H01Rik	coiled-coil domain containing 42	protein-coding
786	chr12	35046825	35047493	+	0	NA	promoter-TSS (NM_001014973)	promoter-TSS (NM_001014973)	-30	NM_001014973	217463		NM_001014973	ENSMUSG00000020590	Snx13	Rgs-px1|mKIAA0713	sorting nexin 13	protein-coding
3050	chr6	120039358	120039705	+	0	NA	promoter-TSS (NM_001199084)	promoter-TSS (NM_001199084)	-876	NM_001199083	232341		NM_198703	ENSMUSG00000045962	Wnk1	6430573H23Rik|EG406236|Hsn2|Prkwnk1|mKIAA0344	WNK lysine deficient protein kinase 1	protein-coding
3030	chr6	108709838	108710073	+	0	NA	Intergenic	Intergenic	-49021	NR_104577	75394		NR_040757	ENSMUSG00000087341	0610040F04Rik	-	RIKEN cDNA 0610040F04 gene	ncRNA
1815	chr19	21784626	21785037	+	0	NA	intron (NM_031997, intron 2 of 24)	intron (NM_031997, intron 2 of 24)	6491	NM_001033759	83921		NM_031997	ENSMUSG00000024754	Cemip2	Tmem2	cell migration inducing hyaluronidase 2	protein-coding
555	chr11	64079577	64079845	+	0	NA	promoter-TSS (NM_178379)	promoter-TSS (NM_178379)	227	NR_033780	66456		NR_033780	ENSMUSG00000087497	2810001G20Rik	-	RIKEN cDNA 2810001G20 gene	ncRNA
101	chr1	88840011	88840689	+	0	NA	Intergenic	Intergenic	85460	NR_040493	78650		NR_040493	ENSMUSG00000097398	Platr5	2410088K16Rik	pluripotency associated transcript 5	ncRNA
1207	chr14	73142623	73142875	+	0	NA	promoter-TSS (NR_033185)	promoter-TSS (NR_033185)	-36	NR_033185	105670		NM_134083	ENSMUSG00000022106	Rcbtb2	2610028E02Rik|2810420M18Rik|Chc1l|RC/BTB2	regulator of chromosome condensation (RCC1) and BTB (POZ) domain containing protein 2	protein-coding
553	chr11	63898033	63898663	+	0	NA	intron (NM_018805, intron 1 of 1)	intron (NM_018805, intron 1 of 1)	23936	NM_018805	54710		NM_018805	ENSMUSG00000070407	Hs3st3b1	3-OST-3B|3OST3B1|3Ost3b|Hs3st3b|m3-OST-3B	heparan sulfate (glucosamine) 3-O-sulfotransferase 3B1	protein-coding
1260	chr14	122373966	122374282	+	0	NA	intron (NM_029556, intron 3 of 7)	intron (NM_029556, intron 3 of 7)	76991	NR_033325	328479		NR_033325	ENSMUSG00000064052	Gm5089	6530402A20|C030005G22Rik|EG328479	predicted gene 5089	ncRNA
2029	chr2	93226831	93227077	+	0	NA	intron (NM_183180, intron 2 of 9)	intron (NM_183180, intron 2 of 9)	39406	NM_001356537	277414		NM_001025246	ENSMUSG00000068735	Trp53i11	Tp53i11	transformation related protein 53 inducible protein 11	protein-coding
3193	chr7	74007330	74007566	+	0	NA	intron (NM_009181, intron 1 of 5)	intron (NM_009181, intron 1 of 5)	6234	NM_009181	20450		NM_009181	ENSMUSG00000025789	St8sia2	ST8SiaII|STX|Siat8b	ST8 alpha-N-acetyl-neuraminide alpha-2,8-sialyltransferase 2	protein-coding
3807	chrX	151117100	151117565	+	0	NA	Intergenic	L2c|LINE|L2	-20789	NR_028392	69499		NM_175146	ENSMUSG00000025264	Tsr2	2310007F12Rik	TSR2 20S rRNA accumulation	protein-coding
3215	chr7	90129822	90130164	+	0	NA	promoter-TSS (NM_001252523)	promoter-TSS (NM_001252523)	-57	NR_046007	78329		NR_046006	ENSMUSG00000097162	2310010J17Rik	-	RIKEN cDNA 2310010J17 gene	ncRNA
294	chr10	34266054	34266324	+	0	NA	Intergenic	Intergenic	-16001	NM_009433	22110		NM_009433	ENSMUSG00000047514	Tspyl1	Tspyl	testis-specific protein, Y-encoded-like 1	protein-coding
900	chr12	110187153	110187469	+	0	NA	Intergenic	Intergenic	-29238	NR_045466	67280		NR_045466	ENSMUSG00000113331	3110009F21Rik	-	RIKEN cDNA 3110009F21 gene	ncRNA
2123	chr2	140670877	140671363	+	0	NA	intron (NM_178382, intron 1 of 2)	intron (NM_178382, intron 1 of 2)	356	NM_001172160	71436		NM_178382	ENSMUSG00000051379	Flrt3	5530600M07Rik|C430047I10Rik|mKIAA1469	fibronectin leucine rich transmembrane protein 3	protein-coding
3413	chr8	64834216	64834609	+	0	NA	intron (NM_178633, intron 2 of 14)	intron (NM_178633, intron 2 of 14)	15512	NM_178633	77113		NM_178633	ENSMUSG00000031605	Klhl2	6030411N21Rik|8530402H02Rik|ABP-KELCH|Mav	kelch-like 2, Mayven	protein-coding
91	chr1	82839324	82839708	+	0	NA	promoter-TSS (NM_001310713)	promoter-TSS (NM_001310713)	56	NM_010472	15463		NM_010472	ENSMUSG00000026159	Agfg1	C130049H11Rik|D730048C23Rik|Hrb|RAB|Rip	ArfGAP with FG repeats 1	protein-coding
1673	chr18	12071593	12071821	+	0	NA	intron (NM_001289666, intron 6 of 14)	B1_Mur4|SINE|Alu	49830	NR_110356	338363		NM_178801	ENSMUSG00000049411	Tmem241	6030446N20Rik	transmembrane protein 241	protein-coding
73	chr1	66863590	66863868	+	0	NA	promoter-TSS (NM_007381)	promoter-TSS (NM_007381)	-420	NM_007381	11363		NM_007381	ENSMUSG00000026003	Acadl	LCAD	acyl-Coenzyme A dehydrogenase, long-chain	protein-coding
3388	chr8	35095168	35095365	+	0	NA	Intergenic	MLT1C|LTR|ERVL-MaLR	-129576	NM_175091	21951		NM_175091	ENSMUSG00000031529	Tnks	4930554K12Rik|ARTD5|D130072O21Rik|Parp5a|TANK1|mTNKS1	tankyrase, TRF1-interacting ankyrin-related ADP-ribose polymerase	protein-coding
3099	chr7	18924124	18924377	+	0	NA	Intergenic	Intergenic	-1638	NM_001029877	384569		NM_001029877	ENSMUSG00000030411	Nova2	Gm1424	NOVA alternative splicing regulator 2	protein-coding
2483	chr4	53227997	53228197	+	0	NA	Intergenic	Intergenic	-18099	NR_040665	78180		NR_040665	ENSMUSG00000086947	4930522O17Rik	-	RIKEN cDNA 4930522O17 gene	ncRNA
705	chr11	113583737	113584458	+	0	NA	intron (NM_001362939, intron 1 of 9)	intron (NM_001362939, intron 1 of 9)	-18282	NM_001166503	69806		NM_027216	ENSMUSG00000041654	Slc39a11	1810074D23Rik|ZIP-11	solute carrier family 39 (metal ion transporter), member 11	protein-coding
703	chr11	113308819	113309392	+	0	NA	intron (NM_001362944, intron 5 of 8)	intron (NM_001362944, intron 5 of 8)	-99436	NR_040276	319871		NR_040276	ENSMUSG00000085421	4732490B19Rik	-	RIKEN cDNA 4732490B19 gene	ncRNA
2285	chr3	61011618	61011821	+	0	NA	Intergenic	Intergenic	8934	NM_001282016	18441		NM_008772	ENSMUSG00000027765	P2ry1	P2Y1|P2y1r	purinergic receptor P2Y, G-protein coupled 1	protein-coding
2653	chr4	150094432	150094816	+	0	NA	intron (NM_177366, intron 1 of 3)	intron (NM_177366, intron 1 of 3)	7121	NM_177366	269604		NM_177366	ENSMUSG00000047875	Gpr157	F730108M23Rik	G protein-coupled receptor 157	protein-coding
2633	chr4	141536556	141536926	+	0	NA	non-coding (NR_166589, exon 2 of 2)	non-coding (NR_166589, exon 2 of 2)	1192	NR_166589	100042951		NR_166589		Gm4123	-	predicted gene 4123	ncRNA
2318	chr3	87958508	87958967	+	0	NA	Intergenic	Intergenic	10044	NM_007759	12904		NM_007759	ENSMUSG00000004885	Crabp2	Crabp-2|CrabpII	cellular retinoic acid binding protein II	protein-coding
2593	chr4	124485722	124486360	+	0	NA	promoter-TSS (NR_040774)	promoter-TSS (NR_040774)	-82	NR_040774	78460		NR_040774		1700057H15Rik	-	RIKEN cDNA 1700057H15 gene	ncRNA
1713	chr18	49319163	49319844	+	0	NA	Intergenic	Intergenic	-203786	NR_033785	67321		NR_033785	ENSMUSG00000100297	1700044K03Rik	-	RIKEN cDNA 1700044K03 gene	ncRNA
3710	chr9	114527014	114527233	+	0	NA	intron (NM_001042503, intron 1 of 3)	intron (NM_001042503, intron 1 of 3)	-30579	NM_009916	12773		NM_009916	ENSMUSG00000047898	Ccr4	C-C CKR-4|CHEMR1|Cmkbr4|LESTR|Sdf1r	C-C motif chemokine receptor 4	protein-coding
1863	chr19	48726009	48726232	+	0	NA	intron (NM_025696, intron 14 of 26)	intron (NM_025696, intron 14 of 26)	520095	NM_025696	66673		NM_025696	ENSMUSG00000063434	Sorcs3	6330404A12Rik	sortilin-related VPS10 domain containing receptor 3	protein-coding
173	chr1	155742255	155742563	+	0	NA	promoter-TSS (NM_010712)	promoter-TSS (NM_010712)	-382	NM_010712	16872		NM_010712	ENSMUSG00000026468	Lhx4	A330062J17Rik|Gsh-4|Gsh4	LIM homeobox protein 4	protein-coding
1139	chr14	40010421	40010830	+	0	NA	Intergenic	Intergenic	354962	NR_045936	73591		NR_045936	ENSMUSG00000101261	1700109I08Rik	-	RIKEN cDNA 1700109I08 gene	ncRNA
175	chr1	155809994	155810208	+	0	NA	intron (NM_023268, intron 1 of 12)	intron (NM_023268, intron 1 of 12)	2798	NM_001024945	104009		NM_023268	ENSMUSG00000033684	Qsox1	1300003H02Rik|QSOX|Qscn6|SOx|b2b2673Clo	quiescin Q6 sulfhydryl oxidase 1	protein-coding
1159	chr14	54924769	54925674	+	0	NA	intron (NM_010112, intron 1 of 5)	intron (NM_010112, intron 1 of 5)	1567	NM_010112	13644		NM_010112	ENSMUSG00000022203	Efs	-	embryonal Fyn-associated substrate	protein-coding
2960	chr6	54992868	54993107	+	0	NA	promoter-TSS (NM_026637)	promoter-TSS (NM_026637)	-120	NM_026637	110175		NM_026637	ENSMUSG00000002797	Ggct	A030007L17Rik|Gctg|Ggc	gamma-glutamyl cyclotransferase	protein-coding
261	chr10	12553875	12554175	+	0	NA	intron (NM_011682, intron 50 of 73)	intron (NM_011682, intron 50 of 73)	307710	NM_011682	22288		NM_011682	ENSMUSG00000019820	Utrn	DRP|Dmdl	utrophin	protein-coding
2907	chr6	29278964	29279182	+	0	NA	Intergenic	Intergenic	-2068	NR_156409	245884		NM_001101486	ENSMUSG00000079652	Garin1a	Fam71f2|GARI	golgi associated RAB2 interactor 1A	protein-coding
1629	chr17	68837116	68837482	+	0	NA	5' UTR (NM_001206661, exon 1 of 2)	5' UTR (NM_001206661, exon 1 of 2)	163	NM_001206661	622645		NM_001206661	ENSMUSG00000095407	Tmem200c	EG622645|Gm6338	transmembrane protein 200C	protein-coding
2780	chr5	112228422	112228952	+	0	NA	non-coding (NR_003718, exon 1 of 7)	non-coding (NR_003718, exon 1 of 7)	261	NR_033657	330166		NR_003718	ENSMUSG00000097767	Miat	3632434I06|A230057G18Rik|Rncr2|gomafu	myocardial infarction associated transcript (non-protein coding)	ncRNA
3670	chr9	96631127	96631708	+	0	NA	promoter-TSS (NM_053268)	promoter-TSS (NM_053268)	86	NM_053268	114713		NM_053268	ENSMUSG00000032413	Rasa2	5430433H21Rik|GAP1m	RAS p21 protein activator 2	protein-coding
384	chr10	87447900	87448162	+	0	NA	Intergenic	Intergenic	45629	NM_008553	17172		NM_008553	ENSMUSG00000020052	Ascl1	ASH1|Mash1|bHLHa46	achaete-scute family bHLH transcription factor 1	protein-coding
1309	chr15	64382397	64382650	+	0	NA	intron (NM_001276461, intron 1 of 28)	CpG	396	NM_001276467	13196		NM_010026	ENSMUSG00000022377	Asap1	DEF-1|Ddef1|PAP|mKIAA1249|s19	ArfGAP with SH3 domain, ankyrin repeat and PH domain1	protein-coding
1341	chr15	83349995	83350288	+	0	NA	exon (NM_025445, exon 1 of 16)	exon (NM_025445, exon 1 of 16)	106	NM_001357757	66251		NM_025445	ENSMUSG00000054277	Arfgap3	0610009H19Rik|1810004P07Rik|1810035F16Rik|9130416J18Rik|Arfgap1	ADP-ribosylation factor GTPase activating protein 3	protein-coding
3045	chr6	118186759	118187418	+	0	NA	intron (NM_001080780, intron 1 of 18)	intron (NM_001080780, intron 1 of 18)	10656	NM_009050	19713		NM_009050	ENSMUSG00000030110	Ret	PTC|RET51|RET9|c-Ret	ret proto-oncogene	protein-coding
368	chr10	83135250	83135495	+	0	NA	intron (NM_021439, intron 2 of 2)	intron (NM_021439, intron 2 of 2)	149875	NM_021439	58250		NM_021439	ENSMUSG00000034612	Chst11	1110020P09Rik|C4ST|C4ST-1|C4ST1|C4s	carbohydrate sulfotransferase 11	protein-coding
1410	chr16	10992150	10992463	+	0	NA	intron (NM_019980, intron 1 of 3)	intron (NM_019980, intron 1 of 3)	815	NM_019980	56722		NM_019980	ENSMUSG00000022500	Litaf	3222402J11Rik|N4WBP3|TBX1	LPS-induced TN factor	protein-coding
2179	chr2	157457341	157457585	+	0	NA	intron (NM_001025395, intron 4 of 13)	CpG	33170	NM_009271	20779		NM_009271	ENSMUSG00000027646	Src	pp60c-src	Rous sarcoma oncogene	protein-coding
277	chr10	21145130	21145375	+	0	NA	exon (NM_001198914, exon 10 of 16)	exon (NM_001198914, exon 10 of 16)	15732	NM_010848	17863		NM_010848	ENSMUSG00000019982	Myb	c-myb	myeloblastosis oncogene	protein-coding
345	chr10	70599295	70599605	+	0	NA	promoter-TSS (NM_178621)	promoter-TSS (NM_178621)	-159	NM_178621	70911		NM_178621	ENSMUSG00000037747	Phyhipl	4921522K17Rik|PHY2	phytanoyl-CoA hydroxylase interacting protein-like	protein-coding
45	chr1	46066605	46067117	+	0	NA	promoter-TSS (NM_001368717)	promoter-TSS (NM_001368717)	8	NM_001368717	227058		NM_001160386	ENSMUSG00000041144	Dnah7b	Dnahc7b|Gm107	dynein, axonemal, heavy chain 7B	protein-coding
343	chr10	69352678	69353145	+	0	NA	promoter-TSS (NM_007659)	promoter-TSS (NM_007659)	1	NM_007659	12534		NM_007659	ENSMUSG00000019942	Cdk1	Cdc2|Cdc2a|p34<CDC2>	cyclin dependent kinase 1	protein-coding
1190	chr14	66921556	66921774	+	0	NA	Intergenic	Intergenic	10457	NM_175498	239157		NM_175498	ENSMUSG00000046204	Pnma2	A830049P17Rik|mKIAA0883	paraneoplastic antigen MA2	protein-coding
1985	chr2	69042656	69042867	+	0	NA	intron (NM_001347161, intron 4 of 10)	intron (NM_001347161, intron 4 of 10)	-93039	NM_181547	329416		NM_181547	ENSMUSG00000034738	Nostrin	Daip2|mDaIP2	nitric oxide synthase trafficker	protein-coding
3465	chr8	94551621	94551915	+	0	NA	exon (NM_153507, exon 4 of 16)	exon (NM_153507, exon 4 of 16)	18740	NM_153507	234577		NM_153507	ENSMUSG00000034361	Cpne2	3322401K10Rik	copine II	protein-coding
2404	chr3	138500080	138500881	+	0	NA	Intergenic	Intergenic	-11098	NM_175224	75624		NM_175224	ENSMUSG00000005813	Metap1	1700029C17Rik|mKIAA0094	methionyl aminopeptidase 1	protein-coding
2073	chr2	118111456	118111658	+	0	NA	promoter-TSS (NR_126479)	promoter-TSS (NR_126479)	-319	NM_011580	21825		NM_011580	ENSMUSG00000040152	Thbs1	TSP-1|TSP1|Thbs-1|tbsp1	thrombospondin 1	protein-coding
3263	chr7	117686145	117686737	+	0	NA	Intergenic	Intergenic	305462	NM_175645	233781		NM_175645	ENSMUSG00000030657	Xylt1	8030490L12	xylosyltransferase 1	protein-coding
1352	chr15	86005791	86006194	+	0	NA	intron (NM_009886, intron 1 of 34)	intron (NM_009886, intron 1 of 34)	27785	NM_009886	12614		NM_009886	ENSMUSG00000016028	Celsr1	Adgrc1|Crsh|Scy|crash	cadherin, EGF LAG seven-pass G-type receptor 1	protein-coding
1332	chr15	78773506	78773817	+	0	NA	promoter-TSS (NM_008595)	promoter-TSS (NM_008595)	-216	NM_008595	17305		NM_008595	ENSMUSG00000018169	Mfng	-	MFNG O-fucosylpeptide 3-beta-N-acetylglucosaminyltransferase	protein-coding
767	chr12	25124521	25124935	+	0	NA	Intergenic	Intergenic	-4446	NR_045844	432641		NR_045844		Gm17746	-	predicted gene, 17746	ncRNA
2372	chr3	109561218	109561872	+	0	NA	intron (NM_001378987, intron 15 of 27)	intron (NM_001378987, intron 15 of 27)	-12462	NM_146139	57257		NM_020505	ENSMUSG00000033721	Vav3	A530094I06Rik|Idd18.1	vav 3 oncogene	protein-coding
1765	chr18	75018642	75018954	+	0	NA	promoter-TSS (NM_027727)	promoter-TSS (NM_027727)	34	NM_027727	69190		NM_027727	ENSMUSG00000035765	Dym	1810041M12Rik|4933427L07Rik|C030019K18Rik	dymeclin	protein-coding
1033	chr13	74062064	74062297	+	0	NA	intron (NM_028959, intron 1 of 11)	CpG	105	NM_028959	74470		NM_028959	ENSMUSG00000021572	Cep72	2610029E11Rik|4933440J22Rik	centrosomal protein 72	protein-coding
1053	chr13	89740584	89740822	+	0	NA	intron (NM_019389, intron 1 of 13)	intron (NM_019389, intron 1 of 13)	1809	NM_001081249	13003		NM_019389	ENSMUSG00000021614	Vcan	5430420N07Rik|9430051N09|Cspg2|DPEAAE|NG2|PG-M|PG-M(V0)|PG-M(V1)|hdf	versican	protein-coding
124	chr1	126597578	126597873	+	0	NA	intron (NM_176957, intron 2 of 12)	intron (NM_176957, intron 2 of 12)	-104798	NM_172484	210356		NM_172484	ENSMUSG00000049690	Nckap5	8430408F21|D130011D22Rik|E030049G20Rik|Erih1|Erih2|Gm1548|Nap5	NCK-associated protein 5	protein-coding
771	chr12	26758873	26759077	+	0	NA	Intergenic	Intergenic	75576	NR_146399	74668		NR_146399	ENSMUSG00000113218	4933409F18Rik	4930435E18Rik	RIKEN cDNA 4933409F18 gene	ncRNA
1102	chr14	12082239	12082656	+	0	NA	intron (NM_008981, intron 5 of 29)	intron (NM_008981, intron 5 of 29)	-107496	NM_001347593	19270		NM_008981	ENSMUSG00000121513	Ptprg	5430405N12Rik|RPTPgamma	protein tyrosine phosphatase receptor type G	protein-coding
1520	chr16	91597320	91597863	+	0	NA	promoter-TSS (NM_030018)	promoter-TSS (NM_030018)	89	NM_030018	77975		NM_030018	ENSMUSG00000022964	Tmem50b	B230114J08Rik	transmembrane protein 50B	protein-coding
3579	chr9	41611989	41612285	+	0	NA	intron (NR_131930, intron 3 of 3)	CT-rich|Low_complexity|Low_complexity	30211	NR_029822	387236		NR_029822	ENSMUSG00000093354	Mir125b-1	Mirn125b|Mirn125b-1|mir-125b-1	microRNA 125b-1	ncRNA
1066	chr13	97198115	97198444	+	0	NA	promoter-TSS (NM_010422)	promoter-TSS (NM_010422)	78	NM_010422	15212		NM_010422	ENSMUSG00000021665	Hexb	-	hexosaminidase B	protein-coding
21	chr1	20845411	20845852	+	0	NA	Intergenic	Intergenic	-25319	NM_008563	17215		NM_008563	ENSMUSG00000041859	Mcm3	Mcmd|P1|P1-MCM3|p1.m	minichromosome maintenance complex component 3	protein-coding
844	chr12	80857746	80858357	+	0	NA	intron (NM_001242419, intron 3 of 6)	intron (NM_001242419, intron 3 of 6)	66396	NR_033786	67340		NR_033786	ENSMUSG00000101912	1700052I22Rik	-	RIKEN cDNA 1700052I22 gene	ncRNA
885	chr12	104907929	104908518	+	0	NA	Intergenic	Intergenic	-43147	NM_053155	94040		NM_053155	ENSMUSG00000021097	Clmn	9330188N17Rik|mKIAA1188	calmin	protein-coding
200	chr1	170644174	170644618	+	0	NA	promoter-TSS (NM_177068)	promoter-TSS (NM_177068)	-136	NM_177068	320078		NM_177068	ENSMUSG00000038463	Olfml2b	1110018N05Rik|4832415H08Rik	olfactomedin-like 2B	protein-coding
2217	chr2	173171614	173171861	+	0	NA	Intergenic	Intergenic	18664	NM_011044	18534		NM_011044	ENSMUSG00000027513	Pck1	PEPCK|PEPCK-C|Pck-1	phosphoenolpyruvate carboxykinase 1, cytosolic	protein-coding
994	chr13	54565504	54565704	+	0	NA	promoter-TSS (NM_001252645)	promoter-TSS (NM_001252645)	-222	NM_001252645	97820		NM_133797	ENSMUSG00000025871	4833439L19Rik	4930558H15Rik|Kiaa1191|P33monox	RIKEN cDNA 4833439L19 gene	protein-coding
1561	chr17	25844340	25844571	+	0	NA	promoter-TSS (NM_001364950)	promoter-TSS (NM_001364950)	70	NM_145999	214952		NM_145999	ENSMUSG00000025733	Rhot2	Arht2|Miro2	ras homolog family member T2	protein-coding
2805	chr5	121204512	121204889	+	0	NA	intron (NM_011290, intron 1 of 6)	CpG	199	NM_011290	19988		NM_011290	ENSMUSG00000029614	Rpl6	Taxreb107	ribosomal protein L6	protein-coding
883	chr12	103532139	103532388	+	0	NA	promoter-TSS (NM_028980)	promoter-TSS (NM_028980)	-302	NM_028980	74521		NM_028980	ENSMUSG00000021209	Ppp4r4	8430415E04Rik|mKIAA1622	protein phosphatase 4, regulatory subunit 4	protein-coding
3578	chr9	41365563	41365774	+	0	NA	Intergenic	Intergenic	-10858	NR_131929	73144		NM_001033153	ENSMUSG00000074415	Mir100hg	2610203C20Rik|3110039I08Rik|D230004N17Rik|D3Mgi9	Mir100 Mirlet7a-2 Mir125b-1 cluster host gene	ncRNA
3287	chr7	129680697	129681459	+	0	NA	Intergenic	Intergenic	89215	NM_172255	207425		NM_172255	ENSMUSG00000042055	Wdr11	2900055P10Rik|Brwd2|mKIAA1351	WD repeat domain 11	protein-coding
3256	chr7	114753550	114754218	+	0	NA	intron (NM_173767, intron 1 of 12)	intron (NM_173767, intron 1 of 12)	8118	NM_173767	233752		NM_173767	ENSMUSG00000048782	Insc	3830422K02Rik|C730020D23	INSC spindle orientation adaptor protein	protein-coding
3236	chr7	102441617	102442056	+	0	NA	5' UTR (NM_009103, exon 1 of 19)	5' UTR (NM_009103, exon 1 of 19)	141	NM_009103	20133		NM_009103	ENSMUSG00000030978	Rrm1	RnrM1	ribonucleotide reductase M1	protein-coding
468	chr11	8664158	8664445	+	0	NA	intron (NM_001083587, intron 1 of 30)	CpG	234	NM_001083587	319939		NM_001083587	ENSMUSG00000020422	Tns3	F830010I22Rik|TEM6|Tens1	tensin 3	protein-coding
1264	chr15	7129405	7129644	+	0	NA	promoter-TSS (NM_001358593)	promoter-TSS (NM_001358593)	-48	NM_001113386	16880		NM_013584	ENSMUSG00000054263	Lifr	A230075M04Rik|LIF	LIF receptor alpha	protein-coding
445	chr10	127621768	127622196	+	0	NA	promoter-TSS (NM_008512)	promoter-TSS (NM_008512)	-834	NM_008512	16971		NM_008512	ENSMUSG00000040249	Lrp1	A2mr|CD91|Lrp|b2b1554Clo	low density lipoprotein receptor-related protein 1	protein-coding
443	chr10	127340285	127340741	+	0	NA	intron (NM_010296, intron 2 of 12)	intron (NM_010296, intron 2 of 12)	1066	NM_010296	14632		NM_010296	ENSMUSG00000025407	Gli1	Zfp-5|Zfp5	GLI-Kruppel family member GLI1	protein-coding
3746	chrX	36645150	36645403	+	0	NA	5' UTR (NM_001081956, exon 1 of 7)	5' UTR (NM_001081956, exon 1 of 7)	138	NM_001081956	338351		NM_001081956	ENSMUSG00000059708	Akap17b	AKAP-17B|B230333C21Rik|C230056F04Rik|PRKA17B|Sfrs17b|Srsf17b|Talia	A kinase anchor protein 17B	protein-coding
35	chr1	38848706	38848932	+	0	NA	Intergenic	Intergenic	-12132	NM_001029878	381338		NM_028403	ENSMUSG00000048814	Lonrf2	2900060P06Rik	LON peptidase N-terminal domain and ring finger 2	protein-coding
1138	chr14	34820384	34820622	+	0	NA	intron (NM_008166, intron 1 of 15)	CpG-4398	367	NM_008166	14803		NM_008166	ENSMUSG00000041078	Grid1	GluD1|GluRdelta1	glutamate receptor, ionotropic, delta 1	protein-coding
2876	chr5	147076421	147076632	+	0	NA	promoter-TSS (NM_009087)	promoter-TSS (NM_009087)	46	NM_080795	140887		NM_080795	ENSMUSG00000016520	Lnx2	9630046H24	ligand of numb-protein X 2	protein-coding
1158	chr14	54863654	54864373	+	0	NA	5' UTR (NM_001177705, exon 1 of 2)	5' UTR (NM_001177705, exon 1 of 2)	145	NM_001177705	239099		NM_183174	ENSMUSG00000057156	Homez	mKIAA1443	homeodomain leucine zipper-encoding gene	protein-coding
484	chr11	20853810	20854069	+	0	NA	Intergenic	Intergenic	-22831	NM_173752	216551		NM_173752	ENSMUSG00000042363	Lgalsl	1110067D22Rik|A530071M23|Grpa|Hspc159|Lgalsla	galectin like	protein-coding
1836	chr19	36904542	36904773	+	0	NA	Intergenic	Intergenic	14942	NM_028263	72514		NM_028263	ENSMUSG00000047632	Fgfbp3	2610306H15Rik|Fgf-bp3	fibroblast growth factor binding protein 3	protein-coding
1856	chr19	46573386	46573818	+	0	NA	promoter-TSS (NM_019718)	promoter-TSS (NM_019718)	237	NM_053196	94279		NM_053196	ENSMUSG00000025036	Sfxn2	F630107H02Rik	sideroflexin 2	protein-coding
1887	chr2	5080263	5080485	+	0	NA	Intergenic	Intergenic	-16257	NM_181848	71648		NM_181848	ENSMUSG00000026672	Optn	4930441O07Rik|FIP2|HYPL|NRP	optineurin	protein-coding
2178	chr2	157376480	157376816	+	0	NA	intron (NM_026968, intron 1 of 2)	L1M4|LINE|L1	9054	NM_026968	69161		NM_026968	ENSMUSG00000063019	Manbal	1810024K12Rik	mannosidase, beta A, lysosomal-like	protein-coding
1628	chr17	66412351	66412631	+	0	NA	intron (NM_001114098, intron 3 of 14)	intron (NM_001114098, intron 3 of 14)	37259	NM_001114098	68617		NM_172963	ENSMUSG00000052105	Mtcl1	1110012J17Rik|Ccdc165|D130071O13|Kiaa0802|Soga2|mKIAA0802|t8219b25	microtubule crosslinking factor 1	protein-coding
3034	chr6	112943657	112943982	+	0	NA	intron (NM_080448, intron 1 of 21)	intron (NM_080448, intron 1 of 21)	3447	NM_080448	259302		NM_080448	ENSMUSG00000030257	Srgap3	Arhgap14|D130026O08Rik|Gbi|MEGAP|WRP|mKIAA0411	SLIT-ROBO Rho GTPase activating protein 3	protein-coding
1647	chr17	80224347	80224914	+	0	NA	5' UTR (NM_001355458, exon 1 of 3)	5' UTR (NM_001355458, exon 1 of 3)	179	NM_001355458	67242		NM_026053	ENSMUSG00000055760	Gemin6	2610019B15Rik|2810470M17Rik	gem nuclear organelle associated protein 6	protein-coding
806	chr12	53537013	53537403	+	0	NA	intron (NM_001370964, intron 4 of 12)	intron (NM_001370964, intron 4 of 12)	288776	NM_013780	27386		NM_013780	ENSMUSG00000021010	Npas3	4930423H22Rik|bHLHe12	neuronal PAS domain protein 3	protein-coding
3054	chr6	122491445	122491660	+	0	NA	Intergenic	Intergenic	-5247	NM_027664	108653		NM_027664	ENSMUSG00000040649	Rimklb	4931417E21Rik|4933426K21Rik|Naags	ribosomal modification protein rimK-like family member B	protein-coding
1308	chr15	64044228	64044679	+	0	NA	intron (NM_001360037, intron 1 of 11)	intron (NM_001360037, intron 1 of 11)	15311	NM_001360038	223601		NM_144846	ENSMUSG00000022378	Cyrib	0910001A06Rik|Fam49b	CYFIP related Rac1 interactor B	protein-coding
682	chr11	102407359	102407799	+	0	NA	promoter-TSS (NM_026542)	promoter-TSS (NM_026542)	-62	NM_026542	68066		NM_026542	ENSMUSG00000018677	Slc25a39	3010027G13Rik|D11Ertd333e	solute carrier family 25, member 39	protein-coding
2921	chr6	38298204	38298460	+	0	NA	intron (NM_172467, intron 1 of 3)	intron (NM_172467, intron 1 of 3)	927	NM_172467	209032		NM_172467	ENSMUSG00000047749	Zc3hav1l	B130055L09Rik|E430016P22Rik	zinc finger CCCH-type, antiviral 1-like	protein-coding
1446	chr16	31948353	31948563	+	0	NA	promoter-TSS (NM_026554)	promoter-TSS (NM_026554)	47	NM_134107	106264		NM_025320	ENSMUSG00000107002	Ncbp2as2	0610012G03Rik	Ncbp2 antisense 2 (head to head)	protein-coding
2703	chr5	33705519	33705755	+	0	NA	Intergenic	Intergenic	-16087	NM_001359036	14184		NM_008010	ENSMUSG00000054252	Fgfr3	CD333|FR3|Fgfr-3|Flg-2|HBGFR|Mfr3|sam3	fibroblast growth factor receptor 3	protein-coding
2666	chr5	8056215	8056862	+	0	NA	promoter-TSS (NM_001080974)	promoter-TSS (NM_001080974)	-4	NM_001080974	109552		NM_025618	ENSMUSG00000003161	Sri	2210417O06Rik|2900070H08Rik|Sor	sorcin	protein-coding
3098	chr7	16944664	16944860	+	0	NA	promoter-TSS (NM_001099636)	promoter-TSS (NM_001099636)	80	NM_001099636	434128		NM_001099636	ENSMUSG00000070802	Pnma8b	EG434128|Pnmal2	PNMA family member 8B	protein-coding
3389	chr8	35226189	35226392	+	0	NA	Intergenic	Intergenic	35141	NR_168727	102637967		NR_168727		Gm34647	-	predicted gene, 34647	ncRNA
2467	chr4	43669110	43669516	+	0	NA	promoter-TSS (NM_175517)	promoter-TSS (NM_175517)	6	NM_001368840	242409		NM_001085508	ENSMUSG00000078716	Tmem8b	4930500O05Rik	transmembrane protein 8B	protein-coding
2492	chr4	54947335	54947671	+	0	NA	promoter-TSS (NM_172867)	promoter-TSS (NM_172867)	-442	NM_172867	242466		NM_172867	ENSMUSG00000060206	Zfp462	6030417H05|9430078C22Rik|Gt4-2|Zfpip|Znf462	zinc finger protein 462	protein-coding
160	chr1	137898675	137898875	+	0	NA	Intergenic	Intergenic	-67680	NR_029795	735252		NR_029795	ENSMUSG00000065565	Mir181a-1	Mirn181a-1|Mirn213|miR-213|mir-181a-1|mmu-mir-213	microRNA 181a-1	ncRNA
2582	chr4	119293015	119293377	+	0	NA	intron (NM_011732, intron 2 of 7)	intron (NM_011732, intron 2 of 7)	1317	NM_011732	22608		NM_011732	ENSMUSG00000028639	Ybx1	1700102N10Rik|EF1A|MSY1|Nsep1|YB-1|dbpB|mYB-1a	Y box protein 1	protein-coding
3821	chrX	167315496	167315759	+	0	NA	intron (NM_001290758, intron 2 of 3)	L2b|LINE|L2	14944	NM_001290755	170743		NM_133211	ENSMUSG00000044583	Tlr7	-	toll-like receptor 7	protein-coding
132	chr1	128592128	128592324	+	0	NA	promoter-TSS (NM_009911)	promoter-TSS (NM_009911)	73	NM_001356509	12767		NM_009911	ENSMUSG00000045382	Cxcr4	CD184|CXC-R4|CXCR-4|Cmkar4|LESTR|PB-CKR|PBSF/SDF-1|Sdf1r|b2b220Clo	C-X-C motif chemokine receptor 4	protein-coding
1524	chr16	97535766	97536238	+	0	NA	promoter-TSS (NR_003508)	promoter-TSS (NR_003508)	-79	NR_003508	17858		NM_013606	ENSMUSG00000023341	Mx2	Mx-2	MX dynamin-like GTPase 2	protein-coding
8	chr1	12672158	12672465	+	0	NA	non-coding (NR_045297, exon 3 of 3)	non-coding (NR_045297, exon 3 of 3)	4748	NR_045297	329096		NR_045297	ENSMUSG00000097171	Gm17644	4932411L15	predicted gene, 17644	ncRNA
1917	chr2	26500751	26501014	+	0	NA	intron (NM_008714, intron 2 of 33)	intron (NM_008714, intron 2 of 33)	2940	NM_008714	18128		NM_008714	ENSMUSG00000026923	Notch1	9930111A19Rik|Mis6|N1|Tan1|lin-12	notch 1	protein-coding
1194	chr14	67344678	67344952	+	0	NA	intron (NR_045961, intron 5 of 5)	intron (NR_045961, intron 5 of 5)	-30104	NR_165040	628416		NM_001037931	ENSMUSG00000075549	Gm6878	EG628416	predicted gene 6878	ncRNA
2319	chr3	87974120	87974484	+	0	NA	intron (NM_016701, intron 2 of 3)	intron (NM_016701, intron 2 of 3)	3209	NM_016701	18008		NM_016701	ENSMUSG00000004891	Nes	ESTM46|Ifaprc2|Marc2|RC2	nestin	protein-coding
3512	chr8	121578745	121579166	+	0	NA	promoter-TSS (NM_133765)	promoter-TSS (NM_133765)	-149	NM_133765	76454		NM_133765	ENSMUSG00000052934	Fbxo31	1110003O08Rik|2310046N15Rik|Fbx14|Fbxo14	F-box protein 31	protein-coding
2400	chr3	134235659	134235897	+	0	NA	promoter-TSS (NM_001004367)	promoter-TSS (NM_001004367)	-717	NM_001004367	319478		NM_001004367	ENSMUSG00000044365	Cxxc4	9330210J02Rik|C030003J12Rik|Idax	CXXC finger 4	protein-coding
1221	chr14	79771450	79771831	+	0	NA	promoter-TSS (NM_021543)	promoter-TSS (NM_021543)	-328	NM_021543	18530		NM_021543	ENSMUSG00000036422	Pcdh8	1700080P15Rik|Papc	protocadherin 8	protein-coding
3674	chr9	96981081	96981314	+	0	NA	intron (NM_145134, intron 2 of 2)	intron (NM_145134, intron 2 of 2)	37158	NM_145134	211949		NM_145134	ENSMUSG00000046997	Spsb4	D030068E18Rik|SSB-4|Ssb4	splA/ryanodine receptor domain and SOCS box containing 4	protein-coding
1722	chr18	54611167	54611910	+	0	NA	promoter-TSS (NR_045400)	promoter-TSS (NR_045400)	-206	NR_045400	328957		NR_045400	ENSMUSG00000118154	9330117O12Rik	9330117O12	RIKEN cDNA 9330117O12 gene	ncRNA
961	chr13	29222143	29222415	+	0	NA	intron (NR_131896, intron 15 of 16)	intron (NR_131896, intron 15 of 16)	206024	NR_045074	77920		NR_045073	ENSMUSG00000086363	A330102I10Rik	-	RIKEN cDNA A330102I10 gene	ncRNA
2784	chr5	113041719	113041919	+	0	NA	Intergenic	Intergenic	-26281	NM_177078	320129		NM_177078	ENSMUSG00000042249	Grk3	4833444A01Rik|Adrbk-2|Adrbk2|Bark-2	G protein-coupled receptor kinase 3	protein-coding
3182	chr7	64738841	64739377	+	0	NA	intron (NM_001291166, intron 9 of 14)	URR1A|DNA|hAT-Charlie	133931	NM_023239	66647		NM_023239	ENSMUSG00000070520	Nsmce3	5730494G16Rik|HCA4|Mageg1|Ndnl2|mage-g1	NSE3 homolog, SMC5-SMC6 complex component	protein-coding
1414	chr16	14705503	14705784	+	0	NA	promoter-TSS (NM_011415)	promoter-TSS (NM_011415)	-209	NM_011415	20583		NM_011415	ENSMUSG00000022676	Snai2	Slug|Slugh|Snail2	snail family zinc finger 2	protein-coding
3714	chr9	114583967	114584225	+	0	NA	Intergenic	Intergenic	-19727	NM_001042503	636931		NM_001042503	ENSMUSG00000079259	Trim71	2610206G21Rik|Gm1127|Lin41|lin-41|mLin41|mlin-41	tripartite motif-containing 71	protein-coding
977	chr13	46434328	46434558	+	0	NA	Intergenic	Intergenic	16143	NM_001081425	666794		NM_001081425	ENSMUSG00000038132	Rbm24	6330546B05Rik	RNA binding motif protein 24	protein-coding
54	chr1	55666094	55666565	+	0	NA	intron (NM_001114663, intron 1 of 5)	intron (NM_001114663, intron 1 of 5)	260383	NM_001114663	227120		NM_001114663	ENSMUSG00000038349	Plcl1	C230017K02Rik|PLC-L|PLC-L1|PLCE|PLCL|PLDL1|PRIP|PRIP-1	phospholipase C-like 1	protein-coding
2891	chr6	5380400	5381367	+	0	NA	Intergenic	Intergenic	-2503	NM_023048	65255		NM_023048	ENSMUSG00000042607	Asb4	8430401O13Rik	ankyrin repeat and SOCS box-containing 4	protein-coding
699	chr11	113086786	113087073	+	0	NA	intron (NR_015556, intron 1 of 2)	intron (NR_015556, intron 1 of 2)	114909	NR_015556	72386		NR_015556	ENSMUSG00000087259	2610035D17Rik	Rason	RIKEN cDNA 2610035D17 gene	ncRNA
2047	chr2	104220040	104220292	+	0	NA	intron (NM_001033347, intron 11 of 20)	intron (NM_001033347, intron 11 of 20)	97397	NM_026634	68243		NM_026634	ENSMUSG00000032671	A930018P22Rik	-	RIKEN cDNA A930018P22 gene	protein-coding
2028	chr2	93187372	93187675	+	0	NA	promoter-TSS (NM_001356537)	promoter-TSS (NM_001356537)	-25	NM_001025246	277414		NM_001025246	ENSMUSG00000068735	Trp53i11	Tp53i11	transformation related protein 53 inducible protein 11	protein-coding
2964	chr6	65999563	65999836	+	0	NA	Intergenic	L1_Mur3|LINE|L1	47128	NM_001161773	67653		NM_001161773	ENSMUSG00000036463	4930544G11Rik	-	RIKEN cDNA 4930544G11 gene	protein-coding
3422	chr8	70302535	70302760	+	0	NA	promoter-TSS (NR_157058)	promoter-TSS (NR_157058)	-120	NM_021538	59042		NM_021538	ENSMUSG00000055681	Cope	1110005D17Rik|Cope1	coatomer protein complex, subunit epsilon	protein-coding
2112	chr2	131190507	131190771	+	0	NA	intron (NM_023117, intron 3 of 15)	intron (NM_023117, intron 3 of 15)	3691	NM_023117	12531		NM_023117	ENSMUSG00000027330	Cdc25b	-	cell division cycle 25B	protein-coding
3533	chr9	3006736	3007204	+	0	NA	Intergenic	GSAT_MM|Satellite|Satellite	31773	NR_039546	100628572		NR_039546	ENSMUSG00000106183	Mir101c	mir-101c|mmu-mir-101c	microRNA 101c	ncRNA
3553	chr9	22054607	22054912	+	0	NA	TTS (NM_001310759)	TTS (NM_001310759)	-2736	NM_010487	15571		NM_010487	ENSMUSG00000003410	Elavl3	2600009P04Rik|Huc|PLE21|mHuC	ELAV like RNA binding protein 3	protein-coding
3020	chr6	100164059	100164263	+	0	NA	Intergenic	L2b|LINE|L2	123197	NM_019743	56353		NM_019743	ENSMUSG00000072872	Rybp	2410018J24Rik|DEDAF|YEAF1	RING1 and YY1 binding protein	protein-coding
1079	chr13	103921670	103921880	+	0	NA	Intergenic	CpG	-1189	NM_001005868	59079		NM_021563	ENSMUSG00000021709	Erbin	1700028E05Rik|Erbb2ip|mKIAA1225	Erbb2 interacting protein	protein-coding
552	chr11	63455181	63455458	+	0	NA	Intergenic	Intergenic	322516	NM_001302260	18858		NM_008885	ENSMUSG00000018217	Pmp22	Gas-3|HNPP|PMP-22|TRE002|Tr|trembler	peripheral myelin protein 22	protein-coding
3693	chr9	106202978	106203187	+	0	NA	promoter-TSS (NM_011876)	promoter-TSS (NM_011876)	-26	NM_011876	23999		NM_011876	ENSMUSG00000023277	Twf2	A6-related|Ptk9l|Ptk9r	twinfilin actin binding protein 2	protein-coding
519	chr11	50915826	50916093	+	0	NA	intron (NM_001294323, intron 1 of 5)	CpG	217	NM_001294323	22678		NM_009550	ENSMUSG00000049321	Zfp2	9930007F06Rik|Fnp-2|Zfp-2|mKR2|mkr-2|mszf87	zinc finger protein 2	protein-coding
2039	chr2	102185651	102185969	+	0	NA	intron (NM_178886, intron 1 of 5)	intron (NM_178886, intron 1 of 5)	650	NM_178886	241576		NM_178886	ENSMUSG00000048058	Ldlrad3	6430500P08|Lrad3	low density lipoprotein receptor class A domain containing 3	protein-coding
2059	chr2	109942116	109943870	+	0	NA	intron (NM_172671, intron 1 of 17)	intron (NM_172671, intron 1 of 17)	25346	NM_172671	107515		NM_172671	ENSMUSG00000050199	Lgr4	9130225G07|A330106J01Rik|A930009A08Rik|Gpr48	leucine-rich repeat-containing G protein-coupled receptor 4	protein-coding
2869	chr5	140619270	140619684	+	0	NA	Intergenic	Intergenic	12136	NM_008494	16848		NM_008494	ENSMUSG00000029570	Lfng	-	LFNG O-fucosylpeptide 3-beta-N-acetylglucosaminyltransferase	protein-coding
1545	chr17	17373733	17373939	+	0	NA	promoter-TSS (NM_025934)	promoter-TSS (NM_025934)	380	NR_168690	102640784		NR_168690		Gm36768	-	predicted gene, 36768	ncRNA
2133	chr2	146833944	146834861	+	0	NA	Intergenic	CpG	-21478	NM_001033298	228730		NM_001033298	ENSMUSG00000074749	Kiz	Gm114|Ncrna00153|Plk1s1	kizuna centrosomal protein	protein-coding
2153	chr2	151991017	151991655	+	0	NA	Intergenic	Intergenic	-5175	NM_027172	69698		NM_027172	ENSMUSG00000027463	Slc52a3	2310046K01Rik|RFT2	solute carrier protein family 52, member 3	protein-coding
3408	chr8	60865307	60865619	+	0	NA	Intergenic	Intergenic	-24965	NR_166428	72612		NM_028299	ENSMUSG00000038005	Hpf1	2700029M09Rik|C230006B22Rik|C4orf27	histone PARylation factor 1	protein-coding
541	chr11	60726826	60727673	+	0	NA	promoter-TSS (NM_001302207)	promoter-TSS (NM_001302207)	14	NM_022009	14248		NM_022009	ENSMUSG00000002812	Flii	3632430F08Rik|Fliih	flightless I actin binding protein	protein-coding
2002	chr2	76058596	76058873	+	0	NA	intron (NM_001081033, intron 13 of 19)	intron (NM_001081033, intron 13 of 19)	-76767	NM_030188	78802		NM_030188	ENSMUSG00000075271	Ift70a1	4930506L13Rik|Ttc30a1	intraflagellar transport 70A1	protein-coding
3346	chr8	10991010	10991238	+	0	NA	intron (NM_001081212, intron 1 of 1)	intron (NM_001081212, intron 1 of 1)	-16726	NR_046017	619321		NR_046017	ENSMUSG00000096938	9530052E02Rik	-	RIKEN cDNA 9530052E02 gene	ncRNA
2090	chr2	120567218	120567743	+	0	NA	promoter-TSS (NM_001177792)	promoter-TSS (NM_001177792)	-191	NM_009222	20619		NM_009222	ENSMUSG00000027287	Snap23	23kDa|SNAP-23|Sndt|Syndet	synaptosomal-associated protein 23	protein-coding
702	chr11	113308156	113308606	+	0	NA	intron (NM_001362944, intron 5 of 8)	intron (NM_001362944, intron 5 of 8)	-98712	NR_040276	319871		NR_040276	ENSMUSG00000085421	4732490B19Rik	-	RIKEN cDNA 4732490B19 gene	ncRNA
1708	chr18	43438256	43438543	+	0	NA	promoter-TSS (NM_001291455)	promoter-TSS (NM_001291455)	-113	NM_001291455	22240		NM_009468	ENSMUSG00000024501	Dpysl3	CRMP-4|DRP-3|TUC4|ULIP-1|Ulip|Ulip1	dihydropyrimidinase-like 3	protein-coding
2623	chr4	136784223	136784421	+	0	NA	intron (NM_001290753, intron 1 of 15)	MIRb|SINE|MIR	51690	NM_010142	13844		NM_010142	ENSMUSG00000028664	Ephb2	Cek5|Drt|ETECK|Erk|Hek5|Nuk|Prkm5|Qek5|Sek3|Tyro5	Eph receptor B2	protein-coding
2303	chr3	83076797	83077046	+	0	NA	Intergenic	Intergenic	21383	NM_016784	53317		NM_016784	ENSMUSG00000027998	Plrg1	Tango4	pleiotropic regulator 1	protein-coding
1173	chr14	62874090	62874371	+	0	NA	intron (NM_175546, intron 1 of 11)	intron (NM_175546, intron 1 of 11)	8688	NR_105860	102465311		NR_105860	ENSMUSG00000098858	Mir6541	Gm27311|mmu-mir-6541	microRNA 6541	ncRNA
96	chr1	85614636	85614844	+	0	NA	intron (NM_001013817, intron 3 of 16)	intron (NM_001013817, intron 3 of 16)	-10849	NM_175397	109032		NM_030194	ENSMUSG00000070034	Sp110	5031415C07Rik|52kDa|5830484A20Rik|Ifi75|Ipr1	Sp110 nuclear body protein	protein-coding
3170	chr7	58310329	58310527	+	0	NA	Intergenic	Intergenic	-347774	NM_009728	11982		NM_009728	ENSMUSG00000025324	Atp10a	Atp10c|pfatp	ATPase, class V, type 10A	protein-coding
172	chr1	155229975	155230213	+	0	NA	intron (NM_001370865, intron 4 of 9)	intron (NM_001370865, intron 4 of 9)	14438	NM_001370865	207792		NM_001370865	ENSMUSG00000033722	BC034090	6820428L09|mKIAA1614	cDNA sequence BC034090	protein-coding
1129	chr14	28870877	28871373	+	0	NA	Intergenic	Intergenic	-147083	NM_176920	319476		NM_176920	ENSMUSG00000045776	Lrtm1	A930016D02Rik	leucine-rich repeats and transmembrane domains 1	protein-coding
2679	chr5	23414399	23415178	+	0	NA	intron (NR_165301, intron 1 of 4)	MIR|SINE|MIR	18548	NR_165300	269630		NM_001033370	ENSMUSG00000073147	5031425E22Rik	-	RIKEN cDNA 5031425E22 gene	ncRNA
3789	chrX	110318042	110318542	+	0	NA	Intergenic	Intergenic	-54461	NR_033597	634340		NR_033597	ENSMUSG00000082853	Gm7134	EG634340	kinesin family member 18B pseudogene	pseudo
318	chr10	56694878	56695183	+	0	NA	Intergenic	Intergenic	263049	NR_152769	102640560		NR_152768	ENSMUSG00000112833	Gm36595	-	predicted gene, 36595	ncRNA
1489	chr16	72693495	72693712	+	0	NA	intron (NM_019413, intron 1 of 28)	intron (NM_019413, intron 1 of 28)	30454	NM_019413	19876		NM_019413	ENSMUSG00000022883	Robo1	DUTT1|Gm310	roundabout guidance receptor 1	protein-coding
1659	chr17	88937991	88938760	+	0	NA	Intergenic	Intergenic	-146361	NM_013582	16867		NM_013582	ENSMUSG00000024107	Lhcgr	Gpcr19-rs1|LH-R|LH/CG-R|LSH-R|Lhr	luteinizing hormone/choriogonadotropin receptor	protein-coding
1639	chr17	74994180	74994503	+	0	NA	Intergenic	Intergenic	-11188	NM_019919	268977		NM_019919	ENSMUSG00000001870	Ltbp1	9430031G15Rik|9830146M04|Ltbp-1|Ltbp1L|TGF-beta1-BP-1|Tgfb|b2b1000Clo	latent transforming growth factor beta binding protein 1	protein-coding
1599	chr17	37002564	37003103	+	0	NA	promoter-TSS (NR_033137)	promoter-TSS (NR_033137)	308	NM_001013745	22715		NM_009559	ENSMUSG00000036036	Zfp57	G19|Zfp-57	zinc finger protein 57	protein-coding
2719	chr5	63970084	63970438	+	0	NA	Intergenic	MTC|LTR|ERVL-MaLR	-1364	NM_145923	100532		NM_145923	ENSMUSG00000047881	Rell1	-	RELT-like 1	protein-coding
211	chr1	172350092	172350336	+	0	NA	intron (NM_001039484, intron 1 of 1)	intron (NM_001039484, intron 1 of 1)	9004	NM_001039484	16513		NM_020269	ENSMUSG00000044708	Kcnj10	BIR10|BIRK-1|Kir1.2|Kir4.1	potassium inwardly-rectifying channel, subfamily J, member 10	protein-coding
342	chr10	68248572	68248859	+	0	NA	intron (NM_023598, intron 2 of 9)	intron (NM_023598, intron 2 of 9)	30011	NM_023598	71371		NM_023598	ENSMUSG00000019947	Arid5b	4930580B11|5430435G07Rik|Desrt|Mrf2|Mrf2alpha|Mrf2beta	AT-rich interaction domain 5B	protein-coding
2570	chr4	117289125	117289637	+	0	NA	promoter-TSS (NM_001310731)	promoter-TSS (NM_001310731)	74	NM_001310730	66743		NM_025739	ENSMUSG00000028677	Rnf220	4732477A13|4931406I20Rik|5730503K05Rik	ring finger protein 220	protein-coding
526	chr11	53980137	53980453	+	0	NA	promoter-TSS (NM_019723)	promoter-TSS (NM_019723)	38	NM_001362202	56517		NM_019723	ENSMUSG00000063652	Slc22a21	Octn3|Slc22a9	solute carrier family 22 (organic cation transporter), member 21	protein-coding
249	chr1	194160701	194161422	+	0	NA	Intergenic	Intergenic	61698	NR_040477	74942		NR_040477	ENSMUSG00000103692	4930503O07Rik	-	RIKEN cDNA 4930503O07 gene	ncRNA
1322	chr15	75929741	75930074	+	0	NA	promoter-TSS (NM_031201)	promoter-TSS (NM_031201)	-89	NM_001357005	22122		NM_031201	ENSMUSG00000022570	Gfus	FX|Tsta3|Tstap35b	GDP-L-fucose synthase	protein-coding
2384	chr3	122703974	122704212	+	0	NA	Intergenic	Intergenic	-25065	NM_153422	242202		NM_153422	ENSMUSG00000053965	Pde5a	Cgbpde|Cn5n|PDE5a2|Pde5|Pde5a1	phosphodiesterase 5A, cGMP-specific	protein-coding
1602	chr17	46153333	46153599	+	0	NA	promoter-TSS (NM_025649)	promoter-TSS (NM_025649)	85	NM_025649	66591		NM_025649	ENSMUSG00000034509	Mad2l1bp	0610009D16Rik|2510031P20Rik|CMT2A|CMT2B|Mad2lbp|mKIAA0110	MAD2L1 binding protein	protein-coding
258	chr10	8886093	8886362	+	0	NA	promoter-TSS (NM_175155)	promoter-TSS (NM_175155)	-157	NM_175155	70097		NM_175155	ENSMUSG00000015305	Sash1	1100001C18Rik|2500002E12Rik|A330076K04Rik|mKIAA0790	SAM and SH3 domain containing 1	protein-coding
1690	chr18	25590593	25591034	+	0	NA	intron (NM_001362275, intron 2 of 13)	intron (NM_001362275, intron 2 of 13)	88935	NM_001362337	108013		NM_133195	ENSMUSG00000024268	Celf4	A230070D14Rik|BRUNOL-4|Brul4|Brunol4|C130060B05Rik	CUGBP, Elav-like family member 4	protein-coding
1023	chr13	64205444	64205756	+	0	NA	intron (NM_172587, intron 12 of 13)	intron (NM_172587, intron 12 of 13)	42938	NM_001122989	218294		NM_172587	ENSMUSG00000033102	Cdc14b	2810432N10Rik|A530086E13Rik|CDC14B3|Cdc14B1	CDC14 cell division cycle 14B	protein-coding
351	chr10	77007982	77008303	+	0	NA	non-coding (NR_168651, exon 1 of 2)	non-coding (NR_168651, exon 1 of 2)	481	NR_168652	102639395		NR_168651		Gm35721	-	predicted gene, 35721	ncRNA
937	chr13	21897210	21897413	+	0	NA	promoter-TSS (NR_035500)	promoter-TSS (NR_035500)	-262	NR_035500	100316716		NR_035500	ENSMUSG00000088148	Mir1983	mmu-mir-1983	microRNA 1983	ncRNA
3314	chr7	140125453	140125891	+	0	NA	promoter-TSS (NM_153783)	promoter-TSS (NM_153783)	-13	NM_153783	212503		NM_153783	ENSMUSG00000025464	Paox	2410012F02Rik|Pao	polyamine oxidase (exo-N4-amino)	protein-coding
717	chr11	116826720	116827002	+	0	NA	intron (NM_026280, intron 1 of 3)	intron (NM_026280, intron 1 of 3)	1185	NM_026280	67622		NM_026280	ENSMUSG00000020814	Mxra7	1810057P16Rik|E130302J09Rik	matrix-remodelling associated 7	protein-coding
1550	chr17	22817391	22817771	+	0	NA	non-coding (NR_030709, exon 1 of 5)	non-coding (NR_030709, exon 1 of 5)	166	NR_030709	100042679		NR_030709		Gm16386	EG545191|Gm21017	zinc finger protein 946 pseudogene	pseudo
1530	chr17	6520780	6521088	+	0	NA	Intergenic	Intergenic	-69940	NR_033520	547127		NM_001045538		Tmem181b-ps	Tmem181b	transmembrane protein 181B, pseudogene	pseudo
2333	chr3	93554493	93554705	+	0	NA	promoter-TSS (NM_009112)	promoter-TSS (NM_009112)	-518	NM_009112	20194		NM_009112	ENSMUSG00000041959	S100a10	42C|CAL12|CLP11|Cal1l|p10|p11	S100 calcium binding protein A10 (calpactin)	protein-coding
2353	chr3	102146490	102146898	+	0	NA	TTS (NM_009814)	TTS (NM_009814)	57999	NM_177545	229658		NM_177545	ENSMUSG00000027860	Vangl1	Kitenin|Lpp2|Stb2|Stbm	VANGL planar cell polarity 1	protein-coding
1072	chr13	99474846	99475064	+	0	NA	intron (NM_008634, intron 2 of 6)	intron (NM_008634, intron 2 of 6)	41647	NM_008634	17755		NM_008634	ENSMUSG00000052727	Map1b	A230055D22|LC1|MAP5|Mtap-5|Mtap1b|Mtap5	microtubule-associated protein 1B	protein-coding
1738	chr18	55548958	55549809	+	0	NA	Intergenic	Intergenic	-556792	NM_001360787	269023		NM_175751	ENSMUSG00000052713	Zfp608	4932417D18Rik|D430007A19Rik|Znf608	zinc finger protein 608	protein-coding
1758	chr18	68794518	68794757	+	0	NA	Intergenic	Intergenic	55237	NR_105774	102465183		NR_105774	ENSMUSG00000099300	Mir6356	Gm27461|mmu-mir-6356	microRNA 6356	ncRNA
3146	chr7	44374026	44374332	+	0	NA	intron (NM_027049, intron 2 of 5)	intron (NM_027049, intron 2 of 5)	851	NM_027049	69349		NM_027049	ENSMUSG00000008028	1700008O03Rik	-	RIKEN cDNA 1700008O03 gene	protein-coding
1911	chr2	25365496	25365768	+	0	NA	promoter-TSS (NM_001033293)	promoter-TSS (NM_001033293)	31	NM_001033293	227620		NM_001033293	ENSMUSG00000026956	Uap1l1	5730445F03Rik	UDP-N-acteylglucosamine pyrophosphorylase 1-like 1	protein-coding
2618	chr4	135494184	135494482	+	0	NA	intron (NM_001361484, intron 1 of 11)	intron (NM_001361484, intron 1 of 11)	245	NM_001347220	74552		NM_028995	ENSMUSG00000028803	Nipal3	9130020G22Rik|Npal3	NIPA-like domain containing 3	protein-coding
902	chr12	110418665	110418899	+	0	NA	Intergenic	Intergenic	-28442	NM_001373950	26931		NM_012023	ENSMUSG00000017843	Ppp2r5c	2610043M05Rik|2700063L20Rik|D12Bwg0916e	protein phosphatase 2, regulatory subunit B', gamma	protein-coding
2103	chr2	127362660	127363139	+	0	NA	promoter-TSS (NM_009633)	promoter-TSS (NM_009633)	-280	NM_009633	11552		NM_009633	ENSMUSG00000058620	Adra2b	Adra-2b|[a]2B|a2b-AR|alpha2-C2|alpha2B	adrenergic receptor, alpha 2b	protein-coding
3827	chrY	90797951	90798324	+	0	NA	intron (NR_137282, intron 2 of 2)	T-rich|Low_complexity|Low_complexity	12695	NM_133362	170942		NM_133362		Erdr1x	Erdr1|Gm21887|Gm55594|edr	erythroid differentiation regulator 1 x	protein-coding
2052	chr2	105719484	105719810	+	0	NA	intron (NM_023876, intron 9 of 9)	intron (NM_023876, intron 9 of 9)	37184	NM_001310146	18508		NM_013627	ENSMUSG00000027168	Pax6	1500038E17Rik|AEY11|Dey|Gsfaey11|Pax-6|Sey	paired box 6	protein-coding
3688	chr9	103563797	103564334	+	0	NA	intron (NR_040764, intron 2 of 2)	intron (NR_040764, intron 2 of 2)	6975	NR_040764	319215		NR_040764	ENSMUSG00000099616	4932413F04Rik	-	RIKEN cDNA 4932413F04 gene	ncRNA
2032	chr2	94179017	94179233	+	0	NA	Intergenic	Intergenic	-21216	NM_019657	56348		NM_019657	ENSMUSG00000027195	Hsd17b12	2610510O05Rik|KIK-I|Kik1	hydroxysteroid (17-beta) dehydrogenase 12	protein-coding
2778	chr5	111581335	111581620	+	0	NA	promoter-TSS (NR_015546)	promoter-TSS (NR_015546)	-84	NR_015546	330164		NM_177875	ENSMUSG00000052848	C130026L21Rik	-	RIKEN cDNA C130026L21 gene	ncRNA
76	chr1	72872340	72872551	+	0	NA	intron (NM_010518, intron 1 of 3)	intron (NM_010518, intron 1 of 3)	2420	NM_010518	16011		NM_010518	ENSMUSG00000026185	Igfbp5	IGFBP-5|IGFBP-5P	insulin-like growth factor binding protein 5	protein-coding
3458	chr8	90496038	90496749	+	0	NA	Intergenic	Intergenic	-148141	NM_172913	244579		NM_172913	ENSMUSG00000043668	Tox3	500-9|C230068E13|CAGF9|Tnrc9	TOX high mobility group box family member 3	protein-coding
2461	chr4	41135629	41135965	+	0	NA	promoter-TSS (NM_026275)	promoter-TSS (NM_026275)	-224	NM_026275	67615		NM_026275	ENSMUSG00000036241	Ube2r2	1200003M11Rik|Cdc34b|Ubc3b	ubiquitin-conjugating enzyme E2R 2	protein-coding
1373	chr15	95827612	95828034	+	0	NA	intron (NR_155276, intron 1 of 1)	MLT1B|LTR|ERVL-MaLR	2249	NR_155276	102634389		NR_155276	ENSMUSG00000078648	Gm17546	-	predicted gene, 17546	ncRNA
3438	chr8	84270150	84270674	+	0	NA	promoter-TSS (NM_001294281)	promoter-TSS (NM_001294281)	-10	NM_001294281	67736		NM_026350	ENSMUSG00000004994	Yju2b	4930527D15Rik|Ccdc130	YJU2 splicing factor homolog B	protein-coding
2041	chr2	102656233	102656448	+	0	NA	Intergenic	Intergenic	-2349	NM_001361018	20511		NM_011393	ENSMUSG00000005089	Slc1a2	1700091C19Rik|2900019G14Rik|Eaat2|GLT-1|GLT1|MGLT1	solute carrier family 1 (glial high affinity glutamate transporter), member 2	protein-coding
2009	chr2	79798512	79798954	+	0	NA	intron (NR_110979, intron 4 of 4)	intron (NR_110979, intron 4 of 4)	90953	NM_172420	75276		NM_172420	ENSMUSG00000034683	Ppp1r1c	4930565M23Rik|4930579P15Rik	protein phosphatase 1, regulatory inhibitor subunit 1C	protein-coding
457	chr11	3963762	3963958	+	0	NA	promoter-TSS (NM_022889)	promoter-TSS (NM_022889)	-115	NM_022889	64934		NM_022889	ENSMUSG00000020430	Pes1	-	pescadillo ribosomal biogenesis factor 1	protein-coding
2862	chr5	139736218	139736462	+	0	NA	promoter-TSS (NM_174850)	promoter-TSS (NM_174850)	-7	NM_174850	231830		NM_174850	ENSMUSG00000036718	Micall2	A930021H16Rik|JRAB|MICAL-L2|mFLJ00139	MICAL-like 2	protein-coding
2546	chr4	106989297	106989615	+	0	NA	intron (NM_001355532, intron 1 of 14)	intron (NM_001355532, intron 1 of 14)	66271	NM_001355532	72475		NM_023672	ENSMUSG00000061887	Ssbp3	2610021L12Rik|2610200M23Rik|5730488C10Rik|LAST|SSDP1	single-stranded DNA binding protein 3	protein-coding
27	chr1	34602198	34602394	+	0	NA	Intergenic	C-rich|Low_complexity|Low_complexity	22603	NM_213727	211383		NM_213727	ENSMUSG00000045174	Amer3	9430069J07Rik|Fam123c	APC membrane recruitment 3	protein-coding
2897	chr6	8897570	8897793	+	0	NA	Intergenic	Intergenic	-52338	NM_008751	18231		NM_008751	ENSMUSG00000046178	Nxph1	C130005L03Rik	neurexophilin 1	protein-coding
628	chr11	85849229	85849469	+	0	NA	Intergenic	Intergenic	16734	NM_009324	21385		NM_009324	ENSMUSG00000000093	Tbx2	-	T-box 2	protein-coding
539	chr11	59947935	59948174	+	0	NA	promoter-TSS (NM_138675)	promoter-TSS (NM_138675)	93	NR_045273	100504121		NR_045273	ENSMUSG00000085260	Med9os	1700013G23Rik	mediator complex subunit 9, opposite strand	ncRNA
3503	chr8	120323063	120323645	+	0	NA	Intergenic	Intergenic	-95124	NR_110496	434353		NR_110496	ENSMUSG00000097960	A330074K22Rik	-	RIKEN cDNA A330074K22 gene	ncRNA
1227	chr14	97596966	97597375	+	0	NA	Intergenic	Intergenic	572595	NM_001038610	13134		NM_007826	ENSMUSG00000055639	Dach1	Dac|Dach	dachshund family transcription factor 1	protein-coding
1248	chr14	114837607	114837940	+	0	NA	intron (NR_045661, intron 1 of 5)	intron (NR_045661, intron 1 of 5)	5808	NR_045661	75822		NR_045661	ENSMUSG00000115320	4930524C18Rik	-	RIKEN cDNA 4930524C18 gene	ncRNA
3281	chr7	127912568	127912764	+	0	NA	promoter-TSS (NM_001360699)	promoter-TSS (NM_001360699)	149	NM_026370	67773		NM_026370	ENSMUSG00000030801	Kat8	2010203C02Rik|5830450F21Rik|D7Ertd629e|MOF|MYST-1|Myst1	K(lysine) acetyltransferase 8	protein-coding
3782	chrX	102505165	102505379	+	0	NA	promoter-TSS (NM_001313742)	promoter-TSS (NM_001313742)	-114	NM_001313742	70315		NM_027382	ENSMUSG00000067567	Hdac8	2610007D20Rik	histone deacetylase 8	protein-coding
2672	chr5	16002544	16002878	+	0	NA	intron (NM_001110845, intron 1 of 38)	intron (NM_001110845, intron 1 of 38)	68020	NM_009784	12293		NM_009784	ENSMUSG00000040118	Cacna2d1	Ca(v)alpha2delta1|Cacna2|Cchl2a	calcium channel, voltage-dependent, alpha2/delta subunit 1	protein-coding
1500	chr16	84920372	84920580	+	0	NA	Intergenic	Intergenic	-51735	NR_045889	100038614		NR_045889	ENSMUSG00000115518	Gm10791	-	predicted gene 10791	ncRNA
1122	chr14	24578741	24578943	+	0	NA	Intergenic	(TG)n|Simple_repeat|Simple_repeat	88089	NM_001360586	20088		NM_011297	ENSMUSG00000025290	Rps24	-	ribosomal protein S24	protein-coding
2184	chr2	158624900	158625239	+	0	NA	5' UTR (NM_175419, exon 1 of 9)	5' UTR (NM_175419, exon 1 of 9)	156	NM_175419	109275		NM_175419	ENSMUSG00000037761	Actr5	B430109J19Rik	ARP5 actin-related protein 5	protein-coding
1018	chr13	62760293	62760683	+	0	NA	promoter-TSS (NR_030493)	promoter-TSS (NR_030493)	-251	NR_030493	751548		NR_030493	ENSMUSG00000119111	Mir713	Mirn713|mir-713|mmu-mir-713	microRNA 713	ncRNA
2712	chr5	38874865	38875129	+	0	NA	intron (NM_013748, intron 1 of 18)	intron (NM_013748, intron 1 of 18)	1696	NM_013748	27278		NM_013748	ENSMUSG00000039315	Clnk	MIST	cytokine-dependent hematopoietic cell linker	protein-coding
1592	chr17	35046754	35046957	+	0	NA	promoter-TSS (NM_001146215)	promoter-TSS (NM_001146215)	-110	NM_001146215	17687		NM_013600	ENSMUSG00000007035	Msh5	Mut5	mutS homolog 5	protein-coding
1567	chr17	27679225	27679504	+	0	NA	intron (NM_001286744, intron 1 of 9)	intron (NM_001286744, intron 1 of 9)	-5875	NM_178365	23969		NM_011861	ENSMUSG00000040276	Pacsin1	A830061D09Rik|H74|mKIAA1379|syndapin	protein kinase C and casein kinase substrate in neurons 1	protein-coding
2211	chr2	170220384	170220604	+	0	NA	Intergenic	Intergenic	-26441	NR_157067	100502923		NR_157067	ENSMUSG00000120007	Gm17619	-	predicted gene, 17619	ncRNA
737	chr11	120721196	120721467	+	0	NA	promoter-TSS (NM_133223)	promoter-TSS (NM_133223)	-137	NM_133223	170758		NM_133223	ENSMUSG00000018012	Rac3	Rac1B	Rac family small GTPase 3	protein-coding
1632	chr17	70747865	70748172	+	0	NA	intron (NM_001347414, intron 5 of 10)	intron (NM_001347414, intron 5 of 10)	57982	NR_168098	105246306		NR_166885	ENSMUSG00000117231	Gm41609	-	predicted gene, 41609	ncRNA
1652	chr17	83861980	83862242	+	0	NA	Intergenic	Intergenic	-7693	NR_155490	320021		NR_155490	ENSMUSG00000097254	C430042M11Rik	-	RIKEN cDNA C430042M11 gene	ncRNA
2424	chr3	157925119	157925362	+	0	NA	promoter-TSS (NM_145953)	promoter-TSS (NM_145953)	-177	NM_145953	107869		NM_145953	ENSMUSG00000028179	Cth	0610010I13Rik|CGL|CSE|Cys3	cystathionine gamma lyase	protein-coding
917	chr13	3730483	3730904	+	0	NA	Intergenic	Intergenic	73625	NM_027416	70405		NM_027416	ENSMUSG00000063130	Calml3	2310068O22Rik	calmodulin-like 3	protein-coding
3114	chr7	27553095	27553434	+	0	NA	promoter-TSS (NM_011116)	promoter-TSS (NM_011116)	-16	NM_001374792	66367		NM_175107	ENSMUSG00000049643	2310022A10Rik	-	RIKEN cDNA 2310022A10 gene	protein-coding
1482	chr16	63806281	63807192	+	0	NA	intron (NM_010140, intron 2 of 16)	intron (NM_010140, intron 2 of 16)	57439	NM_010140	13837		NM_010140	ENSMUSG00000052504	Epha3	Cek4|EK4|ETK1|End3|Hek|Hek4|Mek4|Tyro4	Eph receptor A3	protein-coding
3370	chr8	25543161	25543593	+	0	NA	intron (NM_001079909, intron 2 of 16)	intron (NM_001079909, intron 2 of 16)	12706	NR_110510	102633315		NR_110510	ENSMUSG00000086134	Gm16159	-	predicted gene 16159	ncRNA
1641	chr17	78107169	78107483	+	0	NA	Intergenic	Intergenic	92699	NR_168063	102634780		NR_167677	ENSMUSG00000117648	Gm32282	-	predicted gene, 32282	ncRNA
1609	chr17	47989897	47990449	+	0	NA	Intergenic	Intergenic	48120	NM_029689	76651		NM_029689	ENSMUSG00000094928	1700122O11Rik	-	RIKEN cDNA 1700122O11 gene	ncRNA
1329	chr15	78119833	78120034	+	0	NA	promoter-TSS (NM_007583)	promoter-TSS (NM_007583)	-653	NM_007583	12300		NM_007583	ENSMUSG00000019146	Cacng2	B230105C07Rik|B930041E13Rik|stargazer|stargazin|stg|wag|waggler	calcium channel, voltage-dependent, gamma subunit 2	protein-coding
2927	chr6	38871309	38871555	+	0	NA	intron (NM_001294143, intron 1 of 14)	intron (NM_001294143, intron 1 of 14)	4758	NM_001294144	15258		NM_010433	ENSMUSG00000061436	Hipk2	1110014O20Rik|B230339E18Rik|Stank	homeodomain interacting protein kinase 2	protein-coding
3494	chr8	116229659	116229990	+	0	NA	Intergenic	Intergenic	-275191	NM_029297	75465		NM_029297	ENSMUSG00000034467	Dynlrb2	1700009A04Rik|DNLC2B|Dncl2b	dynein light chain roadblock-type 2	protein-coding
2948	chr6	51459362	51459564	+	0	NA	TTS (NM_016806)	TTS (NM_016806)	10382	NM_001374745	53379		NM_016806	ENSMUSG00000004980	Hnrnpa2b1	9130414A06Rik|Hnrpa2|Hnrpa2b1|hnrnp-A	heterogeneous nuclear ribonucleoprotein A2/B1	protein-coding
3584	chr9	44320049	44320261	+	0	NA	5' UTR (NM_027909, exon 1 of 14)	5' UTR (NM_027909, exon 1 of 14)	127	NM_027909	71764		NM_027909	ENSMUSG00000032120	C2cd2l	1300006O23Rik|Tmem24	C2 calcium-dependent domain containing 2-like	protein-coding
1881	chr2	4152723	4153493	+	0	NA	exon (NM_172475, exon 1 of 23)	exon (NM_172475, exon 1 of 23)	245	NM_172475	209630		NM_172475	ENSMUSG00000026657	Frmd4a	2700017I06Rik|5330420J21|C230040M21Rik|Frmd4|Gm13190|mKIAA1294	FERM domain containing 4A	protein-coding
338	chr10	64544089	64544298	+	0	NA	intron (NM_177612, intron 11 of 17)	intron (NM_177612, intron 11 of 17)	-453938	NM_178678	216028		NM_178678	ENSMUSG00000042846	Lrrtm3	9630044H04Rik	leucine rich repeat transmembrane neuronal 3	protein-coding
231	chr1	185846746	185846958	+	0	NA	intron (NR_030555, intron 4 of 6)	intron (NR_030555, intron 4 of 6)	270458	NM_146106	226791		NM_146106	ENSMUSG00000039246	Lyplal1	Q96AVO	lysophospholipase-like 1	protein-coding
2514	chr4	72160392	72160706	+	0	NA	intron (NM_001285531, intron 6 of 6)	intron (NM_001285531, intron 6 of 6)	40344	NM_011599	21885		NM_011599	ENSMUSG00000008305	Tle1	C230057C06Rik|Estm14|Grg-1|Grg1|Tle4l	transducin-like enhancer of split 1	protein-coding
409	chr10	103731447	103731709	+	0	NA	Intergenic	Intergenic	363770	NM_001358821	103098		NM_175328	ENSMUSG00000019894	Slc6a15	v7-3	solute carrier family 6 (neurotransmitter transporter), member 15	protein-coding
1794	chr19	5964254	5964597	+	0	NA	promoter-TSS (NM_008893)	promoter-TSS (NM_008893)	-219	NM_001164057	18969		NM_008893	ENSMUSG00000024833	Pola2	-	polymerase (DNA directed), alpha 2	protein-coding
1613	chr17	49887029	49887561	+	0	NA	intron (NM_177052, intron 16 of 22)	intron (NM_177052, intron 16 of 22)	-65490	NR_168028	102632654		NR_167668		Gm16555	-	predicted gene 16555	ncRNA
1806	chr19	12489222	12490102	+	0	NA	intron (NM_172442, intron 2 of 8)	intron (NM_172442, intron 2 of 8)	12334	NM_172442	207521		NM_172442	ENSMUSG00000039982	Dtx4	D930042H13|RNF155	deltex 4, E3 ubiquitin ligase	protein-coding
2733	chr5	75012805	75013188	+	0	NA	intron (NM_028850, intron 3 of 5)	intron (NM_028850, intron 3 of 5)	31645	NM_028850	74277		NM_028850	ENSMUSG00000029229	Chic2	1700081B18Rik|4930502K01Rik|BTL	cysteine-rich hydrophobic domain 2	protein-coding
3275	chr7	126200313	126200666	+	0	NA	promoter-TSS (NM_028816)	promoter-TSS (NM_028816)	12	NM_028816	74204		NM_028816	ENSMUSG00000000131	Xpo6	2610005L19Rik|C230091E20Rik|Ranbp20|exp6|mKIAA0370	exportin 6	protein-coding
2753	chr5	97200503	97201287	+	0	NA	Intergenic	Intergenic	-89299	NM_198422	231474		NM_198422	ENSMUSG00000055725	Paqr3	6330415A20Rik|RKTG	progestin and adipoQ receptor family member III	protein-coding
3473	chr8	104250897	104251243	+	0	NA	exon (NM_029295, exon 1 of 4)	exon (NM_029295, exon 1 of 4)	209	NM_001037841	75458		NM_029295	ENSMUSG00000054400	Cklf	1700001C14Rik|1810018M11Rik|A730028G07Rik|C32|CKLF1|CKLF3|CKLF4|CKLF5|Cklf2|Cklf6|HSPC224|UCK-1	chemokine-like factor	protein-coding
1338	chr15	82127792	82128138	+	0	NA	promoter-TSS (NM_172428)	promoter-TSS (NM_172428)	-10	NR_137170	76457		NM_172428	ENSMUSG00000068114	Ccdc134	2310042L06Rik	coiled-coil domain containing 134	protein-coding
2065	chr2	114384586	114384782	+	0	NA	Intergenic	Intergenic	-183252	NM_175466	228491		NM_175466	ENSMUSG00000040321	Zfp770	6430601A21Rik|Znf770	zinc finger protein 770	protein-coding
286	chr10	29362031	29362391	+	0	NA	5' UTR (NM_001110197, exon 1 of 4)	5' UTR (NM_001110197, exon 1 of 4)	231	NM_026518	68031		NM_026518	ENSMUSG00000038876	Rnf146	2610509H23Rik|Iduna	ring finger protein 146	protein-coding
3004	chr6	93771375	93771708	+	0	NA	intron (NM_001029850, intron 6 of 23)	intron (NM_001029850, intron 6 of 23)	141422	NR_104594	14924		NM_010367	ENSMUSG00000045095	Magi1	AIP3|BAP1|Baiap1|Gukmi1|MAGI1c|Magi-1|TNRC19|WWP3|mKIAA4129	membrane associated guanylate kinase, WW and PDZ domain containing 1	protein-coding
1358	chr15	89075608	89075918	+	0	NA	promoter-TSS (NM_001378756)	promoter-TSS (NM_001378756)	91	NR_040417	69120		NR_040417	ENSMUSG00000087331	1810021B22Rik	-	RIKEN cDNA 1810021B22 gene	ncRNA
440	chr10	125839482	125839772	+	0	NA	Intergenic	Intergenic	-126592	NM_177152	320398		NM_177152	ENSMUSG00000020105	Lrig3	9030421L11Rik|9130004I02Rik|9430095K15Rik|mKIAA3016	leucine-rich repeats and immunoglobulin-like domains 3	protein-coding
2378	chr3	120342389	120342725	+	0	NA	Intergenic	Intergenic	544175	NR_130170	320739		NR_130170		6530403H02Rik	-	RIKEN cDNA 6530403H02 gene	ncRNA
1773	chr18	77561562	77562267	+	0	NA	intron (NM_001164504, intron 1 of 7)	intron (NM_001164504, intron 1 of 7)	3222	NM_001164504	225743		NM_001164504	ENSMUSG00000025427	Ark2c	2900024M11Rik|Akd2|G630064H08Rik|Gm96|Rnf165	arkadia (RNF111) C-terminal like ring finger ubiquitin ligase 2C	protein-coding
1108	chr14	20082804	20083085	+	0	NA	exon (NM_026209, exon 1 of 2)	exon (NM_026209, exon 1 of 2)	228	NM_026209	67509		NM_026209	ENSMUSG00000045107	Saysd1	1810063B07Rik|4930488P03Rik	SAYSVFN motif domain containing 1	protein-coding
1875	chr19	56903762	56904007	+	0	NA	intron (NM_172840, intron 9 of 13)	intron (NM_172840, intron 9 of 13)	29468	NM_172840	240675		NM_172840	ENSMUSG00000025082	Vwa2	Amaco	von Willebrand factor A domain containing 2	protein-coding
23	chr1	24612651	24612849	+	0	NA	Intergenic	Intergenic	-25313	NM_007733	12823		NM_007733	ENSMUSG00000026141	Col19a1	-	collagen, type XIX, alpha 1	protein-coding
107	chr1	90162537	90162746	+	0	NA	Intergenic	Intergenic	-9205	NM_001368722	74918		NM_029122	ENSMUSG00000026301	Iqca1	4930465P12Rik|4930585L22Rik|Iqca	IQ motif containing with AAA domain 1	protein-coding
1080	chr13	104178308	104179073	+	0	NA	promoter-TSS (NM_001360778)	promoter-TSS (NM_001360778)	-149	NM_001361538	81003		NM_030731	ENSMUSG00000021712	Trim23	6330516O20Rik|Arfd1	tripartite motif-containing 23	protein-coding
3206	chr7	80294350	80294686	+	0	NA	promoter-TSS (NM_001285998)	promoter-TSS (NM_001285998)	42	NM_001382386	233406		NM_145150	ENSMUSG00000038943	Prc1	D7Ertd348e	protein regulator of cytokinesis 1	protein-coding
794	chr12	44928431	44928732	+	0	NA	intron (NM_144552, intron 2 of 5)	intron (NM_144552, intron 2 of 5)	145902	NM_144552	217517		NM_144552	ENSMUSG00000046314	Stxbp6	-	syntaxin binding protein 6 (amisyn)	protein-coding
2445	chr4	22997809	22998351	+	0	NA	Intergenic	Intergenic	-59645	NR_169002	117962243		NR_169002	ENSMUSG00000028244	1700025O08Rik	-	RIKEN cDNA 1700025O08 gene	ncRNA
2243	chr3	30013048	30013342	+	0	NA	promoter-TSS (NM_007963)	promoter-TSS (NM_007963)	9	NM_007963	14013		NM_007963	ENSMUSG00000027684	Mecom	D630039M04Rik|Evi-1|Evi1|Jbo|Mds|Mds1|Mds1-Evi1|Prdm3|Znfpr1b1	MDS1 and EVI1 complex locus	protein-coding
880	chr12	102949083	102949498	+	0	NA	5' UTR (NM_001081017, exon 1 of 49)	5' UTR (NM_001081017, exon 1 of 49)	431	NM_001081017	217843		NM_177621	ENSMUSG00000021198	Unc79	9030205A07Rik|Mlca3	unc-79 homolog	protein-coding
2835	chr5	130255530	130255846	+	0	NA	promoter-TSS (NM_178897)	promoter-TSS (NM_178897)	69	NM_178897	100929		NM_178897	ENSMUSG00000056310	Tyw1	Rsafd1	tRNA-yW synthesizing protein 1 homolog (S. cerevisiae)	protein-coding
203	chr1	171069645	171069865	+	0	NA	Intergenic	Intergenic	-5103	NR_106103	102466998		NR_106103	ENSMUSG00000118979	Mir6546	Gm27408|mmu-mir-6546	microRNA 6546	ncRNA
2855	chr5	137045929	137046293	+	0	NA	promoter-TSS (NM_007457)	promoter-TSS (NM_007457)	-3	NM_007457	11769		NM_007457	ENSMUSG00000004849	Ap1s1	AP19	adaptor protein complex AP-1, sigma 1	protein-coding
205	chr1	171270354	171270570	+	0	NA	intron (NM_020579, intron 1 of 7)	CpG	134	NM_020579	57370		NM_020579	ENSMUSG00000052423	B4galt3	9530061M23Rik|ESTM26|ESTM6	UDP-Gal:betaGlcNAc beta 1,4-galactosyltransferase, polypeptide 3	protein-coding
579	chr11	69605688	69605904	+	0	NA	5' UTR (NM_013415, exon 1 of 7)	5' UTR (NM_013415, exon 1 of 7)	164	NM_013415	11932		NM_013415	ENSMUSG00000041329	Atp1b2	Amog|Atpb-2	ATPase, Na+/K+ transporting, beta 2 polypeptide	protein-coding
2013	chr2	84742452	84742947	+	0	NA	Intergenic	Intergenic	-1521	NR_029544	387149		NR_029544	ENSMUSG00000065484	Mir130a	Mirn130|Mirn130a|mir-130a	microRNA 130a	ncRNA
2589	chr4	123183376	123183700	+	0	NA	promoter-TSS (NM_174998)	promoter-TSS (NM_174998)	34	NM_174998	170638		NM_174998	ENSMUSG00000046093	Hpcal4	NVP-2	hippocalcin-like 4	protein-coding
761	chr12	20615270	20615492	+	0	NA	Intergenic	CpG	200398	NR_015521	69513		NR_015521	ENSMUSG00000099759	1700030C10Rik	-	RIKEN cDNA 1700030C10 gene	ncRNA
2499	chr4	57824524	57825318	+	0	NA	intron (NM_001384150, intron 7 of 10)	intron (NM_001384150, intron 7 of 10)	-20327	NM_001035532	677884		NM_009649	ENSMUSG00000038729	Pakap	53-H12|AA959716|AI649048|AKAP-2|AKAP-KL|Akap2|B130066I24|B230340M18Rik|Gm20459|PRKA2|Palm2|Palm2-Akap2|Palm2Akap2|Palm2akap2|R75368|pEN70	paralemmin A kinase anchor protein	protein-coding
3382	chr8	33902583	33902955	+	0	NA	intron (NM_001042675, intron 1 of 6)	intron (NM_001042675, intron 1 of 6)	27094	NM_001042674	19663		NM_019733	ENSMUSG00000031586	Rbpms	2010300K22Rik|2700019M19Rik|RBP-MS|hermes	RNA binding protein gene with multiple splicing	protein-coding
1665	chr18	5482203	5482436	+	0	NA	Intergenic	Intergenic	-109541	NM_011546	21417		NM_011546	ENSMUSG00000024238	Zeb1	3110032K11Rik|AREB6|BZP|MEB1|Nil2|TCF-8|Tcf18|Tcf8|Tw|ZEB|Zfhep|Zfhx1a|Zfx1a|Zfx1ha|[delta]EF1	zinc finger E-box binding homeobox 1	protein-coding
777	chr12	28635949	28636289	+	0	NA	promoter-TSS (NM_011300)	promoter-TSS (NM_011300)	-166	NM_011300	20115		NM_011300	ENSMUSG00000061477	Rps7	Mtu|Rps7A|S7	ribosomal protein S7	protein-coding
3519	chr8	123318392	123318614	+	0	NA	promoter-TSS (NM_016925)	promoter-TSS (NM_016925)	73	NM_016925	14087		NM_016925	ENSMUSG00000032815	Fanca	FACA	Fanconi anemia, complementation group A	protein-coding
3083	chr6	146888307	146888799	+	0	NA	promoter-TSS (NM_001170433)	promoter-TSS (NM_001170433)	59	NM_001355729	67533		NM_026221	ENSMUSG00000016487	Ppfibp1	4632409B19Rik	PTPRF interacting protein, binding protein 1 (liprin beta 1)	protein-coding
2312	chr3	85341419	85341641	+	0	NA	Intergenic	Intergenic	24011	NR_040542	73283		NR_040542	ENSMUSG00000099995	1700036G14Rik	-	RIKEN cDNA 1700036G14 gene	ncRNA
267	chr10	13858301	13858730	+	0	NA	intron (NM_001347362, intron 1 of 5)	MTD|LTR|ERVL-MaLR	10442	NM_025446	66253		NM_025446	ENSMUSG00000019806	Aig1	1500031O19Rik|CGI-103	androgen-induced 1	protein-coding
2840	chr5	132048008	132048244	+	0	NA	intron (NM_001363480, intron 3 of 19)	intron (NM_001363480, intron 3 of 19)	167857	NR_040704	75369		NR_040704	ENSMUSG00000105773	4930563F08Rik	-	RIKEN cDNA 4930563F08 gene	ncRNA
378	chr10	85451890	85452173	+	0	NA	intron (NM_028709, intron 1 of 16)	intron (NM_028709, intron 1 of 16)	65217	NM_028709	74007		NM_028709	ENSMUSG00000020042	Abtb3	6330404E16Rik|Btbd11	ankyrin repeat and BTB domain containing 3	protein-coding
3189	chr7	70624747	70624967	+	0	NA	Intergenic	Intergenic	-258111	NM_183261	11819		NM_009697	ENSMUSG00000030551	Nr2f2	2700033K02Rik|9430015G03Rik|ARP-1|Aporp1|COUP-TF2|COUP-TFII|COUPTFB|EAR3|SVP40|Tcfcoup2	nuclear receptor subfamily 2, group F, member 2	protein-coding
3770	chrX	84859330	84860255	+	0	NA	intron (NM_007868, intron 60 of 78)	intron (NM_007868, intron 60 of 78)	-188503	NM_001314035	13405		NM_007868	ENSMUSG00000045103	Dmd	DXSmh7|DXSmh9|Dp427|Dp71|dys|mdx|pke	dystrophin, muscular dystrophy	protein-coding
1943	chr2	35200824	35201174	+	0	NA	5' UTR (NM_026697, exon 1 of 8)	5' UTR (NM_026697, exon 1 of 8)	121	NM_026697	68365		NM_026697	ENSMUSG00000026878	Rab14	0610030G24Rik|2810475J17Rik|A830021G03Rik|D030017L14Rik	RAB14, member RAS oncogene family	protein-coding
1729	chr18	55102146	55102535	+	0	NA	Intergenic	MER34A|LTR|ERV1	-109749	NM_001360787	269023		NM_175751	ENSMUSG00000052713	Zfp608	4932417D18Rik|D430007A19Rik|Znf608	zinc finger protein 608	protein-coding
112	chr1	93445708	93446130	+	0	NA	promoter-TSS (NM_001301364)	promoter-TSS (NM_001301364)	-218	NM_001301364	110611		NM_133808	ENSMUSG00000034088	Hdlbp	1110005P14Rik|D1Ertd101e	high density lipoprotein (HDL) binding protein	protein-coding
2680	chr5	23576922	23577135	+	0	NA	intron (NM_001359173, intron 2 of 15)	intron (NM_001359173, intron 2 of 15)	39543	NM_001359175	20817		NM_009274	ENSMUSG00000062604	Srpk2	Wbp6|mSRPK2	serine/arginine-rich protein specific kinase 2	protein-coding
2430	chr4	7997370	7997609	+	0	NA	Intergenic	Intergenic	241552	NM_007592	12319		NM_007592	ENSMUSG00000041261	Car8	Ca8|Cals|Cals1|Carp|wdl	carbonic anhydrase 8	protein-coding
2450	chr4	32041864	32042244	+	0	NA	Intergenic	Intergenic	77947	NM_009316	26409		NM_009316	ENSMUSG00000028284	Map3k7	B430101B05|Tak1	mitogen-activated protein kinase kinase kinase 7	protein-coding
3429	chr8	74994119	74994374	+	0	NA	intron (NM_178017, intron 1 of 10)	CpG	596	NM_001316753	70823		NM_178017	ENSMUSG00000034518	Hmgxb4	4733401K04Rik|Hmgb2l1	HMG box domain containing 4	protein-coding
271	chr10	18318677	18319093	+	0	NA	Intergenic	CpG	-83904	NM_001346751	215814		NM_144820	ENSMUSG00000059554	Ccdc28a	1700009P13Rik	coiled-coil domain containing 28A	protein-coding
2119	chr2	137116564	137117403	+	0	NA	promoter-TSS (NM_013822)	promoter-TSS (NM_013822)	-463	NM_013822	16449		NM_013822	ENSMUSG00000027276	Jag1	ABE2|Gena228|Gsfabe2|Htu|Ozz|Ser-1	jagged 1	protein-coding
1470	chr16	48562567	48562887	+	0	NA	intron (NM_010816, intron 16 of 26)	intron (NM_010816, intron 16 of 26)	131490	NM_010816	17450		NM_010816	ENSMUSG00000022652	Morc1	Morc	microrchidia 1	protein-coding
159	chr1	137323302	137323999	+	0	NA	Intergenic	(CTGGGG)n|Simple_repeat|Simple_repeat	-363202	NM_030676	26424		NM_030676	ENSMUSG00000026398	Nr5a2	D1Ertd308e|Ftf|LRH-1|UF2-H3B	nuclear receptor subfamily 5, group A, member 2	protein-coding
1394	chr15	101077954	101078342	+	0	NA	Intergenic	CpG	-23749	NM_001214911	668225		NM_001214911	ENSMUSG00000095440	Fignl2	EG668225	fidgetin-like 2	protein-coding
165	chr1	146893151	146893395	+	0	NA	intron (NM_153539, intron 7 of 7)	intron (NM_153539, intron 7 of 7)	395586	NM_001357572	215378		NM_153539	ENSMUSG00000035131	Brinp3	B830045N13Rik|Fam5c	bone morphogenetic protein/retinoic acid inducible neural specific 3	protein-coding
163	chr1	138618254	138618634	+	0	NA	intron (NM_021605, intron 1 of 9)	intron (NM_021605, intron 1 of 9)	1313	NM_001311148	59125		NM_021605	ENSMUSG00000026393	Nek7	2810460C19Rik	NIMA (never in mitosis gene a)-related expressed kinase 7	protein-coding
148	chr1	133492316	133493579	+	0	NA	Intergenic	Intergenic	-68735	NM_011439	20668		NM_011439	ENSMUSG00000070643	Sox13	Sox-13	SRY (sex determining region Y)-box 13	protein-coding
3610	chr9	54586225	54586505	+	0	NA	promoter-TSS (NM_029573)	promoter-TSS (NM_029573)	-146	NM_029573	67834		NM_029573	ENSMUSG00000032279	Idh3a	1110003P10Rik|1500012E04Rik	isocitrate dehydrogenase 3 (NAD+) alpha	protein-coding
396	chr10	95577175	95577711	+	0	NA	Intergenic	Intergenic	-13297	NM_001358996	71207		NM_027722	ENSMUSG00000020029	Nudt4	4933436C10Rik|DIPP-2|DIPP2|DIPP2alpha|DIPP2beta|HDCMB47P	nudix hydrolase 4	protein-coding
2603	chr4	129057980	129058315	+	0	NA	promoter-TSS (NM_029219)	promoter-TSS (NM_029219)	3	NM_029219	75234		NM_029219	ENSMUSG00000028793	Rnf19b	4930534K13Rik|4930555L03Rik|Ibrdc3	ring finger protein 19B	protein-coding
2816	chr5	123572799	123573062	+	0	NA	promoter-TSS (NM_029929)	promoter-TSS (NM_029929)	85	NM_001359513	77573		NM_029929	ENSMUSG00000029434	Vps33a	3830421M04Rik|bf	VPS33A CORVET/HOPS core subunit	protein-coding
2323	chr3	88716976	88717286	+	0	NA	intron (NM_001163310, intron 1 of 4)	intron (NM_001163310, intron 1 of 4)	277	NR_028056	19769		NM_009069	ENSMUSG00000028057	Rit1	RIBB|ROC1|Rit	Ras-like without CAAX 1	protein-coding
828	chr12	71433588	71434297	+	0	NA	Intergenic	Intergenic	-49734	NR_136902	67348		NR_136902	ENSMUSG00000100668	1700083H02Rik	100041190|Gm3190	RIKEN cDNA 1700083H02 gene	ncRNA
700	chr11	113165298	113165546	+	0	NA	intron (NR_015556, intron 1 of 2)	intron (NR_015556, intron 1 of 2)	36416	NR_015556	72386		NR_015556	ENSMUSG00000087259	2610035D17Rik	Rason	RIKEN cDNA 2610035D17 gene	ncRNA
496	chr11	35318283	35318504	+	0	NA	intron (NM_011412, intron 4 of 35)	intron (NM_011412, intron 4 of 35)	196937	NM_011412	20564		NM_011412	ENSMUSG00000056427	Slit3	Slil2|Slit1|b2b2362.1Clo	slit guidance ligand 3	protein-coding
1747	chr18	61643679	61643915	+	0	NA	intron (NR_045420, intron 1 of 2)	intron (NR_045420, intron 1 of 2)	4097	NR_029557	387163		NR_029557	ENSMUSG00000065592	Mir145a	Mir145|Mirn145|mir-145a|mmu-mir-145|mmu-mir-145a	microRNA 145a	ncRNA
1728	chr18	54989712	54990027	+	0	NA	promoter-TSS (NR_166627)	promoter-TSS (NR_166627)	311	NM_175751	269023		NM_175751	ENSMUSG00000052713	Zfp608	4932417D18Rik|D430007A19Rik|Znf608	zinc finger protein 608	protein-coding
71	chr1	66266659	66266954	+	0	NA	intron (NM_001039934, intron 3 of 14)	intron (NM_001039934, intron 3 of 14)	-54918	NM_001310634	17756		NM_008632	ENSMUSG00000015222	Map2	G1-397-34|MAP-2|Mtap-2|Mtap2|repro4	microtubule-associated protein 2	protein-coding
3188	chr7	70515549	70515884	+	0	NA	Intergenic	Intergenic	-148970	NM_183261	11819		NM_009697	ENSMUSG00000030551	Nr2f2	2700033K02Rik|9430015G03Rik|ARP-1|Aporp1|COUP-TF2|COUP-TFII|COUPTFB|EAR3|SVP40|Tcfcoup2	nuclear receptor subfamily 2, group F, member 2	protein-coding
93	chr1	83419865	83420097	+	0	NA	Intergenic	Intergenic	-11781	NM_172430	77629		NM_172430	ENSMUSG00000026163	Sphkap	4930544G21Rik|A930009L15Rik|SKIP|mKIAA1678	SPHK1 interactor, AKAP domain containing	protein-coding
905	chr12	111908169	111908405	+	0	NA	promoter-TSS (NM_011625)	promoter-TSS (NM_011625)	-232	NM_011625	21981		NM_011625	ENSMUSG00000021285	Ppp1r13b	ASPP1|Tp53bp2|Trp53bp2|p85	protein phosphatase 1, regulatory subunit 13B	protein-coding
903	chr12	111671937	111672177	+	0	NA	intron (NM_021273, intron 1 of 7)	CpG-3541	281	NM_021273	12709		NM_021273	ENSMUSG00000001270	Ckb	B-CK|Bck|CPK-B|Ck-3|Ck3|Ckbb	creatine kinase, brain	protein-coding
2022	chr2	91457582	91457898	+	0	NA	exon (NM_001145857, exon 1 of 12)	exon (NM_001145857, exon 1 of 12)	209	NM_172668	228357		NM_172668	ENSMUSG00000027253	Lrp4	6430526J12Rik|D230026E03|Megf7|mdig	low density lipoprotein receptor-related protein 4	protein-coding
3646	chr9	69989140	69989346	+	0	NA	promoter-TSS (NM_001374750)	promoter-TSS (NM_001374750)	-223	NM_016787	12175		NM_016787	ENSMUSG00000011958	Bnip2	5730523P12Rik|BNIP2beta|Nip21	BCL2/adenovirus E1B interacting protein 2	protein-coding
1084	chr13	108214032	108214242	+	0	NA	promoter-TSS (NM_029001)	promoter-TSS (NM_029001)	-267	NM_029001	74559		NM_029001	ENSMUSG00000021696	Elovl7	9130013K24Rik	ELOVL fatty acid elongase 7	protein-coding
3428	chr8	74171382	74171691	+	0	NA	Intergenic	Intergenic	-701638	NM_001294278	71597		NM_027837	ENSMUSG00000031621	Isx	9130012O13Rik|Pix-1	intestine specific homeobox	protein-coding
3447	chr8	87200117	87200351	+	0	NA	promoter-TSS (NR_040697)	promoter-TSS (NR_040697)	-384	NR_040697	100038706		NR_040697	ENSMUSG00000099207	Gm10637	-	predicted gene 10637	ncRNA
2118	chr2	135658579	135659193	+	0	NA	promoter-TSS (NM_001355156)	promoter-TSS (NM_001355156)	-661	NM_001355156	18798		NM_013829	ENSMUSG00000039943	Plcb4	A930039J07Rik|C230058B11Rik	phospholipase C, beta 4	protein-coding
478	chr11	17460154	17460480	+	0	NA	Intergenic	Intergenic	202629	NM_001330649	57316		NM_020558	ENSMUSG00000000581	C1d	1110036E10Rik|SUN-CoR	C1D nuclear receptor co-repressor	protein-coding
3092	chr7	6696256	6696606	+	0	NA	promoter-TSS (NM_011769)	promoter-TSS (NM_011769)	1	NM_011769	22776		NM_011769	ENSMUSG00000002266	Zim1	-	zinc finger, imprinted 1	protein-coding
3067	chr6	140336668	140337112	+	0	NA	Intergenic	Intergenic	-87209	NM_144920	109135		NM_144920	ENSMUSG00000030231	Plekha5	2810431N21Rik|AMH-Cre|Ayu21-9|Gt(pU21)9Imeg|Pepp2|Tg(AMH-cre)1Flor	pleckstrin homology domain containing, family A member 5	protein-coding
2498	chr4	57766011	57766677	+	0	NA	intron (NM_001384150, intron 7 of 10)	intron (NM_001384150, intron 7 of 10)	-78904	NM_001035532	677884		NM_009649	ENSMUSG00000038729	Pakap	53-H12|AA959716|AI649048|AKAP-2|AKAP-KL|Akap2|B130066I24|B230340M18Rik|Gm20459|PRKA2|Palm2|Palm2-Akap2|Palm2Akap2|Palm2akap2|R75368|pEN70	paralemmin A kinase anchor protein	protein-coding
2277	chr3	52340993	52341242	+	0	NA	intron (NM_019739, intron 1 of 2)	intron (NM_019739, intron 1 of 2)	72780	NM_019739	56458		NM_019739	ENSMUSG00000044167	Foxo1	Afxh|FKHR|Fkhr1|Foxo1a	forkhead box O1	protein-coding
986	chr13	51618207	51618441	+	0	NA	Intergenic	Intergenic	-26908	NM_025415	66197		NM_025415	ENSMUSG00000062248	Cks2	1110038L14Rik|CKSHS2	CDC28 protein kinase regulatory subunit 2	protein-coding
2588	chr4	123139518	123139957	+	0	NA	intron (NM_019489, intron 1 of 9)	intron (NM_019489, intron 1 of 9)	214	NM_019489	56031		NM_019489	ENSMUSG00000028651	Ppie	2010010D16Rik|Cyp33	peptidylprolyl isomerase E (cyclophilin E)	protein-coding
1286	chr15	39248983	39249442	+	0	NA	intron (NM_001256382, intron 1 of 26)	intron (NM_001256382, intron 1 of 26)	50926	NM_053271	116838		NM_053271	ENSMUSG00000037386	Rims2	2810036I15Rik|RIM2|Rab3ip2|Rim2(+40A)|Rim2(+44A)|Rim2(+4A)|Serg2|Syt3-rs|mKIAA0751	regulating synaptic membrane exocytosis 2	protein-coding
1257	chr14	118925253	118925554	+	0	NA	promoter-TSS (NM_001360411)	promoter-TSS (NM_001360411)	67	NM_025943	66573		NM_025640	ENSMUSG00000042156	Dzip1	2510025K24Rik|2810422M04Rik	DAZ interacting protein 1	protein-coding
3518	chr8	122775094	122775488	+	0	NA	promoter-TSS (NM_144932)	promoter-TSS (NM_144932)	-195	NM_144932	257633		NM_144932	ENSMUSG00000015016	Acsf3	-	acyl-CoA synthetase family member 3	protein-coding
550	chr11	63180545	63180846	+	0	NA	Intergenic	Intergenic	47892	NM_001302260	18858		NM_008885	ENSMUSG00000018217	Pmp22	Gas-3|HNPP|PMP-22|TRE002|Tr|trembler	peripheral myelin protein 22	protein-coding
3393	chr8	39005958	39006266	+	0	NA	exon (NM_030254, exon 1 of 10)	exon (NM_030254, exon 1 of 10)	267	NM_001357304	80286		NM_030254	ENSMUSG00000118664	Tusc3	N33	tumor suppressor candidate 3	protein-coding
1237	chr14	103335972	103336293	+	0	NA	intron (NM_207215, intron 1 of 84)	L1MC1|LINE|L1	10668	NM_207215	105689		NM_207215	ENSMUSG00000033004	Mycbp2	C130061D10Rik|Pam|Phr1	MYC binding protein 2, E3 ubiquitin protein ligase	protein-coding
3000	chr6	90736889	90737097	+	0	NA	intron (NM_001356440, intron 1 of 13)	CpG	-20464	NM_001134383	232227		NM_182784	ENSMUSG00000034312	Iqsec1	BRAG2|D6Ertd349e|cI-43	IQ motif and Sec7 domain 1	protein-coding
1474	chr16	55321679	55322531	+	0	NA	Intergenic	Intergenic	-38868	NM_178720	239852		NM_178720	ENSMUSG00000064310	Zpld1	9430016A21Rik	zona pellucida like domain containing 1	protein-coding
1003	chr13	56208948	56209225	+	0	NA	Intergenic	Intergenic	-30201	NM_145976	212937		NM_145976	ENSMUSG00000049625	Tifab	-	TRAF-interacting protein with forkhead-associated domain, family member B	protein-coding
1390	chr15	100040964	100041171	+	0	NA	intron (NM_001159361, intron 1 of 37)	intron (NM_001159361, intron 1 of 37)	2403	NM_001159361	239667		NM_172819	ENSMUSG00000023026	Dip2b	4932422C22|mKIAA1463	disco interacting protein 2 homolog B	protein-coding
1152	chr14	51787358	51787624	+	0	NA	Intergenic	MMERGLN-int|LTR|ERV1	-12555	NM_194347	278676		NM_194347	ENSMUSG00000050961	AY358078	-	cDNA sequence AY358078	protein-coding
1132	chr14	30715437	30715943	+	0	NA	promoter-TSS (NM_001166532)	promoter-TSS (NM_001166532)	75	NM_001166532	54650		NM_019460	ENSMUSG00000006527	Sfmbt1	4930442N21Rik|9330180L21Rik|Sfmbt|Smr	Scm-like with four mbt domains 1	protein-coding
967	chr13	36282314	36283286	+	0	NA	intron (NM_001039189, intron 3 of 5)	intron (NM_001039189, intron 3 of 5)	165157	NM_024274	69955		NM_024274	ENSMUSG00000021420	Fars2	Fars1|pheRS	phenylalanine-tRNA synthetase 2, mitochondrial	protein-coding
3614	chr9	56303051	56303522	+	0	NA	intron (NM_172924, intron 3 of 6)	intron (NM_172924, intron 3 of 6)	114764	NM_172924	244895		NM_172924	ENSMUSG00000074305	Peak1	1110049L02Rik|9530046P14|C230081A13Rik|SGK269|mKIAA2002	pseudopodium-enriched atypical kinase 1	protein-coding
2172	chr2	154568608	154569365	+	0	NA	intron (NM_007891, intron 1 of 6)	intron (NM_007891, intron 1 of 6)	440	NM_001291105	13555		NM_007891	ENSMUSG00000027490	E2f1	E2F-1|Tg(Wnt1-cre)2Sor|mKIAA4009	E2F transcription factor 1	protein-coding
2844	chr5	133884925	133885163	+	0	NA	Intergenic	(CAGA)n|Simple_repeat|Simple_repeat	214597	NR_166664	102640952		NR_166664		Gm15627	-	predicted gene 15627	ncRNA
1302	chr15	59040841	59041145	+	0	NA	intron (NM_144800, intron 3 of 14)	intron (NM_144800, intron 3 of 14)	41033	NM_144800	211401		NM_144800	ENSMUSG00000022353	Mtss1	2310003N14Rik|D130001D01Rik|Mim|mKIAA0429	MTSS I-BAR domain containing 1	protein-coding
2684	chr5	24165021	24165222	+	0	NA	exon (NM_153092, exon 1 of 7)	exon (NM_153092, exon 1 of 7)	158	NM_001346582	231042		NM_153092	ENSMUSG00000048439	Nup42	CG1|NLP-1|Nlp1|Nupl2	nucleoporin 42	protein-coding
3774	chrX	99975065	99975519	+	0	NA	promoter-TSS (NM_001177939)	promoter-TSS (NM_001177939)	-314	NM_001177942	13607		NM_010099	ENSMUSG00000059327	Eda	EDA1|Ed1|Eda-A1|Eda-A2|HED|Ta|Tnlg7c|XLHED|tabby	ectodysplasin-A	protein-coding
971	chr13	41249396	41250134	+	0	NA	promoter-TSS (NM_001135577)	promoter-TSS (NM_001135577)	-79	NM_001135577	108934		NM_001135577	ENSMUSG00000091264	Smim13	2900036K02Rik	small integral membrane protein 13	protein-coding
1622	chr17	56935558	56935790	+	0	NA	promoter-TSS (NM_022328)	promoter-TSS (NM_022328)	-286	NM_022328	64144		NM_022328	ENSMUSG00000024212	Mllt1	BAM11|ENL|LTG19	myeloid/lymphoid or mixed-lineage leukemia; translocated to, 1	protein-coding
2454	chr4	34778227	34778423	+	0	NA	promoter-TSS (NR_138487)	promoter-TSS (NR_138487)	41	NM_001330756	66291		NM_025471	ENSMUSG00000028295	Smim8	1810030N24Rik|2810406B13Rik	small integral membrane protein 8	protein-coding
2434	chr4	8692681	8692880	+	0	NA	intron (NM_001277149, intron 1 of 37)	intron (NM_001277149, intron 1 of 37)	2374	NM_001277149	320790		NM_001033395	ENSMUSG00000041235	Chd7	A730019I05Rik|Cycn|Cyn|Dz|Edy|Flo|GENA 47|GENA 60|Gena 52|Lda|Mt|Obt|Todo|WBE1|Whi|metis	chromodomain helicase DNA binding protein 7	protein-coding
1339	chr15	82244450	82244746	+	0	NA	promoter-TSS (NM_001080158)	promoter-TSS (NM_001080158)	149	NM_178269	66570		NM_025639	ENSMUSG00000068101	Cenpm	2610019I03Rik|Pane1	centromere protein M	protein-coding
1359	chr15	89140771	89141124	+	0	NA	promoter-TSS (NM_013871)	promoter-TSS (NM_013871)	-244	NM_013871	29857		NM_013871	ENSMUSG00000022610	Mapk12	Erk6|P38gamma|Prkm12|Sapk3	mitogen-activated protein kinase 12	protein-coding
2957	chr6	54554402	54554638	+	0	NA	intron (NM_027268, intron 1 of 7)	intron (NM_027268, intron 1 of 7)	11862	NM_027268	69938		NM_027268	ENSMUSG00000019124	Scrn1	2810019K23Rik|6330535A03Rik|SES1|mKIAA0193	secernin 1	protein-coding
2986	chr6	86487486	86487687	+	0	NA	intron (NR_040292, intron 1 of 1)	intron (NR_040292, intron 1 of 1)	641	NR_040292	381792		NR_040292	ENSMUSG00000101655	2310040G24Rik	-	RIKEN cDNA 2310040G24 gene	ncRNA
2937	chr6	46414342	46414654	+	0	NA	intron (NM_001004357, intron 11 of 23)	intron (NM_001004357, intron 11 of 23)	-829898	NM_025771	66797		NM_025771	ENSMUSG00000039419	Cntnap2	5430425M22Rik|Caspr2|mKIAA0868	contactin associated protein-like 2	protein-coding
340	chr10	67979415	67979909	+	0	NA	promoter-TSS (NM_001359319)	promoter-TSS (NM_001359319)	92	NM_001359318	170799		NM_133244	ENSMUSG00000037846	Rtkn2	B130039D23Rik|Mbf|Plekhk1	rhotekin 2	protein-coding
3572	chr9	37092878	37093597	+	0	NA	intron (NM_001029838, intron 1 of 12)	intron (NM_001029838, intron 1 of 12)	54085	NM_148950	208076		NM_148950	ENSMUSG00000035934	Pknox2	D230005H23Rik|Prep2	Pbx/knotted 1 homeobox 2	protein-coding
170	chr1	153641602	153642122	+	0	NA	Intergenic	Intergenic	-11175	NM_026380	67792		NM_026380	ENSMUSG00000042671	Rgs8	6530413N01Rik	regulator of G-protein signaling 8	protein-coding
1141	chr14	45707335	45707827	+	0	NA	Intergenic	Intergenic	-49438	NM_001284399	114874		NM_176845	ENSMUSG00000037697	Ddhd1	Mir5131|PA-PLA1	DDHD domain containing 1	protein-coding
1109	chr14	20641092	20641596	+	0	NA	Intergenic	Intergenic	15196	NM_021508	59011		NM_021508	ENSMUSG00000068697	Myoz1	2310001N11Rik|FATZ|Myoz	myozenin 1	protein-coding
1977	chr2	61711813	61712142	+	0	NA	intron (NM_021526, intron 1 of 11)	intron (NM_021526, intron 1 of 11)	283	NM_021526	59029		NM_021526	ENSMUSG00000026914	Psmd14	2610312C03Rik|3200001M20Rik|Pad1|Poh1|rpm11	proteasome (prosome, macropain) 26S subunit, non-ATPase, 14	protein-coding
2766	chr5	103659239	103659627	+	0	NA	Intergenic	Intergenic	-3701	NM_001163550	74218		NM_028824	ENSMUSG00000029320	1700016H13Rik	-	RIKEN cDNA 1700016H13 gene	protein-coding
2379	chr3	121540025	121540386	+	0	NA	Intergenic	Intergenic	-7861	NM_145394	213603		NM_145394	ENSMUSG00000039865	Slc44a3	-	solute carrier family 44, member 3	protein-coding
547	chr11	62494915	62495429	+	0	NA	intron (NM_001039536, intron 2 of 6)	intron (NM_001039536, intron 2 of 6)	36731	NM_001039536	327942		NM_199026	ENSMUSG00000014245	Pigl	Gm737	phosphatidylinositol glycan anchor biosynthesis, class L	protein-coding
309	chr10	45025313	45025572	+	0	NA	Intergenic	Intergenic	-41774	NM_011156	19072		NM_011156	ENSMUSG00000019849	Prep	D10Wsu136e|PE|PEP|Pop	prolyl endopeptidase	protein-coding
97	chr1	85742621	85742941	+	0	NA	Intergenic	Intergenic	-6175	NM_177055	319997		NM_177055	ENSMUSG00000052760	A630001G21Rik	-	RIKEN cDNA A630001G21 gene	protein-coding
2949	chr6	51876006	51876326	+	0	NA	intron (NM_018773, intron 10 of 12)	(TTTC)n|Simple_repeat|Simple_repeat	136383	NM_018773	54353		NM_018773	ENSMUSG00000059182	Skap2	2610021A10Rik|RA70|SKAP-HOM|Saps|Scap2|mSKAP55R	src family associated phosphoprotein 2	protein-coding
2901	chr6	18254646	18254846	+	0	NA	intron (NM_021050, intron 11 of 26)	intron (NM_021050, intron 11 of 26)	84059	NM_021050	12638		NM_021050	ENSMUSG00000041301	Cftr	Abcc7	cystic fibrosis transmembrane conductance regulator	protein-coding
680	chr11	102156451	102156659	+	0	NA	promoter-TSS (NM_029649)	promoter-TSS (NM_029649)	-148	NM_029649	76547		NM_029649	ENSMUSG00000020921	Tmem101	2610511E22Rik	transmembrane protein 101	protein-coding
2723	chr5	65107062	65107498	+	0	NA	promoter-TSS (NM_001347355)	promoter-TSS (NM_001347355)	-288	NM_001347355	71778		NM_175174	ENSMUSG00000054920	Klhl5	1300013C10Rik	kelch-like 5	protein-coding
1608	chr17	47898986	47899294	+	0	NA	intron (NM_028767, intron 2 of 16)	intron (NM_028767, intron 2 of 16)	25492	NM_001110824	74123		NM_028767	ENSMUSG00000023991	Foxp4	1200010K03Rik|2310007G05Rik|mFKHLA	forkhead box P4	protein-coding
1328	chr15	77905377	77905590	+	0	NA	Intergenic	Intergenic	23511	NM_019913	56551		NM_019913	ENSMUSG00000005354	Txn2	2510006J11Rik|Trx2	thioredoxin 2	protein-coding
1347	chr15	85042353	85042680	+	0	NA	promoter-TSS (NM_001356616)	promoter-TSS (NM_001356616)	-209	NR_166142	73225		NM_133750	ENSMUSG00000022434	Fam118a	-	family with sequence similarity 118, member A	protein-coding
1113	chr14	21991494	21991692	+	0	NA	Intergenic	Intergenic	-1992	NM_145459	218820		NM_145459	ENSMUSG00000039081	Zfp503	B830002A16Rik|Nolz-1|Nolz1|Znf503|Zpo2	zinc finger protein 503	protein-coding
438	chr10	125175237	125175453	+	0	NA	Intergenic	Intergenic	133471	NM_001358915	20503		NM_011391	ENSMUSG00000020102	Slc16a7	4921534N07Rik|9030411M13Rik|D630004K10Rik|Mct2	solute carrier family 16 (monocarboxylic acid transporters), member 7	protein-coding
1019	chr13	63566539	63566784	+	0	NA	promoter-TSS (NM_008957)	promoter-TSS (NM_008957)	-926	NM_008957	19206		NM_008957	ENSMUSG00000021466	Ptch1	A230106A15Rik|Ptc|Ptc1|Ptch|mes|wig	patched 1	protein-coding
1583	chr17	33843082	33843334	+	0	NA	promoter-TSS (NM_001305169)	promoter-TSS (NM_001305169)	117	NM_019421	54219		NM_019421	ENSMUSG00000002308	Cd320	425O18-1|8D6|D17Ertd716e|NG29|TCblR|VLDL	CD320 antigen	protein-coding
1493	chr16	76373213	76373434	+	0	NA	promoter-TSS (NM_173440)	promoter-TSS (NM_173440)	-274	NM_173440	268903		NM_173440	ENSMUSG00000048490	Nrip1	6030458L20Rik|8430438I05Rik|9630050P12|RIP140	nuclear receptor interacting protein 1	protein-coding
1295	chr15	56027394	56027946	+	0	NA	Intergenic	Intergenic	-120721	NM_016667	20649		NM_016667	ENSMUSG00000060429	Sntb1	-	syntrophin, basic 1	protein-coding
3793	chrX	113404317	113404602	+	0	NA	intron (NM_001289734, intron 4 of 15)	intron (NM_001289734, intron 4 of 15)	106203	NM_033605	93837		NM_033605	ENSMUSG00000025592	Dach2	9430028N04Rik	dachshund family transcription factor 2	protein-coding
2825	chr5	125441622	125441861	+	0	NA	exon (NM_029752, exon 1 of 3)	exon (NM_029752, exon 1 of 3)	173	NM_029752	76809		NM_029752	ENSMUSG00000037905	Bri3bp	2410150I18Rik	Bri3 binding protein	protein-coding
202	chr1	171064369	171064720	+	0	NA	TTS (NR_106103)	TTS (NR_106103)	108	NR_106103	102466998		NR_106103	ENSMUSG00000118979	Mir6546	Gm27408|mmu-mir-6546	microRNA 6546	ncRNA
2510	chr4	71484950	71485895	+	0	NA	Intergenic	Intergenic	715471	NM_011599	21885		NM_011599	ENSMUSG00000008305	Tle1	C230057C06Rik|Estm14|Grg-1|Grg1|Tle4l	transducin-like enhancer of split 1	protein-coding
3402	chr8	48110376	48110626	+	0	NA	intron (NM_001161515, intron 1 of 5)	intron (NM_001161515, intron 1 of 5)	488	NM_001161515	320685		NM_178788	ENSMUSG00000031562	Dctd	6030466N05Rik	dCMP deaminase	protein-coding
1790	chr19	5118016	5118308	+	0	NA	non-coding (NR_045528, exon 1 of 16)	non-coding (NR_045528, exon 1 of 16)	136	NM_001369362	16594		NM_008451	ENSMUSG00000024862	Klc2	8030455F02Rik|KLC 2|KLC-2	kinesin light chain 2	protein-coding
2008	chr2	79635072	79635376	+	0	NA	promoter-TSS (NM_080558)	promoter-TSS (NM_080558)	-201	NM_080558	70599		NM_080558	ENSMUSG00000027007	Itprid2	5730488C15Rik|CS-1|CS1|KRAP|SPAG13|Ssfa2|mKIAA1927	ITPR interacting domain containing 2	protein-coding
1702	chr18	37644369	37644570	+	0	NA	promoter-TSS (NM_175770)	promoter-TSS (NM_175770)	-265	NM_175770	24074		NM_175770	ENSMUSG00000051316	Taf7	55kDa|TAFII55|Taf2f	TATA-box binding protein associated factor 7	protein-coding
357	chr10	79533383	79533671	+	0	NA	intron (NM_001302389, intron 1 of 5)	CpG	260	NM_001302442	50784		NM_015817	ENSMUSG00000052151	Plpp2	Lpp2|PAP2-G|PAP2-gamma|PAP2c|Ppap2c	phospholipid phosphatase 2	protein-coding
931	chr13	21326406	21327240	+	0	NA	Intergenic	Intergenic	14620	NM_145451	75512		NM_145451	ENSMUSG00000004341	Gpx6	1700020G18Rik|Ry2d1|olfactory	glutathione peroxidase 6	protein-coding
3374	chr8	26846868	26847074	+	0	NA	Intergenic	Intergenic	-22548	NR_045904	72316		NR_045904	ENSMUSG00000100335	2310008N11Rik	-	RIKEN cDNA 2310008N11 gene	ncRNA
1201	chr14	70473844	70474106	+	0	NA	TTS (NR_033241)	TTS (NR_033241)	16458	NM_145981	105653		NM_145981	ENSMUSG00000003469	Phyhip	C630010D02Rik|Lnap1ip|PAHX-AP#1|PAHX-AP1	phytanoyl-CoA hydroxylase interacting protein	protein-coding
1249	chr14	114857279	114857859	+	0	NA	non-coding (NR_045661, exon 5 of 6)	non-coding (NR_045661, exon 5 of 6)	25604	NR_045661	75822		NR_045661	ENSMUSG00000115320	4930524C18Rik	-	RIKEN cDNA 4930524C18 gene	ncRNA
3490	chr8	114205481	114205732	+	0	NA	promoter-TSS (NM_173016)	promoter-TSS (NM_173016)	-34	NM_173016	270097		NM_173016	ENSMUSG00000046844	Vat1l	9430073I07|mKIAA1576	vesicle amine transport protein 1 like	protein-coding
711	chr11	115419700	115420080	+	0	NA	promoter-TSS (NM_027862)	promoter-TSS (NM_027862)	29	NM_027862	71679		NM_027862	ENSMUSG00000034566	Atp5pd	0610009D10Rik|Atp5h	ATP synthase peripheral stalk subunit d	protein-coding
508	chr11	43575476	43575860	+	0	NA	intron (NM_001045530, intron 3 of 5)	intron (NM_001045530, intron 3 of 5)	25894	NM_008375	16204		NM_008375	ENSMUSG00000020405	Fabp6	GT|I-15P|I-BABP|ILBP|ILBP3|Illbp	fatty acid binding protein 6	protein-coding
3580	chr9	42264342	42264699	+	0	NA	promoter-TSS (NM_172769)	promoter-TSS (NM_172769)	-220	NM_172769	235293		NM_172769	ENSMUSG00000032018	Sc5d	A830037K02|A830073K23Rik|Sc5dl	sterol-C5-desaturase	protein-coding
1165	chr14	57745978	57746309	+	0	NA	promoter-TSS (NM_015771)	promoter-TSS (NM_015771)	-20	NM_015771	50523		NM_015771	ENSMUSG00000021959	Lats2	4932411G09Rik	large tumor suppressor 2	protein-coding
2619	chr4	136134893	136135291	+	0	NA	Intergenic	GC_rich|Low_complexity|Low_complexity	7126	NR_168524	105247187		NR_168524		Gm42329	-	predicted gene, 42329	ncRNA
758	chr12	17557018	17557548	+	0	NA	Intergenic	Intergenic	12410	NM_013614	18263		NM_013614	ENSMUSG00000011179	Odc1	ODC	ornithine decarboxylase, structural 1	protein-coding
1739	chr18	55763710	55764090	+	0	NA	Intergenic	Intergenic	-636440	NM_001360917	107022		NM_026240	ENSMUSG00000001700	Gramd2b	9030613F08Rik|9130427A09Rik|Gramd3|NS3TP2	GRAM domain containing 2B	protein-coding
113	chr1	93668884	93669095	+	0	NA	Intergenic	Intergenic	-16586	NM_016778	51800		NM_016778	ENSMUSG00000026278	Bok	matador|mtd	BCL2-related ovarian killer	protein-coding
1759	chr18	69404366	69404843	+	0	NA	intron (NM_001361128, intron 3 of 19)	intron (NM_001361128, intron 3 of 19)	58444	NM_001361128	21413		NM_013685	ENSMUSG00000053477	Tcf4	5730422P05Rik|ASP-I2|E2-2|E2.2|ITF-2|ITF-2b|ITF2|ME2|MITF-2A|MITF-2B|SEF-2|SEF2|SEF2-1|TFE|Tcf-4|bHLHb19	transcription factor 4	protein-coding
115	chr1	95667949	95668300	+	0	NA	promoter-TSS (NM_009183)	promoter-TSS (NM_009183)	423	NR_166710	102632331		NR_166710		Gm30431	-	predicted gene, 30431	ncRNA
2420	chr3	149462272	149462475	+	0	NA	Intergenic	Intergenic	187636	NR_040591	381482		NR_040591		Gm1653	-	predicted gene 1653	ncRNA
749	chr12	11265615	11265881	+	0	NA	promoter-TSS (NM_001361252)	promoter-TSS (NM_001361252)	59	NM_177331	209334		NM_177331	ENSMUSG00000051235	Gen1	5830483C08Rik	GEN1, Holliday junction 5' flap endonuclease	protein-coding
3110	chr7	27228461	27228703	+	0	NA	promoter-TSS (NM_181593)	promoter-TSS (NM_181593)	35	NM_181593	233011		NM_181593	ENSMUSG00000003752	Itpkc	9130023N17Rik|IP3K C	inositol 1,4,5-trisphosphate 3-kinase C	protein-coding
3459	chr8	91365596	91365927	+	0	NA	intron (NM_011936, intron 1 of 8)	intron (NM_011936, intron 1 of 8)	52236	NM_011936	26383		NM_011936	ENSMUSG00000055932	Fto	mKIAA1752	FTO alpha-ketoglutarate dependent dioxygenase	protein-coding
2995	chr6	88925609	88925971	+	0	NA	Intergenic	Intergenic	23539	NM_011906	24100		NM_011906	ENSMUSG00000002871	Tpra1	40kDa|Gpr175|Tpra40	transmembrane protein, adipocyte asscociated 1	protein-coding
3439	chr8	84639008	84639219	+	0	NA	intron (NM_001252061, intron 46 of 46)	C-rich|Low_complexity|Low_complexity	23739	NM_010499	15936		NM_010499	ENSMUSG00000053560	Ier2	Ch1|Pip92	immediate early response 2	protein-coding
3689	chr9	104970519	104970906	+	0	NA	intron (NM_001357439, intron 7 of 15)	intron (NM_001357439, intron 7 of 15)	-82556	NM_053159	94062		NM_053159	ENSMUSG00000032563	Mrpl3	2010320L16Rik|5930422H18Rik|L3mt|dcr	mitochondrial ribosomal protein L3	protein-coding
217	chr1	177258507	177258966	+	0	NA	Intergenic	CpG	-9969	NM_011785	23797		NM_011785	ENSMUSG00000019699	Akt3	D930002M15Rik|Nmf350	thymoma viral proto-oncogene 3	protein-coding
2779	chr5	112225626	112226526	+	0	NA	intron (NR_033657, intron 3 of 6)	MIRc|SINE|MIR	2872	NR_033657	330166		NR_003718	ENSMUSG00000097767	Miat	3632434I06|A230057G18Rik|Rncr2|gomafu	myocardial infarction associated transcript (non-protein coding)	ncRNA
2366	chr3	108383520	108384061	+	0	NA	promoter-TSS (NM_019976)	promoter-TSS (NM_019976)	-14	NM_001190161	56742		NM_019976	ENSMUSG00000068744	Psrc1	5430413I02Rik|Dda3	proline/serine-rich coiled-coil 1	protein-coding
2180	chr2	157475690	157476044	+	0	NA	Intergenic	Intergenic	51574	NM_009271	20779		NM_009271	ENSMUSG00000027646	Src	pp60c-src	Rous sarcoma oncogene	protein-coding
162	chr1	138029720	138029935	+	0	NA	Intergenic	LTR89|LTR|ERVL?	63188	NR_029820	723890		NR_029820	ENSMUSG00000065458	Mir181b-1	Mirn181b-1|mir-181b-1	microRNA 181b-1	ncRNA
1504	chr16	89699758	89700123	+	0	NA	Intergenic	Intergenic	118412	NM_001145887	21844		NM_009384	ENSMUSG00000002489	Tiam1	D16Ium10|D16Ium10e	T cell lymphoma invasion and metastasis 1	protein-coding
130	chr1	127531065	127531806	+	0	NA	intron (NM_028135, intron 4 of 7)	intron (NM_028135, intron 4 of 7)	146586	NM_028135	72160		NM_028135	ENSMUSG00000026347	Tmem163	2610024A01Rik|A-cre|Act-Cre|SV31|Tg(ACTB-cre)2Mrt|actin-cre|cre<actin>	transmembrane protein 163	protein-coding
3801	chrX	134717769	134718202	+	0	NA	promoter-TSS (NM_030066)	promoter-TSS (NM_030066)	47	NM_001166379	78248		NM_030066	ENSMUSG00000033460	Armcx1	3010033I09Rik|ALEX1	armadillo repeat containing, X-linked 1	protein-coding
2508	chr4	66716077	66716284	+	0	NA	Intergenic	Intergenic	-111371	NM_021297	21898		NM_021297	ENSMUSG00000039005	Tlr4	Lps|Ly87|Ran/M1|Rasl2-8	toll-like receptor 4	protein-coding
2010	chr2	80398646	80399161	+	0	NA	TTS (NR_040370)	TTS (NR_040370)	7539	NR_040370	100503167		NR_040370		Gm13752	-	predicted gene 13752	ncRNA
226	chr1	182018583	182019238	+	0	NA	intron (NM_010135, intron 1 of 14)	intron (NM_010135, intron 1 of 14)	1070	NM_001083121	13800		NM_008680	ENSMUSG00000022995	Enah	Mena|NDPP-1|Ndpp1|WBP8	ENAH actin regulator	protein-coding
549	chr11	62757034	62757364	+	0	NA	Intergenic	Intergenic	-25303	NM_001382823	170740		NM_133208	ENSMUSG00000005267	Zfp287	B230333C16Rik|SKAT-2|Skat2|Znf287|mszf16|mszf74|zfp-287	zinc finger protein 287	protein-coding
307	chr10	43918862	43919092	+	0	NA	intron (NR_152603, intron 4 of 7)	intron (NR_152603, intron 4 of 7)	17170	NR_152603	170728		NM_130892	ENSMUSG00000019864	Rtn4ip1	D10Ertd690e|NIMP	reticulon 4 interacting protein 1	protein-coding
69	chr1	66247004	66247212	+	0	NA	intron (NM_001039934, intron 2 of 14)	intron (NM_001039934, intron 2 of 14)	71779	NM_008632	17756		NM_008632	ENSMUSG00000015222	Map2	G1-397-34|MAP-2|Mtap-2|Mtap2|repro4	microtubule-associated protein 2	protein-coding
2745	chr5	84811704	84811930	+	0	NA	Intergenic	Intergenic	-394435	NM_007937	13839		NM_007937	ENSMUSG00000029245	Epha5	Cek7|Ehk1|Els1|Hek7|Rek7|bsk	Eph receptor A5	protein-coding
3080	chr6	146290828	146291084	+	0	NA	intron (NM_019923, intron 37 of 56)	intron (NM_019923, intron 37 of 56)	211267	NM_010586	16439		NM_010586	ENSMUSG00000030287	Itpr2	InsP3R-2|InsP3R-5|Ip3r2|Itpr5|insP3R2	inositol 1,4,5-triphosphate receptor 2	protein-coding
558	chr11	66168063	66168550	+	0	NA	non-coding (NR_153847, exon 1 of 3)	non-coding (NR_153847, exon 1 of 3)	245	NM_001099633	237806		NM_001099633	ENSMUSG00000056752	Dnah9	9030022M04|A230091C01|C230051G16|D11Ertd686e|Dnahc9|mKIAA0357	dynein, axonemal, heavy chain 9	protein-coding
1206	chr14	73105442	73106491	+	0	NA	Intergenic	Intergenic	-36544	NM_001170694	105670		NM_134083	ENSMUSG00000022106	Rcbtb2	2610028E02Rik|2810420M18Rik|Chc1l|RC/BTB2	regulator of chromosome condensation (RCC1) and BTB (POZ) domain containing protein 2	protein-coding
2433	chr4	8647733	8648193	+	0	NA	promoter-TSS (NR_168732)	promoter-TSS (NR_168732)	-506	NR_168732	666752		NR_168732		Gm8273	EG666752	predicted gene 8273	ncRNA
2453	chr4	33031176	33031385	+	0	NA	promoter-TSS (NM_019586)	promoter-TSS (NM_019586)	43	NR_036602	100504166		NR_036602	ENSMUSG00000085037	4933421O10Rik	-	RIKEN cDNA 4933421O10 gene	ncRNA
708	chr11	113785038	113786264	+	0	NA	promoter-TSS (NR_168674)	promoter-TSS (NR_168674)	-523	NR_168674	105243583		NR_168674	ENSMUSG00000121049	Gm39468	-	predicted gene, 39468	ncRNA
2235	chr3	9885894	9886196	+	0	NA	Intergenic	Intergenic	-52366	NM_001195031	94212		NM_053182	ENSMUSG00000027508	Pag1	Cbp|F730007C19Rik|Pag	phosphoprotein associated with glycosphingolipid microdomains 1	protein-coding
3773	chrX	96096065	96096364	+	0	NA	5' UTR (NM_010833, exon 1 of 13)	5' UTR (NM_010833, exon 1 of 13)	169	NM_010833	17698		NM_010833	ENSMUSG00000031207	Msn	-	moesin	protein-coding
820	chr12	69168577	69169032	+	0	NA	promoter-TSS (NM_001081406)	promoter-TSS (NM_001081406)	-10	NR_155206	69706		NM_001081406	ENSMUSG00000034883	Lrr1	2410005L11Rik|LRR-1|Ppil5	leucine rich repeat protein 1	protein-coding
1940	chr2	33592996	33593203	+	0	NA	intron (NM_010725, intron 2 of 7)	intron (NM_010725, intron 2 of 7)	47999	NM_010725	16917		NM_010725	ENSMUSG00000038765	Lmx1b	Icst|LMX1.1|LMX1.2	LIM homeobox transcription factor 1 beta	protein-coding
2255	chr3	35405267	35405662	+	0	NA	Intergenic	Intergenic	260699	NR_040748	625963		NR_040748	ENSMUSG00000105662	Gm6639	-	predicted gene 6639	ncRNA
2683	chr5	24101441	24101904	+	0	NA	intron (NM_001161800, intron 1 of 9)	intron (NM_001161800, intron 1 of 9)	1082	NM_026448	52323		NM_026448	ENSMUSG00000028986	Klhl7	2700038B03Rik|D5Ertd363e|SBBI26	kelch-like 7	protein-coding
2843	chr5	132774024	132774247	+	0	NA	Intergenic	Intergenic	-230915	NM_001363480	319974		NM_001363480	ENSMUSG00000029673	Auts2	2700063G02Rik|A730011F23Rik|D830032G16Rik	autism susceptibility candidate 2	protein-coding
3108	chr7	25219113	25219926	+	0	NA	intron (NM_207677, intron 1 of 4)	CpG	340	NM_207677	67379		NM_026117	ENSMUSG00000054499	Dedd2	2410050E11Rik|FLAME-3	death effector domain-containing DNA binding protein 2	protein-coding
511	chr11	44469819	44470079	+	0	NA	intron (NM_024475, intron 1 of 10)	intron (NM_024475, intron 1 of 10)	599	NM_024475	79560		NM_024475	ENSMUSG00000041231	Ublcp1	4930527B16Rik|8430435I17Rik	ubiquitin-like domain containing CTD phosphatase 1	protein-coding
3806	chrX	140542798	140543103	+	0	NA	promoter-TSS (NR_122039)	promoter-TSS (NR_122039)	-282	NR_122039	14605		NM_010286	ENSMUSG00000031431	Tsc22d3	DIP|Dsip1|Gilz|TSC-22R|Tilz3	TSC22 domain family, member 3	protein-coding
3613	chr9	56041803	56042281	+	0	NA	5' UTR (NM_001278274, exon 1 of 2)	5' UTR (NM_001278274, exon 1 of 2)	197	NM_011992	26611		NM_011992	ENSMUSG00000032320	Rcn2	Tcbp49	reticulocalbin 2	protein-coding
470	chr11	9616542	9616767	+	0	NA	intron (NM_178259, intron 56 of 61)	intron (NM_178259, intron 56 of 61)	424712	NM_178259	268379		NM_178259	ENSMUSG00000004668	Abca13	9830132L24|A930002G16Rik	ATP-binding cassette, sub-family A member 13	protein-coding
1275	chr15	25761966	25762532	+	0	NA	intron (NM_001353142, intron 1 of 20)	ID_B1|SINE|B4	9043	NM_001353142	17909		NM_019472	ENSMUSG00000022272	Myo10	D15Ertd600e|mKIAA0799|myosin-X	myosin X	protein-coding
1004	chr13	56221297	56222166	+	0	NA	TTS (NR_131023)	TTS (NR_131023)	22209	NR_131023	75245		NR_131023	ENSMUSG00000097361	4930550C17Rik	-	RIKEN cDNA 4930550C17 gene	ncRNA
3358	chr8	18846231	18846499	+	0	NA	promoter-TSS (NM_026792)	promoter-TSS (NM_026792)	86	NM_026792	52123		NM_026792	ENSMUSG00000031467	Agpat5	1110013A05Rik|D8Ertd319e	1-acylglycerol-3-phosphate O-acyltransferase 5	protein-coding
2361	chr3	104967926	104968126	+	0	NA	Intergenic	CpG	-6317	NM_009520	22414		NM_009520	ENSMUSG00000027840	Wnt2b	Wnt13	wingless-type MMTV integration site family, member 2B	protein-coding
1473	chr16	50732538	50732783	+	0	NA	non-coding (NR_028300, exon 1 of 2)	non-coding (NR_028300, exon 1 of 2)	113	NR_028300	68190		NR_028300		Dubr	5330426P16Rik|Dum	Dppa2 upstream binding RNA	ncRNA
3338	chr8	8487884	8488091	+	0	NA	Intergenic	Intergenic	173255	NM_010111	13642		NM_010111	ENSMUSG00000001300	Efnb2	ELF-2|Epl5|Eplg5|Htk-L|LERK-5|Lerk5|NLERK-1	ephrin B2	protein-coding
3470	chr8	96488989	96489362	+	0	NA	Intergenic	Intergenic	-600774	NM_010325	14719		NM_010325	ENSMUSG00000031672	Got2	FABP-pm|Got-2|Kyat4|mAspAT	glutamatic-oxaloacetic transaminase 2, mitochondrial	protein-coding
2906	chr6	29272545	29272745	+	0	NA	promoter-TSS (NM_023516)	promoter-TSS (NM_023516)	19	NM_023516	69573		NM_023516	ENSMUSG00000043421	Hilpda	2310016C08Rik|Hig2	hypoxia inducible lipid droplet associated	protein-coding
1429	chr16	22734346	22734562	+	0	NA	Intergenic	MLT1F1|LTR|ERVL-MaLR	76956	NM_009967	12970		NM_009967	ENSMUSG00000033501	Crygs	Opj|rncat	crystallin, gamma S	protein-coding
3394	chr8	40151121	40151317	+	0	NA	Intergenic	Intergenic	135734	NM_030610	80857		NM_030610	ENSMUSG00000031603	Fgf20	Fgf4a	fibroblast growth factor 20	protein-coding
2730	chr5	74068640	74068906	+	0	NA	promoter-TSS (NM_177561)	promoter-TSS (NM_177561)	-362	NM_177561	69727		NM_177561	ENSMUSG00000054814	Usp46	1190009E20Rik|2410018I08Rik	ubiquitin specific peptidase 46	protein-coding
359	chr10	80755127	80755522	+	0	NA	5' UTR (NM_199322, exon 1 of 28)	5' UTR (NM_199322, exon 1 of 28)	121	NM_199322	208266		NM_199322	ENSMUSG00000061589	Dot1l	A630076O07|Dot1|KMT4|mDot1	DOT1 like histone lysine methyltransferase	protein-coding
2750	chr5	92381986	92382189	+	0	NA	intron (NM_001310664, intron 2 of 10)	A-rich|Low_complexity|Low_complexity	-4800	NM_001370591	109979		NM_181728	ENSMUSG00000034842	Art3	4930569O04Rik|ARTC3	ADP-ribosyltransferase 3	protein-coding
363	chr10	81416676	81416903	+	0	NA	promoter-TSS (NR_106141)	promoter-TSS (NR_106141)	-492	NR_106141	102465778		NR_106141	ENSMUSG00000105379	Mir1191b	mmu-mir-1191b	microRNA 1191b	ncRNA
365	chr10	82128010	82128259	+	0	NA	intron (NM_001163064, intron 1 of 3)	CpG	121	NM_001163064	216177		NM_001163064	ENSMUSG00000078435	AU041133	-	expressed sequence AU041133	protein-coding
1610	chr17	47997657	47997869	+	0	NA	Intergenic	(CA)n|Simple_repeat|Simple_repeat	40530	NM_029689	76651		NM_029689	ENSMUSG00000094928	1700122O11Rik	-	RIKEN cDNA 1700122O11 gene	ncRNA
196	chr1	168406263	168406463	+	0	NA	intron (NM_183355, intron 2 of 8)	intron (NM_183355, intron 2 of 8)	25806	NM_001291509	18514		NM_008783	ENSMUSG00000052534	Pbx1	2310056B04Rik|D230003C07Rik|Pbx-1	pre B cell leukemia homeobox 1	protein-coding
348	chr10	75773527	75773723	+	0	NA	promoter-TSS (NM_010027)	promoter-TSS (NM_010027)	-251	NM_010027	13202		NM_010027	ENSMUSG00000001666	Ddt	-	D-dopachrome tautomerase	protein-coding
1189	chr14	66502260	66502945	+	0	NA	Intergenic	Intergenic	-132649	NM_001271760	11549		NM_013461	ENSMUSG00000045875	Adra1a	Adra1c	adrenergic receptor, alpha 1a	protein-coding
178	chr1	157387757	157388730	+	0	NA	intron (NM_177644, intron 1 of 17)	L2b|LINE|L2	-24109	NR_027984	69953		NM_027274	ENSMUSG00000121798	2810025M15Rik	-	RIKEN cDNA 2810025M15 gene	ncRNA
241	chr1	191224192	191224478	+	0	NA	promoter-TSS (NR_151547)	promoter-TSS (NR_151547)	-119	NR_151547	100504360		NM_001033188	ENSMUSG00000073478	D730003I15Rik	-	RIKEN cDNA D730003I15 gene	ncRNA
3729	chr9	123021102	123021310	+	0	NA	promoter-TSS (NM_001164823)	promoter-TSS (NM_001164823)	-120	NM_001164823	66079		NM_025339	ENSMUSG00000066233	Tmem42	0610027O18Rik|4933429E06Rik|D9Ertd662e	transmembrane protein 42	protein-coding
312	chr10	45799703	45800075	+	0	NA	Intergenic	Intergenic	-7815	NR_040624	320363		NR_040624	ENSMUSG00000110874	D030045P18Rik	-	RIKEN cDNA D030045P18 gene	ncRNA
1770	chr18	76987903	76988103	+	0	NA	intron (NM_001368656, intron 13 of 15)	intron (NM_001368656, intron 13 of 15)	43619	NM_001361227	76987		NM_029826	ENSMUSG00000025421	Hdhd2	0610039H12Rik|3110052N05Rik	haloacid dehalogenase-like hydrolase domain containing 2	protein-coding
219	chr1	177494890	177495115	+	0	NA	Intergenic	Intergenic	49181	NM_013915	30928		NM_013915	ENSMUSG00000063659	Zbtb18	RP58|Zfp238|Znf238.|zfp-238	zinc finger and BTB domain containing 18	protein-coding
2799	chr5	115340930	115341144	+	0	NA	promoter-TSS (NM_026933)	promoter-TSS (NM_026933)	124	NM_029645	384281		NM_029645	ENSMUSG00000029536	Gatc	2010003O18Rik	glutamyl-tRNA amidotransferase subunit C	protein-coding
1083	chr13	107954813	107955388	+	0	NA	Intergenic	(T)n|Simple_repeat|Simple_repeat	-65036	NM_145456	67263		NM_145456	ENSMUSG00000032846	Zswim6	2900036G02Rik|mKIAA1577	zinc finger SWIM-type containing 6	protein-coding
2975	chr6	83316352	83316550	+	0	NA	intron (NM_008638, intron 1 of 7)	intron (NM_008638, intron 1 of 7)	1153	NM_008638	17768		NM_008638	ENSMUSG00000005667	Mthfd2	NMDMC	methylenetetrahydrofolate dehydrogenase (NAD+ dependent), methenyltetrahydrofolate cyclohydrolase	protein-coding
1519	chr16	91334100	91334722	+	0	NA	Intergenic	Intergenic	-38372	NM_001347258	15976		NM_010509	ENSMUSG00000022971	Ifnar2	IFN-R-2|Ifnar-2	interferon (alpha and beta) receptor 2	protein-coding
747	chr12	8771452	8771786	+	0	NA	5' UTR (NM_011519, exon 1 of 5)	5' UTR (NM_011519, exon 1 of 5)	223	NM_011519	20969		NM_011519	ENSMUSG00000020592	Sdc1	CD138|Sstn|Synd|Synd1|syn-1	syndecan 1	protein-coding
1935	chr2	31489713	31490009	+	0	NA	intron (NR_002687, intron 7 of 15)	intron (NR_002687, intron 7 of 15)	19553	NR_002687	432466		NR_002687	ENSMUSG00000046687	Gm5424	EG432466	argininosuccinate synthase pseudogene	pseudo
2240	chr3	22076669	22076909	+	0	NA	5' UTR (NM_030732, exon 1 of 16)	5' UTR (NM_030732, exon 1 of 16)	137	NM_030732	81004		NM_030732	ENSMUSG00000027630	Tbl1xr1	8030499H02Rik|A630076E03Rik|C21|C230089I12Rik|DC42|Ira1|TBLR1	transducin (beta)-like 1X-linked receptor 1	protein-coding
1955	chr2	45031387	45031678	+	0	NA	intron (NM_015753, intron 2 of 9)	intron (NM_015753, intron 2 of 9)	-8355	NR_039591	100628598		NR_039591	ENSMUSG00000092679	Mir5129	mir-5129|mmu-mir-5129|mu-mir-5129	microRNA 5129	ncRNA
2324	chr3	88774784	88775117	+	0	NA	Intergenic	B1_Mus2|SINE|Alu	-2107	NR_028359	100302730		NR_028359		5830417I10Rik	3632445O20Rik	gon-4-like pseudogene	pseudo
252	chr1	194976416	194976822	+	0	NA	non-coding (NR_033564, exon 1 of 5)	non-coding (NR_033564, exon 1 of 5)	340	NR_033564	320400		NM_177154	ENSMUSG00000097325	Gm16897	C030002c11rik	predicted gene, 16897	ncRNA
2604	chr4	129672513	129673088	+	0	NA	promoter-TSS (NM_008468)	promoter-TSS (NM_008468)	-33	NM_008468	16650		NM_008468	ENSMUSG00000003731	Kpna6	IPOA7|Kpna5|NPI-2	karyopherin subunit alpha 6	protein-coding
3665	chr9	89803168	89803365	+	0	NA	promoter-TSS (NR_029570)	promoter-TSS (NR_029570)	-938	NR_029570	387179		NR_029570	ENSMUSG00000065596	Mir184	Mirn184|mir-184|mmu-mir-184	microRNA 184	ncRNA
1382	chr15	98797978	98798391	+	0	NA	Intergenic	Intergenic	8327	NM_021279	22408		NM_021279	ENSMUSG00000022997	Wnt1	Int-1|Wnt-1|sw|swaying	wingless-type MMTV integration site family, member 1	protein-coding
814	chr12	56827927	56828256	+	0	NA	intron (NM_001167976, intron 4 of 10)	intron (NM_001167976, intron 4 of 10)	132620	NM_011041	18511		NM_011041	ENSMUSG00000001497	Pax9	Pax-9	paired box 9	protein-coding
1503	chr16	87917031	87917239	+	0	NA	intron (NM_010348, intron 14 of 15)	intron (NM_010348, intron 14 of 15)	7864	NR_155304	105246151		NR_155304		4930590A17Rik	-	RIKEN cDNA 4930590A17 gene	ncRNA
24	chr1	26687253	26687460	+	0	NA	exon (NM_001033764, exon 1 of 2)	exon (NM_001033764, exon 1 of 2)	104	NM_001033764	210940		NM_001033764	ENSMUSG00000073722	Spata31e2	4931408C20Rik	spermatogenesis associated 31 subfamily E member 2	protein-coding
3227	chr7	99449716	99449947	+	0	NA	intron (NM_001362166, intron 11 of 18)	L1MC5a|LINE|L1	-16173	NM_028145	72184		NM_028145	ENSMUSG00000035298	Klhl35	2810406K13Rik	kelch-like 35	protein-coding
3248	chr7	112427911	112428262	+	0	NA	exon (NM_020606, exon 1 of 13)	exon (NM_020606, exon 1 of 13)	380	NM_020606	57342		NM_020606	ENSMUSG00000030770	Parva	2010012A22Rik|5430400F08Rik|Actp|CH-ILKBP|Parvin	parvin, alpha	protein-coding
2345	chr3	97297746	97298170	+	0	NA	Intergenic	Intergenic	-70594	NM_029933	77578		NM_029933	ENSMUSG00000038256	Bcl9	2610202E01Rik|8030475K17Rik|A330041G23Rik|Gm130	B cell CLL/lymphoma 9	protein-coding
664	chr11	97799697	97800216	+	0	NA	intron (NM_010688, intron 1 of 6)	CpG	391	NM_010688	16796		NM_010688	ENSMUSG00000038366	Lasp1	Def-4|LASP-1|MLN 50|SH3P6|Tg(Col1a1-lacZ)1Ngma	LIM and SH3 protein 1	protein-coding
415	chr10	108568428	108568869	+	0	NA	intron (NM_001358504, intron 10 of 11)	intron (NM_001358504, intron 10 of 11)	131512	NM_203660	368203		NM_203660	ENSMUSG00000112039	Brcc3dc	C6.1AL|EG368203|Gm5136	BRCA1/BRCA2-containing complex, subunit 3, domain containing	protein-coding
413	chr10	106609391	106609701	+	0	NA	intron (NM_001359673, intron 3 of 31)	intron (NM_001359673, intron 3 of 31)	-7066	NR_131026	75833		NR_131026	ENSMUSG00000112201	4930532I03Rik	-	RIKEN cDNA 4930532I03 gene	ncRNA
1848	chr19	43986321	43986547	+	0	NA	promoter-TSS (NM_030703)	promoter-TSS (NM_030703)	86	NM_030703	93721		NM_030703	ENSMUSG00000025196	Cpn1	0610011F20Rik|CPN	carboxypeptidase N, polypeptide 1	protein-coding
1827	chr19	28477509	28478081	+	0	NA	intron (NM_175459, intron 4 of 10)	intron (NM_175459, intron 4 of 10)	-200429	NR_045330	320176		NR_045330	ENSMUSG00000097735	D930032P07Rik	-	RIKEN cDNA D930032P07 gene	ncRNA
1688	chr18	24884026	24884234	+	0	NA	intron (NM_001289655, intron 3 of 25)	intron (NM_001289655, intron 3 of 25)	175507	NM_001289654	225288		NM_175276	ENSMUSG00000034295	Fhod3	A930009H06Rik|FHOS2|mKIAA1695	formin homology 2 domain containing 3	protein-coding
3373	chr8	26672850	26673060	+	0	NA	Intergenic	Intergenic	151468	NR_045904	72316		NR_045904	ENSMUSG00000100335	2310008N11Rik	-	RIKEN cDNA 2310008N11 gene	ncRNA
1438	chr16	29838151	29838363	+	0	NA	Intergenic	Intergenic	24707	NR_164311	108168307		NR_164311		Gm46567	-	predicted gene, 46567	ncRNA
688	chr11	106160281	106160905	+	0	NA	promoter-TSS (NM_172397)	promoter-TSS (NM_172397)	136	NM_001356458	67803		NM_172397	ENSMUSG00000040699	Limd2	0610025L06Rik	LIM domain containing 2	protein-coding
2981	chr6	84976865	84977511	+	0	NA	intron (NM_177077, intron 6 of 21)	intron (NM_177077, intron 6 of 21)	92325	NM_177077	75914		NM_177077	ENSMUSG00000033769	Exoc6b	4930569O18Rik|G430127E12Rik|Sec15b|Sec15l2|mKIAA0919	exocyst complex component 6B	protein-coding
1458	chr16	35939550	35939777	+	0	NA	promoter-TSS (NM_001013371)	promoter-TSS (NM_001013371)	-636	NM_001013371	209200		NM_001013371	ENSMUSG00000049502	Dtx3l	-	deltex 3-like, E3 ubiquitin ligase	protein-coding
2262	chr3	41182529	41182771	+	0	NA	Intergenic	L2b|LINE|L2	-99604	NM_027558	70804		NM_027558	ENSMUSG00000049940	Pgrmc2	4631434O19Rik|5730409G06Rik|DG6|PMBP	progesterone receptor membrane component 2	protein-coding
430	chr10	120426489	120426719	+	0	NA	intron (NM_001347170, intron 3 of 5)	intron (NM_001347170, intron 3 of 5)	21506	NR_030434	791076		NR_030434	ENSMUSG00000076448	Mir763	Mirn763|mir-763|mmu-mir-763	microRNA 763	ncRNA
2478	chr4	46498658	46499143	+	0	NA	intron (NM_053179, intron 2 of 5)	intron (NM_053179, intron 2 of 5)	9571	NM_053179	94181		NM_053179	ENSMUSG00000028334	Nans	4632418E04Rik|Sas	N-acetylneuraminic acid synthase (sialic acid synthase)	protein-coding
2297	chr3	70104355	70104727	+	0	NA	Intergenic	Intergenic	96928	NM_001018031	229389		NM_001018031	ENSMUSG00000027788	Otol1	Gm414	otolin 1	protein-coding
462	chr11	5099641	5099915	+	0	NA	promoter-TSS (NM_001362620)	promoter-TSS (NM_001362620)	30	NR_110961	279766		NM_177370	ENSMUSG00000034175	Rhbdd3	Ptag	rhomboid domain containing 3	protein-coding
2761	chr5	101323344	101323652	+	0	NA	Intergenic	Intergenic	59018	NR_166480	100040902		NR_166480		Gm3032	-	predicted gene 3032	ncRNA
3758	chrX	71555854	71556250	+	0	NA	5' UTR (NM_001293623, exon 1 of 5)	5' UTR (NM_001293623, exon 1 of 5)	135	NM_001293624	15354		NM_008253	ENSMUSG00000015217	Hmgb3	Hmg2a|Hmg4	high mobility group box 3	protein-coding
3738	chrX	12077195	12077410	+	0	NA	intron (NM_001168321, intron 1 of 13)	CpG	3251	NM_175044	71458		NM_029510	ENSMUSG00000040363	Bcor	2900008C10Rik|5830466J11Rik|8430401K06Rik|BcorR|D930024N20Rik|mKIAA1575	BCL6 interacting corepressor	protein-coding
3072	chr6	144154930	144155668	+	0	NA	intron (NM_001243163, intron 1 of 13)	intron (NM_001243163, intron 1 of 13)	54269	NM_001243163	20678		NM_011444	ENSMUSG00000041540	Sox5	A730017D01Rik	SRY (sex determining region Y)-box 5	protein-coding
1146	chr14	47298203	47298525	+	0	NA	promoter-TSS (NM_178684)	promoter-TSS (NM_178684)	90	NM_178684	218975		NM_178684	ENSMUSG00000021840	Mapk1ip1l	9130202B12|C130032J12Rik	mitogen-activated protein kinase 1 interacting protein 1-like	protein-coding
2167	chr2	153445853	153446276	+	0	NA	intron (NM_001134300, intron 4 of 10)	intron (NM_001134300, intron 4 of 10)	-1585	NM_001001986	329540		NM_001001986	ENSMUSG00000061411	Nol4l	4931410H15|8430427H17Rik|Gm1636	nucleolar protein 4-like	protein-coding
2192	chr2	164497230	164497499	+	0	NA	promoter-TSS (NM_001362644)	promoter-TSS (NM_001362644)	-161	NM_001362645	78928		NM_133779	ENSMUSG00000017721	Pigt	2510012P17Rik|4930534E15Rik|CGI-06|NDAP|Ndap7	phosphatidylinositol glycan anchor biosynthesis, class T	protein-coding
750	chr12	12681110	12681433	+	0	NA	Intergenic	Intergenic	-11354	NR_136889	102637952		NR_136889	ENSMUSG00000118614	Gm34637	-	predicted gene, 34637	ncRNA
691	chr11	108162443	108162762	+	0	NA	intron (NM_011101, intron 3 of 16)	intron (NM_011101, intron 3 of 16)	165754	NR_106082	102465705		NR_106082	ENSMUSG00000098989	Mir7223	Gm28009|mmu-mir-7223	microRNA 7223	ncRNA
2811	chr5	122621744	122622012	+	0	NA	Intergenic	(T)n|Simple_repeat|Simple_repeat	-7334	NM_001358917	12589		NM_009879	ENSMUSG00000029469	Ift81	Cdv-1|Cdv-1r|Cdv1	intraflagellar transport 81	protein-coding
2330	chr3	89436809	89437137	+	0	NA	intron (NM_146131, intron 1 of 10)	intron (NM_146131, intron 1 of 10)	269	NM_146131	229534		NM_146131	ENSMUSG00000042613	Pbxip1	4732463H20Rik	pre B cell leukemia transcription factor interacting protein 1	protein-coding
3794	chrX	113442243	113442590	+	0	NA	intron (NM_001289734, intron 4 of 15)	intron (NM_001289734, intron 4 of 15)	144160	NM_033605	93837		NM_033605	ENSMUSG00000025592	Dach2	9430028N04Rik	dachshund family transcription factor 2	protein-coding
2350	chr3	102025558	102026038	+	0	NA	Intergenic	Intergenic	15653	NM_178777	18072		NM_178777	ENSMUSG00000048540	Nhlh2	6230401I09Rik|Hen2|NSCL2|Nscl-2|bHLHa34	nescient helix loop helix 2	protein-coding
3329	chr7	145206259	145206610	+	0	NA	5' UTR (NM_001369202, exon 3 of 3)	5' UTR (NM_001369202, exon 3 of 3)	1685	NM_001369202	100040049		NM_001369202	ENSMUSG00000109305	Smim38	1810010D01Rik|Gm2572	small integral membrane protein 38	protein-coding
3609	chr9	54537319	54537629	+	0	NA	intron (NM_173778, intron 2 of 5)	intron (NM_173778, intron 2 of 5)	3351	NM_173778	244885		NM_173778	ENSMUSG00000046460	Sh2d7	4933412E14Rik	SH2 domain containing 7	protein-coding
3641	chr9	66919693	66920090	+	0	NA	promoter-TSS (NM_173413)	promoter-TSS (NM_173413)	-186	NM_173413	235442		NM_173413	ENSMUSG00000036943	Rab8b	5930437D16|D330025I23Rik	RAB8B, member RAS oncogene family	protein-coding
1370	chr15	94213286	94213542	+	0	NA	Intergenic	Intergenic	-33788	NR_045629	328594		NR_045629		D630010B17Rik	Gm811	RIKEN cDNA D630010B17 gene	ncRNA
953	chr13	27479731	27479935	+	0	NA	Intergenic	Intergenic	33384	NM_001360896	74188		NM_023741	ENSMUSG00000021346	Prl8a8	1600032B14Rik|Ghd14|PLP-C3|PLP-Cgamma|Prlpc3	prolactin family 8, subfamily a, member 81	protein-coding
955	chr13	28663614	28663853	+	0	NA	intron (NR_045054, intron 5 of 7)	intron (NR_045054, intron 5 of 7)	47140	NR_105787	102466635		NR_105787	ENSMUSG00000099158	Mir6368	Gm27800|mmu-mir-6368	microRNA 6368	ncRNA
1494	chr16	76453508	76454044	+	0	NA	Intergenic	Intergenic	-50065	NM_007990	14109		NM_007990	ENSMUSG00000038274	Fau	MNSFB|MNSFbeta	FAU ubiquitin like and ribosomal protein S30 fusion	protein-coding
969	chr13	38037138	38037453	+	0	NA	promoter-TSS (NM_027724)	promoter-TSS (NM_027724)	306	NM_024242	71340		NM_024242	ENSMUSG00000021428	Riok1	3110046C13Rik|5430416A05Rik|Ad034	RIO kinase 1	protein-coding
138	chr1	131867263	131867482	+	0	NA	promoter-TSS (NM_144875)	promoter-TSS (NM_144875)	95	NM_144875	226422		NM_144875	ENSMUSG00000026433	Rab29	Rab7l1	RAB29, member RAS oncogene family	protein-coding
1584	chr17	33920659	33920878	+	0	NA	promoter-TSS (NR_168019)	promoter-TSS (NR_168019)	-272	NR_168019	100502849		NR_167662	ENSMUSG00000101438	Gm19412	-	predicted gene, 19412	ncRNA
2522	chr4	83486505	83486710	+	0	NA	promoter-TSS (NM_001347143)	promoter-TSS (NM_001347143)	-144	NM_001347143	101739		NM_133948	ENSMUSG00000028484	Psip1	Dfs70|Ledgfa|Ledgfb|Psip2	PC4 and SFRS1 interacting protein 1	protein-coding
2100	chr2	125625218	125625414	+	0	NA	promoter-TSS (NM_001081091)	promoter-TSS (NM_001081091)	-203	NM_001081091	99100		NM_001081091	ENSMUSG00000068394	Cep152	mKIAA0912	centrosomal protein 152	protein-coding
3567	chr9	35379177	35379739	+	0	NA	Intergenic	Intergenic	-72618	NM_021339	57810		NM_021339	ENSMUSG00000038119	Cdon	CDO|Cd0|Orcam	cell adhesion molecule-related/down-regulated by oncogenes	protein-coding
3592	chr9	48696563	48697275	+	0	NA	intron (NM_001033324, intron 4 of 6)	intron (NM_001033324, intron 4 of 6)	-91796	NM_001311062	18113		NM_010924	ENSMUSG00000032271	Nnmt	-	nicotinamide N-methyltransferase	protein-coding
2399	chr3	134164136	134164345	+	0	NA	Intergenic	B3|SINE|B2	-35836	NR_166459	102632621		NR_166459	ENSMUSG00000106139	Gm30648	Gm43194	predicted gene, 30648	ncRNA
2088	chr2	119787284	119787576	+	0	NA	5' UTR (NM_001163701, exon 1 of 25)	5' UTR (NM_001163701, exon 1 of 25)	107	NM_001163701	68925		NM_177294	ENSMUSG00000034032	Rpap1	1190005L06Rik|A730023M06Rik|mKIAA1403	RNA polymerase II associated protein 1	protein-coding
3652	chr9	72871271	72871934	+	0	NA	intron (NM_175485, intron 11 of 19)	intron (NM_175485, intron 11 of 19)	-54043	NM_028116	72135		NM_028116	ENSMUSG00000034910	Pygo1	2600014C22Rik	pygopus 1	protein-coding
3632	chr9	63750440	63750664	+	0	NA	intron (NM_016769, intron 1 of 8)	intron (NM_016769, intron 1 of 8)	7442	NM_016769	17127		NM_016769	ENSMUSG00000032402	Smad3	Madh3	SMAD family member 3	protein-coding
1962	chr2	51768600	51768890	+	0	NA	Intergenic	Intergenic	-36736	NR_040639	433426		NR_040639	ENSMUSG00000085014	Gm13490	-	predicted gene 13490	ncRNA
3482	chr8	106936526	106936743	+	0	NA	intron (NM_001368316, intron 1 of 5)	CpG	894	NM_001368316	20650		NM_009229	ENSMUSG00000041308	Sntb2	SNT3|SNTL|Snt2	syntrophin, basic 2	protein-coding
1114	chr14	22155296	22155910	+	0	NA	intron (NM_028275, intron 2 of 6)	intron (NM_028275, intron 2 of 6)	135891	NM_028275	76633		NM_028275	ENSMUSG00000063458	Lrmda	1700112E06Rik|2700009F18Rik	leucine rich melanocyte differentiation associated	protein-coding
1997	chr2	74129696	74129900	+	0	NA	Intergenic	Intergenic	177919	NR_040501	73962		NR_040501	ENSMUSG00000085405	4930441J16Rik	Astx1a|Astx1b|Astx1c	RIKEN cDNA 4930441J16 gene	ncRNA
51	chr1	53352450	53352657	+	0	NA	exon (NM_001353501, exon 1 of 4)	exon (NM_001353501, exon 1 of 4)	199	NM_001290984	70396		NM_133728	ENSMUSG00000026095	Asnsd1	2210409M21Rik	asparagine synthetase domain containing 1	protein-coding
1281	chr15	29896264	29896462	+	0	NA	Intergenic	MLT2B4|LTR|ERVL	-182959	NR_039542	100628607		NR_039542	ENSMUSG00000092639	Mir3964	mmu-mir-3964|mu-mir-3964	microRNA 3964	ncRNA
2724	chr5	66746034	66746247	+	0	NA	intron (NM_001001980, intron 1 of 25)	CpG	251	NM_001001980	77569		NM_001001980	ENSMUSG00000037736	Limch1	3732412D22Rik|mKIAA1102	LIM and calponin homology domains 1	protein-coding
1782	chr18	82798407	82799368	+	0	NA	Intergenic	Intergenic	-39848	NR_045389	76961		NR_045389	ENSMUSG00000101773	2210420H20Rik	-	RIKEN cDNA 2210420H20 gene	ncRNA
3122	chr7	28953557	28953800	+	0	NA	intron (NM_001360549, intron 1 of 20)	intron (NM_001360549, intron 1 of 20)	8654	NM_001360549	60595		NM_021895	ENSMUSG00000054808	Actn4	-	actinin alpha 4	protein-coding
3500	chr8	119630705	119630902	+	0	NA	intron (NM_025734, intron 2 of 2)	intron (NM_025734, intron 2 of 2)	4877	NM_001357210	66733		NM_025734	ENSMUSG00000045246	Kcng4	4921535I01Rik|KV6.3|KV6.4	potassium voltage-gated channel, subfamily G, member 4	protein-coding
2412	chr3	144643167	144643790	+	0	NA	Intergenic	Intergenic	73051	NM_053102	93684		NM_053102	ENSMUSG00000037072	Selenof	9430015P09Rik|Sep15	selenoprotein F	protein-coding
500	chr11	36226008	36226334	+	0	NA	intron (NM_011856, intron 5 of 28)	intron (NM_011856, intron 5 of 28)	-245644	NM_170779	211652		NM_170779	ENSMUSG00000018849	Wwc1	Kibra	WW, C2 and coiled-coil domain containing 1	protein-coding
3018	chr6	99615439	99615676	+	0	NA	Intergenic	Intergenic	51214	NM_025829	66892		NM_025829	ENSMUSG00000093661	Eif4e3	1300018P11Rik|eIF4E-3	eukaryotic translation initiation factor 4E member 3	protein-coding
1793	chr19	5663397	5663792	+	0	NA	intron (NM_001164481, intron 1 of 17)	intron (NM_001164481, intron 1 of 17)	113	NM_001164481	20469		NM_011379	ENSMUSG00000056917	Sipa1	Spa1	signal-induced proliferation associated gene 1	protein-coding
2398	chr3	132223790	132223992	+	0	NA	Intergenic	Intergenic	138599	NM_020265	56811		NM_020265	ENSMUSG00000028031	Dkk2	-	dickkopf WNT signaling pathway inhibitor 2	protein-coding
2089	chr2	120539712	120540186	+	0	NA	intron (NM_011743, intron 3 of 21)	intron (NM_011743, intron 3 of 21)	23910	NM_011743	20402		NM_009165	ENSMUSG00000027288	Zfp106	Cd-1|D2Dcr28|EyeLinc12|H3a|Sh3bp3|Znf106|sirm|zfp-106	zinc finger protein 106	protein-coding
2513	chr4	72049937	72050257	+	0	NA	Intergenic	Intergenic	150796	NM_011599	21885		NM_011599	ENSMUSG00000008305	Tle1	C230057C06Rik|Estm14|Grg-1|Grg1|Tle4l	transducin-like enhancer of split 1	protein-coding
3583	chr9	43743472	43743933	+	0	NA	promoter-TSS (NM_021424)	promoter-TSS (NM_021424)	-252	NM_021424	58235		NM_021424	ENSMUSG00000032012	Nectin1	Cd111|HIgR|HveC|PRR|PRR1|Pvrl1|nectin-1	nectin cell adhesion molecule 1	protein-coding
3019	chr6	99666431	99666777	+	0	NA	intron (NM_025829, intron 1 of 6)	CpG	167	NM_025829	66892		NM_025829	ENSMUSG00000093661	Eif4e3	1300018P11Rik|eIF4E-3	eukaryotic translation initiation factor 4E member 3	protein-coding
620	chr11	82580047	82580385	+	0	NA	Intergenic	Intergenic	-53137	NR_033582	791422		NR_033582	ENSMUSG00000069796	Gm11426	-	predicted gene 11426	ncRNA
3493	chr8	114899247	114899558	+	0	NA	intron (NM_019573, intron 8 of 8)	intron (NM_019573, intron 8 of 8)	459750	NM_019573	80707		NM_019573	ENSMUSG00000004637	Wwox	5330426P09Rik|9030416C10Rik|WOX1	WW domain-containing oxidoreductase	protein-coding
3295	chr7	131465537	131465797	+	0	NA	Intergenic	Intergenic	55066	NM_025826	66885		NM_025826	ENSMUSG00000030861	Acadsb	1300003O09Rik|2-MEBCAD|SBCAD	acyl-Coenzyme A dehydrogenase, short/branched chain	protein-coding
2423	chr3	157321281	157321647	+	0	NA	Intergenic	Intergenic	212626	NR_152231	381498		NR_152231	ENSMUSG00000105834	4930592C13Rik	Gm1657|Gm43159	RIKEN cDNA 4930592C13 gene	ncRNA
3113	chr7	27490961	27491159	+	0	NA	TTS (NM_018820)	TTS (NM_018820)	4107	NM_018820	55942		NM_018820	ENSMUSG00000008384	Sertad1	1110032C13Rik|Sei-1|Sei1|TRIP-Br1	SERTA domain containing 1	protein-coding
89	chr1	82603657	82604033	+	0	NA	intron (NM_007734, intron 1 of 51)	B4A|SINE|B4	16924	NM_007734	12828		NM_007734	ENSMUSG00000079465	Col4a3	[a]3(IV)|alpha3(IV)	collagen, type IV, alpha 3	protein-coding
2225	chr2	180854935	180855379	+	0	NA	Intergenic	Intergenic	-38883	NR_029538	723951		NR_029538	ENSMUSG00000065454	Mir124a-3	Mirn124a-3|mir-124-3|mir-124a-3	microRNA 124a-3	ncRNA
577	chr11	69553333	69553581	+	0	NA	TTS (NM_007911)	TTS (NM_007911)	-4349	NM_001081330	327954		NM_177617	ENSMUSG00000005237	Dnah2	2900022L05Rik|4930564A01|D130094J20|D330014H01Rik|Dnahc2|Dnhd3	dynein, axonemal, heavy chain 2	protein-coding
94	chr1	85112294	85112536	+	0	NA	intron (NR_163968, intron 2 of 3)	intron (NR_163968, intron 2 of 3)	-2562	NM_213615	381287		NM_213615	ENSMUSG00000089844	Sp140l1	A530032D15Rik|Gm1888	Sp140 nuclear body protein like 1	protein-coding
109	chr1	90544096	90544471	+	0	NA	Intergenic	Intergenic	-59142	NM_133805	108679		NM_133805	ENSMUSG00000034432	Cops8	9430009J09Rik|Csn8|Sgn8	COP9 signalosome subunit 8	protein-coding
1895	chr2	14604346	14604554	+	0	NA	5' UTR (NM_023116, exon 1 of 14)	5' UTR (NM_023116, exon 1 of 14)	144	NM_023116	12296		NM_023116	ENSMUSG00000057914	Cacnb2	CAB2|Cavbeta2|Cchb2	calcium channel, voltage-dependent, beta 2 subunit	protein-coding
2183	chr2	158361290	158361791	+	0	NA	promoter-TSS (NR_027887)	promoter-TSS (NR_027887)	-18	NR_027887	68108		NR_015463	ENSMUSG00000085385	Snhg17	9430008C03Rik	small nucleolar RNA host gene 17	ncRNA
3347	chr8	11308600	11309073	+	0	NA	intron (NR_133670, intron 1 of 52)	intron (NR_133670, intron 1 of 52)	-3969	NM_009932	12827		NM_009932	ENSMUSG00000031503	Col4a2	Col4a-2	collagen, type IV, alpha 2	protein-coding
3328	chr7	144941377	144941632	+	0	NA	Intergenic	CpG	-1673	NM_001379248	12443		NM_007631	ENSMUSG00000070348	Ccnd1	CycD1|Cyl-1|PRAD1|bcl-1|cD1	cyclin D1	protein-coding
561	chr11	67922563	67922907	+	0	NA	promoter-TSS (NM_173754)	promoter-TSS (NM_173754)	-582	NM_173754	216835		NM_173754	ENSMUSG00000020905	Usp43	-	ubiquitin specific peptidase 43	protein-coding
3608	chr9	53974854	53975233	+	0	NA	5' UTR (NM_177769, exon 1 of 11)	5' UTR (NM_177769, exon 1 of 11)	258	NM_177769	270162		NM_177769	ENSMUSG00000041986	Elmod1	4831417L10	ELMO/CED-12 domain containing 1	protein-coding
1439	chr16	29876308	29876564	+	0	NA	Intergenic	Intergenic	62886	NR_164311	108168307		NR_164311		Gm46567	-	predicted gene, 46567	ncRNA
1459	chr16	36041132	36041407	+	0	NA	promoter-TSS (NM_027113)	promoter-TSS (NM_027113)	79	NM_027113	69544		NM_027113	ENSMUSG00000034379	Wdr5b	2310009C03Rik	WD repeat domain 5B	protein-coding
779	chr12	28785119	28785468	+	0	NA	intron (NM_201357, intron 3 of 8)	intron (NM_201357, intron 3 of 8)	-24957	NM_001379230	380752		NM_201357	ENSMUSG00000036613	Eipr1	D12Ertd604e|Tssc1	EARP complex and GARP complex interacting protein 1	protein-coding
1689	chr18	25121577	25122153	+	0	NA	intron (NM_001289655, intron 23 of 25)	intron (NM_001289655, intron 23 of 25)	44100	NM_001142697	66648		NM_001004361	ENSMUSG00000024269	Tpgs2	5730437P09Rik|5730494M16Rik|Pgs2	tubulin polyglutamylase complex subunit 2	protein-coding
2720	chr5	64253664	64253941	+	0	NA	intron (NM_001289514, intron 1 of 18)	intron (NM_001289514, intron 1 of 18)	23445	NM_001289514	57915		NM_019636	ENSMUSG00000029174	Tbc1d1	1110062G02Rik|Nob1|Nobq1|Tbc1|mKIAA1108	TBC1 domain family, member 1	protein-coding
330	chr10	61534458	61534755	+	0	NA	intron (NM_153542, intron 3 of 4)	intron (NM_153542, intron 3 of 4)	-57925	NR_166099	320949		NM_177297	ENSMUSG00000043126	D830039M14Rik	-	RIKEN cDNA D830039M14 gene	ncRNA
1801	chr19	7267607	7268147	+	0	NA	promoter-TSS (NM_001320554)	promoter-TSS (NM_001320554)	-402	NM_001320554	104383		NM_054048	ENSMUSG00000024968	Rcor2	1A13|CoREST|Rcor|Rcor1	REST corepressor 2	protein-coding
1849	chr19	44818047	44818645	+	0	NA	intron (NM_001368744, intron 7 of 10)	intron (NM_001368744, intron 7 of 10)	9940	NR_105831	102466645		NR_105831	ENSMUSG00000098952	Mir6405	Gm27349|mmu-mir-6405	microRNA 6405	ncRNA
2565	chr4	117095851	117096231	+	0	NA	promoter-TSS (NM_001312903)	promoter-TSS (NM_001312903)	-15	NM_008958	19207		NM_008958	ENSMUSG00000028681	Ptch2	ptc2	patched 2	protein-coding
3504	chr8	120374465	120375342	+	0	NA	Intergenic	(GA)n|Simple_repeat|Simple_repeat	-113963	NM_198671	382034		NM_198671	ENSMUSG00000031822	Gse1	2210013I18Rik|mKIAA0182	genetic suppressor element 1, coiled-coil protein	protein-coding
362	chr10	81193135	81193387	+	0	NA	TTS (NM_001190473)	TTS (NM_001190473)	-1430	NR_015477	69678		NR_015477		Atcayos	2310050B05Rik	ataxia, cerebellar, Cayman type, opposite strand	ncRNA
594	chr11	76398232	76398562	+	0	NA	intron (NM_008750, intron 1 of 7)	intron (NM_008750, intron 1 of 7)	744	NM_008750	18230		NM_008750	ENSMUSG00000020844	Nxn	l11Jus13	nucleoredoxin	protein-coding
315	chr10	50803090	50803340	+	0	NA	intron (NM_198007, intron 36 of 41)	intron (NM_198007, intron 36 of 41)	-92436	NM_011376	20464		NM_011376	ENSMUSG00000019913	Sim1	bHLHe14|mSIM1	single-minded family bHLH transcription factor 1	protein-coding
3759	chrX	71816206	71816701	+	0	NA	promoter-TSS (NM_001290780)	promoter-TSS (NM_001290780)	-305	NM_001290780	67048		NM_001081356	ENSMUSG00000073131	Vma21	2610030H06Rik	VMA21 vacuolar H+-ATPase homolog (S. cerevisiae)	protein-coding
313	chr10	46088127	46088702	+	0	NA	Intergenic	Intergenic	-156334	NR_028274	100302593		NR_028274	ENSMUSG00000118706	Snord14d	Gm23710	small nucleolar RNA, C/D box 14D	snoRNA
3739	chrX	12136456	12136801	+	0	NA	non-coding (NR_045434, exon 3 of 4)	non-coding (NR_045434, exon 3 of 4)	23718	NR_045434	71458		NM_029510	ENSMUSG00000040363	Bcor	2900008C10Rik|5830466J11Rik|8430401K06Rik|BcorR|D930024N20Rik|mKIAA1575	BCL6 interacting corepressor	protein-coding
1110	chr14	21252483	21252972	+	0	NA	intron (NM_134079, intron 6 of 10)	intron (NM_134079, intron 6 of 10)	176575	NM_001243041	11534		NM_134079	ENSMUSG00000039197	Adk	2310026J05Rik|5033405D03Rik|Ak	adenosine kinase	protein-coding
2479	chr4	46664920	46665634	+	0	NA	intron (NM_001081141, intron 18 of 18)	intron (NM_001081141, intron 18 of 18)	-15078	NM_198664	381605		NM_198664	ENSMUSG00000039813	Tbc1d2	A630005A06Rik|Gm1037|PARIS-1|PARIS1	TBC1 domain family, member 2	protein-coding
1374	chr15	96286319	96286672	+	0	NA	Intergenic	CpG	-1027	NM_175251	77044		NM_175251	ENSMUSG00000033237	Arid2	1700124K17Rik|4432409D24Rik|BAF200|zipzap/p200	AT-rich interaction domain 2	protein-coding
157	chr1	136234084	136234346	+	0	NA	promoter-TSS (NM_028872)	promoter-TSS (NM_028872)	65	NM_028872	67313		NM_028872	ENSMUSG00000041605	Inava	1700034M08Rik|4933426C09Rik|5730559C18Rik|D1Mgi54	innate immunity activator	protein-coding
3702	chr9	109082298	109082703	+	0	NA	promoter-TSS (NM_025689)	promoter-TSS (NM_025689)	4	NM_025689	66658		NM_025689	ENSMUSG00000025645	Ccdc51	5730568A12Rik|Mitok	coiled-coil domain containing 51	protein-coding
1490	chr16	73117206	73117785	+	0	NA	Intergenic	Intergenic	454346	NM_019413	19876		NM_019413	ENSMUSG00000022883	Robo1	DUTT1|Gm310	roundabout guidance receptor 1	protein-coding
3201	chr7	79392061	79392544	+	0	NA	promoter-TSS (NM_145946)	promoter-TSS (NM_145946)	-36	NM_145946	208836		NM_145946	ENSMUSG00000039187	Fanci	-	Fanconi anemia, complementation group I	protein-coding
3249	chr7	112685117	112685342	+	0	NA	intron (NM_001166584, intron 1 of 13)	intron (NM_001166584, intron 1 of 13)	5873	NM_001166584	21676		NM_009346	ENSMUSG00000055320	Tead1	2610024B07Rik|B230114H05Rik|Gtrgeo5|TEAD-1|TEF-1|Tcf13|mTEF-1	TEA domain family member 1	protein-coding
3165	chr7	49305846	49306365	+	0	NA	intron (NM_175272, intron 1 of 37)	intron (NM_175272, intron 1 of 37)	59916	NM_175272	78286		NM_175272	ENSMUSG00000052512	Nav2	5330421F07Rik|HELAD1|POMFIL2|RAINB1|RAINB2|Unc53H2|mKIAA3015	neuron navigator 2	protein-coding
2104	chr2	128241423	128241686	+	0	NA	Intergenic	Intergenic	113979	NM_001284410	12125		NM_009754	ENSMUSG00000027381	Bcl2l11	1500006F24Rik|Bim|Bod|bcl2-L-11	BCL2 like 11	protein-coding
1580	chr17	33033201	33033673	+	0	NA	promoter-TSS (NM_028543)	promoter-TSS (NM_028543)	-56	NM_028543	73451		NM_028543	ENSMUSG00000067430	Zfp763	1700065O13Rik	zinc finger protein 763	protein-coding
269	chr10	17374284	17374504	+	0	NA	Intergenic	Intergenic	-278612	NR_038020	100504235		NR_038020	ENSMUSG00000101969	Gm20125	-	predicted gene, 20125	ncRNA
1402	chr16	4559571	4560048	+	0	NA	promoter-TSS (NM_031182)	promoter-TSS (NM_031182)	-89	NM_031182	83383		NM_031182	ENSMUSG00000005718	Tfap4	AP-4|D930048N17Rik|Tcfap4|bHLHc41	transcription factor AP4	protein-coding
1925	chr2	29817913	29818123	+	0	NA	TTS (NM_011989)	TTS (NM_011989)	-9371	NM_026615	68205		NM_026615	ENSMUSG00000069020	Urm1	2900073H19Rik	ubiquitin related modifier 1	protein-coding
2354	chr3	102189232	102189869	+	0	NA	intron (NM_177545, intron 2 of 7)	intron (NM_177545, intron 2 of 7)	15143	NM_177545	229658		NM_177545	ENSMUSG00000027860	Vangl1	Kitenin|Lpp2|Stb2|Stbm	VANGL planar cell polarity 1	protein-coding
255	chr10	7725935	7726290	+	0	NA	5' UTR (NM_011835, exon 1 of 11)	5' UTR (NM_011835, exon 1 of 11)	112	NM_011835	23924		NM_011835	ENSMUSG00000019794	Katna1	-	katanin p60 (ATPase-containing) subunit A1	protein-coding
2334	chr3	94310091	94310312	+	0	NA	promoter-TSS (NM_029431)	promoter-TSS (NM_029431)	69	NM_029431	75778		NM_029431	ENSMUSG00000028145	Them4	2700077M13Rik|4921507I02Rik	thioesterase superfamily member 4	protein-coding
3790	chrX	110326247	110326462	+	0	NA	Intergenic	Intergenic	-46399	NR_033597	634340		NR_033597	ENSMUSG00000082853	Gm7134	EG634340	kinesin family member 18B pseudogene	pseudo
253	chr10	3973359	3973652	+	0	NA	intron (NM_172308, intron 1 of 27)	CpG	430	NM_001170786	270685		NM_172308	ENSMUSG00000040675	Mthfd1l	2410004L15Rik|Fthfsdc1	methylenetetrahydrofolate dehydrogenase (NADP+ dependent) 1-like	protein-coding
1393	chr15	101052081	101052286	+	0	NA	3' UTR (NM_001214911, exon 1 of 1)	3' UTR (NM_001214911, exon 1 of 1)	2216	NM_001214911	668225		NM_001214911	ENSMUSG00000095440	Fignl2	EG668225	fidgetin-like 2	protein-coding
3237	chr7	102687159	102687415	+	0	NA	promoter-TSS (NM_001307998)	promoter-TSS (NM_001307998)	40	NM_001307998	101700		NM_198012	ENSMUSG00000073968	Trim68	F730114J12Rik|Rnf137|SS-56	tripartite motif-containing 68	protein-coding
1518	chr16	91312658	91312949	+	0	NA	Intergenic	Intergenic	43034	NM_016968	50914		NM_016968	ENSMUSG00000046160	Olig1	Bhlhb6|Olg-1|Oligo1|bHLHe21	oligodendrocyte transcription factor 1	protein-coding
3257	chr7	115065019	115065315	+	0	NA	Intergenic	Intergenic	113893	NR_040319	101786		NR_040317	ENSMUSG00000108379	A730082K24Rik	-	RIKEN cDNA A730082K24 gene	ncRNA
3286	chr7	129673929	129674167	+	0	NA	Intergenic	L1MB8|LINE|L1	82185	NM_172255	207425		NM_172255	ENSMUSG00000042055	Wdr11	2900055P10Rik|Brwd2|mKIAA1351	WD repeat domain 11	protein-coding
2798	chr5	115317546	115317795	+	0	NA	non-coding (NR_131932, exon 2 of 2)	non-coding (NR_131932, exon 2 of 2)	-9507	NR_036616	108014		NM_025573	ENSMUSG00000029538	Srsf9	25kDa|2610029M16Rik|SRp30c|Sfrs9	serine and arginine-rich splicing factor 9	protein-coding
1000	chr13	55511030	55511264	+	0	NA	intron (NR_104287, intron 2 of 8)	intron (NR_104287, intron 2 of 8)	2299	NM_026131	67399		NM_026131	ENSMUSG00000021493	Pdlim7	LMP	PDZ and LIM domain 7	protein-coding
1067	chr13	97256277	97256480	+	0	NA	Intergenic	Intergenic	15273	NM_007930	13803		NM_007930	ENSMUSG00000041773	Enc1	Nrpb|PIG10	ectodermal-neural cortex 1	protein-coding
864	chr12	91384200	91384583	+	0	NA	promoter-TSS (NM_181815)	promoter-TSS (NM_181815)	18	NM_181815	75216		NM_181815	ENSMUSG00000061533	Cep128	4930534B04Rik|5430424K18Rik|E230024F20	centrosomal protein 128	protein-coding
1092	chr13	115090247	115090766	+	0	NA	promoter-TSS (NM_134058)	promoter-TSS (NM_134058)	-348	NM_134058	105083		NM_134058	ENSMUSG00000042275	Pelo	-	pelota mRNA surveillance and ribosome rescue factor	protein-coding
1944	chr2	37452082	37452473	+	0	NA	promoter-TSS (NM_001033960)	promoter-TSS (NM_001033960)	23	NM_001033960	227800		NM_146121	ENSMUSG00000035437	Rabgap1	Gapcena|mKIAA4104	RAB GTPase activating protein 1	protein-coding
2216	chr2	173022166	173022516	+	0	NA	intron (NM_019547, intron 1 of 3)	CpG	439	NM_019547	56190		NM_019547	ENSMUSG00000027510	Rbm38	Rnpc1|Seb4|Seb4l	RNA binding motif protein 38	protein-coding
888	chr12	108266076	108266282	+	0	NA	intron (NM_001159910, intron 1 of 5)	intron (NM_001159910, intron 1 of 5)	9214	NM_001159910	668158		NM_001159910	ENSMUSG00000084883	Ccdc85c	EG668158|Gm265|Gm9010|hhy	coiled-coil domain containing 85C	protein-coding
412	chr10	105575023	105575403	+	0	NA	promoter-TSS (NM_177368)	promoter-TSS (NM_177368)	662	NR_038032	327812		NR_038032	ENSMUSG00000085282	Gm15663	9330159K06	predicted gene 15663	ncRNA
537	chr11	59068747	59069035	+	0	NA	intron (NM_001171512, intron 36 of 103)	intron (NM_001171512, intron 36 of 103)	67484	NM_199152	380698		NM_199152	ENSMUSG00000061462	Obscn	Gm878|UNC89	obscurin, cytoskeletal calmodulin and titin-interacting RhoGEF	protein-coding
1886	chr2	5063840	5064085	+	0	NA	5' UTR (NM_001356487, exon 1 of 14)	5' UTR (NM_001356487, exon 1 of 14)	155	NM_001356487	71648		NM_181848	ENSMUSG00000026672	Optn	4930441O07Rik|FIP2|HYPL|NRP	optineurin	protein-coding
1857	chr19	46962401	46962624	+	0	NA	promoter-TSS (NM_029810)	promoter-TSS (NM_029810)	51	NM_001377068	76952		NM_029810	ENSMUSG00000025041	Nt5c2	2010002I23Rik|CnII|Gm9751|Gmp|Nt5b|Pnt5|cN-II	5'-nucleotidase, cytosolic II	protein-coding
1837	chr19	37375953	37376418	+	0	NA	promoter-TSS (NM_010615)	promoter-TSS (NM_010615)	-197	NM_010615	16551		NM_010615	ENSMUSG00000012443	Kif11	Eg5|Kif8|Kifl1|Knsl1	kinesin family member 11	protein-coding
3084	chr6	147042819	147043033	+	0	NA	intron (NM_145573, intron 1 of 7)	CpG	156	NM_145573	232536		NM_145573	ENSMUSG00000040112	Mrps35	MDSO23|MRP-S28|MRPS28	mitochondrial ribosomal protein S35	protein-coding
1646	chr17	79895839	79896198	+	0	NA	exon (NM_019717, exon 1 of 13)	exon (NM_019717, exon 1 of 13)	105	NM_019717	56298		NM_019717	ENSMUSG00000059811	Atl2	2010110I21Rik|Aip-2|Arl6ip2	atlastin GTPase 2	protein-coding
1447	chr16	32099710	32099926	+	0	NA	promoter-TSS (NM_024464)	promoter-TSS (NM_024464)	29	NM_025892	66994		NM_025892	ENSMUSG00000035790	Cep19	1500031L02Rik	centrosomal protein 19	protein-coding
1428	chr16	22548285	22548484	+	0	NA	intron (NM_001346673, intron 19 of 23)	intron (NM_001346673, intron 19 of 23)	-16200	NR_106170	102465887		NR_106170	ENSMUSG00000099071	Mir8095	Gm27566|mmu-mir-8095	microRNA 8095	ncRNA
463	chr11	5255435	5255872	+	0	NA	intron (NM_032396, intron 1 of 8)	intron (NM_032396, intron 1 of 8)	5957	NM_032396	84035		NM_032396	ENSMUSG00000020393	Kremen1	Kremen|Krm1	kringle containing transmembrane protein 1	protein-coding
465	chr11	5878331	5878607	+	0	NA	promoter-TSS (NM_008894)	promoter-TSS (NM_008894)	-213	NM_008894	18972		NM_008894	ENSMUSG00000020471	Pold2	50kDa|p50|po1D2	polymerase (DNA directed), delta 2, regulatory subunit	protein-coding
614	chr11	80504162	80504412	+	0	NA	intron (NM_177390, intron 21 of 21)	intron (NM_177390, intron 21 of 21)	4819	NR_126552	77417		NR_126552	ENSMUSG00000085078	C030013C21Rik	-	RIKEN cDNA C030013C21 gene	ncRNA
3728	chr9	121385089	121385291	+	0	NA	intron (NM_001357969, intron 1 of 15)	L1MB4|LINE|L1	2396	NM_001357969	67095		NM_175114	ENSMUSG00000032536	Trak1	2310001H13Rik|hyrt|mKIAA1042	trafficking protein, kinesin binding 1	protein-coding
3747	chrX	36817069	36817442	+	0	NA	promoter-TSS (NR_131979)	promoter-TSS (NR_131979)	-55	NR_131979	69591		NR_131979		Mdrl	2310010G23Rik	mitochondrial dynamic related lncRNA	ncRNA
448	chr10	130239042	130239347	+	0	NA	Intergenic	MIR3|SINE|MIR	-28066	NM_146300	258297		NM_146300	ENSMUSG00000045559	Or9k7	MOR210-5|Olfr827	olfactory receptor family 9 subfamily K member 7	protein-coding
926	chr13	20232355	20232561	+	0	NA	intron (NM_080288, intron 4 of 21)	intron (NM_080288, intron 4 of 21)	141951	NM_080288	140580		NM_080288	ENSMUSG00000041112	Elmo1	6330578D22Rik|C230095H21Rik|CED-12	engulfment and cell motility 1	protein-coding
2877	chr5	147293239	147293550	+	0	NA	Intergenic	Intergenic	-10096	NR_105854	102465309		NR_105854	ENSMUSG00000098687	Mir7k	Gm27814|Mirlet7k|mmu-let-7k	microRNA 7k	ncRNA
1188	chr14	65837472	65837783	+	0	NA	intron (NM_145944, intron 1 of 8)	CpG	325	NM_145944	67179		NM_145944	ENSMUSG00000022035	Ccdc25	2610528H13Rik|NSrp70	coiled-coil domain containing 25	protein-coding
459	chr11	4637791	4637989	+	0	NA	intron (NM_001376980, intron 1 of 18)	CpG	140	NM_001376980	75452		NM_029291	ENSMUSG00000020412	Ascc2	1700011I11Rik|2610034L15Rik|ASC1p100	activating signal cointegrator 1 complex subunit 2	protein-coding
2014	chr2	84743800	84744082	+	0	NA	Intergenic	Intergenic	-2763	NR_029544	387149		NR_029544	ENSMUSG00000065484	Mir130a	Mirn130|Mirn130a|mir-130a	microRNA 130a	ncRNA
1916	chr2	26380359	26380609	+	0	NA	intron (NM_172339, intron 1 of 22)	CpG	169	NM_001290419	227644		NM_172339	ENSMUSG00000036281	Snapc4	5730436L13Rik	small nuclear RNA activating complex, polypeptide 4	protein-coding
3109	chr7	25718759	25718964	+	0	NA	intron (NM_001368383, intron 1 of 6)	CpG	174	NM_001368382	52132		NM_028771	ENSMUSG00000002608	Ccdc97	1200014H14Rik|2810446P04Rik|D7Ertd462e	coiled-coil domain containing 97	protein-coding
3141	chr7	40659437	40659683	+	0	NA	Intergenic	Intergenic	-15177	NR_045504	71029		NR_045504	ENSMUSG00000102004	4933402C06Rik	-	RIKEN cDNA 4933402C06 gene	ncRNA
370	chr10	83648444	83648674	+	0	NA	exon (NM_145220, exon 1 of 21)	exon (NM_145220, exon 1 of 21)	105	NM_145220	216190		NM_145220	ENSMUSG00000020263	Appl2	DIP13 beta|Dip3 beta|Dip3b	adaptor protein, phosphotyrosine interaction, PH domain and leucine zipper containing 2	protein-coding
1572	chr17	28930611	28930842	+	0	NA	Intergenic	ID_B1|SINE|B4	11536	NM_153390	69307		NM_153390	ENSMUSG00000045378	Pxt1	1700001G18Rik|Stepp	peroxisomal, testis specific 1	protein-coding
919	chr13	7191550	7191889	+	0	NA	Intergenic	Intergenic	-542948	NM_019703	56421		NM_019703	ENSMUSG00000021196	Pfkp	1200015H23Rik|9330125N24Rik|ATP-PFK|PFK-C|PFK-P	phosphofructokinase, platelet	protein-coding
2244	chr3	30192545	30192915	+	0	NA	intron (NM_001370769, intron 2 of 15)	intron (NM_001370769, intron 2 of 15)	-179526	NM_007963	14013		NM_007963	ENSMUSG00000027684	Mecom	D630039M04Rik|Evi-1|Evi1|Jbo|Mds|Mds1|Mds1-Evi1|Prdm3|Znfpr1b1	MDS1 and EVI1 complex locus	protein-coding
2600	chr4	127227209	127227613	+	0	NA	intron (NM_001302081, intron 8 of 11)	intron (NM_001302081, intron 8 of 11)	-16373	NM_030252	80284		NM_030252	ENSMUSG00000042380	Smim12	-	small integral membrane protein 12	protein-coding
2320	chr3	88531660	88532231	+	0	NA	promoter-TSS (NM_001029890)	promoter-TSS (NM_001029890)	-1	NM_001029890	72640		NM_001029890	ENSMUSG00000074480	Mex3a	2700083E18Rik|Gm411|Rkhd4	mex3 RNA binding family member A	protein-coding
739	chr11	121388014	121388467	+	0	NA	promoter-TSS (NM_139147)	promoter-TSS (NM_139147)	11	NM_139147	217371		NM_139147	ENSMUSG00000025170	Rab40b	SEC4L|rar	Rab40B, member RAS oncogene family	protein-coding
3359	chr8	20814060	20814391	+	0	NA	Intergenic	L1VL1|LINE|L1	-62274	NR_002880	654455		NR_002880		Gm21944	Defb48-ps	defensin beta 48 pseudogene	pseudo
2692	chr5	29434448	29435031	+	0	NA	promoter-TSS (NR_153385)	promoter-TSS (NR_153385)	72	NR_153386	433864		NM_001033457	ENSMUSG00000001569	Nom1	D5Kng1|Gm1040	nucleolar protein with MIF4G domain 1	protein-coding
2667	chr5	12530031	12530373	+	0	NA	intron (NM_028882, intron 8 of 17)	intron (NM_028882, intron 8 of 17)	147036	NM_028882	108151		NM_028882	ENSMUSG00000040254	Sema3d	4631426B19Rik	sema domain, immunoglobulin domain (Ig), short basic domain, secreted, (semaphorin) 3D	protein-coding
3339	chr8	8661070	8661532	+	0	NA	promoter-TSS (NM_001368299)	promoter-TSS (NM_001368299)	-59	NM_001368299	13642		NM_010111	ENSMUSG00000001300	Efnb2	ELF-2|Epl5|Eplg5|Htk-L|LERK-5|Lerk5|NLERK-1	ephrin B2	protein-coding
952	chr13	26154538	26155471	+	0	NA	Intergenic	Intergenic	157402	NR_045933	73576		NR_045933	ENSMUSG00000084811	1700092E19Rik	-	RIKEN cDNA 1700092E19 gene	ncRNA
2466	chr4	43499374	43499623	+	0	NA	exon (NM_001013377, exon 4 of 12)	exon (NM_001013377, exon 4 of 12)	6133	NM_001037913	622404		NM_001037913	ENSMUSG00000028461	Ccdc107	1110032O22Rik	coiled-coil domain containing 107	protein-coding
140	chr1	132281803	132282176	+	0	NA	Intergenic	Intergenic	-16637	NM_144810	213417		NM_144810	ENSMUSG00000042115	Klhdc8a	A630065K24Rik	kelch domain containing 8A	protein-coding
2532	chr4	98321574	98321823	+	0	NA	Intergenic	Intergenic	61567	NM_053157	94043		NM_053157	ENSMUSG00000028563	Tm2d1	2310026L18Rik|Bbp	TM2 domain containing 1	protein-coding
2552	chr4	109342997	109343228	+	0	NA	promoter-TSS (NM_001159964)	promoter-TSS (NM_001159964)	56	NM_001159964	13858		NM_007943	ENSMUSG00000028552	Eps15	2410112D09Rik	epidermal growth factor receptor pathway substrate 15	protein-coding
56	chr1	58445277	58445492	+	0	NA	5' UTR (NM_001285826, exon 1 of 7)	5' UTR (NM_001285826, exon 1 of 7)	102	NM_027374	70225		NM_027351	ENSMUSG00000026035	Ppil3	2310076N22Rik|2510026K04Rik|Cyp10l	peptidylprolyl isomerase (cyclophilin)-like 3	protein-coding
2541	chr4	105157172	105157430	+	0	NA	promoter-TSS (NM_080555)	promoter-TSS (NM_080555)	-46	NM_080555	67916		NM_080555	ENSMUSG00000028517	Plpp3	1110003O22Rik|2610002D05Rik|D4Bwg0538e|D4Bwg1535e|Lpp3|PRG-2|Ppab2b|Ppap2b	phospholipid phosphatase 3	protein-coding
2509	chr4	69823680	69823902	+	0	NA	Intergenic	ID_B1|SINE|B4	586644	NM_145990	214444		NM_145990	ENSMUSG00000039298	Cdk5rap2	2900018K03Rik|an|mKIAA1633	CDK5 regulatory subunit associated protein 2	protein-coding
2046	chr2	103796037	103796400	+	0	NA	intron (NM_001111292, intron 1 of 16)	intron (NM_001111292, intron 1 of 16)	860	NM_001111289	53872		NM_016739	ENSMUSG00000027184	Caprin1	Caprin-1|Gpiap|Gpiap1|Mmgpip137|P137|rng105	cell cycle associated protein 1	protein-coding
3622	chr9	60793849	60794292	+	0	NA	promoter-TSS (NM_028283)	promoter-TSS (NM_028283)	-372	NM_001357407	72565		NM_028283	ENSMUSG00000034485	Uaca	2700059D02Rik|nucling	uveal autoantigen with coiled-coil domains and ankyrin repeats	protein-coding
1774	chr18	77773726	77774152	+	0	NA	promoter-TSS (NM_001357533)	promoter-TSS (NM_001357533)	-54	NM_001357531	225745		NM_146089	ENSMUSG00000041840	Haus1	Ccdc5|HEI-C	HAUS augmin-like complex, subunit 1	protein-coding
3302	chr7	134193160	134193641	+	0	NA	intron (NM_007400, intron 1 of 22)	intron (NM_007400, intron 1 of 22)	31697	NM_007400	11489		NM_007400	ENSMUSG00000054555	Adam12	Mltna	ADAM metallopeptidase domain 12	protein-coding
407	chr10	102074712	102075022	+	0	NA	intron (NM_001205098, intron 3 of 7)	intron (NM_001205098, intron 3 of 7)	-83991	NM_001162368	67569		NM_026243	ENSMUSG00000019888	Mgat4c	9130411I17Rik|GntIVh	MGAT4 family, member C	protein-coding
3003	chr6	91713477	91713682	+	0	NA	intron (NM_009320, intron 2 of 14)	intron (NM_009320, intron 2 of 14)	29512	NM_009320	21366		NM_009320	ENSMUSG00000030096	Slc6a6	Taut	solute carrier family 6 (neurotransmitter transporter, taurine), member 6	protein-coding
941	chr13	23412566	23412913	+	0	NA	Intergenic	Intergenic	11127	NM_013924	30946		NM_013924	ENSMUSG00000036376	Abt1	-	activator of basal transcription 1	protein-coding
3474	chr8	104591327	104591939	+	0	NA	intron (NM_001024606, intron 1 of 1)	CpG	161	NM_001024606	382051		NM_001024606	ENSMUSG00000048371	Pdp2	4833426J09Rik|Gm1705|PDP 2|PDPC 2|mKIAA1348	pyruvate dehydrogenase phosphatase catalytic subunit 2	protein-coding
2754	chr5	97222771	97223112	+	0	NA	Intergenic	Intergenic	-111345	NM_198422	231474		NM_198422	ENSMUSG00000055725	Paqr3	6330415A20Rik|RKTG	progestin and adipoQ receptor family member III	protein-coding
3390	chr8	36094429	36094708	+	0	NA	promoter-TSS (NM_172911)	promoter-TSS (NM_172911)	-260	NM_172911	244418		NM_172911	ENSMUSG00000050271	Prag1	9830148H23|D8Ertd82e|NACK|Sgk223|mFLJ00269	PEAK1 related kinase activating pseudokinase 1	protein-coding
2734	chr5	76139795	76140012	+	0	NA	promoter-TSS (NM_020611)	promoter-TSS (NM_020611)	-370	NM_020611	57357		NM_020611	ENSMUSG00000029233	Srd5a3	1110025P14Rik|A430076C09|D730040M03Rik|H5ar|S5AR 3|Srd5a2l	steroid 5 alpha-reductase 3	protein-coding
3132	chr7	35396909	35397106	+	0	NA	promoter-TSS (NM_178643)	promoter-TSS (NM_178643)	-56	NM_028120	72140		NM_028120	ENSMUSG00000023072	Cep89	2610507L03Rik|Ccdc123	centrosomal protein 89	protein-coding
3152	chr7	45216266	45216546	+	0	NA	intron (NM_001379272, intron 1 of 11)	intron (NM_001379272, intron 1 of 11)	614	NM_001285500	21677		NM_011565	ENSMUSG00000030796	Tead2	ETEF-1|ETF|Etdf|TEAD-2|TEF-4|TEF4	TEA domain family member 2	protein-coding
891	chr12	108444749	108445353	+	0	NA	intron (NM_001364196, intron 1 of 22)	intron (NM_001364196, intron 1 of 22)	21014	NM_001364196	68519		NM_001043335	ENSMUSG00000058070	Eml1	1110008N23Rik|A930030P13Rik|ELP79|EMAP|EMAP-1|EMAPL|heco	echinoderm microtubule associated protein like 1	protein-coding
1614	chr17	50006674	50006991	+	0	NA	intron (NM_181397, intron 7 of 9)	intron (NM_181397, intron 7 of 9)	183665	NM_181397	76438		NM_181397	ENSMUSG00000039316	Rftn1	2310015N21Rik	raftlin lipid raft linker 1	protein-coding
482	chr11	19925572	19925875	+	0	NA	intron (NM_033523, intron 1 of 5)	CpG	1281	NM_033523	114716		NM_033523	ENSMUSG00000045671	Spred2	-	sprouty-related EVH1 domain containing 2	protein-coding
1137	chr14	34661956	34662196	+	0	NA	Intergenic	Intergenic	-8502	NR_029647	723831		NR_029647	ENSMUSG00000119795	Mir297-1	Mir297a-1|Mirn297-1	microRNA 297-1	ncRNA
1186	chr14	65266352	65266603	+	0	NA	promoter-TSS (NM_001360383)	promoter-TSS (NM_001360383)	-141	NM_001360383	50759		NM_015795	ENSMUSG00000034532	Fbxo16	4932435C24Rik|Fbx16	F-box protein 16	protein-coding
1157	chr14	54464100	54464864	+	0	NA	5' UTR (NM_022993, exon 1 of 7)	5' UTR (NM_022993, exon 1 of 7)	335	NM_022993	65107		NM_022993	ENSMUSG00000022175	Lrp10	Lrp9	low-density lipoprotein receptor-related protein 10	protein-coding
1360	chr15	89275816	89276047	+	0	NA	intron (NM_001356969, intron 13 of 23)	B1_Mur2|SINE|Alu	29801	NR_105924	102465981		NR_105924	ENSMUSG00000098442	Mir6959	Gm27807|mmu-mir-6959	microRNA 6959	ncRNA
3726	chr9	121331743	121332234	+	0	NA	intron (NR_152160, intron 1 of 17)	(CA)n|Simple_repeat|Simple_repeat	34486	NR_152160	67095		NM_175114	ENSMUSG00000032536	Trak1	2310001H13Rik|hyrt|mKIAA1042	trafficking protein, kinesin binding 1	protein-coding
851	chr12	85051406	85051658	+	0	NA	intron (NM_178363, intron 16 of 20)	intron (NM_178363, intron 16 of 20)	44083	NM_001361239	73422		NM_175198	ENSMUSG00000042320	Prox2	1700058C01Rik	prospero homeobox 2	protein-coding
684	chr11	103158916	103159151	+	0	NA	Intergenic	Intergenic	-12105	NM_019679	57778		NM_019679	ENSMUSG00000055805	Fmnl1	8030453N10Rik|Fmnl|Fnrl|Frls	formin-like 1	protein-coding
1426	chr16	21310927	21311213	+	0	NA	Intergenic	Intergenic	-14198	NR_046162	328646		NR_046162	ENSMUSG00000096918	Gm16863	A830060N17	predicted gene, 16863	ncRNA
2941	chr6	47653013	47653350	+	0	NA	Intergenic	RMER12B|LTR|ERVK	1913	NR_002841	19799		NR_002841		Rn4.5s	-	4.5S RNA	rRNA
2909	chr6	29435628	29435877	+	0	NA	intron (NM_001081185, intron 1 of 47)	intron (NM_001081185, intron 1 of 47)	2496	NM_001311074	68794		NM_026839	ENSMUSG00000068699	Flnc	1110055E19Rik|ABP-280|ABPL|Fln2	filamin C, gamma	protein-coding
1627	chr17	66235097	66235465	+	0	NA	Intergenic	Intergenic	111761	NM_001348292	320209		NM_001003919	ENSMUSG00000035842	Ddx11	4732462I11Rik|CHL1|CHLR1|KRG2|essa15a	DEAD/H box helicase 11	protein-coding
1648	chr17	80982139	80982447	+	0	NA	intron (NM_026516, intron 1 of 3)	intron (NM_026516, intron 1 of 3)	37661	NM_026516	68027		NM_026516	ENSMUSG00000024245	Tmem178	2810417M05Rik|Tmem178a	transmembrane protein 178	protein-coding
1307	chr15	63052838	63053070	+	0	NA	Intergenic	Intergenic	426654	NR_045279	432958		NR_045279	ENSMUSG00000115520	Gm20740	-	predicted gene, 20740	ncRNA
643	chr11	88481561	88481902	+	0	NA	intron (NM_001373923, intron 6 of 12)	intron (NM_001373923, intron 6 of 12)	128958	NR_039545	100628571		NR_039545	ENSMUSG00000092985	Mir378b	mir-378b|mmu-mir-378b	microRNA 378b	ncRNA
1888	chr2	6129908	6130258	+	0	NA	5' UTR (NM_144883, exon 1 of 4)	5' UTR (NM_144883, exon 1 of 4)	102	NM_144883	227545		NM_144883	ENSMUSG00000045319	Proser2	5430407P10Rik	proline and serine rich 2	protein-coding
2177	chr2	157341465	157341759	+	0	NA	intron (NM_010285, intron 1 of 4)	intron (NM_010285, intron 1 of 4)	-4186	NM_001329683	14601		NM_010285	ENSMUSG00000027643	Ghrh	GRF|Ghrf	growth hormone releasing hormone	protein-coding
645	chr11	89528172	89528451	+	0	NA	intron (NM_001327810, intron 3 of 19)	intron (NM_001327810, intron 3 of 19)	-109363	NM_172534	382543		NM_172534	ENSMUSG00000047773	Ankfn1	4932411E22Rik|Gm1175|mWAKE|nmf9	ankyrin-repeat and fibronectin type III domain containing 1	protein-coding
668	chr11	98457586	98457815	+	0	NA	Intergenic	CpG	10866	NM_010346	14786		NM_010346	ENSMUSG00000019312	Grb7	mKIAA4028	growth factor receptor bound protein 7	protein-coding
992	chr13	52980505	52981031	+	0	NA	intron (NM_017373, intron 1 of 1)	CpG	271	NM_017373	18030		NM_017373	ENSMUSG00000056749	Nfil3	E4BP4	nuclear factor, interleukin 3, regulated	protein-coding
2218	chr2	173276525	173276920	+	0	NA	promoter-TSS (NM_022995)	promoter-TSS (NM_022995)	-189	NM_022995	65112		NM_022995	ENSMUSG00000038400	Pmepa1	2210418I02Rik|Erg1.2|N4wbp4|Stag1|Tmepai	prostate transmembrane protein, androgen induced 1	protein-coding
2932	chr6	39434973	39435227	+	0	NA	Intergenic	Intergenic	14722	NR_152168	621427		NR_152168	ENSMUSG00000068601	Gm10244	Anmkrn1	predicted gene 10244	ncRNA
2952	chr6	53909923	53910122	+	0	NA	intron (NM_001289714, intron 10 of 11)	intron (NM_001289714, intron 10 of 11)	68651	NM_001289713	71287		NM_027749	ENSMUSG00000052955	Cpvl	4933436L16Rik|HVLP	carboxypeptidase, vitellogenic-like	protein-coding
842	chr12	80627166	80627380	+	0	NA	Intergenic	Intergenic	16838	NM_001347409	13877		NM_007951	ENSMUSG00000021131	Erh	Mer|Prei1	ERH mRNA splicing and mitosis factor	protein-coding
2385	chr3	122704415	122704680	+	0	NA	Intergenic	Intergenic	-24611	NM_153422	242202		NM_153422	ENSMUSG00000053965	Pde5a	Cgbpde|Cn5n|PDE5a2|Pde5|Pde5a1	phosphodiesterase 5A, cGMP-specific	protein-coding
2796	chr5	115204671	115205082	+	0	NA	Intergenic	Intergenic	-10495	NM_001310712	29867		NM_013879	ENSMUSG00000029544	Cabp1	caldendrin	calcium binding protein 1	protein-coding
1516	chr16	91297790	91297999	+	0	NA	Intergenic	Intergenic	28125	NM_016968	50914		NM_016968	ENSMUSG00000046160	Olig1	Bhlhb6|Olg-1|Oligo1|bHLHe21	oligodendrocyte transcription factor 1	protein-coding
3288	chr7	129958296	129958518	+	0	NA	Intergenic	Intergenic	-3758	NR_046077	100043150		NR_046077	ENSMUSG00000108504	Gm4265	-	predicted gene 4265	ncRNA
1972	chr2	60123482	60123698	+	0	NA	intron (NM_001001182, intron 1 of 35)	intron (NM_001001182, intron 1 of 35)	2150	NM_001001182	407823		NM_001001182	ENSMUSG00000026987	Baz2b	5830435C13Rik|D2Ertd794e	bromodomain adjacent to zinc finger domain, 2B	protein-coding
72	chr1	66407507	66407709	+	0	NA	intron (NM_001039934, intron 8 of 14)	intron (NM_001039934, intron 8 of 14)	-60326	NM_001368824	329178		NM_175510	ENSMUSG00000055567	Unc80	C030018G13Rik|C230061B10Rik|UNC-80	unc-80, NALCN activator	protein-coding
3315	chr7	140941572	140941787	+	0	NA	intron (NR_153832, intron 1 of 11)	intron (NR_153832, intron 1 of 11)	288	NR_153832	212974		NM_145387	ENSMUSG00000062031	Pgghg	5730511L01Rik|Athl1	protein glucosylgalactosylhydroxylysine glucosidase	protein-coding
1011	chr13	58148448	58149104	+	0	NA	non-coding (NR_126543, exon 2 of 2)	non-coding (NR_126543, exon 2 of 2)	1827	NR_126543	67339		NR_126543	ENSMUSG00000097717	1700066J03Rik	-	RIKEN cDNA 1700066J03 gene	ncRNA
818	chr12	59061089	59061572	+	0	NA	5' UTR (NM_001306218, exon 1 of 7)	5' UTR (NM_001306218, exon 1 of 7)	142	NM_030057	78232		NM_030057	ENSMUSG00000020993	Trappc6b	5830498C14Rik	trafficking protein particle complex 6B	protein-coding
3577	chr9	41364995	41365315	+	0	NA	Intergenic	Intergenic	-11371	NR_131929	73144		NM_001033153	ENSMUSG00000074415	Mir100hg	2610203C20Rik|3110039I08Rik|D230004N17Rik|D3Mgi9	Mir100 Mirlet7a-2 Mir125b-1 cluster host gene	ncRNA
1742	chr18	56432035	56432329	+	0	NA	promoter-TSS (NM_026240)	promoter-TSS (NM_026240)	50	NM_026240	107022		NM_026240	ENSMUSG00000001700	Gramd2b	9030613F08Rik|9130427A09Rik|Gramd3|NS3TP2	GRAM domain containing 2B	protein-coding
499	chr11	36045928	36046329	+	0	NA	intron (NM_001290702, intron 22 of 27)	intron (NM_001290702, intron 22 of 27)	-65601	NM_170779	211652		NM_170779	ENSMUSG00000018849	Wwc1	Kibra	WW, C2 and coiled-coil domain containing 1	protein-coding
1209	chr14	73253596	73253951	+	0	NA	intron (NM_009029, intron 17 of 26)	intron (NM_009029, intron 17 of 26)	15882	NM_175116	67168		NM_175116	ENSMUSG00000033446	Lpar6	2610302I02Rik|P2ry5|P2y5	lysophosphatidic acid receptor 6	protein-coding
1241	chr14	105501373	105501660	+	0	NA	intron (NR_045921, intron 1 of 2)	intron (NR_045921, intron 1 of 2)	2728	NR_045921	74864		NR_045921	ENSMUSG00000022116	4930449E01Rik	-	RIKEN cDNA 4930449E01 gene	ncRNA
3442	chr8	84840983	84841187	+	0	NA	promoter-TSS (NM_009010)	promoter-TSS (NM_009010)	-433	NM_001378894	19358		NM_009010	ENSMUSG00000003813	Rad23a	2310040P19Rik|HR23A|mHR23A	RAD23 homolog A, nucleotide excision repair protein	protein-coding
2027	chr2	93176587	93177413	+	0	NA	Intergenic	Intergenic	-10548	NM_001025246	277414		NM_001025246	ENSMUSG00000068735	Trp53i11	Tp53i11	transformation related protein 53 inducible protein 11	protein-coding
2048	chr2	104367569	104367927	+	0	NA	intron (NM_001033347, intron 1 of 20)	intron (NM_001033347, intron 1 of 20)	42586	NM_001033347	241589		NM_001033347	ENSMUSG00000068373	D430041D05Rik	9630056G07Rik|G2	RIKEN cDNA D430041D05 gene	protein-coding
3809	chrX	152016069	152016666	+	0	NA	promoter-TSS (NM_019710)	promoter-TSS (NM_019710)	-61	NM_019710	24061		NM_019710	ENSMUSG00000041133	Smc1a	5830426I24Rik|SMC-1A|Sb1.8|Smc1|Smc1alpha|Smc1l1|Smcb|mKIAA0178	structural maintenance of chromosomes 1A	protein-coding
134	chr1	131378586	131378808	+	0	NA	intron (NM_001081011, intron 4 of 22)	intron (NM_001081011, intron 4 of 22)	-99134	NM_019777	56489		NM_019777	ENSMUSG00000042349	Ikbke	IKK-E|IKK-i|IKKepsilon|Ikki	inhibitor of kappaB kinase epsilon	protein-coding
1544	chr17	17004687	17005224	+	0	NA	promoter-TSS (NM_001374000)	promoter-TSS (NM_001374000)	-161	NM_001374000	115486031		NM_001374000	ENSMUSG00000120995	Gm51425	-	predicted gene, 51425	protein-coding
3451	chr8	89043060	89043686	+	0	NA	promoter-TSS (NM_001371070)	promoter-TSS (NM_001371070)	139	NM_001371069	58198		NM_021390	ENSMUSG00000031665	Sall1	Msal-3	spalt like transcription factor 1	protein-coding
989	chr13	51920333	51921104	+	0	NA	Intergenic	Intergenic	74043	NM_011817	23882		NM_011817	ENSMUSG00000021453	Gadd45g	CR6|DDIT2|OIG37	growth arrest and DNA-damage-inducible 45 gamma	protein-coding
2468	chr4	43875510	43875761	+	0	NA	exon (NM_016678, exon 1 of 21)	exon (NM_016678, exon 1 of 21)	105	NM_016678	53614		NM_016678	ENSMUSG00000028476	Reck	St15|mRECK	reversion-inducing-cysteine-rich protein with kazal motifs	protein-coding
2272	chr3	51805347	51805595	+	0	NA	intron (NM_001004176, intron 2 of 4)	intron (NM_001004176, intron 2 of 4)	144292	NM_174995	211666		NM_174995	ENSMUSG00000074604	Mgst2	GST2|MGST-II	microsomal glutathione S-transferase 2	protein-coding
3431	chr8	77724169	77724406	+	0	NA	5' UTR (NM_010332, exon 1 of 8)	5' UTR (NM_010332, exon 1 of 8)	165	NM_010332	13617		NM_010332	ENSMUSG00000031616	Ednra	AEA001|ET-AR|ETa|Gpcr10|Mhdaaea1	endothelin receptor type A	protein-coding
3681	chr9	100446120	100446399	+	0	NA	Intergenic	Intergenic	40214	NM_001033543	213208		NM_001033543	ENSMUSG00000044244	Il20rb	Fndc6|Gm186|Il20R2	interleukin 20 receptor beta	protein-coding
3062	chr6	134425433	134425722	+	0	NA	intron (NM_001355686, intron 2 of 5)	intron (NM_001355686, intron 2 of 5)	11149	NM_001355686	66813		NM_025778	ENSMUSG00000030200	Bcl2l14	4930452K23Rik|4933405K19Rik|9030625M01Rik|Bcl-G|Bclg	BCL2 like 14	protein-coding
3097	chr7	16891789	16892198	+	0	NA	5' UTR (NM_010320, exon 1 of 4)	5' UTR (NM_010320, exon 1 of 4)	207	NM_010320	14709		NM_010320	ENSMUSG00000063594	Gng8	G(y)8|Hg3e	guanine nucleotide binding protein (G protein), gamma 8	protein-coding
2771	chr5	107289368	107289615	+	0	NA	5' UTR (NM_011578, exon 1 of 17)	5' UTR (NM_011578, exon 1 of 17)	138	NM_011578	21814		NM_011578	ENSMUSG00000029287	Tgfbr3	1110036H20Rik|TBRIII	transforming growth factor, beta receptor III	protein-coding
1731	chr18	55133882	55134324	+	0	NA	Intergenic	Intergenic	-141512	NM_001360787	269023		NM_175751	ENSMUSG00000052713	Zfp608	4932417D18Rik|D430007A19Rik|Znf608	zinc finger protein 608	protein-coding
1751	chr18	64438499	64438811	+	0	NA	Intergenic	Intergenic	50443	NM_001348055	14151		NM_007998	ENSMUSG00000024588	Fech	Fcl|fch	ferrochelatase	protein-coding
1232	chr14	98156472	98156874	+	0	NA	intron (NM_007826, intron 1 of 11)	intron (NM_007826, intron 1 of 11)	13092	NM_001038610	13134		NM_007826	ENSMUSG00000055639	Dach1	Dac|Dach	dachshund family transcription factor 1	protein-coding
1252	chr14	115042085	115042479	+	0	NA	Intergenic	CpG	-1389	NR_029785	723905		NR_029785	ENSMUSG00000065508	Mir17	Mirn17|mir-17|mmu-mir-17	microRNA 17	ncRNA
3363	chr8	23411846	23412088	+	0	NA	exon (NM_013834, exon 1 of 3)	exon (NM_013834, exon 1 of 3)	465	NM_013834	20377		NM_013834	ENSMUSG00000031548	Sfrp1	2210415K03Rik|sFRP-1	secreted frizzled-related protein 1	protein-coding
2611	chr4	132732612	132732855	+	0	NA	promoter-TSS (NM_201368)	promoter-TSS (NM_201368)	-187	NM_201368	381560		NM_201368	ENSMUSG00000037752	Xkr8	4931440N07Rik|Gm1031|XRG8|mXkr8	X-linked Kx blood group related 8	protein-coding
1918	chr2	26501844	26502079	+	0	NA	intron (NM_008714, intron 1 of 33)	intron (NM_008714, intron 1 of 33)	1861	NM_008714	18128		NM_008714	ENSMUSG00000026923	Notch1	9930111A19Rik|Mis6|N1|Tan1|lin-12	notch 1	protein-coding
3813	chrX	162009950	162010195	+	0	NA	intron (NM_001290526, intron 1 of 8)	intron (NM_001290526, intron 1 of 8)	149369	NM_001081052	195727		NM_001081052	ENSMUSG00000059493	Nhs	Gm389|Gm48|Nhs1|Xcat	NHS actin remodeling regulator	protein-coding
3606	chr9	52223796	52224155	+	0	NA	Intergenic	Intergenic	-55569	NM_001162921	244871		NM_001162921	ENSMUSG00000035164	Zc3h12c	A230108E06|C230027N18Rik|mKIAA1726	zinc finger CCCH type containing 12C	protein-coding
1760	chr18	71595413	71595656	+	0	NA	intron (NM_007831, intron 7 of 28)	intron (NM_007831, intron 7 of 28)	755535	NM_007831	13176		NM_007831	ENSMUSG00000060534	Dcc	C030036D22Rik|Igdcc1	DCC netrin 1 receptor	protein-coding
3326	chr7	144553715	144553921	+	0	NA	promoter-TSS (NM_001195086)	promoter-TSS (NM_001195086)	-89	NM_001195086	233977		NM_001033319	ENSMUSG00000037519	Ppfia1	C030014K08Rik|LIP.1|LIP1	protein tyrosine phosphatase, receptor type, f polypeptide (PTPRF), interacting protein (liprin), alpha 1	protein-coding
3407	chr8	57404968	57405832	+	0	NA	Intergenic	Intergenic	-50523	NM_009136	20284		NM_009136	ENSMUSG00000031610	Scrg1	-	scrapie responsive gene 1	protein-coding
295	chr10	34326991	34327299	+	0	NA	intron (NM_001347463, intron 5 of 10)	intron (NM_001347463, intron 5 of 10)	29724	NM_030203	72480		NM_030203	ENSMUSG00000039485	Tspyl4	2610102M01Rik|B230210I21Rik|D10Bwg0791e	TSPY-like 4	protein-coding
293	chr10	34206797	34207217	+	0	NA	intron (NM_172508, intron 1 of 5)	CpG	228	NM_172508	212898		NM_172508	ENSMUSG00000039497	Dse	6030499O08|B130024B19Rik|DS-epi1|Sart2	dermatan sulfate epimerase	protein-coding
1525	chr16	97996771	97997203	+	0	NA	promoter-TSS (NM_001362097)	promoter-TSS (NM_001362097)	-349	NM_001362093	245305		NM_001362093	ENSMUSG00000080717	B230307C23Rik	8030444G23Rik|EG245305	RIKEN cDNA B230307C23 gene	protein-coding
1195	chr14	67631782	67632334	+	0	NA	Intergenic	MamSINE1|SINE|tRNA	83552	NM_001110162	108912		NM_175384	ENSMUSG00000048922	Cdca2	2610311M19Rik	cell division cycle associated 2	protein-coding
197	chr1	168537415	168537620	+	0	NA	Intergenic	Intergenic	46874	NR_105766	102465178		NR_105766	ENSMUSG00000098407	Mir6348	Gm27412|mmu-mir-6348	microRNA 6348	ncRNA
2883	chr5	149322312	149322613	+	0	NA	Intergenic	Intergenic	57458	NM_001308462	11690		NM_009663	ENSMUSG00000060063	Alox5ap	Flap	arachidonate 5-lipoxygenase activating protein	protein-coding
2643	chr4	147936441	147936718	+	0	NA	intron (NM_011122, intron 1 of 18)	CpG	197	NM_011122	18822		NM_011122	ENSMUSG00000019055	Plod1	2410042F05Rik|Lh1|Plod	procollagen-lysine, 2-oxoglutarate 5-dioxygenase 1	protein-coding
1980	chr2	65929772	65930106	+	0	NA	intron (NM_153409, intron 3 of 6)	intron (NM_153409, intron 3 of 6)	-1926	NM_001290665	77771		NM_153409	ENSMUSG00000044647	Csrnp3	A330102K23Rik|CSRNP-3|Csnrp3|Mbu1|taip-2	cysteine-serine-rich nuclear protein 3	protein-coding
3460	chr8	91525307	91525544	+	0	NA	intron (NM_011936, intron 8 of 8)	intron (NM_011936, intron 8 of 8)	211900	NM_011936	26383		NM_011936	ENSMUSG00000055932	Fto	mKIAA1752	FTO alpha-ketoglutarate dependent dioxygenase	protein-coding
704	chr11	113439549	113439989	+	0	NA	intron (NM_001362941, intron 5 of 9)	intron (NM_001362941, intron 5 of 9)	126046	NM_027216	69806		NM_027216	ENSMUSG00000041654	Slc39a11	1810074D23Rik|ZIP-11	solute carrier family 39 (metal ion transporter), member 11	protein-coding
1707	chr18	43279953	43280343	+	0	NA	intron (NM_178749, intron 5 of 12)	intron (NM_178749, intron 5 of 12)	72451	NM_178749	269019		NM_178749	ENSMUSG00000039954	Stk32a	A930015B13Rik|YANK1	serine/threonine kinase 32A	protein-coding
554	chr11	63952367	63952823	+	0	NA	Intergenic	Intergenic	-11631	NR_131111	78883		NR_131111	ENSMUSG00000086359	9630013K17Rik	-	RIKEN cDNA 9630013K17 gene	ncRNA
746	chr12	8327114	8327423	+	0	NA	intron (NM_021429, intron 4 of 6)	intron (NM_021429, intron 4 of 6)	13835	NM_021429	58240		NM_021429	ENSMUSG00000020605	Hs1bp3	-	HCLS1 binding protein 3	protein-coding
3040	chr6	116397972	116398222	+	0	NA	intron (NM_001302383, intron 4 of 7)	intron (NM_001302383, intron 4 of 7)	60075	NM_027920	71779		NM_027920	ENSMUSG00000025702	Marchf8	1300017E09Rik|MARCH-VIII|March8|Mir	membrane associated ring-CH-type finger 8	protein-coding
3	chr1	6729381	6729843	+	0	NA	promoter-TSS (NR_045188)	promoter-TSS (NR_045188)	-439	NR_045188	240690		NM_173868	ENSMUSG00000033740	St18	Myt3|NZF-3|Nzf3|mKIAA0535	suppression of tumorigenicity 18	protein-coding
3675	chr9	96989412	96990341	+	0	NA	intron (NM_145134, intron 2 of 2)	intron (NM_145134, intron 2 of 2)	28479	NM_145134	211949		NM_145134	ENSMUSG00000046997	Spsb4	D030068E18Rik|SSB-4|Ssb4	splA/ryanodine receptor domain and SOCS box containing 4	protein-coding
2785	chr5	113180354	113180572	+	0	NA	intron (NM_001375886, intron 5 of 12)	intron (NM_001375886, intron 5 of 12)	-17150	NM_172884	243219		NM_172884	ENSMUSG00000051339	2900026A02Rik	8430408O14Rik|A530094D01|Gm449|Kiaa1671|mKIAA1671	RIKEN cDNA 2900026A02 gene	protein-coding
1415	chr16	15594184	15594462	+	0	NA	intron (NM_001159351, intron 1 of 2)	CpG	195	NM_001159351	70620		NM_023585	ENSMUSG00000022674	Ube2v2	1110021H13Rik|4632410D19Rik|5730524P06Rik|6820402M05|MMS2	ubiquitin-conjugating enzyme E2 variant 2	protein-coding
1213	chr14	76254967	76255267	+	0	NA	Intergenic	Intergenic	3655	NR_152108	72893		NR_152108	ENSMUSG00000115625	2900040C04Rik	-	RIKEN cDNA 2900040C04 gene	ncRNA
3715	chr9	114689682	114689906	+	0	NA	intron (NM_146229, intron 2 of 12)	intron (NM_146229, intron 2 of 12)	963	NM_146229	235661		NM_146229	ENSMUSG00000032435	Dync1li1	1110053F02Rik|Dlic1|Dnclic1|LIC-1	dynein cytoplasmic 1 light intermediate chain 1	protein-coding
2396	chr3	131264074	131264278	+	0	NA	intron (NM_008212, intron 1 of 7)	intron (NM_008212, intron 1 of 7)	7925	NM_008212	15107		NM_008212	ENSMUSG00000027984	Hadh	HCDH|Hadhsc|Schad	hydroxyacyl-Coenzyme A dehydrogenase	protein-coding
2965	chr6	66077211	66078293	+	0	NA	Intergenic	Intergenic	125181	NM_001161773	67653		NM_001161773	ENSMUSG00000036463	4930544G11Rik	-	RIKEN cDNA 4930544G11 gene	protein-coding
1342	chr15	83709930	83710635	+	0	NA	intron (NM_022723, intron 2 of 21)	intron (NM_022723, intron 2 of 21)	14757	NM_001271472	64706		NM_022723	ENSMUSG00000016763	Scube1	7330410C13Rik|A630023E24Rik	signal peptide, CUB domain, EGF-like 1	protein-coding
2280	chr3	57575822	57576540	+	0	NA	promoter-TSS (NM_001168281)	promoter-TSS (NM_001168281)	-271	NM_001168281	97064		NM_133784	ENSMUSG00000027803	Wwtr1	2310058J06Rik|2610021I22Rik|Taz	WW domain containing transcription regulator 1	protein-coding
227	chr1	182341386	182341587	+	0	NA	exon (NM_175127, exon 1 of 5)	exon (NM_175127, exon 1 of 5)	120	NM_175127	67948		NM_175127	ENSMUSG00000047539	Fbxo28	4833428J17Rik|5730505P19Rik|D1Ertd578e|Fbx28|mKIAA0483	F-box protein 28	protein-coding
2804	chr5	120503544	120503825	+	0	NA	promoter-TSS (NM_023625)	promoter-TSS (NM_023625)	-61	NM_023625	71772		NM_023625	ENSMUSG00000029598	Plbd2	1300012G16Rik|P76	phospholipase B domain containing 2	protein-coding
306	chr10	43420823	43421043	+	0	NA	intron (NM_001168289, intron 7 of 7)	intron (NM_001168289, intron 7 of 7)	-58207	NM_199028	331623		NM_199028	ENSMUSG00000038214	Bend3	mKIAA1553	BEN domain containing 3	protein-coding
85	chr1	82316572	82316895	+	0	NA	intron (NM_029777, intron 1 of 6)	CpG	154	NM_029777	76867		NM_029777	ENSMUSG00000026142	Rhbdd1	4930418P06Rik|RRP4|mRHBDD1	rhomboid domain containing 1	protein-coding
3210	chr7	84750010	84750216	+	0	NA	intron (NR_038175, intron 2 of 4)	intron (NR_038175, intron 2 of 4)	-60156	NM_001360578	65098		NM_022985	ENSMUSG00000030629	Zfand6	3110005P07Rik|Awp1|Za20d3	zinc finger, AN1-type domain 6	protein-coding
125	chr1	126600755	126600964	+	0	NA	intron (NM_176957, intron 2 of 12)	intron (NM_176957, intron 2 of 12)	-107932	NM_172484	210356		NM_172484	ENSMUSG00000049690	Nckap5	8430408F21|D130011D22Rik|E030049G20Rik|Erih1|Erih2|Gm1548|Nap5	NCK-associated protein 5	protein-coding
123	chr1	121327864	121328075	+	0	NA	promoter-TSS (NM_001271532)	promoter-TSS (NM_001271532)	55	NM_001357251	72999		NM_133748	ENSMUSG00000003721	Insig2	2900053I11Rik|C730043J18Rik|Insig-2	insulin induced gene 2	protein-coding
1043	chr13	81629478	81629811	+	0	NA	intron (NM_054053, intron 1 of 89)	intron (NM_054053, intron 1 of 89)	3500	NM_054053	110789		NM_054053	ENSMUSG00000069170	Adgrv1	Frings|Gpr98|Mass1|Mgr1|VLGR1	adhesion G protein-coupled receptor V1	protein-coding
1265	chr15	7194678	7195061	+	0	NA	3' UTR (NM_013584, exon 20 of 20)	3' UTR (NM_013584, exon 20 of 20)	54327	NM_013584	16880		NM_013584	ENSMUSG00000054263	Lifr	A230075M04Rik|LIF	LIF receptor alpha	protein-coding
1463	chr16	37684917	37685338	+	0	NA	Intergenic	Intergenic	-30759	NM_026610	68194		NM_026610	ENSMUSG00000022820	Ndufb4	0610006N12Rik|1300010H20Rik|CI-B15	NADH:ubiquinone oxidoreductase subunit B4	protein-coding
2371	chr3	109340140	109340589	+	0	NA	promoter-TSS (NM_020505)	promoter-TSS (NM_020505)	-319	NM_020505	57257		NM_020505	ENSMUSG00000033721	Vav3	A530094I06Rik|Idd18.1	vav 3 oncogene	protein-coding
721	chr11	117478985	117479589	+	0	NA	Intergenic	Intergenic	-5081	NR_130966	432615		NR_130966	ENSMUSG00000069588	Gm11733	-	predicted gene 11733	ncRNA
1101	chr14	10813805	10814008	+	0	NA	intron (NM_001308285, intron 2 of 9)	intron (NM_001308285, intron 2 of 9)	75353	NR_131139	547334		NR_131139	ENSMUSG00000089833	Fhitos	Gm16542	fragile histidine triad gene, opposite strand	ncRNA
1149	chr14	49829676	49829880	+	0	NA	Intergenic	RLTR26|LTR|ERVK	26993	NR_164329	667006		NR_164329	ENSMUSG00000121358	Gm8417	EG667006	predicted gene 8417	pseudo
174	chr1	155790317	155790580	+	0	NA	intron (NM_023268, intron 6 of 12)	intron (NM_023268, intron 6 of 12)	22451	NM_001024945	104009		NM_023268	ENSMUSG00000033684	Qsox1	1300003H02Rik|QSOX|Qscn6|SOx|b2b2673Clo	quiescin Q6 sulfhydryl oxidase 1	protein-coding
344	chr10	69584033	69584299	+	0	NA	intron (NM_170730, intron 1 of 17)	intron (NM_170730, intron 1 of 17)	50458	NM_146005	11735		NM_009670	ENSMUSG00000069601	Ank3	2900054D09Rik|Ank-3|AnkG|Ankyrin-3|Ankyrin-G	ankyrin 3, epithelial	protein-coding
2913	chr6	30460557	30461021	+	0	NA	promoter-TSS (NR_131049)	promoter-TSS (NR_131049)	-196	NR_131049	69337		NR_131049	ENSMUSG00000085470	1700012C14Rik	-	RIKEN cDNA 1700012C14 gene	ncRNA
383	chr10	87351281	87351502	+	0	NA	Intergenic	Intergenic	120763	NR_165498	115487469		NR_165498		4930555G07Rik	-	RIKEN cDNA 4930555G07 gene	ncRNA
1331	chr15	78770602	78771512	+	0	NA	intron (NM_008595, intron 1 of 7)	intron (NM_008595, intron 1 of 7)	2388	NM_008595	17305		NM_008595	ENSMUSG00000018169	Mfng	-	MFNG O-fucosylpeptide 3-beta-N-acetylglucosaminyltransferase	protein-coding
3035	chr6	113038218	113038444	+	0	NA	Intergenic	Intergenic	7840	NR_164179	115490363		NR_164179	ENSMUSG00000107455	Gm43868	-	predicted gene, 43868	ncRNA
1351	chr15	85947893	85948103	+	0	NA	intron (NM_009886, intron 5 of 34)	intron (NM_009886, intron 5 of 34)	68671	NM_028063	72026		NM_028063	ENSMUSG00000022386	Trmu	1110005N20Rik|1600025P05Rik|Mtu1|Trmt1	tRNA 5-methylaminomethyl-2-thiouridylate methyltransferase	protein-coding
385	chr10	87502249	87502731	+	0	NA	Intergenic	Intergenic	-8830	NM_008553	17172		NM_008553	ENSMUSG00000020052	Ascl1	ASH1|Mash1|bHLHa46	achaete-scute family bHLH transcription factor 1	protein-coding
3055	chr6	125773367	125773721	+	0	NA	intron (NM_001364562, intron 3 of 24)	Charlie25|DNA|hAT-Charlie	62356	NM_001364563	243634		NM_153589	ENSMUSG00000038115	Ano2	Tmem16b	anoctamin 2	protein-coding
3763	chrX	74023521	74024132	+	0	NA	promoter-TSS (NR_039594)	promoter-TSS (NR_039594)	92	NM_001177975	16179		NM_008363	ENSMUSG00000031392	Irak1	IRAK|IRAK-1|IRAK1-S|IRAK1b|Il1rak|Plpk|mPLK	interleukin-1 receptor-associated kinase 1	protein-coding
1810	chr19	17837273	17837695	+	0	NA	5' UTR (NM_001163144, exon 1 of 21)	5' UTR (NM_001163144, exon 1 of 21)	148	NM_001190483	18552		NM_001163144	ENSMUSG00000024713	Pcsk5	PC5|PC6|SPC6|b2b1549Clo|b2b585Clo	proprotein convertase subtilisin/kexin type 5	protein-coding
483	chr11	20561199	20561401	+	0	NA	intron (NM_021372, intron 1 of 1)	intron (NM_021372, intron 1 of 1)	18134	NM_021372	58172		NM_021372	ENSMUSG00000049800	Sertad2	Kiaa0127|MNCb-1504|SEI-2|Sei2|TRIP-Br2|mKIAA0127	SERTA domain containing 2	protein-coding
485	chr11	21370570	21371282	+	0	NA	promoter-TSS (NM_139297)	promoter-TSS (NM_139297)	-297	NM_139297	216558		NM_139297	ENSMUSG00000001891	Ugp2	UDPGP|UGPase	UDP-glucose pyrophosphorylase 2	protein-coding
1127	chr14	26386158	26386367	+	0	NA	intron (NR_038005, intron 4 of 7)	intron (NR_038005, intron 4 of 7)	28715	NR_038005	71106		NR_038005	ENSMUSG00000021874	4933413J09Rik	GCSE	RIKEN cDNA 4933413J09 gene	ncRNA
1148	chr14	49066131	49066490	+	0	NA	promoter-TSS (NM_144535)	promoter-TSS (NM_144535)	-239	NM_144535	74385		NM_144535	ENSMUSG00000036291	Ap5m1	4932432K03Rik|Mu5|Mudeng	adaptor-related protein complex 5, mu 1 subunit	protein-coding
2677	chr5	21645757	21645953	+	0	NA	promoter-TSS (NM_026034)	promoter-TSS (NM_026034)	-151	NM_001363422	67211		NM_026034	ENSMUSG00000038525	Armc10	2810037C14Rik|Svh	armadillo repeat containing 10	protein-coding
444	chr10	127380383	127380691	+	0	NA	promoter-TSS (NM_001359244)	promoter-TSS (NM_001359244)	-131	NM_001359244	71750		NM_027900	ENSMUSG00000025404	R3hdm2	1300003K24Rik|mKIAA1002	R3H domain containing 2	protein-coding
3736	chrX	11987824	11988188	+	0	NA	Intergenic	Intergenic	92547	NM_175044	71458		NM_029510	ENSMUSG00000040363	Bcor	2900008C10Rik|5830466J11Rik|8430401K06Rik|BcorR|D930024N20Rik|mKIAA1575	BCL6 interacting corepressor	protein-coding
3787	chrX	106920508	106920743	+	0	NA	promoter-TSS (NM_175271)	promoter-TSS (NM_175271)	0	NM_175271	78134		NM_175271	ENSMUSG00000049929	Lpar4	5730485F04Rik|Gpr23|LPA4|p2y9	lysophosphatidic acid receptor 4	protein-coding
3756	chrX	57053282	57053536	+	0	NA	promoter-TSS (NM_028242)	promoter-TSS (NM_028242)	-161	NM_028242	72459		NM_028242	ENSMUSG00000067873	Htatsf1	1600023H17Rik|2600017A12Rik|2700077B20Rik|TAT-SF1	HIV TAT specific factor 1	protein-coding
2476	chr4	45824317	45824920	+	0	NA	intron (NM_018741, intron 1 of 4)	intron (NM_018741, intron 1 of 4)	2209	NM_018741	75426		NM_018741	ENSMUSG00000035551	Igfbpl1	2810011G06Rik|2810453O06Rik|IGFBPL	insulin-like growth factor binding protein-like 1	protein-coding
618	chr11	82487723	82488008	+	0	NA	Intergenic	Intergenic	98965	NM_001304439	270893		NM_023438	ENSMUSG00000020701	Tmem132e	Gm644	transmembrane protein 132E	protein-coding
1487	chr16	72553956	72554394	+	0	NA	Intergenic	Intergenic	-108974	NM_019413	19876		NM_019413	ENSMUSG00000022883	Robo1	DUTT1|Gm310	roundabout guidance receptor 1	protein-coding
1456	chr16	34990662	34990993	+	0	NA	intron (NM_139300, intron 29 of 31)	RLTR31D_MM|LTR|ERVK	-31594	NM_023587	70757		NM_023587	ENSMUSG00000035376	Hacd2	6330408J20Rik|Hcad2|Ptplb	3-hydroxyacyl-CoA dehydratase 2	protein-coding
1436	chr16	29657557	29658609	+	0	NA	Intergenic	Intergenic	78749	NM_001199177	74143		NM_133752	ENSMUSG00000038084	Opa1	1200011N24Rik|lilr3|mKIAA0567	OPA1, mitochondrial dynamin like GTPase	protein-coding
1686	chr18	24121625	24121844	+	0	NA	promoter-TSS (NM_172625)	promoter-TSS (NM_172625)	85	NM_172625	225280		NM_172625	ENSMUSG00000047989	Ino80c	D030070L09Rik	INO80 complex subunit C	protein-coding
1657	chr17	87877715	87877939	+	0	NA	Intergenic	Intergenic	-79833	NM_199251	210741		NM_199251	ENSMUSG00000050138	Kcnk12	mntk1	potassium channel, subfamily K, member 12	protein-coding
1637	chr17	74316402	74316688	+	0	NA	promoter-TSS (NM_001146224)	promoter-TSS (NM_001146224)	-112	NM_001146223	66310		NM_024428	ENSMUSG00000024067	Dpy30	2810410M20Rik	dpy-30, histone methyltransferase complex regulatory subunit	protein-coding
3044	chr6	118138932	118139283	+	0	NA	promoter-TSS (NM_001362149)	promoter-TSS (NM_001362149)	33	NM_030165	78752		NM_030165	ENSMUSG00000042042	Csgalnact2	4632415D10Rik|Galnact2	chondroitin sulfate N-acetylgalactosaminyltransferase 2	protein-coding
1562	chr17	25874837	25875508	+	0	NA	promoter-TSS (NM_026686)	promoter-TSS (NM_026686)	-328	NM_026686	68347		NM_026686	ENSMUSG00000025731	Mettl26	0610011F06Rik	methyltransferase like 26	protein-coding
1846	chr19	43546526	43546937	+	0	NA	Intergenic	Intergenic	-22126	NM_010324	14718		NM_010324	ENSMUSG00000025190	Got1	Got-1|cAspAT|cCAT	glutamic-oxaloacetic transaminase 1, soluble	protein-coding
1597	chr17	35909739	35910033	+	0	NA	TTS (NM_001347380)	TTS (NM_001347380)	151	NR_167681	102635200		NR_167681		Gm16279	-	predicted gene 16279	ncRNA
642	chr11	88406522	88407149	+	0	NA	intron (NM_001373923, intron 8 of 12)	MER58A|DNA|hAT-Charlie	54062	NR_039545	100628571		NR_039545	ENSMUSG00000092985	Mir378b	mir-378b|mmu-mir-378b	microRNA 378b	ncRNA
2717	chr5	53589124	53589528	+	0	NA	intron (NM_001080928, intron 1 of 10)	CpG	-1020	NM_009035	19664		NM_009035	ENSMUSG00000039191	Rbpj	CBF1|Igkjrb|Igkrsbp|RBP-J|RBP-J kappa|RBP-Jkappa|RBPjk|Rbpsuh	recombination signal binding protein for immunoglobulin kappa J region	protein-coding
993	chr13	54565050	54565247	+	0	NA	intron (NM_133797, intron 1 of 8)	CpG	234	NM_133797	97820		NM_133797	ENSMUSG00000025871	4833439L19Rik	4930558H15Rik|Kiaa1191|P33monox	RIKEN cDNA 4833439L19 gene	protein-coding
884	chr12	104736316	104736526	+	0	NA	intron (NM_148948, intron 1 of 26)	intron (NM_148948, intron 1 of 26)	15531	NM_148948	192119		NM_148948	ENSMUSG00000041415	Dicer1	1110006F08Rik|D12Ertd7e|aviD|mKIAA0928	dicer 1, ribonuclease type III	protein-coding
995	chr13	54994531	54995106	+	0	NA	intron (NM_153131, intron 2 of 15)	intron (NM_153131, intron 2 of 15)	26001	NM_001206390	212032		NM_001033245	ENSMUSG00000025877	Hk3	HK III|HK-III	hexokinase 3	protein-coding
843	chr12	80816602	80816807	+	0	NA	intron (NM_001242419, intron 1 of 6)	intron (NM_001242419, intron 1 of 6)	26172	NM_178682	217684		NM_178682	ENSMUSG00000021133	Susd6	4933426M11Rik|mKIAA0247	sushi domain containing 6	protein-coding
2405	chr3	138527188	138527431	+	0	NA	promoter-TSS (NM_001313980)	promoter-TSS (NM_001313980)	41	NM_001313980	13684		NM_007917	ENSMUSG00000028156	Eif4e	EG668879|Eif4e-ps|If4e|eIF-4E	eukaryotic translation initiation factor 4E	protein-coding
3464	chr8	94387085	94387408	+	0	NA	intron (NM_001357205, intron 1 of 7)	intron (NM_001357205, intron 1 of 7)	817	NM_001357205	64209		NM_022331	ENSMUSG00000031770	Herpud1	Herp|Mifl|SUP	homocysteine-inducible, endoplasmic reticulum stress-inducible, ubiquitin-like domain member 1	protein-coding
1984	chr2	69035290	69035886	+	0	NA	intron (NM_001347161, intron 4 of 10)	intron (NM_001347161, intron 4 of 10)	-100212	NM_181547	329416		NM_181547	ENSMUSG00000034738	Nostrin	Daip2|mDaIP2	nitric oxide synthase trafficker	protein-coding
2922	chr6	38381252	38381466	+	0	NA	promoter-TSS (NM_153600)	promoter-TSS (NM_153600)	-165	NM_153600	264134		NM_153600	ENSMUSG00000056832	Ift56	9330141E21Rik|9430097H08Rik|Ttc26|hop|hpy	intraflagellar transport 56	protein-coding
845	chr12	81817032	81817324	+	0	NA	Intergenic	Intergenic	-36008	NM_177395	338372		NM_177395	ENSMUSG00000042724	Map3k9	E130314H24Rik|Mlk1|Prke1	mitogen-activated protein kinase kinase kinase 9	protein-coding
2203	chr2	168154338	168154775	+	0	NA	promoter-TSS (NR_040327)	promoter-TSS (NR_040327)	-43	NR_040327	77017		NR_040327	ENSMUSG00000087648	E130018N17Rik	-	RIKEN cDNA E130018N17 gene	ncRNA
868	chr12	98628083	98628311	+	0	NA	promoter-TSS (NM_001289573)	promoter-TSS (NM_001289573)	55	NM_001289572	104871		NM_178914	ENSMUSG00000021007	Spata7	B230306G18Rik|HSD3	spermatogenesis associated 7	protein-coding
1764	chr18	75000548	75000769	+	0	NA	promoter-TSS (NR_028552).2	promoter-TSS (NR_028552).2	181	NM_001002239	319195		NM_001002239	ENSMUSG00000062328	Rpl17	-	ribosomal protein L17	protein-coding
3246	chr7	111739458	111740174	+	0	NA	intron (NM_001360903, intron 1 of 10)	intron (NM_001360903, intron 1 of 10)	40161	NM_173739	233733		NM_173739	ENSMUSG00000038296	Galnt18	2900011G21Rik|Galntl4|galNAc-T18|mpp-GalNAc-T18(O18)	polypeptide N-acetylgalactosaminyltransferase 18	protein-coding
790	chr12	38891371	38891598	+	0	NA	Intergenic	Intergenic	107773	NM_001163154	14009		NM_007960	ENSMUSG00000004151	Etv1	ER81|Etsrp81	ets variant 1	protein-coding
406	chr10	100128250	100128500	+	0	NA	Intergenic	Intergenic	112554	NM_001347156	17311		NM_013598	ENSMUSG00000019966	Kitl	Clo|Con|Gb|Kitlg|Mgf|SCF|SF|SLF|Sl|blz|contrasted	kit ligand	protein-coding
651	chr11	95666555	95667109	+	0	NA	promoter-TSS (NM_008831)	promoter-TSS (NM_008831)	-125	NM_008831	18673		NM_008831	ENSMUSG00000038845	Phb1	Bap32|Phb	prohibitin 1	protein-coding
3016	chr6	98994211	98994481	+	0	NA	intron (NM_053202, intron 9 of 18)	intron (NM_053202, intron 9 of 18)	33952	NM_001197322	108655		NM_053202	ENSMUSG00000030067	Foxp1	3110052D19Rik|4932443N09Rik	forkhead box P1	protein-coding
1077	chr13	102392757	102393191	+	0	NA	Intergenic	Intergenic	-300573	NM_001360519	17079		NM_008533	ENSMUSG00000021624	Cd180	F630107B15|Ly-78|Ly78|RP105	CD180 antigen	protein-coding
3511	chr8	120959409	120960039	+	0	NA	Intergenic	Intergenic	123386	NR_045471	68790		NR_045471	ENSMUSG00000097336	Fendrr	1110050K14Rik|LL66|linc-Foxf1a|lincFoxf1	Foxf1 adjacent non-coding developmental regulatory RNA	ncRNA
1814	chr19	21037356	21037561	+	0	NA	Intergenic	Intergenic	-67252	NR_126458	75354		NR_126458	ENSMUSG00000118047	4930554I06Rik	-	RIKEN cDNA 4930554I06 gene	ncRNA
2491	chr4	54946086	54946287	+	0	NA	Intergenic	Intergenic	-1759	NM_172867	242466		NM_172867	ENSMUSG00000060206	Zfp462	6030417H05|9430078C22Rik|Gt4-2|Zfpip|Znf462	zinc finger protein 462	protein-coding
58	chr1	58712053	58712611	+	0	NA	promoter-TSS (NR_149255)	promoter-TSS (NR_149255)	841	NR_149256	12633		NM_009805	ENSMUSG00000026031	Cflar	2310024N18Rik|A430105C05Rik|CLARP|Cash|Casper|FLAME|FLAME-1|Flip|Gm9845|I-FLICE|MRIT|c-Flip	CASP8 and FADD-like apoptosis regulator	protein-coding
2037	chr2	101172519	101173506	+	0	NA	Intergenic	Intergenic	448034	NM_001362687	68170		NM_026592	ENSMUSG00000027165	Iftap	B230118H07Rik|NWC	intraflagellar transport associated protein	protein-coding
2086	chr2	119593975	119594352	+	0	NA	promoter-TSS (NR_015473)	promoter-TSS (NR_015473)	-133	NR_027832	66602		NR_015473	ENSMUSG00000085438	Oip5os1	1190006L01Rik|1700020I14Rik|4933437I03Rik|Cyrano|Oip5as1|linc-oip5	Opa interacting protein 5, opposite strand 1	ncRNA
2057	chr2	109280543	109281168	+	0	NA	5' UTR (NM_139303, exon 1 of 17)	5' UTR (NM_139303, exon 1 of 17)	117	NM_139303	228421		NM_139303	ENSMUSG00000027115	Kif18a	B130001M12Rik|gcd2	kinesin family member 18A	protein-coding
3822	chrX	167316310	167316535	+	0	NA	intron (NM_001290758, intron 2 of 3)	MER46C|DNA|TcMar-Tigger	14149	NM_001290755	170743		NM_133211	ENSMUSG00000044583	Tlr7	-	toll-like receptor 7	protein-coding
2581	chr4	119073168	119073649	+	0	NA	Intergenic	Intergenic	-4297	NR_131914	433751		NR_131914	ENSMUSG00000066060	Gm12866	-	predicted gene 12866	ncRNA
4	chr1	9583571	9583974	+	0	NA	intron (NR_015470, intron 3 of 4)	intron (NR_015470, intron 3 of 4)	-17495	NM_178399	76982		NM_178399	ENSMUSG00000067879	Vxn	3110035E14Rik	vexin	protein-coding
2892	chr6	6472005	6472221	+	0	NA	Intergenic	Lx5c|LINE|L1	106545	NM_009169	20422		NM_009169	ENSMUSG00000042541	Sem1	DSS1|Shfdg1|Shfg|Shfm1	SEM1, 26S proteasome complex subunit	protein-coding
2867	chr5	140611028	140611240	+	0	NA	intron (NM_008494, intron 1 of 7)	intron (NM_008494, intron 1 of 7)	3793	NM_008494	16848		NM_008494	ENSMUSG00000029570	Lfng	-	LFNG O-fucosylpeptide 3-beta-N-acetylglucosaminyltransferase	protein-coding
3214	chr7	89766405	89766757	+	0	NA	intron (NM_181407, intron 3 of 13)	intron (NM_181407, intron 3 of 13)	133763	NM_181407	109264		NM_181407	ENSMUSG00000030621	Me3	1700020C08Rik|B230207H15Rik	malic enzyme 3, NADP(+)-dependent, mitochondrial	protein-coding
927	chr13	21172459	21172942	+	0	NA	Intergenic	Intergenic	-7231	NM_009054	19720		NM_009054	ENSMUSG00000021326	Trim27	Gm19403|Rfp	tripartite motif-containing 27	protein-coding
2111	chr2	130664240	130664659	+	0	NA	intron (NM_029832, intron 1 of 8)	CpG	196	NM_029832	77006		NM_029832	ENSMUSG00000068290	Ddrgk1	1110001I20Rik|2600009E05Rik|Ufbp1	DDRGK domain containing 1	protein-coding
3421	chr8	70282635	70282955	+	0	NA	promoter-TSS (NM_011984)	promoter-TSS (NM_011984)	-204	NM_011984	26558		NM_011984	ENSMUSG00000003573	Homer3	-	homer scaffolding protein 3	protein-coding
1903	chr2	24521554	24521753	+	0	NA	Intergenic	Intergenic	-46054	NM_011040	18510		NM_011040	ENSMUSG00000026976	Pax8	Pax-8	paired box 8	protein-coding
1721	chr18	54545378	54545599	+	0	NA	Intergenic	Intergenic	-48905	NR_166904	105246441		NR_166904		4933434P08Rik	-	RIKEN cDNA 4933434P08 gene	ncRNA
2284	chr3	60916205	60916437	+	0	NA	Intergenic	Intergenic	-86464	NM_008772	18441		NM_008772	ENSMUSG00000027765	P2ry1	P2Y1|P2y1r	purinergic receptor P2Y, G-protein coupled 1	protein-coding
1222	chr14	79842905	79843220	+	0	NA	Intergenic	Intergenic	26114	NR_033535	100038734		NR_033535	ENSMUSG00000095959	Gm10845	-	predicted gene 10845	ncRNA
536	chr11	58168249	58168503	+	0	NA	exon (NM_001166670, exon 1 of 28)	exon (NM_001166670, exon 1 of 28)	137	NM_001374702	216766		NM_172558	ENSMUSG00000037275	Gemin5	C330013N08	gem nuclear organelle associated protein 5	protein-coding
2800	chr5	115363117	115363443	+	0	NA	Intergenic	L2|LINE|L2	-3157	NR_163911	73792		NR_163911	ENSMUSG00000086352	4930401G09Rik	-	RIKEN cDNA 4930401G09 gene	ncRNA
3181	chr7	64501715	64502116	+	0	NA	promoter-TSS (NM_001291167)	promoter-TSS (NM_001291167)	209	NM_007461	11784		NM_007461	ENSMUSG00000030519	Apba2	X11-like|X11L|XllL|mXllL	amyloid beta precursor protein binding family A member 2	protein-coding
3336	chr8	6188334	6188541	+	0	NA	Intergenic	Intergenic	-1083150	NM_011388	20494		NM_011388	ENSMUSG00000023073	Slc10a2	9130221J18Rik|ASBT|IBAT|ISBT	solute carrier family 10, member 2	protein-coding
1695	chr18	33998341	33998556	+	0	NA	intron (NM_013512, intron 2 of 23)	intron (NM_013512, intron 2 of 23)	8758	NM_013512	13824		NM_013512	ENSMUSG00000024376	Epb41l4a	Epb4.1l4|Epb4.1l4a|NBL4	erythrocyte membrane protein band 4.1 like 4a	protein-coding
3356	chr8	18594874	18595071	+	0	NA	promoter-TSS (NM_173189)	promoter-TSS (NM_173189)	-159	NM_173189	244329		NM_173189	ENSMUSG00000039842	Mcph1	5430437K10Rik|BRIT1|D030046N04Rik|MCT|Tg(HLA-A2.1)1Enge	microcephaly, primary autosomal recessive 1	protein-coding
3387	chr8	34806868	34807512	+	0	NA	promoter-TSS (NM_176933)	promoter-TSS (NM_176933)	-420	NM_176933	319520		NM_176933	ENSMUSG00000031530	Dusp4	2700078F24Rik|E130306H24Rik|MKP2	dual specificity phosphatase 4	protein-coding
2469	chr4	43982297	43982597	+	0	NA	Intergenic	Intergenic	-1057	NM_001002787	442829		NM_001002787	ENSMUSG00000070999	Ccin	4933417A14Rik	calicin	protein-coding
292	chr10	31609580	31609898	+	0	NA	promoter-TSS (NM_001146349)	promoter-TSS (NM_001146349)	-14	NM_001146349	268291		NM_001146349	ENSMUSG00000063760	Rnf217	Ibrdc1	ring finger protein 217	protein-coding
2143	chr2	148672284	148672571	+	0	NA	promoter-TSS (NM_001110159)	promoter-TSS (NM_001110159)	-188	NM_019761	56488		NM_019761	ENSMUSG00000036992	Nxt1	1110001N02Rik	NTF2-related export protein 1	protein-coding
1535	chr17	13683759	13683960	+	0	NA	Intergenic	Intergenic	-76682	NR_151731	17356		NM_010806	ENSMUSG00000068036	Afdn	5033403D15Rik|AF6|Af-6|Afadin|Gm314|I-afadin|Mllt4|S-afadin	afadin, adherens junction formation factor	protein-coding
1555	chr17	24220921	24221132	+	0	NA	promoter-TSS (NM_028056)	promoter-TSS (NM_028056)	-175	NM_028056	72016		NM_028056	ENSMUSG00000024118	Tedc2	1600002H07Rik	tubulin epsilon and delta complex 2	protein-coding
3808	chrX	151343891	151344145	+	0	NA	promoter-TSS (NM_198105)	promoter-TSS (NM_198105)	-205	NM_198105	207375		NM_198105	ENSMUSG00000025262	Fam120c	D930001I21Rik|ORF34	family with sequence similarity 120, member C	protein-coding
581	chr11	69948312	69948758	+	0	NA	promoter-TSS (NM_001359114)	promoter-TSS (NM_001359114)	-338	NM_001359114	20528		NM_009204	ENSMUSG00000018566	Slc2a4	GT2|Glut-4|Glut4|twgy	solute carrier family 2 (facilitated glucose transporter), member 4	protein-coding
1919	chr2	26586718	26586948	+	0	NA	intron (NM_001164564, intron 1 of 8)	CpG	197	NM_001164564	353156		NM_178444	ENSMUSG00000026921	Egfl7	VE-statin|Zneu1	EGF-like domain 7	protein-coding
2575	chr4	117415104	117415920	+	0	NA	intron (NM_025739, intron 2 of 14)	intron (NM_025739, intron 2 of 14)	-40051	NM_001310729	66743		NM_025739	ENSMUSG00000028677	Rnf220	4732477A13|4931406I20Rik|5730503K05Rik	ring finger protein 220	protein-coding
3106	chr7	19770305	19770549	+	0	NA	exon (NM_020486, exon 1 of 15)	exon (NM_020486, exon 1 of 15)	105	NM_020486	57278		NM_020486	ENSMUSG00000002980	Bcam	1200005K12Rik|B-CAM|Gplu|Lu	basal cell adhesion molecule	protein-coding
2317	chr3	87948414	87948675	+	0	NA	promoter-TSS (NM_007759)	promoter-TSS (NM_007759)	-149	NM_007759	12904		NM_007759	ENSMUSG00000004885	Crabp2	Crabp-2|CrabpII	cellular retinoic acid binding protein II	protein-coding
1208	chr14	73231546	73231838	+	0	NA	intron (NM_009029, intron 17 of 26)	intron (NM_009029, intron 17 of 26)	-6199	NM_175116	67168		NM_175116	ENSMUSG00000033446	Lpar6	2610302I02Rik|P2ry5|P2y5	lysophosphatidic acid receptor 6	protein-coding
3543	chr9	16499712	16500034	+	0	NA	intron (NM_001080814, intron 1 of 25)	intron (NM_001080814, intron 1 of 25)	2181	NM_001080814	270120		NM_001080814	ENSMUSG00000074505	Fat3	9430076A06Rik|D430038H04Rik|Gm1132|Gm510|MFAT3F	FAT atypical cadherin 3	protein-coding
399	chr10	96747159	96747404	+	0	NA	Intergenic	Intergenic	130280	NM_007569	12226		NM_007569	ENSMUSG00000036478	Btg1	-	BTG anti-proliferation factor 1	protein-coding
3175	chr7	62462334	62462987	+	0	NA	3' UTR (NM_013788, exon 1 of 1)	3' UTR (NM_013788, exon 1 of 1)	1850	NM_013788	27412		NM_013788	ENSMUSG00000070526	Peg12	Frat3	paternally expressed 12	protein-coding
2506	chr4	65252083	65252411	+	0	NA	intron (NM_021362, intron 9 of 21)	intron (NM_021362, intron 9 of 21)	128073	NM_021362	18491		NM_021362	ENSMUSG00000028370	Pappa	8430414N03Rik|IGFBP-4ase|PAG1|PAPP-A	pregnancy-associated plasma protein A	protein-coding
1364	chr15	91077676	91077896	+	0	NA	Intergenic	Intergenic	-27835	NM_001109041	16564		NM_016705	ENSMUSG00000022629	Kif21a	-	kinesin family member 21A	protein-coding
2001	chr2	75938455	75938669	+	0	NA	promoter-TSS (NM_028235)	promoter-TSS (NM_028235)	-100	NM_028235	72421		NM_028235	ENSMUSG00000075273	Ift70b	2510042P03Rik|Tcc30b|Ttc30b	intraflagellar transport 70B	protein-coding
2049	chr2	105067371	105067579	+	0	NA	Intergenic	GA-rich|Low_complexity|Low_complexity	50354	NR_165821	102639549		NR_165821		Gm38521	-	predicted gene, 38521	ncRNA
156	chr1	136140165	136140384	+	0	NA	intron (NM_001039472, intron 1 of 34)	intron (NM_001039472, intron 1 of 34)	8884	NM_001039472	16565		NM_019962	ENSMUSG00000041642	Kif21b	2610511N21Rik|mKIAA0449	kinesin family member 21B	protein-coding
289	chr10	30844104	30844330	+	0	NA	Intergenic	Intergenic	-1434	NM_013904	15214		NM_013904	ENSMUSG00000019789	Hey2	CHF1|Herp1|Hrt2|bHLHb32|hesr2	hairy/enhancer-of-split related with YRPW motif 2	protein-coding
2095	chr2	122408375	122408600	+	0	NA	Intergenic	L1M2|LINE|L1	-17948	NM_172980	269346		NM_172980	ENSMUSG00000027219	Slc28a2	2010208B10Rik|B430217P18|Cnt2|SPNT	solute carrier family 28 (sodium-coupled nucleoside transporter), member 2	protein-coding
2219	chr2	173725290	173725602	+	0	NA	Intergenic	L1MC3|LINE|L1	6031	NM_029308	75485		NM_029308	ENSMUSG00000057047	1700010B08Rik	-	RIKEN cDNA 1700010B08 gene	ncRNA
1540	chr17	15395966	15396350	+	0	NA	promoter-TSS (NM_024203)	promoter-TSS (NM_024203)	-44	NM_001357822	67544		NM_024203	ENSMUSG00000014763	Fam120b	4932442K08Rik|CCPG|Pgcc1|mKIAA1838	family with sequence similarity 120, member B	protein-coding
122	chr1	121111831	121112061	+	0	NA	intron (NR_110450, intron 2 of 2)	intron (NR_110450, intron 2 of 2)	24541	NR_110450	98452		NR_038008	ENSMUSG00000097881	Celrr	B230209K01Rik|Celr|Gm818	cerebellum expressed regulatory RNA	ncRNA
3289	chr7	130265999	130266344	+	0	NA	5' UTR (NM_001347638, exon 1 of 16)	5' UTR (NM_001347638, exon 1 of 16)	637	NM_201601	14183		NM_010207	ENSMUSG00000030849	Fgfr2	Bek|Fgfr-2|Fgfr-7|Fgfr2b|Fgfr7|KGFR|KGFRTr|svs	fibroblast growth factor receptor 2	protein-coding
65	chr1	62783727	62784130	+	0	NA	intron (NM_010939, intron 13 of 15)	intron (NM_010939, intron 13 of 15)	10804	NR_040601	74992		NR_040601		4930487H11Rik	-	RIKEN cDNA 4930487H11 gene	ncRNA
598	chr11	77513035	77513320	+	0	NA	promoter-TSS (NM_001024920)	promoter-TSS (NM_001024920)	96	NM_001024920	216964		NM_001024920	ENSMUSG00000044328	Trp53i13	2410019G02Rik|Tp53i13	transformation related protein 53 inducible protein 13	protein-coding
576	chr11	69409656	69409882	+	0	NA	intron (NM_001017426, intron 2 of 23)	intron (NM_001017426, intron 2 of 23)	6425	NM_001017426	216850		NM_001017426	ENSMUSG00000018476	Kdm6b	1700064E03Rik|Jmjd3	KDM1 lysine (K)-specific demethylase 6B	protein-coding
1889	chr2	6212932	6213183	+	0	NA	promoter-TSS (NM_024208)	promoter-TSS (NM_024208)	-63	NM_024208	67856		NM_024208	ENSMUSG00000039063	Echdc3	2310005D12Rik	enoyl Coenzyme A hydratase domain containing 3	protein-coding
1601	chr17	45630092	45630295	+	0	NA	TTS (NM_001013767)	TTS (NM_001013767)	-28091	NM_001177469	653016		NM_001177468	ENSMUSG00000079471	Mymx	EG653016|Esgp|Gm7325|minion|myomerger	myomixer, myoblast fusion factor	protein-coding
1649	chr17	83167173	83167434	+	0	NA	Intergenic	Intergenic	-47980	NM_134117	106522		NM_134117	ENSMUSG00000024247	Pkdcc	Adtk1|ESTM17|MAd1|Sgk493|Vlk	protein kinase domain containing, cytoplasmic	protein-coding
1321	chr15	75921260	75921518	+	0	NA	exon (NM_025412, exon 1 of 6)	exon (NM_025412, exon 1 of 6)	171	NM_025412	66194		NM_025412	ENSMUSG00000022571	Pycr3	1110058B13Rik|2700073G24Rik|Pycrl	pyrroline-5-carboxylate reductase 3	protein-coding
382	chr10	87114201	87115038	+	0	NA	intron (NM_029685, intron 2 of 5)	intron (NM_029685, intron 2 of 5)	56573	NM_029685	76640		NM_029685	ENSMUSG00000047129	1700113H08Rik	-	RIKEN cDNA 1700113H08 gene	protein-coding
3025	chr6	101378133	101378399	+	0	NA	promoter-TSS (NM_018884)	promoter-TSS (NM_018884)	-369	NM_018884	55983		NM_018884	ENSMUSG00000035357	Pdzrn3	1110020C07Rik|LNX3|SEMACAP3|Semcap3	PDZ domain containing RING finger 3	protein-coding
2908	chr6	29347740	29348068	+	0	NA	promoter-TSS (NM_001285412)	promoter-TSS (NM_001285412)	-202	NM_184053	12321		NM_007594	ENSMUSG00000029767	Calu	9530075H20Rik	calumenin	protein-coding
1715	chr18	52847814	52848019	+	0	NA	intron (NM_001199151, intron 2 of 11)	intron (NM_001199151, intron 2 of 11)	22606	NM_001367923	113939900		NM_001367923	ENSMUSG00000118407	Gm50457	Ancv1r|Gm51263	predicted gene, 50457	protein-coding
2595	chr4	124906249	124906479	+	0	NA	intron (NM_001256432, intron 8 of 16)	intron (NM_001256432, intron 8 of 16)	-11582	NR_040651	73628		NR_040651	ENSMUSG00000085263	1700125G02Rik	-	RIKEN cDNA 1700125G02 gene	ncRNA
2635	chr4	142248182	142248571	+	0	NA	Intergenic	Intergenic	-8975	NM_001109685	71529		NM_144531	ENSMUSG00000040606	Kazn	2310007B04Rik|9030409G11Rik|Kaz|Kazrin	kazrin, periplakin interacting protein	protein-coding
860	chr12	89041577	89042413	+	0	NA	intron (NM_172544, intron 2 of 19)	intron (NM_172544, intron 2 of 19)	88605	NM_172544	18191		NM_172544	ENSMUSG00000066392	Nrxn3	-	neurexin III	protein-coding
2655	chr4	150758685	150758933	+	0	NA	Intergenic	Intergenic	39143	NR_162802	114482888		NR_162802		Mir12196	Gm51276|mmu-mir-12196	microRNA 12196	ncRNA
832	chr12	76196365	76196744	+	0	NA	Intergenic	Intergenic	-19295	NM_010157	13983		NM_010157	ENSMUSG00000021055	Esr2	ER[b]|ERbeta|Estrb	estrogen receptor 2 (beta)	protein-coding
776	chr12	28460622	28460907	+	0	NA	intron (NM_001177964, intron 8 of 8)	intron (NM_001177964, intron 8 of 8)	87573	NM_001177964	68511		NM_001177964	ENSMUSG00000020633	Dcdc2c	1110015M06Rik	doublecortin domain containing 2C	protein-coding
2283	chr3	59277779	59278239	+	0	NA	intron (NM_177855, intron 38 of 43)	intron (NM_177855, intron 38 of 43)	-15024	NM_001357010	70839		NM_027571	ENSMUSG00000036353	P2ry12	2900079B22Rik|4921504D23Rik|P2Y12	purinergic receptor P2Y, G-protein coupled 12	protein-coding
1904	chr2	24905620	24905952	+	0	NA	intron (NM_001012518, intron 1 of 26)	intron (NM_001012518, intron 1 of 26)	13823	NM_172545	77683		NM_172545	ENSMUSG00000036893	Ehmt1	9230102N17Rik|D330003E03|Eu-HMTase1|GLP|GLP1|KMT1D|mKIAA1876	euchromatic histone methyltransferase 1	protein-coding
2485	chr4	54073206	54073565	+	0	NA	Intergenic	Intergenic	247340	NM_028053	52076		NM_028053	ENSMUSG00000028420	Tmem38b	1600017F22Rik|D4Ertd89e|TRIC-B|mg33b	transmembrane protein 38B	protein-coding
798	chr12	47162458	47162688	+	0	NA	Intergenic	Intergenic	-343806	NM_001364636	664883		NM_021361	ENSMUSG00000021047	Nova1	9430099M15Rik|G630039L02|Nova-1	NOVA alternative splicing regulator 1	protein-coding
1675	chr18	12941368	12941812	+	0	NA	intron (NM_207530, intron 1 of 27)	CpG	251	NM_207530	64291		NM_020573	ENSMUSG00000044252	Osbpl1a	G430090F17Rik|Gm753|ORP-1|Osbpl1b	oxysterol binding protein-like 1A	protein-coding
1	chr1	4785494	4786192	+	0	NA	promoter-TSS (NR_033530)	promoter-TSS (NR_033530)	-117	NR_033530	27395		NM_025300	ENSMUSG00000033845	Mrpl15	HSPC145|L15mt|MRP-L15|MRP-L7|Rpml7	mitochondrial ribosomal protein L15	protein-coding
1040	chr13	78936161	78936629	+	0	NA	Intergenic	Intergenic	-737522	NM_010151	13865		NM_010151	ENSMUSG00000069171	Nr2f1	COUP-TF1|COUP-TFI|COUPTFA|EAR-3|EAR3|Erbal3|SVP44|Tcfcoup1	nuclear receptor subfamily 2, group F, member 1	protein-coding
3415	chr8	67950652	67950859	+	0	NA	intron (NM_177698, intron 3 of 14)	intron (NM_177698, intron 3 of 14)	23819	NM_177698	234353		NM_027626	ENSMUSG00000030465	Psd3	4931420C21Rik|D430018P08|EFA6D	pleckstrin and Sec7 domain containing 3	protein-coding
2125	chr2	144459076	144459537	+	0	NA	promoter-TSS (NR_033459)	promoter-TSS (NR_033459)	26	NR_033459	668917		NR_033459	ENSMUSG00000121866	Zfp133-ps	Gm38402|Zfp133	zinc finger protein 133, pseudogene	pseudo
3213	chr7	89627713	89628625	+	0	NA	Intergenic	Intergenic	-4649	NM_181407	109264		NM_181407	ENSMUSG00000030621	Me3	1700020C08Rik|B230207H15Rik	malic enzyme 3, NADP(+)-dependent, mitochondrial	protein-coding
3195	chr7	74330725	74330974	+	0	NA	intron (NM_001038643, intron 4 of 10)	intron (NM_001038643, intron 4 of 10)	223931	NM_023908	108116		NM_023908	ENSMUSG00000025790	Slco3a1	5830414C08Rik|Anr1|MJAM|OATP-D|Slc21a11	solute carrier organic anion transporter family, member 3a1	protein-coding
397	chr10	96330721	96331522	+	0	NA	Intergenic	Intergenic	104914	NR_110448	74881		NR_110448	ENSMUSG00000112762	4930459C07Rik	-	RIKEN cDNA 4930459C07 gene	ncRNA
60	chr1	59684979	59685195	+	0	NA	promoter-TSS (NM_018868)	promoter-TSS (NM_018868)	81	NM_018868	55989		NM_018868	ENSMUSG00000026020	Nop58	MSSP|Nol5|SIK|nop5	NOP58 ribonucleoprotein	protein-coding
1460	chr16	36828439	36828640	+	0	NA	promoter-TSS (NM_001358102)	promoter-TSS (NM_001358102)	139	NM_177128	320299		NM_177128	ENSMUSG00000022837	Iqcb1	6820449I09Rik|NPHP5	IQ calmodulin-binding motif containing 1	protein-coding
610	chr11	80208984	80209286	+	0	NA	promoter-TSS (NM_021536)	promoter-TSS (NM_021536)	84	NM_021536	59040		NM_021536	ENSMUSG00000017686	Rhot1	2210403N23Rik|Arht1|C430039G08Rik|Miro1	ras homolog family member T1	protein-coding
3707	chr9	110732655	110733155	+	0	NA	intron (NM_011199, intron 3 of 15)	intron (NM_011199, intron 3 of 15)	9705	NM_001083936	19228		NM_011199	ENSMUSG00000032492	Pth1r	PPR|Pthr|Pthr1	parathyroid hormone 1 receptor	protein-coding
1326	chr15	77366911	77367311	+	0	NA	Intergenic	Intergenic	3971	NR_168087	102639762		NR_165616	ENSMUSG00000121848	Gm3787	100042318	predicted gene 3787	ncRNA
3760	chrX	71838836	71839059	+	0	NA	Intergenic	Intergenic	22189	NM_001081356	67048		NM_001081356	ENSMUSG00000073131	Vma21	2610030H06Rik	VMA21 vacuolar H+-ATPase homolog (S. cerevisiae)	protein-coding
1813	chr19	20903268	20903477	+	0	NA	intron (NM_028953, intron 4 of 20)	B1_Mus1|SINE|Alu	50830	NM_028953	13409		NM_028953	ENSMUSG00000024749	Tmc1	4933416G09Rik|Beethoven|Bth|CWEA1|TMC1ex1|dn	transmembrane channel-like gene family 1	protein-coding
1606	chr17	47887553	47887761	+	0	NA	intron (NM_028767, intron 3 of 16)	intron (NM_028767, intron 3 of 16)	36975	NM_001110824	74123		NM_028767	ENSMUSG00000023991	Foxp4	1200010K03Rik|2310007G05Rik|mFKHLA	forkhead box P4	protein-coding
1407	chr16	10360020	10360227	+	0	NA	intron (NM_001291001, intron 6 of 6)	ID|SINE|ID	-28838	NR_126064	381033		NR_126064	ENSMUSG00000116270	Gm1600	Gm1776	predicted gene 1600	ncRNA
633	chr11	86947039	86947269	+	0	NA	intron (NM_001005341, intron 2 of 4)	intron (NM_001005341, intron 2 of 4)	46608	NM_001005341	77864		NM_001005341	ENSMUSG00000018427	Ypel2	6430570G24|E130113K08Rik	yippee like 2	protein-coding
635	chr11	87423452	87423718	+	0	NA	intron (NM_031386, intron 1 of 30)	ID4|SINE|ID	-4006	NM_001199293	83560		NM_031386	ENSMUSG00000010342	Tex14	-	testis expressed gene 14 intercellular bridge forming factor	protein-coding
3525	chr8	127054934	127055147	+	0	NA	Intergenic	MER58B|DNA|hAT-Charlie	-9016	NM_001309392	93742		NM_033620	ENSMUSG00000025812	Pard3	Asip|D8Ertd580e|Par-3|Par3|Pard-3|Pard3a|Phip	par-3 family cell polarity regulator	protein-coding
266	chr10	13118243	13118715	+	0	NA	intron (NM_001364644, intron 5 of 7)	intron (NM_001364644, intron 5 of 7)	27634	NR_131912	338438		NR_131912		Hymai	-	hydatidiform mole associated and imprinted transcript	ncRNA
2910	chr6	29735543	29736204	+	0	NA	5' UTR (NM_176996, exon 1 of 12)	5' UTR (NM_176996, exon 1 of 12)	376	NM_176996	319757		NM_176996	ENSMUSG00000001761	Smo	E130215L21Rik|Smoh|bnb|smoothened	smoothened, frizzled class receptor	protein-coding
144	chr1	132696545	132696807	+	0	NA	intron (NM_001160317, intron 1 of 27)	intron (NM_001160317, intron 1 of 27)	10650	NM_001160318	269116		NM_182716	ENSMUSG00000026442	Nfasc	D430023G06Rik|NF|mKIAA0756	neurofascin	protein-coding
1055	chr13	89984723	89984996	+	0	NA	intron (NM_028012, intron 6 of 7)	intron (NM_028012, intron 6 of 7)	104749	NM_028012	108138		NM_028012	ENSMUSG00000021615	Xrcc4	2310057B22Rik	X-ray repair complementing defective repair in Chinese hamster cells 4	protein-coding
3351	chr8	12395253	12395806	+	0	NA	promoter-TSS (NM_009233)	promoter-TSS (NM_009233)	10	NM_009233	20664		NM_009233	ENSMUSG00000096014	Sox1	Sox-1	SRY (sex determining region Y)-box 1	protein-coding
185	chr1	162209343	162209867	+	0	NA	intron (NM_001038619, intron 14 of 20)	intron (NM_001038619, intron 14 of 20)	-8018	NR_002870	474332		NR_002870	ENSMUSG00000078190	Dnm3os	6030416H16Rik|Hag2|Npn1|P/L01	dynamin 3, opposite strand	ncRNA
2368	chr3	108415800	108416248	+	0	NA	promoter-TSS (NM_001004177)	promoter-TSS (NM_001004177)	-445	NM_017392	53883		NM_017392	ENSMUSG00000068740	Celsr2	Adgrc2|EGFL2|Flamingo1|flamingo|mKIAA0279|mfmi1	cadherin, EGF LAG seven-pass G-type receptor 2	protein-coding
1035	chr13	74617309	74617655	+	0	NA	promoter-TSS (NM_001378681)	promoter-TSS (NM_001378681)	-161	NM_001378681	108168101		NM_001378681	ENSMUSG00000113204	Gm46430	-	predicted gene, 46430	protein-coding
183	chr1	161195922	161196127	+	0	NA	Intergenic	Intergenic	-36710	NM_001195189	100502590		NM_001195189	ENSMUSG00000049160	Tex50	4930469G21Rik	testis expressed 50	protein-coding
3331	chr8	3516606	3516819	+	0	NA	promoter-TSS (NM_001359124)	promoter-TSS (NM_001359124)	-151	NM_001359124	50767		NM_015801	ENSMUSG00000004565	Pnpla6	MSws|Nte	patatin-like phospholipase domain containing 6	protein-coding
3810	chrX	152368807	152369314	+	0	NA	promoter-TSS (NM_001313748)	promoter-TSS (NM_001313748)	32	NR_045452	75693		NR_045451	ENSMUSG00000084885	3010001F23Rik	-	RIKEN cDNA 3010001F23 gene	ncRNA
1763	chr18	74063853	74064055	+	0	NA	intron (NM_172632, intron 1 of 5)	CpG	995	NM_172632	225724		NM_172632	ENSMUSG00000024558	Mapk4	A330097D03Rik|Erk3|Prkm4|p63Mapk	mitogen-activated protein kinase 4	protein-coding
2204	chr2	168694507	168694816	+	0	NA	intron (NM_001354977, intron 4 of 27)	intron (NM_001354977, intron 4 of 27)	17174	NM_001354978	11981		NM_015731	ENSMUSG00000027546	Atp9a	IIa	ATPase, class II, type 9A	protein-coding
3265	chr7	118593710	118594328	+	0	NA	intron (NR_169122, intron 1 of 2)	intron (NR_169122, intron 1 of 2)	1527	NR_169122	381914		NM_001331201	ENSMUSG00000109284	B230311B06Rik	Gm1695	RIKEN cDNA B230311B06 gene	ncRNA
2075	chr2	118218140	118218689	+	0	NA	intron (NM_027759, intron 10 of 10)	intron (NM_027759, intron 10 of 10)	38542	NM_001374672	71313		NM_027759	ENSMUSG00000027344	Fsip1	1700012M13Rik|4933432K11Rik	fibrous sheath-interacting protein 1	protein-coding
287	chr10	30600451	30600659	+	0	NA	intron (NM_001358806, intron 1 of 10)	CpG	145	NM_028604	73681		NM_028604	ENSMUSG00000019792	Trmt11	2410075D05Rik|3110045I18Rik	tRNA methyltransferase 11	protein-coding
2640	chr4	146514805	146515023	+	0	NA	promoter-TSS (NM_001243139)	promoter-TSS (NM_001243139)	-6	NM_001243139	100041433		NM_001243138	ENSMUSG00000056300	Zfp981	Gm13247	zinc finger protein 981	protein-coding
3463	chr8	94167267	94167492	+	0	NA	Intergenic	MLT1E1|LTR|ERVL-MaLR	-5239	NM_008630	17750		NM_008630	ENSMUSG00000031762	Mt2	MT-II|Mt-2	metallothionein 2	protein-coding
1983	chr2	68406913	68407807	+	0	NA	intron (NM_016866, intron 2 of 17)	intron (NM_016866, intron 2 of 17)	64621	NM_016866	53416		NM_016866	ENSMUSG00000027030	Stk39	DCHT|Gm50618|RF005|Rnl5|SPAK	serine/threonine kinase 39	protein-coding
3149	chr7	44974352	44974744	+	0	NA	intron (NM_001252470, intron 1 of 18)	intron (NM_001252470, intron 1 of 18)	303	NM_153679	78070		NM_153679	ENSMUSG00000007783	Cpt1c	6530437J22Rik|9630004I06Rik|CPT I-C|CPT IC|CPT1-B|CPTI-B	carnitine palmitoyltransferase 1c	protein-coding
3101	chr7	19093623	19094303	+	0	NA	promoter-TSS (NM_011383)	promoter-TSS (NM_011383)	-581	NM_011383	20475		NM_011383	ENSMUSG00000040841	Six5	Dmahp|MDMAHP|TrexBF	sine oculis-related homeobox 5	protein-coding
374	chr10	84685775	84686653	+	0	NA	intron (NM_027423, intron 19 of 27)	intron (NM_027423, intron 19 of 27)	63916	NM_027423	70428		NM_027423	ENSMUSG00000034453	Polr3b	2700078H01Rik|A330032P03Rik|C128|RPC2	polymerase (RNA) III (DNA directed) polypeptide B	protein-coding
2880	chr5	148624882	148625111	+	0	NA	Intergenic	Intergenic	-34231	NR_168911	102639759		NR_168911		Gm35994	-	predicted gene, 35994	ncRNA
1210	chr14	73326329	73326576	+	0	NA	promoter-TSS (NM_009029)	promoter-TSS (NM_009029)	-630	NM_009029	19645		NM_009029	ENSMUSG00000022105	Rb1	Rb|Rb-1|p110-RB1|pRb|pp105	RB transcriptional corepressor 1	protein-coding
323	chr10	60248489	60248882	+	0	NA	Intergenic	Intergenic	-28943	NM_001146123	19156		NM_011179	ENSMUSG00000004207	Psap	SGP-1	prosaposin	protein-coding
325	chr10	60346947	60347164	+	0	NA	exon (NM_028732, exon 1 of 7)	exon (NM_028732, exon 1 of 7)	204	NM_001159572	74048		NM_028732	ENSMUSG00000020101	Vsir	4632428N05Rik|Dies1|PD-1H|VISTA	V-set immunoregulatory receptor	protein-coding
3043	chr6	117917019	117917235	+	0	NA	promoter-TSS (NM_001166427)	promoter-TSS (NM_001166427)	-167	NM_001166427	98758		NM_133834	ENSMUSG00000042079	Hnrnpf	4833420I20Rik|Hnrpf	heterogeneous nuclear ribonucleoprotein F	protein-coding
2006	chr2	78868506	78868742	+	0	NA	promoter-TSS (NM_009454)	promoter-TSS (NM_009454)	-423	NM_009454	22193		NM_009454	ENSMUSG00000027011	Ube2e3	Ubce4|ubcM2	ubiquitin-conjugating enzyme E2E 3	protein-coding
3342	chr8	9288019	9288467	+	0	NA	intron (NM_173446, intron 1 of 2)	intron (NM_173446, intron 1 of 2)	143574	NR_073360	74688		NR_073360	ENSMUSG00000109215	4930453L07Rik	-	RIKEN cDNA 4930453L07 gene	ncRNA
781	chr12	29049184	29049394	+	0	NA	Intergenic	HAL1|LINE|L1	-92640	NR_154987	102633526		NR_154987	ENSMUSG00000113986	Gm31333	-	predicted gene, 31333	ncRNA
1865	chr19	53421123	53421422	+	0	NA	Intergenic	Intergenic	-30638	NM_172429	76479		NM_172429	ENSMUSG00000025024	Smndc1	-	survival motor neuron domain containing 1	protein-coding
2501	chr4	58986470	58986732	+	0	NA	intron (NM_025968, intron 1 of 9)	intron (NM_025968, intron 1 of 9)	477	NM_025968	67103		NM_025968	ENSMUSG00000028378	Ptgr1	2510002C21Rik|DIG-1|Ltb4dh|Zadh3	prostaglandin reductase 1	protein-coding
2549	chr4	107772450	107772900	+	0	NA	Intergenic	L1ME4b|LINE|L1	-11011	NR_166201	67548		NR_166201	ENSMUSG00000087289	4933424M12Rik	-	RIKEN cDNA 4933424M12 gene	ncRNA
106	chr1	89941965	89942205	+	0	NA	Intergenic	CpG	-10909	NM_010262	14472		NM_010262	ENSMUSG00000034486	Gbx2	D130058E05Rik|Gbx-2|MMoxA|Stra7	gastrulation brain homeobox 2	protein-coding
736	chr11	120625176	120625404	+	0	NA	promoter-TSS (NR_105901)	promoter-TSS (NR_105901)	-276	NM_001363439	209011		NM_153056	ENSMUSG00000025138	Sirt7	-	sirtuin 7	protein-coding
872	chr12	99220067	99220910	+	0	NA	intron (NM_183186, intron 4 of 5)	intron (NM_183186, intron 4 of 5)	-57680	NR_038130	67639		NR_038130	ENSMUSG00000113210	4930474N09Rik	-	RIKEN cDNA 4930474N09 gene	ncRNA
1288	chr15	40169765	40169968	+	0	NA	Intergenic	Intergenic	7259	NR_155349	102636151		NR_155349	ENSMUSG00000115367	Gm33301	-	predicted gene, 33301	ncRNA
3516	chr8	121925628	121925869	+	0	NA	intron (NM_007608, intron 3 of 6)	intron (NM_007608, intron 3 of 6)	17915	NR_167716	407789		NM_001033485		BC048644	-	cDNA sequence BC048644	ncRNA
916	chr12	119273785	119274437	+	0	NA	Intergenic	Intergenic	-35835	NM_177290	320910		NM_177290	ENSMUSG00000025321	Itgb8	4832412O06Rik	integrin beta 8	protein-coding
3011	chr6	97278122	97278320	+	0	NA	Intergenic	Intergenic	-25464	NM_001081157	320502		NM_001081157	ENSMUSG00000044086	Lmod3	5430424A14Rik	leiomodin 3 (fetal)	protein-coding
1315	chr15	73732318	73732727	+	0	NA	intron (NM_001166388, intron 1 of 5)	intron (NM_001166388, intron 1 of 5)	7592	NM_001166388	19245		NM_008975	ENSMUSG00000059895	Ptp4a3	Prl-3|pPtp4a3	protein tyrosine phosphatase 4a3	protein-coding
624	chr11	83852063	83852451	+	0	NA	promoter-TSS (NM_001291269)	promoter-TSS (NM_001291269)	-703	NM_001291269	21410		NM_009330	ENSMUSG00000020679	Hnf1b	HNF-1-beta|HNF-1B|HNF-1Beta|Hnf1beta|LFB3|Tcf-2|Tcf2|vHNF1	HNF1 homeobox B	protein-coding
1577	chr17	31512032	31512253	+	0	NA	intron (NM_021322, intron 1 of 10)	CpG	345	NM_021322	57773		NM_021322	ENSMUSG00000024037	Wdr4	D530049K22Rik|Wh|mWH	WD repeat domain 4	protein-coding
2557	chr4	114746842	114747075	+	0	NA	Intergenic	L1MC5a|LINE|L1	-74762	NR_033617	433746		NR_033617	ENSMUSG00000055198	Gm12830	-	predicted gene 12830	ncRNA
2586	chr4	121215046	121215268	+	0	NA	promoter-TSS (NM_001346660)	promoter-TSS (NM_001346660)	-73	NM_001346660	109263		NM_001081013	ENSMUSG00000049878	Rlf	9230110M18Rik|MommeD8	rearranged L-myc fusion sequence	protein-coding
2537	chr4	99653790	99653988	+	0	NA	Intergenic	CpG	-2410	NM_010425	15221		NM_010425	ENSMUSG00000067261	Foxd3	CWH3|Genesis|Hfh2	forkhead box D3	protein-coding
2496	chr4	57275339	57275637	+	0	NA	intron (NM_011207, intron 1 of 25)	intron (NM_011207, intron 1 of 25)	24881	NM_001384115	545622		NM_011207	ENSMUSG00000038764	Ptpn3	9530011I20Rik|PTP-H1|PTPCL	protein tyrosine phosphatase, non-receptor type 3	protein-coding
2662	chr4	155190075	155190294	+	0	NA	intron (NM_011385, intron 1 of 6)	intron (NM_011385, intron 1 of 6)	32351	NM_001357191	20481		NM_011385	ENSMUSG00000029050	Ski	2310012I02Rik|2610001A11Rik	ski sarcoma viral oncogene homolog (avian)	protein-coding
2081	chr2	119288579	119288914	+	0	NA	promoter-TSS (NM_172269)	promoter-TSS (NM_172269)	4	NM_172269	228545		NM_172269	ENSMUSG00000034216	Vps18	9930024E13Rik	VPS18 CORVET/HOPS core subunit	protein-coding
422	chr10	116388906	116389288	+	0	NA	3' UTR (NM_029928, exon 32 of 32)	3' UTR (NM_029928, exon 32 of 32)	-29024	NR_028107	67342		NM_026098	ENSMUSG00000020164	Kcnmb4os1	1700058G18Rik	potassium large conductance calcium-activated channel, subfamily M, beta member 4, opposite strand 1	ncRNA
2697	chr5	31240804	31241266	+	0	NA	intron (NM_147201, intron 1 of 17)	CpG	117	NM_147201	192292		NM_147201	ENSMUSG00000029148	Nrbp1	B230344L17Rik|Nrbp	nuclear receptor binding protein 1	protein-coding
3426	chr8	71147783	71148029	+	0	NA	intron (NM_001324526, intron 3 of 10)	L1_Mus4|LINE|L1	7537	NM_001324526	665858		NM_001324526		Gm7827	EG665858	predicted gene 7827	protein-coding
2116	chr2	131847847	131848179	+	0	NA	promoter-TSS (NR_029381)	promoter-TSS (NR_029381)	-357	NR_029381	414081		NR_029381	ENSMUSG00000086822	5330413P13Rik	-	RIKEN cDNA 5330413P13 gene	ncRNA
3307	chr7	137316877	137317398	+	0	NA	Intergenic	Intergenic	-2692	NM_010096	13593		NM_010096	ENSMUSG00000010476	Ebf3	3110018A08Rik|O/E-2|mKIAA4201	early B cell factor 3	protein-coding
3627	chr9	62531684	62531925	+	0	NA	intron (NM_175484, intron 1 of 11)	intron (NM_175484, intron 1 of 11)	5240	NM_175484	235431		NM_175484	ENSMUSG00000041729	Coro2b	CLIPINC|E130012P22Rik	coronin, actin binding protein, 2B	protein-coding
3648	chr9	71879879	71880295	+	0	NA	intron (NM_001253862, intron 12 of 19)	intron (NM_001253862, intron 12 of 19)	16009	NM_001253863	21406		NM_011544	ENSMUSG00000032228	Tcf12	A130037E08Rik|ALF1|HEB|HEBAlt|HTF-4|HTF4|ME1|REB|bHLHb20	transcription factor 12	protein-coding
78	chr1	73169576	73169891	+	0	NA	Intergenic	Intergenic	-29056	NR_168338	102633423		NR_168338		Gm31254	-	predicted gene, 31254	ncRNA
673	chr11	100761662	100761875	+	0	NA	TTS (NM_010410)	TTS (NM_010410)	1163	NM_010410	15171		NM_010410	ENSMUSG00000045471	Hcrt	PPOX	hypocretin	protein-coding
675	chr11	101477387	101478073	+	0	NA	Intergenic	Intergenic	9555	NM_009708	11858		NM_009708	ENSMUSG00000001313	Rnd2	Arhn|Rohn|rho7	Rho family GTPase 2	protein-coding
3157	chr7	45628856	45629077	+	0	NA	exon (NM_028544, exon 3 of 12)	exon (NM_028544, exon 3 of 12)	1429	NM_028544	69903		NM_027253	ENSMUSG00000044562	Rasip1	1110025D03Rik|2610025P08Rik|Rain	Ras interacting protein 1	protein-coding
3186	chr7	67950897	67951381	+	0	NA	Intergenic	CpG	-1118	NM_010513	16001		NM_010513	ENSMUSG00000005533	Igf1r	A330103N21Rik|CD221|D930020L01|IGF-1R|hyft	insulin-like growth factor I receptor	protein-coding
3137	chr7	37563521	37564083	+	0	NA	intron (NM_172385, intron 4 of 5)	intron (NM_172385, intron 4 of 5)	-105997	NR_166497	67641		NR_166497	ENSMUSG00000093540	4930505M18Rik	-	RIKEN cDNA 4930505M18 gene	ncRNA
1726	chr18	54911801	54912099	+	0	NA	intron (NM_001360787, intron 2 of 8)	intron (NM_001360787, intron 2 of 8)	78230	NM_175751	269023		NM_175751	ENSMUSG00000052713	Zfp608	4932417D18Rik|D430007A19Rik|Znf608	zinc finger protein 608	protein-coding
3360	chr8	22192849	22193130	+	0	NA	intron (NM_001368379, intron 1 of 12)	CpG	156	NM_001368379	70160		NM_027338	ENSMUSG00000031479	Vps36	1700010A24Rik|2210415M20Rik|2810408E15Rik|Eap45	vacuolar protein sorting 36	protein-coding
2818	chr5	124334305	124334624	+	0	NA	intron (NM_028310, intron 1 of 1)	intron (NM_028310, intron 1 of 1)	6375	NM_028310	72650		NM_028310	ENSMUSG00000047635	Mtrfr	2810006K23Rik	mitochondrial translation release factor in rescue	protein-coding
3751	chrX	48016284	48016884	+	0	NA	Intergenic	Intergenic	18269	NM_013912	30878		NM_013912	ENSMUSG00000037010	Apln	6030430G11Rik|Apel	apelin	protein-coding
2768	chr5	104110408	104110682	+	0	NA	intron (NM_001359014, intron 1 of 11)	intron (NM_001359014, intron 1 of 11)	3543	NM_001359014	13602		NM_010097	ENSMUSG00000029309	Sparcl1	Ecm2|Sc1|hevin|mast9	SPARC-like 1	protein-coding
3731	chrX	8145382	8145726	+	0	NA	non-coding (NR_033561, exon 1 of 3)	non-coding (NR_033561, exon 1 of 3)	127	NR_033561	70226		NR_033561	ENSMUSG00000055188	Rbm3os	2900002K06Rik	RNA binding motif protein 3, opposite strand	ncRNA
1363	chr15	90972329	90973012	+	0	NA	exon (NM_001109042, exon 12 of 33)	exon (NM_001109042, exon 12 of 33)	-74194	NR_033583	20738		NR_033583	ENSMUSG00000121678	Spn-ps	Cd43-ps	sialophorin, pseudogene	pseudo
3252	chr7	112788245	112788461	+	0	NA	intron (NM_001166584, intron 2 of 13)	intron (NM_001166584, intron 2 of 13)	108997	NM_001166584	21676		NM_009346	ENSMUSG00000055320	Tead1	2610024B07Rik|B230114H05Rik|Gtrgeo5|TEAD-1|TEF-1|Tcf13|mTEF-1	TEA domain family member 1	protein-coding
2471	chr4	44300850	44301139	+	0	NA	promoter-TSS (NM_010790)	promoter-TSS (NM_010790)	77	NM_010790	17279		NM_010790	ENSMUSG00000035683	Melk	MPK38|mKIAA0175	maternal embryonic leucine zipper kinase	protein-coding
3232	chr7	101933548	101933985	+	0	NA	promoter-TSS (NM_001162974)	promoter-TSS (NM_001162974)	91	NM_001162974	69358		NM_027053	ENSMUSG00000064307	Lrrc51	1700008D07Rik|Lrtomt	leucine rich repeat containing 51	protein-coding
590	chr11	74638261	74638535	+	0	NA	exon (NM_001013784, exon 4 of 4)	exon (NM_001013784, exon 4 of 4)	-11106	NM_001368711	74148		NM_001081158	ENSMUSG00000020741	Cluh	1300001I01Rik|Kiaa0664|mKIAA0664	clustered mitochondria homolog	protein-coding
3544	chr9	16500276	16500780	+	0	NA	intron (NM_001080814, intron 1 of 25)	intron (NM_001080814, intron 1 of 25)	1526	NM_001080814	270120		NM_001080814	ENSMUSG00000074505	Fat3	9430076A06Rik|D430038H04Rik|Gm1132|Gm510|MFAT3F	FAT atypical cadherin 3	protein-coding
334	chr10	62230981	62231370	+	0	NA	promoter-TSS (NM_197996)	promoter-TSS (NM_197996)	43	NM_197996	70423		NM_197996	ENSMUSG00000037031	Tspan15	1110036D12Rik|2700063A19Rik|Tm4sf15	tetraspanin 15	protein-coding
1841	chr19	41263583	41263802	+	0	NA	intron (NM_133352, intron 1 of 14)	CpG	312	NM_133352	107358		NM_133352	ENSMUSG00000025016	Tm9sf3	1810073M23Rik|2810031D16Rik|Smbp|mKIAA4036	transmembrane 9 superfamily member 3	protein-coding
1809	chr19	16599209	16599415	+	0	NA	intron (NM_008137, intron 3 of 6)	intron (NM_008137, intron 3 of 6)	163645	NM_008137	14675		NM_008137	ENSMUSG00000024697	Gna14	Hg1i	guanine nucleotide binding protein, alpha 14	protein-coding
1431	chr16	23258736	23259255	+	0	NA	intron (NM_001252505, intron 2 of 7)	intron (NM_001252505, intron 2 of 7)	-31475	NM_001252506	20440		NM_145933	ENSMUSG00000022885	St6gal1	Siat1|St6Gal-I|St6gal|St6galI	beta galactoside alpha 2,6 sialyltransferase 1	protein-coding
2988	chr6	87277265	87277639	+	0	NA	intron (NM_054041, intron 8 of 17)	intron (NM_054041, intron 8 of 17)	58323	NM_054041	69538		NM_054041	ENSMUSG00000033420	Antxr1	2310008J16Rik|2810405N18Rik|Antrx1|Tem8	anthrax toxin receptor 1	protein-coding
1451	chr16	33605929	33606598	+	0	NA	intron (NM_001370999, intron 7 of 13)	intron (NM_001370999, intron 7 of 13)	-78203	NM_175256	77446		NM_172934	ENSMUSG00000075254	Heg1	4632417D23Rik|5530401I02Rik|9530025L16Rik|Gm629	heart development protein with EGF-like domains 1	protein-coding
1097	chr14	3048970	3049176	+	0	NA	promoter-TSS (NM_001177715)	promoter-TSS (NM_001177715)	-212	NM_001177715	100040671		NM_001177714	ENSMUSG00000079410	Gm2897	-	predicted gene 2897	protein-coding
1062	chr13	94069339	94069709	+	0	NA	intron (NM_172589, intron 1 of 3)	intron (NM_172589, intron 1 of 3)	11728	NM_172589	218454		NM_172589	ENSMUSG00000045312	Lhfpl2	6030465B15|mKIAA0206|vgim	lipoma HMGIC fusion partner-like 2	protein-coding
1681	chr18	16740870	16741077	+	0	NA	intron (NM_007664, intron 2 of 15)	intron (NM_007664, intron 2 of 15)	68273	NM_007664	12558		NM_007664	ENSMUSG00000024304	Cdh2	CDHN|N-CAD|Ncad	cadherin 2	protein-coding
1442	chr16	31275030	31275309	+	0	NA	5' UTR (NM_025800, exon 1 of 6)	5' UTR (NM_025800, exon 1 of 6)	108	NM_025800	66849		NM_025800	ENSMUSG00000047714	Ppp1r2	0610025N14Rik|2310007G06Rik|4930440J04Rik|5430408E15Rik|D16Ertd248e|I-2|IPP-2	protein phosphatase 1, regulatory inhibitor subunit 2	protein-coding
1832	chr19	32756267	32756803	+	0	NA	Intergenic	CpG	-1042	NM_008960	19211		NM_008960	ENSMUSG00000013663	Pten	2310035O07Rik|A130070J02Rik|B430203M17Rik|MMAC1|PTENbeta|TEP1	phosphatase and tensin homolog	protein-coding
1852	chr19	45154004	45154226	+	0	NA	intron (NM_021901, intron 2 of 2)	CpG-7577	3400	NM_021901	21908		NM_021901	ENSMUSG00000025215	Tlx1	Hox-11|Hox11|Tlx-1	T cell leukemia, homeobox 1	protein-coding
456	chr11	3371606	3371831	+	0	NA	promoter-TSS (NM_173053)	promoter-TSS (NM_173053)	-314	NM_173053	16886		NM_010718	ENSMUSG00000020451	Limk2	Limk-2|whe	LIM domain kinase 2	protein-coding
2144	chr2	150311135	150311708	+	0	NA	promoter-TSS (NM_001374676)	promoter-TSS (NM_001374676)	-29	NM_001374676	102633750		NM_001374676	ENSMUSG00000095315	Zfp1001	Gm10130	zinc finger protein 1001	protein-coding
929	chr13	21259607	21260100	+	0	NA	Intergenic	Intergenic	32833	NM_010343	14780		NM_010343	ENSMUSG00000004344	Gpx5	Arep	glutathione peroxidase 5	protein-coding
2872	chr5	142821517	142822064	+	0	NA	Intergenic	Intergenic	-4128	NM_001122730	231861		NM_178242	ENSMUSG00000039477	Tnrc18	EG381742|Zfp469	trinucleotide repeat containing 18	protein-coding
601	chr11	78176224	78176689	+	0	NA	intron (NM_080849, intron 1 of 14)	intron (NM_080849, intron 1 of 14)	210	NM_080849	140859		NM_080849	ENSMUSG00000017405	Nek8	4632401F23Rik|b2b1449Clo|jck	NIMA (never in mitosis gene a)-related expressed kinase 8	protein-coding
3742	chrX	20703959	20704569	+	0	NA	intron (NM_145628, intron 1 of 20)	CpG	355	NM_001358931	236733		NM_145628	ENSMUSG00000031066	Usp11	6230415D12Rik|mKIAA4085	ubiquitin specific peptidase 11	protein-coding
3241	chr7	109114861	109115451	+	0	NA	Intergenic	Intergenic	-31825	NM_001311161	320360		NM_178780	ENSMUSG00000048330	Ric3	E130307J04Rik	RIC3 acetylcholine receptor chaperone	protein-coding
3209	chr7	83443751	83444039	+	0	NA	Intergenic	Intergenic	-141036	NM_177695	233424		NM_177695	ENSMUSG00000038540	Tmc3	9030203A06	transmembrane channel-like gene family 3	protein-coding
199	chr1	169385794	169386201	+	0	NA	Intergenic	Intergenic	145467	NM_001355159	66977		NM_023284	ENSMUSG00000026683	Nuf2	2410003C07Rik|Cdca1|NUF2R	NUF2, NDC80 kinetochore complex component	protein-coding
1175	chr14	63436182	63436433	+	0	NA	promoter-TSS (NM_177628)	promoter-TSS (NM_177628)	-87	NM_177628	219148		NM_177628	ENSMUSG00000035095	Fam167a	A030013D21	family with sequence similarity 167, member A	protein-coding
2305	chr3	83583261	83583780	+	0	NA	Intergenic	Intergenic	-9402	NR_036591	69460		NR_036591	ENSMUSG00000101334	1700028M03Rik	-	RIKEN cDNA 1700028M03 gene	ncRNA
356	chr10	77418245	77418569	+	0	NA	promoter-TSS (NR_027377)	promoter-TSS (NR_027377)	31	NR_027377	100045653		NR_027377		Gm17769	-	predicted gene, 17769	ncRNA
833	chr12	76820753	76821028	+	0	NA	intron (NM_134050, intron 1 of 6)	intron (NM_134050, intron 1 of 6)	1634	NM_134050	104886		NM_134050	ENSMUSG00000021062	Rab15	2310012G06Rik	RAB15, member RAS oncogene family	protein-coding
3364	chr8	23598197	23598410	+	0	NA	Intergenic	Intergenic	-71358	NM_001277239	320158		NM_177086	ENSMUSG00000037492	Zmat4	9630048M01Rik	zinc finger, matrin type 4	protein-coding
2625	chr4	137707282	137707557	+	0	NA	promoter-TSS (NR_138594)	promoter-TSS (NR_138594)	-48	NM_001379234	110351		NM_029563	ENSMUSG00000041351	Rap1gap	1300019I11Rik|2310004O14Rik|ARPP-90|Gap|Rap1GAP1|Rap1ga1	Rap1 GTPase-activating protein	protein-coding
835	chr12	79746029	79746226	+	0	NA	intron (NM_009014, intron 8 of 10)	intron (NM_009014, intron 8 of 10)	178606	NR_131075	77290		NR_131073	ENSMUSG00000112765	9430078K24Rik	-	RIKEN cDNA 9430078K24 gene	ncRNA
3208	chr7	83369460	83369670	+	0	NA	Intergenic	Intergenic	-215366	NM_177695	233424		NM_177695	ENSMUSG00000038540	Tmc3	9030203A06	transmembrane channel-like gene family 3	protein-coding
521	chr11	52641339	52641844	+	0	NA	Intergenic	Intergenic	-123115	NM_177059	320027		NM_177059	ENSMUSG00000036264	Fstl4	B230374F23Rik|SPIG1|mKIAA1061	follistatin-like 4	protein-coding
80	chr1	74661553	74662045	+	0	NA	promoter-TSS (NM_001014974)	promoter-TSS (NM_001014974)	97	NM_001014974	67534		NM_001014974	ENSMUSG00000033257	Ttll4	4632407P03Rik|mKIAA0173	tubulin tyrosine ligase-like family, member 4	protein-coding
2155	chr2	152049023	152049292	+	0	NA	Intergenic	CpG	-32372	NM_001160410	545474		NM_001160410	ENSMUSG00000060257	Scrt2	-	scratch family zinc finger 2	protein-coding
810	chr12	55933584	55933973	+	0	NA	Intergenic	Intergenic	97412	NR_155205	52592		NM_027867	ENSMUSG00000012076	Brms1l	0710008O11Rik|BRMS1|D12Ertd407e	breast cancer metastasis-suppressor 1-like	protein-coding
2135	chr2	146855762	146856001	+	0	NA	promoter-TSS (NM_001033298)	promoter-TSS (NM_001033298)	1	NM_001033298	228730		NM_001033298	ENSMUSG00000074749	Kiz	Gm114|Ncrna00153|Plk1s1	kizuna centrosomal protein	protein-coding
1543	chr17	16157647	16158294	+	0	NA	Intergenic	Intergenic	-326724	NM_001372256	68799		NM_178615	ENSMUSG00000048027	Rgmb	1110059F19Rik|DRAGON	repulsive guidance molecule family member B	protein-coding
1106	chr14	17089808	17090286	+	0	NA	Intergenic	Intergenic	-7716	NM_001289761	218772		NM_011243	ENSMUSG00000017491	Rarb	A830025K23|Hap|Nr1b2	retinoic acid receptor, beta	protein-coding
434	chr10	122259246	122259462	+	0	NA	Intergenic	B1F|SINE|Alu	139657	NR_027637	100043513		NR_027637	ENSMUSG00000111952	Gm4489	Gm241	predicted gene 4489	ncRNA
2769	chr5	105415411	105415723	+	0	NA	promoter-TSS (NM_001033550)	promoter-TSS (NM_001033550)	-208	NM_001033550	433926		NM_001033550	ENSMUSG00000070639	Lrrc8b	2210408K08Rik|Ta-lrrp|mKIAA0231	leucine rich repeat containing 8 family, member B	protein-coding
216	chr1	177150158	177150456	+	0	NA	intron (NM_011785, intron 1 of 12)	intron (NM_011785, intron 1 of 12)	98460	NM_011785	23797		NM_011785	ENSMUSG00000019699	Akt3	D930002M15Rik|Nmf350	thymoma viral proto-oncogene 3	protein-coding
2376	chr3	116537101	116537442	+	0	NA	intron (NM_001357344, intron 4 of 9)	Lx5c|LINE|L1	24201	NM_001357344	13171		NM_010022	ENSMUSG00000000340	Dbt	BCKAD E2|BCKAD-E2|D3Wsu60e	dihydrolipoamide branched chain transacylase E2	protein-coding
1356	chr15	87723369	87723565	+	0	NA	intron (NM_134096, intron 3 of 3)	intron (NM_134096, intron 3 of 3)	72476	NR_105817	102465209		NR_105817	ENSMUSG00000098938	Mir6393	Gm27424|mmu-mir-6393	microRNA 6393	ncRNA
1387	chr15	99596118	99596508	+	0	NA	Intergenic	Intergenic	-4887	NM_175087	11831		NM_175087	ENSMUSG00000043144	Aqp6	-	aquaporin 6	protein-coding
3695	chr9	106456991	106457329	+	0	NA	intron (NM_021567, intron 1 of 12)	intron (NM_021567, intron 1 of 12)	3322	NM_021567	59092		NM_021567	ENSMUSG00000023495	Pcbp4	1200003L19Rik|AlphaCP-4	poly(rC) binding protein 4	protein-coding
1336	chr15	80948244	80948561	+	0	NA	promoter-TSS (NM_009634)	promoter-TSS (NM_009634)	-88	NM_009634	11564		NM_009634	ENSMUSG00000022407	Adsl	Adl|Asl	adenylosuccinate lyase	protein-coding
2989	chr6	87335465	87335688	+	0	NA	5' UTR (NM_054041, exon 1 of 18)	5' UTR (NM_054041, exon 1 of 18)	199	NM_054041	69538		NM_054041	ENSMUSG00000033420	Antxr1	2310008J16Rik|2810405N18Rik|Antrx1|Tem8	anthrax toxin receptor 1	protein-coding
660	chr11	97150862	97151073	+	0	NA	promoter-TSS (NM_001372531)	promoter-TSS (NM_001372531)	152	NM_001372530	73174		NM_198100	ENSMUSG00000038517	Tbkbp1	3110043L15Rik|ProSAPiP2|SINTBAD	TBK1 binding protein 1	protein-coding
632	chr11	86896609	86896932	+	0	NA	Intergenic	Intergenic	-44112	NR_162780	114483630		NR_162780		Mir12182	Gm51288|mmu-mir-12182	microRNA 12182	ncRNA
3555	chr9	22116700	22117100	+	0	NA	5' UTR (NM_001357312, exon 1 of 3)	5' UTR (NM_001357312, exon 1 of 3)	295	NM_001357314	66126		NM_170777	ENSMUSG00000013822	Elof1	1110011K10Rik	ELF1 homolog, elongation factor 1	protein-coding
1808	chr19	15801448	15801711	+	0	NA	Intergenic	Intergenic	123043	NM_001205339	107272		NM_177420	ENSMUSG00000024640	Psat1	D8Ertd814e|EPIP|PSA|Psat	phosphoserine aminotransferase 1	protein-coding
3535	chr9	8042643	8042889	+	0	NA	exon (NM_199017, exon 1 of 7)	exon (NM_199017, exon 1 of 7)	109	NR_152396	234912		NM_199017	ENSMUSG00000053070	Cfap300	9230110C19Rik	cilia and flagella associated protein 300	protein-coding
2140	chr2	147186665	147186974	+	0	NA	promoter-TSS (NR_108091)	promoter-TSS (NR_108091)	-417	NM_010919	18088		NM_010919	ENSMUSG00000027434	Nkx2-2	Nkx-2.2|Nkx2.2|tinman	NK2 homeobox 2	protein-coding
1025	chr13	67060982	67061182	+	0	NA	promoter-TSS (NM_001166218)	promoter-TSS (NM_001166218)	88	NM_001166218	78251		NM_001166218	ENSMUSG00000090641	Zfp712	4921504N20Rik|mszf31|mszf89	zinc finger protein 712	protein-coding
3321	chr7	142919278	142919512	+	0	NA	Intergenic	Intergenic	-19400	NM_009377	21823		NM_009377	ENSMUSG00000000214	Th	-	tyrosine hydroxylase	protein-coding
182	chr1	158489603	158489819	+	0	NA	intron (NM_007495, intron 2 of 22)	intron (NM_007495, intron 2 of 22)	-15914	NR_030441	735253		NR_030441	ENSMUSG00000070103	Mir488	Mirn488|mir-488|mmu-mir-488	microRNA 488	ncRNA
3601	chr9	50986174	50986765	+	0	NA	intron (NM_178710, intron 3 of 15)	intron (NM_178710, intron 3 of 15)	22604	NM_178710	235344		NM_178710	ENSMUSG00000037112	Sik2	G630080D20Rik|Snf1lk2	salt inducible kinase 2	protein-coding
3649	chr9	72155421	72155698	+	0	NA	Intergenic	Intergenic	-43740	NM_011544	21406		NM_011544	ENSMUSG00000032228	Tcf12	A130037E08Rik|ALF1|HEB|HEBAlt|HTF-4|HTF4|ME1|REB|bHLHb20	transcription factor 12	protein-coding
2819	chr5	124351998	124352349	+	0	NA	intron (NM_013812, intron 1 of 3)	intron (NM_013812, intron 1 of 3)	2455	NM_013812	13445		NM_013812	ENSMUSG00000029394	Cdk2ap1	Apc10|Cdkap1|DORC1|Doc1|ST19|doc-1|p12	cyclin dependent kinase 2 associated protein 1	protein-coding
546	chr11	62130562	62130824	+	0	NA	intron (NM_001029936, intron 3 of 12)	intron (NM_001029936, intron 3 of 12)	53669	NM_001029936	432572		NM_001029936	ENSMUSG00000042331	Specc1	2810012G08Rik|B230396K10Rik|Cytsb	sperm antigen with calponin homology and coiled-coil domains 1	protein-coding
754	chr12	16549043	16549428	+	0	NA	intron (NM_001130412, intron 14 of 20)	intron (NM_001130412, intron 14 of 20)	40535	NM_172950	14245		NM_015763	ENSMUSG00000020593	Lpin1	Lipin1|fld	lipin 1	protein-coding
229	chr1	183123831	183124062	+	0	NA	intron (NM_026866, intron 4 of 9)	intron (NM_026866, intron 4 of 9)	23611	NM_001278220	68897		NM_026866	ENSMUSG00000030768	Disp1	1190008H24Rik|DispA	dispatched RND transporter family member 1	protein-coding
3540	chr9	14614559	14614770	+	0	NA	intron (NM_001081395, intron 1 of 12)	CpG	336	NM_001081395	75723		NM_001081395	ENSMUSG00000013076	Amotl1	2310010G08Rik|2310067L22Rik|4932416D09Rik|JEAP|mFLJ00155	angiomotin-like 1	protein-coding
504	chr11	40693848	40694301	+	0	NA	intron (NM_001199274, intron 1 of 6)	intron (NM_001199274, intron 1 of 6)	1129	NM_001199274	108645		NM_134017	ENSMUSG00000042032	Mat2b	1110064C04Rik|2410018D16Rik|MAT-II|MATIIbeta|TGR	methionine adenosyltransferase 2 non-catalytic beta subunit methionine	protein-coding
322	chr10	58812327	58812543	+	0	NA	promoter-TSS (NM_172788)	promoter-TSS (NM_172788)	-924	NM_172788	237353		NM_172788	ENSMUSG00000037990	Sh3rf3	4831416G18Rik|Igfbp5-ip|Sh3md4|Sh3rf31	SH3 domain containing ring finger 3	protein-coding
1289	chr15	42047616	42047887	+	0	NA	Intergenic	Intergenic	-178031	NM_175456	223513		NM_175456	ENSMUSG00000042895	Abra	C130068O12Rik|STARS	actin-binding Rho activating protein	protein-coding
2391	chr3	127745704	127746060	+	0	NA	intron (NM_027808, intron 1 of 13)	intron (NM_027808, intron 1 of 13)	34645	NM_027808	71481		NM_027808	ENSMUSG00000028028	Alpk1	8430410J10Rik|LAK	alpha-kinase 1	protein-coding
3764	chrX	74086011	74086282	+	0	NA	promoter-TSS (NM_010788)	promoter-TSS (NM_010788)	-456	NM_001081979	17257		NM_010788	ENSMUSG00000031393	Mecp2	1500041B07Rik|D630021H01Rik|Mbd5|WBP10	methyl CpG binding protein 2	protein-coding
2705	chr5	34636643	34636900	+	0	NA	5' UTR (NM_026660, exon 2 of 13)	5' UTR (NM_026660, exon 2 of 13)	441	NM_001356978	68294		NM_026660	ENSMUSG00000001082	Mfsd10	0610009O03Rik|Tetran	major facilitator superfamily domain containing 10	protein-coding
873	chr12	99230359	99230862	+	0	NA	intron (NM_183186, intron 4 of 5)	intron (NM_183186, intron 4 of 5)	-67802	NR_038130	67639		NR_038130	ENSMUSG00000113210	4930474N09Rik	-	RIKEN cDNA 4930474N09 gene	ncRNA
875	chr12	99498509	99498809	+	0	NA	Intergenic	Intergenic	-48585	NM_183186	71375		NM_183186	ENSMUSG00000033713	Foxn3	5430426H20Rik|Ches1|Ches1l|HTLFL1	forkhead box N3	protein-coding
1246	chr14	111674941	111675244	+	0	NA	promoter-TSS (NM_001378770)	promoter-TSS (NM_001378770)	-23	NM_198865	75409		NM_029273	ENSMUSG00000033214	Slitrk5	2610019D03Rik	SLIT and NTRK-like family, member 5	protein-coding
2197	chr2	166179996	166180287	+	0	NA	Intergenic	Intergenic	-24458	NM_001252579	72043		NM_028072	ENSMUSG00000006800	Sulf2	2010004N24Rik|MSulf-2|mKIAA1247	sulfatase 2	protein-coding
2914	chr6	31218646	31218935	+	0	NA	promoter-TSS (NR_110471)	promoter-TSS (NR_110471)	-316	NR_110470	232685		NM_144555	ENSMUSG00000044471	Lncpint	Lincpint|MNCb-1768|Pint|linc-Pint	long non-protein coding RNA, Trp53 induced transcript	ncRNA
2162	chr2	152735913	152736432	+	0	NA	promoter-TSS (NM_010495)	promoter-TSS (NM_010495)	-79	NM_010495	15901		NM_010495	ENSMUSG00000042745	Id1	D2Wsu140e|Idb1|bHLHb24	inhibitor of DNA binding 1, HLH protein	protein-coding
2548	chr4	107314019	107314417	+	0	NA	promoter-TSS (NM_001205156)	promoter-TSS (NM_001205156)	-145	NM_001205156	230584		NM_145550	ENSMUSG00000057375	Yipf1	C030002N13Rik	Yip1 domain family, member 1	protein-coding
2527	chr4	88757203	88757605	+	0	NA	promoter-TSS (NM_001243150)	promoter-TSS (NM_001243150)	-440	NM_001243150	100041062		NM_001243150	ENSMUSG00000081501	Gm13286	-	predicted gene 13286	protein-coding
966	chr13	35740897	35741178	+	0	NA	promoter-TSS (NM_001378942)	promoter-TSS (NM_001378942)	-365	NM_001123386	12593		NM_009881	ENSMUSG00000059288	Cdyl	-	chromodomain protein, Y chromosome-like	protein-coding
1464	chr16	37868811	37869062	+	0	NA	exon (NM_177093, exon 1 of 4)	exon (NM_177093, exon 1 of 4)	536	NM_177093	320184		NM_177093	ENSMUSG00000034158	Lrrc58	1810012N18Rik|C330018J07Rik	leucine rich repeat containing 58	protein-coding
423	chr10	117063447	117063759	+	0	NA	promoter-TSS (NM_001358767)	promoter-TSS (NM_001358767)	-228	NM_001358767	12461		NM_007636	ENSMUSG00000034024	Cct2	Cctb	chaperonin containing TCP1 subunit 2	protein-coding
425	chr10	117571510	117571732	+	0	NA	Intergenic	Intergenic	-57879	NM_027468	70574		NM_027468	ENSMUSG00000020183	Cpm	1110060I01Rik|5730456K23Rik|E030045M14Rik	carboxypeptidase M	protein-coding
3436	chr8	84180776	84181030	+	0	NA	Intergenic	Intergenic	-1942	NR_029821	723819		NR_029821	ENSMUSG00000065483	Mir181c	Mirn181c|mir-181c	microRNA 181c	ncRNA
474	chr11	11881568	11882003	+	0	NA	intron (NM_001190448, intron 1 of 14)	intron (NM_001190448, intron 1 of 14)	8623	NM_016672	13195		NM_016672	ENSMUSG00000020182	Ddc	Aadc	dopa decarboxylase	protein-coding
1992	chr2	72529332	72529749	+	0	NA	Intergenic	Intergenic	53321	NM_025866	66953		NM_025866	ENSMUSG00000055612	Cdca7	2310021G01Rik|JPO1	cell division cycle associated 7	protein-coding
1967	chr2	58094718	58095087	+	0	NA	Intergenic	Intergenic	-42038	NM_029972	77767		NM_029972	ENSMUSG00000026830	Ermn	A330104H05Rik|ermin|mKIAA1189	ermin, ERM-like protein	protein-coding
3487	chr8	111536146	111536377	+	0	NA	promoter-TSS (NM_133206)	promoter-TSS (NM_133206)	-379	NR_156703	170737		NM_133206	ENSMUSG00000033545	Znrf1	B830022L21Rik|Rnf42|Zrfp1|nin283	zinc and ring finger 1	protein-coding
3456	chr8	90353897	90354191	+	0	NA	Intergenic	Intergenic	-5792	NM_172913	244579		NM_172913	ENSMUSG00000043668	Tox3	500-9|C230068E13|CAGF9|Tnrc9	TOX high mobility group box family member 3	protein-coding
2776	chr5	111416749	111417181	+	0	NA	promoter-TSS (NM_001081235)	promoter-TSS (NM_001081235)	-335	NM_001081235	433938		NM_001081235	ENSMUSG00000070576	Mn1	-	meningioma 1	protein-coding
2369	chr3	108433333	108433798	+	0	NA	intron (NM_011319, intron 4 of 11)	intron (NM_011319, intron 4 of 11)	11694	NM_011319	20226		NM_011319	ENSMUSG00000068739	Sars1	Sars|Strs|serRS	seryl-tRNA synthetase 1	protein-coding
3637	chr9	65162763	65163399	+	0	NA	intron (NM_008988, intron 2 of 13)	CpG	21927	NM_008988	19289		NM_008988	ENSMUSG00000032394	Igdcc3	2810401C09Rik|Punc|WI-14920	immunoglobulin superfamily, DCC subclass, member 3	protein-coding
1044	chr13	81632979	81633345	+	0	NA	promoter-TSS (NM_054053)	promoter-TSS (NM_054053)	-18	NM_054053	110789		NM_054053	ENSMUSG00000069170	Adgrv1	Frings|Gpr98|Mass1|Mgr1|VLGR1	adhesion G protein-coupled receptor V1	protein-coding
3686	chr9	103201850	103202090	+	0	NA	promoter-TSS (NM_009275)	promoter-TSS (NM_009275)	95	NM_009275	20818		NM_009275	ENSMUSG00000032553	Srprb	-	signal recognition particle receptor, B subunit	protein-coding
3657	chr9	75424667	75424982	+	0	NA	Intergenic	RMER20C_Mm|LTR|ERVK	14640	NR_040719	71274		NR_040719	ENSMUSG00000097021	4933433G15Rik	4921522K19Rik	RIKEN cDNA 4933433G15 gene	ncRNA
3597	chr9	49798538	49798873	+	0	NA	exon (NM_001113204, exon 1 of 19)	exon (NM_001113204, exon 1 of 19)	364	NM_001081445	17967		NM_010875	ENSMUSG00000039542	Ncam1	CD56|E-NCAM|NCAM-1|Ncam	neural cell adhesion molecule 1	protein-coding
3562	chr9	27191874	27192222	+	0	NA	Intergenic	Intergenic	-36627	NM_023277	83964		NM_023277	ENSMUSG00000031990	Jam3	1110002N23Rik|JAM-3|JAM-C|Jcam3	junction adhesion molecule 3	protein-coding
2616	chr4	135352899	135353696	+	0	NA	promoter-TSS (NM_001130477)	promoter-TSS (NM_001130477)	-151	NM_016799	51796		NM_016799	ENSMUSG00000028809	Srrm1	POP101|Srm160	serine/arginine repetitive matrix 1	protein-coding
2803	chr5	117287317	117287740	+	0	NA	promoter-TSS (NM_018858)	promoter-TSS (NM_018858)	36	NM_018858	23980		NM_018858	ENSMUSG00000032959	Pebp1	HCNP|Pbp|Pbp1|Pbpr|Rkip	phosphatidylethanolamine binding protein 1	protein-coding
672	chr11	100712231	100712435	+	0	NA	exon (NM_001038010, exon 1 of 18)	exon (NM_001038010, exon 1 of 18)	134	NM_020004	14534		NM_020004	ENSMUSG00000020918	Kat2a	1110051E14Rik|Gcn5|Gcn5l2|mmGCN5	K(lysine) acetyltransferase 2A	protein-coding
3127	chr7	30957393	30957655	+	0	NA	promoter-TSS (NM_011680)	promoter-TSS (NM_011680)	-721	NM_011680	22282		NM_011680	ENSMUSG00000058239	Usf2	Usf-2|bHLHb12	upstream transcription factor 2	protein-coding
3148	chr7	44603992	44604541	+	0	NA	non-coding (NR_169735, exon 6 of 6)	non-coding (NR_169735, exon 6 of 6)	13814	NM_001385631	16504		NM_008422	ENSMUSG00000062785	Kcnc3	KShIIID|Kcr2-3|Kv3.3	potassium voltage gated channel, Shaw-related subfamily, member 3	protein-coding
2417	chr3	146499526	146499752	+	0	NA	promoter-TSS (NM_010318)	promoter-TSS (NM_010318)	114	NM_027617	70951		NM_027617	ENSMUSG00000028188	Spata1	4921536I21Rik|SP-2	spermatogenesis associated 1	protein-coding
1756	chr18	67536761	67537184	+	0	NA	intron (NM_176832, intron 2 of 13)	intron (NM_176832, intron 2 of 13)	12201	NM_176832	68166		NM_176832	ENSMUSG00000024533	Spire1	6030430B19Rik|Spir-1	spire type actin nucleation factor 1	protein-coding
1787	chr19	4282950	4283280	+	0	NA	promoter-TSS (NM_026720)	promoter-TSS (NM_026720)	22	NM_026720	68423		NM_026720	ENSMUSG00000005986	Ankrd13d	0710001P18Rik	ankyrin repeat domain 13 family, member D	protein-coding
1736	chr18	55507138	55507560	+	0	NA	Intergenic	Intergenic	-514758	NM_001360787	269023		NM_175751	ENSMUSG00000052713	Zfp608	4932417D18Rik|D430007A19Rik|Znf608	zinc finger protein 608	protein-coding
1900	chr2	21010040	21010384	+	0	NA	Intergenic	Intergenic	41338	NR_033225	433408		NR_033225	ENSMUSG00000075514	Gm13375	-	predicted gene 13375	ncRNA
824	chr12	70422553	70423170	+	0	NA	intron (NR_037248, intron 2 of 4)	intron (NR_037248, intron 2 of 4)	-30293	NM_028339	72736		NM_028339	ENSMUSG00000021072	Tmx1	2810425A04Rik|Txndc1	thioredoxin-related transmembrane protein 1	protein-coding
3721	chr9	120571177	120571496	+	0	NA	promoter-TSS (NM_025974)	promoter-TSS (NM_025974)	-181	NM_025974	67115		NM_025974	ENSMUSG00000025794	Rpl14	3100001N19Rik|CAG-ISL-7|CTG-B33|L14	ribosomal protein L14	protein-coding
3222	chr7	96796679	96797234	+	0	NA	intron (NR_045874, intron 2 of 3)	intron (NR_045874, intron 2 of 3)	4593	NR_045874	791381		NR_045874	ENSMUSG00000053049	Gm15413	-	predicted gene 15413	ncRNA
801	chr12	50120381	50120623	+	0	NA	Intergenic	Intergenic	235530	NR_168539	18760		NM_008858	ENSMUSG00000002688	Prkd1	PKD|PKD1|Pkcm|Prkcm|nPKC-D1|nPKC-mu	protein kinase D1	protein-coding
1181	chr14	64300174	64300611	+	0	NA	intron (NM_001253714, intron 1 of 4)	intron (NM_001253714, intron 1 of 4)	116564	NM_001253716	110265		NM_026322	ENSMUSG00000054733	Msra	2310045J23Rik|6530413P12Rik|MSR-A	methionine sulfoxide reductase A	protein-coding
52	chr1	54639954	54640475	+	0	NA	Intergenic	Intergenic	-82530	NM_001163314	241062		NM_175508	ENSMUSG00000073678	Pgap1	5033403E17Rik|9030223K07Rik|A530084K22|D230012E17Rik|oto	post-GPI attachment to proteins 1	protein-coding
1214	chr14	76505456	76505824	+	0	NA	intron (NM_001177751, intron 2 of 2)	intron (NM_001177751, intron 2 of 2)	1130	NM_009366	21807		NM_009366	ENSMUSG00000022010	Tsc22d1	Egr5|Gm19597|TSC-22|Tgfb1i4|Tsc|Tsc22	TSC22 domain family, member 1	protein-coding
1421	chr16	17921685	17921893	+	0	NA	Intergenic	Intergenic	6430	NM_153150	13358		NM_153150	ENSMUSG00000003528	Slc25a1	1300019P08Rik|2610100G11Rik|Ctp|Dgsj|Slc20a3	solute carrier family 25 (mitochondrial carrier, citrate transporter), member 1	protein-coding
2946	chr6	50178948	50179178	+	0	NA	intron (NM_019939, intron 7 of 12)	intron (NM_019939, intron 7 of 12)	68203	NM_001361247	56524		NM_008016	ENSMUSG00000038388	Pals2	Mpp6|P55t	protein associated with LIN7 2, MAGUK family member	protein-coding
497	chr11	35523705	35524213	+	0	NA	intron (NM_011412, intron 5 of 35)	intron (NM_011412, intron 5 of 35)	-92857	NR_029799	723924		NR_029799	ENSMUSG00000065583	Mir218-2	Mirn218-2|mir-218-2	microRNA 218-2	ncRNA
2200	chr2	167062897	167063507	+	0	NA	promoter-TSS (NM_001033196)	promoter-TSS (NM_001033196)	-187	NM_001033196	98999		NM_001033196	ENSMUSG00000039501	Znfx1	Astx3	zinc finger, NFX1-type containing 1	protein-coding
2644	chr4	148159260	148159474	+	0	NA	promoter-TSS (NR_104375)	promoter-TSS (NR_104375)	222	NM_001161851	230903		NM_173401	ENSMUSG00000029001	Fbxo44	5730411K09|FBG3|FBX30|Fbx6a|Fbxo6a	F-box protein 44	protein-coding
2884	chr5	149678188	149678529	+	0	NA	exon (NM_001081204, exon 1 of 15)	exon (NM_001081204, exon 1 of 15)	128	NM_001081204	381694		NM_001081204	ENSMUSG00000051950	B3glct	B3galtl|Gm1057|beta3Glc-T	beta-3-glucosyltransferase	protein-coding
1822	chr19	26467071	26467270	+	0	NA	Intergenic	Intergenic	-137990	NM_011416	67155		NM_011416	ENSMUSG00000024921	Smarca2	2610209L14Rik|SNF2alpha|Snf2l2|brahma|brm	SWI/SNF related, matrix associated, actin dependent regulator of chromatin, subfamily a, member 2	protein-coding
1016	chr13	60602871	60603112	+	0	NA	intron (NM_029653, intron 2 of 25)	intron (NM_029653, intron 2 of 25)	780	NM_134062	69635		NM_029653	ENSMUSG00000021559	Dapk1	D13Ucla1|DAP-Kinase	death associated protein kinase 1	protein-coding
2791	chr5	114667615	114667835	+	0	NA	Intergenic	CpG	-9304	NM_022017	63873		NM_022017	ENSMUSG00000014158	Trpv4	0610033B08Rik|OTRPC4|Trp12|VR-OAC|VRL-2|VROAC	transient receptor potential cation channel, subfamily V, member 4	protein-coding
3077	chr6	144559990	144560367	+	0	NA	Intergenic	Intergenic	-112690	NR_040519	66760		NR_040519	ENSMUSG00000085785	Sox5os3	4933425H06Rik	SRY (sex determining region Y)-box 5, opposite strand 3	ncRNA
2292	chr3	68271719	68272106	+	0	NA	intron (NM_001113420, intron 1 of 6)	intron (NM_001113420, intron 1 of 6)	-196271	NM_001282045	30953		NM_013928	ENSMUSG00000027777	Schip1	Nf2ip|Schip-1	schwannomin interacting protein 1	protein-coding
3814	chrX	162727555	162727900	+	0	NA	intron (NR_038088, intron 3 of 5)	intron (NR_038088, intron 3 of 5)	8886	NR_153331	102640117		NR_153331	ENSMUSG00000086034	Gm15201	-	predicted gene 15201	ncRNA
987	chr13	51833400	51834169	+	0	NA	Intergenic	Intergenic	-12891	NM_011817	23882		NM_011817	ENSMUSG00000021453	Gadd45g	CR6|DDIT2|OIG37	growth arrest and DNA-damage-inducible 45 gamma	protein-coding
2267	chr3	51341525	51341865	+	0	NA	Intergenic	Intergenic	-1051	NM_001291059	69257		NM_023502	ENSMUSG00000037174	Elf2	2610036A20Rik|A230104O07Rik|EU32|NERF|NERF-1A|NERF-1B|NERF-2	E74-like factor 2	protein-coding
1511	chr16	91168278	91168640	+	0	NA	Intergenic	Intergenic	-57091	NM_016967	50913		NM_016967	ENSMUSG00000039830	Olig2	Bhlhb1|Olg-2|Oligo2|RK17|bHLHe19	oligodendrocyte transcription factor 2	protein-coding
276	chr10	20285593	20285998	+	0	NA	Intergenic	Intergenic	11893	NR_105840	102466647		NR_105840	ENSMUSG00000098887	Mir6413	Gm27432|mmu-mir-6413	microRNA 6413	ncRNA
2169	chr2	154372484	154372687	+	0	NA	intron (NM_025876, intron 1 of 13)	CpG	134	NM_025876	66971		NM_025876	ENSMUSG00000027487	Cdk5rap1	2310066P17Rik	CDK5 regulatory subunit associated protein 1	protein-coding
2853	chr5	136467672	136467954	+	0	NA	intron (NM_198602, intron 2 of 22)	intron (NM_198602, intron 2 of 22)	-92010	NR_030500	723975		NR_030500	ENSMUSG00000106479	Mir721	Mirn721|miRY|mir-721|mmu-mir-721	microRNA 721	ncRNA
2833	chr5	130023917	130024377	+	0	NA	intron (NM_133768, intron 1 of 16)	intron (NM_133768, intron 1 of 16)	234	NM_133768	109900		NM_133768	ENSMUSG00000025533	Asl	2510006M18Rik|ASAL	argininosuccinate lyase	protein-coding
1950	chr2	38824106	38824347	+	0	NA	intron (NM_010264, intron 3 of 10)	intron (NM_010264, intron 3 of 10)	-28509	NR_029568	387176		NR_029568	ENSMUSG00000065423	Mir181a-2	Mirn181|Mirn181a|Mirn181a-2|miR-181|mir-181a|mir-181a-2	microRNA 181a-2	ncRNA
2245	chr3	30793062	30793506	+	0	NA	5' UTR (NM_027016, exon 1 of 8)	5' UTR (NM_027016, exon 1 of 8)	408	NM_027016	69276		NM_027016	ENSMUSG00000027706	Sec62	3100002M17Rik|Dtrp1|HTP1|Tloc1	SEC62 homolog, preprotein translocation	protein-coding
1930	chr2	30286075	30286323	+	0	NA	promoter-TSS (NR_156132)	promoter-TSS (NR_156132)	155	NM_177648	227697		NM_177648	ENSMUSG00000075419	Dolk	Tmem15|mKIAA1094	dolichol kinase	protein-coding
3660	chr9	79606050	79606308	+	0	NA	intron (NM_001290308, intron 60 of 65)	intron (NM_001290308, intron 60 of 65)	-86877	NR_045336	100038575		NR_045336	ENSMUSG00000111765	Gm10635	-	predicted gene 10635	ncRNA
391	chr10	93166176	93166381	+	0	NA	intron (NM_146239, intron 1 of 16)	intron (NM_146239, intron 1 of 16)	3493	NR_035452	100316689		NR_035452	ENSMUSG00000089214	Mir1931	mir-1931|mmu-mir-1931	microRNA 1931	ncRNA
1706	chr18	43277664	43278135	+	0	NA	intron (NM_178749, intron 5 of 12)	intron (NM_178749, intron 5 of 12)	70202	NM_178749	269019		NM_178749	ENSMUSG00000039954	Stk32a	A930015B13Rik|YANK1	serine/threonine kinase 32A	protein-coding
2443	chr4	19333116	19333314	+	0	NA	intron (NM_013927, intron 3 of 17)	intron (NM_013927, intron 3 of 17)	52365	NM_013927	30952		NM_013927	ENSMUSG00000056494	Cngb3	CCNC2|CNG6|Cngbeta2	cyclic nucleotide gated channel beta 3	protein-coding
3327	chr7	144581774	144582440	+	0	NA	exon (NM_010175, exon 1 of 2)	exon (NM_010175, exon 1 of 2)	334	NM_010175	14082		NM_010175	ENSMUSG00000031077	Fadd	Mort1/FADD	Fas associated via death domain	protein-coding
3348	chr8	11656888	11657114	+	0	NA	intron (NM_024271, intron 4 of 5)	RMER5|LTR|ERV1	-21244	NM_133971	102334		NM_133971	ENSMUSG00000031508	Ankrd10	4833425P12Rik	ankyrin repeat domain 10	protein-coding
3607	chr9	53667144	53667646	+	0	NA	5' UTR (NM_027807, exon 1 of 19)	intron (NR_166653, intron 1 of 1)	112	NM_001161618	75717		NM_027807	ENSMUSG00000032030	Cul5	4921514I20Rik|8430423K24Rik|C030032G03Rik|C330021I08Rik|VACM-1|VACM1	cullin 5	protein-coding
2970	chr6	72711367	72711982	+	0	NA	intron (NM_001079822, intron 3 of 12)	intron (NM_001079822, intron 3 of 12)	77371	NM_001079822	21415		NM_009332	ENSMUSG00000055799	Tcf7l1	Tcf-3|Tcf3|bHLHb21	transcription factor 7 like 1 (T cell specific, HMG box)	protein-coding
3406	chr8	54975611	54975981	+	0	NA	intron (NM_001253756, intron 1 of 5)	intron (NM_001253756, intron 1 of 5)	21068	NM_001253756	234267		NM_153581	ENSMUSG00000031517	Gpm6a	Gpm6|M6A	glycoprotein m6a	protein-coding
1873	chr19	56344072	56344302	+	0	NA	intron (NM_008733, intron 28 of 41)	intron (NM_008733, intron 28 of 41)	45851	NM_001286552	18175		NM_008733	ENSMUSG00000049134	Nrap	-	nebulin-related anchoring protein	protein-coding
298	chr10	37397054	37397676	+	0	NA	Intergenic	Intergenic	254895	NR_166106	100040846		NM_177177		5930403N24Rik	Gm16524	RIKEN cDNA 5930403N24 gene	ncRNA
3569	chr9	36726382	36726881	+	0	NA	promoter-TSS (NM_007691)	promoter-TSS (NM_007691)	27	NM_007691	12649		NM_007691	ENSMUSG00000032113	Chek1	Chk1|rad27	checkpoint kinase 1	protein-coding
2397	chr3	131303020	131303217	+	0	NA	exon (NM_027816, exon 1 of 5)	exon (NM_027816, exon 1 of 5)	109	NM_027816	71519		NM_027816	ENSMUSG00000027983	Cyp2u1	8430436A10Rik	cytochrome P450, family 2, subfamily u, polypeptide 1	protein-coding
1775	chr18	77938088	77938433	+	0	NA	promoter-TSS (NM_001195633)	promoter-TSS (NM_001195633)	-206	NM_001195633	100502841		NM_001195633	ENSMUSG00000039840	Epg5	4732475F16|5430411K18Rik	ectopic P-granules 5 autophagy tethering factor	protein-coding
420	chr10	115571480	115571877	+	0	NA	intron (NM_001379517, intron 1 of 3)	intron (NM_001379517, intron 1 of 3)	1661	NM_001379517	77798		NM_029982	ENSMUSG00000092210	A930009A15Rik	-	RIKEN cDNA A930009A15 gene	protein-coding
2362	chr3	105359958	105360218	+	0	NA	Intergenic	Intergenic	-91802	NM_019931	56543		NM_019931	ENSMUSG00000040896	Kcnd3	Kncd3|Kv4.3	potassium voltage-gated channel, Shal-related family, member 3	protein-coding
1999	chr2	74752911	74753197	+	0	NA	intron (NR_110447, intron 1 of 1)	CpG	370	NR_110447	102634401		NR_110447	ENSMUSG00000085015	Gm14424	Gm14426	predicted gene 14424	ncRNA
2063	chr2	112378862	112379299	+	0	NA	promoter-TSS (NM_024254)	promoter-TSS (NM_024254)	-131	NM_024254	72425		NM_024254	ENSMUSG00000027132	Katnbl1	2410042D21Rik	katanin p80 subunit B like 1	protein-coding
3475	chr8	105446115	105446375	+	0	NA	exon (NM_001170789, exon 4 of 11)	exon (NM_001170789, exon 4 of 11)	18605	NM_001033371	270091		NM_001033371	ENSMUSG00000054320	Lrrc36	-	leucine rich repeat containing 36	protein-coding
589	chr11	73047584	73048041	+	0	NA	promoter-TSS (NM_025818)	promoter-TSS (NM_025818)	-55	NM_025818	66874		NM_025818	ENSMUSG00000020783	Ncbp3	1200014J11Rik|C130061O14Rik	nuclear cap binding subunit 3	protein-coding
2755	chr5	97299944	97301072	+	0	NA	Intergenic	Intergenic	91822	NM_001033191	97243		NM_001033191	ENSMUSG00000046000	Naa11	Ard1b|Ard2	N(alpha)-acetyltransferase 11, NatA catalytic subunit	protein-coding
766	chr12	25099673	25099918	+	0	NA	Intergenic	Intergenic	-3703	NM_010496	15902		NM_010496	ENSMUSG00000020644	Id2	Idb2|bHLHb26	inhibitor of DNA binding 2	protein-coding
2735	chr5	76304445	76304709	+	0	NA	promoter-TSS (NM_007715)	promoter-TSS (NM_007715)	-29	NM_007715	12753		NM_007715	ENSMUSG00000029238	Clock	5330400M04Rik|KAT13D	clock circadian regulator	protein-coding
3273	chr7	125552255	125552486	+	0	NA	promoter-TSS (NM_001363983)	promoter-TSS (NM_001363983)	99	NM_001363983	16190		NM_001008700	ENSMUSG00000030748	Il4ra	CD124|Il4r	interleukin 4 receptor, alpha	protein-coding
870	chr12	98920195	98920773	+	0	NA	promoter-TSS (NM_029553)	promoter-TSS (NM_029553)	-90	NM_029553	76260		NM_029553	ENSMUSG00000021013	Ttc8	0610012F22Rik|BBS8	tetratricopeptide repeat domain 8	protein-coding
1615	chr17	50407516	50407768	+	0	NA	Intergenic	Intergenic	-101905	NM_013880	224860		NM_013880	ENSMUSG00000038910	Plcl2	PLC-L2|PRIP-2|Plce2|mKIAA1092	phospholipase C-like 2	protein-coding
128	chr1	126861624	126862434	+	0	NA	Intergenic	Intergenic	-31397	NM_176957	210356		NM_172484	ENSMUSG00000049690	Nckap5	8430408F21|D130011D22Rik|E030049G20Rik|Erih1|Erih2|Gm1548|Nap5	NCK-associated protein 5	protein-coding
1270	chr15	13172808	13173257	+	0	NA	intron (NM_007666, intron 1 of 11)	intron (NM_007666, intron 1 of 11)	643	NM_007666	12563		NM_007666	ENSMUSG00000039385	Cdh6	cad6	cadherin 6	protein-coding
3229	chr7	100578642	100578869	+	0	NA	intron (NR_003559, intron 1 of 7)	intron (NR_003559, intron 1 of 7)	4375	NR_153427	52443		NM_198831	ENSMUSG00000030706	Mrpl48	1810030E20Rik|2610028L11Rik|CGI-118|D4Ertd786e|L48mt|MRP-L48	mitochondrial ribosomal protein L48	protein-coding
2250	chr3	34441167	34441469	+	0	NA	Intergenic	Intergenic	-89620	NR_166362	102638008		NR_166362	ENSMUSG00000092196	Gm38505	Gm20446|Gm20514	predicted gene, 38505	ncRNA
1945	chr2	38286924	38287395	+	0	NA	5' UTR (NM_001362973, exon 1 of 23)	5' UTR (NM_001362973, exon 1 of 23)	225	NM_001362973	227801		NM_146122	ENSMUSG00000035392	Dennd1a	6030446I19Rik|connecdenn	DENN domain containing 1A	protein-coding
2230	chr3	5218766	5219061	+	0	NA	5' UTR (NM_030708, exon 1 of 11)	5' UTR (NM_030708, exon 1 of 11)	359	NM_030708	80892		NM_030708	ENSMUSG00000025255	Zfhx4	A930021B15|C130041O22Rik|Zfh-4|Zfh4	zinc finger homeodomain 4	protein-coding
787	chr12	35501487	35501850	+	0	NA	intron (NM_001314027, intron 9 of 9)	MTC|LTR|ERVL-MaLR	33321	NM_013464	11622		NM_013464	ENSMUSG00000019256	Ahr	Ah|Ahh|Ahre|In|bHLHe76	aryl-hydrocarbon receptor	protein-coding
1829	chr19	29521973	29522278	+	0	NA	promoter-TSS (NM_001081319)	promoter-TSS (NM_001081319)	-138	NR_015567	77779		NR_015567	ENSMUSG00000097855	A930007I19Rik	-	RIKEN cDNA A930007I19 gene	ncRNA
364	chr10	82083324	82083611	+	0	NA	intron (NM_001374033, intron 1 of 3)	CpG	147	NM_001374033	666584		NM_001374033	ENSMUSG00000112160	BC024063	-	cDNA sequence BC024063	protein-coding
388	chr10	89482367	89482773	+	0	NA	intron (NM_001385711, intron 4 of 9)	intron (NM_001385711, intron 4 of 9)	24088	NM_001163700	20186		NM_009108	ENSMUSG00000047638	Nr1h4	Fxr|HRR1|RIP14|Rxrip14	nuclear receptor subfamily 1, group H, member 4	protein-coding
1381	chr15	98662618	98662908	+	0	NA	intron (NM_001080981, intron 1 of 16)	CpG	126	NM_001080981	74351		NM_001080981	ENSMUSG00000003360	Ddx23	3110082M05Rik|4921506D17Rik	DEAD box helicase 23	protein-coding
3085	chr6	148895700	148896481	+	0	NA	5' UTR (NM_181541, exon 1 of 19)	5' UTR (NM_181541, exon 1 of 19)	147	NM_001301351	232560		NM_181541	ENSMUSG00000030309	Caprin2	Adir|C1qdc1|Eeg1|rng140	caprin family member 2	protein-coding
2740	chr5	76974766	76974998	+	0	NA	intron (NM_025691, intron 1 of 18)	CpG	181	NM_025691	66661		NM_025691	ENSMUSG00000036323	Srp72	5730576P14Rik|72kDa	signal recognition particle 72	protein-coding
2299	chr3	73708040	73708702	+	0	NA	promoter-TSS (NM_009738)	promoter-TSS (NM_009738)	44	NM_009738	12038		NM_009738	ENSMUSG00000027792	Bche	C730038G20Rik	butyrylcholinesterase	protein-coding
1663	chr18	4993958	4994482	+	0	NA	Intergenic	Intergenic	-52369	NM_001347449	225115		NM_153153	ENSMUSG00000024236	Svil	B430302E16Rik	supervillin	protein-coding
592	chr11	75052092	75052410	+	0	NA	intron (NM_001002764, intron 12 of 18)	intron (NM_001002764, intron 12 of 18)	13740	NR_030454	735274		NR_030454	ENSMUSG00000106252	Mir684-1	Mirn684-1	microRNA 684-1	ncRNA
2015	chr2	84840174	84840630	+	0	NA	promoter-TSS (NM_001083809)	promoter-TSS (NM_001083809)	79	NM_024497	72401		NM_024497	ENSMUSG00000027075	Slc43a1	2610016F07Rik|Lat3|PB39|Pov1|R00504	solute carrier family 43, member 1	protein-coding
281	chr10	24407724	24407930	+	0	NA	intron (NR_163910, intron 3 of 4)	intron (NR_163910, intron 3 of 4)	184310	NM_021509	59012		NM_021509	ENSMUSG00000020000	Moxd1	3230402N08Rik|MNCb-5203	monooxygenase, DBH-like 1	protein-coding
659	chr11	96876405	96876763	+	0	NA	Intergenic	Intergenic	26191	NR_029562	387170		NR_029562	ENSMUSG00000065515	Mir152	Mirn152|mir-152|mmu-mir-152	microRNA 152	ncRNA
1448	chr16	33062706	33062973	+	0	NA	intron (NM_172823, intron 1 of 16)	intron (NM_172823, intron 1 of 16)	318	NM_172823	239833		NM_172823	ENSMUSG00000022802	Lmln	5330415H22Rik	leishmanolysin-like (metallopeptidase M8 family)	protein-coding
1427	chr16	22428776	22428982	+	0	NA	intron (NM_001358428, intron 5 of 12)	intron (NM_001358428, intron 5 of 12)	9489	NM_001358428	104156		NM_023794	ENSMUSG00000013089	Etv5	1110005E01Rik|8430401F14Rik|ERM	ets variant 5	protein-coding
1306	chr15	61984771	61985215	+	0	NA	promoter-TSS (NM_001177352)	promoter-TSS (NM_001177352)	-348	NM_001177353	17869		NM_010849	ENSMUSG00000022346	Myc	Myc2|Niard|Nird|bHLHe39	myelocytomatosis oncogene	protein-coding
1626	chr17	63220537	63220824	+	0	NA	intron (NM_015794, intron 7 of 8)	intron (NM_015794, intron 7 of 8)	92293	NR_130176	414079		NR_130176	ENSMUSG00000090565	4930405O22Rik	-	RIKEN cDNA 4930405O22 gene	ncRNA
3505	chr8	120425335	120425685	+	0	NA	Intergenic	Intergenic	-63356	NM_198671	382034		NM_198671	ENSMUSG00000031822	Gse1	2210013I18Rik|mKIAA0182	genetic suppressor element 1, coiled-coil protein	protein-coding
1858	chr19	46970552	46971045	+	0	NA	intron (NR_165064, intron 1 of 16)	RMER1B|Other|Other	-1230	NM_001164365	76952		NM_029810	ENSMUSG00000025041	Nt5c2	2010002I23Rik|CnII|Gm9751|Gmp|Nt5b|Pnt5|cN-II	5'-nucleotidase, cytosolic II	protein-coding
236	chr1	190138906	190139432	+	0	NA	intron (NM_001360827, intron 4 of 4)	intron (NM_001360827, intron 4 of 4)	30346	NM_001360827	19130		NM_008937	ENSMUSG00000010175	Prox1	A230003G05Rik|PROX-1	prospero homeobox 1	protein-coding
648	chr11	93955551	93955872	+	0	NA	promoter-TSS (NM_001077529)	promoter-TSS (NM_001077529)	72	NM_001077529	18103		NM_008705	ENSMUSG00000020857	Nme2	NM23-H2|NM23B|nm23-M2	NME/NM23 nucleoside diphosphate kinase 2	protein-coding
2176	chr2	157204332	157204790	+	0	NA	promoter-TSS (NM_011249)	promoter-TSS (NM_011249)	-27	NM_011249	19650		NM_011249	ENSMUSG00000027641	Rbl1	PRB1|p107	RB transcriptional corepressor like 1	protein-coding
2564	chr4	117040438	117040888	+	0	NA	intron (NM_001111277, intron 3 of 11)	intron (NM_001111277, intron 3 of 11)	21261	NM_001111277	108067		NM_175135	ENSMUSG00000028683	Eif2b3	1190002P15Rik	eukaryotic translation initiation factor 2B, subunit 3	protein-coding
1838	chr19	37434499	37434826	+	0	NA	promoter-TSS (NM_008245)	promoter-TSS (NM_008245)	-179	NM_008245	15242		NM_008245	ENSMUSG00000024986	Hhex	Hex|Hex1|Hhex-rs2|Prh|Prhx	hematopoietically expressed homeobox	protein-coding
665	chr11	97840744	97841193	+	0	NA	promoter-TSS (NR_169087)	promoter-TSS (NR_169087)	-167	NR_169086	68127		NM_001080935		B230217C12Rik	-	RIKEN cDNA B230217C12 gene	ncRNA
414	chr10	107971587	107971784	+	0	NA	intron (NR_131147, intron 5 of 5)	intron (NR_131147, intron 5 of 5)	25040	NR_131147	628877		NR_131147	ENSMUSG00000112910	Gm29685	-	predicted gene, 29685	ncRNA
663	chr11	97685633	97685925	+	0	NA	promoter-TSS (NM_001085500)	promoter-TSS (NM_001085500)	-154	NM_001085500	217149		NM_001085500	ENSMUSG00000078695	Cisd3	Mel-13|Mel13	CDGSH iron sulfur domain 3	protein-coding
2878	chr5	147430150	147430390	+	0	NA	5' UTR (NM_028291, exon 1 of 19)	5' UTR (NM_028291, exon 1 of 19)	114	NM_001359433	72587		NM_028291	ENSMUSG00000029647	Pan3	2700050F09Rik|A430027N15Rik	PAN3 poly(A) specific ribonuclease subunit	protein-coding
1156	chr14	54205386	54205670	+	0	NA	Intergenic	MIRc|SINE|MIR	48401	NM_010015	13135		NM_010015	ENSMUSG00000022174	Dad1	-	defender against cell death 1	protein-coding
1187	chr14	65275160	65275522	+	0	NA	intron (NM_001360381, intron 2 of 8)	B2_Mm1a|SINE|B2	8723	NM_001360381	50759		NM_015795	ENSMUSG00000034532	Fbxo16	4932435C24Rik|Fbx16	F-box protein 16	protein-coding
1136	chr14	34502758	34503243	+	0	NA	promoter-TSS (NM_009758)	promoter-TSS (NM_009758)	-454	NM_009758	12166		NM_009758	ENSMUSG00000021796	Bmpr1a	1110037I22Rik|ALK-3|ALK3|BMPR-1A|BMPR-IA|Bmpr|SKR5	bone morphogenetic protein receptor, type 1A	protein-coding
3727	chr9	121352289	121352745	+	0	NA	intron (NR_152160, intron 1 of 17)	intron (NR_152160, intron 1 of 17)	-14441	NM_001357973	67095		NM_175114	ENSMUSG00000032536	Trak1	2310001H13Rik|hyrt|mKIAA1042	trafficking protein, kinesin binding 1	protein-coding
3748	chrX	42068037	42068459	+	0	NA	promoter-TSS (NM_001301639)	promoter-TSS (NM_001301639)	-150	NM_001301639	11798		NM_009688	ENSMUSG00000025860	Xiap	1110015C02Rik|Aipa|Api3|Birc4|IAP3|ILP-1|MIHA	X-linked inhibitor of apoptosis	protein-coding
612	chr11	80302549	80302813	+	0	NA	exon (NM_139228, exon 2 of 9)	exon (NM_139228, exon 2 of 9)	1769	NM_139228	246104		NM_139228	ENSMUSG00000017692	Rhbdl3	Rhbdl4|Rhomr1|Vrho	rhomboid like 3	protein-coding
3071	chr6	144041508	144041743	+	0	NA	intron (NM_001243163, intron 3 of 13)	intron (NM_001243163, intron 3 of 13)	-94519	NM_001347506	20678		NM_011444	ENSMUSG00000041540	Sox5	A730017D01Rik	SRY (sex determining region Y)-box 5	protein-coding
28	chr1	34801733	34801949	+	0	NA	promoter-TSS (NM_183019)	promoter-TSS (NM_183019)	100	NM_183019	226970		NM_183019	ENSMUSG00000037509	Arhgef4	9330140K16Rik|Asef|C230030N03Rik	Rho guanine nucleotide exchange factor 4	protein-coding
2797	chr5	115272534	115273211	+	0	NA	promoter-TSS (NM_001302449)	promoter-TSS (NM_001302449)	23	NM_001302449	50849		NM_016698	ENSMUSG00000041740	Rnf10	RIE2|mKIAA0262	ring finger protein 10	protein-coding
1375	chr15	97664005	97664279	+	0	NA	Intergenic	ORR1E|LTR|ERVL-MaLR	41680	NM_028003	71919		NM_028003	ENSMUSG00000022466	Rpap3	2310042P20Rik|D15Ertd682e	RNA polymerase II associated protein 3	protein-coding
2762	chr5	101414310	101414831	+	0	NA	Intergenic	Intergenic	150090	NR_166480	100040902		NR_166480		Gm3032	-	predicted gene 3032	ncRNA
3238	chr7	105633671	105633871	+	0	NA	promoter-TSS (NM_001285871)	promoter-TSS (NM_001285871)	-200	NM_001285871	55992		NM_018880	ENSMUSG00000036989	Trim3	BERP1|HAC1|Rnf22	tripartite motif-containing 3	protein-coding
1517	chr16	91301190	91302045	+	0	NA	Intergenic	Intergenic	31848	NM_016968	50914		NM_016968	ENSMUSG00000046160	Olig1	Bhlhb6|Olg-1|Oligo1|bHLHe21	oligodendrocyte transcription factor 1	protein-coding
3258	chr7	115568374	115569202	+	0	NA	intron (NM_001025559, intron 9 of 15)	intron (NM_001025559, intron 9 of 15)	232821	NM_001277328	20679		NM_011445	ENSMUSG00000051910	Sox6	SOX-LZ	SRY (sex determining region Y)-box 6	protein-coding
2261	chr3	40355513	40355908	+	0	NA	Intergenic	Arthur1|DNA|hAT-Tip100	167202	NR_040445	100040882		NR_040445	ENSMUSG00000037884	1700017G19Rik	-	RIKEN cDNA 1700017G19 gene	ncRNA
2105	chr2	128544708	128544975	+	0	NA	Intergenic	Intergenic	-47500	NM_001310641	241634		NM_001310641	ENSMUSG00000074812	Spdye4c	Gm355|SpeedyB3|SpyB3	speedy/RINGO cell cycle regulator family, member E4C	protein-coding
813	chr12	56636837	56637423	+	0	NA	Intergenic	Intergenic	-23846	NM_008701	18094		NM_008701	ENSMUSG00000058669	Nkx2-9	Nkx-2.9|Nkx2-8|Nkx2.9|tinman	NK2 homeobox 9	protein-coding
3576	chr9	41228961	41229169	+	0	NA	Intergenic	Intergenic	22910	NR_040392	78500		NR_040392	ENSMUSG00000100837	1700063D05Rik	-	RIKEN cDNA 1700063D05 gene	ncRNA
3164	chr7	48995198	48995638	+	0	NA	intron (NM_001111016, intron 2 of 38)	intron (NM_001111016, intron 2 of 38)	36345	NM_001111016	78286		NM_175272	ENSMUSG00000052512	Nav2	5330421F07Rik|HELAD1|POMFIL2|RAINB1|RAINB2|Unc53H2|mKIAA3015	neuron navigator 2	protein-coding
815	chr12	57230150	57230423	+	0	NA	promoter-TSS (NM_001037746)	promoter-TSS (NM_001037746)	-126	NM_001037746	328099		NM_001037746	ENSMUSG00000079104	Prps1l3	AU021838|AW536152|Gm5081	phosphoribosyl pyrophosphate synthetase 1-like 3	protein-coding
2982	chr6	85265110	85265508	+	0	NA	intron (NM_178639, intron 9 of 13)	intron (NM_178639, intron 9 of 13)	68113	NM_178639	94282		NM_178639	ENSMUSG00000033720	Sfxn5	C230001H08Rik	sideroflexin 5	protein-coding
1924	chr2	28974232	28974495	+	0	NA	intron (NM_001166705, intron 3 of 5)	intron (NM_001166705, intron 3 of 5)	-57695	NM_001355434	54422		NM_019446	ENSMUSG00000026805	Barhl1	Dres115|MBH2	BarH like homeobox 1	protein-coding
1068	chr13	98353911	98354127	+	0	NA	promoter-TSS (NM_008242)	promoter-TSS (NM_008242)	-226	NM_008242	15229		NM_008242	ENSMUSG00000078302	Foxd1	BF-2|FREAC4|Hfh10|Hfhbf2	forkhead box D1	protein-coding
862	chr12	90026979	90027499	+	0	NA	intron (NM_172544, intron 15 of 19)	intron (NM_172544, intron 15 of 19)	214756	NM_001252074	18191		NM_172544	ENSMUSG00000066392	Nrxn3	-	neurexin III	protein-coding
2355	chr3	102190298	102190721	+	0	NA	intron (NM_177545, intron 2 of 7)	intron (NM_177545, intron 2 of 7)	14184	NM_177545	229658		NM_177545	ENSMUSG00000027860	Vangl1	Kitenin|Lpp2|Stb2|Stbm	VANGL planar cell polarity 1	protein-coding
830	chr12	74316887	74317135	+	0	NA	Intergenic	Intergenic	19537	NM_198866	386753		NM_198866	ENSMUSG00000029878	Dbpht2	Spot2	DNA binding protein with his-thr domain	protein-coding
2335	chr3	95025543	95025830	+	0	NA	Intergenic	RMER19B|LTR|ERVK	-10229	NM_001357863	78266		NM_030074	ENSMUSG00000019338	Zfp687	4931408L03Rik|Znf687|mKIAA1441	zinc finger protein 687	protein-coding
2026	chr2	93174215	93174938	+	0	NA	Intergenic	Intergenic	-12972	NM_001025246	277414		NM_001025246	ENSMUSG00000068735	Trp53i11	Tp53i11	transformation related protein 53 inducible protein 11	protein-coding
3642	chr9	69142132	69142328	+	0	NA	intron (NM_013646, intron 1 of 10)	intron (NM_013646, intron 1 of 10)	-147611	NM_001289916	19883		NM_013646	ENSMUSG00000032238	Rora	9530021D13Rik|Nr1f1|ROR1|ROR2|ROR3|nmf267|sg|staggerer|tmgc26	RAR-related orphan receptor alpha	protein-coding
2521	chr4	82542370	82542575	+	0	NA	intron (NR_137202, intron 1 of 1)	intron (NR_137202, intron 1 of 1)	34483	NR_137202	102635783		NR_137202	ENSMUSG00000087413	Gm11266	-	predicted gene 11266	ncRNA
607	chr11	79646545	79646872	+	0	NA	intron (NM_175543, intron 3 of 14)	intron (NM_175543, intron 3 of 14)	-23545	NR_003283	790912		NR_003283	ENSMUSG00000087434	Rab11fip4os1	Gm11202	RAB11 family interacting protein 4 (class II), opposite strand 1	ncRNA
39	chr1	40559010	40559263	+	0	NA	Intergenic	Intergenic	-21091	NM_177084	110895		NM_177084	ENSMUSG00000026065	Slc9a4	D730009J23Rik|NHE4	solute carrier family 9 (sodium/hydrogen exchanger), member 4	protein-coding
2191	chr2	164071060	164071338	+	0	NA	promoter-TSS (NM_001291155)	promoter-TSS (NM_001291155)	-30	NM_001291155	67145		NM_025996	ENSMUSG00000018322	Tomm34	2610100K07Rik|TOM34	translocase of outer mitochondrial membrane 34	protein-coding
2812	chr5	122693549	122693946	+	0	NA	Intergenic	Intergenic	11150	NR_106195	102465902		NR_106195	ENSMUSG00000099324	Mir8115	Gm28012|mmu-mir-8115	microRNA 8115	ncRNA
3294	chr7	131465106	131465327	+	0	NA	Intergenic	Intergenic	54615	NM_025826	66885		NM_025826	ENSMUSG00000030861	Acadsb	1300003O09Rik|2-MEBCAD|SBCAD	acyl-Coenzyme A dehydrogenase, short/branched chain	protein-coding
1781	chr18	81509353	81509788	+	0	NA	Intergenic	Intergenic	482510	NR_039589	100628596		NR_039589	ENSMUSG00000093036	Mir5127	mmu-mir-5127|mu-mir-5127	microRNA 5127	ncRNA
2340	chr3	95905245	95905745	+	0	NA	promoter-TSS (NM_001355752)	promoter-TSS (NM_001355752)	-810	NM_001355750	23831		NM_011797	ENSMUSG00000038526	Car14	CA-XIV|Ca14	carbonic anhydrase 14	protein-coding
1282	chr15	36727647	36728007	+	0	NA	Intergenic	RMER17C-int|LTR|ERVK	63105	NM_001253807	22631		NM_011740	ENSMUSG00000022285	Ywhaz	1110013I11Rik|14-3-3zeta	tyrosine 3-monooxygenase/tryptophan 5-monooxygenase activation protein, zeta polypeptide	protein-coding
2224	chr2	180227504	180227808	+	0	NA	Intergenic	Intergenic	-1797	NM_001081171	16776		NM_001081171	ENSMUSG00000015647	Lama5	[a]5|laminin-511|mKIAA0533	laminin, alpha 5	protein-coding
2411	chr3	144616939	144617265	+	0	NA	Intergenic	Intergenic	46675	NM_053102	93684		NM_053102	ENSMUSG00000037072	Selenof	9430015P09Rik|Sep15	selenoprotein F	protein-coding
3121	chr7	28809234	28809462	+	0	NA	Intergenic	PB1D7|SINE|Alu	-1542	NM_177301	15388		NM_177301	ENSMUSG00000015165	Hnrnpl	D830027H13Rik|Hnrpl	heterogeneous nuclear ribonucleoprotein L	protein-coding
1894	chr2	13575738	13576584	+	0	NA	intron (NM_011701, intron 2 of 8)	intron (NM_011701, intron 2 of 8)	1850	NM_011701	22352		NM_011701	ENSMUSG00000026728	Vim	-	vimentin	protein-coding
3591	chr9	48649279	48649884	+	0	NA	Intergenic	Intergenic	-44458	NM_001311062	18113		NM_010924	ENSMUSG00000032271	Nnmt	-	nicotinamide N-methyltransferase	protein-coding
954	chr13	28481413	28481713	+	0	NA	intron (NR_045054, intron 7 of 7)	intron (NR_045054, intron 7 of 7)	229310	NR_105787	102466635		NR_105787	ENSMUSG00000099158	Mir6368	Gm27800|mmu-mir-6368	microRNA 6368	ncRNA
3481	chr8	106892357	106892713	+	0	NA	intron (NM_001378379, intron 1 of 2)	intron (NM_001378379, intron 1 of 2)	1058	NM_001378378	116621581		NM_001378376	ENSMUSG00000117748	Derpc	Gm50241	DERPC proline and glycine rich nuclear protein	protein-coding
1961	chr2	51148802	51149111	+	0	NA	5' UTR (NM_028810, exon 1 of 5)	5' UTR (NM_028810, exon 1 of 5)	155	NM_028810	74194		NM_028810	ENSMUSG00000017144	Rnd3	2610017M01Rik|Arhe|Rhoe	Rho family GTPase 3	protein-coding
3096	chr7	16365090	16365698	+	0	NA	intron (NM_019748, intron 5 of 8)	intron (NM_019748, intron 5 of 8)	22502	NM_019748	56459		NM_019748	ENSMUSG00000052833	Sae1	2400010M20Rik|2610044L12Rik|AOS1|D7Ertd177e|HSPC140|Sua1|Uble1a	SUMO1 activating enzyme subunit 1	protein-coding
3631	chr9	63696978	63697197	+	0	NA	intron (NM_016769, intron 1 of 8)	intron (NM_016769, intron 1 of 8)	60907	NM_016769	17127		NM_016769	ENSMUSG00000032402	Smad3	Madh3	SMAD family member 3	protein-coding
2668	chr5	13755859	13756060	+	0	NA	Intergenic	AT_rich|Low_complexity|Low_complexity	-11285	NM_001378265	626053		NM_001378265		Gm6647	EG626053	predicted gene 6647	protein-coding
3651	chr9	72834087	72834373	+	0	NA	intron (NM_175485, intron 2 of 19)	intron (NM_175485, intron 2 of 19)	26956	NM_175485	235472		NM_175485	ENSMUSG00000036030	Prtg	A230098A12Rik|Igdcc5	protogenin	protein-coding
3107	chr7	24299188	24299522	+	0	NA	5' UTR (NM_009561, exon 1 of 7)	5' UTR (NM_009561, exon 1 of 7)	194	NM_009561	22719		NM_009561	ENSMUSG00000050605	Zfp61	-	zinc finger protein 61	protein-coding
2823	chr5	125141216	125141673	+	0	NA	intron (NM_011424, intron 1 of 46)	intron (NM_011424, intron 1 of 46)	37770	NM_001253904	20602		NM_011424	ENSMUSG00000029478	Ncor2	N-CoR|SMRT|SMRTe	nuclear receptor co-repressor 2	protein-coding
670	chr11	99147434	99147744	+	0	NA	intron (NM_001301713, intron 1 of 1)	intron (NM_001301713, intron 1 of 1)	7488	NM_007719	12775		NM_007719	ENSMUSG00000037944	Ccr7	CC-CKR-7|CCR-7|CD197|Cdw197|Cmkbr7|EBI1|Ebi1h	C-C motif chemokine receptor 7	protein-coding
2316	chr3	87947675	87948045	+	0	NA	promoter-TSS (NM_007759)	promoter-TSS (NM_007759)	-833	NM_007759	12904		NM_007759	ENSMUSG00000004885	Crabp2	Crabp-2|CrabpII	cellular retinoic acid binding protein II	protein-coding
1920	chr2	27027768	27028113	+	0	NA	promoter-TSS (NM_001177627)	promoter-TSS (NM_001177627)	58	NM_172659	227659		NM_172659	ENSMUSG00000036067	Slc2a6	A330096C23|F630103L12Rik|GLUT-6|Glut6|Glut9	solute carrier family 2 (facilitated glucose transporter), member 6	protein-coding
98	chr1	86532305	86532503	+	0	NA	Intergenic	Intergenic	5847	NR_153833	19231		NM_008972	ENSMUSG00000026238	Ptma	Thym	prothymosin alpha	protein-coding
3795	chrX	119927241	119927454	+	0	NA	intron (NM_053114, intron 1 of 1)	CpG	151	NM_053114	93728		NM_053114	ENSMUSG00000034732	Pabpc5	C820015E17	poly(A) binding protein, cytoplasmic 5	protein-coding
3357	chr8	18694176	18694759	+	0	NA	exon (NM_007426, exon 8 of 9)	exon (NM_007426, exon 8 of 9)	47095	NM_007426	11601		NM_007426	ENSMUSG00000031465	Angpt2	Agpt2|Ang-2|Ang2	angiopoietin 2	protein-coding
3386	chr8	34451122	34451739	+	0	NA	Intergenic	Intergenic	188886	NR_040706	330734		NR_040706	ENSMUSG00000109819	B930018H19Rik	B930018H19	RIKEN cDNA B930018H19 gene	ncRNA
1293	chr15	53316701	53316932	+	0	NA	intron (NM_010162, intron 1 of 10)	intron (NM_010162, intron 1 of 10)	29367	NM_010162	14042		NM_010162	ENSMUSG00000061731	Ext1	-	exostosin glycosyltransferase 1	protein-coding
3337	chr8	7554643	7555439	+	0	NA	Intergenic	Intergenic	174093	NR_166536	102632928		NR_166536		Gm17215	-	predicted gene 17215	ncRNA
2669	chr5	14903428	14903694	+	0	NA	Intergenic	Intergenic	11328	NM_198666	381714		NM_198666	ENSMUSG00000033219	Gm9758	-	predicted gene 9758	protein-coding
1495	chr16	76866028	76866444	+	0	NA	Intergenic	Intergenic	-87144	NR_155453	102632814		NR_155453	ENSMUSG00000109333	Gm30790	Gm45028	predicted gene, 30790	ncRNA
1585	chr17	33929421	33929734	+	0	NA	promoter-TSS (NM_009059)	promoter-TSS (NM_009059)	-317	NM_009059	19732		NM_009059	ENSMUSG00000041354	Rgl2	KE1.5|Rab2l|Rgt2|Rlf	ral guanine nucleotide dissociation stimulator-like 2	protein-coding
3160	chr7	48131934	48132308	+	0	NA	Intergenic	IAPEY4_LTR|LTR|ERVK	36864	NM_207538	404239		NM_207538	ENSMUSG00000070551	Mrgprb5	Mgrg11|MrgB5	MAS-related GPR, member B5	protein-coding
936	chr13	21780431	21780772	+	0	NA	promoter-TSS (NM_020034)	promoter-TSS (NM_020034)	24	NM_020034	56702		NM_020034	ENSMUSG00000058773	H1f5	H1-5|H1.5|H1B|H1s-3|Hist1h1b	H1.5 linker histone, cluster member	protein-coding
2507	chr4	65830618	65831211	+	0	NA	intron (NM_019514, intron 9 of 21)	intron (NM_019514, intron 9 of 21)	225928	NM_001161782	69807		NM_053084	ENSMUSG00000051675	Trim32	1810045E12Rik|3f3|BBS11|Zfp117	tripartite motif-containing 32	protein-coding
716	chr11	116390727	116390938	+	0	NA	intron (NM_027258, intron 2 of 18)	IAPEz-int|LTR|ERVK	22200	NM_027258	217340		NM_027258	ENSMUSG00000052949	Rnf157	2610036E23Rik|A130073L17Rik|mKIAA1917	ring finger protein 157	protein-coding
49	chr1	52630768	52631068	+	0	NA	intron (NM_001142647, intron 1 of 8)	CpG	213	NR_024590	227094		NM_172654	ENSMUSG00000043015	Nemp2	5330401P04Rik|9830163O08|Tmem194b	nuclear envelope integral membrane protein 2	protein-coding
1115	chr14	22168398	22169149	+	0	NA	intron (NM_028275, intron 2 of 6)	intron (NM_028275, intron 2 of 6)	149061	NM_028275	76633		NM_028275	ENSMUSG00000063458	Lrmda	1700112E06Rik|2700009F18Rik	leucine rich melanocyte differentiation associated	protein-coding
2725	chr5	66968059	66968321	+	0	NA	promoter-TSS (NM_001256122)	promoter-TSS (NM_001256122)	-238	NM_001256122	77569		NM_001001980	ENSMUSG00000037736	Limch1	3732412D22Rik|mKIAA1102	LIM and calponin homology domains 1	protein-coding
527	chr11	54754657	54754921	+	0	NA	intron (NM_178626, intron 2 of 5)	intron (NM_178626, intron 2 of 5)	32914	NM_178626	72729		NM_178626	ENSMUSG00000052298	Cdc42se2	2810404F18Rik|SPEC2	CDC42 small effector 2	protein-coding
2560	chr4	116210964	116211175	+	0	NA	Intergenic	Intergenic	-10347	NM_001355585	18710		NM_181585	ENSMUSG00000028698	Pik3r3	p55|p55pik	phosphoinositide-3-kinase regulatory subunit 3	protein-coding
1890	chr2	6546161	6546464	+	0	NA	3' UTR (NM_001110231, exon 16 of 16)	3' UTR (NM_001110231, exon 16 of 16)	175350	NM_001310447	14007		NM_010160	ENSMUSG00000002107	Celf2	B230218O03|B230345P09Rik|CELF-2|CUG-BP2|Cugbp2|D230046B21Rik|Etr-3|Napor|Napor-2|mETR-3	CUGBP, Elav-like family member 2	protein-coding
3239	chr7	105650985	105651332	+	0	NA	non-coding (NR_153392, exon 3 of 4)	non-coding (NR_153392, exon 3 of 4)	382	NM_001370803	77505		NM_001370803	ENSMUSG00000030882	Dnhd1	8030491N06Rik	dynein heavy chain domain 1	protein-coding
3259	chr7	115669416	115669703	+	0	NA	intron (NM_001025559, intron 5 of 15)	intron (NM_001025559, intron 5 of 15)	132050	NM_001277328	20679		NM_011445	ENSMUSG00000051910	Sox6	SOX-LZ	SRY (sex determining region Y)-box 6	protein-coding
2993	chr6	88544991	88545242	+	0	NA	TTS (NM_001278671)	TTS (NM_001278671)	-26316	NM_016906	53421		NM_016906	ENSMUSG00000030082	Sec61a1	Sec61a	SEC61 translocon subunit alpha 1	protein-coding
1069	chr13	98504219	98504773	+	0	NA	Intergenic	Intergenic	-69431	NR_045498	70090		NR_045498	ENSMUSG00000099446	2310005E17Rik	-	RIKEN cDNA 2310005E17 gene	ncRNA
2344	chr3	96696436	96696655	+	0	NA	promoter-TSS (NM_018812)	promoter-TSS (NM_018812)	170	NM_146135	229615		NM_018812	ENSMUSG00000028101	Pias3	Pias3l	protein inhibitor of activated STAT 3	protein-coding
254	chr10	7589659	7590045	+	0	NA	promoter-TSS (NM_001379152)	promoter-TSS (NM_001379152)	35	NM_001379151	237253		NM_172784	ENSMUSG00000019796	Lrp11	1700034J19Rik|6330533B21|9830160H19Rik	low density lipoprotein receptor-related protein 11	protein-coding
729	chr11	119355416	119355766	+	0	NA	promoter-TSS (NM_178743)	promoter-TSS (NM_178743)	34	NM_178743	268512		NM_178743	ENSMUSG00000039908	Slc26a11	F630021I08Rik|KBAT	solute carrier family 26, member 11	protein-coding
2220	chr2	174305808	174306184	+	0	NA	intron (NM_001310085, intron 2 of 12)	intron (NM_001310085, intron 2 of 12)	8137	NM_001077507	14683		NM_010309	ENSMUSG00000027523	Gnas	5530400H20Rik|A930027G11Rik|C130027O20Rik|GPSA|GSP|Galphas|Gnas1|Gnasxl|Gs-alpha|Gsa|Nesp|Nesp55|Nespl|Oed-Sml|Oedsml|P1|P2|P3|PHP1A|PHP1B|POH|SCG6	GNAS complex locus	protein-coding
1802	chr19	7481903	7482179	+	0	NA	intron (NM_001271487, intron 1 of 7)	intron (NM_001271487, intron 1 of 7)	1250	NM_001003933	20168		NM_053076	ENSMUSG00000024758	Rtn3	RTN3-A1	reticulon 3	protein-coding
1163	chr14	56812542	56812827	+	0	NA	promoter-TSS (NM_144842)	promoter-TSS (NM_144842)	695	NR_152252	100503842		NR_152252	ENSMUSG00000100017	2410022M11Rik	-	RIKEN cDNA 2410022M11 gene	ncRNA
1859	chr19	46971262	46971475	+	0	NA	intron (NR_165064, intron 1 of 16)	MamRep1527|LTR|LTR	-1800	NM_001164365	76952		NM_029810	ENSMUSG00000025041	Nt5c2	2010002I23Rik|CnII|Gm9751|Gmp|Nt5b|Pnt5|cN-II	5'-nucleotidase, cytosolic II	protein-coding
1839	chr19	38015422	38015632	+	0	NA	intron (NM_001099634, intron 3 of 52)	intron (NM_001099634, intron 3 of 52)	28050	NM_001099634	226101		NM_177035	ENSMUSG00000048612	Myof	2310004N10Rik|2310051D19Rik|E030042N20Rik|Fer1l3	myoferlin	protein-coding
3290	chr7	130750404	130750682	+	0	NA	intron (NM_206856, intron 14 of 20)	intron (NM_206856, intron 14 of 20)	-23526	NM_001081038	330660		NM_001081038	ENSMUSG00000040298	Btbd16	E330040A16Rik	BTB domain containing 16	protein-coding
1401	chr16	4558287	4558824	+	0	NA	intron (NM_031182, intron 1 of 6)	intron (NM_031182, intron 1 of 6)	1165	NM_031182	83383		NM_031182	ENSMUSG00000005718	Tfap4	AP-4|D930048N17Rik|Tcfap4|bHLHc41	transcription factor AP4	protein-coding
1449	chr16	33185230	33185495	+	0	NA	5' UTR (NM_176840, exon 1 of 13)	5' UTR (NM_176840, exon 1 of 13)	291	NM_176840	106326		NM_176840	ENSMUSG00000022807	Osbpl11	9430097N02Rik|ORP-11	oxysterol binding protein-like 11	protein-coding
3202	chr7	79525954	79526358	+	0	NA	intron (NR_040311, intron 3 of 4)	intron (NR_040311, intron 3 of 4)	10721	NR_040312	101694		NR_040311	ENSMUSG00000097023	Mir9-3hg	BS-DRL1	Mir9-3 host gene	ncRNA
3749	chrX	42321272	42321471	+	0	NA	Intergenic	Intergenic	170670	NM_021465	20843		NM_021465	ENSMUSG00000025862	Stag2	9230105L23Rik|B230112I07Rik|SA-2|SAP2	STAG2 cohesin complex component	protein-coding
3701	chr9	108832405	108832686	+	0	NA	intron (NM_080437, intron 2 of 34)	CpG	6500	NM_001359572	107934		NM_080437	ENSMUSG00000023473	Celsr3	Adgrc3|Fmi1|flamingo|mKIAA0812	cadherin, EGF LAG seven-pass G-type receptor 3	protein-coding
314	chr10	46624723	46624971	+	0	NA	Intergenic	RMER6C|LTR|ERVK	380099	NR_028274	100302593		NR_028274	ENSMUSG00000118706	Snord14d	Gm23710	small nucleolar RNA, C/D box 14D	snoRNA
2879	chr5	148453431	148454573	+	0	NA	Intergenic	Intergenic	-54098	NM_007513	11987		NM_007513	ENSMUSG00000041313	Slc7a1	4831426K01Rik|Atrc-1|Atrc1|CAT-1|Cat1|ERR|EcoR|Rec-1|Rev-1|mCAT-1	solute carrier family 7 (cationic amino acid transporter, y+ system), member 1	protein-coding
595	chr11	76398984	76399194	+	0	NA	promoter-TSS (NM_008750)	promoter-TSS (NM_008750)	52	NM_008750	18230		NM_008750	ENSMUSG00000020844	Nxn	l11Jus13	nucleoredoxin	protein-coding
593	chr11	75421819	75422236	+	0	NA	intron (NM_011340, intron 1 of 7)	intron (NM_011340, intron 1 of 7)	596	NM_011340	20317		NM_011340	ENSMUSG00000000753	Serpinf1	EPC-1|Pedf|Pedfl|Sdf3	serine (or cysteine) peptidase inhibitor, clade F, member 1	protein-coding
1437	chr16	29725019	29725240	+	0	NA	Intergenic	Intergenic	-88421	NR_164311	108168307		NR_164311		Gm46567	-	predicted gene, 46567	ncRNA
1486	chr16	72553377	72553753	+	0	NA	Intergenic	Intergenic	-109584	NM_019413	19876		NM_019413	ENSMUSG00000022883	Robo1	DUTT1|Gm310	roundabout guidance receptor 1	protein-coding
1457	chr16	35587822	35588231	+	0	NA	intron (NM_013661, intron 1 of 21)	intron (NM_013661, intron 1 of 21)	46664	NM_013661	20357		NM_013661	ENSMUSG00000052133	Sema5b	SemG|Semag|mKIAA1445	sema domain, seven thrombospondin repeats (type 1 and type 1-like), transmembrane domain (TM) and short cytoplasmic domain, (semaphorin) 5B	protein-coding
1636	chr17	72076572	72076895	+	0	NA	intron (NM_007439, intron 4 of 28)	intron (NM_007439, intron 4 of 28)	294786	NM_030179	78785		NM_030179	ENSMUSG00000024059	Clip4	1700024K14Rik|1700074B05Rik|4833417L20Rik|5830409B12Rik|Rsnl2	CAP-GLY domain containing linker protein family, member 4	protein-coding
1091	chr13	114852495	114853190	+	0	NA	intron (NM_008396, intron 23 of 29)	intron (NM_008396, intron 23 of 29)	34605	NM_001113374	17434		NM_013826	ENSMUSG00000015536	Mocs2	-	molybdenum cofactor synthesis 2	protein-coding
3395	chr8	44960653	44960962	+	0	NA	intron (NM_001081286, intron 1 of 25)	URR1B|DNA|hAT-Charlie	10599	NM_001081286	14107		NM_010179	ENSMUSG00000070047	Fat1	2310038E12Rik|Fath|mFat1	FAT atypical cadherin 1	protein-coding
1656	chr17	87745591	87745890	+	0	NA	TTS (NM_199251)	TTS (NM_199251)	52254	NM_199251	210741		NM_199251	ENSMUSG00000050138	Kcnk12	mntk1	potassium channel, subfamily K, member 12	protein-coding
1687	chr18	24529350	24529722	+	0	NA	intron (NM_001360807, intron 1 of 7)	CpG	668	NM_144861	225283		NM_144861	ENSMUSG00000040446	Rprd1a	mKIAA4077	regulation of nuclear pre-mRNA domain containing 1A	protein-coding
1847	chr19	43879303	43879691	+	0	NA	intron (NM_028029, intron 4 of 15)	intron (NM_028029, intron 4 of 15)	271	NM_001306088	71972		NM_028029	ENSMUSG00000025195	Dnmbp	2410003L07Rik|2410003M15Rik|TUBA	dynamin binding protein	protein-coding
1828	chr19	28679912	28680137	+	0	NA	promoter-TSS (NM_001305671)	promoter-TSS (NM_001305671)	53	NM_175459	226075		NM_175459	ENSMUSG00000052942	Glis3	4833409N03Rik|E330013K21Rik	GLIS family zinc finger 3	protein-coding
1596	chr17	35837273	35837748	+	0	NA	intron (NM_011655, intron 1 of 3)	intron (NM_011655, intron 1 of 3)	791	NM_011655	22154		NM_011655	ENSMUSG00000001525	Tubb5	B130022C14Rik|M(beta)5	tubulin, beta 5 class I	protein-coding
662	chr11	97434845	97435239	+	0	NA	Intergenic	Intergenic	-15118	NM_021493	58996		NM_021493	ENSMUSG00000049807	Arhgap23	A330041B18Rik	Rho GTPase activating protein 23	protein-coding
630	chr11	86257203	86257519	+	0	NA	5' UTR (NM_001363130, exon 1 of 24)	5' UTR (NM_001363130, exon 1 of 24)	233	NM_001363129	70422		NM_027421	ENSMUSG00000018068	Ints2	2810417D08Rik|mKIAA1287	integrator complex subunit 2	protein-coding
2716	chr5	48489809	48490027	+	0	NA	intron (NM_001199244, intron 1 of 7)	intron (NM_001199244, intron 1 of 7)	-7262	NM_001199243	80334		NM_030265	ENSMUSG00000029088	Kcnip4	Calp|Calp250|KChIP4|KChIP4a	Kv channel interacting protein 4	protein-coding
488	chr11	24912984	24913199	+	0	NA	TTS (NR_167754)	TTS (NR_167754)	12968	NR_167756	102636777		NR_167753	ENSMUSG00000087145	Gm12665	-	predicted gene 12665	ncRNA
1126	chr14	25769114	25769517	+	0	NA	promoter-TSS (NM_001101433)	promoter-TSS (NM_001101433)	-243	NM_001101433	71918		NM_001101433	ENSMUSG00000055538	Zcchc24	2310047A01Rik	zinc finger, CCHC domain containing 24	protein-coding
3757	chrX	60404214	60404941	+	0	NA	promoter-TSS (NM_001359002)	promoter-TSS (NM_001359002)	-572	NM_001359002	320940		NM_001001798	ENSMUSG00000062949	Atp11c	A330005H02Rik|Ig	ATPase, class VI, type 11C	protein-coding
3786	chrX	103622834	103623039	+	0	NA	intron (NR_028381, intron 1 of 10)	intron (NR_028381, intron 1 of 10)	818	NR_028380	78878		NR_028380	ENSMUSG00000086370	Ftx	B230206F22Rik|NCRNA00182|Thcytx	Ftx transcript, Xist regulator, non-protein coding	ncRNA
2676	chr5	21054970	21055262	+	0	NA	intron (NM_011203, intron 1 of 17)	intron (NM_011203, intron 1 of 17)	795	NM_001356591	19248		NM_011203	ENSMUSG00000028771	Ptpn12	P19-PTP|PTP-P19|PTP-PEST|PTPG1	protein tyrosine phosphatase, non-receptor type 12	protein-coding
3737	chrX	11998933	11999222	+	0	NA	Intergenic	CpG	81476	NM_175044	71458		NM_029510	ENSMUSG00000040363	Bcor	2900008C10Rik|5830466J11Rik|8430401K06Rik|BcorR|D930024N20Rik|mKIAA1575	BCL6 interacting corepressor	protein-coding
613	chr11	80476411	80476815	+	0	NA	promoter-TSS (NM_009871)	promoter-TSS (NM_009871)	-410	NM_009871	12569		NM_009871	ENSMUSG00000048895	Cdk5r1	Cdk5r|D11Bwg0379e|p25|p35	cyclin dependent kinase 5, regulatory subunit 1	protein-coding
2298	chr3	71028064	71028368	+	0	NA	Intergenic	Charlie25|DNA|hAT-Charlie	-220925	NR_040556	625901		NR_040556		Gm6634	EG625901	predicted gene 6634	ncRNA
615	chr11	81152471	81152964	+	0	NA	5' UTR (NM_007384, exon 1 of 10)	5' UTR (NM_007384, exon 1 of 10)	186	NM_007384	11418		NM_007384	ENSMUSG00000020704	Asic2	ACIC2|Accn1|BNC1|BNaC1|BNaC1a|Mdeg	acid-sensing ion channel 2	protein-coding
2477	chr4	46489215	46489483	+	0	NA	promoter-TSS (NM_053179)	promoter-TSS (NM_053179)	20	NM_053179	94181		NM_053179	ENSMUSG00000028334	Nans	4632418E04Rik|Sas	N-acetylneuraminic acid synthase (sialic acid synthase)	protein-coding
464	chr11	5837776	5838330	+	0	NA	promoter-TSS (NM_017401)	promoter-TSS (NM_017401)	-37	NM_017401	54125		NM_017401	ENSMUSG00000020474	Polm	B230309I03Rik|Tdt-N	polymerase (DNA directed), mu	protein-coding
3247	chr7	111968250	111968610	+	0	NA	Intergenic	Intergenic	-55076	NM_177249	74996		NM_133758	ENSMUSG00000059263	Usp47	4930502N04Rik|A630020C16Rik	ubiquitin specific peptidase 47	protein-coding
2974	chr6	83115259	83115477	+	0	NA	promoter-TSS (NM_020619)	promoter-TSS (NM_020619)	-138	NM_020619	57377		NM_020619	ENSMUSG00000030036	Mogs	1810017N02Rik|Gcs1	mannosyl-oligosaccharide glucosidase	protein-coding
3228	chr7	99827836	99828078	+	0	NA	intron (NM_016720, intron 1 of 2)	intron (NM_016720, intron 1 of 2)	460	NM_016720	50877		NM_016720	ENSMUSG00000035239	Neu3	-	neuraminidase 3	protein-coding
976	chr13	44509582	44509904	+	0	NA	Intergenic	Intergenic	-29416	NR_167749	102637213		NR_167749	ENSMUSG00000113010	Gm34084	-	predicted gene, 34084	ncRNA
812	chr12	56459032	56459445	+	0	NA	Intergenic	Intergenic	70182	NR_045082	104798		NR_045082	ENSMUSG00000112343	Sfta3-ps	E030019B13Rik|Nanci	surfactant associated 3, pseudogene	ncRNA
998	chr13	55211056	55211447	+	0	NA	intron (NM_008739, intron 1 of 22)	CpG	1469	NM_008739	18193		NM_008739	ENSMUSG00000021488	Nsd1	KMT3B	nuclear receptor-binding SET-domain protein 1	protein-coding
859	chr12	86884514	86884854	+	0	NA	5' UTR (NM_145836, exon 1 of 1)	5' UTR (NM_145836, exon 1 of 1)	130	NM_145836	238330		NM_145836	ENSMUSG00000034168	Irf2bpl	6430527G18Rik|Eap1	interferon regulatory factor 2 binding protein-like	protein-coding
848	chr12	84218582	84218792	+	0	NA	intron (NM_001163501, intron 1 of 12)	CpG	194	NM_001163501	238317		NM_001163501	ENSMUSG00000042507	Mideas	9430029N19Rik|C130039O16Rik|Elmsan1|Gm260	mitotic deacetylase associated SANT domain protein	protein-coding
1934	chr2	30760024	30760366	+	0	NA	Intergenic	Intergenic	38985	NR_037272	100526499		NR_037272	ENSMUSG00000093091	Mir3089	mir-3089|mmu-mir-3089	microRNA 3089	ncRNA
1954	chr2	45025179	45025388	+	0	NA	intron (NM_015753, intron 2 of 9)	(GA)n|Simple_repeat|Simple_repeat	-2106	NR_039591	100628598		NR_039591	ENSMUSG00000092679	Mir5129	mir-5129|mmu-mir-5129|mu-mir-5129	microRNA 5129	ncRNA
2325	chr3	88950687	88950918	+	0	NA	promoter-TSS (NM_001164533)	promoter-TSS (NM_001164533)	-269	NM_001368419	65111		NM_022994	ENSMUSG00000068921	Dap3	4921514D13Rik|DAP-3|MRP-S29|S29mt	death associated protein 3	protein-coding
865	chr12	91400541	91400887	+	0	NA	promoter-TSS (NM_011648)	promoter-TSS (NM_011648)	-279	NM_011648	22095		NM_011648	ENSMUSG00000020963	Tshr	hypothroid|hyt|pet	thyroid stimulating hormone receptor	protein-coding
3664	chr9	89704747	89705121	+	0	NA	5' UTR (NM_025360, exon 1 of 3)	5' UTR (NM_025360, exon 1 of 3)	109	NM_025360	66111		NM_025360	ENSMUSG00000032353	Tmed3	1200002G13Rik|P24b	transmembrane p24 trafficking protein 3	protein-coding
2605	chr4	129960178	129960548	+	0	NA	promoter-TSS (NR_040647)	promoter-TSS (NR_040647)	-11	NR_040647	72225		NR_040647	ENSMUSG00000085389	1700003M07Rik	-	RIKEN cDNA 1700003M07 gene	ncRNA
863	chr12	90132695	90132998	+	0	NA	intron (NM_172544, intron 15 of 19)	intron (NM_172544, intron 15 of 19)	320363	NM_001252074	18191		NM_172544	ENSMUSG00000066392	Nrxn3	-	neurexin III	protein-coding
1998	chr2	74749480	74749993	+	0	NA	non-coding (NR_110445, exon 3 of 3)	non-coding (NR_110445, exon 3 of 3)	-2948	NR_110447	102634401		NR_110447	ENSMUSG00000085015	Gm14424	Gm14426	predicted gene 14424	ncRNA
2056	chr2	107969141	107969341	+	0	NA	Intergenic	Intergenic	678652	NM_021275	16492		NM_021275	ENSMUSG00000042604	Kcna4	Kv1.4	potassium voltage-gated channel, shaker-related subfamily, member 4	protein-coding
2087	chr2	119674991	119675396	+	0	NA	exon (NM_030112, exon 1 of 18)	exon (NM_030112, exon 1 of 18)	125	NM_030112	76246		NM_030112	ENSMUSG00000027304	Rtf1	2900005O08Rik|6530416A09Rik|Gtl7|cbp82	RTF1, Paf1/RNA polymerase II complex component	protein-coding
2691	chr5	27768286	27768525	+	0	NA	intron (NM_018878, intron 6 of 20)	B1_Mur3|SINE|Alu	23145	NM_018878	55982		NM_018878	ENSMUSG00000002221	Paxip1	D5Ertd149e|PTIP	PAX interacting (with transcription-activation domain) protein 1	protein-coding
2036	chr2	97751098	97751310	+	0	NA	Intergenic	Intergenic	283547	NM_001363049	241568		NM_178725	ENSMUSG00000050587	Lrrc4c	6430556C10Rik|NGL-1	leucine rich repeat containing 4C	protein-coding
2551	chr4	108797870	108798079	+	0	NA	Intergenic	Intergenic	-16886	NM_001347163	230597		NM_183300	ENSMUSG00000034557	Zfyve9	Madhip|NSP|SARA|SMADIP	zinc finger, FYVE domain containing 9	protein-coding
3568	chr9	35443201	35443767	+	0	NA	Intergenic	Intergenic	-8592	NM_021339	57810		NM_021339	ENSMUSG00000038119	Cdon	CDO|Cd0|Orcam	cell adhesion molecule-related/down-regulated by oncogenes	protein-coding
2531	chr4	96719389	96719609	+	0	NA	Intergenic	Intergenic	-55380	NM_010007	13109		NM_010007	ENSMUSG00000052520	Cyp2j5	-	cytochrome P450, family 2, subfamily j, polypeptide 5	protein-coding
320	chr10	57572059	57572564	+	0	NA	Intergenic	MIRb|SINE|MIR	-39782	NM_019760	56442		NM_019760	ENSMUSG00000019877	Serinc1	1500011D18Rik|AIGP-2|TMS-2|Tde1l|Tde2|Tms2|mKIAA1253	serine incorporator 1	protein-coding
3017	chr6	99028381	99028996	+	0	NA	promoter-TSS (NM_001197322)	promoter-TSS (NM_001197322)	-390	NM_001197322	108655		NM_053202	ENSMUSG00000030067	Foxp1	3110052D19Rik|4932443N09Rik	forkhead box P1	protein-coding
981	chr13	46975264	46975713	+	0	NA	Intergenic	Intergenic	39362	NM_175340	105193		NM_175340	ENSMUSG00000044231	Nhlrc1	B230309E09Rik|EPM2B	NHL repeat containing 1	protein-coding
1571	chr17	28350900	28351340	+	0	NA	promoter-TSS (NM_001204156)	promoter-TSS (NM_001204156)	-315	NM_011566	21678		NM_011566	ENSMUSG00000002249	Tead3	DTEF-1|ETFR-1|TEAD-3|TEF-5|Tcf13r2	TEA domain family member 3	protein-coding
3142	chr7	40659911	40660130	+	0	NA	Intergenic	Intergenic	-14717	NR_045504	71029		NR_045504	ENSMUSG00000102004	4933402C06Rik	-	RIKEN cDNA 4933402C06 gene	ncRNA
1076	chr13	102132332	102132718	+	0	NA	Intergenic	Intergenic	-364308	NM_001077495	18708		NM_001024955	ENSMUSG00000041417	Pik3r1	PI3K|p50alpha|p55alpha|p85alpha	phosphoinositide-3-kinase regulatory subunit 1	protein-coding
2744	chr5	77986639	77986904	+	0	NA	Intergenic	Intergenic	521283	NR_131050	69370		NR_131050	ENSMUSG00000107232	1700017L05Rik	-	RIKEN cDNA 1700017L05 gene	ncRNA
807	chr12	53916280	53916478	+	0	NA	intron (NM_001370962, intron 5 of 11)	intron (NM_001370962, intron 5 of 11)	287495	NM_028133	112407		NM_028133	ENSMUSG00000035105	Egln3	2610021G09Rik|Hif-p4h-3|Phd3|SM-20	egl-9 family hypoxia-inducible factor 3	protein-coding
2234	chr3	9355745	9356085	+	0	NA	Intergenic	Intergenic	-47105	NR_160691	320088		NR_015499	ENSMUSG00000097365	C030034L19Rik	A130044O20Rik	RIKEN cDNA C030034L19 gene	ncRNA
2254	chr3	35088136	35088864	+	0	NA	Intergenic	Intergenic	-165849	NR_105799	102466155		NR_105799	ENSMUSG00000098862	Mir6378	Gm27706|mmu-mir-6378	microRNA 6378	ncRNA
2168	chr2	153457495	153457961	+	0	NA	intron (NM_001134300, intron 4 of 10)	intron (NM_001134300, intron 4 of 10)	-13249	NM_001001986	329540		NM_001001986	ENSMUSG00000061411	Nol4l	4931410H15|8430427H17Rik|Gm1636	nucleolar protein 4-like	protein-coding
3151	chr7	45162152	45162404	+	0	NA	Intergenic	CpG	-1643	NM_182993	72961		NM_182993	ENSMUSG00000070570	Slc17a7	2900052E22Rik|Vglut1	solute carrier family 17 (sodium-dependent inorganic phosphate cotransporter), member 7	protein-coding
3131	chr7	34570417	34570884	+	0	NA	Intergenic	Intergenic	23763	NR_166595	102638744		NR_166595		Gm12784	-	predicted gene 12784	ncRNA
2866	chr5	140583765	140584369	+	0	NA	Intergenic	Intergenic	-19000	NM_030022	77998		NM_030022	ENSMUSG00000036586	Grifin	E130101O17Rik	galectin-related inter-fiber protein	protein-coding
2542	chr4	105474946	105475333	+	0	NA	Intergenic	Intergenic	317792	NM_080555	67916		NM_080555	ENSMUSG00000028517	Plpp3	1110003O22Rik|2610002D05Rik|D4Bwg0538e|D4Bwg1535e|Lpp3|PRG-2|Ppab2b|Ppap2b	phospholipid phosphatase 3	protein-coding
491	chr11	28693166	28693420	+	0	NA	TTS (NR_045906)	TTS (NR_045906)	11729	NR_045906	72818		NR_045906	ENSMUSG00000084966	2810471M01Rik	-	RIKEN cDNA 2810471M01 gene	ncRNA
1274	chr15	25754184	25754667	+	0	NA	intron (NM_001353142, intron 1 of 20)	intron (NM_001353142, intron 1 of 20)	1219	NM_001353142	17909		NM_019472	ENSMUSG00000022272	Myo10	D15Ertd600e|mKIAA0799|myosin-X	myosin X	protein-coding
180	chr1	157458819	157459077	+	0	NA	intron (NM_001033284, intron 2 of 9)	intron (NM_001033284, intron 2 of 9)	380	NM_001356419	226527		NM_001033284	ENSMUSG00000033488	Cryzl2	-	crystallin zeta like 2	protein-coding
3349	chr8	11758175	11758373	+	0	NA	promoter-TSS (NM_017402)	promoter-TSS (NM_017402)	-91	NM_001372324	54126		NM_017402	ENSMUSG00000031511	Arhgef7	Cool|PIX|Pak3bp|beta-Pix|betaPix|betaPix-b|betaPix-c|cool-1|mKIAA0142|p85Cool1|p85SPR	Rho guanine nucleotide exchange factor	protein-coding
3301	chr7	133759827	133760267	+	0	NA	5' UTR (NM_001286030, exon 1 of 12)	5' UTR (NM_001286030, exon 1 of 12)	222	NM_001286030	101437		NM_133941	ENSMUSG00000030986	Dhx32	4732469F02Rik|Ddx32|muDDX32	DEAH-box helicase 32 (putative)	protein-coding
1005	chr13	56249849	56250211	+	0	NA	TTS (NM_010896)	TTS (NM_010896)	2150	NM_010896	18014		NM_010896	ENSMUSG00000048904	Neurog1	AKA|Math4C|Neurod3|bHLHa6|ngn1	neurogenin 1	protein-coding
3621	chr9	60517279	60517568	+	0	NA	Intergenic	Intergenic	-6388	NM_001040426	207596		NM_172444	ENSMUSG00000032289	Thsd4	ADAMTSL-6|ADAMTSL6|Adamtsl4|B230114P05Rik	thrombospondin, type I, domain containing 4	protein-coding
2536	chr4	99574088	99574526	+	0	NA	Intergenic	Intergenic	-81992	NM_010425	15221		NM_010425	ENSMUSG00000067261	Foxd3	CWH3|Genesis|Hfh2	forkhead box D3	protein-coding
2587	chr4	122960313	122960714	+	0	NA	intron (NM_029662, intron 1 of 13)	intron (NM_029662, intron 1 of 13)	675	NM_029662	76574		NM_029662	ENSMUSG00000028655	Mfsd2a	1700018O18Rik|Mfsd2|NLS1	MFSD2 lysolipid transporter A, lysophospholipid	protein-coding
2556	chr4	114710438	114710675	+	0	NA	Intergenic	Intergenic	-111164	NR_033617	433746		NR_033617	ENSMUSG00000055198	Gm12830	-	predicted gene 12830	ncRNA
2278	chr3	52815809	52816032	+	0	NA	Intergenic	Intergenic	-18136	NR_166453	102632139		NR_166453	ENSMUSG00000104109	Gm30292	-	predicted gene, 30292	ncRNA
2497	chr4	57673084	57673332	+	0	NA	intron (NM_001384150, intron 4 of 10)	intron (NM_001384150, intron 4 of 10)	104960	NM_172868	677884		NM_009649	ENSMUSG00000038729	Pakap	53-H12|AA959716|AI649048|AKAP-2|AKAP-KL|Akap2|B130066I24|B230340M18Rik|Gm20459|PRKA2|Palm2|Palm2-Akap2|Palm2Akap2|Palm2akap2|R75368|pEN70	paralemmin A kinase anchor protein	protein-coding
2462	chr4	41628348	41628681	+	0	NA	intron (NM_175138, intron 13 of 19)	intron (NM_175138, intron 13 of 19)	11788	NM_027147	69638		NM_027147	ENSMUSG00000028445	Enho	1110065P19Rik|2310040A07Rik	energy homeostasis associated	protein-coding
2031	chr2	93849676	93849949	+	0	NA	promoter-TSS (NM_183220)	promoter-TSS (NM_183220)	-13	NM_183220	329470		NM_183220	ENSMUSG00000040272	Accs	2610203E10Rik|Phacs	1-aminocyclopropane-1-carboxylate synthase (inactive)	protein-coding
2696	chr5	31179933	31180195	+	0	NA	promoter-TSS (NM_027901)	promoter-TSS (NM_027901)	80	NM_027901	71752		NM_027901	ENSMUSG00000106864	Gtf3c2	1300004C11Rik|2610510G03Rik|TFIIIC110|mKIAA0011	general transcription factor IIIC, polypeptide 2, beta	protein-coding
2051	chr2	105611803	105612454	+	0	NA	intron (NR_002867, intron 1 of 3)	intron (NR_002867, intron 1 of 3)	49215	NR_117095	103164605		NR_117095	ENSMUSG00000102424	Paupar	-	Pax6 upstream antisense RNA	ncRNA
3068	chr6	140623232	140623610	+	0	NA	promoter-TSS (NM_009637)	promoter-TSS (NM_009637)	-81	NM_009637	11569		NM_009637	ENSMUSG00000030232	Aebp2	B230313N05Rik	AE binding protein 2	protein-coding
3375	chr8	27260378	27261054	+	0	NA	intron (NM_007918, intron 1 of 2)	CpG	389	NM_007918	13685		NM_007918	ENSMUSG00000031490	Eif4ebp1	4e-bp1|PHAS-I	eukaryotic translation initiation factor 4E binding protein 1	protein-coding
1071	chr13	99444668	99445052	+	0	NA	intron (NM_008634, intron 2 of 6)	intron (NM_008634, intron 2 of 6)	-32034	NR_015515	320893		NR_015515		6430562O15Rik	-	RIKEN cDNA 6430562O15 gene	ncRNA
1258	chr14	120355358	120355827	+	0	NA	intron (NM_001360376, intron 2 of 8)	intron (NM_001360376, intron 2 of 8)	49140	NM_001360376	105559		NM_175341	ENSMUSG00000022139	Mbnl2	1110002M11Rik|MBLL|mKIAA4072	muscleblind like splicing factor 2	protein-coding
3517	chr8	122639636	122639966	+	0	NA	intron (NM_001109873, intron 5 of 11)	intron (NM_001109873, intron 5 of 11)	-17066	NM_001007462	382035		NM_001007462	ENSMUSG00000069867	Pabpn1l	Gm1108|Pabpnl1|ePABP2	poly(A)binding protein nuclear 1-like	protein-coding
1238	chr14	103651176	103651425	+	0	NA	intron (NM_001361639, intron 1 of 7)	intron (NM_001361639, intron 1 of 7)	1072	NM_001361639	105439		NM_198014	ENSMUSG00000055717	Slain1	9630044O09Rik	SLAIN motif family, member 1	protein-coding
1912	chr2	25371985	25372465	+	0	NA	5' UTR (NM_001081085, exon 1 of 7)	5' UTR (NM_001081085, exon 1 of 7)	190	NM_001081085	72080		NM_001081085	ENSMUSG00000026955	Sapcd2	2010317E24Rik|6030458L21Rik|ang	suppressor APC domain containing 2	protein-coding
1576	chr17	30612412	30612721	+	0	NA	promoter-TSS (NM_001113560)	promoter-TSS (NM_001113560)	93	NM_001113560	109801		NM_025374	ENSMUSG00000024026	Glo1	0610009E22Rik|1110008E19Rik|2510049H23Rik|GLY1|Glo-1|Glo-1r|Glo-1s|Glo1-r|Glo1-s|Qglo	glyoxalase 1	protein-coding
1164	chr14	57022153	57022363	+	0	NA	Intergenic	Intergenic	7124	NM_001256060	432860		NM_001256060	ENSMUSG00000096144	B020004C17Rik	-	RIKEN cDNA B020004C17 gene	protein-coding
678	chr11	101952982	101953195	+	0	NA	intron (NR_045806, intron 1 of 3)	intron (NR_045806, intron 1 of 3)	667	NR_045806	73887		NR_045806	ENSMUSG00000071818	4930417O22Rik	-	RIKEN cDNA 4930417O22 gene	ncRNA
3136	chr7	36710219	36710556	+	0	NA	intron (NM_172298, intron 1 of 1)	intron (NM_172298, intron 1 of 1)	12269	NM_172298	243931		NM_172298	ENSMUSG00000021217	Tshz3	A630038G13Rik|Tsh3|Zfp537|mKIAA1474|teashirt3	teashirt zinc finger family member 3	protein-coding
857	chr12	86659290	86659896	+	0	NA	Intergenic	Intergenic	-19107	NM_177354	238328		NM_177354	ENSMUSG00000021256	Vash1	D930046M13Rik|G630009D10Rik|TTCP 1	vasohibin 1	protein-coding
3156	chr7	45561140	45561607	+	0	NA	intron (NM_025330, intron 5 of 8)	B3|SINE|B2	6445	NM_025330	66065		NM_025330	ENSMUSG00000030825	Hsd17b14	0610039E24Rik|Dhrs10|retSDR3	hydroxysteroid (17-beta) dehydrogenase 14	protein-coding
3187	chr7	67952027	67952280	+	0	NA	promoter-TSS (NM_010513)	promoter-TSS (NM_010513)	-104	NM_010513	16001		NM_010513	ENSMUSG00000005533	Igf1r	A330103N21Rik|CD221|D930020L01|IGF-1R|hyft	insulin-like growth factor I receptor	protein-coding
1748	chr18	62781973	62782348	+	0	NA	Intergenic	Intergenic	-25813	NR_037693	78449		NR_037693	ENSMUSG00000041789	2700046A07Rik	A330042I05Rik	RIKEN cDNA 2700046A07 gene	ncRNA
1727	chr18	54979146	54979700	+	0	NA	intron (NM_175751, intron 2 of 9)	intron (NM_175751, intron 2 of 9)	10757	NM_175751	269023		NM_175751	ENSMUSG00000052713	Zfp608	4932417D18Rik|D430007A19Rik|Znf608	zinc finger protein 608	protein-coding
2343	chr3	96431695	96432657	+	0	NA	Intergenic	Intergenic	-17343	NR_001579	21748		NR_001579	ENSMUSG00000118406	Terc	mTER|mTR	telomerase RNA component	ncRNA
3427	chr8	71853509	71853706	+	0	NA	Intergenic	Intergenic	-28461	NM_145624	236193		NM_145624	ENSMUSG00000056019	Zfp709	GIOT-4|HIT-40	zinc finger protein 709	protein-coding
3448	chr8	87536818	87537170	+	0	NA	Intergenic	(CA)n|Simple_repeat|Simple_repeat	-26913	NM_177901	330820		NM_177901	ENSMUSG00000069971	4933402J07Rik	-	RIKEN cDNA 4933402J07 gene	protein-coding
2994	chr6	88901970	88902214	+	0	NA	promoter-TSS (NM_011906)	promoter-TSS (NM_011906)	-159	NM_011906	24100		NM_011906	ENSMUSG00000002871	Tpra1	40kDa|Gpr175|Tpra40	transmembrane protein, adipocyte asscociated 1	protein-coding
2117	chr2	132578211	132578427	+	0	NA	promoter-TSS (NM_001291052)	promoter-TSS (NM_001291052)	-71	NM_001355650	74182		NM_027096	ENSMUSG00000027346	Gpcpd1	2310004G06Rik|2310032D16Rik|Gde5|Prei4|mKIAA1434	glycerophosphocholine phosphodiesterase 1	protein-coding
2042	chr2	102663671	102664058	+	0	NA	intron (NM_001361018, intron 1 of 9)	intron (NM_001361018, intron 1 of 9)	5175	NM_001077514	20511		NM_011393	ENSMUSG00000005089	Slc1a2	1700091C19Rik|2900019G14Rik|Eaat2|GLT-1|GLT1|MGLT1	solute carrier family 1 (glial high affinity glutamate transporter), member 2	protein-coding
3626	chr9	61914321	61914836	+	0	NA	promoter-TSS (NM_018853)	promoter-TSS (NM_018853)	-68	NM_018853	56040		NM_018853	ENSMUSG00000007892	Rplp1	2410042H16Rik|Arpp1|C430017H15Rik	ribosomal protein lateral stalk subunit P1	protein-coding
3306	chr7	137289495	137289743	+	0	NA	intron (NM_010096, intron 6 of 15)	intron (NM_010096, intron 6 of 15)	24826	NM_001113414	13593		NM_010096	ENSMUSG00000010476	Ebf3	3110018A08Rik|O/E-2|mKIAA4201	early B cell factor 3	protein-coding
696	chr11	112782210	112782423	+	0	NA	5' UTR (NM_011448, exon 1 of 3)	5' UTR (NM_011448, exon 1 of 3)	106	NM_011448	20682		NM_011448	ENSMUSG00000000567	Sox9	2010306G03Rik|mKIAA4243|mSox9	SRY (sex determining region Y)-box 9	protein-coding
2861	chr5	139585223	139585468	+	0	NA	Intergenic	Intergenic	41447	NM_013702	22255		NM_013702	ENSMUSG00000029546	Uncx	Chx4|Uncx4.1	UNC homeobox	protein-coding
1505	chr16	89774135	89774412	+	0	NA	Intergenic	Intergenic	44079	NM_001145887	21844		NM_009384	ENSMUSG00000002489	Tiam1	D16Ium10|D16Ium10e	T cell lymphoma invasion and metastasis 1	protein-coding
22	chr1	21218542	21218820	+	0	NA	5' UTR (NM_001290679, exon 1 of 5)	5' UTR (NM_001290679, exon 1 of 5)	106	NM_001290679	75712		NM_029398	ENSMUSG00000025933	Tmem14a	5730496E24Rik|PTD011	transmembrane protein 14A	protein-coding
2212	chr2	170772728	170772926	+	0	NA	intron (NM_001163686, intron 1 of 7)	intron (NM_001163686, intron 1 of 7)	41020	NM_029761	76829		NM_029761	ENSMUSG00000027560	Dok5	2700055C10Rik	docking protein 5	protein-coding
1591	chr17	34959382	34959909	+	0	NA	promoter-TSS (NM_010478)	promoter-TSS (NM_010478)	-407	NM_010478	15511		NM_010478	ENSMUSG00000090877	Hspa1b	HSP70B1|Hsp70|Hsp70-1|Hsp70.1|hsp68	heat shock protein 1B	protein-coding
2711	chr5	38684229	38684724	+	0	NA	intron (NM_001081144, intron 1 of 3)	CpG	350	NM_001177902	100515		NM_001081144	ENSMUSG00000046572	Zfp518b	6820424L24Rik|Znf518b	zinc finger protein 518B	protein-coding
1481	chr16	63500734	63501735	+	0	NA	Intergenic	Intergenic	362941	NM_010140	13837		NM_010140	ENSMUSG00000052504	Epha3	Cek4|EK4|ETK1|End3|Hek|Hek4|Mek4|Tyro4	Eph receptor A3	protein-coding
2958	chr6	54594947	54595369	+	0	NA	promoter-TSS (NM_001164361)	promoter-TSS (NM_001164361)	47	NM_001164361	231999		NM_001001335	ENSMUSG00000005225	Plekha8	6330400G01|Fapp-2|Fapp2	pleckstrin homology domain containing, family A (phosphoinositide binding specific) member 8	protein-coding
2938	chr6	46704827	46705162	+	0	NA	intron (NM_001004357, intron 13 of 23)	MIRb|SINE|MIR	-539402	NM_025771	66797		NM_025771	ENSMUSG00000039419	Cntnap2	5430425M22Rik|Caspr2|mKIAA0868	contactin associated protein-like 2	protein-coding
1651	chr17	83527471	83527691	+	0	NA	Intergenic	Intergenic	-13248	NM_009187	20463		NM_009187	ENSMUSG00000024248	Cox7a2l	COX7AR|COX7RP|EB1|SIG-81|SIG81|Scaf1|Silg81	cytochrome c oxidase subunit 7A2 like	protein-coding
1631	chr17	69384165	69384513	+	0	NA	intron (NM_009547, intron 1 of 2)	intron (NM_009547, intron 1 of 2)	535	NM_009547	22666		NM_009547	ENSMUSG00000049672	Zbtb14	ZF5|Zfp161|b2b1982Clo	zinc finger and BTB domain containing 14	protein-coding
1096	chr13	119615800	119616021	+	0	NA	Intergenic	B1_Mur2|SINE|Alu	-7909	NM_020279	56838		NM_020279	ENSMUSG00000074715	Ccl28	CCK1|MEC|Scya28	C-C motif chemokine ligand 28	protein-coding
2671	chr5	15985479	15986406	+	0	NA	intron (NM_001110845, intron 1 of 38)	intron (NM_001110845, intron 1 of 38)	51251	NM_009784	12293		NM_009784	ENSMUSG00000040118	Cacna2d1	Ca(v)alpha2delta1|Cacna2|Cchl2a	calcium channel, voltage-dependent, alpha2/delta subunit 1	protein-coding
3781	chrX	102251802	102252164	+	0	NA	promoter-TSS (NM_007709)	promoter-TSS (NM_007709)	-140	NM_007709	12705		NM_007709	ENSMUSG00000051159	Cited1	Msg1	Cbp/p300-interacting transactivator with Glu/Asp-rich carboxy-terminal domain 1	protein-coding
1978	chr2	63575606	63575984	+	0	NA	promoter-TSS (NR_152174)	promoter-TSS (NR_152174)	-507	NR_152174	667257		NR_152174		Gm8541	EG667257	predicted gene 8541	ncRNA
3282	chr7	128282705	128283115	+	0	NA	intron (NM_001360882, intron 4 of 10)	intron (NM_001360882, intron 4 of 10)	5525	NR_037290	100526559		NR_037290	ENSMUSG00000093215	Mir3103	mir-3103|mmu-mir-3103	microRNA 3103	ncRNA
1121	chr14	24490458	24490698	+	0	NA	promoter-TSS (NM_011297)	promoter-TSS (NM_011297)	-100	NM_011297	20088		NM_011297	ENSMUSG00000025290	Rps24	-	ribosomal protein S24	protein-coding
19	chr1	16665152	16665572	+	0	NA	exon (NM_026392, exon 1 of 3)	exon (NM_026392, exon 1 of 3)	171	NM_026392	70397		NM_026392	ENSMUSG00000025940	Tmem70	1110020A09Rik|2210416J16Rik	transmembrane protein 70	protein-coding
1294	chr15	55265586	55266052	+	0	NA	Intergenic	Intergenic	-41932	NM_001368422	12818		NM_181277	ENSMUSG00000022371	Col14a1	5730412L22Rik	collagen, type XIV, alpha 1	protein-coding
809	chr12	55926118	55926947	+	0	NA	Intergenic	Intergenic	90166	NR_155205	52592		NM_027867	ENSMUSG00000012076	Brms1l	0710008O11Rik|BRMS1|D12Ertd407e	breast cancer metastasis-suppressor 1-like	protein-coding
1642	chr17	78417842	78418052	+	0	NA	exon (NM_001285949, exon 1 of 8)	exon (NM_001285949, exon 1 of 8)	205	NM_001285940	225020		NM_199448	ENSMUSG00000056121	Fez2	9030616F16|D17Ertd315e	fasciculation and elongation protein zeta 2	protein-coding
1882	chr2	4232571	4232845	+	0	NA	intron (NM_172475, intron 1 of 22)	intron (NM_172475, intron 1 of 22)	79845	NM_172475	209630		NM_172475	ENSMUSG00000026657	Frmd4a	2700017I06Rik|5330420J21|C230040M21Rik|Frmd4|Gm13190|mKIAA1294	FERM domain containing 4A	protein-coding
2824	chr5	125179511	125179714	+	0	NA	promoter-TSS (NM_011424)	promoter-TSS (NM_011424)	-398	NM_011424	20602		NM_011424	ENSMUSG00000029478	Ncor2	N-CoR|SMRT|SMRTe	nuclear receptor co-repressor 2	protein-coding
793	chr12	42986756	42987142	+	0	NA	intron (NR_148724, intron 4 of 5)	intron (NR_148724, intron 4 of 5)	47268	NR_148724	102636207		NR_148724	ENSMUSG00000112407	Gm33340	Gm40882	predicted gene, 33340	ncRNA
1475	chr16	55600135	55600362	+	0	NA	Intergenic	Intergenic	105517	NR_039578	100628589		NR_039578	ENSMUSG00000093292	Mir5118	mmu-mir-5118|mu-mir-5118	microRNA 5118	ncRNA
795	chr12	46417259	46417478	+	0	NA	Intergenic	Intergenic	401399	NM_021361	664883		NM_021361	ENSMUSG00000021047	Nova1	9430099M15Rik|G630039L02|Nova-1	NOVA alternative splicing regulator 1	protein-coding
1273	chr15	25752848	25753230	+	0	NA	promoter-TSS (NM_001353142)	promoter-TSS (NM_001353142)	-167	NM_001353142	17909		NM_019472	ENSMUSG00000022272	Myo10	D15Ertd600e|mKIAA0799|myosin-X	myosin X	protein-coding
3615	chr9	56928044	56928611	+	0	NA	promoter-TSS (NM_175483)	promoter-TSS (NM_175483)	44	NM_175483	235406		NM_175483	ENSMUSG00000032733	Snx33	E130307J07Rik|Sh3px3	sorting nexin 33	protein-coding
1569	chr17	28141999	28142202	+	0	NA	promoter-TSS (NM_001004366)	promoter-TSS (NM_001004366)	-209	NM_001004366	268935		NM_001004366	ENSMUSG00000038677	Scube3	CEGF3|D030038I21Rik	signal peptide, CUB domain, EGF-like 3	protein-coding
2845	chr5	133991955	133992574	+	0	NA	Intergenic	Intergenic	107377	NR_166664	102640952		NR_166664		Gm15627	-	predicted gene 15627	ncRNA
204	chr1	171246821	171247428	+	0	NA	promoter-TSS (NM_153064)	promoter-TSS (NM_153064)	-2	NM_153064	226646		NM_153064	ENSMUSG00000013593	Ndufs2	CI-49kD	NADH:ubiquinone oxidoreductase core subunit S2	protein-coding
990	chr13	52188381	52188644	+	0	NA	Intergenic	Intergenic	91771	NR_045061	74050		NR_045061	ENSMUSG00000113211	4921525O09Rik	-	RIKEN cDNA 4921525O09 gene	ncRNA
2685	chr5	24280397	24280595	+	0	NA	Intergenic	LTR83|LTR|ERVL	22968	NR_030454	735274		NR_030454	ENSMUSG00000106252	Mir684-1	Mirn684-1	microRNA 684-1	ncRNA
2253	chr3	35027944	35028272	+	0	NA	Intergenic	MTD|LTR|ERVL-MaLR	-105457	NR_105799	102466155		NR_105799	ENSMUSG00000098862	Mir6378	Gm27706|mmu-mir-6378	microRNA 6378	ncRNA
3775	chrX	101260815	101261041	+	0	NA	TTS (NM_001317221)	TTS (NM_001317221)	3064	NM_001033362	245536		NM_001033362	ENSMUSG00000090141	Gm614	-	predicted gene 614	protein-coding
2233	chr3	8964290	8964530	+	0	NA	promoter-TSS (NM_001025262)	promoter-TSS (NM_001025262)	-264	NM_001025262	21985		NM_009412	ENSMUSG00000027506	Tpd52	mD52	tumor protein D52	protein-coding
2455	chr4	34883029	34883247	+	0	NA	promoter-TSS (NM_013889)	promoter-TSS (NM_013889)	-190	NM_013889	30046		NM_013889	ENSMUSG00000039967	Zfp292	5730450D02Rik|5830493J20Rik|9430062L07Rik|Krox-10|Zfp-15|Zfp15|Zn-15|Zn-16|mKIAA0530	zinc finger protein 292	protein-coding
2435	chr4	8750676	8750891	+	0	NA	promoter-TSS (NM_001355382)	promoter-TSS (NM_001355382)	-541	NM_001355382	320790		NM_001033395	ENSMUSG00000041235	Chd7	A730019I05Rik|Cycn|Cyn|Dz|Edy|Flo|GENA 47|GENA 60|Gena 52|Lda|Mt|Obt|Todo|WBE1|Whi|metis	chromodomain helicase DNA binding protein 7	protein-coding
840	chr12	80168324	80168551	+	0	NA	exon (NM_001379076, exon 21 of 21)	exon (NM_001379076, exon 21 of 21)	-35593	NR_033514	69548		NR_033514		2310015A10Rik	5330419I17Rik	RIKEN cDNA 2310015A10 gene	ncRNA
1607	chr17	47898370	47898623	+	0	NA	intron (NM_028767, intron 2 of 16)	intron (NM_028767, intron 2 of 16)	26136	NM_001110824	74123		NM_028767	ENSMUSG00000023991	Foxp4	1200010K03Rik|2310007G05Rik|mFKHLA	forkhead box P4	protein-coding
1327	chr15	77827347	77827663	+	0	NA	intron (NM_022410, intron 1 of 40)	intron (NM_022410, intron 1 of 40)	14670	NM_022410	17886		NM_022410	ENSMUSG00000022443	Myh9	Fltn|Myhn-1|Myhn1|NMHC II-A|NMHCIIA|NMMHC-A|NMMHC-IIA|TU72.6	myosin, heavy polypeptide 9, non-muscle	protein-coding
1348	chr15	85458773	85458998	+	0	NA	intron (NM_016843, intron 10 of 11)	intron (NM_016843, intron 10 of 11)	44342	NM_001256072	328577		NM_001256072	ENSMUSG00000096607	7530416G11Rik	-	RIKEN cDNA 7530416G11 gene	protein-coding
2929	chr6	39226313	39226563	+	0	NA	Intergenic	Intergenic	-19665	NM_001033430	338523		NM_001033430	ENSMUSG00000042599	Kdm7a	A630082K20Rik|Jhdm1d|mKIAA1718	lysine (K)-specific demethylase 7A	protein-coding
1406	chr16	8739042	8739276	+	0	NA	promoter-TSS (NM_001003918)	promoter-TSS (NM_001003918)	-817	NM_001003918	252870		NM_001003918	ENSMUSG00000022710	Usp7	2210010O09Rik|Hausp	ubiquitin specific peptidase 7	protein-coding
2743	chr5	77666667	77667077	+	0	NA	Intergenic	Intergenic	201384	NR_131050	69370		NR_131050	ENSMUSG00000107232	1700017L05Rik	-	RIKEN cDNA 1700017L05 gene	ncRNA
246	chr1	193273357	193273676	+	0	NA	promoter-TSS (NM_008059)	promoter-TSS (NM_008059)	-328	NM_008059	14373		NM_008059	ENSMUSG00000009633	G0s2	-	G0/G1 switch gene 2	protein-coding
638	chr11	88235462	88236140	+	0	NA	Intergenic	Intergenic	31413	NM_001291271	64656		NM_024174	ENSMUSG00000023723	Mrps23	D11Bwg1153e|MRP-S23|Rpms23|S23mt	mitochondrial ribosomal protein S23	protein-coding
529	chr11	54955849	54956209	+	0	NA	5' UTR (NM_001199275, exon 2 of 19)	5' UTR (NM_001199275, exon 2 of 19)	6911	NM_001199275	57783		NM_021327	ENSMUSG00000020400	Tnip1	ABIN|ABIN-1|ABIN1|Naf1|Nef|VAN	TNFAIP3 interacting protein 1	protein-coding
480	chr11	18885582	18886189	+	0	NA	intron (NM_001193271, intron 9 of 12)	intron (NM_001193271, intron 9 of 12)	133084	NM_010789	17268		NM_010789	ENSMUSG00000020160	Meis1	C530044H18Rik|Evi8	Meis homeobox 1	protein-coding
3706	chr9	110255256	110255762	+	0	NA	intron (NM_013884, intron 3 of 4)	intron (NM_013884, intron 3 of 4)	11726	NM_001166273	29873		NM_013884	ENSMUSG00000032482	Cspg5	Caleb|Ngc	chondroitin sulfate proteoglycan 5	protein-coding
1660	chr17	90696617	90696881	+	0	NA	intron (NM_020252, intron 8 of 22)	intron (NM_020252, intron 8 of 22)	96727	NR_136930	102634634		NR_136930		Gm20491	-	enolase 1, alpha non-neuron pseudogene	pseudo
191	chr1	165865621	165865822	+	0	NA	3' UTR (NM_198934, exon 17 of 17)	3' UTR (NM_198934, exon 17 of 17)	69227	NM_198934	18986		NM_011137	ENSMUSG00000026565	Pou2f1	2810482H01Rik|NF-A1|Oct-1|Oct1|Otf-1|Otf1	POU domain, class 2, transcription factor 1	protein-coding
3663	chr9	86089955	86090403	+	0	NA	Intergenic	Intergenic	247327	NM_001164792	21983		NM_011627	ENSMUSG00000035274	Tpbg	5T4|WAIF1	trophoblast glycoprotein	protein-coding
2440	chr4	9318286	9318622	+	0	NA	intron (NM_001355183, intron 2 of 5)	intron (NM_001355183, intron 2 of 5)	49137	NM_028940	74438		NM_028940	ENSMUSG00000041216	Clvs1	4933402J24Rik|Clvl1|Rlbp1l1	clavesin 1	protein-coding
727	chr11	119023152	119023389	+	0	NA	exon (NM_007623, exon 2 of 5)	exon (NM_007623, exon 2 of 5)	249	NM_007623	12416		NM_007623	ENSMUSG00000025577	Cbx2	M33|MOD2|pc	chromobox 2	protein-coding
1953	chr2	44966689	44967052	+	0	NA	Intergenic	MLT1L|LTR|ERVL-MaLR	-39153	NM_001362986	227835		NM_172662	ENSMUSG00000036890	Gtdc1	E330008O22Rik|QTMAN	glycosyltransferase-like domain containing 1	protein-coding
1933	chr2	30682472	30682749	+	0	NA	Intergenic	Intergenic	-4599	NR_136917	665635		NR_136917		Gm14486	-	predicted gene 14486	ncRNA
2850	chr5	135957455	135957780	+	0	NA	Intergenic	Intergenic	16859	NM_001160366	109267		NM_001160366	ENSMUSG00000029699	Ssc4d	C330016E03Rik|S4D-SRCRB|SRCRB-S4D|Srcrb4d	scavenger receptor cysteine rich family, 4 domains	protein-coding
2830	chr5	129155838	129156268	+	0	NA	intron (NM_001081342, intron 14 of 25)	intron (NM_001081342, intron 14 of 25)	59303	NM_001081342	243277		NM_177734	ENSMUSG00000044017	Adgrd1	E230012M21Rik|Gpr133	adhesion G protein-coupled receptor D1	protein-coding
2311	chr3	84938423	84938682	+	0	NA	intron (NM_001177773, intron 4 of 13)	intron (NM_001177773, intron 4 of 13)	-13659	NM_080428	50754		NM_080428	ENSMUSG00000028086	Fbxw7	1110001A17Rik|AGO|Cdc4|Fbw7|Fbwd6|Fbx30|Fbxo30|Fbxw6|SEL-10	F-box and WD-40 domain protein 7	protein-coding
164	chr1	139421782	139422083	+	0	NA	promoter-TSS (NM_172643)	promoter-TSS (NM_172643)	-451	NM_172643	226470		NM_172643	ENSMUSG00000033964	Zbtb41	8430415N23Rik|9430031N01|9830132G07Rik	zinc finger and BTB domain containing 41	protein-coding
1870	chr19	55788474	55788749	+	0	NA	intron (NM_001331146, intron 4 of 14)	intron (NM_001331146, intron 4 of 14)	-45408	NR_168127	102634055		NR_168127		Gm31734	-	predicted gene, 31734	ncRNA
2973	chr6	77218704	77219012	+	0	NA	intron (NM_001355193, intron 7 of 17)	(T)n|Simple_repeat|Simple_repeat	-23619	NM_028880	74342		NM_028880	ENSMUSG00000060780	Lrrtm1	4632401D06Rik	leucine rich repeat transmembrane neuronal 1	protein-coding
1085	chr13	108316212	108316725	+	0	NA	exon (NM_178683, exon 1 of 11)	exon (NM_178683, exon 1 of 11)	131	NM_178683	218581		NM_178683	ENSMUSG00000021697	Depdc1b	9830132O03|XTP1	DEP domain containing 1B	protein-coding
3381	chr8	32292886	32293329	+	0	NA	Intergenic	Intergenic	141212	NR_046039	666589		NR_046039		Gm8179	EG666589	predicted gene 8179	ncRNA
188	chr1	163929768	163929971	+	0	NA	5' UTR (NM_001357426, exon 1 of 14)	5' UTR (NM_001357426, exon 1 of 14)	104	NM_028776	240880		NM_028776	ENSMUSG00000026584	Scyl3	1200016D23Rik|6030457O16|Pace1	SCY1-like 3 (S. cerevisiae)	protein-coding
516	chr11	49203360	49203946	+	0	NA	promoter-TSS (NM_001362731)	promoter-TSS (NM_001362731)	-78	NM_001362731	22720		NM_009562	ENSMUSG00000046311	Zfp62	-	zinc finger protein 62	protein-coding
221	chr1	177561640	177561836	+	0	NA	Intergenic	Intergenic	17791	NR_162777	114483345		NR_162777		Mir12179	Gm51282|mmu-mir-12179	microRNA 12179	ncRNA
2007	chr2	79399642	79399913	+	0	NA	intron (NM_001048176, intron 1 of 12)	intron (NM_001048176, intron 1 of 12)	29211	NM_001048176	228094		NM_001033295	ENSMUSG00000075256	Cerkl	Gm1958|Rp26	ceramide kinase-like	protein-coding
2899	chr6	15440008	15440218	+	0	NA	3' UTR (NM_212435, exon 17 of 17)	3' UTR (NM_212435, exon 17 of 17)	254607	NM_212435	114142		NM_053242	ENSMUSG00000029563	Foxp2	2810043D05Rik|CAG-16|D0Kist7	forkhead box P2	protein-coding
328	chr10	60760360	60760599	+	0	NA	Intergenic	Intergenic	-7697	NM_023596	71279		NM_023596	ENSMUSG00000020100	Slc29a3	4933435C21Rik|Ent3	solute carrier family 29 (nucleoside transporters), member 3	protein-coding
1229	chr14	97753897	97754219	+	0	NA	Intergenic	Intergenic	415707	NM_001038610	13134		NM_007826	ENSMUSG00000055639	Dach1	Dac|Dach	dachshund family transcription factor 1	protein-coding
3270	chr7	120982256	120982505	+	0	NA	promoter-TSS (NM_028955)	promoter-TSS (NM_028955)	-68	NM_007672	12585		NM_007672	ENSMUSG00000030878	Cdr2	-	cerebellar degeneration-related 2	protein-coding
2060	chr2	109959783	109960368	+	0	NA	intron (NM_172671, intron 1 of 17)	MER112|DNA|hAT-Charlie	42428	NM_172671	107515		NM_172671	ENSMUSG00000050199	Lgr4	9130225G07|A330106J01Rik|A930009A08Rik|Gpr48	leucine-rich repeat-containing G protein-coupled receptor 4	protein-coding
2526	chr4	88722047	88722476	+	0	NA	5' UTR (NM_172871, exon 1 of 1)	5' UTR (NM_172871, exon 1 of 1)	247	NM_172871	242521		NM_172871	ENSMUSG00000070923	Klhl9	8030469P05|C530050O22Rik|mKIAA1354	kelch-like 9	protein-coding
946	chr13	23586136	23586549	+	0	NA	promoter-TSS (NM_001290530)	promoter-TSS (NM_001290530)	-372	NM_001290530	319179		NM_178194	ENSMUSG00000047246	H2bc6	Gm11398|H2bc4|H2bc8|Hist1h2be	H2B clustered histone 6	protein-coding
2898	chr6	13838734	13838964	+	0	NA	5' UTR (NM_001330667, exon 2 of 3)	5' UTR (NM_001330667, exon 2 of 3)	1093	NM_001330667	64450		NM_145066	ENSMUSG00000048216	Gpr85	2900026B03Rik	G protein-coupled receptor 85	protein-coding
896	chr12	109559927	109560324	+	0	NA	non-coding (NR_003633, exon 5 of 5)	non-coding (NR_003633, exon 5 of 5)	-3567	NR_030427	791079		NR_030427	ENSMUSG00000076451	Mir770	Mirn770|mir-770|mmu-mir-770	microRNA 770	ncRNA
428	chr10	118640755	118640980	+	0	NA	Intergenic	Intergenic	74859	NR_155867	102636202		NR_155867	ENSMUSG00000112029	Gm33337	-	predicted gene, 33337	ncRNA
1664	chr18	5428371	5428610	+	0	NA	Intergenic	Intergenic	-93683	NM_001360447	240186		NM_178722	ENSMUSG00000050945	Zfp438	9430031G09|9430091M14Rik|B830013J05Rik	zinc finger protein 438	protein-coding
2021	chr2	91273003	91273407	+	0	NA	TTS (NM_001311144)	TTS (NM_001311144)	8090	NM_023854	77038		NM_023854	ENSMUSG00000027255	Arfgap2	2310032E02Rik|Zfp289	ADP-ribosylation factor GTPase activating protein 2	protein-coding
878	chr12	101958233	101958453	+	0	NA	promoter-TSS (NM_001167914)	promoter-TSS (NM_001167914)	-100	NM_029705	110616		NM_029705	ENSMUSG00000021189	Atxn3	2210008M02Rik|ATX3|MJD1|Mjd|Sca3|ataxin-3	ataxin 3	protein-coding
1247	chr14	113956119	113956360	+	0	NA	Intergenic	L1_Mur2|LINE|L1	-875726	NR_045661	75822		NR_045661	ENSMUSG00000115320	4930524C18Rik	-	RIKEN cDNA 4930524C18 gene	ncRNA
1228	chr14	97638409	97638646	+	0	NA	Intergenic	Intergenic	531238	NM_001038610	13134		NM_007826	ENSMUSG00000055639	Dach1	Dac|Dach	dachshund family transcription factor 1	protein-coding
657	chr11	96713521	96713719	+	0	NA	intron (NM_001177899, intron 9 of 11)	intron (NM_001177899, intron 9 of 11)	63935	NM_001163389	74479		NM_028965	ENSMUSG00000020876	Snx11	4933439F10Rik|A930041K09Rik	sorting nexin 11	protein-coding
2196	chr2	165907291	165907500	+	0	NA	Intergenic	Intergenic	-22557	NM_001252587	228880		NM_027230	ENSMUSG00000039671	Zmynd8	1110013E22Rik|2010005I16Rik|3632413B07Rik|Prkcbp1|RACK7	zinc finger, MYND-type containing 8	protein-coding
2617	chr4	135433981	135434429	+	0	NA	promoter-TSS (NM_022980)	promoter-TSS (NM_022980)	-400	NM_022980	53902		NM_022980	ENSMUSG00000059713	Rcan3	Csp3|Dscr1l2	regulator of calcineurin 3	protein-coding
3126	chr7	29983727	29983942	+	0	NA	promoter-TSS (NM_001033355)	promoter-TSS (NM_001033355)	-121	NM_001167872	243905		NM_001033355	ENSMUSG00000074221	Zfp568	Gm1691|Znf568|chato	zinc finger protein 568	protein-coding
2416	chr3	146379964	146380385	+	0	NA	Intergenic	Intergenic	-1230	NR_033542	100038607		NR_033542	ENSMUSG00000105602	Gm10636	-	predicted gene 10636	ncRNA
1737	chr18	55519665	55519864	+	0	NA	Intergenic	Intergenic	-527173	NM_001360787	269023		NM_175751	ENSMUSG00000052713	Zfp608	4932417D18Rik|D430007A19Rik|Znf608	zinc finger protein 608	protein-coding
1757	chr18	68474640	68475083	+	0	NA	Intergenic	Intergenic	-45541	NM_008560	17200		NM_008560	ENSMUSG00000045569	Mc2r	ACTH-R|ACTHR|MC2-R	melanocortin 2 receptor	protein-coding
1786	chr19	3767796	3768310	+	0	NA	5' UTR (NM_001167886, exon 2 of 11)	5' UTR (NM_001167886, exon 2 of 11)	164	NM_001379679	225888		NM_144871	ENSMUSG00000045098	Kmt5b	C630029K18Rik|Suv4-20h1|Suv420h1	lysine methyltransferase 5B	protein-coding
3457	chr8	90354398	90354727	+	0	NA	Intergenic	Intergenic	-6310	NM_172913	244579		NM_172913	ENSMUSG00000043668	Tox3	500-9|C230068E13|CAGF9|Tnrc9	TOX high mobility group box family member 3	protein-coding
3486	chr8	111145457	111145779	+	0	NA	promoter-TSS (NR_040363)	promoter-TSS (NR_040363)	-120	NR_040363	434350		NR_040363		9430091E24Rik	-	RIKEN cDNA 9430091E24 gene	ncRNA
1966	chr2	57266964	57267510	+	0	NA	intron (NM_010274, intron 1 of 16)	intron (NM_010274, intron 1 of 16)	28855	NM_010274	14571		NM_010274	ENSMUSG00000026827	Gpd2	GPDH|Gdm1|Gpd-m|Gpdh-m|TISP38	glycerol phosphate dehydrogenase 2, mitochondrial	protein-coding
3437	chr8	84197503	84197824	+	0	NA	Intergenic	CpG	-10855	NR_029740	387216		NR_029740	ENSMUSG00000065611	Mir23a	Mirn23a|mir-23a|mmu-mir-23a	microRNA 23a	ncRNA
3656	chr9	74975835	74976238	+	0	NA	promoter-TSS (NM_153584)	promoter-TSS (NM_153584)	-75	NM_153584	235493		NM_153584	ENSMUSG00000034858	Atosa	6330415I01Rik|C130047D21Rik|Fam214a|Kiaa1370|mKIAA1370	atos homolog A	protein-coding
3687	chr9	103524872	103525237	+	0	NA	intron (NM_178638, intron 3 of 5)	intron (NM_178638, intron 3 of 5)	-32036	NR_040764	319215		NR_040764	ENSMUSG00000099616	4932413F04Rik	-	RIKEN cDNA 4932413F04 gene	ncRNA
2777	chr5	111506419	111506755	+	0	NA	Intergenic	Intergenic	-74974	NR_015546	330164		NM_177875	ENSMUSG00000052848	C130026L21Rik	-	RIKEN cDNA C130026L21 gene	ncRNA
1395	chr15	101092669	101093112	+	0	NA	Intergenic	Intergenic	-22854	NM_001374225	208258		NM_144790	ENSMUSG00000047034	Ankrd33	A930021G21Rik|Panky|Panky-a	ankyrin repeat domain 33	protein-coding
3091	chr7	6435067	6435485	+	0	NA	Intergenic	Intergenic	-4626	NM_177061	257882		NM_177061	ENSMUSG00000090824	Or2bd2	4930415J05Rik|MOR124-1|Olfr1344	olfactory receptor family 2 subfamily BD member 2	protein-coding
3636	chr9	64340450	64340646	+	0	NA	promoter-TSS (NM_172519)	promoter-TSS (NM_172519)	-91	NM_172519	213550		NM_172519	ENSMUSG00000032396	Dis3l	-	DIS3 like exosome 3'-5' exoribonuclease	protein-coding
3596	chr9	49486007	49486283	+	0	NA	promoter-TSS (NM_172770)	promoter-TSS (NM_172770)	80	NM_172770	235330		NM_172770	ENSMUSG00000040219	Ttc12	E330017O07Rik	tetratricopeptide repeat domain 12	protein-coding
904	chr12	111766296	111766569	+	0	NA	intron (NM_001361609, intron 1 of 14)	intron (NM_001361609, intron 1 of 14)	7564	NM_001025359	16593		NM_008450	ENSMUSG00000021288	Klc1	Kns2	kinesin light chain 1	protein-coding
290	chr10	30883414	30883876	+	0	NA	Intergenic	Intergenic	-40862	NM_013904	15214		NM_013904	ENSMUSG00000019789	Hey2	CHF1|Herp1|Hrt2|bHLHb32|hesr2	hairy/enhancer-of-split related with YRPW motif 2	protein-coding
2171	chr2	154426689	154426895	+	0	NA	Intergenic	Intergenic	-9692	NM_009823	12396		NM_009823	ENSMUSG00000038533	Cbfa2t2	A430091M07|C330013D05Rik|Cbfa2t2h|MTGR1	CBFA2/RUNX1 translocation partner 2	protein-coding
[truncated: 1,971 more rows]
