# Supplementary material for: Kdm6b-mediated epigenetic coordination of temporal precision during motor neuron differentiation
Source: EMBO Rep. 2026 May 26;27(13):3665–88. doi: 10.1038/s44319-026-00808-2 (PMC13354772; doi:10.1038/s44319-026-00808-2)
Supplement: Supplementary file 8 — Source data Fig. 2 [file 44319_2026_808_MOESM8_ESM.zip › Source data Fig 2/Fig 2F/D5-Com_anno.xls]

PeakID (cmd=annotatePeaks.pl D5_minus_3sampleCom.bed mm10)	Chr	Start	End	Strand	Peak Score	Focus Ratio/Region Size	Annotation	Detailed Annotation	Distance to TSS	Nearest PromoterID	Entrez ID	Nearest Unigene	Nearest Refseq	Nearest Ensembl	Gene Name	Gene Alias	Gene Description	Gene Type
2582	chr15	40796912	40797409	+	0	NA	intron (NM_001356998, intron 2 of 6)	intron (NM_001356998, intron 2 of 6)	142118	NM_011766	22762		NM_011766	ENSMUSG00000022306	Zfpm2	B330005D23Rik|FOG-2|FOG2	zinc finger protein, multitype 2	protein-coding
3843	chr19	33589587	33589860	+	0	NA	intron (NM_001013770, intron 1 of 10)	intron (NM_001013770, intron 1 of 10)	588	NM_001013770	381236		NM_001013770	ENSMUSG00000024766	Lipo3	Lipo1	lipase, member O3	protein-coding
2482	chr14	98832651	98833775	+	0	NA	Intergenic	Intergenic	212923	NM_175245	76789		NM_175245	ENSMUSG00000033186	Mzt1	2410129H14Rik|Mozart1	mitotic spindle organizing protein 1	protein-coding
6524	chr7	28693617	28693857	+	0	NA	intron (NM_207238, intron 2 of 5)	intron (NM_207238, intron 2 of 5)	593	NM_001163702	233040		NM_207238	ENSMUSG00000037463	Fbxo27	E130008B10Rik|FBG5|Gm161	F-box protein 27	protein-coding
520	chr1	187505566	187505808	+	0	NA	Intergenic	Intergenic	-103319	NM_001243792	26381		NM_011935	ENSMUSG00000026610	Esrrg	ERR3|Errg|NR3B3|mKIAA0832	estrogen-related receptor gamma	protein-coding
6424	chr6	139877977	139878428	+	0	NA	intron (NM_207683, intron 24 of 31)	intron (NM_207683, intron 24 of 31)	36757	NM_011084	18705		NM_011084	ENSMUSG00000030228	Pik3c2g	PI3K-C2-gamma	phosphatidylinositol-4-phosphate 3-kinase catalytic subunit type 2 gamma	protein-coding
5635	chr5	37243985	37244520	+	0	NA	intron (NM_001136058, intron 1 of 13)	intron (NM_001136058, intron 1 of 13)	-1512	NM_007765	12933		NM_007765	ENSMUSG00000029121	Crmp1	CRMP-1|DRP-1|Dpysl1|ULIP-3|Ulip3	collapsin response mediator protein 1	protein-coding
7774	chr9	106438284	106438499	+	0	NA	promoter-TSS (NM_025371)	promoter-TSS (NM_025371)	-155	NM_001276442	109652		NM_025371	ENSMUSG00000023262	Acy1	1110014J22Rik|Acy-1	aminoacylase 1	protein-coding
6098	chr6	30627872	30628427	+	0	NA	intron (NM_144537, intron 9 of 11)	intron (NM_144537, intron 9 of 11)	-11069	NM_025350	109697		NM_025350	ENSMUSG00000054446	Cpa1	0910001L12Rik|Cpa	carboxypeptidase A1, pancreatic	protein-coding
5676	chr5	64490008	64490246	+	0	NA	Intergenic	Intergenic	13119	NR_045411	77382		NR_045411	ENSMUSG00000105352	C030018K13Rik	-	RIKEN cDNA C030018K13 gene	ncRNA
2733	chr15	85660928	85661154	+	0	NA	Intergenic	CpG	-42732	NR_110483	102800312		NR_110483		Lncppara	Lincppara|Mirlet7bhg|linc-Ppara	long noncoding RNA near Ppara	ncRNA
2660	chr15	75661282	75661506	+	0	NA	intron (NM_001355589, intron 12 of 13)	intron (NM_001355589, intron 12 of 13)	17406	NM_028404	72960		NM_028404	ENSMUSG00000000934	Top1mt	2900052H09Rik	DNA topoisomerase 1, mitochondrial	protein-coding
3177	chr17	16157858	16158190	+	0	NA	Intergenic	Intergenic	-326778	NM_001372256	68799		NM_178615	ENSMUSG00000048027	Rgmb	1110059F19Rik|DRAGON	repulsive guidance molecule family member B	protein-coding
2874	chr16	10542990	10543431	+	0	NA	promoter-TSS (NM_021428)	promoter-TSS (NM_021428)	-156	NM_021428	58239		NM_021428	ENSMUSG00000038055	Dexi	1810029J14Rik|D16Bwg0586e|Myle	dexamethasone-induced transcript	protein-coding
5609	chr5	33496086	33496295	+	0	NA	Intergenic	Intergenic	-62100	NM_011320	672284		NM_011320	ENSMUSG00000029112	Nkx1-1	Nkx-1.1|Sax2	NK1 homeobox 1	protein-coding
7362	chr8	121850977	121851393	+	0	NA	Intergenic	Intergenic	-21616	NM_145605	234825		NM_145605	ENSMUSG00000040263	Klhdc4	G430025P05Rik	kelch domain containing 4	protein-coding
375	chr1	155099339	155099802	+	0	NA	promoter-TSS (NM_010500)	promoter-TSS (NM_010500)	66	NM_010500	15939		NM_010500	ENSMUSG00000056708	Ier5	-	immediate early response 5	protein-coding
6108	chr6	32845814	32846114	+	0	NA	intron (NM_025336, intron 6 of 7)	intron (NM_025336, intron 6 of 7)	214296	NM_001355667	66075		NM_025336	ENSMUSG00000053768	Chchd3	0610041L09Rik|1700039J09Rik|Micos19	coiled-coil-helix-coiled-coil-helix domain containing 3	protein-coding
412	chr1	162832137	162832361	+	0	NA	intron (NM_010231, intron 8 of 8)	intron (NM_010231, intron 8 of 8)	-19700	NM_144878	226564		NM_144878	ENSMUSG00000026692	Fmo4	D1Ertd532e	flavin containing monooxygenase 4	protein-coding
2121	chr13	96670499	96671479	+	0	NA	promoter-TSS (NM_001360166)	promoter-TSS (NM_001360166)	-53	NM_001360166	15357		NM_008255	ENSMUSG00000021670	Hmgcr	HMG-CoAR|Red	3-hydroxy-3-methylglutaryl-Coenzyme A reductase	protein-coding
2145	chr13	99516406	99516642	+	0	NA	promoter-TSS (NM_008634)	promoter-TSS (NM_008634)	78	NM_008634	17755		NM_008634	ENSMUSG00000052727	Map1b	A230055D22|LC1|MAP5|Mtap-5|Mtap1b|Mtap5	microtubule-associated protein 1B	protein-coding
398	chr1	158267026	158267425	+	0	NA	intron (NM_207583, intron 3 of 7)	intron (NM_207583, intron 3 of 7)	89035	NM_207583	240843		NM_207583	ENSMUSG00000004031	Brinp2	6430517E21Rik|Fam5b|mKIAA1747	bone morphogenic protein/retinoic acid inducible neural-specific 2	protein-coding
6034	chr5	145231397	145232288	+	0	NA	promoter-TSS (NM_001083958)	promoter-TSS (NM_001083958)	100	NM_001363451	72611		NM_028298	ENSMUSG00000007812	Zfp655	2700038I16Rik|9030409O18Rik	zinc finger protein 655	protein-coding
7833	chr9	119401904	119402105	+	0	NA	promoter-TSS (NM_007397)	promoter-TSS (NM_007397)	-174	NM_001313757	11481		NM_007397	ENSMUSG00000061393	Acvr2b	4930516B21Rik|AI047905|ActRIIB	activin receptor IIB	protein-coding
7206	chr8	85083102	85083486	+	0	NA	promoter-TSS (NM_010764)	promoter-TSS (NM_010764)	25	NM_010764	17159		NM_010764	ENSMUSG00000005142	Man2b1	LAMAN	mannosidase 2, alpha B1	protein-coding
7905	chrX	36903350	36903666	+	0	NA	promoter-TSS (NM_029891)	promoter-TSS (NM_029891)	-43	NM_029891	77286		NM_029891	ENSMUSG00000044149	Nkrf	9430034D17Rik	NF-kappaB repressing factor	protein-coding
1316	chr11	96034693	96034924	+	0	NA	promoter-TSS (NM_033568)	promoter-TSS (NM_033568)	-77	NM_001356362	27681		NM_033568	ENSMUSG00000006058	Snf8	D11Moh34	SNF8, ESCRT-II complex subunit, homolog (S. cerevisiae)	protein-coding
5218	chr4	104573048	104573413	+	0	NA	intron (NM_001369046, intron 4 of 16)	intron (NM_001369046, intron 4 of 16)	-193087	NM_133882	110382		NM_133882	ENSMUSG00000029656	C8b	4930439B20Rik	complement component 8, beta polypeptide	protein-coding
767	chr10	83360016	83360401	+	0	NA	promoter-TSS (NM_026579)	promoter-TSS (NM_026579)	-13	NM_026579	28109		NM_026579	ENSMUSG00000020255	Nopchap1	C430041I18Rik|D10Wsu102e	NOP protein chaperone 1	protein-coding
2207	chr14	8002649	8003116	+	0	NA	promoter-TSS (NM_001331065)	promoter-TSS (NM_001331065)	-6	NM_001331065	66082		NM_025341	ENSMUSG00000025277	Abhd6	0610041D24Rik	abhydrolase domain containing 6	protein-coding
5142	chr4	81216363	81216804	+	0	NA	Intergenic	Intergenic	226232	NM_001305284	17475		NM_010820	ENSMUSG00000028402	Mpdz	B930003D11Rik|MUPP1	multiple PDZ domain crumbs cell polarity complex component	protein-coding
7828	chr9	116614780	116615000	+	0	NA	intron (NM_001172126, intron 11 of 12)	intron (NM_001172126, intron 11 of 12)	425710	NR_152204	100043817		NR_152204	ENSMUSG00000111243	Gm4668	-	predicted gene 4668	ncRNA
3506	chr18	33871694	33872055	+	0	NA	intron (NM_013512, intron 10 of 23)	intron (NM_013512, intron 10 of 23)	76982	NR_038151	69749		NR_038151	ENSMUSG00000087590	Epb41l4aos	2410004N09Rik|Epb4.1l4aos	erythrocyte membrane protein band 4.1 like 4a, opposite strand	ncRNA
7330	chr8	120409449	120409831	+	0	NA	Intergenic	Intergenic	-79226	NM_198671	382034		NM_198671	ENSMUSG00000031822	Gse1	2210013I18Rik|mKIAA0182	genetic suppressor element 1, coiled-coil protein	protein-coding
1856	chr12	118650686	118650903	+	0	NA	Intergenic	Intergenic	-120601	NR_045947	100384890		NR_045947	ENSMUSG00000113875	D230030E09Rik	Npe	Riken cDNA D230030E09 gene	ncRNA
4192	chr2	84742354	84742851	+	0	NA	Intergenic	Intergenic	-1424	NR_029544	387149		NR_029544	ENSMUSG00000065484	Mir130a	Mirn130|Mirn130a|mir-130a	microRNA 130a	ncRNA
4514	chr2	172925067	172925433	+	0	NA	intron (NM_007557, intron 1 of 6)	intron (NM_007557, intron 1 of 6)	15071	NM_007557	12162		NM_007557	ENSMUSG00000008999	Bmp7	OP1	bone morphogenetic protein 7	protein-coding
52	chr1	35469183	35469385	+	0	NA	Intergenic	Intergenic	-599116	NM_015818	50785		NM_015818	ENSMUSG00000045216	Hs6st1	6Ost1	heparan sulfate 6-O-sulfotransferase 1	protein-coding
3406	chr17	76743388	76743898	+	0	NA	Intergenic	Intergenic	882620	NR_033456	100043885		NR_033456	ENSMUSG00000117539	Gm4710	-	predicted gene 4710	ncRNA
4414	chr2	154568577	154569362	+	0	NA	intron (NM_007891, intron 1 of 6)	intron (NM_007891, intron 1 of 6)	457	NM_001291105	13555		NM_007891	ENSMUSG00000027490	E2f1	E2F-1|Tg(Wnt1-cre)2Sor|mKIAA4009	E2F transcription factor 1	protein-coding
6309	chr6	97806660	97806862	+	0	NA	promoter-TSS (NM_001113198)	promoter-TSS (NM_001113198)	-297	NM_001113198	17342		NM_008601	ENSMUSG00000035158	Mitf	BCC2|Bhlhe32|Gsfbcc2|Vitiligo|Wh|bw|mi|vit	melanogenesis associated transcription factor	protein-coding
117	chr1	59341022	59341396	+	0	NA	intron (NM_001356389, intron 12 of 13)	intron (NM_001356389, intron 12 of 13)	84303	NM_001356389	271697		NM_001033373	ENSMUSG00000026023	Cdk15	Als2cr7|Pftk2	cyclin dependent kinase 15	protein-coding
6493	chr7	19741593	19741918	+	0	NA	intron (NM_001159724, intron 1 of 5)	ID4|SINE|ID	7818	NM_008990	19294		NM_008990	ENSMUSG00000062300	Nectin2	Cd112|MPH|Pvr|Pvrl2|Pvs|nectin-2	nectin cell adhesion molecule 2	protein-coding
6593	chr7	45784876	45785225	+	0	NA	promoter-TSS (NM_001290990)	promoter-TSS (NM_001290990)	-297	NM_001290990	381983		NM_001005511	ENSMUSG00000062044	Lmtk3	aatyk3	lemur tyrosine kinase 3	protein-coding
4964	chr4	8535485	8535707	+	0	NA	promoter-TSS (NM_021518)	promoter-TSS (NM_021518)	-48	NM_021518	59021		NM_021518	ENSMUSG00000047187	Rab2a	9330148M11Rik|Rab2	RAB2A, member RAS oncogene family	protein-coding
3949	chr2	11059743	11060214	+	0	NA	Intergenic	Intergenic	-112404	NM_008859	18761		NM_008859	ENSMUSG00000026778	Prkcq	A130035A12Rik|PKC-0|PKC-theta|PKCtheta|Pkcq	protein kinase C, theta	protein-coding
611	chr10	28157048	28157356	+	0	NA	intron (NM_001359356, intron 1 of 30)	intron (NM_001359356, intron 1 of 30)	82382	NM_008983	19272		NM_008983	ENSMUSG00000019889	Ptprk	PTPk|RPTPkappa	protein tyrosine phosphatase receptor type K	protein-coding
7939	chrX	75577818	75578125	+	0	NA	exon (NM_175122, exon 1 of 2)	exon (NM_175122, exon 1 of 2)	260	NM_175122	67790		NM_175122	ENSMUSG00000031202	Rab39b	6330580M05Rik	RAB39B, member RAS oncogene family	protein-coding
6701	chr7	80269370	80269924	+	0	NA	promoter-TSS (NM_178070)	promoter-TSS (NM_178070)	-8	NM_178070	233405		NM_178070	ENSMUSG00000030534	Vps33b	-	vacuolar protein sorting 33B	protein-coding
5485	chr4	149099591	149099824	+	0	NA	intron (NM_019781, intron 1 of 8)	CpG	136	NM_019781	56273		NM_019781	ENSMUSG00000028975	Pex14	Pex14p	peroxisomal biogenesis factor 14	protein-coding
7279	chr8	108022387	108022782	+	0	NA	Intergenic	Intergenic	-434102	NM_010817	17463		NM_010817	ENSMUSG00000039067	Psmd7	Mov-34|Mov34	proteasome (prosome, macropain) 26S subunit, non-ATPase, 7	protein-coding
5585	chr5	26904463	26904796	+	0	NA	promoter-TSS (NM_001198886)	promoter-TSS (NM_001198886)	-149	NM_001198886	13483		NM_010075	ENSMUSG00000061576	Dpp6	B930011P16Rik|D5Buc3|D5Buc4|D5Buc5|DPP VI|Dpp-6|Gm1377|In(5)6H-p|Peplb|Rw	dipeptidylpeptidase 6	protein-coding
3340	chr17	51748900	51749225	+	0	NA	intron (NM_001357640, intron 8 of 10)	intron (NM_001357640, intron 8 of 10)	62992	NM_001163630	20230		NM_009122	ENSMUSG00000023927	Satb1	2610306G12Rik	special AT-rich sequence binding protein 1	protein-coding
1757	chr12	90132478	90132758	+	0	NA	intron (NM_172544, intron 15 of 19)	intron (NM_172544, intron 15 of 19)	320135	NM_001252074	18191		NM_172544	ENSMUSG00000066392	Nrxn3	-	neurexin III	protein-coding
6900	chr7	134445266	134445917	+	0	NA	Intergenic	Intergenic	-68760	NM_001081331	71007		NM_001081331	ENSMUSG00000030994	D7Ertd443e	4933400E14Rik|FATS|Gm497	DNA segment, Chr 7, ERATO Doi 443, expressed	protein-coding
2632	chr15	68649905	68650335	+	0	NA	Intergenic	Intergenic	-228195	NR_155443	105245971		NR_155443	ENSMUSG00000121839	Gm41341	-	predicted gene, 41341	ncRNA
3654	chr18	67390419	67390759	+	0	NA	promoter-TSS (NM_026473)	promoter-TSS (NM_026473)	-142	NM_026473	67951		NM_026473	ENSMUSG00000001473	Tubb6	2310057H16Rik	tubulin, beta 6 class V	protein-coding
6376	chr6	121560646	121561048	+	0	NA	Intergenic	Intergenic	-75326	NM_175628	232345		NM_175628	ENSMUSG00000030111	A2m	A2mp	alpha-2-macroglobulin	protein-coding
4002	chr2	27355424	27355869	+	0	NA	intron (NR_133905, intron 1 of 29)	intron (NR_133905, intron 1 of 29)	71962	NM_009500	22325		NM_009500	ENSMUSG00000009621	Vav2	2810040F13Rik|Vav-2	vav 2 oncogene	protein-coding
2728	chr15	84680713	84680918	+	0	NA	promoter-TSS (NM_146061)	promoter-TSS (NM_146061)	-183	NM_146061	109270		NM_146061	ENSMUSG00000036106	Prr5	Arhgap8|C030017C09Rik|Protor-1|Protor1	proline rich 5 (renal)	protein-coding
6335	chr6	104615618	104616156	+	0	NA	intron (NM_017383, intron 2 of 22)	intron (NM_017383, intron 2 of 22)	122843	NM_017383	53870		NM_017383	ENSMUSG00000030092	Cntn6	NB-3	contactin 6	protein-coding
8	chr1	9578496	9579449	+	0	NA	intron (NR_015470, intron 3 of 4)	intron (NR_015470, intron 3 of 4)	-22295	NM_178399	76982		NM_178399	ENSMUSG00000067879	Vxn	3110035E14Rik	vexin	protein-coding
3579	chr18	54278140	54278351	+	0	NA	Intergenic	Intergenic	-144050	NR_040338	77433		NR_040338	ENSMUSG00000096982	Redrum	9430076G02Rik	Redrum, erythroid developmental long intergenic non-protein coding transcript	ncRNA
1987	chr13	52648201	52648486	+	0	NA	3' UTR (NM_011518, exon 14 of 14)	3' UTR (NM_011518, exon 14 of 14)	51461	NM_011518	20963		NM_011518	ENSMUSG00000021457	Syk	Sykb	spleen tyrosine kinase	protein-coding
3479	chr18	15063025	15063292	+	0	NA	exon (NM_001142731, exon 1 of 5)	exon (NM_001142731, exon 1 of 5)	424	NM_001142731	106931		NM_134112	ENSMUSG00000036225	Kctd1	4933402K10Rik	potassium channel tetramerisation domain containing 1	protein-coding
5202	chr4	99574087	99574409	+	0	NA	Intergenic	Intergenic	-82051	NM_010425	15221		NM_010425	ENSMUSG00000067261	Foxd3	CWH3|Genesis|Hfh2	forkhead box D3	protein-coding
2147	chr13	99780848	99781231	+	0	NA	Intergenic	Intergenic	119644	NM_001081493	27220		NM_013732	ENSMUSG00000021647	Cartpt	Cart	CART prepropeptide	protein-coding
4481	chr2	166330046	166330738	+	0	NA	Intergenic	Intergenic	56484	NR_033467	670775		NR_033467	ENSMUSG00000084840	Gm11468	-	predicted gene 11468	ncRNA
4581	chr3	16872550	16872970	+	0	NA	Intergenic	Intergenic	55666	NR_153388	102632048		NR_153388		Gm30223	-	predicted gene, 30223	ncRNA
1646	chr12	53065353	53065568	+	0	NA	intron (NM_198111, intron 9 of 13)	intron (NM_198111, intron 9 of 13)	-182972	NM_001370962	27386		NM_013780	ENSMUSG00000021010	Npas3	4930423H22Rik|bHLHe12	neuronal PAS domain protein 3	protein-coding
248	chr1	90743996	90744266	+	0	NA	Intergenic	Intergenic	99840	NM_001243008	12835		NM_009935	ENSMUSG00000048126	Col6a3	Col6a-3	collagen, type VI, alpha 3	protein-coding
6033	chr5	145167099	145167377	+	0	NA	promoter-TSS (NM_178576)	promoter-TSS (NM_178576)	17	NM_001374716	54188		NM_178576	ENSMUSG00000029625	Cpsf4	30kDa	cleavage and polyadenylation specific factor 4	protein-coding
258	chr1	93100930	93101219	+	0	NA	intron (NM_001368847, intron 1 of 48)	intron (NM_001368847, intron 1 of 48)	800	NM_001110315	16560		NM_008440	ENSMUSG00000014602	Kif1a	ATSV|C630002N23Rik|Gm1626|Kns1	kinesin family member 1A	protein-coding
7834	chr9	119444674	119444995	+	0	NA	promoter-TSS (NM_172456)	promoter-TSS (NM_172456)	-126	NR_153321
4450	chr2	163196084	163196353	+	0	NA	Intergenic	Intergenic	-6909	NM_001372575	269389		NM_001098799	ENSMUSG00000074607	Tox2	Gcx1|RxHMG1	TOX high mobility group box family member 2	protein-coding
4550	chr2	181365001	181365425	+	0	NA	promoter-TSS (NM_001048148)	promoter-TSS (NM_001048148)	191	NM_001165995	76688		NM_029702	ENSMUSG00000038671	Arfrp1	1500006I01Rik	ADP-ribosylation factor related protein 1	protein-coding
2798	chr15	96641314	96641585	+	0	NA	5' UTR (NM_134086, exon 1 of 16)	5' UTR (NM_134086, exon 1 of 16)	513	NM_134086	105727		NM_134086	ENSMUSG00000023169	Slc38a1	Gm32457|NAT2|SNAT1	solute carrier family 38, member 1	protein-coding
2873	chr16	9115503	9115867	+	0	NA	Intergenic	Intergenic	285585	NM_001081400	69053		NM_001081400	ENSMUSG00000022507	Hapstr1	1110017P05Rik|1810013L24Rik|3010002C02Rik|Gm19906|Tapr1	HUWE1 associated protein modifying stress responses	protein-coding
6666	chr7	71381140	71381451	+	0	NA	Intergenic	Intergenic	-528400	NR_130995	78156		NR_130995	ENSMUSG00000108669	4930441H08Rik	-	RIKEN cDNA 4930441H08 gene	ncRNA
7146	chr8	70691684	70692154	+	0	NA	Intergenic	Intergenic	-5820	NM_010592	16478		NM_010592	ENSMUSG00000071076	Jund	Jund1	jun D proto-oncogene	protein-coding
3752	chr19	4942851	4943084	+	0	NA	5' UTR (NM_172835, exon 1 of 7)	5' UTR (NM_172835, exon 1 of 7)	125	NM_172835	240518		NM_172835	ENSMUSG00000024901	Peli3	6030441F14Rik|A930011L17	pellino 3	protein-coding
736	chr10	79901140	79901402	+	0	NA	intron (NM_198107, intron 6 of 14)	intron (NM_198107, intron 6 of 14)	7667	NM_001359629	216154		NM_198107	ENSMUSG00000013833	Med16	95kDa|A630083L04|DRIP92|Thrap5|Trap95	mediator complex subunit 16	protein-coding
2734	chr15	86005900	86006167	+	0	NA	intron (NM_009886, intron 1 of 34)	intron (NM_009886, intron 1 of 34)	27744	NM_009886	12614		NM_009886	ENSMUSG00000016028	Celsr1	Adgrc1|Crsh|Scy|crash	cadherin, EGF LAG seven-pass G-type receptor 1	protein-coding
3136	chr17	8524546	8524879	+	0	NA	Intergenic	Intergenic	-2089	NM_001290707	23984		NM_011866	ENSMUSG00000023868	Pde10a	-	phosphodiesterase 10A	protein-coding
3610	chr18	56431967	56432354	+	0	NA	promoter-TSS (NM_026240)	promoter-TSS (NM_026240)	28	NM_026240	107022		NM_026240	ENSMUSG00000001700	Gramd2b	9030613F08Rik|9130427A09Rik|Gramd3|NS3TP2	GRAM domain containing 2B	protein-coding
40	chr1	32172696	32172916	+	0	NA	promoter-TSS (NM_133235)	promoter-TSS (NM_133235)	84	NM_133235	170771		NM_133235	ENSMUSG00000026058	Khdrbs2	6330586C16Rik|Slim1|Slm-1|Slm1|TG-RP135|Tg(LRRK2*R1441G)135Cjli|mSLM-1	KH domain containing, RNA binding, signal transduction associated 2	protein-coding
3175	chr17	15993828	15994158	+	0	NA	Intergenic	Intergenic	-162747	NM_001372256	68799		NM_178615	ENSMUSG00000048027	Rgmb	1110059F19Rik|DRAGON	repulsive guidance molecule family member B	protein-coding
3844	chr19	34878122	34878382	+	0	NA	promoter-TSS (NM_023792)	promoter-TSS (NM_023792)	-335	NM_023792	75735		NM_023792	ENSMUSG00000033610	Pank1	Pank|Pank1b	pantothenate kinase 1	protein-coding
4869	chr3	127199559	127199956	+	0	NA	intron (NM_001327938, intron 1 of 47)	L1ME4a|LINE|L1	38452	NR_105029	100862268		NR_105029	ENSMUSG00000097456	Gm16958	-	predicted gene, 16958	ncRNA
827	chr10	105319195	105319693	+	0	NA	intron (NM_177368, intron 7 of 11)	intron (NM_177368, intron 7 of 11)	255035	NM_177368	278279		NM_177368	ENSMUSG00000036019	Tmtc2	8430438D04Rik|D330034A10Rik	transmembrane and tetratricopeptide repeat containing 2	protein-coding
6688	chr7	74687669	74688278	+	0	NA	Intergenic	Intergenic	-133193	NM_023908	108116		NM_023908	ENSMUSG00000025790	Slco3a1	5830414C08Rik|Anr1|MJAM|OATP-D|Slc21a11	solute carrier organic anion transporter family, member 3a1	protein-coding
6523	chr7	28598181	28598396	+	0	NA	promoter-TSS (NM_027470)	promoter-TSS (NM_027470)	-104	NM_027470	70584		NM_027470	ENSMUSG00000030602	Pak4	5730488L07Rik|mKIAA1142	p21 (RAC1) activated kinase 4	protein-coding
3982	chr2	25371986	25372373	+	0	NA	5' UTR (NM_001081085, exon 1 of 7)	5' UTR (NM_001081085, exon 1 of 7)	144	NM_001081085	72080		NM_001081085	ENSMUSG00000026955	Sapcd2	2010317E24Rik|6030458L21Rik|ang	suppressor APC domain containing 2	protein-coding
6423	chr6	139719588	139719811	+	0	NA	intron (NM_207683, intron 9 of 31)	intron (NM_207683, intron 9 of 31)	103384	NM_207683	18705		NM_011084	ENSMUSG00000030228	Pik3c2g	PI3K-C2-gamma	phosphatidylinositol-4-phosphate 3-kinase catalytic subunit type 2 gamma	protein-coding
5637	chr5	37917947	37918448	+	0	NA	Intergenic	Intergenic	24425	NR_153822	102637176		NR_153822	ENSMUSG00000106718	Gm20052	Gm34055	predicted gene, 20052	ncRNA
4018	chr2	29820210	29820799	+	0	NA	Intergenic	Intergenic	-6885	NM_026615	68205		NM_026615	ENSMUSG00000069020	Urm1	2900073H19Rik	ubiquitin related modifier 1	protein-coding
7773	chr9	106170951	106171191	+	0	NA	5' UTR (NM_029896, exon 1 of 9)	5' UTR (NM_029896, exon 1 of 9)	142	NM_029896	77305		NM_029896	ENSMUSG00000020257	Wdr82	9430077D24Rik|CDW5/WDR82	WD repeat domain containing 82	protein-coding
893	chr10	128411506	128411773	+	0	NA	promoter-TSS (NR_104290)	promoter-TSS (NR_104290)	23	NR_104288	67588		NM_026259	ENSMUSG00000025373	Rnf41	2210404G21Rik|4930511A05Rik|4933415P08Rik|D10Ertd722e|FLRF|Nrdp1	ring finger protein 41	protein-coding
5189	chr4	95557260	95557597	+	0	NA	promoter-TSS (NM_001113412)	promoter-TSS (NM_001113412)	-79	NM_001113412	75578		NM_029347	ENSMUSG00000028573	Fggy	2310009E04Rik	FGGY carbohydrate kinase domain containing	protein-coding
4122	chr2	69011572	69012067	+	0	NA	intron (NM_001347161, intron 4 of 10)	intron (NM_001347161, intron 4 of 10)	-123981	NM_181547	329416		NM_181547	ENSMUSG00000034738	Nostrin	Daip2|mDaIP2	nitric oxide synthase trafficker	protein-coding
7898	chrX	22961411	22961613	+	0	NA	Intergenic	L1MB4|LINE|L1	305290	NM_001310466	67455		NM_026167	ENSMUSG00000036782	Klhl13	1200009K10Rik|Bklhd2|D130072F20Rik	kelch-like 13	protein-coding
2239	chr14	21607833	21608175	+	0	NA	intron (NM_017479, intron 2 of 16)	intron (NM_017479, intron 2 of 16)	106572	NM_001013826	435391		NM_001013826	ENSMUSG00000063821	Dusp29	Dupd1|EG435391	dual specificity phosphatase 29	protein-coding
7672	chr9	70914874	70915246	+	0	NA	intron (NM_001324473, intron 1 of 8)	intron (NM_001324473, intron 1 of 8)	19748	NM_008280	15450		NM_008280	ENSMUSG00000032207	Lipc	HL|Hpl	lipase, hepatic	protein-coding
6337	chr6	106728432	106728635	+	0	NA	intron (NM_008370, intron 10 of 12)	intron (NM_008370, intron 10 of 12)	20504	NM_008370	16192		NM_008370	ENSMUSG00000005364	Il5ra	CD125|CDw125|Il5r	interleukin 5 receptor, alpha	protein-coding
2979	chr16	38550295	38550541	+	0	NA	promoter-TSS (NM_001300827)	promoter-TSS (NM_001300827)	-162	NM_172380	224143		NM_172380	ENSMUSG00000034064	Poglut1	9630046K23Rik|Clp46|Ktelc1|Rumi|wsnp	protein O-glucosyltransferase 1	protein-coding
5388	chr4	133130166	133130657	+	0	NA	promoter-TSS (NM_153423)	promoter-TSS (NM_153423)	-222	NM_153423	242687		NM_153423	ENSMUSG00000028868	Wasf2	D4Ertd13e|WAVE2	WASP family, member 2	protein-coding
1985	chr13	52025045	52025327	+	0	NA	Intergenic	Intergenic	-71555	NR_045061	74050		NR_045061	ENSMUSG00000113211	4921525O09Rik	-	RIKEN cDNA 4921525O09 gene	ncRNA
1286	chr11	88406543	88407220	+	0	NA	intron (NM_001373923, intron 8 of 12)	MER58A|DNA|hAT-Charlie	54108	NR_039545	100628571		NR_039545	ENSMUSG00000092985	Mir378b	mir-378b|mmu-mir-378b	microRNA 378b	ncRNA
923	chr11	5521944	5522164	+	0	NA	intron (NM_013842, intron 2 of 4)	intron (NM_013842, intron 2 of 4)	1413	NM_001271730	22433		NM_013842	ENSMUSG00000020484	Xbp1	D11Ertd39e|TREB-5|TREB5|XBP-1	X-box binding protein 1	protein-coding
1172	chr11	69062805	69063358	+	0	NA	Intergenic	tRNA-Ser-AGY|tRNA|tRNA	3306	NM_028005	71923		NM_028005	ENSMUSG00000045176	Borcs6	2310047M10Rik	BLOC-1 related complex subunit 6	protein-coding
5487	chr4	149798675	149799158	+	0	NA	Intergenic	Intergenic	-24649	NM_027460	70556		NM_027460	ENSMUSG00000028982	Slc25a33	5730438N18Rik|Pnc1	solute carrier family 25, member 33	protein-coding
997	chr11	32226445	32226719	+	0	NA	promoter-TSS (NM_010822)	promoter-TSS (NM_010822)	77	NM_010822	268395		NM_010822	ENSMUSG00000020287	Mpg	9830006D05|APNG|Aag|Mid1	N-methylpurine-DNA glycosylase	protein-coding
5587	chr5	29378361	29378578	+	0	NA	promoter-TSS (NM_020295)	promoter-TSS (NM_020295)	-79	NM_020295	56873		NM_020295	ENSMUSG00000010721	Lmbr1	1110048D14Rik	limb region 1	protein-coding
419	chr1	167010862	167011468	+	0	NA	intron (NM_175461, intron 1 of 2)	intron (NM_175461, intron 1 of 2)	9748	NM_001160261	226610		NM_175461	ENSMUSG00000060568	Fam78b	C030014K22Rik|C030020L09Rik	family with sequence similarity 78, member B	protein-coding
1755	chr12	90013940	90014186	+	0	NA	intron (NM_172544, intron 15 of 19)	intron (NM_172544, intron 15 of 19)	201580	NM_001252074	18191		NM_172544	ENSMUSG00000066392	Nrxn3	-	neurexin III	protein-coding
6438	chr6	145888579	145888948	+	0	NA	Intergenic	Intergenic	-23343	NM_024469	79362		NM_024469	ENSMUSG00000030256	Bhlhe41	6430520M22Rik|Bhlhb2l|Bhlhb3|DEC2|Sharp1	basic helix-loop-helix family, member e41	protein-coding
514	chr1	186634408	186635045	+	0	NA	intron (NM_001329107, intron 3 of 7)	intron (NM_001329107, intron 3 of 7)	47404	NR_168305	102639175		NR_168305	ENSMUSG00000119954	Gm35546	-	predicted gene, 35546	ncRNA
2191	chr13	116309521	116310060	+	0	NA	promoter-TSS (NM_021459)	promoter-TSS (NM_021459)	-102	NM_021459	16392		NM_021459	ENSMUSG00000042258	Isl1	-	ISL1 transcription factor, LIM/homeodomain	protein-coding
6538	chr7	29818732	29818947	+	0	NA	intron (NM_001145880, intron 1 of 4)	intron (NM_001145880, intron 1 of 4)	2767	NM_001145880	233056		NM_146185	ENSMUSG00000011427	Zfp790	6330581L23Rik	zinc finger protein 790	protein-coding
3653	chr18	67369755	67370053	+	0	NA	Intergenic	Intergenic	-20827	NM_026473	67951		NM_026473	ENSMUSG00000001473	Tubb6	2310057H16Rik	tubulin, beta 6 class V	protein-coding
2906	chr16	20548242	20548633	+	0	NA	promoter-TSS (NM_013852)	promoter-TSS (NM_013852)	119	NR_030670	100042948		NR_030670	ENSMUSG00000121849	Gm15760	-	mitochondrial ribosomal protein S18B pseudogene	pseudo
2205	chr14	7314977	7315268	+	0	NA	5' UTR (NM_001378725, exon 1 of 6)	5' UTR (NM_001378725, exon 1 of 6)	123	NM_001378725	100042235		NM_001378725	ENSMUSG00000091472	Gm3739	-	predicted gene 3739	protein-coding
263	chr1	100928369	100929088	+	0	NA	Intergenic	Intergenic	-227040	NR_037989	100504525		NR_037989	ENSMUSG00000100684	Gm20268	-	predicted gene, 20268	ncRNA
5366	chr4	130573213	130573524	+	0	NA	intron (NM_025998, intron 1 of 6)	intron (NM_025998, intron 1 of 6)	668	NM_025998	67149		NM_025998	ENSMUSG00000078532	Nkain1	2610200G18Rik|2810426C15Rik	Na+/K+ transporting ATPase interacting 1	protein-coding
4513	chr2	172831392	172831845	+	0	NA	Intergenic	MLT1D|LTR|ERVL-MaLR	108703	NM_007557	12162		NM_007557	ENSMUSG00000008999	Bmp7	OP1	bone morphogenetic protein 7	protein-coding
1268	chr11	86683625	86684079	+	0	NA	promoter-TSS (NM_001098810)	promoter-TSS (NM_001098810)	-16	NM_029478	75909		NM_029478	ENSMUSG00000018171	Vmp1	3110098I04Rik|4930579A11Rik|Tango5|Tmem49|mir-21a|ni-2	vacuole membrane protein 1	protein-coding
6028	chr5	144223557	144223834	+	0	NA	promoter-TSS (NM_027410)	promoter-TSS (NM_027410)	-80	NM_001356993	70381		NM_027410	ENSMUSG00000066621	Tecpr1	2210010N04Rik|mKIAA1358	tectonin beta-propeller repeat containing 1	protein-coding
4413	chr2	154436154	154436829	+	0	NA	promoter-TSS (NM_009823)	promoter-TSS (NM_009823)	7	NM_172860	12396		NM_009823	ENSMUSG00000038533	Cbfa2t2	A430091M07|C330013D05Rik|Cbfa2t2h|MTGR1	CBFA2/RUNX1 translocation partner 2	protein-coding
4631	chr3	40355371	40355795	+	0	NA	Intergenic	Arthur1|DNA|hAT-Tip100	167329	NR_040445	100040882		NR_040445	ENSMUSG00000037884	1700017G19Rik	-	RIKEN cDNA 1700017G19 gene	ncRNA
2549	chr15	25984138	25984405	+	0	NA	promoter-TSS (NM_144523)	promoter-TSS (NM_144523)	-95	NM_144523	52521		NM_144523	ENSMUSG00000052253	Zfp622	1110033B05Rik|D15Ertd806e|ZPR9|Znf622	zinc finger protein 622	protein-coding
2449	chr14	77274146	77274362	+	0	NA	intron (NM_172813, intron 2 of 18)	intron (NM_172813, intron 2 of 18)	117491	NM_001253759	239188		NM_172813	ENSMUSG00000022012	Enox1	B230207J08|D230005D02Rik	ecto-NOX disulfide-thiol exchanger 1	protein-coding
6494	chr7	19770638	19771022	+	0	NA	promoter-TSS (NM_020486)	promoter-TSS (NM_020486)	-298	NM_020486	57278		NM_020486	ENSMUSG00000002980	Bcam	1200005K12Rik|B-CAM|Gplu|Lu	basal cell adhesion molecule	protein-coding
6594	chr7	45830782	45831037	+	0	NA	promoter-TSS (NM_153419)	promoter-TSS (NM_153419)	-120	NM_153419	101612		NM_153419	ENSMUSG00000053801	Grwd1	A301|Grwd|Wdr28	glutamate-rich WD repeat containing 1	protein-coding
6112	chr6	34388632	34388904	+	0	NA	intron (NR_149754, intron 2 of 9)	intron (NR_149754, intron 2 of 9)	4521	NR_149754	67861		NM_172398	ENSMUSG00000061758	Akr1b10	2310005E10Rik|Akr1b16	aldo-keto reductase family 1, member B10	protein-coding
4963	chr4	8423526	8423957	+	0	NA	Intergenic	Intergenic	-111903	NM_021518	59021		NM_021518	ENSMUSG00000047187	Rab2a	9330148M11Rik|Rab2	RAB2A, member RAS oncogene family	protein-coding
7907	chrX	40350781	40351036	+	0	NA	Intergenic	Intergenic	-487304	NM_001191032	100504400		NM_001191032	ENSMUSG00000121885	Cypt14-ps	Cypt14	cysteine-rich perinuclear theca 14, pseudogene	pseudo
6248	chr6	86396654	86397227	+	0	NA	intron (NM_025823, intron 1 of 5)	CpG	210	NM_001355687	66881		NM_025823	ENSMUSG00000029998	Pcyox1	1200015P13Rik|PCL1|Pcly	prenylcysteine oxidase 1	protein-coding
400	chr1	158499977	158500581	+	0	NA	intron (NM_007495, intron 2 of 22)	intron (NM_007495, intron 2 of 22)	-5346	NR_030441	735253		NR_030441	ENSMUSG00000070103	Mir488	Mirn488|mir-488|mmu-mir-488	microRNA 488	ncRNA
944	chr11	11884770	11885180	+	0	NA	non-coding (NR_045178, exon 4 of 4)	non-coding (NR_045178, exon 4 of 4)	5433	NM_016672	13195		NM_016672	ENSMUSG00000020182	Ddc	Aadc	dopa decarboxylase	protein-coding
954	chr11	18877802	18878016	+	0	NA	Intergenic	Intergenic	141060	NM_001193271	17268		NM_010789	ENSMUSG00000020160	Meis1	C530044H18Rik|Evi8	Meis homeobox 1	protein-coding
2001	chr13	55405407	55405654	+	0	NA	intron (NM_011392, intron 8 of 12)	intron (NM_011392, intron 8 of 12)	5882	NM_011392	20505		NM_011392	ENSMUSG00000021490	Slc34a1	NaPi-IIa|Npt2|Npt2a|Slc17a2	solute carrier family 34 (sodium phosphate), member 1	protein-coding
2370	chr14	61681151	61681649	+	0	NA	intron (NR_028264, intron 1 of 6)	intron (NR_028264, intron 1 of 6)	973	NR_028264	668253		NR_028264	ENSMUSG00000097589	Dleu2	1810047A16Rik|4932411A06Rik|7730401J12Rik|Alt1|Gm9069|Leu2	deleted in lymphocytic leukemia, 2	ncRNA
367	chr1	153356133	153356394	+	0	NA	Intergenic	Intergenic	-23477	NM_010683	226519		NM_010683	ENSMUSG00000026478	Lamc1	Lamb2	laminin, gamma 1	protein-coding
6293	chr6	92727905	92728255	+	0	NA	Intergenic	(A)n|Simple_repeat|Simple_repeat	-21896	NM_001081146	243548		NM_001081146	ENSMUSG00000030020	Prickle2	6230400G14Rik|6720451F06Rik|Pk2|mpk2	prickle planar cell polarity protein 2	protein-coding
6321	chr6	100525630	100525850	+	0	NA	Intergenic	Intergenic	-1660	NR_040525	73395		NR_040525	ENSMUSG00000101553	1700049E22Rik	-	RIKEN cDNA 1700049E22 gene	ncRNA
5317	chr4	124385161	124385854	+	0	NA	Intergenic	Intergenic	-52787	NR_166446	76410		NR_166446		1700021L23Rik	-	RIKEN cDNA 1700021L23 gene	ncRNA
4214	chr2	93277383	93278312	+	0	NA	intron (NM_183180, intron 2 of 9)	MLT1C|LTR|ERVL-MaLR	56640	NM_183180	241556		NM_183180	ENSMUSG00000027217	Tspan18	2610042G18Rik|6720430O15	tetraspanin 18	protein-coding
3206	chr17	25570691	25571099	+	0	NA	promoter-TSS (NM_011447)	promoter-TSS (NM_011447)	66	NR_164335	72834		NR_045176	ENSMUSG00000091475	Cerox1	2810468N07Rik|lnc6689	cytoplasmic endogenous regulator of oxidative phosphorylation 1	ncRNA
3905	chr19	56105588	56105842	+	0	NA	Intergenic	Intergenic	-182197	NM_001329936	226243		NM_146101	ENSMUSG00000025075	Habp2	FSAP|HABP|HGFAL|PHBP	hyaluronic acid binding protein 2	protein-coding
55	chr1	35905621	35905926	+	0	NA	Intergenic	Intergenic	-162627	NM_015818	50785		NM_015818	ENSMUSG00000045216	Hs6st1	6Ost1	heparan sulfate 6-O-sulfotransferase 1	protein-coding
54	chr1	35811172	35811484	+	0	NA	Intergenic	(CAAA)n|Simple_repeat|Simple_repeat	-257072	NM_015818	50785		NM_015818	ENSMUSG00000045216	Hs6st1	6Ost1	heparan sulfate 6-O-sulfotransferase 1	protein-coding
2407	chr14	67955415	67955736	+	0	NA	Intergenic	Intergenic	-22003	NM_177780	68813		NM_177780	ENSMUSG00000044447	Dock5	1110060D06Rik|E130320D18|lr2|rlc	dedicator of cytokinesis 5	protein-coding
2507	chr14	118435747	118436583	+	0	NA	Intergenic	Intergenic	70287	NR_045624	73306		NR_045624	ENSMUSG00000099911	1700044C05Rik	-	RIKEN cDNA 1700044C05 gene	ncRNA
6345	chr6	112516352	112516554	+	0	NA	Intergenic	L3|LINE|CR1	-26628	NM_001081147	18430		NM_001081147	ENSMUSG00000049112	Oxtr	OTR	oxytocin receptor	protein-coding
5518	chr4	153956823	153957273	+	0	NA	promoter-TSS (NM_175287)	promoter-TSS (NM_175287)	-189	NM_175287	97159		NM_175287	ENSMUSG00000047613	A430005L14Rik	-	RIKEN cDNA A430005L14 gene	protein-coding
7949	chrX	99994587	99995041	+	0	NA	intron (NM_001177942, intron 1 of 7)	intron (NM_001177942, intron 1 of 7)	19208	NM_010099	13607		NM_010099	ENSMUSG00000059327	Eda	EDA1|Ed1|Eda-A1|Eda-A2|HED|Ta|Tnlg7c|XLHED|tabby	ectodysplasin-A	protein-coding
5418	chr4	136772835	136773406	+	0	NA	intron (NM_001290753, intron 2 of 15)	intron (NM_001290753, intron 2 of 15)	62892	NM_010142	13844		NM_010142	ENSMUSG00000028664	Ephb2	Cek5|Drt|ETECK|Erk|Hek5|Nuk|Prkm5|Qek5|Sek3|Tyro5	Eph receptor B2	protein-coding
2308	chr14	41013692	41014117	+	0	NA	promoter-TSS (NM_001378814)	promoter-TSS (NM_001378814)	-71	NM_027464	70564		NM_027464	ENSMUSG00000021792	Prxl2a	5730469M10Rik|Adrx|Fam213a|Pamm	peroxiredoxin like 2A	protein-coding
2642	chr15	72861462	72861859	+	0	NA	intron (NM_001164641, intron 17 of 17)	intron (NM_001164641, intron 17 of 17)	-51336	NR_002864	353342		NR_002864	ENSMUSG00000106847	Peg13	-	paternally expressed 13	ncRNA
7506	chr9	44113515	44113720	+	0	NA	promoter-TSS (NM_153762)	promoter-TSS (NM_153762)	-566	NM_153762	213211		NM_153762	ENSMUSG00000053128	Rnf26	8030450I18Rik	ring finger protein 26	protein-coding
3330	chr17	48774443	48774650	+	0	NA	Intergenic	Intergenic	-158036	NM_027452	70530		NM_027452	ENSMUSG00000040490	Lrfn2	5730420O05Rik|SALM1|mKIAA1246	leucine rich repeat and fibronectin type III domain containing 2	protein-coding
3828	chr19	24945520	24945766	+	0	NA	intron (NM_146097, intron 6 of 14)	intron (NM_146097, intron 6 of 14)	-3340	NR_105743	102465114		NR_105743	ENSMUSG00000118735	Mir3084-2	Gm38437|mmu-mir-3084-2	microRNA 3084-2	ncRNA
5968	chr5	135957455	135957853	+	0	NA	Intergenic	Intergenic	16822	NM_001160366	109267		NM_001160366	ENSMUSG00000029699	Ssc4d	C330016E03Rik|S4D-SRCRB|SRCRB-S4D|Srcrb4d	scavenger receptor cysteine rich family, 4 domains	protein-coding
5857	chr5	117388605	117389130	+	0	NA	promoter-TSS (NR_166496)	promoter-TSS (NR_166496)	156	NM_028128	72151		NM_028128	ENSMUSG00000029363	Rfc5	2610020K06Rik|2610209F07Rik|36.5kDa|36kDa|Recc5	replication factor C (activator 1) 5	protein-coding
7406	chr8	127379819	127380215	+	0	NA	intron (NM_001363431, intron 11 of 24)	intron (NM_001363431, intron 11 of 24)	80405	NM_001013580	93742		NM_033620	ENSMUSG00000025812	Pard3	Asip|D8Ertd580e|Par-3|Par3|Pard-3|Pard3a|Phip	par-3 family cell polarity regulator	protein-coding
1365	chr11	101095387	101095842	+	0	NA	promoter-TSS (NM_008949)	promoter-TSS (NM_008949)	-179	NM_008949	19183		NM_008949	ENSMUSG00000019303	Psmc3ip	GT198|HOP2|Tbpip	proteasome (prosome, macropain) 26S subunit, ATPase 3, interacting protein	protein-coding
5756	chr5	101093359	101093574	+	0	NA	Intergenic	Intergenic	146187	NR_166657	102640893		NR_166657		Gm36851	-	predicted gene, 36851	ncRNA
3279	chr17	35673537	35674014	+	0	NA	promoter-TSS (NM_010364)	promoter-TSS (NM_010364)	-32	NM_010364	14885		NM_010364	ENSMUSG00000001524	Gtf2h4	BTF2 p52|p52	general transcription factor II H, polypeptide 4	protein-coding
7340	chr8	120549465	120550128	+	0	NA	intron (NM_001145896, intron 1 of 15)	intron (NM_001145896, intron 1 of 15)	11100	NR_106159	102466849		NR_106159	ENSMUSG00000098280	Mir7687	Gm27573|mmu-mir-7687	microRNA 7687	ncRNA
5132	chr4	71840263	71840878	+	0	NA	Intergenic	Intergenic	360323	NM_001285531	21885		NM_011599	ENSMUSG00000008305	Tle1	C230057C06Rik|Estm14|Grg-1|Grg1|Tle4l	transducin-like enhancer of split 1	protein-coding
7654	chr9	65586870	65587113	+	0	NA	promoter-TSS (NM_172453)	promoter-TSS (NM_172453)	-169	NR_151702	208084		NM_172453	ENSMUSG00000041064	Pif1	4631410M14	PIF1 5'-to-3' DNA helicase	protein-coding
3939	chr2	6322487	6322959	+	0	NA	promoter-TSS (NM_001080548)	promoter-TSS (NM_001080548)	-34	NM_001080548	98910		NM_181399	ENSMUSG00000039046	Usp6nl	RNTRE|TRE2NL|mKIAA0019	USP6 N-terminal like	protein-coding
5081	chr4	46138050	46138492	+	0	NA	promoter-TSS (NM_001033201)	promoter-TSS (NM_001033201)	204	NM_001355375	272027		NM_173033	ENSMUSG00000035495	Tstd2	3010020C06	thiosulfate sulfurtransferase (rhodanese)-like domain containing 2	protein-coding
4627	chr3	37935188	37935488	+	0	NA	intron (NR_040559, intron 1 of 3)	intron (NR_040559, intron 1 of 3)	36525	NR_040559	626410		NR_040559	ENSMUSG00000106461	Gm20755	-	predicted gene, 20755	ncRNA
91	chr1	42851113	42851443	+	0	NA	promoter-TSS (NM_023514)	promoter-TSS (NM_023514)	45	NM_023514	69527		NM_023514	ENSMUSG00000060679	Mrps9	2310002A08Rik|Mrp-S9|S9mt|mg637	mitochondrial ribosomal protein S9	protein-coding
5050	chr4	41684960	41685315	+	0	NA	intron (NM_001136056, intron 2 of 9)	(GA)n|Simple_repeat|Simple_repeat	4043	NM_001379216	12804		NM_016673	ENSMUSG00000028444	Cntfr	Cntfralpha	ciliary neurotrophic factor receptor	protein-coding
7579	chr9	55355435	55355685	+	0	NA	intron (NM_172923, intron 1 of 10)	intron (NM_172923, intron 1 of 10)	28647	NM_001357568	244886		NM_172923	ENSMUSG00000032313	Tmem266	9630029F15|HVRP1	transmembrane protein 266	protein-coding
5285	chr4	118016939	118017153	+	0	NA	intron (NM_001285521, intron 3 of 10)	intron (NM_001285521, intron 3 of 10)	42012	NR_166452	78615		NR_166452	ENSMUSG00000086554	9530034E10Rik	-	RIKEN cDNA 9530034E10 gene	ncRNA
7479	chr9	37348400	37348697	+	0	NA	promoter-TSS (NM_001081429)	promoter-TSS (NM_001081429)	-191	NM_001081429	245902		NM_001081429	ENSMUSG00000034303	Ccdc15	A630039F14Rik|D030074L19	coiled-coil domain containing 15	protein-coding
5986	chr5	138255381	138256034	+	0	NA	5' UTR (NM_001081108, exon 1 of 4)	5' UTR (NM_001081108, exon 1 of 4)	225	NM_001081108	66096		NM_001081108	ENSMUSG00000050552	Lamtor4	0910001L09Rik	late endosomal/lysosomal adaptor, MAPK and MTOR activator 4	protein-coding
1154	chr11	66813267	66813566	+	0	NA	Intergenic	Intergenic	-98575	NM_178656	193003		NM_178656	ENSMUSG00000048070	Pirt	A530088H08Rik	phosphoinositide-interacting regulator of transient receptor potential channels	protein-coding
6729	chr7	96718911	96719151	+	0	NA	intron (NM_001310760, intron 8 of 32)	intron (NM_001310760, intron 8 of 32)	82518	NR_045874	791381		NR_045874	ENSMUSG00000053049	Gm15413	-	predicted gene 15413	ncRNA
4383	chr2	150748781	150749120	+	0	NA	promoter-TSS (NM_172117)	promoter-TSS (NM_172117)	-130	NM_001370631	12497		NM_172117	ENSMUSG00000033068	Entpd6	2700026H11Rik|Cd39l2|NTPDase-6	ectonucleoside triphosphate diphosphohydrolase 6	protein-coding
3774	chr19	6969863	6970155	+	0	NA	promoter-TSS (NM_008874)	promoter-TSS (NM_008874)	-195	NM_008874	18797		NM_008874	ENSMUSG00000024960	Plcb3	mKIAA4098	phospholipase C, beta 3	protein-coding
1677	chr12	71339548	71340243	+	0	NA	Intergenic	Intergenic	30011	NM_021532	59036		NM_021532	ENSMUSG00000044548	Dact1	4921528D17Rik|DAPPER|DAPPER1|FRODO|Frd1|Frodo1|MDpr1|MTNG3|THYEX3	dishevelled-binding antagonist of beta-catenin 1	protein-coding
5013	chr4	24544759	24545070	+	0	NA	intron (NM_199467, intron 13 of 23)	intron (NM_199467, intron 13 of 23)	48463	NR_149739	212377		NM_199467	ENSMUSG00000045751	Mms22l	F730047E07Rik|Gm134	MMS22-like, DNA repair protein	protein-coding
2176	chr13	110665508	110665883	+	0	NA	Intergenic	Intergenic	37723	NR_167736	102635797		NR_167735	ENSMUSG00000109853	Gm33045	-	predicted gene, 33045	ncRNA
7843	chr9	120703444	120703746	+	0	NA	Intergenic	Intergenic	126264	NR_073359	76100		NR_073359	ENSMUSG00000052658	5830454E08Rik	-	RIKEN cDNA 5830454E08 gene	ncRNA
6044	chr5	148452931	148454026	+	0	NA	Intergenic	Intergenic	-53574	NM_007513	11987		NM_007513	ENSMUSG00000041313	Slc7a1	4831426K01Rik|Atrc-1|Atrc1|CAT-1|Cat1|ERR|EcoR|Rec-1|Rev-1|mCAT-1	solute carrier family 7 (cationic amino acid transporter, y+ system), member 1	protein-coding
285	chr1	126861666	126862718	+	0	NA	Intergenic	Intergenic	-31560	NM_176957	210356		NM_172484	ENSMUSG00000049690	Nckap5	8430408F21|D130011D22Rik|E030049G20Rik|Erih1|Erih2|Gm1548|Nap5	NCK-associated protein 5	protein-coding
2099	chr13	80652828	80653295	+	0	NA	Intergenic	Intergenic	-230323	NR_153410	105171		NM_178917	ENSMUSG00000074794	Arrdc3	mKIAA1376	arrestin domain containing 3	protein-coding
2135	chr13	97928176	97928410	+	0	NA	intron (NM_012026, intron 35 of 35)	intron (NM_012026, intron 35 of 35)	177181	NR_152263	111365222		NR_152263	ENSMUSG00000097346	Rps18-ps4	Eyelinc18|Gm26619	ribosomal protein S18, pseudogene 4	ncRNA
4851	chr3	119876469	119876687	+	0	NA	Intergenic	Intergenic	-93190	NM_019550	56195		NM_019550	ENSMUSG00000028134	Ptbp2	Ptb2|brPTB|nPTB	polypyrimidine tract binding protein 2	protein-coding
4311	chr2	127247755	127248026	+	0	NA	promoter-TSS (NM_001362704)	promoter-TSS (NM_001362704)	-58	NM_001362704	69470		NM_175145	ENSMUSG00000034850	Tmem127	2310003P10Rik	transmembrane protein 127	protein-coding
7177	chr8	80055899	80056484	+	0	NA	intron (NM_020259, intron 1 of 12)	intron (NM_020259, intron 1 of 12)	1817	NM_020259	15245		NM_020259	ENSMUSG00000064325	Hhip	Hhip1	Hedgehog-interacting protein	protein-coding
4880	chr3	131112146	131112395	+	0	NA	promoter-TSS (NM_001276403)	promoter-TSS (NM_001276403)	-521	NM_001379061	16842		NM_010703	ENSMUSG00000027985	Lef1	3000002B05|Lef-1	lymphoid enhancer binding factor 1	protein-coding
231	chr1	87755717	87756000	+	0	NA	promoter-TSS (NM_001205391)	promoter-TSS (NM_001205391)	-112	NR_157047	102636458		NR_157046		Gm33517	-	predicted gene, 33517	ncRNA
540	chr1	193386066	193386329	+	0	NA	Intergenic	Intergenic	-15915	NM_144817	215303		NM_144817	ENSMUSG00000016179	Camk1g	CLICK III|CLICK-III|CaMKIgamma	calcium/calmodulin-dependent protein kinase I gamma	protein-coding
6224	chr6	83317214	83317722	+	0	NA	exon (NM_008638, exon 1 of 8)	exon (NM_008638, exon 1 of 8)	136	NM_008638	17768		NM_008638	ENSMUSG00000005667	Mthfd2	NMDMC	methylenetetrahydrofolate dehydrogenase (NAD+ dependent), methenyltetrahydrofolate cyclohydrolase	protein-coding
550	chr1	194377483	194378635	+	0	NA	Intergenic	Intergenic	-155300	NR_040477	74942		NR_040477	ENSMUSG00000103692	4930503O07Rik	-	RIKEN cDNA 4930503O07 gene	ncRNA
1064	chr11	49712691	49712996	+	0	NA	promoter-TSS (NM_001290741)	promoter-TSS (NM_001290741)	-121	NM_212484	104625		NM_212484	ENSMUSG00000020362	Cnot6	CCR4	CCR4-NOT transcription complex, subunit 6	protein-coding
2282	chr14	31129027	31129383	+	0	NA	promoter-TSS (NM_001308464)	promoter-TSS (NM_001308464)	-275	NM_001308466	66487		NM_001308091	ENSMUSG00000058351	Uqcc5	2010107H07Rik|Gm41122|Smim4	ubiquinol-cytochrome c reductase complex assembly factor 5	protein-coding
5160	chr4	86183850	86184141	+	0	NA	intron (NM_001368621, intron 4 of 28)	intron (NM_001368621, intron 4 of 28)	130020	NM_001368621	77739		NM_029967	ENSMUSG00000066113	Adamtsl1	5930437A14Rik|6720426B09Rik|ADAMTSL-1	ADAMTS-like 1	protein-coding
909	chr11	3288875	3289403	+	0	NA	promoter-TSS (NR_045109)	promoter-TSS (NR_045109)	8	NR_045109	56218		NM_019574	ENSMUSG00000020453	Patz1	8430401L15Rik|Mazr|Patz|Zfp278	POZ (BTB) and AT hook containing zinc finger 1	protein-coding
2743	chr15	87812566	87812939	+	0	NA	Intergenic	Intergenic	-16809	NR_105817	102465209		NR_105817	ENSMUSG00000098938	Mir6393	Gm27424|mmu-mir-6393	microRNA 6393	ncRNA
3362	chr17	63008141	63008693	+	0	NA	Intergenic	Intergenic	-127100	NM_010109	13640		NM_010109	ENSMUSG00000048915	Efna5	AL-1|EFL-5|Ephrin-A5|Epl7|LERK-7|RAGS	ephrin A5	protein-coding
775	chr10	84960456	84960698	+	0	NA	intron (NM_183172, intron 4 of 9)	intron (NM_183172, intron 4 of 9)	42964	NM_183172	237422		NM_183172	ENSMUSG00000035620	Ric8b	Ric-8|Ric-8b	RIC8 guanine nucleotide exchange factor B	protein-coding
4719	chr3	86448999	86449257	+	0	NA	intron (NM_030695, intron 37 of 56)	intron (NM_030695, intron 37 of 56)	99155	NM_011839	23937		NM_011839	ENSMUSG00000057777	Mab21l2	-	mab-21-like 2	protein-coding
2109	chr13	90712266	90712537	+	0	NA	Intergenic	Intergenic	192954	NM_001145879	435376		NM_001145879	ENSMUSG00000078958	Atp6ap1l	EG435376	ATPase, H+ transporting, lysosomal accessory protein 1-like	protein-coding
5645	chr5	43094214	43095016	+	0	NA	Intergenic	Intergenic	-138638	NM_001368805	231207		NM_175937	ENSMUSG00000039782	Cpeb2	A630055H10Rik|Cpe-bp2	cytoplasmic polyadenylation element binding protein 2	protein-coding
798	chr10	92556528	92557156	+	0	NA	Intergenic	Intergenic	165576	NM_008682	17997		NM_008682	ENSMUSG00000019988	Nedd1	-	neural precursor cell expressed, developmentally down-regulated gene 1	protein-coding
1902	chr13	23445729	23446834	+	0	NA	Intergenic	Intergenic	-15264	NR_015492	320842		NR_015492	ENSMUSG00000085024	C230035I16Rik	-	RIKEN cDNA C230035I16 gene	ncRNA
4695	chr3	69709256	69709553	+	0	NA	Intergenic	Intergenic	-12651	NM_133787	97112		NM_133787	ENSMUSG00000027787	Nmd3	-	NMD3 ribosome export adaptor	protein-coding
3833	chr19	26877008	26877286	+	0	NA	Intergenic	Intergenic	-8778	NM_001033407	329047		NM_001033407	ENSMUSG00000074913	Gm815	-	predicted gene 815	protein-coding
4087	chr2	49272503	49272827	+	0	NA	exon (NM_029924, exon 12 of 17)	exon (NM_029924, exon 12 of 17)	26765	NM_001290656	109241		NM_029924	ENSMUSG00000036792	Mbd5	9430004D19Rik|C030040A15Rik|Gm1630	methyl-CpG binding domain protein 5	protein-coding
6617	chr7	51259233	51259616	+	0	NA	Intergenic	Intergenic	-251605	NM_001271879	233246		NM_177694	ENSMUSG00000055489	Ano5	9330162L24|Gdd1|Tmem16e	anoctamin 5	protein-coding
910	chr11	3535661	3535977	+	0	NA	intron (NM_001284428, intron 3 of 21)	CpG	3473	NM_013870	29856		NM_013870	ENSMUSG00000020439	Smtn	smsmo	smoothelin	protein-coding
5621	chr5	35525548	35525946	+	0	NA	promoter-TSS (NM_153107)	promoter-TSS (NM_153107)	-121	NM_153107	242939		NM_153107	ENSMUSG00000036596	Cpz	-	carboxypeptidase Z	protein-coding
6238	chr6	84976736	84977438	+	0	NA	intron (NM_177077, intron 6 of 21)	intron (NM_177077, intron 6 of 21)	92426	NM_177077	75914		NM_177077	ENSMUSG00000033769	Exoc6b	4930569O18Rik|G430127E12Rik|Sec15b|Sec15l2|mKIAA0919	exocyst complex component 6B	protein-coding
5287	chr4	118229179	118229389	+	0	NA	intron (NM_011213, intron 13 of 32)	intron (NM_011213, intron 13 of 32)	-18720	NR_106085	102466820		NR_106085	ENSMUSG00000098596	Mir7226	Gm27630|mmu-mir-7226	microRNA 7226	ncRNA
1153	chr11	66167981	66168201	+	0	NA	promoter-TSS (NR_153847)	promoter-TSS (NR_153847)	56	NR_153847	100093714		NR_153847	ENSMUSG00000084967	Gm12296	-	predicted gene 12296	ncRNA
6978	chr8	9261566	9261983	+	0	NA	intron (NM_173446, intron 1 of 2)	intron (NM_173446, intron 1 of 2)	117105	NR_073360	74688		NR_073360	ENSMUSG00000109215	4930453L07Rik	-	RIKEN cDNA 4930453L07 gene	ncRNA
953	chr11	18478737	18478951	+	0	NA	intron (NR_167980, intron 1 of 2)	intron (NR_167980, intron 1 of 2)	14422	NR_167980	102633911		NR_167980	ENSMUSG00000085675	Gm12022	-	predicted gene 12022	ncRNA
4384	chr2	150909594	150909795	+	0	NA	promoter-TSS (NM_001163476)	promoter-TSS (NM_001163476)	100	NM_027014	69270		NM_027014	ENSMUSG00000027454	Gins1	2810418N01Rik|Gins4|PSF1|mKIAA0186	GINS complex subunit 1	protein-coding
3672	chr18	72725125	72725568	+	0	NA	Intergenic	Intergenic	195744	NR_168034	102634287		NR_166865	ENSMUSG00000118316	Gm31908	-	predicted gene, 31908	ncRNA
943	chr11	11868057	11868641	+	0	NA	intron (NR_045178, intron 1 of 3)	intron (NR_045178, intron 1 of 3)	226	NR_045178	73321		NR_045178	ENSMUSG00000086391	1700042O10Rik	-	RIKEN cDNA 1700042O10 gene	ncRNA
4641	chr3	51408633	51409077	+	0	NA	promoter-TSS (NM_025523)	promoter-TSS (NM_025523)	100	NM_025523	66377		NM_025523	ENSMUSG00000037152	Ndufc1	2310016K22Rik|CI-KFYI|KFYI	NADH:ubiquinone oxidoreductase subunit C1	protein-coding
1586	chr12	25870984	25871334	+	0	NA	Intergenic	Intergenic	339346	NR_131149	629481		NR_131149	ENSMUSG00000113550	Gm29687	-	predicted gene, 29687	ncRNA
1486	chr11	116814192	116815133	+	0	NA	intron (NM_026280, intron 2 of 3)	intron (NM_026280, intron 2 of 3)	13384	NM_026280	67622		NM_026280	ENSMUSG00000020814	Mxra7	1810057P16Rik|E130302J09Rik	matrix-remodelling associated 7	protein-coding
264	chr1	104424997	104425380	+	0	NA	Intergenic	Intergenic	-343332	NM_011800	23836		NM_011800	ENSMUSG00000050840	Cdh20	Cdh7	cadherin 20	protein-coding
5691	chr5	67102020	67102652	+	0	NA	intron (NR_166598, intron 2 of 4)	intron (NR_166598, intron 2 of 4)	-3210	NM_008888	18935		NM_008888	ENSMUSG00000012520	Phox2b	Dilp1|NBPhox|Pmx2b|Px2b	paired-like homeobox 2b	protein-coding
7653	chr9	65580881	65581122	+	0	NA	promoter-TSS (NM_153119)	promoter-TSS (NM_153119)	-914	NM_153119	102595		NM_153119	ENSMUSG00000050721	Plekho2	Plekhq1	pleckstrin homology domain containing, family O member 2	protein-coding
2439	chr14	75054643	75055132	+	0	NA	intron (NR_030568, intron 2 of 3)	intron (NR_030568, intron 2 of 3)	38851	NM_001374214	271221		NM_198642	ENSMUSG00000034959	Rubcnl	5031414D18Rik|Gm744|Gm911|Kiaa0226l	RUN and cysteine rich domain containing beclin 1 interacting protein like	protein-coding
4625	chr3	37917218	37917429	+	0	NA	intron (NR_040559, intron 1 of 3)	intron (NR_040559, intron 1 of 3)	18510	NR_040559	626410		NR_040559	ENSMUSG00000106461	Gm20755	-	predicted gene, 20755	ncRNA
2539	chr15	14423066	14423466	+	0	NA	Intergenic	Intergenic	-1249591	NM_007666	12563		NM_007666	ENSMUSG00000039385	Cdh6	cad6	cadherin 6	protein-coding
2029	chr13	58439680	58439884	+	0	NA	Intergenic	Intergenic	-36439	NM_001301341	15387		NM_025279	ENSMUSG00000021546	Hnrnpk	Hnrpk|KBBP|NOVA	heterogeneous nuclear ribonucleoprotein K	protein-coding
924	chr11	5707486	5707719	+	0	NA	promoter-TSS (NM_001362871)	promoter-TSS (NM_001362871)	99	NM_001362871	64660		NM_026080	ENSMUSG00000020477	Mrps24	3110030K20Rik|MRP-S24|Rpms24|S24mt	mitochondrial ribosomal protein S24	protein-coding
6548	chr7	34233960	34234447	+	0	NA	promoter-TSS (NR_166613)	promoter-TSS (NR_166613)	-174	NR_166613	100126229		NR_166613	ENSMUSG00000085105	Gm12758	-	predicted gene 12758	ncRNA
513	chr1	185363490	185363712	+	0	NA	intron (NM_001357474, intron 1 of 32)	intron (NM_001357474, intron 1 of 32)	557	NM_029735	107508		NM_029735	ENSMUSG00000026615	Eprs1	2410081F06Rik|3010002K18Rik|Eprs|Qprs	glutamyl-prolyl-tRNA synthetase 1	protein-coding
6448	chr6	149309375	149309840	+	0	NA	5' UTR (NM_001289662, exon 1 of 5)	5' UTR (NM_001289662, exon 1 of 5)	193	NM_001289662	67246		NM_026054	ENSMUSG00000032712	Resf1	2810474O19Rik|6720435I21Rik|GET	retroelement silencing factor 1	protein-coding
19	chr1	14135422	14136248	+	0	NA	Intergenic	Intergenic	174364	NM_001310459	14048		NM_010164	ENSMUSG00000025932	Eya1	bor	EYA transcriptional coactivator and phosphatase 1	protein-coding
5855	chr5	117240242	117240555	+	0	NA	intron (NM_001199685, intron 13 of 20)	intron (NM_001199685, intron 13 of 20)	47166	NM_018858	23980		NM_018858	ENSMUSG00000032959	Pebp1	HCNP|Pbp|Pbp1|Pbpr|Rkip	phosphatidylethanolamine binding protein 1	protein-coding
1367	chr11	101278724	101279054	+	0	NA	promoter-TSS (NM_026562)	promoter-TSS (NM_026562)	59	NM_026618	52469		NM_026618	ENSMUSG00000017188	Coa3	1810033A19Rik|Ccdc56|D11Ertd99e|HSPC009	cytochrome C oxidase assembly factor 3	protein-coding
1918	chr13	24024249	24024491	+	0	NA	exon (NM_026825, exon 36 of 38)	exon (NM_026825, exon 36 of 38)	-33156	NM_145399	214189		NM_145399	ENSMUSG00000021337	Scgn	-	secretagogin, EF-hand calcium binding protein	protein-coding
6294	chr6	93849439	93849720	+	0	NA	intron (NM_001029850, intron 2 of 23)	intron (NM_001029850, intron 2 of 23)	63384	NR_104594	14924		NM_010367	ENSMUSG00000045095	Magi1	AIP3|BAP1|Baiap1|Gukmi1|MAGI1c|Magi-1|TNRC19|WWP3|mKIAA4129	membrane associated guanylate kinase, WW and PDZ domain containing 1	protein-coding
5315	chr4	124310700	124311099	+	0	NA	intron (NR_166446, intron 4 of 4)	intron (NR_166446, intron 4 of 4)	21821	NR_166446	76410		NR_166446		1700021L23Rik	-	RIKEN cDNA 1700021L23 gene	ncRNA
902	chr11	3100135	3100485	+	0	NA	Intergenic	GSAT_MM|Satellite|Satellite	-23692	NR_003517	236604		NM_001004146	ENSMUSG00000121500	Pisd-ps1	-	phosphatidylserine decarboxylase, pseudogene 1	pseudo
2249	chr14	23144950	23145466	+	0	NA	Intergenic	Intergenic	-50637	NR_033550	791307		NR_033550	ENSMUSG00000068680	Gm10248	-	predicted gene 10248	ncRNA
3907	chr19	57197365	57197806	+	0	NA	promoter-TSS (NM_001103177)	promoter-TSS (NM_001103177)	46	NM_001103177	226251		NM_178688	ENSMUSG00000025085	Ablim1	2210411C18Rik|2610209L21Rik|4833406P10Rik|9330196J19Rik|Limab1|mKIAA0059	actin-binding LIM protein 1	protein-coding
4213	chr2	93226782	93227090	+	0	NA	intron (NM_183180, intron 2 of 9)	intron (NM_183180, intron 2 of 9)	39388	NM_001356537	277414		NM_001025246	ENSMUSG00000068735	Trp53i11	Tp53i11	transformation related protein 53 inducible protein 11	protein-coding
1568	chr12	17159629	17159872	+	0	NA	Intergenic	Intergenic	17138	NM_201531	382571		NM_201531	ENSMUSG00000051726	Kcnf1	Gm1182|Kv5.1	potassium voltage-gated channel, subfamily F, member 1	protein-coding
1468	chr11	115163015	115163507	+	0	NA	promoter-TSS (NM_012030)	promoter-TSS (NM_012030)	-80	NM_012030	26941		NM_012030	ENSMUSG00000020733	Nherf1	EBP-50|NHE-RF|NHERF-1|Slc9a3r1	NHERF family PDZ scaffold protein 1	protein-coding
2405	chr14	67506985	67507423	+	0	NA	Intergenic	Intergenic	30331	NR_153767	328436		NR_153767	ENSMUSG00000114744	Gm38409	E030037F02	predicted gene, 38409	ncRNA
2505	chr14	118089328	118089718	+	0	NA	Intergenic	Intergenic	-37277	NM_010024	13190		NM_010024	ENSMUSG00000022129	Dct	DT|TRP-2|TRP2|Tyrp-2|Tyrp2|slaty|slt	dopachrome tautomerase	protein-coding
6347	chr6	112814654	112815167	+	0	NA	intron (NM_080448, intron 3 of 21)	Tigger19a|DNA|TcMar-Tigger	-118240	NM_021385	58186		NM_021385	ENSMUSG00000030254	Rad18	2810024C04Rik|Rad18sc	RAD18 E3 ubiquitin protein ligase	protein-coding
5647	chr5	43339386	43339913	+	0	NA	Intergenic	Intergenic	-104295	NR_028417	665934		NR_028417	ENSMUSG00000085720	Gm7854	EG665934	predicted gene 7854	ncRNA
2852	chr15	103498228	103498546	+	0	NA	3' UTR (NM_153505, exon 31 of 31)	3' UTR (NM_153505, exon 31 of 31)	-4647	NM_008800	18574		NM_008800	ENSMUSG00000022489	Pde1b	Pde1b1	phosphodiesterase 1B, Ca2+-calmodulin dependent	protein-coding
4697	chr3	78291507	78291739	+	0	NA	Intergenic	Intergenic	854123	NM_001310536	76089		NM_001099624	ENSMUSG00000062232	Rapgef2	5830453M24Rik|CNRasGEF|Pdzgef1|RA-GEF-1|mKIAA0313|nRapGEP	Rap guanine nucleotide exchange factor (GEF) 2	protein-coding
3834	chr19	26930354	26930881	+	0	NA	Intergenic	MLTR14|LTR|ERV1	44692	NM_001033407	329047		NM_001033407	ENSMUSG00000074913	Gm815	-	predicted gene 815	protein-coding
4085	chr2	48538954	48539228	+	0	NA	Intergenic	Intergenic	-81826	NR_166463	102633236		NR_166463	ENSMUSG00000086353	Gm13481	-	predicted gene 13481	ncRNA
6170	chr6	52584285	52584874	+	0	NA	intron (NM_145567, intron 4 of 7)	intron (NM_145567, intron 4 of 7)	55721	NM_145567	58875		NM_145567	ENSMUSG00000029776	Hibadh	6430402H10Rik	3-hydroxyisobutyrate dehydrogenase	protein-coding
894	chr10	128888829	128889647	+	0	NA	intron (NM_010272, intron 1 of 2)	intron (NM_010272, intron 1 of 2)	2480	NM_010272	14561		NM_010272	ENSMUSG00000025352	Gdf11	BMP-11|Bmp11	growth differentiation factor 11	protein-coding
6615	chr7	49889510	49889956	+	0	NA	Intergenic	Intergenic	-20566	NM_001146013	104245		NM_148931	ENSMUSG00000039728	Slc6a5	Glyt2|prestin	solute carrier family 6 (neurotransmitter transporter, glycine), member 5	protein-coding
4250	chr2	105612017	105612440	+	0	NA	intron (NR_002867, intron 1 of 3)	intron (NR_002867, intron 1 of 3)	49115	NR_117095	103164605		NR_117095	ENSMUSG00000102424	Paupar	-	Pax6 upstream antisense RNA	ncRNA
228	chr1	87035814	87036149	+	0	NA	intron (NM_153530, intron 14 of 20)	intron (NM_153530, intron 14 of 20)	53947	NM_007433	11650		NM_007433	ENSMUSG00000026246	Alppl2	Akp5|Alpg|D1Ertd816e|EAP	alkaline phosphatase, placental-like 2	protein-coding
3146	chr17	10335207	10335438	+	0	NA	Intergenic	Intergenic	10720	NR_045461	76634		NR_045461	ENSMUSG00000099384	1700110C19Rik	-	RIKEN cDNA 1700110C19 gene	ncRNA
6799	chr7	114753502	114754362	+	0	NA	intron (NM_173767, intron 1 of 12)	intron (NM_173767, intron 1 of 12)	8166	NM_173767	233752		NM_173767	ENSMUSG00000048782	Insc	3830422K02Rik|C730020D23	INSC spindle orientation adaptor protein	protein-coding
2744	chr15	87987015	87987579	+	0	NA	Intergenic	Intergenic	-191354	NR_105817	102465209		NR_105817	ENSMUSG00000098938	Mir6393	Gm27424|mmu-mir-6393	microRNA 6393	ncRNA
5502	chr4	151786678	151787056	+	0	NA	intron (NM_001081557, intron 3 of 23)	intron (NM_001081557, intron 3 of 23)	74901	NM_001195565	100072		NM_001081557	ENSMUSG00000014592	Camta1	1810059M14Rik|2310058O09Rik|mKIAA0833	calmodulin binding transcription activator 1	protein-coding
5402	chr4	134930897	134931103	+	0	NA	promoter-TSS (NM_026780)	promoter-TSS (NM_026780)	20	NM_026780	68592		NM_026780	ENSMUSG00000028821	Syf2	1110018L13Rik|Cbpin|D4Bwg1551e|Gcipip|Ntc31|mp29|p29	SYF2 homolog, RNA splicing factor (S. cerevisiae)	protein-coding
4281	chr2	119322225	119322758	+	0	NA	intron (NR_030683, intron 3 of 3)	CpG	-3293	NM_019454	54485		NM_019454	ENSMUSG00000027314	Dll4	Delta4	delta like canonical Notch ligand 4	protein-coding
2312	chr14	45707348	45707861	+	0	NA	Intergenic	Intergenic	-49461	NM_176845	114874		NM_176845	ENSMUSG00000037697	Ddhd1	Mir5131|PA-PLA1	DDHD domain containing 1	protein-coding
7610	chr9	60281590	60282046	+	0	NA	intron (NM_001040426, intron 6 of 17)	intron (NM_001040426, intron 6 of 17)	-140598	NM_172444	207596		NM_172444	ENSMUSG00000032289	Thsd4	ADAMTSL-6|ADAMTSL6|Adamtsl4|B230114P05Rik	thrombospondin, type I, domain containing 4	protein-coding
968	chr11	21571898	21572217	+	0	NA	promoter-TSS (NM_008618)	promoter-TSS (NM_008618)	-123	NM_008618	17449		NM_008618	ENSMUSG00000020321	Mdh1	B230377B03Rik|KAR|MDH-s|MDHA|Mor-2|Mor2	malate dehydrogenase 1, NAD (soluble)	protein-coding
7175	chr8	78820851	78821144	+	0	NA	intron (NM_001191004, intron 1 of 4)	CpG	155	NM_030145	78651		NM_030145	ENSMUSG00000031683	Lsm6	1500031N17Rik|2410088K19Rik	LSM6 homolog, U6 small nuclear RNA and mRNA degradation associated	protein-coding
6223	chr6	83268363	83268723	+	0	NA	intron (NM_001166067, intron 10 of 24)	intron (NM_001166067, intron 10 of 24)	31168	NM_001166067	232156		NM_001166067	ENSMUSG00000068323	Slc4a5	C330006M16|C330016K18Rik	solute carrier family 4, sodium bicarbonate cotransporter, member 5	protein-coding
7752	chr9	98002472	98002737	+	0	NA	promoter-TSS (NR_110443)	promoter-TSS (NR_110443)	-816	NR_110443	66737		NR_110443	ENSMUSG00000090255	4921534H16Rik	-	RIKEN cDNA 4921534H16 gene	ncRNA
6391	chr6	125492446	125492782	+	0	NA	intron (NM_007657, intron 1 of 7)	intron (NM_007657, intron 1 of 7)	2146	NM_007657	12527		NM_007657	ENSMUSG00000030342	Cd9	Tspan29	CD9 antigen	protein-coding
1063	chr11	49486249	49486472	+	0	NA	Intergenic	Intergenic	-8175	NM_001011805	258027		NM_001011805	ENSMUSG00000059729	Or2y1	MOR256-41P|MOR256-42P|Olfr1385|Olfr1549-ps1	olfactory receptor family 2 subfamily Y member 1	protein-coding
336	chr1	134344574	134344851	+	0	NA	promoter-TSS (NM_001374777)	promoter-TSS (NM_001374777)	4	NM_001374777	68507		NM_001144855	ENSMUSG00000026458	Ppfia4	100042382|1110008G13Rik|Gm3812	protein tyrosine phosphatase, receptor type, f polypeptide (PTPRF), interacting protein (liprin), alpha 4	protein-coding
847	chr10	115315566	115315892	+	0	NA	promoter-TSS (NM_024454)	promoter-TSS (NM_024454)	-138	NM_024454	216344		NM_024454	ENSMUSG00000020132	Rab21	9630024B22	RAB21, member RAS oncogene family	protein-coding
7136	chr8	69936497	69936886	+	0	NA	intron (NM_145596, intron 2 of 12)	intron (NM_145596, intron 2 of 12)	-34133	NM_023312	67184		NM_023312	ENSMUSG00000036199	Ndufa13	2700054G14Rik|CDA016|CGI-39|CI-B16.6|GRIM-19|Grim19	NADH:ubiquinone oxidoreductase subunit A13	protein-coding
857	chr10	119691687	119692074	+	0	NA	intron (NM_133442, intron 1 of 21)	intron (NM_133442, intron 1 of 21)	69819	NR_045359	75321		NR_045359	ENSMUSG00000084764	Grip1os2	4930564G21Rik	glutamate receptor interacting protein 1, opposite strand 2	ncRNA
3773	chr19	6610010	6610353	+	0	NA	Intergenic	Intergenic	-67111	NM_009203	20521		NM_009203	ENSMUSG00000061742	Slc22a12	OAT4L|Rst|Slc22al2|URAT1	solute carrier family 22 (organic anion/cation transporter), member 12	protein-coding
1110	chr11	59202175	59202530	+	0	NA	promoter-TSS (NM_026035)	promoter-TSS (NM_026035)	79	NR_037964	72203		NR_037964	ENSMUSG00000085882	2610507I01Rik	5033414D05Rik	RIKEN cDNA 2610507I01 gene	ncRNA
2689	chr15	78763557	78763848	+	0	NA	intron (NM_008595, intron 4 of 7)	intron (NM_008595, intron 4 of 7)	9743	NM_008595	17305		NM_008595	ENSMUSG00000018169	Mfng	-	MFNG O-fucosylpeptide 3-beta-N-acetylglucosaminyltransferase	protein-coding
1675	chr12	70969558	70969794	+	0	NA	Intergenic	Intergenic	-4947	NM_001310596	19167		NM_011184	ENSMUSG00000060073	Psma3	Lmpc8	proteasome subunit alpha 3	protein-coding
3898	chr19	52823535	52823822	+	0	NA	Intergenic	MLT1K|LTR|ERVL-MaLR	-99503	NR_030678	100043450		NR_030678	ENSMUSG00000117896	AA387883	-	expressed sequence AA387883	ncRNA
5014	chr4	24838928	24839195	+	0	NA	intron (NM_001033531, intron 1 of 9)	intron (NM_001033531, intron 1 of 9)	12063	NM_001033531	212390		NM_001033531	ENSMUSG00000040387	Klhl32	6430524H05Rik|D4Ertd389e|Gm1356|mKIAA1900	kelch-like 32	protein-coding
7844	chr9	120933273	120933483	+	0	NA	promoter-TSS (NM_001165902)	promoter-TSS (NM_001165902)	-22	NM_007614	12387		NM_007614	ENSMUSG00000006932	Ctnnb1	Bfc|Catnb|Mesc	catenin beta 1	protein-coding
6043	chr5	148399357	148399722	+	0	NA	intron (NM_007513, intron 1 of 12)	CpG	365	NM_007513	11987		NM_007513	ENSMUSG00000041313	Slc7a1	4831426K01Rik|Atrc-1|Atrc1|CAT-1|Cat1|ERR|EcoR|Rec-1|Rev-1|mCAT-1	solute carrier family 7 (cationic amino acid transporter, y+ system), member 1	protein-coding
1636	chr12	47075082	47075428	+	0	NA	Intergenic	Intergenic	-256488	NM_001364637	664883		NM_021361	ENSMUSG00000021047	Nova1	9430099M15Rik|G630039L02|Nova-1	NOVA alternative splicing regulator 1	protein-coding
190	chr1	78657653	78658056	+	0	NA	promoter-TSS (NM_001136226)	promoter-TSS (NM_001136226)	29	NM_001136222	74205		NM_028817	ENSMUSG00000032883	Acsl3	2610510B12Rik|Acs3|Facl3|LACS 3|Pro2194	acyl-CoA synthetase long-chain family member 3	protein-coding
7982	chrX	140375903	140376108	+	0	NA	intron (NM_001320946, intron 4 of 14)	intron (NM_001320946, intron 4 of 14)	9860	NR_166880	102634564		NR_166880	ENSMUSG00000120773	Gm32113	-	predicted gene, 32113	ncRNA
2137	chr13	98353704	98354510	+	0	NA	promoter-TSS (NM_008242)	promoter-TSS (NM_008242)	-138	NM_008242	15229		NM_008242	ENSMUSG00000078302	Foxd1	BF-2|FREAC4|Hfh10|Hfhbf2	forkhead box D1	protein-coding
2645	chr15	73067478	73067841	+	0	NA	Intergenic	Intergenic	-6455	NM_001164641	76510		NM_029640	ENSMUSG00000047921	Trappc9	1810044A24Rik|2900005P22Rik|4632408O18Rik|Ibp|Nibp|TRS130|mKIAA1882	trafficking protein particle complex 9	protein-coding
1362	chr11	100714765	100715205	+	0	NA	TTS (NM_024456)	TTS (NM_024456)	1056	NM_029307	75482		NM_029307	ENSMUSG00000017832	Hspb9	1700007H20Rik	heat shock protein, alpha-crystallin-related, B9	protein-coding
462	chr1	172751276	172751609	+	0	NA	Intergenic	Intergenic	53386	NM_007768	12944		NM_007768	ENSMUSG00000037942	Crp	-	C-reactive protein, pentraxin-related	protein-coding
2621	chr15	64217304	64217891	+	0	NA	intron (NM_001276461, intron 3 of 28)	intron (NM_001276461, intron 3 of 28)	95076	NM_001276463	13196		NM_010026	ENSMUSG00000022377	Asap1	DEF-1|Ddef1|PAP|mKIAA1249|s19	ArfGAP with SH3 domain, ankyrin repeat and PH domain1	protein-coding
4793	chr3	101812440	101812728	+	0	NA	TTS (NM_172295)	TTS (NM_172295)	23639	NM_172295	242125		NM_172295	ENSMUSG00000044313	Mab21l3	-	mab-21-like 3	protein-coding
3902	chr19	55292764	55293179	+	0	NA	intron (NM_027976, intron 17 of 21)	intron (NM_027976, intron 17 of 21)	23065	NM_001360595	66980		NM_025883	ENSMUSG00000024982	Zdhhc6	2400007G07Rik|5930409M18Rik|DHHC-6	zinc finger, DHHC domain containing 6	protein-coding
4878	chr3	129831223	129831430	+	0	NA	promoter-TSS (NM_026578)	promoter-TSS (NM_026578)	70	NM_026578	68147		NM_026578	ENSMUSG00000028010	Gar1	C430047J18Rik|Nola1	GAR1 ribonucleoprotein	protein-coding
5743	chr5	97410320	97410802	+	0	NA	intron (NR_045981, intron 2 of 7)	intron (NR_045981, intron 2 of 7)	18144	NR_045981	75814		NR_045981		4930467D21Rik	4930448L09Rik	RIKEN cDNA 4930467D21 gene	ncRNA
6342	chr6	108782744	108782980	+	0	NA	promoter-TSS (NM_026011)	promoter-TSS (NM_026011)	-197	NM_026011	67166		NM_026011	ENSMUSG00000030105	Arl8b	2610313E07Rik|3100002J04Rik|Arl10c|gie1	ADP-ribosylation factor-like 8B	protein-coding
1833	chr12	111693820	111694143	+	0	NA	Intergenic	Intergenic	15876	NM_001099792	328162		NM_177374	ENSMUSG00000060950	Trmt61a	6720458F09Rik|Gcd14|Trm61	tRNA methyltransferase 61A	protein-coding
6608	chr7	49105617	49106138	+	0	NA	intron (NM_001111016, intron 2 of 38)	intron (NM_001111016, intron 2 of 38)	56281	NR_154465	108167511		NR_154465		9130015G15Rik	-	RIKEN cDNA 9130015G15 gene	ncRNA
6714	chr7	90456787	90457375	+	0	NA	non-coding (NR_157050, exon 1 of 5)	non-coding (NR_157050, exon 1 of 5)	122	NR_157050	66271		NM_025460	ENSMUSG00000030615	Tmem126a	1810020E01Rik	transmembrane protein 126A	protein-coding
5109	chr4	57782320	57782824	+	0	NA	intron (NM_001384150, intron 7 of 10)	intron (NM_001384150, intron 7 of 10)	-62676	NM_009649	677884		NM_009649	ENSMUSG00000038729	Pakap	53-H12|AA959716|AI649048|AKAP-2|AKAP-KL|Akap2|B130066I24|B230340M18Rik|Gm20459|PRKA2|Palm2|Palm2-Akap2|Palm2Akap2|Palm2akap2|R75368|pEN70	paralemmin A kinase anchor protein	protein-coding
1774	chr12	99498304	99498998	+	0	NA	Intergenic	Intergenic	-48577	NM_183186	71375		NM_183186	ENSMUSG00000033713	Foxn3	5430426H20Rik|Ches1|Ches1l|HTLFL1	forkhead box N3	protein-coding
3677	chr18	74267929	74268492	+	0	NA	promoter-TSS (NM_001357422)	promoter-TSS (NM_001357422)	35	NM_001357422	17190		NM_013594	ENSMUSG00000024561	Mbd1	Cxxc3|PCM1	methyl-CpG binding domain protein 1	protein-coding
531	chr1	191224329	191224627	+	0	NA	promoter-TSS (NR_151547)	promoter-TSS (NR_151547)	24	NR_151547	100504360		NM_001033188	ENSMUSG00000073478	D730003I15Rik	-	RIKEN cDNA D730003I15 gene	ncRNA
4229	chr2	101886184	101886640	+	0	NA	intron (NM_029635, intron 1 of 5)	intron (NM_029635, intron 1 of 5)	150	NM_029635	76501		NM_029635	ENSMUSG00000027163	Commd9	1810029F08Rik	COMM domain containing 9	protein-coding
240	chr1	89848127	89848790	+	0	NA	intron (NM_178119, intron 16 of 17)	intron (NM_178119, intron 16 of 17)	82718	NM_010262	14472		NM_010262	ENSMUSG00000034486	Gbx2	D130058E05Rik|Gbx-2|MMoxA|Stra7	gastrulation brain homeobox 2	protein-coding
250	chr1	91052852	91053310	+	0	NA	promoter-TSS (NM_008515)	promoter-TSS (NM_008515)	-363	NM_001111311	16978		NM_008515	ENSMUSG00000026305	Lrrfip1	Fliiap1	leucine rich repeat (in FLII) interacting protein 1	protein-coding
4401	chr2	153031369	153031985	+	0	NA	promoter-TSS (NM_001011732)	promoter-TSS (NM_001011732)	-175	NM_001011732	228787		NM_001011732	ENSMUSG00000042631	Xkr7	-	X-linked Kx blood group related 7	protein-coding
2160	chr13	103001874	103002124	+	0	NA	intron (NM_175171, intron 4 of 28)	intron (NM_175171, intron 4 of 28)	241744	NR_130171	76624		NR_130171	ENSMUSG00000091906	1700099I09Rik	-	RIKEN cDNA 1700099I09 gene	ncRNA
5282	chr4	117492903	117493150	+	0	NA	intron (NM_025739, intron 1 of 14)	intron (NM_025739, intron 1 of 14)	4026	NM_025739	66743		NM_025739	ENSMUSG00000028677	Rnf220	4732477A13|4931406I20Rik|5730503K05Rik	ring finger protein 220	protein-coding
4501	chr2	169061548	169061793	+	0	NA	Intergenic	Intergenic	83401	NR_040326	75508		NR_040326	ENSMUSG00000086348	1700017J07Rik	-	RIKEN cDNA 1700017J07 gene	ncRNA
2013	chr13	56249993	56250828	+	0	NA	TTS (NM_010896)	TTS (NM_010896)	1770	NM_010896	18014		NM_010896	ENSMUSG00000048904	Neurog1	AKA|Math4C|Neurod3|bHLHa6|ngn1	neurogenin 1	protein-coding
5176	chr4	89294598	89294930	+	0	NA	promoter-TSS (NM_009877)	promoter-TSS (NM_009877)	-145	NM_009877	12578		NM_009877	ENSMUSG00000044303	Cdkn2a	ARF-INK4a|Arf|INK4a-ARF|Ink4a/Arf|MTS1|Pctr1|p16|p16(INK4a)|p16INK4a|p19<ARF>|p19ARF	cyclin dependent kinase inhibitor 2A	protein-coding
3064	chr16	79449769	79450230	+	0	NA	Intergenic	Intergenic	-358902	NM_178855	19146		NM_008941	ENSMUSG00000022857	Tmprss15	Entk|Prss7	transmembrane protease, serine 15	protein-coding
4049	chr2	32846975	32847471	+	0	NA	promoter-TSS (NM_001113569)	promoter-TSS (NM_001113569)	9	NM_009295	20910		NM_009295	ENSMUSG00000026797	Stxbp1	MMS10-G|Ms10g|Munc-18a|Munc18-1|N-sec1|Rb-sec1|Sxtbp1|Unc18-1|Unc18h|nsec1	syntaxin binding protein 1	protein-coding
585	chr10	17948198	17948453	+	0	NA	promoter-TSS (NM_001033432)	promoter-TSS (NM_001033432)	-258	NM_001033432	380629		NM_001033432	ENSMUSG00000039879	Heca	Gm869|HDC|HDCL	hdc homolog, cell cycle regulator	protein-coding
5099	chr4	54947316	54947548	+	0	NA	promoter-TSS (NM_172867)	promoter-TSS (NM_172867)	-513	NM_172867	242466		NM_172867	ENSMUSG00000060206	Zfp462	6030417H05|9430078C22Rik|Gt4-2|Zfpip|Znf462	zinc finger protein 462	protein-coding
5135	chr4	73524760	73525040	+	0	NA	Intergenic	Intergenic	-80611	NM_001277575	623197		NM_001081649	ENSMUSG00000094116	Msantd5f5	Gm11236|Gm11237	Myb/SANT DNA binding domain containing 5 family member 5	protein-coding
1279	chr11	88187387	88187761	+	0	NA	intron (NM_198013, intron 7 of 10)	intron (NM_198013, intron 7 of 10)	-6532	NM_001291270	64656		NM_024174	ENSMUSG00000023723	Mrps23	D11Bwg1153e|MRP-S23|Rpms23|S23mt	mitochondrial ribosomal protein S23	protein-coding
2050	chr13	67500326	67500528	+	0	NA	promoter-TSS (NM_001007575)	promoter-TSS (NM_001007575)	95	NM_001007575	238693		NM_001007575	ENSMUSG00000071291	Zfp58	A530094I17Rik|Mfg-1|Mfg1|Rslcan5|Zfp817	zinc finger protein 58	protein-coding
7757	chr9	99568668	99569154	+	0	NA	promoter-TSS (NM_028768)	promoter-TSS (NM_028768)	-12	NM_001166138	74125		NM_028768	ENSMUSG00000032468	Armc8	1200015K23Rik|Gid5|HSPC056	armadillo repeat containing 8	protein-coding
2986	chr16	41937657	41937987	+	0	NA	intron (NM_001361281, intron 4 of 8)	intron (NM_001361281, intron 4 of 8)	365647	NR_105858	102466172		NR_105858	ENSMUSG00000098300	Mir6540	Gm27780|mir-6540|mmu-mir-6540	microRNA 6540	ncRNA
2285	chr14	31669560	31669933	+	0	NA	Intergenic	Intergenic	28682	NM_001374217	26363		NM_025295	ENSMUSG00000021900	Btd	-	biotinidase	protein-coding
4724	chr3	87958119	87958375	+	0	NA	Intergenic	Intergenic	9554	NM_007759	12904		NM_007759	ENSMUSG00000004885	Crabp2	Crabp-2|CrabpII	cellular retinoic acid binding protein II	protein-coding
1939	chr13	34875046	34875499	+	0	NA	promoter-TSS (NM_013830)	promoter-TSS (NM_013830)	-257	NM_013830	19134		NM_013830	ENSMUSG00000021413	Prpf4b	2610037H07|Prp4|Prp4k|Prpk|cbp143	pre-mRNA processing factor 4B	protein-coding
2756	chr15	89315240	89315670	+	0	NA	promoter-TSS (NM_001081030)	promoter-TSS (NM_001081030)	-144	NM_001081030	77980		NM_030019	ENSMUSG00000036529	Sbf1	2610510A08Rik|B230113C15Rik|Mtmr5|mKIAA3020	SET binding factor 1	protein-coding
2132	chr13	97774896	97775302	+	0	NA	Intergenic	Intergenic	23987	NR_152263	111365222		NR_152263	ENSMUSG00000097346	Rps18-ps4	Eyelinc18|Gm26619	ribosomal protein S18, pseudogene 4	ncRNA
7987	chrX	144188253	144188498	+	0	NA	Intergenic	Intergenic	34680	NM_001354493	319764		NM_001354493	ENSMUSG00000085139	Sertm2	A730046J19Rik	serine rich and transmembrane domain containing 2	protein-coding
3154	chr17	12030115	12030621	+	0	NA	intron (NM_016694, intron 10 of 11)	intron (NM_016694, intron 10 of 11)	-88916	NM_026644	68262		NM_026644	ENSMUSG00000023827	Agpat4	1500003P24Rik	1-acylglycerol-3-phosphate O-acyltransferase 4	protein-coding
661	chr10	53379652	53379984	+	0	NA	promoter-TSS (NM_001204983)	promoter-TSS (NM_001204983)	65	NM_001204983	100038725		NM_001204983	ENSMUSG00000038594	Cep85l	1700003O08Rik|Gm9766	centrosomal protein 85-like	protein-coding
2081	chr13	73328663	73328931	+	0	NA	promoter-TSS (NR_033306)	promoter-TSS (NR_033306)	-315	NR_033306	407785		NM_010888	ENSMUSG00000021606	Ndufs6	IP13	NADH:ubiquinone oxidoreductase core subunit S6	protein-coding
408	chr1	161968963	161969609	+	0	NA	promoter-TSS (NM_001039045)	promoter-TSS (NM_001039045)	98	NM_026078	67292		NM_026078	ENSMUSG00000026698	Pigc	3110030E07Rik	phosphatidylinositol glycan anchor biosynthesis, class C	protein-coding
7316	chr8	119440045	119440433	+	0	NA	intron (NR_157155, intron 1 of 5)	intron (NR_157155, intron 1 of 5)	3092	NR_157155	71839		NM_027950	ENSMUSG00000074063	Osgin1	1700012B18Rik|Okl38	oxidative stress induced growth inhibitor 1	protein-coding
167	chr1	72635425	72636093	+	0	NA	3' UTR (NM_018817, exon 17 of 17)	3' UTR (NM_018817, exon 17 of 17)	52508	NM_018817	54380		NM_018817	ENSMUSG00000039354	Smarcal1	6030401P21Rik|Mharp	SWI/SNF related matrix associated, actin dependent regulator of chromatin, subfamily a-like 1	protein-coding
2518	chr15	3389316	3389529	+	0	NA	intron (NM_010284, intron 2 of 10)	MER21B|LTR|ERVL	-85896	NM_001166063	100039139		NM_001166063	ENSMUSG00000091119	Ccdc152	-	coiled-coil domain containing 152	protein-coding
2418	chr14	68338418	68338629	+	0	NA	Intergenic	Intergenic	195166	NM_007402	11500		NM_007402	ENSMUSG00000022056	Adam7	ADAM 7|EAP1|EAPI	a disintegrin and metallopeptidase domain 7	protein-coding
5308	chr4	123917037	123917487	+	0	NA	promoter-TSS (NM_017475)	promoter-TSS (NM_017475)	-171	NM_017475	54170		NM_017475	ENSMUSG00000028646	Rragc	Gtr2|RAGC|TIB929|YGR163W	Ras-related GTP binding C	protein-coding
1905	chr13	23535100	23535386	+	0	NA	promoter-TSS (NM_145073)	promoter-TSS (NM_145073)	-175	NM_145073	97908		NM_145073	ENSMUSG00000099517	H3c8	H3.1-221|H3c1|H3c10|H3c11|Hist1h3g	H3 clustered histone 8	protein-coding
1206	chr11	75841623	75841969	+	0	NA	intron (NM_029548, intron 5 of 7)	intron (NM_029548, intron 5 of 7)	-45736	NM_007873	13447		NM_007873	ENSMUSG00000020848	Doc2b	-	double C2, beta	protein-coding
5642	chr5	38874866	38875558	+	0	NA	intron (NM_013748, intron 1 of 18)	intron (NM_013748, intron 1 of 18)	1481	NM_013748	27278		NM_013748	ENSMUSG00000039315	Clnk	MIST	cytokine-dependent hematopoietic cell linker	protein-coding
4692	chr3	68586512	68586894	+	0	NA	intron (NM_013928, intron 1 of 6)	intron (NM_013928, intron 1 of 6)	14335	NM_013928	30953		NM_013928	ENSMUSG00000027777	Schip1	Nf2ip|Schip-1	schwannomin interacting protein 1	protein-coding
2968	chr16	36770266	36770556	+	0	NA	intron (NM_021301, intron 7 of 21)	intron (NM_021301, intron 7 of 21)	14551	NM_001145899	57738		NM_021301	ENSMUSG00000022899	Slc15a2	8430408C16Rik|Pept2	solute carrier family 15 (H+/peptide transporter), member 2	protein-coding
2857	chr16	4619431	4619725	+	0	NA	intron (NM_025571, intron 1 of 4)	intron (NM_025571, intron 1 of 4)	5368	NM_025571	66449		NM_025571	ENSMUSG00000014301	Pam16	2010110I09Rik|CGI-136|Magmas|Tim16|Timm16	presequence translocase-asssociated motor 16	protein-coding
717	chr10	76816015	76816321	+	0	NA	intron (NM_021568, intron 3 of 15)	intron (NM_021568, intron 3 of 15)	573	NR_152850	59093		NM_021568	ENSMUSG00000001120	Pcbp3	AlphaCP-3	poly(rC) binding protein 3	protein-coding
2317	chr14	46788100	46788630	+	0	NA	promoter-TSS (NM_009919)	promoter-TSS (NM_009919)	-8	NM_009919	12793		NM_009919	ENSMUSG00000015759	Cnih1	0610007J15|CNIH-1|Cnih	cornichon family AMPA receptor auxiliary protein 1	protein-coding
25	chr1	15805507	15805750	+	0	NA	promoter-TSS (NM_001286628)	promoter-TSS (NM_001286628)	-18	NR_152944	21749		NM_009352	ENSMUSG00000025925	Terf1	Pin2|Trbf1|Trf1	telomeric repeat binding factor 1	protein-coding
6219	chr6	81148153	81148657	+	0	NA	Intergenic	Intergenic	747258	NR_106091	102465711		NR_106091	ENSMUSG00000106154	Mir7232	mmu-mir-7232	microRNA 7232	ncRNA
24	chr1	14506482	14506843	+	0	NA	Intergenic	CpG	-196463	NM_010164	14048		NM_010164	ENSMUSG00000025932	Eya1	bor	EYA transcriptional coactivator and phosphatase 1	protein-coding
5407	chr4	135963459	135963806	+	0	NA	promoter-TSS (NM_001356493)	promoter-TSS (NM_001356493)	-93	NM_001356493	74246		NM_178389	ENSMUSG00000028671	Gale	2310002A12Rik	galactose-4-epimerase, UDP	protein-coding
7856	chr9	122865753	122866010	+	0	NA	intron (NM_001359934, intron 1 of 6)	CpG	125	NM_173364	235682		NM_173364	ENSMUSG00000047036	Zfp445	ZNF168|Znf445|mszf29|mszf50	zinc finger protein 445	protein-coding
1828	chr12	110601308	110601532	+	0	NA	promoter-TSS (NM_030238)	promoter-TSS (NM_030238)	25	NM_030238	13424		NM_030238	ENSMUSG00000018707	Dync1h1	9930018I23Rik|DHC1|DHC1a|DNCL|Dnchc1|Dnec1|Dnecl|Loa|MAP1C|P22|Swl|mKIAA0325	dynein cytoplasmic 1 heavy chain 1	protein-coding
1330	chr11	96885513	96886437	+	0	NA	Intergenic	Intergenic	30426	NM_001363256	80280		NM_030248	ENSMUSG00000018669	Cdk5rap3	1810007E24Rik|C53|HSF-27|IC53|LZAP|MST016	CDK5 regulatory subunit associated protein 3	protein-coding
3365	chr17	63136743	63137311	+	0	NA	intron (NM_015794, intron 7 of 8)	intron (NM_015794, intron 7 of 8)	175946	NR_130176	414079		NR_130176	ENSMUSG00000090565	4930405O22Rik	-	RIKEN cDNA 4930405O22 gene	ncRNA
5507	chr4	152477576	152478175	+	0	NA	promoter-TSS (NM_001252654)	promoter-TSS (NM_001252654)	137	NM_001355739	260305		NM_153424	ENSMUSG00000039577	Nphp4	4930564O18Rik|nmf192	nephronophthisis 4 (juvenile) homolog (human)	protein-coding
5689	chr5	67036237	67036747	+	0	NA	intron (NM_001001980, intron 23 of 25)	intron (NM_001001980, intron 23 of 25)	-62188	NR_166598	102635966		NR_166598		Gm33167	Gm42712	predicted gene, 33167	ncRNA
2014	chr13	56252006	56252483	+	0	NA	promoter-TSS (NM_010896)	promoter-TSS (NM_010896)	-64	NM_010896	18014		NM_010896	ENSMUSG00000048904	Neurog1	AKA|Math4C|Neurod3|bHLHa6|ngn1	neurogenin 1	protein-coding
4622	chr3	36862923	36863172	+	0	NA	promoter-TSS (NM_172679)	promoter-TSS (NM_172679)	-59	NM_172679	229227		NM_172679	ENSMUSG00000037270	Bltp1	4732443H21|4932438A13Rik|B830039D19Rik|D630029K19Rik|FSA|Kiaa1109|Tweek	bridge-like lipid transfer protein family member 1	protein-coding
6188	chr6	61043847	61044199	+	0	NA	Intergenic	Intergenic	99706	NM_027613	70945		NM_027613	ENSMUSG00000054641	Mmrn1	4921530G03Rik|Emilin4|Mmrn	multimerin 1	protein-coding
3063	chr16	78376772	78377373	+	0	NA	promoter-TSS (NR_002700)	promoter-TSS (NR_002700)	109	NM_001297747	12228		NM_009770	ENSMUSG00000022863	Btg3	ANA|tob5	BTG anti-proliferation factor 3	protein-coding
136	chr1	62355959	62356177	+	0	NA	intron (NM_001081050, intron 18 of 22)	intron (NM_001081050, intron 18 of 22)	-219959	NR_151537	105243940		NR_151537	ENSMUSG00000085019	Pard3bos2	Gm12747	par-3 family cell polarity regulator beta, opposite strand 2	ncRNA
5137	chr4	74613328	74613579	+	0	NA	Intergenic	Intergenic	361574	NM_001356561	76804		NM_144787	ENSMUSG00000028397	Kdm4c	2410141F18Rik|Gasc1|Jmjd2c	lysine (K)-specific demethylase 4C	protein-coding
1773	chr12	99406281	99407094	+	0	NA	intron (NM_183186, intron 1 of 5)	intron (NM_183186, intron 1 of 5)	43387	NM_183186	71375		NM_183186	ENSMUSG00000033713	Foxn3	5430426H20Rik|Ches1|Ches1l|HTLFL1	forkhead box N3	protein-coding
3110	chr16	95990660	95991073	+	0	NA	promoter-TSS (NM_019537)	promoter-TSS (NM_019537)	94	NM_019537	56088		NM_019537	ENSMUSG00000022913	Psmg1	Dscr2	proteasome (prosome, macropain) assembly chaperone 1	protein-coding
4738	chr3	88950072	88950931	+	0	NA	promoter-TSS (NM_001164533)	promoter-TSS (NM_001164533)	32	NM_001368419	65111		NM_022994	ENSMUSG00000068921	Dap3	4921514D13Rik|DAP-3|MRP-S29|S29mt	death associated protein 3	protein-coding
3675	chr18	74065060	74065490	+	0	NA	promoter-TSS (NM_172632)	promoter-TSS (NM_172632)	221	NR_164344	433202		NR_164344		Gm9925	-	predicted gene 9925	ncRNA
1898	chr13	22042737	22043406	+	0	NA	promoter-TSS (NM_178198)	promoter-TSS (NM_178198)	-122	NM_178186	319167		NM_178186	ENSMUSG00000069301	H2ac11	Hist1h2ag	H2A clustered histone 11	protein-coding
634	chr10	42590960	42591376	+	0	NA	Intergenic	Intergenic	7376	NR_169130	102636808		NR_169130		Gm38491	-	predicted gene, 38491	ncRNA
390	chr1	156558506	156558726	+	0	NA	promoter-TSS (NM_001136104)	promoter-TSS (NM_001136104)	-171	NM_009595	11352		NM_009595	ENSMUSG00000026596	Abl2	Abll|Arg	ABL proto-oncogene 2, non-receptor tyrosine kinase	protein-coding
3636	chr18	63990045	63990435	+	0	NA	TTS (NM_001360837)	TTS (NM_001360837)	-264119	NM_009182	20451		NM_009182	ENSMUSG00000056812	St8sia3	ST8SiaIII|Siat8c	ST8 alpha-N-acetyl-neuraminide alpha-2,8-sialyltransferase 3	protein-coding
4794	chr3	101967101	101967963	+	0	NA	Intergenic	Intergenic	-42613	NM_178777	18072		NM_178777	ENSMUSG00000048540	Nhlh2	6230401I09Rik|Hen2|NSCL2|Nscl-2|bHLHa34	nescient helix loop helix 2	protein-coding
528	chr1	189162129	189162357	+	0	NA	Intergenic	Intergenic	-154403	NM_172650	226823		NM_172650	ENSMUSG00000026608	Kctd3	4930438A20Rik|9330185B06|E330032J19Rik|NY-REN-45	potassium channel tetramerisation domain containing 3	protein-coding
7646	chr9	65140954	65141187	+	0	NA	promoter-TSS (NM_001357257)	promoter-TSS (NM_001357257)	-84	NM_008988	19289		NM_008988	ENSMUSG00000032394	Igdcc3	2810401C09Rik|Punc|WI-14920	immunoglobulin superfamily, DCC subclass, member 3	protein-coding
6166	chr6	52129444	52129925	+	0	NA	Intergenic	Intergenic	26735	NR_110440	102635415		NR_110440		Halr1	Gm15055|Haunt|Linchoxa1|linc-Evx1|linc-Hoxa1|linc1547	Hoxa adjacent long noncoding RNA 1	ncRNA
5744	chr5	98167384	98167711	+	0	NA	Intergenic	CpG	-13322	NM_029947	77630		NM_029947	ENSMUSG00000035456	Prdm8	4930565F05Rik|PFM5	PR domain containing 8	protein-coding
2502	chr14	115042322	115042621	+	0	NA	Intergenic	Intergenic	-1200	NR_029785	723905		NR_029785	ENSMUSG00000065508	Mir17	Mirn17|mir-17|mmu-mir-17	microRNA 17	ncRNA
2402	chr14	67242094	67242403	+	0	NA	intron (NM_001360202, intron 5 of 15)	intron (NM_001360202, intron 5 of 15)	7604	NM_001360202	13592		NM_010095	ENSMUSG00000022053	Ebf2	D14Ggc1e|EBF-2|Mmot1|O/E-3|OE-3	early B cell factor 2	protein-coding
1834	chr12	111713079	111713315	+	0	NA	promoter-TSS (NM_026511)	promoter-TSS (NM_026511)	59	NM_027404	70369		NM_027404	ENSMUSG00000049792	Bag5	1600025G07Rik|4930405J06Rik|Bag-5	BCL2-associated athanogene 5	protein-coding
6713	chr7	90442403	90442810	+	0	NA	promoter-TSS (NR_073437)	promoter-TSS (NR_073437)	-175	NR_073438	233490		NM_145151	ENSMUSG00000051451	Crebzf	1110034C16Rik|6330417B10Rik|LAZip|LAZipII|SMILE|Zf	CREB/ATF bZIP transcription factor	protein-coding
5312	chr4	124149820	124150068	+	0	NA	Intergenic	Intergenic	182776	NR_166446	76410		NR_166446		1700021L23Rik	-	RIKEN cDNA 1700021L23 gene	ncRNA
2647	chr15	73512285	73512995	+	0	NA	promoter-TSS (NM_001081066)	promoter-TSS (NM_001081066)	80	NR_152151	105841		NM_001081066	ENSMUSG00000036661	Dennd3	E030003N15Rik	DENN domain containing 3	protein-coding
1146	chr11	64079558	64079876	+	0	NA	promoter-TSS (NM_178379)	promoter-TSS (NM_178379)	233	NR_033780	66456		NR_033780	ENSMUSG00000087497	2810001G20Rik	-	RIKEN cDNA 2810001G20 gene	ncRNA
5852	chr5	116569739	116570264	+	0	NA	intron (NM_026886, intron 1 of 12)	intron (NM_026886, intron 1 of 12)	21816	NM_026886	68955		NM_026886	ENSMUSG00000063919	Srrm4	1500001A10Rik|B230202K19Rik|bv|mKIAA1853|nSR100	serine/arginine repetitive matrix 4	protein-coding
2315	chr14	46661836	46662469	+	0	NA	intron (NR_131909, intron 1 of 3)	intron (NR_131909, intron 1 of 3)	11623	NR_131909	328385		NR_131909	ENSMUSG00000115015	D330046F09Rik	Gm808	RIKEN cDNA D330046F09 gene	ncRNA
4299	chr2	123376544	123376992	+	0	NA	Intergenic	MER33|DNA|hAT-Charlie	594769	NM_021507	59010		NM_021507	ENSMUSG00000005803	Sqor	0610039J17Rik|4930557M22Rik|Sqrdl	sulfide quinone oxidoreductase	protein-coding
5249	chr4	110292558	110292812	+	0	NA	intron (NM_001163397, intron 1 of 5)	intron (NM_001163397, intron 1 of 5)	-5158	NM_001347178	15572		NM_010488	ENSMUSG00000028546	Elavl4	Elav|Hud|PNEM	ELAV like RNA binding protein 4	protein-coding
6781	chr7	109439796	109440019	+	0	NA	promoter-TSS (NM_054103)	promoter-TSS (NM_054103)	-854	NM_054103	117229		NM_054103	ENSMUSG00000031027	Stk33	4921505G21Rik	serine/threonine kinase 33	protein-coding
6980	chr8	9976309	9976592	+	0	NA	promoter-TSS (NM_176953)	promoter-TSS (NM_176953)	-139	NM_176953	319583		NM_176953	ENSMUSG00000049717	Lig4	5830471N16Rik|tiny	ligase IV, DNA, ATP-dependent	protein-coding
5405	chr4	135508189	135508644	+	0	NA	intron (NM_030189, intron 3 of 8)	intron (NM_030189, intron 3 of 8)	12429	NM_030189	78806		NM_030189	ENSMUSG00000028801	Stpg1	4930403G18Rik|4930555I21Rik|Mapo2	sperm tail PG rich repeat containing 1	protein-coding
7268	chr8	105758398	105758749	+	0	NA	promoter-TSS (NM_001368388)	promoter-TSS (NM_001368388)	34	NM_001368386	70575		NM_027469	ENSMUSG00000013150	Gfod2	5730466C23Rik	glucose-fructose oxidoreductase domain containing 2	protein-coding
5505	chr4	152273540	152273887	+	0	NA	promoter-TSS (NM_001374784)	promoter-TSS (NM_001374784)	-399	NM_001374784	100129		NM_178406	ENSMUSG00000042804	Gpr153	1110065N12Rik|PGR1	G protein-coupled receptor 153	protein-coding
6056	chr5	149931707	149932430	+	0	NA	Intergenic	Intergenic	84321	NR_045758	70969		NR_045758	ENSMUSG00000107214	4930500F04Rik	4931407C17Rik	RIKEN cDNA 4930500F04 gene	ncRNA
3367	chr17	63403550	63403888	+	0	NA	intron (NM_015794, intron 4 of 8)	intron (NM_015794, intron 4 of 8)	-90746	NR_130176	414079		NR_130176	ENSMUSG00000090565	4930405O22Rik	-	RIKEN cDNA 4930405O22 gene	ncRNA
39	chr1	30873689	30873901	+	0	NA	Intergenic	CpG	-10539	NM_001081080	213109		NM_025871	ENSMUSG00000048874	Phf3	2310061N19Rik	PHD finger protein 3	protein-coding
6951	chr7	143296179	143296511	+	0	NA	non-coding (NR_001461, exon 1 of 1)	non-coding (NR_001461, exon 1 of 1)	202	NR_001461	63830		NR_001461	ENSMUSG00000101609	Kcnq1ot1	Kvlqt1-as|Lit1|Tssc8	KCNQ1 overlapping transcript 1	ncRNA
4082	chr2	45519078	45519322	+	0	NA	Intergenic	Intergenic	-177405	NR_040497	69405		NR_040497	ENSMUSG00000086202	1700019E08Rik	-	RIKEN cDNA 1700019E08 gene	ncRNA
3918	chr19	59267582	59267791	+	0	NA	intron (NM_172523, intron 3 of 15)	intron (NM_172523, intron 3 of 15)	6808	NM_172523	214084		NM_172523	ENSMUSG00000025094	Slc18a2	1110037L13Rik|9330105E13|Vmat2	solute carrier family 18 (vesicular monoamine), member 2	protein-coding
5029	chr4	33247594	33247950	+	0	NA	intron (NM_001033225, intron 1 of 1)	CpG	1015	NM_001033225	108767		NM_001033225	ENSMUSG00000040128	Pnrc1	5730463C12Rik|B4-2|PRR2|Prol2	proline-rich nuclear receptor coactivator 1	protein-coding
6612	chr7	49704524	49704813	+	0	NA	Intergenic	Intergenic	-54438	NM_016865	53415		NM_016865	ENSMUSG00000039745	Htatip2	Cc3|Tip30	HIV-1 Tat interactive protein 2	protein-coding
3568	chr18	49559317	49559643	+	0	NA	Intergenic	Intergenic	36191	NR_033785	67321		NR_033785	ENSMUSG00000100297	1700044K03Rik	-	RIKEN cDNA 1700044K03 gene	ncRNA
1907	chr13	23554974	23555279	+	0	NA	promoter-TSS (NM_145713)	promoter-TSS (NM_145713)	94	NM_145713	14957		NM_145713	ENSMUSG00000052565	H1f3	H1-3|H1.3|H1D|H1s-4|Hist1h1d	H1.3 linker histone, cluster member	protein-coding
3468	chr18	10735319	10736045	+	0	NA	intron (NM_001364997, intron 1 of 21)	intron (NM_001364997, intron 1 of 21)	10057	NM_001364997	225164		NM_144860	ENSMUSG00000024294	Mib1	DIP-1|E430019M12Rik|Mib|mindbomb	MIB E3 ubiquitin protein ligase 1	protein-coding
213	chr1	82966235	82966954	+	0	NA	Intergenic	Intergenic	71854	NM_030556	80721		NM_030556	ENSMUSG00000038496	Slc19a3	A230084E24Rik|ThTr2	solute carrier family 19, member 3	protein-coding
2855	chr16	4326527	4326969	+	0	NA	intron (NM_001291910, intron 3 of 11)	intron (NM_001291910, intron 3 of 11)	93750	NM_009624	11515		NM_009624	ENSMUSG00000005580	Adcy9	AC9|ACtp10|D16Wsu65e|mKIAA0520	adenylate cyclase 9	protein-coding
6750	chr7	100159224	100159811	+	0	NA	exon (NM_026010, exon 1 of 2)	exon (NM_026010, exon 1 of 2)	240	NM_026010	67164		NM_026010	ENSMUSG00000030725	Lipt2	2610209A20Rik	lipoyl(octanoyl) transferase 2 (putative)	protein-coding
4131	chr2	71211652	71212178	+	0	NA	promoter-TSS (NM_001198878)	promoter-TSS (NM_001198878)	-31	NM_001198877	13427		NM_010064	ENSMUSG00000027012	Dync1i2	3110079H08Rik|Dncic2	dynein cytoplasmic 1 intermediate chain 2	protein-coding
469	chr1	175492379	175492806	+	0	NA	promoter-TSS (NM_011880)	promoter-TSS (NM_011880)	-47	NM_001347195	24012		NM_011880	ENSMUSG00000026527	Rgs7	-	regulator of G protein signaling 7	protein-coding
564	chr10	8752394	8752595	+	0	NA	intron (NM_175155, intron 9 of 19)	intron (NM_175155, intron 9 of 19)	133576	NM_175155	70097		NM_175155	ENSMUSG00000015305	Sash1	1100001C18Rik|2500002E12Rik|A330076K04Rik|mKIAA0790	SAM and SH3 domain containing 1	protein-coding
7985	chrX	143896832	143897167	+	0	NA	intron (NM_010025, intron 3 of 6)	intron (NM_010025, intron 3 of 6)	36125	NM_001110222	13193		NM_010025	ENSMUSG00000031285	Dcx	Dbct	doublecortin	protein-coding
7286	chr8	108714609	108714819	+	0	NA	promoter-TSS (NM_007496)	promoter-TSS (NM_007496)	70	NM_007496	11906		NM_007496	ENSMUSG00000038872	Zfhx3	A230102L03Rik|Atbf1|Sci|WBP9|mKIAA4228	zinc finger homeobox 3	protein-coding
2691	chr15	78913711	78914035	+	0	NA	promoter-TSS (NM_020271)	promoter-TSS (NM_020271)	-46	NM_020271	57028		NM_020271	ENSMUSG00000116165	Pdxp	1600027H05Rik|PLPP	pyridoxal (pyridoxine, vitamin B6) phosphatase	protein-coding
3153	chr17	11260958	11261338	+	0	NA	intron (NM_016694, intron 3 of 11)	intron (NM_016694, intron 3 of 11)	420789	NM_001317726	50873		NM_016694	ENSMUSG00000023826	Prkn	Park2	parkin RBR E3 ubiquitin protein ligase	protein-coding
5439	chr4	140160362	140160655	+	0	NA	intron (NM_198610, intron 1 of 9)	intron (NM_198610, intron 1 of 9)	17635	NR_153821	102636673		NR_153821		Gm13029	Gm33676	predicted gene 13029	ncRNA
5539	chr5	3343101	3343458	+	0	NA	promoter-TSS (NM_009873)	promoter-TSS (NM_009873)	280	NR_168898	102640405		NR_168894		Cdk6os1	Gm36470	cyclin dependent kinase 6, opposite strand transcript 1	ncRNA
1672	chr12	70367612	70367981	+	0	NA	intron (NR_037248, intron 2 of 4)	intron (NR_037248, intron 2 of 4)	-20182	NM_001286388	94090		NM_053167	ENSMUSG00000021071	Trim9	-	tripartite motif-containing 9	protein-coding
3586	chr18	54611145	54611501	+	0	NA	promoter-TSS (NR_045400)	promoter-TSS (NR_045400)	-421	NR_045400	328957		NR_045400	ENSMUSG00000118154	9330117O12Rik	9330117O12	RIKEN cDNA 9330117O12 gene	ncRNA
3486	chr18	20640177	20641040	+	0	NA	intron (NR_155534, intron 1 of 2)	intron (NR_155534, intron 1 of 2)	-24642	NM_013697	22139		NM_013697	ENSMUSG00000061808	Ttr	prealbumin	transthyretin	protein-coding
7755	chr9	98497302	98497738	+	0	NA	intron (NM_009034, intron 1 of 3)	intron (NM_009034, intron 1 of 3)	6983	NM_009034	19660		NM_009034	ENSMUSG00000032454	Rbp2	Crbp-2|CrbpII|Rbp-2	retinol binding protein 2, cellular	protein-coding
2287	chr14	32159766	32160087	+	0	NA	promoter-TSS (NM_001033988)	promoter-TSS (NM_001033988)	39	NM_001033988	27057		NM_019744	ENSMUSG00000056234	Ncoa4	ARA70|Rfg	nuclear receptor coactivator 4	protein-coding
4723	chr3	87905984	87906374	+	0	NA	promoter-TSS (NM_001331052)	promoter-TSS (NM_001331052)	-142	NM_008231	15191		NM_008231	ENSMUSG00000004897	Hdgf	D3Ertd299e	heparin binding growth factor	protein-coding
6389	chr6	125457621	125458234	+	0	NA	Intergenic	Intergenic	36833	NM_007657	12527		NM_007657	ENSMUSG00000030342	Cd9	Tspan29	CD9 antigen	protein-coding
7172	chr8	77826038	77826275	+	0	NA	Intergenic	B3A|SINE|B2	-101704	NM_010332	13617		NM_010332	ENSMUSG00000031616	Ednra	AEA001|ET-AR|ETa|Gpcr10|Mhdaaea1	endothelin receptor type A	protein-coding
5728	chr5	85756881	85757096	+	0	NA	Intergenic	Intergenic	308595	NM_001345903	12617		NM_007683	ENSMUSG00000029253	Cenpc1	CENP-C|Cenpc	centromere protein C1	protein-coding
3757	chr19	5118080	5118453	+	0	NA	promoter-TSS (NM_008451)	promoter-TSS (NM_008451)	32	NM_001369360	16594		NM_008451	ENSMUSG00000024862	Klc2	8030455F02Rik|KLC 2|KLC-2	kinesin light chain 2	protein-coding
1340	chr11	97766273	97766687	+	0	NA	5' UTR (NM_026186, exon 1 of 10)	5' UTR (NM_026186, exon 1 of 10)	133	NM_026186	67480		NM_026186	ENSMUSG00000018541	Cwc25	1300013D05Rik|Ccdc49	CWC25 spliceosome-associated protein	protein-coding
1654	chr12	56614499	56614796	+	0	NA	Intergenic	Intergenic	-1363	NM_008701	18094		NM_008701	ENSMUSG00000058669	Nkx2-9	Nkx-2.9|Nkx2-8|Nkx2.9|tinman	NK2 homeobox 9	protein-coding
4127	chr2	69683219	69683468	+	0	NA	intron (NM_001081087, intron 5 of 5)	intron (NM_001081087, intron 5 of 5)	13223	NM_001081087	228003		NM_001081087	ENSMUSG00000075307	Klhl41	Gm112|Kbtbd10|SARCOSIN	kelch-like 41	protein-coding
96	chr1	45905192	45905692	+	0	NA	Intergenic	Intergenic	20152	NM_016917	53945		NM_016917	ENSMUSG00000025993	Slc40a1	Dusg|Fpn1|IREG1|MTP|MTP1|Ol5|Pcm|Slc11a3|Slc39a1	solute carrier family 40 (iron-regulated transporter), member 1	protein-coding
2485	chr14	101352340	101352773	+	0	NA	Intergenic	Intergenic	-152487	NM_029680	76627		NM_029680	ENSMUSG00000042888	Prr30	1700110M21Rik	proline rich 30	protein-coding
2585	chr15	41447474	41447767	+	0	NA	intron (NM_001130166, intron 1 of 16)	CpG	138	NM_001358978	170719		NM_130885	ENSMUSG00000022307	Oxr1	2210416C20Rik|C7|C7B	oxidation resistance 1	protein-coding
6360	chr6	116207783	116208070	+	0	NA	promoter-TSS (NR_131013)	promoter-TSS (NR_131013)	67	NR_131013	78739		NR_131013	ENSMUSG00000108030	9530062K07Rik	-	RIKEN cDNA 9530062K07 gene	ncRNA
3987	chr2	26175237	26175496	+	0	NA	Intergenic	Intergenic	31209	NM_001039653	16871		NM_010711	ENSMUSG00000026934	Lhx3	Lim3|P-LIM|mLIM3|mLim-3	LIM homeobox protein 3	protein-coding
1579	chr12	23010145	23010391	+	0	NA	promoter-TSS (NR_015504)	promoter-TSS (NR_015504)	-25	NR_015504	69732		NM_028362	ENSMUSG00000073164	2410018L13Rik	2810480C08Rik	RIKEN cDNA 2410018L13 gene	ncRNA
5632	chr5	37221419	37221983	+	0	NA	Intergenic	Intergenic	-20357	NM_001136058	12933		NM_007765	ENSMUSG00000029121	Crmp1	CRMP-1|DRP-1|Dpysl1|ULIP-3|Ulip3	collapsin response mediator protein 1	protein-coding
1479	chr11	116168175	116168468	+	0	NA	promoter-TSS (NM_001364078)	promoter-TSS (NM_001364078)	-143	NM_001364077	217335		NM_172571	ENSMUSG00000020776	Fbf1	1110033G01Rik|5930413D20|mKIAA1863	Fas binding factor 1	protein-coding
7154	chr8	71468974	71469250	+	0	NA	promoter-TSS (NM_025600)	promoter-TSS (NM_025600)	-82	NM_001294259	66498		NM_025600	ENSMUSG00000074247	Dda1	1500034J01Rik|1700095J19Rik	DET1 and DDB1 associated 1	protein-coding
5207	chr4	101240633	101241247	+	0	NA	intron (NM_013567, intron 1 of 22)	(ATTTG)n|Simple_repeat|Simple_repeat	24283	NM_013567	16451		NM_013567	ENSMUSG00000028530	Jak1	BAP004|C130039L05Rik	Janus kinase 1	protein-coding
2142	chr13	99344665	99345011	+	0	NA	promoter-TSS (NM_173757)	promoter-TSS (NM_173757)	52	NM_173757	218506		NM_173757	ENSMUSG00000041632	Mrps27	2610028H14Rik	mitochondrial ribosomal protein S27	protein-coding
6519	chr7	27838358	27838656	+	0	NA	promoter-TSS (NM_011762)	promoter-TSS (NM_011762)	-77	NM_011762	22717		NM_011762	ENSMUSG00000078779	Zfp59	Mfg-2|Mfg2	zinc finger protein 59	protein-coding
22	chr1	14348726	14349219	+	0	NA	Intergenic	Intergenic	-38773	NM_010164	14048		NM_010164	ENSMUSG00000025932	Eya1	bor	EYA transcriptional coactivator and phosphatase 1	protein-coding
6419	chr6	136807917	136808300	+	0	NA	promoter-TSS (NM_177688)	promoter-TSS (NM_177688)	-140	NM_177688	232440		NM_177688	ENSMUSG00000060032	H2aj	E130307C13|H2afj	H2J.A histone	protein-coding
4304	chr2	124652639	124653188	+	0	NA	promoter-TSS (NM_199240)	promoter-TSS (NM_199240)	-668	NM_199241	214968		NM_172537	ENSMUSG00000027200	Sema6d	1110067B02Rik|D330011G23|mKIAA1479	sema domain, transmembrane domain (TM), and cytoplasmic domain, (semaphorin) 6D	protein-coding
3316	chr17	46782417	46783201	+	0	NA	promoter-TSS (NM_025433)	promoter-TSS (NM_025433)	-153	NM_025433	66229		NM_025433	ENSMUSG00000063888	Rpl7l1	1500016H10Rik	ribosomal protein L7-like 1	protein-coding
6969	chr8	5285806	5286153	+	0	NA	Intergenic	Intergenic	-180692	NM_011388	20494		NM_011388	ENSMUSG00000023073	Slc10a2	9130221J18Rik|ASBT|IBAT|ISBT	solute carrier family 10, member 2	protein-coding
1506	chr11	118909695	118910083	+	0	NA	promoter-TSS (NM_001285436)	promoter-TSS (NM_001285436)	-317	NM_001285436	52897		NM_001024931	ENSMUSG00000025576	Rbfox3	Fox-3|Hrnbp3|NeuN|Neuna60	RNA binding protein, fox-1 homolog (C. elegans) 3	protein-coding
3856	chr19	41688508	41688743	+	0	NA	intron (NM_015748, intron 4 of 36)	intron (NM_015748, intron 4 of 36)	55231	NM_015748	20562		NM_015748	ENSMUSG00000025020	Slit1	Slil1|mKIAA0813	slit guidance ligand 1	protein-coding
7365	chr8	121968043	121968252	+	0	NA	intron (NM_001285983, intron 1 of 12)	intron (NM_001285983, intron 1 of 12)	-9877	NR_106096	102466915		NR_106096	ENSMUSG00000099140	Mir7237	Gm27482|mmu-mir-7237	microRNA 7237	ncRNA
1406	chr11	105292037	105292320	+	0	NA	promoter-TSS (NM_008626)	promoter-TSS (NM_008626)	-468	NM_008626	17534		NM_008626	ENSMUSG00000020695	Mrc2	Endo180|mKIAA0709|uPARAP	mannose receptor, C type 2	protein-coding
317	chr1	132880981	132881216	+	0	NA	intron (NM_010732, intron 1 of 1)	intron (NM_010732, intron 1 of 1)	743	NM_010732	16980		NM_010732	ENSMUSG00000026443	Lrrn2	5730406J09Rik|NLRR-2	leucine rich repeat protein 2, neuronal	protein-coding
2218	chr14	13284504	13284804	+	0	NA	promoter-TSS (NR_121588)	promoter-TSS (NR_121588)	-16	NR_121588	328354		NM_177813	ENSMUSG00000051729	Gm5087	C630025C03	predicted gene 5087	ncRNA
1949	chr13	41299070	41299362	+	0	NA	Intergenic	L1MC4|LINE|L1	49372	NM_001135577	108934		NM_001135577	ENSMUSG00000091264	Smim13	2900036K02Rik	small integral membrane protein 13	protein-coding
6117	chr6	36672597	36672820	+	0	NA	Intergenic	Intergenic	137471	NM_008973	19242		NM_008973	ENSMUSG00000029838	Ptn	HARP|HB-GAM|HBBM|HBBN|HBGF-8|HBNF|OSF|Osf-1|Osf1	pleiotrophin	protein-coding
5121	chr4	63101898	63102118	+	0	NA	intron (NM_028326, intron 10 of 14)	intron (NM_028326, intron 10 of 14)	52164	NM_007443	11699		NM_007443	ENSMUSG00000028356	Ambp	ASPI|HI-30|Intin4|Itil|UTI	alpha 1 microglobulin/bikunin precursor	protein-coding
960	chr11	20249380	20249626	+	0	NA	promoter-TSS (NM_172260)	promoter-TSS (NM_172260)	-79	NM_172260	216543		NM_172260	ENSMUSG00000044066	Cep68	6030463E10Rik|Kiaa0582	centrosomal protein 68	protein-coding
5145	chr4	81961053	81961284	+	0	NA	Intergenic	Intergenic	-104212	NR_040659	545641		NR_040659	ENSMUSG00000085022	Gm5860	EG545641	predicted gene 5860	ncRNA
4039	chr2	32095504	32095745	+	0	NA	promoter-TSS (NM_145521)	promoter-TSS (NM_145521)	96	NR_149316
4195	chr2	85047747	85048157	+	0	NA	TTS (NM_001136081)	TTS (NM_001136081)	-2508	NM_001081260	228140		NM_001081260	ENSMUSG00000033955	Tnks1bp1	Tab182|mKIAA1741	tankyrase 1 binding protein 1	protein-coding
175	chr1	74111381	74111676	+	0	NA	intron (NM_027884, intron 1 of 34)	intron (NM_027884, intron 1 of 34)	13020	NM_001289895	21961		NM_027884	ENSMUSG00000055322	Tns1	1110018I21Rik|1200014E20Rik|E030018G17Rik|E030037J05Rik|Tns	tensin 1	protein-coding
5874	chr5	120394042	120394747	+	0	NA	Intergenic	Intergenic	37373	NR_166585	102634302		NR_166585	ENSMUSG00000098649	Lhx5as1	Gm27199|Gm31976	LIM homeobox 5, antisense 1	ncRNA
2609	chr15	60889885	60890117	+	0	NA	Intergenic	Intergenic	31269	NM_001081067	117586		NM_001081067	ENSMUSG00000022347	A1bg	C44	alpha-1-B glycoprotein	protein-coding
198	chr1	81098696	81098899	+	0	NA	intron (NM_001356400, intron 2 of 5)	intron (NM_001356400, intron 2 of 5)	21390	NM_001356397	241134		NM_172849	ENSMUSG00000054976	Nyap2	9430031J16Rik|Jr6|Kiaa1486	neuronal tyrosine-phophorylated phosphoinositide 3-kinase adaptor 2	protein-coding
7902	chrX	36795249	36795535	+	0	NA	promoter-TSS (NM_007451)	promoter-TSS (NM_007451)	-205	NM_007451	11740		NM_007451	ENSMUSG00000016319	Slc25a5	Ant2	solute carrier family 25 (mitochondrial carrier, adenine nucleotide translocator), member 5	protein-coding
1843	chr12	112929910	112930129	+	0	NA	promoter-TSS (NM_010588)	promoter-TSS (NM_010588)	-524	NM_010588	16450		NM_010588	ENSMUSG00000002799	Jag2	D12Ggc2e|Serh|mJagged2-1|sm	jagged 2	protein-coding
6332	chr6	103161789	103162010	+	0	NA	Intergenic	Intergenic	-348977	NM_007697	12661		NM_007697	ENSMUSG00000030077	Chl1	A530023M13Rik|CALL|LICAM2	cell adhesion molecule L1-like	protein-coding
5733	chr5	92603150	92603576	+	0	NA	intron (NM_175096, intron 1 of 1)	CpG	312	NM_175096	52331		NM_175096	ENSMUSG00000047963	Stbd1	D530019K15Rik|D5Ertd593e	starch binding domain 1	protein-coding
5660	chr5	48864336	48865168	+	0	NA	intron (NM_001199244, intron 1 of 7)	HAL1|LINE|L1	24805	NM_030265	80334		NM_030265	ENSMUSG00000029088	Kcnip4	Calp|Calp250|KChIP4|KChIP4a	Kv channel interacting protein 4	protein-coding
4005	chr2	27684226	27684472	+	0	NA	intron (NM_011305, intron 1 of 9)	intron (NM_011305, intron 1 of 9)	7148	NM_011305	20181		NM_011305	ENSMUSG00000015846	Rxra	9530071D11Rik|Nr2b1|RXRalpha1	retinoid X receptor alpha	protein-coding
7677	chr9	72275738	72275941	+	0	NA	intron (NM_146224, intron 1 of 21)	intron (NM_146224, intron 1 of 21)	951	NM_146224	235469		NM_146224	ENSMUSG00000038535	Zfp280d	A930005F02Rik|Suhw4|ZNF634|Znf280d	zinc finger protein 280D	protein-coding
5582	chr5	25665994	25666233	+	0	NA	Intergenic	Intergenic	39684	NM_020570	57434		NM_020570	ENSMUSG00000028933	Xrcc2	4921524O04Rik|8030409M04Rik|RAD51|RecA	X-ray repair complementing defective repair in Chinese hamster cells 2	protein-coding
6863	chr7	128474431	128474643	+	0	NA	Intergenic	Intergenic	-12864	NM_001347640	21843		NM_009383	ENSMUSG00000030846	Tial1	5330433G13Rik|TIAR|mTIAR	Tia1 cytotoxic granule-associated RNA binding protein-like 1	protein-coding
5482	chr4	148921559	148922203	+	0	NA	intron (NM_001159344, intron 4 of 20)	intron (NM_001159344, intron 4 of 20)	30441	NR_154553	108168987		NR_154553		Gm13205	-	predicted gene 13205	ncRNA
7064	chr8	34363233	34363592	+	0	NA	Intergenic	Intergenic	146582	NR_166073	102636691		NR_166073	ENSMUSG00000100605	Gm29243	-	predicted gene 29243	ncRNA
4201	chr2	91312741	91313088	+	0	NA	intron (NM_175123, intron 3 of 8)	intron (NM_175123, intron 3 of 8)	47799	NM_001166024	77038		NM_023854	ENSMUSG00000027255	Arfgap2	2310032E02Rik|Zfp289	ADP-ribosylation factor GTPase activating protein 2	protein-coding
4529	chr2	174438733	174439107	+	0	NA	5' UTR (NM_022325, exon 1 of 6)	5' UTR (NM_022325, exon 1 of 6)	119	NM_022325	64138		NM_022325	ENSMUSG00000016256	Ctsz	CTSX|D2Wsu143e	cathepsin Z	protein-coding
4429	chr2	156862646	156863136	+	0	NA	promoter-TSS (NM_026124)	promoter-TSS (NM_026124)	54	NR_027914	74487		NR_015591	ENSMUSG00000085741	5430405H02Rik	2610307N17Rik	RIKEN cDNA 5430405H02 gene	ncRNA
220	chr1	85276970	85277171	+	0	NA	TTS (NM_001378696)	TTS (NM_001378696)	2434	NM_001378696	102633783		NM_001378696	ENSMUSG00000094874	LOC102633783	-	sp110 nuclear body protein-like	protein-coding
2635	chr15	71182311	71182625	+	0	NA	Intergenic	Intergenic	545370	NM_177819	70363		NM_177819	ENSMUSG00000036800	Fam135b	1700010C24Rik|A830008O07Rik	family with sequence similarity 135, member B	protein-coding
1177	chr11	69579250	69579659	+	0	NA	promoter-TSS (NM_001127233)	promoter-TSS (NM_001127233)	-205	NM_144824	216853		NM_144824	ENSMUSG00000041346	Wrap53	Wdr79	WD repeat containing, antisense to Trp53	protein-coding
2676	chr15	76607433	76607707	+	0	NA	promoter-TSS (NM_001361485)	promoter-TSS (NM_001361485)	21	NM_001164173	94230		NM_053193	ENSMUSG00000034022	Cpsf1	CPSF160	cleavage and polyadenylation specific factor 1	protein-coding
3268	chr17	34122084	34122582	+	0	NA	promoter-TSS (NM_010238)	promoter-TSS (NM_010238)	274	NM_001204973	14312		NM_010238	ENSMUSG00000024335	Brd2	D17H6S113E|Frg-1|Fsrg-1|Fsrg1|Nat|Ring3|Rnf3|mKIAA4005	bromodomain containing 2	protein-coding
79	chr1	39577322	39577540	+	0	NA	promoter-TSS (NM_001033135)	promoter-TSS (NM_001033135)	-84	NM_001033135	67702		NM_001033135	ENSMUSG00000048234	Rnf149	1600023E10Rik|Gm15832|Greul4	ring finger protein 149	protein-coding
7367	chr8	122376206	122376595	+	0	NA	promoter-TSS (NM_001310650)	promoter-TSS (NM_001310650)	-209	NM_001310650	76014		NM_024268	ENSMUSG00000017478	Zc3h18	1190001B23Rik|5830416A07Rik|Nhn1	zinc finger CCCH-type containing 18	protein-coding
5001	chr4	19574764	19575169	+	0	NA	promoter-TSS (NM_025476)	promoter-TSS (NM_025476)	-100	NM_025476	66302		NM_025476	ENSMUSG00000028229	Rmdn1	Fam82b|RMD-1	regulator of microtubule dynamics 1	protein-coding
5370	chr4	131390990	131391821	+	0	NA	Intergenic	Intergenic	319135	NR_166702	105247176		NR_166702		Gm42321	Gm16080	predicted gene, 42321	ncRNA
7568	chr9	50856652	50857174	+	0	NA	promoter-TSS (NM_001286553)	promoter-TSS (NM_001286553)	-11	NM_001286553	73699		NM_028614	ENSMUSG00000032058	Ppp2r1b	2410091N08Rik	protein phosphatase 2, regulatory subunit A, beta	protein-coding
5205	chr4	100588460	100588661	+	0	NA	Intergenic	Intergenic	109693	NM_001033773	381534		NM_001033773	ENSMUSG00000069733	Ube2u	-	ubiquitin-conjugating enzyme E2U (putative)	protein-coding
5906	chr5	124598277	124598547	+	0	NA	promoter-TSS (NM_026486)	promoter-TSS (NM_026486)	-337	NM_026486	67978		NM_026486	ENSMUSG00000118662	Tctn2	4432405B04Rik|Tect2	tectonic family member 2	protein-coding
563	chr10	8736633	8736926	+	0	NA	intron (NM_175155, intron 16 of 19)	intron (NM_175155, intron 16 of 19)	149291	NM_175155	70097		NM_175155	ENSMUSG00000015305	Sash1	1100001C18Rik|2500002E12Rik|A330076K04Rik|mKIAA0790	SAM and SH3 domain containing 1	protein-coding
7468	chr9	34204483	34204727	+	0	NA	Intergenic	Intergenic	162234	NR_040744	77119		NR_040744	ENSMUSG00000098758	7630403G23Rik	TH-cre|Tg(Th-cre)1Tmd	RIKEN cDNA 7630403G23 gene	ncRNA
2366	chr14	60378013	60378357	+	0	NA	5' UTR (NM_001164705, exon 1 of 2)	5' UTR (NM_001164705, exon 1 of 2)	493	NM_028113	72125		NM_028113	ENSMUSG00000021986	Amer2	2600011E07Rik|Fam123a	APC membrane recruitment 2	protein-coding
5549	chr5	12365729	12366765	+	0	NA	Intergenic	Intergenic	-16919	NM_028882	108151		NM_028882	ENSMUSG00000040254	Sema3d	4631426B19Rik	sema domain, immunoglobulin domain (Ig), short basic domain, secreted, (semaphorin) 3D	protein-coding
4303	chr2	124639192	124639590	+	0	NA	intron (NM_199238, intron 1 of 16)	intron (NM_199238, intron 1 of 16)	-14190	NM_199241	214968		NM_172537	ENSMUSG00000027200	Sema6d	1110067B02Rik|D330011G23|mKIAA1479	sema domain, transmembrane domain (TM), and cytoplasmic domain, (semaphorin) 6D	protein-coding
7918	chrX	53370296	53370671	+	0	NA	promoter-TSS (NM_001290514)	promoter-TSS (NM_001290514)	76	NM_001358456	70380		NM_027409	ENSMUSG00000023074	Mospd1	1810018L05Rik	motile sperm domain containing 1	protein-coding
5449	chr4	141147605	141148225	+	0	NA	promoter-TSS (NM_172518)	promoter-TSS (NM_172518)	-7	NM_172518	213499		NM_172518	ENSMUSG00000028920	Fbxo42	6720460I06Rik|mKIAA1332	F-box protein 42	protein-coding
4499	chr2	168860133	168860440	+	0	NA	Intergenic	Intergenic	52317	NM_001370946	22722		NM_009564	ENSMUSG00000027551	Zfp64	Gm38422	zinc finger protein 64	protein-coding
4599	chr3	27153838	27154105	+	0	NA	promoter-TSS (NM_001177626)	promoter-TSS (NM_001177626)	-55	NR_040548	76657		NR_040548	ENSMUSG00000097584	1700125G22Rik	-	RIKEN cDNA 1700125G22 gene	ncRNA
4125	chr2	69086882	69087582	+	0	NA	intron (NM_001347161, intron 8 of 10)	(TCTG)n|Simple_repeat|Simple_repeat	-48568	NM_181547	329416		NM_181547	ENSMUSG00000034738	Nostrin	Daip2|mDaIP2	nitric oxide synthase trafficker	protein-coding
2487	chr14	103099521	103099802	+	0	NA	promoter-TSS (NM_001347601)	promoter-TSS (NM_001347601)	-95	NM_001347600	50789		NM_015822	ENSMUSG00000022124	Fbxl3	FBK|Fbl3a|Fbxl3a|Ovtm|Play68	F-box and leucine-rich repeat protein 3	protein-coding
4141	chr2	73312575	73312837	+	0	NA	promoter-TSS (NM_025854)	promoter-TSS (NM_025854)	54	NM_001355711	74616		NM_029022	ENSMUSG00000008226	Scrn3	4833415E20Rik|Ses3	secernin 3	protein-coding
2587	chr15	42978925	42980035	+	0	NA	Intergenic	Intergenic	191338	NM_001357956	239405		NM_172815	ENSMUSG00000051920	Rspo2	2610028F08Rik|D430027K22|ftls	R-spondin 2	protein-coding
3985	chr2	25706720	25707047	+	0	NA	promoter-TSS (NM_023326)	promoter-TSS (NM_023326)	4	NM_023326	107771		NM_023326	ENSMUSG00000049086	Bmyc	2900002K07Rik|Mycb	brain expressed myelocytomatosis oncogene	protein-coding
3286	chr17	35865623	35866102	+	0	NA	promoter-TSS (NM_175242)	promoter-TSS (NM_175242)	-266	NM_001146710	76448		NM_175242	ENSMUSG00000034595	Ppp1r18	2310014H01Rik	protein phosphatase 1, regulatory subunit 18	protein-coding
214	chr1	83316979	83317377	+	0	NA	intron (NM_172430, intron 3 of 10)	intron (NM_172430, intron 3 of 10)	91022	NM_172430	77629		NM_172430	ENSMUSG00000026163	Sphkap	4930544G21Rik|A930009L15Rik|SKIP|mKIAA1678	SPHK1 interactor, AKAP domain containing	protein-coding
5191	chr4	95966844	95967296	+	0	NA	promoter-TSS (NR_045777)	promoter-TSS (NR_045777)	-35	NR_045777	319247		NM_175680	ENSMUSG00000044125	9530080O11Rik	-	RIKEN cDNA 9530080O11 gene	ncRNA
7153	chr8	71464665	71465000	+	0	NA	promoter-TSS (NM_053162)	promoter-TSS (NM_053162)	-94	NM_053162	94065		NM_053162	ENSMUSG00000034880	Mrpl34	0610007O17Rik|D8Bwg1484e	mitochondrial ribosomal protein L34	protein-coding
5239	chr4	109868856	109869206	+	0	NA	intron (NM_007983, intron 13 of 18)	intron (NM_007983, intron 13 of 18)	-108994	NM_172296	242620		NM_172296	ENSMUSG00000047143	Dmrta2	Dmrt5	doublesex and mab-3 related transcription factor like family A2	protein-coding
3172	chr17	15949276	15949621	+	0	NA	Intergenic	L3|LINE|CR1	-118202	NM_001372256	68799		NM_178615	ENSMUSG00000048027	Rgmb	1110059F19Rik|DRAGON	repulsive guidance molecule family member B	protein-coding
7586	chr9	56302917	56303766	+	0	NA	intron (NM_172924, intron 3 of 6)	intron (NM_172924, intron 3 of 6)	114709	NM_172924	244895		NM_172924	ENSMUSG00000074305	Peak1	1110049L02Rik|9530046P14|C230081A13Rik|SGK269|mKIAA2002	pseudopodium-enriched atypical kinase 1	protein-coding
3755	chr19	5094447	5094673	+	0	NA	intron (NM_009920, intron 2 of 5)	intron (NM_009920, intron 2 of 5)	3961	NM_001302333	12794		NM_009920	ENSMUSG00000024873	Cnih2	CNIH-2|Cnil	cornichon family AMPA receptor auxiliary protein 2	protein-coding
5979	chr5	137481542	137481766	+	0	NA	Intergenic	Intergenic	4162	NM_001312875	13856		NM_007942	ENSMUSG00000029711	Epo	-	erythropoietin	protein-coding
7486	chr9	40757863	40758229	+	0	NA	intron (NM_133733, intron 1 of 6)	intron (NM_133733, intron 1 of 6)	-43230	NM_031165	15481		NM_031165	ENSMUSG00000015656	Hspa8	2410008N15Rik|Hsc70|Hsc71|Hsc73|Hsp73|Hspa10	heat shock protein 8	protein-coding
2388	chr14	65245607	65246094	+	0	NA	intron (NM_021458, intron 2 of 6)	intron (NM_021458, intron 2 of 6)	16613	NM_021458	14365		NM_021458	ENSMUSG00000007989	Fzd3	D930050A07Rik|Fz3|fz-3|mFz3	frizzled class receptor 3	protein-coding
1653	chr12	56004589	56005261	+	0	NA	Intergenic	Intergenic	168559	NM_001037756	52592		NM_027867	ENSMUSG00000012076	Brms1l	0710008O11Rik|BRMS1|D12Ertd407e	breast cancer metastasis-suppressor 1-like	protein-coding
6864	chr7	128523465	128523826	+	0	NA	promoter-TSS (NM_013863)	promoter-TSS (NM_013863)	62	NM_013863	29810		NM_013863	ENSMUSG00000030847	Bag3	Bis|mg638	BCL2-associated athanogene 3	protein-coding
1752	chr12	89041491	89042017	+	0	NA	intron (NM_172544, intron 2 of 19)	intron (NM_172544, intron 2 of 19)	88364	NM_172544	18191		NM_172544	ENSMUSG00000066392	Nrxn3	-	neurexin III	protein-coding
7063	chr8	34326515	34327163	+	0	NA	Intergenic	Intergenic	110009	NR_166073	102636691		NR_166073	ENSMUSG00000100605	Gm29243	-	predicted gene 29243	ncRNA
1136	chr11	63048125	63048356	+	0	NA	Intergenic	Intergenic	-3092	NR_168671	102640927		NR_168671	ENSMUSG00000120650	Gm36874	-	predicted gene, 36874	ncRNA
2637	chr15	72358165	72358408	+	0	NA	Intergenic	Intergenic	189413	NM_001033876	223604		NM_001033876	ENSMUSG00000036760	Kcnk9	A930009L07Rik|Task3	potassium channel, subfamily K, member 9	protein-coding
1610	chr12	32132570	32133289	+	0	NA	Intergenic	Intergenic	-71652	NM_001364407	19088		NM_011158	ENSMUSG00000002997	Prkar2b	PKARIIbeta|Pkarb2|RII(beta)	protein kinase, cAMP dependent regulatory, type II beta	protein-coding
2189	chr13	114387536	114387841	+	0	NA	intron (NM_010887, intron 1 of 4)	intron (NM_010887, intron 1 of 4)	406	NM_010887	17993		NM_010887	ENSMUSG00000021764	Ndufs4	6720411N02Rik|C1-18k	NADH:ubiquinone oxidoreductase core subunit S4	protein-coding
1175	chr11	69368096	69368332	+	0	NA	intron (NM_146019, intron 1 of 39)	intron (NM_146019, intron 1 of 39)	1212	NM_146019	216848		NM_146019	ENSMUSG00000018474	Chd3	2600010P09Rik|Chd7|Prp7|Prp9-1	chromodomain helicase DNA binding protein 3	protein-coding
1844	chr12	113028120	113028914	+	0	NA	intron (NM_001291444, intron 1 of 23)	intron (NM_001291444, intron 1 of 23)	14009	NM_001291445	217893		NM_198165	ENSMUSG00000021143	Pacs2	6720425G15Rik|E230011J22|Pacs1l|mKIAA0602	phosphofurin acidic cluster sorting protein 2	protein-coding
5734	chr5	92675307	92675551	+	0	NA	promoter-TSS (NM_177230)	promoter-TSS (NM_177230)	-158	NM_001360020	320696		NM_177230	ENSMUSG00000050050	Ccdc158	4932413O14Rik	coiled-coil domain containing 158	protein-coding
7636	chr9	63132898	63133509	+	0	NA	Intergenic	Intergenic	13777	NM_172446	207667		NM_172446	ENSMUSG00000022245	Skor1	C230094B15Rik|Corl1|Lbxcor1	SKI family transcriptional corepressor 1	protein-coding
790	chr10	90400598	90400864	+	0	NA	intron (NM_001359241, intron 12 of 25)	intron (NM_001359241, intron 12 of 25)	-174996	NM_001177397	77531		NM_181398	ENSMUSG00000058589	Anks1b	AIDA-1|AIDA-1b|C030032C09Rik|E530015N03Rik|EB-1|Gm10937|Gm1555	ankyrin repeat and sterile alpha motif domain containing 1B	protein-coding
1982	chr13	51833698	51834115	+	0	NA	Intergenic	Intergenic	-12769	NM_011817	23882		NM_011817	ENSMUSG00000021453	Gadd45g	CR6|DDIT2|OIG37	growth arrest and DNA-damage-inducible 45 gamma	protein-coding
7110	chr8	59166163	59166885	+	0	NA	Intergenic	Intergenic	254769	NM_173411	234290		NM_173411	ENSMUSG00000049946	BC030500	-	cDNA sequence BC030500	protein-coding
918	chr11	4818989	4819381	+	0	NA	intron (NM_001361677, intron 2 of 15)	intron (NM_001361677, intron 2 of 15)	13950	NM_001252253	18016		NM_010898	ENSMUSG00000009073	Nf2	merlin	neurofibromin 2	protein-coding
4007	chr2	28294357	28294783	+	0	NA	Intergenic	Intergenic	88881	NM_001038612	56177		NM_019498	ENSMUSG00000026833	Olfm1	AMY|Noe1|OlfA|Pancortin|Pancortin3	olfactomedin 1	protein-coding
7675	chr9	72133137	72133449	+	0	NA	Intergenic	CpG	-21474	NM_001253865	21406		NM_011544	ENSMUSG00000032228	Tcf12	A130037E08Rik|ALF1|HEB|HEBAlt|HTF-4|HTF4|ME1|REB|bHLHb20	transcription factor 12	protein-coding
5798	chr5	110888615	110889139	+	0	NA	intron (NM_001267622, intron 1 of 22)	MERVL_2A-int|LTR|ERVL	9074	NM_001267622	209683		NM_024477	ENSMUSG00000033209	Ttc28	2310015L07Rik|6030435N04|TPRBK	tetratricopeptide repeat domain 28	protein-coding
4748	chr3	89430185	89430490	+	0	NA	promoter-TSS (NM_026869)	promoter-TSS (NM_026869)	123	NM_001293763	68911		NM_026869	ENSMUSG00000047824	Pygo2	1190004M21Rik	pygopus 2	protein-coding
5873	chr5	120271079	120271379	+	0	NA	Intergenic	Intergenic	-131966	NR_045793	100503427		NR_045793	ENSMUSG00000097368	Gm10390	-	predicted gene 10390	ncRNA
3646	chr18	65244113	65244589	+	0	NA	intron (NR_105742, intron 4 of 6)	intron (NR_105742, intron 4 of 6)	-4510	NR_029600	387231		NR_029600	ENSMUSG00000065402	Mir122	Mir122a|Mir122b|Mirn122a|Mirn122b|mir-122|mmu-mir-122	microRNA 122	ncRNA
633	chr10	41887228	41887714	+	0	NA	promoter-TSS (NM_001013370)	promoter-TSS (NM_001013370)	32	NM_001013370	140742		NM_001013370	ENSMUSG00000038332	Sesn1	1110002G11Rik|Pa26|Sest1	sestrin 1	protein-coding
6670	chr7	72541636	72541895	+	0	NA	Intergenic	Intergenic	107585	NR_169100	100042880		NR_169100	ENSMUSG00000081895	Rpl17-ps10	Gm10294	ribosomal protein L17, pseudogene 10	pseudo
4800	chr3	102194020	102194553	+	0	NA	intron (NM_177545, intron 2 of 7)	intron (NM_177545, intron 2 of 7)	10407	NM_177545	229658		NM_177545	ENSMUSG00000027860	Vangl1	Kitenin|Lpp2|Stb2|Stbm	VANGL planar cell polarity 1	protein-coding
6115	chr6	35252481	35252904	+	0	NA	promoter-TSS (NM_001384235)	promoter-TSS (NM_001384235)	-18	NR_169140	67705		NM_001384235	ENSMUSG00000073155	Stmp1	1810058I24Rik|Mm47	short transmembrane mitochondrial protein 1	protein-coding
2202	chr13	119597694	119598078	+	0	NA	intron (NM_001370626, intron 2 of 2)	intron (NM_001370626, intron 2 of 2)	-25933	NM_020279	56838		NM_020279	ENSMUSG00000074715	Ccl28	CCK1|MEC|Scya28	C-C motif chemokine ligand 28	protein-coding
5147	chr4	82757468	82758009	+	0	NA	Intergenic	Intergenic	101935	NR_149737	68268		NM_026647	ENSMUSG00000028403	Zdhhc21	9130404H11Rik|D130004H04Rik|DHHC21|dep	zinc finger, DHHC domain containing 21	protein-coding
548	chr1	194354432	194354833	+	0	NA	Intergenic	Intergenic	-131873	NR_040477	74942		NR_040477	ENSMUSG00000103692	4930503O07Rik	-	RIKEN cDNA 4930503O07 gene	ncRNA
4197	chr2	90679168	90679374	+	0	NA	5' UTR (NM_021512, exon 2 of 37)	5' UTR (NM_021512, exon 2 of 37)	2056	NM_021512	59015		NM_021512	ENSMUSG00000051329	Nup160	160kDa|2810011M03Rik|Gtl-13|Gtl1-13|Gtl13|mKIAA0197	nucleoporin 160	protein-coding
558	chr10	7589691	7590059	+	0	NA	promoter-TSS (NM_001379152)	promoter-TSS (NM_001379152)	58	NM_001359743	237253		NM_172784	ENSMUSG00000019796	Lrp11	1700034J19Rik|6330533B21|9830160H19Rik	low density lipoprotein receptor-related protein 11	protein-coding
1392	chr11	102937414	102938129	+	0	NA	Intergenic	Intergenic	8945	NM_011795	23829		NM_011795	ENSMUSG00000045532	C1ql1	Adil|C1qrf|CRF|CTRP14|gliacolin	complement component 1, q subcomponent-like 1	protein-coding
2000	chr13	55210998	55211365	+	0	NA	intron (NM_008739, intron 1 of 22)	CpG	1399	NM_008739	18193		NM_008739	ENSMUSG00000021488	Nsd1	KMT3B	nuclear receptor-binding SET-domain protein 1	protein-coding
2371	chr14	61949610	61949814	+	0	NA	Intergenic	Intergenic	-267339	NR_028264	668253		NR_028264	ENSMUSG00000097589	Dleu2	1810047A16Rik|4932411A06Rik|7730401J12Rik|Alt1|Gm9069|Leu2	deleted in lymphocytic leukemia, 2	ncRNA
7707	chr9	79759670	79760248	+	0	NA	promoter-TSS (NM_009945)	promoter-TSS (NM_009945)	-106	NM_009945	12866		NM_009945	ENSMUSG00000032330	Cox7a2	COX7AL|Cox7a3|CoxVIIa-L	cytochrome c oxidase subunit 7A2	protein-coding
3038	chr16	74217037	74217709	+	0	NA	intron (NM_001358492, intron 2 of 26)	intron (NM_001358492, intron 2 of 26)	124694	NR_030464	751561		NR_030464	ENSMUSG00000104758	Mir691	Mirn691|mir-691|mmu-mir-691	microRNA 691	ncRNA
437	chr1	169766807	169767046	+	0	NA	Intergenic	Intergenic	-19284	NM_009062	19736		NM_009062	ENSMUSG00000038530	Rgs4	ESTM48|ESTM50	regulator of G-protein signaling 4	protein-coding
4630	chr3	40070305	40070519	+	0	NA	Intergenic	Intergenic	452500	NR_040445	100040882		NR_040445	ENSMUSG00000037884	1700017G19Rik	-	RIKEN cDNA 1700017G19 gene	ncRNA
4763	chr3	95110989	95111309	+	0	NA	exon (NM_009336, exon 1 of 6)	exon (NM_009336, exon 1 of 6)	107	NM_009336	21427		NM_009336	ENSMUSG00000008958	Vps72	Tcfl1|YL-1	vacuolar protein sorting 72	protein-coding
2706	chr15	79883245	79883608	+	0	NA	Intergenic	CpG	-8982	NM_001160415	80287		NM_030255	ENSMUSG00000009585	Apobec3	Apobec|Arp3|Cem15|Gm20117|Rfv3	apolipoprotein B mRNA editing enzyme, catalytic polypeptide 3	protein-coding
7879	chrX	11895461	11895678	+	0	NA	Intergenic	Intergenic	184984	NM_175046	71458		NM_029510	ENSMUSG00000040363	Bcor	2900008C10Rik|5830466J11Rik|8430401K06Rik|BcorR|D930024N20Rik|mKIAA1575	BCL6 interacting corepressor	protein-coding
4116	chr2	65929608	65930107	+	0	NA	intron (NM_153409, intron 3 of 6)	intron (NM_153409, intron 3 of 6)	-2008	NM_001290665	77771		NM_153409	ENSMUSG00000044647	Csrnp3	A330102K23Rik|CSRNP-3|Csnrp3|Mbu1|taip-2	cysteine-serine-rich nuclear protein 3	protein-coding
3104	chr16	93350800	93351046	+	0	NA	intron (NR_040487, intron 2 of 2)	intron (NR_040487, intron 2 of 2)	2266	NR_040486	69857		NR_040486	ENSMUSG00000100277	1810053B23Rik	1810008L18Rik|1810056K14Rik	RIKEN cDNA 1810053B23 gene	ncRNA
7228	chr8	90828383	90828810	+	0	NA	promoter-TSS (NM_177224)	promoter-TSS (NM_177224)	-239	NM_177224	109151		NM_177224	ENSMUSG00000056608	Chd9	1810014J18Rik|9030205D12Rik|A330063D19Rik|AD013|PRIC320|mKIAA0308	chromodomain helicase DNA binding protein 9	protein-coding
1256	chr11	84729100	84729302	+	0	NA	Intergenic	Intergenic	-8769	NR_046197	78471		NR_046197	ENSMUSG00000085044	1700109G15Rik	-	RIKEN cDNA 1700109G15 gene	ncRNA
1955	chr13	43837848	43838120	+	0	NA	Intergenic	Intergenic	52872	NM_009856	12522		NM_009856	ENSMUSG00000015396	Cd83	-	CD83 antigen	protein-coding
58	chr1	36244139	36244403	+	0	NA	promoter-TSS (NM_198899)	promoter-TSS (NM_198899)	31	NM_198899	320011		NM_198899	ENSMUSG00000037470	Uggt1	0910001L17Rik|A930007H10Rik|C820010P03Rik|GT|UGT1|Ugcgl1	UDP-glucose glycoprotein glucosyltransferase 1	protein-coding
5358	chr4	129124615	129124994	+	0	NA	Intergenic	Intergenic	-2879	NM_001286081	15444		NM_010471	ENSMUSG00000028785	Hpca	-	hippocalcin	protein-coding
977	chr11	25357137	25357454	+	0	NA	intron (NR_045853, intron 3 of 7)	intron (NR_045853, intron 3 of 7)	31188	NR_045853	71234		NR_045853	ENSMUSG00000033015	4933427E13Rik	-	RIKEN cDNA 4933427E13 gene	ncRNA
3327	chr17	47898259	47898777	+	0	NA	intron (NM_028767, intron 2 of 16)	intron (NM_028767, intron 2 of 16)	26114	NM_001110824	74123		NM_028767	ENSMUSG00000023991	Foxp4	1200010K03Rik|2310007G05Rik|mFKHLA	forkhead box P4	protein-coding
2807	chr15	98954589	98955123	+	0	NA	Intergenic	Intergenic	-1355	NM_011653	22142		NM_011653	ENSMUSG00000072235	Tuba1a	Tuba-1|Tuba1	tubulin, alpha 1A	protein-coding
2190	chr13	115427726	115428056	+	0	NA	Intergenic	Intergenic	-325927	NM_001033228	109700		NM_001033228	ENSMUSG00000042284	Itga1	CD49A|E130012M19Rik|Vla1	integrin alpha 1	protein-coding
2779	chr15	93911002	93911371	+	0	NA	intron (NR_045737, intron 2 of 3)	intron (NR_045737, intron 2 of 3)	15925	NR_045737	77248		NR_045737	ENSMUSG00000116360	9430014N10Rik	-	RIKEN cDNA 9430014N10 gene	ncRNA
3683	chr18	75476286	75476527	+	0	NA	intron (NM_201354, intron 9 of 11)	intron (NM_201354, intron 9 of 11)	-38239	NR_045879	100038353		NR_045879	ENSMUSG00000097712	Gm10532	-	predicted gene 10532	ncRNA
7048	chr8	31872278	31872799	+	0	NA	intron (NM_001364421, intron 5 of 12)	intron (NM_001364421, intron 5 of 12)	46305	NM_001364423	211323		NM_178591	ENSMUSG00000062991	Nrg1	6030402G23Rik|ARIA|D230005F13Rik|GGF|GGFII|HRG|HRGalpha|Hgl|NDF|Pro-NRG1|SMDF	neuregulin 1	protein-coding
7806	chr9	110131661	110132117	+	0	NA	promoter-TSS (NM_009211)	promoter-TSS (NM_009211)	-135	NM_009211	20588		NM_009211	ENSMUSG00000032481	Smarcc1	BAF155|Rsc8|SRG3|msp3	SWI/SNF related, matrix associated, actin dependent regulator of chromatin, subfamily c, member 1	protein-coding
3528	chr18	36734570	36735155	+	0	NA	promoter-TSS (NM_028036)	promoter-TSS (NM_028036)	-208	NM_028036	71983		NM_028036	ENSMUSG00000006850	Tmco6	2410015B03Rik	transmembrane and coiled-coil domains 6	protein-coding
5457	chr4	145214708	145214981	+	0	NA	3' UTR (NM_011610, exon 10 of 10)	3' UTR (NM_011610, exon 10 of 10)	-19839	NM_001276465	230895		NM_001033190	ENSMUSG00000020220	Vps13d	-	vacuolar protein sorting 13D	protein-coding
1785	chr12	100421488	100421691	+	0	NA	intron (NM_001033213, intron 5 of 19)	intron (NM_001033213, intron 5 of 19)	99233	NM_001033213	104718		NM_001033213	ENSMUSG00000033530	Ttc7b	Ttc7l1	tetratricopeptide repeat domain 7B	protein-coding
5557	chr5	15689784	15690004	+	0	NA	intron (NR_001585, intron 1 of 4)	intron (NR_001585, intron 1 of 4)	9184	NR_001585	75858		NR_001585	ENSMUSG00000089871	Speer4cos	4930568L21Rik|SPEER-7|Speer7-ps|Speer7-ps1	spermatogenesis associated glutamate (E)-rich protein 4C, opposite strand transcript	pseudo
3428	chr17	84656898	84657141	+	0	NA	Intergenic	Intergenic	-19283	NM_001286005	67470		NM_026180	ENSMUSG00000024254	Abcg8	1300003C16Rik|sterolin-2	ATP binding cassette subfamily G member 8	protein-coding
5069	chr4	45238116	45238464	+	0	NA	intron (NR_040666, intron 1 of 2)	intron (NR_040666, intron 1 of 2)	5700	NR_040666	78508		NR_040666	ENSMUSG00000086284	Frmpd1os	2900093L17Rik	FERM and PDZ domain containing 1, opposite strand	ncRNA
5818	chr5	113164826	113165178	+	0	NA	intron (NM_001375886, intron 6 of 12)	intron (NM_001375886, intron 6 of 12)	-1689	NM_172884	243219		NM_172884	ENSMUSG00000051339	2900026A02Rik	8430408O14Rik|A530094D01|Gm449|Kiaa1671|mKIAA1671	RIKEN cDNA 2900026A02 gene	protein-coding
3094	chr16	91044187	91044789	+	0	NA	promoter-TSS (NM_026110)	promoter-TSS (NM_026110)	-109	NR_152264	67367		NM_026110	ENSMUSG00000022974	Paxbp1	1810007M14Rik|C21orf66|Gcfc|Gcfc1|Pax3/7bp	PAX3 and PAX7 binding protein 1	protein-coding
873	chr10	125288576	125288902	+	0	NA	intron (NM_001358915, intron 3 of 5)	intron (NM_001358915, intron 3 of 5)	20077	NM_001358915	20503		NM_011391	ENSMUSG00000020102	Slc16a7	4921534N07Rik|9030411M13Rik|D630004K10Rik|Mct2	solute carrier family 16 (monocarboxylic acid transporters), member 7	protein-coding
7973	chrX	131420158	131420589	+	0	NA	Intergenic	Lx3_Mus|LINE|L1	1670631	NM_172493	54004		NM_017398	ENSMUSG00000034480	Diaph2	Dia3|Diap2|Drf2|E430022I22Rik	diaphanous related formin 2	protein-coding
7233	chr8	91596210	91596468	+	0	NA	intron (NM_011936, intron 8 of 8)	intron (NM_011936, intron 8 of 8)	205315	NM_008393	16373		NM_008393	ENSMUSG00000031734	Irx3	-	Iroquois related homeobox 3	protein-coding
3782	chr19	7267012	7268051	+	0	NA	promoter-TSS (NM_001320554)	promoter-TSS (NM_001320554)	137	NM_054048	104383		NM_054048	ENSMUSG00000024968	Rcor2	1A13|CoREST|Rcor|Rcor1	REST corepressor 2	protein-coding
6126	chr6	38848270	38849862	+	0	NA	intron (NM_001294143, intron 1 of 14)	intron (NM_001294143, intron 1 of 14)	-11755	NM_001136065	15258		NM_010433	ENSMUSG00000061436	Hipk2	1110014O20Rik|B230339E18Rik|Stank	homeodomain interacting protein kinase 2	protein-coding
2274	chr14	30138672	30138893	+	0	NA	intron (NM_028981, intron 9 of 46)	intron (NM_028981, intron 9 of 46)	116149	NM_175343	218865		NM_172264	ENSMUSG00000015970	Chdh	D630034H06Rik	choline dehydrogenase	protein-coding
5159	chr4	84987532	84987748	+	0	NA	intron (NM_175275, intron 8 of 25)	intron (NM_175275, intron 8 of 25)	103331	NM_177385	338349		NM_175275	ENSMUSG00000038070	Cntln	B430108F07Rik|D530005L17Rik	centlein, centrosomal protein	protein-coding
2934	chr16	31003864	31004494	+	0	NA	intron (NM_198626, intron 3 of 3)	intron (NM_198626, intron 3 of 3)	77253	NM_198626	268880		NM_198626	ENSMUSG00000047434	Xxylt1	-	xyloside xylosyltransferase 1	protein-coding
3952	chr2	12887064	12887682	+	0	NA	Intergenic	Intergenic	-36668	NM_001305437	19212		NM_008961	ENSMUSG00000026730	Pter	Mpr56-1	phosphotriesterase related	protein-coding
3433	chr17	86753364	86753960	+	0	NA	promoter-TSS (NM_010137)	promoter-TSS (NM_010137)	-202	NM_010137	13819		NM_010137	ENSMUSG00000024140	Epas1	HIF-2alpha|HIF2A|HLF|HRF|MOP2|bHLHe73	endothelial PAS domain protein 1	protein-coding
3611	chr18	56562118	56562753	+	0	NA	promoter-TSS (NM_001162989)	promoter-TSS (NM_001162989)	-134	NM_001162989	56698		NM_019996	ENSMUSG00000008301	Phax	2810055C14Rik|4933427L19Rik|D18Ertd65e|Rnuxa|p55	phosphorylated adaptor for RNA export	protein-coding
6658	chr7	70927753	70928134	+	0	NA	Intergenic	Tigger20a|DNA|TcMar-Tigger	-561197	NM_183261	11819		NM_009697	ENSMUSG00000030551	Nr2f2	2700033K02Rik|9430015G03Rik|ARP-1|Aporp1|COUP-TF2|COUP-TFII|COUPTFB|EAR3|SVP40|Tcfcoup2	nuclear receptor subfamily 2, group F, member 2	protein-coding
3533	chr18	38061473	38061850	+	0	NA	Intergenic	Intergenic	-62692	NM_001205336	106952		NM_139206	ENSMUSG00000024451	Arap3	Centd3|Drag1|E030006K04Rik|cnt-d3	ArfGAP with RhoGAP domain, ankyrin repeat and PH domain 3	protein-coding
7543	chr9	48915879	48916606	+	0	NA	Intergenic	Intergenic	-5143	NM_013561	15561		NM_013561	ENSMUSG00000032269	Htr3a	5-HT3|5-HT3A|5-HT3R	5-hydroxytryptamine (serotonin) receptor 3A	protein-coding
245	chr1	90335095	90335433	+	0	NA	Intergenic	Intergenic	131284	NM_001271607	12778		NM_007722	ENSMUSG00000044337	Ackr3	CXC-R7|CXCR-7|Cmkor1|Cxcr7|RDC-1|Rdc1	atypical chemokine receptor 3	protein-coding
7443	chr9	21592567	21593098	+	0	NA	promoter-TSS (NM_001205158)	promoter-TSS (NM_001205158)	-1	NR_038062	74766		NM_138303	ENSMUSG00000032182	Yipf2	1300010K09Rik	Yip1 domain family, member 2	protein-coding
255	chr1	92473651	92474035	+	0	NA	promoter-TSS (NM_024197)	promoter-TSS (NM_024197)	-85	NM_024197	67273		NM_024197	ENSMUSG00000026260	Ndufa10	2900053E13Rik	NADH:ubiquinone oxidoreductase subunit A10	protein-coding
4451	chr2	163203302	163203763	+	0	NA	promoter-TSS (NM_001363063)	promoter-TSS (NM_001363063)	249	NM_001372579	269389		NM_001098799	ENSMUSG00000074607	Tox2	Gcx1|RxHMG1	TOX high mobility group box family member 2	protein-coding
3023	chr16	59854446	59854749	+	0	NA	intron (NM_007938, intron 11 of 17)	intron (NM_007938, intron 11 of 17)	-215188	NM_001347244	56297		NM_019665	ENSMUSG00000022722	Arl6	1110018H24Rik|2210411E14Rik|BBS3	ADP-ribosylation factor-like 6	protein-coding
132	chr1	62181878	62182098	+	0	NA	intron (NM_001081050, intron 10 of 22)	intron (NM_001081050, intron 10 of 22)	-45879	NR_151537	105243940		NR_151537	ENSMUSG00000085019	Pard3bos2	Gm12747	par-3 family cell polarity regulator beta, opposite strand 2	ncRNA
4551	chr2	181487614	181488168	+	0	NA	Intergenic	Intergenic	-5315	NM_183181	241850		NM_183181	ENSMUSG00000055882	Abhd16b	1700095H12	abhydrolase domain containing 16B	protein-coding
2998	chr16	46010293	46010548	+	0	NA	promoter-TSS (NM_001134480)	promoter-TSS (NM_001134480)	-7	NM_001134480	433022		NM_001134480	ENSMUSG00000087141	Plcxd2	EG433022	phosphatidylinositol-specific phospholipase C, X domain containing 2	protein-coding
4662	chr3	55520440	55520658	+	0	NA	intron (NM_019978, intron 16 of 16)	intron (NM_019978, intron 16 of 16)	58821	NM_001195540	13175		NM_019978	ENSMUSG00000027797	Dclk1	1700113D08Rik|2810480F11Rik|Click-I|Cpg16|Dcamkl1|Dcl|Dclk|mKIAA0369	doublecortin-like kinase 1	protein-coding
580	chr10	14705287	14705499	+	0	NA	promoter-TSS (NM_025418)	promoter-TSS (NM_025418)	96	NM_025418	66201		NM_025418	ENSMUSG00000019868	Vta1	1110001D18Rik|1110059P08Rik|LIP5|SBP1	vesicle (multivesicular body) trafficking 1	protein-coding
3243	chr17	29268727	29269120	+	0	NA	promoter-TSS (NM_001379078)	promoter-TSS (NM_001379078)	-3	NR_166461	80748		NM_030561	ENSMUSG00000052712	BC004004	2400006G15Rik	cDNA sequence BC004004	protein-coding
3395	chr17	72859366	72859685	+	0	NA	Intergenic	Intergenic	21477	NM_001357370	383295		NM_027166	ENSMUSG00000039770	Ypel5	2310076K21Rik|CGI-127	yippee like 5	protein-coding
4480	chr2	166179621	166179975	+	0	NA	Intergenic	Intergenic	-24115	NM_028072	72043		NM_028072	ENSMUSG00000006800	Sulf2	2010004N24Rik|MSulf-2|mKIAA1247	sulfatase 2	protein-coding
4580	chr3	16858574	16859213	+	0	NA	Intergenic	Intergenic	41799	NR_153388	102632048		NR_153388		Gm30223	-	predicted gene, 30223	ncRNA
4372	chr2	146855558	146856006	+	0	NA	promoter-TSS (NM_001033298)	promoter-TSS (NM_001033298)	-98	NM_001033298	228730		NM_001033298	ENSMUSG00000074749	Kiz	Gm114|Ncrna00153|Plk1s1	kizuna centrosomal protein	protein-coding
6848	chr7	126922684	126923168	+	0	NA	promoter-TSS (NM_001374613)	promoter-TSS (NM_001374613)	-20	NM_001374613	68742		NM_026827	ENSMUSG00000060538	Tmem219	1110032O16Rik|2900045G02Rik|IGFBP-3R	transmembrane protein 219	protein-coding
2928	chr16	27370370	27371082	+	0	NA	promoter-TSS (NM_198166)	promoter-TSS (NM_198166)	-487	NM_198166	224065		NM_198166	ENSMUSG00000056423	Uts2b	Gm538|U2B|Urp|Uts2d	urotensin 2B	protein-coding
3684	chr18	75690109	75690464	+	0	NA	intron (NM_201354, intron 1 of 11)	intron (NM_201354, intron 1 of 11)	7410	NM_201354	269037		NM_201354	ENSMUSG00000052928	Ctif	Gm672	CBP80/20-dependent translation initiation factor	protein-coding
5455	chr4	143161817	143162414	+	0	NA	exon (NM_001256380, exon 6 of 8)	exon (NM_001256380, exon 6 of 8)	-25953	NR_105988	102465618		NR_105988	ENSMUSG00000106597	Mir7021	mmu-mir-7021	microRNA 7021	ncRNA
1787	chr12	100952407	100953197	+	0	NA	intron (NM_026681, intron 12 of 29)	intron (NM_026681, intron 12 of 29)	-33827	NR_166871	102640764		NR_166870	ENSMUSG00000113634	Gm36756	-	predicted gene, 36756	ncRNA
6006	chr5	140221277	140221549	+	0	NA	intron (NR_152617, intron 10 of 16)	intron (NR_152617, intron 10 of 16)	-46495	NM_001359027	17120		NM_010752	ENSMUSG00000029554	Mad1l1	Mad1	MAD1 mitotic arrest deficient 1-like 1	protein-coding
5555	chr5	15463459	15463914	+	0	NA	Intergenic	Lx5c|LINE|L1	12850	NM_001374725	100861702		NM_001374725	ENSMUSG00000099762	Gm21149	-	predicted gene, 21149	protein-coding
3093	chr16	90934874	90935150	+	0	NA	promoter-TSS (NM_026502)	promoter-TSS (NM_026502)	-163	NM_026502	68001		NM_026502	ENSMUSG00000022972	Cfap298	1110004E09Rik	cilia and flagella associate protien 298	protein-coding
139	chr1	62754151	62754444	+	0	NA	intron (NM_010939, intron 7 of 15)	intron (NM_010939, intron 7 of 15)	40435	NR_040601	74992		NR_040601		4930487H11Rik	-	RIKEN cDNA 4930487H11 gene	ncRNA
1957	chr13	44381762	44382191	+	0	NA	Intergenic	Intergenic	-57751	NR_045489	69491		NR_045489	ENSMUSG00000098144	1700029N11Rik	-	RIKEN cDNA 1700029N11 gene	ncRNA
1868	chr13	9276259	9277022	+	0	NA	5' UTR (NM_001081426, exon 1 of 37)	5' UTR (NM_001081426, exon 1 of 37)	115	NM_001081426	208440		NM_172459	ENSMUSG00000048264	Dip2c	2900024P20Rik|9630044M06|mKIAA0934	disco interacting protein 2 homolog C	protein-coding
3325	chr17	47864432	47864679	+	0	NA	Intergenic	Intergenic	-29864	NM_001109973	17240		NM_010783	ENSMUSG00000032717	Mdfi	I-mf|I-mfa	MyoD family inhibitor	protein-coding
6700	chr7	80184873	80185099	+	0	NA	Intergenic	Intergenic	-1884	NM_013659	20352		NM_013659	ENSMUSG00000030539	Sema4b	SemC|Semac|mKIAA1745|sema C	sema domain, immunoglobulin domain (Ig), transmembrane domain (TM) and short cytoplasmic domain, (semaphorin) 4B	protein-coding
2805	chr15	98871994	98872338	+	0	NA	promoter-TSS (NM_001033276)	promoter-TSS (NM_001033276)	-961	NM_001033276	381022		NM_001033276	ENSMUSG00000048154	Kmt2d	ALR|C430014K11Rik|KMT2B|Mll2|Mll4|bapa	lysine (K)-specific methyltransferase 2D	protein-coding
1019	chr11	36009503	36010088	+	0	NA	intron (NM_001290702, intron 27 of 27)	intron (NM_001290702, intron 27 of 27)	-29268	NM_170779	211652		NM_170779	ENSMUSG00000018849	Wwc1	Kibra	WW, C2 and coiled-coil domain containing 1	protein-coding
6901	chr7	134724743	134725209	+	0	NA	intron (NM_001033420, intron 2 of 51)	intron (NM_001033420, intron 2 of 51)	54289	NM_001033420	330662		NM_001033420	ENSMUSG00000058325	Dock1	9130006G06Rik|D630004B07Rik|b2b3190Clo	dedicator of cytokinesis 1	protein-coding
7739	chr9	96259792	96260351	+	0	NA	intron (NM_001184710, intron 1 of 9)	intron (NM_001184710, intron 1 of 9)	823	NM_001184710	211586		NM_178667	ENSMUSG00000032411	Tfdp2	1110029I05Rik|A330080J22Rik|DP-3|DP3	transcription factor Dp 2	protein-coding
3341	chr17	52479542	52480257	+	0	NA	Intergenic	Intergenic	122761	NR_155517	108168350		NR_155517	ENSMUSG00000098552	Gm27217	-	predicted gene 27217	ncRNA
7331	chr8	120421762	120422177	+	0	NA	Intergenic	Intergenic	-66897	NM_198671	382034		NM_198671	ENSMUSG00000031822	Gse1	2210013I18Rik|mKIAA0182	genetic suppressor element 1, coiled-coil protein	protein-coding
4764	chr3	95228158	95228597	+	0	NA	promoter-TSS (NM_001038708)	promoter-TSS (NM_001038708)	-47	NM_172395	57912		NM_172395	ENSMUSG00000046722	Cdc42se1	1300002M12Rik|Cdcse1|SCIP1|Spec1	CDC42 small effector 1	protein-coding
3749	chr19	4711658	4712029	+	0	NA	intron (NM_021287, intron 1 of 36)	CpG	635	NM_021287	20743		NM_021287	ENSMUSG00000067889	Sptbn2	Spnb3	spectrin beta, non-erythrocytic 2	protein-coding
983	chr11	29514891	29515208	+	0	NA	promoter-TSS (NM_001163454)	promoter-TSS (NM_001163454)	-16	NM_026465	67939		NM_026465	ENSMUSG00000032673	Prorsd1	2010316F05Rik|Ncrna00117|Prdxdd1	prolyl-tRNA synthetase domain containing 1	protein-coding
6196	chr6	71543824	71544356	+	0	NA	promoter-TSS (NM_001355675)	promoter-TSS (NM_001355675)	238	NM_025783	66700		NM_025783	ENSMUSG00000053119	Chmp3	25.1|4921505F14Rik|9130011K15Rik|CGI-49|D6Ertd286e|NEDF|Vps24	charged multivesicular body protein 3	protein-coding
6079	chr6	12748690	12749737	+	0	NA	promoter-TSS (NM_001164805)	promoter-TSS (NM_001164805)	40	NM_001164805	330267		NM_001164805	ENSMUSG00000032625	Thsd7a	Gm837	thrombospondin, type I, domain containing 7A	protein-coding
3103	chr16	93246934	93247149	+	0	NA	Intergenic	Intergenic	106148	NR_040486	69857		NR_040486	ENSMUSG00000100277	1810053B23Rik	1810008L18Rik|1810056K14Rik	RIKEN cDNA 1810053B23 gene	ncRNA
2839	chr15	102781373	102781772	+	0	NA	Intergenic	Intergenic	-34663	NR_104334	102216269		NR_104334		Cistr	Cistr-act|Gm38436	chondrogenesis associated transcript	ncRNA
1886	chr13	21167500	21168029	+	0	NA	Intergenic	Intergenic	-12167	NM_009054	19720		NM_009054	ENSMUSG00000021326	Trim27	Gm19403|Rfp	tripartite motif-containing 27	protein-coding
7705	chr9	78448071	78448280	+	0	NA	promoter-TSS (NM_026658)	promoter-TSS (NM_026658)	-35	NM_026658	68291		NM_026658	ENSMUSG00000032342	Mto1	2310039H01Rik|5730419A02Rik	mitochondrial tRNA translation optimization 1	protein-coding
2120	chr13	96010992	96011337	+	0	NA	intron (NM_029210, intron 4 of 12)	intron (NM_029210, intron 4 of 12)	-119242	NM_027711	544963		NM_027711	ENSMUSG00000021676	Iqgap2	4933417J23Rik|A630053O10	IQ motif containing GTPase activating protein 2	protein-coding
378	chr1	155416978	155417604	+	0	NA	5' UTR (NM_011273, exon 1 of 15)	5' UTR (NM_011273, exon 1 of 15)	153	NM_011273	19775		NM_011273	ENSMUSG00000026469	Xpr1	Rmc-1|Rmc1|Sxv|Syg1|XR	xenotropic and polytropic retrovirus receptor 1	protein-coding
3244	chr17	29356101	29356617	+	0	NA	Intergenic	Intergenic	-4555	NM_001159538	26382		NM_013710	ENSMUSG00000024013	Fgd2	Tcd-2|Tcd2|ZFYVE4|tcs-2|tcs2	FYVE, RhoGEF and PH domain containing 2	protein-coding
4269	chr2	115856129	115856475	+	0	NA	Intergenic	Intergenic	208317	NM_001159569	17536		NM_010825	ENSMUSG00000027210	Meis2	A430109D20Rik|Mrg1|Stra10	Meis homeobox 2	protein-coding
887	chr10	128049630	128049839	+	0	NA	Intergenic	B1F|SINE|Alu	-9248	NM_019766	56351		NM_019766	ENSMUSG00000071072	Ptges3	5730442A20Rik|Ptges|Tebp|cPGES|p23|sid3177	prostaglandin E synthase 3	protein-coding
3397	chr17	73072097	73072730	+	0	NA	Intergenic	Intergenic	35322	NR_169083	102632391		NR_169083	ENSMUSG00000120305	Gm30476	-	predicted gene, 30476	ncRNA
7298	chr8	111717057	111717943	+	0	NA	intron (NM_009954, intron 2 of 6)	intron (NM_009954, intron 2 of 6)	14636	NM_001198839	12927		NM_009954	ENSMUSG00000031955	Bcar1	Cas|Crkas	breast cancer anti-estrogen resistance 1	protein-coding
7544	chr9	49087446	49087657	+	0	NA	Intergenic	Intergenic	-15177	NM_001359460	80893		NM_030709	ENSMUSG00000032268	Tmprss5	spinesin	transmembrane protease, serine 5 (spinesin)	protein-coding
7444	chr9	21760075	21760885	+	0	NA	promoter-TSS (NM_001357331)	promoter-TSS (NM_001357331)	-177	NR_151673	67629		NM_026282	ENSMUSG00000074476	Spc24	2410030K01Rik|Spbc24	SPC24, NDC80 kinetochore complex component, homolog (S. cerevisiae)	protein-coding
395	chr1	157387962	157388253	+	0	NA	intron (NM_177644, intron 1 of 17)	intron (NM_177644, intron 1 of 17)	-24245	NR_027984	69953		NM_027274	ENSMUSG00000121798	2810025M15Rik	-	RIKEN cDNA 2810025M15 gene	ncRNA
3024	chr16	61391306	61391612	+	0	NA	Intergenic	Intergenic	-785928	NM_007938	13840		NM_007938	ENSMUSG00000055540	Epha6	EHK-2|Ehk2|Hek12|m-ehk2	Eph receptor A6	protein-coding
3498	chr18	30197687	30197990	+	0	NA	Intergenic	Intergenic	-75027	NM_181414	225326		NM_181414	ENSMUSG00000033628	Pik3c3	5330434F23Rik|Vps34	phosphatidylinositol 3-kinase catalytic subunit type 3	protein-coding
3598	chr18	55196467	55196715	+	0	NA	Intergenic	Intergenic	-204000	NM_001360787	269023		NM_175751	ENSMUSG00000052713	Zfp608	4932417D18Rik|D430007A19Rik|Znf608	zinc finger protein 608	protein-coding
2661	chr15	75678949	75679214	+	0	NA	promoter-TSS (NM_028404)	promoter-TSS (NM_028404)	-281	NM_001355589	72960		NM_028404	ENSMUSG00000000934	Top1mt	2900052H09Rik	DNA topoisomerase 1, mitochondrial	protein-coding
2273	chr14	29968176	29968453	+	0	NA	promoter-TSS (NM_019979)	promoter-TSS (NM_019979)	-66	NM_019979	80795		NM_019979	ENSMUSG00000042682	Selenok	1110001C03Rik|HSPC030|Hsp30|Selk	selenoprotein K	protein-coding
466	chr1	175410390	175410889	+	0	NA	intron (NM_001357129, intron 2 of 15)	intron (NM_001357129, intron 2 of 15)	81906	NM_011880	24012		NM_011880	ENSMUSG00000026527	Rgs7	-	regulator of G protein signaling 7	protein-coding
1322	chr11	96340785	96341160	+	0	NA	intron (NM_001079869, intron 1 of 3)	CpG	-2797	NM_010458	15410		NM_010458	ENSMUSG00000048763	Hoxb3	Hox-2.7	homeobox B3	protein-coding
2933	chr16	30873654	30873855	+	0	NA	Intergenic	Intergenic	207678	NM_198626	268880		NM_198626	ENSMUSG00000047434	Xxylt1	-	xyloside xylosyltransferase 1	protein-coding
3434	chr17	86964659	86964898	+	0	NA	intron (NM_145491, intron 2 of 4)	intron (NM_145491, intron 2 of 4)	1667	NM_145491	104215		NM_145491	ENSMUSG00000024143	Rhoq	Arhq|TC10A|Tc10	ras homolog family member Q	protein-coding
2552	chr15	26365566	26366130	+	0	NA	intron (NM_001310774, intron 2 of 2)	intron (NM_001310774, intron 2 of 2)	56800	NM_177597	211147		NM_177597	ENSMUSG00000022269	Marchf11	9630025C22|March11	membrane associated ring-CH-type finger 11	protein-coding
3534	chr18	38085211	38085416	+	0	NA	Intergenic	Intergenic	-86344	NM_001205336	106952		NM_139206	ENSMUSG00000024451	Arap3	Centd3|Drag1|E030006K04Rik|cnt-d3	ArfGAP with RhoGAP domain, ankyrin repeat and PH domain 3	protein-coding
2452	chr14	78343148	78343353	+	0	NA	Intergenic	MTE2b|LTR|ERVL-MaLR	-11152	NR_168612	102632639		NR_168612		Gm30662	-	predicted gene, 30662	ncRNA
7974	chrX	131774205	131774652	+	0	NA	Intergenic	Intergenic	-1913352	NR_153117	102632590		NR_153117		Gm26851	-	predicted gene, 26851	ncRNA
7234	chr8	91612381	91612757	+	0	NA	intron (NM_011936, intron 8 of 8)	intron (NM_011936, intron 8 of 8)	189085	NM_008393	16373		NM_008393	ENSMUSG00000031734	Irx3	-	Iroquois related homeobox 3	protein-coding
5802	chr5	111231228	111231440	+	0	NA	intron (NM_001267622, intron 10 of 22)	intron (NM_001267622, intron 10 of 22)	-99363	NM_001301643	56305		NM_019640	ENSMUSG00000050017	Pitpnb	PI-TP-beta	phosphatidylinositol transfer protein, beta	protein-coding
3233	chr17	28037120	28037503	+	0	NA	intron (NM_001374802, intron 11 of 23)	intron (NM_001374802, intron 11 of 23)	42453	NM_001374621	21463		NM_013687	ENSMUSG00000062859	Tcp11	D17Ken1|Tcp-11	t-complex protein 11	protein-coding
1111	chr11	59208252	59208673	+	0	NA	exon (NM_024210, exon 1 of 7)	exon (NM_024210, exon 1 of 7)	101	NM_024210	67862		NM_024210	ENSMUSG00000020441	2310033P09Rik	Mmtag2	RIKEN cDNA 2310033P09 gene	protein-coding
7782	chr9	107340478	107340740	+	0	NA	promoter-TSS (NM_175486)	promoter-TSS (NM_175486)	-31	NM_175486	235599		NM_175486	ENSMUSG00000037977	6430571L13Rik	-	RIKEN cDNA 6430571L13 gene	protein-coding
170	chr1	72963383	72963662	+	0	NA	Intergenic	Intergenic	52377	NM_009407	21958		NM_009407	ENSMUSG00000026182	Tnp1	Stp-1|TP1|Tp-1	transition protein 1	protein-coding
3973	chr2	24503183	24503407	+	0	NA	Intergenic	Intergenic	-27696	NM_011040	18510		NM_011040	ENSMUSG00000026976	Pax8	Pax-8	paired box 8	protein-coding
965	chr11	20853826	20854356	+	0	NA	Intergenic	Intergenic	-22983	NM_173752	216551		NM_173752	ENSMUSG00000042363	Lgalsl	1110067D22Rik|A530071M23|Grpa|Hspc159|Lgalsla	galectin like	protein-coding
2574	chr15	38710083	38710350	+	0	NA	Intergenic	Intergenic	18300	NR_131206	105463124		NR_131206	ENSMUSG00000115620	Gm45924	Borg	predicted gene, 45924	ncRNA
2474	chr14	97596908	97597157	+	0	NA	Intergenic	Intergenic	572733	NM_007826	13134		NM_007826	ENSMUSG00000055639	Dach1	Dac|Dach	dachshund family transcription factor 1	protein-coding
7952	chrX	101639892	101640279	+	0	NA	promoter-TSS (NM_001290535)	promoter-TSS (NM_001290535)	34	NM_139144	108155		NM_139144	ENSMUSG00000034160	Ogt	1110038P24Rik|4831420N21Rik|Ogtl	O-linked N-acetylglucosamine (GlcNAc) transferase (UDP-N-acetylglucosamine:polypeptide-N-acetylglucosaminyl transferase)	protein-coding
7611	chr9	60441623	60441847	+	0	NA	intron (NM_001040426, intron 3 of 17)	intron (NM_001040426, intron 3 of 17)	69300	NM_001040426	207596		NM_172444	ENSMUSG00000032289	Thsd4	ADAMTSL-6|ADAMTSL6|Adamtsl4|B230114P05Rik	thrombospondin, type I, domain containing 4	protein-coding
7433	chr9	20665947	20666229	+	0	NA	Intergenic	Intergenic	13970	NM_023371	23988		NM_023371	ENSMUSG00000032171	Pin1	0610025L01Rik|D9Bwg1161e	peptidyl-prolyl cis/trans isomerase, NIMA-interacting 1	protein-coding
7533	chr9	47279946	47281203	+	0	NA	Intergenic	Intergenic	-249596	NM_001310841	54725		NM_018770	ENSMUSG00000032076	Cadm1	2900073G06Rik|3100001I08Rik|Bl2|Igsf4|Igsf4a|Necl2|RA175|RA175A|RA175B|RA175C|RA175N|ST17|SgIGSF|SynCam|Tslc1	cell adhesion molecule 1	protein-coding
6390	chr6	125485644	125485882	+	0	NA	intron (NM_007657, intron 1 of 7)	intron (NM_007657, intron 1 of 7)	8997	NM_007657	12527		NM_007657	ENSMUSG00000030342	Cd9	Tspan29	CD9 antigen	protein-coding
2659	chr15	75633585	75634363	+	0	NA	Intergenic	RLTR14-int|LTR|ERV1	17290	NM_001044718	22701		NM_011759	ENSMUSG00000047003	Zfp41	CTfin92|Zfp-41	zinc finger protein 41	protein-coding
4280	chr2	119300002	119300312	+	0	NA	Intergenic	Intergenic	11415	NM_172269	228545		NM_172269	ENSMUSG00000034216	Vps18	9930024E13Rik	VPS18 CORVET/HOPS core subunit	protein-coding
4055	chr2	33918963	33919248	+	0	NA	Intergenic	Intergenic	23026	NR_166611	100041931		NR_166611		Gm13403	-	predicted gene 13403	ncRNA
6999	chr8	13907511	13907982	+	0	NA	promoter-TSS (NM_025785)	promoter-TSS (NM_025785)	7	NM_001347316	66822		NM_025785	ENSMUSG00000038365	Fbxo25	9130015I06Rik|Fbx25	F-box protein 25	protein-coding
2882	chr16	13109664	13109934	+	0	NA	promoter-TSS (NM_015769)	promoter-TSS (NM_015769)	63	NM_015769	50505		NM_015769	ENSMUSG00000022545	Ercc4	Xpf	excision repair cross-complementing rodent repair deficiency, complementation group 4	protein-coding
3543	chr18	42857808	42858053	+	0	NA	intron (NM_028392, intron 1 of 8)	intron (NM_028392, intron 1 of 8)	41578	NM_027531	72930		NM_027531	ENSMUSG00000024500	Ppp2r2b	2900026H06Rik|6330404L05Rik|E130009M08Rik|PP2A-PR55B|PR55-BETA|SCA12	protein phosphatase 2, regulatory subunit B, beta	protein-coding
3443	chr17	93203425	93203889	+	0	NA	intron (NM_009625, intron 4 of 4)	intron (NM_009625, intron 4 of 4)	4489	NM_009625	11516		NM_009625	ENSMUSG00000024256	Adcyap1	PACAP	adenylate cyclase activating polypeptide 1	protein-coding
6824	chr7	121707254	121707613	+	0	NA	promoter-TSS (NM_001033173)	promoter-TSS (NM_001033173)	9	NM_001033173	76179		NM_001033173	ENSMUSG00000063317	Usp31	6330567E21Rik|mKIAA1203	ubiquitin specific peptidase 31	protein-coding
2944	chr16	32003136	32003447	+	0	NA	promoter-TSS (NM_177103)	promoter-TSS (NM_177103)	-4	NM_177103	320213		NM_023801	ENSMUSG00000022772	Senp5	6230429P13Rik|A730063F07Rik|SMT3IP3	SUMO/sentrin specific peptidase 5	protein-coding
7023	chr8	25201519	25201816	+	0	NA	promoter-TSS (NM_177089)	promoter-TSS (NM_177089)	-125	NM_199323	320165		NM_177089	ENSMUSG00000065954	Tacc1	4833447E04Rik|B230378H13Rik	transforming, acidic coiled-coil containing protein 1	protein-coding
7395	chr8	125669695	125669909	+	0	NA	promoter-TSS (NM_028908)	promoter-TSS (NM_028908)	-16	NM_028908	74393		NM_028908	ENSMUSG00000050930	Map10	4933403G14Rik|mKIAA1383	microtubule-associated protein 10	protein-coding
874	chr10	125736389	125736613	+	0	NA	Intergenic	B3|SINE|B2	-229718	NM_177152	320398		NM_177152	ENSMUSG00000020105	Lrig3	9030421L11Rik|9130004I02Rik|9430095K15Rik|mKIAA3016	leucine-rich repeats and immunoglobulin-like domains 3	protein-coding
4251	chr2	106003028	106003319	+	0	NA	non-coding (NR_033993, exon 1 of 4)	non-coding (NR_033993, exon 1 of 4)	376	NM_026992	99349		NM_026992	ENSMUSG00000027166	Dnajc24	1700030A21Rik|2610027M02Rik|Dph4|MmDjC7|Zcsl3	DnaJ heat shock protein family (Hsp40) member C24	protein-coding
7243	chr8	94703113	94704159	+	0	NA	Intergenic	tRNA-Leu-CTG|tRNA|tRNA	-7394	NM_026385	67801		NM_026385	ENSMUSG00000031775	Pllp	0610010I06Rik|Plapi|Tm4sf11	plasma membrane proteolipid	protein-coding
6171	chr6	52640247	52640466	+	0	NA	promoter-TSS (NM_145567)	promoter-TSS (NM_145567)	-56	NM_145567	58875		NM_145567	ENSMUSG00000029776	Hibadh	6430402H10Rik	3-hydroxyisobutyrate dehydrogenase	protein-coding
225	chr1	86498366	86498992	+	0	NA	Intergenic	Intergenic	-27878	NM_001360831	19231		NM_008972	ENSMUSG00000026238	Ptma	Thym	prothymosin alpha	protein-coding
8017	chrY	1245516	1245742	+	0	NA	5' UTR (NM_009484, exon 1 of 27)	5' UTR (NM_009484, exon 1 of 27)	130	NM_001326682	22290		NM_009484	ENSMUSG00000068457	Uty	Hydb|mKIAA4057	ubiquitously transcribed tetratricopeptide repeat containing, Y-linked	protein-coding
5885	chr5	122158503	122158743	+	0	NA	intron (NM_001370947, intron 1 of 7)	CpG	282	NM_001370947	434233		NM_001370947	ENSMUSG00000121724	Ppp1ccb	EG434233|Gm5601|PP-1G|Ppp1cc	protein phosphatase 1 catalytic subunit gamma B	protein-coding
3707	chr18	80047023	80047332	+	0	NA	intron (NM_053117, intron 1 of 2)	CpG	282	NM_053117	93737		NM_053117	ENSMUSG00000056214	Pard6g	2410049N21Rik|Par6a	par-6 family cell polarity regulator gamma	protein-coding
7038	chr8	28871376	28871614	+	0	NA	intron (NM_001347499, intron 3 of 16)	intron (NM_001347499, intron 3 of 16)	277965	NR_166526	105243155		NR_166526		Gm26795	-	predicted gene, 26795	ncRNA
1604	chr12	29335136	29335452	+	0	NA	Intergenic	MER92C|LTR|ERV1	-193090	NM_001361660	17933		NM_008666	ENSMUSG00000061911	Myt1l	2900046C06Rik|2900093J19Rik|C630034G21Rik|Nztf1|Pmng1|Png-1|mKIAA1106	myelin transcription factor 1-like	protein-coding
4165	chr2	75786057	75786355	+	0	NA	Intergenic	Intergenic	-45971	NM_172666	228061		NM_172666	ENSMUSG00000042410	Agps	5832437L22|9930035G10Rik|Adaps|Adas|Adhaps|Adps|Aldhpsy|bs2	alkylglycerone phosphate synthase	protein-coding
1718	chr12	81402270	81402482	+	0	NA	intron (NM_001309810, intron 3 of 4)	intron (NM_001309810, intron 3 of 4)	19663	NM_009620	11498		NM_009620	ENSMUSG00000072972	Adam4	tMDCV	a disintegrin and metallopeptidase domain 4	protein-coding
17	chr1	12991366	12992673	+	0	NA	promoter-TSS (NM_172841)	promoter-TSS (NM_172841)	-884	NM_172841	240726		NM_172841	ENSMUSG00000025938	Slco5a1	4732454B15|A630033C23Rik	solute carrier organic anion transporter family, member 5A1	protein-coding
3879	chr19	46499776	46500355	+	0	NA	Intergenic	CpG	-1583	NM_053100	93679		NM_053100	ENSMUSG00000025034	Trim8	GERP|Rnf27	tripartite motif-containing 8	protein-coding
7104	chr8	54992080	54992669	+	0	NA	intron (NM_001253756, intron 1 of 5)	intron (NM_001253756, intron 1 of 5)	37646	NM_153581	234267		NM_153581	ENSMUSG00000031517	Gpm6a	Gpm6|M6A	glycoprotein m6a	protein-coding
4354	chr2	143062955	143063277	+	0	NA	promoter-TSS (NM_021335)	promoter-TSS (NM_021335)	47	NM_021335	20639		NM_021335	ENSMUSG00000008333	Snrpb2	2810052G09Rik	U2 small nuclear ribonucleoprotein B	protein-coding
5690	chr5	67098764	67099578	+	0	NA	promoter-TSS (NM_008888)	promoter-TSS (NM_008888)	-45	NM_008888	18935		NM_008888	ENSMUSG00000012520	Phox2b	Dilp1|NBPhox|Pmx2b|Px2b	paired-like homeobox 2b	protein-coding
4640	chr3	51224674	51224930	+	0	NA	5' UTR (NM_009834, exon 1 of 3)	5' UTR (NM_009834, exon 1 of 3)	355	NM_009834	12457		NM_009834	ENSMUSG00000023087	Noct	Ccr4|Ccrn4l	nocturnin	protein-coding
3228	chr17	27685406	27685756	+	0	NA	intron (NM_178365, intron 1 of 9)	intron (NM_178365, intron 1 of 9)	342	NM_178365	23969		NM_011861	ENSMUSG00000040276	Pacsin1	A830061D09Rik|H74|mKIAA1379|syndapin	protein kinase C and casein kinase substrate in neurons 1	protein-coding
1183	chr11	70656869	70657114	+	0	NA	promoter-TSS (NM_001136062)	promoter-TSS (NM_001136062)	-185	NM_007933	13808		NM_007933	ENSMUSG00000060600	Eno3	Eno-3|MSE	enolase 3, beta muscle	protein-coding
7327	chr8	120323036	120323599	+	0	NA	Intergenic	Intergenic	-95087	NR_110496	434353		NR_110496	ENSMUSG00000097960	A330074K22Rik	-	RIKEN cDNA A330074K22 gene	ncRNA
5257	chr4	111431983	111432196	+	0	NA	intron (NM_026279, intron 2 of 5)	intron (NM_026279, intron 2 of 5)	17083	NM_026279	67621		NM_026279	ENSMUSG00000028545	Bend5	2310026E23Rik	BEN domain containing 5	protein-coding
6778	chr7	109191765	109192074	+	0	NA	Intergenic	Intergenic	-16712	NM_001302205	109594		NM_057173	ENSMUSG00000036111	Lmo1	Rbtn-1|Rbtn1|Ttg1	LIM domain only 1	protein-coding
7094	chr8	47242753	47243042	+	0	NA	intron (NM_175162, intron 1 of 4)	intron (NM_175162, intron 1 of 4)	46505	NM_001363119	71069		NM_175162	ENSMUSG00000038143	Stox2	4933409N07Rik|mKIAA1392	storkhead box 2	protein-coding
6893	chr7	133122718	133123049	+	0	NA	intron (NM_009980, intron 1 of 10)	CpG	600	NM_009980	13017		NM_009980	ENSMUSG00000030970	Ctbp2	D7Ertd45e|Gtrgeo6|Ribeye	C-terminal binding protein 2	protein-coding
2326	chr14	48087006	48087980	+	0	NA	Intergenic	Intergenic	-33376	NM_033602	93834		NM_033602	ENSMUSG00000021846	Peli2	-	pellino 2	protein-coding
3048	chr16	76001728	76001945	+	0	NA	intron (NR_155447, intron 2 of 3)	intron (NR_155447, intron 2 of 3)	1052	NR_155447	102632240		NR_155447	ENSMUSG00000087214	Gm15555	-	predicted gene 15555	ncRNA
7683	chr9	72812413	72812892	+	0	NA	intron (NM_175485, intron 2 of 19)	intron (NM_175485, intron 2 of 19)	5378	NM_175485	235472		NM_175485	ENSMUSG00000036030	Prtg	A230098A12Rik|Igdcc5	protogenin	protein-coding
4814	chr3	105718129	105718752	+	0	NA	3' UTR (NM_175398, exon 2 of 2)	3' UTR (NM_175398, exon 2 of 2)	12982	NM_001163356	109050		NM_175398	ENSMUSG00000048458	Inka2	6530418L21Rik|Fam212b	inka box actin regulator 2	protein-coding
7528	chr9	46647224	46648084	+	0	NA	Intergenic	Intergenic	-265949	NR_015605	73040		NM_175192	ENSMUSG00000099696	2900052N01Rik	-	RIKEN cDNA 2900052N01 gene	ncRNA
1556	chr12	12680515	12680889	+	0	NA	Intergenic	Intergenic	-10785	NR_136889	102637952		NR_136889	ENSMUSG00000118614	Gm34637	-	predicted gene, 34637	ncRNA
3806	chr19	15819932	15821002	+	0	NA	Intergenic	Intergenic	104155	NM_001205339	107272		NM_177420	ENSMUSG00000024640	Psat1	D8Ertd814e|EPIP|PSA|Psat	phosphoserine aminotransferase 1	protein-coding
1456	chr11	114537069	114537438	+	0	NA	Intergenic	Intergenic	-88393	NR_027643	319819		NM_177008	ENSMUSG00000062391	4932435O22Rik	-	RIKEN cDNA 4932435O22 gene	ncRNA
7428	chr9	20492746	20493078	+	0	NA	promoter-TSS (NM_001310742)	promoter-TSS (NM_001310742)	-166	NM_146221	235028		NM_146221	ENSMUSG00000059475	Zfp426	2900057C04Rik|KRAB1|Zfo61|Zfp68-rs1|Znf426|mKIAA4237	zinc finger protein 426	protein-coding
7397	chr8	126516707	126517282	+	0	NA	Intergenic	Intergenic	-41929	NM_001159907	212728		NM_001159907	ENSMUSG00000090290	Tarbp1	Gm17296|Gm179	TAR RNA binding protein 1	protein-coding
3298	chr17	37050243	37050543	+	0	NA	intron (NM_019439, intron 5 of 22)	intron (NM_019439, intron 5 of 22)	4427	NM_019439	54393		NM_019439	ENSMUSG00000024462	Gabbr1	GABAB1|GABAbR1|bM573K1.1	gamma-aminobutyric acid type B receptor subunit 1	protein-coding
1702	chr12	79732650	79733012	+	0	NA	intron (NM_009014, intron 8 of 10)	intron (NM_009014, intron 8 of 10)	191902	NR_131075	77290		NR_131073	ENSMUSG00000112765	9430078K24Rik	-	RIKEN cDNA 9430078K24 gene	ncRNA
5620	chr5	35434786	35434993	+	0	NA	Intergenic	Intergenic	46028	NM_010445	15371		NM_010445	ENSMUSG00000067438	Hmx1	Nkx5-3	H6 homeobox 1	protein-coding
778	chr10	85393270	85393490	+	0	NA	intron (NM_028709, intron 1 of 16)	intron (NM_028709, intron 1 of 16)	6566	NM_028709	74007		NM_028709	ENSMUSG00000020042	Abtb3	6330404E16Rik|Btbd11	ankyrin repeat and BTB domain containing 3	protein-coding
7244	chr8	94838268	94838662	+	0	NA	promoter-TSS (NM_134141)	promoter-TSS (NM_134141)	52	NM_026452	67914		NM_026452	ENSMUSG00000031782	Coq9	2310005O14Rik	coenzyme Q9	protein-coding
4919	chr3	144643329	144643859	+	0	NA	Intergenic	Intergenic	73167	NM_053102	93684		NM_053102	ENSMUSG00000037072	Selenof	9430015P09Rik|Sep15	selenoprotein F	protein-coding
2396	chr14	66344038	66345475	+	0	NA	intron (NM_001310522, intron 1 of 6)	intron (NM_001310522, intron 1 of 6)	460	NM_019675	56471		NM_019675	ENSMUSG00000022044	Stmn4	Lagl|RB3	stathmin-like 4	protein-coding
4057	chr2	34482361	34482824	+	0	NA	intron (NM_001362921, intron 4 of 10)	intron (NM_001362921, intron 4 of 10)	75741	NM_001362920	227743		NM_177345	ENSMUSG00000038696	Mapkap1	D230039K05Rik|Sin1	mitogen-activated protein kinase associated protein 1	protein-coding
7498	chr9	42897240	42897913	+	0	NA	intron (NM_175481, intron 1 of 20)	CpG	46795	NM_175481	110637		NM_175481	ENSMUSG00000032017	Grik4	6330551K01Rik|GluK4|GluRgamma1|KA-1|KA1	glutamate receptor, ionotropic, kainate 4	protein-coding
7598	chr9	58060246	58061205	+	0	NA	intron (NM_001166282, intron 10 of 19)	intron (NM_001166282, intron 10 of 19)	28451	NR_168941	330951		NM_001243265	ENSMUSG00000086624	Gm16130	E330033L03	predicted gene 16130	ncRNA
4569	chr3	10022561	10022869	+	0	NA	Intergenic	Intergenic	10130	NM_001272098	16592		NM_010634	ENSMUSG00000027533	Fabp5	E-FABP|Fabpe|Klbp|PA-FABP|mal1	fatty acid binding protein 5, epidermal	protein-coding
3544	chr18	43144602	43144902	+	0	NA	Intergenic	Intergenic	-62945	NM_178749	269019		NM_178749	ENSMUSG00000039954	Stk32a	A930015B13Rik|YANK1	serine/threonine kinase 32A	protein-coding
4469	chr2	165388291	165388603	+	0	NA	promoter-TSS (NM_178411)	promoter-TSS (NM_178411)	-188	NM_178411	228876		NM_178411	ENSMUSG00000017667	Zfp334	D2Ertd535e	zinc finger protein 334	protein-coding
3444	chr17	93252710	93253032	+	0	NA	Intergenic	Intergenic	53703	NM_009625	11516		NM_009625	ENSMUSG00000024256	Adcyap1	PACAP	adenylate cyclase activating polypeptide 1	protein-coding
795	chr10	92006402	92006661	+	0	NA	Intergenic	Intergenic	65654	NR_029812	723955		NR_029812	ENSMUSG00000065524	Mir135a-2	Mirn135a-2|mir-135a-2	microRNA 135a-2	ncRNA
6823	chr7	121034226	121034597	+	0	NA	promoter-TSS (NM_021554)	promoter-TSS (NM_021554)	-34	NM_021554	59052		NM_021554	ENSMUSG00000030876	Mettl9	0610012D09Rik|Drev|MNCb-5680|mMETTL9	methyltransferase like 9	protein-coding
2943	chr16	31663516	31663878	+	0	NA	promoter-TSS (NM_001252434)	promoter-TSS (NM_001252434)	-238	NR_045516	13383		NM_007862	ENSMUSG00000022770	Dlg1	B130052P05Rik|Dlgh1|E-dlg/SAP97|SAP-97|SAP97|mKIAA4187	discs large MAGUK scaffold protein 1	protein-coding
7024	chr8	25601608	25602248	+	0	NA	promoter-TSS (NM_001001735)	promoter-TSS (NM_001001735)	327	NM_001308481	234135		NM_001001735	ENSMUSG00000054823	Nsd3	6720429E03|A530023P05|WHISTLE|Whsc1l1	nuclear receptor binding SET domain protein 3	protein-coding
4881	chr3	131637567	131637824	+	0	NA	intron (NM_001289477, intron 12 of 12)	intron (NM_001289477, intron 12 of 12)	71663	NM_001289477	23971		NM_011863	ENSMUSG00000028032	Papss1	Asapk|SK1	3'-phosphoadenosine 5'-phosphosulfate synthase 1	protein-coding
7434	chr9	20681851	20682608	+	0	NA	intron (NM_001357639, intron 1 of 5)	intron (NM_001357639, intron 1 of 5)	30111	NM_023371	23988		NM_023371	ENSMUSG00000032171	Pin1	0610025L01Rik|D9Bwg1161e	peptidyl-prolyl cis/trans isomerase, NIMA-interacting 1	protein-coding
288	chr1	127890374	127890608	+	0	NA	intron (NM_178690, intron 4 of 23)	intron (NM_178690, intron 4 of 23)	21718	NM_178690	226407		NM_178690	ENSMUSG00000036104	Rab3gap1	1700003B17Rik|4732493F09Rik|Rab3gap|p130|rab3-GAP p130	RAB3 GTPase activating protein subunit 1	protein-coding
4310	chr2	127182666	127182867	+	0	NA	Intergenic	Intergenic	25514	NM_198630	329509		NM_198630	ENSMUSG00000044145	1810024B03Rik	-	RIKEN cDNA 1810024B03 gene	protein-coding
7534	chr9	47367337	47368207	+	0	NA	Intergenic	Intergenic	-162398	NM_001310841	54725		NM_018770	ENSMUSG00000032076	Cadm1	2900073G06Rik|3100001I08Rik|Bl2|Igsf4|Igsf4a|Necl2|RA175|RA175A|RA175B|RA175C|RA175N|ST17|SgIGSF|SynCam|Tslc1	cell adhesion molecule 1	protein-coding
5161	chr4	86412848	86413112	+	0	NA	intron (NM_001368621, intron 23 of 28)	intron (NM_001368621, intron 23 of 28)	145323	NM_001081096	75811		NM_001081096	ENSMUSG00000028492	Saxo1	4930500O09Rik|Fam154a	stabilizer of axonemal microtubules 1	protein-coding
2252	chr14	24578669	24578950	+	0	NA	Intergenic	Intergenic	88056	NM_001360586	20088		NM_011297	ENSMUSG00000025290	Rps24	-	ribosomal protein S24	protein-coding
3234	chr17	28141778	28142127	+	0	NA	promoter-TSS (NM_001004366)	promoter-TSS (NM_001004366)	-357	NM_001004366	268935		NM_001004366	ENSMUSG00000038677	Scube3	CEGF3|D030038I21Rik	signal peptide, CUB domain, EGF-like 3	protein-coding
3974	chr2	25054117	25054506	+	0	NA	promoter-TSS (NM_020276)	promoter-TSS (NM_020276)	-68	NM_001177654	56876		NM_020276	ENSMUSG00000006476	Nsmf	Jacob|Nelf	NMDA receptor synaptonuclear signaling and neuronal migration factor	protein-coding
4850	chr3	119524640	119524882	+	0	NA	Intergenic	Intergenic	258627	NM_001310711	56195		NM_019550	ENSMUSG00000028134	Ptbp2	Ptb2|brPTB|nPTB	polypyrimidine tract binding protein 2	protein-coding
2573	chr15	38661737	38661961	+	0	NA	promoter-TSS (NM_025494)	promoter-TSS (NM_025494)	-55	NM_025494	66335		NM_025494	ENSMUSG00000022295	Atp6v1c1	1700025B18Rik	ATPase, H+ transporting, lysosomal V1 subunit C1	protein-coding
2473	chr14	97403182	97403574	+	0	NA	Intergenic	Intergenic	766387	NM_007826	13134		NM_007826	ENSMUSG00000055639	Dach1	Dac|Dach	dachshund family transcription factor 1	protein-coding
2849	chr15	103315164	103315390	+	0	NA	intron (NM_001356627, intron 7 of 7)	intron (NM_001356627, intron 7 of 7)	-4839	NM_030720	80910		NM_030720	ENSMUSG00000063234	Gpr84	EX33	G protein-coupled receptor 84	protein-coding
6929	chr7	139731183	139731765	+	0	NA	Intergenic	Intergenic	-47544	NR_105827	102465215		NR_105827	ENSMUSG00000098619	Mir6401	Gm27442|mmu-mir-6401	microRNA 6401	ncRNA
7093	chr8	46617094	46617674	+	0	NA	promoter-TSS (NM_001284409)	promoter-TSS (NM_001284409)	93	NM_009810	12367		NM_009810	ENSMUSG00000031628	Casp3	A830040C14Rik|AC-3|CASP-3|CC3|CPP-32|CPP32|Caspase-3|Lice|SCA-1|Yama|mldy	caspase 3	protein-coding
5051	chr4	41760351	41760597	+	0	NA	promoter-TSS (NM_001163401)	promoter-TSS (NM_001163401)	31	NM_001163401	16157		NM_010549	ENSMUSG00000073889	Il11ra1	GP130|Il-11ra|Il11ra|Il11ra2|NR1	interleukin 11 receptor subunit alpha 1	protein-coding
6894	chr7	133954395	133954724	+	0	NA	intron (NM_007400, intron 11 of 22)	intron (NM_007400, intron 11 of 22)	-171774	NM_001286031	101437		NM_133941	ENSMUSG00000030986	Dhx32	4732469F02Rik|Ddx32|muDDX32	DEAH-box helicase 32 (putative)	protein-coding
7684	chr9	72863699	72864260	+	0	NA	intron (NM_175485, intron 11 of 19)	intron (NM_175485, intron 11 of 19)	56705	NM_175485	235472		NM_175485	ENSMUSG00000036030	Prtg	A230098A12Rik|Igdcc5	protogenin	protein-coding
4813	chr3	105707761	105708031	+	0	NA	intron (NM_001163356, intron 1 of 1)	intron (NM_001163356, intron 1 of 1)	2438	NM_001163356	109050		NM_175398	ENSMUSG00000048458	Inka2	6530418L21Rik|Fam212b	inka box actin regulator 2	protein-coding
5786	chr5	110094477	110094713	+	0	NA	Intergenic	Intergenic	-5374	NM_207279	403178		NM_207279	ENSMUSG00000064247	Plcxd1	A330045H12Rik|Gm576	phosphatidylinositol-specific phospholipase C, X domain containing 1	protein-coding
4353	chr2	142903000	142903239	+	0	NA	non-coding (NR_131921, exon 1 of 2)	non-coding (NR_131921, exon 1 of 2)	154	NR_131921	75053		NR_131921	ENSMUSG00000086504	Kif16bos	4930511F01Rik	kinesin family member 16B, opposite strand	ncRNA
3739	chr19	3388754	3389345	+	0	NA	promoter-TSS (NM_001286557)	promoter-TSS (NM_001286557)	192	NM_001039658	17771		NM_010841	ENSMUSG00000024905	Tesmin	Mtl5	testis expressed metallothionein like	protein-coding
984	chr11	29526273	29526651	+	0	NA	promoter-TSS (NM_001282120)	promoter-TSS (NM_001282120)	65	NM_133767	76784		NM_133767	ENSMUSG00000020459	Mtif2	2310038D14Rik|2410112O06Rik|IF-2(Mt)|IF-2mt|IF2(mt)	mitochondrial translational initiation factor 2	protein-coding
7341	chr8	120564927	120565531	+	0	NA	intron (NM_198671, intron 3 of 15)	intron (NM_198671, intron 3 of 15)	23846	NM_178856	272551		NM_178856	ENSMUSG00000031821	Gins2	2210013I18Rik|4833427B12Rik|Pfs2|Psf2	GINS complex subunit 2	protein-coding
7325	chr8	120289685	120289934	+	0	NA	Intergenic	Intergenic	-61579	NR_110496	434353		NR_110496	ENSMUSG00000097960	A330074K22Rik	-	RIKEN cDNA A330074K22 gene	ncRNA
1184	chr11	70687723	70688337	+	0	NA	promoter-TSS (NM_178116)	promoter-TSS (NM_178116)	75	NM_001190378	216874		NM_178116	ENSMUSG00000040712	Camta2	Kiaa0909-hp|mKIAA0909	calmodulin binding transcription activator 2	protein-coding
5956	chr5	134176411	134176893	+	0	NA	exon (NM_033572, exon 1 of 11)	exon (NM_033572, exon 1 of 11)	115	NM_033572	94254		NM_033572	ENSMUSG00000061979	Rcc1l	5730496C04Rik|Wbscr16	reculator of chromosome condensation 1 like	protein-coding
5255	chr4	111356435	111357061	+	0	NA	intron (NM_030231, intron 6 of 12)	intron (NM_030231, intron 6 of 12)	-58258	NR_033793	67621		NM_026279	ENSMUSG00000028545	Bend5	2310026E23Rik	BEN domain containing 5	protein-coding
5080	chr4	45824183	45824787	+	0	NA	intron (NM_018741, intron 1 of 4)	intron (NM_018741, intron 1 of 4)	2342	NM_018741	75426		NM_018741	ENSMUSG00000035551	Igfbpl1	2810011G06Rik|2810453O06Rik|IGFBPL	insulin-like growth factor binding protein-like 1	protein-coding
5768	chr5	103340800	103341205	+	0	NA	Intergenic	Intergenic	-5596	NR_152117	75519		NR_152117	ENSMUSG00000105426	1700021F02Rik	Gm42618	RIKEN cDNA 1700021F02 gene	ncRNA
7103	chr8	53511718	53512003	+	0	NA	exon (NM_001205054, exon 1 of 9)	exon (NM_001205054, exon 1 of 9)	158	NM_001005847	11593		NM_001005847	ENSMUSG00000031521	Aga	-	aspartylglucosaminidase	protein-coding
3331	chr17	48960432	48960938	+	0	NA	intron (NM_027452, intron 1 of 2)	intron (NM_027452, intron 1 of 2)	28103	NM_027452	70530		NM_027452	ENSMUSG00000040490	Lrfn2	5730420O05Rik|SALM1|mKIAA1246	leucine rich repeat and fibronectin type III domain containing 2	protein-coding
7749	chr9	97704287	97704563	+	0	NA	intron (NM_022319, intron 2 of 17)	intron (NM_022319, intron 2 of 17)	-298995	NR_110443	66737		NR_110443	ENSMUSG00000090255	4921534H16Rik	-	RIKEN cDNA 4921534H16 gene	ncRNA
2078	chr13	72298628	72298852	+	0	NA	Intergenic	Intergenic	329824	NR_030701	328287		NR_030701		Gm20554	D430050G20	predicted gene, 20554	ncRNA
8015	chrX	167208660	167209439	+	0	NA	intron (NM_021278, intron 1 of 2)	intron (NM_021278, intron 1 of 2)	169	NM_021278	19241		NM_021278	ENSMUSG00000049775	Tmsb4x	Ptmb4|Tb4|Tbeta4	thymosin, beta 4, X chromosome	protein-coding
5887	chr5	122391929	122392215	+	0	NA	intron (NM_019824, intron 1 of 6)	CpG	194	NM_019824	56378		NM_019824	ENSMUSG00000029465	Arpc3	1110006A04Rik|p21-ARC|p21-Ar|p21Arc	actin related protein 2/3 complex, subunit 3	protein-coding
3705	chr18	79071135	79071806	+	0	NA	intron (NM_053099, intron 2 of 5)	intron (NM_053099, intron 2 of 5)	38974	NM_053099	240427		NM_053099	ENSMUSG00000024548	Setbp1	C130092E12|Seb|mKIAA0437	SET binding protein 1	protein-coding
1603	chr12	29049182	29049602	+	0	NA	Intergenic	HAL1|LINE|L1	-92537	NR_154987	102633526		NR_154987	ENSMUSG00000113986	Gm31333	-	predicted gene, 31333	ncRNA
6838	chr7	125763340	125763872	+	0	NA	intron (NM_001081022, intron 5 of 27)	intron (NM_001081022, intron 5 of 27)	55736	NM_001081022	233865		NM_001081022	ENSMUSG00000032743	Katnip	D430042O09Rik|Kiaa0556	katanin interacting protein	protein-coding
6320	chr6	100447423	100447725	+	0	NA	Intergenic	Intergenic	-79826	NR_040525	73395		NR_040525	ENSMUSG00000101553	1700049E22Rik	-	RIKEN cDNA 1700049E22 gene	ncRNA
4167	chr2	75865938	75866447	+	0	NA	intron (NM_172666, intron 8 of 19)	intron (NM_172666, intron 8 of 19)	34015	NM_172666	228061		NM_172666	ENSMUSG00000042410	Agps	5832437L22|9930035G10Rik|Adaps|Adas|Adhaps|Adps|Aldhpsy|bs2	alkylglycerone phosphate synthase	protein-coding
4923	chr3	146107926	146108130	+	0	NA	promoter-TSS (NM_172864)	promoter-TSS (NM_172864)	8	NM_172864	242253		NM_172864	ENSMUSG00000043020	Dnai3	4931433A13Rik|IC140|Ida7|Wdr63	dynein axonemal intermediate chain 3	protein-coding
7256	chr8	102596526	102596766	+	0	NA	Intergenic	Intergenic	188465	NM_009866	12552		NM_009866	ENSMUSG00000031673	Cdh11	Cad11|OSF-4	cadherin 11	protein-coding
7955	chrX	103533174	103533468	+	0	NA	Intergenic	Intergenic	-12179	NR_033398	668415		NR_033398		Gm53177	-	predicted gene, 53177	pseudo
1228	chr11	79054969	79055519	+	0	NA	intron (NM_013571, intron 2 of 17)	intron (NM_013571, intron 2 of 17)	4592	NM_001348207	16706		NM_013571	ENSMUSG00000018334	Ksr1	B-KSR1|D11Bhm183e|D11Bhm184e|Ksr|RSU2|hb|mKSR1	kinase suppressor of ras 1	protein-coding
5326	chr4	125534785	125535093	+	0	NA	intron (NM_001081097, intron 1 of 15)	intron (NM_001081097, intron 1 of 15)	30190	NR_035409	100124641		NR_035409	ENSMUSG00000076033	Mir692-3	Mir692-2b|Mirn692-2b|mmu-mir-692-3	microRNA 692-3	ncRNA
6068	chr6	4903597	4904003	+	0	NA	intron (NR_156747, intron 1 of 17)	CpG	489	NM_181595	243725		NM_181595	ENSMUSG00000032827	Ppp1r9a	2810430P21Rik|4930518N04Rik|5330407E15|A230094E16Rik|NRB|neurabin-I	protein phosphatase 1, regulatory subunit 9A	protein-coding
3183	chr17	21650181	21650852	+	0	NA	promoter-TSS (NM_001166497)	promoter-TSS (NM_001166497)	-95	NM_001357098	73229		NM_001166497	ENSMUSG00000035868	Zfp983	3110052M02Rik|mszf57|mszf71	zinc finger protein 983	protein-coding
6819	chr7	119720529	119720843	+	0	NA	exon (NM_145585, exon 2 of 5)	exon (NM_145585, exon 2 of 5)	2933	NM_145585	233802		NM_145585	ENSMUSG00000030942	Thumpd1	6330575P11Rik	THUMP domain containing 1	protein-coding
6359	chr6	115676417	115676850	+	0	NA	promoter-TSS (NM_001356333)	promoter-TSS (NM_001356333)	2	NM_001356333	110157		NM_029780	ENSMUSG00000000441	Raf1	6430402F14Rik|Craf1|D830050J10Rik|Raf-1|c-Raf|cRaf|v-Raf	v-raf-leukemia viral oncogene 1	protein-coding
2690	chr15	78770751	78771366	+	0	NA	intron (NM_008595, intron 1 of 7)	intron (NM_008595, intron 1 of 7)	2387	NM_008595	17305		NM_008595	ENSMUSG00000018169	Mfng	-	MFNG O-fucosylpeptide 3-beta-N-acetylglucosaminyltransferase	protein-coding
2257	chr14	25458918	25459490	+	0	NA	promoter-TSS (NM_001310666)	promoter-TSS (NM_001310666)	19	NM_183208	328365		NM_183208	ENSMUSG00000007817	Zmiz1	E330020C23|Gm10397|I920194n01|Rai17|Zimp10	zinc finger, MIZ-type containing 1	protein-coding
1048	chr11	44682818	44683509	+	0	NA	intron (NM_001362569, intron 6 of 15)	intron (NM_001362569, intron 6 of 15)	62935	NM_001362569	13591		NM_007897	ENSMUSG00000057098	Ebf1	Ebf|O/E-1|OE-1|Olf-1|Olf1	early B cell factor 1	protein-coding
3556	chr18	44733402	44733945	+	0	NA	intron (NM_001085373, intron 2 of 18)	intron (NM_001085373, intron 2 of 18)	-71407	NM_001085374	328949		NM_001033406	ENSMUSG00000071856	Mcc	D18Ertd451e|E330037C19	mutated in colorectal cancers	protein-coding
1806	chr12	106123332	106123538	+	0	NA	Intergenic	Intergenic	-24415	NR_168018	102635247		NR_168018	ENSMUSG00000113390	Gm32635	-	predicted gene, 32635	ncRNA
7785	chr9	107587471	107588069	+	0	NA	promoter-TSS (NM_025903)	promoter-TSS (NM_025903)	52	NM_025903	15983		NM_025903	ENSMUSG00000010048	Ifrd2	1810034A24Rik|SKMc15	interferon-related developmental regulator 2	protein-coding
3456	chr18	4987663	4988620	+	0	NA	Intergenic	Intergenic	-58448	NM_153153	225115		NM_153153	ENSMUSG00000024236	Svil	B430302E16Rik	supervillin	protein-coding
1707	chr12	80112968	80113473	+	0	NA	promoter-TSS (NM_007564)	promoter-TSS (NM_007564)	-207	NM_007564	12192		NM_007564	ENSMUSG00000021127	Zfp36l1	Berg36|Brf1|D530020L18Rik|ERF1|TIS11b|cMG1	zinc finger protein 36, C3H type-like 1	protein-coding
6086	chr6	21851985	21852520	+	0	NA	promoter-TSS (NM_001363814)	promoter-TSS (NM_001363814)	-85	NM_001363814	269831		NM_173007	ENSMUSG00000029669	Tspan12	9030619E17|Tm4sf12	tetraspanin 12	protein-coding
6950	chr7	143053263	143053559	+	0	NA	non-coding (NR_015529, exon 1 of 4)	non-coding (NR_015529, exon 1 of 4)	275	NR_015529	97423		NM_133790	ENSMUSG00000059277	R74862	-	expressed sequence R74862	ncRNA
3604	chr18	55549629	55550178	+	0	NA	Intergenic	Intergenic	-557312	NM_001360787	269023		NM_175751	ENSMUSG00000052713	Zfp608	4932417D18Rik|D430007A19Rik|Znf608	zinc finger protein 608	protein-coding
4616	chr3	34571886	34572111	+	0	NA	intron (NR_015580, intron 2 of 4)	intron (NR_015580, intron 2 of 4)	11617	NR_015580	320478		NM_177170	ENSMUSG00000105265	Sox2ot	B230215L15Rik	SOX2 overlapping transcript (non-protein coding)	ncRNA
3718	chr18	81898075	81898996	+	0	NA	Intergenic	Intergenic	93545	NR_039589	100628596		NR_039589	ENSMUSG00000093036	Mir5127	mmu-mir-5127|mu-mir-5127	microRNA 5127	ncRNA
8008	chrX	162759770	162760506	+	0	NA	promoter-TSS (NM_009031)	promoter-TSS (NM_009031)	-234	NM_009031	245688		NM_009031	ENSMUSG00000031353	Rbbp7	mRbAp46	retinoblastoma binding protein 7, chromatin remodeling factor	protein-coding
6751	chr7	100227214	100227548	+	0	NA	promoter-TSS (NM_027629)	promoter-TSS (NM_027629)	-226	NM_027629	70974		NM_027629	ENSMUSG00000030729	Pgm2l1	4931406N15Rik|BM32A	phosphoglucomutase 2-like 1	protein-coding
7392	chr8	125311918	125312637	+	0	NA	Intergenic	Intergenic	180556	NM_001081337	244668		NM_001081337	ENSMUSG00000001995	Sipa1l2	mKIAA1389	signal-induced proliferation-associated 1 like 2	protein-coding
4130	chr2	71055713	71056055	+	0	NA	promoter-TSS (NM_001110512)	promoter-TSS (NM_001110512)	140	NM_001165982	75763		NM_198005	ENSMUSG00000041966	Dcaf17	2810055O12Rik|4833418A01Rik|A030004A10Rik|A930009G19Rik	DDB1 and CUL4 associated factor 17	protein-coding
2885	chr16	13256236	13256471	+	0	NA	promoter-TSS (NM_001122667)	promoter-TSS (NM_001122667)	-128	NM_001122667	239719		NM_153588	ENSMUSG00000009569	Mrtfb	Gt4-1|MRTF-B|Mkl2|SOLOIST|mKIAA1243	myocardin related transcription factor B	protein-coding
6780	chr7	109438907	109439280	+	0	NA	promoter-TSS (NM_001355145)	promoter-TSS (NM_001355145)	-40	NM_054103	117229		NM_054103	ENSMUSG00000031027	Stk33	4921505G21Rik	serine/threonine kinase 33	protein-coding
37	chr1	29216918	29217482	+	0	NA	Intergenic	Intergenic	-204288	NR_105760	102465174		NR_105760	ENSMUSG00000099257	Mir6342	Gm27268|mmu-mir-6342	microRNA 6342	ncRNA
1879	chr13	18457723	18458038	+	0	NA	Intergenic	Intergenic	-75841	NM_175006	218030		NM_175006	ENSMUSG00000009734	Pou6f2	D130006K24Rik|RPF-1	POU domain, class 6, transcription factor 2	protein-coding
6981	chr8	10153661	10153965	+	0	NA	promoter-TSS (NM_001319151)	promoter-TSS (NM_001319151)	-98	NM_001319151	244281		NM_001081397	ENSMUSG00000039057	Myo16	C230040D10Rik|Gm1105|NYAP3|mKIAA0865	myosin XVI	protein-coding
4052	chr2	33700571	33701449	+	0	NA	Intergenic	Intergenic	59817	NR_046275	100504399		NM_177842		C130021I20Rik	-	Riken cDNA C130021I20 gene	ncRNA
1543	chr12	4907451	4907770	+	0	NA	promoter-TSS (NM_145441)	promoter-TSS (NM_145441)	-57	NM_145441	217379		NM_145441	ENSMUSG00000020634	Ubxn2a	6330407P03Rik|Ubxd4	UBX domain protein 2A	protein-coding
1443	chr11	113583936	113584522	+	0	NA	intron (NM_001362939, intron 1 of 9)	intron (NM_001362939, intron 1 of 9)	-18414	NM_001362941	69806		NM_027216	ENSMUSG00000041654	Slc39a11	1810074D23Rik|ZIP-11	solute carrier family 39 (metal ion transporter), member 11	protein-coding
732	chr10	79803786	79804178	+	0	NA	intron (NM_023128, intron 1 of 8)	intron (NM_023128, intron 1 of 8)	10410	NM_023128	18483		NM_023128	ENSMUSG00000035863	Palm	-	paralemmin	protein-coding
525	chr1	188184932	188185605	+	0	NA	intron (NM_001357534, intron 6 of 7)	intron (NM_001357534, intron 6 of 7)	-77570	NM_021408	22283		NM_021408	ENSMUSG00000026609	Ush2a	A930011D15Rik|A930037M10Rik|Gm676|Gm983|Mush2a|Ushrn	usherin	protein-coding
4162	chr2	75703439	75703824	+	0	NA	intron (NR_132727, intron 1 of 1)	CpG	1032	NR_132727
6913	chr7	137228280	137229285	+	0	NA	intron (NM_010096, intron 8 of 15)	intron (NM_010096, intron 8 of 15)	-5901	NR_045885	100038555		NR_045885	ENSMUSG00000109722	Gm10578	-	predicted gene 10578	ncRNA
5882	chr5	121948618	121948994	+	0	NA	intron (NM_007804, intron 2 of 22)	CpG	99019	NM_007804	13048		NM_007804	ENSMUSG00000042589	Cux2	1700051K22Rik|Cutl2|Cux-2	cut-like homeobox 2	protein-coding
6563	chr7	37308183	37308729	+	0	NA	Intergenic	Intergenic	-361343	NR_166497	67641		NR_166497	ENSMUSG00000093540	4930505M18Rik	-	RIKEN cDNA 4930505M18 gene	ncRNA
4994	chr4	13882429	13882723	+	0	NA	intron (NM_001111027, intron 11 of 11)	intron (NM_001111027, intron 11 of 11)	97794	NM_009822	12395		NM_009822	ENSMUSG00000006586	Runx1t1	Cbfa2t1h|ETO|MTG8	RUNX1 translocation partner 1	protein-coding
6463	chr7	7278332	7278542	+	0	NA	promoter-TSS (NR_003555)	promoter-TSS (NR_003555)	-148	NR_003555	76229		NM_001113468	ENSMUSG00000095730	Vmn2r29	6430701C03Rik	vomeronasal 2, receptor 29	protein-coding
4829	chr3	108591203	108591811	+	0	NA	promoter-TSS (NM_001358055)	promoter-TSS (NM_001358055)	-226	NM_001358055	99512		NM_181400	ENSMUSG00000040389	Wdr47	1810073M12Rik|mKIAA0893	WD repeat domain 47	protein-coding
5944	chr5	132047849	132048573	+	0	NA	intron (NM_001363480, intron 3 of 19)	intron (NM_001363480, intron 3 of 19)	167942	NR_040704	75369		NR_040704	ENSMUSG00000105773	4930563F08Rik	-	RIKEN cDNA 4930563F08 gene	ncRNA
4278	chr2	118549640	118550081	+	0	NA	promoter-TSS (NM_138313)	promoter-TSS (NM_138313)	-174	NM_138313	171543		NM_138313	ENSMUSG00000040093	Bmf	-	BCL2 modifying factor	protein-coding
1233	chr11	80080810	80081122	+	0	NA	promoter-TSS (NM_001277106)	promoter-TSS (NM_001277106)	25	NM_001277106	54394		NM_018776	ENSMUSG00000017561	Crlf3	Creme9|Cytor4	cytokine receptor-like factor 3	protein-coding
801	chr10	93593908	93594239	+	0	NA	intron (NR_045810, intron 1 of 3)	intron (NR_045810, intron 1 of 3)	-4415	NM_027246	69878		NM_027246	ENSMUSG00000020018	Snrpf	2010013O18Rik|SMF|sm-F|snRNP-F	small nuclear ribonucleoprotein polypeptide F	protein-coding
3111	chr16	96200280	96200550	+	0	NA	promoter-TSS (NM_015825)	promoter-TSS (NM_015825)	-55	NM_015825	50795		NM_015825	ENSMUSG00000040666	Sh3bgr	5430437A18Rik	SH3-binding domain glutamic acid-rich protein	protein-coding
6158	chr6	50112984	50113283	+	0	NA	intron (NM_001361247, intron 1 of 12)	intron (NM_001361247, intron 1 of 12)	2273	NM_001361248	56524		NM_008016	ENSMUSG00000038388	Pals2	Mpp6|P55t	protein associated with LIN7 2, MAGUK family member	protein-coding
370	chr1	153662276	153662479	+	0	NA	intron (NM_026380, intron 1 of 6)	intron (NM_026380, intron 1 of 6)	-2897	NM_001357525	67792		NM_026380	ENSMUSG00000042671	Rgs8	6530413N01Rik	regulator of G-protein signaling 8	protein-coding
4938	chr3	152395759	152396127	+	0	NA	promoter-TSS (NM_001287139)	promoter-TSS (NM_001287139)	-60	NM_001080755	108946		NM_198416	ENSMUSG00000039068	Zzz3	3110065C23Rik|6430567E01Rik	zinc finger, ZZ domain containing 3	protein-coding
1973	chr13	48968265	48968614	+	0	NA	promoter-TSS (NM_001033268)	promoter-TSS (NM_001033268)	327	NR_015601	68128		NR_015601	ENSMUSG00000120113	Fam120aos	C030044B11Rik	family with sequence similarity 120A, opposite strand	ncRNA
5659	chr5	48187949	48188401	+	0	NA	intron (NM_178804, intron 7 of 35)	intron (NM_178804, intron 7 of 35)	-35767	NR_029798	723822		NR_029798	ENSMUSG00000065603	Mir218-1	Mirn218-1|mir-218-1	microRNA 218-1	ncRNA
6626	chr7	60391115	60391353	+	0	NA	intron (NR_146211, intron 3 of 171)	Lx2|LINE|L1	58943	NR_146211	52480		NR_015456		Snhg14	C230091D08Rik|D7Ertd715e|Gm42386|Gm42387|Gm42388|Gm42389|Gm42390|Gm42391|Gm45921|Lncat|Pwcr1|U-Ube3a-ATS|Ube3a-ATS|lincRNA-EC50	small nucleolar RNA host gene 14	ncRNA
5574	chr5	24334869	24335491	+	0	NA	intron (NM_013569, intron 2 of 14)	intron (NM_013569, intron 2 of 14)	-5589	NM_001294162	16511		NM_013569	ENSMUSG00000038319	Kcnh2	ERG1|LQT|Lqt2|M-erg|Merg1|merg1a|merg1b	potassium voltage-gated channel, subfamily H (eag-related), member 2	protein-coding
5474	chr4	148558458	148558691	+	0	NA	promoter-TSS (NM_001355489)	promoter-TSS (NM_001355489)	-139	NM_001355489	50912		NM_016699	ENSMUSG00000017264	Exosc10	PM-Scl|PM/Scl-100|Pmscl2|RRP6|p2|p3|p4	exosome component 10	protein-coding
2887	chr16	16146784	16147105	+	0	NA	promoter-TSS (NM_146068)	promoter-TSS (NM_146068)	-93	NM_146068	224008		NM_146068	ENSMUSG00000041974	Spidr	2310008H04Rik|Kiaa0146	scaffolding protein involved in DNA repair	protein-coding
1331	chr11	96934997	96935284	+	0	NA	3' UTR (NM_146026, exon 3 of 3)	3' UTR (NM_146026, exon 3 of 3)	5859	NM_146026	217138		NM_146026	ENSMUSG00000047040	Prr15l	Atad4|E230006A12Rik	proline rich 15-like	protein-coding
7886	chrX	13041831	13042044	+	0	NA	promoter-TSS (NR_038158)	promoter-TSS (NR_038158)	-78	NR_038158	70489		NR_038158	ENSMUSG00000087424	5730405O15Rik	-	RIKEN cDNA 5730405O15 gene	ncRNA
1705	chr12	79879189	79880127	+	0	NA	Intergenic	Intergenic	45075	NR_131075	77290		NR_131073	ENSMUSG00000112765	9430078K24Rik	-	RIKEN cDNA 9430078K24 gene	ncRNA
2768	chr15	92580690	92581249	+	0	NA	intron (NM_001164593, intron 3 of 9)	intron (NM_001164593, intron 3 of 9)	-16140	NM_001164594	239618		NM_001164593	ENSMUSG00000036218	Pdzrn4	1110017D07Rik|LNX4|SAMCAP3L|mKIAA3027	PDZ domain containing RING finger 4	protein-coding
3603	chr18	55519264	55519881	+	0	NA	Intergenic	Intergenic	-526981	NM_001360787	269023		NM_175751	ENSMUSG00000052713	Zfp608	4932417D18Rik|D430007A19Rik|Znf608	zinc finger protein 608	protein-coding
6696	chr7	79715693	79715901	+	0	NA	promoter-TSS (NM_001291222)	promoter-TSS (NM_001291222)	-90	NM_001291222	16576		NM_010626	ENSMUSG00000050382	Kif7	-	kinesin family member 7	protein-coding
5078	chr4	45765789	45765997	+	0	NA	Intergenic	Intergenic	-1670	NR_046068	100040567		NR_046068	ENSMUSG00000085876	Gm12409	-	predicted gene 12409	ncRNA
739	chr10	80165302	80165899	+	0	NA	promoter-TSS (NM_001379422)	promoter-TSS (NM_001379422)	-390	NM_001379422	12696		NM_007705	ENSMUSG00000045193	Cirbp	Cirp	cold inducible RNA binding protein	protein-coding
2956	chr16	33673687	33674080	+	0	NA	Intergenic	Intergenic	-10583	NM_175256	77446		NM_172934	ENSMUSG00000075254	Heg1	4632417D23Rik|5530401I02Rik|9530025L16Rik|Gm629	heart development protein with EGF-like domains 1	protein-coding
2255	chr14	24826595	24827623	+	0	NA	Intergenic	Intergenic	-282152	NR_153781	102634576		NR_153781		Gm32123	-	predicted gene, 32123	ncRNA
2080	chr13	73107445	73107826	+	0	NA	Intergenic	Intergenic	121465	NR_126459	75361		NR_126459		4930555K05Rik	-	RIKEN cDNA 4930555K05 gene	ncRNA
7787	chr9	107667179	107667949	+	0	NA	promoter-TSS (NM_023805)	promoter-TSS (NM_023805)	-165	NM_001199217	76257		NM_023805	ENSMUSG00000010064	Slc38a3	0610012J02Rik|D9Ucla2|Nat1|Slc38-3|Sn1|Snat3|mNAT	solute carrier family 38, member 3	protein-coding
5849	chr5	116231942	116232461	+	0	NA	intron (NM_001360005, intron 1 of 5)	intron (NM_001360005, intron 1 of 5)	56784	NM_001360005	269693		NM_177759	ENSMUSG00000043913	Ccdc60	C130098D09	coiled-coil domain containing 60	protein-coding
405	chr1	159773293	159773496	+	0	NA	intron (NM_022312, intron 2 of 22)	intron (NM_022312, intron 2 of 22)	249625	NM_022312	21960		NM_022312	ENSMUSG00000015829	Tnr	J1-tenascin|TN-R|janusin|restrictin	tenascin R	protein-coding
4924	chr3	146177875	146178363	+	0	NA	intron (NM_001005846, intron 7 of 13)	intron (NM_001005846, intron 7 of 13)	27945	NM_001005846	68279		NM_026656	ENSMUSG00000011008	Mcoln2	3300002C04Rik|TRPML2	mucolipin 2	protein-coding
1739	chr12	86216937	86217204	+	0	NA	Intergenic	Intergenic	-24788	NM_027405	70373		NM_027405	ENSMUSG00000021254	Gpatch2l	1700020O03Rik|4732487G21Rik|A630090I05Rik|Kiaa1152	G patch domain containing 2 like	protein-coding
2051	chr13	67525939	67526283	+	0	NA	5' UTR (NM_133228, exon 1 of 4)	5' UTR (NM_133228, exon 1 of 4)	120	NM_133228	170763		NM_133228	ENSMUSG00000097333	Zfp87	2210039O17Rik|4631412O18Rik|KRAB4|Mzf22|Zfp72	zinc finger protein 87	protein-coding
4899	chr3	138781661	138781896	+	0	NA	intron (NR_121195, intron 1 of 7)	intron (NR_121195, intron 1 of 7)	39570	NM_019571	56224		NM_019571	ENSMUSG00000028152	Tspan5	2810455A09Rik|4930505M03Rik|NET-4|Tm4sf9	tetraspanin 5	protein-coding
7957	chrX	103622445	103622795	+	0	NA	intron (NR_028381, intron 1 of 10)	intron (NR_028381, intron 1 of 10)	1134	NR_028381	78878		NR_028380	ENSMUSG00000086370	Ftx	B230206F22Rik|NCRNA00182|Thcytx	Ftx transcript, Xist regulator, non-protein coding	ncRNA
7868	chrX	7883887	7884246	+	0	NA	promoter-TSS (NM_001083937)	promoter-TSS (NM_001083937)	-178	NM_078484	22232		NM_078484	ENSMUSG00000031156	Slc35a2	Had-1|Had1|Sfc8|UGT|Ugalt	solute carrier family 35 (UDP-galactose transporter), member A2	protein-coding
3184	chr17	21707548	21707804	+	0	NA	promoter-TSS (NM_001008501)	promoter-TSS (NM_001008501)	-65	NM_001008501	240034		NM_001008501	ENSMUSG00000067928	Zfp760	9430018I06	zinc finger protein 760	protein-coding
2786	chr15	95057630	95057982	+	0	NA	intron (NM_178789, intron 6 of 7)	intron (NM_178789, intron 6 of 7)	91512	NR_015482	100043315		NR_015482	ENSMUSG00000100603	LOC100043315	-	uncharacterized LOC100043315	ncRNA
7019	chr8	24127605	24127876	+	0	NA	Intergenic	Intergenic	311206	NM_026931	69068		NM_026931	ENSMUSG00000056313	Tcim	1110065B09Rik|1810011O10Rik	transcriptional and immune response regulator	protein-coding
7322	chr8	120227998	120228457	+	0	NA	promoter-TSS (NR_110496)	promoter-TSS (NR_110496)	3	NR_110496	434353		NR_110496	ENSMUSG00000097960	A330074K22Rik	-	RIKEN cDNA A330074K22 gene	ncRNA
5252	chr4	111004534	111004777	+	0	NA	intron (NM_030231, intron 4 of 12)	intron (NM_030231, intron 4 of 12)	-410351	NR_033793	67621		NM_026279	ENSMUSG00000028545	Bend5	2310026E23Rik	BEN domain containing 5	protein-coding
5573	chr5	24322220	24322684	+	0	NA	intron (NM_013569, intron 11 of 14)	intron (NM_013569, intron 11 of 14)	7139	NM_001294162	16511		NM_013569	ENSMUSG00000038319	Kcnh2	ERG1|LQT|Lqt2|M-erg|Merg1|merg1a|merg1b	potassium voltage-gated channel, subfamily H (eag-related), member 2	protein-coding
5473	chr4	148512755	148513780	+	0	NA	intron (NM_020009, intron 29 of 57)	intron (NM_020009, intron 29 of 57)	-12805	NM_001039554	654812		NM_001039554	ENSMUSG00000028989	Angptl7	-	angiopoietin-like 7	protein-coding
1234	chr11	80209001	80209443	+	0	NA	5' UTR (NM_021536, exon 1 of 19)	5' UTR (NM_021536, exon 1 of 19)	171	NM_001362868	59040		NM_021536	ENSMUSG00000017686	Rhot1	2210403N23Rik|Arht1|C430039G08Rik|Miro1	ras homolog family member T1	protein-coding
588	chr10	19078042	19078427	+	0	NA	Intergenic	Intergenic	8973	NR_166085	73605		NR_166085		1700124M09Rik	-	RIKEN cDNA 1700124M09 gene	ncRNA
4400	chr2	153030456	153031066	+	0	NA	Intergenic	Intergenic	-1091	NM_001011732	228787		NM_001011732	ENSMUSG00000042631	Xkr7	-	X-linked Kx blood group related 7	protein-coding
2161	chr13	104109774	104110308	+	0	NA	promoter-TSS (NM_029447)	promoter-TSS (NM_029447)	300	NM_001361054	218544		NM_144838	ENSMUSG00000042743	Sgtb	C630001O05Rik	small glutamine-rich tetratricopeptide repeat (TPR)-containing, beta	protein-coding
1974	chr13	49215918	49216181	+	0	NA	promoter-TSS (NM_026738)	promoter-TSS (NM_026738)	-23	NM_026738	68480		NM_026738	ENSMUSG00000037960	Card19	1110007C09Rik|Bincard	caspase recruitment domain family, member 19	protein-coding
4500	chr2	168860727	168861240	+	0	NA	Intergenic	Intergenic	51620	NM_001370946	22722		NM_009564	ENSMUSG00000027551	Zfp64	Gm38422	zinc finger protein 64	protein-coding
416	chr1	165836765	165837004	+	0	NA	intron (NR_103716, intron 1 of 8)	intron (NR_103716, intron 1 of 8)	48203	NM_031162	12503		NM_031162	ENSMUSG00000005763	Cd247	4930549J05Rik|A430104F18Rik|Cd3|Cd3-eta|Cd3-zeta|Cd3h|Cd3z|Cd3zeta|T3z|Tcrk|Tcrz	CD247 antigen	protein-coding
5396	chr4	134575591	134576085	+	0	NA	intron (NM_207237, intron 8 of 11)	intron (NM_207237, intron 8 of 11)	-7987	NR_105829	102465216		NR_105829	ENSMUSG00000099289	Mir6403	Gm27992|mmu-mir-6403	microRNA 6403	ncRNA
1298	chr11	93955825	93956298	+	0	NA	promoter-TSS (NM_001077529)	promoter-TSS (NM_001077529)	195	NM_008705	18103		NM_008705	ENSMUSG00000020857	Nme2	NM23-H2|NM23B|nm23-M2	NME/NM23 nucleoside diphosphate kinase 2	protein-coding
6914	chr7	137241540	137242318	+	0	NA	non-coding (NR_045885, exon 4 of 4)	non-coding (NR_045885, exon 4 of 4)	7246	NR_045885	100038555		NR_045885	ENSMUSG00000109722	Gm10578	-	predicted gene 10578	ncRNA
4346	chr2	138703894	138704162	+	0	NA	Intergenic	Intergenic	-115901	NR_035477	100316816		NR_035477	ENSMUSG00000088983	Mir1952	mmu-mir-1952	microRNA 1952	ncRNA
6564	chr7	37342857	37343177	+	0	NA	Intergenic	Intergenic	-326782	NR_166497	67641		NR_166497	ENSMUSG00000093540	4930505M18Rik	-	RIKEN cDNA 4930505M18 gene	ncRNA
4993	chr4	13742756	13743064	+	0	NA	promoter-TSS (NM_001111026)	promoter-TSS (NM_001111026)	-392	NM_001111026	12395		NM_009822	ENSMUSG00000006586	Runx1t1	Cbfa2t1h|ETO|MTG8	RUNX1 translocation partner 1	protein-coding
3702	chr18	78495573	78495833	+	0	NA	intron (NM_207651, intron 2 of 21)	intron (NM_207651, intron 2 of 21)	18836	NR_167721	74367		NR_167721	ENSMUSG00000117661	4931439C15Rik	-	RIKEN cDNA 4931439C15 gene	ncRNA
6464	chr7	12010457	12010803	+	0	NA	Intergenic	Intergenic	-30669	NM_001166731	628946		NM_001166731	ENSMUSG00000095864	Vmn1r77	Gm6935	vomeronasal 1 receptor 77	protein-coding
8012	chrX	166779606	166780011	+	0	NA	Intergenic	Intergenic	117783	NR_046015	382255		NR_046015	ENSMUSG00000086860	Gm1720	-	predicted gene 1720	ncRNA
5943	chr5	132023115	132023348	+	0	NA	intron (NM_001363480, intron 4 of 19)	intron (NM_001363480, intron 4 of 19)	142962	NR_040704	75369		NR_040704	ENSMUSG00000105773	4930563F08Rik	-	RIKEN cDNA 4930563F08 gene	ncRNA
1544	chr12	5088408	5089223	+	0	NA	intron (NM_001164493, intron 11 of 13)	intron (NM_001164493, intron 11 of 13)	171462	NM_001362349	320817		NM_177269	ENSMUSG00000052812	Atad2b	1110014E10Rik|D530031C13Rik	ATPase family, AAA domain containing 2B	protein-coding
2620	chr15	64192614	64192928	+	0	NA	intron (NM_001276461, intron 4 of 28)	intron (NM_001276461, intron 4 of 28)	119902	NM_001276463	13196		NM_010026	ENSMUSG00000022377	Asap1	DEF-1|Ddef1|PAP|mKIAA1249|s19	ArfGAP with SH3 domain, ankyrin repeat and PH domain1	protein-coding
1444	chr11	113611704	113612471	+	0	NA	intron (NM_001362939, intron 1 of 9)	intron (NM_001362939, intron 1 of 9)	-7240	NM_001042606	20606		NM_009217	ENSMUSG00000047904	Sstr2	SRIF-1|SS2R|SSTR-2|Smstr-2|Smstr2|sst2	somatostatin receptor 2	protein-coding
280	chr1	125859271	125859671	+	0	NA	intron (NM_027677, intron 1 of 1)	intron (NM_027677, intron 1 of 1)	51916	NM_001311090	72585		NM_145100	ENSMUSG00000026344	Lypd1	2700050C12Rik|C530008O16Rik|Lynx2|Lypdc1	Ly6/Plaur domain containing 1	protein-coding
6263	chr6	88971992	88972250	+	0	NA	Intergenic	Intergenic	69870	NM_011906	24100		NM_011906	ENSMUSG00000002871	Tpra1	40kDa|Gpr175|Tpra40	transmembrane protein, adipocyte asscociated 1	protein-coding
6671	chr7	72685848	72686527	+	0	NA	Intergenic	L2b|LINE|L2	-36837	NR_169100	100042880		NR_169100	ENSMUSG00000081895	Rpl17-ps10	Gm10294	ribosomal protein L17, pseudogene 10	pseudo
4801	chr3	102743663	102744020	+	0	NA	intron (NM_001243132, intron 1 of 7)	intron (NM_001243132, intron 1 of 7)	-8424	NR_040588	78491		NR_040588	ENSMUSG00000086745	Tspan2os	2410057H14Rik	tetraspanin 2, opposite strand	ncRNA
1023	chr11	36218047	36218330	+	0	NA	intron (NM_001290702, intron 5 of 27)	intron (NM_001290702, intron 5 of 27)	-237661	NM_170779	211652		NM_170779	ENSMUSG00000018849	Wwc1	Kibra	WW, C2 and coiled-coil domain containing 1	protein-coding
332	chr1	133855337	133855702	+	0	NA	Intergenic	Intergenic	51654	NM_001160421	269120		NM_054076	ENSMUSG00000010311	Optc	-	opticin	protein-coding
545	chr1	194160774	194161429	+	0	NA	Intergenic	Intergenic	61658	NR_040477	74942		NR_040477	ENSMUSG00000103692	4930503O07Rik	-	RIKEN cDNA 4930503O07 gene	ncRNA
555	chr10	5194613	5194842	+	0	NA	promoter-TSS (NM_001079686)	promoter-TSS (NM_001079686)	-20	NM_001079686	64009		NM_022027	ENSMUSG00000096054	Syne1	8B|A330049M09Rik|C130039F11Rik|CPG2|KASH1|Myne1|mKIAA1756|myne-1	spectrin repeat containing, nuclear envelope 1	protein-coding
1243	chr11	81369836	81370377	+	0	NA	intron (NM_001034013, intron 1 of 9)	intron (NM_001034013, intron 1 of 9)	203433	NM_001033765	237880		NM_001033765		1700071K01Rik	-	RIKEN cDNA 1700071K01 gene	protein-coding
5998	chr5	139599826	139600110	+	0	NA	Intergenic	Intergenic	56070	NM_013702	22255		NM_013702	ENSMUSG00000029546	Uncx	Chx4|Uncx4.1	UNC homeobox	protein-coding
1395	chr11	102991855	102992148	+	0	NA	Intergenic	Intergenic	7920	NR_105896	102466988		NR_105896	ENSMUSG00000098613	Mir6931	Gm27303|mmu-mir-6931	microRNA 6931	ncRNA
4948	chr3	153724842	153725250	+	0	NA	promoter-TSS (NM_011372)	promoter-TSS (NM_011372)	87	NM_011372	20447		NM_011372	ENSMUSG00000052544	St6galnac3	Siat7c	ST6 (alpha-N-acetyl-neuraminyl-2,3-beta-galactosyl-1,3)-N-acetylgalactosaminide alpha-2,6-sialyltransferase 3	protein-coding
5274	chr4	117283130	117283918	+	0	NA	intron (NM_025739, intron 8 of 14)	intron (NM_025739, intron 8 of 14)	5931	NM_001310730	66743		NM_025739	ENSMUSG00000028677	Rnf220	4732477A13|4931406I20Rik|5730503K05Rik	ring finger protein 220	protein-coding
2159	chr13	102811161	102811423	+	0	NA	intron (NM_175171, intron 5 of 28)	intron (NM_175171, intron 5 of 28)	51037	NR_130171	76624		NR_130171	ENSMUSG00000091906	1700099I09Rik	-	RIKEN cDNA 1700099I09 gene	ncRNA
5934	chr5	131558673	131558924	+	0	NA	intron (NM_001363480, intron 5 of 19)	intron (NM_001363480, intron 5 of 19)	-144080	NR_152164	545809		NR_152164	ENSMUSG00000105387	Gm29681	Gm42590	predicted gene, 29681	ncRNA
4377	chr2	148672301	148672897	+	0	NA	promoter-TSS (NM_001110159)	promoter-TSS (NM_001110159)	-16	NM_019761	56488		NM_019761	ENSMUSG00000036992	Nxt1	1110001N02Rik	NTF2-related export protein 1	protein-coding
7111	chr8	60864882	60865170	+	0	NA	Intergenic	MIRb|SINE|MIR	-25402	NM_001379027	72612		NM_028299	ENSMUSG00000038005	Hpf1	2700029M09Rik|C230006B22Rik|C4orf27	histone PARylation factor 1	protein-coding
1782	chr12	100201714	100201984	+	0	NA	intron (NM_001313934, intron 1 of 5)	intron (NM_001313934, intron 1 of 5)	1705	NM_001313934	12313		NM_009790	ENSMUSG00000001175	Calm1	CaM|Calm|Cam1	calmodulin 1	protein-coding
770	chr10	84287787	84288242	+	0	NA	Intergenic	Intergenic	152654	NM_001004363	77976		NM_001004363	ENSMUSG00000020032	Nuak1	B230104P22Rik|Omphk1	NUAK family, SNF1-like kinase, 1	protein-coding
915	chr11	4160391	4160640	+	0	NA	promoter-TSS (NM_001164620)	promoter-TSS (NM_001164620)	161	NM_026175	67465		NM_026175	ENSMUSG00000002129	Sf3a1	1200014H24Rik|5930416L09Rik	splicing factor 3a, subunit 1	protein-coding
1952	chr13	43559971	43560299	+	0	NA	promoter-TSS (NM_001081059)	promoter-TSS (NM_001081059)	56	NM_001081059	76137		NM_001081059	ENSMUSG00000021371	Mcur1	6230416A05Rik|Ccdc90a	mitochondrial calcium uniporter regulator 1	protein-coding
1611	chr12	33102246	33102511	+	0	NA	Intergenic	Intergenic	-9503	NM_001024478	68764		NM_001024478	ENSMUSG00000035860	Cdhr3	1110049B09Rik|Cdh28	cadherin-related family member 3	protein-coding
4578	chr3	16845171	16845566	+	0	NA	Intergenic	Intergenic	28274	NR_153388	102632048		NR_153388		Gm30223	-	predicted gene, 30223	ncRNA
1433	chr11	112501794	112502086	+	0	NA	Intergenic	Intergenic	209416	NR_024085	217294		NM_146031	ENSMUSG00000041674	BC006965	-	cDNA sequence BC006965	ncRNA
4478	chr2	166098130	166098561	+	0	NA	intron (NM_028072, intron 3 of 20)	intron (NM_028072, intron 3 of 20)	56940	NM_001252578	72043		NM_028072	ENSMUSG00000006800	Sulf2	2010004N24Rik|MSulf-2|mKIAA1247	sulfatase 2	protein-coding
1533	chr11	121451753	121452069	+	0	NA	promoter-TSS (NM_029878)	promoter-TSS (NM_029878)	-80	NM_029878	108903		NM_029878	ENSMUSG00000039230	Tbcd	2310057L06Rik|A030005L14Rik|mKIAA0988	tubulin-specific chaperone d	protein-coding
5779	chr5	107561079	107561623	+	0	NA	intron (NM_001161738, intron 11 of 18)	intron (NM_001161738, intron 11 of 18)	26631	NM_175241	76421		NM_175241	ENSMUSG00000089798	1700028K03Rik	SCRE|Spo16	RIKEN cDNA 1700028K03 gene	protein-coding
3955	chr2	13175592	13176321	+	0	NA	intron (NM_009105, intron 7 of 8)	intron (NM_009105, intron 7 of 8)	95459	NM_009105	20163		NM_009105	ENSMUSG00000026727	Rsu1	RsuI|rsp-1	Ras suppressor protein 1	protein-coding
3256	chr17	32506037	32506344	+	0	NA	promoter-TSS (NM_001101445)	promoter-TSS (NM_001101445)	-294	NM_001101445	208285		NM_001101445	ENSMUSG00000091586	Cyp4f17	EG208285	cytochrome P450, family 4, subfamily f, polypeptide 17	protein-coding
7183	chr8	83115179	83115541	+	0	NA	Intergenic	Intergenic	-49992	NM_001111304	71310		NM_027758	ENSMUSG00000031709	Tbc1d9	4933431N12Rik	TBC1 domain family, member 9	protein-coding
1327	chr11	96824079	96824330	+	0	NA	promoter-TSS (NM_001130453)	promoter-TSS (NM_001130453)	-77	NM_001130452	18023		NM_008686	ENSMUSG00000038615	Nfe2l1	LCR-F1|Lcrf1|NRF1|TCF-11|TCF11	nuclear factor, erythroid derived 2,-like 1	protein-coding
2457	chr14	79672646	79673644	+	0	NA	Intergenic	Intergenic	-10962	NM_001310655	16840		NM_010701	ENSMUSG00000022025	Cnmd	Bricd3|ChM-I|Chmd|Lect1	chondromodulin	protein-coding
2557	chr15	31453533	31453763	+	0	NA	promoter-TSS (NM_145852)	promoter-TSS (NM_145852)	41	NM_145852	252967		NM_145852	ENSMUSG00000022236	Ropn1l	ASP|Akapasp	ropporin 1-like	protein-coding
2069	chr13	71200742	71201154	+	0	NA	Intergenic	Intergenic	93859	NR_130325	100316804		NR_130325	ENSMUSG00000080580	Mir466f-4	Mirn466f-4|mmu-mir-466f-4	microRNA 466f-4	ncRNA
2818	chr15	99818683	99819108	+	0	NA	intron (NM_001113545, intron 4 of 10)	intron (NM_001113545, intron 4 of 10)	1254	NM_023063	65970		NM_023063	ENSMUSG00000023022	Lima1	Eplin	LIM domain and actin binding 1	protein-coding
28	chr1	20951409	20951812	+	0	NA	promoter-TSS (NM_027974)	promoter-TSS (NM_027974)	-16	NM_027974	71877		NM_027974	ENSMUSG00000041809	Efhc1	1700029F22Rik|mRib72-1|myoclonin1	EF-hand domain (C-terminal) containing 1	protein-coding
2358	chr14	55767910	55768148	+	0	NA	exon (NM_008519, exon 2 of 2)	exon (NM_008519, exon 2 of 2)	2067	NM_008519	16995		NM_008519	ENSMUSG00000046908	Ltb4r1	BLT1|BLTR|LTB4-R1|Ltb4r|mBLTR	leukotriene B4 receptor 1	protein-coding
1683	chr12	72821002	72821596	+	0	NA	Intergenic	Intergenic	60088	NM_008910	19042		NM_008910	ENSMUSG00000021096	Ppm1a	2310003C21Rik|2900017D14Rik|MMPa-2|MPPa-1	protein phosphatase 1A, magnesium dependent, alpha isoform	protein-coding
1528	chr11	120632664	120632990	+	0	NA	promoter-TSS (NR_165823)	promoter-TSS (NR_165823)	720	NM_010756	17134		NM_010756	ENSMUSG00000051510	Mafg	C630022N07Rik	v-maf musculoaponeurotic fibrosarcoma oncogene family, protein G (avian)	protein-coding
7556	chr9	50203916	50204290	+	0	NA	Intergenic	Intergenic	29079	NR_131161	71873		NR_131161	ENSMUSG00000110916	2310003N18Rik	-	RIKEN cDNA 2310003N18 gene	ncRNA
7456	chr9	24883932	24884137	+	0	NA	Intergenic	Intergenic	-90174	NR_153861	102631612		NR_153861	ENSMUSG00000111866	E130101E03Rik	-	RIKEN cDNA E130101E03 gene	ncRNA
5807	chr5	111761747	111762193	+	0	NA	promoter-TSS (NR_045833)	promoter-TSS (NR_045833)	-242	NR_045833	269683		NM_207252	ENSMUSG00000085271	E130006D01Rik	Gm16018|Gm681|Hrtlincr5	RIKEN cDNA E130006D01 gene	ncRNA
1428	chr11	109144771	109144978	+	0	NA	promoter-TSS (NR_037978)	promoter-TSS (NR_037978)	-505	NR_037978	268498		NM_001085512	ENSMUSG00000078605	E030025P04Rik	Gm664	RIKEN cDNA E030025P04 gene	ncRNA
3785	chr19	8786101	8786596	+	0	NA	promoter-TSS (NM_001177798)	promoter-TSS (NM_001177798)	-32	NM_146092	225895		NM_146092	ENSMUSG00000003680	Taf6l	2810417N14Rik|C530024J06Rik|Paf65a	TATA-box binding protein associated factor 6 like	protein-coding
906	chr11	3146858	3147535	+	0	NA	intron (NM_001363224, intron 11 of 28)	intron (NM_001363224, intron 11 of 28)	23194	NR_003517	236604		NM_001004146	ENSMUSG00000121500	Pisd-ps1	-	phosphatidylserine decarboxylase, pseudogene 1	pseudo
5190	chr4	95819269	95820220	+	0	NA	intron (NM_001113412, intron 10 of 15)	intron (NM_001113412, intron 10 of 15)	147291	NR_045777	319247		NM_175680	ENSMUSG00000044125	9530080O11Rik	-	RIKEN cDNA 9530080O11 gene	ncRNA
1094	chr11	54754389	54754854	+	0	NA	intron (NM_178626, intron 2 of 5)	intron (NM_178626, intron 2 of 5)	33082	NM_178626	72729		NM_178626	ENSMUSG00000052298	Cdc42se2	2810404F18Rik|SPEC2	CDC42 small effector 2	protein-coding
4140	chr2	73214290	73214543	+	0	NA	promoter-TSS (NM_030091)	promoter-TSS (NM_030091)	31	NM_025942	67059		NM_025942	ENSMUSG00000027108	Ola1	2510025G09Rik|2810405J23Rik|2810409H07Rik|Gtpbp9|PTD004	Obg-like ATPase 1	protein-coding
7718	chr9	85328150	85328535	+	0	NA	Intergenic	Intergenic	-1192	NM_001160379	212943		NM_001160378	ENSMUSG00000032265	Tent5a	BAP014|D930050G01Rik|Fam46a	terminal nucleotidyltransferase 5A	protein-coding
3392	chr17	72076713	72077016	+	0	NA	intron (NM_007439, intron 4 of 28)	intron (NM_007439, intron 4 of 28)	294917	NM_030179	78785		NM_030179	ENSMUSG00000024059	Clip4	1700024K14Rik|1700074B05Rik|4833417L20Rik|5830409B12Rik|Rsnl2	CAP-GLY domain containing linker protein family, member 4	protein-coding
5706	chr5	72886683	72887183	+	0	NA	Intergenic	RSINE1|SINE|B4	-18485	NM_001113460	21682		NM_013689	ENSMUSG00000029217	Tec	-	tec protein tyrosine kinase	protein-coding
1038	chr11	43529079	43529450	+	0	NA	intron (NM_001045530, intron 1 of 5)	CpG	515	NM_001045530	380694		NM_001045530	ENSMUSG00000044707	Ccnjl	Gm877	cyclin J-like	protein-coding
7604	chr9	59291106	59291676	+	0	NA	promoter-TSS (NM_001359282)	promoter-TSS (NM_001359282)	-181	NM_028121	72141		NM_028121	ENSMUSG00000025236	Adpgk	2610017G09Rik|Adp-gk	ADP-dependent glucokinase	protein-coding
4073	chr2	41614452	41614794	+	0	NA	intron (NM_053011, intron 7 of 90)	intron (NM_053011, intron 7 of 90)	832945	NR_105754	102465171		NR_105754	ENSMUSG00000098660	Mir6336	Gm27584|mmu-mir-6336	microRNA 6336	ncRNA
4665	chr3	55873387	55873718	+	0	NA	intron (NM_030595, intron 36 of 57)	intron (NM_030595, intron 36 of 57)	13787	NR_162798	114482873		NR_162798		Mir12194	Gm51273|mmu-mir-12194	microRNA 12194	ncRNA
5000	chr4	17853093	17853321	+	0	NA	promoter-TSS (NM_019724)	promoter-TSS (NM_019724)	-85	NR_166735	17389		NM_019724	ENSMUSG00000028226	Mmp16	MT-MMP 3|MT3-MMP|Mt3mmp	matrix metallopeptidase 16	protein-coding
5371	chr4	131982959	131983730	+	0	NA	intron (NM_001128607, intron 7 of 17)	intron (NM_001128607, intron 7 of 17)	61573	NM_001201367	623230		NM_001201367	ENSMUSG00000070720	Tmem200b	EG623230	transmembrane protein 200B	protein-coding
77	chr1	38766888	38767123	+	0	NA	Intergenic	Intergenic	69682	NM_001029878	381338		NM_028403	ENSMUSG00000048814	Lonrf2	2900060P06Rik	LON peptidase N-terminal domain and ring finger 2	protein-coding
1104	chr11	58168261	58168539	+	0	NA	exon (NM_001166670, exon 1 of 28)	exon (NM_001166670, exon 1 of 28)	113	NM_001374702	216766		NM_172558	ENSMUSG00000037275	Gemin5	C330013N08	gem nuclear organelle associated protein 5	protein-coding
4200	chr2	91053785	91054286	+	0	NA	promoter-TSS (NM_008948)	promoter-TSS (NM_008948)	19	NM_008948	19182		NM_008948	ENSMUSG00000002102	Psmc3	TBP-1	proteasome (prosome, macropain) 26S subunit, ATPase 3	protein-coding
3322	chr17	47593496	47593737	+	0	NA	5' UTR (NM_007632, exon 1 of 5)	5' UTR (NM_007632, exon 1 of 5)	149	NM_007632	12445		NM_007632	ENSMUSG00000034165	Ccnd3	9230106B05Rik	cyclin D3	protein-coding
2802	chr15	98677187	98677542	+	0	NA	promoter-TSS (NM_172612)	promoter-TSS (NM_172612)	97	NM_172612	223881		NM_172612	ENSMUSG00000054855	Rnd1	A830014L09Rik|Arhs	Rho family GTPase 1	protein-coding
1434	chr11	112781700	112782136	+	0	NA	promoter-TSS (NM_011448)	promoter-TSS (NM_011448)	-292	NM_011448	20682		NM_011448	ENSMUSG00000000567	Sox9	2010306G03Rik|mKIAA4243|mSox9	SRY (sex determining region Y)-box 9	protein-coding
1534	chr12	3235395	3235985	+	0	NA	promoter-TSS (NR_015551)	promoter-TSS (NR_015551)	-101	NR_015551	74173		NM_028796		Rab10os	1700012B15Rik|1810036A22Rik	RAB10, member RAS oncogene family, opposite strand	ncRNA
5661	chr5	49246968	49247311	+	0	NA	intron (NM_001199244, intron 1 of 7)	intron (NM_001199244, intron 1 of 7)	38520	NM_001199244	80334		NM_030265	ENSMUSG00000029088	Kcnip4	Calp|Calp250|KChIP4|KChIP4a	Kv channel interacting protein 4	protein-coding
5273	chr4	117272611	117272998	+	0	NA	intron (NM_025739, intron 14 of 14)	intron (NM_025739, intron 14 of 14)	16651	NM_001310730	66743		NM_025739	ENSMUSG00000028677	Rnf220	4732477A13|4931406I20Rik|5730503K05Rik	ring finger protein 220	protein-coding
4336	chr2	135101725	135102002	+	0	NA	intron (NM_019677, intron 3 of 32)	intron (NM_019677, intron 3 of 32)	113753	NR_040517	78805		NR_040517	ENSMUSG00000085247	4930545L23Rik	-	RIKEN cDNA 4930545L23 gene	ncRNA
5933	chr5	131537321	131537695	+	0	NA	intron (NM_001363480, intron 5 of 19)	CpG	-122790	NR_152164	545809		NR_152164	ENSMUSG00000105387	Gm29681	Gm42590	predicted gene, 29681	ncRNA
4375	chr2	147968493	147968734	+	0	NA	Intergenic	Intergenic	76851	NM_001291067	15376		NM_010446	ENSMUSG00000037025	Foxa2	HNF3-beta|HNF3beta|Hnf-3b|Hnf3b|Tcf-3b|Tcf3b	forkhead box A2	protein-coding
5552	chr5	13529353	13529652	+	0	NA	intron (NM_009152, intron 6 of 16)	intron (NM_009152, intron 6 of 16)	130193	NM_009152	20346		NM_009152	ENSMUSG00000028883	Sema3a	Hsema-I|SEMA1|SemD|Semad|coll-1	sema domain, immunoglobulin domain (Ig), short basic domain, secreted, (semaphorin) 3A	protein-coding
5452	chr4	141618160	141618691	+	0	NA	TTS (NM_001013780)	TTS (NM_001013780)	208	NR_151462	213989		NM_145987	ENSMUSG00000043085	Tmem82	-	transmembrane protein 82	protein-coding
7702	chr9	77931154	77931489	+	0	NA	intron (NM_134255, intron 1 of 7)	URR1A|DNA|hAT-Charlie	13956	NM_134255	68801		NM_134255	ENSMUSG00000032349	Elovl5	1110059L23Rik|HELO1	ELOVL fatty acid elongase 5	protein-coding
178	chr1	74661523	74661863	+	0	NA	promoter-TSS (NM_001014974)	promoter-TSS (NM_001014974)	-9	NM_001014974	67534		NM_001014974	ENSMUSG00000033257	Ttll4	4632407P03Rik|mKIAA0173	tubulin tyrosine ligase-like family, member 4	protein-coding
1244	chr11	81926529	81926922	+	0	NA	intron (NM_001034013, intron 1 of 9)	intron (NM_001034013, intron 1 of 9)	41671	NM_001034013	11418		NM_007384	ENSMUSG00000020704	Asic2	ACIC2|Accn1|BNC1|BNaC1|BNaC1a|Mdeg	acid-sensing ion channel 2	protein-coding
1397	chr11	103101653	103102199	+	0	NA	promoter-TSS (NM_152813)	promoter-TSS (NM_152813)	238	NM_025988	67131		NM_025988	ENSMUSG00000056938	Acbd4	2010009P05Rik|2010015A21Rik	acyl-Coenzyme A binding domain containing 4	protein-coding
5120	chr4	62666204	62666451	+	0	NA	intron (NM_134257, intron 10 of 15)	intron (NM_134257, intron 10 of 15)	-7647	NM_001310706	50780		NM_019492	ENSMUSG00000059810	Rgs3	4930506N09Rik|C2PA-RGS3|C2pa|PDZ-RGS3|RGS3S	regulator of G-protein signaling 3	protein-coding
195	chr1	80340927	80341143	+	0	NA	promoter-TSS (NM_001313728)	promoter-TSS (NM_001313728)	-345	NM_016716	26554		NM_016716	ENSMUSG00000004364	Cul3	KIAA0617	cullin 3	protein-coding
6264	chr6	88974006	88974774	+	0	NA	Intergenic	Intergenic	72139	NM_011906	24100		NM_011906	ENSMUSG00000002871	Tpra1	40kDa|Gpr175|Tpra40	transmembrane protein, adipocyte asscociated 1	protein-coding
1024	chr11	36331660	36332375	+	0	NA	intron (NM_001290702, intron 3 of 27)	intron (NM_001290702, intron 3 of 27)	-351490	NM_170779	211652		NM_170779	ENSMUSG00000018849	Wwc1	Kibra	WW, C2 and coiled-coil domain containing 1	protein-coding
1498	chr11	117832198	117832446	+	0	NA	exon (NM_001363158, exon 1 of 8)	exon (NM_001363158, exon 1 of 8)	218	NM_001363158	71562		NM_027827	ENSMUSG00000017718	Afmid	9030621K19Rik|Ammd|FKF|KFA|Kf|formylase	arylformamidase	protein-coding
1598	chr12	28635909	28636190	+	0	NA	promoter-TSS (NM_011300)	promoter-TSS (NM_011300)	-96	NM_011300	20115		NM_011300	ENSMUSG00000061477	Rps7	Mtu|Rps7A|S7	ribosomal protein S7	protein-coding
4667	chr3	57575876	57576559	+	0	NA	promoter-TSS (NM_001168281)	promoter-TSS (NM_001168281)	-307	NM_001168281	97064		NM_133784	ENSMUSG00000027803	Wwtr1	2310058J06Rik|2610021I22Rik|Taz	WW domain containing transcription regulator 1	protein-coding
1749	chr12	87472070	87472376	+	0	NA	promoter-TSS (NM_025507)	promoter-TSS (NM_025507)	76	NM_025507	66354		NM_025507	ENSMUSG00000021039	Snw1	2310008B08Rik|NCoA-62|SKIP|Skiip	SNW domain containing 1	protein-coding
5839	chr5	115119086	115119549	+	0	NA	promoter-TSS (NM_007383)	promoter-TSS (NM_007383)	29	NM_007383	11409		NM_007383	ENSMUSG00000029545	Acads	Bcd-1|Bcd1|Hdlq8|SCAD	acyl-Coenzyme A dehydrogenase, short chain	protein-coding
1103	chr11	57549063	57549477	+	0	NA	Intergenic	Intergenic	30605	NM_180599	216760		NM_145426	ENSMUSG00000020522	Mfap3	2610509F16Rik|2700079M14Rik	microfibrillar-associated protein 3	protein-coding
6769	chr7	105568766	105569360	+	0	NA	promoter-TSS (NM_001310600)	promoter-TSS (NM_001310600)	255	NM_001253887	11785		NM_009685	ENSMUSG00000037032	Apbb1	Fe65|Rir	amyloid beta precursor protein binding family B member 1	protein-coding
3886	chr19	47090562	47090846	+	0	NA	promoter-TSS (NM_011053)	promoter-TSS (NM_011053)	-57	NM_023211	66477		NM_023211	ENSMUSG00000071528	Atp5mk	2010301L15Rik|Atp5md|Usmg5	ATP synthase membrane subunit k	protein-coding
7603	chr9	59036433	59036715	+	0	NA	promoter-TSS (NM_001042752)	promoter-TSS (NM_001042752)	-133	NM_001042752	18007		NM_008684	ENSMUSG00000032340	Neo1	2610028H22Rik|D930014N22Rik|Igdcc2	neogenin	protein-coding
4074	chr2	41872241	41872469	+	0	NA	intron (NM_053011, intron 3 of 90)	intron (NM_053011, intron 3 of 90)	575213	NR_105754	102465171		NR_105754	ENSMUSG00000098660	Mir6336	Gm27584|mmu-mir-6336	microRNA 6336	ncRNA
1684	chr12	72856069	72856390	+	0	NA	Intergenic	Intergenic	61536	NM_029444	75801		NM_029444	ENSMUSG00000021098	4930447C04Rik	4921504I02Rik|A930035O15Rik|Six6OS|Six6as|Six6os1	RIKEN cDNA 4930447C04 gene	protein-coding
5805	chr5	111416749	111417178	+	0	NA	promoter-TSS (NM_001081235)	promoter-TSS (NM_001081235)	-337	NM_001081235	433938		NM_001081235	ENSMUSG00000070576	Mn1	-	meningioma 1	protein-coding
3787	chr19	8929252	8929549	+	0	NA	promoter-TSS (NM_009073)	promoter-TSS (NM_009073)	-44	NM_009073	19881		NM_009073	ENSMUSG00000071648	Rom1	M101156|Rgsc1156|Rom-1|Rosp1|Tspan23	rod outer segment membrane protein 1	protein-coding
339	chr1	135283720	135284092	+	0	NA	exon (NM_001159624, exon 1 of 10)	exon (NM_001159624, exon 1 of 10)	178	NM_145417	215615		NM_145417	ENSMUSG00000041926	Rnpep	-	arginyl aminopeptidase (aminopeptidase B)	protein-coding
1093	chr11	54596201	54596437	+	0	NA	5' UTR (NM_001252498, exon 1 of 9)	5' UTR (NM_001252498, exon 1 of 9)	173	NM_001252498	192786		NM_175258	ENSMUSG00000037533	Rapgef6	A530068K01|C030018K18Rik|PDZ-GEF2|Pdzgef2|RA-GEF-2|Ragef2|mKIAA4052	Rap guanine nucleotide exchange factor (GEF) 6	protein-coding
6361	chr6	116264075	116264355	+	0	NA	promoter-TSS (NM_001309446)	promoter-TSS (NM_001309446)	-4	NM_001309446	67492		NM_001081317	ENSMUSG00000042213	Zfand4	Anubl1	zinc finger, AN1-type domain 4	protein-coding
3868	chr19	42652850	42653644	+	0	NA	Intergenic	Intergenic	-40441	NM_053083	67573		NM_053083	ENSMUSG00000025185	Loxl4	4833426I20Rik|Loxc	lysyl oxidase-like 4	protein-coding
3957	chr2	14137024	14137232	+	0	NA	intron (NM_001356337, intron 8 of 12)	intron (NM_001356337, intron 8 of 12)	-37396	NM_001081310	625286		NM_001081310	ENSMUSG00000061531	Tmem236	2010003H20Rik|Fam23a|Gm613	transmembrane protein 236	protein-coding
1325	chr11	96719916	96720526	+	0	NA	intron (NM_001177899, intron 9 of 11)	intron (NM_001177899, intron 9 of 11)	57334	NM_001163389	74479		NM_028965	ENSMUSG00000020876	Snx11	4933439F10Rik|A930041K09Rik	sorting nexin 11	protein-coding
7184	chr8	83177168	83177381	+	0	NA	intron (NM_001111304, intron 1 of 20)	intron (NM_001111304, intron 1 of 20)	11922	NM_027758	71310		NM_027758	ENSMUSG00000031709	Tbc1d9	4933431N12Rik	TBC1 domain family, member 9	protein-coding
5928	chr5	129887061	129887720	+	0	NA	promoter-TSS (NM_024166)	promoter-TSS (NM_024166)	80	NM_024166	14004		NM_024166	ENSMUSG00000070493	Chchd2	Etohi6	coiled-coil-helix-coiled-coil-helix domain containing 2	protein-coding
2455	chr14	78724767	78725377	+	0	NA	exon (NM_001081336, exon 2 of 30)	exon (NM_001081336, exon 2 of 30)	7657	NM_001081336	380921		NM_001081336	ENSMUSG00000034731	Dgkh	5930402B05Rik|D130015C16|DGK	diacylglycerol kinase, eta	protein-coding
3019	chr16	58727853	58728137	+	0	NA	promoter-TSS (NM_171826)	promoter-TSS (NM_171826)	85	NR_045518	224250		NM_171826	ENSMUSG00000022744	Cldnd1	1110019C08Rik|Cldn25|claudin-25	claudin domain containing 1	protein-coding
2555	chr15	28051318	28051601	+	0	NA	Intergenic	Intergenic	-25611	NM_001081302	223435		NM_001081302	ENSMUSG00000022263	Trio	6720464I07Rik|Solo	triple functional domain (PTPRF interacting)	protein-coding
1341	chr11	98026684	98026951	+	0	NA	promoter-TSS (NM_009078)	promoter-TSS (NM_009078)	107	NM_001159483	19921		NM_009078	ENSMUSG00000017404	Rpl19	-	ribosomal protein L19	protein-coding
7656	chr9	65793371	65793590	+	0	NA	intron (NM_172536, intron 2 of 9)	intron (NM_172536, intron 2 of 9)	34084	NM_172536	214812		NM_172536	ENSMUSG00000040524	Zfp609	9830165N24|Znf609|mKIAA0295	zinc finger protein 609	protein-coding
1628	chr12	41721499	41721727	+	0	NA	intron (NM_053122, intron 6 of 6)	intron (NM_053122, intron 6 of 6)	-235556	NM_010733	16981		NM_010733	ENSMUSG00000036295	Lrrn3	NLRR-3	leucine rich repeat protein 3, neuronal	protein-coding
1583	chr12	25098708	25098937	+	0	NA	Intergenic	CpG	-2730	NM_010496	15902		NM_010496	ENSMUSG00000020644	Id2	Idb2|bHLHb26	inhibitor of DNA binding 2	protein-coding
5754	chr5	101061085	101061408	+	0	NA	Intergenic	Intergenic	-147554	NR_168093	102640815		NR_166652	ENSMUSG00000106255	Gm36793	-	predicted gene, 36793	ncRNA
1483	chr11	116306797	116307054	+	0	NA	promoter-TSS (NM_001378961)	promoter-TSS (NM_001378961)	-191	NM_001362838	53413		NM_016857	ENSMUSG00000020792	Exoc7	Exo70|sec70	exocyst complex component 7	protein-coding
2290	chr14	32437516	32437833	+	0	NA	intron (NM_009891, intron 8 of 15)	Lx7|LINE|L1	27176	NM_021712	20508		NM_021712	ENSMUSG00000100241	Slc18a3	VAChT|VAT	solute carrier family 18 (vesicular monoamine), member 3	protein-coding
7012	chr8	22315860	22316139	+	0	NA	intron (NM_199257, intron 9 of 27)	intron (NM_199257, intron 9 of 27)	32558	NM_199257	234129		NM_181851	ENSMUSG00000031481	Tpte	Pten2|Vsp	transmembrane phosphatase with tensin homology	protein-coding
187	chr1	77708466	77708843	+	0	NA	Intergenic	Intergenic	-193566	NM_007936	13838		NM_007936	ENSMUSG00000026235	Epha4	2900005C20Rik|Cek8|Hek8|Sek|Sek1|Tyro1|rb	Eph receptor A4	protein-coding
2657	chr15	74302413	74302837	+	0	NA	Intergenic	Intergenic	185021	NR_144499	102634630		NR_144499		Gm32168	-	predicted gene, 32168	ncRNA
7128	chr8	69132091	69132295	+	0	NA	TTS (NM_199364)	TTS (NM_199364)	-42971	NM_153054	110877		NM_153054	ENSMUSG00000036330	Slc18a1	4832416I10Rik|Vat1|Vmat1	solute carrier family 18 (vesicular monoamine), member 1	protein-coding
1156	chr11	66892412	66892831	+	0	NA	Intergenic	Intergenic	-19370	NM_178656	193003		NM_178656	ENSMUSG00000048070	Pirt	A530088H08Rik	phosphoinositide-interacting regulator of transient receptor potential channels	protein-coding
4892	chr3	138489346	138489723	+	0	NA	promoter-TSS (NM_175224)	promoter-TSS (NM_175224)	-152	NM_175224	75624		NM_175224	ENSMUSG00000005813	Metap1	1700029C17Rik|mKIAA0094	methionyl aminopeptidase 1	protein-coding
5984	chr5	138155423	138156037	+	0	NA	promoter-TSS (NM_019747)	promoter-TSS (NM_019747)	14	NM_019747	56314		NM_019747	ENSMUSG00000037007	Zfp113	4732456B05Rik|mKIAA4229	zinc finger protein 113	protein-coding
5842	chr5	115235798	115236044	+	0	NA	promoter-TSS (NM_026398)	promoter-TSS (NM_026398)	70	NM_026398	117109		NM_026398	ENSMUSG00000060152	Pop5	1500019J17Rik|2700077E03Rik|Rnasep3	processing of precursor 5, ribonuclease P/MRP family (S. cerevisiae)	protein-coding
1732	chr12	84893894	84894286	+	0	NA	Intergenic	MLT1K|LTR|ERVL-MaLR	-17599	NM_013589	16997		NM_013589	ENSMUSG00000002020	Ltbp2	-	latent transforming growth factor beta binding protein 2	protein-coding
3204	chr17	25405804	25406612	+	0	NA	intron (NM_021415, intron 2 of 34)	intron (NM_021415, intron 2 of 34)	27575	NM_021415	58226		NM_021415	ENSMUSG00000024112	Cacna1h	Cav3.2|MNCb-1209|alpha13.2	calcium channel, voltage-dependent, T type, alpha 1H subunit	protein-coding
4216	chr2	93333679	93333972	+	0	NA	intron (NM_183180, intron 1 of 9)	CpG	662	NM_183180	241556		NM_183180	ENSMUSG00000027217	Tspan18	2610042G18Rik|6720430O15	tetraspanin 18	protein-coding
4915	chr3	144009265	144009542	+	0	NA	Intergenic	Intergenic	192929	NM_001161770	16911		NM_010723	ENSMUSG00000028266	Lmo4	A730077C12Rik|Crp3|Etohi4	LIM domain only 4	protein-coding
4465	chr2	165149443	165149694	+	0	NA	intron (NM_174988, intron 4 of 11)	intron (NM_174988, intron 4 of 11)	-58818	NR_033448	72211		NR_033448	ENSMUSG00000078935	1700025C18Rik	-	RIKEN cDNA 1700025C18 gene	ncRNA
681	chr10	61534804	61535132	+	0	NA	intron (NM_153542, intron 3 of 4)	intron (NM_153542, intron 3 of 4)	-58287	NR_166099	320949		NM_177297	ENSMUSG00000043126	D830039M14Rik	-	RIKEN cDNA D830039M14 gene	ncRNA
4565	chr3	9356014	9356249	+	0	NA	Intergenic	Intergenic	-46889	NR_015499	320088		NR_015499	ENSMUSG00000097365	C030034L19Rik	A130044O20Rik	RIKEN cDNA C030034L19 gene	ncRNA
6997	chr8	12957186	12957516	+	0	NA	intron (NM_001159486, intron 1 of 29)	intron (NM_001159486, intron 1 of 29)	7928	NM_001159485	17207		NM_178076	ENSMUSG00000031442	Mcf2l	C130040G20Rik|Dbs|Ost|mKIAA0362	mcf.2 transforming sequence-like	protein-coding
7504	chr9	43930878	43931638	+	0	NA	Intergenic	Intergenic	-112126	NM_009382	21838		NM_009382	ENSMUSG00000032011	Thy1	CD90|T25|Thy-1|Thy-1.2|Thy1.1|Thy1.2	thymus cell antigen 1, theta	protein-coding
635	chr10	42761331	42761605	+	0	NA	promoter-TSS (NM_001359285)	promoter-TSS (NM_001359285)	-28	NM_001359285	140740		NM_153055	ENSMUSG00000019802	Sec63	5730478J10Rik	SEC63 homolog, protein translocation regulator	protein-coding
7404	chr8	127054921	127055212	+	0	NA	Intergenic	MER58B|DNA|hAT-Charlie	-8990	NM_001309392	93742		NM_033620	ENSMUSG00000025812	Pard3	Asip|D8Ertd580e|Par-3|Par3|Pard-3|Pard3a|Phip	par-3 family cell polarity regulator	protein-coding
3709	chr18	80533915	80534517	+	0	NA	Intergenic	Intergenic	10330	NR_028424	100039348		NR_028424	ENSMUSG00000121831	Gm2176	A430076E10Rik	glucosamine-6-phosphate deaminase 1 pseudogene	pseudo
8019	chrY	90740430	90740632	+	0	NA	Intergenic	Intergenic	14519	NR_137283	654820		NM_001039559	ENSMUSG00000072844	G530011O06Rik	-	RIKEN cDNA G530011O06 gene	ncRNA
565	chr10	8762302	8762781	+	0	NA	intron (NM_175155, intron 8 of 19)	intron (NM_175155, intron 8 of 19)	123529	NM_175155	70097		NM_175155	ENSMUSG00000015305	Sash1	1100001C18Rik|2500002E12Rik|A330076K04Rik|mKIAA0790	SAM and SH3 domain containing 1	protein-coding
3143	chr17	10110449	10110670	+	0	NA	Intergenic	Intergenic	208802	NM_021881	19317		NM_021881	ENSMUSG00000062078	Qki	1110003F05Rik|1500005P18|Qk|l(17)-1Wis|l17Wis1	quaking, KH domain containing RNA binding	protein-coding
3877	chr19	45476015	45476291	+	0	NA	intron (NM_001286466, intron 4 of 13)	intron (NM_001286466, intron 4 of 13)	84411	NM_001330507	56626		NM_020032	ENSMUSG00000025218	Poll	1110003P06Rik	polymerase (DNA directed), lambda	protein-coding
7721	chr9	86880195	86880530	+	0	NA	promoter-TSS (NM_001357772)	promoter-TSS (NM_001357772)	87	NM_013669	20616		NM_013669	ENSMUSG00000033419	Snap91	91kDa|AP180|F1-20|mKIAA0656	synaptosomal-associated protein 91	protein-coding
7920	chrX	60719486	60720446	+	0	NA	Intergenic	Intergenic	171958	NM_001271548	279618		NM_001271548	ENSMUSG00000082226	Gm715	Hapstr2	predicted gene 715	protein-coding
6471	chr7	15967383	15967586	+	0	NA	promoter-TSS (NM_153068)	promoter-TSS (NM_153068)	51	NM_153068	259300		NM_153068	ENSMUSG00000074364	Ehd2	C130052H20Rik	EH-domain containing 2	protein-coding
7745	chr9	96982394	96982927	+	0	NA	intron (NM_145134, intron 2 of 2)	intron (NM_145134, intron 2 of 2)	35695	NM_145134	211949		NM_145134	ENSMUSG00000046997	Spsb4	D030068E18Rik|SSB-4|Ssb4	splA/ryanodine receptor domain and SOCS box containing 4	protein-coding
6571	chr7	40659666	40660137	+	0	NA	Intergenic	Intergenic	-14836	NR_045504	71029		NR_045504	ENSMUSG00000102004	4933402C06Rik	-	RIKEN cDNA 4933402C06 gene	ncRNA
839	chr10	111669640	111669980	+	0	NA	Intergenic	Intergenic	-75537	NR_045344	71321		NR_045344	ENSMUSG00000097082	4933440J02Rik	-	RIKEN cDNA 4933440J02 gene	ncRNA
1088	chr11	53980098	53980417	+	0	NA	promoter-TSS (NM_019723)	promoter-TSS (NM_019723)	76	NM_019723	56517		NM_019723	ENSMUSG00000063652	Slc22a21	Octn3|Slc22a9	solute carrier family 22 (organic cation transporter), member 21	protein-coding
1411	chr11	106134697	106135052	+	0	NA	intron (NM_011947, intron 6 of 15)	intron (NM_011947, intron 6 of 15)	25053	NM_001356459	67803		NM_172397	ENSMUSG00000040699	Limd2	0610025L06Rik	LIM domain containing 2	protein-coding
6808	chr7	118116043	118116536	+	0	NA	promoter-TSS (NM_170669)	promoter-TSS (NM_170669)	-142	NM_170669	267019		NM_170669	ENSMUSG00000008683	Rps15a	A630031B11Rik	ribosomal protein S15A	protein-coding
1633	chr12	45594424	45594692	+	0	NA	Intergenic	Intergenic	-520075	NM_144552	217517		NM_144552	ENSMUSG00000046314	Stxbp6	-	syntaxin binding protein 6 (amisyn)	protein-coding
1511	chr11	119085822	119086271	+	0	NA	5' UTR (NM_007625, exon 1 of 5)	5' UTR (NM_007625, exon 1 of 5)	191	NM_007625	12418		NM_007625	ENSMUSG00000039989	Cbx4	MPc2|PC2	chromobox 4	protein-coding
4678	chr3	65929021	65929606	+	0	NA	Intergenic	Intergenic	28936	NM_001355433	56706		NM_019937	ENSMUSG00000027829	Ccnl1	2610030E23Rik|Ccnl|ania-6a	cyclin L1	protein-coding
3735	chr18	88894211	88894436	+	0	NA	promoter-TSS (NM_018821)	promoter-TSS (NM_018821)	-116	NM_018821	54607		NM_018821	ENSMUSG00000056153	Socs6	1500012M23Rik|5830401B18Rik|Cis4|Cish4|HSPC060|SOCS-4|SOCS-6|SSI4|STAI4|STATI4|Socs4	suppressor of cytokine signaling 6	protein-coding
1760	chr12	92292796	92293212	+	0	NA	Intergenic	Intergenic	-443847	NM_011344	20338		NM_011344	ENSMUSG00000020964	Sel1l	Sel1h|mKIAA4137	sel-1 suppressor of lin-12-like (C. elegans)	protein-coding
6046	chr5	148625177	148625501	+	0	NA	Intergenic	Intergenic	-34574	NR_168911	102639759		NR_168911		Gm35994	-	predicted gene, 35994	ncRNA
1961	chr13	46019645	46020004	+	0	NA	Intergenic	Intergenic	54600	NR_167678	76000		NR_167678	ENSMUSG00000038152	5033430I15Rik	-	RIKEN cDNA 5033430I15 gene	ncRNA
2174	chr13	109822315	109822903	+	0	NA	intron (NM_011056, intron 7 of 16)	intron (NM_011056, intron 7 of 16)	-81200	NR_035442	100316683		NR_035442	ENSMUSG00000084651	Mir1904	Mirn1904|mmu-mir-1904	microRNA 1904	ncRNA
5259	chr4	114728627	114728892	+	0	NA	Intergenic	Intergenic	-92961	NR_033617	433746		NR_033617	ENSMUSG00000055198	Gm12830	-	predicted gene 12830	ncRNA
7329	chr8	120407894	120408498	+	0	NA	Intergenic	Intergenic	-80670	NM_198671	382034		NM_198671	ENSMUSG00000031822	Gse1	2210013I18Rik|mKIAA0182	genetic suppressor element 1, coiled-coil protein	protein-coding
3776	chr19	7070087	7070323	+	0	NA	intron (NM_001378919, intron 3 of 9)	intron (NM_001378919, intron 3 of 9)	13414	NM_001378919	107227		NM_134147	ENSMUSG00000036278	Macrod1	D930010J01Rik|Lrp16	mono-ADP ribosylhydrolase 1	protein-coding
7133	chr8	69654341	69654770	+	0	NA	promoter-TSS (NM_001177527)	promoter-TSS (NM_001177527)	-1	NM_001177527	636741		NM_001177527	ENSMUSG00000091764	Zfp964	4732490P12|EG636741|Gm7187	zinc finger protein 964	protein-coding
6226	chr6	83435109	83435425	+	0	NA	intron (NM_001347313, intron 3 of 11)	intron (NM_001347313, intron 3 of 11)	6411	NM_183138	194388		NM_183138	ENSMUSG00000034832	Tet3	B430006D22Rik|D230004J03Rik	tet methylcytosine dioxygenase 3	protein-coding
6925	chr7	139497793	139498323	+	0	NA	intron (NM_001355162, intron 4 of 15)	intron (NM_001355162, intron 4 of 15)	84739	NM_183248	14912		NM_183248	ENSMUSG00000041309	Nkx6-2	Gtx|Nkx6.2	NK6 homeobox 2	protein-coding
6740	chr7	98377350	98377571	+	0	NA	Intergenic	L1M4c|LINE|L1	-16132	NM_001168539	244152		NM_001024619	ENSMUSG00000049580	Tsku	9530051K01Rik|E2ig4|Lrrc54|Tsk	tsukushi, small leucine rich proteoglycan	protein-coding
2845	chr15	103165574	103165836	+	0	NA	Intergenic	Intergenic	-2421	NM_027885	71726		NM_027885	ENSMUSG00000036061	Smug1	1200013B09Rik|A930006H09Rik	single-strand selective monofunctional uracil DNA glycosylase	protein-coding
1066	chr11	49918560	49918935	+	0	NA	intron (NM_001347462, intron 1 of 13)	intron (NM_001347462, intron 1 of 13)	16586	NM_001347462	74563		NM_029004	ENSMUSG00000020374	Rasgef1c	9130006A14Rik	RasGEF domain family, member 1C	protein-coding
6941	chr7	141658623	141658828	+	0	NA	Intergenic	Intergenic	-3332	NM_001330001	353328		NM_181729	ENSMUSG00000118661	Muc6	-	mucin 6, gastric	protein-coding
2821	chr15	100600107	100600409	+	0	NA	promoter-TSS (NM_001304965)	promoter-TSS (NM_001304965)	-274	NM_001304965	19009		NM_010127	ENSMUSG00000009739	Pou6f1	2310038G18Rik|Emb|cns-1	POU domain, class 6, transcription factor 1	protein-coding
3070	chr16	85528086	85528287	+	0	NA	intron (NM_144853, intron 2 of 3)	intron (NM_144853, intron 2 of 3)	22187	NM_144853	224405		NM_144853	ENSMUSG00000041134	Cyyr1	-	cysteine and tyrosine-rich protein 1	protein-coding
3301	chr17	43666904	43667166	+	0	NA	promoter-TSS (NM_001285948)	promoter-TSS (NM_001285948)	179	NM_028711	74011		NM_028711	ENSMUSG00000023912	Slc25a27	3632410G24Rik|9430092A03Rik|D530043E16Rik|UCP 4|Ucp4	solute carrier family 25, member 27	protein-coding
482	chr1	179609923	179610320	+	0	NA	exon (NM_146105, exon 9 of 11)	exon (NM_146105, exon 9 of 11)	-58110	NM_178653	109232		NM_178653	ENSMUSG00000038936	Sccpdh	C330023F11Rik	saccharopine dehydrogenase (putative)	protein-coding
7503	chr9	43903928	43904213	+	0	NA	Intergenic	Intergenic	-139314	NM_009382	21838		NM_009382	ENSMUSG00000032011	Thy1	CD90|T25|Thy-1|Thy-1.2|Thy1.1|Thy1.2	thymus cell antigen 1, theta	protein-coding
7403	chr8	127031055	127031522	+	0	NA	Intergenic	Intergenic	-32768	NM_001309392	93742		NM_033620	ENSMUSG00000025812	Pard3	Asip|D8Ertd580e|Par-3|Par3|Pard-3|Pard3a|Phip	par-3 family cell polarity regulator	protein-coding
7399	chr8	126839116	126839829	+	0	NA	Intergenic	Intergenic	-9548	NR_151740	414091		NM_001033546		A630001O12Rik	Gm45803	RIKEN cDNA A630001O12 gene	ncRNA
4368	chr2	146414911	146415285	+	0	NA	intron (NM_001033348, intron 16 of 40)	intron (NM_001033348, intron 16 of 40)	96906	NM_001033348	241694		NM_001033348	ENSMUSG00000037110	Ralgapa2	A230067G21Rik|AS250|P220|RGC2|pp250	Ral GTPase activating protein, alpha subunit 2 (catalytic)	protein-coding
2891	chr16	17069533	17070136	+	0	NA	promoter-TSS (NM_001291053)	promoter-TSS (NM_001291053)	-305	NM_001291047	106369		NM_023249	ENSMUSG00000022773	Ypel1	0610009L05Rik|1700016N17Rik|1700019O22Rik|4921520K19Rik|4930511F14Rik|DGL-1|Dgl1|Ppil2|mdgl-1	yippee like 1	protein-coding
173	chr1	73169660	73170224	+	0	NA	Intergenic	Intergenic	-29265	NR_168338	102633423		NR_168338		Gm31254	-	predicted gene, 31254	ncRNA
584	chr10	17478679	17479139	+	0	NA	Intergenic	Intergenic	-244319	NM_010828	17684		NM_010828	ENSMUSG00000039910	Cited2	ER154-like|Mrg1|Msg2|p35srj	Cbp/p300-interacting transactivator, with Glu/Asp-rich carboxy-terminal domain, 2	protein-coding
4059	chr2	34634180	34634395	+	0	NA	Intergenic	Intergenic	120945	NR_151469	66691		NM_025709	ENSMUSG00000026867	Gapvd1	2010005B09Rik|4432404J10Rik|Gapex-5|RAP6|RME-6|mKIAA1521	GTPase activating protein and VPS9 domains 1	protein-coding
489	chr1	180365202	180365607	+	0	NA	intron (NM_001081175, intron 2 of 7)	intron (NM_001081175, intron 2 of 7)	-34855	NR_003623	277333		NM_199472		Gm5069	EG277333	glyceraldehyde-3-phosphate dehydrogenase pseudogene	pseudo
3203	chr17	25221963	25222165	+	0	NA	promoter-TSS (NM_028789)	promoter-TSS (NM_028789)	-518	NM_028789	74154		NM_028789	ENSMUSG00000015127	Unkl	1300004G08Rik	unkempt family like zinc finger	protein-coding
4917	chr3	144381157	144381382	+	0	NA	Intergenic	Intergenic	-176014	NM_010723	16911		NM_010723	ENSMUSG00000028266	Lmo4	A730077C12Rik|Crp3|Etohi4	LIM domain only 4	protein-coding
1872	chr13	12461326	12461575	+	0	NA	5' UTR (NM_001291060, exon 1 of 9)	5' UTR (NM_001291060, exon 1 of 9)	288	NM_001199043	56048		NM_018886	ENSMUSG00000057554	Lgals8	1200015E08Rik|D13Ertd524e|Lgals-8	lectin, galactose binding, soluble 8	protein-coding
701	chr10	69583924	69584615	+	0	NA	intron (NM_170730, intron 1 of 17)	intron (NM_170730, intron 1 of 17)	50561	NM_170730	11735		NM_009670	ENSMUSG00000069601	Ank3	2900054D09Rik|Ank-3|AnkG|Ankyrin-3|Ankyrin-G	ankyrin 3, epithelial	protein-coding
4467	chr2	165195672	165195978	+	0	NA	intron (NM_174988, intron 1 of 11)	intron (NM_174988, intron 1 of 11)	38912	NM_174988	104010		NM_174988	ENSMUSG00000053166	Cdh22	-	cadherin 22	protein-coding
4567	chr3	9500532	9500987	+	0	NA	intron (NM_133218, intron 2 of 8)	intron (NM_133218, intron 2 of 8)	97739	NR_160691	320088		NR_015499	ENSMUSG00000097365	C030034L19Rik	A130044O20Rik	RIKEN cDNA C030034L19 gene	ncRNA
6995	chr8	12671745	12672247	+	0	NA	promoter-TSS (NR_166502)	promoter-TSS (NR_166502)	104	NM_198031	259279		NM_198031	ENSMUSG00000000759	Tubgcp3	GCP3|Spc98p	tubulin, gamma complex component 3	protein-coding
6296	chr6	94132023	94132291	+	0	NA	TTS (NR_130996)	TTS (NR_130996)	105285	NR_130996	78178		NR_130996	ENSMUSG00000045095	4930511A08Rik	-	RIKEN cDNA 4930511A08 gene	ncRNA
6812	chr7	118712397	118712620	+	0	NA	promoter-TSS (NM_182995)	promoter-TSS (NM_182995)	-35	NM_182995	101565		NM_182995	ENSMUSG00000033904	Ccp110	6330503K22Rik|CP110|cep110	centriolar coiled coil protein 110	protein-coding
4386	chr2	151575986	151576208	+	0	NA	intron (NM_145535, intron 1 of 8)	CpG	3474	NM_145535	228765		NM_145535	ENSMUSG00000027456	Sdcbp2	-	syndecan binding protein (syntenin) 2	protein-coding
2655	chr15	74225244	74225526	+	0	NA	Intergenic	Intergenic	262261	NR_144499	102634630		NR_144499		Gm32168	-	predicted gene, 32168	ncRNA
5983	chr5	138085039	138085398	+	0	NA	5' UTR (NM_029869, exon 1 of 4)	5' UTR (NM_029869, exon 1 of 4)	134	NM_029869	74570		NM_029869	ENSMUSG00000029729	Zkscan1	5930429A01Rik|9130423L19Rik|9230118B16Rik|KOX18|PHZ-37|ZNF139	zinc finger with KRAB and SCAN domains 1	protein-coding
7990	chrX	145504979	145505409	+	0	NA	Intergenic	Intergenic	-17555	NM_001290274	27494		NM_153319	ENSMUSG00000041688	Amot	CAG-2|D0Kist1|Sii6	angiomotin	protein-coding
832	chr10	109010739	109011095	+	0	NA	promoter-TSS (NM_001252341)	promoter-TSS (NM_001252341)	58	NM_001358504	20979		NM_009306	ENSMUSG00000035864	Syt1	G630098F17Rik|SytI	synaptotagmin I	protein-coding
1584	chr12	25304935	25305311	+	0	NA	Intergenic	Intergenic	175949	NR_045844	432641		NR_045844		Gm17746	-	predicted gene, 17746	ncRNA
7791	chr9	107985993	107986598	+	0	NA	promoter-TSS (NM_026597)	promoter-TSS (NM_026597)	-379	NM_026597	68176		NM_026597	ENSMUSG00000042106	Inka1	6230427J02Rik|Fam212a	inka box actin regulator 1	protein-coding
6352	chr6	113604845	113605078	+	0	NA	intron (NM_133937, intron 1 of 2)	CpG	189	NM_133937	101314		NM_133937	ENSMUSG00000033940	Brk1	6720456B07Rik	BRICK1, SCAR/WAVE actin-nucleating complex subunit	protein-coding
5753	chr5	100845657	100845928	+	0	NA	promoter-TSS (NM_172715)	promoter-TSS (NM_172715)	-437	NM_172715	231510		NM_172715	ENSMUSG00000029314	Gpat3	1-AGPAT|1-AGPAT 9|4933407I02Rik|4933408F15|A230097K15Rik|AGPAT 10|Agpat9|GPAT-3|mGPAT3	glycerol-3-phosphate acyltransferase 3	protein-coding
1484	chr11	116588913	116589484	+	0	NA	Intergenic	Intergenic	-4489	NM_009591	11298		NM_009591	ENSMUSG00000020804	Aanat	AA-NAT|Nat-2|Nat4|Snat	arylalkylamine N-acetyltransferase	protein-coding
7134	chr8	69790969	69791532	+	0	NA	promoter-TSS (NM_133224)	promoter-TSS (NM_133224)	87	NM_133224	170759		NM_133224	ENSMUSG00000031862	Atp13a1	Atp13a|Cgi152|catp	ATPase type 13A1	protein-coding
5652	chr5	44250234	44250688	+	0	NA	Intergenic	Intergenic	-23855	NM_173764	231225		NM_173764	ENSMUSG00000046985	Tapt1	4932414K18Rik	transmembrane anterior posterior transformation 1	protein-coding
6927	chr7	139582517	139582866	+	0	NA	non-coding (NR_027857, exon 1 of 4)	non-coding (NR_027857, exon 1 of 4)	106	NM_183248	14912		NM_183248	ENSMUSG00000041309	Nkx6-2	Gtx|Nkx6.2	NK6 homeobox 2	protein-coding
5911	chr5	125150747	125151311	+	0	NA	intron (NM_011424, intron 1 of 46)	intron (NM_011424, intron 1 of 46)	28185	NM_011424	20602		NM_011424	ENSMUSG00000029478	Ncor2	N-CoR|SMRT|SMRTe	nuclear receptor co-repressor 2	protein-coding
2847	chr15	103215071	103215638	+	0	NA	promoter-TSS (NM_007626)	promoter-TSS (NM_007626)	-2	NM_007626	12419		NM_007626	ENSMUSG00000009575	Cbx5	2610029O15Rik|HP1|Hp1a|Hp1alpha	chromobox 5	protein-coding
5710	chr5	73787350	73787588	+	0	NA	Intergenic	Intergenic	-125420	NR_166206	69402		NR_166206	ENSMUSG00000107027	1700019F05Rik	Gm43801	RIKEN cDNA 1700019F05 gene	ncRNA
5461	chr4	147390178	147390387	+	0	NA	exon (NM_001378742, exon 5 of 5)	exon (NM_001378742, exon 5 of 5)	-52832	NM_001371348	195531		NM_001039209	ENSMUSG00000078496	Zfp982	Gm13152	zinc finger protein 982	protein-coding
5561	chr5	16087187	16088259	+	0	NA	intron (NM_001110845, intron 3 of 38)	intron (NM_001110845, intron 3 of 38)	153032	NM_001110846	12293		NM_009784	ENSMUSG00000040118	Cacna2d1	Ca(v)alpha2delta1|Cacna2|Cchl2a	calcium channel, voltage-dependent, alpha2/delta subunit 1	protein-coding
1634	chr12	46697722	46699117	+	0	NA	3' UTR (NM_021361, exon 5 of 5)	3' UTR (NM_021361, exon 5 of 5)	120348	NM_001364634	664883		NM_021361	ENSMUSG00000021047	Nova1	9430099M15Rik|G630039L02|Nova-1	NOVA alternative splicing regulator 1	protein-coding
7008	chr8	18779793	18779996	+	0	NA	intron (NM_173189, intron 12 of 13)	MTEa|LTR|ERVL-MaLR	-38332	NM_007426	11601		NM_007426	ENSMUSG00000031465	Angpt2	Agpt2|Ang-2|Ang2	angiopoietin 2	protein-coding
3737	chr18	88971762	88972022	+	0	NA	promoter-TSS (NR_105777)	promoter-TSS (NR_105777)	102	NM_175542	246102		NM_175542	ENSMUSG00000023066	Rttn	4921538A15Rik|C530033I08Rik|D230040K24	rotatin	protein-coding
7846	chr9	121285911	121286218	+	0	NA	Intergenic	Intergenic	-8892	NM_177589	209012		NM_177589	ENSMUSG00000040936	Ulk4	4932415A06Rik|A730098P15	unc-51-like kinase 4	protein-coding
2173	chr13	108316217	108316752	+	0	NA	intron (NM_178683, intron 1 of 10)	CpG	147	NM_178683	218581		NM_178683	ENSMUSG00000021697	Depdc1b	9830132O03|XTP1	DEP domain containing 1B	protein-coding
5016	chr4	26629386	26629858	+	0	NA	Intergenic	Intergenic	75827	NR_040656	75360		NR_040656	ENSMUSG00000086257	4930548K13Rik	-	RIKEN cDNA 4930548K13 gene	ncRNA
1698	chr12	77238089	77239089	+	0	NA	promoter-TSS (NR_045554)	promoter-TSS (NR_045554)	-150	NR_045554	53618		NM_016893	ENSMUSG00000021065	Fut8	-	fucosyltransferase 8	protein-coding
3875	chr19	45293567	45293893	+	0	NA	Intergenic	Intergenic	9607	NR_167743	102639746		NR_167743	ENSMUSG00000100417	Gm29595	-	predicted gene 29595	ncRNA
2040	chr13	63113359	63114175	+	0	NA	intron (NM_001289924, intron 5 of 16)	intron (NM_001289924, intron 5 of 16)	-126262	NR_110521	72061		NM_028079	ENSMUSG00000021458	Aopep	2010111I01Rik|2300006M17Rik|AP-O|ApO|mir-23b|mir-24-1|mir-27b	aminopeptidase O	protein-coding
7747	chr9	97051296	97051498	+	0	NA	Intergenic	Intergenic	-33042	NM_145134	211949		NM_145134	ENSMUSG00000046997	Spsb4	D030068E18Rik|SSB-4|Ssb4	splA/ryanodine receptor domain and SOCS box containing 4	protein-coding
3836	chr19	27216856	27217228	+	0	NA	promoter-TSS (NM_001161420)	promoter-TSS (NM_001161420)	22	NM_013703	22359		NM_013703	ENSMUSG00000024924	Vldlr	-	very low density lipoprotein receptor	protein-coding
7198	chr8	84856761	84856982	+	0	NA	promoter-TSS (NM_025648)	promoter-TSS (NM_025648)	-115	NM_025648	66590		NM_025648	ENSMUSG00000003808	Farsa	0610012A19Rik|Farsla|pheRS	phenylalanyl-tRNA synthetase, alpha subunit	protein-coding
4822	chr3	108174771	108175284	+	0	NA	Intergenic	Intergenic	-11262	NM_001004293	229715		NM_146137	ENSMUSG00000050947	Amigo1	Amigo|ali2	adhesion molecule with Ig like domain 1	protein-coding
5889	chr5	122518324	122518700	+	0	NA	Intergenic	Intergenic	-16287	NM_009722	11938		NM_009722	ENSMUSG00000029467	Atp2a2	9530097L16Rik|D5Wsu150e|SERCA2|SERCA2B|Serca2a|mKIAA4195	ATPase, Ca++ transporting, cardiac muscle, slow twitch 2	protein-coding
2746	chr15	88068035	88068499	+	0	NA	Intergenic	Intergenic	-246607	NR_045281	328579		NR_045281	ENSMUSG00000116331	B230214G05Rik	B230214G05	RIKEN cDNA B230214G05 gene	ncRNA
2220	chr14	16364991	16365449	+	0	NA	promoter-TSS (NM_009409)	promoter-TSS (NM_009409)	14	NM_009409	21974		NM_009409	ENSMUSG00000017485	Top2b	D230016L12Rik|Top-2	topoisomerase (DNA) II beta	protein-coding
4169	chr2	76058710	76058956	+	0	NA	intron (NM_001081033, intron 13 of 19)	intron (NM_001081033, intron 13 of 19)	-76866	NM_030188	78802		NM_030188	ENSMUSG00000075271	Ift70a1	4930506L13Rik|Ttc30a1	intraflagellar transport 70A1	protein-coding
3144	chr17	10209259	10209835	+	0	NA	TTS (NM_001159516)	TTS (NM_001159516)	109814	NM_021881	19317		NM_021881	ENSMUSG00000062078	Qki	1110003F05Rik|1500005P18|Qk|l(17)-1Wis|l17Wis1	quaking, KH domain containing RNA binding	protein-coding
4151	chr2	74733140	74733737	+	0	NA	intron (NM_010468, intron 1 of 2)	intron (NM_010468, intron 1 of 2)	7368	NR_029566	387144		NR_029566	ENSMUSG00000065500	Mir10b	Mirn10b|mir-10b|mmu-mir-10b	microRNA 10b	ncRNA
6730	chr7	96796655	96797030	+	0	NA	intron (NR_045874, intron 2 of 3)	RLTR51A_Mm|LTR|ERVK?	4707	NR_045874	791381		NR_045874	ENSMUSG00000053049	Gm15413	-	predicted gene 15413	ncRNA
2835	chr15	102470268	102470578	+	0	NA	promoter-TSS (NM_001103165)	promoter-TSS (NM_001103165)	-116	NM_001374771	18521		NM_011042	ENSMUSG00000056851	Pcbp2	Hnrpx|alphaCP-2	poly(rC) binding protein 2	protein-coding
215	chr1	83326110	83326568	+	0	NA	intron (NM_172430, intron 3 of 10)	intron (NM_172430, intron 3 of 10)	81861	NM_172430	77629		NM_172430	ENSMUSG00000026163	Sphkap	4930544G21Rik|A930009L15Rik|SKIP|mKIAA1678	SPHK1 interactor, AKAP domain containing	protein-coding
6663	chr7	71198205	71198739	+	0	NA	Intergenic	Intergenic	-711223	NR_130995	78156		NR_130995	ENSMUSG00000108669	4930441H08Rik	-	RIKEN cDNA 4930441H08 gene	ncRNA
7143	chr8	70527546	70527955	+	0	NA	promoter-TSS (NM_001111066)	promoter-TSS (NM_001111066)	7	NM_001111066	14232		NM_010223	ENSMUSG00000019428	Fkbp8	38kDa|FKBP-38|FKBP-8|FKBPR38|Fkbp38|mFKBP38	FK506 binding protein 8	protein-coding
6271	chr6	89350324	89350656	+	0	NA	intron (NM_008881, intron 3 of 31)	intron (NM_008881, intron 3 of 31)	12123	NM_008881	18844		NM_008881	ENSMUSG00000030084	Plxna1	2600013D04Rik|NOV|PlexA1|Plxn1|mKIAA4053	plexin A1	protein-coding
2876	chr16	10992957	10993446	+	0	NA	promoter-TSS (NM_019980)	promoter-TSS (NM_019980)	-80	NM_019980	56722		NM_019980	ENSMUSG00000022500	Litaf	3222402J11Rik|N4WBP3|TBX1	LPS-induced TN factor	protein-coding
7709	chr9	80066763	80067288	+	0	NA	5' UTR (NM_146003, exon 1 of 23)	5' UTR (NM_146003, exon 1 of 23)	122	NM_146003	215351		NM_146003	ENSMUSG00000034252	Senp6	2810017C20Rik|E130319N12Rik|Susp1|mKIAA0797	SUMO/sentrin specific peptidase 6	protein-coding
6931	chr7	140821421	140821630	+	0	NA	intron (NM_001001180, intron 1 of 2)	B3A|SINE|B2	653	NM_001001180	407812		NM_001001180	ENSMUSG00000060314	Zfp941	-	zinc finger protein 941	protein-coding
6036	chr5	146844492	146845217	+	0	NA	promoter-TSS (NM_026864)	promoter-TSS (NM_026864)	-217	NM_026864	68895		NM_026864	ENSMUSG00000029641	Rasl11a	1110065D03Rik	RAS-like, family 11, member A	protein-coding
3920	chr19	59943248	59943506	+	0	NA	promoter-TSS (NM_001033172)	promoter-TSS (NM_001033172)	-13	NM_001033172	74998		NM_001033172	ENSMUSG00000040022	Rab11fip2	4930470G04Rik|A830046J09Rik|Nrip11	RAB11 family interacting protein 2 (class I)	protein-coding
5860	chr5	117818670	117819288	+	0	NA	Intergenic	Intergenic	-47860	NM_008712	18125		NM_008712	ENSMUSG00000029361	Nos1	2310005C01Rik|N-NOS|NC-NOS|NO|NOS|NOS-I|Nos-1|bNOS|nNOS	nitric oxide synthase 1, neuronal	protein-coding
3745	chr19	4333949	4334156	+	0	NA	intron (NM_001001984, intron 12 of 20)	intron (NM_001001984, intron 12 of 20)	-27830	NM_130863	110355		NM_130863	ENSMUSG00000024858	Grk2	Adrbk-1|Adrbk1|Bark-1|beta ARK|betaARK1	G protein-coupled receptor kinase 2	protein-coding
1643	chr12	52847843	52848076	+	0	NA	intron (NM_198111, intron 2 of 13)	RMER1B|Other|Other	148576	NM_198111	238161		NM_198111	ENSMUSG00000061603	Akap6	Akapalpha|Akapbeta|PRKA	A kinase anchor protein 6	protein-coding
4180	chr2	79456680	79456959	+	0	NA	promoter-TSS (NM_010894)	promoter-TSS (NM_010894)	-183	NM_010894	18012		NM_010894	ENSMUSG00000034701	Neurod1	BETA2|BHF-1|Nd1|Neurod|bHLHa3	neurogenic differentiation 1	protein-coding
6075	chr6	7844511	7844728	+	0	NA	promoter-TSS (NM_052993)	promoter-TSS (NM_052993)	-605	NM_052993	94192		NM_052993	ENSMUSG00000042460	C1galt1	2210410E06Rik|T-synthase	core 1 synthase, glycoprotein-N-acetylgalactosamine 3-beta-galactosyltransferase, 1	protein-coding
7877	chrX	11807438	11807931	+	0	NA	Intergenic	CpG	272869	NM_175046	71458		NM_029510	ENSMUSG00000040363	Bcor	2900008C10Rik|5830466J11Rik|8430401K06Rik|BcorR|D930024N20Rik|mKIAA1575	BCL6 interacting corepressor	protein-coding
3721	chr18	82551547	82551767	+	0	NA	intron (NM_001025245, intron 3 of 3)	intron (NM_001025245, intron 3 of 3)	-2806	NM_001025258	17196		NM_010777	ENSMUSG00000041607	Mbp	Hmbpr|golli-mbp|jve|mld|shi	myelin basic protein	protein-coding
1015	chr11	35608708	35608967	+	0	NA	intron (NM_011412, intron 12 of 35)	MIRc|SINE|MIR	-7979	NR_029799	723924		NR_029799	ENSMUSG00000065583	Mir218-2	Mirn218-2|mir-218-2	microRNA 218-2	ncRNA
2809	chr15	98985627	98986316	+	0	NA	promoter-TSS (NR_045991)	promoter-TSS (NR_045991)	6	NR_045991	75951		NR_045991	ENSMUSG00000097587	4930578M01Rik	3010001K12Rik	RIKEN cDNA 4930578M01 gene	ncRNA
5674	chr5	64092946	64093161	+	0	NA	exon (NM_025700, exon 1 of 14)	exon (NM_025700, exon 1 of 14)	114	NM_025700	66681		NM_025700	ENSMUSG00000029171	Pgm2	3230402E02Rik|Pgm-1|Pgm1	phosphoglucomutase 2	protein-coding
7776	chr9	106452867	106453610	+	0	NA	promoter-TSS (NM_021567)	promoter-TSS (NM_021567)	-600	NM_021567	59092		NM_021567	ENSMUSG00000023495	Pcbp4	1200003L19Rik|AlphaCP-4	poly(rC) binding protein 4	protein-coding
3329	chr17	48098179	48098402	+	0	NA	Intergenic	Intergenic	-7912	NR_110485	320638		NR_110485	ENSMUSG00000117334	A730006G06Rik	-	RIKEN cDNA A730006G06 gene	ncRNA
6526	chr7	28820195	28820846	+	0	NA	intron (NM_177301, intron 9 of 12)	intron (NM_177301, intron 9 of 12)	-4818	NM_016772	51798		NM_016772	ENSMUSG00000053898	Ech1	-	enoyl coenzyme A hydratase 1, peroxisomal	protein-coding
6426	chr6	140424479	140424706	+	0	NA	intron (NM_144920, intron 2 of 30)	CpG-12548	493	NM_144920	109135		NM_144920	ENSMUSG00000030231	Plekha5	2810431N21Rik|AMH-Cre|Ayu21-9|Gt(pU21)9Imeg|Pepp2|Tg(AMH-cre)1Flor	pleckstrin homology domain containing, family A member 5	protein-coding
7735	chr9	96119198	96119455	+	0	NA	promoter-TSS (NM_001368879)	promoter-TSS (NM_001368879)	-103	NM_001368879	235533		NM_177352	ENSMUSG00000041440	Gk5	C330018K18Rik|G630067D24Rik	glycerol kinase 5	protein-coding
5559	chr5	16002268	16002839	+	0	NA	intron (NM_001110845, intron 1 of 38)	intron (NM_001110845, intron 1 of 38)	67862	NM_001110846	12293		NM_009784	ENSMUSG00000040118	Cacna2d1	Ca(v)alpha2delta1|Cacna2|Cchl2a	calcium channel, voltage-dependent, alpha2/delta subunit 1	protein-coding
5459	chr4	146067070	146067666	+	0	NA	promoter-TSS (NR_030771)	promoter-TSS (NR_030771)	-156	NR_030771	627585		NM_001039233		Gm13034	-	SWI/SNF related, matrix associated, actin dependent regulator of chromatin, subfamily a, member 5 pseudogene	pseudo
980	chr11	28692805	28693151	+	0	NA	non-coding (NR_045906, exon 3 of 3)	non-coding (NR_045906, exon 3 of 3)	11414	NR_045906	72818		NR_045906	ENSMUSG00000084966	2810471M01Rik	-	RIKEN cDNA 2810471M01 gene	ncRNA
7070	chr8	35088805	35089073	+	0	NA	Intergenic	Intergenic	-123249	NM_175091	21951		NM_175091	ENSMUSG00000031529	Tnks	4930554K12Rik|ARTD5|D130072O21Rik|Parp5a|TANK1|mTNKS1	tankyrase, TRF1-interacting ankyrin-related ADP-ribose polymerase	protein-coding
7301	chr8	111940111	111940789	+	0	NA	promoter-TSS (NM_026693)	promoter-TSS (NM_026693)	-253	NM_026693	93739		NM_026693	ENSMUSG00000031950	Gabarapl2	0610012F20Rik|2900019O08Rik|GATE-16|Gef2	GABA type A receptor associated protein like 2	protein-coding
2777	chr15	93594135	93594668	+	0	NA	intron (NM_001033217, intron 1 of 7)	intron (NM_001033217, intron 1 of 7)	1501	NM_001033217	106042		NM_001033217	ENSMUSG00000036158	Prickle1	1110058P22Rik|Pk1|Prickle|b2b019Clo|mpk1	prickle planar cell polarity protein 1	protein-coding
3133	chr17	8165642	8165860	+	0	NA	intron (NM_001197046, intron 1 of 12)	CpG	233	NM_001197046	75296		NM_201230	ENSMUSG00000069135	Cep43	4930553O10Rik|FOP|Fgfr1op	centrosomal protein 43	protein-coding
5067	chr4	44851585	44852161	+	0	NA	intron (NM_138590, intron 2 of 8)	intron (NM_138590, intron 2 of 8)	-91860	NR_166575	102632657		NR_166575	ENSMUSG00000084854	Gm12678	-	predicted gene 12678	ncRNA
1211	chr11	76374467	76375075	+	0	NA	intron (NM_008750, intron 1 of 7)	intron (NM_008750, intron 1 of 7)	24370	NM_008750	18230		NM_008750	ENSMUSG00000020844	Nxn	l11Jus13	nucleoredoxin	protein-coding
3656	chr18	67464344	67464773	+	0	NA	promoter-TSS (NM_144867)	promoter-TSS (NM_144867)	-291	NM_144867	225655		NM_144867	ENSMUSG00000024530	Prelid3a	A230074A19Rik|Slmo1	PRELI domain containing 3A	protein-coding
2590	chr15	51865427	51865682	+	0	NA	promoter-TSS (NM_080635)	promoter-TSS (NM_080635)	-93	NM_080635	68135		NM_080635	ENSMUSG00000022312	Eif3h	1110008A16Rik|40kD|9430017H16Rik|EIF3-P40|EIF3-gamma|Eif3s3	eukaryotic translation initiation factor 3, subunit H	protein-coding
4758	chr3	94310084	94310384	+	0	NA	exon (NM_029431, exon 1 of 6)	exon (NM_029431, exon 1 of 6)	102	NM_029431	75778		NM_029431	ENSMUSG00000028145	Them4	2700077M13Rik|4921507I02Rik	thioesterase superfamily member 4	protein-coding
2490	chr14	103764264	103764701	+	0	NA	Intergenic	Intergenic	-65050	NR_045148	70898		NR_045148	ENSMUSG00000089707	Slain1os	4921525B02Rik	SLAIN motif family, member 1, opposite strand	ncRNA
1283	chr11	88252470	88253012	+	0	NA	Intergenic	Intergenic	-41302	NM_028859	74297		NM_028859	ENSMUSG00000034031	Ccdc182	1700106J16Rik	coiled-coil domain containing 182	protein-coding
5157	chr4	84265096	84265414	+	0	NA	Intergenic	Intergenic	-220376	NR_130998	78238		NR_130998	ENSMUSG00000085217	6030471H07Rik	-	RIKEN cDNA 6030471H07 gene	ncRNA
3128	chr17	6399864	6400281	+	0	NA	intron (NR_163600, intron 3 of 11)	intron (NR_163600, intron 3 of 11)	26870	NR_163600	101055731		NR_163600	ENSMUSG00000116719	Gm29719	-	synaptotagmin-like 3 pseudogene	pseudo
4988	chr4	13028077	13028327	+	0	NA	Intergenic	Intergenic	121365	NM_173746	208820		NM_173746	ENSMUSG00000055963	Triqk	C130086A10|Gm11818	triple QxxK/R motif containing	protein-coding
3012	chr16	55321579	55322448	+	0	NA	Intergenic	MLT1G1|LTR|ERVL-MaLR	-38776	NM_178720	239852		NM_178720	ENSMUSG00000064310	Zpld1	9430016A21Rik	zona pellucida like domain containing 1	protein-coding
6374	chr6	121130229	121130475	+	0	NA	intron (NM_001270475, intron 1 of 31)	intron (NM_001270475, intron 1 of 31)	670	NM_001270475	194401		NM_153396	ENSMUSG00000051586	Mical3	C130040D16Rik|Mical-3|mKIAA1364	microtubule associated monooxygenase, calponin and LIM domain containing 3	protein-coding
98	chr1	50682442	50682739	+	0	NA	Intergenic	MIRb|SINE|MIR	-244933	NM_019790	56363		NM_019790	ENSMUSG00000026109	Tmeff2	4832418D20Rik|7630402F16Rik|TR-2	transmembrane protein with EGF-like and two follistatin-like domains 2	protein-coding
577	chr10	13965512	13965971	+	0	NA	promoter-TSS (NM_010437)	promoter-TSS (NM_010437)	-334	NM_001358783	15273		NM_010437	ENSMUSG00000015501	Hivep2	Gm20114|MIBP-1|MIBP1|Schnurri-2|Shn-2	human immunodeficiency virus type I enhancer binding protein 2	protein-coding
1314	chr11	95824030	95824490	+	0	NA	promoter-TSS (NM_153104)	promoter-TSS (NM_153104)	151	NR_164195	105242869		NR_164195		Gm38958	-	predicted gene, 38958	ncRNA
1742	chr12	86699860	86700408	+	0	NA	TTS (NM_144524)	TTS (NM_144524)	21434	NM_177354	238328		NM_177354	ENSMUSG00000021256	Vash1	D930046M13Rik|G630009D10Rik|TTCP 1	vasohibin 1	protein-coding
206	chr1	82465286	82465561	+	0	NA	intron (NM_007735, intron 42 of 47)	intron (NM_007735, intron 42 of 47)	121426	NM_007735	12829		NM_007735	ENSMUSG00000067158	Col4a4	E130010M05Rik|[a]4(IV)	collagen, type IV, alpha 4	protein-coding
5832	chr5	114091049	114091430	+	0	NA	5' UTR (NM_001359214, exon 1 of 17)	5' UTR (NM_001359214, exon 1 of 17)	141	NM_026805	68666		NM_026805	ENSMUSG00000042078	Svop	1110030H18Rik|msvop	SV2 related protein	protein-coding
4061	chr2	35108982	35109297	+	0	NA	promoter-TSS (NM_012018)	promoter-TSS (NM_012018)	-353	NM_012018	26920		NM_012018	ENSMUSG00000057110	Cntrl	6720467O09Rik|Cep1|Cep110|IB3/5|Ma2a8|b2b1468.1Clo|b2b1468Clo	centriolin	protein-coding
7204	chr8	85025313	85025548	+	0	NA	promoter-TSS (NM_019652)	promoter-TSS (NM_019652)	-143	NM_001357203	56495		NM_019652	ENSMUSG00000052456	Get3	1810048H22Rik|ArsA|Asna1	guided entry of tail-anchored proteins factor 3, ATPase	protein-coding
4966	chr4	8577117	8577826	+	0	NA	intron (NM_021518, intron 3 of 7)	intron (NM_021518, intron 3 of 7)	41827	NM_021518	59021		NM_021518	ENSMUSG00000047187	Rab2a	9330148M11Rik|Rab2	RAB2A, member RAS oncogene family	protein-coding
4265	chr2	115631122	115631528	+	0	NA	intron (NM_207264, intron 2 of 10)	intron (NM_207264, intron 2 of 10)	-7400	NR_035476	100316703		NR_035476	ENSMUSG00000088606	Mir1951	mir-1951|mmu-mir-1951	microRNA 1951	ncRNA
6762	chr7	101837983	101838379	+	0	NA	promoter-TSS (NM_001122739)	promoter-TSS (NM_001122739)	45	NM_010567	16332		NM_010567	ENSMUSG00000032737	Inppl1	51C|SHIP2	inositol polyphosphate phosphatase-like 1	protein-coding
5363	chr4	129819827	129820183	+	0	NA	promoter-TSS (NM_001164745)	promoter-TSS (NM_001164745)	-474	NM_008974	19244		NM_008974	ENSMUSG00000028788	Ptp4a2	Prl-2	protein tyrosine phosphatase 4a2	protein-coding
1854	chr12	117850550	117851064	+	0	NA	intron (NM_146040, intron 1 of 9)	intron (NM_146040, intron 1 of 9)	6946	NM_146040	217946		NM_146040	ENSMUSG00000021175	Cdca7l	JPO2	cell division cycle associated 7 like	protein-coding
3504	chr18	32240101	32240389	+	0	NA	promoter-TSS (NM_133658)	promoter-TSS (NM_133658)	-82	NM_133658	13872		NM_133658	ENSMUSG00000024382	Ercc3	BTF2 p89|Ercc-3|XPB	excision repair cross-complementing rodent repair deficiency, complementation group 3	protein-coding
4516	chr2	173229779	173230083	+	0	NA	intron (NM_022995, intron 2 of 3)	intron (NM_022995, intron 2 of 3)	-11009	NM_021394	58203		NM_021394	ENSMUSG00000027514	Zbp1	2010010H03Rik|Dai|Dlm1|mZaDLM	Z-DNA binding protein 1	protein-coding
3404	chr17	74717670	74717956	+	0	NA	promoter-TSS (NM_152817)	promoter-TSS (NM_152817)	63	NM_152817	74196		NM_152817	ENSMUSG00000024078	Ttc27	2610511O17Rik	tetratricopeptide repeat domain 27	protein-coding
4416	chr2	154723646	154724151	+	0	NA	Intergenic	Intergenic	66872	NM_029362	75608		NM_029362	ENSMUSG00000038467	Chmp4b	2010012F05Rik|Snf7-2	charged multivesicular body protein 4B	protein-coding
2903	chr16	20452647	20452891	+	0	NA	Intergenic	Intergenic	-26375	NM_013790	27416		NM_013790	ENSMUSG00000022822	Abcc5	2900011L11Rik|Abcc5a|Abcc5b|Mrp5	ATP-binding cassette, sub-family C member 5	protein-coding
1789	chr12	101913163	101913438	+	0	NA	promoter-TSS (NM_028446)	promoter-TSS (NM_028446)	-129	NM_028446	109181		NM_028446	ENSMUSG00000021188	Trip11	2610511G22Rik|3110031G15Rik|6030460N08Rik|GMAP-210|TRIP230	thyroid hormone receptor interactor 11	protein-coding
87	chr1	42416216	42416617	+	0	NA	Intergenic	Intergenic	-268122	NR_168293	108167623		NR_168292	ENSMUSG00000093436	Gm20646	Gm46091	predicted gene 20646	ncRNA
4600	chr3	27710914	27711380	+	0	NA	promoter-TSS (NM_173182)	promoter-TSS (NM_173182)	-695	NM_001356953	72007		NM_173182	ENSMUSG00000039286	Fndc3b	1600019O04Rik|Fad104|mKIAA4164	fibronectin type III domain containing 3B	protein-coding
2775	chr15	93335731	93335991	+	0	NA	intron (NR_028315, intron 2 of 4)	intron (NR_028315, intron 2 of 4)	1074	NR_028315	67057		NM_024189	ENSMUSG00000022634	Yaf2	2810021M11Rik	YY1 associated factor 2	protein-coding
6870	chr7	129680677	129680978	+	0	NA	Intergenic	Intergenic	88964	NM_172255	207425		NM_172255	ENSMUSG00000042055	Wdr11	2900055P10Rik|Brwd2|mKIAA1351	WD repeat domain 11	protein-coding
3134	chr17	8283447	8283871	+	0	NA	promoter-TSS (NM_018819)	promoter-TSS (NM_018819)	-128	NM_001364918	55951		NM_018819	ENSMUSG00000023861	Mpc1	0610006G08Rik|3830411I18Rik|Brp44l	mitochondrial pyruvate carrier 1	protein-coding
2152	chr13	100833277	100833648	+	0	NA	promoter-TSS (NM_022885)	promoter-TSS (NM_022885)	-35	NM_022885	69048		NM_022885	ENSMUSG00000021629	Slc30a5	1810010K08Rik|ZNT5|ZTL1|ZnT-5|Zntl1	solute carrier family 30 (zinc transporter), member 5	protein-coding
5065	chr4	44558000	44558590	+	0	NA	intron (NM_008782, intron 8 of 9)	intron (NM_008782, intron 8 of 9)	49273	NR_039580	100628590		NR_039580	ENSMUSG00000092761	Mir5120	mmu-mir-5120|mu-mir-5120	microRNA 5120	ncRNA
2736	chr15	86188224	86188776	+	0	NA	Intergenic	Intergenic	-2359	NM_145475	223753		NM_145475	ENSMUSG00000035891	Cerk	D330016D08Rik|mKIAA1646	ceramide kinase	protein-coding
1017	chr11	35619476	35619782	+	0	NA	intron (NM_011412, intron 14 of 35)	intron (NM_011412, intron 14 of 35)	2813	NR_029799	723924		NR_029799	ENSMUSG00000065583	Mir218-2	Mirn218-2|mir-218-2	microRNA 218-2	ncRNA
5261	chr4	114909014	114909484	+	0	NA	promoter-TSS (NM_008593)	promoter-TSS (NM_008593)	-8	NR_030721	100040736		NR_030721	ENSMUSG00000085399	Foxd2os	9130206I24Rik	forkhead box D2, opposite strand	ncRNA
5673	chr5	57568766	57569054	+	0	NA	Intergenic	Intergenic	149009	NR_015588	319216		NR_015588	ENSMUSG00000097216	4932441J04Rik	-	RIKEN cDNA 4932441J04 gene	ncRNA
1959	chr13	45455193	45455422	+	0	NA	Intergenic	Intergenic	-52137	NM_025508	66355		NM_025508	ENSMUSG00000000253	Gmpr	2310004P21Rik|GMPR 1	guanosine monophosphate reductase	protein-coding
3008	chr16	51758462	51759121	+	0	NA	Intergenic	Intergenic	228496	NR_153657	629091		NR_153657		Gm29686	-	predicted gene, 29686	ncRNA
3846	chr19	36926099	36926325	+	0	NA	5' UTR (NM_001080706, exon 1 of 38)	5' UTR (NM_001080706, exon 1 of 38)	133	NM_001080706	107182		NM_001080706	ENSMUSG00000040565	Btaf1	E430027O22Rik|TAF170	B-TFIID TATA-box binding protein associated factor 1	protein-coding
7737	chr9	96235701	96236275	+	0	NA	intron (NM_178667, intron 3 of 13)	MERVL_2A-int|LTR|ERVL	-22717	NM_001184709	211586		NM_178667	ENSMUSG00000032411	Tfdp2	1110029I05Rik|A330080J22Rik|DP-3|DP3	transcription factor Dp 2	protein-coding
2030	chr13	58450712	58450959	+	0	NA	Intergenic	Intergenic	-47492	NM_001301341	15387		NM_025279	ENSMUSG00000021546	Hnrnpk	Hnrpk|KBBP|NOVA	heterogeneous nuclear ribonucleoprotein K	protein-coding
7836	chr9	119531582	119532280	+	0	NA	intron (NM_021544, intron 12 of 27)	intron (NM_021544, intron 12 of 27)	30747	NM_001253860	20271		NM_021544	ENSMUSG00000032511	Scn5a	Nav1.5|Nav1.5c|SkM1|SkM2|mH1	sodium channel, voltage-gated, type V, alpha	protein-coding
1350	chr11	98907643	98908033	+	0	NA	promoter-TSS (NR_156128)	promoter-TSS (NR_156128)	37	NM_001025779	23834		NM_011799	ENSMUSG00000017499	Cdc6	CDC18L|p62(cdc6)	cell division cycle 6	protein-coding
3747	chr19	4629066	4629297	+	0	NA	intron (NM_001033447, intron 13 of 14)	MIR|SINE|MIR	-3536	NR_160880	19671		NM_023131	ENSMUSG00000024889	Rce1	D19Ertd283e|D19Ertd98e	Ras converting CAAX endopeptidase 1	protein-coding
2420	chr14	68361958	68362329	+	0	NA	Intergenic	Intergenic	171546	NM_007402	11500		NM_007402	ENSMUSG00000022056	Adam7	ADAM 7|EAP1|EAPI	a disintegrin and metallopeptidase domain 7	protein-coding
1644	chr12	52868466	52869293	+	0	NA	intron (NM_198111, intron 2 of 13)	intron (NM_198111, intron 2 of 13)	169496	NM_198111	238161		NM_198111	ENSMUSG00000061603	Akap6	Akapalpha|Akapbeta|PRKA	A kinase anchor protein 6	protein-coding
2520	chr15	4013837	4014116	+	0	NA	non-coding (NR_045740, exon 3 of 3)	non-coding (NR_045740, exon 3 of 3)	-12452	NM_024188	67041		NM_024188	ENSMUSG00000022186	Oxct1	2610008O03Rik|Oxct|Oxct2a|SCOT|Scot-s	3-oxoacid CoA transferase 1	protein-coding
6077	chr6	12465893	12466381	+	0	NA	intron (NM_001164805, intron 6 of 26)	intron (NM_001164805, intron 6 of 26)	283116	NM_001164805	330267		NM_001164805	ENSMUSG00000032625	Thsd7a	Gm837	thrombospondin, type I, domain containing 7A	protein-coding
7875	chrX	11663506	11663764	+	0	NA	Intergenic	Intergenic	335813	NM_001114529	236663		NM_001114529	ENSMUSG00000069038	H2al1j	EG236663|Gm4906	H2A histone family member L1J	protein-coding
2837	chr15	102692552	102693107	+	0	NA	Intergenic	AT_rich|Low_complexity|Low_complexity	-20963	NR_030460	751542		NR_030460	ENSMUSG00000076009	Mir688	Mirn688|mmu-mir-688	microRNA 688	ncRNA
6664	chr7	71216586	71216850	+	0	NA	Intergenic	Intergenic	-692977	NR_130995	78156		NR_130995	ENSMUSG00000108669	4930441H08Rik	-	RIKEN cDNA 4930441H08 gene	ncRNA
7144	chr8	70609671	70609907	+	0	NA	Intergenic	CpG	-1475	NR_164178	76900		NM_133772	ENSMUSG00000070003	Ssbp4	1210002E11Rik|Ssdp4|Sspb4	single stranded DNA binding protein 4	protein-coding
3198	chr17	24558949	24559421	+	0	NA	intron (NM_013630, intron 1 of 45)	intron (NM_013630, intron 1 of 45)	9235	NM_013630	18763		NM_013630	ENSMUSG00000032855	Pkd1	PC1|mFLJ00285	polycystin 1, transient receptor potential channel interacting	protein-coding
1381	chr11	101814968	101815871	+	0	NA	Intergenic	Intergenic	-30109	NM_008815	18612		NM_008815	ENSMUSG00000017724	Etv4	Pea-3|Pea3	ets variant 4	protein-coding
1810	chr12	106854059	106854297	+	0	NA	Intergenic	Intergenic	101754	NR_166741	105245067		NR_166741	ENSMUSG00000086319	Gm16087	-	predicted gene 16087	ncRNA
6496	chr7	19816486	19817174	+	0	NA	intron (NR_166534, intron 1 of 1)	intron (NR_166534, intron 1 of 1)	245	NR_166534	102638408		NR_166534	ENSMUSG00000087593	Gm16174	-	predicted gene 16174	ncRNA
4267	chr2	115738767	115739317	+	0	NA	intron (NM_207264, intron 10 of 10)	intron (NM_207264, intron 10 of 10)	100317	NR_035476	100316703		NR_035476	ENSMUSG00000088606	Mir1951	mir-1951|mmu-mir-1951	microRNA 1951	ncRNA
6596	chr7	45872753	45872976	+	0	NA	promoter-TSS (NM_133950)	promoter-TSS (NM_133950)	24	NM_133950	68137		NM_133950	ENSMUSG00000002778	Kdelr1	8030486F04Rik|Erd2.1	KDEL (Lys-Asp-Glu-Leu) endoplasmic reticulum protein retention receptor 1	protein-coding
3503	chr18	32162575	32163164	+	0	NA	promoter-TSS (NM_011946)	promoter-TSS (NM_011946)	-220	NM_011946	26405		NM_011946	ENSMUSG00000024383	Map3k2	9630061B06Rik|Mekk2|Mekk2b	mitogen-activated protein kinase kinase kinase 2	protein-coding
1853	chr12	117751302	117751589	+	0	NA	intron (NM_001373989, intron 24 of 25)	intron (NM_001373989, intron 24 of 25)	-92416	NM_146040	217946		NM_146040	ENSMUSG00000021175	Cdca7l	JPO2	cell division cycle associated 7 like	protein-coding
5364	chr4	130291680	130291944	+	0	NA	Intergenic	RLTR17B_Mm|LTR|ERVK	-16226	NM_172702	230779		NM_172702	ENSMUSG00000023232	Serinc2	2310004K20Rik|FKSG84|TDE2|Tde2l	serine incorporator 2	protein-coding
3403	chr17	74395496	74395854	+	0	NA	promoter-TSS (NM_144798)	promoter-TSS (NM_144798)	67	NM_001252478	210148		NM_144798	ENSMUSG00000024069	Slc30a6	9530029F08Rik|ZnT6	solute carrier family 30 (zinc transporter), member 6	protein-coding
2904	chr16	20517323	20517534	+	0	NA	intron (NM_001347176, intron 1 of 15)	intron (NM_001347176, intron 1 of 15)	352	NR_167658	100504291		NR_167658	ENSMUSG00000086837	Gm16618	-	predicted gene, 16618	ncRNA
3399	chr17	73634471	73635133	+	0	NA	intron (NM_027864, intron 1 of 14)	intron (NM_027864, intron 1 of 14)	75649	NM_027864	71685		NM_027864	ENSMUSG00000024064	Galnt14	0610033M06Rik	polypeptide N-acetylgalactosaminyltransferase 14	protein-coding
1313	chr11	95645659	95645976	+	0	NA	Intergenic	Intergenic	-21140	NM_008831	18673		NM_008831	ENSMUSG00000038845	Phb1	Bap32|Phb	prohibitin 1	protein-coding
301	chr1	131116664	131116990	+	0	NA	Intergenic	Intergenic	-18984	NM_008551	17164		NM_008551	ENSMUSG00000016528	Mapkapk2	MAPKAP-K2|MK-2|MK2|Rps6kc1	MAP kinase-activated protein kinase 2	protein-coding
870	chr10	122259312	122259605	+	0	NA	Intergenic	RSINE1|SINE|B4	139761	NR_027637	100043513		NR_027637	ENSMUSG00000111952	Gm4489	Gm241	predicted gene 4489	ncRNA
7203	chr8	84978470	84978902	+	0	NA	promoter-TSS (NM_008416)	promoter-TSS (NM_008416)	62	NM_008416	16477		NM_008416	ENSMUSG00000052837	Junb	-	jun B proto-oncogene	protein-coding
1284	chr11	88274773	88275510	+	0	NA	Intergenic	Intergenic	-18902	NM_028859	74297		NM_028859	ENSMUSG00000034031	Ccdc182	1700106J16Rik	coiled-coil domain containing 182	protein-coding
5155	chr4	84137319	84137659	+	0	NA	Intergenic	Intergenic	-92610	NR_130998	78238		NR_130998	ENSMUSG00000085217	6030471H07Rik	-	RIKEN cDNA 6030471H07 gene	ncRNA
583	chr10	17373909	17374241	+	0	NA	Intergenic	Intergenic	-278293	NR_038020	100504235		NR_038020	ENSMUSG00000101969	Gm20125	-	predicted gene, 20125	ncRNA
174	chr1	73363850	73364132	+	0	NA	promoter-TSS (NR_168702)	promoter-TSS (NR_168702)	85	NR_168702	102633545		NR_168702		Gm31344	-	predicted gene, 31344	ncRNA
2062	chr13	70438982	70439367	+	0	NA	Intergenic	Intergenic	-134067	NR_045934	73584		NR_045934	ENSMUSG00000101051	1700100L14Rik	-	RIKEN cDNA 1700100L14 gene	ncRNA
6373	chr6	120539263	120539575	+	0	NA	Intergenic	Intergenic	-8120	NM_144815	214932		NM_144815	ENSMUSG00000058979	Hdhd5	A930002G03Rik|Cecr5	haloacid dehalogenase like hydrolase domain containing 5	protein-coding
5772	chr5	104128638	104128849	+	0	NA	Intergenic	Intergenic	-14655	NM_001359016	13602		NM_010097	ENSMUSG00000029309	Sparcl1	Ecm2|Sc1|hevin|mast9	SPARC-like 1	protein-coding
3791	chr19	10395085	10395451	+	0	NA	intron (NM_001373944, intron 1 of 11)	intron (NM_001373944, intron 1 of 11)	6178	NM_018801	54525		NM_018801	ENSMUSG00000024743	Syt7	B230112P13Rik	synaptotagmin VII	protein-coding
676	chr10	60885858	60886221	+	0	NA	Intergenic	Intergenic	-36984	NR_105835	102466158		NR_105835	ENSMUSG00000099279	Mir6408	Gm27451|mmu-mir-6408	microRNA 6408	ncRNA
3990	chr2	26237316	26237592	+	0	NA	promoter-TSS (NM_153559)	promoter-TSS (NM_153559)	-55	NM_153559	227638		NM_153559	ENSMUSG00000036327	Qsox2	Qscn6l1|Soxn	quiescin Q6 sulfhydryl oxidase 2	protein-coding
6072	chr6	6464127	6464632	+	0	NA	Intergenic	Intergenic	114279	NM_009169	20422		NM_009169	ENSMUSG00000042541	Sem1	DSS1|Shfdg1|Shfg|Shfm1	SEM1, 26S proteasome complex subunit	protein-coding
3314	chr17	46650406	46650621	+	0	NA	TTS (NM_001316742)	TTS (NM_001316742)	175	NM_025611	66515		NM_025611	ENSMUSG00000038545	Cul7	2510004L20Rik|C230011P08Rik|p185|p193	cullin 7	protein-coding
4306	chr2	125122494	125122878	+	0	NA	intron (NM_001162417, intron 1 of 18)	intron (NM_001162417, intron 1 of 18)	974	NM_010852	17876		NM_010852	ENSMUSG00000027201	Myef2	9430071B01|mKIAA1341	myelin basic protein expression factor 2, repressor	protein-coding
2363	chr14	59205715	59205935	+	0	NA	intron (NM_027764, intron 1 of 11)	intron (NM_027764, intron 1 of 11)	4597	NM_001360610	71330		NM_027764	ENSMUSG00000035469	Rcbtb1	5430409I18Rik|CLLD7|CLLL7	regulator of chromosome condensation (RCC1) and BTB (POZ) domain containing protein 1	protein-coding
3742	chr19	4201713	4201986	+	0	NA	promoter-TSS (NM_011237)	promoter-TSS (NM_011237)	-246	NM_011237	19367		NM_011237	ENSMUSG00000024824	Rad9a	Rad9	RAD9 checkpoint clamp component A	protein-coding
5903	chr5	123907054	123907431	+	0	NA	promoter-TSS (NM_026603)	promoter-TSS (NM_026603)	-33	NM_026603	68184		NM_026603	ENSMUSG00000023106	Denr	1500003K04Rik	density-regulated protein	protein-coding
4230	chr2	101960973	101961178	+	0	NA	intron (NM_178886, intron 4 of 5)	intron (NM_178886, intron 4 of 5)	74813	NM_029635	76501		NM_029635	ENSMUSG00000027163	Commd9	1810029F08Rik	COMM domain containing 9	protein-coding
277	chr1	121226868	121227364	+	0	NA	Intergenic	Intergenic	100562	NM_001271531	72999		NM_133748	ENSMUSG00000003721	Insig2	2900053I11Rik|C730043J18Rik|Insig-2	insulin induced gene 2	protein-coding
4771	chr3	95893709	95894532	+	0	NA	5' UTR (NM_146134, exon 1 of 7)	5' UTR (NM_146134, exon 1 of 7)	199	NM_146104	226548		NM_146104	ENSMUSG00000015750	Aph1a	APH-1a	aph1 homolog A, gamma secretase subunit	protein-coding
3854	chr19	41655193	41656105	+	0	NA	intron (NM_015748, intron 4 of 36)	intron (NM_015748, intron 4 of 36)	66998	NR_106166	102465884		NR_106166	ENSMUSG00000098286	Mir8091	Gm27575|mmu-mir-8091	microRNA 8091	ncRNA
506	chr1	183150569	183150939	+	0	NA	intron (NM_001278219, intron 2 of 8)	intron (NM_001278219, intron 2 of 8)	-3197	NM_001278220	68897		NM_026866	ENSMUSG00000030768	Disp1	1190008H24Rik|DispA	dispatched RND transporter family member 1	protein-coding
1504	chr11	118739003	118740190	+	0	NA	intron (NM_001024931, intron 2 of 14)	MLT1I|LTR|ERVL-MaLR	21445	NM_001285438	52897		NM_001024931	ENSMUSG00000025576	Rbfox3	Fox-3|Hrnbp3|NeuN|Neuna60	RNA binding protein, fox-1 homolog (C. elegans) 3	protein-coding
4970	chr4	8910240	8910516	+	0	NA	Intergenic	Intergenic	159054	NM_001355382	320790		NM_001033395	ENSMUSG00000041235	Chd7	A730019I05Rik|Cycn|Cyn|Dz|Edy|Flo|GENA 47|GENA 60|Gena 52|Lda|Mt|Obt|Todo|WBE1|Whi|metis	chromodomain helicase DNA binding protein 7	protein-coding
1404	chr11	105153396	105153954	+	0	NA	Intergenic	MIRb|SINE|MIR	-25132	NM_001294331	24086		NM_011903	ENSMUSG00000020694	Tlk2	4933403M19Rik|PKU-alpha|PKUalpha|Tlk	tousled-like kinase 2 (Arabidopsis)	protein-coding
2832	chr15	102350689	102351051	+	0	NA	promoter-TSS (NR_155425)	promoter-TSS (NR_155425)	43	NR_155425	102640093		NR_155425	ENSMUSG00000116402	Gm36246	-	predicted gene, 36246	ncRNA
2157	chr13	102803133	102803455	+	0	NA	intron (NM_175171, intron 7 of 28)	intron (NM_175171, intron 7 of 28)	43039	NR_130171	76624		NR_130171	ENSMUSG00000091906	1700099I09Rik	-	RIKEN cDNA 1700099I09 gene	ncRNA
1656	chr12	57179199	57179557	+	0	NA	intron (NM_172577, intron 1 of 9)	intron (NM_172577, intron 1 of 9)	18094	NM_172577	217593		NM_172577	ENSMUSG00000035472	Slc25a21	9930033G19Rik|A630030I10	solute carrier family 25 (mitochondrial oxodicarboxylate carrier), member 21	protein-coding
7628	chr9	62180978	62181354	+	0	NA	Intergenic	Intergenic	-58557	NR_160774	93683		NM_033320	ENSMUSG00000032252	Glce	1110017N23Rik|C130034A12Rik|Hsepi	glucuronyl C5-epimerase	protein-coding
7583	chr9	55721496	55721976	+	0	NA	intron (NM_001081341, intron 24 of 32)	intron (NM_001081341, intron 24 of 32)	-164956	NM_001357653	244891		NM_175536	ENSMUSG00000034007	Scaper	C430017I08|D530014O03Rik|Zfp291	S phase cyclin A-associated protein in the ER	protein-coding
7483	chr9	40234515	40234854	+	0	NA	Intergenic	Intergenic	-34532	NM_178227	235281		NM_153522	ENSMUSG00000049281	Scn3b	1110001K16Rik|4833414B02Rik|Scnb3	sodium channel, voltage-gated, type III, beta	protein-coding
4379	chr2	149661324	149661632	+	0	NA	Intergenic	Intergenic	137342	NR_166392	100503289		NR_166392	ENSMUSG00000087029	Gm14133	-	predicted gene 14133	ncRNA
3283	chr17	35823096	35823492	+	0	NA	promoter-TSS (NM_008027)	promoter-TSS (NM_008027)	-63	NM_008027	14251		NM_008027	ENSMUSG00000059714	Flot1	reggie-2	flotillin 1	protein-coding
7156	chr8	71542675	71543165	+	0	NA	promoter-TSS (NM_028617)	promoter-TSS (NM_028617)	-10	NM_028617	73711		NM_028617	ENSMUSG00000031813	Mvb12a	1110012M11Rik|Fam125a	multivesicular body subunit 12A	protein-coding
1128	chr11	62130408	62130714	+	0	NA	intron (NM_001029936, intron 3 of 12)	intron (NM_001029936, intron 3 of 12)	53537	NM_001029936	432572		NM_001029936	ENSMUSG00000042331	Specc1	2810012G08Rik|B230396K10Rik|Cytsb	sperm antigen with calponin homology and coiled-coil domains 1	protein-coding
7732	chr9	95406880	95407310	+	0	NA	5' UTR (NM_018763, exon 1 of 2)	5' UTR (NM_018763, exon 1 of 2)	175	NM_018763	54371		NM_018763	ENSMUSG00000033350	Chst2	C130041E03Rik|Chts2|GST-2|GlcNAc6ST|Gn6st	carbohydrate sulfotransferase 2	protein-coding
4440	chr2	159500223	159501120	+	0	NA	Intergenic	Intergenic	-446670	NR_040498	71081		NR_040498	ENSMUSG00000085198	4933416E03Rik	-	RIKEN cDNA 4933416E03 gene	ncRNA
4540	chr2	180273456	180273867	+	0	NA	promoter-TSS (NM_145851)	promoter-TSS (NM_145851)	-196	NM_145851	252966		NM_145851	ENSMUSG00000038990	Cables2	ik3-2	CDK5 and Abl enzyme substrate 2	protein-coding
1012	chr11	35543973	35544545	+	0	NA	intron (NM_011412, intron 5 of 35)	intron (NM_011412, intron 5 of 35)	-72557	NR_029799	723924		NR_029799	ENSMUSG00000065583	Mir218-2	Mirn218-2|mir-218-2	microRNA 218-2	ncRNA
5590	chr5	29475623	29475851	+	0	NA	intron (NM_019944, intron 1 of 2)	intron (NM_019944, intron 1 of 2)	2733	NM_019944	15285		NM_019944	ENSMUSG00000001566	Mnx1	HB9|Hlxb9|MNR2	motor neuron and pancreas homeobox 1	protein-coding
5490	chr4	149979987	149980200	+	0	NA	3' UTR (NM_001291004, exon 5 of 5)	3' UTR (NM_001291004, exon 5 of 5)	23143	NM_001291004	100198		NM_173371	ENSMUSG00000028980	H6pd	G6pd1|Gpd-1|Gpd1	hexose-6-phosphate dehydrogenase (glucose 1-dehydrogenase)	protein-coding
787	chr10	89443713	89443974	+	0	NA	intron (NM_001079876, intron 1 of 10)	intron (NM_001079876, intron 1 of 10)	124	NM_001284344	237436		NM_001033331	ENSMUSG00000074802	Gas2l3	8430435B07Rik|Gm240	growth arrest-specific 2 like 3	protein-coding
2559	chr15	32471431	32471893	+	0	NA	intron (NM_009154, intron 4 of 22)	intron (NM_009154, intron 4 of 22)	226849	NM_009154	20356		NM_009154	ENSMUSG00000022231	Sema5a	5930434A13|9130201M22Rik|Semaf|semF	sema domain, seven thrombospondin repeats (type 1 and type 1-like), transmembrane domain (TM) and short cytoplasmic domain, (semaphorin) 5A	protein-coding
3015	chr16	55838696	55838925	+	0	NA	promoter-TSS (NM_030612)	promoter-TSS (NM_030612)	-169	NM_030612	80859		NM_030612	ENSMUSG00000035356	Nfkbiz	INAP|Mail	nuclear factor of kappa light polypeptide gene enhancer in B cells inhibitor, zeta	protein-coding
7961	chrX	106186807	106187086	+	0	NA	promoter-TSS (NM_008828)	promoter-TSS (NM_008828)	-154	NM_008828	18655		NM_008828	ENSMUSG00000062070	Pgk1	Pgk-1	phosphoglycerate kinase 1	protein-coding
2459	chr14	79842985	79843389	+	0	NA	Intergenic	Intergenic	25989	NR_033535	100038734		NR_033535	ENSMUSG00000095959	Gm10845	-	predicted gene 10845	ncRNA
1329	chr11	96876303	96876794	+	0	NA	Intergenic	Intergenic	26155	NR_029562	387170		NR_029562	ENSMUSG00000065515	Mir152	Mirn152|mir-152|mmu-mir-152	microRNA 152	ncRNA
5777	chr5	107289339	107289721	+	0	NA	promoter-TSS (NM_011578)	promoter-TSS (NM_011578)	99	NM_011578	21814		NM_011578	ENSMUSG00000029287	Tgfbr3	1110036H20Rik|TBRIII	transforming growth factor, beta receptor III	protein-coding
7411	chr8	128156471	128156719	+	0	NA	Intergenic	Intergenic	121630	NR_105822	102465212		NR_105822	ENSMUSG00000099326	Mir21c	Gm28013|mmu-mir-21c	microRNA 21c	ncRNA
7633	chr9	62536790	62537005	+	0	NA	5' UTR (NM_175484, exon 1 of 12)	5' UTR (NM_175484, exon 1 of 12)	147	NM_175484	235431		NM_175484	ENSMUSG00000041729	Coro2b	CLIPINC|E130012P22Rik	coronin, actin binding protein, 2B	protein-coding
7511	chr9	44457337	44457667	+	0	NA	Intergenic	Intergenic	-2735	NM_009476	22269		NM_009476	ENSMUSG00000041523	Upk2	UPII	uroplakin 2	protein-coding
2067	chr13	71149007	71149364	+	0	NA	Intergenic	Intergenic	42096	NR_130325	100316804		NR_130325	ENSMUSG00000080580	Mir466f-4	Mirn466f-4|mmu-mir-466f-4	microRNA 466f-4	ncRNA
7760	chr9	100942064	100942343	+	0	NA	intron (NM_009282, intron 25 of 33)	L1_Mur2|LINE|L1	92681	NM_025835	66904		NM_025835	ENSMUSG00000032527	Pccb	1300012P06Rik	propionyl Coenzyme A carboxylase, beta polypeptide	protein-coding
945	chr11	12036113	12036452	+	0	NA	intron (NM_001370603, intron 1 of 17)	intron (NM_001370603, intron 1 of 17)	1138	NM_001370603	14783		NM_010345	ENSMUSG00000020176	Grb10	5730571D09Rik|Meg1|mKIAA0207	growth factor receptor bound protein 10	protein-coding
5809	chr5	111893201	111893524	+	0	NA	Intergenic	Intergenic	-131634	NR_045833	269683		NM_207252	ENSMUSG00000085271	E130006D01Rik	Gm16018|Gm681|Hrtlincr5	RIKEN cDNA E130006D01 gene	ncRNA
955	chr11	18885580	18886125	+	0	NA	intron (NM_001193271, intron 9 of 12)	intron (NM_001193271, intron 9 of 12)	133117	NM_001193271	17268		NM_010789	ENSMUSG00000020160	Meis1	C530044H18Rik|Evi8	Meis homeobox 1	protein-coding
2674	chr15	76576118	76576469	+	0	NA	promoter-TSS (NR_073123)	promoter-TSS (NR_073123)	-66	NM_172960	268822		NM_172960	ENSMUSG00000022550	Adck5	A230108P17	aarF domain containing kinase 5	protein-coding
1133	chr11	62693454	62693664	+	0	NA	Intergenic	Intergenic	38337	NM_133208	170740		NM_133208	ENSMUSG00000005267	Zfp287	B230333C16Rik|SKAT-2|Skat2|Znf287|mszf16|mszf74|zfp-287	zinc finger protein 287	protein-coding
4178	chr2	79420426	79420749	+	0	NA	intron (NM_001048176, intron 1 of 12)	intron (NM_001048176, intron 1 of 12)	8401	NM_001048176	228094		NM_001033295	ENSMUSG00000075256	Cerkl	Gm1958|Rp26	ceramide kinase-like	protein-coding
6258	chr6	88782928	88783207	+	0	NA	intron (NM_011844, intron 3 of 7)	ORR1B1|LTR|ERVL-MaLR	58363	NM_001166251	23945		NM_011844	ENSMUSG00000033174	Mgll	Magl|Mgl	monoglyceride lipase	protein-coding
7066	chr8	34815847	34816320	+	0	NA	intron (NM_176933, intron 1 of 3)	intron (NM_176933, intron 1 of 3)	8473	NM_176933	319520		NM_176933	ENSMUSG00000031530	Dusp4	2700078F24Rik|E130306H24Rik|MKP2	dual specificity phosphatase 4	protein-coding
3211	chr17	25795790	25796029	+	0	NA	intron (NM_133719, intron 2 of 3)	intron (NM_133719, intron 2 of 3)	1136	NM_133719	70083		NM_133719	ENSMUSG00000002274	Metrn	1810034B16Rik|EyeLinc16|Hyrac	meteorin, glial cell differentiation regulator	protein-coding
6765	chr7	102250326	102250841	+	0	NA	promoter-TSS (NM_019566)	promoter-TSS (NM_019566)	-465	NM_019566	56212		NM_019566	ENSMUSG00000073982	Rhog	2810426G09Rik|Arhg|Sid10750	ras homolog family member G	protein-coding
2860	chr16	4683813	4684052	+	0	NA	promoter-TSS (NM_023646)	promoter-TSS (NM_023646)	-138	NM_001135112	83945		NM_023646	ENSMUSG00000004069	Dnaja3	1200003J13Rik|1810053A11Rik|Tid-1|Tid1l	DnaJ heat shock protein family (Hsp40) member A3	protein-coding
4262	chr2	114277019	114277274	+	0	NA	Intergenic	Intergenic	-75714	NM_175466	228491		NM_175466	ENSMUSG00000040321	Zfp770	6430601A21Rik|Znf770	zinc finger protein 770	protein-coding
1920	chr13	24629108	24629474	+	0	NA	intron (NM_178658, intron 1 of 13)	intron (NM_178658, intron 1 of 13)	-9357	NM_029679	193385		NM_029679	ENSMUSG00000036006	Ripor2	Fam65b	RHO family interacting cell polarization regulator 2	protein-coding
5835	chr5	114567125	114567858	+	0	NA	promoter-TSS (NM_001004180)	promoter-TSS (NM_001004180)	-760	NM_001004180	433940		NM_001004180	ENSMUSG00000041930	Fam222a	-	family with sequence similarity 222, member A	protein-coding
1745	chr12	86884514	86885115	+	0	NA	promoter-TSS (NM_145836)	promoter-TSS (NM_145836)	0	NM_145836	238330		NM_145836	ENSMUSG00000034168	Irf2bpl	6430527G18Rik|Eap1	interferon regulatory factor 2 binding protein-like	protein-coding
515	chr1	186889183	186889509	+	0	NA	Intergenic	Intergenic	-78070	NM_033077	110957		NM_033077	ENSMUSG00000039224	D1Pas1	DDX3XL|Pl10	DNA segment, Chr 1, Pasteur Institute 1	protein-coding
3643	chr18	64437375	64438196	+	0	NA	Intergenic	Intergenic	51313	NM_001348055	14151		NM_007998	ENSMUSG00000024588	Fech	Fcl|fch	ferrochelatase	protein-coding
7088	chr8	46210809	46211404	+	0	NA	promoter-TSS (NM_007450)	promoter-TSS (NM_007450)	-44	NM_007450	11739		NM_007450	ENSMUSG00000031633	Slc25a4	Ant1|mANC1	solute carrier family 25 (mitochondrial carrier, adenine nucleotide translocator), member 4	protein-coding
5876	chr5	121397945	121398211	+	0	NA	promoter-TSS (NM_172722)	promoter-TSS (NM_172722)	83	NM_172722	231713		NM_172722	ENSMUSG00000042719	Naa25	4833422K13Rik|A630046C11|C330023M02Rik|Mdm20	N(alpha)-acetyltransferase 25, NatB auxiliary subunit	protein-coding
1721	chr12	81817112	81817325	+	0	NA	Intergenic	Intergenic	-36048	NM_177395	338372		NM_177395	ENSMUSG00000042724	Map3k9	E130314H24Rik|Mlk1|Prke1	mitogen-activated protein kinase kinase kinase 9	protein-coding
3284	chr17	35838229	35838953	+	0	NA	promoter-TSS (NM_011655)	promoter-TSS (NM_011655)	-290	NM_011655	22154		NM_011655	ENSMUSG00000001525	Tubb5	B130022C14Rik|M(beta)5	tubulin, beta 5 class I	protein-coding
374	chr1	154983100	154983392	+	0	NA	Intergenic	Intergenic	100018	NR_151545	671336		NR_151545	ENSMUSG00000096950	Gm9530	-	predicted gene 9530	ncRNA
607	chr10	25224363	25224784	+	0	NA	intron (NM_018747, intron 6 of 7)	Lx7|LINE|L1	-24424	NM_001347460	432442		NM_018747	ENSMUSG00000039166	Akap7	6430401D08|AKAP15|Akap18	A kinase anchor protein 7	protein-coding
4831	chr3	108911032	108912046	+	0	NA	5' UTR (NM_025845, exon 1 of 6)	5' UTR (NM_025845, exon 1 of 6)	190	NM_025845	66921		NM_025845	ENSMUSG00000027881	Prpf38b	1110021E09Rik	PRP38 pre-mRNA processing factor 38 (yeast) domain containing B	protein-coding
2155	chr13	102393302	102393592	+	0	NA	Intergenic	Intergenic	-300100	NM_001360519	17079		NM_008533	ENSMUSG00000021624	Cd180	F630107B15|Ly-78|Ly78|RP105	CD180 antigen	protein-coding
1791	chr12	102600038	102600568	+	0	NA	intron (NM_172584, intron 4 of 9)	intron (NM_172584, intron 4 of 9)	45362	NM_007693	12652		NM_007693	ENSMUSG00000021194	Chga	ChrA|cgA	chromogranin A	protein-coding
7584	chr9	56041755	56042503	+	0	NA	exon (NM_001278274, exon 1 of 2)	exon (NM_001278274, exon 1 of 2)	284	NM_001278274	26611		NM_011992	ENSMUSG00000032320	Rcn2	Tcbp49	reticulocalbin 2	protein-coding
283	chr1	126600700	126601296	+	0	NA	intron (NM_176957, intron 2 of 12)	intron (NM_176957, intron 2 of 12)	-108071	NM_172484	210356		NM_172484	ENSMUSG00000049690	Nckap5	8430408F21|D130011D22Rik|E030049G20Rik|Erih1|Erih2|Gm1548|Nap5	NCK-associated protein 5	protein-coding
7484	chr9	40269221	40269457	+	0	NA	5' UTR (NM_001359700, exon 1 of 7)	5' UTR (NM_001359700, exon 1 of 7)	123	NM_001359700	235281		NM_153522	ENSMUSG00000049281	Scn3b	1110001K16Rik|4833414B02Rik|Scnb3	sodium channel, voltage-gated, type III, beta	protein-coding
5062	chr4	44247469	44247692	+	0	NA	Intergenic	Intergenic	-13675	NM_001379574	73469		NM_175201	ENSMUSG00000035696	Rnf38	1700065B19Rik|2610202O07Rik|Oip1	ring finger protein 38	protein-coding
1990	chr13	53143166	53143488	+	0	NA	intron (NM_013846, intron 2 of 8)	intron (NM_013846, intron 2 of 8)	142797	NM_013846	26564		NM_013846	ENSMUSG00000021464	Ror2	Ntrkr2	receptor tyrosine kinase-like orphan receptor 2	protein-coding
2772	chr15	92656463	92656941	+	0	NA	intron (NM_001164594, intron 1 of 7)	intron (NM_001164594, intron 1 of 7)	49253	NR_166719	67740		NR_166719	ENSMUSG00000115858	4930588J15Rik	-	RIKEN cDNA 4930588J15 gene	ncRNA
3853	chr19	40589212	40589550	+	0	NA	promoter-TSS (NM_019698)	promoter-TSS (NM_019698)	-918	NM_153554	56454		NM_019698	ENSMUSG00000025007	Aldh18a1	2810433K04Rik|Pycs	aldehyde dehydrogenase 18 family, member A1	protein-coding
1503	chr11	118727862	118728401	+	0	NA	intron (NM_001024931, intron 2 of 14)	intron (NM_001024931, intron 2 of 14)	32910	NM_001285438	52897		NM_001024931	ENSMUSG00000025576	Rbfox3	Fox-3|Hrnbp3|NeuN|Neuna60	RNA binding protein, fox-1 homolog (C. elegans) 3	protein-coding
1403	chr11	104970597	104970817	+	0	NA	Intergenic	RLTR28|LTR|ERVL	-121512	NM_001081046	70894		NM_001081046	ENSMUSG00000020690	Efcab3	4921510J17Rik|Efcab13|Efcab15|Gm11639|Gm19	EF-hand calcium binding domain 3	protein-coding
1399	chr11	103158805	103159245	+	0	NA	Intergenic	Intergenic	-12113	NM_001077698	57778		NM_019679	ENSMUSG00000055805	Fmnl1	8030453N10Rik|Fmnl|Fnrl|Frls	formin-like 1	protein-coding
7872	chrX	10714644	10715050	+	0	NA	Intergenic	Intergenic	-2518	NM_001166635	68041		NM_026524	ENSMUSG00000008035	Mid1ip1	3110038L01Rik|Mig12|S14R	Mid1 interacting protein 1 (gastrulation specific G12-like (zebrafish))	protein-coding
3313	chr17	46629462	46629856	+	0	NA	promoter-TSS (NM_175168)	promoter-TSS (NM_175168)	-155	NM_175168	71461		NM_175168	ENSMUSG00000023972	Ptk7	8430404F20Rik|chz|mPTK7/CCK4	PTK7 protein tyrosine kinase 7	protein-coding
101	chr1	51915083	51915453	+	0	NA	intron (NM_010863, intron 1 of 29)	CpG	710	NM_001161817	17912		NM_010863	ENSMUSG00000018417	Myo1b	MIH-L|MMIa	myosin IB	protein-coding
773	chr10	84685789	84686032	+	0	NA	intron (NM_027423, intron 19 of 27)	intron (NM_027423, intron 19 of 27)	63612	NM_027423	70428		NM_027423	ENSMUSG00000034453	Polr3b	2700078H01Rik|A330032P03Rik|C128|RPC2	polymerase (RNA) III (DNA directed) polypeptide B	protein-coding
2364	chr14	59625039	59625533	+	0	NA	promoter-TSS (NM_145463)	promoter-TSS (NM_145463)	5	NM_145463	219134		NM_145463	ENSMUSG00000044461	Shisa2	9430059P22Rik|MAd2|Tmem46|mShisa|shisa	shisa family member 2	protein-coding
5904	chr5	124351195	124352558	+	0	NA	intron (NM_013812, intron 1 of 3)	MIR3|SINE|MIR	2752	NM_013812	13445		NM_013812	ENSMUSG00000029394	Cdk2ap1	Apc10|Cdkap1|DORC1|Doc1|ST19|doc-1|p12	cyclin dependent kinase 2 associated protein 1	protein-coding
5837	chr5	114795209	114795463	+	0	NA	intron (NM_001378897, intron 6 of 14)	intron (NM_001378897, intron 6 of 14)	18640	NR_027817	66236		NR_027817	ENSMUSG00000072694	1500011B03Rik	-	RIKEN cDNA 1500011B03 gene	ncRNA
1747	chr12	86918352	86918762	+	0	NA	Intergenic	Intergenic	-25990	NR_166902	102635544		NR_166902	ENSMUSG00000120265	Gm26698	-	predicted gene, 26698	ncRNA
3350	chr17	56453644	56453988	+	0	NA	intron (NM_011218, intron 4 of 32)	intron (NM_011218, intron 4 of 32)	8405	NM_001252456	19280		NM_011218	ENSMUSG00000013236	Ptprs	PTP|PTP-NU3|PTPNU-3|PTPsigma|Ptpt9|R-PTP-S|RPTPsigma	protein tyrosine phosphatase receptor type S	protein-coding
6888	chr7	132641097	132641742	+	0	NA	intron (NM_029609, intron 3 of 6)	intron (NM_029609, intron 3 of 6)	30776	NM_029609	76429		NM_029609	ENSMUSG00000030946	Lhpp	2310007H09Rik	phospholysine phosphohistidine inorganic pyrophosphate phosphatase	protein-coding
3644	chr18	64516257	64516688	+	0	NA	promoter-TSS (NM_001377022)	promoter-TSS (NM_001377022)	43	NM_027350	70223		NM_027350	ENSMUSG00000024587	Nars1	3010001M15Rik|ASNRS|Nars	asparaginyl-tRNA synthetase 1	protein-coding
4669	chr3	58003083	58003614	+	0	NA	Intergenic	Intergenic	-155591	NM_019410	18645		NM_019410	ENSMUSG00000027805	Pfn2	Pfn	profilin 2	protein-coding
7698	chr9	74861636	74861883	+	0	NA	promoter-TSS (NM_008262)	promoter-TSS (NM_008262)	-162	NM_008262	15379		NM_008262	ENSMUSG00000043013	Onecut1	D9Ertd423e|HNF-6|Hfh12|Hnf6|Hnf6b|OC-1|Oc1	one cut domain, family member 1	protein-coding
6767	chr7	102917287	102917728	+	0	NA	Intergenic	Intergenic	-7670	NM_147085	259089		NM_147085	ENSMUSG00000043310	Or51s1	MOR21-1|Olfr571	olfactory receptor family 51 subfamily S member 1	protein-coding
5420	chr4	136945261	136945469	+	0	NA	intron (NM_007939, intron 3 of 16)	MIR|SINE|MIR	11451	NM_007939	13842		NM_007939	ENSMUSG00000028661	Epha8	Eek|Hek3|mKIAA1459	Eph receptor A8	protein-coding
5520	chr4	154160620	154160850	+	0	NA	promoter-TSS (NR_151647)	promoter-TSS (NR_151647)	-51	NR_151647	67808		NM_026388	ENSMUSG00000029030	Tprg1l	1200015A19Rik|Svap30|Tprgl|mover	transformation related protein 63 regulated 1 like	protein-coding
1198	chr11	74897756	74897977	+	0	NA	promoter-TSS (NM_001374688)	promoter-TSS (NM_001374688)	-214	NM_177325	104662		NM_177325	ENSMUSG00000038335	Tsr1	mKIAA1401	TSR1 20S rRNA accumulation	protein-coding
3381	chr17	70794201	70794446	+	0	NA	intron (NM_027712, intron 8 of 9)	intron (NM_027712, intron 8 of 9)	11677	NR_168098	105246306		NR_166885	ENSMUSG00000117231	Gm41609	-	predicted gene, 41609	ncRNA
3810	chr19	18042599	18043175	+	0	NA	Intergenic	Intergenic	-205255	NM_001163144	18552		NM_001163144	ENSMUSG00000024713	Pcsk5	PC5|PC6|SPC6|b2b1549Clo|b2b585Clo	proprotein convertase subtilisin/kexin type 5	protein-coding
3789	chr19	10277383	10277688	+	0	NA	intron (NM_198114, intron 1 of 19)	intron (NM_198114, intron 1 of 19)	27342	NM_198114	269060		NM_198114	ENSMUSG00000035735	Dagla	Nsddr	diacylglycerol lipase, alpha	protein-coding
2261	chr14	25643178	25643418	+	0	NA	intron (NM_183208, intron 7 of 23)	intron (NM_183208, intron 7 of 23)	39785	NM_001309430	100188919		NM_001309430		Israa	Gm45915	immune system associated SCR family kinase partner	protein-coding
2673	chr15	76380174	76380503	+	0	NA	promoter-TSS (NM_175457)	promoter-TSS (NM_175457)	-175	NM_175457	223658		NM_175457	ENSMUSG00000022558	Mroh1	D330001F17Rik|Heatr7a	maestro heat-like repeat family member 1	protein-coding
426	chr1	167565695	167566827	+	0	NA	Intergenic	Intergenic	-32101	NM_009107	20183		NM_009107	ENSMUSG00000015843	Rxrg	Nr2b3	retinoid X receptor gamma	protein-coding
1134	chr11	62916829	62917070	+	0	NA	Intergenic	Intergenic	-34244	NM_025496	66338		NM_025496	ENSMUSG00000042200	Cdrt4	1700019I23Rik	CMT1A duplicated region transcript 4	protein-coding
6866	chr7	128672630	128672866	+	0	NA	intron (NM_178641, intron 9 of 19)	intron (NM_178641, intron 9 of 19)	-16122	NM_001346517	101490		NM_178641	ENSMUSG00000042105	Inpp5f	5830435P03Rik|SAC2|cI-27|hSAC2|mKIAA0966	inositol polyphosphate-5-phosphatase F	protein-coding
5030	chr4	33309936	33310428	+	0	NA	promoter-TSS (NM_011884)	promoter-TSS (NM_011884)	-129	NM_011884	24018		NM_011884	ENSMUSG00000028274	Rngtt	HCE|MCE1	RNA guanylyltransferase and 5'-phosphatase	protein-coding
3017	chr16	56029468	56029835	+	0	NA	promoter-TSS (NM_001024622)	promoter-TSS (NM_001024622)	66	NM_001356448	76302		NM_001024622	ENSMUSG00000071533	Pcnp	1110018D06Rik	PEST proteolytic signal containing nuclear protein	protein-coding
3959	chr2	17721306	17721696	+	0	NA	intron (NM_028757, intron 2 of 6)	intron (NM_028757, intron 2 of 6)	9633	NR_156123	74103		NM_028757	ENSMUSG00000053702	Nebl	1200007O21Rik|A630080F05Rik|D830029A09Rik|Lnebl	nebulette	protein-coding
5775	chr5	105684247	105684468	+	0	NA	Intergenic	PB1D9|SINE|Alu	-15612	NM_001122768	231549		NM_178701	ENSMUSG00000046079	Lrrc8d	2810473G09Rik|4930525N13Rik|A930019F03|Lrrc5	leucine rich repeat containing 8D	protein-coding
7634	chr9	62828195	62829049	+	0	NA	Intergenic	Intergenic	-10163	NM_001033175	76524		NM_001033175	ENSMUSG00000032245	Cln6	1810065L06Rik|D9Bwg1455e|nclf	ceroid-lipofuscinosis, neuronal 6	protein-coding
5152	chr4	83522208	83522520	+	0	NA	Intergenic	Intergenic	-3181	NM_001355378	320226		NM_029117	ENSMUSG00000052407	Ccdc171	4930418J05Rik|4930473A06Rik|A330015D16Rik	coiled-coil domain containing 171	protein-coding
1008	chr11	35011909	35012182	+	0	NA	Intergenic	Intergenic	-109411	NM_011412	20564		NM_011412	ENSMUSG00000056427	Slit3	Slil2|Slit1|b2b2362.1Clo	slit guidance ligand 3	protein-coding
2065	chr13	71136113	71136674	+	0	NA	Intergenic	Intergenic	29304	NR_130325	100316804		NR_130325	ENSMUSG00000080580	Mir466f-4	Mirn466f-4|mmu-mir-466f-4	microRNA 466f-4	ncRNA
1846	chr12	114765348	114765550	+	0	NA	Intergenic	L1_Mus2|LINE|L1	-251755	NR_106063	102465664		NR_106063	ENSMUSG00000118845	Mir7094-2	Gm27508|mmu-mir-7094-2	microRNA 7094-2	ncRNA
5736	chr5	96162316	96163036	+	0	NA	promoter-TSS (NM_144910)	promoter-TSS (NM_144910)	-686	NM_144910	231464		NM_144910	ENSMUSG00000034724	Cnot6l	4932442K20Rik	CCR4-NOT transcription complex, subunit 6-like	protein-coding
6558	chr7	36658403	36658833	+	0	NA	Intergenic	Intergenic	-39500	NM_172298	243931		NM_172298	ENSMUSG00000021217	Tshz3	A630038G13Rik|Tsh3|Zfp537|mKIAA1474|teashirt3	teashirt zinc finger family member 3	protein-coding
3633	chr18	63691963	63692175	+	0	NA	intron (NM_016792, intron 1 of 7)	CpG	290	NM_016792	53382		NM_016792	ENSMUSG00000024583	Txnl1	32kDa|TRP32|Txnl	thioredoxin-like 1	protein-coding
4895	chr3	138526861	138527319	+	0	NA	promoter-TSS (NM_001313980)	promoter-TSS (NM_001313980)	-178	NM_001313980	13684		NM_007917	ENSMUSG00000028156	Eif4e	EG668879|Eif4e-ps|If4e|eIF-4E	eukaryotic translation initiation factor 4E	protein-coding
3411	chr17	79817967	79818473	+	0	NA	Intergenic	Intergenic	77903	NM_001357753	56298		NM_019717	ENSMUSG00000059811	Atl2	2010110I21Rik|Aip-2|Arl6ip2	atlastin GTPase 2	protein-coding
6458	chr7	4866020	4866306	+	0	NA	promoter-TSS (NM_026158)	promoter-TSS (NM_026158)	16	NM_026158	67441		NM_026158	ENSMUSG00000052605	Isoc2b	0610042E07Rik|Isoc2	isochorismatase domain containing 2b	protein-coding
3511	chr18	34679515	34680073	+	0	NA	Intergenic	Intergenic	-28058	NM_178347	52563		NM_178347	ENSMUSG00000024370	Cdc23	6030435O18|D18Ertd243e	CDC23 cell division cycle 23	protein-coding
1735	chr12	85472232	85472531	+	0	NA	Intergenic	Intergenic	-1509	NM_010234	14281		NM_010234	ENSMUSG00000021250	Fos	D12Rfj1|c-fos|cFos	FBJ osteosarcoma oncogene	protein-coding
5845	chr5	115484162	115484439	+	0	NA	promoter-TSS (NM_001167691)	promoter-TSS (NM_001167691)	-3	NM_001167691	75387		NM_133760	ENSMUSG00000029524	Sirt4	4930596O17Rik	sirtuin 4	protein-coding
3760	chr19	5406395	5407408	+	0	NA	promoter-TSS (NR_027938)	promoter-TSS (NR_027938)	86	NR_027938	74931		NR_015545	ENSMUSG00000086938	4930481A15Rik	-	RIKEN cDNA 4930481A15 gene	ncRNA
7015	chr8	22805595	22805827	+	0	NA	promoter-TSS (NM_001122820)	promoter-TSS (NM_001122820)	-57	NM_029505	64933		NM_029505	ENSMUSG00000031539	Ap3m2	5830445E16Rik|AP-3B	adaptor-related protein complex 3, mu 2 subunit	protein-coding
3961	chr2	18587047	18587670	+	0	NA	Intergenic	Intergenic	-85077	NM_147778	12238		NM_147778	ENSMUSG00000051154	Commd3	Bup|D2Ertd542e	COMM domain containing 3	protein-coding
6817	chr7	119033442	119033662	+	0	NA	Intergenic	Intergenic	-38341	NM_001195774	64297		NM_022420	ENSMUSG00000008734	Gprc5b	Raig2	G protein-coupled receptor, family C, group 5, member B	protein-coding
699	chr10	69533678	69534023	+	0	NA	5' UTR (NM_170730, exon 1 of 18)	5' UTR (NM_170730, exon 1 of 18)	142	NM_170730	11735		NM_009670	ENSMUSG00000069601	Ank3	2900054D09Rik|Ank-3|AnkG|Ankyrin-3|Ankyrin-G	ankyrin 3, epithelial	protein-coding
5821	chr5	113306891	113307310	+	0	NA	intron (NM_001162965, intron 2 of 21)	intron (NM_001162965, intron 2 of 21)	3686	NM_001254731	52850		NM_172718	ENSMUSG00000042216	Sgsm1	2410098H20Rik|D5Bwg1524e|E130107M15|NuIP|Rutbc2	small G protein signaling modulator 1	protein-coding
1776	chr12	99528924	99529522	+	0	NA	Intergenic	Intergenic	-34618	NR_136760	102639404		NR_136760	ENSMUSG00000097917	Gm26839	-	predicted gene, 26839	ncRNA
925	chr11	5762056	5762463	+	0	NA	5' UTR (NM_001361588, exon 1 of 7)	5' UTR (NM_001361588, exon 1 of 7)	109	NR_015577	76508		NR_015577	ENSMUSG00000121496	Ube2d-ps	1600028I17Rik|2210015D19Rik	ubiquitin-conjugating enzyme E2D, pseudogene	ncRNA
7211	chr8	87420049	87420259	+	0	NA	Intergenic	Intergenic	-38284	NR_166505	75237		NR_166505		4930535O05Rik	-	RIKEN cDNA 4930535O05 gene	ncRNA
3066	chr16	84735310	84735591	+	0	NA	promoter-TSS (NM_001384093)	promoter-TSS (NM_001384093)	-206	NM_001384093	27393		NM_017404	ENSMUSG00000022889	Mrpl39	C21orf8|MRP-L5|ORF22|Rpml5	mitochondrial ribosomal protein L39	protein-coding
6357	chr6	115544591	115544909	+	0	NA	promoter-TSS (NM_199033)	promoter-TSS (NM_199033)	59	NM_199033	381802		NM_199033	ENSMUSG00000042389	Tsen2	-	tRNA splicing endonuclease subunit 2	protein-coding
5174	chr4	88757319	88757852	+	0	NA	promoter-TSS (NM_001243150)	promoter-TSS (NM_001243150)	-259	NM_001243150	100041062		NM_001243150	ENSMUSG00000081501	Gm13286	-	predicted gene 13286	protein-coding
2259	chr14	25554623	25555043	+	0	NA	intron (NM_183208, intron 3 of 23)	intron (NM_183208, intron 3 of 23)	20394	NR_037236	100526533		NR_037236	ENSMUSG00000093081	Mir3075	mir-3075|mmu-mir-3075	microRNA 3075	ncRNA
1070	chr11	50430819	50431144	+	0	NA	exon (NM_172557, exon 1 of 18)	exon (NM_172557, exon 1 of 18)	144	NM_172557	216724		NM_172557	ENSMUSG00000020375	Rufy1	3000002E04Rik|Rabip4|ZFYVE12	RUN and FYVE domain containing 1	protein-coding
1301	chr11	94160602	94160860	+	0	NA	Intergenic	Intergenic	27275	NR_167701	100039440		NR_167699	ENSMUSG00000086003	B230206L02Rik	Gm11519	RIKEN cDNA B230206L02 gene	ncRNA
4680	chr3	66738824	66739316	+	0	NA	Intergenic	Intergenic	239741	NM_001302358	20429		NM_013665	ENSMUSG00000027833	Shox2	6330543G17Rik|OG12|Og12x|Prx3|SHOT	SHOX homeobox 2	protein-coding
6010	chr5	141240881	141241504	+	0	NA	promoter-TSS (NM_177879)	promoter-TSS (NM_177879)	-342	NM_177879	330222		NM_177879	ENSMUSG00000039683	Sdk1	5330440E10|6720466O15Rik	sidekick cell adhesion molecule 1	protein-coding
1709	chr12	80230161	80230397	+	0	NA	intron (NM_134156, intron 1 of 20)	intron (NM_134156, intron 1 of 20)	30084	NM_001379076	109711		NM_134156	ENSMUSG00000015143	Actn1	3110023F10Rik|Actn1a	actinin, alpha 1	protein-coding
1143	chr11	63587535	63588437	+	0	NA	Intergenic	Intergenic	334298	NM_018805	54710		NM_018805	ENSMUSG00000070407	Hs3st3b1	3-OST-3B|3OST3B1|3Ost3b|Hs3st3b|m3-OST-3B	heparan sulfate (glucosamine) 3-O-sulfotransferase 3B1	protein-coding
1877	chr13	18323706	18324453	+	0	NA	intron (NM_175006, intron 2 of 7)	intron (NM_175006, intron 2 of 7)	57960	NM_175006	218030		NM_175006	ENSMUSG00000009734	Pou6f2	D130006K24Rik|RPF-1	POU domain, class 6, transcription factor 2	protein-coding
4562	chr3	8985802	8986010	+	0	NA	intron (NM_001025263, intron 1 of 6)	intron (NM_001025263, intron 1 of 6)	18298	NM_001357072	21985		NM_009412	ENSMUSG00000027506	Tpd52	mD52	tumor protein D52	protein-coding
6716	chr7	91897319	91897533	+	0	NA	intron (NM_011807, intron 5 of 22)	intron (NM_011807, intron 5 of 22)	-164968	NM_001243046	23859		NM_011807	ENSMUSG00000052572	Dlg2	A330103J02Rik|B230218P12Rik|B330007M19Rik|Dlgh2|Gm1197|Gm21505|PSD93	discs large MAGUK scaffold protein 2	protein-coding
4462	chr2	165034749	165034987	+	0	NA	promoter-TSS (NM_144892)	promoter-TSS (NM_144892)	-89	NM_144892	228869		NM_144892	ENSMUSG00000039804	Ncoa5	CIA	nuclear receptor coactivator 5	protein-coding
4651	chr3	51916161	51916629	+	0	NA	intron (NM_001004176, intron 1 of 4)	intron (NM_001004176, intron 1 of 4)	188611	NM_001004176	433586		NM_001004176	ENSMUSG00000061143	Maml3	Mam-2|mKIAA1816	mastermind like transcriptional coactivator 3	protein-coding
265	chr1	104626885	104627150	+	0	NA	Intergenic	Intergenic	-141503	NM_011800	23836		NM_011800	ENSMUSG00000050840	Cdh20	Cdh7	cadherin 20	protein-coding
6163	chr6	51656752	51657531	+	0	NA	Intergenic	Intergenic	111848	NM_001361577	71982		NM_028035	ENSMUSG00000038301	Snx10	2410004M09Rik	sorting nexin 10	protein-coding
7643	chr9	64520610	64521179	+	0	NA	intron (NM_172522, intron 4 of 22)	intron (NM_172522, intron 4 of 22)	135268	NM_172522	214058		NM_172522	ENSMUSG00000036466	Megf11	2410080H04Rik|D130061K05	multiple EGF-like-domains 11	protein-coding
3088	chr16	90349745	90350065	+	0	NA	Intergenic	MTD|LTR|ERVL-MaLR	-36492	NM_015755	26559		NM_015755	ENSMUSG00000053414	Hunk	Bstk1|Mak-v	hormonally upregulated Neu-associated kinase	protein-coding
4912	chr3	142765127	142765663	+	0	NA	intron (NM_145546, intron 1 of 6)	CpG	148	NM_145546	229906		NM_145546	ENSMUSG00000028271	Gtf2b	-	general transcription factor IIB	protein-coding
7742	chr9	96631500	96631848	+	0	NA	promoter-TSS (NM_053268)	promoter-TSS (NM_053268)	-171	NM_053268	114713		NM_053268	ENSMUSG00000032413	Rasa2	5430433H21Rik|GAP1m	RAS p21 protein activator 2	protein-coding
1204	chr11	75587914	75588172	+	0	NA	promoter-TSS (NM_008850)	promoter-TSS (NM_008850)	-36	NM_008850	18738		NM_008850	ENSMUSG00000017781	Pitpna	Pitpn|vb|vibrator	phosphatidylinositol transfer protein, alpha	protein-coding
4530	chr2	174463886	174464153	+	0	NA	promoter-TSS (NM_025983)	promoter-TSS (NM_025983)	82	NM_025983	67126		NM_025983	ENSMUSG00000016252	Atp5f1e	2410043G19Rik|ATPE|Atp5e	ATP synthase F1 subunit epsilon	protein-coding
7314	chr8	118004435	118004718	+	0	NA	Intergenic	Intergenic	-202602	NM_001357233	68533		NM_026758	ENSMUSG00000031843	Mphosph6	1110001M01Rik	M phase phosphoprotein 6	protein-coding
4430	chr2	157079297	157079663	+	0	NA	promoter-TSS (NM_001164663)	promoter-TSS (NM_001164663)	-215	NM_001164663	320706		NM_001164663	ENSMUSG00000055485	Mtcl2	9830001H06Rik|D430036N24Rik|Soga|Soga1	microtubule crosslinking factor 2	protein-coding
7854	chr9	122310687	122310913	+	0	NA	non-coding (NR_168547, exon 1 of 5)	non-coding (NR_168547, exon 1 of 5)	128	NR_168548	108167690		NR_168547	ENSMUSG00000097572	Gm26797	-	predicted gene, 26797	ncRNA
6053	chr5	149528097	149528538	+	0	NA	promoter-TSS (NM_029440)	promoter-TSS (NM_029440)	-362	NM_029440	381693		NM_029440	ENSMUSG00000029658	Wdr95	4930434E21Rik	WD40 repeat domain 95	protein-coding
4827	chr3	108554296	108554790	+	0	NA	promoter-TSS (NR_028538)	promoter-TSS (NR_028538)	-141	NR_028538	100217438		NR_028538		Scarna2	MBII-382	small Cajal body-specific RNA 2	ncRNA
5290	chr4	118359760	118360000	+	0	NA	promoter-TSS (NR_003946)	promoter-TSS (NR_003946)	-119	NR_003946	68180		NM_026601	ENSMUSG00000006395	Hyi	2700033B16Rik|6430559E15Rik|HT036	hydroxypyruvate isomerase (putative)	protein-coding
4726	chr3	87974173	87974580	+	0	NA	intron (NM_016701, intron 2 of 3)	intron (NM_016701, intron 2 of 3)	3283	NM_016701	18008		NM_016701	ENSMUSG00000004891	Nes	ESTM46|Ifaprc2|Marc2|RC2	nestin	protein-coding
895	chr10	128909679	128909928	+	0	NA	promoter-TSS (NM_007653)	promoter-TSS (NM_007653)	-63	NM_007653	12512		NM_007653	ENSMUSG00000025351	Cd63	ME491|Tspan30	CD63 antigen	protein-coding
4240	chr2	102635270	102636272	+	0	NA	intron (NM_173749, intron 7 of 10)	intron (NM_173749, intron 7 of 10)	-22918	NM_001361018	20511		NM_011393	ENSMUSG00000005089	Slc1a2	1700091C19Rik|2900019G14Rik|Eaat2|GLT-1|GLT1|MGLT1	solute carrier family 1 (glial high affinity glutamate transporter), member 2	protein-coding
5657	chr5	48151134	48151693	+	0	NA	intron (NM_178804, intron 4 of 35)	intron (NM_178804, intron 4 of 35)	-72529	NR_029798	723822		NR_029798	ENSMUSG00000065603	Mir218-1	Mirn218-1|mir-218-1	microRNA 218-1	ncRNA
3628	chr18	60963310	60963601	+	0	NA	promoter-TSS (NM_009792)	promoter-TSS (NM_009792)	-99	NM_001286809	12322		NM_009792	ENSMUSG00000024617	Camk2a	CaMKII|mKIAA0968	calcium/calmodulin-dependent protein kinase II alpha	protein-coding
2984	chr16	40391193	40391469	+	0	NA	intron (NM_001361281, intron 1 of 8)	intron (NM_001361281, intron 1 of 8)	406967	NM_001361281	268890		NM_175548	ENSMUSG00000061080	Lsamp	5430428I19|B130007O04Rik|D930023J12Rik|Gm29907|Lam|Lamp	limbic system-associated membrane protein	protein-coding
2842	chr15	103065745	103066127	+	0	NA	Intergenic	Intergenic	31541	NM_013553	15423		NM_013553	ENSMUSG00000075394	Hoxc4	Hox-3.5	homeobox C4	protein-coding
3583	chr18	54551561	54551851	+	0	NA	Intergenic	Intergenic	-55123	NR_166904	105246441		NR_166904		4933434P08Rik	-	RIKEN cDNA 4933434P08 gene	ncRNA
6922	chr7	139319486	139319697	+	0	NA	Intergenic	Intergenic	-69518	NM_001127363	212111		NM_183144	ENSMUSG00000025477	Inpp5a	-	inositol polyphosphate-5-phosphatase A	protein-coding
3483	chr18	16808484	16808827	+	0	NA	5' UTR (NM_007664, exon 1 of 16)	5' UTR (NM_007664, exon 1 of 16)	591	NM_007664	12558		NM_007664	ENSMUSG00000024304	Cdh2	CDHN|N-CAD|Ncad	cadherin 2	protein-coding
878	chr10	127211376	127211710	+	0	NA	promoter-TSS (NM_001359280)	promoter-TSS (NM_001359280)	79	NM_054097	117150		NM_054097	ENSMUSG00000025417	Pip4k2c	Pip5k2c	phosphatidylinositol-5-phosphate 4-kinase, type II, gamma	protein-coding
4020	chr2	29845962	29846590	+	0	NA	promoter-TSS (NR_029838)	promoter-TSS (NR_029838)	-549	NR_029838	723904		NR_029838	ENSMUSG00000065485	Mir219a-2	Mir219-2|Mirn219-2|mir-219a-2|mmu-mir-219a-2	microRNA 219a-2	ncRNA
387	chr1	156211858	156212139	+	0	NA	Intergenic	MLT1A0|LTR|ERVL-MaLR	-6972	NM_177838	329274		NM_177838	ENSMUSG00000015484	Fam163a	A230106N23Rik	family with sequence similarity 163, member A	protein-coding
7283	chr8	108361252	108361811	+	0	NA	Intergenic	Intergenic	176319	NR_166530	105243280		NR_166530		Gm39244	Gm45529	predicted gene, 39244	ncRNA
3156	chr17	13192730	13193004	+	0	NA	Intergenic	(TA)n|Simple_repeat|Simple_repeat	-12175	NR_033458	100038394		NR_033458	ENSMUSG00000117051	Gm10512	-	predicted gene 10512	ncRNA
2754	chr15	89180763	89181017	+	0	NA	promoter-TSS (NM_001284506)	promoter-TSS (NM_001284506)	-102	NM_001284506	140570		NM_138749	ENSMUSG00000036606	Plxnb2	Debt|plexin-B2	plexin B2	protein-coding
3732	chr18	84080214	84080458	+	0	NA	intron (NM_001364993, intron 1 of 1)	intron (NM_001364993, intron 1 of 1)	6129	NM_001081300	110796		NM_001081300	ENSMUSG00000046982	Tshz1	5730407I04Rik|D18Bwg1409e|Mtsh1|NY-CO-33|Sdccag33|Tsh1|teashirt1	teashirt zinc finger family member 1	protein-coding
3698	chr18	77562408	77562816	+	0	NA	intron (NM_001164504, intron 1 of 7)	intron (NM_001164504, intron 1 of 7)	2524	NM_001164504	225743		NM_001164504	ENSMUSG00000025427	Ark2c	2900024M11Rik|Akd2|G630064H08Rik|Gm96|Rnf165	arkadia (RNF111) C-terminal like ring finger ubiquitin ligase 2C	protein-coding
1875	chr13	14630181	14630605	+	0	NA	intron (NM_134067, intron 1 of 1)	intron (NM_134067, intron 1 of 1)	135	NM_134067	105351		NM_134067	ENSMUSG00000039182	AW209491	-	expressed sequence AW209491	protein-coding
6992	chr8	12328041	12328255	+	0	NA	Intergenic	Intergenic	-57623	NR_027975	434280		NM_001013812		Sox1ot	EG434280|Gm5607	Sox1 overlapping transcript	ncRNA
2889	chr16	16559576	16560502	+	0	NA	5' UTR (NM_139232, exon 1 of 17)	5' UTR (NM_139232, exon 1 of 17)	180	NM_139232	224014		NM_139232	ENSMUSG00000022788	Fgd4	9030023J02Rik|9330209B17Rik|Frabp|ZFYVE6	FYVE, RhoGEF and PH domain containing 4	protein-coding
5746	chr5	98179661	98179881	+	0	NA	Intergenic	Intergenic	-1098	NM_029947	77630		NM_029947	ENSMUSG00000035456	Prdm8	4930565F05Rik|PFM5	PR domain containing 8	protein-coding
7350	chr8	121108117	121108621	+	0	NA	promoter-TSS (NM_001166482)	promoter-TSS (NM_001166482)	-32	NM_001372383	234814		NM_172761	ENSMUSG00000031816	Mthfsd	C920004D05	methenyltetrahydrofolate synthetase domain containing	protein-coding
1836	chr12	112164096	112164624	+	0	NA	intron (NM_001097621, intron 4 of 15)	intron (NM_001097621, intron 4 of 15)	18152	NM_001097621	668303		NM_001097621	ENSMUSG00000021294	Kif26a	mKIAA1236	kinesin family member 26A	protein-coding
5220	chr4	106650881	106651104	+	0	NA	promoter-TSS (NM_001285784)	promoter-TSS (NM_001285784)	-77	NM_001285784	230577		NM_172272	ENSMUSG00000043572	Pars2	-	prolyl-tRNA synthetase (mitochondrial)(putative)	protein-coding
7644	chr9	64737721	64738058	+	0	NA	promoter-TSS (NM_017382)	promoter-TSS (NM_017382)	-133	NM_017382	53869		NM_017382	ENSMUSG00000004771	Rab11a	-	RAB11A, member RAS oncogene family	protein-coding
6164	chr6	51843749	51844032	+	0	NA	Intergenic	Intergenic	168659	NM_018773	54353		NM_018773	ENSMUSG00000059182	Skap2	2610021A10Rik|RA70|SKAP-HOM|Saps|Scap2|mSKAP55R	src family associated phosphoprotein 2	protein-coding
4796	chr3	102011682	102011918	+	0	NA	intron (NM_178777, intron 2 of 2)	CpG	1655	NM_178777	18072		NM_178777	ENSMUSG00000048540	Nhlh2	6230401I09Rik|Hen2|NSCL2|Nscl-2|bHLHa34	nescient helix loop helix 2	protein-coding
7381	chr8	124434465	124435019	+	0	NA	promoter-TSS (NM_171824)	promoter-TSS (NM_171824)	-806	NM_171824	209966		NM_171824	ENSMUSG00000050751	Pgbd5	2900019M05Rik	piggyBac transposable element derived 5	protein-coding
7810	chr9	110875045	110875320	+	0	NA	intron (NM_146260, intron 2 of 5)	intron (NM_146260, intron 2 of 5)	4891	NM_146260	20776		NM_146260	ENSMUSG00000049555	Tmie	5131400L21Rik|Mm.87012|sr	transmembrane inner ear	protein-coding
988	chr11	31671980	31672238	+	0	NA	promoter-TSS (NM_001024919)	promoter-TSS (NM_001024919)	-247	NM_001024919	69556		NM_001024919	ENSMUSG00000044502	Bod1	2310022M17Rik|BOD2.1|Bodq1|Fam44b	biorientation of chromosomes in cell division 1	protein-coding
5040	chr4	40279301	40279522	+	0	NA	promoter-TSS (NM_001033305)	promoter-TSS (NM_001033305)	10	NM_001033305	230075		NM_001033305	ENSMUSG00000071014	Ndufb6	CI-B17|Gm137	NADH:ubiquinone oxidoreductase subunit B6	protein-coding
1144	chr11	63901690	63902340	+	0	NA	intron (NM_018805, intron 1 of 1)	intron (NM_018805, intron 1 of 1)	20269	NM_018805	54710		NM_018805	ENSMUSG00000070407	Hs3st3b1	3-OST-3B|3OST3B1|3Ost3b|Hs3st3b|m3-OST-3B	heparan sulfate (glucosamine) 3-O-sulfotransferase 3B1	protein-coding
4090	chr2	49633391	49634072	+	0	NA	intron (NM_008449, intron 1 of 25)	intron (NM_008449, intron 1 of 25)	14445	NM_008449	16574		NM_008449	ENSMUSG00000026764	Kif5c	KINN|Khc|NKHC|NKHC2	kinesin family member 5C	protein-coding
6355	chr6	114889035	114889397	+	0	NA	intron (NM_177683, intron 2 of 4)	intron (NM_177683, intron 2 of 4)	32605	NM_177683	232334		NM_177683	ENSMUSG00000030315	Vgll4	VGL-4	vestigial like family member 4	protein-coding
7789	chr9	107872498	107872985	+	0	NA	promoter-TSS (NM_011251)	promoter-TSS (NM_011251)	78	NM_029169	19654		NM_011251	ENSMUSG00000032582	Rbm6	4930506F14Rik|Def-3|NY-LU-12|g16|mKIAA4015	RNA binding motif protein 6	protein-coding
5173	chr4	88722163	88722809	+	0	NA	promoter-TSS (NM_172871)	promoter-TSS (NM_172871)	22	NM_172871	242521		NM_172871	ENSMUSG00000070923	Klhl9	8030469P05|C530050O22Rik|mKIAA1354	kelch-like 9	protein-coding
2016	chr13	56702780	56703065	+	0	NA	promoter-TSS (NM_008541)	promoter-TSS (NM_008541)	-88	NM_008541	17129		NM_008541	ENSMUSG00000021540	Smad5	1110051M15Rik|Dwf-C|Madh5|MusMLP	SMAD family member 5	protein-coding
3634	chr18	63692390	63692670	+	0	NA	promoter-TSS (NM_016792)	promoter-TSS (NM_016792)	-171	NM_016792	53382		NM_016792	ENSMUSG00000024583	Txnl1	32kDa|TRP32|Txnl	thioredoxin-like 1	protein-coding
4897	chr3	138586528	138587277	+	0	NA	Intergenic	L1ME4c|LINE|L1	59634	NM_001313980	13684		NM_007917	ENSMUSG00000028156	Eif4e	EG668879|Eif4e-ps|If4e|eIF-4E	eukaryotic translation initiation factor 4E	protein-coding
491	chr1	180568793	180569112	+	0	NA	promoter-TSS (NM_007415)	promoter-TSS (NM_007415)	61	NM_007415	11545		NM_007415	ENSMUSG00000026496	Parp1	5830444G22Rik|ARTD1|Adprp|Adprt1|PARP|PPOL|msPARP|parp-1|sPARP-1	poly (ADP-ribose) polymerase family, member 1	protein-coding
2652	chr15	74076632	74076992	+	0	NA	Intergenic	Intergenic	-237141	NM_001033365	268816		NM_001033365	ENSMUSG00000072487	Mroh5	Gm628	maestro heat-like repeat family member 5	protein-coding
1737	chr12	86037369	86037615	+	0	NA	intron (NM_001364628, intron 32 of 32)	intron (NM_001364628, intron 32 of 32)	41549	NM_009368	21809		NM_009368	ENSMUSG00000021253	Tgfb3	TGF-beta-3|Tgfb-3	transforming growth factor, beta 3	protein-coding
2911	chr16	21333433	21333763	+	0	NA	promoter-TSS (NR_131983)	promoter-TSS (NR_131983)	-242	NR_131983	76222		NR_131983	ENSMUSG00000121787	Magef1	6430590I03Rik	MAGE family member F1	pseudo
5847	chr5	115845041	115845251	+	0	NA	promoter-TSS (NM_007708)	promoter-TSS (NM_007708)	-510	NM_007708	12704		NM_007708	ENSMUSG00000029516	Cit	C030025P15Rik|CRIK|CRIK-SK|Cit-k	citron	protein-coding
7017	chr8	22859549	22859754	+	0	NA	intron (NM_001364449, intron 1 of 16)	CpG	105	NM_001364449	244349		NM_001081149	ENSMUSG00000031540	Kat6a	1500036M03|9930021N24Rik|MOZ|Myst3|Zfp220	K(lysine) acetyltransferase 6A	protein-coding
446	chr1	171037714	171037989	+	0	NA	Intergenic	Intergenic	18925	NM_144559	246256		NM_144559	ENSMUSG00000059089	Fcgr4	4833442P21Rik|CD16-2|FcgRIV|FcgammaRIV|Fcgr3a|Fcrl3	Fc receptor, IgG, low affinity IV	protein-coding
6815	chr7	118887087	118887732	+	0	NA	intron (NM_001081446, intron 4 of 8)	MLT1A0|LTR|ERVL-MaLR	-31411	NM_001168219	66356		NM_023197	ENSMUSG00000030980	Knop1	2310008H09Rik|Tsg118	lysine rich nucleolar protein 1	protein-coding
456	chr1	172309894	172310304	+	0	NA	Intergenic	Intergenic	-2268	NM_080419	140559		NM_080419	ENSMUSG00000038034	Igsf8	ESTM34|EWI-2|KCT-4|PGRL	immunoglobulin superfamily, member 8	protein-coding
2710	chr15	80684820	80685074	+	0	NA	intron (NM_145986, intron 1 of 4)	intron (NM_145986, intron 1 of 4)	12663	NR_045309	106059		NR_045309	ENSMUSG00000116220	A430088P11Rik	-	RIKEN cDNA A430088P11 gene	ncRNA
2461	chr14	81685597	81686047	+	0	NA	Intergenic	Intergenic	1685520	NM_001351947	380924		NM_001030294	ENSMUSG00000022026	Olfm4	GC1|GW112|Gm296|Gm913|OlfD|pPD4	olfactomedin 4	protein-coding
4100	chr2	57597875	57598142	+	0	NA	Intergenic	Intergenic	359626	NM_010274	14571		NM_010274	ENSMUSG00000026827	Gpd2	GPDH|Gdm1|Gpd-m|Gpdh-m|TISP38	glycerol phosphate dehydrogenase 2, mitochondrial	protein-coding
2561	chr15	34347643	34348553	+	0	NA	TTS (NM_001256161)	TTS (NM_001256161)	9774	NM_001256161	77358		NM_001256161	ENSMUSG00000094447	9430069I07Rik	-	RIKEN cDNA 9430069I07 gene	protein-coding
7959	chrX	105070236	105070467	+	0	NA	promoter-TSS (NR_015467)	promoter-TSS (NR_015467)	-227	NR_015467	71445		NR_015467	ENSMUSG00000087174	5530601H04Rik	-	RIKEN cDNA 5530601H04 gene	ncRNA
7284	chr8	108436344	108436556	+	0	NA	Intergenic	Intergenic	101400	NR_166530	105243280		NR_166530		Gm39244	Gm45529	predicted gene, 39244	ncRNA
2753	chr15	89140361	89140800	+	0	NA	5' UTR (NM_013871, exon 1 of 12)	5' UTR (NM_013871, exon 1 of 12)	123	NM_013871	29857		NM_013871	ENSMUSG00000022610	Mapk12	Erk6|P38gamma|Prkm12|Sapk3	mitogen-activated protein kinase 12	protein-coding
774	chr10	84886320	84886621	+	0	NA	intron (NM_001024918, intron 15 of 17)	intron (NM_001024918, intron 15 of 17)	-31143	NM_001013441	237422		NM_183172	ENSMUSG00000035620	Ric8b	Ric-8|Ric-8b	RIC8 guanine nucleotide exchange factor B	protein-coding
5655	chr5	46740417	46741111	+	0	NA	Intergenic	Intergenic	393093	NR_169028	100503799		NR_169028		Gm7931	EG666103	predicted pseudogene 7931	pseudo
2983	chr16	39984304	39984532	+	0	NA	promoter-TSS (NM_001361282)	promoter-TSS (NM_001361282)	54	NM_001361281	268890		NM_175548	ENSMUSG00000061080	Lsamp	5430428I19|B130007O04Rik|D930023J12Rik|Gm29907|Lam|Lamp	limbic system-associated membrane protein	protein-coding
3584	chr18	54593141	54593872	+	0	NA	Intergenic	Intergenic	-18238	NR_045400	328957		NR_045400	ENSMUSG00000118154	9330117O12Rik	9330117O12	RIKEN cDNA 9330117O12 gene	ncRNA
3484	chr18	17399801	17400279	+	0	NA	Intergenic	Intergenic	-164558	NR_033607	664619		NR_033607	ENSMUSG00000117460	4921533I20Rik	-	PRP18 pre-mRNA processing factor 18 homolog pseudogene	pseudo
692	chr10	64636879	64637279	+	0	NA	intron (NM_177612, intron 12 of 17)	intron (NM_177612, intron 12 of 17)	483288	NR_152621	102632700		NR_152621	ENSMUSG00000100528	Gm28881	-	predicted gene 28881	ncRNA
5891	chr5	122693504	122693775	+	0	NA	Intergenic	Intergenic	11042	NR_106195	102465902		NR_106195	ENSMUSG00000099324	Mir8115	Gm28012|mmu-mir-8115	microRNA 8115	ncRNA
7853	chr9	121869990	121870582	+	0	NA	Intergenic	Intergenic	-12490	NM_001357841	56295		NM_019814	ENSMUSG00000038412	Higd1a	2210020B17Rik|7420700H20Rik|HIMP1|Hig1	HIG1 domain family, member 1A	protein-coding
284	chr1	126726419	126726722	+	0	NA	intron (NM_176957, intron 1 of 12)	intron (NM_176957, intron 1 of 12)	104062	NM_001081756	210356		NM_172484	ENSMUSG00000049690	Nckap5	8430408F21|D130011D22Rik|E030049G20Rik|Erih1|Erih2|Gm1548|Nap5	NCK-associated protein 5	protein-coding
6054	chr5	149611877	149612154	+	0	NA	TTS (NM_029440)	TTS (NM_029440)	24300	NM_013559	15505		NM_013559	ENSMUSG00000029657	Hsph1	105kDa|Hsp105|Hsp110|hsp-E7I|hsp110/105	heat shock 105kDa/110kDa protein 1	protein-coding
4841	chr3	116423784	116424159	+	0	NA	promoter-TSS (NM_001173553)	promoter-TSS (NM_001173553)	61	NM_001080818	229776		NM_001080818	ENSMUSG00000033502	Cdc14a	A830059A17Rik|CDC14A2|CDC14a1|Cdc14	CDC14 cell division cycle 14A	protein-coding
4825	chr3	108433456	108433997	+	0	NA	intron (NM_011319, intron 4 of 11)	intron (NM_011319, intron 4 of 11)	11533	NM_011319	20226		NM_011319	ENSMUSG00000068739	Sars1	Sars|Strs|serRS	seryl-tRNA synthetase 1	protein-coding
373	chr1	154705810	154706264	+	0	NA	intron (NM_009782, intron 1 of 46)	intron (NM_009782, intron 1 of 46)	19883	NM_009782	12290		NM_009782	ENSMUSG00000004110	Cacna1e	A430040I15|BII|Cach6|Cacnl1a6|Cav2.3|Cchra1|alpha1E	calcium channel, voltage-dependent, R type, alpha 1E subunit	protein-coding
1203	chr11	75454468	75454861	+	0	NA	promoter-TSS (NM_138950)	promoter-TSS (NM_138950)	53	NM_138950	192652		NM_138950	ENSMUSG00000045374	Wdr81	Gm883|mFLJ00182|nur5	WD repeat domain 81	protein-coding
3872	chr19	44562721	44563077	+	0	NA	promoter-TSS (NM_176958)	promoter-TSS (NM_176958)	45	NM_176958	319594		NM_176958	ENSMUSG00000036450	Hif1an	2310046M24Rik|A830014H24Rik|FIH|FIH1	hypoxia-inducible factor 1, alpha subunit inhibitor	protein-coding
7313	chr8	117470264	117470466	+	0	NA	Intergenic	Intergenic	11100	NR_106046	102465653		NR_106046	ENSMUSG00000098483	Mir7078	Gm27386|mmu-mir-7078	microRNA 7078	ncRNA
4908	chr3	141504301	141504503	+	0	NA	intron (NM_009472, intron 1 of 15)	intron (NM_009472, intron 1 of 15)	38838	NM_001293561	22253		NM_009472	ENSMUSG00000059921	Unc5c	B130051O18Rik|Unc5h3|rcm	unc-5 netrin receptor C	protein-coding
6826	chr7	122015354	122016148	+	0	NA	intron (NM_028758, intron 1 of 16)	intron (NM_028758, intron 1 of 16)	5447	NM_028758	74105		NM_028758	ENSMUSG00000030872	Gga2	1200007E24Rik|mKIAA1080	golgi associated, gamma adaptin ear containing, ARF binding protein 2	protein-coding
2946	chr16	32332173	32332485	+	0	NA	promoter-TSS (NM_177633)	promoter-TSS (NM_177633)	77	NM_177633	224111		NM_177633	ENSMUSG00000053774	Ubxn7	A630090P18|Ubxd7|mKIAA0794	UBX domain protein 7	protein-coding
2245	chr14	22546495	22546910	+	0	NA	intron (NM_028275, intron 2 of 6)	intron (NM_028275, intron 2 of 6)	-3904	NR_046307	74896		NR_046307	ENSMUSG00000114412	4930405A10Rik	4930456G20Rik	RIKEN cDNA 4930405A10 gene	ncRNA
5319	chr4	124751388	124751627	+	0	NA	promoter-TSS (NR_151694)	promoter-TSS (NR_151694)	-153	NR_151694	102634646		NR_151694	ENSMUSG00000086589	Gm12915	-	predicted gene 12915	ncRNA
2509	chr14	119679731	119679972	+	0	NA	intron (NM_015820, intron 1 of 1)	intron (NM_015820, intron 1 of 1)	-69376	NR_045621	75432		NR_045621	ENSMUSG00000100274	1700006F04Rik	-	RIKEN cDNA 1700006F04 gene	ncRNA
422	chr1	167240434	167240875	+	0	NA	intron (NM_030724, intron 1 of 6)	intron (NM_030724, intron 1 of 6)	44473	NM_030724	80914		NM_030724	ENSMUSG00000026558	Uck2	TSA903|UK|UMK|Umpk	uridine-cytidine kinase 2	protein-coding
2409	chr14	67970890	67971168	+	0	NA	Intergenic	Intergenic	-37457	NM_177780	68813		NM_177780	ENSMUSG00000044447	Dock5	1110060D06Rik|E130320D18|lr2|rlc	dedicator of cytokinesis 5	protein-coding
2221	chr14	16447788	16448158	+	0	NA	intron (NM_001289760, intron 5 of 9)	intron (NM_001289760, intron 5 of 9)	82767	NM_009409	21974		NM_009409	ENSMUSG00000017485	Top2b	D230016L12Rik|Top-2	topoisomerase (DNA) II beta	protein-coding
2393	chr14	65724394	65724598	+	0	NA	intron (NM_001168318, intron 3 of 7)	intron (NM_001168318, intron 3 of 7)	58093	NM_028903	71145		NM_028903	ENSMUSG00000022032	Scara5	4932433F15Rik|4933425F03Rik|Tesr	scavenger receptor class A, member 5	protein-coding
2025	chr13	58215670	58215935	+	0	NA	promoter-TSS (NM_152234)	promoter-TSS (NM_152234)	-149	NM_026842	56085		NM_026842	ENSMUSG00000005312	Ubqln1	1110046H03Rik|1810030E05Rik|D13Ertd372e|Da41|Dsk2|Plic-1|Plic1|Xdrp1	ubiquilin 1	protein-coding
7947	chrX	97376403	97376682	+	0	NA	intron (NM_001161432, intron 1 of 7)	intron (NM_001161432, intron 1 of 7)	667	NM_001161432	245527		NM_175540	ENSMUSG00000034457	Eda2r	9430060M22Rik|TNFRSF27|Xedar	ectodysplasin A2 receptor	protein-coding
6208	chr6	75126157	75126816	+	0	NA	Intergenic	Intergenic	-1517813	NR_157242	102634075		NR_157242	ENSMUSG00000107441	Gm31747	-	predicted gene, 31747	ncRNA
5859	chr5	117709286	117709783	+	0	NA	intron (NM_001312914, intron 14 of 19)	intron (NM_001312914, intron 14 of 19)	-157305	NM_008712	18125		NM_008712	ENSMUSG00000029361	Nos1	2310005C01Rik|N-NOS|NC-NOS|NO|NOS|NOS-I|Nos-1|bNOS|nNOS	nitric oxide synthase 1, neuronal	protein-coding
404	chr1	159231910	159232304	+	0	NA	promoter-TSS (NM_011931)	promoter-TSS (NM_011931)	-93	NM_011931	26374		NM_011931	ENSMUSG00000040782	Cop1	Rfwd2	COP1, E3 ubiquitin ligase	protein-coding
940	chr11	11822221	11823265	+	0	NA	intron (NM_001190448, intron 11 of 14)	intron (NM_001190448, intron 11 of 14)	-13781	NM_001163359	60530		NM_021891	ENSMUSG00000035455	Fignl1	-	fidgetin-like 1	protein-coding
950	chr11	17637231	17637454	+	0	NA	Intergenic	Intergenic	316533	NM_001362970	68145		NM_026576	ENSMUSG00000016984	Etaa1	5730466H23Rik	Ewing tumor-associated antigen 1	protein-coding
2041	chr13	63278707	63279031	+	0	NA	intron (NR_110520, intron 2 of 5)	intron (NR_110520, intron 2 of 5)	18278	NR_045794	100504114		NR_045794		Gm16907	-	predicted gene, 16907	ncRNA
509	chr1	183369578	183369821	+	0	NA	promoter-TSS (NM_177389)	promoter-TSS (NM_177389)	-134	NM_177389	338366		NM_177389	ENSMUSG00000056050	Mia3	9130229H14Rik|A930039G15Rik|B230399H06Rik|Gm1525|TANGO1|Tango	MIA SH3 domain ER export factor 3	protein-coding
2576	chr15	39249154	39249608	+	0	NA	intron (NM_001256382, intron 1 of 26)	intron (NM_001256382, intron 1 of 26)	51095	NM_053271	116838		NM_053271	ENSMUSG00000037386	Rims2	2810036I15Rik|RIM2|Rab3ip2|Rim2(+40A)|Rim2(+44A)|Rim2(+4A)|Serg2|Syt3-rs|mKIAA0751	regulating synaptic membrane exocytosis 2	protein-coding
2476	chr14	97857132	97857741	+	0	NA	intron (NM_007826, intron 7 of 11)	intron (NM_007826, intron 7 of 11)	312329	NM_007826	13134		NM_007826	ENSMUSG00000055639	Dach1	Dac|Dach	dachshund family transcription factor 1	protein-coding
7378	chr8	123859411	123859828	+	0	NA	promoter-TSS (NM_001379289)	promoter-TSS (NM_001379289)	-151	NM_001379289	73420		NM_028536	ENSMUSG00000031971	Ccsap	1700054N08Rik	centriole, cilia and spindle associated protein	protein-coding
3277	chr17	35438968	35439418	+	0	NA	promoter-TSS (NM_001198561)	promoter-TSS (NM_001198561)	26	NM_001201460	110558		NM_001201460		H2-Q9	H-2Q9|Ped|Qa-2|Qa-9|Qa9	histocompatibility 2, Q region locus 9	protein-coding
2535	chr15	13212318	13213167	+	0	NA	Intergenic	Intergenic	-39067	NM_007666	12563		NM_007666	ENSMUSG00000039385	Cdh6	cad6	cadherin 6	protein-coding
4629	chr3	39610034	39610617	+	0	NA	Intergenic	Intergenic	723385	NM_183221	329628		NM_183221	ENSMUSG00000046743	Fat4	6030410K14Rik|9430004M15	FAT atypical cadherin 4	protein-coding
2435	chr14	73142451	73142919	+	0	NA	promoter-TSS (NR_033185)	promoter-TSS (NR_033185)	-100	NR_033185	105670		NM_134083	ENSMUSG00000022106	Rcbtb2	2610028E02Rik|2810420M18Rik|Chc1l|RC/BTB2	regulator of chromosome condensation (RCC1) and BTB (POZ) domain containing protein 2	protein-coding
5682	chr5	65182129	65182415	+	0	NA	Intergenic	(TCTA)n|Simple_repeat|Simple_repeat	-17424	NM_001359880	213081		NM_153391	ENSMUSG00000037890	Wdr19	C330027H04Rik|D330023L08Rik|DYF2|Ift144|PWDMP|mKIAA1638	WD repeat domain 19	protein-coding
3937	chr2	5942582	5942800	+	0	NA	5' UTR (NM_001081131, exon 1 of 17)	5' UTR (NM_001081131, exon 1 of 17)	101	NM_001081131	209692		NM_001081131	ENSMUSG00000025815	Dhtkd1	C330018I04Rik|E1a|OADC-E1|OADH-E1	dehydrogenase E1 and transketolase domain containing 1	protein-coding
5910	chr5	125141366	125141706	+	0	NA	intron (NM_011424, intron 1 of 46)	intron (NM_011424, intron 1 of 46)	37678	NM_011424	20602		NM_011424	ENSMUSG00000029478	Ncor2	N-CoR|SMRT|SMRTe	nuclear receptor co-repressor 2	protein-coding
7477	chr9	37208098	37208373	+	0	NA	promoter-TSS (NM_001310096)	promoter-TSS (NM_001310096)	12	NM_025464	66279		NM_025464	ENSMUSG00000032121	Tmem218	1810021J13Rik	transmembrane protein 218	protein-coding
7577	chr9	55101468	55101744	+	0	NA	Intergenic	ID_B1|SINE|B4	-47763	NM_180600	109161		NM_180600	ENSMUSG00000032307	Ube2q2	3010021M21Rik	ubiquitin-conjugating enzyme E2Q family member 2	protein-coding
5460	chr4	147124789	147125072	+	0	NA	promoter-TSS (NM_001378742)	promoter-TSS (NM_001378742)	48	NM_001378742	108168963		NM_001378742		Zfp978	Gm13145	zinc finger protein 978	protein-coding
5560	chr5	16037452	16037931	+	0	NA	intron (NM_001110845, intron 3 of 38)	intron (NM_001110845, intron 3 of 38)	103000	NM_001110846	12293		NM_009784	ENSMUSG00000040118	Cacna2d1	Ca(v)alpha2delta1|Cacna2|Cchl2a	calcium channel, voltage-dependent, alpha2/delta subunit 1	protein-coding
510	chr1	183756647	183756911	+	0	NA	intron (NR_151520, intron 1 of 2)	intron (NR_151520, intron 1 of 2)	7802	NR_151520	102637191		NR_151520	ENSMUSG00000103305	Gm34068	-	predicted gene, 34068	ncRNA
5711	chr5	74155847	74156690	+	0	NA	Intergenic	MT2A|LTR|ERVL	-39058	NM_026878	68939		NM_026878	ENSMUSG00000049907	Rasl11b	1190017B18Rik	RAS-like, family 11, member B	protein-coding
6727	chr7	96670587	96671065	+	0	NA	intron (NM_001310760, intron 6 of 32)	intron (NM_001310760, intron 6 of 32)	130723	NR_045874	791381		NR_045874	ENSMUSG00000053049	Gm15413	-	predicted gene 15413	ncRNA
5432	chr4	138859548	138859976	+	0	NA	intron (NM_001122954, intron 1 of 5)	intron (NM_001122954, intron 1 of 5)	3707	NM_001122954	18784		NM_011110	ENSMUSG00000041193	Pla2g5	PLA2|PLA2-10|sPLA2	phospholipase A2, group V	protein-coding
1679	chr12	71429347	71430100	+	0	NA	Intergenic	Intergenic	-45515	NR_136902	67348		NR_136902	ENSMUSG00000100668	1700083H02Rik	100041190|Gm3190	RIKEN cDNA 1700083H02 gene	ncRNA
5532	chr4	155761078	155761301	+	0	NA	promoter-TSS (NR_027972)	promoter-TSS (NR_027972)	-3	NR_027972	70448		NM_175157	ENSMUSG00000054514	Atad3aos	2610204G22Rik	ATPase family, AAA domain containing 3A, opposite strand	ncRNA
2685	chr15	77358827	77359148	+	0	NA	Intergenic	Intergenic	12095	NR_168087	102639762		NR_165616	ENSMUSG00000121848	Gm3787	100042318	predicted gene 3787	ncRNA
5953	chr5	133991623	133992393	+	0	NA	Intergenic	Intergenic	107633	NR_166664	102640952		NR_166664		Gm15627	-	predicted gene 15627	ncRNA
7991	chrX	150458901	150459254	+	0	NA	promoter-TSS (NM_001164683)	promoter-TSS (NM_001164683)	73	NR_152725	382245		NM_001164683	ENSMUSG00000041353	Vcf2	2700081K05Rik|6330540D07Rik|CXorf44-like|Tmem29	VCP nuclear cofactor family member 2	protein-coding
7790	chr9	107887576	107888086	+	0	NA	promoter-TSS (NM_028369)	promoter-TSS (NM_028369)	-298	NM_028369	72825		NM_028369	ENSMUSG00000032583	Mon1a	2810468K17Rik	MON1 homolog A, secretory traffciking associated	protein-coding
95	chr1	44118790	44119337	+	0	NA	promoter-TSS (NM_023645)	promoter-TSS (NM_023645)	-99	NM_001357047	246229		NM_144558	ENSMUSG00000041684	Bivm	-	basic, immunoglobulin-like variable motif containing	protein-coding
94	chr1	43360518	43361397	+	0	NA	Intergenic	Intergenic	-84794	NM_010879	17974		NM_010879	ENSMUSG00000066877	Nck2	4833426I10Rik|Grb4|NCKbeta|Nck-2	non-catalytic region of tyrosine kinase adaptor protein 2	protein-coding
2097	chr13	80196114	80196700	+	0	NA	Intergenic	Intergenic	-686977	NR_153410	105171		NM_178917	ENSMUSG00000074794	Arrdc3	mKIAA1376	arrestin domain containing 3	protein-coding
4356	chr2	145167625	145167835	+	0	NA	promoter-TSS (NM_001356497)	promoter-TSS (NM_001356497)	-45	NM_001356497	94249		NM_053195	ENSMUSG00000063873	Slc24a3	NCKX3	solute carrier family 24 (sodium/potassium/calcium exchanger), member 3	protein-coding
5783	chr5	108669053	108669322	+	0	NA	TTS (NM_001310691)	TTS (NM_001310691)	5609	NM_001310691	231583		NM_174870	ENSMUSG00000046959	Slc26a1	Sat1	solute carrier family 26 (sulfate transporter), member 1	protein-coding
1554	chr12	12420795	12421083	+	0	NA	Intergenic	Intergenic	-28464	NR_045829	70858		NR_045829	ENSMUSG00000114136	4921511I17Rik	-	RIKEN cDNA 4921511I17 gene	ncRNA
6382	chr6	124917924	124918232	+	0	NA	promoter-TSS (NM_026988)	promoter-TSS (NM_026988)	-132	NM_026988	69202		NM_026988	ENSMUSG00000030122	Ptms	2610009E16Rik	parathymosin	protein-coding
4816	chr3	107631635	107631928	+	0	NA	promoter-TSS (NM_153563)	promoter-TSS (NM_153563)	-71	NM_153563	229707		NM_153563	ENSMUSG00000014601	Strip1	6330569M22Rik|6530401O14Rik|Fam40a	striatin interacting protein 1	protein-coding
3804	chr19	15668195	15668543	+	0	NA	Intergenic	Intergenic	256253	NM_001205339	107272		NM_177420	ENSMUSG00000024640	Psat1	D8Ertd814e|EPIP|PSA|Psat	phosphoserine aminotransferase 1	protein-coding
7179	chr8	80314696	80314898	+	0	NA	intron (NR_168035, intron 3 of 3)	intron (NR_168035, intron 3 of 3)	80388	NR_168035	102632566		NR_168035		Gm30605	-	predicted gene, 30605	ncRNA
1454	chr11	114217034	114217288	+	0	NA	Intergenic	Intergenic	18903	NR_045930	73536		NR_045930	ENSMUSG00000078600	1700092K14Rik	-	RIKEN cDNA 1700092K14 gene	ncRNA
2324	chr14	47649197	47649768	+	0	NA	intron (NM_001379492, intron 1 of 40)	CpG	171	NM_001379491	16709		NM_008477	ENSMUSG00000021843	Ktn1	-	kinectin 1	protein-coding
7096	chr8	47625933	47626473	+	0	NA	Intergenic	RLTR11D|LTR|ERVK	48956	NM_023503	69260		NM_023503	ENSMUSG00000063049	Ing2	2810011M06Rik|Ing1l|Ing2b|P33ING2	inhibitor of growth family, member 2	protein-coding
621	chr10	36803532	36803841	+	0	NA	intron (NM_001253355, intron 4 of 5)	MER67C|LTR|ERV1	-170858	NM_008229	15182		NM_008229	ENSMUSG00000019777	Hdac2	D10Wsu179e|YAF1|Yy1bp|mRPD3	histone deacetylase 2	protein-coding
127	chr1	61203238	61203448	+	0	NA	Intergenic	Intergenic	-175089	NR_040483	77341		NR_040483	ENSMUSG00000085447	9530026F06Rik	-	RIKEN cDNA 9530026F06 gene	ncRNA
2890	chr16	16870476	16870988	+	0	NA	promoter-TSS (NM_011624)	promoter-TSS (NM_011624)	-4	NM_001326576	21976		NM_011624	ENSMUSG00000022779	Top3b	-	topoisomerase (DNA) III beta	protein-coding
6795	chr7	112825162	112826501	+	0	NA	intron (NM_001166584, intron 2 of 13)	intron (NM_001166584, intron 2 of 13)	-128131	NM_175279	78748		NM_175279	ENSMUSG00000098132	Rassf10	4632411J06Rik	Ras association (RalGDS/AF-6) domain family (N-terminal) member 10	protein-coding
5242	chr4	110127871	110128302	+	0	NA	Intergenic	L2b|LINE|L2	-24583	NR_168597	102635827		NR_168597		Gm33070	-	predicted gene, 33070	ncRNA
2107	chr13	88795380	88795970	+	0	NA	Intergenic	Intergenic	-25797	NM_010103	13612		NM_010103	ENSMUSG00000034488	Edil3	Del-1|Del1|Sox2-cre|Sox2Cre|Tg(Sox2-cre)1Amc	EGF-like repeats and discoidin I-like domains 3	protein-coding
193	chr1	79466739	79467121	+	0	NA	Intergenic	Intergenic	-26904	NM_001310680	20254		NM_009129	ENSMUSG00000050711	Scg2	Chgc|SgII	secretogranin II	protein-coding
1606	chr12	29357290	29357500	+	0	NA	Intergenic	Intergenic	-170989	NM_001361660	17933		NM_008666	ENSMUSG00000061911	Myt1l	2900046C06Rik|2900093J19Rik|C630034G21Rik|Nztf1|Pmng1|Png-1|mKIAA1106	myelin transcription factor 1-like	protein-coding
4717	chr3	85864093	85864414	+	0	NA	Intergenic	Intergenic	23265	NM_177130	320302		NM_177130	ENSMUSG00000031286	Glt28d2	4732486J07Rik|Glt28d1l	glycosyltransferase 28 domain containing 2	protein-coding
4292	chr2	121170910	121171248	+	0	NA	promoter-TSS (NM_001290819)	promoter-TSS (NM_001290819)	46	NM_001290819	99334		NM_178889	ENSMUSG00000050619	Zscan29	Zfp690	zinc finger SCAN domains 29	protein-coding
51	chr1	35457330	35458080	+	0	NA	Intergenic	Intergenic	607716	NM_001357425	226971		NM_145516	ENSMUSG00000026123	Plekhb2	2310009M15Rik|Evt2|Phdc|evt-2	pleckstrin homology domain containing, family B (evectins) member 2	protein-coding
5118	chr4	62610318	62610714	+	0	NA	intron (NM_019492, intron 7 of 19)	intron (NM_019492, intron 7 of 19)	-9156	NM_134257	50780		NM_019492	ENSMUSG00000059810	Rgs3	4930506N09Rik|C2PA-RGS3|C2pa|PDZ-RGS3|RGS3S	regulator of G-protein signaling 3	protein-coding
5022	chr4	32152964	32153403	+	0	NA	Intergenic	Intergenic	189076	NM_172688	26409		NM_009316	ENSMUSG00000028284	Map3k7	B430101B05|Tak1	mitogen-activated protein kinase kinase kinase 7	protein-coding
7106	chr8	57303681	57304028	+	0	NA	TTS (NR_110474)	TTS (NR_110474)	17005	NR_110474	102636514		NR_110474	ENSMUSG00000100510	Hand2os1	Gm28063|Hand2-as1|Uph	Hand2, opposite strand 1	ncRNA
6619	chr7	51633240	51633455	+	0	NA	intron (NM_001355150, intron 3 of 11)	intron (NM_001355150, intron 3 of 11)	8710	NM_001355150	140919		NM_080853	ENSMUSG00000030500	Slc17a6	2900073D12Rik|DNPI|VGLUT2	solute carrier family 17 (sodium-dependent inorganic phosphate cotransporter), member 6	protein-coding
4089	chr2	49620428	49620687	+	0	NA	intron (NM_008449, intron 1 of 25)	intron (NM_008449, intron 1 of 25)	1271	NM_008449	16574		NM_008449	ENSMUSG00000026764	Kif5c	KINN|Khc|NKHC|NKHC2	kinesin family member 5C	protein-coding
5289	chr4	118276461	118276693	+	0	NA	intron (NM_011213, intron 3 of 32)	intron (NM_011213, intron 3 of 32)	14820	NM_011213	19268		NM_011213	ENSMUSG00000033295	Ptprf	LAR|LARS|RPTP-LAR	protein tyrosine phosphatase receptor type F	protein-coding
7475	chr9	37066522	37066892	+	0	NA	intron (NM_001029838, intron 2 of 12)	L2c|LINE|L2	80615	NM_001029838	208076		NM_148950	ENSMUSG00000035934	Pknox2	D230005H23Rik|Prep2	Pbx/knotted 1 homeobox 2	protein-coding
6741	chr7	98816440	98816774	+	0	NA	Intergenic	Intergenic	-18505	NM_001285792	22411		NM_009519	ENSMUSG00000015957	Wnt11	-	wingless-type MMTV integration site family, member 11	protein-coding
7575	chr9	54973812	54974074	+	0	NA	Intergenic	Intergenic	-6937	NM_176844	110835		NM_176844	ENSMUSG00000035594	Chrna5	Acra-5|Acra5	cholinergic receptor, nicotinic, alpha polypeptide 5	protein-coding
4222	chr2	94010821	94011146	+	0	NA	promoter-TSS (NM_026944)	promoter-TSS (NM_026944)	-253	NM_026944	69113		NM_026944	ENSMUSG00000040174	Alkbh3	1700108H04Rik|1810020C19Rik|Abh3|mABH3	alkB homolog 3, alpha-ketoglutarate-dependent dioxygenase	protein-coding
7436	chr9	20952657	20953023	+	0	NA	promoter-TSS (NM_001199433)	promoter-TSS (NM_001199433)	139	NM_010066	13433		NM_010066	ENSMUSG00000004099	Dnmt1	Cxxc9|Dnmt|Dnmt1o|MCMT|MTase|Met-1|Met1|MommeD2|m.MmuI	DNA methyltransferase 1	protein-coding
3071	chr16	85549810	85550195	+	0	NA	intron (NM_144853, intron 1 of 3)	intron (NM_144853, intron 1 of 3)	371	NM_144853	224405		NM_144853	ENSMUSG00000041134	Cyyr1	-	cysteine and tyrosine-rich protein 1	protein-coding
817	chr10	98543564	98543766	+	0	NA	Intergenic	Intergenic	-191798	NR_045179	667438		NR_045179	ENSMUSG00000112896	Gm8633	EG667438	predicted gene 8633	ncRNA
3300	chr17	43638999	43639795	+	0	NA	3' UTR (NM_001357122, exon 9 of 9)	3' UTR (NM_001357122, exon 9 of 9)	-9098	NM_001161366	210510		NM_198418	ENSMUSG00000040140	Tdrd6	Tdr2	tudor domain containing 6	protein-coding
7536	chr9	47412689	47413002	+	0	NA	Intergenic	Intergenic	-117325	NM_001310841	54725		NM_018770	ENSMUSG00000032076	Cadm1	2900073G06Rik|3100001I08Rik|Bl2|Igsf4|Igsf4a|Necl2|RA175|RA175A|RA175B|RA175C|RA175N|ST17|SgIGSF|SynCam|Tslc1	cell adhesion molecule 1	protein-coding
6940	chr7	141561911	141562370	+	0	NA	promoter-TSS (NM_007459)	promoter-TSS (NM_007459)	-40	NM_007459	11772		NM_007459	ENSMUSG00000002957	Ap2a2	2410074K14Rik|Adtab|L25	adaptor-related protein complex 2, alpha 2 subunit	protein-coding
6725	chr7	96336509	96337034	+	0	NA	intron (NM_001310760, intron 1 of 32)	intron (NM_001310760, intron 1 of 32)	5193	NR_046043	670727		NR_046043	ENSMUSG00000085751	Gm15412	-	predicted gene 15412	ncRNA
2338	chr14	51884712	51885125	+	0	NA	promoter-TSS (NM_001029990)	promoter-TSS (NM_001029990)	76	NM_001029990	52535		NM_001029990	ENSMUSG00000004561	Mettl17	2310032K15Rik|D14Ertd209e|Mett11d1	methyltransferase like 17	protein-coding
2820	chr15	100388949	100389461	+	0	NA	intron (NM_008732, intron 16 of 16)	intron (NM_008732, intron 16 of 16)	24620	NM_001002900	380975		NM_001002900	ENSMUSG00000093550	Higd1c	Gm921|HIG1-4|Yghl1-4	HIG1 domain family, member 1C	protein-coding
5092	chr4	48585867	48586754	+	0	NA	intron (NM_021436, intron 1 of 9)	intron (NM_021436, intron 1 of 9)	1136	NM_001356272	230157		NM_021436	ENSMUSG00000028347	Tmeff1	A830033E11|M7365|TR-1|Tr1	transmembrane protein with EGF-like and two follistatin-like domains 1	protein-coding
1761	chr12	94424488	94424769	+	0	NA	Intergenic	Intergenic	497290	NR_106175	102465890		NR_106175	ENSMUSG00000098498	Mir8099-1	Gm27917|mmu-mir-8099-1	microRNA 8099-1	ncRNA
1410	chr11	106065936	106066296	+	0	NA	promoter-TSS (NM_027346)	promoter-TSS (NM_027346)	25	NM_027346	70207		NM_027346	ENSMUSG00000001983	Taco1	2310066I18Rik|Ccdc44	translational activator of mitochondrially encoded cytochrome c oxidase I	protein-coding
1510	chr11	119056390	119056609	+	0	NA	Intergenic	Intergenic	-15586	NM_013926	30951		NM_013926	ENSMUSG00000025578	Cbx8	Pc3	chromobox 8	protein-coding
3976	chr2	25169679	25170084	+	0	NA	Intergenic	Intergenic	-10877	NM_025980	67122		NM_025980	ENSMUSG00000078202	Nrarp	2700054M22Rik	Notch-regulated ankyrin repeat protein	protein-coding
3275	chr17	35058902	35059763	+	0	NA	TTS (NM_033444)	TTS (NM_033444)	297	NM_001190449	51793		NM_016765	ENSMUSG00000007039	Ddah2	1110003M04Rik|DDAH-2|DDAHII|Ddah|G6a|NG30	DDAH family member 2, ADMA independent	protein-coding
4042	chr2	32236837	32237048	+	0	NA	intron (NM_145145, intron 1 of 19)	intron (NM_145145, intron 1 of 19)	302	NM_145145	99011		NM_145145	ENSMUSG00000039254	Pomt1	-	protein-O-mannosyltransferase 1	protein-coding
2537	chr15	13592682	13594276	+	0	NA	Intergenic	Intergenic	-419804	NM_007666	12563		NM_007666	ENSMUSG00000039385	Cdh6	cad6	cadherin 6	protein-coding
2437	chr14	73552730	73552999	+	0	NA	promoter-TSS (NM_011506)	promoter-TSS (NM_011506)	78	NM_001361638	20916		NM_011506	ENSMUSG00000022110	Sucla2	4930547K18Rik|A-SCS|SCS-betaA	succinate-Coenzyme A ligase, ADP-forming, beta subunit	protein-coding
1960	chr13	45507694	45508002	+	0	NA	intron (NM_025508, intron 1 of 8)	intron (NM_025508, intron 1 of 8)	404	NM_025508	66355		NM_025508	ENSMUSG00000000253	Gmpr	2310004P21Rik|GMPR 1	guanosine monophosphate reductase	protein-coding
3935	chr2	5193560	5193895	+	0	NA	intron (NM_028804, intron 2 of 2)	intron (NM_028804, intron 2 of 2)	55951	NM_028804	74186		NM_028804	ENSMUSG00000026676	Ccdc3	2310045O21Rik	coiled-coil domain containing 3	protein-coding
3236	chr17	28224000	28224339	+	0	NA	exon (NM_027185, exon 7 of 11)	exon (NM_027185, exon 7 of 11)	-8585	NM_011145	19015		NM_011145	ENSMUSG00000002250	Ppard	NUC-1|NUC1|Nr1c2|PPAR-beta|PPAR-delta|PPAR[b]|PPARdelta|Pparb|Pparb/d	peroxisome proliferator activator receptor delta	protein-coding
568	chr10	9621479	9621737	+	0	NA	Intergenic	Intergenic	53600	NM_177271	320825		NM_177271	ENSMUSG00000060487	Samd5	E130306M17Rik	sterile alpha motif domain containing 5	protein-coding
7945	chrX	94540474	94540785	+	0	NA	intron (NR_157578, intron 2 of 11)	intron (NR_157578, intron 2 of 11)	1396	NR_157578	94275		NM_019791	ENSMUSG00000025151	Maged1	2810433C11Rik|5430405L04Rik|DXBwg1492e|Dlixin|Dlxin-1|Dlxin1|MAGE-D1|NRAGE	MAGE family member D1	protein-coding
2027	chr13	58274279	58274753	+	0	NA	promoter-TSS (NM_019832)	promoter-TSS (NM_019832)	-328	NM_019832	56278		NM_019832	ENSMUSG00000021552	Gkap1	42kDa|4933400B15Rik|D13Ertd340e|Gkap42	G kinase anchoring protein 1	protein-coding
7246	chr8	95205905	95206132	+	0	NA	Intergenic	Intergenic	-3192	NM_001372313	16582		NM_010631	ENSMUSG00000031788	Kifc3	-	kinesin family member C3	protein-coding
7720	chr9	86199927	86200221	+	0	NA	Intergenic	Intergenic	264842	NM_027394	70348		NM_027394	ENSMUSG00000032415	Ube3d	2610018I03Rik|Ube2cbp	ubiquitin protein ligase E3D	protein-coding
1369	chr11	101315919	101316139	+	0	NA	promoter-TSS (NM_011192)	promoter-TSS (NM_011192)	-184	NM_011192	19192		NM_011192	ENSMUSG00000078652	Psme3	Ki|PA28gamma|REGgamma|pa28g	proteaseome (prosome, macropain) activator subunit 3 (PA28 gamma, Ki)	protein-coding
7921	chrX	71434702	71434920	+	0	NA	intron (NM_001199349, intron 6 of 9)	intron (NM_001199349, intron 6 of 9)	58038	NM_138309	171486		NM_138309	ENSMUSG00000035776	Cd99l2	Mic2l1|Xap89	CD99 antigen-like 2	protein-coding
1	chr1	3671715	3671980	+	0	NA	promoter-TSS (NM_001011874)	promoter-TSS (NM_001011874)	-349	NM_001011874	497097		NM_001011874	ENSMUSG00000051951	Xkr4	Gm210|XRG4|mKIAA1889	X-linked Kx blood group related 4	protein-coding
6470	chr7	13278497	13278844	+	0	NA	promoter-TSS (NM_001083188)	promoter-TSS (NM_001083188)	51	NM_177312	321008		NM_177312	ENSMUSG00000070814	Zswim9	6330408A02Rik	zinc finger SWIM-type containing 9	protein-coding
6570	chr7	40647772	40647983	+	0	NA	Intergenic	L1_Mus2|LINE|L1	-26860	NR_045504	71029		NR_045504	ENSMUSG00000102004	4933402C06Rik	-	RIKEN cDNA 4933402C06 gene	ncRNA
5102	chr4	56947202	56947532	+	0	NA	promoter-TSS (NM_175518)	promoter-TSS (NM_175518)	62	NM_001369261	242474		NM_175518	ENSMUSG00000055296	Tmem245	A630051L19Rik|D730040F13Rik	transmembrane protein 245	protein-coding
7026	chr8	26015245	26015677	+	0	NA	exon (NM_008033, exon 1 of 9)	exon (NM_008033, exon 1 of 9)	149	NM_008033	14272		NM_008033	ENSMUSG00000015994	Fnta	FTA	farnesyltransferase, CAAX box, alpha	protein-coding
1058	chr11	47640668	47640874	+	0	NA	Intergenic	Intergenic	-261446	NM_011891	24052		NM_011891	ENSMUSG00000020354	Sgcd	35DAG|A530047J11Rik|SG-delta|delta-SG	sarcoglycan, delta (dystrophin-associated glycoprotein)	protein-coding
2247	chr14	22808135	22808428	+	0	NA	intron (NM_028275, intron 5 of 6)	intron (NM_028275, intron 5 of 6)	-265483	NR_046307	74896		NR_046307	ENSMUSG00000114412	4930405A10Rik	4930456G20Rik	RIKEN cDNA 4930405A10 gene	ncRNA
3546	chr18	43215812	43216022	+	0	NA	intron (NM_178749, intron 2 of 12)	intron (NM_178749, intron 2 of 12)	8220	NM_178749	269019		NM_178749	ENSMUSG00000039954	Stk32a	A930015B13Rik|YANK1	serine/threonine kinase 32A	protein-coding
3446	chr17	93292976	93293221	+	0	NA	Intergenic	Intergenic	93930	NM_009625	11516		NM_009625	ENSMUSG00000024256	Adcyap1	PACAP	adenylate cyclase activating polypeptide 1	protein-coding
6349	chr6	113237369	113237895	+	0	NA	promoter-TSS (NM_026849)	promoter-TSS (NM_026849)	-211	NM_001362182	97287		NM_026849	ENSMUSG00000030269	Mtmr14	1110061O04Rik	myotubularin related protein 14	protein-coding
3909	chr19	58309940	58310592	+	0	NA	intron (NM_001285457, intron 4 of 9)	intron (NM_001285457, intron 4 of 9)	14062	NR_040449	791347		NR_040449		Gm10007	-	predicted gene 10007	ncRNA
2394	chr14	65833928	65834184	+	0	NA	promoter-TSS (NM_028039)	promoter-TSS (NM_028039)	-87	NM_028039	71988		NM_028039	ENSMUSG00000022034	Esco2	2410004I17Rik|D030072L07Rik	establishment of sister chromatid cohesion N-acetyltransferase 2	protein-coding
4699	chr3	82357795	82358129	+	0	NA	promoter-TSS (NM_001081230)	promoter-TSS (NM_001081230)	-110	NM_001081230	213582		NM_001081230	ENSMUSG00000033900	Map9	5033421J10Rik|5330427D05Rik|ASAP|Mtap9	microtubule-associated protein 9	protein-coding
5649	chr5	43444800	43445124	+	0	NA	Intergenic	Intergenic	-70607	NM_001135172	109323		NM_175425	ENSMUSG00000061535	C1qtnf7	5530401N20Rik|8430425G24Rik|Adig|Ctrp7	C1q and tumor necrosis factor related protein 7	protein-coding
553	chr10	4265684	4266282	+	0	NA	promoter-TSS (NM_031185)	promoter-TSS (NM_031185)	-346	NM_031185	83397		NM_031185	ENSMUSG00000038587	Akap12	SSeCKS|Srcs5|Tsga12	A kinase anchor protein 12	protein-coding
7668	chr9	70012530	70012796	+	0	NA	5' UTR (NM_001282083, exon 1 of 5)	5' UTR (NM_001282083, exon 1 of 5)	115	NM_001039519	235459		NM_199151	ENSMUSG00000033543	Gtf2a2	TFIIA-gamma|TfIIg|Tfiia2	general transcription factor II A, 2	protein-coding
6148	chr6	47184280	47184514	+	0	NA	intron (NM_001004357, intron 20 of 23)	intron (NM_001004357, intron 20 of 23)	-59999	NM_025771	66797		NM_025771	ENSMUSG00000039419	Cntnap2	5430425M22Rik|Caspr2|mKIAA0868	contactin associated protein-like 2	protein-coding
543	chr1	194041815	194042505	+	0	NA	Intergenic	Intergenic	180599	NR_040477	74942		NR_040477	ENSMUSG00000103692	4930503O07Rik	-	RIKEN cDNA 4930503O07 gene	ncRNA
6212	chr6	77811186	77811998	+	0	NA	intron (NM_001355193, intron 2 of 17)	intron (NM_001355193, intron 2 of 17)	168075	NM_009819	12386		NM_009819	ENSMUSG00000063063	Ctnna2	Catna|Catna2|cdf|chp	catenin alpha 2	protein-coding
6797	chr7	114254321	114254728	+	0	NA	intron (NM_033370, intron 1 of 21)	CpG	156	NM_033370	70349		NM_033370	ENSMUSG00000030754	Copb1	2610019B04Rik	coatomer protein complex, subunit beta 1	protein-coding
2105	chr13	88792844	88793114	+	0	NA	Intergenic	RLTR11A2|LTR|ERVK	-28493	NM_010103	13612		NM_010103	ENSMUSG00000034488	Edil3	Del-1|Del1|Sox2-cre|Sox2Cre|Tg(Sox2-cre)1Amc	EGF-like repeats and discoidin I-like domains 3	protein-coding
4715	chr3	85369451	85369788	+	0	NA	Intergenic	MIRc|SINE|MIR	52100	NR_040542	73283		NR_040542	ENSMUSG00000099995	1700036G14Rik	-	RIKEN cDNA 1700036G14 gene	ncRNA
1168	chr11	68967821	68968110	+	0	NA	promoter-TSS (NM_028048)	promoter-TSS (NM_028048)	-166	NM_028048	71998		NM_028048	ENSMUSG00000018740	Slc25a35	1810012H11Rik	solute carrier family 25, member 35	protein-coding
638	chr10	43477710	43478488	+	0	NA	Intergenic	Intergenic	-1041	NM_199028	331623		NM_199028	ENSMUSG00000038214	Bend3	mKIAA1553	BEN domain containing 3	protein-coding
429	chr1	168382913	168383279	+	0	NA	intron (NM_183355, intron 2 of 8)	intron (NM_183355, intron 2 of 8)	49073	NM_001291508	18514		NM_008783	ENSMUSG00000052534	Pbx1	2310056B04Rik|D230003C07Rik|Pbx-1	pre B cell leukemia homeobox 1	protein-coding
5784	chr5	109690602	109690914	+	0	NA	promoter-TSS (NM_001378588)	promoter-TSS (NM_001378588)	76	NM_001378588	77200		NM_001378588	ENSMUSG00000072763	Zfp1007	5430403G16Rik	zinc finger protein 1007	protein-coding
1553	chr12	11676310	11676525	+	0	NA	Intergenic	Intergenic	206482	NR_003964	627110		NR_003964		Tubb2a-ps2	-	tubulin, beta 2a, pseudogene 2	pseudo
3803	chr19	15209980	15210549	+	0	NA	Intergenic	L3|LINE|CR1	-612081	NM_001302947	21888		NM_011600	ENSMUSG00000024642	Tle4	5730411M05Rik|Bce-1|Bce1|ESTM13|ESTM14|Grg4|grg-4	transducin-like enhancer of split 4	protein-coding
1453	chr11	114000162	114000443	+	0	NA	intron (NM_172800, intron 1 of 44)	intron (NM_172800, intron 1 of 44)	66727	NM_172800	237979		NM_172800	ENSMUSG00000041592	Sdk2	4632412F08Rik|5330435L01Rik|Sdk-2|mKIAA1514	sidekick cell adhesion molecule 2	protein-coding
2323	chr14	47298290	47298715	+	0	NA	intron (NM_001360542, intron 1 of 3)	CpG	228	NM_001360542	218975		NM_178684	ENSMUSG00000021840	Mapk1ip1l	9130202B12|C130032J12Rik	mitogen-activated protein kinase 1 interacting protein 1-like	protein-coding
2291	chr14	32439679	32440262	+	0	NA	intron (NM_009891, intron 8 of 15)	intron (NM_009891, intron 8 of 15)	24880	NM_021712	20508		NM_021712	ENSMUSG00000100241	Slc18a3	VAChT|VAT	solute carrier family 18 (vesicular monoamine), member 3	protein-coding
1932	chr13	32801869	32802192	+	0	NA	promoter-TSS (NM_030215)	promoter-TSS (NM_030215)	0	NM_030215	78903		NM_030215	ENSMUSG00000021400	Wrnip1	4833444L21Rik|WHIP|Wrnip	Werner helicase interacting protein 1	protein-coding
524	chr1	188064801	188065080	+	0	NA	intron (NM_001357534, intron 3 of 7)	intron (NM_001357534, intron 3 of 7)	-55950	NR_038007	320272		NR_038007	ENSMUSG00000103577	9330162B11Rik	-	RIKEN cDNA 9330162B11 gene	ncRNA
7686	chr9	73316149	73316742	+	0	NA	Intergenic	PB1D10|SINE|Alu	123967	NR_166650	102636126		NR_166650	ENSMUSG00000098875	Gm27211	-	predicted gene 27211	ncRNA
913	chr11	3963753	3964095	+	0	NA	promoter-TSS (NM_022889)	promoter-TSS (NM_022889)	-51	NM_022889	64934		NM_022889	ENSMUSG00000020430	Pes1	-	pescadillo ribosomal biogenesis factor 1	protein-coding
6896	chr7	134136118	134136612	+	0	NA	intron (NM_007400, intron 2 of 22)	intron (NM_007400, intron 2 of 22)	88732	NM_007400	11489		NM_007400	ENSMUSG00000054555	Adam12	Mltna	ADAM metallopeptidase domain 12	protein-coding
1272	chr11	87358907	87359133	+	0	NA	promoter-TSS (NM_177167)	promoter-TSS (NM_177167)	-26	NM_177167	320472		NM_177167	ENSMUSG00000046442	Ppm1e	B930008A12Rik|POPX1|PP2CH|mKIAA1072	protein phosphatase 1E (PP2C domain containing)	protein-coding
2687	chr15	77905186	77905580	+	0	NA	Intergenic	Intergenic	23611	NM_019913	56551		NM_019913	ENSMUSG00000005354	Txn2	2510006J11Rik|Trx2	thioredoxin 2	protein-coding
502	chr1	182612424	182612975	+	0	NA	intron (NM_130890, intron 11 of 20)	intron (NM_130890, intron 11 of 20)	47692	NM_001145806	170725		NM_130890	ENSMUSG00000038599	Capn8	nCL-2|nCL-2'	calpain 8	protein-coding
5954	chr5	134006604	134007195	+	0	NA	Intergenic	Intergenic	92742	NR_166664	102640952		NR_166664		Gm15627	-	predicted gene 15627	ncRNA
1186	chr11	71004221	71004637	+	0	NA	promoter-TSS (NM_178367)	promoter-TSS (NM_178367)	3	NM_178367	216877		NM_178367	ENSMUSG00000040620	Dhx33	3110057P17Rik|9430096J02Rik|Ddx33	DEAH-box helicase 33	protein-coding
2139	chr13	98589100	98589385	+	0	NA	Intergenic	CpG	48168	NM_026685	68344		NM_026685	ENSMUSG00000046082	Tmem174	0610009B10Rik	transmembrane protein 174	protein-coding
2095	chr13	79136588	79137452	+	0	NA	Intergenic	Intergenic	-938147	NM_010151	13865		NM_010151	ENSMUSG00000069171	Nr2f1	COUP-TF1|COUP-TFI|COUPTFA|EAR-3|EAR3|Erbal3|SVP44|Tcfcoup1	nuclear receptor subfamily 2, group F, member 1	protein-coding
3790	chr19	10304838	10305112	+	0	NA	promoter-TSS (NM_198114)	promoter-TSS (NM_198114)	-98	NM_198114	269060		NM_198114	ENSMUSG00000035735	Dagla	Nsddr	diacylglycerol lipase, alpha	protein-coding
641	chr10	43901502	43901885	+	0	NA	promoter-TSS (NM_001081054)	promoter-TSS (NM_001081054)	43	NM_001081054	76563		NM_001081054	ENSMUSG00000019863	Qrsl1	2700038P16Rik|GatA	glutaminyl-tRNA synthase (glutamine-hydrolyzing)-like 1	protein-coding
4865	chr3	124931020	124931584	+	0	NA	Intergenic	Intergenic	-350211	NR_160692	384775		NM_001368235	ENSMUSG00000039174	1700003H04Rik	4930538K10Rik|4933400D22Rik	RIKEN cDNA 1700003H04 gene	protein-coding
651	chr10	45800021	45800492	+	0	NA	Intergenic	Intergenic	-7448	NR_040624	320363		NR_040624	ENSMUSG00000110874	D030045P18Rik	-	RIKEN cDNA D030045P18 gene	ncRNA
5185	chr4	94556658	94556968	+	0	NA	promoter-TSS (NM_026368)	promoter-TSS (NM_026368)	-17	NM_026368	67770		NM_026368	ENSMUSG00000028578	Caap1	5830433M19Rik|CAAP	caspase activity and apoptosis inhibitor 1	protein-coding
696	chr10	68670319	68670789	+	0	NA	Intergenic	Intergenic	-53192	NM_177794	327766		NM_177794	ENSMUSG00000060044	Tmem26	3230401A06	transmembrane protein 26	protein-coding
1254	chr11	84653440	84653743	+	0	NA	Intergenic	Intergenic	66841	NR_046197	78471		NR_046197	ENSMUSG00000085044	1700109G15Rik	-	RIKEN cDNA 1700109G15 gene	ncRNA
3991	chr2	26315395	26315650	+	0	NA	promoter-TSS (NM_001199146)	promoter-TSS (NM_001199146)	-11	NM_153410	67839		NM_153410	ENSMUSG00000026930	Gpsm1	1810037C22Rik|Ags3	G-protein signalling modulator 1 (AGS3-like, C. elegans)	protein-coding
3096	chr16	91224948	91225390	+	0	NA	promoter-TSS (NM_016967)	promoter-TSS (NM_016967)	-381	NM_016967	50913		NM_016967	ENSMUSG00000039830	Olig2	Bhlhb1|Olg-2|Oligo2|RK17|bHLHe19	oligodendrocyte transcription factor 2	protein-coding
92	chr1	42905167	42905415	+	0	NA	intron (NM_023514, intron 10 of 10)	intron (NM_023514, intron 10 of 10)	-47581	NM_053107	93690		NM_053107	ENSMUSG00000041907	Gpr45	9230112G11Rik	G protein-coupled receptor 45	protein-coding
5972	chr5	136863966	136864290	+	0	NA	intron (NM_024474, intron 1 of 12)	intron (NM_024474, intron 1 of 12)	19087	NM_001346699	140709		NM_024474	ENSMUSG00000004415	Col26a1	9430032K24Rik|Col26a|Emid2|Emu2	collagen, type XXVI, alpha 1	protein-coding
7804	chr9	110047373	110048077	+	0	NA	intron (NM_001205332, intron 8 of 17)	intron (NM_001205332, intron 8 of 17)	-4296	NM_001311164	17758		NM_008633	ENSMUSG00000032479	Map4	MAP-4|Mtap-4|Mtap4	microtubule-associated protein 4	protein-coding
6003	chr5	139983959	139984473	+	0	NA	Intergenic	RLTR11A|LTR|ERVK	76350	NM_001384186	243312		NM_175522	ENSMUSG00000048988	Elfn1	A930017N06Rik|Ppp1r28	leucine rich repeat and fibronectin type III, extracellular 1	protein-coding
3179	chr17	16951144	16951625	+	0	NA	promoter-TSS (NR_166920)	promoter-TSS (NR_166920)	-152	NR_166921	213811		NM_145397	ENSMUSG00000060149	BC002059	-	cDNA sequence BC002059	ncRNA
194	chr1	80207432	80207851	+	0	NA	intron (NM_173425, intron 1 of 1)	intron (NM_173425, intron 1 of 1)	6303	NM_173425	241128		NM_173425	ENSMUSG00000043230	Fam124b	A830043J08Rik	family with sequence similarity 124, member B	protein-coding
5232	chr4	108300857	108301181	+	0	NA	promoter-TSS (NM_001033634)	promoter-TSS (NM_001033634)	71	NM_001033634	414872		NM_001033634	ENSMUSG00000034636	Zyg11b	1110046I03Rik|2810482G21Rik|D4Mgi23|Gm431|mKIAA1730	zyg-ll family member B, cell cycle regulator	protein-coding
5607	chr5	32854090	32854412	+	0	NA	promoter-TSS (NM_194340)	promoter-TSS (NM_194340)	-21	NM_194340	215476		NM_194340	ENSMUSG00000054280	Prr14l	6030436E02Rik|C330019G07Rik|Prl14l	proline rich 14-like	protein-coding
1883	chr13	20232195	20232408	+	0	NA	intron (NM_080288, intron 4 of 21)	intron (NM_080288, intron 4 of 21)	141794	NM_080288	140580		NM_080288	ENSMUSG00000041112	Elmo1	6330578D22Rik|C230095H21Rik|CED-12	engulfment and cell motility 1	protein-coding
26	chr1	16173210	16173467	+	0	NA	Intergenic	Intergenic	67456	NM_133832	98711		NM_133832	ENSMUSG00000025921	Rdh10	3110069K09Rik|4921506A21Rik|D1Ertd762e|m366Asp	retinol dehydrogenase 10 (all-trans)	protein-coding
890	chr10	128194226	128194641	+	0	NA	promoter-TSS (NM_001285779)	promoter-TSS (NM_001285779)	-202	NM_001033264	216456		NM_001033264	ENSMUSG00000044005	Gls2	A330074B06Rik|GA|GLS|Lga	glutaminase 2 (liver, mitochondrial)	protein-coding
4492	chr2	167877830	167878114	+	0	NA	Intergenic	Intergenic	-54355	NM_011201	19246		NM_011201	ENSMUSG00000027540	Ptpn1	PTP-1B|PTP-HA2|PTP1B	protein tyrosine phosphatase, non-receptor type 1	protein-coding
3106	chr16	94179918	94180141	+	0	NA	intron (NM_139145, intron 6 of 10)	intron (NM_139145, intron 6 of 10)	94769	NM_011377	20465		NM_011377	ENSMUSG00000062713	Sim2	bHLHe15	single-minded family bHLH transcription factor 2	protein-coding
4114	chr2	64451742	64452172	+	0	NA	Intergenic	Intergenic	-353919	NM_001267847	60344		NM_021716	ENSMUSG00000075324	Fign	Fgn|fi|fidget	fidgetin	protein-coding
4592	chr3	19894646	19895131	+	0	NA	promoter-TSS (NR_027985)	promoter-TSS (NR_027985)	17	NR_027985	70808		NM_027561		4632415L05Rik	-	RRS1 ribosome biogenesis regulator homolog pseudogene	pseudo
5542	chr5	3647727	3648024	+	0	NA	promoter-TSS (NM_026033)	promoter-TSS (NM_026033)	61	NM_026033	67210		NM_026033	ENSMUSG00000007415	Gatad1	2310031E19Rik|2810047M21Rik|8430439A17Rik|9130430G15Rik|B330017N08Rik|Odag	GATA zinc finger domain containing 1	protein-coding
2704	chr15	79787549	79787946	+	0	NA	3' UTR (NM_030689, exon 5 of 5)	3' UTR (NM_030689, exon 5 of 5)	-13280	NM_017470	54152		NM_017470	ENSMUSG00000022420	Dnal4	D15Ertd424e|Dnalc4	dynein, axonemal, light chain 4	protein-coding
5442	chr4	140452510	140452754	+	0	NA	Intergenic	Intergenic	72165	NR_151509	329970		NR_151508		Gm13016	A830025M08	predicted gene 13016	ncRNA
6193	chr6	67266602	67266998	+	0	NA	promoter-TSS (NM_001113564)	promoter-TSS (NM_001113564)	-179	NM_001113566	66870		NM_025814	ENSMUSG00000036371	Serbp1	1200009K13Rik|9330147J08Rik|Pairbp1	serpine1 mRNA binding protein 1	protein-coding
2618	chr15	62628621	62629268	+	0	NA	Intergenic	Intergenic	-409493	NR_003523	67552		NM_026230		Macroh2a3	4933432H23Rik|H2afy3	macroH2A.3 histone	pseudo
147	chr1	64226372	64226814	+	0	NA	Intergenic	Intergenic	-105204	NM_033563	93691		NM_033563	ENSMUSG00000025959	Klf7	9830124P08Rik	Kruppel-like transcription factor 7 (ubiquitous)	protein-coding
157	chr1	66266056	66266937	+	0	NA	intron (NM_001039934, intron 3 of 14)	intron (NM_001039934, intron 3 of 14)	-55228	NM_001310634	17756		NM_008632	ENSMUSG00000015222	Map2	G1-397-34|MAP-2|Mtap-2|Mtap2|repro4	microtubule-associated protein 2	protein-coding
920	chr11	4998317	4998872	+	0	NA	intron (NM_007454, intron 1 of 20)	B4|SINE|B4	11770	NM_001355660	11764		NM_007454	ENSMUSG00000009090	Ap1b1	Adtb1|b2b1660Clo	adaptor protein complex AP-1, beta 1 subunit	protein-coding
6508	chr7	25179622	25180030	+	0	NA	Intergenic	CpG	24757	NR_045848	434147		NM_001033781	ENSMUSG00000074274	D930028M14Rik	EG434147	RIKEN cDNA D930028M14 gene	ncRNA
1811	chr12	108006224	108006605	+	0	NA	Intergenic	CpG	-3000	NM_001286343	58208		NM_021399	ENSMUSG00000048251	Bcl11b	9130430L19Rik|B630002E05Rik|BCL-11B|Ctip2|Rit1	B cell leukemia/lymphoma 11B	protein-coding
6408	chr6	128799037	128799800	+	0	NA	Intergenic	Intergenic	-10777	NM_001159904	17059		NM_008527	ENSMUSG00000030325	Klrb1c	CD161|Klrb1b|Ly-59|Ly55c|Ly59|NK-RP1|NK1.1|NKR-P1.9|NKRP1|NKRP140|Nk-1|Nk-1.2|Nk1|Nk1.2|Nkrp1b|Nkrp1c|ly-55c	killer cell lectin-like receptor subfamily B member 1C	protein-coding
1380	chr11	101785045	101785424	+	0	NA	promoter-TSS (NM_008815)	promoter-TSS (NM_008815)	76	NM_001316365	18612		NM_008815	ENSMUSG00000017724	Etv4	Pea-3|Pea3	ets variant 4	protein-coding
2421	chr14	68382274	68383274	+	0	NA	Intergenic	Intergenic	150915	NM_007402	11500		NM_007402	ENSMUSG00000022056	Adam7	ADAM 7|EAP1|EAPI	a disintegrin and metallopeptidase domain 7	protein-coding
2521	chr15	5622595	5622892	+	0	NA	Intergenic	MERVL_2A-int|LTR|ERVL	126425	NR_045274	71432		NR_045274	ENSMUSG00000121619	5430437J10Rik	-	RIKEN cDNA 5430437J10 gene	ncRNA
442	chr1	169916731	169917680	+	0	NA	Intergenic	Intergenic	-11734	NM_001033185	78465		NM_001033185	ENSMUSG00000070532	Ccdc190	1700084C01Rik	coiled-coil domain containing 190	protein-coding
2209	chr14	9597327	9597729	+	0	NA	intron (NM_010210, intron 7 of 8)	intron (NM_010210, intron 7 of 8)	-68170	NR_168883	105245679		NR_168883		Gm41096	-	predicted gene, 41096	ncRNA
1351	chr11	98982222	98982592	+	0	NA	exon (NM_178596, exon 1 of 1)	exon (NM_178596, exon 1 of 1)	613	NM_178596	353155		NM_178596	ENSMUSG00000047197	Gjd3	Cxnr|Gja11|Gjc1|cx30.2	gap junction protein, delta 3	protein-coding
452	chr1	172060859	172061440	+	0	NA	Intergenic	Intergenic	-3553	NM_010916	18071		NM_010916	ENSMUSG00000051251	Nhlh1	Hen1|Nscl|Tal2|bHLHa35	nescient helix loop helix 1	protein-coding
3947	chr2	10525738	10525963	+	0	NA	intron (NM_001369078, intron 11 of 21)	intron (NM_001369078, intron 11 of 21)	7695	NR_035418	100316831		NR_035418	ENSMUSG00000080594	Mir669h	Mirn669h|mir-669h|mmu-mir-669h	microRNA 669h	ncRNA
2445	chr14	75566617	75566949	+	0	NA	Intergenic	Intergenic	25202	NM_001164141	67926		NM_026457	ENSMUSG00000034913	Cby2	1700086N05Rik|Nurit|Spert	chibby family member 2	protein-coding
2545	chr15	25412282	25413025	+	0	NA	intron (NM_027395, intron 1 of 1)	CpG	1111	NM_027395	70350		NM_027395	ENSMUSG00000045763	Basp1	2610024P12Rik|CAP-23|CAP23|Ckap3|NAP-22|NAP22	brain abundant, membrane attached signal protein 1	protein-coding
6307	chr6	97528869	97529845	+	0	NA	intron (NM_145148, intron 1 of 23)	intron (NM_145148, intron 1 of 23)	-41537	NM_001346637	232288		NM_145148	ENSMUSG00000030064	Frmd4b	6030440G05Rik|GOBLIN|GRSP1	FERM domain containing 4B	protein-coding
6124	chr6	38760826	38761445	+	0	NA	intron (NM_001136065, intron 2 of 14)	intron (NM_001136065, intron 2 of 14)	76176	NM_001136065	15258		NM_010433	ENSMUSG00000061436	Hipk2	1110014O20Rik|B230339E18Rik|Stank	homeodomain interacting protein kinase 2	protein-coding
2182	chr13	113464346	113465016	+	0	NA	non-coding (NR_045501, exon 5 of 7)	non-coding (NR_045501, exon 5 of 7)	38163	NR_045501	70917		NR_045501	ENSMUSG00000114790	4921509O07Rik	-	RIKEN cDNA 4921509O07 gene	ncRNA
7937	chrX	75416562	75416777	+	0	NA	promoter-TSS (NM_001039373)	promoter-TSS (NM_001039373)	41	NM_001358737	210766		NM_145956	ENSMUSG00000031201	Brcc3	C6.1A	BRCA1/BRCA2-containing complex, subunit 3	protein-coding
5260	chr4	114870085	114870354	+	0	NA	Intergenic	Intergenic	38679	NM_008593	17301		NM_008593	ENSMUSG00000055210	Foxd2	Mf2	forkhead box D2	protein-coding
2031	chr13	58589399	58589646	+	0	NA	intron (NM_022317, intron 1 of 17)	intron (NM_022317, intron 1 of 17)	21355	NM_022317	114304		NM_022317	ENSMUSG00000021553	Slc28a3	Cnt3	solute carrier family 28 (sodium-coupled nucleoside transporter), member 3	protein-coding
3378	chr17	69969206	69969419	+	0	NA	5' UTR (NM_001360665, exon 1 of 15)	5' UTR (NM_001360665, exon 1 of 15)	239	NM_001347412	224997		NM_027712	ENSMUSG00000003279	Dlgap1	4933422O14Rik|9630002F18|D17Bwg0511e|GKAP/SAPAP|GKPA/SAPAP|Gkap|Sapap1|mKIAA4162	DLG associated protein 1	protein-coding
1759	chr12	91766432	91766669	+	0	NA	intron (NM_175367, intron 1 of 6)	intron (NM_175367, intron 1 of 6)	19886	NM_175367	108800		NM_175367	ENSMUSG00000020961	Ston2	4933401N24Rik|EG666955|Gm8378	stonin 2	protein-coding
7277	chr8	107588397	107588678	+	0	NA	promoter-TSS (NM_010817)	promoter-TSS (NM_010817)	-55	NM_010817	17463		NM_010817	ENSMUSG00000039067	Psmd7	Mov-34|Mov34	proteasome (prosome, macropain) 26S subunit, non-ATPase, 7	protein-coding
403	chr1	158654387	158654732	+	0	NA	intron (NM_007495, intron 16 of 22)	intron (NM_007495, intron 16 of 22)	148934	NR_030441	735253		NR_030441	ENSMUSG00000070103	Mir488	Mirn488|mir-488|mmu-mir-488	microRNA 488	ncRNA
4601	chr3	30012952	30013296	+	0	NA	promoter-TSS (NM_007963)	promoter-TSS (NM_007963)	80	NM_007963	14013		NM_007963	ENSMUSG00000027684	Mecom	D630039M04Rik|Evi-1|Evi1|Jbo|Mds|Mds1|Mds1-Evi1|Prdm3|Znfpr1b1	MDS1 and EVI1 complex locus	protein-coding
6871	chr7	129958269	129958557	+	0	NA	Intergenic	Intergenic	-3752	NR_046077	100043150		NR_046077	ENSMUSG00000108504	Gm4265	-	predicted gene 4265	ncRNA
260	chr1	98190044	98190354	+	0	NA	non-coding (NR_151613, exon 4 of 4)	non-coding (NR_151613, exon 4 of 4)	16551	NR_151613	102634194		NR_151613	ENSMUSG00000100711	Gm29461	-	predicted gene 29461	ncRNA
2936	chr16	31275032	31275380	+	0	NA	promoter-TSS (NM_025800)	promoter-TSS (NM_025800)	71	NM_025800	66849		NM_025800	ENSMUSG00000047714	Ppp1r2	0610025N14Rik|2310007G06Rik|4930440J04Rik|5430408E15Rik|D16Ertd248e|I-2|IPP-2	protein phosphatase 1, regulatory inhibitor subunit 2	protein-coding
2235	chr14	21252382	21252947	+	0	NA	intron (NM_134079, intron 6 of 10)	intron (NM_134079, intron 6 of 10)	176512	NM_001243041	11534		NM_134079	ENSMUSG00000039197	Adk	2310026J05Rik|5033405D03Rik|Ak	adenosine kinase	protein-coding
3477	chr18	13972363	13972623	+	0	NA	promoter-TSS (NR_165795)	promoter-TSS (NR_165795)	240	NM_001360804	225207		NM_145492	ENSMUSG00000024420	Zfp521	B930086A16Rik|Evi3|Znf521	zinc finger protein 521	protein-coding
1989	chr13	53075287	53075536	+	0	NA	Intergenic	Intergenic	-94372	NM_017373	18030		NM_017373	ENSMUSG00000056749	Nfil3	E4BP4	nuclear factor, interleukin 3, regulated	protein-coding
3577	chr18	53595945	53596401	+	0	NA	Intergenic	Intergenic	-51978	NR_040349	100502945		NR_040349	ENSMUSG00000118362	Gm19466	-	predicted gene, 19466	ncRNA
2975	chr16	37990950	37991420	+	0	NA	intron (NM_153394, intron 7 of 9)	intron (NM_153394, intron 7 of 9)	-26138	NR_040565	75175		NR_040565		4930542C21Rik	-	RIKEN cDNA 4930542C21 gene	ncRNA
2276	chr14	30479439	30479887	+	0	NA	promoter-TSS (NM_133761)	promoter-TSS (NM_133761)	98	NM_133761	75901		NM_133761	ENSMUSG00000021962	Dcp1a	1110066A22Rik|4930568L04Rik|D14Ertd817e|Mitc1|SMIF	decapping mRNA 1A	protein-coding
89	chr1	42491282	42491751	+	0	NA	Intergenic	Intergenic	-193022	NR_168293	108167623		NR_168292	ENSMUSG00000093436	Gm20646	Gm46091	predicted gene 20646	ncRNA
4113	chr2	64079978	64080292	+	0	NA	intron (NM_001267847, intron 1 of 3)	intron (NM_001267847, intron 1 of 3)	17903	NM_001267846	60344		NM_021716	ENSMUSG00000075324	Fign	Fgn|fi|fidget	fidgetin	protein-coding
6962	chr8	3467273	3467752	+	0	NA	5' UTR (NM_001368376, exon 1 of 5)	5' UTR (NM_001368376, exon 1 of 5)	136	NM_001368378	69129		NM_026951	ENSMUSG00000069633	Pex11g	1810022F11Rik|1810049N02Rik|Pex11c|Pex11gamma	peroxisomal biogenesis factor 11 gamma	protein-coding
2703	chr15	79774214	79774516	+	0	NA	5' UTR (NM_017470, exon 1 of 4)	5' UTR (NM_017470, exon 1 of 4)	102	NM_017470	54152		NM_017470	ENSMUSG00000022420	Dnal4	D15Ertd424e|Dnalc4	dynein, axonemal, light chain 4	protein-coding
3668	chr18	71787512	71787735	+	0	NA	intron (NM_007831, intron 5 of 28)	intron (NM_007831, intron 5 of 28)	563446	NM_007831	13176		NM_007831	ENSMUSG00000060534	Dcc	C030036D22Rik|Igdcc1	DCC netrin 1 receptor	protein-coding
6194	chr6	70792099	70792366	+	0	NA	promoter-TSS (NM_009075)	promoter-TSS (NM_009075)	-57	NM_009075	19895		NM_009075	ENSMUSG00000053604	Rpia	RPI	ribose 5-phosphate isomerase A	protein-coding
6512	chr7	25306177	25306382	+	0	NA	exon (NM_183311, exon 1 of 15)	exon (NM_183311, exon 1 of 15)	171	NM_183311	330485		NM_183311	ENSMUSG00000043843	Tmem145	B930076A02Rik	transmembrane protein 145	protein-coding
4766	chr3	95283149	95283675	+	0	NA	5' UTR (NM_199475, exon 1 of 10)	5' UTR (NM_199475, exon 1 of 10)	477	NM_133858	75007		NM_133858	ENSMUSG00000038712	Mindy1	1810005H09Rik|4930504E06Rik|Fam63a|cI-40|mKIAA1390|ni	MINDY lysine 48 deubiquitinase 1	protein-coding
6412	chr6	131293134	131293470	+	0	NA	promoter-TSS (NM_025564)	promoter-TSS (NM_025564)	-58	NM_025564	66441		NM_025564	ENSMUSG00000030188	Magohb	2010012C16Rik|Mago|Magoh|Magoh-rs1	mago homolog B, exon junction complex core component	protein-coding
2149	chr13	100015591	100015993	+	0	NA	promoter-TSS (NM_030026)	promoter-TSS (NM_030026)	-153	NM_030026	78038		NM_030026	ENSMUSG00000021646	Mccc2	4930552N12Rik|MCCB	methylcrotonoyl-Coenzyme A carboxylase 2 (beta)	protein-coding
5605	chr5	31697721	31698262	+	0	NA	promoter-TSS (NM_144541)	promoter-TSS (NM_144541)	-59	NM_181280	107976		NM_144541	ENSMUSG00000052139	Babam2	6030405P19Rik|B830038C02Rik|Bre	BRISC and BRCA1 A complex member 2	protein-coding
523	chr1	187997675	187998129	+	0	NA	promoter-TSS (NM_011935)	promoter-TSS (NM_011935)	75	NM_001357536	26381		NM_011935	ENSMUSG00000026610	Esrrg	ERR3|Errg|NR3B3|mKIAA0832	estrogen-related receptor gamma	protein-coding
1942	chr13	36283022	36283591	+	0	NA	intron (NM_001039189, intron 3 of 5)	intron (NM_001039189, intron 3 of 5)	165663	NM_001039189	69955		NM_024274	ENSMUSG00000021420	Fars2	Fars1|pheRS	phenylalanine-tRNA synthetase 2, mitochondrial	protein-coding
1884	chr13	20318840	20319072	+	0	NA	intron (NM_080288, intron 13 of 21)	intron (NM_080288, intron 13 of 21)	-154034	NM_198093	140580		NM_080288	ENSMUSG00000041112	Elmo1	6330578D22Rik|C230095H21Rik|CED-12	engulfment and cell motility 1	protein-coding
4060	chr2	34635910	34636187	+	0	NA	Intergenic	Intergenic	119184	NR_151469	66691		NM_025709	ENSMUSG00000026867	Gapvd1	2010005B09Rik|4432404J10Rik|Gapex-5|RAP6|RME-6|mKIAA1521	GTPase activating protein and VPS9 domains 1	protein-coding
597	chr10	22726291	22726710	+	0	NA	intron (NM_011603, intron 1 of 6)	intron (NM_011603, intron 1 of 6)	2932	NR_106123	102465768		NR_106123	ENSMUSG00000098714	Mir7663	Gm28034|mmu-mir-7663	microRNA 7663	ncRNA
914	chr11	4135090	4135342	+	0	NA	promoter-TSS (NM_001363143)	promoter-TSS (NM_001363143)	56	NM_001363143	71673		NM_027859	ENSMUSG00000003581	Rnf215	0610009J22Rik	ring finger protein 215	protein-coding
4788	chr3	101161526	101161958	+	0	NA	Intergenic	Intergenic	-51576	NM_011197	19221		NM_011197	ENSMUSG00000027864	Ptgfrn	4833445A08Rik|CD9P-1|EWI-F|FPRP|Trim45	prostaglandin F2 receptor negative regulator	protein-coding
7803	chr9	109832518	109832992	+	0	NA	promoter-TSS (NM_018757)	promoter-TSS (NM_018757)	-39	NM_018757	54369		NM_018757	ENSMUSG00000032478	Nme6	nm23-M6	NME/NM23 nucleoside diphosphate kinase 6	protein-coding
6004	chr5	140191347	140192021	+	0	NA	intron (NR_152617, intron 11 of 16)	intron (NR_152617, intron 11 of 16)	-16766	NM_001359027	17120		NM_010752	ENSMUSG00000029554	Mad1l1	Mad1	MAD1 mitotic arrest deficient 1-like 1	protein-coding
3686	chr18	75959065	75959653	+	0	NA	intron (NM_145356, intron 2 of 4)	intron (NM_145356, intron 2 of 4)	-99967	NM_001357506	207259		NM_145356	ENSMUSG00000044646	Zbtb7c	B230208J24Rik|Kr-pok|Zbtb36	zinc finger and BTB domain containing 7C	protein-coding
5639	chr5	38039115	38039440	+	0	NA	promoter-TSS (NM_001289535)	promoter-TSS (NM_001289535)	47	NM_001359398	71116		NM_026959	ENSMUSG00000029125	Stx18	1810035L21Rik|4933425D03Rik	syntaxin 18	protein-coding
1572	chr12	20990261	20990693	+	0	NA	Intergenic	CpG	-121279	NM_001098168	211914		NM_001004364	ENSMUSG00000052632	Asap2	6530401G17Rik|Ddef2|Gm1523|Gm592|PAG3|PAP	ArfGAP with SH3 domain, ankyrin repeat and PH domain 2	protein-coding
1472	chr11	115413121	115413817	+	0	NA	TTS (NM_001347645)	TTS (NM_001347645)	6450	NM_027862	71679		NM_027862	ENSMUSG00000034566	Atp5pd	0610009D10Rik|Atp5h	ATP synthase peripheral stalk subunit d	protein-coding
4867	chr3	125576106	125576398	+	0	NA	intron (NM_022565, intron 4 of 13)	intron (NM_022565, intron 4 of 13)	172161	NM_022565	64580		NM_022565	ENSMUSG00000027971	Ndst4	4930439H17Rik	N-deacetylase/N-sulfotransferase (heparin glucosaminyl) 4	protein-coding
4958	chr4	3835654	3835858	+	0	NA	promoter-TSS (NM_026147)	promoter-TSS (NM_026147)	-101	NM_026147	67427		NM_026147	ENSMUSG00000028234	Rps20	4632426K06Rik|Dsk4	ribosomal protein S20	protein-coding
2591	chr15	51877398	51877678	+	0	NA	promoter-TSS (NM_030132)	promoter-TSS (NM_030132)	97	NM_030132	78581		NM_030132	ENSMUSG00000022313	Utp23	1700010I21Rik|D530033C11Rik	UTP23 small subunit processome component	protein-coding
6138	chr6	39810787	39811046	+	0	NA	promoter-TSS (NM_001010930)	promoter-TSS (NM_001010930)	20	NM_001010930	14548		NM_010270	ENSMUSG00000029918	Mrps33	CGI-139|Gdap3|MRP-S33|PTD003	mitochondrial ribosomal protein S33	protein-coding
544	chr1	194148831	194149379	+	0	NA	Intergenic	Intergenic	73654	NR_040477	74942		NR_040477	ENSMUSG00000103692	4930503O07Rik	-	RIKEN cDNA 4930503O07 gene	ncRNA
554	chr10	4726465	4726671	+	0	NA	intron (NM_007956, intron 2 of 8)	intron (NM_007956, intron 2 of 8)	16410	NM_001302531	13982		NM_007956	ENSMUSG00000019768	Esr1	ER|ER-alpha|ERa|ERalpha|ESR|Estr|Estra|Nr3a1	estrogen receptor 1 (alpha)	protein-coding
2491	chr14	103822860	103823464	+	0	NA	exon (NM_001136061, exon 4 of 8)	exon (NM_001136061, exon 4 of 8)	20539	NM_007904	13618		NM_007904	ENSMUSG00000022122	Ednrb	ET-B|ET-BR|ETR-b|ETb|Sox10m1	endothelin receptor type B	protein-coding
5187	chr4	95161209	95161540	+	0	NA	Intergenic	CpG	-31930	NR_166673	105244624		NR_166673	ENSMUSG00000084918	Gm12708	-	predicted gene 12708	ncRNA
459	chr1	172563191	172563559	+	0	NA	non-coding (NR_027644, exon 6 of 6)	non-coding (NR_027644, exon 6 of 6)	3469	NR_027644	240916		NM_177723	ENSMUSG00000049598	Vsig8	A030011M19|EG240916	V-set and immunoglobulin domain containing 8	protein-coding
1253	chr11	84585597	84586108	+	0	NA	Intergenic	Intergenic	60192	NR_038057	78365		NR_038057	ENSMUSG00000087211	Lhx1os	1500016L03Rik|Lhx1as|ln-CR7	LIM homeobox 1, opposite strand	ncRNA
449	chr1	171102054	171103009	+	0	NA	Intergenic	CpG	-11455	NM_001379427	75472		NM_001081275	ENSMUSG00000026649	Cfap126	1700009P17Rik|Flattop|Fltp	cilia and flagella associated protein 126	protein-coding
7071	chr8	35095048	35095577	+	0	NA	Intergenic	MLT1C|LTR|ERVL-MaLR	-129622	NM_175091	21951		NM_175091	ENSMUSG00000031529	Tnks	4930554K12Rik|ARTD5|D130072O21Rik|Parp5a|TANK1|mTNKS1	tankyrase, TRF1-interacting ankyrin-related ADP-ribose polymerase	protein-coding
3436	chr17	87745088	87745706	+	0	NA	TTS (NM_199251)	TTS (NM_199251)	52597	NM_199251	210741		NM_199251	ENSMUSG00000050138	Kcnk12	mntk1	potassium channel, subfamily K, member 12	protein-coding
7300	chr8	111933748	111933969	+	0	NA	promoter-TSS (NM_001033321)	promoter-TSS (NM_001033321)	-45	NM_001033321	234740		NM_001033321	ENSMUSG00000031951	Tmem231	4932417I16Rik|Gm178	transmembrane protein 231	protein-coding
3536	chr18	38174102	38174709	+	0	NA	Intergenic	Intergenic	35357	NM_029357	75599		NM_029357	ENSMUSG00000051375	Pcdh1	2010005A06Rik	protocadherin 1	protein-coding
2237	chr14	21369040	21369244	+	0	NA	intron (NM_134079, intron 8 of 10)	intron (NM_134079, intron 8 of 10)	-130628	NM_001205241	54169		NM_017479	ENSMUSG00000021767	Kat6b	B130044K16Rik|MYST-4|Morf|Myst4|mKIAA0383|qkf|querkopf	K(lysine) acetyltransferase 6B	protein-coding
3475	chr18	12941418	12941864	+	0	NA	5' UTR (NM_207530, exon 1 of 28)	5' UTR (NM_207530, exon 1 of 28)	200	NM_207530	64291		NM_020573	ENSMUSG00000044252	Osbpl1a	G430090F17Rik|Gm753|ORP-1|Osbpl1b	oxysterol binding protein-like 1A	protein-coding
3575	chr18	53417885	53418335	+	0	NA	promoter-TSS (NM_008908)	promoter-TSS (NM_008908)	-103	NM_008908	19038		NM_008908	ENSMUSG00000024538	Ppic	CyP-20c	peptidylprolyl isomerase C	protein-coding
1210	chr11	76243452	76243770	+	0	NA	promoter-TSS (NM_026029)	promoter-TSS (NM_026029)	88	NM_001362901	67201		NM_026029	ENSMUSG00000017286	Glod4	1700082G03Rik|2700085E05Rik	glyoxalase domain containing 4	protein-coding
2977	chr16	38346966	38347181	+	0	NA	promoter-TSS (NM_001017429)	promoter-TSS (NM_001017429)	74	NM_001017429	12856		NM_001017429	ENSMUSG00000046516	Cox17	-	cytochrome c oxidase assembly protein 17, copper chaperone	protein-coding
6339	chr6	107498682	107498891	+	0	NA	Intergenic	Intergenic	-30940	NM_008516	16979		NM_008516	ENSMUSG00000034648	Lrrn1	2810047E21Rik|NLRR-1	leucine rich repeat protein 1, neuronal	protein-coding
6123	chr6	38534138	38534663	+	0	NA	promoter-TSS (NM_025363)	promoter-TSS (NM_025363)	-461	NM_025363	66117		NM_025363	ENSMUSG00000019689	Fmc1	1110001J03Rik	formation of mitochondrial complex V assembly factor 1	protein-coding
7236	chr8	91634596	91635099	+	0	NA	intron (NM_011936, intron 8 of 8)	intron (NM_011936, intron 8 of 8)	166807	NM_008393	16373		NM_008393	ENSMUSG00000031734	Irx3	-	Iroquois related homeobox 3	protein-coding
7935	chrX	74428994	74429210	+	0	NA	promoter-TSS (NM_178590)	promoter-TSS (NM_178590)	-213	NM_001161422	16151		NM_010547	ENSMUSG00000004221	Ikbkg	1110037D23Rik|IKK[g]|NEMO	inhibitor of kappaB kinase gamma	protein-coding
4522	chr2	173789913	173790146	+	0	NA	Intergenic	Intergenic	52458	NM_019806	56491		NM_019806	ENSMUSG00000054455	Vapb	D2Abb2e|VAMP-B|VAP-B|VAP33b|Vamp33b	vesicle-associated membrane protein, associated protein B and C	protein-coding
4422	chr2	155818797	155819327	+	0	NA	TTS (NM_010808)	TTS (NM_010808)	170	NM_001384169	613262		NM_001384169	ENSMUSG00000074649	Mmp24os1	-	matrix metallopeptidase 24 opposite strand transcript 1	protein-coding
5589	chr5	29467824	29468264	+	0	NA	Intergenic	CpG	10426	NM_019944	15285		NM_019944	ENSMUSG00000001566	Mnx1	HB9|Hlxb9|MNR2	motor neuron and pancreas homeobox 1	protein-coding
7275	chr8	107424829	107425158	+	0	NA	promoter-TSS (NM_026277)	promoter-TSS (NM_026277)	45	NM_026277	67619		NM_026277	ENSMUSG00000003848	Nob1	1700021I09Rik|ART-4|Nob1p|Psmd8bp1	NIN1/RPN12 binding protein 1 homolog	protein-coding
7976	chrX	134600793	134601915	+	0	NA	promoter-TSS (NM_013463)	promoter-TSS (NM_013463)	175	NM_001313716	56258		NM_019868	ENSMUSG00000045427	Hnrnph2	DXHXS1271E|Ftp-3|Ftp3|H'|HNRNP|Hnrph2	heterogeneous nuclear ribonucleoprotein H2	protein-coding
5489	chr4	149893749	149894319	+	0	NA	Intergenic	Intergenic	60972	NM_029035	74646		NM_029035	ENSMUSG00000039911	Spsb1	1110014L01Rik|4930422J18Rik|SSB-1|SSB1	splA/ryanodine receptor domain and SOCS box containing 1	protein-coding
4032	chr2	30711845	30712794	+	0	NA	Intergenic	CpG	-8891	NR_037272	100526499		NR_037272	ENSMUSG00000093091	Mir3089	mir-3089|mmu-mir-3089	microRNA 3089	ncRNA
3921	chr19	60790560	60791366	+	0	NA	promoter-TSS (NM_010123)	promoter-TSS (NM_010123)	-270	NM_010123	13669		NM_010123	ENSMUSG00000024991	Eif3a	A830012B05Rik|Csma|Eif3|Eif3s10|mKIAA0139	eukaryotic translation initiation factor 3, subunit A	protein-coding
5861	chr5	117976619	117977000	+	0	NA	promoter-TSS (NM_001346588)	promoter-TSS (NM_001346588)	39	NM_145564	231670		NM_145564	ENSMUSG00000032898	Fbxo21	2810425J22Rik	F-box protein 21	protein-coding
3246	chr17	29614349	29614834	+	0	NA	promoter-TSS (NR_132314)	promoter-TSS (NR_132314)	-198	NM_021419	58230		NM_021419	ENSMUSG00000090083	Rnf8	3830404E21Rik|AIP37|laXp180	ring finger protein 8	protein-coding
3945	chr2	8691578	8691973	+	0	NA	Intergenic	Intergenic	-255161	NR_168337	102633034		NR_168337		Gm30957	-	predicted gene, 30957	ncRNA
218	chr1	85231011	85231460	+	0	NA	intron (NM_001378664, intron 1 of 1)	L1Md_F|LINE|L1	31624	NM_001081746	665378		NM_001081746	ENSMUSG00000079457	Gm7609	EG665378	predicted pseudogene 7609	protein-coding
3720	chr18	82497173	82497380	+	0	NA	intron (NM_001025245, intron 1 of 3)	B1_Mur2|SINE|Alu	22153	NM_001025245	17196		NM_010777	ENSMUSG00000041607	Mbp	Hmbpr|golli-mbp|jve|mld|shi	myelin basic protein	protein-coding
4181	chr2	79797650	79797923	+	0	NA	intron (NR_110979, intron 4 of 4)	ID_B1|SINE|B4	90006	NR_110979	75276		NM_172420	ENSMUSG00000034683	Ppp1r1c	4930565M23Rik|4930579P15Rik	protein phosphatase 1, regulatory inhibitor subunit 1C	protein-coding
2447	chr14	76991491	76991700	+	0	NA	Intergenic	Intergenic	45022	NM_172488	210808		NM_172488	ENSMUSG00000044350	Lacc1	9030625A04Rik	laccase domain containing 1	protein-coding
2547	chr15	25669097	25669808	+	0	NA	intron (NM_019472, intron 2 of 40)	intron (NM_019472, intron 2 of 40)	46902	NM_019472	17909		NM_019472	ENSMUSG00000022272	Myo10	D15Ertd600e|mKIAA0799|myosin-X	myosin X	protein-coding
6305	chr6	97278184	97278530	+	0	NA	Intergenic	RMER10A|LTR|ERVL	-25600	NM_001081157	320502		NM_001081157	ENSMUSG00000044086	Lmod3	5430424A14Rik	leiomodin 3 (fetal)	protein-coding
6270	chr6	89327818	89328021	+	0	NA	intron (NM_008881, intron 23 of 31)	intron (NM_008881, intron 23 of 31)	34694	NM_008881	18844		NM_008881	ENSMUSG00000030084	Plxna1	2600013D04Rik|NOV|PlexA1|Plxn1|mKIAA4053	plexin A1	protein-coding
6731	chr7	96819434	96819740	+	0	NA	intron (NM_001310760, intron 17 of 32)	intron (NM_001310760, intron 17 of 32)	-18038	NR_045874	791381		NR_045874	ENSMUSG00000053049	Gm15413	-	predicted gene 15413	ncRNA
4150	chr2	74715908	74716343	+	0	NA	promoter-TSS (NR_027899)	promoter-TSS (NR_027899)	5	NR_027899	73429		NR_027899		Hoxd3os1	1700064D17Rik|1700109F18Rik	homeobox D3, opposite strand 1	ncRNA
7909	chrX	42148995	42149611	+	0	NA	promoter-TSS (NM_001077712)	promoter-TSS (NM_001077712)	-109	NM_001077712	20843		NM_021465	ENSMUSG00000025862	Stag2	9230105L23Rik|B230112I07Rik|SA-2|SAP2	STAG2 cohesin complex component	protein-coding
2348	chr14	54754644	54754846	+	0	NA	intron (NM_016972, intron 3 of 10)	intron (NM_016972, intron 3 of 10)	27141	NM_016972	50934		NM_016972	ENSMUSG00000022180	Slc7a8	LAT2	solute carrier family 7 (cationic amino acid transporter, y+ system), member 8	protein-coding
6930	chr7	140057888	140058508	+	0	NA	Intergenic	CpG	-9110	NM_010836	17703		NM_010836	ENSMUSG00000025469	Msx3	-	msh homeobox 3	protein-coding
2602	chr15	57824508	57824749	+	0	NA	intron (NM_199449, intron 3 of 3)	intron (NM_199449, intron 3 of 3)	67790	NM_024207	67819		NM_024207	ENSMUSG00000022365	Derl1	1110021N07Rik|Derlin-1	Der1-like domain family, member 1	protein-coding
3026	chr16	63501082	63501428	+	0	NA	Intergenic	Intergenic	362920	NM_001362452	13837		NM_010140	ENSMUSG00000052504	Epha3	Cek4|EK4|ETK1|End3|Hek|Hek4|Mek4|Tyro4	Eph receptor A3	protein-coding
7546	chr9	49206197	49206601	+	0	NA	Intergenic	Intergenic	-44132	NM_177701	235327		NM_177701	ENSMUSG00000054156	Gm4894	A430041E03|EG235327	predicted gene 4894	ncRNA
7446	chr9	22054547	22054952	+	0	NA	TTS (NM_001310759)	TTS (NM_001310759)	-2726	NM_010487	15571		NM_010487	ENSMUSG00000003410	Elavl3	2600009P04Rik|Huc|PLE21|mHuC	ELAV like RNA binding protein 3	protein-coding
560	chr10	7726026	7726306	+	0	NA	intron (NM_011835, intron 1 of 10)	CpG	166	NM_011835	23924		NM_011835	ENSMUSG00000019794	Katna1	-	katanin p60 (ATPase-containing) subunit A1	protein-coding
5235	chr4	108780464	108780680	+	0	NA	5' UTR (NM_001384118, exon 1 of 19)	5' UTR (NM_001384118, exon 1 of 19)	267	NM_183300	230597		NM_183300	ENSMUSG00000034557	Zfyve9	Madhip|NSP|SARA|SMADIP	zinc finger, FYVE domain containing 9	protein-coding
5936	chr5	131703814	131704387	+	0	NA	intron (NM_001363480, intron 5 of 19)	intron (NM_001363480, intron 5 of 19)	-176169	NR_040704	75369		NR_040704	ENSMUSG00000105773	4930563F08Rik	-	RIKEN cDNA 4930563F08 gene	ncRNA
5975	chr5	137122745	137122996	+	0	NA	Intergenic	Intergenic	-6663	NM_201373	384309		NM_201373	ENSMUSG00000043279	Trim56	A130009K11Rik|Gm452|RNF109	tripartite motif-containing 56	protein-coding
5276	chr4	117317179	117318245	+	0	NA	intron (NM_025739, intron 2 of 14)	intron (NM_025739, intron 2 of 14)	-28257	NM_001310731	66743		NM_025739	ENSMUSG00000028677	Rnf220	4732477A13|4931406I20Rik|5730503K05Rik	ring finger protein 220	protein-coding
1378	chr11	101706739	101707204	+	0	NA	Intergenic	Intergenic	-25985	NM_144831	217207		NM_144831	ENSMUSG00000034931	Dhx8	Ddx8|mDEAH6|mKIAA4096	DEAH-box helicase 8	protein-coding
3759	chr19	5366585	5366845	+	0	NA	promoter-TSS (NM_027236)	promoter-TSS (NM_027236)	-98	NM_027236	69860		NM_027236	ENSMUSG00000024841	Eif1ad	2010003J03Rik|Eif1ad1	eukaryotic translation initiation factor 1A domain containing	protein-coding
4333	chr2	132686850	132687088	+	0	NA	promoter-TSS (NM_001358260)	promoter-TSS (NM_001358260)	38	NM_001358260	73747		NM_028637	ENSMUSG00000044991	Shld1	1110034G24Rik	shieldin complex subunit 1	protein-coding
4129	chr2	70661395	70661612	+	0	NA	promoter-TSS (NM_027352)	promoter-TSS (NM_027352)	-6	NM_027352	70231		NM_027352	ENSMUSG00000014959	Gorasp2	0610011A07Rik|2410043M02Rik|5730520M13Rik|9430094F20Rik|GOLPH2|GRASP55|GRS2|p59	golgi reassembly stacking protein 2	protein-coding
5182	chr4	93335649	93335851	+	0	NA	promoter-TSS (NM_026954)	promoter-TSS (NM_026954)	-239	NM_026954	69136		NM_026954	ENSMUSG00000054000	Tusc1	2200001D17Rik|TSG-9	tumor suppressor candidate 1	protein-coding
2260	chr14	25606800	25607077	+	0	NA	intron (NM_183208, intron 6 of 23)	CpG	3425	NM_001309430	100188919		NM_001309430		Israa	Gm45915	immune system associated SCR family kinase partner	protein-coding
1477	chr11	115765238	115765508	+	0	NA	promoter-TSS (NM_028014)	promoter-TSS (NM_028014)	-60	NM_028014	71947		NM_028014	ENSMUSG00000020747	Tmem94	2310067B10Rik|Kiaa0195|mKIAA0195	transmembrane protein 94	protein-coding
5031	chr4	33846106	33846372	+	0	NA	Intergenic	Intergenic	-78025	NM_001355020	12801		NM_007726	ENSMUSG00000044288	Cnr1	CB-R|CB1|CB1A|CB1B|CB1R	cannabinoid receptor 1	protein-coding
1577	chr12	21463563	21463982	+	0	NA	Intergenic	Intergenic	45890	NR_166748	100043407		NR_166748	ENSMUSG00000097055	Gm4419	-	predicted gene 4419	ncRNA
3989	chr2	26190333	26190710	+	0	NA	Intergenic	Intergenic	16054	NM_001039653	16871		NM_010711	ENSMUSG00000026934	Lhx3	Lim3|P-LIM|mLIM3|mLim-3	LIM homeobox protein 3	protein-coding
4862	chr3	122620143	122620405	+	0	NA	promoter-TSS (NM_001114665)	promoter-TSS (NM_001114665)	-560	NM_001114665	214459		NM_153118	ENSMUSG00000039735	Fnbp1l	2610318I01Rik|TOCA1|toca-1	formin binding protein 1-like	protein-coding
6417	chr6	135011492	135011824	+	0	NA	promoter-TSS (NM_026360)	promoter-TSS (NM_026360)	46	NM_026360	67755		NM_026360	ENSMUSG00000030204	Ddx47	4930588A18Rik	DEAD box helicase 47	protein-coding
5421	chr4	136981258	136981670	+	0	NA	3' UTR (NM_198248, exon 19 of 19)	3' UTR (NM_198248, exon 19 of 19)	-24648	NM_007939	13842		NM_007939	ENSMUSG00000028661	Epha8	Eek|Hek3|mKIAA1459	Eph receptor A8	protein-coding
6517	chr7	27553017	27553289	+	0	NA	promoter-TSS (NM_011116)	promoter-TSS (NM_011116)	65	NM_011116	18807		NM_011116	ENSMUSG00000003363	Pld3	Sam-9	phospholipase D family member 3	protein-coding
5521	chr4	154224595	154224997	+	0	NA	intron (NM_001162977, intron 4 of 36)	intron (NM_001162977, intron 4 of 36)	54083	NM_001162977	230971		NM_172273	ENSMUSG00000057751	Megf6	2600001P17Rik|Egfl3	multiple EGF-like-domains 6	protein-coding
5209	chr4	101356861	101357093	+	0	NA	promoter-TSS (NR_040708)	promoter-TSS (NR_040708)	-729	NR_040708	77866		NR_040708	ENSMUSG00000086782	E130102H24Rik	-	RIKEN cDNA E130102H24 gene	ncRNA
6858	chr7	128282552	128283133	+	0	NA	intron (NM_001360882, intron 4 of 10)	intron (NM_001360882, intron 4 of 10)	5593	NR_037290	100526559		NR_037290	ENSMUSG00000093215	Mir3103	mir-3103|mmu-mir-3103	microRNA 3103	ncRNA
63	chr1	37299729	37300077	+	0	NA	promoter-TSS (NM_001374630)	promoter-TSS (NM_001374630)	7	NM_001374629	269180		NM_030266	ENSMUSG00000026113	Inpp4a	107kDa|9630012D15|D130048C09Rik	inositol polyphosphate-4-phosphatase, type I	protein-coding
4595	chr3	22075782	22076880	+	0	NA	promoter-TSS (NM_030732)	promoter-TSS (NM_030732)	-321	NM_030732	81004		NM_030732	ENSMUSG00000027630	Tbl1xr1	8030499H02Rik|A630076E03Rik|C21|C230089I12Rik|DC42|Ira1|TBLR1	transducin (beta)-like 1X-linked receptor 1	protein-coding
6967	chr8	4325066	4325558	+	0	NA	promoter-TSS (NM_010485)	promoter-TSS (NM_010485)	102	NR_033527	20300		NM_009138	ENSMUSG00000023235	Ccl25	A130072A22Rik|CKb15|Scya25|TECK	C-C motif chemokine ligand 25	protein-coding
4495	chr2	168115137	168115432	+	0	NA	Intergenic	Intergenic	34280	NM_021409	58220		NM_021409	ENSMUSG00000044641	Pard6b	Par6b	par-6 family cell polarity regulator beta	protein-coding
3811	chr19	18670590	18670921	+	0	NA	promoter-TSS (NM_001377052)	promoter-TSS (NM_001377052)	-4	NM_026120	67383		NM_026120	ENSMUSG00000024726	Carnmt1	2410127L17Rik	carnosine N-methyltransferase 1	protein-coding
5445	chr4	140701424	140701722	+	0	NA	promoter-TSS (NM_173867)	promoter-TSS (NM_173867)	100	NM_173867	108911		NM_173867	ENSMUSG00000040945	Rcc2	2610510H01Rik|2610529N02Rik|Td60|mKIAA1470	regulator of chromosome condensation 2	protein-coding
3380	chr17	70738089	70738315	+	0	NA	intron (NM_001347414, intron 5 of 10)	intron (NM_001347414, intron 5 of 10)	67798	NR_168098	105246306		NR_166885	ENSMUSG00000117231	Gm41609	-	predicted gene, 41609	ncRNA
5545	chr5	5514369	5514969	+	0	NA	5' UTR (NM_001193659, exon 1 of 4)	5' UTR (NM_001193659, exon 1 of 4)	120	NM_001193660	64945		NM_022890	ENSMUSG00000046798	Cldn12	-	claudin 12	protein-coding
6318	chr6	100163133	100163485	+	0	NA	Intergenic	Intergenic	124049	NM_019743	56353		NM_019743	ENSMUSG00000072872	Rybp	2410018J24Rik|DEDAF|YEAF1	RING1 and YY1 binding protein	protein-coding
3351	chr17	56474702	56475293	+	0	NA	intron (NM_011218, intron 1 of 32)	intron (NM_011218, intron 1 of 32)	1483	NM_001252453	19280		NM_011218	ENSMUSG00000013236	Ptprs	PTP|PTP-NU3|PTPNU-3|PTPsigma|Ptpt9|R-PTP-S|RPTPsigma	protein tyrosine phosphatase receptor type S	protein-coding
1947	chr13	41000894	41001261	+	0	NA	promoter-TSS (NM_026550)	promoter-TSS (NM_026550)	67	NM_026550	68083		NM_026550	ENSMUSG00000038683	Pak1ip1	5830431I15Rik|5930415H02Rik|Gdpd1|PIP1	PAK1 interacting protein 1	protein-coding
793	chr10	90818262	90819050	+	0	NA	intron (NM_001359241, intron 17 of 25)	MER135|DNA|DNA	-10998	NM_001347054	77531		NM_181398	ENSMUSG00000058589	Anks1b	AIDA-1|AIDA-1b|C030032C09Rik|E530015N03Rik|EB-1|Gm10937|Gm1555	ankyrin repeat and sterile alpha motif domain containing 1B	protein-coding
7606	chr9	59539437	59539723	+	0	NA	promoter-TSS (NM_010421)	promoter-TSS (NM_010421)	40	NM_010421	15211		NM_010421	ENSMUSG00000025232	Hexa	Hex-1	hexosaminidase A	protein-coding
6119	chr6	37870387	37870982	+	0	NA	promoter-TSS (NM_001272064)	promoter-TSS (NM_001272064)	-127	NM_001272064	21848		NM_145076	ENSMUSG00000029833	Trim24	A130082H20Rik|D430004I05Rik|TIF1|TIF1-alpha|TIF1alpha|Tif1a	tripartite motif-containing 24	protein-coding
2542	chr15	21394775	21395411	+	0	NA	intron (NM_001008420, intron 3 of 11)	intron (NM_001008420, intron 3 of 11)	283641	NM_001008420	215654		NM_001008420	ENSMUSG00000040452	Cdh12	Cdhb	cadherin 12	protein-coding
5704	chr5	72203016	72203271	+	0	NA	promoter-TSS (NM_153389)	promoter-TSS (NM_153389)	-186	NR_003966	231287		NM_153389	ENSMUSG00000046808	Atp10d	9830145H18Rik|ATPVD|D5Buc24e	ATPase, class V, type 10D	protein-coding
3883	chr19	47017972	47018534	+	0	NA	intron (NM_146100, intron 1 of 2)	L2c|LINE|L2	-3079	NR_165067	76952		NM_029810	ENSMUSG00000025041	Nt5c2	2010002I23Rik|CnII|Gm9751|Gmp|Nt5b|Pnt5|cN-II	5'-nucleotidase, cytosolic II	protein-coding
2442	chr14	75482959	75483501	+	0	NA	intron (NM_001128093, intron 1 of 1)	intron (NM_001128093, intron 1 of 1)	27248	NM_001128093	380918		NM_001128093	ENSMUSG00000091722	Siah3	Gm912	siah E3 ubiquitin protein ligase family member 3	protein-coding
5618	chr5	35417687	35418096	+	0	NA	Intergenic	Intergenic	29030	NM_010445	15371		NM_010445	ENSMUSG00000067438	Hmx1	Nkx5-3	H6 homeobox 1	protein-coding
727	chr10	79533295	79533782	+	0	NA	intron (NM_001302389, intron 1 of 5)	CpG	249	NM_001302442	50784		NM_015817	ENSMUSG00000052151	Plpp2	Lpp2|PAP2-G|PAP2-gamma|PAP2c|Ppap2c	phospholipid phosphatase 2	protein-coding
4037	chr2	31449263	31449683	+	0	NA	intron (NM_001370902, intron 86 of 97)	intron (NM_001370902, intron 86 of 97)	-20797	NM_007494	11898		NM_007494	ENSMUSG00000076441	Ass1	ASS|Ass-1|fold	argininosuccinate synthetase 1	protein-coding
2607	chr15	59040710	59041143	+	0	NA	intron (NM_144800, intron 3 of 14)	intron (NM_144800, intron 3 of 14)	41100	NM_144800	211401		NM_144800	ENSMUSG00000022353	Mtss1	2310003N14Rik|D130001D01Rik|Mim|mKIAA0429	MTSS I-BAR domain containing 1	protein-coding
1106	chr11	58306941	58307293	+	0	NA	promoter-TSS (NM_182996)	promoter-TSS (NM_182996)	48	NM_182996	103836		NM_182996	ENSMUSG00000037243	Zfp692	Zfp692-ps|Znf692	zinc finger protein 692	protein-coding
56	chr1	36061166	36061367	+	0	NA	Intergenic	Intergenic	-7134	NM_015818	50785		NM_015818	ENSMUSG00000045216	Hs6st1	6Ost1	heparan sulfate 6-O-sulfotransferase 1	protein-coding
836	chr10	111165712	111166242	+	0	NA	intron (NM_001003717, intron 1 of 22)	intron (NM_001003717, intron 1 of 22)	1175	NM_175489	237542		NM_175489	ENSMUSG00000020189	Osbpl8	C730029P18Rik|D330025H14Rik|ORP-8	oxysterol binding protein-like 8	protein-coding
347	chr1	135740822	135741471	+	0	NA	intron (NR_153810, intron 2 of 3)	intron (NR_153810, intron 2 of 3)	11979	NR_153810	13007		NM_007791	ENSMUSG00000026421	Csrp1	CRP1|Csrp	cysteine and glycine-rich protein 1	protein-coding
357	chr1	138618040	138618322	+	0	NA	intron (NM_021605, intron 1 of 9)	intron (NM_021605, intron 1 of 9)	1576	NM_021605	59125		NM_021605	ENSMUSG00000026393	Nek7	2810460C19Rik	NIMA (never in mitosis gene a)-related expressed kinase 7	protein-coding
1790	chr12	101958004	101958383	+	0	NA	promoter-TSS (NM_001167914)	promoter-TSS (NM_001167914)	50	NM_001167914	110616		NM_029705	ENSMUSG00000021189	Atxn3	2210008M02Rik|ATX3|MJD1|Mjd|Sca3|ataxin-3	ataxin 3	protein-coding
4328	chr2	131233673	131234081	+	0	NA	promoter-TSS (NM_001206385)	promoter-TSS (NM_001206385)	-186	NM_001206382	228607		NM_144888	ENSMUSG00000037523	Mavs	D430028G21Rik|IPS-1|Visa|cardif	mitochondrial antiviral signaling protein	protein-coding
4830	chr3	108653845	108654305	+	0	NA	5' UTR (NM_001177770, exon 1 of 11)	5' UTR (NM_001177770, exon 1 of 11)	135	NM_001177770	229725		NM_145543	ENSMUSG00000027884	Clcc1	Mclc	chloride channel CLIC-like 1	protein-coding
2972	chr16	37684873	37685212	+	0	NA	Intergenic	Intergenic	-30674	NM_026610	68194		NM_026610	ENSMUSG00000022820	Ndufb4	0610006N12Rik|1300010H20Rik|CI-B15	NADH:ubiquinone oxidoreductase subunit B4	protein-coding
7679	chr9	72661928	72662352	+	0	NA	promoter-TSS (NM_010890)	promoter-TSS (NM_010890)	-191	NM_010890	17999		NM_010890	ENSMUSG00000032216	Nedd4	E430025J12Rik|EG639396|Gm7265|KIAA0093|Nedd4-1|Nedd4a	neural precursor cell expressed, developmentally down-regulated 4	protein-coding
3254	chr17	32364414	32364643	+	0	NA	promoter-TSS (NM_001372222)	promoter-TSS (NM_001372222)	-65	NM_001372222	22404		NM_011717	ENSMUSG00000024050	Wiz	-	widely-interspaced zinc finger motifs	protein-coding
1991	chr13	53285931	53286196	+	0	NA	promoter-TSS (NM_013846)	promoter-TSS (NM_013846)	61	NM_013846	26564		NM_013846	ENSMUSG00000021464	Ror2	Ntrkr2	receptor tyrosine kinase-like orphan receptor 2	protein-coding
2232	chr14	20661038	20661480	+	0	NA	exon (NM_001310431, exon 4 of 4)	exon (NM_001310431, exon 4 of 4)	3315	NM_001310432	68760		NM_175132	ENSMUSG00000039376	Synpo2l	1110054M18Rik|Chap	synaptopodin 2-like	protein-coding
1096	chr11	54955953	54956197	+	0	NA	5' UTR (NM_001199275, exon 2 of 19)	5' UTR (NM_001199275, exon 2 of 19)	6865	NM_001199275	57783		NM_021327	ENSMUSG00000020400	Tnip1	ABIN|ABIN-1|ABIN1|Naf1|Nef|VAN	TNFAIP3 interacting protein 1	protein-coding
4427	chr2	156666411	156666685	+	0	NA	intron (NM_146128, intron 2 of 12)	intron (NM_146128, intron 2 of 12)	52851	NM_001277186	228836		NM_146128	ENSMUSG00000061689	Dlgap4	DAP-4|DAP4|SAPAP-4|Sapap4|WBP16	DLG associated protein 4	protein-coding
4527	chr2	174102073	174102637	+	0	NA	Intergenic	Intergenic	-7996	NM_001378793	228961		NM_213733	ENSMUSG00000039263	Npepl1	mKIAA1974	aminopeptidase-like 1	protein-coding
7554	chr9	50172008	50172217	+	0	NA	Intergenic	AT_rich|Low_complexity|Low_complexity	61070	NR_131161	71873		NR_131161	ENSMUSG00000110916	2310003N18Rik	-	RIKEN cDNA 2310003N18 gene	ncRNA
1179	chr11	70000522	70000784	+	0	NA	promoter-TSS (NM_007888)	promoter-TSS (NM_007888)	61	NM_007888	13543		NM_007888	ENSMUSG00000020888	Dvl2	-	dishevelled segment polarity protein 2	protein-coding
7454	chr9	24860731	24861000	+	0	NA	Intergenic	Intergenic	-86562	NM_194263	57246		NM_020496	ENSMUSG00000031965	Tbx20	9430010M06Rik|Tbx12	T-box 20	protein-coding
630	chr10	39586115	39586344	+	0	NA	intron (NR_152259, intron 2 of 5)	intron (NR_152259, intron 2 of 5)	-4119	NR_166645	105245134		NR_166645		Gm40627	-	predicted gene, 40627	ncRNA
2185	chr13	113639117	113639945	+	0	NA	Intergenic	Intergenic	-20967	NM_130796	170625		NM_130796	ENSMUSG00000042364	Snx18	Snag1	sorting nexin 18	protein-coding
394	chr1	157036813	157037136	+	0	NA	Intergenic	Intergenic	71676	NM_028540	73435		NM_028540	ENSMUSG00000026592	Tex35	1700057K13Rik	testis expressed 35	protein-coding
7369	chr8	122576700	122577008	+	0	NA	promoter-TSS (NM_009698)	promoter-TSS (NM_009698)	53	NM_009698	11821		NM_009698	ENSMUSG00000006589	Aprt	-	adenine phosphoribosyl transferase	protein-coding
1921	chr13	24656758	24657582	+	0	NA	intron (NM_029679, intron 1 of 22)	intron (NM_029679, intron 1 of 22)	18522	NM_001080381	193385		NM_029679	ENSMUSG00000036006	Ripor2	Fam65b	RHO family interacting cell polarization regulator 2	protein-coding
7	chr1	6760537	6761075	+	0	NA	intron (NR_045189, intron 3 of 22)	intron (NR_045189, intron 3 of 22)	30755	NR_045189	240690		NM_173868	ENSMUSG00000033740	St18	Myt3|NZF-3|Nzf3|mKIAA0535	suppression of tumorigenicity 18	protein-coding
5348	chr4	127549063	127549737	+	0	NA	Intergenic	Intergenic	74559	NR_166430	73488		NR_166430		1700080G11Rik	-	RIKEN cDNA 1700080G11 gene	ncRNA
1246	chr11	82430528	82431003	+	0	NA	intron (NM_001304439, intron 1 of 8)	intron (NM_001304439, intron 1 of 8)	41865	NM_001304439	270893		NM_023438	ENSMUSG00000020701	Tmem132e	Gm644	transmembrane protein 132E	protein-coding
1945	chr13	39877608	39878592	+	0	NA	Intergenic	Intergenic	53921	NR_167689	77753		NR_167689	ENSMUSG00000114491	A230103O09Rik	-	RIKEN cDNA A230103O09 gene	ncRNA
5602	chr5	31179921	31180124	+	0	NA	5' UTR (NM_027901, exon 1 of 19)	5' UTR (NM_027901, exon 1 of 19)	122	NM_027901	71752		NM_027901	ENSMUSG00000106864	Gtf3c2	1300004C11Rik|2610510G03Rik|TFIIIC110|mKIAA0011	general transcription factor IIIC, polypeptide 2, beta	protein-coding
1720	chr12	81594980	81595408	+	0	NA	promoter-TSS (NM_001347386)	promoter-TSS (NM_001347386)	-186	NM_001347386	69792		NM_027213	ENSMUSG00000002679	Med6	1500012F11Rik	mediator complex subunit 6	protein-coding
4398	chr2	152406158	152406434	+	0	NA	Intergenic	Intergenic	-8250	NM_011438	20667		NM_011438	ENSMUSG00000051817	Sox12	2010205A02Rik	SRY (sex determining region Y)-box 12	protein-coding
6415	chr6	134733911	134734190	+	0	NA	intron (NM_001048054, intron 4 of 6)	intron (NM_001048054, intron 4 of 6)	-58310	NR_151454	105242798		NR_151454		1700055D16Rik	-	RIKEN cDNA 1700055D16 gene	ncRNA
486	chr1	180118407	180118764	+	0	NA	intron (NM_001359544, intron 20 of 35)	intron (NM_001359544, intron 20 of 35)	74900	NM_001163290	67426		NM_023341	ENSMUSG00000026489	Coq8a	4632432J16Rik|Adck3|Cabc1|mKIAA0451	coenzyme Q8A	protein-coding
6515	chr7	27336134	27336580	+	0	NA	intron (NM_175641, intron 1 of 32)	intron (NM_175641, intron 1 of 32)	1255	NM_175641	108075		NM_175641	ENSMUSG00000040488	Ltbp4	2310046A13Rik	latent transforming growth factor beta binding protein 4	protein-coding
2861	chr16	4726293	4726579	+	0	NA	promoter-TSS (NM_001136066)	promoter-TSS (NM_001136066)	75	NM_001136066	15369		NM_010443	ENSMUSG00000004070	Hmox2	HO-2|HO2	heme oxygenase 2	protein-coding
4597	chr3	23613117	23613361	+	0	NA	Intergenic	Intergenic	1170767	NM_001326288	635702		NM_001326288	ENSMUSG00000102758	Naaladl2	2810043G22Rik|EG635702|Gm1021	N-acetylated alpha-linked acidic dipeptidase-like 2	protein-coding
518	chr1	187003509	187003736	+	0	NA	Intergenic	Intergenic	36206	NM_033077	110957		NM_033077	ENSMUSG00000039224	D1Pas1	DDX3XL|Pl10	DNA segment, Chr 1, Pasteur Institute 1	protein-coding
6965	chr8	4217229	4217540	+	0	NA	promoter-TSS (NM_207203)	promoter-TSS (NM_207203)	-72	NM_207203	73072		NM_207203	ENSMUSG00000064125	Prr36	-	proline rich 36	protein-coding
6266	chr6	89008748	89009101	+	0	NA	Intergenic	Intergenic	-87186	NR_134977	232217		NM_175017	ENSMUSG00000055403	4933427D06Rik	-	RIKEN cDNA 4933427D06 gene	ncRNA
7058	chr8	34108243	34108838	+	0	NA	promoter-TSS (NM_001293758)	promoter-TSS (NM_001293758)	172	NM_001293759	22428		NM_011722	ENSMUSG00000031516	Dctn6	WS-3|p27	dynactin 6	protein-coding
4497	chr2	168292361	168292586	+	0	NA	Intergenic	Intergenic	-10940	NM_001379458	241794		NM_001081134	ENSMUSG00000074575	Kcng1	-	potassium voltage-gated channel, subfamily G, member 1	protein-coding
1026	chr11	37498191	37499248	+	0	NA	Intergenic	Intergenic	-160270	NR_131154	100039148		NR_131154	ENSMUSG00000087388	Gm12128	-	predicted gene 12128	ncRNA
5447	chr4	140960933	140961588	+	0	NA	promoter-TSS (NM_001355515)	promoter-TSS (NM_001355515)	-11	NM_001355515	67680		NM_023374	ENSMUSG00000009863	Sdhb	0710008N11Rik	succinate dehydrogenase complex, subunit B, iron sulfur (Ip)	protein-coding
5547	chr5	6198858	6199242	+	0	NA	Intergenic	Intergenic	-449733	NM_027399	70358		NM_027399	ENSMUSG00000015652	Steap1	2410007B19Rik|Prss24|Steap	six transmembrane epithelial antigen of the prostate 1	protein-coding
1436	chr11	112870076	112870758	+	0	NA	Intergenic	Intergenic	-45289	NR_130164	76393		NR_130164		1700012H19Rik	-	RIKEN cDNA 1700012H19 gene	ncRNA
1536	chr12	3390839	3391144	+	0	NA	intron (NM_008445, intron 5 of 7)	intron (NM_008445, intron 5 of 7)	-25418	NR_164312	619325		NR_164312		I920046F24Rik	-	RIKEN cDNA I920046F24 gene	ncRNA
1475	chr11	115475313	115475594	+	0	NA	promoter-TSS (NM_177778)	promoter-TSS (NM_177778)	-214	NM_177778	276905		NM_177778	ENSMUSG00000057219	Armc7	A630084C13	armadillo repeat containing 7	protein-coding
1575	chr12	21285667	21286350	+	0	NA	promoter-TSS (NM_018813)	promoter-TSS (NM_018813)	276	NM_008403	16413		NM_008403	ENSMUSG00000062352	Itgb1bp1	Icap1	integrin beta 1 binding protein 1	protein-coding
3210	chr17	25785484	25785721	+	0	NA	promoter-TSS (NM_001378784)	promoter-TSS (NM_001378784)	-16	NM_001271436	68977		NM_026897	ENSMUSG00000061046	Haghl	1500017E18Rik|2810014I23Rik|C330022E15Rik	hydroxyacylglutathione hydrolase-like	protein-coding
2589	chr15	50607169	50607466	+	0	NA	Intergenic	Intergenic	281732	NM_001310481	83925		NM_032000	ENSMUSG00000038679	Trps1	D15Ertd586e	transcriptional repressor GATA binding 1	protein-coding
2489	chr14	103680253	103680472	+	0	NA	intron (NM_198014, intron 2 of 6)	intron (NM_198014, intron 2 of 6)	19070	NR_045148	70898		NR_045148	ENSMUSG00000089707	Slain1os	4921525B02Rik	SLAIN motif family, member 1, opposite strand	ncRNA
867	chr10	121364907	121365334	+	0	NA	promoter-TSS (NM_029364)	promoter-TSS (NM_029364)	30	NM_029364	75612		NM_029364	ENSMUSG00000034707	Gns	2610016K11Rik|G6S	glucosamine (N-acetyl)-6-sulfatase	protein-coding
6288	chr6	92184031	92184277	+	0	NA	promoter-TSS (NM_025578)	promoter-TSS (NM_025578)	-131	NM_025578	64658		NM_025578	ENSMUSG00000014551	Mrps25	2810429N01Rik|Rpms25	mitochondrial ribosomal protein S25	protein-coding
7960	chrX	105928680	105929430	+	0	NA	intron (NM_009530, intron 1 of 34)	CpG	317	NM_009530	22589		NM_009530	ENSMUSG00000031229	Atrx	4833408C14Rik|ATR2|DXHXS6677E|HP1-BP38|Hp1bp2|Hp1bp38|MRXS3|RAD54L|Rad54|XH2|Xnp|ZNF-HX	ATRX, chromatin remodeler	protein-coding
5237	chr4	109405898	109406466	+	0	NA	promoter-TSS (NR_131195)	promoter-TSS (NR_131195)	75	NR_131195	102635290		NR_131195	ENSMUSG00000085873	Ttc39aos1	Gm12750|lincRNA-EPS	Ttc39a opposite strand RNA 1	ncRNA
7761	chr9	101733458	101733672	+	0	NA	Intergenic	Intergenic	391371	NR_110509	102633035		NR_110509	ENSMUSG00000101941	Gm28979	-	predicted gene 28979	ncRNA
5977	chr5	137307224	137307915	+	0	NA	5' UTR (NM_001109910, exon 1 of 20)	5' UTR (NM_001109910, exon 1 of 20)	105	NM_031405	83701		NM_031405	ENSMUSG00000037364	Srrt	2810019G02Rik|ASR2A|ASR2B|ASR2C|ASR2D|Ars2|Asr2	serrate RNA effector molecule homolog (Arabidopsis)	protein-coding
7410	chr8	127778708	127779409	+	0	NA	Intergenic	Intergenic	479446	NM_001013580	93742		NM_033620	ENSMUSG00000025812	Pard3	Asip|D8Ertd580e|Par-3|Par3|Pard-3|Pard3a|Phip	par-3 family cell polarity regulator	protein-coding
948	chr11	17135887	17136089	+	0	NA	Intergenic	Intergenic	-23310	NM_024459	19058		NM_024459	ENSMUSG00000033953	Ppp3r1	CaNB1|Cnb1|MCIP1	protein phosphatase 3, regulatory subunit B, alpha isoform (calcineurin B, type I)	protein-coding
7510	chr9	44396801	44397033	+	0	NA	promoter-TSS (NM_001293630)	promoter-TSS (NM_001293630)	-29	NM_001293631	14385		NM_008063	ENSMUSG00000032114	Slc37a4	100043178|G6PT|G6pt1|GSD-1b|mG6PT	solute carrier family 37 (glucose-6-phosphate transporter), member 4	protein-coding
4334	chr2	132724032	132724827	+	0	NA	intron (NM_028637, intron 2 of 2)	intron (NM_028637, intron 2 of 2)	33831	NM_028637	73747		NM_028637	ENSMUSG00000044991	Shld1	1110034G24Rik	shieldin complex subunit 1	protein-coding
958	chr11	19673597	19673850	+	0	NA	Intergenic	Intergenic	-250719	NM_033523	114716		NM_033523	ENSMUSG00000045671	Spred2	-	sprouty-related EVH1 domain containing 2	protein-coding
2639	chr15	72637833	72638147	+	0	NA	intron (NM_180662, intron 20 of 21)	intron (NM_180662, intron 20 of 21)	-90291	NM_001033876	223604		NM_001033876	ENSMUSG00000036760	Kcnk9	A930009L07Rik|Task3	potassium channel, subfamily K, member 9	protein-coding
4425	chr2	156530081	156530344	+	0	NA	intron (NM_001368804, intron 17 of 19)	URR1A|DNA|hAT-Charlie	-17364	NM_001164818	68295		NM_026661	ENSMUSG00000027628	Aar2	0610011L14Rik	AAR2 splicing factor homolog	protein-coding
4525	chr2	174051025	174051331	+	0	NA	Intergenic	Intergenic	-25124	NM_001363030	228960		NM_172675	ENSMUSG00000027522	Stx16	4930401D03|5430410K23Rik|6330500A18Rik|Syn16	syntaxin 16	protein-coding
7272	chr8	106301370	106301639	+	0	NA	intron (NM_021491, intron 1 of 8)	intron (NM_021491, intron 1 of 8)	19275	NR_126090	75044		NR_126090		4930506A18Rik	Gm10629	RIKEN cDNA 4930506A18 gene	ncRNA
244	chr1	90268206	90268689	+	0	NA	Intergenic	Intergenic	64467	NM_001271607	12778		NM_007722	ENSMUSG00000044337	Ackr3	CXC-R7|CXCR-7|Cmkor1|Cxcr7|RDC-1|Rdc1	atypical chemokine receptor 3	protein-coding
5591	chr5	29485127	29485329	+	0	NA	Intergenic	Intergenic	-6758	NM_019944	15285		NM_019944	ENSMUSG00000001566	Mnx1	HB9|Hlxb9|MNR2	motor neuron and pancreas homeobox 1	protein-coding
7553	chr9	49962240	49963064	+	0	NA	Intergenic	MER58B|DNA|hAT-Charlie	-163259	NM_001311065	17967		NM_010875	ENSMUSG00000039542	Ncam1	CD56|E-NCAM|NCAM-1|Ncam	neural cell adhesion molecule 1	protein-coding
254	chr1	91600888	91601099	+	0	NA	Intergenic	Intergenic	59913	NM_023046	65247		NM_023046	ENSMUSG00000026311	Asb1	1700029O08Rik|1700054C17Rik|mKIAA1146	ankyrin repeat and SOCS box-containing 1	protein-coding
5491	chr4	149989060	149989428	+	0	NA	intron (NM_173371, intron 3 of 4)	intron (NM_173371, intron 3 of 4)	13992	NM_001291004	100198		NM_173371	ENSMUSG00000028980	H6pd	G6pd1|Gpd-1|Gpd1	hexose-6-phosphate dehydrogenase (glucose 1-dehydrogenase)	protein-coding
7453	chr9	23005127	23005519	+	0	NA	Intergenic	Intergenic	-217753	NM_028472	73230		NM_028472	ENSMUSG00000031963	Bmper	3110056H04Rik|CV-2|Crim3|Cv2	BMP-binding endothelial regulator	protein-coding
7932	chrX	74296935	74297439	+	0	NA	promoter-TSS (NM_018794)	promoter-TSS (NM_018794)	90	NM_001358380	54411		NM_018794	ENSMUSG00000019087	Atp6ap1	16A|AC45|Atp6ip1|Atp6s1|C7-1|CF2|VATPS1|XAP-3|mFLJ00383	ATPase, H+ transporting, lysosomal accessory protein 1	protein-coding
2187	chr13	113669853	113670076	+	0	NA	Intergenic	Intergenic	-6288	NM_019960	56534		NM_019960	ENSMUSG00000051456	Hspb3	2310035K17Rik|Hsbp3|spb3	heat shock protein 3	protein-coding
4441	chr2	159513978	159514483	+	0	NA	Intergenic	Intergenic	-433111	NR_040498	71081		NR_040498	ENSMUSG00000085198	4933416E03Rik	-	RIKEN cDNA 4933416E03 gene	ncRNA
4541	chr2	180466401	180467209	+	0	NA	intron (NR_149314, intron 4 of 11)	intron (NR_149314, intron 4 of 11)	5827	NM_148933	108115		NM_148933	ENSMUSG00000038963	Slco4a1	OATP-E|Slc21a12	solute carrier organic anion transporter family, member 4a1	protein-coding
1686	chr12	73413243	73413972	+	0	NA	Intergenic	Intergenic	-4044	NR_046013	380765		NR_046013	ENSMUSG00000056359	D830013O20Rik	Gm891	RIKEN cDNA D830013O20 gene	ncRNA
3572	chr18	53176196	53176583	+	0	NA	promoter-TSS (NM_026386)	promoter-TSS (NM_026386)	97	NM_001357463	67804		NM_026386	ENSMUSG00000034484	Snx2	0610030A03Rik	sorting nexin 2	protein-coding
963	chr11	20649720	20649999	+	0	NA	3' UTR (NM_001038625, exon 2 of 2)	3' UTR (NM_001038625, exon 2 of 2)	17882	NM_001038625	58172		NM_021372	ENSMUSG00000049800	Sertad2	Kiaa0127|MNCb-1504|SEI-2|Sei2|TRIP-Br2|mKIAA0127	SERTA domain containing 2	protein-coding
3472	chr18	12128410	12128959	+	0	NA	promoter-TSS (NM_024182)	promoter-TSS (NM_024182)	-166	NM_024182	66878		NM_024182	ENSMUSG00000024404	Riok3	1200013N13Rik|D18Ertd331e|E130306C24Rik|Sudd	RIO kinase 3	protein-coding
[truncated: 6,155 more rows]
