# Supplementary material for: Kdm6b-mediated epigenetic coordination of temporal precision during motor neuron differentiation
Source: EMBO Rep. 2026 May 26;27(13):3665–88. doi: 10.1038/s44319-026-00808-2 (PMC13354772; doi:10.1038/s44319-026-00808-2)
Supplement: Supplementary file 8 — Source data Fig. 2 [file 44319_2026_808_MOESM8_ESM.zip › Source data Fig 2/Fig 2F/D6-Com_anno.xls]

PeakID (cmd=annotatePeaks.pl D6_minus_3sampleCom.bed mm10)	Chr	Start	End	Strand	Peak Score	Focus Ratio/Region Size	Annotation	Detailed Annotation	Distance to TSS	Nearest PromoterID	Entrez ID	Nearest Unigene	Nearest Refseq	Nearest Ensembl	Gene Name	Gene Alias	Gene Description	Gene Type
1193	chr11	32002701	32002911	+	0	NA	intron (NM_001290681, intron 2 of 4)	intron (NM_001290681, intron 2 of 4)	1529	NM_001290681	18197		NM_008741	ENSMUSG00000020297	Nsg2	P19	neuron specific gene family member 2	protein-coding
2020	chr12	97576220	97576432	+	0	NA	Intergenic	Intergenic	532267	NR_168899	102638980		NR_168899	ENSMUSG00000112812	Gm47415	Gm35412	predicted gene, 47415	ncRNA
7837	chr7	29039817	29040022	+	0	NA	intron (NM_009109, intron 87 of 105)	intron (NM_009109, intron 87 of 105)	-31687	NR_168916	233045		NR_168916		Gm26604	C130030J05	predicted gene, 26604	ncRNA
5525	chr3	16938711	16938970	+	0	NA	Intergenic	Intergenic	121746	NR_153388	102632048		NR_153388		Gm30223	-	predicted gene, 30223	ncRNA
9297	chr9	115647415	115648036	+	0	NA	Intergenic	Intergenic	-18143	NR_166686	414114		NR_166686		D330037F02Rik	-	RIKEN cDNA D330037F02 gene	ncRNA
5621	chr3	54807868	54808137	+	0	NA	promoter-TSS (NM_133231)	promoter-TSS (NM_133231)	-211	NM_133231	170767		NM_133231	ENSMUSG00000036615	Rfxap	5730495K23Rik	regulatory factor X-associated protein	protein-coding
3457	chr16	6791620	6791982	+	0	NA	intron (NM_001359725, intron 4 of 16)	intron (NM_001359725, intron 4 of 16)	-247569	NM_001359728	268859		NM_021477	ENSMUSG00000008658	Rbfox1	A2bp|A2bp1|Hrnbp1|fox-1	RNA binding protein, fox-1 homolog (C. elegans) 1	protein-coding
4416	chr18	74215785	74216463	+	0	NA	promoter-TSS (NM_001378844)	promoter-TSS (NM_001378844)	-88	NM_001378844	74322		NM_028868	ENSMUSG00000024560	Cxxc1	2410002I16Rik|5830420C16Rik|Cfp1|Cgbp|PHF18	CXXC finger protein 1	protein-coding
2188	chr13	28782282	28782584	+	0	NA	intron (NR_045054, intron 2 of 7)	intron (NR_045054, intron 2 of 7)	-71560	NR_105787	102466635		NR_105787	ENSMUSG00000099158	Mir6368	Gm27800|mmu-mir-6368	microRNA 6368	ncRNA
646	chr1	194377931	194378713	+	0	NA	Intergenic	Intergenic	-155563	NR_040477	74942		NR_040477	ENSMUSG00000103692	4930503O07Rik	-	RIKEN cDNA 4930503O07 gene	ncRNA
5939	chr3	138893795	138894048	+	0	NA	intron (NR_121195, intron 3 of 7)	intron (NR_121195, intron 3 of 7)	151713	NM_019571	56224		NM_019571	ENSMUSG00000028152	Tspan5	2810455A09Rik|4930505M03Rik|NET-4|Tm4sf9	tetraspanin 5	protein-coding
274	chr1	82329521	82330008	+	0	NA	intron (NM_029777, intron 1 of 6)	intron (NM_029777, intron 1 of 6)	-9285	NM_001122685	76867		NM_029777	ENSMUSG00000026142	Rhbdd1	4930418P06Rik|RRP4|mRHBDD1	rhomboid domain containing 1	protein-coding
4310	chr18	48670812	48671303	+	0	NA	Intergenic	Intergenic	625722	NM_001025388	433182		NM_001025388	ENSMUSG00000059040	Eno1b	EG433182|Eno-1|Eno1|Gm5506|NNE	enolase 1B, retrotransposed	protein-coding
9205	chr9	89827201	89827437	+	0	NA	intron (NR_040735, intron 1 of 5)	intron (NR_040735, intron 1 of 5)	800	NR_040735	74700		NR_040735	ENSMUSG00000098627	4930524O08Rik	-	RIKEN cDNA 4930524O08 gene	ncRNA
9345	chrX	16618298	16618543	+	0	NA	Intergenic	Intergenic	-1278	NM_173740	17161		NM_173740	ENSMUSG00000025037	Maoa	1110061B18Rik	monoamine oxidase A	protein-coding
7189	chr5	135557032	135557533	+	0	NA	Intergenic	Intergenic	6287	NM_001013412	541307		NM_001013412	ENSMUSG00000070464	Ccl26	Ccl26l	C-C motif chemokine ligand 26	protein-coding
3094	chr15	26166380	26166791	+	0	NA	Intergenic	Intergenic	-104147	NR_155439	105245898		NR_155439	ENSMUSG00000115335	Gm41279	-	predicted gene, 41279	ncRNA
1315	chr11	57518579	57518887	+	0	NA	promoter-TSS (NM_026342)	promoter-TSS (NM_026342)	68	NM_145426	216760		NM_145426	ENSMUSG00000020522	Mfap3	2610509F16Rik|2700079M14Rik	microfibrillar-associated protein 3	protein-coding
2889	chr14	78285855	78286628	+	0	NA	intron (NM_011613, intron 2 of 4)	intron (NM_011613, intron 2 of 4)	21802	NM_011613	21943		NM_011613	ENSMUSG00000022015	Tnfsf11	Ly109l|ODF|OPGL|RANKL|Trance	tumor necrosis factor (ligand) superfamily, member 11	protein-coding
1443	chr11	81531830	81532058	+	0	NA	intron (NM_001034013, intron 1 of 9)	intron (NM_001034013, intron 1 of 9)	41595	NM_001033765	237880		NM_001033765		1700071K01Rik	-	RIKEN cDNA 1700071K01 gene	protein-coding
7083	chr5	116830749	116831032	+	0	NA	Intergenic	Intergenic	-239073	NM_026886	68955		NM_026886	ENSMUSG00000063919	Srrm4	1500001A10Rik|B230202K19Rik|bv|mKIAA1853|nSR100	serine/arginine repetitive matrix 4	protein-coding
36	chr1	23745191	23745421	+	0	NA	Intergenic	Intergenic	-16620	NM_172124	280645		NM_172124	ENSMUSG00000026156	B3gat2	GlcAT-S|Glcats	beta-1,3-glucuronyltransferase 2	protein-coding
6359	chr4	100890543	100890868	+	0	NA	intron (NM_198037, intron 2 of 26)	intron (NM_198037, intron 2 of 26)	114026	NM_198037	320508		NM_198037	ENSMUSG00000028532	Cachd1	1190007F10Rik|B430218L07Rik|Vwcd1|mKIAA1573	cache domain containing 1	protein-coding
9413	chrX	103622437	103622817	+	0	NA	intron (NR_028381, intron 1 of 10)	intron (NR_028381, intron 1 of 10)	1127	NR_028380	78878		NR_028380	ENSMUSG00000086370	Ftx	B230206F22Rik|NCRNA00182|Thcytx	Ftx transcript, Xist regulator, non-protein coding	ncRNA
2022	chr12	97815515	97816089	+	0	NA	Intergenic	Intergenic	292791	NR_168899	102638980		NR_168899	ENSMUSG00000112812	Gm47415	Gm35412	predicted gene, 47415	ncRNA
5648	chr3	62505460	62505728	+	0	NA	intron (NM_028136, intron 1 of 24)	intron (NM_028136, intron 1 of 24)	1394	NM_028136	72162		NM_028136	ENSMUSG00000027770	Dhx36	2810407E23Rik|Ddx36|RHAU|mKIAA1488	DEAH-box helicase 36	protein-coding
4312	chr18	48720995	48721507	+	0	NA	Intergenic	Intergenic	675916	NM_001025388	433182		NM_001025388	ENSMUSG00000059040	Eno1b	EG433182|Eno-1|Eno1|Gm5506|NNE	enolase 1B, retrotransposed	protein-coding
7888	chr7	37566374	37566741	+	0	NA	intron (NM_172385, intron 4 of 5)	intron (NM_172385, intron 4 of 5)	-103242	NR_166497	67641		NR_166497	ENSMUSG00000093540	4930505M18Rik	-	RIKEN cDNA 4930505M18 gene	ncRNA
647	chr1	194664267	194664488	+	0	NA	intron (NM_008882, intron 3 of 31)	intron (NM_008882, intron 3 of 31)	44548	NM_008882	18845		NM_008882	ENSMUSG00000026640	Plxna2	2810428A13Rik|OCT|PlexA2|Plxn2|mKIAA0463	plexin A2	protein-coding
7726	chr6	128158310	128158694	+	0	NA	Intergenic	Intergenic	-14924	NM_001379133	109246		NM_175414	ENSMUSG00000030352	Tspan9	6720474K14Rik|9430079M16Rik|Tspan-9	tetraspanin 9	protein-coding
1099	chr11	3913527	3914228	+	0	NA	5' UTR (NM_153142, exon 1 of 2)	5' UTR (NM_153142, exon 1 of 2)	787	NM_153142	103710		NM_153142	ENSMUSG00000048807	Slc35e4	A330108F03Rik	solute carrier family 35, member E4	protein-coding
138	chr1	54301382	54301676	+	0	NA	intron (NM_030025, intron 13 of 27)	intron (NM_030025, intron 13 of 27)	50846	NM_030025	78016		NM_030025	ENSMUSG00000025983	Ccdc150	4930511H11Rik	coiled-coil domain containing 150	protein-coding
22	chr1	19088131	19088369	+	0	NA	intron (NR_151619, intron 1 of 3)	intron (NR_151619, intron 1 of 3)	-14772	NM_153154	226896		NM_153154	ENSMUSG00000042596	Tfap2d	Tcfap2d	transcription factor AP-2, delta	protein-coding
8518	chr8	51256126	51256535	+	0	NA	Intergenic	AT_rich|Low_complexity|Low_complexity	888218	NR_046067	100039954		NR_046067	ENSMUSG00000110281	Gm2516	-	predicted gene 2516	ncRNA
2137	chr13	9932914	9933129	+	0	NA	intron (NM_033269, intron 4 of 4)	intron (NM_033269, intron 4 of 4)	-167700	NM_001199141	66505		NM_144516	ENSMUSG00000021156	Zmynd11	2210402G22Rik|BS69	zinc finger, MYND domain containing 11	protein-coding
6291	chr4	85985005	85985281	+	0	NA	Intergenic	Intergenic	-68772	NM_029967	77739		NM_029967	ENSMUSG00000066113	Adamtsl1	5930437A14Rik|6720426B09Rik|ADAMTSL-1	ADAMTS-like 1	protein-coding
7876	chr7	36480239	36480979	+	0	NA	Intergenic	Intergenic	-217509	NM_172298	243931		NM_172298	ENSMUSG00000021217	Tshz3	A630038G13Rik|Tsh3|Zfp537|mKIAA1474|teashirt3	teashirt zinc finger family member 3	protein-coding
2249	chr13	44133422	44133676	+	0	NA	Intergenic	UCON28a|Unknown|Unknown	12382	NR_045285	328235		NR_045285	ENSMUSG00000089815	Gm5083	A730030A06	predicted gene 5083	ncRNA
2309	chr13	56917126	56917360	+	0	NA	Intergenic	L1M5|LINE|L1	-21454	NM_001302373	26946		NM_012035	ENSMUSG00000021541	Trpc7	TRP7|Trrp8	transient receptor potential cation channel, subfamily C, member 7	protein-coding
3331	chr15	84613028	84613244	+	0	NA	Intergenic	Intergenic	-50070	NM_001346662	109270		NM_146061	ENSMUSG00000036106	Prr5	Arhgap8|C030017C09Rik|Protor-1|Protor1	proline rich 5 (renal)	protein-coding
656	chr10	6261692	6262531	+	0	NA	Intergenic	Intergenic	-339711	NM_001161822	56533		NM_019958	ENSMUSG00000019775	Rgs17	6430507P11Rik|Rgsz2	regulator of G-protein signaling 17	protein-coding
180	chr1	64737478	64738054	+	0	NA	promoter-TSS (NM_022721)	promoter-TSS (NM_022721)	-16	NM_022721	14367		NM_022721	ENSMUSG00000045005	Fzd5	5330434N09Rik|Fz-5|Fz5|mFz5	frizzled class receptor 5	protein-coding
9439	chrX	136992880	136993650	+	0	NA	promoter-TSS (NM_001358440)	promoter-TSS (NM_001358440)	88	NM_001358440	66995		NM_025893	ENSMUSG00000031428	Zcchc18	1500031H04Rik|Sizn2	zinc finger, CCHC domain containing 18	protein-coding
3974	chr17	45931289	45931571	+	0	NA	Intergenic	Intergenic	-49978	NR_152136	75154		NR_152136	ENSMUSG00000117085	4930542M03Rik	-	RIKEN cDNA 4930542M03 gene	ncRNA
3557	chr16	32246991	32247257	+	0	NA	promoter-TSS (NM_026898)	promoter-TSS (NM_026898)	-99	NM_173439	268882		NM_173439	ENSMUSG00000035764	Fbxo45	2610017J04Rik	F-box protein 45	protein-coding
7248	chr5	144767937	144768393	+	0	NA	promoter-TSS (NM_001081362)	promoter-TSS (NM_001081362)	-629	NM_001081362	100683		NM_133901	ENSMUSG00000045482	Trrap	-	transformation/transcription domain-associated protein	protein-coding
4516	chr19	7134500	7135186	+	0	NA	intron (NM_001378919, intron 3 of 9)	intron (NM_001378919, intron 3 of 9)	-29114	NM_201411	396184		NM_201411	ENSMUSG00000047787	Flrt1	D630040I23Rik	fibronectin leucine rich transmembrane protein 1	protein-coding
3987	chr17	47687892	47688383	+	0	NA	TTS (NM_001290337)	TTS (NM_001290337)	249	NM_001164729	66119		NM_025365	ENSMUSG00000033475	Tomm6	1110002E23Rik	translocase of outer mitochondrial membrane 6	protein-coding
1969	chr12	86261580	86261795	+	0	NA	exon (NM_001324488, exon 5 of 9)	exon (NM_001324488, exon 5 of 9)	19829	NM_001324488	70373		NM_027405	ENSMUSG00000021254	Gpatch2l	1700020O03Rik|4732487G21Rik|A630090I05Rik|Kiaa1152	G patch domain containing 2 like	protein-coding
5425	chr2	169906574	169906918	+	0	NA	intron (NM_001363022, intron 2 of 2)	intron (NM_001363022, intron 2 of 2)	56441	NR_131974	446211		NR_131974	ENSMUSG00000103935	AY702102	STDP1	cDNA sequence AY702102	ncRNA
3649	chr16	57606876	57607098	+	0	NA	promoter-TSS (NM_025599)	promoter-TSS (NM_025599)	-120	NM_025599	66497		NM_025599	ENSMUSG00000022748	Cmss1	1110001A06Rik|2610528E23Rik|4930572F24Rik	cms small ribosomal subunit 1	protein-coding
7308	chr6	12551171	12551941	+	0	NA	intron (NM_001164805, intron 2 of 26)	intron (NM_001164805, intron 2 of 26)	197697	NM_001164805	330267		NM_001164805	ENSMUSG00000032625	Thsd7a	Gm837	thrombospondin, type I, domain containing 7A	protein-coding
2166	chr13	22021931	22022234	+	0	NA	Intergenic	C-rich|Low_complexity|Low_complexity	-12341	NM_019429	54373		NM_019429	ENSMUSG00000006179	Prss16	TSSP	serine protease 16 (thymus)	protein-coding
8669	chr8	92392836	92393109	+	0	NA	Intergenic	Intergenic	35176	NM_018826	54352		NM_018826	ENSMUSG00000031737	Irx5	-	Iroquois homeobox 5	protein-coding
5913	chr3	130689398	130689948	+	0	NA	Intergenic	Intergenic	19771	NM_025509	66357		NM_025509	ENSMUSG00000041084	Ostc	2310008M10Rik|5730557H03Rik	oligosaccharyltransferase complex subunit (non-catalytic)	protein-coding
8418	chr8	28820859	28822289	+	0	NA	intron (NM_001347499, intron 4 of 16)	intron (NM_001347499, intron 4 of 16)	228044	NR_166526	105243155		NR_166526		Gm26795	-	predicted gene, 26795	ncRNA
4689	chr19	55765628	55766048	+	0	NA	intron (NM_001331146, intron 4 of 14)	intron (NM_001331146, intron 4 of 14)	-22635	NR_168129	102634055		NR_168127		Gm31734	-	predicted gene, 31734	ncRNA
8707	chr8	105164563	105164960	+	0	NA	Intergenic	Intergenic	-5913	NM_022309	12400		NM_022309	ENSMUSG00000031885	Cbfb	PEA2|PEBP2b|Pebp2|Pebpb2	core binding factor beta	protein-coding
7866	chr7	35056404	35056926	+	0	NA	promoter-TSS (NM_009884)	promoter-TSS (NM_009884)	-99	NM_009884	12611		NM_009884	ENSMUSG00000056216	Cebpg	C/EBP[g]|C/EBPgamma|GPE1-BP|Gpe1bp|Ig/EBP	CCAAT/enhancer binding protein gamma	protein-coding
3938	chr17	33358320	33359161	+	0	NA	5' UTR (NM_207541, exon 1 of 4)	5' UTR (NM_207541, exon 1 of 4)	138	NM_207541	224694		NM_207541	ENSMUSG00000003929	Zfp81	C330034P10Rik|D330034E10Rik|Hszfp36|KRAB13|Zfp78	zinc finger protein 81	protein-coding
4327	chr18	54278007	54278654	+	0	NA	Intergenic	Intergenic	-143965	NR_040338	77433		NR_040338	ENSMUSG00000096982	Redrum	9430076G02Rik	Redrum, erythroid developmental long intergenic non-protein coding transcript	ncRNA
657	chr10	6341611	6341837	+	0	NA	Intergenic	Intergenic	-416869	NM_001302796	18390		NM_011013	ENSMUSG00000000766	Oprm1	M-OR-1|MOP-R|MOR-1|MOR-1O|Oprm|mor|muOR	opioid receptor, mu 1	protein-coding
4947	chr2	59274650	59274975	+	0	NA	intron (NM_001362994, intron 4 of 22)	intron (NM_001362994, intron 4 of 22)	111870	NR_040510	76676		NR_040510	ENSMUSG00000087455	5330411J11Rik	-	RIKEN cDNA 5330411J11 gene	ncRNA
8944	chr9	37613364	37613750	+	0	NA	promoter-TSS (NM_011734)	promoter-TSS (NM_011734)	163	NM_011449	20686		NM_011449	ENSMUSG00000001948	Spa17	Sp17	sperm autoantigenic protein 17	protein-coding
7221	chr5	140024149	140024381	+	0	NA	intron (NR_152617, intron 16 of 16)	intron (NR_152617, intron 16 of 16)	116399	NM_175522	243312		NM_175522	ENSMUSG00000048988	Elfn1	A930017N06Rik|Ppp1r28	leucine rich repeat and fibronectin type III, extracellular 1	protein-coding
1979	chr12	86855600	86855813	+	0	NA	Intergenic	Intergenic	29108	NM_145836	238330		NM_145836	ENSMUSG00000034168	Irf2bpl	6430527G18Rik|Eap1	interferon regulatory factor 2 binding protein-like	protein-coding
2017	chr12	97400816	97401279	+	0	NA	Intergenic	Intergenic	707546	NR_168899	102638980		NR_168899	ENSMUSG00000112812	Gm47415	Gm35412	predicted gene, 47415	ncRNA
7901	chr7	42642540	42642832	+	0	NA	promoter-TSS (NM_001242388)	promoter-TSS (NM_001242388)	-82	NM_001242388	208111		NM_001034857	ENSMUSG00000074158	Zfp976	9830147E19Rik|C330019L16Rik	zinc finger protein 976	protein-coding
3964	chr17	43568186	43568494	+	0	NA	promoter-TSS (NM_013737)	promoter-TSS (NM_013737)	-111	NM_013737	27226		NM_013737	ENSMUSG00000023913	Pla2g7	PAF-AH	phospholipase A2, group VII (platelet-activating factor acetylhydrolase, plasma)	protein-coding
6796	chr5	36093157	36093379	+	0	NA	intron (NM_030889, intron 3 of 26)	intron (NM_030889, intron 3 of 26)	-110753	NM_175249	76943		NM_175249	ENSMUSG00000043430	Psapl1	2310020A21Rik	prosaposin-like 1	protein-coding
1644	chr11	117939585	117939830	+	0	NA	Intergenic	Intergenic	29659	NM_007707	12702		NM_007707	ENSMUSG00000053113	Socs3	Cis3|Cish3|EF-10|Ef10|SSI-3|Ssi3	suppressor of cytokine signaling 3	protein-coding
8324	chr8	4275806	4276229	+	0	NA	promoter-TSS (NM_011592)	promoter-TSS (NM_011592)	-112	NM_011592	21856		NM_011592	ENSMUSG00000002949	Timm44	0710005E20Rik|D8Ertd118e|Mimt44|Tim44	translocase of inner mitochondrial membrane 44	protein-coding
8679	chr8	94771920	94772225	+	0	NA	promoter-TSS (NM_009142)	promoter-TSS (NM_009142)	-108	NM_009142	20312		NM_009142	ENSMUSG00000031778	Cx3cl1	ABCD-3|CX3C|Cxc3|D8Bwg0439e|FK|Scyd1	C-X3-C motif chemokine ligand 1	protein-coding
2176	chr13	23621317	23621861	+	0	NA	promoter-TSS (NM_178194)	promoter-TSS (NM_178194)	-465	NM_178194	319179		NM_178194	ENSMUSG00000047246	H2bc6	Gm11398|H2bc4|H2bc8|Hist1h2be	H2B clustered histone 6	protein-coding
4704	chr19	58911310	58911576	+	0	NA	TTS (NR_037247)	TTS (NR_037247)	316	NR_037247	100526480		NR_037247	ENSMUSG00000092813	Mir3086	mir-3086|mmu-mir-3086	microRNA 3086	ncRNA
1543	chr11	100169252	100169586	+	0	NA	Intergenic	Intergenic	-23493	NM_008471	16669		NM_008471	ENSMUSG00000020911	Krt19	CK-19|EndoC|K19|Krt-1.19|Krt1-19	keratin 19	protein-coding
8795	chr8	120550169	120550449	+	0	NA	intron (NM_001145896, intron 1 of 15)	intron (NM_001145896, intron 1 of 15)	11613	NR_106159	102466849		NR_106159	ENSMUSG00000098280	Mir7687	Gm27573|mmu-mir-7687	microRNA 7687	ncRNA
726	chr10	25194499	25194705	+	0	NA	intron (NR_166567, intron 7 of 7)	intron (NR_166567, intron 7 of 7)	5547	NR_166569	432442		NM_018747	ENSMUSG00000039166	Akap7	6430401D08|AKAP15|Akap18	A kinase anchor protein 7	protein-coding
7829	chr7	27474597	27474869	+	0	NA	intron (NM_133210, intron 1 of 1)	intron (NM_133210, intron 1 of 1)	893	NM_133210	170742		NM_133210	ENSMUSG00000055200	Sertad3	D1Mgi51|Rbt1|Sei3	SERTA domain containing 3	protein-coding
9412	chrX	101532512	101532947	+	0	NA	promoter-TSS (NM_001290729)	promoter-TSS (NM_001290729)	-6	NM_001290729	270627		NM_001081008	ENSMUSG00000031314	Taf1	B430306D02Rik|Ccg-1|Ccg1|KAT4|N-TAF1|TAFII250|Taf2a|p250	TATA-box binding protein associated factor 1	protein-coding
1190	chr11	31688898	31689313	+	0	NA	Intergenic	Intergenic	-17243	NM_001024919	69556		NM_001024919	ENSMUSG00000044502	Bod1	2310022M17Rik|BOD2.1|Bodq1|Fam44b	biorientation of chromosomes in cell division 1	protein-coding
2023	chr12	97836548	97836811	+	0	NA	Intergenic	Intergenic	271914	NR_168899	102638980		NR_168899	ENSMUSG00000112812	Gm47415	Gm35412	predicted gene, 47415	ncRNA
1442	chr11	81508334	81508679	+	0	NA	intron (NM_001034013, intron 1 of 9)	intron (NM_001034013, intron 1 of 9)	65033	NM_001033765	237880		NM_001033765		1700071K01Rik	-	RIKEN cDNA 1700071K01 gene	protein-coding
7082	chr5	116445823	116446188	+	0	NA	intron (NM_026886, intron 12 of 12)	intron (NM_026886, intron 12 of 12)	7283	NR_015595	76798		NR_015595	ENSMUSG00000086219	Srrm4os	2410137F16Rik	serine/arginine repetitive matrix 4, opposite strand	ncRNA
8104	chr7	97269879	97270098	+	0	NA	intron (NM_010248, intron 2 of 9)	MamTip2|DNA|hAT-Tip100	62121	NM_001177412	244144		NM_001177412	ENSMUSG00000035713	Usp35	Gm1088|Gm493	ubiquitin specific peptidase 35	protein-coding
5295	chr2	140066506	140067075	+	0	NA	promoter-TSS (NM_001289611)	promoter-TSS (NM_001289611)	15	NM_001159640	75812		NM_175225	ENSMUSG00000039033	Tasp1	4930485D02Rik	taspase, threonine aspartase 1	protein-coding
4195	chr18	17981987	17982602	+	0	NA	Intergenic	Intergenic	-401304	NR_045374	75162		NR_045374	ENSMUSG00000117615	4930545E07Rik	-	RIKEN cDNA 4930545E07 gene	ncRNA
7141	chr5	127901813	127902124	+	0	NA	intron (NM_172885, intron 4 of 8)	B1F|SINE|Alu	269706	NM_177005	319804		NM_177005	ENSMUSG00000049971	Glt1d1	5730455A04Rik	glycosyltransferase 1 domain containing 1	protein-coding
5927	chr3	136199423	136199669	+	0	NA	intron (NM_001310749, intron 6 of 15)	intron (NM_001310749, intron 6 of 15)	126520	NM_001310749	242248		NM_001033350	ENSMUSG00000037922	Bank1	A530094C12Rik|AVIEF|BANK	B cell scaffold protein with ankyrin repeats 1	protein-coding
3485	chr16	13109312	13109936	+	0	NA	promoter-TSS (NM_015769)	promoter-TSS (NM_015769)	-112	NM_015769	50505		NM_015769	ENSMUSG00000022545	Ercc4	Xpf	excision repair cross-complementing rodent repair deficiency, complementation group 4	protein-coding
2828	chr14	67631967	67632173	+	0	NA	Intergenic	MamSINE1|SINE|tRNA	83540	NM_001110162	108912		NM_175384	ENSMUSG00000048922	Cdca2	2610311M19Rik	cell division cycle associated 2	protein-coding
5207	chr2	121140163	121140652	+	0	NA	promoter-TSS (NM_001290812)	promoter-TSS (NM_001290812)	-21	NM_001355748	75894		NM_029475	ENSMUSG00000027259	Adal	4930578F03Rik	adenosine deaminase-like	protein-coding
4313	chr18	48782264	48782935	+	0	NA	Intergenic	Intergenic	737264	NM_001025388	433182		NM_001025388	ENSMUSG00000059040	Eno1b	EG433182|Eno-1|Eno1|Gm5506|NNE	enolase 1B, retrotransposed	protein-coding
2786	chr14	60402679	60403365	+	0	NA	Intergenic	Intergenic	25330	NM_001368677	72125		NM_028113	ENSMUSG00000021986	Amer2	2600011E07Rik|Fam123a	APC membrane recruitment 2	protein-coding
4107	chr17	79205949	79206530	+	0	NA	Intergenic	Intergenic	-148460	NR_165822	102639145		NR_165822	ENSMUSG00000118651	Gm17315	-	predicted gene, 17315	ncRNA
5347	chr2	154558465	154558816	+	0	NA	TTS (NM_007891)	TTS (NM_007891)	213	NM_021546	56846		NM_021546	ENSMUSG00000027489	Necab3	2900010M17Rik|Apba2bp|Nip1|XB51	N-terminal EF-hand calcium binding protein 3	protein-coding
6548	chr4	137357630	137357841	+	0	NA	promoter-TSS (NM_001243769)	promoter-TSS (NM_001243769)	24	NM_009861	12540		NM_009861	ENSMUSG00000006699	Cdc42	-	cell division cycle 42	protein-coding
1440	chr11	81307461	81307665	+	0	NA	intron (NM_001034013, intron 1 of 9)	intron (NM_001034013, intron 1 of 9)	-154660	NM_007384	11418		NM_007384	ENSMUSG00000020704	Asic2	ACIC2|Accn1|BNC1|BNaC1|BNaC1a|Mdeg	acid-sensing ion channel 2	protein-coding
7080	chr5	116322539	116323179	+	0	NA	Intergenic	Intergenic	10499	NR_110475	77846		NR_110475	ENSMUSG00000086715	B230112J18Rik	-	RIKEN cDNA B230112J18 gene	ncRNA
727	chr10	25200162	25200406	+	0	NA	promoter-TSS (NM_001347460)	promoter-TSS (NM_001347460)	-135	NM_001347460	432442		NM_018747	ENSMUSG00000039166	Akap7	6430401D08|AKAP15|Akap18	A kinase anchor protein 7	protein-coding
1192	chr11	32001322	32001543	+	0	NA	intron (NM_001290681, intron 1 of 4)	intron (NM_001290681, intron 1 of 4)	155	NM_001290681	18197		NM_008741	ENSMUSG00000020297	Nsg2	P19	neuron specific gene family member 2	protein-coding
9410	chrX	101273973	101274186	+	0	NA	promoter-TSS (NM_021521)	promoter-TSS (NM_021521)	-12	NM_021521	59024		NM_021521	ENSMUSG00000079487	Med12	230kDa|Mopa|OPA-1|Tnrc11|Trap230	mediator complex subunit 12	protein-coding
600	chr1	186634190	186634971	+	0	NA	intron (NM_001329107, intron 3 of 7)	intron (NM_001329107, intron 3 of 7)	47258	NR_168305	102639175		NR_168305	ENSMUSG00000119954	Gm35546	-	predicted gene, 35546	ncRNA
4445	chr18	79661151	79661530	+	0	NA	Intergenic	Intergenic	-357954	NM_001370903	102640717		NM_001370903		Gm36718	-	predicted gene, 36718	protein-coding
7491	chr6	60832619	60833127	+	0	NA	Intergenic	Intergenic	-3018	NM_009221	20617		NM_009221	ENSMUSG00000025889	Snca	NACP|alpha-Syn|alphaSYN	synuclein, alpha	protein-coding
7128	chr5	124552582	124552917	+	0	NA	promoter-TSS (NM_026409)	promoter-TSS (NM_026409)	-115	NM_001190795	67848		NM_026409	ENSMUSG00000029389	Ddx55	2810021H22Rik|mKIAA1595	DEAD box helicase 55	protein-coding
893	chr10	81649030	81649253	+	0	NA	promoter-TSS (NM_001142963).2	promoter-TSS (NM_001142963).2	72	NM_001142963	100233208		NM_001142963	ENSMUSG00000096856	Gm10778	-	predicted gene 10778	protein-coding
1926	chr12	76625747	76625974	+	0	NA	intron (NM_013675, intron 9 of 35)	intron (NM_013675, intron 9 of 35)	-77935	NR_046044	100504549		NR_046044	ENSMUSG00000112388	AI463170	-	expressed sequence AI463170	ncRNA
1206	chr11	34314748	34315409	+	0	NA	intron (NM_001025382, intron 1 of 3)	intron (NM_001025382, intron 1 of 3)	256	NM_001025382	574403		NM_001025382	ENSMUSG00000069911	Insyn2b	EG574403|Fam196b|Gm6041	inhibitory synaptic factor family member 2B	protein-coding
341	chr1	110481159	110481776	+	0	NA	Intergenic	MTD|LTR|ERVL-MaLR	496126	NM_001356415	227485		NM_001081386	ENSMUSG00000047216	Cdh19	-	cadherin 19, type 2	protein-coding
2841	chr14	68355749	68356050	+	0	NA	Intergenic	Intergenic	177790	NM_007402	11500		NM_007402	ENSMUSG00000022056	Adam7	ADAM 7|EAP1|EAPI	a disintegrin and metallopeptidase domain 7	protein-coding
163	chr1	62279591	62280081	+	0	NA	intron (NM_001081050, intron 16 of 22)	intron (NM_001081050, intron 16 of 22)	-143727	NR_151537	105243940		NR_151537	ENSMUSG00000085019	Pard3bos2	Gm12747	par-3 family cell polarity regulator beta, opposite strand 2	ncRNA
8626	chr8	86623919	86624482	+	0	NA	exon (NM_025827, exon 1 of 15)	exon (NM_025827, exon 1 of 15)	157	NM_025827	66887		NM_025827	ENSMUSG00000047866	Lonp2	1300002A08Rik|Lonp	lon peptidase 2, peroxisomal	protein-coding
1346	chr11	62789376	62789600	+	0	NA	promoter-TSS (NM_001364097)	promoter-TSS (NM_001364097)	-20	NM_001364096	192651		NM_138949	ENSMUSG00000047342	Zfp286	-	zinc finger protein 286	protein-coding
2129	chr13	7514225	7514501	+	0	NA	Intergenic	Intergenic	-688503	NR_110345	94191		NM_052977	ENSMUSG00000052551	Adarb2	Adar3|RED2	adenosine deaminase, RNA-specific, B2	protein-coding
6625	chr4	152138766	152139032	+	0	NA	exon (NM_207687, exon 4 of 16)	exon (NM_207687, exon 4 of 16)	-2574	NM_207689	56226		NM_019585	ENSMUSG00000028943	Espn	je	espin	protein-coding
9316	chr9	120294458	120295024	+	0	NA	Intergenic	Intergenic	-9332	NM_144557	245049		NM_144557	ENSMUSG00000041794	Myrip	A230081N12Rik|Slac2-c|Slac2c	myosin VIIA and Rab interacting protein	protein-coding
6521	chr4	133095372	133095886	+	0	NA	Intergenic	Intergenic	-35004	NM_153423	242687		NM_153423	ENSMUSG00000028868	Wasf2	D4Ertd13e|WAVE2	WASP family, member 2	protein-coding
6448	chr4	121017029	121017318	+	0	NA	promoter-TSS (NM_133716)	promoter-TSS (NM_133716)	74	NM_133716	69780		NM_133716	ENSMUSG00000032870	Smap2	1810031K02Rik|Smap1l	small ArfGAP 2	protein-coding
5912	chr3	130180452	130180902	+	0	NA	promoter-TSS (NM_001244952)	promoter-TSS (NM_001244952)	-168	NM_198711	77018		NM_029838	ENSMUSG00000058897	Col25a1	2700062B08Rik|CLAC-P	collagen, type XXV, alpha 1	protein-coding
2768	chr14	54877336	54877633	+	0	NA	promoter-TSS (NM_001167908)	promoter-TSS (NM_001167908)	54	NM_001167908	105651		NM_001167908	ENSMUSG00000072494	Ppp1r3e	A630071A11Rik|Gm1211	protein phosphatase 1, regulatory subunit 3E	protein-coding
3955	chr17	36951470	36951834	+	0	NA	5' UTR (NM_029632, exon 1 of 3)	5' UTR (NM_029632, exon 1 of 3)	140	NM_029632	76497		NM_029632	ENSMUSG00000036398	Ppp1r11	1500041B02Rik|Hcgv|Tcte5|Tctex-5|Tctex5	protein phosphatase 1, regulatory inhibitor subunit 11	protein-coding
205	chr1	70725317	70726196	+	0	NA	promoter-TSS (NM_177164)	promoter-TSS (NM_177164)	41	NM_001310658	320460		NM_177164	ENSMUSG00000045648	Vwc2l	A830006F12Rik|Brl	von Willebrand factor C domain-containing protein 2-like	protein-coding
3585	chr16	38550017	38550447	+	0	NA	promoter-TSS (NM_001300827)	promoter-TSS (NM_001300827)	24	NM_001300827	224143		NM_172380	ENSMUSG00000034064	Poglut1	9630046K23Rik|Clp46|Ktelc1|Rumi|wsnp	protein O-glucosyltransferase 1	protein-coding
6899	chr5	66881749	66882308	+	0	NA	intron (NM_001001980, intron 3 of 25)	intron (NM_001001980, intron 3 of 25)	24559	NM_001368863	77569		NM_001001980	ENSMUSG00000037736	Limch1	3732412D22Rik|mKIAA1102	LIM and calponin homology domains 1	protein-coding
3681	chr16	70422988	70423486	+	0	NA	intron (NM_028803, intron 3 of 15)	intron (NM_028803, intron 3 of 15)	109288	NM_028803	74185		NM_028803	ENSMUSG00000022707	Gbe1	2310045H19Rik|2810426P10Rik|D16Ertd536e	1,4-alpha-glucan branching enzyme 1	protein-coding
2281	chr13	48878477	48878763	+	0	NA	TTS (NM_001033268)	TTS (NM_001033268)	-7735	NM_011078	18676		NM_011078	ENSMUSG00000038025	Phf2	GRC5	PHD finger protein 2	protein-coding
6914	chr5	69521150	69521601	+	0	NA	intron (NM_023784, intron 3 of 5)	intron (NM_023784, intron 3 of 5)	21272	NM_023784	75581		NM_023784	ENSMUSG00000029158	Yipf7	2310016N21Rik|Yip1b	Yip1 domain family, member 7	protein-coding
7769	chr6	145949155	145949363	+	0	NA	intron (NM_010656, intron 1 of 2)	intron (NM_010656, intron 1 of 2)	15137	NM_010656	16651		NM_010656	ENSMUSG00000030255	Sspn	Gm32675|Krag	sarcospan	protein-coding
2734	chr14	46788083	46788434	+	0	NA	promoter-TSS (NM_009919)	promoter-TSS (NM_009919)	99	NM_009919	12793		NM_009919	ENSMUSG00000015759	Cnih1	0610007J15|CNIH-1|Cnih	cornichon family AMPA receptor auxiliary protein 1	protein-coding
9427	chrX	119427549	119428088	+	0	NA	Intergenic	Intergenic	-499378	NM_053114	93728		NM_053114	ENSMUSG00000034732	Pabpc5	C820015E17	poly(A) binding protein, cytoplasmic 5	protein-coding
4628	chr19	44388508	44388793	+	0	NA	Intergenic	Intergenic	19059	NM_009127	20249		NM_009127	ENSMUSG00000037071	Scd1	Scd|Scd-1|ab	stearoyl-Coenzyme A desaturase 1	protein-coding
1542	chr11	99039912	99040348	+	0	NA	Intergenic	Intergenic	-1114	NM_010517	16010		NM_010517	ENSMUSG00000017493	Igfbp4	Deb2|IBP-4|IGFBP-4	insulin-like growth factor binding protein 4	protein-coding
567	chr1	179959353	179959739	+	0	NA	Intergenic	CpG	-1214	NM_001359541	226751		NM_001033285	ENSMUSG00000026490	Cdc42bpa	A930014J19Rik|DMPK-like	CDC42 binding protein kinase alpha	protein-coding
6421	chr4	114713382	114713617	+	0	NA	Intergenic	Intergenic	-108221	NR_033617	433746		NR_033617	ENSMUSG00000055198	Gm12830	-	predicted gene 12830	ncRNA
6198	chr4	48335128	48335623	+	0	NA	intron (NM_010569, intron 3 of 16)	intron (NM_010569, intron 3 of 16)	55615	NM_010569	16348		NM_010569	ENSMUSG00000028344	Invs	Nphp2|inv	inversin	protein-coding
5910	chr3	129545860	129546362	+	0	NA	intron (NM_130450, intron 2 of 4)	intron (NM_130450, intron 2 of 4)	-13723	NR_153368	102639747		NR_153368	ENSMUSG00000105837	Gm35986	-	predicted gene, 35986	ncRNA
4339	chr18	55133238	55133574	+	0	NA	Intergenic	Eulor5B|DNA?|DNA?	-140815	NM_001360787	269023		NM_175751	ENSMUSG00000052713	Zfp608	4932417D18Rik|D430007A19Rik|Znf608	zinc finger protein 608	protein-coding
2778	chr14	57407497	57407938	+	0	NA	Intergenic	Intergenic	-9234	NM_030004	68631		NM_030004	ENSMUSG00000021947	Cryl1	1110025H08Rik|A230106J09Rik|gul3dh	crystallin, lambda 1	protein-coding
351	chr1	120910830	120911292	+	0	NA	Intergenic	Intergenic	-176344	NR_110450	98452		NR_038008	ENSMUSG00000097881	Celrr	B230209K01Rik|Celr|Gm818	cerebellum expressed regulatory RNA	ncRNA
7607	chr6	97616509	97616914	+	0	NA	intron (NM_145148, intron 1 of 23)	intron (NM_145148, intron 1 of 23)	946	NM_145148	232288		NM_145148	ENSMUSG00000030064	Frmd4b	6030440G05Rik|GOBLIN|GRSP1	FERM domain containing 4B	protein-coding
7591	chr6	92481834	92482112	+	0	NA	promoter-TSS (NM_001134460)	promoter-TSS (NM_001134460)	-581	NM_001134460	243548		NM_001081146	ENSMUSG00000030020	Prickle2	6230400G14Rik|6720451F06Rik|Pk2|mpk2	prickle planar cell polarity protein 2	protein-coding
1701	chr12	12828055	12828355	+	0	NA	intron (NR_168469, intron 1 of 1)	intron (NR_168469, intron 1 of 1)	155	NR_168469	102638640		NR_168469		Gm35155	-	predicted gene, 35155	ncRNA
7695	chr6	120539225	120539584	+	0	NA	Intergenic	Intergenic	-8105	NM_144815	214932		NM_144815	ENSMUSG00000058979	Hdhd5	A930002G03Rik|Cecr5	haloacid dehalogenase like hydrolase domain containing 5	protein-coding
4641	chr19	46572730	46573382	+	0	NA	promoter-TSS (NM_053196)	promoter-TSS (NM_053196)	126	NM_019718	56350		NM_019718	ENSMUSG00000025035	Arl3	-	ADP-ribosylation factor-like 3	protein-coding
4545	chr19	15804621	15804845	+	0	NA	Intergenic	Intergenic	119889	NM_001205339	107272		NM_177420	ENSMUSG00000024640	Psat1	D8Ertd814e|EPIP|PSA|Psat	phosphoserine aminotransferase 1	protein-coding
7779	chr6	149101338	149101710	+	0	NA	5' UTR (NM_177192, exon 1 of 21)	5' UTR (NM_177192, exon 1 of 21)	156	NM_177192	320560		NM_177192	ENSMUSG00000030313	Dennd5b	9330160C06Rik|D030011O10Rik|Gm17524	DENN domain containing 5B	protein-coding
566	chr1	179951312	179952056	+	0	NA	Intergenic	Intergenic	-9076	NM_001359541	226751		NM_001033285	ENSMUSG00000026490	Cdc42bpa	A930014J19Rik|DMPK-like	CDC42 binding protein kinase alpha	protein-coding
1540	chr11	98863619	98863899	+	0	NA	5' UTR (NM_197940, exon 1 of 8)	5' UTR (NM_197940, exon 1 of 8)	161	NM_197940	68524		NM_197940	ENSMUSG00000038013	Wipf2	1110014J05Rik|5730509C05Rik|Gm1176|Wich|Wire	WAS/WASL interacting protein family, member 2	protein-coding
4368	chr18	63803376	63803692	+	0	NA	intron (NM_001014981, intron 19 of 27)	intron (NM_001014981, intron 19 of 27)	94839	NM_001360837	104082		NM_001014981	ENSMUSG00000040560	Wdr7	TRAG|mKIAA0541	WD repeat domain 7	protein-coding
7787	chr7	5051268	5051627	+	0	NA	promoter-TSS (NM_026900)	promoter-TSS (NM_026900)	-85	NM_026900	68992		NM_026900	ENSMUSG00000055633	Zfp580	1500015O20Rik|Znf580	zinc finger protein 580	protein-coding
7774	chr6	148211770	148212378	+	0	NA	promoter-TSS (NR_015615)	promoter-TSS (NR_015615)	-214	NR_015615	320737		NR_015615		4732416N19Rik	-	RIKEN cDNA 4732416N19 gene	ncRNA
9008	chr9	46994591	46994834	+	0	NA	Intergenic	Intergenic	-4029	NM_001243258	215467		NM_001243258		Gm4791	D930036J05	predicted gene 4791	ncRNA
3542	chr16	30492107	30492558	+	0	NA	Intergenic	Intergenic	58246	NM_001361297	224090		NM_172614	ENSMUSG00000022537	Tmem44	1700007N03Rik|9330161C17Rik|B230220N21	transmembrane protein 44	protein-coding
8337	chr8	7745823	7746342	+	0	NA	Intergenic	Intergenic	365134	NR_166536	102632928		NR_166536		Gm17215	-	predicted gene 17215	ncRNA
4971	chr2	64366423	64367100	+	0	NA	Intergenic	Intergenic	-268723	NM_001267847	60344		NM_021716	ENSMUSG00000075324	Fign	Fgn|fi|fidget	fidgetin	protein-coding
5890	chr3	126695219	126695799	+	0	NA	intron (NM_001025438, intron 3 of 18)	intron (NM_001025438, intron 3 of 18)	-26566	NR_166466	102639086		NR_166466	ENSMUSG00000086679	Gm15551	-	predicted gene 15551	ncRNA
8570	chr8	69654370	69654890	+	0	NA	promoter-TSS (NM_001177527)	promoter-TSS (NM_001177527)	74	NM_001177527	636741		NM_001177527	ENSMUSG00000091764	Zfp964	4732490P12|EG636741|Gm7187	zinc finger protein 964	protein-coding
8562	chr8	66874005	66874286	+	0	NA	intron (NM_001163564, intron 2 of 7)	intron (NM_001163564, intron 2 of 7)	13928	NM_001163564	234344		NM_001163564	ENSMUSG00000014907	Naf1	Gm174	nuclear assembly factor 1 ribonucleoprotein	protein-coding
4950	chr2	59841121	59841498	+	0	NA	intron (NM_198294, intron 25 of 26)	intron (NM_198294, intron 25 of 26)	41297	NM_001379405	72137		NM_028118	ENSMUSG00000026988	Wdsub1	1700048E19Rik|2610014F08Rik	WD repeat, SAM and U-box domain containing 1	protein-coding
8655	chr8	91381380	91381608	+	0	NA	intron (NM_011936, intron 1 of 8)	intron (NM_011936, intron 1 of 8)	67969	NM_011936	26383		NM_011936	ENSMUSG00000055932	Fto	mKIAA1752	FTO alpha-ketoglutarate dependent dioxygenase	protein-coding
4334	chr18	54982826	54983050	+	0	NA	intron (NM_175751, intron 2 of 9)	intron (NM_175751, intron 2 of 9)	7242	NM_175751	269023		NM_175751	ENSMUSG00000052713	Zfp608	4932417D18Rik|D430007A19Rik|Znf608	zinc finger protein 608	protein-coding
8551	chr8	62994026	62994397	+	0	NA	intron (NM_001252620, intron 3 of 11)	intron (NM_001252620, intron 3 of 11)	42866	NM_001361918	72902		NM_023689	ENSMUSG00000054162	Spock3	2900045C01Rik|mKIAA4039	sparc/osteonectin, cwcv and kazal-like domains proteoglycan 3	protein-coding
8981	chr9	44066801	44067056	+	0	NA	promoter-TSS (NM_198092)	promoter-TSS (NM_198092)	-93	NM_198092	53376		NM_016808	ENSMUSG00000032010	Usp2	B930035K21Rik|Ubp41	ubiquitin specific peptidase 2	protein-coding
6656	chr4	155409191	155409603	+	0	NA	non-coding (NR_102283, exon 5 of 5)	non-coding (NR_102283, exon 5 of 5)	157	NM_001368738	544678		NM_177674	ENSMUSG00000078490	Cfap74	2010015L04Rik|A530045M11	cilia and flagella associated protein 74	protein-coding
4580	chr19	26861050	26861561	+	0	NA	Intergenic	MIR3|SINE|MIR	-24620	NM_001033407	329047		NM_001033407	ENSMUSG00000074913	Gm815	-	predicted gene 815	protein-coding
1955	chr12	83520381	83520588	+	0	NA	promoter-TSS (NM_030246)	promoter-TSS (NM_030246)	18	NM_030246	73828		NM_030246	ENSMUSG00000021222	Dcaf4	1110018E21Rik|Wdr21	DDB1 and CUL4 associated factor 4	protein-coding
1585	chr11	107189368	107189653	+	0	NA	promoter-TSS (NM_001161329)	promoter-TSS (NM_001161329)	-129	NM_001363078	68979		NM_133702	ENSMUSG00000018433	Nol11	1500002M01Rik	nucleolar protein 11	protein-coding
1681	chr12	5440295	5440622	+	0	NA	Intergenic	Intergenic	64738	NR_015579	72669		NM_028318	ENSMUSG00000037735	2810032G03Rik	-	RIKEN cDNA 2810032G03 gene	ncRNA
6919	chr5	72148881	72149104	+	0	NA	3' UTR (NM_008069, exon 9 of 9)	3' UTR (NM_008069, exon 9 of 9)	19197	NM_178599	27784		NM_178599	ENSMUSG00000029213	Commd8	D5Buc26e	COMM domain containing 8	protein-coding
7764	chr6	145250207	145250589	+	0	NA	promoter-TSS (NM_021284)	promoter-TSS (NM_021284)	-131	NR_045598	100039495		NR_045598	ENSMUSG00000086013	Gm15706	-	predicted gene 15706	ncRNA
3701	chr16	74330516	74330869	+	0	NA	intron (NM_001358492, intron 2 of 26)	intron (NM_001358492, intron 2 of 26)	11375	NR_030464	751561		NR_030464	ENSMUSG00000104758	Mir691	Mirn691|mir-691|mmu-mir-691	microRNA 691	ncRNA
4378	chr18	64516252	64517006	+	0	NA	promoter-TSS (NM_001377022)	promoter-TSS (NM_001377022)	-114	NM_001377022	70223		NM_027350	ENSMUSG00000024587	Nars1	3010001M15Rik|ASNRS|Nars	asparaginyl-tRNA synthetase 1	protein-coding
594	chr1	185020759	185021552	+	0	NA	Intergenic	Intergenic	-21201	NM_001378876	226778		NM_145515	ENSMUSG00000026620	Mark1	B930025N23Rik|Emk3|Par-1c|mKIAA1477|mPar-1c	MAP/microtubule affinity regulating kinase 1	protein-coding
2739	chr14	47472456	47472730	+	0	NA	promoter-TSS (NM_030236)	promoter-TSS (NM_030236)	32	NR_027414	78938		NM_030236	ENSMUSG00000037536	Fbxo34	2900057B08Rik|5830426G16Rik	F-box protein 34	protein-coding
4961	chr2	61593215	61593616	+	0	NA	intron (NR_149324, intron 1 of 9)	CpG	263	NM_001378922	21353		NM_011529	ENSMUSG00000064289	Tank	E430026L09Rik|I-TRAF	TRAF family member-associated Nf-kappa B activator	protein-coding
5892	chr3	127281611	127282018	+	0	NA	intron (NM_001327938, intron 1 of 47)	MLT1A1|LTR|ERVL-MaLR	120509	NR_105029	100862268		NR_105029	ENSMUSG00000097456	Gm16958	-	predicted gene, 16958	ncRNA
8572	chr8	69954312	69954617	+	0	NA	intron (NM_145596, intron 1 of 12)	intron (NM_145596, intron 1 of 12)	19919	NM_001113346	234366		NM_145596	ENSMUSG00000036180	Gatad2a	1110066C11Rik	GATA zinc finger domain containing 2A	protein-coding
8560	chr8	66486689	66486899	+	0	NA	promoter-TSS (NM_025465)	promoter-TSS (NM_025465)	-264	NM_001357208	66282		NM_025465	ENSMUSG00000025591	Tma16	1810029B16Rik	translation machinery associated 16	protein-coding
3540	chr16	30064008	30064631	+	0	NA	Intergenic	CpG	-1038	NM_008235	15205		NM_008235	ENSMUSG00000022528	Hes1	Hry|bHLHb39	hes family bHLH transcription factor 1	protein-coding
532	chr1	169747485	169747955	+	0	NA	promoter-TSS (NM_009062)	promoter-TSS (NM_009062)	-78	NM_009062	19736		NM_009062	ENSMUSG00000038530	Rgs4	ESTM48|ESTM50	regulator of G-protein signaling 4	protein-coding
7738	chr6	136931155	136931838	+	0	NA	intron (NM_001301305, intron 3 of 5)	intron (NM_001301305, intron 3 of 5)	8031	NM_001301303	11857		NM_007486	ENSMUSG00000030220	Arhgdib	D4|Gdid4|Ly-GDI	Rho, GDP dissociation inhibitor beta	protein-coding
4582	chr19	26870972	26871197	+	0	NA	Intergenic	Intergenic	-14841	NM_001033407	329047		NM_001033407	ENSMUSG00000074913	Gm815	-	predicted gene 815	protein-coding
4952	chr2	59996792	59997274	+	0	NA	intron (NM_001001182, intron 4 of 35)	L1ME1|LINE|L1	-40108	NR_166198	102636022		NR_166198	ENSMUSG00000085975	Gm13572	-	predicted gene 13572	ncRNA
4806	chr2	27183665	27184089	+	0	NA	TTS (NM_138942)	TTS (NM_138942)	18370	NM_138942	13166		NM_138942	ENSMUSG00000000889	Dbh	-	dopamine beta hydroxylase	protein-coding
151	chr1	59256850	59257086	+	0	NA	promoter-TSS (NM_001033373)	promoter-TSS (NM_001033373)	62	NM_001033373	271697		NM_001033373	ENSMUSG00000026023	Cdk15	Als2cr7|Pftk2	cyclin dependent kinase 15	protein-coding
8388	chr8	23028126	23028712	+	0	NA	intron (NM_001110783, intron 1 of 43)	intron (NM_001110783, intron 1 of 43)	-6680	NM_001277281	11733		NM_031158	ENSMUSG00000031543	Ank1	Ank-1|nb|pale	ankyrin 1, erythroid	protein-coding
6894	chr5	66174283	66174641	+	0	NA	intron (NR_040695, intron 2 of 2)	intron (NR_040695, intron 2 of 2)	16873	NR_040695	73639		NR_040695	ENSMUSG00000107014	1700126H18Rik	-	RIKEN cDNA 1700126H18 gene	ncRNA
954	chr10	98006976	98007728	+	0	NA	Intergenic	Intergenic	-40262	NR_033537	100038699		NR_033537	ENSMUSG00000074776	Gm10754	-	predicted gene 10754	ncRNA
919	chr10	89176685	89176972	+	0	NA	intron (NR_102339, intron 1 of 26)	intron (NR_102339, intron 1 of 26)	-80292	NR_166107	102632785		NR_166107		Gm30769	-	predicted gene, 30769	ncRNA
1485	chr11	90129755	90130121	+	0	NA	Intergenic	Intergenic	99590	NM_026433	67888		NM_026433	ENSMUSG00000069763	Tmem100	1810057C19Rik	transmembrane protein 100	protein-coding
8003	chr7	71233798	71234583	+	0	NA	Intergenic	Intergenic	-675505	NR_130995	78156		NR_130995	ENSMUSG00000108669	4930441H08Rik	-	RIKEN cDNA 4930441H08 gene	ncRNA
7045	chr5	111054926	111055244	+	0	NA	intron (NM_001267622, intron 2 of 22)	intron (NM_001267622, intron 2 of 22)	50941	NR_030482	735278		NR_030482	ENSMUSG00000076163	Mir701	Mirn701|mir-701|mmu-mir-701	microRNA 701	ncRNA
4091	chr17	73783166	73783453	+	0	NA	Intergenic	Intergenic	-21532	NM_020578	57440		NM_020578	ENSMUSG00000024065	Ehd3	Ehd2	EH-domain containing 3	protein-coding
8376	chr8	16114849	16115389	+	0	NA	intron (NM_053171, intron 26 of 69)	intron (NM_053171, intron 26 of 69)	53719	NR_037214	100526464		NR_037214	ENSMUSG00000093142	Mir3106	mir-3106|mmu-mir-3106	microRNA 3106	ncRNA
4480	chr18	84556437	84556816	+	0	NA	intron (NM_001033341, intron 2 of 8)	intron (NM_001033341, intron 2 of 8)	32878	NM_001033341	240476		NM_001033341	ENSMUSG00000048410	Zfp407	6430585N13Rik|Gm333|Gm334|Gm948|ZNF407	zinc finger protein 407	protein-coding
2124	chr13	6768135	6768684	+	0	NA	Intergenic	Intergenic	-119638	NM_001291071	56421		NM_019703	ENSMUSG00000021196	Pfkp	1200015H23Rik|9330125N24Rik|ATP-PFK|PFK-C|PFK-P	phosphofructokinase, platelet	protein-coding
8451	chr8	34933157	34933557	+	0	NA	intron (NM_175091, intron 2 of 26)	RCHARR1|DNA|hAT-Charlie	32333	NM_175091	21951		NM_175091	ENSMUSG00000031529	Tnks	4930554K12Rik|ARTD5|D130072O21Rik|Parp5a|TANK1|mTNKS1	tankyrase, TRF1-interacting ankyrin-related ADP-ribose polymerase	protein-coding
6375	chr4	103952351	103952675	+	0	NA	intron (NM_001369046, intron 2 of 16)	intron (NM_001369046, intron 2 of 16)	333013	NM_001369049	13131		NM_010014	ENSMUSG00000028519	Dab1	C630028C02Rik|scm|scr|scrambler|yot	disabled 1	protein-coding
8462	chr8	37032184	37032457	+	0	NA	Intergenic	Intergenic	-8082	NR_126063	414128		NR_126063	ENSMUSG00000110242	G630064G18Rik	-	RIKEN cDNA G630064G18 gene	ncRNA
8470	chr8	40054974	40055304	+	0	NA	Intergenic	L1M5|LINE|L1	231814	NM_030610	80857		NM_030610	ENSMUSG00000031603	Fgf20	Fgf4a	fibroblast growth factor 20	protein-coding
3190	chr15	58982082	58982286	+	0	NA	intron (NM_144800, intron 3 of 14)	intron (NM_144800, intron 3 of 14)	48383	NM_001364808	66218		NM_023172	ENSMUSG00000022354	Ndufb9	1190008J14Rik|CI-B22	NADH:ubiquinone oxidoreductase subunit B9	protein-coding
4386	chr18	68215319	68215726	+	0	NA	intron (NM_172631, intron 3 of 5)	intron (NM_172631, intron 3 of 5)	-12424	NM_001357444	52662		NM_172631	ENSMUSG00000024544	Ldlrad4	8230401C20Rik|A430083H02|A430108L08Rik|C18orf1|D18Ertd653e|D330030L18Rik	low density lipoprotein receptor class A domain containing 4	protein-coding
2713	chr14	34880187	34880443	+	0	NA	intron (NM_008166, intron 2 of 15)	intron (NM_008166, intron 2 of 15)	-14294	NR_029774	723847		NR_029774	ENSMUSG00000065481	Mir346	Mirn346|mir-346|mmu-mir-346	microRNA 346	ncRNA
8808	chr8	123181421	123181658	+	0	NA	Intergenic	Intergenic	-4696	NM_007876	13479		NM_007876	ENSMUSG00000019278	Dpep1	DPEP-1|MBD	dipeptidase 1	protein-coding
6933	chr5	75013042	75013267	+	0	NA	intron (NM_028850, intron 3 of 5)	intron (NM_028850, intron 3 of 5)	31487	NM_028850	74277		NM_028850	ENSMUSG00000029229	Chic2	1700081B18Rik|4930502K01Rik|BTL	cysteine-rich hydrophobic domain 2	protein-coding
3442	chr16	4885834	4886372	+	0	NA	promoter-TSS (NM_001379012)	promoter-TSS (NM_001379012)	3	NM_029657	17237		NM_029657	ENSMUSG00000022517	Mgrn1	2610042J20Rik|mKIAA0544|md|nc	mahogunin, ring finger 1	protein-coding
3926	chr17	30307120	30307496	+	0	NA	intron (NM_027060, intron 7 of 10)	intron (NM_027060, intron 7 of 10)	88872	NR_030688	623169		NR_030688		Gm6402	EG623169	ribosomal protein S17 pseudogene	pseudo
944	chr10	94991869	94992492	+	0	NA	Intergenic	Intergenic	-47335	NM_018797	54712		NM_018797	ENSMUSG00000074785	Plxnc1	2510048K12Rik|CD232|Vespr	plexin C1	protein-coding
5353	chr2	155818677	155819448	+	0	NA	TTS (NM_010808)	TTS (NM_010808)	170	NM_001384169	613262		NM_001384169	ENSMUSG00000074649	Mmp24os1	-	matrix metallopeptidase 24 opposite strand transcript 1	protein-coding
141	chr1	55472730	55473457	+	0	NA	intron (NM_001114663, intron 1 of 5)	intron (NM_001114663, intron 1 of 5)	67147	NM_001114663	227120		NM_001114663	ENSMUSG00000038349	Plcl1	C230017K02Rik|PLC-L|PLC-L1|PLCE|PLCL|PLDL1|PRIP|PRIP-1	phospholipase C-like 1	protein-coding
3206	chr15	64269244	64269461	+	0	NA	intron (NM_001276461, intron 3 of 28)	intron (NM_001276461, intron 3 of 28)	43321	NM_001276463	13196		NM_010026	ENSMUSG00000022377	Asap1	DEF-1|Ddef1|PAP|mKIAA1249|s19	ArfGAP with SH3 domain, ankyrin repeat and PH domain1	protein-coding
6365	chr4	101641021	101641297	+	0	NA	3' UTR (NM_001164583, exon 19 of 19)	3' UTR (NM_001164583, exon 19 of 19)	-6624	NM_175036	230514		NM_175036	ENSMUSG00000035212	Leprot	LEPR|OB-RGRP|Obrgrp|VPS55	leptin receptor overlapping transcript	protein-coding
3346	chr15	87846577	87846887	+	0	NA	Intergenic	MER2|DNA|TcMar-Tigger	-50789	NR_105817	102465209		NR_105817	ENSMUSG00000098938	Mir6393	Gm27424|mmu-mir-6393	microRNA 6393	ncRNA
363	chr1	127868846	127869146	+	0	NA	intron (NM_178690, intron 2 of 23)	CpG-490	223	NM_178690	226407		NM_178690	ENSMUSG00000036104	Rab3gap1	1700003B17Rik|4732493F09Rik|Rab3gap|p130|rab3-GAP p130	RAB3 GTPase activating protein subunit 1	protein-coding
8366	chr8	12947689	12948191	+	0	NA	promoter-TSS (NR_128567)	promoter-TSS (NR_128567)	-1	NR_128567	104797311		NR_128567	ENSMUSG00000105030	Mir9768	Gm38671|mmu-mir-9768	microRNA 9768	ncRNA
4482	chr18	84851218	84851544	+	0	NA	promoter-TSS (NM_025797)	promoter-TSS (NM_025797)	43	NM_001348159	109672		NM_025797	ENSMUSG00000024646	Cyb5a	0610009N12Rik|Cyb5	cytochrome b5 type A (microsomal)	protein-coding
7824	chr7	25221242	25221709	+	0	NA	promoter-TSS (NM_175436)	promoter-TSS (NM_175436)	50	NM_175436	210172		NM_175436	ENSMUSG00000046541	Zfp526	D030024H03Rik|Znf526	zinc finger protein 526	protein-coding
3440	chr16	4683797	4684095	+	0	NA	promoter-TSS (NM_023646)	promoter-TSS (NM_023646)	-124	NM_023646	83945		NM_023646	ENSMUSG00000004069	Dnaja3	1200003J13Rik|1810053A11Rik|Tid-1|Tid1l	DnaJ heat shock protein family (Hsp40) member A3	protein-coding
8460	chr8	37023062	37023337	+	0	NA	intron (NR_126063, intron 1 of 2)	intron (NR_126063, intron 1 of 2)	1039	NR_126063	414128		NR_126063	ENSMUSG00000110242	G630064G18Rik	-	RIKEN cDNA G630064G18 gene	ncRNA
8472	chr8	41016547	41017249	+	0	NA	promoter-TSS (NR_015457)	promoter-TSS (NR_015457)	-840	NR_015457	78849		NR_015457	ENSMUSG00000084960	B430010I23Rik	-	RIKEN cDNA B430010I23 gene	ncRNA
3192	chr15	59082077	59082455	+	0	NA	promoter-TSS (NM_001146180)	promoter-TSS (NM_001146180)	-240	NM_001146180	211401		NM_144800	ENSMUSG00000022353	Mtss1	2310003N14Rik|D130001D01Rik|Mim|mKIAA0429	MTSS I-BAR domain containing 1	protein-coding
223	chr1	73962886	73963231	+	0	NA	intron (NM_027884, intron 18 of 34)	intron (NM_027884, intron 18 of 34)	-98592	NR_045311	109198		NR_045311	ENSMUSG00000100301	6030407O03Rik	-	RIKEN cDNA 6030407O03 gene	ncRNA
9383	chrX	63282803	63283088	+	0	NA	Intergenic	Intergenic	-755934	NR_045442	75545		NR_045442	ENSMUSG00000085757	Tslrn1	1700019B21Rik	testis specific long noncoding RNA 1	ncRNA
8109	chr7	98309333	98309576	+	0	NA	promoter-TSS (NM_025408)	promoter-TSS (NM_025408)	88	NM_001360616	66190		NM_025408	ENSMUSG00000030760	Acer3	1110057L18Rik|5430429L08Rik|Phca|aPHC	alkaline ceramidase 3	protein-coding
2606	chr14	9840387	9841315	+	0	NA	intron (NM_010210, intron 6 of 8)	intron (NM_010210, intron 6 of 8)	-43244	NR_030680	100042415		NR_030680	ENSMUSG00000121680	Mnd1-ps	Gm3833	Mnd1 retrotransposed pseudogene	pseudo
380	chr1	132282897	132283357	+	0	NA	Intergenic	Intergenic	-15499	NM_144810	213417		NM_144810	ENSMUSG00000042115	Klhdc8a	A630065K24Rik	kelch domain containing 8A	protein-coding
8949	chr9	40268925	40269875	+	0	NA	5' UTR (NM_001359700, exon 1 of 7)	5' UTR (NM_001359700, exon 1 of 7)	184	NM_001359700	235281		NM_153522	ENSMUSG00000049281	Scn3b	1110001K16Rik|4833414B02Rik|Scnb3	sodium channel, voltage-gated, type III, beta	protein-coding
1974	chr12	86726227	86726606	+	0	NA	promoter-TSS (NM_144524)	promoter-TSS (NM_144524)	44	NM_144524	68737		NM_144524	ENSMUSG00000021257	Angel1	1110030H02Rik|mKIAA0759	angel homolog 1	protein-coding
1557	chr11	101791408	101791815	+	0	NA	Intergenic	ID_B1|SINE|B4	-6301	NM_008815	18612		NM_008815	ENSMUSG00000017724	Etv4	Pea-3|Pea3	ets variant 4	protein-coding
3969	chr17	44379876	44380260	+	0	NA	Intergenic	Intergenic	191496	NM_172621	224796		NM_172621	ENSMUSG00000023959	Clic5	5730531E12Rik|B330005L24|Gm322|jbg|nmf318	chloride intracellular channel 5	protein-coding
1987	chr12	89106343	89106616	+	0	NA	intron (NM_172544, intron 2 of 19)	intron (NM_172544, intron 2 of 19)	153089	NM_172544	18191		NM_172544	ENSMUSG00000066392	Nrxn3	-	neurexin III	protein-coding
1649	chr11	118355058	118355492	+	0	NA	5' UTR (NM_011594, exon 1 of 5)	5' UTR (NM_011594, exon 1 of 5)	136	NM_011594	21858		NM_011594	ENSMUSG00000017466	Timp2	D11Bwg1104e|Timp-2	tissue inhibitor of metalloproteinase 2	protein-coding
8329	chr8	5379277	5379711	+	0	NA	Intergenic	Intergenic	-274207	NM_011388	20494		NM_011388	ENSMUSG00000023073	Slc10a2	9130221J18Rik|ASBT|IBAT|ISBT	solute carrier family 10, member 2	protein-coding
8674	chr8	93889232	93889449	+	0	NA	intron (NM_010308, intron 2 of 8)	intron (NM_010308, intron 2 of 8)	-75785	NR_026888	75809		NM_029449		4930488L21Rik	4930452J22Rik	RIKEN cDNA 4930488L21 gene	ncRNA
8573	chr8	70158495	70158851	+	0	NA	intron (NM_001045484, intron 1 of 8)	CpG	5912	NM_001045484	17259		NM_008578	ENSMUSG00000079033	Mef2b	-	myocyte enhancer factor 2B	protein-coding
4709	chr19	60874326	60874623	+	0	NA	promoter-TSS (NM_007452)	promoter-TSS (NM_007452)	64	NM_007452	11757		NM_007452	ENSMUSG00000024997	Prdx3	Aop1|D0Tohi1|Ef2l|Mer5|Prx3|SP22|TDXM	peroxiredoxin 3	protein-coding
5893	chr3	127356609	127357155	+	0	NA	intron (NM_001327939, intron 1 of 45)	intron (NM_001327939, intron 1 of 45)	52176	NM_001327939	109676		NM_178655	ENSMUSG00000032826	Ank2	100043364|Ank-2|Gm4392	ankyrin 2, brain	protein-coding
8687	chr8	96346816	96347382	+	0	NA	Intergenic	Intergenic	-458698	NM_010325	14719		NM_010325	ENSMUSG00000031672	Got2	FABP-pm|Got-2|Kyat4|mAspAT	glutamatic-oxaloacetic transaminase 2, mitochondrial	protein-coding
2836	chr14	68198448	68199015	+	0	NA	Intergenic	Intergenic	-73727	NM_008691	18040		NM_008691	ENSMUSG00000022054	Nefm	NF-M|NF160|NF165|Nef3|Nfm	neurofilament, medium polypeptide	protein-coding
4684	chr19	55253539	55253855	+	0	NA	5' UTR (NM_027976, exon 1 of 22)	5' UTR (NM_027976, exon 1 of 22)	328	NM_027976	433256		NM_027976	ENSMUSG00000024981	Acsl5	1700030F05Rik|ACS2|ACS5|Facl5	acyl-CoA synthetase long-chain family member 5	protein-coding
4953	chr2	60042695	60043067	+	0	NA	intron (NM_001001182, intron 2 of 35)	intron (NM_001001182, intron 2 of 35)	5740	NR_166198	102636022		NR_166198	ENSMUSG00000085975	Gm13572	-	predicted gene 13572	ncRNA
4677	chr19	53038531	53038988	+	0	NA	promoter-TSS (NM_133216)	promoter-TSS (NM_133216)	-105	NM_133216	170750		NM_133216	ENSMUSG00000025027	Xpnpep1	D230045I08Rik|sAMP	X-prolyl aminopeptidase (aminopeptidase P) 1, soluble	protein-coding
4583	chr19	26986277	26986702	+	0	NA	Intergenic	Intergenic	100564	NM_001033407	329047		NM_001033407	ENSMUSG00000074913	Gm815	-	predicted gene 815	protein-coding
5098	chr2	91730066	91730331	+	0	NA	promoter-TSS (NM_172669)	promoter-TSS (NM_172669)	60	NM_001080754	228361		NM_172669	ENSMUSG00000040506	Ambra1	2310079H06Rik|A130023A14|D030051N19Rik|mKIAA1736	autophagy/beclin 1 regulator 1	protein-coding
1331	chr11	60210375	60210747	+	0	NA	promoter-TSS (NM_001358314)	promoter-TSS (NM_001358314)	-90	NM_001358314	20787		NM_011480	ENSMUSG00000020538	Srebf1	ADD1|SREBP1|bHLHd1	sterol regulatory element binding transcription factor 1	protein-coding
7755	chr6	142345596	142345864	+	0	NA	promoter-TSS (NM_183165)	promoter-TSS (NM_183165)	33	NM_183165	232491		NM_183165	ENSMUSG00000041671	Pyroxd1	-	pyridine nucleotide-disulphide oxidoreductase domain 1	protein-coding
3979	chr17	46782418	46783171	+	0	NA	promoter-TSS (NM_025433)	promoter-TSS (NM_025433)	-138	NM_025433	66229		NM_025433	ENSMUSG00000063888	Rpl7l1	1500016H10Rik	ribosomal protein L7-like 1	protein-coding
9434	chrX	134686206	134687069	+	0	NA	promoter-TSS (NR_045454)	promoter-TSS (NR_045454)	118	NM_001202500	100503043		NM_001202500	ENSMUSG00000049804	Armcx4	Gm195	armadillo repeat containing, X-linked 4	protein-coding
2727	chr14	45658071	45658420	+	0	NA	promoter-TSS (NM_001039106)	promoter-TSS (NM_001039106)	-102	NM_001042719	114874		NM_176845	ENSMUSG00000037697	Ddhd1	Mir5131|PA-PLA1	DDHD domain containing 1	protein-coding
5556	chr3	30299428	30299997	+	0	NA	intron (NM_001370769, intron 1 of 15)	intron (NM_001370769, intron 1 of 15)	209963	NM_021442	14013		NM_007963	ENSMUSG00000027684	Mecom	D630039M04Rik|Evi-1|Evi1|Jbo|Mds|Mds1|Mds1-Evi1|Prdm3|Znfpr1b1	MDS1 and EVI1 complex locus	protein-coding
5986	chr3	146327895	146328130	+	0	NA	Intergenic	Intergenic	50932	NR_033542	100038607		NR_033542	ENSMUSG00000105602	Gm10636	-	predicted gene 10636	ncRNA
1964	chr12	85150218	85151600	+	0	NA	intron (NM_001364316, intron 1 of 10)	intron (NM_001364316, intron 1 of 10)	355	NM_001364315	238323		NM_146244	ENSMUSG00000019235	Rps6kl1	A830084F09Rik	ribosomal protein S6 kinase-like 1	protein-coding
8563	chr8	67086594	67086814	+	0	NA	Intergenic	RLTR28|LTR|ERVL	226487	NM_001163564	234344		NM_001163564	ENSMUSG00000014907	Naf1	Gm174	nuclear assembly factor 1 ribonucleoprotein	protein-coding
7136	chr5	125267506	125267930	+	0	NA	Intergenic	Intergenic	73376	NM_001205083	20778		NM_016741	ENSMUSG00000037936	Scarb1	CD36|Cd36l1|Chohd1|Cla-1|Cla1|D5Ertd460e|Hdlq1|Hlb398|SR-B1|SR-BI|SRBI|Srb1|mSR-BI	scavenger receptor class B, member 1	protein-coding
3644	chr16	55838754	55839005	+	0	NA	promoter-TSS (NM_030612)	promoter-TSS (NM_030612)	-238	NM_030612	80859		NM_030612	ENSMUSG00000035356	Nfkbiz	INAP|Mail	nuclear factor of kappa light polypeptide gene enhancer in B cells inhibitor, zeta	protein-coding
3543	chr16	30745556	30745773	+	0	NA	Intergenic	Intergenic	145941	NM_177632	224093		NM_177632	ENSMUSG00000046546	Fam43a	Tuf1	family with sequence similarity 43, member A	protein-coding
8664	chr8	91818981	91819193	+	0	NA	Intergenic	Intergenic	-17433	NM_008393	16373		NM_008393	ENSMUSG00000031734	Irx3	-	Iroquois related homeobox 3	protein-coding
4667	chr19	51355657	51356360	+	0	NA	Intergenic	Intergenic	-677362	NM_021377	58178		NM_021377	ENSMUSG00000043531	Sorcs1	Sorcs|mSorCS	sortilin-related VPS10 domain containing receptor 1	protein-coding
1938	chr12	79028925	79029243	+	0	NA	promoter-TSS (NM_181073)	promoter-TSS (NM_181073)	-79	NM_181073	211945		NM_181073	ENSMUSG00000060716	Plekhh1	D630024D12Rik|mKIAA1200	pleckstrin homology domain containing, family H (with MyTH4 domain) member 1	protein-coding
2244	chr13	43365434	43365671	+	0	NA	Intergenic	CpG	-5164	NM_178848	68346		NM_178848	ENSMUSG00000054021	Sirt5	0610012J09Rik|1500032M05Rik	sirtuin 5	protein-coding
2304	chr13	55536534	55536806	+	0	NA	promoter-TSS (NM_134059)	promoter-TSS (NM_134059)	-12	NM_134059	72935		NM_134059	ENSMUSG00000021494	Ddx41	2900024F02Rik|ABS	DEAD box helicase 41	protein-coding
8638	chr8	88627294	88627821	+	0	NA	exon (NM_027840, exon 4 of 4)	exon (NM_027840, exon 4 of 4)	8571	NM_027840	71607		NM_027840	ENSMUSG00000031662	Snx20	9130017C17Rik	sorting nexin 20	protein-coding
5352	chr2	155692071	155692429	+	0	NA	exon (NM_001163452, exon 1 of 19)	exon (NM_001163452, exon 1 of 19)	134	NM_019828	56407		NM_019828	ENSMUSG00000038324	Trpc4ap	4833429F06Rik|D2Ertd113e|Trrp4ap|mFLJ00177|truss	transient receptor potential cation channel, subfamily C, member 4 associated protein	protein-coding
8000	chr7	71206512	71206721	+	0	NA	Intergenic	Intergenic	-703079	NR_130995	78156		NR_130995	ENSMUSG00000108669	4930441H08Rik	-	RIKEN cDNA 4930441H08 gene	ncRNA
4483	chr18	86996638	86997197	+	0	NA	Intergenic	MLT2B1|LTR|ERVL	284606	NM_001361145	12405		NM_172633	ENSMUSG00000024647	Cbln2	6330593N19Rik|A730004O05	cerebellin 2 precursor protein	protein-coding
7167	chr5	131904447	131905064	+	0	NA	intron (NM_001363480, intron 4 of 19)	CT-rich|Low_complexity|Low_complexity	24486	NR_040704	75369		NR_040704	ENSMUSG00000105773	4930563F08Rik	-	RIKEN cDNA 4930563F08 gene	ncRNA
1094	chr11	3199284	3199617	+	0	NA	intron (NM_001363224, intron 1 of 28)	B4A|SINE|B4	1202	NM_001363223	78887		NM_030207	ENSMUSG00000023764	Sfi1	-	Sfi1 homolog, spindle assembly associated (yeast)	protein-coding
3315	chr15	82921175	82921386	+	0	NA	Intergenic	Intergenic	-9146	NM_013836	21411		NM_013836	ENSMUSG00000041852	Tcf20	2810438H08Rik|SPBP|mKIAA0292	transcription factor 20	protein-coding
8473	chr8	41017567	41018183	+	0	NA	intron (NR_015457, intron 1 of 2)	intron (NR_015457, intron 1 of 2)	137	NR_015457	78849		NR_015457	ENSMUSG00000084960	B430010I23Rik	-	RIKEN cDNA B430010I23 gene	ncRNA
5978	chr3	145758731	145759007	+	0	NA	exon (NM_026993, exon 1 of 6)	exon (NM_026993, exon 1 of 6)	177	NM_026993	69219		NM_026993	ENSMUSG00000028194	Ddah1	2410006N07Rik|2510015N06Rik	dimethylarginine dimethylaminohydrolase 1	protein-coding
3193	chr15	61102350	61102681	+	0	NA	Intergenic	Intergenic	-181245	NM_001081067	117586		NM_001081067	ENSMUSG00000022347	A1bg	C44	alpha-1-B glycoprotein	protein-coding
2710	chr14	34449878	34450190	+	0	NA	intron (NM_009758, intron 2 of 12)	L2|LINE|L2	52512	NM_009758	12166		NM_009758	ENSMUSG00000021796	Bmpr1a	1110037I22Rik|ALK-3|ALK3|BMPR-1A|BMPR-IA|Bmpr|SKR5	bone morphogenetic protein receptor, type 1A	protein-coding
434	chr1	152165144	152165628	+	0	NA	Intergenic	Intergenic	-75066	NM_197990	69399		NM_197990	ENSMUSG00000032666	1700025G04Rik	2610510E02Rik|2900042O04Rik	RIKEN cDNA 1700025G04 gene	protein-coding
2884	chr14	77860235	77860619	+	0	NA	intron (NM_025384, intron 1 of 5)	intron (NM_025384, intron 1 of 5)	14490	NM_025384	66148		NM_025384	ENSMUSG00000022013	Dnajc15	1110003P16Rik|Dnajd1|MCJ	DnaJ heat shock protein family (Hsp40) member C15	protein-coding
4636	chr19	45717728	45717939	+	0	NA	Intergenic	Intergenic	12725	NR_045307	71232		NR_045307		4933429K18Rik	-	RIKEN cDNA 4933429K18 gene	ncRNA
2877	chr14	77273691	77274968	+	0	NA	intron (NM_172813, intron 2 of 18)	intron (NM_172813, intron 2 of 18)	117566	NM_001253759	239188		NM_172813	ENSMUSG00000022012	Enox1	B230207J08|D230005D02Rik	ecto-NOX disulfide-thiol exchanger 1	protein-coding
6930	chr5	73647473	73647711	+	0	NA	intron (NM_011890, intron 1 of 5)	CpG	145	NM_011890	24051		NM_011890	ENSMUSG00000029156	Sgcb	43DAG|beta-SG	sarcoglycan, beta (dystrophin-associated glycoprotein)	protein-coding
6354	chr4	99384280	99384920	+	0	NA	Intergenic	Intergenic	190453	NM_001145967	242557		NM_175029	ENSMUSG00000028550	Atg4c	Apg4-C|Apg4c|Atg4cl|Autl1	autophagy related 4C, cysteine peptidase	protein-coding
492	chr1	162346529	162346784	+	0	NA	intron (NM_001038619, intron 4 of 20)	intron (NM_001038619, intron 4 of 20)	123288	NR_029796	387210		NR_029796	ENSMUSG00000065516	Mir214	Mirn214|mir-214|mmu-mir-214	microRNA 214	ncRNA
5361	chr2	156839884	156840291	+	0	NA	promoter-TSS (NM_001291124)	promoter-TSS (NM_001291124)	80	NM_001291124	228839		NM_173396	ENSMUSG00000062175	Tgif2	4921501K24|5730599O09Rik	TGFB-induced factor homeobox 2	protein-coding
9382	chrX	60719582	60719982	+	0	NA	Intergenic	Intergenic	171774	NM_001271548	279618		NM_001271548	ENSMUSG00000082226	Gm715	Hapstr2	predicted gene 715	protein-coding
1457	chr11	84880172	84880560	+	0	NA	promoter-TSS (NM_001077636)	promoter-TSS (NM_001077636)	-81	NM_001077636	70325		NM_027388	ENSMUSG00000045140	Pigw	2610044A17Rik|Gwt1|PIG-W	phosphatidylinositol glycan anchor biosynthesis, class W	protein-coding
420	chr1	145326513	145327218	+	0	NA	Intergenic	Intergenic	-551438	NM_022881	64214		NM_022881	ENSMUSG00000026357	Rgs18	-	regulator of G-protein signaling 18	protein-coding
510	chr1	167082521	167082739	+	0	NA	intron (NM_001160262, intron 2 of 2)	intron (NM_001160262, intron 2 of 2)	81213	NM_001160262	226610		NM_175461	ENSMUSG00000060568	Fam78b	C030014K22Rik|C030020L09Rik	family with sequence similarity 78, member B	protein-coding
5350	chr2	154749578	154749826	+	0	NA	Intergenic	Intergenic	-41408	NM_023130	19383		NM_023130	ENSMUSG00000027593	Raly	Merc	hnRNP-associated with lethal yellow	protein-coding
5934	chr3	138489407	138489813	+	0	NA	promoter-TSS (NM_175224)	promoter-TSS (NM_175224)	-228	NM_175224	75624		NM_175224	ENSMUSG00000005813	Metap1	1700029C17Rik|mKIAA0094	methionyl aminopeptidase 1	protein-coding
8002	chr7	71223875	71224709	+	0	NA	Intergenic	Intergenic	-685403	NR_130995	78156		NR_130995	ENSMUSG00000108669	4930441H08Rik	-	RIKEN cDNA 4930441H08 gene	ncRNA
7016	chr5	102110019	102110337	+	0	NA	Intergenic	Intergenic	-40257	NM_172882	72145		NM_028124	ENSMUSG00000043940	Wdfy3	2610509D04Rik|ALFY|B930017C24|BWF1|Bchs|D5Ertd66e|Ggtb3|ZFYVE25|mKIAA0993	WD repeat and FYVE domain containing 3	protein-coding
7184	chr5	134099336	134099574	+	0	NA	promoter-TSS (NM_030719)	promoter-TSS (NM_030719)	186	NR_166664	102640952		NR_166664		Gm15627	-	predicted gene 15627	ncRNA
338	chr1	106796342	106796786	+	0	NA	5' UTR (NM_009190, exon 1 of 11)	5' UTR (NM_009190, exon 1 of 11)	161	NM_009190	20479		NM_009190	ENSMUSG00000009907	Vps4b	8030489C12Rik|Skd1	vacuolar protein sorting 4B	protein-coding
3099	chr15	26968669	26968998	+	0	NA	Intergenic	Intergenic	-73269	NM_176959	448987		NM_176959	ENSMUSG00000043556	Fbxl7	D230018M15Rik|FBL7|Fbl6	F-box and leucine-rich repeat protein 7	protein-coding
7177	chr5	133566529	133566978	+	0	NA	Intergenic	Intergenic	532888	NR_166664	102640952		NR_166664		Gm15627	-	predicted gene 15627	ncRNA
6932	chr5	74943954	74944194	+	0	NA	Intergenic	Intergenic	-5120	NR_045866	619945		NM_001037908	ENSMUSG00000072874	Gm6116	EG619945	predicted gene 6116	ncRNA
2867	chr14	75494866	75495121	+	0	NA	intron (NM_001128093, intron 1 of 1)	intron (NM_001128093, intron 1 of 1)	39011	NM_001128093	380918		NM_001128093	ENSMUSG00000091722	Siah3	Gm912	siah E3 ubiquitin protein ligase family member 3	protein-coding
3443	chr16	4964064	4964541	+	0	NA	promoter-TSS (NM_028301)	promoter-TSS (NM_028301)	14	NR_073370	74684		NM_001271586	ENSMUSG00000121881	Dnaaf8	4930451G09Rik	dynein axonemal assembly factor 8	protein-coding
8463	chr8	38126068	38126463	+	0	NA	intron (NM_145841, intron 1 of 7)	intron (NM_145841, intron 1 of 7)	125937	NR_029884	723860		NR_029884	ENSMUSG00000065457	Mir383	Mirn383|mir-383|mmu-mir-383	microRNA 383	ncRNA
5968	chr3	143314336	143315113	+	0	NA	Intergenic	Intergenic	71669	NR_040551	320072		NR_040551	ENSMUSG00000105923	A830019L24Rik	-	RIKEN cDNA A830019L24 gene	ncRNA
16	chr1	14570445	14570815	+	0	NA	Intergenic	Intergenic	185336	NM_010827	17681		NM_010827	ENSMUSG00000025930	Msc	MyoR|bHLHa22	musculin	protein-coding
2712	chr14	34548887	34549604	+	0	NA	intron (NM_001039072, intron 10 of 14)	CpG	-26444	NM_030062	78243		NM_030062	ENSMUSG00000021797	9230112D13Rik	-	RIKEN cDNA 9230112D13 gene	protein-coding
5371	chr2	159055920	159056168	+	0	NA	Intergenic	Intergenic	261237	NM_145742	71715		NM_145742	ENSMUSG00000027655	Dhx35	1200009D07Rik|Ddx35	DEAH-box helicase 35	protein-coding
9380	chrX	59568941	59569281	+	0	NA	intron (NM_001290414, intron 1 of 6)	intron (NM_001290414, intron 1 of 6)	-1763	NM_001356335	14168		NM_010200	ENSMUSG00000031137	Fgf13	Fgf1c|Fhf2	fibroblast growth factor 13	protein-coding
5456	chr2	174154979	174155193	+	0	NA	intron (NR_040530, intron 2 of 3)	L1_Mur3|LINE|L1	28832	NR_040530	100038374		NR_040530	ENSMUSG00000074555	Gm10714	-	predicted gene 10714	ncRNA
89	chr1	37541117	37541418	+	0	NA	promoter-TSS (NM_173870)	promoter-TSS (NM_173870)	-251	NM_173870	269181		NM_173870	ENSMUSG00000026110	Mgat4a	9530018I07Rik|GnT-IVa|glcNAc-T-IVa	mannoside acetylglucosaminyltransferase 4, isoenzyme A	protein-coding
6101	chr4	19709021	19709337	+	0	NA	promoter-TSS (NM_001276292)	promoter-TSS (NM_001276292)	-175	NM_001355222	107568		NM_177327	ENSMUSG00000041058	Wwp1	8030445B08Rik|AIP5|SDRP1|Tiul1	WW domain containing E3 ubiquitin protein ligase 1	protein-coding
3531	chr16	27873764	27874119	+	0	NA	intron (NR_033475, intron 1 of 4)	intron (NR_033475, intron 1 of 4)	24011	NR_033475	100038623		NR_033475	ENSMUSG00000116654	Gm10823	-	predicted gene 10823	ncRNA
3635	chr16	54347056	54347298	+	0	NA	Intergenic	MERVL_2A-int|LTR|ERVL	936060	NM_178720	239852		NM_178720	ENSMUSG00000064310	Zpld1	9430016A21Rik	zona pellucida like domain containing 1	protein-coding
636	chr1	193398789	193399202	+	0	NA	Intergenic	Intergenic	-28713	NM_144817	215303		NM_144817	ENSMUSG00000016179	Camk1g	CLICK III|CLICK-III|CaMKIgamma	calcium/calmodulin-dependent protein kinase I gamma	protein-coding
2509	chr13	101692484	101692785	+	0	NA	promoter-TSS (NM_001024955)	promoter-TSS (NM_001024955)	-4	NM_001024955	18708		NM_001024955	ENSMUSG00000041417	Pik3r1	PI3K|p50alpha|p55alpha|p85alpha	phosphoinositide-3-kinase regulatory subunit 1	protein-coding
4410	chr18	73418556	73419036	+	0	NA	Intergenic	Intergenic	-153909	NM_001039214	240396		NM_001039214	ENSMUSG00000037253	Mex3c	A130001D14Rik|BM-013|Rkhd2	mex3 RNA binding family member C	protein-coding
2026	chr12	97921050	97921316	+	0	NA	Intergenic	Intergenic	187410	NR_168899	102638980		NR_168899	ENSMUSG00000112812	Gm47415	Gm35412	predicted gene, 47415	ncRNA
9445	chrX	144232150	144232722	+	0	NA	Intergenic	Intergenic	-65354	NR_030448	751551		NR_030448	ENSMUSG00000119616	Mir680-2	Mirn680-2	microRNA 680-2	ncRNA
1415	chr11	76945459	76945664	+	0	NA	promoter-TSS (NM_178645)	promoter-TSS (NM_178645)	-95	NM_178645	104184		NM_178645	ENSMUSG00000020840	Blmh	Bh|Bmh	bleomycin hydrolase	protein-coding
7508	chr6	70709523	70709763	+	0	NA	Intergenic	Intergenic	82532	NM_009075	19895		NM_009075	ENSMUSG00000053604	Rpia	RPI	ribose 5-phosphate isomerase A	protein-coding
1798	chr12	39224320	39224549	+	0	NA	Intergenic	Intergenic	440723	NM_001163154	14009		NM_007960	ENSMUSG00000004151	Etv1	ER81|Etsrp81	ets variant 1	protein-coding
7722	chr6	127453665	127454159	+	0	NA	intron (NM_001346512, intron 1 of 5)	CpG	285	NM_001362187	101187		NM_181402	ENSMUSG00000037997	Parp11	5330431N24Rik|ARTD11|HIN1L|PARP-11	poly (ADP-ribose) polymerase family, member 11	protein-coding
2783	chr14	59970991	59971235	+	0	NA	intron (NM_015803, intron 23 of 35)	intron (NM_015803, intron 23 of 35)	115801	NM_015803	50769		NM_015803	ENSMUSG00000021983	Atp8a2	Atpc1b|agil|wl	ATPase, aminophospholipid transporter-like, class I, type 8A, member 2	protein-coding
2235	chr13	41000833	41001233	+	0	NA	promoter-TSS (NM_026550)	promoter-TSS (NM_026550)	23	NM_026550	68083		NM_026550	ENSMUSG00000038683	Pak1ip1	5830431I15Rik|5930415H02Rik|Gdpd1|PIP1	PAK1 interacting protein 1	protein-coding
3357	chr15	89211209	89211419	+	0	NA	promoter-TSS (NM_026813)	promoter-TSS (NM_026813)	-245	NM_027805	71474		NM_026813	ENSMUSG00000036561	Ppp6r2	1110033O10Rik|8430411H09Rik|B230107H12Rik|Pp6r2|Saps2	protein phosphatase 6, regulatory subunit 2	protein-coding
4316	chr18	49168032	49168790	+	0	NA	Intergenic	Intergenic	-354878	NR_033785	67321		NR_033785	ENSMUSG00000100297	1700044K03Rik	-	RIKEN cDNA 1700044K03 gene	ncRNA
4412	chr18	73703902	73704181	+	0	NA	promoter-TSS (NM_008540)	promoter-TSS (NM_008540)	115	NR_155448	105246496		NR_155448		4930578L24Rik	-	RIKEN cDNA 4930578L24 gene	ncRNA
637	chr1	193449503	193449978	+	0	NA	Intergenic	Intergenic	57790	NR_029592	387201		NR_029592	ENSMUSG00000065533	Mir205	Mirn205|mir-205|mmu-mir-205	microRNA 205	ncRNA
4527	chr19	10869601	10869846	+	0	NA	promoter-TSS (NM_001378918)	promoter-TSS (NM_001378918)	56	NM_133804	98170		NM_133804	ENSMUSG00000024736	Tmem132a	6720481D13Rik|Hspa5bp1|Orai1	transmembrane protein 132A	protein-coding
9195	chr9	83833931	83834697	+	0	NA	promoter-TSS (NM_001110265)	promoter-TSS (NM_001110265)	-375	NM_009445	22137		NM_009445	ENSMUSG00000038379	Ttk	Esk1|Mps1|PYT|esk	Ttk protein kinase	protein-coding
704	chr10	18772575	18772897	+	0	NA	intron (NR_152783, intron 2 of 4)	intron (NR_152783, intron 2 of 4)	14057	NM_177706	237300		NM_177706	ENSMUSG00000044624	Gm4922	4933423E17|EG237300	predicted gene 4922	protein-coding
148	chr1	58504826	58505256	+	0	NA	promoter-TSS (NM_001271526)	promoter-TSS (NM_001271526)	68	NM_001271526	18393		NM_008765	ENSMUSG00000026037	Orc2	Orc2l	origin recognition complex, subunit 2	protein-coding
8623	chr8	86324556	86324887	+	0	NA	Intergenic	Intergenic	241869	NM_172912	244562		NM_172912	ENSMUSG00000036872	Abcc12	4930467B22Rik|MRP9	ATP-binding cassette, sub-family C member 12	protein-coding
1343	chr11	62457366	62457585	+	0	NA	promoter-TSS (NM_177229)	promoter-TSS (NM_177229)	-143	NM_177229	20185		NM_011308	ENSMUSG00000018501	Ncor1	5730405M06Rik|A230020K14Rik|N-CoR|RIP13|Rxrip13|mKIAA1047	nuclear receptor co-repressor 1	protein-coding
9107	chr9	63782886	63783264	+	0	NA	Intergenic	Intergenic	-25081	NM_016769	17127		NM_016769	ENSMUSG00000032402	Smad3	Madh3	SMAD family member 3	protein-coding
6459	chr4	124229003	124229253	+	0	NA	Intergenic	Intergenic	103592	NR_166446	76410		NR_166446		1700021L23Rik	-	RIKEN cDNA 1700021L23 gene	ncRNA
8524	chr8	55347291	55347498	+	0	NA	Intergenic	Intergenic	-25099	NM_001384123	115486932		NM_001384123		Gm51573	-	predicted gene, 51573	protein-coding
9313	chr9	120127653	120127973	+	0	NA	promoter-TSS (NM_011029)	promoter-TSS (NM_011029)	47	NM_011029	16785		NM_011029	ENSMUSG00000032518	Rpsa	67kDa|67lr|Lamr|Lamr1|Lamrl1|MLR|P40|P40-3|P40-8	ribosomal protein SA	protein-coding
1923	chr12	76307759	76308228	+	0	NA	intron (NM_138745, intron 22 of 27)	intron (NM_138745, intron 22 of 27)	-16898	NM_001101471	238276		NM_001101471	ENSMUSG00000021057	Akap5	3526401B18Rik|AKAP 150|AKAP-5|AKAP150|Gm258|P150	A kinase anchor protein 5	protein-coding
7720	chr6	127109547	127109771	+	0	NA	promoter-TSS (NM_177003)	promoter-TSS (NM_177003)	-107	NM_177003	319801		NM_177003	ENSMUSG00000038028	Tigar	9630033F20Rik	Trp53 induced glycolysis regulatory phosphatase	protein-coding
1203	chr11	33529317	33529768	+	0	NA	Intergenic	Intergenic	-15789	NR_110973	66011		NM_023146	ENSMUSG00000040594	Ranbp17	-	RAN binding protein 17	protein-coding
5794	chr3	98853677	98853956	+	0	NA	intron (NM_001304800, intron 3 of 3)	intron (NM_001304800, intron 3 of 3)	5978	NM_001304800	15492		NM_008293	ENSMUSG00000027871	Hsd3b1	3-beta-HSD I|D3Ertd383e	hydroxy-delta-5-steroid dehydrogenase, 3 beta- and steroid delta-isomerase 1	protein-coding
9339	chrX	12077017	12077552	+	0	NA	intron (NM_001168321, intron 1 of 13)	CpG	3269	NM_175046	71458		NM_029510	ENSMUSG00000040363	Bcor	2900008C10Rik|5830466J11Rik|8430401K06Rik|BcorR|D930024N20Rik|mKIAA1575	BCL6 interacting corepressor	protein-coding
5325	chr2	147178002	147178421	+	0	NA	intron (NM_001077632, intron 2 of 2)	intron (NM_001077632, intron 2 of 2)	-5872	NR_030769	100313531		NR_030769	ENSMUSG00000086509	Nkx2-2os	Gm14112|Nkx2-2as|Nkx2.2AS	NK2 homeobox 2, opposite strand	ncRNA
7862	chr7	34800204	34800700	+	0	NA	intron (NM_175140, intron 1 of 3)	intron (NM_175140, intron 1 of 3)	12259	NM_175140	68947		NM_175140	ENSMUSG00000060402	Chst8	1500011J21Rik	carbohydrate sulfotransferase 8	protein-coding
7870	chr7	35948678	35948926	+	0	NA	Intergenic	Intergenic	-145813	NM_177739	668501		NM_177739	ENSMUSG00000044452	Zfp507	1810022O10Rik|A230056M16Rik|Gm480|Znf507|mKIAA1084	zinc finger protein 507	protein-coding
7717	chr6	126540444	126540861	+	0	NA	Intergenic	Intergenic	-5097	NM_145983	16493		NM_145983	ENSMUSG00000045534	Kcna5	Kv1.5	potassium voltage-gated channel, shaker-related subfamily, member 5	protein-coding
5945	chr3	140012847	140013192	+	0	NA	Intergenic	Intergenic	-15230	NR_105798	102465198		NR_105798	ENSMUSG00000099169	Mir7j	Gm27716|Mirlet7j|mmu-let-7j	microRNA 7j	ncRNA
7408	chr6	38876666	38876891	+	0	NA	promoter-TSS (NM_010433)	promoter-TSS (NM_010433)	-588	NM_001294144	15258		NM_010433	ENSMUSG00000061436	Hipk2	1110014O20Rik|B230339E18Rik|Stank	homeodomain interacting protein kinase 2	protein-coding
1611	chr11	114126643	114126857	+	0	NA	Intergenic	MLT2B5|LTR|ERVL	35341	NR_166915	100041739		NR_166914	ENSMUSG00000086760	1700025D23Rik	-	RIKEN cDNA 1700025D23 gene	ncRNA
1515	chr11	96645900	96646168	+	0	NA	intron (NM_001033186, intron 4 of 12)	intron (NM_001033186, intron 4 of 12)	131521	NM_001163389	74479		NM_028965	ENSMUSG00000020876	Snx11	4933439F10Rik|A930041K09Rik	sorting nexin 11	protein-coding
2160	chr13	21453740	21453952	+	0	NA	promoter-TSS (NM_001013786)	promoter-TSS (NM_001013786)	-119	NM_001013786	432731		NM_001013786	ENSMUSG00000022228	Zscan26	Zfp187|Znf187	zinc finger and SCAN domain containing 26	protein-coding
2172	chr13	23446008	23446843	+	0	NA	Intergenic	Intergenic	-15408	NR_015492	320842		NR_015492	ENSMUSG00000085024	C230035I16Rik	-	RIKEN cDNA C230035I16 gene	ncRNA
7851	chr7	30559668	30560089	+	0	NA	promoter-TSS (NM_001290569)	promoter-TSS (NM_001290569)	-232	NM_001290569	75660		NM_029377	ENSMUSG00000036845	Lin37	1810054G18Rik	lin-37 DREAM MuvB core complex component	protein-coding
6792	chr5	35434657	35435017	+	0	NA	Intergenic	Intergenic	45976	NM_001363144	15371		NM_010445	ENSMUSG00000067438	Hmx1	Nkx5-3	H6 homeobox 1	protein-coding
4510	chr19	6241412	6241877	+	0	NA	promoter-TSS (NM_194348)	promoter-TSS (NM_194348)	-24	NM_194348	329015		NM_194348	ENSMUSG00000024773	Atg2a	1810013C15Rik|A830054M12|mKIAA0404	autophagy related 2A	protein-coding
8911	chr9	29352726	29352965	+	0	NA	intron (NM_001357601, intron 1 of 7)	intron (NM_001357601, intron 1 of 7)	59840	NM_001357601	235106		NM_172290	ENSMUSG00000059974	Ntm	6230410L23Rik|B230210G24Rik|Hnt|Igdcc2	neurotrimin	protein-coding
2409	chr13	77548058	77548373	+	0	NA	intron (NM_001145676, intron 19 of 19)	intron (NM_001145676, intron 19 of 19)	-160475	NM_138312	68675		NM_138312	ENSMUSG00000064138	Arb2a	1110033M05Rik|2610318O14Rik|53-E6|9430037D06Rik|Fam172a|pEN87	ARB2 cotranscriptional regulator A	protein-coding
3431	chr15	103304003	103304398	+	0	NA	Intergenic	Intergenic	6238	NM_030720	80910		NM_030720	ENSMUSG00000063234	Gpr84	EX33	G protein-coupled receptor 84	protein-coding
6647	chr4	154543841	154544146	+	0	NA	intron (NM_001291029, intron 1 of 15)	intron (NM_001291029, intron 1 of 15)	-6289	NR_151634	102634405		NR_151634	ENSMUSG00000086565	Gm13133	-	predicted gene 13133	ncRNA
8424	chr8	30444359	30444623	+	0	NA	Intergenic	Intergenic	-123904	NR_045856	71314		NR_045856	ENSMUSG00000097044	4933433F19Rik	-	RIKEN cDNA 4933433F19 gene	ncRNA
6559	chr4	139130105	139130559	+	0	NA	intron (NM_001163006, intron 1 of 3)	CpG	705	NR_033745	433771		NM_001163006	ENSMUSG00000050608	Micos10	2310028O11Rik|Minos1	mitochondrial contact site and cristae organizing system subunit 10	protein-coding
2151	chr13	18698668	18698901	+	0	NA	Intergenic	Intergenic	-18508	NM_172120	218035		NM_172120	ENSMUSG00000041236	Vps41	Vam2|mVam2	VPS41 HOPS complex subunit	protein-coding
7860	chr7	34443871	34444551	+	0	NA	Intergenic	Intergenic	-54506	NM_025948	67070		NM_025948	ENSMUSG00000066568	Lsm14a	2700023B17Rik|Tral|mRAP55A	LSM14A mRNA processing body assembly factor	protein-coding
7872	chr7	36101357	36101659	+	0	NA	Intergenic	Intergenic	-298519	NM_177739	668501		NM_177739	ENSMUSG00000044452	Zfp507	1810022O10Rik|A230056M16Rik|Gm480|Znf507|mKIAA1084	zinc finger protein 507	protein-coding
6989	chr5	99252633	99253010	+	0	NA	5' UTR (NM_181318, exon 1 of 14)	5' UTR (NM_181318, exon 1 of 14)	106	NM_181318	320292		NM_145839	ENSMUSG00000089809	Rasgef1b	4732452O09Rik|GPIgamma4|Gpig4	RasGEF domain family, member 1B	protein-coding
2170	chr13	23307309	23307553	+	0	NA	intron (NR_126444, intron 1 of 1)	intron (NR_126444, intron 1 of 1)	5976	NR_126443	75322		NR_126443	ENSMUSG00000085488	4930557F10Rik	-	RIKEN cDNA 4930557F10 gene	ncRNA
2162	chr13	21710132	21710388	+	0	NA	Intergenic	Intergenic	5923	NM_178199	319185		NM_178199	ENSMUSG00000094338	H2bc13	H2b-291a|H2bc11|H2bc15|H2bc7|Hist1h2bl	H2B clustered histone 13	protein-coding
195	chr1	68870482	68871126	+	0	NA	intron (NM_010154, intron 1 of 26)	(CA)n|Simple_repeat|Simple_repeat	237255	NM_010154	13869		NM_010154	ENSMUSG00000062209	Erbb4	Her4|c-erbB-4	erb-b2 receptor tyrosine kinase 4	protein-coding
8318	chr7	144895366	144895621	+	0	NA	Intergenic	Intergenic	-1039	NM_008003	14170		NM_008003	ENSMUSG00000031073	Fgf15	FGF19|Fgf8a	fibroblast growth factor 15	protein-coding
6790	chr5	34762394	34762805	+	0	NA	intron (NM_010414, intron 1 of 66)	intron (NM_010414, intron 1 of 66)	859	NM_010414	15194		NM_010414	ENSMUSG00000029104	Htt	C430023I11Rik|Hd|Hdh|IT15	huntingtin	protein-coding
158	chr1	60825809	60826318	+	0	NA	Intergenic	Intergenic	79675	NM_007642	12487		NM_007642	ENSMUSG00000026012	Cd28	-	CD28 antigen	protein-coding
4427	chr18	76161028	76161377	+	0	NA	Intergenic	CpG	-9350	NR_105776	102465184		NR_105776	ENSMUSG00000098276	Mir6358	Gm27830|mmu-mir-6358	microRNA 6358	ncRNA
865	chr10	76906175	76906791	+	0	NA	intron (NM_021568, intron 1 of 15)	intron (NM_021568, intron 1 of 15)	55464	NM_001347216	59093		NM_021568	ENSMUSG00000001120	Pcbp3	AlphaCP-3	poly(rC) binding protein 3	protein-coding
4512	chr19	6970077	6970367	+	0	NA	promoter-TSS (NM_008874)	promoter-TSS (NM_008874)	-408	NM_008874	18797		NM_008874	ENSMUSG00000024960	Plcb3	mKIAA4098	phospholipase C, beta 3	protein-coding
3385	chr15	95217033	95217482	+	0	NA	Intergenic	Intergenic	-67939	NR_015482	100043315		NR_015482	ENSMUSG00000100603	LOC100043315	-	uncharacterized LOC100043315	ncRNA
2999	chr14	117078429	117079146	+	0	NA	intron (NM_001079844, intron 1 of 9)	intron (NM_001079844, intron 1 of 9)	153490	NM_011821	23888		NM_011821	ENSMUSG00000058571	Gpc6	-	glypican 6	protein-coding
4413	chr18	73754226	73754523	+	0	NA	intron (NM_053255, intron 1 of 3)	CpG	105	NM_053255	114615		NM_053255	ENSMUSG00000036941	Elac1	2610018O07Rik|8430417G19Rik	elaC ribonuclease Z 1	protein-coding
5447	chr2	173585542	173585762	+	0	NA	intron (NR_027957, intron 13 of 14)	CpG	-7379	NM_001199955	70065		NM_027303	ENSMUSG00000027517	Ankrd60	1700019A24Rik|1700030G11Rik	ankyrin repeat domain 60	protein-coding
1196	chr11	33148000	33148447	+	0	NA	promoter-TSS (NM_008005)	promoter-TSS (NM_008005)	-823	NM_008005	14172		NM_008005	ENSMUSG00000057967	Fgf18	D130055P09Rik|FGF-18|Fgf6a	fibroblast growth factor 18	protein-coding
9312	chr9	119937101	119937327	+	0	NA	promoter-TSS (NM_028735)	promoter-TSS (NM_028735)	344	NM_028976	74498		NM_028976	ENSMUSG00000032513	Gorasp1	5430411C10Rik|GOLPH5|GRASP65|P65	golgi reassembly stacking protein 1	protein-coding
7998	chr7	71023464	71024024	+	0	NA	Intergenic	Intergenic	-656998	NM_183261	11819		NM_009697	ENSMUSG00000030551	Nr2f2	2700033K02Rik|9430015G03Rik|ARP-1|Aporp1|COUP-TF2|COUP-TFII|COUPTFB|EAR3|SVP40|Tcfcoup2	nuclear receptor subfamily 2, group F, member 2	protein-coding
8622	chr8	85555128	85555451	+	0	NA	promoter-TSS (NM_019794)	promoter-TSS (NM_019794)	72	NM_019794	56445		NM_019794	ENSMUSG00000031701	Dnaja2	1500017M13Rik|2010206B19Rik|DNAJ|DNJ3|Dnaj3|HIRIP4|PRO3015|mDj3	DnaJ heat shock protein family (Hsp40) member A2	protein-coding
1342	chr11	61970945	61971258	+	0	NA	intron (NM_001281818, intron 1 of 14)	intron (NM_001281818, intron 1 of 14)	14338	NM_001310526	432572		NM_001029936	ENSMUSG00000042331	Specc1	2810012G08Rik|B230396K10Rik|Cytsb	sperm antigen with calponin homology and coiled-coil domains 1	protein-coding
1202	chr11	33400094	33401153	+	0	NA	intron (NM_001362875, intron 14 of 28)	intron (NM_001362875, intron 14 of 28)	113130	NM_023146	66011		NM_023146	ENSMUSG00000040594	Ranbp17	-	RAN binding protein 17	protein-coding
2780	chr14	59205824	59206066	+	0	NA	intron (NM_027764, intron 1 of 11)	intron (NM_027764, intron 1 of 11)	4717	NM_001360611	71330		NM_027764	ENSMUSG00000035469	Rcbtb1	5430409I18Rik|CLLD7|CLLL7	regulator of chromosome condensation (RCC1) and BTB (POZ) domain containing protein 1	protein-coding
2814	chr14	65262470	65262931	+	0	NA	promoter-TSS (NM_021458)	promoter-TSS (NM_021458)	-237	NM_021458	14365		NM_021458	ENSMUSG00000007989	Fzd3	D930050A07Rik|Fz3|fz-3|mFz3	frizzled class receptor 3	protein-coding
1922	chr12	75596949	75597206	+	0	NA	promoter-TSS (NM_012024)	promoter-TSS (NM_012024)	-845	NM_012024	26932		NM_012024	ENSMUSG00000021051	Ppp2r5e	4633401M22Rik|B56beta	protein phosphatase 2, regulatory subunit B', epsilon	protein-coding
7114	chr5	121948305	121949218	+	0	NA	intron (NM_007804, intron 2 of 22)	CpG	99064	NM_007804	13048		NM_007804	ENSMUSG00000042589	Cux2	1700051K22Rik|Cutl2|Cux-2	cut-like homeobox 2	protein-coding
331	chr1	97977044	97977698	+	0	NA	intron (NM_001357127, intron 1 of 25)	intron (NM_001357127, intron 1 of 25)	70422	NR_037993	78603		NR_037993	ENSMUSG00000089706	B230216N24Rik	-	RIKEN cDNA B230216N24 gene	ncRNA
7259	chr5	148180726	148181131	+	0	NA	intron (NM_001359503, intron 4 of 14)	intron (NM_001359503, intron 4 of 14)	-84289	NM_001359505	77521		NM_029920	ENSMUSG00000029651	Mtus2	5730592G18Rik|A730013O20Rik|C130038G02Rik|Cazip|Gm763|mKIAA0774	microtubule associated tumor suppressor candidate 2	protein-coding
4297	chr18	44661630	44661851	+	0	NA	promoter-TSS (NR_026853)	promoter-TSS (NR_026853)	75	NR_026853	626275		NR_026853	ENSMUSG00000097610	A930012L18Rik	-	RIKEN cDNA A930012L18 gene	ncRNA
7086	chr5	117240008	117240219	+	0	NA	intron (NM_001199685, intron 13 of 20)	intron (NM_001199685, intron 13 of 20)	47451	NM_018858	23980		NM_018858	ENSMUSG00000032959	Pebp1	HCNP|Pbp|Pbp1|Pbpr|Rkip	phosphatidylethanolamine binding protein 1	protein-coding
1446	chr11	81668632	81669178	+	0	NA	intron (NM_001034013, intron 1 of 9)	intron (NM_001034013, intron 1 of 9)	81546	NR_167970	102634628		NR_167970		Gm11418	-	predicted gene 11418	ncRNA
5197	chr2	118549515	118550009	+	0	NA	promoter-TSS (NM_138313)	promoter-TSS (NM_138313)	-76	NM_138313	171543		NM_138313	ENSMUSG00000040093	Bmf	-	BCL2 modifying factor	protein-coding
4539	chr19	14890700	14891744	+	0	NA	Intergenic	Intergenic	-293039	NM_001302947	21888		NM_011600	ENSMUSG00000024642	Tle4	5730411M05Rik|Bce-1|Bce1|ESTM13|ESTM14|Grg4|grg-4	transducin-like enhancer of split 4	protein-coding
3658	chr16	61497781	61498171	+	0	NA	Intergenic	L1MCa|LINE|L1	-892445	NM_007938	13840		NM_007938	ENSMUSG00000055540	Epha6	EHK-2|Ehk2|Hek12|m-ehk2	Eph receptor A6	protein-coding
9416	chrX	106185874	106186414	+	0	NA	promoter-TSS (NM_008828)	promoter-TSS (NM_008828)	-956	NM_008828	18655		NM_008828	ENSMUSG00000062070	Pgk1	Pgk-1	phosphoglycerate kinase 1	protein-coding
8620	chr8	84978516	84978875	+	0	NA	promoter-TSS (NM_008416)	promoter-TSS (NM_008416)	53	NM_008416	16477		NM_008416	ENSMUSG00000052837	Junb	-	jun B proto-oncogene	protein-coding
4925	chr2	51036156	51036534	+	0	NA	Intergenic	Intergenic	112766	NM_028810	74194		NM_028810	ENSMUSG00000017144	Rnd3	2610017M01Rik|Arhe|Rhoe	Rho family GTPase 3	protein-coding
1340	chr11	61684008	61684353	+	0	NA	promoter-TSS (NM_178618)	promoter-TSS (NM_178618)	-230	NM_178618	69640		NM_178618	ENSMUSG00000042377	Fam83g	2310040C09Rik|wly	family with sequence similarity 83, member G	protein-coding
2258	chr13	45477483	45477713	+	0	NA	Intergenic	Intergenic	-29846	NM_025508	66355		NM_025508	ENSMUSG00000000253	Gmpr	2310004P21Rik|GMPR 1	guanosine monophosphate reductase	protein-coding
4205	chr18	23341592	23341955	+	0	NA	intron (NM_001285813, intron 1 of 21)	Lx7|LINE|L1	31753	NM_001285813	13527		NM_010087	ENSMUSG00000024302	Dtna	2210407P21Rik|DTN-A|Dtn|Gm19389|a-DB-1|adbn	dystrobrevin alpha	protein-coding
5105	chr2	94265237	94265758	+	0	NA	Intergenic	Intergenic	-4098	NR_030431	735259		NR_030431	ENSMUSG00000076335	Mir670	Mirn670|mir-670|mmu-mir-670	microRNA 670	ncRNA
9310	chr9	118925573	118925840	+	0	NA	promoter-TSS (NM_133710)	promoter-TSS (NM_133710)	-830	NM_133710	69274		NM_133710	ENSMUSG00000047409	Ctdspl	2810418J22Rik|HYA22|SCP3	CTD small phosphatase like	protein-coding
8294	chr7	139594932	139595446	+	0	NA	Intergenic	Intergenic	-12392	NM_183248	14912		NM_183248	ENSMUSG00000041309	Nkx6-2	Gtx|Nkx6.2	NK6 homeobox 2	protein-coding
2782	chr14	59625237	59625810	+	0	NA	5' UTR (NM_145463, exon 1 of 2)	5' UTR (NM_145463, exon 1 of 2)	242	NM_145463	219134		NM_145463	ENSMUSG00000044461	Shisa2	9430059P22Rik|MAd2|Tmem46|mShisa|shisa	shisa family member 2	protein-coding
4345	chr18	55753351	55753619	+	0	NA	Intergenic	Intergenic	-646855	NM_001360917	107022		NM_026240	ENSMUSG00000001700	Gramd2b	9030613F08Rik|9130427A09Rik|Gramd3|NS3TP2	GRAM domain containing 2B	protein-coding
1920	chr12	74919781	74920057	+	0	NA	intron (NM_172805, intron 10 of 10)	intron (NM_172805, intron 10 of 10)	257413	NM_172805	238271		NM_172805	ENSMUSG00000034402	Kcnh5	Eag2	potassium voltage-gated channel, subfamily H (eag-related), member 5	protein-coding
7391	chr6	34476060	34476491	+	0	NA	promoter-TSS (NM_007563)	promoter-TSS (NM_007563)	-81	NR_156731	12183		NM_007563	ENSMUSG00000038871	Bpgm	-	2,3-bisphosphoglycerate mutase	protein-coding
7723	chr6	127549623	127549826	+	0	NA	Intergenic	Intergenic	-11612	NM_001368877	381812		NM_001033464	ENSMUSG00000061414	Cracr2a	Efcab4b|Gm1073|Gm462	calcium release activated channel regulator 2A	protein-coding
1200	chr11	33369337	33369958	+	0	NA	intron (NM_001362875, intron 14 of 28)	intron (NM_001362875, intron 14 of 28)	144106	NM_023146	66011		NM_023146	ENSMUSG00000040594	Ranbp17	-	RAN binding protein 17	protein-coding
8617	chr8	84893754	84894045	+	0	NA	promoter-TSS (NM_001044744)	promoter-TSS (NM_001044744)	22	NM_001044744	270076		NM_008097	ENSMUSG00000003809	Gcdh	9030411L18|GCD	glutaryl-Coenzyme A dehydrogenase	protein-coding
9327	chr9	123925711	123926228	+	0	NA	Intergenic	Intergenic	42723	NM_009912	12768		NM_009912	ENSMUSG00000025804	Ccr1	Cmkbr1|Mip-1a-R	C-C motif chemokine receptor 1	protein-coding
2079	chr12	108403899	108404324	+	0	NA	intron (NM_001286346, intron 1 of 21)	intron (NM_001286346, intron 1 of 21)	-6522	NM_001043336	68519		NM_001043335	ENSMUSG00000058070	Eml1	1110008N23Rik|A930030P13Rik|ELP79|EMAP|EMAP-1|EMAPL|heco	echinoderm microtubule associated protein like 1	protein-coding
7873	chr7	36136863	36137223	+	0	NA	Intergenic	Intergenic	-334054	NM_177739	668501		NM_177739	ENSMUSG00000044452	Zfp507	1810022O10Rik|A230056M16Rik|Gm480|Znf507|mKIAA1084	zinc finger protein 507	protein-coding
1917	chr12	73883983	73884203	+	0	NA	Intergenic	Intergenic	-17231	NM_001313920	15251		NM_010431	ENSMUSG00000021109	Hif1a	HIF-1-alpha|HIF1-alpha|HIF1alpha|MOP1|bHLHe78	hypoxia inducible factor 1, alpha subunit	protein-coding
6348	chr4	98322382	98322828	+	0	NA	Intergenic	Intergenic	60660	NM_053157	94043		NM_053157	ENSMUSG00000028563	Tm2d1	2310026L18Rik|Bbp	TM2 domain containing 1	protein-coding
2163	chr13	21783486	21783691	+	0	NA	promoter-TSS (NM_178207)	promoter-TSS (NM_178207)	-191	NM_178207	319153		NM_178207	ENSMUSG00000101972	H3c11	H3-H|H3c1|H3c10|H3c8|Hist1h3i	H3 clustered histone 11	protein-coding
5547	chr3	25963458	25963680	+	0	NA	intron (NM_138666, intron 3 of 7)	intron (NM_138666, intron 3 of 7)	190417	NM_001357095	192167		NM_138666	ENSMUSG00000063887	Nlgn1	6330415N05Rik|NL1|Nlg1|mKIAA1070	neuroligin 1	protein-coding
4513	chr19	6992496	6992711	+	0	NA	promoter-TSS (NM_020566)	promoter-TSS (NM_020566)	-21	NM_001357000	57431		NM_020566	ENSMUSG00000024963	Dnajc4	Hspf2|Mcg18	DnaJ heat shock protein family (Hsp40) member C4	protein-coding
6928	chr5	73168865	73169148	+	0	NA	intron (NM_028194, intron 3 of 62)	intron (NM_028194, intron 3 of 62)	87612	NM_028194	72313		NM_028194	ENSMUSG00000070733	Fryl	2010313D22Rik|2310004H21Rik|2510002A14Rik|9030227G01Rik|mKIAA0826	FRY like transcription coactivator	protein-coding
5659	chr3	66691830	66692129	+	0	NA	Intergenic	Intergenic	286832	NM_001302358	20429		NM_013665	ENSMUSG00000027833	Shox2	6330543G17Rik|OG12|Og12x|Prx3|SHOT	SHOX homeobox 2	protein-coding
7078	chr5	115484013	115484424	+	0	NA	promoter-TSS (NM_001167691)	promoter-TSS (NM_001167691)	79	NM_001167691	75387		NM_133760	ENSMUSG00000029524	Sirt4	4930596O17Rik	sirtuin 4	protein-coding
4614	chr19	38819049	38819396	+	0	NA	promoter-TSS (NM_021315)	promoter-TSS (NM_021315)	15	NM_021315	57753		NM_021315	ENSMUSG00000024999	Noc3l	Fad24	NOC3 like DNA replication regulator	protein-coding
6208	chr4	53181530	53181916	+	0	NA	Intergenic	Intergenic	-21828	NM_013454	11303		NM_013454	ENSMUSG00000015243	Abca1	ABC-1|Abc1	ATP-binding cassette, sub-family A member 1	protein-coding
3805	chr16	95990708	95991298	+	0	NA	promoter-TSS (NM_019537)	promoter-TSS (NM_019537)	-43	NM_019537	56088		NM_019537	ENSMUSG00000022913	Psmg1	Dscr2	proteasome (prosome, macropain) assembly chaperone 1	protein-coding
5916	chr3	131303150	131303494	+	0	NA	promoter-TSS (NM_027816)	promoter-TSS (NM_027816)	-95	NM_027816	71519		NM_027816	ENSMUSG00000027983	Cyp2u1	8430436A10Rik	cytochrome P450, family 2, subfamily u, polypeptide 1	protein-coding
7034	chr5	109690605	109691135	+	0	NA	promoter-TSS (NM_001378588)	promoter-TSS (NM_001378588)	-36	NM_001378588	77200		NM_001378588	ENSMUSG00000072763	Zfp1007	5430403G16Rik	zinc finger protein 1007	protein-coding
2069	chr12	106429628	106430225	+	0	NA	Intergenic	Intergenic	17740	NR_036593	76639		NR_036593	ENSMUSG00000092066	1700121N20Rik	-	RIKEN cDNA 1700121N20 gene	ncRNA
7863	chr7	34811518	34811891	+	0	NA	intron (NM_175140, intron 1 of 3)	intron (NM_175140, intron 1 of 3)	1007	NM_175140	68947		NM_175140	ENSMUSG00000060402	Chst8	1500011J21Rik	carbohydrate sulfotransferase 8	protein-coding
2173	chr13	23551379	23551779	+	0	NA	promoter-TSS (NM_175655)	promoter-TSS (NM_175655)	89	NM_175655	319157		NM_175655	ENSMUSG00000069274	H4c6	H4c1|H4c11|H4c12|H4c14|H4c16|H4c2|H4c3|H4c4|H4c8|H4c9|H4f16|Hist1h4f	H4 clustered histone 6	protein-coding
4439	chr18	78601125	78601883	+	0	NA	Intergenic	Intergenic	-4554	NM_207651	27411		NM_030683	ENSMUSG00000024552	Slc14a2	UT-A1|UT-A3	solute carrier family 14 (urea transporter), member 2	protein-coding
6321	chr4	94978749	94979239	+	0	NA	intron (NM_177239, intron 1 of 19)	CpG	106	NM_177239	320713		NM_177239	ENSMUSG00000062627	Mysm1	C130067A03Rik|C530050H10Rik	myb-like, SWIRM and MPN domains 1	protein-coding
6793	chr5	35454328	35454537	+	0	NA	Intergenic	Intergenic	65571	NM_001363144	15371		NM_010445	ENSMUSG00000067438	Hmx1	Nkx5-3	H6 homeobox 1	protein-coding
3897	chr17	24936855	24937061	+	0	NA	promoter-TSS (NM_013931)	promoter-TSS (NM_013931)	19	NM_001163451	30957		NM_013931	ENSMUSG00000024163	Mapk8ip3	D17Wsu15e|JIP-3|JSAP1|JSAP1a|JSAP1b|JSAP1c|JSAP1d|Jip3|Syd2|mKIAA1066	mitogen-activated protein kinase 8 interacting protein 3	protein-coding
775	chr10	42761367	42761595	+	0	NA	promoter-TSS (NM_001359285)	promoter-TSS (NM_001359285)	-15	NM_001359283	140740		NM_153055	ENSMUSG00000019802	Sec63	5730478J10Rik	SEC63 homolog, protein translocation regulator	protein-coding
1546	chr11	100472467	100472731	+	0	NA	non-coding (NR_155072, exon 1 of 3)	non-coding (NR_155072, exon 1 of 3)	183	NM_172565	217194		NM_172565	ENSMUSG00000048732	Klhl11	-	kelch-like 11	protein-coding
6941	chr5	77871380	77871647	+	0	NA	Intergenic	Intergenic	406025	NR_131050	69370		NR_131050	ENSMUSG00000107232	1700017L05Rik	-	RIKEN cDNA 1700017L05 gene	ncRNA
7068	chr5	114175531	114175787	+	0	NA	intron (NM_133904, intron 1 of 51)	intron (NM_133904, intron 1 of 51)	10141	NM_133904	100705		NM_133904	ENSMUSG00000042010	Acacb	Acc2|Accb	acetyl-Coenzyme A carboxylase beta	protein-coding
4434	chr18	78267429	78268059	+	0	NA	intron (NM_207651, intron 3 of 21)	intron (NM_207651, intron 3 of 21)	-61304	NM_001110274	27411		NM_030683	ENSMUSG00000024552	Slc14a2	UT-A1|UT-A3	solute carrier family 14 (urea transporter), member 2	protein-coding
6671	chr5	4650978	4651514	+	0	NA	Intergenic	Intergenic	106970	NM_021457	14362		NM_021457	ENSMUSG00000044674	Fzd1	FZ-1|Fz1	frizzled class receptor 1	protein-coding
6575	chr4	142378465	142378999	+	0	NA	Intergenic	Intergenic	-139331	NM_001109685	71529		NM_144531	ENSMUSG00000040606	Kazn	2310007B04Rik|9030409G11Rik|Kaz|Kazrin	kazrin, periplakin interacting protein	protein-coding
5896	chr3	127758854	127759318	+	0	NA	intron (NM_027808, intron 1 of 13)	intron (NM_027808, intron 1 of 13)	21441	NM_027808	71481		NM_027808	ENSMUSG00000028028	Alpk1	8430410J10Rik|LAK	alpha-kinase 1	protein-coding
8576	chr8	70527494	70527854	+	0	NA	promoter-TSS (NM_001111066)	promoter-TSS (NM_001111066)	-69	NM_001111066	14232		NM_010223	ENSMUSG00000019428	Fkbp8	38kDa|FKBP-38|FKBP-8|FKBPR38|Fkbp38|mFKBP38	FK506 binding protein 8	protein-coding
2038	chr12	99292359	99292740	+	0	NA	intron (NM_183186, intron 3 of 5)	intron (NM_183186, intron 3 of 5)	-48482	NR_166805	100503812		NR_166805		3300002A11Rik	2700016B18Rik	RIKEN cDNA 3300002A11 gene	ncRNA
4468	chr18	83074437	83074749	+	0	NA	Intergenic	Intergenic	-154033	NR_033307	75853		NR_033307	ENSMUSG00000118339	4930592I03Rik	-	RIKEN cDNA 4930592I03 gene	ncRNA
879	chr10	80249095	80249415	+	0	NA	promoter-TSS (NM_029272)	promoter-TSS (NM_029272)	-194	NM_029272	75406		NM_029272	ENSMUSG00000020153	Ndufs7	1010001M04Rik|CI-20kD	NADH:ubiquinone oxidoreductase core subunit S7	protein-coding
4802	chr2	26286102	26286691	+	0	NA	intron (NM_177841, intron 4 of 9)	intron (NM_177841, intron 4 of 9)	8161	NM_177841	329366		NM_177841	ENSMUSG00000048038	Ccdc187	4932418E24Rik	coiled-coil domain containing 187	protein-coding
7039	chr5	110285975	110286363	+	0	NA	promoter-TSS (NM_008993)	promoter-TSS (NM_008993)	-1	NM_008993	19301		NM_008993	ENSMUSG00000029499	Pxmp2	PMP22	peroxisomal membrane protein 2	protein-coding
3917	chr17	28177145	28177394	+	0	NA	promoter-TSS (NM_001357995)	promoter-TSS (NM_001357995)	73	NM_001357995	224656		NM_172617	ENSMUSG00000024220	Zfp523	2810027J07|Znf76	zinc finger protein 523	protein-coding
2833	chr14	68078829	68079237	+	0	NA	Intergenic	Intergenic	-4830	NM_010910	18039		NM_010910	ENSMUSG00000022055	Nefl	CMT2E|NF-L|NF68|Nfl	neurofilament, light polypeptide	protein-coding
4956	chr2	60796713	60797367	+	0	NA	intron (NM_001141931, intron 3 of 13)	intron (NM_001141931, intron 3 of 13)	-74437	NM_001159564	16420		NM_021359	ENSMUSG00000026971	Itgb6	2210409C20Rik|4831415H04Rik	integrin beta 6	protein-coding
6650	chr4	154756869	154757262	+	0	NA	Intergenic	Intergenic	-80351	NM_172878	242800		NM_172878	ENSMUSG00000046637	Ttc34	4932418L02|B230396O12Rik	tetratricopeptide repeat domain 34	protein-coding
4586	chr19	27458909	27459231	+	0	NA	Intergenic	Intergenic	29033	NR_027987	107372		NM_175354		C030016D13Rik	-	RIKEN cDNA C030016D13 gene	ncRNA
2064	chr12	105784359	105784919	+	0	NA	promoter-TSS (NM_001347440)	promoter-TSS (NM_001347440)	-58	NM_001347440	18789		NM_011112	ENSMUSG00000021111	Papola	Pap|PapIII|Plap	poly (A) polymerase alpha	protein-coding
8437	chr8	32883930	32884212	+	0	NA	Intergenic	CpG	65955	NM_001177589	100042715		NM_001177589	ENSMUSG00000079070	Gm3985	-	predicted gene 3985	protein-coding
8566	chr8	68619312	68619860	+	0	NA	intron (NM_001364256, intron 3 of 10)	intron (NM_001364256, intron 3 of 10)	115499	NM_001364256	234356		NM_172753	ENSMUSG00000036356	Csgalnact1	4732435N03Rik|CSGalNAcT-1	chondroitin sulfate N-acetylgalactosaminyltransferase 1	protein-coding
7133	chr5	125151812	125152267	+	0	NA	intron (NM_011424, intron 1 of 46)	intron (NM_011424, intron 1 of 46)	27175	NM_011424	20602		NM_011424	ENSMUSG00000029478	Ncor2	N-CoR|SMRT|SMRTe	nuclear receptor co-repressor 2	protein-coding
6661	chr4	155812122	155812712	+	0	NA	promoter-TSS (NM_207678)	promoter-TSS (NM_207678)	-72	NM_207678	56036		NM_018856	ENSMUSG00000029068	Ccnl2	1700010A01Rik|1810019L15Rik|2010319M22Rik|Ania-6b|HCLA-150|Pcee|SB138	cyclin L2	protein-coding
1897	chr12	69907823	69908218	+	0	NA	intron (NM_178628, intron 2 of 14)	intron (NM_178628, intron 2 of 14)	-14857	NM_201519	399510		NM_201519	ENSMUSG00000034761	Map4k5	4432415E19Rik|GCKR|KHS|MAPKKKK5	mitogen-activated protein kinase kinase kinase kinase 5	protein-coding
3546	chr16	31070821	31071074	+	0	NA	intron (NM_198626, intron 1 of 3)	intron (NM_198626, intron 1 of 3)	10485	NM_198626	268880		NM_198626	ENSMUSG00000047434	Xxylt1	-	xyloside xylosyltransferase 1	protein-coding
6565	chr4	140342151	140342474	+	0	NA	Intergenic	Intergenic	-14582	NR_165292	115489912		NR_165292		Gm9867	-	predicted gene 9867	ncRNA
5553	chr3	28263695	28263989	+	0	NA	intron (NM_001163007, intron 1 of 31)	intron (NM_001163007, intron 1 of 31)	628	NM_001163008	665113		NM_026910	ENSMUSG00000027692	Tnik	1500031A17Rik|4831440I19Rik|C530008O15Rik|C630040K21Rik	TRAF2 and NCK interacting kinase	protein-coding
4619	chr19	42090143	42090542	+	0	NA	promoter-TSS (NM_145501)	promoter-TSS (NM_145501)	-93	NM_145501	84095		NM_145501	ENSMUSG00000025178	Pi4k2a	Pi4k2	phosphatidylinositol 4-kinase type 2 alpha	protein-coding
8488	chr8	46470723	46471316	+	0	NA	promoter-TSS (NM_007981)	promoter-TSS (NM_007981)	-18	NM_007981	14081		NM_007981	ENSMUSG00000018796	Acsl1	Acas|Acas1|Acs|FACS|Facl2|LACS 1|LACS1	acyl-CoA synthetase long-chain family member 1	protein-coding
5983	chr3	146198935	146199630	+	0	NA	Intergenic	Intergenic	-21679	NM_022983	65086		NM_022983	ENSMUSG00000036832	Lpar3	Edg7|lpA3	lysophosphatidic acid receptor 3	protein-coding
5654	chr3	63976074	63976393	+	0	NA	promoter-TSS (NM_001033300)	promoter-TSS (NM_001033300)	90	NM_001033300	229363		NM_001033300	ENSMUSG00000027823	Gmps	670032|Gm9479	guanine monophosphate synthetase	protein-coding
4800	chr2	26190230	26190594	+	0	NA	Intergenic	Intergenic	16163	NM_001039653	16871		NM_010711	ENSMUSG00000026934	Lhx3	Lim3|P-LIM|mLIM3|mLim-3	LIM homeobox protein 3	protein-coding
4478	chr18	84329143	84329433	+	0	NA	intron (NM_001033341, intron 7 of 8)	intron (NM_001033341, intron 7 of 8)	241130	NM_146090	225791		NM_146090	ENSMUSG00000049090	Ptgr3	C530046K17Rik|PTGR-3|Pthr3|Zadh2	prostaglandin reductase 3	protein-coding
1805	chr12	41023901	41024198	+	0	NA	promoter-TSS (NM_053122)	promoter-TSS (NM_053122)	-41	NM_053122	93757		NM_053122	ENSMUSG00000056899	Immp2l	IMP2|Tg(HLA-A/H2-D)2Enge	IMP2 inner mitochondrial membrane peptidase-like (S. cerevisiae)	protein-coding
6652	chr4	154996784	154997103	+	0	NA	intron (NM_175556, intron 10 of 22)	intron (NM_175556, intron 10 of 22)	14082	NM_001113360	269615		NM_175556	ENSMUSG00000029055	Plch2	A930027K05Rik|PLCeta2|Plc-eta2|Plcl4	phospholipase C, eta 2	protein-coding
2074	chr12	107328926	107329140	+	0	NA	Intergenic	Intergenic	-373101	NR_166741	105245067		NR_166741	ENSMUSG00000086319	Gm16087	-	predicted gene 16087	ncRNA
2087	chr12	110206417	110206981	+	0	NA	Intergenic	Intergenic	-48626	NR_045466	67280		NR_045466	ENSMUSG00000113331	3110009F21Rik	-	RIKEN cDNA 3110009F21 gene	ncRNA
542	chr1	172126471	172126851	+	0	NA	promoter-TSS (NM_023041)	promoter-TSS (NM_023041)	-94	NM_001356513	19298		NM_023041	ENSMUSG00000003464	Pex19	Pxf	peroxisomal biogenesis factor 19	protein-coding
8537	chr8	60505778	60506034	+	0	NA	promoter-TSS (NM_011834)	promoter-TSS (NM_011834)	-218	NM_011834	23923		NM_011834	ENSMUSG00000057228	Aadat	Aadt|KATII|Kat2|Kyat2|mKat-2	aminoadipate aminotransferase	protein-coding
2118	chr13	3373013	3373238	+	0	NA	Intergenic	Intergenic	-105107	NR_045363	76937		NR_015522	ENSMUSG00000097709	2810429I04Rik	1700024F13Rik	RIKEN cDNA 2810429I04 gene	ncRNA
8362	chr8	12030558	12031064	+	0	NA	Intergenic	Intergenic	190290	NM_029326	75528		NM_029326	ENSMUSG00000031512	Tex29	1700018L24Rik	testis expressed 29	protein-coding
8370	chr8	13974793	13975005	+	0	NA	promoter-TSS (NM_173744)	promoter-TSS (NM_173744)	-122	NM_173744	72148		NM_173744	ENSMUSG00000050052	Tdrp	2610019F03Rik	testis development related protein	protein-coding
4486	chr18	87653426	87653874	+	0	NA	Intergenic	Intergenic	941339	NM_001361145	12405		NM_172633	ENSMUSG00000024647	Cbln2	6330593N19Rik|A730004O05	cerebellin 2 precursor protein	protein-coding
3342	chr15	87083782	87084229	+	0	NA	Intergenic	Intergenic	-13488	NR_167712	77961		NR_167711	ENSMUSG00000115930	A930027H12Rik	-	RIKEN cDNA A930027H12 gene	ncRNA
8299	chr7	141060659	141061006	+	0	NA	promoter-TSS (NM_177897)	promoter-TSS (NM_177897)	-146	NM_177897	330671		NM_177897	ENSMUSG00000055629	B4galnt4	Gm1095|NGalNAc-T1|beta4GalNAcT4	beta-1,4-N-acetyl-galactosaminyl transferase 4	protein-coding
3202	chr15	63756165	63756382	+	0	NA	Intergenic	MamSINE1|SINE|tRNA	37925	NR_166778	73994		NR_166778		4930449C09Rik	-	RIKEN cDNA 4930449C09 gene	ncRNA
4568	chr19	24155714	24156000	+	0	NA	intron (NM_011597, intron 1 of 22)	intron (NM_011597, intron 1 of 22)	-12775	NM_001360391	21873		NM_011597	ENSMUSG00000024812	Tjp2	ZO-2	tight junction protein 2	protein-coding
3922	chr17	29717073	29717353	+	0	NA	promoter-TSS (NM_001163741)	promoter-TSS (NM_001163741)	-196	NM_026782	68597		NM_026782	ENSMUSG00000024018	Ccdc167	1110021J02Rik	coiled-coil domain containing 167	protein-coding
1385	chr11	69408744	69409075	+	0	NA	intron (NM_001017426, intron 2 of 23)	intron (NM_001017426, intron 2 of 23)	7285	NM_001017426	216850		NM_001017426	ENSMUSG00000018476	Kdm6b	1700064E03Rik|Jmjd3	KDM1 lysine (K)-specific demethylase 6B	protein-coding
7119	chr5	122354121	122354497	+	0	NA	promoter-TSS (NM_001347453)	promoter-TSS (NM_001347453)	-19	NM_001359226	56433		NM_019780	ENSMUSG00000029462	Vps29	2010015D08Rik|PEP11	VPS29 retromer complex component	protein-coding
2602	chr14	9330195	9330442	+	0	NA	Intergenic	Intergenic	199040	NR_168883	105245679		NR_168883		Gm41096	-	predicted gene, 41096	ncRNA
7254	chr5	146794933	146795171	+	0	NA	promoter-TSS (NM_011669)	promoter-TSS (NM_011669)	-96	NM_011669	22217		NM_011669	ENSMUSG00000029640	Usp12	Ubh1	ubiquitin specific peptidase 12	protein-coding
4633	chr19	45302090	45302553	+	0	NA	intron (NR_167743, intron 1 of 1)	intron (NR_167743, intron 1 of 1)	1016	NR_167743	102639746		NR_167743	ENSMUSG00000100417	Gm29595	-	predicted gene 29595	ncRNA
8476	chr8	41644449	41645280	+	0	NA	Intergenic	Intergenic	-182403	NR_045497	69966		NR_045497	ENSMUSG00000102046	2810404M03Rik	-	RIKEN cDNA 2810404M03 gene	ncRNA
3196	chr15	62147190	62147981	+	0	NA	intron (NR_132746, intron 2 of 6)	intron (NR_132746, intron 2 of 6)	71866	NR_003523	67552		NM_026230		Macroh2a3	4933432H23Rik|H2afy3	macroH2A.3 histone	pseudo
4380	chr18	65704119	65704358	+	0	NA	intron (NM_177028, intron 1 of 14)	intron (NM_177028, intron 1 of 14)	5970	NM_177028	319888		NM_177028	ENSMUSG00000046610	Oacyl	5330437I02Rik|Acyl3	O-acyltransferase like	protein-coding
6475	chr4	125974044	125974279	+	0	NA	Intergenic	MER21C|LTR|ERVL	-50498	NR_045561	12986		NM_007782	ENSMUSG00000028859	Csf3r	Cd114|Csfgr|G-CSF-R|G-CSFR	colony stimulating factor 3 receptor	protein-coding
8351	chr8	9927368	9927750	+	0	NA	Intergenic	Intergenic	48752	NM_176953	319583		NM_176953	ENSMUSG00000049717	Lig4	5830471N16Rik|tiny	ligase IV, DNA, ATP-dependent	protein-coding
4534	chr19	14240354	14241244	+	0	NA	Intergenic	Intergenic	195151	NR_152176	667433		NR_152176		Gm8630	EG667433	predicted gene 8630	ncRNA
3340	chr15	86688049	86688429	+	0	NA	Intergenic	Intergenic	-409254	NR_167712	77961		NR_167711	ENSMUSG00000115930	A930027H12Rik	-	RIKEN cDNA A930027H12 gene	ncRNA
552	chr1	175431432	175432090	+	0	NA	intron (NM_001357129, intron 2 of 15)	intron (NM_001357129, intron 2 of 15)	60784	NM_001199003	24012		NM_011880	ENSMUSG00000026527	Rgs7	-	regulator of G protein signaling 7	protein-coding
8372	chr8	14381608	14382080	+	0	NA	intron (NM_172910, intron 3 of 15)	intron (NM_172910, intron 3 of 15)	285969	NM_172910	244310		NM_172910	ENSMUSG00000047495	Dlgap2	6430596N04Rik|Dap-2|Dap2|Sapap2	DLG associated protein 2	protein-coding
8360	chr8	11727348	11727725	+	0	NA	promoter-TSS (NM_001113517)	promoter-TSS (NM_001113517)	-522	NM_001113517	54126		NM_017402	ENSMUSG00000031511	Arhgef7	Cool|PIX|Pak3bp|beta-Pix|betaPix|betaPix-b|betaPix-c|cool-1|mKIAA0142|p85Cool1|p85SPR	Rho guanine nucleotide exchange factor	protein-coding
4578	chr19	26604726	26605303	+	0	NA	promoter-TSS (NM_011416)	promoter-TSS (NM_011416)	-146	NM_011416	67155		NM_011416	ENSMUSG00000024921	Smarca2	2610209L14Rik|SNF2alpha|Snf2l2|brahma|brm	SWI/SNF related, matrix associated, actin dependent regulator of chromatin, subfamily a, member 2	protein-coding
3920	chr17	29614567	29614868	+	0	NA	promoter-TSS (NR_132314)	promoter-TSS (NR_132314)	-72	NM_021419	58230		NM_021419	ENSMUSG00000090083	Rnf8	3830404E21Rik|AIP37|laXp180	ring finger protein 8	protein-coding
7013	chr5	101700599	101701086	+	0	NA	Intergenic	Intergenic	-36131	NM_144955	18096		NM_144955	ENSMUSG00000035187	Nkx6-1	NKX6A|Nkx6.1	NK6 homeobox 1	protein-coding
2819	chr14	66435545	66435875	+	0	NA	Intergenic	Intergenic	91414	NM_001310523	56471		NM_019675	ENSMUSG00000022044	Stmn4	Lagl|RB3	stathmin-like 4	protein-coding
3200	chr15	63310239	63310660	+	0	NA	Intergenic	Intergenic	169159	NR_045279	432958		NR_045279	ENSMUSG00000115520	Gm20740	-	predicted gene, 20740	ncRNA
8588	chr8	71882167	71882542	+	0	NA	intron (NM_145624, intron 1 of 3)	CpG	286	NM_145624	236193		NM_145624	ENSMUSG00000056019	Zfp709	GIOT-4|HIT-40	zinc finger protein 709	protein-coding
934	chr10	93250227	93250881	+	0	NA	intron (NM_001322265, intron 4 of 4)	B3|SINE|B2	60605	NM_001282967	13713		NM_013508	ENSMUSG00000008398	Elk3	D430049E23Rik|Erp|Etrp|Net|Sap-2	ELK3, member of ETS oncogene family	protein-coding
2600	chr14	8594609	8594880	+	0	NA	intron (NM_028934, intron 4 of 15)	intron (NM_028934, intron 4 of 15)	71546	NM_028934	74430		NM_028934	ENSMUSG00000021747	Cfap20dc	4930452B06Rik|4933406L09Rik	CFAP20 domain containing	protein-coding
2994	chr14	116522420	116522714	+	0	NA	intron (NM_175500, intron 7 of 7)	intron (NM_175500, intron 7 of 7)	-402730	NM_001079844	23888		NM_011821	ENSMUSG00000058571	Gpc6	-	glypican 6	protein-coding
8958	chr9	41157361	41157901	+	0	NA	5' UTR (NM_176860, exon 1 of 14)	5' UTR (NM_176860, exon 1 of 14)	431	NM_176860	72828		NM_176860	ENSMUSG00000032020	Ubash3b	2810457I06Rik|STS-1|TULA-2|p70	ubiquitin associated and SH3 domain containing, B	protein-coding
5453	chr2	173994294	173994753	+	0	NA	Intergenic	Intergenic	-81779	NM_001363030	228960		NM_172675	ENSMUSG00000027522	Stx16	4930401D03|5430410K23Rik|6330500A18Rik|Syn16	syntaxin 16	protein-coding
131	chr1	52436315	52436554	+	0	NA	Intergenic	Intergenic	64014	NM_008667	17936		NM_008667	ENSMUSG00000002881	Nab1	-	Ngfi-A binding protein 1	protein-coding
3446	chr16	5368749	5369374	+	0	NA	intron (NR_169081, intron 1 of 2)	intron (NR_169081, intron 1 of 2)	62223	NR_169081	105246064		NR_169081	ENSMUSG00000116029	Gm41414	-	predicted gene, 41414	ncRNA
6465	chr4	124551232	124551778	+	0	NA	intron (NR_168006, intron 3 of 10)	intron (NR_168006, intron 3 of 10)	-17674	NR_045819	108809		NR_045819		4933407E24Rik	-	RIKEN cDNA 4933407E24 gene	ncRNA
5001	chr2	69086718	69087381	+	0	NA	intron (NM_001347161, intron 8 of 10)	intron (NM_001347161, intron 8 of 10)	-48751	NM_181547	329416		NM_181547	ENSMUSG00000034738	Nostrin	Daip2|mDaIP2	nitric oxide synthase trafficker	protein-coding
7818	chr7	24299236	24299501	+	0	NA	5' UTR (NM_009561, exon 1 of 7)	5' UTR (NM_009561, exon 1 of 7)	181	NM_009561	22719		NM_009561	ENSMUSG00000050605	Zfp61	-	zinc finger protein 61	protein-coding
992	chr10	105632130	105632883	+	0	NA	Intergenic	Intergenic	57955	NR_038032	327812		NR_038032	ENSMUSG00000085282	Gm15663	9330159K06	predicted gene 15663	ncRNA
2745	chr14	48334263	48334623	+	0	NA	Intergenic	Intergenic	-111680	NM_001310584	218989		NM_172600	ENSMUSG00000036339	Tmem260	5930435P15|6720456H20Rik	transmembrane protein 260	protein-coding
1658	chr11	120310960	120311324	+	0	NA	Intergenic	CpG	36271	NR_105900	102465564		NR_105900	ENSMUSG00000098955	Mir6935	Gm27344|mmu-mir-6935	microRNA 6935	ncRNA
8466	chr8	39264432	39264996	+	0	NA	Intergenic	Intergenic	-33266	NR_044988	621335		NR_044988	ENSMUSG00000109827	Gm6213	EG621335	predicted gene 6213	ncRNA
4382	chr18	66599585	66600053	+	0	NA	Intergenic	MLT1A|LTR|ERVL-MaLR	95641	NR_040528	100503565		NR_040528	ENSMUSG00000118376	Gm9926	-	predicted gene 9926	ncRNA
920	chr10	89257195	89257417	+	0	NA	non-coding (NR_166107, exon 1 of 2)	non-coding (NR_166107, exon 1 of 2)	186	NR_166107	102632785		NR_166107		Gm30769	-	predicted gene, 30769	ncRNA
3611	chr16	43557417	43557813	+	0	NA	intron (NM_019778, intron 3 of 8)	intron (NM_019778, intron 3 of 8)	-83040	NR_030576	100124467		NR_030576	ENSMUSG00000076372	Mir568	Mirn568|mmu-mir-568	microRNA 568	ncRNA
3515	chr16	21853577	21853822	+	0	NA	Intergenic	Intergenic	-38270	NM_172821	71751		NM_172821	ENSMUSG00000033618	Map3k13	C130026N12Rik|LZK	mitogen-activated protein kinase kinase kinase 13	protein-coding
7132	chr5	125134795	125135018	+	0	NA	intron (NM_011424, intron 1 of 46)	intron (NM_011424, intron 1 of 46)	44308	NM_011424	20602		NM_011424	ENSMUSG00000029478	Ncor2	N-CoR|SMRT|SMRTe	nuclear receptor co-repressor 2	protein-coding
9378	chrX	58739848	58740368	+	0	NA	Intergenic	Intergenic	-171353	NM_023774	75352		NM_023774	ENSMUSG00000046180	Magea13	4930550L24Rik|mage-k1	MAGE family member A13	protein-coding
5982	chr3	146177872	146178294	+	0	NA	intron (NM_001005846, intron 7 of 13)	intron (NM_001005846, intron 7 of 13)	27909	NM_001005846	68279		NM_026656	ENSMUSG00000011008	Mcoln2	3300002C04Rik|TRPML2	mucolipin 2	protein-coding
5552	chr3	28262735	28263137	+	0	NA	promoter-TSS (NM_026910)	promoter-TSS (NM_026910)	-278	NM_001163007	665113		NM_026910	ENSMUSG00000027692	Tnik	1500031A17Rik|4831440I19Rik|C530008O15Rik|C630040K21Rik	TRAF2 and NCK interacting kinase	protein-coding
1431	chr11	79703877	79704622	+	0	NA	Intergenic	CpG	-7720	NR_029579	387188		NR_029579	ENSMUSG00000065395	Mir193a	Mir193|Mirn193|mir-193a|mmu-mir-193|mmu-mir-193a	microRNA 193a	ncRNA
5561	chr3	30793790	30794129	+	0	NA	intron (NM_001357528, intron 1 of 8)	intron (NM_001357528, intron 1 of 8)	1083	NM_001357528	69276		NM_027016	ENSMUSG00000027706	Sec62	3100002M17Rik|Dtrp1|HTP1|Tloc1	SEC62 homolog, preprotein translocation	protein-coding
5665	chr3	66985640	66985977	+	0	NA	promoter-TSS (NM_001356273)	promoter-TSS (NM_001356273)	146	NM_001356274	66880		NM_025822	ENSMUSG00000034544	Rsrc1	1200013F24Rik|SRrp53	arginine/serine-rich coiled-coil 1	protein-coding
6977	chr5	96305516	96306096	+	0	NA	Intergenic	Intergenic	-68149	NM_175473	231470		NM_175473	ENSMUSG00000034687	Fras1	E130113P14Rik|bl|mKIAA1500	Fraser extracellular matrix complex subunit 1	protein-coding
8429	chr8	31628413	31628715	+	0	NA	Intergenic	Intergenic	260815	NR_046272	74517		NR_046272	ENSMUSG00000109915	7420700N18Rik	-	RIKEN cDNA 7420700N18 gene	ncRNA
769	chr10	39959962	39960252	+	0	NA	promoter-TSS (NR_160808)	promoter-TSS (NR_160808)	46	NR_160808	100041085		NM_001173500	ENSMUSG00000121339	Mfsd4b3-ps	G630090E17Rik|Mfsd4b3|Naglt1c	major facilitator superfamily domain containing 4B3, pseudogene	pseudo
6554	chr4	138454194	138454410	+	0	NA	promoter-TSS (NM_025451)	promoter-TSS (NM_025451)	-846	NM_025451	66259		NM_025451	ENSMUSG00000046447	Camk2n1	1810006K23Rik	calcium/calmodulin-dependent protein kinase II inhibitor 1	protein-coding
2830	chr14	68017617	68017896	+	0	NA	Intergenic	Intergenic	-66107	NM_010910	18039		NM_010910	ENSMUSG00000022055	Nefl	CMT2E|NF-L|NF68|Nfl	neurofilament, light polypeptide	protein-coding
6984	chr5	97935645	97935927	+	0	NA	intron (NM_133738, intron 16 of 16)	intron (NM_133738, intron 16 of 16)	95231	NM_133738	71914		NM_133738	ENSMUSG00000029338	Antxr2	2310046B19Rik|CMG-2|CMG2|cI-35	anthrax toxin receptor 2	protein-coding
7027	chr5	106748421	106749159	+	0	NA	Intergenic	Intergenic	-51960	NR_156476	52397		NM_026856	ENSMUSG00000049606	Zfp644	1110068L01Rik|BM-005|D5Ertd689e|Zep-2	zinc finger protein 644	protein-coding
6653	chr4	155086126	155086729	+	0	NA	promoter-TSS (NM_001362981)	promoter-TSS (NM_001362981)	-74	NM_026395	67830		NM_026395	ENSMUSG00000029048	Rer1	1110060F11Rik|5830454N22Rik	retention in endoplasmic reticulum sorting receptor 1	protein-coding
2211	chr13	35393692	35394018	+	0	NA	Intergenic	MER44D|DNA|TcMar-Tigger	-181807	NR_126478	75543		NR_126478	ENSMUSG00000113770	1700019C18Rik	-	RIKEN cDNA 1700019C18 gene	ncRNA
454	chr1	155605666	155605991	+	0	NA	intron (NM_028250, intron 4 of 7)	intron (NM_028250, intron 4 of 7)	47708	NM_026683	72482		NM_026683	ENSMUSG00000033701	Acbd6	0610010G04Rik|2610100E10Rik	acyl-Coenzyme A binding domain containing 6	protein-coding
7130	chr5	124860736	124861067	+	0	NA	intron (NM_144819, intron 1 of 3)	intron (NM_144819, intron 1 of 3)	1320	NM_144819	215707		NM_144819	ENSMUSG00000037979	Ccdc92	D5Bwg0834e	coiled-coil domain containing 92	protein-coding
2055	chr12	103202378	103203168	+	0	NA	exon (NM_133364, exon 4 of 5)	exon (NM_133364, exon 4 of 5)	39373	NM_133364	170952		NM_133364	ENSMUSG00000041669	Prima1	B230212M13Rik|PRiMA	proline rich membrane anchor 1	protein-coding
395	chr1	134756123	134756510	+	0	NA	3' UTR (NM_001081307, exon 25 of 25)	3' UTR (NM_001081307, exon 25 of 25)	47016	NM_001355726	20980		NM_009307	ENSMUSG00000026452	Syt2	IP4BP|mKIAA4194|sytII	synaptotagmin II	protein-coding
9368	chrX	49288006	49288401	+	0	NA	promoter-TSS (NM_001271447)	promoter-TSS (NM_001271447)	39	NM_001271450	209224		NM_145951	ENSMUSG00000031109	Enox2	APK1|Cova1|tNOX	ecto-NOX disulfide-thiol exchanger 2	protein-coding
4008	chr17	56074758	56075035	+	0	NA	promoter-TSS (NM_001379362)	promoter-TSS (NM_001379362)	130	NM_001379361	66530		NM_024432	ENSMUSG00000019578	Ubxn6	1200008L11Rik|2210415J11Rik|Ubxd1|Ubxdc2	UBX domain protein 6	protein-coding
358	chr1	126058845	126059409	+	0	NA	intron (NM_172484, intron 8 of 14)	intron (NM_172484, intron 8 of 14)	-146199	NM_001311089	72585		NM_145100	ENSMUSG00000026344	Lypd1	2700050C12Rik|C530008O16Rik|Lynx2|Lypdc1	Ly6/Plaur domain containing 1	protein-coding
5550	chr3	27070390	27070654	+	0	NA	Intergenic	Intergenic	83332	NM_001177625	13605		NM_007900	ENSMUSG00000027699	Ect2	-	ect2 oncogene	protein-coding
2404	chr13	76331986	76332252	+	0	NA	Intergenic	Intergenic	-52020	NM_030174	78771		NM_030174	ENSMUSG00000021596	Mctp1	2810465F10Rik	multiple C2 domains, transmembrane 1	protein-coding
5980	chr3	146026804	146027216	+	0	NA	Intergenic	Intergenic	39140	NM_001166064	214804		NM_001166064	ENSMUSG00000036863	Syde2	C430017H16Rik	synapse defective 1, Rho GTPase, homolog 2 (C. elegans)	protein-coding
9334	chrX	7721770	7722264	+	0	NA	promoter-TSS (NM_001290795)	promoter-TSS (NM_001290795)	-203	NM_001290795	54636		NM_172372	ENSMUSG00000039382	Wdr45	DXImx38e|JM5|Sfc19|WIPI-4|Wdrx1	WD repeat domain 45	protein-coding
5799	chr3	101506342	101506627	+	0	NA	Intergenic	Intergenic	98223	NM_144900	11928		NM_144900	ENSMUSG00000033161	Atp1a1	Atpa-1	ATPase, Na+/K+ transporting, alpha 1 polypeptide	protein-coding
4803	chr2	26640050	26640364	+	0	NA	promoter-TSS (NR_024068)	promoter-TSS (NR_024068)	37	NR_024068	72091		NR_024068	ENSMUSG00000120369	Snhg7	2610002F03Rik	small nucleolar RNA host gene 7	ncRNA
5571	chr3	33905254	33905463	+	0	NA	Intergenic	Intergenic	-61048	NM_026222	51938		NM_026222	ENSMUSG00000027676	Ccdc39	4921507O14Rik|D3Ertd789e|b2b1304Clo|b2b1735Clo|b2b2025.1Clo|prh	coiled-coil domain containing 39	protein-coding
8891	chr9	22475350	22475760	+	0	NA	promoter-TSS (NM_181316)	promoter-TSS (NM_181316)	-160	NM_001360258	319845		NM_178415	ENSMUSG00000035919	Bbs9	E130103I17Rik	Bardet-Biedl syndrome 9	protein-coding
5675	chr3	67952646	67952865	+	0	NA	intron (NM_177585, intron 1 of 3)	intron (NM_177585, intron 1 of 3)	60535	NM_001113419	100505386		NM_001113419	ENSMUSG00000102422	Iqschfp	Gm21949|Iqcj-schip1|Schip-1-iqcj|Schip1	Iqcj and Schip1 fusion protein	protein-coding
2832	chr14	68077405	68077629	+	0	NA	Intergenic	Intergenic	-6346	NM_010910	18039		NM_010910	ENSMUSG00000022055	Nefl	CMT2E|NF-L|NF68|Nfl	neurofilament, light polypeptide	protein-coding
6967	chr5	89422659	89422982	+	0	NA	intron (NM_008096, intron 11 of 12)	intron (NM_008096, intron 11 of 12)	35078	NM_008096	14473		NM_008096	ENSMUSG00000035540	Gc	DBP|VDB	vitamin D binding protein	protein-coding
444	chr1	154526304	154527198	+	0	NA	intron (NM_009782, intron 7 of 46)	intron (NM_009782, intron 7 of 46)	199169	NM_009782	12290		NM_009782	ENSMUSG00000004110	Cacna1e	A430040I15|BII|Cach6|Cacnl1a6|Cav2.3|Cchra1|alpha1E	calcium channel, voltage-dependent, R type, alpha 1E subunit	protein-coding
8373	chr8	14470427	14470841	+	0	NA	intron (NM_172910, intron 3 of 15)	intron (NM_172910, intron 3 of 15)	374759	NM_172910	244310		NM_172910	ENSMUSG00000047495	Dlgap2	6430596N04Rik|Dap-2|Dap2|Sapap2	DLG associated protein 2	protein-coding
3798	chr16	93350833	93351341	+	0	NA	intron (NR_040487, intron 2 of 2)	intron (NR_040487, intron 2 of 2)	2102	NR_040486	69857		NR_040486	ENSMUSG00000100277	1810053B23Rik	1810008L18Rik|1810056K14Rik	RIKEN cDNA 1810053B23 gene	ncRNA
8529	chr8	57933007	57933590	+	0	NA	intron (NM_175032, intron 6 of 11)	intron (NM_175032, intron 6 of 11)	133430	NR_165835	105243194		NR_165835		Gm2921	100040711	predicted gene 2921	ncRNA
6454	chr4	123282734	123283091	+	0	NA	promoter-TSS (NM_130881)	promoter-TSS (NM_130881)	1	NM_130881	230721		NM_130881	ENSMUSG00000011257	Pabpc4	-	poly(A) binding protein, cytoplasmic 4	protein-coding
7012	chr5	101644683	101645656	+	0	NA	Intergenic	Intergenic	19542	NM_144955	18096		NM_144955	ENSMUSG00000035187	Nkx6-1	NKX6A|Nkx6.1	NK6 homeobox 1	protein-coding
8006	chr7	71353276	71353926	+	0	NA	Intergenic	Intergenic	-556094	NR_130995	78156		NR_130995	ENSMUSG00000108669	4930441H08Rik	-	RIKEN cDNA 4930441H08 gene	ncRNA
7275	chr5	150130497	150131655	+	0	NA	Intergenic	Intergenic	112401	NM_001289564	140498		NM_080468	ENSMUSG00000053368	Rxfp2	Gpr106|Great|Lgr8	relaxin/insulin-like family peptide receptor 2	protein-coding
5461	chr2	174871817	174872083	+	0	NA	Intergenic	Intergenic	16046	NR_166457	102632360		NR_166457		Gm14616	-	predicted gene 14616	ncRNA
6005	chr3	149956979	149957321	+	0	NA	Intergenic	Intergenic	-444764	NR_168329	105244587		NR_168329		Gm40178	-	predicted gene, 40178	ncRNA
1357	chr11	64435344	64435936	+	0	NA	non-coding (NR_028445, exon 1 of 1)	non-coding (NR_028445, exon 1 of 1)	308	NM_178870	15478		NM_178870	ENSMUSG00000047759	Hs3st3a1	3Ost3a|Hs3st3a	heparan sulfate (glucosamine) 3-O-sulfotransferase 3A1	protein-coding
1531	chr11	98149177	98149465	+	0	NA	exon (NM_028149, exon 1 of 15)	exon (NM_028149, exon 1 of 15)	295	NM_028149	72194		NM_028149	ENSMUSG00000020883	Fbxl20	2610511F20Rik|4632423N09Rik|Fbl2|Scr|mKIAA4147	F-box and leucine-rich repeat protein 20	protein-coding
5452	chr2	173939988	173940370	+	0	NA	Intergenic	Intergenic	-136123	NM_001363030	228960		NM_172675	ENSMUSG00000027522	Stx16	4930401D03|5430410K23Rik|6330500A18Rik|Syn16	syntaxin 16	protein-coding
6097	chr4	16013706	16014282	+	0	NA	promoter-TSS (NM_145950)	promoter-TSS (NM_145950)	-106	NM_145950	209212		NM_145950	ENSMUSG00000041153	Osgin2	C230027H09Rik	oxidative stress induced growth inhibitor family member 2	protein-coding
1635	chr11	116935756	116935997	+	0	NA	intron (NM_172948, intron 3 of 16)	intron (NM_172948, intron 3 of 16)	17013	NM_172948	268510		NM_172948	ENSMUSG00000043857	Mgat5b	C330018B01|GnT-IX|mGnTVB	mannoside acetylglucosaminyltransferase 5, isoenzyme B	protein-coding
662	chr10	7956359	7956636	+	0	NA	promoter-TSS (NM_138667)	promoter-TSS (NM_138667)	-374	NM_138667	68652		NM_138667	ENSMUSG00000015755	Tab2	1110030N06Rik|A530078N03Rik|Map3k7ip2|mKIAA0733	TGF-beta activated kinase 1/MAP3K7 binding protein 2	protein-coding
2716	chr14	36456169	36456915	+	0	NA	Intergenic	Intergenic	361577	NM_175008	218921		NM_175008	ENSMUSG00000096405	4930474N05Rik	-	RIKEN cDNA 4930474N05 gene	protein-coding
4630	chr19	44562633	44563102	+	0	NA	promoter-TSS (NM_176958)	promoter-TSS (NM_176958)	13	NM_176958	319594		NM_176958	ENSMUSG00000036450	Hif1an	2310046M24Rik|A830014H24Rik|FIH|FIH1	hypoxia-inducible factor 1, alpha subunit inhibitor	protein-coding
8935	chr9	36726705	36726963	+	0	NA	promoter-TSS (NM_007691)	promoter-TSS (NM_007691)	-176	NM_007691	12649		NM_007691	ENSMUSG00000032113	Chek1	Chk1|rad27	checkpoint kinase 1	protein-coding
4383	chr18	66801585	66801903	+	0	NA	Intergenic	MLT1F1|LTR|ERVL-MaLR	58743	NM_016977	17202		NM_016977	ENSMUSG00000047259	Mc4r	Mc4-r|Pkcp	melanocortin 4 receptor	protein-coding
3415	chr15	102350584	102350935	+	0	NA	promoter-TSS (NR_155425)	promoter-TSS (NR_155425)	0	NM_153416	223921		NM_153416	ENSMUSG00000036678	Aaas	AAA|ADRACALA|D030041N15Rik|GL003	achalasia, adrenocortical insufficiency, alacrimia	protein-coding
6936	chr5	75575487	75575748	+	0	NA	intron (NM_001122733, intron 1 of 20)	CpG	626	NM_021099	16590		NM_021099	ENSMUSG00000005672	Kit	Bs|CD117|Fdc|Gsfsco1|Gsfsco5|Gsfsow3|SCO1|SCO5|SOW3|Ssm|Tr-kit|W|c-KIT	KIT proto-oncogene receptor tyrosine kinase	protein-coding
3343	chr15	87711873	87712109	+	0	NA	intron (NM_134096, intron 2 of 3)	intron (NM_134096, intron 2 of 3)	83952	NR_105817	102465209		NR_105817	ENSMUSG00000098938	Mir6393	Gm27424|mmu-mir-6393	microRNA 6393	ncRNA
529	chr1	169138702	169139859	+	0	NA	Intergenic	Intergenic	-120191	NR_105772	102466632		NR_105772	ENSMUSG00000098829	Mir6354	Gm27282|mmu-mir-6354	microRNA 6354	ncRNA
419	chr1	143836661	143837043	+	0	NA	Intergenic	Intergenic	59574	NM_001159866	56207		NM_019562	ENSMUSG00000018189	Uchl5	5830413B11Rik|Uch37	ubiquitin carboxyl-terminal esterase L5	protein-coding
9091	chr9	61914524	61914938	+	0	NA	promoter-TSS (NM_018853)	promoter-TSS (NM_018853)	-221	NM_018853	56040		NM_018853	ENSMUSG00000007892	Rplp1	2410042H16Rik|Arpp1|C430017H15Rik	ribosomal protein lateral stalk subunit P1	protein-coding
8363	chr8	12061030	12061336	+	0	NA	Intergenic	Intergenic	220662	NM_029326	75528		NM_029326	ENSMUSG00000031512	Tex29	1700018L24Rik	testis expressed 29	protein-coding
7265	chr5	149319921	149321157	+	0	NA	Intergenic	Intergenic	55535	NM_001308462	11690		NM_009663	ENSMUSG00000060063	Alox5ap	Flap	arachidonate 5-lipoxygenase activating protein	protein-coding
3923	chr17	29736582	29736847	+	0	NA	Intergenic	Intergenic	-19697	NM_026782	68597		NM_026782	ENSMUSG00000024018	Ccdc167	1110021J02Rik	coiled-coil domain containing 167	protein-coding
5471	chr2	179694895	179695259	+	0	NA	intron (NM_001316723, intron 2 of 5)	intron (NM_001316723, intron 2 of 5)	252646	NM_009867	12561		NM_009867	ENSMUSG00000000305	Cdh4	R-CAD|R-Cadh|Rcad	cadherin 4	protein-coding
7010	chr5	101529929	101530225	+	0	NA	Intergenic	Intergenic	134634	NM_144955	18096		NM_144955	ENSMUSG00000035187	Nkx6-1	NKX6A|Nkx6.1	NK6 homeobox 1	protein-coding
5356	chr2	156312317	156312814	+	0	NA	promoter-TSS (NM_001316755)	promoter-TSS (NM_001316755)	92	NM_027585	70873		NM_027585	ENSMUSG00000038085	Cnbd2	4921517L17Rik|5430421B09Rik|Cris	cyclic nucleotide binding domain containing 2	protein-coding
3203	chr15	64217701	64218042	+	0	NA	intron (NM_001276461, intron 3 of 28)	intron (NM_001276461, intron 3 of 28)	94802	NM_001276463	13196		NM_010026	ENSMUSG00000022377	Asap1	DEF-1|Ddef1|PAP|mKIAA1249|s19	ArfGAP with SH3 domain, ankyrin repeat and PH domain1	protein-coding
2603	chr14	9596986	9597670	+	0	NA	intron (NM_010210, intron 7 of 8)	intron (NM_010210, intron 7 of 8)	-67970	NR_168883	105245679		NR_168883		Gm41096	-	predicted gene, 41096	ncRNA
9386	chrX	72918258	72918715	+	0	NA	promoter-TSS (NM_019405)	promoter-TSS (NM_019405)	-35	NM_010941	18194		NM_010941	ENSMUSG00000031349	Nsdhl	Bpa|H105E3|Str|XAP104	NAD(P) dependent steroid dehydrogenase-like	protein-coding
5450	chr2	173790090	173790852	+	0	NA	Intergenic	Intergenic	52900	NM_019806	56491		NM_019806	ENSMUSG00000054455	Vapb	D2Abb2e|VAMP-B|VAP-B|VAP33b|Vamp33b	vesicle-associated membrane protein, associated protein B and C	protein-coding
2504	chr13	101061736	101063217	+	0	NA	Intergenic	Intergenic	-169651	NR_046158	328324		NR_046158	ENSMUSG00000114590	5930438M14Rik	5930438M14	RIKEN cDNA 5930438M14 gene	ncRNA
348	chr1	119837178	119837773	+	0	NA	promoter-TSS (NM_019933)	promoter-TSS (NM_019933)	-404	NM_019933	19258		NM_019933	ENSMUSG00000026384	Ptpn4	PTPMEG|Ptn4|TEP|TEP/mPTPMEG|hPTP-MEG	protein tyrosine phosphatase, non-receptor type 4	protein-coding
4632	chr19	45006405	45006729	+	0	NA	promoter-TSS (NM_153796)	promoter-TSS (NM_153796)	9	NM_153796	226153		NM_153796	ENSMUSG00000025209	Twnk	D19Ertd626e|PEO|Peo1|Twinl	twinkle mtDNA helicase	protein-coding
5103	chr2	94010569	94011105	+	0	NA	promoter-TSS (NM_026944)	promoter-TSS (NM_026944)	-107	NM_026944	69113		NM_026944	ENSMUSG00000040174	Alkbh3	1700108H04Rik|1810020C19Rik|Abh3|mABH3	alkB homolog 3, alpha-ketoglutarate-dependent dioxygenase	protein-coding
4203	chr18	23041454	23041947	+	0	NA	promoter-TSS (NM_001347510)	promoter-TSS (NM_001347510)	-19	NM_001347509	319211		NM_199024	ENSMUSG00000041923	Nol4	1700013J13Rik|4930568N03Rik|Gm1262	nucleolar protein 4	protein-coding
5317	chr2	145085725	145085940	+	0	NA	Intergenic	Intergenic	-81943	NM_001356497	94249		NM_053195	ENSMUSG00000063873	Slc24a3	NCKX3	solute carrier family 24 (sodium/potassium/calcium exchanger), member 3	protein-coding
6518	chr4	132639008	132639261	+	0	NA	promoter-TSS (NM_010166)	promoter-TSS (NM_010166)	88	NM_211357	14050		NM_010166	ENSMUSG00000028886	Eya3	-	EYA transcriptional coactivator and phosphatase 3	protein-coding
8291	chr7	139497900	139498469	+	0	NA	intron (NM_001355162, intron 4 of 15)	intron (NM_001355162, intron 4 of 15)	84613	NR_027857	14912		NM_183248	ENSMUSG00000041309	Nkx6-2	Gtx|Nkx6.2	NK6 homeobox 2	protein-coding
4923	chr2	50716468	50717074	+	0	NA	Intergenic	Intergenic	-192913	NR_033595	227885		NR_033595	ENSMUSG00000083270	Gm13498	-	heat shock protein 90 alpha (cytosolic), class B member 1 pseudogene	pseudo
7725	chr6	128143665	128143894	+	0	NA	promoter-TSS (NM_175414)	promoter-TSS (NM_175414)	-201	NM_001379133	109246		NM_175414	ENSMUSG00000030352	Tspan9	6720474K14Rik|9430079M16Rik|Tspan-9	tetraspanin 9	protein-coding
4343	chr18	55623672	55624119	+	0	NA	Intergenic	Intergenic	-631304	NM_001360787	269023		NM_175751	ENSMUSG00000052713	Zfp608	4932417D18Rik|D430007A19Rik|Znf608	zinc finger protein 608	protein-coding
7394	chr6	35864421	35864985	+	0	NA	Intergenic	Intergenic	-324815	NM_008098	14489		NM_008098	ENSMUSG00000029840	Mtpn	5033418D15Rik|Gcdp|V1	myotrophin	protein-coding
319	chr1	93668838	93669228	+	0	NA	Intergenic	(CA)n|Simple_repeat|Simple_repeat	-16542	NM_016778	51800		NM_016778	ENSMUSG00000026278	Bok	matador|mtd	BCL2-related ovarian killer	protein-coding
847	chr10	71857409	71858012	+	0	NA	Intergenic	Intergenic	122995	NR_003644	108950		NM_175390		1700049L16Rik	-	hematological and neurological expressed 1-like pseudogene	pseudo
2232	chr13	40703720	40704085	+	0	NA	Intergenic	Intergenic	-23906	NR_125899	102633805		NR_125899	ENSMUSG00000097752	Gm26688	Tfap2a-as1	predicted gene, 26688	ncRNA
3632	chr16	53954914	53955268	+	0	NA	Intergenic	Intergenic	-1139347	NR_040495	73820		NR_040495	ENSMUSG00000116611	4930404A05Rik	-	RIKEN cDNA 4930404A05 gene	ncRNA
7111	chr5	121712600	121712914	+	0	NA	intron (NM_009125, intron 1 of 24)	CpG	1148	NM_009125	20239		NM_009125	ENSMUSG00000042605	Atxn2	9630045M23Rik|ATX2|Sca2	ataxin 2	protein-coding
1527	chr11	97733838	97734382	+	0	NA	intron (NM_054051, intron 1 of 9)	intron (NM_054051, intron 1 of 9)	10594	NM_054051	108083		NM_054051	ENSMUSG00000018547	Pip4k2b	PI5P4Kbeta|Pip5k2b|c11	phosphatidylinositol-5-phosphate 4-kinase, type II, beta	protein-coding
448	chr1	154828750	154829062	+	0	NA	Intergenic	MIR|SINE|MIR	-102986	NM_009782	12290		NM_009782	ENSMUSG00000004110	Cacna1e	A430040I15|BII|Cach6|Cacnl1a6|Cav2.3|Cchra1|alpha1E	calcium channel, voltage-dependent, R type, alpha 1E subunit	protein-coding
9442	chrX	143896662	143897314	+	0	NA	intron (NM_010025, intron 3 of 6)	intron (NM_010025, intron 3 of 6)	36136	NM_001110222	13193		NM_010025	ENSMUSG00000031285	Dcx	Dbct	doublecortin	protein-coding
8359	chr8	11363504	11363713	+	0	NA	intron (NM_009932, intron 4 of 47)	intron (NM_009932, intron 4 of 47)	-50782	NM_009931	12826		NM_009931	ENSMUSG00000031502	Col4a1	Bru|Col4a-1|Raw|Svc	collagen, type IV, alpha 1	protein-coding
1412	chr11	76179364	76179603	+	0	NA	promoter-TSS (NR_168713)	promoter-TSS (NR_168713)	155	NM_026664	68299		NM_026664	ENSMUSG00000017288	Vps53	2010002A08Rik|2310040I21Rik|3100002B05Rik|Hccs1	VPS53 GARP complex subunit	protein-coding
9190	chr9	82829877	82830176	+	0	NA	5' UTR (NM_001168240, exon 1 of 3)	5' UTR (NM_001168240, exon 1 of 3)	220	NM_022986	65099		NM_022986	ENSMUSG00000032251	Irak1bp1	4921528N06Rik|Aabp3|Aip70|Simpl	interleukin-1 receptor-associated kinase 1 binding protein 1	protein-coding
1316	chr11	57645191	57645472	+	0	NA	promoter-TSS (NM_134189)	promoter-TSS (NM_134189)	-111	NM_134189	171212		NM_134189	ENSMUSG00000020520	Galnt10	C330012K04Rik|GalNAc-T10|GalNAc-T9|Galnt9|ppGaNTase	polypeptide N-acetylgalactosaminyltransferase 10	protein-coding
963	chr10	98801302	98801512	+	0	NA	Intergenic	Intergenic	-113235	NM_001359508	67972		NM_026482	ENSMUSG00000019943	Atp2b1	2810442I22Rik|E130111D10Rik|Pmca1	ATPase, Ca++ transporting, plasma membrane 1	protein-coding
9346	chrX	17712761	17713247	+	0	NA	Intergenic	L1MEd|LINE|L1	-140679	NM_001313745	72018		NM_028058	ENSMUSG00000025040	Fundc1	1500005J14Rik|1810033P05Rik	FUN14 domain containing 1	protein-coding
9206	chr9	89860595	89861090	+	0	NA	intron (NR_040735, intron 5 of 5)	intron (NR_040735, intron 5 of 5)	34323	NR_040735	74700		NR_040735	ENSMUSG00000098627	4930524O08Rik	-	RIKEN cDNA 4930524O08 gene	ncRNA
846	chr10	71529713	71529936	+	0	NA	Intergenic	Intergenic	182061	NM_027184	69718		NM_027184	ENSMUSG00000060733	Ipmk	2410017C19Rik|Impk	inositol polyphosphate multikinase	protein-coding
2230	chr13	40367775	40368023	+	0	NA	Intergenic	Intergenic	-79888	NM_172143	218165		NM_172143	ENSMUSG00000047094	Ofcc1	opo	orofacial cleft 1 candidate 1	protein-coding
344	chr1	116149841	116150066	+	0	NA	intron (NM_001371013, intron 7 of 23)	intron (NM_001371013, intron 7 of 23)	465216	NM_001077425	636808		NM_001077425	ENSMUSG00000070695	Cntnap5a	Caspr5-1|EG636808	contactin associated protein-like 5A	protein-coding
4798	chr2	25607969	25608449	+	0	NA	TTS (NM_029859)	TTS (NM_029859)	272	NM_001024616	227624		NM_001024616	ENSMUSG00000015087	Rabl6	B230208H17Rik|Rbel1|Rbel1a|Rbel1b|parf	RAB, member RAS oncogene family-like 6	protein-coding
2811	chr14	65098045	65098350	+	0	NA	promoter-TSS (NM_018788)	promoter-TSS (NM_018788)	-91	NM_001360385	54616		NM_018788	ENSMUSG00000021978	Extl3	2900009G18Rik|Ext1l|mKIAA0519	exostosin-like glycosyltransferase 3	protein-coding
4415	chr18	74065150	74065689	+	0	NA	promoter-TSS (NM_172632)	promoter-TSS (NM_172632)	365	NR_164344	433202		NR_164344		Gm9925	-	predicted gene 9925	ncRNA
2757	chr14	52119010	52119456	+	0	NA	exon (NM_001168515, exon 4 of 25)	exon (NM_001168515, exon 4 of 25)	8330	NM_023879	77945		NM_023879	ENSMUSG00000057132	Rpgrip1	0610005A07Rik|4930401L23Rik|4930505G06Rik|A930002K18Rik|nmf247	retinitis pigmentosa GTPase regulator interacting protein 1	protein-coding
5526	chr3	17078196	17078440	+	0	NA	Intergenic	Intergenic	261224	NR_153388	102632048		NR_153388		Gm30223	-	predicted gene, 30223	ncRNA
3630	chr16	53029157	53029463	+	0	NA	Intergenic	Intergenic	-213566	NR_040495	73820		NR_040495	ENSMUSG00000116611	4930404A05Rik	-	RIKEN cDNA 4930404A05 gene	ncRNA
3383	chr15	95066173	95067147	+	0	NA	intron (NM_178789, intron 6 of 7)	intron (NM_178789, intron 6 of 7)	82658	NR_015482	100043315		NR_015482	ENSMUSG00000100603	LOC100043315	-	uncharacterized LOC100043315	ncRNA
5009	chr2	70824956	70825190	+	0	NA	promoter-TSS (NM_001362963)	promoter-TSS (NM_001362963)	-269	NM_001362963	228012		NM_172664	ENSMUSG00000041997	Tlk1	4930545J15Rik	tousled-like kinase 1	protein-coding
9192	chr9	83629249	83629874	+	0	NA	Intergenic	Intergenic	-61914	NR_046066	100039222		NR_046066	ENSMUSG00000100155	Gm2109	-	predicted gene 2109	ncRNA
1410	chr11	75846539	75846822	+	0	NA	intron (NR_136933, intron 3 of 3)	intron (NR_136933, intron 3 of 3)	-50620	NM_007873	13447		NM_007873	ENSMUSG00000020848	Doc2b	-	double C2, beta	protein-coding
9440	chrX	139684933	139685168	+	0	NA	promoter-TSS (NM_001081499)	promoter-TSS (NM_001081499)	54	NM_001081499	245638		NM_001081499	ENSMUSG00000042473	Tbc1d8b	4921505D17Rik|9030605E16Rik	TBC1 domain family, member 8B	protein-coding
6324	chr4	95586220	95586595	+	0	NA	intron (NM_001113412, intron 2 of 15)	intron (NM_001113412, intron 2 of 15)	6986	NM_029347	75578		NM_029347	ENSMUSG00000028573	Fggy	2310009E04Rik	FGGY carbohydrate kinase domain containing	protein-coding
1512	chr11	96340874	96341184	+	0	NA	intron (NM_001079869, intron 1 of 3)	CpG	-2740	NM_010458	15410		NM_010458	ENSMUSG00000048763	Hoxb3	Hox-2.7	homeobox B3	protein-coding
6679	chr5	6198665	6199027	+	0	NA	Intergenic	Intergenic	-449529	NM_027399	70358		NM_027399	ENSMUSG00000015652	Steap1	2410007B19Rik|Prss24|Steap	six transmembrane epithelial antigen of the prostate 1	protein-coding
8796	chr8	120667827	120668363	+	0	NA	promoter-TSS (NM_010926)	promoter-TSS (NM_010926)	-8	NM_010926	18117		NM_010926	ENSMUSG00000031819	Emc8	Cox4nb|Fam158b|Noc4	ER membrane protein complex subunit 8	protein-coding
6795	chr5	35757753	35758095	+	0	NA	promoter-TSS (NM_177678)	promoter-TSS (NM_177678)	44	NM_001177697	231148		NM_177678	ENSMUSG00000029095	Ablim2	C230091L11	actin-binding LIM protein 2	protein-coding
2175	chr13	23581490	23581866	+	0	NA	exon (NM_175654, exon 1 of 1)	exon (NM_175654, exon 1 of 1)	110	NM_175654	319156		NM_175654	ENSMUSG00000061482	H4c4	H4c1|H4c11|H4c12|H4c14|H4c16|H4c2|H4c3|H4c6|H4c8|H4c9|H4f16|Hist1h4d	H4 clustered histone 4	protein-coding
458	chr1	155784624	155784880	+	0	NA	intron (NM_023268, intron 8 of 12)	intron (NM_023268, intron 8 of 12)	28147	NM_023268	104009		NM_023268	ENSMUSG00000033684	Qsox1	1300003H02Rik|QSOX|Qscn6|SOx|b2b2673Clo	quiescin Q6 sulfhydryl oxidase 1	protein-coding
3008	chr14	117804189	117804536	+	0	NA	intron (NM_001079844, intron 4 of 9)	L1_Rod|LINE|L1	149485	NR_105747	102465148		NR_105747	ENSMUSG00000098648	Mir6239	Gm28025|mmu-mir-6239	microRNA 6239	ncRNA
6944	chr5	79328937	79329217	+	0	NA	Intergenic	Intergenic	-1691494	NM_001347368	319387		NM_198702	ENSMUSG00000037605	Adgrl3	5430402I23Rik|CIRL-3|D130075K09Rik|Gm1379|LEC3|Lphn3|mKIAA0768	adhesion G protein-coupled receptor L3	protein-coding
1427	chr11	79146311	79146672	+	0	NA	promoter-TSS (NM_013571)	promoter-TSS (NM_013571)	-18	NM_013571	16706		NM_013571	ENSMUSG00000018334	Ksr1	B-KSR1|D11Bhm183e|D11Bhm184e|Ksr|RSU2|hb|mKSR1	kinase suppressor of ras 1	protein-coding
495	chr1	163779495	163780164	+	0	NA	promoter-TSS (NR_165475)	promoter-TSS (NR_165475)	246	NM_010629	16579		NM_010629	ENSMUSG00000026585	Kifap3	KAP-3|KAP3|SMAP	kinesin-associated protein 3	protein-coding
589	chr1	183233741	183234034	+	0	NA	Intergenic	Intergenic	-12358	NM_001278219	68897		NM_026866	ENSMUSG00000030768	Disp1	1190008H24Rik|DispA	dispatched RND transporter family member 1	protein-coding
857	chr10	75893029	75893372	+	0	NA	promoter-TSS (NR_152574)	promoter-TSS (NR_152574)	-198	NR_152574	70377		NM_024440	ENSMUSG00000009092	Derl3	1810006I20Rik|1810063P04Rik|IZP6|derlin-3	Der1-like domain family, member 3	protein-coding
5322	chr2	146103580	146104052	+	0	NA	intron (NM_001369121, intron 20 of 26)	intron (NM_001369121, intron 20 of 26)	-118181	NM_016889	53626		NM_016889	ENSMUSG00000068154	Insm1	IA-1	insulinoma-associated 1	protein-coding
7031	chr5	107560265	107560594	+	0	NA	intron (NM_001161738, intron 13 of 18)	intron (NM_001161738, intron 13 of 18)	25709	NM_175241	76421		NM_175241	ENSMUSG00000089798	1700028K03Rik	SCRE|Spo16	RIKEN cDNA 1700028K03 gene	protein-coding
7865	chr7	34939629	34940128	+	0	NA	intron (NM_008820, intron 4 of 14)	intron (NM_008820, intron 4 of 14)	27471	NM_008820	18624		NM_008820	ENSMUSG00000063931	Pepd	Pep-4|Pep4|dal	peptidase D	protein-coding
6707	chr5	14963777	14964017	+	0	NA	intron (NR_001584, intron 2 of 3)	intron (NR_001584, intron 2 of 3)	15002	NM_001281514	100503549		NM_001281514	ENSMUSG00000072188	Speer4e2	Gm10354	spermatogenesis associated glutamate (E)-rich protein 4E2	protein-coding
6418	chr4	111886363	111886740	+	0	NA	intron (NM_145551, intron 11 of 14)	intron (NM_145551, intron 11 of 14)	16245	NM_145551	230612		NM_145551	ENSMUSG00000028544	Slc5a9	SGLT4	solute carrier family 5 (sodium/glucose cotransporter), member 9	protein-coding
5942	chr3	139720248	139720552	+	0	NA	Intergenic	Intergenic	60359	NR_153353	102635321		NR_153353	ENSMUSG00000106505	Gm32693	-	predicted gene, 32693	ncRNA
3803	chr16	95213918	95214182	+	0	NA	intron (NR_153766, intron 3 of 4)	intron (NR_153766, intron 3 of 4)	-43508	NR_073406	16516		NM_019664	ENSMUSG00000062609	Kcnj15	4930414N08Rik|IRKK|Kir4.2	potassium inwardly-rectifying channel, subfamily J, member 15	protein-coding
2165	chr13	22006161	22006484	+	0	NA	intron (NM_019429, intron 7 of 11)	intron (NM_019429, intron 7 of 11)	3419	NM_019429	54373		NM_019429	ENSMUSG00000006179	Prss16	TSSP	serine protease 16 (thymus)	protein-coding
6669	chr5	3778424	3778873	+	0	NA	intron (NM_001289527, intron 1 of 19)	intron (NM_001289527, intron 1 of 19)	-5861	NM_001289529	70797		NM_001003909	ENSMUSG00000040351	Ankib1	2310061P20Rik|4631416I11Rik|mKIAA1386	ankyrin repeat and IBR domain containing 1	protein-coding
1510	chr11	96303240	96304030	+	0	NA	exon (NM_008268, exon 1 of 2)	exon (NM_008268, exon 1 of 2)	123	NM_008268	15413		NM_008268	ENSMUSG00000038700	Hoxb5	Hox-2.1	homeobox B5	protein-coding
5426	chr2	169929890	169930125	+	0	NA	intron (NM_001363022, intron 2 of 2)	intron (NM_001363022, intron 2 of 2)	33180	NR_131974	446211		NR_131974	ENSMUSG00000103935	AY702102	STDP1	cDNA sequence AY702102	ncRNA
4611	chr19	37207287	37207708	+	0	NA	promoter-TSS (NM_001290828)	promoter-TSS (NM_001290828)	-26	NM_001290828	208922		NM_198300	ENSMUSG00000039652	Cpeb3	4831444O18Rik|CPE-BP3|mKIAA0940	cytoplasmic polyadenylation element binding protein 3	protein-coding
4515	chr19	7129112	7129333	+	0	NA	intron (NM_001378919, intron 3 of 9)	intron (NM_001378919, intron 3 of 9)	-23493	NM_201411	396184		NM_201411	ENSMUSG00000047787	Flrt1	D630040I23Rik	fibronectin leucine rich transmembrane protein 1	protein-coding
5320	chr2	145612324	145613071	+	0	NA	intron (NM_053195, intron 12 of 16)	intron (NM_053195, intron 12 of 16)	-57715	NM_001037929	627302		NM_001037929		Gm14092	-	predicted gene 14092	protein-coding
354	chr1	122551369	122552099	+	0	NA	Intergenic	Intergenic	346589	NR_151524	102638832		NR_151524	ENSMUSG00000099960	Gm28590	-	predicted gene 28590	ncRNA
856	chr10	75764283	75764696	+	0	NA	promoter-TSS (NM_172549)	promoter-TSS (NM_172549)	-132	NM_172549	104248		NM_172549	ENSMUSG00000020196	Cabin1	A330070M20Rik|Cain|Ppp3in	calcineurin binding protein 1	protein-coding
5940	chr3	139205506	139205892	+	0	NA	promoter-TSS (NM_198659)	promoter-TSS (NM_198659)	-194	NM_198659	381476		NM_198659	ENSMUSG00000047940	Stpg2	B930007M17Rik|Gm1017	sperm tail PG rich repeat containing 2	protein-coding
7875	chr7	36432587	36432989	+	0	NA	Intergenic	Intergenic	-265330	NM_172298	243931		NM_172298	ENSMUSG00000021217	Tshz3	A630038G13Rik|Tsh3|Zfp537|mKIAA1474|teashirt3	teashirt zinc finger family member 3	protein-coding
5100	chr2	92529525	92529879	+	0	NA	Intergenic	Intergenic	-62504	NR_106080	102466819		NR_106080	ENSMUSG00000099223	Mir7221	Gm27378|mmu-mir-7221	microRNA 7221	ncRNA
6626	chr4	152435086	152435414	+	0	NA	intron (NM_001355172, intron 2 of 15)	intron (NM_001355172, intron 2 of 15)	13605	NM_001252655	16498		NM_010598	ENSMUSG00000028931	Kcnab2	F5|I2rf5|Kcnb3|kv-beta-2	potassium voltage-gated channel, shaker-related subfamily, beta member 2	protein-coding
9315	chr9	120191194	120191653	+	0	NA	Intergenic	Lx8b|LINE|L1	41681	NR_153958	17433		NM_008614	ENSMUSG00000032517	Mobp	MOBP155|MOBP170|MOBP69|MOBP73|MOBP81	myelin-associated oligodendrocytic basic protein	protein-coding
4200	chr18	22477923	22478128	+	0	NA	intron (NM_001167777, intron 9 of 12)	intron (NM_001167777, intron 9 of 12)	132936	NM_001167777	211961		NM_001167777	ENSMUSG00000045215	Asxl3	C230079D11Rik|D430002O22Rik|D930044O18Rik|Gm329|Gm945	ASXL transcriptional regulator 3	protein-coding
3578	chr16	37450975	37451620	+	0	NA	Intergenic	Intergenic	-66339	NM_001114613	207227		NM_172440	ENSMUSG00000022829	Stxbp5l	9430094L02|A830015P08Rik|LLGL4|T2dm1|t2md1|tomosyn-2	syntaxin binding protein 5-like	protein-coding
8521	chr8	51884684	51885385	+	0	NA	Intergenic	Intergenic	-471577	NR_151738	330767		NR_151738	ENSMUSG00000110013	1190028D05Rik	-	RIKEN cDNA 1190028D05 gene	ncRNA
8625	chr8	86475878	86476090	+	0	NA	Intergenic	Intergenic	90606	NM_172912	244562		NM_172912	ENSMUSG00000036872	Abcc12	4930467B22Rik|MRP9	ATP-binding cassette, sub-family C member 12	protein-coding
1345	chr11	62756801	62757130	+	0	NA	Intergenic	CpG	-25069	NM_001382824	170740		NM_133208	ENSMUSG00000005267	Zfp287	B230333C16Rik|SKAT-2|Skat2|Znf287|mszf16|mszf74|zfp-287	zinc finger protein 287	protein-coding
4920	chr2	50066323	50066529	+	0	NA	promoter-TSS (NM_177139)	promoter-TSS (NM_177139)	-3	NM_177139	320343		NM_177139	ENSMUSG00000050447	Lypd6	E130115E03Rik	LY6/PLAUR domain containing 6	protein-coding
1205	chr11	33810194	33810588	+	0	NA	intron (NM_001190885, intron 1 of 8)	intron (NM_001190885, intron 1 of 8)	33295	NM_001190885	70357		NM_027398	ENSMUSG00000053519	Kcnip1	KCHIP1|Kchip1.2	Kv channel-interacting protein 1	protein-coding
693	chr10	16170839	16171455	+	0	NA	Intergenic	Intergenic	379370	NR_131087	77538		NR_131087	ENSMUSG00000112227	C330004P14Rik	-	RIKEN cDNA C330004P14 gene	ncRNA
271	chr1	82195563	82196023	+	0	NA	Intergenic	MER67A|LTR|ERV1	63877	NR_105762	102466629		NR_105762	ENSMUSG00000098797	Mir6344	Gm27840|mmu-mir-6344	microRNA 6344	ncRNA
1925	chr12	76369206	76369635	+	0	NA	promoter-TSS (NM_001172104)	promoter-TSS (NM_001172104)	44	NM_001172104	109929		NM_028356	ENSMUSG00000056459	Zbtb25	2810462M08Rik|2900064P18Rik|Kup|Zfp-50|Zfp50	zinc finger and BTB domain containing 25	protein-coding
4340	chr18	55406554	55406803	+	0	NA	Intergenic	Intergenic	-414087	NM_001360787	269023		NM_175751	ENSMUSG00000052713	Zfp608	4932417D18Rik|D430007A19Rik|Znf608	zinc finger protein 608	protein-coding
5469	chr2	179292857	179293135	+	0	NA	Intergenic	Intergenic	-121940	NM_026596	68175		NM_026596	ENSMUSG00000039138	4930591A17Rik	-	RIKEN cDNA 4930591A17 gene	protein-coding
1539	chr11	98794767	98795124	+	0	NA	promoter-TSS (NM_028722)	promoter-TSS (NM_028722)	-571	NM_001361932	74026		NM_028722	ENSMUSG00000052915	Msl1	2810017F12Rik|4121402D02Rik|4930463F05Rik|Msl-1	male specific lethal 1	protein-coding
3382	chr15	94928227	94928624	+	0	NA	intron (NM_178789, intron 4 of 7)	intron (NM_178789, intron 4 of 7)	220893	NR_015482	100043315		NR_015482	ENSMUSG00000100603	LOC100043315	-	uncharacterized LOC100043315	ncRNA
1297	chr11	54028174	54028624	+	0	NA	promoter-TSS (NM_019687)	promoter-TSS (NM_019687)	-295	NM_001330304	30805		NM_019687	ENSMUSG00000020334	Slc22a4	Octn1	solute carrier family 22 (organic cation transporter), member 4	protein-coding
4446	chr18	79739263	79739718	+	0	NA	Intergenic	Intergenic	-279804	NM_001370903	102640717		NM_001370903		Gm36718	-	predicted gene, 36718	protein-coding
800	chr10	58446424	58447019	+	0	NA	promoter-TSS (NM_011240)	promoter-TSS (NM_011240)	-131	NM_011240	19386		NM_011240	ENSMUSG00000003226	Ranbp2	A430087B05Rik|NUP358	RAN binding protein 2	protein-coding
9193	chr9	83691479	83691707	+	0	NA	intron (NR_046066, intron 1 of 2)	intron (NR_046066, intron 1 of 2)	118	NR_046066	100039222		NR_046066	ENSMUSG00000100155	Gm2109	-	predicted gene 2109	ncRNA
3568	chr16	35022337	35022601	+	0	NA	promoter-TSS (NM_023587)	promoter-TSS (NM_023587)	48	NM_023587	70757		NM_023587	ENSMUSG00000035376	Hacd2	6330408J20Rik|Hcad2|Ptplb	3-hydroxyacyl-CoA dehydratase 2	protein-coding
4922	chr2	50611876	50612391	+	0	NA	Intergenic	Intergenic	257108	NR_154590	102634280		NR_154590		Gm48908	-	predicted gene 48908	ncRNA
5102	chr2	93333640	93334061	+	0	NA	intron (NM_183180, intron 1 of 9)	CpG	637	NM_183180	241556		NM_183180	ENSMUSG00000027217	Tspan18	2610042G18Rik|6720430O15	tetraspanin 18	protein-coding
9099	chr9	62536586	62537154	+	0	NA	5' UTR (NM_175484, exon 1 of 12)	5' UTR (NM_175484, exon 1 of 12)	174	NM_175484	235431		NM_175484	ENSMUSG00000041729	Coro2b	CLIPINC|E130012P22Rik	coronin, actin binding protein, 2B	protein-coding
8548	chr8	61986026	61986316	+	0	NA	intron (NM_001293783, intron 22 of 37)	intron (NM_001293783, intron 22 of 37)	58084	NM_001293783	234311		NM_144928	ENSMUSG00000037921	Ddx60	9830118M07	DExD/H box helicase 60	protein-coding
4202	chr18	22979709	22979980	+	0	NA	intron (NM_001361224, intron 1 of 10)	intron (NM_001361224, intron 1 of 10)	58819	NM_001161483	319211		NM_199024	ENSMUSG00000041923	Nol4	1700013J13Rik|4930568N03Rik|Gm1262	nucleolar protein 4	protein-coding
938	chr10	93945657	93945998	+	0	NA	Intergenic	Intergenic	18036	NR_029764	723908		NR_029764	ENSMUSG00000065607	Mir331	Mirn331|mmu-mir-331	microRNA 331	ncRNA
4342	chr18	55497150	55497682	+	0	NA	Intergenic	Intergenic	-504825	NM_001360787	269023		NM_175751	ENSMUSG00000052713	Zfp608	4932417D18Rik|D430007A19Rik|Znf608	zinc finger protein 608	protein-coding
2785	chr14	60378212	60378495	+	0	NA	exon (NM_001164705, exon 1 of 2)	exon (NM_001164705, exon 1 of 2)	661	NM_001368677	72125		NM_028113	ENSMUSG00000021986	Amer2	2600011E07Rik|Fam123a	APC membrane recruitment 2	protein-coding
5479	chr2	181122496	181122718	+	0	NA	intron (NM_001006668, intron 1 of 16)	intron (NM_001006668, intron 1 of 16)	12682	NM_001006669	16536		NM_010611	ENSMUSG00000016346	Kcnq2	HNSPC|KQT2|Nmf134	potassium voltage-gated channel, subfamily Q, member 2	protein-coding
2233	chr13	40722845	40723316	+	0	NA	intron (NM_001122948, intron 4 of 6)	CpG	-4728	NR_125899	102633805		NR_125899	ENSMUSG00000097752	Gm26688	Tfap2a-as1	predicted gene, 26688	ncRNA
3486	chr16	13358097	13358301	+	0	NA	promoter-TSS (NM_153588)	promoter-TSS (NM_153588)	-222	NM_153588	239719		NM_153588	ENSMUSG00000009569	Mrtfb	Gt4-1|MRTF-B|Mkl2|SOLOIST|mKIAA1243	myocardin related transcription factor B	protein-coding
5618	chr3	54265424	54265733	+	0	NA	intron (NM_001253682, intron 3 of 11)	MTD|LTR|ERVL-MaLR	-93689	NM_001368678	50706		NM_015784	ENSMUSG00000027750	Postn	A630052E07Rik|OSF-2|Osf2|PLF|PN	periostin, osteoblast specific factor	protein-coding
6104	chr4	20778083	20778403	+	0	NA	intron (NM_172987, intron 1 of 4)	CpG	425	NM_001290410	269513		NM_172987	ENSMUSG00000055761	Nkain3	C530048M05|E130310K16Rik	Na+/K+ transporting ATPase interacting 3	protein-coding
3534	chr16	28946438	28946757	+	0	NA	Intergenic	Intergenic	-16899	NM_177718	239796		NM_177718	ENSMUSG00000051065	Mb21d2	1600021P15Rik|A430031N04	Mab-21 domain containing 2	protein-coding
3633	chr16	54164567	54164780	+	0	NA	Intergenic	Intergenic	1118564	NM_178720	239852		NM_178720	ENSMUSG00000064310	Zpld1	9430016A21Rik	zona pellucida like domain containing 1	protein-coding
5296	chr2	140579763	140580198	+	0	NA	intron (NM_001013802, intron 3 of 18)	intron (NM_001013802, intron 3 of 18)	91496	NM_001172160	71436		NM_178382	ENSMUSG00000051379	Flrt3	5530600M07Rik|C430047I10Rik|mKIAA1469	fibronectin leucine rich transmembrane protein 3	protein-coding
3380	chr15	94543259	94543972	+	0	NA	promoter-TSS (NM_172437)	promoter-TSS (NM_172437)	-45	NM_029926	266632		NM_029926	ENSMUSG00000059883	Irak4	8430405M07Rik|9330209D03Rik|IRAK-4|NY-REN-64	interleukin-1 receptor-associated kinase 4	protein-coding
4196	chr18	20746287	20746510	+	0	NA	promoter-TSS (NM_019737)	promoter-TSS (NM_019737)	6	NM_019737	56386		NM_019737	ENSMUSG00000056124	B4galt6	-	UDP-Gal:betaGlcNAc beta 1,4-galactosyltransferase, polypeptide 6	protein-coding
535	chr1	170644416	170644712	+	0	NA	promoter-TSS (NM_177068)	promoter-TSS (NM_177068)	32	NM_177068	320078		NM_177068	ENSMUSG00000038463	Olfml2b	1110018N05Rik|4832415H08Rik	olfactomedin-like 2B	protein-coding
1413	chr11	76626449	76626763	+	0	NA	Intergenic	Intergenic	-45864	NM_177182	320522		NM_177182	ENSMUSG00000044243	Bhlha9	A830053O21Rik|Fingerin	basic helix-loop-helix family, member a9	protein-coding
9443	chrX	143913936	143914513	+	0	NA	intron (NM_010025, intron 3 of 6)	intron (NM_010025, intron 3 of 6)	18900	NM_001110222	13193		NM_010025	ENSMUSG00000031285	Dcx	Dbct	doublecortin	protein-coding
3619	chr16	46245737	46246193	+	0	NA	Intergenic	Intergenic	-90888	NM_001304528	11615		NM_001304528	ENSMUSG00000048087	Ahcyl	AL024110|EG11615|Gm4737	adenosylhomocysteinase like	protein-coding
7218	chr5	139484267	139484864	+	0	NA	promoter-TSS (NM_001159908)	promoter-TSS (NM_001159908)	-74	NM_001159908	100494		NM_133349	ENSMUSG00000053581	Zfand2a	Airap	zinc finger, AN1-type domain 2A	protein-coding
4546	chr19	15819727	15820933	+	0	NA	Intergenic	Intergenic	104292	NM_001205339	107272		NM_177420	ENSMUSG00000024640	Psat1	D8Ertd814e|EPIP|PSA|Psat	phosphoserine aminotransferase 1	protein-coding
1439	chr11	81294181	81294620	+	0	NA	intron (NM_001034013, intron 1 of 9)	intron (NM_001034013, intron 1 of 9)	-141497	NM_007384	11418		NM_007384	ENSMUSG00000020704	Asic2	ACIC2|Accn1|BNC1|BNaC1|BNaC1a|Mdeg	acid-sensing ion channel 2	protein-coding
980	chr10	102558403	102558613	+	0	NA	Intergenic	Intergenic	46286	NM_146240	237504		NM_146240	ENSMUSG00000044921	Rassf9	Pamci	Ras association (RalGDS/AF-6) domain family (N-terminal) member 9	protein-coding
7696	chr6	120822451	120823064	+	0	NA	promoter-TSS (NM_007510)	promoter-TSS (NM_007510)	-59	NM_007510	11973		NM_007510	ENSMUSG00000019210	Atp6v1e1	2410029D23Rik|Atp6e|Atp6e2|Atp6v1e|D6Ertd385e|Vma4|p31	ATPase, H+ transporting, lysosomal V1 subunit E1	protein-coding
5569	chr3	33219229	33219728	+	0	NA	Intergenic	Intergenic	-76287	NM_001163516	58869		NM_021483	ENSMUSG00000027674	Pex5l	1700016J08Rik|PXR2|Pex2|TRIP8b|pex5Rp	peroxisomal biogenesis factor 5-like	protein-coding
3478	chr16	10542992	10543394	+	0	NA	promoter-TSS (NM_021428)	promoter-TSS (NM_021428)	-139	NM_021428	58239		NM_021428	ENSMUSG00000038055	Dexi	1810029J14Rik|D16Bwg0586e|Myle	dexamethasone-induced transcript	protein-coding
8421	chr8	29290379	29290698	+	0	NA	Intergenic	Intergenic	-70902	NM_001347500	210801		NM_153135	ENSMUSG00000063626	Unc5d	D930029E11Rik|Unc5h4|mKIAA1777	unc-5 netrin receptor D	protein-coding
8198	chr7	124578080	124578389	+	0	NA	Intergenic	MIRc|SINE|MIR	130701	NR_045907	73076		NR_045907	ENSMUSG00000086254	3100003L05Rik	-	RIKEN cDNA 3100003L05 gene	ncRNA
2219	chr13	38133259	38133755	+	0	NA	Intergenic	Intergenic	-17787	NM_023842	109620		NM_023842	ENSMUSG00000054889	Dsp	2300002E22Rik|5730453H04Rik|DP|rul	desmoplakin	protein-coding
3800	chr16	94179845	94180058	+	0	NA	intron (NM_139145, intron 6 of 10)	intron (NM_139145, intron 6 of 10)	94691	NM_011377	20465		NM_011377	ENSMUSG00000062713	Sim2	bHLHe15	single-minded family bHLH transcription factor 2	protein-coding
2154	chr13	20472566	20473305	+	0	NA	promoter-TSS (NM_198093)	promoter-TSS (NM_198093)	-55	NM_198093	140580		NM_080288	ENSMUSG00000041112	Elmo1	6330578D22Rik|C230095H21Rik|CED-12	engulfment and cell motility 1	protein-coding
1614	chr11	114656873	114657829	+	0	NA	Intergenic	Intergenic	-11229	NM_001362918	67671		NM_023372	ENSMUSG00000057322	Rpl38	0610025G13Rik|Rbt|Ts|Tss	ribosomal protein L38	protein-coding
7854	chr7	30650131	30650387	+	0	NA	promoter-TSS (NM_133693)	promoter-TSS (NM_133693)	-31	NM_133693	68035		NM_133693	ENSMUSG00000036733	Rbm42	1700003D06Rik|3100004P22Rik	RNA binding motif protein 42	protein-coding
1513	chr11	96344875	96345243	+	0	NA	intron (NM_001079869, intron 3 of 3)	intron (NM_001079869, intron 3 of 3)	1290	NM_010458	15410		NM_010458	ENSMUSG00000048763	Hoxb3	Hox-2.7	homeobox B3	protein-coding
8914	chr9	30916034	30916285	+	0	NA	intron (NM_001024139, intron 1 of 7)	intron (NM_001024139, intron 1 of 7)	4791	NM_001329420	235130		NM_001024139	ENSMUSG00000033453	Adamts15	-	ADAM metallopeptidase with thrombospondin type 1 motif 15	protein-coding
2047	chr12	100242346	100242646	+	0	NA	Intergenic	Intergenic	-34113	NR_045741	100038713		NR_045741	ENSMUSG00000113679	Gm10432	-	predicted gene 10432	ncRNA
3434	chr16	3847173	3847448	+	0	NA	promoter-TSS (NM_001081217)	promoter-TSS (NM_001081217)	87	NM_001081217	385674		NM_001081217	ENSMUSG00000054939	Zfp174	Gm1754	zinc finger protein 174	protein-coding
3586	chr16	38562532	38562789	+	0	NA	promoter-TSS (NM_026407)	promoter-TSS (NM_026407)	-154	NM_001205287	67846		NM_026407	ENSMUSG00000002845	Tmem39a	2610033C09Rik	transmembrane protein 39a	protein-coding
5323	chr2	146200309	146200524	+	0	NA	intron (NM_001369121, intron 25 of 26)	intron (NM_001369121, intron 25 of 26)	-21581	NM_016889	53626		NM_016889	ENSMUSG00000068154	Insm1	IA-1	insulinoma-associated 1	protein-coding
5791	chr3	97609920	97610260	+	0	NA	promoter-TSS (NM_026539)	promoter-TSS (NM_026539)	100	NM_026539	68058		NM_026539	ENSMUSG00000028089	Chd1l	4432404A22Rik|Alc1|Snf2p	chromodomain helicase DNA binding protein 1-like	protein-coding
5579	chr3	36552470	36552804	+	0	NA	promoter-TSS (NM_019393)	promoter-TSS (NM_019393)	31	NM_019393	50911		NM_019393	ENSMUSG00000027714	Exosc9	PM/Scl-75|Pmscl1|RRP45|p5|p6	exosome component 9	protein-coding
8899	chr9	25055358	25056347	+	0	NA	Intergenic	Intergenic	81644	NR_153861	102631612		NR_153861	ENSMUSG00000111866	E130101E03Rik	-	RIKEN cDNA E130101E03 gene	ncRNA
3956	chr17	36958189	36958792	+	0	NA	promoter-TSS (NM_029602)	promoter-TSS (NM_029602)	35	NM_001355422	66136		NM_023162	ENSMUSG00000036315	Polr1h	1110014N07Rik|Rpa12|Znrd1	RNA polymerase I subunit H	protein-coding
4917	chr2	49633339	49633933	+	0	NA	intron (NM_008449, intron 1 of 25)	intron (NM_008449, intron 1 of 25)	14350	NM_008449	16574		NM_008449	ENSMUSG00000026764	Kif5c	KINN|Khc|NKHC|NKHC2	kinesin family member 5C	protein-coding
8448	chr8	34380773	34381015	+	0	NA	Intergenic	Intergenic	164064	NR_166073	102636691		NR_166073	ENSMUSG00000100605	Gm29243	-	predicted gene 29243	ncRNA
5943	chr3	139860932	139861271	+	0	NA	Intergenic	Intergenic	-80342	NR_153353	102635321		NR_153353	ENSMUSG00000106505	Gm32693	-	predicted gene, 32693	ncRNA
3802	chr16	95141910	95142387	+	0	NA	Intergenic	Intergenic	-115410	NR_073406	16516		NM_019664	ENSMUSG00000062609	Kcnj15	4930414N08Rik|IRKK|Kir4.2	potassium inwardly-rectifying channel, subfamily J, member 15	protein-coding
3468	chr16	8637318	8637608	+	0	NA	promoter-TSS (NM_001362486)	promoter-TSS (NM_001362486)	34	NM_001362486	66690		NM_025708	ENSMUSG00000043140	Tmem186	2810440M13Rik|4432406C05Rik	transmembrane protein 186	protein-coding
5587	chr3	40991842	40992180	+	0	NA	Intergenic	Intergenic	41225	NM_001368222	214048		NM_027663	ENSMUSG00000025762	Larp1b	1700108L22Rik|4933421B21Rik|Larp2	La ribonucleoprotein 1B	protein-coding
5673	chr3	67645609	67646478	+	0	NA	Intergenic	Intergenic	63275	NM_025813	66868		NM_025813	ENSMUSG00000027775	Mfsd1	1200003O06Rik	major facilitator superfamily domain containing 1	protein-coding
9331	chrX	6415881	6416172	+	0	NA	intron (NM_001313764, intron 1 of 8)	intron (NM_001313764, intron 1 of 8)	284	NM_001313764	208431		NM_001040459	ENSMUSG00000068270	Shroom4	D430043L16Rik|Gm724|Shrm4	shroom family member 4	protein-coding
2858	chr14	72845266	72845775	+	0	NA	Intergenic	Intergenic	-135517	NM_207636	319448		NM_207636	ENSMUSG00000033487	Fndc3a	1700094E19Rik|D14Ertd453e|F730017H24Rik|Fndc3|sys	fibronectin type III domain containing 3A	protein-coding
4805	chr2	26910546	26911127	+	0	NA	promoter-TSS (NM_013721)	promoter-TSS (NM_013721)	29	NM_013721	27176		NM_013721	ENSMUSG00000062647	Rpl7a	Surf3	ribosomal protein L7A	protein-coding
5574	chr3	34380307	34380611	+	0	NA	Intergenic	Intergenic	-28761	NR_166363	102638008		NR_166362	ENSMUSG00000092196	Gm38505	Gm20446|Gm20514	predicted gene, 38505	ncRNA
8894	chr9	24774350	24774632	+	0	NA	promoter-TSS (NM_194263)	promoter-TSS (NM_194263)	-188	NM_194263	57246		NM_020496	ENSMUSG00000031965	Tbx20	9430010M06Rik|Tbx12	T-box 20	protein-coding
6388	chr4	104805367	104805581	+	0	NA	TTS (NM_001316671)	TTS (NM_001316671)	39157	NM_001316671	110382		NM_133882	ENSMUSG00000029656	C8b	4930439B20Rik	complement component 8, beta polypeptide	protein-coding
5957	chr3	141501715	141502419	+	0	NA	intron (NM_009472, intron 1 of 15)	intron (NM_009472, intron 1 of 15)	36503	NM_009472	22253		NM_009472	ENSMUSG00000059921	Unc5c	B130051O18Rik|Unc5h3|rcm	unc-5 netrin receptor C	protein-coding
1478	chr11	88999332	88999593	+	0	NA	promoter-TSS (NM_009546)	promoter-TSS (NM_009546)	59	NM_009546	217069		NM_009546	ENSMUSG00000000275	Trim25	EFP|Zfp147	tripartite motif-containing 25	protein-coding
1800	chr12	39780411	39780977	+	0	NA	Intergenic	Intergenic	256682	NM_007487	11861		NM_007487	ENSMUSG00000047446	Arl4a	Arl4	ADP-ribosylation factor-like 4A	protein-coding
6572	chr4	141559725	141560036	+	0	NA	Intergenic	Intergenic	13718	NR_030695	320456		NM_177163		B330016D10Rik	-	RIKEN cDNA B330016D10 gene	ncRNA
6560	chr4	139192464	139192861	+	0	NA	promoter-TSS (NM_009798)	promoter-TSS (NM_009798)	-237	NM_009798	12345		NM_009798	ENSMUSG00000028745	Capzb	1700120C01Rik|CPB1|CPB2|CPbeat2|CPbeta1|CPbeta2|Cappb1	capping actin protein of muscle Z-line subunit beta	protein-coding
1619	chr11	115367390	115367717	+	0	NA	exon (NM_175454, exon 1 of 19)	exon (NM_175454, exon 1 of 19)	166	NM_175454	217310		NM_175454	ENSMUSG00000034586	Hid1	C630004H02Rik	HID1 domain containing	protein-coding
2053	chr12	102878241	102878680	+	0	NA	promoter-TSS (NM_172806)	promoter-TSS (NM_172806)	-18	NM_001377026	238386		NM_172806	ENSMUSG00000041702	Btbd7	5730507E09Rik|8030448M07|E130118E17Rik|FUP1|mKIAA1525	BTB domain containing 7	protein-coding
7859	chr7	34234056	34234430	+	0	NA	promoter-TSS (NR_166613)	promoter-TSS (NR_166613)	-134	NR_166613	100126229		NR_166613	ENSMUSG00000085105	Gm12758	-	predicted gene 12758	ncRNA
4897	chr2	43977996	43978222	+	0	NA	intron (NM_001364029, intron 5 of 12)	intron (NM_001364029, intron 5 of 12)	87215	NR_040622	320872		NR_040622	ENSMUSG00000085089	Arhgap15os	A430092G05Rik	Rho GTPase activating protein 15, opposite strand	ncRNA
8919	chr9	32695866	32696339	+	0	NA	promoter-TSS (NM_001372535)	promoter-TSS (NM_001372535)	65	NM_001038642	23871		NM_011808	ENSMUSG00000032035	Ets1	D230050P06|Ets-1|Tpl1|p54|vs	E26 avian leukemia oncogene 1, 5' domain	protein-coding
2401	chr13	74009315	74009601	+	0	NA	promoter-TSS (NM_182839)	promoter-TSS (NM_182839)	39	NM_182839	72948		NM_182839	ENSMUSG00000021573	Tppp	2900041A09Rik|TPPP/p25	tubulin polymerization promoting protein	protein-coding
3439	chr16	4640515	4640758	+	0	NA	intron (NM_139307, intron 1 of 1)	intron (NM_139307, intron 1 of 1)	691	NM_139307	246154		NM_139307	ENSMUSG00000039646	Vasn	2610528G05Rik|Atia|Slitl2	vasorin	protein-coding
1586	chr11	107237429	107237821	+	0	NA	intron (NM_001359616, intron 6 of 8)	MLT1D|LTR|ERVL-MaLR	-48244	NM_001363078	68979		NM_133702	ENSMUSG00000018433	Nol11	1500002M01Rik	nucleolar protein 11	protein-coding
5564	chr3	32364198	32364895	+	0	NA	promoter-TSS (NR_027966)	promoter-TSS (NR_027966)	-943	NR_027966	67576		NM_026249		4930429B21Rik	-	RIKEN cDNA 4930429B21 gene	ncRNA
5663	chr3	66797466	66798108	+	0	NA	Intergenic	Intergenic	181024	NM_001302358	20429		NM_013665	ENSMUSG00000027833	Shox2	6330543G17Rik|OG12|Og12x|Prx3|SHOT	SHOX homeobox 2	protein-coding
1956	chr12	83950612	83950862	+	0	NA	exon (NM_023633, exon 1 of 1)	exon (NM_023633, exon 1 of 1)	129	NM_023633	71952		NM_023633	ENSMUSG00000046791	Riox1	2410016O06Rik|MAPJD|NO66	ribosomal oxygenase 1	protein-coding
6551	chr4	138217215	138217487	+	0	NA	intron (NM_001356432, intron 1 of 11)	CpG	224	NM_001356432	15441		NM_010470	ENSMUSG00000028759	Hp1bp3	Hp1bp74	heterochromatin protein 1, binding protein 3	protein-coding
1802	chr12	40477916	40478299	+	0	NA	intron (NM_172803, intron 1 of 52)	intron (NM_172803, intron 1 of 52)	32054	NM_172803	238130		NM_172803	ENSMUSG00000035954	Dock4	5330406C03|6330411N01Rik|C030023J22|mKIAA0716	dedicator of cytokinesis 4	protein-coding
6655	chr4	155361225	155361484	+	0	NA	promoter-TSS (NM_008860)	promoter-TSS (NM_008860)	74	NM_008860	18762		NM_008860	ENSMUSG00000029053	Prkcz	Pkcz|aPKCzeta|nPKC-zeta|zetaPKC	protein kinase C, zeta	protein-coding
2214	chr13	36060983	36061855	+	0	NA	intron (NM_201358, intron 2 of 2)	intron (NM_201358, intron 2 of 2)	55938	NM_201358	380840		NM_201358	ENSMUSG00000046573	Lyrm4	Gm903	LYR motif containing 4	protein-coding
8656	chr8	91576680	91576937	+	0	NA	intron (NM_011936, intron 8 of 8)	intron (NM_011936, intron 8 of 8)	224846	NM_001253822	16373		NM_008393	ENSMUSG00000031734	Irx3	-	Iroquois related homeobox 3	protein-coding
2159	chr13	21259251	21259473	+	0	NA	Intergenic	Intergenic	33324	NM_010343	14780		NM_010343	ENSMUSG00000004344	Gpx5	Arep	glutathione peroxidase 5	protein-coding
6981	chr5	97187275	97188030	+	0	NA	Intergenic	Intergenic	-76056	NM_001359910	231474		NM_198422	ENSMUSG00000055725	Paqr3	6330415A20Rik|RKTG	progestin and adipoQ receptor family member III	protein-coding
1468	chr11	87404198	87404581	+	0	NA	promoter-TSS (NM_031386)	promoter-TSS (NM_031386)	117	NR_156495	114714		NM_053269	ENSMUSG00000007646	Rad51c	R51H3|Rad51l2	RAD51 paralog C	protein-coding
5538	chr3	23613810	23614114	+	0	NA	Intergenic	MTD|LTR|ERVL-MaLR	1170044	NM_001326288	635702		NM_001326288	ENSMUSG00000102758	Naaladl2	2810043G22Rik|EG635702|Gm1021	N-acetylated alpha-linked acidic dipeptidase-like 2	protein-coding
3614	chr16	44745861	44746296	+	0	NA	exon (NM_001356392, exon 1 of 5)	exon (NM_001356392, exon 1 of 5)	285	NM_001159329	66067		NM_025332	ENSMUSG00000022668	Gtpbp8	0610037H22Rik	GTP-binding protein 8 (putative)	protein-coding
6562	chr4	139770952	139771308	+	0	NA	intron (NM_011039, intron 7 of 8)	intron (NM_011039, intron 7 of 8)	61838	NM_011039	18509		NM_011039	ENSMUSG00000028736	Pax7	Pax-7	paired box 7	protein-coding
6570	chr4	141078140	141078495	+	0	NA	promoter-TSS (NM_025383)	promoter-TSS (NM_025383)	40	NR_149724	66147		NM_025383	ENSMUSG00000028923	Necap2	1110005F07Rik|NECAP-2	NECAP endocytosis associated 2	protein-coding
3513	chr16	21694121	21694436	+	0	NA	exon (NM_001001881, exon 1 of 2)	exon (NM_001001881, exon 1 of 2)	387	NM_001001881	72190		NM_001001881	ENSMUSG00000043391	2510009E07Rik	-	RIKEN cDNA 2510009E07 gene	protein-coding
6337	chr4	97840208	97840537	+	0	NA	intron (NM_001122953, intron 2 of 9)	intron (NM_001122953, intron 2 of 9)	62746	NM_001122953	18027		NM_010905	ENSMUSG00000028565	Nfia	1110047K16Rik|9430022M17Rik|CTF|NF1-A|NF1A	nuclear factor I/A	protein-coding
7158	chr5	130938360	130938701	+	0	NA	intron (NM_145218, intron 6 of 10)	intron (NM_145218, intron 6 of 10)	368992	NM_145218	212996		NM_145218	ENSMUSG00000034040	Galnt17	E330012B09Rik|Galnt19|Gcap8|Wbscr17	polypeptide N-acetylgalactosaminyltransferase 17	protein-coding
1434	chr11	80670382	80670981	+	0	NA	intron (NM_177390, intron 11 of 21)	intron (NM_177390, intron 11 of 21)	109344	NM_177390	338367		NM_177390	ENSMUSG00000035441	Myo1d	9930104H07Rik|D11Ertd9e|myosin-1d	myosin ID	protein-coding
6109	chr4	22357434	22357802	+	0	NA	promoter-TSS (NR_104380)	promoter-TSS (NR_104380)	75	NR_104380	269514		NM_172988	ENSMUSG00000040410	Fbxl4	FBL4|FBL5	F-box and leucine-rich repeat protein 4	protein-coding
4658	chr19	48750701	48750999	+	0	NA	intron (NM_025696, intron 16 of 26)	intron (NM_025696, intron 16 of 26)	544825	NM_025696	66673		NM_025696	ENSMUSG00000063434	Sorcs3	6330404A12Rik	sortilin-related VPS10 domain containing receptor 3	protein-coding
3539	chr16	29839359	29839621	+	0	NA	Intergenic	Intergenic	25940	NR_164311	108168307		NR_164311		Gm46567	-	predicted gene, 46567	ncRNA
9457	chrX	159802648	159802910	+	0	NA	intron (NR_110969, intron 2 of 16)	intron (NR_110969, intron 2 of 16)	-37689	NM_001135728	58194		NM_021389	ENSMUSG00000040990	Sh3kbp1	1200007H22Rik|1700125L08Rik|5830464D22Rik|Cin85|IN85|Ruk|Seta	SH3-domain kinase binding protein 1	protein-coding
1382	chr11	69088262	69088775	+	0	NA	promoter-TSS (NM_009497)	promoter-TSS (NM_009497)	-10	NM_009497	22318		NM_009497	ENSMUSG00000020894	Vamp2	Syb-2|Syb2|Vamp-2|sybII	vesicle-associated membrane protein 2	protein-coding
2501	chr13	100892410	100892927	+	0	NA	Intergenic	Intergenic	-59241	NM_022885	69048		NM_022885	ENSMUSG00000021629	Slc30a5	1810010K08Rik|ZNT5|ZTL1|ZnT-5|Zntl1	solute carrier family 30 (zinc transporter), member 5	protein-coding
3297	chr15	78983001	78983253	+	0	NA	promoter-TSS (NM_001024716)	promoter-TSS (NM_001024716)	71	NM_001024716	110253		NM_138579	ENSMUSG00000033088	Triobp	EST478828|Tara|mKIAA1662	TRIO and F-actin binding protein	protein-coding
2605	chr14	9727586	9728177	+	0	NA	intron (NM_010210, intron 7 of 8)	intron (NM_010210, intron 7 of 8)	-156214	NR_030680	100042415		NR_030680	ENSMUSG00000121680	Mnd1-ps	Gm3833	Mnd1 retrotransposed pseudogene	pseudo
431	chr1	151344255	151344476	+	0	NA	promoter-TSS (NM_001039512)	promoter-TSS (NM_001039512)	-121	NM_001359263	117198		NM_028582	ENSMUSG00000023150	Ivns1abp	1190004M08Rik|1700126I16Rik|HSPC068|ND1|NS-1|NS1-BP|Nd1-L|Nd1-S|mKIAA0850	influenza virus NS1A binding protein	protein-coding
2740	chr14	47568164	47568532	+	0	NA	promoter-TSS (NM_172599)	promoter-TSS (NM_172599)	86	NM_172599	100504663		NM_172599	ENSMUSG00000037526	Atg14	4832427M01|Atg14L|D14Ertd114e|D14Ertd436e	autophagy related 14	protein-coding
6472	chr4	125447388	125447888	+	0	NA	Intergenic	Intergenic	-43058	NM_001081097	14807		NM_001081097	ENSMUSG00000001985	Grik3	9630027E11|GluK3|GluR7-3|Glur-7|Glur7	glutamate receptor, ionotropic, kainate 3	protein-coding
6460	chr4	124264766	124265472	+	0	NA	Intergenic	Intergenic	67601	NR_166446	76410		NR_166446		1700021L23Rik	-	RIKEN cDNA 1700021L23 gene	ncRNA
8365	chr8	12912044	12912269	+	0	NA	intron (NM_001371043, intron 2 of 29)	intron (NM_001371043, intron 2 of 29)	-3755	NM_001371044	17207		NM_178076	ENSMUSG00000031442	Mcf2l	C130040G20Rik|Dbs|Ost|mKIAA0362	mcf.2 transforming sequence-like	protein-coding
9094	chr9	62190699	62190944	+	0	NA	Intergenic	Intergenic	53279	NR_040769	330958		NR_040769	ENSMUSG00000111232	A730043L09Rik	A730043L09	RIKEN cDNA A730043L09 gene	ncRNA
1578	chr11	105489353	105489965	+	0	NA	Intergenic	L1MC4|LINE|L1	-32924	NM_001039242	632687		NM_172568	ENSMUSG00000078627	Marchf10	4933417C16Rik|March10|Rnf190	membrane associated ring-CH-type finger 10	protein-coding
6366	chr4	102368432	102369359	+	0	NA	intron (NM_019840, intron 1 of 14)	intron (NM_019840, intron 1 of 14)	-52660	NM_001374780	18578		NM_019840	ENSMUSG00000028525	Pde4b	Dpde4|dunce	phosphodiesterase 4B, cAMP specific	protein-coding
3345	chr15	87812280	87813197	+	0	NA	Intergenic	Intergenic	-16795	NR_105817	102465209		NR_105817	ENSMUSG00000098938	Mir6393	Gm27424|mmu-mir-6393	microRNA 6393	ncRNA
5474	chr2	180582624	180582934	+	0	NA	non-coding (NR_151482, exon 2 of 5)	non-coding (NR_151482, exon 2 of 5)	1557	NR_151482	73247		NM_028479	ENSMUSG00000027569	Mrgbp	1600027N09Rik	MRG/MORF4L binding protein	protein-coding
3205	chr15	64257898	64258659	+	0	NA	intron (NM_001276461, intron 3 of 28)	intron (NM_001276461, intron 3 of 28)	54395	NM_001276463	13196		NM_010026	ENSMUSG00000022377	Asap1	DEF-1|Ddef1|PAP|mKIAA1249|s19	ArfGAP with SH3 domain, ankyrin repeat and PH domain1	protein-coding
2697	chr14	31494686	31495089	+	0	NA	promoter-TSS (NM_028932)	promoter-TSS (NM_028932)	-129	NM_001359850	67011		NM_025907	ENSMUSG00000021891	Mettl6	1600013P15Rik	methyltransferase 6, methylcytidine	protein-coding
3925	chr17	30278463	30279204	+	0	NA	intron (NM_027060, intron 8 of 10)	intron (NM_027060, intron 8 of 10)	117347	NR_030688	623169		NR_030688		Gm6402	EG623169	ribosomal protein S17 pseudogene	pseudo
202	chr1	70326120	70326339	+	0	NA	intron (NM_029160, intron 13 of 16)	L1MA6|LINE|L1	374614	NM_025728	66722		NM_025728	ENSMUSG00000053153	Spag16	4921511D23Rik|4930524F24Rik|4930585K05Rik|Pf20|Wdr29	sperm associated antigen 16	protein-coding
5487	chr2	181581214	181581727	+	0	NA	TTS (NM_001164597)	TTS (NM_001164597)	503	NM_026765	68556		NM_026765	ENSMUSG00000089917	Uckl1	1110007H10Rik|Urkl1	uridine-cytidine kinase 1-like 1	protein-coding
7263	chr5	149257553	149258219	+	0	NA	Intergenic	Intergenic	-7118	NM_009663	11690		NM_009663	ENSMUSG00000060063	Alox5ap	Flap	arachidonate 5-lipoxygenase activating protein	protein-coding
1534	chr11	98587331	98587634	+	0	NA	promoter-TSS (NM_025661)	promoter-TSS (NM_025661)	-237	NM_025661	66612		NM_025661	ENSMUSG00000038150	Ormdl3	2810011N17Rik	ORM1-like 3 (S. cerevisiae)	protein-coding
1633	chr11	116671216	116671509	+	0	NA	promoter-TSS (NR_027821)	promoter-TSS (NR_027821)	-298	NR_027819	66293		NM_025472	ENSMUSG00000020812	Snhg16	1810032O08Rik	small nucleolar RNA host gene 16	ncRNA
1380	chr11	69041074	69041694	+	0	NA	Intergenic	Intergenic	-4253	NM_011496	20877		NM_011496	ENSMUSG00000020897	Aurkb	AIM-1|AIRK2|Aik2|Aim1|Ark2|AurB|IPL1|STK-1|Stk12|Stk5	aurora kinase B	protein-coding
6462	chr4	124310711	124310976	+	0	NA	intron (NR_166446, intron 4 of 4)	intron (NR_166446, intron 4 of 4)	21877	NR_166446	76410		NR_166446		1700021L23Rik	-	RIKEN cDNA 1700021L23 gene	ncRNA
6470	chr4	124850312	124850766	+	0	NA	promoter-TSS (NM_001347196)	promoter-TSS (NM_001347196)	25	NM_001347196	68920		NM_001142727	ENSMUSG00000078570	1110065P20Rik	C530005M16Rik	RIKEN cDNA 1110065P20 gene	protein-coding
3413	chr15	101984136	101984507	+	0	NA	Intergenic	Intergenic	20021	NM_031170	16691		NM_031170	ENSMUSG00000049382	Krt8	Card2|EndoA|K8|Krt-2.8|Krt2-8	keratin 8	protein-coding
96	chr1	38475206	38476182	+	0	NA	intron (NM_001290814, intron 4 of 21)	intron (NM_001290814, intron 4 of 21)	151550	NM_001290814	16764		NM_010678	ENSMUSG00000037138	Aff3	3222402O04Rik|A730046J16|LAF-4|Laf4	AF4/FMR2 family, member 3	protein-coding
4385	chr18	67799994	67800497	+	0	NA	promoter-TSS (NR_045376)	promoter-TSS (NR_045376)	138	NM_027556	70799		NM_027556	ENSMUSG00000024542	Cep192	4631422C13Rik|D430014P18Rik	centrosomal protein 192	protein-coding
6808	chr5	37851478	37851807	+	0	NA	Intergenic	Intergenic	-27057	NM_010835	17701		NM_010835	ENSMUSG00000048450	Msx1	Hox-7|Hox7|Hox7.1|msh	msh homeobox 1	protein-coding
2742	chr14	47765313	47765805	+	0	NA	Intergenic	Intergenic	-8061	NR_166788	78029		NR_166788	ENSMUSG00000115719	4930538L07Rik	-	RIKEN cDNA 4930538L07 gene	ncRNA
8933	chr9	35175759	35176155	+	0	NA	promoter-TSS (NM_027030)	promoter-TSS (NM_027030)	30	NM_027030	69305		NM_027030	ENSMUSG00000032040	Dcps	1700001E16Rik|DCS-1|HINT-5	decapping enzyme, scavenger	protein-coding
5438	chr2	171620416	171620771	+	0	NA	Intergenic	Intergenic	342206	NR_040509	75655		NR_040509	ENSMUSG00000086823	1700028P15Rik	-	RIKEN cDNA 1700028P15 gene	ncRNA
1568	chr11	103102624	103102973	+	0	NA	5' UTR (NM_025988, exon 2 of 11)	5' UTR (NM_025988, exon 2 of 11)	1110	NM_025988	67131		NM_025988	ENSMUSG00000056938	Acbd4	2010009P05Rik|2010015A21Rik	acyl-Coenzyme A binding domain containing 4	protein-coding
6376	chr4	103969022	103970067	+	0	NA	intron (NM_001369046, intron 2 of 16)	MIRb|SINE|MIR	350044	NM_001369049	13131		NM_010014	ENSMUSG00000028519	Dab1	C630028C02Rik|scm|scr|scrambler|yot	disabled 1	protein-coding
8375	chr8	15271838	15272329	+	0	NA	Intergenic	Intergenic	214430	NM_008664	17930		NM_008664	ENSMUSG00000031461	Myom2	-	myomesin 2	protein-coding
6451	chr4	123016263	123016480	+	0	NA	promoter-TSS (NM_025873)	promoter-TSS (NM_025873)	-222	NM_025873	66966		NM_025873	ENSMUSG00000028653	Trit1	2310075G14Rik|IPPT|IPT|MOD5	tRNA isopentenyltransferase 1	protein-coding
6003	chr3	148954515	148954999	+	0	NA	promoter-TSS (NM_001081298)	promoter-TSS (NM_001081298)	-122	NM_001081298	99633		NM_153517	ENSMUSG00000028184	Adgrl2	CIRL-2|Gm619|Lec1|Lphh1|Lphn2|mKIAA0786	adhesion G protein-coupled receptor L2	protein-coding
7273	chr5	149937452	149937747	+	0	NA	Intergenic	Intergenic	-81076	NM_080468	140498		NM_080468	ENSMUSG00000053368	Rxfp2	Gpr106|Great|Lgr8	relaxin/insulin-like family peptide receptor 2	protein-coding
5464	chr2	177314795	177315004	+	0	NA	Intergenic	MMSAT4|Satellite|Satellite	-108403	NM_001374129	100043403		NM_001113806	ENSMUSG00000078870	Gm14410	-	predicted gene 14410	protein-coding
1486	chr11	90390628	90391077	+	0	NA	promoter-TSS (NM_172563)	promoter-TSS (NM_172563)	65	NM_172563	217082		NM_172563	ENSMUSG00000003949	Hlf	E230015K02Rik	hepatic leukemia factor	protein-coding
7046	chr5	111065516	111065923	+	0	NA	intron (NM_001267622, intron 2 of 22)	intron (NM_001267622, intron 2 of 22)	61575	NR_030482	735278		NR_030482	ENSMUSG00000076163	Mir701	Mirn701|mir-701|mmu-mir-701	microRNA 701	ncRNA
5662	chr3	66767143	66767367	+	0	NA	Intergenic	Intergenic	211556	NM_001302358	20429		NM_013665	ENSMUSG00000027833	Shox2	6330543G17Rik|OG12|Og12x|Prx3|SHOT	SHOX homeobox 2	protein-coding
5670	chr3	67490083	67490360	+	0	NA	intron (NM_001164763, intron 3 of 5)	intron (NM_001164763, intron 3 of 5)	25302	NM_001164763	109222		NM_001164763	ENSMUSG00000049404	Rarres1	5430417P09Rik	retinoic acid receptor responder (tazarotene induced) 1	protein-coding
6638	chr4	153956795	153957433	+	0	NA	promoter-TSS (NM_175287)	promoter-TSS (NM_175287)	-123	NM_175287	97159		NM_175287	ENSMUSG00000047613	A430005L14Rik	-	RIKEN cDNA A430005L14 gene	protein-coding
2071	chr12	106518533	106518807	+	0	NA	Intergenic	Intergenic	-71004	NR_036593	76639		NR_036593	ENSMUSG00000092066	1700121N20Rik	-	RIKEN cDNA 1700121N20 gene	ncRNA
1803	chr12	40557317	40557994	+	0	NA	intron (NM_172803, intron 1 of 52)	intron (NM_172803, intron 1 of 52)	111602	NM_172803	238130		NM_172803	ENSMUSG00000035954	Dock4	5330406C03|6330411N01Rik|C030023J22|mKIAA0716	dedicator of cytokinesis 4	protein-coding
3512	chr16	21576089	21576472	+	0	NA	intron (NM_001081366, intron 42 of 46)	intron (NM_001081366, intron 42 of 46)	118385	NM_001001881	72190		NM_001001881	ENSMUSG00000043391	2510009E07Rik	-	RIKEN cDNA 2510009E07 gene	protein-coding
6563	chr4	140109563	140109885	+	0	NA	intron (NM_198610, intron 2 of 9)	intron (NM_198610, intron 2 of 9)	-33149	NR_153821	102636673		NR_153821		Gm13029	Gm33676	predicted gene 13029	ncRNA
2050	chr12	102554744	102555198	+	0	NA	promoter-TSS (NM_007693)	promoter-TSS (NM_007693)	30	NM_007693	12652		NM_007693	ENSMUSG00000021194	Chga	ChrA|cgA	chromogranin A	protein-coding
7135	chr5	125245612	125246071	+	0	NA	Intergenic	CpG	-66627	NM_001253905	20602		NM_011424	ENSMUSG00000029478	Ncor2	N-CoR|SMRT|SMRTe	nuclear receptor co-repressor 2	protein-coding
6664	chr4	155943643	155943853	+	0	NA	promoter-TSS (NM_001039157)	promoter-TSS (NM_001039157)	-65	NM_001039158	140499		NM_021402	ENSMUSG00000023286	Ube2j2	1200007B18Rik|2400008G19Rik|5730472G04Rik|NCUBE-2|Ubc6|Ubc6p	ubiquitin-conjugating enzyme E2J 2	protein-coding
1008	chr10	109802325	109802676	+	0	NA	intron (NM_001368815, intron 12 of 37)	intron (NM_001368815, intron 12 of 37)	197890	NM_001368815	260315		NM_177797	ENSMUSG00000020181	Nav3	4732483H20Rik|9630020C08Rik|POMFIL1|Pomfil1p|mKIAA0938|unc53H3	neuron navigator 3	protein-coding
5985	chr3	146270998	146271533	+	0	NA	intron (NM_022983, intron 2 of 2)	intron (NM_022983, intron 2 of 2)	50304	NM_022983	65086		NM_022983	ENSMUSG00000036832	Lpar3	Edg7|lpA3	lysophosphatidic acid receptor 3	protein-coding
3427	chr15	103107245	103108168	+	0	NA	Intergenic	Intergenic	39122	NR_045743	432989		NR_045743	ENSMUSG00000097003	D930007P13Rik	-	Riken cDNA D930007P13 gene	ncRNA
5651	chr3	63900086	63900379	+	0	NA	promoter-TSS (NM_001370984)	promoter-TSS (NM_001370984)	-770	NM_001370984	269437		NM_183191	ENSMUSG00000036834	Plch1	PLC-eta-1|PLCeta1|Plcl3	phospholipase C, eta 1	protein-coding
5555	chr3	29143049	29143297	+	0	NA	intron (NM_029412, intron 1 of 14)	intron (NM_029412, intron 1 of 14)	60642	NM_001357198	75740		NM_029412	ENSMUSG00000063600	Egfem1	6130401L20Rik|Efcab11	EGF-like and EMI domain containing 1	protein-coding
7756	chr6	142507738	142508025	+	0	NA	promoter-TSS (NM_001316322)	promoter-TSS (NM_001316322)	76	NM_001302765	16832		NM_008492	ENSMUSG00000030246	Ldhb	H-Ldh|LDH-B|LDH-H|Ldh-2|Ldh2	lactate dehydrogenase B	protein-coding
154	chr1	59466317	59466615	+	0	NA	Intergenic	Intergenic	-15681	NM_008057	14369		NM_008057	ENSMUSG00000041075	Fzd7	Fz7	frizzled class receptor 7	protein-coding
951	chr10	97287546	97288062	+	0	NA	Intergenic	Intergenic	-135674	NR_039547	100628616		NR_039547	ENSMUSG00000105557	Mir3966	mmu-mir-3966|mu-mir-3966	microRNA 3966	ncRNA
5672	chr3	67582644	67583054	+	0	NA	promoter-TSS (NM_025813)	promoter-TSS (NM_025813)	81	NM_025813	66868		NM_025813	ENSMUSG00000027775	Mfsd1	1200003O06Rik	major facilitator superfamily domain containing 1	protein-coding
5660	chr3	66738669	66739566	+	0	NA	Intergenic	Intergenic	239694	NM_001302358	20429		NM_013665	ENSMUSG00000027833	Shox2	6330543G17Rik|OG12|Og12x|Prx3|SHOT	SHOX homeobox 2	protein-coding
2061	chr12	105248958	105249262	+	0	NA	Intergenic	Intergenic	-26373	NM_001309485	21432		NM_009337	ENSMUSG00000041359	Tcl1	Tcl1a	T cell lymphoma breakpoint 1	protein-coding
2835	chr14	68196972	68197400	+	0	NA	Intergenic	Intergenic	-72182	NM_008691	18040		NM_008691	ENSMUSG00000022054	Nefm	NF-M|NF160|NF165|Nef3|Nfm	neurofilament, medium polypeptide	protein-coding
2052	chr12	102730362	102730855	+	0	NA	Intergenic	MLT1O|LTR|ERVL-MaLR	13053	NM_022323	64113		NM_022323	ENSMUSG00000096458	Moap1	Map-1|MmMOAP1|Pnma4	modulator of apoptosis 1	protein-coding
6329	chr4	97049024	97049772	+	0	NA	Intergenic	Intergenic	-262648	NM_001081284	620779		NM_001081284	ENSMUSG00000078639	Gm12695	-	predicted gene 12695	protein-coding
4431	chr18	76714427	76714659	+	0	NA	Intergenic	Intergenic	-81673	NR_166695	102634325		NR_166695	ENSMUSG00000117960	Gm31933	-	predicted gene, 31933	ncRNA
6674	chr5	4877292	4877572	+	0	NA	intron (NM_001310448, intron 13 of 13)	intron (NM_001310448, intron 13 of 13)	-119216	NM_021457	14362		NM_021457	ENSMUSG00000044674	Fzd1	FZ-1|Fz1	frizzled class receptor 1	protein-coding
6573	chr4	141575255	141575496	+	0	NA	TTS (NM_001163256)	TTS (NM_001163256)	22841	NM_001378959	74202		NM_133754	ENSMUSG00000006219	Fblim1	2410043F08Rik|Cal|Fblp1|Gt10|migfilin|migfilin(s)	filamin binding LIM protein 1	protein-coding
3510	chr16	21333376	21333795	+	0	NA	promoter-TSS (NR_131983)	promoter-TSS (NR_131983)	-229	NR_131983	76222		NR_131983	ENSMUSG00000121787	Magef1	6430590I03Rik	MAGE family member F1	pseudo
6687	chr5	9339118	9339365	+	0	NA	intron (NM_001359885, intron 1 of 20)	intron (NM_001359885, intron 1 of 20)	-36463	NR_030537	100124492		NR_030537	ENSMUSG00000077896	Mir879	Mirn879|mir-879|mmu-mir-879	microRNA 879	ncRNA
6949	chr5	81519977	81520200	+	0	NA	intron (NM_001359826, intron 7 of 24)	intron (NM_001359826, intron 7 of 24)	498495	NM_198702	319387		NM_198702	ENSMUSG00000037605	Adgrl3	5430402I23Rik|CIRL-3|D130075K09Rik|Gm1379|LEC3|Lphn3|mKIAA0768	adhesion G protein-coupled receptor L3	protein-coding
591	chr1	183369516	183369818	+	0	NA	promoter-TSS (NM_177389)	promoter-TSS (NM_177389)	-102	NM_177389	338366		NM_177389	ENSMUSG00000056050	Mia3	9130229H14Rik|A930039G15Rik|B230399H06Rik|Gm1525|TANGO1|Tango	MIA SH3 domain ER export factor 3	protein-coding
5455	chr2	174102202	174102846	+	0	NA	Intergenic	Intergenic	-7827	NM_001378793	228961		NM_213733	ENSMUSG00000039263	Npepl1	mKIAA1974	aminopeptidase-like 1	protein-coding
1632	chr11	116589158	116589443	+	0	NA	Intergenic	Intergenic	-4387	NR_033223	11298		NM_009591	ENSMUSG00000020804	Aanat	AA-NAT|Nat-2|Nat4|Snat	arylalkylamine N-acetyltransferase	protein-coding
2991	chr14	116128066	116128404	+	0	NA	intron (NM_175500, intron 7 of 7)	intron (NM_175500, intron 7 of 7)	-718683	NR_045761	75088		NR_045761	ENSMUSG00000093551	4930505G20Rik	-	RIKEN cDNA 4930505G20 gene	ncRNA
3527	chr16	26803399	26803654	+	0	NA	Intergenic	RLTR42-int|LTR|ERVK	-48024	NR_105063	100504628		NR_105063		Gm20319	-	predicted gene, 20319	ncRNA
69	chr1	34060620	34060873	+	0	NA	intron (NM_134448, intron 1 of 97)	intron (NM_134448, intron 1 of 97)	49151	NM_134448	13518		NM_010081	ENSMUSG00000026131	Dst	2310001O04Rik|A830042E19Rik|BP230|BPAG1-n|Bpag|Bpag1|Macf2|ah|athetoid|dt|mKIAA0728|nmf203|nmf339	dystonin	protein-coding
2743	chr14	47808453	47808893	+	0	NA	Intergenic	Intergenic	-51175	NR_166788	78029		NR_166788	ENSMUSG00000115719	4930538L07Rik	-	RIKEN cDNA 4930538L07 gene	ncRNA
8932	chr9	34953144	34953557	+	0	NA	intron (NM_026324, intron 4 of 15)	intron (NM_026324, intron 4 of 15)	-163378	NR_029475	78934		NR_029475	ENSMUSG00000070315	4930581F22Rik	-	RIKEN cDNA 4930581F22 gene	ncRNA
5004	chr2	69722811	69723086	+	0	NA	promoter-TSS (NM_001081086)	promoter-TSS (NM_001081086)	-140	NM_001081086	228005		NM_001081086	ENSMUSG00000042133	Ppig	B230312B02Rik|CYP|SRCyp	peptidyl-prolyl isomerase G (cyclophilin G)	protein-coding
6463	chr4	124395447	124395882	+	0	NA	Intergenic	Intergenic	-62944	NR_166446	76410		NR_166446		1700021L23Rik	-	RIKEN cDNA 1700021L23 gene	ncRNA
3412	chr15	101558352	101558560	+	0	NA	intron (NM_177717, intron 3 of 8)	intron (NM_177717, intron 3 of 8)	4494	NM_177717	239673		NM_177717	ENSMUSG00000048699	Krt90	4732456N10Rik|Ket90	keratin 90	protein-coding
7015	chr5	102071384	102071817	+	0	NA	Intergenic	Intergenic	-1679	NM_172882	72145		NM_028124	ENSMUSG00000043940	Wdfy3	2610509D04Rik|ALFY|B930017C24|BWF1|Bchs|D5Ertd66e|Ggtb3|ZFYVE25|mKIAA0993	WD repeat and FYVE domain containing 3	protein-coding
6002	chr3	148930481	148930718	+	0	NA	intron (NM_001081298, intron 1 of 23)	intron (NM_001081298, intron 1 of 23)	24036	NM_001081298	99633		NM_153517	ENSMUSG00000028184	Adgrl2	CIRL-2|Gm619|Lec1|Lphh1|Lphn2|mKIAA0786	adhesion G protein-coupled receptor L2	protein-coding
119	chr1	44118735	44119487	+	0	NA	promoter-TSS (NM_023645)	promoter-TSS (NM_023645)	-51	NM_001357047	246229		NM_144558	ENSMUSG00000041684	Bivm	-	basic, immunoglobulin-like variable motif containing	protein-coding
7272	chr5	149931409	149932385	+	0	NA	Intergenic	Intergenic	84150	NR_045758	70969		NR_045758	ENSMUSG00000107214	4930500F04Rik	4931407C17Rik	RIKEN cDNA 4930500F04 gene	ncRNA
7260	chr5	148272261	148272597	+	0	NA	intron (NM_001359511, intron 1 of 6)	intron (NM_001359511, intron 1 of 6)	7212	NM_001359511	77521		NM_029920	ENSMUSG00000029651	Mtus2	5730592G18Rik|A730013O20Rik|C130038G02Rik|Cazip|Gm763|mKIAA0774	microtubule associated tumor suppressor candidate 2	protein-coding
1630	chr11	116387473	116387777	+	0	NA	intron (NM_027258, intron 2 of 18)	intron (NM_027258, intron 2 of 18)	25407	NM_027258	217340		NM_027258	ENSMUSG00000052949	Rnf157	2610036E23Rik|A130073L17Rik|mKIAA1917	ring finger protein 157	protein-coding
7251	chr5	146230931	146231137	+	0	NA	promoter-TSS (NM_001359991)	promoter-TSS (NM_001359991)	-216	NM_001359991	264064		NM_153599	ENSMUSG00000029635	Cdk8	-	cyclin dependent kinase 8	protein-coding
1383	chr11	69133375	69133652	+	0	NA	intron (NM_011786, intron 7 of 14)	intron (NM_011786, intron 7 of 14)	7136	NM_011786	23801		NM_011786	ENSMUSG00000020892	Aloxe3	e-LOX-3|eLOX-3	arachidonate lipoxygenase 3	protein-coding
2398	chr13	72895176	72895514	+	0	NA	Intergenic	Intergenic	-78582	NR_046196	78446		NR_046196	ENSMUSG00000113082	D730050B12Rik	-	RIKEN cDNA D730050B12 gene	ncRNA
6473	chr4	125493556	125493801	+	0	NA	intron (NM_001081097, intron 1 of 15)	intron (NM_001081097, intron 1 of 15)	2982	NM_001081097	14807		NM_001081097	ENSMUSG00000001985	Grik3	9630027E11|GluK3|GluR7-3|Glur-7|Glur7	glutamate receptor, ionotropic, kainate 3	protein-coding
3410	chr15	100389128	100389467	+	0	NA	intron (NM_008732, intron 16 of 16)	intron (NM_008732, intron 16 of 16)	24712	NM_001002900	380975		NM_001002900	ENSMUSG00000093550	Higd1c	Gm921|HIG1-4|Yghl1-4	HIG1 domain family, member 1C	protein-coding
4531	chr19	12011227	12011566	+	0	NA	Intergenic	Intergenic	25344	NM_146680	258675		NM_146680	ENSMUSG00000067529	Or4d11	MOR239-3|Olfr1423	olfactory receptor family 4 subfamily D member 11	protein-coding
8354	chr8	10606431	10606685	+	0	NA	intron (NM_001319151, intron 34 of 34)	intron (NM_001319151, intron 34 of 34)	275896	NR_040705	320014		NR_040705	ENSMUSG00000109473	B930025P03Rik	-	RIKEN cDNA B930025P03 gene	ncRNA
4635	chr19	45440457	45440681	+	0	NA	intron (NM_001360122, intron 3 of 14)	intron (NM_001360122, intron 3 of 14)	76835	NM_001037758	12234		NM_009771	ENSMUSG00000025217	Btrc	Beta-Trcp1|E3RS-IkappaB|E3RSIkappaB|FWD1|Fbw1a|HOS|SCF b-TRCP|Slimb|b-TrCP|beta-TrCP	beta-transducin repeat containing protein	protein-coding
8930	chr9	34825502	34825821	+	0	NA	intron (NM_001190912, intron 1 of 15)	intron (NM_001190912, intron 1 of 15)	-291067	NR_029475	78934		NR_029475	ENSMUSG00000070315	4930581F22Rik	-	RIKEN cDNA 4930581F22 gene	ncRNA
3316	chr15	82938276	82938541	+	0	NA	Intergenic	Intergenic	20888	NR_037241	100526477		NR_037241	ENSMUSG00000092751	Mir3080	mmu-mir-3080	microRNA 3080	ncRNA
4357	chr18	59612114	59612521	+	0	NA	Intergenic	Intergenic	32687	NR_105773	102465182		NR_105773	ENSMUSG00000098287	Mir6355	Gm27473|mmu-mir-6355	microRNA 6355	ncRNA
6000	chr3	148854738	148855086	+	0	NA	intron (NM_001081298, intron 5 of 23)	intron (NM_001081298, intron 5 of 23)	99723	NM_001081298	99633		NM_153517	ENSMUSG00000028184	Adgrl2	CIRL-2|Gm619|Lec1|Lphh1|Lphn2|mKIAA0786	adhesion G protein-coupled receptor L2	protein-coding
941	chr10	94587832	94588084	+	0	NA	3' UTR (NM_172051, exon 4 of 4)	3' UTR (NM_172051, exon 4 of 4)	-1759	NR_106070	102466817		NR_106070	ENSMUSG00000098544	Mir7211	Gm27536|mmu-mir-7211	microRNA 7211	ncRNA
7270	chr5	149778109	149778394	+	0	NA	Intergenic	Intergenic	-8748	NR_168889	102639949		NR_168889		Gm36141	-	predicted gene, 36141	ncRNA
7262	chr5	148667145	148667383	+	0	NA	Intergenic	Intergenic	-74576	NR_028285	70138		NR_028285	ENSMUSG00000086494	2210417A02Rik	-	RIKEN cDNA 2210417A02 gene	ncRNA
708	chr10	20746565	20747103	+	0	NA	Intergenic	Intergenic	-21756	NM_013875	29863		NM_013875	ENSMUSG00000019990	Pde7b	-	phosphodiesterase 7B	protein-coding
7399	chr6	37592460	37592837	+	0	NA	Intergenic	Intergenic	62475	NM_145364	208665		NM_145364	ENSMUSG00000038641	Akr1d1	-	aldo-keto reductase family 1, member D1	protein-coding
144	chr1	56834327	56834668	+	0	NA	intron (NM_001358580, intron 10 of 11)	intron (NM_001358580, intron 10 of 11)	136837	NM_139146	212712		NM_139146	ENSMUSG00000038331	Satb2	BAP002|mKIAA1034	special AT-rich sequence binding protein 2	protein-coding
9202	chr9	87021734	87022250	+	0	NA	promoter-TSS (NM_024195)	promoter-TSS (NM_024195)	-37	NM_001359962	266690		NM_024195	ENSMUSG00000032872	Cyb5r4	2810034J18Rik|B5+B5R|Cb5cb5r|Ncb5or|b5/b5r|b5b5r	cytochrome b5 reductase 4	protein-coding
4099	chr17	77476147	77476447	+	0	NA	Intergenic	Intergenic	723728	NR_168063	102634780		NR_167677	ENSMUSG00000117648	Gm32282	-	predicted gene, 32282	ncRNA
438	chr1	152400046	152400265	+	0	NA	exon (NM_177756, exon 1 of 12)	exon (NM_177756, exon 1 of 12)	288	NM_177756	269132		NM_177756	ENSMUSG00000032649	Colgalt2	D730024P12|Glt25d2	collagen beta(1-O)galactosyltransferase 2	protein-coding
2844	chr14	68391712	68392341	+	0	NA	Intergenic	Intergenic	141663	NM_007402	11500		NM_007402	ENSMUSG00000022056	Adam7	ADAM 7|EAP1|EAPI	a disintegrin and metallopeptidase domain 7	protein-coding
9342	chrX	12840088	12840433	+	0	NA	Intergenic	Intergenic	77982	NR_045852	552913		NR_045852	ENSMUSG00000085891	Gm14634	-	predicted gene 14634	ncRNA
7057	chr5	112326123	112326330	+	0	NA	promoter-TSS (NM_018783)	promoter-TSS (NM_018783)	-143	NM_018783	54723		NM_018783	ENSMUSG00000029345	Tfip11	2810002G02Rik|Srr1|TIP33|Tip39	tuftelin interacting protein 11	protein-coding
6623	chr4	152027478	152027809	+	0	NA	promoter-TSS (NM_133879)	promoter-TSS (NM_133879)	-31	NR_166859	100090		NM_133879	ENSMUSG00000028952	Zbtb48	0610011D15Rik|Hkr3|TZAP	zinc finger and BTB domain containing 48	protein-coding
6524	chr4	133479795	133480137	+	0	NA	promoter-TSS (NM_175307)	promoter-TSS (NM_175307)	-167	NM_175307	100342		NM_175307	ENSMUSG00000046694	Tent5b	4732473B16Rik|Fam46b	terminal nucleotidyltransferase 5B	protein-coding
8459	chr8	36922265	36922537	+	0	NA	intron (NM_001194940, intron 2 of 17)	intron (NM_001194940, intron 2 of 17)	30041	NM_001194940	50768		NM_015802	ENSMUSG00000031523	Dlc1	A730069N07Rik|Arhgap7|HP|STARD12|dlc-1	deleted in liver cancer 1	protein-coding
1312	chr11	56727781	56728111	+	0	NA	Intergenic	Intergenic	-283672	NM_008165	14799		NM_008165	ENSMUSG00000020524	Gria1	2900051M01Rik|Glr-1|Glr1|GluA1|GluR-A|GluRA|Glur-1|Glur1|HIPA1|gluR-K1	glutamate receptor, ionotropic, AMPA1 (alpha 1)	protein-coding
5417	chr2	169297899	169298311	+	0	NA	Intergenic	Intergenic	-90939	NR_166154	105244374		NR_166154		Gm14250	-	predicted gene 14250	ncRNA
5708	chr3	79518979	79519427	+	0	NA	intron (NM_001162999, intron 1 of 16)	intron (NM_001162999, intron 1 of 16)	48476	NM_001162999	329679		NM_001162999	ENSMUSG00000061175	Fnip2	D630023B12Rik|mKIAA1450	folliculin interacting protein 2	protein-coding
9196	chr9	84771257	84771626	+	0	NA	Intergenic	L1MD1|LINE|L1	-2957	NR_040739	75253		NR_040739	ENSMUSG00000099724	4930554C24Rik	-	RIKEN cDNA 4930554C24 gene	ncRNA
5522	chr3	16845548	16845819	+	0	NA	Intergenic	Intergenic	28589	NR_153388	102632048		NR_153388		Gm30223	-	predicted gene, 30223	ncRNA
7494	chr6	61385492	61385903	+	0	NA	intron (NM_001164316, intron 4 of 10)	MTD|LTR|ERVL-MaLR	-204887	NR_040287	100504262		NR_040287		A730020E08Rik	-	RIKEN cDNA A730020E08 gene	ncRNA
837	chr10	69466317	69467057	+	0	NA	Intergenic	Intergenic	-67021	NM_170730	11735		NM_009670	ENSMUSG00000069601	Ank3	2900054D09Rik|Ank-3|AnkG|Ankyrin-3|Ankyrin-G	ankyrin 3, epithelial	protein-coding
4443	chr18	79401769	79401978	+	0	NA	Intergenic	L2|LINE|L2	-291429	NM_053099	240427		NM_053099	ENSMUSG00000024548	Setbp1	C130092E12|Seb|mKIAA0437	SET binding protein 1	protein-coding
9200	chr9	86467089	86467685	+	0	NA	intron (NM_177208, intron 1 of 38)	CpG	233	NM_177208	320615		NM_177208	ENSMUSG00000034973	Dop1a	B130005I07Rik|C130028L17|D9Ertd809e|Dopey1	DOP1 leucine zipper like protein A	protein-coding
2236	chr13	41416283	41416556	+	0	NA	intron (NM_001111324, intron 2 of 7)	intron (NM_001111324, intron 2 of 7)	-57418	NM_017464	18003		NM_017464	ENSMUSG00000021365	Nedd9	Cas-L|CasL|HEF1|MEF1|Nedd-9|p105	neural precursor cell expressed, developmentally down-regulated gene 9	protein-coding
4315	chr18	49070562	49071347	+	0	NA	Intergenic	Intergenic	-452335	NR_033785	67321		NR_033785	ENSMUSG00000100297	1700044K03Rik	-	RIKEN cDNA 1700044K03 gene	ncRNA
3483	chr16	11457902	11458125	+	0	NA	intron (NM_001290148, intron 6 of 13)	intron (NM_001290148, intron 6 of 13)	52365	NM_001290148	74478		NM_028964	ENSMUSG00000071669	Snx29	4933437K13Rik|Gm11170|Gm1737|Gm930|Rundc2a	sorting nexin 29	protein-coding
1310	chr11	56013875	56014121	+	0	NA	Intergenic	Intergenic	26989	NM_153079	216749		NM_153079	ENSMUSG00000037393	Nmur2	Nmu2r	neuromedin U receptor 2	protein-coding
9340	chrX	12158231	12158434	+	0	NA	intron (NR_045434, intron 1 of 3)	intron (NR_045434, intron 1 of 3)	2014	NR_045434	71458		NM_029510	ENSMUSG00000040363	Bcor	2900008C10Rik|5830466J11Rik|8430401K06Rik|BcorR|D930024N20Rik|mKIAA1575	BCL6 interacting corepressor	protein-coding
260	chr1	81169230	81169932	+	0	NA	intron (NM_001356400, intron 2 of 5)	intron (NM_001356400, intron 2 of 5)	92174	NM_001356397	241134		NM_172849	ENSMUSG00000054976	Nyap2	9430031J16Rik|Jr6|Kiaa1486	neuronal tyrosine-phophorylated phosphoinositide 3-kinase adaptor 2	protein-coding
320	chr1	94034917	94035424	+	0	NA	Intergenic	Intergenic	14677	NM_001310769	241159		NM_173772	ENSMUSG00000034000	Neu4	9330166I04	sialidase 4	protein-coding
1416	chr11	77216142	77216841	+	0	NA	promoter-TSS (NM_177710)	promoter-TSS (NM_177710)	66	NM_177710	237860		NM_177710	ENSMUSG00000037926	Ssh2	SSH-2|SSH-2L|mSSH-2L	slingshot protein phosphatase 2	protein-coding
2025	chr12	97899227	97899793	+	0	NA	Intergenic	Intergenic	209083	NR_168899	102638980		NR_168899	ENSMUSG00000112812	Gm47415	Gm35412	predicted gene, 47415	ncRNA
392	chr1	134415076	134415688	+	0	NA	promoter-TSS (NM_028320)	promoter-TSS (NM_028320)	4	NM_028320	72674		NM_028320	ENSMUSG00000026457	Adipor1	2810031L11Rik|ACDCR1|CGI-45|Paqr1	adiponectin receptor 1	protein-coding
9446	chrX	150440764	150441048	+	0	NA	promoter-TSS (NM_001164686)	promoter-TSS (NM_001164686)	-1	NM_001164686	382245		NM_001164683	ENSMUSG00000041353	Vcf2	2700081K05Rik|6330540D07Rik|CXorf44-like|Tmem29	VCP nuclear cofactor family member 2	protein-coding
836	chr10	68967714	68968267	+	0	NA	Intergenic	Intergenic	65898	NR_155866	102635787		NR_155866	ENSMUSG00000112331	Gm33035	-	predicted gene, 33035	ncRNA
8101	chr7	97136615	97137274	+	0	NA	intron (NM_010248, intron 1 of 9)	intron (NM_010248, intron 1 of 9)	55193	NM_001162477	14389		NM_010248	ENSMUSG00000004508	Gab2	D130058I17Rik|p97	growth factor receptor bound protein 2-associated protein 2	protein-coding
4193	chr18	17399520	17400185	+	0	NA	Intergenic	MIR|SINE|MIR	-164370	NR_033607	664619		NR_033607	ENSMUSG00000117460	4921533I20Rik	-	PRP18 pre-mRNA processing factor 18 homolog pseudogene	pseudo
5520	chr3	16183040	16183495	+	0	NA	5' UTR (NM_001145919, exon 1 of 5)	5' UTR (NM_001145919, exon 1 of 5)	102	NM_001358043	229096		NM_172677	ENSMUSG00000047213	Ythdf3	9130022A11Rik	YTH N6-methyladenosine RNA binding protein 3	protein-coding
7144	chr5	128297803	128298183	+	0	NA	intron (NM_172885, intron 1 of 8)	intron (NM_172885, intron 1 of 8)	135084	NM_172885	243274		NM_172885	ENSMUSG00000034310	Tmem132d	C630028F04Rik	transmembrane protein 132D	protein-coding
3636	chr16	55077424	55077912	+	0	NA	Intergenic	Intergenic	205569	NM_178720	239852		NM_178720	ENSMUSG00000064310	Zpld1	9430016A21Rik	zona pellucida like domain containing 1	protein-coding
5293	chr2	138918264	138918750	+	0	NA	Intergenic	Intergenic	98578	NR_035477	100316816		NR_035477	ENSMUSG00000088983	Mir1952	mmu-mir-1952	microRNA 1952	ncRNA
334	chr1	105462041	105462266	+	0	NA	Intergenic	MLT1C|LTR|ERVL-MaLR	-105443	NM_001160368	320311		NM_178779	ENSMUSG00000047496	Rnf152	A930029B02Rik	ring finger protein 152	protein-coding
2267	chr13	47452110	47452663	+	0	NA	Intergenic	Intergenic	-215164	NR_153835	74939		NR_153835	ENSMUSG00000114509	4930471G24Rik	-	RIKEN cDNA 4930471G24 gene	ncRNA
1704	chr12	13734081	13734550	+	0	NA	Intergenic	Intergenic	-106669	NR_136761	102639399		NR_136761	ENSMUSG00000113666	Gm35725	-	predicted gene, 35725	ncRNA
4543	chr19	15769818	15770873	+	0	NA	Intergenic	Intergenic	154277	NM_001205339	107272		NM_177420	ENSMUSG00000024640	Psat1	D8Ertd814e|EPIP|PSA|Psat	phosphoserine aminotransferase 1	protein-coding
7594	chr6	93236148	93236372	+	0	NA	Intergenic	Intergenic	-292726	NM_175314	101401		NM_175314	ENSMUSG00000030022	Adamts9	1810011L16Rik|8430403M15Rik|E030027K14Rik|Gsfund3|Mhdaund3|Mhdaund4|UND3|UND4	ADAM metallopeptidase with thrombospondin type 1 motif 9	protein-coding
665	chr10	8792093	8792436	+	0	NA	intron (NM_175155, intron 4 of 19)	intron (NM_175155, intron 4 of 19)	93806	NM_175155	70097		NM_175155	ENSMUSG00000015305	Sash1	1100001C18Rik|2500002E12Rik|A330076K04Rik|mKIAA0790	SAM and SH3 domain containing 1	protein-coding
5422	chr2	169632475	169632698	+	0	NA	promoter-TSS (NM_080455)	promoter-TSS (NM_080455)	77	NM_080455	228911		NM_080455	ENSMUSG00000047907	Tshz2	2900073F20Rik|B830045G17|Mtsh2|Sdccag33l|Tsh2|Zfp218|mKIAA4248|teashirt2	teashirt zinc finger family member 2	protein-coding
7693	chr6	120091158	120091384	+	0	NA	Intergenic	LTR81A|LTR|Gypsy	-2109	NM_016718	29862		NM_016718	ENSMUSG00000041377	Ninj2	-	ninjurin 2	protein-coding
4644	chr19	46818813	46819208	+	0	NA	intron (NM_001102471, intron 1 of 6)	Lx8|LINE|L1	57401	NM_033569	94219		NM_033569	ENSMUSG00000064105	Cnnm2	Acdp2|Clp2	cyclin M2	protein-coding
6318	chr4	94370723	94371790	+	0	NA	Intergenic	Intergenic	185540	NM_026368	67770		NM_026368	ENSMUSG00000028578	Caap1	5830433M19Rik|CAAP	caspase activity and apoptosis inhibitor 1	protein-coding
8790	chr8	120397665	120398046	+	0	NA	Intergenic	Intergenic	-91011	NM_198671	382034		NM_198671	ENSMUSG00000031822	Gse1	2210013I18Rik|mKIAA0182	genetic suppressor element 1, coiled-coil protein	protein-coding
4979	chr2	65423183	65423440	+	0	NA	Intergenic	Intergenic	-58911	NR_105755	102466151		NR_105755	ENSMUSG00000099184	Mir6337	Gm27877|mmu-mir-6337	microRNA 6337	ncRNA
5517	chr3	13864109	13864373	+	0	NA	intron (NM_001163328, intron 2 of 8)	intron (NM_001163328, intron 2 of 8)	69661	NR_168284	105246756		NR_168284		Gm41998	-	predicted gene, 41998	ncRNA
8559	chr8	64902033	64902496	+	0	NA	Intergenic	L1M3|LINE|L1	-44921	NM_028427	73067		NM_028427	ENSMUSG00000025521	Tmem192	3110005G23Rik	transmembrane protein 192	protein-coding
6424	chr4	116464290	116465095	+	0	NA	promoter-TSS (NM_001042743)	promoter-TSS (NM_001042743)	-469	NM_001369061	17776		NM_008641	ENSMUSG00000003810	Mast2	MAST205|Mtssk	microtubule associated serine/threonine kinase 2	protein-coding
1947	chr12	81332844	81333150	+	0	NA	5' UTR (NM_001167920, exon 1 of 7)	5' UTR (NM_001167920, exon 1 of 7)	183	NM_001167920	110893		NM_080440	ENSMUSG00000079055	Slc8a3	Ncx3	solute carrier family 8 (sodium/calcium exchanger), member 3	protein-coding
8989	chr9	45626052	45626524	+	0	NA	intron (NM_001081270, intron 3 of 32)	intron (NM_001081270, intron 3 of 32)	-195056	NR_040732	74602		NR_040732	ENSMUSG00000097074	4833428L15Rik	-	RIKEN cDNA 4833428L15 gene	ncRNA
8647	chr8	90192579	90193106	+	0	NA	Intergenic	Intergenic	155410	NM_172913	244579		NM_172913	ENSMUSG00000043668	Tox3	500-9|C230068E13|CAGF9|Tnrc9	TOX high mobility group box family member 3	protein-coding
1327	chr11	59973346	59973829	+	0	NA	intron (NM_001290014, intron 3 of 4)	intron (NM_001290014, intron 3 of 4)	-8643	NM_009026	19416		NM_009026	ENSMUSG00000049892	Rasd1	Dexras1	RAS, dexamethasone-induced 1	protein-coding
1689	chr12	6692676	6692885	+	0	NA	Intergenic	Intergenic	687550	NR_045045	73575		NR_045045	ENSMUSG00000102096	1700101O22Rik	-	RIKEN cDNA 1700101O22 gene	ncRNA
3667	chr16	64129675	64129891	+	0	NA	Intergenic	Intergenic	-265608	NM_001362452	13837		NM_010140	ENSMUSG00000052504	Epha3	Cek4|EK4|ETK1|End3|Hek|Hek4|Mek4|Tyro4	Eph receptor A3	protein-coding
6911	chr5	68749379	68749842	+	0	NA	Intergenic	Intergenic	592099	NM_175519	243043		NM_175519	ENSMUSG00000037653	Kctd8	A730087N02Rik	potassium channel tetramerisation domain containing 8	protein-coding
5420	chr2	169461588	169462046	+	0	NA	promoter-TSS (NR_166520)	promoter-TSS (NR_166520)	-106	NR_166520	102637316		NR_166520	ENSMUSG00000087074	Gm14249	Gm38497	predicted gene 14249	ncRNA
2284	chr13	49147539	49147908	+	0	NA	intron (NM_001290311, intron 1 of 28)	CpG-3837	605	NM_029361	75607		NM_029361	ENSMUSG00000037989	Wnk2	1810073P09Rik|ESTM15|mKIAA1760	WNK lysine deficient protein kinase 2	protein-coding
3709	chr16	76004967	76005834	+	0	NA	intron (NR_155447, intron 2 of 3)	intron (NR_155447, intron 2 of 3)	4616	NR_155447	102632240		NR_155447	ENSMUSG00000087214	Gm15555	-	predicted gene 15555	ncRNA
2277	chr13	48405104	48405535	+	0	NA	Intergenic	Intergenic	108091	NM_001164575	67911		NM_026450	ENSMUSG00000050954	Zfp169	1700025J14Rik|4930429A13Rik	zinc finger protein 169	protein-coding
2731	chr14	45772508	45772748	+	0	NA	Intergenic	Lx7|LINE|L1	-114485	NM_001042719	114874		NM_176845	ENSMUSG00000037697	Ddhd1	Mir5131|PA-PLA1	DDHD domain containing 1	protein-coding
4969	chr2	63878129	63878755	+	0	NA	Intergenic	Intergenic	219596	NM_001267846	60344		NM_021716	ENSMUSG00000075324	Fign	Fgn|fi|fidget	fidgetin	protein-coding
480	chr1	159231849	159232096	+	0	NA	promoter-TSS (NM_011931)	promoter-TSS (NM_011931)	-228	NM_011931	26374		NM_011931	ENSMUSG00000040782	Cop1	Rfwd2	COP1, E3 ubiquitin ligase	protein-coding
8792	chr8	120441266	120441479	+	0	NA	Intergenic	Intergenic	-47494	NM_198671	382034		NM_198671	ENSMUSG00000031822	Gse1	2210013I18Rik|mKIAA0182	genetic suppressor element 1, coiled-coil protein	protein-coding
1516	chr11	96662435	96663132	+	0	NA	intron (NM_001033186, intron 4 of 12)	intron (NM_001033186, intron 4 of 12)	114772	NM_001163389	74479		NM_028965	ENSMUSG00000020876	Snx11	4933439F10Rik|A930041K09Rik	sorting nexin 11	protein-coding
5946	chr3	140065659	140066405	+	0	NA	Intergenic	Intergenic	37783	NR_105798	102465198		NR_105798	ENSMUSG00000099169	Mir7j	Gm27716|Mirlet7j|mmu-let-7j	microRNA 7j	ncRNA
5326	chr2	147789416	147789665	+	0	NA	Intergenic	Intergenic	78847	NR_046014	381384		NR_046014	ENSMUSG00000051986	A530006G24Rik	Gm1003	RIKEN cDNA A530006G24 gene	ncRNA
3583	chr16	38286332	38286802	+	0	NA	intron (NM_001098404, intron 1 of 8)	intron (NM_001098404, intron 1 of 8)	8257	NM_001098404	18171		NM_010936	ENSMUSG00000022809	Nr1i2	PXR|PXR.1|PXR.2|PXR1|SXR|mPXR	nuclear receptor subfamily 1, group I, member 2	protein-coding
3677	chr16	67014436	67014951	+	0	NA	intron (NM_178721, intron 1 of 9)	intron (NM_178721, intron 1 of 9)	357575	NR_040512	75501		NR_040512	ENSMUSG00000092599	1700010K23Rik	-	RIKEN cDNA 1700010K23 gene	ncRNA
3953	chr17	36314963	36316010	+	0	NA	Intergenic	ERVB5_1-I_MM-int|LTR|ERVK	10664	NM_013544	14985		NM_013544	ENSMUSG00000024448	H2-M10.1	9.5H	histocompatibility 2, M region locus 10.1	protein-coding
3684	chr16	71703304	71703812	+	0	NA	Intergenic	Intergenic	453654	NR_040576	78221		NR_040576	ENSMUSG00000116982	4930567J20Rik	-	RIKEN cDNA 4930567J20 gene	ncRNA
3482	chr16	11323416	11323683	+	0	NA	intron (NM_028964, intron 1 of 20)	intron (NM_028964, intron 1 of 20)	645	NM_028964	74478		NM_028964	ENSMUSG00000071669	Snx29	4933437K13Rik|Gm11170|Gm1737|Gm930|Rundc2a	sorting nexin 29	protein-coding
463	chr1	156718524	156718757	+	0	NA	intron (NM_145413, intron 1 of 7)	CpG	270	NM_145413	215015		NM_145413	ENSMUSG00000033557	Fam20b	C530043G21Rik|mKIAA0475	FAM20B, glycosaminoglycan xylosylkinase	protein-coding
4346	chr18	55763804	55764242	+	0	NA	Intergenic	Intergenic	-636317	NM_001360917	107022		NM_026240	ENSMUSG00000001700	Gramd2b	9030613F08Rik|9130427A09Rik|Gramd3|NS3TP2	GRAM domain containing 2B	protein-coding
4206	chr18	23624304	23624734	+	0	NA	intron (NM_001361217, intron 13 of 20)	intron (NM_001361217, intron 13 of 20)	127037	NM_001361215	13527		NM_010087	ENSMUSG00000024302	Dtna	2210407P21Rik|DTN-A|Dtn|Gm19389|a-DB-1|adbn	dystrobrevin alpha	protein-coding
5106	chr2	94406048	94406651	+	0	NA	promoter-TSS (NR_027831)	promoter-TSS (NR_027831)	340	NM_001355690	74569		NM_183106	ENSMUSG00000027194	Ttc17	9130020K17Rik|D2Bwg1005e	tetratricopeptide repeat domain 17	protein-coding
6620	chr4	151401162	151401390	+	0	NA	intron (NM_001081557, intron 5 of 23)	intron (NM_001081557, intron 5 of 23)	311706	NM_001308446	105704528		NM_001308446	ENSMUSG00000078491	Gm13090	-	predicted gene 13090	protein-coding
4926	chr2	51305143	51305489	+	0	NA	Intergenic	Intergenic	63485	NR_040636	329404		NR_040636	ENSMUSG00000086349	Gm13497	A730015I17	predicted gene 13497	ncRNA
6294	chr4	86857122	86857724	+	0	NA	promoter-TSS (NM_009096)	promoter-TSS (NM_009096)	-56	NM_009096	20104		NM_009096	ENSMUSG00000028495	Rps6	S6R	ribosomal protein S6	protein-coding
9415	chrX	105929159	105929510	+	0	NA	promoter-TSS (NM_009530)	promoter-TSS (NM_009530)	38	NM_009530	22589		NM_009530	ENSMUSG00000031229	Atrx	4833408C14Rik|ATR2|DXHXS6677E|HP1-BP38|Hp1bp2|Hp1bp38|MRXS3|RAD54L|Rad54|XH2|Xnp|ZNF-HX	ATRX, chromatin remodeler	protein-coding
1445	chr11	81647443	81647677	+	0	NA	intron (NM_001034013, intron 1 of 9)	intron (NM_001034013, intron 1 of 9)	60201	NR_167970	102634628		NR_167970		Gm11418	-	predicted gene 11418	ncRNA
7085	chr5	117119828	117120194	+	0	NA	promoter-TSS (NM_001199685)	promoter-TSS (NM_001199685)	-118	NM_001199685	330177		NM_183306	ENSMUSG00000061288	Taok3	2900006A08Rik|A130052D22|A430105I05Rik	TAO kinase 3	protein-coding
4192	chr18	16809353	16809767	+	0	NA	promoter-TSS (NM_007664)	promoter-TSS (NM_007664)	-314	NM_007664	12558		NM_007664	ENSMUSG00000024304	Cdh2	CDHN|N-CAD|Ncad	cadherin 2	protein-coding
5292	chr2	138897129	138897348	+	0	NA	Intergenic	Intergenic	77309	NR_035477	100316816		NR_035477	ENSMUSG00000088983	Mir1952	mmu-mir-1952	microRNA 1952	ncRNA
5369	chr2	159002807	159003023	+	0	NA	Intergenic	Intergenic	208108	NM_145742	71715		NM_145742	ENSMUSG00000027655	Dhx35	1200009D07Rik|Ddx35	DEAH-box helicase 35	protein-coding
4440	chr18	78776658	78777375	+	0	NA	intron (NM_053099, intron 5 of 5)	intron (NM_053099, intron 5 of 5)	-180066	NM_207651	27411		NM_030683	ENSMUSG00000024552	Slc14a2	UT-A1|UT-A3	solute carrier family 14 (urea transporter), member 2	protein-coding
9203	chr9	89286429	89286801	+	0	NA	Intergenic	Intergenic	75231	NM_001359993	107885		NM_026829	ENSMUSG00000066442	Mthfs	1110034I12Rik|2310020H23Rik	5, 10-methenyltetrahydrofolate synthetase	protein-coding
3480	chr16	11176092	11176713	+	0	NA	promoter-TSS (NM_145931)	promoter-TSS (NM_145931)	-9	NR_027502	106205		NM_145931	ENSMUSG00000037965	Zc3h7a	A430104C18Rik|HSPC055|Zc3h7|Zc3hdc7	zinc finger CCCH type containing 7 A	protein-coding
1313	chr11	57239982	57240334	+	0	NA	intron (NM_001113325, intron 10 of 15)	intron (NM_001113325, intron 10 of 15)	227112	NM_001252403	14799		NM_008165	ENSMUSG00000020524	Gria1	2900051M01Rik|Glr-1|Glr1|GluA1|GluR-A|GluRA|Glur-1|Glur1|HIPA1|gluR-K1	glutamate receptor, ionotropic, AMPA1 (alpha 1)	protein-coding
545	chr1	172499892	172500153	+	0	NA	promoter-TSS (NM_178598)	promoter-TSS (NM_178598)	-224	NM_178598	21346		NM_178598	ENSMUSG00000026547	Tagln2	2700094C18Rik|SM22beta|Sm22B|Sm22a	transgelin 2	protein-coding
3091	chr15	25414546	25414865	+	0	NA	promoter-TSS (NM_027395)	promoter-TSS (NM_027395)	513	NR_027376	432939		NM_001013791		Gm5468	100040583|EG432939|Gm48957	predicted gene 5468	ncRNA
1107	chr11	4947297	4947594	+	0	NA	promoter-TSS (NM_001243043)	promoter-TSS (NM_001243043)	-76	NM_001243043	11764		NM_007454	ENSMUSG00000009090	Ap1b1	Adtb1|b2b1660Clo	adaptor protein complex AP-1, beta 1 subunit	protein-coding
9343	chrX	13041821	13042031	+	0	NA	promoter-TSS (NR_038158)	promoter-TSS (NR_038158)	-89	NR_038158	70489		NR_038158	ENSMUSG00000087424	5730405O15Rik	-	RIKEN cDNA 5730405O15 gene	ncRNA
6622	chr4	151950249	151950482	+	0	NA	intron (NM_172704, intron 1 of 15)	intron (NM_172704, intron 1 of 15)	16645	NM_172704	230935		NM_172704	ENSMUSG00000039768	Dnajc11	E030019A03Rik	DnaJ heat shock protein family (Hsp40) member C11	protein-coding
701	chr10	18456138	18456417	+	0	NA	intron (NM_173390, intron 1 of 6)	intron (NM_173390, intron 1 of 6)	-13704	NM_001163592	215819		NM_173390	ENSMUSG00000039835	Nhsl1	5730409E15Rik|A630035H13Rik|A730096F01|D10Bwg0940e|mKIAA1357	NHS like 1	protein-coding
948	chr10	96804391	96804910	+	0	NA	Intergenic	Intergenic	187649	NM_007569	12226		NM_007569	ENSMUSG00000036478	Btg1	-	BTG anti-proliferation factor 1	protein-coding
1195	chr11	32454762	32455293	+	0	NA	promoter-TSS (NM_001361561)	promoter-TSS (NM_001361561)	-343	NM_173784	327900		NM_173784	ENSMUSG00000044949	Ubtd2	4930571L24|9630054F20Rik	ubiquitin domain containing 2	protein-coding
5379	chr2	160426984	160427233	+	0	NA	Intergenic	Intergenic	-60043	NM_010658	16658		NM_010658	ENSMUSG00000074622	Mafb	Kreisler|Krml|Krml1|kr	MAF bZIP transcription factor B	protein-coding
5624	chr3	55373782	55373997	+	0	NA	intron (NM_019978, intron 3 of 16)	intron (NM_019978, intron 3 of 16)	29330	NR_165825	101056032		NR_165824	ENSMUSG00000105975	Gm9831	Gm40051|Gm42609	predicted gene 9831	ncRNA
4442	chr18	79109511	79109763	+	0	NA	5' UTR (NM_053099, exon 1 of 6)	5' UTR (NM_053099, exon 1 of 6)	807	NM_053099	240427		NM_053099	ENSMUSG00000024548	Setbp1	C130092E12|Seb|mKIAA0437	SET binding protein 1	protein-coding
3386	chr15	95228465	95228689	+	0	NA	intron (NM_001289653, intron 20 of 20)	intron (NM_001289653, intron 20 of 20)	-79259	NR_015482	100043315		NR_015482	ENSMUSG00000100603	LOC100043315	-	uncharacterized LOC100043315	ncRNA
4190	chr18	16038024	16038429	+	0	NA	Intergenic	Intergenic	-278069	NM_199055	71367		NM_199055	ENSMUSG00000047161	Chst9	5430438D01Rik|GalNAc4ST-2|galNAc-4-ST2	carbohydrate sulfotransferase 9	protein-coding
5523	chr3	16847008	16847633	+	0	NA	Intergenic	Intergenic	30226	NR_153388	102632048		NR_153388		Gm30223	-	predicted gene, 30223	ncRNA
5290	chr2	138609435	138609820	+	0	NA	Intergenic	Intergenic	-210302	NR_035477	100316816		NR_035477	ENSMUSG00000088983	Mir1952	mmu-mir-1952	microRNA 1952	ncRNA
4540	chr19	14973904	14974403	+	0	NA	Intergenic	Intergenic	-375970	NM_001302947	21888		NM_011600	ENSMUSG00000024642	Tle4	5730411M05Rik|Bce-1|Bce1|ESTM13|ESTM14|Grg4|grg-4	transducin-like enhancer of split 4	protein-coding
8941	chr9	37207911	37208308	+	0	NA	promoter-TSS (NM_001310096)	promoter-TSS (NM_001310096)	-114	NM_025464	66279		NM_025464	ENSMUSG00000032121	Tmem218	1810021J13Rik	transmembrane protein 218	protein-coding
7224	chr5	140331868	140332197	+	0	NA	promoter-TSS (NM_001356584)	promoter-TSS (NM_001356584)	76	NM_001356584	17766		NM_008637	ENSMUSG00000036639	Nudt1	Mth1	nudix hydrolase 1	protein-coding
3961	chr17	42876502	42876864	+	0	NA	promoter-TSS (NM_009847)	promoter-TSS (NM_009847)	-259	NM_009847	12488		NM_009847	ENSMUSG00000061665	Cd2ap	METS-1|Mets1	CD2-associated protein	protein-coding
7690	chr6	118478947	118479276	+	0	NA	intron (NM_011763, intron 1 of 5)	intron (NM_011763, intron 1 of 5)	162	NM_011763	22750		NM_011763	ENSMUSG00000072623	Zfp9	1810048F22Rik|Krox-4|Zfp-9|mszf79-2	zinc finger protein 9	protein-coding
283	chr1	84695981	84696224	+	0	NA	TTS (NR_039588)	TTS (NR_039588)	119	NM_152915	227325		NM_152915	ENSMUSG00000036766	Dner	A930026D19Rik|BET|Bret	delta/notch-like EGF repeat containing	protein-coding
7904	chr7	43466249	43466520	+	0	NA	exon (NM_001290316, exon 5 of 10)	exon (NM_001290316, exon 5 of 10)	3233	NM_001368881	75690		NM_001290316	ENSMUSG00000070604	Vsig10l	-	V-set and immunoglobulin domain containing 10 like	protein-coding
1641	chr11	117443984	117444330	+	0	NA	Intergenic	Intergenic	17994	NR_166733	102637448		NR_166733	ENSMUSG00000085336	Gm11732	-	predicted gene 11732	ncRNA
8321	chr8	3672000	3672311	+	0	NA	intron (NM_001357661, intron 1 of 1)	intron (NM_001357661, intron 1 of 1)	236	NM_001357661	100503924		NM_001357661	ENSMUSG00000089665	Fcor	2400009B08Rik	Foxo1 corepressor	protein-coding
3378	chr15	93631011	93631543	+	0	NA	Intergenic	Intergenic	-35375	NM_001033217	106042		NM_001033217	ENSMUSG00000036158	Prickle1	1110058P22Rik|Pk1|Prickle|b2b019Clo|mpk1	prickle planar cell polarity protein 1	protein-coding
8793	chr8	120538060	120538375	+	0	NA	promoter-TSS (NR_151732)	promoter-TSS (NR_151732)	-479	NR_106159	102466849		NR_106159	ENSMUSG00000098280	Mir7687	Gm27573|mmu-mir-7687	microRNA 7687	ncRNA
1545	chr11	100397689	100398043	+	0	NA	promoter-TSS (NR_132425)	promoter-TSS (NR_132425)	-76	NM_010593	16480		NM_010593	ENSMUSG00000001552	Jup	Ctnng|D930025P04Rik|PG	junction plakoglobin	protein-coding
4701	chr19	58419865	58420311	+	0	NA	intron (NM_010279, intron 4 of 10)	intron (NM_010279, intron 4 of 10)	35310	NM_010279	14585		NM_010279	ENSMUSG00000025089	Gfra1	GFRalpha-1	glial cell line derived neurotrophic factor family receptor alpha 1	protein-coding
3806	chr16	96192101	96192400	+	0	NA	promoter-TSS (NM_001001492)	promoter-TSS (NM_001001492)	7	NM_001001492	385668		NM_001001492	ENSMUSG00000045275	Lca5l	4921526F01Rik|Lcca5l	Leber congenital amaurosis 5-like	protein-coding
7747	chr6	139194473	139194857	+	0	NA	Intergenic	Intergenic	127911	NR_045149	70962		NR_045149	ENSMUSG00000108128	4922502N22Rik	-	RIKEN cDNA 4922502N22 gene	ncRNA
5915	chr3	130803517	130803983	+	0	NA	Intergenic	Intergenic	-73352	NM_001005859	68436		NM_026724	ENSMUSG00000062006	Rpl34	1100001I22Rik	ribosomal protein L34	protein-coding
3952	chr17	35993859	35994423	+	0	NA	promoter-TSS (NR_015618)	promoter-TSS (NR_015618)	-363	NR_015618	77810		NR_015618		A930015D03Rik	-	RIKEN cDNA A930015D03 gene	ncRNA
1339	chr11	61574720	61575025	+	0	NA	intron (NM_001362587, intron 1 of 11)	intron (NM_001362587, intron 1 of 11)	4815	NM_010148	13855		NM_010148	ENSMUSG00000001036	Epn2	9530051D10Rik|Ibp2	epsin 2	protein-coding
3582	chr16	37964211	37964497	+	0	NA	intron (NM_153394, intron 3 of 9)	intron (NM_153394, intron 3 of 9)	47858	NM_153394	239845		NM_153394	ENSMUSG00000046961	Gpr156	Gababl	G protein-coupled receptor 156	protein-coding
3971	chr17	45563928	45564243	+	0	NA	TTS (NM_008690)	TTS (NM_008690)	149	NM_001357105	73836		NM_028662	ENSMUSG00000037089	Slc35b2	1110003M08Rik|PAPST1|Slc35b1	solute carrier family 35, member B2	protein-coding
8928	chr9	34791311	34792035	+	0	NA	intron (NM_001190912, intron 1 of 15)	intron (NM_001190912, intron 1 of 15)	302942	NM_001190912	67703		NM_026324	ENSMUSG00000032036	Kirrel3	1500010O20Rik|2900036G11Rik|NEPH2|SST4|mKIAA1867	kirre like nephrin family adhesion molecule 3	protein-coding
5423	chr2	169730684	169730894	+	0	NA	intron (NM_177659, intron 1 of 2)	intron (NM_177659, intron 1 of 2)	98280	NM_080455	228911		NM_080455	ENSMUSG00000047907	Tshz2	2900073F20Rik|B830045G17|Mtsh2|Sdccag33l|Tsh2|Zfp218|mKIAA4248|teashirt2	teashirt zinc finger family member 2	protein-coding
7692	chr6	119847931	119848877	+	0	NA	promoter-TSS (NM_178085)	promoter-TSS (NM_178085)	211	NR_030776	67289		NR_030776		3110021A11Rik	-	RIKEN cDNA 3110021A11 gene	ncRNA
4542	chr19	15340555	15340927	+	0	NA	Intergenic	Intergenic	583881	NM_001205339	107272		NM_177420	ENSMUSG00000024640	Psat1	D8Ertd814e|EPIP|PSA|Psat	phosphoserine aminotransferase 1	protein-coding
8208	chr7	125565804	125566065	+	0	NA	intron (NM_001008700, intron 3 of 10)	intron (NM_001008700, intron 3 of 10)	13663	NM_001008700	16190		NM_001008700	ENSMUSG00000030748	Il4ra	CD124|Il4r	interleukin 4 receptor, alpha	protein-coding
8348	chr8	9268566	9268780	+	0	NA	intron (NM_173446, intron 1 of 2)	intron (NM_173446, intron 1 of 2)	124004	NR_073360	74688		NR_073360	ENSMUSG00000109215	4930453L07Rik	-	RIKEN cDNA 4930453L07 gene	ncRNA
958	chr10	98419039	98419609	+	0	NA	Intergenic	Intergenic	-67457	NR_045179	667438		NR_045179	ENSMUSG00000112896	Gm8633	EG667438	predicted gene 8633	ncRNA
1628	chr11	116274121	116274483	+	0	NA	promoter-TSS (NM_146032)	promoter-TSS (NM_146032)	-85	NM_146032	217337		NM_146032	ENSMUSG00000020780	Srp68	2610024I03Rik	signal recognition particle 68	protein-coding
3368	chr15	91928398	91928827	+	0	NA	Intergenic	Intergenic	90284	NM_198927	223809		NM_198927	ENSMUSG00000047295	Smgc	2310010P21Rik|DXImx49e|Muc19|Muc19/Smgc|Sfc21	submandibular gland protein C	protein-coding
995	chr10	106975166	106975449	+	0	NA	intron (NM_001142804, intron 9 of 15)	intron (NM_001142804, intron 9 of 15)	148330	NM_001142804	380660		NM_198636	ENSMUSG00000035948	Acss3	8430416H19Rik|Gm874	acyl-CoA synthetase short-chain family member 3	protein-coding
598	chr1	186117053	186117364	+	0	NA	exon (NM_146106, exon 1 of 5)	exon (NM_146106, exon 1 of 5)	102	NM_146106	226791		NM_146106	ENSMUSG00000039246	Lyplal1	Q96AVO	lysophospholipase-like 1	protein-coding
555	chr1	178337571	178338103	+	0	NA	promoter-TSS (NM_016805)	promoter-TSS (NM_016805)	-22	NM_016805	51810		NM_016805	ENSMUSG00000039630	Hnrnpu	Hnrpu|SAFA|Sp120|hnRNP U	heterogeneous nuclear ribonucleoprotein U	protein-coding
3580	chr16	37608865	37609181	+	0	NA	intron (NR_027778, intron 3 of 12)	intron (NR_027778, intron 3 of 12)	28870	NM_013547	15233		NM_013547	ENSMUSG00000022821	Hgd	Hgo|aku	homogentisate 1, 2-dioxygenase	protein-coding
6617	chr4	151108345	151108792	+	0	NA	intron (NM_001081557, intron 11 of 23)	CpG	18998	NM_001308446	105704528		NM_001308446	ENSMUSG00000078491	Gm13090	-	predicted gene 13090	protein-coding
3950	chr17	35865798	35866426	+	0	NA	promoter-TSS (NM_175242)	promoter-TSS (NM_175242)	-16	NM_001146710	76448		NM_175242	ENSMUSG00000034595	Ppp1r18	2310014H01Rik	protein phosphatase 1, regulatory subunit 18	protein-coding
713	chr10	21834863	21835656	+	0	NA	Intergenic	Intergenic	-46925	NM_001161845	20393		NM_011361	ENSMUSG00000019970	Sgk1	Sgk	serum/glucocorticoid regulated kinase 1	protein-coding
3334	chr15	85336014	85337267	+	0	NA	intron (NM_016843, intron 1 of 11)	CpG	385	NM_016843	54138		NM_016843	ENSMUSG00000016541	Atxn10	E46|Sca10|TEG-169|Tex169	ataxin 10	protein-coding
8652	chr8	90755865	90756148	+	0	NA	Intergenic	Intergenic	61387	NR_157160	100503868		NR_157160	ENSMUSG00000110332	Gm19935	Gm45396	predicted gene, 19935	ncRNA
1806	chr12	41232288	41232612	+	0	NA	intron (NM_053122, intron 4 of 6)	intron (NM_053122, intron 4 of 6)	208360	NM_053122	93757		NM_053122	ENSMUSG00000056899	Immp2l	IMP2|Tg(HLA-A/H2-D)2Enge	IMP2 inner mitochondrial membrane peptidase-like (S. cerevisiae)	protein-coding
2241	chr13	42906082	42906320	+	0	NA	intron (NM_001302636, intron 1 of 12)	intron (NM_001302636, intron 1 of 12)	39954	NM_001302636	218194		NM_198419	ENSMUSG00000054728	Phactr1	9630030F18Rik|Rpel1	phosphatase and actin regulator 1	protein-coding
451	chr1	155417008	155417505	+	0	NA	5' UTR (NM_011273, exon 1 of 15)	5' UTR (NM_011273, exon 1 of 15)	188	NM_011273	19775		NM_011273	ENSMUSG00000026469	Xpr1	Rmc-1|Rmc1|Sxv|Syg1|XR	xenotropic and polytropic retrovirus receptor 1	protein-coding
2301	chr13	55182357	55182784	+	0	NA	Intergenic	Intergenic	-27212	NM_008739	18193		NM_008739	ENSMUSG00000021488	Nsd1	KMT3B	nuclear receptor-binding SET-domain protein 1	protein-coding
1952	chr12	83017967	83018236	+	0	NA	intron (NM_015812, intron 3 of 16)	intron (NM_015812, intron 3 of 16)	-78946	NR_046045	74283		NR_046045	ENSMUSG00000100890	1700085C21Rik	-	RIKEN cDNA 1700085C21 gene	ncRNA
216	chr1	72870420	72870737	+	0	NA	intron (NM_010518, intron 1 of 3)	intron (NM_010518, intron 1 of 3)	4287	NM_010518	16011		NM_010518	ENSMUSG00000026185	Igfbp5	IGFBP-5|IGFBP-5P	insulin-like growth factor binding protein 5	protein-coding
3339	chr15	86597447	86597946	+	0	NA	Intergenic	Intergenic	320021	NM_001358062	223754		NM_145476	ENSMUSG00000051864	Tbc1d22a	D15Ertd781e	TBC1 domain family, member 22a	protein-coding
1582	chr11	106613079	106613386	+	0	NA	promoter-TSS (NM_198292)	promoter-TSS (NM_198292)	-302	NM_198292	21763		NM_198292	ENSMUSG00000040548	Tex2	4930568E07Rik|Def-5|Taz4	testis expressed gene 2	protein-coding
9431	chrX	134059095	134059331	+	0	NA	promoter-TSS (NM_001359054)	promoter-TSS (NM_001359054)	37	NM_001359054	108062		NM_133196	ENSMUSG00000031256	Cstf2	C630034J23Rik|Cstf64|mir-3112	cleavage stimulation factor, 3' pre-RNA subunit 2	protein-coding
6488	chr4	128241069	128241373	+	0	NA	intron (NM_001281955, intron 5 of 70)	intron (NM_001281955, intron 5 of 70)	19674	NM_027036	69317		NM_027036	ENSMUSG00000048686	Hmgb4	1700001F22Rik	high-mobility group box 4	protein-coding
1961	chr12	84617453	84617767	+	0	NA	promoter-TSS (NM_008992)	promoter-TSS (NM_008992)	-144	NM_008992	19300		NM_008992	ENSMUSG00000021240	Abcd4	P69r|P70R|Pxmp1l	ATP-binding cassette, sub-family D member 4	protein-coding
787	chr10	45485167	45485541	+	0	NA	Intergenic	Intergenic	-15153	NM_001031772	380669		NM_001031772	ENSMUSG00000063804	Lin28b	2810403D23Rik|D030047M17Rik|Lin-28.2	lin-28 homolog B	protein-coding
1378	chr11	68967789	68968054	+	0	NA	promoter-TSS (NM_028048)	promoter-TSS (NM_028048)	-210	NM_028048	71998		NM_028048	ENSMUSG00000018740	Slc25a35	1810012H11Rik	solute carrier family 25, member 35	protein-coding
3641	chr16	55476715	55476937	+	0	NA	Intergenic	Intergenic	-17905	NR_039578	100628589		NR_039578	ENSMUSG00000093292	Mir5118	mmu-mir-5118|mu-mir-5118	microRNA 5118	ncRNA
6566	chr4	140514031	140514360	+	0	NA	TTS (NM_001290803)	TTS (NM_001290803)	133728	NR_151509	329970		NR_151508		Gm13016	A830025M08	predicted gene 13016	ncRNA
3545	chr16	30977505	30977771	+	0	NA	intron (NM_198626, intron 3 of 3)	intron (NM_198626, intron 3 of 3)	103794	NM_198626	268880		NM_198626	ENSMUSG00000047434	Xxylt1	-	xyloside xylosyltransferase 1	protein-coding
8565	chr8	67956637	67956990	+	0	NA	intron (NM_177698, intron 3 of 14)	intron (NM_177698, intron 3 of 14)	17761	NM_177698	234353		NM_027626	ENSMUSG00000030465	Psd3	4931420C21Rik|D430018P08|EFA6D	pleckstrin and Sec7 domain containing 3	protein-coding
8661	chr8	91634565	91635296	+	0	NA	intron (NM_011936, intron 8 of 8)	intron (NM_011936, intron 8 of 8)	166724	NM_001253822	16373		NM_008393	ENSMUSG00000031734	Irx3	-	Iroquois related homeobox 3	protein-coding
2908	chr14	89875010	89875600	+	0	NA	Intergenic	RLTR40|LTR|ERVK	-20919	NR_002862	328451		NR_002862		Gm5088	EG328451|Pabpc4l	poly(A)-binding protein, cytoplasmic pseudogene	pseudo
4585	chr19	27218833	27219103	+	0	NA	intron (NM_013703, intron 1 of 18)	CpG	1948	NM_001161420	22359		NM_013703	ENSMUSG00000024924	Vldlr	-	very low density lipoprotein receptor	protein-coding
4681	chr19	54383751	54383973	+	0	NA	Intergenic	Intergenic	338603	NM_007417	11551		NM_007417	ENSMUSG00000033717	Adra2a	Adra-2|Adra-2a|alpha(2A)AR|alpha2-C10|alpha2A|alpha2A-AR	adrenergic receptor, alpha 2a	protein-coding
2228	chr13	39537881	39538253	+	0	NA	Intergenic	Intergenic	253317	NR_167936	105245474		NR_167936	ENSMUSG00000114710	Gm40923	-	predicted gene, 40923	ncRNA
5807	chr3	103708338	103708567	+	0	NA	Intergenic	RLTR40|LTR|ERVK	29549	NM_133859	99543		NM_133859	ENSMUSG00000027848	Olfml3	2810002E22Rik|HNOEL-iso|ONT3|mONT3	olfactomedin-like 3	protein-coding
6437	chr4	118134903	118135228	+	0	NA	promoter-TSS (NM_009176)	promoter-TSS (NM_009176)	-119	NM_001285521	20441		NM_009176	ENSMUSG00000028538	St3gal3	ST3GalIII|ST3N|Siat3|Siat6	ST3 beta-galactoside alpha-2,3-sialyltransferase 3	protein-coding
4955	chr2	60412854	60413153	+	0	NA	TTS (NR_046065)	TTS (NR_046065)	1478	NR_046065	100039176		NR_046065	ENSMUSG00000087283	Gm13580	-	predicted gene 13580	ncRNA
8650	chr8	90636036	90636558	+	0	NA	Intergenic	MIRb|SINE|MIR	181096	NR_157160	100503868		NR_157160	ENSMUSG00000110332	Gm19935	Gm45396	predicted gene, 19935	ncRNA
1580	chr11	106134795	106135009	+	0	NA	intron (NM_011947, intron 6 of 15)	intron (NM_011947, intron 6 of 15)	25025	NM_001356459	67803		NM_172397	ENSMUSG00000040699	Limd2	0610025L06Rik	LIM domain containing 2	protein-coding
7753	chr6	140962286	140963327	+	0	NA	Intergenic	Intergenic	-286463	NM_018779	54611		NM_018779	ENSMUSG00000041741	Pde3a	A930022O17Rik	phosphodiesterase 3A, cGMP inhibited	protein-coding
679	chr10	12400311	12400873	+	0	NA	intron (NM_011682, intron 72 of 73)	intron (NM_011682, intron 72 of 73)	461143	NM_011682	22288		NM_011682	ENSMUSG00000019820	Utrn	DRP|Dmdl	utrophin	protein-coding
1950	chr12	81836258	81837032	+	0	NA	Intergenic	Intergenic	-23385	NM_018814	54604		NM_018814	ENSMUSG00000021140	Pcnx1	2900024E21Rik|3526401J03Rik|Pcnx|Pcnxl1	pecanex 1	protein-coding
217	chr1	72909462	72909724	+	0	NA	Intergenic	ORR1E|LTR|ERVL-MaLR	-34728	NM_010518	16011		NM_010518	ENSMUSG00000026185	Igfbp5	IGFBP-5|IGFBP-5P	insulin-like growth factor binding protein 5	protein-coding
1334	chr11	60830744	60830955	+	0	NA	intron (NM_001172112, intron 1 of 6)	intron (NM_001172112, intron 1 of 6)	218	NM_145428	216820		NM_145428	ENSMUSG00000042569	Dhrs7b	PexRAP	dehydrogenase/reductase 7B	protein-coding
7229	chr5	141202525	141202748	+	0	NA	Intergenic	Intergenic	-38898	NM_177879	330222		NM_177879	ENSMUSG00000039683	Sdk1	5330440E10|6720466O15Rik	sidekick cell adhesion molecule 1	protein-coding
786	chr10	45446120	45446755	+	0	NA	intron (NM_001031772, intron 2 of 4)	intron (NM_001031772, intron 2 of 4)	23764	NM_001031772	380669		NM_001031772	ENSMUSG00000063804	Lin28b	2810403D23Rik|D030047M17Rik|Lin-28.2	lin-28 homolog B	protein-coding
1971	chr12	86509598	86510166	+	0	NA	intron (NM_001159500, intron 5 of 6)	intron (NM_001159500, intron 5 of 6)	88238	NM_011934	26380		NM_011934	ENSMUSG00000021255	Esrrb	Err2|Errb|Estrrb|Nr3b2	estrogen related receptor, beta	protein-coding
7909	chr7	44697379	44697585	+	0	NA	Intergenic	Intergenic	-11248	NM_029317	75510		NM_029317	ENSMUSG00000066500	Izumo2	1700023D19Rik	IZUMO family member 2	protein-coding
8575	chr8	70523124	70523394	+	0	NA	promoter-TSS (NM_029366)	promoter-TSS (NM_029366)	-79	NM_029366	75620		NM_029366	ENSMUSG00000055553	Kxd1	0610030B01Rik|2810422J05Rik	KxDL motif containing 1	protein-coding
5895	chr3	127729489	127729740	+	0	NA	intron (NM_027808, intron 1 of 13)	intron (NM_027808, intron 1 of 13)	50913	NM_027808	71481		NM_027808	ENSMUSG00000028028	Alpk1	8430410J10Rik|LAK	alpha-kinase 1	protein-coding
8671	chr8	92569669	92569943	+	0	NA	Intergenic	Intergenic	-104483	NM_022428	64379		NM_022428	ENSMUSG00000031738	Irx6	-	Iroquois homeobox 6	protein-coding
3628	chr16	52900802	52901167	+	0	NA	Intergenic	Intergenic	-85240	NR_040495	73820		NR_040495	ENSMUSG00000116611	4930404A05Rik	-	RIKEN cDNA 4930404A05 gene	ncRNA
1368	chr11	67052156	67052728	+	0	NA	promoter-TSS (NM_001040026)	promoter-TSS (NM_001040026)	176	NM_025510	66358		NM_025510	ENSMUSG00000020910	Adprm	2310004I24Rik|MDS006	ADP-ribose/CDP-alcohol diphosphatase, manganese dependent	protein-coding
6576	chr4	142589072	142589584	+	0	NA	Intergenic	Intergenic	-349927	NM_001109685	71529		NM_144531	ENSMUSG00000040606	Kazn	2310007B04Rik|9030409G11Rik|Kaz|Kazrin	kazrin, periplakin interacting protein	protein-coding
2746	chr14	48453706	48453938	+	0	NA	intron (NR_132324, intron 3 of 13)	intron (NR_132324, intron 3 of 13)	7470	NR_132324	218989		NM_172600	ENSMUSG00000036339	Tmem260	5930435P15|6720456H20Rik	transmembrane protein 260	protein-coding
8465	chr8	39152973	39153220	+	0	NA	intron (NM_001357305, intron 7 of 8)	intron (NM_001357305, intron 7 of 8)	-144884	NR_044988	621335		NR_044988	ENSMUSG00000109827	Gm6213	EG621335	predicted gene 6213	ncRNA
3445	chr16	5322040	5322580	+	0	NA	intron (NR_169081, intron 1 of 2)	intron (NR_169081, intron 1 of 2)	15472	NR_169081	105246064		NR_169081	ENSMUSG00000116029	Gm41414	-	predicted gene, 41414	ncRNA
6466	chr4	124693407	124693699	+	0	NA	promoter-TSS (NM_026031)	promoter-TSS (NM_026031)	1	NM_026031	67205		NM_026031	ENSMUSG00000028907	Utp11	2700082D03Rik|CGI-94|Cgi94|Utp11l	UTP11 small subunit processome component	protein-coding
6588	chr4	147101864	147102813	+	0	NA	Intergenic	CpG	-22544	NM_001378742	108168963		NM_001378742		Zfp978	Gm13145	zinc finger protein 978	protein-coding
5374	chr2	159500036	159501000	+	0	NA	Intergenic	Zaphod2|DNA|hAT-Tip100	-446823	NR_040498	71081		NR_040498	ENSMUSG00000085198	4933416E03Rik	-	RIKEN cDNA 4933416E03 gene	ncRNA
5629	chr3	55828265	55828854	+	0	NA	intron (NM_030595, intron 38 of 57)	intron (NM_030595, intron 38 of 57)	-18546	NR_033592	71182		NR_033592	ENSMUSG00000106572	4933417G07Rik	-	SEC13 homolog pseudogene	pseudo
5387	chr2	163472513	163472747	+	0	NA	promoter-TSS (NR_028122)	promoter-TSS (NR_028122)	-1	NM_173397	228859		NM_173397	ENSMUSG00000048486	Fitm2	D930001I22Rik|Fit2	fat storage-inducing transmembrane protein 2	protein-coding
6958	chr5	85608811	85609153	+	0	NA	Intergenic	Intergenic	456601	NM_001345903	12617		NM_007683	ENSMUSG00000029253	Cenpc1	CENP-C|Cenpc	centromere protein C1	protein-coding
9357	chrX	36597923	36598137	+	0	NA	promoter-TSS (NM_016783)	promoter-TSS (NM_016783)	-163	NM_016783	53328		NM_016783	ENSMUSG00000006373	Pgrmc1	HPR6.6|PPMR|Vema|mPR	progesterone receptor membrane component 1	protein-coding
1482	chr11	89665335	89665736	+	0	NA	intron (NM_001327810, intron 1 of 19)	intron (NM_001327810, intron 1 of 19)	31401	NM_001327810	382543		NM_172534	ENSMUSG00000047773	Ankfn1	4932411E22Rik|Gm1175|mWAKE|nmf9	ankyrin-repeat and fibronectin type III domain containing 1	protein-coding
7042	chr5	110810052	110810259	+	0	NA	promoter-TSS (NM_001347394)	promoter-TSS (NM_001347394)	-74	NM_009469	22241		NM_009469	ENSMUSG00000029512	Ulk1	Unc51.1|mKIAA0722	unc-51 like kinase 1	protein-coding
5931	chr3	137918172	137918428	+	0	NA	promoter-TSS (NM_019920)	promoter-TSS (NM_019920)	-255	NM_019920	56692		NM_019920	ENSMUSG00000091512	Lamtor3	Map2k1ip1|Mapbp|Mapksp1|Mp1	late endosomal/lysosomal adaptor, MAPK and MTOR activator 3	protein-coding
441	chr1	153191724	153191969	+	0	NA	Intergenic	Intergenic	-5399	NM_008485	16782		NM_008485	ENSMUSG00000026479	Lamc2	-	laminin, gamma 2	protein-coding
7181	chr5	133890621	133890940	+	0	NA	Intergenic	Intergenic	208861	NR_166664	102640952		NR_166664		Gm15627	-	predicted gene 15627	ncRNA
6372	chr4	103180303	103180506	+	0	NA	intron (NM_177732, intron 9 of 9)	intron (NM_177732, intron 9 of 9)	34772	NM_177732	242585		NM_177732	ENSMUSG00000028521	Slc35d1	C330011J09|UGTREL7|mKIAA0260	solute carrier family 35 (UDP-glucuronic acid/UDP-N-acetylgalactosamine dual transporter), member D1	protein-coding
6360	chr4	101165408	101165621	+	0	NA	intron (NM_013567, intron 12 of 22)	intron (NM_013567, intron 12 of 22)	96476	NM_183024	242570		NM_183024	ENSMUSG00000035275	Raver2	A430091O22Rik	ribonucleoprotein, PTB-binding 2	protein-coding
6476	chr4	126321535	126321823	+	0	NA	promoter-TSS (NM_133883)	promoter-TSS (NM_133883)	24	NM_133883	100206		NM_133883	ENSMUSG00000042558	Adprs	Adprhl2|Arh3	ADP-ribosylserine hydrolase	protein-coding
2881	chr14	77599326	77599801	+	0	NA	intron (NM_172813, intron 11 of 18)	intron (NM_172813, intron 11 of 18)	-92695	NR_033141	629678		NM_001037935	ENSMUSG00000067973	Gm6994	EG629678	predicted gene 6994	ncRNA
772	chr10	41887246	41887566	+	0	NA	promoter-TSS (NM_001013370)	promoter-TSS (NM_001013370)	-33	NM_001013370	140742		NM_001013370	ENSMUSG00000038332	Sesn1	1110002G11Rik|Pa26|Sest1	sestrin 1	protein-coding
6351	chr4	99294355	99294644	+	0	NA	Intergenic	Intergenic	100352	NM_001145967	242557		NM_175029	ENSMUSG00000028550	Atg4c	Apg4-C|Apg4c|Atg4cl|Autl1	autophagy related 4C, cysteine peptidase	protein-coding
3195	chr15	61985569	61985873	+	0	NA	5' UTR (NM_001177352, exon 1 of 3)	5' UTR (NM_001177352, exon 1 of 3)	380	NM_010849	17869		NM_010849	ENSMUSG00000022346	Myc	Myc2|Niard|Nird|bHLHe39	myelocytomatosis oncogene	protein-coding
8475	chr8	41416910	41417203	+	0	NA	promoter-TSS (NM_013522)	promoter-TSS (NM_013522)	62	NM_013522	14300		NM_013522	ENSMUSG00000031590	Frg1	-	FSHD region gene 1	protein-coding
1386	chr11	69411346	69411602	+	0	NA	intron (NM_001017426, intron 2 of 23)	CpG	4720	NM_001017426	216850		NM_001017426	ENSMUSG00000018476	Kdm6b	1700064E03Rik|Jmjd3	KDM1 lysine (K)-specific demethylase 6B	protein-coding
5364	chr2	157320076	157320298	+	0	NA	exon (NM_001355163, exon 15 of 18)	exon (NM_001355163, exon 15 of 18)	17239	NM_001329683	14601		NM_010285	ENSMUSG00000027643	Ghrh	GRF|Ghrf	growth hormone releasing hormone	protein-coding
1480	chr11	89327302	89327610	+	0	NA	Intergenic	Intergenic	-24897	NM_008711	18121		NM_008711	ENSMUSG00000048616	Nog	-	noggin	protein-coding
7040	chr5	110466840	110467098	+	0	NA	Intergenic	(CA)n|Simple_repeat|Simple_repeat	-18466	NM_001317042	381668		NM_028596	ENSMUSG00000043323	Fbrsl1	2410025L10Rik|Gm1049|Gm29766|mKIAA1545	fibrosin-like 1	protein-coding
6362	chr4	101264891	101265298	+	0	NA	5' UTR (NM_146145, exon 1 of 25)	5' UTR (NM_146145, exon 1 of 25)	129	NM_013567	16451		NM_013567	ENSMUSG00000028530	Jak1	BAP004|C130039L05Rik	Janus kinase 1	protein-coding
6370	chr4	102734211	102734477	+	0	NA	Intergenic	Intergenic	-25791	NM_001285852	73094		NM_144906	ENSMUSG00000028524	Sgip1	3110007P09Rik|SGIP1alpha|gag	SH3-domain GRB2-like (endophilin) interacting protein 1	protein-coding
3313	chr15	82293972	82294185	+	0	NA	3' UTR (NM_001358837, exon 12 of 12)	3' UTR (NM_001358837, exon 12 of 12)	-4906	NM_029066	74716		NM_029066	ENSMUSG00000022455	Wbp2nl	4930521I23Rik|PAWP	WBP2 N-terminal like	protein-coding
1091	chr11	3131854	3132146	+	0	NA	TTS (NR_003517)	TTS (NR_003517)	7998	NR_003517	236604		NM_001004146	ENSMUSG00000121500	Pisd-ps1	-	phosphatidylserine decarboxylase, pseudogene 1	pseudo
3107	chr15	29573331	29573697	+	0	NA	Intergenic	Intergenic	139890	NR_039542	100628607		NR_039542	ENSMUSG00000092639	Mir3964	mmu-mir-3964|mu-mir-3964	microRNA 3964	ncRNA
6537	chr4	134930276	134930742	+	0	NA	promoter-TSS (NM_026780)	promoter-TSS (NM_026780)	-471	NM_026780	68592		NM_026780	ENSMUSG00000028821	Syf2	1110018L13Rik|Cbpin|D4Bwg1551e|Gcipip|Ntc31|mp29|p29	SYF2 homolog, RNA splicing factor (S. cerevisiae)	protein-coding
5338	chr2	152024981	152025316	+	0	NA	Intergenic	Intergenic	25282	NM_001164820	69698		NM_027172	ENSMUSG00000027463	Slc52a3	2310046K01Rik|RFT2	solute carrier protein family 52, member 3	protein-coding
6299	chr4	87379676	87380025	+	0	NA	Intergenic	Intergenic	-149310	NM_172426	76376		NM_172426	ENSMUSG00000037996	Slc24a2	2810021B17Rik|6330417K15Rik|Nckx2	solute carrier family 24 (sodium/potassium/calcium exchanger), member 2	protein-coding
4485	chr18	87399423	87399944	+	0	NA	Intergenic	Intergenic	687372	NM_001361145	12405		NM_172633	ENSMUSG00000024647	Cbln2	6330593N19Rik|A730004O05	cerebellin 2 precursor protein	protein-coding
3947	chr17	35823274	35823537	+	0	NA	promoter-TSS (NM_008027)	promoter-TSS (NM_008027)	48	NM_008027	14251		NM_008027	ENSMUSG00000059714	Flot1	reggie-2	flotillin 1	protein-coding
8967	chr9	41735857	41736828	+	0	NA	Intergenic	Intergenic	154416	NR_029822	387236		NR_029822	ENSMUSG00000093354	Mir125b-1	Mirn125b|Mirn125b-1|mir-125b-1	microRNA 125b-1	ncRNA
7288	chr6	5265214	5266273	+	0	NA	intron (NM_183308, intron 8 of 8)	intron (NM_183308, intron 8 of 8)	-9510	NM_001363812	269823		NM_173006	ENSMUSG00000029759	Pon3	2810004E20	paraoxonase 3	protein-coding
4938	chr2	56916183	56916870	+	0	NA	Intergenic	Intergenic	130715	NR_105751	102465169		NR_105751	ENSMUSG00000098437	Mir195b	Gm27491|mmu-mir-195b	microRNA 195b	ncRNA
3327	chr15	84192061	84192321	+	0	NA	promoter-TSS (NM_178614)	promoter-TSS (NM_178614)	-49	NM_178614	68653		NM_178614	ENSMUSG00000022437	Samm50	1110030L07Rik	SAMM50 sorting and assembly machinery component	protein-coding
28	chr1	21461031	21461449	+	0	NA	intron (NM_001310477, intron 8 of 12)	intron (NM_001310477, intron 8 of 12)	77684	NM_001113187	98582		NM_001113187	ENSMUSG00000085079	Khdc1b	Khdc1|Khdc1c	KH domain containing 1B	protein-coding
5676	chr3	68036185	68036835	+	0	NA	intron (NM_177585, intron 1 of 3)	intron (NM_177585, intron 1 of 3)	-28292	NM_001113420	30953		NM_013928	ENSMUSG00000027777	Schip1	Nf2ip|Schip-1	schwannomin interacting protein 1	protein-coding
1667	chr11	121420981	121421531	+	0	NA	promoter-TSS (NM_181420)	promoter-TSS (NM_181420)	-117	NM_181420	238024		NM_181420	ENSMUSG00000039253	Fn3krp	FN3K-RP	fructosamine 3 kinase related protein	protein-coding
6891	chr5	65175884	65176218	+	0	NA	Intergenic	Intergenic	-23645	NM_001359880	213081		NM_153391	ENSMUSG00000037890	Wdr19	C330027H04Rik|D330023L08Rik|DYF2|Ift144|PWDMP|mKIAA1638	WD repeat domain 19	protein-coding
7752	chr6	140337991	140338284	+	0	NA	Intergenic	Intergenic	-85962	NM_144920	109135		NM_144920	ENSMUSG00000030231	Plekha5	2810431N21Rik|AMH-Cre|Ayu21-9|Gt(pU21)9Imeg|Pepp2|Tg(AMH-cre)1Flor	pleckstrin homology domain containing, family A member 5	protein-coding
3689	chr16	72164323	72164897	+	0	NA	Intergenic	Intergenic	69717	NR_131116	319533		NR_131115	ENSMUSG00000116769	8030451O07Rik	-	RIKEN cDNA 8030451O07 gene	ncRNA
2289	chr13	50971266	50972124	+	0	NA	Intergenic	Intergenic	129032	NR_029463	77428		NR_029463		9430083A17Rik	-	RIKEN cDNA 9430083A17 gene	ncRNA
3704	chr16	74695578	74695827	+	0	NA	intron (NM_001358492, intron 1 of 26)	intron (NM_001358492, intron 1 of 26)	-283877	NM_001358494	268902		NM_175549	ENSMUSG00000052516	Robo2	2600013A04Rik|9430089E08Rik|D230004I22Rik|mKIAA1568	roundabout guidance receptor 2	protein-coding
7761	chr6	144267510	144267975	+	0	NA	Intergenic	Intergenic	-58174	NM_011444	20678		NM_011444	ENSMUSG00000041540	Sox5	A730017D01Rik	SRY (sex determining region Y)-box 5	protein-coding
4964	chr2	62620974	62621431	+	0	NA	intron (NM_027835, intron 4 of 15)	intron (NM_027835, intron 4 of 15)	25053	NM_027835	71586		NM_027835	ENSMUSG00000026896	Ifih1	9130009C22Rik|Helicard|Hlcd|MDA5|RLR-2	interferon induced with helicase C domain 1	protein-coding
2056	chr12	103327002	103327317	+	0	NA	intron (NM_001374764, intron 5 of 7)	intron (NM_001374764, intron 5 of 7)	-9714	NR_166807	102632708		NR_166806		Gm15523	-	predicted gene 15523	ncRNA
8977	chr9	42896711	42896950	+	0	NA	intron (NM_175481, intron 1 of 20)	intron (NM_175481, intron 1 of 20)	47541	NM_175481	110637		NM_175481	ENSMUSG00000032017	Grik4	6330551K01Rik|GluK4|GluRgamma1|KA-1|KA1	glutamate receptor, ionotropic, kainate 4	protein-coding
6429	chr4	116862060	116862418	+	0	NA	Intergenic	Intergenic	-15163	NM_001029912	74464		NM_001029912	ENSMUSG00000033948	Zswim5	4933426E21Rik|mKIAA1511	zinc finger SWIM-type containing 5	protein-coding
8554	chr8	63754705	63755744	+	0	NA	Intergenic	Intergenic	196946	NM_001195687	244495		NM_001195687	ENSMUSG00000094443	Sgo2b	EG244495|Gm4975|Sgol2b	shugoshin 2B	protein-coding
4331	chr18	54800027	54800328	+	0	NA	Intergenic	Intergenic	188433	NR_045400	328957		NR_045400	ENSMUSG00000118154	9330117O12Rik	9330117O12	RIKEN cDNA 9330117O12 gene	ncRNA
2598	chr14	6108429	6108702	+	0	NA	Intergenic	CpG	178685	NM_001270812	100861615		NM_001270812	ENSMUSG00000079396	Gm3411	100041569	predicted gene 3411	protein-coding
8984	chr9	44361689	44362002	+	0	NA	promoter-TSS (NM_027889)	promoter-TSS (NM_027889)	-175	NM_001357393	71732		NM_027889	ENSMUSG00000032127	Vps11	1200011A11Rik	VPS11, CORVET/HOPS core subunit	protein-coding
8653	chr8	91330497	91332092	+	0	NA	intron (NM_011936, intron 1 of 8)	intron (NM_011936, intron 1 of 8)	17769	NM_011936	26383		NM_011936	ENSMUSG00000055932	Fto	mKIAA1752	FTO alpha-ketoglutarate dependent dioxygenase	protein-coding
1677	chr12	4907451	4907982	+	0	NA	promoter-TSS (NM_145441)	promoter-TSS (NM_145441)	-163	NM_145441	217379		NM_145441	ENSMUSG00000020634	Ubxn2a	6330407P03Rik|Ubxd4	UBX domain protein 2A	protein-coding
1583	chr11	106779398	106779635	+	0	NA	promoter-TSS (NR_148430)	promoter-TSS (NR_148430)	21	NR_027785	50776		NM_015810	ENSMUSG00000020718	Polg2	mtPolB|p55|polG-beta	polymerase (DNA directed), gamma 2, accessory subunit	protein-coding
7750	chr6	139877638	139878427	+	0	NA	intron (NM_207683, intron 24 of 31)	intron (NM_207683, intron 24 of 31)	36587	NM_011084	18705		NM_011084	ENSMUSG00000030228	Pik3c2g	PI3K-C2-gamma	phosphatidylinositol-4-phosphate 3-kinase catalytic subunit type 2 gamma	protein-coding
1684	chr12	6087931	6088440	+	0	NA	Intergenic	Intergenic	712465	NR_015579	72669		NM_028318	ENSMUSG00000037735	2810032G03Rik	-	RIKEN cDNA 2810032G03 gene	ncRNA
1953	chr12	83038245	83038685	+	0	NA	intron (NM_015812, intron 3 of 16)	intron (NM_015812, intron 3 of 16)	-99310	NR_046045	74283		NR_046045	ENSMUSG00000100890	1700085C21Rik	-	RIKEN cDNA 1700085C21 gene	ncRNA
5666	chr3	67170823	67171669	+	0	NA	intron (NM_025822, intron 4 of 9)	intron (NM_025822, intron 4 of 9)	185279	NM_001356273	66880		NM_025822	ENSMUSG00000034544	Rsrc1	1200013F24Rik|SRrp53	arginine/serine-rich coiled-coil 1	protein-coding
7599	chr6	94340509	94340770	+	0	NA	Intergenic	Intergenic	-56722	NM_010367	14924		NM_010367	ENSMUSG00000045095	Magi1	AIP3|BAP1|Baiap1|Gukmi1|MAGI1c|Magi-1|TNRC19|WWP3|mKIAA4129	membrane associated guanylate kinase, WW and PDZ domain containing 1	protein-coding
71	chr1	34459702	34459936	+	0	NA	promoter-TSS (NM_011206)	promoter-TSS (NM_011206)	73	NM_011206	19253		NM_011206	ENSMUSG00000026126	Ptpn18	FLP-1|FLP1|HSCF|PTP-HSCF|PTP-K1|Ptpk1	protein tyrosine phosphatase, non-receptor type 18	protein-coding
1709	chr12	15416474	15416695	+	0	NA	Intergenic	Intergenic	-366195	NR_045960	73972		NR_045960	ENSMUSG00000113644	4930448C13Rik	-	RIKEN cDNA 4930448C13 gene	ncRNA
4649	chr19	47356475	47356772	+	0	NA	intron (NM_008018, intron 5 of 14)	intron (NM_008018, intron 5 of 14)	-83034	NR_105961	102466782		NR_105961	ENSMUSG00000098786	Mir6995	Gm27576|mmu-mir-6995	microRNA 6995	ncRNA
7237	chr5	142591060	142591633	+	0	NA	intron (NM_175217, intron 1 of 6)	intron (NM_175217, intron 1 of 6)	17406	NM_175217	75104		NM_175217	ENSMUSG00000039533	Mmd2	4930518M15Rik	monocyte to macrophage differentiation-associated 2	protein-coding
7771	chr6	146724660	146724885	+	0	NA	promoter-TSS (NM_172734)	promoter-TSS (NM_172734)	-158	NM_001346666	232533		NM_172734	ENSMUSG00000001630	Stk38l	4930473A22Rik|Ndr2|Ndr54	serine/threonine kinase 38 like	protein-coding
4987	chr2	66607371	66607595	+	0	NA	intron (NM_001290674, intron 1 of 26)	intron (NM_001290674, intron 1 of 26)	27479	NM_001290674	20274		NM_018852	ENSMUSG00000075316	Scn9a	Nav1.7|PN1|mKIAA4197	sodium channel, voltage-gated, type IX, alpha	protein-coding
3516	chr16	21947127	21947523	+	0	NA	intron (NM_025693, intron 1 of 4)	CpG	227	NM_025693	66664		NM_025693	ENSMUSG00000022856	Tmem41a	2900010K02Rik|5730578N08Rik	transmembrane protein 41a	protein-coding
4974	chr2	65089839	65090081	+	0	NA	intron (NM_001363076, intron 14 of 14)	intron (NM_001363076, intron 14 of 14)	-67194	NM_016719	50915		NM_016719	ENSMUSG00000026888	Grb14	-	growth factor receptor bound protein 14	protein-coding
4557	chr19	20122436	20122743	+	0	NA	Intergenic	Intergenic	-112445	NR_166815	100042218		NR_166815	ENSMUSG00000118150	Gm3728	-	predicted gene 3728	ncRNA
7821	chr7	25030280	25030506	+	0	NA	intron (NM_001360067, intron 12 of 19)	URR1B|DNA|hAT-Charlie	-24456	NM_001290469	232975		NM_144921	ENSMUSG00000040907	Atp1a3	Atpa-2	ATPase, Na+/K+ transporting, alpha 3 polypeptide	protein-coding
278	chr1	83316965	83317235	+	0	NA	intron (NM_172430, intron 3 of 10)	intron (NM_172430, intron 3 of 10)	91100	NM_001356547	77629		NM_172430	ENSMUSG00000026163	Sphkap	4930544G21Rik|A930009L15Rik|SKIP|mKIAA1678	SPHK1 interactor, AKAP domain containing	protein-coding
46	chr1	28565980	28566198	+	0	NA	Intergenic	Intergenic	214163	NM_001013750	210962		NM_001013750	ENSMUSG00000048411	Spata31e5	Gm597	spermatogenesis associated 31 subfamily E member 5	protein-coding
7149	chr5	129169880	129170335	+	0	NA	intron (NM_001081342, intron 15 of 25)	intron (NM_001081342, intron 15 of 25)	73357	NM_001347486	243277		NM_177734	ENSMUSG00000044017	Adgrd1	E230012M21Rik|Gpr133	adhesion G protein-coupled receptor D1	protein-coding
5637	chr3	57847693	57847956	+	0	NA	promoter-TSS (NM_019410)	promoter-TSS (NM_019410)	-67	NM_019410	18645		NM_019410	ENSMUSG00000027805	Pfn2	Pfn	profilin 2	protein-coding
9385	chrX	69214387	69214908	+	0	NA	Intergenic	Intergenic	-145684	NM_008032	14266		NM_008032	ENSMUSG00000031189	Aff2	FMR2P|Fmr2|Ox19|Oxh	AF4/FMR2 family, member 2	protein-coding
5355	chr2	155930091	155930355	+	0	NA	promoter-TSS (NM_001355441)	promoter-TSS (NM_001355441)	87	NM_001355441	56046		NM_018888	ENSMUSG00000005882	Uqcc1	2310079L17Rik|2410003P15Rik|3110038N19Rik|Bfzb|Bfzp|Cbp3|Uqcc	ubiquinol-cytochrome c reductase complex assembly factor 1	protein-coding
7266	chr5	149322267	149322476	+	0	NA	Intergenic	Intergenic	57367	NM_001308462	11690		NM_009663	ENSMUSG00000060063	Alox5ap	Flap	arachidonate 5-lipoxygenase activating protein	protein-coding
2148	chr13	18343219	18343781	+	0	NA	intron (NM_175006, intron 2 of 7)	intron (NM_175006, intron 2 of 7)	38539	NM_175006	218030		NM_175006	ENSMUSG00000009734	Pou6f2	D130006K24Rik|RPF-1	POU domain, class 6, transcription factor 2	protein-coding
6363	chr4	101550429	101550923	+	0	NA	promoter-TSS (NM_001164583)	promoter-TSS (NM_001164583)	82	NM_001164583	72685		NM_198412	ENSMUSG00000028528	Dnajc6	2810027M23Rik|mKIAA0473	DnaJ heat shock protein family (Hsp40) member C6	protein-coding
3312	chr15	81936858	81937082	+	0	NA	5' UTR (NM_145473, exon 1 of 4)	5' UTR (NM_145473, exon 1 of 4)	211	NM_145473	105859		NM_145473	ENSMUSG00000042109	Csdc2	Pippin	cold shock domain containing C2, RNA binding	protein-coding
3416	chr15	102376968	102377391	+	0	NA	Intergenic	Intergenic	-10211	NM_001348205	170574		NM_130458	ENSMUSG00000060284	Sp7	6430578P22Rik|C22|Osx	Sp7 transcription factor 7	protein-coding
120	chr1	44585008	44585237	+	0	NA	intron (NM_028450, intron 1 of 10)	intron (NM_028450, intron 1 of 10)	33451	NM_028450	70676		NM_027506	ENSMUSG00000056870	Gulp1	3110030A04Rik|5730529O06Rik|CED-6|Ced6|GULP|Gulp-2	GULP, engulfment adaptor PTB domain containing 1	protein-coding
4457	chr18	81672648	81673495	+	0	NA	Intergenic	L3|LINE|CR1	319009	NR_039589	100628596		NR_039589	ENSMUSG00000093036	Mir5127	mmu-mir-5127|mu-mir-5127	microRNA 5127	ncRNA
7848	chr7	30308568	30308980	+	0	NA	promoter-TSS (NM_198027)	promoter-TSS (NM_198027)	21	NM_198027	233065		NM_198027	ENSMUSG00000042831	Alkbh6	Abh6|C130099A02	alkB homolog 6	protein-coding
6935	chr5	75156869	75157190	+	0	NA	intron (NM_001083316, intron 1 of 22)	intron (NM_001083316, intron 1 of 22)	863	NM_001083316	18595		NM_011058	ENSMUSG00000029231	Pdgfra	CD140a|Pdgfr-2	platelet derived growth factor receptor, alpha polypeptide	protein-coding
192	chr1	68089754	68090282	+	0	NA	intron (NM_010154, intron 20 of 26)	intron (NM_010154, intron 20 of 26)	966991	NM_001080809	227231		NM_001080809	ENSMUSG00000025991	Cps1	4732433M03Rik|CPS|D1Ucla3	carbamoyl-phosphate synthetase 1	protein-coding
2715	chr14	35975728	35976265	+	0	NA	Intergenic	T-rich|Low_complexity|Low_complexity	-118969	NM_175008	218921		NM_175008	ENSMUSG00000096405	4930474N05Rik	-	RIKEN cDNA 4930474N05 gene	protein-coding
8936	chr9	36832535	36832845	+	0	NA	promoter-TSS (NM_001357614)	promoter-TSS (NM_001357614)	-50	NM_001357613	235180		NM_183171	ENSMUSG00000032118	Fez1	UNC-76|UNC76	fasciculation and elongation protein zeta 1	protein-coding
931	chr10	91414633	91415252	+	0	NA	Intergenic	Intergenic	-194323	NR_151510	102633753		NR_151510	ENSMUSG00000111544	4930534H03Rik	-	RIKEN cDNA 4930534H03 gene	ncRNA
8097	chr7	96670353	96670661	+	0	NA	intron (NM_001310760, intron 6 of 32)	B4A|SINE|B4	131042	NR_045874	791381		NR_045874	ENSMUSG00000053049	Gm15413	-	predicted gene 15413	ncRNA
7499	chr6	62596097	62596901	+	0	NA	Intergenic	Intergenic	-659507	NM_001370966	14804		NM_008167	ENSMUSG00000071424	Grid2	B230104L07Rik|GluD2|GluRdelta2|Lc|Lc<J>|MMS10-AC|Ms10ac|cpr|ho|nmf408|tpr	glutamate receptor, ionotropic, delta 2	protein-coding
134	chr1	53352485	53352811	+	0	NA	5' UTR (NM_133728, exon 1 of 6)	5' UTR (NM_133728, exon 1 of 6)	104	NM_001290984	70396		NM_133728	ENSMUSG00000026095	Asnsd1	2210409M21Rik	asparagine synthetase domain containing 1	protein-coding
862	chr10	76531137	76531689	+	0	NA	promoter-TSS (NM_146006)	promoter-TSS (NM_146006)	-192	NM_146006	16987		NM_146006	ENSMUSG00000033105	Lss	2810025N20Rik|D10Ertd116e|Osc	lanosterol synthase	protein-coding
1636	chr11	116990938	116991222	+	0	NA	Intergenic	RMER16B3|LTR|ERVK	49439	NR_165619	102636988		NR_165619		Gm11728	-	predicted gene 11728	ncRNA
7276	chr5	150863578	150863850	+	0	NA	Intergenic	Intergenic	-88893	NM_013823	16591		NM_013823	ENSMUSG00000058488	Kl	alpha-kl	klotho	protein-coding
6006	chr3	151222208	151222556	+	0	NA	Intergenic	Intergenic	-71780	NR_166403	100504653		NR_166403	ENSMUSG00000106157	4930555A03Rik	2210404B08Rik	RIKEN cDNA 4930555A03 gene	ncRNA
8005	chr7	71324408	71324905	+	0	NA	Intergenic	Intergenic	-585039	NR_130995	78156		NR_130995	ENSMUSG00000108669	4930441H08Rik	-	RIKEN cDNA 4930441H08 gene	ncRNA
7043	chr5	111011430	111012106	+	0	NA	intron (NM_001267622, intron 2 of 22)	intron (NM_001267622, intron 2 of 22)	7624	NR_030482	735278		NR_030482	ENSMUSG00000076163	Mir701	Mirn701|mir-701|mmu-mir-701	microRNA 701	ncRNA
1483	chr11	89971227	89971462	+	0	NA	Intergenic	Intergenic	31550	NM_001316372	18559		NM_008796	ENSMUSG00000020553	Pctp	PC-TP|StarD2	phosphatidylcholine transfer protein	protein-coding
4094	chr17	75603523	75603752	+	0	NA	Intergenic	Tigger10|DNA|TcMar-Tigger	-51691	NM_133747	72722		NM_133747	ENSMUSG00000002017	Fam98a	2810405J04Rik	family with sequence similarity 98, member A	protein-coding
2849	chr14	68543589	68544042	+	0	NA	Intergenic	Intergenic	-10126	NM_007402	11500		NM_007402	ENSMUSG00000022056	Adam7	ADAM 7|EAP1|EAPI	a disintegrin and metallopeptidase domain 7	protein-coding
3310	chr15	81663813	81664067	+	0	NA	promoter-TSS (NR_110362)	promoter-TSS (NR_110362)	51	NM_145993	214669		NM_145993	ENSMUSG00000022394	L3mbtl2	4732493N06Rik|M4mbt	L3MBTL2 polycomb repressive complex 1 subunit	protein-coding
6373	chr4	103619616	103620002	+	0	NA	intron (NM_001369046, intron 1 of 16)	CpG	309	NM_001369049	13131		NM_010014	ENSMUSG00000028519	Dab1	C630028C02Rik|scm|scr|scrambler|yot	disabled 1	protein-coding
2121	chr13	6247526	6247950	+	0	NA	Intergenic	Intergenic	-300419	NM_145131	69617		NM_145131	ENSMUSG00000021193	Pitrm1	2310012C15Rik|MP-1|MP1|Ntup1|PreP|mKIAA1104	pitrilysin metallepetidase 1	protein-coding
2498	chr13	100786632	100787064	+	0	NA	promoter-TSS (NM_172301)	promoter-TSS (NM_172301)	-362	NM_172301	268697		NM_172301	ENSMUSG00000041431	Ccnb1	Ccnb1-rs1|Ccnb1-rs13|CycB1|Cycb-4|Cycb-5|Cycb1-rs1	cyclin B1	protein-coding
8454	chr8	35114227	35114574	+	0	NA	Intergenic	Intergenic	147031	NR_168727	102637967		NR_168727		Gm34647	-	predicted gene, 34647	ncRNA
6529	chr4	134102295	134102806	+	0	NA	promoter-TSS (NR_045571)	promoter-TSS (NR_045571)	-33	NR_045571	67586		NM_026257	ENSMUSG00000012126	Ubxn11	4930506L07Rik|D4Bwg1540e|Soc|Soci|Ubxd5	UBX domain protein 11	protein-coding
5688	chr3	71847185	71847491	+	0	NA	Intergenic	Intergenic	-1040047	NR_040556	625901		NR_040556		Gm6634	EG625901	predicted gene 6634	ncRNA
1796	chr12	37652712	37653291	+	0	NA	Intergenic	Intergenic	-227173	NM_001361688	217480		NM_178681	ENSMUSG00000036095	Dgkb	6430574F24|90kda|C630029D13Rik|DAGK2|DGK|DGK-beta|mKIAA0718	diacylglycerol kinase, beta	protein-coding
8512	chr8	50339139	50339536	+	0	NA	Intergenic	Intergenic	-28775	NR_046067	100039954		NR_046067	ENSMUSG00000110281	Gm2516	-	predicted gene 2516	ncRNA
7506	chr6	67109506	67110229	+	0	NA	Intergenic	Intergenic	-72460	NM_007836	13197		NM_007836	ENSMUSG00000036390	Gadd45a	Ddit1|GADD45	growth arrest and DNA-damage-inducible 45 alpha	protein-coding
6644	chr4	154346689	154346894	+	0	NA	intron (NM_001291029, intron 6 of 15)	intron (NM_001291029, intron 6 of 15)	-46896	NM_001112744	230972		NM_001112744	ENSMUSG00000029032	Arhgef16	-	Rho guanine nucleotide exchange factor 16	protein-coding
6543	chr4	136738048	136738637	+	0	NA	intron (NM_001290753, intron 3 of 15)	intron (NM_001290753, intron 3 of 15)	97670	NM_010142	13844		NM_010142	ENSMUSG00000028664	Ephb2	Cek5|Drt|ETECK|Erk|Hek5|Nuk|Prkm5|Qek5|Sek3|Tyro5	Eph receptor B2	protein-coding
465	chr1	156752254	156752479	+	0	NA	Intergenic	Intergenic	-33456	NM_145413	215015		NM_145413	ENSMUSG00000033557	Fam20b	C530043G21Rik|mKIAA0475	FAM20B, glycosaminoglycan xylosylkinase	protein-coding
8427	chr8	31497791	31498728	+	0	NA	Intergenic	Intergenic	130510	NR_046272	74517		NR_046272	ENSMUSG00000109915	7420700N18Rik	-	RIKEN cDNA 7420700N18 gene	ncRNA
6979	chr5	97167573	97168120	+	0	NA	Intergenic	Intergenic	-56250	NM_001359910	231474		NM_198422	ENSMUSG00000055725	Paqr3	6330415A20Rik|RKTG	progestin and adipoQ receptor family member III	protein-coding
7882	chr7	37160033	37160490	+	0	NA	Intergenic	Intergenic	462143	NM_172298	243931		NM_172298	ENSMUSG00000021217	Tshz3	A630038G13Rik|Tsh3|Zfp537|mKIAA1474|teashirt3	teashirt zinc finger family member 3	protein-coding
4318	chr18	50430706	50431047	+	0	NA	Intergenic	Intergenic	137823	NM_026108	67365		NM_026108	ENSMUSG00000048875	Pudp	1700121L12Rik|GS1|Hdhd1|Hdhd1a	pseudouridine 5'-phosphatase	protein-coding
2823	chr14	67072023	67072508	+	0	NA	5' UTR (NM_001205188, exon 1 of 10)	5' UTR (NM_001205188, exon 1 of 10)	206	NM_028032	71978		NM_028032	ENSMUSG00000022052	Ppp2r2a	2410004D02Rik|mKIAA1541	protein phosphatase 2, regulatory subunit B, alpha	protein-coding
7029	chr5	107437871	107438105	+	0	NA	promoter-TSS (NM_001378266)	promoter-TSS (NM_001378266)	58	NM_001378266	100503185		NM_001007574	ENSMUSG00000111375	Btbd8	A830010M20Rik|AI849226|EG627196|Gm16115|mKIAA1107	BTB domain containing 8	protein-coding
157	chr1	60409247	60410045	+	0	NA	promoter-TSS (NM_001198571)	promoter-TSS (NM_001198571)	27	NM_198127	329165		NM_198127	ENSMUSG00000026782	Abi2	8430425M24Rik|AblBP3|ArgBP1|C130078H13	abl interactor 2	protein-coding
5642	chr3	58576641	58576915	+	0	NA	exon (NM_001040396, exon 1 of 6)	exon (NM_001040396, exon 1 of 6)	142	NM_001040396	69227		NM_026997	ENSMUSG00000075700	Selenot	2810407C02Rik|5730408P04Rik|Selt	selenoprotein T	protein-coding
4424	chr18	75866386	75866656	+	0	NA	intron (NM_145356, intron 1 of 4)	L1MDa|LINE|L1	46343	NM_145356	207259		NM_145356	ENSMUSG00000044646	Zbtb7c	B230208J24Rik|Kr-pok|Zbtb36	zinc finger and BTB domain containing 7C	protein-coding
2180	chr13	23757060	23757436	+	0	NA	exon (NM_178193, exon 1 of 1)	exon (NM_178193, exon 1 of 1)	311	NM_178193	326620		NM_178193	ENSMUSG00000069266	H4c2	H4c1|H4c11|H4c12|H4c14|H4c16|H4c3|H4c4|H4c6|H4c8|H4c9|H4f16|Hist1h4b	H4 clustered histone 2	protein-coding
2028	chr12	98195928	98196288	+	0	NA	Intergenic	Intergenic	63351	NM_008079	14420		NM_008079	ENSMUSG00000021003	Galc	2310068B06Rik|A930008M05Rik|Gacy|twi|twitcher	galactosylceramidase	protein-coding
5797	chr3	101212543	101212806	+	0	NA	Intergenic	Intergenic	75265	NM_013486	12481		NM_013486	ENSMUSG00000027863	Cd2	LFA-2|Ly-37|Ly37	CD2 antigen	protein-coding
4911	chr2	47777199	47777438	+	0	NA	Intergenic	Intergenic	679947	NR_166463	102633236		NR_166463	ENSMUSG00000086353	Gm13481	-	predicted gene 13481	ncRNA
8510	chr8	49901267	49901615	+	0	NA	Intergenic	Intergenic	-466671	NR_046067	100039954		NR_046067	ENSMUSG00000110281	Gm2516	-	predicted gene 2516	ncRNA
543	chr1	172206281	172206735	+	0	NA	intron (NM_001329871, intron 1 of 3)	intron (NM_001329871, intron 1 of 3)	296	NM_001329869	18611		NM_008556	ENSMUSG00000013698	Pea15a	Mat1|PEA-15|Pea15|Pkcs15	proliferation and apoptosis adaptor protein 15A	protein-coding
680	chr10	13553064	13553412	+	0	NA	promoter-TSS (NM_001347361)	promoter-TSS (NM_001347361)	-96	NM_001347361	56535		NM_019961	ENSMUSG00000019809	Pex3	1700014F15Rik|2810027F19Rik|2900010N04Rik	peroxisomal biogenesis factor 3	protein-coding
6969	chr5	91468176	91468502	+	0	NA	Intergenic	Lx7|LINE|L1	-49361	NM_145562	231440		NM_145562	ENSMUSG00000034981	Parm1	2210012L08Rik|9130213B05Rik	prostate androgen-regulated mucin-like protein 1	protein-coding
7880	chr7	36973135	36974239	+	0	NA	Intergenic	Intergenic	275569	NM_172298	243931		NM_172298	ENSMUSG00000021217	Tshz3	A630038G13Rik|Tsh3|Zfp537|mKIAA1474|teashirt3	teashirt zinc finger family member 3	protein-coding
7714	chr6	126371856	126372067	+	0	NA	Intergenic	Intergenic	-43275	NR_045480	100038574		NR_045480	ENSMUSG00000107623	Gm10415	-	predicted gene 10415	ncRNA
5640	chr3	58317609	58317965	+	0	NA	Intergenic	Intergenic	-96933	NM_001347233	72033		NM_001081229	ENSMUSG00000027806	Tsc22d2	1810043J12Rik|5530402M19Rik	TSC22 domain family, member 2	protein-coding
2182	chr13	24135530	24136374	+	0	NA	intron (NM_001384122, intron 11 of 36)	intron (NM_001384122, intron 11 of 36)	-144738	NM_145399	214189		NM_145399	ENSMUSG00000021337	Scgn	-	secretagogin, EF-hand calcium binding protein	protein-coding
156	chr1	60343057	60343592	+	0	NA	promoter-TSS (NM_001313721)	promoter-TSS (NM_001313721)	24	NM_001313721	77951		NM_030013	ENSMUSG00000049439	Cyp20a1	A930011N14Rik|Cypm	cytochrome P450, family 20, subfamily a, polypeptide 1	protein-coding
7123	chr5	123014841	123015411	+	0	NA	promoter-TSS (NM_175423)	promoter-TSS (NM_175423)	52	NM_175423	109305		NM_175423	ENSMUSG00000049686	Orai1	D730049H07Rik|Tmem142a|orai-1	ORAI calcium release-activated calcium modulator 1	protein-coding
2041	chr12	99705862	99706365	+	0	NA	Intergenic	Intergenic	63017	NR_166738	105245440		NR_166738	ENSMUSG00000113136	Gm19951	-	predicted gene, 19951	ncRNA
5705	chr3	79378727	79379037	+	0	NA	intron (NM_001370773, intron 1 of 3)	L1_Rod|LINE|L1	33511	NM_001370773	100233207		NM_001142953	ENSMUSG00000091685	Spmip2	Gm17359	sperm microtubule inner protein 2	protein-coding
638	chr1	193627507	193627963	+	0	NA	Intergenic	Intergenic	-117525	NR_166150	70800		NR_166150		Mir205hg	4631405K08Rik	Mir205 host gene	ncRNA
6099	chr4	18117709	18117982	+	0	NA	TTS (NM_019724)	TTS (NM_019724)	264380	NM_019724	17389		NM_019724	ENSMUSG00000028226	Mmp16	MT-MMP 3|MT3-MMP|Mt3mmp	matrix metallopeptidase 16	protein-coding
7300	chr6	9005007	9005587	+	0	NA	intron (NM_008751, intron 1 of 1)	intron (NM_008751, intron 1 of 1)	55278	NM_008751	18231		NM_008751	ENSMUSG00000046178	Nxph1	C130005L03Rik	neurexophilin 1	protein-coding
285	chr1	85273800	85274119	+	0	NA	promoter-TSS (NM_001378696)	promoter-TSS (NM_001378696)	-677	NM_001378696	102633783		NM_001378696	ENSMUSG00000094874	LOC102633783	-	sp110 nuclear body protein-like	protein-coding
1291	chr11	52569904	52570193	+	0	NA	Intergenic	Intergenic	173620	NM_153117	213673		NM_153117	ENSMUSG00000036275	9530068E07Rik	Kct2	RIKEN cDNA 9530068E07 gene	protein-coding
4524	chr19	10356798	10357247	+	0	NA	Intergenic	Intergenic	-32001	NM_001373944	54525		NM_018801	ENSMUSG00000024743	Syt7	B230112P13Rik	synaptotagmin VII	protein-coding
7240	chr5	143112773	143113059	+	0	NA	5' UTR (NM_207110, exon 1 of 17)	5' UTR (NM_207110, exon 1 of 17)	104	NM_207110	108086		NM_080561	ENSMUSG00000045078	Rnf216	2810055G22Rik|F830018F18Rik|TRIAD3|UIP83|Ubce7ip1	ring finger protein 216	protein-coding
147	chr1	57970021	57970235	+	0	NA	promoter-TSS (NR_027630)	promoter-TSS (NR_027630)	-44	NM_001159864	51960		NM_030211	ENSMUSG00000054770	Kctd18	4932411A20Rik|6530404F10Rik	potassium channel tetramerisation domain containing 18	protein-coding
4623	chr19	42540149	42540750	+	0	NA	intron (NM_177464, intron 1 of 6)	intron (NM_177464, intron 1 of 6)	21644	NM_177464	52013		NM_177464	ENSMUSG00000025184	R3hcc1l	1700036B12Rik|C10orf28|D19Ertd386e|GIDRP86|Gidrp88	R3H domain and coiled-coil containing 1 like	protein-coding
9104	chr9	63623552	63623838	+	0	NA	intron (NM_025857, intron 5 of 9)	L1MB7|LINE|L1	21049	NM_025857	66939		NM_025857	ENSMUSG00000037257	Aagab	2310007F21Rik|p34	alpha- and gamma-adaptin binding protein	protein-coding
8527	chr8	57612232	57612527	+	0	NA	intron (NM_144731, intron 1 of 11)	intron (NM_144731, intron 1 of 11)	-39374	NR_040698	100502619		NR_040698		AW046200	-	expressed sequence AW046200	ncRNA
3932	chr17	32284727	32285023	+	0	NA	promoter-TSS (NM_020508)	promoter-TSS (NM_020508)	-742	NM_001286630	57261		NM_020508	ENSMUSG00000024002	Brd4	Brd5|HUNK1|MCAP|WI-11513	bromodomain containing 4	protein-coding
6443	chr4	119539353	119539721	+	0	NA	promoter-TSS (NM_001290696)	promoter-TSS (NM_001290696)	-124	NM_001290696	230700		NM_172699	ENSMUSG00000032998	Foxj3	C330039G02Rik|Fhd6	forkhead box J3	protein-coding
7406	chr6	38534726	38535216	+	0	NA	exon (NM_025363, exon 1 of 2)	exon (NM_025363, exon 1 of 2)	110	NM_025363	66117		NM_025363	ENSMUSG00000019689	Fmc1	1110001J03Rik	formation of mitochondrial complex V assembly factor 1	protein-coding
8412	chr8	27335947	27336219	+	0	NA	Intergenic	Intergenic	-8311	NM_001013609	541463		NM_001013609	ENSMUSG00000071138	Tex24	1700108N07Rik|TESF-1	testis expressed gene 24	protein-coding
1359	chr11	64771173	64771440	+	0	NA	Intergenic	Intergenic	-207729	NM_001362983	68626		NM_023479	ENSMUSG00000020549	Elac2	1110017O07Rik|D11Wsu80e|Hpc2	elaC ribonuclease Z 2	protein-coding
2763	chr14	54475695	54477045	+	0	NA	exon (NM_080726, exon 1 of 5)	exon (NM_080726, exon 1 of 5)	270	NM_080726	140743		NM_080726	ENSMUSG00000022176	Rem2	-	rad and gem related GTP binding protein 2	protein-coding
8316	chr7	144284185	144284585	+	0	NA	promoter-TSS (NM_001081370)	promoter-TSS (NM_001081370)	-9	NM_001081370	210274		NM_001081370	ENSMUSG00000037541	Shank2	ProSAP1|mKIAA1022	SH3 and multiple ankyrin repeat domains 2	protein-coding
7302	chr6	11275842	11276728	+	0	NA	Intergenic	Intergenic	-301907	NR_033776	57866		NR_033776		AA545190	-	EST AA545190	ncRNA
6315	chr4	93727363	93728055	+	0	NA	Intergenic	Intergenic	-392198	NM_026954	69136		NM_026954	ENSMUSG00000054000	Tusc1	2200001D17Rik|TSG-9	tumor suppressor candidate 1	protein-coding
146	chr1	57835341	57835692	+	0	NA	intron (NM_144882, intron 3 of 13)	intron (NM_144882, intron 3 of 13)	-10055	NM_001164566	67198		NM_144882	ENSMUSG00000038305	Spats2l	2810022L02Rik|A230104H11Rik	spermatogenesis associated, serine-rich 2-like	protein-coding
993	chr10	105794106	105794334	+	0	NA	intron (NM_001359642, intron 8 of 12)	intron (NM_001359642, intron 8 of 12)	47160	NM_207522	216292		NM_207522	ENSMUSG00000036009	Mettl25	-	methyltransferase like 25	protein-coding
7242	chr5	143403552	143403884	+	0	NA	promoter-TSS (NM_025841)	promoter-TSS (NM_025841)	-102	NM_025841	66913		NM_025841	ENSMUSG00000079111	Kdelr2	1110007A14Rik	KDEL (Lys-Asp-Glu-Leu) endoplasmic reticulum protein retention receptor 2	protein-coding
553	chr1	176405350	176405690	+	0	NA	Intergenic	Intergenic	121749	NR_151528	102640488		NR_151528	ENSMUSG00000104021	Gm36536	-	predicted gene, 36536	ncRNA
8410	chr8	27120977	27121197	+	0	NA	exon (NM_054044, exon 19 of 19)	exon (NM_054044, exon 19 of 19)	7545	NM_025686	66653		NM_025686	ENSMUSG00000031487	Brf2	2700059M06Rik|5730512K07Rik|BRFU|TFIIIB50	BRF2, RNA polymerase III transcription initiation factor 50kDa subunit	protein-coding
6193	chr4	46374944	46375182	+	0	NA	Intergenic	Intergenic	14360	NM_029086	74753		NM_029086	ENSMUSG00000028331	Trmo	5830415F09Rik|Nap1	tRNA methyltransferase O	protein-coding
2773	chr14	55194132	55194508	+	0	NA	Intergenic	Intergenic	-27687	NM_027790	71412		NM_027790	ENSMUSG00000022209	Dhrs2	5430405K24Rik|Hep27	dehydrogenase/reductase member 2	protein-coding
3930	chr17	31658751	31659071	+	0	NA	promoter-TSS (NM_001163769)	promoter-TSS (NM_001163769)	-147	NM_001357907	108121		NM_024187	ENSMUSG00000061613	U2af1	2010107D16Rik	U2 small nuclear ribonucleoprotein auxiliary factor (U2AF) 1	protein-coding
3354	chr15	88751275	88751526	+	0	NA	promoter-TSS (NM_181412)	promoter-TSS (NM_181412)	-311	NM_181412	223773		NM_181412	ENSMUSG00000034333	Zbed4	1700009F06Rik	zinc finger, BED type containing 4	protein-coding
715	chr10	21994352	21994889	+	0	NA	promoter-TSS (NM_011361)	promoter-TSS (NM_011361)	-46	NM_011361	20393		NM_011361	ENSMUSG00000019970	Sgk1	Sgk	serum/glucocorticoid regulated kinase 1	protein-coding
6540	chr4	135963382	135963663	+	0	NA	promoter-TSS (NM_001356493)	promoter-TSS (NM_001356493)	-203	NM_001356493	74246		NM_178389	ENSMUSG00000028671	Gale	2310002A12Rik	galactose-4-epimerase, UDP	protein-coding
7996	chr7	70846168	70846391	+	0	NA	Intergenic	Intergenic	-479533	NM_183261	11819		NM_009697	ENSMUSG00000030551	Nr2f2	2700033K02Rik|9430015G03Rik|ARP-1|Aporp1|COUP-TF2|COUP-TFII|COUPTFB|EAR3|SVP40|Tcfcoup2	nuclear receptor subfamily 2, group F, member 2	protein-coding
3919	chr17	28952338	28952612	+	0	NA	promoter-TSS (NM_025888)	promoter-TSS (NM_025888)	39	NM_001356300	66989		NM_025888	ENSMUSG00000005936	Kctd20	2410004N11Rik|D17Ertd562e	potassium channel tetramerisation domain containing 20	protein-coding
7037	chr5	110110085	110110342	+	0	NA	5' UTR (NM_001163996, exon 1 of 5)	5' UTR (NM_001163996, exon 1 of 5)	121	NM_001163996	675812		NM_001163996	ENSMUSG00000023284	Zfp605	A830023I12Rik	zinc finger protein 605	protein-coding
6701	chr5	13529372	13529613	+	0	NA	intron (NM_009152, intron 6 of 16)	intron (NM_009152, intron 6 of 16)	130183	NM_009152	20346		NM_009152	ENSMUSG00000028883	Sema3a	Hsema-I|SEMA1|SemD|Semad|coll-1	sema domain, immunoglobulin domain (Ig), short basic domain, secreted, (semaphorin) 3A	protein-coding
2820	chr14	66522035	66522259	+	0	NA	Intergenic	Intergenic	-113104	NM_013461	11549		NM_013461	ENSMUSG00000045875	Adra1a	Adra1c	adrenergic receptor, alpha 1a	protein-coding
8439	chr8	33123228	33123512	+	0	NA	Intergenic	Intergenic	-173344	NM_001177589	100042715		NM_001177589	ENSMUSG00000079070	Gm3985	-	predicted gene 3985	protein-coding
7122	chr5	122900204	122900750	+	0	NA	promoter-TSS (NM_013910)	promoter-TSS (NM_013910)	-110	NM_001378865	30841		NM_013910	ENSMUSG00000029475	Kdm2b	Cxxc2|Fbl10|Fbxl10|Jhdm1b|PCCX2	lysine (K)-specific demethylase 2B	protein-coding
3894	chr17	24220727	24221369	+	0	NA	promoter-TSS (NM_028056)	promoter-TSS (NM_028056)	-197	NM_028056	72016		NM_028056	ENSMUSG00000024118	Tedc2	1600002H07Rik	tubulin epsilon and delta complex 2	protein-coding
2183	chr13	24183073	24183352	+	0	NA	intron (NM_001384122, intron 2 of 36)	intron (NM_001384122, intron 2 of 36)	97559	NM_001384122	68732		NM_026825	ENSMUSG00000021338	Carmil1	1110037D04Rik|CARMIL|CARML1|D130057M20|Lrrc16|Lrrc16a	capping protein regulator and myosin 1 linker 1	protein-coding
1421	chr11	78094411	78095146	+	0	NA	promoter-TSS (NM_001346762)	promoter-TSS (NM_001346762)	88	NM_145430	216971		NM_145430	ENSMUSG00000037750	Fam222b	9630020I17Rik	family with sequence similarity 222, member B	protein-coding
1198	chr11	33240164	33241033	+	0	NA	intron (NM_001362875, intron 26 of 28)	intron (NM_001362875, intron 26 of 28)	-37010	NM_019916	27140		NM_019916	ENSMUSG00000040610	Tlx3	Hox11l2|Rnx|Tlx1l2	T cell leukemia, homeobox 3	protein-coding
2256	chr13	45322701	45323006	+	0	NA	Intergenic	Intergenic	-66889	NM_153789	218203		NM_153789	ENSMUSG00000038175	Mylip	9430057C20Rik|Mir	myosin regulatory light chain interacting protein	protein-coding
6542	chr4	136469769	136470084	+	0	NA	intron (NM_024452, intron 1 of 4)	CpG	165	NM_024452	269593		NM_024452	ENSMUSG00000001089	Luzp1	2700072H04Rik|Luzp|mFLJ00226	leucine zipper protein 1	protein-coding
8614	chr8	84663984	84664210	+	0	NA	Intergenic	CpG	-1245	NM_010499	15936		NM_010499	ENSMUSG00000053560	Ier2	Ch1|Pip92	immediate early response 2	protein-coding
8513	chr8	50689777	50690595	+	0	NA	Intergenic	Intergenic	322074	NR_046067	100039954		NR_046067	ENSMUSG00000110281	Gm2516	-	predicted gene 2516	ncRNA
9324	chr9	121984941	121985222	+	0	NA	intron (NM_001289559, intron 1 of 2)	intron (NM_001289559, intron 1 of 2)	10945	NM_153540	215494		NM_153540	ENSMUSG00000066235	Pomgnt2	Ago61|Gtdc2	protein O-linked mannose beta 1,4-N-acetylglucosaminyltransferase 2	protein-coding
2822	chr14	66771566	66772229	+	0	NA	TTS (NM_001271761)	TTS (NM_001271761)	96703	NM_009955	12934		NM_009955	ENSMUSG00000022048	Dpysl2	Crmp2|DRP2|Musunc33|TOAD-64|Ulip2	dihydropyrimidinase-like 2	protein-coding
1914	chr12	73286762	73287024	+	0	NA	promoter-TSS (NM_001037717)	promoter-TSS (NM_001037717)	45	NM_001037717	625098		NM_001037717	ENSMUSG00000044712	Slc38a6	EG625098	solute carrier family 38, member 6	protein-coding
7883	chr7	37171409	37172246	+	0	NA	Intergenic	Intergenic	473709	NM_172298	243931		NM_172298	ENSMUSG00000021217	Tshz3	A630038G13Rik|Tsh3|Zfp537|mKIAA1474|teashirt3	teashirt zinc finger family member 3	protein-coding
2089	chr12	110888831	110889504	+	0	NA	promoter-TSS (NM_001289510)	promoter-TSS (NM_001289510)	-22	NM_026048	67236		NM_026048	ENSMUSG00000021276	Cinp	1810047K05Rik|2810452K22Rik	cyclin dependent kinase 2 interacting protein	protein-coding
239	chr1	76631735	76632106	+	0	NA	Intergenic	Intergenic	122360	NR_105761	102465175		NR_105761	ENSMUSG00000098611	Mir6343	Gm27304|mmu-mir-6343	microRNA 6343	ncRNA
5643	chr3	59007000	59007252	+	0	NA	intron (NM_177855, intron 1 of 43)	CpG-9183	148	NM_177855	329650		NM_177855	ENSMUSG00000056476	Med12l	A130035F20|A630079M02|TRALPUSH	mediator complex subunit 12-like	protein-coding
7120	chr5	122502631	122503014	+	0	NA	promoter-TSS (NM_009722)	promoter-TSS (NM_009722)	-597	NM_009722	11938		NM_009722	ENSMUSG00000029467	Atp2a2	9530097L16Rik|D5Wsu150e|SERCA2|SERCA2B|Serca2a|mKIAA4195	ATPase, Ca++ transporting, cardiac muscle, slow twitch 2	protein-coding
5544	chr3	24992407	24992657	+	0	NA	Intergenic	Intergenic	-208526	NM_001326288	635702		NM_001326288	ENSMUSG00000102758	Naaladl2	2810043G22Rik|EG635702|Gm1021	N-acetylated alpha-linked acidic dipeptidase-like 2	protein-coding
1899	chr12	69986969	69987193	+	0	NA	promoter-TSS (NM_022028)	promoter-TSS (NM_022028)	-79	NM_022028	64010		NM_022028	ENSMUSG00000021067	Sav1	1700040G09Rik|Salv|Sav|WW45|Wwp3|Wwp4	salvador family WW domain containing 1	protein-coding
7088	chr5	117413909	117414352	+	0	NA	5' UTR (NM_001312914, exon 1 of 20)	5' UTR (NM_001312914, exon 1 of 20)	128	NM_001312914	333050		NM_001034873	ENSMUSG00000061578	Ksr2	-	kinase suppressor of ras 2	protein-coding
1448	chr11	82764020	82764239	+	0	NA	promoter-TSS (NM_025884)	promoter-TSS (NM_025884)	192	NM_009839	12467		NM_009839	ENSMUSG00000020698	Cct6b	CCT-zeta-2|CCTzeta-2|Cctz-2|TCP-1-zeta-2	chaperonin containing TCP1 subunit 6B	protein-coding
9418	chrX	106219703	106219915	+	0	NA	promoter-TSS (NM_001001176)	promoter-TSS (NM_001001176)	33	NM_001001176	407786		NM_001001176	ENSMUSG00000047242	Taf9b	Taf9l	TATA-box binding protein associated factor 9B	protein-coding
4617	chr19	41655148	41655758	+	0	NA	intron (NM_015748, intron 4 of 36)	(A)n|Simple_repeat|Simple_repeat	66802	NR_106166	102465884		NR_106166	ENSMUSG00000098286	Mir8091	Gm27575|mmu-mir-8091	microRNA 8091	ncRNA
3656	chr16	59638780	59639433	+	0	NA	5' UTR (NM_019665, exon 1 of 8)	5' UTR (NM_019665, exon 1 of 8)	233	NM_019665	56297		NM_019665	ENSMUSG00000022722	Arl6	1110018H24Rik|2210411E14Rik|BBS3	ADP-ribosylation factor-like 6	protein-coding
3365	chr15	91491079	91491661	+	0	NA	intron (NM_001033633, intron 3 of 9)	intron (NM_001033633, intron 3 of 9)	81891	NM_001033633	239606		NM_001033633	ENSMUSG00000036298	Slc2a13	6530403A04|A630029G22Rik|Gm308	solute carrier family 2 (facilitated glucose transporter), member 13	protein-coding
6346	chr4	98189137	98189453	+	0	NA	Intergenic	Intergenic	193970	NM_053157	94043		NM_053157	ENSMUSG00000028563	Tm2d1	2310026L18Rik|Bbp	TM2 domain containing 1	protein-coding
663	chr10	8363454	8363701	+	0	NA	intron (NM_177387, intron 2 of 7)	intron (NM_177387, intron 2 of 7)	155248	NM_177387	338362		NM_177387	ENSMUSG00000047712	Ust	D930010O20Rik|UA2OST	uronyl-2-sulfotransferase	protein-coding
7303	chr6	11925622	11925844	+	0	NA	promoter-TSS (NM_001168382)	promoter-TSS (NM_001168382)	-148	NM_001168382	75725		NM_029404	ENSMUSG00000029629	Phf14	1110001C23Rik|4932409F11Rik|5730446A07Rik|mKIAA0783	PHD finger protein 14	protein-coding
8345	chr8	9128488	9128870	+	0	NA	intron (NR_045854, intron 2 of 3)	intron (NR_045854, intron 2 of 3)	3609	NR_045854	71249		NR_045854	ENSMUSG00000108848	4933430N04Rik	-	RIKEN cDNA 4933430N04 gene	ncRNA
1625	chr11	116130688	116131004	+	0	NA	TTS (NM_024177)	TTS (NM_024177)	282	NM_178802	338364		NM_178802	ENSMUSG00000054517	Trim65	4732463G12Rik	tripartite motif-containing 65	protein-coding
7117	chr5	122157962	122158313	+	0	NA	promoter-TSS (NM_013636)	promoter-TSS (NM_013636)	-138	NM_013636	19047		NM_013636	ENSMUSG00000004455	Ppp1cc	PP-1G|PP1|dis2m1	protein phosphatase 1 catalytic subunit gamma	protein-coding
1521	chr11	97279199	97279495	+	0	NA	intron (NM_008942, intron 1 of 22)	intron (NM_008942, intron 1 of 22)	1229	NM_008942	19155		NM_008942	ENSMUSG00000001441	Npepps	AAP-S|MP100|Psa|goku	aminopeptidase puromycin sensitive	protein-coding
6926	chr5	73092003	73092378	+	0	NA	intron (NM_028194, intron 27 of 62)	intron (NM_028194, intron 27 of 62)	85286	NM_173403	231290		NM_173403	ENSMUSG00000029219	Slc10a4	E130304D01	solute carrier family 10 (sodium/bile acid cotransporter family), member 4	protein-coding
4294	chr18	44507374	44507673	+	0	NA	intron (NM_001085373, intron 6 of 18)	intron (NM_001085373, intron 6 of 18)	127023	NM_027490	70640		NM_027490	ENSMUSG00000024472	Dcp2	2410015D23Rik|5730537H01Rik	decapping mRNA 2	protein-coding
5194	chr2	118246174	118246484	+	0	NA	intron (NM_027759, intron 5 of 10)	intron (NM_027759, intron 5 of 10)	10627	NM_001374672	71313		NM_027759	ENSMUSG00000027344	Fsip1	1700012M13Rik|4933432K11Rik	fibrous sheath-interacting protein 1	protein-coding
7243	chr5	143732396	143732633	+	0	NA	promoter-TSS (NM_029749)	promoter-TSS (NM_029749)	-234	NM_029749	76800		NM_029749	ENSMUSG00000051306	Usp42	2410140K03Rik|3110031A07Rik|A630018G05Rik|D5Ertd591e	ubiquitin specific peptidase 42	protein-coding
8205	chr7	125340373	125341094	+	0	NA	intron (NR_045804, intron 1 of 2)	intron (NR_045804, intron 1 of 2)	9053	NR_045804	71208		NM_172408	ENSMUSG00000045928	4933440M02Rik	-	RIKEN cDNA 4933440M02 gene	ncRNA
6206	chr4	53046531	53047242	+	0	NA	intron (NM_013454, intron 37 of 49)	L2b|LINE|L2	35006	NM_025623	66536		NM_025623	ENSMUSG00000015247	Nipsnap3b	2700063N13Rik|Nipsnap3a	nipsnap homolog 3B	protein-coding
8925	chr9	34609414	34609760	+	0	NA	intron (NM_001190912, intron 1 of 15)	intron (NM_001190912, intron 1 of 15)	120856	NM_001190912	67703		NM_026324	ENSMUSG00000032036	Kirrel3	1500010O20Rik|2900036G11Rik|NEPH2|SST4|mKIAA1867	kirre like nephrin family adhesion molecule 3	protein-coding
4620	chr19	42170392	42170889	+	0	NA	promoter-TSS (NM_001164531)	promoter-TSS (NM_001164531)	73	NM_001164531	319740		NM_177319	ENSMUSG00000018820	Zfyve27	2210011N02Rik|9530077C24Rik	zinc finger, FYVE domain containing 27	protein-coding
7076	chr5	115186979	115187274	+	0	NA	intron (NM_001310712, intron 1 of 5)	intron (NM_001310712, intron 1 of 5)	-1005	NM_013879	29867		NM_013879	ENSMUSG00000029544	Cabp1	caldendrin	calcium binding protein 1	protein-coding
5311	chr2	142883001	142883263	+	0	NA	intron (NM_001081133, intron 1 of 25)	intron (NM_001081133, intron 1 of 25)	18332	NM_001355123	16558		NM_001081133	ENSMUSG00000038844	Kif16b	8430434E15Rik|mKIAA1590	kinesin family member 16B	protein-coding
8539	chr8	60840292	60840633	+	0	NA	Intergenic	Intergenic	-49966	NM_001379028	72612		NM_028299	ENSMUSG00000038005	Hpf1	2700029M09Rik|C230006B22Rik|C4orf27	histone PARylation factor 1	protein-coding
8297	chr7	140125467	140125790	+	0	NA	promoter-TSS (NM_153783)	promoter-TSS (NM_153783)	-29	NM_001346725	212503		NM_153783	ENSMUSG00000025464	Paox	2410012F02Rik|Pao	polyamine oxidase (exo-N4-amino)	protein-coding
6440	chr4	119195241	119195516	+	0	NA	promoter-TSS (NM_024462)	promoter-TSS (NM_024462)	68	NM_024462	69216		NM_024462	ENSMUSG00000028643	Svbp	2410005K17Rik|Ccdc23	small vasohibin binding protein	protein-coding
6192	chr4	46196109	46196548	+	0	NA	promoter-TSS (NM_011728)	promoter-TSS (NM_011728)	-17	NM_011728	22590		NM_011728	ENSMUSG00000028329	Xpa	Xpac	xeroderma pigmentosum, complementation group A	protein-coding
2772	chr14	55097556	55098181	+	0	NA	TTS (NM_007455)	TTS (NM_007455)	3084	NM_153083	105663		NM_153083	ENSMUSG00000045691	Thtpa	-	thiamine triphosphatase	protein-coding
2760	chr14	54311982	54312306	+	0	NA	Intergenic	MamGypLTR1c|LTR|Gypsy	-14656	NR_169007	108168162		NR_169007		Gm43305	-	predicted gene 43305	ncRNA
100	chr1	38587577	38588022	+	0	NA	intron (NM_001290814, intron 1 of 21)	intron (NM_001290814, intron 1 of 21)	39445	NM_001290814	16764		NM_010678	ENSMUSG00000037138	Aff3	3222402O04Rik|A730046J16|LAF-4|Laf4	AF4/FMR2 family, member 3	protein-coding
1548	chr11	101010647	101010881	+	0	NA	intron (NM_001362638, intron 1 of 21)	intron (NM_001362638, intron 1 of 21)	366	NM_001362638	11975		NM_016920	ENSMUSG00000019302	Atp6v0a1	ATP6a1|Atp6n1|Atp6n1a|Atpv0a1|Vpp-1|Vpp1	ATPase, H+ transporting, lysosomal V0 subunit A1	protein-coding
3375	chr15	92752223	92752670	+	0	NA	intron (NM_001164593, intron 7 of 9)	intron (NM_001164593, intron 7 of 9)	-46491	NR_166719	67740		NR_166719	ENSMUSG00000115858	4930588J15Rik	-	RIKEN cDNA 4930588J15 gene	ncRNA
2751	chr14	50785284	50785593	+	0	NA	promoter-TSS (NM_001080949)	promoter-TSS (NM_001080949)	82	NM_001080949	219022		NM_177625	ENSMUSG00000006288	Ttc5	-	tetratricopeptide repeat domain 5	protein-coding
5444	chr2	173171536	173171783	+	0	NA	Intergenic	Intergenic	18586	NM_011044	18534		NM_011044	ENSMUSG00000027513	Pck1	PEPCK|PEPCK-C|Pck-1	phosphoenolpyruvate carboxykinase 1, cytosolic	protein-coding
4622	chr19	42326518	42326764	+	0	NA	intron (NM_001356588, intron 3 of 14)	intron (NM_001356588, intron 3 of 14)	-46471	NR_037246	100526549		NR_037246	ENSMUSG00000093234	Mir3085	mir-3085|mmu-mir-3085	microRNA 3085	ncRNA
7066	chr5	114091120	114091570	+	0	NA	promoter-TSS (NM_001359214)	promoter-TSS (NM_001359214)	35	NM_001359214	68666		NM_026805	ENSMUSG00000042078	Svop	1110030H18Rik|msvop	SV2 related protein	protein-coding
5918	chr3	133091910	133092281	+	0	NA	promoter-TSS (NM_001356309)	promoter-TSS (NM_001356309)	-56	NM_001356309	67553		NM_026231	ENSMUSG00000028018	Gstcd	4933434L15Rik	glutathione S-transferase, C-terminal domain containing	protein-coding
8413	chr8	28275185	28275448	+	0	NA	Intergenic	Intergenic	-190463	NR_033590	666422		NR_033590	ENSMUSG00000110372	Gm8096	EG666422	3-phosphoglycerate dehydrogenase pseudogene	pseudo
6190	chr4	45730135	45730752	+	0	NA	Intergenic	Intergenic	33780	NR_046068	100040567		NR_046068	ENSMUSG00000085876	Gm12409	-	predicted gene 12409	ncRNA
2770	chr14	55070992	55071294	+	0	NA	intron (NM_001039198, intron 4 of 9)	intron (NM_001039198, intron 4 of 9)	-1948	NR_004444	432855		NR_004444		Zfhx2os	Zfhx2as	zinc finger homeobox 2, opposite strand	ncRNA
2762	chr14	54449197	54449427	+	0	NA	Intergenic	Intergenic	-14835	NM_022993	65107		NM_022993	ENSMUSG00000022175	Lrp10	Lrp9	low-density lipoprotein receptor-related protein 10	protein-coding
2817	chr14	66344005	66345274	+	0	NA	intron (NM_001310522, intron 1 of 6)	intron (NM_001310522, intron 1 of 6)	343	NM_001310523	56471		NM_019675	ENSMUSG00000022044	Stmn4	Lagl|RB3	stathmin-like 4	protein-coding
3933	chr17	32350337	32350906	+	0	NA	promoter-TSS (NM_017476)	promoter-TSS (NM_017476)	-44	NM_017476	54194		NM_017476	ENSMUSG00000002625	Akap8l	HAP95|Nakap95	A kinase anchor protein 8-like	protein-coding
6442	chr4	119453507	119454027	+	0	NA	3' UTR (NM_001014900, exon 8 of 8)	3' UTR (NM_001014900, exon 8 of 8)	31083	NM_001014900	332934		NM_001014900	ENSMUSG00000070806	Zmynd12	-	zinc finger, MYND domain containing 12	protein-coding
8382	chr8	18845953	18846500	+	0	NA	promoter-TSS (NM_026792)	promoter-TSS (NM_026792)	-53	NM_026792	52123		NM_026792	ENSMUSG00000031467	Agpat5	1110013A05Rik|D8Ertd319e	1-acylglycerol-3-phosphate O-acyltransferase 5	protein-coding
4466	chr18	82868350	82868779	+	0	NA	Intergenic	Intergenic	12667	NR_125720	73985		NR_125720	ENSMUSG00000097738	4930445N18Rik	3010027C24Rik	RIKEN cDNA 4930445N18 gene	ncRNA
5093	chr2	90641024	90641296	+	0	NA	Intergenic	Intergenic	-36055	NM_021512	59015		NM_021512	ENSMUSG00000051329	Nup160	160kDa|2810011M03Rik|Gtl-13|Gtl1-13|Gtl13|mKIAA0197	nucleoporin 160	protein-coding
4958	chr2	60963125	60963333	+	0	NA	promoter-TSS (NM_020296)	promoter-TSS (NM_020296)	-25	NM_020296	56878		NM_020296	ENSMUSG00000026970	Rbms1	2600014B10Rik|MSSP-1|MSSP-2|MSSP-3|YC1	RNA binding motif, single stranded interacting protein 1	protein-coding
2225	chr13	39296973	39297689	+	0	NA	Intergenic	Intergenic	-336452	NM_001170431	108652		NM_134060	ENSMUSG00000021432	Slc35b3	4921526O06Rik|CGI-19|PABST2|PAPST2	solute carrier family 35, member B3	protein-coding
7732	chr6	133105031	133105825	+	0	NA	exon (NM_001271582, exon 1 of 2)	exon (NM_001271582, exon 1 of 2)	189	NR_073368	381820		NM_001163445	ENSMUSG00000072704	Smim10l1	2700089E24Rik	small integral membrane protein 10 like 1	protein-coding
300	chr1	88847922	88848133	+	0	NA	Intergenic	Intergenic	93137	NR_040493	78650		NR_040493	ENSMUSG00000097398	Platr5	2410088K16Rik	pluripotency associated transcript 5	ncRNA
4588	chr19	28304245	28304688	+	0	NA	intron (NM_175459, intron 7 of 10)	intron (NM_175459, intron 7 of 10)	-293300	NM_001166414	19726		NM_011265	ENSMUSG00000040929	Rfx3	C230093O12Rik|MRFX3	regulatory factor X, 3 (influences HLA class II expression)	protein-coding
2905	chr14	88346119	88346725	+	0	NA	Intergenic	Intergenic	124974	NM_178685	219257		NM_178685	ENSMUSG00000050505	Pcdh20	C630015B17Rik|Pcdh13	protocadherin 20	protein-coding
2997	chr14	116839679	116839940	+	0	NA	Intergenic	Intergenic	-85488	NM_001079844	23888		NM_011821	ENSMUSG00000058571	Gpc6	-	glypican 6	protein-coding
1365	chr11	66836373	66837335	+	0	NA	Intergenic	Intergenic	-75137	NM_178656	193003		NM_178656	ENSMUSG00000048070	Pirt	A530088H08Rik	phosphoinositide-interacting regulator of transient receptor potential channels	protein-coding
3625	chr16	50822227	50822530	+	0	NA	Intergenic	Intergenic	38969	NR_131005	78639		NR_131005	ENSMUSG00000092276	1700116B05Rik	-	RIKEN cDNA 1700116B05 gene	ncRNA
8578	chr8	70691574	70692051	+	0	NA	Intergenic	Intergenic	-5927	NM_001286944	16478		NM_010592	ENSMUSG00000071076	Jund	Jund1	jun D proto-oncogene	protein-coding
3521	chr16	24501451	24502316	+	0	NA	intron (NM_001145952, intron 2 of 11)	intron (NM_001145952, intron 2 of 11)	-27431	NR_038091	624582		NR_038091		Morf4l1-ps1	A730098P11Rik	mortality factor 4 like 1, pseudogene 1	pseudo
5898	chr3	127837526	127837861	+	0	NA	promoter-TSS (NM_145964)	promoter-TSS (NM_145964)	-170	NM_145964	211556		NM_145964	ENSMUSG00000074238	Ap1ar	Gadkin	adaptor-related protein complex 1 associated regulatory protein	protein-coding
4372	chr18	64006810	64007186	+	0	NA	Intergenic	Intergenic	-247361	NM_009182	20451		NM_009182	ENSMUSG00000056812	St8sia3	ST8SiaIII|Siat8c	ST8 alpha-N-acetyl-neuraminide alpha-2,8-sialyltransferase 3	protein-coding
4360	chr18	60560575	60560945	+	0	NA	promoter-TSS (NM_025776)	promoter-TSS (NM_025776)	-26	NM_025776	66810		NM_025776	ENSMUSG00000024604	Rbm22	8430430L24Rik	RNA binding motif protein 22	protein-coding
5449	chr2	173605952	173606200	+	0	NA	intron (NR_027957, intron 4 of 14)	intron (NR_027957, intron 4 of 14)	-27803	NM_001199955	70065		NM_027303	ENSMUSG00000027517	Ankrd60	1700019A24Rik|1700030G11Rik	ankyrin repeat domain 60	protein-coding
641	chr1	193869343	193870006	+	0	NA	Intergenic	Intergenic	353085	NR_040477	74942		NR_040477	ENSMUSG00000103692	4930503O07Rik	-	RIKEN cDNA 4930503O07 gene	ncRNA
9000	chr9	46610600	46610930	+	0	NA	Intergenic	Intergenic	-290779	NM_183104	74361		NM_183104	ENSMUSG00000056617	4931429L15Rik	-	RIKEN cDNA 4931429L15 gene	protein-coding
2036	chr12	99062195	99062785	+	0	NA	Intergenic	Intergenic	100318	NR_038130	67639		NR_038130	ENSMUSG00000113210	4930474N09Rik	-	RIKEN cDNA 4930474N09 gene	ncRNA
8534	chr8	58756715	58756942	+	0	NA	intron (NM_175032, intron 1 of 11)	intron (NM_175032, intron 1 of 11)	-55785	NM_001177534	100271928		NM_001177534		Gm15881	-	predicted gene 15881	protein-coding
4351	chr18	57388038	57388254	+	0	NA	intron (NM_028447, intron 8 of 8)	MER5A1|DNA|hAT-Charlie	-17269	NR_152223	100503007		NR_152223	ENSMUSG00000117864	Gm19500	-	predicted gene, 19500	ncRNA
99	chr1	38572148	38572352	+	0	NA	intron (NM_001290814, intron 1 of 21)	intron (NM_001290814, intron 1 of 21)	54994	NM_001290814	16764		NM_010678	ENSMUSG00000037138	Aff3	3222402O04Rik|A730046J16|LAF-4|Laf4	AF4/FMR2 family, member 3	protein-coding
8380	chr8	18381756	18381975	+	0	NA	Intergenic	Intergenic	-213266	NM_173189	244329		NM_173189	ENSMUSG00000039842	Mcph1	5430437K10Rik|BRIT1|D030046N04Rik|MCT|Tg(HLA-A2.1)1Enge	microcephaly, primary autosomal recessive 1	protein-coding
4476	chr18	83640128	83640389	+	0	NA	Intergenic	Intergenic	-314374	NR_045361	70960		NR_045361	ENSMUSG00000118333	4921531P14Rik	1700108N05Rik	RIKEN cDNA 4921531P14 gene	ncRNA
8633	chr8	87270606	87271210	+	0	NA	Intergenic	Intergenic	-71058	NR_040697	100038706		NR_040697	ENSMUSG00000099207	Gm10637	-	predicted gene 10637	ncRNA
9463	chrX	166760931	166761237	+	0	NA	Intergenic	Intergenic	99059	NR_046015	382255		NR_046015	ENSMUSG00000086860	Gm1720	-	predicted gene 1720	ncRNA
7730	chr6	128799035	128799836	+	0	NA	Intergenic	Intergenic	-10794	NM_001159904	17059		NM_008527	ENSMUSG00000030325	Klrb1c	CD161|Klrb1b|Ly-59|Ly55c|Ly59|NK-RP1|NK1.1|NKR-P1.9|NKRP1|NKRP140|Nk-1|Nk-1.2|Nk1|Nk1.2|Nkrp1b|Nkrp1c|ly-55c	killer cell lectin-like receptor subfamily B member 1C	protein-coding
1933	chr12	78057138	78057707	+	0	NA	Intergenic	Intergenic	-139634	NM_001374218	626215		NM_001374218	ENSMUSG00000099418	Ccdc196	EG626215|Gm6657	coiled-coil domain containing 196	protein-coding
8568	chr8	69089356	69089909	+	0	NA	promoter-TSS (NM_153054)	promoter-TSS (NM_153054)	-410	NM_153054	110877		NM_153054	ENSMUSG00000036330	Slc18a1	4832416I10Rik|Vat1|Vmat1	solute carrier family 18 (vesicular monoamine), member 1	protein-coding
3548	chr16	31429615	31430052	+	0	NA	promoter-TSS (NR_152205)	promoter-TSS (NR_152205)	-57	NR_152205	100047123		NR_152205	ENSMUSG00000086645	Gm15743	-	predicted gene 15743	ncRNA
7257	chr5	147860410	147860673	+	0	NA	promoter-TSS (NM_025624)	promoter-TSS (NM_025624)	-87	NM_025624	66537		NM_025624	ENSMUSG00000029649	Pomp	2510048O06Rik|Ump1	proteasome maturation protein	protein-coding
1375	chr11	68425471	68426156	+	0	NA	Intergenic	LTR88a|LTR|Gypsy?	-6312	NM_177320	320207		NM_177320	ENSMUSG00000020901	Pik3r5	F730038I15Rik|Foap2|p101	phosphoinositide-3-kinase regulatory subunit 5	protein-coding
5199	chr2	119034653	119034882	+	0	NA	promoter-TSS (NM_173450)	promoter-TSS (NM_173450)	-23	NM_173450	271842		NM_173450	ENSMUSG00000027324	Rpusd2	4921503C21Rik|9630001E10	RNA pseudouridylate synthase domain containing 2	protein-coding
55	chr1	30564554	30565516	+	0	NA	Intergenic	Intergenic	298221	NM_001081080	213109		NM_025871	ENSMUSG00000048874	Phf3	2310061N19Rik	PHD finger protein 3	protein-coding
4299	chr18	45015784	45016042	+	0	NA	Intergenic	Intergenic	187248	NM_001163013	240255		NM_001163013	ENSMUSG00000034653	Ythdc2	3010002F02Rik|mYTHDC2	YTH domain containing 2	protein-coding
9002	chr9	46684243	46685015	+	0	NA	Intergenic	Intergenic	-228974	NR_015605	73040		NM_175192	ENSMUSG00000099696	2900052N01Rik	-	RIKEN cDNA 2900052N01 gene	ncRNA
6485	chr4	127663629	127663956	+	0	NA	Intergenic	Intergenic	188951	NR_166430	73488		NR_166430		1700080G11Rik	-	RIKEN cDNA 1700080G11 gene	ncRNA
8486	chr8	46333977	46334312	+	0	NA	Intergenic	L1MC4|LINE|L1	-39473	NM_173789	234219		NM_173789	ENSMUSG00000047171	Helt	A830086M02|Hesl|Heslike|Mgn|megane	helt bHLH transcription factor	protein-coding
4362	chr18	61176881	61177336	+	0	NA	promoter-TSS (NM_134134)	promoter-TSS (NM_134134)	-58	NM_134134	106894		NM_134134	ENSMUSG00000024622	Hmgxb3	2510002C16Rik|A630042L21Rik|mKIAA0194	HMG box domain containing 3	protein-coding
4370	chr18	63954910	63955203	+	0	NA	intron (NM_001014981, intron 26 of 27)	intron (NM_001014981, intron 26 of 27)	246361	NM_001360837	104082		NM_001014981	ENSMUSG00000040560	Wdr7	TRAG|mKIAA0541	WD repeat domain 7	protein-coding
4537	chr19	14590236	14590922	+	0	NA	intron (NM_001302951, intron 4 of 19)	intron (NM_001302951, intron 4 of 19)	6634	NM_001302951	21888		NM_011600	ENSMUSG00000024642	Tle4	5730411M05Rik|Bce-1|Bce1|ESTM13|ESTM14|Grg4|grg-4	transducin-like enhancer of split 4	protein-coding
651	chr10	4233282	4233487	+	0	NA	Intergenic	Intergenic	-20264	NR_152620	102632515		NR_152620	ENSMUSG00000111266	Gm30570	-	predicted gene, 30570	ncRNA
5549	chr3	26879815	26880081	+	0	NA	intron (NM_029150, intron 6 of 10)	intron (NM_029150, intron 6 of 10)	242317	NM_029150	70862		NM_027583	ENSMUSG00000039335	Spata16	4921511F01Rik|4930503K02Rik|Nyd-sp12	spermatogenesis associated 16	protein-coding
1894	chr12	69372059	69372264	+	0	NA	promoter-TSS (NM_007481)	promoter-TSS (NM_007481)	11	NM_007481	11845		NM_007481	ENSMUSG00000044147	Arf6	-	ADP-ribosylation factor 6	protein-coding
8478	chr8	44936136	44936340	+	0	NA	Intergenic	Intergenic	-13970	NM_001081286	14107		NM_010179	ENSMUSG00000070047	Fat1	2310038E12Rik|Fath|mFat1	FAT atypical cadherin 1	protein-coding
5973	chr3	144623174	144623902	+	0	NA	Intergenic	Intergenic	53111	NM_053102	93684		NM_053102	ENSMUSG00000037072	Selenof	9430015P09Rik|Sep15	selenoprotein F	protein-coding
3421	chr15	102722110	102722345	+	0	NA	promoter-TSS (NM_026192)	promoter-TSS (NM_026192)	-49	NM_026192	67488		NM_026192	ENSMUSG00000023055	Calcoco1	1810009B06Rik|Cocoa|Gcap11|mKIAA1536	calcium binding and coiled coil domain 1	protein-coding
3198	chr15	63038050	63038416	+	0	NA	Intergenic	Intergenic	441375	NR_045279	432958		NR_045279	ENSMUSG00000115520	Gm20740	-	predicted gene, 20740	ncRNA
8800	chr8	121585506	121585734	+	0	NA	Intergenic	CpG	-4818	NM_026160	67443		NM_026160	ENSMUSG00000031812	Map1lc3b	1010001C15Rik|Atg8|LC3b|MAP1A/MAP1B|Map1lc3	microtubule-associated protein 1 light chain 3 beta	protein-coding
5657	chr3	66179502	66179862	+	0	NA	intron (NM_145820, intron 6 of 13)	MERVL_2A-int|LTR|ERVL	-40205	NM_008987	19288		NM_008987	ENSMUSG00000027832	Ptx3	TSG-14	pentraxin related gene	protein-coding
4488	chr18	88810356	88810779	+	0	NA	Intergenic	Intergenic	83640	NM_018821	54607		NM_018821	ENSMUSG00000056153	Socs6	1500012M23Rik|5830401B18Rik|Cis4|Cish4|HSPC060|SOCS-4|SOCS-6|SSI4|STAI4|STATI4|Socs4	suppressor of cytokine signaling 6	protein-coding
8619	chr8	84976633	84976851	+	0	NA	TTS (NM_008416)	TTS (NM_008416)	2006	NM_008416	16477		NM_008416	ENSMUSG00000052837	Junb	-	jun B proto-oncogene	protein-coding
5335	chr2	151009103	151009419	+	0	NA	5' UTR (NM_207204, exon 1 of 24)	5' UTR (NM_207204, exon 1 of 24)	137	NM_207204	78177		NM_207204	ENSMUSG00000068115	Ninl	4930519N13Rik|Gm1004|Gm1634|mKIAA0980	ninein-like	protein-coding
2116	chr12	118198725	118199013	+	0	NA	5' UTR (NM_010060, exon 1 of 82)	5' UTR (NM_010060, exon 1 of 82)	174	NM_010060	13411		NM_010060	ENSMUSG00000018581	Dnah11	Dnahc11|avc4|b2b1203Clo|b2b1279Clo|b2b1289Clo|b2b1727Clo|b2b598Clo|iv|lrd	dynein, axonemal, heavy chain 11	protein-coding
9329	chr9	124440059	124440875	+	0	NA	Intergenic	Intergenic	16680	NR_102721	75135		NR_015516		4930526I15Rik	1600027J15Rik	RIKEN cDNA 4930526I15 gene	ncRNA
1919	chr12	74554134	74554444	+	0	NA	Intergenic	FordPrefect|DNA|hAT-Tip100	256815	NM_198866	386753		NM_198866	ENSMUSG00000029878	Dbpht2	Spot2	DNA binding protein with his-thr domain	protein-coding
2077	chr12	108277445	108277705	+	0	NA	Intergenic	Intergenic	-2182	NM_001159910	668158		NM_001159910	ENSMUSG00000084883	Ccdc85c	EG668158|Gm265|Gm9010|hhy	coiled-coil domain containing 85C	protein-coding
2084	chr12	109509337	109509698	+	0	NA	Intergenic	Intergenic	-31479	NR_027652	17263		NM_144513	ENSMUSG00000021268	Meg3	2900016C05Rik|3110050O07Rik|6330408G06Rik|D12Bwg1266e|Gtl2	maternally expressed 3	ncRNA
4566	chr19	23836405	23836772	+	0	NA	intron (NM_177034, intron 1 of 12)	intron (NM_177034, intron 1 of 12)	77712	NM_177034	319924		NM_177034	ENSMUSG00000024897	Apba1	6430513E09Rik|Lin-10|Mint|Mint1|Urop11|X11|X11alpha	amyloid beta precursor protein binding family A member 1	protein-coding
4437	chr18	78465380	78466163	+	0	NA	intron (NM_207651, intron 2 of 21)	intron (NM_207651, intron 2 of 21)	-11096	NR_167721	74367		NR_167721	ENSMUSG00000117661	4931439C15Rik	-	RIKEN cDNA 4931439C15 gene	ncRNA
8586	chr8	71671683	71671921	+	0	NA	promoter-TSS (NM_001029873)	promoter-TSS (NM_001029873)	-45	NM_001029873	382018		NM_001029873	ENSMUSG00000034799	Unc13a	2410078G03Rik|Munc13-1	unc-13 homolog A	protein-coding
6955	chr5	83914607	83914838	+	0	NA	Intergenic	Intergenic	502660	NM_007937	13839		NM_007937	ENSMUSG00000029245	Epha5	Cek7|Ehk1|Els1|Hek7|Rek7|bsk	Eph receptor A5	protein-coding
6585	chr4	144999994	145000378	+	0	NA	intron (NM_001276465, intron 67 of 69)	intron (NM_001276465, intron 67 of 69)	107049	NM_001357275	20148		NM_011303	ENSMUSG00000066026	Dhrs3	Rsdr1|retSDR1	dehydrogenase/reductase 3	protein-coding
8956	chr9	41061057	41062036	+	0	NA	intron (NM_176860, intron 1 of 13)	intron (NM_176860, intron 1 of 13)	17960	NM_001357412	72828		NM_176860	ENSMUSG00000032020	Ubash3b	2810457I06Rik|STS-1|TULA-2|p70	ubiquitin associated and SH3 domain containing, B	protein-coding
3899	chr17	25126826	25127363	+	0	NA	Intergenic	Intergenic	-6297	NM_011930	26373		NM_011930	ENSMUSG00000036636	Clcn7	ClC-7|D17Wsu51e	chloride channel, voltage-sensitive 7	protein-coding
54	chr1	30536791	30537004	+	0	NA	Intergenic	Intergenic	326359	NM_001081080	213109		NM_025871	ENSMUSG00000048874	Phf3	2310061N19Rik	PHD finger protein 3	protein-coding
6681	chr5	7398331	7398859	+	0	NA	Intergenic	Intergenic	-54217	NM_001163223	207618		NM_001163223	ENSMUSG00000092094	Zfp804b	Gm441	zinc finger protein 804B	protein-coding
7816	chr7	19817234	19817908	+	0	NA	intron (NR_166534, intron 1 of 1)	intron (NR_166534, intron 1 of 1)	986	NR_166534	102638408		NR_166534	ENSMUSG00000087593	Gm16174	-	predicted gene 16174	ncRNA
8802	chr8	121652881	121653383	+	0	NA	Intergenic	CpG-14599	-1199	NM_080855	142682		NM_080855	ENSMUSG00000061410	Zcchc14	BDG29	zinc finger, CCHC domain containing 14	protein-coding
479	chr1	158958558	158958902	+	0	NA	promoter-TSS (NM_001085376)	promoter-TSS (NM_001085376)	-555	NM_001085376	23850		NM_001085376	ENSMUSG00000073530	Pappa2	PAPP-A2|PLAC3|Pappe	pappalysin 2	protein-coding
3448	chr16	5513239	5513835	+	0	NA	Intergenic	Intergenic	82143	NR_169082	105246064		NR_169081	ENSMUSG00000116029	Gm41414	-	predicted gene, 41414	ncRNA
8468	chr8	39757589	39757877	+	0	NA	Intergenic	Intergenic	-115055	NM_001113326	20288		NM_031195	ENSMUSG00000025044	Msr1	MRS-A|MSR|MSR-A|SR-A|SR-AI|SR-AII|Scara1|Scvr	macrophage scavenger receptor 1	protein-coding
5963	chr3	141786657	141787346	+	0	NA	intron (NM_001293561, intron 8 of 16)	intron (NM_001293561, intron 8 of 16)	144419	NM_001355043	12167		NM_007560	ENSMUSG00000052430	Bmpr1b	ALK-6|Acvrlk6|Alk6|BMPR-1B|BMPR-IB|CFK-43a|SKR6	bone morphogenetic protein receptor, type 1B	protein-coding
1656	chr11	120216517	120217153	+	0	NA	Intergenic	Intergenic	14782	NR_151480	102640779		NM_175248		2900052L18Rik	-	RIKEN cDNA 2900052L18 gene	ncRNA
3914	chr17	27708209	27708424	+	0	NA	intron (NM_178365, intron 9 of 9)	intron (NM_178365, intron 9 of 9)	20635	NM_013891	30051		NM_013891	ENSMUSG00000024215	Spdef	PDEF|Pse	SAM pointed domain containing ets transcription factor	protein-coding
4576	chr19	25672031	25672252	+	0	NA	promoter-TSS (NR_045347)	promoter-TSS (NR_045347)	98	NR_045347	100503074		NR_045347	ENSMUSG00000101089	2610016A17Rik	2610317C19Rik	RIKEN cDNA 2610016A17 gene	ncRNA
2067	chr12	106262847	106263108	+	0	NA	Intergenic	Intergenic	-163957	NR_168018	102635247		NR_168018	ENSMUSG00000113390	Gm32635	-	predicted gene, 32635	ncRNA
8434	chr8	32158086	32158482	+	0	NA	intron (NR_046039, intron 1 of 2)	L4_B_Mam|LINE|RTE-X	6389	NR_046039	666589		NR_046039		Gm8179	EG666589	predicted gene 8179	ncRNA
5090	chr2	85123418	85123949	+	0	NA	Intergenic	Intergenic	-12677	NM_011784	23796		NM_011784	ENSMUSG00000044338	Aplnr	APJ|Agtrl1|msr/apj	apelin receptor	protein-coding
8632	chr8	87199995	87200398	+	0	NA	promoter-TSS (NR_040697)	promoter-TSS (NR_040697)	-346	NR_040697	100038706		NR_040697	ENSMUSG00000099207	Gm10637	-	predicted gene 10637	ncRNA
1932	chr12	78015975	78016223	+	0	NA	Intergenic	Intergenic	-180957	NM_001374218	626215		NM_001374218	ENSMUSG00000099418	Ccdc196	EG626215|Gm6657	coiled-coil domain containing 196	protein-coding
2691	chr14	30548902	30549263	+	0	NA	promoter-TSS (NM_009388)	promoter-TSS (NM_009388)	-49	NM_009388	21881		NM_009388	ENSMUSG00000021957	Tkt	p68	transketolase	protein-coding
2595	chr13	119462596	119462934	+	0	NA	promoter-TSS (NM_001113550)	promoter-TSS (NM_001113550)	6	NM_001360805	67392		NM_026127	ENSMUSG00000062822	4833420G17Rik	2210017J06Rik|5730533D17Rik	RIKEN cDNA 4833420G17 gene	protein-coding
5481	chr2	181156532	181156818	+	0	NA	intron (NM_007906, intron 1 of 7)	intron (NM_007906, intron 1 of 7)	340	NM_007906	13628		NM_007906	ENSMUSG00000016349	Eef1a2	EEF1AL|EF-1-alpha-2|Eef1a|S1|STN|wasted|wst	eukaryotic translation elongation factor 1 alpha 2	protein-coding
66	chr1	33814040	33814556	+	0	NA	intron (NM_001359274, intron 1 of 13)	CpG	297	NM_001359275	98403		NM_133817	ENSMUSG00000042197	Zfp451	4930515K21Rik|4933435G09Rik|COASTER|Kiaa0576-hp|Znf451|mKIAA1702	zinc finger protein 451	protein-coding
721	chr10	24149393	24149724	+	0	NA	5' UTR (NM_016797, exon 1 of 10)	5' UTR (NM_016797, exon 1 of 10)	241	NM_016797	53331		NM_016797	ENSMUSG00000019998	Stx7	Syn7	syntaxin 7	protein-coding
3359	chr15	90223952	90224184	+	0	NA	promoter-TSS (NR_106106)	promoter-TSS (NR_106106)	-243	NM_001033441	380959		NM_001033441	ENSMUSG00000075470	Alg10b	Deaf1|Gm917|nse5	ALG10 alpha-1,2-glucosyltransferase	protein-coding
9462	chrX	166696400	166696621	+	0	NA	Intergenic	Intergenic	34485	NR_046015	382255		NR_046015	ENSMUSG00000086860	Gm1720	-	predicted gene 1720	ncRNA
9451	chrX	152336544	152336949	+	0	NA	TTS (NM_029836)	TTS (NM_029836)	5738	NM_029836	52808		NM_029836	ENSMUSG00000041096	Tspyl2	CDA1|CINAP|DENTT|DXBwg1396e|DXHXS1008E|E130307F10Rik	TSPY-like 2	protein-coding
9376	chrX	56731141	56731529	+	0	NA	promoter-TSS (NM_001077361)	promoter-TSS (NM_001077361)	-426	NM_010211	14199		NM_010211	ENSMUSG00000023092	Fhl1	FHL-1|KyoT|RAM14-1|SLIM|SLIM-1	four and a half LIM domains 1	protein-coding
3291	chr15	78436808	78437023	+	0	NA	non-coding (NR_110357, exon 6 of 7)	non-coding (NR_110357, exon 6 of 7)	8351	NM_001289672	72844		NM_001081367	ENSMUSG00000033287	Kctd17	2900008M13Rik	potassium channel tetramerisation domain containing 17	protein-coding
2507	chr13	101439376	101439633	+	0	NA	Intergenic	Intergenic	-41924	NR_046187	78136		NR_046187		4922502H24Rik	-	RIKEN cDNA 4922502H24 gene	ncRNA
4363	chr18	61854259	61854797	+	0	NA	intron (NM_001164491, intron 5 of 23)	intron (NM_001164491, intron 5 of 23)	57296	NM_198649	319713		NM_198649	ENSMUSG00000032735	Ablim3	D930036B08Rik	actin binding LIM protein family, member 3	protein-coding
347	chr1	119526043	119526398	+	0	NA	promoter-TSS (NM_146103)	promoter-TSS (NM_146103)	66	NM_146103	226351		NM_146103	ENSMUSG00000098923	Tmem185b	2500001K11Rik	transmembrane protein 185B	protein-coding
819	chr10	63243911	63244151	+	0	NA	non-coding (NR_166111, exon 1 of 2)	non-coding (NR_166111, exon 1 of 2)	122	NR_166111	641387		NR_166111		1700120B22Rik	-	RIKEN cDNA 1700120B22 gene	ncRNA
9003	chr9	46702259	46702763	+	0	NA	Intergenic	Intergenic	-211092	NR_015605	73040		NM_175192	ENSMUSG00000099696	2900052N01Rik	-	RIKEN cDNA 2900052N01 gene	ncRNA
6457	chr4	124163366	124163596	+	0	NA	Intergenic	Intergenic	169239	NR_166446	76410		NR_166446		1700021L23Rik	-	RIKEN cDNA 1700021L23 gene	ncRNA
8383	chr8	20557669	20558133	+	0	NA	Intergenic	CpG	-57026	NM_001270553	100861668		NM_001270553	ENSMUSG00000095294	Potefam3b	Gm21119|Pote3b	POTE ankyrin domain family member 3B	protein-coding
5092	chr2	85272366	85272580	+	0	NA	Intergenic	Intergenic	59423	NM_001011785	257951		NM_001011785	ENSMUSG00000075223	Or5ak4	GA_x5J8B7TRSBM-251-3|GA_x5J8B7W531T-1241080-1240524|MOR203-7P|Olfr987	olfactory receptor family 5 subfamily AK member 4	protein-coding
8630	chr8	87076665	87077365	+	0	NA	Intergenic	Intergenic	-24705	NR_168261	102637261		NR_168261		Gm27246	Gm39216	predicted gene 27246	ncRNA
4935	chr2	53932532	53933216	+	0	NA	Intergenic	Intergenic	152678	NM_023396	67874		NM_023396	ENSMUSG00000075334	Rprm	2410012A13Rik|Reprimo	reprimo, TP53 dependent G2 arrest mediator candidate	protein-coding
9109	chr9	64313744	64313986	+	0	NA	intron (NM_001001295, intron 11 of 16)	intron (NM_001001295, intron 11 of 16)	26592	NM_172519	213550		NM_172519	ENSMUSG00000032396	Dis3l	-	DIS3 like exosome 3'-5' exoribonuclease	protein-coding
9460	chrX	166440658	166441063	+	0	NA	promoter-TSS (NM_177429)	promoter-TSS (NM_177429)	105	NM_025432	66226		NM_025432	ENSMUSG00000079317	Trappc2	1110066L09Rik|1810064C02Rik|MIP-2A|Sedl|TRS20	trafficking protein particle complex 2	protein-coding
7733	chr6	134201461	134201725	+	0	NA	intron (NM_001303102, intron 3 of 8)	Tigger14a|DNA|TcMar-Tigger	42126	NR_169154	118027456		NR_169154	ENSMUSG00000092134	Gm17089	-	predicted gene 17089	ncRNA
7285	chr6	4747956	4748159	+	0	NA	promoter-TSS (NM_001130191)	promoter-TSS (NM_001130191)	751	NM_001040611	170676		NM_130877	ENSMUSG00000092035	Peg10	Edr|HB-1|MEF3L|Mar2|Mart2|MmPEG10|MyEF-3|Rtl2	paternally expressed 10	protein-coding
1930	chr12	77746551	77747193	+	0	NA	Intergenic	Intergenic	336731	NM_001252616	53618		NM_016893	ENSMUSG00000021065	Fut8	-	fucosyltransferase 8	protein-coding
1354	chr11	64156765	64157011	+	0	NA	Intergenic	Intergenic	-7553	NR_166814	102632078		NR_166814	ENSMUSG00000087622	Gm12290	-	predicted gene 12290	ncRNA
9366	chrX	48343548	48343838	+	0	NA	intron (NM_178782, intron 2 of 14)	CpG	2335	NM_178782	320376		NM_178782	ENSMUSG00000036959	Bcorl1	6720425J07Rik|B930011H20Rik	BCL6 co-repressor-like 1	protein-coding
6094	chr4	15265566	15266088	+	0	NA	promoter-TSS (NM_181401)	promoter-TSS (NM_181401)	7	NM_181401	100201		NM_181401	ENSMUSG00000043252	Tmem64	9630015D15Rik	transmembrane protein 64	protein-coding
4006	chr17	54166883	54167554	+	0	NA	Intergenic	Intergenic	131816	NM_022025	63993		NM_022025	ENSMUSG00000023945	Slc5a7	CHT1	solute carrier family 5 (choline transporter), member 7	protein-coding
346	chr1	119504579	119505123	+	0	NA	promoter-TSS (NM_022327)	promoter-TSS (NM_022327)	-69	NM_022327	64143		NM_022327	ENSMUSG00000004451	Ralb	5730472O18Rik	v-ral simian leukemia viral oncogene B	protein-coding
4529	chr19	10895045	10895674	+	0	NA	5' UTR (NM_001253843, exon 1 of 16)	5' UTR (NM_001253843, exon 1 of 16)	128	NM_001253843	28000		NM_134129	ENSMUSG00000024735	Prpf19	D19Wsu55e|NMP200|PSO4|Prp19|Snev	pre-mRNA processing factor 19	protein-coding
4373	chr18	64061112	64061323	+	0	NA	Intergenic	MIR|SINE|MIR	-193142	NM_009182	20451		NM_009182	ENSMUSG00000056812	St8sia3	ST8SiaIII|Siat8c	ST8 alpha-N-acetyl-neuraminide alpha-2,8-sialyltransferase 3	protein-coding
844	chr10	70599126	70599644	+	0	NA	promoter-TSS (NM_178621)	promoter-TSS (NM_178621)	-94	NM_178621	70911		NM_178621	ENSMUSG00000037747	Phyhipl	4921522K17Rik|PHY2	phytanoyl-CoA hydroxylase interacting protein-like	protein-coding
357	chr1	126040766	126041137	+	0	NA	intron (NM_172484, intron 8 of 14)	intron (NM_172484, intron 8 of 14)	-128023	NM_001311089	72585		NM_145100	ENSMUSG00000026344	Lypd1	2700050C12Rik|C530008O16Rik|Lynx2|Lypdc1	Ly6/Plaur domain containing 1	protein-coding
5962	chr3	141733942	141734530	+	0	NA	intron (NM_009472, intron 4 of 15)	intron (NM_009472, intron 4 of 15)	197184	NM_001355043	12167		NM_007560	ENSMUSG00000052430	Bmpr1b	ALK-6|Acvrlk6|Alk6|BMPR-1B|BMPR-IB|CFK-43a|SKR6	bone morphogenetic protein receptor, type 1B	protein-coding
5970	chr3	143565864	143566085	+	0	NA	Intergenic	Intergenic	146169	NR_040405	621809		NR_040405	ENSMUSG00000105279	Gm6260	EG621809	predicted gene 6260	ncRNA
2407	chr13	76844726	76845111	+	0	NA	intron (NM_030174, intron 15 of 20)	intron (NM_030174, intron 15 of 20)	265321	NM_001377108	78771		NM_030174	ENSMUSG00000021596	Mctp1	2810465F10Rik	multiple C2 domains, transmembrane 1	protein-coding
2718	chr14	38659947	38660276	+	0	NA	intron (NM_008734, intron 3 of 9)	intron (NM_008734, intron 3 of 9)	-238191	NR_045713	75170		NR_045713	ENSMUSG00000093528	Nrg3os	4930529F24Rik	neuregulin 3, opposite strand	ncRNA
4891	chr2	42041540	42041869	+	0	NA	intron (NM_053011, intron 2 of 90)	intron (NM_053011, intron 2 of 90)	405864	NR_105754	102465171		NR_105754	ENSMUSG00000098660	Mir6336	Gm27584|mmu-mir-6336	microRNA 6336	ncRNA
7845	chr7	29818733	29819167	+	0	NA	intron (NM_001145880, intron 1 of 4)	intron (NM_001145880, intron 1 of 4)	2878	NM_001145880	233056		NM_146185	ENSMUSG00000011427	Zfp790	6330581L23Rik	zinc finger protein 790	protein-coding
8803	chr8	121718011	121718229	+	0	NA	Intergenic	Intergenic	12357	NR_165833	108167575		NR_165833		Gm46065	-	predicted gene, 46065	ncRNA
6938	chr5	76529159	76529371	+	0	NA	promoter-TSS (NM_001289770)	promoter-TSS (NM_001289770)	-42	NM_001359372	69940		NM_027270	ENSMUSG00000036435	Exoc1	2810407P21Rik|A730011E05Rik|SEC3|Sec3l1|Sec3p	exocyst complex component 1	protein-coding
9337	chrX	10714733	10715341	+	0	NA	Intergenic	Intergenic	-2328	NM_001166635	68041		NM_026524	ENSMUSG00000008035	Mid1ip1	3110038L01Rik|Mig12|S14R	Mid1 interacting protein 1 (gastrulation specific G12-like (zebrafish))	protein-coding
3796	chr16	93311448	93311936	+	0	NA	Intergenic	Intergenic	41497	NR_040486	69857		NR_040486	ENSMUSG00000100277	1810053B23Rik	1810008L18Rik|1810056K14Rik	RIKEN cDNA 1810053B23 gene	ncRNA
5685	chr3	69709104	69709807	+	0	NA	Intergenic	Intergenic	-12600	NM_133787	97112		NM_133787	ENSMUSG00000027787	Nmd3	-	NMD3 ribosome export adaptor	protein-coding
5581	chr3	36862901	36863236	+	0	NA	promoter-TSS (NM_172679)	promoter-TSS (NM_172679)	-38	NM_172679	229227		NM_172679	ENSMUSG00000037270	Bltp1	4732443H21|4932438A13Rik|B830039D19Rik|D630029K19Rik|FSA|Kiaa1109|Tweek	bridge-like lipid transfer protein family member 1	protein-coding
5951	chr3	140706740	140707177	+	0	NA	Intergenic	Intergenic	210360	NR_169132	102635403		NR_169132		Gm32754	Gm43783|Gm44309	predicted gene, 32754	ncRNA
2495	chr13	99837333	99838148	+	0	NA	Intergenic	Intergenic	62943	NM_013732	27220		NM_013732	ENSMUSG00000021647	Cartpt	Cart	CART prepropeptide	protein-coding
8008	chr7	71471513	71472043	+	0	NA	Intergenic	Intergenic	-437917	NR_130995	78156		NR_130995	ENSMUSG00000108669	4930441H08Rik	-	RIKEN cDNA 4930441H08 gene	ncRNA
6964	chr5	88583415	88584163	+	0	NA	5' UTR (NM_027530, exon 1 of 13)	5' UTR (NM_027530, exon 1 of 13)	276	NM_027530	52822		NM_027530	ENSMUSG00000029291	Rufy3	2810428M05Rik|6330416M07Rik|D5Bwg0860e|Ripx|Rpipx	RUN and FYVE domain containing 3	protein-coding
7719	chr6	126940206	126940553	+	0	NA	promoter-TSS (NM_009013)	promoter-TSS (NM_009013)	413	NM_138594	28040		NM_138594	ENSMUSG00000030347	D6Wsu163e	C12orf4	DNA segment, Chr 6, Wayne State University 163, expressed	protein-coding
854	chr10	75156992	75157354	+	0	NA	exon (NM_001081412, exon 11 of 23)	exon (NM_001081412, exon 11 of 23)	-54900	NM_153406	74392		NM_153406	ENSMUSG00000033444	Specc1l	4930470P14Rik|4932439K10Rik|9530057A13Rik|Cytsa|mKIAA0376	sperm antigen with calponin homology and coiled-coil domains 1-like	protein-coding
9388	chrX	74392950	74393332	+	0	NA	promoter-TSS (NM_001161423)	promoter-TSS (NM_001161423)	109	NM_001379182	66294		NM_025473	ENSMUSG00000031399	Fam3a	1810037C20Rik	FAM3 metabolism regulating signaling molecule A	protein-coding
4429	chr18	76556361	76556907	+	0	NA	Intergenic	Intergenic	-1407	NR_167768	102634243		NR_166864		Gm31875	-	predicted gene, 31875	ncRNA
6331	chr4	97294106	97294852	+	0	NA	Intergenic	Intergenic	-287464	NM_001122952	18027		NM_010905	ENSMUSG00000028565	Nfia	1110047K16Rik|9430022M17Rik|CTF|NF1-A|NF1A	nuclear factor I/A	protein-coding
356	chr1	125904969	125905753	+	0	NA	intron (NM_001311089, intron 2 of 2)	intron (NM_001311089, intron 2 of 2)	6026	NM_001311090	72585		NM_145100	ENSMUSG00000026344	Lypd1	2700050C12Rik|C530008O16Rik|Lynx2|Lypdc1	Ly6/Plaur domain containing 1	protein-coding
5960	chr3	141600743	141601335	+	0	NA	intron (NM_009472, intron 1 of 15)	intron (NM_009472, intron 1 of 15)	135475	NM_009472	22253		NM_009472	ENSMUSG00000059921	Unc5c	B130051O18Rik|Unc5h3|rcm	unc-5 netrin receptor C	protein-coding
5972	chr3	144318991	144319406	+	0	NA	Intergenic	L3|LINE|CR1	-113943	NM_010723	16911		NM_010723	ENSMUSG00000028266	Lmo4	A730077C12Rik|Crp3|Etohi4	LIM domain only 4	protein-coding
6649	chr4	154709866	154710103	+	0	NA	Intergenic	Intergenic	-42117	NM_028513	73353		NM_028513	ENSMUSG00000051276	Actrt2	1700052K15Rik|Arp-T2|Arpm2	actin-related protein T2	protein-coding
561	chr1	179319209	179319965	+	0	NA	intron (NM_027188, intron 5 of 11)	intron (NM_027188, intron 5 of 11)	198454	NM_027188	69726		NM_027188	ENSMUSG00000055067	Smyd3	2410008A19Rik|Zmynd1	SET and MYND domain containing 3	protein-coding
2145	chr13	14630138	14630468	+	0	NA	promoter-TSS (NM_001104646)	promoter-TSS (NM_001104646)	45	NM_134067	105351		NM_134067	ENSMUSG00000039182	AW209491	-	expressed sequence AW209491	protein-coding
6974	chr5	92911892	92912186	+	0	NA	intron (NM_001077596, intron 1 of 9)	intron (NM_001077596, intron 1 of 9)	14046	NM_001077596	27428		NM_015756	ENSMUSG00000029381	Shroom3	D5Ertd287e|Shrm|Shrm3	shroom family member 3	protein-coding
6557	chr4	138777452	138778134	+	0	NA	intron (NM_011109, intron 1 of 3)	intron (NM_011109, intron 1 of 3)	2058	NM_001347230	18782		NM_011109	ENSMUSG00000041202	Pla2g2d	GIID|GIID sPLA2|PLA2IID|Splash|mGIID|sPLA2-IID	phospholipase A2, group IID	protein-coding
6987	chr5	98940929	98941214	+	0	NA	intron (NM_008926, intron 17 of 18)	intron (NM_008926, intron 17 of 18)	86656	NM_001310677	110075		NM_173404	ENSMUSG00000029335	Bmp3	9530029I04Rik	bone morphogenetic protein 3	protein-coding
5358	chr2	156635786	156635990	+	0	NA	intron (NM_146128, intron 1 of 12)	L1MEc|LINE|L1	22191	NM_001277186	228836		NM_146128	ENSMUSG00000061689	Dlgap4	DAP-4|DAP4|SAPAP-4|Sapap4|WBP16	DLG associated protein 4	protein-coding
7024	chr5	106224241	106224476	+	0	NA	Intergenic	Intergenic	-96982	NR_136913	102635633		NR_136913	ENSMUSG00000105508	Gm32921	-	predicted gene, 32921	ncRNA
4795	chr2	25402691	25403089	+	0	NA	promoter-TSS (NM_008721)	promoter-TSS (NM_008721)	-160	NM_008721	18146		NM_008721	ENSMUSG00000015094	Npdc1	NPDC-1	neural proliferation, differentiation and control 1	protein-coding
8704	chr8	104591415	104591785	+	0	NA	intron (NM_001024606, intron 1 of 1)	CpG	128	NM_001024606	382051		NM_001024606	ENSMUSG00000048371	Pdp2	4833426J09Rik|Gm1705|PDP 2|PDPC 2|mKIAA1348	pyruvate dehydrogenase phosphatase catalytic subunit 2	protein-coding
4679	chr19	53731854	53732155	+	0	NA	intron (NM_001170847, intron 1 of 13)	intron (NM_001170847, intron 1 of 13)	54698	NM_001170847	73713		NM_001170847	ENSMUSG00000043639	Rbm20	1110018J23Rik|2010003H22Rik	RNA binding motif protein 20	protein-coding
4324	chr18	53360597	53360833	+	0	NA	intron (NM_001370761, intron 3 of 7)	intron (NM_001370761, intron 3 of 7)	57292	NM_008908	19038		NM_008908	ENSMUSG00000024538	Ppic	CyP-20c	peptidylprolyl isomerase C	protein-coding
7741	chr6	138559131	138559516	+	0	NA	intron (NM_207222, intron 1 of 4)	intron (NM_207222, intron 1 of 4)	-21301	NR_131103	77982		NR_131103	ENSMUSG00000100166	B230110G15Rik	-	RIKEN cDNA B230110G15 gene	ncRNA
7500	chr6	62973945	62974435	+	0	NA	Intergenic	RLTR18-int|LTR|ERVK	-281816	NM_001370966	14804		NM_008167	ENSMUSG00000071424	Grid2	B230104L07Rik|GluD2|GluRdelta2|Lc|Lc<J>|MMS10-AC|Ms10ac|cpr|ho|nmf408|tpr	glutamate receptor, ionotropic, delta 2	protein-coding
1790	chr12	34279349	34279629	+	0	NA	intron (NM_001271386, intron 18 of 27)	intron (NM_001271386, intron 18 of 27)	249400	NM_024124	79221		NM_024124	ENSMUSG00000004698	Hdac9	D030072B18Rik|HD7B|HD9|HDRP|Hdac7b|Mitr|mKIAA0744	histone deacetylase 9	protein-coding
695	chr10	16723065	16723623	+	0	NA	Intergenic	Intergenic	372438	NR_038020	100504235		NR_038020	ENSMUSG00000101969	Gm20125	-	predicted gene, 20125	ncRNA
7993	chr7	69980238	69980663	+	0	NA	Intergenic	Intergenic	357372	NR_131145	624549		NR_131144	ENSMUSG00000109097	Gm29683	Gm44536	predicted gene, 29683	ncRNA
658	chr10	6457589	6457816	+	0	NA	Intergenic	Intergenic	-300891	NM_001302796	18390		NM_011013	ENSMUSG00000000766	Oprm1	M-OR-1|MOP-R|MOR-1|MOR-1O|Oprm|mor|muOR	opioid receptor, mu 1	protein-coding
4944	chr2	58299627	58300135	+	0	NA	intron (NM_001111030, intron 2 of 8)	intron (NM_001111030, intron 2 of 8)	23102	NR_040365	100502932		NR_040365	ENSMUSG00000086995	Gm13544	-	predicted gene 13544	ncRNA
8947	chr9	40192140	40192517	+	0	NA	promoter-TSS (NR_153114)	promoter-TSS (NR_153114)	12	NM_001359464	80902		NM_030713	ENSMUSG00000025602	Zfp202	C130037E22Rik|Znf202	zinc finger protein 202	protein-coding
1559	chr11	101896995	101897285	+	0	NA	Intergenic	Intergenic	-2786	NM_010791	17285		NM_010791	ENSMUSG00000001493	Meox1	D330041M02Rik|Mox-1|Mox1|squig	mesenchyme homeobox 1	protein-coding
2014	chr12	96271962	96272511	+	0	NA	Intergenic	Intergenic	-225014	NR_103800	69423		NM_027076		1700019M22Rik	-	RIKEN cDNA 1700019M22 gene	ncRNA
3967	chr17	43952208	43952526	+	0	NA	promoter-TSS (NM_001286654)	promoter-TSS (NM_001286654)	-632	NM_001286654	53901		NM_030598	ENSMUSG00000039601	Rcan2	Csp2|Dscr1l1|MCIP2|ZAKI-4	regulator of calcineurin 2	protein-coding
1989	chr12	89232239	89232964	+	0	NA	intron (NM_172544, intron 4 of 19)	intron (NM_172544, intron 4 of 19)	279211	NM_172544	18191		NM_172544	ENSMUSG00000066392	Nrxn3	-	neurexin III	protein-coding
1647	chr11	118248652	118248889	+	0	NA	promoter-TSS (NM_001112699)	promoter-TSS (NM_001112699)	-212	NM_001378887	19157		NM_011180	ENSMUSG00000017132	Cyth1	CLM1|CTH-1|CYTIP|Pscd1	cytohesin 1	protein-coding
8327	chr8	4868784	4869133	+	0	NA	Intergenic	Intergenic	-89391	NM_011369	20419		NM_011369	ENSMUSG00000022322	Shcbp1	mPAL	Shc SH2-domain binding protein 1	protein-coding
4707	chr19	60790729	60791202	+	0	NA	promoter-TSS (NM_010123)	promoter-TSS (NM_010123)	-272	NM_010123	13669		NM_010123	ENSMUSG00000024991	Eif3a	A830012B05Rik|Csma|Eif3|Eif3s10|mKIAA0139	eukaryotic translation initiation factor 3, subunit A	protein-coding
2186	chr13	25933093	25933826	+	0	NA	intron (NR_045062, intron 1 of 3)	intron (NR_045062, intron 1 of 3)	32857	NR_045062	100503530		NR_045062	ENSMUSG00000086531	Gm11351	-	predicted gene 11351	ncRNA
8689	chr8	96556725	96556985	+	0	NA	Intergenic	Intergenic	-668454	NM_010325	14719		NM_010325	ENSMUSG00000031672	Got2	FABP-pm|Got-2|Kyat4|mAspAT	glutamatic-oxaloacetic transaminase 2, mitochondrial	protein-coding
4418	chr18	75000262	75000624	+	0	NA	promoter-TSS (NR_028552).2	promoter-TSS (NR_028552).2	-34	NM_001002239	319195		NM_001002239	ENSMUSG00000062328	Rpl17	-	ribosomal protein L17	protein-coding
4669	chr19	51377581	51377914	+	0	NA	Intergenic	Intergenic	-699101	NM_021377	58178		NM_021377	ENSMUSG00000043531	Sorcs1	Sorcs|mSorCS	sortilin-related VPS10 domain containing receptor 1	protein-coding
7728	chr6	128479594	128479848	+	0	NA	intron (NR_028593, intron 2 of 4)	intron (NR_028593, intron 2 of 4)	40964	NR_028593	791299		NR_028592	ENSMUSG00000059659	Gm10069	-	predicted gene 10069	ncRNA
7886	chr7	37374066	37374341	+	0	NA	Intergenic	Intergenic	-295596	NR_166497	67641		NR_166497	ENSMUSG00000093540	4930505M18Rik	-	RIKEN cDNA 4930505M18 gene	ncRNA
6611	chr4	150487925	150488134	+	0	NA	intron (NM_001085492, intron 7 of 22)	intron (NM_001085492, intron 7 of 22)	164145	NM_173774	242773		NM_173774	ENSMUSG00000039838	Slc45a1	C230078B22|Dnb5|PAST-A	solute carrier family 45, member 1	protein-coding
2253	chr13	45083745	45084249	+	0	NA	Intergenic	Intergenic	-81901	NM_025772	94245		NM_025772	ENSMUSG00000057531	Dtnbp1	5430437B18Rik|Bloc1s8|dysbindin|sdy	dystrobrevin binding protein 1	protein-coding
6515	chr4	132178794	132179029	+	0	NA	Intergenic	Intergenic	33345	NM_145393	213541		NM_145393	ENSMUSG00000040025	Ythdf2	9430020E02Rik|HGRG8|NY-REN-2	YTH N6-methyladenosine RNA binding protein 2	protein-coding
8516	chr8	50894380	50894914	+	0	NA	Intergenic	Intergenic	526535	NR_046067	100039954		NR_046067	ENSMUSG00000110281	Gm2516	-	predicted gene 2516	ncRNA
7502	chr6	64359167	64359715	+	0	NA	intron (NM_001370966, intron 11 of 15)	intron (NM_001370966, intron 11 of 15)	-369684	NM_007500	11921		NM_007500	ENSMUSG00000073043	Atoh1	Hath1|MATH-1|Math1|bHLHa14	atonal bHLH transcription factor 1	protein-coding
1792	chr12	34440942	34441171	+	0	NA	intron (NM_024124, intron 2 of 11)	intron (NM_024124, intron 2 of 11)	87833	NM_024124	79221		NM_024124	ENSMUSG00000004698	Hdac9	D030072B18Rik|HD7B|HD9|HDRP|Hdac7b|Mitr|mKIAA0744	histone deacetylase 9	protein-coding
2729	chr14	45707863	45708701	+	0	NA	Intergenic	MER21-int|LTR|ERVL	-50139	NM_001042719	114874		NM_176845	ENSMUSG00000037697	Ddhd1	Mir5131|PA-PLA1	DDHD domain containing 1	protein-coding
3977	chr17	46496683	46496992	+	0	NA	promoter-TSS (NM_207161)	promoter-TSS (NM_207161)	48	NM_207161	381101		NM_207161	ENSMUSG00000040658	Dnph1	Rcl	2'-deoxynucleoside 5'-phosphate N-hydrolase 1	protein-coding
3554	chr16	31948168	31948664	+	0	NA	promoter-TSS (NM_026554)	promoter-TSS (NM_026554)	89	NM_134107	106264		NM_025320	ENSMUSG00000107002	Ncbp2as2	0610012G03Rik	Ncbp2 antisense 2 (head to head)	protein-coding
3984	chr17	47245925	47246833	+	0	NA	intron (NM_172622, intron 1 of 16)	intron (NM_172622, intron 1 of 16)	16149	NM_172622	224829		NM_172622	ENSMUSG00000064043	Trerf1	9430096I18Rik|B830015H24|RAPA|Trep-132|Trep132	transcriptional regulating factor 1	protein-coding
3653	chr16	58388988	58389745	+	0	NA	Intergenic	Intergenic	-19169	NM_028523	73379		NM_028523	ENSMUSG00000035107	Dcbld2	1700055P21Rik|CLCP1|Esdn	discoidin, CUB and LCCL domain containing 2	protein-coding
533	chr1	170215388	170215706	+	0	NA	promoter-TSS (NM_010633)	promoter-TSS (NM_010633)	-140	NM_010633	16589		NM_010633	ENSMUSG00000026667	Uhmk1	4732477C12Rik|4930500M09Rik|C820018A03Rik|KIS|Kist|P-CIP2	U2AF homology motif (UHM) kinase 1	protein-coding
5646	chr3	60527924	60528335	+	0	NA	intron (NM_001253709, intron 1 of 8)	intron (NM_001253709, intron 1 of 8)	26950	NM_020007	56758		NM_020007	ENSMUSG00000027763	Mbnl1	Mbnl|mKIAA0428	muscleblind like splicing regulator 1	protein-coding
7246	chr5	144441960	144442210	+	0	NA	Intergenic	Intergenic	83560	NR_102372	100579137		NR_102372	ENSMUSG00000104600	Dmrt1i	Dmr	Dmrt1 interacting ncRNA	ncRNA
4518	chr19	7240892	7241279	+	0	NA	5' UTR (NM_027643, exon 1 of 8)	5' UTR (NM_027643, exon 1 of 8)	137	NM_027643	70999		NM_027643	ENSMUSG00000024764	Naa40	4931433E08Rik|Nat11|NatD	N(alpha)-acetyltransferase 40, NatD catalytic subunit	protein-coding
6923	chr5	72886713	72887060	+	0	NA	Intergenic	RSINE1|SINE|B4	-18438	NM_013689	21682		NM_013689	ENSMUSG00000029217	Tec	-	tec protein tyrosine kinase	protein-coding
7073	chr5	114823136	114823432	+	0	NA	intron (NM_181075, intron 1 of 1)	CpG	184	NM_181075	330173		NM_181075	ENSMUSG00000072694	2610524H06Rik	-	RIKEN cDNA 2610524H06 gene	protein-coding
6203	chr4	50937158	50937442	+	0	NA	Intergenic	Intergenic	-279378	NM_001162865	74914		NM_001162865	ENSMUSG00000039555	Cylc2	4930488P18Rik	cylicin, basic protein of sperm head cytoskeleton 2	protein-coding
2879	chr14	77401221	77401481	+	0	NA	intron (NM_172813, intron 4 of 18)	intron (NM_172813, intron 4 of 18)	105517	NR_033141	629678		NM_001037935	ENSMUSG00000067973	Gm6994	EG629678	predicted gene 6994	ncRNA
6343	chr4	98050359	98050925	+	0	NA	intron (NM_001122952, intron 7 of 10)	intron (NM_001122952, intron 7 of 10)	273016	NM_001122953	18027		NM_010905	ENSMUSG00000028565	Nfia	1110047K16Rik|9430022M17Rik|CTF|NF1-A|NF1A	nuclear factor I/A	protein-coding
2168	chr13	22042774	22043462	+	0	NA	promoter-TSS (NM_178198)	promoter-TSS (NM_178198)	-80	NM_178198	319183		NM_178198	ENSMUSG00000069300	H2bc11	H2bc13|H2bc15|H2bc7|Hist1h2bj	H2B clustered histone 11	protein-coding
7306	chr6	12518207	12518478	+	0	NA	intron (NM_001164805, intron 2 of 26)	intron (NM_001164805, intron 2 of 26)	230911	NM_001164805	330267		NM_001164805	ENSMUSG00000032625	Thsd7a	Gm837	thrombospondin, type I, domain containing 7A	protein-coding
8312	chr7	143459294	143459582	+	0	NA	intron (NM_001354981, intron 2 of 3)	CpG-13764	1612	NM_001161624	12577		NM_009876	ENSMUSG00000037664	Cdkn1c	CDKI|Kip2|p57(kip2)|p57Kip2	cyclin dependent kinase inhibitor 1C	protein-coding
1459	chr11	85567178	85567422	+	0	NA	intron (NM_138681, intron 21 of 25)	intron (NM_138681, intron 21 of 25)	152444	NR_045875	71489		NR_045875	ENSMUSG00000086199	Bcas3os1	8430403D17Rik	BCAS3 microtubule associated cell migration factor, opposite strand 1	ncRNA
7878	chr7	36675523	36676123	+	0	NA	Intergenic	Intergenic	-22295	NM_172298	243931		NM_172298	ENSMUSG00000021217	Tshz3	A630038G13Rik|Tsh3|Zfp537|mKIAA1474|teashirt3	teashirt zinc finger family member 3	protein-coding
648	chr1	194976304	194976675	+	0	NA	non-coding (NR_033564, exon 1 of 5)	non-coding (NR_033564, exon 1 of 5)	470	NR_033564	320400		NM_177154	ENSMUSG00000097325	Gm16897	C030002c11rik	predicted gene, 16897	ncRNA
7400	chr6	37643061	37644287	+	0	NA	Intergenic	Intergenic	113501	NM_145364	208665		NM_145364	ENSMUSG00000038641	Akr1d1	-	aldo-keto reductase family 1, member D1	protein-coding
7169	chr5	132074671	132075238	+	0	NA	intron (NM_001363480, intron 2 of 19)	intron (NM_001363480, intron 2 of 19)	194685	NR_040704	75369		NR_040704	ENSMUSG00000105773	4930563F08Rik	-	RIKEN cDNA 4930563F08 gene	ncRNA
137	chr1	54238675	54238947	+	0	NA	Intergenic	L1MD|LINE|L1	-11872	NM_030025	78016		NM_030025	ENSMUSG00000025983	Ccdc150	4930511H11Rik	coiled-coil domain containing 150	protein-coding
2134	chr13	8871542	8871810	+	0	NA	promoter-TSS (NM_172445)	promoter-TSS (NM_172445)	60	NM_001039388	207615		NM_172445	ENSMUSG00000021147	Wdr37	-	WD repeat domain 37	protein-coding
7063	chr5	113586252	113586465	+	0	NA	intron (NM_177292, intron 7 of 7)	MMERGLN_LTR|LTR|ERV1	35938	NM_177292	320916		NM_177292	ENSMUSG00000063430	Wscd2	4933413A10Rik|C530024P05Rik|Gm450	WSC domain containing 2	protein-coding
222	chr1	73363699	73364159	+	0	NA	promoter-TSS (NR_168702)	promoter-TSS (NR_168702)	23	NR_168702	102633545		NR_168702		Gm31344	-	predicted gene, 31344	ncRNA
2869	chr14	76033552	76033765	+	0	NA	Intergenic	Intergenic	-22793	NM_026816	68705		NM_026816	ENSMUSG00000067995	Gtf2f2	1110031C13Rik|TFIIF-beta	general transcription factor IIF, polypeptide 2	protein-coding
7834	chr7	28601456	28601713	+	0	NA	Intergenic	Intergenic	-3400	NM_027470	70584		NM_027470	ENSMUSG00000030602	Pak4	5730488L07Rik|mKIAA1142	p21 (RAC1) activated kinase 4	protein-coding
290	chr1	86670307	86670829	+	0	NA	promoter-TSS (NM_010933)	promoter-TSS (NM_010933)	5	NM_010933	18159		NM_010933	ENSMUSG00000026241	Nppc	CNP|lbab	natriuretic peptide type C	protein-coding
3005	chr14	117698124	117698477	+	0	NA	intron (NM_001079844, intron 4 of 9)	intron (NM_001079844, intron 4 of 9)	255547	NR_105747	102465148		NR_105747	ENSMUSG00000098648	Mir6239	Gm28025|mmu-mir-6239	microRNA 6239	ncRNA
2178	chr13	23697796	23698538	+	0	NA	TTS (NM_178208)	TTS (NM_178208)	291	NM_178208	319155		NM_178208	ENSMUSG00000060678	H4c3	H4c1|H4c11|H4c12|H4c14|H4c16|H4c2|H4c4|H4c6|H4c8|H4c9|H4f16|Hist1h4c	H4 clustered histone 3	protein-coding
8310	chr7	142095365	142095948	+	0	NA	promoter-TSS (NM_008748)	promoter-TSS (NM_008748)	-372	NM_008748	18218		NM_008748	ENSMUSG00000037887	Dusp8	5530400B01Rik|Nttp1	dual specificity phosphatase 8	protein-coding
9294	chr9	114958400	114958625	+	0	NA	Intergenic	Intergenic	-19973	NM_148958	74486		NM_148958	ENSMUSG00000040875	Osbpl10	4933433D06Rik|C820004B04Rik|OPR-10|ORP-10	oxysterol binding protein-like 10	protein-coding
6798	chr5	36230552	36230811	+	0	NA	intron (NM_030889, intron 1 of 26)	intron (NM_030889, intron 1 of 26)	26660	NM_175249	76943		NM_175249	ENSMUSG00000043430	Psapl1	2310020A21Rik	prosaposin-like 1	protein-coding
3454	chr16	6737054	6737513	+	0	NA	intron (NM_001359725, intron 4 of 16)	L2c|LINE|L2	-302087	NM_001359728	268859		NM_021477	ENSMUSG00000008658	Rbfox1	A2bp|A2bp1|Hrnbp1|fox-1	RNA binding protein, fox-1 homolog (C. elegans) 1	protein-coding
7402	chr6	38224421	38224709	+	0	NA	intron (NM_194061, intron 1 of 19)	intron (NM_194061, intron 1 of 19)	29574	NM_194061	330286		NM_194061	ENSMUSG00000063455	D630045J12Rik	Kiaa1549|mKIAA1549	RIKEN cDNA D630045J12 gene	protein-coding
8416	chr8	28705541	28705794	+	0	NA	intron (NM_001347499, intron 11 of 16)	intron (NM_001347499, intron 11 of 16)	112137	NR_166526	105243155		NR_166526		Gm26795	-	predicted gene, 26795	ncRNA
6415	chr4	111517259	111517910	+	0	NA	intron (NM_030231, intron 6 of 12)	intron (NM_030231, intron 6 of 12)	102578	NR_033793	67621		NM_026279	ENSMUSG00000028545	Bend5	2310026E23Rik	BEN domain containing 5	protein-coding
7868	chr7	35318159	35318482	+	0	NA	intron (NM_026181, intron 1 of 19)	CpG	120	NM_026181	67471		NM_026181	ENSMUSG00000063808	Gpatch1	1300003A17Rik|ECGP|Gpatc1	G patch domain containing 1	protein-coding
3936	chr17	33033331	33033645	+	0	NA	promoter-TSS (NM_028543)	promoter-TSS (NM_028543)	-107	NM_028543	73451		NM_028543	ENSMUSG00000067430	Zfp763	1700065O13Rik	zinc finger protein 763	protein-coding
1101	chr11	4160142	4160589	+	0	NA	promoter-TSS (NM_001164620)	promoter-TSS (NM_001164620)	11	NM_026175	67465		NM_026175	ENSMUSG00000002129	Sf3a1	1200014H24Rik|5930416L09Rik	splicing factor 3a, subunit 1	protein-coding
136	chr1	53940143	53941092	+	0	NA	intron (NM_001001883, intron 4 of 28)	intron (NM_001001883, intron 4 of 28)	91193	NR_106149	102465783		NR_106149	ENSMUSG00000098443	Mir7681	Gm27806|mmu-mir-7681	microRNA 7681	ncRNA
3097	chr15	26308706	26309040	+	0	NA	promoter-TSS (NM_001310774)	promoter-TSS (NM_001310774)	-175	NM_177597	211147		NM_177597	ENSMUSG00000022269	Marchf11	9630025C22|March11	membrane associated ring-CH-type finger 11	protein-coding
7179	chr5	133823428	133823744	+	0	NA	Intergenic	Intergenic	276055	NR_166664	102640952		NR_166664		Gm15627	-	predicted gene 15627	ncRNA
362	chr1	127382796	127383042	+	0	NA	intron (NM_145128, intron 6 of 17)	intron (NM_145128, intron 6 of 17)	177933	NM_145128	107895		NM_145128	ENSMUSG00000036155	Mgat5	4930471A21Rik|5330407H02Rik|GlcNAc-TV	mannoside acetylglucosaminyltransferase 5	protein-coding
1941	chr12	79707796	79708399	+	0	NA	intron (NM_009014, intron 8 of 10)	intron (NM_009014, intron 8 of 10)	216636	NR_131075	77290		NR_131073	ENSMUSG00000112765	9430078K24Rik	-	RIKEN cDNA 9430078K24 gene	ncRNA
2788	chr14	60784582	60784791	+	0	NA	non-coding (NR_040642, exon 1 of 20)	non-coding (NR_040642, exon 1 of 20)	120	NM_027436	70478		NM_027436	ENSMUSG00000021993	Mipep	5730405E07Rik|MIP	mitochondrial intermediate peptidase	protein-coding
2826	chr14	67468250	67468457	+	0	NA	Intergenic	Intergenic	-8520	NR_153767	328436		NR_153767	ENSMUSG00000114744	Gm38409	E030037F02	predicted gene, 38409	ncRNA
8545	chr8	61515261	61516345	+	0	NA	intron (NM_001081390, intron 18 of 19)	CpG	28069	NM_145595	234309		NM_145595	ENSMUSG00000031641	Cbr4	A730083J17Rik	carbonyl reductase 4	protein-coding
7503	chr6	64449017	64449408	+	0	NA	intron (NM_001370966, intron 13 of 15)	intron (NM_001370966, intron 13 of 15)	-279913	NM_007500	11921		NM_007500	ENSMUSG00000073043	Atoh1	Hath1|MATH-1|Math1|bHLHa14	atonal bHLH transcription factor 1	protein-coding
1793	chr12	35896409	35896783	+	0	NA	Intergenic	Intergenic	-29025	NM_207531	403205		NM_207531	ENSMUSG00000036231	Agr3	BCMP11|E030025L21Rik|Gm888	anterior gradient 3	protein-coding
8641	chr8	88877667	88878003	+	0	NA	Intergenic	Intergenic	-146900	NR_106190	102465899		NR_106190	ENSMUSG00000099078	Mir8110	Gm27571|mmu-mir-8110	microRNA 8110	ncRNA
1321	chr11	58938742	58939444	+	0	NA	promoter-TSS (NM_022423)	promoter-TSS (NM_022423)	-187	NM_022423	108660		NM_022423	ENSMUSG00000020496	Rnf187	2410016F01Rik|RACO-1	ring finger protein 187	protein-coding
7990	chr7	68111792	68112167	+	0	NA	intron (NM_010513, intron 2 of 20)	intron (NM_010513, intron 2 of 20)	152254	NM_030101	78444		NM_030101	ENSMUSG00000030553	Pgpep1l	C330024D12Rik	pyroglutamyl-peptidase I-like	protein-coding
3661	chr16	62303208	62303571	+	0	NA	Intergenic	Intergenic	483327	NM_178925	106338		NM_178925	ENSMUSG00000050312	Nsun3	6720484A09Rik	NOL1/NOP2/Sun domain family member 3	protein-coding
2252	chr13	44701683	44701925	+	0	NA	Intergenic	Intergenic	-28970	NM_021878	16468		NM_021878	ENSMUSG00000038518	Jarid2	Jmj|jumonji	jumonji and AT-rich interaction domain containing 2	protein-coding
6546	chr4	136864944	136865173	+	0	NA	Intergenic	Intergenic	21142	NM_009777	12260		NM_009777	ENSMUSG00000036905	C1qb	Adia	complement component 1, q subcomponent, beta polypeptide	protein-coding
3565	chr16	33380481	33380828	+	0	NA	promoter-TSS (NM_001358570)	promoter-TSS (NM_001358570)	82	NR_045709	100502742		NR_045709	ENSMUSG00000097318	1700007L15Rik	linc-Iqcg|linc1609	RIKEN cDNA 1700007L15 gene	ncRNA
7604	chr6	95590281	95590805	+	0	NA	intron (NM_001326558, intron 4 of 10)	L1MD1|LINE|L1	102339	NM_001326558	20917		NM_011507	ENSMUSG00000061838	Suclg2	D6Wsu120e|G-SCS|GTPSCS|SCS-betaG	succinate-Coenzyme A ligase, GDP-forming, beta subunit	protein-coding
3652	chr16	58303211	58303866	+	0	NA	Intergenic	Intergenic	-104997	NM_028523	73379		NM_028523	ENSMUSG00000035107	Dcbld2	1700055P21Rik|CLCP1|Esdn	discoidin, CUB and LCCL domain containing 2	protein-coding
7789	chr7	6286350	6286644	+	0	NA	promoter-TSS (NM_001024928)	promoter-TSS (NM_001024928)	-83	NM_001024928	384763		NM_001024928	ENSMUSG00000054893	Zfp667	A830025F02Rik|Mip1|ZNF667	zinc finger protein 667	protein-coding
2261	chr13	45820961	45821338	+	0	NA	intron (NM_001199304, intron 3 of 6)	intron (NM_001199304, intron 3 of 6)	143842	NM_009124	20238		NM_009124	ENSMUSG00000046876	Atxn1	2900016G23Rik|Atx1|Gm10786|Sca1	ataxin 1	protein-coding
5511	chr3	10330940	10331391	+	0	NA	TTS (NM_001010834)	TTS (NM_001010834)	274	NM_001310433	55980		NM_018864	ENSMUSG00000027531	Impa1	2610002K09Rik|2900059K10Rik	inositol (myo)-1(or 4)-monophosphatase 1	protein-coding
214	chr1	72710933	72711527	+	0	NA	promoter-TSS (NM_009084)	promoter-TSS (NM_009084)	-30	NM_009084	19981		NM_009084	ENSMUSG00000046330	Rpl37a	-	ribosomal protein L37a	protein-coding
8339	chr8	8145218	8145436	+	0	NA	Intergenic	Intergenic	515915	NM_001368299	13642		NM_010111	ENSMUSG00000001300	Efnb2	ELF-2|Epl5|Eplg5|Htk-L|LERK-5|Lerk5|NLERK-1	ephrin B2	protein-coding
5615	chr3	52466826	52467522	+	0	NA	Intergenic	Intergenic	-49790	NR_153344	102631981		NR_153344	ENSMUSG00000103965	Gm30173	-	predicted gene, 30173	ncRNA
1928	chr12	76801102	76801358	+	0	NA	intron (NM_134050, intron 5 of 6)	MIRb|SINE|MIR	-5676	NM_030677	14776		NM_030677	ENSMUSG00000042808	Gpx2	GI-GPx|GPx-GI|GSHPx-2|GSHPx-GI	glutathione peroxidase 2	protein-coding
965	chr10	99173231	99173457	+	0	NA	intron (NR_153333, intron 11 of 12)	intron (NR_153333, intron 11 of 12)	65209	NM_015737	14426		NM_015737	ENSMUSG00000090035	Galnt4	-	polypeptide N-acetylgalactosaminyltransferase 4	protein-coding
784	chr10	44268278	44268493	+	0	NA	promoter-TSS (NM_001314013)	promoter-TSS (NM_001314013)	46	NM_053069	11793		NM_053069	ENSMUSG00000038160	Atg5	2010107M05Rik|3110067M24Rik|Apg5l|Atg5l|Paddy	autophagy related 5	protein-coding
1208	chr11	35491538	35492251	+	0	NA	intron (NM_011412, intron 4 of 35)	intron (NM_011412, intron 4 of 35)	-124922	NR_029799	723924		NR_029799	ENSMUSG00000065583	Mir218-2	Mirn218-2|mir-218-2	microRNA 218-2	ncRNA
7992	chr7	69554934	69555213	+	0	NA	Intergenic	Intergenic	58979	NR_045940	73796		NR_045940	ENSMUSG00000108885	4930402F11Rik	-	RIKEN cDNA 4930402F11 gene	ncRNA
8628	chr8	86934013	86934437	+	0	NA	Intergenic	Intergenic	-48967	NM_030563	80750		NM_030563	ENSMUSG00000031652	N4bp1	-	NEDD4 binding protein 1	protein-coding
3671	chr16	65963302	65963633	+	0	NA	Intergenic	Intergenic	148278	NM_001368761	73569		NM_028572	ENSMUSG00000091243	Vgll3	1700110N18Rik|4832416J22|Vgl-3|Vito-2	vestigial like family member 3	protein-coding
1348	chr11	63332679	63333754	+	0	NA	Intergenic	Intergenic	200413	NM_001302260	18858		NM_008885	ENSMUSG00000018217	Pmp22	Gas-3|HNPP|PMP-22|TRE002|Tr|trembler	peripheral myelin protein 22	protein-coding
2250	chr13	44186190	44186434	+	0	NA	Intergenic	Intergenic	30175	NR_045088	100503592		NR_045088	ENSMUSG00000113186	A330076C08Rik	-	RIKEN cDNA A330076C08 gene	ncRNA
3575	chr16	35983059	35983538	+	0	NA	promoter-TSS (NM_008465)	promoter-TSS (NM_008465)	-65	NM_008465	16646		NM_008465	ENSMUSG00000022905	Kpna1	IPOA5|NPI1|Rch2|mSRP1	karyopherin subunit alpha 1	protein-coding
9318	chr9	120653487	120654247	+	0	NA	Intergenic	RLTR41A2|LTR|ERV1	76536	NR_073359	76100		NR_073359	ENSMUSG00000052658	5830454E08Rik	-	RIKEN cDNA 5830454E08 gene	ncRNA
6917	chr5	72043603	72044139	+	0	NA	intron (NM_001370968, intron 6 of 9)	intron (NM_001370968, intron 6 of 9)	124318	NM_178599	27784		NM_178599	ENSMUSG00000029213	Commd8	D5Buc26e	COMM domain containing 8	protein-coding
9424	chrX	113823122	113823363	+	0	NA	intron (NM_001289734, intron 15 of 15)	intron (NM_001289734, intron 15 of 15)	524986	NM_033605	93837		NM_033605	ENSMUSG00000025592	Dach2	9430028N04Rik	dachshund family transcription factor 2	protein-coding
2737	chr14	47189072	47189394	+	0	NA	exon (NM_008102, exon 1 of 6)	exon (NM_008102, exon 1 of 6)	180	NM_008102	14528		NM_008102	ENSMUSG00000037580	Gch1	GTP-CH|GTP-CH-I|GTPCH|Gch	GTP cyclohydrolase 1	protein-coding
3650	chr16	57644094	57644372	+	0	NA	intron (NM_007739, intron 2 of 3)	intron (NM_007739, intron 2 of 3)	33447	NR_162788	114482837		NR_162788		Mir1970b	Gm51269|mmu-mir-1970b	microRNA 1970b	ncRNA
2271	chr13	47540347	47541316	+	0	NA	Intergenic	Intergenic	-126719	NR_153835	74939		NR_153835	ENSMUSG00000114509	4930471G24Rik	-	RIKEN cDNA 4930471G24 gene	ncRNA
568	chr1	180118498	180119085	+	0	NA	intron (NM_001359543, intron 22 of 36)	intron (NM_001359543, intron 22 of 36)	74694	NM_001163290	67426		NM_023341	ENSMUSG00000026489	Coq8a	4632432J16Rik|Adck3|Cabc1|mKIAA0451	coenzyme Q8A	protein-coding
7126	chr5	123720724	123721200	+	0	NA	promoter-TSS (NM_027494)	promoter-TSS (NM_027494)	82	NM_027494	70650		NM_027494	ENSMUSG00000029427	Zcchc8	5730565F05Rik	zinc finger, CCHC domain containing 8	protein-coding
249	chr1	79466477	79467128	+	0	NA	Intergenic	Intergenic	-26776	NM_001310680	20254		NM_009129	ENSMUSG00000050711	Scg2	Chgc|SgII	secretogranin II	protein-coding
6920	chr5	72167945	72168179	+	0	NA	5' UTR (NM_001356614, exon 1 of 6)	5' UTR (NM_001356614, exon 1 of 6)	127	NM_178599	27784		NM_178599	ENSMUSG00000029213	Commd8	D5Buc26e	COMM domain containing 8	protein-coding
728	chr10	25499585	25499851	+	0	NA	intron (NM_001199265, intron 14 of 19)	intron (NM_001199265, intron 14 of 19)	36554	NM_001195596	100504474		NM_001195596	ENSMUSG00000096546	Smlr1	2010003K15Rik	small leucine-rich protein 1	protein-coding
5411	chr2	167631897	167632238	+	0	NA	promoter-TSS (NM_001311146)	promoter-TSS (NM_001311146)	-62	NM_001311131	66589		NM_023230	ENSMUSG00000078923	Ube2v1	0610011J09Rik|CROC-1|CROC1|D7Bwg1382e|UEV-1	ubiquitin-conjugating enzyme E2 variant 1	protein-coding
4626	chr19	43530393	43530618	+	0	NA	Intergenic	Intergenic	-5900	NM_010324	14718		NM_010324	ENSMUSG00000025190	Got1	Got-1|cAspAT|cCAT	glutamic-oxaloacetic transaminase 1, soluble	protein-coding
7062	chr5	113380113	113380612	+	0	NA	Intergenic	Intergenic	23068	NM_001012726	503692		NM_001012726	ENSMUSG00000053873	Aym1	-	activator of yeast meiotic promoters 1	ncRNA
7070	chr5	114567181	114567711	+	0	NA	promoter-TSS (NM_001004180)	promoter-TSS (NM_001004180)	-805	NM_001004180	433940		NM_001004180	ENSMUSG00000041930	Fam222a	-	family with sequence similarity 222, member A	protein-coding
6200	chr4	48944750	48945280	+	0	NA	Intergenic	Intergenic	-114447	NM_178756	272031		NM_178756	ENSMUSG00000063446	Plppr1	E130309F12Rik|Lppr1|PRG-3|mKIAA4247	phospholipid phosphatase related 1	protein-coding
6340	chr4	98007502	98007781	+	0	NA	intron (NM_001122953, intron 4 of 9)	intron (NM_001122953, intron 4 of 9)	230015	NM_001122953	18027		NM_010905	ENSMUSG00000028565	Nfia	1110047K16Rik|9430022M17Rik|CTF|NF1-A|NF1A	nuclear factor I/A	protein-coding
493	chr1	162477602	162478089	+	0	NA	5' UTR (NM_172646, exon 1 of 20)	5' UTR (NM_172646, exon 1 of 20)	189	NM_172646	103967		NM_172646	ENSMUSG00000040265	Dnm3	9630020E24Rik|B230343F03Rik|C530045C17|Dyna III|mKIAA0820	dynamin 3	protein-coding
6446	chr4	120924838	120925525	+	0	NA	promoter-TSS (NM_001160043)	promoter-TSS (NM_001160043)	-176	NM_028457	73172		NM_028457	ENSMUSG00000028629	Exo5	3110037I16Rik|Dem1|Exo V|mExo5	exonuclease 5	protein-coding
3465	chr16	7935685	7936034	+	0	NA	Intergenic	Intergenic	489277	NM_029070	74720		NM_029070	ENSMUSG00000022715	Tmem114	4930511J11Rik|Cldn26	transmembrane protein 114	protein-coding
2766	chr14	54781274	54781675	+	0	NA	5' UTR (NM_016972, exon 1 of 11)	5' UTR (NM_016972, exon 1 of 11)	412	NM_016972	50934		NM_016972	ENSMUSG00000022180	Slc7a8	LAT2	solute carrier family 7 (cationic amino acid transporter, y+ system), member 8	protein-coding
7403	chr6	38299021	38299277	+	0	NA	exon (NM_172467, exon 1 of 4)	exon (NM_172467, exon 1 of 4)	110	NM_172467	209032		NM_172467	ENSMUSG00000047749	Zc3hav1l	B130055L09Rik|E430016P22Rik	zinc finger CCCH-type, antiviral 1-like	protein-coding
8445	chr8	34189263	34189599	+	0	NA	Intergenic	Intergenic	-22719	NR_105820	102465211		NR_105820	ENSMUSG00000098785	Mir6395	Gm27561|mmu-mir-6395	microRNA 6395	ncRNA
7051	chr5	111761827	111762148	+	0	NA	promoter-TSS (NR_045833)	promoter-TSS (NR_045833)	-259	NR_045833	269683		NM_207252	ENSMUSG00000085271	E130006D01Rik	Gm16018|Gm681|Hrtlincr5	RIKEN cDNA E130006D01 gene	ncRNA
7072	chr5	114667461	114667791	+	0	NA	Intergenic	CpG	-9205	NM_022017	63873		NM_022017	ENSMUSG00000014158	Trpv4	0610033B08Rik|OTRPC4|Trp12|VR-OAC|VRL-2|VROAC	transient receptor potential cation channel, subfamily V, member 4	protein-coding
7060	chr5	113164728	113165044	+	0	NA	intron (NM_001375886, intron 6 of 12)	intron (NM_001375886, intron 6 of 12)	-1573	NM_172884	243219		NM_172884	ENSMUSG00000051339	2900026A02Rik	8430408O14Rik|A530094D01|Gm449|Kiaa1671|mKIAA1671	RIKEN cDNA 2900026A02 gene	protein-coding
259	chr1	81091858	81092141	+	0	NA	intron (NM_001356400, intron 2 of 5)	intron (NM_001356400, intron 2 of 5)	14592	NM_001356397	241134		NM_172849	ENSMUSG00000054976	Nyap2	9430031J16Rik|Jr6|Kiaa1486	neuronal tyrosine-phophorylated phosphoinositide 3-kinase adaptor 2	protein-coding
6202	chr4	50291575	50291801	+	0	NA	Intergenic	ERV3-16A3_I-int|LTR|ERVL	-445919	NM_001033351	242443		NM_001033351	ENSMUSG00000039579	Grin3a	6430537F04|A830097C19Rik|GluN3A|NMDAR-L|NMDAR3A|NR3A|mKIAA1973	glutamate receptor ionotropic, NMDA3A	protein-coding
7215	chr5	139200401	139200768	+	0	NA	promoter-TSS (NM_024451)	promoter-TSS (NM_024451)	-53	NM_024451	77053		NM_024451	ENSMUSG00000036817	Sun1	4632417G13Rik|5730434D03Rik|Unc84a|mKIAA0810	Sad1 and UNC84 domain containing 1	protein-coding
6922	chr5	72868495	72868886	+	0	NA	promoter-TSS (NM_001113461)	promoter-TSS (NM_001113461)	-242	NM_013689	21682		NM_013689	ENSMUSG00000029217	Tec	-	tec protein tyrosine kinase	protein-coding
8107	chr7	97757047	97757659	+	0	NA	Intergenic	Intergenic	-19106	NM_175105	66333		NM_175105	ENSMUSG00000042797	Aqp11	1700015P13Rik|sjds	aquaporin 11	protein-coding
8313	chr7	143594992	143595266	+	0	NA	intron (NM_013742, intron 1 of 22)	intron (NM_013742, intron 1 of 22)	4961	NM_001252593	27267		NM_013742	ENSMUSG00000010755	Cars1	CA3|Cars	cysteinyl-tRNA synthetase 1	protein-coding
6342	chr4	98027662	98028152	+	0	NA	intron (NM_001122953, intron 6 of 9)	intron (NM_001122953, intron 6 of 9)	250281	NM_001122953	18027		NM_010905	ENSMUSG00000028565	Nfia	1110047K16Rik|9430022M17Rik|CTF|NF1-A|NF1A	nuclear factor I/A	protein-coding
2776	chr14	56812591	56812813	+	0	NA	promoter-TSS (NM_144842)	promoter-TSS (NM_144842)	713	NR_152252	100503842		NR_152252	ENSMUSG00000100017	2410022M11Rik	-	RIKEN cDNA 2410022M11 gene	ncRNA
5924	chr3	134629787	134630005	+	0	NA	Intergenic	Intergenic	-199111	NM_021382	21338		NM_021382	ENSMUSG00000028172	Tacr3	Nk3r|Nkr|Tac3r	tachykinin receptor 3	protein-coding
6196	chr4	47435855	47436183	+	0	NA	Intergenic	Plat_L3|LINE|CR1	38348	NM_001355496	56737		NM_019998	ENSMUSG00000039740	Alg2	1110018A23Rik|1300013N08Rik|ALPG2|CDGIi|MNCb-5081	ALG2 alpha-1,3/1,6-mannosyltransferase	protein-coding
3475	chr16	9569158	9569707	+	0	NA	3' UTR (NM_008170, exon 14 of 14)	3' UTR (NM_008170, exon 14 of 14)	426381	NM_008170	14811		NM_008170	ENSMUSG00000059003	Grin2a	GluN2A|GluRepsilon1|NMDAR2A|NR2A	glutamate receptor, ionotropic, NMDA2A (epsilon 1)	protein-coding
8195	chr7	123525638	123525927	+	0	NA	Intergenic	Intergenic	-25156	NM_001081329	210162		NM_175435	ENSMUSG00000030757	Zkscan2	9430065N20Rik|Zfp694	zinc finger with KRAB and SCAN domains 2	protein-coding
5204	chr2	120403824	120404244	+	0	NA	promoter-TSS (NM_001110497)	promoter-TSS (NM_001110497)	82	NM_001110496	211499		NM_173734	ENSMUSG00000033808	Tmem87a	A930025J12Rik	transmembrane protein 87A	protein-coding
4104	chr17	78494309	78494754	+	0	NA	Intergenic	Intergenic	-13532	NM_001197028	74199		NM_028813	ENSMUSG00000024076	Vit	1700052E02Rik|1700110E08Rik|2810429K11Rik|AKH|akhirin	vitrin	protein-coding
5344	chr2	153528022	153528290	+	0	NA	intron (NM_001134300, intron 1 of 10)	CpG	1815	NM_001134300	329540		NM_001001986	ENSMUSG00000061411	Nol4l	4931410H15|8430427H17Rik|Gm1636	nucleolar protein 4-like	protein-coding
1465	chr11	87126509	87126784	+	0	NA	promoter-TSS (NM_197987)	promoter-TSS (NM_197987)	-429	NM_197987	68729		NM_197987	ENSMUSG00000018548	Trim37	1110032A10Rik|2810004E07Rik|MUL|TEF3	tripartite motif-containing 37	protein-coding
5929	chr3	137762773	137763093	+	0	NA	Intergenic	Intergenic	20682	NR_105801	102466638		NR_105801	ENSMUSG00000099011	Mir6380	Gm27356|mmu-mir-6380	microRNA 6380	ncRNA
6658	chr4	155624640	155624911	+	0	NA	promoter-TSS (NM_001355568)	promoter-TSS (NM_001355568)	-20	NR_040441	100502734		NR_040441	ENSMUSG00000086682	Gm16023	-	predicted gene 16023	ncRNA
4109	chr17	79715628	79715861	+	0	NA	promoter-TSS (NM_009994)	promoter-TSS (NM_009994)	-683	NM_001364889	13078		NM_009994	ENSMUSG00000024087	Cyp1b1	CP1B|CYPIB1|P4501b1	cytochrome P450, family 1, subfamily b, polypeptide 1	protein-coding
5209	chr2	121457088	121457369	+	0	NA	promoter-TSS (NM_001025371)	promoter-TSS (NM_001025371)	140	NM_026318	67693		NM_026318	ENSMUSG00000027245	Hypk	2310003F16Rik|HSPC136	huntingtin interacting protein K	protein-coding
5349	chr2	154603423	154603901	+	0	NA	promoter-TSS (NM_021534)	promoter-TSS (NM_021534)	11	NM_021534	59038		NM_021534	ENSMUSG00000000876	Pxmp4	3010018P03Rik|Pmp24	peroxisomal membrane protein 4	protein-coding
4460	chr18	81778307	81778633	+	0	NA	Intergenic	Intergenic	213610	NR_039589	100628596		NR_039589	ENSMUSG00000093036	Mir5127	mmu-mir-5127|mu-mir-5127	microRNA 5127	ncRNA
4472	chr18	83439350	83439871	+	0	NA	Intergenic	Intergenic	-113726	NR_045361	70960		NR_045361	ENSMUSG00000118333	4921531P14Rik	1700108N05Rik	RIKEN cDNA 4921531P14 gene	ncRNA
631	chr1	192138166	192138437	+	0	NA	promoter-TSS (NM_001290282)	promoter-TSS (NM_001290282)	-261	NM_001290280	214742		NM_144814	ENSMUSG00000037395	Rcor3	4921514E24Rik|C730034D20Rik|E130101E15Rik	REST corepressor 3	protein-coding
7827	chr7	25718884	25719342	+	0	NA	promoter-TSS (NM_028771)	promoter-TSS (NM_028771)	-78	NM_001368384	52132		NM_028771	ENSMUSG00000002608	Ccdc97	1200014H14Rik|2810446P04Rik|D7Ertd462e	coiled-coil domain containing 97	protein-coding
8482	chr8	45541327	45541589	+	0	NA	intron (NM_172752, intron 1 of 22)	intron (NM_172752, intron 1 of 22)	33670	NM_001205219	234214		NM_172752	ENSMUSG00000031626	Sorbs2	2010203O03Rik|9430041O17Rik|A530071H08|Argbp2|mKIAA0777|nArgBP2	sorbin and SH3 domain containing 2	protein-coding
4366	chr18	63356272	63356637	+	0	NA	intron (NM_001039485, intron 1 of 53)	intron (NM_001039485, intron 1 of 53)	30729	NM_001039485	667742		NM_172629	ENSMUSG00000041482	Piezo2	5930434P17|9030411M15Rik|9430028L06Rik|Fam38b|Fam38b2	piezo-type mechanosensitive ion channel component 2	protein-coding
9006	chr9	46814768	46815193	+	0	NA	Intergenic	Intergenic	-98623	NR_015605	73040		NM_175192	ENSMUSG00000099696	2900052N01Rik	-	RIKEN cDNA 2900052N01 gene	ncRNA
2030	chr12	98437310	98437530	+	0	NA	intron (NM_029911, intron 5 of 6)	intron (NM_029911, intron 5 of 6)	-86424	NR_136759	105245437		NR_136759	ENSMUSG00000113613	Gm40893	-	predicted gene, 40893	ncRNA
7155	chr5	130171342	130171845	+	0	NA	promoter-TSS (NM_001378873)	promoter-TSS (NM_001378873)	-226	NM_001199059	56715		NM_019983	ENSMUSG00000025340	Rabgef1	Rab5ef|Rabex5|Rin2	RAB guanine nucleotide exchange factor (GEF) 1	protein-coding
5631	chr3	56331436	56331676	+	0	NA	Intergenic	Intergenic	-147855	NM_030595	26422		NM_030595	ENSMUSG00000027799	Nbea	Lyst2|mKIAA1544	neurobeachin	protein-coding
9373	chrX	52911918	52912528	+	0	NA	promoter-TSS (NM_027642)	promoter-TSS (NM_027642)	9	NM_027642	70998		NM_027642	ENSMUSG00000025626	Phf6	2700007B13Rik|4931428F02Rik|mKIAA1823	PHD finger protein 6	protein-coding
5535	chr3	21371164	21371695	+	0	NA	Intergenic	Intergenic	429342	NR_166473	319506		NR_166473		7530428D23Rik	-	RIKEN cDNA 7530428D23 gene	ncRNA
7736	chr6	134927713	134928007	+	0	NA	Intergenic	Intergenic	-1232	NR_037955	381822		NR_037955	ENSMUSG00000098318	Lockd	1190002F15Rik|Droc	lncRNA downstream of Cdkn1b	ncRNA
1475	chr11	88572104	88572504	+	0	NA	intron (NM_001373923, intron 6 of 12)	intron (NM_001373923, intron 6 of 12)	-46947	NR_131025	68397		NR_131025		0610039H22Rik	-	RIKEN cDNA 0610039H22 gene	ncRNA
6385	chr4	104640510	104640986	+	0	NA	intron (NM_001369046, intron 6 of 16)	intron (NM_001369046, intron 6 of 16)	-125569	NM_133882	110382		NM_133882	ENSMUSG00000029656	C8b	4930439B20Rik	complement component 8, beta polypeptide	protein-coding
2127	chr13	7191498	7192253	+	0	NA	Intergenic	Intergenic	-543104	NM_001291071	56421		NM_019703	ENSMUSG00000021196	Pfkp	1200015H23Rik|9330125N24Rik|ATP-PFK|PFK-C|PFK-P	phosphofructokinase, platelet	protein-coding
4808	chr2	27514917	27515194	+	0	NA	promoter-TSS (NM_080848)	promoter-TSS (NM_080848)	-92	NM_080848	140858		NM_080848	ENSMUSG00000026917	Wdr5	2410008O07Rik|Big|Big-3	WD repeat domain 5	protein-coding
2855	chr14	70520512	70520728	+	0	NA	promoter-TSS (NR_033241)	promoter-TSS (NR_033241)	52	NM_001360021	12153		NM_009755	ENSMUSG00000022098	Bmp1	Pcp|Tld	bone morphogenetic protein 1	protein-coding
8386	chr8	22757561	22757890	+	0	NA	promoter-TSS (NM_008872)	promoter-TSS (NM_008872)	3	NM_008872	18791		NM_008872	ENSMUSG00000031538	Plat	D8Ertd2e|tPA	plasminogen activator, tissue	protein-coding
4470	chr18	83155020	83155240	+	0	NA	Intergenic	Intergenic	170754	NR_045361	70960		NR_045361	ENSMUSG00000118333	4921531P14Rik	1700108N05Rik	RIKEN cDNA 4921531P14 gene	ncRNA
4462	chr18	82693000	82693314	+	0	NA	promoter-TSS (NM_001374229)	promoter-TSS (NM_001374229)	-242	NM_177832	329002		NM_177832	ENSMUSG00000041258	Zfp236	Gm335	zinc finger protein 236	protein-coding
2032	chr12	98520119	98520772	+	0	NA	intron (NM_029911, intron 1 of 6)	intron (NM_029911, intron 1 of 6)	-3399	NR_136759	105245437		NR_136759	ENSMUSG00000113613	Gm40893	-	predicted gene, 40893	ncRNA
4451	chr18	80933759	80934103	+	0	NA	exon (NM_015805, exon 1 of 29)	exon (NM_015805, exon 1 of 29)	127	NM_015805	50771		NM_015805	ENSMUSG00000024566	Atp9b	Atpc2b|IIb|MMR	ATPase, class II, type 9B	protein-coding
8480	chr8	44998648	44999006	+	0	NA	intron (NM_001081286, intron 2 of 25)	intron (NM_001081286, intron 2 of 25)	48619	NM_001081286	14107		NM_010179	ENSMUSG00000070047	Fat1	2310038E12Rik|Fath|mFat1	FAT atypical cadherin 1	protein-coding
4376	chr18	64331669	64331957	+	0	NA	Intergenic	Intergenic	-8551	NM_194268	225631		NM_194268	ENSMUSG00000045991	Onecut2	C730009D12|OC-2|Oc2	one cut domain, family member 2	protein-coding
9363	chrX	42148974	42149186	+	0	NA	promoter-TSS (NM_001077712)	promoter-TSS (NM_001077712)	-332	NM_001077712	20843		NM_021465	ENSMUSG00000025862	Stag2	9230105L23Rik|B230112I07Rik|SA-2|SAP2	STAG2 cohesin complex component	protein-coding
8091	chr7	95880415	95880627	+	0	NA	Intergenic	Intergenic	-290723	NM_001310762	23966		NM_011858	ENSMUSG00000048078	Tenm4	Doc4|ELM2|Odz4|Ten-m4|l(7)-3Rn|l7Rn3|mKIAA1302	teneurin transmembrane protein 4	protein-coding
4003	chr17	53568404	53568709	+	0	NA	intron (NR_151733, intron 1 of 16)	intron (NR_151733, intron 1 of 16)	1585	NM_020005	18519		NM_020005	ENSMUSG00000000708	Kat2b	A930006P13Rik|Pcaf|p/CAF	K(lysine) acetyltransferase 2B	protein-coding
1652	chr11	119176478	119176938	+	0	NA	intron (NM_001347625, intron 3 of 11)	intron (NM_001347625, intron 3 of 11)	-22571	NR_105899	102465563		NR_105899	ENSMUSG00000098704	Mir6934	Gm27523|mmu-mir-6934	microRNA 6934	ncRNA
6805	chr5	37202122	37202512	+	0	NA	intron (NM_001370827, intron 12 of 13)	IMPB_01|Satellite|Satellite	-39741	NM_001136058	12933		NM_007765	ENSMUSG00000029121	Crmp1	CRMP-1|DRP-1|Dpysl1|ULIP-3|Ulip3	collapsin response mediator protein 1	protein-coding
2	chr1	3779081	3779327	+	0	NA	Intergenic	Intergenic	-107706	NM_001011874	497097		NM_001011874	ENSMUSG00000051951	Xkr4	Gm210|XRG4|mKIAA1889	X-linked Kx blood group related 4	protein-coding
7767	chr6	145634495	145634744	+	0	NA	Intergenic	Intergenic	18656	NM_009449	22147		NM_009449	ENSMUSG00000067338	Tuba3b	M[a]7|Tuba7	tubulin, alpha 3B	protein-coding
5435	chr2	170775873	170776178	+	0	NA	intron (NM_001163686, intron 1 of 7)	intron (NM_001163686, intron 1 of 7)	44218	NM_001163686	76829		NM_029761	ENSMUSG00000027560	Dok5	2700055C10Rik	docking protein 5	protein-coding
4388	chr18	68942449	68942783	+	0	NA	intron (NR_038051, intron 3 of 6)	intron (NR_038051, intron 3 of 6)	8912	NR_038051	78931		NR_038051	ENSMUSG00000024546	4930546C10Rik	-	RIKEN cDNA 4930546C10 gene	ncRNA
8806	chr8	122745236	122746099	+	0	NA	Intergenic	Intergenic	17094	NR_151739	382036		NR_151739	ENSMUSG00000110682	A530010L16Rik	Gm1908|Gm45801	RIKEN cDNA A530010L16 gene	ncRNA
7812	chr7	19300809	19301058	+	0	NA	Intergenic	(CAAA)n|Simple_repeat|Simple_repeat	9112	NM_008036	14282		NM_008036	ENSMUSG00000003545	Fosb	-	FBJ osteosarcoma oncogene B	protein-coding
9429	chrX	123103928	123104184	+	0	NA	intron (NM_001310652, intron 1 of 1)	MMERVK10C-int|LTR|ERVK	533	NM_001310654	73061		NM_028426	ENSMUSG00000079450	Cldn34c1	3110007F17Rik	claudin 34C1	protein-coding
8952	chr9	40575255	40575610	+	0	NA	Intergenic	Intergenic	-44049	NM_001357617	235283		NM_172768	ENSMUSG00000040111	Gramd1b	3222402H23|A930008A22Rik|mKIAA1201	GRAM domain containing 1B	protein-coding
8582	chr8	71396495	71396964	+	0	NA	promoter-TSS (NM_181418)	promoter-TSS (NM_181418)	-126	NM_026636	68251		NM_026636	ENSMUSG00000031820	Babam1	5430437P03Rik|Merit40	BRISC and BRCA1 A complex member 1	protein-coding
3941	chr17	34646796	34647362	+	0	NA	promoter-TSS (NM_017406)	promoter-TSS (NM_017406)	-67	NM_017406	12915		NM_017406	ENSMUSG00000015461	Atf6b	ATF6beta|Creb-rp|Crebl1	activating transcription factor 6 beta	protein-coding
570	chr1	180256111	180256639	+	0	NA	promoter-TSS (NM_001128605)	promoter-TSS (NM_001128605)	-30	NR_168339	102634049		NR_168339	ENSMUSG00000102923	Gm31728	-	predicted gene, 31728	ncRNA
4560	chr19	22769518	22770183	+	0	NA	TTS (NM_001035246)	TTS (NM_001035246)	19245	NR_029591	387200		NR_029591	ENSMUSG00000065507	Mir204	Mirn204|mir-204|mmu-mir-204	microRNA 204	ncRNA
4572	chr19	24280740	24281003	+	0	NA	promoter-TSS (NM_008044)	promoter-TSS (NM_008044)	-281	NR_157400	14297		NM_008044	ENSMUSG00000059363	Fxn	FA|FARR|Frda|X25	frataxin	protein-coding
8961	chr9	41285453	41285663	+	0	NA	Intergenic	Intergenic	79403	NR_040392	78500		NR_040392	ENSMUSG00000100837	1700063D05Rik	-	RIKEN cDNA 1700063D05 gene	ncRNA
2110	chr12	116405174	116405405	+	0	NA	promoter-TSS (NR_028421)	promoter-TSS (NR_028421)	-128	NR_028421	319545		NR_028421	ENSMUSG00000112980	D430020J02Rik	-	RIKEN cDNA D430020J02 gene	ncRNA
3321	chr15	83056756	83056972	+	0	NA	Intergenic	Intergenic	-23467	NM_001271411	74039		NM_028728	ENSMUSG00000058099	Nfam1	4921501M20Rik|Cnaip	Nfat activating molecule with ITAM motif 1	protein-coding
8378	chr8	16975918	16976202	+	0	NA	intron (NM_053171, intron 3 of 69)	intron (NM_053171, intron 3 of 69)	559325	NM_053171	94109		NM_053171	ENSMUSG00000060924	Csmd1	B930082H09|mKIAA1890	CUB and Sushi multiple domains 1	protein-coding
3793	chr16	93264673	93265033	+	0	NA	Intergenic	Intergenic	88336	NR_040486	69857		NR_040486	ENSMUSG00000100277	1810053B23Rik	1810008L18Rik|1810056K14Rik	RIKEN cDNA 1810053B23 gene	ncRNA
6897	chr5	66778422	66778686	+	0	NA	intron (NM_001001980, intron 1 of 25)	intron (NM_001001980, intron 1 of 25)	32665	NM_001001980	77569		NM_001001980	ENSMUSG00000037736	Limch1	3732412D22Rik|mKIAA1102	LIM and calponin homology domains 1	protein-coding
1661	chr11	120617837	120618059	+	0	NA	promoter-TSS (NM_001363001)	promoter-TSS (NM_001363001)	-3	NM_001347615	68671		NM_024229	ENSMUSG00000025137	Pcyt2	1110033E03Rik|ET	phosphate cytidylyltransferase 2, ethanolamine	protein-coding
1565	chr11	102754206	102754461	+	0	NA	Intergenic	Intergenic	-7102	NM_001110778	11488		NM_009613	ENSMUSG00000020926	Adam11	Mdc	a disintegrin and metallopeptidase domain 11	protein-coding
7810	chr7	19024165	19024395	+	0	NA	promoter-TSS (NM_008260)	promoter-TSS (NM_008260)	-97	NM_026605	68188		NM_026605	ENSMUSG00000023118	Sympk	1500016F02Rik|4632415H16Rik|SPK|SYM	symplekin	protein-coding
7784	chr7	4844853	4845205	+	0	NA	promoter-TSS (NM_001290291)	promoter-TSS (NM_001290291)	-333	NM_172737	232813		NM_172737	ENSMUSG00000053550	Shisa7	ckamp59	shisa family member 7	protein-coding
1650	chr11	118968680	118968955	+	0	NA	Intergenic	Intergenic	-19364	NM_001359574	238011		NM_001030291	ENSMUSG00000046697	Enpp7	Alk-SMase|E-NPP 7|Gm254|NPP-7	ectonucleotide pyrophosphatase/phosphodiesterase 7	protein-coding
7777	chr6	148895882	148896559	+	0	NA	promoter-TSS (NM_181541)	promoter-TSS (NM_181541)	17	NM_181541	232560		NM_181541	ENSMUSG00000030309	Caprin2	Adir|C1qdc1|Eeg1|rng140	caprin family member 2	protein-coding
7231	chr5	141489038	141489460	+	0	NA	intron (NM_177879, intron 1 of 44)	L2a|LINE|L2	247715	NM_177879	330222		NM_177879	ENSMUSG00000039683	Sdk1	5330440E10|6720466O15Rik	sidekick cell adhesion molecule 1	protein-coding
2608	chr14	10291801	10292291	+	0	NA	intron (NM_010210, intron 4 of 8)	intron (NM_010210, intron 4 of 8)	161412	NM_001308286	14198		NM_010210	ENSMUSG00000060579	Fhit	Fra14A2	fragile histidine triad gene	protein-coding
8580	chr8	70792541	70792809	+	0	NA	promoter-TSS (NM_199308)	promoter-TSS (NM_199308)	-242	NM_199308	546071		NM_199308	ENSMUSG00000031833	Mast3	mKIAA0561	microtubule associated serine/threonine kinase 3	protein-coding
4981	chr2	65908707	65909079	+	0	NA	intron (NM_153409, intron 3 of 6)	intron (NM_153409, intron 3 of 6)	-22972	NM_001290665	77771		NM_153409	ENSMUSG00000044647	Csrnp3	A330102K23Rik|CSRNP-3|Csnrp3|Mbu1|taip-2	cysteine-serine-rich nuclear protein 3	protein-coding
8334	chr8	6627025	6627378	+	0	NA	Intergenic	Intergenic	-753747	NR_166537	102632928		NR_166536		Gm17215	-	predicted gene 17215	ncRNA
4551	chr19	16385089	16385456	+	0	NA	3' UTR (NM_008139, exon 7 of 7)	3' UTR (NM_008139, exon 7 of 7)	-50395	NM_008137	14675		NM_008137	ENSMUSG00000024697	Gna14	Hg1i	guanine nucleotide binding protein, alpha 14	protein-coding
8950	chr9	40408748	40409203	+	0	NA	intron (NM_001357617, intron 2 of 20)	AT_rich|Low_complexity|Low_complexity	-32558	NM_001357621	235283		NM_172768	ENSMUSG00000040111	Gramd1b	3222402H23|A930008A22Rik|mKIAA1201	GRAM domain containing 1B	protein-coding
4655	chr19	48505300	48505506	+	0	NA	intron (NM_025696, intron 3 of 26)	L2c|LINE|L2	299378	NM_025696	66673		NM_025696	ENSMUSG00000063434	Sorcs3	6330404A12Rik	sortilin-related VPS10 domain containing receptor 3	protein-coding
4570	chr19	24242105	24242850	+	0	NA	Intergenic	Intergenic	-17349	NM_001360392	21873		NM_011597	ENSMUSG00000024812	Tjp2	ZO-2	tight junction protein 2	protein-coding
4562	chr19	23377030	23377261	+	0	NA	intron (NM_174857, intron 4 of 13)	intron (NM_174857, intron 4 of 13)	71177	NM_174857	71738		NM_174857	ENSMUSG00000033207	Mamdc2	1200015L10Rik|mamcan	MAM domain containing 2	protein-coding
8971	chr9	41938113	41938342	+	0	NA	Intergenic	Intergenic	-84388	NR_165259	102640140		NR_165259		Gm16214	-	predicted gene 16214	ncRNA
3928	chr17	31296228	31296689	+	0	NA	5' UTR (NM_001242427, exon 1 of 20)	5' UTR (NM_001242427, exon 1 of 20)	234	NM_001242427	224674		NM_153062	ENSMUSG00000024036	Slc37a1	G3PP	solute carrier family 37 (glycerol-3-phosphate transporter), member 1	protein-coding
4337	chr18	55014793	55015150	+	0	NA	intron (NR_166629, intron 1 of 3)	intron (NR_166629, intron 1 of 3)	-22380	NM_001360787	269023		NM_175751	ENSMUSG00000052713	Zfp608	4932417D18Rik|D430007A19Rik|Znf608	zinc finger protein 608	protein-coding
53	chr1	30510291	30510937	+	0	NA	Intergenic	Intergenic	352642	NM_001081080	213109		NM_025871	ENSMUSG00000048874	Phf3	2310061N19Rik	PHD finger protein 3	protein-coding
3208	chr15	64312657	64312860	+	0	NA	promoter-TSS (NM_001276463)	promoter-TSS (NM_001276463)	-85	NM_001276462	13196		NM_010026	ENSMUSG00000022377	Asap1	DEF-1|Ddef1|PAP|mKIAA1249|s19	ArfGAP with SH3 domain, ankyrin repeat and PH domain1	protein-coding
1671	chr12	3426663	3427368	+	0	NA	promoter-TSS (NR_030694)	promoter-TSS (NR_030694)	158	NM_172421	75302		NM_172421	ENSMUSG00000037486	Asxl2	4930556B16Rik|mKIAA1685	ASXL transcriptional regulator 2	protein-coding
3348	chr15	88027564	88027842	+	0	NA	Intergenic	Intergenic	-231760	NR_105817	102465209		NR_105817	ENSMUSG00000098938	Mir6393	Gm27424|mmu-mir-6393	microRNA 6393	ncRNA
1575	chr11	105363004	105363289	+	0	NA	intron (NM_172568, intron 11 of 11)	CpG	70500	NM_008626	17534		NM_008626	ENSMUSG00000020695	Mrc2	Endo180|mKIAA0709|uPARAP	mannose receptor, C type 2	protein-coding
7609	chr6	98105393	98105680	+	0	NA	Intergenic	Intergenic	113753	NM_008601	17342		NM_008601	ENSMUSG00000035158	Mitf	BCC2|Bhlhe32|Gsfbcc2|Vitiligo|Wh|bw|mi|vit	melanogenesis associated transcription factor	protein-coding
2112	chr12	117627289	117627581	+	0	NA	intron (NM_001373989, intron 7 of 25)	intron (NM_001373989, intron 7 of 25)	93507	NM_001373989	217944		NM_175930	ENSMUSG00000041992	Rapgef5	4932413M22|D030051B22Rik|GFR|Mrgef|mKIAA0277|mmr-gef	Rap guanine nucleotide exchange factor (GEF) 5	protein-coding
8368	chr8	13676673	13676880	+	0	NA	intron (NM_009025, intron 1 of 23)	intron (NM_009025, intron 1 of 23)	811	NM_009025	19414		NM_009025	ENSMUSG00000031453	Rasa3	E130011G04|GAPIII|hlb381|scat	RAS p21 protein activator 3	protein-coding
49	chr1	29217248	29217491	+	0	NA	Intergenic	Intergenic	-204119	NR_105760	102465174		NR_105760	ENSMUSG00000099257	Mir6342	Gm27268|mmu-mir-6342	microRNA 6342	ncRNA
2838	chr14	68253362	68253605	+	0	NA	Intergenic	Intergenic	-128479	NM_008691	18040		NM_008691	ENSMUSG00000022054	Nefm	NF-M|NF160|NF165|Nef3|Nfm	neurofilament, medium polypeptide	protein-coding
9351	chrX	20704842	20705057	+	0	NA	intron (NM_145628, intron 1 of 20)	intron (NM_145628, intron 1 of 20)	1040	NM_145628	236733		NM_145628	ENSMUSG00000031066	Usp11	6230415D12Rik|mKIAA4085	ubiquitin specific peptidase 11	protein-coding
5937	chr3	138821708	138822479	+	0	NA	intron (NR_121195, intron 1 of 7)	intron (NR_121195, intron 1 of 7)	79885	NM_019571	56224		NM_019571	ENSMUSG00000028152	Tspan5	2810455A09Rik|4930505M03Rik|NET-4|Tm4sf9	tetraspanin 5	protein-coding
7187	chr5	135250718	135250994	+	0	NA	exon (NM_010246, exon 1 of 1)	exon (NM_010246, exon 1 of 1)	191	NM_010246	14371		NM_010246	ENSMUSG00000049551	Fzd9	Fz9|mfz9	frizzled class receptor 9	protein-coding
5096	chr2	91202506	91202866	+	0	NA	promoter-TSS (NM_007387)	promoter-TSS (NM_007387)	-226	NM_001357067	11432		NM_007387	ENSMUSG00000002103	Acp2	Acp-2|LAP	acid phosphatase 2, lysosomal	protein-coding
4463	chr18	82716955	82717760	+	0	NA	Intergenic	Intergenic	-2924	NR_039572	100628586		NR_039572	ENSMUSG00000092638	Mir5112	mmu-mir-5112|mu-mir-5112	microRNA 5112	ncRNA
7174	chr5	132500891	132501196	+	0	NA	intron (NM_001363480, intron 1 of 19)	intron (NM_001363480, intron 1 of 19)	42177	NM_001363480	319974		NM_001363480	ENSMUSG00000029673	Auts2	2700063G02Rik|A730011F23Rik|D830032G16Rik	autism susceptibility candidate 2	protein-coding
337	chr1	106132225	106132723	+	0	NA	Intergenic	Intergenic	39050	NR_040630	626049		NR_040630	ENSMUSG00000101583	Gm20753	-	predicted gene, 20753	ncRNA
2864	chr14	74311361	74311851	+	0	NA	Intergenic	L1MC|LINE|L1	-43921	NR_046059	74425		NR_046059	ENSMUSG00000115845	4933402J15Rik	-	RIKEN cDNA 4933402J15 gene	ncRNA
2033	chr12	98574694	98575032	+	0	NA	promoter-TSS (NM_001316665)	promoter-TSS (NM_001316665)	-151	NM_001316665	72258		NM_029911	ENSMUSG00000033854	Kcnk10	1700024D23Rik|3010005K24Rik|Trek2	potassium channel, subfamily K, member 10	protein-coding
7839	chr7	29307798	29308014	+	0	NA	promoter-TSS (NM_001368371)	promoter-TSS (NM_001368371)	-95	NM_001368371	29861		NM_013874	ENSMUSG00000030584	Dpf1	Neud4	double PHD fingers 1	protein-coding
9299	chr9	116354404	116354864	+	0	NA	Intergenic	Intergenic	165454	NR_152204	100043817		NR_152204	ENSMUSG00000111243	Gm4668	-	predicted gene 4668	ncRNA
4002	chr17	52479401	52480387	+	0	NA	Intergenic	Intergenic	122766	NR_155517	108168350		NR_155517	ENSMUSG00000098552	Gm27217	-	predicted gene 27217	ncRNA
5381	chr2	160485353	160485750	+	0	NA	Intergenic	Intergenic	-118486	NM_010658	16658		NM_010658	ENSMUSG00000074622	Mafb	Kreisler|Krml|Krml1|kr	MAF bZIP transcription factor B	protein-coding
3459	chr16	7043846	7044863	+	0	NA	intron (NM_001359729, intron 1 of 13)	intron (NM_001359729, intron 1 of 13)	4984	NM_001359729	268859		NM_021477	ENSMUSG00000008658	Rbfox1	A2bp|A2bp1|Hrnbp1|fox-1	RNA binding protein, fox-1 homolog (C. elegans) 1	protein-coding
9362	chrX	41442659	41443220	+	0	NA	intron (NR_104053, intron 2 of 16)	intron (NR_104053, intron 2 of 16)	41541	NM_016886	53623		NM_016886	ENSMUSG00000001986	Gria3	2900064I19Rik|GluA3|GluR-C|GluR-K3|Glur-3|Glur3|Gluralpha3	glutamate receptor, ionotropic, AMPA3 (alpha 3)	protein-coding
9370	chrX	49470375	49470763	+	0	NA	5' UTR (NM_001081123, exon 1 of 13)	5' UTR (NM_001081123, exon 1 of 13)	119	NM_001081123	75404		NM_001081123	ENSMUSG00000036198	Arhgap36	1100001E04Rik|rho-gap	Rho GTPase activating protein 36	protein-coding
820	chr10	63338975	63339222	+	0	NA	promoter-TSS (NM_001159589)	promoter-TSS (NM_001159589)	-63	NM_001159589	93759		NM_019812	ENSMUSG00000020063	Sirt1	SIR2L1|Sir2|Sir2a|Sir2alpha	sirtuin 1	protein-coding
9466	chrX	168674006	168674244	+	0	NA	promoter-TSS (NM_010832)	promoter-TSS (NM_010832)	-253	NM_010832	17692		NM_010832	ENSMUSG00000031358	Msl3	Msl31|Msl3l1	MSL complex subunit 3	protein-coding
1936	chr12	78157053	78157553	+	0	NA	Intergenic	L2b|LINE|L2	-39753	NM_001374218	626215		NM_001374218	ENSMUSG00000099418	Ccdc196	EG626215|Gm6657	coiled-coil domain containing 196	protein-coding
892	chr10	81643542	81643849	+	0	NA	exon (NM_027480, exon 17 of 20)	exon (NM_027480, exon 17 of 20)	-5374	NM_001142963	100233208		NM_001142963	ENSMUSG00000096856	Gm10778	-	predicted gene 10778	protein-coding
3101	chr15	27595133	27595605	+	0	NA	TTS (NM_020332)	TTS (NM_020332)	23875	NR_106065	102466808		NR_106065	ENSMUSG00000098416	Mir7117	Gm27729|mmu-mir-7117	microRNA 7117	ncRNA
6531	chr4	134395879	134396440	+	0	NA	promoter-TSS (NM_001285875)	promoter-TSS (NM_001285875)	-161	NM_001285875	100163		NM_133880	ENSMUSG00000037366	Pafah2	2310074E22Rik	platelet-activating factor acetylhydrolase 2	protein-coding
6635	chr4	153361307	153361643	+	0	NA	Intergenic	Intergenic	121355	NM_001099299	230959		NM_001099299	ENSMUSG00000039546	Ajap1	Gm573	adherens junction associated protein 1	protein-coding
7164	chr5	131722491	131723488	+	0	NA	intron (NM_001363480, intron 5 of 19)	intron (NM_001363480, intron 5 of 19)	-157280	NR_040704	75369		NR_040704	ENSMUSG00000105773	4930563F08Rik	-	RIKEN cDNA 4930563F08 gene	ncRNA
1097	chr11	3535569	3535779	+	0	NA	intron (NM_001284428, intron 3 of 21)	CpG	3618	NM_013870	29856		NM_013870	ENSMUSG00000020439	Smtn	smsmo	smoothelin	protein-coding
336	chr1	105990268	105990568	+	0	NA	promoter-TSS (NR_151625)	promoter-TSS (NR_151625)	12	NM_001122675	227449		NM_001122675	ENSMUSG00000038866	Zcchc2	9930114B20Rik	zinc finger, CCHC domain containing 2	protein-coding
8636	chr8	88199271	88199490	+	0	NA	promoter-TSS (NM_001372333)	promoter-TSS (NM_001372333)	167	NM_001164498	214627		NM_001164497	ENSMUSG00000036779	Tent4b	5730445M16Rik|5830428A09|Papd5	terminal nucleotidyltransferase 4B	protein-coding
2139	chr13	11099084	11099818	+	0	NA	Intergenic	Intergenic	-422601	NR_027813	664793		NR_027813	ENSMUSG00000121372	Zp4-ps	EG664793|Zp4|Zpb	zona pellucida glycoprotein 4, pseudogene	pseudo
162	chr1	62209586	62210043	+	0	NA	intron (NM_001081050, intron 11 of 22)	intron (NM_001081050, intron 11 of 22)	-73705	NR_151537	105243940		NR_151537	ENSMUSG00000085019	Pard3bos2	Gm12747	par-3 family cell polarity regulator beta, opposite strand 2	ncRNA
834	chr10	68106530	68106759	+	0	NA	intron (NM_023598, intron 8 of 9)	intron (NM_023598, intron 8 of 9)	127074	NM_001359319	170799		NM_133244	ENSMUSG00000037846	Rtkn2	B130039D23Rik|Mbf|Plekhk1	rhotekin 2	protein-coding
4473	chr18	83464132	83464833	+	0	NA	Intergenic	Intergenic	-138598	NR_045361	70960		NR_045361	ENSMUSG00000118333	4921531P14Rik	1700108N05Rik	RIKEN cDNA 4921531P14 gene	ncRNA
5558	chr3	30515062	30515274	+	0	NA	Intergenic	CpG	-5409	NM_001361034	14013		NM_007963	ENSMUSG00000027684	Mecom	D630039M04Rik|Evi-1|Evi1|Jbo|Mds|Mds1|Mds1-Evi1|Prdm3|Znfpr1b1	MDS1 and EVI1 complex locus	protein-coding
2887	chr14	78155650	78156011	+	0	NA	Intergenic	Intergenic	35648	NR_035499	100316715		NR_035499	ENSMUSG00000087932	Mir1971	mmu-mir-1971	microRNA 1971	ncRNA
2874	chr14	76875197	76875549	+	0	NA	Intergenic	Intergenic	115242	NR_153763	73883		NR_153763	ENSMUSG00000115709	4930431P22Rik	-	RIKEN cDNA 4930431P22 gene	ncRNA
1005	chr10	109459911	109460246	+	0	NA	Intergenic	B4|SINE|B4	-449103	NM_001252342	20979		NM_009306	ENSMUSG00000035864	Syt1	G630098F17Rik|SytI	synaptotagmin I	protein-coding
8483	chr8	45615328	45615797	+	0	NA	intron (NM_172752, intron 1 of 22)	intron (NM_172752, intron 1 of 22)	-12189	NM_001310707	234214		NM_172752	ENSMUSG00000031626	Sorbs2	2010203O03Rik|9430041O17Rik|A530071H08|Argbp2|mKIAA0777|nArgBP2	sorbin and SH3 domain containing 2	protein-coding
6357	chr4	99715386	99715670	+	0	NA	promoter-TSS (NM_001081264)	promoter-TSS (NM_001081264)	-102	NM_001081264	320438		NM_001081264	ENSMUSG00000073792	Alg6	E230028F23Rik	ALG6 alpha-1,3-glucosyltransferase	protein-coding
5988	chr3	146660791	146661095	+	0	NA	intron (NM_001368726, intron 3 of 3)	L1ME2z|LINE|L1	-9629	NM_029144	75015		NM_029144	ENSMUSG00000048652	Samd13	1700013A07Rik|1700095G21Rik|4930483N21Rik|Gm1652	sterile alpha motif domain containing 13	protein-coding
7138	chr5	127617222	127617534	+	0	NA	promoter-TSS (NM_133895)	promoter-TSS (NM_133895)	14	NM_133895	100561		NM_133895	ENSMUSG00000029416	Slc15a4	C130069N12Rik|PHT1|PTR4	solute carrier family 15, member 4	protein-coding
9372	chrX	51873826	51874349	+	0	NA	Intergenic	Intergenic	-72854	NM_031388	83563		NM_031388	ENSMUSG00000055780	Usp26	-	ubiquitin specific peptidase 26	protein-coding
9360	chrX	38189621	38189847	+	0	NA	promoter-TSS (NM_001079513)	promoter-TSS (NM_001079513)	-59	NM_001079513	56805		NM_020256	ENSMUSG00000048047	Zbtb33	E130014G12Rik|Kaiso|Znf-kaiso	zinc finger and BTB domain containing 33	protein-coding
4000	chr17	51760503	51761014	+	0	NA	intron (NM_001357640, intron 8 of 10)	intron (NM_001357640, intron 8 of 10)	51296	NM_001163630	20230		NM_009122	ENSMUSG00000023927	Satb1	2610306G12Rik	special AT-rich sequence binding protein 1	protein-coding
1454	chr11	84653484	84654018	+	0	NA	Intergenic	Intergenic	66681	NR_046197	78471		NR_046197	ENSMUSG00000085044	1700109G15Rik	-	RIKEN cDNA 1700109G15 gene	ncRNA
3559	chr16	32430616	32431179	+	0	NA	promoter-TSS (NM_001163160)	promoter-TSS (NM_001163160)	-24	NM_009981	13026		NM_009981	ENSMUSG00000005615	Pcyt1a	CTalpha|Cctalpha|Ctpct|Cttalpha	phosphate cytidylyltransferase 1, choline, alpha isoform	protein-coding
4638	chr19	45979570	45979879	+	0	NA	intron (NM_198296, intron 1 of 25)	intron (NM_198296, intron 1 of 25)	-18413	NR_152221	100174921		NR_152221	ENSMUSG00000097690	4930505N22Rik	-	RIKEN cDNA 4930505N22 gene	ncRNA
5976	chr3	145717766	145718021	+	0	NA	Intergenic	MT2B1|LTR|ERVL	-40799	NM_026993	69219		NM_026993	ENSMUSG00000028194	Ddah1	2410006N07Rik|2510015N06Rik	dimethylarginine dimethylaminohydrolase 1	protein-coding
9437	chrX	135795593	135796313	+	0	NA	intron (NM_001005385, intron 5 of 9)	intron (NM_001005385, intron 5 of 9)	-9736	NR_035497	100316820		NR_035497	ENSMUSG00000088464	Mir1970	mmu-mir-1970	microRNA 1970	ncRNA
2724	chr14	45318593	45318840	+	0	NA	promoter-TSS (NM_015774)	promoter-TSS (NM_015774)	-144	NM_015774	50527		NM_015774	ENSMUSG00000021831	Ero1a	ERO1-L|Ero1l	endoplasmic reticulum oxidoreductase 1 alpha	protein-coding
3989	chr17	47796105	47796523	+	0	NA	Intergenic	Intergenic	10570	NM_011549	21425		NM_011549	ENSMUSG00000023990	Tfeb	Tcfeb|bHLHe35	transcription factor EB	protein-coding
1967	chr12	86241729	86241953	+	0	NA	promoter-TSS (NM_001324488)	promoter-TSS (NM_001324488)	-17	NM_027405	70373		NM_027405	ENSMUSG00000021254	Gpatch2l	1700020O03Rik|4732487G21Rik|A630090I05Rik|Kiaa1152	G patch domain containing 2 like	protein-coding
2395	chr13	72538983	72539676	+	0	NA	Intergenic	Intergenic	89235	NR_030701	328287		NR_030701		Gm20554	D430050G20	predicted gene, 20554	ncRNA
979	chr10	102355482	102355965	+	0	NA	intron (NM_001205098, intron 4 of 7)	intron (NM_001205098, intron 4 of 7)	-18714	NM_026243	67569		NM_026243	ENSMUSG00000019888	Mgat4c	9130411I17Rik|GntIVh	MGAT4 family, member C	protein-coding
3647	chr16	56037775	56038044	+	0	NA	promoter-TSS (NM_029092)	promoter-TSS (NM_029092)	-123	NM_029092	52575		NM_029092	ENSMUSG00000044763	Trmt10c	1300018J16Rik|D16Ertd454e|Rg9mtd1|Rnmtd1	tRNA methyltransferase 10C, mitochondrial RNase P subunit	protein-coding
8667	chr8	92348492	92348765	+	0	NA	intron (NR_110452, intron 2 of 3)	intron (NR_110452, intron 2 of 3)	7492	NR_110452	71296		NR_033641	ENSMUSG00000031736	Crnde	4933436C20Rik	colorectal neoplasia differentially expressed, non-protein coding	ncRNA
4664	chr19	50886867	50887473	+	0	NA	Intergenic	Intergenic	-208524	NM_021377	58178		NM_021377	ENSMUSG00000043531	Sorcs1	Sorcs|mSorCS	sortilin-related VPS10 domain containing receptor 1	protein-coding
2247	chr13	43687360	43687591	+	0	NA	Intergenic	(CCCCCA)n|Simple_repeat|Simple_repeat	-29316	NR_046022	622552		NR_046022	ENSMUSG00000110016	Gm20751	-	predicted gene, 20751	ncRNA
4563	chr19	23687314	23687601	+	0	NA	promoter-TSS (NM_028208)	promoter-TSS (NM_028208)	57	NM_028208	72351		NM_028208	ENSMUSG00000074925	Ptar1	1700084D09Rik|2010013L17Rik|4930428J16Rik	protein prenyltransferase alpha subunit repeat containing 1	protein-coding
2113	chr12	117744060	117744353	+	0	NA	exon (NM_175930, exon 25 of 28)	exon (NM_175930, exon 25 of 28)	-99655	NM_146040	217946		NM_146040	ENSMUSG00000021175	Cdca7l	JPO2	cell division cycle associated 7 like	protein-coding
3790	chr16	92979550	92980136	+	0	NA	Intergenic	Intergenic	-153769	NM_001111022	12394		NM_009821	ENSMUSG00000022952	Runx1	AML1|CBF-alpha-2|Cbfa2|Pebp2a2|Pebpa2b	runt related transcription factor 1	protein-coding
2307	chr13	55848893	55849118	+	0	NA	Intergenic	Intergenic	-17580	NM_011097	18740		NM_011097	ENSMUSG00000021506	Pitx1	Bft|P-OTX|Potx|Ptx1	paired-like homeodomain transcription factor 1	protein-coding
2019	chr12	97549347	97549574	+	0	NA	Intergenic	Intergenic	559133	NR_168899	102638980		NR_168899	ENSMUSG00000112812	Gm47415	Gm35412	predicted gene, 47415	ncRNA
7813	chr7	19326640	19327382	+	0	NA	Intergenic	Intergenic	-16966	NM_001347586	14282		NM_008036	ENSMUSG00000003545	Fosb	-	FBJ osteosarcoma oncogene B	protein-coding
1977	chr12	86807153	86807565	+	0	NA	Intergenic	Intergenic	72990	NM_001195767	627607		NM_001195767	ENSMUSG00000059114	Lrrc74a	EG627607|Gm6772|Lrrc74	leucine rich repeat containing 74A	protein-coding
1554	chr11	101645899	101646180	+	0	NA	Intergenic	CpG	18090	NM_025654	66599		NM_025654	ENSMUSG00000010362	Rdm1	2410008M22Rik|Rad52b	RAD52 motif 1	protein-coding
1653	chr11	119215433	119216069	+	0	NA	intron (NM_001347625, intron 1 of 11)	intron (NM_001347625, intron 1 of 11)	12748	NM_172443	207592		NM_172443	ENSMUSG00000039976	Tbc1d16	B930087K01|Tcd1d16	TBC1 domain family, member 16	protein-coding
1984	chr12	87472033	87472274	+	0	NA	intron (NM_025507, intron 1 of 13)	CpG	146	NM_025507	66354		NM_025507	ENSMUSG00000021039	Snw1	2310008B08Rik|NCoA-62|SKIP|Skiip	SNW domain containing 1	protein-coding
5966	chr3	142700630	142701084	+	0	NA	promoter-TSS (NM_001293560)	promoter-TSS (NM_001293560)	-191	NM_001293560	229905		NM_173763	ENSMUSG00000040213	Kyat3	Ccbl2|KATIII|Kat3	kynurenine aminotransferase 3	protein-coding
8583	chr8	71405734	71406061	+	0	NA	promoter-TSS (NM_001310502)	promoter-TSS (NM_001310502)	-115	NM_001310502	234396		NM_172756	ENSMUSG00000046295	Ankle1	8430438L13Rik|Ankrd41|C430003I23|Lem3	ankyrin repeat and LEM domain containing 1	protein-coding
8677	chr8	94702780	94703339	+	0	NA	Intergenic	Intergenic	-6817	NM_026385	67801		NM_026385	ENSMUSG00000031775	Pllp	0610010I06Rik|Plapi|Tm4sf11	plasma membrane proteolipid	protein-coding
8953	chr9	40586000	40586603	+	0	NA	Intergenic	Intergenic	-54918	NM_001357617	235283		NM_172768	ENSMUSG00000040111	Gramd1b	3222402H23|A930008A22Rik|mKIAA1201	GRAM domain containing 1B	protein-coding
5458	chr2	174225996	174226318	+	0	NA	Intergenic	Intergenic	40968	NR_029646	723906		NR_029646	ENSMUSG00000065521	Mir296	Mirn296|mir-296|mmu-mir-296	microRNA 296	ncRNA
8684	chr8	95702702	95704037	+	0	NA	intron (NM_001372435, intron 1 of 12)	intron (NM_001372435, intron 1 of 12)	313	NM_145602	234593		NM_145602	ENSMUSG00000036564	Ndrg4	D8Bwg1337e|Ndr1-rs|Ndr4|SMAP-8	N-myc downstream regulated gene 4	protein-coding
4687	chr19	55593245	55593494	+	0	NA	intron (NM_001293686, intron 7 of 7)	intron (NM_001293686, intron 7 of 7)	108835	NR_045318	77594		NR_045318		4930552P12Rik	-	RIKEN cDNA 4930552P12 gene	ncRNA
8709	chr8	105224989	105225341	+	0	NA	promoter-TSS (NM_145604)	promoter-TSS (NM_145604)	-22	NM_145604	234678		NM_145604	ENSMUSG00000031889	Phaf1	D230025D16Rik|Lin10|Mytho	phagosome assembly factor 1	protein-coding
4573	chr19	24301117	24301488	+	0	NA	intron (NM_008846, intron 14 of 14)	MLT1C|LTR|ERVL-MaLR	-20712	NR_157400	14297		NM_008044	ENSMUSG00000059363	Fxn	FA|FARR|Frda|X25	frataxin	protein-coding
7018	chr5	102732089	102732539	+	0	NA	intron (NM_146161, intron 2 of 8)	intron (NM_146161, intron 2 of 8)	-36496	NM_001286468	231532		NM_029270	ENSMUSG00000057315	Arhgap24	0610025G21Rik	Rho GTPase activating protein 24	protein-coding
4674	chr19	52332425	52332707	+	0	NA	Intergenic	Intergenic	68269	NM_008386	16333		NM_008386	ENSMUSG00000035804	Ins1	Ins-1|Ins2-rs1	insulin I	protein-coding
5801	chr3	101897092	101897365	+	0	NA	exon (NM_001039371, exon 4 of 12)	exon (NM_001039371, exon 4 of 12)	27225	NM_001039371	242126		NM_177729	ENSMUSG00000033147	Slc22a15	2610034P21Rik|4930477M19|A530052I06Rik	solute carrier family 22 (organic anion/cation transporter), member 15	protein-coding
6431	chr4	117095996	117096208	+	0	NA	promoter-TSS (NM_001312903)	promoter-TSS (NM_001312903)	46	NM_008958	19207		NM_008958	ENSMUSG00000028681	Ptch2	ptc2	patched 2	protein-coding
4329	chr18	54378188	54378417	+	0	NA	Intergenic	Intergenic	-43993	NR_040338	77433		NR_040338	ENSMUSG00000096982	Redrum	9430076G02Rik	Redrum, erythroid developmental long intergenic non-protein coding transcript	ncRNA
4949	chr2	59772538	59772956	+	0	NA	intron (NM_198294, intron 7 of 26)	intron (NM_198294, intron 7 of 26)	109859	NM_001379405	72137		NM_028118	ENSMUSG00000026988	Wdsub1	1700048E19Rik|2610014F08Rik	WD repeat, SAM and U-box domain containing 1	protein-coding
3792	chr16	93211834	93212386	+	0	NA	Intergenic	Intergenic	141079	NR_040486	69857		NR_040486	ENSMUSG00000100277	1810053B23Rik	1810008L18Rik|1810056K14Rik	RIKEN cDNA 1810053B23 gene	ncRNA
5706	chr3	79396101	79396339	+	0	NA	intron (NM_001370773, intron 1 of 3)	intron (NM_001370773, intron 1 of 3)	50849	NM_001370773	100233207		NM_001142953	ENSMUSG00000091685	Spmip2	Gm17359	sperm microtubule inner protein 2	protein-coding
2287	chr13	49652767	49653287	+	0	NA	promoter-TSS (NR_073167)	promoter-TSS (NR_073167)	-51	NM_001271397	70930		NM_001081350	ENSMUSG00000021392	Nol8	4921532D18Rik|5730412B09Rik	nucleolar protein 8	protein-coding
2274	chr13	48078293	48078579	+	0	NA	intron (NR_102303, intron 1 of 2)	intron (NR_102303, intron 1 of 2)	-59828	NR_038004	70971		NR_038004	ENSMUSG00000047324	4931429P17Rik	-	RIKEN cDNA 4931429P17 gene	ncRNA
9421	chrX	113104649	113105211	+	0	NA	intron (NM_001370788, intron 8 of 14)	MIR|SINE|MIR	-30037	NR_029849	723850		NR_029849	ENSMUSG00000065510	Mir361	Mirn361|mir-361|mmu-mir-361	microRNA 361	ncRNA
9198	chr9	86020626	86021800	+	0	NA	Intergenic	Intergenic	178361	NM_001164792	21983		NM_011627	ENSMUSG00000035274	Tpbg	5T4|WAIF1	trophoblast glycoprotein	protein-coding
3949	chr17	35861071	35861587	+	0	NA	promoter-TSS (NM_134122)	promoter-TSS (NM_134122)	11	NM_134122	106582		NM_134122	ENSMUSG00000059791	Nrm	2610307M02Rik	nurim (nuclear envelope membrane protein)	protein-coding
4792	chr2	25305067	25305490	+	0	NA	intron (NM_001372562, intron 5 of 18)	CpG	13909	NM_001372562	14810		NM_008169	ENSMUSG00000026959	Grin1	GluN1|GluRdelta1|GluRzeta1|M100174|NMD-R1|NMDAR1|NR1|Nmdar|Rgsc174	glutamate receptor, ionotropic, NMDA1 (zeta 1)	protein-coding
880	chr10	80292303	80292666	+	0	NA	promoter-TSS (NM_001310726)	promoter-TSS (NM_001310726)	-25	NM_001310726	20054		NM_009091	ENSMUSG00000063457	Rps15	rig	ribosomal protein S15	protein-coding
8969	chr9	41804355	41804618	+	0	NA	Intergenic	Intergenic	-218129	NR_165259	102640140		NR_165259		Gm16214	-	predicted gene 16214	ncRNA
3329	chr15	84397663	84398483	+	0	NA	intron (NM_001374164, intron 4 of 4)	intron (NM_001374164, intron 4 of 4)	46252	NM_001374164	72301		NM_001163145	ENSMUSG00000062760	Shisal1	1810041L15Rik|Kiaa1644	shisa like 1	protein-coding
3674	chr16	66768364	66769234	+	0	NA	intron (NM_178721, intron 7 of 9)	intron (NM_178721, intron 7 of 9)	111681	NR_040512	75501		NR_040512	ENSMUSG00000092599	1700010K23Rik	-	RIKEN cDNA 1700010K23 gene	ncRNA
6510	chr4	131391118	131391938	+	0	NA	Intergenic	Intergenic	319012	NR_166702	105247176		NR_166702		Gm42321	Gm16080	predicted gene, 42321	ncRNA
3573	chr16	35769446	35769726	+	0	NA	promoter-TSS (NM_175111)	promoter-TSS (NM_175111)	-216	NM_153550	224132		NM_153550	ENSMUSG00000022848	Slc49a4	Dirc2|RCC4	solute carrier family 49 member 4	protein-coding
1669	chr12	3364913	3365592	+	0	NA	non-coding (NR_164312, exon 1 of 1)	non-coding (NR_164312, exon 1 of 1)	120	NM_008445	16570		NM_008445	ENSMUSG00000020668	Kif3c	mKIAA4058	kinesin family member 3C	protein-coding
3687	chr16	71928263	71928523	+	0	NA	Intergenic	Intergenic	305934	NR_131116	319533		NR_131115	ENSMUSG00000116769	8030451O07Rik	-	RIKEN cDNA 8030451O07 gene	ncRNA
1707	chr12	14679014	14679224	+	0	NA	Intergenic	Intergenic	371270	NR_045960	73972		NR_045960	ENSMUSG00000113644	4930448C13Rik	-	RIKEN cDNA 4930448C13 gene	ncRNA
2264	chr13	46669231	46669535	+	0	NA	promoter-TSS (NM_001033192)	promoter-TSS (NM_001033192)	-94	NM_001377109	97863		NM_001033192	ENSMUSG00000069237	Fam8a1	-	family with sequence similarity 8, member A1	protein-coding
7597	chr6	94132452	94132736	+	0	NA	TTS (NR_130996)	TTS (NR_130996)	104848	NR_130996	78178		NR_130996	ENSMUSG00000045095	4930511A08Rik	-	RIKEN cDNA 4930511A08 gene	ncRNA
1418	chr11	77606814	77607080	+	0	NA	intron (NM_001364133, intron 1 of 21)	intron (NM_001364133, intron 1 of 21)	868	NM_001364133	216965		NM_144825	ENSMUSG00000017291	Taok1	2810468K05Rik|D130018F14Rik|Map3k16|Markk|Psk2	TAO kinase 1	protein-coding
9448	chrX	151169506	151169905	+	0	NA	Intergenic	Intergenic	-28373	NM_001271679	279561		NM_001271678	ENSMUSG00000041245	Wnk3	Prkwnk3|Wnk3-ps	WNK lysine deficient protein kinase 3	protein-coding
4647	chr19	47090557	47090786	+	0	NA	promoter-TSS (NM_011053)	promoter-TSS (NM_011053)	-24	NM_023211	66477		NM_023211	ENSMUSG00000071528	Atp5mk	2010301L15Rik|Atp5md|Usmg5	ATP synthase membrane subunit k	protein-coding
7239	chr5	142701741	142701977	+	0	NA	promoter-TSS (NM_146257)	promoter-TSS (NM_146257)	-242	NM_146257	243328		NM_146257	ENSMUSG00000050822	Slc29a4	ENT4|PMAT|mENT4|mPMAT	solute carrier family 29 (nucleoside transporters), member 4	protein-coding
5613	chr3	52179159	52179453	+	0	NA	Intergenic	Intergenic	-74300	NM_001004176	433586		NM_001004176	ENSMUSG00000061143	Maml3	Mam-2|mKIAA1816	mastermind like transcriptional coactivator 3	protein-coding
4989	chr2	66661860	66662308	+	0	NA	Intergenic	Intergenic	-27122	NM_001290675	20274		NM_018852	ENSMUSG00000075316	Scn9a	Nav1.7|PN1|mKIAA4197	sodium channel, voltage-gated, type IX, alpha	protein-coding
3638	chr16	55317564	55317944	+	0	NA	Intergenic	Kanga11a|DNA|TcMar-Tc2	-34517	NM_178720	239852		NM_178720	ENSMUSG00000064310	Zpld1	9430016A21Rik	zona pellucida like domain containing 1	protein-coding
4559	chr19	21778216	21778442	+	0	NA	promoter-TSS (NM_001033759)	promoter-TSS (NM_001033759)	-11	NM_031997	83921		NM_031997	ENSMUSG00000024754	Cemip2	Tmem2	cell migration inducing hyaluronidase 2	protein-coding
5514	chr3	12208151	12208462	+	0	NA	Intergenic	Lx8|LINE|L1	-363947	NR_040751	100038545		NR_040751	ENSMUSG00000104015	Gm10745	-	predicted gene 10745	ncRNA
6427	chr4	116708003	116708598	+	0	NA	promoter-TSS (NR_151452)	promoter-TSS (NR_151452)	85	NM_025962	67096		NM_025962	ENSMUSG00000028690	Mmachc	1810037K07Rik|CblC	methylmalonic aciduria cblC type, with homocystinuria	protein-coding
8979	chr9	43448724	43449048	+	0	NA	Intergenic	Intergenic	138123	NM_023655	72169		NM_023655	ENSMUSG00000032013	Trim29	1110047J21Rik|2810431N19Rik|4732461M22Rik	tripartite motif-containing 29	protein-coding
2238	chr13	41779996	41780228	+	0	NA	intron (NM_175417, intron 4 of 6)	intron (NM_175417, intron 4 of 6)	67376	NM_175417	109254		NM_175417	ENSMUSG00000058022	Adtrp	9530008L14Rik	androgen dependent TFPI regulating protein	protein-coding
1944	chr12	80807612	80808003	+	0	NA	intron (NM_001242419, intron 1 of 6)	intron (NM_001242419, intron 1 of 6)	17275	NM_001242419	217684		NM_178682	ENSMUSG00000021133	Susd6	4933426M11Rik|mKIAA0247	sushi domain containing 6	protein-coding
4790	chr2	25181616	25181837	+	0	NA	3' UTR (NM_025980, exon 1 of 1)	3' UTR (NM_025980, exon 1 of 1)	968	NM_025980	67122		NM_025980	ENSMUSG00000078202	Nrarp	2700054M22Rik	Notch-regulated ankyrin repeat protein	protein-coding
3563	chr16	32937647	32937927	+	0	NA	intron (NM_001081255, intron 1 of 20)	intron (NM_001081255, intron 1 of 20)	23687	NM_001310673	70144		NM_001081255	ENSMUSG00000022801	Lrch3	2210409B11Rik|Gm1742	leucine-rich repeats and calponin homology (CH) domain containing 3	protein-coding
6512	chr4	131569179	131569689	+	0	NA	Intergenic	Intergenic	141106	NR_166702	105247176		NR_166702		Gm42321	Gm16080	predicted gene, 42321	ncRNA
1679	chr12	5291898	5292488	+	0	NA	intron (NM_001164493, intron 1 of 13)	intron (NM_001164493, intron 1 of 13)	83489	NM_001164493	208439		NM_001164493	ENSMUSG00000020627	Klhl29	A230106N14Rik|Gm68|Kbtbd9|mKIAA1921	kelch-like 29	protein-coding
1324	chr11	59228109	59228433	+	0	NA	promoter-TSS (NM_001130408)	promoter-TSS (NM_001130408)	-4	NM_007476	11840		NM_007476	ENSMUSG00000048076	Arf1	-	ADP-ribosylation factor 1	protein-coding
8644	chr8	89562142	89562609	+	0	NA	Intergenic	Intergenic	-518213	NM_021390	58198		NM_021390	ENSMUSG00000031665	Sall1	Msal-3	spalt like transcription factor 1	protein-coding
1795	chr12	37178509	37178785	+	0	NA	3' UTR (NM_008584, exon 3 of 3)	3' UTR (NM_008584, exon 3 of 3)	-62992	NM_178767	319660		NM_178767	ENSMUSG00000050103	Agmo	A530016O06Rik|Tmem195	alkylglycerol monooxygenase	protein-coding
7601	chr6	94665855	94666589	+	0	NA	intron (NM_008377, intron 1 of 18)	intron (NM_008377, intron 1 of 18)	33923	NM_001355269	16206		NM_008377	ENSMUSG00000030029	Lrig1	D6Bwg0781e|Img|LIG-1	leucine-rich repeats and immunoglobulin-like domains 1	protein-coding
8543	chr8	61382034	61382848	+	0	NA	intron (NM_021506, intron 10 of 11)	intron (NM_021506, intron 10 of 11)	-93569	NR_045475	69279		NR_045475	ENSMUSG00000099419	1700001D01Rik	-	RIKEN cDNA 1700001D01 gene	ncRNA
7505	chr6	66535037	66535473	+	0	NA	promoter-TSS (NM_019499)	promoter-TSS (NM_019499)	34	NM_001355624	56150		NM_019499	ENSMUSG00000029910	Mad2l1	MAD2	MAD2 mitotic arrest deficient-like 1	protein-coding
3664	chr16	62958385	62959067	+	0	NA	Intergenic	Intergenic	104419	NM_011173	19128		NM_011173	ENSMUSG00000022912	Pros1	-	protein S (alpha)	protein-coding
900	chr10	83099335	83099812	+	0	NA	intron (NM_021439, intron 2 of 2)	intron (NM_021439, intron 2 of 2)	114076	NM_021439	58250		NM_021439	ENSMUSG00000034612	Chst11	1110020P09Rik|C4ST|C4ST-1|C4ST1|C4s	carbohydrate sulfotransferase 11	protein-coding
6410	chr4	111356534	111357199	+	0	NA	intron (NM_030231, intron 6 of 12)	intron (NM_030231, intron 6 of 12)	-58140	NM_026279	67621		NM_026279	ENSMUSG00000028545	Bend5	2310026E23Rik	BEN domain containing 5	protein-coding
8193	chr7	123296185	123296389	+	0	NA	intron (NM_144529, intron 16 of 19)	intron (NM_144529, intron 16 of 19)	73628	NM_144529	70497		NM_144529	ENSMUSG00000030766	Arhgap17	5730403H17Rik|Nadrin|Nadrin2|Rich1|Wbp15	Rho GTPase activating protein 17	protein-coding
5921	chr3	134099056	134099428	+	0	NA	Intergenic	Intergenic	-100834	NR_166460	102632621		NR_166459	ENSMUSG00000106139	Gm30648	Gm43194	predicted gene, 30648	ncRNA
3473	chr16	9151348	9151656	+	0	NA	Intergenic	Intergenic	321402	NM_001081400	69053		NM_001081400	ENSMUSG00000022507	Hapstr1	1110017P05Rik|1810013L24Rik|3010002C02Rik|Gm19906|Tapr1	HUWE1 associated protein modifying stress responses	protein-coding
4101	chr17	77577139	77577791	+	0	NA	Intergenic	Intergenic	622560	NR_168063	102634780		NR_167677	ENSMUSG00000117648	Gm32282	-	predicted gene, 32282	ncRNA
436	chr1	152249114	152249976	+	0	NA	Intergenic	Intergenic	137137	NM_025677	66637		NM_025677	ENSMUSG00000014980	Tsen15	5730449L18Rik|Sen15	tRNA splicing endonuclease subunit 15	protein-coding
5201	chr2	119775781	119776088	+	0	NA	intron (NM_177294, intron 8 of 25)	intron (NM_177294, intron 8 of 25)	11603	NM_177294	68925		NM_177294	ENSMUSG00000034032	Rpap1	1190005L06Rik|A730023M06Rik|mKIAA1403	RNA polymerase II associated protein 1	protein-coding
5341	chr2	152847620	152847935	+	0	NA	promoter-TSS (NM_001141977)	promoter-TSS (NM_001141977)	-187	NM_001141976	72119		NM_028109	ENSMUSG00000027469	Tpx2	2610005B21Rik|DIL2|REPP86|p100	TPX2, microtubule-associated	protein-coding
3000	chr14	117141087	117141604	+	0	NA	intron (NM_001079844, intron 1 of 9)	intron (NM_001079844, intron 1 of 9)	216048	NM_011821	23888		NM_011821	ENSMUSG00000058571	Gpc6	-	glypican 6	protein-coding
7213	chr5	138720731	138720946	+	0	NA	Intergenic	Intergenic	-34243	NM_030565	80752		NM_030565	ENSMUSG00000025854	Fam20c	DMP-4|DMP4|GEF-CK|mKIAA4081	FAM20C, golgi associated secretory pathway kinase	protein-coding
6316	chr4	93925161	93925373	+	0	NA	Intergenic	Intergenic	-589756	NM_026954	69136		NM_026954	ENSMUSG00000054000	Tusc1	2200001D17Rik|TSG-9	tumor suppressor candidate 1	protein-coding
8315	chr7	144087071	144087878	+	0	NA	Intergenic	Intergenic	78220	NR_037292	100526562		NR_037292	ENSMUSG00000093221	Mir3105	mmu-mir-3105	microRNA 3105	ncRNA
5639	chr3	58003246	58003770	+	0	NA	Intergenic	Intergenic	-155751	NM_019410	18645		NM_019410	ENSMUSG00000027805	Pfn2	Pfn	profilin 2	protein-coding
7147	chr5	128953381	128953865	+	0	NA	promoter-TSS (NM_001310733)	promoter-TSS (NM_001310733)	-137	NM_001310733	231760		NM_001081388	ENSMUSG00000029420	Rimbp2	A930033C01Rik|mKIAA0318	RIMS binding protein 2	protein-coding
8443	chr8	34108243	34108804	+	0	NA	promoter-TSS (NM_001293758)	promoter-TSS (NM_001293758)	189	NM_011722	22428		NM_011722	ENSMUSG00000031516	Dctn6	WS-3|p27	dynactin 6	protein-coding
7405	chr6	38433613	38434166	+	0	NA	promoter-TSS (NM_177185)	promoter-TSS (NM_177185)	-36	NM_177185	320538		NM_177185	ENSMUSG00000038538	Ubn2	2900060J04Rik|6030408G03Rik|D130059P03Rik|mKIAA2030	ubinuclein 2	protein-coding
5948	chr3	140255362	140255830	+	0	NA	Intergenic	Intergenic	227347	NR_105798	102465198		NR_105798	ENSMUSG00000099169	Mir7j	Gm27716|Mirlet7j|mmu-let-7j	microRNA 7j	ncRNA
437	chr1	152273834	152274853	+	0	NA	Intergenic	Intergenic	112339	NM_025677	66637		NM_025677	ENSMUSG00000014980	Tsen15	5730449L18Rik|Sen15	tRNA splicing endonuclease subunit 15	protein-coding
2847	chr14	68461702	68462353	+	0	NA	Intergenic	Intergenic	71662	NM_007402	11500		NM_007402	ENSMUSG00000022056	Adam7	ADAM 7|EAP1|EAPI	a disintegrin and metallopeptidase domain 7	protein-coding
3463	chr16	7407914	7408806	+	0	NA	intron (NM_001359729, intron 13 of 13)	intron (NM_001359729, intron 13 of 13)	338525	NM_183188	268859		NM_021477	ENSMUSG00000008658	Rbfox1	A2bp|A2bp1|Hrnbp1|fox-1	RNA binding protein, fox-1 homolog (C. elegans) 1	protein-coding
6412	chr4	111414948	111415174	+	0	NA	promoter-TSS (NR_033793)	promoter-TSS (NR_033793)	55	NR_033793	67621		NM_026279	ENSMUSG00000028545	Bend5	2310026E23Rik	BEN domain containing 5	protein-coding
5328	chr2	148326195	148326710	+	0	NA	Intergenic	Intergenic	-68925	NM_009219	20608		NM_009219	ENSMUSG00000037014	Sstr4	Smstr4|sst4	somatostatin receptor 4	protein-coding
7054	chr5	111975545	111976122	+	0	NA	Intergenic	Intergenic	-180394	NR_166436	75640		NR_166436	ENSMUSG00000104538	1700016B01Rik	Gm42491	RIKEN cDNA 1700016B01 gene	ncRNA
6527	chr4	133904164	133904387	+	0	NA	Intergenic	L1MC5a|LINE|L1	-16478	NM_001285505	20111		NM_009097	ENSMUSG00000003644	Rps6ka1	Mapkapk-1a|Rsk|Rsk-1|Rsk1|S6K-alpha-1|p90-Rsk1|p90Rsk1|p90S6K|p90rsk	ribosomal protein S6 kinase polypeptide 1	protein-coding
39	chr1	25519970	25520174	+	0	NA	intron (NM_175642, intron 7 of 30)	intron (NM_175642, intron 7 of 30)	-242118	NM_001204913	100504323		NM_001204913	ENSMUSG00000104257	Gm20172	-	predicted gene, 20172	protein-coding
5414	chr2	167958933	167959662	+	0	NA	intron (NM_011201, intron 1 of 8)	intron (NM_011201, intron 1 of 8)	26970	NM_011201	19246		NM_011201	ENSMUSG00000027540	Ptpn1	PTP-1B|PTP-HA2|PTP1B	protein tyrosine phosphatase, non-receptor type 1	protein-coding
4459	chr18	81746256	81747011	+	0	NA	Intergenic	Intergenic	245447	NR_039589	100628596		NR_039589	ENSMUSG00000093036	Mir5127	mmu-mir-5127|mu-mir-5127	microRNA 5127	ncRNA
773	chr10	42018358	42018674	+	0	NA	promoter-TSS (NM_001034858)	promoter-TSS (NM_001034858)	-134	NM_001034858	213402		NM_001034858	ENSMUSG00000071324	Armc2	2610018I05Rik	armadillo repeat containing 2	protein-coding
3002	chr14	117561367	117561809	+	0	NA	intron (NM_001079844, intron 3 of 9)	intron (NM_001079844, intron 3 of 9)	392259	NR_105747	102465148		NR_105747	ENSMUSG00000098648	Mir6239	Gm28025|mmu-mir-6239	microRNA 6239	ncRNA
8099	chr7	96835015	96835454	+	0	NA	intron (NM_001310760, intron 18 of 32)	intron (NM_001310760, intron 18 of 32)	-33685	NR_045874	791381		NR_045874	ENSMUSG00000053049	Gm15413	-	predicted gene 15413	ncRNA
838	chr10	69533814	69534335	+	0	NA	5' UTR (NM_170730, exon 1 of 18)	5' UTR (NM_170730, exon 1 of 18)	366	NM_170728	11735		NM_009670	ENSMUSG00000069601	Ank3	2900054D09Rik|Ank-3|AnkG|Ankyrin-3|Ankyrin-G	ankyrin 3, epithelial	protein-coding
7497	chr6	62157553	62157829	+	0	NA	intron (NM_001164316, intron 10 of 10)	intron (NM_001164316, intron 10 of 10)	-976881	NR_040287	100504262		NR_040287		A730020E08Rik	-	RIKEN cDNA A730020E08 gene	ncRNA
1518	chr11	96824141	96824478	+	0	NA	promoter-TSS (NM_001130453)	promoter-TSS (NM_001130453)	-182	NM_001130451	18023		NM_008686	ENSMUSG00000038615	Nfe2l1	LCR-F1|Lcrf1|NRF1|TCF-11|TCF11	nuclear factor, erythroid derived 2,-like 1	protein-coding
3551	chr16	31591964	31592653	+	0	NA	Intergenic	Intergenic	-25825	NM_001357871	224098		NM_001357870	ENSMUSG00000116597	Gm536	Gm1777	predicted gene 536	protein-coding
3655	chr16	58727790	58728106	+	0	NA	promoter-TSS (NM_171826)	promoter-TSS (NM_171826)	38	NM_171826	224250		NM_171826	ENSMUSG00000022744	Cldnd1	1110019C08Rik|Cldn25|claudin-25	claudin domain containing 1	protein-coding
3981	chr17	47039136	47039451	+	0	NA	Intergenic	Intergenic	-28761	NM_001177374	224826		NM_146078	ENSMUSG00000023977	Ubr2	9930021A08Rik|E130209G04Rik|mKIAA0349	ubiquitin protein ligase E3 component n-recognin 2	protein-coding
957	chr10	98418459	98418808	+	0	NA	Intergenic	Intergenic	-66766	NR_045179	667438		NR_045179	ENSMUSG00000112896	Gm8633	EG667438	predicted gene 8633	ncRNA
5612	chr3	52138475	52139019	+	0	NA	Intergenic	Intergenic	-33741	NM_001004176	433586		NM_001004176	ENSMUSG00000061143	Maml3	Mam-2|mKIAA1816	mastermind like transcriptional coactivator 3	protein-coding
4348	chr18	56071027	56071754	+	0	NA	Intergenic	Intergenic	-328950	NM_001360917	107022		NM_026240	ENSMUSG00000001700	Gramd2b	9030613F08Rik|9130427A09Rik|Gramd3|NS3TP2	GRAM domain containing 2B	protein-coding
597	chr1	186046072	186046323	+	0	NA	Intergenic	Intergenic	71113	NM_146106	226791		NM_146106	ENSMUSG00000039246	Lyplal1	Q96AVO	lysophospholipase-like 1	protein-coding
5108	chr2	94531173	94531394	+	0	NA	Intergenic	Intergenic	-93097	NM_001349003	11800		NM_007466	ENSMUSG00000027193	Api5	AAC-11|API-5	apoptosis inhibitor 5	protein-coding
4208	chr18	24020345	24021142	+	0	NA	promoter-TSS (NM_021559)	promoter-TSS (NM_021559)	70	NM_021559	59057		NM_021559	ENSMUSG00000051469	Zfp24	3526401F17Rik|5033419P20Rik|KOX17|ZF-12|Zfp191|Znf24	zinc finger protein 24	protein-coding
8542	chr8	61325211	61325615	+	0	NA	intron (NM_021506, intron 2 of 11)	intron (NM_021506, intron 2 of 11)	-36541	NR_045475	69279		NR_045475	ENSMUSG00000099419	1700001D01Rik	-	RIKEN cDNA 1700001D01 gene	ncRNA
6614	chr4	150606387	150607319	+	0	NA	intron (NM_001085492, intron 12 of 22)	intron (NM_001085492, intron 12 of 22)	45321	NM_173774	242773		NM_173774	ENSMUSG00000039838	Slc45a1	C230078B22|Dnb5|PAST-A	solute carrier family 45, member 1	protein-coding
6513	chr4	131821429	131821645	+	0	NA	intron (NM_011214, intron 2 of 29)	intron (NM_011214, intron 2 of 29)	16741	NM_001083119	19273		NM_011214	ENSMUSG00000028909	Ptpru	Ftp-1|PCP-2|PTP|PTP-lambda|PTPlambda|Pcp2|Ptpf|Ptprl|R-PTP-U|R-PTP-psi|RPTPlambda	protein tyrosine phosphatase receptor type U	protein-coding
3562	chr16	32877674	32877896	+	0	NA	promoter-TSS (NM_027226)	promoter-TSS (NM_027226)	1	NM_027226	69823		NM_027226	ENSMUSG00000022800	Fyttd1	2010005M05Rik|3830411L18Rik|3830421F13Rik|4933423A17Rik	forty-two-three domain containing 1	protein-coding
2255	chr13	45271672	45271952	+	0	NA	Intergenic	Intergenic	-117930	NM_153789	218203		NM_153789	ENSMUSG00000038175	Mylip	9430057C20Rik|Mir	myosin regulatory light chain interacting protein	protein-coding
3570	chr16	35518251	35518599	+	0	NA	Intergenic	Intergenic	-9006	NR_040481	69768		NR_040481	ENSMUSG00000099429	1600019K03Rik	-	RIKEN cDNA 1600019K03 gene	ncRNA
3337	chr15	85976037	85976470	+	0	NA	intron (NM_009886, intron 2 of 34)	intron (NM_009886, intron 2 of 34)	57524	NM_009886	12614		NM_009886	ENSMUSG00000016028	Celsr1	Adgrc1|Crsh|Scy|crash	cadherin, EGF LAG seven-pass G-type receptor 1	protein-coding
4928	chr2	51657570	51657851	+	0	NA	non-coding (NR_040639, exon 7 of 7)	non-coding (NR_040639, exon 7 of 7)	30199	NM_199158	387511		NM_199158	ENSMUSG00000056115	Tas2r134	T2R134|Tas2r34	taste receptor, type 2, member 134	protein-coding
2011	chr12	94578615	94579022	+	0	NA	Intergenic	Intergenic	651480	NR_106201	102466888		NR_106201	ENSMUSG00000098931	Mir8099-2	Gm27692|mmu-mir-8099-2	microRNA 8099-2	ncRNA
7227	chr5	141078987	141079225	+	0	NA	Intergenic	Intergenic	-78510	NM_175362	108723		NM_175362	ENSMUSG00000036526	Card11	0610008L17Rik|2410011D02Rik|BIMP3|CARMA1	caspase recruitment domain family, member 11	protein-coding
7907	chr7	44548785	44549017	+	0	NA	promoter-TSS (NM_011131)	promoter-TSS (NM_011131)	-86	NM_011131	18971		NM_011131	ENSMUSG00000038644	Pold1	125kDa	polymerase (DNA directed), delta 1, catalytic subunit	protein-coding
956	chr10	98147519	98148054	+	0	NA	Intergenic	Intergenic	-180696	NR_033537	100038699		NR_033537	ENSMUSG00000074776	Gm10754	-	predicted gene 10754	ncRNA
5610	chr3	52046587	52047295	+	0	NA	intron (NM_001004176, intron 1 of 4)	intron (NM_001004176, intron 1 of 4)	58065	NM_001004176	433586		NM_001004176	ENSMUSG00000061143	Maml3	Mam-2|mKIAA1816	mastermind like transcriptional coactivator 3	protein-coding
3388	chr15	96082554	96083008	+	0	NA	Intergenic	Intergenic	-3228	NR_126493	402773		NM_001033483	ENSMUSG00000078925	D030018L15Rik	-	nuclear receptor coactivator 2 pseudogene	pseudo
8701	chr8	103634617	103635131	+	0	NA	intron (NR_045730, intron 1 of 4)	intron (NR_045730, intron 1 of 4)	31075	NR_045730	71058		NR_045730	ENSMUSG00000110336	4933400L20Rik	-	RIKEN cDNA 4933400L20 gene	ncRNA
596	chr1	185331891	185332173	+	0	NA	promoter-TSS (NM_001347212)	promoter-TSS (NM_001347212)	-127	NM_001347212	23827		NM_011794	ENSMUSG00000026617	Bpnt1	BPntase	3'(2'), 5'-bisphosphate nucleotidase 1	protein-coding
7744	chr6	138709295	138709571	+	0	NA	Intergenic	Intergenic	-50979	NM_015777	50540		NM_015777	ENSMUSG00000046717	Igbp1b	alpha4-b	immunoglobulin (CD79A) binding protein 1b	protein-coding
4793	chr2	25332324	25332778	+	0	NA	promoter-TSS (NR_027448)	promoter-TSS (NR_027448)	20	NR_027448	100272219		NR_027448		AA543186	-	expressed sequence AA543186	ncRNA
5809	chr3	104434347	104434568	+	0	NA	Intergenic	L1MA5|LINE|L1	77461	NM_001025067	269473		NM_001025067	ENSMUSG00000032913	Lrig2	4632419I10Rik|LIG-2	leucine-rich repeats and immunoglobulin-like domains 2	protein-coding
4321	chr18	52768749	52769030	+	0	NA	intron (NM_001199154, intron 1 of 10)	CpG	745	NM_001199154	67847		NM_026408	ENSMUSG00000024534	Sncaip	2810407O15Rik|4933427B05Rik|SYPH1	synuclein, alpha interacting protein (synphilin)	protein-coding
6439	chr4	119019178	119019504	+	0	NA	Intergenic	Intergenic	49770	NR_131914	433751		NR_131914	ENSMUSG00000066060	Gm12866	-	predicted gene 12866	ncRNA
3572	chr16	35550025	35550265	+	0	NA	intron (NM_013661, intron 1 of 21)	intron (NM_013661, intron 1 of 21)	8783	NM_013661	20357		NM_013661	ENSMUSG00000052133	Sema5b	SemG|Semag|mKIAA1445	sema domain, seven thrombospondin repeats (type 1 and type 1-like), transmembrane domain (TM) and short cytoplasmic domain, (semaphorin) 5B	protein-coding
3560	chr16	32608735	32609022	+	0	NA	promoter-TSS (NM_001357298)	promoter-TSS (NM_001357298)	-18	NM_011638	22042		NM_011638	ENSMUSG00000022797	Tfrc	2610028K12Rik|CD71|E430033M20Rik|Mtvr1|TFR|TFR1|TR|Trfr|p90	transferrin receptor	protein-coding
7995	chr7	70744169	70744403	+	0	NA	Intergenic	Intergenic	-377540	NM_183261	11819		NM_009697	ENSMUSG00000030551	Nr2f2	2700033K02Rik|9430015G03Rik|ARP-1|Aporp1|COUP-TF2|COUP-TFII|COUPTFB|EAR3|SVP40|Tcfcoup2	nuclear receptor subfamily 2, group F, member 2	protein-coding
4941	chr2	57614619	57614857	+	0	NA	Intergenic	Intergenic	376356	NM_010274	14571		NM_010274	ENSMUSG00000026827	Gpd2	GPDH|Gdm1|Gpd-m|Gpdh-m|TISP38	glycerol phosphate dehydrogenase 2, mitochondrial	protein-coding
8540	chr8	60954326	60955024	+	0	NA	5' UTR (NM_173876, exon 1 of 12)	5' UTR (NM_173876, exon 1 of 12)	124	NM_173876	12725		NM_007711	ENSMUSG00000004319	Clcn3	Clc3	chloride channel, voltage-sensitive 3	protein-coding
8190	chr7	122158963	122159264	+	0	NA	promoter-TSS (NM_011121)	promoter-TSS (NM_011121)	-322	NM_011121	18817		NM_011121	ENSMUSG00000030867	Plk1	Plk|STPK13	polo like kinase 1	protein-coding
6413	chr4	111443282	111443594	+	0	NA	intron (NM_026279, intron 3 of 5)	intron (NM_026279, intron 3 of 5)	28432	NR_033793	67621		NM_026279	ENSMUSG00000028545	Bend5	2310026E23Rik	BEN domain containing 5	protein-coding
3462	chr16	7309296	7309937	+	0	NA	intron (NM_001359726, intron 7 of 12)	intron (NM_001359726, intron 7 of 12)	239781	NM_183188	268859		NM_021477	ENSMUSG00000008658	Rbfox1	A2bp|A2bp1|Hrnbp1|fox-1	RNA binding protein, fox-1 homolog (C. elegans) 1	protein-coding
3470	chr16	9054443	9055172	+	0	NA	Intergenic	Intergenic	224707	NM_001081400	69053		NM_001081400	ENSMUSG00000022507	Hapstr1	1110017P05Rik|1810013L24Rik|3010002C02Rik|Gm19906|Tapr1	HUWE1 associated protein modifying stress responses	protein-coding
9359	chrX	36903273	36903780	+	0	NA	promoter-TSS (NM_029891)	promoter-TSS (NM_029891)	-61	NM_029891	77286		NM_029891	ENSMUSG00000044149	Nkrf	9430034D17Rik	NF-kappaB repressing factor	protein-coding
8442	chr8	33869739	33869948	+	0	NA	intron (NM_001042675, intron 1 of 6)	intron (NM_001042675, intron 1 of 6)	60020	NM_019733	19663		NM_019733	ENSMUSG00000031586	Rbpms	2010300K22Rik|2700019M19Rik|RBP-MS|hermes	RNA binding protein gene with multiple splicing	protein-coding
3808	chr16	96599380	96599909	+	0	NA	intron (NM_031174, intron 32 of 32)	intron (NM_031174, intron 32 of 32)	132038	NM_008791	18546		NM_008791	ENSMUSG00000090223	Pcp4	P16Rimb19|Pcp-4|Pep19	Purkinje cell protein 4	protein-coding
1104	chr11	4594394	4594759	+	0	NA	intron (NM_001373897, intron 1 of 18)	CpG	214	NM_001373897	74302		NM_028860	ENSMUSG00000034354	Mtmr3	1700092A20Rik|FYVE-DSP1|ZFYVE10|mKIAA0371	myotubularin related protein 3	protein-coding
3003	chr14	117681679	117682050	+	0	NA	intron (NM_001079844, intron 4 of 9)	MIRb|SINE|MIR	271983	NR_105747	102465148		NR_105747	ENSMUSG00000098648	Mir6239	Gm28025|mmu-mir-6239	microRNA 6239	ncRNA
947	chr10	96524176	96524447	+	0	NA	Intergenic	Intergenic	-92690	NM_007569	12226		NM_007569	ENSMUSG00000036478	Btg1	-	BTG anti-proliferation factor 1	protein-coding
7210	chr5	138194268	138194566	+	0	NA	TTS (NM_178612)	TTS (NM_178612)	103	NM_177878	330216		NM_177878	ENSMUSG00000049285	Mblac1	-	metallo-beta-lactamase domain containing 1	protein-coding
7065	chr5	113993388	113993757	+	0	NA	intron (NM_001363469, intron 1 of 13)	CpG	218	NM_198109	231637		NM_198109	ENSMUSG00000042121	Ssh1	Gm1394|Gm1395|SSH-1|SSH-1L	slingshot protein phosphatase 1	protein-coding
7831	chr7	27838158	27838796	+	0	NA	promoter-TSS (NM_011762)	promoter-TSS (NM_011762)	-107	NM_011762	22717		NM_011762	ENSMUSG00000078779	Zfp59	Mfg-2|Mfg2	zinc finger protein 59	protein-coding
9291	chr9	114688650	114688958	+	0	NA	promoter-TSS (NM_146229)	promoter-TSS (NM_146229)	-27	NM_146229	235661		NM_146229	ENSMUSG00000032435	Dync1li1	1110053F02Rik|Dlic1|Dnclic1|LIC-1	dynein cytoplasmic 1 light intermediate chain 1	protein-coding
5627	chr3	55671368	55671575	+	0	NA	intron (NM_030595, intron 48 of 57)	intron (NM_030595, intron 48 of 57)	-111039	NM_010750	17116		NM_010750	ENSMUSG00000056947	Mab21l1	-	mab-21-like 1	protein-coding
3376	chr15	92826150	92826398	+	0	NA	Intergenic	Intergenic	-120319	NR_166719	67740		NR_166719	ENSMUSG00000115858	4930588J15Rik	-	RIKEN cDNA 4930588J15 gene	ncRNA
3451	chr16	5974214	5974709	+	0	NA	intron (NM_001359725, intron 1 of 16)	intron (NM_001359725, intron 1 of 16)	-1126	NR_045799	68238		NR_045799	ENSMUSG00000101481	1700123O21Rik	-	RIKEN cDNA 1700123O21 gene	ncRNA
509	chr1	167002410	167002739	+	0	NA	intron (NM_175461, intron 1 of 2)	intron (NM_175461, intron 1 of 2)	1157	NM_001160262	226610		NM_175461	ENSMUSG00000060568	Fam78b	C030014K22Rik|C030020L09Rik	family with sequence similarity 78, member B	protein-coding
[truncated: 7,561 more rows]
