# Supplementary material for: Kdm6b-mediated epigenetic coordination of temporal precision during motor neuron differentiation
Source: EMBO Rep. 2026 May 26;27(13):3665–88. doi: 10.1038/s44319-026-00808-2 (PMC13354772; doi:10.1038/s44319-026-00808-2)
Supplement: Supplementary file 8 — Source data Fig. 2 [file 44319_2026_808_MOESM8_ESM.zip › Source data Fig 2/Fig 2G/D4-Com GO.csv]

ONTOLOGY	ID	Description	GeneRatio	BgRatio	pvalue	p.adjust	qvalue	geneID	Count
BP	GO:0030900	forebrain development	31/466	407/28943	1.1063226142068e-12	4.35116684167534e-09	3.52858686425958e-09	Atoh1/Btbd3/Btg2/Cdh2/Cdk5/Cxcr4/Elavl4/Ephb3/Fezf2/Fgfr2/Fut10/Kirrel3/Mcph1/Mdk/Msx1/Ncam1/Nr2f1/Olig2/Rarb/Rfx4/Robo2/Sall1/Ski/Slit1/Sox1/Src/Top2b/Trappc9/Ttc8/Zbtb18/Zswim6	31
BP	GO:0021537	telencephalon development	23/466	268/28943	9.11438614860694e-11	1.79234403612355e-07	1.45350473843574e-07	Atoh1/Btbd3/Btg2/Cdh2/Cdk5/Cxcr4/Ephb3/Fezf2/Fut10/Kirrel3/Mcph1/Mdk/Nr2f1/Rarb/Rfx4/Robo2/Sall1/Ski/Slit1/Trappc9/Ttc8/Zbtb18/Zswim6	23
BP	GO:0045664	regulation of neuron differentiation	21/466	244/28943	5.72229002381131e-10	7.50192222121663e-07	6.08369781478886e-07	Atoh1/Bcl6/Dmd/Ednrb/Eif4enif1/Fez1/Fezf2/Hey1/Hspa1b/Irx3/Map1b/Meis1/Mycn/Olig2/Pbx1/Phox2b/Sall1/Six3os1/Sox5/Tcf3/Tiam1	21
BP	GO:0007389	pattern specification process	29/466	493/28943	2.65424718012343e-09	2.60978853985636e-06	2.11641288309842e-06	Acvr2a/Ap1b1/Bhlhe41/Btg2/Celsr1/Cfap45/Ddit3/Fezf2/Fgfr2/Hey1/Irx3/Meis1/Msx1/Nr2f1/Pbx1/Ptch1/Rfx4/Rnf220/Robo2/Sema3c/Ski/Smad3/Smad6/Sox1/Ssbp3/Tmem107/Tshz1/Ttc8/Wls	29
BP	GO:0003002	regionalization	25/466	389/28943	5.86564827221423e-09	4.61391893092371e-06	3.74166616101244e-06	Acvr2a/Bhlhe41/Btg2/Celsr1/Ddit3/Fezf2/Fgfr2/Hey1/Irx3/Msx1/Nr2f1/Pbx1/Ptch1/Rfx4/Rnf220/Robo2/Sema3c/Ski/Smad3/Smad6/Sox1/Ssbp3/Tmem107/Tshz1/Wls	25
BP	GO:0007409	axonogenesis	28/466	493/28943	1.07152638913223e-08	7.02385548076178e-06	5.69600870012397e-06	Ank3/Atoh1/Cdh2/Cdk5/Celsr3/Cxcr4/Efna5/Ephb3/Ephb4/Fezf2/Fgfr2/Fzd3/Kif13b/Lgr4/Lrrc4c/Map1b/Ncam1/Phox2b/Ptch1/Rnf165/Robo2/Sema3c/Slit1/Stk25/Tiam1/Top2b/Ttc8/Vim	28
BP	GO:0016055	Wnt signaling pathway	26/466	451/28943	2.68115393195125e-08	1.44044157330813e-05	1.16812877999214e-05	Amotl2/Ccne1/Cdh2/Celsr1/Celsr3/Ddit3/Ednrb/Fgfr2/Fzd3/Fzd7/Grk5/Jade1/Jup/Lgr4/Mdk/Mir135a-2/Rnf220/Sall1/Smad3/Sox13/Src/Tiam1/Tle1/Tle3/Tpbg/Wls	26
BP	GO:0198738	cell-cell signaling by wnt	26/466	453/28943	2.92995997621791e-08	1.44044157330813e-05	1.16812877999214e-05	Amotl2/Ccne1/Cdh2/Celsr1/Celsr3/Ddit3/Ednrb/Fgfr2/Fzd3/Fzd7/Grk5/Jade1/Jup/Lgr4/Mdk/Mir135a-2/Rnf220/Sall1/Smad3/Sox13/Src/Tiam1/Tle1/Tle3/Tpbg/Wls	26
BP	GO:0050767	regulation of neurogenesis	26/466	463/28943	4.53010977757355e-08	1.97965797279964e-05	1.60540732468396e-05	Atoh1/Bhlhb9/Bhlhe41/Cdk5/Cxcr4/Dynlt1b/Efna5/Fezf2/Fzd3/Hey1/Id1/Map1b/Mdk/Mecp2/Mir219a-1/Mir219a-2/Mycn/Olig2/Robo2/Sema3c/Ski/Slit1/Snw1/Stk25/Tiam1/Vim	26
BP	GO:0007178	transmembrane receptor protein serine/threonine kinase signaling pathway	24/466	407/28943	6.06445807078457e-08	2.38515135923957e-05	1.93424294257655e-05	Acvr2a/Brms1l/Cdkn1c/Fstl1/Id1/Itgb8/Ltbp1/Map3k7/Mir130a/Msx1/Numa1/Ppm1l/Rbbp7/Rgmb/Rnf165/Ski/Skor1/Smad3/Smad6/Snw1/Src/Trps1/Vim/Zc3h3	24
BP	GO:0001657	ureteric bud development	12/466	107/28943	1.64076386903189e-07	5.86647663354768e-05	4.7574301657097e-05	Fgfr2/Gzf1/Hey1/Hs3st3b1/Lgr4/Pbx1/Ptch1/Rarb/Robo2/Sall1/Smad3/Smad6	12
BP	GO:0072163	mesonephric epithelium development	12/466	110/28943	2.22908780664721e-07	6.46246362674925e-05	5.24074692923581e-05	Fgfr2/Gzf1/Hey1/Hs3st3b1/Lgr4/Pbx1/Ptch1/Rarb/Robo2/Sall1/Smad3/Smad6	12
BP	GO:0072164	mesonephric tubule development	12/466	110/28943	2.22908780664721e-07	6.46246362674925e-05	5.24074692923581e-05	Fgfr2/Gzf1/Hey1/Hs3st3b1/Lgr4/Pbx1/Ptch1/Rarb/Robo2/Sall1/Smad3/Smad6	12
BP	GO:0072073	kidney epithelium development	14/466	155/28943	2.37676388920613e-07	6.46246362674925e-05	5.24074692923581e-05	Ednrb/Fgfr2/Gzf1/Hey1/Hs3st3b1/Irx3/Lgr4/Pbx1/Ptch1/Rarb/Robo2/Sall1/Smad3/Smad6	14
BP	GO:0007411	axon guidance	18/466	259/28943	2.55301562011528e-07	6.46246362674925e-05	5.24074692923581e-05	Ank3/Atoh1/Cdk5/Celsr3/Cxcr4/Efna5/Ephb3/Ephb4/Fezf2/Fzd3/Lgr4/Ncam1/Ptch1/Rnf165/Robo2/Sema3c/Slit1/Ttc8	18
BP	GO:0097485	neuron projection guidance	18/466	260/28943	2.70282897582639e-07	6.46246362674925e-05	5.24074692923581e-05	Ank3/Atoh1/Cdk5/Celsr3/Cxcr4/Efna5/Ephb3/Ephb4/Fezf2/Fzd3/Lgr4/Ncam1/Ptch1/Rnf165/Robo2/Sema3c/Slit1/Ttc8	18
BP	GO:0010001	glial cell differentiation	18/466	261/28943	2.86061946608697e-07	6.46246362674925e-05	5.24074692923581e-05	Cdh2/Cdk5/Cxcr4/Dmd/Mdk/Mecp2/Mir219a-1/Mir219a-2/Mycn/Olig1/Olig2/Pard3/Phox2b/Ski/Sox1/Sox13/Sox5/Vim	18
BP	GO:0001823	mesonephros development	12/466	113/28943	2.99848239802556e-07	6.46246362674925e-05	5.24074692923581e-05	Fgfr2/Gzf1/Hey1/Hs3st3b1/Lgr4/Pbx1/Ptch1/Rarb/Robo2/Sall1/Smad3/Smad6	12
BP	GO:0007163	establishment or maintenance of cell polarity	17/466	235/28943	3.12196310470978e-07	6.46246362674925e-05	5.24074692923581e-05	4930544G11Rik/Amotl2/Cyth1/Dynlt1b/Fez1/Frmd4b/Hey1/Kif2c/Mad2l1/Map1b/Mcph1/Numa1/Pard3/Rhof/Sipa1l3/Stk25/Ttc8	17
BP	GO:0060070	canonical Wnt signaling pathway	19/466	300/28943	4.96660434578348e-07	9.76682744598321e-05	7.92042693038102e-05	Cdh2/Ddit3/Ednrb/Fgfr2/Fzd3/Fzd7/Jade1/Jup/Lgr4/Mdk/Mir135a-2/Rnf220/Smad3/Sox13/Src/Tle1/Tle3/Tpbg/Wls	19
BP	GO:0060562	epithelial tube morphogenesis	22/466	397/28943	6.1863641900584e-07	0.000115861763616665	9.39583132625411e-05	Celsr1/Cxcr4/Ddr1/Fgfr2/Fzd3/Gzf1/Hey1/Hs3st3b1/Irx3/Lgr4/Map3k7/Mdk/Mycn/Pbx1/Ptch1/Sall1/Sall4/Ski/Smad3/Src/Stard13/Tead2	22
BP	GO:0001764	neuron migration	15/466	200/28943	9.79733143058924e-07	0.000175149565984125	0.000142037867151605	Atoh1/Cdk5/Celsr1/Celsr3/Cxcr4/Fezf2/Fzd3/Kirrel3/Mdk/Nr2f1/Phox2b/Sox1/Sox14/Top2b/Zswim6	15
BP	GO:0003279	cardiac septum development	12/466	128/28943	1.15844160170376e-06	0.000198093513891343	0.000160644304492558	Ank2/Cxcr4/Dhrs3/Fgfr2/Hey1/Ltbp1/Robo2/Sall1/Sall4/Sema3c/Smad6/Zfpm1	12
BP	GO:0030010	establishment of cell polarity	13/466	155/28943	1.48630947239937e-06	0.000243568964789447	0.000197522706200443	Amotl2/Cyth1/Dynlt1b/Fez1/Frmd4b/Hey1/Mad2l1/Map1b/Mcph1/Numa1/Pard3/Sipa1l3/Ttc8	13
BP	GO:0051656	establishment of organelle localization	23/466	455/28943	1.66736227620028e-06	0.000262309433291827	0.000212720324079446	Cdk5/Dynlt1b/Exoc5/Fez1/Fgfr2/Fmn2/Il4ra/Incenp/Kif2c/Mad2l1/Map1b/Mcph1/Mecp2/Mreg/Npm1/Numa1/Pard3/Slit1/Stk25/Trappc9/Wdr11/Wipi1/Ywhaz	23
BP	GO:0042063	gliogenesis	20/466	363/28943	2.1848102207966e-06	0.000330494561476655	0.000268015180931729	Atoh1/Cdh2/Cdk5/Cxcr4/Dmd/Mdk/Mecp2/Mir219a-1/Mir219a-2/Mycn/Ndufs2/Olig1/Olig2/Pard3/Phox2b/Ski/Sox1/Sox13/Sox5/Vim	20
BP	GO:0001763	morphogenesis of a branching structure	16/466	249/28943	3.27362636204957e-06	0.000476858240071887	0.000386709079025739	Celsr1/Cxcr4/Ddr1/Fgfr2/Gzf1/Hs3st3b1/Lgr4/Mdk/Mecp2/Mycn/Pbx1/Ptch1/Sall1/Sema3c/Socs3/Src	16
BP	GO:0021543	pallium development	13/466	167/28943	3.41957002084743e-06	0.000480327460428319	0.000389522449743147	Atoh1/Btbd3/Btg2/Cdh2/Cdk5/Fezf2/Fut10/Kirrel3/Mcph1/Mdk/Nr2f1/Trappc9/Zbtb18	13
BP	GO:0045666	positive regulation of neuron differentiation	11/466	119/28943	3.70845381310465e-06	0.000502943063687607	0.000407862615379568	Atoh1/Bcl6/Dmd/Fez1/Fezf2/Hspa1b/Irx3/Map1b/Phox2b/Sall1/Tcf3	11
BP	GO:0072001	renal system development	19/466	348/28943	4.45968292531845e-06	0.000584664431509249	0.000474134711007541	Ap1b1/Cdkn1c/Cxcr4/Ednrb/Fgfr2/Gzf1/Hey1/Hs3st3b1/Irx3/Kirrel3/Lgr4/Pbx1/Ptch1/Rarb/Robo2/Sall1/Smad3/Smad6/Ttc8	19
BP	GO:0061138	morphogenesis of a branching epithelium	15/466	229/28943	5.24052586685785e-06	0.000664870588204901	0.000539178043347345	Celsr1/Cxcr4/Ddr1/Fgfr2/Gzf1/Hs3st3b1/Lgr4/Mdk/Mycn/Pbx1/Ptch1/Sall1/Sema3c/Socs3/Src	15
BP	GO:0035107	appendage morphogenesis	13/466	175/28943	5.72092715733578e-06	0.000681830500297019	0.000552931715685085	Fgfr2/Msx1/Mycn/Pbx1/Ptch1/Rarb/Rnf165/Sall1/Sall4/Sema3c/Ski/Tmem107/Zfp219	13
BP	GO:0035108	limb morphogenesis	13/466	175/28943	5.72092715733578e-06	0.000681830500297019	0.000552931715685085	Fgfr2/Msx1/Mycn/Pbx1/Ptch1/Rarb/Rnf165/Sall1/Sall4/Sema3c/Ski/Tmem107/Zfp219	13
BP	GO:0001655	urogenital system development	20/466	391/28943	6.64506023459888e-06	0.000729886156828398	0.00059190253996281	Ap1b1/Cdkn1c/Cxcr4/Ednrb/Ephb3/Fgfr2/Gzf1/Hey1/Hs3st3b1/Irx3/Kirrel3/Lgr4/Pbx1/Ptch1/Rarb/Robo2/Sall1/Smad3/Smad6/Ttc8	20
BP	GO:0048736	appendage development	14/466	205/28943	6.68088015403568e-06	0.000729886156828398	0.00059190253996281	Fgfr2/Msx1/Mycn/Pbx1/Ptch1/Rarb/Rnf165/Sall1/Sall4/Sema3c/Ski/Slc39a1/Tmem107/Zfp219	14
BP	GO:0060173	limb development	14/466	205/28943	6.68088015403568e-06	0.000729886156828398	0.00059190253996281	Fgfr2/Msx1/Mycn/Pbx1/Ptch1/Rarb/Rnf165/Sall1/Sall4/Sema3c/Ski/Slc39a1/Tmem107/Zfp219	14
BP	GO:0009952	anterior/posterior pattern specification	15/466	236/28943	7.5387332907553e-06	0.000801346973852449	0.000649853822787726	Acvr2a/Bhlhe41/Btg2/Celsr1/Ddit3/Fezf2/Hey1/Msx1/Pbx1/Sema3c/Ski/Smad3/Ssbp3/Tshz1/Wls	15
BP	GO:0050770	regulation of axonogenesis	13/466	181/28943	8.25502828916726e-06	0.000854395427928812	0.000692873565545064	Cdh2/Cdk5/Efna5/Ephb3/Kif13b/Lrrc4c/Map1b/Robo2/Sema3c/Slit1/Stk25/Tiam1/Vim	13
BP	GO:0001822	kidney development	18/466	334/28943	9.46645443925916e-06	0.000954655520759135	0.000774179674789616	Ap1b1/Cdkn1c/Cxcr4/Ednrb/Fgfr2/Gzf1/Hey1/Hs3st3b1/Irx3/Kirrel3/Lgr4/Pbx1/Ptch1/Rarb/Robo2/Sall1/Smad3/Smad6	18
BP	GO:0003281	ventricular septum development	9/466	88/28943	1.24863921838974e-05	0.00122772451148171	0.000995625482031816	Cxcr4/Fgfr2/Hey1/Ltbp1/Robo2/Sall1/Sall4/Smad6/Zfpm1	9
BP	GO:0060828	regulation of canonical Wnt signaling pathway	15/466	249/28943	1.42799678987479e-05	0.00134550714055044	0.00109114152471472	Cdh2/Ddit3/Fgfr2/Fzd7/Jade1/Lgr4/Mdk/Rnf220/Smad3/Sox13/Src/Tle1/Tle3/Tpbg/Wls	15
BP	GO:0048754	branching morphogenesis of an epithelial tube	13/466	191/28943	1.47100751113981e-05	0.00134550714055044	0.00109114152471472	Celsr1/Cxcr4/Ddr1/Fgfr2/Gzf1/Hs3st3b1/Lgr4/Mdk/Mycn/Pbx1/Ptch1/Sall1/Src	13
BP	GO:0045665	negative regulation of neuron differentiation	9/466	90/28943	1.5003292146153e-05	0.00134550714055044	0.00109114152471472	Dmd/Eif4enif1/Fezf2/Hey1/Irx3/Meis1/Olig2/Pbx1/Phox2b	9
BP	GO:0021987	cerebral cortex development	10/466	113/28943	1.50527114630611e-05	0.00134550714055044	0.00109114152471472	Atoh1/Btbd3/Cdh2/Cdk5/Fut10/Mcph1/Mdk/Nr2f1/Trappc9/Zbtb18	10
BP	GO:0030111	regulation of Wnt signaling pathway	17/466	319/28943	1.92488245805724e-05	0.00168234726834202	0.00136430265448267	Cdh2/Ddit3/Fgfr2/Fzd7/Jade1/Lgr4/Mdk/Rnf220/Sall1/Smad3/Sox13/Src/Tiam1/Tle1/Tle3/Tpbg/Wls	17
BP	GO:0060537	muscle tissue development	22/466	494/28943	2.03916362455936e-05	0.00174348489899825	0.00141388233007205	2810429I04Rik/Btg2/Cdk5/Col14a1/Col19a1/Dmd/Fgfr2/Fzd7/Hey1/Irx3/Kdm6b/Meis1/Ncam1/Phox2b/Rarb/Rcan1/Sema3c/Ski/Smad3/Snw1/Zbtb18/Zfpm1	22
BP	GO:0048709	oligodendrocyte differentiation	10/466	119/28943	2.36777523159671e-05	0.00192219954087813	0.00155881130216943	Cdk5/Cxcr4/Mdk/Mir219a-1/Mir219a-2/Olig1/Olig2/Sox1/Sox13/Sox5	10
BP	GO:0021915	neural tube development	13/466	200/28943	2.39480746257382e-05	0.00192219954087813	0.00155881130216943	Celsr1/Fzd3/Map3k7/Ptch1/Rnf220/Sall1/Sall4/Sema3c/Ski/Ssbp3/Tead2/Tmem107/Zfp36l1	13
BP	GO:0030308	negative regulation of cell growth	13/466	200/28943	2.39480746257382e-05	0.00192219954087813	0.00155881130216943	Adipor1/Bcl6/Cdk5/Eno1/Mecp2/Msx1/Rbbp7/Sema3c/Sertad3/Sesn2/Slit1/Smad3/Tspyl2	13
BP	GO:0045926	negative regulation of growth	15/466	261/28943	2.4779863563634e-05	0.00194918406791545	0.00158069445469076	Adipor1/Bcl6/Cdk5/Eno1/Mecp2/Meis1/Msx1/Ptch1/Rbbp7/Sema3c/Sertad3/Sesn2/Slit1/Smad3/Tspyl2	15
BP	GO:0120161	regulation of cold-induced thermogenesis	11/466	147/28943	2.78172306099996e-05	0.00214519937233586	0.00173965343133744	Acsl1/Adipor1/Cxcr4/Ddit3/Gadd45g/Id1/Il4ra/Kdm6b/Lgr4/Phox2b/Tle3	11
BP	GO:0001667	ameboidal-type cell migration	21/466	471/28943	3.08091115386155e-05	0.0023302353015649	0.00188970866319848	2610005L07Rik/Adipor1/Amotl2/Atp5a1/Cdh2/Cxcr4/Cyp1b1/Ednrb/Ephb4/Fstl1/Jup/Mecp2/Phox2b/Pik3cg/Prkd1/Sash1/Sema3c/Src/Stard13/Tns1/Tpbg	21
BP	GO:0106106	cold-induced thermogenesis	11/466	149/28943	3.1528210741492e-05	0.00233222141690982	0.00189131930714113	Acsl1/Adipor1/Cxcr4/Ddit3/Gadd45g/Id1/Il4ra/Kdm6b/Lgr4/Phox2b/Tle3	11
BP	GO:0051962	positive regulation of nervous system development	18/466	366/28943	3.20213466852607e-05	0.00233222141690982	0.00189131930714113	Bhlhb9/Cxcr4/Efna5/Ephb3/Fzd3/Lrrn3/Map1b/Mdk/Mecp2/Mir219a-1/Mir219a-2/Olig2/Robo2/Snw1/Stk25/Tiam1/Tpbg/Vim	18
BP	GO:0090162	establishment of epithelial cell polarity	6/466	39/28943	3.50777511706177e-05	0.00250837809734617	0.00203417389563582	Cyth1/Frmd4b/Hey1/Pard3/Sipa1l3/Ttc8	6
BP	GO:0019827	stem cell population maintenance	13/466	208/28943	3.60732111584883e-05	0.00253349891939883	0.00205454567312443	Brms1l/Cdh2/Eif4enif1/Erdr1/Fut10/Fzd7/Mcph1/Rbbp7/Sall1/Sall4/Ski/Smarcc1/Smc1a	13
BP	GO:0060485	mesenchyme development	16/466	304/28943	3.90683632756978e-05	0.00269571706602315	0.00218609678163184	Adipor1/Cdh2/Ednrb/Fgfr2/Hey1/Mdk/Msx1/Nedd4/Pdpn/Phox2b/Robo2/Sema3c/Smad3/Tead2/Tiam1/Zfp36l1	16
BP	GO:0090092	regulation of transmembrane receptor protein serine/threonine kinase signaling pathway	15/466	273/28943	4.15867273308871e-05	0.00282001032055826	0.00228689262817764	Acvr2a/Brms1l/Cdkn1c/Fstl1/Ltbp1/Msx1/Numa1/Rbbp7/Rnf165/Ski/Skor1/Smad3/Smad6/Snw1/Zc3h3	15
BP	GO:0071560	cellular response to transforming growth factor beta stimulus	14/466	242/28943	4.27320410172436e-05	0.00282646816624658	0.0022921296301811	Brms1l/Cdkn1c/Col4a2/Itgb8/Ltbp1/Map3k7/Rbbp7/Ski/Smad3/Smad6/Snw1/Sox5/Src/Zfp36l1	14
BP	GO:0030325	adrenal gland development	5/466	25/28943	4.31192702707335e-05	0.00282646816624658	0.0022921296301811	Cdkn1c/Insm1/Mdk/Pbx1/Smad3	5
BP	GO:0086001	cardiac muscle cell action potential	7/466	59/28943	4.44108475931086e-05	0.00286340759973273	0.00232208573265089	Ank2/Ank3/Cacna2d1/Dmd/Jup/Slmap/Tmem161b	7
BP	GO:0098727	maintenance of cell number	13/466	213/28943	4.61156646729747e-05	0.00292536950256144	0.00237233385329564	Brms1l/Cdh2/Eif4enif1/Erdr1/Fut10/Fzd7/Mcph1/Rbbp7/Sall1/Sall4/Ski/Smarcc1/Smc1a	13
BP	GO:0071559	response to transforming growth factor beta	14/466	246/28943	5.10459182924583e-05	0.00318672375625775	0.0025842795727009	Brms1l/Cdkn1c/Col4a2/Itgb8/Ltbp1/Map3k7/Rbbp7/Ski/Smad3/Smad6/Snw1/Sox5/Src/Zfp36l1	14
BP	GO:0071772	response to BMP	12/466	187/28943	5.5437616357869e-05	0.00335440223285383	0.00272025874598126	Acvr2a/Fstl1/Id1/Msx1/Numa1/Phox2b/Rgmb/Rnf165/Ski/Skor1/Smad3/Smad6	12
BP	GO:0071773	cellular response to BMP stimulus	12/466	187/28943	5.5437616357869e-05	0.00335440223285383	0.00272025874598126	Acvr2a/Fstl1/Id1/Msx1/Numa1/Phox2b/Rgmb/Rnf165/Ski/Skor1/Smad3/Smad6	12
BP	GO:0001659	temperature homeostasis	12/466	189/28943	6.14365924293348e-05	0.00366106239431172	0.00296894537577168	Acsl1/Adipor1/Cxcr4/Ddit3/Ednrb/Gadd45g/Id1/Il4ra/Kdm6b/Lgr4/Phox2b/Tle3	12
BP	GO:0001558	regulation of cell growth	20/466	459/28943	6.49973905703601e-05	0.00381544383751084	0.00309414129502264	Adipor1/Bcl6/Cdk5/Col14a1/Cxcr4/Ddr1/Efna5/Eno1/Jade1/Map1b/Mecp2/Msx1/Npm1/Rbbp7/Sema3c/Sertad3/Sesn2/Slit1/Smad3/Tspyl2	20
BP	GO:0014013	regulation of gliogenesis	10/466	135/28943	6.97712539116201e-05	0.00403544620050591	0.00327255262155122	Atoh1/Cxcr4/Mdk/Mecp2/Mir219a-1/Mir219a-2/Mycn/Olig2/Ski/Vim	10
BP	GO:0003151	outflow tract morphogenesis	8/466	86/28943	7.52747392842553e-05	0.0042293649943568	0.00342981142904201	Dhrs3/Fgfr2/Hey1/Nedd4/Robo2/Sema3c/Smad6/Zfpm1	8
BP	GO:0072078	nephron tubule morphogenesis	8/466	86/28943	7.52747392842553e-05	0.0042293649943568	0.00342981142904201	Gzf1/Hey1/Hs3st3b1/Irx3/Lgr4/Pbx1/Ptch1/Sall1	8
BP	GO:0097475	motor neuron migration	4/466	15/28943	7.86573118585137e-05	0.00430571874629152	0.00349173064655702	Celsr1/Celsr3/Fzd3/Phox2b	4
BP	GO:0061326	renal tubule development	9/466	111/28943	7.97567550054608e-05	0.00430571874629152	0.00349173064655702	Gzf1/Hey1/Hs3st3b1/Irx3/Lgr4/Pbx1/Ptch1/Sall1/Ttc8	9
BP	GO:1990845	adaptive thermogenesis	11/466	165/28943	7.99179935111317e-05	0.00430571874629152	0.00349173064655702	Acsl1/Adipor1/Cxcr4/Ddit3/Gadd45g/Id1/Il4ra/Kdm6b/Lgr4/Phox2b/Tle3	11
BP	GO:0072088	nephron epithelium morphogenesis	8/466	88/28943	8.86721459181898e-05	0.00471280472832757	0.00382185778281814	Gzf1/Hey1/Hs3st3b1/Irx3/Lgr4/Pbx1/Ptch1/Sall1	8
BP	GO:0055123	digestive system development	10/466	141/28943	0.000100439669256147	0.0052053416886709	0.00422128154928549	Cdkn1c/Ednrb/Ephb3/Fgfr2/Lgr4/Rarb/Sall1/Smad3/Src/Wls	10
BP	GO:0003205	cardiac chamber development	12/466	199/28943	0.000100586312824559	0.0052053416886709	0.00422128154928549	Ank2/Cxcr4/Dhrs3/Fgfr2/Hey1/Ltbp1/Robo2/Sall1/Sall4/Sema3c/Smad6/Zfpm1	12
BP	GO:0002088	lens development in camera-type eye	8/466	90/28943	0.000103986884819032	0.00524333869222119	0.00425209529017095	Cdkn1c/Fgfr2/Meis1/Nhs/Ski/Smad3/Sox1/Vim	8
BP	GO:0072028	nephron morphogenesis	8/466	90/28943	0.000103986884819032	0.00524333869222119	0.00425209529017095	Gzf1/Hey1/Hs3st3b1/Irx3/Lgr4/Pbx1/Ptch1/Sall1	8
BP	GO:0061333	renal tubule morphogenesis	8/466	92/28943	0.000121426291748687	0.00604518487908337	0.00490235395067983	Gzf1/Hey1/Hs3st3b1/Irx3/Lgr4/Pbx1/Ptch1/Sall1	8
BP	GO:0031589	cell-substrate adhesion	17/466	371/28943	0.000124652553742526	0.00612823117336692	0.0049697004978928	Bcl6/Ccl28/Cdk5/Ddr1/Dmd/Efna5/Ephb3/Fzd7/Itgb8/Jup/Mdk/Pdpn/Skap1/Smad3/Smad6/Src/Tiam1	17
BP	GO:0051098	regulation of binding	18/466	408/28943	0.000127828239659569	0.00620677119235907	0.00503339267275495	Cdk5/Ddit3/Eno1/Hey1/Hnrnpl/Id1/Mecp2/Msx1/Rnf220/Rpl11/Rsf1/Ski/Smad3/Src/Tex14/Tiam1/Zfp462/Zfpm1	18
BP	GO:0010837	regulation of keratinocyte proliferation	6/466	49/28943	0.000131256534200793	0.00629551157331364	0.00510535685017205	Fgfr2/Klf9/Mdk/Prkd1/Ptch1/Zfp36l1	6
BP	GO:0035795	negative regulation of mitochondrial membrane permeability	4/466	17/28943	0.000133685905119875	0.00633477909441528	0.00513720091963502	Acaa2/Bcl2l1/Bnip3/Dynlt1b	4
BP	GO:0061351	neural precursor cell proliferation	12/466	206/28943	0.000139337775367915	0.0064306327820616	0.00521493364637859	Btg2/Cdh2/Cxcr4/Eml1/Fgfr2/Fzd3/Insm1/Mdk/Ndufs2/Rarb/Sall1/Sox5	12
BP	GO:0030509	BMP signaling pathway	11/466	176/28943	0.000141912858642476	0.0064306327820616	0.00521493364637859	Acvr2a/Fstl1/Id1/Msx1/Numa1/Rgmb/Rnf165/Ski/Skor1/Smad3/Smad6	11
BP	GO:0050769	positive regulation of neurogenesis	15/466	305/28943	0.00014351622892258	0.0064306327820616	0.00521493364637859	Bhlhb9/Cxcr4/Efna5/Fzd3/Map1b/Mdk/Mecp2/Mir219a-1/Mir219a-2/Olig2/Robo2/Snw1/Stk25/Tiam1/Vim	15
BP	GO:0042692	muscle cell differentiation	19/466	449/28943	0.000143592063390331	0.0064306327820616	0.00521493364637859	Ank2/Bhlhe41/Casq2/Cdh2/Col14a1/Dmd/Ednrb/Fgfr2/Fzd7/Hey1/Il4ra/Irx3/Kdm6b/Mecp2/Msx1/Rarb/Rcan1/Ski/Smad6	19
BP	GO:0072009	nephron epithelium development	9/466	120/28943	0.000145359146363959	0.0064306327820616	0.00521493364637859	Ednrb/Gzf1/Hey1/Hs3st3b1/Irx3/Lgr4/Pbx1/Ptch1/Sall1	9
BP	GO:0048714	positive regulation of oligodendrocyte differentiation	5/466	32/28943	0.000148955317751563	0.0064306327820616	0.00521493364637859	Cxcr4/Mdk/Mir219a-1/Mir219a-2/Olig2	5
BP	GO:1990778	protein localization to cell periphery	17/466	377/28943	0.000150898759006139	0.0064306327820616	0.00521493364637859	Ank2/Ank3/Bcl2l1/Cdh2/Cdk5/Exoc5/Gphn/Jup/Numa1/Ptch1/Rab34/Rapgef6/Sesn2/Skap1/Slmap/Tpbg/Ttc8	17
BP	GO:0044772	mitotic cell cycle phase transition	19/466	451/28943	0.000151992392580728	0.0064306327820616	0.00521493364637859	Anp32b/Ccne1/Cdk5/Cdkn1c/Clspn/Ctc1/E2f5/Hinfp/Incenp/Jade1/Mad2l1/Mecp2/Pbx1/Pdpn/Smarcc1/Spc24/Tcf3/Tex14/Zfp36l1	19
BP	GO:0008589	regulation of smoothened signaling pathway	8/466	95/28943	0.000152059203847376	0.0064306327820616	0.00521493364637859	Fgfr2/Ptch1/Rab34/Rfx4/Sall1/Scube1/Stk36/Wdr11	8
BP	GO:0045685	regulation of glial cell differentiation	8/466	95/28943	0.000152059203847376	0.0064306327820616	0.00521493364637859	Cxcr4/Mdk/Mecp2/Mir219a-1/Mir219a-2/Mycn/Olig2/Sox1	8
BP	GO:0072659	protein localization to plasma membrane	15/466	308/28943	0.000159672011337126	0.0066807448998821	0.00541776253473116	Ank2/Ank3/Bcl2l1/Cdh2/Cdk5/Exoc5/Jup/Ptch1/Rab34/Rapgef6/Sesn2/Skap1/Slmap/Tpbg/Ttc8	15
BP	GO:0008038	neuron recognition	6/466	51/28943	0.000164521575802612	0.00675299006598529	0.00547634988690444	Celsr3/Ephb3/Fezf2/Ncam1/Robo2/Ywhaz	6
BP	GO:0007498	mesoderm development	9/466	122/28943	0.000164832709467223	0.00675299006598529	0.00547634988690444	Acvr2a/Irx3/Kdm6b/Sall1/Smad3/Ssbp3/Tead2/Wls/Zfp36l1	9
BP	GO:0021953	central nervous system neuron differentiation	12/466	210/28943	0.000166752487298394	0.00676121167571737	0.00548301721664824	Btg2/Cdk5/Elavl4/Ephb3/Fezf2/Fgfr2/Olig2/Phox2b/Ptch1/Sox1/Sox5/Zswim6	12
BP	GO:0003231	cardiac ventricle development	10/466	152/28943	0.000186521256729434	0.00748559288486597	0.00607045550902455	Cxcr4/Fgfr2/Hey1/Ltbp1/Robo2/Sall1/Sall4/Sema3c/Smad6/Zfpm1	10
BP	GO:0060675	ureteric bud morphogenesis	7/466	74/28943	0.000190458873882216	0.00756641162604804	0.00613599561789596	Gzf1/Hey1/Hs3st3b1/Lgr4/Pbx1/Ptch1/Sall1	7
BP	GO:0048013	ephrin receptor signaling pathway	5/466	34/28943	0.000200448781860186	0.00788365059056111	0.00639326114775119	Efna5/Ephb3/Ephb4/Nck2/Tiam1	5
BP	GO:0043392	negative regulation of DNA binding	6/466	53/28943	0.000204117561896475	0.00794845911820628	0.0064458177440992	Ddit3/Hey1/Id1/Msx1/Rsf1/Zfp462	6
BP	GO:1905709	negative regulation of membrane permeability	4/466	19/28943	0.000212229886395088	0.00818333473717532	0.00663629056529533	Acaa2/Bcl2l1/Bnip3/Dynlt1b	4
BP	GO:0007219	Notch signaling pathway	11/466	185/28943	0.000219412710923265	0.00829759800058846	0.00672895257183696	Atoh1/Bcl6/Cdh6/Dtx4/Hey1/Maml2/Maml3/Mecp2/Rita1/Robo2/Src	11
BP	GO:0035148	tube formation	11/466	185/28943	0.000219412710923265	0.00829759800058846	0.00672895257183696	Celsr1/Fgfr2/Fzd3/Irx3/Map3k7/Ptch1/Sall1/Sall4/Ski/Tead2/Ywhaz	11
BP	GO:0090287	regulation of cellular response to growth factor stimulus	15/466	318/28943	0.000225463622532417	0.00844522311828567	0.00684866943632304	Brms1l/Cdkn1c/Dmd/Fstl1/Ltbp1/Msx1/Nedd4/Numa1/Rbbp7/Rnf165/Ski/Skor1/Smad3/Smad6/Snw1	15
BP	GO:0001952	regulation of cell-matrix adhesion	9/466	128/28943	0.000236738886959003	0.00878390606046943	0.00712332499985879	Bcl6/Ccl28/Ddr1/Dmd/Efna5/Jup/Skap1/Smad3/Src	9
BP	GO:0032388	positive regulation of intracellular transport	11/466	187/28943	0.000240799661925745	0.00885107542386874	0.00717779612036406	Ank3/Anp32b/Cdk5/Edem1/Fez1/Ipo5/Jup/Mecp2/Nedd4/Numa1/Prkd1	11
BP	GO:0060021	roof of mouth development	8/466	102/28943	0.000248807179203866	0.00897207581929774	0.00727592161667728	Anp32b/Dhrs3/Ephb3/Itgb8/Msx1/Ski/Tmem107/Tshz1	8
BP	GO:0032330	regulation of chondrocyte differentiation	6/466	55/28943	0.000250865294709799	0.00897207581929774	0.00727592161667728	Mdk/Rarb/Smad3/Sox5/Trps1/Zfp219	6
BP	GO:2000278	regulation of DNA biosynthetic process	9/466	129/28943	0.000250935250476164	0.00897207581929774	0.00727592161667728	Ctc1/Cyp1b1/Dach1/Jade1/Nek7/Npm1/Polg2/Src/Terc	9
BP	GO:0072171	mesonephric tubule morphogenesis	7/466	78/28943	0.000264620618220628	0.0093761521753309	0.00760360809111904	Gzf1/Hey1/Hs3st3b1/Lgr4/Pbx1/Ptch1/Sall1	7
BP	GO:0043583	ear development	13/466	254/28943	0.000267398624621844	0.00938998920212243	0.00761482925379875	Anp32b/Atoh1/Celsr1/Ddr1/Fgfr2/Fzd3/Hey1/Mcm2/Msx1/Mycn/Phox2b/Tshz1/Ttc8	13
BP	GO:0007264	small GTPase mediated signal transduction	18/466	434/28943	0.00027187463399209	0.00946268084505214	0.00767377867718709	Arhgap17/Bcl6/Cdc42ep4/Cdh2/Celsr1/Cyth1/Dynlt1b/Gdi2/Pdpn/Pik3cg/Prkd1/Ralgps2/Rapgef6/Rhof/Sipa1l3/Src/Stard13/Tiam1	18
BP	GO:0045604	regulation of epidermal cell differentiation	6/466	56/28943	0.000277192719596354	0.00947999101019529	0.00768781638788971	Atoh1/Hey1/Mycn/Numa1/Ptch1/Zfp36l1	6
BP	GO:0048713	regulation of oligodendrocyte differentiation	6/466	56/28943	0.000277192719596354	0.00947999101019529	0.00768781638788971	Cxcr4/Mdk/Mir219a-1/Mir219a-2/Olig2/Sox1	6
BP	GO:0072006	nephron development	10/466	161/28943	0.000296864187154658	0.0100652314489592	0.00816241821305456	Ednrb/Gzf1/Hey1/Hs3st3b1/Irx3/Kirrel3/Lgr4/Pbx1/Ptch1/Sall1	10
BP	GO:0072080	nephron tubule development	8/466	105/28943	0.00030338485103373	0.01019839845398	0.00827041024410438	Gzf1/Hey1/Hs3st3b1/Irx3/Lgr4/Pbx1/Ptch1/Sall1	8
BP	GO:0010810	regulation of cell-substrate adhesion	12/466	225/28943	0.000314415451332246	0.0104796268651672	0.00849847294858792	Bcl6/Ccl28/Ddr1/Dmd/Efna5/Fzd7/Jup/Mdk/Pdpn/Skap1/Smad3/Src	12
BP	GO:0060348	bone development	13/466	259/28943	0.000322532339390624	0.0106598293346498	0.00864460847725424	Ctc1/Dhrs3/Fgfr2/Inppl1/Map3k7/Mcph1/Meis1/Msx1/Rarb/Ski/Src/Tmem107/Zfpm1	13
BP	GO:0043488	regulation of mRNA stability	10/466	164/28943	0.000344008199445531	0.0112113692230369	0.00909188077824661	Btg2/Dcps/Eif4enif1/Elavl4/Fastkd2/Npm1/Samd4b/Srsf1/Vim/Zfp36l1	10
BP	GO:0060993	kidney morphogenesis	8/466	107/28943	0.000344921351636781	0.0112113692230369	0.00909188077824661	Gzf1/Hey1/Hs3st3b1/Irx3/Lgr4/Pbx1/Ptch1/Sall1	8
BP	GO:0034329	cell junction assembly	18/466	445/28943	0.000366506009094036	0.0118109958628956	0.00957814912001651	Bhlhb9/Cdh2/Cdh6/Cdk5/Cldn34d/Efna5/Ephb3/Irx3/Jup/Kirrel3/Lrrn3/Mecp2/Nrxn3/Pard3/Smad3/Src/Tns1/Tpbg	18
BP	GO:0043616	keratinocyte proliferation	6/466	59/28943	0.000369375156658063	0.0118109958628956	0.00957814912001651	Fgfr2/Klf9/Mdk/Prkd1/Ptch1/Zfp36l1	6
BP	GO:0045165	cell fate commitment	14/466	298/28943	0.000376386572720821	0.0119381321815402	0.00968125055470362	Atoh1/Fezf2/Fgfr2/Fzd7/Kdm6b/Olig1/Olig2/Pdpn/Ptch1/Rbbp7/Sox1/Sox13/Sox5/Tcf3	14
BP	GO:0031290	retinal ganglion cell axon guidance	4/466	22/28943	0.000385505631994554	0.0121295492050767	0.00983648054689263	Efna5/Ephb3/Robo2/Slit1	4
BP	GO:0003158	endothelium development	9/466	138/28943	0.000413448262543951	0.0129054921951219	0.0104657329616389	Cxcr4/Dmd/Ednrb/Fstl1/Hey1/Id1/Kdm6b/Pdpn/Stard13	9
BP	GO:0007160	cell-matrix adhesion	12/466	233/28943	0.000430795881215644	0.0133411039434734	0.010818993121288	Bcl6/Ccl28/Cdk5/Ddr1/Dmd/Efna5/Itgb8/Jup/Skap1/Smad3/Src/Tiam1	12
BP	GO:0060411	cardiac septum morphogenesis	7/466	85/28943	0.000449012798642715	0.0137339031117668	0.0111375343393026	Dhrs3/Fgfr2/Hey1/Robo2/Sema3c/Smad6/Zfpm1	7
BP	GO:0072175	epithelial tube formation	10/466	170/28943	0.000457147393375452	0.0137339031117668	0.0111375343393026	Celsr1/Fgfr2/Fzd3/Irx3/Map3k7/Ptch1/Sall1/Sall4/Ski/Tead2	10
BP	GO:0003357	noradrenergic neuron differentiation	3/466	10/28943	0.000457447573771026	0.0137339031117668	0.0111375343393026	Insm1/Phox2b/Rnf220	3
BP	GO:0050847	progesterone receptor signaling pathway	3/466	10/28943	0.000457447573771026	0.0137339031117668	0.0111375343393026	Klf9/Nedd4/Src	3
BP	GO:0007179	transforming growth factor beta receptor signaling pathway	11/466	202/28943	0.000464651200737773	0.0138444937310732	0.0112272180082572	Brms1l/Cdkn1c/Itgb8/Ltbp1/Map3k7/Rbbp7/Ski/Smad3/Smad6/Snw1/Src	11
BP	GO:0014015	positive regulation of gliogenesis	7/466	86/28943	0.000482128829218781	0.0142488992692695	0.011555171433588	Cxcr4/Mdk/Mecp2/Mir219a-1/Mir219a-2/Olig2/Vim	7
BP	GO:1901990	regulation of mitotic cell cycle phase transition	15/466	342/28943	0.000485469743727972	0.0142488992692695	0.011555171433588	Anp32b/Cdkn1c/Clspn/Ctc1/Incenp/Jade1/Mad2l1/Mecp2/Pbx1/Pdpn/Smarcc1/Spc24/Tcf3/Tex14/Zfp36l1	15
BP	GO:0007265	Ras protein signal transduction	15/466	344/28943	0.000515645514263254	0.0150224726488695	0.0121825022083248	Arhgap17/Bcl6/Cdc42ep4/Cdh2/Celsr1/Cyth1/Dynlt1b/Pdpn/Pik3cg/Prkd1/Ralgps2/Rapgef6/Src/Stard13/Tiam1	15
BP	GO:0045682	regulation of epidermis development	6/466	63/28943	0.000527708576758838	0.0152608664146508	0.012375828077239	Atoh1/Hey1/Mycn/Numa1/Ptch1/Zfp36l1	6
BP	GO:0030326	embryonic limb morphogenesis	9/466	143/28943	0.000535971712133172	0.0152751937957954	0.0123874468936957	Msx1/Mycn/Pbx1/Ptch1/Rarb/Sall1/Sall4/Ski/Tmem107	9
BP	GO:0035113	embryonic appendage morphogenesis	9/466	143/28943	0.000535971712133172	0.0152751937957954	0.0123874468936957	Msx1/Mycn/Pbx1/Ptch1/Rarb/Sall1/Sall4/Ski/Tmem107	9
BP	GO:0010720	positive regulation of cell development	16/466	384/28943	0.000556798314684858	0.0157545882852917	0.0127762127489218	Bhlhb9/Cxcr4/Efna5/Fzd3/Map1b/Mdk/Mecp2/Mir219a-1/Mir219a-2/Olig2/Pde5a/Robo2/Snw1/Stk25/Tiam1/Vim	16
BP	GO:0033044	regulation of chromosome organization	12/466	241/28943	0.000581606382887017	0.0162231057013804	0.0131561578211845	Ctc1/Incenp/Mad2l1/Mcm2/Mcph1/Nek7/Numa1/Smarcc1/Spc24/Src/Terc/Tex14	12
BP	GO:0045930	negative regulation of mitotic cell cycle	12/466	241/28943	0.000581606382887017	0.0162231057013804	0.0131561578211845	Btg2/Cdkn1c/Clspn/Fgfr2/Fzd3/Incenp/Jade1/Mad2l1/Ptpn3/Spc24/Tex14/Zfp36l1	12
BP	GO:0060840	artery development	8/466	116/28943	0.000593128645100905	0.0164279926843793	0.0133223113021182	Cxcr4/Ddit3/Ephb4/Hey1/Ltbp1/Mdk/Robo2/Smad6	8
BP	GO:0060174	limb bud formation	3/466	11/28943	0.000621484862176464	0.0170930067338464	0.0138616056856436	Fgfr2/Sema3c/Zfp219	3
BP	GO:0007413	axonal fasciculation	4/466	25/28943	0.000641693607952211	0.0174053859315589	0.0141149301785495	Celsr3/Ephb3/Fezf2/Ncam1	4
BP	GO:0106030	neuron projection fasciculation	4/466	25/28943	0.000641693607952211	0.0174053859315589	0.0141149301785495	Celsr3/Ephb3/Fezf2/Ncam1	4
BP	GO:0043487	regulation of RNA stability	10/466	178/28943	0.000654533879881846	0.0176268105487569	0.0142944948847762	Btg2/Dcps/Eif4enif1/Elavl4/Fastkd2/Npm1/Samd4b/Srsf1/Vim/Zfp36l1	10
BP	GO:0010721	negative regulation of cell development	11/466	211/28943	0.000668169645103516	0.0176268105487569	0.0142944948847762	Atoh1/Cdk5/Dynlt1b/Ednrb/Efna5/Id1/Mecp2/Mycn/Sema3c/Ski/Slit1	11
BP	GO:0051648	vesicle localization	11/466	211/28943	0.000668169645103516	0.0176268105487569	0.0142944948847762	Bcl2l1/Cdh2/Cdk5/Exoc5/Fgfr2/Mecp2/Mreg/Pik3cg/Trappc9/Wdr11/Wipi1	11
BP	GO:0002064	epithelial cell development	12/466	245/28943	0.000672265848541455	0.0176268105487569	0.0142944948847762	Cdh2/Cxcr4/Dmd/Ednrb/Fgfr2/Id1/Insm1/Pard3/Rarb/Sipa1l3/Src/Vim	12
BP	GO:0048762	mesenchymal cell differentiation	12/466	245/28943	0.000672265848541455	0.0176268105487569	0.0142944948847762	Adipor1/Cdh2/Ednrb/Fgfr2/Hey1/Mdk/Msx1/Pdpn/Phox2b/Sema3c/Smad3/Tiam1	12
BP	GO:0001508	action potential	9/466	148/28943	0.000686787992468083	0.0178883256581256	0.0145065710503889	Ank2/Ank3/Cacna2d1/Dmd/Jup/Mecp2/Ptpn3/Slmap/Tmem161b	9
BP	GO:1903311	regulation of mRNA metabolic process	14/466	317/28943	0.000692441068219823	0.0179091120035953	0.0145234277760097	Btg2/Dcps/Eif4enif1/Elavl4/Fastkd2/Hnrnpl/Khdrbs3/Npm1/Samd4b/Snw1/Srsf1/Vim/Zc3h3/Zfp36l1	14
BP	GO:0006402	mRNA catabolic process	12/466	246/28943	0.000696693144304624	0.0179091120035953	0.0145234277760097	Btg2/Dcps/Eif4enif1/Elavl4/Fastkd2/Lsm6/Npm1/Samd4b/Srsf1/Vim/Xrn2/Zfp36l1	12
BP	GO:0031669	cellular response to nutrient levels	11/466	213/28943	0.000722245372850899	0.018445396437809	0.014958328637992	4933438K21Rik/Dcps/Hnrnpl/Nuak2/Pik3c2b/Prkd1/Sesn2/Snw1/Trim24/Wipi1/Xpr1	11
BP	GO:0001658	branching involved in ureteric bud morphogenesis	6/466	67/28943	0.000734356298419289	0.0185893297669128	0.0150750516396338	Gzf1/Hs3st3b1/Lgr4/Pbx1/Ptch1/Sall1	6
BP	GO:0003007	heart morphogenesis	13/466	283/28943	0.000741789747764424	0.0185893297669128	0.0150750516396338	Dhrs3/Ephb4/Fgfr2/Hey1/Msx1/Nedd4/Ptch1/Robo2/Sema3c/Smad3/Smad6/Tead2/Zfpm1	13
BP	GO:0045446	endothelial cell differentiation	8/466	120/28943	0.00074206071024798	0.0185893297669128	0.0150750516396338	Cxcr4/Dmd/Ednrb/Fstl1/Hey1/Id1/Kdm6b/Pdpn	8
BP	GO:1901987	regulation of cell cycle phase transition	17/466	434/28943	0.000755607084459544	0.0188088776150594	0.0152530943764985	Anp32b/Cdkn1c/Clspn/Ctc1/Hinfp/Incenp/Jade1/Mad2l1/Mecp2/Npm1/Pbx1/Pdpn/Smarcc1/Spc24/Tcf3/Tex14/Zfp36l1	17
BP	GO:0098900	regulation of action potential	6/466	68/28943	0.000794637535762067	0.0194779691353152	0.0157956953925636	Ank2/Ank3/Cacna2d1/Jup/Mecp2/Tmem161b	6
BP	GO:0061013	regulation of mRNA catabolic process	10/466	183/28943	0.000810276440675411	0.0194779691353152	0.0157956953925636	Btg2/Dcps/Eif4enif1/Elavl4/Fastkd2/Npm1/Samd4b/Srsf1/Vim/Zfp36l1	10
BP	GO:0010649	regulation of cell communication by electrical coupling	3/466	12/28943	0.000818766431218657	0.0194779691353152	0.0157956953925636	Ank3/Casq2/Irx3	3
BP	GO:0045607	regulation of inner ear auditory receptor cell differentiation	3/466	12/28943	0.000818766431218657	0.0194779691353152	0.0157956953925636	Atoh1/Hey1/Mycn	3
BP	GO:0045631	regulation of mechanoreceptor differentiation	3/466	12/28943	0.000818766431218657	0.0194779691353152	0.0157956953925636	Atoh1/Hey1/Mycn	3
BP	GO:0071679	commissural neuron axon guidance	3/466	12/28943	0.000818766431218657	0.0194779691353152	0.0157956953925636	Fzd3/Ncam1/Ptch1	3
BP	GO:2000980	regulation of inner ear receptor cell differentiation	3/466	12/28943	0.000818766431218657	0.0194779691353152	0.0157956953925636	Atoh1/Hey1/Mycn	3
BP	GO:2001251	negative regulation of chromosome organization	7/466	94/28943	0.000822948251891995	0.0194779691353152	0.0157956953925636	Ctc1/Incenp/Mad2l1/Mcm2/Spc24/Src/Tex14	7
BP	GO:0043534	blood vessel endothelial cell migration	8/466	122/28943	0.000827058440273999	0.0194779691353152	0.0157956953925636	Atp5a1/Cxcr4/Cyp1b1/Ephb4/Jup/Mecp2/Prkd1/Stard13	8
BP	GO:0003148	outflow tract septum morphogenesis	4/466	27/28943	0.000867914044481656	0.0202603759218266	0.0164301896351076	Fgfr2/Robo2/Sema3c/Smad6	4
BP	GO:1902850	microtubule cytoskeleton organization involved in mitosis	9/466	153/28943	0.000870583150467503	0.0202603759218266	0.0164301896351076	Dynlt1b/Eml1/Hspa1b/Incenp/Mad2l1/Mcph1/Mecp2/Numa1/Smc1a	9
BP	GO:0003015	heart process	12/466	254/28943	0.000920208680822091	0.0211878457855868	0.0171823230506585	Ank2/Cacna2d1/Casq2/Cxcr4/Dmd/Ednrb/Irx3/Jup/Pde5a/Src/Srsf1/Tmem161b	12
BP	GO:0050678	regulation of epithelial cell proliferation	17/466	442/28943	0.000922777065661569	0.0211878457855868	0.0171823230506585	Atp5a1/Cdkn1c/Ednrb/Fgfr2/Fzd7/Hey1/Id1/Klf9/Mdk/Mycn/Npm1/Phox2b/Prkd1/Ptch1/Smad3/Trim24/Zfp36l1	17
BP	GO:0035904	aorta development	6/466	70/28943	0.00092659788332594	0.0211878457855868	0.0171823230506585	Cxcr4/Ephb4/Hey1/Ltbp1/Robo2/Smad6	6
BP	GO:0006401	RNA catabolic process	13/466	291/28943	0.000957439492958587	0.021641434056357	0.0175501613046855	Btg2/Dcps/Eif4enif1/Elavl4/Fastkd2/Lrpprc/Lsm6/Npm1/Samd4b/Srsf1/Vim/Xrn2/Zfp36l1	13
BP	GO:0014706	striated muscle tissue development	13/466	291/28943	0.000957439492958587	0.021641434056357	0.0175501613046855	2810429I04Rik/Col14a1/Fgfr2/Fzd7/Hey1/Irx3/Kdm6b/Meis1/Ncam1/Rarb/Sema3c/Smad3/Zfpm1	13
BP	GO:0021954	central nervous system neuron development	7/466	97/28943	0.000991215254949937	0.0222411388764538	0.0180364930468652	Btg2/Cdk5/Ephb3/Fezf2/Fgfr2/Phox2b/Sox1	7
BP	GO:0016331	morphogenesis of embryonic epithelium	10/466	188/28943	0.000995281068460683	0.0222411388764538	0.0180364930468652	Celsr1/Fgfr2/Fzd3/Irx3/Map3k7/Ptch1/Sall1/Sall4/Ski/Tead2	10
BP	GO:0120162	positive regulation of cold-induced thermogenesis	7/466	98/28943	0.00105294026372804	0.02339668958894	0.0189735890520129	Acsl1/Adipor1/Cxcr4/Gadd45g/Il4ra/Kdm6b/Phox2b	7
BP	GO:0051101	regulation of DNA binding	8/466	127/28943	0.00107407830033303	0.0237323031191563	0.0192457554701898	Ddit3/Hey1/Id1/Msx1/Rnf220/Rsf1/Ski/Zfp462	8
BP	GO:0021772	olfactory bulb development	5/466	49/28943	0.00112720799049895	0.0245519356320248	0.0199104379849413	Robo2/Sall1/Ski/Slit1/Ttc8	5
BP	GO:0001649	osteoblast differentiation	11/466	225/28943	0.00112860877068973	0.0245519356320248	0.0199104379849413	Acvr2a/Fignl1/Hey1/Id1/Lgr4/Map3k7/Prkd1/Ptch1/Ski/Smad3/Smad6	11
BP	GO:0048565	digestive tract development	8/466	128/28943	0.0011299009278913	0.0245519356320248	0.0199104379849413	Ednrb/Ephb3/Fgfr2/Lgr4/Rarb/Sall1/Smad3/Src	8
BP	GO:0001838	embryonic epithelial tube formation	9/466	159/28943	0.00114192549298244	0.0246768844170327	0.0200117654351463	Celsr1/Fzd3/Irx3/Map3k7/Ptch1/Sall1/Sall4/Ski/Tead2	9
BP	GO:0061035	regulation of cartilage development	6/466	73/28943	0.00115539460916486	0.0248315136494284	0.0201371622995084	Mdk/Rarb/Smad3/Sox5/Trps1/Zfp219	6
BP	GO:0048705	skeletal system morphogenesis	12/466	261/28943	0.00116202495186116	0.0248382833460322	0.0201426521975933	2610005L07Rik/Dhrs3/Fgfr2/Inppl1/Msx1/Mycn/Rarb/Ski/Slc39a1/Smad3/Sox5/Tmem107	12
BP	GO:0009798	axis specification	7/466	101/28943	0.00125638893373684	0.026675760362281	0.021632757610425	Ddit3/Hey1/Ptch1/Ski/Smad6/Ttc8/Wls	7
BP	GO:0007416	synapse assembly	10/466	194/28943	0.00126155388440993	0.026675760362281	0.021632757610425	Bhlhb9/Cdh2/Cdk5/Efna5/Ephb3/Kirrel3/Lrrn3/Mecp2/Nrxn3/Tpbg	10
BP	GO:0032970	regulation of actin filament-based process	16/466	416/28943	0.0012906726472017	0.0271455375478305	0.0220137242950811	4930544G11Rik/Ank2/Arhgap17/Casq2/Cdc42ep4/Celsr1/Efna5/Id1/Jup/Mdk/Nck2/Pard3/Pdpn/Rhof/Smad3/Ttc8	16
BP	GO:0007224	smoothened signaling pathway	9/466	162/28943	0.00130118318863245	0.0272210291536779	0.0220749443536189	Fgfr2/Hhat/Ptch1/Rab34/Rfx4/Sall1/Scube1/Stk36/Wdr11	9
BP	GO:0032386	regulation of intracellular transport	14/466	339/28943	0.00131474979101026	0.0273593170795944	0.0221870892050186	Ank3/Anp32b/Cdk5/Derl3/Edem1/Fez1/Ipo5/Jup/Map1b/Mecp2/Nedd4/Numa1/Prkd1/Src	14
BP	GO:0010882	regulation of cardiac muscle contraction by calcium ion signaling	3/466	14/28943	0.00132261328728139	0.0273780950467247	0.0222023172324798	Ank2/Casq2/Dmd	3
BP	GO:0060048	cardiac muscle contraction	8/466	132/28943	0.00137677303636391	0.0283499913718285	0.0229904783697032	Ank2/Cacna2d1/Casq2/Cxcr4/Dmd/Jup/Pde5a/Srsf1	8
BP	GO:0010639	negative regulation of organelle organization	15/466	380/28943	0.00140370902837053	0.0287541021280276	0.0233181927410236	Acaa2/Bcl2l1/Bnip3/Ctc1/Fez1/Fgfr2/Gdi2/Incenp/Mad2l1/Map1b/Mcm2/Npm1/Spc24/Src/Tex14	15
BP	GO:0021988	olfactory lobe development	5/466	52/28943	0.00147695252322565	0.0296795192332657	0.024068661468223	Robo2/Sall1/Ski/Slit1/Ttc8	5
BP	GO:0043276	anoikis	4/466	31/28943	0.0014790708796644	0.0296795192332657	0.024068661468223	Bcl2l1/Map3k7/Src/Tle1	4
BP	GO:0061036	positive regulation of cartilage development	4/466	31/28943	0.0014790708796644	0.0296795192332657	0.024068661468223	Mdk/Smad3/Sox5/Zfp219	4
BP	GO:0086010	membrane depolarization during action potential	4/466	31/28943	0.0014790708796644	0.0296795192332657	0.024068661468223	Ank3/Cacna2d1/Ptpn3/Slmap	4
BP	GO:0030510	regulation of BMP signaling pathway	7/466	104/28943	0.0014893768814751	0.0297346156083329	0.0241133419763268	Fstl1/Msx1/Numa1/Rnf165/Ski/Skor1/Smad6	7
BP	GO:0001841	neural tube formation	8/466	134/28943	0.00151531830833095	0.0300997318518466	0.0244094336748686	Celsr1/Fzd3/Map3k7/Ptch1/Sall1/Sall4/Ski/Tead2	8
BP	GO:0016239	positive regulation of macroautophagy	6/466	77/28943	0.00152492852851721	0.0301384115711467	0.0244408010653645	Atg2a/Bnip3/Gnai3/Map3k7/Sesn2/Wipi1	6
BP	GO:0043542	endothelial cell migration	11/466	234/28943	0.00154377866331687	0.0303584074141263	0.0246192071044744	Atp5a1/Cxcr4/Cyp1b1/Ephb4/Fstl1/Jup/Mecp2/Pik3cg/Prkd1/Sash1/Stard13	11
BP	GO:0009791	post-embryonic development	8/466	135/28943	0.00158861513941323	0.0307425621479935	0.024930738102271	Etnk2/Fgfr2/Inppl1/Mecp2/Selenop/Sema3c/Stk36/Terc	8
BP	GO:0090090	negative regulation of canonical Wnt signaling pathway	8/466	135/28943	0.00158861513941323	0.0307425621479935	0.024930738102271	Cdh2/Ddit3/Jade1/Mdk/Sox13/Tle1/Tle3/Tpbg	8
BP	GO:0045765	regulation of angiogenesis	13/466	308/28943	0.00159321639597748	0.0307425621479935	0.024930738102271	Col4a2/Cxcr4/Cyp1b1/E2f2/Id1/Itgb8/Jup/Mdk/Mecp2/Prkd1/Rnh1/Sash1/Stard13	13
BP	GO:0045786	negative regulation of cell cycle	15/466	385/28943	0.0015945798825809	0.0307425621479935	0.024930738102271	Btg2/Cdk5/Cdkn1c/Clspn/Fgfr2/Fzd3/Hinfp/Incenp/Jade1/Mad2l1/Npm1/Ptpn3/Spc24/Tex14/Zfp36l1	15
BP	GO:2000811	negative regulation of anoikis	3/466	15/28943	0.00163360228113711	0.0313412574229865	0.0254162511519663	Bcl2l1/Src/Tle1	3
BP	GO:0001503	ossification	16/466	426/28943	0.00164409049530676	0.0313893588254442	0.0254552590739882	Acvr2a/Dhrs3/Fgfr2/Fignl1/Hey1/Id1/Inppl1/Lgr4/Map3k7/Mdk/Pbx1/Prkd1/Ptch1/Ski/Smad3/Smad6	16
BP	GO:0030856	regulation of epithelial cell differentiation	9/466	168/28943	0.00167336321572742	0.0316410458050767	0.025659365099464	Atoh1/Cdkn1c/Hey1/Id1/Mycn/Numa1/Ptch1/Sall1/Zfp36l1	9
BP	GO:0050768	negative regulation of neurogenesis	9/466	168/28943	0.00167336321572742	0.0316410458050767	0.025659365099464	Atoh1/Cdk5/Dynlt1b/Id1/Mecp2/Mycn/Sema3c/Ski/Slit1	9
BP	GO:0097193	intrinsic apoptotic signaling pathway	13/466	310/28943	0.00168689821815284	0.031744357377967	0.0257431458121536	Bcl2l1/Bnip3/Cyp1b1/Ddit3/E2f2/Eno1/Fignl1/Msx1/Nck2/Rpl11/Snw1/Src/Stk25	13
BP	GO:0021766	hippocampus development	6/466	79/28943	0.00174038503145586	0.0322494882800498	0.0261527826591596	Btg2/Cdk5/Fezf2/Kirrel3/Mdk/Zbtb18	6
BP	GO:0033047	regulation of mitotic sister chromatid segregation	5/466	54/28943	0.00175066148899655	0.0322494882800498	0.0261527826591596	Incenp/Mad2l1/Numa1/Spc24/Tex14	5
BP	GO:0045687	positive regulation of glial cell differentiation	5/466	54/28943	0.00175066148899655	0.0322494882800498	0.0261527826591596	Cxcr4/Mdk/Mir219a-1/Mir219a-2/Olig2	5
BP	GO:0051293	establishment of spindle localization	5/466	54/28943	0.00175066148899655	0.0322494882800498	0.0261527826591596	Dynlt1b/Fmn2/Mad2l1/Mcph1/Numa1	5
BP	GO:0021761	limbic system development	7/466	107/28943	0.00175473950977133	0.0322494882800498	0.0261527826591596	Btg2/Cdk5/Fezf2/Fgfr2/Kirrel3/Mdk/Zbtb18	7
BP	GO:1901342	regulation of vasculature development	13/466	312/28943	0.00178509425925954	0.0326547707984548	0.026481447273226	Col4a2/Cxcr4/Cyp1b1/E2f2/Id1/Itgb8/Jup/Mdk/Mecp2/Prkd1/Rnh1/Sash1/Stard13	13
BP	GO:0017015	regulation of transforming growth factor beta receptor signaling pathway	8/466	138/28943	0.00182547735216135	0.0331873438922863	0.0269133384168045	Brms1l/Cdkn1c/Ltbp1/Rbbp7/Ski/Smad3/Smad6/Snw1	8
BP	GO:0031331	positive regulation of cellular catabolic process	16/466	431/28943	0.0018492586657871	0.0331873438922863	0.0269133384168045	Atg2a/Bnip3/Btg2/Dcps/Ddit3/Eif4enif1/Gnai3/Hspa1b/Map3k7/Prkd1/Rnf144b/Samd4b/Sesn2/Usp5/Wipi1/Zfp36l1	16
BP	GO:0048880	sensory system development	16/466	431/28943	0.0018492586657871	0.0331873438922863	0.0269133384168045	Cdkn1c/Cyp1b1/Fgfr2/Mab21l1/Meis1/Nhs/Pbx1/Phox2b/Rarb/Sipa1l3/Ski/Smad3/Sox1/Ttc8/Vim/Vsx1	16
BP	GO:0042177	negative regulation of protein catabolic process	7/466	108/28943	0.00185089436746217	0.0331873438922863	0.0269133384168045	Fmn2/Mad2l1/Ptpn3/Rpl11/Senp1/Smad3/Smarcc1	7
BP	GO:2000573	positive regulation of DNA biosynthetic process	6/466	80/28943	0.00185639859046605	0.0331873438922863	0.0269133384168045	Cyp1b1/Nek7/Npm1/Polg2/Src/Terc	6
BP	GO:0060669	embryonic placenta morphogenesis	4/466	33/28943	0.00187541018072148	0.0333755124017085	0.0270659340204148	Cdkn1c/Fgfr2/Socs3/Zfp36l1	4
BP	GO:0016358	dendrite development	13/466	315/28943	0.00194121260433955	0.0343909422201237	0.0278893987252198	Bhlhb9/Btbd3/Cdk5/Dynlt1b/Elavl4/Ephb3/Fezf2/Id1/Map1b/Mecp2/Nck2/Nedd4/Tpbg	13
BP	GO:0060349	bone morphogenesis	7/466	109/28943	0.00195108474956121	0.0344108355158037	0.0279055312304483	Dhrs3/Fgfr2/Inppl1/Msx1/Rarb/Ski/Tmem107	7
BP	GO:0051961	negative regulation of nervous system development	9/466	172/28943	0.00196568204824924	0.0345135156060904	0.0279887998411428	Atoh1/Cdk5/Dynlt1b/Id1/Mecp2/Mycn/Sema3c/Ski/Slit1	9
BP	GO:0051145	smooth muscle cell differentiation	6/466	81/28943	0.00197817417365805	0.0345737241633216	0.0280376260829057	Ednrb/Fgfr2/Hey1/Mecp2/Rcan1/Smad6	6
BP	GO:0061548	ganglion development	3/466	16/28943	0.00198669251485143	0.0345737241633216	0.0280376260829057	Fzd3/Insm1/Phox2b	3
BP	GO:0060047	heart contraction	11/466	242/28943	0.00201070084066117	0.0348373850498696	0.0282514423705233	Ank2/Cacna2d1/Casq2/Cxcr4/Dmd/Ednrb/Irx3/Jup/Pde5a/Srsf1/Tmem161b	11
BP	GO:1903844	regulation of cellular response to transforming growth factor beta stimulus	8/466	141/28943	0.00208937146183189	0.0360416577166001	0.0292280495353215	Brms1l/Cdkn1c/Ltbp1/Rbbp7/Ski/Smad3/Smad6/Snw1	8
BP	GO:0000280	nuclear division	17/466	478/28943	0.00211944240185883	0.0364007291114008	0.0295192391525271	Banf1/Ccne1/Cdkn1c/Fgfr2/Fignl1/Fmn2/Hspa1b/Incenp/Kif2c/Mad2l1/Msx1/Numa1/Smarcc1/Smc1a/Spc24/Tex14/Top2b	17
BP	GO:0042552	myelination	9/466	175/28943	0.00221057984101702	0.0376162267884802	0.0305049492603999	Cdh2/Cxcr4/Mir219a-1/Mir219a-2/Olig2/Pard3/Rarb/Ski/Zfp24	9
BP	GO:0031668	cellular response to extracellular stimulus	11/466	245/28943	0.00221295713164353	0.0376162267884802	0.0305049492603999	4933438K21Rik/Dcps/Hnrnpl/Nuak2/Pik3c2b/Prkd1/Sesn2/Snw1/Trim24/Wipi1/Xpr1	11
BP	GO:0006260	DNA replication	12/466	282/28943	0.00222194966261928	0.0376162267884802	0.0305049492603999	Ccne1/Ctc1/Dach1/Inppl1/Jade1/Mcm2/Npm1/Polg2/Pura/Rbbp7/Top1/Tspyl2	12
BP	GO:0035567	non-canonical Wnt signaling pathway	5/466	57/28943	0.00222847211841238	0.0376162267884802	0.0305049492603999	Celsr1/Celsr3/Fzd3/Fzd7/Tiam1	5
BP	GO:0033674	positive regulation of kinase activity	16/466	440/28943	0.00227264058768583	0.0379737388470418	0.0307948743309745	Acsl1/Cdk5/Clspn/Cops8/Ddr1/Ephb3/Ephb4/Fgfr2/Incenp/Map3k7/Npm1/Parp16/Pde5a/Pik3cg/Sash1/Src	16
BP	GO:0001843	neural tube closure	7/466	112/28943	0.00227700501967473	0.0379737388470418	0.0307948743309745	Celsr1/Fzd3/Ptch1/Sall1/Sall4/Ski/Tead2	7
BP	GO:0006275	regulation of DNA replication	8/466	143/28943	0.00228134459436343	0.0379737388470418	0.0307948743309745	Ctc1/Dach1/Inppl1/Jade1/Mcm2/Npm1/Polg2/Tspyl2	8
BP	GO:0040013	negative regulation of locomotion	14/466	360/28943	0.00229066522239905	0.0379737388470418	0.0307948743309745	Adipor1/Brms1l/Ccl28/Cyp1b1/Dach1/Dpysl3/Erdr1/Jup/Mecp2/Rbbp7/Robo2/Sema3c/Slit1/Stard13	14
BP	GO:0031346	positive regulation of cell projection organization	16/466	441/28943	0.00232430539072033	0.0379737388470418	0.0307948743309745	Bhlhb9/Cdc42ep4/Dmd/Dpysl3/Dynlt1b/Efna5/Elavl4/Fez1/Map1b/Mdk/Prkd1/Robo2/Saxo1/Src/Stk25/Tiam1	16
BP	GO:0000132	establishment of mitotic spindle orientation	4/466	35/28943	0.00233976451864221	0.0379737388470418	0.0307948743309745	Dynlt1b/Mad2l1/Mcph1/Numa1	4
BP	GO:2000300	regulation of synaptic vesicle exocytosis	6/466	84/28943	0.0023798908144679	0.0379737388470418	0.0307948743309745	Apba2/Bcl2l1/Cyth1/Nrxn3/Slc4a8/Stxbp5l	6
BP	GO:0003184	pulmonary valve morphogenesis	3/466	17/28943	0.00238376535979391	0.0379737388470418	0.0307948743309745	Hey1/Robo2/Smad6	3
BP	GO:0048103	somatic stem cell division	3/466	17/28943	0.00238376535979391	0.0379737388470418	0.0307948743309745	Fgfr2/Fut10/Fzd7	3
BP	GO:0071295	cellular response to vitamin	3/466	17/28943	0.00238376535979391	0.0379737388470418	0.0307948743309745	Dcps/Snw1/Trim24	3
BP	GO:0086012	membrane depolarization during cardiac muscle cell action potential	3/466	17/28943	0.00238376535979391	0.0379737388470418	0.0307948743309745	Ank3/Cacna2d1/Slmap	3
BP	GO:1904936	interneuron migration	3/466	17/28943	0.00238376535979391	0.0379737388470418	0.0307948743309745	Fezf2/Nr2f1/Sox1	3
BP	GO:0051100	negative regulation of binding	9/466	177/28943	0.0023869081710393	0.0379737388470418	0.0307948743309745	Ddit3/Hey1/Id1/Mecp2/Msx1/Rsf1/Tex14/Zfp462/Zfpm1	9
BP	GO:0002027	regulation of heart rate	7/466	113/28943	0.00239447933741835	0.0379737388470418	0.0307948743309745	Ank2/Cacna2d1/Casq2/Dmd/Ednrb/Jup/Tmem161b	7
BP	GO:0060606	tube closure	7/466	113/28943	0.00239447933741835	0.0379737388470418	0.0307948743309745	Celsr1/Fzd3/Ptch1/Sall1/Sall4/Ski/Tead2	7
BP	GO:0045839	negative regulation of mitotic nuclear division	5/466	58/28943	0.00240697628630156	0.0380186254378475	0.0308312751954924	Fgfr2/Incenp/Mad2l1/Spc24/Tex14	5
BP	GO:0009895	negative regulation of catabolic process	13/466	324/28943	0.00247851306507997	0.0386926790454117	0.0313779002255135	Eif4enif1/Elavl4/Fez1/Fmn2/Lrpprc/Mad2l1/Pik3cg/Ptpn3/Rpl11/Senp1/Smad3/Smarcc1/Srsf1	13
BP	GO:0007272	ensheathment of neurons	9/466	178/28943	0.00247916479009503	0.0386926790454117	0.0313779002255135	Cdh2/Cxcr4/Mir219a-1/Mir219a-2/Olig2/Pard3/Rarb/Ski/Zfp24	9
BP	GO:0008366	axon ensheathment	9/466	178/28943	0.00247916479009503	0.0386926790454117	0.0313779002255135	Cdh2/Cxcr4/Mir219a-1/Mir219a-2/Olig2/Pard3/Rarb/Ski/Zfp24	9
BP	GO:0051653	spindle localization	5/466	59/28943	0.00259564305756485	0.0400884324572597	0.0325097890576357	Dynlt1b/Fmn2/Mad2l1/Mcph1/Numa1	5
BP	GO:2000649	regulation of sodium ion transmembrane transporter activity	5/466	59/28943	0.00259564305756485	0.0400884324572597	0.0325097890576357	Ank3/Dmd/Nedd4/Ptpn3/Slmap	5
BP	GO:0008045	motor neuron axon guidance	4/466	36/28943	0.00259917372911295	0.0400884324572597	0.0325097890576357	Cdk5/Cxcr4/Rnf165/Slit1	4
BP	GO:0072089	stem cell proliferation	8/466	147/28943	0.00270665669233778	0.0415831280115801	0.0337219152047018	Ccne1/Ctc1/Fgfr2/Pbx1/Ptch1/Rarb/Terc/Zfp36l1	8
BP	GO:0010631	epithelial cell migration	13/466	328/28943	0.00275362440928457	0.0421400965047323	0.0341735898428517	Adipor1/Atp5a1/Cxcr4/Cyp1b1/Ephb4/Fstl1/Jup/Mecp2/Pik3cg/Prkd1/Sash1/Src/Stard13	13
BP	GO:0001942	hair follicle development	7/466	116/28943	0.00277505082799276	0.0423033911104478	0.0343060139078664	Celsr1/Fgfr2/Fzd3/Lgr4/Mreg/Numa1/Trps1	7
BP	GO:0031641	regulation of myelination	5/466	60/28943	0.0027948008566215	0.0424310374069199	0.0344095289100238	Cdh2/Mir219a-1/Mir219a-2/Pard3/Rarb	5
BP	GO:1904019	epithelial cell apoptotic process	8/466	148/28943	0.00282207776090177	0.0424310374069199	0.0344095289100238	Atoh1/Bcl2l1/E2f2/Exoc5/Id1/Mdk/Pik3cg/Zfp36l1	8
BP	GO:0007614	short-term memory	3/466	18/28943	0.00282657813389601	0.0424310374069199	0.0344095289100238	Mdk/Pde5a/Rcan1	3
BP	GO:0010644	cell communication by electrical coupling	3/466	18/28943	0.00282657813389601	0.0424310374069199	0.0344095289100238	Ank3/Casq2/Irx3	3
BP	GO:0070306	lens fiber cell differentiation	4/466	37/28943	0.00287764273756979	0.0430333417751406	0.0348979687606022	Cdkn1c/Fgfr2/Smad3/Vim	4
BP	GO:0006338	chromatin remodeling	13/466	330/28943	0.00290026300940073	0.0430442808149928	0.0349068397953693	Anp32b/Cdkn1c/Kdm5c/Kdm6b/Mcm2/Mecp2/Npm1/Rbbp7/Rsf1/Smarcc1/Top1/Tspyl2/Zdbf2	13
BP	GO:0090132	epithelium migration	13/466	330/28943	0.00290026300940073	0.0430442808149928	0.0349068397953693	Adipor1/Atp5a1/Cxcr4/Cyp1b1/Ephb4/Fstl1/Jup/Mecp2/Pik3cg/Prkd1/Sash1/Src/Stard13	13
BP	GO:0016241	regulation of macroautophagy	7/466	117/28943	0.00291168957871886	0.0430514101996288	0.0349126213831347	Atg2a/Bnip3/Fez1/Gnai3/Map3k7/Sesn2/Wipi1	7
BP	GO:0007517	muscle organ development	14/466	371/28943	0.00300350064120801	0.0442425768609404	0.0358786002083984	Btg2/Cdk5/Col19a1/Dmd/Fgfr2/Hey1/Msx1/Phox2b/Rcan1/Ski/Smad3/Snw1/Zbtb18/Zfpm1	14
BP	GO:0090130	tissue migration	13/466	332/28943	0.00305321674358822	0.0448070949721361	0.0363363972233791	Adipor1/Atp5a1/Cxcr4/Cyp1b1/Ephb4/Fstl1/Jup/Mecp2/Pik3cg/Prkd1/Sash1/Src/Stard13	13
BP	GO:0050808	synapse organization	17/466	496/28943	0.00309238329075095	0.0452131727974851	0.0366657067930949	Ank3/Bhlhb9/Cdh2/Cdk5/Efna5/Ephb3/Fgfr2/Gphn/Kirrel3/Lrrc4c/Lrrn3/Mecp2/Nedd4/Nrxn3/Pdzrn3/Tpbg/Ywhaz	17
BP	GO:0014020	primary neural tube formation	7/466	119/28943	0.00320036715317757	0.046114923280458	0.037396983028835	Celsr1/Fzd3/Ptch1/Sall1/Sall4/Ski/Tead2	7
BP	GO:0022404	molting cycle process	7/466	119/28943	0.00320036715317757	0.046114923280458	0.037396983028835	Celsr1/Fgfr2/Fzd3/Lgr4/Mreg/Numa1/Trps1	7
BP	GO:0022405	hair cycle process	7/466	119/28943	0.00320036715317757	0.046114923280458	0.037396983028835	Celsr1/Fgfr2/Fzd3/Lgr4/Mreg/Numa1/Trps1	7
BP	GO:0071897	DNA biosynthetic process	9/466	185/28943	0.00320692773730299	0.046114923280458	0.037396983028835	Ctc1/Cyp1b1/Dach1/Jade1/Nek7/Npm1/Polg2/Src/Terc	9
BP	GO:0051146	striated muscle cell differentiation	13/466	334/28943	0.00321268471366527	0.046114923280458	0.037396983028835	Bhlhe41/Casq2/Cdh2/Col14a1/Dmd/Fzd7/Il4ra/Irx3/Kdm6b/Msx1/Rarb/Rcan1/Ski	13
BP	GO:0060711	labyrinthine layer development	5/466	62/28943	0.00322590448217867	0.0461362993760317	0.0374143180134024	Fgfr2/Hey1/Hs6st1/Socs3/Zfp36l1	5
BP	GO:0048839	inner ear development	10/466	221/28943	0.00326828719714663	0.0465730925593395	0.0377685362599325	Anp32b/Atoh1/Celsr1/Fgfr2/Fzd3/Hey1/Mcm2/Mycn/Phox2b/Ttc8	10
BP	GO:0021542	dentate gyrus development	3/466	19/28943	0.00331676843030244	0.0468384945794725	0.0379837645230778	Btg2/Fezf2/Mdk	3
BP	GO:2000678	negative regulation of transcription regulatory region DNA binding	3/466	19/28943	0.00331676843030244	0.0468384945794725	0.0379837645230778	Ddit3/Hey1/Msx1	3
BP	GO:0010508	positive regulation of autophagy	8/466	152/28943	0.00332263920357814	0.0468384945794725	0.0379837645230778	Atg2a/Bnip3/Ddit3/Gnai3/Map3k7/Prkd1/Sesn2/Wipi1	8
BP	GO:0098773	skin epidermis development	7/466	120/28943	0.00335265162309356	0.0470927815486678	0.038189979014938	Celsr1/Fgfr2/Fzd3/Lgr4/Mreg/Numa1/Trps1	7
BP	GO:0000288	nuclear-transcribed mRNA catabolic process, deadenylation-dependent decay	5/466	63/28943	0.00345850757747349	0.0480647007144991	0.0389781586748918	Btg2/Dcps/Eif4enif1/Samd4b/Zfp36l1	5
BP	GO:0001736	establishment of planar polarity	5/466	63/28943	0.00345850757747349	0.0480647007144991	0.0389781586748918	Celsr1/Celsr3/Exoc5/Fzd3/Ttc8	5
BP	GO:0042551	neuron maturation	5/466	63/28943	0.00345850757747349	0.0480647007144991	0.0389781586748918	Ank3/Cdkn1c/Ednrb/Mecp2/Vsx1	5
BP	GO:0040001	establishment of mitotic spindle localization	4/466	39/28943	0.00349442043826454	0.0483928013510367	0.0392442324979301	Dynlt1b/Mad2l1/Mcph1/Numa1	4
BP	GO:0090100	positive regulation of transmembrane receptor protein serine/threonine kinase signaling pathway	7/466	121/28943	0.00351039833139477	0.0484434969732478	0.0392853442072988	Acvr2a/Cdkn1c/Msx1/Numa1/Rnf165/Snw1/Zc3h3	7
BP	GO:0021782	glial cell development	7/466	122/28943	0.00367373206389777	0.0505202384870977	0.0409694816106376	Cdk5/Dmd/Mdk/Olig1/Pard3/Ski/Vim	7
BP	GO:0001954	positive regulation of cell-matrix adhesion	5/466	64/28943	0.00370291569757687	0.0505679424950341	0.0410081672648315	Ccl28/Dmd/Jup/Skap1/Smad3	5
BP	GO:0007164	establishment of tissue polarity	5/466	64/28943	0.00370291569757687	0.0505679424950341	0.0410081672648315	Celsr1/Celsr3/Exoc5/Fzd3/Ttc8	5
BP	GO:0001837	epithelial to mesenchymal transition	8/466	155/28943	0.00374127707647334	0.0508681943470235	0.0412516570641083	Adipor1/Fgfr2/Hey1/Mdk/Msx1/Pdpn/Smad3/Tiam1	8
BP	GO:1900182	positive regulation of protein localization to nucleus	6/466	92/28943	0.0037507694789313	0.0508681943470235	0.0412516570641083	Ipo5/Jup/Npm1/Prkd1/Sesn2/Src	6
BP	GO:0042594	response to starvation	9/466	191/28943	0.00395615741048495	0.053197271795602	0.0431404267642684	4933438K21Rik/Ddit3/Hnrnpl/Nuak2/Pik3c2b/Prkd1/Sesn2/Wipi1/Xpr1	9
BP	GO:0090497	mesenchymal cell migration	5/466	65/28943	0.00395945606558029	0.053197271795602	0.0431404267642684	Cdh2/Ednrb/Phox2b/Sema3c/Tpbg	5
BP	GO:0001654	eye development	15/466	424/28943	0.00396308177882313	0.053197271795602	0.0431404267642684	Cdkn1c/Cyp1b1/Fgfr2/Mab21l1/Meis1/Nhs/Pbx1/Rarb/Sipa1l3/Ski/Smad3/Sox1/Ttc8/Vim/Vsx1	15
BP	GO:0008608	attachment of spindle microtubules to kinetochore	4/466	41/28943	0.00419531443243803	0.0552508737703725	0.0448057991152405	Incenp/Kif2c/Spc24/Tex14	4
BP	GO:0051294	establishment of spindle orientation	4/466	41/28943	0.00419531443243803	0.0552508737703725	0.0448057991152405	Dynlt1b/Mad2l1/Mcph1/Numa1	4
BP	GO:0060603	mammary gland duct morphogenesis	4/466	41/28943	0.00419531443243803	0.0552508737703725	0.0448057991152405	Ddr1/Fgfr2/Ptch1/Src	4
BP	GO:1901890	positive regulation of cell junction assembly	7/466	125/28943	0.00419851357270713	0.0552508737703725	0.0448057991152405	Bhlhb9/Efna5/Ephb3/Irx3/Lrrn3/Smad3/Tpbg	7
BP	GO:0042391	regulation of membrane potential	16/466	469/28943	0.00422108133409908	0.0552508737703725	0.0448057991152405	Ank2/Ank3/Bcl2l1/Bnip3/Cacna2d1/Casq2/Cdk5/Dmd/Jup/Mecp2/Nedd4/Ptpn3/Slc4a8/Slmap/Src/Tmem161b	16
BP	GO:0150063	visual system development	15/466	427/28943	0.00422644978735353	0.0552508737703725	0.0448057991152405	Cdkn1c/Cyp1b1/Fgfr2/Mab21l1/Meis1/Nhs/Pbx1/Rarb/Sipa1l3/Ski/Smad3/Sox1/Ttc8/Vim/Vsx1	15
BP	GO:0051148	negative regulation of muscle cell differentiation	5/466	66/28943	0.00422845487029803	0.0552508737703725	0.0448057991152405	Bhlhe41/Fzd7/Mecp2/Msx1/Rcan1	5
BP	GO:0060688	regulation of morphogenesis of a branching structure	5/466	66/28943	0.00422845487029803	0.0552508737703725	0.0448057991152405	Fgfr2/Lgr4/Mdk/Mecp2/Sall1	5
BP	GO:0048511	rhythmic process	12/466	306/28943	0.00428746716513133	0.0558364515247071	0.0452806744870963	2610005L07Rik/Bhlhe41/Cdk5/Id1/Kdm5c/Klf9/Lgr4/Mdk/Sox14/Spsb4/Src/Top1	12
BP	GO:0051983	regulation of chromosome segregation	7/466	126/28943	0.00438545668686811	0.0569240962028128	0.0461627019670327	Incenp/Kif2c/Mad2l1/Numa1/Smarcc1/Spc24/Tex14	7
BP	GO:0071900	regulation of protein serine/threonine kinase activity	13/466	347/28943	0.00442229829398463	0.0569485393456353	0.0461825241792859	Acsl1/Ccne1/Ccnl1/Cdkn1c/Incenp/Inppl1/Map3k7/Parp16/Pde5a/Pik3cg/Sash1/Sesn2/Src	13
BP	GO:0003177	pulmonary valve development	3/466	21/28943	0.00444525847422071	0.0569485393456353	0.0461825241792859	Hey1/Robo2/Smad6	3
BP	GO:0032332	positive regulation of chondrocyte differentiation	3/466	21/28943	0.00444525847422071	0.0569485393456353	0.0461825241792859	Smad3/Sox5/Zfp219	3
BP	GO:0043555	regulation of translation in response to stress	3/466	21/28943	0.00444525847422071	0.0569485393456353	0.0461825241792859	Nck2/Npm1/Sesn2	3
BP	GO:0140014	mitotic nuclear division	12/466	309/28943	0.00462873300879555	0.0591065159856912	0.0479325393597078	Banf1/Cdkn1c/Fgfr2/Hspa1b/Incenp/Kif2c/Mad2l1/Numa1/Smarcc1/Smc1a/Spc24/Tex14	12
BP	GO:0019722	calcium-mediated signaling	9/466	196/28943	0.00467956508407748	0.0595622313128697	0.0483021025540956	Ank2/Casq2/Cxcr4/Dmd/Ednrb/Homer3/Ncam1/Rcan1/Tox3	9
BP	GO:0045667	regulation of osteoblast differentiation	8/466	161/28943	0.00469994317271638	0.059628633865463	0.0483559518279478	Acvr2a/Hey1/Id1/Prkd1/Ptch1/Ski/Smad3/Smad6	8
BP	GO:0048738	cardiac muscle tissue development	11/466	271/28943	0.00474924949228676	0.0600604445439352	0.0487061295028901	2810429I04Rik/Col14a1/Fgfr2/Fzd7/Hey1/Irx3/Kdm6b/Meis1/Ncam1/Rarb/Zfpm1	11
BP	GO:0051784	negative regulation of nuclear division	5/466	68/28943	0.00480512586060651	0.0605723077236071	0.0491212259029613	Fgfr2/Incenp/Mad2l1/Spc24/Tex14	5
BP	GO:0070252	actin-mediated cell contraction	6/466	97/28943	0.00486191004454382	0.0610923073648269	0.0495429205816975	Ank2/Cacna2d1/Casq2/Jup/Pard3/Pdpn	6
BP	GO:0032924	activin receptor signaling pathway	4/466	43/28943	0.00498536046123134	0.0619278650707368	0.050220517661443	Acvr2a/Ski/Smad3/Zc3h3	4
BP	GO:0050919	negative chemotaxis	4/466	43/28943	0.00498536046123134	0.0619278650707368	0.050220517661443	Lgr4/Robo2/Sema3c/Slit1	4
BP	GO:0086065	cell communication involved in cardiac conduction	4/466	43/28943	0.00498536046123134	0.0619278650707368	0.050220517661443	Ank2/Cacna2d1/Irx3/Jup	4
BP	GO:0031647	regulation of protein stability	12/466	312/28943	0.00499138907384276	0.0619278650707368	0.050220517661443	Ank2/Id1/Msx1/Npm1/Prkd1/Qrsl1/Rpl11/Saxo1/Smad3/Src/Tcf3/Trim24	12
BP	GO:0006417	regulation of translation	14/466	394/28943	0.00508594656929882	0.0620715164344774	0.0503370120027477	Btg2/Cyp1b1/Dcps/Eif4enif1/Elavl4/Fastkd2/Hnrnpl/Lrpprc/Nck2/Npm1/Samd4b/Sesn2/Vim/Zfp36l1	14
BP	GO:0003180	aortic valve morphogenesis	3/466	22/28943	0.005086272080888	0.0620715164344774	0.0503370120027477	Hey1/Robo2/Smad6	3
BP	GO:0045606	positive regulation of epidermal cell differentiation	3/466	22/28943	0.005086272080888	0.0620715164344774	0.0503370120027477	Atoh1/Numa1/Ptch1	3
BP	GO:2000209	regulation of anoikis	3/466	22/28943	0.005086272080888	0.0620715164344774	0.0503370120027477	Bcl2l1/Src/Tle1	3
BP	GO:0051090	regulation of DNA-binding transcription factor activity	15/466	436/28943	0.00510339801011739	0.0620715164344774	0.0503370120027477	Cyp1b1/Ddit3/Id1/Jup/Npm1/Pbx1/Prkd1/Ptch1/Pura/Rnf220/Rpl11/Stk36/Tcf3/Trappc9/Trim26	15
BP	GO:0022029	telencephalon cell migration	5/466	69/28943	0.00511344300146725	0.0620715164344774	0.0503370120027477	Cdk5/Cxcr4/Fezf2/Fut10/Slit1	5
BP	GO:0045668	negative regulation of osteoblast differentiation	5/466	69/28943	0.00511344300146725	0.0620715164344774	0.0503370120027477	Id1/Ptch1/Ski/Smad3/Smad6	5
BP	GO:0008016	regulation of heart contraction	9/466	199/28943	0.0051605614176381	0.0622332081059547	0.0504681361652529	Ank2/Cacna2d1/Casq2/Dmd/Ednrb/Irx3/Jup/Pde5a/Tmem161b	9
BP	GO:0031330	negative regulation of cellular catabolic process	10/466	236/28943	0.00517423316822964	0.0622332081059547	0.0504681361652529	Eif4enif1/Elavl4/Fez1/Lrpprc/Pik3cg/Ptpn3/Rpl11/Senp1/Smarcc1/Srsf1	10
BP	GO:0051056	regulation of small GTPase mediated signal transduction	10/466	236/28943	0.00517423316822964	0.0622332081059547	0.0504681361652529	Arhgap17/Bcl6/Cdh2/Cyth1/Dynlt1b/Pik3cg/Ralgps2/Sipa1l3/Src/Stard13	10
BP	GO:0016570	histone modification	16/466	480/28943	0.00524994447137585	0.062951315871711	0.0510504869970116	Bcl6/Brms1l/Ing3/Jade1/Kdm5c/Kdm6b/Map3k7/Mecp2/Nfyb/Nnmt/Prkd1/Rbbp5/Rbbp7/Setbp1/Snw1/Tcf3	16
BP	GO:1902305	regulation of sodium ion transmembrane transport	5/466	70/28943	0.00543550801055504	0.0649782766125015	0.0526942545896074	Ank3/Dmd/Nedd4/Ptpn3/Slmap	5
BP	GO:0002028	regulation of sodium ion transport	6/466	100/28943	0.00563488034031624	0.0670422534997669	0.0543680404952142	Ank3/Dmd/Nedd4/Nkain1/Ptpn3/Slmap	6
BP	GO:0051304	chromosome separation	7/466	132/28943	0.00564225423555119	0.0670422534997669	0.0543680404952142	Incenp/Mad2l1/Numa1/Smarcc1/Spc24/Tex14/Top2b	7
BP	GO:0055117	regulation of cardiac muscle contraction	5/466	71/28943	0.00577163821748748	0.0682676530666449	0.0553617805590842	Ank2/Casq2/Dmd/Jup/Pde5a	5
BP	GO:0010880	regulation of release of sequestered calcium ion into cytosol by sarcoplasmic reticulum	3/466	23/28943	0.0057800987722331	0.0682676530666449	0.0553617805590842	Ank2/Casq2/Dmd	3
BP	GO:0046578	regulation of Ras protein signal transduction	9/466	203/28943	0.0058604935961987	0.0689795383577262	0.0559390852634015	Arhgap17/Bcl6/Cdh2/Cyth1/Dynlt1b/Pik3cg/Ralgps2/Src/Stard13	9
BP	GO:2000027	regulation of animal organ morphogenesis	7/466	133/28943	0.0058754501270883	0.0689795383577262	0.0559390852634015	Celsr1/Celsr3/Fzd3/Lgr4/Msx1/Robo2/Sall1	7
BP	GO:0046777	protein autophosphorylation	10/466	241/28943	0.00597351392938816	0.0699221139413203	0.0567034686906207	Cdk5/Ddr1/Ephb3/Ephb4/Fgfr2/Grk5/Prkd1/Src/Stk25/Trim24	10
BP	GO:0030178	negative regulation of Wnt signaling pathway	8/466	168/28943	0.00604486300091762	0.0705473180492849	0.0572104791278476	Cdh2/Ddit3/Jade1/Mdk/Sox13/Tle1/Tle3/Tpbg	8
BP	GO:0034504	protein localization to nucleus	12/466	320/28943	0.00607016105173284	0.070632968687767	0.0572799376728449	Cdk5/Eif4enif1/Ipo5/Jup/Msx1/Nol8/Npm1/Prkd1/Rpl11/Sesn2/Src/Srsf1	12
BP	GO:0021885	forebrain cell migration	5/466	72/28943	0.00612214848149896	0.0708188528756924	0.0574306808016775	Cdk5/Cxcr4/Fezf2/Fut10/Slit1	5
BP	GO:0051568	histone H3-K4 methylation	5/466	72/28943	0.00612214848149896	0.0708188528756924	0.0574306808016775	Nfyb/Nnmt/Rbbp5/Setbp1/Snw1	5
BP	GO:0033045	regulation of sister chromatid segregation	6/466	102/28943	0.00619771569216782	0.0712878297058832	0.0578109984366631	Incenp/Mad2l1/Numa1/Smarcc1/Spc24/Tex14	6
BP	GO:0007611	learning or memory	12/466	321/28943	0.00621706727412101	0.0712878297058832	0.0578109984366631	Bhlhb9/Btg2/Cdk5/Elavl4/Mdk/Mecp2/Ncam1/Nrxn3/Pde5a/Rcan1/Specc1/Tpbg	12
BP	GO:0090596	sensory organ morphogenesis	12/466	321/28943	0.00621706727412101	0.0712878297058832	0.0578109984366631	Atoh1/Celsr1/Fgfr2/Fzd3/Meis1/Msx1/Rarb/Ski/Sox1/Tshz1/Ttc8/Vsx1	12
BP	GO:0007094	mitotic spindle assembly checkpoint signaling	4/466	46/28943	0.00634810812979336	0.0719787518081324	0.0583713030039052	Incenp/Mad2l1/Spc24/Tex14	4
BP	GO:0071173	spindle assembly checkpoint signaling	4/466	46/28943	0.00634810812979336	0.0719787518081324	0.0583713030039052	Incenp/Mad2l1/Spc24/Tex14	4
BP	GO:1903115	regulation of actin filament-based movement	4/466	46/28943	0.00634810812979336	0.0719787518081324	0.0583713030039052	Ank2/Casq2/Jup/Pdpn	4
BP	GO:0048863	stem cell differentiation	11/466	282/28943	0.00635052806443477	0.0719787518081324	0.0583713030039052	Cdh2/Ednrb/Fgfr2/Mir130a/Msx1/Phox2b/Rbbp7/Sema3c/Sox5/Tead2/Terc	11
BP	GO:0034655	nucleobase-containing compound catabolic process	14/466	405/28943	0.00642914214927102	0.072660391014606	0.0589240795895075	Btg2/Dcps/Eif4enif1/Elavl4/Fastkd2/Lrpprc/Lsm6/Npm1/Pde5a/Samd4b/Srsf1/Vim/Xrn2/Zfp36l1	14
BP	GO:0003181	atrioventricular valve morphogenesis	3/466	24/28943	0.00652783835199165	0.0733542521096661	0.0594867675384502	Hey1/Smad6/Zfpm1	3
BP	GO:0048485	sympathetic nervous system development	3/466	24/28943	0.00652783835199165	0.0733542521096661	0.0594867675384502	Fzd3/Insm1/Phox2b	3
BP	GO:0007519	skeletal muscle tissue development	9/466	207/28943	0.00663148631699418	0.0743066543724732	0.0602591199295018	Btg2/Cdk5/Col19a1/Dmd/Phox2b/Rcan1/Ski/Snw1/Zbtb18	9
BP	GO:0009267	cellular response to starvation	8/466	171/28943	0.00670329821489348	0.0748979314749319	0.060738617198347	4933438K21Rik/Hnrnpl/Nuak2/Pik3c2b/Prkd1/Sesn2/Wipi1/Xpr1	8
BP	GO:0003179	heart valve morphogenesis	4/466	47/28943	0.00685203342695848	0.0755927101369802	0.0613020492499498	Hey1/Robo2/Smad6/Zfpm1	4
BP	GO:0060323	head morphogenesis	4/466	47/28943	0.00685203342695848	0.0755927101369802	0.0613020492499498	Cdk2ap1/Msx1/Ski/Ssbp3	4
BP	GO:0120163	negative regulation of cold-induced thermogenesis	4/466	47/28943	0.00685203342695848	0.0755927101369802	0.0613020492499498	Ddit3/Id1/Lgr4/Tle3	4
BP	GO:0046824	positive regulation of nucleocytoplasmic transport	5/466	74/28943	0.00686755495577406	0.0755927101369802	0.0613020492499498	Anp32b/Ipo5/Jup/Nedd4/Prkd1	5
BP	GO:0042303	molting cycle	7/466	137/28943	0.00688080097356698	0.0755927101369802	0.0613020492499498	Celsr1/Fgfr2/Fzd3/Lgr4/Mreg/Numa1/Trps1	7
BP	GO:0042633	hair cycle	7/466	137/28943	0.00688080097356698	0.0755927101369802	0.0613020492499498	Celsr1/Fgfr2/Fzd3/Lgr4/Mreg/Numa1/Trps1	7
BP	GO:0006941	striated muscle contraction	8/466	173/28943	0.00717147408779788	0.0785665949507216	0.0637137266853176	Ank2/Cacna2d1/Casq2/Cxcr4/Dmd/Jup/Pde5a/Srsf1	8
BP	GO:0022407	regulation of cell-cell adhesion	16/466	497/28943	0.0072333160872124	0.0788920361498801	0.063977643832654	Ank3/Bcl6/Ccl28/Efna5/Ephb3/Ephb4/Il4ra/Mdk/Nck2/Pde5a/Pdpn/Skap1/Smarcc1/Sox13/Src/Zfp608	16
BP	GO:0006334	nucleosome assembly	5/466	75/28943	0.00726306658853042	0.0788920361498801	0.063977643832654	Anp32b/Mcm2/Npm1/Rsf1/Tspyl2	5
BP	GO:0007059	chromosome segregation	13/466	369/28943	0.00728434425404195	0.0788920361498801	0.063977643832654	Banf1/Ccne1/Fmn2/Incenp/Kif2c/Mad2l1/Numa1/Smarcc1/Smc1a/Spc24/Tex14/Top1/Top2b	13
BP	GO:0014808	release of sequestered calcium ion into cytosol by sarcoplasmic reticulum	3/466	25/28943	0.00733049445345157	0.0788920361498801	0.063977643832654	Ank2/Casq2/Dmd	3
BP	GO:0060216	definitive hemopoiesis	3/466	25/28943	0.00733049445345157	0.0788920361498801	0.063977643832654	Meis1/Senp1/Zfpm1	3
BP	GO:0097150	neuronal stem cell population maintenance	3/466	25/28943	0.00733049445345157	0.0788920361498801	0.063977643832654	Cdh2/Fut10/Mcph1	3
BP	GO:0035137	hindlimb morphogenesis	4/466	48/28943	0.0073817109847841	0.0788920361498801	0.063977643832654	Msx1/Ptch1/Rarb/Sall1	4
BP	GO:0045841	negative regulation of mitotic metaphase/anaphase transition	4/466	48/28943	0.0073817109847841	0.0788920361498801	0.063977643832654	Incenp/Mad2l1/Spc24/Tex14	4
BP	GO:0071174	mitotic spindle checkpoint signaling	4/466	48/28943	0.0073817109847841	0.0788920361498801	0.063977643832654	Incenp/Mad2l1/Spc24/Tex14	4
BP	GO:0034728	nucleosome organization	6/466	106/28943	0.00744439552589666	0.0791319124414907	0.064172171958654	Anp32b/Mcm2/Npm1/Rsf1/Smarcc1/Tspyl2	6
BP	GO:0072091	regulation of stem cell proliferation	6/466	106/28943	0.00744439552589666	0.0791319124414907	0.064172171958654	Ccne1/Fgfr2/Pbx1/Ptch1/Rarb/Zfp36l1	6
BP	GO:0007422	peripheral nervous system development	5/466	76/28943	0.00767418871477878	0.0813546744345686	0.06597472494192	Cdk5/Dmd/Ednrb/Pard3/Ski	5
BP	GO:0030177	positive regulation of Wnt signaling pathway	7/466	140/28943	0.00771466246979458	0.0815638911121023	0.0661443895967107	Fgfr2/Lgr4/Rnf220/Sall1/Smad3/Src/Wls	7
BP	GO:0009953	dorsal/ventral pattern formation	6/466	107/28943	0.00778239489319123	0.0817247213349685	0.0662748151658583	Ddit3/Ptch1/Rfx4/Rnf220/Smad6/Sox1	6
BP	GO:1905818	regulation of chromosome separation	6/466	107/28943	0.00778239489319123	0.0817247213349685	0.0662748151658583	Incenp/Mad2l1/Numa1/Smarcc1/Spc24/Tex14	6
BP	GO:0031345	negative regulation of cell projection organization	9/466	213/28943	0.00793111648779588	0.0817247213349685	0.0662748151658583	Cdk5/Dpysl3/Gdi2/Id1/Inppl1/Ntm/Sema3c/Slit1/Vim	9
BP	GO:1902115	regulation of organelle assembly	9/466	213/28943	0.00793111648779588	0.0817247213349685	0.0662748151658583	Atg2a/Fez1/Gdi2/Hspa1b/Npm1/Numa1/Saxo1/Src/Wipi1	9
BP	GO:0016601	Rac protein signal transduction	4/466	49/28943	0.00793766680649834	0.0817247213349685	0.0662748151658583	Arhgap17/Dynlt1b/Pik3cg/Tiam1	4
BP	GO:0030901	midbrain development	4/466	49/28943	0.00793766680649834	0.0817247213349685	0.0662748151658583	Fgfr2/Fzd3/Msx1/Wls	4
BP	GO:0032210	regulation of telomere maintenance via telomerase	4/466	49/28943	0.00793766680649834	0.0817247213349685	0.0662748151658583	Ctc1/Nek7/Src/Terc	4
BP	GO:0033046	negative regulation of sister chromatid segregation	4/466	49/28943	0.00793766680649834	0.0817247213349685	0.0662748151658583	Incenp/Mad2l1/Spc24/Tex14	4
BP	GO:0033048	negative regulation of mitotic sister chromatid segregation	4/466	49/28943	0.00793766680649834	0.0817247213349685	0.0662748151658583	Incenp/Mad2l1/Spc24/Tex14	4
BP	GO:2000816	negative regulation of mitotic sister chromatid separation	4/466	49/28943	0.00793766680649834	0.0817247213349685	0.0662748151658583	Incenp/Mad2l1/Spc24/Tex14	4
BP	GO:0090263	positive regulation of canonical Wnt signaling pathway	6/466	108/28943	0.00813130668882235	0.0827833601188149	0.0671333202617553	Fgfr2/Lgr4/Rnf220/Smad3/Src/Wls	6
BP	GO:2001242	regulation of intrinsic apoptotic signaling pathway	8/466	177/28943	0.0081813490089365	0.0827833601188149	0.0671333202617553	Bcl2l1/Ddit3/Eno1/Fignl1/Msx1/Nck2/Rpl11/Src	8
BP	GO:0032925	regulation of activin receptor signaling pathway	3/466	26/28943	0.00818897808810074	0.0827833601188149	0.0671333202617553	Acvr2a/Ski/Zc3h3	3
BP	GO:0035020	regulation of Rac protein signal transduction	3/466	26/28943	0.00818897808810074	0.0827833601188149	0.0671333202617553	Arhgap17/Dynlt1b/Pik3cg	3
BP	GO:0045684	positive regulation of epidermis development	3/466	26/28943	0.00818897808810074	0.0827833601188149	0.0671333202617553	Atoh1/Numa1/Ptch1	3
BP	GO:1903514	release of sequestered calcium ion into cytosol by endoplasmic reticulum	3/466	26/28943	0.00818897808810074	0.0827833601188149	0.0671333202617553	Ank2/Casq2/Dmd	3
BP	GO:1904893	negative regulation of receptor signaling pathway via STAT	3/466	26/28943	0.00818897808810074	0.0827833601188149	0.0671333202617553	Adipor1/Clec12b/Socs3	3
BP	GO:0048562	embryonic organ morphogenesis	12/466	333/28943	0.00820887628943245	0.0827833601188149	0.0671333202617553	2610005L07Rik/Atoh1/Celsr1/Fgfr2/Fzd3/Msx1/Mycn/Rarb/Slc39a1/Smad3/Tead2/Tshz1	12
BP	GO:0030902	hindbrain development	8/466	178/28943	0.00844968708982318	0.0846231771216181	0.0686253232910469	Cdk5/Clp1/Mdk/Mecp2/Phox2b/Samd4b/Wls/Zbtb18	8
BP	GO:0034446	substrate adhesion-dependent cell spreading	6/466	109/28943	0.008491319617323	0.0846231771216181	0.0686253232910469	Efna5/Ephb3/Fzd7/Mdk/Pdpn/Src	6
BP	GO:0003197	endocardial cushion development	4/466	50/28943	0.00852041142643295	0.0846231771216181	0.0686253232910469	Hey1/Msx1/Nedd4/Robo2	4
BP	GO:0003254	regulation of membrane depolarization	4/466	50/28943	0.00852041142643295	0.0846231771216181	0.0686253232910469	Ank3/Ptpn3/Slmap/Src	4
BP	GO:0043618	regulation of transcription from RNA polymerase II promoter in response to stress	4/466	50/28943	0.00852041142643295	0.0846231771216181	0.0686253232910469	Ddit3/Nck2/Nedd4/Sesn2	4
BP	GO:1902100	negative regulation of metaphase/anaphase transition of cell cycle	4/466	50/28943	0.00852041142643295	0.0846231771216181	0.0686253232910469	Incenp/Mad2l1/Spc24/Tex14	4
BP	GO:0051216	cartilage development	9/466	216/28943	0.00864953257350412	0.0856891980140849	0.0694898149216955	Itgb8/Mdk/Msx1/Mycn/Rarb/Smad3/Sox5/Trps1/Zfp219	9
BP	GO:0061180	mammary gland epithelium development	5/466	79/28943	0.00900419276956899	0.0877995576499103	0.0712012150037411	Ddr1/Fgfr2/Msx1/Ptch1/Src	5
BP	GO:0000289	nuclear-transcribed mRNA poly(A) tail shortening	3/466	27/28943	0.00910411109355314	0.0877995576499103	0.0712012150037411	Btg2/Eif4enif1/Samd4b	3
BP	GO:0003176	aortic valve development	3/466	27/28943	0.00910411109355314	0.0877995576499103	0.0712012150037411	Hey1/Robo2/Smad6	3
BP	GO:0010839	negative regulation of keratinocyte proliferation	3/466	27/28943	0.00910411109355314	0.0877995576499103	0.0712012150037411	Fgfr2/Klf9/Ptch1	3
BP	GO:0023019	signal transduction involved in regulation of gene expression	3/466	27/28943	0.00910411109355314	0.0877995576499103	0.0712012150037411	Msx1/Smad3/Srsf1	3
BP	GO:0070584	mitochondrion morphogenesis	3/466	27/28943	0.00910411109355314	0.0877995576499103	0.0712012150037411	Bcl2l1/Fez1/Polg2	3
BP	GO:0098901	regulation of cardiac muscle cell action potential	3/466	27/28943	0.00910411109355314	0.0877995576499103	0.0712012150037411	Ank2/Jup/Tmem161b	3
BP	GO:0021532	neural tube patterning	4/466	51/28943	0.00913043963356555	0.0877995576499103	0.0712012150037411	Ptch1/Rnf220/Ssbp3/Tmem107	4
BP	GO:0021879	forebrain neuron differentiation	4/466	51/28943	0.00913043963356555	0.0877995576499103	0.0712012150037411	Fezf2/Fgfr2/Sox1/Zswim6	4
BP	GO:0031577	spindle checkpoint signaling	4/466	51/28943	0.00913043963356555	0.0877995576499103	0.0712012150037411	Incenp/Mad2l1/Spc24/Tex14	4
BP	GO:0045646	regulation of erythrocyte differentiation	4/466	51/28943	0.00913043963356555	0.0877995576499103	0.0712012150037411	Acvr2a/Senp1/Zfp36l1/Zfpm1	4
BP	GO:1905819	negative regulation of chromosome separation	4/466	51/28943	0.00913043963356555	0.0877995576499103	0.0712012150037411	Incenp/Mad2l1/Spc24/Tex14	4
BP	GO:0021549	cerebellum development	6/466	111/28943	0.00924539822262203	0.0886785605526353	0.0719140440468599	Cdk5/Clp1/Mdk/Mecp2/Samd4b/Zbtb18	6
BP	GO:0090316	positive regulation of intracellular protein transport	7/466	145/28943	0.0092669433987117	0.0886785605526353	0.0719140440468599	Ank3/Anp32b/Cdk5/Edem1/Ipo5/Jup/Prkd1	7
BP	GO:0000819	sister chromatid segregation	9/466	219/28943	0.00941627940644141	0.0896712515872495	0.0727190686925385	Incenp/Kif2c/Mad2l1/Numa1/Smarcc1/Smc1a/Spc24/Tex14/Top2b	9
BP	GO:0060538	skeletal muscle organ development	9/466	219/28943	0.00941627940644141	0.0896712515872495	0.0727190686925385	Btg2/Cdk5/Col19a1/Dmd/Phox2b/Rcan1/Ski/Snw1/Zbtb18	9
BP	GO:0051965	positive regulation of synapse assembly	5/466	80/28943	0.00948071238150918	0.0900667676243372	0.0730398131603682	Bhlhb9/Efna5/Ephb3/Lrrn3/Tpbg	5
BP	GO:0045581	negative regulation of T cell differentiation	4/466	52/28943	0.00976823022609387	0.0921305742907127	0.074713461025027	Bcl6/Il4ra/Mdk/Zfp608	4
BP	GO:0051985	negative regulation of chromosome segregation	4/466	52/28943	0.00976823022609387	0.0921305742907127	0.074713461025027	Incenp/Mad2l1/Spc24/Tex14	4
BP	GO:0061005	cell differentiation involved in kidney development	4/466	52/28943	0.00976823022609387	0.0921305742907127	0.074713461025027	Ednrb/Lgr4/Ptch1/Sall1	4
BP	GO:0099003	vesicle-mediated transport in synapse	10/466	260/28943	0.00991933304401172	0.0930314172714116	0.0754440013201058	Apba2/Bcl2l1/Cdh2/Cdk5/Cyth1/Ddc/Nedd4/Nrxn3/Slc4a8/Stxbp5l	10
BP	GO:0048706	embryonic skeletal system development	7/466	147/28943	0.00994775710708388	0.0930314172714116	0.0754440013201058	2610005L07Rik/Acvr2a/Fgfr2/Mycn/Pbx1/Slc39a1/Smad3	7
BP	GO:0007568	aging	5/466	81/28943	0.00997430042149938	0.0930314172714116	0.0754440013201058	Cdkn1c/Ctc1/Ncam1/Rnf165/Terc	5
BP	GO:0048663	neuron fate commitment	5/466	81/28943	0.00997430042149938	0.0930314172714116	0.0754440013201058	Atoh1/Fezf2/Olig1/Olig2/Sox1	5
BP	GO:0002089	lens morphogenesis in camera-type eye	3/466	28/28943	0.0100766294832498	0.0930314172714116	0.0754440013201058	Meis1/Ski/Sox1	3
BP	GO:0003171	atrioventricular valve development	3/466	28/28943	0.0100766294832498	0.0930314172714116	0.0754440013201058	Hey1/Smad6/Zfpm1	3
BP	GO:0003272	endocardial cushion formation	3/466	28/28943	0.0100766294832498	0.0930314172714116	0.0754440013201058	Hey1/Msx1/Robo2	3
BP	GO:0031670	cellular response to nutrient	3/466	28/28943	0.0100766294832498	0.0930314172714116	0.0754440013201058	Dcps/Snw1/Trim24	3
BP	GO:0060713	labyrinthine layer morphogenesis	3/466	28/28943	0.0100766294832498	0.0930314172714116	0.0754440013201058	Fgfr2/Socs3/Zfp36l1	3
BP	GO:0060412	ventricular septum morphogenesis	4/466	53/28943	0.0104342457957045	0.0956808193076972	0.0775925388420042	Fgfr2/Hey1/Robo2/Zfpm1	4
BP	GO:2000677	regulation of transcription regulatory region DNA binding	4/466	53/28943	0.0104342457957045	0.0956808193076972	0.0775925388420042	Ddit3/Hey1/Msx1/Rnf220	4
BP	GO:0001708	cell fate specification	6/466	114/28943	0.0104644256433453	0.0956808193076972	0.0775925388420042	Atoh1/Fzd7/Olig2/Ptch1/Rbbp7/Sox1	6
BP	GO:0007156	homophilic cell adhesion via plasma membrane adhesion molecules	6/466	114/28943	0.0104644256433453	0.0956808193076972	0.0775925388420042	Cdh2/Cdh6/Celsr1/Celsr3/Kirrel3/Robo2	6
BP	GO:0043279	response to alkaloid	5/466	82/28943	0.0104852359831217	0.0956808193076972	0.0775925388420042	Bcl2l1/Casq2/Cdk5/Mecp2/Ncam1	5
BP	GO:0010944	negative regulation of transcription by competitive promoter binding	2/466	10/28943	0.010686091680311	0.096174825122799	0.0779931537789771	Bhlhe41/Dach1	2
BP	GO:0032927	positive regulation of activin receptor signaling pathway	2/466	10/28943	0.010686091680311	0.096174825122799	0.0779931537789771	Acvr2a/Zc3h3	2
BP	GO:0036363	transforming growth factor beta activation	2/466	10/28943	0.010686091680311	0.096174825122799	0.0779931537789771	Itgb8/Ltbp1	2
BP	GO:0070561	vitamin D receptor signaling pathway	2/466	10/28943	0.010686091680311	0.096174825122799	0.0779931537789771	Snw1/Trim24	2
BP	GO:1900118	negative regulation of execution phase of apoptosis	2/466	10/28943	0.010686091680311	0.096174825122799	0.0779931537789771	Bcl2l1/Fzd3	2
BP	GO:2000807	regulation of synaptic vesicle clustering	2/466	10/28943	0.010686091680311	0.096174825122799	0.0779931537789771	Bcl2l1/Cdh2	2
BP	GO:0035264	multicellular organism growth	9/466	224/28943	0.0108069041791834	0.0970400779377359	0.078694832162763	Apba2/Cdkn1c/Ctc1/Etnk2/Ptch1/Rarb/Ttc8/Wdr11/Zfp36l1	9
BP	GO:0048813	dendrite morphogenesis	8/466	186/28943	0.0108396781471367	0.0971126518284477	0.0787536860947707	Bhlhb9/Btbd3/Cdk5/Elavl4/Ephb3/Id1/Nedd4/Tpbg	8
BP	GO:0006397	mRNA processing	15/466	476/28943	0.0109458551876496	0.0977236181904153	0.0792491504053309	Clp1/Dcps/Elavl4/Hnrnpf/Hnrnpl/Khdrbs3/Lsm6/Lsm8/Npm1/Rprd1b/Snw1/Srsf1/Xrn2/Zc3h3/Zfp36l1	15
BP	GO:0050807	regulation of synapse organization	10/466	264/28943	0.0109575681723807	0.0977236181904153	0.0792491504053309	Bhlhb9/Cdh2/Cdk5/Efna5/Ephb3/Lrrn3/Mecp2/Nedd4/Tpbg/Ywhaz	10
BP	GO:0009880	embryonic pattern specification	5/466	83/28943	0.011013793612531	0.0977613236071507	0.0792797276833452	Fgfr2/Meis1/Ptch1/Smad3/Smad6	5
BP	GO:1904888	cranial skeletal system development	5/466	83/28943	0.011013793612531	0.0977613236071507	0.0792797276833452	2610005L07Rik/Fgfr2/Slc39a1/Smad3/Tmem107	5
BP	GO:0072331	signal transduction by p53 class mediator	7/466	150/28943	0.0110363660517607	0.0977613236071507	0.0792797276833452	E2f2/Msx1/Npm1/Rpl11/Sesn2/Snw1/Trim24	7
BP	GO:0048384	retinoic acid receptor signaling pathway	3/466	29/28943	0.0111071867003744	0.0981392190151754	0.0795861826691776	Dhrs3/Rarb/Snw1	3
BP	GO:0048483	autonomic nervous system development	4/466	54/28943	0.0111289325402411	0.0981392190151754	0.0795861826691776	Ednrb/Fzd3/Insm1/Phox2b	4
BP	GO:1903305	regulation of regulated secretory pathway	8/466	187/28943	0.0111702538075069	0.0982832398767885	0.079702976655471	Apba2/Bcl2l1/Cdk5/Cyth1/Il4ra/Nrxn3/Slc4a8/Stxbp5l	8
BP	GO:0098813	nuclear chromosome segregation	11/466	306/28943	0.011301028512695	0.0992119311170302	0.0804561005485572	Ccne1/Fmn2/Incenp/Kif2c/Mad2l1/Numa1/Smarcc1/Smc1a/Spc24/Tex14/Top2b	11
BP	GO:0006986	response to unfolded protein	6/466	116/28943	0.0113378448870823	0.0993134608928614	0.0805384363095989	Ddit3/Derl3/Edem1/Hspa1b/Nck2/Parp16	6
BP	GO:0003206	cardiac chamber morphogenesis	7/466	151/28943	0.0114177138309269	0.0997908188823012	0.0809255506613065	Dhrs3/Fgfr2/Hey1/Robo2/Sema3c/Smad6/Zfpm1	7
BP	GO:0010976	positive regulation of neuron projection development	9/466	227/28943	0.0117120950231244	0.102006013494852	0.0827219668632223	Bhlhb9/Dmd/Dpysl3/Dynlt1b/Elavl4/Fez1/Mdk/Prkd1/Tiam1	9
BP	GO:0046700	heterocycle catabolic process	14/466	436/28943	0.011783980283578	0.102006013494852	0.0827219668632223	Btg2/Dcps/Eif4enif1/Elavl4/Fastkd2/Lrpprc/Lsm6/Npm1/Pde5a/Samd4b/Srsf1/Vim/Xrn2/Zfp36l1	14
BP	GO:0060541	respiratory system development	10/466	267/28943	0.0117888319689798	0.102006013494852	0.0827219668632223	Celsr1/Fgfr2/Hs6st1/Id1/Mycn/Numa1/Pdpn/Phox2b/Ski/Ywhaz	10
BP	GO:0071496	cellular response to external stimulus	11/466	308/28943	0.011818447925707	0.102006013494852	0.0827219668632223	4933438K21Rik/Dcps/Hnrnpl/Nuak2/Pik3c2b/Prkd1/Sesn2/Snw1/Trim24/Wipi1/Xpr1	11
BP	GO:0043620	regulation of DNA-templated transcription in response to stress	4/466	55/28943	0.0118527201035208	0.102006013494852	0.0827219668632223	Ddit3/Nck2/Nedd4/Sesn2	4
BP	GO:0048701	embryonic cranial skeleton morphogenesis	4/466	55/28943	0.0118527201035208	0.102006013494852	0.0827219668632223	2610005L07Rik/Fgfr2/Slc39a1/Smad3	4
BP	GO:0072132	mesenchyme morphogenesis	4/466	55/28943	0.0118527201035208	0.102006013494852	0.0827219668632223	Hey1/Msx1/Robo2/Smad3	4
BP	GO:0032886	regulation of microtubule-based process	10/466	268/28943	0.0120762438370488	0.103023239213599	0.0835468879567502	Ccnl1/Cfap45/Efna5/Fez1/Hspa1b/Map1b/Mcph1/Mecp2/Npm1/Numa1	10
BP	GO:1903522	regulation of blood circulation	10/466	268/28943	0.0120762438370488	0.103023239213599	0.0835468879567502	Ank2/Cacna2d1/Casq2/Dmd/Ednrb/Irx3/Jup/Pde5a/Smad6/Tmem161b	10
BP	GO:0019932	second-messenger-mediated signaling	11/466	309/28943	0.0120838400870695	0.103023239213599	0.0835468879567502	Ank2/Casq2/Cxcr4/Dmd/Ednrb/Homer3/Ncam1/Pde5a/Rasd1/Rcan1/Tox3	11
BP	GO:0043087	regulation of GTPase activity	12/466	351/28943	0.0120945674866183	0.103023239213599	0.0835468879567502	Arhgap29/Bcl6/Dynlt1b/Efna5/Ephb3/Ralgps2/Rapgef6/Sipa1l3/Tbc1d2/Tbc1d8/Tiam1/Ttc8	12
BP	GO:1902117	positive regulation of organelle assembly	5/466	85/28943	0.0121248496179008	0.103023239213599	0.0835468879567502	Atg2a/Numa1/Saxo1/Src/Wipi1	5
BP	GO:0071312	cellular response to alkaloid	3/466	30/28943	0.0121963567783682	0.103023239213599	0.0835468879567502	Bcl2l1/Casq2/Mecp2	3
BP	GO:0099022	vesicle tethering	3/466	30/28943	0.0121963567783682	0.103023239213599	0.0835468879567502	Exoc5/Trappc9/Wdr11	3
BP	GO:0000070	mitotic sister chromatid segregation	8/466	190/28943	0.0122066690753971	0.103023239213599	0.0835468879567502	Incenp/Kif2c/Mad2l1/Numa1/Smarcc1/Smc1a/Spc24/Tex14	8
BP	GO:0050680	negative regulation of epithelial cell proliferation	8/466	190/28943	0.0122066690753971	0.103023239213599	0.0835468879567502	Atp5a1/Cdkn1c/Fgfr2/Klf9/Npm1/Phox2b/Ptch1/Trim24	8
BP	GO:0001892	embryonic placenta development	6/466	118/28943	0.0122615212338684	0.103264588892515	0.0837426109289335	Cdkn1c/Fgfr2/Hey1/Hs6st1/Socs3/Zfp36l1	6
BP	GO:1901361	organic cyclic compound catabolic process	15/466	484/28943	0.0125801920968545	0.105721998967797	0.0857354522120316	Btg2/Cyp46a1/Dcps/Eif4enif1/Elavl4/Fastkd2/Lrpprc/Lsm6/Npm1/Pde5a/Samd4b/Srsf1/Vim/Xrn2/Zfp36l1	15
BP	GO:0000082	G1/S transition of mitotic cell cycle	9/466	230/28943	0.012672783066082	0.10599257034528	0.0859548725751595	Anp32b/Ccne1/Cdk5/E2f5/Hinfp/Jade1/Pdpn/Smarcc1/Tcf3	9
BP	GO:0099504	synaptic vesicle cycle	9/466	230/28943	0.012672783066082	0.10599257034528	0.0859548725751595	Apba2/Bcl2l1/Cdh2/Cdk5/Cyth1/Ddc/Nrxn3/Slc4a8/Stxbp5l	9
BP	GO:0030336	negative regulation of cell migration	11/466	312/28943	0.012907312025806	0.10599257034528	0.0859548725751595	Adipor1/Brms1l/Ccl28/Cyp1b1/Dach1/Dpysl3/Erdr1/Jup/Mecp2/Rbbp7/Stard13	11
BP	GO:0000290	deadenylation-dependent decapping of nuclear-transcribed mRNA	2/466	11/28943	0.0129226709732298	0.10599257034528	0.0859548725751595	Dcps/Eif4enif1	2
BP	GO:0006646	phosphatidylethanolamine biosynthetic process	2/466	11/28943	0.0129226709732298	0.10599257034528	0.0859548725751595	Etnk2/Pisd	2
BP	GO:0048382	mesendoderm development	2/466	11/28943	0.0129226709732298	0.10599257034528	0.0859548725751595	Ssbp3/Zfp36l1	2
BP	GO:0048664	neuron fate determination	2/466	11/28943	0.0129226709732298	0.10599257034528	0.0859548725751595	Atoh1/Fezf2	2
BP	GO:0060600	dichotomous subdivision of an epithelial terminal unit	2/466	11/28943	0.0129226709732298	0.10599257034528	0.0859548725751595	Celsr1/Sema3c	2
BP	GO:1901029	negative regulation of mitochondrial outer membrane permeabilization involved in apoptotic signaling pathway	2/466	11/28943	0.0129226709732298	0.10599257034528	0.0859548725751595	Acaa2/Bcl2l1	2
BP	GO:1902513	regulation of organelle transport along microtubule	2/466	11/28943	0.0129226709732298	0.10599257034528	0.0859548725751595	Fez1/Mecp2	2
BP	GO:1904667	negative regulation of ubiquitin protein ligase activity	2/466	11/28943	0.0129226709732298	0.10599257034528	0.0859548725751595	Mad2l1/Rpl11	2
BP	GO:0051650	establishment of vesicle localization	8/466	192/28943	0.0129357828033903	0.10599257034528	0.0859548725751595	Cdk5/Exoc5/Fgfr2/Mecp2/Mreg/Trappc9/Wdr11/Wipi1	8
BP	GO:0050920	regulation of chemotaxis	9/466	231/28943	0.0130056810393128	0.106343749537665	0.0862396619960995	Cxcr4/Fezf2/Mdk/Prkd1/Robo2/Sema3c/Slit1/Smad3/Tpbg	9
BP	GO:0002062	chondrocyte differentiation	6/466	120/28943	0.0132368546086707	0.10790953330178	0.0875094372594625	Mdk/Rarb/Smad3/Sox5/Trps1/Zfp219	6
BP	GO:0050803	regulation of synapse structure or activity	10/466	272/28943	0.0132790457037951	0.10790953330178	0.0875094372594625	Bhlhb9/Cdh2/Cdk5/Efna5/Ephb3/Lrrn3/Mecp2/Nedd4/Tpbg/Ywhaz	10
BP	GO:0006942	regulation of striated muscle contraction	5/466	87/28943	0.0133095682459368	0.10790953330178	0.0875094372594625	Ank2/Casq2/Dmd/Jup/Pde5a	5
BP	GO:0031116	positive regulation of microtubule polymerization	3/466	31/28943	0.0133446374103722	0.10790953330178	0.0875094372594625	Map1b/Mecp2/Numa1	3
BP	GO:0044270	cellular nitrogen compound catabolic process	14/466	443/28943	0.0133736238023796	0.10790953330178	0.0875094372594625	Btg2/Dcps/Eif4enif1/Elavl4/Fastkd2/Lrpprc/Lsm6/Npm1/Pde5a/Samd4b/Srsf1/Vim/Xrn2/Zfp36l1	14
BP	GO:0090329	regulation of DNA-templated DNA replication	4/466	57/28943	0.0133892327107217	0.10790953330178	0.0875094372594625	Dach1/Mcm2/Npm1/Polg2	4
BP	GO:2001222	regulation of neuron migration	4/466	57/28943	0.0133892327107217	0.10790953330178	0.0875094372594625	Cxcr4/Mdk/Sox14/Zswim6	4
BP	GO:0070646	protein modification by small protein removal	7/466	156/28943	0.0134686733870626	0.108327796383062	0.0878486284852	Cops8/Desi2/Senp1/Usp11/Usp17le/Usp48/Usp5	7
BP	GO:0030071	regulation of mitotic metaphase/anaphase transition	5/466	88/28943	0.0139301849689831	0.111422987638668	0.0903586796058088	Incenp/Mad2l1/Smarcc1/Spc24/Tex14	5
BP	GO:0035019	somatic stem cell population maintenance	5/466	88/28943	0.0139301849689831	0.111422987638668	0.0903586796058088	Erdr1/Sall1/Sall4/Ski/Smc1a	5
BP	GO:0050890	cognition	12/466	358/28943	0.0139384973094901	0.111422987638668	0.0903586796058088	Bhlhb9/Btg2/Cdk5/Elavl4/Mdk/Mecp2/Ncam1/Nrxn3/Pde5a/Rcan1/Specc1/Tpbg	12
BP	GO:0003170	heart valve development	4/466	58/28943	0.0142027331866047	0.112847170955386	0.0915136237223014	Hey1/Robo2/Smad6/Zfpm1	4
BP	GO:0014014	negative regulation of gliogenesis	4/466	58/28943	0.0142027331866047	0.112847170955386	0.0915136237223014	Atoh1/Mecp2/Mycn/Ski	4
BP	GO:1904356	regulation of telomere maintenance via telomere lengthening	4/466	58/28943	0.0142027331866047	0.112847170955386	0.0915136237223014	Ctc1/Nek7/Src/Terc	4
BP	GO:0046928	regulation of neurotransmitter secretion	6/466	122/28943	0.0142652144700545	0.11311509780388	0.0917308994997136	Apba2/Bcl2l1/Cyth1/Nrxn3/Slc4a8/Stxbp5l	6
BP	GO:0006936	muscle contraction	11/466	317/28943	0.0143735770669891	0.113516623703752	0.0920565176769755	Ank2/Cacna2d1/Casq2/Cxcr4/Dmd/Ednrb/Eno1/Jup/Pde5a/Slmap/Srsf1	11
BP	GO:0007548	sex differentiation	11/466	317/28943	0.0143735770669891	0.113516623703752	0.0920565176769755	2610005L07Rik/Acvr2a/Bcl2l1/Dach1/Eif2s2/Hsd17b3/Lgr4/Mir124-2hg/Mir135a-2/Pbx1/Src	11
BP	GO:0051150	regulation of smooth muscle cell differentiation	3/466	32/28943	0.0145524529298752	0.113923821214427	0.0923867352575945	Fgfr2/Mecp2/Rcan1	3
BP	GO:0070296	sarcoplasmic reticulum calcium ion transport	3/466	32/28943	0.0145524529298752	0.113923821214427	0.0923867352575945	Ank2/Casq2/Dmd	3
BP	GO:1902751	positive regulation of cell cycle G2/M phase transition	3/466	32/28943	0.0145524529298752	0.113923821214427	0.0923867352575945	Mecp2/Npm1/Pbx1	3
BP	GO:0001738	morphogenesis of a polarized epithelium	5/466	89/28943	0.014569967472885	0.113923821214427	0.0923867352575945	Celsr1/Celsr3/Exoc5/Fzd3/Ttc8	5
BP	GO:0034620	cellular response to unfolded protein	5/466	89/28943	0.014569967472885	0.113923821214427	0.0923867352575945	Ddit3/Derl3/Hspa1b/Nck2/Parp16	5
BP	GO:0007052	mitotic spindle organization	6/466	123/28943	0.014799698375613	0.114541628073743	0.0928877468822357	Eml1/Hspa1b/Incenp/Mecp2/Numa1/Smc1a	6
BP	GO:0006903	vesicle targeting	4/466	59/28943	0.0150468851959894	0.114541628073743	0.0928877468822357	Exoc5/Trappc9/Wdr11/Wipi1	4
BP	GO:0007528	neuromuscular junction development	4/466	59/28943	0.0150468851959894	0.114541628073743	0.0928877468822357	Fgfr2/Gphn/Nedd4/Pdzrn3	4
BP	GO:0071103	DNA conformation change	4/466	59/28943	0.0150468851959894	0.114541628073743	0.0928877468822357	Mcm2/Pura/Top1/Top2b	4
BP	GO:0097479	synaptic vesicle localization	4/466	59/28943	0.0150468851959894	0.114541628073743	0.0928877468822357	Bcl2l1/Cdh2/Cdk5/Fgfr2	4
BP	GO:0008593	regulation of Notch signaling pathway	5/466	90/28943	0.0152291545658612	0.114541628073743	0.0928877468822357	Bcl6/Hey1/Rita1/Robo2/Src	5
BP	GO:0060560	developmental growth involved in morphogenesis	10/466	278/28943	0.0152490191482645	0.114541628073743	0.0928877468822357	Cdk5/Cxcr4/Ddr1/Efna5/Fgfr2/Map1b/Mecp2/Sall1/Sema3c/Slit1	10
BP	GO:0010977	negative regulation of neuron projection development	7/466	160/28943	0.0152898683259015	0.114541628073743	0.0928877468822357	Cdk5/Dpysl3/Inppl1/Ntm/Sema3c/Slit1/Vim	7
BP	GO:0002176	male germ cell proliferation	2/466	12/28943	0.015343451881632	0.114541628073743	0.0928877468822357	Eif2s2/Src	2
BP	GO:0003183	mitral valve morphogenesis	2/466	12/28943	0.015343451881632	0.114541628073743	0.0928877468822357	Smad6/Zfpm1	2
BP	GO:0007183	SMAD protein complex assembly	2/466	12/28943	0.015343451881632	0.114541628073743	0.0928877468822357	Smad3/Smad6	2
BP	GO:0010998	regulation of translational initiation by eIF2 alpha phosphorylation	2/466	12/28943	0.015343451881632	0.114541628073743	0.0928877468822357	Nck2/Npm1	2
BP	GO:0035864	response to potassium ion	2/466	12/28943	0.015343451881632	0.114541628073743	0.0928877468822357	Mecp2/Nek7	2
BP	GO:0035865	cellular response to potassium ion	2/466	12/28943	0.015343451881632	0.114541628073743	0.0928877468822357	Mecp2/Nek7	2
BP	GO:0036092	phosphatidylinositol-3-phosphate biosynthetic process	2/466	12/28943	0.015343451881632	0.114541628073743	0.0928877468822357	Pik3c2b/Pik3cg	2
BP	GO:0036490	regulation of translation in response to endoplasmic reticulum stress	2/466	12/28943	0.015343451881632	0.114541628073743	0.0928877468822357	Nck2/Sesn2	2
BP	GO:0038063	collagen-activated tyrosine kinase receptor signaling pathway	2/466	12/28943	0.015343451881632	0.114541628073743	0.0928877468822357	Col4a2/Ddr1	2
BP	GO:0051231	spindle elongation	2/466	12/28943	0.015343451881632	0.114541628073743	0.0928877468822357	Incenp/Numa1	2
BP	GO:0071305	cellular response to vitamin D	2/466	12/28943	0.015343451881632	0.114541628073743	0.0928877468822357	Snw1/Trim24	2
BP	GO:0090232	positive regulation of spindle checkpoint	2/466	12/28943	0.015343451881632	0.114541628073743	0.0928877468822357	Incenp/Mad2l1	2
BP	GO:0090267	positive regulation of mitotic cell cycle spindle assembly checkpoint	2/466	12/28943	0.015343451881632	0.114541628073743	0.0928877468822357	Incenp/Mad2l1	2
BP	GO:1904152	regulation of retrograde protein transport, ER to cytosol	2/466	12/28943	0.015343451881632	0.114541628073743	0.0928877468822357	Derl3/Edem1	2
BP	GO:1990144	intrinsic apoptotic signaling pathway in response to hypoxia	2/466	12/28943	0.015343451881632	0.114541628073743	0.0928877468822357	Bnip3/Eno1	2
BP	GO:0000956	nuclear-transcribed mRNA catabolic process	6/466	124/28943	0.0153479374510202	0.114541628073743	0.0928877468822357	Btg2/Dcps/Eif4enif1/Samd4b/Xrn2/Zfp36l1	6
BP	GO:0045860	positive regulation of protein kinase activity	12/466	363/28943	0.0153814991702984	0.114574689842394	0.092914558385176	Acsl1/Cdk5/Clspn/Cops8/Incenp/Map3k7/Npm1/Parp16/Pde5a/Pik3cg/Sash1/Src	12
BP	GO:0048566	embryonic digestive tract development	3/466	33/28943	0.0158201572047906	0.115357696372493	0.0935495389909015	Fgfr2/Rarb/Sall1	3
BP	GO:1905314	semi-lunar valve development	3/466	33/28943	0.0158201572047906	0.115357696372493	0.0935495389909015	Hey1/Robo2/Smad6	3
BP	GO:0001656	metanephros development	5/466	91/28943	0.0159079794653478	0.115357696372493	0.0935495389909015	Irx3/Lgr4/Ptch1/Robo2/Sall1	5
BP	GO:0032273	positive regulation of protein polymerization	5/466	91/28943	0.0159079794653478	0.115357696372493	0.0935495389909015	Cdc42ep4/Map1b/Mecp2/Nck2/Numa1	5
BP	GO:1902099	regulation of metaphase/anaphase transition of cell cycle	5/466	91/28943	0.0159079794653478	0.115357696372493	0.0935495389909015	Incenp/Mad2l1/Smarcc1/Spc24/Tex14	5
BP	GO:0022037	metencephalon development	6/466	125/28943	0.0159100932768175	0.115357696372493	0.0935495389909015	Cdk5/Clp1/Mdk/Mecp2/Samd4b/Zbtb18	6
BP	GO:2000177	regulation of neural precursor cell proliferation	6/466	125/28943	0.0159100932768175	0.115357696372493	0.0935495389909015	Btg2/Cdh2/Fzd3/Insm1/Mdk/Sall1	6
BP	GO:0002066	columnar/cuboidal epithelial cell development	4/466	60/28943	0.0159220340773729	0.115357696372493	0.0935495389909015	Cdh2/Insm1/Rarb/Src	4
BP	GO:0006278	RNA-templated DNA biosynthetic process	4/466	60/28943	0.0159220340773729	0.115357696372493	0.0935495389909015	Ctc1/Nek7/Src/Terc	4
BP	GO:0007004	telomere maintenance via telomerase	4/466	60/28943	0.0159220340773729	0.115357696372493	0.0935495389909015	Ctc1/Nek7/Src/Terc	4
BP	GO:0009948	anterior/posterior axis specification	4/466	60/28943	0.0159220340773729	0.115357696372493	0.0935495389909015	Ddit3/Hey1/Ski/Wls	4
BP	GO:0021515	cell differentiation in spinal cord	4/466	60/28943	0.0159220340773729	0.115357696372493	0.0935495389909015	Olig2/Ptch1/Sox1/Sox13	4
BP	GO:0046902	regulation of mitochondrial membrane permeability	4/466	60/28943	0.0159220340773729	0.115357696372493	0.0935495389909015	Acaa2/Bcl2l1/Bnip3/Dynlt1b	4
BP	GO:0060443	mammary gland morphogenesis	4/466	60/28943	0.0159220340773729	0.115357696372493	0.0935495389909015	Ddr1/Fgfr2/Ptch1/Src	4
BP	GO:0034248	regulation of cellular amide metabolic process	14/466	453/28943	0.0159265774549361	0.115357696372493	0.0935495389909015	Btg2/Cyp1b1/Dcps/Eif4enif1/Elavl4/Fastkd2/Hnrnpl/Lrpprc/Nck2/Npm1/Samd4b/Sesn2/Vim/Zfp36l1	14
BP	GO:0048640	negative regulation of developmental growth	6/466	126/28943	0.016486325106315	0.119192493829296	0.0966593751395789	Cdk5/Mecp2/Meis1/Ptch1/Sema3c/Slit1	6
BP	GO:0007091	metaphase/anaphase transition of mitotic cell cycle	5/466	92/28943	0.0166066696944522	0.119684401116832	0.0970582882717091	Incenp/Mad2l1/Smarcc1/Spc24/Tex14	5
BP	GO:0008544	epidermis development	12/466	367/28943	0.0166152257843352	0.119684401116832	0.0970582882717091	Atoh1/Celsr1/Fgfr2/Fzd3/Hey1/Lgr4/Mreg/Mycn/Numa1/Ptch1/Trps1/Zfp36l1	12
BP	GO:0006605	protein targeting	10/466	282/28943	0.0166781653388291	0.119918143103501	0.0972478417716776	Ank3/Cdk5/Edem1/M6pr/Nedd4/Pard3/Rpl11/Sec62/Ywhaz/Zdhhc20	10
BP	GO:0010812	negative regulation of cell-substrate adhesion	4/466	61/28943	0.0168285081591145	0.120558328943165	0.0977670016721638	Bcl6/Efna5/Fzd7/Src	4
BP	GO:0045620	negative regulation of lymphocyte differentiation	4/466	61/28943	0.0168285081591145	0.120558328943165	0.0977670016721638	Bcl6/Il4ra/Mdk/Zfp608	4
BP	GO:2000146	negative regulation of cell motility	11/466	325/28943	0.0169765357206336	0.121397663616822	0.098447661690947	Adipor1/Brms1l/Ccl28/Cyp1b1/Dach1/Dpysl3/Erdr1/Jup/Mecp2/Rbbp7/Stard13	11
BP	GO:0044319	wound healing, spreading of cells	3/466	34/28943	0.0171480364471346	0.121958819794901	0.0989027323399978	Ddr1/Pard3/Pdpn	3
BP	GO:0060306	regulation of membrane repolarization	3/466	34/28943	0.0171480364471346	0.121958819794901	0.0989027323399978	Ank2/Cacna2d1/Casq2	3
BP	GO:0090505	epiboly involved in wound healing	3/466	34/28943	0.0171480364471346	0.121958819794901	0.0989027323399978	Ddr1/Pard3/Pdpn	3
BP	GO:0010965	regulation of mitotic sister chromatid separation	5/466	93/28943	0.0173254469841921	0.122187046533352	0.0990878132391387	Incenp/Mad2l1/Smarcc1/Spc24/Tex14	5
BP	GO:0030512	negative regulation of transforming growth factor beta receptor signaling pathway	5/466	93/28943	0.0173254469841921	0.122187046533352	0.0990878132391387	Brms1l/Ltbp1/Rbbp7/Ski/Smad6	5
BP	GO:0070301	cellular response to hydrogen peroxide	5/466	93/28943	0.0173254469841921	0.122187046533352	0.0990878132391387	Bnip3/Cyp1b1/Kdm6b/Src/Stk25	5
BP	GO:0010959	regulation of metal ion transport	14/466	458/28943	0.0173354619795602	0.122187046533352	0.0990878132391387	Ank2/Ank3/Cacna2d1/Casq2/Cdk5/Cxcr4/Dmd/Homer3/Nedd4/Nkain1/Pik3cg/Prkd1/Ptpn3/Slmap	14
BP	GO:0019439	aromatic compound catabolic process	14/466	458/28943	0.0173354619795602	0.122187046533352	0.0990878132391387	Btg2/Dcps/Eif4enif1/Elavl4/Fastkd2/Lrpprc/Lsm6/Npm1/Pde5a/Samd4b/Srsf1/Vim/Xrn2/Zfp36l1	14
BP	GO:0031334	positive regulation of protein-containing complex assembly	8/466	203/28943	0.0175265962199244	0.123313243171668	0.100001104503099	Cdc42ep4/Map1b/Mecp2/Nck2/Nek7/Numa1/Skap1/Src	8
BP	GO:0030048	actin filament-based movement	6/466	128/28943	0.0176816417689178	0.124017024428594	0.100571837225806	Ank2/Cacna2d1/Casq2/Jup/Pard3/Pdpn	6
BP	GO:0021872	forebrain generation of neurons	4/466	62/28943	0.0177666187575239	0.124017024428594	0.100571837225806	Fezf2/Fgfr2/Sox1/Zswim6	4
BP	GO:0002087	regulation of respiratory gaseous exchange by nervous system process	2/466	13/28943	0.0179419493770328	0.124017024428594	0.100571837225806	Mecp2/Phox2b	2
BP	GO:0003174	mitral valve development	2/466	13/28943	0.0179419493770328	0.124017024428594	0.100571837225806	Smad6/Zfpm1	2
BP	GO:0021794	thalamus development	2/466	13/28943	0.0179419493770328	0.124017024428594	0.100571837225806	Ncam1/Olig2	2
BP	GO:0045628	regulation of T-helper 2 cell differentiation	2/466	13/28943	0.0179419493770328	0.124017024428594	0.100571837225806	Bcl6/Il4ra	2
BP	GO:0048385	regulation of retinoic acid receptor signaling pathway	2/466	13/28943	0.0179419493770328	0.124017024428594	0.100571837225806	Dhrs3/Snw1	2
BP	GO:0060213	positive regulation of nuclear-transcribed mRNA poly(A) tail shortening	2/466	13/28943	0.0179419493770328	0.124017024428594	0.100571837225806	Btg2/Eif4enif1	2
BP	GO:0060601	lateral sprouting from an epithelium	2/466	13/28943	0.0179419493770328	0.124017024428594	0.100571837225806	Celsr1/Fgfr2	2
BP	GO:0090235	regulation of metaphase plate congression	2/466	13/28943	0.0179419493770328	0.124017024428594	0.100571837225806	Incenp/Numa1	2
BP	GO:0071902	positive regulation of protein serine/threonine kinase activity	8/466	204/28943	0.0179951754800101	0.12416671081207	0.100693225677619	Acsl1/Incenp/Map3k7/Parp16/Pde5a/Pik3cg/Sash1/Src	8
BP	GO:0051054	positive regulation of DNA metabolic process	11/466	328/28943	0.0180382769725416	0.124209415043093	0.100727856753402	Ctc1/Cyp1b1/Fmn2/Ing3/Mecp2/Nek7/Npm1/Polg2/Smarcc1/Src/Terc	11
BP	GO:0051899	membrane depolarization	5/466	94/28943	0.0180645271814517	0.124209415043093	0.100727856753402	Ank3/Cacna2d1/Ptpn3/Slmap/Src	5
BP	GO:0014044	Schwann cell development	3/466	35/28943	0.0185363119404307	0.126568254968254	0.102640762389447	Cdk5/Pard3/Ski	3
BP	GO:0031112	positive regulation of microtubule polymerization or depolymerization	3/466	35/28943	0.0185363119404307	0.126568254968254	0.102640762389447	Map1b/Mecp2/Numa1	3
BP	GO:0090504	epiboly	3/466	35/28943	0.0185363119404307	0.126568254968254	0.102640762389447	Ddr1/Pard3/Pdpn	3
BP	GO:0097345	mitochondrial outer membrane permeabilization	3/466	35/28943	0.0185363119404307	0.126568254968254	0.102640762389447	Acaa2/Bcl2l1/Bnip3	3
BP	GO:0010171	body morphogenesis	4/466	63/28943	0.0187366601934596	0.127493571870028	0.103391149856461	Cdk2ap1/Msx1/Ski/Ssbp3	4
BP	GO:0031124	mRNA 3'-end processing	4/466	63/28943	0.0187366601934596	0.127493571870028	0.103391149856461	Clp1/Rprd1b/Zc3h3/Zfp36l1	4
BP	GO:0043535	regulation of blood vessel endothelial cell migration	5/466	95/28943	0.018824120162584	0.127647007930074	0.10351557911548	Atp5a1/Jup/Mecp2/Prkd1/Stard13	5
BP	GO:0044784	metaphase/anaphase transition of cell cycle	5/466	95/28943	0.018824120162584	0.127647007930074	0.10351557911548	Incenp/Mad2l1/Smarcc1/Spc24/Tex14	5
BP	GO:0006937	regulation of muscle contraction	7/466	167/28943	0.0188872490800992	0.1278546482479	0.103683965418426	Ank2/Cacna2d1/Casq2/Dmd/Eno1/Jup/Pde5a	7
BP	GO:0046474	glycerophospholipid biosynthetic process	7/466	168/28943	0.0194456136922375	0.13140824510579	0.106565761417037	Cds2/Etnk2/Inppl1/Pik3c2b/Pik3cg/Pisd/Socs3	7
BP	GO:0010717	regulation of epithelial to mesenchymal transition	5/466	96/28943	0.0196044297525848	0.132027777768692	0.107068172585314	Adipor1/Mdk/Pdpn/Smad3/Tiam1	5
BP	GO:0051306	mitotic sister chromatid separation	5/466	96/28943	0.0196044297525848	0.132027777768692	0.107068172585314	Incenp/Mad2l1/Smarcc1/Spc24/Tex14	5
BP	GO:0043010	camera-type eye development	12/466	376/28943	0.0196626444022757	0.132193470827607	0.107202541680423	Cdkn1c/Cyp1b1/Fgfr2/Mab21l1/Meis1/Nhs/Ski/Smad3/Sox1/Ttc8/Vim/Vsx1	12
BP	GO:0010632	regulation of epithelial cell migration	9/466	248/28943	0.0197099387954818	0.132285305943054	0.107277015538548	Adipor1/Atp5a1/Jup/Mecp2/Pik3cg/Prkd1/Sash1/Src/Stard13	9
BP	GO:0033273	response to vitamin	3/466	36/28943	0.0199851426869142	0.133222993538362	0.108037435042551	Dcps/Snw1/Trim24	3
BP	GO:0043537	negative regulation of blood vessel endothelial cell migration	3/466	36/28943	0.0199851426869142	0.133222993538362	0.108037435042551	Jup/Mecp2/Stard13	3
BP	GO:0090312	positive regulation of protein deacetylation	3/466	36/28943	0.0199851426869142	0.133222993538362	0.108037435042551	Bcl6/Nnmt/Prkd1	3
BP	GO:1903715	regulation of aerobic respiration	3/466	36/28943	0.0199851426869142	0.133222993538362	0.108037435042551	Bnip3/Cox7a2l/Lexm	3
BP	GO:0006887	exocytosis	13/466	422/28943	0.0201914001954677	0.134327727869581	0.108933321408549	Apba2/Arhgap17/Bcl2l1/Cdk5/Cyth1/Exoc5/Il4ra/Ncam1/Nrxn3/Scrn1/Slc4a8/Stxbp5l/Ywhaz	13
BP	GO:0046822	regulation of nucleocytoplasmic transport	6/466	132/28943	0.0202479212596282	0.134327727869581	0.108933321408549	Anp32b/Cdk5/Ipo5/Jup/Nedd4/Prkd1	6
BP	GO:0045055	regulated exocytosis	10/466	291/28943	0.0202533289160085	0.134327727869581	0.108933321408549	Apba2/Arhgap17/Bcl2l1/Cdk5/Cyth1/Il4ra/Nrxn3/Slc4a8/Stxbp5l/Ywhaz	10
BP	GO:0001570	vasculogenesis	5/466	97/28943	0.020405653649761	0.134866989580632	0.109370636698734	Fgfr2/Hey1/Itgb8/Tead2/Zfp36l1	5
BP	GO:0061157	mRNA destabilization	5/466	97/28943	0.020405653649761	0.134866989580632	0.109370636698734	Btg2/Dcps/Eif4enif1/Samd4b/Zfp36l1	5
BP	GO:0043433	negative regulation of DNA-binding transcription factor activity	7/466	170/28943	0.0205967805980746	0.134866989580632	0.109370636698734	Cyp1b1/Ddit3/Id1/Pbx1/Ptch1/Pura/Rpl11	7
BP	GO:0003188	heart valve formation	2/466	14/28943	0.0207118387253247	0.134866989580632	0.109370636698734	Hey1/Zfpm1	2
BP	GO:0035435	phosphate ion transmembrane transport	2/466	14/28943	0.0207118387253247	0.134866989580632	0.109370636698734	Slc25a10/Xpr1	2
BP	GO:0036093	germ cell proliferation	2/466	14/28943	0.0207118387253247	0.134866989580632	0.109370636698734	Eif2s2/Src	2
BP	GO:0060670	branching involved in labyrinthine layer morphogenesis	2/466	14/28943	0.0207118387253247	0.134866989580632	0.109370636698734	Fgfr2/Socs3	2
BP	GO:0086069	bundle of His cell to Purkinje myocyte communication	2/466	14/28943	0.0207118387253247	0.134866989580632	0.109370636698734	Cacna2d1/Jup	2
BP	GO:1900262	regulation of DNA-directed DNA polymerase activity	2/466	14/28943	0.0207118387253247	0.134866989580632	0.109370636698734	Npm1/Polg2	2
BP	GO:1900264	positive regulation of DNA-directed DNA polymerase activity	2/466	14/28943	0.0207118387253247	0.134866989580632	0.109370636698734	Npm1/Polg2	2
BP	GO:1903671	negative regulation of sprouting angiogenesis	2/466	14/28943	0.0207118387253247	0.134866989580632	0.109370636698734	E2f2/Stard13	2
BP	GO:0003229	ventricular cardiac muscle tissue development	4/466	65/28943	0.0207736281059242	0.135045750976198	0.10951560358582	Col14a1/Fgfr2/Hey1/Irx3	4
BP	GO:0032412	regulation of ion transmembrane transporter activity	10/466	293/28943	0.0211184487639906	0.13706082341382	0.111149730336792	Ank2/Ank3/Cacna2d1/Casq2/Cdk5/Dmd/Ndufa4/Nedd4/Ptpn3/Slmap	10
BP	GO:0051017	actin filament bundle assembly	7/466	171/28943	0.0211897950900397	0.137297304924425	0.111341505458806	4930544G11Rik/Dpysl3/Fmn2/Id1/Smad3/Src/Ttc8	7
BP	GO:0050772	positive regulation of axonogenesis	5/466	98/28943	0.0212279833558123	0.137318517332911	0.111358707701024	Efna5/Map1b/Robo2/Stk25/Tiam1	5
BP	GO:0003203	endocardial cushion morphogenesis	3/466	37/28943	0.0214946279765622	0.137909252580455	0.111837765551616	Hey1/Msx1/Robo2	3
BP	GO:0033687	osteoblast proliferation	3/466	37/28943	0.0214946279765622	0.137909252580455	0.111837765551616	Fgfr2/Fignl1/Smad3	3
BP	GO:0035329	hippo signaling	3/466	37/28943	0.0214946279765622	0.137909252580455	0.111837765551616	Amotl2/Mob3b/Tead2	3
BP	GO:0045746	negative regulation of Notch signaling pathway	3/466	37/28943	0.0214946279765622	0.137909252580455	0.111837765551616	Bcl6/Hey1/Rita1	3
BP	GO:0060071	Wnt signaling pathway, planar cell polarity pathway	3/466	37/28943	0.0214946279765622	0.137909252580455	0.111837765551616	Celsr1/Celsr3/Fzd3	3
BP	GO:0006399	tRNA metabolic process	7/466	172/28943	0.0217945693659944	0.139223474263085	0.112903536075889	Alkbh8/Clp1/Dars/Lsm6/Qrsl1/Thumpd3/Urm1	7
BP	GO:0006081	cellular aldehyde metabolic process	4/466	66/28943	0.0218410586372549	0.139223474263085	0.112903536075889	Cyp1b1/Ednrb/Haghl/Tkfc	4
BP	GO:0060038	cardiac muscle cell proliferation	4/466	66/28943	0.0218410586372549	0.139223474263085	0.112903536075889	2810429I04Rik/Fgfr2/Meis1/Ncam1	4
BP	GO:1903307	positive regulation of regulated secretory pathway	4/466	66/28943	0.0218410586372549	0.139223474263085	0.112903536075889	Bcl2l1/Cdk5/Il4ra/Slc4a8	4
BP	GO:1901019	regulation of calcium ion transmembrane transporter activity	5/466	99/28943	0.0220716041112451	0.140240252236422	0.113728094069442	Ank2/Cacna2d1/Casq2/Cdk5/Dmd	5
BP	GO:0071824	protein-DNA complex subunit organization	8/466	212/28943	0.0220718830750941	0.140240252236422	0.113728094069442	Anp32b/Gtf2a1/Mcm2/Npm1/Rsf1/Smarcc1/Tbp/Tspyl2	8
BP	GO:0032414	positive regulation of ion transmembrane transporter activity	6/466	135/28943	0.0223308767212084	0.141656997007278	0.114877005883296	Ank2/Ank3/Cacna2d1/Cdk5/Dmd/Ndufa4	6
BP	GO:1901016	regulation of potassium ion transmembrane transporter activity	4/466	67/28943	0.0229414282641795	0.145142235612435	0.117703366629378	Ank2/Ank3/Casq2/Nedd4	4
BP	GO:0061572	actin filament bundle organization	7/466	174/28943	0.0230398057182438	0.145142235612435	0.117703366629378	4930544G11Rik/Dpysl3/Fmn2/Id1/Smad3/Src/Ttc8	7
BP	GO:0071634	regulation of transforming growth factor beta production	3/466	38/28943	0.0230648098799318	0.145142235612435	0.117703366629378	Itgb8/Ltbp1/Smad3	3
BP	GO:0086004	regulation of cardiac muscle cell contraction	3/466	38/28943	0.0230648098799318	0.145142235612435	0.117703366629378	Ank2/Casq2/Jup	3
BP	GO:1902110	positive regulation of mitochondrial membrane permeability involved in apoptotic process	3/466	38/28943	0.0230648098799318	0.145142235612435	0.117703366629378	Acaa2/Bcl2l1/Bnip3	3
BP	GO:0045017	glycerolipid biosynthetic process	8/466	214/28943	0.023185208312065	0.145666811967016	0.118128772802349	Acsl1/Cds2/Etnk2/Inppl1/Pik3c2b/Pik3cg/Pisd/Socs3	8
BP	GO:0033280	response to vitamin D	2/466	15/28943	0.0236469520244304	0.146231858981266	0.118586998732248	Snw1/Trim24	2
BP	GO:0043558	regulation of translational initiation in response to stress	2/466	15/28943	0.0236469520244304	0.146231858981266	0.118586998732248	Nck2/Npm1	2
BP	GO:0048308	organelle inheritance	2/466	15/28943	0.0236469520244304	0.146231858981266	0.118586998732248	Stk25/Ywhaz	2
BP	GO:0048313	Golgi inheritance	2/466	15/28943	0.0236469520244304	0.146231858981266	0.118586998732248	Stk25/Ywhaz	2
BP	GO:0048755	branching morphogenesis of a nerve	2/466	15/28943	0.0236469520244304	0.146231858981266	0.118586998732248	Fgfr2/Mecp2	2
BP	GO:0051645	Golgi localization	2/466	15/28943	0.0236469520244304	0.146231858981266	0.118586998732248	Stk25/Ywhaz	2
BP	GO:0051782	negative regulation of cell division	2/466	15/28943	0.0236469520244304	0.146231858981266	0.118586998732248	Ptch1/Tex14	2
BP	GO:0060211	regulation of nuclear-transcribed mRNA poly(A) tail shortening	2/466	15/28943	0.0236469520244304	0.146231858981266	0.118586998732248	Btg2/Eif4enif1	2
BP	GO:0070307	lens fiber cell development	2/466	15/28943	0.0236469520244304	0.146231858981266	0.118586998732248	Fgfr2/Vim	2
BP	GO:0110156	methylguanosine-cap decapping	2/466	15/28943	0.0236469520244304	0.146231858981266	0.118586998732248	Dcps/Eif4enif1	2
BP	GO:0016079	synaptic vesicle exocytosis	6/466	137/28943	0.0237969238688121	0.146402410344755	0.118725307678512	Apba2/Bcl2l1/Cyth1/Nrxn3/Slc4a8/Stxbp5l	6
BP	GO:0034968	histone lysine methylation	6/466	137/28943	0.0237969238688121	0.146402410344755	0.118725307678512	Mecp2/Nfyb/Nnmt/Rbbp5/Setbp1/Snw1	6
BP	GO:0050779	RNA destabilization	5/466	101/28943	0.0238234280754241	0.146402410344755	0.118725307678512	Btg2/Dcps/Eif4enif1/Samd4b/Zfp36l1	5
BP	GO:1903312	negative regulation of mRNA metabolic process	5/466	101/28943	0.0238234280754241	0.146402410344755	0.118725307678512	Eif4enif1/Elavl4/Hnrnpl/Npm1/Srsf1	5
BP	GO:0003012	muscle system process	13/466	432/28943	0.0238732882641945	0.146479941876875	0.118788182019065	Ank2/Cacna2d1/Casq2/Col14a1/Cxcr4/Dmd/Ednrb/Eno1/Jup/Pde5a/Slmap/Smad3/Srsf1	13
BP	GO:0031667	response to nutrient levels	12/466	387/28943	0.0239317293794158	0.146609800076701	0.118893490768372	4933438K21Rik/Dcps/Ddit3/Hnrnpl/Nuak2/Pik3c2b/Prkd1/Sesn2/Snw1/Trim24/Wipi1/Xpr1	12
BP	GO:0030968	endoplasmic reticulum unfolded protein response	4/466	68/28943	0.0240749471644029	0.14725780279564	0.119418989781682	Ddit3/Derl3/Nck2/Parp16	4
BP	GO:0044843	cell cycle G1/S phase transition	9/466	257/28943	0.024130550163927	0.147368717072554	0.119508935921377	Anp32b/Ccne1/Cdk5/E2f5/Hinfp/Jade1/Pdpn/Smarcc1/Tcf3	9
BP	GO:0010594	regulation of endothelial cell migration	7/466	176/28943	0.024333291329057	0.148376488057645	0.120326189681016	Atp5a1/Jup/Mecp2/Pik3cg/Prkd1/Sash1/Stard13	7
BP	GO:0010811	positive regulation of cell-substrate adhesion	6/466	138/28943	0.0245535598278431	0.148732167915431	0.120614628924955	Ccl28/Dmd/Jup/Mdk/Skap1/Smad3	6
BP	GO:0035966	response to topologically incorrect protein	6/466	138/28943	0.0245535598278431	0.148732167915431	0.120614628924955	Ddit3/Derl3/Edem1/Hspa1b/Nck2/Parp16	6
BP	GO:0002068	glandular epithelial cell development	3/466	39/28943	0.0246956756667373	0.148732167915431	0.120614628924955	Cdh2/Insm1/Rarb	3
BP	GO:0032435	negative regulation of proteasomal ubiquitin-dependent protein catabolic process	3/466	39/28943	0.0246956756667373	0.148732167915431	0.120614628924955	Rpl11/Senp1/Smarcc1	3
BP	GO:0045879	negative regulation of smoothened signaling pathway	3/466	39/28943	0.0246956756667373	0.148732167915431	0.120614628924955	Ptch1/Rfx4/Sall1	3
BP	GO:0060674	placenta blood vessel development	3/466	39/28943	0.0246956756667373	0.148732167915431	0.120614628924955	Hey1/Hs6st1/Socs3	3
BP	GO:0086091	regulation of heart rate by cardiac conduction	3/466	39/28943	0.0246956756667373	0.148732167915431	0.120614628924955	Ank2/Cacna2d1/Jup	3
BP	GO:0060395	SMAD protein signal transduction	5/466	102/28943	0.0247319699508497	0.148732167915431	0.120614628924955	Mir130a/Ski/Smad3/Smad6/Vim	5
BP	GO:0061014	positive regulation of mRNA catabolic process	5/466	102/28943	0.0247319699508497	0.148732167915431	0.120614628924955	Btg2/Dcps/Eif4enif1/Samd4b/Zfp36l1	5
BP	GO:0098742	cell-cell adhesion via plasma-membrane adhesion molecules	8/466	217/28943	0.0249283882219211	0.149684505155444	0.12138692858565	Cdh2/Cdh6/Celsr1/Celsr3/Efna5/Kirrel3/Lrrc4c/Robo2	8
BP	GO:0042273	ribosomal large subunit biogenesis	4/466	69/28943	0.025241808959045	0.15058859047172	0.122120098258812	Fastkd2/Npm1/Rpl11/Rpl14	4
BP	GO:0086003	cardiac muscle cell contraction	4/466	69/28943	0.025241808959045	0.15058859047172	0.122120098258812	Ank2/Cacna2d1/Casq2/Jup	4
BP	GO:0007266	Rho protein signal transduction	6/466	139/28943	0.0253261034374412	0.15058859047172	0.122120098258812	Bcl6/Cdc42ep4/Cdh2/Celsr1/Pdpn/Stard13	6
BP	GO:0032434	regulation of proteasomal ubiquitin-dependent protein catabolic process	6/466	139/28943	0.0253261034374412	0.15058859047172	0.122120098258812	Hspa1b/Rnf144b/Rpl11/Senp1/Smarcc1/Usp5	6
BP	GO:0034754	cellular hormone metabolic process	6/466	139/28943	0.0253261034374412	0.15058859047172	0.122120098258812	2610005L07Rik/Cyp1b1/Cyp46a1/Dhrs3/Dhrs9/Ednrb	6
BP	GO:0051588	regulation of neurotransmitter transport	6/466	139/28943	0.0253261034374412	0.15058859047172	0.122120098258812	Apba2/Bcl2l1/Cyth1/Nrxn3/Slc4a8/Stxbp5l	6
BP	GO:0010948	negative regulation of cell cycle process	10/466	302/28943	0.0253469735296919	0.15058859047172	0.122120098258812	Clspn/Fgfr2/Hinfp/Incenp/Jade1/Mad2l1/Npm1/Spc24/Tex14/Zfp36l1	10
BP	GO:2000112	regulation of cellular macromolecule biosynthetic process	14/466	482/28943	0.025457363673514	0.151016306678628	0.122466955514404	Btg2/Cyp1b1/Dcps/Eif4enif1/Elavl4/Fastkd2/Hnrnpl/Lrpprc/Nck2/Npm1/Samd4b/Sesn2/Vim/Zfp36l1	14
BP	GO:0030522	intracellular receptor signaling pathway	8/466	218/28943	0.0255292713384504	0.15121479544296	0.122627920347978	Dhrs3/Klf9/Nedd4/Rarb/Snw1/Src/Tkfc/Trim24	8
BP	GO:0021510	spinal cord development	5/466	103/28943	0.0256624801157676	0.151626024788541	0.122961407552633	Olig2/Ptch1/Rfx4/Sox1/Sox13	5
BP	GO:0065004	protein-DNA complex assembly	7/466	178/28943	0.0256758028246043	0.151626024788541	0.122961407552633	Anp32b/Gtf2a1/Mcm2/Npm1/Rsf1/Tbp/Tspyl2	7
BP	GO:0048732	gland development	14/466	483/28943	0.0258481485429038	0.152207866179869	0.123433252913941	Cdkn1c/Ctc1/Ddr1/Ephb3/Fgfr2/Insm1/Mdk/Msx1/Pbx1/Ptch1/Sema3c/Smad3/Src/Wls	14
BP	GO:0022898	regulation of transmembrane transporter activity	10/466	303/28943	0.0258517301317449	0.152207866179869	0.123433252913941	Ank2/Ank3/Cacna2d1/Casq2/Cdk5/Dmd/Ndufa4/Nedd4/Ptpn3/Slmap	10
BP	GO:0030278	regulation of ossification	6/466	140/28943	0.0261146754210672	0.152646493227404	0.123788958336086	Acvr2a/Dhrs3/Mdk/Pbx1/Smad3/Smad6	6
BP	GO:0071604	transforming growth factor beta production	3/466	40/28943	0.0263871601520597	0.152646493227404	0.123788958336086	Itgb8/Ltbp1/Smad3	3
BP	GO:1902686	mitochondrial outer membrane permeabilization involved in programmed cell death	3/466	40/28943	0.0263871601520597	0.152646493227404	0.123788958336086	Acaa2/Bcl2l1/Bnip3	3
BP	GO:1905332	positive regulation of morphogenesis of an epithelium	3/466	40/28943	0.0263871601520597	0.152646493227404	0.123788958336086	Lgr4/Mdk/Sall1	3
BP	GO:0061337	cardiac conduction	4/466	70/28943	0.0264421908347111	0.152646493227404	0.123788958336086	Ank2/Cacna2d1/Irx3/Jup	4
BP	GO:0090630	activation of GTPase activity	5/466	104/28943	0.0266151117164244	0.152646493227404	0.123788958336086	Arhgap29/Sipa1l3/Tbc1d2/Tbc1d8/Tiam1	5
BP	GO:0002098	tRNA wobble uridine modification	2/466	16/28943	0.0267412748115132	0.152646493227404	0.123788958336086	Alkbh8/Urm1	2
BP	GO:0010715	regulation of extracellular matrix disassembly	2/466	16/28943	0.0267412748115132	0.152646493227404	0.123788958336086	Ddr1/Pdpn	2
BP	GO:0021859	pyramidal neuron differentiation	2/466	16/28943	0.0267412748115132	0.152646493227404	0.123788958336086	Bcl6/Fgfr2	2
BP	GO:0031987	locomotion involved in locomotory behavior	2/466	16/28943	0.0267412748115132	0.152646493227404	0.123788958336086	Mecp2/Rcan1	2
BP	GO:0034112	positive regulation of homotypic cell-cell adhesion	2/466	16/28943	0.0267412748115132	0.152646493227404	0.123788958336086	Ank3/Pdpn	2
BP	GO:0038065	collagen-activated signaling pathway	2/466	16/28943	0.0267412748115132	0.152646493227404	0.123788958336086	Col4a2/Ddr1	2
BP	GO:0043084	penile erection	2/466	16/28943	0.0267412748115132	0.152646493227404	0.123788958336086	Acvr2a/Ednrb	2
BP	GO:0044065	regulation of respiratory system process	2/466	16/28943	0.0267412748115132	0.152646493227404	0.123788958336086	Mecp2/Phox2b	2
BP	GO:0044804	autophagy of nucleus	2/466	16/28943	0.0267412748115132	0.152646493227404	0.123788958336086	Atg2a/Wipi1	2
BP	GO:0051151	negative regulation of smooth muscle cell differentiation	2/466	16/28943	0.0267412748115132	0.152646493227404	0.123788958336086	Mecp2/Rcan1	2
BP	GO:0055057	neuroblast division	2/466	16/28943	0.0267412748115132	0.152646493227404	0.123788958336086	Fgfr2/Sox5	2
BP	GO:0070885	negative regulation of calcineurin-NFAT signaling cascade	2/466	16/28943	0.0267412748115132	0.152646493227404	0.123788958336086	Homer3/Rcan1	2
BP	GO:0072673	lamellipodium morphogenesis	2/466	16/28943	0.0267412748115132	0.152646493227404	0.123788958336086	Pdpn/Src	2
BP	GO:0106057	negative regulation of calcineurin-mediated signaling	2/466	16/28943	0.0267412748115132	0.152646493227404	0.123788958336086	Homer3/Rcan1	2
BP	GO:1901978	positive regulation of cell cycle checkpoint	2/466	16/28943	0.0267412748115132	0.152646493227404	0.123788958336086	Incenp/Mad2l1	2
BP	GO:0009855	determination of bilateral symmetry	6/466	141/28943	0.0269193933973242	0.153440542364748	0.124432893964748	Acvr2a/Ap1b1/Cfap45/Ddit3/Smad3/Tmem107	6
BP	GO:0001890	placenta development	7/466	180/28943	0.027068090829166	0.153842198310852	0.124758617603244	Cdkn1c/Etnk2/Fgfr2/Hey1/Hs6st1/Socs3/Zfp36l1	7
BP	GO:1902905	positive regulation of supramolecular fiber organization	7/466	180/28943	0.027068090829166	0.153842198310852	0.124758617603244	Cdc42ep4/Id1/Map1b/Mecp2/Nck2/Numa1/Smad3	7
BP	GO:0043393	regulation of protein binding	8/466	221/28943	0.0273924285173289	0.155460925481464	0.126071327420835	Cdk5/Id1/Mecp2/Rpl11/Src/Tex14/Tiam1/Zfpm1	8
BP	GO:0000079	regulation of cyclin-dependent protein serine/threonine kinase activity	4/466	71/28943	0.0276762536775304	0.15630785452273	0.126758146106193	Ccne1/Ccnl1/Cdkn1c/Src	4
BP	GO:0042733	embryonic digit morphogenesis	4/466	71/28943	0.0276762536775304	0.15630785452273	0.126758146106193	Msx1/Mycn/Sall1/Tmem107	4
BP	GO:2001244	positive regulation of intrinsic apoptotic signaling pathway	4/466	71/28943	0.0276762536775304	0.15630785452273	0.126758146106193	Ddit3/Msx1/Nck2/Rpl11	4
BP	GO:0009799	specification of symmetry	6/466	142/28943	0.0277403718425796	0.15630785452273	0.126758146106193	Acvr2a/Ap1b1/Cfap45/Ddit3/Smad3/Tmem107	6
BP	GO:0045727	positive regulation of translation	6/466	142/28943	0.0277403718425796	0.15630785452273	0.126758146106193	Cyp1b1/Fastkd2/Hnrnpl/Nck2/Npm1/Vim	6
BP	GO:1901991	negative regulation of mitotic cell cycle phase transition	7/466	181/28943	0.0277831282584	0.15632481178868	0.126771897632636	Clspn/Incenp/Jade1/Mad2l1/Spc24/Tex14/Zfp36l1	7
BP	GO:1901888	regulation of cell junction assembly	8/466	222/28943	0.0280338908033605	0.156536448336624	0.126943524685849	Bhlhb9/Efna5/Ephb3/Irx3/Lrrn3/Smad3/Src/Tpbg	8
BP	GO:0001709	cell fate determination	3/466	41/28943	0.0281391479720298	0.156536448336624	0.126943524685849	Atoh1/Fezf2/Ptch1	3
BP	GO:0030513	positive regulation of BMP signaling pathway	3/466	41/28943	0.0281391479720298	0.156536448336624	0.126943524685849	Msx1/Numa1/Rnf165	3
BP	GO:0042572	retinol metabolic process	3/466	41/28943	0.0281391479720298	0.156536448336624	0.126943524685849	Cyp1b1/Dhrs3/Dhrs9	3
BP	GO:0051154	negative regulation of striated muscle cell differentiation	3/466	41/28943	0.0281391479720298	0.156536448336624	0.126943524685849	Bhlhe41/Fzd7/Msx1	3
BP	GO:0060325	face morphogenesis	3/466	41/28943	0.0281391479720298	0.156536448336624	0.126943524685849	Cdk2ap1/Msx1/Ski	3
BP	GO:2000279	negative regulation of DNA biosynthetic process	3/466	41/28943	0.0281391479720298	0.156536448336624	0.126943524685849	Ctc1/Dach1/Src	3
BP	GO:2000785	regulation of autophagosome assembly	3/466	41/28943	0.0281391479720298	0.156536448336624	0.126943524685849	Atg2a/Fez1/Wipi1	3
BP	GO:0045766	positive regulation of angiogenesis	7/466	182/28943	0.0285108790583821	0.158073303076316	0.12818983990291	Cxcr4/Cyp1b1/Itgb8/Jup/Mdk/Prkd1/Sash1	7
BP	GO:1904018	positive regulation of vasculature development	7/466	182/28943	0.0285108790583821	0.158073303076316	0.12818983990291	Cxcr4/Cyp1b1/Itgb8/Jup/Mdk/Prkd1/Sash1	7
BP	GO:0032411	positive regulation of transporter activity	6/466	143/28943	0.0285777220553819	0.158073303076316	0.12818983990291	Ank2/Ank3/Cacna2d1/Cdk5/Dmd/Ndufa4	6
BP	GO:0035270	endocrine system development	6/466	143/28943	0.0285777220553819	0.158073303076316	0.12818983990291	Cdh2/Cdkn1c/Insm1/Mdk/Pbx1/Smad3	6
BP	GO:0045444	fat cell differentiation	9/466	265/28943	0.0286163721816265	0.158073303076316	0.12818983990291	Bnip3/Ddit3/Grk5/Smad3/Smad6/Sox13/Ttc8/Zfp36l1/Zfpm1	9
BP	GO:0034470	ncRNA processing	12/466	398/28943	0.0288464616599354	0.159120804640289	0.129039313249582	Alkbh8/Clp1/Eri3/Lsm6/Mecp2/Nol8/Npm1/Nr2f1/Rpl11/Rpl14/Thumpd3/Urm1	12
BP	GO:0007585	respiratory gaseous exchange by respiratory system	4/466	72/28943	0.0289441422184734	0.159213022860498	0.129114097787228	Dach1/Mecp2/Phox2b/Ywhaz	4
BP	GO:0032922	circadian regulation of gene expression	4/466	72/28943	0.0289441422184734	0.159213022860498	0.129114097787228	Bhlhe41/Id1/Lgr4/Top1	4
BP	GO:0007626	locomotory behavior	9/466	266/28943	0.0292155463660534	0.16048148583476	0.13014276020162	Apba2/Celsr1/Elavl4/Fezf2/Mecp2/Meis1/Npas3/Rcan1/Selenop	9
BP	GO:0042471	ear morphogenesis	6/466	144/28943	0.0294315521226642	0.161442530681225	0.130922121312006	Atoh1/Celsr1/Fgfr2/Fzd3/Msx1/Tshz1	6
BP	GO:0042176	regulation of protein catabolic process	11/466	355/28943	0.0299274438112141	0.162237292696235	0.13156663505014	Fmn2/Hspa1b/Mad2l1/Nedd4/Ptpn3/Rnf144b/Rpl11/Senp1/Smad3/Smarcc1/Usp5	11
BP	GO:0014037	Schwann cell differentiation	3/466	42/28943	0.0299514757907925	0.162237292696235	0.13156663505014	Cdk5/Pard3/Ski	3
BP	GO:0086002	cardiac muscle cell action potential involved in contraction	3/466	42/28943	0.0299514757907925	0.162237292696235	0.13156663505014	Ank2/Cacna2d1/Jup	3
BP	GO:0090175	regulation of establishment of planar polarity	3/466	42/28943	0.0299514757907925	0.162237292696235	0.13156663505014	Celsr1/Celsr3/Fzd3	3
BP	GO:0003198	epithelial to mesenchymal transition involved in endocardial cushion formation	2/466	17/28943	0.0299889427384091	0.162237292696235	0.13156663505014	Hey1/Msx1	2
BP	GO:0007250	activation of NF-kappaB-inducing kinase activity	2/466	17/28943	0.0299889427384091	0.162237292696235	0.13156663505014	Cops8/Map3k7	2
BP	GO:0045064	T-helper 2 cell differentiation	2/466	17/28943	0.0299889427384091	0.162237292696235	0.13156663505014	Bcl6/Il4ra	2
BP	GO:0097094	craniofacial suture morphogenesis	2/466	17/28943	0.0299889427384091	0.162237292696235	0.13156663505014	Fgfr2/Tmem107	2
BP	GO:0110154	RNA decapping	2/466	17/28943	0.0299889427384091	0.162237292696235	0.13156663505014	Dcps/Eif4enif1	2
BP	GO:2001171	positive regulation of ATP biosynthetic process	2/466	17/28943	0.0299889427384091	0.162237292696235	0.13156663505014	Bcl2l1/Eno1	2
BP	GO:1990830	cellular response to leukemia inhibitory factor	10/466	311/28943	0.0301519525456532	0.162895095277547	0.132100081280118	Mir135a-2/Mir181a-1/Mir219a-1/Mir219a-2/Nfyb/Nol8/Parp16/Socs3/Sox1/Tex14	10
BP	GO:2001233	regulation of apoptotic signaling pathway	12/466	401/28943	0.0303051840163667	0.16349833845867	0.13258928246277	Acaa2/Bcl2l1/Ddit3/Eno1/Fignl1/Gnai3/Map3k7/Msx1/Nck2/Rpl11/Src/Trps1	12
BP	GO:1990823	response to leukemia inhibitory factor	10/466	312/28943	0.0307229671324032	0.165503223760009	0.134215147936576	Mir135a-2/Mir181a-1/Mir219a-1/Mir219a-2/Nfyb/Nol8/Parp16/Socs3/Sox1/Tex14	10
BP	GO:0007051	spindle organization	7/466	185/28943	0.030771263916604	0.165503223760009	0.134215147936576	Eml1/Hspa1b/Incenp/Kiz/Mecp2/Numa1/Smc1a	7
BP	GO:0048638	regulation of developmental growth	12/466	402/28943	0.0308030408828696	0.165503223760009	0.134215147936576	Cdk5/Col14a1/Cxcr4/Efna5/Fgfr2/Map1b/Mecp2/Meis1/Ncam1/Ptch1/Sema3c/Slit1	12
BP	GO:0002065	columnar/cuboidal epithelial cell differentiation	6/466	146/28943	0.0311890679199886	0.16733092801407	0.135697328109688	Cdh2/Fgfr2/Insm1/Map1b/Rarb/Src	6
BP	GO:0007162	negative regulation of cell adhesion	10/466	313/28943	0.0313015779859351	0.16733092801407	0.135697328109688	Bcl6/Ccl28/Cyp1b1/Efna5/Fzd7/Il4ra/Mdk/Pde5a/Src/Zfp608	10
BP	GO:0045787	positive regulation of cell cycle	11/466	358/28943	0.0315290281692273	0.16733092801407	0.135697328109688	Anp32b/Fgfr2/Incenp/Mad2l1/Mecp2/Msx1/Npm1/Numa1/Pbx1/Src/Tcf3	11
BP	GO:0035051	cardiocyte differentiation	7/466	186/28943	0.0315507114047955	0.16733092801407	0.135697328109688	Col14a1/Fzd7/Irx3/Kdm6b/Rarb/Sema3c/Smad6	7
BP	GO:0010633	negative regulation of epithelial cell migration	4/466	74/28943	0.0315818954883343	0.16733092801407	0.135697328109688	Adipor1/Jup/Mecp2/Stard13	4
BP	GO:0010833	telomere maintenance via telomere lengthening	4/466	74/28943	0.0315818954883343	0.16733092801407	0.135697328109688	Ctc1/Nek7/Src/Terc	4
BP	GO:1904029	regulation of cyclin-dependent protein kinase activity	4/466	74/28943	0.0315818954883343	0.16733092801407	0.135697328109688	Ccne1/Ccnl1/Cdkn1c/Src	4
BP	GO:0031123	RNA 3'-end processing	5/466	109/28943	0.031714991918909	0.16733092801407	0.135697328109688	Clp1/Eri3/Rprd1b/Zc3h3/Zfp36l1	5
BP	GO:0035967	cellular response to topologically incorrect protein	5/466	109/28943	0.031714991918909	0.16733092801407	0.135697328109688	Ddit3/Derl3/Hspa1b/Nck2/Parp16	5
BP	GO:0048704	embryonic skeletal system morphogenesis	5/466	109/28943	0.031714991918909	0.16733092801407	0.135697328109688	2610005L07Rik/Fgfr2/Mycn/Slc39a1/Smad3	5
BP	GO:0009309	amine biosynthetic process	3/466	43/28943	0.0318239344405096	0.16733092801407	0.135697328109688	Ddc/Insm1/Nnmt	3
BP	GO:0035794	positive regulation of mitochondrial membrane permeability	3/466	43/28943	0.0318239344405096	0.16733092801407	0.135697328109688	Acaa2/Bcl2l1/Bnip3	3
BP	GO:0042401	cellular biogenic amine biosynthetic process	3/466	43/28943	0.0318239344405096	0.16733092801407	0.135697328109688	Ddc/Insm1/Nnmt	3
BP	GO:0045880	positive regulation of smoothened signaling pathway	3/466	43/28943	0.0318239344405096	0.16733092801407	0.135697328109688	Rab34/Scube1/Stk36	3
BP	GO:0060563	neuroepithelial cell differentiation	3/466	43/28943	0.0318239344405096	0.16733092801407	0.135697328109688	Cdh2/Insm1/Map1b	3
BP	GO:0098751	bone cell development	3/466	43/28943	0.0318239344405096	0.16733092801407	0.135697328109688	Meis1/Src/Zfpm1	3
BP	GO:0051783	regulation of nuclear division	6/466	147/28943	0.0320929534864952	0.167894226893873	0.136154136386697	Fgfr2/Incenp/Mad2l1/Msx1/Spc24/Tex14	6
BP	GO:0090101	negative regulation of transmembrane receptor protein serine/threonine kinase signaling pathway	6/466	147/28943	0.0320929534864952	0.167894226893873	0.136154136386697	Brms1l/Ltbp1/Rbbp7/Ski/Skor1/Smad6	6
BP	GO:1901655	cellular response to ketone	6/466	147/28943	0.0320929534864952	0.167894226893873	0.136154136386697	Dcps/Efna5/Klf9/Mir130a/Mir181b-1/Src	6
BP	GO:0033157	regulation of intracellular protein transport	8/466	228/28943	0.032101820143451	0.167894226893873	0.136154136386697	Ank3/Anp32b/Cdk5/Derl3/Edem1/Ipo5/Jup/Prkd1	8
BP	GO:0007612	learning	7/466	187/28943	0.0323432847558011	0.168486232483345	0.136634224423444	Btg2/Cdk5/Elavl4/Mecp2/Nrxn3/Specc1/Tpbg	7
BP	GO:0043484	regulation of RNA splicing	7/466	187/28943	0.0323432847558011	0.168486232483345	0.136634224423444	Ccnl1/Hnrnpf/Hnrnpl/Khdrbs3/Npm1/Snw1/Srsf1	7
BP	GO:0051091	positive regulation of DNA-binding transcription factor activity	9/466	271/28943	0.0323435305173977	0.168486232483345	0.136634224423444	Ddit3/Jup/Npm1/Prkd1/Rnf220/Stk36/Tcf3/Trappc9/Trim26	9
BP	GO:0071456	cellular response to hypoxia	5/466	110/28943	0.0328032000432676	0.170654743082237	0.138392782137428	Acaa2/Bnip3/Eno1/Fmn2/Zfp36l1	5
BP	GO:1903038	negative regulation of leukocyte cell-cell adhesion	6/466	148/28943	0.0330137185251748	0.171296774352919	0.138913438593639	Bcl6/Ccl28/Il4ra/Mdk/Pde5a/Zfp608	6
BP	GO:1903313	positive regulation of mRNA metabolic process	6/466	148/28943	0.0330137185251748	0.171296774352919	0.138913438593639	Btg2/Dcps/Eif4enif1/Samd4b/Snw1/Zfp36l1	6
BP	GO:0000083	regulation of transcription involved in G1/S transition of mitotic cell cycle	2/466	18/28943	0.0333842383139732	0.172084153720651	0.139551965360197	Cdk5/Hinfp	2
BP	GO:0002076	osteoblast development	2/466	18/28943	0.0333842383139732	0.172084153720651	0.139551965360197	Hey1/Smad3	2
BP	GO:0007398	ectoderm development	2/466	18/28943	0.0333842383139732	0.172084153720651	0.139551965360197	Fzd7/Sall1	2
BP	GO:0097091	synaptic vesicle clustering	2/466	18/28943	0.0333842383139732	0.172084153720651	0.139551965360197	Bcl2l1/Cdh2	2
BP	GO:1902570	protein localization to nucleolus	2/466	18/28943	0.0333842383139732	0.172084153720651	0.139551965360197	Nol8/Npm1	2
BP	GO:0048588	developmental cell growth	9/466	273/28943	0.0336573797916848	0.172869028421551	0.140188460962517	Cdk5/Col14a1/Cxcr4/Ddr1/Efna5/Map1b/Mecp2/Sema3c/Slit1	9
BP	GO:0032409	regulation of transporter activity	10/466	317/28943	0.0336928781547485	0.172869028421551	0.140188460962517	Ank2/Ank3/Cacna2d1/Casq2/Cdk5/Dmd/Ndufa4/Nedd4/Ptpn3/Slmap	10
BP	GO:0008207	C21-steroid hormone metabolic process	3/466	44/28943	0.0337562709961229	0.172869028421551	0.140188460962517	Cyp46a1/Dhrs9/Ednrb	3
BP	GO:0042220	response to cocaine	3/466	44/28943	0.0337562709961229	0.172869028421551	0.140188460962517	Cdk5/Mecp2/Ncam1	3
BP	GO:1902108	regulation of mitochondrial membrane permeability involved in apoptotic process	3/466	44/28943	0.0337562709961229	0.172869028421551	0.140188460962517	Acaa2/Bcl2l1/Bnip3	3
BP	GO:0014909	smooth muscle cell migration	5/466	111/28943	0.0339144171102792	0.173453059160895	0.140662081779681	Cyp1b1/Ddit3/Ddr1/Mdk/Src	5
BP	GO:0030218	erythrocyte differentiation	6/466	150/28943	0.0349062499768292	0.178293871634895	0.14458774768256	Acvr2a/Bcl6/Senp1/Tcf3/Zfp36l1/Zfpm1	6
BP	GO:0018205	peptidyl-lysine modification	12/466	410/28943	0.0349997559515904	0.178539611099358	0.144787030559518	Ing3/Jade1/Map3k7/Mecp2/Nfyb/Nnmt/Rbbp5/Sae1/Senp1/Setbp1/Snw1/Tcf3	12
BP	GO:0017145	stem cell division	3/466	45/28943	0.0357481907865577	0.181141102598442	0.14689671494193	Fgfr2/Fut10/Fzd7	3
BP	GO:0034198	cellular response to amino acid starvation	3/466	45/28943	0.0357481907865577	0.181141102598442	0.14689671494193	Hnrnpl/Prkd1/Sesn2	3
BP	GO:0044088	regulation of vacuole organization	3/466	45/28943	0.0357481907865577	0.181141102598442	0.14689671494193	Atg2a/Fez1/Wipi1	3
BP	GO:0086009	membrane repolarization	3/466	45/28943	0.0357481907865577	0.181141102598442	0.14689671494193	Ank2/Cacna2d1/Casq2	3
BP	GO:0018022	peptidyl-lysine methylation	6/466	151/28943	0.0358781894035562	0.181141102598442	0.14689671494193	Mecp2/Nfyb/Nnmt/Rbbp5/Setbp1/Snw1	6
BP	GO:0071453	cellular response to oxygen levels	6/466	151/28943	0.0358781894035562	0.181141102598442	0.14689671494193	Acaa2/Bnip3/Eno1/Fmn2/Ndufs2/Zfp36l1	6
BP	GO:0097306	cellular response to alcohol	6/466	151/28943	0.0358781894035562	0.181141102598442	0.14689671494193	Efna5/Jup/Klf9/Mir130a/Mir181b-1/Ptch1	6
BP	GO:1900180	regulation of protein localization to nucleus	6/466	151/28943	0.0358781894035562	0.181141102598442	0.14689671494193	Ipo5/Jup/Npm1/Prkd1/Sesn2/Src	6
BP	GO:0055017	cardiac muscle tissue growth	5/466	113/28943	0.0362062723372706	0.181742934257198	0.147384771447886	2810429I04Rik/Col14a1/Fgfr2/Meis1/Ncam1	5
BP	GO:1902106	negative regulation of leukocyte differentiation	5/466	113/28943	0.0362062723372706	0.181742934257198	0.147384771447886	Bcl6/Il4ra/Mdk/Zfp608/Zfpm1	5
BP	GO:0051222	positive regulation of protein transport	10/466	321/28943	0.036209232007483	0.181742934257198	0.147384771447886	Ank3/Anp32b/Cdk5/Edem1/Ipo5/Jup/Prkd1/Rab34/Src/Wls	10
BP	GO:0006650	glycerophospholipid metabolic process	9/466	277/28943	0.0363947518502885	0.181742934257198	0.147384771447886	Acp6/Cds2/Etnk2/Inppl1/Mecp2/Pik3c2b/Pik3cg/Pisd/Socs3	9
BP	GO:0007015	actin filament organization	13/466	460/28943	0.0368110112858499	0.181742934257198	0.147384771447886	4930544G11Rik/Arhgap17/Cdc42ep4/Dpysl3/Efs/Fmn2/Id1/Inppl1/Nck2/Rhof/Smad3/Src/Ttc8	13
BP	GO:0046660	female sex differentiation	6/466	152/28943	0.0368673542884801	0.181742934257198	0.147384771447886	2610005L07Rik/Bcl2l1/Dach1/Mir124-2hg/Mir135a-2/Src	6
BP	GO:0050657	nucleic acid transport	6/466	152/28943	0.0368673542884801	0.181742934257198	0.147384771447886	Lrpprc/Npm1/Nup210/Srsf1/Zc3h3/Zfp36l1	6
BP	GO:0050658	RNA transport	6/466	152/28943	0.0368673542884801	0.181742934257198	0.147384771447886	Lrpprc/Npm1/Nup210/Srsf1/Zc3h3/Zfp36l1	6
BP	GO:0002097	tRNA wobble base modification	2/466	19/28943	0.0369215877120521	0.181742934257198	0.147384771447886	Alkbh8/Urm1	2
BP	GO:0021756	striatum development	2/466	19/28943	0.0369215877120521	0.181742934257198	0.147384771447886	Rarb/Zswim6	2
BP	GO:0032211	negative regulation of telomere maintenance via telomerase	2/466	19/28943	0.0369215877120521	0.181742934257198	0.147384771447886	Ctc1/Src	2
BP	GO:0042448	progesterone metabolic process	2/466	19/28943	0.0369215877120521	0.181742934257198	0.147384771447886	Cyp46a1/Dhrs9	2
BP	GO:0045292	mRNA cis splicing, via spliceosome	2/466	19/28943	0.0369215877120521	0.181742934257198	0.147384771447886	Dcps/Srsf1	2
BP	GO:0048484	enteric nervous system development	2/466	19/28943	0.0369215877120521	0.181742934257198	0.147384771447886	Ednrb/Phox2b	2
BP	GO:0051315	attachment of mitotic spindle microtubules to kinetochore	2/466	19/28943	0.0369215877120521	0.181742934257198	0.147384771447886	Incenp/Kif2c	2
BP	GO:0060231	mesenchymal to epithelial transition	2/466	19/28943	0.0369215877120521	0.181742934257198	0.147384771447886	Fzd7/Sall1	2
BP	GO:0071514	genomic imprinting	2/466	19/28943	0.0369215877120521	0.181742934257198	0.147384771447886	Cdkn1c/Zdbf2	2
BP	GO:1900117	regulation of execution phase of apoptosis	2/466	19/28943	0.0369215877120521	0.181742934257198	0.147384771447886	Bcl2l1/Fzd3	2
BP	GO:2000651	positive regulation of sodium ion transmembrane transporter activity	2/466	19/28943	0.0369215877120521	0.181742934257198	0.147384771447886	Ank3/Dmd	2
BP	GO:2000786	positive regulation of autophagosome assembly	2/466	19/28943	0.0369215877120521	0.181742934257198	0.147384771447886	Atg2a/Wipi1	2
BP	GO:1904062	regulation of cation transmembrane transport	12/466	414/28943	0.0372440177181228	0.182889836909569	0.148314854292556	Ank2/Ank3/Cacna2d1/Casq2/Cdk5/Dmd/Ndufa4/Nedd4/Pik3cg/Prkd1/Ptpn3/Slmap	12
BP	GO:0098661	inorganic anion transmembrane transport	4/466	78/28943	0.0372679238213564	0.182889836909569	0.148314854292556	Slc12a9/Slc25a10/Slc4a8/Xpr1	4
BP	GO:0032956	regulation of actin cytoskeleton organization	11/466	368/28943	0.0373075227668486	0.182889836909569	0.148314854292556	4930544G11Rik/Arhgap17/Cdc42ep4/Celsr1/Efna5/Id1/Mdk/Nck2/Rhof/Smad3/Ttc8	11
BP	GO:0050821	protein stabilization	7/466	193/28943	0.0373785432073961	0.182889836909569	0.148314854292556	Ank2/Msx1/Npm1/Rpl11/Saxo1/Smad3/Tcf3	7
BP	GO:1902749	regulation of cell cycle G2/M phase transition	5/466	114/28943	0.0373870909929553	0.182889836909569	0.148314854292556	Clspn/Ctc1/Mecp2/Npm1/Pbx1	5
BP	GO:0030517	negative regulation of axon extension	3/466	46/28943	0.0377993593440063	0.184353643835091	0.149501931248498	Cdk5/Sema3c/Slit1	3
BP	GO:0035136	forelimb morphogenesis	3/466	46/28943	0.0377993593440063	0.184353643835091	0.149501931248498	Msx1/Rnf165/Sall1	3
BP	GO:0006261	DNA-templated DNA replication	6/466	153/28943	0.0378738225829529	0.184353643835091	0.149501931248498	Ccne1/Dach1/Mcm2/Npm1/Polg2/Pura	6
BP	GO:0035725	sodium ion transmembrane transport	6/466	153/28943	0.0378738225829529	0.184353643835091	0.149501931248498	Ank3/Dmd/Nedd4/Ptpn3/Slc4a8/Slmap	6
BP	GO:0030324	lung development	8/466	236/28943	0.0381281476398139	0.18536218129467	0.150319806582052	Celsr1/Fgfr2/Hs6st1/Id1/Mycn/Numa1/Pdpn/Ywhaz	8
BP	GO:0022409	positive regulation of cell-cell adhesion	10/466	324/28943	0.0381801713852251	0.185385943281593	0.150339076409658	Ank3/Bcl6/Ephb4/Il4ra/Mdk/Nck2/Pdpn/Skap1/Smarcc1/Sox13	10
BP	GO:0007088	regulation of mitotic nuclear division	5/466	115/28943	0.0385912795950853	0.187151051353231	0.151770494091905	Fgfr2/Incenp/Mad2l1/Spc24/Tex14	5
BP	GO:0006839	mitochondrial transport	6/466	154/28943	0.038897668784644	0.188172855264459	0.152599127879163	Acaa2/Bcl2l1/Bnip3/Dynlt1b/Slc25a10/Ywhaz	6
BP	GO:0050684	regulation of mRNA processing	6/466	154/28943	0.038897668784644	0.188172855264459	0.152599127879163	Hnrnpl/Khdrbs3/Npm1/Snw1/Zc3h3/Zfp36l1	6
BP	GO:0043524	negative regulation of neuron apoptotic process	7/466	195/28943	0.0391652329852189	0.188826405994276	0.153129126062242	Bcl2l1/Bhlhb9/Btg2/Mdk/Mecp2/Npm1/Tox3	7
BP	GO:1901654	response to ketone	7/466	195/28943	0.0391652329852189	0.188826405994276	0.153129126062242	Bcl2l1/Dcps/Efna5/Klf9/Mir130a/Mir181b-1/Src	7
BP	GO:1903037	regulation of leukocyte cell-cell adhesion	11/466	371/28943	0.0391767981925577	0.188826405994276	0.153129126062242	Bcl6/Ccl28/Ephb4/Il4ra/Mdk/Nck2/Pde5a/Skap1/Smarcc1/Sox13/Zfp608	11
BP	GO:0030217	T cell differentiation	10/466	326/28943	0.0395345742568127	0.190317601654889	0.154338413963979	Bcl6/Fzd7/Gadd45g/Il4ra/Mdk/Smarcc1/Sox13/Tcf3/Zfp36l1/Zfp608	10
BP	GO:0003016	respiratory system process	3/466	47/28943	0.0399094042928959	0.191794804771257	0.155536354585869	Mecp2/Phox2b/Ywhaz	3
BP	GO:0051236	establishment of RNA localization	6/466	155/28943	0.0399389639226188	0.191794804771257	0.155536354585869	Lrpprc/Npm1/Nup210/Srsf1/Zc3h3/Zfp36l1	6
BP	GO:2001257	regulation of cation channel activity	7/466	196/28943	0.0400791699069374	0.191901836794654	0.155623152404834	Ank2/Ank3/Cacna2d1/Casq2/Cdk5/Dmd/Slmap	7
BP	GO:0030323	respiratory tube development	8/466	239/28943	0.0405710367093622	0.191901836794654	0.155623152404834	Celsr1/Fgfr2/Hs6st1/Id1/Mycn/Numa1/Pdpn/Ywhaz	8
BP	GO:0001956	positive regulation of neurotransmitter secretion	2/466	20/28943	0.040595557643822	0.191901836794654	0.155623152404834	Bcl2l1/Slc4a8	2
BP	GO:0003159	morphogenesis of an endothelium	2/466	20/28943	0.040595557643822	0.191901836794654	0.155623152404834	Cxcr4/Stard13	2
BP	GO:0032252	secretory granule localization	2/466	20/28943	0.040595557643822	0.191901836794654	0.155623152404834	Mecp2/Pik3cg	2
BP	GO:0044090	positive regulation of vacuole organization	2/466	20/28943	0.040595557643822	0.191901836794654	0.155623152404834	Atg2a/Wipi1	2
BP	GO:0045623	negative regulation of T-helper cell differentiation	2/466	20/28943	0.040595557643822	0.191901836794654	0.155623152404834	Bcl6/Il4ra	2
BP	GO:0048712	negative regulation of astrocyte differentiation	2/466	20/28943	0.040595557643822	0.191901836794654	0.155623152404834	Mecp2/Mycn	2
BP	GO:0060314	regulation of ryanodine-sensitive calcium-release channel activity	2/466	20/28943	0.040595557643822	0.191901836794654	0.155623152404834	Casq2/Dmd	2
BP	GO:0060841	venous blood vessel development	2/466	20/28943	0.040595557643822	0.191901836794654	0.155623152404834	Ephb4/Sema3c	2
BP	GO:0061154	endothelial tube morphogenesis	2/466	20/28943	0.040595557643822	0.191901836794654	0.155623152404834	Cxcr4/Stard13	2
BP	GO:0072087	renal vesicle development	2/466	20/28943	0.040595557643822	0.191901836794654	0.155623152404834	Hey1/Sall1	2
BP	GO:0097154	GABAergic neuron differentiation	2/466	20/28943	0.040595557643822	0.191901836794654	0.155623152404834	Fezf2/Sall1	2
BP	GO:0009991	response to extracellular stimulus	12/466	420/28943	0.0407983009055469	0.192628712438795	0.156212613563919	4933438K21Rik/Dcps/Ddit3/Hnrnpl/Nuak2/Pik3c2b/Prkd1/Sesn2/Snw1/Trim24/Wipi1/Xpr1	12
BP	GO:0061458	reproductive system development	10/466	328/28943	0.0409216889442391	0.192979619445674	0.156497182255515	2610005L07Rik/Acvr2a/Bcl2l1/Cdkn1c/Eif2s2/Fgfr2/Hsd17b3/Lgr4/Plekha5/Src	10
BP	GO:0051053	negative regulation of DNA metabolic process	6/466	156/28943	0.040997775544041	0.193106887682291	0.156600390669328	Bcl6/Ctc1/Dach1/Inppl1/Src/Tspyl2	6
BP	GO:1903707	negative regulation of hemopoiesis	5/466	117/28943	0.0410700546037623	0.193215938704063	0.156688825798791	Bcl6/Il4ra/Mdk/Zfp608/Zfpm1	5
BP	GO:0051402	neuron apoptotic process	10/466	329/28943	0.0416276058353966	0.195604986559874	0.158626228612528	Bcl2l1/Bhlhb9/Bnip3/Btg2/Cdk5/Ddit3/Mdk/Mecp2/Npm1/Tox3	10
BP	GO:0048872	homeostasis of number of cells	11/466	375/28943	0.0417693175571114	0.1956175511458	0.158636417886915	Acvr2a/Bcl6/Cdh2/Col14a1/Fstl1/Lgr4/Senp1/Tcf3/Zbtb18/Zfp36l1/Zfpm1	11
BP	GO:0007405	neuroblast proliferation	4/466	81/28943	0.0418933960482129	0.1956175511458	0.158636417886915	Eml1/Fgfr2/Fzd3/Sox5	4
BP	GO:0046626	regulation of insulin receptor signaling pathway	4/466	81/28943	0.0418933960482129	0.1956175511458	0.158636417886915	Adipor1/Inppl1/Socs3/Src	4
BP	GO:1901796	regulation of signal transduction by p53 class mediator	4/466	81/28943	0.0418933960482129	0.1956175511458	0.158636417886915	Msx1/Npm1/Rpl11/Trim24	4
BP	GO:0051302	regulation of cell division	7/466	198/28943	0.0419485237390877	0.1956175511458	0.158636417886915	Bcl2l1/Fgfr2/Incenp/Mdk/Ptch1/Tex14/Zbtb18	7
BP	GO:0022612	gland morphogenesis	6/466	157/28943	0.0420741677024782	0.1956175511458	0.158636417886915	Ddr1/Fgfr2/Mdk/Ptch1/Sema3c/Src	6
BP	GO:0051147	regulation of muscle cell differentiation	6/466	157/28943	0.0420741677024782	0.1956175511458	0.158636417886915	Bhlhe41/Fgfr2/Fzd7/Mecp2/Msx1/Rcan1	6
BP	GO:0003382	epithelial cell morphogenesis	3/466	48/28943	0.0420779171801034	0.1956175511458	0.158636417886915	Id1/Pard3/Sipa1l3	3
BP	GO:1901385	regulation of voltage-gated calcium channel activity	3/466	48/28943	0.0420779171801034	0.1956175511458	0.158636417886915	Cacna2d1/Cdk5/Dmd	3
BP	GO:0010506	regulation of autophagy	9/466	285/28943	0.0423188629359109	0.196505416678793	0.159356434096576	Atg2a/Bnip3/Ddit3/Fez1/Gnai3/Map3k7/Prkd1/Sesn2/Wipi1	9
BP	GO:0007043	cell-cell junction assembly	6/466	158/28943	0.0431682009477927	0.200212894254326	0.162363019950114	Cdh2/Cdh6/Cldn34d/Irx3/Jup/Pard3	6
BP	GO:0051279	regulation of release of sequestered calcium ion into cytosol	4/466	82/28943	0.0435040709233458	0.20153299286398	0.163433556379317	Ank2/Casq2/Dmd/Prkd1	4
BP	GO:1990138	neuron projection extension	7/466	200/28943	0.0438735547526104	0.202820617966744	0.164477758357551	Cdk5/Cxcr4/Ddr1/Map1b/Mecp2/Sema3c/Slit1	7
BP	GO:0043254	regulation of protein-containing complex assembly	12/466	425/28943	0.0439363919663179	0.202820617966744	0.164477758357551	Cdc42ep4/Insm1/Map1b/Map3k7/Mecp2/Ncam1/Nck2/Nek7/Numa1/Skap1/Smad6/Src	12
BP	GO:0010718	positive regulation of epithelial to mesenchymal transition	3/466	49/28943	0.0443044552479472	0.202820617966744	0.164477758357551	Mdk/Pdpn/Smad3	3
BP	GO:1902459	positive regulation of stem cell population maintenance	3/466	49/28943	0.0443044552479472	0.202820617966744	0.164477758357551	Brms1l/Rbbp7/Smarcc1	3
BP	GO:1990928	response to amino acid starvation	3/466	49/28943	0.0443044552479472	0.202820617966744	0.164477758357551	Hnrnpl/Prkd1/Sesn2	3
BP	GO:0001502	cartilage condensation	2/466	21/28943	0.0444008522932537	0.202820617966744	0.164477758357551	Mycn/Sox5	2
BP	GO:0006268	DNA unwinding involved in DNA replication	2/466	21/28943	0.0444008522932537	0.202820617966744	0.164477758357551	Mcm2/Pura	2
BP	GO:0021513	spinal cord dorsal/ventral patterning	2/466	21/28943	0.0444008522932537	0.202820617966744	0.164477758357551	Rfx4/Sox1	2
BP	GO:0045116	protein neddylation	2/466	21/28943	0.0444008522932537	0.202820617966744	0.164477758357551	Rpl11/Ube2f	2
BP	GO:0090266	regulation of mitotic cell cycle spindle assembly checkpoint	2/466	21/28943	0.0444008522932537	0.202820617966744	0.164477758357551	Incenp/Mad2l1	2
BP	GO:0098962	regulation of postsynaptic neurotransmitter receptor activity	2/466	21/28943	0.0444008522932537	0.202820617966744	0.164477758357551	Homer3/Src	2
BP	GO:1903504	regulation of mitotic spindle checkpoint	2/466	21/28943	0.0444008522932537	0.202820617966744	0.164477758357551	Incenp/Mad2l1	2
BP	GO:0140694	non-membrane-bounded organelle assembly	11/466	379/28943	0.044478162503712	0.202938066272737	0.164573003280312	Casq2/Cds2/Eif4enif1/Fastkd2/Hspa1b/Incenp/Npm1/Numa1/Rpl11/Smc1a/Src	11
BP	GO:1903169	regulation of calcium ion transmembrane transport	7/466	201/28943	0.0448570803484879	0.204212251712893	0.165606306339092	Ank2/Cacna2d1/Casq2/Cdk5/Dmd/Pik3cg/Prkd1	7
BP	GO:0008033	tRNA processing	5/466	120/28943	0.044965118226129	0.204212251712893	0.165606306339092	Alkbh8/Clp1/Lsm6/Thumpd3/Urm1	5
BP	GO:0008306	associative learning	5/466	120/28943	0.044965118226129	0.204212251712893	0.165606306339092	Btg2/Cdk5/Mecp2/Specc1/Tpbg	5
BP	GO:0051209	release of sequestered calcium ion into cytosol	5/466	120/28943	0.044965118226129	0.204212251712893	0.165606306339092	Ank2/Casq2/Ddit3/Dmd/Prkd1	5
BP	GO:0055021	regulation of cardiac muscle tissue growth	4/466	83/28943	0.045149148255539	0.204575576139441	0.165900944960324	Col14a1/Fgfr2/Meis1/Ncam1	4
BP	GO:1902369	negative regulation of RNA catabolic process	4/466	83/28943	0.045149148255539	0.204575576139441	0.165900944960324	Eif4enif1/Elavl4/Lrpprc/Srsf1	4
BP	GO:0008380	RNA splicing	12/466	427/28943	0.0452373045590881	0.204739147101143	0.166033593136742	Ccnl1/Clp1/Dcps/Elavl4/Hnrnpf/Hnrnpl/Khdrbs3/Lsm6/Lsm8/Npm1/Snw1/Srsf1	12
BP	GO:0051495	positive regulation of cytoskeleton organization	7/466	202/28943	0.0458546784208287	0.207294770378298	0.168106080599045	Cdc42ep4/Id1/Map1b/Mecp2/Nck2/Numa1/Smad3	7
BP	GO:0051028	mRNA transport	5/466	121/28943	0.046310842206018	0.208740581878482	0.169278564131251	Lrpprc/Nup210/Srsf1/Zc3h3/Zfp36l1	5
BP	GO:0051283	negative regulation of sequestering of calcium ion	5/466	121/28943	0.046310842206018	0.208740581878482	0.169278564131251	Ank2/Casq2/Ddit3/Dmd/Prkd1	5
BP	GO:0043523	regulation of neuron apoptotic process	9/466	290/28943	0.0463337218357271	0.208740581878482	0.169278564131251	Bcl2l1/Bhlhb9/Btg2/Cdk5/Ddit3/Mdk/Mecp2/Npm1/Tox3	9
BP	GO:0032259	methylation	11/466	382/28943	0.0465872963025556	0.209169794765577	0.169626635122432	Alkbh8/Btg2/Mecp2/Ndufaf5/Nfyb/Nnmt/Rbbp5/Setbp1/Snw1/Thumpd3/Zdbf2	11
BP	GO:0018198	peptidyl-cysteine modification	3/466	50/28943	0.0465885431514481	0.209169794765577	0.169626635122432	Dmd/Hhat/Zdhhc20	3
BP	GO:1901021	positive regulation of calcium ion transmembrane transporter activity	3/466	50/28943	0.0465885431514481	0.209169794765577	0.169626635122432	Ank2/Cacna2d1/Cdk5	3
BP	GO:0034109	homotypic cell-cell adhesion	4/466	84/28943	0.0468285935104803	0.209529986662934	0.169918733413275	Ank3/Jup/Ncam1/Pdpn	4
BP	GO:0072332	intrinsic apoptotic signaling pathway by p53 class mediator	4/466	84/28943	0.0468285935104803	0.209529986662934	0.169918733413275	E2f2/Msx1/Rpl11/Snw1	4
BP	GO:1900076	regulation of cellular response to insulin stimulus	4/466	84/28943	0.0468285935104803	0.209529986662934	0.169918733413275	Adipor1/Inppl1/Socs3/Src	4
BP	GO:1904951	positive regulation of establishment of protein localization	10/466	337/28943	0.0475761879812938	0.212559420302695	0.17237545827269	Ank3/Anp32b/Cdk5/Edem1/Ipo5/Jup/Prkd1/Rab34/Src/Wls	10
BP	GO:0042542	response to hydrogen peroxide	5/466	122/28943	0.0476803134767857	0.212559420302695	0.17237545827269	Bnip3/Cyp1b1/Kdm6b/Src/Stk25	5
BP	GO:0051963	regulation of synapse assembly	5/466	122/28943	0.0476803134767857	0.212559420302695	0.17237545827269	Bhlhb9/Efna5/Ephb3/Lrrn3/Tpbg	5
BP	GO:0034101	erythrocyte homeostasis	6/466	162/28943	0.0477218327300482	0.212559420302695	0.17237545827269	Acvr2a/Bcl6/Senp1/Tcf3/Zfp36l1/Zfpm1	6
BP	GO:0140013	meiotic nuclear division	7/466	204/28943	0.0478922765617615	0.212742357683504	0.172523811682797	Ccne1/Fignl1/Fmn2/Incenp/Msx1/Tex14/Top2b	7
BP	GO:0030810	positive regulation of nucleotide biosynthetic process	2/466	22/28943	0.0483323103144903	0.212742357683504	0.172523811682797	Bcl2l1/Eno1	2
BP	GO:0050849	negative regulation of calcium-mediated signaling	2/466	22/28943	0.0483323103144903	0.212742357683504	0.172523811682797	Homer3/Rcan1	2
BP	GO:0051444	negative regulation of ubiquitin-protein transferase activity	2/466	22/28943	0.0483323103144903	0.212742357683504	0.172523811682797	Mad2l1/Rpl11	2
BP	GO:0060307	regulation of ventricular cardiac muscle cell membrane repolarization	2/466	22/28943	0.0483323103144903	0.212742357683504	0.172523811682797	Ank2/Cacna2d1	2
BP	GO:0072273	metanephric nephron morphogenesis	2/466	22/28943	0.0483323103144903	0.212742357683504	0.172523811682797	Lgr4/Sall1	2
BP	GO:0097398	cellular response to interleukin-17	2/466	22/28943	0.0483323103144903	0.212742357683504	0.172523811682797	Socs3/Srsf1	2
BP	GO:1900373	positive regulation of purine nucleotide biosynthetic process	2/466	22/28943	0.0483323103144903	0.212742357683504	0.172523811682797	Bcl2l1/Eno1	2
BP	GO:1901387	positive regulation of voltage-gated calcium channel activity	2/466	22/28943	0.0483323103144903	0.212742357683504	0.172523811682797	Cacna2d1/Cdk5	2
BP	GO:0022604	regulation of cell morphogenesis	10/466	338/28943	0.0483579119677225	0.212742357683504	0.172523811682797	4930544G11Rik/Bhlhb9/Cdc42ep4/Cxcr4/Efna5/Mdk/Mecp2/Pdpn/Rhof/Src	10
BP	GO:0043414	macromolecule methylation	10/466	338/28943	0.0483579119677225	0.212742357683504	0.172523811682797	Alkbh8/Btg2/Mecp2/Nfyb/Nnmt/Rbbp5/Setbp1/Snw1/Thumpd3/Zdbf2	10
BP	GO:0014855	striated muscle cell proliferation	4/466	85/28943	0.0485423586409781	0.21307711666849	0.172795285105925	2810429I04Rik/Fgfr2/Meis1/Ncam1	4
BP	GO:0050000	chromosome localization	4/466	85/28943	0.0485423586409781	0.21307711666849	0.172795285105925	Fmn2/Incenp/Kif2c/Numa1	4
BP	GO:0009755	hormone-mediated signaling pathway	6/466	163/28943	0.0489048565158906	0.214213441737617	0.173716790039739	Acsl1/Adipor1/Klf9/Nedd4/Rarb/Src	6
BP	GO:1901799	negative regulation of proteasomal protein catabolic process	3/466	51/28943	0.0489296746213158	0.214213441737617	0.173716790039739	Rpl11/Senp1/Smarcc1	3
BP	GO:0006476	protein deacetylation	5/466	123/28943	0.0490735598793777	0.214213441737617	0.173716790039739	Bcl6/Brms1l/Nnmt/Prkd1/Rbbp7	5
BP	GO:0051282	regulation of sequestering of calcium ion	5/466	123/28943	0.0490735598793777	0.214213441737617	0.173716790039739	Ank2/Casq2/Ddit3/Dmd/Prkd1	5
BP	GO:0060419	heart growth	5/466	123/28943	0.0490735598793777	0.214213441737617	0.173716790039739	2810429I04Rik/Col14a1/Fgfr2/Meis1/Ncam1	5
BP	GO:0016236	macroautophagy	8/466	249/28943	0.0494579586240613	0.215652052404028	0.174883434042369	Atg2a/Bnip3/Fez1/Gnai3/Map3k7/Pik3c2b/Sesn2/Wipi1	8
BP	GO:0007018	microtubule-based movement	12/466	434/28943	0.0499997865730743	0.217773156801662	0.17660354760904	Cfap45/Dynlt1b/Fez1/Fmn2/Kif13b/Kif21a/Kif2c/Map1b/Mecp2/Mreg/Pura/Stk36	12
BP	GO:0002067	glandular epithelial cell differentiation	4/466	86/28943	0.0502903823300921	0.218796541708244	0.177433463507428	Cdh2/Fgfr2/Insm1/Rarb	4
BP	GO:0006814	sodium ion transport	8/466	250/28943	0.0504107105856485	0.218941059497273	0.177550660477936	Ank3/Dmd/Ednrb/Nedd4/Nkain1/Ptpn3/Slc4a8/Slmap	8
BP	GO:0006612	protein targeting to membrane	5/466	124/28943	0.0504906028385524	0.218941059497273	0.177550660477936	Ank3/Cdk5/Pard3/Sec62/Zdhhc20	5
BP	GO:0061387	regulation of extent of cell growth	5/466	124/28943	0.0504906028385524	0.218941059497273	0.177550660477936	Cdk5/Efna5/Map1b/Sema3c/Slit1	5
BP	GO:0043491	protein kinase B signaling	7/466	207/28943	0.0510553149601296	0.221145984293161	0.179338748352878	Ddit3/Pik3c2b/Pik3cg/Sesn2/Src/Tpbg/Zfp36l1	7
BP	GO:0042307	positive regulation of protein import into nucleus	3/466	52/28943	0.0513273140740845	0.221592015645855	0.1797004583101	Ipo5/Jup/Prkd1	3
BP	GO:0060043	regulation of cardiac muscle cell proliferation	3/466	52/28943	0.0513273140740845	0.221592015645855	0.1797004583101	Fgfr2/Meis1/Ncam1	3
BP	GO:0060251	regulation of glial cell proliferation	3/466	52/28943	0.0513273140740845	0.221592015645855	0.1797004583101	Mecp2/Ski/Vim	3
BP	GO:0051924	regulation of calcium ion transport	9/466	296/28943	0.0514766812577966	0.221993187924248	0.180025789717364	Ank2/Cacna2d1/Casq2/Cdk5/Cxcr4/Dmd/Homer3/Pik3cg/Prkd1	9
BP	GO:0045582	positive regulation of T cell differentiation	5/466	125/28943	0.0519314574036247	0.22201489130727	0.180043390116298	Bcl6/Il4ra/Mdk/Smarcc1/Sox13	5
BP	GO:0051208	sequestering of calcium ion	5/466	125/28943	0.0519314574036247	0.22201489130727	0.180043390116298	Ank2/Casq2/Ddit3/Dmd/Prkd1	5
BP	GO:0060113	inner ear receptor cell differentiation	4/466	87/28943	0.0520725902377623	0.22201489130727	0.180043390116298	Atoh1/Hey1/Mycn/Ttc8	4
BP	GO:1903320	regulation of protein modification by small protein conjugation or removal	8/466	252/28943	0.052351646646391	0.22201489130727	0.180043390116298	Cdk5/Fanci/Mad2l1/Npm1/Rpl11/Sae1/Sash1/Spsb4	8
BP	GO:0021511	spinal cord patterning	2/466	23/28943	0.0523849018899433	0.22201489130727	0.180043390116298	Rfx4/Sox1	2
BP	GO:0030539	male genitalia development	2/466	23/28943	0.0523849018899433	0.22201489130727	0.180043390116298	Hsd17b3/Lgr4	2
BP	GO:0036119	response to platelet-derived growth factor	2/466	23/28943	0.0523849018899433	0.22201489130727	0.180043390116298	Ddit3/Src	2
BP	GO:0038083	peptidyl-tyrosine autophosphorylation	2/466	23/28943	0.0523849018899433	0.22201489130727	0.180043390116298	Ddr1/Src	2
BP	GO:0046426	negative regulation of receptor signaling pathway via JAK-STAT	2/466	23/28943	0.0523849018899433	0.22201489130727	0.180043390116298	Adipor1/Socs3	2
BP	GO:0048025	negative regulation of mRNA splicing, via spliceosome	2/466	23/28943	0.0523849018899433	0.22201489130727	0.180043390116298	Hnrnpl/Npm1	2
BP	GO:0070861	regulation of protein exit from endoplasmic reticulum	2/466	23/28943	0.0523849018899433	0.22201489130727	0.180043390116298	Derl3/Edem1	2
BP	GO:0072202	cell differentiation involved in metanephros development	2/466	23/28943	0.0523849018899433	0.22201489130727	0.180043390116298	Lgr4/Sall1	2
BP	GO:0090190	positive regulation of branching involved in ureteric bud morphogenesis	2/466	23/28943	0.0523849018899433	0.22201489130727	0.180043390116298	Lgr4/Sall1	2
BP	GO:0090231	regulation of spindle checkpoint	2/466	23/28943	0.0523849018899433	0.22201489130727	0.180043390116298	Incenp/Mad2l1	2
BP	GO:0097284	hepatocyte apoptotic process	2/466	23/28943	0.0523849018899433	0.22201489130727	0.180043390116298	Bcl2l1/Pik3cg	2
BP	GO:1904666	regulation of ubiquitin protein ligase activity	2/466	23/28943	0.0523849018899433	0.22201489130727	0.180043390116298	Mad2l1/Rpl11	2
BP	GO:0120254	olefinic compound metabolic process	6/466	166/28943	0.0525616504430474	0.222524188581814	0.180456405690821	Cyp1b1/Cyp46a1/Dhrs3/Dhrs9/Ednrb/Hsd17b3	6
BP	GO:0043161	proteasome-mediated ubiquitin-dependent protein catabolic process	12/466	438/28943	0.0528696378752256	0.223587404046519	0.181318622254594	Ddit3/Derl3/Edem1/Hspa1b/Nedd4/Rnf144b/Rpl11/Senp1/Smarcc1/Spsb4/Ube2cbp/Usp5	12
BP	GO:0014812	muscle cell migration	5/466	126/28943	0.0533961322919433	0.225571416008822	0.182927560455185	Cyp1b1/Ddit3/Ddr1/Mdk/Src	5
BP	GO:0033120	positive regulation of RNA splicing	3/466	53/28943	0.0537808981707873	0.226921868330254	0.184022712283558	Khdrbs3/Snw1/Srsf1	3
BP	GO:0021675	nerve development	4/466	88/28943	0.0538888952505613	0.226921868330254	0.184022712283558	Dmd/Phox2b/Rnf165/Sall1	4
BP	GO:0072384	organelle transport along microtubule	4/466	88/28943	0.0538888952505613	0.226921868330254	0.184022712283558	Fez1/Map1b/Mecp2/Mreg	4
BP	GO:0017157	regulation of exocytosis	8/466	254/28943	0.0543400419392545	0.228576882296351	0.185364848945613	Apba2/Bcl2l1/Cdk5/Cyth1/Il4ra/Nrxn3/Slc4a8/Stxbp5l	8
BP	GO:0001933	negative regulation of protein phosphorylation	10/466	346/28943	0.0549230269516682	0.230782334402683	0.187153364443943	Cdkn1c/Dmd/Gadd45g/Inppl1/Insm1/Nck2/Npm1/Pard3/Smad6/Socs3	10
BP	GO:2000058	regulation of ubiquitin-dependent protein catabolic process	6/466	168/28943	0.055089596462338	0.231235200519077	0.187520617065533	Hspa1b/Rnf144b/Rpl11/Senp1/Smarcc1/Usp5	6
BP	GO:0008361	regulation of cell size	7/466	211/28943	0.0554733189134355	0.232419857638395	0.188481316965578	Cdk5/Efna5/Map1b/Npm1/Sema3c/Slc12a9/Slit1	7
BP	GO:0014032	neural crest cell development	4/466	89/28943	0.0557391977342167	0.232419857638395	0.188481316965578	Cdh2/Ednrb/Phox2b/Sema3c	4
BP	GO:0006913	nucleocytoplasmic transport	10/466	347/28943	0.0557829838977864	0.232419857638395	0.188481316965578	Anp32b/Cdk5/Eif4enif1/Ipo5/Jup/Nedd4/Npm1/Nup210/Prkd1/Rita1	10
BP	GO:0051169	nuclear transport	10/466	347/28943	0.0557829838977864	0.232419857638395	0.188481316965578	Anp32b/Cdk5/Eif4enif1/Ipo5/Jup/Nedd4/Npm1/Nup210/Prkd1/Rita1	10
BP	GO:0014904	myotube cell development	3/466	54/28943	0.0562898373255253	0.232419857638395	0.188481316965578	Dmd/Rcan1/Ski	3
BP	GO:0021545	cranial nerve development	3/466	54/28943	0.0562898373255253	0.232419857638395	0.188481316965578	Dmd/Phox2b/Sall1	3
BP	GO:0035272	exocrine system development	3/466	54/28943	0.0562898373255253	0.232419857638395	0.188481316965578	Fgfr2/Sema3c/Wls	3
BP	GO:0038066	p38MAPK cascade	3/466	54/28943	0.0562898373255253	0.232419857638395	0.188481316965578	Gadd45g/Sash1/Zfp36l1	3
BP	GO:0046854	phosphatidylinositol phosphate biosynthetic process	3/466	54/28943	0.0562898373255253	0.232419857638395	0.188481316965578	Pik3c2b/Pik3cg/Socs3	3
BP	GO:0071709	membrane assembly	3/466	54/28943	0.0562898373255253	0.232419857638395	0.188481316965578	Ank3/Banf1/Cdh2	3
BP	GO:2000059	negative regulation of ubiquitin-dependent protein catabolic process	3/466	54/28943	0.0562898373255253	0.232419857638395	0.188481316965578	Rpl11/Senp1/Smarcc1	3
BP	GO:0000466	maturation of 5.8S rRNA from tricistronic rRNA transcript (SSU-rRNA, 5.8S rRNA, LSU-rRNA)	2/466	24/28943	0.0565537258479389	0.232419857638395	0.188481316965578	Eri3/Npm1	2
BP	GO:0003283	atrial septum development	2/466	24/28943	0.0565537258479389	0.232419857638395	0.188481316965578	Ank2/Zfpm1	2
BP	GO:0021889	olfactory bulb interneuron differentiation	2/466	24/28943	0.0565537258479389	0.232419857638395	0.188481316965578	Robo2/Sall1	2
BP	GO:0034643	establishment of mitochondrion localization, microtubule-mediated	2/466	24/28943	0.0565537258479389	0.232419857638395	0.188481316965578	Fez1/Map1b	2
BP	GO:0043371	negative regulation of CD4-positive, alpha-beta T cell differentiation	2/466	24/28943	0.0565537258479389	0.232419857638395	0.188481316965578	Bcl6/Il4ra	2
BP	GO:0047497	mitochondrion transport along microtubule	2/466	24/28943	0.0565537258479389	0.232419857638395	0.188481316965578	Fez1/Map1b	2
BP	GO:0048339	paraxial mesoderm development	2/466	24/28943	0.0565537258479389	0.232419857638395	0.188481316965578	Smad3/Tead2	2
BP	GO:0099625	ventricular cardiac muscle cell membrane repolarization	2/466	24/28943	0.0565537258479389	0.232419857638395	0.188481316965578	Ank2/Cacna2d1	2
BP	GO:1901017	negative regulation of potassium ion transmembrane transporter activity	2/466	24/28943	0.0565537258479389	0.232419857638395	0.188481316965578	Ank3/Casq2	2
BP	GO:0061448	connective tissue development	9/466	302/28943	0.0569809644255301	0.233931245392077	0.189706979682844	Itgb8/Mdk/Msx1/Mycn/Rarb/Smad3/Sox5/Trps1/Zfp219	9
BP	GO:0034250	positive regulation of cellular amide metabolic process	6/466	170/28943	0.0576898370704884	0.236391386111955	0.19170203538727	Cyp1b1/Fastkd2/Hnrnpl/Nck2/Npm1/Vim	6
BP	GO:1903829	positive regulation of protein localization	13/466	493/28943	0.0577004146116138	0.236391386111955	0.19170203538727	Ank3/Anp32b/Cdk5/Edem1/Ipo5/Jup/Npm1/Numa1/Prkd1/Rab34/Sesn2/Src/Wls	13
BP	GO:0008286	insulin receptor signaling pathway	5/466	129/28943	0.0579330720765327	0.236605163527522	0.191875398581072	Adipor1/Inppl1/Smarcc1/Socs3/Src	5
BP	GO:0042476	odontogenesis	5/466	129/28943	0.0579330720765327	0.236605163527522	0.191875398581072	Acvr2a/Fgfr2/Msx1/Src/Wls	5
BP	GO:0060996	dendritic spine development	5/466	129/28943	0.0579330720765327	0.236605163527522	0.191875398581072	Bhlhb9/Cdk5/Ephb3/Mecp2/Nck2	5
BP	GO:0090257	regulation of muscle system process	8/466	258/28943	0.0584601457740944	0.238510117561736	0.193420224607453	Ank2/Cacna2d1/Casq2/Dmd/Eno1/Jup/Pde5a/Smad3	8
BP	GO:0010823	negative regulation of mitochondrion organization	3/466	55/28943	0.0588535171652563	0.238876040258982	0.193716970301153	Acaa2/Bcl2l1/Bnip3	3
BP	GO:0031113	regulation of microtubule polymerization	3/466	55/28943	0.0588535171652563	0.238876040258982	0.193716970301153	Map1b/Mecp2/Numa1	3
BP	GO:0046605	regulation of centrosome cycle	3/466	55/28943	0.0588535171652563	0.238876040258982	0.193716970301153	Ccnl1/Mcph1/Npm1	3
BP	GO:0048546	digestive tract morphogenesis	3/466	55/28943	0.0588535171652563	0.238876040258982	0.193716970301153	Ephb3/Fgfr2/Smad3	3
BP	GO:2000378	negative regulation of reactive oxygen species metabolic process	3/466	55/28943	0.0588535171652563	0.238876040258982	0.193716970301153	Bnip3/Map3k7/Mycn	3
BP	GO:0043406	positive regulation of MAP kinase activity	5/466	130/28943	0.0594929904588769	0.240221033028974	0.194807694696105	Map3k7/Pde5a/Pik3cg/Sash1/Src	5
BP	GO:0060420	regulation of heart growth	4/466	91/28943	0.0595413355045685	0.240221033028974	0.194807694696105	Col14a1/Fgfr2/Meis1/Ncam1	4
BP	GO:0070482	response to oxygen levels	9/466	305/28943	0.0598704667300879	0.240221033028974	0.194807694696105	Acaa2/Bnip3/Eno1/Fmn2/Mecp2/Ndufs2/Pdpn/Smad3/Zfp36l1	9
BP	GO:0022618	ribonucleoprotein complex assembly	6/466	172/28943	0.0603625044071541	0.240221033028974	0.194807694696105	Clp1/Eif2s2/Eif3a/Fastkd2/Rpl11/Srsf1	6
BP	GO:1901988	negative regulation of cell cycle phase transition	8/466	260/28943	0.0605922643327333	0.240221033028974	0.194807694696105	Clspn/Hinfp/Incenp/Jade1/Mad2l1/Spc24/Tex14/Zfp36l1	8
BP	GO:0000027	ribosomal large subunit assembly	2/466	25/28943	0.0608340068387639	0.240221033028974	0.194807694696105	Fastkd2/Rpl11	2
BP	GO:0003323	type B pancreatic cell development	2/466	25/28943	0.0608340068387639	0.240221033028974	0.194807694696105	Cdh2/Insm1	2
BP	GO:0006622	protein targeting to lysosome	2/466	25/28943	0.0608340068387639	0.240221033028974	0.194807694696105	M6pr/Nedd4	2
BP	GO:0007263	nitric oxide mediated signal transduction	2/466	25/28943	0.0608340068387639	0.240221033028974	0.194807694696105	Pde5a/Rasd1	2
BP	GO:0007620	copulation	2/466	25/28943	0.0608340068387639	0.240221033028974	0.194807694696105	Acvr2a/Ednrb	2
BP	GO:0010640	regulation of platelet-derived growth factor receptor signaling pathway	2/466	25/28943	0.0608340068387639	0.240221033028974	0.194807694696105	Inppl1/Src	2
BP	GO:0021544	subpallium development	2/466	25/28943	0.0608340068387639	0.240221033028974	0.194807694696105	Rarb/Zswim6	2
BP	GO:0035855	megakaryocyte development	2/466	25/28943	0.0608340068387639	0.240221033028974	0.194807694696105	Meis1/Zfpm1	2
BP	GO:0045063	T-helper 1 cell differentiation	2/466	25/28943	0.0608340068387639	0.240221033028974	0.194807694696105	Gadd45g/Il4ra	2
BP	GO:0046628	positive regulation of insulin receptor signaling pathway	2/466	25/28943	0.0608340068387639	0.240221033028974	0.194807694696105	Adipor1/Src	2
BP	GO:0048857	neural nucleus development	2/466	25/28943	0.0608340068387639	0.240221033028974	0.194807694696105	Kirrel3/Phox2b	2
BP	GO:0051590	positive regulation of neurotransmitter transport	2/466	25/28943	0.0608340068387639	0.240221033028974	0.194807694696105	Bcl2l1/Slc4a8	2
BP	GO:0061162	establishment of monopolar cell polarity	2/466	25/28943	0.0608340068387639	0.240221033028974	0.194807694696105	Map1b/Ttc8	2
BP	GO:0090189	regulation of branching involved in ureteric bud morphogenesis	2/466	25/28943	0.0608340068387639	0.240221033028974	0.194807694696105	Lgr4/Sall1	2
BP	GO:0097396	response to interleukin-17	2/466	25/28943	0.0608340068387639	0.240221033028974	0.194807694696105	Socs3/Srsf1	2
BP	GO:0098743	cell aggregation	2/466	25/28943	0.0608340068387639	0.240221033028974	0.194807694696105	Mycn/Sox5	2
BP	GO:1901028	regulation of mitochondrial outer membrane permeabilization involved in apoptotic signaling pathway	2/466	25/28943	0.0608340068387639	0.240221033028974	0.194807694696105	Acaa2/Bcl2l1	2
BP	GO:1902307	positive regulation of sodium ion transmembrane transport	2/466	25/28943	0.0608340068387639	0.240221033028974	0.194807694696105	Ank3/Dmd	2
BP	GO:1902455	negative regulation of stem cell population maintenance	2/466	25/28943	0.0608340068387639	0.240221033028974	0.194807694696105	Brms1l/Rbbp7	2
BP	GO:1903798	regulation of miRNA maturation	2/466	25/28943	0.0608340068387639	0.240221033028974	0.194807694696105	Mecp2/Nr2f1	2
BP	GO:1904357	negative regulation of telomere maintenance via telomere lengthening	2/466	25/28943	0.0608340068387639	0.240221033028974	0.194807694696105	Ctc1/Src	2
BP	GO:2001169	regulation of ATP biosynthetic process	2/466	25/28943	0.0608340068387639	0.240221033028974	0.194807694696105	Bcl2l1/Eno1	2
BP	GO:0032543	mitochondrial translation	5/466	131/28943	0.0610766794729597	0.240888067570603	0.195348627601517	Fastkd2/Lrpprc/Mrpl40/Mrpl47/Qrsl1	5
BP	GO:0006479	protein methylation	7/466	216/28943	0.0613209001456428	0.240888067570603	0.195348627601517	Btg2/Mecp2/Nfyb/Nnmt/Rbbp5/Setbp1/Snw1	7
BP	GO:0008213	protein alkylation	7/466	216/28943	0.0613209001456428	0.240888067570603	0.195348627601517	Btg2/Mecp2/Nfyb/Nnmt/Rbbp5/Setbp1/Snw1	7
BP	GO:0099111	microtubule-based transport	7/466	216/28943	0.0613209001456428	0.240888067570603	0.195348627601517	Cfap45/Fez1/Map1b/Mecp2/Mreg/Pura/Stk36	7
BP	GO:0010463	mesenchymal cell proliferation	3/466	56/28943	0.0614712999420962	0.240888067570603	0.195348627601517	Fgfr2/Msx1/Mycn	3
BP	GO:0010596	negative regulation of endothelial cell migration	3/466	56/28943	0.0614712999420962	0.240888067570603	0.195348627601517	Jup/Mecp2/Stard13	3
BP	GO:0021517	ventral spinal cord development	3/466	56/28943	0.0614712999420962	0.240888067570603	0.195348627601517	Olig2/Ptch1/Sox1	3
BP	GO:2001259	positive regulation of cation channel activity	4/466	92/28943	0.0614929112232101	0.240888067570603	0.195348627601517	Ank2/Ank3/Cacna2d1/Cdk5	4
BP	GO:0007368	determination of left/right symmetry	5/466	132/28943	0.0626841108986816	0.245310057875139	0.198934648885054	Acvr2a/Ap1b1/Cfap45/Smad3/Tmem107	5
BP	GO:0016032	viral process	10/466	355/28943	0.0629819814314194	0.246230748478899	0.199681284647066	Banf1/Bcl2l1/Cxcr4/Dynlt1b/Eif3a/Nedd4/Rsf1/Snw1/Top2b/Trim26	10
BP	GO:0009266	response to temperature stimulus	6/466	174/28943	0.063107674770473	0.246477144858263	0.199881100250388	Aldh18a1/Cxcr4/Hspa1b/Ier5/Rbbp7/Saxo1	6
BP	GO:0034308	primary alcohol metabolic process	4/466	93/28943	0.0634779657957503	0.247431951907518	0.200655402807494	Cyp1b1/Dhrs3/Dhrs9/Ednrb	4
BP	GO:1901379	regulation of potassium ion transmembrane transport	4/466	93/28943	0.0634779657957503	0.247431951907518	0.200655402807494	Ank2/Ank3/Casq2/Nedd4	4
BP	GO:0031396	regulation of protein ubiquitination	7/466	218/28943	0.063761628368215	0.248291568685336	0.201352510636469	Cdk5/Fanci/Mad2l1/Npm1/Rpl11/Sash1/Spsb4	7
BP	GO:0030514	negative regulation of BMP signaling pathway	3/466	57/28943	0.0641425258993948	0.24878950134351	0.201756310054154	Ski/Skor1/Smad6	3
BP	GO:0031648	protein destabilization	3/466	57/28943	0.0641425258993948	0.24878950134351	0.201756310054154	Id1/Npm1/Src	3
BP	GO:0048538	thymus development	3/466	57/28943	0.0641425258993948	0.24878950134351	0.201756310054154	Ctc1/Ephb3/Pbx1	3
BP	GO:1903053	regulation of extracellular matrix organization	3/466	57/28943	0.0641425258993948	0.24878950134351	0.201756310054154	Ddr1/Pdpn/Smad3	3
BP	GO:0050792	regulation of viral process	6/466	175/28943	0.0645074572512451	0.24928528383857	0.202158365793051	Banf1/Cxcr4/Dynlt1b/Rsf1/Top2b/Trim26	6
BP	GO:0001666	response to hypoxia	7/466	219/28943	0.0650038456575106	0.24928528383857	0.202158365793051	Acaa2/Bnip3/Eno1/Fmn2/Mecp2/Smad3/Zfp36l1	7
BP	GO:0045216	cell-cell junction organization	7/466	219/28943	0.0650038456575106	0.24928528383857	0.202158365793051	Cdh2/Cdh6/Cldn34d/Irx3/Jup/Pard3/Smad3	7
BP	GO:0002082	regulation of oxidative phosphorylation	2/466	26/28943	0.0652210925679858	0.24928528383857	0.202158365793051	Cox7a2l/Lexm	2
BP	GO:0006817	phosphate ion transport	2/466	26/28943	0.0652210925679858	0.24928528383857	0.202158365793051	Slc25a10/Xpr1	2
BP	GO:0018195	peptidyl-arginine modification	2/466	26/28943	0.0652210925679858	0.24928528383857	0.202158365793051	Art5/Ndufaf5	2
BP	GO:0030970	retrograde protein transport, ER to cytosol	2/466	26/28943	0.0652210925679858	0.24928528383857	0.202158365793051	Derl3/Edem1	2
BP	GO:0042474	middle ear morphogenesis	2/466	26/28943	0.0652210925679858	0.24928528383857	0.202158365793051	Msx1/Tshz1	2
BP	GO:0043576	regulation of respiratory gaseous exchange	2/466	26/28943	0.0652210925679858	0.24928528383857	0.202158365793051	Mecp2/Phox2b	2
BP	GO:0046337	phosphatidylethanolamine metabolic process	2/466	26/28943	0.0652210925679858	0.24928528383857	0.202158365793051	Etnk2/Pisd	2
BP	GO:0060065	uterus development	2/466	26/28943	0.0652210925679858	0.24928528383857	0.202158365793051	Cdkn1c/Src	2
BP	GO:0061339	establishment or maintenance of monopolar cell polarity	2/466	26/28943	0.0652210925679858	0.24928528383857	0.202158365793051	Map1b/Ttc8	2
BP	GO:0070129	regulation of mitochondrial translation	2/466	26/28943	0.0652210925679858	0.24928528383857	0.202158365793051	Fastkd2/Lrpprc	2
BP	GO:0099623	regulation of cardiac muscle cell membrane repolarization	2/466	26/28943	0.0652210925679858	0.24928528383857	0.202158365793051	Ank2/Cacna2d1	2
BP	GO:1903513	endoplasmic reticulum to cytosol transport	2/466	26/28943	0.0652210925679858	0.24928528383857	0.202158365793051	Derl3/Edem1	2
BP	GO:0032204	regulation of telomere maintenance	4/466	94/28943	0.0654963408452746	0.249851705668734	0.20261770663248	Ctc1/Nek7/Src/Terc	4
BP	GO:0042490	mechanoreceptor differentiation	4/466	94/28943	0.0654963408452746	0.249851705668734	0.20261770663248	Atoh1/Hey1/Mycn/Ttc8	4
BP	GO:0016571	histone methylation	6/466	176/28943	0.0659253689896753	0.250928664969469	0.203491068785711	Mecp2/Nfyb/Nnmt/Rbbp5/Setbp1/Snw1	6
BP	GO:0016579	protein deubiquitination	5/466	134/28943	0.0659700583723445	0.250928664969469	0.203491068785711	Desi2/Usp11/Usp17le/Usp48/Usp5	5
BP	GO:0050868	negative regulation of T cell activation	5/466	134/28943	0.0659700583723445	0.250928664969469	0.203491068785711	Bcl6/Il4ra/Mdk/Pde5a/Zfp608	5
BP	GO:0006403	RNA localization	6/466	177/28943	0.0673614039960869	0.25597333518513	0.207582053504341	Lrpprc/Npm1/Nup210/Srsf1/Zc3h3/Zfp36l1	6
BP	GO:0045619	regulation of lymphocyte differentiation	7/466	221/28943	0.0675320358798578	0.256074595782672	0.207664170974747	Bcl6/Il4ra/Mdk/Smarcc1/Sox13/Zfp36l1/Zfp608	7
BP	GO:0035601	protein deacylation	5/466	135/28943	0.0676484884358497	0.256074595782672	0.207664170974747	Bcl6/Brms1l/Nnmt/Prkd1/Rbbp7	5
BP	GO:0036294	cellular response to decreased oxygen levels	5/466	135/28943	0.0676484884358497	0.256074595782672	0.207664170974747	Acaa2/Bnip3/Eno1/Fmn2/Zfp36l1	5
BP	GO:0098732	macromolecule deacylation	5/466	135/28943	0.0676484884358497	0.256074595782672	0.207664170974747	Bcl6/Brms1l/Nnmt/Prkd1/Rbbp7	5
BP	GO:1901215	negative regulation of neuron death	8/466	267/28943	0.0684357802745849	0.25816497563183	0.209359368411537	Bcl2l1/Bhlhb9/Btg2/Cdk5/Mdk/Mecp2/Npm1/Tox3	8
BP	GO:0007623	circadian rhythm	7/466	222/28943	0.0688180219986275	0.25816497563183	0.209359368411537	Bhlhe41/Id1/Kdm5c/Lgr4/Sox14/Spsb4/Top1	7
BP	GO:1903046	meiotic cell cycle process	7/466	222/28943	0.0688180219986275	0.25816497563183	0.209359368411537	Ccne1/Fignl1/Fmn2/Incenp/Msx1/Tex14/Top2b	7
BP	GO:0005996	monosaccharide metabolic process	8/466	268/28943	0.0696048764840957	0.25816497563183	0.209359368411537	Adipor1/Eno1/Inppl1/Nnmt/Rpia/Sesn2/Src/Tkfc	8
BP	GO:0007044	cell-substrate junction assembly	4/466	96/28943	0.0696323643020224	0.25816497563183	0.209359368411537	Efna5/Smad3/Src/Tns1	4
BP	GO:0045599	negative regulation of fat cell differentiation	3/466	59/28943	0.0696425661676499	0.25816497563183	0.209359368411537	Ddit3/Smad3/Zfpm1	3
BP	GO:1900024	regulation of substrate adhesion-dependent cell spreading	3/466	59/28943	0.0696425661676499	0.25816497563183	0.209359368411537	Efna5/Mdk/Pdpn	3
BP	GO:0000469	cleavage involved in rRNA processing	2/466	27/28943	0.0697104510859404	0.25816497563183	0.209359368411537	Eri3/Npm1	2
BP	GO:0003338	metanephros morphogenesis	2/466	27/28943	0.0697104510859404	0.25816497563183	0.209359368411537	Lgr4/Sall1	2
BP	GO:0009713	catechol-containing compound biosynthetic process	2/466	27/28943	0.0697104510859404	0.25816497563183	0.209359368411537	Ddc/Insm1	2
BP	GO:0021871	forebrain regionalization	2/466	27/28943	0.0697104510859404	0.25816497563183	0.209359368411537	Fezf2/Nr2f1	2
BP	GO:0022038	corpus callosum development	2/466	27/28943	0.0697104510859404	0.25816497563183	0.209359368411537	Cdk5/Ephb3	2
BP	GO:0032042	mitochondrial DNA metabolic process	2/466	27/28943	0.0697104510859404	0.25816497563183	0.209359368411537	Polg2/Sesn2	2
BP	GO:0036003	positive regulation of transcription from RNA polymerase II promoter in response to stress	2/466	27/28943	0.0697104510859404	0.25816497563183	0.209359368411537	Ddit3/Sesn2	2
BP	GO:0042423	catecholamine biosynthetic process	2/466	27/28943	0.0697104510859404	0.25816497563183	0.209359368411537	Ddc/Insm1	2
BP	GO:0048843	negative regulation of axon extension involved in axon guidance	2/466	27/28943	0.0697104510859404	0.25816497563183	0.209359368411537	Sema3c/Slit1	2
BP	GO:0051654	establishment of mitochondrion localization	2/466	27/28943	0.0697104510859404	0.25816497563183	0.209359368411537	Fez1/Map1b	2
BP	GO:0060252	positive regulation of glial cell proliferation	2/466	27/28943	0.0697104510859404	0.25816497563183	0.209359368411537	Mecp2/Vim	2
BP	GO:0060716	labyrinthine layer blood vessel development	2/466	27/28943	0.0697104510859404	0.25816497563183	0.209359368411537	Hey1/Hs6st1	2
BP	GO:0062009	secondary palate development	2/466	27/28943	0.0697104510859404	0.25816497563183	0.209359368411537	Itgb8/Tshz1	2
BP	GO:0070920	regulation of production of small RNA involved in gene silencing by RNA	2/466	27/28943	0.0697104510859404	0.25816497563183	0.209359368411537	Mecp2/Nr2f1	2
BP	GO:0090382	phagosome maturation	2/466	27/28943	0.0697104510859404	0.25816497563183	0.209359368411537	Mreg/Rab34	2
BP	GO:2000647	negative regulation of stem cell proliferation	2/466	27/28943	0.0697104510859404	0.25816497563183	0.209359368411537	Ptch1/Rarb	2
BP	GO:0008654	phospholipid biosynthetic process	7/466	223/28943	0.0701186072928575	0.259432250689378	0.210387067482654	Cds2/Etnk2/Inppl1/Pik3c2b/Pik3cg/Pisd/Socs3	7
BP	GO:0031214	biomineral tissue development	6/466	179/28943	0.0702878028389285	0.259813842636754	0.210696520183967	Acvr2a/Fgfr2/Hey1/Lgr4/Smad3/Wls	6
BP	GO:0007159	leukocyte cell-cell adhesion	11/466	411/28943	0.0705398478711204	0.260500677631095	0.211253510303429	Bcl6/Ccl28/Ephb4/Il4ra/Mdk/Nck2/Pde5a/Skap1/Smarcc1/Sox13/Zfp608	11
BP	GO:0090068	positive regulation of cell cycle process	8/466	269/28943	0.0707861540351057	0.261165050487871	0.211792284710546	Anp32b/Incenp/Mad2l1/Mecp2/Msx1/Npm1/Numa1/Pbx1	8
BP	GO:0061515	myeloid cell development	4/466	97/28943	0.071749642179539	0.264329040931618	0.214358128661074	Bcl6/Meis1/Src/Zfpm1	4
BP	GO:0071826	ribonucleoprotein complex subunit organization	6/466	180/28943	0.0717781377358169	0.264329040931618	0.214358128661074	Clp1/Eif2s2/Eif3a/Fastkd2/Rpl11/Srsf1	6
BP	GO:0010665	regulation of cardiac muscle cell apoptotic process	3/466	60/28943	0.072469962593454	0.265633143411048	0.215415692998642	Bnip3/Mdk/Npm1	3
BP	GO:0030199	collagen fibril organization	3/466	60/28943	0.072469962593454	0.265633143411048	0.215415692998642	Col14a1/Cyp1b1/P4ha1	3
BP	GO:0048255	mRNA stabilization	3/466	60/28943	0.072469962593454	0.265633143411048	0.215415692998642	Eif4enif1/Elavl4/Srsf1	3
BP	GO:0050922	negative regulation of chemotaxis	3/466	60/28943	0.072469962593454	0.265633143411048	0.215415692998642	Robo2/Sema3c/Slit1	3
BP	GO:0060632	regulation of microtubule-based movement	3/466	60/28943	0.072469962593454	0.265633143411048	0.215415692998642	Cfap45/Fez1/Mecp2	3
BP	GO:0016573	histone acetylation	6/466	181/28943	0.0732865380607569	0.268376121222493	0.217640115969904	Ing3/Jade1/Map3k7/Mecp2/Nfyb/Tcf3	6
BP	GO:0032091	negative regulation of protein binding	4/466	98/28943	0.0738995000018253	0.269320487340406	0.218405951434269	Id1/Mecp2/Tex14/Zfpm1	4
BP	GO:0090559	regulation of membrane permeability	4/466	98/28943	0.0738995000018253	0.269320487340406	0.218405951434269	Acaa2/Bcl2l1/Bnip3/Dynlt1b	4
BP	GO:0021884	forebrain neuron development	2/466	28/28943	0.0742976681323013	0.269320487340406	0.218405951434269	Fgfr2/Sox1	2
BP	GO:0031065	positive regulation of histone deacetylation	2/466	28/28943	0.0742976681323013	0.269320487340406	0.218405951434269	Bcl6/Prkd1	2
BP	GO:0031440	regulation of mRNA 3'-end processing	2/466	28/28943	0.0742976681323013	0.269320487340406	0.218405951434269	Zc3h3/Zfp36l1	2
BP	GO:0033119	negative regulation of RNA splicing	2/466	28/28943	0.0742976681323013	0.269320487340406	0.218405951434269	Hnrnpl/Npm1	2
BP	GO:0046639	negative regulation of alpha-beta T cell differentiation	2/466	28/28943	0.0742976681323013	0.269320487340406	0.218405951434269	Bcl6/Il4ra	2
BP	GO:0060039	pericardium development	2/466	28/28943	0.0742976681323013	0.269320487340406	0.218405951434269	Pdpn/Smad3	2
BP	GO:0060445	branching involved in salivary gland morphogenesis	2/466	28/28943	0.0742976681323013	0.269320487340406	0.218405951434269	Fgfr2/Sema3c	2
BP	GO:0086005	ventricular cardiac muscle cell action potential	2/466	28/28943	0.0742976681323013	0.269320487340406	0.218405951434269	Ank2/Jup	2
BP	GO:1905820	positive regulation of chromosome separation	2/466	28/28943	0.0742976681323013	0.269320487340406	0.218405951434269	Incenp/Numa1	2
BP	GO:1903039	positive regulation of leukocyte cell-cell adhesion	8/466	272/28943	0.0744031398987072	0.269454465213274	0.218514601040111	Bcl6/Ephb4/Il4ra/Mdk/Nck2/Skap1/Smarcc1/Sox13	8
BP	GO:0002244	hematopoietic progenitor cell differentiation	6/466	182/28943	0.0748129809812924	0.270689470284658	0.219516130705773	Acp6/Eml1/Mir130a/Sipa1l3/Ssbp3/Terc	6
BP	GO:0006091	generation of precursor metabolites and energy	12/466	465/28943	0.075168460697189	0.271725694781291	0.220356458893656	Atp5a1/Bnip3/Chchd5/Cox7a2l/Eno1/Lexm/Ndufa4/Ndufs2/Polg2/Rpia/Tkfc/Ugp2	12
BP	GO:0042491	inner ear auditory receptor cell differentiation	3/466	61/28943	0.0753479688572991	0.271874827078676	0.220477398008321	Atoh1/Hey1/Mycn	3
BP	GO:0044091	membrane biogenesis	3/466	61/28943	0.0753479688572991	0.271874827078676	0.220477398008321	Ank3/Banf1/Cdh2	3
BP	GO:0048864	stem cell development	4/466	99/28943	0.076081727197218	0.274270791078514	0.222420409481953	Cdh2/Ednrb/Phox2b/Sema3c	4
BP	GO:0007369	gastrulation	6/466	183/28943	0.0763574403586864	0.274637600125984	0.22271787396302	Acvr2a/Fzd7/Kdm6b/Smad3/Tcf3/Wls	6
BP	GO:0045621	positive regulation of lymphocyte differentiation	5/466	140/28943	0.0763929658118043	0.274637600125984	0.22271787396302	Bcl6/Il4ra/Mdk/Smarcc1/Sox13	5
BP	GO:1904892	regulation of receptor signaling pathway via STAT	5/466	140/28943	0.0763929658118043	0.274637600125984	0.22271787396302	Adipor1/Cdk5/Clec12b/Cyp1b1/Socs3	5
BP	GO:0022613	ribonucleoprotein complex biogenesis	11/466	418/28943	0.0773207083024926	0.276846900494512	0.224509510216754	Clp1/Eif2s2/Eif3a/Eri3/Fastkd2/Lsm6/Nol8/Npm1/Rpl11/Rpl14/Srsf1	11
BP	GO:1901653	cellular response to peptide	9/466	322/28943	0.0780026845275149	0.276846900494512	0.224509510216754	Adipor1/Cacna2d1/Cdk5/Inppl1/Smarcc1/Socs3/Src/Vim/Zfp36l1	9
BP	GO:0055001	muscle cell development	7/466	229/28943	0.078228616195217	0.276846900494512	0.224509510216754	Ank2/Casq2/Col14a1/Dmd/Rcan1/Ski/Smad6	7
BP	GO:0002011	morphogenesis of an epithelial sheet	3/466	62/28943	0.0782758341166097	0.276846900494512	0.224509510216754	Ddr1/Pard3/Pdpn	3
BP	GO:0030858	positive regulation of epithelial cell differentiation	3/466	62/28943	0.0782758341166097	0.276846900494512	0.224509510216754	Atoh1/Numa1/Ptch1	3
BP	GO:0016575	histone deacetylation	4/466	100/28943	0.078296103545601	0.276846900494512	0.224509510216754	Bcl6/Brms1l/Prkd1/Rbbp7	4
BP	GO:2001243	negative regulation of intrinsic apoptotic signaling pathway	4/466	100/28943	0.078296103545601	0.276846900494512	0.224509510216754	Bcl2l1/Eno1/Fignl1/Src	4
BP	GO:0002183	cytoplasmic translational initiation	2/466	29/28943	0.0789784445346662	0.276846900494512	0.224509510216754	Eif2s2/Eif3a	2
BP	GO:0008156	negative regulation of DNA replication	2/466	29/28943	0.0789784445346662	0.276846900494512	0.224509510216754	Inppl1/Tspyl2	2
BP	GO:0010954	positive regulation of protein processing	2/466	29/28943	0.0789784445346662	0.276846900494512	0.224509510216754	Eno1/Src	2
BP	GO:0010971	positive regulation of G2/M transition of mitotic cell cycle	2/466	29/28943	0.0789784445346662	0.276846900494512	0.224509510216754	Mecp2/Pbx1	2
BP	GO:0015012	heparan sulfate proteoglycan biosynthetic process	2/466	29/28943	0.0789784445346662	0.276846900494512	0.224509510216754	Hs3st3b1/Hs6st1	2
BP	GO:0016577	histone demethylation	2/466	29/28943	0.0789784445346662	0.276846900494512	0.224509510216754	Kdm5c/Kdm6b	2
BP	GO:0021895	cerebral cortex neuron differentiation	2/466	29/28943	0.0789784445346662	0.276846900494512	0.224509510216754	Elavl4/Fezf2	2
BP	GO:0030318	melanocyte differentiation	2/466	29/28943	0.0789784445346662	0.276846900494512	0.224509510216754	Ednrb/Mreg	2
BP	GO:0042659	regulation of cell fate specification	2/466	29/28943	0.0789784445346662	0.276846900494512	0.224509510216754	Fzd7/Rbbp7	2
BP	GO:0051984	positive regulation of chromosome segregation	2/466	29/28943	0.0789784445346662	0.276846900494512	0.224509510216754	Incenp/Numa1	2
BP	GO:0060045	positive regulation of cardiac muscle cell proliferation	2/466	29/28943	0.0789784445346662	0.276846900494512	0.224509510216754	Fgfr2/Ncam1	2
BP	GO:0060444	branching involved in mammary gland duct morphogenesis	2/466	29/28943	0.0789784445346662	0.276846900494512	0.224509510216754	Ddr1/Src	2
BP	GO:0061311	cell surface receptor signaling pathway involved in heart development	2/466	29/28943	0.0789784445346662	0.276846900494512	0.224509510216754	Hey1/Msx1	2
BP	GO:0070076	histone lysine demethylation	2/466	29/28943	0.0789784445346662	0.276846900494512	0.224509510216754	Kdm5c/Kdm6b	2
BP	GO:0090169	regulation of spindle assembly	2/466	29/28943	0.0789784445346662	0.276846900494512	0.224509510216754	Hspa1b/Numa1	2
BP	GO:1900745	positive regulation of p38MAPK cascade	2/466	29/28943	0.0789784445346662	0.276846900494512	0.224509510216754	Gadd45g/Sash1	2
BP	GO:1901380	negative regulation of potassium ion transmembrane transport	2/466	29/28943	0.0789784445346662	0.276846900494512	0.224509510216754	Ank3/Casq2	2
BP	GO:1902235	regulation of endoplasmic reticulum stress-induced intrinsic apoptotic signaling pathway	2/466	29/28943	0.0789784445346662	0.276846900494512	0.224509510216754	Bcl2l1/Nck2	2
BP	GO:1903055	positive regulation of extracellular matrix organization	2/466	29/28943	0.0789784445346662	0.276846900494512	0.224509510216754	Pdpn/Smad3	2
BP	GO:1903649	regulation of cytoplasmic transport	2/466	29/28943	0.0789784445346662	0.276846900494512	0.224509510216754	Mecp2/Src	2
BP	GO:1903861	positive regulation of dendrite extension	2/466	29/28943	0.0789784445346662	0.276846900494512	0.224509510216754	Cxcr4/Mecp2	2
BP	GO:0043062	extracellular structure organization	9/466	323/28943	0.0791631554928612	0.277000614371373	0.224634164771839	Col14a1/Col19a1/Col4a2/Cyp1b1/Ddr1/P4ha1/Pdpn/Smad3/Tex14	9
BP	GO:0043588	skin development	9/466	323/28943	0.0791631554928612	0.277000614371373	0.224634164771839	Celsr1/Fgfr2/Fzd3/Jup/Lgr4/Mreg/Numa1/Trps1/Zfp36l1	9
BP	GO:0043543	protein acylation	8/466	276/28943	0.0793965975987632	0.277570505205276	0.225096318806318	Hhat/Ing3/Jade1/Map3k7/Mecp2/Nfyb/Tcf3/Zdhhc20	8
BP	GO:0097553	calcium ion transmembrane import into cytosol	6/466	185/28943	0.0795002875370605	0.277686173075719	0.225190119881549	Ank2/Cacna2d1/Casq2/Ddit3/Dmd/Prkd1	6
BP	GO:0048608	reproductive structure development	9/466	324/28943	0.0803340978959364	0.280330315931458	0.227334392461177	2610005L07Rik/Acvr2a/Bcl2l1/Cdkn1c/Eif2s2/Fgfr2/Hsd17b3/Lgr4/Src	9
BP	GO:0006661	phosphatidylinositol biosynthetic process	4/466	101/28943	0.0805423994412784	0.280330315931458	0.227334392461177	Inppl1/Pik3c2b/Pik3cg/Socs3	4
BP	GO:0032147	activation of protein kinase activity	4/466	101/28943	0.0805423994412784	0.280330315931458	0.227334392461177	Clspn/Cops8/Map3k7/Src	4
BP	GO:0061640	cytoskeleton-dependent cytokinesis	4/466	101/28943	0.0805423994412784	0.280330315931458	0.227334392461177	Ank3/Exoc5/Fmn2/Incenp	4
BP	GO:0007269	neurotransmitter secretion	6/466	186/28943	0.0810986067414693	0.280568247702031	0.227527343674215	Apba2/Bcl2l1/Cyth1/Nrxn3/Slc4a8/Stxbp5l	6
BP	GO:0061136	regulation of proteasomal protein catabolic process	6/466	186/28943	0.0810986067414693	0.280568247702031	0.227527343674215	Hspa1b/Rnf144b/Rpl11/Senp1/Smarcc1/Usp5	6
BP	GO:0099643	signal release from synapse	6/466	186/28943	0.0810986067414693	0.280568247702031	0.227527343674215	Apba2/Bcl2l1/Cyth1/Nrxn3/Slc4a8/Stxbp5l	6
BP	GO:0001755	neural crest cell migration	3/466	63/28943	0.0812527928127672	0.280568247702031	0.227527343674215	Ednrb/Phox2b/Sema3c	3
BP	GO:0006893	Golgi to plasma membrane transport	3/466	63/28943	0.0812527928127672	0.280568247702031	0.227527343674215	Ank3/Exoc5/Rab34	3
BP	GO:0010662	regulation of striated muscle cell apoptotic process	3/466	63/28943	0.0812527928127672	0.280568247702031	0.227527343674215	Bnip3/Mdk/Npm1	3
BP	GO:0042698	ovulation cycle	3/466	63/28943	0.0812527928127672	0.280568247702031	0.227527343674215	2610005L07Rik/Mdk/Src	3
BP	GO:0043457	regulation of cellular respiration	3/466	63/28943	0.0812527928127672	0.280568247702031	0.227527343674215	Bnip3/Cox7a2l/Lexm	3
BP	GO:0060324	face development	3/466	63/28943	0.0812527928127672	0.280568247702031	0.227527343674215	Cdk2ap1/Msx1/Ski	3
BP	GO:0070588	calcium ion transmembrane transport	9/466	325/28943	0.0815155129496642	0.281228519676341	0.228062792463049	Ank2/Cacna2d1/Casq2/Cdk5/Ddit3/Dmd/Ednrb/Pik3cg/Prkd1	9
BP	GO:0014902	myotube differentiation	5/466	143/28943	0.0819189496860327	0.282125419540426	0.228790135080357	Bhlhe41/Dmd/Il4ra/Rcan1/Ski	5
BP	GO:0034614	cellular response to reactive oxygen species	5/466	143/28943	0.0819189496860327	0.282125419540426	0.228790135080357	Bnip3/Cyp1b1/Kdm6b/Src/Stk25	5
BP	GO:0051651	maintenance of location in cell	7/466	232/28943	0.0824803201010427	0.283810235308312	0.230156439569148	Ank2/Ank3/Casq2/Cdk5/Ddit3/Dmd/Prkd1	7
BP	GO:0048592	eye morphogenesis	6/466	187/28943	0.0827148052603313	0.283986520852918	0.230299398660281	Meis1/Rarb/Ski/Sox1/Ttc8/Vsx1	6
BP	GO:0006892	post-Golgi vesicle-mediated transport	4/466	102/28943	0.0828203761551733	0.283986520852918	0.230299398660281	Ank3/Exoc5/Rab34/Wipi1	4
BP	GO:0014033	neural crest cell differentiation	4/466	102/28943	0.0828203761551733	0.283986520852918	0.230299398660281	Cdh2/Ednrb/Phox2b/Sema3c	4
BP	GO:0150115	cell-substrate junction organization	4/466	102/28943	0.0828203761551733	0.283986520852918	0.230299398660281	Efna5/Smad3/Src/Tns1	4
BP	GO:0060317	cardiac epithelial to mesenchymal transition	2/466	30/28943	0.0837485936601161	0.285493968002663	0.231521865737436	Hey1/Msx1	2
BP	GO:0086019	cell-cell signaling involved in cardiac conduction	2/466	30/28943	0.0837485936601161	0.285493968002663	0.231521865737436	Ank2/Cacna2d1	2
BP	GO:0090314	positive regulation of protein targeting to membrane	2/466	30/28943	0.0837485936601161	0.285493968002663	0.231521865737436	Ank3/Cdk5	2
BP	GO:1900078	positive regulation of cellular response to insulin stimulus	2/466	30/28943	0.0837485936601161	0.285493968002663	0.231521865737436	Adipor1/Src	2
BP	GO:0000723	telomere maintenance	5/466	144/28943	0.0838069855696071	0.285493968002663	0.231521865737436	Ccne1/Ctc1/Nek7/Src/Terc	5
BP	GO:0009064	glutamine family amino acid metabolic process	3/466	64/28943	0.0842780657465171	0.285493968002663	0.231521865737436	Aldh18a1/Ddah2/Mecp2	3
BP	GO:0010659	cardiac muscle cell apoptotic process	3/466	64/28943	0.0842780657465171	0.285493968002663	0.231521865737436	Bnip3/Mdk/Npm1	3
BP	GO:0014911	positive regulation of smooth muscle cell migration	3/466	64/28943	0.0842780657465171	0.285493968002663	0.231521865737436	Cyp1b1/Mdk/Src	3
BP	GO:0030865	cortical cytoskeleton organization	3/466	64/28943	0.0842780657465171	0.285493968002663	0.231521865737436	4930544G11Rik/Cdk5/Rhof	3
BP	GO:0051893	regulation of focal adhesion assembly	3/466	64/28943	0.0842780657465171	0.285493968002663	0.231521865737436	Efna5/Smad3/Src	3
BP	GO:0070059	intrinsic apoptotic signaling pathway in response to endoplasmic reticulum stress	3/466	64/28943	0.0842780657465171	0.285493968002663	0.231521865737436	Bcl2l1/Ddit3/Nck2	3
BP	GO:0090109	regulation of cell-substrate junction assembly	3/466	64/28943	0.0842780657465171	0.285493968002663	0.231521865737436	Efna5/Smad3/Src	3
BP	GO:0000075	cell cycle checkpoint signaling	6/466	188/28943	0.0843488407879722	0.285493968002663	0.231521865737436	Clspn/Hinfp/Incenp/Mad2l1/Spc24/Tex14	6
BP	GO:0045580	regulation of T cell differentiation	6/466	188/28943	0.0843488407879722	0.285493968002663	0.231521865737436	Bcl6/Il4ra/Mdk/Smarcc1/Sox13/Zfp608	6
BP	GO:0110148	biomineralization	6/466	188/28943	0.0843488407879722	0.285493968002663	0.231521865737436	Acvr2a/Fgfr2/Hey1/Lgr4/Smad3/Wls	6
BP	GO:0010389	regulation of G2/M transition of mitotic cell cycle	4/466	103/28943	0.0851297860961595	0.287889465792085	0.233464499136863	Clspn/Ctc1/Mecp2/Pbx1	4
BP	GO:0097305	response to alcohol	7/466	234/28943	0.0853873877468411	0.288512539526053	0.233969781943325	Bcl2l1/Efna5/Jup/Klf9/Mir130a/Mir181b-1/Ptch1	7
BP	GO:0090288	negative regulation of cellular response to growth factor stimulus	4/466	104/28943	0.0874703730713489	0.295211511708781	0.239402325927069	Nedd4/Ski/Skor1/Smad6	4
BP	GO:0002181	cytoplasmic translation	5/466	146/28943	0.087651524880271	0.295211511708781	0.239402325927069	Eif2s2/Eif3a/Rpl11/Rpl14/Rps11	5
BP	GO:0000302	response to reactive oxygen species	6/466	190/28943	0.0876702379038534	0.295211511708781	0.239402325927069	Bnip3/Cyp1b1/Kdm6b/Sesn2/Src/Stk25	6
BP	GO:0000910	cytokinesis	6/466	190/28943	0.0876702379038534	0.295211511708781	0.239402325927069	Ank3/Bcl2l1/Exoc5/Fmn2/Incenp/Tex14	6
BP	GO:0032801	receptor catabolic process	2/466	31/28943	0.0886040389187191	0.296074498782772	0.24010216690401	Cdk5/Nedd4	2
BP	GO:0032967	positive regulation of collagen biosynthetic process	2/466	31/28943	0.0886040389187191	0.296074498782772	0.24010216690401	Ltbp1/Vim	2
BP	GO:0033137	negative regulation of peptidyl-serine phosphorylation	2/466	31/28943	0.0886040389187191	0.296074498782772	0.24010216690401	Dmd/Nck2	2
BP	GO:0033688	regulation of osteoblast proliferation	2/466	31/28943	0.0886040389187191	0.296074498782772	0.24010216690401	Fgfr2/Smad3	2
BP	GO:0050686	negative regulation of mRNA processing	2/466	31/28943	0.0886040389187191	0.296074498782772	0.24010216690401	Hnrnpl/Npm1	2
BP	GO:0099622	cardiac muscle cell membrane repolarization	2/466	31/28943	0.0886040389187191	0.296074498782772	0.24010216690401	Ank2/Cacna2d1	2
BP	GO:1901798	positive regulation of signal transduction by p53 class mediator	2/466	31/28943	0.0886040389187191	0.296074498782772	0.24010216690401	Msx1/Rpl11	2
BP	GO:1903319	positive regulation of protein maturation	2/466	31/28943	0.0886040389187191	0.296074498782772	0.24010216690401	Eno1/Src	2
BP	GO:1903859	regulation of dendrite extension	2/466	31/28943	0.0886040389187191	0.296074498782772	0.24010216690401	Cxcr4/Mecp2	2
BP	GO:0006475	internal protein amino acid acetylation	6/466	191/28943	0.0893574992234711	0.297833088513485	0.241528298525528	Ing3/Jade1/Map3k7/Mecp2/Nfyb/Tcf3	6
BP	GO:0017148	negative regulation of translation	6/466	191/28943	0.0893574992234711	0.297833088513485	0.241528298525528	Btg2/Dcps/Eif4enif1/Samd4b/Sesn2/Zfp36l1	6
BP	GO:0018393	internal peptidyl-lysine acetylation	6/466	191/28943	0.0893574992234711	0.297833088513485	0.241528298525528	Ing3/Jade1/Map3k7/Mecp2/Nfyb/Tcf3	6
BP	GO:0007093	mitotic cell cycle checkpoint signaling	5/466	147/28943	0.0896078126054039	0.298414502097421	0.241999796955634	Clspn/Incenp/Mad2l1/Spc24/Tex14	5
BP	GO:0033077	T cell differentiation in thymus	4/466	105/28943	0.0898418725451688	0.298782701985311	0.242298389341334	Fzd7/Tcf3/Zfp36l1/Zfp608	4
BP	GO:1901652	response to peptide	11/466	430/28943	0.0898703118353986	0.298782701985311	0.242298389341334	Adipor1/Cacna2d1/Cdk5/Ednrb/Inppl1/Sesn2/Smarcc1/Socs3/Src/Vim/Zfp36l1	11
BP	GO:0032835	glomerulus development	3/466	66/28943	0.0904703755199835	0.299511773501764	0.242889631247165	Ednrb/Kirrel3/Lgr4	3
BP	GO:0048286	lung alveolus development	3/466	66/28943	0.0904703755199835	0.299511773501764	0.242889631247165	Fgfr2/Hs6st1/Pdpn	3
BP	GO:0051310	metaphase plate congression	3/466	66/28943	0.0904703755199835	0.299511773501764	0.242889631247165	Incenp/Kif2c/Numa1	3
BP	GO:0090311	regulation of protein deacetylation	3/466	66/28943	0.0904703755199835	0.299511773501764	0.242889631247165	Bcl6/Nnmt/Prkd1	3
BP	GO:2000648	positive regulation of stem cell proliferation	3/466	66/28943	0.0904703755199835	0.299511773501764	0.242889631247165	Ccne1/Fgfr2/Pbx1	3
BP	GO:0046486	glycerolipid metabolic process	10/466	382/28943	0.0915558176304371	0.302850320219099	0.245597031933269	Acp6/Acsl1/Cds2/Etnk2/Inppl1/Mecp2/Pik3c2b/Pik3cg/Pisd/Socs3	10
BP	GO:0001704	formation of primary germ layer	4/466	106/28943	0.0922440118970645	0.3043588077107	0.246820342677592	Fzd7/Kdm6b/Smad3/Wls	4
BP	GO:0006754	ATP biosynthetic process	4/466	106/28943	0.0922440118970645	0.3043588077107	0.246820342677592	Atp5a1/Bcl2l1/Eno1/Ndufs2	4
BP	GO:0045921	positive regulation of exocytosis	4/466	106/28943	0.0922440118970645	0.3043588077107	0.246820342677592	Bcl2l1/Cdk5/Il4ra/Slc4a8	4
BP	GO:0010259	multicellular organism aging	2/466	32/28943	0.0935408113179753	0.305111500770989	0.247430740518446	Rnf165/Terc	2
BP	GO:0022011	myelination in peripheral nervous system	2/466	32/28943	0.0935408113179753	0.305111500770989	0.247430740518446	Pard3/Ski	2
BP	GO:0030511	positive regulation of transforming growth factor beta receptor signaling pathway	2/466	32/28943	0.0935408113179753	0.305111500770989	0.247430740518446	Cdkn1c/Snw1	2
BP	GO:0032292	peripheral nervous system axon ensheathment	2/466	32/28943	0.0935408113179753	0.305111500770989	0.247430740518446	Pard3/Ski	2
BP	GO:0035162	embryonic hemopoiesis	2/466	32/28943	0.0935408113179753	0.305111500770989	0.247430740518446	Pbx1/Zfpm1	2
BP	GO:0060977	coronary vasculature morphogenesis	2/466	32/28943	0.0935408113179753	0.305111500770989	0.247430740518446	Fgfr2/Smad6	2
BP	GO:0062125	regulation of mitochondrial gene expression	2/466	32/28943	0.0935408113179753	0.305111500770989	0.247430740518446	Fastkd2/Lrpprc	2
BP	GO:1902914	regulation of protein polyubiquitination	2/466	32/28943	0.0935408113179753	0.305111500770989	0.247430740518446	Sash1/Spsb4	2
BP	GO:1903846	positive regulation of cellular response to transforming growth factor beta stimulus	2/466	32/28943	0.0935408113179753	0.305111500770989	0.247430740518446	Cdkn1c/Snw1	2
BP	GO:0016441	post-transcriptional gene silencing	5/466	149/28943	0.0935878483498414	0.305111500770989	0.247430740518446	Clp1/Mecp2/Mir124-2hg/Mir129-1/Nr2f1	5
BP	GO:0032200	telomere organization	5/466	149/28943	0.0935878483498414	0.305111500770989	0.247430740518446	Ccne1/Ctc1/Nek7/Src/Terc	5
BP	GO:0001707	mesoderm formation	3/466	67/28943	0.0936357949225995	0.305111500770989	0.247430740518446	Kdm6b/Smad3/Wls	3
BP	GO:0010658	striated muscle cell apoptotic process	3/466	67/28943	0.0936357949225995	0.305111500770989	0.247430740518446	Bnip3/Mdk/Npm1	3
BP	GO:0032387	negative regulation of intracellular transport	3/466	67/28943	0.0936357949225995	0.305111500770989	0.247430740518446	Cdk5/Derl3/Map1b	3
BP	GO:0048008	platelet-derived growth factor receptor signaling pathway	3/466	67/28943	0.0936357949225995	0.305111500770989	0.247430740518446	2610005L07Rik/Inppl1/Src	3
BP	GO:0050806	positive regulation of synaptic transmission	9/466	335/28943	0.0939051633852022	0.305719402882734	0.247923719869574	Bcl2l1/Cyp46a1/Mecp2/Mir124-2hg/Mir129-1/Mir130a/Mir181a-1/Mir181b-1/Slc4a8	9
BP	GO:0000375	RNA splicing, via transesterification reactions	8/466	287/28943	0.0941332816910732	0.305719402882734	0.247923719869574	Dcps/Hnrnpl/Khdrbs3/Lsm6/Lsm8/Npm1/Snw1/Srsf1	8
BP	GO:0000377	RNA splicing, via transesterification reactions with bulged adenosine as nucleophile	8/466	287/28943	0.0941332816910732	0.305719402882734	0.247923719869574	Dcps/Hnrnpl/Khdrbs3/Lsm6/Lsm8/Npm1/Snw1/Srsf1	8
BP	GO:0000398	mRNA splicing, via spliceosome	8/466	287/28943	0.0941332816910732	0.305719402882734	0.247923719869574	Dcps/Hnrnpl/Khdrbs3/Lsm6/Lsm8/Npm1/Snw1/Srsf1	8
BP	GO:0031047	gene silencing by RNA	6/466	194/28943	0.0945248682163409	0.306485001397254	0.248544583412603	Clp1/Eif4enif1/Mecp2/Mir124-2hg/Mir129-1/Nr2f1	6
BP	GO:0051099	positive regulation of binding	6/466	194/28943	0.0945248682163409	0.306485001397254	0.248544583412603	Cdk5/Eno1/Hnrnpl/Rpl11/Ski/Tiam1	6
BP	GO:1903706	regulation of hemopoiesis	11/466	435/28943	0.0954454537957105	0.308988863107102	0.250575094735375	Acvr2a/Bcl6/Il4ra/Mdk/Meis1/Senp1/Smarcc1/Sox13/Zfp36l1/Zfp608/Zfpm1	11
BP	GO:0019233	sensory perception of pain	5/466	150/28943	0.0956113517420145	0.308988863107102	0.250575094735375	Cdk5/Cxcr4/Ednrb/Mecp2/Ncam1	5
BP	GO:0045598	regulation of fat cell differentiation	5/466	150/28943	0.0956113517420145	0.308988863107102	0.250575094735375	Ddit3/Smad3/Sox13/Zfp36l1/Zfpm1	5
BP	GO:0055007	cardiac muscle cell differentiation	5/466	150/28943	0.0956113517420145	0.308988863107102	0.250575094735375	Col14a1/Fzd7/Irx3/Kdm6b/Rarb	5
BP	GO:0071241	cellular response to inorganic substance	7/466	241/28943	0.0960165668486403	0.309789300587122	0.251224211002444	Ank3/Bnip3/Fosb/Mecp2/Mir130a/Mir181b-1/Nek7	7
BP	GO:2001234	negative regulation of apoptotic signaling pathway	7/466	241/28943	0.0960165668486403	0.309789300587122	0.251224211002444	Acaa2/Bcl2l1/Eno1/Fignl1/Gnai3/Map3k7/Src	7
BP	GO:0007584	response to nutrient	3/466	68/28943	0.0968462955883624	0.310429079502061	0.251743040906566	Dcps/Snw1/Trim24	3
BP	GO:0016447	somatic recombination of immunoglobulin gene segments	3/466	68/28943	0.0968462955883624	0.310429079502061	0.251743040906566	Bcl6/Mir181b-1/Tcf3	3
BP	GO:0019098	reproductive behavior	3/466	68/28943	0.0968462955883624	0.310429079502061	0.251743040906566	Acvr2a/Ednrb/Npas3	3
BP	GO:0035315	hair cell differentiation	3/466	68/28943	0.0968462955883624	0.310429079502061	0.251743040906566	Atoh1/Hey1/Mycn	3
BP	GO:0050771	negative regulation of axonogenesis	3/466	68/28943	0.0968462955883624	0.310429079502061	0.251743040906566	Cdk5/Sema3c/Slit1	3
BP	GO:1903051	negative regulation of proteolysis involved in protein catabolic process	3/466	68/28943	0.0968462955883624	0.310429079502061	0.251743040906566	Rpl11/Senp1/Smarcc1	3
BP	GO:1904321	response to forskolin	3/466	68/28943	0.0968462955883624	0.310429079502061	0.251743040906566	Efna5/Mir130a/Mir181b-1	3
BP	GO:1904322	cellular response to forskolin	3/466	68/28943	0.0968462955883624	0.310429079502061	0.251743040906566	Efna5/Mir130a/Mir181b-1	3
BP	GO:0006576	cellular biogenic amine metabolic process	4/466	108/28943	0.0971390808633568	0.31086086658713	0.252093199448393	Ddc/Insm1/Mecp2/Nnmt	4
BP	GO:0007006	mitochondrial membrane organization	4/466	108/28943	0.0971390808633568	0.31086086658713	0.252093199448393	Acaa2/Bcl2l1/Bnip3/Dynlt1b	4
BP	GO:0050921	positive regulation of chemotaxis	5/466	151/28943	0.0976570079864822	0.311589228388544	0.25268386580949	Cxcr4/Mdk/Prkd1/Smad3/Tpbg	5
BP	GO:0002828	regulation of type 2 immune response	2/466	33/28943	0.0985550470672131	0.311589228388544	0.25268386580949	Bcl6/Il4ra	2
BP	GO:0006270	DNA replication initiation	2/466	33/28943	0.0985550470672131	0.311589228388544	0.25268386580949	Ccne1/Mcm2	2
BP	GO:0006482	protein demethylation	2/466	33/28943	0.0985550470672131	0.311589228388544	0.25268386580949	Kdm5c/Kdm6b	2
BP	GO:0008214	protein dealkylation	2/466	33/28943	0.0985550470672131	0.311589228388544	0.25268386580949	Kdm5c/Kdm6b	2
BP	GO:0018345	protein palmitoylation	2/466	33/28943	0.0985550470672131	0.311589228388544	0.25268386580949	Hhat/Zdhhc20	2
BP	GO:0021904	dorsal/ventral neural tube patterning	2/466	33/28943	0.0985550470672131	0.311589228388544	0.25268386580949	Ptch1/Rnf220	2
BP	GO:0032212	positive regulation of telomere maintenance via telomerase	2/466	33/28943	0.0985550470672131	0.311589228388544	0.25268386580949	Nek7/Terc	2
BP	GO:0032673	regulation of interleukin-4 production	2/466	33/28943	0.0985550470672131	0.311589228388544	0.25268386580949	Ddit3/Zfpm1	2
BP	GO:0033260	nuclear DNA replication	2/466	33/28943	0.0985550470672131	0.311589228388544	0.25268386580949	Dach1/Mcm2	2
BP	GO:0045616	regulation of keratinocyte differentiation	2/466	33/28943	0.0985550470672131	0.311589228388544	0.25268386580949	Numa1/Zfp36l1	2
BP	GO:0048841	regulation of axon extension involved in axon guidance	2/466	33/28943	0.0985550470672131	0.311589228388544	0.25268386580949	Sema3c/Slit1	2
BP	GO:0051642	centrosome localization	2/466	33/28943	0.0985550470672131	0.311589228388544	0.25268386580949	Mad2l1/Pard3	2
BP	GO:1902253	regulation of intrinsic apoptotic signaling pathway by p53 class mediator	2/466	33/28943	0.0985550470672131	0.311589228388544	0.25268386580949	Msx1/Rpl11	2
BP	GO:1904646	cellular response to amyloid-beta	2/466	33/28943	0.0985550470672131	0.311589228388544	0.25268386580949	Cacna2d1/Cdk5	2
BP	GO:0006836	neurotransmitter transport	7/466	243/28943	0.0991823124554217	0.313320509949537	0.25408785181985	Apba2/Bcl2l1/Cyth1/Ddc/Nrxn3/Slc4a8/Stxbp5l	7
BP	GO:0016525	negative regulation of angiogenesis	4/466	109/28943	0.0996314271088595	0.313703115465112	0.254398126476184	Col4a2/E2f2/Mecp2/Stard13	4
BP	GO:0030516	regulation of axon extension	4/466	109/28943	0.0996314271088595	0.313703115465112	0.254398126476184	Cdk5/Map1b/Sema3c/Slit1	4
BP	GO:0033555	multicellular organismal response to stress	4/466	109/28943	0.0996314271088595	0.313703115465112	0.254398126476184	Ednrb/Mdk/Mecp2/Ncam1	4
BP	GO:0007033	vacuole organization	6/466	197/28943	0.0998493072725693	0.313703115465112	0.254398126476184	Atg2a/Fez1/Hook2/Pik3c2b/Rab34/Wipi1	6
BP	GO:0001523	retinoid metabolic process	3/466	69/28943	0.100101044980604	0.313703115465112	0.254398126476184	Cyp1b1/Dhrs3/Dhrs9	3
BP	GO:0021695	cerebellar cortex development	3/466	69/28943	0.100101044980604	0.313703115465112	0.254398126476184	Cdk5/Clp1/Mdk	3
BP	GO:0042093	T-helper cell differentiation	3/466	69/28943	0.100101044980604	0.313703115465112	0.254398126476184	Bcl6/Gadd45g/Il4ra	3
BP	GO:0060425	lung morphogenesis	3/466	69/28943	0.100101044980604	0.313703115465112	0.254398126476184	Celsr1/Fgfr2/Id1	3
BP	GO:0090307	mitotic spindle assembly	3/466	69/28943	0.100101044980604	0.313703115465112	0.254398126476184	Hspa1b/Incenp/Smc1a	3
BP	GO:0150116	regulation of cell-substrate junction organization	3/466	69/28943	0.100101044980604	0.313703115465112	0.254398126476184	Efna5/Smad3/Src	3
BP	GO:0062197	cellular response to chemical stress	9/466	340/28943	0.100491020926504	0.31467451059231	0.255185881166031	Bnip3/Cyp1b1/Ddit3/Kdm6b/Prkd1/Sesn2/Src/Stk25/Zfp36l1	9
BP	GO:0043405	regulation of MAP kinase activity	6/466	198/28943	0.101658706757991	0.318077719712949	0.257945719948676	Inppl1/Map3k7/Pde5a/Pik3cg/Sash1/Src	6
BP	GO:0051235	maintenance of location	9/466	341/28943	0.101839294896121	0.318389464885886	0.258198530278008	Ank2/Ank3/Casq2/Cdk5/Cds2/Ddit3/Dmd/Ltbp1/Prkd1	9
BP	GO:0010595	positive regulation of endothelial cell migration	4/466	110/28943	0.102153246998127	0.318864063844154	0.258583407188242	Atp5a1/Pik3cg/Prkd1/Sash1	4
BP	GO:2000243	positive regulation of reproductive process	4/466	110/28943	0.102153246998127	0.318864063844154	0.258583407188242	Ednrb/Msx1/Pde5a/Src	4
BP	GO:0045333	cellular respiration	7/466	245/28943	0.102404777408595	0.319395709395721	0.259014546139691	Atp5a1/Bnip3/Chchd5/Cox7a2l/Lexm/Ndufs2/Polg2	7
BP	GO:0002294	CD4-positive, alpha-beta T cell differentiation involved in immune response	3/466	70/28943	0.103399202628928	0.32046215480613	0.259879382033956	Bcl6/Gadd45g/Il4ra	3
BP	GO:0043489	RNA stabilization	3/466	70/28943	0.103399202628928	0.32046215480613	0.259879382033956	Eif4enif1/Elavl4/Srsf1	3
BP	GO:1902373	negative regulation of mRNA catabolic process	3/466	70/28943	0.103399202628928	0.32046215480613	0.259879382033956	Eif4enif1/Elavl4/Srsf1	3
BP	GO:1904036	negative regulation of epithelial cell apoptotic process	3/466	70/28943	0.103399202628928	0.32046215480613	0.259879382033956	Atoh1/Id1/Mdk	3
BP	GO:1905710	positive regulation of membrane permeability	3/466	70/28943	0.103399202628928	0.32046215480613	0.259879382033956	Acaa2/Bcl2l1/Bnip3	3
BP	GO:0002053	positive regulation of mesenchymal cell proliferation	2/466	34/28943	0.103642985230968	0.32046215480613	0.259879382033956	Fgfr2/Mycn	2
BP	GO:0010714	positive regulation of collagen metabolic process	2/466	34/28943	0.103642985230968	0.32046215480613	0.259879382033956	Ltbp1/Vim	2
BP	GO:0016339	calcium-dependent cell-cell adhesion via plasma membrane cell adhesion molecules	2/466	34/28943	0.103642985230968	0.32046215480613	0.259879382033956	Cdh2/Cdh6	2
BP	GO:0032205	negative regulation of telomere maintenance	2/466	34/28943	0.103642985230968	0.32046215480613	0.259879382033956	Ctc1/Src	2
BP	GO:0061842	microtubule organizing center localization	2/466	34/28943	0.103642985230968	0.32046215480613	0.259879382033956	Mad2l1/Pard3	2
BP	GO:0099560	synaptic membrane adhesion	2/466	34/28943	0.103642985230968	0.32046215480613	0.259879382033956	Efna5/Lrrc4c	2
BP	GO:0044839	cell cycle G2/M phase transition	5/466	154/28943	0.103925533702558	0.320924078126017	0.260253979611608	Clspn/Ctc1/Mecp2/Npm1/Pbx1	5
BP	GO:0036293	response to decreased oxygen levels	7/466	246/28943	0.104037172542759	0.320924078126017	0.260253979611608	Acaa2/Bnip3/Eno1/Fmn2/Mecp2/Smad3/Zfp36l1	7
BP	GO:0050870	positive regulation of T cell activation	7/466	246/28943	0.104037172542759	0.320924078126017	0.260253979611608	Bcl6/Ephb4/Il4ra/Mdk/Nck2/Smarcc1/Sox13	7
BP	GO:2000181	negative regulation of blood vessel morphogenesis	4/466	111/28943	0.104704231293	0.322728637676622	0.261717390544291	Col4a2/E2f2/Mecp2/Stard13	4
BP	GO:0015931	nucleobase-containing compound transport	6/466	200/28943	0.105328937801102	0.324399931379588	0.263072729289321	Lrpprc/Npm1/Nup210/Srsf1/Zc3h3/Zfp36l1	6
BP	GO:0042326	negative regulation of phosphorylation	10/466	394/28943	0.106394257897027	0.327208191079827	0.265350092730038	Cdkn1c/Dmd/Gadd45g/Inppl1/Insm1/Nck2/Npm1/Pard3/Smad6/Socs3	10
BP	GO:0002293	alpha-beta T cell differentiation involved in immune response	3/466	71/28943	0.106739920965019	0.327208191079827	0.265350092730038	Bcl6/Gadd45g/Il4ra	3
BP	GO:0014009	glial cell proliferation	3/466	71/28943	0.106739920965019	0.327208191079827	0.265350092730038	Mecp2/Ski/Vim	3
BP	GO:0016101	diterpenoid metabolic process	3/466	71/28943	0.106739920965019	0.327208191079827	0.265350092730038	Cyp1b1/Dhrs3/Dhrs9	3
BP	GO:0048332	mesoderm morphogenesis	3/466	71/28943	0.106739920965019	0.327208191079827	0.265350092730038	Kdm6b/Smad3/Wls	3
BP	GO:0097194	execution phase of apoptosis	3/466	71/28943	0.106739920965019	0.327208191079827	0.265350092730038	Bcl2l1/Fzd3/Xkr6	3
BP	GO:0010038	response to metal ion	8/466	296/28943	0.107276773799913	0.328109039206082	0.266080637197914	Ank3/Bnip3/Cuta/Fosb/Gphn/Mecp2/Ncam1/Nek7	8
BP	GO:1901343	negative regulation of vasculature development	4/466	112/28943	0.107284064179766	0.328109039206082	0.266080637197914	Col4a2/E2f2/Mecp2/Stard13	4
BP	GO:1905037	autophagosome organization	4/466	112/28943	0.107284064179766	0.328109039206082	0.266080637197914	Atg2a/Fez1/Pik3c2b/Wipi1	4
BP	GO:2001235	positive regulation of apoptotic signaling pathway	5/466	156/28943	0.108212745316123	0.330692095826193	0.268175371780846	Ddit3/Msx1/Nck2/Rpl11/Trps1	5
BP	GO:0000460	maturation of 5.8S rRNA	2/466	35/28943	0.108800965430394	0.330946788118903	0.268381914970566	Eri3/Npm1	2
BP	GO:0030488	tRNA methylation	2/466	35/28943	0.108800965430394	0.330946788118903	0.268381914970566	Alkbh8/Thumpd3	2
BP	GO:0032104	regulation of response to extracellular stimulus	2/466	35/28943	0.108800965430394	0.330946788118903	0.268381914970566	Snw1/Trim24	2
BP	GO:0032107	regulation of response to nutrient levels	2/466	35/28943	0.108800965430394	0.330946788118903	0.268381914970566	Snw1/Trim24	2
BP	GO:0035116	embryonic hindlimb morphogenesis	2/466	35/28943	0.108800965430394	0.330946788118903	0.268381914970566	Msx1/Rarb	2
BP	GO:1904994	regulation of leukocyte adhesion to vascular endothelial cell	2/466	35/28943	0.108800965430394	0.330946788118903	0.268381914970566	Ccl28/Mdk	2
BP	GO:0031056	regulation of histone modification	6/466	202/28943	0.109067210294757	0.331500261274559	0.268830755058255	Bcl6/Mecp2/Nfyb/Nnmt/Prkd1/Snw1	6
BP	GO:0043473	pigmentation	4/466	113/28943	0.109892423513436	0.333162451785445	0.270178711552691	Ap1b1/Ednrb/Mreg/Vangl1	4
BP	GO:0002287	alpha-beta T cell activation involved in immune response	3/466	72/28943	0.110122346127912	0.333162451785445	0.270178711552691	Bcl6/Gadd45g/Il4ra	3
BP	GO:0043967	histone H4 acetylation	3/466	72/28943	0.110122346127912	0.333162451785445	0.270178711552691	Ing3/Jade1/Tcf3	3
BP	GO:0046579	positive regulation of Ras protein signal transduction	3/466	72/28943	0.110122346127912	0.333162451785445	0.270178711552691	Dynlt1b/Pik3cg/Src	3
BP	GO:0055008	cardiac muscle tissue morphogenesis	3/466	72/28943	0.110122346127912	0.333162451785445	0.270178711552691	Fgfr2/Hey1/Zfpm1	3
BP	GO:0070613	regulation of protein processing	3/466	72/28943	0.110122346127912	0.333162451785445	0.270178711552691	Eno1/Rfx4/Src	3
BP	GO:0048593	camera-type eye morphogenesis	5/466	157/28943	0.110388356421835	0.333710534824808	0.270623180515522	Meis1/Ski/Sox1/Ttc8/Vsx1	5
BP	GO:0032868	response to insulin	7/466	250/28943	0.110706737095722	0.334415973116339	0.271195257013531	Adipor1/Inppl1/Sesn2/Smarcc1/Socs3/Src/Zfp36l1	7
BP	GO:0006816	calcium ion transport	11/466	449/28943	0.112135678496916	0.338361225158674	0.274394666514321	Ank2/Cacna2d1/Casq2/Cdk5/Cxcr4/Ddit3/Dmd/Ednrb/Homer3/Pik3cg/Prkd1	11
BP	GO:0009205	purine ribonucleoside triphosphate metabolic process	7/466	251/28943	0.11240886957554	0.338361225158674	0.274394666514321	Atp5a1/Bcl2l1/Eno1/Gnai3/Ndufs2/Ola1/Tkfc	7
BP	GO:0006805	xenobiotic metabolic process	4/466	114/28943	0.112528981059635	0.338361225158674	0.274394666514321	Acsl1/Cyp1b1/Cyp46a1/Nr1i2	4
BP	GO:0010906	regulation of glucose metabolic process	4/466	114/28943	0.112528981059635	0.338361225158674	0.274394666514321	Adipor1/Nnmt/Sesn2/Src	4
BP	GO:0043266	regulation of potassium ion transport	4/466	114/28943	0.112528981059635	0.338361225158674	0.274394666514321	Ank2/Ank3/Casq2/Nedd4	4
BP	GO:0048477	oogenesis	4/466	114/28943	0.112528981059635	0.338361225158674	0.274394666514321	Fmn2/Mdk/Pde5a/Src	4
BP	GO:0018394	peptidyl-lysine acetylation	6/466	204/28943	0.112872844525568	0.338973544106163	0.274891227706632	Ing3/Jade1/Map3k7/Mecp2/Nfyb/Tcf3	6
BP	GO:0019080	viral gene expression	3/466	73/28943	0.113545618739568	0.338973544106163	0.274891227706632	Eif3a/Rsf1/Snw1	3
BP	GO:0043112	receptor metabolic process	3/466	73/28943	0.113545618739568	0.338973544106163	0.274891227706632	Cdk5/Dmd/Nedd4	3
BP	GO:0060997	dendritic spine morphogenesis	3/466	73/28943	0.113545618739568	0.338973544106163	0.274891227706632	Bhlhb9/Cdk5/Ephb3	3
BP	GO:1905330	regulation of morphogenesis of an epithelium	3/466	73/28943	0.113545618739568	0.338973544106163	0.274891227706632	Lgr4/Mdk/Sall1	3
BP	GO:0001779	natural killer cell differentiation	2/466	36/28943	0.114025425591776	0.338973544106163	0.274891227706632	Pbx1/Tcf3	2
BP	GO:0001964	startle response	2/466	36/28943	0.114025425591776	0.338973544106163	0.274891227706632	Mecp2/Npas3	2
BP	GO:0006471	protein ADP-ribosylation	2/466	36/28943	0.114025425591776	0.338973544106163	0.274891227706632	Art5/Parp16	2
BP	GO:0019320	hexose catabolic process	2/466	36/28943	0.114025425591776	0.338973544106163	0.274891227706632	Eno1/Tkfc	2
BP	GO:0042178	xenobiotic catabolic process	2/466	36/28943	0.114025425591776	0.338973544106163	0.274891227706632	Acsl1/Nr1i2	2
BP	GO:0048665	neuron fate specification	2/466	36/28943	0.114025425591776	0.338973544106163	0.274891227706632	Atoh1/Sox1	2
BP	GO:0048710	regulation of astrocyte differentiation	2/466	36/28943	0.114025425591776	0.338973544106163	0.274891227706632	Mecp2/Mycn	2
BP	GO:0090183	regulation of kidney development	2/466	36/28943	0.114025425591776	0.338973544106163	0.274891227706632	Lgr4/Sall1	2
BP	GO:1905508	protein localization to microtubule organizing center	2/466	36/28943	0.114025425591776	0.338973544106163	0.274891227706632	Mcph1/Numa1	2
BP	GO:2000515	negative regulation of CD4-positive, alpha-beta T cell activation	2/466	36/28943	0.114025425591776	0.338973544106163	0.274891227706632	Bcl6/Il4ra	2
BP	GO:0070371	ERK1 and ERK2 cascade	9/466	350/28943	0.11443629943633	0.339938040546138	0.275673387893211	Cxcr4/Dmd/Dynlt1b/Eif3a/Fgfr2/Src/Tpbg/Ywhaz/Zfp36l1	9
BP	GO:0018107	peptidyl-threonine phosphorylation	4/466	115/28943	0.115193402734033	0.341928794681474	0.277287793671596	Cdk5/Map3k7/Pard3/Prkd1	4
BP	GO:0019318	hexose metabolic process	7/466	253/28943	0.115854441681894	0.343631613223899	0.27866869754397	Adipor1/Eno1/Inppl1/Nnmt/Sesn2/Src/Tkfc	7
BP	GO:0008037	cell recognition	8/466	302/28943	0.116572738737644	0.345501568541938	0.280185141296204	Celsr3/Ephb3/Fezf2/Hspa1b/Ncam1/Nck2/Robo2/Ywhaz	8
BP	GO:0002262	myeloid cell homeostasis	6/466	206/28943	0.116745118258035	0.34575192026269	0.280388164491001	Acvr2a/Bcl6/Senp1/Tcf3/Zfp36l1/Zfpm1	6
BP	GO:0001885	endothelial cell development	3/466	74/28943	0.117008874651592	0.346060202567997	0.280638166601371	Dmd/Ednrb/Id1	3
BP	GO:0010634	positive regulation of epithelial cell migration	5/466	160/28943	0.117041289640345	0.346060202567997	0.280638166601371	Atp5a1/Pik3cg/Prkd1/Sash1/Src	5
BP	GO:0016072	rRNA metabolic process	7/466	254/28943	0.117597764751524	0.346060202567997	0.280638166601371	Eri3/Lsm6/Nol8/Npm1/Rpl11/Rpl14/Top1	7
BP	GO:0060291	long-term synaptic potentiation	7/466	254/28943	0.117597764751524	0.346060202567997	0.280638166601371	Cyp46a1/Mecp2/Mir124-2hg/Mir129-1/Mir130a/Mir181a-1/Mir181b-1	7
BP	GO:0030038	contractile actin filament bundle assembly	4/466	116/28943	0.117885348839208	0.346060202567997	0.280638166601371	4930544G11Rik/Smad3/Src/Ttc8	4
BP	GO:0043149	stress fiber assembly	4/466	116/28943	0.117885348839208	0.346060202567997	0.280638166601371	4930544G11Rik/Smad3/Src/Ttc8	4
BP	GO:0048024	regulation of mRNA splicing, via spliceosome	4/466	116/28943	0.117885348839208	0.346060202567997	0.280638166601371	Hnrnpl/Khdrbs3/Npm1/Snw1	4
BP	GO:1904035	regulation of epithelial cell apoptotic process	4/466	116/28943	0.117885348839208	0.346060202567997	0.280638166601371	Atoh1/Id1/Mdk/Zfp36l1	4
BP	GO:0030705	cytoskeleton-dependent intracellular transport	6/466	207/28943	0.118706007908719	0.346060202567997	0.280638166601371	Fez1/Hook2/Map1b/Mecp2/Mreg/Pura	6
BP	GO:0070507	regulation of microtubule cytoskeleton organization	5/466	161/28943	0.119300411103836	0.346060202567997	0.280638166601371	Efna5/Hspa1b/Map1b/Mecp2/Numa1	5
BP	GO:2000377	regulation of reactive oxygen species metabolic process	5/466	161/28943	0.119300411103836	0.346060202567997	0.280638166601371	Bnip3/Cyp1b1/Gnai3/Map3k7/Mycn	5
BP	GO:0000002	mitochondrial genome maintenance	2/466	37/28943	0.119312899741216	0.346060202567997	0.280638166601371	Polg2/Sesn2	2
BP	GO:0003309	type B pancreatic cell differentiation	2/466	37/28943	0.119312899741216	0.346060202567997	0.280638166601371	Cdh2/Insm1	2
BP	GO:0006884	cell volume homeostasis	2/466	37/28943	0.119312899741216	0.346060202567997	0.280638166601371	Npm1/Slc12a9	2
BP	GO:0007435	salivary gland morphogenesis	2/466	37/28943	0.119312899741216	0.346060202567997	0.280638166601371	Fgfr2/Sema3c	2
BP	GO:0009954	proximal/distal pattern formation	2/466	37/28943	0.119312899741216	0.346060202567997	0.280638166601371	Irx3/Pbx1	2
BP	GO:0010667	negative regulation of cardiac muscle cell apoptotic process	2/466	37/28943	0.119312899741216	0.346060202567997	0.280638166601371	Mdk/Npm1	2
BP	GO:0021591	ventricular system development	2/466	37/28943	0.119312899741216	0.346060202567997	0.280638166601371	Anp32b/Mecp2	2
BP	GO:0035909	aorta morphogenesis	2/466	37/28943	0.119312899741216	0.346060202567997	0.280638166601371	Ephb4/Hey1	2
BP	GO:0044342	type B pancreatic cell proliferation	2/466	37/28943	0.119312899741216	0.346060202567997	0.280638166601371	Dach1/Phox2b	2
BP	GO:0045577	regulation of B cell differentiation	2/466	37/28943	0.119312899741216	0.346060202567997	0.280638166601371	Bcl6/Zfp36l1	2
BP	GO:0045686	negative regulation of glial cell differentiation	2/466	37/28943	0.119312899741216	0.346060202567997	0.280638166601371	Mecp2/Mycn	2
BP	GO:0046825	regulation of protein export from nucleus	2/466	37/28943	0.119312899741216	0.346060202567997	0.280638166601371	Anp32b/Cdk5	2
BP	GO:0048846	axon extension involved in axon guidance	2/466	37/28943	0.119312899741216	0.346060202567997	0.280638166601371	Sema3c/Slit1	2
BP	GO:0060441	epithelial tube branching involved in lung morphogenesis	2/466	37/28943	0.119312899741216	0.346060202567997	0.280638166601371	Celsr1/Fgfr2	2
BP	GO:0090313	regulation of protein targeting to membrane	2/466	37/28943	0.119312899741216	0.346060202567997	0.280638166601371	Ank3/Cdk5	2
BP	GO:1902284	neuron projection extension involved in neuron projection guidance	2/466	37/28943	0.119312899741216	0.346060202567997	0.280638166601371	Sema3c/Slit1	2
BP	GO:1904358	positive regulation of telomere maintenance via telomere lengthening	2/466	37/28943	0.119312899741216	0.346060202567997	0.280638166601371	Nek7/Terc	2
BP	GO:0008202	steroid metabolic process	9/466	354/28943	0.120299468553903	0.347740813790287	0.28200106140607	2610005L07Rik/Cyp1b1/Cyp46a1/Dhrs9/Ednrb/Hsd17b3/Mecp2/Msmo1/Pbx1	9
BP	GO:0018209	peptidyl-serine modification	9/466	354/28943	0.120299468553903	0.347740813790287	0.28200106140607	Cdk5/Clspn/Dmd/Nck2/Nek7/Prkd1/Spock3/Src/Top1	9
BP	GO:0016445	somatic diversification of immunoglobulins	3/466	75/28943	0.120511245663911	0.347740813790287	0.28200106140607	Bcl6/Mir181b-1/Tcf3	3
BP	GO:0070972	protein localization to endoplasmic reticulum	3/466	75/28943	0.120511245663911	0.347740813790287	0.28200106140607	Ank2/Edem1/Sec62	3
BP	GO:1990874	vascular associated smooth muscle cell proliferation	3/466	75/28943	0.120511245663911	0.347740813790287	0.28200106140607	Ddit3/Gnai3/Src	3
BP	GO:2000036	regulation of stem cell population maintenance	3/466	75/28943	0.120511245663911	0.347740813790287	0.28200106140607	Brms1l/Rbbp7/Smarcc1	3
BP	GO:2000179	positive regulation of neural precursor cell proliferation	3/466	75/28943	0.120511245663911	0.347740813790287	0.28200106140607	Fzd3/Insm1/Mdk	3
BP	GO:0009206	purine ribonucleoside triphosphate biosynthetic process	4/466	117/28943	0.12060447429887	0.34775469018875	0.28201231449728	Atp5a1/Bcl2l1/Eno1/Ndufs2	4
BP	GO:0019693	ribose phosphate metabolic process	11/466	456/28943	0.121072164213143	0.348847488535013	0.282898521354019	Acaa2/Acsl1/Atp5a1/Bcl2l1/Eno1/Gnai3/Ndufs2/Ola1/Pde5a/Rpia/Tkfc	11
BP	GO:0022408	negative regulation of cell-cell adhesion	6/466	209/28943	0.122676796667613	0.353105674585825	0.286351705272539	Bcl6/Ccl28/Il4ra/Mdk/Pde5a/Zfp608	6
BP	GO:0009144	purine nucleoside triphosphate metabolic process	7/466	257/28943	0.122909145310957	0.353105674585825	0.286351705272539	Atp5a1/Bcl2l1/Eno1/Gnai3/Ndufs2/Ola1/Tkfc	7
BP	GO:0009199	ribonucleoside triphosphate metabolic process	7/466	257/28943	0.122909145310957	0.353105674585825	0.286351705272539	Atp5a1/Bcl2l1/Eno1/Gnai3/Ndufs2/Ola1/Tkfc	7
BP	GO:0034976	response to endoplasmic reticulum stress	7/466	257/28943	0.122909145310957	0.353105674585825	0.286351705272539	Bcl2l1/Ddit3/Derl3/Edem1/Nck2/Parp16/Sesn2	7
BP	GO:0009145	purine nucleoside triphosphate biosynthetic process	4/466	118/28943	0.123350428889368	0.353856481999915	0.286960573945092	Atp5a1/Bcl2l1/Eno1/Ndufs2	4
BP	GO:0038061	NIK/NF-kappaB signaling	4/466	118/28943	0.123350428889368	0.353856481999915	0.286960573945092	Adipor1/Cops8/Map3k7/Sash1	4
BP	GO:0035637	multicellular organismal signaling	5/466	163/28943	0.123879829459322	0.354073620941084	0.287136663174351	Ank2/Ank3/Cacna2d1/Irx3/Jup	5
BP	GO:0000281	mitotic cytokinesis	3/466	76/28943	0.1240518602162	0.354073620941084	0.287136663174351	Ank3/Exoc5/Incenp	3
BP	GO:1905515	non-motile cilium assembly	3/466	76/28943	0.1240518602162	0.354073620941084	0.287136663174351	Exoc5/Tmem107/Ttc8	3
BP	GO:0001953	negative regulation of cell-matrix adhesion	2/466	38/28943	0.124660015844621	0.354073620941084	0.287136663174351	Bcl6/Src	2
BP	GO:0009303	rRNA transcription	2/466	38/28943	0.124660015844621	0.354073620941084	0.287136663174351	Npm1/Top1	2
BP	GO:0022617	extracellular matrix disassembly	2/466	38/28943	0.124660015844621	0.354073620941084	0.287136663174351	Ddr1/Pdpn	2
BP	GO:0030808	regulation of nucleotide biosynthetic process	2/466	38/28943	0.124660015844621	0.354073620941084	0.287136663174351	Bcl2l1/Eno1	2
BP	GO:0044786	cell cycle DNA replication	2/466	38/28943	0.124660015844621	0.354073620941084	0.287136663174351	Dach1/Mcm2	2
BP	GO:0046365	monosaccharide catabolic process	2/466	38/28943	0.124660015844621	0.354073620941084	0.287136663174351	Eno1/Tkfc	2
BP	GO:0072210	metanephric nephron development	2/466	38/28943	0.124660015844621	0.354073620941084	0.287136663174351	Lgr4/Sall1	2
BP	GO:1900371	regulation of purine nucleotide biosynthetic process	2/466	38/28943	0.124660015844621	0.354073620941084	0.287136663174351	Bcl2l1/Eno1	2
BP	GO:1903580	positive regulation of ATP metabolic process	2/466	38/28943	0.124660015844621	0.354073620941084	0.287136663174351	Bcl2l1/Eno1	2
BP	GO:1902107	positive regulation of leukocyte differentiation	6/466	210/28943	0.124686489957641	0.354073620941084	0.287136663174351	Bcl6/Il4ra/Mdk/Smarcc1/Sox13/Zfp36l1	6
BP	GO:1903708	positive regulation of hemopoiesis	6/466	210/28943	0.124686489957641	0.354073620941084	0.287136663174351	Bcl6/Il4ra/Mdk/Smarcc1/Sox13/Zfp36l1	6
BP	GO:0045445	myoblast differentiation	4/466	119/28943	0.126122857468404	0.357596314279826	0.289993397906479	Ddit3/Hinfp/Smarcc1/Zfp36l1	4
BP	GO:1901989	positive regulation of cell cycle phase transition	4/466	119/28943	0.126122857468404	0.357596314279826	0.289993397906479	Anp32b/Mecp2/Npm1/Pbx1	4
BP	GO:0140053	mitochondrial gene expression	5/466	164/28943	0.126199767154945	0.357596314279826	0.289993397906479	Fastkd2/Lrpprc/Mrpl40/Mrpl47/Qrsl1	5
BP	GO:0007492	endoderm development	3/466	77/28943	0.127629844052828	0.360609322313055	0.292436802389647	Smad3/Ssbp3/Zfp36l1	3
BP	GO:0043113	receptor clustering	3/466	77/28943	0.127629844052828	0.360609322313055	0.292436802389647	Cdh2/Cdk5/Gphn	3
BP	GO:0060976	coronary vasculature development	3/466	77/28943	0.127629844052828	0.360609322313055	0.292436802389647	Fgfr2/Ltbp1/Smad6	3
BP	GO:1903317	regulation of protein maturation	3/466	77/28943	0.127629844052828	0.360609322313055	0.292436802389647	Eno1/Rfx4/Src	3
BP	GO:0006066	alcohol metabolic process	9/466	359/28943	0.127853631193601	0.360982291087173	0.292739262112525	Cyp1b1/Cyp46a1/Dhrs3/Dhrs9/Ednrb/Inppl1/Mecp2/Msmo1/Tkfc	9
BP	GO:0030879	mammary gland development	5/466	165/28943	0.128539612026423	0.362435930657703	0.293918093832976	Ddr1/Fgfr2/Msx1/Ptch1/Src	5
BP	GO:0032869	cellular response to insulin stimulus	6/466	212/28943	0.128753941855519	0.362435930657703	0.293918093832976	Adipor1/Inppl1/Smarcc1/Socs3/Src/Zfp36l1	6
BP	GO:2000113	negative regulation of cellular macromolecule biosynthetic process	6/466	212/28943	0.128753941855519	0.362435930657703	0.293918093832976	Btg2/Dcps/Eif4enif1/Samd4b/Sesn2/Zfp36l1	6
BP	GO:0006413	translational initiation	4/466	120/28943	0.128921400200897	0.362435930657703	0.293918093832976	Eif2s2/Eif3a/Nck2/Npm1	4
BP	GO:0042472	inner ear morphogenesis	4/466	120/28943	0.128921400200897	0.362435930657703	0.293918093832976	Atoh1/Celsr1/Fgfr2/Fzd3	4
BP	GO:0051225	spindle assembly	4/466	120/28943	0.128921400200897	0.362435930657703	0.293918093832976	Hspa1b/Incenp/Numa1/Smc1a	4
BP	GO:0060271	cilium assembly	9/466	360/28943	0.129394170582267	0.363309460717989	0.294626484664313	Celsr3/Exoc5/Gdi2/Rfx4/Saxo1/Stk36/Tmem107/Ttc8/Wdr11	9
BP	GO:0006623	protein targeting to vacuole	2/466	39/28943	0.130063493692074	0.363309460717989	0.294626484664313	M6pr/Nedd4	2
BP	GO:0008210	estrogen metabolic process	2/466	39/28943	0.130063493692074	0.363309460717989	0.294626484664313	2610005L07Rik/Cyp1b1	2
BP	GO:0030201	heparan sulfate proteoglycan metabolic process	2/466	39/28943	0.130063493692074	0.363309460717989	0.294626484664313	Hs3st3b1/Hs6st1	2
BP	GO:0045589	regulation of regulatory T cell differentiation	2/466	39/28943	0.130063493692074	0.363309460717989	0.294626484664313	Bcl6/Mdk	2
BP	GO:0045622	regulation of T-helper cell differentiation	2/466	39/28943	0.130063493692074	0.363309460717989	0.294626484664313	Bcl6/Il4ra	2
BP	GO:0060236	regulation of mitotic spindle organization	2/466	39/28943	0.130063493692074	0.363309460717989	0.294626484664313	Hspa1b/Numa1	2
BP	GO:0071320	cellular response to cAMP	2/466	39/28943	0.130063493692074	0.363309460717989	0.294626484664313	Pik3cg/Zfp36l1	2
BP	GO:1904645	response to amyloid-beta	2/466	39/28943	0.130063493692074	0.363309460717989	0.294626484664313	Cacna2d1/Cdk5	2
BP	GO:0043547	positive regulation of GTPase activity	7/466	261/28943	0.130178491725722	0.363372610331628	0.294677695961254	Arhgap29/Ralgps2/Rapgef6/Sipa1l3/Tbc1d2/Tbc1d8/Tiam1	7
BP	GO:0034249	negative regulation of cellular amide metabolic process	6/466	213/28943	0.130811480447502	0.364279402929138	0.295413061109181	Btg2/Dcps/Eif4enif1/Samd4b/Sesn2/Zfp36l1	6
BP	GO:0034767	positive regulation of ion transmembrane transport	6/466	213/28943	0.130811480447502	0.364279402929138	0.295413061109181	Ank2/Ank3/Cacna2d1/Cdk5/Dmd/Ndufa4	6
BP	GO:0002292	T cell differentiation involved in immune response	3/466	78/28943	0.131244320862087	0.364279402929138	0.295413061109181	Bcl6/Gadd45g/Il4ra	3
BP	GO:0002562	somatic diversification of immune receptors via germline recombination within a single locus	3/466	78/28943	0.131244320862087	0.364279402929138	0.295413061109181	Bcl6/Mir181b-1/Tcf3	3
BP	GO:0006721	terpenoid metabolic process	3/466	78/28943	0.131244320862087	0.364279402929138	0.295413061109181	Cyp1b1/Dhrs3/Dhrs9	3
BP	GO:0006919	activation of cysteine-type endopeptidase activity involved in apoptotic process	3/466	78/28943	0.131244320862087	0.364279402929138	0.295413061109181	Anp32b/Senp1/Smad3	3
BP	GO:0016444	somatic cell DNA recombination	3/466	78/28943	0.131244320862087	0.364279402929138	0.295413061109181	Bcl6/Mir181b-1/Tcf3	3
BP	GO:0042306	regulation of protein import into nucleus	3/466	78/28943	0.131244320862087	0.364279402929138	0.295413061109181	Ipo5/Jup/Prkd1	3
BP	GO:0010769	regulation of cell morphogenesis involved in differentiation	4/466	121/28943	0.131745692781918	0.36515560938075	0.296123622365055	Bhlhb9/Efna5/Mdk/Pdpn	4
BP	GO:0044106	cellular amine metabolic process	4/466	121/28943	0.131745692781918	0.36515560938075	0.296123622365055	Ddc/Insm1/Mecp2/Nnmt	4
BP	GO:0051348	negative regulation of transferase activity	7/466	262/28943	0.132028847839868	0.365682717291691	0.296551081508377	Cdkn1c/Gadd45g/Inppl1/Mad2l1/Npm1/Rpl11/Src	7
BP	GO:0007041	lysosomal transport	4/466	122/28943	0.134595366656668	0.369882527226725	0.299956925206947	Hook2/M6pr/Nedd4/Rab34	4
BP	GO:0009201	ribonucleoside triphosphate biosynthetic process	4/466	122/28943	0.134595366656668	0.369882527226725	0.299956925206947	Atp5a1/Bcl2l1/Eno1/Ndufs2	4
BP	GO:0046545	development of primary female sexual characteristics	4/466	122/28943	0.134595366656668	0.369882527226725	0.299956925206947	2610005L07Rik/Bcl2l1/Dach1/Src	4
BP	GO:0000380	alternative mRNA splicing, via spliceosome	3/466	79/28943	0.134894412890428	0.369882527226725	0.299956925206947	Hnrnpl/Khdrbs3/Srsf1	3
BP	GO:0043627	response to estrogen	3/466	79/28943	0.134894412890428	0.369882527226725	0.299956925206947	Rbbp5/Rcan1/Trim24	3
BP	GO:0045669	positive regulation of osteoblast differentiation	3/466	79/28943	0.134894412890428	0.369882527226725	0.299956925206947	Acvr2a/Hey1/Prkd1	3
BP	GO:0051057	positive regulation of small GTPase mediated signal transduction	3/466	79/28943	0.134894412890428	0.369882527226725	0.299956925206947	Dynlt1b/Pik3cg/Src	3
BP	GO:0006364	rRNA processing	6/466	215/28943	0.134973615828305	0.369882527226725	0.299956925206947	Eri3/Lsm6/Nol8/Npm1/Rpl11/Rpl14	6
BP	GO:0031032	actomyosin structure organization	6/466	215/28943	0.134973615828305	0.369882527226725	0.299956925206947	4930544G11Rik/Casq2/Epb41l4a/Smad3/Src/Ttc8	6
BP	GO:0002931	response to ischemia	2/466	40/28943	0.135520142825759	0.369882527226725	0.299956925206947	Bcl2l1/Rcan1	2
BP	GO:0010664	negative regulation of striated muscle cell apoptotic process	2/466	40/28943	0.135520142825759	0.369882527226725	0.299956925206947	Mdk/Npm1	2
BP	GO:0021522	spinal cord motor neuron differentiation	2/466	40/28943	0.135520142825759	0.369882527226725	0.299956925206947	Olig2/Ptch1	2
BP	GO:0021799	cerebral cortex radially oriented cell migration	2/466	40/28943	0.135520142825759	0.369882527226725	0.299956925206947	Cdk5/Fut10	2
BP	GO:0032633	interleukin-4 production	2/466	40/28943	0.135520142825759	0.369882527226725	0.299956925206947	Ddit3/Zfpm1	2
BP	GO:0043267	negative regulation of potassium ion transport	2/466	40/28943	0.135520142825759	0.369882527226725	0.299956925206947	Ank3/Casq2	2
BP	GO:0050931	pigment cell differentiation	2/466	40/28943	0.135520142825759	0.369882527226725	0.299956925206947	Ednrb/Mreg	2
BP	GO:0051647	nucleus localization	2/466	40/28943	0.135520142825759	0.369882527226725	0.299956925206947	Dmd/Slit1	2
BP	GO:0071425	hematopoietic stem cell proliferation	2/466	40/28943	0.135520142825759	0.369882527226725	0.299956925206947	Ctc1/Terc	2
BP	GO:1903573	negative regulation of response to endoplasmic reticulum stress	2/466	40/28943	0.135520142825759	0.369882527226725	0.299956925206947	Bcl2l1/Nck2	2
BP	GO:1903670	regulation of sprouting angiogenesis	2/466	40/28943	0.135520142825759	0.369882527226725	0.299956925206947	E2f2/Stard13	2
BP	GO:1904707	positive regulation of vascular associated smooth muscle cell proliferation	2/466	40/28943	0.135520142825759	0.369882527226725	0.299956925206947	Gnai3/Src	2
BP	GO:0018210	peptidyl-threonine modification	4/466	123/28943	0.137470049237418	0.374944315985273	0.304061792239853	Cdk5/Map3k7/Pard3/Prkd1	4
BP	GO:0043966	histone H3 acetylation	3/466	80/28943	0.138579241532432	0.377184883700384	0.305878784806606	Jade1/Map3k7/Tcf3	3
BP	GO:0051303	establishment of chromosome localization	3/466	80/28943	0.138579241532432	0.377184883700384	0.305878784806606	Incenp/Kif2c/Numa1	3
BP	GO:0051865	protein autoubiquitination	3/466	80/28943	0.138579241532432	0.377184883700384	0.305878784806606	Rnf220/Sash1/Ube2cbp	3
BP	GO:0006006	glucose metabolic process	6/466	217/28943	0.13919771359581	0.378606229303127	0.307031427673659	Adipor1/Eno1/Inppl1/Nnmt/Sesn2/Src	6
BP	GO:0033002	muscle cell proliferation	7/466	266/28943	0.139560116317133	0.379329604336756	0.307618050006121	2810429I04Rik/Ddit3/Fgfr2/Gnai3/Meis1/Ncam1/Src	7
BP	GO:0002286	T cell activation involved in immune response	4/466	124/28943	0.14036936411738	0.380390537076601	0.308478415389913	Bcl6/Gadd45g/Il4ra/Mdk	4
BP	GO:0031058	positive regulation of histone modification	4/466	124/28943	0.14036936411738	0.380390537076601	0.308478415389913	Bcl6/Mecp2/Prkd1/Snw1	4
BP	GO:0046620	regulation of organ growth	4/466	124/28943	0.14036936411738	0.380390537076601	0.308478415389913	Col14a1/Fgfr2/Meis1/Ncam1	4
BP	GO:0006644	phospholipid metabolic process	9/466	367/28943	0.140450840709242	0.380390537076601	0.308478415389913	Acp6/Cds2/Etnk2/Inppl1/Mecp2/Pik3c2b/Pik3cg/Pisd/Socs3	9
BP	GO:0071248	cellular response to metal ion	5/466	170/28943	0.140530752700814	0.380390537076601	0.308478415389913	Ank3/Bnip3/Fosb/Mecp2/Nek7	5
BP	GO:2000045	regulation of G1/S transition of mitotic cell cycle	5/466	170/28943	0.140530752700814	0.380390537076601	0.308478415389913	Anp32b/Jade1/Pdpn/Smarcc1/Tcf3	5
BP	GO:0003230	cardiac atrium development	2/466	41/28943	0.141026860510566	0.380424308908132	0.30850580271967	Ank2/Zfpm1	2
BP	GO:0007431	salivary gland development	2/466	41/28943	0.141026860510566	0.380424308908132	0.30850580271967	Fgfr2/Sema3c	2
BP	GO:0010939	regulation of necrotic cell death	2/466	41/28943	0.141026860510566	0.380424308908132	0.30850580271967	Bnip3/Map3k7	2
BP	GO:0034110	regulation of homotypic cell-cell adhesion	2/466	41/28943	0.141026860510566	0.380424308908132	0.30850580271967	Ank3/Pdpn	2
BP	GO:0035850	epithelial cell differentiation involved in kidney development	2/466	41/28943	0.141026860510566	0.380424308908132	0.30850580271967	Ednrb/Sall1	2
BP	GO:0035265	organ growth	6/466	218/28943	0.141332697139988	0.380722078443861	0.308747279479947	2810429I04Rik/Col14a1/Fgfr2/Meis1/Ncam1/Rarb	6
BP	GO:0048639	positive regulation of developmental growth	6/466	218/28943	0.141332697139988	0.380722078443861	0.308747279479947	Cxcr4/Efna5/Fgfr2/Map1b/Mecp2/Ncam1	6
BP	GO:0030098	lymphocyte differentiation	11/466	471/28943	0.141520107598052	0.380722078443861	0.308747279479947	Bcl6/Fzd7/Gadd45g/Il4ra/Mdk/Pbx1/Smarcc1/Sox13/Tcf3/Zfp36l1/Zfp608	11
BP	GO:0048844	artery morphogenesis	3/466	81/28943	0.142297927897209	0.380722078443861	0.308747279479947	Ephb4/Hey1/Mdk	3
BP	GO:0051250	negative regulation of lymphocyte activation	5/466	171/28943	0.142985982862757	0.380722078443861	0.308747279479947	Bcl6/Il4ra/Mdk/Pde5a/Zfp608	5
BP	GO:0031109	microtubule polymerization or depolymerization	4/466	125/28943	0.143292931281471	0.380722078443861	0.308747279479947	Kif2c/Map1b/Mecp2/Numa1	4
BP	GO:1903050	regulation of proteolysis involved in protein catabolic process	6/466	219/28943	0.143482805632452	0.380722078443861	0.308747279479947	Hspa1b/Rnf144b/Rpl11/Senp1/Smarcc1/Usp5	6
BP	GO:0046661	male sex differentiation	5/466	172/28943	0.145459739702745	0.380722078443861	0.308747279479947	Acvr2a/Bcl2l1/Eif2s2/Hsd17b3/Lgr4	5
BP	GO:0003208	cardiac ventricle morphogenesis	3/466	82/28943	0.146049593351913	0.380722078443861	0.308747279479947	Fgfr2/Hey1/Sema3c	3
BP	GO:0010092	specification of animal organ identity	2/466	42/28943	0.146580629746555	0.380722078443861	0.308747279479947	Fgfr2/Robo2	2
BP	GO:0010464	regulation of mesenchymal cell proliferation	2/466	42/28943	0.146580629746555	0.380722078443861	0.308747279479947	Fgfr2/Mycn	2
BP	GO:0032527	protein exit from endoplasmic reticulum	2/466	42/28943	0.146580629746555	0.380722078443861	0.308747279479947	Derl3/Edem1	2
BP	GO:0043001	Golgi to plasma membrane protein transport	2/466	42/28943	0.146580629746555	0.380722078443861	0.308747279479947	Ank3/Rab34	2
BP	GO:0045022	early endosome to late endosome transport	2/466	42/28943	0.146580629746555	0.380722078443861	0.308747279479947	Hook2/Src	2
BP	GO:0051569	regulation of histone H3-K4 methylation	2/466	42/28943	0.146580629746555	0.380722078443861	0.308747279479947	Nnmt/Snw1	2
BP	GO:0060218	hematopoietic stem cell differentiation	2/466	42/28943	0.146580629746555	0.380722078443861	0.308747279479947	Mir130a/Terc	2
BP	GO:0097484	dendrite extension	2/466	42/28943	0.146580629746555	0.380722078443861	0.308747279479947	Cxcr4/Mecp2	2
BP	GO:1900744	regulation of p38MAPK cascade	2/466	42/28943	0.146580629746555	0.380722078443861	0.308747279479947	Gadd45g/Sash1	2
BP	GO:0009308	amine metabolic process	4/466	127/28943	0.149211285602659	0.380722078443861	0.308747279479947	Ddc/Insm1/Mecp2/Nnmt	4
BP	GO:0006400	tRNA modification	3/466	83/28943	0.149833360043027	0.380722078443861	0.308747279479947	Alkbh8/Thumpd3/Urm1	3
BP	GO:0046785	microtubule polymerization	3/466	83/28943	0.149833360043027	0.380722078443861	0.308747279479947	Map1b/Mecp2/Numa1	3
BP	GO:0070373	negative regulation of ERK1 and ERK2 cascade	3/466	83/28943	0.149833360043027	0.380722078443861	0.308747279479947	Dmd/Dynlt1b/Eif3a	3
BP	GO:0000056	ribosomal small subunit export from nucleus	1/466	10/28943	0.149849422179277	0.380722078443861	0.308747279479947	Npm1	1
BP	GO:0000338	protein deneddylation	1/466	10/28943	0.149849422179277	0.380722078443861	0.308747279479947	Cops8	1
BP	GO:0002317	plasma cell differentiation	1/466	10/28943	0.149849422179277	0.380722078443861	0.308747279479947	Bcl6	1
BP	GO:0002692	negative regulation of cellular extravasation	1/466	10/28943	0.149849422179277	0.380722078443861	0.308747279479947	Ccl28	1
BP	GO:0002934	desmosome organization	1/466	10/28943	0.149849422179277	0.380722078443861	0.308747279479947	Jup	1
BP	GO:0003149	membranous septum morphogenesis	1/466	10/28943	0.149849422179277	0.380722078443861	0.308747279479947	Fgfr2	1
BP	GO:0003253	cardiac neural crest cell migration involved in outflow tract morphogenesis	1/466	10/28943	0.149849422179277	0.380722078443861	0.308747279479947	Sema3c	1
BP	GO:0006388	tRNA splicing, via endonucleolytic cleavage and ligation	1/466	10/28943	0.149849422179277	0.380722078443861	0.308747279479947	Clp1	1
BP	GO:0006527	arginine catabolic process	1/466	10/28943	0.149849422179277	0.380722078443861	0.308747279479947	Ddah2	1
BP	GO:0006560	proline metabolic process	1/466	10/28943	0.149849422179277	0.380722078443861	0.308747279479947	Aldh18a1	1
BP	GO:0006591	ornithine metabolic process	1/466	10/28943	0.149849422179277	0.380722078443861	0.308747279479947	Aldh18a1	1
BP	GO:0006607	NLS-bearing protein import into nucleus	1/466	10/28943	0.149849422179277	0.380722078443861	0.308747279479947	Ipo5	1
BP	GO:0006707	cholesterol catabolic process	1/466	10/28943	0.149849422179277	0.380722078443861	0.308747279479947	Cyp46a1	1
BP	GO:0008298	intracellular mRNA localization	1/466	10/28943	0.149849422179277	0.380722078443861	0.308747279479947	Zfp36l1	1
BP	GO:0009820	alkaloid metabolic process	1/466	10/28943	0.149849422179277	0.380722078443861	0.308747279479947	Nnmt	1
BP	GO:0010692	regulation of alkaline phosphatase activity	1/466	10/28943	0.149849422179277	0.380722078443861	0.308747279479947	Smad3	1
BP	GO:0016127	sterol catabolic process	1/466	10/28943	0.149849422179277	0.380722078443861	0.308747279479947	Cyp46a1	1
BP	GO:0021826	substrate-independent telencephalic tangential migration	1/466	10/28943	0.149849422179277	0.380722078443861	0.308747279479947	Fezf2	1
BP	GO:0021843	substrate-independent telencephalic tangential interneuron migration	1/466	10/28943	0.149849422179277	0.380722078443861	0.308747279479947	Fezf2	1
BP	GO:0031125	rRNA 3'-end processing	1/466	10/28943	0.149849422179277	0.380722078443861	0.308747279479947	Eri3	1
BP	GO:0032762	mast cell cytokine production	1/466	10/28943	0.149849422179277	0.380722078443861	0.308747279479947	Bcl6	1
BP	GO:0033152	immunoglobulin V(D)J recombination	1/466	10/28943	0.149849422179277	0.380722078443861	0.308747279479947	Tcf3	1
BP	GO:0033206	meiotic cytokinesis	1/466	10/28943	0.149849422179277	0.380722078443861	0.308747279479947	Fmn2	1
BP	GO:0033299	secretion of lysosomal enzymes	1/466	10/28943	0.149849422179277	0.380722078443861	0.308747279479947	M6pr	1
BP	GO:0033314	mitotic DNA replication checkpoint signaling	1/466	10/28943	0.149849422179277	0.380722078443861	0.308747279479947	Clspn	1
BP	GO:0035581	sequestering of extracellular ligand from receptor	1/466	10/28943	0.149849422179277	0.380722078443861	0.308747279479947	Ltbp1	1
BP	GO:0035907	dorsal aorta development	1/466	10/28943	0.149849422179277	0.380722078443861	0.308747279479947	Hey1	1
BP	GO:0042045	epithelial fluid transport	1/466	10/28943	0.149849422179277	0.380722078443861	0.308747279479947	Ednrb	1
BP	GO:0042421	norepinephrine biosynthetic process	1/466	10/28943	0.149849422179277	0.380722078443861	0.308747279479947	Insm1	1
BP	GO:0043045	DNA methylation involved in embryo development	1/466	10/28943	0.149849422179277	0.380722078443861	0.308747279479947	Zdbf2	1
BP	GO:0046884	follicle-stimulating hormone secretion	1/466	10/28943	0.149849422179277	0.380722078443861	0.308747279479947	Acvr2a	1
BP	GO:0048539	bone marrow development	1/466	10/28943	0.149849422179277	0.380722078443861	0.308747279479947	Ctc1	1
BP	GO:0051095	regulation of helicase activity	1/466	10/28943	0.149849422179277	0.380722078443861	0.308747279479947	Mcm2	1
BP	GO:0060022	hard palate development	1/466	10/28943	0.149849422179277	0.380722078443861	0.308747279479947	Itgb8	1
BP	GO:0060484	lung-associated mesenchyme development	1/466	10/28943	0.149849422179277	0.380722078443861	0.308747279479947	Fgfr2	1
BP	GO:0060710	chorio-allantoic fusion	1/466	10/28943	0.149849422179277	0.380722078443861	0.308747279479947	Zfp36l1	1
BP	GO:0060837	blood vessel endothelial cell differentiation	1/466	10/28943	0.149849422179277	0.380722078443861	0.308747279479947	Hey1	1
BP	GO:0061043	regulation of vascular wound healing	1/466	10/28943	0.149849422179277	0.380722078443861	0.308747279479947	Cxcr4	1
BP	GO:0070862	negative regulation of protein exit from endoplasmic reticulum	1/466	10/28943	0.149849422179277	0.380722078443861	0.308747279479947	Derl3	1
BP	GO:0070922	RISC complex assembly	1/466	10/28943	0.149849422179277	0.380722078443861	0.308747279479947	Clp1	1
BP	GO:0071600	otic vesicle morphogenesis	1/466	10/28943	0.149849422179277	0.380722078443861	0.308747279479947	Fgfr2	1
BP	GO:0071670	smooth muscle cell chemotaxis	1/466	10/28943	0.149849422179277	0.380722078443861	0.308747279479947	Mdk	1
BP	GO:0071895	odontoblast differentiation	1/466	10/28943	0.149849422179277	0.380722078443861	0.308747279479947	Map1b	1
BP	GO:0072070	loop of Henle development	1/466	10/28943	0.149849422179277	0.380722078443861	0.308747279479947	Irx3	1
BP	GO:0072173	metanephric tubule morphogenesis	1/466	10/28943	0.149849422179277	0.380722078443861	0.308747279479947	Lgr4	1
BP	GO:0072203	cell proliferation involved in metanephros development	1/466	10/28943	0.149849422179277	0.380722078443861	0.308747279479947	Ptch1	1
BP	GO:0086064	cell communication by electrical coupling involved in cardiac conduction	1/466	10/28943	0.149849422179277	0.380722078443861	0.308747279479947	Irx3	1
BP	GO:0090527	actin filament reorganization	1/466	10/28943	0.149849422179277	0.380722078443861	0.308747279479947	Efs	1
BP	GO:0097067	cellular response to thyroid hormone stimulus	1/466	10/28943	0.149849422179277	0.380722078443861	0.308747279479947	Klf9	1
BP	GO:0097104	postsynaptic membrane assembly	1/466	10/28943	0.149849422179277	0.380722078443861	0.308747279479947	Cdh2	1
BP	GO:0097119	postsynaptic density protein 95 clustering	1/466	10/28943	0.149849422179277	0.380722078443861	0.308747279479947	Cdh2	1
BP	GO:0098700	neurotransmitter loading into synaptic vesicle	1/466	10/28943	0.149849422179277	0.380722078443861	0.308747279479947	Ddc	1
BP	GO:0098883	synapse pruning	1/466	10/28943	0.149849422179277	0.380722078443861	0.308747279479947	Cdk5	1
BP	GO:0098953	receptor diffusion trapping	1/466	10/28943	0.149849422179277	0.380722078443861	0.308747279479947	Gphn	1
BP	GO:0098970	postsynaptic neurotransmitter receptor diffusion trapping	1/466	10/28943	0.149849422179277	0.380722078443861	0.308747279479947	Gphn	1
BP	GO:0099628	neurotransmitter receptor diffusion trapping	1/466	10/28943	0.149849422179277	0.380722078443861	0.308747279479947	Gphn	1
BP	GO:1900147	regulation of Schwann cell migration	1/466	10/28943	0.149849422179277	0.380722078443861	0.308747279479947	Vim	1
BP	GO:1901538	changes to DNA methylation involved in embryo development	1/466	10/28943	0.149849422179277	0.380722078443861	0.308747279479947	Zdbf2	1
BP	GO:1901725	regulation of histone deacetylase activity	1/466	10/28943	0.149849422179277	0.380722078443861	0.308747279479947	Prkd1	1
BP	GO:1901731	positive regulation of platelet aggregation	1/466	10/28943	0.149849422179277	0.380722078443861	0.308747279479947	Pdpn	1
BP	GO:1902415	regulation of mRNA binding	1/466	10/28943	0.149849422179277	0.380722078443861	0.308747279479947	Hnrnpl	1
BP	GO:1902746	regulation of lens fiber cell differentiation	1/466	10/28943	0.149849422179277	0.380722078443861	0.308747279479947	Cdkn1c	1
BP	GO:1903242	regulation of cardiac muscle hypertrophy in response to stress	1/466	10/28943	0.149849422179277	0.380722078443861	0.308747279479947	Smad3	1
BP	GO:1903596	regulation of gap junction assembly	1/466	10/28943	0.149849422179277	0.380722078443861	0.308747279479947	Irx3	1
BP	GO:1904959	regulation of cytochrome-c oxidase activity	1/466	10/28943	0.149849422179277	0.380722078443861	0.308747279479947	Ndufa4	1
BP	GO:1905150	regulation of voltage-gated sodium channel activity	1/466	10/28943	0.149849422179277	0.380722078443861	0.308747279479947	Slmap	1
BP	GO:2000389	regulation of neutrophil extravasation	1/466	10/28943	0.149849422179277	0.380722078443861	0.308747279479947	Mdk	1
BP	GO:2001269	positive regulation of cysteine-type endopeptidase activity involved in apoptotic signaling pathway	1/466	10/28943	0.149849422179277	0.380722078443861	0.308747279479947	Smad3	1
BP	GO:0030198	extracellular matrix organization	8/466	322/28943	0.150521984744047	0.382183967720037	0.309932801314575	Col14a1/Col19a1/Col4a2/Cyp1b1/Ddr1/P4ha1/Pdpn/Smad3	8
BP	GO:0009150	purine ribonucleotide metabolic process	10/466	425/28943	0.150665364214786	0.382301211262421	0.310027880183905	Acaa2/Acsl1/Atp5a1/Bcl2l1/Eno1/Gnai3/Ndufs2/Ola1/Pde5a/Tkfc	10
BP	GO:0003351	epithelial cilium movement involved in extracellular fluid movement	2/466	43/28943	0.152178517322459	0.382684212678537	0.310338475896521	Cfap45/Stk36	2
BP	GO:0006984	ER-nucleus signaling pathway	2/466	43/28943	0.152178517322459	0.382684212678537	0.310338475896521	Ddit3/Nck2	2
BP	GO:0010453	regulation of cell fate commitment	2/466	43/28943	0.152178517322459	0.382684212678537	0.310338475896521	Fzd7/Rbbp7	2
BP	GO:0035883	enteroendocrine cell differentiation	2/466	43/28943	0.152178517322459	0.382684212678537	0.310338475896521	Cdh2/Insm1	2
BP	GO:0042092	type 2 immune response	2/466	43/28943	0.152178517322459	0.382684212678537	0.310338475896521	Bcl6/Il4ra	2
BP	GO:0043039	tRNA aminoacylation	2/466	43/28943	0.152178517322459	0.382684212678537	0.310338475896521	Dars/Qrsl1	2
BP	GO:0045066	regulatory T cell differentiation	2/466	43/28943	0.152178517322459	0.382684212678537	0.310338475896521	Bcl6/Mdk	2
BP	GO:0045191	regulation of isotype switching	2/466	43/28943	0.152178517322459	0.382684212678537	0.310338475896521	Bcl6/Mir181b-1	2
BP	GO:0045981	positive regulation of nucleotide metabolic process	2/466	43/28943	0.152178517322459	0.382684212678537	0.310338475896521	Bcl2l1/Eno1	2
BP	GO:0046627	negative regulation of insulin receptor signaling pathway	2/466	43/28943	0.152178517322459	0.382684212678537	0.310338475896521	Inppl1/Socs3	2
BP	GO:0070884	regulation of calcineurin-NFAT signaling cascade	2/466	43/28943	0.152178517322459	0.382684212678537	0.310338475896521	Homer3/Rcan1	2
BP	GO:0090224	regulation of spindle organization	2/466	43/28943	0.152178517322459	0.382684212678537	0.310338475896521	Hspa1b/Numa1	2
BP	GO:1900544	positive regulation of purine nucleotide metabolic process	2/466	43/28943	0.152178517322459	0.382684212678537	0.310338475896521	Bcl2l1/Eno1	2
BP	GO:1902116	negative regulation of organelle assembly	2/466	43/28943	0.152178517322459	0.382684212678537	0.310338475896521	Fez1/Gdi2	2
BP	GO:0006310	DNA recombination	8/466	323/28943	0.152334272471061	0.382831114139733	0.310457605910418	Bcl6/Fignl1/Ing3/Mcm2/Mir181b-1/Tcf3/Top2b/Xrn2	8
BP	GO:0010970	transport along microtubule	5/466	175/28943	0.152990070898011	0.384233683807074	0.311595022397643	Fez1/Map1b/Mecp2/Mreg/Pura	5
BP	GO:0034599	cellular response to oxidative stress	7/466	273/28943	0.153227307162233	0.384338647365474	0.311680142791062	Bnip3/Cyp1b1/Kdm6b/Prkd1/Sesn2/Src/Stk25	7
BP	GO:0034764	positive regulation of transmembrane transport	7/466	273/28943	0.153227307162233	0.384338647365474	0.311680142791062	Acsl1/Ank2/Ank3/Cacna2d1/Cdk5/Dmd/Ndufa4	7
BP	GO:0000422	autophagy of mitochondrion	3/466	84/28943	0.153648351396084	0.384658794424443	0.31193976664554	Atg2a/Bnip3/Wipi1	3
BP	GO:0008088	axo-dendritic transport	3/466	84/28943	0.153648351396084	0.384658794424443	0.31193976664554	Fez1/Mecp2/Pura	3
BP	GO:0061726	mitochondrion disassembly	3/466	84/28943	0.153648351396084	0.384658794424443	0.31193976664554	Atg2a/Bnip3/Wipi1	3
BP	GO:0045229	external encapsulating structure organization	8/466	324/28943	0.154157061700811	0.385686847117869	0.312773467894374	Col14a1/Col19a1/Col4a2/Cyp1b1/Ddr1/P4ha1/Pdpn/Smad3	8
BP	GO:0046034	ATP metabolic process	6/466	224/28943	0.154455738838859	0.386188443009047	0.313180238017694	Atp5a1/Bcl2l1/Eno1/Ndufs2/Ola1/Tkfc	6
BP	GO:0072594	establishment of protein localization to organelle	10/466	428/28943	0.155385288782972	0.387010269964161	0.313846700119477	Ddit3/Edem1/Eif4enif1/Ipo5/Jup/M6pr/Nedd4/Prkd1/Sec62/Ywhaz	10
BP	GO:0009141	nucleoside triphosphate metabolic process	7/466	275/28943	0.157242823614457	0.387010269964161	0.313846700119477	Atp5a1/Bcl2l1/Eno1/Gnai3/Ndufs2/Ola1/Tkfc	7
BP	GO:0006809	nitric oxide biosynthetic process	3/466	85/28943	0.157493692594442	0.387010269964161	0.313846700119477	Cyp1b1/Ddah2/Smad3	3
BP	GO:0032413	negative regulation of ion transmembrane transporter activity	3/466	85/28943	0.157493692594442	0.387010269964161	0.313846700119477	Ank3/Casq2/Nedd4	3
BP	GO:0031128	developmental induction	2/466	44/28943	0.157817671909428	0.387010269964161	0.313846700119477	Robo2/Sall1	2
BP	GO:0032508	DNA duplex unwinding	2/466	44/28943	0.157817671909428	0.387010269964161	0.313846700119477	Mcm2/Pura	2
BP	GO:0043038	amino acid activation	2/466	44/28943	0.157817671909428	0.387010269964161	0.313846700119477	Dars/Qrsl1	2
BP	GO:0045047	protein targeting to ER	2/466	44/28943	0.157817671909428	0.387010269964161	0.313846700119477	Edem1/Sec62	2
BP	GO:0045747	positive regulation of Notch signaling pathway	2/466	44/28943	0.157817671909428	0.387010269964161	0.313846700119477	Robo2/Src	2
BP	GO:0048147	negative regulation of fibroblast proliferation	2/466	44/28943	0.157817671909428	0.387010269964161	0.313846700119477	Dach1/Ski	2
BP	GO:0060964	regulation of miRNA-mediated gene silencing	2/466	44/28943	0.157817671909428	0.387010269964161	0.313846700119477	Mecp2/Nr2f1	2
BP	GO:0098927	vesicle-mediated transport between endosomal compartments	2/466	44/28943	0.157817671909428	0.387010269964161	0.313846700119477	Hook2/Src	2
BP	GO:0106056	regulation of calcineurin-mediated signaling	2/466	44/28943	0.157817671909428	0.387010269964161	0.313846700119477	Homer3/Rcan1	2
BP	GO:0070372	regulation of ERK1 and ERK2 cascade	8/466	326/28943	0.157833881524929	0.387010269964161	0.313846700119477	Cxcr4/Dmd/Dynlt1b/Eif3a/Fgfr2/Src/Tpbg/Ywhaz	8
BP	GO:0048167	regulation of synaptic plasticity	9/466	378/28943	0.158764495796894	0.387010269964161	0.313846700119477	Bcl2l1/Cdk5/Cyp46a1/Mecp2/Mir124-2hg/Mir129-1/Mir130a/Mir181a-1/Mir181b-1	9
BP	GO:0050863	regulation of T cell activation	9/466	378/28943	0.158764495796894	0.387010269964161	0.313846700119477	Bcl6/Ephb4/Il4ra/Mdk/Nck2/Pde5a/Smarcc1/Sox13/Zfp608	9
BP	GO:0030282	bone mineralization	4/466	131/28943	0.16132194838615	0.387010269964161	0.313846700119477	Acvr2a/Fgfr2/Lgr4/Smad3	4
BP	GO:0002200	somatic diversification of immune receptors	3/466	86/28943	0.161368511037732	0.387010269964161	0.313846700119477	Bcl6/Mir181b-1/Tcf3	3
BP	GO:0006094	gluconeogenesis	3/466	86/28943	0.161368511037732	0.387010269964161	0.313846700119477	Eno1/Nnmt/Sesn2	3
BP	GO:0045661	regulation of myoblast differentiation	3/466	86/28943	0.161368511037732	0.387010269964161	0.313846700119477	Ddit3/Smarcc1/Zfp36l1	3
BP	GO:0048041	focal adhesion assembly	3/466	86/28943	0.161368511037732	0.387010269964161	0.313846700119477	Efna5/Smad3/Src	3
BP	GO:0060415	muscle tissue morphogenesis	3/466	86/28943	0.161368511037732	0.387010269964161	0.313846700119477	Fgfr2/Hey1/Zfpm1	3
BP	GO:0001569	branching involved in blood vessel morphogenesis	2/466	45/28943	0.163495322194212	0.387010269964161	0.313846700119477	Cxcr4/Mdk	2
BP	GO:0008631	intrinsic apoptotic signaling pathway in response to oxidative stress	2/466	45/28943	0.163495322194212	0.387010269964161	0.313846700119477	Cyp1b1/Stk25	2
BP	GO:0010765	positive regulation of sodium ion transport	2/466	45/28943	0.163495322194212	0.387010269964161	0.313846700119477	Ank3/Dmd	2
BP	GO:0030261	chromosome condensation	2/466	45/28943	0.163495322194212	0.387010269964161	0.313846700119477	Banf1/Mcph1	2
BP	GO:0031063	regulation of histone deacetylation	2/466	45/28943	0.163495322194212	0.387010269964161	0.313846700119477	Bcl6/Prkd1	2
BP	GO:0046636	negative regulation of alpha-beta T cell activation	2/466	45/28943	0.163495322194212	0.387010269964161	0.313846700119477	Bcl6/Il4ra	2
BP	GO:0000394	RNA splicing, via endonucleolytic cleavage and ligation	1/466	11/28943	0.163542097299882	0.387010269964161	0.313846700119477	Clp1	1
BP	GO:0002118	aggressive behavior	1/466	11/28943	0.163542097299882	0.387010269964161	0.313846700119477	Kirrel3	1
BP	GO:0002349	histamine production involved in inflammatory response	1/466	11/28943	0.163542097299882	0.387010269964161	0.313846700119477	Ywhaz	1
BP	GO:0002441	histamine secretion involved in inflammatory response	1/466	11/28943	0.163542097299882	0.387010269964161	0.313846700119477	Ywhaz	1
BP	GO:0002553	histamine secretion by mast cell	1/466	11/28943	0.163542097299882	0.387010269964161	0.313846700119477	Ywhaz	1
BP	GO:0002676	regulation of chronic inflammatory response	1/466	11/28943	0.163542097299882	0.387010269964161	0.313846700119477	Pde5a	1
BP	GO:0003129	heart induction	1/466	11/28943	0.163542097299882	0.387010269964161	0.313846700119477	Robo2	1
BP	GO:0006517	protein deglycosylation	1/466	11/28943	0.163542097299882	0.387010269964161	0.313846700119477	Edem1	1
BP	GO:0008354	germ cell migration	1/466	11/28943	0.163542097299882	0.387010269964161	0.313846700119477	Cxcr4	1
BP	GO:0010612	regulation of cardiac muscle adaptation	1/466	11/28943	0.163542097299882	0.387010269964161	0.313846700119477	Smad3	1
BP	GO:0010749	regulation of nitric oxide mediated signal transduction	1/466	11/28943	0.163542097299882	0.387010269964161	0.313846700119477	Pde5a	1
BP	GO:0010826	negative regulation of centrosome duplication	1/466	11/28943	0.163542097299882	0.387010269964161	0.313846700119477	Npm1	1
BP	GO:0018401	peptidyl-proline hydroxylation to 4-hydroxy-L-proline	1/466	11/28943	0.163542097299882	0.387010269964161	0.313846700119477	P4ha1	1
BP	GO:0021892	cerebral cortex GABAergic interneuron differentiation	1/466	11/28943	0.163542097299882	0.387010269964161	0.313846700119477	Fezf2	1
BP	GO:0030202	heparin metabolic process	1/466	11/28943	0.163542097299882	0.387010269964161	0.313846700119477	Ednrb	1
BP	GO:0030643	cellular phosphate ion homeostasis	1/466	11/28943	0.163542097299882	0.387010269964161	0.313846700119477	Xpr1	1
BP	GO:0031620	regulation of fever generation	1/466	11/28943	0.163542097299882	0.387010269964161	0.313846700119477	Ednrb	1
BP	GO:0033629	negative regulation of cell adhesion mediated by integrin	1/466	11/28943	0.163542097299882	0.387010269964161	0.313846700119477	Cyp1b1	1
BP	GO:0035336	long-chain fatty-acyl-CoA metabolic process	1/466	11/28943	0.163542097299882	0.387010269964161	0.313846700119477	Acsl1	1
BP	GO:0035701	hematopoietic stem cell migration	1/466	11/28943	0.163542097299882	0.387010269964161	0.313846700119477	Cxcr4	1
BP	GO:0036135	Schwann cell migration	1/466	11/28943	0.163542097299882	0.387010269964161	0.313846700119477	Vim	1
BP	GO:0039532	negative regulation of viral-induced cytoplasmic pattern recognition receptor signaling pathway	1/466	11/28943	0.163542097299882	0.387010269964161	0.313846700119477	Tkfc	1
BP	GO:0043201	response to leucine	1/466	11/28943	0.163542097299882	0.387010269964161	0.313846700119477	Sesn2	1
BP	GO:0045602	negative regulation of endothelial cell differentiation	1/466	11/28943	0.163542097299882	0.387010269964161	0.313846700119477	Id1	1
BP	GO:0046606	negative regulation of centrosome cycle	1/466	11/28943	0.163542097299882	0.387010269964161	0.313846700119477	Npm1	1
BP	GO:0048262	determination of dorsal/ventral asymmetry	1/466	11/28943	0.163542097299882	0.387010269964161	0.313846700119477	Ddit3	1
BP	GO:0048263	determination of dorsal identity	1/466	11/28943	0.163542097299882	0.387010269964161	0.313846700119477	Ddit3	1
BP	GO:0048617	embryonic foregut morphogenesis	1/466	11/28943	0.163542097299882	0.387010269964161	0.313846700119477	Smad3	1
BP	GO:0050774	negative regulation of dendrite morphogenesis	1/466	11/28943	0.163542097299882	0.387010269964161	0.313846700119477	Id1	1
BP	GO:0051255	spindle midzone assembly	1/466	11/28943	0.163542097299882	0.387010269964161	0.313846700119477	Incenp	1
BP	GO:0051561	positive regulation of mitochondrial calcium ion concentration	1/466	11/28943	0.163542097299882	0.387010269964161	0.313846700119477	Bnip3	1
BP	GO:0051709	regulation of killing of cells of another organism	1/466	11/28943	0.163542097299882	0.387010269964161	0.313846700119477	Bcl2l1	1
BP	GO:0060215	primitive hemopoiesis	1/466	11/28943	0.163542097299882	0.387010269964161	0.313846700119477	Zfpm1	1
BP	GO:0060287	epithelial cilium movement involved in determination of left/right asymmetry	1/466	11/28943	0.163542097299882	0.387010269964161	0.313846700119477	Cfap45	1
BP	GO:0060405	regulation of penile erection	1/466	11/28943	0.163542097299882	0.387010269964161	0.313846700119477	Ednrb	1
BP	GO:0061299	retina vasculature morphogenesis in camera-type eye	1/466	11/28943	0.163542097299882	0.387010269964161	0.313846700119477	Cyp1b1	1
BP	GO:0070294	renal sodium ion absorption	1/466	11/28943	0.163542097299882	0.387010269964161	0.313846700119477	Ednrb	1
BP	GO:0070782	phosphatidylserine exposure on apoptotic cell surface	1/466	11/28943	0.163542097299882	0.387010269964161	0.313846700119477	Xkr6	1
BP	GO:0071233	cellular response to leucine	1/466	11/28943	0.163542097299882	0.387010269964161	0.313846700119477	Sesn2	1
BP	GO:0071372	cellular response to follicle-stimulating hormone stimulus	1/466	11/28943	0.163542097299882	0.387010269964161	0.313846700119477	Efna5	1
BP	GO:0071415	cellular response to purine-containing compound	1/466	11/28943	0.163542097299882	0.387010269964161	0.313846700119477	Casq2	1
BP	GO:0071864	positive regulation of cell proliferation in bone marrow	1/466	11/28943	0.163542097299882	0.387010269964161	0.313846700119477	Fgfr2	1
BP	GO:0072102	glomerulus morphogenesis	1/466	11/28943	0.163542097299882	0.387010269964161	0.313846700119477	Kirrel3	1
BP	GO:0072502	cellular trivalent inorganic anion homeostasis	1/466	11/28943	0.163542097299882	0.387010269964161	0.313846700119477	Xpr1	1
BP	GO:0072584	caveolin-mediated endocytosis	1/466	11/28943	0.163542097299882	0.387010269964161	0.313846700119477	Src	1
BP	GO:0086016	AV node cell action potential	1/466	11/28943	0.163542097299882	0.387010269964161	0.313846700119477	Ank2	1
BP	GO:0086027	AV node cell to bundle of His cell signaling	1/466	11/28943	0.163542097299882	0.387010269964161	0.313846700119477	Ank2	1
BP	GO:0086100	endothelin receptor signaling pathway	1/466	11/28943	0.163542097299882	0.387010269964161	0.313846700119477	Ednrb	1
BP	GO:0090091	positive regulation of extracellular matrix disassembly	1/466	11/28943	0.163542097299882	0.387010269964161	0.313846700119477	Pdpn	1
BP	GO:0090713	immunological memory process	1/466	11/28943	0.163542097299882	0.387010269964161	0.313846700119477	Bcl6	1
BP	GO:0099612	protein localization to axon	1/466	11/28943	0.163542097299882	0.387010269964161	0.313846700119477	Ank3	1
BP	GO:1900115	extracellular regulation of signal transduction	1/466	11/28943	0.163542097299882	0.387010269964161	0.313846700119477	Ltbp1	1
BP	GO:1900116	extracellular negative regulation of signal transduction	1/466	11/28943	0.163542097299882	0.387010269964161	0.313846700119477	Ltbp1	1
BP	GO:1902260	negative regulation of delayed rectifier potassium channel activity	1/466	11/28943	0.163542097299882	0.387010269964161	0.313846700119477	Ank3	1
BP	GO:1903564	regulation of protein localization to cilium	1/466	11/28943	0.163542097299882	0.387010269964161	0.313846700119477	Gdi2	1
BP	GO:1903599	positive regulation of autophagy of mitochondrion	1/466	11/28943	0.163542097299882	0.387010269964161	0.313846700119477	Bnip3	1
BP	GO:1903800	positive regulation of miRNA maturation	1/466	11/28943	0.163542097299882	0.387010269964161	0.313846700119477	Nr2f1	1
BP	GO:1904383	response to sodium phosphate	1/466	11/28943	0.163542097299882	0.387010269964161	0.313846700119477	Ednrb	1
BP	GO:1904732	regulation of electron transfer activity	1/466	11/28943	0.163542097299882	0.387010269964161	0.313846700119477	Ndufa4	1
BP	GO:1990440	positive regulation of transcription from RNA polymerase II promoter in response to endoplasmic reticulum stress	1/466	11/28943	0.163542097299882	0.387010269964161	0.313846700119477	Ddit3	1
BP	GO:2000434	regulation of protein neddylation	1/466	11/28943	0.163542097299882	0.387010269964161	0.313846700119477	Rpl11	1
BP	GO:0009142	nucleoside triphosphate biosynthetic process	4/466	132/28943	0.164404380807634	0.388583190935351	0.315122263314227	Atp5a1/Bcl2l1/Eno1/Ndufs2	4
BP	GO:0046425	regulation of receptor signaling pathway via JAK-STAT	4/466	132/28943	0.164404380807634	0.388583190935351	0.315122263314227	Adipor1/Cdk5/Cyp1b1/Socs3	4
BP	GO:0002637	regulation of immunoglobulin production	3/466	87/28943	0.165271936780588	0.389696958847753	0.316025475479731	Bcl6/Il4ra/Mir181b-1	3
BP	GO:0031397	negative regulation of protein ubiquitination	3/466	87/28943	0.165271936780588	0.389696958847753	0.316025475479731	Cdk5/Mad2l1/Rpl11	3
BP	GO:0048708	astrocyte differentiation	3/466	87/28943	0.165271936780588	0.389696958847753	0.316025475479731	Mecp2/Mycn/Vim	3
BP	GO:2000781	positive regulation of double-strand break repair	3/466	87/28943	0.165271936780588	0.389696958847753	0.316025475479731	Fmn2/Ing3/Smarcc1	3
BP	GO:0035195	miRNA-mediated gene silencing	4/466	133/28943	0.167507919730132	0.394067929061064	0.319570121925147	Mecp2/Mir124-2hg/Mir129-1/Nr2f1	4
BP	GO:2000779	regulation of double-strand break repair	4/466	133/28943	0.167507919730132	0.394067929061064	0.319570121925147	Fignl1/Fmn2/Ing3/Smarcc1	4
BP	GO:0018105	peptidyl-serine phosphorylation	8/466	332/28943	0.169109352721469	0.394067929061064	0.319570121925147	Cdk5/Clspn/Dmd/Nck2/Nek7/Prkd1/Src/Top1	8
BP	GO:0006513	protein monoubiquitination	3/466	88/28943	0.169203102952236	0.394067929061064	0.319570121925147	Nedd4/Rnf220/Ube2cbp	3
BP	GO:0051881	regulation of mitochondrial membrane potential	3/466	88/28943	0.169203102952236	0.394067929061064	0.319570121925147	Bcl2l1/Bnip3/Src	3
BP	GO:2000736	regulation of stem cell differentiation	3/466	88/28943	0.169203102952236	0.394067929061064	0.319570121925147	Rbbp7/Sox5/Tead2	3
BP	GO:0000578	embryonic axis specification	2/466	46/28943	0.16920877505104	0.394067929061064	0.319570121925147	Ptch1/Smad6	2
BP	GO:0002691	regulation of cellular extravasation	2/466	46/28943	0.16920877505104	0.394067929061064	0.319570121925147	Ccl28/Mdk	2
BP	GO:0006858	extracellular transport	2/466	46/28943	0.16920877505104	0.394067929061064	0.319570121925147	Cfap45/Stk36	2
BP	GO:0021955	central nervous system neuron axonogenesis	2/466	46/28943	0.16920877505104	0.394067929061064	0.319570121925147	Ephb3/Phox2b	2
BP	GO:0030279	negative regulation of ossification	2/466	46/28943	0.16920877505104	0.394067929061064	0.319570121925147	Mdk/Smad6	2
BP	GO:0030501	positive regulation of bone mineralization	2/466	46/28943	0.16920877505104	0.394067929061064	0.319570121925147	Acvr2a/Smad3	2
BP	GO:0048489	synaptic vesicle transport	2/466	46/28943	0.16920877505104	0.394067929061064	0.319570121925147	Cdk5/Fgfr2	2
BP	GO:0048536	spleen development	2/466	46/28943	0.16920877505104	0.394067929061064	0.319570121925147	Ctc1/Pbx1	2
BP	GO:0055023	positive regulation of cardiac muscle tissue growth	2/466	46/28943	0.16920877505104	0.394067929061064	0.319570121925147	Fgfr2/Ncam1	2
BP	GO:0060122	inner ear receptor cell stereocilium organization	2/466	46/28943	0.16920877505104	0.394067929061064	0.319570121925147	Hey1/Ttc8	2
BP	GO:0060147	regulation of post-transcriptional gene silencing	2/466	46/28943	0.16920877505104	0.394067929061064	0.319570121925147	Mecp2/Nr2f1	2
BP	GO:0071300	cellular response to retinoic acid	2/466	46/28943	0.16920877505104	0.394067929061064	0.319570121925147	Snw1/Tead2	2
BP	GO:0071542	dopaminergic neuron differentiation	2/466	46/28943	0.16920877505104	0.394067929061064	0.319570121925147	Phox2b/Tiam1	2
BP	GO:1900368	regulation of post-transcriptional gene silencing by RNA	2/466	46/28943	0.16920877505104	0.394067929061064	0.319570121925147	Mecp2/Nr2f1	2
BP	GO:0014065	phosphatidylinositol 3-kinase signaling	4/466	134/28943	0.170632161618064	0.394067929061064	0.319570121925147	Nedd4/Pik3c2b/Pik3cg/Zfp36l1	4
BP	GO:0050679	positive regulation of epithelial cell proliferation	6/466	232/28943	0.172750619561856	0.394067929061064	0.319570121925147	Fgfr2/Fzd7/Id1/Mdk/Mycn/Prkd1	6
BP	GO:0031507	heterochromatin formation	3/466	89/28943	0.173161146157516	0.394067929061064	0.319570121925147	Cdkn1c/Mecp2/Zdbf2	3
BP	GO:0050848	regulation of calcium-mediated signaling	3/466	89/28943	0.173161146157516	0.394067929061064	0.319570121925147	Homer3/Ncam1/Rcan1	3
BP	GO:0000018	regulation of DNA recombination	4/466	135/28943	0.173776701257215	0.394067929061064	0.319570121925147	Bcl6/Fignl1/Ing3/Mir181b-1	4
BP	GO:0006378	mRNA polyadenylation	2/466	47/28943	0.174955413751402	0.394067929061064	0.319570121925147	Clp1/Zc3h3	2
BP	GO:0006904	vesicle docking involved in exocytosis	2/466	47/28943	0.174955413751402	0.394067929061064	0.319570121925147	Exoc5/Ncam1	2
BP	GO:0010907	positive regulation of glucose metabolic process	2/466	47/28943	0.174955413751402	0.394067929061064	0.319570121925147	Nnmt/Src	2
BP	GO:0030890	positive regulation of B cell proliferation	2/466	47/28943	0.174955413751402	0.394067929061064	0.319570121925147	Bcl6/Tcf3	2
BP	GO:0046164	alcohol catabolic process	2/466	47/28943	0.174955413751402	0.394067929061064	0.319570121925147	Cyp46a1/Tkfc	2
BP	GO:0048246	macrophage chemotaxis	2/466	47/28943	0.174955413751402	0.394067929061064	0.319570121925147	Ednrb/Mdk	2
BP	GO:0061462	protein localization to lysosome	2/466	47/28943	0.174955413751402	0.394067929061064	0.319570121925147	M6pr/Nedd4	2
BP	GO:0044782	cilium organization	9/466	388/28943	0.176362379608417	0.394067929061064	0.319570121925147	Celsr3/Exoc5/Gdi2/Rfx4/Saxo1/Stk36/Tmem107/Ttc8/Wdr11	9
BP	GO:0051321	meiotic cell cycle	8/466	336/28943	0.176824790680201	0.394067929061064	0.319570121925147	Ccne1/Fignl1/Fmn2/Incenp/Msx1/Smc1a/Tex14/Top2b	8
BP	GO:0000727	double-strand break repair via break-induced replication	1/466	12/28943	0.177014701428814	0.394067929061064	0.319570121925147	Mcm2	1
BP	GO:0003310	pancreatic A cell differentiation	1/466	12/28943	0.177014701428814	0.394067929061064	0.319570121925147	Insm1	1
BP	GO:0003337	mesenchymal to epithelial transition involved in metanephros morphogenesis	1/466	12/28943	0.177014701428814	0.394067929061064	0.319570121925147	Sall1	1
BP	GO:0006020	inositol metabolic process	1/466	12/28943	0.177014701428814	0.394067929061064	0.319570121925147	Mecp2	1
BP	GO:0007320	insemination	1/466	12/28943	0.177014701428814	0.394067929061064	0.319570121925147	Acvr2a	1
BP	GO:0007440	foregut morphogenesis	1/466	12/28943	0.177014701428814	0.394067929061064	0.319570121925147	Smad3	1
BP	GO:0009404	toxin metabolic process	1/466	12/28943	0.177014701428814	0.394067929061064	0.319570121925147	Cyp1b1	1
BP	GO:0010572	positive regulation of platelet activation	1/466	12/28943	0.177014701428814	0.394067929061064	0.319570121925147	Pdpn	1
BP	GO:0010624	regulation of Schwann cell proliferation	1/466	12/28943	0.177014701428814	0.394067929061064	0.319570121925147	Ski	1
BP	GO:0015074	DNA integration	1/466	12/28943	0.177014701428814	0.394067929061064	0.319570121925147	Banf1	1
BP	GO:0015911	long-chain fatty acid import across plasma membrane	1/466	12/28943	0.177014701428814	0.394067929061064	0.319570121925147	Acsl1	1
BP	GO:0030948	negative regulation of vascular endothelial growth factor receptor signaling pathway	1/466	12/28943	0.177014701428814	0.394067929061064	0.319570121925147	Nedd4	1
BP	GO:0031272	regulation of pseudopodium assembly	1/466	12/28943	0.177014701428814	0.394067929061064	0.319570121925147	Cdc42ep4	1
BP	GO:0031274	positive regulation of pseudopodium assembly	1/466	12/28943	0.177014701428814	0.394067929061064	0.319570121925147	Cdc42ep4	1
BP	GO:0032354	response to follicle-stimulating hormone	1/466	12/28943	0.177014701428814	0.394067929061064	0.319570121925147	Efna5	1
BP	GO:0033210	leptin-mediated signaling pathway	1/466	12/28943	0.177014701428814	0.394067929061064	0.319570121925147	Adipor1	1
BP	GO:0033262	regulation of nuclear cell cycle DNA replication	1/466	12/28943	0.177014701428814	0.394067929061064	0.319570121925147	Dach1	1
BP	GO:0033632	regulation of cell-cell adhesion mediated by integrin	1/466	12/28943	0.177014701428814	0.394067929061064	0.319570121925147	Skap1	1
BP	GO:0043619	regulation of transcription from RNA polymerase II promoter in response to oxidative stress	1/466	12/28943	0.177014701428814	0.394067929061064	0.319570121925147	Sesn2	1
BP	GO:0043653	mitochondrial fragmentation involved in apoptotic process	1/466	12/28943	0.177014701428814	0.394067929061064	0.319570121925147	Bnip3	1
BP	GO:0045588	positive regulation of gamma-delta T cell differentiation	1/466	12/28943	0.177014701428814	0.394067929061064	0.319570121925147	Sox13	1
BP	GO:0045625	regulation of T-helper 1 cell differentiation	1/466	12/28943	0.177014701428814	0.394067929061064	0.319570121925147	Il4ra	1
BP	GO:0045647	negative regulation of erythrocyte differentiation	1/466	12/28943	0.177014701428814	0.394067929061064	0.319570121925147	Zfp36l1	1
BP	GO:0046645	positive regulation of gamma-delta T cell activation	1/466	12/28943	0.177014701428814	0.394067929061064	0.319570121925147	Sox13	1
BP	GO:0048845	venous blood vessel morphogenesis	1/466	12/28943	0.177014701428814	0.394067929061064	0.319570121925147	Ephb4	1
BP	GO:0051574	positive regulation of histone H3-K9 methylation	1/466	12/28943	0.177014701428814	0.394067929061064	0.319570121925147	Mecp2	1
BP	GO:0051798	positive regulation of hair follicle development	1/466	12/28943	0.177014701428814	0.394067929061064	0.319570121925147	Numa1	1
BP	GO:0051987	positive regulation of attachment of spindle microtubules to kinetochore	1/466	12/28943	0.177014701428814	0.394067929061064	0.319570121925147	Incenp	1
BP	GO:0060020	Bergmann glial cell differentiation	1/466	12/28943	0.177014701428814	0.394067929061064	0.319570121925147	Vim	1
BP	GO:0060502	epithelial cell proliferation involved in lung morphogenesis	1/466	12/28943	0.177014701428814	0.394067929061064	0.319570121925147	Fgfr2	1
BP	GO:0060525	prostate glandular acinus development	1/466	12/28943	0.177014701428814	0.394067929061064	0.319570121925147	Fgfr2	1
BP	GO:0060536	cartilage morphogenesis	1/466	12/28943	0.177014701428814	0.394067929061064	0.319570121925147	Msx1	1
BP	GO:0060579	ventral spinal cord interneuron fate commitment	1/466	12/28943	0.177014701428814	0.394067929061064	0.319570121925147	Sox1	1
BP	GO:0060581	cell fate commitment involved in pattern specification	1/466	12/28943	0.177014701428814	0.394067929061064	0.319570121925147	Sox1	1
BP	GO:0060623	regulation of chromosome condensation	1/466	12/28943	0.177014701428814	0.394067929061064	0.319570121925147	Mcph1	1
BP	GO:0060856	establishment of blood-brain barrier	1/466	12/28943	0.177014701428814	0.394067929061064	0.319570121925147	Dmd	1
BP	GO:0061635	regulation of protein complex stability	1/466	12/28943	0.177014701428814	0.394067929061064	0.319570121925147	Tapbp	1
BP	GO:0070213	protein auto-ADP-ribosylation	1/466	12/28943	0.177014701428814	0.394067929061064	0.319570121925147	Parp16	1
BP	GO:0070444	oligodendrocyte progenitor proliferation	1/466	12/28943	0.177014701428814	0.394067929061064	0.319570121925147	Cdh2	1
BP	GO:0070445	regulation of oligodendrocyte progenitor proliferation	1/466	12/28943	0.177014701428814	0.394067929061064	0.319570121925147	Cdh2	1
BP	GO:0070863	positive regulation of protein exit from endoplasmic reticulum	1/466	12/28943	0.177014701428814	0.394067929061064	0.319570121925147	Edem1	1
BP	GO:0072497	mesenchymal stem cell differentiation	1/466	12/28943	0.177014701428814	0.394067929061064	0.319570121925147	Sox5	1
BP	GO:0072697	protein localization to cell cortex	1/466	12/28943	0.177014701428814	0.394067929061064	0.319570121925147	Numa1	1
BP	GO:0075522	IRES-dependent viral translational initiation	1/466	12/28943	0.177014701428814	0.394067929061064	0.319570121925147	Eif3a	1
BP	GO:0090209	negative regulation of triglyceride metabolic process	1/466	12/28943	0.177014701428814	0.394067929061064	0.319570121925147	Pik3cg	1
BP	GO:0090385	phagosome-lysosome fusion	1/466	12/28943	0.177014701428814	0.394067929061064	0.319570121925147	Rab34	1
BP	GO:0090399	replicative senescence	1/466	12/28943	0.177014701428814	0.394067929061064	0.319570121925147	Ctc1	1
BP	GO:0097201	negative regulation of transcription from RNA polymerase II promoter in response to stress	1/466	12/28943	0.177014701428814	0.394067929061064	0.319570121925147	Nck2	1
BP	GO:0097400	interleukin-17-mediated signaling pathway	1/466	12/28943	0.177014701428814	0.394067929061064	0.319570121925147	Srsf1	1
BP	GO:0098911	regulation of ventricular cardiac muscle cell action potential	1/466	12/28943	0.177014701428814	0.394067929061064	0.319570121925147	Jup	1
BP	GO:0099519	dense core granule cytoskeletal transport	1/466	12/28943	0.177014701428814	0.394067929061064	0.319570121925147	Mecp2	1
BP	GO:0140042	lipid droplet formation	1/466	12/28943	0.177014701428814	0.394067929061064	0.319570121925147	Cds2	1
BP	GO:0140289	protein mono-ADP-ribosylation	1/466	12/28943	0.177014701428814	0.394067929061064	0.319570121925147	Parp16	1
BP	GO:1900102	negative regulation of endoplasmic reticulum unfolded protein response	1/466	12/28943	0.177014701428814	0.394067929061064	0.319570121925147	Nck2	1
BP	GO:1900227	positive regulation of NLRP3 inflammasome complex assembly	1/466	12/28943	0.177014701428814	0.394067929061064	0.319570121925147	Nek7	1
BP	GO:1900244	positive regulation of synaptic vesicle endocytosis	1/466	12/28943	0.177014701428814	0.394067929061064	0.319570121925147	Bcl2l1	1
BP	GO:1903025	regulation of RNA polymerase II regulatory region sequence-specific DNA binding	1/466	12/28943	0.177014701428814	0.394067929061064	0.319570121925147	Ddit3	1
BP	GO:1903779	regulation of cardiac conduction	1/466	12/28943	0.177014701428814	0.394067929061064	0.319570121925147	Ank2	1
BP	GO:1905208	negative regulation of cardiocyte differentiation	1/466	12/28943	0.177014701428814	0.394067929061064	0.319570121925147	Fzd7	1
BP	GO:1905907	negative regulation of amyloid fibril formation	1/466	12/28943	0.177014701428814	0.394067929061064	0.319570121925147	Pfdn6	1
BP	GO:1905962	glutamatergic neuron differentiation	1/466	12/28943	0.177014701428814	0.394067929061064	0.319570121925147	Vsx1	1
BP	GO:1990253	cellular response to leucine starvation	1/466	12/28943	0.177014701428814	0.394067929061064	0.319570121925147	Sesn2	1
BP	GO:2000826	regulation of heart morphogenesis	1/466	12/28943	0.177014701428814	0.394067929061064	0.319570121925147	Robo2	1
BP	GO:0019319	hexose biosynthetic process	3/466	90/28943	0.177145206859893	0.394067929061064	0.319570121925147	Eno1/Nnmt/Sesn2	3
BP	GO:0033627	cell adhesion mediated by integrin	3/466	90/28943	0.177145206859893	0.394067929061064	0.319570121925147	Cyp1b1/Itgb8/Skap1	3
BP	GO:1902600	proton transmembrane transport	3/466	90/28943	0.177145206859893	0.394067929061064	0.319570121925147	Atp5a1/Atp6v1h/Ndufa4	3
BP	GO:0006473	protein acetylation	6/466	234/28943	0.177459206694423	0.394320372841338	0.319774841679514	Ing3/Jade1/Map3k7/Mecp2/Nfyb/Tcf3	6
BP	GO:0007204	positive regulation of cytosolic calcium ion concentration	6/466	234/28943	0.177459206694423	0.394320372841338	0.319774841679514	Cacna2d1/Ccl28/Cdk5/Cxcr4/Ednrb/Pik3cg	6
BP	GO:1902903	regulation of supramolecular fiber organization	9/466	389/28943	0.178169726953944	0.395675627391226	0.320873887884008	Cdc42ep4/Id1/Map1b/Mecp2/Nck2/Numa1/Pfdn6/Smad3/Ttc8	9
BP	GO:0015980	energy derivation by oxidation of organic compounds	8/466	337/28943	0.178777774129955	0.396801910639454	0.321787249384439	Atp5a1/Bnip3/Chchd5/Cox7a2l/Lexm/Ndufs2/Polg2/Ugp2	8
BP	GO:0050773	regulation of dendrite development	4/466	137/28943	0.180125045584359	0.398666121255163	0.323299034459605	Bhlhb9/Elavl4/Id1/Nedd4	4
BP	GO:0001941	postsynaptic membrane organization	2/466	48/28943	0.180732696211024	0.398666121255163	0.323299034459605	Cdh2/Gphn	2
BP	GO:0032965	regulation of collagen biosynthetic process	2/466	48/28943	0.180732696211024	0.398666121255163	0.323299034459605	Ltbp1/Vim	2
BP	GO:0045197	establishment or maintenance of epithelial cell apical/basal polarity	2/466	48/28943	0.180732696211024	0.398666121255163	0.323299034459605	Pard3/Ttc8	2
BP	GO:0048010	vascular endothelial growth factor receptor signaling pathway	2/466	48/28943	0.180732696211024	0.398666121255163	0.323299034459605	Nedd4/Prkd1	2
BP	GO:0048741	skeletal muscle fiber development	2/466	48/28943	0.180732696211024	0.398666121255163	0.323299034459605	Rcan1/Ski	2
BP	GO:0051972	regulation of telomerase activity	2/466	48/28943	0.180732696211024	0.398666121255163	0.323299034459605	Nek7/Src	2
BP	GO:0071385	cellular response to glucocorticoid stimulus	2/466	48/28943	0.180732696211024	0.398666121255163	0.323299034459605	Klf9/Zfp36l1	2
BP	GO:0072599	establishment of protein localization to endoplasmic reticulum	2/466	48/28943	0.180732696211024	0.398666121255163	0.323299034459605	Edem1/Sec62	2
BP	GO:0090317	negative regulation of intracellular protein transport	2/466	48/28943	0.180732696211024	0.398666121255163	0.323299034459605	Cdk5/Derl3	2
BP	GO:1900077	negative regulation of cellular response to insulin stimulus	2/466	48/28943	0.180732696211024	0.398666121255163	0.323299034459605	Inppl1/Socs3	2
BP	GO:0006029	proteoglycan metabolic process	3/466	91/28943	0.181154429747007	0.398925180400323	0.323509118956463	Hs3st3b1/Hs6st1/Spock3	3
BP	GO:0035023	regulation of Rho protein signal transduction	3/466	91/28943	0.181154429747007	0.398925180400323	0.323509118956463	Bcl6/Cdh2/Stard13	3
BP	GO:0046209	nitric oxide metabolic process	3/466	91/28943	0.181154429747007	0.398925180400323	0.323509118956463	Cyp1b1/Ddah2/Smad3	3
BP	GO:0008277	regulation of G protein-coupled receptor signaling pathway	4/466	138/28943	0.183328033006852	0.401036932049569	0.325221647894387	Dynlt1b/Grk5/Kctd16/Pde5a	4
BP	GO:0032874	positive regulation of stress-activated MAPK cascade	4/466	138/28943	0.183328033006852	0.401036932049569	0.325221647894387	Gadd45g/Map3k7/Sash1/Stk25	4
BP	GO:0048675	axon extension	4/466	138/28943	0.183328033006852	0.401036932049569	0.325221647894387	Cdk5/Map1b/Sema3c/Slit1	4
BP	GO:0009259	ribonucleotide metabolic process	10/466	445/28943	0.183481769960937	0.401036932049569	0.325221647894387	Acaa2/Acsl1/Atp5a1/Bcl2l1/Eno1/Gnai3/Ndufs2/Ola1/Pde5a/Tkfc	10
BP	GO:0030099	myeloid cell differentiation	10/466	445/28943	0.183481769960937	0.401036932049569	0.325221647894387	Acvr2a/Bcl6/Cdkn1c/Itgb8/Meis1/Senp1/Src/Tcf3/Zfp36l1/Zfpm1	10
BP	GO:0009060	aerobic respiration	5/466	187/28943	0.184641758910746	0.401036932049569	0.325221647894387	Atp5a1/Bnip3/Cox7a2l/Lexm/Ndufs2	5
BP	GO:0071229	cellular response to acid chemical	5/466	187/28943	0.184641758910746	0.401036932049569	0.325221647894387	Bcl2l1/Eno1/Ipo5/Mir130a/Sesn2	5
BP	GO:0031110	regulation of microtubule polymerization or depolymerization	3/466	92/28943	0.18518796407927	0.401036932049569	0.325221647894387	Map1b/Mecp2/Numa1	3
BP	GO:0032436	positive regulation of proteasomal ubiquitin-dependent protein catabolic process	3/466	92/28943	0.18518796407927	0.401036932049569	0.325221647894387	Hspa1b/Rnf144b/Usp5	3
BP	GO:0045638	negative regulation of myeloid cell differentiation	3/466	92/28943	0.18518796407927	0.401036932049569	0.325221647894387	Meis1/Zfp36l1/Zfpm1	3
BP	GO:0097581	lamellipodium organization	3/466	92/28943	0.18518796407927	0.401036932049569	0.325221647894387	Nck2/Pdpn/Src	3
BP	GO:0000959	mitochondrial RNA metabolic process	2/466	49/28943	0.186538153273282	0.401036932049569	0.325221647894387	Fastkd2/Lrpprc	2
BP	GO:0030219	megakaryocyte differentiation	2/466	49/28943	0.186538153273282	0.401036932049569	0.325221647894387	Meis1/Zfpm1	2
BP	GO:0033173	calcineurin-NFAT signaling cascade	2/466	49/28943	0.186538153273282	0.401036932049569	0.325221647894387	Homer3/Rcan1	2
BP	GO:0033628	regulation of cell adhesion mediated by integrin	2/466	49/28943	0.186538153273282	0.401036932049569	0.325221647894387	Cyp1b1/Skap1	2
BP	GO:0043631	RNA polyadenylation	2/466	49/28943	0.186538153273282	0.401036932049569	0.325221647894387	Clp1/Zc3h3	2
BP	GO:0060421	positive regulation of heart growth	2/466	49/28943	0.186538153273282	0.401036932049569	0.325221647894387	Fgfr2/Ncam1	2
BP	GO:0060966	regulation of gene silencing by RNA	2/466	49/28943	0.186538153273282	0.401036932049569	0.325221647894387	Mecp2/Nr2f1	2
BP	GO:0071526	semaphorin-plexin signaling pathway	2/466	49/28943	0.186538153273282	0.401036932049569	0.325221647894387	Ncam1/Sema3c	2
BP	GO:0000086	G2/M transition of mitotic cell cycle	4/466	139/28943	0.186549683982357	0.401036932049569	0.325221647894387	Clspn/Ctc1/Mecp2/Pbx1	4
BP	GO:0031016	pancreas development	3/466	93/28943	0.189244964022053	0.401036932049569	0.325221647894387	Cdh2/Insm1/Wls	3
BP	GO:0043367	CD4-positive, alpha-beta T cell differentiation	3/466	93/28943	0.189244964022053	0.401036932049569	0.325221647894387	Bcl6/Gadd45g/Il4ra	3
BP	GO:0048814	regulation of dendrite morphogenesis	3/466	93/28943	0.189244964022053	0.401036932049569	0.325221647894387	Bhlhb9/Id1/Nedd4	3
BP	GO:2001057	reactive nitrogen species metabolic process	3/466	93/28943	0.189244964022053	0.401036932049569	0.325221647894387	Cyp1b1/Ddah2/Smad3	3
BP	GO:0042445	hormone metabolic process	6/466	239/28943	0.189453612740199	0.401036932049569	0.325221647894387	2610005L07Rik/Cyp1b1/Cyp46a1/Dhrs3/Dhrs9/Ednrb	6
BP	GO:0006119	oxidative phosphorylation	4/466	140/28943	0.189789587457962	0.401036932049569	0.325221647894387	Atp5a1/Cox7a2l/Lexm/Ndufs2	4
BP	GO:0070304	positive regulation of stress-activated protein kinase signaling cascade	4/466	140/28943	0.189789587457962	0.401036932049569	0.325221647894387	Gadd45g/Map3k7/Sash1/Stk25	4
BP	GO:0001731	formation of translation preinitiation complex	1/466	13/28943	0.190270764099795	0.401036932049569	0.325221647894387	Eif2s2	1
BP	GO:0006895	Golgi to endosome transport	1/466	13/28943	0.190270764099795	0.401036932049569	0.325221647894387	Wipi1	1
BP	GO:0006983	ER overload response	1/466	13/28943	0.190270764099795	0.401036932049569	0.325221647894387	Ddit3	1
BP	GO:0009084	glutamine family amino acid biosynthetic process	1/466	13/28943	0.190270764099795	0.401036932049569	0.325221647894387	Aldh18a1	1
BP	GO:0009950	dorsal/ventral axis specification	1/466	13/28943	0.190270764099795	0.401036932049569	0.325221647894387	Smad6	1
BP	GO:0010288	response to lead ion	1/466	13/28943	0.190270764099795	0.401036932049569	0.325221647894387	Ncam1	1
BP	GO:0014010	Schwann cell proliferation	1/466	13/28943	0.190270764099795	0.401036932049569	0.325221647894387	Ski	1
BP	GO:0014745	negative regulation of muscle adaptation	1/466	13/28943	0.190270764099795	0.401036932049569	0.325221647894387	Smad3	1
BP	GO:0016926	protein desumoylation	1/466	13/28943	0.190270764099795	0.401036932049569	0.325221647894387	Senp1	1
BP	GO:0019321	pentose metabolic process	1/466	13/28943	0.190270764099795	0.401036932049569	0.325221647894387	Rpia	1
BP	GO:0021604	cranial nerve structural organization	1/466	13/28943	0.190270764099795	0.401036932049569	0.325221647894387	Dmd	1
BP	GO:0021860	pyramidal neuron development	1/466	13/28943	0.190270764099795	0.401036932049569	0.325221647894387	Fgfr2	1
BP	GO:0030174	regulation of DNA-templated DNA replication initiation	1/466	13/28943	0.190270764099795	0.401036932049569	0.325221647894387	Mcm2	1
BP	GO:0030953	astral microtubule organization	1/466	13/28943	0.190270764099795	0.401036932049569	0.325221647894387	Numa1	1
BP	GO:0031053	primary miRNA processing	1/466	13/28943	0.190270764099795	0.401036932049569	0.325221647894387	Mecp2	1
BP	GO:0031915	positive regulation of synaptic plasticity	1/466	13/28943	0.190270764099795	0.401036932049569	0.325221647894387	Mecp2	1
BP	GO:0032276	regulation of gonadotropin secretion	1/466	13/28943	0.190270764099795	0.401036932049569	0.325221647894387	Acvr2a	1
BP	GO:0032926	negative regulation of activin receptor signaling pathway	1/466	13/28943	0.190270764099795	0.401036932049569	0.325221647894387	Ski	1
BP	GO:0033085	negative regulation of T cell differentiation in thymus	1/466	13/28943	0.190270764099795	0.401036932049569	0.325221647894387	Zfp608	1
BP	GO:0033625	positive regulation of integrin activation	1/466	13/28943	0.190270764099795	0.401036932049569	0.325221647894387	Skap1	1
BP	GO:0033689	negative regulation of osteoblast proliferation	1/466	13/28943	0.190270764099795	0.401036932049569	0.325221647894387	Smad3	1
BP	GO:0035810	positive regulation of urine volume	1/466	13/28943	0.190270764099795	0.401036932049569	0.325221647894387	Ednrb	1
BP	GO:0042532	negative regulation of tyrosine phosphorylation of STAT protein	1/466	13/28943	0.190270764099795	0.401036932049569	0.325221647894387	Socs3	1
BP	GO:0042590	antigen processing and presentation of exogenous peptide antigen via MHC class I	1/466	13/28943	0.190270764099795	0.401036932049569	0.325221647894387	Tapbp	1
BP	GO:0045618	positive regulation of keratinocyte differentiation	1/466	13/28943	0.190270764099795	0.401036932049569	0.325221647894387	Numa1	1
BP	GO:0048340	paraxial mesoderm morphogenesis	1/466	13/28943	0.190270764099795	0.401036932049569	0.325221647894387	Smad3	1
BP	GO:0048537	mucosa-associated lymphoid tissue development	1/466	13/28943	0.190270764099795	0.401036932049569	0.325221647894387	Tcf3	1
BP	GO:0048541	Peyer's patch development	1/466	13/28943	0.190270764099795	0.401036932049569	0.325221647894387	Tcf3	1
BP	GO:0048672	positive regulation of collateral sprouting	1/466	13/28943	0.190270764099795	0.401036932049569	0.325221647894387	Efna5	1
BP	GO:0051974	negative regulation of telomerase activity	1/466	13/28943	0.190270764099795	0.401036932049569	0.325221647894387	Src	1
BP	GO:0060394	negative regulation of pathway-restricted SMAD protein phosphorylation	1/466	13/28943	0.190270764099795	0.401036932049569	0.325221647894387	Smad6	1
BP	GO:0071803	positive regulation of podosome assembly	1/466	13/28943	0.190270764099795	0.401036932049569	0.325221647894387	Src	1
BP	GO:0071863	regulation of cell proliferation in bone marrow	1/466	13/28943	0.190270764099795	0.401036932049569	0.325221647894387	Fgfr2	1
BP	GO:0086015	SA node cell action potential	1/466	13/28943	0.190270764099795	0.401036932049569	0.325221647894387	Ank2	1
BP	GO:0086018	SA node cell to atrial cardiac muscle cell signaling	1/466	13/28943	0.190270764099795	0.401036932049569	0.325221647894387	Ank2	1
BP	GO:0086067	AV node cell to bundle of His cell communication	1/466	13/28943	0.190270764099795	0.401036932049569	0.325221647894387	Ank2	1
BP	GO:0086070	SA node cell to atrial cardiac muscle cell communication	1/466	13/28943	0.190270764099795	0.401036932049569	0.325221647894387	Ank2	1
BP	GO:0090520	sphingolipid mediated signaling pathway	1/466	13/28943	0.190270764099795	0.401036932049569	0.325221647894387	Pik3cg	1
BP	GO:0097048	dendritic cell apoptotic process	1/466	13/28943	0.190270764099795	0.401036932049569	0.325221647894387	Bcl2l1	1
BP	GO:0097066	response to thyroid hormone	1/466	13/28943	0.190270764099795	0.401036932049569	0.325221647894387	Klf9	1
BP	GO:0098935	dendritic transport	1/466	13/28943	0.190270764099795	0.401036932049569	0.325221647894387	Pura	1
BP	GO:0099532	synaptic vesicle endosomal processing	1/466	13/28943	0.190270764099795	0.401036932049569	0.325221647894387	Bcl2l1	1
BP	GO:0140059	dendrite arborization	1/466	13/28943	0.190270764099795	0.401036932049569	0.325221647894387	Tpbg	1
BP	GO:0150065	regulation of deacetylase activity	1/466	13/28943	0.190270764099795	0.401036932049569	0.325221647894387	Prkd1	1
BP	GO:1901841	regulation of high voltage-gated calcium channel activity	1/466	13/28943	0.190270764099795	0.401036932049569	0.325221647894387	Cacna2d1	1
BP	GO:1902667	regulation of axon guidance	1/466	13/28943	0.190270764099795	0.401036932049569	0.325221647894387	Fezf2	1
BP	GO:1903430	negative regulation of cell maturation	1/466	13/28943	0.190270764099795	0.401036932049569	0.325221647894387	Ednrb	1
BP	GO:1903651	positive regulation of cytoplasmic transport	1/466	13/28943	0.190270764099795	0.401036932049569	0.325221647894387	Mecp2	1
BP	GO:1904181	positive regulation of membrane depolarization	1/466	13/28943	0.190270764099795	0.401036932049569	0.325221647894387	Ank3	1
BP	GO:1904338	regulation of dopaminergic neuron differentiation	1/466	13/28943	0.190270764099795	0.401036932049569	0.325221647894387	Tiam1	1
BP	GO:1905214	regulation of RNA binding	1/466	13/28943	0.190270764099795	0.401036932049569	0.325221647894387	Hnrnpl	1
BP	GO:2000347	positive regulation of hepatocyte proliferation	1/466	13/28943	0.190270764099795	0.401036932049569	0.325221647894387	Mdk	1
BP	GO:2000668	regulation of dendritic cell apoptotic process	1/466	13/28943	0.190270764099795	0.401036932049569	0.325221647894387	Bcl2l1	1
BP	GO:0006163	purine nucleotide metabolic process	10/466	449/28943	0.190411474722022	0.401118548517253	0.325287834921053	Acaa2/Acsl1/Atp5a1/Bcl2l1/Eno1/Gnai3/Ndufs2/Ola1/Pde5a/Tkfc	10
BP	GO:0070997	neuron death	10/466	450/28943	0.192162000171207	0.403944900791529	0.327579870568424	Bcl2l1/Bhlhb9/Bnip3/Btg2/Cdk5/Ddit3/Mdk/Mecp2/Npm1/Tox3	10
BP	GO:0042088	T-helper 1 type immune response	2/466	50/28943	0.192369387028358	0.403944900791529	0.327579870568424	Gadd45g/Il4ra	2
BP	GO:0045429	positive regulation of nitric oxide biosynthetic process	2/466	50/28943	0.192369387028358	0.403944900791529	0.327579870568424	Ddah2/Smad3	2
BP	GO:0048806	genitalia development	2/466	50/28943	0.192369387028358	0.403944900791529	0.327579870568424	Hsd17b3/Lgr4	2
BP	GO:1901976	regulation of cell cycle checkpoint	2/466	50/28943	0.192369387028358	0.403944900791529	0.327579870568424	Incenp/Mad2l1	2
BP	GO:1902743	regulation of lamellipodium organization	2/466	50/28943	0.192369387028358	0.403944900791529	0.327579870568424	Pdpn/Src	2
BP	GO:0035194	post-transcriptional gene silencing by RNA	4/466	141/28943	0.193047331700513	0.404869866020947	0.328329972846085	Mecp2/Mir124-2hg/Mir129-1/Nr2f1	4
BP	GO:0032410	negative regulation of transporter activity	3/466	94/28943	0.193324588961947	0.404869866020947	0.328329972846085	Ank3/Casq2/Nedd4	3
BP	GO:0033108	mitochondrial respiratory chain complex assembly	3/466	94/28943	0.193324588961947	0.404869866020947	0.328329972846085	Ndufaf5/Ndufs2/Pet100	3
BP	GO:0035914	skeletal muscle cell differentiation	3/466	94/28943	0.193324588961947	0.404869866020947	0.328329972846085	Btg2/Phox2b/Snw1	3
BP	GO:0048644	muscle organ morphogenesis	3/466	94/28943	0.193324588961947	0.404869866020947	0.328329972846085	Fgfr2/Hey1/Zfpm1	3
BP	GO:0032535	regulation of cellular component size	9/466	398/28943	0.194807226602208	0.407757755309465	0.330671912049909	Cdc42ep4/Cdk5/Efna5/Map1b/Nck2/Npm1/Sema3c/Slc12a9/Slit1	9
BP	GO:1904064	positive regulation of cation transmembrane transport	5/466	191/28943	0.195689870128629	0.409387371923351	0.331993452681829	Ank2/Ank3/Cacna2d1/Cdk5/Dmd	5
BP	GO:1901214	regulation of neuron death	9/466	399/28943	0.196695952124362	0.411265805127292	0.333516771591445	Bcl2l1/Bhlhb9/Btg2/Cdk5/Ddit3/Mdk/Mecp2/Npm1/Tox3	9
BP	GO:0009913	epidermal cell differentiation	6/466	242/28943	0.196796909547308	0.411265805127292	0.333516771591445	Atoh1/Hey1/Mycn/Numa1/Ptch1/Zfp36l1	6
BP	GO:0051341	regulation of oxidoreductase activity	3/466	95/28943	0.197426003807583	0.411841132612503	0.33398333448844	Acvr2a/Gnai3/Ndufa4	3
BP	GO:0010563	negative regulation of phosphorus metabolic process	10/466	453/28943	0.197456196868509	0.411841132612503	0.33398333448844	Cdkn1c/Dmd/Gadd45g/Inppl1/Insm1/Nck2/Npm1/Pard3/Smad6/Socs3	10
BP	GO:0045936	negative regulation of phosphate metabolic process	10/466	453/28943	0.197456196868509	0.411841132612503	0.33398333448844	Cdkn1c/Dmd/Gadd45g/Inppl1/Insm1/Nck2/Npm1/Pard3/Smad6/Socs3	10
BP	GO:0042593	glucose homeostasis	7/466	294/28943	0.197662268207489	0.411841132612503	0.33398333448844	Adipor1/Efna5/Mir130a/Ptch1/Rab34/Sesn2/Stxbp5l	7
BP	GO:0007080	mitotic metaphase plate congression	2/466	51/28943	0.198224069167421	0.411841132612503	0.33398333448844	Incenp/Kif2c	2
BP	GO:0008089	anterograde axonal transport	2/466	51/28943	0.198224069167421	0.411841132612503	0.33398333448844	Fez1/Mecp2	2
BP	GO:0022602	ovulation cycle process	2/466	51/28943	0.198224069167421	0.411841132612503	0.33398333448844	2610005L07Rik/Src	2
BP	GO:0032392	DNA geometric change	2/466	51/28943	0.198224069167421	0.411841132612503	0.33398333448844	Mcm2/Pura	2
BP	GO:0045740	positive regulation of DNA replication	2/466	51/28943	0.198224069167421	0.411841132612503	0.33398333448844	Ctc1/Npm1	2
BP	GO:0051646	mitochondrion localization	2/466	51/28943	0.198224069167421	0.411841132612503	0.33398333448844	Fez1/Map1b	2
BP	GO:1902041	regulation of extrinsic apoptotic signaling pathway via death domain receptors	2/466	51/28943	0.198224069167421	0.411841132612503	0.33398333448844	Bcl2l1/Trps1	2
BP	GO:0033500	carbohydrate homeostasis	7/466	295/28943	0.199895793329426	0.412157699121633	0.334240054689349	Adipor1/Efna5/Mir130a/Ptch1/Rab34/Sesn2/Stxbp5l	7
BP	GO:0061053	somite development	3/466	96/28943	0.201548379275504	0.412157699121633	0.334240054689349	Ptch1/Sema3c/Smad3	3
BP	GO:0031348	negative regulation of defense response	6/466	244/28943	0.201750896830934	0.412157699121633	0.334240054689349	Banf1/Clec12b/Mdk/Smad3/Socs3/Tkfc	6
BP	GO:0051403	stress-activated MAPK cascade	6/466	244/28943	0.201750896830934	0.412157699121633	0.334240054689349	Gadd45g/Map3k7/Sash1/Smad3/Stk25/Zfp36l1	6
BP	GO:1902105	regulation of leukocyte differentiation	8/466	349/28943	0.20293111184094	0.412157699121633	0.334240054689349	Bcl6/Il4ra/Mdk/Smarcc1/Sox13/Zfp36l1/Zfp608/Zfpm1	8
BP	GO:0001660	fever generation	1/466	14/28943	0.20331375835937	0.412157699121633	0.334240054689349	Ednrb	1
BP	GO:0001840	neural plate development	1/466	14/28943	0.20331375835937	0.412157699121633	0.334240054689349	Ptch1	1
BP	GO:0002138	retinoic acid biosynthetic process	1/466	14/28943	0.20331375835937	0.412157699121633	0.334240054689349	Dhrs9	1
BP	GO:0002829	negative regulation of type 2 immune response	1/466	14/28943	0.20331375835937	0.412157699121633	0.334240054689349	Bcl6	1
BP	GO:0003096	renal sodium ion transport	1/466	14/28943	0.20331375835937	0.412157699121633	0.334240054689349	Ednrb	1
BP	GO:0010452	histone H3-K36 methylation	1/466	14/28943	0.20331375835937	0.412157699121633	0.334240054689349	Setbp1	1
BP	GO:0010635	regulation of mitochondrial fusion	1/466	14/28943	0.20331375835937	0.412157699121633	0.334240054689349	Bnip3	1
BP	GO:0010642	negative regulation of platelet-derived growth factor receptor signaling pathway	1/466	14/28943	0.20331375835937	0.412157699121633	0.334240054689349	Inppl1	1
BP	GO:0010940	positive regulation of necrotic cell death	1/466	14/28943	0.20331375835937	0.412157699121633	0.334240054689349	Bnip3	1
BP	GO:0016102	diterpenoid biosynthetic process	1/466	14/28943	0.20331375835937	0.412157699121633	0.334240054689349	Dhrs9	1
BP	GO:0019511	peptidyl-proline hydroxylation	1/466	14/28943	0.20331375835937	0.412157699121633	0.334240054689349	P4ha1	1
BP	GO:0021514	ventral spinal cord interneuron differentiation	1/466	14/28943	0.20331375835937	0.412157699121633	0.334240054689349	Sox1	1
BP	GO:0021903	rostrocaudal neural tube patterning	1/466	14/28943	0.20331375835937	0.412157699121633	0.334240054689349	Ssbp3	1
BP	GO:0032253	dense core granule localization	1/466	14/28943	0.20331375835937	0.412157699121633	0.334240054689349	Mecp2	1
BP	GO:0032341	aldosterone metabolic process	1/466	14/28943	0.20331375835937	0.412157699121633	0.334240054689349	Ednrb	1
BP	GO:0034116	positive regulation of heterotypic cell-cell adhesion	1/466	14/28943	0.20331375835937	0.412157699121633	0.334240054689349	Skap1	1
BP	GO:0035791	platelet-derived growth factor receptor-beta signaling pathway	1/466	14/28943	0.20331375835937	0.412157699121633	0.334240054689349	Src	1
BP	GO:0036065	fucosylation	1/466	14/28943	0.20331375835937	0.412157699121633	0.334240054689349	Fut10	1
BP	GO:0036296	response to increased oxygen levels	1/466	14/28943	0.20331375835937	0.412157699121633	0.334240054689349	Pdpn	1
BP	GO:0036499	PERK-mediated unfolded protein response	1/466	14/28943	0.20331375835937	0.412157699121633	0.334240054689349	Nck2	1
BP	GO:0045091	regulation of single stranded viral RNA replication via double stranded DNA intermediate	1/466	14/28943	0.20331375835937	0.412157699121633	0.334240054689349	Top2b	1
BP	GO:0045161	neuronal ion channel clustering	1/466	14/28943	0.20331375835937	0.412157699121633	0.334240054689349	Ank3	1
BP	GO:0045176	apical protein localization	1/466	14/28943	0.20331375835937	0.412157699121633	0.334240054689349	Celsr1	1
BP	GO:0048505	regulation of timing of cell differentiation	1/466	14/28943	0.20331375835937	0.412157699121633	0.334240054689349	Sox5	1
BP	GO:0051764	actin crosslink formation	1/466	14/28943	0.20331375835937	0.412157699121633	0.334240054689349	Dpysl3	1
BP	GO:0052646	alditol phosphate metabolic process	1/466	14/28943	0.20331375835937	0.412157699121633	0.334240054689349	Acp6	1
BP	GO:0060736	prostate gland growth	1/466	14/28943	0.20331375835937	0.412157699121633	0.334240054689349	Fgfr2	1
BP	GO:0061309	cardiac neural crest cell development involved in outflow tract morphogenesis	1/466	14/28943	0.20331375835937	0.412157699121633	0.334240054689349	Sema3c	1
BP	GO:0071838	cell proliferation in bone marrow	1/466	14/28943	0.20331375835937	0.412157699121633	0.334240054689349	Fgfr2	1
BP	GO:0072224	metanephric glomerulus development	1/466	14/28943	0.20331375835937	0.412157699121633	0.334240054689349	Lgr4	1
BP	GO:0090179	planar cell polarity pathway involved in neural tube closure	1/466	14/28943	0.20331375835937	0.412157699121633	0.334240054689349	Celsr1	1
BP	GO:0106072	negative regulation of adenylate cyclase-activating G protein-coupled receptor signaling pathway	1/466	14/28943	0.20331375835937	0.412157699121633	0.334240054689349	Grk5	1
BP	GO:1900025	negative regulation of substrate adhesion-dependent cell spreading	1/466	14/28943	0.20331375835937	0.412157699121633	0.334240054689349	Efna5	1
BP	GO:1900038	negative regulation of cellular response to hypoxia	1/466	14/28943	0.20331375835937	0.412157699121633	0.334240054689349	Eno1	1
BP	GO:1900112	regulation of histone H3-K9 trimethylation	1/466	14/28943	0.20331375835937	0.412157699121633	0.334240054689349	Mecp2	1
BP	GO:1901201	regulation of extracellular matrix assembly	1/466	14/28943	0.20331375835937	0.412157699121633	0.334240054689349	Smad3	1
BP	GO:1901950	dense core granule transport	1/466	14/28943	0.20331375835937	0.412157699121633	0.334240054689349	Mecp2	1
BP	GO:1902514	regulation of calcium ion transmembrane transport via high voltage-gated calcium channel	1/466	14/28943	0.20331375835937	0.412157699121633	0.334240054689349	Cacna2d1	1
BP	GO:1902902	negative regulation of autophagosome assembly	1/466	14/28943	0.20331375835937	0.412157699121633	0.334240054689349	Fez1	1
BP	GO:1902969	mitotic DNA replication	1/466	14/28943	0.20331375835937	0.412157699121633	0.334240054689349	Mcm2	1
BP	GO:1903817	negative regulation of voltage-gated potassium channel activity	1/466	14/28943	0.20331375835937	0.412157699121633	0.334240054689349	Ank3	1
BP	GO:0007588	excretion	2/466	52/28943	0.204099939371155	0.412157699121633	0.334240054689349	Ednrb/Mdk	2
BP	GO:0019083	viral transcription	2/466	52/28943	0.204099939371155	0.412157699121633	0.334240054689349	Rsf1/Snw1	2
BP	GO:0035196	miRNA processing	2/466	52/28943	0.204099939371155	0.412157699121633	0.334240054689349	Mecp2/Nr2f1	2
BP	GO:0071384	cellular response to corticosteroid stimulus	2/466	52/28943	0.204099939371155	0.412157699121633	0.334240054689349	Klf9/Zfp36l1	2
BP	GO:0072666	establishment of protein localization to vacuole	2/466	52/28943	0.204099939371155	0.412157699121633	0.334240054689349	M6pr/Nedd4	2
BP	GO:1904407	positive regulation of nitric oxide metabolic process	2/466	52/28943	0.204099939371155	0.412157699121633	0.334240054689349	Ddah2/Smad3	2
BP	GO:2001258	negative regulation of cation channel activity	2/466	52/28943	0.204099939371155	0.412157699121633	0.334240054689349	Ank3/Casq2	2
BP	GO:0031644	regulation of nervous system process	5/466	194/28943	0.204123336229943	0.412157699121633	0.334240054689349	Ednrb/Homer3/Ncam1/Pard3/Src	5
BP	GO:0045137	development of primary sexual characteristics	6/466	245/28943	0.204244941669988	0.412157699121633	0.334240054689349	2610005L07Rik/Acvr2a/Bcl2l1/Dach1/Eif2s2/Src	6
BP	GO:0072593	reactive oxygen species metabolic process	6/466	245/28943	0.204244941669988	0.412157699121633	0.334240054689349	Bnip3/Cyp1b1/Gnai3/Map3k7/Mycn/Sesn2	6
BP	GO:0006497	protein lipidation	3/466	97/28943	0.205690892161545	0.414225437210117	0.335916890748097	Hhat/Wipi1/Zdhhc20	3
BP	GO:0045814	negative regulation of gene expression, epigenetic	3/466	97/28943	0.205690892161545	0.414225437210117	0.335916890748097	Cdkn1c/Mecp2/Zdbf2	3
BP	GO:0046364	monosaccharide biosynthetic process	3/466	97/28943	0.205690892161545	0.414225437210117	0.335916890748097	Eno1/Nnmt/Sesn2	3
BP	GO:0070828	heterochromatin organization	3/466	97/28943	0.205690892161545	0.414225437210117	0.335916890748097	Cdkn1c/Mecp2/Zdbf2	3
BP	GO:0048144	fibroblast proliferation	4/466	145/28943	0.206248466440682	0.415135731070215	0.336655095251449	Ctc1/Dach1/Gng2/Ski	4
BP	GO:1902806	regulation of cell cycle G1/S phase transition	5/466	195/28943	0.206961257789841	0.416357353906621	0.337645772568699	Anp32b/Jade1/Pdpn/Smarcc1/Tcf3	5
BP	GO:0016311	dephosphorylation	8/466	351/28943	0.207079631400124	0.416382510376629	0.337666173254964	Acp6/Inppl1/Ppm1l/Ptpn3/Rcan1/Rprd1b/Smad3/Src	8
BP	GO:0042254	ribosome biogenesis	7/466	299/28943	0.208927151751119	0.418153738742848	0.339102554201515	Eri3/Fastkd2/Lsm6/Nol8/Npm1/Rpl11/Rpl14	7
BP	GO:0071695	anatomical structure maturation	7/466	299/28943	0.208927151751119	0.418153738742848	0.339102554201515	Ank3/Cdkn1c/Ddit3/Ednrb/Mecp2/Mreg/Vsx1	7
BP	GO:0010821	regulation of mitochondrion organization	4/466	146/28943	0.209589225357876	0.418153738742848	0.339102554201515	Acaa2/Bcl2l1/Bnip3/Pisd	4
BP	GO:0006720	isoprenoid metabolic process	3/466	98/28943	0.209852725598168	0.418153738742848	0.339102554201515	Cyp1b1/Dhrs3/Dhrs9	3
BP	GO:1901992	positive regulation of mitotic cell cycle phase transition	3/466	98/28943	0.209852725598168	0.418153738742848	0.339102554201515	Anp32b/Mecp2/Pbx1	3
BP	GO:1903321	negative regulation of protein modification by small protein conjugation or removal	3/466	98/28943	0.209852725598168	0.418153738742848	0.339102554201515	Cdk5/Mad2l1/Rpl11	3
BP	GO:0002042	cell migration involved in sprouting angiogenesis	2/466	53/28943	0.209994803731954	0.418153738742848	0.339102554201515	Ephb4/Stard13	2
BP	GO:0034605	cellular response to heat	2/466	53/28943	0.209994803731954	0.418153738742848	0.339102554201515	Ier5/Rbbp7	2
BP	GO:0043370	regulation of CD4-positive, alpha-beta T cell differentiation	2/466	53/28943	0.209994803731954	0.418153738742848	0.339102554201515	Bcl6/Il4ra	2
BP	GO:0045907	positive regulation of vasoconstriction	2/466	53/28943	0.209994803731954	0.418153738742848	0.339102554201515	Pde5a/Smad6	2
BP	GO:0046189	phenol-containing compound biosynthetic process	2/466	53/28943	0.209994803731954	0.418153738742848	0.339102554201515	Ddc/Insm1	2
BP	GO:0051438	regulation of ubiquitin-protein transferase activity	2/466	53/28943	0.209994803731954	0.418153738742848	0.339102554201515	Mad2l1/Rpl11	2
BP	GO:0061756	leukocyte adhesion to vascular endothelial cell	2/466	53/28943	0.209994803731954	0.418153738742848	0.339102554201515	Ccl28/Mdk	2
BP	GO:0090199	regulation of release of cytochrome c from mitochondria	2/466	53/28943	0.209994803731954	0.418153738742848	0.339102554201515	Bcl2l1/Bnip3	2
BP	GO:0097720	calcineurin-mediated signaling	2/466	53/28943	0.209994803731954	0.418153738742848	0.339102554201515	Homer3/Rcan1	2
BP	GO:0006979	response to oxidative stress	9/466	407/28943	0.212080407588608	0.418153738742848	0.339102554201515	Bnip3/Cyp1b1/Kdm6b/Ndufs2/Prkd1/Rcan1/Sesn2/Src/Stk25	9
BP	GO:0032102	negative regulation of response to external stimulus	9/466	407/28943	0.212080407588608	0.418153738742848	0.339102554201515	Banf1/Clec12b/Mdk/Robo2/Sema3c/Slit1/Smad3/Socs3/Tkfc	9
BP	GO:0046488	phosphatidylinositol metabolic process	4/466	147/28943	0.212945348791512	0.418153738742848	0.339102554201515	Inppl1/Pik3c2b/Pik3cg/Socs3	4
BP	GO:1903322	positive regulation of protein modification by small protein conjugation or removal	4/466	147/28943	0.212945348791512	0.418153738742848	0.339102554201515	Fanci/Npm1/Sae1/Spsb4	4
BP	GO:0140029	exocytic process	3/466	99/28943	0.214033069298198	0.418153738742848	0.339102554201515	Exoc5/Ncam1/Ywhaz	3
BP	GO:0021700	developmental maturation	8/466	355/28943	0.215475830785872	0.418153738742848	0.339102554201515	Ank3/Cdkn1c/Ddit3/Ednrb/Mecp2/Mreg/Vsx1/Ywhaz	8
BP	GO:0044262	cellular carbohydrate metabolic process	7/466	302/28943	0.215799501438477	0.418153738742848	0.339102554201515	Adipor1/Mecp2/Nnmt/Sesn2/Src/Tkfc/Ugp2	7
BP	GO:0002673	regulation of acute inflammatory response	2/466	54/28943	0.215906533209124	0.418153738742848	0.339102554201515	Ednrb/Pik3cg	2
BP	GO:0007617	mating behavior	2/466	54/28943	0.215906533209124	0.418153738742848	0.339102554201515	Acvr2a/Ednrb	2
BP	GO:0021795	cerebral cortex cell migration	2/466	54/28943	0.215906533209124	0.418153738742848	0.339102554201515	Cdk5/Fut10	2
BP	GO:0035088	establishment or maintenance of apical/basal cell polarity	2/466	54/28943	0.215906533209124	0.418153738742848	0.339102554201515	Pard3/Ttc8	2
BP	GO:0048066	developmental pigmentation	2/466	54/28943	0.215906533209124	0.418153738742848	0.339102554201515	Ednrb/Mreg	2
BP	GO:0061245	establishment or maintenance of bipolar cell polarity	2/466	54/28943	0.215906533209124	0.418153738742848	0.339102554201515	Pard3/Ttc8	2
BP	GO:0000478	endonucleolytic cleavage involved in rRNA processing	1/466	15/28943	0.216147101669009	0.418153738742848	0.339102554201515	Npm1	1
BP	GO:0000479	endonucleolytic cleavage of tricistronic rRNA transcript (SSU-rRNA, 5.8S rRNA, LSU-rRNA)	1/466	15/28943	0.216147101669009	0.418153738742848	0.339102554201515	Npm1	1
BP	GO:0001553	luteinization	1/466	15/28943	0.216147101669009	0.418153738742848	0.339102554201515	2610005L07Rik	1
BP	GO:0002396	MHC protein complex assembly	1/466	15/28943	0.216147101669009	0.418153738742848	0.339102554201515	Tapbp	1
BP	GO:0002501	peptide antigen assembly with MHC protein complex	1/466	15/28943	0.216147101669009	0.418153738742848	0.339102554201515	Tapbp	1
BP	GO:0002638	negative regulation of immunoglobulin production	1/466	15/28943	0.216147101669009	0.418153738742848	0.339102554201515	Bcl6	1
BP	GO:0006596	polyamine biosynthetic process	1/466	15/28943	0.216147101669009	0.418153738742848	0.339102554201515	Nnmt	1
BP	GO:0007216	G protein-coupled glutamate receptor signaling pathway	1/466	15/28943	0.216147101669009	0.418153738742848	0.339102554201515	Homer3	1
BP	GO:0010421	hydrogen peroxide-mediated programmed cell death	1/466	15/28943	0.216147101669009	0.418153738742848	0.339102554201515	Stk25	1
BP	GO:0010771	negative regulation of cell morphogenesis involved in differentiation	1/466	15/28943	0.216147101669009	0.418153738742848	0.339102554201515	Efna5	1
BP	GO:0010832	negative regulation of myotube differentiation	1/466	15/28943	0.216147101669009	0.418153738742848	0.339102554201515	Bhlhe41	1
BP	GO:0010838	positive regulation of keratinocyte proliferation	1/466	15/28943	0.216147101669009	0.418153738742848	0.339102554201515	Mdk	1
BP	GO:0010917	negative regulation of mitochondrial membrane potential	1/466	15/28943	0.216147101669009	0.418153738742848	0.339102554201515	Bnip3	1
BP	GO:0010960	magnesium ion homeostasis	1/466	15/28943	0.216147101669009	0.418153738742848	0.339102554201515	Ank3	1
BP	GO:0014819	regulation of skeletal muscle contraction	1/466	15/28943	0.216147101669009	0.418153738742848	0.339102554201515	Dmd	1
[truncated: 3,036 more rows]
