# Supplementary material for: Kdm6b-mediated epigenetic coordination of temporal precision during motor neuron differentiation
Source: EMBO Rep. 2026 May 26;27(13):3665–88. doi: 10.1038/s44319-026-00808-2 (PMC13354772; doi:10.1038/s44319-026-00808-2)
Supplement: Supplementary file 8 — Source data Fig. 2 [file 44319_2026_808_MOESM8_ESM.zip › Source data Fig 2/Fig 2G/D4H8-Com GO.csv]

ONTOLOGY	ID	Description	GeneRatio	BgRatio	pvalue	p.adjust	qvalue	geneID	Count
BP	GO:0030900	forebrain development	114/2520	397/23355	2.56005217379067e-23	1.54755153905646e-19	1.13666316516306e-19	Adgrg1/Afdn/Akna/Ascl1/Atoh1/Atp1b2/B2m/Bbs2/Bmpr1a/Ccdc85c/Cdh2/Cdk5/Cdk5r1/Cdon/Celf1/Chd7/Cntn2/Cntnap2/Cul5/Cxcl12/Cxcr4/Dclk2/Dicer1/Dixdc1/Dlx1/Dpcd/E2f1/Elavl4/Epha5/Ephb2/Ext1/Fat4/Fgfr1/Fgfr2/Fgfr3/Foxb1/Frs2/Gbx2/Ghrh/Gli1/Gli3/Hap1/Hes1/Hes5/Hhex/Id2/Igf2bp1/Kat2a/Kdm6b/Kif1a/Kras/Lhx2/Lrp6/Lrp8/Mcph1/Mdk/Mecom/Mfsd2a/Ncam1/Ncor2/Ndel1/Ndst1/Nin/Notch1/Nr2f1/Nr2f2/Nrg1/Nrp2/Numbl/Olig2…	114
BP	GO:0007409	axonogenesis	128/2520	483/23355	1.3631949165357e-22	4.12025663522917e-19	3.02629271470926e-19	Ank3/Atoh1/Auts2/B3gnt2/Barhl2/Bmp7/Brsk2/Cdh11/Cdh2/Cdk5/Cdk5r1/Celsr3/Cntn2/Cntn4/Cntn6/Cobl/Col25a1/Crabp2/Crppa/Cxcl12/Cxcr4/Dcc/Dip2b/Dixdc1/Efna5/Efnb2/Efnb3/Enah/Epha3/Epha5/Epha7/Ephb2/Ephb4/Etv1/Etv4/Evl/Ext1/Fgfr2/Fgfr3/Flrt3/Foxb1/Foxd1/Foxp1/Fstl4/Fxn/Fzd3/Gbx2/Gli3/Igf1r/Itgb1/Kalrn/Kif13b/Lama5/Lamb2/Lgr4/Lhx2/Lhx4/Lrp1/Lrp4/Lrrc4c/Lrtm1/Map1b/Map2/Map2k1/Mir124a-1/Mnx1/Mycbp2/Ncam1…	128
BP	GO:0021537	telencephalon development	80/2520	255/23355	2.79447681251402e-19	5.63087077721575e-16	4.13582568252075e-16	Adgrg1/Afdn/Ascl1/Atoh1/Atp1b2/Bbs2/Ccdc85c/Cdh2/Cdk5/Cdk5r1/Cdon/Celf1/Chd7/Cntn2/Cul5/Cxcl12/Cxcr4/Dclk2/Dicer1/Dixdc1/Dlx1/Dpcd/Epha5/Ephb2/Ext1/Fat4/Fgfr1/Foxb1/Gli3/Hes1/Hes5/Id2/Igf2bp1/Kat2a/Kdm6b/Lhx2/Lrp6/Lrp8/Mcph1/Mdk/Mfsd2a/Ncor2/Ndel1/Nin/Nr2f1/Nrg1/Numbl/P2ry12/Pax6/Plxna4/Pou3f2/Prdm8/Prox1/Pten/Rarb/Robo1/Robo2/Sall1/Ski/Slc1a2/Slit1/Slitrk5/Smo/Socs7/Srgap2/Sun1/Syne2/Szt2/Tacc1/…	80
BP	GO:0001655	urogenital system development	101/2520	379/23355	2.86223644575945e-18	3.71682567349308e-15	2.72997617705695e-15	Acvr2b/Adamts1/Ahr/Angpt2/Ap1b1/Ap2b1/Aqp11/Arid5b/Bcl2l11/Bmp7/Bmper/Cdkn1c/Cflar/Cited1/Cntrl/Col4a3/Col4a4/Cxcr4/Dchs2/Dlg1/Dll1/Ednra/Efnb2/Epha7/Ephb2/Esr2/Ext1/Eya1/Fat4/Fgfr1/Fgfr2/Fmn1/Foxa1/Foxb1/Foxd1/Frs2/Gli3/Greb1l/Hes1/Hes5/Hnf1b/Id2/Igf1r/Invs/Jag1/Kcnj1/Lama5/Lamb2/Lgr4/Lrp4/Mecom/Mef2c/Mir125b-1/Mtss1/Myc/Myo1e/Myocd/Notch1/Nup107/Odc1/Pax8/Pbx1/Pcsk5/Plag1/Prdm1/Prkx/Prom1/Psap/…	101
BP	GO:0050767	regulation of neurogenesis	112/2520	443/23355	3.07429749668576e-18	3.71682567349308e-15	2.72997617705695e-15	Afdn/Appl2/Arhgef2/Ascl1/B2m/Bin1/Bmp7/Bmpr1a/Caprin1/Caprin2/Cdk5/Cdk5r1/Chd7/Crabp2/Ctdsp1/Cxcl12/Cxcr4/Dicer1/Dip2b/Dixdc1/Dll1/Dll3/Dll4/Dlx1/E2f1/Efna5/Efnb3/Epha7/Ephb2/Etv5/Fbxo31/Fgfr3/Fstl4/Fxn/Fzd3/Gli3/Hap1/Hes1/Hes5/Hes7/Hey2/Id1/Id2/Idh2/Kalrn/Lhx2/Lrp1/Lrp4/Lrp8/Map1b/Map2/Map2k1/Mdk/Mecp2/Mir124a-1/Mir124a-3/Mir219a-1/Mir219a-2/Mir23a/Myc/Ndel1/Nefl/Nin/Nkx2-2/Nkx2-2os/Nkx6-1/Notch…	112
BP	GO:0007219	Notch signaling pathway	63/2520	180/23355	4.07582106501636e-18	4.10638972300398e-15	3.01610758811211e-15	Ascl1/Atoh1/Bmp7/Cbfa2t2/Cdh6/Chac1/Cntn6/Dicer1/Dlk1/Dll1/Dll3/Dll4/Dlx1/Dtx3l/Dtx4/Egfl7/Enho/Eya1/Fat4/Fbxw7/Foxa1/Got1/Hes1/Hes5/Hes7/Hey2/Hhex/Hnf1b/Jag1/Lfng/Maml2/Maml3/Mfng/Mib1/Ncstn/Nepro/Neurod4/Nkapl/Notch1/Nr1h4/Nrarp/Pofut1/Prag1/Ptp4a3/Rbpj/Rcan2/Reck/Robo1/Robo2/Sel1l/Slc35c1/Snai1/Snai2/Sorbs2/Sox9/Spen/Src/Tbx2/Tcim/Tspan15/Tspan5/Wnt1/Zmiz1	63
BP	GO:0045664	regulation of neuron differentiation	74/2520	239/23355	1.39584425196921e-17	1.20541121473627e-14	8.85364068391901e-15	Adra2b/Arhgef2/Ascl1/Atoh1/B2m/Bin1/Bmp7/Bnip2/Brinp2/Brinp3/Casz1/Cdk5rap2/Cdon/Cntn2/Cntn4/Ctdsp1/Cxcl12/Dicer1/Dixdc1/Dleu2/Dll1/Dlx1/Dmd/Ednrb/Eif4e/Etv5/Eya1/Fez1/Fgf20/Fgfr1/Foxa1/Gli3/Hes1/Hes5/Hey2/Id2/Itgb1/Jag1/Map1b/Mef2c/Meis1/Mib1/Mir124a-1/Mir124a-3/Nepro/Neurog1/Nin/Nkx2-2/Nkx6-1/Notch1/Olig2/Opa1/Pax6/Pbx1/Prox1/Ptbp1/Pten/Rac3/Rap1gap/Rest/Ret/Sall1/Sfrp1/Sox11/Sox5/Sox9/Spag9/Tc…	74
BP	GO:0097485	neuron projection guidance	76/2520	251/23355	2.09360312048906e-17	1.58197885791955e-14	1.16194973187143e-14	Ank3/Atoh1/B3gnt2/Bmp7/Cdk5/Cdk5r1/Celsr3/Cntn2/Cntn4/Cntn6/Crppa/Cxcl12/Cxcr4/Dcc/Dpysl4/Efna5/Efnb2/Efnb3/Enah/Epha3/Epha5/Epha7/Ephb2/Ephb4/Etv1/Etv4/Evl/Ext1/Flrt3/Foxd1/Foxp1/Fzd3/Gbx2/Gli3/Lama5/Lamb2/Lgr4/Lhx2/Lhx4/Lrp1/Lrtm1/Mnx1/Mycbp2/Ncam1/Nectin1/Nfasc/Notch1/Nrp2/Ntn1/Ntn5/Ntrk1/Pax6/Plxna2/Plxna4/Plxnb1/Prtg/Ptch1/Robo1/Robo2/Sema3c/Sema3d/Sema3f/Sema4b/Sema5b/Sema6d/Slit1/Slit3/Sma…	76
BP	GO:0072001	renal system development	91/2520	336/23355	4.48217001871419e-17	3.01052419590303e-14	2.211203875899e-14	Acvr2b/Adamts1/Ahr/Angpt2/Ap1b1/Ap2b1/Aqp11/Arid5b/Bcl2l11/Bmp7/Bmper/Cdkn1c/Cflar/Cited1/Cntrl/Col4a3/Col4a4/Cxcr4/Dchs2/Dlg1/Dll1/Ednra/Efnb2/Epha7/Ext1/Eya1/Fat4/Fgfr1/Fgfr2/Fmn1/Foxd1/Gli3/Greb1l/Hes1/Hes5/Hnf1b/Id2/Invs/Jag1/Kcnj1/Lama5/Lamb2/Lgr4/Lrp4/Mecom/Mef2c/Mir125b-1/Mtss1/Myc/Myo1e/Myocd/Notch1/Nup107/Odc1/Pax8/Pbx1/Pcsk5/Prdm1/Prkx/Prom1/Psap/Ptcd2/Ptch1/Pygo1/Pygo2/Rarb/Ret/Robo1/R…	91
BP	GO:0007411	axon guidance	75/2520	250/23355	6.01983647681352e-17	3.63899115023377e-14	2.6728073957052e-14	Ank3/Atoh1/B3gnt2/Bmp7/Cdk5/Cdk5r1/Celsr3/Cntn2/Cntn4/Cntn6/Crppa/Cxcl12/Cxcr4/Dcc/Efna5/Efnb2/Efnb3/Enah/Epha3/Epha5/Epha7/Ephb2/Ephb4/Etv1/Etv4/Evl/Ext1/Flrt3/Foxd1/Foxp1/Fzd3/Gbx2/Gli3/Lama5/Lamb2/Lgr4/Lhx2/Lhx4/Lrp1/Lrtm1/Mnx1/Mycbp2/Ncam1/Nectin1/Nfasc/Notch1/Nrp2/Ntn1/Ntn5/Ntrk1/Pax6/Plxna2/Plxna4/Plxnb1/Prtg/Ptch1/Robo1/Robo2/Sema3c/Sema3d/Sema3f/Sema4b/Sema5b/Sema6d/Slit1/Slit3/Smad4/Smo/…	75
BP	GO:0007389	pattern specification process	115/2520	480/23355	8.277497358824e-17	4.54886104855373e-14	3.34109893392532e-14	Abi1/Acvr2b/Adgrg1/Ap1b1/Ascl1/Atp6ap2/Bcor/Bmp7/Bmpr1a/Cdon/Celsr1/Celsr2/Chsy1/Cited1/Cited2/Cobl/Cyp26b1/Dbx1/Disp1/Dll1/Dll3/Dll4/Dlx1/Dpcd/Ext1/Eya1/Fgfr1/Fgfr2/Fgfr4/Foxa1/Foxb1/Foxd1/Foxn4/Frs2/Gata4/Gbx2/Gli1/Gli3/Gm572/Grem2/Hes1/Hes5/Hes7/Hey2/Hhex/Hhip/Hipk2/Hnf1b/Ift52/Invs/Kat2a/Kdm2a/Lfng/Lhx2/Lmx1b/Lrp4/Lrp6/Mafb/Mef2c/Meis1/Meis2/Mfng/Mib1/Mllt3/Mnx1/Nek8/Neurog1/Nkx2-2/Notch1/Nr2…	115
BP	GO:0003002	regionalization	98/2520	380/23355	9.83194926548411e-17	4.95284444248762e-14	3.63782122822912e-14	Abi1/Acvr2b/Adgrg1/Ascl1/Atp6ap2/Bmpr1a/Cdon/Celsr1/Celsr2/Chsy1/Cited2/Cobl/Cyp26b1/Dbx1/Disp1/Dll1/Dll3/Dll4/Dlx1/Dpcd/Ext1/Fgfr1/Fgfr2/Fgfr4/Foxa1/Foxb1/Foxd1/Foxn4/Frs2/Gata4/Gbx2/Gli1/Gli3/Grem2/Hes1/Hes5/Hes7/Hey2/Hhex/Hhip/Hipk2/Hnf1b/Ift52/Invs/Kat2a/Lfng/Lhx2/Lmx1b/Lrp4/Lrp6/Mafb/Mef2c/Mib1/Mllt3/Mnx1/Neurog1/Nkx2-2/Notch1/Nr2f1/Nr2f2/Nrarp/Nrp2/Ofd1/Pax6/Pax8/Pbx1/Pcdh8/Pcsk5/Pgap1/Plxn…	98
BP	GO:0001822	kidney development	87/2520	321/23355	2.09651795500854e-16	9.74880849078972e-14	7.16041516941379e-14	Acvr2b/Adamts1/Ahr/Angpt2/Ap1b1/Ap2b1/Aqp11/Arid5b/Bcl2l11/Bmp7/Bmper/Cdkn1c/Cflar/Cited1/Cntrl/Col4a3/Col4a4/Cxcr4/Dchs2/Dlg1/Dll1/Ednra/Efnb2/Epha7/Ext1/Eya1/Fat4/Fgfr1/Fgfr2/Fmn1/Foxd1/Gli3/Greb1l/Hes1/Hes5/Hnf1b/Id2/Invs/Jag1/Kcnj1/Lama5/Lamb2/Lgr4/Lrp4/Mef2c/Mir125b-1/Mtss1/Myc/Myo1e/Notch1/Nup107/Odc1/Pax8/Pbx1/Pcsk5/Prdm1/Prkx/Prom1/Ptcd2/Ptch1/Pygo1/Pygo2/Rarb/Ret/Robo1/Robo2/Sall1/Schip1…	87
BP	GO:0042063	gliogenesis	90/2520	343/23355	5.65050878632386e-16	2.43980897238055e-13	1.79201850080557e-13	Adgrg1/Afdn/Arhgef7/Ascl1/Atp1b2/Bin1/Cdh2/Cdk5/Cdk5r1/Cntn2/Cspg5/Cxcr4/Dicer1/Dll1/Dll3/Dlx1/Dmd/E2f1/Eif2b3/Etv5/Fgfr3/Gli3/Gpc1/Gpr157/Hes1/Hes5/Hexb/Id2/Idh2/Kcnj10/Kras/Lamb2/Lrp1/Lrp6/Lrp8/Map2k1/Mapk1/Mdk/Mecp2/Miat/Mir219a-1/Mir219a-2/Mir23a/Myc/Ncstn/Neurod4/Nkx2-2/Nkx2-2os/Nkx6-1/Notch1/Nrg1/Ntrk3/Olig1/Olig2/P2ry1/P2ry12/Pard3/Pax6/Plag1/Plpp3/Pmp22/Pou3f2/Prdm8/Pten/Ptn/Ptprz1/Rela/R…	90
BP	GO:0090596	sensory organ morphogenesis	84/2520	315/23355	1.93280247169681e-15	7.78919396093813e-13	5.72109531622255e-13	Abr/Alms1/Arl6/Atoh1/Bcar3/Bmp7/Casp6/Casz1/Cdon/Celsr1/Chd7/Chrna10/Cited2/Col2a1/Col8a1/Cyp26b1/Dll1/Dvl3/Ephb2/Eya1/Fat1/Fat3/Fgfr1/Fgfr2/Fgfr3/Fjx1/Foxn4/Frs2/Fzd3/Gbx2/Gli3/Gnat1/Hipk2/Hmx3/Insig2/Jag1/Lrig1/Lrig3/Lrp6/Mafb/Mapk1/Meis1/Mfsd2a/Miat/Mir124a-1/Mir23a/Myc/Myo3a/Nectin1/Neurog1/Nipbl/Ntn1/Olfm3/Pax6/Pax8/Pdzd7/Pou2f1/Prdm1/Prom1/Prox1/Ptn/Rarb/Rest/Rorb/Ski/Sobp/Sox1/Sox11/Sox9/S…	84
BP	GO:0072073	kidney epithelium development	50/2520	146/23355	3.02033891424412e-14	1.14112179603786e-11	8.38144048702744e-12	Aqp11/Bmp7/Bmper/Cited1/Dlg1/Dll1/Efnb2/Epha7/Ext1/Eya1/Fat4/Fgfr1/Fgfr2/Fmn1/Foxd1/Gli3/Greb1l/Hes1/Hes5/Hnf1b/Jag1/Lama5/Lamb2/Lgr4/Mef2c/Mtss1/Myc/Myo1e/Notch1/Pax8/Pbx1/Prom1/Ptch1/Rarb/Ret/Robo2/Sall1/Sfrp1/Sim1/Smad3/Smad4/Smo/Sox9/Spry1/Tcf21/Tshz3/Vcan/Wnt1/Wnt2b/Wwtr1	50
BP	GO:0060541	respiratory system development	72/2520	262/23355	3.78517463801775e-14	1.34596356981278e-11	9.88598552517578e-12	Acvr2b/Adamts2/Ap3b1/Ascl1/Bmpr1a/Ccn2/Celsr1/Cftr/Chd7/Dicer1/Disp1/Eda/Elk1/Ext1/Eya1/Fbxw7/Fendrr/Fgfr1/Fgfr2/Fgfr3/Fgfr4/Fndc3b/Foxa1/Foxp1/Foxp2/Foxp4/Gata4/Gli1/Gli3/Gng8/Heg1/Hes1/Hhex/Hhip/Hs6st1/Id1/Igfbp5/Insc/Itgb6/Kras/Lama5/Lrp6/Map2k1/Mapk1/Meg3/Mir17/Mnx1/Myocd/Myt1/Ncor2/Nkx2-9/Notch1/Pdpn/Pkdcc/Pou2f1/Rbpj/Rcn3/Sfta3-ps/Ski/Smchd1/Sox11/Sox9/Spry1/Spry2/Tcf21/Tmem38b/Tns3/Tshz3/V…	72
BP	GO:0061351	neural precursor cell proliferation	59/2520	193/23355	4.92890677303385e-14	1.6552911912772e-11	1.21579700401502e-11	Adgrg1/Afdn/Akna/Appl2/Arhgef2/Ascl1/Cdh2/Cdon/Cxcr4/Dixdc1/Dll4/Eml1/Fgfr1/Fgfr2/Foxo1/Frs2/Fzd3/Fzd9/Gbx2/Gli1/Gli3/Hhex/Hhip/Id2/Igf2bp1/Insm1/Kif1a/Lhx2/Lrp6/Mdk/Melk/Ncor2/Neurod4/Notch1/Numbl/Optn/Paupar/Pax6/Pou3f2/Prox1/Ptn/Ptprz1/Rarb/Rassf10/Rora/Rsu1/Sall1/Shcbp1/Smo/Sox5/Tacc1/Tafa1/Tead3/Tox/Trim71/Vegfc/Wnt1/Zeb2/Zfp503	59
BP	GO:0060562	epithelial tube morphogenesis	94/2520	393/23355	6.19245560071816e-14	1.97017863717586e-11	1.44707909827308e-11	Ahr/Bmp7/Brd2/Cecr2/Celsr1/Cited2/Cobl/Cxcl12/Cxcr4/Ddr1/Dicer1/Dlg1/Dll1/Dll4/Dvl3/Ednra/Efnb2/Enah/Epha7/Etv4/Etv5/Ext1/Eya1/Fat4/Fgfr2/Fmn1/Foxa1/Foxd1/Fzd3/Gata4/Gbx2/Gli3/Gna13/Greb1l/Hes1/Hes5/Hhex/Hhip/Hnf1b/Ift52/Kat2a/Kdm2a/Kras/Lama5/Lgr4/Lhx2/Lrp6/Map3k7/Mdk/Mef2c/Mib1/Mthfd1l/Mtss1/Myc/Nfatc3/Notch1/Nrarp/Ntn1/Opa1/Pax8/Pbx1/Prkx/Ptch1/Rasip1/Rbpj/Ret/Robo1/Rps7/Sall1/Sfrp1/Shroom3/Sk…	94
BP	GO:0008593	regulation of Notch signaling pathway	36/2520	88/23355	2.60000936140905e-13	7.85852829485886e-11	5.7720207823281e-11	Ascl1/Bmp7/Cbfa2t2/Chac1/Cntn6/Dicer1/Dlk1/Dll1/Dll3/Dll4/Dlx1/Egfl7/Enho/Eya1/Hes1/Hes5/Hey2/Jag1/Lfng/Mfng/Nepro/Notch1/Nrarp/Pofut1/Prag1/Rbpj/Reck/Robo1/Robo2/Slc35c1/Src/Tcim/Tspan15/Tspan5/Wnt1/Zmiz1	36
BP	GO:0021953	central nervous system neuron differentiation	66/2520	239/23355	3.39614430251964e-13	9.77604395653866e-11	7.18041938247009e-11	Abt1/Ascl1/Atxn2/B2m/Cdh11/Cdk5/Celf1/Cntn2/Dbx1/Dcc/Dclk2/Dicer1/Dll4/Dlx1/Dvl3/Elavl4/Ephb2/Fgfr1/Fgfr2/Foxn4/Gbx2/Gli3/Hes1/Hes5/Lhx4/Lmx1b/Map2/Mir17/Mnx1/Mycbp2/Ndel1/Nin/Nkx2-2/Nkx6-1/Nrp2/Olig2/Olig3/Pax6/Plxna4/Prdm8/Prox1/Psap/Ptch1/Pten/Rac3/Rapgef2/Robo1/Robo2/Rora/Sall1/Scyl3/Sfrp1/Smo/Sox1/Sox5/Spock1/Szt2/Tctn1/Tfap2c/Tox/Tsku/Uncx/Wnt1/Zeb2/Zmiz1/Zswim6	66
BP	GO:0051962	positive regulation of nervous system development	85/2520	352/23355	5.65645061988690e-13	1.55423836350983e-10	1.1415745796499e-10	Adgrl2/Afdn/Ascl1/Asic2/Bin1/Caprin1/Caprin2/Clstn1/Crabp2/Cxcl12/Cxcr4/Dicer1/Dixdc1/Dll3/E2f1/Efna5/Ephb2/Etv5/Fbxo31/Flrt3/Fxn/Fzd3/Gli3/Hap1/Hes1/Id2/Kalrn/Lrp1/Lrp8/Lrrtm1/Lrrtm3/Lrtm1/Map1b/Map2k1/Mdk/Mir124a-1/Mir124a-3/Mir219a-1/Mir219a-2/Mir23a/Myc/Ndel1/Nefl/Nin/Nkx2-2/Nkx2-2os/Nkx6-1/Notch1/Nrg1/Ntn1/Ntrk1/Ntrk3/Numbl/Olig2/Opa1/Pax6/Pik3r1/Plag1/Plxna2/Plxna4/Plxnb1/Ptn/Ptprz1/Rassf10…	85
BP	GO:0060485	mesenchyme development	74/2520	288/23355	6.88629971887639e-13	1.80989920872208e-10	1.32935525007875e-10	Akna/Bcl9l/Bmp7/Bmpr1a/Cdh2/Cited2/Dicer1/Dll3/Ednra/Ednrb/Epha3/Ext1/Fendrr/Fermt2/Fgfr1/Fgfr2/Foxa1/Foxd1/Gata4/Gbx2/Hes1/Hey2/Jag1/Kitl/Lama5/Lrp6/Mapk1/Mdk/Mdm2/Mef2c/Myc/Myocd/Notch1/Nrp2/Pax6/Pdpn/Phldb2/Pten/Rbm24/Rbpj/Ret/Robo1/Robo2/Sema3c/Sema3d/Sema3f/Sema4b/Sema5b/Sema6d/Sfrp1/Smad3/Smad4/Smo/Snai1/Snai2/Sox11/Sox9/Spred1/Spred2/Spry1/Spry2/Tbx2/Tcf21/Tcf7l2/Tead1/Tead2/Tgfbr3/Thbs1/T…	74
BP	GO:0060560	developmental growth involved in morphogenesis	72/2520	277/23355	7.66385697084266e-13	1.930333974531e-10	1.41781353960589e-10	Afdn/Ahr/Auts2/Barhl2/Cdk5/Cdk5r1/Cobl/Crabp2/Cxcl12/Cxcr4/Ddr1/Dip2b/Efna5/Epha7/Ext1/Fgfr2/Flrt3/Fmn1/Fstl4/Fxn/Hnf1b/Itgb1/Lamb2/Lhx2/Lrp1/Lrp6/Map1b/Map2/Mecp2/Mir124a-1/Ndel1/Nedd4l/Nin/Nkx6-1/Notch1/Nrg1/Nrp2/Ntn1/Ntrk3/Plxna4/Prkcz/Rims2/Rnd2/Rnf157/Robo1/S1pr1/Sall1/Sema3c/Sema3d/Sema3f/Sema4b/Sema5b/Sema6d/Septin7/Sfrp1/Sh3glb1/Slit1/Slit3/Smo/Sox9/Spag9/Spry1/Spry2/St8sia2/Syt17/Tbx2/Tf…	72
BP	GO:0003279	cardiac septum development	44/2520	128/23355	8.94889199556686e-13	2.11257642426831e-10	1.55166903618714e-10	Ap2b1/Bmp7/Bmpr1a/Chd7/Cited2/Cntrl/Cxcr4/Dhrs3/Dvl3/Fgfr2/Frs2/Gata4/Heg1/Hes1/Hey2/Id2/Jag1/Lrp1/Lrp6/Ltbp1/Mdm2/Mir17/Ndst1/Notch1/Nrp2/Parva/Pax8/Pcsk5/Prdm1/Prox1/Rarb/Rbpj/Robo1/Robo2/Sall1/Sema3c/Slit3/Smad4/Smo/Sox11/Tbx2/Tgfbr3/Vangl2/Zbtb14	44
BP	GO:0010001	glial cell differentiation	68/2520	255/23355	9.0863502119067e-13	2.11257642426831e-10	1.55166903618714e-10	Afdn/Ascl1/Bin1/Cdh2/Cdk5/Cntn2/Cspg5/Cxcr4/Dicer1/Dll1/Dll3/Dlx1/Dmd/Eif2b3/Fgfr3/Gli3/Gpc1/Gpr157/Hes1/Hes5/Id2/Kcnj10/Kras/Lamb2/Lrp1/Lrp6/Map2k1/Mapk1/Mdk/Mecp2/Miat/Mir219a-1/Mir219a-2/Mir23a/Ncstn/Neurod4/Nkx2-2/Nkx2-2os/Nkx6-1/Notch1/Nrg1/Ntrk3/Olig1/Olig2/Pard3/Pax6/Plpp3/Pmp22/Pou3f2/Prdm8/Pten/Ptn/Ptprz1/Rela/Ski/Slc45a3/Smo/Sox1/Sox11/Sox13/Sox5/Sox6/Sox9/Tcf7l2/Tlr4/Ulk4/Vim/Wasf3	68
BP	GO:0050673	epithelial cell proliferation	99/2520	443/23355	1.13300020050732e-12	2.53666156002471e-10	1.8631558852787e-10	Adk/Akt3/Alms1/Apln/Aqp11/Arg1/Atoh8/B2m/Bmper/Bmpr1a/Ccnd1/Cdh13/Cdkn2a/Cebpb/Cflar/Col4a3/Col8a1/Cxcl12/Dlg1/Dlk1/Dll4/Ednra/Ednrb/Efnb2/Egfl7/Esr2/Etv4/Eya1/Fgfr1/Fgfr2/Fgfr3/Fmc1/Foxp1/Foxp2/Frs2/Gli1/Hes1/Hes5/Hnf1b/Id1/Id2/Ift52/Igfbp5/Il12b/Krit1/Lgr4/Lrp6/Map2k1/Map2k5/Mapk1/Mcc/Mdk/Mef2c/Mki67/Mtss1/Myc/Ncstn/Nkx2-9/Nkx6-1/Nme2/Notch1/Nr2f2/Nrarp/Pax6/Pdpk1/Ppard/Prkd1/Prkx/Prox1/Ptch1/P…	99
BP	GO:0045165	cell fate commitment	73/2520	287/23355	1.67959563344339e-12	3.6261270014876e-10	2.66335879017452e-10	Arhgef2/Ascl1/Atoh1/Barhl2/Bmpr1a/Casz1/Cdon/Cyp26b1/Dbx1/Dll1/Dll3/Dll4/Dlx1/Ebf2/Ext1/Eya1/Fgfr1/Fgfr2/Fgfr3/Foxa1/Foxn4/Gata4/Gli3/Hes1/Hes5/Hey2/Hnf1b/Id2/Itgb1/Kdm6b/Lats2/Leo1/Mef2c/Mnx1/Myt1l/Neurod4/Neurog1/Nkx2-2/Notch1/Nr2f2/Nrg1/Ntrk3/Olig1/Olig2/Olig3/Pax6/Pdpn/Pou3f2/Prdm1/Prox1/Ptch1/Ptch2/Rbpj/Rtf1/Sfrp1/Smad4/Smo/Sox1/Sox13/Sox5/Sox6/Sox9/Spry2/Tbx2/Tcf7l2/Tead3/Tfap2c/Tlx1/Tox/Wn…	73
BP	GO:0072006	nephron development	48/2520	151/23355	2.25650740960296e-12	4.70365079001721e-10	3.45479065470246e-10	Ahr/Angpt2/Aqp11/Bmp7/Cflar/Cited1/Col4a3/Col4a4/Dchs2/Dlg1/Dll1/Ext1/Eya1/Fat4/Fmn1/Foxd1/Gli3/Greb1l/Hes1/Hes5/Hnf1b/Jag1/Lama5/Lamb2/Lgr4/Mef2c/Mtss1/Myc/Myo1e/Notch1/Nup107/Pax8/Pbx1/Prom1/Ptch1/Ret/Sall1/Sec61a1/Smad4/Smo/Sox9/Sulf1/Sulf2/Tcf21/Vangl2/Wnt1/Wnt2b/Wwtr1	48
BP	GO:0030323	respiratory tube development	63/2520	232/23355	2.61272951070064e-12	5.14357370085145e-10	3.77791021203977e-10	Acvr2b/Adamts2/Ap3b1/Ascl1/Bmpr1a/Ccn2/Celsr1/Cftr/Dicer1/Elk1/Ext1/Eya1/Fbxw7/Fgfr1/Fgfr2/Fgfr3/Fgfr4/Fndc3b/Foxa1/Foxp1/Foxp2/Foxp4/Gata4/Gli1/Gli3/Heg1/Hes1/Hhex/Hhip/Hs6st1/Id1/Igfbp5/Insc/Itgb6/Kras/Lama5/Map2k1/Mapk1/Meg3/Mir17/Myocd/Ncor2/Nkx2-9/Notch1/Pcsk5/Pdpn/Pkdcc/Rbpj/Rcn3/Sfta3-ps/Sox11/Sox9/Spry1/Spry2/Tcf21/Tmem38b/Tns3/Traf4/Tshz3/Vangl2/Wnt2b/Ywhaz/Zfp157	63
BP	GO:0043583	ear development	66/2520	249/23355	2.63773010300074e-12	5.14357370085145e-10	3.77791021203977e-10	Abr/Adgrv1/Alms1/Atoh1/Bcl2l11/Bmper/Cecr2/Celsr1/Chd7/Chrna10/Col2a1/Ddr1/Dicer1/Dll1/Dvl3/Ece1/Ephb2/Esrrb/Eya1/Fat4/Fgf20/Fgfr1/Fgfr2/Fgfr3/Fzd3/Gabrb3/Gbx2/Gli3/Hes1/Hes5/Hey2/Hmx3/Insig2/Jag1/Kcnq1/Lrig1/Lrig3/Lrp10/Mafb/Mapk1/Mapkapk2/Myc/Myo3a/Neurog1/Nipbl/Notch1/Ntn1/Otol1/Pax8/Pdzd7/Prox1/Psap/Rbpj/Rest/Sobp/Sox9/Spry2/Tifab/Tmc1/Tmie/Tshr/Tsku/Ttc8/Vangl2/Wnt1/Zeb1	66
BP	GO:0016055	Wnt signaling pathway	97/2520	438/23355	3.35379873977518e-12	6.33553543185656e-10	4.65339575143807e-10	2210016L21Rik/Amer3/Amotl1/Amotl2/Arl6/Atp6ap2/Bcl9/Bcl9l/Brd7/Caprin2/Ccnd1/Cdh2/Celsr1/Celsr2/Celsr3/Cxxc4/Dact1/Depdc1b/Dixdc1/Dkk2/Dvl3/Eda/Ext1/Fermt2/Fgfr2/Fgfr3/Foxo1/Fzd3/Fzd8/Fzd9/Gli1/Gli3/Hhex/Hnf1b/Invs/Jade1/Kank1/Kremen1/Lats2/Leo1/Lgr4/Lrp1/Lrp4/Lrp6/Mcc/Mdk/Mir135a-2/Mllt3/Myc/Notch1/Nrarp/Nxn/Peg12/Plpp3/Pten/Pygo1/Pygo2/Rac3/Rbpj/Reck/Rnf146/Rnf220/Rtf1/Sall1/Sdc1/Sfrp1/Smad3/Sn…	97
BP	GO:0198738	cell-cell signaling by wnt	97/2520	440/23355	4.43437747778542e-12	8.12297328885238e-10	5.96625333374765e-10	2210016L21Rik/Amer3/Amotl1/Amotl2/Arl6/Atp6ap2/Bcl9/Bcl9l/Brd7/Caprin2/Ccnd1/Cdh2/Celsr1/Celsr2/Celsr3/Cxxc4/Dact1/Depdc1b/Dixdc1/Dkk2/Dvl3/Eda/Ext1/Fermt2/Fgfr2/Fgfr3/Foxo1/Fzd3/Fzd8/Fzd9/Gli1/Gli3/Hhex/Hnf1b/Invs/Jade1/Kank1/Kremen1/Lats2/Leo1/Lgr4/Lrp1/Lrp4/Lrp6/Mcc/Mdk/Mir135a-2/Mllt3/Myc/Notch1/Nrarp/Nxn/Peg12/Plpp3/Pten/Pygo1/Pygo2/Rac3/Rbpj/Reck/Rnf146/Rnf220/Rtf1/Sall1/Sdc1/Sfrp1/Smad3/Sn…	97
BP	GO:0048839	inner ear development	60/2520	218/23355	4.64446674734358e-12	8.25758867285058e-10	6.06512716417809e-10	Abr/Adgrv1/Alms1/Atoh1/Bmper/Cecr2/Celsr1/Chd7/Chrna10/Col2a1/Dicer1/Dll1/Dvl3/Ephb2/Esrrb/Eya1/Fat4/Fgf20/Fgfr1/Fgfr2/Fgfr3/Fzd3/Gabrb3/Gbx2/Gli3/Hes1/Hes5/Hey2/Hmx3/Insig2/Jag1/Kcnq1/Lrig1/Lrig3/Lrp10/Mafb/Mapkapk2/Myo3a/Neurog1/Notch1/Ntn1/Otol1/Pax8/Pdzd7/Prox1/Psap/Rbpj/Rest/Sobp/Sox9/Spry2/Tifab/Tmc1/Tmie/Tshr/Tsku/Ttc8/Vangl2/Wnt1/Zeb1	60
BP	GO:0048638	regulation of developmental growth	91/2520	403/23355	5.05674515015731e-12	8.73372126648598e-10	6.4148424190567e-10	Acacb/Afdn/Ahr/Akap6/Alms1/Atxn2/Barhl2/Bbs2/Bcl2l11/Bmpr1a/Cdk1/Cdk5/Cdk5r1/Celf1/Chd7/Cited2/Col14a1/Crabp2/Cxcl12/Cxcr4/Dip2b/Dlg1/Dll1/Dusp6/Efna5/Epha7/Ezr/Fgf20/Fgfr1/Fgfr2/Fgfr3/Foxp1/Fstl4/Fto/Fxn/Gata4/Ghrh/Gli1/Gnas/Gpam/Hey2/Hnf1b/Igf1r/Lats2/Lgmn/Lrp1/Map1b/Map2/Mapk1/Mecp2/Mef2c/Meis1/Mfsd2a/Myoz1/Ncam1/Ndel1/Nedd4l/Nipbl/Nkx6-1/Notch1/Nrg1/Ntn1/Ntrk3/Plxna4/Pou3f2/Ppard/Prox1/Ptch1/…	91
BP	GO:0001763	morphogenesis of a branching structure	64/2520	244/23355	9.26754185836295e-12	1.52101192566532e-09	1.11717004962019e-09	Ahr/Bmp7/Celsr1/Col13a1/Cxcl12/Cxcr4/Ddr1/Dicer1/Dlg1/Dll4/Ednra/Epha7/Ermn/Etv4/Etv5/Ext1/Eya1/Fat4/Fgfr1/Fgfr2/Foxa1/Foxd1/Frs2/Gbx2/Gli3/Gna13/Greb1l/Hhex/Hhip/Hnf1b/Kras/Lama5/Lgr4/Lrp6/Mdk/Mecp2/Myc/Nfatc3/Notch1/Nrarp/Pax8/Pbx1/Prdm1/Prox1/Ptch1/Rasip1/Sall1/Sema3c/Sfrp1/Smad4/Smo/Snai2/Socs3/Sox9/Spry1/Spry2/Src/Sulf1/Tcf21/Tfap2c/Tgm2/Vangl2/Wnt1/Wnt2b	64
BP	GO:0007264	small GTPase mediated signal transduction	96/2520	439/23355	9.30975041350156e-12	1.52101192566532e-09	1.11717004962019e-09	Abr/Abra/Adgrg1/Adra1a/Arhgap12/Arhgap18/Arhgap31/Arhgap42/Arhgef17/Arhgef18/Arhgef2/Arhgef4/Arhgef7/Arhgef9/Arl6/Auts2/Bcar3/Bnip2/Cdc42se2/Cdh13/Cdh2/Cdon/Celsr1/Col1a2/Cyrib/Cyth3/Dennd1a/Dnmbp/Dnmt1/Ednra/Elmo1/Ephb2/Erbin/F2r/Fgd2/Fgd4/Garre1/Gna13/Heg1/Iqsec1/Itgb1/Itsn1/Kalrn/Kank1/Kitl/Kras/Ksr1/Lpar4/Lpar6/Map2k1/Mcf2l/Nisch/Notch1/Nrg1/Ntn1/Ntrk1/Obscn/Ogt/Pdpn/Plekhg2/Prag1/Prex1/Prkd1…	96
BP	GO:0050769	positive regulation of neurogenesis	72/2520	291/23355	9.81572453160264e-12	1.56147512614574e-09	1.14688991895568e-09	Afdn/Ascl1/Bin1/Caprin1/Caprin2/Crabp2/Cxcl12/Cxcr4/Dicer1/Dixdc1/Dll3/E2f1/Efna5/Ephb2/Etv5/Fbxo31/Fxn/Fzd3/Gli3/Hap1/Hes1/Id2/Kalrn/Lrp1/Lrp8/Map1b/Map2k1/Mdk/Mir124a-1/Mir124a-3/Mir219a-1/Mir219a-2/Mir23a/Myc/Ndel1/Nefl/Nin/Nkx2-2/Nkx2-2os/Nkx6-1/Notch1/Nrg1/Ntn1/Ntrk3/Numbl/Olig2/Opa1/Pax6/Plag1/Plxna2/Plxna4/Plxnb1/Ptn/Ptprz1/Rassf10/Rela/Rnd2/Robo1/Robo2/Serpinf1/Sh3glb1/Smo/Sox11/Spen/Tiam…	72
BP	GO:0042692	muscle cell differentiation	91/2520	410/23355	1.37922812486567e-11	2.0668830983884e-09	1.51810768516865e-09	Adra1a/Akap6/Ank2/Atp2a2/Bcl9/Bin1/Bmpr1a/Bnip2/Casq2/Cdh2/Cdon/Cflar/Col14a1/Csrp1/Csrp3/Cth/Cxcl12/Cyp26b1/Dicer1/Dll1/Dmd/Dnmt1/Ednrb/Efnb2/Fbxo22/Fgfr2/Fhod3/Flii/Flnc/Foxp1/Frs2/Gata4/Hes1/Hey2/Id2/Igfbp5/Il4ra/Itgb1/Kat2a/Kdm6b/Klhl41/Kras/Krt8/Lmod3/Map2k4/Mdm2/Mecp2/Med28/Mef2c/Mir145a/Myh9/Mymx/Myocd/Myof/Myoz1/Nfatc3/Notch1/Nrap/Nrg1/Pmp22/Popdc3/Prox1/Ptbp1/Ptcd2/Rarb/Rb1/Rbm24/Rbm38/R…	91
BP	GO:0060070	canonical Wnt signaling pathway	72/2520	293/23355	1.38694088848362e-11	2.0668830983884e-09	1.51810768516865e-09	Amer3/Atp6ap2/Bcl9/Bcl9l/Caprin2/Cdh2/Dact1/Dixdc1/Dkk2/Dvl3/Eda/Ext1/Fgfr2/Fgfr3/Foxo1/Fzd3/Fzd8/Fzd9/Gli1/Gli3/Hhex/Invs/Jade1/Kank1/Kremen1/Lats2/Lgr4/Lrp4/Lrp6/Mcc/Mdk/Mir135a-2/Mllt3/Myc/Notch1/Nrarp/Peg12/Plpp3/Pten/Pygo1/Pygo2/Rbpj/Reck/Rnf146/Rnf220/Sdc1/Sfrp1/Smad3/Snai2/Sox13/Sox9/Src/Sulf2/Tbl1xr1/Tcf7l1/Tcf7l2/Tle1/Tle3/Tle4/Tmem131l/Tmem198/Tnks/Ubr5/Usp47/Usp8/Uty/Wnk1/Wnk2/Wnt1/Wnt…	72
BP	GO:0030324	lung development	61/2520	229/23355	1.40185619576385e-11	2.0668830983884e-09	1.51810768516865e-09	Acvr2b/Adamts2/Ap3b1/Ascl1/Bmpr1a/Ccn2/Celsr1/Cftr/Dicer1/Elk1/Ext1/Eya1/Fbxw7/Fgfr1/Fgfr2/Fgfr3/Fgfr4/Fndc3b/Foxa1/Foxp1/Foxp2/Foxp4/Gata4/Gli1/Gli3/Heg1/Hes1/Hhex/Hhip/Hs6st1/Id1/Igfbp5/Insc/Itgb6/Kras/Lama5/Map2k1/Mapk1/Meg3/Mir17/Myocd/Ncor2/Nkx2-9/Notch1/Pdpn/Pkdcc/Rbpj/Rcn3/Sfta3-ps/Sox11/Sox9/Spry1/Spry2/Tcf21/Tmem38b/Tns3/Tshz3/Vangl2/Wnt2b/Ywhaz/Zfp157	61
BP	GO:0010720	positive regulation of cell development	84/2520	368/23355	1.8427607352344e-11	2.65225920106951e-09	1.94806134867637e-09	Afdn/Ascl1/Atp6ap1/Bin1/Caprin1/Caprin2/Cftr/Crabp2/Cspg5/Cxcl12/Cxcr4/Dicer1/Dixdc1/Dll3/E2f1/Efna5/Ephb2/Etv5/Fbxo31/Fermt2/Fxn/Fzd3/Gli3/Hap1/Hes1/Id2/Kalrn/Lmod3/Lrp1/Lrp8/Map1b/Map2k1/Mdk/Mir124a-1/Mir124a-3/Mir219a-1/Mir219a-2/Mir23a/Myc/Ndel1/Nefl/Nin/Nkx2-2/Nkx2-2os/Nkx6-1/Notch1/Nrg1/Ntn1/Ntrk3/Numbl/Olig2/Opa1/Pax6/Pde5a/Plag1/Plxna2/Plxna4/Plxnb1/Prex1/Ptn/Ptprz1/Rac3/Rassf10/Rela/Ret/…	84
BP	GO:0060537	muscle tissue development	101/2520	477/23355	1.98272840605125e-11	2.78734725920461e-09	2.04728235415525e-09	Adra1a/Ahr/Akap6/Ankrd33/Arid2/Bcl9/Bcl9l/Bmp7/Bmpr1a/Cdk1/Cdk5/Cdon/Cflar/Chd7/Cited2/Col14a1/Col19a1/Csrp1/Csrp3/Cyp26b1/Dicer1/Dlg1/Dll1/Dll4/Dmd/Efnb2/Eya1/Eya2/Fadd/Fbxo22/Fgf20/Fgfr1/Fgfr2/Fhod3/Flnb/Foxp1/Foxp2/Frs2/Gata4/Gli1/Gpc1/Gpcpd1/Heg1/Hey2/Id2/Igfbp5/Itgb1/Kat2a/Kdm6b/Klhl41/Lmod3/Lrp6/Map2k4/Mapk1/Mef2c/Meg3/Meis1/Mir145a/Mir214/Myc/Mylk/Myocd/Myoz1/Ncam1/Nfatc3/Notch1/Nr2f2/Nrap…	101
BP	GO:0021543	pallium development	48/2520	160/23355	2.30992124842678e-11	3.1175042325745e-09	2.28977978372718e-09	Adgrg1/Afdn/Ascl1/Atoh1/Bbs2/Ccdc85c/Cdh2/Cdk5/Cdk5r1/Cdon/Celf1/Cul5/Dclk2/Dicer1/Dixdc1/Dlx1/Epha5/Fat4/Fgfr1/Gli3/Igf2bp1/Kdm6b/Lhx2/Lrp6/Lrp8/Mcph1/Mdk/Mfsd2a/Ndel1/Nr2f1/P2ry12/Pax6/Pou3f2/Prox1/Pten/Robo1/Smo/Socs7/Srgap2/Sun1/Syne2/Tacc1/Tfap2c/Tsku/Uba6/Zbtb18/Zeb2/Zmiz1	48
BP	GO:0098727	maintenance of cell number	51/2520	176/23355	2.32072275377755e-11	3.1175042325745e-09	2.28977978372718e-09	Bcl9/Bcl9l/Bmp7/Bmpr1a/Cdh2/Cdkn2a/Dicer1/Dll1/Eif4e/Esrrb/Fgfr1/Fgfr3/Foxo1/Hes1/Hes5/Hnf1b/Igf2bp1/Kat2a/Kat6a/Leo1/Mcph1/Mecom/Med21/Med28/Med30/Miat/Myc/Nipbl/Pax8/Pelo/Prox1/Ptn/Rbpj/Rest/Rtf1/Sall1/Sfrp1/Ski/Smc1a/Smo/Sox9/Stag2/Tcf7l1/Tcf7l2/Tead1/Tead3/Tfap2c/Trim8/Vangl2/Vps72/Zhx2	51
BP	GO:0048709	oligodendrocyte differentiation	39/2520	115/23355	2.78695703685261e-11	3.66242506255957e-09	2.69001940078817e-09	Ascl1/Cdk5/Cntn2/Cxcr4/Dicer1/Dlx1/Eif2b3/Fgfr3/Gli3/Hes1/Hes5/Id2/Kcnj10/Mdk/Mir219a-1/Mir219a-2/Mir23a/Ncstn/Nkx2-2/Nkx2-2os/Nkx6-1/Notch1/Nrg1/Olig1/Olig2/Pax6/Prdm8/Pten/Ptn/Ptprz1/Slc45a3/Sox1/Sox13/Sox5/Sox6/Sox9/Tcf7l2/Ulk4/Wasf3	39
BP	GO:0019827	stem cell population maintenance	50/2520	172/23355	3.19648441450449e-11	4.1112230395063e-09	3.01965761710637e-09	Bcl9/Bcl9l/Bmp7/Bmpr1a/Cdh2/Cdkn2a/Dicer1/Dll1/Eif4e/Esrrb/Fgfr1/Fgfr3/Foxo1/Hes1/Hes5/Hnf1b/Igf2bp1/Kat2a/Kat6a/Leo1/Mcph1/Med21/Med28/Med30/Miat/Myc/Nipbl/Pax8/Pelo/Prox1/Ptn/Rbpj/Rest/Rtf1/Sall1/Sfrp1/Ski/Smc1a/Smo/Sox9/Stag2/Tcf7l1/Tcf7l2/Tead1/Tead3/Tfap2c/Trim8/Vangl2/Vps72/Zhx2	50
BP	GO:0061138	morphogenesis of a branching epithelium	59/2520	225/23355	6.00567489168099e-11	7.56339681671075e-09	5.55524927480492e-09	Ahr/Bmp7/Celsr1/Cxcl12/Cxcr4/Ddr1/Dicer1/Dlg1/Dll4/Ednra/Etv4/Etv5/Ext1/Eya1/Fat4/Fgfr1/Fgfr2/Foxa1/Foxd1/Frs2/Gbx2/Gli3/Gna13/Greb1l/Hhex/Hhip/Hnf1b/Kras/Lama5/Lgr4/Lrp6/Mdk/Myc/Nfatc3/Notch1/Nrarp/Pax8/Pbx1/Prox1/Ptch1/Rasip1/Sall1/Sema3c/Sfrp1/Smad4/Smo/Snai2/Socs3/Sox9/Spry1/Spry2/Src/Sulf1/Tcf21/Tfap2c/Tgm2/Vangl2/Wnt1/Wnt2b	59
BP	GO:0048880	sensory system development	93/2520	434/23355	6.31316185037117e-11	7.78838028275382e-09	5.72049767666286e-09	Acvr2b/Ahr/Alms1/Arl6/Atf6/Bcar3/Bmp7/Casp6/Casz1/Cdkn1c/Cdon/Celf4/Chd7/Cited2/Col8a1/Crybg3/Crygs/Cyp1b1/Dlg1/Dll1/Dll4/Dlx1/Ephb2/Fat1/Fat3/Fgfr2/Fgfr3/Fjx1/Foxn4/Foxp2/Frs2/Gli3/Gnat1/Gpd2/Gpm6a/Hes5/Hipk2/Jag1/Lamb2/Lhx2/Limk2/Lmx1b/Lpcat1/Lrp6/Meis1/Meis2/Mfsd2a/Miat/Mir124a-1/Mir218-2/Mir23a/Nectin1/Neurod4/Nhs/Nipbl/Ntrk3/Olfm3/P2ry12/Pax6/Pbx1/Pou2f1/Prdm1/Prom1/Prox1/Ptn/Pygo2/Rarb/Rcn1…	93
BP	GO:0031589	cell-substrate adhesion	81/2520	358/23355	6.70120787290094e-11	8.10176031833724e-09	5.95067259113603e-09	Actn4/Ajap1/Angpt2/Antxr1/Atp1b2/Atxn3/Bcam/Bcl2l11/Ccl28/Ccn2/Cd36/Cdh13/Cdk5/Cdkn2a/Cntn2/Col13a1/Col8a1/Coro2b/Cspg5/Ddr1/Dmd/Eda/Edil3/Efna5/Epha3/Fbln2/Fermt2/Fmn1/Fndc3b/Gfus/Hsd17b12/Itga1/Itgb1/Itgb6/Itgb8/Jag1/Jam3/Kank1/Lama5/Lamb2/Limch1/Lrp1/Mdk/Micall2/Mink1/Notch1/Parva/Pcsk5/Pdpk1/Pdpn/Peak1/Phldb2/Pik3r1/Ppard/Ppm1f/Prex1/Prkcz/Prkx/Pten/Ptn/Ptprz1/Rac3/Rreb1/Rsu1/S100a10/Sfrp1/Sk…	81
BP	GO:0007265	Ras protein signal transduction	80/2520	352/23355	6.95706233427651e-11	8.24616506092186e-09	6.05673662042896e-09	Abr/Abra/Adgrg1/Adra1a/Arhgap42/Arhgef17/Arhgef18/Arhgef2/Arhgef4/Arhgef7/Arhgef9/Arl6/Auts2/Cdc42se2/Cdh13/Cdh2/Celsr1/Col1a2/Cyth3/Dennd1a/Dnmbp/Dnmt1/Ednra/Elmo1/Ephb2/Erbin/F2r/Fgd2/Fgd4/Garre1/Gna13/Heg1/Iqsec1/Itgb1/Itsn1/Kalrn/Kank1/Kitl/Kras/Ksr1/Lpar4/Lpar6/Map2k1/Mcf2l/Nisch/Notch1/Nrg1/Ntn1/Ntrk1/Obscn/Ogt/Pdpn/Plekhg2/Prag1/Prex1/Prkd1/Psd3/Rab4a/Rap1a/Rapgef2/Rapgef3/Rasa2/Rasip1/Rgl…	80
BP	GO:0048762	mesenchymal cell differentiation	60/2520	232/23355	7.62316582474166e-11	8.86193027126218e-09	6.50901081958711e-09	Akna/Bcl9l/Bmp7/Bmpr1a/Cdh2/Cited2/Dicer1/Ednra/Ednrb/Epha3/Ext1/Fermt2/Fgfr1/Fgfr2/Foxa1/Gbx2/Hes1/Hey2/Jag1/Kitl/Lama5/Lrp6/Mapk1/Mdk/Mef2c/Myocd/Notch1/Nrp2/Pax6/Pdpn/Phldb2/Pten/Rbpj/Ret/Sema3c/Sema3d/Sema3f/Sema4b/Sema5b/Sema6d/Sfrp1/Smad3/Smad4/Smo/Snai1/Snai2/Sox11/Sox9/Spred1/Spred2/Spry1/Spry2/Tcf21/Tcf7l2/Tgfbr3/Tiam1/Vangl2/Vasn/Wwtr1/Zeb2	60
BP	GO:0045665	negative regulation of neuron differentiation	33/2520	90/23355	8.60408956515745e-11	9.76644285764468e-09	7.17336745871669e-09	Ascl1/B2m/Bmp7/Casz1/Cdk5rap2/Cntn2/Cntn4/Ctdsp1/Dixdc1/Dll1/Dlx1/Eif4e/Gli3/Hes1/Hes5/Id2/Itgb1/Jag1/Meis1/Mib1/Nepro/Nkx2-2/Notch1/Olig2/Pax6/Pbx1/Ptbp1/Rap1gap/Rest/Sox9/Spag9/Zfp536/Zhx2	33
BP	GO:0150063	visual system development	92/2520	430/23355	8.72436582816895e-11	9.76644285764468e-09	7.17336745871669e-09	Acvr2b/Ahr/Alms1/Arl6/Atf6/Bcar3/Bmp7/Casp6/Casz1/Cdkn1c/Cdon/Celf4/Chd7/Cited2/Col8a1/Crybg3/Crygs/Cyp1b1/Dlg1/Dll1/Dll4/Dlx1/Ephb2/Fat1/Fat3/Fgfr2/Fgfr3/Fjx1/Foxn4/Foxp2/Frs2/Gli3/Gnat1/Gpd2/Gpm6a/Hes5/Hipk2/Jag1/Lamb2/Lhx2/Limk2/Lmx1b/Lpcat1/Lrp6/Meis1/Meis2/Mfsd2a/Miat/Mir124a-1/Mir218-2/Mir23a/Nectin1/Neurod4/Nhs/Nipbl/Ntrk3/Olfm3/P2ry12/Pax6/Pbx1/Pou2f1/Prdm1/Prom1/Prox1/Ptn/Pygo2/Rarb/Rcn1…	92
BP	GO:0021987	cerebral cortex development	37/2520	110/23355	1.1673445198654e-10	1.28301774956115e-08	9.4236539421861e-09	Adgrg1/Afdn/Ascl1/Atoh1/Bbs2/Ccdc85c/Cdh2/Cdk5/Cdk5r1/Cdon/Celf1/Cul5/Dicer1/Dixdc1/Fat4/Fgfr1/Gli3/Lhx2/Lrp6/Lrp8/Mcph1/Mdk/Ndel1/Nr2f1/P2ry12/Pax6/Pou3f2/Robo1/Smo/Socs7/Srgap2/Sun1/Syne2/Tacc1/Tfap2c/Zbtb18/Zmiz1	37
BP	GO:0001654	eye development	91/2520	427/23355	1.37243580766787e-10	1.48149543881291e-08	1.08814553322239e-08	Acvr2b/Ahr/Alms1/Arl6/Atf6/Bcar3/Bmp7/Casp6/Casz1/Cdkn1c/Cdon/Celf4/Chd7/Cited2/Col8a1/Crybg3/Crygs/Cyp1b1/Dlg1/Dll1/Dll4/Dlx1/Ephb2/Fat1/Fat3/Fgfr2/Fgfr3/Fjx1/Foxn4/Foxp2/Frs2/Gli3/Gnat1/Gpd2/Gpm6a/Hes5/Hipk2/Jag1/Lamb2/Lhx2/Limk2/Lmx1b/Lpcat1/Lrp6/Meis1/Meis2/Mfsd2a/Miat/Mir124a-1/Mir218-2/Mir23a/Nectin1/Neurod4/Nhs/Nipbl/Ntrk3/Olfm3/Pax6/Pbx1/Pou2f1/Prdm1/Prom1/Prox1/Ptn/Pygo2/Rarb/Rcn1/Rorb/S…	91
BP	GO:0048863	stem cell differentiation	60/2520	236/23355	1.60380010553337e-10	1.70087221718408e-08	1.24927587167863e-08	Bmp7/Bmpr1a/Cdh2/Cited2/Dicer1/Ednra/Ednrb/Esrrb/Etv4/Ext1/Fgfr2/Foxa1/Gata4/Gbx2/Gpm6a/Hes1/Hes5/Hhex/Hnf1b/Jag1/Kitl/Lama5/Lrp6/Mapk1/Mef2c/Mir125b-1/Mir130a/Mir181c/Mllt3/Myocd/Nelfb/Notch1/Nrp2/Pax6/Ptn/Pum1/Rbm24/Rbpj/Rest/Ret/Sema3c/Sema3d/Sema3f/Sema4b/Sema5b/Sema6d/Sfrp1/Smad4/Smo/Snai2/Sox11/Sox5/Sox6/Sox9/Tbx2/Tcf7l1/Tead2/Terc/Vsir/Zeb2	60
BP	GO:0051056	regulation of small GTPase mediated signal transduction	66/2520	273/23355	2.05474127149996e-10	2.10652919463264e-08	1.54722739853911e-08	Abr/Abra/Adgrg1/Adra1a/Arhgap12/Arhgap18/Arhgap42/Arhgef17/Arhgef18/Arhgef2/Arhgef4/Arhgef7/Arhgef9/Auts2/Bnip2/Cdc42se2/Cdh2/Cdon/Cyrib/Cyth3/Dennd1a/Dnmbp/Ephb2/Erbin/F2r/Fgd2/Fgd4/Heg1/Iqsec1/Itgb1/Itsn1/Kalrn/Kank1/Kitl/Kras/Lpar4/Lpar6/Map2k1/Mcf2l/Notch1/Nrg1/Ntrk1/Obscn/Ogt/Plekhg2/Prag1/Prex1/Psd3/Rap1gap/Rasa2/Rasip1/Rgl2/Robo1/Sh2b2/Sipa1/Sipa1l1/Sipa1l2/Spry1/Spry2/Spry4/Src/Stard13/Ti…	66
BP	GO:0001823	mesonephros development	36/2520	107/23355	2.0560003719326e-10	2.10652919463264e-08	1.54722739853911e-08	Bmp7/Bmper/Dlg1/Eya1/Fat4/Fgfr1/Fgfr2/Fmn1/Foxd1/Gli3/Greb1l/Hes1/Hnf1b/Lama5/Lgr4/Myc/Pax8/Pbx1/Ptch1/Rarb/Ret/Robo2/Sall1/Sfrp1/Sim1/Smad3/Smad4/Smo/Sox9/Spry1/Tcf21/Tshz3/Vcan/Wnt1/Wnt2b/Zbtb16	36
BP	GO:0048592	eye morphogenesis	51/2520	186/23355	2.10589378226736e-10	2.12168798563436e-08	1.55836139887784e-08	Alms1/Arl6/Bcar3/Bmp7/Casp6/Casz1/Cdon/Cited2/Col8a1/Dll1/Ephb2/Fat1/Fat3/Fgfr3/Fjx1/Foxn4/Frs2/Gli3/Gnat1/Hipk2/Jag1/Lrp6/Meis1/Mfsd2a/Miat/Mir124a-1/Mir23a/Nectin1/Nipbl/Olfm3/Pax6/Pou2f1/Prdm1/Prom1/Prox1/Ptn/Rarb/Rorb/Ski/Sox1/Sox11/Sox9/Tbc1d20/Tbx2/Tenm3/Th/Tsku/Tspan12/Ttc8/Zeb1/Zhx2	51
BP	GO:0001764	neuron migration	52/2520	192/23355	2.29100708887474e-10	2.27035046758161e-08	1.66755270075473e-08	Adgrg1/Arhgef2/Ascl1/Atoh1/Auts2/Barhl1/Barhl2/Ccr4/Cdk5/Cdk5r1/Celsr1/Celsr2/Celsr3/Cntn2/Cxcl12/Cxcr4/Dcc/Esr2/Fat3/Fbxo31/Fzd3/Gpm6a/Katna1/Lmx1b/Mdk/Mef2c/Mnx1/Ndel1/Neurod4/Nipbl/Nkx6-1/Nr2f1/Nr2f2/Nrg1/Nrp2/Ntn1/Ntrk3/Olig3/Pax6/Pomk/Ptprz1/Rapgef2/Scrt2/Sh3rf1/Sox1/Sox14/Spock1/Srgap2/Top2b/Ulk4/Zmiz1/Zswim6	52
BP	GO:0048588	developmental cell growth	65/2520	269/23355	2.87536863518072e-10	2.8034844193012e-08	2.05913495809716e-08	Adra1a/Afdn/Akap6/Auts2/Barhl2/Cdk5/Cdk5r1/Cobl/Col14a1/Crabp2/Cxcl12/Cxcr4/Ddr1/Dip2b/Efna5/Epha7/Flrt3/Foxp1/Fstl4/Fxn/Gata4/Itgb1/Kmt2d/Lamb2/Lhx2/Lrp1/Map1b/Map2/Map2k4/Mecp2/Mir124a-1/Myocd/Ndel1/Nedd4l/Nin/Nkx6-1/Nrg1/Nrp2/Ntn1/Ntrk3/Plxna4/Prkcz/Rims2/Rnd2/Rnf157/Sema3c/Sema3d/Sema3f/Sema4b/Sema5b/Sema6d/Septin7/Sh3glb1/Sirt1/Slit1/Slit3/Smo/Sorbs2/Sox9/Spag9/St8sia2/Syt17/Tiam1/Twf2/Zeb2	65
BP	GO:0048732	gland development	97/2520	473/23355	3.12814245663293e-10	3.00152716672159e-08	2.2045956361032e-08	Ahr/Arid5b/Ascl1/Asl/Bcl2l11/Bmp7/Bmpr1a/Ccnd1/Cdkn1c/Cdkn2a/Cebpb/Cflar/Cited2/Cobl/Crhr1/Ctc1/Ddr1/Eda/Elf3/Elk1/Esr2/Etv4/Etv5/Fadd/Fgfr1/Fgfr2/Foxa1/Foxb1/Frs2/Ghrh/Gli1/Gli3/Hes1/Hhex/Hnf1b/Id2/Igf1r/Igfbp5/Insm1/Kalrn/Lama5/Lrp6/Mafb/Map2k1/Mapk1/Mdk/Meg3/Mki67/Msn/Myb/Nfatc3/Notch1/Ntn1/Pax6/Pax8/Pbx1/Pck1/Pck2/Plag1/Pou3f2/Prl8a8/Prox1/Psap/Psapl1/Ptcd2/Ptch1/Pten/Ptn/Pygo2/Rap1gap/Rbpj/R…	97
BP	GO:0048593	camera-type eye morphogenesis	45/2520	155/23355	3.181160914994e-10	3.00470589549042e-08	2.20693038477709e-08	Alms1/Arl6/Bcar3/Bmp7/Casz1/Cdon/Cited2/Col8a1/Dll1/Ephb2/Fat1/Fat3/Fgfr3/Fjx1/Foxn4/Frs2/Gli3/Hipk2/Jag1/Lrp6/Meis1/Mfsd2a/Miat/Mir124a-1/Mir23a/Nectin1/Pax6/Pou2f1/Prom1/Prox1/Ptn/Rorb/Ski/Sox1/Sox11/Sox9/Tbc1d20/Tbx2/Tenm3/Th/Tsku/Tspan12/Ttc8/Zeb1/Zhx2	45
BP	GO:0048565	digestive tract development	39/2520	124/23355	3.59901448272695e-10	3.21959001666537e-08	2.36476090554082e-08	Acvr2b/Ascl1/Cbfa2t2/Cobl/Dact1/Dicer1/Ednrb/Ext1/Fat4/Fgfr2/Fgfr3/Foxp4/Gata4/Gli3/Hes1/Hnf1b/Id2/Lgr4/Myb/Myocd/Nipbl/Nkx2-2/Notch1/Pcsk5/Pkdcc/Prdm1/Rarb/Rb1/Sall1/Sfrp1/Smad3/Smo/Sox11/Src/Stx2/Tbx2/Tcf21/Tcf7l2/Vangl2	39
BP	GO:0001657	ureteric bud development	35/2520	104/23355	3.62170589136882e-10	3.21959001666537e-08	2.36476090554082e-08	Bmp7/Bmper/Dlg1/Eya1/Fat4/Fgfr1/Fgfr2/Fmn1/Foxd1/Gli3/Greb1l/Hes1/Hnf1b/Lama5/Lgr4/Myc/Pax8/Pbx1/Ptch1/Rarb/Ret/Robo2/Sall1/Sfrp1/Sim1/Smad3/Smad4/Smo/Sox9/Spry1/Tcf21/Tshz3/Vcan/Wnt1/Wnt2b	35
BP	GO:0072163	mesonephric epithelium development	35/2520	104/23355	3.62170589136882e-10	3.21959001666537e-08	2.36476090554082e-08	Bmp7/Bmper/Dlg1/Eya1/Fat4/Fgfr1/Fgfr2/Fmn1/Foxd1/Gli3/Greb1l/Hes1/Hnf1b/Lama5/Lgr4/Myc/Pax8/Pbx1/Ptch1/Rarb/Ret/Robo2/Sall1/Sfrp1/Sim1/Smad3/Smad4/Smo/Sox9/Spry1/Tcf21/Tshz3/Vcan/Wnt1/Wnt2b	35
BP	GO:0072164	mesonephric tubule development	35/2520	104/23355	3.62170589136882e-10	3.21959001666537e-08	2.36476090554082e-08	Bmp7/Bmper/Dlg1/Eya1/Fat4/Fgfr1/Fgfr2/Fmn1/Foxd1/Gli3/Greb1l/Hes1/Hnf1b/Lama5/Lgr4/Myc/Pax8/Pbx1/Ptch1/Rarb/Ret/Robo2/Sall1/Sfrp1/Sim1/Smad3/Smad4/Smo/Sox9/Spry1/Tcf21/Tshz3/Vcan/Wnt1/Wnt2b	35
BP	GO:0043010	camera-type eye development	82/2520	379/23355	5.20652316856255e-10	4.50449797163372e-08	3.30851463921484e-08	Acvr2b/Ahr/Alms1/Arl6/Bcar3/Bmp7/Casz1/Cdkn1c/Cdon/Celf4/Chd7/Cited2/Col8a1/Crybg3/Crygs/Cyp1b1/Dlg1/Dll1/Dll4/Dlx1/Ephb2/Fat1/Fat3/Fgfr2/Fgfr3/Fjx1/Foxn4/Foxp2/Frs2/Gli3/Gnat1/Gpd2/Gpm6a/Hes5/Hipk2/Jag1/Lamb2/Lhx2/Limk2/Lmx1b/Lpcat1/Lrp6/Meis1/Mfsd2a/Miat/Mir124a-1/Mir218-2/Mir23a/Nectin1/Neurod4/Nhs/Ntrk3/Pax6/Pou2f1/Prom1/Prox1/Ptn/Pygo2/Rarb/Rcn1/Rorb/Six5/Ski/Smad3/Sox1/Sox11/Sox9/Spred1/Spr…	82
BP	GO:0060411	cardiac septum morphogenesis	31/2520	86/23355	5.21612668344683e-10	4.50449797163372e-08	3.30851463921484e-08	Bmp7/Bmpr1a/Chd7/Cited2/Dhrs3/Dvl3/Fgfr2/Gata4/Hes1/Hey2/Id2/Jag1/Lrp6/Mdm2/Mir17/Notch1/Nrp2/Parva/Prox1/Rarb/Rbpj/Robo1/Robo2/Sema3c/Slit3/Smad4/Smo/Sox11/Tbx2/Tgfbr3/Vangl2	31
BP	GO:0021915	neural tube development	52/2520	197/23355	6.25062962506048e-10	5.32183888499868e-08	3.90884444158712e-08	Atp6ap2/Bmp7/Brd2/Cecr2/Celsr1/Cited2/Cobl/Dact1/Dvl3/Enah/Foxa1/Foxb1/Fzd3/Gbx2/Gli3/Hes1/Hes5/Ift52/Kat2a/Kdm2a/Lhx2/Lrp6/Map3k7/Mib1/Mnx1/Mthfd1l/Notch1/Opa1/Pax6/Plxna2/Ptch1/Rnf220/Rps7/Sall1/Sall2/Sema3c/Sfrp1/Shroom3/Ski/Smo/Sox11/Ssbp3/Tcf7l2/Tctn1/Tead2/Tmed2/Trim71/Vangl2/Vasp/Wnt1/Zeb2/Zfp36l1	52
BP	GO:0010721	negative regulation of cell development	53/2520	203/23355	6.59458425109988e-10	5.53670302748594e-08	4.06666028817826e-08	Actn4/Appl2/Arhgef2/B2m/Bmp7/Bmpr1a/Cdk5/Cdk5r1/Cftr/Ctdsp1/Dicer1/Dip2b/Dleu2/Dll3/Dlx1/Ednrb/Efna5/Efnb3/Epha7/Ephb2/Fbxw7/Fgfr3/Fstl4/Hes1/Hes5/Id1/Id2/Idh2/Kank1/Lhx2/Lrp4/Map2/Mecp2/Nkx6-1/Notch1/Ntn1/Ntrk3/Prtg/Pten/Ptn/Rapgef2/Rest/Rnf10/Sema3c/Sema3d/Sema3f/Sema4b/Sema5b/Sema6d/Ski/Slit1/Sox11/Spry4	53
BP	GO:0050770	regulation of axonogenesis	50/2520	186/23355	6.69812605082335e-10	5.54659890099002e-08	4.07392872132269e-08	Brsk2/Cdh2/Cdk5/Cdk5r1/Cntn2/Crabp2/Cxcl12/Dip2b/Dixdc1/Efna5/Efnb3/Epha7/Ephb2/Fstl4/Fxn/Kif13b/Lrp1/Lrp4/Lrrc4c/Map1b/Map2/Map2k1/Ndel1/Nefl/Nin/Nrg1/Ntn1/Ntrk3/Plxna2/Plxna4/Plxnb1/Pou3f2/Pten/Ret/Rnd2/Robo1/Robo2/Sema3c/Sema3d/Sema3f/Sema4b/Sema5b/Sema6d/Sipa1l1/Slit1/Tiam1/Trak1/Twf2/Vim/Zeb2	50
BP	GO:0031345	negative regulation of cell projection organization	54/2520	209/23355	6.90077965492264e-10	5.63719094783883e-08	4.14046779295358e-08	B2m/Cdk5/Cdk5r1/Dip2b/Dleu2/Dpysl3/Efnb2/Efnb3/Epha3/Epha7/Ephb2/Evl/Fat3/Fstl4/Hes1/Id1/Inpp5f/Itgb1/Kank1/Katna1/Kremen1/Limk2/Lrp1/Lrp4/Map2/Map4/Mdm2/Neu4/Nr2f1/Ntn1/Paqr3/Pmp22/Prag1/Prkcd/Pten/Ptprz1/Rab29/Rap1gap/Rapgef2/Rbpj/Sema3c/Sema3d/Sema3f/Sema4b/Sema5b/Sema6d/Slit1/Spock1/Spry2/Tbc1d30/Trpv4/Tsku/Vim/Xylt1	54
BP	GO:0055123	digestive system development	41/2520	137/23355	7.01055873343937e-10	5.65051033915213e-08	4.1502507701961e-08	Acvr2b/Ascl1/Cbfa2t2/Cdkn1c/Cobl/Dact1/Dicer1/Ednrb/Ext1/Fat4/Fgfr2/Fgfr3/Foxp4/Gata4/Gli3/Hes1/Hnf1b/Id2/Igf1r/Lgr4/Myb/Myocd/Nipbl/Nkx2-2/Notch1/Pcsk5/Pkdcc/Prdm1/Rarb/Rb1/Sall1/Sfrp1/Smad3/Smo/Sox11/Src/Stx2/Tbx2/Tcf21/Tcf7l2/Vangl2	41
BP	GO:0045747	positive regulation of Notch signaling pathway	21/2520	44/23355	7.76716729899084e-10	6.17796398978943e-08	4.53766089572623e-08	Ascl1/Cntn6/Dll1/Dll4/Enho/Eya1/Hes1/Hes5/Jag1/Lfng/Mfng/Nepro/Notch1/Rbpj/Reck/Robo1/Robo2/Src/Tspan5/Wnt1/Zmiz1	21
BP	GO:0007517	muscle organ development	78/2520	357/23355	8.51162158648619e-10	6.68217564809208e-08	4.90799997974009e-08	Ankrd33/Arid5b/Bcl9/Bcl9l/Bmpr1a/Cdk5/Cdon/Cflar/Chd7/Cited2/Col19a1/Csrp3/Cyp26b1/Disp1/Dll1/Dll4/Dmd/Etv1/Fbxo22/Fgfr2/Flnb/Foxp1/Foxp2/Gata4/Gpc1/Gpcpd1/H1f5/Heg1/Hey2/Klhl41/Kmt5b/Lama5/Lmod3/Lrp6/Mef2c/Meg3/Mir145a/Mir214/Mnx1/Mtss1/Myc/Mylk/Mymx/Myocd/Myoz1/Myt1/Neurog1/Nfatc3/Notch1/Nr2f2/Nrg1/Pmp22/Popdc3/Prox1/Psma6/Ptcd2/Rb1/Rbm24/Rbpj/Rcan1/S1pr1/Scn8a/Sfmbt1/Sirt1/Ski/Smad3/Smad4/Smo/…	78
BP	GO:0050678	regulation of epithelial cell proliferation	81/2520	377/23355	9.38866186254584e-10	7.27621294347303e-08	5.34431521406455e-08	Akt3/Apln/Aqp11/Arg1/Atoh8/B2m/Bmpr1a/Ccnd1/Cdh13/Cdkn2a/Cflar/Col4a3/Cxcl12/Dlg1/Dlk1/Dll4/Ednra/Ednrb/Efnb2/Egfl7/Esr2/Etv4/Eya1/Fgfr1/Fgfr2/Fgfr3/Fmc1/Foxp1/Foxp2/Frs2/Gli1/Hes1/Hes5/Id1/Ift52/Il12b/Krit1/Lrp6/Map2k5/Mcc/Mdk/Mef2c/Mtss1/Myc/Nkx2-9/Nme2/Notch1/Nr2f2/Nrarp/Pax6/Pdpk1/Ppard/Prkd1/Prox1/Ptch1/Pten/Ptn/Pygo2/Rap1gap/Rb1/Robo1/Rreb1/Serpinf1/Sfrp1/Sirt1/Smad3/Smo/Snai2/Sox11/Sox9/St…	81
BP	GO:0031346	positive regulation of cell projection organization	90/2520	436/23355	9.63473618799156e-10	7.3724025641024e-08	5.4149656550231e-08	Adamts1/Afdn/Atp1b2/Auts2/Bmp7/Caprin1/Caprin2/Cbfa2t2/Ccr7/Cep135/Cflar/Cobl/Crabp2/Cxcl12/Dcc/Dixdc1/Dmd/Dpysl3/Dvl3/Dzip1/Efna5/Elavl4/Enc1/Epha3/Fbxo31/Fez1/Fgfr1/Fxn/Gpm6a/Hap1/Igf1r/Itgb1/Kalrn/Kat2a/Kctd17/Lrp1/Lrp6/Lrp8/Map1b/Map2k1/Mdk/Mir124a-1/Mir124a-3/Myo3a/Ndel1/Nefl/Nin/Nme2/Nrg1/Ntn1/Ntrk1/Ntrk3/Numbl/Opa1/P2ry12/Pacsin1/Pik3r1/Plekhm1/Plxna2/Plxna4/Plxnb1/Ppp1r9a/Prkd1/Ptbp1/Ptn/…	90
BP	GO:0050768	negative regulation of neurogenesis	45/2520	160/23355	9.84791398272922e-10	7.3846454851266e-08	5.42395797418728e-08	Appl2/Arhgef2/B2m/Bmp7/Bmpr1a/Cdk5/Cdk5r1/Ctdsp1/Dicer1/Dip2b/Dll3/Dlx1/Efnb3/Epha7/Ephb2/Fgfr3/Fstl4/Hes1/Hes5/Id1/Id2/Idh2/Lhx2/Lrp4/Map2/Mecp2/Nkx6-1/Notch1/Ntn1/Ntrk3/Prtg/Pten/Ptn/Rapgef2/Rest/Rnf10/Sema3c/Sema3d/Sema3f/Sema4b/Sema5b/Sema6d/Ski/Slit1/Sox11	45
BP	GO:0048754	branching morphogenesis of an epithelial tube	50/2520	188/23355	1.00081142738447e-09	7.3846454851266e-08	5.42395797418728e-08	Ahr/Bmp7/Celsr1/Cxcl12/Cxcr4/Ddr1/Dicer1/Dlg1/Dll4/Ednra/Etv4/Etv5/Ext1/Eya1/Fat4/Fgfr2/Foxa1/Foxd1/Gbx2/Gli3/Gna13/Greb1l/Hhex/Hhip/Hnf1b/Kras/Lama5/Lgr4/Lrp6/Mdk/Myc/Nfatc3/Notch1/Nrarp/Pax8/Pbx1/Ptch1/Rasip1/Sall1/Smad4/Smo/Sox9/Spry1/Spry2/Src/Tcf21/Tfap2c/Vangl2/Wnt1/Wnt2b	50
BP	GO:0090287	regulation of cellular response to growth factor stimulus	67/2520	289/23355	1.00172196820576e-09	7.3846454851266e-08	5.42395797418728e-08	Apln/Bcl9l/Bmper/Cflar/Chst11/Cited2/Dll1/Dlx1/Dmd/Dok5/Fgfbp3/Fgfr1/Foxd1/Gata4/Got1/Gpc1/Grem2/Hes1/Hes5/Hhex/Hhip/Hipk2/Il12b/Lats2/Ltbp1/Myocd/Myof/Notch1/Ofd1/Pdpk1/Pelo/Pmepa1/Ptp4a3/Rasl11b/Rbpj/Robo1/Sfrp1/Sh3glb1/Sirt1/Ski/Skor1/Smad3/Smad4/Smurf2/Sox11/Spred1/Spred2/Spry1/Spry2/Spry4/Sulf1/Sulf2/Tcf4/Tcf7l2/Tgfbr3/Thbs1/Trim33/Tsku/Tspan12/Vasn/Vegfc/Veph1/Vsir/Wfikkn1/Wnt1/Zeb1/Zfyve9	67
BP	GO:0002088	lens development in camera-type eye	32/2520	93/23355	1.07705851444224e-09	7.8443599033775e-08	5.76161422183558e-08	Bcar3/Cdkn1c/Cdon/Cited2/Crybg3/Crygs/Dlg1/Fat1/Fgfr2/Fgfr3/Frs2/Hipk2/Meis1/Nectin1/Nhs/Ntrk3/Pax6/Pou2f1/Prox1/Pygo2/Six5/Ski/Smad3/Sox1/Sox11/Spred1/Spred2/Spry1/Spry2/Tbc1d20/Vim/Zeb2	32
BP	GO:0071560	cellular response to transforming growth factor beta stimulus	55/2520	218/23355	1.24031801172293e-09	8.9258599772204e-08	6.55596663339265e-08	Appl2/Bcl9l/Cflar/Chst11/Cited1/Cited2/Col1a2/Col4a2/Dlx1/Dnmt1/Fermt2/Fut8/Got1/Hipk2/Igf1r/Itgb6/Itgb8/Lats2/Ltbp1/Ltbp4/Map3k7/Mef2c/Mir145a/Mir21a/Myocd/Pdpk1/Pmepa1/Rasl11b/Sirt1/Ski/Smad3/Smad4/Smurf2/Sox5/Sox6/Sox9/Spred1/Spred2/Spry1/Spry2/Src/Tgfbr3/Thbs1/Trim33/Tsku/Vasn/Veph1/Wfikkn1/Wnt1/Wwox/Yes1/Zeb1/Zfp36l1/Zfyve9/Zmiz1	55
BP	GO:0045786	negative regulation of cell cycle	92/2520	452/23355	1.33461720530544e-09	9.49148353655454e-08	6.97141222536016e-08	Aurkb/Bin1/Bmp7/Brd7/Brinp2/Brinp3/Btg1/Btg3/Btn2a2/Bub1b/Ccnd1/Cdc14b/Cdk1/Cdk5/Cdk5r1/Cdk5rap1/Cdk5rap2/Cdkn1c/Cdkn2a/Cdkn2c/Celf1/Chek1/Clock/Clspn/Ctdsp1/Ctdspl/Dact1/Dclre1b/Dlg1/Dot1l/Dync1li1/E2f1/Ercc6/Ern2/Ets1/Fbxo31/Fgfr2/Fgfr3/Fzd3/Fzd9/Gas2l1/Gen1/Gmnn/Hhex/Id2/Il12b/Insm1/Ints7/Irf1/Jade1/Kat2a/Lats2/Macroh2a1/Mad2l1bp/Map2k1/Mapk12/Mcph1/Mdm2/Mir214/Myc/Myo16/Myocd/Nek11/Notch1/Nr2…	92
BP	GO:0001503	ossification	85/2520	406/23355	1.37662896811822e-09	9.67642106078443e-08	7.10724723074986e-08	Acvr2b/Adar/Adgrv1/Ahr/Ano6/Atp6ap1/Bcor/Bmp7/Bmpr1a/Ccn2/Cebpb/Chsy1/Cited1/Col13a1/Col1a2/Col2a1/Dhrs3/Dlk1/Dnm3os/Erh/Ext1/Fat4/Fermt2/Fgfr1/Fgfr2/Fgfr3/Fignl1/Fndc3b/Fzd9/Gli1/Gli3/Gnas/Id1/Id2/Igfbp5/Jag1/Junb/Kremen1/Lgr4/Lrp4/Lrp6/Map3k7/Mapk1/Mdk/Mef2c/Mir204/Mir214/Mir23a/Mn1/Mtss1/Nipbl/Noct/Notch1/Pbx1/Pdlim7/Pkdcc/Plxnb1/Prkd1/Ptch1/Pth1r/Ptn/Rbpj/Rest/Rorb/S1pr1/Sfrp1/Sik3/Sirt7/Ski/…	85
BP	GO:0048663	neuron fate commitment	28/2520	75/23355	1.40621091343419e-09	9.77074134679272e-08	7.17652466166413e-08	Ascl1/Atoh1/Casz1/Dbx1/Dll1/Dll4/Dlx1/Eya1/Foxa1/Foxn4/Gli3/Id2/Mnx1/Myt1l/Nkx2-2/Notch1/Nrg1/Ntrk3/Olig1/Olig2/Olig3/Pax6/Pou3f2/Rbpj/Smad4/Sox1/Tfap2c/Wnt1	28
BP	GO:0071774	response to fibroblast growth factor	32/2520	94/23355	1.46496865913375e-09	1.00633358459813e-07	7.39143278017483e-08	Apln/Ccn2/Dll4/Elk1/Ext1/Fat4/Fgf20/Fgfbp3/Fgfr1/Fgfr2/Fgfr3/Fgfr4/Flrt3/Frs2/Gpc1/Hhip/Ier2/Kif16b/Ndst1/Ofd1/Rab14/Sfrp1/Shcbp1/Spry1/Spry2/Spry4/Sulf1/Sulf2/Tcf7l2/Thbs1/Trim71/Zfp36l1	32
BP	GO:0014706	striated muscle tissue development	92/2520	453/23355	1.50066312690568e-09	1.01927062945448e-07	7.48645425108003e-08	Adra1a/Akap6/Ankrd33/Arid2/Bcl9/Bcl9l/Bmp7/Bmpr1a/Cdk1/Cdk5/Cdon/Cflar/Chd7/Cited2/Col14a1/Col19a1/Csrp3/Cyp26b1/Dicer1/Dll1/Dll4/Dmd/Efnb2/Eya1/Eya2/Fadd/Fbxo22/Fgf20/Fgfr1/Fgfr2/Fhod3/Flnb/Foxp1/Foxp2/Frs2/Gata4/Gli1/Gpc1/Gpcpd1/Heg1/Hey2/Id2/Itgb1/Kat2a/Kdm6b/Klhl41/Lmod3/Lrp6/Map2k4/Mapk1/Mef2c/Meg3/Meis1/Mir214/Myc/Myocd/Myoz1/Ncam1/Nfatc3/Notch1/Nr2f2/Nrap/Nrg1/Pmp22/Popdc3/Prox1/Psma6/Ptcd…	92
BP	GO:0003205	cardiac chamber development	51/2520	196/23355	1.56183428214836e-09	1.04903202617631e-07	7.70504912526522e-08	Adamts1/Ahr/Ap2b1/Bmp7/Bmpr1a/Chd7/Cited2/Cntrl/Cxcr4/Dhrs3/Dll4/Dvl3/Fgfr2/Frs2/Gata4/Greb1l/Heg1/Hes1/Hey2/Id2/Jag1/Lrp1/Lrp6/Ltbp1/Mdm2/Mef2c/Mir17/Myocd/Ndst1/Notch1/Nrp2/Parva/Pax8/Pcsk5/Prdm1/Prox1/Ptcd2/Rarb/Rbpj/Robo1/Robo2/Sall1/Sema3c/Slit3/Smad4/Smo/Sox11/Tbx2/Tgfbr3/Vangl2/Zbtb14	51
BP	GO:0014033	neural crest cell differentiation	32/2520	95/23355	1.9818481276314e-09	1.31651339906943e-07	9.66967657877298e-08	Bmp7/Bmpr1a/Cdh2/Cited2/Dicer1/Ednra/Ednrb/Ext1/Gbx2/Hes1/Jag1/Kitl/Lama5/Lrp6/Mapk1/Mef2c/Nrp2/Pax6/Ret/Sema3c/Sema3d/Sema3f/Sema4b/Sema5b/Sema6d/Sfrp1/Smad4/Smo/Snai2/Sox11/Sox9/Zeb2	32
BP	GO:0010810	regulation of cell-substrate adhesion	55/2520	221/23355	2.11707561103398e-09	1.39105674659787e-07	1.02171909923814e-07	Actn4/Ajap1/Angpt2/Atxn3/Ccl28/Cd36/Cdh13/Cdkn2a/Col8a1/Coro2b/Cspg5/Ddr1/Dmd/Edil3/Efna5/Epha3/Fbln2/Fermt2/Fmn1/Gfus/Hsd17b12/Itgb1/Jag1/Kank1/Limch1/Lrp1/Mdk/Mink1/Notch1/Pcsk5/Pdpn/Peak1/Phldb2/Pik3r1/Ppm1f/Prex1/Prkcz/Pten/Ptn/Ptprz1/Rac3/Rreb1/Rsu1/S100a10/Skap1/Smad3/Spock1/Spry4/Src/St6gal1/Thbs1/Utrn/Vegfc/Vit/Wnt1	55
BP	GO:0051961	negative regulation of nervous system development	45/2520	164/23355	2.32768811936826e-09	1.51299727758937e-07	1.11128336021453e-07	Appl2/Arhgef2/B2m/Bmp7/Bmpr1a/Cdk5/Cdk5r1/Ctdsp1/Dicer1/Dip2b/Dll3/Dlx1/Efnb3/Epha7/Ephb2/Fgfr3/Fstl4/Hes1/Hes5/Id1/Id2/Idh2/Lhx2/Lrp4/Map2/Mecp2/Nkx6-1/Notch1/Ntn1/Ntrk3/Prtg/Pten/Ptn/Rapgef2/Rest/Rnf10/Sema3c/Sema3d/Sema3f/Sema4b/Sema5b/Sema6d/Ski/Slit1/Sox11	45
BP	GO:0071559	response to transforming growth factor beta	55/2520	222/23355	2.52253302700331e-09	1.622203420025e-07	1.19149432339305e-07	Appl2/Bcl9l/Cflar/Chst11/Cited1/Cited2/Col1a2/Col4a2/Dlx1/Dnmt1/Fermt2/Fut8/Got1/Hipk2/Igf1r/Itgb6/Itgb8/Lats2/Ltbp1/Ltbp4/Map3k7/Mef2c/Mir145a/Mir21a/Myocd/Pdpk1/Pmepa1/Rasl11b/Sirt1/Ski/Smad3/Smad4/Smurf2/Sox5/Sox6/Sox9/Spred1/Spred2/Spry1/Spry2/Src/Tgfbr3/Thbs1/Trim33/Tsku/Vasn/Veph1/Wfikkn1/Wnt1/Wwox/Yes1/Zeb1/Zfp36l1/Zfyve9/Zmiz1	55
BP	GO:0072009	nephron epithelium development	35/2520	111/23355	2.62762744511122e-09	1.67200083217867e-07	1.22807009013619e-07	Aqp11/Cited1/Dlg1/Dll1/Ext1/Eya1/Fat4/Fmn1/Foxd1/Gli3/Greb1l/Hes1/Hes5/Hnf1b/Jag1/Lama5/Lamb2/Lgr4/Mef2c/Mtss1/Myc/Myo1e/Notch1/Pax8/Pbx1/Prom1/Ptch1/Sall1/Smad4/Smo/Sox9/Tcf21/Wnt1/Wnt2b/Wwtr1	35
BP	GO:0030111	regulation of Wnt signaling pathway	69/2520	309/23355	3.0486780474658e-09	1.91971445801362e-07	1.41001359695293e-07	2210016L21Rik/Amer3/Atp6ap2/Caprin2/Cdh2/Cxxc4/Dact1/Depdc1b/Dixdc1/Dkk2/Eda/Fgfr2/Fgfr3/Foxo1/Fzd9/Gli1/Gli3/Hhex/Hnf1b/Invs/Jade1/Kank1/Kremen1/Lats2/Lgr4/Lrp1/Lrp4/Lrp6/Mcc/Mdk/Mllt3/Notch1/Nrarp/Nxn/Peg12/Plpp3/Rbpj/Reck/Rnf146/Rnf220/Sall1/Sfrp1/Smad3/Snai2/Sox13/Sox9/Src/Sulf1/Sulf2/Tbl1xr1/Tcf7l2/Tiam1/Tle1/Tle3/Tle4/Tmem131l/Tmem198/Tnks/Tsku/Ubr5/Usp47/Usp8/Vangl2/Wnk1/Wnk2/Wwox/Wwtr1/Xi…	69
BP	GO:0007346	regulation of mitotic cell cycle	91/2520	453/23355	3.25209411170971e-09	2.02669163972013e-07	1.48858740783414e-07	Adamts1/Afap1l2/Anapc11/Anapc7/Appl2/Ascl1/Asns/Aurkb/Bmp7/Bora/Brd7/Brinp2/Brinp3/Btg1/Btg3/Btn2a2/Bub1b/Ccdc57/Ccnd1/Cdc14b/Cdc25b/Cdk1/Cdk5rap2/Cdkn1c/Cdkn2a/Chek1/Cks2/Clspn/Ctc1/Ctdsp1/Ctdspl/Dact1/Dclre1b/Dlg1/Dync1li1/Dynlt3/E2f1/Eif4e/Eif4ebp1/Fbxo31/Fgfr1/Fgfr2/Fgfr3/Foxa1/Fzd3/Gen1/Hes1/Id2/Igf1r/Jade1/Lgmn/Mad2l1bp/Mcph1/Mdm2/Mecp2/Meis2/Mir124a-1/Mir124a-3/Mki67/Myc/Myo16/Nek11/Nek6/N…	91
BP	GO:0048562	embryonic organ morphogenesis	72/2520	329/23355	3.48771599523218e-09	2.15135134603862e-07	1.58014887947254e-07	Abr/Atoh1/Bmp7/Celsr1/Chd7/Chrna10/Chst11/Cited2/Col2a1/Dlg1/Dll1/Dvl3/Ephb2/Eya1/Fgfr1/Fgfr2/Frs2/Fzd3/Gata4/Gbx2/Gli1/Gli3/Gnas/Hes1/Hipk2/Hmx3/Hnf1b/Id2/Ift52/Insig2/Kdm2a/Lrig1/Lrig3/Lrp6/Mafb/Mapk1/Mef2c/Mib1/Mthfd1l/Myc/Myo3a/Ndst1/Neurog1/Nipbl/Notch1/Ntn1/Pax6/Pax8/Pdzd7/Prox1/Rarb/Rbpj/Rest/Smad3/Smo/Sobp/Sox11/Sox9/Spry2/Tbx2/Tcf21/Tcf7l2/Tead1/Tead2/Th/Tifab/Tmed2/Tmie/Tshr/Vangl2/Wnt1…	72
BP	GO:0045666	positive regulation of neuron differentiation	36/2520	118/23355	4.24361332951315e-09	2.58711808071897e-07	1.90021576152063e-07	Adra2b/Arhgef2/Ascl1/Atoh1/Bmp7/Bnip2/Brinp2/Brinp3/Cdon/Cxcl12/Dlx1/Dmd/Etv5/Fez1/Fgfr1/Foxa1/Itgb1/Map1b/Mef2c/Mir124a-1/Mir124a-3/Neurog1/Nin/Nkx2-2/Nkx6-1/Pax6/Prox1/Pten/Rest/Sall1/Sox11/Spag9/Tcf12/Tcf4/Trim32/Zeb1	36
BP	GO:0003007	heart morphogenesis	64/2520	280/23355	4.27976522865007e-09	2.58711808071897e-07	1.90021576152063e-07	Adamts1/Ahr/Arid2/Bmp7/Bmpr1a/Chd7/Cited2/Col2a1/Dhrs3/Dicer1/Dll1/Dll4/Dvl3/Ephb4/Ext1/Eya1/Fat4/Fgfr2/Gaa/Gata4/Heg1/Hes1/Hey2/Id2/Ift52/Jag1/Kat6a/Kdm2a/Lrp6/Mdm2/Mef2c/Mib1/Mir17/Ncor2/Nipbl/Notch1/Nrp2/Parva/Prox1/Ptcd2/Ptch1/Rarb/Rbpj/Robo1/Robo2/S1pr1/Sema3c/Slit3/Smad3/Smad4/Smo/Snai1/Snai2/Sox11/Sox9/Tbx2/Tead1/Tead2/Tgfbr3/Thbs1/Tmed2/Uty/Vangl2/Zmiz1	64
BP	GO:0035904	aorta development	25/2520	65/23355	5.17592973653062e-09	3.09787081755719e-07	2.27535921091049e-07	Ap2b1/Bmpr1a/Chd7/Cntrl/Cxcr4/Dll4/Efnb2/Ephb4/Eya1/Hes1/Hey2/Jag1/Kat6a/Lrp1/Ltbp1/Mir145a/Mylk/Ndst1/Notch1/Prdm1/Prox1/Rbpj/Robo1/Robo2/Tbx2	25
BP	GO:0003151	outflow tract morphogenesis	29/2520	84/23355	5.8928452906767e-09	3.46582900988985e-07	2.54562130751214e-07	Bmp7/Bmpr1a/Cited2/Dhrs3/Dicer1/Dvl3/Eya1/Fgfr2/Gata4/Hes1/Hey2/Jag1/Lrp6/Mef2c/Nipbl/Notch1/Nrp2/Parva/Rarb/Rbpj/Robo1/Robo2/Sema3c/Smad4/Sox11/Tbx2/Tgfbr3/Thbs1/Vangl2	29
BP	GO:0009952	anterior/posterior pattern specification	56/2520	233/23355	5.90538276292232e-09	3.46582900988985e-07	2.54562130751214e-07	Abi1/Acvr2b/Atp6ap2/Bmpr1a/Cdon/Celsr1/Celsr2/Cobl/Dll1/Dll3/Foxb1/Frs2/Gata4/Gbx2/Gli3/Hes1/Hes5/Hes7/Hey2/Hhex/Hipk2/Hnf1b/Kat2a/Lfng/Lrp6/Mib1/Mllt3/Neurog1/Notch1/Nr2f2/Nrarp/Ofd1/Pax6/Pbx1/Pcdh8/Pcsk5/Pgap1/Plxna2/Pofut1/Rbpj/Scmh1/Sema3c/Sfrp1/Ski/Smad3/Smad4/Smo/Ssbp3/Tcf7l1/Tifab/Tmed2/Vangl2/Wnt1/Wnt2b/Zbtb16/Zeb2	56
BP	GO:0001667	ameboidal-type cell migration	88/2520	439/23355	6.54903442752158e-09	3.80662626099692e-07	2.79593392867268e-07	Adipor2/Akt3/Amotl1/Amotl2/Angpt2/Appl2/Arid5b/Atoh8/Bag4/Bmp7/Bmper/Cdh13/Cdh2/Cxcl12/Cxcr4/Cyp1b1/Dll4/Ednrb/Efnb2/Ephb4/Ets1/Evl/Fbxw7/Fgfr1/Gab2/Gbx2/Gfus/Iqsec1/Itgb1/Kank1/Kitl/Krit1/Lama5/Lgmn/Lrp6/Map2k5/Mcc/Mecp2/Mef2c/Mir218-2/Myh9/Notch1/Nr2f2/Nrp2/P2ry12/Patz1/Pax6/Paxip1/Pdpk1/Pik3r3/Plpp3/Pmp22/Ppard/Ppm1f/Prkd1/Prkx/Prox1/Pten/Ptp4a3/Ret/Robo1/Rreb1/Sash1/Schip1/Sema3c/Sema3d/Sema3…	88
BP	GO:0010977	negative regulation of neuron projection development	44/2520	164/23355	7.40243572395305e-09	4.26168799536154e-07	3.13017282041443e-07	B2m/Cdk5/Cdk5r1/Dip2b/Dleu2/Dpysl3/Efnb2/Efnb3/Epha3/Epha7/Ephb2/Fat3/Fstl4/Hes1/Inpp5f/Kank1/Katna1/Kremen1/Lrp1/Lrp4/Map2/Mdm2/Neu4/Nr2f1/Ntn1/Paqr3/Pmp22/Prag1/Pten/Ptprz1/Rab29/Rbpj/Sema3c/Sema3d/Sema3f/Sema4b/Sema5b/Sema6d/Slit1/Spock1/Trpv4/Tsku/Vim/Xylt1	44
BP	GO:0022612	gland morphogenesis	42/2520	154/23355	9.54821585352963e-09	5.44518536175345e-07	3.99944135751618e-07	Bmp7/Cdkn2a/Cebpb/Cflar/Ddr1/Eda/Elf3/Esr2/Etv4/Etv5/Fgfr1/Fgfr2/Foxa1/Frs2/Gli1/Gli3/Igf1r/Igfbp5/Lama5/Lrp6/Mdk/Mki67/Msn/Notch1/Ntn1/Pax6/Plag1/Prox1/Ptch1/Ptn/Robo1/Sema3c/Sfrp1/Snai2/Sox9/Src/Sulf1/Sulf2/Tbx2/Tfap2c/Tgm2/Zfp157	42
BP	GO:0008543	fibroblast growth factor receptor signaling pathway	27/2520	76/23355	9.65381168958221e-09	5.45395249191817e-07	4.00588073848084e-07	Apln/Ccn2/Ext1/Fat4/Fgf20/Fgfbp3/Fgfr1/Fgfr2/Fgfr3/Fgfr4/Flrt3/Frs2/Gpc1/Hhip/Kif16b/Ndst1/Ofd1/Rab14/Shcbp1/Spry1/Spry2/Spry4/Sulf1/Sulf2/Tcf7l2/Thbs1/Trim71	27
BP	GO:0050808	synapse organization	94/2520	486/23355	1.29864423957323e-08	7.26880039650016e-07	5.33887076268994e-07	Adgrl2/Afdn/Ank3/Arhgef7/Arhgef9/Asic2/Cabp1/Cacnb1/Cacnb2/Cacnb3/Cacng2/Caprin1/Caprin2/Cdh2/Cdk5/Cdk5r1/Chrna7/Clstn1/Cntn2/Dact1/Efna5/Efnb2/Elfn1/Epha3/Epha5/Epha7/Ephb2/Etv5/F2r/Fgfr2/Flrt3/Fzd9/Gabrb3/Gabrg2/Gpc6/Gpm6a/Igf1r/Il1rapl2/Itsn1/Kalrn/Kif1a/Lamb2/Lgmn/Lmx1b/Lrp4/Lrp8/Lrrc4c/Lrrtm1/Lrrtm3/Lrtm1/Lzts3/Mecp2/Mef2c/Nectin1/Nefl/Nfasc/Nrg1/Nrp2/Nrxn3/Ntn1/Ntrk1/Ntrk3/Opa1/Palld/Pcdh8/…	94
BP	GO:0061005	cell differentiation involved in kidney development	21/2520	50/23355	1.36579706275173e-08	7.57453508654516e-07	5.56343023726394e-07	Cited1/Ext1/Fat4/Gli3/Hes1/Jag1/Lamb2/Lgr4/Mef2c/Mtss1/Myo1e/Notch1/Pax8/Prkx/Prom1/Ptch1/Sall1/Smo/Tcf21/Tshz3/Wwtr1	21
BP	GO:0044344	cellular response to fibroblast growth factor stimulus	30/2520	92/23355	1.47840933493079e-08	8.12453129968782e-07	5.96739767917518e-07	Apln/Ccn2/Dll4/Ext1/Fat4/Fgf20/Fgfbp3/Fgfr1/Fgfr2/Fgfr3/Fgfr4/Flrt3/Frs2/Gpc1/Hhip/Kif16b/Ndst1/Ofd1/Rab14/Sfrp1/Shcbp1/Spry1/Spry2/Spry4/Sulf1/Sulf2/Tcf7l2/Thbs1/Trim71/Zfp36l1	30
BP	GO:0071900	regulation of protein serine/threonine kinase activity	85/2520	427/23355	1.65024405377644e-08	8.98713991448518e-07	6.60097621510574e-07	Adra2b/Akap6/Bmp7/Ccnd1/Ccnjl/Ccnl1/Ccr7/Cd300a/Cdk5rap1/Cdk5rap2/Cdkn1c/Cdkn2a/Cdkn2c/Chrna7/Dusp4/Dusp6/Dvl3/Ephb2/Ercc6/Ern2/Fermt2/Fgd2/Fgd4/Fgfr1/Frs2/Fzd8/Gadd45g/Heg1/Hhex/Igf1r/Inava/Ins1/Irak1/Itga1/Kitl/Kras/Ksr1/Lats2/Lrp6/Macroh2a1/Map2k1/Map2k4/Map2k5/Map3k9/Mapre3/Myocd/Npffr2/Nr2f2/Ntrk3/Paqr3/Pde5a/Pmp22/Prkag2/Prkcd/Prox1/Psrc1/Pten/Rapgef2/Rasip1/Rb1/Ret/Robo1/Sash1/Sesn2/Sfrp1/…	85
BP	GO:0060840	artery development	33/2520	108/23355	1.77363531621514e-08	9.57287989867902e-07	7.03119714642429e-07	Acvr2b/Akt3/Ap2b1/Arid2/Bmpr1a/Chd7/Cited2/Cntrl/Cxcr4/Dll4/Efnb2/Ephb4/Eya1/Gli3/Hes1/Hey2/Jag1/Kat6a/Lrp1/Ltbp1/Mdk/Mir145a/Mylk/Myocd/Ndst1/Notch1/Prdm1/Prox1/Rbpj/Robo1/Robo2/Tbx2/Zmiz1	33
BP	GO:0035265	organ growth	51/2520	210/23355	1.9226078047682e-08	1.01986497136123e-06	7.49081964076737e-07	Acacb/Acvr2b/Adra1a/Ahr/Akap6/Arid2/Bcl2l11/Bmpr1a/Cdk1/Cited2/Col14a1/Dll1/Dusp6/Ext1/Fgf20/Fgfr1/Fgfr2/Foxp1/Fxn/Gata4/Gli1/Heg1/Hey2/Lats2/Lmx1b/Map2k4/Mapk1/Mef2c/Meis1/Myocd/Ncam1/Notch1/Plag1/Prox1/Psap/Psapl1/Pten/Rarb/Rbpj/S1pr1/Sirt1/Smo/Sorbs2/Sox9/Spry2/Tbx2/Tcf7l2/Tgfbr3/Thbs1/Tmem38b/Wwc1	51
BP	GO:0072080	nephron tubule development	31/2520	98/23355	1.92331855641324e-08	1.01986497136123e-06	7.49081964076737e-07	Aqp11/Dlg1/Dll1/Eya1/Fat4/Fmn1/Foxd1/Gli3/Greb1l/Hes1/Hes5/Hnf1b/Jag1/Lama5/Lgr4/Mef2c/Mtss1/Myc/Notch1/Pax8/Pbx1/Prom1/Ptch1/Sall1/Smad4/Smo/Sox9/Tcf21/Wnt1/Wnt2b/Wwtr1	31
BP	GO:0051098	regulation of binding	80/2520	396/23355	2.21159123767734e-08	1.16252774189213e-06	8.53866530024989e-07	Ankrd33/Arhgef7/Atp2a2/Aurkb/B2m/Cald1/Caprin2/Cdk5/Cdkn2a/Cdon/Dact1/Ddrgk1/Ddx11/Dnajb2/Dot1l/Dtx3l/Dzip1/E2f1/Ebf2/Eno1/Fbxw7/Gpsm1/Grem2/Hes1/Hey2/Hipk2/Hnrnpl/Id1/Id2/Ilrun/Krit1/Lfng/Lhx2/Lrp1/Map1lc3b/Map2/Mapre3/Mecp2/Mfng/Myc/Myocd/Nsd1/P2ry1/Pax6/Pbxip1/Pex14/Plcl1/Plcl2/Pon1/Ppp1r2/Pygo2/Rap1gap/Rapgef2/Rapgef3/Rb1/Rest/Runx1t1/S100a10/Sirt1/Ski/Smad3/Smad4/Smo/Sox11/Spon1/Src/Sri/Tcf7…	80
BP	GO:0061326	renal tubule development	32/2520	104/23355	2.41003940336984e-08	1.25592139598023e-06	9.22463357841558e-07	Aqp11/Dlg1/Dll1/Eya1/Fat4/Fmn1/Foxd1/Gli3/Greb1l/Hes1/Hes5/Hnf1b/Jag1/Lama5/Lgr4/Mef2c/Mtss1/Myc/Notch1/Pax8/Pbx1/Prom1/Ptch1/Sall1/Smad4/Smo/Sox9/Tcf21/Ttc8/Wnt1/Wnt2b/Wwtr1	32
BP	GO:0046578	regulation of Ras protein signal transduction	56/2520	242/23355	2.46744281636057e-08	1.27484545511963e-06	9.36362914926574e-07	Abr/Abra/Adgrg1/Adra1a/Arhgap42/Arhgef17/Arhgef18/Arhgef2/Arhgef4/Arhgef7/Arhgef9/Auts2/Cdc42se2/Cdh2/Cyth3/Dennd1a/Dnmbp/Ephb2/Erbin/F2r/Fgd2/Fgd4/Heg1/Iqsec1/Itgb1/Itsn1/Kalrn/Kank1/Kitl/Kras/Lpar4/Lpar6/Map2k1/Mcf2l/Notch1/Nrg1/Ntrk1/Obscn/Ogt/Plekhg2/Prag1/Prex1/Psd3/Rasa2/Rasip1/Rgl2/Robo1/Sh2b2/Spry1/Spry2/Spry4/Stard13/Tiam1/Trio/Vav2/Vav3	56
BP	GO:0048639	positive regulation of developmental growth	52/2520	218/23355	2.66171373383444e-08	1.36356436618891e-06	1.00152618459533e-06	Acacb/Afdn/Akap6/Bbs2/Bmpr1a/Cdk1/Celf1/Chd7/Crabp2/Cxcl12/Cxcr4/Dlg1/Dll1/Efna5/Ezr/Fgfr1/Fgfr2/Fxn/Gata4/Ghrh/Gli1/Gpam/Hey2/Igf1r/Lrp1/Map1b/Mapk1/Mecp2/Mef2c/Ncam1/Ndel1/Nedd4l/Nipbl/Notch1/Nrg1/Ntn1/Ntrk3/Pou3f2/Ppard/Prox1/Rbpj/Rims2/Rnd2/Rnf157/Sh3glb1/Sirt1/Smo/Syt17/Tbx2/Tgfbr3/Tshr/Twf2	52
BP	GO:0051146	striated muscle cell differentiation	68/2520	322/23355	4.17091010448253e-08	2.11875223374764e-06	1.55620511461365e-06	Adra1a/Akap6/Bcl9/Bnip2/Casq2/Cdh2/Cdon/Cflar/Col14a1/Csrp1/Csrp3/Cxcl12/Cyp26b1/Dicer1/Dll1/Dmd/Efnb2/Fbxo22/Fhod3/Flii/Flnc/Foxp1/Frs2/Gata4/Hey2/Igfbp5/Il4ra/Itgb1/Kat2a/Kdm6b/Klhl41/Kras/Krt8/Lmod3/Map2k4/Mef2c/Myh9/Mymx/Myocd/Myof/Myoz1/Nfatc3/Notch1/Nrap/Nrg1/Pmp22/Popdc3/Prox1/Ptcd2/Rarb/Rb1/Rbm24/Rbm38/Rbpj/Rcan1/Sgcd/Sirt1/Ski/Smad4/Smo/Sorbs2/Sort1/Sox6/Spag9/Trim32/Wfikkn1/Wnt1/Ybx1	68
BP	GO:0042472	inner ear morphogenesis	34/2520	117/23355	4.36891627574067e-08	2.20084157390436e-06	1.61649902202405e-06	Abr/Atoh1/Celsr1/Chd7/Chrna10/Col2a1/Dll1/Dvl3/Ephb2/Eya1/Fgfr1/Fgfr2/Fzd3/Gbx2/Hmx3/Insig2/Lrig1/Lrig3/Mafb/Myo3a/Neurog1/Ntn1/Pax8/Pdzd7/Rest/Sobp/Sox9/Spry2/Tifab/Tmie/Tshr/Vangl2/Wnt1/Zeb1	34
BP	GO:0003281	ventricular septum development	28/2520	86/23355	4.60037750811345e-08	2.29828777161535e-06	1.68807240793584e-06	Ap2b1/Cited2/Cntrl/Cxcr4/Fgfr2/Frs2/Gata4/Heg1/Hes1/Hey2/Id2/Lrp6/Ltbp1/Mdm2/Mir17/Notch1/Pax8/Prdm1/Prox1/Rbpj/Robo1/Robo2/Sall1/Slit3/Smad4/Sox11/Tgfbr3/Vangl2	28
BP	GO:0045444	fat cell differentiation	58/2520	259/23355	4.8296428541737e-08	2.39304844700656e-06	1.75767330102715e-06	Alms1/Arid5b/Arl4a/Arl6/Bbs2/Bmp7/Bnip3/Ccnd1/Cebpb/Creb5/Dact1/Dlk1/E2f1/Ebf2/Fam120b/Fcor/Fermt2/Fndc3b/Foxo1/Fto/Hes1/Id2/Jag1/Lpin1/Lrp6/Mecom/Ncor2/Nipbl/Noct/Nudt7/Osbpl11/Ppard/Rora/Rreb1/Runx1t1/Sfrp1/Sh2b2/Sirt1/Slc2a4/Smad3/Snai2/Socs1/Socs7/Sort1/Sox13/Tbl1xr1/Tcf7l2/Trib3/Trim32/Trio/Trpv4/Ttc8/Wnt1/Wwtr1/Zbtb16/Zbtb7c/Zfp36l1/Zfp385a	58
BP	GO:0035282	segmentation	32/2520	107/23355	5.11774673220961e-08	2.51518528424448e-06	1.84738174723664e-06	Abi1/Bmpr1a/Cobl/Dll1/Dll3/Foxb1/Frs2/Hes5/Hes7/Kat2a/Lfng/Lrp6/Mafb/Mib1/Mllt3/Neurog1/Notch1/Nrarp/Nrp2/Pcdh8/Plxna2/Pofut1/Rbpj/Sema3c/Sema3f/Sfrp1/Smad3/Smad4/Tcf7l1/Tifab/Tmed2/Zeb2	32
BP	GO:0035019	somatic stem cell population maintenance	22/2520	58/23355	5.72575058010577e-08	2.77686185185337e-06	2.03958091352009e-06	Bcl9/Bcl9l/Bmp7/Cdkn2a/Fgfr3/Hes1/Hnf1b/Kat6a/Myc/Pax8/Rbpj/Rest/Sall1/Sfrp1/Ski/Sox9/Tcf7l1/Tcf7l2/Tfap2c/Vangl2/Vps72/Zhx2	22
BP	GO:0043087	regulation of GTPase activity	67/2520	318/23355	5.74206338265792e-08	2.77686185185337e-06	2.03958091352009e-06	Abr/Afdn/Arhgap12/Arhgap29/Arhgap42/Arhgef7/Asap1/Asap3/Bcar3/Bin1/Ccr7/Chn2/Dennd1a/Dvl3/Efna5/Epha3/Epha5/F2r/Fermt2/Gmip/Gnas/Gpsm1/Iqsec1/Itgb1/Kalrn/Map2k1/Ndel1/Ntrk1/Ntrk3/Pbxip1/Plxna2/Plxna4/Plxnb1/Prex1/Rabgap1/Rap1a/Rap1gap/Rapgef2/Rapgef3/Rasa2/Rasip1/Rgs8/Rsu1/S100a10/S1pr1/Sgsm1/Sgsm2/Sh3bp4/Sipa1/Sipa1l1/Sipa1l2/Snx13/Spry1/Spry2/Srgap2/Tbc1d1/Tbc1d13/Tbc1d2/Tbc1d20/Tbc1d30/Tiam1/T…	67
BP	GO:0014031	mesenchymal cell development	29/2520	92/23355	5.96177962941216e-08	2.8602347507775e-06	2.10081758369762e-06	Bmp7/Bmpr1a/Cdh2/Cited2/Dicer1/Ednra/Ednrb/Gbx2/Hes1/Hey2/Jag1/Kitl/Lama5/Mapk1/Notch1/Nrp2/Pax6/Ret/Sema3c/Sema3d/Sema3f/Sema4b/Sema5b/Sema6d/Smo/Snai2/Sox11/Sox9/Zeb2	29
BP	GO:0035909	aorta morphogenesis	17/2520	37/23355	6.56754453433846e-08	3.12604777244693e-06	2.296054939564e-06	Bmpr1a/Chd7/Dll4/Efnb2/Ephb4/Eya1/Hes1/Hey2/Jag1/Kat6a/Lrp1/Mir145a/Mylk/Notch1/Prox1/Rbpj/Tbx2	17
BP	GO:0007163	establishment or maintenance of cell polarity	52/2520	224/23355	6.88098105224789e-08	3.2409151181478e-06	2.38042400737407e-06	4930544G11Rik/Amotl1/Amotl2/Arhgef2/BC034090/Brsk2/Ccr7/Cdk5rap2/Cyp26b1/Cyrib/Cyth3/Dlg1/Dlg2/Eya1/Ezr/Fat1/Fez1/Frmd4a/Frmd4b/Hes1/Hes5/Igf1r/Insc/Itgb1/Jam3/Kank1/Kif2c/Krit1/Lhx2/Map1b/Map2/Map4/Mcph1/Msn/Mtcl1/Myh9/Ndel1/Pard3/Pard6g/Parva/Pax6/Prkcz/Rac3/Rnd2/Rnd3/Sapcd2/Spdl1/Spry1/Spry2/Syne2/Ttc8/Vangl2	52
BP	GO:0021782	glial cell development	34/2520	119/23355	6.91609677818141e-08	3.2409151181478e-06	2.38042400737407e-06	Ascl1/Cdk5/Cntn2/Cspg5/Dicer1/Dll1/Dmd/Eif2b3/Fgfr3/Hes5/Id2/Kcnj10/Kras/Lamb2/Lrp1/Mdk/Ncstn/Nkx2-2/Nrg1/Ntrk3/Olig1/Pard3/Pmp22/Pou3f2/Prdm8/Pten/Ski/Smo/Sox11/Tcf7l2/Tlr4/Ulk4/Vim/Wasf3	34
BP	GO:0022029	telencephalon cell migration	24/2520	68/23355	7.31297990136534e-08	3.40053565413488e-06	2.49766390477401e-06	Adgrg1/Cdk5/Cdk5r1/Cntn2/Cul5/Cxcl12/Cxcr4/Dixdc1/Fgfr1/Foxb1/Gli3/Lrp6/Lrp8/Ndel1/Nrg1/P2ry12/Pou3f2/Robo1/Slit1/Socs7/Srgap2/Sun1/Syne2/Zmiz1	24
BP	GO:0007178	transmembrane receptor protein serine/threonine kinase signaling pathway	76/2520	381/23355	8.53320297418084e-08	3.93764976938345e-06	2.89216955766129e-06	Acvr2b/Appl2/Atoh8/Bcl9l/Bmp7/Bmper/Bmpr1a/Chst11/Cited1/Cited2/Col1a2/Dlx1/Ecsit/Ext1/Fermt2/Foxd1/Fut8/Gata4/Got1/Grem2/Hes1/Hes5/Hipk2/Id1/Itgb6/Itgb8/Lats2/Ltbp1/Ltbp4/Map3k7/Meg3/Mir130a/Mir145a/Mir181c/Mir23a/Myocd/Notch1/Pakap/Pdpk1/Pelo/Pmepa1/Ppm1l/Rasl11b/Rbpj/Rbpms/Rgmb/Sfrp1/Sirt1/Ski/Skor1/Smad3/Smad4/Smurf2/Sox11/Spred1/Spred2/Spry1/Spry2/Src/Sulf1/Tcf7l2/Tgfbr3/Thbs1/Trim33/Trps1/T…	76
BP	GO:0002065	columnar/cuboidal epithelial cell differentiation	31/2520	104/23355	8.95232538968074e-08	4.09975810459243e-06	3.01123672198352e-06	Afdn/Ascl1/Cbfa2t2/Cdh2/Cebpb/Cftr/Clock/Dicer1/Dll1/Ext1/Fgfr2/Foxa1/Foxp1/Foxp4/Gata4/Hes1/Insm1/Kdm2a/Mir214/Nkx2-2/Nkx6-1/Notch1/Pax6/Pdpk1/Prdm1/Prox1/Rarb/Shroom3/Smo/Sox11/Src	31
BP	GO:0016358	dendrite development	65/2520	309/23355	9.58318714544106e-08	4.35566663866099e-06	3.19919931772619e-06	Abi1/Afdn/Asap1/Bmp7/Caprin1/Caprin2/Cdk5/Cdk5r1/Celsr2/Chrna7/Cobl/Dact1/Elavl4/Epha5/Ephb2/Fat3/Fbxo31/Fmn1/Fstl4/Grin3a/Id1/Igf2bp1/Iqsec1/Itgb1/Itsn1/Kalrn/Kif1a/Lrp4/Lrp8/Lzts1/Lzts3/Map1b/Map2/Mecp2/Mef2c/Mfsd2a/Mink1/Nck2/Nedd4l/Nrg1/Ntn1/Ntn5/Numbl/Opa1/Pacsin1/Ppp1r9a/Prex1/Pten/Ptn/Ptprz1/Rapgef2/Rbfox2/Robo1/Rtn4ip1/Septin7/Sh3glb1/Sipa1l1/Slitrk5/Spire1/Srgap2/Tiam1/Tpbg/Trak1/Uba6/Zm…	65
BP	GO:0035148	tube formation	45/2520	184/23355	1.031660957397e-07	4.65402275183945e-06	3.41833929167364e-06	Atoh8/Bcl2l11/Bmp7/Brd2/Cecr2/Celsr1/Cited2/Cobl/Dicer1/Dvl3/Eda/Enah/Fgfr2/Fzd3/Hes5/Hnf1b/Ift52/Kat2a/Kdm2a/Lhx2/Lrp6/Map3k7/Mib1/Mthfd1l/Notch1/Opa1/Pax8/Ptch1/Ret/Rps7/Sall1/Sfrp1/Shroom3/Ski/Sox11/Sox9/Tctn1/Tead2/Tgm2/Tmed2/Trim71/Vangl2/Vasp/Ywhaz/Zeb2	45
BP	GO:0044770	cell cycle phase transition	82/2520	424/23355	1.08821067548904e-07	4.87276558024535e-06	3.57900399938616e-06	Adamts1/Anapc11/Anapc7/Appl2/Aurkb/Brd7/Brsk2/Btn2a2/Bub1b/Cacul1/Ccdc57/Ccnd1/Ccnjl/Cdc14b/Cdc25b/Cdk1/Cdk15/Cdk5/Cdk5rap2/Cdkn1c/Cdkn2a/Cdkn2c/Chek1/Cks2/Clspn/Ctc1/Ctdsp1/Ctdspl/Dact1/Dlg1/Dync1li1/E2f1/E2f6/Eif4e/Eif4ebp1/Esrrb/Fbxl7/Fbxo31/Gen1/Gli1/Id2/Itgb1/Jade1/Lats2/Lzts1/Macroh2a1/Mad2l1bp/Mdm2/Mecp2/Mir124a-1/Mir124a-3/Mn1/Myb/Myo16/Nek11/Nek6/Neurog1/Npm2/Paxip1/Pbx1/Pdpn/Plk3/Plpp2/…	82
BP	GO:0042471	ear morphogenesis	37/2520	138/23355	1.14562600934697e-07	5.09213913713416e-06	3.74013197169159e-06	Abr/Atoh1/Celsr1/Chd7/Chrna10/Col2a1/Dll1/Dvl3/Ephb2/Eya1/Fgfr1/Fgfr2/Fzd3/Gbx2/Hmx3/Insig2/Lrig1/Lrig3/Mafb/Mapk1/Myc/Myo3a/Neurog1/Nipbl/Ntn1/Pax8/Pdzd7/Rest/Sobp/Sox9/Spry2/Tifab/Tmie/Tshr/Vangl2/Wnt1/Zeb1	37
BP	GO:0016331	morphogenesis of embryonic epithelium	45/2520	185/23355	1.22244830860708e-07	5.39394162447431e-06	3.96180327752951e-06	Bmp7/Brd2/Cecr2/Celsr1/Cited2/Cobl/Dvl3/Enah/Fgfr2/Fzd3/Hes5/Hhex/Hnf1b/Ift52/Kat2a/Kdm2a/Lama5/Lhx2/Lrp6/Map3k7/Mib1/Mthfd1l/Opa1/Pax8/Pcdh8/Ptch1/Ret/Rps7/Sall1/Sfrp1/Shroom3/Ski/Sox11/Sox9/Sulf1/Tctn1/Tead2/Tmed2/Trim71/Vangl2/Vasp/Vegfc/Wnt2b/Zeb2/Zfp568	45
BP	GO:0009880	embryonic pattern specification	24/2520	70/23355	1.37640857819036e-07	6.02926801098603e-06	4.42844499069942e-06	Bmp7/Cited1/Cobl/Disp1/Dll1/Fgfr2/Frs2/Lrp6/Meis1/Meis2/Neurog1/Nrarp/Nrp2/Peg12/Pgap1/Ptch1/Sema3f/Smad3/Smad4/Tcf7l1/Tifab/Tmed2/Wnt1/Zbtb16	24
BP	GO:0060993	kidney morphogenesis	30/2520	101/23355	1.56573733872171e-07	6.80926777882931e-06	5.00134804598877e-06	Ahr/Bmp7/Cited1/Dlg1/Eya1/Fat4/Fmn1/Foxd1/Gli3/Greb1l/Hes1/Hes5/Hnf1b/Lama5/Lgr4/Myc/Pax8/Pbx1/Prkx/Ptch1/Sall1/Smad4/Smo/Sox9/Tcf21/Tshz3/Vangl2/Wnt1/Wnt2b/Wwtr1	30
BP	GO:0007266	Rho protein signal transduction	44/2520	181/23355	1.71172006314459e-07	7.39096270122077e-06	5.42859791454429e-06	Abr/Abra/Adgrg1/Adra1a/Arhgap42/Arhgef17/Arhgef18/Arhgef2/Arhgef4/Arhgef7/Arhgef9/Cdc42se2/Cdh13/Cdh2/Celsr1/Col1a2/Dnmbp/Ednra/F2r/Fgd2/Fgd4/Gna13/Heg1/Itgb1/Itsn1/Kalrn/Kank1/Lpar4/Lpar6/Mcf2l/Ntn1/Obscn/Pdpn/Plekhg2/Prag1/Prex1/Rasip1/Robo1/Stard13/Tiam1/Trio/Vangl2/Vav2/Vav3	44
BP	GO:0001656	metanephros development	28/2520	91/23355	1.77417732828074e-07	7.60631343933126e-06	5.58677116139467e-06	Bmp7/Cited1/Eya1/Fat4/Fmn1/Foxd1/Gli3/Greb1l/Hes1/Hes5/Hnf1b/Id2/Lamb2/Lgr4/Mtss1/Myc/Pax8/Ptch1/Ret/Robo2/Sall1/Smad4/Smo/Sox9/Spry1/Tcf21/Tshz3/Wwtr1	28
BP	GO:0021885	forebrain cell migration	24/2520	71/23355	1.86751103762155e-07	7.95007339607202e-06	5.83925986411245e-06	Adgrg1/Cdk5/Cdk5r1/Cntn2/Cul5/Cxcl12/Cxcr4/Dixdc1/Fgfr1/Foxb1/Gli3/Lrp6/Lrp8/Ndel1/Nrg1/P2ry12/Pou3f2/Robo1/Slit1/Socs7/Srgap2/Sun1/Syne2/Zmiz1	24
BP	GO:0022604	regulation of cell morphogenesis	67/2520	328/23355	1.95573959447412e-07	8.26744464936786e-06	6.07236629333223e-06	4930544G11Rik/Actn4/Afdn/Arhgap18/Arhgef18/Bcl9l/Caprin1/Caprin2/Cdc42se2/Cldn4/Cntn2/Cspg5/Cxcr4/Dlg1/Dnmbp/Dvl3/Efna5/Ermn/Ezr/Fbxo31/Fermt2/Fgd4/Fmnl1/Fmnl2/Gna13/Hexb/Kalrn/Kank1/Lrp8/Mdk/Mecp2/Mfsd2a/Msn/Myh9/Myo10/Nedd4l/Numbl/Opa1/P2ry1/Pakap/Parva/Pdpn/Plxna2/Plxna4/Plxnb1/Prag1/Prex1/Ptn/Rac3/Rims2/Rnd2/Rnd3/Rnf157/Rreb1/S100a10/Sh3glb1/Shroom3/Spag9/Spry4/Src/St6gal1/Strip1/Strip2/Syt17…	67
BP	GO:0035107	appendage morphogenesis	43/2520	176/23355	2.02348502770269e-07	8.43583930514673e-06	6.1960507055172e-06	Aff3/Bcl2l11/Bmp7/Bmpr1a/Chd7/Chst11/Col2a1/Crabp2/Cyp26b1/Dicer1/Ece1/Ext1/Fgfr1/Fgfr2/Fmn1/Gli3/Gnas/Ift52/Lmx1b/Lrp4/Lrp6/Mecom/Mir23a/Nipbl/Notch1/Pbx1/Pcsk5/Pkdcc/Plxna2/Ptch1/Rarb/Reck/Sall1/Sema3c/Sik3/Ski/Smad4/Sox11/Sox9/Sp8/Tbx2/Zbtb16/Zfp219	43
BP	GO:0035108	limb morphogenesis	43/2520	176/23355	2.02348502770269e-07	8.43583930514673e-06	6.1960507055172e-06	Aff3/Bcl2l11/Bmp7/Bmpr1a/Chd7/Chst11/Col2a1/Crabp2/Cyp26b1/Dicer1/Ece1/Ext1/Fgfr1/Fgfr2/Fmn1/Gli3/Gnas/Ift52/Lmx1b/Lrp4/Lrp6/Mecom/Mir23a/Nipbl/Notch1/Pbx1/Pcsk5/Pkdcc/Plxna2/Ptch1/Rarb/Reck/Sall1/Sema3c/Sik3/Ski/Smad4/Sox11/Sox9/Sp8/Tbx2/Zbtb16/Zfp219	43
BP	GO:0010660	regulation of muscle cell apoptotic process	29/2520	97/23355	2.14753176072041e-07	8.89166403668141e-06	6.53085001205384e-06	Bag3/Bnip3/Cdkn2a/Cflar/Cftr/Dicer1/Dnmt1/Fbxo32/Gata4/Ghrh/Hey2/Igf1r/Il12b/Lifr/Lrp6/Map2k4/Mdk/Mff/Myocd/Pax8/Pdpk1/Pik3r1/Pten/Rapgef3/Rbpj/Rgl2/Sirt1/Sirt5/Smad4	29
BP	GO:0044772	mitotic cell cycle phase transition	75/2520	383/23355	2.24343629971864e-07	9.22483331638585e-06	6.77555995446702e-06	Adamts1/Anapc11/Anapc7/Appl2/Aurkb/Brd7/Brsk2/Btn2a2/Bub1b/Cacul1/Ccdc57/Ccnd1/Ccnjl/Cdc14b/Cdc25b/Cdk1/Cdk15/Cdk5/Cdk5rap2/Cdkn1c/Cdkn2a/Cdkn2c/Chek1/Cks2/Clspn/Ctc1/Ctdsp1/Ctdspl/Dact1/Dlg1/Dync1li1/E2f1/E2f6/Eif4e/Eif4ebp1/Esrrb/Fbxl7/Fbxo31/Gen1/Id2/Itgb1/Jade1/Lats2/Lzts1/Mad2l1bp/Mdm2/Mecp2/Mir124a-1/Mir124a-3/Myb/Myo16/Nek11/Nek6/Neurog1/Npm2/Pbx1/Pdpn/Plk3/Plrg1/Pten/Rb1/Rbl1/Rbm38/Rnaseh…	75
BP	GO:0030856	regulation of epithelial cell differentiation	39/2520	153/23355	2.25851998482234e-07	9.22483331638585e-06	6.77555995446702e-06	Ajap1/Ascl1/Atoh1/Atoh8/Btg1/Ccnd1/Cdkn1c/Cebpb/Cited1/Dll1/Etv4/Fat4/Foxp1/Foxp4/Hes1/Hes5/Hey2/Id1/Jag1/Macroh2a1/Nme2/Notch1/Pax6/Pax8/Prkx/Prom1/Ptch1/Ptch2/Sall1/Smo/Sox9/Spred1/Spred2/Spry1/Spry2/Wwtr1/Zeb1/Zeb2/Zfp36l1	39
BP	GO:0032835	glomerulus development	22/2520	62/23355	2.27706552366543e-07	9.22689476398582e-06	6.77707406982581e-06	Ahr/Angpt2/Bmp7/Cflar/Col4a3/Col4a4/Ext1/Hes1/Jag1/Lamb2/Lgr4/Mef2c/Mtss1/Myo1e/Notch1/Prom1/Ret/Sulf1/Sulf2/Tcf21/Vangl2/Wwtr1	22
BP	GO:0042490	mechanoreceptor differentiation	28/2520	92/23355	2.28955205061683e-07	9.22689476398582e-06	6.77707406982581e-06	Adgrv1/Alms1/Atoh1/Cecr2/Dicer1/Dll1/Fat4/Fgf20/Fgfr1/Fgfr3/Gabrb3/Hes1/Hes5/Hey2/Jag1/Myo3a/Notch1/Ntrk1/Ntrk3/Pdzd7/Rbpj/Rest/Tmc1/Tmem132e/Tshr/Tsku/Ttc8/Vangl2	28
BP	GO:0060419	heart growth	33/2520	119/23355	2.31932980420854e-07	9.28499911684808e-06	6.81975121237477e-06	Acacb/Adra1a/Ahr/Akap6/Arid2/Bmpr1a/Cdk1/Cited2/Col14a1/Dusp6/Fgf20/Fgfr1/Fgfr2/Foxp1/Gata4/Gli1/Heg1/Hey2/Map2k4/Mapk1/Mef2c/Meis1/Myocd/Ncam1/Notch1/Prox1/Pten/Rbpj/S1pr1/Sirt1/Sorbs2/Tbx2/Tgfbr3	33
BP	GO:0030177	positive regulation of Wnt signaling pathway	36/2520	136/23355	2.38815522078436e-07	9.45228286237337e-06	6.94261967062659e-06	Atp6ap2/Caprin2/Dact1/Depdc1b/Dixdc1/Dkk2/Eda/Fgfr2/Fgfr3/Fzd9/Hhex/Kank1/Lgr4/Mllt3/Nrarp/Peg12/Rbpj/Reck/Rnf146/Rnf220/Sall1/Sfrp1/Smad3/Src/Sulf1/Sulf2/Tbl1xr1/Tmem198/Tnks/Ubr5/Usp47/Usp8/Wnk1/Wnk2/Xiap/Zeb2	36
BP	GO:0032970	regulation of actin filament-based process	79/2520	411/23355	2.40109780346016e-07	9.45228286237337e-06	6.94261967062659e-06	4930544G11Rik/Akap6/Alms1/Ank2/Arhgap18/Arhgef18/Asap3/Atp2a2/Bag4/Bin1/Casq2/Ccl27a/Ccn2/Cdk5r1/Celsr1/Coro2b/Csrp3/Cyrib/Dixdc1/Dlg1/Efna5/Epha3/Epha5/Evl/Fermt2/Fhod3/Flii/Fmn1/Gata4/Gmfb/Hcn4/Id1/Jam3/Kank1/Kcnj2/Lima1/Limch1/Lmod3/Lrp1/Mdk/Mef2c/Mtss1/Myh9/Myo3a/Nck2/Ntrk3/Pard3/Pde4b/Pdpn/Phldb2/Pik3r1/Plekhg2/Ppfia1/Ppm1f/Ppp1r9a/Prex1/Prkcd/Prox1/Rac3/Rapgef3/Rnd2/Rnd3/S100a10/S1pr1/Smad3…	79
BP	GO:0014032	neural crest cell development	27/2520	87/23355	2.40802574161373e-07	9.45228286237337e-06	6.94261967062659e-06	Bmp7/Bmpr1a/Cdh2/Cited2/Dicer1/Ednra/Ednrb/Gbx2/Hes1/Jag1/Kitl/Lama5/Mapk1/Nrp2/Pax6/Ret/Sema3c/Sema3d/Sema3f/Sema4b/Sema5b/Sema6d/Smo/Snai2/Sox11/Sox9/Zeb2	27
BP	GO:0021510	spinal cord development	30/2520	103/23355	2.52125941226178e-07	9.83291170782092e-06	7.22218825189825e-06	Abt1/Ascl1/Dbx1/Dcc/Dicer1/Dll1/Dll4/Foxb1/Foxn4/Foxp1/Gli3/Lhx4/Lrp8/Mir17/Mnx1/Nkx2-2/Olig2/Olig3/Pax6/Ptch1/Scyl3/Smo/Sox1/Sox11/Sox13/Sox6/Tctn1/Uncx/Vit/Wnt1	30
BP	GO:0060045	positive regulation of cardiac muscle cell proliferation	14/2520	28/23355	2.58057050160145e-07	9.92873522471762e-06	7.2925697928447e-06	Bmpr1a/Cdk1/Fgfr1/Fgfr2/Gata4/Gli1/Hey2/Mapk1/Mef2c/Ncam1/Notch1/Rbpj/Tbx2/Tgfbr3	14
BP	GO:0003231	cardiac ventricle development	38/2520	148/23355	2.6279530785026e-07	9.92873522471762e-06	7.2925697928447e-06	Ahr/Ap2b1/Bmpr1a/Chd7/Cited2/Cntrl/Cxcr4/Dll4/Fgfr2/Frs2/Gata4/Greb1l/Heg1/Hes1/Hey2/Id2/Jag1/Lrp6/Ltbp1/Mdm2/Mef2c/Mir17/Myocd/Notch1/Pax8/Prdm1/Prox1/Ptcd2/Rbpj/Robo1/Robo2/Sall1/Sema3c/Slit3/Smad4/Sox11/Tgfbr3/Vangl2	38
BP	GO:0030010	establishment of cell polarity	38/2520	148/23355	2.6279530785026e-07	9.92873522471762e-06	7.2925697928447e-06	Amotl1/Amotl2/Arhgef2/Brsk2/Ccr7/Cdk5rap2/Cyp26b1/Cyrib/Cyth3/Eya1/Fat1/Fez1/Frmd4a/Frmd4b/Hes1/Hes5/Igf1r/Insc/Itgb1/Jam3/Kank1/Krit1/Map1b/Map2/Map4/Mcph1/Msn/Myh9/Ndel1/Pard3/Pax6/Prkcz/Sapcd2/Spdl1/Spry1/Spry2/Ttc8/Vangl2	38
BP	GO:0045598	regulation of fat cell differentiation	38/2520	148/23355	2.6279530785026e-07	9.92873522471762e-06	7.2925697928447e-06	Alms1/Bmp7/Cebpb/Dact1/Dlk1/E2f1/Fermt2/Fndc3b/Foxo1/Fto/Hes1/Id2/Jag1/Lpin1/Lrp6/Mecom/Ncor2/Noct/Ppard/Rora/Rreb1/Runx1t1/Sfrp1/Sirt1/Smad3/Snai2/Sort1/Sox13/Tcf7l2/Trib3/Trio/Trpv4/Wnt1/Wwtr1/Zbtb16/Zbtb7c/Zfp36l1/Zfp385a	38
BP	GO:0050680	negative regulation of epithelial cell proliferation	38/2520	148/23355	2.6279530785026e-07	9.92873522471762e-06	7.2925697928447e-06	Aqp11/Atoh8/B2m/Cdkn2a/Col4a3/Dlg1/Dlk1/Dll4/Efnb2/Esr2/Etv4/Fgfr2/Fgfr3/Ift52/Il12b/Krit1/Lrp6/Mcc/Mef2c/Mtss1/Nkx2-9/Nr2f2/Pax6/Ppard/Ptch1/Pten/Ptn/Rap1gap/Rb1/Robo1/Serpinf1/Sfrp1/Snai2/Sox9/Sulf1/Tgfbr3/Thbs1/Vash1	38
BP	GO:0060828	regulation of canonical Wnt signaling pathway	53/2520	240/23355	2.87681175345144e-07	1.0801445372431e-05	7.93356781697167e-06	Amer3/Atp6ap2/Caprin2/Cdh2/Dact1/Dkk2/Eda/Fgfr2/Fgfr3/Foxo1/Fzd9/Gli1/Gli3/Hhex/Invs/Jade1/Kank1/Kremen1/Lats2/Lgr4/Lrp4/Mcc/Mdk/Mllt3/Notch1/Nrarp/Peg12/Rbpj/Reck/Rnf146/Rnf220/Sfrp1/Smad3/Snai2/Sox13/Sox9/Src/Sulf2/Tbl1xr1/Tcf7l2/Tle1/Tle3/Tle4/Tmem131l/Tmem198/Tnks/Ubr5/Usp47/Usp8/Wnk1/Wnk2/Wwtr1/Xiap	53
BP	GO:0001649	osteoblast differentiation	49/2520	216/23355	3.41129968941684e-07	1.27292016188425e-05	9.34948803766097e-06	Acvr2b/Adar/Ahr/Atp6ap1/Bmp7/Bmpr1a/Cebpb/Cited1/Dlk1/Erh/Fermt2/Fgfr1/Fignl1/Fndc3b/Gli1/Gli3/Gnas/Id1/Id2/Igfbp5/Jag1/Junb/Lgr4/Map3k7/Mef2c/Mir204/Mir214/Mir23a/Noct/Notch1/Pdlim7/Prkd1/Ptch1/Pth1r/Rest/Rorb/Sfrp1/Sirt7/Ski/Smad3/Smad4/Smo/Snai2/Sox11/Sox9/Tgfbr3/Vegfc/Wwox/Wwtr1	49
BP	GO:0035023	regulation of Rho protein signal transduction	36/2520	138/23355	3.52760335596011e-07	1.30824308507846e-05	9.60893184077477e-06	Abr/Abra/Adgrg1/Adra1a/Arhgap42/Arhgef17/Arhgef18/Arhgef2/Arhgef4/Arhgef7/Arhgef9/Cdc42se2/Cdh2/Dnmbp/F2r/Fgd2/Fgd4/Heg1/Itgb1/Itsn1/Kalrn/Kank1/Lpar4/Lpar6/Mcf2l/Obscn/Plekhg2/Prag1/Prex1/Rasip1/Robo1/Stard13/Tiam1/Trio/Vav2/Vav3	36
BP	GO:0035270	endocrine system development	38/2520	150/23355	3.80183783968528e-07	1.40134815493277e-05	1.02927804928065e-05	Arid5b/Ascl1/Bmpr1a/Cdh2/Cdkn1c/Cftr/Cited2/Clock/Crhr1/Dll1/Ghrh/Gli1/Hes1/Hhex/Hnf1b/Igf1r/Ins1/Insm1/Map2k1/Mapk1/Mdk/Mir214/Mnx1/Myt1/Nkx2-2/Nkx6-1/Nr5a2/Pax6/Pax8/Pbx1/Pdpk1/Pou3f2/Rap1gap/Rbpj/Smad3/Smo/Sox9/Tcf7l2	38
BP	GO:0035264	multicellular organism growth	49/2520	217/23355	3.95082467824077e-07	1.44743849575548e-05	1.06313100432661e-05	Alms1/Apba2/Arid5b/Atxn2/Bbs2/Cdkn1c/Celf1/Chd7/Ctc1/Dicer1/Dlg1/Dlk1/Ercc6/Ezr/Fendrr/Fto/Fxn/Ghrh/Gnas/Gpam/Gpd2/Heg1/Hhex/Kat2a/Kdm2a/Lgmn/Lncpint/Meg3/Mfsd2a/Nipbl/Pkdcc/Plag1/Plekha1/Pmp22/Pou3f2/Ptch1/Rarb/Sik3/Slc1a2/Smo/Tbl1xr1/Tcf7l2/Tmed2/Tshr/Ttc8/Unc79/Wdr11/Wwtr1/Zfp36l1	49
BP	GO:0048736	appendage development	47/2520	205/23355	4.23722096647583e-07	1.5337724995417e-05	1.12654258030854e-05	Aff3/Bcl2l11/Bmp7/Bmpr1a/Chd7/Chst11/Col2a1/Crabp2/Cyp26b1/Dicer1/Ece1/Ext1/Fermt2/Fgfr1/Fgfr2/Fmn1/Gli3/Gnas/Ift52/Kremen1/Lmx1b/Lrp4/Lrp6/Mecom/Mir124a-1/Mir23a/Nipbl/Notch1/Nr2f2/Pbx1/Pcsk5/Pkdcc/Plxna2/Ptch1/Rarb/Reck/Sall1/Sema3c/Sik3/Ski/Smad4/Sox11/Sox9/Sp8/Tbx2/Zbtb16/Zfp219	47
BP	GO:0060173	limb development	47/2520	205/23355	4.23722096647583e-07	1.5337724995417e-05	1.12654258030854e-05	Aff3/Bcl2l11/Bmp7/Bmpr1a/Chd7/Chst11/Col2a1/Crabp2/Cyp26b1/Dicer1/Ece1/Ext1/Fermt2/Fgfr1/Fgfr2/Fmn1/Gli3/Gnas/Ift52/Kremen1/Lmx1b/Lrp4/Lrp6/Mecom/Mir124a-1/Mir23a/Nipbl/Notch1/Nr2f2/Pbx1/Pcsk5/Pkdcc/Plxna2/Ptch1/Rarb/Reck/Sall1/Sema3c/Sik3/Ski/Smad4/Sox11/Sox9/Sp8/Tbx2/Zbtb16/Zfp219	47
BP	GO:0008347	glial cell migration	22/2520	64/23355	4.30434225592076e-07	1.54879457958577e-05	1.1375761676362e-05	Adgrg1/Arhgef7/Atp1b2/Cdk5/Cdk5r1/Gli3/Hexb/Idh2/Lrp1/Lrp8/P2ry1/P2ry12/Pmp22/Ptprz1/Socs7/Srgap2/Sun1/Syne2/Tiam1/Vcan/Vim/Zmiz1	22
BP	GO:0050920	regulation of chemotaxis	50/2520	224/23355	4.38096828642749e-07	1.5548369983435e-05	1.14201427173617e-05	Angpt2/Ano6/Ccl27a/Ccr4/Ccr7/Cdh13/Cxcl12/Cxcr4/Cyrib/Ddt/Ednra/Efnb2/Fgfr1/Jam3/Lgmn/Mapk1/Mdk/Mycbp2/Notch1/Ntrk3/P2ry12/Plxna4/Ppm1f/Prkd1/Ptn/Robo1/Robo2/S1pr1/Sema3c/Sema3d/Sema3f/Sema4b/Sema5b/Sema6d/Slit1/Smad3/Snai2/St6gal1/Stk39/Stx4a/Swap70/Thbs1/Tiam1/Tpbg/Trpv4/Vegfc/Wnk1/Ythdf1/Zswim5/Zswim6	50
BP	GO:0021954	central nervous system neuron development	29/2520	100/23355	4.3948452667231e-07	1.5548369983435e-05	1.14201427173617e-05	Ascl1/Cdh11/Cdk5/Cntn2/Dcc/Dclk2/Ephb2/Fgfr1/Fgfr2/Gbx2/Lmx1b/Map2/Mycbp2/Ndel1/Nin/Nrp2/Plxna4/Prdm8/Pten/Rac3/Rapgef2/Robo1/Robo2/Sox1/Szt2/Tctn1/Tsku/Zeb2/Zmiz1	29
BP	GO:0106106	cold-induced thermogenesis	37/2520	145/23355	4.43438671806561e-07	1.5548369983435e-05	1.14201427173617e-05	Acadl/Acvr2b/Adamts5/Adipor2/Alms1/Appl2/Arrdc3/Cd36/Cebpb/Cxcr4/Ebf2/Ehmt1/Elovl3/G0s2/Gadd45g/Gatm/Gnas/Hadh/Hcrt/Id1/Igf1r/Il4ra/Kdm6b/Lgr4/Lpin1/Notch1/Nova1/Nova2/Nr1h3/Ogt/Plcl1/Plcl2/Rb1/Rbpj/Tle3/Tlr4/Tshr	37
BP	GO:0120161	regulation of cold-induced thermogenesis	37/2520	145/23355	4.43438671806561e-07	1.5548369983435e-05	1.14201427173617e-05	Acadl/Acvr2b/Adamts5/Adipor2/Alms1/Appl2/Arrdc3/Cd36/Cebpb/Cxcr4/Ebf2/Ehmt1/Elovl3/G0s2/Gadd45g/Gatm/Gnas/Hadh/Hcrt/Id1/Igf1r/Il4ra/Kdm6b/Lgr4/Lpin1/Notch1/Nova1/Nova2/Nr1h3/Ogt/Plcl1/Plcl2/Rb1/Rbpj/Tle3/Tlr4/Tshr	37
BP	GO:0061448	connective tissue development	59/2520	282/23355	4.44974029302605e-07	1.5548369983435e-05	1.14201427173617e-05	Arid5b/Arrdc3/Bbs2/Bmp7/Bmpr1a/Ccn2/Cflar/Chst11/Chsy1/Col2a1/Creb5/Ddrgk1/Dicer1/Ebf2/Ext1/Fgfr1/Fgfr3/Foxa1/Foxd1/Fto/Gli3/Gnas/Hes5/Id2/Itgb8/Kat2a/Lncpint/Lrp6/Mdk/Mef2c/Notch1/Nr1h4/Paxip1/Pgrmc2/Pkdcc/Ppard/Pth1r/Rarb/Rela/Serpinh1/Sik3/Sirt1/Slc39a14/Smad3/Snai1/Snai2/Sox5/Sox6/Sox9/Sulf1/Sulf2/Tbl1xr1/Thbs1/Trps1/Trpv4/Uncx/Zbtb16/Zeb1/Zfp219	59
BP	GO:1903844	regulation of cellular response to transforming growth factor beta stimulus	32/2520	117/23355	4.94045192615781e-07	1.71638114331172e-05	1.26066704322648e-05	Bcl9l/Cflar/Chst11/Cited2/Dlx1/Got1/Hipk2/Lats2/Ltbp1/Myocd/Pdpk1/Pmepa1/Rasl11b/Sirt1/Ski/Smad3/Smad4/Smurf2/Spred1/Spred2/Spry1/Spry2/Tgfbr3/Thbs1/Trim33/Tsku/Vasn/Veph1/Wfikkn1/Wnt1/Zeb1/Zfyve9	32
BP	GO:0090263	positive regulation of canonical Wnt signaling pathway	30/2520	106/23355	5.0035344813773e-07	1.72836376799576e-05	1.26946817698944e-05	Atp6ap2/Caprin2/Dact1/Dkk2/Eda/Fgfr2/Fgfr3/Fzd9/Hhex/Kank1/Lgr4/Nrarp/Peg12/Rbpj/Reck/Rnf146/Rnf220/Sfrp1/Smad3/Src/Sulf2/Tbl1xr1/Tmem198/Tnks/Ubr5/Usp47/Usp8/Wnk1/Wnk2/Xiap	30
BP	GO:0060421	positive regulation of heart growth	18/2520	46/23355	5.29778355330637e-07	1.81907703237619e-05	1.33609628184454e-05	Acacb/Akap6/Bmpr1a/Cdk1/Fgfr1/Fgfr2/Gata4/Gli1/Hey2/Mapk1/Mef2c/Ncam1/Notch1/Prox1/Rbpj/Sirt1/Tbx2/Tgfbr3	18
BP	GO:0061458	reproductive system development	88/2520	482/23355	5.32632977221811e-07	1.81907703237619e-05	1.33609628184454e-05	Adamts1/Adgrg1/Ahr/Arid5b/Bcl2l11/Bmp7/Brip1/Ccdc134/Ccdc182/Ccnd1/Cdkn1c/Cebpb/Cftr/Chd7/Cited1/Cited2/Dicer1/Dlg1/Dnajc19/Esr2/Esrrb/Fanca/Fancg/Fgfr2/Foxa1/Foxd3/Frs2/Gata4/Ggnbp2/Greb1l/Hes1/Hey2/Hnf1b/Hs6st1/Hsd17b3/Igf1r/Junb/Kif18a/Kitl/Krt8/Lfng/Lgr4/Lhcgr/Lhx4/Lrp6/Map2k1/Mapk1/Myocd/Neurog1/Nhlh2/Nipbl/Notch1/Nr2f2/Nrip1/Ntrk1/Nup107/Patz1/Plag1/Plcd1/Plekha1/Plekha5/Ppard/Prdm1/Psap/Ps…	88
BP	GO:0060021	roof of mouth development	29/2520	101/23355	5.53434707105695e-07	1.87950157553591e-05	1.38047758401645e-05	Acvr2b/Arid5b/Bcor/Bmpr1a/Chd7/Col2a1/Dhrs3/Dlg1/Ephb2/Gabrb3/Gli3/Insig2/Itgb6/Itgb8/Lrp6/Mef2c/Pkdcc/Plekha1/Pygo2/Schip1/Ski/Smad4/Snai1/Snai2/Sox11/Tbx2/Tcf21/Tgfbr3/Wfikkn1	29
BP	GO:1901987	regulation of cell cycle phase transition	62/2520	305/23355	6.54883430348477e-07	2.21160353991986e-05	1.62440359259622e-05	Adamts1/Anapc11/Anapc7/Appl2/Aurkb/Brd7/Btn2a2/Bub1b/Ccnd1/Cdc14b/Cdc25b/Cdk1/Cdk5rap2/Cdkn1c/Cdkn2a/Chek1/Clspn/Ctc1/Ctdsp1/Ctdspl/Dact1/Dlg1/Dync1li1/E2f1/Fbxo31/Gen1/Gli1/Id2/Jade1/Macroh2a1/Mad2l1bp/Mdm2/Mecp2/Mir124a-1/Mir124a-3/Mn1/Myo16/Nek11/Nek6/Neurog1/Npm2/Paxip1/Pbx1/Pdpn/Plk3/Plpp2/Plrg1/Pten/Rb1/Rbl1/Rbm38/Rnaseh2b/Rpl17/Spdl1/Stxbp4/Tcim/Tex14/Tfap4/Tpra1/Trim39/Usp47/Zfp36l1	62
BP	GO:0040013	negative regulation of locomotion	66/2520	332/23355	6.6995035070443e-07	2.24991659444904e-05	1.65254419840426e-05	Abr/Adgrg1/Adipor2/Afdn/Angpt2/Arid2/Arrdc3/Atp1b2/Bmpr1a/Ccl28/Cd300a/Cited2/Cxcl12/Cyp1b1/Dach1/Ddt/Dll4/Dpysl3/Egfl7/Evl/Gna13/Idh2/Igfbp5/Jag1/Kank1/Krit1/Limch1/Lrp1/Map2k5/Mcc/Mecp2/Mef2c/Myocd/Nav3/Nisch/Notch1/Nr2f2/Nrg1/Patz1/Phldb2/Ppard/Pten/Ptn/Rbpj/Reck/Robo1/Robo2/Sema3c/Sema3d/Sema3f/Sema4b/Sema5b/Sema6d/Serpinf1/Sfrp1/Slit1/Spred1/Srgap2/Srgap3/St6gal1/Stard13/Sulf1/Tgfbr3/Thbs1/V…	66
BP	GO:0045927	positive regulation of growth	63/2520	312/23355	6.80591072301471e-07	2.27302377462011e-05	1.6695162215572e-05	Acacb/Afdn/Ahr/Akap6/Armc10/Bbs2/Bmpr1a/Cdk1/Celf1/Chd7/Crabp2/Cxcl12/Cxcr4/Dlg1/Dll1/Efna5/Exosc9/Ezr/Fgfr1/Fgfr2/Fxn/Gata4/Ghrh/Gli1/Gpam/Hey2/Igf1r/Lrp1/Map1b/Map2k5/Mapk1/Mecp2/Mef2c/Mfsd2a/Mir21a/Ncam1/Ndel1/Nedd4l/Nipbl/Notch1/Nrg1/Ntn1/Ntrk3/Pou3f2/Ppard/Ppm1f/Prox1/Rbpj/Rftn1/Rims2/Rnd2/Rnf157/Sfrp1/Sh3glb1/Sirt1/Smo/Syt17/Tbx2/Tgfbr3/Trim32/Tshr/Twf2/Usp47	63
BP	GO:0001708	cell fate specification	29/2520	102/23355	6.94203363922542e-07	2.29314717754741e-05	1.6842966862383e-05	Ascl1/Atoh1/Bmpr1a/Cdon/Dbx1/Dll1/Eya1/Fgfr1/Foxa1/Gli3/Hnf1b/Itgb1/Mnx1/Myt1l/Nkx2-2/Notch1/Ntrk3/Olig2/Olig3/Pax6/Pou3f2/Ptch1/Ptch2/Rbpj/Smo/Sox1/Sox6/Sox9/Tbx2	29
BP	GO:0010657	muscle cell apoptotic process	29/2520	102/23355	6.94203363922542e-07	2.29314717754741e-05	1.6842966862383e-05	Bag3/Bnip3/Cdkn2a/Cflar/Cftr/Dicer1/Dnmt1/Fbxo32/Gata4/Ghrh/Hey2/Igf1r/Il12b/Lifr/Lrp6/Map2k4/Mdk/Mff/Myocd/Pax8/Pdpk1/Pik3r1/Pten/Rapgef3/Rbpj/Rgl2/Sirt1/Sirt5/Smad4	29
BP	GO:0048608	reproductive structure development	87/2520	478/23355	7.05911846184362e-07	2.31915060336112e-05	1.70339597666226e-05	Adamts1/Adgrg1/Ahr/Arid5b/Bcl2l11/Bmp7/Brip1/Ccdc134/Ccdc182/Ccnd1/Cdkn1c/Cebpb/Cftr/Chd7/Cited1/Cited2/Dicer1/Dlg1/Dnajc19/Esr2/Esrrb/Fanca/Fancg/Fgfr2/Foxa1/Foxd3/Frs2/Gata4/Ggnbp2/Greb1l/Hes1/Hey2/Hnf1b/Hs6st1/Hsd17b3/Igf1r/Junb/Kif18a/Kitl/Krt8/Lfng/Lgr4/Lhcgr/Lhx4/Lrp6/Map2k1/Mapk1/Myocd/Neurog1/Nhlh2/Nipbl/Notch1/Nr2f2/Nrip1/Ntrk1/Nup107/Patz1/Plag1/Plcd1/Plekha1/Ppard/Prdm1/Psap/Psapl1/Pte…	87
BP	GO:0007179	transforming growth factor beta receptor signaling pathway	42/2520	178/23355	7.61659278050257e-07	2.4762213135638e-05	1.81876304916845e-05	Appl2/Bcl9l/Chst11/Cited1/Cited2/Col1a2/Fermt2/Fut8/Got1/Hipk2/Itgb6/Itgb8/Lats2/Ltbp1/Ltbp4/Map3k7/Mir145a/Myocd/Pdpk1/Pmepa1/Rasl11b/Sirt1/Ski/Smad3/Smad4/Smurf2/Spred1/Spred2/Spry1/Spry2/Src/Tgfbr3/Thbs1/Trim33/Tsku/Vasn/Veph1/Wfikkn1/Wnt1/Zeb1/Zfyve9/Zmiz1	42
BP	GO:0002067	glandular epithelial cell differentiation	21/2520	61/23355	7.61914250327322e-07	2.4762213135638e-05	1.81876304916845e-05	Ascl1/Cdh2/Cftr/Clock/Dll1/Ext1/Fgfr2/Foxa1/Foxp1/Foxp4/Hes1/Insm1/Mir214/Nkx2-2/Nkx6-1/Notch1/Pax6/Pdpk1/Prox1/Rarb/Smo	21
BP	GO:0048645	animal organ formation	24/2520	76/23355	7.76243803206742e-07	2.50616455253962e-05	1.84075609814325e-05	Bmp7/Bmpr1a/Cited2/Ext1/Eya1/Fgfr1/Fgfr2/Fgfr4/Frs2/Gli3/Hes1/Hhex/Map2k1/Mapk1/Mef2c/Notch1/Pax8/Rbpj/Robo1/Robo2/Spry1/Sulf1/Tlx1/Wnt2b	24
BP	GO:1990845	adaptive thermogenesis	39/2520	160/23355	7.79419248763356e-07	2.50616455253962e-05	1.84075609814325e-05	Acadl/Acvr2b/Adamts5/Adipor2/Alms1/Appl2/Arrdc3/Cd36/Cebpb/Cxcr4/Ebf2/Ehmt1/Elovl3/G0s2/Gadd45g/Gatm/Gnas/Hadh/Hcrt/Id1/Igf1r/Il4ra/Kdm6b/Lgr4/Lncbate1/Lpin1/Notch1/Nova1/Nova2/Nr1h3/Ogt/Plcl1/Plcl2/Rb1/Rbpj/Tle3/Tlr4/Trpv4/Tshr	39
BP	GO:0014013	regulation of gliogenesis	33/2520	125/23355	7.96733125050814e-07	2.54828134440856e-05	1.87169051599239e-05	Bin1/Cxcr4/Dicer1/Dll3/Dlx1/E2f1/Etv5/Fgfr3/Hes1/Hes5/Id2/Idh2/Mdk/Mecp2/Mir219a-1/Mir219a-2/Mir23a/Myc/Nkx2-2/Nkx2-2os/Nkx6-1/Notch1/Ntrk3/Olig2/Plag1/Ptn/Ptprz1/Rela/Rnf10/Ski/Sox11/Vim/Zcchc24	33
BP	GO:0001933	negative regulation of protein phosphorylation	69/2520	355/23355	8.93362830456189e-07	2.83468128966507e-05	2.08204878843886e-05	Adar/Bmp7/Cd300a/Cdk5rap1/Cdk5rap2/Cdkn1c/Cdkn2a/Cdkn2c/Chrna7/Ctdsp1/Ctdspl/Dmd/Dusp26/Dusp4/Dusp6/Ephb2/Fam72a/Gadd45g/Ggnbp2/Heg1/Hhex/Igf1r/Inpp5f/Insm1/Irf1/Klhl31/Lats2/Lrp6/Macroh2a1/Mllt1/Myocd/Nck2/Nr2f2/Ntrk3/Ogt/Paqr3/Pard3/Pax6/Pdpk1/Pebp1/Plpp3/Pmepa1/Ppm1f/Prkag2/Prkcd/Prkcz/Pten/Rasip1/Rb1/Rps23rg1/Sfrp1/Sirt1/Smcr8/Socs1/Socs3/Spag9/Spred1/Spred2/Spry1/Spry2/Spry4/Stk39/Taf7/Tfap4…	69
BP	GO:0060043	regulation of cardiac muscle cell proliferation	19/2520	52/23355	8.95656122954555e-07	2.83468128966507e-05	2.08204878843886e-05	Bmpr1a/Cdk1/Cited2/Fgf20/Fgfr1/Fgfr2/Foxp1/Gata4/Gli1/Hey2/Mapk1/Mef2c/Meis1/Ncam1/Notch1/Pten/Rbpj/Tbx2/Tgfbr3	19
BP	GO:0003206	cardiac chamber morphogenesis	37/2520	149/23355	9.12147446113755e-07	2.87183922487377e-05	2.10934096913806e-05	Adamts1/Ahr/Bmp7/Bmpr1a/Chd7/Cited2/Dhrs3/Dll4/Dvl3/Fgfr2/Gata4/Heg1/Hes1/Hey2/Id2/Jag1/Lrp6/Mdm2/Mef2c/Mir17/Notch1/Nrp2/Parva/Prox1/Ptcd2/Rarb/Rbpj/Robo1/Robo2/Sema3c/Slit3/Smad4/Smo/Sox11/Tbx2/Tgfbr3/Vangl2	37
BP	GO:0021675	nerve development	25/2520	82/23355	9.64410753051335e-07	3.02065440528255e-05	2.21864442670877e-05	Chd7/Cited2/Col25a1/Dicer1/Dmd/Ephb2/Ext1/Fgfr3/Gabrb3/Gli3/Hes1/Lrig1/Mafb/Mnx1/Nav2/Neurog1/Nrp2/Ntrk1/Plxna4/Ret/Sall1/Sema3f/Sulf1/Sulf2/Tifab	25
BP	GO:0021517	ventral spinal cord development	20/2520	57/23355	9.83632334327594e-07	3.06497807268572e-05	2.2511997754714e-05	Abt1/Ascl1/Dbx1/Dicer1/Dll4/Foxn4/Foxp1/Gli3/Lhx4/Lrp8/Mir17/Mnx1/Nkx2-2/Olig2/Olig3/Pax6/Ptch1/Scyl3/Sox1/Tctn1	20
BP	GO:0060538	skeletal muscle organ development	47/2520	211/23355	1.0202758544715e-06	3.16285514886165e-05	2.32308963787357e-05	Ankrd33/Bcl9/Bcl9l/Cdk5/Cdon/Cflar/Cited2/Col19a1/Cyp26b1/Disp1/Dll1/Dmd/Fbxo22/Flnb/Foxp1/Foxp2/Gata4/Gpc1/Gpcpd1/Klhl41/Lmod3/Mef2c/Meg3/Mir214/Mnx1/Myc/Mymx/Myocd/Myoz1/Myt1/Nfatc3/Notch1/Nr2f2/Pmp22/Popdc3/Psma6/Rb1/Rbm24/Rcan1/Ski/Smo/Sox11/Svil/Tcf21/Tcf7l2/Tsc22d3/Zbtb18	47
BP	GO:0048864	stem cell development	27/2520	93/23355	1.05870088243102e-06	3.2652279766814e-05	2.39828159081313e-05	Bmp7/Bmpr1a/Cdh2/Cited2/Dicer1/Ednra/Ednrb/Gbx2/Hes1/Jag1/Kitl/Lama5/Mapk1/Nrp2/Pax6/Ret/Sema3c/Sema3d/Sema3f/Sema4b/Sema5b/Sema6d/Smo/Snai2/Sox11/Sox9/Zeb2	27
BP	GO:0003197	endocardial cushion development	18/2520	48/23355	1.11119470930147e-06	3.40504900684814e-05	2.50097892314405e-05	Bmp7/Bmpr1a/Cited2/Epha3/Gata4/Jag1/Mdm2/Notch1/Rbm24/Rbpj/Robo1/Robo2/Smad4/Snai1/Snai2/Sox9/Tbx2/Thbs1	18
BP	GO:0046620	regulation of organ growth	32/2520	121/23355	1.11530141167235e-06	3.40504900684814e-05	2.50097892314405e-05	Acacb/Ahr/Akap6/Bcl2l11/Bmpr1a/Cdk1/Cited2/Col14a1/Dusp6/Fgf20/Fgfr1/Fgfr2/Foxp1/Fxn/Gata4/Gli1/Hey2/Lats2/Mapk1/Mef2c/Meis1/Ncam1/Notch1/Prox1/Pten/Rbpj/Sirt1/Smo/Tbx2/Tcf7l2/Tgfbr3/Wwc1	32
BP	GO:0060420	regulation of heart growth	26/2520	88/23355	1.15249796405034e-06	3.50092974506749e-05	2.57140249265503e-05	Acacb/Ahr/Akap6/Bmpr1a/Cdk1/Cited2/Col14a1/Dusp6/Fgf20/Fgfr1/Fgfr2/Foxp1/Gata4/Gli1/Hey2/Mapk1/Mef2c/Meis1/Ncam1/Notch1/Prox1/Pten/Rbpj/Sirt1/Tbx2/Tgfbr3	26
BP	GO:0051656	establishment of organelle localization	75/2520	399/23355	1.16792228370328e-06	3.52328858276172e-05	2.58782486475799e-05	Actn4/Ap3b1/Ap3b2/Ap3m2/Arfgap2/Arfgap3/Arhgef2/Atp6ap1/Aurkb/Bloc1s4/Cd300a/Cdk5/Cdk5rap2/Cep19/Clmn/Clnk/Crhr1/Dlg1/Eipr1/Eya1/Ezr/Fez1/Fgfr2/Gab2/Hap1/Hhex/Il4ra/Insc/Itgb1/Kif13a/Kif18a/Kif1a/Kif1b/Kif2b/Kif2c/Limk2/Map1b/Map2/Map2k1/Map4/Mcph1/Mecp2/Mx2/Myh9/Myo1e/Ndel1/Nefl/Ntn1/Nuf2/Pard3/Pax6/Pdpk1/Pex14/Prkcz/Psrc1/Rhot1/Rhot2/Sapcd2/Sar1a/Sdad1/Slc2a4/Slit1/Snap23/Spdl1/Spire1/Spry1/Spr…	75
BP	GO:1901652	response to peptide	76/2520	406/23355	1.1715153103972e-06	3.52328858276172e-05	2.58782486475799e-05	Abcc1/Akt3/Appl2/Arhgef2/Atp2a2/Bcar3/Cacna2d1/Cacnb1/Cd36/Cdk5/Chrna7/Cited1/Crhr1/Csrp3/Ddx11/Echdc3/Ednrb/Eif2b3/Eif4ebp1/Erbin/Foxo1/Gatm/Gpam/Igf1r/Inava/Insig2/Irf1/Jag1/Kank1/Lgmn/Lhcgr/Lpin1/Lrp1/Mdm2/Ndel1/Notch1/Nr1h4/Ogt/Opa1/Pck1/Pck2/Pdpk1/Pik3r1/Pik3r3/Plcd1/Prkcd/Prkcz/Pten/Rab15/Rab8b/Rela/Serpinf1/Sesn2/Sh2b2/Sik2/Sirt1/Slc2a4/Slc39a14/Socs1/Socs3/Socs7/Sort1/Src/Stxbp4/Tgfbr3/Tl…	76
BP	GO:0045746	negative regulation of Notch signaling pathway	15/2520	35/23355	1.18468547359778e-06	3.54525925143495e-05	2.60396213008621e-05	Bmp7/Cbfa2t2/Chac1/Dlk1/Dll1/Dll3/Dll4/Dlx1/Egfl7/Hey2/Lfng/Nrarp/Slc35c1/Tcim/Tspan15	15
BP	GO:0045926	negative regulation of growth	55/2520	264/23355	1.23746818273382e-06	3.68497298750046e-05	2.7065806558316e-05	Adipor2/Alms1/Atxn2/Bbs2/Caprin2/Cdk5/Cdk5r1/Cdkn2a/Cdkn2c/Cited2/Cth/Dip2b/Dnajb2/Epha7/Fgfr3/Foxp1/Fstl4/Fxn/Gas2l1/Gnas/Igfbp5/Lgmn/Map2/Mecp2/Meis1/Myoz1/Ndufa13/Notch1/Ntn1/Osgin1/Ppard/Psrc1/Ptch1/Pten/Rb1/Sema3c/Sema3d/Sema3f/Sema4b/Sema5b/Sema6d/Sertad1/Sertad2/Sesn2/Sfrp1/Sh3bp4/Sirt1/Slit1/Slit3/Smad3/Smad4/Smarca2/Spag9/Tcf7l2/Wwc1	55
BP	GO:0045785	positive regulation of cell adhesion	81/2520	442/23355	1.27626585325537e-06	3.78181092231243e-05	2.77770727792675e-05	Adgrg1/Adk/Afdn/Ank3/Ap3b1/Bag4/Bmp7/Btn2a2/Ccl28/Ccr7/Cd36/Cdh13/Cited2/Col8a1/Cspg5/Cxcl12/Cyrib/Cyth3/Dennd6a/Dmd/Dusp26/Edil3/Efnb2/Efnb3/Ephb4/Ets1/Fadd/Fbln2/Fermt2/Fmn1/Gfus/Gli3/Gpam/Hes1/Hsd17b12/Icos/Igfbp2/Il12b/Il12rb1/Il4ra/Irak1/Irf1/Itgb1/Magi1/Mdk/Myb/Myo10/Nck2/P2ry12/Pck1/Pcsk5/Pdpn/Plpp3/Ppm1f/Prex1/Prkcz/Ptn/Rac3/Rap1gap/Rela/Ret/Rreb1/Rsu1/S100a10/Skap1/Slc7a1/Smad3/Socs1/Sox…	81
BP	GO:1990138	neuron projection extension	45/2520	200/23355	1.28249998192564e-06	3.78181092231243e-05	2.77770727792675e-05	Afdn/Auts2/Barhl2/Cdk5/Cdk5r1/Cxcl12/Cxcr4/Ddr1/Dip2b/Flrt3/Fxn/Itgb1/Lamb2/Lhx2/Lrp1/Map1b/Map2/Mecp2/Mir124a-1/Ndel1/Nedd4l/Nkx6-1/Nrg1/Nrp2/Ntn1/Ntrk3/Plxna4/Prkcz/Rims2/Rnf157/Sema3c/Sema3d/Sema3f/Sema4b/Sema5b/Sema6d/Sh3glb1/Slit1/Slit3/Smo/Spag9/St8sia2/Syt17/Tiam1/Twf2	45
BP	GO:0048844	artery morphogenesis	24/2520	78/23355	1.314560629626e-06	3.85753349810153e-05	2.83332485220361e-05	Akt3/Arid2/Bmpr1a/Chd7/Cited2/Dll4/Efnb2/Ephb4/Eya1/Hes1/Hey2/Jag1/Kat6a/Lrp1/Mdk/Mir145a/Mylk/Myocd/Notch1/Prdm1/Prox1/Rbpj/Tbx2/Zmiz1	24
BP	GO:0045685	regulation of glial cell differentiation	27/2520	94/23355	1.33380684104183e-06	3.8951025865207e-05	2.86091902136508e-05	Bin1/Cntn2/Cxcr4/Dicer1/Dll3/Dlx1/Fgfr3/Hes1/Hes5/Id2/Mdk/Mecp2/Mir219a-1/Mir219a-2/Mir23a/Nkx2-2/Nkx2-2os/Nkx6-1/Notch1/Ntrk3/Olig2/Ptn/Ptprz1/Rela/Slc45a3/Sox1/Tcf7l2	27
BP	GO:0010656	negative regulation of muscle cell apoptotic process	20/2520	58/23355	1.34967494940448e-06	3.92249282170676e-05	2.88103691122878e-05	Bag3/Cflar/Cftr/Dnmt1/Gata4/Ghrh/Hey2/Igf1r/Lifr/Lrp6/Mdk/Myocd/Pax8/Pdpk1/Pik3r1/Rapgef3/Rbpj/Rgl2/Sirt1/Sirt5	20
BP	GO:0016570	histone modification	82/2520	450/23355	1.38987445697085e-06	4.01999573798506e-05	2.95265195643567e-05	Actl6a/Aurkb/Auts2/Baz2a/Bcor/Bend3/Brd7/Brms1l/Cdk5/Chek1/Dmap1/Dnmt1/Dot1l/Dpy30/Dtx3l/Ehmt1/Eya1/Eya2/Fbl/Fendrr/H1f4/Hdac8/Jade1/Kat2a/Kat6a/Kat6b/Kat8/Kdm2a/Kdm6b/Kdm7a/Kmt2d/Kmt5b/Leo1/Lpin1/Macroh2a1/Mecp2/Mideas/Morf4l1/Msl1/Msx3/Myb/Myocd/Naa40/Nek11/Nipbl/Nr1h4/Nsd1/Ogt/Otub1/Paxip1/Phc1/Ppm1f/Prdm8/Prkcd/Prkd1/Prmt8/Pygo2/Rcor2/Rest/Rlf/Rtf1/Rybp/Setdb1/Sirt1/Sirt7/Smad4/Smarcb1/Smyd2/…	82
BP	GO:0010976	positive regulation of neuron projection development	48/2520	220/23355	1.47576973499726e-06	4.24810859431354e-05	3.12019886827992e-05	Adamts1/Afdn/Atp1b2/Bmp7/Caprin1/Caprin2/Cbfa2t2/Cflar/Cobl/Dcc/Dmd/Dpysl3/Elavl4/Enc1/Epha3/Fez1/Fgfr1/Hap1/Igf1r/Itgb1/Kalrn/Lrp1/Lrp6/Lrp8/Mdk/Mir124a-1/Mir124a-3/Ndel1/Nme2/Ntrk1/Ntrk3/Opa1/Pacsin1/Ppp1r9a/Prkd1/Ptbp1/Ptn/Ptprz1/Rap1a/Rapgef2/Ret/Serpinf1/Sirt1/Tenm3/Tiam1/Tox/Twf2/Ube2v2	48
BP	GO:0072028	nephron morphogenesis	25/2520	84/23355	1.58525797558962e-06	4.54165140399963e-05	3.33580351261511e-05	Bmp7/Cited1/Dlg1/Eya1/Fat4/Fmn1/Foxd1/Gli3/Greb1l/Hes1/Hes5/Hnf1b/Lama5/Lgr4/Myc/Pax8/Pbx1/Ptch1/Sall1/Smad4/Smo/Sox9/Tcf21/Wnt1/Wnt2b	25
BP	GO:0001659	temperature homeostasis	42/2520	183/23355	1.65567603078347e-06	4.72101962551229e-05	3.46754791352764e-05	Acadl/Acvr2b/Adamts5/Adipor2/Alms1/Apln/Appl2/Arrdc3/Cd36/Cebpb/Cxcr4/Ebf2/Ednrb/Ehmt1/Elovl3/Fcor/Fto/G0s2/Gadd45g/Gatm/Gnas/Hadh/Hcrt/Id1/Igf1r/Il4ra/Kdm6b/Lgr4/Lpin1/Notch1/Nova1/Nova2/Nr1h3/Ogt/Plcl1/Plcl2/Rb1/Rbpj/Tle3/Tlr4/Tnfsf11/Tshr	42
BP	GO:0086003	cardiac muscle cell contraction	22/2520	69/23355	1.84782106131642e-06	5.24416822331351e-05	3.85179601513846e-05	Akap6/Ank2/Atp2a2/Bin1/Cacna2d1/Cacnb2/Casq2/Dlg1/Gata4/Hcn4/Kcnd3/Kcnh2/Kcnj2/Kcnq1/Nedd4l/Nup155/Pde4b/Scn1a/Sgcd/Snta1/Sri/Uty	22
BP	GO:0022407	regulation of cell-cell adhesion	79/2520	432/23355	1.86874339587691e-06	5.27876347106351e-05	3.87720592415583e-05	Adk/Afdn/Akna/Ank3/Ap3b1/Arg1/Bmp7/Btn1a1/Btn2a2/Ccl28/Ccr7/Cd300a/Cdkn2a/Cebpb/Celsr2/Cited2/Cxcl12/Cyrib/Dennd6a/Dlg1/Efna5/Efnb2/Efnb3/Epha7/Ephb4/Ets1/Fadd/Gli3/Gpam/Hes1/Icos/Igfbp2/Il12b/Il12rb1/Il20rb/Il4ra/Irak1/Irf1/Jag1/Magi1/Map2k1/Map2k5/Mdk/Mink1/Myb/Myo10/Nck2/Notch1/Nrarp/Pag1/Pcdh8/Pck1/Pde5a/Pdpn/Pik3r1/Plpp3/Ppm1f/Prkcd/Prkcz/Rap1gap/Rela/Skap1/Slc7a1/Socs1/Sox13/Src/Swap70/Tenm…	79
BP	GO:0006469	negative regulation of protein kinase activity	46/2520	209/23355	1.87766468767083e-06	5.27929443580008e-05	3.87759591314349e-05	Adar/Bmp7/Cd300a/Cdk5rap1/Cdk5rap2/Cdkn1c/Cdkn2a/Cdkn2c/Dusp26/Dusp4/Dusp6/Ephb2/Fam72a/Gadd45g/Ggnbp2/Heg1/Hhex/Igf1r/Lats2/Lrp6/Macroh2a1/Mllt1/Myocd/Nr2f2/Paqr3/Pdpk1/Ppm1f/Prkag2/Prkcd/Pten/Rasip1/Rb1/Sfrp1/Sirt1/Smcr8/Spred1/Spred2/Spry1/Spry2/Spry4/Taf7/Tfap4/Trib3/Trim27/Ubash3b/Wwtr1	46
BP	GO:2000177	regulation of neural precursor cell proliferation	31/2520	118/23355	1.90101638936533e-06	5.32020558968213e-05	3.90764480036206e-05	Adgrg1/Afdn/Appl2/Ascl1/Cdh2/Cdon/Dll4/Foxo1/Fzd3/Fzd9/Gli1/Gli3/Id2/Insm1/Lhx2/Mdk/Notch1/Optn/Pax6/Prox1/Ptn/Ptprz1/Rassf10/Rsu1/Sall1/Shcbp1/Smo/Tafa1/Tox/Trim71/Vegfc	31
BP	GO:0048665	neuron fate specification	14/2520	32/23355	1.99479627653114e-06	5.55693248462245e-05	4.08151864875495e-05	Ascl1/Atoh1/Dbx1/Dll1/Eya1/Foxa1/Gli3/Mnx1/Myt1l/Nkx2-2/Ntrk3/Olig3/Pou3f2/Sox1	14
BP	GO:0060113	inner ear receptor cell differentiation	25/2520	85/23355	2.01727794093357e-06	5.59378218024927e-05	4.10858443015827e-05	Adgrv1/Alms1/Atoh1/Cecr2/Dicer1/Dll1/Fat4/Fgf20/Fgfr1/Fgfr3/Gabrb3/Hes1/Hes5/Hey2/Jag1/Myo3a/Notch1/Pdzd7/Rbpj/Rest/Tmc1/Tshr/Tsku/Ttc8/Vangl2	25
BP	GO:0061053	somite development	27/2520	96/23355	2.09071484419897e-06	5.77094576857661e-05	4.23870954714312e-05	Abi1/Bmpr1a/Cobl/Dll1/Dll3/Foxb1/Hes7/Kat2a/Lfng/Lrp6/Mib1/Notch1/Nrarp/Pcdh8/Plxna2/Pofut1/Ptch1/Rbpj/Sema3c/Sfrp1/Smad3/Smad4/Smo/Sox11/Tmed2/Wnt1/Zeb2	27
BP	GO:0045667	regulation of osteoblast differentiation	37/2520	154/23355	2.13967831814481e-06	5.87925246962972e-05	4.31825987843771e-05	Acvr2b/Ahr/Atp6ap1/Bmp7/Bmpr1a/Cebpb/Cited1/Dlk1/Fermt2/Fgfr1/Fndc3b/Gli1/Gli3/Gnas/Id1/Id2/Igfbp5/Jag1/Mef2c/Mir204/Mir214/Mir23a/Noct/Notch1/Pdlim7/Prkd1/Ptch1/Rest/Rorb/Sfrp1/Ski/Smad3/Snai2/Sox11/Sox9/Vegfc/Wwtr1	37
BP	GO:0014855	striated muscle cell proliferation	24/2520	80/23355	2.17702846423874e-06	5.95481315218244e-05	4.37375854353846e-05	Arid2/Bmpr1a/Cdk1/Cflar/Cited2/Fgf20/Fgfr1/Fgfr2/Foxp1/Gata4/Gli1/Hey2/Mapk1/Mef2c/Meis1/Ncam1/Notch1/Ppard/Pten/Rbpj/Sirt1/Six5/Tbx2/Tgfbr3	24
BP	GO:0035051	cardiocyte differentiation	41/2520	179/23355	2.31058097733546e-06	6.29164955314994e-05	4.62116195467092e-05	Adra1a/Akap6/Bmp7/Cited2/Col14a1/Csrp3/Dicer1/Dll1/Efnb2/Fhod3/Foxp1/Frs2/Gata4/Hes1/Hey2/Itgb1/Jag1/Kat2a/Kdm6b/Lrp6/Map2k4/Mapk1/Mef2c/Mir145a/Myocd/Notch1/Nrap/Nrg1/Prox1/Rarb/Rbpj/Rest/Sema3c/Sgcd/Sirt1/Smad4/Sorbs2/Sox6/Tbx2/Tgfbr3/Vangl2	41
BP	GO:0048713	regulation of oligodendrocyte differentiation	19/2520	55/23355	2.39284697589302e-06	6.48643944810462e-05	4.76423344079149e-05	Cxcr4/Dicer1/Dlx1/Hes1/Hes5/Id2/Mdk/Mir219a-1/Mir219a-2/Mir23a/Nkx2-2/Nkx2-2os/Notch1/Olig2/Ptn/Ptprz1/Slc45a3/Sox1/Tcf7l2	19
BP	GO:0007405	neuroblast proliferation	22/2520	70/23355	2.42175422786329e-06	6.53549299439e-05	4.80026284451474e-05	Akna/Arhgef2/Ascl1/Eml1/Fgfr1/Fgfr2/Frs2/Fzd3/Fzd9/Gli3/Hhip/Lrp6/Neurod4/Notch1/Numbl/Pax6/Ptn/Smo/Sox5/Tafa1/Tead3/Vegfc	22
BP	GO:0048708	astrocyte differentiation	25/2520	86/23355	2.55472731027683e-06	6.83333034983339e-05	5.01902179541112e-05	Bin1/Cntn2/Dll1/Dll3/Fgfr3/Hes1/Hes5/Id2/Kras/Lamb2/Lrp1/Map2k1/Mapk1/Mecp2/Nkx2-2/Notch1/Ntrk3/Pax6/Plpp3/Pou3f2/Smo/Sox6/Sox9/Tlr4/Vim	25
BP	GO:0061333	renal tubule morphogenesis	25/2520	86/23355	2.55472731027683e-06	6.83333034983339e-05	5.01902179541112e-05	Dlg1/Eya1/Fat4/Fmn1/Foxd1/Gli3/Greb1l/Hes1/Hes5/Hnf1b/Lama5/Lgr4/Mef2c/Mtss1/Myc/Pax8/Pbx1/Ptch1/Sall1/Smad4/Smo/Sox9/Tcf21/Wnt1/Wnt2b	25
BP	GO:0016569	covalent chromatin modification	83/2520	464/23355	2.56821068134778e-06	6.83913373072569e-05	5.02328432827495e-05	Actl6a/Atf7ip/Aurkb/Auts2/Baz2a/Bcor/Bend3/Brd7/Brms1l/Cdk5/Chek1/Dmap1/Dnmt1/Dot1l/Dpy30/Dtx3l/Ehmt1/Eya1/Eya2/Fbl/Fendrr/H1f4/Hdac8/Jade1/Kat2a/Kat6a/Kat6b/Kat8/Kdm2a/Kdm6b/Kdm7a/Kmt2d/Kmt5b/Leo1/Lpin1/Macroh2a1/Mecp2/Mideas/Morf4l1/Msl1/Msx3/Myb/Myocd/Naa40/Nek11/Nipbl/Nr1h4/Nsd1/Ogt/Otub1/Paxip1/Phc1/Ppm1f/Prdm8/Prkcd/Prkd1/Prmt8/Pygo2/Rcor2/Rest/Rlf/Rtf1/Rybp/Setdb1/Sirt1/Sirt7/Smad4/Smarcb1…	83
BP	GO:0017015	regulation of transforming growth factor beta receptor signaling pathway	30/2520	114/23355	2.66370730971576e-06	7.06232924878585e-05	5.18721949786753e-05	Bcl9l/Chst11/Cited2/Got1/Hipk2/Lats2/Ltbp1/Myocd/Pdpk1/Pmepa1/Rasl11b/Sirt1/Ski/Smad3/Smad4/Smurf2/Spred1/Spred2/Spry1/Spry2/Tgfbr3/Thbs1/Trim33/Tsku/Vasn/Veph1/Wfikkn1/Wnt1/Zeb1/Zfyve9	30
BP	GO:0007160	cell-matrix adhesion	47/2520	218/23355	2.67631912230485e-06	7.0647812639008e-05	5.18902048167404e-05	Ajap1/Bcam/Bcl2l11/Ccl28/Ccn2/Cd36/Cdh13/Cdk5/Cdkn2a/Cntn2/Col13a1/Coro2b/Ddr1/Dmd/Eda/Efna5/Epha3/Fermt2/Fmn1/Gfus/Itga1/Itgb1/Itgb6/Itgb8/Jag1/Jam3/Limch1/Lrp1/Mink1/Pcsk5/Pdpk1/Peak1/Phldb2/Pik3r1/Ppm1f/Prkcz/Pten/S100a10/Skap1/Smad3/Src/Thbs1/Tiam1/Tmem8b/Utrn/Vegfc/Vwa2	47
BP	GO:0030336	negative regulation of cell migration	57/2520	284/23355	2.75746223570506e-06	7.24733009340743e-05	5.32310101153498e-05	Abr/Adgrg1/Adipor2/Afdn/Angpt2/Arid2/Atp1b2/Bmpr1a/Ccl28/Cd300a/Cited2/Cxcl12/Cyp1b1/Dach1/Ddt/Dll4/Dpysl3/Egfl7/Evl/Gna13/Idh2/Igfbp5/Jag1/Kank1/Krit1/Limch1/Lrp1/Map2k5/Mcc/Mecp2/Mef2c/Myocd/Nav3/Nisch/Notch1/Nr2f2/Nrg1/Patz1/Phldb2/Ppard/Pten/Ptn/Rbpj/Reck/Robo1/Sema6d/Serpinf1/Sfrp1/Spred1/Srgap2/Srgap3/Stard13/Sulf1/Tgfbr3/Thbs1/Vash1/Zmynd8	57
BP	GO:1901990	regulation of mitotic cell cycle phase transition	55/2520	271/23355	2.87710780292677e-06	7.52905483493174e-05	5.53002538744366e-05	Adamts1/Anapc11/Anapc7/Appl2/Aurkb/Brd7/Btn2a2/Bub1b/Ccnd1/Cdc14b/Cdc25b/Cdk1/Cdk5rap2/Cdkn1c/Cdkn2a/Chek1/Clspn/Ctc1/Ctdsp1/Ctdspl/Dact1/Dlg1/Dync1li1/E2f1/Fbxo31/Gen1/Id2/Jade1/Mad2l1bp/Mdm2/Mecp2/Mir124a-1/Mir124a-3/Myo16/Nek11/Nek6/Neurog1/Npm2/Pbx1/Pdpn/Plk3/Plrg1/Pten/Rb1/Rbl1/Rbm38/Rnaseh2b/Rpl17/Spdl1/Tex14/Tfap4/Tpra1/Trim39/Usp47/Zfp36l1	55
BP	GO:0070371	ERK1 and ERK2 cascade	64/2520	332/23355	2.91489143111916e-06	7.59505116427384e-05	5.57849911817632e-05	Adra1a/Atp6ap1/Bmper/Btn2a2/Ccn2/Cd36/Cflar/Chrna10/Chrna7/Cxcl12/Cxcr4/Dcc/Ddt/Dlg1/Dmd/Dusp26/Dusp4/Dusp6/E130311K13Rik/Ece1/Ednra/Epha7/Ephb2/Esr2/Ezr/F2r/Fbxw7/Fermt2/Fgf20/Fgfbp3/Fgfr2/Fgfr3/Fgfr4/Frs2/Gata4/Lrp1/Map2k1/Mapk1/Myc/Notch1/Npsr1/P2ry1/Prkcz/Pten/Rap1a/Rapgef2/Smad4/Sox9/Spred1/Spred2/Spry1/Spry2/Spry4/Src/Sstr4/Tiam1/Tlr4/Tnfsf11/Tnip1/Tpbg/Trpv4/Wnk2/Ywhaz/Zfp36l1	64
BP	GO:0051147	regulation of muscle cell differentiation	35/2520	144/23355	3.0093500860885e-06	7.8075198585429e-05	5.73455552885533e-05	Akap6/Bmpr1a/Csrp3/Cth/Cyp26b1/Dll1/Dnmt1/Efnb2/Fbxo22/Fgfr2/Foxp1/Frs2/Id2/Kat2a/Lmod3/Mdm2/Mecp2/Med28/Mef2c/Myocd/Nfatc3/Notch1/Nrg1/Prox1/Ptbp1/Rbm24/Rbm38/Sirt1/Smad4/Sox6/Tmsb4x/Trim32/Tshz3/Ybx1/Zeb1	35
BP	GO:0055017	cardiac muscle tissue growth	29/2520	109/23355	3.06154885317876e-06	7.90900120404513e-05	5.80909269577508e-05	Adra1a/Akap6/Arid2/Bmpr1a/Cdk1/Cited2/Col14a1/Fgf20/Fgfr1/Fgfr2/Foxp1/Gata4/Gli1/Heg1/Hey2/Map2k4/Mapk1/Mef2c/Meis1/Myocd/Ncam1/Notch1/Pten/Rbpj/S1pr1/Sirt1/Sorbs2/Tbx2/Tgfbr3	29
BP	GO:0048566	embryonic digestive tract development	14/2520	33/23355	3.12067526974077e-06	8.02743915131189e-05	5.8960843394251e-05	Fgfr2/Gata4/Gli3/Hnf1b/Id2/Myb/Nipbl/Pcsk5/Pkdcc/Rarb/Sall1/Sox11/Tcf21/Tcf7l2	14
BP	GO:0060675	ureteric bud morphogenesis	22/2520	71/23355	3.15369991533901e-06	8.0780152492476e-05	5.93323204411238e-05	Dlg1/Eya1/Fat4/Fmn1/Foxd1/Gli3/Greb1l/Hes1/Hnf1b/Lama5/Lgr4/Myc/Pax8/Pbx1/Ptch1/Sall1/Smad4/Smo/Sox9/Tcf21/Wnt1/Wnt2b	22
BP	GO:0007015	actin filament organization	80/2520	445/23355	3.18139010010333e-06	8.11455829330153e-05	5.96007259259864e-05	4930544G11Rik/Abi1/Actn4/Alms1/Arhgap12/Arhgap18/Arhgef18/Arhgef2/Asap3/Bag4/Bin1/Cald1/Ccn2/Cobl/Coro2b/Coro6/Cyrib/Diaph2/Diaph3/Dlg1/Dpysl3/Efs/Elmo1/Enah/Ermn/Evl/Ezr/Fat1/Fermt2/Fhdc1/Fhod3/Flii/Fmn1/Gas2l1/Gmfb/Id1/Kank1/Kbtbd13/Lima1/Limch1/Lmod3/Marcks/Micall2/Mtss1/Myo1e/Nck2/Nrap/Pacsin1/Pakap/Phldb2/Pik3r1/Plekhg2/Ppfia1/Ppm1f/Ppp1r9a/Prex1/Prkcd/Prox1/Rac3/Rapgef3/Rnd2/Rnd3/S100a10/S1…	80
BP	GO:0021515	cell differentiation in spinal cord	20/2520	61/23355	3.31138270342262e-06	8.41063379923939e-05	6.17753748033464e-05	Abt1/Ascl1/Dbx1/Dicer1/Dll4/Foxn4/Gli3/Lhx4/Mir17/Mnx1/Nkx2-2/Olig2/Olig3/Ptch1/Scyl3/Sox1/Sox13/Sox6/Tctn1/Wnt1	20
BP	GO:0001838	embryonic epithelial tube formation	37/2520	157/23355	3.48228319788718e-06	8.80769955281505e-05	6.46917882787408e-05	Bmp7/Brd2/Cecr2/Celsr1/Cited2/Cobl/Dvl3/Enah/Fzd3/Hes5/Hnf1b/Ift52/Kat2a/Kdm2a/Lhx2/Lrp6/Map3k7/Mib1/Mthfd1l/Opa1/Pax8/Ptch1/Ret/Rps7/Sall1/Sfrp1/Shroom3/Ski/Sox11/Sox9/Tctn1/Tead2/Tmed2/Trim71/Vangl2/Vasp/Zeb2	37
BP	GO:0072088	nephron epithelium morphogenesis	24/2520	82/23355	3.53043920697858e-06	8.85715658980977e-05	6.50550459201908e-05	Cited1/Dlg1/Eya1/Fat4/Fmn1/Foxd1/Gli3/Greb1l/Hes1/Hes5/Hnf1b/Lama5/Lgr4/Myc/Pax8/Pbx1/Ptch1/Sall1/Smad4/Smo/Sox9/Tcf21/Wnt1/Wnt2b	24
BP	GO:2000027	regulation of animal organ morphogenesis	33/2520	133/23355	3.53114100602838e-06	8.85715658980977e-05	6.50550459201908e-05	Ajap1/Bmp7/Bmpr1a/Celsr1/Celsr3/Cited2/Dact1/Dicer1/Dvl3/Ednra/Etv5/Fgfr1/Fgfr4/Frs2/Fzd3/Lgr4/Lrp6/Mllt3/Pax8/Pax9/Rbpj/Robo1/Robo2/Sall1/Sapcd2/Sfrp1/Smo/Snai2/Sox9/Spry1/Sulf1/Vangl2/Wnt2b	33
BP	GO:0034329	cell junction assembly	78/2520	432/23355	3.5563958787249e-06	8.883641771443e-05	6.5249577279085e-05	Actn4/Adgrl2/Afdn/Arhgef9/Asic2/Cdh11/Cdh2/Cdh22/Cdh6/Cdh7/Cdk5/Cldn11/Cldn22/Cldn34c1/Cldn34d/Cldn4/Cldn9/Clstn1/Coro2b/Dlg1/Efna5/Efnb2/Epha3/Epha7/Ephb2/Fermt2/Flrt3/Fmn1/Gabrb3/Gabrg2/Gpc6/Gpm6a/Heg1/Il1rapl2/Itgb1/Jam3/Limch1/Lrp1/Lrp4/Lrrtm1/Lrrtm3/Lrtm1/Mecp2/Mef2c/Micall2/Nectin1/Nedd4l/Nfasc/Nr1h4/Nrg1/Nrxn3/Ntn1/Ntrk1/Ntrk3/Pard3/Pdpk1/Peak1/Phldb2/Pik3r1/Plxnb1/Pmp22/Ppm1f/Ppp1r9a/Pten…	78
BP	GO:0001756	somitogenesis	23/2520	77/23355	3.82366846824025e-06	9.51196538704209e-05	6.98645596666119e-05	Abi1/Bmpr1a/Cobl/Dll1/Dll3/Foxb1/Hes7/Kat2a/Lfng/Lrp6/Mib1/Notch1/Nrarp/Pcdh8/Plxna2/Pofut1/Rbpj/Sema3c/Sfrp1/Smad3/Smad4/Tmed2/Zeb2	23
BP	GO:0003012	muscle system process	75/2520	412/23355	4.00117989908807e-06	9.91275921720793e-05	7.28083555407828e-05	Adk/Adra1a/Adra2b/Akap6/Ank2/Arhgap42/Atp2a2/Bbs2/Bin1/Cacna2d1/Cacnb2/Cald1/Casq2/Ccn2/Cflar/Col14a1/Csrp3/Cxcr4/Dlg1/Dmd/Ece1/Ednra/Ednrb/F2r/Fbxo32/Foxo1/Foxp1/Gaa/Gata4/Gatm/Glra1/Hcn4/Hey2/Igfbp5/Inpp5f/Kbtbd13/Kcnd3/Kcnh2/Kcnj2/Kcnq1/Lmod3/Map2k1/Map2k4/Mef2c/Mylk/Myocd/Myoz1/Nedd4l/Neurog1/Nfatc3/Notch1/Nup155/P2ry1/Pde4b/Pde5a/Scn1a/Sgcd/Sirt1/Smad3/Smad4/Snta1/Sorbs2/Sri/Srsf1/Sstr2/Sulf…	75
BP	GO:0072148	epithelial cell fate commitment	10/2520	18/23355	4.05649713990655e-06	0.000100087858003	7.35136624538166e-05	Atoh1/Dll1/Fgfr3/Gata4/Nkx2-2/Notch1/Nr2f2/Pdpn/Prox1/Rbpj	10
BP	GO:0072171	mesonephric tubule morphogenesis	22/2520	72/23355	4.08155581402544e-06	0.00010029676786904	7.3667104936069e-05	Dlg1/Eya1/Fat4/Fmn1/Foxd1/Gli3/Greb1l/Hes1/Hnf1b/Lama5/Lgr4/Myc/Pax8/Pbx1/Ptch1/Sall1/Smad4/Smo/Sox9/Tcf21/Wnt1/Wnt2b	22
BP	GO:0021799	cerebral cortex radially oriented cell migration	15/2520	38/23355	4.11857163162048e-06	0.000100796621510712	7.40342430947163e-05	Adgrg1/Cdk5/Cdk5r1/Cul5/Dixdc1/Gli3/Lrp8/Ndel1/P2ry12/Pou3f2/Socs7/Srgap2/Sun1/Syne2/Zmiz1	15
BP	GO:0045930	negative regulation of mitotic cell cycle	48/2520	228/23355	4.23061863225431e-06	0.000103087230862521	7.57166757699905e-05	Aurkb/Bmp7/Brd7/Brinp2/Brinp3/Btg1/Btg3/Btn2a2/Bub1b/Ccnd1/Cdc14b/Cdk1/Cdk5rap2/Cdkn1c/Chek1/Clspn/Ctdsp1/Ctdspl/Dact1/Dclre1b/Dlg1/Dync1li1/Fbxo31/Fgfr2/Fgfr3/Fzd3/Gen1/Jade1/Mad2l1bp/Mcph1/Mdm2/Myo16/Nek11/Plk3/Pten/Ptpn3/Rb1/Rbl1/Rbm38/Smad3/Spdl1/Stk33/Tex14/Tpra1/Trim39/Usp47/Ythdc2/Zfp36l1	48
BP	GO:0030857	negative regulation of epithelial cell differentiation	18/2520	52/23355	4.24627303304677e-06	0.000103087230862521	7.57166757699905e-05	Ccnd1/Cited1/Dll1/Foxp1/Foxp4/Hes1/Hes5/Id1/Jag1/Notch1/Sall1/Smo/Sox9/Spred1/Spred2/Spry1/Spry2/Zeb1	18
BP	GO:0060348	bone development	49/2520	235/23355	4.48135661690419e-06	0.000108359202996743	7.95888935162184e-05	Abi1/Ano6/Atp6ap1/Bbx/Chsy1/Cited2/Col13a1/Col2a1/Ctc1/Cyp26b1/Dhrs3/Dym/Ext1/Fat4/Fbxw7/Fgfr2/Fgfr3/Foxn3/Gli3/Gnas/Insig2/Itgb6/Kat2a/Lrp6/Map3k7/Mcph1/Mef2c/Meis1/Neurog1/Plxnb1/Rarb/Serpinh1/Setdb1/Sik3/Ski/Sox9/Src/Sulf1/Sulf2/Thbs1/Tifab/Tmem38b/Tnfsf11/Trpv4/Vkorc1/Wasf2/Wnt1/Xylt1/Zfp385a	49
BP	GO:0009798	axis specification	26/2520	94/23355	4.5005815211701e-06	0.000108390499185152	7.96118802948017e-05	Bcor/Bmpr1a/Cited1/Cited2/Cobl/Dll1/Frs2/Hey2/Hhex/Lrp6/Neurog1/Notch1/Nrarp/Pax6/Peg12/Pgap1/Ptch1/Sfrp1/Ski/Smad4/Smo/Tcf7l1/Tifab/Tmed2/Ttc8/Wnt1	26
BP	GO:0048013	ephrin receptor signaling pathway	14/2520	34/23355	4.77876163679229e-06	0.000114633389263529	8.41972288387213e-05	Cdk5r1/Efna5/Efnb2/Efnb3/Epha3/Epha5/Epha7/Ephb2/Ephb4/Nck2/Notch1/Rbpj/Sipa1l1/Tiam1	14
BP	GO:0055023	positive regulation of cardiac muscle tissue growth	16/2520	43/23355	4.9188517230895e-06	0.000117490586438119	8.62958153490901e-05	Akap6/Bmpr1a/Cdk1/Fgfr1/Fgfr2/Gata4/Gli1/Hey2/Mapk1/Mef2c/Ncam1/Notch1/Rbpj/Sirt1/Tbx2/Tgfbr3	16
BP	GO:0045787	positive regulation of cell cycle	68/2520	365/23355	4.95561382631945e-06	0.000117490586438119	8.62958153490901e-05	Adamts1/Anapc11/Anapc7/Ascl1/Asns/Aurkb/Bcl2l11/Ccdc57/Ccn2/Ccnd1/Cdc14b/Cdc25b/Cdk1/Cdk5r1/Cdk5rap1/Cdkn2a/Celf1/Chek1/Cited2/Ddx11/Dync1li1/Dynlt3/Eif4e/Eif4ebp1/Fgfr1/Fgfr2/Foxa1/Fzd9/Gata4/Gen1/Gli1/Hes1/Id2/Igf1r/Insm1/Lfng/Lgmn/Lrp6/Macroh2a1/Mad2l1bp/Mapre3/Mdm2/Mecp2/Meis2/Mir124a-1/Mir124a-3/Myc/Neurog1/Nipbl/Npm2/Nudt16/Pbx1/Pebp1/Plrg1/Prox1/Psrc1/Rad23a/Rb1/Rbm38/Rpl17/Spdya/Src/Srpk2…	68
BP	GO:0030048	actin filament-based movement	32/2520	129/23355	4.95617858423829e-06	0.000117490586438119	8.62958153490901e-05	Actn4/Akap6/Ank2/Atp2a2/Bin1/Cacna2d1/Cacnb2/Casq2/Dlg1/Evl/Gata4/Hcn4/Kcnd3/Kcnh2/Kcnj2/Kcnq1/Limch1/Myh9/Myo1e/Nedd4l/Nup155/Pard3/Parva/Pde4b/Pdpn/Scn1a/Sgcd/Snta1/Sri/Syne2/Uty/Wasf2	32
BP	GO:0097581	lamellipodium organization	25/2520	89/23355	5.04810833775931e-06	0.000118815352308981	8.72688443758269e-05	Abi1/Ablim2/Arhgef4/Arhgef7/Auts2/Cdh13/Fgd4/Itgb1/Kank1/Nck2/P2ry12/Pdpn/Pik3r1/Pmp22/Rreb1/S1pr1/Snx2/Src/Srgap2/Twf2/Vav2/Vav3/Wasf2/Wasf3/Wnt1	25
BP	GO:1901653	cellular response to peptide	59/2520	303/23355	5.05137229833052e-06	0.000118815352308981	8.72688443758269e-05	Abcc1/Akt3/Appl2/Arhgef2/Bcar3/Cacna2d1/Cacnb1/Cd36/Cdk5/Crhr1/Csrp3/Ddx11/Echdc3/Eif4ebp1/Foxo1/Gpam/Igf1r/Insig2/Irf1/Kank1/Lgmn/Lhcgr/Lpin1/Lrp1/Mdm2/Ndel1/Nr1h4/Ogt/Opa1/Pck1/Pck2/Pdpk1/Pik3r1/Pik3r3/Prkcd/Prkcz/Pten/Rab15/Rab8b/Rela/Sh2b2/Sik2/Sirt1/Slc2a4/Slc39a14/Socs1/Socs3/Socs7/Src/Stxbp4/Tlr4/Trib3/Tshr/Vamp2/Vim/Vwa2/Ybx1/Zfp106/Zfp36l1	59
BP	GO:0048813	dendrite morphogenesis	41/2520	185/23355	5.54420622328893e-06	0.000129902041161944	9.54119210519491e-05	Abi1/Afdn/Caprin1/Caprin2/Cdk5/Cdk5r1/Celsr2/Chrna7/Dact1/Elavl4/Epha5/Ephb2/Fbxo31/Fmn1/Id1/Igf2bp1/Itgb1/Kalrn/Kif1a/Lrp4/Lrp8/Lzts1/Lzts3/Mink1/Nedd4l/Numbl/Opa1/Ppp1r9a/Pten/Ptn/Ptprz1/Rapgef2/Rbfox2/Robo1/Septin7/Sh3glb1/Sipa1l1/Slitrk5/Tiam1/Tpbg/Trak1	41
BP	GO:0021872	forebrain generation of neurons	24/2520	84/23355	5.61311719574933e-06	0.000131008855012759	9.62248662128456e-05	Ascl1/B2m/Dclk2/Dicer1/Dlx1/Fgfr1/Fgfr2/Gbx2/Gli3/Hes1/Hes5/Lrp6/Nrp2/Pax6/Prox1/Rapgef2/Robo1/Robo2/Sall1/Sox1/Tfap2c/Uncx/Zmiz1/Zswim6	24
BP	GO:0021795	cerebral cortex cell migration	18/2520	53/23355	5.78443339528447e-06	0.000134488076440364	9.87803241348578e-05	Adgrg1/Cdk5/Cdk5r1/Cul5/Dixdc1/Fgfr1/Gli3/Lrp6/Lrp8/Ndel1/P2ry12/Pou3f2/Robo1/Socs7/Srgap2/Sun1/Syne2/Zmiz1	18
BP	GO:0035850	epithelial cell differentiation involved in kidney development	15/2520	39/23355	6.0264240101204e-06	0.000139577521613708	0.000102518477413542	Cited1/Ext1/Fat4/Jag1/Lamb2/Mef2c/Mtss1/Myo1e/Notch1/Pax8/Prkx/Prom1/Sall1/Smo/Wwtr1	15
BP	GO:0070372	regulation of ERK1 and ERK2 cascade	60/2520	312/23355	6.34025289608055e-06	0.000146285605942011	0.000107445507093884	Adra1a/Atp6ap1/Bmper/Btn2a2/Ccn2/Cd36/Cflar/Chrna10/Chrna7/Cxcl12/Cxcr4/Dcc/Ddt/Dlg1/Dmd/Dusp26/Dusp4/Dusp6/E130311K13Rik/Ece1/Ednra/Epha7/Ephb2/Esr2/Ezr/F2r/Fbxw7/Fermt2/Fgf20/Fgfbp3/Fgfr2/Fgfr3/Fgfr4/Frs2/Gata4/Lrp1/Map2k1/Notch1/Npsr1/P2ry1/Prkcz/Pten/Rap1a/Rapgef2/Smad4/Spred1/Spred2/Spry1/Spry2/Spry4/Src/Sstr4/Tiam1/Tlr4/Tnfsf11/Tnip1/Tpbg/Trpv4/Wnk2/Ywhaz	60
BP	GO:0045860	positive regulation of protein kinase activity	78/2520	439/23355	6.56518797419856e-06	0.000150899472638898	0.000110834352111945	Acvr2b/Adra1a/Adra2b/Akap6/Bora/Cacul1/Camkk1/Ccnd1/Ccr7/Cd300a/Cdc25b/Cdk5/Cdk5r1/Cdk5rap1/Chrna7/Clspn/Cops8/Dlg1/Dvl3/Ercc6/Ern2/F2r/Fbxw7/Fermt2/Fgd2/Fgd4/Fgfr1/Frs2/Fzd8/Gadd45g/Il12b/Inava/Ins1/Irak1/Itga1/Kitl/Kras/Ksr1/Lrp8/Map2k1/Map2k4/Map2k5/Map3k9/Mapre3/Mink1/Nrg1/Ntrk3/Pde5a/Pdpk1/Ppp1r9a/Prkag2/Prkcd/Prkcz/Prox1/Psrc1/Rap1a/Rapgef2/Ret/Robo1/Sash1/Sirt1/Socs1/Spag9/Spdya/Src/Stk39/…	78
BP	GO:0021879	forebrain neuron differentiation	22/2520	74/23355	6.71641933321252e-06	0.000153790738141173	0.00011295796151312	Ascl1/B2m/Dclk2/Dicer1/Dlx1/Fgfr1/Fgfr2/Gbx2/Hes1/Hes5/Nrp2/Pax6/Prox1/Rapgef2/Robo1/Robo2/Sall1/Sox1/Tfap2c/Uncx/Zmiz1/Zswim6	22
BP	GO:0051271	negative regulation of cellular component movement	59/2520	306/23355	6.93782639949442e-06	0.000158120856925097	0.000116138396153421	Abr/Actn4/Adgrg1/Adipor2/Afdn/Angpt2/Arid2/Atp1b2/Bin1/Bmpr1a/Ccl28/Cd300a/Cited2/Cxcl12/Cyp1b1/Dach1/Ddt/Dll4/Dpysl3/Egfl7/Evl/Gna13/Idh2/Igfbp5/Jag1/Kank1/Krit1/Limch1/Lrp1/Map2k5/Mcc/Mecp2/Mef2c/Myocd/Nav3/Nisch/Notch1/Nr2f2/Nrg1/Patz1/Phldb2/Ppard/Pten/Ptn/Rbpj/Reck/Robo1/Sema6d/Serpinf1/Sfrp1/Spred1/Srgap2/Srgap3/Stard13/Sulf1/Tgfbr3/Thbs1/Vash1/Zmynd8	59
BP	GO:0050919	negative chemotaxis	16/2520	44/23355	6.95784085063287e-06	0.000158120856925097	0.000116138396153421	Lgr4/Lrtm1/Nrg1/Nrp2/Ntn1/Plxna4/Robo1/Robo2/Sema3c/Sema3d/Sema3f/Sema4b/Sema6d/Slit1/Slit3/Unc5c	16
BP	GO:0021846	cell proliferation in forebrain	14/2520	35/23355	7.1748124122553e-06	0.000162440977648252	0.00011931148730492	Akna/Dixdc1/Fgfr1/Fgfr2/Gli3/Hhex/Igf2bp1/Kif1a/Ncor2/Numbl/Pax6/Pou3f2/Tacc1/Zeb2	14
BP	GO:0072175	epithelial tube formation	38/2520	168/23355	7.28048580808883e-06	0.000164218420559317	0.000120617003686248	Bmp7/Brd2/Cecr2/Celsr1/Cited2/Cobl/Dvl3/Enah/Fgfr2/Fzd3/Hes5/Hnf1b/Ift52/Kat2a/Kdm2a/Lhx2/Lrp6/Map3k7/Mib1/Mthfd1l/Opa1/Pax8/Ptch1/Ret/Rps7/Sall1/Sfrp1/Shroom3/Ski/Sox11/Sox9/Tctn1/Tead2/Tmed2/Trim71/Vangl2/Vasp/Zeb2	38
BP	GO:0007162	negative regulation of cell adhesion	57/2520	293/23355	7.45694665737272e-06	0.000167573392356201	0.000123081201333587	Actn4/Ajap1/Akna/Angpt2/Arg1/Btn1a1/Btn2a2/Ccl28/Cd300a/Cdh13/Cdkn2a/Cebpb/Coro2b/Cxcl12/Cyp1b1/Dlg1/Efna5/Epha5/Gli3/Il20rb/Il4ra/Irf1/Jag1/Jam3/Kank1/Lrp1/Map2k1/Map2k5/Mdk/Notch1/Nrarp/Pag1/Pde5a/Phldb2/Pik3r1/Plxna2/Plxna4/Plxnb1/Ppm1f/Prkcd/Pten/Ptprz1/Snai2/Socs1/Spock1/Spry4/Src/Swap70/Thbs1/Tmem131l/Trpv4/Ubash3b/Vsir/Wnk1/Wnt1/Zc3h8/Zfp608	57
BP	GO:0007519	skeletal muscle tissue development	43/2520	200/23355	7.51318505726707e-06	0.000168211865448813	0.000123550154275058	Ankrd33/Bcl9/Bcl9l/Cdk5/Cdon/Cflar/Cited2/Col19a1/Cyp26b1/Dll1/Dmd/Fbxo22/Flnb/Foxp1/Foxp2/Gata4/Gpc1/Gpcpd1/Klhl41/Lmod3/Mef2c/Meg3/Mir214/Myc/Myocd/Myoz1/Nfatc3/Notch1/Nr2f2/Pmp22/Popdc3/Psma6/Rb1/Rbm24/Rcan1/Ski/Smo/Sox11/Svil/Tcf21/Tcf7l2/Tsc22d3/Zbtb18	43
BP	GO:0001658	branching involved in ureteric bud morphogenesis	20/2520	64/23355	7.57286605425743e-06	0.000168301379772008	0.000123615901768026	Dlg1/Eya1/Fat4/Foxd1/Gli3/Greb1l/Hnf1b/Lama5/Lgr4/Myc/Pax8/Pbx1/Ptch1/Sall1/Smad4/Smo/Sox9/Tcf21/Wnt1/Wnt2b	20
BP	GO:0060038	cardiac muscle cell proliferation	20/2520	64/23355	7.57286605425743e-06	0.000168301379772008	0.000123615901768026	Arid2/Bmpr1a/Cdk1/Cited2/Fgf20/Fgfr1/Fgfr2/Foxp1/Gata4/Gli1/Hey2/Mapk1/Mef2c/Meis1/Ncam1/Notch1/Pten/Rbpj/Tbx2/Tgfbr3	20
BP	GO:0040037	negative regulation of fibroblast growth factor receptor signaling pathway	10/2520	19/23355	7.7327846162362e-06	0.000170963992704767	0.000125571567842707	Apln/Gpc1/Ofd1/Spry1/Spry2/Spry4/Sulf1/Sulf2/Tcf7l2/Thbs1	10
BP	GO:0072078	nephron tubule morphogenesis	23/2520	80/23355	7.79190572520748e-06	0.000170963992704767	0.000125571567842707	Dlg1/Eya1/Fat4/Fmn1/Foxd1/Gli3/Greb1l/Hes1/Hes5/Hnf1b/Lama5/Lgr4/Myc/Pax8/Pbx1/Ptch1/Sall1/Smad4/Smo/Sox9/Tcf21/Wnt1/Wnt2b	23
BP	GO:0046622	positive regulation of organ growth	19/2520	59/23355	7.795733959942e-06	0.000170963992704767	0.000125571567842707	Acacb/Akap6/Bmpr1a/Cdk1/Fgfr1/Fgfr2/Gata4/Gli1/Hey2/Mapk1/Mef2c/Ncam1/Notch1/Prox1/Rbpj/Sirt1/Smo/Tbx2/Tgfbr3	19
BP	GO:0048546	digestive tract morphogenesis	18/2520	54/23355	7.80580016319531e-06	0.000170963992704767	0.000125571567842707	Acvr2b/Dact1/Fgfr2/Fgfr3/Foxp4/Gata4/Gli3/Hnf1b/Id2/Nipbl/Notch1/Sfrp1/Smad3/Sox11/Stx2/Tcf21/Tcf7l2/Vangl2	18
BP	GO:0001570	vasculogenesis	26/2520	97/23355	8.41485784616582e-06	0.000182977754244865	0.00013439557135603	Asb4/Cited1/Cited2/Egfl7/Fbxw7/Fgfr1/Fgfr2/Gata4/Heg1/Hey2/Hhex/Itgb8/Junb/Myo1e/Myocd/Notch1/Paxip1/Rap1a/Rapgef2/Rasip1/Smo/Spred1/Tead2/Tgfbr3/Zfp36l1/Zmiz1	26
BP	GO:0070252	actin-mediated cell contraction	26/2520	97/23355	8.41485784616582e-06	0.000182977754244865	0.00013439557135603	Akap6/Ank2/Atp2a2/Bin1/Cacna2d1/Cacnb2/Casq2/Dlg1/Gata4/Hcn4/Kcnd3/Kcnh2/Kcnj2/Kcnq1/Limch1/Nedd4l/Nup155/Pard3/Parva/Pde4b/Pdpn/Scn1a/Sgcd/Snta1/Sri/Uty	26
BP	GO:0048738	cardiac muscle tissue development	52/2520	261/23355	9.17974078554316e-06	0.000198894383686768	0.000146086197447353	Adra1a/Akap6/Arid2/Bmp7/Bmpr1a/Cdk1/Chd7/Cited2/Col14a1/Csrp3/Dicer1/Dll1/Dll4/Efnb2/Fadd/Fgf20/Fgfr1/Fgfr2/Fhod3/Foxp1/Frs2/Gata4/Gli1/Heg1/Hey2/Id2/Itgb1/Kat2a/Kdm6b/Lrp6/Map2k4/Mapk1/Mef2c/Meis1/Myocd/Ncam1/Notch1/Nrap/Nrg1/Prox1/Ptcd2/Pten/Rarb/Rbpj/S1pr1/Sgcd/Sirt1/Smad4/Sorbs2/Sox6/Tbx2/Tgfbr3	52
BP	GO:0043547	positive regulation of GTPase activity	47/2520	228/23355	9.55814009733385e-06	0.000206353417458511	0.000151564792972008	Abr/Afdn/Arhgap29/Arhgap42/Arhgef7/Asap1/Asap3/Bcar3/Bin1/Ccr7/Dennd1a/Dvl3/F2r/Fermt2/Gmip/Gnas/Iqsec1/Itgb1/Kalrn/Map2k1/Ndel1/Ntrk1/Ntrk3/Plxnb1/Prex1/Rabgap1/Rap1a/Rap1gap/Rapgef2/Rapgef3/Rgs8/Rsu1/S100a10/S1pr1/Sgsm1/Sgsm2/Sipa1/Sipa1l1/Sipa1l2/Snx13/Srgap2/Tbc1d1/Tbc1d13/Tbc1d2/Tbc1d20/Tbc1d30/Tiam1	47
BP	GO:0002064	epithelial cell development	52/2520	262/23355	1.02703882638894e-05	0.000220480575570791	0.000161941067913038	Afdn/Cdh2/Cftr/Clock/Col18a1/Cxcr4/Dicer1/Dll1/Dmd/Esr2/Ezr/Fat1/Fgfr1/Fgfr2/Fgfr3/Flnb/Foxa1/Frs2/Heg1/Id1/Insm1/Jag1/Lamb2/Mir214/Msn/Myo1e/Myo3a/Nkx2-2/Notch1/Ntrk1/Palld/Pard3/Pax6/Pdpk1/Pdzd7/Prdm1/Prox1/Psap/Rap1a/Rapgef2/Rapgef3/Rarb/Rest/Shroom3/Slc9a4/Smo/Sox9/Src/Tbc1d20/Tfap2c/Tmc1/Vim	52
BP	GO:0043392	negative regulation of DNA binding	17/2520	50/23355	1.02854462052875e-05	0.000220480575570791	0.000161941067913038	Ankrd33/E2f1/Fbxw7/Hey2/Id1/Id2/Ilrun/Lhx2/Rest/Sirt1/Smo/Sox11/Sri/Tfap4/Tnks/Wfikkn1/Zfp462	17
BP	GO:0070306	lens fiber cell differentiation	14/2520	36/23355	1.05770793493694e-05	0.000225930899883174	0.00016594428378516	Cdkn1c/Fgfr2/Fgfr3/Frs2/Ntrk3/Prox1/Smad3/Spred1/Spred2/Spry1/Spry2/Tbc1d20/Vim/Zeb2	14
BP	GO:0044843	cell cycle G1/S phase transition	43/2520	203/23355	1.11219350874701e-05	0.000236732738041397	0.000173878140099885	Adamts1/Appl2/Brd7/Btn2a2/Cacul1/Ccnd1/Cdk15/Cdk5/Cdkn2a/Cdkn2c/Ctdsp1/Ctdspl/Dact1/Dlg1/E2f1/E2f6/Eif4e/Eif4ebp1/Esrrb/Fbxo31/Gli1/Id2/Itgb1/Jade1/Lats2/Mdm2/Mn1/Myb/Myo16/Pdpn/Plk3/Plpp2/Plrg1/Pten/Rb1/Rbl1/Rbm38/Rpl17/Spdya/Stxbp4/Tcim/Trim39/Trim71	43
BP	GO:2000146	negative regulation of cell motility	57/2520	297/23355	1.13573715713631e-05	0.000240895828592595	0.000176935893953867	Abr/Adgrg1/Adipor2/Afdn/Angpt2/Arid2/Atp1b2/Bmpr1a/Ccl28/Cd300a/Cited2/Cxcl12/Cyp1b1/Dach1/Ddt/Dll4/Dpysl3/Egfl7/Evl/Gna13/Idh2/Igfbp5/Jag1/Kank1/Krit1/Limch1/Lrp1/Map2k5/Mcc/Mecp2/Mef2c/Myocd/Nav3/Nisch/Notch1/Nr2f2/Nrg1/Patz1/Phldb2/Ppard/Pten/Ptn/Rbpj/Reck/Robo1/Sema6d/Serpinf1/Sfrp1/Spred1/Srgap2/Srgap3/Stard13/Sulf1/Tgfbr3/Thbs1/Vash1/Zmynd8	57
BP	GO:0009791	post-embryonic development	32/2520	134/23355	1.15820827357119e-05	0.000244803112368455	0.000179805759953009	Acvr2b/Ahr/Arid5b/Asl/Bcl2l11/Chst11/Dicer1/Dlk1/Fendrr/Fgfr2/Foxp2/Gabrg2/Gnas/Heg1/Invs/Kcnj1/Mecom/Mecp2/Meg3/Mir23a/Mnx1/Myo1e/Myt1/Plekha1/Prdm1/Schip1/Sema3c/Slc18a2/Sox6/Szt2/Tcf7l2/Terc	32
BP	GO:0051101	regulation of DNA binding	30/2520	122/23355	1.16363545342544e-05	0.000245093251427065	0.00018001886457174	Ankrd33/Ddrgk1/Dot1l/E2f1/Fbxw7/Hes1/Hey2/Hipk2/Id1/Id2/Ilrun/Lhx2/Myc/Myocd/Nsd1/Pax6/Rb1/Rest/Runx1t1/Sirt1/Ski/Smo/Sox11/Sri/Tfap4/Tlr4/Tnks/Wfikkn1/Zbtb7c/Zfp462	30
BP	GO:0090092	regulation of transmembrane receptor protein serine/threonine kinase signaling pathway	50/2520	250/23355	1.2114765771357e-05	0.000254283885721712	0.000186769305641754	Acvr2b/Bcl9l/Bmp7/Bmper/Bmpr1a/Chst11/Cited2/Dlx1/Foxd1/Gata4/Got1/Grem2/Hes1/Hes5/Hipk2/Lats2/Ltbp1/Myocd/Notch1/Pdpk1/Pelo/Pmepa1/Rasl11b/Rbpj/Rbpms/Sfrp1/Sirt1/Ski/Skor1/Smad3/Smad4/Smurf2/Sox11/Spred1/Spred2/Spry1/Spry2/Sulf1/Tcf7l2/Tgfbr3/Thbs1/Trim33/Tsku/Vasn/Veph1/Vsir/Wfikkn1/Wnt1/Zeb1/Zfyve9	50
BP	GO:0060041	retina development in camera-type eye	39/2520	178/23355	1.23079152910235e-05	0.00025744411049909	0.000189090463294617	Acvr2b/Alms1/Arl6/Casz1/Cdon/Celf4/Chd7/Cyp1b1/Dll1/Dll4/Dlx1/Fat3/Fjx1/Foxn4/Gnat1/Gpm6a/Hipk2/Lamb2/Lhx2/Lpcat1/Lrp6/Mfsd2a/Miat/Mir124a-1/Mir218-2/Mir23a/Nectin1/Neurod4/Pax6/Prom1/Prox1/Ptn/Rarb/Rorb/Ski/Sox9/Tspan12/Ttc8/Zhx2	39
BP	GO:0001837	epithelial to mesenchymal transition	34/2520	147/23355	1.30555828845571e-05	0.000272141374266027	0.000199885475887702	Akna/Bcl9l/Bmp7/Epha3/Fermt2/Fgfr1/Fgfr2/Foxa1/Hey2/Jag1/Lrp6/Mdk/Myocd/Notch1/Pdpn/Phldb2/Pten/Rbpj/Sfrp1/Smad3/Smad4/Snai1/Snai2/Sox9/Spred1/Spred2/Spry1/Spry2/Tcf7l2/Tgfbr3/Tiam1/Vangl2/Vasn/Wwtr1	34
BP	GO:0001841	neural tube formation	32/2520	135/23355	1.36284352759482e-05	0.000283106155474595	0.000207939012457767	Bmp7/Brd2/Cecr2/Celsr1/Cited2/Cobl/Dvl3/Enah/Fzd3/Ift52/Kat2a/Kdm2a/Lhx2/Lrp6/Map3k7/Mib1/Mthfd1l/Opa1/Ptch1/Rps7/Sall1/Sfrp1/Shroom3/Ski/Sox11/Tctn1/Tead2/Tmed2/Trim71/Vangl2/Vasp/Zeb2	32
BP	GO:0048640	negative regulation of developmental growth	31/2520	129/23355	1.37798705756397e-05	0.000283562520831907	0.000208274208849242	Alms1/Atxn2/Bbs2/Cdk5/Cdk5r1/Cited2/Dip2b/Epha7/Fgfr3/Foxp1/Fstl4/Fxn/Gnas/Lgmn/Map2/Mecp2/Meis1/Myoz1/Ntn1/Ptch1/Pten/Sema3c/Sema3d/Sema3f/Sema4b/Sema5b/Sema6d/Slit1/Spag9/Tcf7l2/Wwc1	31
BP	GO:0060048	cardiac muscle contraction	31/2520	129/23355	1.37798705756397e-05	0.000283562520831907	0.000208274208849242	Adra1a/Akap6/Ank2/Atp2a2/Bin1/Cacna2d1/Cacnb2/Casq2/Ccn2/Csrp3/Cxcr4/Dlg1/Dmd/Gaa/Gata4/Hcn4/Kcnd3/Kcnh2/Kcnj2/Kcnq1/Nedd4l/Nup155/Pde4b/Pde5a/Scn1a/Sgcd/Snta1/Sri/Srsf1/Tmem38b/Uty	31
BP	GO:0001952	regulation of cell-matrix adhesion	30/2520	123/23355	1.38192809543427e-05	0.000283562520831907	0.000208274208849242	Ajap1/Ccl28/Cd36/Cdh13/Cdkn2a/Ddr1/Dmd/Efna5/Epha3/Fermt2/Fmn1/Gfus/Jag1/Limch1/Lrp1/Mink1/Pcsk5/Peak1/Phldb2/Pik3r1/Ppm1f/Prkcz/Pten/S100a10/Skap1/Smad3/Src/Thbs1/Utrn/Vegfc	30
BP	GO:0060412	ventricular septum morphogenesis	17/2520	51/23355	1.38849472566161e-05	0.000283562520831907	0.000208274208849242	Cited2/Fgfr2/Hes1/Hey2/Id2/Lrp6/Mir17/Notch1/Prox1/Rbpj/Robo1/Robo2/Slit3/Smad4/Sox11/Tgfbr3/Vangl2	17
BP	GO:0060428	lung epithelium development	17/2520	51/23355	1.38849472566161e-05	0.000283562520831907	0.000208274208849242	Ascl1/Eya1/Fgfr2/Fgfr3/Fgfr4/Fndc3b/Foxa1/Foxp1/Foxp2/Foxp4/Insc/Map2k1/Ncor2/Rbpj/Rcn3/Sox9/Tmem38b	17
BP	GO:0002089	lens morphogenesis in camera-type eye	12/2520	28/23355	1.40374065469443e-05	0.00028571085042518	0.000209852138277551	Bcar3/Cited2/Fgfr3/Hipk2/Meis1/Nectin1/Pou2f1/Prox1/Ski/Sox1/Sox11/Tbc1d20	12
BP	GO:0051348	negative regulation of transferase activity	52/2520	265/23355	1.43035316702046e-05	0.000290150499820091	0.000213113022200364	Adar/Bmp7/Cd300a/Cdk5rap1/Cdk5rap2/Cdkn1c/Cdkn2a/Cdkn2c/Dtx3l/Dusp26/Dusp4/Dusp6/Ephb2/Fam72a/Gadd45g/Ggnbp2/Heg1/Hhex/Igf1r/Lats2/Lrp6/Macroh2a1/Mllt1/Myocd/Nr2f2/Paqr3/Pdpk1/Ppm1f/Prkag2/Prkcd/Pten/Rasip1/Rb1/Rpl5/Rps7/Sfrp1/Sirt1/Smcr8/Spred1/Spred2/Spry1/Spry2/Spry4/Src/Taf7/Terf1/Tfap4/Trib3/Trim27/Ubash3b/Wnk1/Wwtr1	52
BP	GO:0032869	cellular response to insulin stimulus	43/2520	205/23355	1.43519390248662e-05	0.00029015876724186	0.000213119094549853	Akt3/Appl2/Bcar3/Csrp3/Echdc3/Eif4ebp1/Foxo1/Gpam/Igf1r/Insig2/Kank1/Lpin1/Ndel1/Nr1h4/Ogt/Opa1/Pck1/Pck2/Pdpk1/Pik3r1/Pik3r3/Prkcd/Prkcz/Pten/Rab15/Rab8b/Rela/Sh2b2/Sik2/Sirt1/Slc2a4/Slc39a14/Socs1/Socs3/Socs7/Src/Stxbp4/Trib3/Vamp2/Vwa2/Ybx1/Zfp106/Zfp36l1	43
BP	GO:0033002	muscle cell proliferation	49/2520	245/23355	1.47295218454899e-05	0.000296799865186622	0.000217996923313251	Adamts1/Apln/Arid2/Bmpr1a/Cdh13/Cdk1/Cflar/Cited2/Dnmt1/Ednra/Esr2/Fgf20/Fgfr1/Fgfr2/Foxp1/Frs2/Gata4/Gli1/Gna13/Hes5/Hey2/Id2/Igf1r/Igfbp5/Il12b/Irak1/Kalrn/Mapk1/Mdm2/Mef2c/Meis1/Mir145a/Myc/Myocd/Naa35/Ncam1/Notch1/Pik3r1/Ppard/Pten/Rbpj/S1pr1/Sirt1/Six5/Tbx2/Tcf7l2/Tgfbr3/Tgm2/Thbs1	49
BP	GO:0032836	glomerular basement membrane development	7/2520	10/23355	1.50814170897989e-05	0.000302880951188819	0.000222463428168463	Col4a3/Col4a4/Ext1/Lamb2/Myo1e/Sulf1/Sulf2	7
BP	GO:0033673	negative regulation of kinase activity	47/2520	232/23355	1.54020246002038e-05	0.000308295492411364	0.00022644036167187	Adar/Bmp7/Cd300a/Cdk5rap1/Cdk5rap2/Cdkn1c/Cdkn2a/Cdkn2c/Dusp26/Dusp4/Dusp6/Ephb2/Fam72a/Gadd45g/Ggnbp2/Heg1/Hhex/Igf1r/Lats2/Lrp6/Macroh2a1/Mllt1/Myocd/Nr2f2/Paqr3/Pdpk1/Ppm1f/Prkag2/Prkcd/Pten/Rasip1/Rb1/Sfrp1/Sirt1/Smcr8/Spred1/Spred2/Spry1/Spry2/Spry4/Taf7/Tfap4/Trib3/Trim27/Ubash3b/Wnk1/Wwtr1	47
BP	GO:0050803	regulation of synapse structure or activity	53/2520	273/23355	1.62581136360445e-05	0.000323530449677537	0.000237630305470349	Adgrl2/Afdn/Asic2/Caprin1/Caprin2/Cdh2/Cdk5/Cdk5r1/Chrna7/Clstn1/Efna5/Epha7/Ephb2/Etv5/Flrt3/Gpc6/Gpm6a/Il1rapl2/Itsn1/Kalrn/Kif1a/Lrp4/Lrp8/Lrrtm1/Lrrtm3/Lrtm1/Lzts3/Mecp2/Mef2c/Mx2/Nectin1/Nrp2/Ntn1/Ntrk1/Ntrk3/Opa1/Pcdh8/Pik3r1/Ppp1r9a/Pten/Ptn/Sema3f/Sipa1l1/Slc17a7/Slitrk5/Sparcl1/St8sia2/Tiam1/Tpbg/Tubb5/Ube2v2/Ywhaz/Zmynd8	53
BP	GO:0045668	negative regulation of osteoblast differentiation	20/2520	67/23355	1.62701830772492e-05	0.000323530449677537	0.000237630305470349	Ahr/Cited1/Dlk1/Fgfr1/Fndc3b/Id1/Id2/Igfbp5/Mir204/Mir214/Mir23a/Noct/Notch1/Ptch1/Rorb/Sfrp1/Ski/Smad3/Sox9/Vegfc	20
BP	GO:0032956	regulation of actin cytoskeleton organization	66/2520	364/23355	1.68431046689818e-05	0.000333824812209819	0.000245191425345177	4930544G11Rik/Alms1/Arhgap18/Arhgef18/Asap3/Bag4/Bin1/Ccl27a/Ccn2/Cdk5r1/Celsr1/Coro2b/Cyrib/Dixdc1/Dlg1/Efna5/Epha3/Epha5/Evl/Fermt2/Fhod3/Flii/Fmn1/Gmfb/Id1/Jam3/Kank1/Lima1/Limch1/Lmod3/Lrp1/Mdk/Mef2c/Mtss1/Myo3a/Nck2/Ntrk3/Phldb2/Pik3r1/Plekhg2/Ppfia1/Ppm1f/Ppp1r9a/Prex1/Prkcd/Prox1/Rac3/Rapgef3/Rnd2/Rnd3/S100a10/S1pr1/Smad3/Smad4/Spire1/Ssh1/Svil/Swap70/Tmsb4x/Trim27/Ttc8/Twf2/Vangl2/Vasp/Wa…	66
BP	GO:0060976	coronary vasculature development	22/2520	78/23355	1.70304283968006e-05	0.000336434443328954	0.000247108176737891	Ap2b1/Apln/Arid2/Cntrl/Fgfr1/Fgfr2/Gata4/Hey2/Lrp1/Ltbp1/Mir145a/Myocd/Ndst1/Notch1/Pcsk5/Prdm1/Robo1/Sgcd/Spred1/Tgfbr3/Vangl2/Zbtb14	22
BP	GO:0030902	hindbrain development	38/2520	174/23355	1.70884002135987e-05	0.000336480062837799	0.000247141683870939	Ascl1/Atp1b2/Atxn2/Bmp7/Cdk5/Cdk5r1/Clp1/Cul5/Dixdc1/Dll1/Foxp2/Gabrb3/Gbx2/Gli1/Hap1/Hes1/Hnf1b/Igf1r/Itgb1/Kat2a/Lmx1b/Lrp6/Mafb/Map2k1/Mdk/Mecp2/Nav2/Nhlh2/Pax6/Plxna2/Prox1/Psap/Rbfox2/Rora/Smo/Socs7/Wnt1/Zbtb18	38
BP	GO:0001709	cell fate determination	15/2520	42/23355	1.72748059277608e-05	0.000339046109848422	0.000249026423114473	Ascl1/Atoh1/Barhl2/Cyp26b1/Dll3/Ebf2/Hes1/Mef2c/Nkx2-2/Pax6/Prox1/Ptch1/Ptch2/Tbx2/Wnt1	15
BP	GO:0010812	negative regulation of cell-substrate adhesion	19/2520	62/23355	1.73863728827003e-05	0.000340131469501371	0.000249823610353364	Actn4/Ajap1/Angpt2/Cdkn2a/Coro2b/Efna5/Jag1/Kank1/Lrp1/Notch1/Phldb2/Pik3r1/Pten/Ptprz1/Spock1/Spry4/Src/Thbs1/Wnt1	19
BP	GO:0050807	regulation of synapse organization	51/2520	261/23355	1.9381204076321e-05	0.000377321761058088	0.000277139556509166	Adgrl2/Afdn/Asic2/Caprin1/Caprin2/Cdh2/Cdk5/Cdk5r1/Chrna7/Clstn1/Efna5/Epha7/Ephb2/Etv5/Flrt3/Gpc6/Gpm6a/Il1rapl2/Itsn1/Kalrn/Kif1a/Lrp4/Lrp8/Lrrtm1/Lrrtm3/Lrtm1/Lzts3/Mecp2/Mef2c/Nectin1/Nrp2/Ntn1/Ntrk1/Ntrk3/Opa1/Pcdh8/Pik3r1/Ppp1r9a/Pten/Ptn/Sema3f/Sipa1l1/Slitrk5/Sparcl1/St8sia2/Tiam1/Tpbg/Tubb5/Ube2v2/Ywhaz/Zmynd8	51
BP	GO:0071901	negative regulation of protein serine/threonine kinase activity	29/2520	119/23355	1.94122527194484e-05	0.000377321761058088	0.000277139556509166	Bmp7/Cd300a/Cdk5rap1/Cdk5rap2/Cdkn1c/Cdkn2a/Cdkn2c/Dusp4/Dusp6/Heg1/Hhex/Lats2/Lrp6/Macroh2a1/Myocd/Nr2f2/Paqr3/Prkcd/Pten/Rasip1/Rb1/Sfrp1/Sirt1/Spred1/Spred2/Spry1/Spry2/Spry4/Tfap4	29
BP	GO:0032868	response to insulin	48/2520	241/23355	2.00596671602871e-05	0.000388656051230563	0.000285464494204086	Akt3/Appl2/Bcar3/Cited1/Csrp3/Echdc3/Eif4ebp1/Foxo1/Gpam/Igf1r/Insig2/Kank1/Lpin1/Ndel1/Nr1h4/Ogt/Opa1/Pck1/Pck2/Pdpk1/Pik3r1/Pik3r3/Prkcd/Prkcz/Pten/Rab15/Rab8b/Rela/Sesn2/Sh2b2/Sik2/Sirt1/Slc2a4/Slc39a14/Socs1/Socs3/Socs7/Sort1/Src/Stxbp4/Trib3/Trpv4/Vamp2/Vgf/Vwa2/Ybx1/Zfp106/Zfp36l1	48
BP	GO:0060425	lung morphogenesis	20/2520	68/23355	2.07293607927583e-05	0.000400348198058224	0.000294052274504303	Ap3b1/Celsr1/Ext1/Fgfr2/Foxa1/Foxp2/Gata4/Hhex/Hhip/Id1/Kras/Map2k1/Mapk1/Sox11/Sox9/Spry1/Spry2/Tcf21/Vangl2/Wnt2b	20
BP	GO:0010717	regulation of epithelial to mesenchymal transition	25/2520	96/23355	2.13821638238946e-05	0.000411640701641538	0.000302346520312395	Bcl9l/Bmp7/Epha3/Fermt2/Foxa1/Jag1/Mdk/Myocd/Notch1/Pdpn/Phldb2/Pten/Sfrp1/Smad3/Smad4/Snai1/Spred1/Spred2/Spry1/Spry2/Tcf7l2/Tgfbr3/Tiam1/Vasn/Wwtr1	25
BP	GO:0003148	outflow tract septum morphogenesis	12/2520	29/23355	2.15974075293553e-05	0.000414464534968103	0.00030442060136615	Bmpr1a/Dvl3/Fgfr2/Nrp2/Parva/Rarb/Robo1/Robo2/Sema3c/Smad4/Tbx2/Vangl2	12
BP	GO:0001558	regulation of cell growth	76/2520	439/23355	2.18499820134536e-05	0.000417770489058094	0.000306848795933489	Adipor2/Afdn/Akap6/Barhl2/Caprin2/Cdk5/Cdk5r1/Cdkn2a/Cdkn2c/Clstn1/Col14a1/Crabp2/Cth/Cxcl12/Cxcr4/Ddr1/Dip2b/Dnajb2/Efna5/Epha7/Exosc9/Foxp1/Fstl4/Fxn/Gas2l1/Igfbp5/Igfbpl1/Kif26a/Lrp1/Map1b/Map2/Map2k5/Mecp2/Mfsd2a/Mir21a/Myocd/Ndel1/Ndufa13/Nedd4l/Nkx6-1/Nrg1/Ntn1/Ntrk3/Osgin1/Plxna4/Ppard/Psrc1/Ptch2/Rb1/Rims2/Rnd2/Rnf157/Sema3c/Sema3d/Sema3f/Sema4b/Sema5b/Sema6d/Sertad1/Sertad2/Sesn2/Sfrp1/S…	76
BP	GO:0001508	action potential	32/2520	138/23355	2.19078982682243e-05	0.000417770489058094	0.000306848795933489	Adra1a/Ank2/Ank3/Atp2a2/Bin1/Cacna2d1/Cacnb2/Cacnb3/Cd36/Chrna4/Chrna7/Dlg1/Dmd/Fgf12/Foxp1/Glra1/Gna14/Hcn4/Kcnd3/Kcnh2/Kcnj2/Kcnq1/Mtnr1b/Nedd4l/Nps/Ntrk3/Nup155/Pmp22/Ptpn3/Scn1a/Scn8a/Snta1	32
BP	GO:0010662	regulation of striated muscle cell apoptotic process	18/2520	58/23355	2.37481722778246e-05	0.00045002414238072	0.00033053882418038	Bag3/Bnip3/Cflar/Fbxo32/Gata4/Ghrh/Hey2/Mdk/Mff/Myocd/Pax8/Pdpk1/Pten/Rapgef3/Rgl2/Sirt1/Sirt5/Smad4	18
BP	GO:0045599	negative regulation of fat cell differentiation	18/2520	58/23355	2.37481722778246e-05	0.00045002414238072	0.00033053882418038	Dlk1/E2f1/Fermt2/Foxo1/Jag1/Lrp6/Ncor2/Rora/Runx1t1/Sirt1/Smad3/Sort1/Tcf7l2/Trib3/Trio/Trpv4/Wnt1/Wwtr1	18
BP	GO:0016571	histone methylation	33/2520	145/23355	2.47224399206425e-05	0.000467022341625888	0.000343023853898915	Auts2/Baz2a/Bcor/Bend3/Dnmt1/Dot1l/Dpy30/Ehmt1/Fbl/Fendrr/H1f4/Kmt2d/Kmt5b/Macroh2a1/Mecp2/Myb/Nr1h4/Nsd1/Ogt/Paxip1/Prdm8/Prmt8/Pygo2/Rlf/Rtf1/Setdb1/Sirt1/Sirt7/Smad4/Smarcb1/Smyd2/Wdr5b/Wdr82	33
BP	GO:0008544	epidermis development	59/2520	319/23355	2.53780924517322e-05	0.000477914544768602	0.000351024082509941	Aldh3a2/Ap3b1/Atoh1/Cdkn2a/Celsr1/Cyp26b1/Dicer1/Dll1/Eda/Etv4/Fgfr1/Fgfr2/Flnb/Fzd3/Gli1/Gnas/Hes1/Hes5/Hey2/Igf1r/Igfbp5/Jag1/Kazn/Lama5/Lats2/Lgr4/Lhx2/Lncpint/Lrp4/Macroh2a1/Map2k1/Myo3a/Nme2/Nom1/Notch1/Palld/Pax6/Pdzd7/Plod1/Pou3f2/Ppard/Psap/Ptch1/Ptch2/Rbpj/Rela/Rest/Smad4/Smo/Snai1/Sox9/Tfap2c/Tmc1/Tmem132e/Tnfrsf19/Trps1/Vangl2/Ybx1/Zfp36l1	59
BP	GO:0055021	regulation of cardiac muscle tissue growth	22/2520	80/23355	2.63123507277846e-05	0.000493969441457944	0.000362816264693676	Akap6/Bmpr1a/Cdk1/Cited2/Col14a1/Fgf20/Fgfr1/Fgfr2/Foxp1/Gata4/Gli1/Hey2/Mapk1/Mef2c/Meis1/Ncam1/Notch1/Pten/Rbpj/Sirt1/Tbx2/Tgfbr3	22
BP	GO:0055001	muscle cell development	43/2520	210/23355	2.65558393981059e-05	0.000496997056227709	0.000365040021447647	Adra1a/Akap6/Ank2/Atp2a2/Bin1/Casq2/Cflar/Col14a1/Csrp1/Csrp3/Dicer1/Dmd/Fbxo22/Fhod3/Flii/Flnc/Foxp1/Gata4/Hes1/Hey2/Itgb1/Klhl41/Krt8/Lmod3/Map2k4/Mef2c/Myocd/Myof/Myoz1/Nfatc3/Notch1/Nrap/Pmp22/Prox1/Ptcd2/Rcan1/Sgcd/Sirt1/Ski/Smad4/Smo/Sorbs2/Wfikkn1	43
BP	GO:0009953	dorsal/ventral pattern formation	26/2520	103/23355	2.66798112014525e-05	0.000497776107138211	0.00036561222757546	Ascl1/Bmpr1a/Dbx1/Disp1/Dll4/Foxa1/Foxn4/Gli1/Gli3/Grem2/Hhip/Ift52/Lhx2/Lmx1b/Lrp4/Lrp6/Mnx1/Nkx2-2/Pax6/Ptch1/Rnf220/Sfrp1/Smo/Sox1/Sp8/Tctn1	26
BP	GO:0007528	neuromuscular junction development	18/2520	59/23355	3.07516817832363e-05	0.000571981281168195	0.000420115283438674	Cacnb1/Cacnb2/Cacnb3/Cacng2/Etv5/F2r/Fgfr2/Fzd9/Kalrn/Lamb2/Lrp4/Pdzrn3/Pmp22/Ppfibp1/Ptn/Snta1/Sorbs2/Utrn	18
BP	GO:0043542	endothelial cell migration	44/2520	218/23355	3.11252443321877e-05	0.000577153687079984	0.000423914370659244	Akt3/Amotl1/Angpt2/Atoh8/Bmper/Cdh13/Cyp1b1/Dll4/Efnb2/Ephb4/Ets1/Fbxw7/Fgfr1/Gfus/Itgb1/Krit1/Lgmn/Map2k5/Mecp2/Mef2c/Mir218-2/Myh9/Notch1/Nr2f2/Patz1/Paxip1/Pdpk1/Pik3r3/Plpp3/Prkd1/Prkx/Prox1/Pten/Ptp4a3/Robo1/Sash1/Serpinf1/Sirt1/Snai2/Spred1/Stard13/Thbs1/Vash1/Vegfc	44
BP	GO:0051216	cartilage development	42/2520	205/23355	3.2290151098811e-05	0.000596923435450498	0.00043843507913982	Bbs2/Bmp7/Bmpr1a/Ccn2/Chst11/Chsy1/Col2a1/Ddrgk1/Dicer1/Ext1/Fgfr1/Fgfr3/Gli3/Gnas/Hes5/Itgb8/Kat2a/Lrp6/Mdk/Mef2c/Pkdcc/Pth1r/Rarb/Rela/Serpinh1/Sik3/Slc39a14/Smad3/Snai1/Snai2/Sox5/Sox6/Sox9/Sulf1/Sulf2/Thbs1/Trps1/Trpv4/Uncx/Zbtb16/Zeb1/Zfp219	42
BP	GO:0014015	positive regulation of gliogenesis	22/2520	81/23355	3.24770974284403e-05	0.000598548944984517	0.000439629001775228	Bin1/Cxcr4/Dicer1/E2f1/Etv5/Hes1/Id2/Mdk/Mir219a-1/Mir219a-2/Mir23a/Myc/Nkx2-2/Nkx2-2os/Nkx6-1/Notch1/Olig2/Plag1/Ptn/Ptprz1/Rela/Vim	22
BP	GO:0014003	oligodendrocyte development	15/2520	44/23355	3.26541841389391e-05	0.000599983413738258	0.000440682606616686	Ascl1/Cntn2/Eif2b3/Fgfr3/Hes5/Id2/Kcnj10/Ncstn/Nkx2-2/Olig1/Prdm8/Pten/Tcf7l2/Ulk4/Wasf3	15
BP	GO:2000179	positive regulation of neural precursor cell proliferation	20/2520	70/23355	3.30578367554005e-05	0.000603880713655541	0.000443545139558412	Adgrg1/Ascl1/Cdon/Dll4/Fzd3/Fzd9/Gli1/Gli3/Insm1/Lhx2/Mdk/Notch1/Optn/Pax6/Prox1/Rassf10/Rsu1/Smo/Tox/Vegfc	20
BP	GO:0090102	cochlea development	16/2520	49/23355	3.30660903589717e-05	0.000603880713655541	0.000443545139558412	Cecr2/Dvl3/Eya1/Fgfr3/Gabrb3/Hes1/Hey2/Myo3a/Neurog1/Psap/Sobp/Sox9/Tifab/Tshr/Vangl2/Zeb1	16
BP	GO:0042593	glucose homeostasis	52/2520	273/23355	3.32632093854302e-05	0.000605650905828088	0.000444845330335271	Adipor2/Alms1/Appl2/Brsk2/C2cd2l/Cd36/Cdkn2a/Cftr/Csrp3/Efna5/Epha5/Fcor/Fgfr4/Foxa1/Foxo1/Hectd4/Hk3/Igf1r/Igfbp5/Ins1/Lrp1/Map2k1/Mir130a/Mtnr1b/Myt1/Ncor2/Nr1h4/Ogt/Pax6/Pck1/Pck2/Pik3r1/Pomc/Ppard/Ptch1/Rab11fip5/Sesn2/Sh2b2/Sirt1/Slc18a2/Slc2a4/Slc39a14/Smad4/Smarcb1/Sri/Stx4a/Stxbp4/Stxbp5l/Tcf7l2/Tiam1/Trpv4/Vgf	52
BP	GO:0033500	carbohydrate homeostasis	52/2520	274/23355	3.6820491311842e-05	0.000668408017958213	0.000490939884157893	Adipor2/Alms1/Appl2/Brsk2/C2cd2l/Cd36/Cdkn2a/Cftr/Csrp3/Efna5/Epha5/Fcor/Fgfr4/Foxa1/Foxo1/Hectd4/Hk3/Igf1r/Igfbp5/Ins1/Lrp1/Map2k1/Mir130a/Mtnr1b/Myt1/Ncor2/Nr1h4/Ogt/Pax6/Pck1/Pck2/Pik3r1/Pomc/Ppard/Ptch1/Rab11fip5/Sesn2/Sh2b2/Sirt1/Slc18a2/Slc2a4/Slc39a14/Smad4/Smarcb1/Sri/Stx4a/Stxbp4/Stxbp5l/Tcf7l2/Tiam1/Trpv4/Vgf	52
BP	GO:0021801	cerebral cortex radial glia guided migration	11/2520	26/23355	3.72308730414555e-05	0.0006698232962369	0.000491979393762091	Adgrg1/Cdk5/Cdk5r1/Gli3/Lrp8/P2ry12/Socs7/Srgap2/Sun1/Syne2/Zmiz1	11
BP	GO:0022030	telencephalon glial cell migration	11/2520	26/23355	3.72308730414555e-05	0.0006698232962369	0.000491979393762091	Adgrg1/Cdk5/Cdk5r1/Gli3/Lrp8/P2ry12/Socs7/Srgap2/Sun1/Syne2/Zmiz1	11
BP	GO:0045736	negative regulation of cyclin-dependent protein serine/threonine kinase activity	11/2520	26/23355	3.72308730414555e-05	0.0006698232962369	0.000491979393762091	Cdk5rap1/Cdk5rap2/Cdkn1c/Cdkn2a/Cdkn2c/Hhex/Lats2/Myocd/Nr2f2/Pten/Tfap4	11
BP	GO:0060174	limb bud formation	7/2520	11/23355	3.75871986386745e-05	0.000674227346500852	0.000495214130432388	Col2a1/Fgfr2/Plxna2/Sema3c/Sox11/Sox9/Zfp219	7
BP	GO:0034968	histone lysine methylation	28/2520	117/23355	3.81424428329508e-05	0.000682162919897005	0.00050104274017249	Auts2/Baz2a/Bcor/Bend3/Dnmt1/Dot1l/Dpy30/Ehmt1/H1f4/Kmt2d/Kmt5b/Macroh2a1/Mecp2/Myb/Nsd1/Ogt/Paxip1/Prdm8/Pygo2/Rlf/Rtf1/Setdb1/Sirt1/Smad4/Smarcb1/Smyd2/Wdr5b/Wdr82	28
BP	GO:0050890	cognition	62/2520	345/23355	3.93121827562118e-05	0.000701009276582008	0.000514885225479589	Atad1/B2m/Bche/Cdk5/Chd7/Chrna4/Chrna7/Cntn2/Cntnap2/Crhr1/Elavl4/Ephb2/Esr2/Foxb1/Foxp2/Fzd9/Gabrb3/Gatm/Gmfb/Gnas/Grm7/Itgb1/Kalrn/Kat2a/Kras/Lgmn/Lhcgr/Lmx1b/Mdk/Mecp2/Mef2c/Meis2/Mfsd2a/Ncam1/Ncstn/Neurog1/Nipbl/Nps/Ntrk1/Pax6/Pde5a/Pomk/Prkcz/Pten/Ptn/Ptprz1/Rcan1/Rcan2/Serpinf1/Shc3/Slc17a7/Slc2a4/Sobp/Sorcs3/Tafa2/Th/Tifab/Tpbg/Tusc3/Uba6/Ythdf1/Zfp385a	62
BP	GO:0007272	ensheathment of neurons	37/2520	174/23355	4.04302474433176e-05	0.000716718022858811	0.000526423163191583	Abcd2/Cdh2/Cldn11/Cntn2/Cxcr4/Dicer1/Dlg1/Fgfr3/Gpc1/Hes5/Hexb/Jam3/Kcnj10/Lpin1/Mir204/Mir219a-1/Mir219a-2/Mir23a/Ncstn/Nfasc/Nrg1/Ntrk3/Olig2/Pard3/Pmp22/Pou3f2/Ppard/Psap/Pten/Ptn/Ptprz1/Rarb/Rnf10/Ski/Tcf7l2/Ulk4/Wasf3	37
BP	GO:0008366	axon ensheathment	37/2520	174/23355	4.04302474433176e-05	0.000716718022858811	0.000526423163191583	Abcd2/Cdh2/Cldn11/Cntn2/Cxcr4/Dicer1/Dlg1/Fgfr3/Gpc1/Hes5/Hexb/Jam3/Kcnj10/Lpin1/Mir204/Mir219a-1/Mir219a-2/Mir23a/Ncstn/Nfasc/Nrg1/Ntrk3/Olig2/Pard3/Pmp22/Pou3f2/Ppard/Psap/Pten/Ptn/Ptprz1/Rarb/Rnf10/Ski/Tcf7l2/Ulk4/Wasf3	37
BP	GO:0010665	regulation of cardiac muscle cell apoptotic process	17/2520	55/23355	4.21088958270173e-05	0.000742123251528628	0.00054508308300862	Bnip3/Cflar/Fbxo32/Gata4/Ghrh/Hey2/Mdk/Mff/Myocd/Pax8/Pdpk1/Pten/Rapgef3/Rgl2/Sirt1/Sirt5/Smad4	17
BP	GO:0045687	positive regulation of glial cell differentiation	17/2520	55/23355	4.21088958270173e-05	0.000742123251528628	0.00054508308300862	Bin1/Cxcr4/Dicer1/Hes1/Id2/Mdk/Mir219a-1/Mir219a-2/Mir23a/Nkx2-2/Nkx2-2os/Nkx6-1/Notch1/Olig2/Ptn/Ptprz1/Rela	17
BP	GO:0060251	regulation of glial cell proliferation	14/2520	40/23355	4.26208895379694e-05	0.00074896301528205	0.000550106830083094	Dicer1/E2f1/Etv5/Hes1/Idh2/Myc/Notch1/Plag1/Pmp22/Ptn/Rnf10/Ski/Sox11/Vim	14
BP	GO:0072594	establishment of protein localization to organelle	74/2520	433/23355	4.32117605853415e-05	0.000757145196343158	0.000556116571011352	Abra/Adar/Agk/Ap2b1/Ap3b1/Appl2/Atad1/Bag3/Bag4/Cacng2/Cct2/Cd36/Cdk1/Cdkn2a/Dmap1/Dnajc19/Dnlz/Efnb2/Eps15/Fbxw7/Get3/Gli3/Gsg1l/Hap1/Herpud1/Ipo9/Iqsec1/Kpna6/Lhcgr/Lonp2/Macroh2a1/Mapk1/Mavs/Mff/Mx2/Ndufa13/Nipbl/Nup107/Nup155/Nup54/Nxt1/Pacsin1/Pex14/Pik3r1/Pmpcb/Pola2/Prkcd/Prkd1/Rab8b/Ranbp2/Rbm22/Sec61a1/Sec61g/Sec62/Sh3glb1/Smo/Snx16/Sort1/Spcs1/Srp68/Srp72/Srprb/Terf1/Timm50/Timm8a1/Tomm…	74
BP	GO:0010631	epithelial cell migration	56/2520	304/23355	4.51394561571773e-05	0.000788635874191148	0.000579246200398461	Akt3/Amotl1/Angpt2/Atoh8/Bmper/Cdh13/Cyp1b1/Dll4/Efnb2/Ephb4/Ets1/Evl/Fbxw7/Fgfr1/Gab2/Gfus/Iqsec1/Itgb1/Kank1/Krit1/Lgmn/Map2k5/Mcc/Mecp2/Mef2c/Mir218-2/Myh9/Notch1/Nr2f2/Patz1/Paxip1/Pdpk1/Pik3r3/Plpp3/Ppard/Ppm1f/Prkd1/Prkx/Prox1/Pten/Ptp4a3/Robo1/Rreb1/Sash1/Serpinf1/Sirt1/Snai2/Sox9/Spred1/Src/Stard13/Tgfbr3/Thbs1/Vash1/Vegfc/Zeb2	56
BP	GO:0031032	actomyosin structure organization	42/2520	208/23355	4.6057978742986e-05	0.000802364500003891	0.000589329756826679	4930544G11Rik/Alms1/Arhgef18/Asap3/Bag4/Casq2/Ccn2/Cdc42bpg/Cflar/Coro2b/Csrp1/Csrp3/Epb41l4a/Evl/Fermt2/Fhdc1/Fhod3/Flii/Foxp1/Itgb1/Klhl41/Krt8/Limch1/Lmod3/Mef2c/Myh9/Myoz1/Nrap/Phldb2/Pik3r1/Ppfia1/Ppm1f/Ppp1r9a/Prox1/Rapgef3/S100a10/S1pr1/Smad3/Smad4/Src/Ttc8/Wasf2	42
BP	GO:0061008	hepaticobiliary system development	30/2520	131/23355	5.00354311711372e-05	0.000869149946636564	0.000638383087355888	Ahr/Asl/Ccnd1/Cdkn2a/Cebpb/Cflar/Cited2/Cobl/Elk1/Gli1/Hes1/Hhex/Hnf1b/Mdk/Meg3/Mki67/Nipbl/Notch1/Pck1/Pck2/Prox1/Ptcd2/Ptn/Rela/Rhbdd3/Smad3/Sox9/Sulf2/Tgfbr3/Wnt1	30
BP	GO:0002011	morphogenesis of an epithelial sheet	18/2520	61/23355	5.04706678764167e-05	0.000874198244449682	0.000642091018255846	Arhgap12/Bmp7/Ddr1/Dll4/Fermt2/Flrt3/Jag1/Lrp6/Notch1/Pard3/Pdpn/Phldb2/Pten/Rreb1/Snai2/Sox11/Vangl2/Zfp568	18
BP	GO:0021761	limbic system development	25/2520	101/23355	5.37211012575106e-05	0.000927840163147577	0.000681490541666706	Bbs2/Cdk5/Cdk5r1/Cntnap2/Dclk2/Dlx1/Epha5/Fgfr1/Fgfr2/Foxb1/Gli3/Hap1/Kdm6b/Lrp8/Mdk/Mfsd2a/Nrp2/Pou3f2/Prox1/Pten/Smo/Tsku/Uba6/Zbtb18/Zeb2	25
BP	GO:0090132	epithelium migration	56/2520	306/23355	5.44267509791078e-05	0.000932106294160911	0.000684623977845235	Akt3/Amotl1/Angpt2/Atoh8/Bmper/Cdh13/Cyp1b1/Dll4/Efnb2/Ephb4/Ets1/Evl/Fbxw7/Fgfr1/Gab2/Gfus/Iqsec1/Itgb1/Kank1/Krit1/Lgmn/Map2k5/Mcc/Mecp2/Mef2c/Mir218-2/Myh9/Notch1/Nr2f2/Patz1/Paxip1/Pdpk1/Pik3r3/Plpp3/Ppard/Ppm1f/Prkd1/Prkx/Prox1/Pten/Ptp4a3/Robo1/Rreb1/Sash1/Serpinf1/Sirt1/Snai2/Sox9/Spred1/Src/Stard13/Tgfbr3/Thbs1/Vash1/Vegfc/Zeb2	56
BP	GO:0051568	histone H3-K4 methylation	17/2520	56/23355	5.44306901304883e-05	0.000932106294160911	0.000684623977845235	Auts2/Bcor/Bend3/Dnmt1/Dpy30/H1f4/Kmt2d/Macroh2a1/Myb/Ogt/Paxip1/Pygo2/Rlf/Rtf1/Smad4/Wdr5b/Wdr82	17
BP	GO:0086001	cardiac muscle cell action potential	17/2520	56/23355	5.44306901304883e-05	0.000932106294160911	0.000684623977845235	Ank2/Ank3/Atp2a2/Bin1/Cacna2d1/Cacnb2/Dlg1/Dmd/Hcn4/Kcnd3/Kcnh2/Kcnj2/Kcnq1/Nedd4l/Nup155/Scn1a/Snta1	17
BP	GO:0008045	motor neuron axon guidance	13/2520	36/23355	5.4787373021655e-05	0.000932928647650435	0.000685227989341262	Cdk5/Cxcl12/Cxcr4/Etv4/Foxp1/Lhx4/Mnx1/Mycbp2/Ntn1/Ntn5/Plxna4/Sema3f/Slit1	13
BP	GO:0010664	negative regulation of striated muscle cell apoptotic process	13/2520	36/23355	5.4787373021655e-05	0.000932928647650435	0.000685227989341262	Bag3/Cflar/Gata4/Ghrh/Hey2/Mdk/Myocd/Pax8/Pdpk1/Rapgef3/Rgl2/Sirt1/Sirt5	13
BP	GO:0007224	smoothened signaling pathway	34/2520	157/23355	5.53568213806012e-05	0.000939977486645321	0.000690405300364801	Arl6/Cdon/Chsy1/Disp1/Dzip1/Ext1/Fgfr2/Fgfr3/Foxa1/Gli1/Gli3/Hes1/Hes5/Hhat/Hhip/Hipk2/Ift52/Ift81/Ndst1/Nkx2-2/Nkx6-1/Pax6/Ptch1/Ptch2/Rb1/Rora/Sall1/Scube1/Scube3/Sfrp1/Smo/Tctn1/Tedc2/Wdr11	34
BP	GO:0008038	neuron recognition	16/2520	51/23355	5.74556260540035e-05	0.000970165529319696	0.000712578155530099	Casp6/Cdk5r1/Celsr3/Cntn2/Cntn6/Cntnap2/Efnb3/Epha3/Ephb2/Ext1/Ncam1/Prtg/Ptprz1/Robo1/Robo2/Ywhaz	16
BP	GO:0014014	negative regulation of gliogenesis	16/2520	51/23355	5.74556260540035e-05	0.000970165529319696	0.000712578155530099	Dicer1/Dll3/Dlx1/Fgfr3/Hes1/Hes5/Id2/Idh2/Mecp2/Nkx6-1/Notch1/Ntrk3/Ptn/Rnf10/Ski/Sox11	16
BP	GO:0021781	glial cell fate commitment	8/2520	15/23355	5.80858768328475e-05	0.000972656857214857	0.000714408014232252	Ascl1/Hes5/Nkx2-2/Nrg1/Olig2/Pax6/Sox6/Sox9	8
BP	GO:0034698	response to gonadotropin	8/2520	15/23355	5.80858768328475e-05	0.000972656857214857	0.000714408014232252	Efna5/Epha3/Epha5/Gata4/Lhcgr/Notch1/Pax8/Tgfbr3	8
BP	GO:0061307	cardiac neural crest cell differentiation involved in heart development	8/2520	15/23355	5.80858768328475e-05	0.000972656857214857	0.000714408014232252	Bmp7/Cited2/Dicer1/Hes1/Jag1/Lrp6/Mapk1/Sema3c	8
BP	GO:0071300	cellular response to retinoic acid	15/2520	46/23355	5.89791758039529e-05	0.000984887065566009	0.000723390996048483	Brinp2/Brinp3/Cyp26b1/Epha3/Mef2c/Mir3099/Ndufa13/Phc1/Ret/Rorb/Sox9/Tead1/Tead2/Twf2/Yes1	15
BP	GO:0072384	organelle transport along microtubule	22/2520	84/23355	5.94744119711758e-05	0.000990420992743135	0.00072745561749868	Ap3b1/Ap3b2/Ap3m2/Bloc1s4/Fez1/Hap1/Kif13a/Kif1a/Kif1b/Map1b/Map2/Map2k1/Mecp2/Ndel1/Nefl/Pex14/Prkcz/Rhot1/Rhot2/Sun1/Syne2/Trak1	22
BP	GO:0042326	negative regulation of phosphorylation	70/2520	408/23355	6.05295330994589e-05	0.00100522260325887	0.000738327271872521	Adar/Bmp7/Cd300a/Cdk5rap1/Cdk5rap2/Cdkn1c/Cdkn2a/Cdkn2c/Chrna7/Ctdsp1/Ctdspl/Dmd/Dusp26/Dusp4/Dusp6/Ephb2/Fam72a/Gadd45g/Ggnbp2/Heg1/Hhex/Igf1r/Inpp5f/Insm1/Irf1/Klhl31/Lats2/Lrp6/Macroh2a1/Mllt1/Myocd/Nck2/Nr2f2/Ntrk3/Ogt/Paqr3/Pard3/Pax6/Pdpk1/Pebp1/Plpp3/Pmepa1/Ppm1f/Prkag2/Prkcd/Prkcz/Pten/Rasip1/Rb1/Rps23rg1/Sfrp1/Sirt1/Smcr8/Socs1/Socs3/Spag9/Spred1/Spred2/Spry1/Spry2/Spry4/Stk39/Taf7/Tfap4…	70
BP	GO:1902850	microtubule cytoskeleton organization involved in mitosis	32/2520	145/23355	6.16145741555324e-05	0.00102043863224711	0.000749503313015243	Arhgef2/Aurkb/Bora/Cdk5rap2/Cenph/Eml1/Eya1/Gnai1/Hspa1b/Insc/Itgb1/Kif11/Lsm14a/Map4/Mcph1/Mecp2/Mybl2/Ndel1/Nin/Nuf2/Pax6/Prc1/Psrc1/Sapcd2/Smc1a/Spc25/Spdl1/Spry1/Spry2/Stag2/Tacc1/Tpx2	32
BP	GO:0010658	striated muscle cell apoptotic process	18/2520	62/23355	6.40051521920281e-05	0.0010571342759585	0.000776455944624603	Bag3/Bnip3/Cflar/Fbxo32/Gata4/Ghrh/Hey2/Mdk/Mff/Myocd/Pax8/Pdpk1/Pten/Rapgef3/Rgl2/Sirt1/Sirt5/Smad4	18
BP	GO:0048675	axon extension	31/2520	139/23355	6.46155239361571e-05	0.00106430747191845	0.000781724594758958	Auts2/Barhl2/Cdk5/Cdk5r1/Cxcl12/Dip2b/Fxn/Itgb1/Lamb2/Lhx2/Lrp1/Map1b/Map2/Mir124a-1/Ndel1/Nkx6-1/Nrg1/Nrp2/Ntn1/Ntrk3/Plxna4/Sema3c/Sema3d/Sema3f/Sema4b/Sema5b/Sema6d/Slit1/Slit3/Smo/Twf2	31
BP	GO:0090130	tissue migration	56/2520	308/23355	6.54363124269855e-05	0.00107489812125306	0.00078950333471689	Akt3/Amotl1/Angpt2/Atoh8/Bmper/Cdh13/Cyp1b1/Dll4/Efnb2/Ephb4/Ets1/Evl/Fbxw7/Fgfr1/Gab2/Gfus/Iqsec1/Itgb1/Kank1/Krit1/Lgmn/Map2k5/Mcc/Mecp2/Mef2c/Mir218-2/Myh9/Notch1/Nr2f2/Patz1/Paxip1/Pdpk1/Pik3r3/Plpp3/Ppard/Ppm1f/Prkd1/Prkx/Prox1/Pten/Ptp4a3/Robo1/Rreb1/Sash1/Serpinf1/Sirt1/Snai2/Sox9/Spred1/Src/Stard13/Tgfbr3/Thbs1/Vash1/Vegfc/Zeb2	56
BP	GO:2000725	regulation of cardiac muscle cell differentiation	9/2520	19/23355	6.56652775138383e-05	0.00107573605032833	0.000790118786345371	Dll1/Efnb2/Frs2/Kat2a/Mef2c/Myocd/Nrg1/Smad4/Sox6	9
BP	GO:0009612	response to mechanical stimulus	37/2520	178/23355	6.72537694429235e-05	0.00109878117914182	0.000807045233315081	Adgrv1/Asic2/Bag3/Cacnb3/Cd36/Chrna10/Cntnap2/Csrp3/Cxcl12/Cxcr4/Dmd/Ednra/Etv1/Foxp2/Gata4/Got1/Kalrn/Lrp11/Mdk/Mir125b-1/Mir1895/Mir214/Mir760/Myc/Neurog1/Ntrk1/P2ry1/Pdzd7/Ptn/Rela/Rest/Scn1a/Sox9/Thbs1/Tifab/Tlr4/Tmc1	37
BP	GO:0051145	smooth muscle cell differentiation	21/2520	79/23355	6.86572101115776e-05	0.00111189897470229	0.000816680140227982	Cth/Dnmt1/Ednrb/Fgfr2/Hes1/Hey2/Mecp2/Med28/Mef2c/Mir145a/Myocd/Nfatc3/Notch1/Sirt1/Smarca2/Sox9/Tbx2/Tmsb4x/Tshz3/Vangl2/Zeb1	21
BP	GO:0070373	negative regulation of ERK1 and ERK2 cascade	21/2520	79/23355	6.86572101115776e-05	0.00111189897470229	0.000816680140227982	Btn2a2/Chrna10/Chrna7/Dlg1/Dmd/Dusp26/Dusp4/Dusp6/E130311K13Rik/Ephb2/Ezr/Pten/Smad4/Spred1/Spred2/Spry1/Spry2/Spry4/Tlr4/Tnip1/Wnk2	21
BP	GO:0032535	regulation of cellular component size	71/2520	417/23355	6.89209001134065e-05	0.00111189897470229	0.000816680140227982	Ahr/Akt3/Ano6/Aqp11/Arhgap18/Bag4/Barhl2/Bin1/Cdk5/Cdk5r1/Cntn2/Crabp2/Cxcl12/Cyrib/Dip2b/Dlg1/Efna5/Epha7/Evl/Ezr/Fhod3/Flii/Fmn1/Fstl4/Fxn/Gmfb/Kank1/Lima1/Lmod3/Lrp1/Map1b/Map2/Myo3a/Nck2/Ndel1/Nefl/Nkx6-1/Nrg1/Ntn1/Ntrk3/Ogt/Plekhg2/Plxna4/Ppp1r9a/Prex1/Prkcd/Prr16/Pten/Rapgef3/Ret/Rnd2/Sema3c/Sema3d/Sema3f/Sema4b/Sema5b/Sema6d/Slc12a4/Slc12a7/Slc12a8/Slit1/Spire1/Ssh1/Svil/Swap70/Tmsb4x/Trim…	71
BP	GO:0000132	establishment of mitotic spindle orientation	12/2520	32/23355	6.89763631949309e-05	0.00111189897470229	0.000816680140227982	Arhgef2/Cdk5rap2/Eya1/Insc/Itgb1/Mcph1/Ndel1/Pax6/Sapcd2/Spdl1/Spry1/Spry2	12
BP	GO:0040036	regulation of fibroblast growth factor receptor signaling pathway	12/2520	32/23355	6.89763631949309e-05	0.00111189897470229	0.000816680140227982	Apln/Fgfbp3/Gpc1/Hhip/Ofd1/Spry1/Spry2/Spry4/Sulf1/Sulf2/Tcf7l2/Thbs1	12
BP	GO:0099072	regulation of postsynaptic membrane neurotransmitter receptor levels	24/2520	97/23355	7.56528701791416e-05	0.00121628085168327	0.000893347722328161	Ap2b1/Atad1/Cacng2/Clstn1/Cpt1c/Dlg1/Dlg2/Efnb2/Eps15/Erbin/Gpc6/Gsg1l/Hap1/Iqsec1/Kalrn/Map2k1/Mx2/Pacsin1/Prkcz/Rap1a/Snap23/Stx4a/Usp46/Vamp2	24
BP	GO:0120163	negative regulation of cold-induced thermogenesis	15/2520	47/23355	7.80415215701732e-05	0.00125135543207347	0.000919109697006814	Acvr2b/Adamts5/Arrdc3/Id1/Lgr4/Notch1/Nova1/Nova2/Nr1h3/Plcl1/Plcl2/Rb1/Rbpj/Tle3/Tlr4	15
BP	GO:0001889	liver development	29/2520	128/23355	8.13359752957287e-05	0.00129729807562712	0.000952854169691387	Ahr/Asl/Ccnd1/Cdkn2a/Cebpb/Cflar/Cited2/Cobl/Elk1/Gli1/Hes1/Hhex/Hnf1b/Mdk/Meg3/Mki67/Notch1/Pck1/Pck2/Prox1/Ptcd2/Ptn/Rela/Rhbdd3/Smad3/Sox9/Sulf2/Tgfbr3/Wnt1	29
BP	GO:0060996	dendritic spine development	29/2520	128/23355	8.13359752957287e-05	0.00129729807562712	0.000952854169691387	Afdn/Asap1/Caprin1/Caprin2/Cdk5/Cdk5r1/Epha5/Ephb2/Fstl4/Iqsec1/Itsn1/Kalrn/Kif1a/Lrp8/Lzts3/Mecp2/Mef2c/Nck2/Nrg1/Opa1/Ppp1r9a/Pten/Septin7/Sipa1l1/Spire1/Srgap2/Tiam1/Uba6/Zmynd8	29
BP	GO:0060579	ventral spinal cord interneuron fate commitment	7/2520	12/23355	8.17698347755053e-05	0.00129737178797357	0.000952908310769668	Ascl1/Dbx1/Dll4/Foxn4/Gli3/Nkx2-2/Sox1	7
BP	GO:0060581	cell fate commitment involved in pattern specification	7/2520	12/23355	8.17698347755053e-05	0.00129737178797357	0.000952908310769668	Ascl1/Dbx1/Dll4/Foxn4/Gli3/Nkx2-2/Sox1	7
BP	GO:1904030	negative regulation of cyclin-dependent protein kinase activity	11/2520	28/23355	8.43252275579839e-05	0.00133441361410475	0.000980115210359813	Cdk5rap1/Cdk5rap2/Cdkn1c/Cdkn2a/Cdkn2c/Hhex/Lats2/Myocd/Nr2f2/Pten/Tfap4	11
BP	GO:0002062	chondrocyte differentiation	26/2520	110/23355	8.86539109034789e-05	0.0013992503692207	0.00102773724389412	Bmpr1a/Ccn2/Chst11/Chsy1/Col2a1/Ext1/Fgfr1/Gli3/Mdk/Mef2c/Pkdcc/Pth1r/Rarb/Rela/Serpinh1/Slc39a14/Smad3/Snai2/Sox5/Sox6/Sox9/Sulf1/Sulf2/Trps1/Zbtb16/Zfp219	26
BP	GO:0030850	prostate gland development	16/2520	53/23355	9.64205227525877e-05	0.00151392742867375	0.00111196654810776	Ahr/Bmp7/Esr2/Fgfr2/Foxa1/Frs2/Igf1r/Notch1/Plag1/Psap/Psapl1/Pten/Serpinf1/Sfrp1/Sox9/Sulf1	16
BP	GO:0048483	autonomic nervous system development	16/2520	53/23355	9.64205227525877e-05	0.00151392742867375	0.00111196654810776	Ascl1/Ednra/Ednrb/Fzd3/Gbx2/Hes1/Insm1/Isx/Kif26a/Nav2/Nrp2/Ntrk1/Plxna4/Ret/Sema3f/Sox11	16
BP	GO:0032388	positive regulation of intracellular transport	37/2520	181/23355	9.70181127473546e-05	0.00151936396776621	0.00111595963885558	Ank3/Bag3/Cacnb3/Cdk1/Cdk5/Cdk5r1/Dmap1/Eipr1/Ezr/Fbxw7/Fez1/Gli3/Map2/Mapk1/Mavs/Mdm2/Mecp2/Msn/Mtcl1/Pgap1/Pik3r1/Plk3/Prkcd/Prkd1/Rab29/Rapgef3/Rbm22/Sar1a/Sh3glb1/Smo/Tbc1d20/Tcaf2/Tcf7l2/Tomm7/Uaca/Ubr5/Vamp2	37
BP	GO:0010667	negative regulation of cardiac muscle cell apoptotic process	12/2520	33/23355	9.77940324355884e-05	0.00152755794850938	0.00112197804654784	Cflar/Gata4/Ghrh/Hey2/Mdk/Myocd/Pax8/Pdpk1/Rapgef3/Rgl2/Sirt1/Sirt5	12
BP	GO:0031018	endocrine pancreas development	18/2520	64/23355	0.000100996696813664	0.00157351812432629	0.0011557353965275	Cdh2/Cftr/Clock/Dll1/Hes1/Hnf1b/Ins1/Insm1/Mir214/Mnx1/Myt1/Nkx2-2/Nkx6-1/Nr5a2/Pax6/Pdpk1/Smo/Sox9	18
BP	GO:0060042	retina morphogenesis in camera-type eye	21/2520	81/23355	0.000101667313339329	0.0015798943679595	0.00116041869209928	Alms1/Arl6/Casz1/Cdon/Dll1/Fat3/Fjx1/Foxn4/Hipk2/Lrp6/Mfsd2a/Miat/Mir124a-1/Prom1/Prox1/Ptn/Rorb/Sox9/Tspan12/Ttc8/Zhx2	21
BP	GO:0042303	molting cycle	30/2520	136/23355	0.000103882344799562	0.00160163114090434	0.00117638416304636	Celsr1/Clock/Dicer1/Eda/Fgfr2/Fzd3/Gnas/Igfbp5/Lama5/Lgr4/Lhx2/Lncpint/Lrig1/Lrp4/Nipbl/Nom1/Notch1/Ppard/Ptch2/Rbpj/Rela/Smad4/Smo/Snai1/Sox9/Tfap2c/Tnfrsf19/Trps1/Tsku/Vangl2	30
BP	GO:0042633	hair cycle	30/2520	136/23355	0.000103882344799562	0.00160163114090434	0.00117638416304636	Celsr1/Clock/Dicer1/Eda/Fgfr2/Fzd3/Gnas/Igfbp5/Lama5/Lgr4/Lhx2/Lncpint/Lrig1/Lrp4/Nipbl/Nom1/Notch1/Ppard/Ptch2/Rbpj/Rela/Smad4/Smo/Snai1/Sox9/Tfap2c/Tnfrsf19/Trps1/Tsku/Vangl2	30
BP	GO:0051294	establishment of spindle orientation	13/2520	38/23355	0.000104390846900961	0.00160163114090434	0.00117638416304636	Arhgef2/Cdk5rap2/Eya1/Insc/Itgb1/Map4/Mcph1/Ndel1/Pax6/Sapcd2/Spdl1/Spry1/Spry2	13
BP	GO:0060674	placenta blood vessel development	13/2520	38/23355	0.000104390846900961	0.00160163114090434	0.00117638416304636	Ggnbp2/Hes1/Hey2/Hs6st1/Junb/Map2k1/Mapk1/Nr2f2/Plcd1/Rbpj/Socs3/Tmed2/Vash1	13
BP	GO:0072210	metanephric nephron development	13/2520	38/23355	0.000104390846900961	0.00160163114090434	0.00117638416304636	Cited1/Fmn1/Foxd1/Hes1/Hes5/Lamb2/Lgr4/Pax8/Ret/Sall1/Smo/Sox9/Tcf21	13
BP	GO:1901379	regulation of potassium ion transmembrane transport	22/2520	87/23355	0.00010494043251432	0.00160538040519509	0.00117913796510607	Akap6/Ank2/Ank3/Ano6/Atp1b2/Bin1/Casq2/Dlg1/Itgb1/Kcnh2/Kcnip4/Kcnj1/Kcnj2/Kcnq1/Mtnr1b/Nedd4l/Pten/Rapgef3/Stk39/Vamp2/Wnk1/Wnk2	22
BP	GO:0055057	neuroblast division	8/2520	16/23355	0.000105166359050001	0.00160538040519509	0.00117913796510607	Akna/Arhgef2/Fgfr1/Fgfr2/Lrp6/Numbl/Sox5/Tead3	8
BP	GO:0048557	embryonic digestive tract morphogenesis	9/2520	20/23355	0.000107964329627362	0.001643940485132	0.0012074600089307	Fgfr2/Gata4/Gli3/Hnf1b/Id2/Nipbl/Sox11/Tcf21/Tcf7l2	9
BP	GO:0010659	cardiac muscle cell apoptotic process	17/2520	59/23355	0.000112484341854736	0.00170846192590925	0.00125485044682168	Bnip3/Cflar/Fbxo32/Gata4/Ghrh/Hey2/Mdk/Mff/Myocd/Pax8/Pdpk1/Pten/Rapgef3/Rgl2/Sirt1/Sirt5/Smad4	17
BP	GO:0098773	skin epidermis development	27/2520	118/23355	0.000118087062917284	0.00178880785626144	0.00131386383487193	Ap3b1/Celsr1/Dicer1/Dll1/Eda/Fgfr2/Fzd3/Gnas/Igfbp5/Lama5/Lgr4/Lhx2/Lncpint/Lrp4/Nom1/Notch1/Ppard/Rbpj/Rela/Smad4/Smo/Snai1/Sox9/Tfap2c/Tnfrsf19/Trps1/Vangl2	27
BP	GO:1903829	positive regulation of cellular protein localization	50/2520	272/23355	0.000118366111249723	0.00178880785626144	0.00131386383487193	Ank3/Bag3/Cacnb3/Cacng2/Cct2/Cdk1/Cdk5/Cdk5r1/Cdkn2a/Ddrgk1/Dlg1/Dmap1/Dtx3l/Epha3/Ephb2/Ezr/Fbxw7/Fermt2/Gli3/Gnai1/Itgb1/Limk2/Lrp1/Lrp4/Mapk1/Mavs/Msn/Mtcl1/Nipbl/Nrg1/Ogt/Pdpk1/Pik3r1/Prkcd/Prkd1/Ptn/Rbm22/Sesn2/Sh3glb1/Smo/Snx33/Src/Ssh1/Stx4a/Tcaf2/Tomm7/Trim8/Uaca/Ubr5/Wwtr1	50
BP	GO:0002068	glandular epithelial cell development	11/2520	29/23355	0.000122658895353257	0.00184446025475233	0.00135474003823	Cdh2/Cftr/Clock/Dll1/Insm1/Mir214/Nkx2-2/Pax6/Pdpk1/Rarb/Smo	11
BP	GO:1903649	regulation of cytoplasmic transport	11/2520	29/23355	0.000122658895353257	0.00184446025475233	0.00135474003823	Eipr1/Ezr/Map2/Map2k1/Mapk1/Mecp2/Msn/Rab29/Sh3glb1/Src/Usp7	11
BP	GO:0035690	cellular response to drug	16/2520	54/23355	0.000123410191815722	0.00185115287723583	0.00135965571131962	Asic2/Kcnh2/Kcnq1/Mef2c/Myc/Mylk/Nr1h4/Pde4a/Pde4b/Ppm1f/Ppp1r14a/Rap1a/Rbm22/Rest/Rnf149/Slc18a2	16
BP	GO:0043405	regulation of MAP kinase activity	52/2520	287/23355	0.000128107356577334	0.00191685388740095	0.00140791253268159	Adra2b/Bmp7/Ccr7/Cd300a/Chrna7/Dusp4/Dusp6/Dvl3/Ephb2/Ercc6/Ern2/Fgd2/Fgd4/Fgfr1/Frs2/Fzd8/Gadd45g/Igf1r/Inava/Ins1/Irak1/Itga1/Kitl/Kras/Ksr1/Map2k1/Map2k4/Map2k5/Map3k9/Ntrk3/Paqr3/Pde5a/Prkcd/Ret/Robo1/Sash1/Sfrp1/Spag9/Spred1/Spred2/Spry1/Spry2/Spry4/Src/Stk39/Thbs1/Tiam1/Tlr4/Tnfsf11/Trib3/Vangl2/Zeb2	52
BP	GO:0090101	negative regulation of transmembrane receptor protein serine/threonine kinase signaling pathway	28/2520	125/23355	0.000131724738844712	0.00196611369460811	0.00144409343326055	Bcl9l/Bmper/Chst11/Dlx1/Grem2/Hipk2/Ltbp1/Notch1/Pdpk1/Pmepa1/Rasl11b/Sfrp1/Sirt1/Ski/Skor1/Smurf2/Spred1/Spred2/Spry1/Spry2/Tcf7l2/Tgfbr3/Trim33/Tsku/Vasn/Veph1/Wfikkn1/Wnt1	28
BP	GO:0002066	columnar/cuboidal epithelial cell development	15/2520	49/23355	0.000132805565318844	0.00197736365111431	0.00145235642861001	Cdh2/Cftr/Clock/Dicer1/Dll1/Insm1/Mir214/Nkx2-2/Pax6/Pdpk1/Prdm1/Rarb/Shroom3/Smo/Src	15
BP	GO:0030032	lamellipodium assembly	19/2520	71/23355	0.000135990770924918	0.00201486326039493	0.00147989956594764	Ablim2/Arhgef4/Arhgef7/Auts2/Cdh13/Fgd4/Itgb1/Nck2/P2ry12/Pik3r1/Pmp22/S1pr1/Srgap2/Twf2/Vav2/Vav3/Wasf2/Wasf3/Wnt1	19
BP	GO:0030512	negative regulation of transforming growth factor beta receptor signaling pathway	19/2520	71/23355	0.000135990770924918	0.00201486326039493	0.00147989956594764	Bcl9l/Chst11/Ltbp1/Pdpk1/Pmepa1/Rasl11b/Sirt1/Ski/Smurf2/Spred1/Spred2/Spry1/Spry2/Tgfbr3/Tsku/Vasn/Veph1/Wfikkn1/Wnt1	19
BP	GO:0003203	endocardial cushion morphogenesis	12/2520	34/23355	0.000136372046815255	0.00201557218336972	0.00148042026371572	Bmp7/Bmpr1a/Mdm2/Notch1/Rbpj/Robo1/Robo2/Smad4/Snai1/Snai2/Sox9/Tbx2	12
BP	GO:0007050	cell cycle arrest	30/2520	138/23355	0.000137134308457272	0.00202189486493709	0.00148506421841533	Bin1/Brinp2/Brinp3/Ccnd1/Cdc14b/Cdk5r1/Cdkn1c/Cdkn2a/Cdkn2c/Celf1/Ern2/Fzd9/Gas2l1/Id2/Il12b/Insm1/Irf1/Map2k1/Mcph1/Mdm2/Myc/Notch1/Pmp22/Rb1/Rbm38/Smad3/Tcf7l2/Tfap4/Thbs1/Vash1	30
BP	GO:0000082	G1/S transition of mitotic cell cycle	37/2520	184/23355	0.000138214092604999	0.00203285690948228	0.00149311574492992	Adamts1/Appl2/Brd7/Btn2a2/Cacul1/Ccnd1/Cdk15/Cdk5/Cdkn2a/Cdkn2c/Ctdsp1/Ctdspl/Dact1/Dlg1/E2f1/E2f6/Eif4e/Eif4ebp1/Esrrb/Fbxo31/Id2/Itgb1/Jade1/Lats2/Mdm2/Myb/Myo16/Pdpn/Plk3/Plrg1/Pten/Rb1/Rbl1/Rbm38/Rpl17/Spdya/Trim71	37
BP	GO:0001843	neural tube closure	26/2520	113/23355	0.000142144563278984	0.00208559195393558	0.0015318491770842	Brd2/Cecr2/Celsr1/Cited2/Cobl/Dvl3/Enah/Fzd3/Kat2a/Kdm2a/Lhx2/Lrp6/Mthfd1l/Opa1/Ptch1/Rps7/Sall1/Sfrp1/Shroom3/Ski/Tead2/Tmed2/Trim71/Vangl2/Vasp/Zeb2	26
BP	GO:0071902	positive regulation of protein serine/threonine kinase activity	50/2520	274/23355	0.000142642666284522	0.00208783273048411	0.00153349500799825	Adra2b/Akap6/Ccnd1/Ccr7/Cdk5rap1/Chrna7/Dvl3/Ercc6/Ern2/Fermt2/Fgd2/Fgd4/Fgfr1/Frs2/Fzd8/Gadd45g/Inava/Ins1/Irak1/Itga1/Kitl/Kras/Ksr1/Map2k1/Map2k4/Map2k5/Map3k9/Mapre3/Ntrk3/Pde5a/Prkcd/Prox1/Psrc1/Rapgef2/Ret/Robo1/Sash1/Sirt1/Spag9/Spdya/Src/Stk39/Tcim/Tead1/Thbs1/Tiam1/Tlr4/Tnfsf11/Vangl2/Zeb2	50
BP	GO:0042552	myelination	35/2520	171/23355	0.000143776797146323	0.00209934961050609	0.00154195405635187	Abcd2/Cdh2/Cntn2/Cxcr4/Dicer1/Dlg1/Fgfr3/Gpc1/Hes5/Hexb/Jam3/Kcnj10/Lpin1/Mir204/Mir219a-1/Mir219a-2/Mir23a/Ncstn/Nfasc/Nrg1/Ntrk3/Olig2/Pard3/Pmp22/Pou3f2/Psap/Pten/Ptn/Ptprz1/Rarb/Rnf10/Ski/Tcf7l2/Ulk4/Wasf3	35
BP	GO:0018022	peptidyl-lysine methylation	29/2520	132/23355	0.000144773871047446	0.0021037453136582	0.00154518266214101	Auts2/Baz2a/Bcor/Bend3/Dnmt1/Dot1l/Dpy30/Ehmt1/Etfbkmt/H1f4/Kmt2d/Kmt5b/Macroh2a1/Mecp2/Myb/Nsd1/Ogt/Paxip1/Prdm8/Pygo2/Rlf/Rtf1/Setdb1/Sirt1/Smad4/Smarcb1/Smyd2/Wdr5b/Wdr82	29
BP	GO:0030278	regulation of ossification	29/2520	132/23355	0.000144773871047446	0.0021037453136582	0.00154518266214101	Acvr2b/Adgrv1/Ano6/Bcor/Bmp7/Bmpr1a/Chsy1/Dhrs3/Dlk1/Fgfr3/Fzd9/Kremen1/Lrp4/Lrp6/Mapk1/Mdk/Mef2c/Nipbl/Notch1/Pbx1/Pkdcc/Ptn/Rbpj/S1pr1/Sfrp1/Smad3/Sox11/Sox9/Zbtb16	29
BP	GO:0014897	striated muscle hypertrophy	25/2520	107/23355	0.000146168016956094	0.00211891046162971	0.00155632133161884	Adk/Adra1a/Akap6/Atp2a2/Col14a1/Csrp3/Ece1/Fbxo32/Foxo1/Foxp1/Gata4/Hey2/Igfbp5/Inpp5f/Map2k4/Mef2c/Myocd/Nfatc3/Notch1/Pde5a/Sirt1/Smad3/Smad4/Sorbs2/Tiam1	25
BP	GO:0006605	protein targeting	50/2520	275/23355	0.000156400858280546	0.00226182580934426	0.00166129141331489	Agk/Ank3/Ap3b1/Aqp11/Bag3/Bag4/Cacnb1/Cacnb3/Cacng2/Cdk5/Cdk5r1/Cdkn2a/Dnajc19/Dnlz/Erbin/Fbxw7/Get3/Hap1/Herpud1/Lhcgr/Lonp2/Mff/Mtcl1/Ndufa13/Nup54/Ogt/Pan3/Pard3/Pex14/Pmpcb/Rab8b/Sec61a1/Sec61g/Sec62/Snx16/Sort1/Spcs1/Srp68/Srp72/Srprb/Stxbp4/Tcaf2/Timm50/Timm8a1/Tomm34/Tomm7/Trak1/Vti1a/Ywhaz/Zfand6	50
BP	GO:0048705	skeletal system morphogenesis	47/2520	254/23355	0.000158739389770621	0.00229016613642817	0.00168210713742615	Acvr2b/Arid5b/Bmp7/Ccn2/Chst11/Chsy1/Cited2/Col13a1/Col2a1/Cyp26b1/Dhrs3/Dlg1/Ext1/Eya1/Fgfr2/Fgfr3/Fmn1/Foxn3/Gli3/Gnas/Hhip/Insig2/Lrp6/Mef2c/Mthfd1l/Myc/Ndst1/Neurog1/Nipbl/Plekha1/Rarb/Schip1/Serpinh1/Sfrp1/Sik3/Ski/Smad3/Sox11/Sox5/Sox6/Sox9/Thbs1/Tifab/Trpv4/Uncx/Wwox/Zeb1	47
BP	GO:0014020	primary neural tube formation	27/2520	120/23355	0.000159151251802773	0.00229064123130419	0.00168245609048645	Bmp7/Brd2/Cecr2/Celsr1/Cited2/Cobl/Dvl3/Enah/Fzd3/Kat2a/Kdm2a/Lhx2/Lrp6/Mthfd1l/Opa1/Ptch1/Rps7/Sall1/Sfrp1/Shroom3/Ski/Tead2/Tmed2/Trim71/Vangl2/Vasp/Zeb2	27
BP	GO:0001892	embryonic placenta development	26/2520	114/23355	0.000165499988478562	0.00237072850794527	0.00174127949963226	Bmp7/Cdkn1c/Cebpb/Cited1/Cited2/Esrrb/Fgfr2/Foxd3/Ggnbp2/Hes1/Hey2/Hs6st1/Junb/Krt8/Map2k1/Mapk1/Nr2f2/Plcd1/Prdm1/Rbpj/Snai1/Socs3/Tmed2/Vash1/Zfp36l1/Zfp568	26
BP	GO:0060606	tube closure	26/2520	114/23355	0.000165499988478562	0.00237072850794527	0.00174127949963226	Brd2/Cecr2/Celsr1/Cited2/Cobl/Dvl3/Enah/Fzd3/Kat2a/Kdm2a/Lhx2/Lrp6/Mthfd1l/Opa1/Ptch1/Rps7/Sall1/Sfrp1/Shroom3/Ski/Tead2/Tmed2/Trim71/Vangl2/Vasp/Zeb2	26
BP	GO:0010811	positive regulation of cell-substrate adhesion	29/2520	133/23355	0.000166336186275403	0.00237707386769459	0.00174594011125955	Ccl28/Cd36/Cdh13/Col8a1/Cspg5/Dmd/Edil3/Fbln2/Fermt2/Fmn1/Gfus/Hsd17b12/Itgb1/Mdk/Pcsk5/Ppm1f/Prex1/Prkcz/Ptn/Rac3/Rreb1/Rsu1/S100a10/Skap1/Smad3/Thbs1/Utrn/Vegfc/Vit	29
BP	GO:0032332	positive regulation of chondrocyte differentiation	9/2520	21/23355	0.000170876654547869	0.00243620136024025	0.00178936874102014	Gli3/Pkdcc/Rela/Smad3/Sox5/Sox6/Sox9/Zbtb16/Zfp219	9
BP	GO:0061180	mammary gland epithelium development	20/2520	78/23355	0.000173457199414669	0.00246717357755688	0.00181211756564972	Ccnd1/Cdkn2a/Cebpb/Ddr1/Etv4/Etv5/Fgfr2/Foxb1/Id2/Lrp6/Mapk1/Ntn1/Ptch1/Pygo2/Robo1/Rreb1/Smo/Src/Tfap2c/Tnfsf11	20
BP	GO:0048596	embryonic camera-type eye morphogenesis	11/2520	30/23355	0.000174874780298296	0.00248110746990701	0.00182235188856693	Bmp7/Cited2/Frs2/Hipk2/Lrp6/Pax6/Prox1/Sox11/Tbx2/Th/Zeb1	11
BP	GO:0050772	positive regulation of axonogenesis	24/2520	102/23355	0.000175257715409477	0.00248110746990701	0.00182235188856693	Crabp2/Cxcl12/Dixdc1/Efna5/Fxn/Lrp1/Map1b/Map2k1/Ndel1/Nefl/Nin/Nrg1/Ntn1/Ntrk3/Plxna2/Plxna4/Plxnb1/Rnd2/Robo1/Robo2/Tiam1/Trak1/Twf2/Zeb2	24
BP	GO:0007416	synapse assembly	38/2520	193/23355	0.00017854485385726	0.00252173748029704	0.00185219427833232	Adgrl2/Arhgef9/Asic2/Cdh2/Cdk5/Clstn1/Efna5/Efnb2/Epha7/Ephb2/Flrt3/Gabrb3/Gabrg2/Gpc6/Gpm6a/Il1rapl2/Lrp4/Lrrtm1/Lrrtm3/Lrtm1/Mecp2/Mef2c/Nectin1/Nrg1/Nrxn3/Ntn1/Ntrk1/Ntrk3/Pik3r1/Plxnb1/Ppp1r9a/Pten/Rab29/Sipa1l1/Slitrk5/St8sia2/Tpbg/Ube2v2	38
BP	GO:0060253	negative regulation of glial cell proliferation	8/2520	17/23355	0.000179856425987014	0.00253434054799883	0.00186145112210336	Dicer1/Hes1/Idh2/Notch1/Ptn/Rnf10/Ski/Sox11	8
BP	GO:0031128	developmental induction	14/2520	45/23355	0.000182321198071159	0.00256011561328194	0.00188038268370088	2210016L21Rik/Fgfr1/Fgfr4/Frs2/Hipk2/Pou2f1/Rbpj/Robo1/Robo2/Sall1/Sox9/Spry1/Wnt1/Wnt2b	14
BP	GO:0030308	negative regulation of cell growth	39/2520	200/23355	0.000182532643395288	0.00256011561328194	0.00188038268370088	Adipor2/Caprin2/Cdk5/Cdk5r1/Cdkn2a/Cdkn2c/Cth/Dip2b/Dnajb2/Epha7/Foxp1/Fstl4/Gas2l1/Map2/Mecp2/Ndufa13/Ntn1/Osgin1/Ppard/Psrc1/Rb1/Sema3c/Sema3d/Sema3f/Sema4b/Sema5b/Sema6d/Sertad1/Sertad2/Sesn2/Sfrp1/Sh3bp4/Sirt1/Slit1/Slit3/Smad3/Smad4/Smarca2/Spag9	39
BP	GO:0007626	locomotory behavior	48/2520	263/23355	0.000190820194789607	0.0026701575868129	0.00196120755755985	Ankfn1/Apba2/Arrdc3/Asl/Celsr1/Chd7/Chrna4/Cntn2/Crhr1/Cxcl12/Efnb3/Elavl4/Etv5/Fgf12/Fxn/Gaa/Glra1/Gmfb/Hexb/Hipk2/Id2/Inpp5f/Kalrn/Kcnj10/Lmx1b/Lrrtm1/Mecp2/Meis1/Mir23a/Nav2/Npas3/Nrg1/Pmp22/Psap/Pten/Pum1/Rcan1/Rcan2/Scn1a/Scn8a/Slc18a2/Slc22a5/Sobp/Th/Tshr/Uba6/Zdhhc8/Zfp385a	48
BP	GO:0006941	striated muscle contraction	34/2520	167/23355	0.000197413132901135	0.00275603322953201	0.00202428247131879	Adra1a/Akap6/Ank2/Atp2a2/Bin1/Cacna2d1/Cacnb2/Casq2/Ccn2/Csrp3/Cxcr4/Dlg1/Dmd/Gaa/Gata4/Hcn4/Kbtbd13/Kcnd3/Kcnh2/Kcnj2/Kcnq1/Lmod3/Nedd4l/Nup155/Pde4b/Pde5a/Scn1a/Sgcd/Snta1/Sri/Srsf1/Tmem38b/Trpv4/Uty	34
BP	GO:0014896	muscle hypertrophy	25/2520	109/23355	0.000199428203482794	0.00277774997708178	0.00204023323378711	Adk/Adra1a/Akap6/Atp2a2/Col14a1/Csrp3/Ece1/Fbxo32/Foxo1/Foxp1/Gata4/Hey2/Igfbp5/Inpp5f/Map2k4/Mef2c/Myocd/Nfatc3/Notch1/Pde5a/Sirt1/Smad3/Smad4/Sorbs2/Tiam1	25
BP	GO:0008360	regulation of cell shape	32/2520	154/23355	0.000203117009751252	0.0028226260320605	0.00207319430642657	4930544G11Rik/Arhgap18/Arhgef18/Cdc42se2/Dlg1/Dnmbp/Ermn/Ezr/Fermt2/Fgd4/Fmnl1/Fmnl2/Gna13/Hexb/Msn/Myh9/Myo10/P2ry1/Pakap/Parva/Pdpn/Plxna2/Plxna4/Plxnb1/Prag1/Ptn/Rac3/Rnd2/Rnd3/Shroom3/Strip2/Wasf3	32
BP	GO:0003300	cardiac muscle hypertrophy	24/2520	103/23355	0.000205441519660759	0.00284186266899151	0.00208732344918483	Adk/Adra1a/Akap6/Atp2a2/Col14a1/Csrp3/Ece1/Fbxo32/Foxo1/Foxp1/Gata4/Hey2/Inpp5f/Map2k4/Mef2c/Myocd/Nfatc3/Notch1/Pde5a/Sirt1/Smad3/Smad4/Sorbs2/Tiam1	24
BP	GO:0090288	negative regulation of cellular response to growth factor stimulus	24/2520	103/23355	0.000205441519660759	0.00284186266899151	0.00208732344918483	Apln/Bmper/Cflar/Dlx1/Gpc1/Grem2/Hhex/Hipk2/Il12b/Notch1/Ofd1/Sfrp1/Ski/Skor1/Smurf2/Spry1/Spry2/Spry4/Sulf1/Sulf2/Tcf7l2/Thbs1/Trim33/Wnt1	24
BP	GO:0071375	cellular response to peptide hormone stimulus	47/2520	257/23355	0.000210717329518503	0.00290156322765227	0.00213117299102996	Akt3/Appl2/Bcar3/Crhr1/Csrp3/Echdc3/Eif4ebp1/Foxo1/Gpam/Igf1r/Insig2/Irf1/Kank1/Lhcgr/Lpin1/Ndel1/Nr1h4/Ogt/Opa1/Pck1/Pck2/Pdpk1/Pik3r1/Pik3r3/Prkcd/Prkcz/Pten/Rab15/Rab8b/Rela/Sh2b2/Sik2/Sirt1/Slc2a4/Slc39a14/Socs1/Socs3/Socs7/Src/Stxbp4/Trib3/Tshr/Vamp2/Vwa2/Ybx1/Zfp106/Zfp36l1	47
BP	GO:0099003	vesicle-mediated transport in synapse	47/2520	257/23355	0.000210717329518503	0.00290156322765227	0.00213117299102996	Adra1a/Ap2b1/Ap3b1/Apba2/Atad1/Atp2a2/Bin1/Cadps/Cdh2/Cdk5/Cdk5r1/Chrna4/Chrna7/Clstn1/Cspg5/Ddc/Dennd1a/Efnb2/Eps15/Fbxl20/Grin3a/Grm7/Gsg1l/Hap1/Iqsec1/Itsn1/Mff/Mx2/Nrxn3/P2ry1/Pacsin1/Pten/Rap1a/Rims2/Slc17a7/Slc18a2/Slc2a4/Snap23/Stx2/Stx4a/Stxbp5/Stxbp5l/Syt6/Th/Usp46/Vamp2/Vps18	47
BP	GO:0003015	heart process	44/2520	236/23355	0.000212358332383248	0.00291751390740166	0.00214288862677641	Adra1a/Akap6/Ank2/Apln/Atp2a2/Bin1/Cacna2d1/Cacnb2/Casq2/Ccn2/Chrna7/Csrp3/Cxcr4/Dlg1/Dmd/Ext1/Gaa/Gata4/Hcn4/Hey2/Hrc/Kcnd3/Kcnh2/Kcnj2/Kcnq1/Mdm2/Nedd4l/Nup155/Pde4b/Pde5a/Pebp1/Pik3r1/Rbfox2/Scn1a/Sgcd/Sirt1/Snta1/Src/Sri/Srsf1/Th/Tmem38b/Uty/Wwtr1	44
BP	GO:0021545	cranial nerve development	15/2520	51/23355	0.000218248727670444	0.00297358909726909	0.00218407536672866	Chd7/Cited2/Dmd/Ephb2/Ext1/Gli3/Hes1/Mafb/Nav2/Neurog1/Nrp2/Plxna4/Sall1/Sema3f/Tifab	15
BP	GO:0051293	establishment of spindle localization	15/2520	51/23355	0.000218248727670444	0.00297358909726909	0.00218407536672866	Arhgef2/Cdk5rap2/Eya1/Insc/Itgb1/Map4/Mcph1/Myh9/Ndel1/Pax6/Sapcd2/Spdl1/Spire1/Spry1/Spry2	15
BP	GO:0072132	mesenchyme morphogenesis	15/2520	51/23355	0.000218248727670444	0.00297358909726909	0.00218407536672866	Bmp7/Bmpr1a/Fgfr1/Mdm2/Myc/Notch1/Rbpj/Robo1/Robo2/Smad3/Smad4/Snai1/Snai2/Sox9/Tbx2	15
BP	GO:0010171	body morphogenesis	17/2520	62/23355	0.000218899445539247	0.00297358909726909	0.00218407536672866	Arid5b/Atp6ap2/Cdk2ap1/Cdon/Gnas/Grem2/Kat6a/Lrp6/Nipbl/Ofd1/Pax9/Phldb2/Plekha1/Schip1/Ski/Ssbp3/Tcf7l2	17
BP	GO:0031641	regulation of myelination	17/2520	62/23355	0.000218899445539247	0.00297358909726909	0.00218407536672866	Cdh2/Dicer1/Dlg1/Hes5/Lpin1/Mir219a-1/Mir219a-2/Mir23a/Nrg1/Pard3/Pten/Ptn/Ptprz1/Rarb/Rnf10/Tcf7l2/Wasf3	17
BP	GO:0032354	response to follicle-stimulating hormone	6/2520	10/23355	0.000224070068743936	0.0030100079234602	0.0022108246782735	Efna5/Epha3/Epha5/Gata4/Notch1/Tgfbr3	6
BP	GO:0045607	regulation of inner ear auditory receptor cell differentiation	6/2520	10/23355	0.000224070068743936	0.0030100079234602	0.0022108246782735	Atoh1/Dll1/Hes1/Hes5/Hey2/Notch1	6
BP	GO:0045631	regulation of mechanoreceptor differentiation	6/2520	10/23355	0.000224070068743936	0.0030100079234602	0.0022108246782735	Atoh1/Dll1/Hes1/Hes5/Hey2/Notch1	6
BP	GO:1902746	regulation of lens fiber cell differentiation	6/2520	10/23355	0.000224070068743936	0.0030100079234602	0.0022108246782735	Cdkn1c/Spred1/Spred2/Spry1/Spry2/Zeb2	6
BP	GO:2000980	regulation of inner ear receptor cell differentiation	6/2520	10/23355	0.000224070068743936	0.0030100079234602	0.0022108246782735	Atoh1/Dll1/Hes1/Hes5/Hey2/Notch1	6
BP	GO:0016311	dephosphorylation	64/2520	381/23355	0.000225631296273455	0.00302425983586039	0.00222129258415552	Acp2/Ahr/Bag4/Camta1/Cd300a/Cdc14b/Cdc25b/Cdca2/Csrnp3/Ctdsp1/Dlg2/Dusp14/Dusp26/Dusp4/Dusp6/Elfn1/Eya1/Eya2/Fra10ac1/Hdhd2/Impa2/Inpp5f/Itga1/Lhpp/Lpin1/Mef2c/Mgat5/Mtmr3/Pdp2/Plpp1/Plpp2/Plpp3/Ppm1f/Ppm1h/Ppm1l/Ppp1r2/Ppp2r2a/Ppp2r5c/Ppp4r4/Prkcd/Ptbp1/Pten/Ptp4a3/Ptpn12/Ptpn14/Ptpn3/Ptprz1/Rcan1/Rpl5/Rprd1a/Sfi1/Smad3/Spred1/Src/Ssh1/Swap70/Thtpa/Timm50/Ubash3b/Ublcp1/Uri1/Vcan/Wnk1/Zcchc9	64
BP	GO:1903706	regulation of hemopoiesis	66/2520	396/23355	0.000228381000484429	0.00305434324762915	0.00224338858882935	Ap3b1/Atp11c/Atp6ap1/B2m/Btn2a2/Ccr7/Cdkn2a/Cebpb/Clptm1/Cyp26b1/Dicer1/Dlk1/Dll1/Ets1/Fadd/Fanca/Fbxw7/Fgfr3/Gas2l1/Gli3/Gnas/Hmgb3/Id2/Il12b/Il4ra/Irf1/Jag1/Kat2a/Kitl/Klf13/Leo1/Mafb/Mdk/Mef2c/Meis1/Meis2/Mturn/Myb/Myc/Nme2/Nrarp/Pck1/Pias3/Pik3r1/Prdm1/Prkcz/Ptn/Rb1/Rbfox2/Sfrp1/Sh3rf1/Socs1/Sox13/Tcim/Tmem131l/Tmem178/Tnfsf11/Tox/Ubash3b/Vsir/Zbtb16/Zc3h8/Zeb1/Zfp36l1/Zfp608/Zmiz1	66
BP	GO:0007611	learning or memory	54/2520	308/23355	0.000229147157202375	0.00305782464743566	0.00224594564675175	Atad1/B2m/Bche/Cdk5/Chrna7/Cntn2/Cntnap2/Crhr1/Elavl4/Ephb2/Esr2/Foxb1/Foxp2/Fzd9/Gabrb3/Gatm/Gmfb/Grm7/Itgb1/Kalrn/Kat2a/Kras/Lgmn/Lmx1b/Mdk/Mecp2/Mef2c/Meis2/Ncam1/Ncstn/Neurog1/Nps/Ntrk1/Pax6/Pde5a/Pomk/Prkcz/Pten/Ptn/Ptprz1/Rcan1/Rcan2/Serpinf1/Shc3/Slc17a7/Slc2a4/Sorcs3/Tafa2/Th/Tifab/Tpbg/Uba6/Ythdf1/Zfp385a	54
BP	GO:1901888	regulation of cell junction assembly	41/2520	216/23355	0.00023149194721332	0.00307618717160218	0.00225943276127604	Adgrl2/Asic2/Clstn1/Efna5/Epha3/Epha7/Ephb2/Fermt2/Flrt3/Fmn1/Gpc6/Il1rapl2/Limch1/Lrp1/Lrrtm1/Lrrtm3/Lrtm1/Mef2c/Nectin1/Nedd4l/Ntn1/Ntrk1/Ntrk3/Peak1/Phldb2/Pik3r1/Ppm1f/Ppp1r9a/Pten/Rap1a/Rapgef2/S100a10/Sipa1l1/Slitrk5/Smad3/Snai1/Snai2/Src/St8sia2/Tpbg/Ube2v2	41
BP	GO:0061387	regulation of extent of cell growth	28/2520	129/23355	0.00023154096990554	0.00307618717160218	0.00225943276127604	Barhl2/Cdk5/Cdk5r1/Crabp2/Cxcl12/Dip2b/Efna5/Epha7/Fstl4/Fxn/Lrp1/Map1b/Map2/Ndel1/Nkx6-1/Nrg1/Ntn1/Ntrk3/Plxna4/Rnd2/Sema3c/Sema3d/Sema3f/Sema4b/Sema5b/Sema6d/Slit1/Twf2	28
BP	GO:1990778	protein localization to cell periphery	62/2520	367/23355	0.000239286052291685	0.00317211444320885	0.00232989050915588	Afdn/Ank2/Ank3/Arl6/Bag4/Bbs2/Blzf1/Cacnb2/Cacnb3/Cacng2/Cdh2/Cdk5/Clstn1/Csrp3/Dlg1/Dlg2/Efr3b/Epha3/Ephb2/Ezr/Gnai1/Gpc6/Itgb1/Kalrn/Kcnip4/Kif13a/Kif1b/Lama5/Lrp1/Lrp6/Lyplal1/Map2k1/Nfasc/Nhlrc1/Optn/P2ry1/Pacsin1/Pdpk1/Pik3r1/Pkdcc/Ppfia1/Prkcz/Ptch1/Rab15/Rab29/Rab40b/Rab8b/Rap1a/Rapgef2/S100a10/Sapcd2/Skap1/Snap23/Stx4a/Stx8/Tmed2/Tpbg/Tspan15/Tspan5/Ttc8/Vamp2/Wdr72	62
BP	GO:0000079	regulation of cyclin-dependent protein serine/threonine kinase activity	19/2520	74/23355	0.000244960837631663	0.00324023690040132	0.0023799258623295	Ccnd1/Ccnjl/Ccnl1/Cdk5rap1/Cdk5rap2/Cdkn1c/Cdkn2a/Cdkn2c/Hhex/Lats2/Mapre3/Myocd/Nr2f2/Prox1/Psrc1/Pten/Spdya/Src/Tfap4	19
BP	GO:0031016	pancreas development	23/2520	98/23355	0.000246600674457404	0.00325267609322089	0.00238906234142279	Acvr2b/Cdh2/Cftr/Clock/Dll1/Hes1/Hhex/Hnf1b/Igf1r/Ins1/Insm1/Invs/Mir214/Mnx1/Myt1/Nkx2-2/Nkx6-1/Nr5a2/Pax6/Pdpk1/Prox1/Smo/Sox9	23
BP	GO:1901991	negative regulation of mitotic cell cycle phase transition	31/2520	149/23355	0.000247323521633944	0.00325267609322089	0.00238906234142279	Aurkb/Brd7/Btn2a2/Bub1b/Ccnd1/Cdk1/Cdk5rap2/Chek1/Clspn/Ctdsp1/Ctdspl/Dact1/Dlg1/Dync1li1/Fbxo31/Gen1/Jade1/Mad2l1bp/Mdm2/Myo16/Plk3/Pten/Rb1/Rbl1/Rbm38/Spdl1/Tex14/Tpra1/Trim39/Usp47/Zfp36l1	31
BP	GO:0051099	positive regulation of binding	38/2520	196/23355	0.000247515467805064	0.00325267609322089	0.00238906234142279	Arhgef7/B2m/Cald1/Caprin2/Cdk5/Dact1/Ddrgk1/Ddx11/Dtx3l/Ebf2/Eno1/Gpsm1/Hes1/Hipk2/Hnrnpl/Krit1/Lfng/Lrp1/Map1lc3b/Mapre3/Mfng/Myc/Myocd/Pax6/Plcl1/Plcl2/Pon1/Pygo2/Rapgef2/Rapgef3/Rb1/S100a10/Ski/Spon1/Tcf7l2/Tiam1/Tlr4/Trib3	38
BP	GO:1902806	regulation of cell cycle G1/S phase transition	29/2520	136/23355	0.000249228222167758	0.00326807939914121	0.00240037593584565	Adamts1/Appl2/Brd7/Btn2a2/Ccnd1/Ctdsp1/Ctdspl/Dact1/Dlg1/E2f1/Fbxo31/Gli1/Id2/Jade1/Mdm2/Mn1/Myo16/Pdpn/Plk3/Plpp2/Plrg1/Pten/Rb1/Rbl1/Rbm38/Rpl17/Stxbp4/Tcim/Trim39	29
BP	GO:0035329	hippo signaling	12/2520	36/23355	0.000253507472283998	0.00328148323331214	0.00241022093563373	Amotl1/Amotl2/Fat4/Lats2/Nek8/Schip1/Sox11/Tead1/Tead2/Tead3/Wwc1/Wwtr1	12
BP	GO:0035883	enteroendocrine cell differentiation	12/2520	36/23355	0.000253507472283998	0.00328148323331214	0.00241022093563373	Cdh2/Cftr/Clock/Dll1/Hes1/Insm1/Mir214/Nkx2-2/Nkx6-1/Pax6/Pdpk1/Smo	12
BP	GO:0040001	establishment of mitotic spindle localization	12/2520	36/23355	0.000253507472283998	0.00328148323331214	0.00241022093563373	Arhgef2/Cdk5rap2/Eya1/Insc/Itgb1/Mcph1/Ndel1/Pax6/Sapcd2/Spdl1/Spry1/Spry2	12
BP	GO:0048048	embryonic eye morphogenesis	12/2520	36/23355	0.000253507472283998	0.00328148323331214	0.00241022093563373	Bmp7/Cited2/Frs2/Hipk2/Lrp6/Pax6/Prox1/Rarb/Sox11/Tbx2/Th/Zeb1	12
BP	GO:0060441	epithelial tube branching involved in lung morphogenesis	12/2520	36/23355	0.000253507472283998	0.00328148323331214	0.00241022093563373	Celsr1/Ext1/Fgfr2/Foxa1/Hhex/Hhip/Kras/Sox9/Spry1/Spry2/Vangl2/Wnt2b	12
BP	GO:0071320	cellular response to cAMP	12/2520	36/23355	0.000253507472283998	0.00328148323331214	0.00241022093563373	Ahr/Akap6/Cftr/Ezr/Hcn4/Igfbp5/Itpr2/Kcnq1/Rap1a/Rapgef2/Rapgef3/Zfp36l1	12
BP	GO:0008356	asymmetric cell division	9/2520	22/23355	0.000261567987031383	0.00337138268998872	0.00247625130579816	Arhgef2/Cntrl/Dicer1/Etv5/Insc/Pax6/Sox5/Tead3/Zbtb16	9
BP	GO:0072273	metanephric nephron morphogenesis	9/2520	22/23355	0.000261567987031383	0.00337138268998872	0.00247625130579816	Cited1/Fmn1/Hes1/Hes5/Lgr4/Pax8/Sall1/Smo/Sox9	9
BP	GO:0030326	embryonic limb morphogenesis	30/2520	143/23355	0.000265422063340295	0.00340653157726557	0.00250206785823972	Aff3/Bcl2l11/Bmp7/Bmpr1a/Chd7/Chst11/Crabp2/Cyp26b1/Dicer1/Ece1/Fgfr1/Gli3/Gnas/Ift52/Lmx1b/Lrp4/Lrp6/Mecom/Nipbl/Notch1/Pbx1/Ptch1/Rarb/Reck/Sall1/Ski/Smad4/Sp8/Tbx2/Zbtb16	30
BP	GO:0035113	embryonic appendage morphogenesis	30/2520	143/23355	0.000265422063340295	0.00340653157726557	0.00250206785823972	Aff3/Bcl2l11/Bmp7/Bmpr1a/Chd7/Chst11/Crabp2/Cyp26b1/Dicer1/Ece1/Fgfr1/Gli3/Gnas/Ift52/Lmx1b/Lrp4/Lrp6/Mecom/Nipbl/Notch1/Pbx1/Ptch1/Rarb/Reck/Sall1/Ski/Smad4/Sp8/Tbx2/Zbtb16	30
BP	GO:0060349	bone morphogenesis	24/2520	105/23355	0.000279890405998568	0.0035846133564859	0.0026328673784611	Chsy1/Cited2/Col13a1/Col2a1/Cyp26b1/Dhrs3/Ext1/Fgfr2/Fgfr3/Foxn3/Gli3/Gnas/Insig2/Lrp6/Mef2c/Neurog1/Rarb/Serpinh1/Sik3/Ski/Sox9/Thbs1/Tifab/Trpv4	24
BP	GO:0072659	protein localization to plasma membrane	52/2520	296/23355	0.000281564952786617	0.00359843581309746	0.00264301985279615	Afdn/Ank2/Ank3/Arl6/Bag4/Bbs2/Blzf1/Cacnb2/Cacnb3/Cdh2/Cdk5/Csrp3/Dlg1/Efr3b/Epha3/Ephb2/Ezr/Itgb1/Kalrn/Kcnip4/Kif13a/Lama5/Lrp1/Lrp6/Lyplal1/Nfasc/Nhlrc1/Optn/P2ry1/Pacsin1/Pdpk1/Pik3r1/Pkdcc/Ppfia1/Prkcz/Ptch1/Rab15/Rab40b/Rab8b/Rap1a/Rapgef2/S100a10/Skap1/Stx4a/Stx8/Tmed2/Tpbg/Tspan15/Tspan5/Ttc8/Vamp2/Wdr72	52
BP	GO:0050771	negative regulation of axonogenesis	18/2520	69/23355	0.000285686219807658	0.00364340337286349	0.00267604813490718	Cdk5/Cdk5r1/Dip2b/Efnb3/Epha7/Ephb2/Fstl4/Lrp4/Map2/Ntn1/Pten/Sema3c/Sema3d/Sema3f/Sema4b/Sema5b/Sema6d/Slit1	18
BP	GO:0014909	smooth muscle cell migration	23/2520	99/23355	0.000288888022374248	0.00366851302478847	0.00269449095617218	Adamts1/Bmpr1a/Cyp1b1/Ddr1/Gna13/Igfbp5/Kalrn/Lrp1/Mdk/Mdm2/Mef2c/Myc/Myocd/Parva/Pcsk5/Ppard/Rapgef3/Rbpj/Sema6d/Smo/Src/Ssh1/Tmsb4x	23
BP	GO:0021514	ventral spinal cord interneuron differentiation	7/2520	14/23355	0.000291296319586182	0.00366851302478847	0.00269449095617218	Ascl1/Dbx1/Dll4/Foxn4/Gli3/Nkx2-2/Sox1	7
BP	GO:0021903	rostrocaudal neural tube patterning	7/2520	14/23355	0.000291296319586182	0.00366851302478847	0.00269449095617218	Atp6ap2/Gbx2/Hes1/Lrp6/Pax6/Ssbp3/Wnt1	7
BP	GO:0060019	radial glial cell differentiation	7/2520	14/23355	0.000291296319586182	0.00366851302478847	0.00269449095617218	Afdn/Cdh2/Gli3/Gpr157/Hes1/Hes5/Lrp6	7
BP	GO:0061308	cardiac neural crest cell development involved in heart development	7/2520	14/23355	0.000291296319586182	0.00366851302478847	0.00269449095617218	Bmp7/Cited2/Dicer1/Hes1/Jag1/Mapk1/Sema3c	7
BP	GO:0071371	cellular response to gonadotropin stimulus	7/2520	14/23355	0.000291296319586182	0.00366851302478847	0.00269449095617218	Efna5/Epha3/Epha5/Gata4/Lhcgr/Notch1/Pax8	7
BP	GO:0001824	blastocyst development	32/2520	157/23355	0.000293093790104845	0.00367669830901103	0.00270050297634557	Actl6a/Bcor/Bnip2/Chek1/Cited2/Dad1/Dicer1/Elf3/Esrrb/Foxd3/Gins1/Hnf1b/Junb/Lats2/Lpar6/Med21/Mfng/Ndel1/Npm2/Pelo/Ppp4r4/Psmc3/Rrm2/Rtf1/Setdb1/Smarcb1/Suds3/Tbl1xr1/Tfap2c/Tgfbr3/Ttll4/Uspl1	32
BP	GO:0060841	venous blood vessel development	8/2520	18/23355	0.000293162710495172	0.00367669830901103	0.00270050297634557	Acvr2b/Ahr/Efnb2/Ephb4/Heg1/Notch1/Prox1/Sema3c	8
BP	GO:0006479	protein methylation	36/2520	184/23355	0.000295730367147166	0.00369021440192561	0.00271043042920591	Auts2/Baz2a/Bcor/Bend3/Btg1/Dnmt1/Dot1l/Dpy30/Ehmt1/Etfbkmt/Fbl/Fendrr/H1f4/Kmt2d/Kmt5b/Macroh2a1/Mecp2/Myb/Nr1h4/Nsd1/Ogt/Paxip1/Prdm8/Prmt8/Prmt9/Pygo2/Rlf/Rtf1/Setdb1/Sirt1/Sirt7/Smad4/Smarcb1/Smyd2/Wdr5b/Wdr82	36
BP	GO:0008213	protein alkylation	36/2520	184/23355	0.000295730367147166	0.00369021440192561	0.00271043042920591	Auts2/Baz2a/Bcor/Bend3/Btg1/Dnmt1/Dot1l/Dpy30/Ehmt1/Etfbkmt/Fbl/Fendrr/H1f4/Kmt2d/Kmt5b/Macroh2a1/Mecp2/Myb/Nr1h4/Nsd1/Ogt/Paxip1/Prdm8/Prmt8/Prmt9/Pygo2/Rlf/Rtf1/Setdb1/Sirt1/Sirt7/Smad4/Smarcb1/Smyd2/Wdr5b/Wdr82	36
BP	GO:0022404	molting cycle process	26/2520	118/23355	0.000296682249683349	0.00369021440192561	0.00271043042920591	Celsr1/Dicer1/Eda/Fgfr2/Fzd3/Gnas/Igfbp5/Lama5/Lgr4/Lhx2/Lncpint/Lrig1/Lrp4/Nom1/Notch1/Ppard/Rbpj/Rela/Smad4/Smo/Snai1/Sox9/Tfap2c/Tnfrsf19/Trps1/Vangl2	26
BP	GO:0022405	hair cycle process	26/2520	118/23355	0.000296682249683349	0.00369021440192561	0.00271043042920591	Celsr1/Dicer1/Eda/Fgfr2/Fzd3/Gnas/Igfbp5/Lama5/Lgr4/Lhx2/Lncpint/Lrig1/Lrp4/Nom1/Notch1/Ppard/Rbpj/Rela/Smad4/Smo/Snai1/Sox9/Tfap2c/Tnfrsf19/Trps1/Vangl2	26
BP	GO:0003407	neural retina development	20/2520	81/23355	0.000299608044136201	0.00371895405914443	0.00273153945783313	Alms1/Arl6/Casz1/Dll4/Dlx1/Fat3/Fjx1/Foxn4/Gpm6a/Hipk2/Miat/Mir124a-1/Neurod4/Prom1/Ptn/Rorb/Sox9/Tspan12/Ttc8/Zhx2	20
BP	GO:0021772	olfactory bulb development	14/2520	47/23355	0.000303416222431259	0.0037585062799118	0.00276059022048113	Chd7/Dicer1/Ext1/Fgfr1/Id2/Lhx2/Pax6/Robo1/Robo2/Sall1/Ski/Slit1/Ttc8/Uncx	14
BP	GO:0003170	heart valve development	16/2520	58/23355	0.000308042245241412	0.00380385785194852	0.00279390055626988	Bmpr1a/Gata4/Hey2/Jag1/Mdm2/Mef2c/Notch1/Prdm1/Rb1/Rbpj/Robo1/Robo2/Slit3/Smad4/Sox9/Zbtb14	16
BP	GO:1903131	mononuclear cell differentiation	75/2520	468/23355	0.000308335872200955	0.00380385785194852	0.00279390055626988	Ahr/Ap3b1/Atp11c/B2m/Btn2a2/Ccr7/Cdkn2a/Cebpb/Chd7/Clptm1/Cyp26b1/Dicer1/Dll1/Dll4/Fadd/Fanca/Foxp1/Fzd8/Fzd9/Gadd45g/Gli3/Hhex/Hmgb3/Hs1bp3/Id2/Ifnk/Il12b/Il4ra/Irf1/Irf8/Itgb6/Itgb8/Kat2a/Lfng/Mafb/Mdk/Mef2c/Mfng/Mink1/Mir17/Myb/Myc/Ncaph2/Nfatc3/Nrarp/Ntrk1/Patz1/Pck1/Pik3r1/Plcl2/Polm/Prdm1/Prex1/Prkcz/Prr7/Psap/Rbpj/Rora/Sfrp1/Sh3rf1/Socs1/Sox13/Tmem131l/Tox/Tpd52/Tshr/Vsir/Wnt1/Xrcc4/Zbtb16…	75
BP	GO:0030217	T cell differentiation	51/2520	290/23355	0.000312105028855171	0.00383439870380413	0.00281633254671469	Ap3b1/B2m/Btn2a2/Ccr7/Cdkn2a/Chd7/Clptm1/Cyp26b1/Dicer1/Dll4/Fadd/Fanca/Foxp1/Fzd8/Gadd45g/Gli3/Hs1bp3/Il12b/Il4ra/Irf1/Kat2a/Lfng/Mafb/Mdk/Mink1/Myb/Ncaph2/Nfatc3/Nrarp/Patz1/Pck1/Prdm1/Prex1/Prkcz/Prr7/Psap/Rora/Sh3rf1/Socs1/Sox13/Tmem131l/Tox/Vsir/Wnt1/Xrcc4/Zbtb16/Zc3h8/Zeb1/Zfp36l1/Zfp608/Zmiz1	51
BP	GO:0060047	heart contraction	42/2520	226/23355	0.000313144341887028	0.00383439870380413	0.00281633254671469	Adra1a/Akap6/Ank2/Apln/Atp2a2/Bin1/Cacna2d1/Cacnb2/Casq2/Ccn2/Chrna7/Csrp3/Cxcr4/Dlg1/Dmd/Ext1/Gaa/Gata4/Hcn4/Hey2/Hrc/Kcnd3/Kcnh2/Kcnj2/Kcnq1/Mdm2/Nedd4l/Nup155/Pde4b/Pde5a/Pebp1/Pik3r1/Rbfox2/Scn1a/Sgcd/Sirt1/Snta1/Sri/Srsf1/Th/Tmem38b/Uty	42
BP	GO:0030325	adrenal gland development	10/2520	27/23355	0.000313348711278617	0.00383439870380413	0.00281633254671469	Arid5b/Ascl1/Cdkn1c/Cited2/Crhr1/Igf1r/Insm1/Mdk/Pbx1/Smad3	10
BP	GO:0060716	labyrinthine layer blood vessel development	10/2520	27/23355	0.000313348711278617	0.00383439870380413	0.00281633254671469	Ggnbp2/Hes1/Hey2/Hs6st1/Junb/Mapk1/Plcd1/Rbpj/Tmed2/Vash1	10
BP	GO:0030098	lymphocyte differentiation	69/2520	423/23355	0.000315640683292812	0.00385464228384859	0.00283120128044462	Ahr/Ap3b1/Atp11c/B2m/Btn2a2/Ccr7/Cdkn2a/Chd7/Clptm1/Cyp26b1/Dicer1/Dll1/Dll4/Fadd/Fanca/Foxp1/Fzd8/Fzd9/Gadd45g/Gli3/Hhex/Hmgb3/Hs1bp3/Id2/Ifnk/Il12b/Il4ra/Irf1/Kat2a/Lfng/Mafb/Mdk/Mfng/Mink1/Mir17/Myb/Ncaph2/Nfatc3/Nrarp/Ntrk1/Patz1/Pck1/Pik3r1/Plcl2/Polm/Prdm1/Prex1/Prkcz/Prr7/Psap/Rbpj/Rora/Sfrp1/Sh3rf1/Socs1/Sox13/Tmem131l/Tox/Tpd52/Tshr/Vsir/Wnt1/Xrcc4/Zbtb16/Zc3h8/Zeb1/Zfp36l1/Zfp608/Zmiz1	69
BP	GO:0048286	lung alveolus development	17/2520	64/23355	0.000331117632881347	0.00402737644017655	0.00295807301809493	Fgfr2/Fgfr3/Fgfr4/Foxa1/Foxp2/Hs6st1/Igfbp5/Itgb6/Meg3/Myocd/Pdpn/Pkdcc/Sfta3-ps/Tcf21/Tmem38b/Tns3/Zfp157	17
BP	GO:0060119	inner ear receptor cell development	17/2520	64/23355	0.000331117632881347	0.00402737644017655	0.00295807301809493	Adgrv1/Alms1/Cecr2/Dicer1/Fat4/Fgfr1/Gabrb3/Hes1/Hes5/Myo3a/Pdzd7/Rest/Tmc1/Tshr/Tsku/Ttc8/Vangl2	17
BP	GO:0003309	type B pancreatic cell differentiation	11/2520	32/23355	0.000336857789938599	0.0040813777248836	0.00299773649271848	Cdh2/Cftr/Clock/Dll1/Insm1/Mir214/Nkx2-2/Nkx6-1/Pax6/Pdpk1/Smo	11
BP	GO:0043434	response to peptide hormone	58/2520	342/23355	0.000336907772492459	0.0040813777248836	0.00299773649271848	Akt3/Appl2/Atp2a2/Bcar3/Cited1/Crhr1/Csrp3/Echdc3/Ednrb/Eif2b3/Eif4ebp1/Foxo1/Gatm/Gpam/Igf1r/Insig2/Irf1/Kank1/Lhcgr/Lpin1/Ndel1/Nr1h4/Ogt/Opa1/Pck1/Pck2/Pdpk1/Pik3r1/Pik3r3/Plcd1/Prkcd/Prkcz/Pten/Rab15/Rab8b/Rela/Sesn2/Sh2b2/Sik2/Sirt1/Slc2a4/Slc39a14/Socs1/Socs3/Socs7/Sort1/Src/Stxbp4/Tgfbr3/Trib3/Trpv4/Tshr/Vamp2/Vgf/Vwa2/Ybx1/Zfp106/Zfp36l1	58
BP	GO:0048846	axon extension involved in axon guidance	12/2520	37/23355	0.000338634223566611	0.00408591593105821	0.00300106976574003	Cxcl12/Nrp2/Plxna4/Sema3c/Sema3d/Sema3f/Sema4b/Sema5b/Sema6d/Slit1/Slit3/Smo	12
BP	GO:1902284	neuron projection extension involved in neuron projection guidance	12/2520	37/23355	0.000338634223566611	0.00408591593105821	0.00300106976574003	Cxcl12/Nrp2/Plxna4/Sema3c/Sema3d/Sema3f/Sema4b/Sema5b/Sema6d/Slit1/Slit3/Smo	12
BP	GO:0003143	embryonic heart tube morphogenesis	18/2520	70/23355	0.000346266566526937	0.00415948314739757	0.00305510424722005	Cited2/Dll1/Gata4/Hes1/Ift52/Kdm2a/Lrp6/Mef2c/Mib1/Notch1/Rbpj/Smad3/Smo/Tbx2/Tead1/Tead2/Tmed2/Vangl2	18
BP	GO:0021536	diencephalon development	18/2520	70/23355	0.000346266566526937	0.00415948314739757	0.00305510424722005	Bmpr1a/Foxb1/Gbx2/Ghrh/Gli1/Hap1/Hes1/Lrp6/Ncam1/Nrp2/Olig2/Pax6/Pou3f2/Rbpj/Smo/Tcf7l2/Wnt1/Zeb2	18
BP	GO:1900182	positive regulation of protein localization to nucleus	22/2520	94/23355	0.000347183065237937	0.00415948314739757	0.00305510424722005	Bag3/Cdk1/Cdkn2a/Dmap1/Dtx3l/Fermt2/Gli3/Limk2/Mapk1/Mavs/Ogt/Pik3r1/Prkcd/Prkd1/Rbm22/Sesn2/Smo/Src/Trim8/Uaca/Ubr5/Wwtr1	22
BP	GO:0001974	blood vessel remodeling	15/2520	53/23355	0.000347483703794173	0.00415948314739757	0.00305510424722005	Abr/Acvr2b/Ahr/Angpt2/Chd7/Dll4/Ext1/Jag1/Mdm2/Mef2c/Nfatc3/Rbpj/Sema3c/Tgfbr3/Tgm2	15
BP	GO:0045446	endothelial cell differentiation	25/2520	113/23355	0.000359710411971804	0.00429733090982125	0.00315635223153124	Acvr2b/Afdn/Atoh8/Btg1/Col18a1/Cxcr4/Dll1/Dmd/Ezr/Heg1/Hey2/Id1/Jag1/Kdm6b/Msn/Notch1/Nr2f2/Pdpn/Prox1/Rap1a/Rapgef2/Rapgef3/Rbpj/Smad4/Zeb1	25
BP	GO:1902903	regulation of supramolecular fiber organization	63/2520	380/23355	0.000361607486822001	0.00431147388133925	0.00316674012128143	Alms1/Arhgap18/Arhgef18/Arhgef2/Asap3/Bag4/Bin1/Ccn2/Cdk5rap2/Chrna7/Coro2b/Cyrib/Dlg1/Evl/Fermt2/Fhod3/Flii/Fmn1/Gas2l1/Gmfb/Id1/Kank1/Lima1/Limch1/Lmod3/Map1b/Map2/Mapre3/Mecp2/Mef2c/Mtss1/Nav3/Nck2/Nin/Phldb2/Pik3r1/Plekhg2/Ppfia1/Ppm1f/Ppp1r9a/Prex1/Prkcd/Prox1/Psrc1/Rapgef3/Rb1/S100a10/S1pr1/Smad3/Smad4/Spire1/Ssh1/Svil/Swap70/Tmsb4x/Tpx2/Trim27/Trpv4/Ttc8/Twf2/Vasp/Wasf2/Wasf3	63
BP	GO:0008286	insulin receptor signaling pathway	27/2520	126/23355	0.000368637254645875	0.00438663819750849	0.00322194765871592	Bcar3/Csrp3/Eif4ebp1/Foxo1/Igf1r/Kank1/Ndel1/Nr1h4/Ogt/Opa1/Pik3r1/Pik3r3/Prkcd/Prkcz/Rela/Sh2b2/Sik2/Sirt1/Slc39a14/Socs1/Socs3/Socs7/Src/Stxbp4/Vwa2/Ybx1/Zfp106	27
BP	GO:0007548	sex differentiation	54/2520	314/23355	0.000374208985397771	0.004444191192003	0.00326421983333223	Adamts1/Adgrg1/Ahr/Arid5b/Bcl2l11/Bmpr1a/Brip1/Cbx2/Ccdc182/Ccnd1/Cebpb/Cftr/Chd7/Cited2/Dach1/Dach2/Dnajc19/Esr2/Fanca/Fancg/Gata4/Greb1l/Hnf1b/Hsd17b3/Kif18a/Kitl/Lfng/Lgr4/Lhcgr/Lhfpl2/Lrp6/Mir135a-2/Mir184/Mir193a/Neurog1/Nhlh2/Nipbl/Nrip1/Ntrk1/Nup107/Patz1/Pbx1/Plekha1/Schip1/Sfrp1/Sirt1/Smad4/Sox9/Src/Tbc1d20/Tcf21/Tcf7l2/Tifab/Vgf	54
BP	GO:0008361	regulation of cell size	40/2520	214/23355	0.000380108470295058	0.00450486148602308	0.00330878163737675	Ahr/Akt3/Ano6/Aqp11/Barhl2/Cdk5/Cdk5r1/Crabp2/Cxcl12/Dip2b/Efna5/Epha7/Fstl4/Fxn/Lrp1/Map1b/Map2/Ndel1/Nkx6-1/Nrg1/Ntn1/Ntrk3/Ogt/Plxna4/Prr16/Pten/Rapgef3/Ret/Rnd2/Sema3c/Sema3d/Sema3f/Sema4b/Sema5b/Sema6d/Slc12a4/Slc12a7/Slc12a8/Slit1/Twf2	40
BP	GO:0060443	mammary gland morphogenesis	16/2520	59/23355	0.000380807976734126	0.00450486148602308	0.00330878163737675	Cdkn2a/Ddr1/Elf3/Etv4/Etv5/Fgfr2/Gli3/Igfbp5/Lrp6/Ntn1/Ptch1/Robo1/Src/Tbx2/Tfap2c/Zfp157	16
BP	GO:0043062	extracellular structure organization	53/2520	307/23355	0.000383301876904345	0.00451685649955534	0.00331759187064114	Adamts1/Adamts2/Adamts5/Antxr1/Ccn2/Cflar/Col13a1/Col14a1/Col18a1/Col19a1/Col1a2/Col25a1/Col2a1/Col4a2/Col4a3/Col4a4/Col8a1/Cyp1b1/Ddr1/Elf3/Ets1/Ext1/Fbln2/Fgfr4/Hsd17b12/Itgb1/Lamb2/Lmx1b/Ltbp4/Mfap4/Mmp15/Myo1e/Notch1/Olfml2b/Otol1/Pdpn/Phldb2/Pmp22/Pxdn/Qsox1/Rb1/Reck/Serac1/Serpinh1/Smad3/Sox9/Sulf1/Sulf2/Tex14/Thsd4/Tmem38b/Vit/Wdr72	53
BP	GO:1901988	negative regulation of cell cycle phase transition	33/2520	166/23355	0.000383316358026781	0.00451685649955534	0.00331759187064114	Aurkb/Brd7/Btn2a2/Bub1b/Ccnd1/Cdc14b/Cdk1/Cdk5rap2/Chek1/Clspn/Ctdsp1/Ctdspl/Dact1/Dlg1/Dync1li1/Fbxo31/Gen1/Jade1/Macroh2a1/Mad2l1bp/Mdm2/Myo16/Plk3/Pten/Rb1/Rbl1/Rbm38/Spdl1/Tex14/Tpra1/Trim39/Usp47/Zfp36l1	33
BP	GO:0003323	type B pancreatic cell development	9/2520	23/23355	0.00038874607431848	0.00456304858107808	0.00335151955334767	Cdh2/Cftr/Clock/Dll1/Insm1/Mir214/Nkx2-2/Pdpk1/Smo	9
BP	GO:0072202	cell differentiation involved in metanephros development	9/2520	23/23355	0.00038874607431848	0.00456304858107808	0.00335151955334767	Cited1/Fat4/Lamb2/Lgr4/Pax8/Sall1/Smo/Tcf21/Wwtr1	9
BP	GO:0043414	macromolecule methylation	52/2520	300/23355	0.000392217353436159	0.00459465807361446	0.00337473645109151	Atf7ip/Auts2/Baz2a/Bcdin3d/Bcor/Bend3/Btg1/Dnmt1/Dot1l/Dpy30/Ehmt1/Etfbkmt/Fbl/Fendrr/Ftx/Gnas/H1f4/Kcnq1ot1/Kmt2d/Kmt5b/Macroh2a1/Mecp2/Meg3/Morc1/Mtrr/Myb/Myc/Nr1h4/Nsd1/Nsun6/Ogt/Paxip1/Prdm8/Prmt8/Prmt9/Pygo2/Rlf/Rtf1/Setdb1/Sirt1/Sirt7/Smad4/Smarcb1/Smyd2/Tgs1/Thada/Trmt10a/Trmt12/Wdr4/Wdr5b/Wdr82/Zfp57	52
BP	GO:0030510	regulation of BMP signaling pathway	23/2520	101/23355	0.00039295917685007	0.00459465807361446	0.00337473645109151	Bmper/Dlx1/Foxd1/Gata4/Grem2/Hes1/Hes5/Hipk2/Notch1/Pelo/Rbpj/Sfrp1/Ski/Skor1/Smad4/Smurf2/Sox11/Sulf1/Tcf7l2/Tgfbr3/Trim33/Vsir/Wnt1	23
BP	GO:0010639	negative regulation of organelle organization	60/2520	359/23355	0.000398018416038137	0.00464482881264583	0.00341158642318403	Arhgef18/Arhgef2/Aurkb/Bmp7/Bnip3/Bok/Bub1b/Cdk5rap2/Chek1/Coro2b/Ctc1/Cyrib/Dync1li1/Evl/Fez1/Fez2/Fgfr2/Fgfr3/Fhod3/Flii/Fxn/Gas2l1/Gen1/Gmfb/Kank1/Kat2a/Lima1/Limk2/Lmod3/Mad2l1bp/Map1b/Map2/Map4/Nav3/Opa1/Phldb2/Pik3r1/Ppfia1/Ppp1r9a/Prkcd/Rad50/S1pr1/Smad4/Smcr8/Spdl1/Src/Ssh1/Stn1/Svil/Swap70/Tbc1d30/Terf1/Tex14/Tmem14a/Tmsb4x/Tnks/Tpx2/Twf2/Wasf2/Xrcc4	60
BP	GO:0001942	hair follicle development	25/2520	114/23355	0.000414263901717097	0.00482509688994192	0.00354399176035436	Celsr1/Dicer1/Eda/Fgfr2/Fzd3/Gnas/Igfbp5/Lama5/Lgr4/Lhx2/Lncpint/Lrp4/Nom1/Notch1/Ppard/Rbpj/Rela/Smad4/Smo/Snai1/Sox9/Tfap2c/Tnfrsf19/Trps1/Vangl2	25
BP	GO:0071805	potassium ion transmembrane transport	38/2520	201/23355	0.000416572719633427	0.00484265786573859	0.00355689014456234	Akap6/Ank2/Ank3/Ano6/Atp1b2/Bin1/Casq2/Ccdc51/Dlg1/Hcn4/Itgb1/Kcna4/Kcnc3/Kcnd3/Kcng4/Kcnh2/Kcnip4/Kcnj1/Kcnj10/Kcnj2/Kcnk12/Kcnn1/Kcnq1/Mtnr1b/Nedd4l/P2ry12/Pten/Rapgef3/Slc12a4/Slc12a7/Slc12a8/Slc9a3/Slc9a4/Stk39/Tmem38b/Vamp2/Wnk1/Wnk2	38
BP	GO:0003158	endothelium development	27/2520	127/23355	0.000420810390931577	0.00486598061187751	0.0035740204990465	Acvr2b/Afdn/Atoh8/Btg1/Col18a1/Cxcr4/Dll1/Dll4/Dmd/Ezr/Heg1/Hey2/Id1/Jag1/Kdm6b/Msn/Notch1/Nr2f2/Pdpn/Prox1/Rap1a/Rapgef2/Rapgef3/Rbpj/Smad4/Stard13/Zeb1	27
BP	GO:0010092	specification of animal organ identity	13/2520	43/23355	0.000420993856081379	0.00486598061187751	0.0035740204990465	Ext1/Fgfr1/Fgfr2/Fgfr4/Frs2/Gli3/Mef2c/Pax8/Rbpj/Robo1/Robo2/Spry1/Wnt2b	13
BP	GO:0021955	central nervous system neuron axonogenesis	13/2520	43/23355	0.000420993856081379	0.00486598061187751	0.0035740204990465	Cdh11/Dcc/Ephb2/Mycbp2/Ndel1/Nin/Plxna4/Prdm8/Pten/Szt2/Tctn1/Tsku/Zeb2	13
BP	GO:0051057	positive regulation of small GTPase mediated signal transduction	19/2520	77/23355	0.000423555042432134	0.00488624089981345	0.00358890150457762	Abra/Adgrg1/Auts2/Bnip2/Cdon/Erbin/F2r/Kitl/Kras/Lpar4/Lpar6/Map2k1/Mcf2l/Notch1/Nrg1/Ntrk1/Prag1/Robo1/Src	19
BP	GO:2001222	regulation of neuron migration	15/2520	54/23355	0.000433665823785886	0.00499335219959178	0.00366757382401778	Adgrg1/Arhgef2/Fbxo31/Mdk/Nipbl/Nkx6-1/Nrg1/Pax6/Ptprz1/Rapgef2/Scrt2/Sox14/Srgap2/Ulk4/Zswim6	15
BP	GO:0045922	negative regulation of fatty acid metabolic process	10/2520	28/23355	0.000440583980012301	0.0050441859075272	0.00370491074101253	Acacb/Acadl/Appl2/Etfbkmt/Insig2/Mfsd2a/Mir214/Sirt1/Sox9/Trib3	10
BP	GO:0048745	smooth muscle tissue development	10/2520	28/23355	0.000440583980012301	0.0050441859075272	0.00370491074101253	Ahr/Dlg1/Foxp1/Foxp2/Mir145a/Mylk/Prox1/Schip1/Sox9/Tshz3	10
BP	GO:0060039	pericardium development	10/2520	28/23355	0.000440583980012301	0.0050441859075272	0.00370491074101253	Bmp7/Dll4/Flrt3/Heg1/Lrp6/Mecom/Notch1/Pdpn/Smad3/Tgfbr3	10
BP	GO:2000036	regulation of stem cell population maintenance	12/2520	38/23355	0.000446746551258452	0.00509839982165846	0.0037447303901015	Bmp7/Esrrb/Hnf1b/Kat2a/Myc/Pax8/Ptn/Rest/Smo/Tcf7l1/Tead1/Tead3	12
BP	GO:0055002	striated muscle cell development	28/2520	134/23355	0.000447124916353263	0.00509839982165846	0.0037447303901015	Casq2/Cflar/Csrp1/Csrp3/Dmd/Fbxo22/Fhod3/Flii/Flnc/Foxp1/Itgb1/Klhl41/Krt8/Lmod3/Mef2c/Myof/Myoz1/Nfatc3/Nrap/Pmp22/Prox1/Ptcd2/Rcan1/Sgcd/Ski/Smad4/Smo/Wfikkn1	28
BP	GO:0035881	amacrine cell differentiation	6/2520	11/23355	0.000447849512870247	0.00509839982165846	0.0037447303901015	Casz1/Dlx1/Foxn4/Miat/Neurod4/Rorb	6
BP	GO:0033598	mammary gland epithelial cell proliferation	11/2520	33/23355	0.000456389668690103	0.00516643360904808	0.00379470061607502	Ccnd1/Cdkn2a/Cebpb/Etv4/Id2/Mapk1/Pygo2/Robo1/Rreb1/Tfap2c/Tnfsf11	11
BP	GO:0051150	regulation of smooth muscle cell differentiation	11/2520	33/23355	0.000456389668690103	0.00516643360904808	0.00379470061607502	Cth/Dnmt1/Fgfr2/Mecp2/Med28/Myocd/Nfatc3/Sirt1/Tmsb4x/Tshz3/Zeb1	11
BP	GO:0060487	lung epithelial cell differentiation	11/2520	33/23355	0.000456389668690103	0.00516643360904808	0.00379470061607502	Ascl1/Eya1/Fndc3b/Foxa1/Foxp1/Foxp4/Insc/Ncor2/Rbpj/Sox9/Tmem38b	11
BP	GO:1905475	regulation of protein localization to membrane	37/2520	195/23355	0.000457892130720283	0.00517225751244126	0.0037989782225375	Ank3/Cacnb3/Cacng2/Cdh2/Cdk5/Cdk5r1/Csrp3/Dlg1/Epha3/Ephb2/Ezr/Fzd9/Gpc1/Gpc6/Itgb1/Kalrn/Lrp1/Lrp4/Lyplal1/Map2k1/Mtcl1/Nhlrc1/Ogt/Pdpk1/Pik3r1/Pkdcc/Ppfia1/Prkcz/Ptn/Rap1a/Sh3glb1/Sorbs2/Ssh1/Stx4a/Stx8/Tcaf2/Zmynd8	37
BP	GO:0022038	corpus callosum development	8/2520	19/23355	0.00045861538902705	0.00517225751244126	0.0037989782225375	Cdk5/Ephb2/Nin/Prdm8/Szt2/Tsku/Ulk4/Zeb2	8
BP	GO:0043393	regulation of protein binding	41/2520	223/23355	0.000460547114762904	0.00518437115221928	0.00380787558574915	Arhgef7/Atp2a2/Aurkb/B2m/Cald1/Caprin2/Cdk5/Cdkn2a/Cdon/Dact1/Ddx11/Dnajb2/Dtx3l/Dzip1/Grem2/Hipk2/Id1/Krit1/Lfng/Lrp1/Map1lc3b/Map2/Mapre3/Mecp2/Mfng/Myc/Pex14/Plcl1/Plcl2/Ppp1r2/Rapgef2/Spon1/Src/Tcf7l2/Tex14/Tgfbr3/Tiam1/Tnfsf11/Trib3/Ubash3b/Wfikkn1	41
BP	GO:0001755	neural crest cell migration	16/2520	60/23355	0.000467892533059246	0.0052475145869075	0.00385425389013553	Bmp7/Ednrb/Gbx2/Kitl/Lama5/Nrp2/Pax6/Ret/Sema3c/Sema3d/Sema3f/Sema4b/Sema5b/Sema6d/Smo/Zeb2	16
BP	GO:0060711	labyrinthine layer development	16/2520	60/23355	0.000467892533059246	0.0052475145869075	0.00385425389013553	Bmp7/Cited1/Fgfr2/Ggnbp2/Hes1/Hey2/Hs6st1/Junb/Map2k1/Mapk1/Plcd1/Rbpj/Socs3/Tmed2/Vash1/Zfp36l1	16
BP	GO:0033044	regulation of chromosome organization	50/2520	288/23355	0.000482877106019889	0.00540554093683375	0.00397032287171908	Anapc11/Anapc7/Atf7ip/Aurkb/Auts2/Brd7/Bub1b/Cct2/Cdk5rap2/Ctc1/Ddx11/Dnmt1/Dync1li1/Gen1/Hdac8/Hnrnpa2b1/Kat2a/Kdm2a/Lpin1/Macroh2a1/Mad2l1bp/Mapk1/Mcph1/Mecp2/Myb/Myc/Nek6/Nek7/Nipbl/Ogt/Paxip1/Prkd1/Rad50/Rb1/Rmi2/Rtf1/Setdb1/Sirt1/Smad4/Smarcb1/Snai2/Spdl1/Src/Ssbp1/Stn1/Terc/Terf1/Tex14/Tnks/Xrcc4	50
BP	GO:0070997	neuron death	68/2520	422/23355	0.000491431132617607	0.00549112975355533	0.00403318711427389	Abcc1/Ascl1/Barhl1/Bcl2l11/Bnip3/Bok/Casp6/Cdk5/Cdk5r1/Cebpb/Chrna7/Cited1/Crhr1/Dcc/Dlx1/Dpysl4/Efnb2/Egln3/Elk1/Epha7/Esr2/F2r/Fadd/Fbxw7/Fgf20/Fgfr3/Foxb1/Fzd9/Gabrb3/Grm7/Hipk2/Itga1/Itsn1/Kras/Lgmn/Lrp1/Map2k4/Mdk/Mecp2/Mef2c/Mir124a-1/Mtnr1b/Mybl2/Ncoa7/Ncstn/Nefl/Nes/Ntrk1/Optn/Pdpk1/Pigt/Ppp1r13b/Ptprz1/Rab29/Rb1/Rest/Serpinf1/Sirt1/Smo/Srpk2/Ssh1/St8sia2/Tlr4/Tox3/Ube2v2/Wnt1/Xiap/Xrcc4	68
BP	GO:0046322	negative regulation of fatty acid oxidation	7/2520	15/23355	0.000495355456995347	0.00552476704342597	0.0040578934115486	Acacb/Acadl/Appl2/Etfbkmt/Mfsd2a/Mir214/Sox9	7
BP	GO:0006936	muscle contraction	52/2520	303/23355	0.00049930757334211	0.00554837183980341	0.0040752309294834	Adra1a/Adra2b/Akap6/Ank2/Arhgap42/Atp2a2/Bbs2/Bin1/Cacna2d1/Cacnb2/Cald1/Casq2/Ccn2/Csrp3/Cxcr4/Dlg1/Dmd/Ednra/Ednrb/F2r/Gaa/Gata4/Glra1/Hcn4/Kbtbd13/Kcnd3/Kcnh2/Kcnj2/Kcnq1/Lmod3/Map2k1/Mylk/Myocd/Nedd4l/Neurog1/Nup155/Pde4b/Pde5a/Scn1a/Sgcd/Snta1/Sri/Srsf1/Sstr2/Sulf1/Sulf2/Tbx2/Tifab/Tmem38b/Trpv4/Tshz3/Uty	52
BP	GO:0051402	neuron apoptotic process	52/2520	303/23355	0.00049930757334211	0.00554837183980341	0.0040752309294834	Ascl1/Barhl1/Bcl2l11/Bnip3/Bok/Casp6/Cdk5/Cdk5r1/Cebpb/Cited1/Dlx1/Egln3/Epha7/Esr2/F2r/Fadd/Fbxw7/Fgf20/Fgfr3/Foxb1/Fzd9/Gabrb3/Grm7/Hipk2/Itga1/Itsn1/Kras/Lgmn/Lrp1/Map2k4/Mdk/Mecp2/Mef2c/Mir124a-1/Mtnr1b/Mybl2/Ncstn/Nefl/Nes/Ntrk1/Optn/Pdpk1/Pigt/Ptprz1/Rb1/Sirt1/Smo/Srpk2/Tox3/Ube2v2/Xiap/Xrcc4	52
BP	GO:0010633	negative regulation of epithelial cell migration	18/2520	72/23355	0.000501487980810217	0.00556237586054635	0.00408551676109608	Angpt2/Dll4/Evl/Krit1/Map2k5/Mcc/Mecp2/Mef2c/Notch1/Nr2f2/Patz1/Pten/Serpinf1/Spred1/Stard13/Tgfbr3/Thbs1/Vash1	18
BP	GO:0043266	regulation of potassium ion transport	24/2520	109/23355	0.000502861839099637	0.00556739893288883	0.00408920616410693	Akap6/Ank2/Ank3/Ano6/Atp1b2/Bin1/Casq2/Dlg1/Hcrt/Itgb1/Kcnh2/Kcnip4/Kcnj1/Kcnj2/Kcnq1/Mtnr1b/Nedd4l/Plcb4/Pten/Rapgef3/Stk39/Vamp2/Wnk1/Wnk2	24
BP	GO:1904029	regulation of cyclin-dependent protein kinase activity	19/2520	78/23355	0.000504095025776743	0.00557084905085998	0.00409174024579294	Ccnd1/Ccnjl/Ccnl1/Cdk5rap1/Cdk5rap2/Cdkn1c/Cdkn2a/Cdkn2c/Hhex/Lats2/Mapre3/Myocd/Nr2f2/Prox1/Psrc1/Pten/Spdya/Src/Tfap4	19
BP	GO:0090316	positive regulation of intracellular protein transport	29/2520	142/23355	0.000531335502438846	0.00586117356248691	0.00430498107815416	Ank3/Bag3/Cacnb3/Cdk1/Cdk5/Cdk5r1/Dmap1/Fbxw7/Gli3/Mapk1/Mavs/Mdm2/Mtcl1/Pik3r1/Plk3/Prkcd/Prkd1/Rab29/Rapgef3/Rbm22/Sar1a/Sh3glb1/Smo/Tcaf2/Tcf7l2/Tomm7/Uaca/Ubr5/Vamp2	29
BP	GO:0051017	actin filament bundle assembly	33/2520	169/23355	0.000535415921988928	0.00589542668200923	0.00433013969695963	4930544G11Rik/Actn4/Alms1/Arhgef18/Asap3/Bag4/Cald1/Ccn2/Coro2b/Dpysl3/Evl/Ezr/Fermt2/Fhdc1/Id1/Lima1/Limch1/Marcks/Mtss1/Phldb2/Pik3r1/Ppfia1/Ppm1f/Ppp1r9a/Rapgef3/S100a10/S1pr1/Smad3/Spire1/Src/Swap70/Ttc8/Wasf2	33
BP	GO:0032386	regulation of intracellular transport	55/2520	326/23355	0.000537518149676437	0.00590781311780739	0.00433923742647887	Ank3/Bag3/Bag4/Cacnb3/Cd36/Cdk1/Cdk5/Cdk5r1/Cdkn2a/Dmap1/Eipr1/Ezr/Fbxw7/Fez1/Gli3/Hap1/Hrc/Inpp5f/Lmx1b/Map1b/Map2/Map2k1/Mapk1/Mavs/Mdm2/Mecp2/Msn/Mtcl1/Ndel1/Nup54/Ogt/Pgap1/Pik3r1/Plk3/Prkcd/Prkd1/Ptpn14/Rab29/Rapgef3/Rbm22/Rhot1/Sar1a/Septin8/Sh3glb1/Sirt7/Smo/Src/Tbc1d20/Tcaf2/Tcf7l2/Tomm7/Uaca/Ubr5/Usp7/Vamp2	55
BP	GO:0086002	cardiac muscle cell action potential involved in contraction	13/2520	44/23355	0.000539112720002463	0.00591458510420125	0.00434421139167139	Ank2/Bin1/Cacna2d1/Cacnb2/Dlg1/Kcnd3/Kcnh2/Kcnj2/Kcnq1/Nedd4l/Nup155/Scn1a/Snta1	13
BP	GO:0120162	positive regulation of cold-induced thermogenesis	22/2520	97/23355	0.000551923465907518	0.00604416186849809	0.00443938439969091	Acadl/Adipor2/Alms1/Appl2/Cd36/Cebpb/Cxcr4/Ebf2/Ehmt1/Elovl3/G0s2/Gadd45g/Gatm/Gnas/Hadh/Hcrt/Igf1r/Il4ra/Kdm6b/Lpin1/Ogt/Tshr	22
BP	GO:0097150	neuronal stem cell population maintenance	9/2520	24/23355	0.000562765801086602	0.00615175274424685	0.0045184089635163	Cdh2/Dll1/Foxo1/Hes1/Hes5/Igf2bp1/Mcph1/Prox1/Rest	9
BP	GO:0007156	homophilic cell adhesion via plasma membrane adhesion molecules	24/2520	110/23355	0.000578448712028607	0.00631177340110637	0.00463594274622205	Cdh11/Cdh13/Cdh2/Cdh22/Cdh6/Cdh7/Cdhr3/Celsr1/Celsr2/Celsr3/Clstn1/Cntn6/Fat3/Fat4/Nectin1/Palld/Pcdh18/Pcdh20/Pcdh8/Prtg/Ret/Robo1/Robo2/Tenm3	24
BP	GO:0030513	positive regulation of BMP signaling pathway	12/2520	39/23355	0.000582538364613039	0.00633702016065999	0.00465448627184952	Foxd1/Gata4/Hes1/Hes5/Notch1/Pelo/Rbpj/Smad4/Sox11/Sulf1/Tgfbr3/Vsir	12
BP	GO:0022037	metencephalon development	26/2520	123/23355	0.000584058605918264	0.00633702016065999	0.00465448627184952	Ascl1/Atxn2/Cdk5/Cdk5r1/Clp1/Dixdc1/Dll1/Foxp2/Gabrb3/Gbx2/Gli1/Hap1/Igf1r/Kat2a/Lmx1b/Lrp6/Map2k1/Mdk/Mecp2/Nav2/Prox1/Psap/Rora/Smo/Wnt1/Zbtb18	26
BP	GO:0045931	positive regulation of mitotic cell cycle	26/2520	123/23355	0.000584058605918264	0.00633702016065999	0.00465448627184952	Adamts1/Anapc11/Anapc7/Asns/Ccdc57/Ccnd1/Cdc25b/Cdk1/Dynlt3/Eif4e/Eif4ebp1/Fgfr1/Foxa1/Hes1/Lgmn/Mad2l1bp/Mdm2/Mecp2/Meis2/Mir124a-1/Mir124a-3/Neurog1/Pbx1/Plrg1/Rb1/Rpl17	26
BP	GO:0030178	negative regulation of Wnt signaling pathway	32/2520	163/23355	0.000584955707137845	0.00633702016065999	0.00465448627184952	2210016L21Rik/Cdh2/Cxxc4/Dact1/Dkk2/Foxo1/Gli1/Gli3/Invs/Jade1/Kremen1/Lats2/Lrp1/Lrp4/Lrp6/Mcc/Mdk/Mllt3/Notch1/Nxn/Sfrp1/Snai2/Sox13/Sox9/Tcf7l2/Tle1/Tle3/Tle4/Tmem131l/Tsku/Wwox/Wwtr1	32
BP	GO:0055117	regulation of cardiac muscle contraction	17/2520	67/23355	0.000591451256923407	0.00639592638300894	0.00469775238057232	Adra1a/Akap6/Ank2/Atp2a2/Bin1/Casq2/Ccn2/Dlg1/Dmd/Gata4/Hcn4/Kcnj2/Kcnq1/Pde4b/Pde5a/Sri/Tmem38b	17
BP	GO:0050905	neuromuscular process	29/2520	143/23355	0.00059898014922708	0.00646577678942446	0.00474905689744328	Abr/Ankfn1/Atxn2/Bloc1s4/Camta1/Fgf12/Fxn/Gaa/Glra1/Grin3a/Hexb/Hmx3/Igdcc3/Mecp2/Mycbp2/Nefl/Neurog1/Npas3/Nrg1/Pmp22/Pomk/Psap/Pten/Rac3/Rbfox2/Rest/Scn1a/Scn8a/Tifab	29
BP	GO:0061311	cell surface receptor signaling pathway involved in heart development	10/2520	29/23355	0.000607912971938114	0.00651152012153319	0.00478265497760254	Bmpr1a/Dll1/Dll4/Hey2/Jag1/Lrp6/Notch1/Rbpj/Snai1/Vangl2	10
BP	GO:1904752	regulation of vascular associated smooth muscle cell migration	10/2520	29/23355	0.000607912971938114	0.00651152012153319	0.00478265497760254	Adamts1/Gna13/Igfbp5/Lrp1/Mdm2/Mef2c/Myocd/Pcsk5/Smo/Ssh1	10
BP	GO:0021591	ventricular system development	11/2520	34/23355	0.000609441574804162	0.00651152012153319	0.00478265497760254	Atp1b2/Ccdc134/Celsr2/Dpcd/Mecp2/Nme5/Numbl/Rapgef2/Sema6d/Tsku/Ulk4	11
BP	GO:0060479	lung cell differentiation	11/2520	34/23355	0.000609441574804162	0.00651152012153319	0.00478265497760254	Ascl1/Eya1/Fndc3b/Foxa1/Foxp1/Foxp4/Insc/Ncor2/Rbpj/Sox9/Tmem38b	11
BP	GO:0021532	neural tube patterning	14/2520	50/23355	0.000610757966734379	0.00651152012153319	0.00478265497760254	Atp6ap2/Foxa1/Gbx2/Gli3/Hes1/Lrp6/Mnx1/Pax6/Ptch1/Rnf220/Smo/Ssbp3/Tctn1/Wnt1	14
BP	GO:0021988	olfactory lobe development	14/2520	50/23355	0.000610757966734379	0.00651152012153319	0.00478265497760254	Chd7/Dicer1/Ext1/Fgfr1/Id2/Lhx2/Pax6/Robo1/Robo2/Sall1/Ski/Slit1/Ttc8/Uncx	14
BP	GO:0047496	vesicle transport along microtubule	14/2520	50/23355	0.000610757966734379	0.00651152012153319	0.00478265497760254	Ap3b1/Ap3b2/Ap3m2/Bloc1s4/Hap1/Kif13a/Kif1a/Kif1b/Map2/Map2k1/Mecp2/Ndel1/Prkcz/Trak1	14
BP	GO:1901214	regulation of neuron death	62/2520	380/23355	0.000613404132871519	0.00652821828029636	0.00479491963019286	Abcc1/Ascl1/Barhl1/Bcl2l11/Bok/Casp6/Cdk5/Cdk5r1/Cebpb/Chrna7/Cited1/Crhr1/Dcc/Dlx1/Efnb2/Egln3/Elk1/Epha7/Esr2/F2r/Fbxw7/Fgf20/Fgfr3/Foxb1/Fzd9/Gabrb3/Grm7/Hipk2/Itga1/Itsn1/Kras/Lgmn/Lrp1/Map2k4/Mdk/Mecp2/Mef2c/Mir124a-1/Mtnr1b/Mybl2/Ncoa7/Nefl/Nes/Ntrk1/Optn/Pdpk1/Ppp1r13b/Ptprz1/Rab29/Rest/Serpinf1/Sirt1/Smo/Srpk2/Ssh1/St8sia2/Tlr4/Tox3/Ube2v2/Wnt1/Xiap/Xrcc4	62
BP	GO:0007009	plasma membrane organization	25/2520	117/23355	0.000623843687597488	0.00662765393941444	0.00486795425822996	Abcd2/Ank2/Ank3/Ano6/Asap1/Atp10a/Atp2a2/Bin1/Csrp3/Cxcr4/Fat4/Mtss1/Myh9/Myof/Pacsin1/Prkcd/Psap/Pten/Sh3glb1/Snx33/Stx2/Stx4a/Tlcd1/Xkr6/Xkr8	25
BP	GO:0030198	extracellular matrix organization	52/2520	306/23355	0.000631833931402075	0.00670076511460621	0.00492165378144774	Adamts1/Adamts2/Adamts5/Antxr1/Ccn2/Cflar/Col13a1/Col14a1/Col18a1/Col19a1/Col1a2/Col25a1/Col2a1/Col4a2/Col4a3/Col4a4/Col8a1/Cyp1b1/Ddr1/Elf3/Ets1/Ext1/Fbln2/Fgfr4/Hsd17b12/Itgb1/Lamb2/Lmx1b/Ltbp4/Mfap4/Mmp15/Myo1e/Notch1/Olfml2b/Otol1/Pdpn/Phldb2/Pmp22/Pxdn/Qsox1/Rb1/Reck/Serac1/Serpinh1/Smad3/Sox9/Sulf1/Sulf2/Thsd4/Tmem38b/Vit/Wdr72	52
BP	GO:0032259	methylation	58/2520	351/23355	0.000656963694016325	0.00695507098131118	0.00510843923193079	Atf7ip/Auts2/Baz2a/Bcdin3d/Bcor/Bend3/Btg1/Dnmt1/Dot1l/Dph5/Dpy30/Ehmt1/Etfbkmt/Fbl/Fendrr/Ftx/Gnas/Gnmt/H1f4/Kcnq1ot1/Kmt2d/Kmt5b/Macroh2a1/Mecom/Mecp2/Meg3/Morc1/Mtrr/Myb/Myc/Nnmt/Nr1h4/Nsd1/Nsun6/Ogt/Paxip1/Prdm1/Prdm8/Prmt8/Prmt9/Pygo2/Rlf/Rtf1/Setdb1/Sirt1/Sirt7/Smad4/Smarcb1/Smyd2/Tgs1/Thada/Trmt10a/Trmt11/Trmt12/Wdr4/Wdr5b/Wdr82/Zfp57	58
BP	GO:0051653	spindle localization	15/2520	56/23355	0.000661822942602242	0.0069942651888646	0.00513722703698244	Arhgef2/Cdk5rap2/Eya1/Insc/Itgb1/Map4/Mcph1/Myh9/Ndel1/Pax6/Sapcd2/Spdl1/Spire1/Spry1/Spry2	15
BP	GO:0021549	cerebellum development	24/2520	111/23355	0.000663756254574818	0.0070024547275825	0.00514324218204571	Atxn2/Cdk5/Cdk5r1/Clp1/Dixdc1/Dll1/Foxp2/Gabrb3/Gbx2/Gli1/Hap1/Igf1r/Lmx1b/Lrp6/Map2k1/Mdk/Mecp2/Nav2/Prox1/Psap/Rora/Smo/Wnt1/Zbtb18	24
BP	GO:0008016	regulation of heart contraction	35/2520	185/23355	0.000678547072193527	0.00714602273764786	0.00524869163857014	Adra1a/Akap6/Ank2/Apln/Atp2a2/Bin1/Cacna2d1/Cacnb2/Casq2/Ccn2/Chrna7/Csrp3/Dlg1/Dmd/Gaa/Gata4/Hcn4/Hey2/Hrc/Kcnd3/Kcnh2/Kcnj2/Kcnq1/Mdm2/Nup155/Pde4b/Pde5a/Pebp1/Pik3r1/Rbfox2/Sirt1/Snta1/Sri/Th/Tmem38b	35
BP	GO:0045229	external encapsulating structure organization	52/2520	307/23355	0.000682514977809448	0.00716285250148978	0.00526105295394783	Adamts1/Adamts2/Adamts5/Antxr1/Ccn2/Cflar/Col13a1/Col14a1/Col18a1/Col19a1/Col1a2/Col25a1/Col2a1/Col4a2/Col4a3/Col4a4/Col8a1/Cyp1b1/Ddr1/Elf3/Ets1/Ext1/Fbln2/Fgfr4/Hsd17b12/Itgb1/Lamb2/Lmx1b/Ltbp4/Mfap4/Mmp15/Myo1e/Notch1/Olfml2b/Otol1/Pdpn/Phldb2/Pmp22/Pxdn/Qsox1/Rb1/Reck/Serac1/Serpinh1/Smad3/Sox9/Sulf1/Sulf2/Thsd4/Tmem38b/Vit/Wdr72	52
BP	GO:1902105	regulation of leukocyte differentiation	52/2520	307/23355	0.000682514977809448	0.00716285250148978	0.00526105295394783	Ap3b1/Atp11c/Atp6ap1/Btn2a2/Ccr7/Cdkn2a/Cebpb/Clptm1/Cyp26b1/Dicer1/Dlk1/Fadd/Fanca/Fbxw7/Fgfr3/Gli3/Gnas/Hmgb3/Id2/Il12b/Il4ra/Irf1/Kat2a/Kitl/Mafb/Mdk/Myb/Myc/Nme2/Nrarp/Pck1/Pias3/Pik3r1/Prdm1/Prkcz/Rb1/Sfrp1/Sh3rf1/Socs1/Sox13/Tmem131l/Tmem178/Tnfsf11/Tox/Ubash3b/Vsir/Zbtb16/Zc3h8/Zeb1/Zfp36l1/Zfp608/Zmiz1	52
BP	GO:0072243	metanephric nephron epithelium development	8/2520	20/23355	0.000692382761960176	0.00724126954333783	0.00531864959014391	Fat4/Hes1/Hes5/Lamb2/Lgr4/Pax8/Sox9/Wwtr1	8
BP	GO:2000678	negative regulation of transcription regulatory region DNA binding	8/2520	20/23355	0.000692382761960176	0.00724126954333783	0.00531864959014391	Ankrd33/Fbxw7/Hey2/Id2/Lhx2/Rest/Sox11/Sri	8
BP	GO:2000134	negative regulation of G1/S transition of mitotic cell cycle	16/2520	62/23355	0.000694176307757161	0.00724748839445948	0.00532321728228289	Brd7/Btn2a2/Ccnd1/Ctdsp1/Ctdspl/Dact1/Dlg1/Fbxo31/Jade1/Mdm2/Myo16/Plk3/Pten/Rb1/Rbl1/Rbm38	16
BP	GO:0007422	peripheral nervous system development	18/2520	74/23355	0.000713339256647761	0.00740916805229505	0.00544196958679735	Aldh3a2/Cdk5/Cited2/Dicer1/Dmd/Ednrb/Etv1/Gpc1/Lamb2/Nfasc/Nrg1/Ntrk3/Pard3/Plxna4/Pmp22/Pou3f2/Rela/Ski	18
BP	GO:0007492	endoderm development	18/2520	74/23355	0.000713339256647761	0.00740916805229505	0.00544196958679735	Angpt2/Bmpr1a/Dusp4/Ext1/Gata4/Hhex/Hnf1b/Kif16b/Leo1/Macroh2a1/Notch1/Pax9/Pelo/Rtf1/Smad3/Smad4/Ssbp3/Zfp36l1	18
BP	GO:1903036	positive regulation of response to wounding	18/2520	74/23355	0.000713339256647761	0.00740916805229505	0.00544196958679735	Ano6/Cd36/Cldn4/Cxcr4/F2r/Fermt2/Igf1r/Itgb1/Kank1/Lrp1/Mdk/Mylk/Ndel1/Ntrk3/Plpp3/Ptn/Rreb1/Thbs1	18
BP	GO:0061572	actin filament bundle organization	33/2520	172/23355	0.000738509783163842	0.00765744706556676	0.00562432836577608	4930544G11Rik/Actn4/Alms1/Arhgef18/Asap3/Bag4/Cald1/Ccn2/Coro2b/Dpysl3/Evl/Ezr/Fermt2/Fhdc1/Id1/Lima1/Limch1/Marcks/Mtss1/Phldb2/Pik3r1/Ppfia1/Ppm1f/Ppp1r9a/Rapgef3/S100a10/S1pr1/Smad3/Spire1/Src/Swap70/Ttc8/Wasf2	33
BP	GO:0051153	regulation of striated muscle cell differentiation	22/2520	99/23355	0.000740711624035675	0.00766712631386242	0.0056314376895863	Akap6/Csrp3/Cyp26b1/Dll1/Efnb2/Fbxo22/Foxp1/Frs2/Kat2a/Lmod3/Mef2c/Myocd/Notch1/Nrg1/Prox1/Rbm24/Rbm38/Sirt1/Smad4/Sox6/Trim32/Ybx1	22
BP	GO:0030901	midbrain development	14/2520	51/23355	0.000759274976109919	0.00781910942177932	0.0057430679623987	Barhl1/Dvl3/Fgfr1/Fgfr2/Fgfr3/Foxb1/Fzd3/Hes1/Kat2a/Lmx1b/Lrp6/Ndst1/Sfrp1/Wnt1	14
BP	GO:0035137	hindlimb morphogenesis	14/2520	51/23355	0.000759274976109919	0.00781910942177932	0.0057430679623987	Aff3/Bmpr1a/Chd7/Dicer1/Fmn1/Gnas/Lrp6/Mecom/Mir23a/Notch1/Ptch1/Rarb/Sall1/Zbtb16	14
BP	GO:0043620	regulation of DNA-templated transcription in response to stress	14/2520	51/23355	0.000759274976109919	0.00781910942177932	0.0057430679623987	Atf6/Atf6b/Bag3/Cd36/Cebpb/Chd6/Chek1/Cited2/Nck2/Notch1/Rbpj/Rela/Sesn2/Tcim	14
BP	GO:0043523	regulation of neuron apoptotic process	47/2520	272/23355	0.000777210672541871	0.00799020155699934	0.00586873364980596	Ascl1/Barhl1/Bcl2l11/Bok/Casp6/Cdk5/Cdk5r1/Cebpb/Cited1/Dlx1/Egln3/Epha7/Esr2/F2r/Fbxw7/Fgf20/Fgfr3/Foxb1/Fzd9/Gabrb3/Grm7/Hipk2/Itga1/Itsn1/Kras/Lgmn/Lrp1/Map2k4/Mdk/Mecp2/Mef2c/Mir124a-1/Mtnr1b/Mybl2/Nefl/Nes/Ntrk1/Optn/Pdpk1/Ptprz1/Sirt1/Smo/Srpk2/Tox3/Ube2v2/Xiap/Xrcc4	47
BP	GO:0003272	endocardial cushion formation	9/2520	25/23355	0.00079570206901204	0.00814327624459234	0.00598116567841026	Bmp7/Bmpr1a/Notch1/Rbpj/Robo1/Robo2/Smad4/Snai1/Snai2	9
BP	GO:0072207	metanephric epithelium development	9/2520	25/23355	0.00079570206901204	0.00814327624459234	0.00598116567841026	Fat4/Hes1/Hes5/Lamb2/Lgr4/Mtss1/Pax8/Sox9/Wwtr1	9
BP	GO:0003222	ventricular trabecula myocardium morphogenesis	7/2520	16/23355	0.000798835866508397	0.00814327624459234	0.00598116567841026	Bmpr1a/Chd7/Dll4/Heg1/Hey2/Notch1/Rbpj	7
BP	GO:0061548	ganglion development	7/2520	16/23355	0.000798835866508397	0.00814327624459234	0.00598116567841026	Ascl1/Dicer1/Fzd3/Insm1/Nrp2/Sema3f/Unc5c	7
BP	GO:0072673	lamellipodium morphogenesis	7/2520	16/23355	0.000798835866508397	0.00814327624459234	0.00598116567841026	Abi1/Kank1/Pdpn/Rreb1/Snx2/Src/Wasf2	7
BP	GO:0003156	regulation of animal organ formation	11/2520	35/23355	0.000802938053624316	0.00815758072967898	0.00599167219847389	Bmp7/Cited2/Fgfr1/Fgfr4/Frs2/Rbpj/Robo1/Robo2/Spry1/Sulf1/Wnt2b	11
BP	GO:0090183	regulation of kidney development	11/2520	35/23355	0.000802938053624316	0.00815758072967898	0.00599167219847389	Ednra/Foxd1/Hnf1b/Lgr4/Myc/Pax8/Ret/Sall1/Smo/Sox9/Wnt2b	11
BP	GO:0035050	embryonic heart tube development	20/2520	87/23355	0.000805926232558665	0.00817420146949183	0.00600387998751757	Cited2/Dll1/Gata4/Hes1/Hhex/Ift52/Invs/Kdm2a/Lrp6/Mef2c/Mib1/Notch1/Rbpj/Smad3/Smo/Tbx2/Tead1/Tead2/Tmed2/Vangl2	20
BP	GO:0043473	pigmentation	23/2520	106/23355	0.000807703536472557	0.00817777914862102	0.00600650776176631	Ap3b1/Atp6ap2/Bcl2l11/Bloc1s4/Cited1/Eda/Ednrb/Gli3/Grk3/Kif13a/Kitl/Lrmda/Map2k1/Mef2c/Myc/Pomc/Rab29/Snai2/Szt2/Tyr/Vangl1/Vps33a/Zeb2	23
BP	GO:0018107	peptidyl-threonine phosphorylation	25/2520	119/23355	0.000810337421013067	0.00817777914862102	0.00600650776176631	Akt3/Bmp7/Cdc42bpg/Cdk1/Cdk5/Cdk5r1/Chek1/Hipk2/Map2k1/Map3k7/Mapk1/Myo3a/Ogt/Pard3/Pdpk1/Prkag2/Prkcd/Prkd1/Spred1/Spred2/Spry2/Stk39/Tnks/Vrk1/Wnk1	25
BP	GO:0043534	blood vessel endothelial cell migration	25/2520	119/23355	0.000810337421013067	0.00817777914862102	0.00600650776176631	Akt3/Amotl1/Angpt2/Dll4/Efnb2/Ephb4/Ets1/Fbxw7/Fgfr1/Itgb1/Map2k5/Mecp2/Mef2c/Myh9/Notch1/Pdpk1/Pik3r3/Prkd1/Robo1/Sirt1/Spred1/Stard13/Thbs1/Vash1/Vegfc	25
BP	GO:0043588	skin development	48/2520	280/23355	0.000821863157487862	0.00826482893797221	0.00607044507602922	Adamts2/Ap3b1/Arrdc3/Celsr1/Cldn4/Col1a2/Cyp26b1/Dicer1/Dll1/Eda/Etv4/Fgfr2/Flnb/Fzd3/Gnas/Igfbp5/Itgb6/Kazn/Lama5/Lats2/Lgr4/Lhx2/Lncpint/Lrp4/Macroh2a1/Map2k1/Nme2/Nom1/Notch1/Palld/Pax6/Ppard/Psap/Ptch2/Rbpj/Rela/Slitrk5/Smad4/Smo/Snai1/Sox9/Tcf7l1/Tcf7l2/Tfap2c/Tnfrsf19/Trps1/Vangl2/Zfp36l1	48
BP	GO:0021602	cranial nerve morphogenesis	10/2520	30/23355	0.000824432067758022	0.00826482893797221	0.00607044507602922	Cited2/Dmd/Ephb2/Gli3/Mafb/Neurog1/Nrp2/Plxna4/Sema3f/Tifab	10
BP	GO:0021952	central nervous system projection neuron axonogenesis	10/2520	30/23355	0.000824432067758022	0.00826482893797221	0.00607044507602922	Cdh11/Dcc/Ephb2/Mycbp2/Nin/Plxna4/Prdm8/Szt2/Tsku/Zeb2	10
BP	GO:1905207	regulation of cardiocyte differentiation	10/2520	30/23355	0.000824432067758022	0.00826482893797221	0.00607044507602922	Dll1/Efnb2/Frs2/Gata4/Kat2a/Mef2c/Myocd/Nrg1/Smad4/Sox6	10
BP	GO:0030534	adult behavior	35/2520	187/23355	0.000829589194405882	0.00830275940427741	0.00609830467410946	Bbs2/Cdk5/Chd7/Chrna4/Chrna7/Cntn2/Cntnap2/Crhr1/Cxcl12/Efnb3/Fgf12/Fgfbp3/Fxn/Gabrg2/Glra1/Grm7/Hipk2/Id2/Inpp5f/Kalrn/Kcnj10/Mecp2/Mir23a/Ncstn/Pmp22/Pten/Pum1/Scn1a/Scn8a/Slc1a2/Slitrk5/Tshr/Ulk4/Unc79/Usp46	35
BP	GO:2000736	regulation of stem cell differentiation	16/2520	63/23355	0.00083857955831675	0.00837886517359464	0.00615420370070474	Dicer1/Esrrb/Gata4/Hes1/Hes5/Jag1/Nelfb/Notch1/Ptn/Rbm24/Rest/Sox5/Sox6/Sox9/Tead2/Vsir	16
BP	GO:0006029	proteoglycan metabolic process	18/2520	75/23355	0.00084535251121589	0.00841870828715001	0.00618346812157917	Chst11/Chsy1/Col2a1/Csgalnact2/Dse/Ext1/Fam20b/Gpc1/Hs6st1/Man1c1/Ndst1/Ppard/Slc35d1/Sulf1/Sulf2/Tcf7l2/Vangl2/Xylt1	18
BP	GO:0021766	hippocampus development	18/2520	75/23355	0.00084535251121589	0.00841870828715001	0.00618346812157917	Bbs2/Cdk5/Cdk5r1/Dclk2/Dlx1/Epha5/Gli3/Kdm6b/Lrp8/Mdk/Mfsd2a/Prox1/Pten/Smo/Tsku/Uba6/Zbtb18/Zeb2	18
BP	GO:0050921	positive regulation of chemotaxis	29/2520	146/23355	0.000849331696170635	0.00844442451209127	0.00620235646545661	Ano6/Ccl27a/Ccr4/Ccr7/Cdh13/Cxcl12/Cxcr4/Ednra/Fgfr1/Lgmn/Mapk1/Mdk/Ntrk3/P2ry12/Ppm1f/Prkd1/Ptn/S1pr1/Smad3/Snai2/Stk39/Stx4a/Swap70/Thbs1/Tiam1/Tpbg/Trpv4/Vegfc/Wnk1	29
BP	GO:0060122	inner ear receptor cell stereocilium organization	13/2520	46/23355	0.000860455859382872	0.00854097811160831	0.00627327424574705	Adgrv1/Alms1/Cecr2/Fat4/Hes1/Hes5/Myo3a/Pdzd7/Rest/Tshr/Tsku/Ttc8/Vangl2	13
BP	GO:0008589	regulation of smoothened signaling pathway	21/2520	94/23355	0.000898750671205258	0.0088918949385201	0.00653101960744901	Arl6/Chsy1/Fgfr2/Fgfr3/Foxa1/Gli1/Gli3/Hhip/Ift81/Ndst1/Ptch1/Rb1/Rora/Sall1/Scube1/Scube3/Sfrp1/Smo/Tctn1/Tedc2/Wdr11	21
BP	GO:0045445	myoblast differentiation	21/2520	94/23355	0.000898750671205258	0.0088918949385201	0.00653101960744901	Btg1/Cdon/Csrp3/Dicer1/Dll1/Klhl41/Mapk12/Mef2c/Myocd/Notch1/Pik3r1/Ppard/Rb1/Rbpj/Rest/Sdc1/Sox9/Sra1/Tbx2/Tcf7l2/Zfp36l1	21
BP	GO:1902275	regulation of chromatin organization	38/2520	209/23355	0.000903977604434728	0.00892899447517635	0.00655826889491861	Atf7ip/Auts2/Bcor/Brd7/Chek1/Dnmt1/Fendrr/H1f1/H1f4/H1f5/Kat2a/Kdm2a/Lpin1/Macroh2a1/Mecp2/Mki67/Mllt3/Msx3/Myb/Myocd/Nipbl/Nsd1/Ogt/Otub1/Paxip1/Prkd1/Pygo2/Rtf1/Setdb1/Sirt1/Smad4/Smarcb1/Snai2/Ssrp1/Taf7/Tcf21/Ubr5/Uty	38
BP	GO:0032330	regulation of chondrocyte differentiation	14/2520	52/23355	0.000937165935433164	0.00924170975480175	0.00678795555191394	Ccn2/Gli3/Mdk/Pkdcc/Rarb/Rela/Smad3/Snai2/Sox5/Sox6/Sox9/Trps1/Zbtb16/Zfp219	14
BP	GO:0000578	embryonic axis specification	12/2520	41/23355	0.000959106771392278	0.00942731777734361	0.00692428303249059	Cited1/Cobl/Frs2/Neurog1/Nrarp/Peg12/Ptch1/Smad4/Tcf7l1/Tifab/Tmed2/Wnt1	12
BP	GO:0021522	spinal cord motor neuron differentiation	12/2520	41/23355	0.000959106771392278	0.00942731777734361	0.00692428303249059	Abt1/Dicer1/Gli3/Lhx4/Mir17/Mnx1/Nkx2-2/Olig2/Olig3/Ptch1/Scyl3/Tctn1	12
BP	GO:0045778	positive regulation of ossification	15/2520	58/23355	0.000984778072221777	0.00966393416652702	0.00709807571536476	Acvr2b/Adgrv1/Ano6/Bmp7/Bmpr1a/Fgfr3/Fzd9/Lrp6/Mef2c/Nipbl/Pkdcc/Ptn/Smad3/Sox11/Zbtb16	15
BP	GO:0043406	positive regulation of MAP kinase activity	38/2520	210/23355	0.000991155784532622	0.00971075643030745	0.00713246626146651	Adra2b/Ccr7/Chrna7/Dvl3/Ercc6/Ern2/Fgd2/Fgd4/Fgfr1/Frs2/Fzd8/Gadd45g/Inava/Ins1/Irak1/Itga1/Kitl/Kras/Ksr1/Map2k1/Map2k4/Map2k5/Map3k9/Ntrk3/Pde5a/Prkcd/Ret/Robo1/Sash1/Spag9/Src/Stk39/Thbs1/Tiam1/Tlr4/Tnfsf11/Vangl2/Zeb2	38
BP	GO:0051100	negative regulation of binding	32/2520	168/23355	0.000999291968678878	0.0097746277518832	0.00717937919245019	Ankrd33/Atp2a2/Aurkb/B2m/Cdkn2a/Dact1/Ddx11/Dnajb2/E2f1/Fbxw7/Hey2/Id1/Id2/Ilrun/Lhx2/Map2/Mecp2/Myc/P2ry1/Pex14/Ppp1r2/Rap1gap/Rest/Sirt1/Smo/Sox11/Sri/Tex14/Tfap4/Tnks/Wfikkn1/Zfp462	32
BP	GO:0007585	respiratory gaseous exchange by respiratory system	16/2520	64/23355	0.00100773353346188	0.00984127497540721	0.00722833099930654	Ap3b1/Apln/Chrna4/Chst11/Dach1/Ednra/Fto/Fut8/Gaa/Glra1/Mafb/Mecp2/Ndst1/Traf4/Tshz3/Ywhaz	16
BP	GO:0021513	spinal cord dorsal/ventral patterning	8/2520	21/23355	0.00101330959729083	0.00984800082897595	0.00723327108033966	Ascl1/Dbx1/Dll4/Foxn4/Gli3/Nkx2-2/Smo/Sox1	8
BP	GO:0021535	cell migration in hindbrain	8/2520	21/23355	0.00101330959729083	0.00984800082897595	0.00723327108033966	Atp1b2/Cul5/Itgb1/Lrp6/Nhlh2/Plxna2/Rbfox2/Socs7	8
BP	GO:1900006	positive regulation of dendrite development	8/2520	21/23355	0.00101330959729083	0.00984800082897595	0.00723327108033966	Bmp7/Cobl/Elavl4/Lrp8/Opa1/Pacsin1/Ptn/Ptprz1	8
BP	GO:0060249	anatomical structure homeostasis	67/2520	426/23355	0.00103694239130911	0.0100615036203268	0.00739008702634422	Adgrv1/Akt3/Atp1b2/Atp6ap1/Aurkb/Bag3/Bbs2/Ccn2/Cct2/Cdk5/Col14a1/Col2a1/Ctc1/Dclre1b/Dlk1/Dmd/Ercc6/Esrrb/Ext1/F2r/Fggy/Gaa/Gnas/Hdac8/Hnrnpa2b1/Il20rb/Inava/Iqcb1/Itgb1/Itgb6/Kcnj1/Kras/Lpcat1/Lrp6/Mapk1/Mfsd2a/Mink1/Myc/Nek7/Notch1/P2ry1/Plekhm1/Prom1/Pth1r/Rac3/Rad50/Rb1/Rcn3/S1pr1/Slc17a7/Slc22a5/Slc28a2/Smo/Sox9/Spata7/Src/Stk39/Stn1/Terc/Terf1/Tlr4/Tnfsf11/Tnks/Trim32/Ubash3b/Wwtr1/Xrcc4	67
BP	GO:0061384	heart trabecula morphogenesis	11/2520	36/23355	0.00104468750941406	0.0101204102474487	0.00743335343236926	Adamts1/Bmp7/Bmpr1a/Chd7/Dll4/Heg1/Hey2/Notch1/Rbpj/S1pr1/Tgfbr3	11
BP	GO:0034446	substrate adhesion-dependent cell spreading	23/2520	108/23355	0.00105806000547612	0.0102172088388229	0.00750445115705106	Actn4/Antxr1/Cspg5/Efna5/Fermt2/Fndc3b/Kank1/Lama5/Lamb2/Mdk/Micall2/Parva/Pdpn/Peak1/Prex1/Rac3/Rreb1/S100a10/Sfrp1/Spry4/Src/Srgap2/St6gal1	23
BP	GO:0110020	regulation of actomyosin structure organization	23/2520	108/23355	0.00105806000547612	0.0102172088388229	0.00750445115705106	Alms1/Arhgef18/Asap3/Bag4/Ccn2/Coro2b/Evl/Fermt2/Limch1/Mef2c/Phldb2/Pik3r1/Ppfia1/Ppm1f/Ppp1r9a/Prox1/Rapgef3/S100a10/S1pr1/Smad3/Smad4/Ttc8/Wasf2	23
BP	GO:0050974	detection of mechanical stimulus involved in sensory perception	13/2520	47/23355	0.00107344160292319	0.0103492097123935	0.00760140465227907	Adgrv1/Asic2/Cacnb3/Chrna10/Cxcl12/Cxcr4/Myc/Ntrk1/Pdzd7/Rest/Scn1a/Tlr4/Tmc1	13
BP	GO:0048714	positive regulation of oligodendrocyte differentiation	10/2520	31/23355	0.00110045993359733	0.0105513176245141	0.00774985115845202	Cxcr4/Mdk/Mir219a-1/Mir219a-2/Mir23a/Nkx2-2/Nkx2-2os/Olig2/Ptn/Ptprz1	10
BP	GO:0061036	positive regulation of cartilage development	10/2520	31/23355	0.00110045993359733	0.0105513176245141	0.00774985115845202	Gli3/Mdk/Pkdcc/Rela/Smad3/Sox5/Sox6/Sox9/Zbtb16/Zfp219	10
BP	GO:1904738	vascular associated smooth muscle cell migration	10/2520	31/23355	0.00110045993359733	0.0105513176245141	0.00774985115845202	Adamts1/Gna13/Igfbp5/Lrp1/Mdm2/Mef2c/Myocd/Pcsk5/Smo/Ssh1	10
BP	GO:0060004	reflex	9/2520	26/23355	0.00110138650472595	0.0105513176245141	0.00774985115845202	Adra1a/Ascl1/Auts2/Foxp2/Glra1/Npsr1/Pmp22/Tmc1/Usp46	9
BP	GO:0010632	regulation of epithelial cell migration	42/2520	240/23355	0.00111073334216068	0.0106217795508553	0.00780160483139748	Akt3/Amotl1/Angpt2/Atoh8/Bmper/Dll4/Ets1/Evl/Fbxw7/Fgfr1/Gab2/Gfus/Iqsec1/Krit1/Lgmn/Map2k5/Mcc/Mecp2/Mef2c/Mir218-2/Notch1/Nr2f2/Patz1/Pdpk1/Plpp3/Ppm1f/Prkd1/Prox1/Pten/Rreb1/Sash1/Serpinf1/Sirt1/Snai2/Sox9/Spred1/Src/Stard13/Tgfbr3/Thbs1/Vash1/Vegfc	42
BP	GO:0071772	response to BMP	34/2520	183/23355	0.00111401294214099	0.0106217795508553	0.00780160483139748	Acvr2b/Bmp7/Bmper/Bmpr1a/Col2a1/Dlx1/Ecsit/Ext1/Foxd1/Gata4/Grem2/Hes1/Hes5/Hipk2/Id1/Kcnd3/Mir23a/Notch1/Pelo/Rbpj/Rgmb/Sfrp1/Ski/Skor1/Smad3/Smad4/Smurf2/Sox11/Sulf1/Tcf7l2/Tgfbr3/Trim33/Vsir/Wnt1	34
BP	GO:0071773	cellular response to BMP stimulus	34/2520	183/23355	0.00111401294214099	0.0106217795508553	0.00780160483139748	Acvr2b/Bmp7/Bmper/Bmpr1a/Col2a1/Dlx1/Ecsit/Ext1/Foxd1/Gata4/Grem2/Hes1/Hes5/Hipk2/Id1/Kcnd3/Mir23a/Notch1/Pelo/Rbpj/Rgmb/Sfrp1/Ski/Skor1/Smad3/Smad4/Smurf2/Sox11/Sulf1/Tcf7l2/Tgfbr3/Trim33/Vsir/Wnt1	34
BP	GO:0006942	regulation of striated muscle contraction	19/2520	83/23355	0.00113600446646193	0.0108144047240353	0.00794308634817478	Adra1a/Akap6/Ank2/Atp2a2/Bin1/Casq2/Ccn2/Dlg1/Dmd/Gata4/Hcn4/Kbtbd13/Kcnj2/Kcnq1/Pde4b/Pde5a/Sri/Tmem38b/Trpv4	19
BP	GO:0010596	negative regulation of endothelial cell migration	14/2520	53/23355	0.00114884673653434	0.0108852327936522	0.00799510895017632	Angpt2/Dll4/Krit1/Map2k5/Mecp2/Mef2c/Notch1/Nr2f2/Patz1/Serpinf1/Spred1/Stard13/Thbs1/Vash1	14
BP	GO:0061383	trabecula morphogenesis	14/2520	53/23355	0.00114884673653434	0.0108852327936522	0.00799510895017632	Adamts1/Bmp7/Bmpr1a/Chd7/Dll4/Fgfr3/Heg1/Hey2/Notch1/Plxnb1/Rbpj/S1pr1/Sfrp1/Tgfbr3	14
BP	GO:2000677	regulation of transcription regulatory region DNA binding	14/2520	53/23355	0.00114884673653434	0.0108852327936522	0.00799510895017632	Ankrd33/Ddrgk1/Dot1l/Fbxw7/Hey2/Id2/Lhx2/Nsd1/Pax6/Rb1/Rest/Sox11/Sri/Zbtb7c	14
BP	GO:0030522	intracellular receptor signaling pathway	38/2520	212/23355	0.00118790933941896	0.011228771098351	0.00824743485139427	Actn4/Alpk1/Cited2/Clock/Crabp2/Cyp26b1/Ddrgk1/Dhrs3/Erbin/Esr2/Fam120b/Foxa1/Inava/Kmt2d/Lsm14a/Mavs/Mn1/Ncor2/Nr1h4/Nr2c1/Pum1/Rarb/Rbfox2/Rela/Rora/Sfrp1/Sirt1/Snai2/Src/Taf7/Tcf21/Tlr4/Trim68/Ubr5/Vps18/Zcchc3/Zfp536/Zmiz1	38
BP	GO:0001954	positive regulation of cell-matrix adhesion	15/2520	59/23355	0.00119067696841075	0.011228771098351	0.00824743485139427	Ccl28/Cd36/Cdh13/Dmd/Fermt2/Fmn1/Gfus/Pcsk5/Ppm1f/Prkcz/S100a10/Skap1/Smad3/Utrn/Vegfc	15
BP	GO:0098900	regulation of action potential	15/2520	59/23355	0.00119067696841075	0.011228771098351	0.00824743485139427	Adra1a/Ank2/Ank3/Atp2a2/Bin1/Cacna2d1/Cacnb3/Cd36/Dlg1/Fgf12/Foxp1/Hcn4/Kcnj2/Mtnr1b/Nps	15
BP	GO:0017145	stem cell division	12/2520	42/23355	0.0012125186106118	0.0114169392541252	0.00838564272759564	Cdkn2a/Cntrl/Esrrb/Etv5/Ext1/Mllt3/Myb/Notch1/Ulk4/Vangl2/Wwtr1/Zbtb16	12
BP	GO:1903034	regulation of response to wounding	32/2520	170/23355	0.00122609434078207	0.0114235802386649	0.00839052047306401	Ajap1/Ano6/Cd36/Cldn4/Cxcr4/Ephb2/F2r/Fermt2/Igf1r/Inpp5f/Itgb1/Kank1/Kremen1/Lrp1/Map2k1/Mdk/Mylk/Myoz1/Ndel1/Ntrk3/Phldb2/Plpp3/Prkcd/Pros1/Pten/Ptn/Rreb1/Smad3/Thbs1/Ubash3b/Vkorc1/Xylt1	32
BP	GO:0007096	regulation of exit from mitosis	7/2520	17/23355	0.00123212147487336	0.0114235802386649	0.00839052047306401	Cdc14b/Cdkn1c/Mad2l1bp/Mir124a-1/Mir124a-3/Neurog1/Npm2	7
BP	GO:0007614	short-term memory	7/2520	17/23355	0.00123212147487336	0.0114235802386649	0.00839052047306401	Grm7/Mdk/Pde5a/Rcan1/Rcan2/Serpinf1/Slc2a4	7
BP	GO:0040015	negative regulation of multicellular organism growth	7/2520	17/23355	0.00123212147487336	0.0114235802386649	0.00839052047306401	Alms1/Atxn2/Bbs2/Fxn/Gnas/Lgmn/Ptch1	7
BP	GO:0048368	lateral mesoderm development	7/2520	17/23355	0.00123212147487336	0.0114235802386649	0.00839052047306401	Bmpr1a/Cited2/Fendrr/Fgfr1/Smo/Tead1/Tead2	7
BP	GO:0051014	actin filament severing	7/2520	17/23355	0.00123212147487336	0.0114235802386649	0.00839052047306401	Csrp3/Flii/Fmnl1/Gmfb/Myh9/Srgap2/Svil	7
BP	GO:0060788	ectodermal placode formation	7/2520	17/23355	0.00123212147487336	0.0114235802386649	0.00839052047306401	Eda/Frs2/Gnas/Lrp6/Pou2f1/Prox1/Tbx2	7
BP	GO:0071697	ectodermal placode morphogenesis	7/2520	17/23355	0.00123212147487336	0.0114235802386649	0.00839052047306401	Eda/Frs2/Gnas/Lrp6/Pou2f1/Prox1/Tbx2	7
BP	GO:0072234	metanephric nephron tubule development	7/2520	17/23355	0.00123212147487336	0.0114235802386649	0.00839052047306401	Fat4/Hes1/Hes5/Lgr4/Pax8/Sox9/Wwtr1	7
BP	GO:2000696	regulation of epithelial cell differentiation involved in kidney development	7/2520	17/23355	0.00123212147487336	0.0114235802386649	0.00839052047306401	Cited1/Fat4/Pax8/Prkx/Prom1/Sall1/Wwtr1	7
BP	GO:0046879	hormone secretion	59/2520	368/23355	0.0012598998888985	0.0116632386345964	0.00856654748347526	Acvr2b/Apln/Arhgef7/Brsk2/C2cd2l/Cftr/Chd7/Clock/Crhr1/Cyp2j5/Efna5/Eipr1/Epha5/Fgfr1/Fgfr4/Foxd1/Ghrh/Gnas/Hadh/Hnf1b/Itsn1/Kalrn/Kcnq1/Lrp1/Ltbp4/Mir130a/Mtnr1b/Myt1/Nkx6-1/Nr1h4/P2ry1/Pax6/Pax8/Pck2/Pomc/Ppard/Ptbp1/Rab11fip5/Rab8b/Rest/Rims2/Sfrp1/Sirt1/Slc18a2/Smad4/Snap23/Sox11/Sri/Stx4a/Stxbp4/Stxbp5l/Tcf7l2/Tiam1/Tm7sf3/Tnfsf11/Trpv4/Vamp2/Vgf/Ywhaz	59
BP	GO:0014910	regulation of smooth muscle cell migration	20/2520	90/23355	0.00126198889765102	0.0116647138934257	0.00856763104827299	Adamts1/Bmpr1a/Cyp1b1/Gna13/Igfbp5/Lrp1/Mdk/Mdm2/Mef2c/Myc/Myocd/Pcsk5/Ppard/Rapgef3/Rbpj/Sema6d/Smo/Src/Ssh1/Tmsb4x	20
BP	GO:0010769	regulation of cell morphogenesis involved in differentiation	24/2520	116/23355	0.0012746779706768	0.0117640127217424	0.00864056517527479	Actn4/Afdn/Caprin1/Caprin2/Cntn2/Cspg5/Efna5/Fbxo31/Fermt2/Kalrn/Kank1/Lrp8/Mdk/Numbl/Opa1/Pdpn/Prex1/Rac3/Rreb1/S100a10/Sh3glb1/Spry4/St6gal1/Tiam1	24
BP	GO:0009914	hormone transport	60/2520	376/23355	0.00129333956974535	0.0119180452730345	0.00875370074644717	Acvr2b/Apln/Arhgef7/Brsk2/C2cd2l/Cftr/Chd7/Clock/Crhr1/Cyp2j5/Efna5/Eipr1/Epha5/Fgfr1/Fgfr4/Foxd1/Ghrh/Gnas/Hadh/Hnf1b/Itsn1/Kalrn/Kcnq1/Lrp1/Ltbp4/Mir130a/Mtnr1b/Myt1/Nkx6-1/Nr1h4/P2ry1/Pax6/Pax8/Pck2/Pomc/Ppard/Ptbp1/Rab11fip5/Rab8b/Rest/Rims2/Sfrp1/Sirt1/Slc18a2/Smad4/Snap23/Sox11/Sri/Stx4a/Stxbp4/Stxbp5l/Tcf7l2/Tiam1/Tm7sf3/Tnfsf11/Trpv4/Ttr/Vamp2/Vgf/Ywhaz	60
BP	GO:0055007	cardiac muscle cell differentiation	28/2520	143/23355	0.00129839412030719	0.0119464116548813	0.00877453560755547	Adra1a/Akap6/Col14a1/Csrp3/Dicer1/Dll1/Efnb2/Fhod3/Foxp1/Frs2/Gata4/Hey2/Itgb1/Kat2a/Kdm6b/Map2k4/Mef2c/Myocd/Nrap/Nrg1/Prox1/Rarb/Rbpj/Sgcd/Sirt1/Smad4/Sorbs2/Sox6	28
BP	GO:0032147	activation of protein kinase activity	42/2520	242/23355	0.00131206470427683	0.0120538467133031	0.00885344572490748	Acvr2b/Adra2b/Bora/Camkk1/Ccr7/Cd300a/Chrna7/Clspn/Cops8/Dlg1/Ercc6/Ern2/F2r/Fgd4/Frs2/Gadd45g/Il12b/Inava/Ins1/Irak1/Itga1/Ksr1/Map2k1/Map2k4/Map2k5/Map3k9/Mink1/Nrg1/Ntrk3/Pdpk1/Prkcd/Prkcz/Ret/Socs1/Spag9/Src/Stk39/Thbs1/Tlr4/Tnfsf11/Tpx2/Traf4	42
BP	GO:0003179	heart valve morphogenesis	13/2520	48/23355	0.00132868796004763	0.0121511629629166	0.00892492366507029	Bmpr1a/Gata4/Hey2/Jag1/Mdm2/Mef2c/Notch1/Rb1/Robo1/Robo2/Slit3/Smad4/Sox9	13
BP	GO:0010718	positive regulation of epithelial to mesenchymal transition	13/2520	48/23355	0.00132868796004763	0.0121511629629166	0.00892492366507029	Bcl9l/Bmp7/Fermt2/Jag1/Mdk/Myocd/Notch1/Pdpn/Smad3/Smad4/Snai1/Tcf7l2/Wwtr1	13
BP	GO:1990573	potassium ion import across plasma membrane	13/2520	48/23355	0.00132868796004763	0.0121511629629166	0.00892492366507029	Atp1b2/Dlg1/Hcn4/Kcnd3/Kcnh2/Kcnj1/Kcnj10/Kcnj2/Slc12a4/Slc12a7/Slc12a8/Wnk1/Wnk2	13
BP	GO:0051647	nucleus localization	11/2520	37/23355	0.00134340236111874	0.0122302217966307	0.00898299169181811	Bin1/Clmn/Dmd/Hhex/Kif1a/Ntn1/Pax6/Slit1/Sun1/Syne2/Tacc1	11
BP	GO:0071709	membrane assembly	11/2520	37/23355	0.00134340236111874	0.0122302217966307	0.00898299169181811	Ank3/Cdh2/Ephb2/Lrp4/Psap/Pten/Rftn1/S100a10/Stx2/Stx4a/Tlcd1	11
BP	GO:0086004	regulation of cardiac muscle cell contraction	11/2520	37/23355	0.00134340236111874	0.0122302217966307	0.00898299169181811	Akap6/Ank2/Atp2a2/Bin1/Casq2/Dlg1/Gata4/Hcn4/Kcnj2/Pde4b/Sri	11
BP	GO:0031214	biomineral tissue development	31/2520	164/23355	0.00135016025858185	0.0122732612979358	0.00901460383173445	Acvr2b/Adgrv1/Ano6/Bcor/Bmp7/Bmpr1a/Cebpb/Col1a2/Dicer1/Dlk1/Dnm3os/Fgfr2/Fgfr3/Fzd9/Hey2/Itgb6/Lgr4/Mef2c/Mtss1/Nectin1/Notch1/Otol1/Pkdcc/Pth1r/Ptn/S1pr1/Smad3/Sox9/Tcf7l2/Tmem38b/Wdr72	31
BP	GO:0010594	regulation of endothelial cell migration	32/2520	171/23355	0.00135541739367142	0.0122860049386638	0.00902396392517242	Akt3/Amotl1/Angpt2/Atoh8/Bmper/Dll4/Ets1/Fbxw7/Fgfr1/Gfus/Krit1/Lgmn/Map2k5/Mecp2/Mef2c/Mir218-2/Notch1/Nr2f2/Patz1/Pdpk1/Plpp3/Prkd1/Prox1/Sash1/Serpinf1/Sirt1/Snai2/Spred1/Stard13/Thbs1/Vash1/Vegfc	32
BP	GO:0043409	negative regulation of MAPK cascade	33/2520	178/23355	0.00135562701308333	0.0122860049386638	0.00902396392517242	Bmp7/Btn2a2/Cd300a/Chrna10/Chrna7/Dact1/Dlg1/Dmd/Dusp26/Dusp4/Dusp6/E130311K13Rik/Ephb2/Ezr/Foxo1/Igf1r/Klhl31/Mecom/Paqr3/Pebp1/Prkcd/Pten/Rnf149/Sfrp1/Smad4/Spred1/Spred2/Spry1/Spry2/Spry4/Tlr4/Tnip1/Wnk2	33
BP	GO:0021794	thalamus development	6/2520	13/23355	0.0013739066903709	0.0123959193183464	0.00910469508245791	Foxb1/Gbx2/Lrp6/Ncam1/Olig2/Smo	6
BP	GO:0045161	neuronal ion channel clustering	6/2520	13/23355	0.0013739066903709	0.0123959193183464	0.00910469508245791	Ank3/Cntn2/Cntnap2/Dlg2/Nfasc/Pmp22	6
BP	GO:0072160	nephron tubule epithelial cell differentiation	6/2520	13/23355	0.0013739066903709	0.0123959193183464	0.00910469508245791	Fat4/Mef2c/Mtss1/Pax8/Prom1/Wwtr1	6
BP	GO:0030858	positive regulation of epithelial cell differentiation	14/2520	54/23355	0.00139916005599631	0.0126049516222022	0.00925822749422296	Atoh1/Atoh8/Btg1/Etv4/Macroh2a1/Nme2/Notch1/Pax6/Pax8/Prom1/Ptch1/Ptch2/Sox9/Zeb2	14
BP	GO:0051149	positive regulation of muscle cell differentiation	17/2520	72/23355	0.00141235642923942	0.0127049027005243	0.00933164069318903	Akap6/Csrp3/Cth/Cyp26b1/Efnb2/Kat2a/Lmod3/Mdm2/Mef2c/Myocd/Nrg1/Prox1/Rbm24/Sirt1/Tmsb4x/Trim32/Tshz3	17
BP	GO:0090398	cellular senescence	16/2520	66/23355	0.00143369483918506	0.0128585835354209	0.00944451793172355	Akt3/B2m/Bmpr1a/Cdkn2a/Id2/Kat6a/Kras/Map2k1/Opa1/Prkcd/Rbl1/Sirt1/Tbx2/Vash1/Ybx1/Zfp277	16
BP	GO:1902807	negative regulation of cell cycle G1/S phase transition	16/2520	66/23355	0.00143369483918506	0.0128585835354209	0.00944451793172355	Brd7/Btn2a2/Ccnd1/Ctdsp1/Ctdspl/Dact1/Dlg1/Fbxo31/Jade1/Mdm2/Myo16/Plk3/Pten/Rb1/Rbl1/Rbm38	16
BP	GO:0034643	establishment of mitochondrion localization, microtubule-mediated	8/2520	22/23355	0.0014428762317248	0.0128835846687982	0.00946288104705774	Fez1/Hap1/Kif1b/Map1b/Nefl/Rhot1/Rhot2/Trak1	8
BP	GO:0047497	mitochondrion transport along microtubule	8/2520	22/23355	0.0014428762317248	0.0128835846687982	0.00946288104705774	Fez1/Hap1/Kif1b/Map1b/Nefl/Rhot1/Rhot2/Trak1	8
BP	GO:0072170	metanephric tubule development	8/2520	22/23355	0.0014428762317248	0.0128835846687982	0.00946288104705774	Fat4/Hes1/Hes5/Lgr4/Mtss1/Pax8/Sox9/Wwtr1	8
BP	GO:0048668	collateral sprouting	10/2520	32/23355	0.00144755181707858	0.0129062695195281	0.00947954287290399	Cobl/Crabp2/Efna5/Epha7/Fstl4/Lrp1/Nin/Rnd2/Septin7/Zeb2	10
BP	GO:0030879	mammary gland development	31/2520	165/23355	0.00149414723171634	0.0132056762089752	0.00969945448599666	Bcl2l11/Ccnd1/Cdkn2a/Cebpb/Ddr1/Elf3/Etv4/Etv5/Fgfr2/Foxb1/Gli3/Id2/Igf1r/Igfbp5/Kalrn/Lrp6/Mapk1/Ntn1/Prl8a8/Ptch1/Pygo2/Robo1/Rreb1/Smo/Sox9/Src/Tbx2/Tfap2c/Tnfsf11/Usf2/Zfp157	31
BP	GO:0003338	metanephros morphogenesis	9/2520	27/23355	0.00149540540144962	0.0132056762089752	0.00969945448599666	Cited1/Fmn1/Hes1/Hes5/Lgr4/Pax8/Sall1/Smo/Sox9	9
BP	GO:0014912	negative regulation of smooth muscle cell migration	9/2520	27/23355	0.00149540540144962	0.0132056762089752	0.00969945448599666	Bmpr1a/Gna13/Igfbp5/Lrp1/Mef2c/Myocd/Ppard/Rbpj/Sema6d	9
BP	GO:0030201	heparan sulfate proteoglycan metabolic process	9/2520	27/23355	0.00149540540144962	0.0132056762089752	0.00969945448599666	Ext1/Gpc1/Hs6st1/Ndst1/Sulf1/Sulf2/Tcf7l2/Vangl2/Xylt1	9
BP	GO:0090103	cochlea morphogenesis	9/2520	27/23355	0.00149540540144962	0.0132056762089752	0.00969945448599666	Dvl3/Eya1/Myo3a/Neurog1/Sox9/Tifab/Tshr/Vangl2/Zeb1	9
BP	GO:1901380	negative regulation of potassium ion transmembrane transport	9/2520	27/23355	0.00149540540144962	0.0132056762089752	0.00969945448599666	Ank3/Bin1/Casq2/Kcnh2/Kcnq1/Mtnr1b/Nedd4l/Pten/Stk39	9
BP	GO:0030509	BMP signaling pathway	32/2520	172/23355	0.00149642484750174	0.0132056762089752	0.00969945448599666	Acvr2b/Bmp7/Bmper/Bmpr1a/Dlx1/Ecsit/Ext1/Foxd1/Gata4/Grem2/Hes1/Hes5/Hipk2/Id1/Mir23a/Notch1/Pelo/Rbpj/Rgmb/Sfrp1/Ski/Skor1/Smad3/Smad4/Smurf2/Sox11/Sulf1/Tcf7l2/Tgfbr3/Trim33/Vsir/Wnt1	32
BP	GO:0007249	I-kappaB kinase/NF-kappaB signaling	38/2520	215/23355	0.00154703240174679	0.0136323773594159	0.0100128627751541	Alpk1/Cd36/Cth/Ddrgk1/Ddx21/Eda/Inava/Irak1/Irak1bp1/Irf1/Lurap1l/Map3k7/Nr1h4/Optn/Pdpk1/Prkd1/Rela/Rora/Sirt1/Tab2/Tank/Tbkbp1/Tgm2/Tifab/Tle1/Tlr4/Tlr7/Tnfrsf19/Tnfsf11/Tnip1/Tnip2/Traf4/Trim27/Trim32/Trim39/Trim68/Trim8/Zfand6	38
BP	GO:0032231	regulation of actin filament bundle assembly	23/2520	111/23355	0.00155785489610432	0.0137077625137563	0.0100682325163074	Alms1/Arhgef18/Asap3/Bag4/Ccn2/Coro2b/Evl/Fermt2/Id1/Limch1/Mtss1/Phldb2/Pik3r1/Ppfia1/Ppm1f/Ppp1r9a/Rapgef3/S100a10/S1pr1/Smad3/Swap70/Ttc8/Wasf2	23
BP	GO:0018205	peptidyl-lysine modification	58/2520	364/23355	0.00159450166525798	0.0140098293117507	0.0102900979560253	Actl6a/Auts2/Baz2a/Bcor/Bend3/Brd7/Cdkn2a/Chek1/Cth/Dip2b/Dmap1/Dnmt1/Dot1l/Dpy30/Ehmt1/Etfbkmt/Eya1/H1f4/Jade1/Kat2a/Kat6a/Kat6b/Kat8/Kmt2d/Kmt5b/Macroh2a1/Mecp2/Morf4l1/Msl1/Msx3/Myb/Myocd/Naa40/Nsd1/Ogt/Paxip1/Pias3/Plod1/Prdm8/Pygo2/Rela/Rlf/Rtf1/Sae1/Setdb1/Sirt1/Sirt5/Sirt7/Smad4/Smarcb1/Smyd2/Snai2/Taf7/Tgm2/Uspl1/Wdr5b/Wdr82/Zmiz1	58
BP	GO:0003208	cardiac ventricle morphogenesis	18/2520	79/23355	0.00160248883400781	0.0140595718455403	0.0103266334150866	Ahr/Bmpr1a/Chd7/Dll4/Fgfr2/Gata4/Heg1/Hey2/Jag1/Mef2c/Notch1/Prox1/Ptcd2/Rbpj/Sema3c/Smad4/Sox11/Tgfbr3	18
BP	GO:0043254	regulation of protein-containing complex assembly	68/2520	441/23355	0.00160873314489341	0.0140939012476531	0.0103518480627923	Ahr/Arhgap18/Arhgef2/Asap1/Atf7ip/Bag4/Bcl2l11/Bin1/Bmf/Cd36/Cdk5rap2/Cyrib/Dact1/Dlg1/Eif4ebp1/Evl/Fermt2/Fhod3/Flii/Fmn1/Gmfb/Hes1/Insm1/Jam3/Kank1/Lmod3/Map1b/Map2/Map3k7/Mapre3/Mecp2/Msn/Nav3/Ncam1/Nck2/Nin/P2ry12/Palld/Pcsk5/Plekhg2/Pmepa1/Ppp1r9a/Prex1/Prkcd/Prkcz/Psmc3/Psrc1/Rasip1/Sar1a/Septin8/Sh3glb1/Skap1/Sox9/Spire1/Src/Ssh1/Stxbp5/Stxbp6/Svil/Terf1/Tlr4/Tmsb4x/Trim27/Twf2/Vasp/Vps18/…	68
BP	GO:0022408	negative regulation of cell-cell adhesion	35/2520	194/23355	0.00161546556755623	0.0141324013833248	0.0103801260780748	Akna/Arg1/Btn1a1/Btn2a2/Ccl28/Cd300a/Cdkn2a/Cebpb/Cxcl12/Dlg1/Gli3/Il20rb/Il4ra/Irf1/Jag1/Map2k1/Map2k5/Mdk/Notch1/Nrarp/Pag1/Pde5a/Pik3r1/Ppm1f/Prkcd/Socs1/Swap70/Tmem131l/Trpv4/Ubash3b/Vsir/Wnk1/Wnt1/Zc3h8/Zfp608	35
BP	GO:0010948	negative regulation of cell cycle process	40/2520	230/23355	0.00161854973677284	0.0141389207496992	0.010384914496057	Aurkb/Bmp7/Brd7/Btn2a2/Bub1b/Ccnd1/Cdc14b/Cdk1/Cdk5rap2/Chek1/Clspn/Ctdsp1/Ctdspl/Dact1/Dlg1/Dync1li1/Fbxo31/Fgfr2/Fgfr3/Fzd9/Gen1/Jade1/Kat2a/Macroh2a1/Mad2l1bp/Mdm2/Myo16/Plk3/Pten/Rb1/Rbl1/Rbm38/Spdl1/Tex14/Tfap4/Tnks/Tpra1/Trim39/Usp47/Zfp36l1	40
BP	GO:0001935	endothelial cell proliferation	29/2520	152/23355	0.00163433792290724	0.0142562377257926	0.0104710827961157	Akt3/Apln/Arg1/Atoh8/Bmper/Cdh13/Col4a3/Cxcl12/Dlg1/Dlk1/Dll4/Egfl7/Fgfr1/Fgfr3/Il12b/Krit1/Mdk/Mef2c/Nr2f2/Nrarp/Pdpk1/Prkd1/Prkx/Prox1/Sirt1/Sulf1/Thbs1/Vash1/Vegfc	29
BP	GO:0110148	biomineralization	31/2520	166/23355	0.00165124280758443	0.0143829434752852	0.0105641470686958	Acvr2b/Adgrv1/Ano6/Bcor/Bmp7/Bmpr1a/Cebpb/Col1a2/Dicer1/Dlk1/Dnm3os/Fgfr2/Fgfr3/Fzd9/Hey2/Itgb6/Lgr4/Mef2c/Mtss1/Nectin1/Notch1/Otol1/Pkdcc/Pth1r/Ptn/S1pr1/Smad3/Sox9/Tcf7l2/Tmem38b/Wdr72	31
BP	GO:0061001	regulation of dendritic spine morphogenesis	14/2520	55/23355	0.00169338414542973	0.0147287872793133	0.0108181663391482	Afdn/Caprin1/Caprin2/Cdk5/Cdk5r1/Kalrn/Kif1a/Lrp8/Lzts3/Opa1/Ppp1r9a/Pten/Sipa1l1/Tiam1	14
BP	GO:0030239	myofibril assembly	16/2520	67/23355	0.0016979281198946	0.0147470912137397	0.0108316104200172	Casq2/Cflar/Csrp1/Csrp3/Fhod3/Flii/Foxp1/Itgb1/Klhl41/Krt8/Lmod3/Mef2c/Myoz1/Nrap/Prox1/Smad4	16
BP	GO:1901016	regulation of potassium ion transmembrane transporter activity	15/2520	61/23355	0.00171206627632564	0.0148485518513465	0.0109061323771676	Akap6/Ank2/Ank3/Atp1b2/Casq2/Dlg1/Itgb1/Kcnj1/Kcnq1/Mtnr1b/Nedd4l/Pten/Rapgef3/Stk39/Vamp2	15
BP	GO:0140014	mitotic nuclear division	46/2520	275/23355	0.00174181028462699	0.015084875602536	0.0110797101199768	Anapc11/Anapc7/Aurkb/Bmp7/Bora/Bub1b/Cdc14b/Cdk5rap2/Cdkn1c/Chek1/Dync1li1/Fgfr2/Fgfr3/Gen1/Hspa1b/Igf1r/Kif11/Kif18a/Kif18b/Kif2c/Lsm14a/Macroh2a1/Mad2l1bp/Mir124a-1/Mir124a-3/Mki67/Mybl2/Ncaph2/Ndel1/Nek6/Neurog1/Nipbl/Npm2/Nsl1/Nuf2/Pebp1/Prc1/Psrc1/Rb1/Sirt7/Smc1a/Spdl1/Stag2/Tex14/Tnks/Tpx2	46
BP	GO:0032092	positive regulation of protein binding	21/2520	99/23355	0.00179927348525367	0.0155602406557346	0.0114288616230705	Arhgef7/B2m/Cald1/Caprin2/Cdk5/Dact1/Dtx3l/Hipk2/Krit1/Lfng/Lrp1/Map1lc3b/Mapre3/Mfng/Plcl1/Plcl2/Rapgef2/Spon1/Tcf7l2/Tiam1/Trib3	21
BP	GO:0071696	ectodermal placode development	7/2520	18/23355	0.00182964068856857	0.0158002542319957	0.0116051495103492	Eda/Frs2/Gnas/Lrp6/Pou2f1/Prox1/Tbx2	7
BP	GO:0110053	regulation of actin filament organization	46/2520	276/23355	0.00187638175578987	0.0161070686868703	0.011830502062813	Alms1/Arhgap18/Arhgef18/Asap3/Bag4/Bin1/Ccn2/Coro2b/Cyrib/Dlg1/Evl/Fermt2/Fhod3/Flii/Fmn1/Gmfb/Id1/Kank1/Lima1/Limch1/Lmod3/Mtss1/Nck2/Phldb2/Pik3r1/Plekhg2/Ppfia1/Ppm1f/Ppp1r9a/Prex1/Prkcd/Rapgef3/S100a10/S1pr1/Smad3/Spire1/Ssh1/Svil/Swap70/Tmsb4x/Trim27/Ttc8/Twf2/Vasp/Wasf2/Wasf3	46
BP	GO:0060740	prostate gland epithelium morphogenesis	10/2520	33/23355	0.0018784918815953	0.0161070686868703	0.011830502062813	Bmp7/Esr2/Fgfr2/Foxa1/Frs2/Igf1r/Notch1/Sfrp1/Sox9/Sulf1	10
BP	GO:0098884	postsynaptic neurotransmitter receptor internalization	10/2520	33/23355	0.0018784918815953	0.0161070686868703	0.011830502062813	Ap2b1/Atad1/Efnb2/Eps15/Gsg1l/Hap1/Iqsec1/Mx2/Pacsin1/Usp46	10
BP	GO:0140239	postsynaptic endocytosis	10/2520	33/23355	0.0018784918815953	0.0161070686868703	0.011830502062813	Ap2b1/Atad1/Efnb2/Eps15/Gsg1l/Hap1/Iqsec1/Mx2/Pacsin1/Usp46	10
BP	GO:1905314	semi-lunar valve development	10/2520	33/23355	0.0018784918815953	0.0161070686868703	0.011830502062813	Gata4/Hey2/Jag1/Notch1/Rb1/Rbpj/Robo1/Robo2/Slit3/Sox9	10
BP	GO:0044091	membrane biogenesis	12/2520	44/23355	0.00188634125345327	0.0161514629987607	0.0118631092993379	Ank3/Cdh2/Ephb2/Lrp4/Psap/Pten/Rftn1/S100a10/Serinc1/Stx2/Stx4a/Tlcd1	12
BP	GO:0099173	postsynapse organization	36/2520	203/23355	0.00190486526052936	0.0162870021214993	0.0119626616078506	Afdn/Arhgef7/Arhgef9/Caprin1/Caprin2/Cdh2/Cdk5/Cdk5r1/Chrna7/Epha5/Epha7/Ephb2/Etv5/Fzd9/Igf1r/Kalrn/Kif1a/Lgmn/Lrp4/Lrp8/Lrrtm1/Lzts3/Nrp2/Ntrk3/Opa1/Ppp1r9a/Pten/Ptn/Sema3f/Septin7/Sipa1l1/Sorbs2/Ssh1/Tiam1/Wasf2/Zmynd8	36
BP	GO:0050773	regulation of dendrite development	26/2520	133/23355	0.00193931193084056	0.0165510737902639	0.0121566199551318	Afdn/Bmp7/Caprin1/Caprin2/Cobl/Elavl4/Fat3/Fbxo31/Id1/Kalrn/Lrp8/Lzts1/Mfsd2a/Nedd4l/Numbl/Opa1/Pacsin1/Prex1/Ptn/Ptprz1/Rapgef2/Robo1/Rtn4ip1/Sh3glb1/Sipa1l1/Tiam1	26
BP	GO:0060997	dendritic spine morphogenesis	17/2520	74/23355	0.00194122602436677	0.0165510737902639	0.0121566199551318	Afdn/Caprin1/Caprin2/Cdk5/Cdk5r1/Epha5/Ephb2/Kalrn/Kif1a/Lrp8/Lzts3/Opa1/Ppp1r9a/Pten/Septin7/Sipa1l1/Tiam1	17
BP	GO:0035196	production of miRNAs involved in gene silencing by miRNA	13/2520	50/23355	0.00199136782054252	0.0168577224593245	0.012381850739355	Adar/Ago3/Bcdin3d/Dicer1/Hnrnpa2b1/Map2k1/Mecp2/Myocd/Ncor2/Nr2f1/Pum1/Trim71/Zc3h7a	13
BP	GO:0014812	muscle cell migration	23/2520	113/23355	0.00199317149774068	0.0168577224593245	0.012381850739355	Adamts1/Bmpr1a/Cyp1b1/Ddr1/Gna13/Igfbp5/Kalrn/Lrp1/Mdk/Mdm2/Mef2c/Myc/Myocd/Parva/Pcsk5/Ppard/Rapgef3/Rbpj/Sema6d/Smo/Src/Ssh1/Tmsb4x	23
BP	GO:0030038	contractile actin filament bundle assembly	23/2520	113/23355	0.00199317149774068	0.0168577224593245	0.012381850739355	4930544G11Rik/Alms1/Arhgef18/Asap3/Bag4/Ccn2/Coro2b/Evl/Fermt2/Fhdc1/Limch1/Phldb2/Pik3r1/Ppfia1/Ppm1f/Ppp1r9a/Rapgef3/S100a10/S1pr1/Smad3/Src/Ttc8/Wasf2	23
BP	GO:0043149	stress fiber assembly	23/2520	113/23355	0.00199317149774068	0.0168577224593245	0.012381850739355	4930544G11Rik/Alms1/Arhgef18/Asap3/Bag4/Ccn2/Coro2b/Evl/Fermt2/Fhdc1/Limch1/Phldb2/Pik3r1/Ppfia1/Ppm1f/Ppp1r9a/Rapgef3/S100a10/S1pr1/Smad3/Src/Ttc8/Wasf2	23
BP	GO:0060384	innervation	9/2520	28/23355	0.0019950576537094	0.0168577224593245	0.012381850739355	Chd7/Col25a1/Fgfr3/Gabrb3/Lrig1/Ntrk1/Ret/Sulf1/Sulf2	9
BP	GO:0070374	positive regulation of ERK1 and ERK2 cascade	38/2520	218/23355	0.00199724583880186	0.0168577224593245	0.012381850739355	Adra1a/Atp6ap1/Bmper/Ccn2/Cd36/Cflar/Chrna7/Cxcl12/Cxcr4/Dcc/Ddt/Ednra/Esr2/F2r/Fbxw7/Fermt2/Fgf20/Fgfbp3/Fgfr2/Fgfr3/Fgfr4/Gata4/Lrp1/Map2k1/Notch1/Npsr1/P2ry1/Prkcz/Pten/Rap1a/Rapgef2/Spry2/Src/Sstr4/Tlr4/Tnfsf11/Tpbg/Trpv4	38
BP	GO:0021511	spinal cord patterning	8/2520	23/23355	0.0020050789823415	0.0168577224593245	0.012381850739355	Ascl1/Dbx1/Dll4/Foxn4/Gli3/Nkx2-2/Smo/Sox1	8
BP	GO:0048485	sympathetic nervous system development	8/2520	23/23355	0.0020050789823415	0.0168577224593245	0.012381850739355	Ascl1/Fzd3/Insm1/Nrp2/Ntrk1/Plxna4/Sema3f/Sox11	8
BP	GO:0101023	vascular endothelial cell proliferation	8/2520	23/23355	0.0020050789823415	0.0168577224593245	0.012381850739355	Akt3/Apln/Col4a3/Dlk1/Fgfr1/Mdk/Mef2c/Pdpk1	8
BP	GO:1905562	regulation of vascular endothelial cell proliferation	8/2520	23/23355	0.0020050789823415	0.0168577224593245	0.012381850739355	Akt3/Apln/Col4a3/Dlk1/Fgfr1/Mdk/Mef2c/Pdpk1	8
BP	GO:0031099	regeneration	29/2520	154/23355	0.00200799252634859	0.0168587705858017	0.0123826205791497	Bcl9/Ccnd1/Cdk1/Cebpb/Cflar/Cxcl12/Dicer1/Fzd9/Gata4/Gli1/Igf1r/Inpp5f/Kremen1/Lamb2/Lifr/Lrp1/Map2k1/Mdk/Mymx/Myoz1/Ndel1/Nefl/Ntrk3/Ppard/Pten/Ptn/Sulf2/Wnt1/Xylt1	29
BP	GO:0031647	regulation of protein stability	48/2520	292/23355	0.00202900675594855	0.0169863489418208	0.0124763257736451	Adgrv1/Ank2/Atf7ip/Atp1b2/Bag3/Bag4/Cct2/Cdkn2a/Dact1/Dad1/Ddrgk1/Dnlz/Dvl3/Fbxw7/Hdac8/Id1/Insc/Ipo9/Isoc2a/Kat2a/Kras/Mdm2/Mtrr/Naa16/Nedd4l/Pik3r1/Plpp3/Prkd1/Pten/Rad23a/Rnf149/Rpl5/Rps7/Septin8/Sirt1/Smad3/Smo/Src/Stxbp4/Tnip2/Tomm7/Trim39/Ubr5/Usp13/Usp40/Usp47/Usp7/Usp8	48
BP	GO:0003229	ventricular cardiac muscle tissue development	15/2520	62/23355	0.0020369247769326	0.0169863489418208	0.0124763257736451	Bmpr1a/Chd7/Col14a1/Dll4/Fgfr2/Gata4/Heg1/Hey2/Id2/Notch1/Prox1/Ptcd2/Rbpj/Smad4/Tgfbr3	15
BP	GO:0051148	negative regulation of muscle cell differentiation	15/2520	62/23355	0.0020369247769326	0.0169863489418208	0.0124763257736451	Bmpr1a/Dll1/Dnmt1/Foxp1/Frs2/Id2/Mecp2/Med28/Myocd/Nfatc3/Notch1/Ptbp1/Smad4/Sox6/Ybx1	15
BP	GO:0014009	glial cell proliferation	14/2520	56/23355	0.00203723787970556	0.0169863489418208	0.0124763257736451	Dicer1/E2f1/Etv5/Hes1/Idh2/Myc/Notch1/Plag1/Pmp22/Ptn/Rnf10/Ski/Sox11/Vim	14
BP	GO:0050922	negative regulation of chemotaxis	14/2520	56/23355	0.00203723787970556	0.0169863489418208	0.0124763257736451	Angpt2/Ddt/Notch1/Robo1/Robo2/Sema3c/Sema3d/Sema3f/Sema4b/Sema5b/Sema6d/Slit1/St6gal1/Thbs1	14
BP	GO:0045862	positive regulation of proteolysis	55/2520	345/23355	0.00204660045790966	0.0170409087714378	0.0125163994946541	Antxr1/Atxn3/Bcl2l11/Bok/Ccn2/Cdkn2a/Cflar/Cldn4/Cntn2/Col4a3/Dapk1/Ddrgk1/Dnajb2/F2r/Fadd/Fbxo22/Fbxw7/Fgfr4/Herpud1/Hspa1b/Lgmn/Mdm2/Myc/Myh9/Ncstn/Ndufa13/Ogt/Plk3/Ppm1f/Prr7/Pten/Rad23a/Rcn3/Rest/Ret/Rhbdd1/Rnf144b/Rnf19b/Rnf217/Robo1/Sirt1/Smad3/Snx33/Spon1/Src/St18/Tank/Tfap4/Tnip1/Trib3/Trim32/Uaca/Ube2v2/Usp13/Vsir	55
BP	GO:0030099	myeloid cell differentiation	65/2520	422/23355	0.00206320281337831	0.0171555172034002	0.0126005783925718	Abi1/Adar/Ap3b1/Atp6ap1/B2m/Ccr7/Cdkn1c/Cebpb/Cited2/Dlk1/Dll1/Ets1/Fadd/Fbxw7/Fech/Fgfr3/Gab2/Gas2l1/Glo1/Gnas/Hhex/Hmgb3/Id2/Il12b/Irf8/Itgb6/Itgb8/Jag1/Junb/Kat6a/Kat8/Kitl/Klf13/L3mbtl3/Leo1/Maea/Mafb/Mef2c/Meis1/Meis2/Mturn/Myb/Myc/Myh9/Nme2/Pias3/Pik3r1/Prkx/Rb1/Rbfox2/Rbpj/Sfrp1/Sh3pxd2a/Sirt1/Sox6/Src/Tgfbr3/Tmem178/Tnfsf11/Ubash3b/Vps33a/Wasf2/Zbtb16/Zfp36l1/Zfp385a	65
BP	GO:0007159	leukocyte cell-cell adhesion	56/2520	353/23355	0.00209701370629693	0.0174127030969298	0.012789479197745	Adk/Ap3b1/Arg1/Bmp7/Btn1a1/Btn2a2/Ccl28/Ccr7/Cd300a/Cdkn2a/Cebpb/Cxcl12/Cyrib/Dlg1/Efnb2/Efnb3/Ephb4/Ets1/Ext1/Fadd/Gli3/Gpam/Hes1/Icos/Igfbp2/Il12b/Il12rb1/Il20rb/Il4ra/Irak1/Irf1/Itgb1/Mdk/Msn/Myb/Nck2/Nrarp/Pag1/Pck1/Pde5a/Prkcz/Rela/Skap1/Slc7a1/Socs1/Sox13/Thbs1/Tmem131l/Tnfsf11/Tnip1/Vsir/Wnk1/Zbtb16/Zc3h8/Zfp608/Zmiz1	56
BP	GO:0043267	negative regulation of potassium ion transport	11/2520	39/23355	0.00215112980740481	0.0178375578679863	0.0131015313372803	Ank3/Bin1/Casq2/Hcrt/Kcnh2/Kcnq1/Mtnr1b/Nedd4l/Plcb4/Pten/Stk39	11
BP	GO:0050863	regulation of T cell activation	52/2520	323/23355	0.00215495874979178	0.0178448296472484	0.0131068723959938	Adk/Ap3b1/Arg1/Btn1a1/Btn2a2/Ccr7/Cd300a/Cdkn2a/Cebpb/Clptm1/Cyp26b1/Cyrib/Dicer1/Dlg1/Efnb2/Efnb3/Ephb4/Fadd/Fanca/Gli3/Gpam/Hes1/Icos/Igfbp2/Il12b/Il12rb1/Il20rb/Il4ra/Irf1/Kat2a/Mdk/Myb/Nck2/Nrarp/Pag1/Pck1/Pde5a/Prdm1/Prkcz/Sh3rf1/Slc7a1/Socs1/Sox13/Tmem131l/Tnfsf11/Tox/Vsir/Zbtb16/Zc3h8/Zeb1/Zfp608/Zmiz1	52
BP	GO:0006813	potassium ion transport	41/2520	241/23355	0.00218060157796835	0.0180266721853169	0.0132404341609276	Akap6/Ank2/Ank3/Ano6/Atp1b2/Bin1/Casq2/Ccdc51/Dlg1/Fxyd2/Hcn4/Hcrt/Itgb1/Kcna4/Kcnc3/Kcnd3/Kcng4/Kcnh2/Kcnip4/Kcnj1/Kcnj10/Kcnj2/Kcnk12/Kcnn1/Kcnq1/Mtnr1b/Nedd4l/P2ry12/Plcb4/Pten/Rapgef3/Slc12a4/Slc12a7/Slc12a8/Slc9a3/Slc9a4/Stk39/Tmem38b/Vamp2/Wnk1/Wnk2	41
BP	GO:0030432	peristalsis	6/2520	14/23355	0.00218586446845944	0.0180266721853169	0.0132404341609276	Dlg1/Neurog1/Sstr2/Tbx2/Tifab/Tshz3	6
BP	GO:0060736	prostate gland growth	6/2520	14/23355	0.00218586446845944	0.0180266721853169	0.0132404341609276	Fgfr2/Plag1/Psap/Psapl1/Pten/Sox9	6
BP	GO:0006338	chromatin remodeling	30/2520	162/23355	0.00221996733758058	0.0182829735090934	0.0134286852572994	Actl6a/Actr5/Atf7ip/Baz2a/Bend3/Cdkn2a/Cecr2/Chd3/Chd7/Dicer1/Dmap1/Dnmt1/Ercc6/Foxa1/Ino80c/Kdm6b/Morf4l1/Myb/Myc/Npm2/Ptma/Scmh1/Setdb1/Sirt1/Smarca2/Smarcb1/Smchd1/Sox9/Vps72/Znfx1	30
BP	GO:0030516	regulation of axon extension	23/2520	114/23355	0.00224707132338113	0.0184810151698489	0.0135741451371595	Barhl2/Cdk5/Cdk5r1/Cxcl12/Dip2b/Fxn/Lrp1/Map1b/Map2/Ndel1/Nkx6-1/Nrg1/Ntn1/Ntrk3/Plxna4/Sema3c/Sema3d/Sema3f/Sema4b/Sema5b/Sema6d/Slit1/Twf2	23
BP	GO:1903522	regulation of blood circulation	42/2520	249/23355	0.00228994871093552	0.0187228976647194	0.0137518057289254	Adra1a/Adra2b/Ahr/Akap6/Ank2/Apln/Arhgap42/Asic2/Atp2a2/Bin1/Cacna2d1/Cacnb2/Casq2/Ccn2/Chrna7/Csrp3/Dlg1/Dmd/F2r/Gaa/Gata4/Hcn4/Hey2/Hrc/Kcnd3/Kcnh2/Kcnj2/Kcnq1/Map2k1/Mdm2/Nup155/Pde4b/Pde5a/Pebp1/Pik3r1/Rbfox2/Sirt1/Smtnl2/Snta1/Sri/Th/Tmem38b	42
BP	GO:0010216	maintenance of DNA methylation	5/2520	10/23355	0.00230125938211522	0.0187228976647194	0.0137518057289254	Dnmt1/Kcnq1ot1/Uhrf1/Usp7/Zfp57	5
BP	GO:0048703	embryonic viscerocranium morphogenesis	5/2520	10/23355	0.00230125938211522	0.0187228976647194	0.0137518057289254	Chst11/Mef2c/Mthfd1l/Ndst1/Nipbl	5
BP	GO:0060022	hard palate development	5/2520	10/23355	0.00230125938211522	0.0187228976647194	0.0137518057289254	Dlg1/Gabrb3/Itgb6/Itgb8/Sox11	5
BP	GO:0060379	cardiac muscle cell myoblast differentiation	5/2520	10/23355	0.00230125938211522	0.0187228976647194	0.0137518057289254	Myocd/Notch1/Rbpj/Rest/Tbx2	5
BP	GO:0072173	metanephric tubule morphogenesis	5/2520	10/23355	0.00230125938211522	0.0187228976647194	0.0137518057289254	Hes1/Hes5/Lgr4/Pax8/Sox9	5
BP	GO:0098598	learned vocalization behavior or vocal learning	5/2520	10/23355	0.00230125938211522	0.0187228976647194	0.0137518057289254	Cntnap2/Foxp2/Neurog1/Pax6/Tifab	5
BP	GO:0140059	dendrite arborization	5/2520	10/23355	0.00230125938211522	0.0187228976647194	0.0137518057289254	Afdn/Chrna7/Igf2bp1/Ptn/Tpbg	5
BP	GO:0051963	regulation of synapse assembly	24/2520	121/23355	0.00231776171254713	0.0188029012861561	0.0138105676940501	Adgrl2/Asic2/Clstn1/Efna5/Epha7/Ephb2/Flrt3/Gpc6/Il1rapl2/Lrrtm1/Lrrtm3/Lrtm1/Mef2c/Nectin1/Ntn1/Ntrk1/Ntrk3/Pik3r1/Ppp1r9a/Sipa1l1/Slitrk5/St8sia2/Tpbg/Ube2v2	24
BP	GO:0000245	spliceosomal complex assembly	12/2520	45/23355	0.00232353469987735	0.0188029012861561	0.0138105676940501	Celf1/Celf2/Celf4/Gemin2/Gemin6/Prpf39/Psip1/Sf3a3/Sfswap/Srpk2/Srsf1/Zrsr2	12
BP	GO:0071526	semaphorin-plexin signaling pathway	12/2520	45/23355	0.00232353469987735	0.0188029012861561	0.0138105676940501	Mir23a/Ncam1/Nrp2/Plxna2/Plxna4/Plxnb1/Sema3c/Sema3d/Sema3f/Sema4b/Sema5b/Sema6d	12
BP	GO:1903115	regulation of actin filament-based movement	12/2520	45/23355	0.00232353469987735	0.0188029012861561	0.0138105676940501	Akap6/Ank2/Atp2a2/Bin1/Casq2/Dlg1/Gata4/Hcn4/Kcnj2/Pde4b/Pdpn/Sri	12
BP	GO:0097061	dendritic spine organization	21/2520	101/23355	0.00233063093238674	0.0188351122811201	0.0138342263901031	Afdn/Caprin1/Caprin2/Cdk5/Cdk5r1/Chrna7/Epha5/Ephb2/Igf1r/Kalrn/Kif1a/Lgmn/Lrp8/Lzts3/Opa1/Ppp1r9a/Pten/Septin7/Sipa1l1/Tiam1/Zmynd8	21
BP	GO:0045619	regulation of lymphocyte differentiation	34/2520	191/23355	0.00234561857172398	0.018930926923994	0.0139046014131569	Ap3b1/Atp11c/Btn2a2/Ccr7/Cdkn2a/Clptm1/Cyp26b1/Dicer1/Fanca/Gli3/Hmgb3/Id2/Il4ra/Irf1/Kat2a/Mdk/Myb/Nrarp/Pck1/Prdm1/Prkcz/Sfrp1/Sh3rf1/Socs1/Sox13/Tmem131l/Tox/Vsir/Zbtb16/Zc3h8/Zeb1/Zfp36l1/Zfp608/Zmiz1	34
BP	GO:0033157	regulation of intracellular protein transport	38/2520	220/23355	0.00235691297832276	0.0189967186052814	0.0139529248316707	Ank3/Bag3/Bag4/Cacnb3/Cd36/Cdk1/Cdk5/Cdk5r1/Cdkn2a/Dmap1/Fbxw7/Gli3/Mapk1/Mavs/Mdm2/Mtcl1/Ndel1/Nup54/Ogt/Pik3r1/Plk3/Prkcd/Prkd1/Ptpn14/Rab29/Rapgef3/Rbm22/Sar1a/Septin8/Sh3glb1/Sirt7/Smo/Tcaf2/Tcf7l2/Tomm7/Uaca/Ubr5/Vamp2	38
BP	GO:0018210	peptidyl-threonine modification	25/2520	128/23355	0.0023719203052287	0.01909222136499	0.0140230707792482	Akt3/Bmp7/Cdc42bpg/Cdk1/Cdk5/Cdk5r1/Chek1/Hipk2/Map2k1/Map3k7/Mapk1/Myo3a/Ogt/Pard3/Pdpk1/Prkag2/Prkcd/Prkd1/Spred1/Spred2/Spry2/Stk39/Tnks/Vrk1/Wnk1	25
BP	GO:0043524	negative regulation of neuron apoptotic process	33/2520	184/23355	0.00237966236819229	0.0191290678400564	0.0140501341951779	Barhl1/Bok/Cebpb/Cited1/Dlx1/F2r/Fgf20/Foxb1/Fzd9/Gabrb3/Grm7/Hipk2/Itsn1/Kras/Lgmn/Lrp1/Map2k4/Mdk/Mecp2/Mef2c/Mtnr1b/Nefl/Nes/Ntrk1/Optn/Pdpk1/Ptprz1/Sirt1/Smo/Tox3/Ube2v2/Xiap/Xrcc4	33
BP	GO:0043537	negative regulation of blood vessel endothelial cell migration	10/2520	34/23355	0.00240726284275828	0.0191918669749501	0.0140962596143554	Angpt2/Dll4/Map2k5/Mecp2/Mef2c/Notch1/Spred1/Stard13/Thbs1/Vash1	10
BP	GO:0048710	regulation of astrocyte differentiation	10/2520	34/23355	0.00240726284275828	0.0191918669749501	0.0140962596143554	Bin1/Cntn2/Dll3/Fgfr3/Hes1/Hes5/Id2/Mecp2/Notch1/Ntrk3	10
BP	GO:0060512	prostate gland morphogenesis	10/2520	34/23355	0.00240726284275828	0.0191918669749501	0.0140962596143554	Bmp7/Esr2/Fgfr2/Foxa1/Frs2/Igf1r/Notch1/Sfrp1/Sox9/Sulf1	10
BP	GO:1904646	cellular response to amyloid-beta	10/2520	34/23355	0.00240726284275828	0.0191918669749501	0.0140962596143554	Abcc1/Cacna2d1/Cacnb1/Cd36/Cdk5/Igf1r/Lgmn/Lrp1/Sirt1/Tlr4	10
BP	GO:0007369	gastrulation	32/2520	177/23355	0.00240833245904915	0.0191918669749501	0.0140962596143554	Acvr2b/Apln/Atoh8/Bmp7/Bmpr1a/Dact1/Dusp4/Ecsit/Ext1/Eya1/Fgfr1/Frs2/Gata4/Hhex/Hnf1b/Kdm6b/Kif16b/Leo1/Lrp6/Macroh2a1/Map2k5/Nsd1/Phldb2/Plpp3/Rtf1/Sfrp1/Smad3/Smad4/Snai1/Vangl2/Wnk1/Zfp568	32
BP	GO:0042594	response to starvation	32/2520	177/23355	0.00240833245904915	0.0191918669749501	0.0140962596143554	Asns/Bmf/Brsk2/Eif4ebp1/Fbxo22/Fcor/Foxo1/Gas2l1/Hcrt/Hnrnpl/Lrp11/Map1lc3b/Mapk1/Mfsd2a/Mtmr3/Myh13/Nuak2/Pck1/Pck2/Pik3c2b/Pik3c3/Prkag2/Prkd1/Rraga/Rragd/Sesn2/Sh3glb1/Sik2/Sirt1/Szt2/Tcf7l2/Wnt2b	32
BP	GO:0001947	heart looping	15/2520	63/23355	0.00241140765775006	0.0191918669749501	0.0140962596143554	Cited2/Dll1/Gata4/Ift52/Kdm2a/Lrp6/Mef2c/Mib1/Notch1/Rbpj/Smad3/Smo/Tbx2/Tmed2/Vangl2	15
BP	GO:0008089	anterograde axonal transport	13/2520	51/23355	0.00241287326732209	0.0191918669749501	0.0140962596143554	Ap3b1/Ap3b2/Ap3m2/Bloc1s4/Dlg2/Fez1/Hap1/Kif1a/Kif1b/Map2/Mecp2/Nefl/Trak1	13
BP	GO:0048015	phosphatidylinositol-mediated signaling	31/2520	170/23355	0.00243073675992212	0.0193066190827264	0.0141805440409107	Btn2a2/Car8/Ezr/F2r/Gab2/Igf1r/Inpp5f/Myo16/Nrg1/Ntrk1/Ntrk3/Obscn/Ogt/Pik3c2b/Pik3c3/Pik3r1/Pitpnm2/Plcb4/Plcd1/Plch1/Plcl1/Plcl2/Plekha1/Plxnb1/Ppard/Prr5/Pten/Rgl2/Sirt1/Sox9/Zfp36l1	31
BP	GO:1900180	regulation of protein localization to nucleus	27/2520	142/23355	0.00243660771827476	0.0193066190827264	0.0141805440409107	Bag3/Cd36/Cdk1/Cdkn2a/Dmap1/Dtx3l/Fermt2/Gli3/Ilrun/Lats2/Limk2/Mapk1/Mavs/Nup54/Ogt/Pik3r1/Prkcd/Prkd1/Rbm22/Sesn2/Sirt1/Smo/Src/Trim8/Uaca/Ubr5/Wwtr1	27
BP	GO:0010463	mesenchymal cell proliferation	14/2520	57/23355	0.00243688178000335	0.0193066190827264	0.0141805440409107	Bmp7/Bmpr1a/Dchs2/Fat4/Fgfr1/Fgfr2/Foxp1/Foxp2/Lrp6/Myc/Ptn/Smo/Sox9/Zeb1	14
BP	GO:1904951	positive regulation of establishment of protein localization	52/2520	325/23355	0.00246152582786156	0.0194763398290879	0.0143052024551117	Ank3/Bag3/C2cd2l/Cacnb3/Cct2/Cdk1/Cdk5/Cdk5r1/Cep135/Cftr/Coro2b/Dmap1/Ezr/Fbxw7/Frmd4a/Gli3/Lrp1/Mapk1/Mavs/Mdm2/Mtcl1/Nkx6-1/Nr1h4/Pck2/Pik3r1/Plk3/Ppard/Prkcd/Prkcz/Prkd1/Ptbp1/Ptp4a3/Rab29/Rapgef3/Rbm22/Sar1a/Sh3glb1/Sirt1/Smo/Src/Sri/Stx4a/Stxbp5l/Tcaf2/Tcf7l2/Tlr4/Tm7sf3/Tomm7/Uaca/Ubr5/Vamp2/Vegfc	52
BP	GO:0010927	cellular component assembly involved in morphogenesis	23/2520	115/23355	0.0025278842654979	0.0199752423332481	0.0146716420115172	Agfg1/Casq2/Cflar/Csrp1/Csrp3/Dicer1/Fhod3/Flii/Foxp1/Gpc1/Itgb1/Klhl41/Krt8/Lmod3/Mef2c/Myoz1/Nfasc/Nrap/Phldb2/Pmp22/Prox1/Smad4/Tbc1d20	23
BP	GO:0019932	second-messenger-mediated signaling	51/2520	318/23355	0.00256020968930929	0.0202042657596275	0.0148398577291557	Ahr/Akap6/Alms1/Ank2/Atp2a2/Calml3/Camta1/Cap2/Casq2/Ccr4/Ccr7/Cd36/Cdh13/Crhr1/Cxcr4/Dmd/Ece1/Ednrb/Epha5/Ghrh/Gnai1/Gnas/Homer3/Ksr1/Lhcgr/Mt2/Mtnr1b/Myoz1/Ncam1/Nfatc3/Nr5a2/Nrg1/P2ry12/Pde4a/Pde5a/Pdpk1/Pebp1/Ppp1r9a/Ptbp1/Rapgef2/Rcan1/Rcan2/Rcan3/Rims2/Rnf157/Sgcd/Sox9/Thbs1/Tmem38b/Tnfsf11/Tox3	51
BP	GO:1904754	positive regulation of vascular associated smooth muscle cell migration	7/2520	19/23355	0.00262940544663447	0.0207232802150005	0.0152210693390574	Adamts1/Igfbp5/Lrp1/Mdm2/Pcsk5/Smo/Ssh1	7
BP	GO:0051648	vesicle localization	32/2520	178/23355	0.0026390624198088	0.0207723077184169	0.0152570796145196	Actn4/Ap3b1/Ap3b2/Ap3m2/Arfgap2/Arfgap3/Bloc1s4/Cdh2/Cdk5/Cep19/Eipr1/Fgfr2/Hap1/Kif13a/Kif1a/Kif1b/Limk2/Map2/Map2k1/Mecp2/Mx2/Myo1e/Ndel1/Prkcz/Pten/Sar1a/Slc2a4/Stard3nl/Tcf7l2/Trak1/Vps33a/Wdr11	32
BP	GO:0014902	myotube differentiation	25/2520	129/23355	0.002646899874484	0.0207798827808517	0.0152626434320896	Bcl9/Cdon/Cflar/Csrp3/Cxcl12/Cyp26b1/Dmd/Fbxo22/Il4ra/Klhl41/Lmod3/Myh9/Mymx/Myocd/Myof/Nfatc3/Notch1/Pmp22/Rbm24/Rbm38/Rcan1/Ski/Smo/Sort1/Wnt1	25
BP	GO:0090090	negative regulation of canonical Wnt signaling pathway	25/2520	129/23355	0.002646899874484	0.0207798827808517	0.0152626434320896	Cdh2/Dact1/Dkk2/Foxo1/Gli1/Gli3/Invs/Jade1/Kremen1/Lats2/Lrp4/Mcc/Mdk/Mllt3/Notch1/Sfrp1/Snai2/Sox13/Sox9/Tcf7l2/Tle1/Tle3/Tle4/Tmem131l/Wwtr1	25
BP	GO:0086009	membrane repolarization	11/2520	40/23355	0.00268208753903775	0.020949283675126	0.0153870669177104	Akap6/Atp1b2/Cacna2d1/Cacnb3/Casq2/Kcnd3/Kcnh2/Kcnj2/Kcnq1/Nedd4l/Snta1	11
BP	GO:0099590	neurotransmitter receptor internalization	11/2520	40/23355	0.00268208753903775	0.020949283675126	0.0153870669177104	Ap2b1/Atad1/Cacng2/Efnb2/Eps15/Gsg1l/Hap1/Iqsec1/Mx2/Pacsin1/Usp46	11
BP	GO:1904645	response to amyloid-beta	11/2520	40/23355	0.00268208753903775	0.020949283675126	0.0153870669177104	Abcc1/Cacna2d1/Cacnb1/Cd36/Cdk5/Chrna7/Igf1r/Lgmn/Lrp1/Sirt1/Tlr4	11
BP	GO:0009991	response to extracellular stimulus	59/2520	380/23355	0.00268234004376303	0.020949283675126	0.0153870669177104	Acacb/Adsl/Appl2/Asns/Bbs2/Bche/Bmf/Brsk2/Chrna7/Dpyd/Eif4ebp1/Fbxo22/Fcor/Foxo1/Gas2l1/Gatm/Ghrh/Hcrt/Hnrnpl/Kif26a/Kynu/Lrp11/Lrp6/Map1lc3b/Mapk1/Mfsd2a/Mn1/Mtmr3/Myh13/Myocd/Noct/Nr1h4/Ntrk1/Nuak2/Nudt1/Pck1/Pck2/Pik3c2b/Pik3c3/Pomc/Prkag2/Prkd1/Prl8a8/Rraga/Rragd/Sesn2/Sh3glb1/Sik2/Sipa1/Sirt1/Slc1a2/Snai2/Szt2/Tbl1xr1/Tcf7l2/Trpv4/Usf2/Vgf/Wnt2b	59
BP	GO:0001894	tissue homeostasis	44/2520	266/23355	0.00268858205385399	0.0209709400200611	0.0154029733149829	Adgrv1/Akt3/Atp1b2/Atp6ap1/Bbs2/Ccn2/Col14a1/Col2a1/Dlk1/Ercc6/Esrrb/Ext1/F2r/Gnas/Il20rb/Inava/Iqcb1/Itgb1/Itgb6/Kcnj1/Kras/Lpcat1/Lrp6/Mfsd2a/Notch1/Plekhm1/Prom1/Pth1r/Rac3/Rb1/Rcn3/S1pr1/Slc22a5/Slc28a2/Smo/Sox9/Spata7/Src/Stk39/Tlr4/Tnfsf11/Trim32/Ubash3b/Wwtr1	44
BP	GO:0016482	cytosolic transport	29/2520	157/23355	0.00270498135357814	0.0210445460519689	0.0154570363061608	Ankfy1/Ap1s1/Eipr1/Eps15/Ezr/Heatr5a/Kif16b/Kif1a/Kif1b/Map2/Map2k1/Mapk1/Mecp2/Msn/Pik3c3/Rab14/Rab29/Sgsm2/Sh3glb1/Snx16/Snx2/Snx8/Sort1/Spag9/Src/Stx8/Trim27/Usp7/Vti1a	29
BP	GO:0045580	regulation of T cell differentiation	29/2520	157/23355	0.00270498135357814	0.0210445460519689	0.0154570363061608	Ap3b1/Btn2a2/Ccr7/Cdkn2a/Clptm1/Cyp26b1/Dicer1/Fanca/Gli3/Il4ra/Irf1/Kat2a/Mdk/Myb/Nrarp/Pck1/Prdm1/Prkcz/Sh3rf1/Socs1/Sox13/Tmem131l/Tox/Vsir/Zbtb16/Zc3h8/Zeb1/Zfp608/Zmiz1	29
BP	GO:0046579	positive regulation of Ras protein signal transduction	16/2520	70/23355	0.00274646245234594	0.0213124076051749	0.0156537782906495	Abra/Adgrg1/Auts2/Erbin/F2r/Kitl/Kras/Lpar4/Lpar6/Map2k1/Mcf2l/Notch1/Nrg1/Ntrk1/Prag1/Robo1	16
BP	GO:0048678	response to axon injury	16/2520	70/23355	0.00274646245234594	0.0213124076051749	0.0156537782906495	Dpysl3/Fgfr3/Flrt3/Igf1r/Inpp5f/Kremen1/Lamb2/Lrp1/Map2k1/Ndel1/Nefl/Ntrk3/P2ry12/Pten/Ptn/Xylt1	16
BP	GO:0106027	neuron projection organization	22/2520	109/23355	0.00275175992434624	0.0213261394136834	0.0156638641847401	Abcd2/Afdn/Caprin1/Caprin2/Cdk5/Cdk5r1/Chrna7/Epha5/Ephb2/Igf1r/Kalrn/Kif1a/Lgmn/Lrp8/Lzts3/Opa1/Ppp1r9a/Pten/Septin7/Sipa1l1/Tiam1/Zmynd8	22
BP	GO:0009262	deoxyribonucleotide metabolic process	12/2520	46/23355	0.00283991546711071	0.0219250178782685	0.0161037352158002	Adk/Dctd/Dera/Dpyd/Nt5c1a/Nt5c2/Nudt1/Nudt16/Rrm1/Rrm2/Shmt1/Upp2	12
BP	GO:0043618	regulation of transcription from RNA polymerase II promoter in response to stress	12/2520	46/23355	0.00283991546711071	0.0219250178782685	0.0161037352158002	Atf6/Atf6b/Bag3/Cd36/Cebpb/Chd6/Chek1/Cited2/Nck2/Notch1/Rbpj/Sesn2	12
BP	GO:0060323	head morphogenesis	12/2520	46/23355	0.00283991546711071	0.0219250178782685	0.0161037352158002	Arid5b/Atp6ap2/Cdk2ap1/Kat6a/Lrp6/Nipbl/Pax9/Plekha1/Schip1/Ski/Ssbp3/Tcf7l2	12
BP	GO:0051492	regulation of stress fiber assembly	20/2520	96/23355	0.00285322477926803	0.0219996732023919	0.0161585689029975	Alms1/Arhgef18/Asap3/Bag4/Ccn2/Coro2b/Evl/Fermt2/Limch1/Phldb2/Pik3r1/Ppfia1/Ppm1f/Ppp1r9a/Rapgef3/S100a10/S1pr1/Smad3/Ttc8/Wasf2	20
BP	GO:0051899	membrane depolarization	18/2520	83/23355	0.00286668063156032	0.0220752667742448	0.0162140917250036	Ank3/B2m/Bok/Cacna2d1/Cacnb2/Cacng2/Cdkn2a/Chrna4/Fgf12/Got1/Hcn4/Kcnh2/Nedd4l/Prkcz/Ptpn3/Scn1a/Scn8a/Src	18
BP	GO:0022409	positive regulation of cell-cell adhesion	44/2520	267/23355	0.0028905164466198	0.0222270495882509	0.0163255748836781	Adk/Afdn/Ank3/Ap3b1/Bmp7/Btn2a2/Ccr7/Cited2/Cyrib/Dennd6a/Efnb2/Efnb3/Ephb4/Ets1/Fadd/Gli3/Gpam/Hes1/Icos/Igfbp2/Il12b/Il12rb1/Il4ra/Irak1/Irf1/Magi1/Mdk/Myb/Myo10/Nck2/Pck1/Pdpn/Plpp3/Prkcz/Rap1gap/Rela/Skap1/Slc7a1/Socs1/Sox13/Tnfsf11/Vsir/Zbtb16/Zmiz1	44
BP	GO:0051591	response to cAMP	14/2520	58/23355	0.00289891477793385	0.0222270495882509	0.0163255748836781	Ahr/Akap6/Cftr/Cited1/Ezr/Hcn4/Igfbp5/Itpr2/Kcnq1/Pik3r1/Rap1a/Rapgef2/Rapgef3/Zfp36l1	14
BP	GO:0030166	proteoglycan biosynthetic process	13/2520	52/23355	0.00290477571128506	0.0222270495882509	0.0163255748836781	Chst11/Chsy1/Csgalnact2/Dse/Ext1/Fam20b/Hs6st1/Man1c1/Ndst1/Slc35d1/Tcf7l2/Vangl2/Xylt1	13
BP	GO:0031050	dsRNA processing	13/2520	52/23355	0.00290477571128506	0.0222270495882509	0.0163255748836781	Adar/Ago3/Bcdin3d/Dicer1/Hnrnpa2b1/Map2k1/Mecp2/Myocd/Ncor2/Nr2f1/Pum1/Trim71/Zc3h7a	13
BP	GO:0070918	production of small RNA involved in gene silencing by RNA	13/2520	52/23355	0.00290477571128506	0.0222270495882509	0.0163255748836781	Adar/Ago3/Bcdin3d/Dicer1/Hnrnpa2b1/Map2k1/Mecp2/Myocd/Ncor2/Nr2f1/Pum1/Trim71/Zc3h7a	13
BP	GO:0051494	negative regulation of cytoskeleton organization	31/2520	172/23355	0.00292660892612035	0.0223658039929172	0.0164274887888424	Arhgef18/Arhgef2/Cdk5rap2/Coro2b/Cyrib/Evl/Fhod3/Flii/Gas2l1/Gmfb/Kank1/Kat2a/Lima1/Lmod3/Map1b/Map2/Nav3/Phldb2/Pik3r1/Ppfia1/Ppp1r9a/Prkcd/S1pr1/Smad4/Ssh1/Svil/Swap70/Tmsb4x/Tpx2/Twf2/Wasf2	31
BP	GO:0001936	regulation of endothelial cell proliferation	26/2520	137/23355	0.00297709169383794	0.0227228778904676	0.0166897564654551	Akt3/Apln/Arg1/Atoh8/Cdh13/Col4a3/Cxcl12/Dlk1/Dll4/Egfl7/Fgfr1/Fgfr3/Il12b/Krit1/Mdk/Mef2c/Nr2f2/Nrarp/Pdpk1/Prkd1/Prox1/Sirt1/Sulf1/Thbs1/Vash1/Vegfc	26
BP	GO:0033555	multicellular organismal response to stress	21/2520	103/23355	0.00298868950712311	0.0227826331280696	0.0167336461685077	Ankfn1/Crhr1/Ednrb/Eif4e/Esr2/Ext1/Fbxl20/Grm7/Kalrn/Lrp11/Mdk/Mecp2/Mef2c/Morc1/Ncam1/Ntrk1/Pten/Ret/Spire1/Thbs1/Usp46	21
BP	GO:0021884	forebrain neuron development	10/2520	35/23355	0.00304899275841188	0.0231256728037639	0.0169856058310524	Dclk2/Fgfr1/Fgfr2/Gbx2/Nrp2/Rapgef2/Robo1/Robo2/Sox1/Zmiz1	10
BP	GO:0043516	regulation of DNA damage response, signal transduction by p53 class mediator	10/2520	35/23355	0.00304899275841188	0.0231256728037639	0.0169856058310524	Cdkn2a/Mdm2/Pcbp4/Sirt1/Smyd2/Snai1/Snai2/Spred1/Spred2/Zfp385a	10
BP	GO:0045686	negative regulation of glial cell differentiation	10/2520	35/23355	0.00304899275841188	0.0231256728037639	0.0169856058310524	Dll3/Dlx1/Fgfr3/Hes1/Hes5/Id2/Mecp2/Nkx6-1/Notch1/Ntrk3	10
BP	GO:0090162	establishment of epithelial cell polarity	10/2520	35/23355	0.00304899275841188	0.0231256728037639	0.0169856058310524	Cyth3/Fat1/Frmd4a/Frmd4b/Hes1/Hes5/Msn/Pard3/Ttc8/Vangl2	10
BP	GO:1903312	negative regulation of mRNA metabolic process	19/2520	90/23355	0.00306961569293897	0.0232529158694437	0.0170790647577055	Bag4/Celf4/Dicer1/E2f1/Elavl4/Hnrnpa2b1/Hnrnpl/Igf2bp1/Mapkapk2/Noct/Pcbp4/Ptbp1/Rbm24/Rbm38/Sfswap/Srsf9/Tent5a/Tent5b/Ybx1	19
BP	GO:0010256	endomembrane system organization	65/2520	429/23355	0.00307395834165714	0.0232566685548403	0.0170818210725378	Abcd2/Agfg1/Ank2/Ank3/Ano6/Ap3b1/Aqp11/Arhgef7/Asap1/Atl2/Atp10a/Atp2a2/Bin1/Blzf1/Cdk1/Csrp3/Cxcr4/Dym/Fam174b/Fat4/Fhdc1/Get3/Map2k1/Mapk1/Mtss1/Myh9/Myof/Ndel1/Nup155/Optn/Pacsin1/Pik3c3/Plk3/Prkcd/Prkd1/Psap/Ptbp1/Pten/Rab29/Rab2a/Rtn3/Sec61a1/Sh3glb1/Snx33/Stx2/Stx4a/Sun1/Syne2/Tango2/Tbc1d20/Tjap1/Tlcd1/Tmcc1/Tmed2/Tmed3/Tmem38b/Usp8/Vps18/Vrk1/Vti1a/Washc4/Xkr6/Xkr8/Ywhaz/Zfp385a	65
BP	GO:0051051	negative regulation of transport	73/2520	492/23355	0.00308357420092857	0.0233002575557665	0.0171138368151536	Abr/Ahr/Ank3/Ankrd13d/Appl2/Atxn2/Bag3/Bag4/Bin1/Cacnb3/Casq2/Cd300a/Cd36/Cdk5/Crhr1/Epha3/Ephb2/F2r/Fgf12/Frmd4a/Gnas/Grm7/Hadh/Hcrt/Hes1/Hrc/Idh2/Il12b/Irak1/Isx/Kalrn/Kcnh2/Kcnq1/Lrrtm1/Lyplal1/Map1b/Mtnr1b/Myc/Nedd4l/Neu3/Neurog1/Notch1/Npsr1/Nr1h3/Ogt/P2ry1/P2ry12/Pacsin1/Pkdcc/Plcb4/Ppm1f/Ppp1r9a/Pten/Rab11fip5/Rap1a/Rest/Sar1a/Sfrp1/Sh2b2/Sirt1/Slc15a1/Slc18a2/Slc43a1/Snx33/Sri/Stk39/Stxbp…	73
BP	GO:2000045	regulation of G1/S transition of mitotic cell cycle	23/2520	117/23355	0.00317919127530416	0.0239927731076325	0.0176224834735961	Adamts1/Appl2/Brd7/Btn2a2/Ccnd1/Ctdsp1/Ctdspl/Dact1/Dlg1/E2f1/Fbxo31/Id2/Jade1/Mdm2/Myo16/Pdpn/Plk3/Plrg1/Pten/Rb1/Rbl1/Rbm38/Rpl17	23
BP	GO:0046824	positive regulation of nucleocytoplasmic transport	16/2520	71/23355	0.00319713072421245	0.0240980738502048	0.0176998259544929	Bag3/Cdk1/Dmap1/Gli3/Mapk1/Mavs/Mdm2/Pik3r1/Prkcd/Prkd1/Rapgef3/Rbm22/Smo/Tcf7l2/Uaca/Ubr5	16
BP	GO:0048017	inositol lipid-mediated signaling	31/2520	173/23355	0.00320531093427314	0.0241296445799267	0.0177230143812861	Btn2a2/Car8/Ezr/F2r/Gab2/Igf1r/Inpp5f/Myo16/Nrg1/Ntrk1/Ntrk3/Obscn/Ogt/Pik3c2b/Pik3c3/Pik3r1/Pitpnm2/Plcb4/Plcd1/Plch1/Plcl1/Plcl2/Plekha1/Plxnb1/Ppard/Prr5/Pten/Rgl2/Sirt1/Sox9/Zfp36l1	31
BP	GO:1903037	regulation of leukocyte cell-cell adhesion	50/2520	314/23355	0.00324550192567085	0.0244018148515924	0.0179229210820629	Adk/Ap3b1/Arg1/Btn1a1/Btn2a2/Ccl28/Ccr7/Cd300a/Cdkn2a/Cebpb/Cxcl12/Cyrib/Dlg1/Efnb2/Efnb3/Ephb4/Ets1/Fadd/Gli3/Gpam/Hes1/Icos/Igfbp2/Il12b/Il12rb1/Il20rb/Il4ra/Irak1/Irf1/Mdk/Myb/Nck2/Nrarp/Pag1/Pck1/Pde5a/Prkcz/Rela/Skap1/Slc7a1/Socs1/Sox13/Tmem131l/Tnfsf11/Vsir/Wnk1/Zbtb16/Zc3h8/Zfp608/Zmiz1	50
BP	GO:0018105	peptidyl-serine phosphorylation	53/2520	337/23355	0.00325958978685982	0.0244772922503946	0.0179783585759722	Akt3/Aurkb/Bag4/Bcar3/Brsk2/Caprin2/Cdk1/Cdk5/Cdk5r1/Chrna7/Clspn/Dclk2/Dmd/Ercc6/Ggnbp2/Hipk2/Ifnk/Ikbke/Inpp5f/Lats2/Mapk1/Mapk12/Mapkapk2/Mtcp1/Myo3a/Nck2/Nek6/Nsd1/Ntrk3/Ogt/Paqr3/Pck1/Pdpk1/Plcl1/Plcl2/Ppm1f/Prkcd/Prkcz/Prkd1/Prkx/Pten/Rapgef3/Ret/Spry2/Src/Srpk2/Stk32a/Stk32c/Stk39/Tnks/Vrk1/Vrk2/Wnk1	53
BP	GO:0051983	regulation of chromosome segregation	18/2520	84/23355	0.00328793767024622	0.0246095897358346	0.0180755299300422	Anapc11/Anapc7/Aurkb/Bub1b/Cdk5rap2/Dync1li1/Gen1/Kif2b/Kif2c/Mad2l1bp/Mki67/Nek6/Pum1/Rad18/Rb1/Rmi2/Spdl1/Tex14	18
BP	GO:0006470	protein dephosphorylation	40/2520	239/23355	0.00330063423592163	0.0246095897358346	0.0180755299300422	Camta1/Cd300a/Cdc14b/Cdc25b/Cdca2/Ctdsp1/Dusp14/Dusp26/Dusp4/Dusp6/Eya1/Eya2/Itga1/Lhpp/Mgat5/Mtmr3/Pdp2/Ppm1f/Ppm1h/Ppm1l/Ppp1r2/Ppp2r2a/Ppp2r5c/Ppp4r4/Prkcd/Ptbp1/Pten/Ptp4a3/Ptpn12/Ptpn14/Ptpn3/Ptprz1/Rcan1/Rprd1a/Ssh1/Swap70/Timm50/Ubash3b/Ublcp1/Vcan	40
BP	GO:0021819	layer formation in cerebral cortex	6/2520	15/23355	0.00331287047610216	0.0246095897358346	0.0180755299300422	Adgrg1/Cdk5/Cdk5r1/Gli3/Lrp8/Socs7	6
BP	GO:0021932	hindbrain radial glia guided cell migration	6/2520	15/23355	0.00331287047610216	0.0246095897358346	0.0180755299300422	Atp1b2/Cul5/Itgb1/Lrp6/Rbfox2/Socs7	6
BP	GO:0048308	organelle inheritance	6/2520	15/23355	0.00331287047610216	0.0246095897358346	0.0180755299300422	Cdk1/Map2k1/Mapk1/Plk3/Vrk1/Ywhaz	6
BP	GO:0048313	Golgi inheritance	6/2520	15/23355	0.00331287047610216	0.0246095897358346	0.0180755299300422	Cdk1/Map2k1/Mapk1/Plk3/Vrk1/Ywhaz	6
BP	GO:0060742	epithelial cell differentiation involved in prostate gland development	6/2520	15/23355	0.00331287047610216	0.0246095897358346	0.0180755299300422	Esr2/Fgfr2/Foxa1/Notch1/Psap/Psapl1	6
BP	GO:0070307	lens fiber cell development	6/2520	15/23355	0.00331287047610216	0.0246095897358346	0.0180755299300422	Fgfr2/Fgfr3/Frs2/Prox1/Tbc1d20/Vim	6
BP	GO:0014037	Schwann cell differentiation	11/2520	41/23355	0.00331384715384108	0.0246095897358346	0.0180755299300422	Cdk5/Dicer1/Gpc1/Lamb2/Nrg1/Ntrk3/Pard3/Pmp22/Pou3f2/Rela/Ski	11
BP	GO:0099637	neurotransmitter receptor transport	15/2520	65/23355	0.00333195996104235	0.0247137398337435	0.018152027272427	Ap2b1/Atad1/Cacng2/Clstn1/Efnb2/Eps15/Gsg1l/Hap1/Iqsec1/Mx2/Pacsin1/Snap23/Stx4a/Usp46/Vamp2	15
BP	GO:0035924	cellular response to vascular endothelial growth factor stimulus	14/2520	59/23355	0.0034303665408966	0.0253503248651833	0.0186195934493654	Dll1/Dll4/Il12b/Mapkapk2/Notch1/Nrp2/Prkd1/Ptp4a3/Rela/Robo1/Spry2/Tcf4/Tspan12/Vegfc	14
BP	GO:0042551	neuron maturation	14/2520	59/23355	0.0034303665408966	0.0253503248651833	0.0186195934493654	Ank3/Cdkn1c/Cntn2/Cntnap2/Dleu2/Dlg2/Ednrb/Mecp2/Nfasc/Opa1/Pmp22/Rac3/Rb1/Ret	14
BP	GO:0042596	fear response	14/2520	59/23355	0.0034303665408966	0.0253503248651833	0.0186195934493654	Ankfn1/Crhr1/Eif4e/Esr2/Ext1/Fbxl20/Grm7/Kalrn/Mdk/Mecp2/Mef2c/Morc1/Spire1/Usp46	14
BP	GO:0006687	glycosphingolipid metabolic process	12/2520	47/23355	0.00344556364911786	0.0253879881919597	0.0186472568357818	B3galt1/B3galt4/B4galnt1/B4galt3/Hexb/Itgb8/Neu3/Neu4/Prkcd/Psap/St6galnac3/St8sia2	12
BP	GO:0007051	spindle organization	32/2520	181/23355	0.00344806258157137	0.0253879881919597	0.0186472568357818	Aurkb/Bora/Cenph/Cep72/Chd3/Dicer1/Dlg1/Eml1/Ezr/Gnai1/Haus1/Hspa1b/Kif11/Kiz/Limk2/Lsm14a/Map4/Mapre3/Mecp2/Mybl2/Myh9/Nin/Nuf2/Prc1/Psrc1/Smc1a/Spc25/Stag2/Tacc1/Tnks/Tpx2/Tubb5	32
BP	GO:0043122	regulation of I-kappaB kinase/NF-kappaB signaling	32/2520	181/23355	0.00344806258157137	0.0253879881919597	0.0186472568357818	Alpk1/Cd36/Cth/Ddx21/Eda/Inava/Irak1/Lurap1l/Map3k7/Nr1h4/Optn/Pdpk1/Prkd1/Rela/Rora/Sirt1/Tab2/Tank/Tgm2/Tle1/Tlr4/Tnfrsf19/Tnfsf11/Tnip1/Tnip2/Traf4/Trim27/Trim32/Trim39/Trim68/Trim8/Zfand6	32
BP	GO:0042307	positive regulation of protein import into nucleus	13/2520	53/23355	0.00347545262807905	0.0255071432184242	0.0187347751678748	Bag3/Cdk1/Dmap1/Gli3/Mapk1/Mavs/Pik3r1/Prkcd/Prkd1/Rbm22/Smo/Uaca/Ubr5	13
BP	GO:0060612	adipose tissue development	13/2520	53/23355	0.00347545262807905	0.0255071432184242	0.0187347751678748	Arid5b/Arrdc3/Creb5/Ebf2/Fto/Id2/Lncpint/Nr1h4/Paxip1/Pgrmc2/Ppard/Sirt1/Tbl1xr1	13
BP	GO:0032963	collagen metabolic process	22/2520	111/23355	0.00347690422034434	0.0255071432184242	0.0187347751678748	Adamts2/Arg1/Ccn2/Col1a2/F2r/Fgfr3/Got1/Id1/Itgb1/Ltbp1/Mfap4/Mmp15/Nr1h4/Ppard/Prkcd/Rap1a/Rapgef3/Rcn3/Serpinh1/Tgfbr3/Vim/Vsir	22
BP	GO:0040014	regulation of multicellular organism growth	19/2520	91/23355	0.00349534920582782	0.0256113769081565	0.0188113339077279	Alms1/Atxn2/Bbs2/Celf1/Chd7/Dlg1/Ezr/Fto/Fxn/Ghrh/Gnas/Gpam/Lgmn/Mfsd2a/Nipbl/Pou3f2/Ptch1/Smo/Tshr	19
BP	GO:0046545	development of primary female sexual characteristics	23/2520	118/23355	0.00355444411318613	0.0260128506830632	0.0191062129086518	Adamts1/Ahr/Arid5b/Ccdc182/Cebpb/Dach1/Dach2/Esr2/Fanca/Fancg/Kitl/Lfng/Lhcgr/Lhfpl2/Nrip1/Nup107/Plekha1/Schip1/Sfrp1/Sirt1/Smad4/Src/Vgf	23
BP	GO:0031668	cellular response to extracellular stimulus	37/2520	218/23355	0.00361301255584091	0.0264095053205058	0.0193975522949621	Asns/Bmf/Brsk2/Fbxo22/Fcor/Foxo1/Gas2l1/Hnrnpl/Kif26a/Map1lc3b/Mapk1/Mfsd2a/Mn1/Mtmr3/Myh13/Myocd/Nr1h4/Nuak2/Nudt1/Pck1/Pik3c2b/Pik3c3/Prkag2/Prkd1/Rraga/Rragd/Sesn2/Sh3glb1/Sik2/Sipa1/Sirt1/Slc1a2/Snai2/Szt2/Tcf7l2/Usf2/Wnt2b	37
BP	GO:0003176	aortic valve development	8/2520	25/23355	0.00363472192777219	0.0264403057200757	0.0194201749209489	Gata4/Notch1/Rb1/Rbpj/Robo1/Robo2/Slit3/Sox9	8
BP	GO:0007413	axonal fasciculation	8/2520	25/23355	0.00363472192777219	0.0264403057200757	0.0194201749209489	Casp6/Cdk5r1/Celsr3/Cntn2/Epha3/Ephb2/Ncam1/Ptprz1	8
BP	GO:0051654	establishment of mitochondrion localization	8/2520	25/23355	0.00363472192777219	0.0264403057200757	0.0194201749209489	Fez1/Hap1/Kif1b/Map1b/Nefl/Rhot1/Rhot2/Trak1	8
BP	GO:0106030	neuron projection fasciculation	8/2520	25/23355	0.00363472192777219	0.0264403057200757	0.0194201749209489	Casp6/Cdk5r1/Celsr3/Cntn2/Epha3/Ephb2/Ncam1/Ptprz1	8
BP	GO:0003180	aortic valve morphogenesis	7/2520	20/23355	0.00367241766145909	0.0265230164438712	0.0194809252292453	Gata4/Notch1/Rb1/Robo1/Robo2/Slit3/Sox9	7
BP	GO:0003215	cardiac right ventricle morphogenesis	7/2520	20/23355	0.00367241766145909	0.0265230164438712	0.0194809252292453	Bmpr1a/Chd7/Gata4/Hey2/Jag1/Notch1/Sema3c	7
BP	GO:0032495	response to muramyl dipeptide	7/2520	20/23355	0.00367241766145909	0.0265230164438712	0.0194809252292453	Arhgef2/Erbin/Inava/Jag1/Notch1/Rela/Vim	7
BP	GO:0071625	vocalization behavior	7/2520	20/23355	0.00367241766145909	0.0265230164438712	0.0194809252292453	Auts2/Cntnap2/Ext1/Foxp1/Gli3/Neurog1/Tifab	7
BP	GO:0072520	seminiferous tubule development	7/2520	20/23355	0.00367241766145909	0.0265230164438712	0.0194809252292453	Adgrg1/Brip1/Gata4/Kif18a/Lhcgr/Smad4/Tbc1d20	7
BP	GO:2000136	regulation of cell proliferation involved in heart morphogenesis	7/2520	20/23355	0.00367241766145909	0.0265230164438712	0.0194809252292453	Eya1/Hes1/Lrp6/Notch1/Rbpj/Smad4/Sox9	7
BP	GO:0043648	dicarboxylic acid metabolic process	18/2520	85/23355	0.00375929709374448	0.0271180798707463	0.0199179941482405	Acsf3/Asl/Gls2/Got1/Got2/Idh3a/Kyat3/Kynu/Me3/Mthfd1l/Mtrr/Nr1h4/Oat/Pck1/Pck2/Sdhaf3/Shmt1/Sucla2	18
BP	GO:0006066	alcohol metabolic process	51/2520	324/23355	0.00377504280023169	0.0271902516739275	0.0199710037108748	Acadl/Adh4/Agk/Aldh3a2/Cftr/Cyp1b1/Cyp2r1/Cyp46a1/Dhdds/Dhrs3/Ebp/Fech/Fgfr1/Fgfr4/Got1/Grk3/Hdlbp/Idh2/Idh3a/Impa2/Insig2/Itpkc/Lhcgr/Lima1/Lmf1/Lrp1/Mecp2/Moxd1/Myof/Nudt3/Nudt4/P2ry1/Pck1/Pck2/Plb1/Plcd1/Plpp1/Plpp2/Plpp3/Pmp22/Pmvk/Pon1/Pten/Pth1r/Pts/Rest/Sc5d/Sord/Srd5a3/Tsku/Ttr	51
BP	GO:0014074	response to purine-containing compound	21/2520	105/23355	0.00379589296510377	0.0271902516739275	0.0199710037108748	Ahr/Akap6/Casq2/Cftr/Cited1/Ezr/Hcn4/Igfbp5/Itpr2/Kcnq1/P2rx6/P2ry1/P2ry12/Pik3r1/Rap1a/Rapgef2/Rapgef3/Ssh1/Tmem38b/Top2b/Zfp36l1	21
BP	GO:1902106	negative regulation of leukocyte differentiation	21/2520	105/23355	0.00379589296510377	0.0271902516739275	0.0199710037108748	Cdkn2a/Fbxw7/Gli3/Hmgb3/Id2/Il4ra/Irf1/Mafb/Mdk/Myc/Nme2/Nrarp/Pias3/Pik3r1/Sfrp1/Socs1/Tmem131l/Tmem178/Ubash3b/Zc3h8/Zfp608	21
BP	GO:0003401	axis elongation	10/2520	36/23355	0.0038198793926418	0.0271902516739275	0.0199710037108748	Fgfr2/Hnf1b/Lrp6/Sfrp1/Sox9/Spry1/Spry2/Tfap2c/Vangl2/Zfp568	10
BP	GO:0006775	fat-soluble vitamin metabolic process	10/2520	36/23355	0.0038198793926418	0.0271902516739275	0.0199710037108748	Cyp26b1/Cyp2r1/Fgfr1/Fgfr4/Isx/Ppard/Snai1/Snai2/Ubiad1/Vkorc1	10
BP	GO:0048679	regulation of axon regeneration	10/2520	36/23355	0.0038198793926418	0.0271902516739275	0.0199710037108748	Igf1r/Inpp5f/Kremen1/Lrp1/Map2k1/Ndel1/Ntrk3/Pten/Ptn/Xylt1	10
BP	GO:0086091	regulation of heart rate by cardiac conduction	10/2520	36/23355	0.0038198793926418	0.0271902516739275	0.0199710037108748	Ank2/Bin1/Cacna2d1/Cacnb2/Hcn4/Kcnd3/Kcnh2/Kcnj2/Kcnq1/Rbfox2	10
BP	GO:0090075	relaxation of muscle	10/2520	36/23355	0.0038198793926418	0.0271902516739275	0.0199710037108748	Akap6/Atp2a2/Kbtbd13/Kcnj2/Neurog1/P2ry1/Pde4b/Pde5a/Sri/Tifab	10
BP	GO:0033689	negative regulation of osteoblast proliferation	5/2520	11/23355	0.00384576760648602	0.0271902516739275	0.0199710037108748	Ahr/Mn1/Plxnb1/Sfrp1/Smad3	5
BP	GO:0048505	regulation of timing of cell differentiation	5/2520	11/23355	0.00384576760648602	0.0271902516739275	0.0199710037108748	Ascl1/Hes1/Pax6/Rbpj/Sox5	5
BP	GO:0048845	venous blood vessel morphogenesis	5/2520	11/23355	0.00384576760648602	0.0271902516739275	0.0199710037108748	Efnb2/Ephb4/Heg1/Notch1/Prox1	5
BP	GO:0060600	dichotomous subdivision of an epithelial terminal unit	5/2520	11/23355	0.00384576760648602	0.0271902516739275	0.0199710037108748	Celsr1/Foxd1/Sema3c/Tfap2c/Vangl2	5
BP	GO:0061309	cardiac neural crest cell development involved in outflow tract morphogenesis	5/2520	11/23355	0.00384576760648602	0.0271902516739275	0.0199710037108748	Bmp7/Dicer1/Hes1/Jag1/Sema3c	5
BP	GO:0071888	macrophage apoptotic process	5/2520	11/23355	0.00384576760648602	0.0271902516739275	0.0199710037108748	Cdkn2a/Mef2c/Plekho2/Sirt1/St6gal1	5
BP	GO:0090184	positive regulation of kidney development	5/2520	11/23355	0.00384576760648602	0.0271902516739275	0.0199710037108748	Ednra/Foxd1/Myc/Ret/Sox9	5
BP	GO:0099612	protein localization to axon	5/2520	11/23355	0.00384576760648602	0.0271902516739275	0.0199710037108748	Ank3/Cntn2/Cntnap2/Cope/Nfasc	5
BP	GO:2000727	positive regulation of cardiac muscle cell differentiation	5/2520	11/23355	0.00384576760648602	0.0271902516739275	0.0199710037108748	Efnb2/Kat2a/Mef2c/Myocd/Nrg1	5
BP	GO:0060688	regulation of morphogenesis of a branching structure	15/2520	66/23355	0.00389027323217684	0.0274462131730708	0.0201590052090049	Bmp7/Etv5/Fgfr1/Fgfr2/Lgr4/Mdk/Mecp2/Pax8/Sall1/Sfrp1/Smo/Snai2/Sox9/Sulf1/Wnt2b	15
BP	GO:0035601	protein deacylation	22/2520	112/23355	0.00389559154714553	0.0274462131730708	0.0201590052090049	Baz2a/Brms1l/Hdac8/Lpin1/Lyplal1/Mideas/Morf4l1/Ncor2/Ndst1/Nipbl/Prkd1/Rcor2/Rest/Sirt1/Sirt5/Sirt7/Spred1/Spred2/Suds3/Tbl1xr1/Tcf21/Zfp541	22
BP	GO:0098732	macromolecule deacylation	22/2520	112/23355	0.00389559154714553	0.0274462131730708	0.0201590052090049	Baz2a/Brms1l/Hdac8/Lpin1/Lyplal1/Mideas/Morf4l1/Ncor2/Ndst1/Nipbl/Prkd1/Rcor2/Rest/Sirt1/Sirt5/Sirt7/Spred1/Spred2/Suds3/Tbl1xr1/Tcf21/Zfp541	22
BP	GO:0006979	response to oxidative stress	62/2520	410/23355	0.00394047214139866	0.0277300978984341	0.0203675160742841	Abcc1/Aldh3a2/Atp2a2/Bnip3/Casp6/Ccr7/Cd36/Cdkn2a/Cflar/Chd6/Chrna4/Cyp1b1/Dapk1/Ercc6/Etv5/Fbxw7/Foxo1/Foxp1/Fut8/Fxn/Gata4/Gpx5/Gpx6/Hk3/Kdm6b/Macroh2a1/Map2k1/Mapk1/Melk/Msra/Ncoa7/Ndufa12/Ndufs2/Nme5/Plekha1/Plk3/Prdx6/Prkcd/Prkd1/Psap/Psip1/Pxdn/Pyroxd1/Rbpms/Rcan1/Rcan2/Rela/Rest/Rnf146/Sesn2/Sirt1/Src/Srxn1/Stx2/Stx4a/Thbs1/Tlr4/Top2b/Uaca/Vrk2/Wnt1/Zfp277	62
BP	GO:0048644	muscle organ morphogenesis	19/2520	92/23355	0.00396900416125196	0.0278984071567071	0.0204911377627427	Arid5b/Bmpr1a/Chd7/Dll4/Fgfr2/Gata4/Heg1/Hey2/Lrp6/Mir145a/Mylk/Notch1/Prox1/Ptcd2/Rbpj/S1pr1/Smad4/Tgfbr3/Vangl2	19
BP	GO:0048511	rhythmic process	48/2520	302/23355	0.00400882748166202	0.0281456006116689	0.0206726992085707	Adamts1/Ahr/Ankfn1/Cdk1/Cdk5/Cdk5r1/Chrna7/Clock/Dpyd/Enox2/Esr2/Fbxw7/Gabrb3/Ghrh/Gpr157/Grin3a/Hes7/Hnf1b/Id1/Id2/Igf1r/Kdm2a/Lgr4/Lhcgr/Mdk/Mtnr1b/Mycbp2/Nfil3/Nhlh2/Noct/Nps/Nrip1/Ntrk1/Ntrk3/Ogt/Plekha1/Prox1/Pten/Ptn/Rora/Rorb/Schip1/Sirt1/Sox14/Spsb4/Src/Tef/Usp7	48
BP	GO:0050679	positive regulation of epithelial cell proliferation	36/2520	212/23355	0.00402160927832793	0.0281915153033771	0.0207064231508675	Akt3/Apln/Arg1/Bmpr1a/Ccnd1/Cdh13/Cflar/Cxcl12/Egfl7/Eya1/Fgfr1/Fgfr2/Fgfr3/Foxp1/Foxp2/Id1/Map2k5/Mdk/Myc/Nme2/Notch1/Nrarp/Pdpk1/Prkd1/Prox1/Ptn/Rreb1/Sfrp1/Sirt1/Smo/Sox11/Sox9/Stxbp4/Tcf7l2/Tlr4/Vegfc	36
BP	GO:0034401	chromatin organization involved in regulation of transcription	26/2520	140/23355	0.00403480480930127	0.0281915153033771	0.0207064231508675	Atf7ip/Baz2a/Bend3/Cdkn2a/Chek1/Dicer1/Dnmt1/Dot1l/Dpy30/Elof1/H1f1/H1f4/H1f5/H2al1j/Kmt2d/Macroh2a1/Mecp2/Morf4l1/Sertad1/Sertad2/Setdb1/Sirt1/Smchd1/Uty/Zmiz1/Znfx1	26
BP	GO:0001754	eye photoreceptor cell differentiation	14/2520	60/23355	0.00403868523618272	0.0281915153033771	0.0207064231508675	Alms1/Casz1/Gnat1/Miat/Mir124a-1/Olfm3/Pax6/Prdm1/Prom1/Ptn/Rorb/Sox9/Th/Ttc8	14
BP	GO:0035315	hair cell differentiation	14/2520	60/23355	0.00403868523618272	0.0281915153033771	0.0207064231508675	Atoh1/Dll1/Fgfr1/Hes1/Hes5/Hey2/Jag1/Myo3a/Notch1/Pdzd7/Rbpj/Rest/Tmc1/Tmem132e	14
BP	GO:0050873	brown fat cell differentiation	14/2520	60/23355	0.00403868523618272	0.0281915153033771	0.0207064231508675	Arl4a/Bmp7/Bnip3/Cebpb/Ebf2/Fto/Mecom/Nudt7/Rreb1/Sh2b2/Sirt1/Slc2a4/Sox13/Trpv4	14
BP	GO:0030279	negative regulation of ossification	11/2520	42/23355	0.00405947986272888	0.0282063859427541	0.0207173455063405	Bcor/Chsy1/Dlk1/Kremen1/Lrp4/Mdk/Mef2c/Notch1/Rbpj/Sfrp1/Sox9	11
BP	GO:0030501	positive regulation of bone mineralization	11/2520	42/23355	0.00405947986272888	0.0282063859427541	0.0207173455063405	Acvr2b/Adgrv1/Ano6/Bmp7/Bmpr1a/Fgfr3/Fzd9/Mef2c/Pkdcc/Ptn/Smad3	11
BP	GO:0031076	embryonic camera-type eye development	11/2520	42/23355	0.00405947986272888	0.0282063859427541	0.0207173455063405	Bmp7/Cited2/Frs2/Hipk2/Lrp6/Pax6/Prox1/Sox11/Tbx2/Th/Zeb1	11
BP	GO:0085029	extracellular matrix assembly	11/2520	42/23355	0.00405947986272888	0.0282063859427541	0.0207173455063405	Antxr1/Col1a2/Lamb2/Ltbp4/Mfap4/Notch1/Phldb2/Qsox1/Smad3/Sox9/Thsd4	11
BP	GO:0006397	mRNA processing	69/2520	466/23355	0.00412771224636593	0.0286365237758623	0.0210332780090701	Adar/Akap17b/Bcas2/Celf1/Celf2/Celf4/Clp1/Cstf2/Cwc15/Cwf19l2/Ddx23/Dhx8/Elavl4/Ern2/Gemin2/Gemin5/Gemin6/Hnrnpa2b1/Hnrnpf/Hnrnpl/Htatsf1/Leo1/Lsm5/Magohb/Mbnl2/Ncbp3/Nova1/Nova2/Pan3/Pcbp4/Plrg1/Polr2d/Ppie/Ppil3/Ppwd1/Prdx6/Prmt9/Prpf3/Prpf39/Prpf4b/Psip1/Ptbp1/Ptcd2/Rbfox2/Rbfox3/Rbm22/Rbm24/Rbm38/Rest/Rprd1a/Sf3a3/Sfswap/Smndc1/Smu1/Snrnp27/Snrpn/Spen/Srek1ip1/Srpk2/Srrm1/Srsf1/Srsf9/Tbrg4/U2…	69
BP	GO:0042491	inner ear auditory receptor cell differentiation	13/2520	54/23355	0.00413378929727603	0.0286365237758623	0.0210332780090701	Atoh1/Dll1/Fgfr1/Hes1/Hes5/Hey2/Jag1/Myo3a/Notch1/Pdzd7/Rbpj/Rest/Tmc1	13
BP	GO:0002027	regulation of heart rate	20/2520	99/23355	0.00413559723016176	0.0286365237758623	0.0210332780090701	Adra1a/Ank2/Bin1/Cacna2d1/Cacnb2/Casq2/Chrna7/Dmd/Hcn4/Hey2/Kcnd3/Kcnh2/Kcnj2/Kcnq1/Mdm2/Pik3r1/Rbfox2/Sirt1/Snta1/Sri	20
BP	GO:0030517	negative regulation of axon extension	12/2520	48/23355	0.00415118887880793	0.0287115981377505	0.0210884194758664	Cdk5/Cdk5r1/Dip2b/Map2/Ntn1/Sema3c/Sema3d/Sema3f/Sema4b/Sema5b/Sema6d/Slit1	12
BP	GO:0051258	protein polymerization	47/2520	295/23355	0.00417479155643698	0.0288418456670418	0.0211840851549488	Arhgap18/Bag4/Bin1/Casq2/Ccdc57/Cdk5rap2/Cobl/Cyrib/Diaph2/Diaph3/Dlg1/Evl/Fhod3/Flii/Fmn1/Gmfb/Kank1/Lmod3/Map1b/Map2/Mapre3/Mecp2/Micall2/Mtss1/Mx2/Nav3/Nck2/Ndel1/Nefl/Nin/Opa1/Plekhg2/Ppp1r9a/Prex1/Prkcd/Psrc1/Spire1/Ssh1/Svil/Tmsb4x/Tpx2/Trim27/Trpv4/Twf2/Vasp/Wasf2/Wasf3	47
BP	GO:0048771	tissue remodeling	34/2520	198/23355	0.00424695653025993	0.0293069089331293	0.0215256700848791	Abr/Acvr2b/Ahr/Angpt2/Atp6ap1/Cdkn2a/Chd7/Dlk1/Dll4/Elf3/Ext1/F2r/Fgfr3/Gata4/Igfbp5/Jag1/Lgr4/Lrp6/Mdk/Mdm2/Mef2c/Nfatc3/Plekhm1/Pth1r/Ptn/Rbpj/S1pr1/Sema3c/Sfrp1/Src/Tgfbr3/Tgm2/Tnfsf11/Ubash3b	34
BP	GO:0046883	regulation of hormone secretion	48/2520	303/23355	0.00427678610463373	0.0294791014851892	0.0216521440188983	Apln/Arhgef7/Brsk2/C2cd2l/Cftr/Chd7/Clock/Crhr1/Cyp2j5/Efna5/Eipr1/Epha5/Fgfr1/Fgfr4/Ghrh/Gnas/Hadh/Itsn1/Kalrn/Kcnq1/Lrp1/Mir130a/Mtnr1b/Myt1/Nkx6-1/Nr1h4/P2ry1/Pax6/Pax8/Pck2/Pomc/Ppard/Ptbp1/Rab11fip5/Rab8b/Rest/Sfrp1/Sirt1/Smad4/Sox11/Sri/Stx4a/Stxbp4/Stxbp5l/Tcf7l2/Tiam1/Tm7sf3/Tnfsf11	48
BP	GO:0042391	regulation of membrane potential	67/2520	451/23355	0.00430739369112835	0.0295719661862185	0.021720352335287	Adra1a/Afdn/Akap6/Ank2/Ank3/Asic2/Atp1b2/Atp2a2/B2m/Bin1/Bnip3/Bok/Cacna2d1/Cacnb2/Cacnb3/Cacng2/Casq2/Cd36/Cdk5/Cdkn2a/Celf4/Cftr/Chrna10/Chrna4/Chrna7/Dlg1/Dmd/Fgf12/Foxp1/Gabrb3/Gabrg2/Glra1/Gna14/Got1/Hcn4/Hcrt/Htr3b/Kcnd3/Kcnh2/Kcnj10/Kcnj2/Kcnk12/Kcnq1/Mecp2/Mef2c/Mtnr1b/Myc/Nedd4l/Nps/Ntrk3/Nup155/Pias3/Pmp22/Popdc3/Ppp1r9a/Prkcz/Pten/Ptn/Ptpn3/Rims2/Scn1a/Scn8a/Slc17a7/Snta1/Src/Ssh1/Zmyn…	67
BP	GO:0001945	lymph vessel development	9/2520	31/23355	0.00432450258207066	0.0295719661862185	0.021720352335287	Acvr2b/Efnb2/Heg1/Nr2f2/Pdpn/Prox1/Ptpn14/Vash1/Vegfc	9
BP	GO:0007097	nuclear migration	9/2520	31/23355	0.00432450258207066	0.0295719661862185	0.021720352335287	Clmn/Hhex/Kif1a/Ntn1/Pax6/Slit1/Sun1/Syne2/Tacc1	9
BP	GO:0045815	positive regulation of gene expression, epigenetic	9/2520	31/23355	0.00432450258207066	0.0295719661862185	0.021720352335287	Chek1/Elof1/H1f1/H1f4/H1f5/Macroh2a1/Sertad1/Sertad2/Zmiz1	9
BP	GO:0060306	regulation of membrane repolarization	9/2520	31/23355	0.00432450258207066	0.0295719661862185	0.021720352335287	Akap6/Cacna2d1/Cacnb3/Casq2/Kcnh2/Kcnj2/Kcnq1/Nedd4l/Snta1	9
BP	GO:0072574	hepatocyte proliferation	9/2520	31/23355	0.00432450258207066	0.0295719661862185	0.021720352335287	Cdkn2a/Cebpb/Cflar/Gli1/Mdk/Mki67/Prox1/Ptn/Sulf2	9
BP	GO:0072575	epithelial cell proliferation involved in liver morphogenesis	9/2520	31/23355	0.00432450258207066	0.0295719661862185	0.021720352335287	Cdkn2a/Cebpb/Cflar/Gli1/Mdk/Mki67/Prox1/Ptn/Sulf2	9
BP	GO:0043112	receptor metabolic process	33/2520	191/23355	0.00435513577976499	0.0297477918516151	0.0218494947594989	Ankrd13d/Ap2b1/Apln/Atad1/Atxn2/Cacng2/Cd36/Cdk5/Cntn2/Dmd/Dtx3l/Ece1/Efnb2/Eps15/Ezr/Fut8/Grk3/Gsg1l/Hap1/Inpp5f/Iqsec1/Itgb1/Kif16b/Lgmn/Lrrtm1/Mx2/Nrg1/Optn/Pacsin1/Pard3/Rab29/Sh3glb1/Usp46	33
BP	GO:0007569	cell aging	28/2520	155/23355	0.00437960723878838	0.0298811803143067	0.0219474674268853	Akt3/B2m/Bmpr1a/Cdk1/Cdkn2a/Ctc1/Id2/Kat6a/Kras/Map2k1/Mir125b-1/Mir130a/Mir23a/Mir378b/Mir671/Mirlet7i/Opa1/Prkcd/Pten/Rbl1/Sirt1/Tbx2/Top2b/Vash1/Wnt1/Ybx1/Zfp277/Zmiz1	28
BP	GO:0099504	synaptic vesicle cycle	38/2520	228/23355	0.00440940545156447	0.0300505704111693	0.022071882981901	Adra1a/Ap3b1/Apba2/Atp2a2/Bin1/Cadps/Cdh2/Cdk5/Cdk5r1/Chrna4/Chrna7/Cspg5/Ddc/Dennd1a/Fbxl20/Grin3a/Grm7/Itsn1/Mff/Mx2/Nrxn3/P2ry1/Pacsin1/Pten/Rap1a/Rims2/Slc17a7/Slc18a2/Slc2a4/Snap23/Stx2/Stx4a/Stxbp5/Stxbp5l/Syt6/Th/Vamp2/Vps18	38
BP	GO:0042476	odontogenesis	23/2520	120/23355	0.00441690810988155	0.0300678035182815	0.0220845405494077	Acvr2b/Bcl2l11/Bcor/Bmp7/Bmpr1a/Dicer1/Dll1/Dlx1/Eda/Ednra/Fgfr2/Gli3/Itgb6/Lama5/Lrp4/Lrp6/Nectin1/Pax9/Smo/Src/Tcf7l2/Tnfsf11/Wdr72	23
BP	GO:0071496	cellular response to external stimulus	45/2520	281/23355	0.00452319557347578	0.0307567123078302	0.0225905380722525	Asns/Bag3/Bmf/Brsk2/Ednra/Fbxo22/Fcor/Foxo1/Gas2l1/Got1/Hnrnpl/Kif26a/Map1lc3b/Mapk1/Mfsd2a/Mir125b-1/Mir1895/Mir214/Mir760/Mn1/Mtmr3/Myh13/Myocd/Nr1h4/Nuak2/Nudt1/Pck1/Pik3c2b/Pik3c3/Prkag2/Prkd1/Rraga/Rragd/Sesn2/Sh3glb1/Sik2/Sipa1/Sirt1/Slc1a2/Snai2/Sox9/Szt2/Tcf7l2/Usf2/Wnt2b	45
BP	GO:2001020	regulation of response to DNA damage stimulus	37/2520	221/23355	0.0045538355557942	0.0309165446076354	0.0227079335083376	Arid2/Cdkn2a/Chek1/Cxcl12/Ddx11/Dtx3l/Ercc6/Eya1/Eya2/Fignl1/Kmt5b/Mdm2/Myc/Nudt16/Otub1/Paxip1/Pcbp4/Prkcd/Rmi2/Rnaseh2b/Sirt1/Sirt7/Smchd1/Smyd2/Snai1/Snai2/Spire1/Spred1/Spred2/Top2b/Trim32/Ube2v2/Ubr5/Usp47/Wdr76/Xrcc4/Zfp385a	37
BP	GO:0048659	smooth muscle cell proliferation	31/2520	177/23355	0.00455692989998397	0.0309165446076354	0.0227079335083376	Adamts1/Apln/Bmpr1a/Cdh13/Dnmt1/Ednra/Esr2/Fgfr2/Frs2/Gna13/Hes5/Id2/Igf1r/Igfbp5/Il12b/Irak1/Kalrn/Mdm2/Mef2c/Mir145a/Myc/Myocd/Naa35/Pik3r1/Ppard/Pten/Rbpj/S1pr1/Tcf7l2/Tgm2/Thbs1	31
BP	GO:0051403	stress-activated MAPK cascade	39/2520	236/23355	0.00459115494641056	0.0311138247209101	0.0228528340381871	Ccn2/Ccr7/Dact1/Dixdc1/Dlg1/Ercc6/Ern2/Ezr/Fgd4/Fgf12/Fgfr3/Foxo1/Gadd45g/Hipk2/Igf1r/Inava/Irak1/Klhl31/Map2k1/Map2k4/Map3k7/Map3k9/Mapk1/Mapkapk2/Mecom/Mink1/Rell1/Sash1/Sfrp1/Sh3rf1/Sh3rf3/Spag9/Tlr4/Tnfrsf19/Tnfsf11/Traf4/Trpv4/Ulk4/Zfp36l1	39
BP	GO:0030072	peptide hormone secretion	46/2520	289/23355	0.00464158159896296	0.0314203368037303	0.0230779645010029	Acvr2b/Apln/Arhgef7/Brsk2/C2cd2l/Cftr/Chd7/Clock/Crhr1/Efna5/Eipr1/Epha5/Ghrh/Hadh/Hnf1b/Itsn1/Kalrn/Kcnq1/Lrp1/Mir130a/Mtnr1b/Myt1/Nkx6-1/Nr1h4/Pax6/Pax8/Pck2/Ppard/Ptbp1/Rab11fip5/Rab8b/Rest/Rims2/Sfrp1/Sirt1/Slc18a2/Sri/Stx4a/Stxbp4/Stxbp5l/Tcf7l2/Tiam1/Tm7sf3/Tnfsf11/Trpv4/Vgf	46
BP	GO:0006476	protein deacetylation	20/2520	100/23355	0.00465688996804996	0.0314887023007405	0.0231281783648119	Baz2a/Brms1l/Hdac8/Lpin1/Mideas/Morf4l1/Ncor2/Ndst1/Nipbl/Prkd1/Rcor2/Rest/Sirt1/Sirt7/Spred1/Spred2/Suds3/Tbl1xr1/Tcf21/Zfp541	20
BP	GO:0034599	cellular response to oxidative stress	44/2520	274/23355	0.0047056183178048	0.0317826399230503	0.0233440729955903	Atp2a2/Bnip3/Cd36/Cdkn2a/Cflar/Chd6/Cyp1b1/Dapk1/Etv5/Fbxw7/Foxo1/Foxp1/Fut8/Fxn/Gata4/Gpx5/Hk3/Kdm6b/Mapk1/Melk/Msra/Ncoa7/Nme5/Plekha1/Prkcd/Prkd1/Psap/Pyroxd1/Rela/Rest/Rnf146/Sesn2/Sirt1/Src/Srxn1/Stx2/Stx4a/Thbs1/Tlr4/Top2b/Uaca/Vrk2/Wnt1/Zfp277	44
BP	GO:0071383	cellular response to steroid hormone stimulus	29/2520	163/23355	0.00472983484174491	0.0319105486811919	0.0234380208675752	Bmp7/Clock/Ddrgk1/Eif4e/Eif4ebp1/Esr2/Fbxo32/Foxa1/Kmt2d/Mir21a/Ncor2/Pck1/Pck2/Rbfox2/Rest/Sfrp1/Sirt1/Src/Sstr2/Sstr4/Taf7/Tcf21/Tfap4/Trim68/Ubr5/Uri1/Vps18/Zfp36l1/Zmiz1	29
BP	GO:0009954	proximal/distal pattern formation	10/2520	37/23355	0.00473709310802072	0.0319238883366614	0.0234478187286644	Chsy1/Cyp26b1/Dll1/Dlx1/Gli1/Gli3/Hes5/Lrp4/Pbx1/Sp8	10
BP	GO:0001573	ganglioside metabolic process	8/2520	26/23355	0.0047606487824594	0.031931458220303	0.0234533787424558	B3galt4/B4galnt1/Hexb/Itgb8/Neu3/Neu4/St6galnac3/St8sia2	8
BP	GO:0003299	muscle hypertrophy in response to stress	8/2520	26/23355	0.0047606487824594	0.031931458220303	0.0234533787424558	Atp2a2/Foxo1/Gata4/Hey2/Inpp5f/Mef2c/Nfatc3/Smad3	8
BP	GO:0014898	cardiac muscle hypertrophy in response to stress	8/2520	26/23355	0.0047606487824594	0.031931458220303	0.0234533787424558	Atp2a2/Foxo1/Gata4/Hey2/Inpp5f/Mef2c/Nfatc3/Smad3	8
BP	GO:0060065	uterus development	8/2520	26/23355	0.0047606487824594	0.031931458220303	0.0234533787424558	Cdkn1c/Esr2/Greb1l/Lhcgr/Myocd/Nipbl/Smad4/Src	8
BP	GO:0090257	regulation of muscle system process	40/2520	244/23355	0.00476462784362503	0.031931458220303	0.0234533787424558	Adk/Adra1a/Adra2b/Akap6/Ank2/Arhgap42/Atp2a2/Bin1/Cald1/Casq2/Ccn2/Dlg1/Dmd/Ece1/F2r/Fbxo32/Foxo1/Foxp1/Gata4/Hcn4/Igfbp5/Kbtbd13/Kcnj2/Kcnq1/Map2k1/Mef2c/Myocd/Neurog1/Notch1/Pde4b/Pde5a/Sirt1/Smad3/Smad4/Sri/Sstr2/Tead1/Tifab/Tmem38b/Trpv4	40
BP	GO:0043488	regulation of mRNA stability	21/2520	107/23355	0.00477700518761914	0.0319435800433161	0.0234622821161825	Celf1/Dicer1/E2f1/Elavl4/Fto/Igf2bp1/Mapkapk2/Noct/Pcbp4/Ptbp1/Pum1/Rbm24/Rbm38/Tbrg4/Tent5a/Tent5b/Trim71/Vim/Ybx1/Ythdf1/Zfp36l1	21
BP	GO:1903707	negative regulation of hemopoiesis	21/2520	107/23355	0.00477700518761914	0.0319435800433161	0.0234622821161825	Cdkn2a/Fbxw7/Gli3/Hmgb3/Id2/Il4ra/Irf1/Mafb/Mdk/Myc/Nme2/Nrarp/Pias3/Pik3r1/Sfrp1/Socs1/Tmem131l/Tmem178/Ubash3b/Zc3h8/Zfp608	21
BP	GO:0009267	cellular response to starvation	28/2520	156/23355	0.00480111367323605	0.0320271489637738	0.0235236627624741	Asns/Bmf/Brsk2/Fbxo22/Fcor/Foxo1/Gas2l1/Hnrnpl/Map1lc3b/Mapk1/Mfsd2a/Mtmr3/Myh13/Nuak2/Pck1/Pik3c2b/Pik3c3/Prkag2/Prkd1/Rraga/Rragd/Sesn2/Sh3glb1/Sik2/Sirt1/Szt2/Tcf7l2/Wnt2b	28
BP	GO:0043584	nose development	6/2520	16/23355	0.00482129124185842	0.0320271489637738	0.0235236627624741	Ascl1/Chd7/Gng8/Pou2f1/Ski/Smchd1	6
BP	GO:0045292	mRNA cis splicing, via spliceosome	6/2520	16/23355	0.00482129124185842	0.0320271489637738	0.0235236627624741	Cwc15/Prpf39/Psip1/Rbm22/Sfswap/Srsf1	6
BP	GO:0060979	vasculogenesis involved in coronary vascular morphogenesis	6/2520	16/23355	0.00482129124185842	0.0320271489637738	0.0235236627624741	Fgfr1/Fgfr2/Gata4/Notch1/Spred1/Tgfbr3	6
BP	GO:0090051	negative regulation of cell migration involved in sprouting angiogenesis	6/2520	16/23355	0.00482129124185842	0.0320271489637738	0.0235236627624741	Dll4/Map2k5/Notch1/Spred1/Stard13/Thbs1	6
BP	GO:1902337	regulation of apoptotic process involved in morphogenesis	6/2520	16/23355	0.00482129124185842	0.0320271489637738	0.0235236627624741	Bmp7/Cdkn2a/Hnf1b/Notch1/Pax8/Tgfbr3	6
BP	GO:0001738	morphogenesis of a polarized epithelium	18/2520	87/23355	0.00487007812602257	0.0323157214838709	0.0237356167722724	Ajap1/Alms1/Brsk2/Celsr1/Celsr3/Dact1/Dvl3/Fat1/Fat4/Fzd3/Lama5/Lrp6/Mllt3/Msn/Sapcd2/Sfrp1/Ttc8/Vangl2	18
BP	GO:0002042	cell migration involved in sprouting angiogenesis	13/2520	55/23355	0.00488915279665702	0.0323358081573214	0.0237503702594718	Akt3/Dll4/Efnb2/Ephb4/Fbxw7/Itgb1/Map2k5/Notch1/Pik3r3/Robo1/Spred1/Stard13/Thbs1	13
BP	GO:0010712	regulation of collagen metabolic process	13/2520	55/23355	0.00488915279665702	0.0323358081573214	0.0237503702594718	Ccn2/F2r/Fgfr3/Got1/Itgb1/Ltbp1/Mfap4/Nr1h4/Ppard/Rap1a/Rapgef3/Vim/Vsir	13
BP	GO:0051155	positive regulation of striated muscle cell differentiation	13/2520	55/23355	0.00488915279665702	0.0323358081573214	0.0237503702594718	Akap6/Csrp3/Cyp26b1/Efnb2/Kat2a/Lmod3/Mef2c/Myocd/Nrg1/Prox1/Rbm24/Sirt1/Trim32	13
BP	GO:0030282	bone mineralization	23/2520	121/23355	0.00490956491741922	0.0324353223232778	0.0238234625500998	Acvr2b/Adgrv1/Ano6/Bcor/Bmp7/Bmpr1a/Col1a2/Dlk1/Dnm3os/Fgfr2/Fgfr3/Fzd9/Lgr4/Mef2c/Mtss1/Pkdcc/Pth1r/Ptn/S1pr1/Smad3/Sox9/Tcf7l2/Tmem38b	23
BP	GO:0009100	glycoprotein metabolic process	52/2520	336/23355	0.00491699827113254	0.0324489678482491	0.0238334850696817	Aqp11/B3galnt2/B3galt1/B3galt4/B3gnt2/Ccr7/Chst11/Chsy1/Col2a1/Crppa/Csgalnact2/Dad1/Dhdds/Dolpp1/Dse/Engase/Ext1/Fam20b/Fbxo44/Fut8/Galnt18/Gpc1/Gxylt1/Hs6st1/Lmf1/Man1c1/Mgat4b/Mgat4c/Mgat5/Mogs/Ncstn/Ndst1/Neu4/Ogt/Pofut1/Pomk/Ppard/Rpn1/Slc35c1/Slc35d1/Srd5a3/St6gal1/St6galnac3/St8sia2/Sulf1/Sulf2/Tcf7l2/Tmtc2/Tnip1/Tusc3/Vangl2/Xylt1	52
BP	GO:0099518	vesicle cytoskeletal trafficking	16/2520	74/23355	0.00492763075207357	0.0324823197822776	0.0238579817755687	Actn4/Ap3b1/Ap3b2/Ap3m2/Bloc1s4/Hap1/Kif13a/Kif1a/Kif1b/Map2/Map2k1/Mecp2/Myo1e/Ndel1/Prkcz/Trak1	16
BP	GO:0040018	positive regulation of multicellular organism growth	11/2520	43/23355	0.00493279893467839	0.0324823197822776	0.0238579817755687	Bbs2/Celf1/Chd7/Dlg1/Ezr/Ghrh/Gpam/Nipbl/Pou3f2/Smo/Tshr	11
BP	GO:0014888	striated muscle adaptation	12/2520	49/23355	0.00496809037726918	0.0326435938376002	0.02397643616856	Atp2a2/Cflar/Foxo1/Gata4/Hey2/Igfbp5/Inpp5f/Mef2c/Myoz1/Nfatc3/Smad3/Tead1	12
BP	GO:0090342	regulation of cell aging	12/2520	49/23355	0.00496809037726918	0.0326435938376002	0.02397643616856	Akt3/B2m/Bmpr1a/Cdkn2a/Kras/Pten/Rbl1/Sirt1/Vash1/Wnt1/Ybx1/Zfp277	12
BP	GO:0061323	cell proliferation involved in heart morphogenesis	7/2520	21/23355	0.00500197169354322	0.0327593920774309	0.0240614889700237	Eya1/Hes1/Lrp6/Notch1/Rbpj/Smad4/Sox9	7
BP	GO:1900746	regulation of vascular endothelial growth factor signaling pathway	7/2520	21/23355	0.00500197169354322	0.0327593920774309	0.0240614889700237	Dll1/Il12b/Ptp4a3/Robo1/Spry2/Tcf4/Tspan12	7
BP	GO:2001224	positive regulation of neuron migration	7/2520	21/23355	0.00500197169354322	0.0327593920774309	0.0240614889700237	Arhgef2/Fbxo31/Mdk/Nipbl/Pax6/Ptprz1/Rapgef2	7
BP	GO:0009101	glycoprotein biosynthetic process	44/2520	275/23355	0.00503112214292657	0.0329146464870034	0.0241755219854913	Aqp11/B3galnt2/B3galt1/B3galt4/B3gnt2/Ccr7/Chst11/Chsy1/Crppa/Csgalnact2/Dad1/Dhdds/Dolpp1/Dse/Ext1/Fam20b/Fut8/Galnt18/Gxylt1/Hs6st1/Lmf1/Man1c1/Mgat4b/Mgat4c/Mgat5/Mogs/Ncstn/Ndst1/Ogt/Pofut1/Pomk/Rpn1/Slc35c1/Slc35d1/Srd5a3/St6gal1/St6galnac3/St8sia2/Tcf7l2/Tmtc2/Tnip1/Tusc3/Vangl2/Xylt1	44
BP	GO:0043535	regulation of blood vessel endothelial cell migration	19/2520	94/23355	0.00507619038364966	0.033173590128824	0.0243657138415184	Akt3/Amotl1/Angpt2/Dll4/Ets1/Fbxw7/Fgfr1/Map2k5/Mecp2/Mef2c/Notch1/Pdpk1/Prkd1/Sirt1/Spred1/Stard13/Thbs1/Vash1/Vegfc	19
BP	GO:0031056	regulation of histone modification	29/2520	164/23355	0.0051677626915896	0.0337355566637788	0.02477847338084	Auts2/Bcor/Brd7/Chek1/Dnmt1/Fendrr/Kat2a/Kdm2a/Lpin1/Macroh2a1/Mecp2/Msx3/Myb/Myocd/Nipbl/Nsd1/Ogt/Otub1/Paxip1/Prkd1/Pygo2/Rtf1/Sirt1/Smad4/Smarcb1/Snai2/Taf7/Tcf21/Ubr5	29
BP	GO:0045216	cell-cell junction organization	35/2520	208/23355	0.00523307111765877	0.0341082875796491	0.0250522410014296	Actn4/Afdn/Cdh11/Cdh2/Cdh22/Cdh6/Cdh7/Cldn11/Cldn22/Cldn34c1/Cldn34d/Cldn4/Cldn9/Dlg1/Efnb2/Ext1/F2r/Fermt2/Heg1/Inava/Itgb1/Jam3/Micall2/Mtss1/Nectin1/Nedd4l/Nfasc/Nr1h4/Numbl/Pard3/Pmp22/Smad3/Snai1/Snai2/Trpv4	35
BP	GO:0150116	regulation of cell-substrate junction organization	15/2520	68/23355	0.00523614406516367	0.0341082875796491	0.0250522410014296	Efna5/Epha3/Fermt2/Fmn1/Iqsec1/Limch1/Lrp1/Peak1/Phldb2/Pik3r1/Ppm1f/Pten/S100a10/Smad3/Src	15
BP	GO:0008088	axo-dendritic transport	17/2520	81/23355	0.00525766583623328	0.0342116146179012	0.0251281338136445	Ap3b1/Ap3b2/Ap3m2/Bloc1s4/Dlg2/Fez1/Hap1/Kif1a/Kif1b/Klc1/Klc2/Map2/Mecp2/Ndel1/Nefl/Pura/Trak1	17
BP	GO:0046825	regulation of protein export from nucleus	9/2520	32/23355	0.00545026592489365	0.0353128162014814	0.0259369568129987	Bag3/Cdk5/Cdkn2a/Mdm2/Ptpn14/Rapgef3/Rbm22/Sirt7/Tcf7l2	9
BP	GO:0051569	regulation of histone H3-K4 methylation	9/2520	32/23355	0.00545026592489365	0.0353128162014814	0.0259369568129987	Auts2/Bcor/Dnmt1/Macroh2a1/Myb/Paxip1/Pygo2/Rtf1/Smad4	9
BP	GO:0060977	coronary vasculature morphogenesis	9/2520	32/23355	0.00545026592489365	0.0353128162014814	0.0259369568129987	Arid2/Fgfr1/Fgfr2/Gata4/Hey2/Notch1/Sgcd/Spred1/Tgfbr3	9
BP	GO:1903859	regulation of dendrite extension	9/2520	32/23355	0.00545026592489365	0.0353128162014814	0.0259369568129987	Afdn/Cxcr4/Mecp2/Nedd4l/Rims2/Rnf157/Sh3glb1/Spag9/Syt17	9
BP	GO:0001736	establishment of planar polarity	14/2520	62/23355	0.00551770280681328	0.0355591828008383	0.0261179109405661	Alms1/Brsk2/Celsr1/Celsr3/Dact1/Dvl3/Fat4/Fzd3/Lrp6/Mllt3/Sapcd2/Sfrp1/Ttc8/Vangl2	14
BP	GO:0014911	positive regulation of smooth muscle cell migration	14/2520	62/23355	0.00551770280681328	0.0355591828008383	0.0261179109405661	Adamts1/Cyp1b1/Igfbp5/Lrp1/Mdk/Mdm2/Myc/Pcsk5/Rapgef3/Sema6d/Smo/Src/Ssh1/Tmsb4x	14
BP	GO:0030330	DNA damage response, signal transduction by p53 class mediator	14/2520	62/23355	0.00551770280681328	0.0355591828008383	0.0261179109405661	Cdkn2a/Hipk2/Mdm2/Pcbp4/Rbm38/Sesn2/Sirt1/Smyd2/Snai1/Snai2/Spred1/Spred2/Tfap4/Zfp385a	14
BP	GO:0045682	regulation of epidermis development	14/2520	62/23355	0.00551770280681328	0.0355591828008383	0.0261179109405661	Atoh1/Dll1/Etv4/Hes1/Hes5/Hey2/Macroh2a1/Nme2/Notch1/Ppard/Ptch1/Ptch2/Tfap2c/Zfp36l1	14
BP	GO:0050982	detection of mechanical stimulus	14/2520	62/23355	0.00551770280681328	0.0355591828008383	0.0261179109405661	Adgrv1/Asic2/Cacnb3/Chrna10/Csrp3/Cxcl12/Cxcr4/Myc/Ntrk1/Pdzd7/Rest/Scn1a/Tlr4/Tmc1	14
BP	GO:0022411	cellular component disassembly	58/2520	385/23355	0.005592953899095	0.0360057575293176	0.0264459162001936	Arhgef2/Arid2/Bnip3/Bok/Cdk1/Cdk5/Cdkn2a/Ddr1/Ddrgk1/Dedd2/Dhx8/Dicer1/Epg5/Ern2/Ets1/Evl/Fbxw7/Fgfr4/Flii/Gas2l1/Igf1r/Iqsec1/Kif18a/Kif18b/Kif2b/Kif2c/Klc1/Lima1/Lmod3/Map1b/Map1lc3b/Map2/Mtrfr/Myc/Nav3/Nckap5/Ndel1/Nes/Nrg1/Ogfod1/Optn/Pdpn/Pelo/Pex14/Pik3r1/Plk3/Smarcb1/Smcr8/Snai2/Svil/Swap70/Tomm7/Tpx2/Trpv4/Twf2/Vps33a/Vrk1/Wdr72	58
BP	GO:1901215	negative regulation of neuron death	41/2520	254/23355	0.00566149877032068	0.0364082553899878	0.0267415473832168	Abcc1/Barhl1/Bok/Cdk5/Cebpb/Cited1/Crhr1/Dlx1/Esr2/F2r/Fgf20/Foxb1/Fzd9/Gabrb3/Grm7/Hipk2/Itsn1/Kras/Lgmn/Lrp1/Map2k4/Mdk/Mecp2/Mef2c/Mtnr1b/Ncoa7/Nefl/Nes/Ntrk1/Optn/Pdpk1/Ptprz1/Rest/Serpinf1/Sirt1/Smo/Tox3/Ube2v2/Wnt1/Xiap/Xrcc4	41
BP	GO:0009749	response to glucose	32/2520	187/23355	0.00570915659422879	0.0366757190351892	0.026937997107732	Acvr2b/Brsk2/C2cd2l/Casp6/Cftr/Efna5/Eif2b3/Epha5/Gpam/Hnf1b/Igf1r/Lrp1/Mir130a/Myt1/Nr1h4/Ogt/Pck1/Pck2/Ppard/Rab11fip5/Sesn2/Sirt1/Slc39a14/Smad4/Smarcb1/Sri/Stx4a/Stxbp4/Tcf7l2/Thbs1/Tiam1/Vamp2	32
BP	GO:0033077	T cell differentiation in thymus	19/2520	95/23355	0.00571822403309297	0.0366949726964405	0.0269521387547057	B2m/Ccr7/Cdkn2a/Clptm1/Fadd/Fzd8/Gli3/Mafb/Mink1/Ncaph2/Prr7/Tmem131l/Tox/Wnt1/Xrcc4/Zc3h8/Zeb1/Zfp36l1/Zfp608	19
BP	GO:0000375	RNA splicing, via transesterification reactions	44/2520	277/23355	0.00573980075230502	0.0367165032250623	0.0269679527409887	Bcas2/Celf1/Celf2/Celf4/Cwc15/Cwf19l2/Ddx23/Dhx8/Gemin2/Gemin5/Gemin6/Hnrnpa2b1/Hnrnpl/Htatsf1/Lsm5/Magohb/Mbnl2/Nova1/Nova2/Pcbp4/Plrg1/Ppie/Prdx6/Prpf3/Prpf39/Psip1/Ptbp1/Rbfox2/Rbfox3/Rbm22/Rbm24/Rest/Sf3a3/Sfswap/Smu1/Snrpn/Spen/Srpk2/Srrm1/Srsf1/Srsf9/U2af1/Zfp64/Zrsr2	44
BP	GO:0000377	RNA splicing, via transesterification reactions with bulged adenosine as nucleophile	44/2520	277/23355	0.00573980075230502	0.0367165032250623	0.0269679527409887	Bcas2/Celf1/Celf2/Celf4/Cwc15/Cwf19l2/Ddx23/Dhx8/Gemin2/Gemin5/Gemin6/Hnrnpa2b1/Hnrnpl/Htatsf1/Lsm5/Magohb/Mbnl2/Nova1/Nova2/Pcbp4/Plrg1/Ppie/Prdx6/Prpf3/Prpf39/Psip1/Ptbp1/Rbfox2/Rbfox3/Rbm22/Rbm24/Rest/Sf3a3/Sfswap/Smu1/Snrpn/Spen/Srpk2/Srrm1/Srsf1/Srsf9/U2af1/Zfp64/Zrsr2	44
BP	GO:0000398	mRNA splicing, via spliceosome	44/2520	277/23355	0.00573980075230502	0.0367165032250623	0.0269679527409887	Bcas2/Celf1/Celf2/Celf4/Cwc15/Cwf19l2/Ddx23/Dhx8/Gemin2/Gemin5/Gemin6/Hnrnpa2b1/Hnrnpl/Htatsf1/Lsm5/Magohb/Mbnl2/Nova1/Nova2/Pcbp4/Plrg1/Ppie/Prdx6/Prpf3/Prpf39/Psip1/Ptbp1/Rbfox2/Rbfox3/Rbm22/Rbm24/Rest/Sf3a3/Sfswap/Smu1/Snrpn/Spen/Srpk2/Srrm1/Srsf1/Srsf9/U2af1/Zfp64/Zrsr2	44
BP	GO:1904062	regulation of cation transmembrane transport	56/2520	370/23355	0.00580538987893765	0.0370968095329578	0.0272472844212296	Ahr/Akap6/Ank2/Ank3/Ano6/Asic2/Atp1b2/Bin1/Cacna2d1/Cacnb1/Cacnb2/Cacnb3/Cacng2/Casq2/Cdk5/Chd7/Chrna4/Crhr1/Dapk1/Dlg1/Dmd/Ednra/Ephb2/F2r/Fgf12/Fxyd2/Gsg1l/Hap1/Itgb1/Kcnh2/Kcnip4/Kcnj1/Kcnj2/Kcnq1/Lhcgr/Mef2c/Mink1/Mtnr1b/Nedd4l/Npsr1/Pde4b/Pdpk1/Prkd1/Pten/Ptpn3/Rapgef3/Slc43a1/Snta1/Sri/Stk39/Tmc1/Tmem38b/Ubash3b/Vamp2/Wnk1/Wnk2	56
BP	GO:0002790	peptide secretion	65/2520	441/23355	0.00581865567785237	0.0371031624881485	0.0272519506116426	Acvr2b/Apln/Arhgef7/Brsk2/C2cd2l/Cftr/Chd7/Clock/Crhr1/Efna5/Eipr1/Epha5/Ezr/F2r/Frmd4a/Ghrh/Hadh/Hnf1b/Idh2/Il12b/Itsn1/Kalrn/Kcnq1/Lmf1/Lrp1/Mir130a/Mtnr1b/Myt1/Nkx6-1/Nr1h3/Nr1h4/Pax6/Pax8/Pck2/Pik3c3/Ppard/Psap/Ptbp1/Rab11fip5/Rab15/Rab8b/Rcn3/Rest/Rhbdd3/Rims2/Sel1l/Sfrp1/Sirt1/Slc18a2/Sri/Stx4a/Stxbp4/Stxbp5/Stxbp5l/Tango2/Tango6/Tcf7l2/Tiam1/Tlr4/Tm7sf3/Tmem167/Tnfsf11/Trpv4/Vegfc/Vgf	65
BP	GO:1902116	negative regulation of organelle assembly	10/2520	38/23355	0.00581865972518856	0.0371031624881485	0.0272519506116426	Arhgef2/Cdk5rap2/Fez1/Fez2/Kat2a/Limk2/Map4/Smad4/Smcr8/Tbc1d30	10
BP	GO:0006304	DNA modification	20/2520	102/23355	0.00586268965434652	0.0373445299900155	0.0274292329455201	Atf7ip/Baz2a/Bend3/Cyp1b1/Dnmt1/Ehmt1/Exosc6/Fto/Ftx/Gnas/Kcnq1ot1/Mecp2/Meg3/Morc1/Mtrr/Myc/Rlf/Tox/Usp7/Zfp57	20
BP	GO:0008333	endosome to lysosome transport	12/2520	50/23355	0.00590810802676181	0.0375152447707722	0.0275546214693513	Bin1/Dtx3l/Epg5/Kif13a/Rnf157/Snx16/Sort1/Stx8/Trak1/Ubxn6/Vps18/Vps33a	12
BP	GO:0045839	negative regulation of mitotic nuclear division	12/2520	50/23355	0.00590810802676181	0.0375152447707722	0.0275546214693513	Aurkb/Bmp7/Bub1b/Cdk5rap2/Chek1/Dync1li1/Fgfr2/Fgfr3/Gen1/Mad2l1bp/Spdl1/Tex14	12
BP	GO:0070169	positive regulation of biomineral tissue development	12/2520	50/23355	0.00590810802676181	0.0375152447707722	0.0275546214693513	Acvr2b/Adgrv1/Ano6/Bmp7/Bmpr1a/Cebpb/Fgfr3/Fzd9/Mef2c/Pkdcc/Ptn/Smad3	12
BP	GO:0071385	cellular response to glucocorticoid stimulus	11/2520	44/23355	0.00594828482842008	0.0377307259053508	0.0277128904912751	Eif4e/Eif4ebp1/Fbxo32/Mir21a/Pck1/Pck2/Rest/Sstr2/Sstr4/Tfap4/Zfp36l1	11
BP	GO:0044282	small molecule catabolic process	49/2520	316/23355	0.00596003340953476	0.037765620503813	0.0277385202707907	Abcd2/Abhd1/Acacb/Acad8/Acadl/Acadsb/Acsf3/Adh4/Afmid/Aig1/Arg1/Cyp26b1/Cyp46a1/Ddah2/Dera/Dpyd/Echs1/Etfa/Etfbkmt/Glo1/Gls2/Got1/Got2/Hadh/Haghl/Hgd/Impa2/Kynu/Lonp2/Lpin1/Mfsd2a/Mtrr/Nt5c2/Nudt3/Nudt7/Oat/Pah/Pck1/Pck2/Pfkp/Pon1/Ppard/Pten/Renbp/Sesn2/Shmt1/Sord/Srd5a3/Upp2	49
BP	GO:0060998	regulation of dendritic spine development	17/2520	82/23355	0.00598116296882156	0.0377883904322662	0.0277552445854858	Afdn/Asap1/Caprin1/Caprin2/Fstl4/Itsn1/Kalrn/Kif1a/Lrp8/Mecp2/Mef2c/Nrg1/Opa1/Ppp1r9a/Pten/Tiam1/Zmynd8	17
BP	GO:0007440	foregut morphogenesis	5/2520	12/23355	0.00601136647471534	0.0377883904322662	0.0277552445854858	Acvr2b/Foxp4/Gata4/Notch1/Smad3	5
BP	GO:0038063	collagen-activated tyrosine kinase receptor signaling pathway	5/2520	12/23355	0.00601136647471534	0.0377883904322662	0.0277552445854858	Col4a2/Col4a3/Ddr1/Otol1/Ubash3b	5
BP	GO:0042362	fat-soluble vitamin biosynthetic process	5/2520	12/23355	0.00601136647471534	0.0377883904322662	0.0277552445854858	Cyp2r1/Snai1/Snai2/Ubiad1/Vkorc1	5
BP	GO:0060013	righting reflex	5/2520	12/23355	0.00601136647471534	0.0377883904322662	0.0277552445854858	Auts2/Foxp2/Glra1/Npsr1/Usp46	5
BP	GO:0060525	prostate glandular acinus development	5/2520	12/23355	0.00601136647471534	0.0377883904322662	0.0277552445854858	Fgfr2/Foxa1/Frs2/Notch1/Sfrp1	5
BP	GO:1902513	regulation of organelle transport along microtubule	5/2520	12/23355	0.00601136647471534	0.0377883904322662	0.0277552445854858	Fez1/Hap1/Map2/Mecp2/Rhot1	5
BP	GO:0019751	polyol metabolic process	22/2520	116/23355	0.00601363632685526	0.0377883904322662	0.0277552445854858	Agk/Cyp2r1/Got1/Grk3/Impa2/Itpkc/Lhcgr/Mecp2/Myof/Nudt3/Nudt4/P2ry1/Pck1/Pck2/Plcd1/Plpp1/Plpp2/Plpp3/Pten/Pth1r/Pts/Sord	22
BP	GO:0043500	muscle adaptation	23/2520	123/23355	0.00603217732653384	0.0378231221385698	0.0277807547221257	Adk/Adra1a/Akap6/Atp2a2/Cflar/Ece1/Fbxo32/Foxo1/Foxp1/Gata4/Gatm/Hey2/Igfbp5/Inpp5f/Mef2c/Myoz1/Nfatc3/Notch1/Pde5a/Sirt1/Smad3/Smad4/Tead1	23
BP	GO:0045600	positive regulation of fat cell differentiation	15/2520	69/23355	0.00603793430334489	0.0378231221385698	0.0277807547221257	Bmp7/Cebpb/Dact1/Fndc3b/Id2/Mecom/Noct/Rreb1/Sfrp1/Snai2/Sox13/Zbtb16/Zbtb7c/Zfp36l1/Zfp385a	15
BP	GO:0061371	determination of heart left/right asymmetry	15/2520	69/23355	0.00603793430334489	0.0378231221385698	0.0277807547221257	Cited2/Dll1/Gata4/Ift52/Kdm2a/Lrp6/Mef2c/Mib1/Notch1/Rbpj/Smad3/Smo/Tbx2/Tmed2/Vangl2	15
BP	GO:0018209	peptidyl-serine modification	55/2520	363/23355	0.00607954732467239	0.0380443722335865	0.0279432609953886	Akt3/Aurkb/Bag4/Bcar3/Brsk2/Caprin2/Cdk1/Cdk5/Cdk5r1/Chrna7/Clspn/Dclk2/Dmd/Ercc6/Ggnbp2/Hipk2/Hpf1/Ifnk/Ikbke/Inpp5f/Lats2/Mapk1/Mapk12/Mapkapk2/Mtcp1/Myo3a/Naa11/Nck2/Nek6/Nsd1/Ntrk3/Ogt/Paqr3/Pck1/Pdpk1/Plcl1/Plcl2/Ppm1f/Prkcd/Prkcz/Prkd1/Prkx/Pten/Rapgef3/Ret/Spry2/Src/Srpk2/Stk32a/Stk32c/Stk39/Tnks/Vrk1/Vrk2/Wnk1	55
BP	GO:0034504	protein localization to nucleus	47/2520	301/23355	0.00611796214197803	0.0380790816932351	0.0279687547920536	Abra/Adar/Appl2/Bag3/Bmp7/Cd36/Cdk1/Cdk5/Cdkn2a/Dmap1/Dtx3l/Fermt2/Gli3/Hhex/Ilrun/Ipo9/Kpna6/Lats2/Limk2/Mapk1/Mavs/Mdm2/Nup107/Nup155/Nup54/Nxt1/Ogt/Pik3r1/Plrg1/Pola2/Prkcd/Prkd1/Pygo1/Ranbp2/Rbm22/Sesn2/Sirt1/Smo/Sox9/Src/Sun1/Syne2/Trim8/Uaca/Ubr5/Wwtr1/Zbtb16	47
BP	GO:0014887	cardiac muscle adaptation	8/2520	27/23355	0.00613548810077932	0.0380790816932351	0.0279687547920536	Atp2a2/Foxo1/Gata4/Hey2/Inpp5f/Mef2c/Nfatc3/Smad3	8
BP	GO:0021871	forebrain regionalization	8/2520	27/23355	0.00613548810077932	0.0380790816932351	0.0279687547920536	Adgrg1/Gli3/Lhx2/Nr2f1/Pax6/Pgap1/Wnt1/Wnt2b	8
BP	GO:0031100	animal organ regeneration	8/2520	27/23355	0.00613548810077932	0.0380790816932351	0.0279687547920536	Ccnd1/Cdk1/Cebpb/Cxcl12/Gli1/Lifr/Sulf2/Wnt1	8
BP	GO:0045684	positive regulation of epidermis development	8/2520	27/23355	0.00613548810077932	0.0380790816932351	0.0279687547920536	Atoh1/Etv4/Macroh2a1/Nme2/Notch1/Ppard/Ptch1/Ptch2	8
BP	GO:0050926	regulation of positive chemotaxis	8/2520	27/23355	0.00613548810077932	0.0380790816932351	0.0279687547920536	Angpt2/Ccr4/Cdh13/Cxcl12/Ntrk3/S1pr1/Smad3/Vegfc	8
BP	GO:0060563	neuroepithelial cell differentiation	8/2520	27/23355	0.00613548810077932	0.0380790816932351	0.0279687547920536	Afdn/Ascl1/Cdh2/Cebpb/Hes1/Insm1/Kdm2a/Sox11	8
BP	GO:0062009	secondary palate development	8/2520	27/23355	0.00613548810077932	0.0380790816932351	0.0279687547920536	Chd7/Dlg1/Gabrb3/Itgb6/Itgb8/Smad4/Sox11/Tgfbr3	8
BP	GO:0051052	regulation of DNA metabolic process	57/2520	379/23355	0.00618954400886535	0.0383751728549652	0.028186231178833	Ahr/Arid2/Aurkb/Cct2/Cdkn2a/Chek1/Ctc1/Cyp1b1/Dach1/Ddx11/Dnmt1/Dtx3l/Ercc6/Exosc6/Eya1/Eya2/Fgfr4/Fignl1/Ftx/H1f1/H1f4/H1f5/Hdac8/Hnrnpa2b1/Igf1r/Kcnq1ot1/Kmt5b/Mapk1/Mecp2/Mir181b-1/Morc1/Myc/Nek7/Npm2/Nudt16/Otub1/Paxip1/Prkcd/Rad18/Rad50/Rlf/Rmi2/Sirt1/Sirt7/Smchd1/Spire1/Src/Stn1/Terc/Terf1/Tnks/Top2b/Tox/Ube2v2/Ubr5/Usp7/Xrcc4	57
BP	GO:0051222	positive regulation of protein transport	48/2520	309/23355	0.00622785496428724	0.0385088295088033	0.0282844008302873	Ank3/Bag3/C2cd2l/Cacnb3/Cdk1/Cdk5/Cdk5r1/Cftr/Dmap1/Ezr/Fbxw7/Frmd4a/Gli3/Lrp1/Mapk1/Mavs/Mdm2/Mtcl1/Nkx6-1/Nr1h4/Pck2/Pik3r1/Plk3/Ppard/Prkcd/Prkcz/Prkd1/Ptbp1/Rab29/Rapgef3/Rbm22/Sar1a/Sh3glb1/Sirt1/Smo/Src/Sri/Stx4a/Stxbp5l/Tcaf2/Tcf7l2/Tlr4/Tm7sf3/Tomm7/Uaca/Ubr5/Vamp2/Vegfc	48
BP	GO:0042770	signal transduction in response to DNA damage	18/2520	89/23355	0.00623658297586741	0.0385088295088033	0.0282844008302873	Cdc14b/Cdkn2a/Chek1/Hipk2/Mdm2/Pcbp4/Rbm38/Sesn2/Sirt1/Smyd2/Snai1/Snai2/Spred1/Spred2/Stk33/Tfap4/Wnt1/Zfp385a	18
BP	GO:0044728	DNA methylation or demethylation	18/2520	89/23355	0.00623658297586741	0.0385088295088033	0.0282844008302873	Atf7ip/Baz2a/Bend3/Dnmt1/Ehmt1/Fto/Ftx/Gnas/Kcnq1ot1/Mecp2/Meg3/Morc1/Mtrr/Myc/Rlf/Tox/Usp7/Zfp57	18
BP	GO:0046683	response to organophosphorus	18/2520	89/23355	0.00623658297586741	0.0385088295088033	0.0282844008302873	Ahr/Akap6/Cftr/Cited1/Ezr/Hcn4/Igfbp5/Itpr2/Kcnq1/P2rx6/P2ry12/Pik3r1/Rap1a/Rapgef2/Rapgef3/Ssh1/Top2b/Zfp36l1	18
BP	GO:0051650	establishment of vesicle localization	28/2520	159/23355	0.00627451249467786	0.0387034979901302	0.0284273831391527	Actn4/Ap3b1/Ap3b2/Ap3m2/Arfgap2/Arfgap3/Bloc1s4/Cdk5/Cep19/Eipr1/Fgfr2/Hap1/Kif13a/Kif1a/Kif1b/Limk2/Map2/Map2k1/Mecp2/Mx2/Myo1e/Ndel1/Prkcz/Sar1a/Slc2a4/Stard3nl/Trak1/Wdr11	28
BP	GO:0031667	response to nutrient levels	53/2520	348/23355	0.00629806694959935	0.0388091893071642	0.0285050124935995	Acacb/Adsl/Appl2/Asns/Bbs2/Bche/Bmf/Brsk2/Chrna7/Dpyd/Eif4ebp1/Fbxo22/Fcor/Foxo1/Gas2l1/Gatm/Ghrh/Hcrt/Hnrnpl/Kynu/Lrp11/Lrp6/Map1lc3b/Mapk1/Mfsd2a/Mn1/Mtmr3/Myh13/Nr1h4/Ntrk1/Nuak2/Pck1/Pck2/Pik3c2b/Pik3c3/Pomc/Prkag2/Prkd1/Prl8a8/Rraga/Rragd/Sesn2/Sh3glb1/Sik2/Sirt1/Snai2/Szt2/Tbl1xr1/Tcf7l2/Trpv4/Usf2/Vgf/Wnt2b	53
BP	GO:2001252	positive regulation of chromosome organization	31/2520	181/23355	0.00635987388378702	0.0391501401501961	0.0287554379266949	Atf7ip/Aurkb/Auts2/Brd7/Cct2/Ddx11/Dnmt1/Hnrnpa2b1/Kat2a/Kdm2a/Lpin1/Macroh2a1/Mad2l1bp/Mapk1/Mecp2/Myb/Nek7/Nipbl/Ogt/Paxip1/Prkd1/Rad50/Rtf1/Setdb1/Sirt1/Smad4/Smarcb1/Snai2/Ssbp1/Terc/Tnks	31
BP	GO:0007164	establishment of tissue polarity	14/2520	63/23355	0.0064052157065456	0.0393491147825896	0.0289015830661204	Alms1/Brsk2/Celsr1/Celsr3/Dact1/Dvl3/Fat4/Fzd3/Lrp6/Mllt3/Sapcd2/Sfrp1/Ttc8/Vangl2	14
BP	GO:0098930	axonal transport	14/2520	63/23355	0.0064052157065456	0.0393491147825896	0.0289015830661204	Ap3b1/Ap3b2/Ap3m2/Bloc1s4/Dlg2/Fez1/Hap1/Kif1a/Kif1b/Map2/Mecp2/Ndel1/Nefl/Trak1	14
BP	GO:0000075	cell cycle checkpoint	30/2520	174/23355	0.00652840681519924	0.0400245630810136	0.0293976939751366	Aurkb/Bub1b/Ccnd1/Cdc14b/Cdk1/Cdk5rap2/Chek1/Clock/Clspn/Dclre1b/Dot1l/Dync1li1/E2f1/Ercc6/Fbxo31/Gen1/Ints7/Mad2l1bp/Mdm2/Nek11/Plk3/Prox1/Rbm38/Rnaseh2b/Spdl1/Stk33/Tex14/Trim39/Wac/Wdr76	30
BP	GO:0001890	placenta development	30/2520	174/23355	0.00652840681519924	0.0400245630810136	0.0293976939751366	Bmp7/Ccdc134/Cdkn1c/Cebpb/Cited1/Cited2/Esrrb/Fgfr2/Foxd3/Ggnbp2/Hes1/Hey2/Hs6st1/Junb/Krt8/Lhx4/Map2k1/Mapk1/Nr2f2/Plcd1/Ppard/Prdm1/Ptn/Rbpj/Snai1/Socs3/Tmed2/Vash1/Zfp36l1/Zfp568	30
BP	GO:0016054	organic acid catabolic process	35/2520	211/23355	0.00656652895211754	0.0402174949498992	0.0295394007572461	Abcd2/Abhd1/Acacb/Acad8/Acadl/Acadsb/Acsf3/Afmid/Aig1/Arg1/Cyp26b1/Ddah2/Echs1/Etfa/Etfbkmt/Gls2/Got1/Got2/Hadh/Hgd/Kynu/Lonp2/Lpin1/Mfsd2a/Mtrr/Nudt7/Oat/Pah/Pck1/Pck2/Pon1/Ppard/Renbp/Sesn2/Shmt1	35
BP	GO:0010875	positive regulation of cholesterol efflux	7/2520	22/23355	0.00666288290905846	0.0406839668537964	0.0298820203194137	Eepd1/Lrp1/Nr1h3/Pon1/Ptch1/Sirt1/Zdhhc8	7
BP	GO:1901017	negative regulation of potassium ion transmembrane transporter activity	7/2520	22/23355	0.00666288290905846	0.0406839668537964	0.0298820203194137	Ank3/Casq2/Kcnq1/Mtnr1b/Nedd4l/Pten/Stk39	7
BP	GO:1903975	regulation of glial cell migration	7/2520	22/23355	0.00666288290905846	0.0406839668537964	0.0298820203194137	Atp1b2/Idh2/Lrp1/P2ry12/Ptprz1/Tiam1/Vim	7
BP	GO:0031669	cellular response to nutrient levels	32/2520	189/23355	0.00669611781412111	0.0408456429731202	0.030000770024922	Asns/Bmf/Brsk2/Fbxo22/Fcor/Foxo1/Gas2l1/Hnrnpl/Map1lc3b/Mapk1/Mfsd2a/Mn1/Mtmr3/Myh13/Nr1h4/Nuak2/Pck1/Pik3c2b/Pik3c3/Prkag2/Prkd1/Rraga/Rragd/Sesn2/Sh3glb1/Sik2/Sirt1/Snai2/Szt2/Tcf7l2/Usf2/Wnt2b	32
BP	GO:0045620	negative regulation of lymphocyte differentiation	13/2520	57/23355	0.00673063717919953	0.0410148203107471	0.0301250293101269	Cdkn2a/Gli3/Hmgb3/Id2/Il4ra/Irf1/Mdk/Nrarp/Sfrp1/Socs1/Tmem131l/Zc3h8/Zfp608	13
BP	GO:0045793	positive regulation of cell size	6/2520	17/23355	0.00677902020566845	0.0411258745494831	0.0302065976839876	Ahr/Akt3/Ogt/Prr16/Rapgef3/Ret	6
BP	GO:0051571	positive regulation of histone H3-K4 methylation	6/2520	17/23355	0.00677902020566845	0.0411258745494831	0.0302065976839876	Auts2/Dnmt1/Myb/Paxip1/Rtf1/Smad4	6
BP	GO:0097094	craniofacial suture morphogenesis	6/2520	17/23355	0.00677902020566845	0.0411258745494831	0.0302065976839876	Fgfr2/Foxn3/Gli3/Insig2/Neurog1/Tifab	6
BP	GO:1904748	regulation of apoptotic process involved in development	6/2520	17/23355	0.00677902020566845	0.0411258745494831	0.0302065976839876	Bmp7/Cdkn2a/Hnf1b/Notch1/Pax8/Tgfbr3	6
BP	GO:0048841	regulation of axon extension involved in axon guidance	9/2520	33/23355	0.00678968119113054	0.0411258745494831	0.0302065976839876	Cxcl12/Plxna4/Sema3c/Sema3d/Sema3f/Sema4b/Sema5b/Sema6d/Slit1	9
BP	GO:0072576	liver morphogenesis	9/2520	33/23355	0.00678968119113054	0.0411258745494831	0.0302065976839876	Cdkn2a/Cebpb/Cflar/Gli1/Mdk/Mki67/Prox1/Ptn/Sulf2	9
BP	GO:0050885	neuromuscular process controlling balance	15/2520	70/23355	0.00693560844452641	0.0419257530471622	0.0307941014936973	Abr/Ankfn1/Bloc1s4/Camta1/Gaa/Hexb/Hmx3/Igdcc3/Nefl/Neurog1/Psap/Rac3/Rbfox2/Rest/Tifab	15
BP	GO:0061035	regulation of cartilage development	15/2520	70/23355	0.00693560844452641	0.0419257530471622	0.0307941014936973	Ccn2/Gli3/Kat2a/Mdk/Pkdcc/Rarb/Rela/Smad3/Snai2/Sox5/Sox6/Sox9/Trps1/Zbtb16/Zfp219	15
BP	GO:0048255	mRNA stabilization	12/2520	51/23355	0.00698356487582019	0.042047459834993	0.0308834940723522	Dicer1/E2f1/Elavl4/Igf2bp1/Mapkapk2/Noct/Ptbp1/Rbm24/Rbm38/Tent5a/Tent5b/Ybx1	12
BP	GO:0048806	genitalia development	12/2520	51/23355	0.00698356487582019	0.042047459834993	0.0308834940723522	Chd7/Dnajc19/Esr2/Greb1l/Hnf1b/Hsd17b3/Lgr4/Lrp6/Neurog1/Nipbl/Tcf7l2/Tifab	12
BP	GO:0051646	mitochondrion localization	12/2520	51/23355	0.00698356487582019	0.042047459834993	0.0308834940723522	Cluh/Fez1/Hap1/Kat2a/Kif1b/Map1b/Nefl/Ogt/Opa1/Rhot1/Rhot2/Trak1	12
BP	GO:0110151	positive regulation of biomineralization	12/2520	51/23355	0.00698356487582019	0.042047459834993	0.0308834940723522	Acvr2b/Adgrv1/Ano6/Bmp7/Bmpr1a/Cebpb/Fgfr3/Fzd9/Mef2c/Pkdcc/Ptn/Smad3	12
BP	GO:0001569	branching involved in blood vessel morphogenesis	11/2520	45/23355	0.00712099810530156	0.0427472031246752	0.0313974494414488	Ahr/Cxcl12/Cxcr4/Dll4/Ednra/Gbx2/Gna13/Mdk/Nfatc3/Nrarp/Vangl2	11
BP	GO:0001937	negative regulation of endothelial cell proliferation	11/2520	45/23355	0.00712099810530156	0.0427472031246752	0.0313974494414488	Atoh8/Col4a3/Dlk1/Dll4/Il12b/Krit1/Mef2c/Nr2f2/Sulf1/Thbs1/Vash1	11
BP	GO:0010464	regulation of mesenchymal cell proliferation	11/2520	45/23355	0.00712099810530156	0.0427472031246752	0.0313974494414488	Bmpr1a/Fgfr1/Fgfr2/Foxp1/Foxp2/Lrp6/Myc/Ptn/Smo/Sox9/Zeb1	11
BP	GO:0009746	response to hexose	32/2520	190/23355	0.00724055854464255	0.0434218019864724	0.0318929364466398	Acvr2b/Brsk2/C2cd2l/Casp6/Cftr/Efna5/Eif2b3/Epha5/Gpam/Hnf1b/Igf1r/Lrp1/Mir130a/Myt1/Nr1h4/Ogt/Pck1/Pck2/Ppard/Rab11fip5/Sesn2/Sirt1/Slc39a14/Smad4/Smarcb1/Sri/Stx4a/Stxbp4/Tcf7l2/Thbs1/Tiam1/Vamp2	32
BP	GO:0090276	regulation of peptide hormone secretion	38/2520	235/23355	0.0072960920945691	0.0436939994269573	0.0320928631026783	Apln/Arhgef7/Brsk2/C2cd2l/Cftr/Chd7/Clock/Efna5/Eipr1/Epha5/Ghrh/Hadh/Itsn1/Kalrn/Kcnq1/Lrp1/Mir130a/Mtnr1b/Myt1/Nkx6-1/Nr1h4/Pax6/Pax8/Pck2/Ppard/Ptbp1/Rab8b/Rest/Sfrp1/Sirt1/Sri/Stx4a/Stxbp4/Stxbp5l/Tcf7l2/Tiam1/Tm7sf3/Tnfsf11	38
BP	GO:0007368	determination of left/right symmetry	24/2520	132/23355	0.00730040354362727	0.0436939994269573	0.0320928631026783	Acvr2b/Ap1b1/Cited2/Disp1/Dll1/Dpcd/Gata4/Gm572/Ift52/Invs/Kdm2a/Lrp6/Mef2c/Mib1/Nek8/Notch1/Ofd1/Pcsk5/Rbpj/Smad3/Smo/Tbx2/Tmed2/Vangl2	24
BP	GO:0055006	cardiac cell development	20/2520	104/23355	0.00731309252633875	0.0437266511589691	0.0321168455162651	Adra1a/Akap6/Col14a1/Csrp3/Dicer1/Fhod3/Foxp1/Gata4/Hey2/Jag1/Map2k4/Myocd/Notch1/Nrap/Prox1/Sgcd/Sirt1/Smad4/Sorbs2/Tgfbr3	20
BP	GO:0016575	histone deacetylation	16/2520	77/23355	0.00735317249042938	0.0438794942790183	0.0322291074605197	Baz2a/Brms1l/Hdac8/Lpin1/Mideas/Morf4l1/Nipbl/Prkd1/Rcor2/Rest/Sirt1/Sirt7/Suds3/Tbl1xr1/Tcf21/Zfp541	16
BP	GO:0043507	positive regulation of JUN kinase activity	16/2520	77/23355	0.00735317249042938	0.0438794942790183	0.0322291074605197	Ccr7/Dvl3/Ercc6/Ern2/Fgd2/Fgd4/Fzd8/Irak1/Map2k4/Map3k9/Sash1/Spag9/Tiam1/Tnfsf11/Vangl2/Zeb2	16
BP	GO:0099175	regulation of postsynapse organization	21/2520	111/23355	0.00737124924802222	0.0439439859016709	0.032276475997257	Afdn/Caprin1/Caprin2/Cdh2/Cdk5/Cdk5r1/Epha7/Kalrn/Kif1a/Lrp8/Lrrtm1/Lzts3/Nrp2/Ntrk3/Opa1/Ppp1r9a/Pten/Sema3f/Sipa1l1/Tiam1/Zmynd8	21
BP	GO:0043271	negative regulation of ion transport	54/2520	359/23355	0.00752216791941779	0.0447995123870744	0.0329048527706552	Ahr/Ank3/Appl2/Bag3/Bag4/Bin1/Cacnb3/Casq2/Cd300a/Cd36/Cdk5/Crhr1/Ephb2/F2r/Fgf12/Frmd4a/Grm7/Hadh/Hcrt/Hes1/Hrc/Idh2/Il12b/Irak1/Kalrn/Kcnh2/Kcnq1/Lyplal1/Mtnr1b/Myc/Nedd4l/Nr1h3/Ogt/P2ry1/P2ry12/Pkdcc/Plcb4/Ppm1f/Pten/Rab11fip5/Rest/Sfrp1/Sh2b2/Sirt1/Slc15a1/Slc43a1/Sri/Stk39/Stxbp5l/Tcaf2/Thbs1/Trim27/Wnk1/Wnk2	54
BP	GO:0030100	regulation of endocytosis	37/2520	228/23355	0.00758183311826381	0.0451104145668353	0.0331332077215465	Actn4/Ankfy1/Ankrd13d/Ano6/Apln/Appl2/Atad1/Atxn2/B2m/Bin1/Ccr7/Cd300a/Cd36/Cdh13/Dll1/Efnb2/Epha3/Gsg1l/H1f1/Hap1/Iqsec1/Itgb1/Itsn1/Lrp1/Lrrtm1/Mff/Mib1/Nedd4l/Neu3/Nr1h3/Pacsin1/Pard3/Rab4a/Slc17a7/Snx33/Src/Usp46	37
BP	GO:0060415	muscle tissue morphogenesis	17/2520	84/23355	0.0076702809160424	0.0455917877457977	0.0334867721408341	Bmpr1a/Chd7/Dll4/Fgfr2/Heg1/Hey2/Lrp6/Mir145a/Mylk/Notch1/Prox1/Ptcd2/Rbpj/S1pr1/Smad4/Tgfbr3/Vangl2	17
BP	GO:0035637	multicellular organismal signaling	26/2520	147/23355	0.00777183145028486	0.0460866794424914	0.0338502657939887	Ank2/Ank3/Bin1/Cacna2d1/Cacnb2/Cacng2/Chrna7/Fgf12/Glra1/Grm7/Hcn4/Hcrt/Jam3/Kcnd3/Kcnh2/Kcnj2/Kcnq1/Mtnr1b/Nfasc/Ntrk3/Nup155/Pmp22/Rbfox2/Scn1a/Scn8a/Sri	26
BP	GO:0010458	exit from mitosis	8/2520	28/23355	0.00779166027960731	0.0460866794424914	0.0338502657939887	Cdc14b/Cdkn1c/Mad2l1bp/Mir124a-1/Mir124a-3/Neurog1/Npm2/Sirt7	8
BP	GO:0034390	smooth muscle cell apoptotic process	8/2520	28/23355	0.00779166027960731	0.0460866794424914	0.0338502657939887	Cdkn2a/Cftr/Dnmt1/Il12b/Lrp6/Map2k4/Rbpj/Sirt1	8
BP	GO:0034391	regulation of smooth muscle cell apoptotic process	8/2520	28/23355	0.00779166027960731	0.0460866794424914	0.0338502657939887	Cdkn2a/Cftr/Dnmt1/Il12b/Lrp6/Map2k4/Rbpj/Sirt1	8
BP	GO:1903861	positive regulation of dendrite extension	8/2520	28/23355	0.00779166027960731	0.0460866794424914	0.0338502657939887	Afdn/Cxcr4/Mecp2/Nedd4l/Rims2/Rnf157/Sh3glb1/Syt17	8
BP	GO:0034284	response to monosaccharide	32/2520	191/23355	0.0078212725602154	0.046216610583091	0.0339456990883249	Acvr2b/Brsk2/C2cd2l/Casp6/Cftr/Efna5/Eif2b3/Epha5/Gpam/Hnf1b/Igf1r/Lrp1/Mir130a/Myt1/Nr1h4/Ogt/Pck1/Pck2/Ppard/Rab11fip5/Sesn2/Sirt1/Slc39a14/Smad4/Smarcb1/Sri/Stx4a/Stxbp4/Tcf7l2/Thbs1/Tiam1/Vamp2	32
BP	GO:1900024	regulation of substrate adhesion-dependent cell spreading	13/2520	58/23355	0.00783757920623185	0.0462677405289761	0.0339832535895209	Actn4/Cspg5/Efna5/Fermt2/Kank1/Mdk/Pdpn/Prex1/Rac3/Rreb1/S100a10/Spry4/St6gal1	13
BP	GO:0043491	protein kinase B signaling	34/2520	206/23355	0.00788027799021649	0.0464744199520573	0.0341350578307914	Bag4/Btn2a2/Cxcl12/Dlg1/Fermt2/Fgfr1/Gata4/Igf1r/Igfbp5/Inpp5f/Itgb1/Itsn1/Nrg1/Ntrk1/Ntrk3/P2ry12/Pik3c2b/Pik3r3/Plekha1/Plk3/Pten/Rcn3/Ret/Sesn2/Sirt1/Sox9/Spry2/Src/Tcf7l2/Thbs1/Them4/Tnfsf11/Tpbg/Zfp36l1	34
BP	GO:2001243	negative regulation of intrinsic apoptotic signaling pathway	19/2520	98/23355	0.00805263531588196	0.0474446203552694	0.0348476616008927	Armc10/Cxcl12/Fignl1/Herpud1/Map2k1/Mdm2/Ndufa13/Nme5/Opa1/Rtkn2/Sh3glb1/Sirt1/Snai1/Snai2/Src/Trim32/Uri1/Usp47/Zfp385a	19
BP	GO:0007498	mesoderm development	22/2520	119/23355	0.00815921639139844	0.0480257673670921	0.035274509033894	Acvr2b/Bmp7/Bmpr1a/Cited2/Dll3/Ecsit/Ext1/Eya1/Fendrr/Fgfr1/Kdm6b/Lhx2/Sall1/Smad3/Smad4/Smo/Snai1/Ssbp3/Tcf7l1/Tead1/Tead2/Zfp36l1	22
BP	GO:0018023	peptidyl-lysine trimethylation	12/2520	52/23355	0.00820720162518072	0.0482143185852453	0.0354129982660859	Bend3/Etfbkmt/H1f4/Kmt2d/Kmt5b/Mecp2/Ogt/Rtf1/Setdb1/Sirt1/Smarcb1/Wdr82	12
BP	GO:0043268	positive regulation of potassium ion transport	12/2520	52/23355	0.00820720162518072	0.0482143185852453	0.0354129982660859	Akap6/Ank2/Ano6/Atp1b2/Dlg1/Kcnh2/Kcnj2/Kcnq1/Rapgef3/Stk39/Wnk1/Wnk2	12
BP	GO:0014044	Schwann cell development	9/2520	34/23355	0.00836735179654454	0.0490122496222013	0.0359990716828079	Cdk5/Dicer1/Lamb2/Nrg1/Ntrk3/Pard3/Pmp22/Pou3f2/Ski	9
BP	GO:0045066	regulatory T cell differentiation	9/2520	34/23355	0.00836735179654454	0.0490122496222013	0.0359990716828079	Btn2a2/Dicer1/Fanca/Irf1/Kat2a/Mdk/Socs1/Tox/Vsir	9
BP	GO:0060914	heart formation	9/2520	34/23355	0.00836735179654454	0.0490122496222013	0.0359990716828079	Bmpr1a/Ext1/Eya1/Hes1/Mef2c/Notch1/Rbpj/Robo1/Robo2	9
BP	GO:0006904	vesicle docking involved in exocytosis	11/2520	46/23355	0.00846648122016155	0.0494491584307986	0.0363199774082293	Cftr/Exoc6b/Ncam1/Rab15/Rab8b/Rims2/Stx4a/Vamp2/Vps18/Vps33a/Vps45	11
BP	GO:0061647	histone H3-K9 modification	11/2520	46/23355	0.00846648122016155	0.0494491584307986	0.0363199774082293	Baz2a/Bend3/Chek1/Dnmt1/Mecp2/Myb/Prdm8/Setdb1/Sirt1/Smad4/Smarcb1	11
BP	GO:1903053	regulation of extracellular matrix organization	11/2520	46/23355	0.00846648122016155	0.0494491584307986	0.0363199774082293	Antxr1/Cflar/Ddr1/Ets1/Fgfr4/Notch1/Pdpn/Phldb2/Rb1/Smad3/Sox9	11
BP	GO:0007043	cell-cell junction assembly	26/2520	148/23355	0.00848554589616837	0.0495126688632604	0.036366625269293	Actn4/Afdn/Cdh11/Cdh2/Cdh22/Cdh6/Cdh7/Cldn11/Cldn22/Cldn34c1/Cldn34d/Cldn4/Cldn9/Dlg1/Heg1/Itgb1/Jam3/Micall2/Nedd4l/Nfasc/Nr1h4/Pard3/Pmp22/Snai1/Snai2/Trpv4	26
BP	GO:0035886	vascular associated smooth muscle cell differentiation	10/2520	40/23355	0.00855040443909345	0.0496369747795355	0.0364579268852171	Cth/Dnmt1/Hes1/Hey2/Mir145a/Myocd/Nfatc3/Notch1/Smarca2/Vangl2	10
BP	GO:0046320	regulation of fatty acid oxidation	10/2520	40/23355	0.00855040443909345	0.0496369747795355	0.0364579268852171	Abcd2/Acacb/Acadl/Appl2/Etfbkmt/Lonp2/Mfsd2a/Mir214/Ppard/Sox9	10
BP	GO:0060260	regulation of transcription initiation from RNA polymerase II promoter	10/2520	40/23355	0.00855040443909345	0.0496369747795355	0.0364579268852171	Ahr/Atf7ip/Ercc6/Hey2/Hnf1b/Irf8/Med30/Myc/Paxip1/Psmc3	10
BP	GO:0060325	face morphogenesis	10/2520	40/23355	0.00855040443909345	0.0496369747795355	0.0364579268852171	Arid5b/Cdk2ap1/Kat6a/Lrp6/Nipbl/Pax9/Plekha1/Schip1/Ski/Tcf7l2	10
BP	GO:0070570	regulation of neuron projection regeneration	10/2520	40/23355	0.00855040443909345	0.0496369747795355	0.0364579268852171	Igf1r/Inpp5f/Kremen1/Lrp1/Map2k1/Ndel1/Ntrk3/Pten/Ptn/Xylt1	10
BP	GO:0008380	RNA splicing	58/2520	393/23355	0.00855789296902989	0.0496369747795355	0.0364579268852171	Akap17b/Bcas2/Celf1/Celf2/Celf4/Clp1/Cwc15/Cwf19l2/Ddx23/Dhx8/Elavl4/Fastk/Gemin2/Gemin5/Gemin6/Hnrnpa2b1/Hnrnpf/Hnrnpl/Htatsf1/Lsm5/Magohb/Mbnl2/Nova1/Nova2/Pcbp4/Pik3r1/Plrg1/Ppie/Ppil3/Ppwd1/Prdx6/Prpf3/Prpf39/Prpf4b/Psip1/Ptbp1/Rbfox2/Rbfox3/Rbm22/Rbm24/Rbm38/Rest/Sf3a3/Sfswap/Smndc1/Smu1/Snrnp27/Snrpn/Spen/Srek1ip1/Srpk2/Srrm1/Srsf1/Srsf9/U2af1/Ybx1/Zfp64/Zrsr2	58
BP	GO:0006281	DNA repair	70/2520	489/23355	0.00856432832010844	0.0496369747795355	0.0364579268852171	Actl6a/Actr5/Arid2/Ascc2/Brip1/Cdc14b/Chek1/Chrna4/Clspn/Dclre1b/Ddx11/Dmap1/Dot1l/Dtx3l/Eepd1/Ercc6/Eya1/Eya2/Fanca/Fancg/Fanci/Fignl1/Fto/Gen1/Gins2/Gtf2h4/Hrob/Ino80c/Kdm2a/Kmt5b/Mcm3/Mms22l/Morf4l1/Msh5/Nfrkb/Nipbl/Nsmce3/Nthl1/Nudt1/Nudt16/Otub1/Paxip1/Pms1/Pold1/Pold2/Pole2/Polm/Psmd14/Rad18/Rad23a/Rad23b/Rad50/Rmi2/Sem1/Sirt1/Sirt7/Smc1a/Smchd1/Smug1/Spire1/Ssrp1/Swi5/Top2b/Ube2v2/Ubr5/Uhr…	70
BP	GO:0046530	photoreceptor cell differentiation	17/2520	85/23355	0.00864802687161688	0.0500475236374476	0.0367594714557927	Alms1/Casz1/Dlx1/Gnat1/Mfsd2a/Miat/Mir124a-1/Notch1/Olfm3/Pax6/Prdm1/Prom1/Ptn/Rorb/Sox9/Th/Ttc8	17
BP	GO:0009855	determination of bilateral symmetry	25/2520	141/23355	0.00865172244849176	0.0500475236374476	0.0367594714557927	Acvr2b/Ap1b1/Cited2/Disp1/Dll1/Dpcd/Gata4/Gm572/Grem2/Ift52/Invs/Kdm2a/Lrp6/Mef2c/Mib1/Nek8/Notch1/Ofd1/Pcsk5/Rbpj/Smad3/Smo/Tbx2/Tmed2/Vangl2	25
BP	GO:0036003	positive regulation of transcription from RNA polymerase II promoter in response to stress	7/2520	23/23355	0.00870067212699717	0.0500910123882837	0.036791413565588	Atf6/Atf6b/Cebpb/Chd6/Notch1/Rbpj/Sesn2	7
BP	GO:0045606	positive regulation of epidermal cell differentiation	7/2520	23/23355	0.00870067212699717	0.0500910123882837	0.036791413565588	Atoh1/Etv4/Macroh2a1/Nme2/Notch1/Ptch1/Ptch2	7
BP	GO:0099149	regulation of postsynaptic neurotransmitter receptor internalization	7/2520	23/23355	0.00870067212699717	0.0500910123882837	0.036791413565588	Atad1/Efnb2/Gsg1l/Hap1/Iqsec1/Pacsin1/Usp46	7
BP	GO:1902547	regulation of cellular response to vascular endothelial growth factor stimulus	7/2520	23/23355	0.00870067212699717	0.0500910123882837	0.036791413565588	Dll1/Il12b/Ptp4a3/Robo1/Spry2/Tcf4/Tspan12	7
BP	GO:2000738	positive regulation of stem cell differentiation	7/2520	23/23355	0.00870067212699717	0.0500910123882837	0.036791413565588	Gata4/Ptn/Rbm24/Sox5/Sox6/Sox9/Vsir	7
BP	GO:0008154	actin polymerization or depolymerization	35/2520	215/23355	0.00877606768988571	0.0504290201381741	0.0370396773223313	Abi1/Arhgap18/Bag4/Bin1/Cobl/Cyrib/Diaph2/Diaph3/Dlg1/Enah/Evl/Fhod3/Flii/Fmn1/Gmfb/Kank1/Lima1/Lmod3/Micall2/Mtss1/Nck2/Plekhg2/Ppp1r9a/Prex1/Prkcd/Spire1/Ssh1/Svil/Swap70/Tmsb4x/Trim27/Twf2/Vasp/Wasf2/Wasf3	35
BP	GO:0032984	protein-containing complex disassembly	35/2520	215/23355	0.00877606768988571	0.0504290201381741	0.0370396773223313	Arhgef2/Arid2/Bnip3/Dhx8/Epg5/Evl/Flii/Gas2l1/Igf1r/Kif18a/Kif18b/Kif2b/Kif2c/Klc1/Lima1/Lmod3/Map1b/Map1lc3b/Map2/Mtrfr/Myc/Nav3/Nckap5/Nes/Nrg1/Ogfod1/Pex14/Smarcb1/Smcr8/Svil/Swap70/Tpx2/Trpv4/Twf2/Vps33a	35
BP	GO:0051302	regulation of cell division	28/2520	163/23355	0.00880544587448927	0.050549781872068	0.0371283757670773	Aurkb/Cdc14b/Cdc25b/Dll1/Esrrb/Fgfr2/Igf1r/Insc/Kif13a/Kif18b/Klhl13/Klhl9/Mdk/Mllt3/Myc/Pax6/Pik3c3/Plk3/Prc1/Ptch1/Ptn/Rbl1/Sh3glb1/Tas1r2/Tex14/Vegfc/Ybx1/Zbtb18	28
BP	GO:0009263	deoxyribonucleotide biosynthetic process	5/2520	13/23355	0.00890977883993061	0.0506199371121998	0.0371799041816653	Adk/Dctd/Rrm1/Rrm2/Shmt1	5
BP	GO:0033625	positive regulation of integrin activation	5/2520	13/23355	0.00890977883993061	0.0506199371121998	0.0371799041816653	Fermt2/P2ry12/Pcsk5/Rasip1/Skap1	5
BP	GO:0040034	regulation of development, heterochronic	5/2520	13/23355	0.00890977883993061	0.0506199371121998	0.0371799041816653	Ascl1/Hes1/Pax6/Rbpj/Sox5	5
BP	GO:0043650	dicarboxylic acid biosynthetic process	5/2520	13/23355	0.00890977883993061	0.0506199371121998	0.0371799041816653	Gls2/Got1/Got2/Kynu/Mthfd1l	5
BP	GO:0060601	lateral sprouting from an epithelium	5/2520	13/23355	0.00890977883993061	0.0506199371121998	0.0371799041816653	Bmp7/Celsr1/Fgfr2/Sulf1/Vangl2	5
BP	GO:0061577	calcium ion transmembrane transport via high voltage-gated calcium channel	5/2520	13/23355	0.00890977883993061	0.0506199371121998	0.0371799041816653	Bin1/Cacna2d1/Cacnb1/Cacnb2/Cacnb3	5
BP	GO:0071679	commissural neuron axon guidance	5/2520	13/23355	0.00890977883993061	0.0506199371121998	0.0371799041816653	Ephb2/Fzd3/Ncam1/Ptch1/Smo	5
BP	GO:1901841	regulation of high voltage-gated calcium channel activity	5/2520	13/23355	0.00890977883993061	0.0506199371121998	0.0371799041816653	Cacna2d1/Cacnb2/Cacnb3/Pde4b/Sri	5
BP	GO:1902285	semaphorin-plexin signaling pathway involved in neuron projection guidance	5/2520	13/23355	0.00890977883993061	0.0506199371121998	0.0371799041816653	Nrp2/Plxna2/Plxna4/Plxnb1/Sema3f	5
BP	GO:1903651	positive regulation of cytoplasmic transport	5/2520	13/23355	0.00890977883993061	0.0506199371121998	0.0371799041816653	Eipr1/Ezr/Map2/Mecp2/Msn	5
BP	GO:1903729	regulation of plasma membrane organization	5/2520	13/23355	0.00890977883993061	0.0506199371121998	0.0371799041816653	Asap1/Atp10a/Myh9/Prkcd/Sh3glb1	5
BP	GO:0048285	organelle fission	70/2520	490/23355	0.00896503058838572	0.0508860186918232	0.0373753387910165	Anapc11/Anapc7/Ap3b1/Aurkb/Bcl2l11/Bmp7/Bnip3/Bora/Brip1/Bub1b/Cdc14b/Cdc25b/Cdk5rap2/Cdkn1c/Chek1/Cks2/Cyp26b1/Cyrib/Ddhd1/Dync1li1/Fanca/Fgfr2/Fgfr3/Fignl1/Gen1/Hspa1b/Igf1r/Kif11/Kif18a/Kif18b/Kif2c/Lpin1/Lsm14a/Macroh2a1/Mad2l1bp/Mff/Mir124a-1/Mir124a-3/Mki67/Mnd1/Msh5/Mx2/Mybl2/Ncaph2/Ndel1/Nek6/Neurog1/Nipbl/Npm2/Nsl1/Nuf2/Opa1/Pebp1/Prc1/Psmc3ip/Psrc1/Rb1/Sirt7/Smc1a/Spdl1/Spdya/Spire1/Sta…	70
BP	GO:1903305	regulation of regulated secretory pathway	30/2520	178/23355	0.00900285784352155	0.0510527914297258	0.0374978319186076	Abr/Adra1a/Apba2/Atp2a2/Cadps/Cd300a/Cdk5/Chrna4/Chrna7/Crhr1/Cspg5/Fbxl20/Gab2/Grin3a/Grm7/Il4ra/Notch1/Nrxn3/P2ry1/Pdpk1/Rap1a/Rest/Rims2/Stx4a/Stxbp5/Stxbp5l/Syt17/Syt6/Vamp2/Vps18	30
BP	GO:0006305	DNA alkylation	15/2520	72/23355	0.00905012329170975	0.0512247146988628	0.0376241080666585	Atf7ip/Baz2a/Bend3/Dnmt1/Ehmt1/Ftx/Gnas/Kcnq1ot1/Mecp2/Meg3/Morc1/Mtrr/Myc/Rlf/Zfp57	15
BP	GO:0006306	DNA methylation	15/2520	72/23355	0.00905012329170975	0.0512247146988628	0.0376241080666585	Atf7ip/Baz2a/Bend3/Dnmt1/Ehmt1/Ftx/Gnas/Kcnq1ot1/Mecp2/Meg3/Morc1/Mtrr/Myc/Rlf/Zfp57	15
BP	GO:0062197	cellular response to chemical stress	50/2520	331/23355	0.00906987645205093	0.0512884968687071	0.0376709555164697	Atp2a2/Bnip3/Cd36/Cdkn2a/Cflar/Chd6/Cyp1b1/Dapk1/Etv5/Fbxw7/Foxo1/Foxp1/Fut8/Fxn/Gata4/Gpx5/Hk3/Kdm6b/Mapk1/Melk/Mir204/Msra/Mylk/Ncoa7/Nme5/Plekha1/Prkcd/Prkd1/Psap/Pyroxd1/Rela/Rest/Rnf146/Sesn2/Sirt1/Slc2a4/Src/Srxn1/Stk39/Stx2/Stx4a/Thbs1/Tlr4/Top2b/Trpv4/Uaca/Vrk2/Wnt1/Zfp277/Zfp36l1	50
BP	GO:1904591	positive regulation of protein import	13/2520	59/23355	0.00908309582904399	0.0513152469967952	0.0376906032532293	Bag3/Cdk1/Dmap1/Gli3/Mapk1/Mavs/Pik3r1/Prkcd/Prkd1/Rbm22/Smo/Uaca/Ubr5	13
BP	GO:0031330	negative regulation of cellular catabolic process	39/2520	246/23355	0.00917011481694459	0.0517584911936788	0.0380161622663249	Acacb/Adra1a/Aqp11/Bmf/Cdkn2a/Ddrgk1/Dicer1/E2f1/Elavl4/Etfbkmt/Fez1/Fez2/Gata4/Hipk2/Igf2bp1/Lzts1/Mapkapk2/Mfsd2a/Noct/Ogt/Ptbp1/Ptpn3/Qsox1/Rasip1/Rbm24/Rbm38/Rpl5/Rps7/Rraga/Rybp/Sco1/Smcr8/Tent5a/Tent5b/Trim39/Usp7/Wac/Wnt1/Ybx1	39
BP	GO:0000083	regulation of transcription involved in G1/S transition of mitotic cell cycle	6/2520	18/23355	0.00925370996421842	0.0519876177822494	0.0381844537556968	Cdk15/Cdk5/E2f1/E2f6/Esrrb/Rb1	6
BP	GO:0010002	cardioblast differentiation	6/2520	18/23355	0.00925370996421842	0.0519876177822494	0.0381844537556968	Gata4/Myocd/Notch1/Rbpj/Rest/Tbx2	6
BP	GO:0036315	cellular response to sterol	6/2520	18/23355	0.00925370996421842	0.0519876177822494	0.0381844537556968	Gramd1a/Insig2/Lrp6/Ptch1/Rora/Smo	6
BP	GO:0072077	renal vesicle morphogenesis	6/2520	18/23355	0.00925370996421842	0.0519876177822494	0.0381844537556968	Cited1/Fmn1/Pax8/Sall1/Smo/Sox9	6
BP	GO:1905209	positive regulation of cardiocyte differentiation	6/2520	18/23355	0.00925370996421842	0.0519876177822494	0.0381844537556968	Efnb2/Gata4/Kat2a/Mef2c/Myocd/Nrg1	6
BP	GO:0035303	regulation of dephosphorylation	29/2520	171/23355	0.00928114542101785	0.0520933371123983	0.0382621036855332	Ahr/Bag4/Camta1/Cd300a/Cdca2/Csrnp3/Dlg2/Dusp26/Elfn1/Itga1/Lpin1/Mef2c/Mgat5/Mtmr3/Ppp1r2/Ppp4r4/Prkcd/Ptbp1/Rcan1/Rpl5/Sfi1/Smad3/Spred1/Src/Swap70/Uri1/Vcan/Wnk1/Zcchc9	29
BP	GO:0045471	response to ethanol	16/2520	79/23355	0.00944465378062322	0.0528607578673754	0.0388257675651194	Cdk1/Chrna7/Crhr1/Glra1/Got2/Grin3a/Igf1r/Itpr2/Mir145a/Mir152/Pten/Sirt1/Th/Tlr4/Unc79/Usp46	16
BP	GO:0099111	microtubule-based transport	33/2520	201/23355	0.00945250964226947	0.0528607578673754	0.0388257675651194	Ap3b1/Ap3b2/Ap3m2/Bloc1s4/Dlg2/Dpcd/Fez1/Hap1/Ift52/Ift81/Invs/Kif13a/Kif1a/Kif1b/Klc1/Klc2/Map1b/Map2/Map2k1/Mecp2/Ndel1/Nefl/Nme5/Ofd1/Pex14/Prkcz/Pura/Rhot1/Rhot2/Sun1/Syne2/Trak1/Ulk4	33
BP	GO:1902115	regulation of organelle assembly	33/2520	201/23355	0.00945250964226947	0.0528607578673754	0.0388257675651194	Alms1/Arhgef2/Arhgef9/Asap1/Atxn2/Cdk5rap2/Cep135/Dzip1/Ezr/Fez1/Fez2/Hap1/Hspa1b/Kat2a/Kctd17/Limk2/Lrrtm1/Map4/Msn/Mtmr3/Ntrk3/Palld/Pan3/Sdc1/Septin7/Septin9/Sh3glb1/Sipa1l1/Smad4/Smcr8/Src/Syne2/Tbc1d30	33
BP	GO:0009799	specification of symmetry	25/2520	142/23355	0.00945285016619236	0.0528607578673754	0.0388257675651194	Acvr2b/Ap1b1/Cited2/Disp1/Dll1/Dpcd/Gata4/Gm572/Grem2/Ift52/Invs/Kdm2a/Lrp6/Mef2c/Mib1/Nek8/Notch1/Ofd1/Pcsk5/Rbpj/Smad3/Smo/Tbx2/Tmed2/Vangl2	25
BP	GO:0001678	cellular glucose homeostasis	28/2520	164/23355	0.00955438064743916	0.0533639898813508	0.0391953871088829	Alms1/Brsk2/C2cd2l/Cftr/Efna5/Epha5/Fcor/Hk3/Igf1r/Lrp1/Mir130a/Myt1/Nr1h4/Ogt/Pck1/Pck2/Pik3r1/Ppard/Rab11fip5/Sirt1/Slc39a14/Smad4/Smarcb1/Sri/Stx4a/Stxbp4/Tcf7l2/Tiam1	28
BP	GO:0071103	DNA conformation change	38/2520	239/23355	0.00956049645020726	0.0533639898813508	0.0391953871088829	Atf7ip/Baz2a/Bend3/Brd2/Cdk1/Cdkn2a/Ddx11/Dicer1/Dnmt1/Ern2/H1f1/H1f4/H1f5/H2bc14/H3c2/H3c4/Hhex/Hnrnpa2b1/Kat6a/Kat6b/Macroh2a1/Mcph1/Ncaph2/Pura/Rad50/Selenof/Setdb1/Sirt1/Smarca2/Smchd1/Sox9/Ssbp1/Top1mt/Top2b/Tspyl1/Tspyl4/Twnk/Znfx1	38
BP	GO:0031103	axon regeneration	12/2520	53/23355	0.0095921037706739	0.0534417210080403	0.0392524799463522	Igf1r/Inpp5f/Kremen1/Lamb2/Lrp1/Map2k1/Ndel1/Nefl/Ntrk3/Pten/Ptn/Xylt1	12
BP	GO:0055010	ventricular cardiac muscle tissue morphogenesis	12/2520	53/23355	0.0095921037706739	0.0534417210080403	0.0392524799463522	Bmpr1a/Chd7/Dll4/Fgfr2/Heg1/Hey2/Notch1/Prox1/Ptcd2/Rbpj/Smad4/Tgfbr3	12
BP	GO:2001257	regulation of cation channel activity	30/2520	179/23355	0.00972915723726106	0.0541553918040913	0.0397766649479181	Akap6/Ank2/Ank3/Asic2/Cacna2d1/Cacnb1/Cacnb2/Cacnb3/Cacng2/Casq2/Cdk5/Chrna4/Crhr1/Dapk1/Dlg1/Dmd/Ephb2/Fgf12/Gsg1l/Hap1/Itgb1/Kcnj1/Kcnq1/Mef2c/Mink1/Mtnr1b/Nedd4l/Pde4b/Sri/Vamp2	30
BP	GO:0002221	pattern recognition receptor signaling pathway	27/2520	157/23355	0.00981978979851142	0.0546095946016573	0.0401102729580411	Alpk1/Ap3b1/Appl2/Cd300a/Cd36/Epg5/Erbin/Fcnb/Inava/Irak1/Irf1/Lgr4/Lsm14a/Mapkapk2/Mavs/Nr1h3/Nr1h4/Pdpk1/Pum1/Rela/Rftn1/Tlr4/Tlr5/Tlr7/Tnip1/Tnip2/Zcchc3	27
BP	GO:0043616	keratinocyte proliferation	11/2520	47/23355	0.0100006504779805	0.0554623230636623	0.0407365946075535	Cdh13/Efnb2/Fgfr2/Mdk/Ppard/Prkd1/Ptch1/Snai2/Stxbp4/Tlr4/Zfp36l1	11
BP	GO:0045214	sarcomere organization	11/2520	47/23355	0.0100006504779805	0.0554623230636623	0.0407365946075535	Casq2/Csrp1/Csrp3/Fhod3/Foxp1/Itgb1/Klhl41/Krt8/Mef2c/Myoz1/Prox1	11
BP	GO:0098926	postsynaptic signal transduction	11/2520	47/23355	0.0100006504779805	0.0554623230636623	0.0407365946075535	Abi1/Cdk5r1/Chrna4/Chrna7/Hrh4/Nrg1/Prr7/Rela/Rgs8/Rnf10/Sorbs2	11
BP	GO:1902904	negative regulation of supramolecular fiber organization	29/2520	172/23355	0.0100436015934035	0.0556494698736243	0.040874052314126	Arhgef18/Arhgef2/Coro2b/Cyrib/Evl/Fhod3/Flii/Gas2l1/Gmfb/Kank1/Lima1/Lmod3/Map1b/Map2/Nav3/Phldb2/Pik3r1/Ppfia1/Ppp1r9a/Prkcd/S1pr1/Smad4/Ssh1/Svil/Swap70/Tmsb4x/Tpx2/Twf2/Wasf2	29
BP	GO:0000460	maturation of 5.8S rRNA	9/2520	35/23355	0.0102083222328213	0.0562713468550563	0.0413308155560712	Abt1/C1d/Eri2/Eri3/Exosc9/Kri1/Las1l/Pes1/Rrp15	9
BP	GO:0001702	gastrulation with mouth forming second	9/2520	35/23355	0.0102083222328213	0.0562713468550563	0.0413308155560712	Acvr2b/Dact1/Frs2/Gata4/Hhex/Lrp6/Nsd1/Plpp3/Smad4	9
BP	GO:0035116	embryonic hindlimb morphogenesis	9/2520	35/23355	0.0102083222328213	0.0562713468550563	0.0413308155560712	Aff3/Chd7/Dicer1/Gnas/Lrp6/Mecom/Notch1/Rarb/Zbtb16	9
BP	GO:0017157	regulation of exocytosis	38/2520	240/23355	0.0102093950130845	0.0562713468550563	0.0413308155560712	Abr/Adra1a/Apba2/Atp2a2/Atp6ap1/Cadps/Cd300a/Cdk5/Cftr/Chrna4/Chrna7/Crhr1/Cspg5/Exoc2/Fbxl20/Gab2/Grin3a/Grm7/Hap1/Il4ra/Notch1/Nrxn3/P2ry1/Pdpk1/Rab15/Rab8b/Rap1a/Rest/Rims2/Sdc1/Snap23/Stx4a/Stxbp5/Stxbp5l/Syt17/Syt6/Vamp2/Vps18	38
BP	GO:1903320	regulation of protein modification by small protein conjugation or removal	38/2520	240/23355	0.0102093950130845	0.0562713468550563	0.0413308155560712	Arrdc3/Cdc14b/Cdk5/Cdkn2a/Dcun1d4/Dnajb2/Dtx3l/Fanci/Fbxw7/Fgfr3/Hdac8/Herpud1/Inava/Kdm2a/Mycbp2/Nhlrc1/Nsmce3/Nxn/Ogt/Otub1/Paxip1/Pias3/Prr7/Pten/Rela/Rpl5/Rps7/Sae1/Sash1/Sirt7/Spry2/Spsb4/Tank/Tnip1/Trib3/Ubr5/Xiap/Zmiz1	38
BP	GO:0038084	vascular endothelial growth factor signaling pathway	10/2520	41/23355	0.0102396164665942	0.0562713468550563	0.0413308155560712	Dll1/Il12b/Nrp2/Prkd1/Ptp4a3/Robo1/Spry2/Tcf4/Tspan12/Vegfc	10
BP	GO:0038179	neurotrophin signaling pathway	10/2520	41/23355	0.0102396164665942	0.0562713468550563	0.0413308155560712	Dok5/Hap1/Ntrk1/Rap1a/Rapgef2/Sh3glb1/Sort1/Spry1/Spry2/Src	10
BP	GO:0045022	early endosome to late endosome transport	10/2520	41/23355	0.0102396164665942	0.0562713468550563	0.0413308155560712	Ezr/Kif16b/Map2k1/Mapk1/Msn/Pik3c3/Sh3glb1/Snx16/Src/Stx8	10
BP	GO:0060603	mammary gland duct morphogenesis	10/2520	41/23355	0.0102396164665942	0.0562713468550563	0.0413308155560712	Ddr1/Etv4/Etv5/Fgfr2/Lrp6/Ntn1/Ptch1/Robo1/Src/Tfap2c	10
BP	GO:0000380	alternative mRNA splicing, via spliceosome	15/2520	73/23355	0.0102832788960075	0.0564599645107769	0.0414693535860793	Celf1/Celf2/Celf4/Hnrnpl/Mbnl2/Nova1/Nova2/Ptbp1/Rbfox2/Rbfox3/Rbm24/Rest/Sfswap/Srsf1/Srsf9	15
BP	GO:0048706	embryonic skeletal system development	25/2520	143/23355	0.0103132982113977	0.0565734008057162	0.0415526715595335	Bmp7/Chst11/Col2a1/Dlg1/Dlk1/Dlx1/Etl4/Ext1/Eya1/Fgfr2/Gli3/Gnas/Mef2c/Mthfd1l/Ndst1/Nipbl/Pbx1/Pcsk5/Slc35d1/Smad3/Sox11/Sulf1/Sulf2/Xylt1/Zeb1	25
BP	GO:0010970	transport along microtubule	28/2520	165/23355	0.0103545781006759	0.0567483450757804	0.0416811666065285	Ap3b1/Ap3b2/Ap3m2/Bloc1s4/Dlg2/Fez1/Hap1/Ift52/Ift81/Kif13a/Kif1a/Kif1b/Klc1/Klc2/Map1b/Map2/Map2k1/Mecp2/Ndel1/Nefl/Pex14/Prkcz/Pura/Rhot1/Rhot2/Sun1/Syne2/Trak1	28
BP	GO:0002573	myeloid leukocyte differentiation	36/2520	225/23355	0.010380474211498	0.0568387378700229	0.0417475593288506	Ap3b1/Atp6ap1/Ccr7/Cebpb/Cited2/Dlk1/Fadd/Fbxw7/Fgfr3/Gab2/Glo1/Gnas/Hhex/Id2/Il12b/Itgb6/Itgb8/Junb/Kitl/L3mbtl3/Mafb/Mef2c/Myc/Nme2/Pias3/Pik3r1/Rb1/Rbpj/Sfrp1/Sh3pxd2a/Sirt1/Src/Tmem178/Tnfsf11/Ubash3b/Zfp36l1	36
BP	GO:0060324	face development	13/2520	60/23355	0.0104783583334524	0.0573227838241809	0.0421030868783066	Arid5b/Cdk2ap1/Chd7/Kat6a/Lrp6/Map2k1/Mapk1/Nipbl/Pax9/Plekha1/Schip1/Ski/Tcf7l2	13
BP	GO:0032103	positive regulation of response to external stimulus	59/2520	405/23355	0.0104890428083142	0.0573293524197645	0.0421079114547153	Abcc1/Alox5ap/Ano6/Arg1/Ccl27a/Ccr4/Ccr7/Cd180/Cdh13/Cebpb/Clnk/Clock/Cxcl12/Cxcr4/Ddt/Ednra/Ets1/Fadd/Fcnb/Fgfr1/Igf1r/Ikbke/Il12b/Lgmn/Lrp1/Lsm14a/Mapk1/Mavs/Mdk/Ndel1/Ntrk3/Optn/P2ry12/Pde5a/Polr3b/Pomc/Ppm1f/Prkd1/Ptn/Pum1/S1pr1/Sash1/Sh2d1a/Smad3/Snai2/Stk39/Stx4a/Swap70/Tgm2/Thbs1/Tiam1/Tlr4/Tnfsf11/Tnip1/Tpbg/Trpv4/Vegfc/Wnk1/Zcchc3	59
BP	GO:1902414	protein localization to cell junction	24/2520	136/23355	0.010532815268334	0.0575165928609566	0.0422454379326133	Actn4/Afdn/Arhgef18/Asic2/Cacng2/Cdk5/Cep112/Clstn1/Dlg1/Dlg2/Fermt2/Gpc6/Heg1/Jam3/Kalrn/Klc1/Lrrtm1/Map2k1/Nectin1/Prkcz/Rap1a/Snap23/Stx4a/Vamp2	24
BP	GO:0051965	positive regulation of synapse assembly	16/2520	80/23355	0.010654037553342	0.0581260442328089	0.0426930746722368	Adgrl2/Asic2/Clstn1/Efna5/Ephb2/Flrt3/Lrrtm1/Lrrtm3/Lrtm1/Ntrk1/Ntrk3/Pik3r1/Slitrk5/St8sia2/Tpbg/Ube2v2	16
BP	GO:0046822	regulation of nucleocytoplasmic transport	22/2520	122/23355	0.0108896205690557	0.0593291692133089	0.0435767595214378	Bag3/Cd36/Cdk1/Cdk5/Cdkn2a/Dmap1/Gli3/Mapk1/Mavs/Mdm2/Nup54/Pik3r1/Prkcd/Prkd1/Ptpn14/Rapgef3/Rbm22/Sirt7/Smo/Tcf7l2/Uaca/Ubr5	22
BP	GO:0045137	development of primary sexual characteristics	38/2520	241/23355	0.0108941898803595	0.0593291692133089	0.0435767595214378	Adamts1/Adgrg1/Ahr/Arid5b/Bcl2l11/Brip1/Cbx2/Ccdc182/Ccnd1/Cebpb/Cftr/Cited2/Dach1/Dach2/Esr2/Fanca/Fancg/Gata4/Kif18a/Kitl/Lfng/Lhcgr/Lhfpl2/Nhlh2/Nrip1/Ntrk1/Nup107/Patz1/Plekha1/Schip1/Sfrp1/Sirt1/Smad4/Sox9/Src/Tbc1d20/Tcf21/Vgf	38
BP	GO:0046395	carboxylic acid catabolic process	33/2520	203/23355	0.0109101706226886	0.059362719544692	0.0436014019484586	Abcd2/Abhd1/Acacb/Acadl/Acsf3/Afmid/Aig1/Arg1/Cyp26b1/Ddah2/Echs1/Etfa/Etfbkmt/Gls2/Got1/Got2/Hadh/Hgd/Kynu/Lonp2/Lpin1/Mfsd2a/Mtrr/Nudt7/Oat/Pah/Pck1/Pck2/Pon1/Ppard/Renbp/Sesn2/Shmt1	33
BP	GO:0030041	actin filament polymerization	31/2520	188/23355	0.0109322748015749	0.0594294974600003	0.0436504497472955	Arhgap18/Bag4/Bin1/Cobl/Cyrib/Diaph2/Diaph3/Dlg1/Evl/Fhod3/Flii/Fmn1/Gmfb/Kank1/Lmod3/Micall2/Mtss1/Nck2/Plekhg2/Ppp1r9a/Prex1/Prkcd/Spire1/Ssh1/Svil/Tmsb4x/Trim27/Twf2/Vasp/Wasf2/Wasf3	31
BP	GO:0090100	positive regulation of transmembrane receptor protein serine/threonine kinase signaling pathway	21/2520	115/23355	0.0110126452689352	0.0598126151399042	0.0439318463558602	Acvr2b/Bmp7/Bmpr1a/Cited2/Foxd1/Gata4/Got1/Hes1/Hes5/Hipk2/Myocd/Notch1/Pelo/Rbpj/Rbpms/Smad4/Sox11/Sulf1/Tgfbr3/Thbs1/Vsir	21
BP	GO:1901617	organic hydroxy compound biosynthetic process	36/2520	226/23355	0.0111002357462309	0.059863920555069	0.0439695297377182	Agk/Cftr/Cited1/Cyb5r1/Cyp2r1/Ddc/Ddt/Dhdds/Ebp/Fgfr4/Got1/Hsd17b3/Insig2/Insm1/Itpkc/Ldhb/Lhcgr/Moxd1/P2ry1/Pck1/Pck2/Plcd1/Pmvk/Prox1/Pth1r/Pts/Rapgef2/Rest/Sc5d/Sirt1/Snai1/Snai2/Srd5a3/Th/Tyr/Zeb2	36
BP	GO:0007568	aging	39/2520	249/23355	0.0111217458877108	0.059863920555069	0.0439695297377182	Adra1a/Akt3/B2m/Bmpr1a/Cdk1/Cdkn1c/Cdkn2a/Ctc1/Id2/Kat6a/Kras/Lncpint/Map2k1/Mapk1/Meg3/Mir125b-1/Mir130a/Mir23a/Mir378b/Mir671/Mirlet7i/Msra/Ncam1/Opa1/Pmp22/Prkcd/Pten/Rbl1/Sirt1/Slc18a2/Slc1a2/Tbx2/Terc/Top2b/Vash1/Wnt1/Ybx1/Zfp277/Zmiz1	39
BP	GO:0001662	behavioral fear response	12/2520	54/23355	0.0111516221916447	0.059863920555069	0.0439695297377182	Ankfn1/Eif4e/Esr2/Fbxl20/Grm7/Kalrn/Mdk/Mecp2/Mef2c/Morc1/Spire1/Usp46	12
BP	GO:0007019	microtubule depolymerization	12/2520	54/23355	0.0111516221916447	0.059863920555069	0.0439695297377182	Arhgef2/Gas2l1/Kif18a/Kif18b/Kif2b/Kif2c/Map1b/Map2/Nav3/Nckap5/Tpx2/Trpv4	12
BP	GO:0046834	lipid phosphorylation	12/2520	54/23355	0.0111516221916447	0.059863920555069	0.0439695297377182	Agk/Dgkh/Efr3b/Impa2/Itpkc/Pik3c2b/Pik3c3/Pik3r1/Pik3r3/Socs1/Socs3/Socs7	12
BP	GO:0043967	histone H4 acetylation	14/2520	67/23355	0.0111528241560772	0.059863920555069	0.0439695297377182	Actl6a/Auts2/Bend3/Dmap1/Jade1/Kat2a/Kat8/Morf4l1/Msl1/Naa40/Ogt/Sirt1/Smarcb1/Taf7	14
BP	GO:0003181	atrioventricular valve morphogenesis	7/2520	24/23355	0.0111607342374794	0.059863920555069	0.0439695297377182	Bmpr1a/Gata4/Hey2/Mdm2/Notch1/Slit3/Smad4	7
BP	GO:0008090	retrograde axonal transport	7/2520	24/23355	0.0111607342374794	0.059863920555069	0.0439695297377182	Dlg2/Hap1/Kif1a/Kif1b/Mecp2/Ndel1/Nefl	7
BP	GO:0010842	retina layer formation	7/2520	24/23355	0.0111607342374794	0.059863920555069	0.0439695297377182	Arl6/Fat3/Fjx1/Foxn4/Hipk2/Prom1/Tspan12	7
BP	GO:0021544	subpallium development	7/2520	24/23355	0.0111607342374794	0.059863920555069	0.0439695297377182	Ascl1/Bbs2/Dlx1/Gli3/Rarb/Slitrk5/Zswim6	7
BP	GO:0030903	notochord development	7/2520	24/23355	0.0111607342374794	0.059863920555069	0.0439695297377182	Cobl/Col13a1/Col2a1/Gli1/Sox9/Tead1/Tead2	7
BP	GO:0048025	negative regulation of mRNA splicing, via spliceosome	7/2520	24/23355	0.0111607342374794	0.059863920555069	0.0439695297377182	Celf4/Hnrnpa2b1/Hnrnpl/Pcbp4/Ptbp1/Sfswap/Srsf9	7
BP	GO:0060972	left/right pattern formation	7/2520	24/23355	0.0111607342374794	0.059863920555069	0.0439695297377182	Cited2/Dll1/Dpcd/Invs/Notch1/Smo/Snai1	7
BP	GO:0090335	regulation of brown fat cell differentiation	7/2520	24/23355	0.0111607342374794	0.059863920555069	0.0439695297377182	Bmp7/Fto/Mecom/Rreb1/Sirt1/Sox13/Trpv4	7
BP	GO:0032412	regulation of ion transmembrane transporter activity	41/2520	265/23355	0.011522120014818	0.061747531462389	0.0453530255902411	Akap6/Ank2/Ank3/Asic2/Atp1b2/Cacna2d1/Cacnb1/Cacnb2/Cacnb3/Cacng2/Casq2/Cdk5/Cftr/Chrna4/Crhr1/Dapk1/Dlg1/Dmd/Ephb2/Fgf12/Fxyd2/Gsg1l/Hap1/Htr3b/Itgb1/Kcnj1/Kcnq1/Mef2c/Mink1/Mtnr1b/Nedd4l/Pde4b/Pten/Ptpn3/Rapgef3/Sri/Stk39/Tcaf2/Vamp2/Wnk1/Wnk2	41
BP	GO:0051090	regulation of DNA-binding transcription factor activity	60/2520	415/23355	0.011559184546983	0.0618912936993024	0.0454586177046985	Abra/Arhgef2/Arid5b/Cd36/Cdkn2a/Cflar/Clock/Csrp3/Cth/Cyp1b1/Ddrgk1/E130311K13Rik/Epha5/Erbin/Esr2/Fanca/Foxa1/Hes1/Hipk2/Id1/Id2/Igf1r/Irak1/Kat6a/Kras/Lrp6/Lrp8/Map2k5/Mapk1/Mavs/Myocd/Neurog1/Nr1h4/Ntrk1/Pbx1/Pex14/Plpp3/Prkcz/Prkd1/Prox1/Psma6/Ptch1/Pten/Rela/Rtkn2/Sirt1/Slco3a1/Smarcb1/Smo/Sri/Tcf7l2/Tgfbr3/Tlr4/Tnfsf11/Trim27/Trim32/Trim68/Trim8/Usp7/Wnt1	60
BP	GO:2001021	negative regulation of response to DNA damage stimulus	15/2520	74/23355	0.0116448843563297	0.0622949787026663	0.0457551208337202	Cxcl12/Ercc6/Mdm2/Otub1/Pcbp4/Rmi2/Sirt1/Smchd1/Snai1/Snai2/Trim32/Ubr5/Usp47/Xrcc4/Zfp385a	15
BP	GO:0010952	positive regulation of peptidase activity	29/2520	174/23355	0.0117220678795842	0.0626524317701916	0.0460176670073864	Antxr1/Bcl2l11/Bok/Ccn2/Cdkn2a/Cflar/Cldn4/Col4a3/Dapk1/Ddrgk1/F2r/Fadd/Lgmn/Myc/Ncstn/Ndufa13/Ppm1f/Prr7/Rcn3/Rest/Ret/Robo1/Sirt1/Smad3/St18/Tank/Tfap4/Uaca/Vsir	29
BP	GO:0019319	hexose biosynthetic process	16/2520	81/23355	0.0119823752067841	0.0639871538206801	0.0469980087615913	Foxo1/Gnmt/Gpd2/Kat2a/Maea/Ogt/Pck1/Pck2/Ranbp2/Sesn2/Sirt1/Sirt7/Slc39a14/Sord/Tcf7l2/Usp7	16
BP	GO:0021575	hindbrain morphogenesis	13/2520	61/23355	0.0120347393670241	0.0641534386892954	0.0471201435534279	Atxn2/Cdk5/Dll1/Gli1/Hes1/Lmx1b/Lrp6/Map2k1/Prox1/Psap/Rora/Smo/Wnt1	13
BP	GO:0042698	ovulation cycle	13/2520	61/23355	0.0120347393670241	0.0641534386892954	0.0471201435534279	Adamts1/Chrna7/Esr2/Igf1r/Lhcgr/Mdk/Nhlh2/Nrip1/Plekha1/Ptn/Schip1/Sirt1/Src	13
BP	GO:0001759	organ induction	8/2520	30/23355	0.0120797675911121	0.0642235664804511	0.0471716518069815	Fgfr1/Fgfr4/Frs2/Rbpj/Robo1/Robo2/Spry1/Wnt2b	8
BP	GO:0045589	regulation of regulatory T cell differentiation	8/2520	30/23355	0.0120797675911121	0.0642235664804511	0.0471716518069815	Btn2a2/Dicer1/Fanca/Irf1/Kat2a/Mdk/Socs1/Vsir	8
BP	GO:0060317	cardiac epithelial to mesenchymal transition	8/2520	30/23355	0.0120797675911121	0.0642235664804511	0.0471716518069815	Hey2/Jag1/Notch1/Rbpj/Smad4/Snai1/Snai2/Tgfbr3	8
BP	GO:0090175	regulation of establishment of planar polarity	10/2520	42/23355	0.0121709091553021	0.0645378472314047	0.0474024882890714	Celsr1/Celsr3/Dact1/Dvl3/Fzd3/Lrp6/Mllt3/Sapcd2/Sfrp1/Vangl2	10
BP	GO:0110110	positive regulation of animal organ morphogenesis	10/2520	42/23355	0.0121709091553021	0.0645378472314047	0.0474024882890714	Ednra/Fgfr1/Fgfr4/Frs2/Rbpj/Robo1/Robo2/Sox9/Spry1/Wnt2b	10
BP	GO:2000772	regulation of cellular senescence	10/2520	42/23355	0.0121709091553021	0.0645378472314047	0.0474024882890714	Akt3/B2m/Bmpr1a/Cdkn2a/Kras/Rbl1/Sirt1/Vash1/Ybx1/Zfp277	10
BP	GO:0007005	mitochondrion organization	69/2520	489/23355	0.0123025813051875	0.0648827256650038	0.0476557985033279	Agk/Akt3/Ap3b1/Bag3/Bag4/Bcl2l11/Bmf/Bnip3/Bok/Cdk5/Cdkn2a/Cep89/Chchd6/Cluh/Cox7a2l/Cyrib/Dap3/Ddhd1/Dmac1/Dnajc19/Dnlz/Eya2/Fancg/Fbxw7/Fez1/Fmc1/Fxn/Ggct/Hap1/Kat2a/Lpin1/Lyrm7/Map1lc3b/Mff/Mrpl15/Mtx2/Mtx3/Mx2/Myc/Ndufa13/Ndufb9/Ndufc1/Ndufs5/Ogt/Opa1/Optn/Pmpcb/Ptcd2/Rab29/Rcc1l/Rhot1/Rhot2/Sco1/Sdhaf3/Sesn2/Sh3glb1/Sirt7/Slc22a5/Spire1/Ssbp1/Them4/Timm50/Timm8a1/Tmem14a/Tmem70/Tomm34/Tomm7/…	69
BP	GO:0007350	blastoderm segmentation	6/2520	19/23355	0.0123110812800264	0.0648827256650038	0.0476557985033279	Frs2/Neurog1/Nrp2/Sema3f/Tcf7l1/Tifab	6
BP	GO:0033623	regulation of integrin activation	6/2520	19/23355	0.0123110812800264	0.0648827256650038	0.0476557985033279	Fermt2/Jam3/P2ry12/Pcsk5/Rasip1/Skap1	6
BP	GO:0048484	enteric nervous system development	6/2520	19/23355	0.0123110812800264	0.0648827256650038	0.0476557985033279	Ascl1/Ednra/Ednrb/Isx/Kif26a/Ret	6
BP	GO:0060123	regulation of growth hormone secretion	6/2520	19/23355	0.0123110812800264	0.0648827256650038	0.0476557985033279	Arhgef7/Chd7/Ghrh/Itsn1/Kalrn/Sirt1	6
BP	GO:0060221	retinal rod cell differentiation	6/2520	19/23355	0.0123110812800264	0.0648827256650038	0.0476557985033279	Alms1/Casz1/Miat/Ptn/Rorb/Sox9	6
BP	GO:2000641	regulation of early endosome to late endosome transport	6/2520	19/23355	0.0123110812800264	0.0648827256650038	0.0476557985033279	Ezr/Map2k1/Mapk1/Msn/Sh3glb1/Src	6
BP	GO:0010719	negative regulation of epithelial to mesenchymal transition	9/2520	36/23355	0.0123378031795477	0.0649103744302574	0.0476761062812809	Foxa1/Pten/Sfrp1/Spred1/Spred2/Spry1/Spry2/Tgfbr3/Vasn	9
BP	GO:0051567	histone H3-K9 methylation	9/2520	36/23355	0.0123378031795477	0.0649103744302574	0.0476761062812809	Baz2a/Bend3/Dnmt1/Mecp2/Myb/Prdm8/Setdb1/Sirt1/Smarcb1	9
BP	GO:0051250	negative regulation of lymphocyte activation	27/2520	160/23355	0.012513194151706	0.0655581122226168	0.0481518640642545	Arg1/Btn1a1/Btn2a2/Cd300a/Cdkn2a/Cebpb/Clnk/Dlg1/Gli3/Hmgb3/Id2/Il20rb/Il4ra/Irf1/Mdk/Nrarp/Pag1/Pde5a/Prdm1/Rhbdd3/Sfrp1/Socs1/Sox11/Tmem131l/Vsir/Zc3h8/Zfp608	27
BP	GO:0009743	response to carbohydrate	33/2520	205/23355	0.0125467635789984	0.0655581122226168	0.0481518640642545	Acvr2b/Brsk2/C2cd2l/Casp6/Cftr/Efna5/Eif2b3/Epha5/Gpam/Hnf1b/Igf1r/Lrp1/Mir130a/Myt1/Nr1h4/Ogt/Pck1/Pck2/Ppard/Rab11fip5/Sesn2/Sirt1/Slc39a14/Smad4/Smarcb1/Sri/Stx4a/Stxbp4/Tcf7l2/Thbs1/Tiam1/Vamp2/Zfp36l1	33
BP	GO:0001865	NK T cell differentiation	5/2520	14/23355	0.0126452868240813	0.0655581122226168	0.0481518640642545	Ap3b1/Prdm1/Psap/Tox/Zbtb16	5
BP	GO:0010882	regulation of cardiac muscle contraction by calcium ion signaling	5/2520	14/23355	0.0126452868240813	0.0655581122226168	0.0481518640642545	Ank2/Atp2a2/Casq2/Dmd/Tmem38b	5
BP	GO:0030206	chondroitin sulfate biosynthetic process	5/2520	14/23355	0.0126452868240813	0.0655581122226168	0.0481518640642545	Chst11/Chsy1/Csgalnact2/Slc35d1/Xylt1	5
BP	GO:0032253	dense core granule localization	5/2520	14/23355	0.0126452868240813	0.0655581122226168	0.0481518640642545	Eipr1/Kif1a/Kif1b/Map2/Mecp2	5
BP	GO:0038065	collagen-activated signaling pathway	5/2520	14/23355	0.0126452868240813	0.0655581122226168	0.0481518640642545	Col4a2/Col4a3/Ddr1/Otol1/Ubash3b	5
BP	GO:0042532	negative regulation of tyrosine phosphorylation of STAT protein	5/2520	14/23355	0.0126452868240813	0.0655581122226168	0.0481518640642545	Ggnbp2/Inpp5f/Irf1/Socs1/Socs3	5
BP	GO:0045176	apical protein localization	5/2520	14/23355	0.0126452868240813	0.0655581122226168	0.0481518640642545	Celsr1/Insc/Jam3/Rab14/Vangl2	5
BP	GO:0046479	glycosphingolipid catabolic process	5/2520	14/23355	0.0126452868240813	0.0655581122226168	0.0481518640642545	Hexb/Neu3/Neu4/Prkcd/Psap	5
BP	GO:0046500	S-adenosylmethionine metabolic process	5/2520	14/23355	0.0126452868240813	0.0655581122226168	0.0481518640642545	Ahcyl2/Dnmt1/Gnmt/Mat2b/Mtrr	5
BP	GO:0048096	chromatin-mediated maintenance of transcription	5/2520	14/23355	0.0126452868240813	0.0655581122226168	0.0481518640642545	Chek1/Elof1/Sertad1/Sertad2/Zmiz1	5
BP	GO:0070365	hepatocyte differentiation	5/2520	14/23355	0.0126452868240813	0.0655581122226168	0.0481518640642545	Hhex/Pck1/Pck2/Prox1/Wnt1	5
BP	GO:0071340	skeletal muscle acetylcholine-gated channel clustering	5/2520	14/23355	0.0126452868240813	0.0655581122226168	0.0481518640642545	Etv5/Fzd9/Lrp4/Ptn/Sorbs2	5
BP	GO:0090179	planar cell polarity pathway involved in neural tube closure	5/2520	14/23355	0.0126452868240813	0.0655581122226168	0.0481518640642545	Celsr1/Dvl3/Lrp6/Sfrp1/Vangl2	5
BP	GO:1901201	regulation of extracellular matrix assembly	5/2520	14/23355	0.0126452868240813	0.0655581122226168	0.0481518640642545	Antxr1/Notch1/Phldb2/Smad3/Sox9	5
BP	GO:1901950	dense core granule transport	5/2520	14/23355	0.0126452868240813	0.0655581122226168	0.0481518640642545	Eipr1/Kif1a/Kif1b/Map2/Mecp2	5
BP	GO:0006644	phospholipid metabolic process	52/2520	353/23355	0.0126678386010988	0.0656187526509358	0.048196403932201	Abhd12b/Agpat4/Agpat5/Dgkh/Dhdds/Dnajc19/Dolk/Efr3b/Gpam/Gpcpd1/Hexb/Impa2/Inpp5f/Itpkc/Lpcat1/Lpin1/Mecp2/Mfsd2a/Mtmr3/Nr1h3/Nr1h4/Pgap1/Pigl/Pigs/Pigt/Pik3c2b/Pik3c3/Pik3r1/Pik3r3/Pitpnc1/Plb1/Plbd2/Plcd1/Plpp1/Plpp2/Plpp3/Pmvk/Pnpla6/Pon1/Ppard/Prdx6/Prkcd/Ptdss2/Pten/Serac1/Serinc1/Serinc2/Sh3glb1/Socs1/Socs3/Socs7/Tmem38b	52
BP	GO:0034248	regulation of cellular amide metabolic process	59/2520	409/23355	0.0127334439958776	0.065902113831404	0.0484045302583017	Ago3/Akap6/Barhl2/Bin1/Caprin1/Caprin2/Cdk5rap1/Celf1/Chrna7/Cyp1b1/Dapk1/Dph5/Eef2/Eif4e/Eif4e3/Eif4ebp1/Elavl4/Enc1/Fastkd2/Fech/Fto/Gemin5/Grb7/Hap1/Hnrnpl/Igf2bp1/Igfbp5/Klhl25/Lrrtm3/Lsm14a/Mapk1/Nck2/Nr1h4/Ogfod1/Paip2b/Polr2d/Prkcd/Prr16/Pstk/Ptbp1/Pum1/Rbm24/Rcc1l/Rela/Rpl5/Rplp1/Rps23rg1/Rtn3/Sesn2/Shmt1/Spon1/Thbs1/Tmed2/Trim71/Vim/Ythdf1/Zfp36l1/Zfp385a/Zfp598	59
BP	GO:0045765	regulation of angiogenesis	45/2520	298/23355	0.0128311958187666	0.0663512221765989	0.0487343964374027	Adam12/Adamts1/Akt3/Angpt2/Bmper/Btg1/Cd36/Chrna7/Col4a2/Col4a3/Cxcr4/Cyp1b1/Dll1/Ets1/Gata4/Hhex/Hhip/Hipk2/Htatip2/Id1/Itgb1/Itgb8/Krit1/Mdk/Mecp2/Mir23a/Ntrk1/Pdpk1/Prkd1/Ptn/Rapgef3/Reck/Rnh1/Sash1/Serpinf1/Sirt1/Spred1/Spry2/Stard13/Sulf1/Tcf4/Thbs1/Tspan12/Vash1/Vegfc	45
BP	GO:0002209	behavioral defense response	12/2520	55/23355	0.0128992880693157	0.0665325907670764	0.0488676100919469	Ankfn1/Eif4e/Esr2/Fbxl20/Grm7/Kalrn/Mdk/Mecp2/Mef2c/Morc1/Spire1/Usp46	12
BP	GO:0045604	regulation of epidermal cell differentiation	12/2520	55/23355	0.0128992880693157	0.0665325907670764	0.0488676100919469	Atoh1/Dll1/Etv4/Hes1/Hes5/Hey2/Macroh2a1/Nme2/Notch1/Ptch1/Ptch2/Zfp36l1	12
BP	GO:0070828	heterochromatin organization	12/2520	55/23355	0.0128992880693157	0.0665325907670764	0.0488676100919469	Atf7ip/Baz2a/Bend3/Cdkn2a/Dicer1/Dnmt1/Mecom/Setdb1/Sirt1/Smchd1/Snai1/Znfx1	12
BP	GO:0060491	regulation of cell projection assembly	32/2520	198/23355	0.013056909500525	0.0672881653287927	0.0494225730454656	Auts2/Ccr7/Cep135/Cobl/Dpysl3/Dzip1/Evl/Gpm6a/Hap1/Kank1/Kctd17/Klhl41/Limk2/Map4/Myo10/Myo3a/Ndel1/P2ry12/Pik3r1/Plekhm1/Ppp1r9a/Prkcd/Rap1gap/Septin7/Septin9/Src/Syne2/Tbc1d30/Twf2/Wasf2/Wnt1/Zmynd8	32
BP	GO:0002040	sprouting angiogenesis	22/2520	124/23355	0.0130863805438834	0.0673825982860096	0.0494919332324041	Akt3/Bmper/Cdh13/Dll1/Dll4/Efnb2/Ephb4/Fbxw7/Il12b/Itgb1/Map2k5/Notch1/Nrarp/Parva/Pdpk1/Pik3r3/Reck/Robo1/Spred1/Stard13/Thbs1/Vegfc	22
BP	GO:0006626	protein targeting to mitochondrion	15/2520	75/23355	0.0131435062033511	0.0676191446802188	0.0496656745045776	Agk/Bag3/Bag4/Cdkn2a/Dnajc19/Dnlz/Fbxw7/Mff/Ndufa13/Pmpcb/Timm50/Timm8a1/Tomm34/Tomm7/Ywhaz	15
BP	GO:0051495	positive regulation of cytoskeleton organization	35/2520	221/23355	0.0132148553224065	0.0679284017210438	0.0498928211152084	Bag4/Bin1/Ccl27a/Ccn2/Cdk5rap2/Dlg1/Evl/Fermt2/Fmn1/Gmfb/Id1/Katnbl1/Limch1/Lmod3/Map1b/Mecp2/Mtss1/Nav3/Nck2/Nes/Nin/Ntrk3/Ppm1f/Prox1/Psrc1/Rapgef3/S100a10/Smad3/Spire1/Swap70/Trim27/Trpv4/Vasp/Wasf2/Wasf3	35
BP	GO:0002791	regulation of peptide secretion	50/2520	338/23355	0.013249277299286	0.0680474777180829	0.0499802814008748	Apln/Arhgef7/Brsk2/C2cd2l/Cftr/Chd7/Clock/Efna5/Eipr1/Epha5/Ezr/F2r/Frmd4a/Ghrh/Hadh/Idh2/Il12b/Itsn1/Kalrn/Kcnq1/Lrp1/Mir130a/Mtnr1b/Myt1/Nkx6-1/Nr1h3/Nr1h4/Pax6/Pax8/Pck2/Pik3c3/Ppard/Ptbp1/Rab11fip5/Rab8b/Rest/Rhbdd3/Sfrp1/Sirt1/Sri/Stx4a/Stxbp4/Stxbp5/Stxbp5l/Tcf7l2/Tiam1/Tlr4/Tm7sf3/Tnfsf11/Vegfc	50
BP	GO:0006914	autophagy	61/2520	426/23355	0.0132928456163819	0.0681554298142737	0.0500595712779777	Adra1a/Atf6/Atg4c/Bag3/Bcl2l11/Bmf/Bnip3/Bok/Cdkn2a/Dapk1/Ddrgk1/Epg5/Fbxw7/Fez1/Fez2/Fnbp1l/Foxo1/Gata4/Gpsm1/Gramd1a/Hap1/Ilrun/Irf8/Kat8/Lmx1b/Lzts1/Map1lc3b/Map2k1/Map3k7/Mtcl1/Mtmr3/Nhlrc1/Nrbf2/Optn/Pik3c2b/Pik3c3/Plekhm1/Plk3/Pmp22/Prkd1/Qsox1/Rasip1/Rraga/Rragd/Sesn2/Sh3bp4/Sh3glb1/Sirt1/Smcr8/Tomm7/Trib3/Trim27/Trim65/Trim68/Trim8/Ubxn6/Usp13/Vps18/Vps33a/Vti1a/Wac	61
BP	GO:0061919	process utilizing autophagic mechanism	61/2520	426/23355	0.0132928456163819	0.0681554298142737	0.0500595712779777	Adra1a/Atf6/Atg4c/Bag3/Bcl2l11/Bmf/Bnip3/Bok/Cdkn2a/Dapk1/Ddrgk1/Epg5/Fbxw7/Fez1/Fez2/Fnbp1l/Foxo1/Gata4/Gpsm1/Gramd1a/Hap1/Ilrun/Irf8/Kat8/Lmx1b/Lzts1/Map1lc3b/Map2k1/Map3k7/Mtcl1/Mtmr3/Nhlrc1/Nrbf2/Optn/Pik3c2b/Pik3c3/Plekhm1/Plk3/Pmp22/Prkd1/Qsox1/Rasip1/Rraga/Rragd/Sesn2/Sh3bp4/Sh3glb1/Sirt1/Smcr8/Tomm7/Trib3/Trim27/Trim65/Trim68/Trim8/Ubxn6/Usp13/Vps18/Vps33a/Vti1a/Wac	61
BP	GO:0031098	stress-activated protein kinase signaling cascade	39/2520	252/23355	0.0134027631390855	0.0686607654031965	0.0504307358792709	Ccn2/Ccr7/Dact1/Dixdc1/Dlg1/Ercc6/Ern2/Ezr/Fgd4/Fgf12/Fgfr3/Foxo1/Gadd45g/Hipk2/Igf1r/Inava/Irak1/Klhl31/Map2k1/Map2k4/Map3k7/Map3k9/Mapk1/Mapkapk2/Mecom/Mink1/Rell1/Sash1/Sfrp1/Sh3rf1/Sh3rf3/Spag9/Tlr4/Tnfrsf19/Tnfsf11/Traf4/Trpv4/Ulk4/Zfp36l1	39
BP	GO:0040029	regulation of gene expression, epigenetic	27/2520	161/23355	0.0135330499636336	0.0692695063760924	0.0508778508370306	Cdyl/Chek1/Dot1l/Dpy30/Elof1/Ftx/H1f1/H1f4/H1f5/H2al1j/Kcnq1/Kcnq1ot1/Kmt2d/Lhx2/Macroh2a1/Mecp2/Morc1/Morf4l1/Sertad1/Sertad2/Sirt1/Smchd1/Tfap2c/Trim27/Uty/Zfp57/Zmiz1	27
BP	GO:0042475	odontogenesis of dentin-containing tooth	17/2520	89/23355	0.0135960177346181	0.0694671192363056	0.0510229957666165	Acvr2b/Bcl2l11/Bmp7/Bmpr1a/Dicer1/Dll1/Dlx1/Eda/Gli3/Itgb6/Lama5/Lrp4/Lrp6/Nectin1/Smo/Tcf7l2/Wdr72	17
BP	GO:0010506	regulation of autophagy	40/2520	260/23355	0.0136061322044311	0.0694671192363056	0.0510229957666165	Adra1a/Atf6/Bag3/Bcl2l11/Bmf/Bnip3/Bok/Dapk1/Fbxw7/Fez1/Fez2/Foxo1/Gata4/Gpsm1/Kat8/Lmx1b/Lzts1/Map2k1/Map3k7/Mtcl1/Mtmr3/Optn/Plk3/Prkd1/Qsox1/Rasip1/Rraga/Rragd/Sesn2/Sh3bp4/Sh3glb1/Sirt1/Smcr8/Trib3/Trim27/Trim65/Trim68/Trim8/Usp13/Wac	40
BP	GO:0051091	positive regulation of DNA-binding transcription factor activity	40/2520	260/23355	0.0136061322044311	0.0694671192363056	0.0510229957666165	Abra/Arhgef2/Arid5b/Cd36/Cdkn2a/Cflar/Clock/Csrp3/Cth/Ddrgk1/Epha5/Esr2/Foxa1/Hipk2/Irak1/Kras/Lrp6/Lrp8/Mavs/Myocd/Neurog1/Ntrk1/Plpp3/Prkcz/Prkd1/Psma6/Pten/Rela/Rtkn2/Slco3a1/Smarcb1/Smo/Tgfbr3/Tlr4/Tnfsf11/Trim27/Trim32/Trim68/Trim8/Wnt1	40
BP	GO:0045638	negative regulation of myeloid cell differentiation	18/2520	96/23355	0.0136439255578597	0.0695572447477031	0.0510891921720102	Dll1/Fbxw7/Gas2l1/Hmgb3/Klf13/Leo1/Mafb/Meis1/Meis2/Myc/Nme2/Pias3/Pik3r1/Sfrp1/Tmem178/Ubash3b/Zbtb16/Zfp36l1	18
BP	GO:1904375	regulation of protein localization to cell periphery	24/2520	139/23355	0.0136467977288298	0.0695572447477031	0.0510891921720102	Cacng2/Cdk5/Csrp3/Dlg1/Epha3/Ephb2/Ezr/Gnai1/Gpc6/Itgb1/Kalrn/Lrp1/Lyplal1/Map2k1/Nhlrc1/Pdpk1/Pik3r1/Pkdcc/Ppfia1/Prkcz/Rap1a/Sapcd2/Stx4a/Stx8	24
BP	GO:0071384	cellular response to corticosteroid stimulus	11/2520	49/23355	0.0136998764829189	0.0697102300835395	0.0512015585725253	Eif4e/Eif4ebp1/Fbxo32/Mir21a/Pck1/Pck2/Rest/Sstr2/Sstr4/Tfap4/Zfp36l1	11
BP	GO:0090659	walking behavior	11/2520	49/23355	0.0136998764829189	0.0697102300835395	0.0512015585725253	Chd7/Cntn2/Efnb3/Fxn/Glra1/Hipk2/Kcnj10/Pmp22/Psap/Scn1a/Scn8a	11
BP	GO:0051058	negative regulation of small GTPase mediated signal transduction	13/2520	62/23355	0.0137637490666719	0.0699763356669736	0.0513970108124669	Adra1a/Arhgap12/Arhgap42/Cyrib/Ephb2/Heg1/Itgb1/Kank1/Rasa2/Rasip1/Spry1/Spry2/Spry4	13
BP	GO:0046777	protein autophosphorylation	37/2520	237/23355	0.0137770441340431	0.0699850687313365	0.0514034251723961	Cdk5/Dapk1/Ddr1/Epha7/Ephb4/Fgfr1/Fgfr2/Fgfr3/Fgfr4/Htatip2/Igf1r/Irak1/Map3k9/Mapkapk2/Melk/Mink1/Myo3a/Nek6/Nme2/Ntrk1/Obscn/Peak1/Ppp2r5c/Prkcd/Prkd1/Prkx/Rad50/Sik2/Src/Stk33/Stk39/Vegfc/Vrk1/Vrk2/Wnk1/Wnk2/Yes1	37
BP	GO:0048872	homeostasis of number of cells	52/2520	355/23355	0.0140308257175192	0.0712143924957209	0.0523063528008273	Adar/Adgrg1/Afdn/Ahr/Akt3/Ap3b1/Armcx1/Atxn2/B2m/Bcl2l11/Ccr4/Ccr7/Cdh2/Cited2/Col14a1/Ets1/Ext1/F2r/Fadd/Fech/Gas2l1/Gpam/Id2/Il20rb/Jam3/Kitl/Klf13/Kras/L3mbtl3/Lgr4/Maea/Mafb/Mecom/Mef2c/Myb/Ncstn/Notch1/Pde4b/Rac3/Rb1/Rbfox2/Rps24/Sh2b2/Smarca2/Smo/Sox6/Sox9/Tgfbr3/Tsc22d3/Zbtb18/Zc3h8/Zfp36l1	52
BP	GO:0022010	central nervous system myelination	7/2520	25/23355	0.0140875168023655	0.0712208979170199	0.0523111309762727	Cntn2/Fgfr3/Hes5/Kcnj10/Ncstn/Pten/Ulk4	7
BP	GO:0032291	axon ensheathment in central nervous system	7/2520	25/23355	0.0140875168023655	0.0712208979170199	0.0523111309762727	Cntn2/Fgfr3/Hes5/Kcnj10/Ncstn/Pten/Ulk4	7
BP	GO:1902230	negative regulation of intrinsic apoptotic signaling pathway in response to DNA damage	7/2520	25/23355	0.0140875168023655	0.0712208979170199	0.0523111309762727	Cxcl12/Sirt1/Snai1/Snai2/Trim32/Usp47/Zfp385a	7
BP	GO:2000737	negative regulation of stem cell differentiation	7/2520	25/23355	0.0140875168023655	0.0712208979170199	0.0523111309762727	Esrrb/Hes1/Hes5/Jag1/Nelfb/Notch1/Rest	7
BP	GO:0045637	regulation of myeloid cell differentiation	35/2520	222/23355	0.0141070496870177	0.0712208979170199	0.0523111309762727	Atp6ap1/B2m/Cebpb/Dlk1/Dll1/Ets1/Fadd/Fbxw7/Fgfr3/Gas2l1/Gnas/Hmgb3/Id2/Il12b/Jag1/Kitl/Klf13/Leo1/Mafb/Mef2c/Meis1/Meis2/Mturn/Myc/Nme2/Pias3/Pik3r1/Rb1/Rbfox2/Sfrp1/Tmem178/Tnfsf11/Ubash3b/Zbtb16/Zfp36l1	35
BP	GO:0048545	response to steroid hormone	35/2520	222/23355	0.0141070496870177	0.0712208979170199	0.0523111309762727	Bche/Bmp7/Clock/Cpn1/Ddrgk1/Eif4e/Eif4ebp1/Esr2/Fbxo32/Foxa1/Kmt2d/Map2k1/Mir21a/Ncor2/Nr1h3/Pappa/Pck1/Pck2/Pik3r1/Rbfox2/Rest/Sfrp1/Sirt1/Src/Sstr2/Sstr4/Taf7/Tcf21/Tfap4/Trim68/Ubr5/Uri1/Vps18/Zfp36l1/Zmiz1	35
BP	GO:0000819	sister chromatid segregation	30/2520	184/23355	0.0141145799345889	0.0712208979170199	0.0523111309762727	Anapc11/Anapc7/Aurkb/Bub1b/Cdk5rap2/Ddx11/Dync1li1/Fbxw7/Gen1/Hdac8/Kif18a/Kif18b/Kif2c/Macroh2a1/Mad2l1bp/Ncaph2/Nek6/Nipbl/Nsl1/Nuf2/Prc1/Psrc1/Rb1/Rmi2/Smc1a/Spdl1/Stag2/Tex14/Tnks/Top2b	30
BP	GO:0046854	phosphatidylinositol phosphorylation	10/2520	43/23355	0.0143642758888244	0.0721795908129209	0.053015282582195	Efr3b/Impa2/Itpkc/Pik3c2b/Pik3c3/Pik3r1/Pik3r3/Socs1/Socs3/Socs7	10
BP	GO:0097484	dendrite extension	10/2520	43/23355	0.0143642758888244	0.0721795908129209	0.053015282582195	Afdn/Auts2/Cxcr4/Mecp2/Nedd4l/Rims2/Rnf157/Sh3glb1/Spag9/Syt17	10
BP	GO:0098927	vesicle-mediated transport between endosomal compartments	10/2520	43/23355	0.0143642758888244	0.0721795908129209	0.053015282582195	Ezr/Kif16b/Map2k1/Mapk1/Msn/Pik3c3/Sh3glb1/Snx16/Src/Stx8	10
BP	GO:1901381	positive regulation of potassium ion transmembrane transport	10/2520	43/23355	0.0143642758888244	0.0721795908129209	0.053015282582195	Akap6/Ank2/Ano6/Atp1b2/Kcnh2/Kcnj2/Kcnq1/Rapgef3/Wnk1/Wnk2	10
BP	GO:1902742	apoptotic process involved in development	10/2520	43/23355	0.0143642758888244	0.0721795908129209	0.053015282582195	Bcl2l11/Bmp7/Cdkn2a/Chek1/Hnf1b/Notch1/Pax8/Tgfbr3/Xkr6/Xkr8	10
BP	GO:0046847	filopodium assembly	14/2520	69/23355	0.0143792112592719	0.0721946279587199	0.0530263272351888	Arhgef4/Ccr7/Dpysl3/Ezr/Fgd2/Fgd4/Gpm6a/Myo10/Myo3a/Pik3r1/Ppp1r9a/Prkcd/Srgap2/Zmynd8	14
BP	GO:0001832	blastocyst growth	8/2520	31/23355	0.0147772510725179	0.073574205840507	0.0540396152079158	Chek1/Dicer1/Esrrb/Gins1/Ndel1/Pelo/Rtf1/Setdb1	8
BP	GO:0033137	negative regulation of peptidyl-serine phosphorylation	8/2520	31/23355	0.0147772510725179	0.073574205840507	0.0540396152079158	Dmd/Ggnbp2/Inpp5f/Nck2/Ogt/Paqr3/Ppm1f/Pten	8
BP	GO:0043276	anoikis	8/2520	31/23355	0.0147772510725179	0.073574205840507	0.0540396152079158	Bmf/E2f1/Itgb1/Map3k7/Notch1/Snai2/Src/Tle1	8
BP	GO:0086010	membrane depolarization during action potential	8/2520	31/23355	0.0147772510725179	0.073574205840507	0.0540396152079158	Ank3/Cacna2d1/Cacnb2/Hcn4/Kcnh2/Ptpn3/Scn1a/Scn8a	8
BP	GO:0002053	positive regulation of mesenchymal cell proliferation	9/2520	37/23355	0.0147808885596814	0.073574205840507	0.0540396152079158	Bmpr1a/Fgfr1/Fgfr2/Foxp1/Foxp2/Lrp6/Myc/Smo/Sox9	9
BP	GO:0007435	salivary gland morphogenesis	9/2520	37/23355	0.0147808885596814	0.073574205840507	0.0540396152079158	Bmp7/Eda/Fgfr1/Fgfr2/Lama5/Pax6/Sema3c/Snai2/Tgm2	9
BP	GO:0016233	telomere capping	9/2520	37/23355	0.0147808885596814	0.073574205840507	0.0540396152079158	Aurkb/Dclre1b/Hnrnpa2b1/Mapk1/Nek7/Rad50/Stn1/Tnks/Xrcc4	9
BP	GO:0060071	Wnt signaling pathway, planar cell polarity pathway	9/2520	37/23355	0.0147808885596814	0.073574205840507	0.0540396152079158	Celsr1/Celsr3/Dact1/Dvl3/Fzd3/Lrp6/Mllt3/Sfrp1/Vangl2	9
BP	GO:0042306	regulation of protein import into nucleus	15/2520	76/23355	0.0147878080492966	0.073574205840507	0.0540396152079158	Bag3/Cd36/Cdk1/Dmap1/Gli3/Mapk1/Mavs/Nup54/Pik3r1/Prkcd/Prkd1/Rbm22/Smo/Uaca/Ubr5	15
BP	GO:0051865	protein autoubiquitination	15/2520	76/23355	0.0147878080492966	0.073574205840507	0.0540396152079158	Asb4/Dtx3l/Mdm2/Rad18/Rnf10/Rnf146/Rnf157/Rnf19b/Rnf220/Sash1/Sh3rf1/Sh3rf3/Trim68/Trim71/Uhrf1	15
BP	GO:0009948	anterior/posterior axis specification	12/2520	56/23355	0.0148487230976706	0.073574205840507	0.0540396152079158	Frs2/Hey2/Hhex/Lrp6/Neurog1/Nrarp/Pgap1/Ski/Smad4/Tcf7l1/Tifab/Tmed2	12
BP	GO:0030071	regulation of mitotic metaphase/anaphase transition	12/2520	56/23355	0.0148487230976706	0.073574205840507	0.0540396152079158	Anapc11/Anapc7/Aurkb/Bub1b/Cdk5rap2/Dync1li1/Gen1/Mad2l1bp/Nek6/Rb1/Spdl1/Tex14	12
BP	GO:0030514	negative regulation of BMP signaling pathway	12/2520	56/23355	0.0148487230976706	0.073574205840507	0.0540396152079158	Bmper/Dlx1/Grem2/Hipk2/Notch1/Sfrp1/Ski/Skor1/Smurf2/Tcf7l2/Trim33/Wnt1	12
BP	GO:0048538	thymus development	12/2520	56/23355	0.0148487230976706	0.073574205840507	0.0540396152079158	Bcl2l11/Cited2/Ctc1/Fadd/Hes1/Mafb/Map2k1/Mapk1/Myb/Nfatc3/Pbx1/Tyr	12
BP	GO:0090303	positive regulation of wound healing	12/2520	56/23355	0.0148487230976706	0.073574205840507	0.0540396152079158	Ano6/Cd36/Cldn4/Cxcr4/F2r/Fermt2/Itgb1/Kank1/Mylk/Plpp3/Rreb1/Thbs1	12
BP	GO:1903533	regulation of protein targeting	12/2520	56/23355	0.0148487230976706	0.073574205840507	0.0540396152079158	Ank3/Bag3/Bag4/Cacnb3/Cdk5/Cdk5r1/Cdkn2a/Fbxw7/Mtcl1/Ogt/Tcaf2/Tomm7	12
BP	GO:0019722	calcium-mediated signaling	31/2520	193/23355	0.0156164257769726	0.0772979363704259	0.0567746629420498	Akap6/Alms1/Ank2/Atp2a2/Calml3/Camta1/Casq2/Ccr4/Ccr7/Cdh13/Cxcr4/Dmd/Ednrb/Homer3/Lhcgr/Myoz1/Ncam1/Nfatc3/Nr5a2/Nrg1/P2ry12/Pdpk1/Ppp1r9a/Ptbp1/Rcan1/Rcan2/Rcan3/Sgcd/Tmem38b/Tnfsf11/Tox3	31
BP	GO:0030865	cortical cytoskeleton organization	13/2520	63/23355	0.0156769677403047	0.0772979363704259	0.0567746629420498	4930544G11Rik/Cdk5/Dlg1/Ezr/Fhod3/Fmnl1/Fmnl2/Rac3/Rnd2/Rnd3/Septin7/Strip1/Trpv4	13
BP	GO:0045661	regulation of myoblast differentiation	13/2520	63/23355	0.0156769677403047	0.0772979363704259	0.0567746629420498	Btg1/Cdon/Csrp3/Dll1/Klhl41/Mef2c/Myocd/Notch1/Pik3r1/Ppard/Sox9/Sra1/Zfp36l1	13
BP	GO:0051306	mitotic sister chromatid separation	13/2520	63/23355	0.0156769677403047	0.0772979363704259	0.0567746629420498	Anapc11/Anapc7/Aurkb/Bub1b/Cdk5rap2/Dync1li1/Gen1/Mad2l1bp/Ncaph2/Nek6/Rb1/Spdl1/Tex14	13
BP	GO:0051893	regulation of focal adhesion assembly	13/2520	63/23355	0.0156769677403047	0.0772979363704259	0.0567746629420498	Efna5/Epha3/Fermt2/Fmn1/Limch1/Lrp1/Peak1/Phldb2/Ppm1f/Pten/S100a10/Smad3/Src	13
BP	GO:0090109	regulation of cell-substrate junction assembly	13/2520	63/23355	0.0156769677403047	0.0772979363704259	0.0567746629420498	Efna5/Epha3/Fermt2/Fmn1/Limch1/Lrp1/Peak1/Phldb2/Ppm1f/Pten/S100a10/Smad3/Src	13
BP	GO:0097305	response to alcohol	34/2520	216/23355	0.0157200867819056	0.0774473713093881	0.0568844216068955	Ahr/Ccr7/Cdk1/Cftr/Chrna7/Crhr1/Efna5/Epha5/Glra1/Gnai1/Gnas/Got2/Gramd1a/Grin3a/Igf1r/Itpr2/Lrp6/Mir125b-1/Mir130a/Mir145a/Mir152/Mir17/Mir181b-1/Mir214/Mir92b/Ptch1/Pten/Sirt1/Smo/Tgfbr3/Th/Tlr4/Unc79/Usp46	34
BP	GO:2000142	regulation of DNA-templated transcription, initiation	11/2520	50/23355	0.0158975547654248	0.0780651577289208	0.0573381803666515	Ahr/Atf7ip/Ercc6/Hey2/Hnf1b/Irf8/Med30/Morc1/Myc/Paxip1/Psmc3	11
BP	GO:0000187	activation of MAPK activity	21/2520	119/23355	0.0159706595606873	0.0780651577289208	0.0573381803666515	Adra2b/Ccr7/Chrna7/Ercc6/Ern2/Fgd4/Frs2/Inava/Ins1/Itga1/Map2k1/Map2k4/Map2k5/Map3k9/Ntrk3/Ret/Spag9/Stk39/Thbs1/Tlr4/Tnfsf11	21
BP	GO:1901342	regulation of vasculature development	45/2520	302/23355	0.0159989156275459	0.0780651577289208	0.0573381803666515	Adam12/Adamts1/Akt3/Angpt2/Bmper/Btg1/Cd36/Chrna7/Col4a2/Col4a3/Cxcr4/Cyp1b1/Dll1/Ets1/Gata4/Hhex/Hhip/Hipk2/Htatip2/Id1/Itgb1/Itgb8/Krit1/Mdk/Mecp2/Mir23a/Ntrk1/Pdpk1/Prkd1/Ptn/Rapgef3/Reck/Rnh1/Sash1/Serpinf1/Sirt1/Spred1/Spry2/Stard13/Sulf1/Tcf4/Thbs1/Tspan12/Vash1/Vegfc	45
BP	GO:0002755	MyD88-dependent toll-like receptor signaling pathway	6/2520	20/23355	0.0160133656879837	0.0780651577289208	0.0573381803666515	Cd300a/Irf1/Tlr4/Tlr5/Tlr7/Tnip1	6
BP	GO:0016075	rRNA catabolic process	6/2520	20/23355	0.0160133656879837	0.0780651577289208	0.0573381803666515	Dicer1/Dis3l/Ern2/Exosc6/Exosc9/Pelo	6
BP	GO:0032252	secretory granule localization	6/2520	20/23355	0.0160133656879837	0.0780651577289208	0.0573381803666515	Eipr1/Kif1a/Kif1b/Map2/Mecp2/Tcf7l2	6
BP	GO:0033599	regulation of mammary gland epithelial cell proliferation	6/2520	20/23355	0.0160133656879837	0.0780651577289208	0.0573381803666515	Ccnd1/Cdkn2a/Etv4/Pygo2/Robo1/Rreb1	6
BP	GO:0042402	cellular biogenic amine catabolic process	6/2520	20/23355	0.0160133656879837	0.0780651577289208	0.0573381803666515	Afmid/Kynu/Moxd1/Paox/Sat1/Smox	6
BP	GO:0048311	mitochondrion distribution	6/2520	20/23355	0.0160133656879837	0.0780651577289208	0.0573381803666515	Cluh/Hap1/Kat2a/Ogt/Opa1/Trak1	6
BP	GO:0060457	negative regulation of digestive system process	6/2520	20/23355	0.0160133656879837	0.0780651577289208	0.0573381803666515	Isx/Neurog1/Nr1h3/Stk39/Tifab/Wnk1	6
BP	GO:0072087	renal vesicle development	6/2520	20/23355	0.0160133656879837	0.0780651577289208	0.0573381803666515	Cited1/Fmn1/Pax8/Sall1/Smo/Sox9	6
BP	GO:0080182	histone H3-K4 trimethylation	6/2520	20/23355	0.0160133656879837	0.0780651577289208	0.0573381803666515	Bend3/H1f4/Kmt2d/Ogt/Rtf1/Wdr82	6
BP	GO:1902430	negative regulation of amyloid-beta formation	6/2520	20/23355	0.0160133656879837	0.0780651577289208	0.0573381803666515	Bin1/Chrna7/Hap1/Rps23rg1/Rtn3/Spon1	6
BP	GO:0006766	vitamin metabolic process	14/2520	70/23355	0.0162401119629583	0.0789159781479767	0.0579631005751888	Cd320/Cyp26b1/Cyp2r1/Fgfr1/Fgfr4/Isx/Mtrr/Ppard/Shmt1/Snai1/Snai2/Thtpa/Ubiad1/Vkorc1	14
BP	GO:0033627	cell adhesion mediated by integrin	14/2520	70/23355	0.0162401119629583	0.0789159781479767	0.0579631005751888	Cyp1b1/Ext1/Itgb1/Itgb6/Itgb8/Jam3/P2ry12/Plpp3/Rac3/Ret/Skap1/Snai2/Swap70/Wnk1	14
BP	GO:0055008	cardiac muscle tissue morphogenesis	14/2520	70/23355	0.0162401119629583	0.0789159781479767	0.0579631005751888	Bmpr1a/Chd7/Dll4/Fgfr2/Heg1/Hey2/Lrp6/Notch1/Prox1/Ptcd2/Rbpj/S1pr1/Smad4/Tgfbr3	14
BP	GO:1905330	regulation of morphogenesis of an epithelium	14/2520	70/23355	0.0162401119629583	0.0789159781479767	0.0579631005751888	Bmp7/Etv5/Fgfr1/Lgr4/Mdk/Pax8/Sall1/Sfrp1/Smo/Snai2/Sox9/Sulf1/Tbx2/Wnt2b	14
BP	GO:0120034	positive regulation of plasma membrane bounded cell projection assembly	20/2520	112/23355	0.0162754239564477	0.0790240464391375	0.0580424757964881	Auts2/Ccr7/Cep135/Cobl/Dpysl3/Dzip1/Gpm6a/Hap1/Kctd17/Myo3a/Ndel1/P2ry12/Pik3r1/Plekhm1/Septin7/Septin9/Twf2/Wasf2/Wnt1/Zmynd8	20
BP	GO:0048660	regulation of smooth muscle cell proliferation	28/2520	171/23355	0.01637455790119	0.0794415750503156	0.0583491469352194	Adamts1/Apln/Bmpr1a/Cdh13/Dnmt1/Esr2/Fgfr2/Frs2/Gna13/Hes5/Id2/Igf1r/Igfbp5/Il12b/Irak1/Mdm2/Mef2c/Mir145a/Myc/Myocd/Pik3r1/Ppard/Pten/Rbpj/S1pr1/Tcf7l2/Tgm2/Thbs1	28
BP	GO:0000077	DNA damage checkpoint	19/2520	105/23355	0.0165237436189725	0.0796683072109279	0.0585156797380512	Ccnd1/Cdc14b/Cdk1/Chek1/Clock/Clspn/Dot1l/E2f1/Ercc6/Fbxo31/Ints7/Mdm2/Nek11/Rbm38/Rnaseh2b/Stk33/Trim39/Wac/Wdr76	19
BP	GO:0071695	anatomical structure maturation	42/2520	279/23355	0.0165552482550946	0.0796683072109279	0.0585156797380512	Ank3/Ano6/Ascl1/Atp6ap2/Cdc25b/Cdk5r1/Cdkn1c/Cftr/Cntn2/Cntnap2/Dleu2/Dlg2/Ednrb/Esr2/Ext1/Fat4/Fgfr1/Fgfr3/Foxa1/Hes1/Hes5/Id2/L3mbtl3/Maea/Mecp2/Nfasc/Nom1/Notch1/Opa1/Pebp1/Plxnb1/Pmp22/Ppard/Pth1r/Rac3/Rb1/Rbpj/Reck/Ret/S1pr1/Wnt1/Xylt1	42
BP	GO:0055074	calcium ion homeostasis	69/2520	496/23355	0.0165719922140404	0.0796683072109279	0.0585156797380512	Adra1a/Akap6/Ank2/Atp13a1/Atp2a2/Bnip3/Bok/Cacna2d1/Cacnb3/Casq2/Ccl28/Ccr4/Ccr7/Cd36/Cdk5/Chd7/Chrna10/Chrna7/Clstn1/Crhr1/Csrp3/Cul5/Cxcr4/Dmd/Ednra/Ednrb/F2r/Fzd9/Ghrh/Gna13/Gnas/Got1/Gpr12/Gpr157/Hap1/Hcrt/Herpud1/Hexb/Hrc/Hrh4/Itpr2/Kctd17/Lhcgr/Lpar4/Lpar6/Lrp1/Lrp6/Mtnr1b/Npsr1/P2ry1/Pdpk1/Plcd1/Prkd1/Pth1r/Ric3/Rmdn3/S1pr1/Sgcd/Smad3/Sri/Swap70/Tgm2/Thada/Tmem178/Tmem38b/Tmtc2/Tnfsf11/Trp…	69
BP	GO:0031060	regulation of histone methylation	15/2520	77/23355	0.0165865102006354	0.0796683072109279	0.0585156797380512	Auts2/Bcor/Dnmt1/Fendrr/Macroh2a1/Mecp2/Myb/Nsd1/Ogt/Paxip1/Pygo2/Rtf1/Sirt1/Smad4/Smarcb1	15
BP	GO:0048747	muscle fiber development	15/2520	77/23355	0.0165865102006354	0.0796683072109279	0.0585156797380512	Dmd/Fbxo22/Flnc/Klhl41/Lmod3/Myof/Nfatc3/Nrap/Pmp22/Ptcd2/Rcan1/Sgcd/Ski/Smo/Wfikkn1	15
BP	GO:0022027	interkinetic nuclear migration	4/2520	10/23355	0.0166321594210407	0.0796683072109279	0.0585156797380512	Hhex/Kif1a/Pax6/Tacc1	4
BP	GO:0033085	negative regulation of T cell differentiation in thymus	4/2520	10/23355	0.0166321594210407	0.0796683072109279	0.0585156797380512	Cdkn2a/Tmem131l/Zc3h8/Zfp608	4
BP	GO:0034334	adherens junction maintenance	4/2520	10/23355	0.0166321594210407	0.0796683072109279	0.0585156797380512	Afdn/Fermt2/Inava/Mtss1	4
BP	GO:0035907	dorsal aorta development	4/2520	10/23355	0.0166321594210407	0.0796683072109279	0.0585156797380512	Bmpr1a/Dll4/Hey2/Rbpj	4
BP	GO:0040009	regulation of growth rate	4/2520	10/23355	0.0166321594210407	0.0796683072109279	0.0585156797380512	Ahr/Armc10/Notch1/Rftn1	4
BP	GO:0042118	endothelial cell activation	4/2520	10/23355	0.0166321594210407	0.0796683072109279	0.0585156797380512	Bmper/Smad4/Tcf4/Tcim	4
BP	GO:0072497	mesenchymal stem cell differentiation	4/2520	10/23355	0.0166321594210407	0.0796683072109279	0.0585156797380512	Rest/Sox5/Sox6/Sox9	4
BP	GO:0098700	neurotransmitter loading into synaptic vesicle	4/2520	10/23355	0.0166321594210407	0.0796683072109279	0.0585156797380512	Ddc/Slc17a7/Slc18a2/Th	4
BP	GO:2000109	regulation of macrophage apoptotic process	4/2520	10/23355	0.0166321594210407	0.0796683072109279	0.0585156797380512	Cdkn2a/Mef2c/Sirt1/St6gal1	4
BP	GO:2000774	positive regulation of cellular senescence	4/2520	10/23355	0.0166321594210407	0.0796683072109279	0.0585156797380512	B2m/Cdkn2a/Kras/Sirt1	4
BP	GO:2001269	positive regulation of cysteine-type endopeptidase activity involved in apoptotic signaling pathway	4/2520	10/23355	0.0166321594210407	0.0796683072109279	0.0585156797380512	Prr7/Smad3/St18/Tfap4	4
BP	GO:0032409	regulation of transporter activity	43/2520	287/23355	0.0166824800244558	0.0798460742263144	0.0586462480669704	Akap6/Ank2/Ank3/Asic2/Atp1b2/Cacna2d1/Cacnb1/Cacnb2/Cacnb3/Cacng2/Casq2/Cdk5/Cftr/Chrna4/Crhr1/Dapk1/Dlg1/Dmd/Ephb2/Fgf12/Fxyd2/Gsg1l/Hap1/Htr3b/Itgb1/Kcnj1/Kcnq1/Mef2c/Mink1/Mtnr1b/Nedd4l/Pde4b/Pon1/Prkcd/Pten/Ptpn3/Rapgef3/Sri/Stk39/Tcaf2/Vamp2/Wnk1/Wnk2	43
BP	GO:0051384	response to glucocorticoid	16/2520	84/23355	0.0167569926301692	0.0800126543833911	0.0587685997456173	Bche/Cpn1/Eif4e/Eif4ebp1/Fbxo32/Map2k1/Mir21a/Pappa/Pck1/Pck2/Pik3r1/Rest/Sstr2/Sstr4/Tfap4/Zfp36l1	16
BP	GO:0061178	regulation of insulin secretion involved in cellular response to glucose stimulus	16/2520	84/23355	0.0167569926301692	0.0800126543833911	0.0587685997456173	Brsk2/C2cd2l/Cftr/Efna5/Epha5/Lrp1/Mir130a/Myt1/Nr1h4/Ppard/Sirt1/Sri/Stx4a/Stxbp4/Tcf7l2/Tiam1	16
BP	GO:2000300	regulation of synaptic vesicle exocytosis	16/2520	84/23355	0.0167569926301692	0.0800126543833911	0.0587685997456173	Adra1a/Apba2/Atp2a2/Chrna4/Chrna7/Cspg5/Fbxl20/Grin3a/Grm7/Nrxn3/P2ry1/Rap1a/Rims2/Stxbp5/Stxbp5l/Vps18	16
BP	GO:0048814	regulation of dendrite morphogenesis	17/2520	91/23355	0.016785510030142	0.0800855628509934	0.0588221503818711	Afdn/Caprin1/Caprin2/Fbxo31/Id1/Kalrn/Lrp8/Lzts1/Nedd4l/Numbl/Opa1/Ptprz1/Rapgef2/Robo1/Sh3glb1/Sipa1l1/Tiam1	17
BP	GO:0031507	heterochromatin assembly	10/2520	44/23355	0.0168395673771787	0.0802801141916759	0.0589650466519505	Atf7ip/Baz2a/Bend3/Cdkn2a/Dicer1/Dnmt1/Setdb1/Sirt1/Smchd1/Znfx1	10
BP	GO:0046660	female sex differentiation	25/2520	149/23355	0.0168978022878373	0.0804942591252768	0.0591223342458609	Adamts1/Ahr/Arid5b/Ccdc182/Cebpb/Chd7/Dach1/Dach2/Esr2/Fanca/Fancg/Kitl/Lfng/Lhcgr/Lhfpl2/Mir135a-2/Nrip1/Nup107/Plekha1/Schip1/Sfrp1/Sirt1/Smad4/Src/Vgf	25
BP	GO:0006643	membrane lipid metabolic process	29/2520	179/23355	0.0169266335850258	0.0805681102531347	0.0591765772578855	Agk/B3galt1/B3galt4/B4galnt1/B4galt3/Cerkl/Cyp1b1/Elovl3/Elovl7/Hacd2/Hexb/Itgb8/Mgst2/Neu3/Neu4/Pgap1/Pigl/Pigs/Pigt/Plpp1/Plpp2/Plpp3/Prkcd/Psap/Psapl1/Serinc1/Serinc2/St6galnac3/St8sia2	29
BP	GO:2001233	regulation of apoptotic signaling pathway	56/2520	391/23355	0.0170052976171855	0.0806642240203871	0.0592471719851975	Armc10/Bcl2l11/Bcl2l14/Bmf/Bok/Cflar/Col2a1/Cth/Cxcl12/Dapk1/Dedd2/Eya1/Eya2/Fadd/Fbxw7/Fgfr1/Fignl1/Fxn/G0s2/Gata4/Herpud1/Map2k1/Map2k5/Map3k7/Mdm2/Myc/Nck2/Ndufa13/Nme5/Opa1/Pmp22/Prkcd/Pten/Rb1/Rela/Ret/Rps7/Rtkn2/Sfrp1/Sh3glb1/Sh3rf1/Sirt1/Snai1/Snai2/Src/Stx4a/Tcf7l2/Thbs1/Tmem14a/Trim32/Trim39/Trps1/Uri1/Usp47/Wwox/Zfp385a	56
BP	GO:0000381	regulation of alternative mRNA splicing, via spliceosome	12/2520	57/23355	0.0170135460092628	0.0806642240203871	0.0592471719851975	Celf1/Celf2/Celf4/Hnrnpl/Mbnl2/Nova1/Nova2/Ptbp1/Rbfox2/Rbfox3/Rbm24/Rest	12
BP	GO:0021587	cerebellum morphogenesis	12/2520	57/23355	0.0170135460092628	0.0806642240203871	0.0592471719851975	Atxn2/Cdk5/Dll1/Gli1/Lmx1b/Lrp6/Map2k1/Prox1/Psap/Rora/Smo/Wnt1	12
BP	GO:0032964	collagen biosynthetic process	12/2520	57/23355	0.0170135460092628	0.0806642240203871	0.0592471719851975	Arg1/Ccn2/F2r/Got1/Ltbp1/Nr1h4/Ppard/Rap1a/Rapgef3/Rcn3/Serpinh1/Vim	12
BP	GO:0035567	non-canonical Wnt signaling pathway	12/2520	57/23355	0.0170135460092628	0.0806642240203871	0.0592471719851975	Celsr1/Celsr3/Dact1/Dvl3/Fzd3/Fzd8/Fzd9/Lrp6/Mllt3/Sfrp1/Tiam1/Vangl2	12
BP	GO:0007030	Golgi organization	22/2520	127/23355	0.0170277070066955	0.0806680947143213	0.0592500149762757	Arhgef7/Atl2/Blzf1/Cdk1/Dym/Fam174b/Fhdc1/Map2k1/Mapk1/Optn/Plk3/Prkd1/Rab29/Rab2a/Tango2/Tbc1d20/Tjap1/Tmed2/Tmed3/Vrk1/Vti1a/Ywhaz	22
BP	GO:0003188	heart valve formation	5/2520	15/23355	0.0173114949980708	0.080934251557106	0.0594455048657652	Gata4/Hey2/Notch1/Smad4/Sox9	5
BP	GO:0006978	DNA damage response, signal transduction by p53 class mediator resulting in transcription of p21 class mediator	5/2520	15/23355	0.0173114949980708	0.080934251557106	0.0594455048657652	Hipk2/Pcbp4/Rbm38/Tfap4/Zfp385a	5
BP	GO:0007379	segment specification	5/2520	15/23355	0.0173114949980708	0.080934251557106	0.0594455048657652	Cobl/Dll1/Hes5/Mafb/Mllt3	5
BP	GO:0015693	magnesium ion transport	5/2520	15/23355	0.0173114949980708	0.080934251557106	0.0594455048657652	Kcnj2/Mmgt2/Nipa2/Nipal3/Tusc3	5
BP	GO:0019377	glycolipid catabolic process	5/2520	15/23355	0.0173114949980708	0.080934251557106	0.0594455048657652	Hexb/Neu3/Neu4/Prkcd/Psap	5
BP	GO:0048680	positive regulation of axon regeneration	5/2520	15/23355	0.0173114949980708	0.080934251557106	0.0594455048657652	Igf1r/Lrp1/Ndel1/Ntrk3/Ptn	5
BP	GO:0051152	positive regulation of smooth muscle cell differentiation	5/2520	15/23355	0.0173114949980708	0.080934251557106	0.0594455048657652	Cth/Myocd/Sirt1/Tmsb4x/Tshz3	5
BP	GO:0055119	relaxation of cardiac muscle	5/2520	15/23355	0.0173114949980708	0.080934251557106	0.0594455048657652	Akap6/Atp2a2/Kcnj2/Pde4b/Pde5a	5
BP	GO:0061318	renal filtration cell differentiation	5/2520	15/23355	0.0173114949980708	0.080934251557106	0.0594455048657652	Ext1/Jag1/Lamb2/Myo1e/Prom1	5
BP	GO:0072074	kidney mesenchyme development	5/2520	15/23355	0.0173114949980708	0.080934251557106	0.0594455048657652	Bmp7/Foxd1/Myc/Smad4/Tcf21	5
BP	GO:0072112	glomerular visceral epithelial cell differentiation	5/2520	15/23355	0.0173114949980708	0.080934251557106	0.0594455048657652	Ext1/Jag1/Lamb2/Myo1e/Prom1	5
BP	GO:0072283	metanephric renal vesicle morphogenesis	5/2520	15/23355	0.0173114949980708	0.080934251557106	0.0594455048657652	Cited1/Fmn1/Pax8/Sall1/Smo	5
BP	GO:0072311	glomerular epithelial cell differentiation	5/2520	15/23355	0.0173114949980708	0.080934251557106	0.0594455048657652	Ext1/Jag1/Lamb2/Myo1e/Prom1	5
BP	GO:0090178	regulation of establishment of planar polarity involved in neural tube closure	5/2520	15/23355	0.0173114949980708	0.080934251557106	0.0594455048657652	Celsr1/Dvl3/Lrp6/Sfrp1/Vangl2	5
BP	GO:0090503	RNA phosphodiester bond hydrolysis, exonucleolytic	5/2520	15/23355	0.0173114949980708	0.080934251557106	0.0594455048657652	Dis3l/Eri2/Eri3/Exosc9/Toe1	5
BP	GO:0099527	postsynapse to nucleus signaling pathway	5/2520	15/23355	0.0173114949980708	0.080934251557106	0.0594455048657652	Abi1/Nrg1/Prr7/Rela/Rnf10	5
BP	GO:2000811	negative regulation of anoikis	5/2520	15/23355	0.0173114949980708	0.080934251557106	0.0594455048657652	Itgb1/Notch1/Snai2/Src/Tle1	5
BP	GO:0031644	regulation of nervous system process	30/2520	187/23355	0.0174312718894553	0.0813902680643262	0.0597804450298773	Afdn/Cacnb3/Celf4/Chrna4/Chrna7/Dicer1/Ednrb/F2r/Fgf12/Fgfbp3/Fgfr1/Glra1/Hcrt/Homer3/Kcnj10/Lpin1/Mir23a/Mtnr1b/Ncam1/Nrg1/Pard3/Prkcz/Pten/Rims2/Rnf10/Src/Ssh1/Tlr4/Wasf3/Zmynd8	30
BP	GO:0043487	regulation of RNA stability	21/2520	120/23355	0.0174494271979101	0.0813902680643262	0.0597804450298773	Celf1/Dicer1/E2f1/Elavl4/Fto/Igf2bp1/Mapkapk2/Noct/Pcbp4/Ptbp1/Pum1/Rbm24/Rbm38/Tbrg4/Tent5a/Tent5b/Trim71/Vim/Ybx1/Ythdf1/Zfp36l1	21
BP	GO:1901890	positive regulation of cell junction assembly	21/2520	120/23355	0.0174494271979101	0.0813902680643262	0.0597804450298773	Adgrl2/Asic2/Clstn1/Efna5/Ephb2/Fermt2/Flrt3/Fmn1/Lrrtm1/Lrrtm3/Lrtm1/Ntrk1/Ntrk3/Pik3r1/Ppm1f/S100a10/Slitrk5/Smad3/St8sia2/Tpbg/Ube2v2	21
BP	GO:0036342	post-anal tail morphogenesis	7/2520	26/23355	0.017523731336015	0.0814765323708029	0.0598438054137907	Chst11/Fgfr3/Fzd3/Hes7/Lrp6/Tmed2/Vangl2	7
BP	GO:0045737	positive regulation of cyclin-dependent protein serine/threonine kinase activity	7/2520	26/23355	0.017523731336015	0.0814765323708029	0.0598438054137907	Ccnd1/Cdk5rap1/Mapre3/Prox1/Psrc1/Spdya/Src	7
BP	GO:0050927	positive regulation of positive chemotaxis	7/2520	26/23355	0.017523731336015	0.0814765323708029	0.0598438054137907	Ccr4/Cdh13/Cxcl12/Ntrk3/S1pr1/Smad3/Vegfc	7
BP	GO:0071549	cellular response to dexamethasone stimulus	7/2520	26/23355	0.017523731336015	0.0814765323708029	0.0598438054137907	Eif4e/Eif4ebp1/Fbxo32/Mir21a/Pck1/Pck2/Tfap4	7
BP	GO:0001953	negative regulation of cell-matrix adhesion	9/2520	38/23355	0.0175622699221102	0.0814765323708029	0.0598438054137907	Ajap1/Cdkn2a/Jag1/Lrp1/Phldb2/Pik3r1/Pten/Src/Thbs1	9
BP	GO:0045047	protein targeting to ER	9/2520	38/23355	0.0175622699221102	0.0814765323708029	0.0598438054137907	Get3/Herpud1/Sec61a1/Sec61g/Sec62/Spcs1/Srp68/Srp72/Srprb	9
BP	GO:1901385	regulation of voltage-gated calcium channel activity	9/2520	38/23355	0.0175622699221102	0.0814765323708029	0.0598438054137907	Cacna2d1/Cacnb1/Cacnb2/Cacnb3/Cdk5/Crhr1/Dmd/Pde4b/Sri	9
BP	GO:0046661	male sex differentiation	28/2520	172/23355	0.0176055771832595	0.0816148114055245	0.0599453701638592	Adgrg1/Arid5b/Bcl2l11/Bmpr1a/Brip1/Ccnd1/Cftr/Cited2/Esr2/Fanca/Gata4/Greb1l/Hsd17b3/Kif18a/Lgr4/Lhcgr/Lhfpl2/Mir184/Mir193a/Nhlh2/Ntrk1/Patz1/Plekha1/Sfrp1/Smad4/Sox9/Tbc1d20/Tcf21	28
BP	GO:0006937	regulation of muscle contraction	26/2520	157/23355	0.0176286653353279	0.0816592198866336	0.0599779878075522	Adra1a/Adra2b/Akap6/Ank2/Arhgap42/Atp2a2/Bin1/Cald1/Casq2/Ccn2/Dlg1/Dmd/F2r/Gata4/Hcn4/Kbtbd13/Kcnj2/Kcnq1/Map2k1/Myocd/Pde4b/Pde5a/Sri/Sstr2/Tmem38b/Trpv4	26
BP	GO:0071214	cellular response to abiotic stimulus	45/2520	304/23355	0.0178059107475223	0.0823540401444315	0.0604883272524857	Actr5/Asic2/Aurkb/Bag3/Bmf/Chek1/Clock/Ednra/Elk1/Fbxw7/Fignl1/Gnat1/Got1/Ints7/Itgb6/Mdm2/Mfap4/Mir125b-1/Mir1895/Mir204/Mir214/Mir760/Mylk/Nipbl/Nsmce3/Pck1/Pik3r1/Pold1/Prkcd/Pten/Rab11fip5/Rest/Rhbdd1/Sfrp1/Sipa1/Sirt1/Slc2a4/Snai2/Sox9/Stk39/Swi5/Tank/Trpv4/Usp47/Zfp36l1	45
BP	GO:0104004	cellular response to environmental stimulus	45/2520	304/23355	0.0178059107475223	0.0823540401444315	0.0604883272524857	Actr5/Asic2/Aurkb/Bag3/Bmf/Chek1/Clock/Ednra/Elk1/Fbxw7/Fignl1/Gnat1/Got1/Ints7/Itgb6/Mdm2/Mfap4/Mir125b-1/Mir1895/Mir204/Mir214/Mir760/Mylk/Nipbl/Nsmce3/Pck1/Pik3r1/Pold1/Prkcd/Pten/Rab11fip5/Rest/Rhbdd1/Sfrp1/Sipa1/Sirt1/Slc2a4/Snai2/Sox9/Stk39/Swi5/Tank/Trpv4/Usp47/Zfp36l1	45
BP	GO:2001022	positive regulation of response to DNA damage stimulus	20/2520	113/23355	0.0178304011495288	0.0824042621933499	0.0605252149112446	Arid2/Cdkn2a/Ddx11/Dtx3l/Ercc6/Eya1/Eya2/Kmt5b/Myc/Nudt16/Paxip1/Prkcd/Sirt1/Smchd1/Spire1/Spred1/Spred2/Top2b/Ube2v2/Zfp385a	20
BP	GO:0010874	regulation of cholesterol efflux	8/2520	32/23355	0.017886246121726	0.0824103336934706	0.0605296743753531	Eepd1/Irak1/Lrp1/Nr1h3/Pon1/Ptch1/Sirt1/Zdhhc8	8
BP	GO:0048011	neurotrophin TRK receptor signaling pathway	8/2520	32/23355	0.017886246121726	0.0824103336934706	0.0605296743753531	Dok5/Hap1/Ntrk1/Sh3glb1/Sort1/Spry1/Spry2/Src	8
BP	GO:0051497	negative regulation of stress fiber assembly	8/2520	32/23355	0.017886246121726	0.0824103336934706	0.0605296743753531	Arhgef18/Coro2b/Phldb2/Pik3r1/Ppfia1/Ppp1r9a/S1pr1/Wasf2	8
BP	GO:1901797	negative regulation of signal transduction by p53 class mediator	8/2520	32/23355	0.017886246121726	0.0824103336934706	0.0605296743753531	Armc10/Mdm2/Pcbp4/Sh3glb1/Sirt1/Snai1/Snai2/Zfp385a	8
BP	GO:0009896	positive regulation of catabolic process	64/2520	457/23355	0.0179004069733176	0.0824127647781455	0.0605314599859332	Abcd2/Atf6/Atxn3/Bag3/Bcl2l11/Bnip3/Celf1/Dact1/Dapk1/Ddrgk1/Dnajb2/Dtx3l/Esrrb/Ezr/Fbxo22/Fbxw7/Foxo1/Fto/Gpsm1/Herpud1/Hspa1b/Lpcat1/Lrp1/Map2k1/Map3k7/Mdm2/Msn/Myc/Ndufa13/Nedd4l/Optn/Plk3/Prkcd/Prkd1/Pten/Pum1/Rad23a/Rbm24/Rhbdd1/Rhbdd3/Rnf144b/Rnf19b/Rnf217/Sesn2/Sh3bp4/Sh3glb1/Sirt1/Smcr8/Smurf2/Snx33/Sox9/Trib3/Trim27/Trim32/Trim65/Trim68/Trim71/Trim8/Ube2v2/Usp13/Vsir/Wac/Ythdf1/Zfp36l1	64
BP	GO:0019935	cyclic-nucleotide-mediated signaling	19/2520	106/23355	0.0181575925533557	0.0835332168835886	0.0613544223264075	Ahr/Cap2/Cd36/Crhr1/Ece1/Ednrb/Epha5/Ghrh/Gnai1/Gnas/Ksr1/Mtnr1b/Pde4a/Pebp1/Rapgef2/Rims2/Rnf157/Sox9/Thbs1	19
BP	GO:1901796	regulation of signal transduction by p53 class mediator	14/2520	71/23355	0.0182794761350086	0.0840299872518076	0.0617192958474815	Armc10/Cdkn2a/Mdm2/Pcbp4/Rpl5/Rps7/Sh3glb1/Sirt1/Smyd2/Snai1/Snai2/Spred1/Spred2/Zfp385a	14
BP	GO:1902905	positive regulation of supramolecular fiber organization	32/2520	203/23355	0.0183079164635155	0.0840967743327896	0.0617683503784261	Bag4/Bin1/Ccn2/Cdk5rap2/Dlg1/Evl/Fermt2/Fmn1/Gmfb/Id1/Limch1/Lmod3/Map1b/Mecp2/Mtss1/Nav3/Nck2/Nin/Ppm1f/Prox1/Psrc1/Rapgef3/Rb1/S100a10/Smad3/Spire1/Swap70/Trim27/Trpv4/Vasp/Wasf2/Wasf3	32
BP	GO:0034332	adherens junction organization	11/2520	51/23355	0.018348901985066	0.0841411083847045	0.0618009133545224	Afdn/Cdh11/Cdh22/Cdh6/Cdh7/Efnb2/Fermt2/Inava/Jam3/Mtss1/Numbl	11
BP	GO:0006892	post-Golgi vesicle-mediated transport	18/2520	99/23355	0.0184150018846921	0.0841411083847045	0.0618009133545224	Ank3/Ankfy1/Bbs2/Blzf1/Chic2/Eps15/Exoc2/Exoc6b/Kif13a/Kif16b/Lyplal1/Optn/Pkdcc/Rab14/Sort1/Stxbp6/Vamp2/Vti1a	18
BP	GO:0060395	SMAD protein signal transduction	18/2520	99/23355	0.0184150018846921	0.0841411083847045	0.0618009133545224	Atoh8/Bmp7/Bmpr1a/Cited1/Gata4/Hipk2/Itgb6/Meg3/Mir130a/Mir181c/Rbpms/Ski/Smad3/Smad4/Veph1/Vim/Wwtr1/Zmiz1	18
BP	GO:0070167	regulation of biomineral tissue development	18/2520	99/23355	0.0184150018846921	0.0841411083847045	0.0618009133545224	Acvr2b/Adgrv1/Ano6/Bcor/Bmp7/Bmpr1a/Cebpb/Dicer1/Fgfr3/Fzd9/Hey2/Mef2c/Notch1/Pkdcc/Ptn/S1pr1/Smad3/Sox9	18
BP	GO:0090630	activation of GTPase activity	18/2520	99/23355	0.0184150018846921	0.0841411083847045	0.0618009133545224	Abr/Arhgap29/Arhgap42/Gmip/Ndel1/Ntrk3/Rabgap1/Rap1gap/Sgsm1/Sgsm2/Sipa1/Sipa1l1/Sipa1l2/Tbc1d1/Tbc1d13/Tbc1d2/Tbc1d30/Tiam1	18
BP	GO:0099565	chemical synaptic transmission, postsynaptic	18/2520	99/23355	0.0184150018846921	0.0841411083847045	0.0618009133545224	Afdn/Cacnb3/Cdk5/Celf4/Chrna4/Chrna7/Gabrb3/Glra1/Hcrt/Mecp2/Mef2c/Ppp1r9a/Prkcz/Pten/Rims2/Slc17a7/Ssh1/Zmynd8	18
BP	GO:0150115	cell-substrate junction organization	18/2520	99/23355	0.0184150018846921	0.0841411083847045	0.0618009133545224	Coro2b/Efna5/Epha3/Fermt2/Fmn1/Iqsec1/Limch1/Lrp1/Pdpk1/Peak1/Phldb2/Pik3r1/Ppm1f/Pten/Rab8b/S100a10/Smad3/Src	18
BP	GO:2001234	negative regulation of apoptotic signaling pathway	36/2520	234/23355	0.0184527586151166	0.084249943979139	0.0618808521534123	Armc10/Bmf/Bok/Cflar/Col2a1/Cth/Cxcl12/Dapk1/Eya1/Eya2/Fignl1/Fxn/Gata4/Herpud1/Map2k1/Map2k5/Map3k7/Mdm2/Ndufa13/Nme5/Opa1/Rb1/Rela/Rtkn2/Sh3glb1/Sh3rf1/Sirt1/Snai1/Snai2/Src/Tcf7l2/Tmem14a/Trim32/Uri1/Usp47/Zfp385a	36
BP	GO:0032411	positive regulation of transporter activity	22/2520	128/23355	0.0185305519284933	0.0844949213501213	0.0620607859048037	Akap6/Ank2/Ank3/Asic2/Atp1b2/Cacna2d1/Cacnb2/Cacnb3/Cacng2/Cdk5/Cftr/Dmd/Ephb2/Hap1/Htr3b/Nedd4l/Pon1/Prkcd/Rapgef3/Stk39/Wnk1/Wnk2	22
BP	GO:0006094	gluconeogenesis	15/2520	78/23355	0.0185483474990258	0.0844949213501213	0.0620607859048037	Foxo1/Gnmt/Gpd2/Kat2a/Maea/Ogt/Pck1/Pck2/Ranbp2/Sesn2/Sirt1/Sirt7/Slc39a14/Tcf7l2/Usp7	15
BP	GO:0019933	cAMP-mediated signaling	15/2520	78/23355	0.0185483474990258	0.0844949213501213	0.0620607859048037	Ahr/Cap2/Crhr1/Ece1/Epha5/Ghrh/Gnai1/Gnas/Ksr1/Pde4a/Pebp1/Rapgef2/Rims2/Rnf157/Sox9	15
BP	GO:0006836	neurotransmitter transport	37/2520	242/23355	0.0186993399638365	0.0851186069889997	0.0625188775899353	Adra1a/Apba2/Atp2a2/Cadps/Chrna4/Chrna7/Cspg5/Ddc/Fbxl20/Grin3a/Grm7/Hcrt/Itgb1/Kcnc3/Kcnj10/Mef2c/Nrxn3/P2ry1/Ppp1r9a/Rap1a/Rhot1/Rims2/Slc17a7/Slc18a2/Slc1a2/Slc28a2/Slc6a15/Slc6a6/Snap23/Stx2/Stx4a/Stxbp5/Stxbp5l/Syt6/Th/Vamp2/Vps18	37
BP	GO:0071453	cellular response to oxygen levels	24/2520	143/23355	0.0188954464816059	0.0859465567955663	0.0631269995322274	Atp6ap1/Atp6v0a2/Bnip3/Cited2/Egln3/Eif4ebp1/Foxo1/Map2k1/Mir17/Mir204/Mir214/Mir21a/Myc/Notch1/Ogt/Plk3/Ppard/Pten/Rbpj/Rora/Sirt1/Slc2a4/Vasn/Zfp36l1	24
BP	GO:0000280	nuclear division	61/2520	434/23355	0.0190413773832399	0.0865452077305905	0.063566703444801	Anapc11/Anapc7/Aurkb/Bcl2l11/Bmp7/Bora/Brip1/Bub1b/Cdc14b/Cdc25b/Cdk5rap2/Cdkn1c/Chek1/Cks2/Cyp26b1/Dync1li1/Fanca/Fgfr2/Fgfr3/Fignl1/Gen1/Hspa1b/Igf1r/Kif11/Kif18a/Kif18b/Kif2c/Lsm14a/Macroh2a1/Mad2l1bp/Mir124a-1/Mir124a-3/Mki67/Mnd1/Msh5/Mybl2/Ncaph2/Ndel1/Nek6/Neurog1/Nipbl/Npm2/Nsl1/Nuf2/Pebp1/Prc1/Psmc3ip/Psrc1/Rb1/Sirt7/Smc1a/Spdl1/Spdya/Spire1/Stag2/Sun1/Terf1/Tex14/Tnks/Top2b/Tpx2	61
BP	GO:0006473	protein acetylation	31/2520	196/23355	0.0191230185959409	0.0867857713306779	0.0637433953198031	Actl6a/Auts2/Bend3/Brd7/Chek1/Clock/Dip2b/Dmap1/Fcor/Jade1/Kat2a/Kat6a/Kat6b/Kat8/Mecp2/Morf4l1/Msl1/Msx3/Myocd/Naa11/Naa16/Naa35/Naa40/Ogt/Paxip1/Rapgef3/Sirt1/Smad4/Smarcb1/Snai2/Taf7	31
BP	GO:0120032	regulation of plasma membrane bounded cell projection assembly	31/2520	196/23355	0.0191230185959409	0.0867857713306779	0.0637433953198031	Auts2/Ccr7/Cep135/Cobl/Dpysl3/Dzip1/Evl/Gpm6a/Hap1/Kank1/Kctd17/Klhl41/Limk2/Map4/Myo10/Myo3a/Ndel1/P2ry12/Pik3r1/Plekhm1/Ppp1r9a/Prkcd/Rap1gap/Septin7/Septin9/Syne2/Tbc1d30/Twf2/Wasf2/Wnt1/Zmynd8	31
BP	GO:0035065	regulation of histone acetylation	12/2520	58/23355	0.0194072764796187	0.0879437678555437	0.0645939337102753	Auts2/Brd7/Chek1/Kat2a/Msx3/Myocd/Paxip1/Sirt1/Smad4/Smarcb1/Snai2/Taf7	12
BP	GO:0051932	synaptic transmission, GABAergic	12/2520	58/23355	0.0194072764796187	0.0879437678555437	0.0645939337102753	Adra1a/Gabrb3/Gabrg2/Hap1/Kras/Nps/Plcl1/Plcl2/Pten/Rac3/Tpbg/Usp46	12
BP	GO:1903038	negative regulation of leukocyte cell-cell adhesion	23/2520	136/23355	0.0195218773149453	0.0883968152575615	0.0649266930924025	Arg1/Btn1a1/Btn2a2/Ccl28/Cd300a/Cdkn2a/Cebpb/Cxcl12/Dlg1/Gli3/Il20rb/Il4ra/Irf1/Mdk/Nrarp/Pag1/Pde5a/Socs1/Tmem131l/Vsir/Wnk1/Zc3h8/Zfp608	23
BP	GO:0042149	cellular response to glucose starvation	10/2520	45/23355	0.0196163014548578	0.0887578909390834	0.0651919000445873	Asns/Brsk2/Mtmr3/Nuak2/Pik3c3/Prkag2/Sesn2/Sh3glb1/Sik2/Szt2	10
BP	GO:1905268	negative regulation of chromatin organization	13/2520	65/23355	0.0201022813812112	0.0908887740833371	0.0667570152076124	Bcor/Dnmt1/Fendrr/H1f1/H1f4/H1f5/Macroh2a1/Msx3/Otub1/Sirt1/Smarcb1/Taf7/Ubr5	13
BP	GO:0061041	regulation of wound healing	22/2520	129/23355	0.0201349997271779	0.0909686646866894	0.0668156941619356	Ajap1/Ano6/Cd36/Cldn4/Cxcr4/Ephb2/F2r/Fermt2/Itgb1/Kank1/Mylk/Myoz1/Phldb2/Plpp3/Prkcd/Pros1/Pten/Rreb1/Smad3/Thbs1/Ubash3b/Vkorc1	22
BP	GO:1903311	regulation of mRNA metabolic process	39/2520	259/23355	0.0202247109505483	0.0913057339029609	0.0670632685738869	Bag4/Celf1/Celf2/Celf4/Dicer1/E2f1/Elavl4/Fto/Hnrnpa2b1/Hnrnpl/Igf2bp1/Leo1/Mapkapk2/Mbnl2/Noct/Nova1/Nova2/Pcbp4/Prdx6/Ptbp1/Ptcd2/Pum1/Rbfox2/Rbfox3/Rbm24/Rbm38/Rest/Sfswap/Srpk2/Srsf9/Tbrg4/Tent5a/Tent5b/Trim71/Vim/Ybx1/Ythdf1/Zfp36l1/Zfp64	39
BP	GO:0001502	cartilage condensation	6/2520	21/23355	0.02041792328576	0.0916986227804005	0.06735184204218	Ccn2/Col2a1/Sox5/Sox6/Sox9/Uncx	6
BP	GO:0001946	lymphangiogenesis	6/2520	21/23355	0.02041792328576	0.0916986227804005	0.06735184204218	Acvr2b/Pdpn/Prox1/Ptpn14/Vash1/Vegfc	6
BP	GO:0003177	pulmonary valve development	6/2520	21/23355	0.02041792328576	0.0916986227804005	0.06735184204218	Hey2/Jag1/Notch1/Rbpj/Robo1/Robo2	6
BP	GO:0009310	amine catabolic process	6/2520	21/23355	0.02041792328576	0.0916986227804005	0.06735184204218	Afmid/Kynu/Moxd1/Paox/Sat1/Smox	6
BP	GO:0048486	parasympathetic nervous system development	6/2520	21/23355	0.02041792328576	0.0916986227804005	0.06735184204218	Ascl1/Hes1/Nav2/Nrp2/Plxna4/Sema3f	6
BP	GO:0050910	detection of mechanical stimulus involved in sensory perception of sound	6/2520	21/23355	0.02041792328576	0.0916986227804005	0.06735184204218	Adgrv1/Chrna10/Myc/Pdzd7/Rest/Tmc1	6
BP	GO:0050966	detection of mechanical stimulus involved in sensory perception of pain	6/2520	21/23355	0.02041792328576	0.0916986227804005	0.06735184204218	Cacnb3/Cxcl12/Cxcr4/Ntrk1/Scn1a/Tlr4	6
BP	GO:0035773	insulin secretion involved in cellular response to glucose stimulus	17/2520	93/23355	0.0205247331245769	0.0920415517344715	0.067603720380654	Brsk2/C2cd2l/Cftr/Efna5/Epha5/Lrp1/Mir130a/Myt1/Nr1h4/Ppard/Rab11fip5/Sirt1/Sri/Stx4a/Stxbp4/Tcf7l2/Tiam1	17
BP	GO:0043506	regulation of JUN kinase activity	17/2520	93/23355	0.0205247331245769	0.0920415517344715	0.067603720380654	Ccr7/Dvl3/Ercc6/Ern2/Fgd2/Fgd4/Fzd8/Irak1/Map2k4/Map3k9/Sash1/Sfrp1/Spag9/Tiam1/Tnfsf11/Vangl2/Zeb2	17
BP	GO:0006664	glycolipid metabolic process	16/2520	86/23355	0.0206749080188504	0.0926095151428155	0.068020884571398	B3galt1/B3galt4/B4galnt1/B4galt3/Hexb/Itgb8/Neu3/Neu4/Pgap1/Pigl/Pigs/Pigt/Prkcd/Psap/St6galnac3/St8sia2	16
BP	GO:0046626	regulation of insulin receptor signaling pathway	15/2520	79/23355	0.0206820257142764	0.0926095151428155	0.068020884571398	Kank1/Nr1h4/Ogt/Opa1/Pik3r1/Prkcd/Prkcz/Rela/Sik2/Sirt1/Socs1/Socs3/Src/Vwa2/Ybx1	15
BP	GO:0043123	positive regulation of I-kappaB kinase/NF-kappaB signaling	21/2520	122/23355	0.0207262900280364	0.0927390253290008	0.0681160086783728	Alpk1/Cd36/Cth/Ddx21/Eda/Inava/Irak1/Lurap1l/Map3k7/Prkd1/Rela/Tab2/Tgm2/Tlr4/Tnfrsf19/Tnfsf11/Tnip2/Trim27/Trim32/Trim68/Trim8	21
BP	GO:0050954	sensory perception of mechanical stimulus	45/2520	307/23355	0.0208218879954187	0.0930617484260119	0.0683530459903214	Adgrv1/Alms1/Asic2/Barhl1/Cacnb3/Chd7/Chrna10/Col2a1/Cxcl12/Cxcr4/Fgfr1/Gabrb3/Grm7/Hexb/Lrig1/Mir125b-1/Mir130a/Mir152/Mir17/Mir181a-1/Mir181a-2/Mir181c/Mir23a/Mir671/Mir674/Mir770/Myc/Myo3a/Nav2/Nipbl/Ntrk1/Pdzd7/Pgap1/Psap/Rest/Scn1a/Scn8a/Slc52a3/Snai2/Sobp/Spry2/Tlr4/Tmc1/Tmie/Tshz3	45
BP	GO:0031396	regulation of protein ubiquitination	32/2520	205/23355	0.0208292052308344	0.0930617484260119	0.0683530459903214	Arrdc3/Cdc14b/Cdk5/Cdkn2a/Dcun1d4/Dnajb2/Dtx3l/Fanci/Fbxw7/Fgfr3/Hdac8/Herpud1/Inava/Kdm2a/Mycbp2/Nhlrc1/Nsmce3/Nxn/Ogt/Otub1/Paxip1/Prr7/Pten/Rpl5/Rps7/Sash1/Sirt7/Spry2/Spsb4/Trib3/Ubr5/Xiap	32
BP	GO:0035088	establishment or maintenance of apical/basal cell polarity	11/2520	52/23355	0.0210698459840597	0.0939979475820226	0.0690406761396494	Dlg1/Dlg2/Eya1/Ezr/Fat1/Lhx2/Msn/Mtcl1/Pard3/Ttc8/Vangl2	11
BP	GO:0061245	establishment or maintenance of bipolar cell polarity	11/2520	52/23355	0.0210698459840597	0.0939979475820226	0.0690406761396494	Dlg1/Dlg2/Eya1/Ezr/Fat1/Lhx2/Msn/Mtcl1/Pard3/Ttc8/Vangl2	11
BP	GO:0006665	sphingolipid metabolic process	23/2520	137/23355	0.0211404250808733	0.0942432666769021	0.0692208608842754	Agk/B3galt1/B3galt4/B4galnt1/B4galt3/Cerkl/Elovl3/Elovl7/Hacd2/Hexb/Itgb8/Neu3/Neu4/Plpp1/Plpp2/Plpp3/Prkcd/Psap/Psapl1/Serinc1/Serinc2/St6galnac3/St8sia2	23
BP	GO:0008585	female gonad development	20/2520	115/23355	0.0212851350545888	0.0948184535040452	0.069643330613393	Adamts1/Ahr/Arid5b/Ccdc182/Cebpb/Esr2/Fanca/Fancg/Kitl/Lfng/Lhcgr/Nrip1/Nup107/Plekha1/Schip1/Sfrp1/Sirt1/Smad4/Src/Vgf	20
BP	GO:0033687	osteoblast proliferation	8/2520	33/23355	0.0214371468995165	0.0949092201103365	0.0697099978974184	Ahr/Fignl1/Igf1r/Junb/Mn1/Plxnb1/Sfrp1/Smad3	8
BP	GO:0034260	negative regulation of GTPase activity	8/2520	33/23355	0.0214371468995165	0.0949092201103365	0.0697099978974184	Gmip/Gpsm1/Sh3bp4/Spry1/Spry2/Tmed2/Ttc8/Wnk1	8
BP	GO:0044319	wound healing, spreading of cells	8/2520	33/23355	0.0214371468995165	0.0949092201103365	0.0697099978974184	Ddr1/Fermt2/Pard3/Pdpn/Phldb2/Pten/Rreb1/Snai2	8
BP	GO:0051642	centrosome localization	8/2520	33/23355	0.0214371468995165	0.0949092201103365	0.0697099978974184	Dlg1/Ezr/Ndel1/Nin/Pard3/Plxna2/Sun1/Syne2	8
BP	GO:0090505	epiboly involved in wound healing	8/2520	33/23355	0.0214371468995165	0.0949092201103365	0.0697099978974184	Ddr1/Fermt2/Pard3/Pdpn/Phldb2/Pten/Rreb1/Snai2	8
BP	GO:1902110	positive regulation of mitochondrial membrane permeability involved in apoptotic process	8/2520	33/23355	0.0214371468995165	0.0949092201103365	0.0697099978974184	Bcl2l11/Bnip3/Bok/Eya2/Rhot1/Rhot2/Sh3glb1/Tmem14a	8
BP	GO:1905898	positive regulation of response to endoplasmic reticulum stress	8/2520	33/23355	0.0214371468995165	0.0949092201103365	0.0697099978974184	Atf6/Atxn3/Bok/Herpud1/Nck2/Pik3r1/Sirt1/Usp13	8
BP	GO:0003171	atrioventricular valve development	7/2520	27/23355	0.0215096164683476	0.0949092201103365	0.0697099978974184	Bmpr1a/Gata4/Hey2/Mdm2/Notch1/Slit3/Smad4	7
BP	GO:0006376	mRNA splice site selection	7/2520	27/23355	0.0215096164683476	0.0949092201103365	0.0697099978974184	Celf1/Celf2/Celf4/Prpf39/Psip1/Sfswap/Srsf1	7
BP	GO:0030204	chondroitin sulfate metabolic process	7/2520	27/23355	0.0215096164683476	0.0949092201103365	0.0697099978974184	Chst11/Chsy1/Csgalnact2/Dse/Ext1/Slc35d1/Xylt1	7
BP	GO:0033622	integrin activation	7/2520	27/23355	0.0215096164683476	0.0949092201103365	0.0697099978974184	Cxcl12/Fermt2/Jam3/P2ry12/Pcsk5/Rasip1/Skap1	7
BP	GO:0048843	negative regulation of axon extension involved in axon guidance	7/2520	27/23355	0.0215096164683476	0.0949092201103365	0.0697099978974184	Sema3c/Sema3d/Sema3f/Sema4b/Sema5b/Sema6d/Slit1	7
BP	GO:0061003	positive regulation of dendritic spine morphogenesis	7/2520	27/23355	0.0215096164683476	0.0949092201103365	0.0697099978974184	Afdn/Caprin1/Caprin2/Kalrn/Lrp8/Opa1/Tiam1	7
BP	GO:0022898	regulation of transmembrane transporter activity	41/2520	276/23355	0.0216547654722885	0.0954799834281429	0.0701292185973457	Akap6/Ank2/Ank3/Asic2/Atp1b2/Cacna2d1/Cacnb1/Cacnb2/Cacnb3/Cacng2/Casq2/Cdk5/Cftr/Chrna4/Crhr1/Dapk1/Dlg1/Dmd/Ephb2/Fgf12/Fxyd2/Gsg1l/Hap1/Htr3b/Itgb1/Kcnj1/Kcnq1/Mef2c/Mink1/Mtnr1b/Nedd4l/Pde4b/Pten/Ptpn3/Rapgef3/Sri/Stk39/Tcaf2/Vamp2/Wnk1/Wnk2	41
BP	GO:0007088	regulation of mitotic nuclear division	19/2520	108/23355	0.021798315223237	0.0960428684580669	0.0705426527632452	Anapc11/Anapc7/Aurkb/Bmp7/Bora/Bub1b/Cdk5rap2/Chek1/Dync1li1/Fgfr2/Fgfr3/Gen1/Igf1r/Mad2l1bp/Mki67/Pebp1/Rb1/Spdl1/Tex14	19
BP	GO:0006487	protein N-linked glycosylation	12/2520	59/23355	0.0220432374967867	0.096677511684383	0.0710087927011846	Dad1/Dhdds/Dolpp1/Fut8/Mgat4b/Mgat4c/Mgat5/Mogs/Rpn1/Srd5a3/St6gal1/Tusc3	12
BP	GO:0007091	metaphase/anaphase transition of mitotic cell cycle	12/2520	59/23355	0.0220432374967867	0.096677511684383	0.0710087927011846	Anapc11/Anapc7/Aurkb/Bub1b/Cdk5rap2/Dync1li1/Gen1/Mad2l1bp/Nek6/Rb1/Spdl1/Tex14	12
BP	GO:1902099	regulation of metaphase/anaphase transition of cell cycle	12/2520	59/23355	0.0220432374967867	0.096677511684383	0.0710087927011846	Anapc11/Anapc7/Aurkb/Bub1b/Cdk5rap2/Dync1li1/Gen1/Mad2l1bp/Nek6/Rb1/Spdl1/Tex14	12
BP	GO:1902373	negative regulation of mRNA catabolic process	12/2520	59/23355	0.0220432374967867	0.096677511684383	0.0710087927011846	Dicer1/E2f1/Elavl4/Igf2bp1/Mapkapk2/Noct/Ptbp1/Rbm24/Rbm38/Tent5a/Tent5b/Ybx1	12
BP	GO:1903539	protein localization to postsynaptic membrane	12/2520	59/23355	0.0220432374967867	0.096677511684383	0.0710087927011846	Cacng2/Clstn1/Dlg1/Dlg2/Gpc6/Kalrn/Map2k1/Prkcz/Rap1a/Snap23/Stx4a/Vamp2	12
BP	GO:0043624	cellular protein complex disassembly	24/2520	145/23355	0.0220543074628229	0.096677511684383	0.0710087927011846	Arhgef2/Evl/Flii/Gas2l1/Kif18a/Kif18b/Kif2b/Kif2c/Lima1/Lmod3/Map1b/Map2/Mtrfr/Nav3/Nckap5/Nes/Nrg1/Ogfod1/Pex14/Svil/Swap70/Tpx2/Trpv4/Twf2	24
BP	GO:0071333	cellular response to glucose stimulus	24/2520	145/23355	0.0220543074628229	0.096677511684383	0.0710087927011846	Brsk2/C2cd2l/Cftr/Efna5/Epha5/Igf1r/Lrp1/Mir130a/Myt1/Nr1h4/Ogt/Pck1/Pck2/Ppard/Rab11fip5/Sirt1/Slc39a14/Smad4/Smarcb1/Sri/Stx4a/Stxbp4/Tcf7l2/Tiam1	24
BP	GO:0007041	lysosomal transport	18/2520	101/23355	0.0222493449522955	0.0973912311633789	0.0715330134599507	Ankfy1/Ap3b1/Bin1/Cacng2/Dtx3l/Epg5/Kif13a/Lhcgr/Lrp1/Psap/Rnf157/Snx16/Sort1/Stx8/Trak1/Ubxn6/Vps18/Vps33a	18
BP	GO:0110149	regulation of biomineralization	18/2520	101/23355	0.0222493449522955	0.0973912311633789	0.0715330134599507	Acvr2b/Adgrv1/Ano6/Bcor/Bmp7/Bmpr1a/Cebpb/Dicer1/Fgfr3/Fzd9/Hey2/Mef2c/Notch1/Pkdcc/Ptn/S1pr1/Smad3/Sox9	18
BP	GO:0030258	lipid modification	38/2520	253/23355	0.0224564993115273	0.0981974712846965	0.0721251898269731	Abcd2/Acacb/Acadl/Adh4/Adipor2/Agk/Appl2/B3galt1/B4galnt1/Cd36/Dgkh/Echs1/Efr3b/Etfa/Etfbkmt/Hadh/Impa2/Inpp5f/Itpkc/Lonp2/Mfsd2a/Mir214/Mtmr3/Pik3c2b/Pik3c3/Pik3r1/Pik3r3/Plpp1/Plpp2/Plpp3/Ppard/Pten/Sesn2/Slc35c1/Socs1/Socs3/Socs7/Sox9	38
BP	GO:0031331	positive regulation of cellular catabolic process	55/2520	389/23355	0.0224660219663747	0.0981974712846965	0.0721251898269731	Abcd2/Atf6/Atxn3/Bag3/Bcl2l11/Bnip3/Celf1/Dact1/Dapk1/Ddrgk1/Dnajb2/Dtx3l/Esrrb/Ezr/Fbxo22/Fbxw7/Foxo1/Fto/Gpsm1/Herpud1/Hspa1b/Lrp1/Map2k1/Map3k7/Mdm2/Msn/Myc/Optn/Plk3/Prkcd/Prkd1/Pten/Pum1/Rad23a/Rbm24/Rnf144b/Rnf19b/Rnf217/Sesn2/Sh3bp4/Sh3glb1/Sirt1/Smcr8/Snx33/Trib3/Trim27/Trim65/Trim68/Trim71/Trim8/Ube2v2/Usp13/Wac/Ythdf1/Zfp36l1	55
BP	GO:0046928	regulation of neurotransmitter secretion	21/2520	123/23355	0.0225336514281968	0.0984219095978684	0.0722900378187817	Adra1a/Apba2/Atp2a2/Chrna4/Chrna7/Cspg5/Fbxl20/Grin3a/Grm7/Hcrt/Kcnc3/Mef2c/Nrxn3/P2ry1/Ppp1r9a/Rap1a/Rhot1/Rims2/Stxbp5/Stxbp5l/Vps18	21
BP	GO:0098657	import into cell	39/2520	261/23355	0.022613656323905	0.0986461455456002	0.0724547371749321	Abcc1/Ap2b1/Atad1/Atp1b2/Cacng2/Cd36/Dlg1/Efnb2/Eps15/Gsg1l/Hap1/Hcn4/Iqsec1/Itgb1/Kcnd3/Kcnh2/Kcnj1/Kcnj10/Kcnj2/Mx2/Pacsin1/Prkcd/Slc12a4/Slc12a7/Slc12a8/Slc15a1/Slc18a2/Slc1a2/Slc39a14/Slc43a1/Slc6a6/Slc7a1/Slc9a3/Slc9a4/Thbs1/Trpv4/Usp46/Wnk1/Wnk2	39
BP	GO:0072655	establishment of protein localization to mitochondrion	17/2520	94/23355	0.022617627415418	0.0986461455456002	0.0724547371749321	Agk/Ap3b1/Bag3/Bag4/Cdkn2a/Dnajc19/Dnlz/Fbxw7/Mff/Ndufa13/Pmpcb/Sh3glb1/Timm50/Timm8a1/Tomm34/Tomm7/Ywhaz	17
BP	GO:0048278	vesicle docking	13/2520	66/23355	0.0226372471353218	0.0986605327563233	0.0724653044562573	Cftr/Exoc6b/Ncam1/Rab15/Rab8b/Rims2/Stx2/Stx4a/Stx8/Vamp2/Vps18/Vps33a/Vps45	13
BP	GO:1904064	positive regulation of cation transmembrane transport	27/2520	168/23355	0.0226728512630663	0.0987445143265388	0.0725269881902121	Akap6/Ank2/Ank3/Ano6/Asic2/Atp1b2/Cacna2d1/Cacnb2/Cacnb3/Cacng2/Cdk5/Dmd/Ednra/Ephb2/F2r/Hap1/Kcnh2/Kcnj2/Kcnq1/Lhcgr/Nedd4l/Npsr1/Pdpk1/Rapgef3/Sri/Wnk1/Wnk2	27
BP	GO:0048536	spleen development	10/2520	46/23355	0.0227134737422735	0.0987687709781119	0.0725448044901269	Ahr/Bcl2l11/Cited2/Ctc1/Dicer1/Fadd/Myb/Pbx1/Tcf21/Tlx1	10
BP	GO:0046364	monosaccharide biosynthetic process	16/2520	87/23355	0.0228773680148066	0.0987687709781119	0.0725448044901269	Foxo1/Gnmt/Gpd2/Kat2a/Maea/Ogt/Pck1/Pck2/Ranbp2/Sesn2/Sirt1/Sirt7/Slc39a14/Sord/Tcf7l2/Usp7	16
BP	GO:1903509	liposaccharide metabolic process	16/2520	87/23355	0.0228773680148066	0.0987687709781119	0.0725448044901269	B3galt1/B3galt4/B4galnt1/B4galt3/Hexb/Itgb8/Neu3/Neu4/Pgap1/Pigl/Pigs/Pigt/Prkcd/Psap/St6galnac3/St8sia2	16
BP	GO:0006677	glycosylceramide metabolic process	5/2520	16/23355	0.0229888603418037	0.0987687709781119	0.0725448044901269	B3galt1/B4galt3/Prkcd/Psap/St6galnac3	5
BP	GO:0007638	mechanosensory behavior	5/2520	16/23355	0.0229888603418037	0.0987687709781119	0.0725448044901269	Cntnap2/Etv1/Foxp2/Neurog1/Tifab	5
BP	GO:0035112	genitalia morphogenesis	5/2520	16/23355	0.0229888603418037	0.0987687709781119	0.0725448044901269	Lrp6/Neurog1/Nipbl/Tcf7l2/Tifab	5
BP	GO:0035590	purinergic nucleotide receptor signaling pathway	5/2520	16/23355	0.0229888603418037	0.0987687709781119	0.0725448044901269	Ano6/Cntn2/Gnat1/P2ry1/P2ry12	5
BP	GO:0042359	vitamin D metabolic process	5/2520	16/23355	0.0229888603418037	0.0987687709781119	0.0725448044901269	Cyp2r1/Fgfr1/Fgfr4/Snai1/Snai2	5
BP	GO:0042772	DNA damage response, signal transduction resulting in transcription	5/2520	16/23355	0.0229888603418037	0.0987687709781119	0.0725448044901269	Hipk2/Pcbp4/Rbm38/Tfap4/Zfp385a	5
BP	GO:0043518	negative regulation of DNA damage response, signal transduction by p53 class mediator	5/2520	16/23355	0.0229888603418037	0.0987687709781119	0.0725448044901269	Mdm2/Pcbp4/Sirt1/Snai1/Snai2	5
BP	GO:0048385	regulation of retinoic acid receptor signaling pathway	5/2520	16/23355	0.0229888603418037	0.0987687709781119	0.0725448044901269	Crabp2/Cyp26b1/Dhrs3/Nr2c1/Zfp536	5
BP	GO:0048715	negative regulation of oligodendrocyte differentiation	5/2520	16/23355	0.0229888603418037	0.0987687709781119	0.0725448044901269	Dlx1/Hes1/Hes5/Id2/Notch1	5
[truncated: 6,448 more rows]
