# Supplementary material for: Kdm6b-mediated epigenetic coordination of temporal precision during motor neuron differentiation
Source: EMBO Rep. 2026 May 26;27(13):3665–88. doi: 10.1038/s44319-026-00808-2 (PMC13354772; doi:10.1038/s44319-026-00808-2)
Supplement: Supplementary file 8 — Source data Fig. 2 [file 44319_2026_808_MOESM8_ESM.zip › Source data Fig 2/Fig 2G/D5-Com GO.csv]

ONTOLOGY	ID	Description	GeneRatio	BgRatio	pvalue	p.adjust	qvalue	geneID	Count
BP	GO:0007409	axonogenesis	215/4604	483/23355	6.38196797818848e-36	4.01298146468492e-32	2.67572404811839e-32	Ablim1/Ache/Adarb1/Adcy1/Afg3l2/Alcam/Amigo1/Ank3/Apbb1/Apbb2/App/Artn/Atl1/Auts2/B3gnt2/B4gat1/Bcl11a/Bcl11b/Bhlhe22/Bmp7/Bmpr1b/Bmpr2/Brsk2/C9orf72/Cacna1a/Cdh11/Cdh2/Cdk5/Celsr3/Chl1/Chrnb2/Clasp2/Cntn2/Cntn6/Crabp2/Creb1/Crmp1/Ctnna2/Cttn/Cxcr4/Dab1/Dbn1/Dbnl/Dcc/Dclk1/Dcx/Dip2b/Disc1/Dixdc1/Dpysl2/Dpysl5/Draxin/Dscam/Dst/Efna5/Efnb1/Efnb2/Emb/Enah/Epha3/Epha4/Epha5/Epha6/Epha7/Epha8/Ephb2/Ep…	215
BP	GO:0050808	synapse organization	192/4604	486/23355	2.45099318092443e-24	7.7059225608264e-21	5.13805570506421e-21	Abi2/Abl2/Ache/Actn1/Actr2/Add2/Adgrl2/Adgrl3/Afdn/Afg3l2/Amigo1/Ank3/Apbb1/App/Arc/Arf1/Arf6/Arhgap22/Arhgap44/Asic2/Bhlhb9/Bsn/C1qb/C1ql1/C1ql3/Cabp1/Cacna1a/Cadm1/Caprin1/Cbln4/Cdc42/Cdh2/Cdk5/Chd4/Chmp4b/Chrna1/Chrna7/Chrnb1/Chrnb2/Cnksr2/Cntn2/Colq/Ctnna2/Ctnnb1/Cttn/Cux2/Dact1/Dbn1/Dbnl/Dgkz/Disc1/Dkk1/Dnaja3/Dnm3/Eef2k/Efna5/Efnb1/Efnb2/Egln1/Eif4g1/Elfn1/Epha3/Epha4/Epha5/Epha7/Ephb2/Farp…	192
BP	GO:0097485	neuron projection guidance	114/4604	251/23355	1.75697422748026e-20	3.68261798079862e-17	2.4554485431768e-17	Ablim1/Alcam/Ank3/Apbb1/Apbb2/App/Artn/B3gnt2/B4gat1/Bcl11b/Bmp7/Bmpr1b/Bmpr2/Cdk5/Celsr3/Chl1/Cntn2/Cntn6/Crmp1/Cxcr4/Dcc/Dpysl2/Dpysl4/Dpysl5/Draxin/Dscam/Efna5/Efnb1/Efnb2/Emb/Enah/Epha3/Epha4/Epha5/Epha6/Epha7/Epha8/Ephb2/Ephb4/Ephb6/Etv1/Etv4/Fezf2/Flot1/Flrt2/Flrt3/Foxd1/Foxp1/Fzd3/Gap43/Gas1/Gbx2/Isl1/Isl2/Kif5b/Kif5c/Klf7/L1cam/Lama5/Lamc2/Lgi1/Lgr4/Lhx2/Lhx3/Lhx4/Lmtk2/Lrp1/Lrtm1/Mapk8ip…	114
BP	GO:0007411	axon guidance	113/4604	250/23355	4.12007152521641e-20	6.4767524376402e-17	4.31848549603605e-17	Ablim1/Alcam/Ank3/Apbb1/Apbb2/App/Artn/B3gnt2/B4gat1/Bcl11b/Bmp7/Bmpr1b/Bmpr2/Cdk5/Celsr3/Chl1/Cntn2/Cntn6/Crmp1/Cxcr4/Dcc/Dpysl2/Dpysl5/Draxin/Dscam/Efna5/Efnb1/Efnb2/Emb/Enah/Epha3/Epha4/Epha5/Epha6/Epha7/Epha8/Ephb2/Ephb4/Ephb6/Etv1/Etv4/Fezf2/Flot1/Flrt2/Flrt3/Foxd1/Foxp1/Fzd3/Gap43/Gas1/Gbx2/Isl1/Isl2/Kif5b/Kif5c/Klf7/L1cam/Lama5/Lamc2/Lgi1/Lgr4/Lhx2/Lhx3/Lhx4/Lmtk2/Lrp1/Lrtm1/Mapk8ip3/Matn2…	113
BP	GO:0050767	regulation of neurogenesis	164/4604	443/23355	1.01449441933199e-17	1.27582818175191e-14	8.50680267831432e-15	Ache/Actr2/Adcyap1/Afdn/Akap5/Amigo1/Ascl1/Bcl11a/Bhlhb9/Bhlhe40/Bhlhe41/Bmp2/Bmp7/Bmpr1a/Bmpr2/Caprin1/Cdk5/Chd7/Cit/Crabp2/Ctnnb1/Cul7/Cux2/Cxcr4/Dab1/Dbn1/Dbnl/Dct/Dcx/Dicer1/Dip2b/Disc1/Dixdc1/Dll1/Dll3/Dll4/Dlx1/Dmrta2/Draxin/Dscam/E2f1/Eef2k/Efna5/Egfr/Epha4/Epha7/Ephb2/Fbxo31/Fbxw8/Fezf2/Fgfr3/Fxn/Fzd3/Gdi1/Hdac2/Helt/Hes1/Hes2/Hes7/Hoxb3/Id2/Idh2/Islr2/Kalrn/Kdm1a/Kit/L1cam/Lhx2/Lig4/Ling…	164
BP	GO:0030900	forebrain development	149/4604	397/23355	7.9833096232216e-17	7.43340880173544e-14	4.95635249385835e-14	Afdn/Agtpbp1/Alk/App/Arid1a/Ascl1/Atrx/Bax/Bbs2/Bcl11b/Bhlhe22/Bmp2/Bmpr1a/Btg2/Ccdc85c/Cdh2/Cdk5/Celf1/Chd7/Chrnb2/Cntn2/Cntnap2/Creb1/Crtac1/Ctnnb1/Cul5/Cxcr4/Dab1/Dclk1/Dct/Dcx/Dicer1/Disc1/Dixdc1/Dkk1/Dlc1/Dlx1/Dmrta2/Draxin/E2f1/Efhc1/Egfr/Elavl4/Epha5/Ephb2/Fabp7/Fat4/Fbxo45/Fezf2/Fgf10/Fgfr2/Fgfr3/Gbx2/Gnaq/Grcc10/Gsc/Hdac2/Hes1/Hnrnpk/Id2/Igf2bp1/Isl1/Kdm1a/Kdm2b/Kdm6b/Kif1a/Kirrel3/Lef1/…	149
BP	GO:0016358	dendrite development	124/4604	309/23355	8.27510521821693e-17	7.43340880173544e-14	4.95635249385835e-14	Abi2/Abl2/Ache/Actr2/Afdn/Akap5/Alk/App/Arc/Arf1/Arf6/Arhgap44/Arid1b/Asap1/Bcl11a/Bhlhb9/Bmp7/Cacna1a/Camk2a/Caprin1/Cdc42/Cdk5/Celsr2/Chrna7/Chrnb2/Cit/Cpeb3/Crp/Ctnna2/Cul7/Cux2/Dab1/Dact1/Dbn1/Dbnl/Dclk1/Dcx/Disc1/Dnm3/Dscam/Eef2k/Elavl4/Epha4/Epha5/Ephb2/Farp1/Fbxo31/Fbxw8/Fezf2/Flrt1/Grin3a/Hdac2/Hecw1/Hnrnpk/Igf2bp1/Iqsec1/Itgb1/Itsn1/Kalrn/Kif1a/Klf7/Klhl1/Lamc2/Lzts1/Map1a/Map1b/Map2/Map…	124
BP	GO:0051962	positive regulation of nervous system development	134/4604	352/23355	7.6957822110638e-16	6.04888481789615e-13	4.03319744035094e-13	Ache/Actr2/Adgrl2/Adgrl3/Afdn/Akap5/Amigo1/Ascl1/Asic2/Bcl11a/Bhlhb9/Bmp2/Bmpr2/Caprin1/Crabp2/Ctnnb1/Cul7/Cux2/Cxcr4/Dbn1/Dbnl/Dct/Dcx/Dicer1/Disc1/Dixdc1/Dll3/Dmrta2/Dscam/E2f1/Eef2k/Efna5/Egfr/Epha4/Ephb2/Fbxo31/Fbxw8/Flrt1/Flrt2/Flrt3/Fxn/Fzd3/Gdi1/Hdac2/Hes1/Id2/Islr2/Kalrn/Kdm1a/Kit/L1cam/Lig4/Lingo2/Lingo4/Lpar3/Lrp1/Lrrc4b/Lrrn1/Lrrn3/Lrrtm1/Lrrtm3/Lrrtm4/Lrtm1/Man2a1/Map1b/Map3k13/Mapt/M…	134
BP	GO:0034329	cell junction assembly	155/4604	432/23355	1.94857491123609e-15	1.36140433798361e-12	9.07739634088111e-13	Abi2/Ache/Actn1/Actn2/Actn4/Add2/Adgrl2/Adgrl3/Afdn/Ajuba/Amigo1/App/Arf6/Arvcf/Asic2/Bhlhb9/Bsn/Cacna1a/Cadm1/Camsap3/Cbln4/Cd9/Cdh10/Cdh11/Cdh12/Cdh2/Cdh20/Cdh22/Cdh24/Cdh6/Cdk5/Chrnb2/Clasp2/Cldn17/Cldn23/Cldn3/Cldn34d/Colq/Coro2b/Ctnnb1/Ctnnd1/Cttn/Cux2/Dbnl/Dkk1/Dlc1/Dlg1/Dmtn/Dnm3/Dst/Dusp3/Eef2k/Efna5/Efnb1/Efnb2/Eif4g1/Epha3/Epha7/Ephb2/Farp1/Fbf1/Fbxo45/Fermt2/Flot1/Flrt1/Flrt2/Flrt3/Fsc…	155
BP	GO:0001764	neuron migration	84/4604	192/23355	2.53491464156858e-14	1.45130107526161e-11	9.67679821676542e-12	Adgrl3/Apbb1/Apbb2/Ascl1/Astn2/Auts2/Barhl1/Bax/Camk2a/Cdk5/Celsr1/Celsr2/Celsr3/Chl1/Cntn2/Ctnna2/Ctnnb1/Cxcr4/Dab1/Dcc/Dclk1/Dcx/Disc1/Esr2/Fbxo31/Fbxo45/Fezf2/Flna/Flrt2/Fzd3/Gpm6a/Katna1/Kif20b/Kirrel3/Mapk8ip3/Mapt/Matn2/Mdk/Mef2c/Met/Mnx1/Mrtfb/Myh10/Nav1/Ndel1/Ndn/Neo1/Neurod4/Neurog2/Nipbl/Nkx6-1/Nr2f1/Nr2f2/Nrg1/Nrp2/Nsmf/Ntng2/Olfm1/Olig3/Phox2b/Pitx2/Plxnb2/Prkg1/Psen1/Ptk2/Rac1/Rapgef…	84
BP	GO:0031346	positive regulation of cell projection organization	153/4604	436/23355	2.53885366219429e-14	1.45130107526161e-11	9.67679821676542e-12	Abi2/Abl2/Ache/Actr2/Adcyap1/Afdn/Akap5/Alk/Amigo1/Apbb1/Auts2/Bcl11a/Bhlhb9/Bmp7/Bmpr2/Brk1/Caprin1/Cbfa2t2/Ccp110/Ccr7/Cdc42/Cdc42ep2/Cdc42ep3/Cep135/Cnr1/Crabp2/Crp/Cul7/Cux2/Dbn1/Dbnl/Dcc/Dcx/Ddx56/Disc1/Dixdc1/Dmd/Dnm3/Dock11/Dpysl3/Dscam/Eef2k/Efna5/Elavl4/Enc1/Epha3/Epha4/Epo/Fbxo31/Fbxw8/Fez1/Flna/Fscn1/Fxn/Fzd1/Gdi1/Gpm6a/Gprc5b/Hnrnpk/Igf1r/Islr2/Itgb1/Kalrn/Kdm1a/Kif3c/Kit/L1cam/Lpar3/…	153
BP	GO:0050770	regulation of axonogenesis	82/4604	186/23355	3.0533045927269e-14	1.5999316065889e-11	1.06678177130099e-11	Ache/Amigo1/Bcl11a/Bmpr2/Brsk2/Cacna1a/Cdh2/Cdk5/Cntn2/Crabp2/Dab1/Dbn1/Dbnl/Dcx/Dip2b/Disc1/Dixdc1/Draxin/Dscam/Efna5/Epha4/Epha7/Ephb2/Fxn/Gdi1/Islr2/Kif13b/L1cam/Lpar3/Lrp1/Lrrc4b/Map1b/Map2/Map3k13/Mapt/Metrn/Ndel1/Nefl/Nefm/Nin/Nrg1/Picalm/Plxna1/Plxna2/Plxnb2/Plxnc1/Pou3f2/Psen1/Pten/Ptk2/Ptprs/Rab11a/Ret/Rnd2/Robo1/Robo2/Rtn4/Rtn4r/Rufy3/Sema3a/Sema3d/Sema3f/Sema4b/Sema5a/Sema6a/Sema6d/Sho…	82
BP	GO:0010720	positive regulation of cell development	134/4604	368/23355	4.31678088565532e-14	2.08799370838466e-11	1.39220552773807e-11	Ache/Actr2/Afdn/Akap11/Akap5/Amigo1/Ascl1/Atp6ap1/Bcl11a/Bhlhb9/Bmp2/Bmpr2/Caprin1/Crabp2/Cspg5/Ctnnb1/Cul7/Cux2/Cxcr4/Dbn1/Dbnl/Dct/Dcx/Dicer1/Disc1/Dixdc1/Dll3/Dmrta2/Dmtn/Dock1/Dock5/Dscam/E2f1/Eef2k/Efna5/Egfr/Epha4/Ephb2/Fbxo31/Fbxw8/Fermt2/Flna/Fxn/Fzd3/Gdi1/Grip2/Has2/Hdac2/Hes1/Id2/Il5/Islr2/Kalrn/Kdm1a/Kit/L1cam/Lig4/Lmod3/Lpar3/Lrp1/Man2a1/Map1b/Map3k13/Mapt/Mdk/Met/Metrn/Mir219a-1/Mir2…	134
BP	GO:0007264	small GTPase mediated signal transduction	153/4604	439/23355	4.86212651621395e-14	2.18378939528238e-11	1.45607894090828e-11	Abi2/Abl2/Abr/Adra1a/Amot/Arap3/Arf6/Arfgef1/Arhgap12/Arhgap18/Arhgap19/Arhgap31/Arhgap32/Arhgap44/Arhgef1/Arhgef10l/Arhgef17/Arhgef3/Arl3/Arl6/Arrb1/Auts2/Bcar3/Bnip2/Brk1/Camk2d/Cavin4/Cbl/Cdc42/Cdc42ep2/Cdc42ep3/Cdc42se1/Cdc42se2/Cdh13/Cdh2/Celsr1/Csf1/Ctnnal1/Cul3/Cyrib/Cyth1/Cyth3/Dab1/Dbnl/Dennd1a/Dennd3/Dennd4b/Dgkz/Dlc1/Dnaja3/Dnmt1/Dock1/Dock11/Dock4/Dock5/Dok1/Ednra/Elmo1/Ephb2/Epo/Farp…	153
BP	GO:0003002	regionalization	137/4604	380/23355	5.45330324827826e-14	2.28602472167825e-11	1.52424609388718e-11	Acvr2a/Acvr2b/Aida/Arc/Ascl1/Axin2/Bhlhe22/Bhlhe40/Bhlhe41/Bmp2/Bmpr1a/Bmpr1b/Bmpr2/Btg2/Celsr1/Celsr2/Cer1/Cited2/Ctnnb1/Cyp26a1/Cyp26b1/Ddit3/Disp1/Dkk1/Dll1/Dll3/Dll4/Dlx1/Dmrta2/Dvl2/Fezf2/Fgf10/Fgfr2/Fgfr4/Fkbp8/Foxa1/Foxa2/Foxd1/Foxn4/Fzd5/Gas1/Gata4/Gbx2/Gdf11/Grem2/Gsc/Helt/Hes1/Hes2/Hes7/Hhip/Hipk2/Hoxa4/Hoxb3/Hoxb4/Hoxb5/Hoxb7/Hoxc13/Hoxc4/Ift57/Invs/Irx1/Irx3/Isl1/Kdm2b/Lef1/Lfng/Lhx2/…	137
BP	GO:0050769	positive regulation of neurogenesis	112/4604	291/23355	7.5719869048278e-14	2.97579085359732e-11	1.98415946328481e-11	Ache/Actr2/Afdn/Akap5/Amigo1/Ascl1/Bcl11a/Bhlhb9/Bmp2/Bmpr2/Caprin1/Crabp2/Ctnnb1/Cul7/Cux2/Cxcr4/Dbn1/Dbnl/Dct/Dcx/Dicer1/Disc1/Dixdc1/Dll3/Dmrta2/Dscam/E2f1/Eef2k/Efna5/Egfr/Epha4/Ephb2/Fbxo31/Fbxw8/Fxn/Fzd3/Gdi1/Hdac2/Hes1/Id2/Islr2/Kalrn/Kdm1a/Kit/L1cam/Lig4/Lpar3/Lrp1/Man2a1/Map1b/Map3k13/Mapt/Mdk/Met/Metrn/Mir219a-1/Mir219a-2/Mir23a/Mtor/Ndel1/Nefl/Neurl1a/Nin/Nkx6-1/Nkx6-2/Notch1/Nrg1/Olig…	112
BP	GO:0007219	Notch signaling pathway	79/4604	180/23355	1.20134359396119e-13	4.44355795225173e-11	2.96281828776929e-11	Aph1a/Aph1b/App/Arrb1/Ascl1/Bmp2/Bmp2k/Bmp7/Cbfa2t2/Cdh6/Cebpa/Chac1/Cntn6/Dicer1/Dlk1/Dll1/Dll3/Dll4/Dlx1/Dtx4/Enho/Epn2/Eya1/Fat4/Fbxw7/Fgf10/Foxa1/Foxa2/Galnt11/Gas2/Grip2/Hes1/Hes7/Hif1an/Ift74/Itgb1bp1/Jag1/Jag2/Kcna5/Kit/Krt19/Lfng/Llgl1/Maml2/Maml3/Mfng/Mib1/Ncstn/Nepro/Neurl1a/Neurod4/Nfkbia/Notch1/Notch2/Nr1h4/Nrarp/Onecut1/Poglut1/Psen1/Ptp4a3/Rbpj/Rcan2/Reck/Rita1/Robo1/Robo2/Sel1l/Slc…	79
BP	GO:0048588	developmental cell growth	105/4604	269/23355	1.57505074530236e-13	5.50217727025624e-11	3.66867082955514e-11	Adra1a/Afdn/Akap6/App/Auts2/Bcl11a/Bmpr2/C9orf72/Camk2d/Cdk5/Clasp2/Crabp2/Ctdp1/Ctnnb1/Cttn/Cxcr4/Dbn1/Dbnl/Dclk1/Dcx/Ddr1/Dip2b/Disc1/Dpysl2/Draxin/Dscam/Efna5/Epha7/Fdps/Flrt1/Flrt3/Foxp1/Fxn/Gata4/Gdi1/Hnrnpk/Islr2/Itgb1/Kdm1a/Kmt2d/L1cam/Lhx2/Lpar3/Lrp1/Map1b/Map2/Map3k13/Mapt/Mecp2/Mex3c/Mgll/Mtor/Ndel1/Ndn/Nin/Nkx6-1/Nr3c1/Nrg1/Nrp2/Olfm1/Parp2/Picalm/Pin1/Plxna1/Prkcz/Prkg1/Prkn/Ptprs/Rab…	105
BP	GO:0060485	mesenchyme development	110/4604	288/23355	2.27824751776994e-13	7.53980020617757e-11	5.02729078297932e-11	Adipor1/Axin2/Bambi/Bmp2/Bmp7/Bmpr1a/Bmpr2/Bnc2/Cdh2/Cer1/Cited2/Clasp2/Col1a1/Ctnnb1/Cul7/Cyp26a1/Dicer1/Dll3/Dppa2/Ednra/Ednrb/Efnb1/Epha3/Exoc4/Fendrr/Fermt2/Fgf10/Fgfr2/Flna/Foxa1/Foxa2/Foxd1/Gata4/Gbx2/Glipr2/Gsc/Has2/Hdac2/Hes1/Hnrnpab/Il17rd/Isl1/Jag1/Kitl/Lama5/Lef1/Lrp6/Mdk/Mdm2/Mdm4/Mef2c/Msx1/Mtor/Nckap1/Nedd4/Nfatc1/Notch1/Nrp2/Osr1/Pax3/Phldb1/Phldb2/Phox2b/Pitx2/Poglut1/Ppp2ca/Ppp3r…	110
BP	GO:0007005	mitochondrion organization	164/4604	489/23355	2.60029187058404e-13	8.17531764111622e-11	5.45103290554538e-11	Adck1/Afg3l1/Afg3l2/Agk/Agtpbp1/Akt1/Akt3/Ambra1/Armc1/Atg12/Atg2a/Atg5/Atg9b/Bag3/Bag4/Bax/Bbc3/Becn1/Bmf/Bnip3/Camk2a/Carlr/Cdc37/Cdk5/Cdkn2a/Cebpa/Chchd2/Chchd3/Cibar1/Cln8/Coa3/Coa4/Cox17/Cox19/Cox7a2/Cstad/Cttn/Cyrib/Dap3/Dctn6/Ddhd1/Dmac2/Dnaja3/Dnajc11/Dnajc19/Dnlz/Dnm3/Epas1/Epm2a/Eya2/Fbxw7/Fez1/Fmc1/Fxn/Gabarapl2/Gclm/Ghitm/Golph3/Gpx1/Higd1a/Higd1c/Hspa4/Huwe1/Immp2l/Letm1/Lmna/Lpin1/M…	164
BP	GO:0198738	cell-cell signaling by wnt	151/4604	440/23355	2.94230177709214e-13	8.81009217826445e-11	5.87427968829974e-11	Abl2/Amer2/Amotl2/App/Arl6/Axin2/Bambi/Bcl9/Bmp2/Btrc/Ccne1/Ccny/Cdh2/Cdk14/Celsr1/Celsr2/Celsr3/Chd8/Col1a1/Cpz/Csnk1e/Csnk1g1/Csnk1g3/Ctnnb1/Ctnnd1/Cul3/Cxxc4/Daam1/Dact1/Ddit3/Ddx3x/Depdc1b/Disc1/Dixdc1/Dkk1/Dkk3/Draxin/Dvl2/Eda/Egfr/Egr1/Epm2a/Fbxw11/Fbxw4/Fermt2/Fgf10/Fgfr2/Fgfr3/Foxl1/Fzd1/Fzd3/Fzd5/Fzd7/Fzd8/Gid8/Gnaq/Gprc5b/Grb10/Gsc/Gskip/Hdac2/Invs/Isl1/Jade1/Kank1/Kpna1/Kremen1/Lef1/Lg…	151
BP	GO:0008593	regulation of Notch signaling pathway	48/4604	88/23355	4.34809359987949e-13	1.20303999941328e-10	8.02147501952438e-11	Arrb1/Ascl1/Bmp2k/Bmp7/Cbfa2t2/Chac1/Cntn6/Dicer1/Dlk1/Dll1/Dll3/Dll4/Dlx1/Enho/Epn2/Eya1/Fgf10/Galnt11/Gas2/Hes1/Hif1an/Itgb1bp1/Jag1/Jag2/Kit/Lfng/Llgl1/Mfng/Nepro/Neurl1a/Nfkbia/Notch1/Nrarp/Poglut1/Rbpj/Reck/Rita1/Robo1/Robo2/Slc35c2/Src/Synj2bp/Tcim/Tspan14/Tspan15/Tspan5/Wnt1/Zmiz1	48
BP	GO:0007163	establishment or maintenance of cell polarity	91/4604	224/23355	4.40043256782846e-13	1.20303999941328e-10	8.02147501952438e-11	4930544G11Rik/Actr2/Amot/Amotl2/Arf6/Arfgef1/Arpc5/BC034090/Brsk2/Camsap3/Ccr7/Cdc42/Cdk5rap2/Cenpa/Clasp2/Cyp26b1/Cyrib/Cyth1/Cyth3/Dlg1/Dlg2/Exoc4/Eya1/Ezr/Fam89b/Fbf1/Fbxw11/Fez1/Fgf10/Frmd4a/Frmd4b/Fscn1/Golph3/Hes1/Igf1r/Insc/Itgb1/Kank1/Kif20b/Kif26b/Kif2c/Lhx2/Lin7a/Llgl1/Lmna/Mad2l1/Map1b/Map2/Map4/Mapkap1/Mcph1/Mtcl1/Myo18a/Nckap1/Ndel1/Pard3/Pard6a/Pard6b/Pard6g/Parvb/Pdzd11/Pkd1/Prickl…	91
BP	GO:0051656	establishment of organelle localization	139/4604	399/23355	7.23833737188872e-13	1.89644439143484e-10	1.26448674351898e-10	a/Actn4/Actr10/Actr2/Agtpbp1/Ap3b2/Ap3d1/Ap3m2/Ap3s2/Arf1/Arfgap2/Arfgap3/Atp6ap1/Aurkb/Becn1/Bicd1/Bicd2/Bicdl1/Bloc1s1/Bod1/Cdc23/Cdc42/Cdk5/Cdk5rap2/Cenpa/Cenpc1/Cenpe/Chga/Chmp4b/Chmp4c/Clasp2/Clmn/Clnk/Cnih2/Copg2/Cplx2/Ctnnb1/Cul3/Dctn2/Dlg1/Dnm3/Dpysl2/Dync1h1/Eipr1/Eml4/Exoc4/Eya1/Ezr/Fbxw11/Fez1/Fgf10/Fgfr2/Fmn2/Gab2/Gem/Hmox1/Hnrnpu/Ikbkg/Insc/Itgb1/Kash5/Kif18a/Kif1a/Kif23/Kif2c/Kif3c/…	139
BP	GO:0007389	pattern specification process	160/4604	480/23355	8.95281292081899e-13	2.23355886378883e-10	1.48926358552145e-10	Acvr2a/Acvr2b/Aida/Ap1b1/Arc/Ascl1/Asph/Axin2/Bcor/Bhlhe22/Bhlhe40/Bhlhe41/Bmp2/Bmp7/Bmpr1a/Bmpr1b/Bmpr2/Btg2/Cc2d2a/Celsr1/Celsr2/Cer1/Cited2/Ctnnb1/Cyp26a1/Cyp26b1/Ddit3/Disp1/Dkk1/Dll1/Dll3/Dll4/Dlx1/Dmrta2/Dvl2/Efnb1/Eya1/Fezf2/Fgf10/Fgfr2/Fgfr4/Fkbp8/Foxa1/Foxa2/Foxd1/Foxn4/Fzd5/Gas1/Gata4/Gbx2/Gdf11/Gm572/Grem2/Gsc/Helt/Hes1/Hes2/Hes7/Hhip/Hipk2/Hoxa4/Hoxb3/Hoxb4/Hoxb5/Hoxb7/Hoxc13/Hoxc4/If…	160
BP	GO:0016055	Wnt signaling pathway	149/4604	438/23355	9.23545331719301e-13	2.23355886378883e-10	1.48926358552145e-10	Abl2/Amer2/Amotl2/App/Arl6/Axin2/Bambi/Bcl9/Bmp2/Btrc/Ccne1/Ccny/Cdh2/Cdk14/Celsr1/Celsr2/Celsr3/Chd8/Col1a1/Cpz/Csnk1e/Csnk1g1/Csnk1g3/Ctnnb1/Ctnnd1/Cul3/Cxxc4/Daam1/Dact1/Ddit3/Ddx3x/Depdc1b/Disc1/Dixdc1/Dkk1/Dkk3/Draxin/Dvl2/Eda/Egfr/Egr1/Epm2a/Fbxw11/Fbxw4/Fermt2/Fgf10/Fgfr2/Fgfr3/Foxl1/Fzd1/Fzd3/Fzd5/Fzd7/Fzd8/Gid8/Gnaq/Gprc5b/Grb10/Gsc/Gskip/Hdac2/Invs/Isl1/Jade1/Kank1/Kpna1/Kremen1/Lef1/Lg…	149
BP	GO:0044770	cell cycle phase transition	145/4604	424/23355	1.18176967272331e-12	2.75221026003117e-10	1.83508327737112e-10	Akap8l/Akt1/Anapc7/Ankrd17/Anp32b/App/Atp2b4/Aurkb/Aven/Babam1/Babam2/Bach1/Brcc3/Brsk2/Bub3/Calm1/Camk2a/Camk2d/Casp2/Ccnd3/Ccne1/Ccng1/Ccnjl/Ccny/Cdc14a/Cdc23/Cdc25b/Cdc6/Cdk1/Cdk14/Cdk15/Cdk5/Cdk5rap2/Cdk5rap3/Cdkn1a/Cdkn1c/Cdkn2a/Cdkn2c/Cenpe/Chfr/Chmp4b/Chmp4c/Cirbp/Cit/Clasp2/Clspn/Crebbp/Crlf3/Ctc1/Ctdp1/Cul3/D7Ertd443e/Dact1/Ddx3x/Dgkz/Dlg1/Dync1li1/Dyrk3/E2f1/Egfr/Eif4e/Eif4g1/Ercc2/Ercc…	145
BP	GO:0060070	canonical Wnt signaling pathway	109/4604	293/23355	2.10175423377559e-12	4.71993950785033e-10	3.14710041846924e-10	Amer2/App/Axin2/Bambi/Bcl9/Btrc/Ccny/Cdh2/Cdk14/Chd8/Col1a1/Csnk1e/Csnk1g1/Csnk1g3/Ctnnb1/Ctnnd1/Dact1/Ddit3/Ddx3x/Disc1/Dixdc1/Dkk1/Dkk3/Draxin/Dvl2/Eda/Egfr/Egr1/Fgf10/Fgfr2/Fgfr3/Fzd1/Fzd3/Fzd5/Fzd7/Fzd8/Gid8/Gnaq/Gprc5b/Gskip/Hdac2/Invs/Isl1/Jade1/Kank1/Kpna1/Kremen1/Lef1/Lgr4/Lrp6/Mcc/Mdk/Mir135a-2/Mitf/Mllt3/Notch1/Nphp4/Nrarp/Peg12/Pin1/Ppm1a/Prickle1/Prkn/Psen1/Pten/Ptk7/Pygo1/Pygo2/Rapge…	109
BP	GO:0007416	synapse assembly	80/4604	193/23355	3.2646321792933e-12	7.07862315289526e-10	4.71979309260443e-10	Ache/Add2/Adgrl2/Adgrl3/Amigo1/App/Arf6/Asic2/Bhlhb9/Bsn/Cacna1a/Cadm1/Cbln4/Cdh2/Cdk5/Chrnb2/Colq/Cux2/Dbnl/Dkk1/Dnm3/Eef2k/Efna5/Efnb1/Efnb2/Eif4g1/Epha7/Ephb2/Farp1/Fbxo45/Flrt1/Flrt2/Flrt3/Fzd1/Fzd5/Gabra2/Gabrb3/Gap43/Gja10/Gpm6a/Kirrel3/Lingo2/Lingo4/Lrrc4b/Lrrn1/Lrrn3/Lrrtm1/Lrrtm3/Lrrtm4/Lrtm1/Mapt/Mecp2/Mef2c/Nectin1/Npas4/Nptn/Nptxr/Nrg1/Nrxn1/Nrxn3/Ntng2/Oxtr/Pclo/Pik3r1/Plxnb2/Ppp1r9a…	80
BP	GO:0032535	regulation of cellular component size	141/4604	417/23355	6.22829430424767e-12	1.26942164193287e-09	8.46408597800092e-10	Abi2/Actn2/Actr2/Actr3b/Add2/Ahr/Akt1/Akt3/Ano6/Ap2m1/Aqp11/Arf1/Arf6/Arfgef1/Arfip2/Arhgap18/Arpc3/Arpc5/Bag4/Bcl11a/Bmpr2/Brk1/C1qtnf9/Capzb/Cdc42ep2/Cdc42ep3/Cdk5/Cfl2/Chmp3/Cit/Clasp2/Cln8/Cntn2/Cotl1/Crabp2/Cracd/Creb1/Ctnna2/Cttn/Cyrib/Dbn1/Dbnl/Dcx/Deptor/Dip2b/Disc1/Dlg1/Dmtn/Dnai3/Dpysl2/Draxin/Dscam/Efna5/Epha7/Ezr/Fmn2/Fxn/Gdi1/Iqgap2/Islr2/Kank1/Kank3/Kdm1a/L1cam/Lamtor4/Lima1/Lmod1/L…	141
BP	GO:0051348	negative regulation of transferase activity	100/4604	265/23355	6.38075028930757e-12	1.26942164193287e-09	8.46408597800092e-10	Adar/Adarb1/Aida/Ajuba/Akt1/Bag5/Bmp7/Camk2n1/Casp3/Cbl/Cblc/Cdk5rap2/Cdk5rap3/Cdkn1a/Cdkn1c/Cdkn2a/Cdkn2c/Cep43/Chordc1/Cln8/Dbndd1/Deptor/Dnaja3/Dusp19/Dusp26/Dusp3/Dusp4/Dusp6/Dusp8/Ephb2/Foxa2/Gadd45b/Gadd45g/Gnaq/Gskip/Heg1/Hmgcr/Hnrnpu/Igf1r/Inca1/Inpp5k/Inppl1/Irs2/Itgb1bp1/Lrp6/Macroh2a1/Mad2l1/Mapt/Midn/Nf2/Npm1/Nr2f2/Ormdl3/Paqr3/Park7/Pif1/Pip4k2a/Pip4k2b/Pip4k2c/Pkn1/Pot1a/Ppia/Ppm1e/…	100
BP	GO:0048813	dendrite morphogenesis	77/4604	185/23355	6.4601610276482e-12	1.26942164193287e-09	8.46408597800092e-10	Abi2/Abl2/Ache/Actr2/Afdn/Akap5/Arc/Arhgap44/Bhlhb9/Cacna1a/Camk2a/Caprin1/Cdc42/Cdk5/Celsr2/Chrna7/Chrnb2/Cit/Ctnna2/Cul7/Cux2/Dact1/Dbn1/Dbnl/Dclk1/Dcx/Dnm3/Dscam/Eef2k/Elavl4/Epha4/Epha5/Ephb2/Farp1/Fbxo31/Fbxw8/Hecw1/Igf2bp1/Itgb1/Kalrn/Kif1a/Klf7/Lzts1/Mef2a/Met/Nedd4/Nsmf/Opa1/Parp6/Picalm/Ppp1r9a/Prex2/Prmt3/Pten/Ptn/Ptprf/Rab21/Rac1/Rapgef2/Rbfox2/Rere/Robo1/Rock2/Sema3a/Sgk1/Shank2/Sipa1…	77
BP	GO:0060560	developmental growth involved in morphogenesis	103/4604	277/23355	8.70122117332687e-12	1.6579781435721e-09	1.10548529293017e-09	Afdn/Ahr/App/Auts2/Bcl11a/Bmpr2/C9orf72/Cadm1/Cdk5/Clasp2/Crabp2/Csf1/Ctnnb1/Cttn/Cxcr4/Dbn1/Dbnl/Dclk1/Dcx/Ddr1/Dip2b/Disc1/Dpysl2/Draxin/Dscam/Efna5/Epha7/Esr1/Fgf10/Fgfr2/Flrt1/Flrt3/Fxn/Gdi1/Hnrnpk/Islr2/Itgb1/Kdm1a/Kif26b/L1cam/Lhx2/Lpar3/Lrp1/Lrp6/Map1b/Map2/Map3k13/Mapt/Mecp2/Mgll/Ndel1/Ndn/Nin/Nkx6-1/Notch1/Nrg1/Nrp2/Olfm1/Picalm/Plxna1/Prkcz/Prkn/Ptk7/Ptprs/Rab11a/Rab21/Raph1/Rarg/Rdh10/…	103
BP	GO:0031647	regulation of protein stability	107/4604	292/23355	9.82566473936363e-12	1.76559624380084e-09	1.17724150245392e-09	Ank2/Apbb1/Apbb2/Asph/Atp1b1/Atp1b3/Bag3/Bag4/Bag5/Bmp2/Btrc/Casp3/Ccnh/Cct4/Cdc37/Cdk7/Cdkn2a/Cenpe/Chfr/Cmtm6/Cog7/Commd1/Creb1/Crebbp/Ctnnd1/Cul3/D7Ertd443e/Dact1/Dad1/Ddrgk1/Derl1/Dnaja3/Dnlz/Dpm2/Epha4/Fbxl3/Fbxo4/Fbxw11/Fbxw7/Flna/Flot1/Gnaq/Hip1/Hspa8/Ift46/Insc/Irgm2/Isoc2a/Kdm8/Lmna/Lss/Mdm2/Msx1/Naa15/Nckap1/Nf2/Npm1/Nr1d1/Park7/Per3/Pfn1/Pfn2/Pik3r1/Pin1/Ppib/Prkd1/Prkn/Pten/Ptges3/Qrs…	107
BP	GO:0022411	cellular component disassembly	132/4604	385/23355	9.82758723489654e-12	1.76559624380084e-09	1.17724150245392e-09	Actn2/Acvr1c/Add2/Akap5/Akap8l/Ambra1/Arf6/Arid1a/Arid2/Asph/Atg12/Atg2a/Atg5/Atg9b/Bax/Becn1/Bnip3/C1qb/Camsap3/Capzb/Ccsap/Cdc37/Cdk1/Cdk5/Cdk5rap3/Cdkn2a/Cebpg/Cfl2/Clasp2/Cma1/Cracd/Cttn/Ddr1/Ddrgk1/Dedd2/Denr/Dffb/Dhx8/Dicer1/Dmtn/Dnase2a/Dusp3/Dyrk3/Dysf/Eml4/Epha4/Ets1/Exog/Fbxw7/Fgfr4/Flot1/Fscn1/Gabarapl2/Grwd1/Hspa8/Htr1a/Huwe1/Igf1r/Igfbp3/Iqsec1/Irgm2/Kif18a/Kif18b/Kif2c/Kif5b/Lamc1/L…	132
BP	GO:0001558	regulation of cell growth	146/4604	439/23355	1.07386748965935e-11	1.87568854860499e-09	1.25064743020853e-09	Adipor1/Afdn/Akap6/Akt1/Apbb1/Apbb2/Avpr1a/Bbc3/Bcl11a/Bmpr2/Cdk5/Cdkn1a/Cdkn2a/Cdkn2c/Cep43/Cirbp/Clasp2/Crabp2/Crlf3/Ctdp1/Cttn/Cxcr4/D7Ertd443e/Dbn1/Dbnl/Dcx/Ddr1/Ddx3x/Dip2b/Disc1/Dpysl2/Draxin/Dscam/Efna5/Egfr/Eif4g1/Enpp1/Epha7/Epm2a/Exosc4/Exosc9/Extl3/Fdps/Foxk1/Foxp1/Fxn/Gas1/Gdi1/Hnrnpk/Hsd3b7/Igfbp3/Igfbp4/Igfbp5/Igfbpl1/Islr2/Kdm2b/Kif26a/L1cam/Lgi1/Lpar3/Lrp1/Map1b/Map2/Map3k13/Mapt/…	146
BP	GO:0060996	dendritic spine development	59/4604	128/23355	1.25138850443329e-11	2.12668403131797e-09	1.41800296249154e-09	Abi2/Actr2/Afdn/Arc/Arf1/Arf6/Arhgap44/Arid1b/Asap1/Bhlhb9/Camk2a/Caprin1/Cdc42/Cdk5/Cpeb3/Cux2/Dbn1/Dbnl/Disc1/Dnm3/Eef2k/Epha4/Epha5/Ephb2/Hdac2/Hnrnpk/Iqsec1/Itsn1/Kalrn/Kif1a/Mapkapk5/Mecp2/Mef2c/Mtor/Nck2/Neurl1a/Ngfr/Nr3c1/Nrg1/Opa1/Pak4/Palm/Ppp1r9a/Prmt3/Psen1/Pten/Ptprs/Rac1/Sdk1/Shank2/Sipa1l1/Slc12a5/Spire1/Srcin1/Srgap2/Tanc2/Wasl/Wnt7a/Zmynd8	59
BP	GO:0007015	actin filament organization	147/4604	445/23355	1.60686193709653e-11	2.65893364749027e-09	1.77288950012618e-09	4930544G11Rik/Abi2/Abl2/Actn1/Actn2/Actn4/Actr2/Actr3b/Add2/Alms1/Arf1/Arf6/Arfgef1/Arfip2/Arhgap12/Arhgap18/Arhgef10l/Arpc3/Arpc5/Arrb1/Asap3/Bag4/Bcar1/Brk1/C9orf72/Capzb/Cdc42/Cdc42ep2/Cdc42ep3/Cfl2/Cit/Clasp2/Coro2b/Cotl1/Cracd/Ctnna2/Cttn/Cul3/Cyrib/Dbn1/Dbnl/Diaph2/Dlc1/Dlg1/Dmtn/Dnai3/Dpysl3/Efs/Elmo1/Enah/Espnl/Ezr/Fermt2/Flna/Fmn2/Fscn1/Gas2/Gas2l3/Hip1/Inpp5k/Inppl1/Iqgap2/Itgb1bp1/Itgb…	147
BP	GO:0021537	telencephalon development	96/4604	255/23355	1.95414763015217e-11	3.15068725599919e-09	2.1007746318208e-09	Afdn/Agtpbp1/Alk/Ascl1/Bax/Bbs2/Bcl11b/Bhlhe22/Bmp2/Btg2/Ccdc85c/Cdh2/Cdk5/Celf1/Chd7/Cntn2/Crtac1/Ctnnb1/Cul5/Cxcr4/Dab1/Dcx/Dicer1/Disc1/Dixdc1/Dlx1/Dmrta2/Draxin/Efhc1/Egfr/Epha5/Ephb2/Fat4/Fbxo45/Fezf2/Grcc10/Hdac2/Hes1/Hnrnpk/Id2/Igf2bp1/Kdm2b/Kdm6b/Kirrel3/Lef1/Lhx2/Lrp6/Mcph1/Mdk/Myh10/Ncor2/Ndel1/Neurod1/Nf2/Nin/Nr2f1/Nrg1/Otx2/Pou3f2/Prdm8/Psen1/Pten/Ptprs/Rac1/Rarb/Rnf7/Robo1/Robo2/Rtn4…	96
BP	GO:0099173	postsynapse organization	81/4604	203/23355	2.46927967070342e-11	3.88170764234578e-09	2.58819498116098e-09	Abi2/Abl2/Actn1/Actr2/Afdn/App/Arc/Arf1/Arf6/Arhgap22/Arhgap44/Bhlhb9/Cadm1/Caprin1/Cdc42/Cdh2/Cdk5/Chmp4b/Chrna7/Chrnb1/Cnksr2/Colq/Cttn/Cux2/Dbn1/Dbnl/Dgkz/Dnaja3/Dnm3/Eef2k/Egln1/Epha4/Epha5/Epha7/Ephb2/Farp1/Gap43/Grip2/Hnrnpk/Hspa8/Htr1a/Igf1r/Kalrn/Kif1a/Lrfn2/Lrrc4b/Lrrtm1/Lrrtm4/Myh10/Nptxr/Nrcam/Nrp2/Nrxn1/Ntng2/Opa1/Ppp1r9a/Prmt3/Pten/Ptn/Ptprf/Ptprs/Rer1/Rock2/Sema3f/Shank2/Shisa7/Sipa…	81
BP	GO:0072659	protein localization to plasma membrane	107/4604	296/23355	2.54960243347219e-11	3.91021953699344e-09	2.60720577471623e-09	Acsl3/Actn2/Afdn/Akap5/Akt1/Ank1/Ank2/Ank3/Ankrd39/Ap2m1/Arf6/Arfrp1/Arhgap44/Arl6/Atp1b1/Atp1b3/Atp2b4/Bag4/Bbs2/Camk2a/Camk2d/Cdh2/Cdk5/Clasp2/Commd1/Dlg1/Dpp6/Egfr/Ehd2/Ehd4/Epha3/Ephb2/Epm2a/Ezr/Fcho2/Flna/Flot1/Gga2/Golph3/Gorasp2/Grip2/Inpp5k/Itgb1/Itgb1bp1/Jup/Kalrn/Kcnip4/Kcnj11/Kif5b/Lama5/Ldlrap1/Lrp1/Lrp6/Lypla1/Mrap/Myo5a/Nectin3/Nfasc/Nrxn1/Pacs1/Pacs2/Pacsin1/Palm/Pgap2/Picalm/Pigw/…	107
BP	GO:0044772	mitotic cell cycle phase transition	130/4604	383/23355	3.07043986387915e-11	4.59688711049336e-09	3.06505312727585e-09	Akt1/Anapc7/Ankrd17/Anp32b/App/Aurkb/Aven/Bach1/Brsk2/Bub3/Calm1/Camk2a/Camk2d/Casp2/Ccnd3/Ccne1/Ccng1/Ccnjl/Ccny/Cdc14a/Cdc23/Cdc25b/Cdc6/Cdk1/Cdk14/Cdk15/Cdk5/Cdk5rap2/Cdk5rap3/Cdkn1a/Cdkn1c/Cdkn2a/Cdkn2c/Cenpe/Chmp4b/Chmp4c/Cit/Clasp2/Clspn/Crebbp/Crlf3/Ctc1/Ctdp1/Cul3/D7Ertd443e/Dact1/Ddx3x/Dgkz/Dlg1/Dync1li1/E2f1/Egfr/Eif4e/Eif4g1/Ercc2/Ercc3/Esrrb/Fbxl22/Fbxl3/Fbxl7/Fbxo31/Fgf10/Gigyf2/Hinf…	130
BP	GO:0045747	positive regulation of Notch signaling pathway	29/4604	44/23355	3.24857094869048e-11	4.75046840124785e-09	3.16745608044901e-09	Ascl1/Bmp2k/Cntn6/Dll1/Dll4/Enho/Epn2/Eya1/Fgf10/Hes1/Itgb1bp1/Jag1/Jag2/Kit/Lfng/Mfng/Nepro/Notch1/Poglut1/Rbpj/Reck/Robo1/Robo2/Slc35c2/Src/Tspan14/Tspan5/Wnt1/Zmiz1	29
BP	GO:0030111	regulation of Wnt signaling pathway	110/4604	309/23355	3.97860442519019e-11	5.68578741490816e-09	3.79109603481639e-09	Abl2/Amer2/App/Axin2/Bambi/Bmp2/Btrc/Ccny/Cdh2/Cdk14/Chd8/Col1a1/Csnk1e/Csnk1g1/Csnk1g3/Ctnnd1/Cxxc4/Dact1/Ddit3/Ddx3x/Depdc1b/Disc1/Dixdc1/Dkk1/Dkk3/Draxin/Eda/Egfr/Egr1/Fgf10/Fgfr2/Fgfr3/Foxl1/Fzd1/Fzd7/Gid8/Gnaq/Gprc5b/Grb10/Gsc/Gskip/Hdac2/Invs/Isl1/Jade1/Kank1/Kpna1/Kremen1/Lef1/Lgr4/Lrp1/Lrp6/Mbd2/Mcc/Mdfi/Mdfic/Mdk/Mllt3/Notch1/Nphp4/Nrarp/Nxn/Peg12/Pin1/Ppm1a/Prickle1/Prkn/Psen1/Ptk7/Rapg…	110
BP	GO:0042326	negative regulation of phosphorylation	136/4604	408/23355	4.54979970777511e-11	6.35758679166442e-09	4.23902976282299e-09	Adar/Adarb1/Aida/Ajuba/Akt1/Angpt1/Arrb1/Bax/Bmp7/C9orf72/Camk2n1/Casp3/Cbfa2t3/Cbl/Cblc/Cdk5rap2/Cdk5rap3/Cdkn1a/Cdkn1c/Cdkn2a/Cdkn2c/Cep43/Chordc1/Chrna7/Dbndd1/Deptor/Dkk1/Dmd/Dmtn/Dnaja3/Dusp19/Dusp26/Dusp3/Dusp4/Dusp6/Dusp8/Eif4g1/Enpp1/Ephb2/Epm2a/Fkbp8/Foxa2/Gadd45b/Gadd45g/Gnaq/Grb10/Grk2/Gskip/Heg1/Hmgcr/Hnrnpu/Hspa4/Ibtk/Igf1r/Igfbp3/Inca1/Inpp5f/Inpp5k/Inppl1/Insm1/Irf1/Irs2/Itgb1bp1/L…	136
BP	GO:0045786	negative regulation of cell cycle	147/4604	452/23355	5.80082555544006e-11	7.8582562017956e-09	5.23962676639746e-09	Adcyap1/Apbb1/Apbb2/Atrip/Atrx/Aurkb/Aven/Babam1/Babam2/Bmp2/Bmp7/Brcc3/Brinp2/Btg1/Btg2/Btg3/Bub3/Camk2n1/Casp2/Casp3/Ccng1/Ccp110/Cdc14a/Cdc6/Cdk1/Cdk5/Cdk5rap2/Cdk5rap3/Cdkn1a/Cdkn1c/Cdkn2a/Cdkn2c/Cdkn3/Cebpa/Celf1/Cenpe/Chfr/Chmp4c/Clspn/Crlf3/Ctnnb1/D7Ertd443e/Dact1/Ddit3/Dgkz/Dlg1/Dot1l/Dync1li1/E2f1/E2f8/Egfr/Epm2a/Ercc6/Esr1/Etaa1/Ets1/Fbxo31/Fbxo4/Fgf10/Fgfr2/Fgfr3/Foxk1/Fzd3/Gas1/Gas2/G…	147
BP	GO:0007265	Ras protein signal transduction	121/4604	352/23355	5.87369658849226e-11	7.8582562017956e-09	5.23962676639746e-09	Abi2/Abl2/Abr/Adra1a/Arap3/Arf6/Arfgef1/Arhgap32/Arhgap44/Arhgef1/Arhgef10l/Arhgef17/Arhgef3/Arl6/Arrb1/Auts2/Brk1/Camk2d/Cavin4/Cbl/Cdc42/Cdc42ep2/Cdc42ep3/Cdc42se1/Cdc42se2/Cdh13/Cdh2/Celsr1/Csf1/Ctnnal1/Cul3/Cyth1/Cyth3/Dbnl/Dennd1a/Dennd3/Dennd4b/Dgkz/Dlc1/Dnmt1/Dok1/Ednra/Elmo1/Ephb2/Epo/Farp1/Fgd1/Fgd2/Fgd4/Fgf10/Flot1/Gna13/Gpr20/Heg1/Iqsec1/Itgb1/Itpkb/Itsn1/Kalrn/Kank1/Kitl/Ksr1/Ksr2/Map…	121
BP	GO:0048638	regulation of developmental growth	134/4604	403/23355	7.63540629775984e-11	1.00023822500654e-08	6.66925949210031e-09	Afdn/Afg3l2/Ahr/Akap6/Akt1/Alms1/App/Bbs2/Bcl11a/Bmpr1a/Bmpr2/Cacna1c/Cdk1/Cdk5/Cdkn1a/Celf1/Chd7/Cited2/Clasp2/Colq/Crabp2/Creb1/Csf1/Ctdp1/Cttn/Cxcr4/Dbn1/Dbnl/Dcx/Dip2b/Disc1/Dlg1/Dll1/Dpysl2/Draxin/Dscam/Dusp6/Efna5/Epha7/Ezr/Fdps/Fgfr2/Fgfr3/Foxp1/Fto/Fxn/Gata4/Gdf15/Gdi1/Gnas/Gpam/H19/Hdac2/Hnrnpk/Igf1r/Islr2/L1cam/Lpar3/Lrp1/Map1b/Map2/Map3k13/Mapt/Mbd5/Mecp2/Mef2c/Meis1/Mgll/Mtor/Naca/Nca…	134
BP	GO:0045664	regulation of neuron differentiation	90/4604	239/23355	8.08229291206361e-11	1.03606761249551e-08	6.90815806309362e-09	Adra2b/Alk/Apbb1/App/Ascl1/Bcl11a/Bcl11b/Bmp2/Bmp7/Bnip2/Brinp2/Casz1/Cdk5rap2/Cit/Cntn2/Dab1/Dicer1/Disp3/Dixdc1/Dkk1/Dleu2/Dll1/Dlx1/Dmd/Dpysl2/Ednrb/Eif4e/Eif4g1/Epo/Eya1/Fez1/Fezf2/Foxa1/Foxa2/Gdf11/Gprc5b/Grip2/Hes1/Hmg20a/Id2/Irx3/Isl1/Isl2/Itgb1/Jag1/Kdm4c/Map1b/Map3k13/Mapk8ip3/Mef2c/Meis1/Mib1/Mir212/Mmd2/Mtor/Nepro/Neurod1/Neurog1/Neurog2/Ngfr/Nin/Nkx6-1/Notch1/Olig2/Opa1/Pbx1/Phox2b/Pr…	90
BP	GO:0033673	negative regulation of kinase activity	88/4604	232/23355	8.40322013951508e-11	1.03606761249551e-08	6.90815806309362e-09	Adar/Adarb1/Aida/Ajuba/Akt1/Bmp7/Camk2n1/Casp3/Cbl/Cblc/Cdk5rap2/Cdk5rap3/Cdkn1a/Cdkn1c/Cdkn2a/Cdkn2c/Cep43/Chordc1/Dbndd1/Deptor/Dnaja3/Dusp19/Dusp26/Dusp3/Dusp4/Dusp6/Dusp8/Ephb2/Foxa2/Gadd45b/Gadd45g/Gnaq/Gskip/Heg1/Hmgcr/Hnrnpu/Igf1r/Inca1/Inpp5k/Inppl1/Irs2/Itgb1bp1/Lrp6/Macroh2a1/Mapt/Midn/Nf2/Npm1/Nr2f2/Paqr3/Park7/Pip4k2a/Pip4k2b/Pip4k2c/Pkn1/Ppia/Ppm1e/Prdx3/Prkag2/Prkar2a/Prkar2b/Prkca/…	88
BP	GO:0048762	mesenchymal cell differentiation	88/4604	232/23355	8.40322013951508e-11	1.03606761249551e-08	6.90815806309362e-09	Adipor1/Axin2/Bambi/Bmp2/Bmp7/Bmpr1a/Cdh2/Cited2/Clasp2/Col1a1/Ctnnb1/Cul7/Cyp26a1/Dicer1/Ednra/Ednrb/Efnb1/Epha3/Fermt2/Fgf10/Fgfr2/Flna/Foxa1/Foxa2/Gbx2/Glipr2/Gsc/Has2/Hdac2/Hes1/Hnrnpab/Il17rd/Isl1/Jag1/Kitl/Lama5/Lef1/Lrp6/Mdk/Mef2c/Msx1/Mtor/Nfatc1/Notch1/Nrp2/Osr1/Pax3/Phldb1/Phldb2/Phox2b/Pitx2/Ppp2ca/Ppp3r1/Pten/Radil/Rbpj/Rdh10/Ret/Rgcc/Rtn4/Sdcbp/Sema3a/Sema3d/Sema3f/Sema4b/Sema5a/Sema…	88
BP	GO:1901987	regulation of cell cycle phase transition	108/4604	305/23355	8.58101499584682e-11	1.03764273642086e-08	6.91866047134775e-09	Akt1/Anapc7/Ankrd17/Anp32b/App/Atp2b4/Aurkb/Aven/Babam1/Babam2/Brcc3/Bub3/Camk2d/Casp2/Ccnd3/Ccng1/Cdc14a/Cdc23/Cdc25b/Cdc6/Cdk1/Cdk5rap2/Cdk5rap3/Cdkn1a/Cdkn1c/Cdkn2a/Cenpe/Chfr/Chmp4c/Cirbp/Clspn/Crebbp/Ctc1/Cul3/D7Ertd443e/Dact1/Ddx3x/Dgkz/Dlg1/Dync1li1/Dyrk3/E2f1/Egfr/Eif4g1/Ercc2/Ercc3/Fbxo31/Fgf10/Gas1/Gigyf2/Hus1/Id2/Jade1/Kcna5/Lcmt1/Macroh2a1/Mad1l1/Mad2l1/Mdm2/Mecp2/Mn1/Mrnip/Mta3/Myo16…	108
BP	GO:0050807	regulation of synapse organization	96/4604	261/23355	8.82276736335054e-11	1.04674643737261e-08	6.97936095496032e-09	Abi2/Actr2/Adgrl2/Adgrl3/Afdn/Amigo1/App/Arc/Arf6/Arhgap22/Arhgap44/Asic2/Bhlhb9/C1ql3/Caprin1/Cdc42/Cdh2/Cdk5/Chmp4b/Chrna7/Chrnb2/Colq/Ctnna2/Cux2/Dbn1/Dbnl/Disc1/Dkk1/Dnm3/Eef2k/Efna5/Egln1/Eif4g1/Epha4/Epha7/Ephb2/Farp1/Flrt1/Flrt2/Flrt3/Fzd1/Gpm6a/Hnrnpk/Hspa8/Itsn1/Kalrn/Kif1a/Lingo2/Lingo4/Lrfn2/Lrrc4b/Lrrn1/Lrrn3/Lrrtm1/Lrrtm3/Lrrtm4/Lrtm1/Malat1/Mecp2/Mef2c/Myh10/Nectin1/Nedd4/Neurl1a/Nr…	96
BP	GO:0010639	negative regulation of organelle organization	122/4604	359/23355	1.13033827323369e-10	1.3162161226099e-08	8.77609618380078e-09	Adck1/Add2/Akt1/Arfgef1/Atrx/Aurkb/Becn1/Bmp7/Bnip3/Bub3/Camsap3/Capzb/Carlr/Ccp110/Cdk5rap2/Cenpe/Chmp4b/Clasp2/Coro2b/Cracd/Ctc1/Ctnna2/Cyrib/Dbn1/Dcp2/Dlc1/Dmtn/Dnai3/Dync1li1/Dysf/Eml4/Ercc4/Esr1/Exosc10/Fez1/Fgfr2/Fgfr3/Fxn/Ghitm/Gpx1/H3f3a/Higd1a/Hnrnpu/Huwe1/Inpp5k/Iqschfp/Kank1/Kank3/Lcmt1/Lima1/Lmna/Lmod1/Lmod3/Mad1l1/Mad2l1/Map1a/Map1b/Map2/Map4/Mapt/Mcm2/Met/Mid1ip1/Mtpn/Naa10/Nav3/Nme…	122
BP	GO:0043010	camera-type eye development	127/4604	379/23355	1.34464228915712e-10	1.53729285713091e-08	1.02501631343786e-08	Abi2/Ache/Acvr2b/Agtpbp1/Ahr/Alms1/Angptl7/Arid1a/Arl6/Bax/Bcar3/Bcl11b/Bfsp1/Bhlhe22/Bhlhe23/Bmp7/Bmpr1b/Bmpr2/Cacna1c/Casz1/Cc2d2a/Cdkn1c/Celf4/Chd7/Cited2/Cln8/Crybg3/Ctnnb1/Cyp1b1/Dcx/Dlg1/Dll1/Dll4/Dlx1/Dscam/Egfr/Ephb2/Fgf10/Fgfr2/Fgfr3/Fjx1/Fkbp8/Foxn4/Fzd5/Gas1/Gdf11/Gpd2/Gpm6a/Grcc10/Hdac2/Hipk2/Jag1/Kdm2b/Lhx2/Lrp6/Mab21l1/Mab21l2/Maf/Man2a1/Megf11/Meis1/Mertk/Mfn2/Miat/Mir218-1/Mir218-…	127
BP	GO:0008038	neuron recognition	31/4604	51/23355	1.46557045566832e-10	1.64562625450757e-08	1.09724945957273e-08	Amigo1/App/Casp3/Celsr3/Cnr1/Cntn2/Cntn6/Cntnap2/Crtac1/Dscam/Emb/Epha3/Epha4/Ephb2/Fezf2/Gap43/L1cam/Ncam1/Ndn/Nptn/Nrcam/Prtg/Robo1/Robo2/Robo3/Rtn4/Sema3a/Sema5a/Tnfrsf21/Vstm2l/Ywhaz	31
BP	GO:0048880	sensory system development	141/4604	434/23355	1.54300822131974e-10	1.70218170099273e-08	1.13495877110185e-08	Abi2/Ache/Acvr2b/Agtpbp1/Ahr/Alms1/Angptl7/Arid1a/Arl6/Bax/Bbs7/Bcar3/Bcl11b/Bfsp1/Bhlhe22/Bhlhe23/Bmp7/Bmpr1b/Bmpr2/Cacna1c/Casz1/Cc2d2a/Cdkn1c/Celf4/Chd7/Cited2/Cln8/Crybg3/Ctnnb1/Cyp1b1/Dcx/Dlg1/Dll1/Dll4/Dlx1/Dscam/Egfr/Ephb2/Fgf10/Fgfr2/Fgfr3/Fjx1/Fkbp8/Foxn4/Frem2/Fzd5/Gas1/Gdf11/Gpd2/Gpm6a/Grcc10/Hdac2/Hipk2/Isl1/Jag1/Kdm2b/Lhx2/Lrp6/Mab21l1/Mab21l2/Maf/Man2a1/Megf11/Meis1/Meis2/Mertk/Mfn2…	141
BP	GO:0050803	regulation of synapse structure or activity	98/4604	273/23355	2.68022959524935e-10	2.90573856809102e-08	1.93745090342616e-08	Abi2/Actr2/Adgrl2/Adgrl3/Afdn/Amigo1/App/Arc/Arf6/Arhgap22/Arhgap44/Asic2/Bhlhb9/C1ql3/Caprin1/Cdc42/Cdh2/Cdk5/Chmp4b/Chrna7/Chrnb2/Colq/Ctnna2/Cux2/Dbn1/Dbnl/Disc1/Dkk1/Dnm3/Eef2k/Efna5/Egln1/Eif4g1/Epha4/Epha7/Ephb2/Farp1/Flrt1/Flrt2/Flrt3/Fzd1/Gpm6a/Hnrnpk/Hspa8/Itsn1/Kalrn/Kif1a/Lingo2/Lingo4/Lrfn2/Lrrc4b/Lrrn1/Lrrn3/Lrrtm1/Lrrtm3/Lrrtm4/Lrtm1/Malat1/Mecp2/Mef2c/Myh10/Nectin1/Nedd4/Neurl1a/Nr…	98
BP	GO:0007346	regulation of mitotic cell cycle	145/4604	453/23355	2.75027927817244e-10	2.93114510188954e-08	1.95439114450684e-08	Akt1/Anapc7/Ankrd17/Anp32b/App/Ascl1/Asns/Aurkb/Aven/Bmp7/Brinp2/Btg1/Btg2/Btg3/Bub3/Camk2d/Casp2/Ccnd3/Ccng1/Cdc14a/Cdc23/Cdc25b/Cdc42/Cdc6/Cdk1/Cdk5rap2/Cdk5rap3/Cdkn1a/Cdkn1c/Cdkn2a/Cenpe/Chfr/Chmp4c/Clspn/Crebbp/Ctc1/Ctnnb1/Cul3/Cul7/D7Ertd443e/Dact1/Ddx3x/Dgkz/Dlg1/Dusp3/Dync1li1/E2f1/Egfr/Eif4e/Eif4g1/Ercc2/Ercc3/Esr1/Fbxo31/Fgf10/Fgfr2/Fgfr3/Foxa1/Fzd3/Gas1/Gigyf2/Heca/Hes1/Hnrnpu/Hus1/Id2…	145
BP	GO:0090596	sensory organ morphogenesis	109/4604	315/23355	3.33331954002101e-10	3.49331887794201e-08	2.3292301277024e-08	Abi2/Abr/Agtpbp1/Alms1/Arid1a/Arl6/Bax/Bcar3/Bhlhe22/Bhlhe23/Bmp7/Casz1/Celsr1/Chd7/Cited2/Ctnnb1/Cyp26b1/Dll1/Dscam/Dvl2/Ephb2/Eya1/Eya4/Fgf10/Fgfr2/Fgfr3/Fjx1/Foxn4/Fzd3/Fzd5/Gas1/Gbx2/Gdf11/Grcc10/Gsc/Hdac2/Hipk2/Hmx2/Hoxc13/Insig2/Jag1/Kdm2b/Lhfpl5/Lrig1/Lrig3/Lrp6/Mafb/Man2a1/Megf11/Meis1/Mfn2/Miat/Mir23a/Msx1/Myo3a/Nectin1/Nectin3/Neurog1/Nipbl/Notch2/Osr1/Otx1/Otx2/Pax8/Pdzd7/Pitx2/Ptk7/Pt…	109
BP	GO:0001654	eye development	138/4604	427/23355	3.58914129175879e-10	3.6400839423515e-08	2.42708824534385e-08	Abi2/Ache/Acvr2b/Agtpbp1/Ahr/Alms1/Angptl7/Arid1a/Arl6/Bax/Bbs7/Bcar3/Bcl11b/Bfsp1/Bhlhe22/Bhlhe23/Bmp7/Bmpr1b/Bmpr2/Cacna1c/Casz1/Cc2d2a/Cdkn1c/Celf4/Chd7/Cited2/Cln8/Crybg3/Ctnnb1/Cyp1b1/Dcx/Dlg1/Dll1/Dll4/Dlx1/Dscam/Egfr/Ephb2/Fgf10/Fgfr2/Fgfr3/Fjx1/Fkbp8/Foxn4/Frem2/Fzd5/Gas1/Gdf11/Gpd2/Gpm6a/Grcc10/Hdac2/Hipk2/Jag1/Kdm2b/Lhx2/Lrp6/Mab21l1/Mab21l2/Maf/Man2a1/Megf11/Meis1/Meis2/Mertk/Mfn2/Miat…	138
BP	GO:0071900	regulation of protein serine/threonine kinase activity	138/4604	427/23355	3.58914129175879e-10	3.6400839423515e-08	2.42708824534385e-08	Acsl1/Adra2b/Aida/Ajuba/Akap6/Akt1/Alk/App/Arrb1/Atp2b4/Bmp2/Bmp7/C1qtnf9/Casp3/Cblc/Ccnd3/Ccne1/Ccng1/Ccnh/Ccnjl/Ccnl1/Ccny/Ccr7/Cdc6/Cdk5rap2/Cdk5rap3/Cdkn1a/Cdkn1c/Cdkn2a/Cdkn2c/Chordc1/Chrna7/Ddx3x/Dkk1/Dusp19/Dusp3/Dusp4/Dusp6/Dusp8/Dvl2/Egfr/Epha4/Ephb2/Ercc6/Erp29/Etaa1/Fermt2/Fgd2/Fgd4/Fgf10/Fgf18/Fzd5/Fzd8/Gadd45b/Gadd45g/Gdf15/Gpr39/Grm4/Heg1/Higd1a/Hmgcr/Igf1r/Inava/Inca1/Inpp5k/Inppl1…	138
BP	GO:0051051	negative regulation of transport	154/4604	492/23355	4.7498470982823e-10	4.74079977047605e-08	3.16100935546506e-08	Abat/Abcg2/Abcg8/Abr/Actn2/Acvr1c/Adcyap1/Ahr/Akap5/Akt1/Angpt1/Ank3/Ankrd13d/Atg5/Bag3/Bag4/Camk2d/Cartpt/Casq2/Cd36/Cdk5/Chga/Cnih2/Cnr1/Commd1/Derl3/Dmtn/Dysf/Enpp1/Epha3/Ephb2/Epo/Erp29/Esr1/Fabp5/Frmd4a/Gabbr1/Gdi1/Gem/Gnai2/Gnaq/Gnas/Gpm6b/Gpr39/Grb10/Grk2/Grm7/Gsto1/Hecw1/Hes1/Hmgcr/Hmox1/Hrc/Htr1a/Idh2/Igfbp3/Il12b/Inpp5k/Irs2/Isx/Itgav/Itgb1bp1/Jagn1/Kalrn/Kcna5/Kcnh2/Kcnj11/Klf7/Lgals9/…	154
BP	GO:0003279	cardiac septum development	56/4604	128/23355	4.91330037130541e-10	4.80412717035327e-08	3.20323398277706e-08	Ap2b1/Bmp7/Bmpr1a/Bmpr2/Chd7/Cited2/Cntrl/Cxcr4/Dhrs3/Egln1/Fgfr2/Fzd1/Gata4/Hectd1/Heg1/Hes1/Id2/Isl1/Jag1/Kif7/Lmo4/Lrp1/Lrp6/Luzp1/Matr3/Mdm2/Mdm4/Mir17/Myh10/Nfatc1/Notch1/Notch2/Nrp2/Pax8/Pcsk5/Pde2a/Pitx2/Ptk7/Rarb/Rbpj/Robo1/Robo2/Sall1/Slit3/Smad6/Smad7/Sox11/Sox4/Tbx20/Tgfbr1/Tgfbr3/Trip11/Vangl2/Wnt11/Zbtb14/Zfpm2	56
BP	GO:0021953	central nervous system neuron differentiation	88/4604	239/23355	4.96609837902294e-10	4.80412717035327e-08	3.20323398277706e-08	Adarb1/Agtpbp1/Ascl1/Bcl11b/Bhlhe22/Btg2/Cacna1a/Cdh11/Cdk5/Celf1/Chrnb2/Cln8/Cntn2/Ctnnb1/Dcc/Dclk1/Dcx/Dicer1/Disc1/Dkk1/Dll4/Dlx1/Draxin/Elavl4/Epha4/Ephb2/Ephb6/Fbxo45/Fezf2/Fgfr2/Foxn4/Gbx2/Gigyf2/Gnaq/Grcc10/Herc1/Hes1/Isl1/Isl2/Lhx3/Lhx4/Lhx8/Lingo1/Lmo4/Map2/Mir17/Mnx1/Ndel1/Neurog2/Nfe2l1/Nin/Nkx6-1/Nrp2/Nrxn1/Olig2/Olig3/Pax3/Pax7/Phox2a/Phox2b/Prdm8/Prkca/Psen1/Ptch1/Pten/Ptk2/Rac1/Rap…	88
BP	GO:1990778	protein localization to cell periphery	122/4604	367/23355	5.4120781695294e-10	5.13179800842822e-08	3.42171412005651e-08	Acsl3/Actn2/Afdn/Akap5/Akt1/Ank1/Ank2/Ank3/Ankrd39/Ap2m1/Arf6/Arfrp1/Arhgap44/Arl3/Arl6/Atp1b1/Atp1b3/Atp2b4/Bag4/Bbs2/Camk2a/Camk2d/Cdh2/Cdk5/Clasp2/Cnih3/Commd1/Dlg1/Dlg2/Dpp6/Egfr/Ehd2/Ehd4/Epb41/Epb41l2/Epha3/Ephb2/Epm2a/Ezr/Fcho2/Flna/Flot1/Gga2/Golph3/Gorasp2/Grin2c/Grip2/Inpp5k/Itgb1/Itgb1bp1/Jup/Kalrn/Kcnip4/Kcnj11/Kif5b/Lama5/Ldlrap1/Lgi1/Lin7a/Lrp1/Lrp6/Lypla1/Lztfl1/Mrap/Myo5a/Nectin3/…	122
BP	GO:1990138	neuron projection extension	77/4604	200/23355	5.54521072504592e-10	5.13179800842822e-08	3.42171412005651e-08	Afdn/Auts2/Bcl11a/Bmpr2/C9orf72/Cdk5/Clasp2/Ctnnb1/Cttn/Cxcr4/Dbn1/Dbnl/Dclk1/Dcx/Ddr1/Dip2b/Disc1/Dpysl2/Draxin/Dscam/Flrt1/Flrt3/Fxn/Gdi1/Hnrnpk/Islr2/Itgb1/Kdm1a/L1cam/Lhx2/Lrp1/Map1b/Map2/Map3k13/Mapt/Mecp2/Mgll/Ndel1/Ndn/Nkx6-1/Nrg1/Nrp2/Olfm1/Picalm/Plxna1/Prkcz/Prkn/Ptprs/Rab11a/Rab21/Raph1/Rims2/Rtn4/Rtn4r/Rufy3/Sema3a/Sema3d/Sema3f/Sema4b/Sema5a/Sema6a/Sema6d/Slit1/Slit3/St8sia2/Syt1/Syt…	77
BP	GO:0060537	muscle tissue development	150/4604	477/23355	5.54965433481423e-10	5.13179800842822e-08	3.42171412005651e-08	Actn2/Adra1a/Ahr/Akap6/Angpt1/Ankrd33/Arid1a/Arid2/Atg5/Bcl9/Bmp2/Bmp7/Bmpr1a/Btg2/Bvht/Camk2d/Cavin4/Cdc42/Cdk1/Cdk5/Cfl2/Chd7/Chrna1/Cited2/Col19a1/Creb1/Csrp1/Ctdp1/Ctnnb1/Cyp26b1/Dicer1/Dkk1/Dlg1/Dll1/Dll4/Dmd/Dmrta2/Dysf/Efnb2/Egln1/Egr1/Epo/Eya1/Eya2/Fadd/Fdps/Fgfr2/Fhl2/Flnb/Flot1/Fos/Foxn2/Foxp1/Fzd7/Gata4/Gpc1/Gpx1/Hdac2/Hdac9/Heg1/Hivep3/Hlf/Hmgcr/Hnrnpu/Id2/Igfbp5/Isl1/Itgb1/Kdm6b/Klhl…	150
BP	GO:0150063	visual system development	138/4604	430/23355	6.0658847313378e-10	5.52786712908002e-08	3.6857999824437e-08	Abi2/Ache/Acvr2b/Agtpbp1/Ahr/Alms1/Angptl7/Arid1a/Arl6/Bax/Bbs7/Bcar3/Bcl11b/Bfsp1/Bhlhe22/Bhlhe23/Bmp7/Bmpr1b/Bmpr2/Cacna1c/Casz1/Cc2d2a/Cdkn1c/Celf4/Chd7/Cited2/Cln8/Crybg3/Ctnnb1/Cyp1b1/Dcx/Dlg1/Dll1/Dll4/Dlx1/Dscam/Egfr/Ephb2/Fgf10/Fgfr2/Fgfr3/Fjx1/Fkbp8/Foxn4/Frem2/Fzd5/Gas1/Gdf11/Gpd2/Gpm6a/Grcc10/Hdac2/Hipk2/Jag1/Kdm2b/Lhx2/Lrp6/Mab21l1/Mab21l2/Maf/Man2a1/Megf11/Meis1/Meis2/Mertk/Mfn2/Miat…	138
BP	GO:0051056	regulation of small GTPase mediated signal transduction	97/4604	273/23355	6.22385495401024e-10	5.59079999297377e-08	3.72776154613876e-08	Abl2/Abr/Adra1a/Amot/Arap3/Arf6/Arfgef1/Arhgap12/Arhgap18/Arhgap19/Arhgap44/Arhgef1/Arhgef10l/Arhgef17/Arhgef3/Arrb1/Auts2/Bnip2/Camk2d/Cavin4/Cbl/Cdc42se1/Cdc42se2/Cdh2/Csf1/Cul3/Cyrib/Cyth1/Cyth3/Dennd1a/Dennd3/Dennd4b/Dgkz/Dlc1/Ephb2/Epo/Farp1/Fgd1/Fgd2/Fgd4/Fgf10/Flot1/Gpr20/Heg1/Iqsec1/Itgb1/Itpkb/Itsn1/Kalrn/Kank1/Kitl/Map4k4/Mapkap1/Mapre2/Mcf2l/Met/Mfn2/Mmd2/Ngfr/Notch1/Notch2/Nrg1/Ogt/Pl…	97
BP	GO:0060828	regulation of canonical Wnt signaling pathway	88/4604	240/23355	6.33793529213662e-10	5.61308973478241e-08	3.7426236128362e-08	Amer2/App/Axin2/Bambi/Btrc/Ccny/Cdh2/Cdk14/Chd8/Col1a1/Csnk1e/Csnk1g1/Csnk1g3/Ctnnd1/Dact1/Ddit3/Ddx3x/Disc1/Dkk1/Dkk3/Draxin/Eda/Egfr/Egr1/Fgf10/Fgfr2/Fgfr3/Fzd1/Fzd7/Gid8/Gnaq/Gprc5b/Gskip/Hdac2/Invs/Isl1/Jade1/Kank1/Kpna1/Kremen1/Lgr4/Mcc/Mdk/Mllt3/Notch1/Nphp4/Nrarp/Peg12/Pin1/Ppm1a/Prickle1/Prkn/Psen1/Ptk7/Rapgef1/Rbms3/Rbpj/Reck/Rnf220/Ror2/Rspo2/Scyl2/Sema5a/Shisa3/Smad3/Sost/Sox13/Sox4/So…	88
BP	GO:0001505	regulation of neurotransmitter levels	92/4604	255/23355	6.91876290819194e-10	6.04238627315429e-08	4.02886442446323e-08	Abat/Ache/Adcy1/Adra1a/Agtpbp1/Apba1/Apba2/Atp2a2/Cacna1a/Cadps/Camk2a/Chrna4/Chrna5/Chrna7/Chrnb2/Cln8/Colq/Cplx2/Cspg5/Ctbp2/Cyth1/Dagla/Doc2b/Flot1/Gabra2/Gpm6b/Grin3a/Grm4/Grm7/Htr1a/Itgb1/Kcnc3/Kcnh1/Kmo/Lin7a/Maoa/Mctp1/Mef2c/Nat8l/Nos1/Nrxn1/Nrxn3/Park7/Pclo/Pde1b/Pdzd11/Pebp1/Pfn2/Pnkd/Ppp1r9a/Ppt1/Prima1/Prkca/Prkcb/Prkcg/Prkn/Psen1/Ptprn2/Rab3a/Rab3gap1/Rhot1/Rims2/Scrib/Slc17a6/Slc17a7…	92
BP	GO:0001933	negative regulation of protein phosphorylation	118/4604	355/23355	1.03904039792055e-09	8.94998085222524e-08	5.96755285496403e-08	Adar/Adarb1/Aida/Akt1/Angpt1/Arrb1/Bax/Bmp7/C9orf72/Camk2n1/Casp3/Cbl/Cblc/Cdk5rap2/Cdk5rap3/Cdkn1a/Cdkn1c/Cdkn2a/Cdkn2c/Cep43/Chordc1/Chrna7/Dbndd1/Deptor/Dkk1/Dmd/Dmtn/Dnaja3/Dusp19/Dusp26/Dusp3/Dusp4/Dusp6/Dusp8/Eif4g1/Enpp1/Ephb2/Epm2a/Fkbp8/Gadd45b/Gadd45g/Gnaq/Grk2/Gskip/Heg1/Hmgcr/Hspa4/Ibtk/Igf1r/Igfbp3/Inca1/Inpp5f/Inpp5k/Inppl1/Insm1/Irf1/Itgb1bp1/Lrp6/Macroh2a1/Met/Mtor/Nck2/Nf2/Nos1/N…	118
BP	GO:0045165	cell fate commitment	100/4604	287/23355	1.15334973128352e-09	9.80035555447405e-08	6.5345547364186e-08	Ascl1/Bcl11b/Bmp2/Bmpr1a/Bvht/Casp3/Casz1/Cdc42/Ctnnb1/Cyp26b1/Dkk1/Dll1/Dll3/Dll4/Dlx1/Dmrta2/Ebf2/Epas1/Eya1/Fezf2/Fgf10/Fgfr2/Fgfr3/Fkbp8/Foxa1/Foxa2/Foxn4/Fzd7/Gap43/Gas1/Gata4/Gsc/Hes1/Id2/Isl1/Isl2/Itgb1/Jag2/Kdm6b/Lhx3/Lmo4/Mef2c/Mitf/Mnx1/Mtor/Myt1l/Neurod1/Neurod4/Neurog1/Neurog2/Nfe2l1/Nkx6-2/Notch1/Notch2/Nr2f2/Nrg1/Olig2/Olig3/Onecut1/Onecut2/Otx2/Pax3/Pax7/Pitx1/Pou3f2/Prickle2/Psen1…	100
BP	GO:0045860	positive regulation of protein kinase activity	139/4604	439/23355	1.43157228562421e-09	1.20023020426734e-07	8.00274022967191e-08	Acsl1/Acvr2b/Adcyap1/Adra1a/Adra2b/Ajuba/Akap6/Akt1/Alk/Angpt1/App/Arrb1/Atp2b4/Axin2/Bmp2/C1qtnf9/Camkk1/Cartpt/Ccnd3/Ccny/Ccr7/Cdc25b/Cdc6/Cdk5/Cdkn1a/Cenpe/Chrna7/Clspn/Cops8/Csf1/Dab1/Ddx3x/Dkk1/Dlg1/Dusp19/Dvl2/Egfr/Egr1/Epha4/Epo/Ercc6/Erp29/Etaa1/Fbxw7/Fermt2/Fgd2/Fgd4/Fgf10/Fgf18/Fzd5/Fzd8/Gadd45b/Gadd45g/Gdf15/Gpr39/Gprc5b/Grm4/Higd1a/Hsph1/Ikbkg/Il12b/Inava/Irgm2/Itga1/Itgb1bp1/Kit/Kitl…	139
BP	GO:0060541	respiratory system development	93/4604	262/23355	1.47525287685411e-09	1.22057764337613e-07	8.13841026109405e-08	Abca3/Acvr2b/Adamts2/Adamtsl2/Ascl1/Bmpr1a/Bmpr2/Cdc42/Cebpa/Celsr1/Chd7/Creb1/Ctnnb1/Ctsz/Dicer1/Disp1/Dppa2/Eda/Elk1/Epas1/Eya1/Fbxw7/Fendrr/Fgf10/Fgf18/Fgfr2/Fgfr3/Fgfr4/Fndc3b/Foxa1/Foxa2/Foxp1/Foxp4/Gata4/Gng8/Heg1/Hes1/Hhip/Hs6st1/Igfbp5/Insc/Itgb6/Klf2/Lama5/Lef1/Lrp6/Man2a1/Mapk8ip3/Meg3/Mir17/Mnx1/Myt1/Ncor2/Nkx2-9/Notch1/Odad4/Pdgfra/Phox2b/Pitx2/Pkdcc/Ppp3r1/Ptges3/Ptk7/Rab3a/Rarg/Rbpj…	93
BP	GO:0050772	positive regulation of axonogenesis	47/4604	102/23355	1.49475062058158e-09	1.22064829898921e-07	8.13888136948246e-08	Ache/Amigo1/Bcl11a/Bmpr2/Crabp2/Dbn1/Dbnl/Dcx/Disc1/Dixdc1/Dscam/Efna5/Fxn/Gdi1/Islr2/L1cam/Lpar3/Lrp1/Map1b/Map3k13/Mapt/Metrn/Ndel1/Nefl/Nin/Nrg1/Picalm/Plxna1/Plxna2/Plxnb2/Plxnc1/Rab11a/Rnd2/Robo1/Robo2/Rtn4/Rufy3/Sema5a/Shox2/Skil/Snap91/Stk25/Tiam2/Trak1/Trpv2/Vegfa/Zfyve27	47
BP	GO:0030010	establishment of cell polarity	61/4604	148/23355	1.52559034464167e-09	1.22986052398805e-07	8.20030545574598e-08	Amot/Amotl2/Arf6/Arfgef1/Brsk2/Camsap3/Ccr7/Cdk5rap2/Cenpa/Cyp26b1/Cyrib/Cyth1/Cyth3/Exoc4/Eya1/Fam89b/Fbf1/Fbxw11/Fez1/Fgf10/Frmd4a/Frmd4b/Fscn1/Golph3/Hes1/Igf1r/Insc/Itgb1/Kank1/Kif20b/Kif26b/Llgl1/Lmna/Mad2l1/Map1b/Map2/Map4/Mcph1/Myo18a/Ndel1/Pard3/Pard6a/Pkd1/Prickle2/Prkcz/Ptk2b/Ptk7/Rab11fip2/Rictor/Ripor2/Rnf41/Rufy3/Sapcd2/Scrib/Sipa1l3/Spdl1/Spry1/Ttc8/Ubxn2b/Vangl2/Wnt7a	61
BP	GO:0006836	neurotransmitter transport	87/4604	242/23355	2.42643021260791e-09	1.93131559200994e-07	1.28773771310024e-07	Adcy1/Adra1a/Apba1/Apba2/Atp2a2/Cacna1a/Cadps/Camk2a/Chrna4/Chrna5/Chrna7/Chrnb2/Cln8/Cplx2/Cspg5/Ctbp2/Cyth1/Ddc/Doc2b/Flot1/Gabra2/Gpm6b/Grin3a/Grm4/Grm7/Htr1a/Itgb1/Kcnc3/Kcnh1/Kmo/Lin7a/Mctp1/Mef2c/Nat8l/Nos1/Nrxn1/Nrxn3/Park7/Pclo/Pdzd11/Pfn2/Pnkd/Ppp1r9a/Ppt1/Prkca/Prkcb/Prkcg/Prkn/Psen1/Ptprn2/Rab3a/Rab3gap1/Rhot1/Rims2/Scrib/Slc10a4/Slc17a6/Slc17a7/Slc18a1/Slc18a2/Slc18a3/Slc1a2/Slc29a1/S…	87
BP	GO:1903829	positive regulation of cellular protein localization	95/4604	272/23355	2.58168279108792e-09	2.0292026737951e-07	1.35300559959252e-07	Acsl3/Akap5/Akt1/Ank3/Arf6/Atp2b4/Bag3/Bbc3/Bicd1/Cct4/Cd247/Cdk1/Cdk5/Cdk5rap3/Cdkn2a/Chp2/Clasp2/Commd1/Ddrgk1/Dkc1/Dlg1/Dpp6/Egfr/Epb41/Epb41l2/Epha3/Ephb2/Ezr/Fbxw7/Fermt2/Flna/Grip2/Hnrnpk/Hpca/Ipo5/Itgb1/Itgb1bp1/Jup/Kcnj11/Kif5b/Lrp1/Map1a/Mapt/Mavs/Meak7/Mtcl1/Myo5a/Necab2/Ngfr/Nipbl/Nmd3/Npm1/Nrg1/Nrxn1/Ogt/Ormdl3/Pard6a/Park7/Parp1/Pdcd5/Pik3r1/Prkcq/Prkd1/Prkn/Psen1/Ptn/Rab11a/Rab11fip…	95
BP	GO:0010977	negative regulation of neuron projection development	65/4604	164/23355	3.03875198629574e-09	2.35897191232439e-07	1.57288488127562e-07	Arf6/Bag5/Bcl11a/Cdk5/Crmp1/Ctsz/Dab1/Dip2b/Dkk1/Dleu2/Dnm3/Dpysl3/Draxin/Dync1i2/Efnb2/Epha3/Epha4/Epha7/Ephb2/Flna/Gdi1/Hdac2/Hes1/Inpp5f/Inppl1/Kank1/Katna1/Kremen1/Lgals1/Lrp1/Map2/Map4k4/Mdm2/Neo1/Ngfr/Nr2f1/Ntm/Paqr3/Pmp22/Psen1/Pten/Ptk2/Ptprs/Rap1gap2/Rbpj/Rit2/Rtn4/Rtn4r/Rtn4rl1/Rufy3/Sema3a/Sema3d/Sema3f/Sema4b/Sema5a/Sema6a/Sema6d/Slit1/Spock1/Thy1/Tnr/Tsku/Ulk1/Ulk2/Xylt1	65
BP	GO:0060562	epithelial tube morphogenesis	126/4604	393/23355	3.57334979887935e-09	2.74014921162845e-07	1.82704136700083e-07	Abl2/Ahr/Angpt1/Arid1a/Bmp2/Bmp7/Brd2/Btrc/Casp3/Cc2d2a/Celsr1/Cited2/Csf1/Ctnnb1/Ctsz/Cxcr4/Ddr1/Dicer1/Dlc1/Dlg1/Dll1/Dll4/Dvl2/Ednra/Efnb2/Enah/Epha4/Epha7/Esr1/Etv4/Eya1/Fat4/Fgf10/Fgfr2/Foxa1/Foxa2/Foxd1/Fzd1/Fzd3/Gata4/Gatad2a/Gbx2/Gna13/Gzf1/Hectd1/Hes1/Hhip/Hoxb7/Ift57/Ipmk/Irx1/Irx3/Kdm2b/Kif20b/Kif26b/Lama5/Lef1/Lgr4/Lhx2/Lmo4/Lrp6/Luzp1/Maged1/Map3k7/Mdk/Mef2c/Met/Mib1/Mthfr/Mtss1/Ncka…	126
BP	GO:0043254	regulation of protein-containing complex assembly	138/4604	441/23355	3.82365848268011e-09	2.89676681193886e-07	1.93146883151742e-07	Abca3/Abi2/Actr2/Actr3b/Add2/Ahr/Aida/Ajuba/Akain1/Ankra2/Arf1/Arf6/Arfgef1/Arfip2/Arhgap18/Arpc3/Arpc5/Asap1/Bag4/Bax/Bbc3/Bmf/Brk1/Camsap3/Capzb/Cd36/Cdc42ep2/Cdc42ep3/Cdk5rap2/Clasp2/Cotl1/Cracd/Creb1/Ctnna2/Cttn/Cyrib/Dact1/Dbn1/Dbnl/Ddx3x/Dhx33/Dkk1/Dlg1/Dmtn/Dnai3/Drg1/Eif4g1/Esr1/Fblim1/Fermt2/Fmn2/Fscn1/Hes1/Il5/Insm1/Iqgap2/Irgm2/Isl1/Kank1/Kank3/Lcmt1/Lmo4/Lmod1/Lmod3/Map1b/Map2/Map3k7/…	138
BP	GO:0022604	regulation of cell morphogenesis	109/4604	328/23355	4.5046266347154e-09	3.37203479512982e-07	2.24836189048514e-07	4930544G11Rik/Ache/Actn4/Actr2/Afdn/Akap5/Arap3/Arc/Arhgap18/Bambi/Bcar1/Bcl11a/Bhlhb9/Caprin1/Capzb/Cdc42ep2/Cdc42ep3/Cdc42se1/Cdc42se2/Cfap410/Cfdp1/Cldn3/Cntn2/Cspg5/Cul7/Cux2/Cxcr4/Dbn1/Dbnl/Dlc1/Dlg1/Dmtn/Dock1/Dock5/Eef2k/Efna5/Epb41/Epb41l2/Epha4/Ezr/Fblim1/Fbxo31/Fbxw8/Fermt2/Fgd1/Fgd4/Fitm2/Flna/Fmnl1/Fmnl2/Gas2/Gna13/Has2/Hexb/Hnrnpk/Itgb1bp1/Kalrn/Kank1/Kit/Map3k13/Mdk/Mecp2/Met/Myh10/…	109
BP	GO:1901990	regulation of mitotic cell cycle phase transition	94/4604	271/23355	4.6537096786916e-09	3.44200372796618e-07	2.29501487352506e-07	Akt1/Anapc7/Ankrd17/Anp32b/App/Aurkb/Aven/Bub3/Camk2d/Casp2/Ccnd3/Ccng1/Cdc14a/Cdc23/Cdc25b/Cdc6/Cdk1/Cdk5rap2/Cdk5rap3/Cdkn1a/Cdkn1c/Cdkn2a/Cenpe/Chmp4c/Clspn/Crebbp/Ctc1/Cul3/D7Ertd443e/Dact1/Ddx3x/Dgkz/Dlg1/Dync1li1/E2f1/Egfr/Eif4g1/Ercc2/Ercc3/Fbxo31/Fgf10/Gigyf2/Hus1/Id2/Jade1/Kcna5/Lcmt1/Mad1l1/Mad2l1/Mdm2/Mecp2/Mrnip/Mta3/Myo16/Nae1/Nek11/Neurog1/Npm2/Pbx1/Pkd1/Plk3/Plrg1/Prkcq/Psme3/Pten/…	94
BP	GO:0003281	ventricular septum development	41/4604	86/23355	4.70757507323619e-09	3.44200372796618e-07	2.29501487352506e-07	Ap2b1/Bmpr2/Cited2/Cntrl/Cxcr4/Egln1/Fgfr2/Fzd1/Gata4/Hectd1/Heg1/Hes1/Id2/Lmo4/Lrp6/Luzp1/Matr3/Mdm2/Mdm4/Mir17/Nfatc1/Notch1/Pax8/Pde2a/Pitx2/Ptk7/Rbpj/Robo1/Robo2/Sall1/Slit3/Smad6/Smad7/Sox11/Sox4/Tgfbr1/Tgfbr3/Trip11/Vangl2/Wnt11/Zfpm2	41
BP	GO:0030534	adult behavior	71/4604	187/23355	5.11342101848738e-09	3.69576912232743e-07	2.4642172917889e-07	a/Abat/Abl2/Agtpbp1/Alk/App/Atp1a3/Bbs2/Cacna1a/Cacna1c/Cartpt/Cdk5/Chd7/Chl1/Chrna4/Chrna5/Chrna7/Chrnb1/Chrnb2/Chrnb4/Cln8/Cntn2/Cntnap2/Dab1/Epha4/Foxa2/Fxn/Gigyf2/Glra1/Gpr39/Grik1/Grin2d/Grm2/Grm7/Hexa/Hipk2/Id2/Inpp5f/Kalrn/Klhl1/Lgi4/Mafg/Mapt/Mecp2/Met/Mir23a/Ncstn/Ndufs4/Nos1/Nrxn1/Oprm1/Oxr1/Park7/Parp1/Pbx3/Pmp22/Ppt1/Prex2/Prkn/Pten/Pum1/Scn8a/Sdk1/Shank2/Slc10a4/Slc1a2/Slc7a11/Slitrk…	71
BP	GO:0032970	regulation of actin filament-based process	130/4604	411/23355	5.17792736424416e-09	3.69986446208719e-07	2.46694792963929e-07	4930544G11Rik/Abi2/Actn2/Actr2/Actr3b/Add2/Akap6/Alms1/Ank2/Arf1/Arf6/Arfgef1/Arfip2/Arhgap18/Arhgap44/Arhgef10l/Arpc3/Arpc5/Asap3/Atp1a1/Atp2a2/Bag4/Brk1/C9orf72/Cacna1c/Cacna1h/Capzb/Casq2/Cdc42ep2/Cdc42ep3/Celsr1/Cfl2/Cit/Clasp2/Coro2b/Cotl1/Cracd/Ctnna2/Cttn/Cyrib/Dbn1/Dbnl/Dixdc1/Dlc1/Dlg1/Dmtn/Dnai3/Efna5/Epha3/Epha5/Fermt2/Flna/Fmn2/Fscn1/Gata4/Gpm6b/Hcn4/Hdac2/Inpp5k/Iqgap2/Itgb1bp1/Jup/K…	130
BP	GO:0031345	negative regulation of cell projection organization	77/4604	209/23355	5.68118121117266e-09	4.01385027593861e-07	2.67630334288595e-07	Arf6/Arhgap44/Bag5/Bcl11a/Capzb/Ccp110/Cdk5/Cit/Crmp1/Ctsz/Dab1/Dip2b/Dkk1/Dleu2/Dnm3/Dpysl3/Draxin/Dync1i2/Efnb2/Epha3/Epha4/Epha7/Ephb2/Flna/Gdi1/Hdac2/Hes1/Inpp5f/Inppl1/Itgb1/Kank1/Katna1/Kremen1/Lgals1/Lrp1/Map2/Map4/Map4k4/Mdm2/Neo1/Ngfr/Nr2f1/Nrxn1/Ntm/Paqr3/Pfn2/Pmp22/Psen1/Pten/Ptk2/Ptprf/Ptprs/Rab3ip/Rap1gap2/Rapgef2/Rbpj/Rit2/Rtn4/Rtn4r/Rtn4rl1/Rufy3/Sema3a/Sema3d/Sema3f/Sema4b/Sema5a/…	77
BP	GO:0099003	vesicle-mediated transport in synapse	90/4604	257/23355	5.77288202356176e-09	4.03332024046182e-07	2.68928527483585e-07	Adcy1/Adra1a/Akap5/Ap2b1/Ap2m1/Ap3d1/Apba1/Apba2/Arc/Arf6/Atp2a2/Bsn/Cacna1a/Cadps/Camk2a/Cdh2/Cdk5/Chrna4/Chrna5/Chrna7/Chrnb2/Cplx2/Cspg5/Ctbp2/Ctnnb1/Cyth1/Ddc/Dennd1a/Dnm3/Doc2b/Efnb2/Fcho2/Grin3a/Grip2/Grm4/Grm7/Gsg1l/Hpca/Htr1a/Iqsec1/Itsn1/Kcnh1/Mff/Nedd4/Nrxn1/Nrxn3/Pacsin1/Pclo/Pfn2/Picalm/Ppp3r1/Prkca/Prkcb/Prkcg/Psen1/Pten/Rab11a/Rab27b/Rab3a/Rab3gap1/Rims2/Scrib/Slc10a4/Slc17a6/Slc17a…	90
BP	GO:0048675	axon extension	57/4604	139/23355	6.46625755180233e-09	4.46811291052011e-07	2.97919072629597e-07	Auts2/Bmpr2/C9orf72/Cdk5/Clasp2/Cttn/Dbn1/Dbnl/Dclk1/Dcx/Dip2b/Disc1/Dpysl2/Draxin/Dscam/Fxn/Gdi1/Islr2/Itgb1/L1cam/Lhx2/Lrp1/Map1b/Map2/Map3k13/Mapt/Mgll/Ndel1/Ndn/Nkx6-1/Nrg1/Nrp2/Olfm1/Ptprs/Rab11a/Rab21/Raph1/Rtn4/Rtn4r/Rufy3/Sema3a/Sema3d/Sema3f/Sema4b/Sema5a/Sema6a/Sema6d/Slit1/Slit3/Tnr/Trpv2/Ttl/Ulk1/Ulk2/Usp9x/Vegfa/Zfyve27	57
BP	GO:0008088	axo-dendritic transport	39/4604	81/23355	7.81556334852663e-09	5.34176764516689e-07	3.56171496764091e-07	Actr10/Agtpbp1/Ap3b2/Ap3d1/Ap3m2/Ap3s2/App/Arl8b/Bloc1s1/Bsn/Cnih2/Dlg2/Dst/Dync1h1/Fbxw11/Fez1/Hnrnpu/Hspa8/Kif1a/Kif5b/Kif5c/Klc2/Map1a/Map2/Mapk8ip3/Mapt/Mecp2/Myo5a/Ndel1/Nefl/Nefm/Pura/Rab21/Rab27b/Sfpq/Spast/Stau1/Tmem108/Trak1	39
BP	GO:0021954	central nervous system neuron development	45/4604	100/23355	8.2981710067805e-09	5.61063433232643e-07	3.74098643124015e-07	Adarb1/Agtpbp1/Ascl1/Bhlhe22/Btg2/Cdh11/Cdk5/Chrnb2/Cntn2/Dcc/Dclk1/Dcx/Disc1/Draxin/Epha4/Ephb2/Ephb6/Fbxo45/Fezf2/Fgfr2/Gbx2/Gnaq/Grcc10/Lhx8/Lingo1/Map2/Ndel1/Neurog2/Nin/Nrp2/Phox2b/Prdm8/Prkca/Pten/Ptk2/Rac1/Rapgef2/Robo1/Robo2/Sall3/Scyl2/Sema3a/Sox1/Tsku/Zmiz1	45
BP	GO:0042692	muscle cell differentiation	129/4604	410/23355	8.46619483963107e-09	5.66334395229789e-07	3.77613147214452e-07	Actn2/Adra1a/Afg3l2/Akap6/Akt1/Ank2/Ankrd17/Arid1a/Atg5/Atp2a2/Bcl9/Bhlhe41/Bmp2/Bmpr1a/Bnip2/Bvht/Camk2d/Capn2/Capzb/Casq2/Cavin4/Cd9/Cdh2/Cfl2/Chrnb1/Csrp1/Ctdp1/Ctnnb1/Cyp26b1/Dicer1/Dkk1/Dll1/Dmd/Dnmt1/Dysf/Ednrb/Efnb2/Ehd2/Fdps/Fgf10/Fgfr2/Fhl2/Flot1/Foxp1/Fzd7/Gata4/Gdf15/Gpx1/H3f3a/Hdac2/Hdac9/Hes1/Hnrnpu/Id2/Igfbp5/Isl1/Itgb1/Kdm1a/Kdm6b/Kit/Klhl41/Krt19/Krt8/Lmna/Lmod1/Lmod3/Mdm2/Mecp2/M…	129
BP	GO:0010498	proteasomal protein catabolic process	145/4604	475/23355	9.51717223027388e-09	6.29936620883812e-07	4.20021019315024e-07	Akt1/Alad/Amn1/Anapc7/Aqp11/Arih1/Armc8/Arrb1/Atxn3/Bag5/Bbs7/Brsk2/Btrc/Cbfa2t3/Cdc23/Chfr/Commd1/Cop1/Csnk1e/Ctnnb1/Cul1/Cul3/Cul5/Dda1/Ddit3/Ddrgk1/Derl1/Derl3/Dlgap1/Dmac2/Eif3h/Enc1/Epm2a/Erlin2/Fbxl14/Fbxl18/Fbxl2/Fbxl22/Fbxl3/Fbxl5/Fbxl7/Fbxo27/Fbxo31/Fbxo4/Fbxo45/Fbxw11/Fbxw4/Fbxw7/Fbxw8/Fhit/Gabarapl2/Gid4/Gid8/Gpx1/Hace1/Hecw1/Hspa1b/Huwe1/Kctd2/Ltn1/Man1a/Map1a/Mdm2/Nedd4/Nemf/Nfe2l1/N…	145
BP	GO:0042391	regulation of membrane potential	139/4604	451/23355	9.86053469473433e-09	6.45865022505098e-07	4.30641553608847e-07	Abat/Actn2/Adcyap1/Adra1a/Afdn/Akap6/Akap7/Akt1/Ank2/Ank3/App/Asic2/Atp1a1/Atp1a3/Atp1b1/Atp1b3/Atp2a2/Bax/Begain/Bnip3/Cacna1a/Cacna1c/Cacna1h/Cacna2d1/Camk2d/Casq2/Ccn6/Cd36/Cdk5/Cdkn2a/Celf4/Chrna1/Chrna4/Chrna5/Chrna7/Chrnb1/Chrnb2/Chrnb4/Cnih2/Cnih3/Cnr1/Cnr2/Cux2/Dbn1/Dlg1/Dmd/Dpp6/Flna/Foxp1/Gabra2/Gabrb3/Gabrg1/Gabrr3/Gclm/Glra1/Gnaq/Gpr39/Gria1/Grik1/Grik3/Grin2c/Grip2/Grk2/Hcn4/Htr3a/Ig…	139
BP	GO:0051098	regulation of binding	125/4604	396/23355	1.15910999379903e-08	7.51390066083328e-07	5.01002181801576e-07	Abl2/Add2/Akt1/Angpt1/Ankrd33/App/Arrb1/Atp2a2/Aurkb/Bambi/Bax/Bmp2/Btaf1/C9orf72/Calm1/Cdc42/Cdk5/Cdkn1a/Cdkn2a/Crmp1/Crtac1/Csnk1e/Ctbp2/Ctnnb1/Ctsz/Dact1/Ddit3/Ddrgk1/Ddx11/Derl1/Disc1/Dkk1/Dot1l/Dysf/E2f1/Ebf2/Efhb/Eif3c/Eif4g1/Eno1/Epb41/Epha4/Ephb6/Ercc2/Ercc4/Fbxw7/Flot1/Gpsm1/Grem2/Gtf2b/Habp4/Hdac2/Hes1/Hipk2/Hmox1/Hnrnpk/Hspa4/Id2/Ilrun/Isl1/Itgb1bp1/Kdm1a/Kdm4d/Ldlrap1/Lef1/Lfng/Lgals9…	125
BP	GO:0048736	appendage development	75/4604	205/23355	1.26151050560989e-08	8.01250309017673e-07	5.34247351817562e-07	Aff3/Asph/Atrx/Bax/Bbs7/Bmp7/Bmpr1a/Bmpr1b/Bmpr2/Cacna1c/Chd7/Chst11/Cibar1/Crabp2/Ctnnb1/Cyp26b1/Dicer1/Dkk1/Ece1/Fbn2/Fbxw4/Fermt2/Fgf10/Fgfr2/Frem2/Gas1/Gnaq/Gnas/Hdac2/Hoxc13/Kremen1/Lef1/Lmbr1/Lrp6/Mecom/Mir23a/Msx1/Nipbl/Notch1/Notch2/Nr2f2/Osr1/Pbx1/Pbx2/Pcsk5/Pitx1/Pitx2/Pkdcc/Plxna2/Prkab1/Psen1/Ptch1/Rarb/Rarg/Rc3h2/Rdh10/Reck/Ror2/Rspo2/Sall1/Sall3/Shox2/Ski/Slc39a1/Slc7a11/Smoc1/Sox11…	75
BP	GO:0060173	limb development	75/4604	205/23355	1.26151050560989e-08	8.01250309017673e-07	5.34247351817562e-07	Aff3/Asph/Atrx/Bax/Bbs7/Bmp7/Bmpr1a/Bmpr1b/Bmpr2/Cacna1c/Chd7/Chst11/Cibar1/Crabp2/Ctnnb1/Cyp26b1/Dicer1/Dkk1/Ece1/Fbn2/Fbxw4/Fermt2/Fgf10/Fgfr2/Frem2/Gas1/Gnaq/Gnas/Hdac2/Hoxc13/Kremen1/Lef1/Lmbr1/Lrp6/Mecom/Mir23a/Msx1/Nipbl/Notch1/Notch2/Nr2f2/Osr1/Pbx1/Pbx2/Pcsk5/Pitx1/Pitx2/Pkdcc/Plxna2/Prkab1/Psen1/Ptch1/Rarb/Rarg/Rc3h2/Rdh10/Reck/Ror2/Rspo2/Sall1/Sall3/Shox2/Ski/Slc39a1/Slc7a11/Smoc1/Sox11…	75
BP	GO:0033044	regulation of chromosome organization	97/4604	288/23355	1.4671307234853e-08	9.22531798927554e-07	6.15113860172835e-07	Akap8l/Anapc7/App/Arid5a/Arrb1/Atrx/Aurkb/Auts2/Axin2/BC004004/Becn1/Bub3/Cct4/Cdc23/Cdc6/Cdk5rap2/Cenpe/Chfr/Cit/Ctbp1/Ctc1/Ctnnb1/Cul3/Dcp2/Ddx11/Dkc1/Dnmt1/Dync1li1/Ercc4/Exosc10/Fbxo4/Fen1/H3f3a/Hnrnpu/Ing2/Isl1/Kdm1a/Lcmt1/Lig4/Lmna/Lpin1/Macroh2a1/Mad1l1/Mad2l1/Mapkapk5/Mcm2/Mcph1/Mecp2/Naa10/Ncor1/Nek7/Nipbl/Nos1/Nsd3/Ogt/Parp1/Pax7/Paxbp1/Phf2/Pif1/Pnkp/Pot1a/Pphln1/Prkcq/Prkd1/Rad21/Resf…	97
BP	GO:0010810	regulation of cell-substrate adhesion	79/4604	221/23355	1.71995242478522e-08	1.07079810366826e-06	7.13972955489269e-07	Acer2/Actn4/Ajap1/Angpt2/Atxn3/Bcar1/Camsap3/Ccl25/Ccl28/Cd36/Cdh13/Cdkn2a/Clasp2/Col1a1/Col26a1/Coro2b/Csf1/Cspg5/Dbn1/Ddr1/Disc1/Dlc1/Dmd/Dmtn/Dock1/Dock5/Dusp3/Edil3/Efna5/Epha3/Fermt2/Flna/Fzd7/Gpm6b/Has2/Hsd17b12/Itgb1/Itgb1bp1/Jag1/Jup/Kank1/L1cam/Lgals1/Limch1/Lrp1/Map4k4/Mdk/Notch1/Npy2r/Olfm4/Onecut1/Onecut2/Pcsk5/Peak1/Phldb2/Pik3r1/Plekha2/Plet1/Prex1/Prkcz/Pten/Ptk2/Ptk2b/Ptn/Rac1/Rcc…	79
BP	GO:0051052	regulation of DNA metabolic process	120/4604	379/23355	1.86041193332422e-08	1.14688923889634e-06	7.64708021716238e-07	Actr2/Ahr/Akt1/Ankle1/Apbb1/Arid2/Atrx/Aurkb/Axin2/Babam1/Babam2/Bax/Bmpr2/Brcc3/Camk2d/Cbx8/Cct4/Cdkn1a/Cdkn2a/Cebpg/Ctc1/Ctnnb1/Cyp1b1/Cyren/Dach1/Dcp2/Ddx11/Dek/Dkc1/Dnmt1/Egfr/Ercc2/Ercc4/Ercc6/Exosc10/Exosc3/Eya1/Eya2/Eya3/Eya4/Fbxo4/Fgf10/Fgfr4/Fignl1/Fmn2/Ftx/H19/H1f2/H1f3/H1f4/Hdac10/Hnrnpu/Igf1r/Igfbp3/Kcnq1ot1/Kdm1a/Kdm4d/Lmna/Mapkapk5/Mecp2/Mgmt/Mir181b-1/Mis18a/Morc1/Mrnip/Ndfip1/Nek7…	120
BP	GO:0061387	regulation of extent of cell growth	53/4604	129/23355	2.00255468453574e-08	1.21609196178772e-06	8.10850121166545e-07	Bcl11a/Bmpr2/Cdk5/Clasp2/Crabp2/Cttn/Dbn1/Dbnl/Dcx/Dip2b/Disc1/Dpysl2/Draxin/Dscam/Efna5/Epha7/Fxn/Gdi1/Islr2/L1cam/Lpar3/Lrp1/Map1b/Map2/Map3k13/Mapt/Mgll/Ndel1/Nkx6-1/Nrg1/Olfm1/Ptprs/Rab11a/Rab21/Rnd2/Rtn4/Rtn4r/Rufy3/Sema3a/Sema3d/Sema3f/Sema4b/Sema5a/Sema6a/Sema6d/Slit1/Tnr/Trpv2/Ttl/Ulk1/Ulk2/Vegfa/Zfyve27	53
BP	GO:0003205	cardiac chamber development	72/4604	196/23355	2.01134802840207e-08	1.21609196178772e-06	8.10850121166545e-07	Ahr/Ap2b1/Arid1a/Bmp2/Bmp7/Bmpr1a/Bmpr2/Chd7/Cited2/Cntrl/Ctnnb1/Cxcr4/Dhrs3/Dll4/Egln1/Epo/Fgfr2/Fhl2/Fzd1/Gata4/Hectd1/Heg1/Hes1/Id2/Isl1/Jag1/Kif7/Lmo4/Lrp1/Lrp6/Luzp1/Matr3/Mdm2/Mdm4/Mef2c/Mir17/Myh10/Naca/Nfatc1/Notch1/Notch2/Npy2r/Nrp2/Pax8/Pcsk5/Pde2a/Pitx2/Ptk7/Rarb/Rbpj/Robo1/Robo2/Rxra/Sall1/Scn5a/Shox2/Slit3/Smad6/Smad7/Smarcd3/Sos1/Sox11/Sox4/Tbx20/Tgfbr1/Tgfbr3/Trip11/Vangl2/Wnt11/Wn…	72
BP	GO:1902903	regulation of supramolecular fiber organization	120/4604	380/23355	2.19727202761377e-08	1.3158520485367e-06	8.77366865762973e-07	Abi2/Actn2/Actr2/Actr3b/Add2/Alms1/App/Arf1/Arf6/Arfgef1/Arfip2/Arhgap18/Arhgef10l/Arpc3/Arpc5/Asap3/Bag4/Brk1/C9orf72/Camsap3/Capzb/Cdc42ep2/Cdc42ep3/Cdk5rap2/Cfl2/Chrna7/Cit/Clasp2/Coro2b/Cotl1/Cracd/Ctnna2/Cttn/Cyrib/Dbn1/Dbnl/Dlc1/Dlg1/Dmtn/Dnai3/Drg1/Dysf/Eml4/Fermt2/Flna/Fmn2/Hdac2/Hspa8/Htr1a/Inpp5k/Iqgap2/Itgb1bp1/Kank1/Kank3/Lima1/Limch1/Lmod1/Lmod3/Map1a/Map1b/Map2/Mapre3/Mapt/Mecp2/Mef…	120
BP	GO:0021700	developmental maturation	108/4604	333/23355	2.31411994290386e-08	1.37275341518674e-06	9.15306825480245e-07	Abl2/Akap5/Akt1/Ank3/Ankrd17/Ano6/Ap1g1/Ap3d1/App/Ascl1/Bcl11a/Bfsp1/Bmp2/C1ql1/Cabyr/Cacna1a/Cd63/Cdc25b/Cdkn1c/Cebpa/Cntn2/Cntnap2/Ctnnb1/Ddit3/Disc1/Dleu2/Dlg2/Ednrb/Epas1/Epha8/Epo/Ercc2/Esr2/Fam20c/Fat4/Fgfr3/Foxa1/Fzd5/Gal/Gdf11/Gnaq/Grb14/Grip2/Hes1/Hnrnpk/Id2/Igsf21/Klf1/Klf2/Lgi4/Map3k13/Mbtps2/Mecp2/Mir212/Mreg/Mtor/Myo5a/Nefl/Neurl1a/Neurog2/Nfasc/Nfia/Nom1/Notch1/Nrcam/Nrxn1/Opa1/Palm…	108
BP	GO:0014706	striated muscle tissue development	138/4604	453/23355	2.47299572466435e-08	1.45204145182313e-06	9.68173480415752e-07	Actn2/Adra1a/Akap6/Angpt1/Ankrd33/Arid1a/Arid2/Atg5/Bcl9/Bmp2/Bmp7/Bmpr1a/Btg2/Bvht/Camk2d/Cavin4/Cdc42/Cdk1/Cdk5/Cfl2/Chd7/Chrna1/Cited2/Col19a1/Creb1/Ctdp1/Ctnnb1/Cyp26b1/Dicer1/Dkk1/Dll1/Dll4/Dmd/Dmrta2/Dysf/Efnb2/Egln1/Egr1/Epo/Eya1/Eya2/Fadd/Fdps/Fgfr2/Fhl2/Flnb/Flot1/Fos/Foxn2/Foxp1/Fzd7/Gata4/Gpc1/Gpx1/Hdac2/Hdac9/Heg1/Hivep3/Hlf/Hmgcr/Hnrnpu/Id2/Isl1/Itgb1/Kdm6b/Klhl41/Lef1/Lemd2/Lemd3/Lm…	138
BP	GO:0007517	muscle organ development	114/4604	357/23355	2.49396432565042e-08	1.45204145182313e-06	9.68173480415752e-07	Adarb1/Angpt1/Ankrd33/Bcl9/Bmp2/Bmpr1a/Btbd1/Btg2/Cavin4/Cdk5/Cfl2/Chd7/Chrna1/Cited2/Cntfr/Col19a1/Coprs/Creb1/Ctnnb1/Cyp26b1/Disp1/Dll1/Dll4/Dmd/Dmrta2/Dysf/Egln1/Egr1/Epo/Etv1/Fgfr2/Flnb/Flot1/Fos/Foxk1/Foxn2/Foxp1/Fzd1/Gata4/Gpc1/Gpx1/Gsc/Hdac9/Heg1/Hivep3/Hlf/Hmgcr/Id3/Isl1/Klhl41/Ky/Lama5/Large1/Lef1/Lemd2/Lemd3/Lmna/Lmod3/Lrp6/Mef2c/Mef2d/Meg3/Met/Mnx1/Mrtfb/Msx1/Mtss1/Myh14/Mylk/Myt1/Naca…	114
BP	GO:0021510	spinal cord development	45/4604	103/23355	2.5261847048537e-08	1.45266112474658e-06	9.68586657939203e-07	Adarb1/Akt1/Ascl1/Cacna1a/Cln8/Dab1/Dcc/Dicer1/Dll1/Dll4/Draxin/Ercc2/Foxn4/Foxp1/Gdf11/Gigyf2/Isl1/Isl2/Lhx3/Lhx4/Lmo4/Mir17/Mnx1/Mtor/Nfe2l1/Olig2/Olig3/Pax3/Pax7/Pbx3/Phox2a/Ptch1/Ptprs/Sox1/Sox11/Sox12/Sox13/Sox4/Sox6/Tbx20/Uncx/Vit/Vldlr/Wnt1/Zpr1	45
BP	GO:0010256	endomembrane system organization	132/4604	429/23355	2.56996823275776e-08	1.45266112474658e-06	9.68586657939203e-07	Abcd2/Agfg1/Akap8l/Akt1/Ank2/Ank3/Ano6/Ap3d1/Aqp11/Arfgef1/Asap1/Atl1/Atl2/Atp10a/Atp2a2/Atp8b1/Atp8b2/Atp8b4/Bag5/Camsap3/Ccdc136/Cdc42/Cdk1/Chmp4b/Cit/Clasp2/Cog7/Creb1/Cul7/Cxcr4/Degs1/Dym/Dysf/Ehd2/Emc2/Fam174b/Fat4/Fbxw8/Fer1l6/Flot1/Get3/Golph3/Gorasp2/Hace1/Huwe1/Jagn1/Kifc3/Lemd2/Lemd3/Lman1/Lmna/Mfsd14a/Mia3/Mtss1/Myh10/Myo18a/Myo5a/Ndel1/Nectin2/Nploc4/Pacsin1/Parp11/Pheta1/Pi4k2a/Pik3c…	132
BP	GO:0043087	regulation of GTPase activity	104/4604	318/23355	2.58131902177935e-08	1.45266112474658e-06	9.68586657939203e-07	Abr/Adcyap1/Afdn/Ajuba/Amot/Arap3/Arfgef1/Arhgap12/Arhgap22/Arhgap29/Arhgap44/Arrb1/Asap1/Asap3/Bcar3/Ccl25/Ccl26/Ccr7/Chn2/Cpeb2/Dennd1a/Dock11/Dvl2/Efna5/Epha3/Epha4/Epha5/Fermt2/Fgd1/Gapvd1/Gnas/Gpsm1/Iqgap2/Iqsec1/Itgb1/Itgb1bp1/Kalrn/Map4k4/Mapre2/Met/Mtor/Ndel1/Ocrl/Picalm/Pin1/Pkp4/Plxna1/Plxna2/Plxnb2/Plxnc1/Prex1/Prkg1/Prom2/Ptk2b/Ptprn2/Rab11fip2/Rab3gap1/Rab3gap2/Rabgap1/Ralgapa2/Rap1g…	104
BP	GO:0043583	ear development	86/4604	249/23355	2.58743711786922e-08	1.45266112474658e-06	9.68586657939203e-07	Abr/Alms1/Anp32b/Atg5/Atp8b1/Bmp2/Bmper/C1qb/Cebpa/Cebpd/Celsr1/Chd7/Ddr1/Dicer1/Dll1/Dvl2/Ece1/Epha4/Ephb2/Esrrb/Eya1/Eya4/Fat4/Fgf10/Fgfr2/Fgfr3/Frem2/Fzd3/Gabrb3/Gas1/Gbx2/Gsc/Gsdme/Hes1/Hmx2/Hpca/Insig2/Jag1/Jag2/Lhfpl5/Lin7a/Lrig1/Lrig3/Lrp10/Maf/Mafb/Mapkapk2/Mcm2/Msx1/Myo3a/Neurod1/Neurog1/Nipbl/Notch1/Osr1/Otx1/Otx2/Pax8/Pdzd7/Phox2b/Ptk7/Ptprq/Rac1/Rbpj/Rdh10/Ripor2/Ror2/Rpl38/Scrib/Six2…	86
BP	GO:0010970	transport along microtubule	63/4604	165/23355	2.84615376799298e-08	1.58377122948141e-06	1.05600656338296e-06	Actr10/Agtpbp1/Ap3b2/Ap3d1/Ap3m2/Ap3s2/App/Arl3/Arl8b/Bicd1/Bicd2/Bicdl1/Bloc1s1/Bsn/Camsap3/Cdc42/Cilk1/Cnih2/Copg2/Dlg2/Dst/Dync1h1/Dync1i2/Fbxw11/Fez1/Hnrnpu/Hspa8/Ift46/Ift57/Ift74/Ift81/Kif1a/Kif23/Kif3c/Kif5b/Kif5c/Klc2/Map1a/Map1b/Map2/Mapk8ip3/Mapt/Mecp2/Mreg/Myo5a/Ndel1/Nefl/Nefm/Pex14/Prkcz/Pura/Rab21/Rab27b/Rhot1/Sfpq/Spast/Ssna1/Stau1/Sun2/Syne2/Tmem108/Trak1/Wdr19	63
BP	GO:0046578	regulation of Ras protein signal transduction	84/4604	242/23355	2.89416796157723e-08	1.59636211775418e-06	1.06440175355144e-06	Abl2/Abr/Adra1a/Arap3/Arf6/Arfgef1/Arhgap44/Arhgef1/Arhgef10l/Arhgef17/Arhgef3/Arrb1/Auts2/Camk2d/Cavin4/Cbl/Cdc42se1/Cdc42se2/Cdh2/Csf1/Cul3/Cyth1/Cyth3/Dennd1a/Dennd3/Dennd4b/Dgkz/Dlc1/Ephb2/Epo/Farp1/Fgd1/Fgd2/Fgd4/Fgf10/Flot1/Gpr20/Heg1/Iqsec1/Itgb1/Itpkb/Itsn1/Kalrn/Kank1/Kitl/Map4k4/Mapkap1/Mapre2/Mcf2l/Met/Mfn2/Mmd2/Ngfr/Notch1/Notch2/Nrg1/Ogt/Plekhg2/Prex1/Prex2/Psd3/Rabgef1/Ralgps1/Rapge…	84
BP	GO:0031589	cell-substrate adhesion	114/4604	358/23355	2.95715148787522e-08	1.61691900484864e-06	1.07810840972146e-06	Acer2/Actn1/Actn2/Actn4/Ajap1/Ajuba/Angpt1/Angpt2/Atxn3/Bcam/Bcar1/Camsap3/Ccl25/Ccl28/Cd36/Cd63/Cdh13/Cdk5/Cdkn2a/Clasp2/Cntn2/Col1a1/Col26a1/Coro2b/Csf1/Cspg5/Ctnnb1/Cttn/Dbn1/Ddr1/Disc1/Dlc1/Dmd/Dmtn/Dock1/Dock5/Dusp3/Eda/Edil3/Efna5/Epha3/Fermt2/Flna/Fndc3b/Frem1/Fzd7/Gpm6b/Has2/Hpse/Hsd17b12/Itga1/Itgav/Itgb1/Itgb1bp1/Itgb5/Itgb6/Itgb8/Jag1/Jup/Kank1/L1cam/Lama5/Lamc1/Lgals1/Limch1/Lrp1/Map4…	114
BP	GO:0070997	neuron death	130/4604	422/23355	3.02595808282443e-08	1.64027796765517e-06	1.09368339781213e-06	Ache/Adarb1/Ambra1/Angpt1/App/Arrb1/Ascl1/Bag5/Barhl1/Bax/Bbc3/Bhlhb9/Bnip3/Btg2/Cacna1a/Capn2/Casp2/Casp3/Cbl/Cdc42/Cdk5/Chga/Chl1/Chmp4b/Chrna7/Cit/Cntfr/Creb1/Csf1/Ctnnb1/Ctsz/Dcc/Ddit3/Dlx1/Dpysl4/Draxin/Efnb2/Egln1/Egln3/Egr1/Elk1/Epha7/Epo/Esr1/Esr2/Fadd/Fbxw7/Fgfr3/Fos/Fzd1/Gabrb3/Gclm/Gpx1/Grm7/Hipk2/Hmox1/Hrk/Hsph1/Inpp5a/Isl1/Itga1/Itsn1/Kdm2b/Kmo/Lig4/Lrp1/Map3k5/Mapt/Mcl1/Mdk/Meak7/Me…	130
BP	GO:0006469	negative regulation of protein kinase activity	75/4604	209/23355	3.24492579552316e-08	1.74393960702988e-06	1.16280156937191e-06	Adar/Adarb1/Aida/Akt1/Bmp7/Camk2n1/Casp3/Cbl/Cblc/Cdk5rap2/Cdk5rap3/Cdkn1a/Cdkn1c/Cdkn2a/Cdkn2c/Cep43/Chordc1/Dbndd1/Deptor/Dnaja3/Dusp19/Dusp26/Dusp3/Dusp4/Dusp6/Dusp8/Ephb2/Gadd45b/Gadd45g/Gnaq/Gskip/Heg1/Hmgcr/Igf1r/Inca1/Inpp5k/Inppl1/Itgb1bp1/Lrp6/Macroh2a1/Nf2/Npm1/Nr2f2/Paqr3/Park7/Pkn1/Ppia/Ppm1e/Prkag2/Prkar2a/Prkar2b/Prkca/Prkrip1/Psen1/Pten/Ptpn1/Ptprq/Rtraf/Shb/Slc8a1/Smpd1/Socs4/Spre…	75
BP	GO:0046847	filopodium assembly	34/4604	69/23355	3.38204588067243e-08	1.80222919471764e-06	1.20166714921662e-06	Arf6/Arhgap44/Capzb/Ccr7/Cdc42/Dbn1/Dmtn/Dnm3/Dock11/Dpysl3/Ezr/Fgd1/Fgd2/Fgd4/Fscn1/Gap43/Gpm6a/Myo10/Myo3a/Neurl1a/Nrxn1/Palm/Pik3r1/Ppp1r9a/Prkcq/Rab3ip/Rhoq/Ripor2/Spata13/Srgap2/Tgfb3/Tgfbr1/Wasl/Zmynd8	34
BP	GO:0001667	ameboidal-type cell migration	134/4604	439/23355	3.44314039723369e-08	1.81936695947945e-06	1.2130940470749e-06	Acvr1c/Adipor1/Akap12/Akt1/Akt3/Amot/Amotl2/Angpt1/Angpt2/Arf6/Atoh8/Atp2b4/Bag4/Bcar1/Bmp7/Bmper/Bmpr2/Cd63/Cdh13/Cdh2/Cer1/Clasp2/Cxcr4/Cyp1b1/Dll4/Dmtn/Dock1/Dock5/Ednrb/Efnb1/Efnb2/Egr3/Ephb4/Ets1/Fbxw7/Fgf10/Fgf18/Gab2/Gbx2/Glipr2/Gpx1/Has2/Hdac9/Hmox1/Iqsec1/Isl1/Itgav/Itgb1/Itgb1bp1/Jup/Kank1/Kit/Kitl/Lama5/Lemd3/Lgals8/Lrp6/Map4k4/Mapre2/Mcc/Mecp2/Mef2c/Met/Mia3/Mir218-1/Mir218-2/Mtor/Nck…	134
BP	GO:0045930	negative regulation of mitotic cell cycle	80/4604	228/23355	3.58341356032453e-08	1.87770870561006e-06	1.25199440445374e-06	Aurkb/Aven/Bmp7/Brinp2/Btg1/Btg2/Btg3/Bub3/Casp2/Ccng1/Cdc14a/Cdc6/Cdk1/Cdk5rap2/Cdk5rap3/Cdkn1a/Cdkn1c/Cenpe/Chfr/Chmp4c/Clspn/Ctnnb1/D7Ertd443e/Dact1/Dgkz/Dlg1/Dync1li1/Egfr/Esr1/Fbxo31/Fgfr2/Fgfr3/Fzd3/Gas1/Gigyf2/Heca/Hus1/Jade1/Lcmt1/Mad1l1/Mad2l1/Mcph1/Mdm2/Mrnip/Myo16/Nae1/Nek11/Nme6/Plk3/Pten/Ptpn3/Rad21/Rad9a/Rad9b/Rbl1/Rbl2/Rbm38/Rgcc/Rpl24/Rps27l/Rps6/Scrib/Smad3/Sox4/Spdl1/Stk33/Syf2/…	80
BP	GO:0090287	regulation of cellular response to growth factor stimulus	96/4604	289/23355	3.744365311637e-08	1.94583215533665e-06	1.29741688005656e-06	Adamtsl2/Angpt1/Atp2b4/Bambi/Bmper/Bmpr2/Cd59a/Cd63/Cer1/Chst11/Cited2/Cnmd/Crebbp/Ctnnb1/Dkk1/Dll1/Dlx1/Dmd/Elapor2/Epn2/Fam20c/Fam89b/Fbn2/Fgf10/Fgf18/Fkbp8/Foxd1/Fzd1/Gata4/Gpc1/Grb10/Grem2/Hes1/Hhip/Hipk2/Il12b/Il17rd/Ing2/Lemd2/Lemd3/Msx1/Nedd4/Neo1/Ngfr/Notch1/Notch2/Nrxn1/Onecut1/Onecut2/Peg10/Pin1/Pmepa1/Ppm1a/Prkcb/Ptp4a3/Ptpn1/Ptprf/Rasl11b/Rbpj/Robo1/Sdcbp/Sema6a/Shisa2/Ski/Skil/Skor1/…	96
BP	GO:0030323	respiratory tube development	81/4604	232/23355	3.79052395427395e-08	1.95367332987497e-06	1.30264511733159e-06	Abca3/Acvr2b/Adamts2/Adamtsl2/Ascl1/Bmpr1a/Bmpr2/Cdc42/Cebpa/Celsr1/Creb1/Ctnnb1/Ctsz/Dicer1/Dppa2/Elk1/Epas1/Eya1/Fbxw7/Fgf10/Fgf18/Fgfr2/Fgfr3/Fgfr4/Fndc3b/Foxa1/Foxa2/Foxp1/Foxp4/Gata4/Heg1/Hes1/Hhip/Hs6st1/Igfbp5/Insc/Itgb6/Klf2/Lama5/Man2a1/Mapk8ip3/Meg3/Mir17/Ncor2/Nkx2-9/Notch1/Odad4/Pcsk5/Pdgfra/Pitx2/Pkdcc/Ppp3r1/Ptges3/Ptk7/Rab3a/Rbpj/Rc3h2/Rcn3/Rdh10/Rspo2/Sim2/Slc7a11/Sox11/Sox9/Sp1/S…	81
BP	GO:0072001	renal system development	108/4604	336/23355	3.92645901784279e-08	2.00728246375573e-06	1.33838992452442e-06	Acvr2b/Ahr/Angpt1/Angpt2/Ap1b1/Ap2b1/Aph1a/Aqp11/Arl3/Basp1/Bax/Bmp2/Bmp7/Bmper/C1galt1/Cc2d2a/Cdkn1c/Cer1/Cntrl/Col4a4/Ctnnb1/Ctnnd1/Cxcr4/Dlg1/Dll1/Ednra/Efnb2/Egr1/Epha4/Epha7/Eya1/Fat4/Fgf10/Fgfr2/Foxd1/Frem2/Gcnt3/Gdf11/Gzf1/Hes1/Hoxb7/Id2/Id3/Invs/Irx1/Irx3/Jag1/Kif26b/Kirrel3/Lama5/Lgr4/Maged1/Mecom/Mef2c/Mtss1/Myo1e/Ndufs6/Nfia/Notch1/Notch2/Nup107/Nup160/Odc1/Osr1/Pax8/Pbx1/Pcsk5/Pdgfra/…	108
BP	GO:0022407	regulation of cell-cell adhesion	132/4604	432/23355	4.06124636634128e-08	2.05944493157693e-06	1.37317014237159e-06	Abat/Abl2/Adk/Afdn/Akt1/Ank3/Ap3d1/Arg1/Ass1/Bmp2/Bmp7/Btn1a1/Casp3/Ccl25/Ccl28/Ccr7/Cd59b/Cd80/Cd83/Cd9/Cdkn2a/Celsr2/Cited2/Cyrib/Dlg1/Dmtn/Dnaja3/Dusp3/Efna5/Efnb1/Efnb2/Egr3/Elane/Epha7/Ephb4/Ephb6/Epo/Ets1/Fadd/Flot1/Gpam/Has2/Hes1/Hsph1/Icos/Igfbp2/Il12b/Il12rb1/Il20rb/Irf1/Itpkb/Jag1/Jak1/Kif26b/Kifap3/L1cam/Laptm5/Lef1/Lgals1/Lgals8/Lgals9/Mad1l1/Magi1/Malt1/Mbp/Mdk/Mia3/Mir326/Myo10/Nck2…	132
BP	GO:1903320	regulation of protein modification by small protein conjugation or removal	83/4604	240/23355	4.20415407671041e-08	2.1148576667484e-06	1.41011753158211e-06	Akt1/Angpt1/Arnt/Arrb1/Arrdc3/Arrdc4/Atg5/Bag5/Btrc/Cdk5/Cdk5rap3/Cdkn2a/Chfr/Commd1/Ctnnb1/Cul3/Ddx3x/Derl1/Dnaja3/Dysf/Egr1/Epas1/Epm2a/Fbxo4/Fbxw7/Fgfr3/Hmg20a/Huwe1/Inava/Ivns1abp/Kdm1a/Laptm5/Mad2l1/Mtor/Ndfip1/Ndfip2/Npm1/Nsmce3/Nxn/Ogt/Otub1/Park7/Peli1/Peli3/Pias4/Pin1/Ppia/Prickle1/Prkcg/Prkn/Prmt3/Psen1/Pten/Pttg1ip/Rpl11/Rps3/Rps7/Sae1/Sash1/Smad7/Sox4/Sprtn/Spsb4/Svbp/Taf1/Tank/Tgfbr1…	83
BP	GO:0008361	regulation of cell size	76/4604	214/23355	4.36600749286278e-08	2.17884564405724e-06	1.4527826101982e-06	Ahr/Akt1/Akt3/Ano6/Aqp11/Bcl11a/Bmpr2/C1qtnf9/Cdk5/Clasp2/Cln8/Crabp2/Creb1/Cttn/Dbn1/Dbnl/Dcx/Deptor/Dip2b/Disc1/Dpysl2/Draxin/Dscam/Efna5/Epha7/Fxn/Gdi1/Islr2/Kdm1a/L1cam/Lamtor4/Lpar3/Lrp1/Map1b/Map2/Map3k13/Mapt/Mgll/Mtor/Mtpn/Ndel1/Nkx6-1/Npm1/Nrg1/Ogt/Olfm1/Pten/Ptprs/Rab11a/Rab21/Rac1/Rap1gap2/Ret/Rnd2/Rtn4/Rtn4r/Rufy3/Sema3a/Sema3d/Sema3f/Sema4b/Sema5a/Sema6a/Sema6d/Slc12a5/Slc12a7/Slc26a…	76
BP	GO:0030324	lung development	80/4604	229/23355	4.45323778984657e-08	2.1916558049012e-06	1.46132400410498e-06	Abca3/Acvr2b/Adamts2/Adamtsl2/Ascl1/Bmpr1a/Bmpr2/Cdc42/Cebpa/Celsr1/Creb1/Ctnnb1/Ctsz/Dicer1/Dppa2/Elk1/Epas1/Eya1/Fbxw7/Fgf10/Fgf18/Fgfr2/Fgfr3/Fgfr4/Fndc3b/Foxa1/Foxa2/Foxp1/Foxp4/Gata4/Heg1/Hes1/Hhip/Hs6st1/Igfbp5/Insc/Itgb6/Klf2/Lama5/Man2a1/Mapk8ip3/Meg3/Mir17/Ncor2/Nkx2-9/Notch1/Odad4/Pdgfra/Pitx2/Pkdcc/Ppp3r1/Ptges3/Ptk7/Rab3a/Rbpj/Rc3h2/Rcn3/Rdh10/Rspo2/Sim2/Slc7a11/Sox11/Sox9/Sp1/Sp3/Spr…	80
BP	GO:0060998	regulation of dendritic spine development	38/4604	82/23355	4.4613858623943e-08	2.1916558049012e-06	1.46132400410498e-06	Actr2/Afdn/Arf1/Arf6/Asap1/Bhlhb9/Caprin1/Cpeb3/Cux2/Dbn1/Dbnl/Disc1/Dnm3/Eef2k/Hdac2/Hnrnpk/Itsn1/Kalrn/Kif1a/Mapkapk5/Mecp2/Mef2c/Mtor/Neurl1a/Ngfr/Nr3c1/Nrg1/Opa1/Palm/Ppp1r9a/Psen1/Pten/Ptprs/Rac1/Sdk1/Shank2/Tanc2/Zmynd8	38
BP	GO:0051489	regulation of filopodium assembly	28/4604	52/23355	4.71137808291303e-08	2.2965228980897e-06	1.53124593261874e-06	Arf6/Arhgap44/Capzb/Ccr7/Cdc42/Dbn1/Dmtn/Dnm3/Dock11/Dpysl3/Fscn1/Gap43/Gpm6a/Myo10/Myo3a/Neurl1a/Nrxn1/Palm/Pik3r1/Ppp1r9a/Prkcq/Rab3ip/Rhoq/Ripor2/Tgfb3/Tgfbr1/Wasl/Zmynd8	28
BP	GO:0071559	response to transforming growth factor beta	78/4604	222/23355	4.94184035462306e-08	2.3903301653746e-06	1.59379353299301e-06	Acvr1c/Adamtsl2/Bambi/Bmp2/Bmpr1b/Chst11/Cited2/Col4a2/Creb1/Crebbp/Dbn1/Dcp1a/Dlx1/Dnmt1/Fam89b/Fbn2/Fermt2/Fos/Fut8/Hipk2/Igf1r/Il17rd/Ing2/Itgb5/Itgb6/Itgb8/Lemd3/Ltbp4/Map3k7/Mef2c/Mir21a/Nr3c1/Onecut1/Onecut2/Parp1/Pdcd5/Peg10/Pin1/Pmepa1/Ppargc1a/Ppm1a/Ptk2/Ptprk/Rasl11b/Rock2/Runx1/Sdcbp/Ski/Skil/Slc2a10/Smad3/Smad5/Smad6/Smad7/Smurf2/Snw1/Sox5/Sox6/Sox9/Spred2/Spry1/Src/Tgfb1i1/Tgfb3/Tgfb…	78
BP	GO:0060078	regulation of postsynaptic membrane potential	48/4604	115/23355	5.08603394301639e-08	2.44129629264786e-06	1.62777607031211e-06	Abat/Adcyap1/Afdn/App/Begain/Cdk5/Celf4/Chrna4/Chrna7/Cux2/Dbn1/Gabra2/Gabrb3/Gabrg1/Glra1/Gria1/Grik1/Grin2c/Grip2/Grk2/Igsf9b/Insyn2a/Mecp2/Mef2c/Met/Ngfr/Npas4/Npy2r/Nrxn1/Oprm1/P2rx4/Ppp1r9a/Prkcz/Prkn/Pten/Ptk2b/Rab3gap1/Rgs4/Rgs7/Rims2/Shank2/Slc17a7/Slc29a1/Syne1/Tmem108/Unc13b/Wnt7a/Zmynd8	48
BP	GO:0110053	regulation of actin filament organization	92/4604	276/23355	5.93516618396064e-08	2.82729734581398e-06	1.88514887645257e-06	Abi2/Actn2/Actr2/Actr3b/Add2/Alms1/Arf1/Arf6/Arfgef1/Arfip2/Arhgap18/Arhgef10l/Arpc3/Arpc5/Asap3/Bag4/Brk1/C9orf72/Capzb/Cdc42ep2/Cdc42ep3/Cfl2/Cit/Clasp2/Coro2b/Cotl1/Cracd/Ctnna2/Cttn/Cyrib/Dbn1/Dbnl/Dlc1/Dlg1/Dmtn/Dnai3/Fermt2/Flna/Fmn2/Inpp5k/Iqgap2/Itgb1bp1/Kank1/Kank3/Lima1/Limch1/Lmod1/Lmod3/Met/Mtor/Mtpn/Mtss1/Nck2/Nckap1/Nf2/Pdxp/Pfn1/Pfn2/Phldb2/Pik3ca/Pik3r1/Plekhg2/Ppm1e/Ppp1r9a/Prex1…	92
BP	GO:0099565	chemical synaptic transmission, postsynaptic	43/4604	99/23355	6.29404211485235e-08	2.97570953520237e-06	1.98410524285373e-06	Abat/Afdn/App/Begain/Cdk5/Celf4/Chrna4/Chrna7/Cux2/Dbn1/Gabrb3/Glra1/Grik1/Grin2c/Grip2/Grk2/Igsf9b/Insyn2a/Mecp2/Mef2c/Met/Ngfr/Npas4/Npy2r/Nrxn1/Oprm1/P2rx4/Ppp1r9a/Prkcz/Prkn/Pten/Ptk2b/Rab3gap1/Rgs4/Rims2/Shank2/Slc17a7/Slc29a1/Syne1/Tmem108/Unc13b/Wnt7a/Zmynd8	43
BP	GO:0035051	cardiocyte differentiation	66/4604	179/23355	6.5131604340812e-08	3.05632483653005e-06	2.03785687422981e-06	Actn2/Adra1a/Akap6/Arid1a/Atg5/Bmp2/Bmp7/Bvht/Camk2d/Cavin4/Cited2/Ctdp1/Ctnnb1/Dicer1/Dkk1/Dll1/Efnb2/Egfr/Fdps/Fhl2/Foxp1/Fzd7/Gata4/Hdac2/Hes1/Hnrnpu/Isl1/Itgb1/Jag1/Kdm6b/Lmna/Lrp6/Mef2a/Mef2c/Met/Mtor/Myh10/Nebl/Notch1/Nr3c1/Nrg1/Parp2/Pax3/Pdgfra/Pin1/Pitx2/Prickle1/Prkg1/Rarb/Rbpj/Rgs4/Rxra/Sgcd/Shox2/Sik1/Slc25a4/Slc8a1/Smad6/Sorbs2/Sox6/Tbx18/Tenm4/Tgfbr3/Vangl2/Vegfa/Yy1	66
BP	GO:0043271	negative regulation of ion transport	113/4604	359/23355	6.77724864205395e-08	3.14284558297593e-06	2.09554606217241e-06	Abat/Abcg8/Actn2/Acvr1c/Adcyap1/Ahr/Akap5/Akt1/Angpt1/Ank3/Bag3/Bag4/Camk2d/Cartpt/Casq2/Cd36/Cdk5/Chga/Cnr1/Commd1/Derl3/Dmtn/Dysf/Enpp1/Ephb2/Epo/Erp29/Esr1/Fabp5/Frmd4a/Gabbr1/Gdi1/Gem/Gnaq/Gpm6b/Grb10/Grk2/Grm7/Gsto1/Hecw1/Hes1/Hmgcr/Hrc/Htr1a/Idh2/Igfbp3/Il12b/Inpp5k/Irs2/Itgav/Itgb1bp1/Jagn1/Kalrn/Kcna5/Kcnh2/Kcnj11/Klf7/Lmbrd1/Lypla1/Map4k4/Mdfic/Midn/Mtnr1b/Mtor/Ndfip1/Ndfip2/Nedd4/Neo1/N…	113
BP	GO:0006887	exocytosis	121/4604	391/23355	6.79750316928636e-08	3.14284558297593e-06	2.09554606217241e-06	Abr/Adcy1/Adra1a/Ap1g1/Apba1/Apba2/Arf1/Atp2a2/Atp6ap1/Brsk2/Cacna1a/Cacna1c/Cacna1h/Cadps/Camk2a/Cdk5/Chga/Chrna4/Chrna5/Chrna7/Chrnb2/Clasp2/Clnk/Cplx2/Cspg5/Ctbp2/Cyth1/Dmtn/Doc2b/Exoc1/Exoc4/Exoc6b/Exoc7/Gab2/Gnai2/Grin3a/Grm4/Grm7/Hmox1/Htr1a/Itsn1/Kcnh1/Kit/Lgals9/Lin7a/Llgl1/Mia3/Mical3/Myh10/Myo5a/Ncam1/Notch1/Nrxn1/Nrxn3/Pclo/Pex5l/Pfn2/Pi4k2a/Pla2g6/Prkca/Prkcb/Prkcg/Prkn/Psen1/Rab11a/R…	121
BP	GO:0045927	positive regulation of growth	101/4604	312/23355	7.2133428524232e-08	3.31076641284942e-06	2.20751014838276e-06	Afdn/Ahr/Akap6/Akt1/Avpr1a/Bbs2/Bcl11a/Bmpr1a/Bmpr2/Cdk1/Celf1/Cep43/Chd7/Crabp2/Creb1/Csf1/Cxcr4/Dbn1/Dbnl/Dcx/Ddx3x/Disc1/Dlg1/Dll1/Dscam/Efna5/Egfr/Eif4g1/Exosc4/Exosc9/Extl3/Ezr/Fdps/Fgfr2/Fxn/Gata4/Gdi1/Gpam/Hnrnpk/Igf1r/Islr2/Kdm2b/L1cam/Lgi1/Lpar3/Lrp1/Map1b/Map3k13/Mapt/Mecp2/Mef2c/Mir21a/Mtor/Mtpn/Naca/Ncam1/Ncoa3/Ndel1/Nipbl/Notch1/Nr3c1/Nrg1/Parp2/Picalm/Pin1/Pou3f2/Ppard/Ppib/Prkn/Ptk…	101
BP	GO:0032956	regulation of actin cytoskeleton organization	114/4604	364/23355	8.00026097470753e-08	3.64533630499717e-06	2.43059034799848e-06	4930544G11Rik/Abi2/Actn2/Actr2/Actr3b/Add2/Alms1/Arf1/Arf6/Arfgef1/Arfip2/Arhgap18/Arhgap44/Arhgef10l/Arpc3/Arpc5/Asap3/Bag4/Brk1/C9orf72/Capzb/Cdc42ep2/Cdc42ep3/Celsr1/Cfl2/Cit/Clasp2/Coro2b/Cotl1/Cracd/Ctnna2/Cttn/Cyrib/Dbn1/Dbnl/Dixdc1/Dlc1/Dlg1/Dmtn/Dnai3/Efna5/Epha3/Epha5/Fermt2/Flna/Fmn2/Fscn1/Gpm6b/Hdac2/Inpp5k/Iqgap2/Itgb1bp1/Kank1/Kank3/Lima1/Limch1/Lmod1/Lmod3/Lrp1/Mdk/Mef2c/Met/Mtor/Mt…	114
BP	GO:0001822	kidney development	103/4604	321/23355	8.8276201875623e-08	3.99338674384113e-06	2.66265893275734e-06	Acvr2b/Ahr/Angpt1/Angpt2/Ap1b1/Ap2b1/Aph1a/Aqp11/Arl3/Basp1/Bax/Bmp2/Bmp7/Bmper/C1galt1/Cc2d2a/Cdkn1c/Cer1/Cntrl/Col4a4/Ctnnb1/Ctnnd1/Cxcr4/Dlg1/Dll1/Ednra/Efnb2/Egr1/Epha4/Epha7/Eya1/Fat4/Fgf10/Fgfr2/Foxd1/Frem2/Gcnt3/Gdf11/Gzf1/Hes1/Hoxb7/Id2/Id3/Invs/Irx1/Irx3/Jag1/Kif26b/Kirrel3/Lama5/Lgr4/Maged1/Mef2c/Mtss1/Myo1e/Ndufs6/Notch1/Notch2/Nup107/Nup160/Odc1/Osr1/Pax8/Pbx1/Pcsk5/Pdgfra/Pkd1/Ptch1/…	103
BP	GO:0044839	cell cycle G2/M phase transition	55/4604	141/23355	9.10341106381124e-08	4.08873205494608e-06	2.72623205016242e-06	Akap8l/App/Aven/Babam1/Babam2/Bach1/Brcc3/Brsk2/Calm1/Camk2d/Ccng1/Ccny/Cdc25b/Cdc6/Cdk1/Cdk14/Cdk5rap3/Cdkn1a/Cdkn2a/Chmp4c/Cit/Clspn/Ctc1/D7Ertd443e/Dyrk3/Esrrb/Fbxl22/Fbxl3/Fbxl7/Hus1/Kdm8/Macroh2a1/Mecp2/Mrnip/Mta3/Nae1/Npm1/Pbx1/Ppm1d/Prkcq/Rab11a/Rad21/Rcc2/Rnaseh2b/Smarcd3/Stox1/Syf2/Taok1/Taok3/Ticrr/Topbp1/Tpd52l1/Trim39/Usp47/Vps4b	55
BP	GO:0007178	transmembrane receptor protein serine/threonine kinase signaling pathway	118/4604	381/23355	9.37151302151862e-08	4.14986435769782e-06	2.76699305891095e-06	Acvr1c/Acvr2a/Acvr2b/Adamtsl2/Akap7/Atoh8/Bambi/Bmp2/Bmp7/Bmper/Bmpr1a/Bmpr1b/Bmpr2/Cer1/Chst11/Cited2/Creb1/Crebbp/Dcp1a/Dkk1/Dlx1/Ecsit/Egr1/Elapor2/Fam83g/Fam89b/Fbn2/Fermt2/Fgf10/Fkbp8/Fos/Foxd1/Fut8/Fzd1/Gata4/Gdf11/Gdf15/Grem2/Hes1/Hexa/Hipk2/Il17rd/Ing2/Itgb5/Itgb6/Itgb8/Lef1/Lemd2/Lemd3/Lgals9/Ltbp4/Map3k7/Meg3/Mir122/Mir130a/Mir181c/Mir23a/Msx1/Neo1/Notch1/Notch2/Onecut1/Onecut2/Pakap/Pa…	118
BP	GO:0016311	dephosphorylation	118/4604	381/23355	9.37151302151862e-08	4.14986435769782e-06	2.76699305891095e-06	Acp6/Ahr/Alppl2/Bag4/Bmp2/Bod1/Bod1l/Btrc/Camsap3/Camta1/Cdc14a/Cdc25b/Cdk5rap3/Cdkn3/Chp2/Csrnp3/Ctdp1/Dlc1/Dlg2/Dusp19/Dusp26/Dusp3/Dusp4/Dusp6/Dusp8/Elfn1/Epm2a/Eya1/Eya2/Eya3/Eya4/Farp1/Fbxw11/Fra10ac1/Gnai2/Hdhd2/Impa2/Inpp4b/Inpp5a/Inpp5e/Inpp5f/Inpp5k/Inppl1/Itga1/Lhpp/Lmtk3/Lpin1/Mef2c/Mgat5/Mprip/Myo1d/Nsmf/Nuak1/Ocrl/Pdxp/Pin1/Pip4p2/Pkmyt1/Plpp2/Plppr3/Pnkp/Ppia/Ppm1a/Ppm1d/Ppm1e/Ppp1c…	118
BP	GO:0009952	anterior/posterior pattern specification	80/4604	233/23355	1.03810636057521e-07	4.56476419251531e-06	3.04363462213548e-06	Acvr2a/Acvr2b/Arc/Axin2/Bhlhe40/Bhlhe41/Bmp2/Bmpr1a/Bmpr2/Btg2/Celsr1/Celsr2/Cer1/Ctnnb1/Cyp26a1/Ddit3/Dkk1/Dll1/Dll3/Fezf2/Foxa2/Fzd5/Gata4/Gbx2/Gdf11/Helt/Hes1/Hes2/Hes7/Hipk2/Hoxa4/Hoxb3/Hoxb4/Hoxb5/Hoxb7/Hoxc13/Hoxc4/Kdm2b/Lef1/Lfng/Lrp6/Mib1/Mllt3/Msx1/Nckap1/Neurod1/Neurog1/Notch1/Nr2f2/Nrarp/Osr1/Otx1/Otx2/Pax3/Pbx1/Pcdh8/Pcsk5/Pgap1/Plxna2/Poglut1/Psen1/Rarg/Rbpj/Ror2/Scmh1/Six2/Ski/Smad3…	80
BP	GO:0048639	positive regulation of developmental growth	76/4604	218/23355	1.05296869941446e-07	4.56625322890903e-06	3.04462746262634e-06	Afdn/Akap6/Akt1/Bbs2/Bcl11a/Bmpr1a/Bmpr2/Cdk1/Celf1/Chd7/Crabp2/Creb1/Csf1/Cxcr4/Dbn1/Dbnl/Dcx/Disc1/Dlg1/Dll1/Dscam/Efna5/Ezr/Fdps/Fgfr2/Fxn/Gata4/Gdi1/Gpam/Hnrnpk/Igf1r/Islr2/L1cam/Lpar3/Lrp1/Map1b/Map3k13/Mapt/Mecp2/Mef2c/Mtor/Naca/Ncam1/Ndel1/Nipbl/Notch1/Nr3c1/Nrg1/Parp2/Picalm/Pin1/Pou3f2/Ppard/Ppib/Prkn/Rab11a/Rbpj/Rims2/Rnd2/Rtn4/Rufy3/Sema5a/Sgip1/Slc25a4/Smad7/Stat5b/Syt1/Syt17/Syt2/Tbx…	76
BP	GO:0071560	cellular response to transforming growth factor beta stimulus	76/4604	218/23355	1.05296869941446e-07	4.56625322890903e-06	3.04462746262634e-06	Acvr1c/Adamtsl2/Bambi/Bmp2/Bmpr1b/Chst11/Cited2/Col4a2/Creb1/Crebbp/Dbn1/Dcp1a/Dlx1/Dnmt1/Fam89b/Fbn2/Fermt2/Fos/Fut8/Hipk2/Igf1r/Il17rd/Ing2/Itgb5/Itgb6/Itgb8/Lemd3/Ltbp4/Map3k7/Mef2c/Mir21a/Nr3c1/Onecut1/Onecut2/Parp1/Pdcd5/Peg10/Pin1/Pmepa1/Ppargc1a/Ppm1a/Ptk2/Ptprk/Rasl11b/Runx1/Sdcbp/Ski/Skil/Slc2a10/Smad3/Smad5/Smad6/Smad7/Smurf2/Snw1/Sox5/Sox6/Sox9/Spred2/Spry1/Src/Tgfb1i1/Tgfb3/Tgfbr1/Tgf…	76
BP	GO:0001503	ossification	124/4604	406/23355	1.06240095409279e-07	4.57560082146264e-06	3.05086012988578e-06	Acvr2a/Acvr2b/Adar/Ahr/Akt1/Ano6/Atp2b1/Atp6ap1/Axin2/Bambi/Bcor/Bglap/Bglap2/Bmp2/Bmp2k/Bmp7/Bmpr1a/Bmpr1b/Bmpr2/Cebpa/Cebpd/Cer1/Cnmd/Col1a1/Csf1/Ctnnb1/Dhrs3/Dkk1/Dlk1/Dnai3/Enpp1/Ercc2/Ext2/Fam20c/Fat4/Fbn2/Fermt2/Fgf18/Fgfr2/Fgfr3/Fhl2/Fignl1/Fndc3b/Fzd1/Gabbr1/Gnas/Gpm6b/H3f3a/Id2/Id3/Igfbp3/Igfbp5/Inppl1/Jag1/Junb/Jund/Klf10/Kremen1/Lgr4/Lmna/Lrp6/Map3k7/Matn1/Mdk/Mef2c/Mef2d/Mia3/Mir137/M…	124
BP	GO:0042176	regulation of protein catabolic process	120/4604	390/23355	1.08739855194228e-07	4.65140278545105e-06	3.10140238624138e-06	Agtpbp1/Akt1/Alad/App/Aqp11/Arih1/Atxn3/Bag5/Bbs7/Btrc/Cbfa2t3/Cdk5rap3/Cdkn2a/Chfr/Commd1/Cop1/Csnk1e/Dact1/Dda1/Ddrgk1/Disc1/Dlgap1/Dysf/Egfr/Egln1/Eif3h/Epha4/Epm2a/Ezr/Fbxl5/Fbxw7/Fbxw8/Fhit/Flna/Fmn2/Gabarapl2/Gpx1/Grin2c/Hace1/Hecw1/Hipk2/Hmgcr/Hspa1b/Huwe1/Laptm5/Lrp1/Mad2l1/Map1a/Mdm2/Mdm4/Ndfip1/Ndufa13/Nedd4/Nfe2l1/Nrg1/Oaz2/Odc1/Ogt/Park7/Pin1/Pkd1/Plk3/Ppp2ca/Prickle1/Prkcg/Prkn/Psen1…	120
BP	GO:0048663	neuron fate commitment	35/4604	75/23355	1.2101035348883e-07	5.11418316027378e-06	3.40996911868395e-06	Ascl1/Bcl11b/Casz1/Cdc42/Dll1/Dll4/Dlx1/Dmrta2/Eya1/Fezf2/Foxa1/Foxa2/Foxn4/Id2/Isl1/Isl2/Jag2/Lhx3/Mnx1/Myt1l/Notch1/Nrg1/Olig2/Olig3/Otx2/Pax3/Pax7/Pou3f2/Rbpj/Runx1/Satb2/Sox1/Tgfbr1/Wnt1/Zfp521	35
BP	GO:0016569	covalent chromatin modification	138/4604	464/23355	1.21185319796564e-07	5.11418316027378e-06	3.40996911868395e-06	Akap8l/Apbb1/App/Arid5a/Arrb1/Atg5/Atrx/Aurkb/Auts2/Baz2a/BC004004/Bcor/Bend3/Brcc3/Brms1l/Cbx8/Cdk5/Chd1/Coprs/Crebbp/Ctbp1/Ctnnb1/Cxxc1/Dcaf1/Dnmt1/Dot1l/Dppa2/Dpy30/Eya1/Eya2/Eya3/Eya4/Fbl/Fendrr/H1f2/H1f3/H1f4/Hat1/Hdac10/Hdac11/Hdac2/Hdac9/Hlcs/Huwe1/Ing2/Isl1/Jade1/Kansl1/Kat6a/Kat6b/Kdm1a/Kdm2b/Kdm4c/Kdm4d/Kdm6b/Kdm7a/Kdm8/Kmt2d/Lef1/Lmna/Lpin1/Macroh2a1/Mbd2/Mecp2/Mideas/Morf4l1/Mrgbp/Msx…	138
BP	GO:0003007	heart morphogenesis	92/4604	280/23355	1.26066442229577e-07	5.25575111284104e-06	3.50436197308924e-06	Ahr/Angpt1/Arid2/Axin2/Bmp2/Bmp7/Bmpr1a/Bmpr2/Chd7/Cited2/Ctnnb1/Dhrs3/Dicer1/Dkk1/Dlc1/Dll1/Dll4/Dvl2/Egln1/Ephb4/Epo/Eya1/Fat4/Fgfr2/Fhl2/Flna/Flrt2/Fzd1/Gata4/Gng5/Has2/Heg1/Hes1/Id2/Ift57/Isl1/Jag1/Kat6a/Lemd2/Lrp6/Mdm2/Mdm4/Mef2c/Mib1/Mir17/Mrtfb/Msx1/Mtor/Naca/Ncor2/Nedd4/Nfatc1/Nipbl/Notch1/Notch2/Npy2r/Nrp2/Pitx2/Psen1/Ptch1/Rac1/Rarb/Rbpj/Robo1/Robo2/Rtn4/Rxra/S1pr1/Shox2/Slc8a1/Slit3/Sm…	92
BP	GO:0060021	roof of mouth development	43/4604	101/23355	1.2621158047694e-07	5.25575111284104e-06	3.50436197308924e-06	Acvr2b/Anp32b/Asph/Bbs7/Bcor/Bmpr1a/Bnc2/Chd7/Dhrs3/Dlg1/Ephb2/Fzd1/Gabrb3/Gas1/Gdf11/Insig2/Itgb6/Itgb8/Jag2/Lef1/Lrp6/Mef2c/Msx1/Osr1/Pak1ip1/Pdgfra/Pkdcc/Plekha1/Pygo2/Satb2/Schip1/Sgpl1/Ski/Sos1/Sox11/Tgfb3/Tgfbr1/Tgfbr3/Tshz1/Wfikkn1/Wnt11/Wnt7a/Zfp950	43
BP	GO:0001655	urogenital system development	117/4604	379/23355	1.28483504486736e-07	5.31515971192498e-06	3.54397367292708e-06	Acvr2b/Ahr/Angpt1/Angpt2/Ap1b1/Ap2b1/Aph1a/Aqp11/Arl3/Basp1/Bax/Bmp2/Bmp7/Bmper/C1galt1/Cc2d2a/Cdkn1c/Cer1/Cntrl/Col4a4/Ctnnb1/Ctnnd1/Cxcr4/Dlg1/Dll1/Ednra/Efnb2/Egr1/Epha4/Epha7/Ephb2/Esr1/Esr2/Eya1/Fat4/Fgf10/Fgfr2/Foxa1/Foxd1/Frem2/Gcnt3/Gdf11/Gzf1/Hes1/Hoxb7/Id2/Id3/Igf1r/Invs/Irx1/Irx3/Jag1/Kif26b/Kirrel3/Lama5/Lgr4/Maged1/Mecom/Mef2c/Mtss1/Myo1e/Ndufs6/Nfia/Notch1/Notch2/Nup107/Nup160/Odc1/…	117
BP	GO:0021915	neural tube development	70/4604	197/23355	1.42594811182267e-07	5.85074663513648e-06	3.90108541712679e-06	Abl2/Ambra1/Arid1a/Bmp7/Brd2/Casp3/Cc2d2a/Celsr1/Cited2/Dact1/Dlc1/Dvl2/Enah/Fkbp8/Foxa1/Foxa2/Fzd1/Fzd3/Gas1/Gatad2a/Gbx2/Gsc/Hectd1/Hes1/Ift57/Inka1/Ipmk/Itpk1/Kdm2b/Kif20b/Lhx2/Lmo4/Lrp6/Luzp1/Map3k7/Mib1/Mnx1/Mthfr/Nckap1/Notch1/Opa1/Pax3/Pax7/Pfn1/Plxna2/Plxnb2/Prickle1/Psen1/Ptch1/Ptk7/Rarg/Rnf220/Rock2/Rps7/Sall1/Scrib/Shroom3/Ski/Sox11/Sox4/Specc1l/Ssbp3/Stk4/Tead2/Tgif1/Trim71/Vangl2/Wdr…	70
BP	GO:0031330	negative regulation of cellular catabolic process	83/4604	246/23355	1.4329118667478e-07	5.85074663513648e-06	3.90108541712679e-06	Adra1a/Akt1/Alad/Aqp11/Atp2b4/Axin2/Bag5/Becn1/Bmf/Cdk5rap3/Cdkn2a/Chmp4b/Cirbp/Cnr1/Ddrgk1/Dhx34/Dicer1/Dkc1/E2f1/Eif3h/Eif4g1/Elavl4/Epha4/Etfbkmt/Fez1/Fhit/Foxk1/Foxk2/Gabarapl2/Gata4/Herc1/Hipk2/Hmox1/Hnrnpu/Igf2bp1/Larp4b/Lrpprc/Lzts1/Map1a/Mapkapk2/Mcl1/Mettl16/Mtor/Nbas/Noct/Ogt/Pam16/Park7/Prkcg/Psen1/Ptbp1/Ptk2/Ptpn3/Qsox1/Rbm24/Rbm38/Rnf41/Rpl11/Rps7/Rubcn/Rybp/Scfd1/Sdcbp/Secisbp2/Senp…	83
BP	GO:0071692	protein localization to extracellular region	122/4604	400/23355	1.45664366400262e-07	5.9092744253216e-06	3.94010982256193e-06	Abat/Acvr1c/Acvr2b/Adcyap1/Akap5/Apbb1/Arf1/Arf6/Arrb1/Bglap2/Brsk2/C2cd2l/Cacna1c/Cacna1e/Camk2n1/Cartpt/Cbln4/Cer1/Chga/Cnr1/Copg2/Cyb5r4/Dmtn/Doc2b/Efna5/Egfr/Eipr1/Epha5/Erp29/Exoc1/Ezr/Fbn2/Foxa2/Frmd4a/Golph3/Gpr39/Hmgcr/Idh2/Il12b/Irs2/Isl1/Jagn1/Kcnj11/Kif5b/Klf7/Llgl1/Lmf1/Lrp1/Mafa/Map4k4/Mc4r/Mia2/Mia3/Midn/Mir130a/Mon1a/Mtnr1b/Myh10/Myo18a/Myo5a/Myt1/Neo1/Neurod1/Nkx6-1/Nos1/Nr1d1/Nr1…	122
BP	GO:0009306	protein secretion	120/4604	392/23355	1.47672108723725e-07	5.95232192086399e-06	3.96881247669768e-06	Abat/Acvr1c/Acvr2b/Adcyap1/Akap5/Apbb1/Arf1/Arf6/Arrb1/Bglap2/Brsk2/C2cd2l/Cacna1c/Cacna1e/Camk2n1/Cartpt/Cbln4/Chga/Cnr1/Copg2/Cyb5r4/Dmtn/Doc2b/Efna5/Egfr/Eipr1/Epha5/Erp29/Exoc1/Ezr/Foxa2/Frmd4a/Golph3/Gpr39/Hmgcr/Idh2/Il12b/Irs2/Isl1/Jagn1/Kcnj11/Kif5b/Klf7/Llgl1/Lmf1/Lrp1/Mafa/Map4k4/Mc4r/Mia2/Mia3/Midn/Mir130a/Mon1a/Mtnr1b/Myh10/Myo18a/Myo5a/Myt1/Neo1/Neurod1/Nkx6-1/Nos1/Nr1d1/Nr1h4/Nrxn1/O…	120
BP	GO:0061572	actin filament bundle organization	63/4604	172/23355	1.69285814404808e-07	6.76699450103323e-06	4.51200935744197e-06	4930544G11Rik/Abl2/Actn1/Actn4/Add2/Alms1/Arhgef10l/Arrb1/Asap3/Bag4/Clasp2/Coro2b/Cul3/Dbn1/Dlc1/Dmtn/Dpysl3/Espnl/Ezr/Fermt2/Flna/Fmn2/Fscn1/Inpp5k/Itgb1bp1/Itgb5/Kank3/Lima1/Limch1/Marcks/Met/Mtor/Mtss1/Myh10/Myo1b/Nf2/Pdxp/Pfn1/Pfn2/Phldb2/Pik3r1/Ppm1e/Ppp1r9a/Prkcq/Prkn/Ptk2b/Rac1/Rflna/Rgcc/Rock2/S1pr1/Smad3/Spire1/Src/Synpo/Synpo2l/Tgfb3/Tgfbr1/Tmeff2/Triobp/Ttc8/Wasf2/Wnt11	63
BP	GO:0016570	histone modification	134/4604	450/23355	1.70035803302044e-07	6.76699450103323e-06	4.51200935744197e-06	Akap8l/Apbb1/App/Arid5a/Arrb1/Atg5/Atrx/Aurkb/Auts2/Baz2a/BC004004/Bcor/Bend3/Brcc3/Brms1l/Cbx8/Cdk5/Coprs/Crebbp/Ctbp1/Ctnnb1/Cxxc1/Dcaf1/Dnmt1/Dot1l/Dppa2/Dpy30/Eya1/Eya2/Eya3/Eya4/Fbl/Fendrr/H1f2/H1f3/H1f4/Hat1/Hdac10/Hdac11/Hdac2/Hdac9/Hlcs/Huwe1/Ing2/Isl1/Jade1/Kansl1/Kat6a/Kat6b/Kdm1a/Kdm2b/Kdm4c/Kdm4d/Kdm6b/Kdm7a/Kdm8/Kmt2d/Lef1/Lmna/Lpin1/Macroh2a1/Mecp2/Mideas/Morf4l1/Mrgbp/Msx3/Mta3/Mth…	134
BP	GO:0035592	establishment of protein localization to extracellular region	120/4604	393/23355	1.71800760911967e-07	6.79423386549969e-06	4.53017166972768e-06	Abat/Acvr1c/Acvr2b/Adcyap1/Akap5/Apbb1/Arf1/Arf6/Arrb1/Bglap2/Brsk2/C2cd2l/Cacna1c/Cacna1e/Camk2n1/Cartpt/Cbln4/Chga/Cnr1/Copg2/Cyb5r4/Dmtn/Doc2b/Efna5/Egfr/Eipr1/Epha5/Erp29/Exoc1/Ezr/Foxa2/Frmd4a/Golph3/Gpr39/Hmgcr/Idh2/Il12b/Irs2/Isl1/Jagn1/Kcnj11/Kif5b/Klf7/Llgl1/Lmf1/Lrp1/Mafa/Map4k4/Mc4r/Mia2/Mia3/Midn/Mir130a/Mon1a/Mtnr1b/Myh10/Myo18a/Myo5a/Myt1/Neo1/Neurod1/Nkx6-1/Nos1/Nr1d1/Nr1h4/Nrxn1/O…	120
BP	GO:0071902	positive regulation of protein serine/threonine kinase activity	90/4604	274/23355	1.74598353153721e-07	6.85162649431716e-06	4.5684391868999e-06	Acsl1/Adra2b/Ajuba/Akap6/Akt1/Alk/App/Arrb1/Atp2b4/Bmp2/C1qtnf9/Ccnd3/Ccny/Ccr7/Cdc6/Chrna7/Ddx3x/Dkk1/Dusp19/Dvl2/Egfr/Epha4/Ercc6/Erp29/Etaa1/Fermt2/Fgd2/Fgd4/Fgf10/Fgf18/Fzd5/Fzd8/Gadd45b/Gadd45g/Gdf15/Gpr39/Grm4/Higd1a/Inava/Irgm2/Itga1/Kit/Kitl/Ksr1/Lpar3/Maged1/Map3k13/Map3k5/Map3k9/Map4k1/Mapk8ip3/Mapre3/Mdfi/Mdfic/Met/Muc20/Nrxn1/Parp16/Pde5a/Pik3r5/Pkd1/Ppia/Ppp2ca/Prdx2/Psen1/Ptk2b/Ptpn…	90
BP	GO:0030100	regulation of endocytosis	78/4604	228/23355	1.76520911590232e-07	6.85162649431716e-06	4.5684391868999e-06	Actn4/Akap5/Angpt1/Ankfy1/Ankrd13d/Ano6/Ap2m1/App/Arc/Arf1/Arrb1/Bicd1/Bmp2k/Cbl/Ccr7/Cd36/Cd63/Cdc42/Cdh13/Dcx/Dkk1/Dll1/Eef2k/Efnb2/Ehd4/Epha3/Epn2/Flot1/Gsg1l/Hip1/Hnrnpk/Hpca/Iqsec1/Itgav/Itgb1/Itsn1/Ldlrap1/Lrp1/Lrrtm1/Mctp1/Mff/Mib1/Necab2/Nedd4/Pacsin1/Pard3/Picalm/Ppp3r1/Ppt1/Prkca/Prom2/Ptpn1/Rab21/Rabgef1/Rit2/Rubcn/Rufy1/Scrib/Scyl2/Sdcbp/Sgip1/Slc17a7/Smpd1/Snap91/Snx33/Src/Ston2/Syk/…	78
BP	GO:0099504	synaptic vesicle cycle	78/4604	228/23355	1.76520911590232e-07	6.85162649431716e-06	4.5684391868999e-06	Adcy1/Adra1a/Ap2m1/Ap3d1/Apba1/Apba2/Arf6/Atp2a2/Bsn/Cacna1a/Cadps/Camk2a/Cdh2/Cdk5/Chrna4/Chrna5/Chrna7/Chrnb2/Cplx2/Cspg5/Ctbp2/Ctnnb1/Cyth1/Ddc/Dennd1a/Dnm3/Doc2b/Fcho2/Grin3a/Grm4/Grm7/Htr1a/Itsn1/Kcnh1/Mff/Nrxn1/Nrxn3/Pacsin1/Pclo/Pfn2/Picalm/Prkca/Prkcb/Prkcg/Psen1/Pten/Rab27b/Rab3a/Rab3gap1/Rims2/Scrib/Slc10a4/Slc17a6/Slc17a7/Slc18a1/Slc18a2/Slc18a3/Snap25/Snap91/Sptbn2/Ston2/Stx4a/Stxbp1/…	78
BP	GO:0001837	epithelial to mesenchymal transition	56/4604	147/23355	1.78644870314513e-07	6.89152726710221e-06	4.59504370980114e-06	Adipor1/Axin2/Bambi/Bmp2/Bmp7/Clasp2/Col1a1/Ctnnb1/Cul7/Epha3/Fermt2/Fgfr2/Flna/Foxa1/Foxa2/Glipr2/Gsc/Has2/Hdac2/Hnrnpab/Il17rd/Isl1/Jag1/Lef1/Lrp6/Mdk/Msx1/Mtor/Nfatc1/Notch1/Phldb1/Phldb2/Ppp2ca/Ppp3r1/Pten/Rbpj/Rgcc/Rtn4/Sdcbp/Smad3/Smad7/Sox9/Spred2/Spry1/Tbx20/Tcof1/Tgfb1i1/Tgfb3/Tgfbr1/Tgfbr3/Vangl2/Vasn/Vegfa/Wnt11/Wnt2/Wwtr1	56
BP	GO:0035107	appendage morphogenesis	64/4604	176/23355	1.84140656388219e-07	7.01743301435831e-06	4.67899352085663e-06	Aff3/Asph/Atrx/Bax/Bmp7/Bmpr1a/Bmpr1b/Cacna1c/Chd7/Chst11/Cibar1/Crabp2/Ctnnb1/Cyp26b1/Dicer1/Dkk1/Ece1/Fbn2/Fbxw4/Fgf10/Fgfr2/Frem2/Gas1/Gnaq/Gnas/Hdac2/Lef1/Lmbr1/Lrp6/Mecom/Mir23a/Msx1/Nipbl/Notch1/Notch2/Osr1/Pbx1/Pbx2/Pcsk5/Pitx1/Pitx2/Pkdcc/Plxna2/Psen1/Ptch1/Rarb/Rarg/Rdh10/Reck/Ror2/Rspo2/Sall1/Sall3/Shox2/Ski/Sox11/Sox4/Sox9/Sp8/Tbx4/Tmem231/Wdr19/Wnt7a/Zbtb16	64
BP	GO:0035108	limb morphogenesis	64/4604	176/23355	1.84140656388219e-07	7.01743301435831e-06	4.67899352085663e-06	Aff3/Asph/Atrx/Bax/Bmp7/Bmpr1a/Bmpr1b/Cacna1c/Chd7/Chst11/Cibar1/Crabp2/Ctnnb1/Cyp26b1/Dicer1/Dkk1/Ece1/Fbn2/Fbxw4/Fgf10/Fgfr2/Frem2/Gas1/Gnaq/Gnas/Hdac2/Lef1/Lmbr1/Lrp6/Mecom/Mir23a/Msx1/Nipbl/Notch1/Notch2/Osr1/Pbx1/Pbx2/Pcsk5/Pitx1/Pitx2/Pkdcc/Plxna2/Psen1/Ptch1/Rarb/Rarg/Rdh10/Reck/Ror2/Rspo2/Sall1/Sall3/Shox2/Ski/Sox11/Sox4/Sox9/Sp8/Tbx4/Tmem231/Wdr19/Wnt7a/Zbtb16	64
BP	GO:0048863	stem cell differentiation	80/4604	236/23355	1.91325277247238e-07	7.24730929717249e-06	4.83226746528693e-06	A2m/Ap2a2/Bmp7/Bmpr1a/Bvht/Cdh2/Cdk13/Cited2/Ctnnb1/Cyp26a1/Dicer1/Ednra/Ednrb/Efnb1/Ercc2/Esr1/Esrrb/Etv4/Fgfr2/Foxa1/Fzd1/Gata4/Gbx2/Gpm6a/Gsc/Hes1/Hnrnpu/Hoxb4/Isl1/Jag1/Kdm4c/Kit/Kitl/Lama5/Lrp6/Mef2c/Mir130a/Mir137/Mir181c/Mllt3/Msx1/Ncoa3/Nelfb/Nfe2l2/Notch1/Nrp2/Osr1/Pax3/Pdgfra/Phox2b/Pitx2/Prickle1/Ptn/Pum1/Radil/Rbm24/Rbpj/Rdh10/Ret/Sema3a/Sema3d/Sema3f/Sema4b/Sema5a/Sema6a/Sema6d/Setd6…	80
BP	GO:0006979	response to oxidative stress	124/4604	410/23355	1.92599454813995e-07	7.25188845431376e-06	4.83532069665389e-06	Adprs/Akt1/App/Arnt/Atox1/Atp2a2/Bag5/Bcar1/Bnip3/Car3/Casp3/Ccr7/Cd36/Cdkn2a/Chchd2/Chd6/Chrna4/Cln8/Cpeb2/Ctnnb1/Cyp11a1/Cyp1b1/Egfr/Egln1/Epas1/Ercc2/Ercc3/Ercc6/Fancc/Fbxw7/Fos/Foxp1/Fut8/Fxn/Fzd1/Gata4/Gch1/Gclm/Gpx1/Gpx5/Grk2/Gskip/Gsr/Hdac2/Hk3/Hmox1/Hmox2/Hsph1/Idh1/Itgav/Kdm6b/Keap1/Kpna4/Macroh2a1/Map3k5/Mapkap1/Mapt/Mcl1/Mctp1/Meak7/Melk/Met/Msra/Msrb2/Msrb3/Myef2/Ncoa7/Ndufa12/Nfe2l1/…	124
BP	GO:0051017	actin filament bundle assembly	62/4604	169/23355	1.97837187488323e-07	7.40476330313436e-06	4.93725261758139e-06	4930544G11Rik/Abl2/Actn1/Actn4/Add2/Alms1/Arhgef10l/Arrb1/Asap3/Bag4/Clasp2/Coro2b/Cul3/Dbn1/Dlc1/Dmtn/Dpysl3/Espnl/Ezr/Fermt2/Flna/Fmn2/Fscn1/Inpp5k/Itgb1bp1/Itgb5/Kank3/Lima1/Limch1/Marcks/Met/Mtor/Mtss1/Myh10/Myo1b/Nf2/Pdxp/Pfn1/Pfn2/Phldb2/Pik3r1/Ppm1e/Ppp1r9a/Prkcq/Prkn/Ptk2b/Rac1/Rgcc/Rock2/S1pr1/Smad3/Spire1/Src/Synpo/Synpo2l/Tgfb3/Tgfbr1/Tmeff2/Triobp/Ttc8/Wasf2/Wnt11	62
BP	GO:0009895	negative regulation of catabolic process	99/4604	310/23355	2.00392763659402e-07	7.45603371532733e-06	4.9714380420766e-06	Adra1a/Akt1/Alad/Alk/Aqp11/Atp2b4/Axin2/Bag5/Becn1/Bmf/Cbfa2t3/Cdk5rap3/Cdkn2a/Chmp4b/Cirbp/Cnr1/Ddrgk1/Dhx34/Dicer1/Dkc1/Dysf/E2f1/Egfr/Eif3h/Eif4g1/Elavl4/Epha4/Etfbkmt/Fez1/Fhit/Flna/Fmc1/Fmn2/Foxk1/Foxk2/Gabarapl2/Gata4/Grin2c/Herc1/Hipk2/Hmgcr/Hmox1/Hnrnpu/Igf2bp1/Larp4b/Lrpprc/Lzts1/Mad2l1/Map1a/Mapkapk2/Mcl1/Mdm4/Mettl16/Mtor/Nbas/Ncor1/Noct/Nrg1/Ogt/Pam16/Park7/Pin1/Ppargc1a/Prkcg/Psen1/P…	99
BP	GO:0030705	cytoskeleton-dependent intracellular transport	69/4604	195/23355	2.09443515234364e-07	7.6928230913405e-06	5.12932140967076e-06	Actn4/Actr10/Agtpbp1/Ap3b2/Ap3d1/Ap3m2/Ap3s2/App/Arl3/Arl8b/Bicd1/Bicd2/Bicdl1/Bloc1s1/Bsn/Camsap3/Cdc42/Cilk1/Cnih2/Copg2/Dlg2/Dst/Dync1h1/Dync1i2/Fbxw11/Fez1/Hnrnpu/Hspa8/Ift46/Ift57/Ift74/Ift81/Kif1a/Kif23/Kif3c/Kif5b/Kif5c/Klc2/Map1a/Map1b/Map2/Mapk8ip3/Mapt/Mecp2/Mreg/Myo1b/Myo1d/Myo1e/Myo5a/Ndel1/Nefl/Nefm/Pex14/Prkcz/Pura/Rab21/Rab27b/Rhot1/Sfpq/Spast/Ssna1/Stau1/Sun2/Syne2/Tanc2/Tmem108/T…	69
BP	GO:0007413	axonal fasciculation	17/4604	25/23355	2.10427094737686e-07	7.6928230913405e-06	5.12932140967076e-06	Amigo1/Casp3/Celsr3/Cnr1/Cntn2/Crtac1/Epha3/Epha4/Ephb2/Fezf2/L1cam/Ncam1/Ndn/Rtn4/Sema3a/Sema5a/Tnfrsf21	17
BP	GO:0106030	neuron projection fasciculation	17/4604	25/23355	2.10427094737686e-07	7.6928230913405e-06	5.12932140967076e-06	Amigo1/Casp3/Celsr3/Cnr1/Cntn2/Crtac1/Epha3/Epha4/Ephb2/Fezf2/L1cam/Ncam1/Ndn/Rtn4/Sema3a/Sema5a/Tnfrsf21	17
BP	GO:0035148	tube formation	66/4604	184/23355	2.14667318010869e-07	7.80247454134303e-06	5.20243338994397e-06	Abl2/Arid1a/Atoh8/Bmp7/Brd2/Casp3/Cc2d2a/Celsr1/Cited2/Ctnnb1/Dicer1/Dlc1/Dvl2/Eda/Edar/Enah/Fgf10/Fgfr2/Fzd1/Fzd3/Gatad2a/Hectd1/Ift57/Ipmk/Irx1/Irx3/Itgb1bp1/Kdm2b/Kif20b/Lhx2/Lmo4/Lrp6/Luzp1/Map3k7/Mib1/Mthfr/Nckap1/Notch1/Opa1/Osr1/Pax3/Pax8/Pfn1/Plxnb2/Prickle1/Ptch1/Ptk7/Rarg/Ret/Rock2/Rps7/Sall1/Scrib/Shroom3/Ski/Sox11/Sox4/Sox9/Specc1l/Stk4/Tead2/Tgif1/Trim71/Vangl2/Vegfa/Ywhaz	66
BP	GO:0048593	camera-type eye morphogenesis	58/4604	155/23355	2.22619997343279e-07	8.04502611088815e-06	5.36415879865868e-06	Abi2/Alms1/Arid1a/Arl6/Bax/Bcar3/Bhlhe22/Bhlhe23/Bmp7/Casz1/Cited2/Ctnnb1/Dll1/Dscam/Ephb2/Fgfr3/Fjx1/Foxn4/Fzd5/Gdf11/Grcc10/Hipk2/Jag1/Kdm2b/Lrp6/Man2a1/Megf11/Meis1/Mfn2/Miat/Mir23a/Nectin1/Nectin3/Notch2/Pitx2/Ptn/Ptprm/Rdh13/Rom1/Scrib/Sdk1/Sdk2/Ski/Slc4a7/Sox1/Sox11/Sox9/Sp1/Sp3/Tenm3/Thrb/Thy1/Tsku/Tspan12/Ttc8/Vegfa/Yy1/Zhx2	58
BP	GO:0003231	cardiac ventricle development	56/4604	148/23355	2.32627575875012e-07	8.35864112629756e-06	5.57326697570028e-06	Ahr/Ap2b1/Bmpr1a/Bmpr2/Chd7/Cited2/Cntrl/Ctnnb1/Cxcr4/Dll4/Egln1/Epo/Fgfr2/Fzd1/Gata4/Hectd1/Heg1/Hes1/Id2/Isl1/Jag1/Lmo4/Lrp6/Luzp1/Matr3/Mdm2/Mdm4/Mef2c/Mir17/Naca/Nfatc1/Notch1/Npy2r/Pax8/Pde2a/Pitx2/Ptk7/Rbpj/Robo1/Robo2/Rxra/Sall1/Scn5a/Slit3/Smad6/Smad7/Smarcd3/Sox11/Sox4/Tbx20/Tgfbr1/Tgfbr3/Trip11/Vangl2/Wnt11/Zfpm2	56
BP	GO:0010721	negative regulation of cell development	71/4604	203/23355	2.3585593330992e-07	8.42648925370895e-06	5.61850587543906e-06	Actn4/Adcyap1/Bcar1/Bcl11a/Bmp7/Bmpr1a/Cdk5/Cit/Ctnnb1/Dab1/Dicer1/Dip2b/Dleu2/Dll3/Dlx1/Dmtn/Draxin/Ednrb/Efna5/Epha7/Ephb2/Fbxw7/Fgfr3/Gdi1/Grb14/Hes1/Id2/Idh2/Itgb1bp1/Kank1/Kdm1a/Lhx2/Lingo1/Map2/Mbd1/Mecp2/Nkx6-1/Nkx6-2/Notch1/Nr1d1/Prtg/Psen1/Pten/Ptk2/Ptn/Ptprs/Rapgef2/Rcc2/Rflna/Rnf10/Rtn4/Rtn4r/Rufy3/Sema3a/Sema3d/Sema3f/Sema4b/Sema5a/Sema6a/Sema6d/Shb/Ski/Slit1/Sox11/Thy1/Tjp2/Tnr/Ulk1/…	71
BP	GO:0042063	gliogenesis	107/4604	343/23355	2.45542022326129e-07	8.72298438636552e-06	5.81619907775778e-06	Abl2/Adcyap1/Afdn/Akt1/App/Ascl1/Bmp2/Cd9/Cdh2/Cdk5/Cntn2/Creb1/Csf1/Cspg5/Ctnnb1/Cxcr4/Dab1/Dcx/Dicer1/Disc1/Dll1/Dll3/Dlx1/Dmd/E2f1/Egfr/Eif2b3/Epha4/Epm2a/Ercc2/Exoc4/Fgf10/Fgfr3/Gap43/Gpc1/Grk2/Hdac11/Hdac2/Hes1/Hexb/Id2/Idh2/Lef1/Lgi4/Lingo1/Lrp1/Lrp6/Matn2/Mbd1/Mdk/Mecp2/Metrn/Miat/Mir219a-1/Mir219a-2/Mir23a/Mmp24/Mtor/Mxra8/Ncstn/Ndn/Neurod4/Nf2/Nfe2l1/Nkx6-1/Nkx6-2/Notch1/Nr1d1/Nrg1/Olig2…	107
BP	GO:0007156	homophilic cell adhesion via plasma membrane adhesion molecules	45/4604	110/23355	2.64187195987365e-07	9.33263532791319e-06	6.22269427331563e-06	Amigo1/Cadm1/Cdh10/Cdh11/Cdh12/Cdh13/Cdh2/Cdh20/Cdh22/Cdh24/Cdh6/Cdhr3/Celsr1/Celsr2/Celsr3/Cntn6/Dscam/Emb/Fat4/Igsf21/Igsf9b/Kirrel3/L1cam/Nectin1/Nectin2/Nectin3/Nptn/Nrcam/Palld/Pcdh1/Pcdh18/Pcdh20/Pcdh8/Plxnb2/Prtg/Ptpn23/Ptprf/Ptprm/Ret/Robo1/Robo2/Sdk1/Sdk2/Tenm3/Vstm2l	45
BP	GO:1901214	regulation of neuron death	116/4604	380/23355	2.77797516618847e-07	9.758607734633e-06	6.50671866329236e-06	Ambra1/Angpt1/App/Arrb1/Ascl1/Barhl1/Bax/Bbc3/Bhlhb9/Btg2/Cacna1a/Capn2/Casp2/Casp3/Cbl/Cdc42/Cdk5/Chga/Chl1/Chmp4b/Chrna7/Cntfr/Creb1/Csf1/Ctnnb1/Ctsz/Dcc/Ddit3/Dlx1/Draxin/Efnb2/Egln1/Egln3/Egr1/Elk1/Epha7/Epo/Esr1/Esr2/Fbxw7/Fgfr3/Fos/Fzd1/Gabrb3/Gclm/Grm7/Hipk2/Hmox1/Hrk/Hsph1/Inpp5a/Isl1/Itga1/Itsn1/Kdm2b/Kmo/Lig4/Lrp1/Map3k5/Mapt/Mcl1/Mdk/Meak7/Mecp2/Mef2c/Mtnr1b/Mtor/Nae1/Ncf2/Ncoa7/Nefl/N…	116
BP	GO:0021543	pallium development	59/4604	160/23355	3.15341724403135e-07	1.10159375724828e-05	7.34506484384612e-06	Afdn/Alk/Ascl1/Bax/Bbs2/Bhlhe22/Btg2/Ccdc85c/Cdh2/Cdk5/Celf1/Ctnnb1/Cul5/Dab1/Dcx/Dicer1/Disc1/Dixdc1/Dlx1/Dmrta2/Efhc1/Egfr/Epha5/Fat4/Fbxo45/Fezf2/Hdac2/Hnrnpk/Igf2bp1/Kdm6b/Kirrel3/Lef1/Lhx2/Lrp6/Mcph1/Mdk/Ndel1/Neurod1/Nf2/Nr2f1/Pou3f2/Psen1/Pten/Ptprs/Rac1/Rnf7/Robo1/Rtn4/Srgap2/Sun2/Syne2/Tacc1/Tacc2/Tmem108/Trappc9/Tsku/Usp9x/Zbtb18/Zmiz1	59
BP	GO:0007162	negative regulation of cell adhesion	94/4604	293/23355	3.18980165094426e-07	1.10814766746616e-05	7.38876416150684e-06	Abat/Abl2/Acer2/Actn4/Ajap1/Akt1/Angpt1/Angpt2/Arg1/Ass1/Bcar1/Bmp2/Btn1a1/Casp3/Ccl25/Ccl28/Cd80/Cd9/Cdh13/Cdkn2a/Clasp2/Col1a1/Coro2b/Cyp1b1/Dab1/Dlc1/Dlg1/Dmtn/Dscam/Dusp3/Efna5/Epha5/Fzd7/Il20rb/Irf1/Itgb1bp1/Jag1/Kank1/Laptm5/Lef1/Lgals1/Lgals9/Lrp1/Mad1l1/Mbp/Mdk/Mia3/Ndfip1/Nf2/Notch1/Nrarp/Pag1/Pde5a/Peli1/Phldb2/Pik3r1/Pla2g2d/Plet1/Plxna1/Plxna2/Plxnb2/Plxnc1/Prdx2/Prkg1/Pten/Ptk2/Rc3h2…	94
BP	GO:0030307	positive regulation of cell growth	69/4604	197/23355	3.25586116396908e-07	1.12488214280426e-05	7.50034413885995e-06	Afdn/Akap6/Akt1/Avpr1a/Bcl11a/Bmpr2/Cep43/Crabp2/Cxcr4/Dbn1/Dbnl/Dcx/Ddx3x/Disc1/Dscam/Efna5/Egfr/Eif4g1/Exosc4/Exosc9/Extl3/Fdps/Fxn/Gdi1/Hnrnpk/Islr2/Kdm2b/L1cam/Lgi1/Lpar3/Lrp1/Map1b/Map3k13/Mapt/Mecp2/Mir21a/Mtor/Mtpn/Ncoa3/Ndel1/Nr3c1/Nrg1/Parp2/Picalm/Pin1/Prkn/Ptk2/Ptk2b/Rab11a/Rims2/Rnd2/Rtn4/Rufy3/Sdcbp/Sema5a/Sgk1/Slc25a33/Slc25a4/Smad7/Syt1/Syt17/Syt2/Tgfbr1/Trim32/Trpv2/Usp47/Vegfa/Zf…	69
BP	GO:0006914	autophagy	127/4604	426/23355	3.29630161986474e-07	1.12647524922334e-05	7.51096644846754e-06	Acer2/Adra1a/Akt1/Ambra1/Arfip2/Atg12/Atg2a/Atg4c/Atg4d/Atg5/Atg9b/Bag3/Becn1/Bmf/Bnip3/C9orf72/Cdc37/Cdkn2a/Chmp4b/Cttn/Ddit3/Ddrgk1/Eif4g1/Epm2a/Ercc4/Fbxl2/Fbxw7/Fez1/Fnbp1l/Foxk1/Foxk2/Gabarapl2/Gata4/Gnai3/Gpsm1/Hdac10/Herc1/Hmox1/Hspa8/Huwe1/Ikbkg/Ilrun/Irf8/Irgm2/Keap1/Lgals8/Lzts1/Map1lc3b/Map3k7/Mapt/Mcl1/Mfn2/Mtcl1/Mtor/Ormdl3/Pacs2/Park7/Parl/Pik3c2b/Pik3c3/Pip4k2a/Pip4k2b/Pip4k2c/Plek…	127
BP	GO:0061919	process utilizing autophagic mechanism	127/4604	426/23355	3.29630161986474e-07	1.12647524922334e-05	7.51096644846754e-06	Acer2/Adra1a/Akt1/Ambra1/Arfip2/Atg12/Atg2a/Atg4c/Atg4d/Atg5/Atg9b/Bag3/Becn1/Bmf/Bnip3/C9orf72/Cdc37/Cdkn2a/Chmp4b/Cttn/Ddit3/Ddrgk1/Eif4g1/Epm2a/Ercc4/Fbxl2/Fbxw7/Fez1/Fnbp1l/Foxk1/Foxk2/Gabarapl2/Gata4/Gnai3/Gpsm1/Hdac10/Herc1/Hmox1/Hspa8/Huwe1/Ikbkg/Ilrun/Irf8/Irgm2/Keap1/Lgals8/Lzts1/Map1lc3b/Map3k7/Mapt/Mcl1/Mfn2/Mtcl1/Mtor/Ormdl3/Pacs2/Park7/Parl/Pik3c2b/Pik3c3/Pip4k2a/Pip4k2b/Pip4k2c/Plek…	127
BP	GO:0030099	myeloid cell differentiation	126/4604	422/23355	3.34289649004233e-07	1.13622341239925e-05	7.57596399421827e-06	Actn1/Acvr2a/Adar/Ank1/App/Atp6ap1/Bpgm/Cartpt/Casp3/Cbfa2t3/Ccr7/Cdk5rap3/Cdkn1c/Cebpa/Cebpg/Cited2/Creb1/Csf1/Csf3r/Ctnnb1/Dlk1/Dll1/Dmtn/Dnase2a/Dyrk3/Epas1/Epo/Ercc2/Ets1/Fadd/Fam20c/Fbxw7/Fech/Fgfr3/Fos/Gab2/Gnas/H4c3/H4c4/H4c6/H4c9/Hmgb3/Hoxb7/Id2/Il12b/Il5/Inpp4b/Ireb2/Irf8/Itgb6/Itgb8/Itpkb/Jag1/Junb/Kat6a/Kdm1a/Kit/Kitl/Klf1/Klf10/Klf13/Klf2/Lef1/Lyar/Mafb/Mef2c/Meis1/Meis2/Mir122/Mitf/M…	126
BP	GO:0007269	neurotransmitter secretion	66/4604	186/23355	3.38624381833977e-07	1.13864711923639e-05	7.59212447421745e-06	Adcy1/Adra1a/Apba1/Apba2/Atp2a2/Cacna1a/Cadps/Camk2a/Chrna4/Chrna5/Chrna7/Chrnb2/Cplx2/Cspg5/Ctbp2/Cyth1/Doc2b/Grin3a/Grm4/Grm7/Htr1a/Kcnc3/Kcnh1/Kmo/Lin7a/Mctp1/Mef2c/Nrxn1/Nrxn3/Pclo/Pdzd11/Pfn2/Pnkd/Ppp1r9a/Ppt1/Prkca/Prkcb/Prkcg/Prkn/Psen1/Ptprn2/Rab3a/Rab3gap1/Rhot1/Rims2/Scrib/Snap25/Snap91/Sncaip/Sptbn2/Stx4a/Stxbp1/Stxbp5/Stxbp5l/Syn1/Syt1/Syt2/Syt5/Syt6/Syt7/Trim9/Unc13b/Unc13c/Vps18/Wnt…	66
BP	GO:0099643	signal release from synapse	66/4604	186/23355	3.38624381833977e-07	1.13864711923639e-05	7.59212447421745e-06	Adcy1/Adra1a/Apba1/Apba2/Atp2a2/Cacna1a/Cadps/Camk2a/Chrna4/Chrna5/Chrna7/Chrnb2/Cplx2/Cspg5/Ctbp2/Cyth1/Doc2b/Grin3a/Grm4/Grm7/Htr1a/Kcnc3/Kcnh1/Kmo/Lin7a/Mctp1/Mef2c/Nrxn1/Nrxn3/Pclo/Pdzd11/Pfn2/Pnkd/Ppp1r9a/Ppt1/Prkca/Prkcb/Prkcg/Prkn/Psen1/Ptprn2/Rab3a/Rab3gap1/Rhot1/Rims2/Scrib/Snap25/Snap91/Sncaip/Sptbn2/Stx4a/Stxbp1/Stxbp5/Stxbp5l/Syn1/Syt1/Syt2/Syt5/Syt6/Syt7/Trim9/Unc13b/Unc13c/Vps18/Wnt…	66
BP	GO:0099111	microtubule-based transport	70/4604	201/23355	3.43971876063102e-07	1.15047614717276e-05	7.67099654176561e-06	Actr10/Agtpbp1/Ap3b2/Ap3d1/Ap3m2/Ap3s2/App/Arl3/Arl8b/Bicd1/Bicd2/Bicdl1/Bloc1s1/Bsn/Camsap3/Cdc42/Cilk1/Cnih2/Copg2/Dlg2/Dst/Dync1h1/Dync1i2/Fbxw11/Fez1/Hnrnpu/Hspa8/Ift46/Ift57/Ift74/Ift81/Invs/Katnip/Kif1a/Kif23/Kif3c/Kif5b/Kif5c/Klc2/Map1a/Map1b/Map2/Mapk8ip3/Mapt/Mecp2/Mreg/Myo5a/Ndel1/Nefl/Nefm/Nme5/Odad4/Pex14/Prkcz/Pura/Rab21/Rab27b/Rfx3/Rhot1/Sfpq/Spag16/Spast/Ssna1/Stau1/Sun2/Syne2/Tmem…	70
BP	GO:0031396	regulation of protein ubiquitination	71/4604	205/23355	3.62169012997316e-07	1.20493055752758e-05	8.03408063919972e-06	Akt1/Angpt1/Arrb1/Arrdc3/Arrdc4/Atg5/Bag5/Btrc/Cdk5/Cdk5rap3/Cdkn2a/Chfr/Commd1/Cul3/Ddx3x/Derl1/Dnaja3/Dysf/Epm2a/Fbxo4/Fbxw7/Fgfr3/Huwe1/Inava/Ivns1abp/Kdm1a/Laptm5/Mad2l1/Mtor/Ndfip1/Ndfip2/Npm1/Nsmce3/Nxn/Ogt/Otub1/Park7/Peli1/Peli3/Pin1/Ppia/Prickle1/Prkcg/Prkn/Prmt3/Psen1/Pten/Pttg1ip/Rpl11/Rps3/Rps7/Sash1/Smad7/Sox4/Sprtn/Spsb4/Svbp/Taf1/Tgfbr1/Tnfaip3/Trib2/Trib3/Trim44/Ube2d1/Ubqln1/Ubxn…	71
BP	GO:0042551	neuron maturation	29/4604	59/23355	3.64253052445779e-07	1.20548589146266e-05	8.03778342322182e-06	Abl2/Akap5/Ank3/App/Bcl11a/C1ql1/Cdkn1c/Cntn2/Cntnap2/Dleu2/Dlg2/Ednrb/Epha8/Gnaq/Grip2/Lgi4/Map3k13/Mecp2/Mir212/Mtor/Nfasc/Nrcam/Nrxn1/Opa1/Pmp22/Rac1/Ret/Rnd1/Srrm4	29
BP	GO:1903362	regulation of cellular protein catabolic process	82/4604	247/23355	3.6658391361335e-07	1.20684798366531e-05	8.04686540601805e-06	Agtpbp1/Akt1/Alad/Aqp11/Arih1/Atxn3/Bag5/Bbs7/Btrc/Cbfa2t3/Cdk5rap3/Cdkn2a/Chfr/Commd1/Cop1/Csnk1e/Dact1/Dda1/Ddrgk1/Disc1/Dlgap1/Eif3h/Epha4/Epm2a/Ezr/Fbxl5/Fbxw7/Fbxw8/Fhit/Gabarapl2/Gpx1/Hipk2/Hspa1b/Laptm5/Lrp1/Map1a/Mdm2/Nfe2l1/Ogt/Park7/Pkd1/Plk3/Prickle1/Prkcg/Prkn/Psen1/Psme3/Pten/Ptk2/Ptk2b/Pttg1ip/Rnf139/Rnf144b/Rnf19a/Rnf19b/Rpl11/Rps7/Rybp/Sdcbp/Senp1/Smad7/Smarcc1/Socs4/Taf1/Taf9/Tlk…	82
BP	GO:0051146	striated muscle cell differentiation	101/4604	322/23355	3.95503897086204e-07	1.29527526295732e-05	8.63646941937692e-06	Actn2/Adra1a/Afg3l2/Akap6/Akt1/Arid1a/Atg5/Bcl9/Bhlhe41/Bmp2/Bnip2/Bvht/Camk2d/Capn2/Capzb/Casq2/Cavin4/Cd9/Cdh2/Cfl2/Chrnb1/Csrp1/Ctdp1/Cyp26b1/Dicer1/Dkk1/Dll1/Dmd/Dysf/Efnb2/Ehd2/Fdps/Fhl2/Flot1/Foxp1/Fzd7/Gata4/Gdf15/Gpx1/Hdac2/Hdac9/Hnrnpu/Igfbp5/Isl1/Itgb1/Kdm6b/Klhl41/Krt19/Krt8/Lmna/Lmod1/Lmod3/Mef2a/Mef2c/Met/Mir499/Msx1/Mtor/Myh10/Naca/Nebl/Neo1/Neurl2/Nfatc3/Notch1/Nr3c1/Nrg1/Parp2/Pax…	101
BP	GO:0003015	heart process	79/4604	236/23355	4.07130540594994e-07	1.32644395816649e-05	8.84429202721496e-06	Adra1a/Akap6/Ank2/Ankrd39/Atg5/Atp1a1/Atp1a3/Atp1b1/Atp2a2/Atp2b4/Avpr1a/Cacna1c/Cacna1e/Cacna1h/Cacna2d1/Camk2d/Casq2/Cdc42/Chga/Chrna7/Cxcr4/Dlg1/Dmd/Epas1/Ext2/Flna/Gata4/Gch1/Gjd3/Gnai2/Gpx1/Grk2/Hcn4/Hrc/Isl1/Jup/Kcna5/Kcnd3/Kcnh2/Kcnj2/Kcnj5/Mc3r/Mdm2/Mdm4/Mef2a/Met/Mtor/Nos1/P2rx4/Pde4b/Pde5a/Pebp1/Pik3ca/Pik3r1/Prkca/Prkg1/Rbfox2/Rgs4/Scn3b/Scn5a/Sema3a/Sgcd/Slc4a3/Slc8a1/Smad5/Smad7/Smtn…	79
BP	GO:0048791	calcium ion-regulated exocytosis of neurotransmitter	15/4604	21/23355	4.15207859715832e-07	1.34578712468719e-05	8.9732658993389e-06	Atp2a2/Cacna1a/Cadps/Doc2b/Rab3gap1/Rims2/Snap25/Stxbp1/Syt1/Syt2/Syt5/Syt6/Syt7/Unc13b/Unc13c	15
BP	GO:0000086	G2/M transition of mitotic cell cycle	48/4604	122/23355	4.32606300689933e-07	1.38787164221342e-05	9.2538716200215e-06	App/Aven/Bach1/Brsk2/Calm1/Camk2d/Ccng1/Ccny/Cdc25b/Cdc6/Cdk1/Cdk14/Cdk5rap3/Cdkn1a/Cdkn2a/Chmp4c/Cit/Clspn/Ctc1/D7Ertd443e/Esrrb/Fbxl22/Fbxl3/Fbxl7/Hus1/Kdm8/Mecp2/Mrnip/Mta3/Nae1/Pbx1/Ppm1d/Prkcq/Rab11a/Rad21/Rcc2/Rnaseh2b/Smarcd3/Stox1/Syf2/Taok1/Taok3/Ticrr/Topbp1/Tpd52l1/Trim39/Usp47/Vps4b	48
BP	GO:0015837	amine transport	48/4604	122/23355	4.32606300689933e-07	1.38787164221342e-05	9.2538716200215e-06	Abat/Arg1/Avpr1a/Cacna1a/Cartpt/Chga/Chrna4/Chrna7/Chrnb2/Cnr1/Ddc/Dpysl2/Gabbr1/Grik1/Grk2/Grm2/Grm7/Htr1a/Itgb1/Kmo/Nat8l/Npy2r/Nr3c1/Oxtr/Plcd1/Prkcb/Prkg1/Psen1/Ptgs1/Rab3a/Rab3gap1/Rgs4/Rtn4/Sdhd/Slc18a1/Slc18a2/Slc38a3/Slc43a1/Stxbp1/Syt1/Syt11/Syt13/Syt15/Syt17/Syt2/Syt5/Syt6/Syt7	48
BP	GO:1905475	regulation of protein localization to membrane	68/4604	195/23355	4.75197366288217e-07	1.51677210112706e-05	1.01133374829066e-05	Acsl3/Akap5/Akt1/Ank3/Ap2m1/Arf6/Arhgap44/Atp2b4/Bbc3/Camk2a/Camk2d/Cdh2/Cdk5/Clasp2/Commd1/Dbn1/Dlg1/Dmtn/Dpp6/Egfr/Epha3/Ephb2/Epm2a/Ezr/Gdi1/Gpc1/Grip2/Hpca/Inpp5k/Itgb1/Itgb1bp1/Kalrn/Kcnj11/Kif5b/Ldlrap1/Lrp1/Lypla1/Lztfl1/Mrap/Mtcl1/Myo5a/Necab2/Nrxn1/Ogt/Pdcd5/Picalm/Pik3r1/Pkdcc/Prkcz/Prkn/Ptn/Rab11a/Rab11fip2/Rer1/Rhog/Rhoq/Shisa7/Slc7a11/Snx27/Sorbs2/Stac/Stx4a/Stx8/Tcaf2/Tmbim1/Wnk3/Zd…	68
BP	GO:1903050	regulation of proteolysis involved in cellular protein catabolic process	73/4604	214/23355	4.88311670301209e-07	1.5507594862899e-05	1.03399541882494e-05	Agtpbp1/Akt1/Alad/Aqp11/Arih1/Atxn3/Bag5/Bbs7/Btrc/Cbfa2t3/Cdkn2a/Chfr/Commd1/Cop1/Csnk1e/Dda1/Ddrgk1/Disc1/Dlgap1/Eif3h/Epha4/Epm2a/Fbxw7/Fbxw8/Fhit/Gabarapl2/Gpx1/Hipk2/Hspa1b/Laptm5/Map1a/Mdm2/Nfe2l1/Ogt/Park7/Pkd1/Plk3/Prickle1/Prkcg/Prkn/Psen1/Psme3/Pten/Ptk2/Ptk2b/Rnf139/Rnf144b/Rnf19a/Rnf19b/Rpl11/Rps7/Rybp/Sdcbp/Senp1/Smad7/Smarcc1/Socs4/Taf1/Taf9/Tlk2/Tmf1/Trib2/Trib3/Trim39/Ubqln1/Ubqln…	73
BP	GO:0072594	establishment of protein localization to organelle	128/4604	433/23355	4.92075366589863e-07	1.55485924880254e-05	1.03672900562149e-05	Adar/Agk/Akap5/Akt1/Angpt1/Ap2b1/Ap2m1/Ap3d1/Arc/Bag3/Bag4/Bax/Bbc3/Cct4/Cd36/Cdk1/Cdkn1a/Cdkn2a/Chmp4b/Chp2/Ddit3/Dkc1/Dnajc19/Dnlz/Dnm3/Efnb2/Epm2a/Fbxw7/Flna/Get3/Gsg1l/Hpca/Hspa4/Hspa8/Hsph1/Immp2l/Ipo11/Ipo5/Iqsec1/Jup/Kpna1/Kpna2/Kpna4/Lamp5/Laptm5/Lmna/Macroh2a1/Macroh2a2/Man1a/Mapt/Mavs/Mdfic/Mff/Mfn2/Moap1/Ncoa4/Ndufa13/Nedd4/Nfkbia/Nipbl/Nup107/Nup35/Nxt1/Pacsin1/Pam16/Parl/Pdcd5/Pex14/…	128
BP	GO:0032868	response to insulin	80/4604	241/23355	5.07953619215761e-07	1.59700617881435e-05	1.0648311922823e-05	Aanat/Acvr1c/Adipor1/Akt1/Akt3/Atp2b1/Bcar1/Bcar3/Bglap/Bglap2/C1qtnf9/Cad/Ccnd3/Cpeb2/Egr1/Eif4ebp2/Enpp1/Gkap1/Gnai2/Gpam/Grb10/Grb14/Grk2/Hdac9/Hnrnpk/Igf1r/Inpp5k/Inppl1/Insig2/Irs2/Kank1/Lmbrd1/Lpin1/Lpin2/Mc4r/Meak7/Mtor/Myo5a/Ncoa5/Ndel1/Nr1h4/Ogt/Opa1/Osbpl8/Parp1/Pik3r1/Pip4k2a/Pip4k2b/Pip4k2c/Prkca/Prkcb/Prkcq/Prkcz/Pten/Ptpn1/Ptprf/Rab13/Rab8b/Rhoq/Scly/Sesn2/Sgk1/Sh2b2/Shc1/Slc25a33/S…	80
BP	GO:0006898	receptor-mediated endocytosis	81/4604	245/23355	5.21339204748587e-07	1.63093578082543e-05	1.08745433491156e-05	Ache/Ackr3/Akap5/Angpt1/Ankrd13d/Ap1g1/Ap1g2/Ap2a2/Ap2b1/Ap2m1/App/Arc/Arf1/Arrb1/Bicd1/Bmp2k/Calcrl/Cbl/Ccr7/Cd36/Cd63/Cd9/Cntn2/Cttn/Dbnl/Dkk1/Dll1/Dnm3/Efnb2/Ezr/Fcho2/Flot1/Gria1/Gria2/Grk2/Grk3/Gsg1l/Hip1/Hnrnpk/Hpca/Inpp5f/Iqsec1/Itgav/Itgb1/Itsn1/Ldlrad3/Ldlrap1/Lmbrd1/Lrp1/Lrp6/Lrrtm1/Necab2/Nedd4/Pacsin1/Pard3/Picalm/Ppp3r1/Ppt1/Prkca/Rab21/Rabgef1/Reps1/Scarb2/Scrib/Scyl2/Sdcbp/Sgip1/Sn…	81
BP	GO:0043161	proteasome-mediated ubiquitin-dependent protein catabolic process	122/4604	409/23355	5.39454890264238e-07	1.67925363860472e-05	1.11967109323734e-05	Akt1/Amn1/Anapc7/Arih1/Armc8/Arrb1/Atxn3/Bag5/Bbs7/Btrc/Cbfa2t3/Cdc23/Chfr/Commd1/Cop1/Csnk1e/Ctnnb1/Cul1/Cul3/Cul5/Dda1/Ddit3/Ddrgk1/Derl1/Derl3/Dmac2/Eif3h/Epm2a/Erlin2/Fbxl14/Fbxl18/Fbxl2/Fbxl22/Fbxl3/Fbxl5/Fbxl7/Fbxo27/Fbxo31/Fbxo4/Fbxo45/Fbxw11/Fbxw4/Fbxw7/Fbxw8/Fhit/Gid4/Gid8/Hace1/Hecw1/Hspa1b/Huwe1/Kctd2/Ltn1/Man1a/Map1a/Mdm2/Nedd4/Nemf/Nfe2l2/Ogt/Os9/Park7/Pcbp2/Pcnp/Peli1/Plk3/Pmp22/Pri…	122
BP	GO:0060047	heart contraction	76/4604	226/23355	5.46156372823902e-07	1.69173954301315e-05	1.12799628361815e-05	Adra1a/Akap6/Ank2/Ankrd39/Atg5/Atp1a1/Atp1a3/Atp1b1/Atp2a2/Atp2b4/Avpr1a/Cacna1c/Cacna1e/Cacna1h/Cacna2d1/Camk2d/Casq2/Cdc42/Chga/Chrna7/Cxcr4/Dlg1/Dmd/Epas1/Ext2/Flna/Gata4/Gch1/Gjd3/Gpx1/Grk2/Hcn4/Hrc/Isl1/Jup/Kcna5/Kcnd3/Kcnh2/Kcnj2/Kcnj5/Mc3r/Mdm2/Mdm4/Mef2a/Met/Mtor/Nos1/P2rx4/Pde4b/Pde5a/Pebp1/Pik3ca/Pik3r1/Prkca/Prkg1/Rbfox2/Rgs4/Scn3b/Scn5a/Sema3a/Sgcd/Slc4a3/Slc8a1/Smad5/Smad7/Smtn/Snta1…	76
BP	GO:0048738	cardiac muscle tissue development	85/4604	261/23355	5.67945333600466e-07	1.75060796945085e-05	1.16724781410251e-05	Actn2/Adra1a/Akap6/Angpt1/Arid1a/Arid2/Atg5/Bmp2/Bmp7/Bmpr1a/Bvht/Camk2d/Cavin4/Cdc42/Cdk1/Chd7/Cited2/Creb1/Ctdp1/Ctnnb1/Dicer1/Dkk1/Dll1/Dll4/Efnb2/Egln1/Epo/Fadd/Fdps/Fgfr2/Fhl2/Foxp1/Fzd7/Gata4/Hdac2/Heg1/Hnrnpu/Id2/Isl1/Itgb1/Kdm6b/Lmna/Lrp6/Mef2a/Mef2c/Meis1/Met/Mrtfb/Mtor/Myh10/Ncam1/Nebl/Notch1/Nr3c1/Nrg1/Parp2/Pax3/Pdgfra/Pin1/Pitx2/Prkg1/Pten/Rarb/Rbpj/Rgs4/Rxra/S1pr1/Sgcd/Shox2/Sik1/Sl…	85
BP	GO:0050821	protein stabilization	64/4604	181/23355	5.83776484720012e-07	1.79062757849729e-05	1.19393157311415e-05	Ank2/Apbb1/Apbb2/Atp1b1/Atp1b3/Bag3/Bag4/Bag5/Ccnh/Cct4/Cdc37/Cdk7/Cdkn2a/Cog7/Creb1/Ctnnd1/D7Ertd443e/Dnaja3/Dnlz/Epha4/Fbxw7/Flna/Flot1/Gnaq/Hip1/Irgm2/Msx1/Naa15/Nckap1/Npm1/Park7/Per3/Pfn1/Pfn2/Pik3r1/Pin1/Ppib/Prkn/Pten/Ptges3/Rab21/Rab3gap1/Rpl11/Rps7/Rtn4/Saxo1/Smad3/Smad7/Sox4/Stk4/Stxbp1/Stxbp4/Taf1/Taf9/Tbl1x/Tcf3/Telo2/Tesc/Trim39/Trim44/Usp2/Usp9x/Wdr81/Wiz	64
BP	GO:0051650	establishment of vesicle localization	58/4604	159/23355	6.0003330831707e-07	1.83155798189211e-05	1.22122261984001e-05	a/Actn4/Ap3b2/Ap3d1/Ap3m2/Ap3s2/Arf1/Arfgap2/Arfgap3/Bicdl1/Bloc1s1/Cdk5/Clasp2/Cnih2/Ctnnb1/Cul3/Dctn2/Dnm3/Dpysl2/Dync1h1/Eipr1/Exoc4/Fbxw11/Fgfr2/Ikbkg/Kif1a/Kif23/Kif5b/Kif5c/Lin7a/Map2/Mecp2/Mreg/Myo1b/Myo1d/Myo1e/Myo5a/Ndel1/Pclo/Picalm/Preb/Prkcz/Psen1/Rab11a/Rab27b/Rab3a/Rab3gap1/Rab7/Scrib/Snap91/Stard3nl/Syt11/Tanc2/Tmed9/Trak1/Trip11/Wasl/Wdr11	58
BP	GO:0016331	morphogenesis of embryonic epithelium	65/4604	185/23355	6.20253324318734e-07	1.88413183735082e-05	1.25627713743276e-05	Abl2/Arid1a/Bmp7/Brd2/Casp3/Cc2d2a/Celsr1/Cited2/Ctnnb1/Dlc1/Dvl2/Enah/Fgf10/Fgfr2/Fzd1/Fzd3/Gatad2a/Hectd1/Ift57/Ipmk/Irx1/Irx3/Jag2/Kdm2b/Kif20b/Lama5/Lhx2/Lmo4/Lrp6/Luzp1/Map3k7/Mib1/Mthfr/Nckap1/Opa1/Osr1/Pax3/Pax8/Pcdh8/Pfn1/Plxnb2/Prickle1/Ptch1/Ptk7/Rarg/Rdh10/Ret/Rock2/Rps7/Sall1/Scrib/Shroom3/Ski/Sox11/Sox4/Sox9/Specc1l/Stk4/Tbx18/Tead2/Tgfb1i1/Tgif1/Trim71/Vangl2/Wnt2	65
BP	GO:0045739	positive regulation of DNA repair	34/4604	76/23355	6.33137818192654e-07	1.91402432730548e-05	1.27620846652902e-05	Actr2/Apbb1/Arid2/Babam1/Babam2/Brcc3/Cbx8/Cebpg/Ddx11/Egfr/Ercc6/Eya1/Eya2/Eya3/Eya4/Fgf10/Fmn2/Hdac10/Kdm4d/Mgmt/Mrnip/Parp1/Pnkp/Prkcg/Rnf8/Rps3/Shld1/Smchd1/Spidr/Spire1/Tigar/Tmem161a/Top2b/Wrap53	34
BP	GO:0009791	post-embryonic development	51/4604	134/23355	6.40142106542151e-07	1.92593950523304e-05	1.28415311526436e-05	Abl2/Acvr2b/Ahr/Atrx/Bax/Bcl11b/Bhlhe23/Chst11/Dicer1/Dlk1/Dscam/Ercc2/Fendrr/Fgfr2/Fzd5/Gigyf2/Gnaq/Gnas/Grcc10/Heg1/Helt/Inppl1/Invs/Ireb2/Mapk8ip3/Mecom/Mecp2/Meg3/Mir23a/Mnx1/Mtor/Myo1e/Myt1/Ndn/Nkx2-3/Plekha1/Psen1/Rab3a/Rc3h2/Schip1/Sgpl1/Slc18a2/Slc37a4/Slc8a1/Sox6/Terc/Tet2/Tgfbr1/Usp9x/Vegfa/Zfp950	51
BP	GO:0048259	regulation of receptor-mediated endocytosis	47/4604	120/23355	6.62722587145159e-07	1.98438077522322e-05	1.32311983187928e-05	Akap5/Angpt1/Ankrd13d/Ap2m1/App/Arc/Arf1/Arrb1/Bicd1/Bmp2k/Cbl/Ccr7/Cd63/Dkk1/Efnb2/Flot1/Gsg1l/Hip1/Hnrnpk/Hpca/Iqsec1/Itgav/Ldlrap1/Lrrtm1/Necab2/Nedd4/Pacsin1/Pard3/Picalm/Ppp3r1/Ppt1/Prkca/Rab21/Rabgef1/Scrib/Scyl2/Sdcbp/Sgip1/Snap91/Syk/Syne1/Synj2bp/Syt11/Ubqln2/Vegfa/Wasl/Wdr54	47
BP	GO:0031032	actomyosin structure organization	71/4604	208/23355	6.76153712550024e-07	2.01500215379836e-05	1.34353715993352e-05	4930544G11Rik/Actn2/Alms1/Arhgef10l/Arrb1/Asap3/Bag4/Casq2/Cavin4/Cdc42bpg/Cfl2/Cit/Clasp2/Coro2b/Csrp1/Cul3/Dlc1/Epb41/Epb41l2/Epb41l4a/Fermt2/Foxp1/Frmd5/Hdac2/Inpp5k/Itgb1/Itgb1bp1/Itgb5/Kank3/Kif23/Klhl41/Krt19/Krt8/Limch1/Lmod1/Lmod3/Mef2a/Mef2c/Met/Mtor/Myh10/Myh14/Myo18a/Nebl/Neurl2/Nf2/Pdgfra/Pfn1/Pfn2/Phldb2/Pik3r1/Ppm1e/Ppp1r9a/Prkcq/Ptk2b/Rac1/Racgap1/Rgcc/Rock2/Rtkn/S1pr1/Smad3/Src/Sy…	71
BP	GO:0060411	cardiac septum morphogenesis	37/4604	86/23355	6.80991854194512e-07	2.01984753734674e-05	1.34676790231219e-05	Bmp7/Bmpr1a/Bmpr2/Chd7/Cited2/Dhrs3/Egln1/Fgfr2/Fzd1/Gata4/Hes1/Id2/Isl1/Jag1/Lrp6/Mdm2/Mir17/Nfatc1/Notch1/Notch2/Nrp2/Pitx2/Rarb/Rbpj/Robo1/Robo2/Slit3/Smad6/Smad7/Sox11/Sox4/Tbx20/Tgfbr1/Tgfbr3/Vangl2/Wnt11/Zfpm2	37
BP	GO:0051648	vesicle localization	63/4604	178/23355	6.85401970294106e-07	2.02338384469922e-05	1.34912579574076e-05	a/Actn4/Ap3b2/Ap3d1/Ap3m2/Ap3s2/Arf1/Arfgap2/Arfgap3/Bicdl1/Bloc1s1/Cdh2/Cdk5/Clasp2/Cnih2/Ctnnb1/Cul3/Dctn2/Dnm3/Dpysl2/Dync1h1/Eipr1/Exoc4/Fbxw11/Fgfr2/Ikbkg/Kif1a/Kif23/Kif5b/Kif5c/Lin7a/Map2/Mecp2/Mreg/Myo1b/Myo1d/Myo1e/Myo5a/Ndel1/Nrxn1/Pclo/Picalm/Preb/Prkcz/Psen1/Pten/Rab11a/Rab27b/Rab3a/Rab3gap1/Rab7/Scrib/Snap91/Stard3nl/Syn1/Syt11/Tanc2/Tmed9/Trak1/Trip11/Vps33b/Wasl/Wdr11	63
BP	GO:1901888	regulation of cell junction assembly	73/4604	216/23355	7.30811451640045e-07	2.14735626537972e-05	1.43178652822543e-05	Adgrl2/Adgrl3/Amigo1/App/Arf6/Asic2/Bhlhb9/Camsap3/Chrnb2/Clasp2/Cldn3/Colq/Cux2/Dkk1/Dlc1/Dmtn/Dusp3/Eef2k/Efna5/Eif4g1/Epha3/Epha7/Ephb2/Farp1/Fermt2/Flot1/Flrt1/Flrt2/Flrt3/Fzd1/Fzd5/Gpm6b/Itgb1bp1/Limch1/Lingo2/Lingo4/Lrp1/Lrrc4b/Lrrn1/Lrrn3/Lrrtm1/Lrrtm3/Lrrtm4/Lrtm1/Map4k4/Mef2c/Nectin1/Nphp4/Nrxn1/Ntng2/Oxtr/Peak1/Phldb2/Pik3r1/Ppp1r9a/Prkca/Prkch/Pten/Ptk2/Ptprs/Rac1/Rapgef1/Rapgef2/Rcc2/…	73
BP	GO:0051952	regulation of amine transport	46/4604	117/23355	7.63515013295204e-07	2.23301507144197e-05	1.48890100267065e-05	Abat/Arg1/Avpr1a/Cacna1a/Cartpt/Chga/Chrna4/Chrna7/Chrnb2/Cnr1/Dpysl2/Gabbr1/Grik1/Grk2/Grm2/Grm7/Htr1a/Itgb1/Kmo/Nat8l/Npy2r/Nr3c1/Oxtr/Plcd1/Prkcb/Prkg1/Psen1/Ptgs1/Rab3a/Rab3gap1/Rgs4/Rtn4/Sdhd/Slc18a1/Slc38a3/Slc43a1/Stxbp1/Syt1/Syt11/Syt13/Syt15/Syt17/Syt2/Syt5/Syt6/Syt7	46
BP	GO:0048592	eye morphogenesis	65/4604	186/23355	7.71541599207231e-07	2.24604332213661e-05	1.49758781171657e-05	Abi2/Agtpbp1/Alms1/Arid1a/Arl6/Bax/Bcar3/Bhlhe22/Bhlhe23/Bmp7/Casz1/Cited2/Ctnnb1/Dll1/Dscam/Ephb2/Fgfr3/Fjx1/Foxn4/Fzd5/Gas1/Gdf11/Grcc10/Hipk2/Jag1/Kdm2b/Lrp6/Man2a1/Megf11/Meis1/Mfn2/Miat/Mir23a/Nectin1/Nectin3/Nipbl/Notch2/Otx2/Pitx2/Ptn/Ptprm/Rarb/Rarg/Rdh13/Rom1/Scrib/Sdk1/Sdk2/Ski/Slc4a7/Sox1/Sox11/Sox9/Sp1/Sp3/Tenm3/Thrb/Thy1/Tsku/Tspan12/Ttc8/Vax2/Vegfa/Yy1/Zhx2	65
BP	GO:0006605	protein targeting	88/4604	275/23355	8.43243586774024e-07	2.44346344407146e-05	1.62922105560075e-05	Agk/Akap12/Akap5/Ank3/Ap3d1/Aqp11/Bag3/Bag4/Cdk5/Cdkn2a/Chmp4b/Dmtn/Dnajc19/Dnlz/Exoc4/Fbxw7/Gdi1/Get3/Hpca/Hspa4/Hspa8/Immp2l/Inpp5k/Itgb1bp1/Laptm5/Man1a/Mff/Mfn2/Mtcl1/Naca/Nacad/Ncoa4/Ndufa13/Ogt/Os9/Pam16/Pan3/Pard3/Parl/Pdcd5/Pex14/Pex26/Pex3/Pex5l/Pmpcb/Ppp2r2b/Rab3ip/Rab7/Rab8b/Rabgef1/Rnf215/Rpl11/Rtp1/Rtp4/Samm50/Scarb2/Sec61a1/Sec61g/Sec63/Sgtb/Siah3/Sirt4/Spcs2/Srebf1/Srp14/Stxbp4/Syn…	88
BP	GO:0016050	vesicle organization	89/4604	279/23355	8.51497593613154e-07	2.45606278377959e-05	1.63762188090835e-05	a/Agfg1/Ankfy1/Ap2m1/Ap3d1/Aqp11/Arf1/Arfgap2/Arfgap3/Cadps/Ccdc136/Chmp4b/Chmp4c/Cplx2/Creb1/Cul3/Dnm3/Doc2b/Dysf/Gnai3/Golph3/Kif5b/Mfsd14a/Mia3/Myo18a/Nectin2/Pheta1/Pi4k2a/Picalm/Pik3c3/Pip4k2a/Pip4k2b/Pla2g5/Plekhf1/Preb/Prkn/Ptbp1/Rab11a/Rab13/Rab38/Rab3a/Rab7/Rab8b/Rnf26/Rubcnl/Sdc1/Sdcbp/Sec23ip/Sec24a/Sec31a/Slc17a7/Snap25/Snap91/Snx10/Snx11/Snx33/Stx16/Stx4a/Stx8/Stxbp1/Stxbp6/Syt1/Syt1…	89
BP	GO:0043488	regulation of mRNA stability	43/4604	107/23355	8.61277524411071e-07	2.47292834406247e-05	1.64886728177327e-05	Axin2/Carhsp1/Celf1/Cirbp/Cnot6l/Cpeb3/Csdc2/Dcp2/Dicer1/E2f1/Elavl4/Fto/Gigyf2/Hnrnpu/Igf2bp1/Larp4b/Mapkapk2/Mettl16/Mex3d/Mtor/Myef2/Noct/Npm1/Pabpc4/Pcbp4/Pde12/Ptbp1/Pum1/Rbm24/Rbm38/Rc3h2/Rock2/Samd4/Tbrg4/Tent4a/Tent4b/Tent5a/Tent5b/Trim71/Vegfa/Ythdf3/Zc3h12a/Zfp36l1	43
BP	GO:0062197	cellular response to chemical stress	102/4604	331/23355	8.74973233361807e-07	2.50083258699047e-05	1.66747291314836e-05	Adprs/Akt1/App/Arnt/Atg5/Atp2a2/Bag5/Bcar1/Bnip3/Casp3/Cd36/Cdkn2a/Chchd2/Chd6/Cpeb2/Ctnnb1/Cyp1b1/Ddit3/Ddx3x/Dysf/Egfr/Epas1/Epo/Fancc/Fbxw7/Fos/Foxp1/Fut8/Fxn/Fzd1/Gata4/Gch1/Gpx1/Gpx5/Gskip/Gsr/Hdac2/Hk3/Hmox1/Hsph1/Kdm6b/Keap1/Letm1/Lrrc8d/Map3k5/Mapkap1/Mapt/Mcl1/Meak7/Melk/Met/Mir137/Mir29b-1/Msra/Mylk/Ncoa7/Nfe2l1/Nfe2l2/Ngfr/Nme5/Oxr1/Park7/Parp1/Pdgfra/Pik3ca/Plekha1/Ppargc1a/Ppia/Ppif/…	102
BP	GO:1901653	cellular response to peptide	95/4604	303/23355	8.8049076538778e-07	2.5052153541893e-05	1.67039519816124e-05	Actn2/Adipor1/Agtrap/Ahcyl1/Akt1/Akt3/App/Atp1a3/Atp2b1/Bcar1/Bcar3/Bglap/Bglap2/C1qtnf9/Cacna1a/Cacna2d1/Camk2a/Ccnd3/Cd36/Cdk5/Cpeb2/Ctnnb1/Cyp11a1/Ddx11/Eif4ebp2/Enpp1/Epha4/Gdf15/Gkap1/Gnai2/Gpam/Grb10/Grb14/Grk2/Hdac9/Hnrnpk/Igf1r/Inpp5k/Inppl1/Insig2/Irf1/Irs2/Kank1/Lmbrd1/Lpin1/Lpin2/Lrp1/Mbd5/Mdm2/Myo5a/Ncoa5/Ndel1/Ngfr/Nr1h4/Nr4a1/Ogt/Opa1/Osbpl8/Parp1/Pik3r1/Pip4k2a/Pip4k2b/Pip4k2c/Prkc…	95
BP	GO:0030278	regulation of ossification	50/4604	132/23355	9.68625459296676e-07	2.73126317850112e-05	1.82111645238549e-05	Acvr2a/Acvr2b/Ano6/Atp2b1/Bcor/Bglap/Bglap2/Bmp2/Bmp2k/Bmp7/Bmpr1a/Bmpr1b/Bmpr2/Cnmd/Csf1/Dhrs3/Dkk1/Dlk1/Enpp1/Fam20c/Fbn2/Fgfr3/Gpm6b/Kremen1/Lrp6/Matn1/Mdk/Mef2c/Mia3/Nipbl/Notch1/Osr1/Pbx1/Pkdcc/Ptk2b/Ptn/Rbpj/Rflna/S1pr1/Six2/Slc8a1/Smad3/Smad6/Smad7/Sost/Sox11/Sox9/Thrb/Tmem119/Zbtb16	50
BP	GO:0031623	receptor internalization	50/4604	132/23355	9.68625459296676e-07	2.73126317850112e-05	1.82111645238549e-05	Ache/Ackr3/Akap5/Angpt1/Ankrd13d/Ap2b1/Ap2m1/App/Arc/Arf1/Arrb1/Calcrl/Cd36/Cd63/Cd9/Cntn2/Dkk1/Dnm3/Efnb2/Ezr/Flot1/Gria1/Gria2/Grk2/Grk3/Gsg1l/Hpca/Iqsec1/Itgb1/Ldlrap1/Lmbrd1/Lrrtm1/Necab2/Nedd4/Pacsin1/Pard3/Picalm/Ppp3r1/Scrib/Scyl2/Sdcbp/Snap25/Syk/Syne1/Synj2bp/Tfrc/Ubqln2/Ulk1/Vegfa/Wdr54	50
BP	GO:0043112	receptor metabolic process	66/4604	191/23355	1.00638232300748e-06	2.82505894958529e-05	1.88365638747124e-05	Ache/Ackr3/Akap5/Angpt1/Ankrd13d/Ap2b1/Ap2m1/App/Arc/Arf1/Arrb1/Becn1/Calcrl/Cd36/Cd63/Cd9/Cdk5/Cntn2/Dkk1/Dmd/Dnm3/Ece1/Efnb2/Ezr/Flot1/Fnta/Fut8/Gria1/Gria2/Grk2/Grk3/Gsg1l/Hpca/Inpp5f/Iqsec1/Itgb1/Kif16b/Laptm5/Ldlrap1/Lmbrd1/Lmtk2/Lrrtm1/Mvb12a/Necab2/Nedd4/Nrg1/Pacsin1/Pard3/Pheta1/Picalm/Ppp3r1/Psen1/Ptpn1/Scrib/Scyl2/Sdcbp/Snap25/Syk/Syne1/Synj2bp/Tbc1d16/Tfrc/Ubqln2/Ulk1/Vegfa/Wdr54	66
BP	GO:0055007	cardiac muscle cell differentiation	53/4604	143/23355	1.02328391479196e-06	2.85973744720526e-05	1.90677886906029e-05	Actn2/Adra1a/Akap6/Arid1a/Atg5/Bmp2/Bvht/Camk2d/Cavin4/Ctdp1/Dicer1/Dkk1/Dll1/Efnb2/Fdps/Fhl2/Foxp1/Fzd7/Gata4/Hdac2/Hnrnpu/Isl1/Itgb1/Kdm6b/Lmna/Mef2a/Mef2c/Met/Mtor/Myh10/Nebl/Nr3c1/Nrg1/Parp2/Pax3/Pdgfra/Pin1/Pitx2/Prkg1/Rarb/Rbpj/Rgs4/Rxra/Sgcd/Shox2/Sik1/Slc25a4/Slc8a1/Sorbs2/Sox6/Tbx18/Vegfa/Yy1	53
BP	GO:0010631	epithelial cell migration	95/4604	304/23355	1.03548699811605e-06	2.88103639121846e-05	1.92098030437644e-05	Adipor1/Akt1/Akt3/Amot/Angpt1/Angpt2/Arf6/Atoh8/Atp2b4/Bcar1/Bmper/Bmpr2/Cd63/Cdh13/Clasp2/Cyp1b1/Dll4/Dock1/Dock5/Efnb2/Egr3/Ephb4/Ets1/Fbxw7/Fgf10/Fgf18/Gab2/Glipr2/Gpx1/Has2/Hdac9/Hmox1/Iqsec1/Itgav/Itgb1/Itgb1bp1/Jup/Kank1/Kit/Lemd3/Lgals8/Map4k4/Mapre2/Mcc/Mecp2/Mef2c/Met/Mia3/Mir218-1/Mir218-2/Mtor/Nfe2l2/Notch1/Nr2f2/Nr4a1/P2rx4/Patz1/Pfn1/Pfn2/Pkn1/Ppard/Prcp/Prkca/Prkd1/Pten/Ptk2/Ptk2b/P…	95
BP	GO:0048839	inner ear development	73/4604	218/23355	1.08360081395875e-06	3.00162199038441e-05	2.00138281567248e-05	Abr/Alms1/Anp32b/Atg5/Atp8b1/Bmp2/Bmper/C1qb/Cebpa/Cebpd/Celsr1/Chd7/Dicer1/Dll1/Dvl2/Epha4/Ephb2/Esrrb/Eya1/Fat4/Fgf10/Fgfr2/Fgfr3/Frem2/Fzd3/Gabrb3/Gbx2/Gsdme/Hes1/Hmx2/Hpca/Insig2/Jag1/Jag2/Lhfpl5/Lin7a/Lrig1/Lrig3/Lrp10/Maf/Mafb/Mapkapk2/Mcm2/Myo3a/Neurod1/Neurog1/Notch1/Otx1/Otx2/Pax8/Pdzd7/Phox2b/Ptk7/Ptprq/Rac1/Rbpj/Ripor2/Ror2/Scrib/Slc4a7/Sox9/Stox1/Tbx18/Tifab/Tmie/Triobp/Trip11/Tsku/Tt…	73
BP	GO:1901652	response to peptide	120/4604	406/23355	1.1136371995314e-06	3.07129417133922e-05	2.04783793431836e-05	Aanat/Actn2/Acvr1c/Adipor1/Agtrap/Ahcyl1/Akt1/Akt3/App/Atp1a3/Atp2a2/Atp2b1/Bcar1/Bcar3/Bglap/Bglap2/C1qtnf9/Cacna1a/Cacna2d1/Cad/Camk2a/Ccnd3/Cd36/Cdk5/Chrna7/Cpeb2/Creb1/Ctnnb1/Cyp11a1/Ddx11/Ednrb/Egr1/Eif2b3/Eif4ebp2/Enpp1/Epha4/Gdf15/Gkap1/Gnai2/Gpam/Grb10/Grb14/Grk2/Hdac9/Hnrnpk/Igf1r/Inava/Inpp5k/Inppl1/Insig2/Irf1/Irs2/Jag1/Kank1/Lmbrd1/Lpin1/Lpin2/Lrp1/Mbd5/Mc4r/Mdm2/Meak7/Mtor/Myo5a/Ncoa…	120
BP	GO:1902749	regulation of cell cycle G2/M phase transition	41/4604	101/23355	1.12326791625557e-06	3.08432692463539e-05	2.05652774555089e-05	App/Aven/Babam1/Babam2/Brcc3/Camk2d/Ccng1/Cdc25b/Cdc6/Cdk1/Cdk5rap3/Cdkn1a/Cdkn2a/Chmp4c/Clspn/Ctc1/D7Ertd443e/Dyrk3/Hus1/Macroh2a1/Mecp2/Mrnip/Mta3/Nae1/Npm1/Pbx1/Prkcq/Rab11a/Rad21/Rcc2/Rnaseh2b/Smarcd3/Stox1/Syf2/Taok1/Taok3/Ticrr/Topbp1/Trim39/Usp47/Vps4b	41
BP	GO:0045862	positive regulation of proteolysis	105/4604	345/23355	1.16545490940518e-06	3.17371560639824e-05	2.11612917843247e-05	Acer2/Acvr1c/Agtpbp1/Akt1/Aph1a/Aph1b/App/Arih1/Arrb1/Asph/Atxn3/Aurkaip1/Bax/Bbc3/Bbs7/Btrc/Casp2/Cbfa2t3/Cdkn2a/Chfr/Cldn3/Cln6/Cntn2/Cop1/Csnk1e/Ctnnd1/Dda1/Ddrgk1/Ddx3x/Disc1/Dlc1/Dnaja3/Epha4/Fadd/Fbxw11/Fbxw7/Fbxw8/Fgfr4/Gramd4/Hdac2/Hip1/Hspa1b/Hspa8/Ift57/Laptm5/Malt1/Map3k5/Mbp/Mdm2/Ncstn/Ndufa13/Ngfr/Ogt/Pdcd2/Pdcd5/Picalm/Plk3/Ppp2ca/Prickle1/Prkn/Psen1/Psme3/Pten/Ptk2/Ptk2b/Rcn3/Ret/R…	105
BP	GO:0048193	Golgi vesicle transport	86/4604	269/23355	1.16591651570928e-06	3.17371560639824e-05	2.11612917843247e-05	Acsl3/Ank1/Ank3/Ankfy1/Ap1g1/Ap1g2/Ap3d1/Arf1/Arf3/Arfgap2/Arfgap3/Arfrp1/Arl3/Atp9b/Bbs2/Bicd2/Chic2/Cog7/Commd1/Copa/Copb1/Cope/Copg2/Copz1/Cul3/Cyth3/Erp29/Exoc1/Exoc4/Exoc6b/Gabarapl2/Gas1/Gga2/Golph3/Ier3ip1/Kdelr1/Kdelr2/Kif16b/Laptm5/Llgl1/Lman1/Lmf1/Lypla1/Mia2/Mia3/Myo18a/Myo1b/Myo5a/Nbas/Nrbp2/Pgap1/Pitpnb/Pkdcc/Plcb3/Preb/Prkd1/Rab13/Rab33b/Rab8b/Rer1/Rnf139/Rnf215/Scfd1/Sec22a/Sec24a/…	86
BP	GO:0006338	chromatin remodeling	58/4604	162/23355	1.21574975309369e-06	3.2951010549367e-05	2.19706500298193e-05	Actr5/Arid1a/Arid1b/Atrx/Baz2a/Bend3/Brdt/Cdkn2a/Cebpg/Chd1/Chd1l/Chd3/Chd7/Chd8/Dicer1/Dnmt1/Ercc6/Foxa1/Gatad1/H3f3a/Hcfc2/Ino80c/Kdm4c/Kdm4d/Kdm6b/Klf1/Mbd2/Mis18a/Morf4l1/Npm1/Npm2/Nr3c1/Pax7/Phf2/Piwil1/Pphln1/Ptma/Rbbp7/Rere/Resf1/Rnf8/Satb1/Satb2/Scmh1/Setdb1/Smarcb1/Smarcc1/Smarcd2/Smarcd3/Smarce1/Smchd1/Sox9/Tet1/Tnp1/Ttf1/Ubtf/Vps72/Znfx1	58
BP	GO:0051090	regulation of DNA-binding transcription factor activity	122/4604	415/23355	1.23249245309206e-06	3.32614272319438e-05	2.21776256637257e-05	4930447C04Rik/Adcy1/Akt1/App/Arrb1/Bhlhe40/Camk2a/Cd36/Cdk5rap3/Cdkn2a/Cebpg/Cmklr1/Commd1/Crebbp/Crebzf/Ctnnb1/Cyp1b1/Ddit3/Ddrgk1/Dhx33/Dnaja3/Dvl2/Eda2r/Egln1/Enpp1/Epha5/Esr1/Esr2/Fanca/Flna/Flot1/Foxa1/Foxa2/Fzd1/Hdac2/Hes1/Hipk2/Hmox1/Id2/Id3/Igf1r/Ikbkg/Il5/Jup/Kat6a/Kdm1a/Keap1/Kit/Lpar5/Lrp6/Lrrfip1/Lrrfip2/Malt1/Map3k13/Mavs/Mbtps2/Mtpn/Ncoa3/Ndn/Neurod1/Neurog1/Neurog2/Nfam1/Nfkbia/Nfk…	122
BP	GO:1904062	regulation of cation transmembrane transport	111/4604	370/23355	1.26892603742302e-06	3.4098320185111e-05	2.27356383583261e-05	Actn2/Ahr/Akap6/Akap7/Akt1/Amigo1/Ank2/Ank3/Ano6/App/Arc/Arf1/Asic2/Asph/Atg5/Atp1b1/Atp1b3/Atp2b4/Atp4a/Bax/Cacna1a/Cacna1c/Cacna2d1/Camk2d/Casq2/Cd63/Cdk5/Chd7/Chrna4/Cnih2/Cnih3/Commd1/Cox17/Cracr2a/Dlg1/Dmd/Dnajc30/Dpp6/Dysf/Ednra/Ephb2/Epo/Flna/Gal/Galr2/Gem/Gpr39/Gsg1l/Gsto1/Hecw1/Hpca/Itgb1/Kcnab2/Kcng1/Kcnh2/Kcnip1/Kcnip4/Kcnj11/Kcnj2/Kcnmb1/Kif5b/Lrrc52/Mef2c/Mtnr1b/Myo5a/Nedd4/Nipsnap2/…	111
BP	GO:0010171	body morphogenesis	29/4604	62/23355	1.35228674050864e-06	3.61837405290142e-05	2.41261280512695e-05	Asph/Cdk2ap1/Clasp2/Col1a1/Crebbp/Dkk1/Gatad2a/Gnas/Grem2/Kat6a/Lef1/Lrp6/Mab21l2/Msx1/Nckap1/Nipbl/Pdgfra/Phldb1/Phldb2/Plekha1/Rab3gap1/Schip1/Sgpl1/Ski/Specc1l/Ssbp3/Tgfb3/Zfp281/Zfp950	29
BP	GO:0090132	epithelium migration	95/4604	306/23355	1.42582868493113e-06	3.78775645125995e-05	2.5255514171301e-05	Adipor1/Akt1/Akt3/Amot/Angpt1/Angpt2/Arf6/Atoh8/Atp2b4/Bcar1/Bmper/Bmpr2/Cd63/Cdh13/Clasp2/Cyp1b1/Dll4/Dock1/Dock5/Efnb2/Egr3/Ephb4/Ets1/Fbxw7/Fgf10/Fgf18/Gab2/Glipr2/Gpx1/Has2/Hdac9/Hmox1/Iqsec1/Itgav/Itgb1/Itgb1bp1/Jup/Kank1/Kit/Lemd3/Lgals8/Map4k4/Mapre2/Mcc/Mecp2/Mef2c/Met/Mia3/Mir218-1/Mir218-2/Mtor/Nfe2l2/Notch1/Nr2f2/Nr4a1/P2rx4/Patz1/Pfn1/Pfn2/Pkn1/Ppard/Prcp/Prkca/Prkd1/Pten/Ptk2/Ptk2b/P…	95
BP	GO:0002790	peptide secretion	128/4604	441/23355	1.4276372120684e-06	3.78775645125995e-05	2.5255514171301e-05	Abat/Acvr1c/Acvr2b/Adcyap1/Akap5/Apbb1/Arf1/Arf6/Arrb1/Bglap2/Brsk2/C2cd2l/Cacna1c/Cacna1e/Camk2n1/Cartpt/Cbln4/Chd7/Chga/Cnr1/Copg2/Cyb5r4/Dmtn/Doc2b/Efna5/Egfr/Eipr1/Epha5/Erp29/Exoc1/Ezr/Foxa2/Frmd4a/Gabbr1/Golph3/Gpr39/Hmgcr/Idh2/Il12b/Irs2/Isl1/Itsn1/Jagn1/Kalrn/Kcnj11/Kif5b/Klf7/Llgl1/Lmf1/Lrp1/Mafa/Map4k4/Mc4r/Mia2/Mia3/Midn/Mir130a/Mon1a/Mtnr1b/Myh10/Myo18a/Myo5a/Myt1/Neo1/Neurod1/Nkx6-1/…	128
BP	GO:0061351	neural precursor cell proliferation	66/4604	193/23355	1.52615157395759e-06	4.03211810800225e-05	2.68848373245161e-05	Adcyap1/Afdn/Ascl1/Btg2/Cdh2/Ctnnb1/Ctsz/Cxcr4/Dagla/Dbn1/Dct/Disc1/Disp3/Dixdc1/Dll4/Dmrta2/Eml1/Fabp7/Fgfr2/Flna/Fzd3/Gbx2/Gnai2/Gng5/Hhip/Id2/Igf2bp1/Insm1/Kdm1a/Kdm2b/Kif1a/Lef1/Lhx2/Lrp6/Mdk/Melk/Ncor2/Neurod4/Nf2/Ngfr/Notch1/Paupar/Plxnb2/Pou3f2/Psmg1/Ptbp2/Ptn/Racgap1/Rapgef1/Rarb/Rassf10/Rere/Rsu1/Sall1/Slc6a4/Smarcd3/Sox5/Tacc1/Tacc2/Trim71/Vegfa/Wnt1/Wnt2/Wnt7a/Zfp423/Zfp503	66
BP	GO:0060041	retina development in camera-type eye	62/4604	178/23355	1.55567543859394e-06	4.09292349702036e-05	2.7290267658752e-05	Ache/Acvr2b/Agtpbp1/Alms1/Arl6/Bax/Bhlhe22/Bhlhe23/Bmpr1b/Bmpr2/Casz1/Celf4/Chd7/Cln8/Cyp1b1/Dcx/Dll1/Dll4/Dlx1/Dscam/Fjx1/Foxn4/Gpm6a/Hipk2/Lhx2/Lrp6/Man2a1/Megf11/Mertk/Miat/Mir218-1/Mir218-2/Mir23a/Myh10/Nectin1/Nectin3/Neurod1/Neurod4/Nphp4/Pdgfra/Ptn/Ptprm/Rarb/Rarg/Rdh13/Rom1/Rpl24/Sdk1/Sdk2/Ski/Slc4a5/Slc4a7/Smarcd3/Sox9/Tgif1/Tgif2/Thrb/Thy1/Tspan12/Ttc8/Vax2/Zhx2	62
BP	GO:0010001	glial cell differentiation	82/4604	255/23355	1.57687887347212e-06	4.13142264849697e-05	2.75469673378924e-05	Abl2/Afdn/Akt1/App/Ascl1/Bmp2/Cdh2/Cdk5/Cntn2/Cspg5/Ctnnb1/Cxcr4/Dab1/Dicer1/Dll1/Dll3/Dlx1/Dmd/Egfr/Eif2b3/Epha4/Ercc2/Exoc4/Fgf10/Fgfr3/Gap43/Gpc1/Grk2/Hdac11/Hdac2/Hes1/Id2/Lef1/Lgi4/Lingo1/Lrp1/Lrp6/Mbd1/Mdk/Mecp2/Metrn/Miat/Mir219a-1/Mir219a-2/Mir23a/Mmp24/Mtor/Mxra8/Ncstn/Neurod4/Nfe2l1/Nkx6-1/Nkx6-2/Notch1/Nr1d1/Nrg1/Olig2/Otx2/Pard3/Phox2b/Pmp22/Pou3f2/Ppp3r1/Prdm8/Prpf19/Psen1/Pten/Ptn/R…	82
BP	GO:0045444	fat cell differentiation	83/4604	259/23355	1.59550001441032e-06	4.16286476788884e-05	2.77566130482477e-05	Akt1/Alms1/Arl4a/Arl6/Bbs2/Bbs7/Bmp2/Bmp7/Bnip3/Ccdc3/Cebpa/Cebpd/Cmklr1/Creb1/Creb5/Ctbp1/Ctbp2/Dact1/Ddit3/Dlk1/Dysf/E2f1/Ebf2/Enpp1/Fermt2/Fgf10/Fndc3b/Fto/Gpx1/Hes1/Hnrnpu/Id2/Jag1/Lpin1/Lrp6/Mecom/Medag/Mex3c/Mrap/Mtor/Ncor2/Nipbl/Noc3l/Noct/Nr1d1/Nr4a1/Nudt7/Osbpl8/Pdgfra/Ppard/Ppargc1a/Ptprq/Runx1t1/Scd1/Sh2b2/Smad3/Smad6/Socs1/Sox13/Srebf1/Stk4/Tbl1x/Tbl1xr1/Tfe3/Tgfb1i1/Tmem120b/Tmem64/T…	83
BP	GO:0045785	positive regulation of cell adhesion	128/4604	442/23355	1.62414173410932e-06	4.22008397689233e-05	2.81381319136905e-05	Adk/Afdn/Angpt1/Ank3/Ap3d1/Bag4/Bmp7/Ccl25/Ccl28/Ccr7/Cd36/Cd59b/Cd63/Cd80/Cd83/Cdh13/Cited2/Col26a1/Csf1/Cspg5/Cyrib/Cyth3/Dbn1/Disc1/Dmd/Dmtn/Dnaja3/Dock1/Dock5/Dusp26/Dysf/Edil3/Efnb1/Efnb2/Egr3/Elane/Ephb4/Ephb6/Epo/Ets1/Fadd/Fermt2/Flna/Flot1/Frmd5/Gpam/Has2/Hes1/Hsd17b12/Hsph1/Icos/Ift74/Igfbp2/Il12b/Il12rb1/Irf1/Itgav/Itgb1/Itgb1bp1/Itpkb/Jak1/Jup/Kif26b/Kifap3/L1cam/Lef1/Lgals1/Lgals8/Lga…	128
BP	GO:0021675	nerve development	35/4604	82/23355	1.69027941391875e-06	4.37385882910333e-05	2.9163452049549e-05	Adarb1/Afg3l2/Atp8b1/Chd7/Chrnb2/Cited2/Ctnnb1/Dicer1/Dmd/Ephb2/Fbxo45/Fgfr3/Gabrb3/Hes1/Hoxb3/Isl1/Lrig1/Mafb/Mnx1/Nav2/Neurog1/Ngfr/Nrp2/Phox2a/Phox2b/Prkcg/Ret/Rpl24/Sall1/Sema3a/Sema3f/Sulf2/Tifab/Tmem126a/Unc13b	35
BP	GO:0032869	cellular response to insulin stimulus	69/4604	205/23355	1.71159580094705e-06	4.41086655588321e-05	2.94102073993619e-05	Adipor1/Akt1/Akt3/Atp2b1/Bcar1/Bcar3/Bglap/Bglap2/C1qtnf9/Ccnd3/Cpeb2/Eif4ebp2/Enpp1/Gkap1/Gnai2/Gpam/Grb10/Grb14/Grk2/Hdac9/Hnrnpk/Igf1r/Inpp5k/Inppl1/Insig2/Irs2/Kank1/Lmbrd1/Lpin1/Lpin2/Myo5a/Ncoa5/Ndel1/Nr1h4/Ogt/Opa1/Osbpl8/Parp1/Pik3r1/Pip4k2a/Pip4k2b/Pip4k2c/Prkca/Prkcb/Prkcq/Prkcz/Pten/Ptpn1/Ptprf/Rab13/Rab8b/Rhoq/Sgk1/Sh2b2/Shc1/Slc25a33/Smarcc1/Socs1/Socs3/Sp1/Src/Srebf1/Stat1/Stxbp4/Tb…	69
BP	GO:0150115	cell-substrate junction organization	40/4604	99/23355	1.74061438251653e-06	4.46734009684243e-05	2.97867543955461e-05	Actn1/Actn2/Ajuba/Arf6/Camsap3/Clasp2/Coro2b/Cttn/Dlc1/Dmtn/Dst/Dusp3/Efna5/Epha3/Fermt2/Gpm6b/Iqsec1/Itgav/Itgb1bp1/Lamc1/Limch1/Lrp1/Map4k4/Mapre2/Peak1/Phldb2/Pik3r1/Plec/Pten/Ptk2/Ptk2b/Ptprk/Rab8b/Rac1/Rcc2/Smad3/Src/Thy1/Tns1/Vegfa	40
BP	GO:0017157	regulation of exocytosis	78/4604	240/23355	1.77519900378213e-06	4.53758184381383e-05	3.02551032608653e-05	Abr/Adcy1/Adra1a/Ap1g1/Apba1/Apba2/Arf1/Atp2a2/Atp6ap1/Cacna1a/Cacna1h/Cadps/Cdk5/Chrna4/Chrna5/Chrna7/Chrnb2/Clasp2/Cspg5/Cyth1/Doc2b/Gab2/Gnai2/Grin3a/Grm4/Grm7/Hmox1/Htr1a/Kcnh1/Lgals9/Myo5a/Notch1/Nrxn3/Pclo/Pfn2/Pla2g6/Prkca/Prkcb/Prkcg/Prkn/Rab13/Rab21/Rab27b/Rab33b/Rab3a/Rab3c/Rab3gap1/Rab7/Rab8b/Rabgef1/Rims2/Rph3al/Sdc1/Sdcbp/Snf8/Snx4/Sphk2/Stx4a/Stxbp1/Stxbp5/Stxbp5l/Syk/Syt1/Syt11/Syt…	78
BP	GO:0090257	regulation of muscle system process	79/4604	244/23355	1.80428961624563e-06	4.59326846435326e-05	3.06264033305193e-05	Abat/Adk/Adra1a/Adra2b/Akap6/Ank2/Ankrd39/Atp1a1/Atp1b1/Atp2a2/Atp2b1/Atp2b4/Becn1/Cacna1c/Cacna1h/Calcrl/Camk2d/Casq2/Chga/Chrnb4/Ctdp1/Cttn/Dbn1/Dlg1/Dmd/Dock4/Dock5/Ece1/Fdps/Foxp1/Gata4/Grcc10/Grk2/Hcn4/Igfbp5/Jup/Kcnj2/Kit/Lmna/Mef2a/Mef2c/Mtor/Mtpn/Ndufs4/Neurog1/Nfatc1/Notch1/Npy2r/Nr3c1/Ormdl3/Oxtr/P2rx4/Parp1/Parp2/Pde4b/Pde5a/Pin1/Prkca/Prkg1/Ptgs1/Ptk2/Rgs4/Rock2/Scn5a/Shc1/Slc25a4/Slc…	79
BP	GO:0060079	excitatory postsynaptic potential	37/4604	89/23355	1.86697038262509e-06	4.73367329272039e-05	3.15625765449734e-05	Afdn/App/Begain/Cdk5/Celf4/Chrna4/Chrna7/Cux2/Dbn1/Grik1/Grin2c/Grip2/Grk2/Mecp2/Mef2c/Met/Ngfr/Npas4/Npy2r/Nrxn1/Oprm1/P2rx4/Ppp1r9a/Prkcz/Prkn/Pten/Ptk2b/Rab3gap1/Rgs4/Rims2/Shank2/Slc17a7/Slc29a1/Syne1/Tmem108/Wnt7a/Zmynd8	37
BP	GO:0090130	tissue migration	95/4604	308/23355	1.95195088269737e-06	4.92926391582373e-05	3.28667104873542e-05	Adipor1/Akt1/Akt3/Amot/Angpt1/Angpt2/Arf6/Atoh8/Atp2b4/Bcar1/Bmper/Bmpr2/Cd63/Cdh13/Clasp2/Cyp1b1/Dll4/Dock1/Dock5/Efnb2/Egr3/Ephb4/Ets1/Fbxw7/Fgf10/Fgf18/Gab2/Glipr2/Gpx1/Has2/Hdac9/Hmox1/Iqsec1/Itgav/Itgb1/Itgb1bp1/Jup/Kank1/Kit/Lemd3/Lgals8/Map4k4/Mapre2/Mcc/Mecp2/Mef2c/Met/Mia3/Mir218-1/Mir218-2/Mtor/Nfe2l2/Notch1/Nr2f2/Nr4a1/P2rx4/Patz1/Pfn1/Pfn2/Pkn1/Ppard/Prcp/Prkca/Prkd1/Pten/Ptk2/Ptk2b/P…	95
BP	GO:0010717	regulation of epithelial to mesenchymal transition	39/4604	96/23355	1.98634862897957e-06	4.99606407160942e-05	3.33121119546343e-05	Adipor1/Axin2/Bambi/Bmp2/Bmp7/Clasp2/Col1a1/Ctnnb1/Epha3/Fermt2/Foxa1/Foxa2/Glipr2/Hdac2/Il17rd/Isl1/Jag1/Lef1/Mdk/Mtor/Notch1/Phldb1/Phldb2/Ppp2ca/Pten/Rgcc/Sdcbp/Smad3/Smad7/Spred2/Spry1/Tbx20/Tgfb1i1/Tgfb3/Tgfbr1/Tgfbr3/Vasn/Vegfa/Wwtr1	39
BP	GO:0045787	positive regulation of cell cycle	109/4604	365/23355	1.99616987313347e-06	5.00076341126027e-05	3.33434456057481e-05	Akt1/Anapc7/Ankrd17/Anp32b/App/Ascl1/Asns/Atrx/Aurkb/BC004004/Becn1/Camk2d/Casp2/Ccnd3/Ccny/Cdc14a/Cdc23/Cdc25b/Cdc6/Cdk1/Cdkn1a/Cdkn2a/Celf1/Cenpe/Chmp3/Cit/Cited2/Crebbp/Crlf3/Cul3/Ddx11/Ddx3x/Dusp3/Dync1h1/Dync1li1/Dyrk3/E2f8/Egfr/Eif4e/Eif4g1/Fen1/Fgf10/Fgfr2/Fnta/Foxa1/Gata4/Hes1/Hnrnpu/Id2/Igf1r/Insm1/Kcna5/Kif20b/Kif23/Lef1/Lfng/Lrp6/Macroh2a1/Mad2l1/Map10/Mapre3/Mdm2/Mdm4/Mecp2/Meis2/Met/…	109
BP	GO:0072175	epithelial tube formation	59/4604	168/23355	2.03317087324025e-06	5.04873456725939e-05	3.36633014955708e-05	Abl2/Arid1a/Bmp7/Brd2/Casp3/Cc2d2a/Celsr1/Cited2/Ctnnb1/Dlc1/Dvl2/Enah/Fgf10/Fgfr2/Fzd1/Fzd3/Gatad2a/Hectd1/Ift57/Ipmk/Irx1/Irx3/Kdm2b/Kif20b/Lhx2/Lmo4/Lrp6/Luzp1/Map3k7/Mib1/Mthfr/Nckap1/Opa1/Osr1/Pax3/Pax8/Pfn1/Plxnb2/Prickle1/Ptch1/Ptk7/Rarg/Ret/Rock2/Rps7/Sall1/Scrib/Shroom3/Ski/Sox11/Sox4/Sox9/Specc1l/Stk4/Tead2/Tgif1/Trim71/Vangl2/Vegfa	59
BP	GO:0098930	axonal transport	29/4604	63/23355	2.03523022224493e-06	5.04873456725939e-05	3.36633014955708e-05	Actr10/Agtpbp1/Ap3b2/Ap3d1/Ap3m2/Ap3s2/Arl8b/Bloc1s1/Bsn/Cnih2/Dlg2/Dst/Dync1h1/Fbxw11/Fez1/Kif1a/Kif5b/Kif5c/Map1a/Map2/Mapk8ip3/Mecp2/Ndel1/Nefl/Rab21/Rab27b/Spast/Tmem108/Trak1	29
BP	GO:1903828	negative regulation of cellular protein localization	45/4604	117/23355	2.03940613881025e-06	5.04873456725939e-05	3.36633014955708e-05	Actn2/Angpt1/Ap2m1/App/Arf6/Bag3/Bag4/Cd36/Cdk5/Commd1/Derl3/Dmtn/Fbxo4/Gdi1/Gpm6b/Hsph1/Ilrun/Inpp5e/Inpp5k/Itgb1bp1/Leprotl1/Lypla1/Lztfl1/Macroh2a1/Map1a/Mapt/Mdfic/Mrap/Nin/Ogt/Os9/Park7/Picalm/Pkdcc/Ppp2ca/Rhoq/Ripor2/Rock2/Sapcd2/Siah3/Snx33/Terf1/Tmbim1/Ubxn2b/Yod1	45
BP	GO:0021987	cerebral cortex development	43/4604	110/23355	2.06592100076723e-06	5.09431813836249e-05	3.39672377546166e-05	Afdn/Ascl1/Bax/Bbs2/Bhlhe22/Ccdc85c/Cdh2/Cdk5/Celf1/Ctnnb1/Cul5/Dab1/Dcx/Dicer1/Disc1/Dixdc1/Dmrta2/Efhc1/Egfr/Fat4/Fbxo45/Hnrnpk/Lhx2/Lrp6/Mcph1/Mdk/Ndel1/Nr2f1/Pou3f2/Psen1/Ptprs/Rac1/Rnf7/Robo1/Rtn4/Srgap2/Sun2/Syne2/Tacc1/Tacc2/Trappc9/Zbtb18/Zmiz1	43
BP	GO:0070571	negative regulation of neuron projection regeneration	13/4604	18/23355	2.09878681339082e-06	5.14937596788379e-05	3.43343452525799e-05	Epha4/Inpp5f/Kremen1/Map4k4/Neo1/Pten/Ptprs/Rtn4/Rtn4r/Rtn4rl1/Thy1/Tnr/Xylt1	13
BP	GO:0001838	embryonic epithelial tube formation	56/4604	157/23355	2.10462726422731e-06	5.14937596788379e-05	3.43343452525799e-05	Abl2/Arid1a/Bmp7/Brd2/Casp3/Cc2d2a/Celsr1/Cited2/Ctnnb1/Dlc1/Dvl2/Enah/Fzd1/Fzd3/Gatad2a/Hectd1/Ift57/Ipmk/Irx1/Irx3/Kdm2b/Kif20b/Lhx2/Lmo4/Lrp6/Luzp1/Map3k7/Mib1/Mthfr/Nckap1/Opa1/Osr1/Pax3/Pax8/Pfn1/Plxnb2/Prickle1/Ptch1/Ptk7/Rarg/Ret/Rock2/Rps7/Sall1/Scrib/Shroom3/Ski/Sox11/Sox4/Sox9/Specc1l/Stk4/Tead2/Tgif1/Trim71/Vangl2	56
BP	GO:0072073	kidney epithelium development	53/4604	146/23355	2.12791627415993e-06	5.18617733795258e-05	3.45797246837169e-05	Aqp11/Basp1/Bmp2/Bmp7/Bmper/Cer1/Ctnnb1/Dlg1/Dll1/Efnb2/Epha4/Epha7/Eya1/Fat4/Fgfr2/Foxd1/Gdf11/Gzf1/Hes1/Hoxb7/Irx1/Irx3/Jag1/Kif26b/Lama5/Lgr4/Maged1/Mef2c/Mtss1/Myo1e/Notch1/Notch2/Osr1/Pax8/Pbx1/Ptch1/Rarb/Ret/Robo2/Sall1/Sim1/Six2/Smad3/Smad5/Smad6/Smad7/Sox9/Spry1/Tshz3/Vcan/Vegfa/Wnt1/Wwtr1	53
BP	GO:0071375	cellular response to peptide hormone stimulus	82/4604	257/23355	2.22889779513305e-06	5.41131634586743e-05	3.60808775371467e-05	Actn2/Adipor1/Agtrap/Ahcyl1/Akt1/Akt3/Atp2b1/Bcar1/Bcar3/Bglap/Bglap2/C1qtnf9/Camk2a/Ccnd3/Cpeb2/Ctnnb1/Cyp11a1/Eif4ebp2/Enpp1/Gdf15/Gkap1/Gnai2/Gpam/Grb10/Grb14/Grk2/Hdac9/Hnrnpk/Igf1r/Inpp5k/Inppl1/Insig2/Irf1/Irs2/Kank1/Lmbrd1/Lpin1/Lpin2/Mbd5/Myo5a/Ncoa5/Ndel1/Nr1h4/Nr4a1/Ogt/Opa1/Osbpl8/Parp1/Pik3r1/Pip4k2a/Pip4k2b/Pip4k2c/Prkca/Prkcb/Prkcq/Prkcz/Pten/Ptk2/Ptpn1/Ptprf/Rab13/Rab8b/Rhoq/Rock2/…	82
BP	GO:0010613	positive regulation of cardiac muscle hypertrophy	21/4604	39/23355	2.25590687547662e-06	5.45582401269115e-05	3.63776400203376e-05	Adk/Adra1a/Akap6/Becn1/Camk2d/Ece1/Fdps/Mef2a/Mef2c/Mtor/Mtpn/Nr3c1/Parp1/Parp2/Pde5a/Pin1/Prkca/Ptk2/Rock2/Slc25a4/Twf1	21
BP	GO:0030282	bone mineralization	46/4604	121/23355	2.30025269165029e-06	5.54175820884944e-05	3.69506209753705e-05	Acvr2a/Acvr2b/Ano6/Atp2b1/Axin2/Bcor/Bglap/Bglap2/Bmp2/Bmp2k/Bmp7/Bmpr1a/Bmpr1b/Bmpr2/Cer1/Dlk1/Enpp1/Ercc2/Fam20c/Fbn2/Fgfr2/Fgfr3/Gpm6b/Klf10/Lgr4/Matn1/Mef2c/Mia3/Mtss1/Osr1/Pkdcc/Pth1r/Ptk2b/Ptn/Rflna/Rspo2/S1pr1/Sbds/Slc24a3/Slc8a1/Smad3/Snx10/Sox9/Tmem119/Tmem38b/Wnt11	46
BP	GO:0030516	regulation of axon extension	44/4604	114/23355	2.362056320072e-06	5.6689351681728e-05	3.77985951098706e-05	Bmpr2/Cdk5/Clasp2/Cttn/Dbn1/Dbnl/Dip2b/Disc1/Dpysl2/Draxin/Dscam/Fxn/Gdi1/Islr2/L1cam/Lrp1/Map1b/Map2/Map3k13/Mapt/Mgll/Ndel1/Nkx6-1/Nrg1/Olfm1/Ptprs/Rab11a/Rab21/Rtn4/Rtn4r/Rufy3/Sema3a/Sema3d/Sema3f/Sema4b/Sema5a/Sema6a/Sema6d/Slit1/Tnr/Trpv2/Ttl/Vegfa/Zfyve27	44
BP	GO:0060428	lung epithelium development	25/4604	51/23355	2.45771630777582e-06	5.8760913092374e-05	3.91798441219575e-05	Adamtsl2/Ascl1/Cdc42/Creb1/Eya1/Fgf10/Fgfr2/Fgfr3/Fgfr4/Fndc3b/Foxa1/Foxa2/Foxp1/Foxp4/Insc/Klf2/Ncor2/Ppp3r1/Rbpj/Rcn3/Sox9/Thra/Thrb/Tmem38b/Wnt2	25
BP	GO:0003012	muscle system process	120/4604	412/23355	2.48716325289214e-06	5.92397065688856e-05	3.94990878639131e-05	Abat/Actn2/Adk/Adra1a/Adra2b/Akap6/Ank2/Ankrd39/Atp1a1/Atp1a3/Atp1b1/Atp2a2/Atp2b1/Atp2b4/Bbs2/Becn1/Cacna1c/Cacna1h/Cacna2d1/Calcrl/Camk2d/Camta2/Casq2/Chga/Chrna1/Chrnb1/Chrnb2/Chrnb4/Ctdp1/Cttn/Cxcr4/Dbn1/Dlg1/Dmd/Dock4/Dock5/Ece1/Ednra/Ednrb/Fdps/Flna/Foxp1/Gata4/Glra1/Grcc10/Grip2/Grk2/Hcn4/Igfbp5/Inpp5f/Jup/Kcna5/Kcnd3/Kcnh2/Kcnj2/Kcnj5/Kit/Lmna/Lmod1/Lmod3/Mef2a/Mef2c/Met/Mtor/Mtpn/Myh14/M…	120
BP	GO:0016236	macroautophagy	69/4604	207/23355	2.52777455600629e-06	5.997979776667e-05	3.99925563319685e-05	Ambra1/Atg12/Atg2a/Atg5/Atg9b/Bag3/Becn1/Bnip3/C9orf72/Cdc37/Chmp4b/Ddrgk1/Epm2a/Fez1/Gabarapl2/Gnai3/Gpsm1/Hdac10/Hmox1/Huwe1/Ikbkg/Ilrun/Irgm2/Lgals8/Lzts1/Map1lc3b/Map3k7/Mfn2/Mtor/Pacs2/Pik3c2b/Pik3c3/Pip4k2a/Pip4k2b/Pip4k2c/Prkn/Psen1/Qsox1/Rab33b/Rab3gap1/Rab3gap2/Rab7/Ralb/Rnf41/Rubcn/Rubcnl/Scfd1/Sesn1/Sesn2/Stbd1/Tecpr1/Tigar/Tmem39a/Tomm7/Trappc8/Ubqln1/Ubqln2/Ubxn2a/Ubxn2b/Ulk1/Vdac1/V…	69
BP	GO:0009880	embryonic pattern specification	31/4604	70/23355	2.54540795232508e-06	6.01711473842862e-05	4.01201419632402e-05	Bmp7/Ctnnb1/Disp1/Dll1/Efnb1/Fgf10/Fgfr2/Foxa2/Fzd5/Lrp6/Meis1/Meis2/Nckap1/Neurog1/Nrarp/Nrp2/Otx2/Peg12/Pgap1/Ptch1/Satb2/Sema3a/Sema3f/Sim2/Smad3/Smad6/Tcf7l1/Tifab/Wnt1/Wnt7a/Zbtb16	31
BP	GO:0045665	negative regulation of neuron differentiation	37/4604	90/23355	2.57163190941391e-06	6.05633762037254e-05	4.03816672390917e-05	Apbb1/App/Ascl1/Bmp7/Casz1/Cdk5rap2/Cit/Cntn2/Disp3/Dixdc1/Dll1/Dlx1/Eif4e/Fezf2/Foxa2/Gdf11/Hes1/Hmg20a/Id2/Irx3/Isl1/Isl2/Itgb1/Jag1/Meis1/Mib1/Nepro/Notch1/Olig2/Pbx1/Phox2b/Prpf19/Ptbp1/Rtn4/Slc6a4/Sox9/Zhx2	37
BP	GO:0048705	skeletal system morphogenesis	81/4604	254/23355	2.6208779215255e-06	6.14928372035536e-05	4.10014012625141e-05	Acvr2b/Axin2/Bmp7/Bmpr1b/Cer1/Chst11/Cited2/Col1a1/Ctnnb1/Cyp26b1/Dhrs3/Dlg1/Ext2/Eya1/Fbn2/Fgf18/Fgfr2/Fgfr3/Foxn3/Frem1/Gas1/Gnas/Gsc/Has2/Hhip/Hoxa4/Hoxb3/Hoxb4/Hoxb5/Hoxb7/Hoxc4/Inppl1/Insig2/Lrp6/Matn1/Mdfi/Mef2c/Mef2d/Mmp16/Msx1/Neurog1/Nipbl/Osr1/Pdgfra/Pkd1/Plekha1/Psen1/Rab33b/Rarb/Rarg/Rdh10/Rflna/Ror2/Satb2/Schip1/Serpinh1/Sgpl1/Shox2/Six2/Ski/Slc39a1/Smad3/Sox11/Sox5/Sox6/Sox9/Sp5/Stc…	81
BP	GO:0051271	negative regulation of cellular component movement	94/4604	306/23355	2.67103294876406e-06	6.24366363636744e-05	4.16306954996175e-05	Abhd6/Abr/Actn1/Actn4/Acvr1c/Adarb1/Adipor1/Afdn/Akt1/Angpt2/Arap3/Arid2/Atp2b4/Bmpr1a/Ccl25/Ccl28/Cd63/Cd9/Cited2/Clasp2/Cldn3/Cnih2/Cyp1b1/Dach1/Dbn1/Dlc1/Dll4/Dnai3/Dpysl3/Dusp3/Frmd5/Gna13/Idh2/Igfbp3/Igfbp5/Itgb1bp1/Jag1/Jup/Kank1/Limch1/Lrp1/Mcc/Mctp1/Mecp2/Mef2c/Mia3/Mitf/Nav3/Ndrg4/Nfe2l2/Nos1/Notch1/Nr2f2/Nrg1/Olfm1/Osbpl8/Padi2/Patz1/Pfn2/Phldb2/Pin1/Podn/Ppard/Ppargc1a/Prkg1/Pten/Ptk2/…	94
BP	GO:0010660	regulation of muscle cell apoptotic process	39/4604	97/23355	2.69397880532527e-06	6.25960242313079e-05	4.17369700872672e-05	Adcyap1/Ambra1/Arrb1/Bag3/Bnip3/Camk2a/Camk2d/Capn2/Cdkn2a/Dicer1/Dnmt1/Gata4/Grk2/Hmgcr/Hmox1/Hspa8/Igf1r/Igfbp3/Il12b/Lifr/Lrp6/Map3k5/Mdk/Mff/Mfn2/Naca/Nfe2l2/Npm1/Pax8/Pik3r1/Pten/Ptk2b/Rbpj/Rgl2/Sirt4/Slc25a4/Stk4/Tigar/Zc3h12a	39
BP	GO:0033500	carbohydrate homeostasis	86/4604	274/23355	2.69776122243709e-06	6.25960242313079e-05	4.17369700872672e-05	Adipor1/Akt1/Alms1/Arrb1/Bace2/Bglap2/Brsk2/C2cd2l/Cacna1a/Cacna1c/Cacna1e/Camk2n1/Cartpt/Cd36/Cdkn2a/Cebpa/Cnr1/Cyb5r4/Efna5/Epha5/Fabp5/Fgfr4/Foxa1/Foxa2/Foxk1/Foxk2/Gpr39/Gprc5b/Gpx1/Grk2/Hk3/Hmgcr/Igf1r/Igfbp5/Inpp5k/Jagn1/Kif5b/Klf7/Lrp1/Map4k4/Mbd5/Met/Mir130a/Mtnr1b/Myt1/Ncoa5/Ncor2/Neurod1/Ngfr/Nr1d1/Nr1h4/Nrxn1/Ogt/Oxct1/Park7/Pik3ca/Pik3r1/Pla2g6/Pomc/Ppard/Ppp2ca/Prcp/Prkn/Ptch1/Ptprn2…	86
BP	GO:0035249	synaptic transmission, glutamatergic	43/4604	111/23355	2.73354551999702e-06	6.31931405505193e-05	4.21351076089324e-05	Adcyap1/Aph1b/Cacna1a/Cdh2/Cdk5/Cnih2/Cnih3/Cnr1/Dgkz/Disc1/Dkk1/Egfr/Gria2/Gria4/Grik1/Grik3/Grik4/Grin2d/Grm2/Grm4/Grm7/Kalrn/Kmo/Mef2c/Ngfr/Npy2r/Nrxn1/Oxtr/Pla2g6/Prkn/Psen1/Ptk2b/Rab3gap1/Ror2/Shank2/Slc17a6/Slc17a7/Stxbp1/Syt1/Tnr/Tshz3/Unc13b/Unc13c	43
BP	GO:2000058	regulation of ubiquitin-dependent protein catabolic process	57/4604	162/23355	2.80797775357291e-06	6.46760590273496e-05	4.31238688740346e-05	Agtpbp1/Akt1/Arih1/Bag5/Bbs7/Cbfa2t3/Cdkn2a/Chfr/Commd1/Cop1/Csnk1e/Dda1/Ddrgk1/Disc1/Eif3h/Fbxw7/Fbxw8/Fhit/Hipk2/Hspa1b/Laptm5/Map1a/Mdm2/Ogt/Park7/Plk3/Prickle1/Prkn/Psen1/Pten/Ptk2/Ptk2b/Rnf139/Rnf144b/Rnf19a/Rnf19b/Rpl11/Rps7/Rybp/Sdcbp/Senp1/Smad7/Smarcc1/Socs4/Taf1/Taf9/Tlk2/Trib2/Trib3/Trim39/Ubqln1/Ubqln2/Ubxn1/Wnt1/Zer1/Zfand2a/Zyg11b	57
BP	GO:1901988	negative regulation of cell cycle phase transition	58/4604	166/23355	2.97351432191743e-06	6.82388980153899e-05	4.54994527245376e-05	Aurkb/Aven/Babam1/Babam2/Brcc3/Bub3/Casp2/Ccng1/Cdc6/Cdk1/Cdk5rap2/Cdk5rap3/Cdkn1a/Cenpe/Chfr/Chmp4c/Clspn/D7Ertd443e/Dact1/Dgkz/Dlg1/Dync1li1/Fbxo31/Gas1/Gigyf2/Hus1/Jade1/Lcmt1/Macroh2a1/Mad1l1/Mad2l1/Mdm2/Mrnip/Myo16/Nae1/Plk3/Pten/Rad21/Rbl1/Rbl2/Rbm38/Rgcc/Rps27l/Sox4/Spdl1/Syf2/Taok1/Taok3/Tex14/Ticrr/Topbp1/Tpra1/Trim39/Ttk/Usp44/Usp47/Zfp36l1/Zfp655	58
BP	GO:0006281	DNA repair	138/4604	489/23355	3.01446243349003e-06	6.89270537519466e-05	4.59582923352758e-05	4930447C04Rik/Actr2/Actr5/Adprs/Alkbh3/Ap5z1/Apbb1/Arid2/Ascc3/Atrip/Atrx/Axin2/Babam1/Babam2/Bach1/Bod1l/Brcc3/Cbx8/Cdk7/Cebpg/Cenps/Cenpx/Cep164/Chd1l/Chrna4/Clspn/Commd1/Cyren/Ddx11/Dek/Dot1l/Eepd1/Egfr/Epc2/Ercc2/Ercc3/Ercc4/Ercc6/Esco2/Etaa1/Exo5/Eya1/Eya2/Eya3/Eya4/Fanca/Fancc/Fen1/Fgf10/Fignl1/Fmn2/Fto/Gins2/Gtf2h4/Gtf2h5/Hdac10/Hdac9/Hinfp/Hus1/Huwe1/Ino80c/Kash5/Kdm1a/Kdm4d/Lig4/Mcm2/Mcm…	138
BP	GO:0071695	anatomical structure maturation	87/4604	279/23355	3.17754095797912e-06	7.2392672260046e-05	4.82690527674708e-05	Abl2/Akap5/Akt1/Ank3/Ankrd17/Ano6/App/Ascl1/Bcl11a/Bfsp1/Bmp2/C1ql1/Cabyr/Cacna1a/Cdc25b/Cdkn1c/Cebpa/Cntn2/Cntnap2/Ctnnb1/Ddit3/Dleu2/Dlg2/Ednrb/Epas1/Epha8/Epo/Ercc2/Esr2/Fam20c/Fat4/Fgfr3/Foxa1/Fzd5/Gal/Gdf11/Gnaq/Grb14/Grip2/Hes1/Id2/Klf1/Klf2/Lgi4/Map3k13/Mbtps2/Mecp2/Mir212/Mreg/Mtor/Myo5a/Neurog2/Nfasc/Nom1/Notch1/Nrcam/Nrxn1/Opa1/Pebp1/Pmp22/Pou2f2/Ppard/Psen1/Ptbp3/Pth1r/Ptk2b/Rac1/Rbpj/…	87
BP	GO:0021515	cell differentiation in spinal cord	28/4604	61/23355	3.25867521079834e-06	7.38180178017314e-05	4.92194262930722e-05	Ascl1/Cacna1a/Cln8/Dicer1/Dll4/Draxin/Foxn4/Gigyf2/Isl1/Isl2/Lhx3/Lhx4/Lmo4/Mir17/Mnx1/Nfe2l1/Olig2/Olig3/Pax3/Pax7/Phox2a/Ptch1/Sox1/Sox13/Sox4/Sox6/Tbx20/Wnt1	28
BP	GO:0060479	lung cell differentiation	19/4604	34/23355	3.28273800751399e-06	7.38180178017314e-05	4.92194262930722e-05	Ascl1/Creb1/Ctnnb1/Eya1/Fgf10/Fndc3b/Foxa1/Foxa2/Foxp1/Foxp4/Insc/Klf2/Ncor2/Ppp3r1/Rbpj/Sox9/Thra/Thrb/Tmem38b	19
BP	GO:0051054	positive regulation of DNA metabolic process	72/4604	220/23355	3.28352987903775e-06	7.38180178017314e-05	4.92194262930722e-05	Actr2/Akt1/Apbb1/Arid2/Atrx/Aurkb/Babam1/Babam2/Bax/Brcc3/Camk2d/Cbx8/Cct4/Cebpg/Ctnnb1/Cyp1b1/Ddx11/Dkc1/Egfr/Ercc2/Ercc6/Exosc3/Eya1/Eya2/Eya3/Eya4/Fbxo4/Fgf10/Fgfr4/Fmn2/Hdac10/Igf1r/Igfbp3/Kdm4d/Mapkapk5/Mecp2/Mgmt/Mrnip/Nek7/Npm1/Npm2/Parp1/Pfn1/Pnkp/Polg2/Pot1a/Ppargc1a/Prkcg/Prkcq/Ptges3/Ptk2b/Rad51/Rfc5/Rnf8/Rps3/Shld1/Slx4/Smchd1/Spidr/Spire1/Src/Terc/Tfrc/Tigar/Tmem161a/Tnks/Top2b/Usp9x…	72
BP	GO:0000075	cell cycle checkpoint	60/4604	174/23355	3.29384313277579e-06	7.38180178017314e-05	4.92194262930722e-05	Atrip/Aurkb/Babam1/Babam2/Brcc3/Bub3/Casp2/Ccng1/Cdc6/Cdk1/Cdk5rap2/Cdk5rap3/Cdkn1a/Cenpe/Chfr/Chmp4c/Clspn/D7Ertd443e/Dgkz/Dot1l/Dync1li1/E2f1/Ercc6/Etaa1/Fbxo31/Fbxo4/Gigyf2/Hinfp/Hus1/Lcmt1/Mad1l1/Mad2l1/Mdm2/Mrnip/Nae1/Nek11/Pea15a/Plk3/Prpf19/Rad9a/Rad9b/Rbm38/Rnaseh2b/Rpl24/Rps27l/Rps6/Sox4/Spdl1/Stk33/Syf2/Taok1/Taok3/Tex14/Thoc1/Ticrr/Topbp1/Trim39/Trrap/Ttk/Usp44	60
BP	GO:0003151	outflow tract morphogenesis	35/4604	84/23355	3.29880136804811e-06	7.38180178017314e-05	4.92194262930722e-05	Bmp7/Bmpr1a/Bmpr2/Cited2/Ctnnb1/Dhrs3/Dicer1/Dvl2/Eya1/Fgfr2/Fzd1/Gata4/Hes1/Isl1/Jag1/Lrp6/Mef2c/Nedd4/Nipbl/Notch1/Npy2r/Nrp2/Pitx2/Rarb/Rbpj/Robo1/Robo2/Smad6/Sox11/Tbx20/Tgfbr3/Vangl2/Vegfa/Wnt11/Zfpm2	35
BP	GO:0007179	transforming growth factor beta receptor signaling pathway	61/4604	178/23355	3.44735787493266e-06	7.68687458070091e-05	5.12535513843105e-05	Acvr1c/Adamtsl2/Bambi/Bmp2/Bmpr1b/Chst11/Cited2/Creb1/Crebbp/Dcp1a/Fam89b/Fbn2/Fermt2/Fos/Fut8/Hipk2/Il17rd/Ing2/Itgb5/Itgb6/Itgb8/Lemd3/Ltbp4/Map3k7/Onecut1/Onecut2/Parp1/Peg10/Pin1/Pmepa1/Ppm1a/Ptk2/Ptprk/Rasl11b/Sdcbp/Ski/Skil/Slc2a10/Smad3/Smad5/Smad6/Smad7/Smurf2/Snw1/Spred2/Spry1/Src/Tgfb1i1/Tgfb3/Tgfbr1/Tgfbr3/Trim33/Tsku/Usp9x/Vasn/Wfikkn1/Wnt1/Xbp1/Zfp451/Zfyve9/Zmiz1	61
BP	GO:0003170	heart valve development	27/4604	58/23355	3.4819438899536e-06	7.7093180211367e-05	5.14031968631771e-05	Bmp2/Bmpr1a/Bmpr2/Gata4/Hectd1/Jag1/Matr3/Mdm2/Mdm4/Mef2c/Mtor/Nfatc1/Notch1/Notch2/Pde2a/Pitx2/Rbpj/Robo1/Robo2/Shox2/Slit3/Smad6/Sox4/Sox9/Tbx20/Zbtb14/Zfpm2	27
BP	GO:0045778	positive regulation of ossification	27/4604	58/23355	3.4819438899536e-06	7.7093180211367e-05	5.14031968631771e-05	Acvr2a/Acvr2b/Ano6/Atp2b1/Bmp2/Bmp7/Bmpr1a/Bmpr1b/Bmpr2/Cnmd/Fam20c/Fbn2/Fgfr3/Gpm6b/Lrp6/Mef2c/Mia3/Nipbl/Osr1/Pkdcc/Ptn/Slc8a1/Smad3/Sox11/Thrb/Tmem119/Zbtb16	27
BP	GO:0061458	reproductive system development	136/4604	482/23355	3.57980219773584e-06	7.89817411205718e-05	5.26624271600438e-05	Acvr2a/Adam4/Adcyap1/Ahr/Akt1/Angpt1/Arid1a/Arnt/Arrb1/Asb1/Atrx/Bax/Bmp7/Bmpr1b/Bmpr2/Ccdc182/Cdkn1c/Cebpa/Chd7/Cited2/Ctnnb1/Cul7/Dicer1/Dlg1/Dnajb6/Dnajc19/E2f8/Egfr/Egln1/Eif2s2/Epas1/Erf/Esr1/Esr2/Esrrb/Fanca/Fbxw8/Fgf10/Fgfr2/Flna/Fndc3a/Foxa1/Foxd3/Fzd5/Gas2/Gata4/Gjb5/Grk2/Hectd1/Hes1/Hnrnpk/Hs6st1/Igf1r/Il11ra1/Immp2l/Ing2/Itgav/Junb/Kif18a/Kit/Kitl/Krt19/Krt8/Lef1/Lfng/Lgr4/Lhx3/Lhx4/Lh…	136
BP	GO:0015844	monoamine transport	41/4604	105/23355	3.6511172530813e-06	8.02735149908223e-05	5.35237394884903e-05	Abat/Cadps/Cartpt/Chga/Chrna4/Chrna7/Chrnb2/Cnr1/Fcgr3/Gabbr1/Gpm6b/Grk2/Grm2/Htr1a/Nat8l/Nos1/Npy2r/Oxtr/Park7/Plcd1/Prkcb/Prkn/Ptgs1/Rab3a/Rtn4/Sdhd/Slc18a1/Slc18a2/Slc29a4/Slc6a4/Syk/Syt1/Syt11/Syt13/Syt15/Syt17/Syt2/Syt5/Syt6/Syt7/Xbp1	41
BP	GO:0030512	negative regulation of transforming growth factor beta receptor signaling pathway	31/4604	71/23355	3.66876602507823e-06	8.03804904727941e-05	5.35950672212968e-05	Adamtsl2/Bambi/Chst11/Fam89b/Fbn2/Il17rd/Lemd3/Onecut1/Onecut2/Peg10/Pin1/Pmepa1/Ppm1a/Rasl11b/Ski/Skil/Slc2a10/Smad6/Smad7/Smurf2/Spred2/Spry1/Tgfb1i1/Tgfb3/Tgfbr3/Tsku/Vasn/Wfikkn1/Wnt1/Xbp1/Zfp451	31
BP	GO:0098742	cell-cell adhesion via plasma-membrane adhesion molecules	69/4604	209/23355	3.69785496489643e-06	8.07365000669054e-05	5.38324427090003e-05	Adgrl3/Ajuba/Alcam/Amigo1/Arvcf/Atp2c1/Bmp2/Cadm1/Cdh10/Cdh11/Cdh12/Cdh13/Cdh2/Cdh20/Cdh22/Cdh24/Cdh6/Cdhr3/Celsr1/Celsr2/Celsr3/Cldn3/Cntn6/Dab1/Dscam/Efna5/Emb/Epha3/Fat4/Flrt3/Igsf21/Igsf9b/Kifap3/Kirrel3/L1cam/Lgals1/Lgals9/Lrrc4b/Mbp/Mmp24/Mpz/Nectin1/Nectin2/Nectin3/Nptn/Nrcam/Nrxn1/Ntng2/Palld/Pcdh1/Pcdh18/Pcdh20/Pcdh8/Plxnb2/Prtg/Ptpn23/Ptprf/Ptprm/Ptprs/Ret/Robo1/Robo2/Sdk1/Sdk2/Sparcl1/…	69
BP	GO:0021535	cell migration in hindbrain	14/4604	21/23355	3.72210340042356e-06	8.09847272728835e-05	5.3997952445409e-05	Ctnna2/Cul5/Dab1/Flna/Itgb1/Lef1/Lrp6/Nhlh2/Phox2b/Plxna2/Rbfox2/Rere/Rnf7/Ulk1	14
BP	GO:0035264	multicellular organism growth	71/4604	217/23355	3.86592934213182e-06	8.34152234923467e-05	5.56185273821509e-05	Abl2/Adarb1/Afg3l2/Alms1/Apba1/Apba2/App/Atrx/Bbs2/Cdkn1c/Celf1/Chd7/Creb1/Csf1/Ctc1/Dicer1/Dlg1/Dlk1/Ercc2/Ercc6/Ezr/Fendrr/Fkbp8/Fto/Fxn/Gdf15/Gigyf2/Gnas/Gpam/Gpd2/H19/H3f3a/Heg1/Helt/Klf2/Mbd5/Meg3/Mtor/Ncoa3/Ncor1/Ndufs6/Nipbl/Notch2/Pik3ca/Pkdcc/Plekha1/Pmp22/Pou3f2/Ppib/Ptch1/Rarb/Rarg/Rc3h2/Sgip1/Sgpl1/Slc12a5/Slc1a2/Slc25a25/Sos1/Sp2/Spr/Sptbn2/Stat5b/Taf10/Tbl1xr1/Ttc8/Wdr11/Wwtr1/Xrcc2…	71
BP	GO:0014742	positive regulation of muscle hypertrophy	21/4604	40/23355	3.86725287037852e-06	8.34152234923467e-05	5.56185273821509e-05	Adk/Adra1a/Akap6/Becn1/Camk2d/Ece1/Fdps/Mef2a/Mef2c/Mtor/Mtpn/Nr3c1/Parp1/Parp2/Pde5a/Pin1/Prkca/Ptk2/Rock2/Slc25a4/Twf1	21
BP	GO:0001952	regulation of cell-matrix adhesion	46/4604	123/23355	3.87360770670567e-06	8.34152234923467e-05	5.56185273821509e-05	Acer2/Ajap1/Camsap3/Ccl25/Ccl28/Cd36/Cdh13/Cdkn2a/Clasp2/Csf1/Ddr1/Disc1/Dlc1/Dmd/Dmtn/Dusp3/Efna5/Epha3/Fermt2/Gpm6b/Itgb1bp1/Jag1/Jup/Limch1/Lrp1/Map4k4/Onecut1/Onecut2/Pcsk5/Peak1/Phldb2/Pik3r1/Plekha2/Plet1/Prkcz/Pten/Ptk2/Ptk2b/Rac1/Rcc2/Skap1/Smad3/Src/Thy1/Utrn/Vegfa	46
BP	GO:2001020	regulation of response to DNA damage stimulus	72/4604	221/23355	3.94073611944943e-06	8.45711560378772e-05	5.63892651832839e-05	Ackr3/Actr2/Ankle1/Apbb1/Arid2/Axin2/Babam1/Babam2/Brcc3/Cbx8/Cdkn2a/Cebpg/Cyren/Ddx11/Dek/Dyrk3/Egfr/Ercc4/Ercc6/Etaa1/Eya1/Eya2/Eya3/Eya4/Fbxo4/Fgf10/Fignl1/Fmn2/Hdac10/Hnrnpk/Kdm1a/Kdm4d/Mapt/Mcl1/Mdm2/Mgmt/Mrnip/Nek4/Npm1/Nsmce1/Otub1/Parp1/Pcbp4/Pias4/Pnkp/Pot1a/Ppp4r2/Prkcg/Pttg1ip/Rad51/Rad52/Rad9a/Rnaseh2b/Rnf8/Rps3/Shld1/Skil/Smchd1/Smyd2/Spidr/Spire1/Spred2/Thoc1/Tigar/Tmem161a/Top2b/Tr…	72
BP	GO:0006397	mRNA processing	132/4604	466/23355	3.98025456953676e-06	8.4905697405553e-05	5.661232636372e-05	Aar2/Adar/Adarb1/Adarb2/Ahcyl1/Akap8l/App/Aqr/Aurkaip1/Brdt/Cdk13/Celf1/Celf2/Celf3/Celf4/Celf5/Cirbp/Clasrp/Clp1/Cmtr1/Cnot6l/Cpeb3/Cpsf1/Cpsf4/Cpsf6/Csdc2/Cwc22/Cwc25/Dcps/Ddx20/Ddx41/Ddx47/Dhx15/Dhx16/Dhx8/Elavl4/Ess2/Gemin2/Gemin5/Gemin8/Habp4/Hmx2/Hnrnpf/Hnrnpk/Hnrnpu/Hspa8/Khdrbs2/Lsm6/Lsm7/Magohb/Malat1/Mbnl2/Nova1/Nova2/Npm1/Pan3/Papolg/Pcbp4/Pde12/Plrg1/Ppie/Ppil3/Ppp1r8/Ppp4r2/Prkrip1/P…	132
BP	GO:1902850	microtubule cytoskeleton organization involved in mitosis	52/4604	145/23355	3.98976761724299e-06	8.4905697405553e-05	5.661232636372e-05	Abraxas2/Aurkb/Ccdc61/Ccsap/Cdk5rap2/Cenpa/Cenpe/Chmp4b/Chmp4c/Clasp2/Dctn2/Dctn6/Drg1/Dync1h1/Efhc1/Eml1/Eya1/Fbxw11/Fgf10/Flna/Hnrnpu/Hspa1b/Insc/Itgb1/Kif23/Kif2a/Lsm14a/Mad2l1/Map10/Map4/Map9/Mcph1/Mecp2/Mzt1/Ndel1/Nin/Nuf2/Pkd1/Prc1/Rab11a/Racgap1/Ripor2/Sapcd2/Sbds/Spast/Spdl1/Spry1/Stag2/Tacc1/Tacc2/Ubxn2b/Vps4b	52
BP	GO:2001251	negative regulation of chromosome organization	36/4604	88/23355	4.00425348382807e-06	8.4905697405553e-05	5.661232636372e-05	Atrx/Aurkb/Bub3/Cdk5rap2/Cenpe/Ctc1/Dcp2/Dync1li1/Ercc4/Exosc10/H3f3a/Hnrnpu/Lcmt1/Mad1l1/Mad2l1/Mcm2/Naa10/Parp1/Phf2/Pif1/Pot1a/Rad21/Slx4/Smg6/Spdl1/Src/Stn1/Tent4b/Terf1/Tet1/Tex14/Tinf2/Tnks/Top2a/Ttk/Usp44	36
BP	GO:0048562	embryonic organ morphogenesis	99/4604	329/23355	4.01033589844931e-06	8.4905697405553e-05	5.661232636372e-05	Abr/Arid1a/Bmp7/Celsr1/Chd7/Chst11/Cited2/Ctnnb1/Dlg1/Dll1/Dvl2/Ephb2/Eya1/Eya4/Fgf10/Fgfr2/Fzd3/Fzd5/Gas1/Gata4/Gbx2/Gnas/Gsc/Hes1/Hipk2/Hmx2/Hoxa4/Hoxb3/Hoxb4/Hoxb5/Hoxb7/Hoxc4/Id2/Ift57/Insig2/Kdm2b/Lhfpl5/Lrig1/Lrig3/Lrp6/Mafb/Mdfi/Mef2c/Mib1/Mmp16/Msx1/Myo3a/Nckap1/Neurod1/Neurog1/Nipbl/Notch1/Notch2/Osr1/Otx1/Otx2/Pax8/Pdgfra/Pdzd7/Pitx2/Psen1/Ptk7/Ptprq/Rac1/Rarb/Rarg/Rbpj/Rdh10/Ripor2/Ror…	99
BP	GO:0050768	negative regulation of neurogenesis	56/4604	160/23355	4.11105339047369e-06	8.674598563523e-05	5.7839370025633e-05	Adcyap1/Bcl11a/Bmp7/Bmpr1a/Cdk5/Cit/Ctnnb1/Dab1/Dicer1/Dip2b/Dll3/Dlx1/Draxin/Epha7/Ephb2/Fgfr3/Gdi1/Hes1/Id2/Idh2/Kdm1a/Lhx2/Lingo1/Map2/Mbd1/Mecp2/Nkx6-1/Nkx6-2/Notch1/Nr1d1/Prtg/Psen1/Pten/Ptk2/Ptn/Ptprs/Rapgef2/Rnf10/Rtn4/Rtn4r/Rufy3/Sema3a/Sema3d/Sema3f/Sema4b/Sema5a/Sema6a/Sema6d/Ski/Slit1/Sox11/Thy1/Tnr/Ulk1/Ulk2/Wnt7a	56
BP	GO:1903792	negative regulation of anion transport	79/4604	249/23355	4.29382894462619e-06	9.02996535244463e-05	6.02088388890903e-05	Abat/Abcg8/Acvr1c/Akt1/Angpt1/Bag3/Bag4/Cartpt/Cd36/Cdk5/Chga/Cnr1/Derl3/Dmtn/Enpp1/Erp29/Esr1/Fabp5/Frmd4a/Gabbr1/Gdi1/Gpm6b/Grb10/Grk2/Grm7/Hmgcr/Htr1a/Idh2/Igfbp3/Il12b/Inpp5k/Irs2/Itgav/Itgb1bp1/Jagn1/Kalrn/Kcnj11/Klf7/Lmbrd1/Lypla1/Map4k4/Mdfic/Midn/Mtnr1b/Mtor/Ndfip1/Ndfip2/Neo1/Nos1/Oaz2/Ogt/Oprm1/Os9/Park7/Pea15a/Pkdcc/Ppp2ca/Prkca/Prkcb/Prkg1/Prkn/Ptgs1/Rab11fip1/Rab11fip5/Rgs4/Rhoq/Serg…	79
BP	GO:0051961	negative regulation of nervous system development	57/4604	164/23355	4.33932441172714e-06	9.09522396698008e-05	6.0643961866348e-05	Adcyap1/Bcl11a/Bmp7/Bmpr1a/Cdk5/Cit/Ctnnb1/Dab1/Dicer1/Dip2b/Dkk1/Dll3/Dlx1/Draxin/Epha7/Ephb2/Fgfr3/Gdi1/Hes1/Id2/Idh2/Kdm1a/Lhx2/Lingo1/Map2/Mbd1/Mecp2/Nkx6-1/Nkx6-2/Notch1/Nr1d1/Prtg/Psen1/Pten/Ptk2/Ptn/Ptprs/Rapgef2/Rnf10/Rtn4/Rtn4r/Rufy3/Sema3a/Sema3d/Sema3f/Sema4b/Sema5a/Sema6a/Sema6d/Ski/Slit1/Sox11/Thy1/Tnr/Ulk1/Ulk2/Wnt7a	57
BP	GO:0042593	glucose homeostasis	85/4604	273/23355	4.37804564417843e-06	9.14589734571228e-05	6.09818352885564e-05	Adipor1/Akt1/Alms1/Arrb1/Bace2/Bglap2/Brsk2/C2cd2l/Cacna1a/Cacna1c/Cacna1e/Camk2n1/Cartpt/Cd36/Cdkn2a/Cebpa/Cnr1/Cyb5r4/Efna5/Epha5/Fabp5/Fgfr4/Foxa1/Foxa2/Foxk1/Foxk2/Gpr39/Gprc5b/Gpx1/Grk2/Hk3/Hmgcr/Igf1r/Igfbp5/Inpp5k/Jagn1/Kif5b/Klf7/Lrp1/Map4k4/Mbd5/Met/Mir130a/Mtnr1b/Myt1/Ncoa5/Ncor2/Neurod1/Ngfr/Nr1d1/Nr1h4/Nrxn1/Ogt/Oxct1/Park7/Pik3ca/Pik3r1/Pla2g6/Pomc/Ppard/Ppp2ca/Prcp/Prkn/Ptch1/Ptprn2…	85
BP	GO:0042476	odontogenesis	45/4604	120/23355	4.51538726458443e-06	9.3705462441277e-05	6.24797202530478e-05	Acvr2b/Axin2/Bax/Bcl11b/Bcor/Bmp2/Bmp7/Bmpr1a/Col1a1/Csf1/Ctnnb1/Dicer1/Dll1/Dlx1/Eda/Edar/Ednra/Fam20c/Fgf10/Fgfr2/Gas1/Hdac2/Id3/Itgb6/Jag2/Lama5/Lef1/Lhx8/Lrp6/Msx1/Myo5a/Nectin1/Nf2/Ngfr/Nkx2-3/Osr1/Pdgfra/Pitx2/Rspo2/Snx10/Src/Ssu2/Tnfsf11/Wdr72/Wnt10a	45
BP	GO:0043487	regulation of RNA stability	45/4604	120/23355	4.51538726458443e-06	9.3705462441277e-05	6.24797202530478e-05	Axin2/Carhsp1/Celf1/Cirbp/Cnot6l/Cpeb3/Csdc2/Dcp2/Dicer1/Dkc1/E2f1/Elavl4/Fto/Gigyf2/Hnrnpu/Igf2bp1/Larp4b/Lin28b/Mapkapk2/Mettl16/Mex3d/Mtor/Myef2/Noct/Npm1/Pabpc4/Pcbp4/Pde12/Ptbp1/Pum1/Rbm24/Rbm38/Rc3h2/Rock2/Samd4/Tbrg4/Tent4a/Tent4b/Tent5a/Tent5b/Trim71/Vegfa/Ythdf3/Zc3h12a/Zfp36l1	45
BP	GO:0010389	regulation of G2/M transition of mitotic cell cycle	35/4604	85/23355	4.55083036290716e-06	9.40865620574441e-05	6.27338249422124e-05	App/Aven/Camk2d/Ccng1/Cdc25b/Cdc6/Cdk1/Cdk5rap3/Cdkn1a/Cdkn2a/Chmp4c/Clspn/Ctc1/D7Ertd443e/Hus1/Mecp2/Mrnip/Mta3/Nae1/Pbx1/Prkcq/Rab11a/Rad21/Rcc2/Rnaseh2b/Smarcd3/Stox1/Syf2/Taok1/Taok3/Ticrr/Topbp1/Trim39/Usp47/Vps4b	35
BP	GO:0031644	regulation of nervous system process	63/4604	187/23355	4.56367707180669e-06	9.40865620574441e-05	6.27338249422124e-05	Abat/Afdn/App/Avpr1a/Begain/Cartpt/Celf4/Chrna4/Chrna7/Chrnb4/Cnih2/Cux2/Dbn1/Dicer1/Dlgap1/Dlgap2/Dlgap4/Ednrb/Fabp5/Fcgr4/Glra1/Grin2d/Grip2/Grk2/Homer3/Igsf9b/Lpin1/Mgll/Mir23a/Mtnr1b/Mtor/Ncam1/Ngfr/Nos1/Nptx2/Nptxr/Npy2r/Nrg1/Nrxn1/Oprm1/Pard3/Prkcz/Prkn/Pten/Ptk2b/Rgs4/Rims2/Rnf10/Rock2/Rtn4/Shank2/Shisa7/Src/Syne1/Tenm4/Tlr4/Tmem108/Tnfrsf21/Tnr/Unc13b/Wnt7a/Zfhx2/Zmynd8	63
BP	GO:0010948	negative regulation of cell cycle process	74/4604	230/23355	4.85737834193478e-06	9.98143627911303e-05	6.65529340761136e-05	Atrx/Aurkb/Aven/Babam1/Babam2/Bmp7/Brcc3/Bub3/Casp2/Ccng1/Ccp110/Cdc6/Cdk1/Cdk5rap2/Cdk5rap3/Cdkn1a/Cenpe/Chfr/Chmp4c/Clspn/D7Ertd443e/Dact1/Dgkz/Dlg1/Dync1li1/E2f8/Esr1/Fbxo31/Fgf10/Fgfr2/Fgfr3/Gas1/Gigyf2/Grb14/Hus1/Jade1/Lcmt1/Macroh2a1/Mad1l1/Mad2l1/Mdm2/Mdm4/Mrnip/Myo16/Naa10/Nae1/Nme6/Npm1/Plk3/Pten/Rad21/Rbl1/Rbl2/Rbm38/Rgcc/Rps27l/Sox4/Spdl1/Syf2/Taok1/Taok3/Tex14/Tfap4/Ticrr/Tnks/Topbp1/…	74
BP	GO:2001234	negative regulation of apoptotic signaling pathway	75/4604	234/23355	4.91551845127365e-06	0.000100680065216966	6.7130155979506e-05	Ackr3/Akt1/Bag5/Bax/Bmf/Caap1/Ctnnb1/Cttn/Ddx3x/Epo/Eya1/Eya2/Eya3/Eya4/Fgf10/Fignl1/Fxn/G2e3/Gas1/Gata4/Gclm/Ghitm/Gnai2/Gnai3/Gpx1/Grina/Hdac2/Higd1a/Hmox1/Hsph1/Ikbkg/Ing2/Itgav/Ivns1abp/Kdm1a/Lmna/Map3k7/Mcl1/Mdm2/Mdm4/Ndufa13/Ndufs3/Nfe2l2/Nme5/Noc2l/Opa1/Pam16/Park7/Parl/Pea15a/Peli3/Ppia/Ppif/Prdx2/Prkn/Psen1/Psme3/Ptpn1/Pttg1ip/Raf1/Scg2/Slc25a5/Src/Stradb/Tgfbr1/Tmbim1/Tmem161a/Tnfaip3/T…	75
BP	GO:0090092	regulation of transmembrane receptor protein serine/threonine kinase signaling pathway	79/4604	250/23355	5.07841745666864e-06	0.000103460129855619	6.89838116403725e-05	Acvr2a/Acvr2b/Adamtsl2/Bambi/Bmp2/Bmp7/Bmper/Bmpr1a/Bmpr2/Cer1/Chst11/Cited2/Crebbp/Dkk1/Dlx1/Elapor2/Fam89b/Fbn2/Fgf10/Fkbp8/Foxd1/Fzd1/Gata4/Gdf11/Gdf15/Grem2/Hes1/Hipk2/Il17rd/Ing2/Lemd2/Lemd3/Lgals9/Msx1/Neo1/Notch1/Notch2/Onecut1/Onecut2/Parp1/Peg10/Pin1/Pmepa1/Ppm1a/Rasl11b/Rbpj/Rbpms/Sdcbp/Ski/Skil/Skor1/Slc2a10/Smad3/Smad6/Smad7/Smurf2/Snw1/Sost/Sox11/Spred2/Spry1/Synj2bp/Tbx20/Tgfb1i1/Tg…	79
BP	GO:0001841	neural tube formation	49/4604	135/23355	5.08415714462249e-06	0.000103460129855619	6.89838116403725e-05	Abl2/Arid1a/Bmp7/Brd2/Casp3/Cc2d2a/Celsr1/Cited2/Dlc1/Dvl2/Enah/Fzd1/Fzd3/Gatad2a/Hectd1/Ift57/Ipmk/Kdm2b/Kif20b/Lhx2/Lmo4/Lrp6/Luzp1/Map3k7/Mib1/Mthfr/Nckap1/Opa1/Pax3/Pfn1/Plxnb2/Prickle1/Ptch1/Ptk7/Rarg/Rock2/Rps7/Sall1/Scrib/Shroom3/Ski/Sox11/Sox4/Specc1l/Stk4/Tead2/Tgif1/Trim71/Vangl2	49
BP	GO:0034599	cellular response to oxidative stress	85/4604	274/23355	5.13372911427373e-06	0.000104131898937268	6.94317251685986e-05	Adprs/Akt1/App/Arnt/Atp2a2/Bag5/Bcar1/Bnip3/Cd36/Cdkn2a/Chchd2/Chd6/Cpeb2/Ctnnb1/Cyp1b1/Egfr/Epas1/Fancc/Fbxw7/Fos/Foxp1/Fut8/Fxn/Fzd1/Gata4/Gch1/Gpx1/Gpx5/Gskip/Gsr/Hdac2/Hk3/Hmox1/Hsph1/Kdm6b/Keap1/Map3k5/Mapkap1/Mapt/Mcl1/Meak7/Melk/Met/Msra/Ncoa7/Nfe2l1/Nfe2l2/Ngfr/Nme5/Oxr1/Park7/Parp1/Pdgfra/Plekha1/Ppargc1a/Ppia/Ppif/Prdx2/Prdx3/Prkd1/Prkn/Ptprk/Rad52/Reg3b/Rnf7/Rps3/Scly/Sesn2/Sfpq/Slc7a1…	85
BP	GO:0043393	regulation of protein binding	72/4604	223/23355	5.63976364474413e-06	0.000114028404495663	7.60303895651239e-05	Abl2/Add2/Akt1/Angpt1/App/Arrb1/Atp2a2/Aurkb/Bambi/Bax/Bmp2/Cdc42/Cdk5/Cdkn1a/Cdkn2a/Crmp1/Crtac1/Csnk1e/Ctsz/Dact1/Ddx11/Derl1/Disc1/Dkk1/Dysf/Efhb/Epb41/Ephb6/Flot1/Grem2/Hipk2/Hnrnpk/Hspa4/Itgb1bp1/Kdm1a/Ldlrap1/Lef1/Lfng/Lrp1/Map1lc3b/Map2/Mapre3/Mecp2/Mfng/Nmd3/Pacs1/Park7/Pex14/Pin1/Pkd1/Plcl2/Ppp1r2/Ppp2ca/Prkn/Psen1/Ptprf/Ralb/Rapgef2/Rpl11/Smarcd3/Sppl3/Src/Stk4/Sympk/Taf1/Tex14/Tgfbr1/T…	72
BP	GO:0051402	neuron apoptotic process	92/4604	303/23355	5.77038569498528e-06	0.000116295465545088	7.75419913060944e-05	Adarb1/Ambra1/Angpt1/App/Arrb1/Ascl1/Barhl1/Bax/Bbc3/Bhlhb9/Bnip3/Btg2/Cacna1a/Casp2/Casp3/Cdc42/Cdk5/Chl1/Cit/Cntfr/Ctnnb1/Ctsz/Ddit3/Dlx1/Draxin/Egln3/Egr1/Epha7/Esr1/Esr2/Fadd/Fbxw7/Fgfr3/Gabrb3/Gclm/Gpx1/Grm7/Hipk2/Hmox1/Hrk/Hsph1/Isl1/Itga1/Itsn1/Kdm2b/Lig4/Lrp1/Mcl1/Mdk/Mecp2/Mef2c/Mtnr1b/Nae1/Ncf2/Ncstn/Nefl/Nes/Ngfr/Nos1/Npm1/Nr3c1/Nrbp2/Nsmf/Oxr1/Park7/Parp1/Pik3ca/Pin1/Ppargc1a/Ppp2r2b/…	92
BP	GO:0051966	regulation of synaptic transmission, glutamatergic	33/4604	79/23355	5.83317189588386e-06	0.000117185255211878	7.81352737894919e-05	Adcyap1/Cdh2/Cdk5/Cnr1/Dgkz/Disc1/Dkk1/Egfr/Gria2/Gria4/Grik1/Grik3/Grm2/Grm4/Grm7/Kalrn/Kmo/Mef2c/Ngfr/Npy2r/Nrxn1/Oxtr/Pla2g6/Prkn/Psen1/Ptk2b/Rab3gap1/Ror2/Shank2/Stxbp1/Syt1/Tnr/Tshz3	33
BP	GO:0035116	embryonic hindlimb morphogenesis	19/4604	35/23355	5.85318081712274e-06	0.000117212741968369	7.81536010546426e-05	Aff3/Chd7/Ctnnb1/Dicer1/Gnas/Lmbr1/Lrp6/Mecom/Msx1/Notch1/Osr1/Pitx1/Pitx2/Rarb/Rarg/Rspo2/Tbx4/Wnt7a/Zbtb16	19
BP	GO:0140014	mitotic nuclear division	85/4604	275/23355	6.01013852385952e-06	0.000119973812819139	7.99945922824811e-05	Abraxas2/Akap8l/Anapc7/Atrx/Aurkb/Becn1/Bmp7/Bod1/Bub3/Ccdc61/Ccsap/Cdc14a/Cdc23/Cdc42/Cdc6/Cdk5rap2/Cdkn1c/Cenpc1/Cenpe/Chmp4b/Chmp4c/Cit/Clasp2/Ctdp1/Cul3/Cul7/Dctn2/Dis3l2/Drg1/Dync1li1/Eml4/Esr1/Fgfr2/Fgfr3/Flna/Hnrnpu/Hspa1b/Igf1r/Kif18a/Kif18b/Kif20b/Kif23/Kif2a/Kif2c/Lcmt1/Lsm14a/Macroh2a1/Mad1l1/Mad2l1/Map10/Map9/Met/Mzt1/Naa10/Ncapg/Ndel1/Neurog1/Nfe2l1/Nipbl/Nme6/Npm2/Nuf2/Pds5b/Pdxp/Pe…	85
BP	GO:0048608	reproductive structure development	134/4604	478/23355	6.03589694073058e-06	0.000120106708744664	8.008320291449e-05	Acvr2a/Adam4/Adcyap1/Ahr/Akt1/Angpt1/Arid1a/Arnt/Arrb1/Asb1/Atrx/Bax/Bmp7/Bmpr1b/Bmpr2/Ccdc182/Cdkn1c/Cebpa/Chd7/Cited2/Ctnnb1/Cul7/Dicer1/Dlg1/Dnajb6/Dnajc19/E2f8/Egfr/Egln1/Eif2s2/Epas1/Erf/Esr1/Esr2/Esrrb/Fanca/Fbxw8/Fgf10/Fgfr2/Flna/Fndc3a/Foxa1/Foxd3/Fzd5/Gas2/Gata4/Gjb5/Grk2/Hectd1/Hes1/Hnrnpk/Hs6st1/Igf1r/Il11ra1/Immp2l/Ing2/Itgav/Junb/Kif18a/Kit/Kitl/Krt19/Krt8/Lef1/Lfng/Lgr4/Lhx3/Lhx4/Lh…	134
BP	GO:0061136	regulation of proteasomal protein catabolic process	61/4604	181/23355	6.33103071681794e-06	0.000125582085638332	8.37340041344375e-05	Akt1/Alad/Aqp11/Arih1/Atxn3/Bag5/Bbs7/Btrc/Cbfa2t3/Chfr/Commd1/Cop1/Csnk1e/Dda1/Ddrgk1/Dlgap1/Eif3h/Epm2a/Fbxw7/Fbxw8/Fhit/Gabarapl2/Gpx1/Hspa1b/Map1a/Mdm2/Nfe2l1/Ogt/Park7/Pkd1/Plk3/Prickle1/Prkcg/Prkn/Psen1/Psme3/Rnf144b/Rnf19a/Rnf19b/Rpl11/Rybp/Sdcbp/Senp1/Smad7/Smarcc1/Socs4/Taf1/Taf9/Tlk2/Tmf1/Trib2/Trib3/Trim39/Ubqln1/Ubqln2/Ubxn1/Usp25/Xbp1/Zer1/Zfand2a/Zyg11b	61
BP	GO:0007093	mitotic cell cycle checkpoint	46/4604	125/23355	6.40016785669545e-06	0.000126157540698749	8.41176986412077e-05	Aurkb/Bub3/Casp2/Ccng1/Cdc6/Cdk1/Cdk5rap2/Cdk5rap3/Cdkn1a/Cenpe/Chfr/Chmp4c/Clspn/D7Ertd443e/Dgkz/Dync1li1/Fbxo31/Gigyf2/Hus1/Lcmt1/Mad1l1/Mad2l1/Mdm2/Mrnip/Nae1/Nek11/Plk3/Rad9a/Rad9b/Rbm38/Rpl24/Rps27l/Rps6/Sox4/Spdl1/Stk33/Syf2/Taok1/Taok3/Tex14/Ticrr/Topbp1/Trim39/Trrap/Ttk/Usp44	46
BP	GO:0090101	negative regulation of transmembrane receptor protein serine/threonine kinase signaling pathway	46/4604	125/23355	6.40016785669545e-06	0.000126157540698749	8.41176986412077e-05	Adamtsl2/Bambi/Bmper/Cer1/Chst11/Dkk1/Dlx1/Fam89b/Fbn2/Fzd1/Grem2/Hipk2/Il17rd/Lemd2/Lemd3/Notch1/Onecut1/Onecut2/Peg10/Pin1/Pmepa1/Ppm1a/Rasl11b/Ski/Skil/Skor1/Slc2a10/Smad6/Smad7/Smurf2/Sost/Spred2/Spry1/Synj2bp/Tbx20/Tgfb1i1/Tgfb3/Tgfbr3/Trim33/Tsku/Vasn/Vwc2l/Wfikkn1/Wnt1/Xbp1/Zfp451	46
BP	GO:0000045	autophagosome assembly	37/4604	93/23355	6.42783174487182e-06	0.000126306893786731	8.42172823678436e-05	Ambra1/Atg12/Atg2a/Atg5/Atg9b/Bag3/Becn1/C9orf72/Chmp4b/Epm2a/Fez1/Gabarapl2/Irgm2/Map1lc3b/Mfn2/Pacs2/Pik3c3/Pip4k2a/Pip4k2b/Pip4k2c/Psen1/Rab33b/Rab3gap1/Rab3gap2/Rab7/Ralb/Scfd1/Tmem39a/Trappc8/Ubqln1/Ubqln2/Ubxn2a/Ubxn2b/Ulk1/Vmp1/Wdr45/Wipi2	37
BP	GO:0008016	regulation of heart contraction	62/4604	185/23355	6.54495228628054e-06	0.000128207663477047	8.54846530783912e-05	Adra1a/Akap6/Ank2/Ankrd39/Atp1a1/Atp1b1/Atp2a2/Atp2b4/Avpr1a/Cacna1c/Cacna1e/Cacna1h/Cacna2d1/Casq2/Chga/Chrna7/Dlg1/Dmd/Epas1/Flna/Gata4/Gch1/Gjd3/Grk2/Hcn4/Hrc/Isl1/Jup/Kcna5/Kcnd3/Kcnh2/Kcnj2/Kcnj5/Mc3r/Mdm2/Mdm4/Mef2a/Nos1/P2rx4/Pde4b/Pde5a/Pebp1/Pik3r1/Prkca/Prkg1/Rbfox2/Rgs4/Scn3b/Scn5a/Sema3a/Slc4a3/Slc8a1/Smad7/Smtn/Snta1/Srebf1/Stc1/Tbx18/Thra/Thrb/Tmem38b/Zc3h12a	62
BP	GO:0045666	positive regulation of neuron differentiation	44/4604	118/23355	6.80088792381829e-06	0.000132807401444004	8.85516070629888e-05	Adra2b/App/Ascl1/Bmp2/Bmp7/Bnip2/Brinp2/Dab1/Dkk1/Dlx1/Dmd/Eif4g1/Epo/Fez1/Fezf2/Foxa1/Foxa2/Gprc5b/Irx3/Itgb1/Kdm4c/Map1b/Mapk8ip3/Mef2c/Mmd2/Neurod1/Neurog1/Neurog2/Ngfr/Nin/Nkx6-1/Phox2b/Prpf19/Pten/Sall1/Sox11/Tcf12/Tcf3/Tcf4/Tgif1/Tgif2/Tle6/Trim32/Vwc2l	44
BP	GO:0051588	regulation of neurotransmitter transport	50/4604	140/23355	6.91977807339418e-06	0.000134710726085147	8.98206813307121e-05	Adcy1/Adra1a/Apba1/Apba2/Atp2a2/Cacna1a/Camk2a/Chrna4/Chrna5/Chrna7/Chrnb2/Cplx2/Cspg5/Cyth1/Flot1/Gpm6b/Grin3a/Grm4/Grm7/Htr1a/Itgb1/Kcnc3/Kcnh1/Kmo/Mctp1/Mef2c/Nat8l/Nos1/Nrxn3/Pfn2/Pnkd/Ppp1r9a/Prkca/Prkcb/Prkcg/Prkn/Rab3a/Rab3gap1/Rhot1/Rims2/Slc10a4/Slc18a1/Slc18a2/Sncaip/Stxbp1/Stxbp5/Stxbp5l/Syt1/Vps18/Wnt7a	50
BP	GO:0030865	cortical cytoskeleton organization	28/4604	63/23355	7.06337175759984e-06	0.000137081733369715	9.14015910023397e-05	4930544G11Rik/Actn1/Akap11/Arf6/Cdk5/Dlg1/Ehd2/Epb41/Epb41l2/Ezr/Fmnl1/Fmnl2/Kif23/Llgl1/Nckap1/Rab13/Rac1/Racgap1/Rhobtb3/Rhog/Rhoq/Rnd1/Rnd2/Rnd3/Rock2/Rtkn/Strip1/Synpo	28
BP	GO:0031570	DNA integrity checkpoint	42/4604	111/23355	7.13197364107749e-06	0.000137563957837716	9.17231224165697e-05	Atrip/Babam1/Babam2/Brcc3/Casp2/Ccng1/Cdc6/Cdk1/Cdk5rap3/Cdkn1a/Clspn/D7Ertd443e/Dgkz/Dot1l/E2f1/Ercc6/Etaa1/Fbxo31/Fbxo4/Gigyf2/Hinfp/Hus1/Mdm2/Mrnip/Nae1/Nek11/Pea15a/Prpf19/Rad9a/Rad9b/Rbm38/Rnaseh2b/Rps27l/Sox4/Stk33/Syf2/Taok1/Taok3/Thoc1/Ticrr/Topbp1/Trim39	42
BP	GO:0099175	regulation of postsynapse organization	42/4604	111/23355	7.13197364107749e-06	0.000137563957837716	9.17231224165697e-05	Abi2/Actr2/Afdn/App/Arc/Arhgap22/Arhgap44/Bhlhb9/Caprin1/Cdh2/Cdk5/Chmp4b/Cux2/Dbn1/Dbnl/Dnm3/Eef2k/Egln1/Epha4/Epha7/Hnrnpk/Hspa8/Kalrn/Kif1a/Lrfn2/Lrrc4b/Lrrtm1/Nrcam/Nrp2/Nrxn1/Opa1/Ppp1r9a/Pten/Ptprf/Ptprs/Sema3f/Sipa1l1/Srcin1/Tanc2/Wnt7a/Zfp804a/Zmynd8	42
BP	GO:0055006	cardiac cell development	40/4604	104/23355	7.3622919018758e-06	0.000141572145195703	9.43956499120274e-05	Actn2/Adra1a/Akap6/Atg5/Camk2d/Cavin4/Ctdp1/Dicer1/Fdps/Fhl2/Foxp1/Gata4/Hdac2/Hnrnpu/Isl1/Jag1/Lmna/Mef2a/Met/Mtor/Myh10/Nebl/Notch1/Nr3c1/Parp2/Pdgfra/Pin1/Pitx2/Prkg1/Rgs4/Sgcd/Shox2/Slc25a4/Slc8a1/Smad6/Sorbs2/Tbx18/Tgfbr3/Vegfa/Yy1	40
BP	GO:0051101	regulation of DNA binding	45/4604	122/23355	7.48362835945919e-06	0.000143466631476462	9.56588310517521e-05	Ankrd33/Calm1/Ctnnb1/Ddit3/Ddrgk1/Dot1l/E2f1/Ercc2/Ercc4/Fbxw7/Gtf2b/Habp4/Hdac2/Hes1/Hipk2/Hmox1/Hspa4/Id2/Ilrun/Isl1/Lef1/Lgals9/Lhx2/Mdfi/Msx1/Neurod1/Nme1/Nsd1/Park7/Parp1/Pax7/Pitx2/Prkn/Psen1/Runx1t1/Ski/Sox11/Taf1/Taf10/Tfap4/Tlr4/Tnks/Wfikkn1/Zbtb7c/Zfp462	45
BP	GO:2000027	regulation of animal organ morphogenesis	48/4604	133/23355	7.55234462948726e-06	0.00014434389978789	9.62437647072397e-05	Abl2/Ajap1/Bmp2/Bmp7/Bmpr1a/Btbd7/Celsr1/Celsr3/Cited2/Csf1/Ctnnb1/Dact1/Dicer1/Dkk1/Dvl2/Ednra/Fgf10/Fgfr4/Fzd1/Fzd3/Hoxb7/Lgr4/Lrp6/Maged1/Met/Mllt3/Msx1/Ngfr/Pax8/Ptk7/Rac1/Rbpj/Robo1/Robo2/Ror2/Rspo2/Sall1/Sapcd2/Six2/Sox9/Spry1/Stox1/Vangl2/Vegfa/Wnt10a/Wnt11/Wnt2/Wnt7a	48
BP	GO:0030178	negative regulation of Wnt signaling pathway	56/4604	163/23355	7.79513276171483e-06	0.000148532711532312	9.90367266025843e-05	Amer2/App/Axin2/Bmp2/Cdh2/Chd8/Csnk1e/Ctnnd1/Cxxc4/Dact1/Ddit3/Dkk1/Dkk3/Draxin/Egr1/Fzd1/Grb10/Gsc/Hdac2/Invs/Isl1/Jade1/Kremen1/Lrp1/Lrp6/Mcc/Mdfi/Mdk/Mllt3/Notch1/Nphp4/Nxn/Prickle1/Prkn/Rapgef1/Rbms3/Ror2/Scyl2/Shisa2/Shisa3/Sost/Sox13/Sox9/Stk4/Tbx18/Tle1/Tle3/Tle4/Tle6/Tmem131l/Tmem64/Tsku/Vgll4/Wif1/Wnt11/Wwtr1	56
BP	GO:0045598	regulation of fat cell differentiation	52/4604	148/23355	7.85841499233703e-06	0.000149286143419381	9.95390902034612e-05	Akt1/Alms1/Bmp2/Bmp7/Ccdc3/Cebpa/Cmklr1/Creb1/Dact1/Ddit3/Dlk1/E2f1/Enpp1/Fermt2/Fndc3b/Fto/Hes1/Hnrnpu/Id2/Jag1/Lpin1/Lrp6/Mecom/Medag/Mex3c/Mtor/Ncor2/Noct/Nr1d1/Ppard/Ptprq/Runx1t1/Smad3/Sox13/Stk4/Tfe3/Tgfb1i1/Tmem64/Trib2/Trib3/Trio/Vegfa/Wif1/Wnt1/Wwtr1/Xbp1/Zbtb16/Zbtb7c/Zc3h12a/Zfp36l1/Zfp385a/Zfpm2	52
BP	GO:0043434	response to peptide hormone	101/4604	342/23355	7.88466769996647e-06	0.000149333706317437	9.95708035794751e-05	Aanat/Actn2/Acvr1c/Adipor1/Agtrap/Ahcyl1/Akt1/Akt3/Atp2a2/Atp2b1/Bcar1/Bcar3/Bglap/Bglap2/C1qtnf9/Cad/Camk2a/Ccnd3/Cpeb2/Creb1/Ctnnb1/Cyp11a1/Ednrb/Egr1/Eif2b3/Eif4ebp2/Enpp1/Gdf15/Gkap1/Gnai2/Gpam/Grb10/Grb14/Grk2/Hdac9/Hnrnpk/Igf1r/Inpp5k/Inppl1/Insig2/Irf1/Irs2/Kank1/Lmbrd1/Lpin1/Lpin2/Mbd5/Mc4r/Meak7/Mtor/Myo5a/Ncoa5/Ndel1/Nos1/Nr1h4/Nr4a1/Ogt/Opa1/Osbpl8/Parp1/Pik3r1/Pip4k2a/Pip4k2b/Pip4k2c/…	101
BP	GO:0018209	peptidyl-serine modification	106/4604	363/23355	8.24112127292162e-06	0.000155616127820214	0.000103759715599958	Akt1/Akt3/Angpt1/App/Arrb1/Atp2b4/Aurkb/Bag4/Bax/Bcar3/Brsk2/Camk1g/Camk2a/Camk2d/Cdk1/Cdk5/Chrna7/Clspn/Csnk1e/Csnk1g1/Csnk1g3/Dclk1/Dkk1/Dmd/Dmtn/Dyrk3/Egfr/Eif4g1/Epm2a/Epo/Ercc6/Galnt3/Grk2/Hipk2/Hpf1/Ifna13/Ifnk/Inpp5f/Inpp5k/Irgm2/Lmtk2/Map3k13/Map4k1/Mapk12/Mapkap1/Mapkapk2/Mapkapk3/Mapkapk5/Mast1/Mast3/Met/Mtor/Myo3a/Naa10/Naa11/Nck2/Nos1/Nrxn1/Nsd1/Ogt/Paqr3/Park7/Parp1/Parp2/Pfn2/Pik3ca…	106
BP	GO:0060840	artery development	41/4604	108/23355	8.29687575228026e-06	0.000156199864462091	0.000104148931992853	Acvr2b/Akt3/Ap2b1/Arid2/Bmpr1a/Bmpr2/Chd7/Cited2/Cntrl/Ctnnb1/Cxcr4/Dll4/Efnb2/Ephb4/Eya1/Hectd1/Hes1/Jag1/Kat6a/Kif7/Lrp1/Luzp1/Mdk/Myh10/Mylk/Ngfr/Notch1/Pde2a/Prickle1/Rbpj/Robo1/Robo2/Rtn4/Slc2a10/Smad6/Smad7/Sox4/Tgfbr1/Vegfa/Wnt11/Zmiz1	41
BP	GO:0060491	regulation of cell projection assembly	65/4604	198/23355	8.57393495219639e-06	0.00016093403874451	0.000107305523690804	Abi2/Actr2/Arf6/Arhgap44/Atg5/Atp8b1/Auts2/Brk1/Capzb/Ccp110/Ccr7/Cdc42/Cdc42ep2/Cdc42ep3/Cep135/Cntrob/Dbn1/Dmtn/Dnm3/Dock11/Dpysl3/Fscn1/Gap43/Gpm6a/Ift46/Kank1/Kit/Klhl41/Map4/Mir129-2/Mtor/Myo10/Myo3a/Nckap1/Ndel1/Neurl1a/Nrxn1/Palm/Pfn1/Pfn2/Pik3r1/Plekhm1/Ppp1r9a/Prkcq/Rab3ip/Rac1/Rcc2/Rhog/Rhoq/Ripor2/Saxo1/Septin9/Src/Syne1/Syne2/Tapt1/Tbc1d30/Tgfb3/Tgfbr1/Twf1/Vdac3/Wasf2/Wasl/Wnt1/Zmynd8	65
BP	GO:0050673	epithelial cell proliferation	125/4604	443/23355	8.68419076951071e-06	0.000162518427257986	0.000108361941838851	Acvr2a/Adk/Akt1/Akt3/Alms1/Aqp11/Arg1/Atoh8/Bax/BC004004/Bcl11b/Bglap2/Bmp2/Bmper/Bmpr1a/Bmpr2/Btrc/Cdc42/Cdh13/Cdkn2a/Cnmd/Ctnnb1/Dlg1/Dlk1/Dll4/Dysf/Ednra/Ednrb/Efnb2/Egfr/Egr3/Esr1/Esr2/Etv4/Eya1/Fabp7/Fgf10/Fgf18/Fgfr2/Fgfr3/Fmc1/Foxp1/Fzd7/Gas1/Gpx1/Has2/Hes1/Hmox1/Id2/Ift57/Ift74/Igfbp3/Igfbp4/Igfbp5/Il12b/Isl1/Itgb1bp1/Kit/Klf9/Lgr4/Lrp6/Maged1/Mcc/Mdk/Mef2c/Mtor/Mtss1/Ncstn/Ngfr/Nkx2-9/Nk…	125
BP	GO:0018107	peptidyl-threonine phosphorylation	44/4604	119/23355	8.74800665620678e-06	0.000163226901644594	0.000108834329257134	Akt1/Akt3/App/Bmp7/Cad/Camk2a/Camk2d/Cdc42bpg/Cdk1/Cdk5/Cit/Dcaf1/Dmtn/Dyrk3/Eif4g1/Grk2/Hipk2/Inpp5k/Irgm2/Lmtk2/Map3k7/Met/Mtor/Myo3a/Ogt/Pard3/Pkn1/Prkag2/Prkca/Prkcb/Prkd1/Rock2/Sbk1/Smad7/Spred2/Stox1/Taf1/Tgfbr1/Tnks/Tnks1bp1/Ttk/Ulk1/Vrk1/Wnk3	44
BP	GO:0055001	muscle cell development	68/4604	210/23355	9.06285752629663e-06	0.000168114890414419	0.000112093479396114	Actn2/Adra1a/Afg3l2/Akap6/Ank2/Atg5/Atp2a2/Camk2d/Capzb/Casq2/Cavin4/Cfl2/Chrnb1/Csrp1/Ctdp1/Dicer1/Dmd/Dysf/Fdps/Fhl2/Foxp1/Gata4/Gpx1/Hdac2/Hdac9/Hes1/Hnrnpu/Isl1/Itgb1/Kdm1a/Klhl41/Krt19/Krt8/Lmna/Lmod1/Lmod3/Mef2a/Mef2c/Met/Mir499/Mtor/Myh10/Naca/Nebl/Neurl2/Nfatc3/Notch1/Nr3c1/Parp2/Pdgfra/Pin1/Pitx2/Pmp22/Prkg1/Rgs4/Ripor2/Sgcd/Shox2/Ski/Slc25a4/Slc8a1/Smad6/Sorbs2/Synpo2l/Tbx18/Vegfa/Wfikk…	68
BP	GO:0048511	rhythmic process	91/4604	302/23355	9.06344590497581e-06	0.000168114890414419	0.000112093479396114	Aanat/Adcy1/Ahr/Ankfn1/Arrb1/Ass1/Bhlhe40/Bhlhe41/Bmpr1b/Btrc/Cartpt/Cdk1/Cdk5/Chrna7/Chrnb2/Creb1/Crebbp/Crem/Csnk1e/Dpyd/Egfr/Egr1/Enox1/Enox2/Esr1/Esr2/Fbxl22/Fbxl3/Fbxw11/Fbxw7/Gabrb3/Gas2/Gpr176/Grin3a/Grk2/Hdac2/Hes7/Hlf/Hnrnpu/Huwe1/Id2/Id3/Igf1r/Kdm8/Klf10/Klf9/Lgr4/Maged1/Mc3r/Mdk/Mtnr1b/Mtor/Ncor1/Ndufa9/Nfil3/Ngfr/Nhlh2/Noct/Npy2r/Nr1d1/Nrip1/Ogt/Opn4/Pdgfra/Per3/Plekha1/Ppargc1a/Ppp1c…	91
BP	GO:0016571	histone methylation	51/4604	145/23355	9.24023521399681e-06	0.000169395332436186	0.000112947236020713	Atrx/Auts2/Baz2a/Bcor/Bend3/Coprs/Crebbp/Ctnnb1/Cxxc1/Dnmt1/Dot1l/Dppa2/Dpy30/Fbl/Fendrr/H1f2/H1f3/H1f4/Hdac2/Kdm1a/Kdm4c/Kdm4d/Kmt2d/Lmna/Macroh2a1/Mecp2/Mthfr/Nr1h4/Nsd1/Nsd3/Ogt/Pax7/Paxbp1/Prdm8/Prmt6/Prmt8/Pygo2/Rbbp5/Satb1/Setd1b/Setd6/Setdb1/Smarcb1/Smyd2/Snw1/Tet1/Tet2/Tet3/Wdr5/Wdr82/Xbp1	51
BP	GO:0048284	organelle fusion	51/4604	145/23355	9.24023521399681e-06	0.000169395332436186	0.000112947236020713	Adck1/Afg3l1/Afg3l2/Ankfy1/Bax/Bnip3/Chchd3/Chmp3/Cplx2/Doc2b/Dysf/Eno1/Eno3/Gnai3/Huwe1/Kif5b/Mfn2/Miga1/Oma1/Opa1/Parl/Pip4k2a/Pip4k2b/Pla2g5/Prkn/Rab13/Rab3a/Rab7/Rab8b/Rcc1l/Rubcnl/Snap25/Stx16/Stx4a/Stx8/Stxbp1/Stxbp6/Syt1/Syt11/Syt13/Syt2/Syt7/Tbc1d4/Tfrc/Trim9/Vav3/Vps18/Vps41/Vps8/Vti1a/Zdhhc6	51
BP	GO:0106106	cold-induced thermogenesis	51/4604	145/23355	9.24023521399681e-06	0.000169395332436186	0.000112947236020713	Abhd6/Ache/Acsl1/Acvr2b/Adamts5/Adcyap1/Adipor1/Alms1/Arrdc3/Cd36/Cmklr1/Cpt2/Cxcr4/Ddit3/Dync1h1/Ebf2/Epas1/Esrrg/Fabp5/Gadd45g/Gnas/Grb10/Igf1r/Kdm1a/Kdm6b/Ksr2/Lgr4/Lpin1/Mfn2/Notch1/Nova1/Nova2/Nr1d1/Ogt/Oma1/Oxtr/Pctp/Phox2b/Plcl2/Ppargc1a/Prkab1/Rbpj/Scd1/Syk/Tfe3/Thra/Tle3/Tlr4/Trpv2/Vegfa/Zfp423	51
BP	GO:0120161	regulation of cold-induced thermogenesis	51/4604	145/23355	9.24023521399681e-06	0.000169395332436186	0.000112947236020713	Abhd6/Ache/Acsl1/Acvr2b/Adamts5/Adcyap1/Adipor1/Alms1/Arrdc3/Cd36/Cmklr1/Cpt2/Cxcr4/Ddit3/Dync1h1/Ebf2/Epas1/Esrrg/Fabp5/Gadd45g/Gnas/Grb10/Igf1r/Kdm1a/Kdm6b/Ksr2/Lgr4/Lpin1/Mfn2/Notch1/Nova1/Nova2/Nr1d1/Ogt/Oma1/Oxtr/Pctp/Phox2b/Plcl2/Ppargc1a/Prkab1/Rbpj/Scd1/Syk/Tfe3/Thra/Tle3/Tlr4/Trpv2/Vegfa/Zfp423	51
BP	GO:0051491	positive regulation of filopodium assembly	18/4604	33/23355	9.43397032714512e-06	0.000171944363527793	0.000114646846111423	Ccr7/Cdc42/Dnm3/Dock11/Dpysl3/Fscn1/Gpm6a/Myo3a/Neurl1a/Palm/Pik3r1/Prkcq/Rhoq/Ripor2/Tgfb3/Tgfbr1/Wasl/Zmynd8	18
BP	GO:0060487	lung epithelial cell differentiation	18/4604	33/23355	9.43397032714512e-06	0.000171944363527793	0.000114646846111423	Ascl1/Creb1/Eya1/Fgf10/Fndc3b/Foxa1/Foxa2/Foxp1/Foxp4/Insc/Klf2/Ncor2/Ppp3r1/Rbpj/Sox9/Thra/Thrb/Tmem38b	18
BP	GO:0034332	adherens junction organization	24/4604	51/23355	9.53723541703926e-06	0.000172327977880296	0.000114902627544063	Abi2/Afdn/Camsap3/Cdc42/Cdh10/Cdh11/Cdh12/Cdh20/Cdh22/Cdh24/Cdh6/Ctnnb1/Efnb2/Epha4/Fermt2/Inava/Kifc3/Mtss1/Plekha7/Ptpn23/Smad7/Specc1l/Tbcd/Vegfa	24
BP	GO:0035137	hindlimb morphogenesis	24/4604	51/23355	9.53723541703926e-06	0.000172327977880296	0.000114902627544063	Aff3/Bmpr1a/Chd7/Ctnnb1/Dicer1/Gnas/Lmbr1/Lrp6/Mecom/Mir23a/Msx1/Notch1/Osr1/Pitx1/Pitx2/Ptch1/Rarb/Rarg/Rspo2/Sall1/Sall3/Tbx4/Wnt7a/Zbtb16	24
BP	GO:0060412	ventricular septum morphogenesis	24/4604	51/23355	9.53723541703926e-06	0.000172327977880296	0.000114902627544063	Bmpr2/Cited2/Egln1/Fgfr2/Fzd1/Hes1/Id2/Lrp6/Mir17/Nfatc1/Notch1/Pitx2/Rbpj/Robo1/Robo2/Slit3/Smad7/Sox11/Sox4/Tgfbr1/Tgfbr3/Vangl2/Wnt11/Zfpm2	24
BP	GO:0000077	DNA damage checkpoint	40/4604	105/23355	9.64609168574932e-06	0.000173795485730635	0.000115881113510299	Atrip/Babam1/Babam2/Brcc3/Casp2/Ccng1/Cdk1/Cdk5rap3/Cdkn1a/Clspn/D7Ertd443e/Dgkz/Dot1l/E2f1/Ercc6/Etaa1/Fbxo31/Fbxo4/Gigyf2/Hinfp/Hus1/Mdm2/Mrnip/Nek11/Pea15a/Prpf19/Rad9a/Rad9b/Rbm38/Rnaseh2b/Rps27l/Sox4/Stk33/Syf2/Taok1/Taok3/Thoc1/Ticrr/Topbp1/Trim39	40
BP	GO:0072384	organelle transport along microtubule	34/4604	84/23355	9.67428643136666e-06	0.000173805465944096	0.000115887767988371	Actr10/Agtpbp1/Ap3b2/Ap3d1/Ap3m2/Ap3s2/Bicd1/Bicd2/Bicdl1/Bloc1s1/Cdc42/Cnih2/Copg2/Dync1h1/Fbxw11/Fez1/Kif1a/Kif23/Kif3c/Kif5b/Map1b/Map2/Mapt/Mecp2/Mreg/Ndel1/Nefl/Pex14/Prkcz/Rhot1/Spast/Sun2/Syne2/Trak1	34
BP	GO:1901215	negative regulation of neuron death	79/4604	254/23355	9.76004946033436e-06	0.000174695985359148	0.000116481537043908	Ambra1/Angpt1/App/Arrb1/Barhl1/Bax/Bhlhb9/Btg2/Cacna1a/Cbl/Cdk5/Chga/Chl1/Chmp4b/Cntfr/Creb1/Csf1/Ctnnb1/Dlx1/Draxin/Epo/Esr1/Esr2/Fzd1/Gabrb3/Gclm/Grm7/Hipk2/Hmox1/Hsph1/Inpp5a/Isl1/Itsn1/Kdm2b/Lig4/Lrp1/Mdk/Meak7/Mecp2/Mef2c/Mtnr1b/Ncoa7/Nefl/Nenf/Neo1/Nes/Ngfr/Nos1/Nos1ap/Npm1/Nrbp2/Oxr1/Park7/Parp2/Pik3ca/Pin1/Ppargc1a/Ppp5c/Ppt1/Prdx2/Prdx3/Prkcg/Prkn/Psen1/Psmc1/Ptk2b/Reg3b/Slc7a11/Stambp/S…	79
BP	GO:1901991	negative regulation of mitotic cell cycle phase transition	52/4604	149/23355	9.77941902773859e-06	0.000174695985359148	0.000116481537043908	Aurkb/Aven/Bub3/Casp2/Ccng1/Cdc6/Cdk1/Cdk5rap2/Cdk5rap3/Cdkn1a/Cenpe/Chmp4c/Clspn/D7Ertd443e/Dact1/Dgkz/Dlg1/Dync1li1/Fbxo31/Gigyf2/Hus1/Jade1/Lcmt1/Mad1l1/Mad2l1/Mdm2/Mrnip/Myo16/Nae1/Plk3/Pten/Rad21/Rbl1/Rbl2/Rbm38/Rgcc/Rps27l/Sox4/Spdl1/Syf2/Taok1/Taok3/Tex14/Ticrr/Topbp1/Tpra1/Trim39/Ttk/Usp44/Usp47/Zfp36l1/Zfp655	52
BP	GO:1905037	autophagosome organization	38/4604	98/23355	9.88114555895654e-06	0.000176013153752744	0.00011735978160526	Ambra1/Atg12/Atg2a/Atg5/Atg9b/Bag3/Becn1/C9orf72/Chmp4b/Epm2a/Fez1/Gabarapl2/Irgm2/Map1lc3b/Mfn2/Pacs2/Pik3c2b/Pik3c3/Pip4k2a/Pip4k2b/Pip4k2c/Psen1/Rab33b/Rab3gap1/Rab3gap2/Rab7/Ralb/Scfd1/Tmem39a/Trappc8/Ubqln1/Ubqln2/Ubxn2a/Ubxn2b/Ulk1/Vmp1/Wdr45/Wipi2	38
BP	GO:0044774	mitotic DNA integrity checkpoint	28/4604	64/23355	1.02058282940832e-05	0.000180800877745611	0.000120552078488812	Casp2/Ccng1/Cdc6/Cdk1/Cdk5rap3/Cdkn1a/Clspn/D7Ertd443e/Dgkz/Fbxo31/Gigyf2/Hus1/Mdm2/Mrnip/Nae1/Nek11/Rad9a/Rad9b/Rbm38/Rps27l/Sox4/Stk33/Syf2/Taok1/Taok3/Ticrr/Topbp1/Trim39	28
BP	GO:0016079	synaptic vesicle exocytosis	49/4604	138/23355	1.02074286895184e-05	0.000180800877745611	0.000120552078488812	Adcy1/Adra1a/Apba1/Apba2/Atp2a2/Cacna1a/Cadps/Camk2a/Chrna4/Chrna5/Chrna7/Chrnb2/Cplx2/Cspg5/Ctbp2/Cyth1/Doc2b/Grin3a/Grm4/Grm7/Htr1a/Kcnh1/Nrxn3/Pclo/Pfn2/Prkca/Prkcb/Prkcg/Psen1/Rab3a/Rab3gap1/Rims2/Scrib/Snap25/Sptbn2/Stx4a/Stxbp1/Stxbp5/Stxbp5l/Syt1/Syt2/Syt5/Syt6/Syt7/Trim9/Unc13b/Unc13c/Vps18/Wnt7a	49
BP	GO:0014743	regulation of muscle hypertrophy	31/4604	74/23355	1.03234409454089e-05	0.000181349491307481	0.000120917875967205	Adk/Adra1a/Akap6/Atp2b4/Becn1/Camk2d/Ctdp1/Ece1/Fdps/Foxp1/Igfbp5/Lmna/Mef2a/Mef2c/Mtor/Mtpn/Notch1/Nr3c1/P2rx4/Parp1/Parp2/Pde5a/Pin1/Prkca/Ptk2/Rgs4/Rock2/Slc25a4/Smad3/Twf1/Yy1	31
BP	GO:0019827	stem cell population maintenance	58/4604	172/23355	1.03496940973212e-05	0.000181349491307481	0.000120917875967205	Arid1a/Bcl9/Bmp7/Bmpr1a/Cdh2/Cdkn2a/Cnot2/Crebbp/Ctnnb1/Dicer1/Dis3l2/Dll1/Dppa2/Eif4e/Esrrb/Fancc/Fgf10/Fgfr3/Fzd7/Hes1/Igf2bp1/Kat6a/Kdm2b/Kdm4c/Kit/Klf10/Lig4/Mcph1/Med15/Med27/Med6/Miat/Mmp24/Ncoa3/Nipbl/Pax8/Ptn/Raf1/Rbpj/Sall1/Setd6/Six2/Ski/Sox4/Sox9/Srrt/Stag2/Taf6l/Tcf7l1/Tead1/Tet1/Trim8/Vangl2/Vps72/Wnt7a/Zc3h13/Zfp706/Zhx2	58
BP	GO:0008631	intrinsic apoptotic signaling pathway in response to oxidative stress	22/4604	45/23355	1.03537638962127e-05	0.000181349491307481	0.000120917875967205	Bag5/Cyp1b1/Fbxw7/Gpx1/Gskip/Hsph1/Map3k5/Mapt/Mcl1/Melk/Nfe2l2/Nme5/Park7/Parp1/Ppia/Prkn/Rnf7/Sfpq/Stk25/Uaca/Ubqln1/Zfp622	22
BP	GO:0017158	regulation of calcium ion-dependent exocytosis	22/4604	45/23355	1.03537638962127e-05	0.000181349491307481	0.000120917875967205	Arf1/Atp2a2/Cacna1a/Cacna1h/Cadps/Cdk5/Doc2b/Gnai2/Notch1/Rab3gap1/Rph3al/Stxbp1/Syt1/Syt11/Syt13/Syt15/Syt17/Syt2/Syt5/Syt6/Syt7/Trim9	22
BP	GO:0006282	regulation of DNA repair	46/4604	127/23355	1.03835382834434e-05	0.000181365802017477	0.000120928751412149	Actr2/Apbb1/Arid2/Axin2/Babam1/Babam2/Brcc3/Cbx8/Cebpg/Cyren/Ddx11/Dek/Egfr/Ercc6/Eya1/Eya2/Eya3/Eya4/Fgf10/Fignl1/Fmn2/Hdac10/Kdm1a/Kdm4d/Mgmt/Mrnip/Otub1/Parp1/Pnkp/Pot1a/Ppp4r2/Prkcg/Rad51/Rad52/Rnf8/Rps3/Shld1/Smchd1/Spidr/Spire1/Tigar/Tmem161a/Top2b/Usp1/Wrap53/Wrnip1	46
BP	GO:0006936	muscle contraction	91/4604	303/23355	1.04769764668112e-05	0.000182193830624937	0.000121480853652592	Abat/Actn2/Adra1a/Adra2b/Akap6/Ank2/Ankrd39/Atp1a1/Atp1a3/Atp1b1/Atp2a2/Atp2b1/Atp2b4/Bbs2/Cacna1c/Cacna1h/Cacna2d1/Calcrl/Camk2d/Casq2/Chga/Chrna1/Chrnb1/Chrnb2/Chrnb4/Cttn/Cxcr4/Dbn1/Dlg1/Dmd/Dock4/Dock5/Ednra/Ednrb/Flna/Gata4/Glra1/Grcc10/Grip2/Grk2/Hcn4/Jup/Kcna5/Kcnd3/Kcnh2/Kcnj2/Kcnj5/Kit/Lmod1/Lmod3/Met/Mtor/Myh14/Mylk/Ndufs6/Neurog1/Nos1/Npy2r/Ormdl3/Oxtr/P2rx4/Pde4b/Pde5a/Pik3ca/Pla2g6/P…	91
BP	GO:1902905	positive regulation of supramolecular fiber organization	66/4604	203/23355	1.04977834317369e-05	0.000182193830624937	0.000121480853652592	Abi2/Actn2/Actr2/Actr3b/App/Arf1/Arf6/Arfip2/Arhgef10l/Arpc3/Arpc5/Bag4/Brk1/Cdc42ep2/Cdc42ep3/Cdk5rap2/Cfl2/Cracd/Ctnna2/Cttn/Dlg1/Dnai3/Drg1/Fermt2/Flna/Fmn2/Htr1a/Iqgap2/Itgb1bp1/Limch1/Lmod1/Lmod3/Map1b/Mapt/Mecp2/Met/Mtor/Mtss1/Nav3/Nck2/Nckap1/Nf2/Nin/Pdxp/Pfn1/Pfn2/Ppm1e/Prkcq/Psen1/Ptk2b/Rac1/Rgcc/Rictor/Rock2/Rps3/Sema5a/Smad3/Spire1/Synpo/Synpo2l/Tgfb3/Tgfbr1/Trim27/Wasf2/Wasl/Wnt11	66
BP	GO:0030501	positive regulation of bone mineralization	21/4604	42/23355	1.05178690389396e-05	0.000182193830624937	0.000121480853652592	Acvr2a/Acvr2b/Ano6/Atp2b1/Bmp2/Bmp7/Bmpr1a/Bmpr1b/Bmpr2/Fam20c/Fbn2/Fgfr3/Gpm6b/Mef2c/Mia3/Osr1/Pkdcc/Ptn/Slc8a1/Smad3/Tmem119	21
BP	GO:0021932	hindbrain radial glia guided cell migration	11/4604	15/23355	1.06819130679401e-05	0.000184357792271997	0.000122923712103148	Ctnna2/Cul5/Dab1/Flna/Itgb1/Lef1/Lrp6/Rbfox2/Rere/Rnf7/Ulk1	11
BP	GO:0098727	maintenance of cell number	59/4604	176/23355	1.07014303720227e-05	0.000184357792271997	0.000122923712103148	Arid1a/Bcl9/Bmp7/Bmpr1a/Cdh2/Cdkn2a/Cnot2/Crebbp/Ctnnb1/Dicer1/Dis3l2/Dll1/Dppa2/Eif4e/Esrrb/Fancc/Fgf10/Fgfr3/Fzd7/Hes1/Igf2bp1/Kat6a/Kdm2b/Kdm4c/Kit/Klf10/Lig4/Mcph1/Mecom/Med15/Med27/Med6/Miat/Mmp24/Ncoa3/Nipbl/Pax8/Ptn/Raf1/Rbpj/Sall1/Setd6/Six2/Ski/Sox4/Sox9/Srrt/Stag2/Taf6l/Tcf7l1/Tead1/Tet1/Trim8/Vangl2/Vps72/Wnt7a/Zc3h13/Zfp706/Zhx2	59
BP	GO:0106027	neuron projection organization	41/4604	109/23355	1.07858378119824e-05	0.000185304229950123	0.000123554765617273	Abcd2/Abi2/Abl2/Actr2/Afdn/App/Arc/Arf1/Arhgap44/Atp1a3/Bhlhb9/Caprin1/Cdc42/Cdk5/Chrna7/Cttn/Cux2/Dbn1/Dbnl/Dnm3/Eef2k/Epha4/Epha5/Ephb2/Igf1r/Kalrn/Kif1a/Map1a/Opa1/Ppp1r9a/Prmt3/Psen1/Pten/Shank2/Sipa1l1/Srcin1/Tanc2/Wasl/Wnt7a/Zfp804a/Zmynd8	41
BP	GO:0008154	actin polymerization or depolymerization	69/4604	215/23355	1.09600750972171e-05	0.000187784610929977	0.000125208602071464	Abi2/Actn2/Actr2/Actr3b/Add2/Arf1/Arf6/Arfgef1/Arfip2/Arhgap18/Arpc3/Arpc5/Bag4/Brk1/Capzb/Cdc42ep2/Cdc42ep3/Cfl2/Cit/Cotl1/Cracd/Ctnna2/Cttn/Cyrib/Dbn1/Dbnl/Diaph2/Dlg1/Dmtn/Dnai3/Enah/Fmn2/Iqgap2/Kank1/Kank3/Lima1/Lmod1/Lmod3/Mical2/Mical3/Micall2/Msrb1/Msrb2/Mtor/Mtpn/Mtss1/Nck2/Nckap1/Pdxp/Pfn1/Pfn2/Pik3ca/Plekhg2/Ppp1r9a/Prex1/Pstpip1/Ptk2b/Rac1/Rictor/Sema5a/Specc1l/Spire1/Svil/Tmsb10/Tmsb4…	69
BP	GO:1904357	negative regulation of telomere maintenance via telomere lengthening	15/4604	25/23355	1.11405422500328e-05	0.000190357961054909	0.000126924427293709	Ctc1/Dcp2/Ercc4/Exosc10/Hnrnpu/Parp1/Pif1/Pot1a/Slx4/Src/Stn1/Tent4b/Terf1/Tinf2/Tnks	15
BP	GO:0061013	regulation of mRNA catabolic process	47/4604	131/23355	1.11941147658095e-05	0.000190461116258738	0.000126993207790705	Axin2/Btg2/Carhsp1/Celf1/Cirbp/Cnot6l/Cpeb3/Csdc2/Dcp2/Dhx34/Dicer1/E2f1/Elavl4/Fto/Gigyf2/Hnrnpu/Igf2bp1/Larp4b/Mapkapk2/Mettl16/Mex3d/Mtor/Myef2/Nbas/Noct/Npm1/Pabpc4/Pcbp4/Pde12/Ptbp1/Pum1/Rbm24/Rbm38/Rc3h2/Rock2/Samd4/Secisbp2/Tbrg4/Tent4a/Tent4b/Tent5a/Tent5b/Trim71/Vegfa/Ythdf3/Zc3h12a/Zfp36l1	47
BP	GO:0010657	muscle cell apoptotic process	39/4604	102/23355	1.12071585584817e-05	0.000190461116258738	0.000126993207790705	Adcyap1/Ambra1/Arrb1/Bag3/Bnip3/Camk2a/Camk2d/Capn2/Cdkn2a/Dicer1/Dnmt1/Gata4/Grk2/Hmgcr/Hmox1/Hspa8/Igf1r/Igfbp3/Il12b/Lifr/Lrp6/Map3k5/Mdk/Mff/Mfn2/Naca/Nfe2l2/Npm1/Pax8/Pik3r1/Pten/Ptk2b/Rbpj/Rgl2/Sirt4/Slc25a4/Stk4/Tigar/Zc3h12a	39
BP	GO:0000819	sister chromatid segregation	61/4604	184/23355	1.13420465481488e-05	0.000190959219301633	0.000127325326516406	Akap8l/Anapc7/Atrx/Aurkb/Axin2/Becn1/Bod1/Bub3/Cdc23/Cdc6/Cdk5rap2/Cenpc1/Cenpe/Chfr/Chmp4b/Chmp4c/Cit/Ctnnb1/Cul3/Dctn2/Ddx11/Dis3l2/Dync1li1/Eml4/Esco1/Esco2/Fbxw7/Fen1/Hnrnpu/Kif18a/Kif18b/Kif23/Kif2c/Lcmt1/Macroh2a1/Mad1l1/Mad2l1/Map10/Mcmbp/Naa10/Ncapg/Nipbl/Nuf2/Pds5b/Prc1/Rab11a/Racgap1/Rad21/Rec8/Sfpq/Sgo2a/Sgo2b/Spdl1/Stag2/Tex14/Tnks/Top2a/Top2b/Ttk/Usp44/Vps4b	61
BP	GO:0006479	protein methylation	61/4604	184/23355	1.13420465481488e-05	0.000190959219301633	0.000127325326516406	Atrx/Auts2/Baz2a/Bcor/Bend3/Btg1/Btg2/Coprs/Crebbp/Ctnnb1/Cxxc1/Dnmt1/Dot1l/Dppa2/Dpy30/Eef1akmt2/Etfbkmt/Fam98b/Fbl/Fendrr/H1f2/H1f3/H1f4/Hdac2/Kdm1a/Kdm4c/Kdm4d/Kmt2d/Lcmt1/Lmna/Macroh2a1/Mecp2/Mettl21a/Mthfr/Nr1h4/Nsd1/Nsd3/Ogt/Pax7/Paxbp1/Prdm8/Prmt3/Prmt6/Prmt8/Prmt9/Pygo2/Rbbp5/Satb1/Setd1b/Setd6/Setdb1/Smarcb1/Smyd2/Snrpb/Snw1/Tet1/Tet2/Tet3/Wdr5/Wdr82/Xbp1	61
BP	GO:0008213	protein alkylation	61/4604	184/23355	1.13420465481488e-05	0.000190959219301633	0.000127325326516406	Atrx/Auts2/Baz2a/Bcor/Bend3/Btg1/Btg2/Coprs/Crebbp/Ctnnb1/Cxxc1/Dnmt1/Dot1l/Dppa2/Dpy30/Eef1akmt2/Etfbkmt/Fam98b/Fbl/Fendrr/H1f2/H1f3/H1f4/Hdac2/Kdm1a/Kdm4c/Kdm4d/Kmt2d/Lcmt1/Lmna/Macroh2a1/Mecp2/Mettl21a/Mthfr/Nr1h4/Nsd1/Nsd3/Ogt/Pax7/Paxbp1/Prdm8/Prmt3/Prmt6/Prmt8/Prmt9/Pygo2/Rbbp5/Satb1/Setd1b/Setd6/Setdb1/Smarcb1/Smyd2/Snrpb/Snw1/Tet1/Tet2/Tet3/Wdr5/Wdr82/Xbp1	61
BP	GO:0007626	locomotory behavior	81/4604	263/23355	1.13733846703042e-05	0.000190959219301633	0.000127325326516406	Abat/Abl2/Adgrl3/Agtpbp1/Alk/Ankfn1/Apba1/Apba2/App/Arrdc3/Atp1a3/Bsx/Cacna1a/Cacna1c/Cacna1e/Celsr1/Chd7/Chl1/Chrna4/Chrnb2/Chrnb4/Cln6/Cln8/Cntn2/Dab1/Dbn1/Dscam/Egr1/Elavl4/Epha4/Fezf2/Fign/Foxa2/Fxn/Gigyf2/Glra1/Gng7/Gprc5b/Grin2d/Hexa/Hexb/Hipk2/Id2/Inpp5f/Kalrn/Klhl1/Lgi4/Lrrtm1/Lsamp/Mapt/Mc3r/Mecp2/Meis1/Mir23a/Mtor/Myo5a/Nav2/Ncor1/Ndufs4/Npas3/Nrg1/Olfm2/Oprm1/Oxr1/Park7/Pbx3/Pde1b/Pmp2…	81
BP	GO:0060348	bone development	74/4604	235/23355	1.13883122198016e-05	0.000190959219301633	0.000127325326516406	Ano6/Atp6ap1/Axin2/Bglap/Bglap2/Bmp2/Bmpr1b/Cadm1/Cer1/Cited2/Col1a1/Ctc1/Cyp26b1/Dhrs3/Dym/Ext2/Fam20c/Fat4/Fbxw7/Fgf18/Fgfr2/Fgfr3/Foxn3/Frem1/Gnas/Has2/Hoxb4/Inppl1/Insig2/Itgb6/Kit/Lrp6/Map3k7/Matn1/Mbtps2/Mcph1/Mef2c/Mef2d/Meis1/Mmp16/Msx1/Neurog1/Notch2/Pip4k2a/Pitx2/Ppib/Rarb/Rarg/Rflna/Sbds/Serpinh1/Setdb1/Shox2/Ski/Slc10a7/Smad5/Snx10/Sox9/Sp5/Spns2/Src/Stc1/Sulf2/Tifab/Tjp2/Tmem119/Tmem…	74
BP	GO:0010611	regulation of cardiac muscle hypertrophy	30/4604	71/23355	1.16265755734756e-05	0.000193977238584284	0.000129337642507233	Adk/Adra1a/Akap6/Atp2b4/Becn1/Camk2d/Ctdp1/Ece1/Fdps/Foxp1/Lmna/Mef2a/Mef2c/Mtor/Mtpn/Notch1/Nr3c1/P2rx4/Parp1/Parp2/Pde5a/Pin1/Prkca/Ptk2/Rgs4/Rock2/Slc25a4/Smad3/Twf1/Yy1	30
BP	GO:0048754	branching morphogenesis of an epithelial tube	62/4604	188/23355	1.16299966517613e-05	0.000193977238584284	0.000129337642507233	Ahr/Angpt1/Bmp2/Bmp7/Btrc/Celsr1/Csf1/Ctnnb1/Ctsz/Cxcr4/Ddr1/Dicer1/Dlg1/Dll4/Ednra/Esr1/Etv4/Eya1/Fat4/Fgf10/Fgfr2/Foxa1/Foxa2/Foxd1/Gbx2/Gna13/Gzf1/Hhip/Hoxb7/Lama5/Lef1/Lgr4/Lrp6/Maged1/Mdk/Met/Ncoa3/Nfatc1/Nfatc3/Notch1/Nrarp/Pax8/Pbx1/Pdgfra/Pitx2/Pkd1/Ppp3r1/Ptch1/Rdh10/Rspo2/Sall1/Sema5a/Six2/Sox9/Spry1/Src/Stk4/Tbx20/Vangl2/Vegfa/Wnt1/Wnt2	62
BP	GO:0009314	response to radiation	118/4604	416/23355	1.17634343541962e-05	0.000195683796876153	0.000130475519445178	Aanat/Abl2/Actr5/Aipl1/Akt1/Apbb1/App/Arrb1/Asic2/Atp1a3/Aurkb/Babam1/Babam2/Bax/Bbc3/Bhlhe40/Bmf/Brcc3/Cacna1c/Cacna1e/Casp3/Cdk5/Cdkn1a/Cds2/Chrnb2/Cirbp/Cop1/Creb1/Crebbp/D7Ertd443e/Dct/Egfr/Egr1/Elane/Elk1/Ercc2/Ercc3/Ercc4/Ercc6/Eya1/Eya3/Fbxl22/Fbxl3/Fbxo4/Fbxw7/Fech/Fignl1/Gja10/Gpx1/Gtf2h5/Hmgcr/Hus1/Id2/Il12b/Itgb1/Itgb6/Kdm1a/Kdm4d/Kit/Lig4/Mdm2/Mecp2/Meis2/Mfap4/Mrnip/Mtor/Ndrg4/Nipbl/…	118
BP	GO:0007611	learning or memory	92/4604	308/23355	1.19358186193282e-05	0.000197095129143957	0.000131416549380672	Abi2/Abl2/Adcy1/Apbb1/Aph1b/App/Arc/Atp1a3/Bhlhb9/Btg2/C1ql1/Cacna1c/Cacna1e/Casp3/Cdk5/Chd8/Chrna7/Chrnb2/Cln8/Cnr1/Cntn2/Cntnap2/Cpeb3/Creb1/Cux2/Dkk1/Egfr/Egr1/Eif4ebp2/Elavl4/Ephb2/Epm2a/Esr2/Fen1/Gabrb3/Gria1/Grm4/Grm7/Hmgcr/Itgb1/Jph4/Kalrn/Kit/Lhx8/Man2b1/Map1a/Mapt/Mdk/Mecp2/Mef2c/Meis2/Mtor/Ncam1/Ncstn/Ndrg4/Neurog1/Npas4/Nptx2/Nrxn1/Oxtr/Pde1b/Pde5a/Picalm/Pla2g6/Ppt1/Prkar2b/Prkca/Prkc…	92
BP	GO:1903076	regulation of protein localization to plasma membrane	42/4604	113/23355	1.19423098288562e-05	0.000197095129143957	0.000131416549380672	Acsl3/Akap5/Akt1/Ap2m1/Arf6/Arhgap44/Atp2b4/Camk2a/Camk2d/Cdk5/Commd1/Dlg1/Dpp6/Egfr/Epha3/Ephb2/Epm2a/Ezr/Itgb1/Kalrn/Kcnj11/Kif5b/Ldlrap1/Lrp1/Lypla1/Mrap/Myo5a/Nrxn1/Picalm/Pik3r1/Pkdcc/Rab11a/Rab11fip2/Rer1/Rhog/Rhoq/Stac/Stx4a/Stx8/Tmbim1/Wnk3/Zdhhc2	42
BP	GO:2001022	positive regulation of response to DNA damage stimulus	42/4604	113/23355	1.19423098288562e-05	0.000197095129143957	0.000131416549380672	Actr2/Ankle1/Apbb1/Arid2/Babam1/Babam2/Brcc3/Cbx8/Cdkn2a/Cebpg/Ddx11/Egfr/Ercc6/Eya1/Eya2/Eya3/Eya4/Fgf10/Fmn2/Hdac10/Kdm4d/Mgmt/Mrnip/Nsmce1/Parp1/Pias4/Pnkp/Prkcg/Rad9a/Rnf8/Rps3/Shld1/Skil/Smchd1/Spidr/Spire1/Spred2/Tigar/Tmem161a/Top2b/Wrap53/Zfp385a	42
BP	GO:2001233	regulation of apoptotic signaling pathway	112/4604	391/23355	1.20804656918772e-05	0.000198793060173398	0.000132548673943793	Ackr3/Akt1/Bag5/Bax/Bbc3/Becn1/Bmf/Bmpr1b/Caap1/Casp2/Ctnnb1/Cttn/Ddit3/Ddx3x/Dedd2/Deptor/Epo/Erp29/Eya1/Eya2/Eya3/Eya4/Fadd/Fbxw7/Fgf10/Fignl1/Fxn/G2e3/Gas1/Gata4/Gclm/Ghitm/Gnai2/Gnai3/Gpx1/Grina/Gsdme/Hdac2/Higd1a/Hmox1/Hnrnpk/Hsph1/Ikbkg/Inca1/Ing2/Itgav/Ivns1abp/Kdm1a/Lmna/Maged1/Map3k7/Mcl1/Mdm2/Mdm4/Msx1/Nck2/Ndufa13/Ndufs3/Nfe2l2/Ngfr/Nme5/Noc2l/Opa1/Pam16/Park7/Parl/Parp1/Pea15a/Peli3/P…	112
BP	GO:0051099	positive regulation of binding	64/4604	196/23355	1.21400342090625e-05	0.000198793060173398	0.000132548673943793	Abl2/Add2/App/Arrb1/Bambi/Bmp2/Calm1/Cdk5/Ctbp2/Ctnnb1/Dact1/Ddrgk1/Ddx11/Derl1/Ebf2/Eif3c/Eif4g1/Eno1/Epb41/Epha4/Ephb6/Ercc2/Flot1/Gpsm1/Gtf2b/Hes1/Hipk2/Hspa4/Isl1/Kdm1a/Kdm4d/Lfng/Lgals9/Lrp1/Map1lc3b/Mapre3/Mbd2/Met/Mfng/Neurod1/Nmd3/Nme1/Pacs1/Park7/Parp1/Pin1/Pitx2/Pkd1/Plcl2/Ppp2ca/Prkn/Psen1/Pygo2/Ralb/Rapgef2/Ripor1/Ripor2/Rpl11/Ski/Sppl3/Stk4/Taf1/Tlr4/Trib3	64
BP	GO:0120032	regulation of plasma membrane bounded cell projection assembly	64/4604	196/23355	1.21400342090625e-05	0.000198793060173398	0.000132548673943793	Abi2/Actr2/Arf6/Arhgap44/Atg5/Atp8b1/Auts2/Brk1/Capzb/Ccp110/Ccr7/Cdc42/Cdc42ep2/Cdc42ep3/Cep135/Cntrob/Dbn1/Dmtn/Dnm3/Dock11/Dpysl3/Fscn1/Gap43/Gpm6a/Ift46/Kank1/Kit/Klhl41/Map4/Mir129-2/Mtor/Myo10/Myo3a/Nckap1/Ndel1/Neurl1a/Nrxn1/Palm/Pfn1/Pfn2/Pik3r1/Plekhm1/Ppp1r9a/Prkcq/Rab3ip/Rac1/Rcc2/Rhog/Rhoq/Ripor2/Saxo1/Septin9/Syne1/Syne2/Tapt1/Tbc1d30/Tgfb3/Tgfbr1/Twf1/Vdac3/Wasf2/Wasl/Wnt1/Zmynd8	64
BP	GO:0018105	peptidyl-serine phosphorylation	99/4604	337/23355	1.22696253343849e-05	0.000200393257409383	0.000133615632828039	Akt1/Akt3/Angpt1/App/Arrb1/Atp2b4/Aurkb/Bag4/Bax/Bcar3/Brsk2/Camk1g/Camk2a/Camk2d/Cdk1/Cdk5/Chrna7/Clspn/Csnk1e/Csnk1g1/Csnk1g3/Dclk1/Dkk1/Dmd/Dmtn/Dyrk3/Egfr/Eif4g1/Epm2a/Epo/Ercc6/Grk2/Hipk2/Ifna13/Ifnk/Inpp5f/Inpp5k/Irgm2/Lmtk2/Map3k13/Map4k1/Mapk12/Mapkap1/Mapkapk2/Mapkapk3/Mapkapk5/Mast1/Mast3/Met/Mtor/Myo3a/Nck2/Nos1/Nrxn1/Nsd1/Ogt/Paqr3/Park7/Pfn2/Pik3ca/Pkd1/Pkn1/Plcl2/Ppp1r15a/Prkca/Prkc…	99
BP	GO:0090263	positive regulation of canonical Wnt signaling pathway	40/4604	106/23355	1.25661853253407e-05	0.000204411267187948	0.000136294709590464	Bambi/Col1a1/Csnk1e/Csnk1g1/Csnk1g3/Dact1/Ddx3x/Disc1/Eda/Egfr/Fgf10/Fgfr2/Fgfr3/Gid8/Gprc5b/Gskip/Kank1/Lgr4/Nrarp/Peg12/Pin1/Ppm1a/Ptk7/Rbpj/Reck/Rnf220/Ror2/Rspo2/Sema5a/Smad3/Sox4/Src/Sulf2/Tbl1x/Tbl1xr1/Thra/Tnks/Usp47/Usp8/Xiap	40
BP	GO:0071277	cellular response to calcium ion	32/4604	78/23355	1.25806552801743e-05	0.000204411267187948	0.000136294709590464	Alox5ap/Asph/Chp2/Cpne2/Crp/Dmtn/Fos/Fosb/Hpca/Itpkb/Junb/Jund/Kcnh1/Mef2a/Mef2c/Mylk/Ncstn/Nfatc3/Nrxn1/Ppif/Scn5a/Smpd1/Spag16/Syt1/Syt11/Syt13/Syt15/Syt17/Syt2/Syt5/Syt6/Syt7	32
BP	GO:0030336	negative regulation of cell migration	86/4604	284/23355	1.27912714296731e-05	0.00020729771842728	0.000138219300337461	Abhd6/Abr/Acvr1c/Adarb1/Adipor1/Afdn/Akt1/Angpt2/Arap3/Arid2/Atp2b4/Bmpr1a/Ccl25/Ccl28/Cd63/Cited2/Clasp2/Cldn3/Cyp1b1/Dach1/Dlc1/Dll4/Dnai3/Dpysl3/Dusp3/Gna13/Idh2/Igfbp3/Igfbp5/Itgb1bp1/Jag1/Jup/Kank1/Limch1/Lrp1/Mcc/Mctp1/Mecp2/Mef2c/Mia3/Mitf/Nav3/Ndrg4/Nfe2l2/Notch1/Nr2f2/Nrg1/Olfm1/Osbpl8/Padi2/Patz1/Pfn2/Phldb2/Podn/Ppard/Ppargc1a/Prkg1/Pten/Ptk2/Ptn/Ptpn23/Ptprk/Ptprm/Ptprr/Rabgef1/Rac1/R…	86
BP	GO:0043523	regulation of neuron apoptotic process	83/4604	272/23355	1.31121278138905e-05	0.00021183662823027	0.000141245696103048	Ambra1/Angpt1/App/Arrb1/Ascl1/Barhl1/Bax/Bbc3/Bhlhb9/Btg2/Cacna1a/Casp2/Casp3/Cdc42/Cdk5/Chl1/Cntfr/Ctnnb1/Ctsz/Ddit3/Dlx1/Draxin/Egln3/Egr1/Epha7/Esr1/Esr2/Fbxw7/Fgfr3/Gabrb3/Gclm/Grm7/Hipk2/Hmox1/Hrk/Hsph1/Isl1/Itga1/Itsn1/Kdm2b/Lig4/Lrp1/Mcl1/Mdk/Mecp2/Mef2c/Mtnr1b/Nae1/Ncf2/Nefl/Nes/Ngfr/Nos1/Npm1/Nr3c1/Nrbp2/Nsmf/Oxr1/Park7/Parp1/Pik3ca/Pin1/Ppargc1a/Ppp2r2b/Ppt1/Prdx2/Prdx3/Prkcg/Prkn/Psen1…	83
BP	GO:0018210	peptidyl-threonine modification	46/4604	128/23355	1.31387221707706e-05	0.00021183662823027	0.000141245696103048	Akt1/Akt3/App/Bmp7/Cad/Camk2a/Camk2d/Cdc42bpg/Cdk1/Cdk5/Cit/Dcaf1/Dmtn/Dyrk3/Eif4g1/Galnt11/Galnt3/Grk2/Hipk2/Inpp5k/Irgm2/Lmtk2/Map3k7/Met/Mtor/Myo3a/Ogt/Pard3/Pkn1/Prkag2/Prkca/Prkcb/Prkd1/Rock2/Sbk1/Smad7/Spred2/Stox1/Taf1/Tgfbr1/Tnks/Tnks1bp1/Ttk/Ulk1/Vrk1/Wnk3	46
BP	GO:0045926	negative regulation of growth	81/4604	264/23355	1.32743601326361e-05	0.000213476154767304	0.000142338878471637	Adipor1/Alms1/Apbb1/Apbb2/Bbc3/Bbs2/Bcl11a/Bmpr2/Cdk5/Cdkn1a/Cdkn2a/Cdkn2c/Cirbp/Cited2/Crlf3/Ctdp1/D7Ertd443e/Ddx3x/Dip2b/Draxin/Enpp1/Epha7/Fgfr3/Foxk1/Foxp1/Fxn/Gas1/Gdf15/Gnas/H19/Hdac2/Igfbp5/Map2/Mecp2/Meis1/Msx1/Ndufa13/Ndufs3/Nf2/Nme6/Notch1/Notch2/Osgin1/Osgin2/Ppard/Ppt1/Prdm11/Ptch1/Pten/Ptk2/Ptprs/Rbbp7/Rgs4/Rtn4/Rtn4r/Sema3a/Sema3d/Sema3f/Sema4b/Sema5a/Sema6a/Sema6d/Sertad2/Sertad3/S…	81
BP	GO:0007266	Rho protein signal transduction	60/4604	181/23355	1.33636537783667e-05	0.000214363915710126	0.000142930808268621	Abl2/Abr/Adra1a/Arap3/Arhgap32/Arhgef1/Arhgef10l/Arhgef17/Arhgef3/Arrb1/Cavin4/Cdc42/Cdc42ep2/Cdc42ep3/Cdc42se1/Cdc42se2/Cdh13/Cdh2/Celsr1/Ctnnal1/Cul3/Dlc1/Ednra/Farp1/Fgd1/Fgd2/Fgd4/Flot1/Gna13/Gpr20/Heg1/Itgb1/Itsn1/Kalrn/Kank1/Mcf2l/Met/Ngfr/Plekhg2/Prex1/Prex2/Rasgrf2/Rhog/Ripor1/Ripor2/Rit2/Robo1/Rock2/Rtkn/Rtn4r/Sos1/Spata13/Stard13/Synj2bp/Synpo2l/Tiam2/Trio/Vangl2/Vav2/Vav3	60
BP	GO:0001763	morphogenesis of a branching structure	76/4604	244/23355	1.34571321517781e-05	0.000215314114428449	0.000143564369520643	Ahr/Angpt1/Bcl11a/Bmp2/Bmp7/Btbd7/Btrc/Celsr1/Csf1/Ctnnb1/Ctsz/Cxcr4/Ddr1/Dicer1/Dlg1/Dll4/Ednra/Epha7/Esr1/Etv4/Eya1/Fat4/Fgf10/Fgfr2/Foxa1/Foxa2/Foxd1/Fzd5/Gbx2/Gna13/Gzf1/Hhip/Hnrnpk/Hoxb7/Lama5/Lef1/Lgr4/Lrp6/Maged1/Map3k13/Mdk/Mecp2/Met/Ncoa3/Nfatc1/Nfatc3/Notch1/Nrarp/Pax8/Pbx1/Pdgfra/Pitx2/Pkd1/Plxna1/Ppp3r1/Ptch1/Rdh10/Rere/Rspo2/Rtn4/Rxra/Sall1/Sema3a/Sema5a/Shox2/Six2/Socs3/Sox9/Spry1/S…	76
BP	GO:0030326	embryonic limb morphogenesis	50/4604	143/23355	1.35377331618674e-05	0.000215507002840056	0.000143692981169135	Aff3/Bax/Bmp7/Bmpr1a/Cacna1c/Chd7/Chst11/Crabp2/Ctnnb1/Cyp26b1/Dicer1/Dkk1/Ece1/Fbn2/Fbxw4/Frem2/Gas1/Gnaq/Gnas/Hdac2/Lef1/Lmbr1/Lrp6/Mecom/Msx1/Nipbl/Notch1/Notch2/Osr1/Pbx1/Pbx2/Pitx1/Pitx2/Psen1/Ptch1/Rarb/Rarg/Rdh10/Reck/Ror2/Rspo2/Sall1/Shox2/Ski/Sp8/Tbx4/Tmem231/Wdr19/Wnt7a/Zbtb16	50
BP	GO:0035113	embryonic appendage morphogenesis	50/4604	143/23355	1.35377331618674e-05	0.000215507002840056	0.000143692981169135	Aff3/Bax/Bmp7/Bmpr1a/Cacna1c/Chd7/Chst11/Crabp2/Ctnnb1/Cyp26b1/Dicer1/Dkk1/Ece1/Fbn2/Fbxw4/Frem2/Gas1/Gnaq/Gnas/Hdac2/Lef1/Lmbr1/Lrp6/Mecom/Msx1/Nipbl/Notch1/Notch2/Osr1/Pbx1/Pbx2/Pitx1/Pitx2/Psen1/Ptch1/Rarb/Rarg/Rdh10/Reck/Ror2/Rspo2/Sall1/Shox2/Ski/Sp8/Tbx4/Tmem231/Wdr19/Wnt7a/Zbtb16	50
BP	GO:0051963	regulation of synapse assembly	44/4604	121/23355	1.42678936063387e-05	0.000226556856052165	0.000151060659845951	Adgrl2/Adgrl3/Amigo1/App/Arf6/Asic2/Bhlhb9/Chrnb2/Colq/Cux2/Dkk1/Eef2k/Efna5/Eif4g1/Epha7/Ephb2/Farp1/Flrt1/Flrt2/Flrt3/Fzd1/Lingo2/Lingo4/Lrrc4b/Lrrn1/Lrrn3/Lrrtm1/Lrrtm3/Lrrtm4/Lrtm1/Mef2c/Nectin1/Nrxn1/Ntng2/Oxtr/Pik3r1/Ppp1r9a/Prkca/Ptk2/Ptprs/Sipa1l1/Slitrk5/St8sia2/Wnt7a	44
BP	GO:0032386	regulation of intracellular transport	96/4604	326/23355	1.48113514602332e-05	0.000234593899198857	0.000156419495866655	Actn2/Akap5/Akap8l/Angpt1/Ank3/Arf1/Arhgap44/Asph/Bag3/Bag4/Bbc3/Cd36/Cdc42/Cdk1/Cdk5/Cdkn2a/Chmp3/Chp2/Cnih2/Commd1/Cpsf6/Dbn1/Dennd10/Derl3/Dmtn/Dnajc30/Dync1h1/Ehd2/Eipr1/Epm2a/Ezr/Fbxw7/Fez1/Flna/Gas1/Gdi1/Hpca/Hrc/Inpp4b/Inpp5f/Inpp5k/Ipo5/Itgb1bp1/Jup/Kif20b/Kif5b/Ldlrap1/Map1b/Map2/Mapt/Mavs/Mdfic/Mdm2/Mecp2/Mtcl1/Ndel1/Ndrg4/Oaz2/Ogt/Os9/Park7/Parl/Pdcd5/Pgap1/Pik3r1/Plk3/Ppp1cc/Ppp2ca/Pr…	96
BP	GO:2001242	regulation of intrinsic apoptotic signaling pathway	57/4604	170/23355	1.48580714672205e-05	0.000234742596446941	0.000156518642300818	Ackr3/Akt1/Bag5/Bax/Bbc3/Becn1/Ddit3/Ddx3x/Epo/Erp29/Fbxw7/Fignl1/G2e3/Gpx1/Grina/Gsdme/Hdac2/Hnrnpk/Hsph1/Ikbkg/Ivns1abp/Kdm1a/Mcl1/Mdm2/Mdm4/Msx1/Nck2/Ndufa13/Ndufs3/Nfe2l2/Nme5/Noc2l/Opa1/Park7/Parl/Parp1/Pias4/Plekhf1/Ppia/Ppif/Prkn/Ptpn1/Pttg1ip/Rad9a/Rpl11/Rps3/Rps7/Sfpq/Skil/Src/Tmem161a/Trim32/Ubqln1/Uri1/Usp47/Xbp1/Zfp385a	57
BP	GO:0030177	positive regulation of Wnt signaling pathway	48/4604	136/23355	1.50220413857615e-05	0.000236738336425233	0.000157849336075684	Abl2/Bambi/Bmp2/Col1a1/Csnk1e/Csnk1g1/Csnk1g3/Dact1/Ddx3x/Depdc1b/Disc1/Dixdc1/Eda/Egfr/Fgf10/Fgfr2/Fgfr3/Gid8/Gprc5b/Gskip/Kank1/Lgr4/Mbd2/Mllt3/Nrarp/Peg12/Pin1/Ppm1a/Ptk7/Rbpj/Reck/Rnf220/Ror2/Rspo2/Sall1/Sema5a/Smad3/Sox4/Src/Sulf2/Tbl1x/Tbl1xr1/Thra/Tnfaip3/Tnks/Usp47/Usp8/Xiap	48
BP	GO:0030902	hindbrain development	58/4604	174/23355	1.5317979329001e-05	0.000240456951231761	0.000160328786118271	Abl2/Agtpbp1/Ascl1/Bmp7/Cacna1a/Cdk5/Clp1/Ctnna2/Ctnnb1/Cul5/Dab1/Dixdc1/Dlc1/Dll1/Flna/Foxa2/Gabrb3/Gas1/Gbx2/Herc1/Hes1/Hoxb3/Igf1r/Itgb1/Kdm2b/Klhl1/Lef1/Lrp6/Mafb/Mdk/Mecp2/Myh10/Nav2/Neurod1/Nhlh2/Nrxn1/Otx1/Otx2/Pdss2/Phox2a/Phox2b/Plxna2/Psmg1/Ptprs/Rbfox2/Rere/Rnf7/Scrib/Slc4a7/Slc6a4/Sptbn2/Ulk1/Usp9x/Whrn/Wnt1/Wnt7a/Zbtb18/Zfp423	58
BP	GO:0060606	tube closure	42/4604	114/23355	1.53344843263258e-05	0.000240456951231761	0.000160328786118271	Abl2/Arid1a/Brd2/Casp3/Cc2d2a/Celsr1/Cited2/Dlc1/Dvl2/Enah/Fgf10/Fzd1/Fzd3/Gatad2a/Hectd1/Ift57/Kdm2b/Kif20b/Lhx2/Lmo4/Lrp6/Mthfr/Nckap1/Opa1/Pax3/Pfn1/Plxnb2/Prickle1/Ptch1/Ptk7/Rarg/Rock2/Rps7/Sall1/Scrib/Shroom3/Ski/Specc1l/Tead2/Tgif1/Trim71/Vangl2	42
BP	GO:1903522	regulation of blood circulation	77/4604	249/23355	1.57543878422826e-05	0.000246317866186033	0.000164236651436147	Adra1a/Adra2b/Ahr/Akap6/Akt1/Ank2/Ankrd39/App/Asic2/Atp1a1/Atp1b1/Atp2a2/Atp2b1/Atp2b4/Avpr1a/Bmpr2/Cacna1c/Cacna1e/Cacna1h/Cacna2d1/Casq2/Chga/Chrna7/Dlg1/Dmd/Dock4/Dock5/Egfr/Epas1/Flna/Gata4/Gch1/Gjd3/Grk2/Hcn4/Hrc/Isl1/Jup/Kcna5/Kcnd3/Kcnh2/Kcnj2/Kcnj5/Mc3r/Mdm2/Mdm4/Mef2a/Nos1/Oxtr/P2rx4/Pde4b/Pde5a/Pebp1/Pik3r1/Prkca/Prkg1/Ptgs1/Rbfox2/Rgs4/Scn3b/Scn5a/Sema3a/Shc1/Slc4a3/Slc8a1/Smad6/Smad7/…	77
BP	GO:0033002	muscle cell proliferation	76/4604	245/23355	1.57865935230552e-05	0.000246317866186033	0.000164236651436147	Akt1/Angpt1/Arid2/Bmpr1a/Calcrl/Camk2d/Cdh13/Cdk1/Cdkn1a/Cited2/Ctnnb1/Dnmt1/Ednra/Egfr/Egr1/Elane/Esr1/Esr2/Fgfr2/Foxp1/Gata4/Gna13/Gnai2/Gnai3/Gnaq/Grk2/Hdac2/Hmgcr/Hmox1/Id2/Igf1r/Igfbp3/Igfbp5/Il12b/Irak4/Kalrn/Kpna1/Ldlrap1/Map3k5/Mdm2/Mef2c/Mef2d/Meis1/Mfn2/Mtor/Ncam1/Ndrg4/Notch1/P2ry6/Paxbp1/Pik3ca/Pik3r1/Ppard/Ppargc1a/Prkca/Prkg1/Pten/Ptk2/Rbpj/Rxra/S1pr1/Shc1/Six5/Stat1/Stat5b/Tbx20/Te…	76
BP	GO:0043618	regulation of transcription from RNA polymerase II promoter in response to stress	22/4604	46/23355	1.61599492317914e-05	0.000251519209825505	0.000167704736295532	Arnt/Bach1/Bag3/Cd36/Chd6/Cited2/Ddit3/Egr1/Epas1/Hif1an/Hmox1/Klf2/Mbtps2/Nck2/Nfe2l1/Nfe2l2/Notch1/Ppp1r15a/Rbpj/Sesn2/Stox1/Vegfa	22
BP	GO:0010812	negative regulation of cell-substrate adhesion	27/4604	62/23355	1.62014968735859e-05	0.000251543240348415	0.000167720759057811	Acer2/Actn4/Ajap1/Angpt2/Bcar1/Cdkn2a/Clasp2/Col1a1/Coro2b/Dlc1/Dmtn/Efna5/Fzd7/Itgb1bp1/Jag1/Kank1/Lgals1/Lrp1/Notch1/Phldb2/Pik3r1/Plet1/Pten/Rcc2/Spock1/Src/Wnt1	27
BP	GO:0060048	cardiac muscle contraction	46/4604	129/23355	1.65538770424853e-05	0.000256381228677703	0.000170946570547625	Adra1a/Akap6/Ank2/Ankrd39/Atp1a1/Atp1a3/Atp1b1/Atp2a2/Cacna1c/Cacna1h/Cacna2d1/Camk2d/Casq2/Chga/Cxcr4/Dlg1/Dmd/Flna/Gata4/Grk2/Hcn4/Jup/Kcna5/Kcnd3/Kcnh2/Kcnj2/Kcnj5/Met/Mtor/P2rx4/Pde4b/Pde5a/Pik3ca/Scn3b/Scn5a/Sgcd/Slc8a1/Smad5/Smad7/Smtn/Snta1/Srsf1/Stc1/Tmem38b/Uty/Zc3h12a	46
BP	GO:0021955	central nervous system neuron axonogenesis	21/4604	43/23355	1.67472154995427e-05	0.000258738307275489	0.00017251819302904	Adarb1/Bhlhe22/Cdh11/Chrnb2/Dcc/Dclk1/Dcx/Draxin/Epha4/Ephb2/Ephb6/Fbxo45/Grcc10/Ndel1/Nin/Phox2b/Prdm8/Prkca/Pten/Ptk2/Tsku	21
BP	GO:0051147	regulation of muscle cell differentiation	50/4604	144/23355	1.68059321709493e-05	0.000259009072281688	0.000172698730229337	Akap6/Ankrd17/Bhlhe41/Bmp2/Bmpr1a/Ctdp1/Cyp26b1/Dkk1/Dll1/Dnmt1/Efnb2/Fdps/Fgfr2/Foxp1/Fzd7/Hdac9/Id2/Kit/Lmod3/Mdm2/Mecp2/Mef2c/Msx1/Mtor/Naca/Nfatc1/Nfatc3/Notch1/Nr3c1/Nrg1/Olfm2/Parp2/Pin1/Prdm6/Ptbp1/Rbm24/Rbm38/Rgs4/Shox2/Sik1/Slc25a4/Smarcd3/Sox6/Thra/Tmem119/Tmsb4x/Trim32/Tshz3/Xbp1/Yy1	50
BP	GO:0061448	connective tissue development	85/4604	282/23355	1.73357208111795e-05	0.000266520812862339	0.000177707311776934	Arid5a/Arrdc3/Axin2/Bbs2/Bmp2/Bmp7/Bmpr1a/Bmpr1b/Bmpr2/Cer1/Chst11/Cnmd/Col1a1/Creb5/Csf1/Ctnnb1/Ddrgk1/Dicer1/Ebf2/Egr1/Fbxw4/Fgf18/Fgfr3/Foxa1/Foxa2/Foxd1/Fto/Gnas/Hoxb3/Hoxc4/Id2/Itgb8/Klf7/Lmna/Lrp6/Maf/Matn1/Mdk/Mef2c/Mef2d/Mex3c/Mia3/Msx1/Notch1/Nr1h4/Osr1/Pax7/Pik3ca/Pitx1/Pkd1/Pkdcc/Ppard/Ppargc1a/Prkca/Pth1r/Rarb/Rarg/Rflna/Ror2/Rspo2/Runx1/Satb2/Serpinh1/Shox2/Six2/Slc25a25/Smad3/Smad5/…	85
BP	GO:1904356	regulation of telomere maintenance via telomere lengthening	26/4604	59/23355	1.79098877657842e-05	0.000274676522612807	0.000183145270785926	Aurkb/Cct4/Ctc1/Ctnnb1/Dcp2/Dkc1/Ercc4/Exosc10/Fbxo4/Hnrnpu/Mapkapk5/Nek7/Parp1/Pif1/Pnkp/Pot1a/Prkcq/Slx4/Src/Stn1/Tent4b/Terc/Terf1/Tinf2/Tnks/Xrcc5	26
BP	GO:0006401	RNA catabolic process	79/4604	258/23355	1.82409135522707e-05	0.000278266570546514	0.00018553899666646	Ago1/Axin2/Btg2/Carhsp1/Celf1/Cirbp/Cnot10/Cnot2/Cnot6/Cnot6l/Cpeb3/Csdc2/Ctif/Dcp1a/Dcp2/Dcps/Dhx34/Dicer1/Dis3/Dis3l2/Dkc1/E2f1/Elavl4/Exosc10/Exosc3/Exosc4/Exosc9/Fen1/Fto/Gigyf2/Hnrnpu/Igf2bp1/Larp4b/Lin28b/Lrpprc/Lsm6/Lsm7/Magohb/Mapkapk2/Mettl16/Mex3d/Mtor/Myef2/Nbas/Noct/Npm1/Pabpc4/Pan3/Patl1/Pcbp4/Pde12/Ptbp1/Pum1/Rbm24/Rbm38/Rc3h2/Rnaseh2b/Rnaseh2c/Rnps1/Rock2/Samd4/Secisbp2/Sidt2/Slirp…	79
BP	GO:0034394	protein localization to cell surface	29/4604	69/23355	1.82878057754578e-05	0.000278266570546514	0.00018553899666646	Actn2/Akt1/Angpt1/Ank2/Arf6/Cd247/Commd1/Ctnnb1/Fcnb/Fgf10/Flna/Gga2/Gpm6b/Hnrnpk/Kcnab2/Leprotl1/Map1a/Nrg1/Picalm/Pigk/Ptprk/Rab11a/Rab11fip5/Ric3/Snx33/Stx4a/Synj2bp/Usp4/Wnt11	29
BP	GO:0050432	catecholamine secretion	29/4604	69/23355	1.82878057754578e-05	0.000278266570546514	0.00018553899666646	Abat/Cadps/Cartpt/Chga/Chrna4/Chrna7/Chrnb2/Cnr1/Gabbr1/Grk2/Grm2/Npy2r/Oxtr/Plcd1/Prkcb/Ptgs1/Rab3a/Rtn4/Sdhd/Slc18a1/Syt1/Syt11/Syt13/Syt15/Syt17/Syt2/Syt5/Syt6/Syt7	29
BP	GO:0007160	cell-matrix adhesion	69/4604	218/23355	1.83209860378907e-05	0.000278266570546514	0.00018553899666646	Acer2/Actn1/Actn2/Ajap1/Ajuba/Bcam/Camsap3/Ccl25/Ccl28/Cd36/Cd63/Cdh13/Cdk5/Cdkn2a/Clasp2/Cntn2/Coro2b/Csf1/Ctnnb1/Cttn/Ddr1/Disc1/Dlc1/Dmd/Dmtn/Dusp3/Eda/Efna5/Epha3/Fermt2/Frem1/Gpm6b/Hpse/Itga1/Itgav/Itgb1/Itgb1bp1/Itgb5/Itgb6/Itgb8/Jag1/Jup/L1cam/Limch1/Lrp1/Map4k4/Nid2/Onecut1/Onecut2/Pcsk5/Peak1/Phldb2/Pik3r1/Plekha2/Plet1/Prkcz/Pten/Ptk2/Ptk2b/Ptprk/Rac1/Rcc2/Skap1/Smad3/Src/Thy1/Tmem8b/Ut…	69
BP	GO:0040013	negative regulation of locomotion	97/4604	332/23355	1.90222742139154e-05	0.000288221831944819	0.000192176837524477	Abhd6/Abr/Acvr1c/Adarb1/Adipor1/Afdn/Akt1/Angpt2/Arap3/Arid2/Arrdc3/Atp2b4/Bmpr1a/Ccl25/Ccl28/Cd63/Cited2/Clasp2/Cldn3/Cyp1b1/Dach1/Dbn1/Dlc1/Dll4/Dnai3/Dpysl3/Dusp3/Frmd5/Gna13/Idh2/Igfbp3/Igfbp5/Itgb1bp1/Jag1/Jup/Kank1/Limch1/Lrp1/Mcc/Mctp1/Mecp2/Mef2c/Mia3/Mitf/Nav3/Ndrg4/Nfe2l2/Notch1/Nr2f2/Nrg1/Olfm1/Osbpl8/Padi2/Patz1/Pfn2/Phldb2/Pin1/Podn/Ppard/Ppargc1a/Prkg1/Pten/Ptk2/Ptn/Ptpn23/Ptprk/Ptp…	97
BP	GO:0043405	regulation of MAP kinase activity	86/4604	287/23355	1.98013662507743e-05	0.000298609936746041	0.000199103284126738	Adra2b/Aida/Ajuba/Alk/App/Arrb1/Bmp2/Bmp7/Cblc/Ccr7/Cdk5rap3/Chrna7/Dkk1/Dusp19/Dusp3/Dusp4/Dusp6/Dusp8/Dvl2/Egfr/Epha4/Ephb2/Ercc6/Erp29/Fgd2/Fgd4/Fgf10/Fgf18/Fzd5/Fzd8/Gadd45b/Gadd45g/Gdf15/Gpr39/Grm4/Hmgcr/Igf1r/Inava/Inpp5k/Inppl1/Itga1/Kit/Kitl/Ksr1/Lpar3/Maged1/Map3k13/Map3k5/Map3k9/Map4k1/Mapk8ip3/Mdfi/Mdfic/Met/Muc20/Paqr3/Pde5a/Pik3r5/Ppia/Prdx2/Prkca/Psen1/Ptk2b/Ptpn1/Ret/Robo1/Ror2/Rps…	86
BP	GO:1902882	regulation of response to oxidative stress	37/4604	97/23355	1.98028536296277e-05	0.000298609936746041	0.000199103284126738	App/Bag5/Cd36/Ctnnb1/Fbxw7/Foxp1/Fut8/Fzd1/Gata4/Gch1/Gpx1/Hk3/Hsph1/Macroh2a1/Mapkap1/Mcl1/Mctp1/Meak7/Met/Ncoa7/Nfe2l2/Nme5/Oxr1/Park7/Parp1/Ppia/Prkn/Reg3b/Scly/Sesn1/Sesn2/Sfpq/Slc7a11/Stox1/Tlr4/Ubqln1/Wnt1	37
BP	GO:1990845	adaptive thermogenesis	54/4604	160/23355	1.99525425285046e-05	0.000300147338323534	0.000200128372931337	Abhd6/Ache/Acsl1/Acvr2b/Adamts5/Adcyap1/Adipor1/Alms1/Arrdc3/Cd36/Cmklr1/Cpt2/Cxcr4/Ddit3/Dync1h1/Ebf2/Epas1/Esrrg/Fabp5/Gadd45g/Gnas/Gpr39/Grb10/Hnrnpu/Igf1r/Kdm1a/Kdm6b/Ksr2/Lgr4/Lpin1/Mc4r/Mfn2/Notch1/Nova1/Nova2/Nr1d1/Ogt/Oma1/Oxtr/Pctp/Phox2b/Plcl2/Ppargc1a/Prkab1/Rbpj/Scd1/Syk/Tfe3/Thra/Tle3/Tlr4/Trpv2/Vegfa/Zfp423	54
BP	GO:0050890	cognition	100/4604	345/23355	2.0406155374848e-05	0.000306238436747122	0.000204189717015499	Abi2/Abl2/Adcy1/Apbb1/Aph1b/App/Arc/Atp1a3/Bhlhb9/Btg2/C1ql1/Cacna1c/Cacna1e/Casp3/Cdk5/Chd7/Chd8/Chl1/Chrna4/Chrna7/Chrnb2/Cln8/Cnr1/Cntn2/Cntnap2/Cpeb3/Creb1/Cux2/Dkk1/Egfr/Egr1/Eif4ebp2/Elavl4/Ephb2/Epm2a/Esr2/Fen1/Gabrb3/Gnas/Grcc10/Gria1/Grm4/Grm7/Hmgcr/Itgb1/Jph4/Kalrn/Kit/Lhx8/Man2b1/Map1a/Mapt/Mdk/Mecp2/Mef2c/Meis2/Mtor/Ncam1/Ncstn/Ndrg4/Ndufs4/Neurog1/Nipbl/Npas4/Nptx2/Nrxn1/Oxtr/Pde1b/P…	100
BP	GO:0006650	glycerophospholipid metabolic process	82/4604	271/23355	2.07058150655587e-05	0.000309995631267221	0.000206694890742156	Abca3/Abhd16b/Abhd4/Abhd5/Abhd6/Acp6/Acsl3/Ajuba/Capn2/Cds2/Cept1/Dgke/Dgkh/Dgkz/Dnajc19/Dpm2/Fabp5/Gdpd1/Gpam/Hdhd5/Impa2/Inpp4b/Inpp5a/Inpp5e/Inpp5f/Inpp5k/Inppl1/Itpkb/Itpkc/Lipc/Lpin1/Mecp2/Naaa/Nr1h4/Ocrl/Pcyt1a/Pdxp/Pgap1/Pgap2/Pi4k2a/Pigc/Pigk/Pigl/Pign/Pigo/Pigq/Pigw/Pik3c2b/Pik3c2g/Pik3c3/Pik3ca/Pik3r1/Pip4k2a/Pip4k2b/Pip4k2c/Pip4p2/Pisd/Pitpnc1/Pla2g15/Pla2g2d/Pla2g5/Pla2g6/Plcb3/Plcd1/…	82
BP	GO:0045055	regulated exocytosis	80/4604	263/23355	2.10765954077425e-05	0.000314797225472411	0.000209896435827075	Abr/Adcy1/Adra1a/Ap1g1/Apba1/Apba2/Arf1/Atp2a2/Cacna1a/Cacna1c/Cacna1h/Cadps/Camk2a/Cdk5/Chga/Chrna4/Chrna5/Chrna7/Chrnb2/Clnk/Cplx2/Cspg5/Ctbp2/Cyth1/Dmtn/Doc2b/Gab2/Gnai2/Grin3a/Grm4/Grm7/Hmox1/Htr1a/Kcnh1/Kit/Lgals9/Notch1/Nrxn3/Pclo/Pex5l/Pfn2/Pi4k2a/Prkca/Prkcb/Prkcg/Psen1/Rab11fip1/Rab11fip2/Rab11fip5/Rab3a/Rab3gap1/Rabgef1/Rims2/Rph3al/Scrib/Snap25/Snx4/Sphk2/Sptbn2/Stx4a/Stxbp1/Stxbp5/Stx…	80
BP	GO:0015850	organic hydroxy compound transport	79/4604	259/23355	2.1237610988452e-05	0.000316450468946413	0.000210998764198066	Abat/Abca3/Abcc3/Abcg8/Atp8b1/Cadps/Cartpt/Cd36/Chga/Chrna4/Chrna7/Chrnb2/Cnr1/Commd1/Eepd1/Emb/Enpp7/Fcgr3/Gabbr1/Gal/Gpm6b/Grk2/Grm2/Htr1a/Igfbp3/Ldlrap1/Lima1/Lipc/Lrp1/Lrp6/Nat8l/Nfkbia/Nos1/Npy2r/Nr1h4/Osbpl6/Oxtr/Park7/Pip4k2a/Plcd1/Pomc/Prkcb/Prkn/Ptch1/Ptgs1/Rab3a/Rtn4/Scarb1/Sdhd/Sec24a/Serac1/Slc10a2/Slc10a4/Slc10a5/Slc16a3/Slc16a7/Slc18a1/Slc18a2/Slc29a4/Slc2a13/Slc6a4/Soat1/Srebf2/Sta…	79
BP	GO:0032984	protein-containing complex disassembly	68/4604	215/23355	2.15455430580852e-05	0.000320279845742883	0.000213552066692431	Actn2/Add2/Akap5/Arid1a/Arid2/Asph/Bnip3/Camsap3/Capzb/Ccsap/Cebpg/Cfl2/Clasp2/Cracd/Dhx8/Dmtn/Dyrk3/Dysf/Eml4/Grwd1/Hspa8/Htr1a/Igf1r/Irgm2/Kif18a/Kif18b/Kif2c/Kif5b/Lima1/Lmod1/Lmod3/Map1a/Map1b/Map1lc3b/Map2/Mical2/Mical3/Mid1ip1/Mrpl58/Mtpn/Nav3/Nckap5/Nckap5l/Nedd1/Nes/Nrg1/Pdxp/Pex14/Pik3ca/Rubcn/Rubcnl/Scaf4/Sema5a/Sgk1/Smarcb1/Smarcc1/Smarcd2/Smarcd3/Smarce1/Specc1l/Stmn4/Svil/Taok1/Tecpr…	68
BP	GO:0003206	cardiac chamber morphogenesis	51/4604	149/23355	2.17457990825603e-05	0.000321031213159766	0.00021405305377249	Ahr/Bmp2/Bmp7/Bmpr1a/Bmpr2/Chd7/Cited2/Ctnnb1/Dhrs3/Dll4/Egln1/Epo/Fgfr2/Fhl2/Fzd1/Gata4/Heg1/Hes1/Id2/Isl1/Jag1/Lrp6/Mdm2/Mef2c/Mir17/Nfatc1/Notch1/Notch2/Npy2r/Nrp2/Pitx2/Rarb/Rbpj/Robo1/Robo2/Rxra/Shox2/Slit3/Smad6/Smad7/Smarcd3/Sos1/Sox11/Sox4/Tbx20/Tgfbr1/Tgfbr3/Vangl2/Wnt11/Wnt2/Zfpm2	51
BP	GO:0006470	protein dephosphorylation	74/4604	239/23355	2.17492520365872e-05	0.000321031213159766	0.00021405305377249	Bod1/Bod1l/Btrc/Camta1/Cdc14a/Cdc25b/Ctdp1/Dlc1/Dusp19/Dusp26/Dusp3/Dusp4/Dusp6/Dusp8/Epm2a/Eya1/Eya2/Eya3/Eya4/Fbxw11/Gnai2/Itga1/Lhpp/Mgat5/Mprip/Nsmf/Nuak1/Pdxp/Pin1/Ppia/Ppm1a/Ppm1d/Ppm1e/Ppp1cc/Ppp1r11/Ppp1r15a/Ppp1r15b/Ppp1r2/Ppp1r8/Ppp2ca/Ppp2r2a/Ppp2r2b/Ppp2r2c/Ppp3r1/Ppp4r2/Ppp5c/Ppp6c/Ppp6r2/Ptbp1/Pten/Ptp4a2/Ptp4a3/Ptpdc1/Ptpn1/Ptpn13/Ptpn14/Ptpn23/Ptpn3/Ptpn4/Ptprf/Ptprk/Ptprm/Ptprn2/…	74
BP	GO:0031334	positive regulation of protein-containing complex assembly	74/4604	239/23355	2.17492520365872e-05	0.000321031213159766	0.00021405305377249	Abca3/Abi2/Actr2/Actr3b/Ahr/Ajuba/Arf1/Arf6/Arfip2/Arpc3/Arpc5/Asap1/Bag4/Bax/Bbc3/Bmf/Brk1/Cd36/Cdc42ep2/Cdc42ep3/Cdk5rap2/Cracd/Creb1/Ctnna2/Cttn/Ddx3x/Dhx33/Dlg1/Dnai3/Drg1/Eif4g1/Esr1/Fermt2/Fmn2/Fscn1/Il5/Iqgap2/Lmod1/Lmod3/Map1b/Mapt/Mecp2/Met/Mtor/Nav3/Nck2/Nckap1/Nin/Palld/Park7/Pcsk5/Pfn1/Pfn2/Piezo1/Psmc2/Psmc3/Ptk2b/Rac1/Rictor/Rps3/Skap1/Snap91/Spidr/Spire1/Src/Syk/Terf1/Tfrc/Tlr4/Tri…	74
BP	GO:0032210	regulation of telomere maintenance via telomerase	23/4604	50/23355	2.31542895718576e-05	0.000340641296821384	0.000227128412555171	Aurkb/Cct4/Ctc1/Ctnnb1/Dcp2/Dkc1/Exosc10/Fbxo4/Hnrnpu/Mapkapk5/Nek7/Pif1/Pnkp/Pot1a/Prkcq/Src/Stn1/Tent4b/Terc/Terf1/Tinf2/Tnks/Xrcc5	23
BP	GO:0031397	negative regulation of protein ubiquitination	32/4604	80/23355	2.32505211295703e-05	0.000340641296821384	0.000227128412555171	Akt1/Arrb1/Atg5/Bag5/Cdk5/Cdkn2a/Dysf/Ivns1abp/Mad2l1/Mtor/Nxn/Ogt/Otub1/Park7/Peli3/Ppia/Prkcg/Prmt3/Psen1/Rpl11/Rps3/Rps7/Smad7/Sox4/Svbp/Taf1/Tnfaip3/Trim44/Ubxn1/Usp4/Usp44/Vps28	32
BP	GO:0048732	gland development	130/4604	473/23355	2.32703752442581e-05	0.000340641296821384	0.000227128412555171	Ahr/Aprt/Arf6/Ascl1/Bax/Bcl11b/Bmp2/Bmp7/Bmpr1a/Bsx/Btbd7/Btrc/Cadm1/Cbx7/Cdk5rap3/Cdkn1c/Cdkn2a/Cebpa/Cited2/Creb1/Csf1/Ctc1/Ctnnb1/Ctnnd1/Cul3/Ddr1/E2f8/Eda/Edar/Egfr/Elk1/Esr1/Esr2/Etv4/Fadd/Fgf10/Fgf18/Fgfr2/Foxa1/Gpx1/Hes1/Hmox1/Hoxb3/Id2/Igf1r/Igfbp5/Igsf3/Insm1/Irs2/Isl1/Kalrn/Kdm1a/Klf1/Lama5/Lef1/Lhx3/Lmo4/Lrp6/Mad1l1/Mafb/Man2a1/Mdk/Meg3/Met/Mir30a/Mrtfb/Msx1/Ncoa3/Neurl1a/Nfatc3/Nkx2-3…	130
BP	GO:0042471	ear morphogenesis	48/4604	138/23355	2.32944907177473e-05	0.000340641296821384	0.000227128412555171	Abr/Celsr1/Chd7/Dll1/Dvl2/Ephb2/Eya1/Eya4/Fgf10/Fgfr2/Fzd3/Gas1/Gbx2/Gsc/Hmx2/Insig2/Lhfpl5/Lrig1/Lrig3/Mafb/Msx1/Myo3a/Neurog1/Nipbl/Osr1/Otx1/Otx2/Pax8/Pdzd7/Ptk7/Ptprq/Rac1/Ripor2/Ror2/Rpl38/Scrib/Six2/Sox9/Stox1/Tbx18/Tifab/Tmie/Triobp/Tshz1/Vangl2/Wdr19/Whrn/Wnt1	48
BP	GO:0007030	Golgi organization	45/4604	127/23355	2.44211367337258e-05	0.000356287953089717	0.000237561088314641	Arfgef1/Atl2/Atp8b1/Atp8b2/Atp8b4/Bag5/Camsap3/Cdc42/Cdk1/Cit/Clasp2/Cog7/Cul7/Dym/Fam174b/Fbxw8/Golph3/Gorasp2/Hace1/Huwe1/Kifc3/Lman1/Myo18a/Nploc4/Pi4k2a/Plk3/Prkd1/Rab2a/Rab33b/Stk25/Stx16/Stx18/Syne1/Tjap1/Tmed4/Tmed9/Trappc8/Trip11/Ubxn2a/Ubxn2b/Usp6nl/Vmp1/Vrk1/Vti1a/Ywhaz	45
BP	GO:0010769	regulation of cell morphogenesis involved in differentiation	42/4604	116/23355	2.49096719589792e-05	0.000362574114069587	0.000241752493695454	Ache/Actn4/Actr2/Afdn/Akap5/Bcar1/Bhlhb9/Caprin1/Cntn2/Cspg5/Cul7/Cux2/Dbn1/Dbnl/Dmtn/Dock1/Dock5/Eef2k/Efna5/Epha4/Fbxo31/Fbxw8/Fermt2/Flna/Has2/Itgb1bp1/Kalrn/Kank1/Mdk/Met/Olfm4/Opa1/Parp6/Prex1/Ptk2/Ptprf/Rab21/Rac1/Rcc2/Sgk1/Ss18l2/Triobp	42
BP	GO:0045216	cell-cell junction organization	66/4604	208/23355	2.51823514135145e-05	0.000365696595122816	0.000243834461359009	Abi2/Actn4/Afdn/Arvcf/Camsap3/Cd9/Cdc42/Cdh10/Cdh11/Cdh12/Cdh2/Cdh20/Cdh22/Cdh24/Cdh6/Cldn17/Cldn23/Cldn3/Cldn34d/Ctnnb1/Ctnnd1/Dlg1/Efnb2/Epha4/Fbf1/Fermt2/Flna/Fscn1/Fzd5/Gjd3/Grhl1/Heg1/Inava/Itgb1/Jup/Kifc3/Micall2/Mpz/Mtss1/Nectin1/Nf2/Nfasc/Nphp4/Nr1h4/Pard3/Pard6a/Pard6b/Pkp4/Plekha7/Pmp22/Prkca/Prkch/Ptpn23/Rab13/Rac1/Rock2/Smad3/Smad7/Specc1l/Tbcd/Tgfb3/Tgfbr1/Tjp2/Vegfa/Whrn/Wnt11	66
BP	GO:0030522	intracellular receptor signaling pathway	67/4604	212/23355	2.53380813684109e-05	0.000365776364963781	0.000243887649265224	Actn4/Ankrd17/Arid1a/Cited2/Clpb/Cnot2/Crabp2/Ctbp2/Cyp26a1/Cyp26b1/Ddrgk1/Dhrs3/Esr1/Esr2/Esrrg/Fabp5/Foxa1/Inava/Irgm2/Isl1/Klf2/Klf9/Kmt2d/Lacc1/Lsm14a/Mavs/Mn1/Ncoa3/Ncor1/Ncor2/Nfkbia/Nploc4/Nr1h4/Nr2c1/Nr3c1/Padi2/Park7/Parp1/Peli3/Ppp5c/Prcp/Ptges3/Ptgis/Pum1/Rarb/Rarg/Rbfox2/Riok3/Rxra/Rxrg/Slc15a2/Slc46a2/Snw1/Src/Taf7/Tgif1/Thra/Thrb/Tkfc/Tlr4/Tmf1/Tnfaip3/Trerf1/Trim24/Vps18/Zcchc3/Zmi…	67
BP	GO:0010632	regulation of epithelial cell migration	74/4604	240/23355	2.54491068661369e-05	0.000365776364963781	0.000243887649265224	Adipor1/Akt1/Akt3/Amot/Angpt1/Angpt2/Arf6/Atoh8/Atp2b4/Bcar1/Bmper/Bmpr2/Cd63/Clasp2/Dll4/Dock1/Dock5/Ets1/Fbxw7/Fgf10/Fgf18/Gab2/Glipr2/Has2/Hdac9/Hmox1/Iqsec1/Itgb1bp1/Jup/Map4k4/Mapre2/Mcc/Mecp2/Mef2c/Met/Mir218-1/Mir218-2/Mtor/Nfe2l2/Notch1/Nr2f2/P2rx4/Patz1/Pfn1/Pfn2/Prcp/Prkca/Prkd1/Pten/Ptk2/Ptk2b/Ptpn23/Ptprm/Ptprr/Rab11a/Rac1/Rgcc/Rock2/Rtn4/Sash1/Sema3a/Sema5a/Sox9/Sp1/Src/Stard13/Stc1/…	74
BP	GO:0001649	osteoblast differentiation	68/4604	216/23355	2.54557544400936e-05	0.000365776364963781	0.000243887649265224	Acvr2a/Acvr2b/Adar/Ahr/Akt1/Atp6ap1/Axin2/Bambi/Bglap/Bglap2/Bmp2/Bmp7/Bmpr1a/Bmpr1b/Bmpr2/Cebpa/Cebpd/Col1a1/Ctnnb1/Dlk1/Dnai3/Fam20c/Fbn2/Fermt2/Fhl2/Fignl1/Fndc3b/Fzd1/Gabbr1/Gnas/H3f3a/Id2/Id3/Igfbp3/Igfbp5/Jag1/Junb/Jund/Lgr4/Lmna/Map3k7/Mef2c/Mef2d/Mir137/Mir23a/Nfatc1/Noct/Notch1/Prkd1/Ptch1/Pth1r/Ptk2/Rspo2/Satb2/Shox2/Ski/Smad3/Smad5/Smad6/Smoc1/Sox11/Sox9/Tgfbr3/Tmem119/Tmem64/Vegfa/Wnt…	68
BP	GO:2000146	negative regulation of cell motility	88/4604	297/23355	2.55205921026453e-05	0.000365776364963781	0.000243887649265224	Abhd6/Abr/Acvr1c/Adarb1/Adipor1/Afdn/Akt1/Angpt2/Arap3/Arid2/Atp2b4/Bmpr1a/Ccl25/Ccl28/Cd63/Cited2/Clasp2/Cldn3/Cyp1b1/Dach1/Dlc1/Dll4/Dnai3/Dpysl3/Dusp3/Frmd5/Gna13/Idh2/Igfbp3/Igfbp5/Itgb1bp1/Jag1/Jup/Kank1/Limch1/Lrp1/Mcc/Mctp1/Mecp2/Mef2c/Mia3/Mitf/Nav3/Ndrg4/Nfe2l2/Notch1/Nr2f2/Nrg1/Olfm1/Osbpl8/Padi2/Patz1/Pfn2/Phldb2/Pin1/Podn/Ppard/Ppargc1a/Prkg1/Pten/Ptk2/Ptn/Ptpn23/Ptprk/Ptprm/Ptprr/Rab…	88
BP	GO:0006402	mRNA catabolic process	69/4604	220/23355	2.55368677193225e-05	0.000365776364963781	0.000243887649265224	Ago1/Axin2/Btg2/Carhsp1/Celf1/Cirbp/Cnot10/Cnot2/Cnot6/Cnot6l/Cpeb3/Csdc2/Ctif/Dcp1a/Dcp2/Dcps/Dhx34/Dicer1/Dis3l2/E2f1/Elavl4/Exosc10/Exosc3/Exosc4/Exosc9/Fto/Gigyf2/Hnrnpu/Igf2bp1/Larp4b/Lsm6/Lsm7/Magohb/Mapkapk2/Mettl16/Mex3d/Mtor/Myef2/Nbas/Noct/Npm1/Pabpc4/Pan3/Patl1/Pcbp4/Pde12/Ptbp1/Pum1/Rbm24/Rbm38/Rc3h2/Rnps1/Rock2/Samd4/Secisbp2/Smg6/Tbrg4/Tent4a/Tent4b/Tent5a/Tent5b/Trim71/Vegfa/Xrn1/X…	69
BP	GO:0010976	positive regulation of neuron projection development	69/4604	220/23355	2.55368677193225e-05	0.000365776364963781	0.000243887649265224	Abl2/Actr2/Adcyap1/Afdn/Alk/Amigo1/Apbb1/Bcl11a/Bhlhb9/Bmp7/Caprin1/Cbfa2t2/Cnr1/Crp/Cux2/Dbn1/Dbnl/Dcc/Ddx56/Disc1/Dmd/Dpysl3/Eef2k/Elavl4/Enc1/Epha3/Epo/Fez1/Flna/Fzd1/Gprc5b/Hnrnpk/Igf1r/Itgb1/Kalrn/Kdm1a/Kif3c/Lrp1/Lrp6/Mapt/Mdk/Met/Mtor/Ndel1/Ndrg4/Nfe2l2/Ngfr/Nme1/Nme2/Opa1/Pacsin1/Plxnb2/Ppp1r9a/Prkd1/Ptbp1/Ptk2b/Ptk7/Ptn/Rapgef1/Rapgef2/Ret/Rit2/Ror2/Rtn4/Scarb2/Tenm3/Twf1/Vldlr/Zfp804a	69
BP	GO:0006278	RNA-dependent DNA biosynthetic process	26/4604	60/23355	2.57081283398517e-05	0.000366505786696487	0.000244374003684898	Aurkb/Cct4/Ctc1/Ctnnb1/Dcp2/Dkc1/Exosc10/Fbxo4/Hnrnpu/Mapkapk5/Nek7/Pif1/Pnkp/Pot1a/Prkcq/Ptges3/Src/Stn1/Telo2/Tent4b/Terc/Terf1/Tinf2/Tnks/Wrap53/Xrcc5	26
BP	GO:0007004	telomere maintenance via telomerase	26/4604	60/23355	2.57081283398517e-05	0.000366505786696487	0.000244374003684898	Aurkb/Cct4/Ctc1/Ctnnb1/Dcp2/Dkc1/Exosc10/Fbxo4/Hnrnpu/Mapkapk5/Nek7/Pif1/Pnkp/Pot1a/Prkcq/Ptges3/Src/Stn1/Telo2/Tent4b/Terc/Terf1/Tinf2/Tnks/Wrap53/Xrcc5	26
BP	GO:0032259	methylation	101/4604	351/23355	2.57805895551024e-05	0.000366505786696487	0.000244374003684898	Alkbh8/As3mt/Atrx/Auts2/Baz2a/Bcor/Bend3/Bmt2/Btg1/Btg2/Carnmt1/Cmtr1/Comtd1/Coprs/Crebbp/Ctnnb1/Cxxc1/Dnmt1/Dot1l/Dppa2/Dpy30/Eef1akmt2/Etfbkmt/Fam98b/Fbl/Fendrr/Ftx/Gnas/Gtpbp3/H19/H1f2/H1f3/H1f4/Hdac2/Kcnq1ot1/Kdm1a/Kdm4c/Kdm4d/Kmt2d/Lcmt1/Lmna/Macroh2a1/Mecom/Mecp2/Meg3/Mettl16/Mettl17/Mettl21a/Mettl24/Mgmt/Mis18a/Morc1/Mrm1/Mthfr/Mto1/Nnmt/Nr1h4/Nsd1/Nsd3/Ogt/Parp1/Pax7/Paxbp1/Pik3ca/Ppm1d/P…	101
BP	GO:2001243	negative regulation of intrinsic apoptotic signaling pathway	37/4604	98/23355	2.58209388528218e-05	0.000366505786696487	0.000244374003684898	Ackr3/Akt1/Bag5/Ddx3x/Epo/Fignl1/G2e3/Gpx1/Grina/Hdac2/Hsph1/Ikbkg/Ivns1abp/Kdm1a/Mcl1/Mdm2/Mdm4/Ndufa13/Ndufs3/Nfe2l2/Nme5/Noc2l/Opa1/Park7/Parl/Ppia/Ppif/Prkn/Ptpn1/Pttg1ip/Src/Tmem161a/Trim32/Uri1/Usp47/Xbp1/Zfp385a	37
BP	GO:0014020	primary neural tube formation	43/4604	120/23355	2.68349637262084e-05	0.000378986618791369	0.000252695812013865	Abl2/Arid1a/Bmp7/Brd2/Casp3/Cc2d2a/Celsr1/Cited2/Dlc1/Dvl2/Enah/Fzd1/Fzd3/Gatad2a/Hectd1/Ift57/Kdm2b/Kif20b/Lhx2/Lmo4/Lrp6/Luzp1/Mthfr/Nckap1/Opa1/Pax3/Pfn1/Plxnb2/Prickle1/Ptch1/Ptk7/Rarg/Rock2/Rps7/Sall1/Scrib/Shroom3/Ski/Specc1l/Tead2/Tgif1/Trim71/Vangl2	43
BP	GO:0043266	regulation of potassium ion transport	40/4604	109/23355	2.68810483430265e-05	0.000378986618791369	0.000252695812013865	Actn2/Adcyap1/Akap5/Akap6/Akap7/Amigo1/Ank2/Ank3/Ano6/Atp1b1/Atp1b3/Casq2/Cd63/Dlg1/Dpp6/Flna/Gal/Galr2/Gnaq/Itgb1/Kcna5/Kcnab2/Kcng1/Kcnh2/Kcnip1/Kcnip4/Kcnj2/Kcnmb1/Kif5b/Lrrc52/Mtnr1b/Nos1/Plcb4/Prkg1/Pten/Ptk2b/Rgs4/Rgs7/Snx27/Wnk3	40
BP	GO:1905477	positive regulation of protein localization to membrane	40/4604	109/23355	2.68810483430265e-05	0.000378986618791369	0.000252695812013865	Acsl3/Akap5/Akt1/Ank3/Arf6/Atp2b4/Bbc3/Cdk5/Clasp2/Commd1/Dlg1/Dpp6/Egfr/Epha3/Ephb2/Ezr/Grip2/Hpca/Itgb1/Itgb1bp1/Kcnj11/Kif5b/Lrp1/Mtcl1/Myo5a/Necab2/Nrxn1/Pdcd5/Prkn/Ptn/Rab11a/Rab11fip2/Rer1/Rhog/Snx27/Stac/Stx4a/Tcaf2/Wnk3/Zdhhc2	40
BP	GO:0014046	dopamine secretion	20/4604	41/23355	2.71125700112288e-05	0.000380544286229032	0.000253734413427453	Abat/Chrna4/Chrnb2/Cnr1/Gabbr1/Grm2/Npy2r/Prkcb/Rab3a/Rtn4/Slc18a1/Syt1/Syt11/Syt13/Syt15/Syt17/Syt2/Syt5/Syt6/Syt7	20
BP	GO:0014059	regulation of dopamine secretion	20/4604	41/23355	2.71125700112288e-05	0.000380544286229032	0.000253734413427453	Abat/Chrna4/Chrnb2/Cnr1/Gabbr1/Grm2/Npy2r/Prkcb/Rab3a/Rtn4/Slc18a1/Syt1/Syt11/Syt13/Syt15/Syt17/Syt2/Syt5/Syt6/Syt7	20
BP	GO:0030866	cortical actin cytoskeleton organization	19/4604	38/23355	2.76233450091761e-05	0.000386849873981513	0.000257938771941269	Akap11/Arf6/Cdk5/Dlg1/Ehd2/Epb41/Epb41l2/Ezr/Fmnl1/Fmnl2/Kif23/Llgl1/Nckap1/Rab13/Racgap1/Rhoq/Rock2/Rtkn/Strip1	19
BP	GO:0048681	negative regulation of axon regeneration	11/4604	16/23355	2.80557698683521e-05	0.000389436381748782	0.000259663370246652	Epha4/Inpp5f/Kremen1/Neo1/Pten/Ptprs/Rtn4/Rtn4r/Rtn4rl1/Tnr/Xylt1	11
BP	GO:0061548	ganglion development	11/4604	16/23355	2.80557698683521e-05	0.000389436381748782	0.000259663370246652	Ascl1/Ctnnb1/Dicer1/Fzd3/Insm1/Nrp2/Phox2b/Sema3a/Sema3f/Tubb3/Unc5c	11
BP	GO:0098974	postsynaptic actin cytoskeleton organization	11/4604	16/23355	2.80557698683521e-05	0.000389436381748782	0.000259663370246652	Abi2/Arf1/Dbn1/Dbnl/Farp1/Myh10/Ppp1r9a/Rock2/Sipa1l1/Wasf2/Wasl	11
BP	GO:0099188	postsynaptic cytoskeleton organization	11/4604	16/23355	2.80557698683521e-05	0.000389436381748782	0.000259663370246652	Abi2/Arf1/Dbn1/Dbnl/Farp1/Myh10/Ppp1r9a/Rock2/Sipa1l1/Wasf2/Wasl	11
BP	GO:0021517	ventral spinal cord development	25/4604	57/23355	2.85073979432865e-05	0.00039483374067706	0.000263262151653397	Ascl1/Cacna1a/Cln8/Dab1/Dicer1/Dll4/Foxn4/Foxp1/Gigyf2/Isl1/Isl2/Lhx3/Lhx4/Lmo4/Mir17/Mnx1/Nfe2l1/Olig2/Olig3/Phox2a/Ptch1/Sox1/Sox4/Tbx20/Vldlr	25
BP	GO:0050433	regulation of catecholamine secretion	28/4604	67/23355	2.87395666129913e-05	0.000396303497505459	0.00026424213716423	Abat/Cartpt/Chga/Chrna4/Chrna7/Chrnb2/Cnr1/Gabbr1/Grk2/Grm2/Npy2r/Oxtr/Plcd1/Prkcb/Ptgs1/Rab3a/Rtn4/Sdhd/Slc18a1/Syt1/Syt11/Syt13/Syt15/Syt17/Syt2/Syt5/Syt6/Syt7	28
BP	GO:1903051	negative regulation of proteolysis involved in cellular protein catabolic process	28/4604	67/23355	2.87395666129913e-05	0.000396303497505459	0.00026424213716423	Alad/Aqp11/Bag5/Cdkn2a/Ddrgk1/Eif3h/Epha4/Fhit/Gabarapl2/Hipk2/Map1a/Ogt/Park7/Prkcg/Psen1/Rpl11/Rps7/Rybp/Sdcbp/Senp1/Smarcc1/Taf1/Taf9/Tlk2/Trim39/Ubxn1/Usp25/Wnt1	28
BP	GO:0001843	neural tube closure	41/4604	113/23355	2.92206178871932e-05	0.000400303366611484	0.000266909118322877	Abl2/Arid1a/Brd2/Casp3/Cc2d2a/Celsr1/Cited2/Dlc1/Dvl2/Enah/Fzd1/Fzd3/Gatad2a/Hectd1/Ift57/Kdm2b/Kif20b/Lhx2/Lmo4/Lrp6/Mthfr/Nckap1/Opa1/Pax3/Pfn1/Plxnb2/Prickle1/Ptch1/Ptk7/Rarg/Rock2/Rps7/Sall1/Scrib/Shroom3/Ski/Specc1l/Tead2/Tgif1/Trim71/Vangl2	41
BP	GO:0030038	contractile actin filament bundle assembly	41/4604	113/23355	2.92206178871932e-05	0.000400303366611484	0.000266909118322877	4930544G11Rik/Alms1/Arhgef10l/Arrb1/Asap3/Bag4/Clasp2/Coro2b/Cul3/Dlc1/Fermt2/Inpp5k/Itgb1bp1/Itgb5/Kank3/Limch1/Met/Mtor/Nf2/Pfn1/Pfn2/Phldb2/Pik3r1/Ppm1e/Ppp1r9a/Prkcq/Ptk2b/Rac1/Rgcc/Rock2/S1pr1/Smad3/Src/Synpo/Synpo2l/Tgfb3/Tgfbr1/Tmeff2/Ttc8/Wasf2/Wnt11	41
BP	GO:0043149	stress fiber assembly	41/4604	113/23355	2.92206178871932e-05	0.000400303366611484	0.000266909118322877	4930544G11Rik/Alms1/Arhgef10l/Arrb1/Asap3/Bag4/Clasp2/Coro2b/Cul3/Dlc1/Fermt2/Inpp5k/Itgb1bp1/Itgb5/Kank3/Limch1/Met/Mtor/Nf2/Pfn1/Pfn2/Phldb2/Pik3r1/Ppm1e/Ppp1r9a/Prkcq/Ptk2b/Rac1/Rgcc/Rock2/S1pr1/Smad3/Src/Synpo/Synpo2l/Tgfb3/Tgfbr1/Tmeff2/Ttc8/Wasf2/Wnt11	41
BP	GO:0097193	intrinsic apoptotic signaling pathway	88/4604	298/23355	2.92968884098888e-05	0.00040047572678561	0.000267024042417819	Ackr3/Akt1/Bag5/Bax/Bbc3/Becn1/Bnip3/Brsk2/Casp2/Casp3/Cdkn1a/Chac1/Cyp1b1/Ddit3/Ddx3x/E2f1/Eda2r/Epo/Ercc6/Erp29/Fbxw7/Fhit/Fignl1/G2e3/Gpx1/Grina/Gsdme/Gskip/Hdac2/Hipk2/Hmox1/Hnrnpk/Hsph1/Ikbkg/Ivns1abp/Kdm1a/Map3k5/Mapt/Mcl1/Mdm2/Mdm4/Melk/Moap1/Msx1/Nck2/Ndufa13/Ndufs3/Nfe2l2/Nme5/Noc2l/Opa1/Park7/Parl/Parp1/Pias4/Pik3r1/Plekhf1/Ppia/Ppif/Prkca/Prkn/Ptpn1/Pttg1ip/Rad9a/Rnf7/Rpl11/Rps27l/Rps3…	88
BP	GO:0071248	cellular response to metal ion	54/4604	162/23355	2.95610724692194e-05	0.000403204995404381	0.000268843828963381	Akt1/Alox5ap/Ank3/Asph/Bnip3/Cebpa/Cer1/Chp2/Cpne2/Creb1/Crp/Dlg2/Dmtn/Egfr/Fos/Fosb/Foxa2/Gabrb3/Glra1/Gpr39/Hmox1/Hpca/Id2/Ireb2/Itpkb/Junb/Jund/Kcnh1/Mecp2/Mef2a/Mef2c/Mylk/Ncstn/Nfatc3/Nfe2l1/Nfe2l2/Nrxn1/P2rx4/Ppif/Scn5a/Slc40a1/Smpd1/Spag16/Syt1/Syt11/Syt13/Syt15/Syt17/Syt2/Syt5/Syt6/Syt7/Tfrc/Tigar	54
BP	GO:0051216	cartilage development	65/4604	205/23355	2.96247945096731e-05	0.000403204995404381	0.000268843828963381	Arid5a/Axin2/Bbs2/Bmp2/Bmp7/Bmpr1a/Bmpr1b/Bmpr2/Cer1/Chst11/Cnmd/Col1a1/Ctnnb1/Ddrgk1/Dicer1/Fbxw4/Fgf18/Fgfr3/Gnas/Hoxb3/Hoxc4/Itgb8/Lrp6/Maf/Matn1/Mdk/Mef2c/Mef2d/Mex3c/Mia3/Msx1/Osr1/Pax7/Pitx1/Pkd1/Pkdcc/Prkca/Pth1r/Rarb/Rarg/Rflna/Ror2/Rspo2/Runx1/Satb2/Serpinh1/Shox2/Six2/Smad3/Smad5/Smad7/Sox5/Sox6/Sox9/Stc1/Sulf2/Tapt1/Tgfbr1/Thra/Thrb/Trip11/Trps1/Uncx/Wnt7a/Zbtb16	65
BP	GO:0000209	protein polyubiquitination	73/4604	237/23355	2.98580244294774e-05	0.000405501636312212	0.000270375153581013	Anapc13/Anapc7/Arih1/Btrc/Cbl/Cdc23/Cdkn2a/Chfr/Ctnnb1/Cul1/Cul3/D7Ertd443e/Dda1/Ddx3x/Dysf/Fbxl7/Fbxo28/Fbxo4/Fbxw11/G2e3/Hace1/Hectd1/Hecw1/Huwe1/Irf2bp1/Mkrn1/Nedd4/Nfe2l1/Otub1/Peli1/Peli2/Peli3/Ppia/Prkn/Prpf19/Rc3h2/Rnf115/Rnf144b/Rnf19a/Rnf19b/Rnf26/Rnf41/Rnf8/Rusc1/Sash1/Shprh/Smurf2/Spsb4/Taf1/Tnfaip3/Tnks/Traf3/Trim14/Trim2/Trim27/Trim3/Trim32/Trim44/Trim56/Trim71/Ube2d1/Ube2e3/Ube2j2/U…	73
BP	GO:0014033	neural crest cell differentiation	36/4604	95/23355	3.00800893614369e-05	0.000407637073070507	0.000271798992573964	Bmp7/Bmpr1a/Cdh2/Cited2/Cyp26a1/Dicer1/Ednra/Ednrb/Efnb1/Gbx2/Gsc/Hes1/Isl1/Jag1/Kitl/Lama5/Lrp6/Mef2c/Nrp2/Pax3/Phox2b/Pitx2/Radil/Rdh10/Ret/Sema3a/Sema3d/Sema3f/Sema4b/Sema5a/Sema6a/Sema6d/Sox11/Sox9/Tcof1/Wnt10a	36
BP	GO:0050905	neuromuscular process	49/4604	143/23355	3.01922744129771e-05	0.000408277465610323	0.000272225985256113	Abl2/Abr/Adarb1/Agtpbp1/Ankfn1/Aph1b/App/Cacna1a/Camta1/Chd8/Chrna1/Cln8/Ctnna2/Dbn1/Fabp7/Fxn/Gch1/Gigyf2/Glra1/Grin2c/Grin2d/Grin3a/Herc1/Hexa/Hexb/Igdcc3/Jph4/Kcnab2/Kcnh1/Mecp2/Myh10/Myo5a/Nefl/Neurog1/Nkx6-2/Npas3/Nrg1/Nrxn1/Pmp22/Pnkd/Prkn/Pten/Ptprq/Rbfox1/Rbfox2/Scn8a/Tifab/Tnr/Tpp1	49
BP	GO:0002090	regulation of receptor internalization	30/4604	74/23355	3.05324540254686e-05	0.000411109359554917	0.000274114198993444	Akap5/Angpt1/Ankrd13d/Ap2m1/App/Arc/Arf1/Arrb1/Cd63/Dkk1/Efnb2/Flot1/Gsg1l/Hpca/Iqsec1/Lrrtm1/Necab2/Nedd4/Pacsin1/Pard3/Ppp3r1/Scrib/Scyl2/Sdcbp/Syk/Syne1/Synj2bp/Ubqln2/Vegfa/Wdr54	30
BP	GO:0010833	telomere maintenance via telomere lengthening	30/4604	74/23355	3.05324540254686e-05	0.000411109359554917	0.000274114198993444	Aurkb/Cct4/Ctc1/Ctnnb1/Dcp2/Dkc1/Ercc4/Exosc10/Fbxo4/Hnrnpu/Mapkapk5/Nek7/Parp1/Pif1/Pnkp/Pot1a/Prkcq/Ptges3/Rad51/Slx4/Src/Stn1/Telo2/Tent4b/Terc/Terf1/Tinf2/Tnks/Wrap53/Xrcc5	30
BP	GO:2001222	regulation of neuron migration	24/4604	54/23355	3.14072460096458e-05	0.0004219845361296	0.000281365409033781	Camk2a/Ctnna2/Fbxo31/Flna/Flrt2/Kif20b/Mapk8ip3/Mdk/Neo1/Nipbl/Nkx6-1/Nrg1/Nsmf/Ntng2/Olfm1/Plxnb2/Rapgef2/Scrt2/Sema3a/Sema6a/Srgap2/Ulk4/Zfp609/Zswim6	24
BP	GO:0007272	ensheathment of neurons	57/4604	174/23355	3.18282804346458e-05	0.000425821760368197	0.000283923943944444	Abcd2/Acer3/Afg3l2/Akt1/Amigo1/Cd9/Cdh2/Cmtm8/Cntn2/Ctnnb1/Cxcr4/Degs1/Dicer1/Dlg1/Ercc2/Fgfr3/Gpc1/Hexa/Hexb/Iqschfp/Lgi4/Lpin1/Mbp/Mir219a-1/Mir219a-2/Mir23a/Mir30a/Mpdz/Mpz/Mtor/Myo5a/Ncstn/Nfasc/Ngfr/Nkx6-2/Nrg1/Olig2/Ormdl3/Pard3/Pllp/Pmp22/Pou3f2/Ppard/Ppp3r1/Pten/Ptn/Rarb/Rarg/Rnf10/Rxra/Rxrg/Ski/Tenm4/Tnfrsf21/Ulk4/Zfp24/Zpr1	57
BP	GO:0008366	axon ensheathment	57/4604	174/23355	3.18282804346458e-05	0.000425821760368197	0.000283923943944444	Abcd2/Acer3/Afg3l2/Akt1/Amigo1/Cd9/Cdh2/Cmtm8/Cntn2/Ctnnb1/Cxcr4/Degs1/Dicer1/Dlg1/Ercc2/Fgfr3/Gpc1/Hexa/Hexb/Iqschfp/Lgi4/Lpin1/Mbp/Mir219a-1/Mir219a-2/Mir23a/Mir30a/Mpdz/Mpz/Mtor/Myo5a/Ncstn/Nfasc/Ngfr/Nkx6-2/Nrg1/Olig2/Ormdl3/Pard3/Pllp/Pmp22/Pou3f2/Ppard/Ppp3r1/Pten/Ptn/Rarb/Rarg/Rnf10/Rxra/Rxrg/Ski/Tenm4/Tnfrsf21/Ulk4/Zfp24/Zpr1	57
BP	GO:1903305	regulation of regulated secretory pathway	58/4604	178/23355	3.24507191471183e-05	0.000433227435237961	0.000288861804364671	Abr/Adcy1/Adra1a/Ap1g1/Apba1/Apba2/Arf1/Atp2a2/Cacna1a/Cacna1h/Cadps/Cdk5/Chrna4/Chrna5/Chrna7/Chrnb2/Cspg5/Cyth1/Doc2b/Gab2/Gnai2/Grin3a/Grm4/Grm7/Hmox1/Htr1a/Kcnh1/Lgals9/Notch1/Nrxn3/Pfn2/Prkca/Prkcb/Prkcg/Rab3a/Rab3gap1/Rabgef1/Rims2/Rph3al/Snx4/Sphk2/Stx4a/Stxbp1/Stxbp5/Stxbp5l/Syk/Syt1/Syt11/Syt13/Syt15/Syt17/Syt2/Syt5/Syt6/Syt7/Trim9/Vps18/Wnt7a	58
BP	GO:0051258	protein polymerization	87/4604	295/23355	3.41686427406458e-05	0.000454898403526141	0.000303311293230986	Abi2/Actr2/Actr3b/Add2/Arf1/Arf6/Arfgef1/Arfip2/Arhgap18/Arpc3/Arpc5/Bag4/Brk1/Camsap3/Capzb/Casq2/Cdc42ep2/Cdc42ep3/Cdk5rap2/Chmp3/Chmp4b/Clasp2/Cotl1/Cracd/Crp/Ctnna2/Cttn/Cyrib/Dbn1/Dbnl/Diaph2/Dlg1/Dmtn/Dnai3/Dnm3/Drg1/Fmn2/Iqgap2/Kank1/Kank3/Lmod1/Lmod3/Map1b/Map2/Mapre3/Mapt/Mecp2/Met/Micall2/Mid1ip1/Msrb1/Msrb2/Mtor/Mtpn/Mtss1/Mzt1/Nav3/Nck2/Nckap1/Ndel1/Nefl/Nin/Opa1/Pfn1/Pfn2/Plekhg2/Ppp…	87
BP	GO:0021545	cranial nerve development	23/4604	51/23355	3.43397269133158e-05	0.000454898403526141	0.000303311293230986	Adarb1/Atp8b1/Chd7/Chrnb2/Cited2/Ctnnb1/Dmd/Ephb2/Hes1/Hoxb3/Isl1/Mafb/Nav2/Neurog1/Nrp2/Phox2a/Phox2b/Rpl24/Sall1/Sema3a/Sema3f/Tifab/Tmem126a	23
BP	GO:0043620	regulation of DNA-templated transcription in response to stress	23/4604	51/23355	3.43397269133158e-05	0.000454898403526141	0.000303311293230986	Arnt/Bach1/Bag3/Cd36/Chd6/Cited2/Ddit3/Egr1/Epas1/Hif1an/Hmox1/Klf2/Mbtps2/Nck2/Nfe2l1/Nfe2l2/Notch1/Ppp1r15a/Rbpj/Sesn2/Stox1/Tcim/Vegfa	23
BP	GO:0008090	retrograde axonal transport	14/4604	24/23355	3.43633495030084e-05	0.000454898403526141	0.000303311293230986	Actr10/Agtpbp1/Bsn/Dlg2/Dst/Dync1h1/Fbxw11/Kif1a/Kif5b/Map1a/Mecp2/Ndel1/Nefl/Tmem108	14
BP	GO:0048771	tissue remodeling	63/4604	198/23355	3.46026533235414e-05	0.000457103958189975	0.000304781884537075	Abr/Acvr2b/Ahr/Angpt2/Atg5/Atp6ap1/Bax/Bmpr2/Bsx/Cartpt/Cdkn2a/Chd7/Ctnnb1/Dlk1/Dll4/Egfr/Enpp1/Epas1/Fcgr4/Fgf10/Fgfr3/Flna/Gata4/Igfbp5/Inpp4b/Itgav/Jag1/Klf6/Lgr4/Lrp6/Mc4r/Mdk/Mdm2/Mef2c/Mir29b-1/Mitf/Nfatc3/Notch2/Plekhm1/Prkca/Pth1r/Ptk2b/Ptn/Rab7/Rac1/Rbpj/Rock2/S1pr1/Slc34a1/Snx10/Spp2/Src/Syk/Syt7/Tfrc/Tgfbr3/Tmbim1/Tmem119/Tmem64/Tnfsf11/Tpp1/Ubash3b/Vegfa	63
BP	GO:0030032	lamellipodium assembly	29/4604	71/23355	3.48725734892467e-05	0.000459703861845668	0.000306515414780249	Abi2/Ablim1/Actr2/Ajuba/Auts2/Brk1/Capzb/Cdh13/Dmtn/Fgd4/Fscn1/Golph3/Itgb1/Kit/Mtor/Nck2/Nckap1/Parvb/Pik3r1/Pmp22/Rac1/S1pr1/Spata13/Srgap2/Twf1/Vav2/Vav3/Wasf2/Wnt1	29
BP	GO:0046700	heterocycle catabolic process	112/4604	400/23355	3.55471028705569e-05	0.000467615445293016	0.000311790598399974	Adal/Afmid/Ago1/Art2b/Axin2/Bax/Btg2/Carhsp1/Cdkn2a/Celf1/Cirbp/Cnot10/Cnot2/Cnot6/Cnot6l/Cpeb3/Csdc2/Ctif/Dcp1a/Dcp2/Dcps/Dera/Dffb/Dhx34/Dicer1/Dis3/Dis3l2/Dkc1/Dnase2a/Dpyd/Dpys/E2f1/Elavl4/Enpp1/Entpd6/Exog/Exosc10/Exosc3/Exosc4/Exosc9/Fen1/Fhit/Fitm2/Fto/Gigyf2/Hmox1/Hmox2/Hnrnpu/Igf2bp1/Igfbp3/Kmo/Larp4b/Lin28b/Lrpprc/Lsm6/Lsm7/Magohb/Mapkapk2/Mettl16/Mex3d/Mtor/Myef2/Nbas/Ncf2/Nfe2l2/Noct/…	112
BP	GO:0010821	regulation of mitochondrion organization	44/4604	125/23355	3.59368022109876e-05	0.000471754931738393	0.000314550671808293	Adck1/Akt1/Bax/Bbc3/Bmf/Bnip3/Carlr/Cttn/Cyrib/Ddhd1/Fbxw7/Fxn/Ghitm/Golph3/Gpx1/Higd1a/Huwe1/Lmna/Mapt/Mff/Moap1/Oma1/Opa1/Pam16/Parl/Pdcd5/Pde2a/Pla2g6/Ppargc1a/Ppif/Prkn/Prmt6/Rhot1/Rnf41/Slc25a5/Spire1/Srebf1/Stox1/Tfrc/Tigar/Vdac1/Vps13d/Zdhhc6/Zfp13	44
BP	GO:0002011	morphogenesis of an epithelial sheet	26/4604	61/23355	3.64493421251393e-05	0.000476493686658786	0.000317710317724981	Ajuba/Arhgap12/Bmp7/Clasp2/Ddr1/Dll4/Dvl2/Fermt2/Flna/Flrt3/Hoxb4/Jag1/Lrp6/Mtor/Notch1/Notch2/Pard3/Phldb2/Plet1/Pten/Sos1/Sox11/Tbx20/Tmeff2/Vangl2/Wnt7a	26
BP	GO:0044773	mitotic DNA damage checkpoint	26/4604	61/23355	3.64493421251393e-05	0.000476493686658786	0.000317710317724981	Casp2/Ccng1/Cdk1/Cdk5rap3/Cdkn1a/Clspn/D7Ertd443e/Dgkz/Fbxo31/Gigyf2/Hus1/Mdm2/Mrnip/Nek11/Rad9a/Rad9b/Rbm38/Rps27l/Sox4/Stk33/Syf2/Taok1/Taok3/Ticrr/Topbp1/Trim39	26
BP	GO:0001892	embryonic placenta development	41/4604	114/23355	3.70196792022003e-05	0.000482945524529949	0.000322012191007565	Akt1/Arnt/Bmp7/Cdkn1c/Cebpa/Cited2/Dnajb6/E2f8/Egfr/Egln1/Epas1/Erf/Esrrb/Fbxw8/Fgfr2/Foxd3/Fzd5/Gjb5/Hectd1/Hes1/Hs6st1/Itgav/Junb/Krt19/Krt8/Lef1/Mdfi/Ncoa3/Nr2f2/Pkd1/Plcd1/Rbpj/Slc8a1/Socs3/Sp1/Sp3/Stk4/Vash1/Wnt2/Zfat/Zfp36l1	41
BP	GO:0003197	endocardial cushion development	22/4604	48/23355	3.72089619255889e-05	0.000483408992950627	0.000322321216506352	Bmp2/Bmp7/Bmpr1a/Bmpr2/Cited2/Epha3/Gata4/Isl1/Jag1/Mdm2/Mdm4/Msx1/Nedd4/Nfatc1/Notch1/Rbm24/Rbpj/Robo1/Robo2/Sox9/Tbx20/Tgfbr1	22
BP	GO:0010718	positive regulation of epithelial to mesenchymal transition	22/4604	48/23355	3.72089619255889e-05	0.000483408992950627	0.000322321216506352	Axin2/Bambi/Bmp2/Bmp7/Col1a1/Ctnnb1/Fermt2/Glipr2/Hdac2/Isl1/Jag1/Lef1/Mdk/Mtor/Notch1/Rgcc/Sdcbp/Smad3/Tgfb1i1/Tgfb3/Tgfbr1/Wwtr1	22
BP	GO:0030048	actin filament-based movement	45/4604	129/23355	3.80296610430681e-05	0.000493052595131571	0.000328751253249138	Actn4/Akap6/Ank2/Apbb1/Apbb2/Atp1a1/Atp2a2/Cacna1c/Cacna1h/Cacna2d1/Camk2d/Casq2/Dbn1/Dlg1/Flna/Gata4/Hcn4/Jup/Kcna5/Kcnd3/Kcnh2/Kcnj2/Kcnj5/Limch1/Myh10/Myh14/Myo1b/Myo1d/Myo1e/Myo5a/Nos1/Pard3/Pde4b/Pik3ca/Scn3b/Scn5a/Sgcd/Snta1/Stc1/Sun2/Syne2/Uty/Wasf2/Wasl/Wipf2	45
BP	GO:0001659	temperature homeostasis	59/4604	183/23355	3.94573955602352e-05	0.000508418244431883	0.00033899656280504	Abat/Abhd6/Ache/Acsl1/Acvr2b/Adamts5/Adcyap1/Adipor1/Alms1/Arrdc3/Cd36/Cmklr1/Cnr1/Cpt2/Cxcr4/Ddit3/Dync1h1/Ebf2/Ednrb/Egr1/Epas1/Esrrg/Fabp5/Fto/Gadd45g/Gnas/Gpx1/Grb10/Igf1r/Kdm1a/Kdm6b/Ksr2/Lgr4/Lpin1/Mc3r/Mfn2/Notch1/Nova1/Nova2/Nr1d1/Ogt/Oma1/Oxtr/Pctp/Phox2b/Plcl2/Ppargc1a/Prkab1/Rbpj/Scd1/Syk/Tfe3/Thra/Tle3/Tlr4/Tnfsf11/Trpv2/Vegfa/Zfp423	59
BP	GO:0071772	response to BMP	59/4604	183/23355	3.94573955602352e-05	0.000508418244431883	0.00033899656280504	Acvr2a/Acvr2b/Bambi/Bglap/Bmp2/Bmp7/Bmper/Bmpr1a/Bmpr1b/Bmpr2/Cer1/Dkk1/Dlx1/Ecsit/Egr1/Elapor2/Fam83g/Fkbp8/Foxd1/Fzd1/Gata4/Gdf15/Grem2/Hes1/Hipk2/Kcnd3/Lef1/Lemd2/Lemd3/Mir122/Mir23a/Msx1/Neo1/Notch1/Notch2/Phox2b/Ppm1a/Rbpj/Rgmb/Ror2/Ski/Skil/Skor1/Smad3/Smad5/Smad6/Smad7/Smurf2/Sost/Sox11/Tgfb3/Tgfbr3/Trim33/Usp9x/Vsir/Vwc2l/Wnt1/Zfp128/Zfp423	59
BP	GO:0071773	cellular response to BMP stimulus	59/4604	183/23355	3.94573955602352e-05	0.000508418244431883	0.00033899656280504	Acvr2a/Acvr2b/Bambi/Bglap/Bmp2/Bmp7/Bmper/Bmpr1a/Bmpr1b/Bmpr2/Cer1/Dkk1/Dlx1/Ecsit/Egr1/Elapor2/Fam83g/Fkbp8/Foxd1/Fzd1/Gata4/Gdf15/Grem2/Hes1/Hipk2/Kcnd3/Lef1/Lemd2/Lemd3/Mir122/Mir23a/Msx1/Neo1/Notch1/Notch2/Phox2b/Ppm1a/Rbpj/Rgmb/Ror2/Ski/Skil/Skor1/Smad3/Smad5/Smad6/Smad7/Smurf2/Sost/Sox11/Tgfb3/Tgfbr3/Trim33/Usp9x/Vsir/Vwc2l/Wnt1/Zfp128/Zfp423	59
BP	GO:0017156	calcium-ion regulated exocytosis	28/4604	68/23355	3.97258514655522e-05	0.000509788069419168	0.000339909917051116	Arf1/Atp2a2/Cacna1a/Cacna1c/Cacna1h/Cadps/Cdk5/Doc2b/Gnai2/Notch1/Rab3a/Rab3gap1/Rims2/Rph3al/Snap25/Stxbp1/Syt1/Syt11/Syt13/Syt15/Syt17/Syt2/Syt5/Syt6/Syt7/Trim9/Unc13b/Unc13c	28
BP	GO:0022029	telencephalon cell migration	28/4604	68/23355	3.97258514655522e-05	0.000509788069419168	0.000339909917051116	Cdk5/Cntn2/Ctnnb1/Cul5/Cxcr4/Dab1/Dcx/Disc1/Dixdc1/Efhc1/Egfr/Fbxo45/Fezf2/Lrp6/Ndel1/Nrg1/Pou3f2/Psen1/Rac1/Rnf7/Robo1/Rtn4/Slit1/Srgap2/Sun2/Syne2/Tnr/Zmiz1	28
BP	GO:0001823	mesonephros development	39/4604	107/23355	4.01913735767431e-05	0.000514711521487904	0.000343192712951373	Bmp2/Bmp7/Bmper/Cer1/Ctnnb1/Dlg1/Eya1/Fat4/Fgfr2/Foxd1/Gdf11/Gzf1/Hes1/Hoxb7/Kif26b/Lama5/Lgr4/Maged1/Osr1/Pax8/Pbx1/Ptch1/Rarb/Ret/Robo2/Sall1/Sim1/Six2/Smad3/Smad5/Smad6/Smad7/Sox9/Spry1/Tshz3/Vcan/Vegfa/Wnt1/Zbtb16	39
BP	GO:0097581	lamellipodium organization	34/4604	89/23355	4.07406566914045e-05	0.000520685466007218	0.00034717594266552	Abi2/Ablim1/Actr2/Ajuba/Arpc5/Auts2/Brk1/Capzb/Cdh13/Cttn/Dmtn/Fgd4/Fscn1/Golph3/Itgb1/Kank1/Kit/Mtor/Nck2/Nckap1/Parvb/Pik3r1/Pmp22/Rac1/S1pr1/Snx2/Spata13/Src/Srgap2/Twf1/Vav2/Vav3/Wasf2/Wnt1	34
BP	GO:0044843	cell cycle G1/S phase transition	64/4604	203/23355	4.12168458469537e-05	0.000525702893885689	0.000350521398544714	Akt1/Ankrd17/Anp32b/Atp2b4/Bach1/Camk2a/Camk2d/Casp2/Ccnd3/Ccne1/Cdk14/Cdk15/Cdk5/Cdkn1a/Cdkn2a/Cdkn2c/Cirbp/Crebbp/Crlf3/Dact1/Ddx3x/Dgkz/Dlg1/E2f1/Egfr/Eif4e/Eif4g1/Esrrb/Fbxo31/Fgf10/Gas1/Gigyf2/Hinfp/Id2/Itgb1/Jade1/Kcna5/Mdm2/Mn1/Myo16/Nfatc1/Pkd1/Plk3/Plpp2/Plrg1/Psme3/Pten/Rbbp8/Rbl1/Rbl2/Rbm38/Rgcc/Rps27l/Rps6/Sox4/Spdya/Stxbp4/Taf10/Tcf3/Tcim/Trim39/Trim71/Zfp655/Zpr1	64
BP	GO:0098962	regulation of postsynaptic neurotransmitter receptor activity	12/4604	19/23355	4.24535543261102e-05	0.000540380464782552	0.000360307920053051	App/Begain/Chrna4/Cnih2/Dlgap1/Dlgap2/Dlgap4/Homer3/Nptx2/Nptxr/Shisa7/Src	12
BP	GO:0021952	central nervous system projection neuron axonogenesis	16/4604	30/23355	4.29623686719344e-05	0.000545752271129543	0.000363889663839053	Adarb1/Bhlhe22/Cdh11/Chrnb2/Dcc/Dclk1/Dcx/Draxin/Epha4/Ephb2/Ephb6/Fbxo45/Grcc10/Nin/Prdm8/Tsku	16
BP	GO:0007059	chromosome segregation	95/4604	330/23355	4.32084764789501e-05	0.000547771976007335	0.000365236336620667	1700028K03Rik/4930447C04Rik/Abraxas2/Actr2/Akap8l/Anapc7/Arl8b/Atrx/Aurkb/Axin2/Becn1/Bod1/Bub3/Ccne1/Cdc23/Cdc6/Cdk5rap2/Cenpc1/Cenpe/Cenps/Cenpx/Chfr/Chmp4b/Chmp4c/Ciao2b/Cit/Ctnnb1/Cul3/Dctn2/Ddx11/Ddx3x/Dis3l2/Dync1h1/Dync1li1/Eml4/Ercc2/Ercc4/Esco1/Esco2/Fbxw7/Fen1/Fmn2/Gem/Hnrnpu/Kash5/Kif18a/Kif18b/Kif23/Kif2c/Lcmt1/Macroh2a1/Mad1l1/Mad2l1/Map10/Mcmbp/Mei4/Mis18a/Msh5/Naa10/Ncapg/Ndel1/Nek…	95
BP	GO:0030509	BMP signaling pathway	56/4604	172/23355	4.50642362727957e-05	0.000570148727733077	0.000380156418668951	Acvr2a/Acvr2b/Bambi/Bmp2/Bmp7/Bmper/Bmpr1a/Bmpr1b/Bmpr2/Cer1/Dkk1/Dlx1/Ecsit/Egr1/Elapor2/Fam83g/Fkbp8/Foxd1/Fzd1/Gata4/Gdf15/Grem2/Hes1/Hipk2/Lef1/Lemd2/Lemd3/Mir122/Mir23a/Msx1/Neo1/Notch1/Notch2/Ppm1a/Rbpj/Rgmb/Ror2/Ski/Skil/Skor1/Smad3/Smad5/Smad6/Smad7/Smurf2/Sost/Sox11/Tgfb3/Tgfbr3/Trim33/Usp9x/Vsir/Vwc2l/Wnt1/Zfp128/Zfp423	56
BP	GO:0007044	cell-substrate junction assembly	35/4604	93/23355	4.55952640262009e-05	0.000575708875897091	0.000383863742583721	Actn1/Actn2/Ajuba/Camsap3/Clasp2/Coro2b/Cttn/Dlc1/Dmtn/Dst/Dusp3/Efna5/Epha3/Fermt2/Gpm6b/Itgav/Itgb1bp1/Lamc1/Limch1/Lrp1/Map4k4/Peak1/Phldb2/Plec/Pten/Ptk2/Ptk2b/Ptprk/Rac1/Rcc2/Smad3/Src/Thy1/Tns1/Vegfa	35
BP	GO:0001657	ureteric bud development	38/4604	104/23355	4.71237811477414e-05	0.000591445780153689	0.000394356592733384	Bmp2/Bmp7/Bmper/Cer1/Ctnnb1/Dlg1/Eya1/Fat4/Fgfr2/Foxd1/Gdf11/Gzf1/Hes1/Hoxb7/Kif26b/Lama5/Lgr4/Maged1/Osr1/Pax8/Pbx1/Ptch1/Rarb/Ret/Robo2/Sall1/Sim1/Six2/Smad3/Smad5/Smad6/Smad7/Sox9/Spry1/Tshz3/Vcan/Vegfa/Wnt1	38
BP	GO:0072163	mesonephric epithelium development	38/4604	104/23355	4.71237811477414e-05	0.000591445780153689	0.000394356592733384	Bmp2/Bmp7/Bmper/Cer1/Ctnnb1/Dlg1/Eya1/Fat4/Fgfr2/Foxd1/Gdf11/Gzf1/Hes1/Hoxb7/Kif26b/Lama5/Lgr4/Maged1/Osr1/Pax8/Pbx1/Ptch1/Rarb/Ret/Robo2/Sall1/Sim1/Six2/Smad3/Smad5/Smad6/Smad7/Sox9/Spry1/Tshz3/Vcan/Vegfa/Wnt1	38
BP	GO:0072164	mesonephric tubule development	38/4604	104/23355	4.71237811477414e-05	0.000591445780153689	0.000394356592733384	Bmp2/Bmp7/Bmper/Cer1/Ctnnb1/Dlg1/Eya1/Fat4/Fgfr2/Foxd1/Gdf11/Gzf1/Hes1/Hoxb7/Kif26b/Lama5/Lgr4/Maged1/Osr1/Pax8/Pbx1/Ptch1/Rarb/Ret/Robo2/Sall1/Sim1/Six2/Smad3/Smad5/Smad6/Smad7/Sox9/Spry1/Tshz3/Vcan/Vegfa/Wnt1	38
BP	GO:0051937	catecholamine transport	33/4604	86/23355	4.73592601219188e-05	0.000593217186547063	0.000395537708252469	Abat/Cadps/Cartpt/Chga/Chrna4/Chrna7/Chrnb2/Cnr1/Gabbr1/Grk2/Grm2/Nat8l/Npy2r/Oxtr/Park7/Plcd1/Prkcb/Prkn/Ptgs1/Rab3a/Rtn4/Sdhd/Slc18a1/Slc29a4/Syt1/Syt11/Syt13/Syt15/Syt17/Syt2/Syt5/Syt6/Syt7	33
BP	GO:1900076	regulation of cellular response to insulin stimulus	31/4604	79/23355	4.80999273601964e-05	0.000601296905051521	0.00040092499879808	Adipor1/Atp2b1/Bglap/Bglap2/C1qtnf9/Enpp1/Gkap1/Gnai2/Grb10/Grb14/Grk2/Inpp5k/Inppl1/Kank1/Lmbrd1/Myo5a/Ncoa5/Nr1h4/Opa1/Osbpl8/Pip4k2a/Pip4k2b/Pip4k2c/Prkca/Prkcb/Prkcq/Prkcz/Ptprf/Socs1/Socs3/Src	31
BP	GO:1903078	positive regulation of protein localization to plasma membrane	26/4604	62/23355	5.10727859179277e-05	0.000637193805261764	0.000424859871159369	Acsl3/Akap5/Akt1/Arf6/Atp2b4/Commd1/Dlg1/Dpp6/Egfr/Epha3/Ephb2/Ezr/Itgb1/Kcnj11/Kif5b/Lrp1/Myo5a/Nrxn1/Rab11a/Rab11fip2/Rer1/Rhog/Stac/Stx4a/Wnk3/Zdhhc2	26
BP	GO:0044270	cellular nitrogen compound catabolic process	111/4604	399/23355	5.15481939955393e-05	0.00064185157196822	0.000427965516798818	Adal/Afmid/Ago1/Art2b/Axin2/Bax/Btg2/Carhsp1/Cdkn2a/Celf1/Cirbp/Cnot10/Cnot2/Cnot6/Cnot6l/Cpeb3/Csdc2/Ctif/Dcp1a/Dcp2/Dcps/Dera/Dffb/Dhx34/Dicer1/Dis3/Dis3l2/Dkc1/Dnase2a/Dpyd/Dpys/E2f1/Elavl4/Enpp1/Entpd6/Exog/Exosc10/Exosc3/Exosc4/Exosc9/Fen1/Fhit/Fitm2/Fto/Gigyf2/Hmox1/Hmox2/Hnrnpu/Igf2bp1/Igfbp3/Kmo/Larp4b/Lin28b/Lrpprc/Lsm6/Lsm7/Magohb/Mapkapk2/Mettl16/Mex3d/Mtor/Myef2/Nbas/Ncf2/Noct/Npm1/Nt…	111
BP	GO:0090068	positive regulation of cell cycle process	78/4604	261/23355	5.18212657863932e-05	0.000643976520286246	0.000429382362444777	Akt1/Anapc7/Ankrd17/Anp32b/App/Atrx/Aurkb/Becn1/Camk2d/Casp2/Ccnd3/Cdc14a/Cdc23/Cdc25b/Cdc6/Cdk1/Cdkn1a/Cdkn2a/Celf1/Cenpe/Chmp3/Cit/Crebbp/Crlf3/Cul3/Ddx11/Ddx3x/Dync1h1/Dync1li1/Dyrk3/E2f8/Egfr/Eif4g1/Fen1/Fgf10/Hnrnpu/Id2/Igf1r/Insm1/Kcna5/Kif20b/Kif23/Lef1/Macroh2a1/Mad2l1/Map10/Mdm2/Mecp2/Met/Msx1/Mta3/Neurog1/Nipbl/Npm1/Npm2/Pbx1/Pebp1/Pkp4/Plrg1/Rab11a/Racgap1/Rad21/Rbm38/Rcc2/Rgcc/Ripor2/…	78
BP	GO:0050771	negative regulation of axonogenesis	28/4604	69/23355	5.43664680343975e-05	0.000672945572835219	0.000448697973852062	Bcl11a/Cdk5/Dab1/Dip2b/Draxin/Epha7/Ephb2/Gdi1/Map2/Psen1/Pten/Ptk2/Ptprs/Rtn4/Rtn4r/Rufy3/Sema3a/Sema3d/Sema3f/Sema4b/Sema5a/Sema6a/Sema6d/Slit1/Thy1/Tnr/Ulk1/Ulk2	28
BP	GO:1904377	positive regulation of protein localization to cell periphery	28/4604	69/23355	5.43664680343975e-05	0.000672945572835219	0.000448697973852062	Acsl3/Akap5/Akt1/Arf6/Atp2b4/Commd1/Dlg1/Dpp6/Egfr/Epb41/Epb41l2/Epha3/Ephb2/Ezr/Itgb1/Kcnj11/Kif5b/Lrp1/Myo5a/Nrxn1/Rab11a/Rab11fip2/Rer1/Rhog/Stac/Stx4a/Wnk3/Zdhhc2	28
BP	GO:0010823	negative regulation of mitochondrion organization	22/4604	49/23355	5.50135007582173e-05	0.00067961668520171	0.000453146052155888	Adck1/Akt1/Bnip3/Carlr/Fxn/Ghitm/Gpx1/Higd1a/Huwe1/Lmna/Mapt/Oma1/Opa1/Pam16/Parl/Ppargc1a/Ppif/Prkn/Rnf41/Slc25a5/Tfrc/Tigar	22
BP	GO:0097061	dendritic spine organization	37/4604	101/23355	5.52407465496321e-05	0.00068108591040017	0.000454125683193364	Abi2/Abl2/Actr2/Afdn/App/Arc/Arf1/Arhgap44/Bhlhb9/Caprin1/Cdc42/Cdk5/Chrna7/Cttn/Cux2/Dbn1/Dbnl/Dnm3/Eef2k/Epha4/Epha5/Ephb2/Igf1r/Kalrn/Kif1a/Opa1/Ppp1r9a/Prmt3/Pten/Shank2/Sipa1l1/Srcin1/Tanc2/Wasl/Wnt7a/Zfp804a/Zmynd8	37
BP	GO:1904950	negative regulation of establishment of protein localization	49/4604	146/23355	5.54226953885205e-05	0.000681991993352284	0.000454729829503507	Acvr1c/Angpt1/Bag3/Bag4/Cd36/Cdk5/Chga/Coro2b/Derl3/Dmtn/Erp29/Frmd4a/Gdi1/Hmgcr/Hsph1/Idh2/Il12b/Inpp5k/Itgb1bp1/Jagn1/Kcnj11/Klf7/Lypla1/Map4k4/Mapt/Mdfic/Midn/Mtnr1b/Ndfip1/Ndfip2/Neo1/Nos1/Ogt/Oprm1/Os9/Park7/Pkdcc/Ppp2ca/Prkn/Rab11fip1/Rab11fip5/Sergef/Siah3/Sirt4/Srcin1/Srebf1/Stxbp5l/Terf1/Yod1	49
BP	GO:0016197	endosomal transport	70/4604	229/23355	5.62110881546777e-05	0.000690342426399635	0.000460297623602141	Acap2/Actn2/Akap5/Alms1/Ankfy1/Ap1s1/Ap3d1/Ap5m1/Ap5z1/Arf6/Arfrp1/Arhgap44/Arl4c/Arl8b/Bloc1s1/Cdc42/Chmp3/Chmp4b/Chmp4c/Cmtm6/Commd1/Cracr2a/Dennd10/Dennd1a/Dennd2a/Dpy30/Ehd2/Ehd4/Eipr1/Eps15l1/Grip2/Inpp5f/Itsn1/Leprotl1/Lmtk2/Micall2/Mvb12a/Ndrg4/Nsg2/Pheta1/Picalm/Ptpn23/Rab11a/Rab13/Rab7/Reps1/Rhobtb3/Scrib/Snap25/Snf8/Snx18/Snx2/Snx27/Snx33/Snx4/Snx8/Stx16/Tbc1d10a/Tmem50b/Tmem87a/Trim27/…	70
BP	GO:0030832	regulation of actin filament length	61/4604	193/23355	5.67581661060016e-05	0.000695702433673563	0.000463871500154313	Abi2/Actn2/Actr2/Actr3b/Add2/Arf1/Arf6/Arfgef1/Arfip2/Arhgap18/Arpc3/Arpc5/Bag4/Brk1/Capzb/Cdc42ep2/Cdc42ep3/Cfl2/Cit/Cotl1/Cracd/Ctnna2/Cttn/Cyrib/Dbn1/Dbnl/Dlg1/Dmtn/Dnai3/Fmn2/Iqgap2/Kank1/Kank3/Lima1/Lmod1/Lmod3/Mtor/Mtpn/Myo3a/Nck2/Nckap1/Pdxp/Pfn1/Pfn2/Pik3ca/Plekhg2/Ppp1r9a/Prex1/Ptk2b/Rac1/Rictor/Sema5a/Specc1l/Spire1/Svil/Tmsb10/Tmsb4x/Trim27/Twf1/Wasf2/Wasl	61
BP	GO:1902115	regulation of organelle assembly	63/4604	201/23355	5.7183031147229e-05	0.000698293664084255	0.000465599247362996	Alms1/Asap1/Atg5/Becn1/C9orf72/Ccp110/Ccsap/Cdk5rap2/Cep135/Chmp4b/Chmp4c/Cnot2/Cnot6/Cnot6l/Cntrob/D7Ertd443e/Drg1/Dync1h1/Ezr/Fez1/Fscn1/Gap43/Hnrnpu/Hspa1b/Ift46/Il5/Lrrc4b/Lrrtm1/Map4/Mir129-2/Npm1/Nptxr/Nrxn1/Palld/Pan3/Pip4k2a/Pip4k2b/Pip4k2c/Ptprs/Rab3gap1/Rab3gap2/Ralb/Ripor2/Saxo1/Scfd1/Sdc1/Sdcbp/Senp6/Septin9/Sipa1l1/Src/Stx18/Syne1/Syne2/Tapt1/Tbc1d30/Tmem39a/Trim37/Tsg101/Ubqln2/Ulk1…	63
BP	GO:0071824	protein-DNA complex subunit organization	66/4604	213/23355	5.719167255143e-05	0.000698293664084255	0.000465599247362996	Ahr/Arid1a/Arid2/Atrx/Brd2/Brdt/Cebpg/Cenpa/Cenpc1/Cenpe/Cenps/Cenpx/Creb1/Dicer1/Esr1/Grwd1/Gtf2a2/Gtf2b/Gtf2h5/H1f2/H1f3/H1f4/H2bc14/H2bc4/H3c2/H3c4/H3c8/H3f3a/H4c3/H4c4/H4c6/H4c9/Hat1/Kat6a/Kat6b/Macroh2a1/Macroh2a2/Mcm2/Mcm6/Mis18a/Npm1/Piwil1/Psmc2/Psmc3/Ptma/Rad51/Rad52/Rnf8/Senp6/Shprh/Smarcb1/Smarcc1/Smarcd2/Smarcd3/Smarce1/Sox9/Taf1/Taf7/Tbp/Tcf4/Terf1/Thra/Tnp1/Tspyl1/Tspyl2/Vps72	66
BP	GO:0006066	alcohol metabolic process	93/4604	324/23355	5.82423785750576e-05	0.000708695570017971	0.000472534896106465	4933405O20Rik/Abhd4/Acer2/Acer3/Agk/Akr1a1/Akr1cl/App/Bmp2/Cacna1h/Cbr4/Cebpa/Cln6/Cln8/Cyp11a1/Cyp1b1/Cyp27a1/Dhrs3/Disp3/Dkk3/Dpm2/Dysf/Ebp/Erlin2/Fdps/Fech/Fgfr4/Gch1/Gdpd1/Gk5/Grk3/H6pd/Hmgcr/Hsd3b7/Idh1/Idh2/Impa2/Inpp4b/Inpp5a/Inpp5e/Inpp5k/Inppl1/Insig2/Ipmk/Itpk1/Itpkb/Itpkc/Ldlrap1/Lima1/Lipc/Lmf1/Lrp1/Lss/Mecp2/Msmo1/Naaa/Nfe2l1/Nudt3/Nudt4/Ocrl/P2ry6/Park7/Pcbd2/Pctp/Pdxp/Plcb3/Plcd1/P…	93
BP	GO:0061008	hepaticobiliary system development	45/4604	131/23355	5.82690218987423e-05	0.000708695570017971	0.000472534896106465	Ahr/Arf6/Cadm1/Cdk5rap3/Cdkn2a/Cebpa/Cited2/Cul3/E2f8/Egfr/Elk1/Fgf18/Hes1/Hmox1/Klf1/Man2a1/Mdk/Meg3/Met/Mir30a/Mrtfb/Nipbl/Notch1/Notch2/Onecut1/Onecut2/Pik3ca/Pkd1/Ptn/Rhbdd3/Rtn4/Runx1/Sec63/Smad3/Sox9/Sp1/Sp3/Stat5b/Sulf2/Taf10/Tet2/Tgfbr3/Tnfaip3/Wnt1/Xbp1	45
BP	GO:0008360	regulation of cell shape	51/4604	154/23355	5.87202552519634e-05	0.000712804951784451	0.000475274896705081	4930544G11Rik/Arap3/Arhgap18/Bambi/Cdc42ep2/Cdc42ep3/Cdc42se1/Cdc42se2/Cfap410/Cfdp1/Dlc1/Dlg1/Dmtn/Epb41/Epb41l2/Ezr/Fblim1/Fermt2/Fgd1/Fgd4/Fmnl1/Fmnl2/Gas2/Gna13/Hexb/Kit/Myh10/Myh14/Myl12b/Myo10/Pakap/Palm/Parvb/Plxna1/Plxna2/Plxnb2/Plxnc1/Ptk2/Ptk2b/Ptn/Rac1/Rhobtb3/Rhog/Rhoq/Rnd1/Rnd2/Rnd3/Sh3kbp1/Shroom3/Slc26a5/Vegfa	51
BP	GO:0034248	regulation of cellular amide metabolic process	113/4604	409/23355	6.07348287095217e-05	0.00073583931199513	0.000490633450461464	Ago1/Akap6/Akt1/App/Btg2/Caprin1/Casp3/Celf1/Chrna7/Cirbp/Cnot10/Cnot2/Cnot6/Cnot6l/Coa3/Cpeb2/Cpeb3/Csnk1e/Ctif/Cyp1b1/Ddx3x/Dph6/Eef2/Eif2s3x/Eif3c/Eif4e/Eif4e3/Eif4ebp2/Eif4g1/Elavl4/Enc1/Enpp7/Epha4/Fech/Fto/Gemin5/Gigyf2/Grb7/Habp4/Igf2bp1/Igfbp5/Inpp5e/Ireb2/Klhl25/Larp4b/Lrpprc/Lrrtm3/Lsm14a/Ltn1/Mapkapk5/Mettl16/Mex3d/Mif4gd/Mrpl13/Mrps27/Mtor/Nck2/Nemf/Neurl1a/Nfe2l2/Npm1/Nr1h4/Olfm1/Orm…	113
BP	GO:1904375	regulation of protein localization to cell periphery	47/4604	139/23355	6.31694990551848e-05	0.000763865019344235	0.000509320070317411	Acsl3/Akap5/Akt1/Ap2m1/Arf6/Arhgap44/Atp2b4/Camk2a/Camk2d/Cdk5/Commd1/Dlg1/Dpp6/Egfr/Epb41/Epb41l2/Epha3/Ephb2/Epm2a/Ezr/Itgb1/Kalrn/Kcnj11/Kif5b/Ldlrap1/Lrp1/Lypla1/Lztfl1/Mrap/Myo5a/Nrxn1/Picalm/Pik3r1/Pkdcc/Prkcz/Rab11a/Rab11fip2/Rer1/Rhog/Rhoq/Sapcd2/Stac/Stx4a/Stx8/Tmbim1/Wnk3/Zdhhc2	47
BP	GO:0001890	placenta development	56/4604	174/23355	6.45046257750208e-05	0.000775414794637531	0.000517021080594832	Akt1/Arid1a/Arnt/Bmp7/Bmpr2/Cdkn1c/Cebpa/Cited2/Cul7/Dnajb6/E2f8/Egfr/Egln1/Epas1/Erf/Esrrb/Fbxw8/Fgfr2/Foxd3/Fzd5/Gjb5/Hectd1/Hes1/Hs6st1/Il11ra1/Itgav/Junb/Krt19/Krt8/Lef1/Lhx3/Lhx4/Mdfi/Met/Ncoa3/Notch2/Nr2f2/Peg10/Pkd1/Plcd1/Ppard/Prdx3/Ptgis/Ptn/Rbpj/Rps6/Rxra/Slc8a1/Socs3/Sp1/Sp3/Stk4/Vash1/Wnt2/Zfat/Zfp36l1	56
BP	GO:0055017	cardiac muscle tissue growth	39/4604	109/23355	6.4520318959952e-05	0.000775414794637531	0.000517021080594832	Adra1a/Akap6/Arid2/Bmpr1a/Camk2d/Cdk1/Cited2/Ctdp1/Ctnnb1/Fdps/Fgfr2/Foxp1/Gata4/Hdac2/Heg1/Mef2c/Meis1/Mtor/Ncam1/Notch1/Nr3c1/Parp2/Pin1/Prkg1/Pten/Rbpj/Rgs4/Rxra/S1pr1/Slc25a4/Sorbs2/Tbx20/Tenm4/Tgfbr1/Tgfbr3/Vgll4/Wnt2/Yy1/Zfpm2	39
BP	GO:0051653	spindle localization	24/4604	56/23355	6.46300033841367e-05	0.000775414794637531	0.000517021080594832	Actr2/Cdk5rap2/Cenpa/Clasp2/Dync1h1/Eya1/Fbxw11/Fgf10/Fmn2/Insc/Itgb1/Kash5/Llgl1/Mad2l1/Map4/Mcph1/Ndel1/Sapcd2/Spdl1/Spire1/Spry1/Tle6/Ubxn2b/Wasl	24
BP	GO:0043502	regulation of muscle adaptation	36/4604	98/23355	6.47412161553282e-05	0.000775414794637531	0.000517021080594832	Adk/Adra1a/Akap6/Atp2a2/Atp2b4/Becn1/Camk2d/Ctdp1/Ece1/Fdps/Foxp1/Igfbp5/Lmna/Mef2a/Mef2c/Mtor/Mtpn/Ndufs4/Nfatc1/Notch1/Nr3c1/P2rx4/Parp1/Parp2/Pde5a/Pin1/Prkca/Ptk2/Rgs4/Rock2/Scn5a/Slc25a4/Smad3/Tead1/Twf1/Yy1	36
BP	GO:0055013	cardiac muscle cell development	36/4604	98/23355	6.47412161553282e-05	0.000775414794637531	0.000517021080594832	Actn2/Adra1a/Akap6/Atg5/Camk2d/Cavin4/Ctdp1/Dicer1/Fdps/Fhl2/Foxp1/Gata4/Hdac2/Hnrnpu/Isl1/Lmna/Mef2a/Met/Mtor/Myh10/Nebl/Nr3c1/Parp2/Pdgfra/Pin1/Pitx2/Prkg1/Rgs4/Sgcd/Shox2/Slc25a4/Slc8a1/Sorbs2/Tbx18/Vegfa/Yy1	36
BP	GO:0030073	insulin secretion	71/4604	234/23355	6.48716651092608e-05	0.000775500057427818	0.000517077931018983	Abat/Acvr1c/Acvr2b/Adcyap1/Arrb1/Bglap2/Brsk2/C2cd2l/Cacna1c/Cacna1e/Camk2n1/Cartpt/Chga/Cnr1/Cyb5r4/Doc2b/Efna5/Eipr1/Epha5/Foxa2/Gpr39/Hmgcr/Irs2/Isl1/Jagn1/Kcnj11/Kif5b/Klf7/Lrp1/Mafa/Map4k4/Mc4r/Midn/Mir130a/Mtnr1b/Myo5a/Myt1/Neurod1/Nkx6-1/Nos1/Nr1d1/Nr1h4/Nrxn1/Oxct1/Park7/Pclo/Pla2g6/Ppard/Prkn/Ptbp1/Ptprn2/Rab11fip2/Rab11fip5/Rac1/Raf1/Rfx3/Rims2/Rph3al/Sidt2/Sirt4/Slc18a2/Slc30a8/Sox4/Sr…	71
BP	GO:0099640	axo-dendritic protein transport	11/4604	17/23355	6.52684833042918e-05	0.000778763231532043	0.000519253708181353	Dlg2/Hnrnpu/Kif5b/Kif5c/Map1a/Mapk8ip3/Myo5a/Pura/Rab27b/Sfpq/Stau1	11
BP	GO:0043414	macromolecule methylation	87/4604	300/23355	6.65666215565304e-05	0.000792747947627772	0.00052857825689725	Alkbh8/Atrx/Auts2/Baz2a/Bcor/Bend3/Btg1/Btg2/Cmtr1/Coprs/Crebbp/Ctnnb1/Cxxc1/Dnmt1/Dot1l/Dppa2/Dpy30/Eef1akmt2/Etfbkmt/Fam98b/Fbl/Fendrr/Ftx/Gnas/Gtpbp3/H19/H1f2/H1f3/H1f4/Hdac2/Kcnq1ot1/Kdm1a/Kdm4c/Kdm4d/Kmt2d/Lcmt1/Lmna/Macroh2a1/Mecp2/Meg3/Mettl16/Mettl21a/Mis18a/Morc1/Mthfr/Mto1/Nr1h4/Nsd1/Nsd3/Ogt/Parp1/Pax7/Paxbp1/Pik3ca/Ppm1d/Prdm8/Prmt3/Prmt6/Prmt8/Prmt9/Pygo2/Rbbp5/Rbm15b/Satb1/Setd1b/Se…	87
BP	GO:0008064	regulation of actin polymerization or depolymerization	60/4604	190/23355	6.67820883398962e-05	0.000793810532100694	0.000529286753273916	Abi2/Actn2/Actr2/Actr3b/Add2/Arf1/Arf6/Arfgef1/Arfip2/Arhgap18/Arpc3/Arpc5/Bag4/Brk1/Capzb/Cdc42ep2/Cdc42ep3/Cfl2/Cit/Cotl1/Cracd/Ctnna2/Cttn/Cyrib/Dbn1/Dbnl/Dlg1/Dmtn/Dnai3/Fmn2/Iqgap2/Kank1/Kank3/Lima1/Lmod1/Lmod3/Mtor/Mtpn/Nck2/Nckap1/Pdxp/Pfn1/Pfn2/Pik3ca/Plekhg2/Ppp1r9a/Prex1/Ptk2b/Rac1/Rictor/Sema5a/Specc1l/Spire1/Svil/Tmsb10/Tmsb4x/Trim27/Twf1/Wasf2/Wasl	60
BP	GO:0043406	positive regulation of MAP kinase activity	65/4604	210/23355	6.71654424768045e-05	0.000796860947724805	0.000531320670079667	Adra2b/Ajuba/Alk/App/Arrb1/Bmp2/Ccr7/Chrna7/Dkk1/Dusp19/Dvl2/Egfr/Epha4/Ercc6/Erp29/Fgd2/Fgd4/Fgf10/Fgf18/Fzd5/Fzd8/Gadd45b/Gadd45g/Gdf15/Gpr39/Grm4/Inava/Itga1/Kit/Kitl/Ksr1/Lpar3/Maged1/Map3k13/Map3k5/Map3k9/Map4k1/Mapk8ip3/Mdfi/Mdfic/Met/Muc20/Pde5a/Pik3r5/Ppia/Prdx2/Psen1/Ptk2b/Ptpn1/Ret/Robo1/Ror2/Rps3/Sash1/Shc1/Shc2/Src/Syk/Taok3/Tgfb3/Tlr4/Tnfsf11/Tpd52l1/Vangl2/Vegfa	65
BP	GO:0098813	nuclear chromosome segregation	79/4604	267/23355	6.76362544001398e-05	0.000800935532331599	0.00053403746907673	1700028K03Rik/4930447C04Rik/Abraxas2/Actr2/Akap8l/Anapc7/Atrx/Aurkb/Axin2/Becn1/Bod1/Bub3/Ccne1/Cdc23/Cdc6/Cdk5rap2/Cenpc1/Cenpe/Cenps/Cenpx/Chfr/Chmp4b/Chmp4c/Cit/Ctnnb1/Cul3/Dctn2/Ddx11/Dis3l2/Dync1h1/Dync1li1/Eml4/Ercc4/Esco1/Esco2/Fbxw7/Fen1/Fmn2/Gem/Hnrnpu/Kash5/Kif18a/Kif18b/Kif23/Kif2c/Lcmt1/Macroh2a1/Mad1l1/Mad2l1/Map10/Mcmbp/Mei4/Msh5/Naa10/Ncapg/Nipbl/Nuf2/Pds5b/Prc1/Rab11a/Racgap1/Rad2…	79
BP	GO:0060325	face morphogenesis	19/4604	40/23355	6.8274243386014e-05	0.000805456739983595	0.000537052061630283	Asph/Cdk2ap1/Col1a1/Crebbp/Dkk1/Kat6a/Lef1/Lrp6/Msx1/Nipbl/Pdgfra/Plekha1/Rab3gap1/Schip1/Sgpl1/Ski/Specc1l/Tgfb3/Zfp950	19
BP	GO:0070570	regulation of neuron projection regeneration	19/4604	40/23355	6.8274243386014e-05	0.000805456739983595	0.000537052061630283	Epha4/Flna/Igf1r/Inpp5f/Kremen1/Lrp1/Map4k4/Ndel1/Neo1/Pten/Ptn/Ptprf/Ptprs/Rtn4/Rtn4r/Rtn4rl1/Thy1/Tnr/Xylt1	19
BP	GO:0001889	liver development	44/4604	128/23355	6.86973828866171e-05	0.000808930980507581	0.000539368570939081	Ahr/Arf6/Cadm1/Cdk5rap3/Cdkn2a/Cebpa/Cited2/Cul3/E2f8/Egfr/Elk1/Fgf18/Hes1/Hmox1/Klf1/Man2a1/Mdk/Meg3/Met/Mir30a/Mrtfb/Notch1/Notch2/Onecut1/Onecut2/Pik3ca/Pkd1/Ptn/Rhbdd3/Rtn4/Runx1/Sec63/Smad3/Sox9/Sp1/Sp3/Stat5b/Sulf2/Taf10/Tet2/Tgfbr3/Tnfaip3/Wnt1/Xbp1	44
BP	GO:1903321	negative regulation of protein modification by small protein conjugation or removal	34/4604	91/23355	6.89590546322894e-05	0.000810494458930534	0.00054041104692653	Akt1/Arrb1/Atg5/Bag5/Cdk5/Cdkn2a/Ctnnb1/Dysf/Hmg20a/Ivns1abp/Mad2l1/Mtor/Nxn/Ogt/Otub1/Park7/Peli3/Ppia/Prkcg/Prmt3/Psen1/Rpl11/Rps3/Rps7/Smad7/Sox4/Svbp/Taf1/Tnfaip3/Trim44/Ubxn1/Usp4/Usp44/Vps28	34
BP	GO:0002791	regulation of peptide secretion	96/4604	338/23355	6.92916781325549e-05	0.00081288446286848	0.000542004622941804	Abat/Acvr1c/Adcyap1/Apbb1/Arf1/Arf6/Arrb1/Bglap2/Brsk2/C2cd2l/Cacna1e/Camk2n1/Cartpt/Chd7/Chga/Cnr1/Doc2b/Efna5/Egfr/Eipr1/Epha5/Erp29/Exoc1/Ezr/Foxa2/Frmd4a/Gabbr1/Golph3/Gpr39/Hmgcr/Idh2/Il12b/Irs2/Isl1/Itsn1/Jagn1/Kalrn/Kcnj11/Kif5b/Klf7/Llgl1/Lrp1/Map4k4/Midn/Mir130a/Mtnr1b/Myh10/Myo18a/Myt1/Neo1/Nkx6-1/Nos1/Npy2r/Nr1d1/Nr1h4/Nrxn1/Oprm1/Oxct1/Pard6a/Pax8/Pex5l/Pik3c3/Pla2g6/Ppard/Ppia/Prkcq/…	96
BP	GO:0032354	response to follicle-stimulating hormone	8/4604	10/23355	6.95505166404805e-05	0.000813876419466093	0.000542666026974261	Efna5/Epha3/Epha5/Epha8/Gata4/Notch1/Ppargc1a/Tgfbr3	8
BP	GO:0008053	mitochondrial fusion	15/4604	28/23355	6.97491475595247e-05	0.000813876419466093	0.000542666026974261	Adck1/Afg3l1/Afg3l2/Bax/Bnip3/Chchd3/Huwe1/Mfn2/Miga1/Oma1/Opa1/Parl/Prkn/Tfrc/Zdhhc6	15
BP	GO:1903311	regulation of mRNA metabolic process	77/4604	259/23355	6.97645340477456e-05	0.000813876419466093	0.000542666026974261	Adarb1/Ahcyl1/Axin2/Bag4/Btg2/Carhsp1/Celf1/Celf2/Celf3/Celf4/Celf5/Cirbp/Cnot6l/Cpeb3/Cpsf6/Csdc2/Dcp2/Dhx34/Dicer1/E2f1/Elavl4/Fto/Gigyf2/Hmx2/Hnrnpk/Hnrnpu/Hspa8/Igf2bp1/Khdrbs2/Larp4b/Malat1/Mapkapk2/Mbnl2/Mettl16/Mex3d/Mtor/Myef2/Nbas/Noct/Nova1/Nova2/Npm1/Pabpc4/Pcbp4/Pde12/Prpf19/Ptbp1/Ptbp3/Pum1/Rbfox1/Rbfox2/Rbfox3/Rbm15b/Rbm24/Rbm38/Rbm42/Rc3h2/Rnps1/Rock2/Samd4/Secisbp2/Sfswap/Snw1/Srr…	77
BP	GO:0001708	cell fate specification	37/4604	102/23355	7.03767236109894e-05	0.000817983064816824	0.00054540420302086	Ascl1/Bmpr1a/Ctnnb1/Dkk1/Dll1/Dmrta2/Eya1/Fkbp8/Foxa1/Foxa2/Fzd7/Gsc/Isl1/Isl2/Itgb1/Lhx3/Lmo4/Mnx1/Myt1l/Notch1/Olig2/Olig3/Otx2/Pou3f2/Psen1/Ptch1/Rbpj/Six2/Sox1/Sox6/Sox9/Tbx15/Tbx18/Tbx20/Tbx4/Tenm4/Wnt11	37
BP	GO:2000060	positive regulation of ubiquitin-dependent protein catabolic process	37/4604	102/23355	7.03767236109894e-05	0.000817983064816824	0.00054540420302086	Agtpbp1/Akt1/Arih1/Bbs7/Cbfa2t3/Chfr/Cop1/Csnk1e/Dda1/Ddrgk1/Disc1/Fbxw7/Fbxw8/Hspa1b/Laptm5/Mdm2/Plk3/Prickle1/Prkn/Psen1/Pten/Ptk2/Ptk2b/Rnf139/Rnf144b/Rnf19a/Rnf19b/Smad7/Socs4/Taf1/Trib2/Trib3/Ubqln1/Ubqln2/Zer1/Zfand2a/Zyg11b	37
BP	GO:0060999	positive regulation of dendritic spine development	26/4604	63/23355	7.07608960636349e-05	0.000820930838465196	0.000547369681533225	Actr2/Afdn/Arf1/Bhlhb9/Caprin1/Cpeb3/Cux2/Dbn1/Dbnl/Eef2k/Hnrnpk/Itsn1/Kalrn/Mapkapk5/Mecp2/Mtor/Neurl1a/Nr3c1/Nrg1/Opa1/Palm/Ppp1r9a/Psen1/Rac1/Shank2/Zmynd8	26
BP	GO:0060914	heart formation	17/4604	34/23355	7.28828857130335e-05	0.000843991869914466	0.000562746018794248	Axin2/Bmp2/Bmpr1a/Ctnnb1/Dkk1/Eya1/Gng5/Hes1/Isl1/Lemd2/Mef2c/Notch1/Rbpj/Robo1/Robo2/Smarcd3/Wnt11	17
BP	GO:1903844	regulation of cellular response to transforming growth factor beta stimulus	41/4604	117/23355	7.31693945543129e-05	0.000845752119407205	0.000563919695258956	Adamtsl2/Bambi/Chst11/Cited2/Crebbp/Dlx1/Fam89b/Fbn2/Hipk2/Il17rd/Ing2/Lemd3/Onecut1/Onecut2/Peg10/Pin1/Pmepa1/Ppm1a/Rasl11b/Sdcbp/Ski/Skil/Slc2a10/Smad3/Smad6/Smad7/Smurf2/Snw1/Spred2/Spry1/Tgfb1i1/Tgfb3/Tgfbr3/Trim33/Tsku/Vasn/Wfikkn1/Wnt1/Xbp1/Zfp451/Zfyve9	41
BP	GO:0032922	circadian regulation of gene expression	28/4604	70/23355	7.36922938772437e-05	0.000850233291559831	0.000566907593458352	Ahr/Bhlhe40/Bhlhe41/Cartpt/Crem/Csnk1e/Egr1/Hdac2/Hnrnpu/Huwe1/Id2/Id3/Kdm8/Lgr4/Maged1/Mc3r/Ncor1/Ngfr/Noct/Nr1d1/Nrip1/Ogt/Per3/Ppargc1a/Ppp1cc/Usp2/Zfhx3/Zpbp2	28
BP	GO:1902414	protein localization to cell junction	46/4604	136/23355	7.45103701372299e-05	0.000858097449492494	0.000572151155304775	Actn4/Afdn/Anks1b/Arhgap44/Asic2/Bsn/Camk2a/Cdk5/Cep112/Cnih2/Cnih3/Dbn1/Dlg1/Dlg2/Dlgap1/Fermt2/Flna/Grin2c/Grip2/Heg1/Jak1/Kalrn/Kif5b/Kif5c/Lamtor3/Lgi1/Lrrtm1/Map1a/Mapk8ip3/Mapt/Nectin1/Nectin3/Nptx2/Nptxr/Nrxn1/Pclo/Prkcz/Rab11a/Rab27b/Scrib/Snap25/Stx4a/Synj2bp/Tjp2/Zdhhc12/Zdhhc2	46
BP	GO:0042552	myelination	55/4604	171/23355	7.60002309059981e-05	0.000873655305186319	0.000582524621761937	Abcd2/Acer3/Afg3l2/Akt1/Amigo1/Cd9/Cdh2/Cmtm8/Cntn2/Ctnnb1/Cxcr4/Degs1/Dicer1/Dlg1/Ercc2/Fgfr3/Gpc1/Hexa/Hexb/Lgi4/Lpin1/Mbp/Mir219a-1/Mir219a-2/Mir23a/Mir30a/Mpdz/Mpz/Mtor/Myo5a/Ncstn/Nfasc/Ngfr/Nkx6-2/Nrg1/Olig2/Ormdl3/Pard3/Pllp/Pmp22/Pou3f2/Ppp3r1/Pten/Ptn/Rarb/Rarg/Rnf10/Rxra/Rxrg/Ski/Tenm4/Tnfrsf21/Ulk4/Zfp24/Zpr1	55
BP	GO:0007018	microtubule-based movement	109/4604	394/23355	7.65631698396979e-05	0.000878520459766461	0.000585768546814285	Actr10/Actr2/Agtpbp1/Ap3b2/Ap3d1/Ap3m2/Ap3s2/App/Arl3/Arl8b/Atp2b4/Bbs2/Bicd1/Bicd2/Bicdl1/Bloc1s1/Bsn/Cacna1e/Camsap3/Cdc42/Celf3/Celsr2/Cenpe/Cfap20/Cfap298/Cfap54/Chrna7/Cilk1/Cnih2/Copg2/Dlg2/Dnah7c/Dnai3/Dst/Dync1h1/Dync1i2/Dync1li1/Dync1li2/Dynlrb2/Fbxw11/Fez1/Fmn2/Hnrnpu/Hspa8/Ift46/Ift57/Ift74/Ift81/Ing2/Invs/Katnip/Kif13b/Kif16b/Kif18a/Kif18b/Kif1a/Kif20b/Kif21b/Kif23/Kif2a/Kif2c/Kif3c/K…	109
BP	GO:0034401	chromatin organization involved in regulation of transcription	47/4604	140/23355	7.71121797023359e-05	0.000883208353312001	0.000588894280039122	Arid1a/Atad2b/Baz2a/Bend3/Cbx8/Cdkn2a/Ctbp1/Dicer1/Dnmt1/Dot1l/Dpy30/Elof1/H1f2/H1f3/H1f4/H2ab3/H2ac11/H2ac12/H2ac19/H2ac7/H2aj/H2al1j/H3f3a/Hat1/Hdac2/Kdm1a/Kmt2d/Macroh2a1/Macroh2a2/Mbd2/Mecp2/Morf4l1/Mthfr/Nr3c1/Padi2/Phf2/Pphln1/Ppm1d/Resf1/Sertad2/Setdb1/Smchd1/Tet1/Ubtf/Uty/Zmiz1/Znfx1	47
BP	GO:0019932	second-messenger-mediated signaling	91/4604	318/23355	7.84350087364651e-05	0.000896726063517987	0.000597907444588212	Ackr3/Adcyap1/Ahr/Akap5/Akap6/Alms1/Ank2/App/Atp1b1/Atp2a2/Atp2b4/Avpr1a/Cabyr/Camta1/Cap2/Casq2/Ccr10/Ccr7/Cd36/Cdh13/Chga/Chp2/Cmklr1/Cxcr4/Dmd/Dmtn/Ece1/Ednrb/Efhb/Egfr/Egln1/Eif4ebp2/Epha5/Exoc4/Fhl2/Gal/Gnas/Gpr61/Guca2b/Homer3/Irgm2/Ksr1/Ksr2/L1cam/Mafa/Mapt/Mtnr1b/Mtor/Ncam1/Ndufs4/Neurod1/Nfatc1/Nfatc3/Nos1/Npy2r/Nr5a2/Nrg1/Oprm1/P2rx4/Pclo/Pde10a/Pde2a/Pde5a/Pebp1/Pex5l/Ppp1r9a/Ppp3r1/Pr…	91
BP	GO:0060538	skeletal muscle organ development	65/4604	211/23355	7.8610980463223e-05	0.000897106797010429	0.000598161305158119	Ankrd33/Bcl9/Btg2/Cdk5/Cfl2/Chrna1/Cited2/Cntfr/Col19a1/Ctnnb1/Cyp26b1/Disp1/Dll1/Dmd/Dmrta2/Dysf/Egr1/Flnb/Flot1/Fos/Foxn2/Foxp1/Gata4/Gpc1/Gpx1/Hdac9/Hivep3/Hlf/Hmgcr/Klhl41/Large1/Lemd2/Lemd3/Lmod3/Mef2c/Mef2d/Meg3/Met/Mnx1/Myh14/Myt1/Naca/Nfatc3/Notch1/Nr2f2/Nr4a1/Pax3/Pax7/Phox2b/Pitx1/Pitx2/Pmp22/Rbfox1/Rbm24/Ripor2/Shox2/Ski/Skil/Snw1/Sox11/Svil/Uqcc2/Usp2/Vgll2/Zbtb18	65
BP	GO:0043392	negative regulation of DNA binding	22/4604	50/23355	8.00457381189285e-05	0.000911825364659098	0.000607975161952121	Ankrd33/Ddit3/E2f1/Ercc4/Fbxw7/Habp4/Hdac2/Hmox1/Hspa4/Id2/Ilrun/Lef1/Lhx2/Mdfi/Msx1/Psen1/Sox11/Taf1/Tfap4/Tnks/Wfikkn1/Zfp462	22
BP	GO:1903037	regulation of leukocyte cell-cell adhesion	90/4604	314/23355	8.03279308263461e-05	0.000913385224296681	0.000609015225052511	Adk/Akt1/Ap3d1/Arg1/Ass1/Btn1a1/Casp3/Ccl25/Ccl28/Ccr7/Cd59b/Cd80/Cd83/Cdkn2a/Cyrib/Dlg1/Dnaja3/Dusp3/Efnb1/Efnb2/Egr3/Elane/Ephb4/Ephb6/Epo/Ets1/Fadd/Gpam/Has2/Hes1/Hsph1/Icos/Igfbp2/Il12b/Il12rb1/Il20rb/Irf1/Itpkb/Laptm5/Lef1/Lgals1/Lgals8/Lgals9/Mad1l1/Malt1/Mdk/Mia3/Mir326/Nck2/Ndfip1/Nfkbiz/Nrarp/Pag1/Pde5a/Peli1/Pla2g2d/Prdx2/Prkcq/Prkcz/Rc3h2/Ripor2/Rps3/Runx1/Scrib/Selenok/Shb/Skap1/Slc7a…	90
BP	GO:0002062	chondrocyte differentiation	39/4604	110/23355	8.11352806504047e-05	0.000920900080739611	0.000614025884154592	Arid5a/Axin2/Bmp2/Bmpr1a/Bmpr1b/Bmpr2/Chst11/Ctnnb1/Fgf18/Maf/Matn1/Mdk/Mef2c/Mef2d/Mex3c/Mia3/Osr1/Pkdcc/Prkca/Pth1r/Rarb/Rarg/Rflna/Runx1/Serpinh1/Shox2/Six2/Smad3/Smad7/Sox5/Sox6/Sox9/Sulf2/Tgfbr1/Thrb/Trip11/Trps1/Wnt7a/Zbtb16	39
BP	GO:0051592	response to calcium ion	44/4604	129/23355	8.45724388997493e-05	0.000957204615680235	0.000638232553946427	Ahcyl1/Alg2/Alox5ap/App/Asph/Chp2/Cpne2/Crp/Dmtn/Egfr/Entpd6/Fos/Fosb/Gdi1/Hpca/Itpkb/Junb/Jund/Kcnh1/Kcnmb1/Mef2a/Mef2c/Mylk/Ncstn/Nfatc3/Nrxn1/Plcd1/Ppif/S100a16/Scn5a/Sec31a/Smpd1/Spag16/Sucnr1/Syt1/Syt11/Syt13/Syt15/Syt17/Syt2/Syt5/Syt6/Syt7/Trpc1	44
BP	GO:0055117	regulation of cardiac muscle contraction	27/4604	67/23355	8.46383216154915e-05	0.000957204615680235	0.000638232553946427	Adra1a/Akap6/Ank2/Ankrd39/Atp1a1/Atp1b1/Atp2a2/Cacna1c/Cacna1h/Casq2/Chga/Dlg1/Dmd/Gata4/Hcn4/Jup/Kcnj2/P2rx4/Pde4b/Pde5a/Scn5a/Slc8a1/Smad7/Smtn/Stc1/Tmem38b/Zc3h12a	27
BP	GO:0060997	dendritic spine morphogenesis	29/4604	74/23355	8.5621708333472e-05	0.000966587615800488	0.000644488829806707	Abi2/Actr2/Afdn/Arc/Arhgap44/Bhlhb9/Caprin1/Cdc42/Cdk5/Cux2/Dbn1/Dbnl/Dnm3/Eef2k/Epha4/Epha5/Ephb2/Kalrn/Kif1a/Opa1/Ppp1r9a/Prmt3/Pten/Shank2/Sipa1l1/Srcin1/Tanc2/Wasl/Wnt7a	29
BP	GO:0017015	regulation of transforming growth factor beta receptor signaling pathway	40/4604	114/23355	8.61896784488157e-05	0.000971255731337193	0.000647601375705778	Adamtsl2/Bambi/Chst11/Cited2/Crebbp/Fam89b/Fbn2/Hipk2/Il17rd/Ing2/Lemd3/Onecut1/Onecut2/Peg10/Pin1/Pmepa1/Ppm1a/Rasl11b/Sdcbp/Ski/Skil/Slc2a10/Smad3/Smad6/Smad7/Smurf2/Snw1/Spred2/Spry1/Tgfb1i1/Tgfb3/Tgfbr3/Trim33/Tsku/Vasn/Wfikkn1/Wnt1/Xbp1/Zfp451/Zfyve9	40
BP	GO:0000910	cytokinesis	52/4604	160/23355	8.70057073101617e-05	0.000978697473284968	0.000652563284467327	Actr2/Ank3/Arf1/Arl3/Aurkb/Becn1/Ccp110/Cdc14a/Cdc25b/Cdc6/Cenpa/Chmp3/Chmp4b/Chmp4c/Cit/Cntrob/Cul3/Cul7/E2f8/Efhc1/Fmn2/Igf1r/Kif20b/Kif23/Klhl13/Klhl9/Map10/Map9/Myh10/Pdxp/Pik3c3/Pin1/Pkp4/Plk3/Prc1/Pstpip1/Rab11a/Racgap1/Rock2/Rtkn/Septin9/Shcbp1l/Snx18/Snx33/Spast/Spire1/Stambp/Tex14/Trim36/Usp8/Vps4b/Zfyve26	52
BP	GO:0032434	regulation of proteasomal ubiquitin-dependent protein catabolic process	45/4604	133/23355	8.78995197349981e-05	0.00098698603588155	0.000658089825384393	Akt1/Arih1/Bag5/Bbs7/Cbfa2t3/Chfr/Commd1/Cop1/Csnk1e/Dda1/Ddrgk1/Eif3h/Fbxw8/Fhit/Hspa1b/Map1a/Mdm2/Ogt/Park7/Plk3/Prickle1/Prkn/Psen1/Rnf144b/Rnf19a/Rnf19b/Rpl11/Rybp/Sdcbp/Senp1/Smad7/Smarcc1/Socs4/Taf1/Taf9/Tlk2/Trib2/Trib3/Trim39/Ubqln1/Ubqln2/Ubxn1/Zer1/Zfand2a/Zyg11b	45
BP	GO:0031214	biomineral tissue development	53/4604	164/23355	8.83753672135203e-05	0.000990560265665981	0.000660473004243271	Acvr2a/Acvr2b/Ano6/Atp2b1/Axin2/Bcor/Bglap/Bglap2/Bmp2/Bmp2k/Bmp7/Bmpr1a/Bmpr1b/Bmpr2/Cer1/Col1a1/Dicer1/Dlk1/Enpp1/Ercc2/Fam20c/Fbn2/Fgfr2/Fgfr3/Gpm6b/Itgb1bp1/Itgb6/Klf10/Lgr4/Matn1/Mef2c/Mia3/Mtss1/Nectin1/Notch1/Osr1/Pkdcc/Pth1r/Ptk2b/Ptn/Rflna/Rspo2/S1pr1/Sbds/Slc24a3/Slc8a1/Smad3/Snx10/Sox9/Tmem119/Tmem38b/Wdr72/Wnt11	53
BP	GO:0032271	regulation of protein polymerization	69/4604	228/23355	8.90221895790911e-05	0.000994199636319307	0.000662899616890954	Abi2/Actr2/Actr3b/Add2/Arf1/Arf6/Arfgef1/Arfip2/Arhgap18/Arpc3/Arpc5/Bag4/Brk1/Camsap3/Capzb/Cdc42ep2/Cdc42ep3/Cdk5rap2/Clasp2/Cotl1/Cracd/Ctnna2/Cttn/Cyrib/Dbn1/Dbnl/Dlg1/Dmtn/Dnai3/Drg1/Fmn2/Iqgap2/Kank1/Kank3/Lmod1/Lmod3/Map1b/Map2/Mapre3/Mapt/Mecp2/Met/Mtor/Mtpn/Nav3/Nck2/Nckap1/Nin/Pfn1/Pfn2/Plekhg2/Ppp1r9a/Prex1/Prune1/Ptk2b/Rac1/Rictor/Rps3/Sgk1/Spire1/Svil/Tbcd/Tmsb10/Tmsb4x/Trim27/Tubb4a…	69
BP	GO:0003300	cardiac muscle hypertrophy	37/4604	103/23355	8.91743948607012e-05	0.000994199636319307	0.000662899616890954	Adk/Adra1a/Akap6/Atp2a2/Atp2b4/Becn1/Camk2d/Camta2/Ctdp1/Ece1/Fdps/Foxp1/Gata4/Inpp5f/Lmna/Mef2a/Mef2c/Mtor/Mtpn/Nfatc3/Notch1/Nr3c1/P2rx4/Parp1/Parp2/Pde5a/Pin1/Prkca/Prkg1/Ptk2/Rgs4/Rock2/Slc25a4/Smad3/Sorbs2/Twf1/Yy1	37
BP	GO:0071456	cellular response to hypoxia	37/4604	103/23355	8.91743948607012e-05	0.000994199636319307	0.000662899616890954	Ajuba/Akt1/Bach1/Bnip3/Chchd2/Cited2/Commd1/Cpeb2/Ddah1/Egln1/Egln3/Egr1/Epas1/Fmn2/Hif1an/Higd1a/Mtor/Nfe2l2/Notch1/Ogt/Pgk1/Plk3/Ppard/Pten/Ptgis/Rbpj/Rgcc/Rock2/Rtn4/Sdhd/Stox1/Tigar/Ubqln1/Vasn/Vegfa/Vldlr/Zfp36l1	37
BP	GO:0006333	chromatin assembly or disassembly	55/4604	172/23355	9.0542792485709e-05	0.00100766916663741	0.000671880656675508	Arid1a/Arid2/Atrx/Baz2a/Bend3/Brd2/Cdkn2a/Cebpg/Chd1/Chd3/Dicer1/Dnmt1/Grwd1/H1f2/H1f3/H1f4/H2bc14/H2bc4/H3c2/H3c4/H3c8/H3f3a/H4c3/H4c4/H4c6/H4c9/Hat1/Kat6a/Kat6b/Macroh2a1/Macroh2a2/Mbd2/Mcm2/Mis18a/Noc2l/Npm1/Padi2/Phf2/Pphln1/Resf1/Setdb1/Shprh/Smarcb1/Smarcc1/Smarcd2/Smarcd3/Smarce1/Smchd1/Sox9/Tet1/Tlk2/Tspyl1/Tspyl2/Ubtf/Znfx1	55
BP	GO:0015872	dopamine transport	24/4604	57/23355	9.09009891593001e-05	0.00100986823292169	0.000673346921743523	Abat/Chrna4/Chrnb2/Cnr1/Gabbr1/Grm2/Nat8l/Npy2r/Park7/Prkcb/Prkn/Rab3a/Rtn4/Slc18a1/Slc29a4/Syt1/Syt11/Syt13/Syt15/Syt17/Syt2/Syt5/Syt6/Syt7	24
BP	GO:0006644	phospholipid metabolic process	99/4604	353/23355	9.13760755382906e-05	0.00101335584300665	0.000675672345435833	Abca3/Abhd16b/Abhd4/Abhd5/Abhd6/Acp6/Acsl3/Agpat4/Ajuba/Arf1/Capn2/Cds2/Cept1/Cln8/Dgke/Dgkh/Dgkz/Dnajc19/Dpm2/Enpp7/Fabp5/Fdps/Fitm2/Gdpd1/Gpam/Gpat3/Hdhd5/Hexb/Idh1/Impa2/Inpp4b/Inpp5a/Inpp5e/Inpp5f/Inpp5k/Inppl1/Itpkb/Itpkc/Lipc/Lpin1/Mecp2/Naaa/Nr1h4/Ocrl/Ormdl3/Pcyt1a/Pdxp/Pgap1/Pgap2/Pi4k2a/Pigc/Pigk/Pigl/Pign/Pigo/Pigq/Pigw/Pik3c2b/Pik3c2g/Pik3c3/Pik3ca/Pik3r1/Pip4k2a/Pip4k2b/Pip4k2c/Pip4p…	99
BP	GO:0030308	negative regulation of cell growth	62/4604	200/23355	9.28636880077103e-05	0.00102804026442338	0.000685463434645497	Adipor1/Apbb1/Apbb2/Bbc3/Bcl11a/Bmpr2/Cdk5/Cdkn1a/Cdkn2a/Cdkn2c/Cirbp/Crlf3/Ctdp1/D7Ertd443e/Ddx3x/Dip2b/Draxin/Enpp1/Epha7/Foxk1/Foxp1/Gas1/Map2/Mecp2/Msx1/Ndufa13/Ndufs3/Nf2/Nme6/Osgin1/Osgin2/Ppard/Ppt1/Prdm11/Ptprs/Rbbp7/Rgs4/Rtn4/Rtn4r/Sema3a/Sema3d/Sema3f/Sema4b/Sema5a/Sema6a/Sema6d/Sertad2/Sertad3/Sesn1/Sesn2/Sh3bp4/Slit1/Slit3/Smad3/Sphk2/Tnr/Tspyl2/Ulk1/Ulk2/Vgll4/Wnt11/Yy1	62
BP	GO:0014897	striated muscle hypertrophy	38/4604	107/23355	9.54941366370025e-05	0.00105345110732188	0.000702406548892301	Adk/Adra1a/Akap6/Atp2a2/Atp2b4/Becn1/Camk2d/Camta2/Ctdp1/Ece1/Fdps/Foxp1/Gata4/Igfbp5/Inpp5f/Lmna/Mef2a/Mef2c/Mtor/Mtpn/Nfatc3/Notch1/Nr3c1/P2rx4/Parp1/Parp2/Pde5a/Pin1/Prkca/Prkg1/Ptk2/Rgs4/Rock2/Slc25a4/Smad3/Sorbs2/Twf1/Yy1	38
BP	GO:0035282	segmentation	38/4604	107/23355	9.54941366370025e-05	0.00105345110732188	0.000702406548892301	Axin2/Bmpr1a/Dkk1/Dll1/Dll3/Dvl2/Foxa2/Fzd5/Hes7/Irx1/Irx3/Lef1/Lfng/Lrp6/Mafb/Mib1/Mllt3/Nckap1/Neurog1/Notch1/Nrarp/Nrp2/Osr1/Otx2/Pax3/Pcdh8/Plxna2/Poglut1/Psen1/Rbpj/Ror2/Sema3a/Sema3f/Smad3/Tbx18/Tcf7l1/Tifab/Xrcc2	38
BP	GO:0016241	regulation of macroautophagy	35/4604	96/23355	9.69622370681948e-05	0.00106590655014827	0.000710711428492123	Bag3/Becn1/Bnip3/C9orf72/Chmp4b/Epm2a/Fez1/Gnai3/Gpsm1/Hmox1/Ikbkg/Irgm2/Lzts1/Map3k7/Mtor/Pip4k2a/Pip4k2b/Pip4k2c/Prkn/Qsox1/Rab3gap1/Rab3gap2/Ralb/Rnf41/Rubcn/Scfd1/Sesn1/Sesn2/Tigar/Tmem39a/Ubqln1/Ubqln2/Ulk1/Vdac1/Vps13d	35
BP	GO:0051492	regulation of stress fiber assembly	35/4604	96/23355	9.69622370681948e-05	0.00106590655014827	0.000710711428492123	Alms1/Arhgef10l/Asap3/Bag4/Clasp2/Coro2b/Dlc1/Fermt2/Inpp5k/Itgb1bp1/Kank3/Limch1/Met/Mtor/Nf2/Pfn1/Pfn2/Phldb2/Pik3r1/Ppm1e/Ppp1r9a/Prkcq/Rac1/Rgcc/Rock2/S1pr1/Smad3/Synpo/Synpo2l/Tgfb3/Tgfbr1/Tmeff2/Ttc8/Wasf2/Wnt11	35
BP	GO:0051235	maintenance of location	92/4604	324/23355	9.78591195370195e-05	0.00107388855785127	0.000716033568689168	Abhd5/Acvr1c/Akap6/Akt1/Ank2/Ank3/Ap3d1/Asph/Atg5/B4galnt1/Bax/Bbc3/Camk2d/Casq2/Cd36/Cdk5/Cds2/Cer1/Chd7/Crp/Dbn1/Ddit3/Dmd/Dysf/Ednra/Enpp1/Fbn2/Fitm2/Flna/Ftl1/Fto/Golph3/Gpr39/Grk2/Gsto1/Hexa/Hexb/Hnrnpu/Ibtk/Insig2/Itgav/Kdelr1/Kdelr2/Keap1/Ldah/Letm1/Lgals9/Mprip/Myo5a/Nfkbia/Nfkbib/Nrip1/Os9/Osbpl8/P2ry6/Park7/Pex5l/Pfn1/Pkd1/Plin2/Plin3/Pnpla2/Polr2m/Ppard/Prkd1/Psen1/Ptk2b/Rer1/Rit2/Scar…	92
BP	GO:0034698	response to gonadotropin	10/4604	15/23355	9.89504846224933e-05	0.00108042524378621	0.000720392015869909	Efna5/Epha3/Epha5/Epha8/Gata4/Notch1/Nsmf/Pax8/Ppargc1a/Tgfbr3	10
BP	GO:0055119	relaxation of cardiac muscle	10/4604	15/23355	9.89504846224933e-05	0.00108042524378621	0.000720392015869909	Akap6/Atp1b1/Atp2a2/Camk2d/Chga/Kcnj2/P2rx4/Pde4b/Pde5a/Pik3ca	10
BP	GO:0021885	forebrain cell migration	28/4604	71/23355	9.89702513391952e-05	0.00108042524378621	0.000720392015869909	Cdk5/Cntn2/Ctnnb1/Cul5/Cxcr4/Dab1/Dcx/Disc1/Dixdc1/Efhc1/Egfr/Fbxo45/Fezf2/Lrp6/Ndel1/Nrg1/Pou3f2/Psen1/Rac1/Rnf7/Robo1/Rtn4/Slit1/Srgap2/Sun2/Syne2/Tnr/Zmiz1	28
BP	GO:0008286	insulin receptor signaling pathway	43/4604	126/23355	9.97646506514705e-05	0.00108720991905797	0.000724915814183722	Adipor1/Akt1/Bcar1/Bcar3/Ccnd3/Eif4ebp2/Enpp1/Gkap1/Gnai2/Grb10/Grb14/Igf1r/Inpp5k/Inppl1/Irs2/Kank1/Lmbrd1/Ncoa5/Ndel1/Nr1h4/Ogt/Opa1/Osbpl8/Pik3r1/Pip4k2a/Pip4k2b/Pip4k2c/Prkca/Prkcb/Prkcq/Prkcz/Ptpn1/Ptprf/Rhoq/Sh2b2/Shc1/Smarcc1/Socs1/Socs3/Src/Srebf1/Stxbp4/Zfp106	43
BP	GO:0050708	regulation of protein secretion	86/4604	299/23355	0.000100023378019192	0.00108814360031952	0.00072553836213885	Abat/Acvr1c/Apbb1/Arf1/Arf6/Arrb1/Bglap2/Brsk2/C2cd2l/Cacna1e/Camk2n1/Cartpt/Chga/Cnr1/Doc2b/Efna5/Egfr/Eipr1/Epha5/Erp29/Exoc1/Ezr/Foxa2/Frmd4a/Golph3/Gpr39/Hmgcr/Idh2/Il12b/Irs2/Isl1/Jagn1/Kcnj11/Kif5b/Klf7/Llgl1/Lrp1/Map4k4/Midn/Mir130a/Mtnr1b/Myh10/Myo18a/Myt1/Neo1/Nkx6-1/Nos1/Nr1d1/Nr1h4/Nrxn1/Oprm1/Oxct1/Pard6a/Pik3c3/Pla2g6/Ppard/Ppia/Prkcq/Prkn/Ptbp1/Ptpn23/Rab11fip1/Rab11fip5/Rac1/Rfx3/R…	86
BP	GO:0070507	regulation of microtubule cytoskeleton organization	50/4604	153/23355	0.000100761714983394	0.00109428266634816	0.000729631689444341	Bicd1/Bicd2/Camsap3/Capzb/Ccsap/Cdk5rap2/Chmp4b/Chmp4c/Clasp2/Dixdc1/Drg1/Dst/Dync1h1/Dysf/Efna5/Eml4/Epha3/Hnrnpu/Hspa1b/Hsph1/Htr1a/Kif18a/Map1a/Map1b/Map2/Map9/Mapre2/Mapre3/Mapt/Mecp2/Met/Mid1ip1/Nav3/Nin/Phldb1/Phldb2/Pkd1/Prune1/Rac1/Ripor2/Rps3/Senp6/Sgk1/Specc1l/Stmn4/Taok1/Tbcd/Trim36/Tubb4a/Vps4b	50
BP	GO:0032231	regulation of actin filament bundle assembly	39/4604	111/23355	0.000101534185601018	0.00110077061906758	0.000733957642919878	Alms1/Arhgef10l/Asap3/Bag4/Clasp2/Coro2b/Dbn1/Dlc1/Fermt2/Flna/Inpp5k/Itgb1bp1/Kank3/Limch1/Met/Mtor/Mtss1/Nf2/Pfn1/Pfn2/Phldb2/Pik3r1/Ppm1e/Ppp1r9a/Prkcq/Prkn/Rac1/Rgcc/Rock2/S1pr1/Smad3/Synpo/Synpo2l/Tgfb3/Tgfbr1/Tmeff2/Ttc8/Wasf2/Wnt11	39
BP	GO:0009896	positive regulation of catabolic process	123/4604	457/23355	0.000102274354730888	0.00110644924242064	0.000737743962193891	Abcd2/Abhd5/Agtpbp1/Akt1/Ambra1/App/Arih1/Atxn3/Bag3/Bax/Bbs7/Becn1/Bnip3/Btg2/C9orf72/Cbfa2t3/Celf1/Chfr/Cnot6l/Cop1/Cpeb3/Csnk1e/Dact1/Dda1/Ddit3/Ddrgk1/Disc1/Enpp7/Epm2a/Esrrb/Ezr/Fbxl5/Fbxw7/Fbxw8/Fto/Gigyf2/Gnai3/Gpsm1/Hace1/Hecw1/Hmox1/Hspa1b/Huwe1/Igfbp3/Ikbkg/Irgm2/Irs2/Laptm5/Lin28b/Lrp1/Map3k7/Mdm2/Mettl16/Mex3d/Ndfip1/Ndufa13/Nedd4/Oaz2/Ormdl3/Pip4k2a/Pip4k2b/Pip4k2c/Plekhf1/Plk3/Pnpla…	123
BP	GO:0046486	glycerolipid metabolic process	103/4604	371/23355	0.000102409901254583	0.00110644924242064	0.000737743962193891	Abca3/Abhd16b/Abhd4/Abhd5/Abhd6/Acp6/Acsl1/Acsl3/Ajuba/Capn2/Cd36/Cds2/Cept1/Dagla/Dgke/Dgkh/Dgkz/Dnajc19/Dpm2/Esr1/Fabp5/Fitm2/Gdpd1/Gk5/Gpam/Gpat3/Gpx1/Hdhd5/Impa2/Inpp4b/Inpp5a/Inpp5e/Inpp5f/Inpp5k/Inppl1/Insig2/Itpkb/Itpkc/Lipc/Lmf1/Lpin1/Lpin2/Mecp2/Mgll/Naaa/Nkx2-3/Nr1h4/Ocrl/Pcyt1a/Pdxp/Pgap1/Pgap2/Pi4k2a/Pigc/Pigk/Pigl/Pign/Pigo/Pigq/Pigw/Pik3c2b/Pik3c2g/Pik3c3/Pik3ca/Pik3r1/Pip4k2a/Pip4k…	103
BP	GO:0061138	morphogenesis of a branching epithelium	68/4604	225/23355	0.000104272275382694	0.00112463819486515	0.000749871757423979	Ahr/Angpt1/Bmp2/Bmp7/Btbd7/Btrc/Celsr1/Csf1/Ctnnb1/Ctsz/Cxcr4/Ddr1/Dicer1/Dlg1/Dll4/Ednra/Esr1/Etv4/Eya1/Fat4/Fgf10/Fgfr2/Foxa1/Foxa2/Foxd1/Fzd5/Gbx2/Gna13/Gzf1/Hhip/Hoxb7/Lama5/Lef1/Lgr4/Lrp6/Maged1/Mdk/Met/Ncoa3/Nfatc1/Nfatc3/Notch1/Nrarp/Pax8/Pbx1/Pdgfra/Pitx2/Pkd1/Plxna1/Ppp3r1/Ptch1/Rdh10/Rspo2/Rxra/Sall1/Sema3a/Sema5a/Six2/Socs3/Sox9/Spry1/Src/Stk4/Tbx20/Vangl2/Vegfa/Wnt1/Wnt2	68
BP	GO:0036473	cell death in response to oxidative stress	36/4604	100/23355	0.000104828452433031	0.00112870087140223	0.000752580616511832	App/Bag5/Ctnnb1/Cyp1b1/Fbxw7/Foxp1/Fzd1/Gata4/Gpx1/Gskip/Hk3/Hsph1/Map3k5/Mapt/Mcl1/Meak7/Melk/Met/Ncoa7/Nfe2l2/Nme5/Oxr1/Park7/Parp1/Ppia/Prkn/Reg3b/Rnf7/Sfpq/Slc7a11/Stk25/Tlr4/Uaca/Ubqln1/Wnt1/Zfp622	36
BP	GO:0051495	positive regulation of cytoskeleton organization	67/4604	221/23355	0.000105286556564399	0.00113169550030247	0.000754577336565007	Abi2/Actn2/Actr2/Actr3b/Arf1/Arf6/Arfip2/Arhgef10l/Arpc3/Arpc5/Bag4/Brk1/Cdc42ep2/Cdc42ep3/Cdk5rap2/Cfl2/Cracd/Ctnna2/Cttn/Dlg1/Dnai3/Drg1/Dync1h1/Fermt2/Flna/Fmn2/Htr1a/Iqgap2/Itgb1bp1/Limch1/Lmod1/Lmod3/Map1b/Mapt/Mecp2/Met/Mtor/Mtss1/Nav3/Nck2/Nckap1/Nes/Nf2/Nin/Pdxp/Pfn1/Pfn2/Ppm1e/Prkcq/Ptk2b/Rac1/Rgcc/Rictor/Rock2/Rps3/Sema5a/Smad3/Spire1/Synpo/Synpo2l/Tgfb3/Tgfbr1/Trim27/Vps4b/Wasf2/Wasl/W…	67
BP	GO:0048709	oligodendrocyte differentiation	40/4604	115/23355	0.00010726388525986	0.00115098175855631	0.000767436779216853	Ascl1/Cdk5/Cntn2/Ctnnb1/Cxcr4/Dicer1/Dlx1/Eif2b3/Ercc2/Exoc4/Fgfr3/Grk2/Hdac11/Hdac2/Hes1/Id2/Lingo1/Mdk/Mir219a-1/Mir219a-2/Mir23a/Mtor/Ncstn/Nkx6-1/Nkx6-2/Notch1/Nrg1/Olig2/Otx2/Prdm8/Pten/Ptn/Sox1/Sox13/Sox5/Sox6/Sox9/Tenm4/Tnfrsf21/Ulk4	40
BP	GO:1903532	positive regulation of secretion by cell	97/4604	346/23355	0.000108557560485534	0.00116160589222201	0.000774520602102632	Abat/Acvr2a/Adcyap1/Ap1g1/Apbb1/Arf1/Arf6/Arrb1/Atp6ap1/Avpr1a/Bglap2/Bmp2/C2cd2l/Cacna1h/Cadps/Camk2n1/Cartpt/Cdk5/Chrnb2/Clasp2/Creb1/Doc2b/Dpysl2/Egfr/Exoc1/Ezr/Fgfr4/Frmd4a/Gab2/Gabbr1/Gal/Golph3/Gpr39/Grk2/Irs2/Isl1/Itsn1/Kif5b/Kmo/Lrp1/Myh10/Myo18a/Nell2/Nkx6-1/Npy2r/Nr1h4/Nr3c1/Oxct1/Oxtr/Pard6a/Pex5l/Pla2g6/Plcd1/Ppard/Ppia/Prkca/Prkcq/Prkn/Ptbp1/Ptpn23/Rab27b/Rab3a/Rab3gap1/Rab7/Rab8b/Ra…	97
BP	GO:0007051	spindle organization	57/4604	181/23355	0.000108808185515071	0.00116160589222201	0.000774520602102632	Abraxas2/Atrx/Aurkb/Ccdc61/Ccsap/Cenpe/Cep72/Chd3/Chmp4b/Chmp4c/Clasp2/Dctn2/Dctn6/Dicer1/Dlg1/Drg1/Dync1h1/Efhc1/Eml1/Ezr/Flna/Haus1/Haus6/Hnrnpu/Hspa1b/Kash5/Kif23/Kif2a/Kiz/Lsm14a/Map10/Map4/Map9/Mapre2/Mapre3/Mecp2/Mzt1/Ncor1/Nin/Nuf2/Pkd1/Prc1/Rab11a/Racgap1/Ripor2/Rps3/Sbds/Senp6/Spast/Stag2/Tacc1/Tacc2/Tnks/Trim36/Tubb5/Tubgcp3/Vps4b	57
BP	GO:2001252	positive regulation of chromosome organization	57/4604	181/23355	0.000108808185515071	0.00116160589222201	0.000774520602102632	Akap8l/App/Arid5a/Arrb1/Atrx/Aurkb/Auts2/BC004004/Cct4/Ctbp1/Ctnnb1/Ddx11/Dkc1/Dnmt1/Fbxo4/Fen1/Ing2/Isl1/Kdm1a/Lig4/Lmna/Lpin1/Macroh2a1/Mapkapk5/Mecp2/Ncor1/Nek7/Nipbl/Nos1/Nsd3/Ogt/Pax7/Paxbp1/Pnkp/Pot1a/Pphln1/Prkcq/Prkd1/Rad21/Resf1/Setdb1/Sfpq/Sgo2a/Shcbp1l/Slx4/Smarcb1/Snw1/Sphk2/Srebf1/Ssbp1/Terc/Tet1/Tnks/Vegfa/Wdr5/Xbp1/Xrcc5	57
BP	GO:0030500	regulation of bone mineralization	31/4604	82/23355	0.000109825948297897	0.00117048400491046	0.000780440235629834	Acvr2a/Acvr2b/Ano6/Atp2b1/Bcor/Bglap/Bglap2/Bmp2/Bmp2k/Bmp7/Bmpr1a/Bmpr1b/Bmpr2/Enpp1/Fam20c/Fbn2/Fgfr3/Gpm6b/Matn1/Mef2c/Mia3/Osr1/Pkdcc/Ptk2b/Ptn/Rflna/S1pr1/Slc8a1/Smad3/Sox9/Tmem119	31
BP	GO:0034331	cell junction maintenance	18/4604	38/23355	0.0001105646123285	0.00117137305842487	0.000781033027271035	Afdn/Arf6/C1ql1/Cadm1/Camsap3/Cldn3/Dgkz/Fermt2/Hspa8/Inava/Kifc3/Mpz/Mtss1/Pard6a/Plekha7/Rab3a/Shank2/Whrn	18
BP	GO:0035023	regulation of Rho protein signal transduction	46/4604	138/23355	0.000110684145566646	0.00117137305842487	0.000781033027271035	Abl2/Abr/Adra1a/Arap3/Arhgef1/Arhgef10l/Arhgef17/Arhgef3/Arrb1/Cavin4/Cdc42se1/Cdc42se2/Cdh2/Cul3/Dlc1/Farp1/Fgd1/Fgd2/Fgd4/Flot1/Gpr20/Heg1/Itgb1/Itsn1/Kalrn/Kank1/Mcf2l/Met/Ngfr/Plekhg2/Prex1/Prex2/Rasgrf2/Ripor1/Ripor2/Rit2/Robo1/Rtn4r/Sos1/Spata13/Stard13/Synpo2l/Tiam2/Trio/Vav2/Vav3	46
BP	GO:0071214	cellular response to abiotic stimulus	87/4604	304/23355	0.000110794589333843	0.00117137305842487	0.000781033027271035	Actr5/Aipl1/Akt1/Asic2/Atp1a1/Aurkb/Bag3/Bax/Bbc3/Bmf/Casp3/Cdkn1a/Col1a1/Crebbp/Ctnnb1/Ddx3x/Dysf/Ednra/Egr1/Elk1/Epo/Ercc4/Fbxo4/Fbxw7/Fignl1/Gtf2h5/Habp4/Hus1/Itgb6/Kdm1a/Kdm4d/Letm1/Lig4/Lrrc8d/Mdm2/Mfap4/Mir137/Mir1895/Mir29b-1/Mir3473c/Mir652/Mir691/Mir760/Mylk/Nipbl/Noc2l/Nos1/Npm1/Nsmce3/Nsmf/Opn4/Palm/Parp1/Pde2a/Piezo1/Piezo2/Pik3ca/Pik3r1/Pten/Ptprk/Rab11fip5/Rac1/Rad51/Rad9a/Rad9b/Rdh…	87
BP	GO:0104004	cellular response to environmental stimulus	87/4604	304/23355	0.000110794589333843	0.00117137305842487	0.000781033027271035	Actr5/Aipl1/Akt1/Asic2/Atp1a1/Aurkb/Bag3/Bax/Bbc3/Bmf/Casp3/Cdkn1a/Col1a1/Crebbp/Ctnnb1/Ddx3x/Dysf/Ednra/Egr1/Elk1/Epo/Ercc4/Fbxo4/Fbxw7/Fignl1/Gtf2h5/Habp4/Hus1/Itgb6/Kdm1a/Kdm4d/Letm1/Lig4/Lrrc8d/Mdm2/Mfap4/Mir137/Mir1895/Mir29b-1/Mir3473c/Mir652/Mir691/Mir760/Mylk/Nipbl/Noc2l/Nos1/Npm1/Nsmce3/Nsmf/Opn4/Palm/Parp1/Pde2a/Piezo1/Piezo2/Pik3ca/Pik3r1/Pten/Ptprk/Rab11fip5/Rac1/Rad51/Rad9a/Rad9b/Rdh…	87
BP	GO:0045995	regulation of embryonic development	25/4604	61/23355	0.000110840803079325	0.00117137305842487	0.000781033027271035	Amot/Clasp2/Ctnnb1/Foxa2/Hes1/Lama5/Lrp6/Nfe2l2/Nipbl/Noct/Osr1/Otx2/Phldb1/Phldb2/Poglut1/Racgap1/Rbm19/Rps6ka6/Tbx18/Tenm4/Tgif1/Tgif2/Tle6/Wnt1/Wnt2	25
BP	GO:0060419	heart growth	41/4604	119/23355	0.000112659420099024	0.00118859468721923	0.000792515842907825	Adra1a/Ahr/Akap6/Arid2/Bmpr1a/Camk2d/Cdk1/Cited2/Ctdp1/Ctnnb1/Dusp6/Fdps/Fgfr2/Foxp1/Gata4/Hdac2/Heg1/Mef2c/Meis1/Mtor/Ncam1/Notch1/Nr3c1/Parp2/Pin1/Prkg1/Pten/Rbpj/Rgs4/Rxra/S1pr1/Slc25a4/Sorbs2/Tbx20/Tenm4/Tgfbr1/Tgfbr3/Vgll4/Wnt2/Yy1/Zfpm2	41
BP	GO:0150116	regulation of cell-substrate junction organization	27/4604	68/23355	0.000114214826348379	0.00120298631168946	0.000802111704744059	Arf6/Camsap3/Clasp2/Dlc1/Dmtn/Dusp3/Efna5/Epha3/Fermt2/Gpm6b/Iqsec1/Itgb1bp1/Limch1/Lrp1/Map4k4/Mapre2/Peak1/Phldb2/Pik3r1/Pten/Ptk2/Rac1/Rcc2/Smad3/Src/Thy1/Vegfa	27
BP	GO:0008089	anterograde axonal transport	22/4604	51/23355	0.000114719263861118	0.00120426499358716	0.000802964287775824	Agtpbp1/Ap3b2/Ap3d1/Ap3m2/Ap3s2/Arl8b/Bloc1s1/Cnih2/Dlg2/Fez1/Kif1a/Kif5b/Kif5c/Map1a/Map2/Mapk8ip3/Mecp2/Nefl/Rab21/Rab27b/Spast/Trak1	22
BP	GO:0031648	protein destabilization	22/4604	51/23355	0.000114719263861118	0.00120426499358716	0.000802964287775824	Bmp2/Btrc/Cdkn2a/Chfr/Commd1/Crebbp/Cul3/Derl1/Fbxl3/Fbxo4/Fbxw11/Fbxw7/Irgm2/Isoc2a/Kdm8/Mdm2/Npm1/Nr1d1/Prkn/Rnf139/Src/Xbp1	22
BP	GO:0045746	negative regulation of Notch signaling pathway	17/4604	35/23355	0.000115770251146045	0.00121327223201055	0.000808970018095961	Arrb1/Bmp7/Cbfa2t2/Chac1/Dlk1/Dll1/Dll3/Dll4/Dlx1/Hif1an/Lfng/Neurl1a/Nfkbia/Nrarp/Rita1/Tcim/Tspan15	17
BP	GO:0046928	regulation of neurotransmitter secretion	42/4604	123/23355	0.000117703145598651	0.00123147650503214	0.000821108028582934	Adcy1/Adra1a/Apba1/Apba2/Atp2a2/Cacna1a/Camk2a/Chrna4/Chrna5/Chrna7/Chrnb2/Cplx2/Cspg5/Cyth1/Grin3a/Grm4/Grm7/Htr1a/Kcnc3/Kcnh1/Kmo/Mctp1/Mef2c/Nrxn3/Pfn2/Pnkd/Ppp1r9a/Prkca/Prkcb/Prkcg/Prkn/Rab3a/Rab3gap1/Rhot1/Rims2/Sncaip/Stxbp1/Stxbp5/Stxbp5l/Syt1/Vps18/Wnt7a	42
BP	GO:0051668	localization within membrane	35/4604	97/23355	0.000123222548314456	0.00128645479213113	0.000857765742108324	Akap5/Arl6/Cacna1a/Camk2a/Cdh13/Cdh2/Cdk5/Cnih2/Cnih3/Colq/Dlg1/Dlg2/Dnaja3/Flna/Grip2/Htr1a/Itgb1/Itgb1bp1/Lrrtm4/Nrxn1/Ptn/Rac1/Rer1/Rftn1/Scrib/Shisa7/Slc7a11/Snx27/Sorbs2/Ssna1/Synj2bp/Thy1/Tmeff1/Wdr19/Zdhhc2	35
BP	GO:0043542	endothelial cell migration	66/4604	218/23355	0.00012336708645914	0.00128645479213113	0.000857765742108324	Akt1/Akt3/Amot/Angpt1/Angpt2/Atoh8/Atp2b4/Bcar1/Bmper/Bmpr2/Cdh13/Cyp1b1/Dll4/Efnb2/Egr3/Ephb4/Ets1/Fbxw7/Fgf18/Gpx1/Hdac9/Hmox1/Itgav/Itgb1/Itgb1bp1/Jup/Lemd3/Lgals8/Mecp2/Mef2c/Met/Mia3/Mir218-1/Mir218-2/Nfe2l2/Notch1/Nr2f2/Nr4a1/P2rx4/Patz1/Prcp/Prkca/Prkd1/Pten/Ptk2/Ptk2b/Ptp4a3/Ptprm/Rab13/Rac1/Rgcc/Robo1/Rock2/Sash1/Scarb1/Sema5a/Sp1/Stard13/Stc1/Svbp/Synj2bp/Tgfbr1/Vash1/Vegfa/Wnt7a/Zc3h12a	66
BP	GO:0110148	biomineralization	53/4604	166/23355	0.000125664580552843	0.00130824318297397	0.000872293524471896	Acvr2a/Acvr2b/Ano6/Atp2b1/Axin2/Bcor/Bglap/Bglap2/Bmp2/Bmp2k/Bmp7/Bmpr1a/Bmpr1b/Bmpr2/Cer1/Col1a1/Dicer1/Dlk1/Enpp1/Ercc2/Fam20c/Fbn2/Fgfr2/Fgfr3/Gpm6b/Itgb1bp1/Itgb6/Klf10/Lgr4/Matn1/Mef2c/Mia3/Mtss1/Nectin1/Notch1/Osr1/Pkdcc/Pth1r/Ptk2b/Ptn/Rflna/Rspo2/S1pr1/Sbds/Slc24a3/Slc8a1/Smad3/Snx10/Sox9/Tmem119/Tmem38b/Wdr72/Wnt11	53
BP	GO:0035019	somatic stem cell population maintenance	24/4604	58/23355	0.000126285492965676	0.00131036828344583	0.000873710471569024	Bcl9/Bmp7/Cdkn2a/Fgf10/Fgfr3/Hes1/Kat6a/Kit/Klf10/Lig4/Pax8/Raf1/Rbpj/Sall1/Six2/Ski/Sox4/Sox9/Taf6l/Tcf7l1/Vangl2/Vps72/Wnt7a/Zhx2	24
BP	GO:0099172	presynapse organization	24/4604	58/23355	0.000126285492965676	0.00131036828344583	0.000873710471569024	App/Arf6/Bsn/Cadm1/Chd4/Dkk1/Efnb1/Efnb2/Eif4g1/Farp1/Fzd1/Fzd5/Lrrc4b/Lrrtm1/Lrrtm3/Nrxn1/Ntng2/Pclo/Picalm/Pten/Ptprs/Sdcbp/Snap91/Wnt7a	24
BP	GO:0034655	nucleobase-containing compound catabolic process	103/4604	373/23355	0.00012800539763365	0.00132426995727199	0.000882979650430955	Adal/Ago1/Art2b/Axin2/Bax/Btg2/Carhsp1/Cdkn2a/Celf1/Cirbp/Cnot10/Cnot2/Cnot6/Cnot6l/Cpeb3/Csdc2/Ctif/Dcp1a/Dcp2/Dcps/Dera/Dffb/Dhx34/Dicer1/Dis3/Dis3l2/Dkc1/Dnase2a/Dpyd/Dpys/E2f1/Elavl4/Enpp1/Entpd6/Exog/Exosc10/Exosc3/Exosc4/Exosc9/Fen1/Fhit/Fitm2/Fto/Gigyf2/Hnrnpu/Igf2bp1/Igfbp3/Larp4b/Lin28b/Lrpprc/Lsm6/Lsm7/Magohb/Mapkapk2/Mettl16/Mex3d/Mtor/Myef2/Nbas/Ncf2/Noct/Npm1/Nt5c2/Nudt3/Nudt4/Nudt7/…	103
BP	GO:0007033	vacuole organization	56/4604	178/23355	0.000128046458972865	0.00132426995727199	0.000882979650430955	Ambra1/Arf1/Atg12/Atg2a/Atg5/Atg9b/Bag3/Becn1/C9orf72/Chmp4b/Cln6/Cln8/Clvs1/Eno1/Eno3/Epm2a/Fez1/Gabarapl2/Hexa/Hexb/Hspa8/Irgm2/Laptm5/Man2a1/Map1lc3b/Mfn2/Mtor/Pacs2/Pik3c2b/Pik3c3/Pip4k2a/Pip4k2b/Pip4k2c/Pla2g5/Ppt1/Psen1/Rab33b/Rab3gap1/Rab3gap2/Rab7/Ralb/Scfd1/Syt7/Tmem199/Tmem39a/Tpp1/Trappc8/Ubqln1/Ubqln2/Ubxn2a/Ubxn2b/Ulk1/Vmp1/Vps18/Wdr45/Wipi2	56
BP	GO:0034504	protein localization to nucleus	86/4604	301/23355	0.000128552932920821	0.00132732486404946	0.000885016561790043	Adar/Akap5/Akt1/Angpt1/App/Bag3/Bmp7/Cd36/Cdk1/Cdk5/Cdk5rap3/Cdkn1a/Cdkn2a/Chp2/Col1a1/Dnajb6/Epm2a/Fbxo4/Fermt2/Flna/Grk2/Hdgf/Hnrnpu/Hspa8/Ilrun/Ipo11/Ipo5/Jup/Kpna1/Kpna2/Kpna4/Lmna/Mavs/Mdfic/Mdm2/Msx1/Nf2/Nfkbia/Ngfr/Nmd3/Nol8/Npm1/Nup107/Nup35/Nxt1/Ogt/Ormdl3/Osbpl8/Park7/Parp1/Pik3r1/Pin1/Plrg1/Ppp2ca/Ppp3r1/Prickle1/Prkcq/Prkd1/Psen1/Pttg1ip/Pygo1/Rpl11/Sesn2/Six2/Snupn/Sox9/Src/Sun2/Supt…	86
BP	GO:0090150	establishment of protein localization to membrane	73/4604	247/23355	0.000129744365027337	0.00133743043818343	0.000891754626236209	Acsl3/Afdn/Agk/Akap5/Ank3/Aqp11/Arfrp1/Arhgap44/Arl6/Bax/Bbc3/Bbs2/Cdk5/Chmp4b/Colq/Commd1/Dmtn/Emc2/Exoc4/Gdi1/Get3/Gga2/Golph3/Gorasp2/Grip2/Hpca/Hspa4/Inpp5k/Itgb1bp1/Lypla1/Moap1/Mtcl1/Naca/Nacad/Ndufa13/Nectin3/Ogt/Pard3/Pdcd5/Pex26/Pex3/Pkdcc/Rab11a/Rab3gap1/Rab3gap2/Rab3ip/Rab7/Rab8b/Rabgef1/Reep1/Rftn1/Rtp1/Rtp4/Samm50/Scrib/Sec61a1/Sec61g/Sec63/Sgtb/Snap25/Snx27/Srp14/Stx4a/Tcaf2/Yif1b/Z…	73
BP	GO:0034766	negative regulation of ion transmembrane transport	45/4604	135/23355	0.000130625608952696	0.0013443106859158	0.000896342149123249	Actn2/Ahr/Akt1/Ank3/Camk2d/Casq2/Commd1/Dysf/Enpp1/Ephb2/Epo/Esr1/Fabp5/Gem/Grb10/Grk2/Gsto1/Hecw1/Inpp5k/Irs2/Kcnh2/Lmbrd1/Mtnr1b/Mtor/Nedd4/Nos1/Oaz2/Osr1/Park7/Pea15a/Ppif/Ppp2ca/Prkca/Prkcb/Pten/Rgs4/Rhoq/Sestd1/Sh2b2/Slc26a5/Slc43a1/Snx27/Tcaf2/Ubqln1/Vdac1	45
BP	GO:0048285	organelle fission	130/4604	490/23355	0.000131064244022432	0.00134662086015205	0.00089788249731914	1700028K03Rik/4930447C04Rik/Abraxas2/Actr2/Akap8l/Anapc7/Atrx/Aurkb/Becn1/Bmp7/Bnip3/Bod1/Brdt/Bub3/Carlr/Ccdc61/Ccne1/Ccsap/Cdc14a/Cdc23/Cdc25b/Cdc42/Cdc6/Cdk5rap2/Cdkn1c/Cenpc1/Cenpe/Cenps/Cenpx/Chfr/Chmp4b/Chmp4c/Cit/Clasp2/Ctdp1/Cul3/Cul7/Cyp26b1/Cyrib/Dctn2/Ddhd1/Dis3l2/Dnm3/Drg1/Dync1li1/Eml4/Ercc4/Esr1/Fanca/Fgfr2/Fgfr3/Fignl1/Flna/Fmn2/Hnrnpu/Hspa1b/Igf1r/Ing2/Kash5/Kif18a/Kif18b/Kif20b/K…	130
BP	GO:0035904	aorta development	26/4604	65/23355	0.000131563549617727	0.00134954584012442	0.000899832777758064	Ap2b1/Bmpr1a/Chd7/Cntrl/Cxcr4/Dll4/Efnb2/Ephb4/Eya1/Hectd1/Hes1/Jag1/Kat6a/Kif7/Lrp1/Myh10/Mylk/Ngfr/Notch1/Pde2a/Prickle1/Rbpj/Robo1/Robo2/Smad6/Sox4	26
BP	GO:0030510	regulation of BMP signaling pathway	36/4604	101/23355	0.000132292412614607	0.00135481219954503	0.000903344213001852	Bambi/Bmper/Bmpr2/Cer1/Dkk1/Dlx1/Elapor2/Fkbp8/Foxd1/Fzd1/Gata4/Grem2/Hes1/Hipk2/Lemd2/Lemd3/Msx1/Neo1/Notch1/Notch2/Ppm1a/Rbpj/Ski/Skil/Skor1/Smad6/Smad7/Smurf2/Sost/Sox11/Tgfbr3/Trim33/Vsir/Vwc2l/Wnt1/Zfp423	36
BP	GO:0010506	regulation of autophagy	76/4604	260/23355	0.000140862447538298	0.0014386478545683	0.000959243070300243	Acer2/Adra1a/Akt1/Ambra1/Bag3/Becn1/Bmf/Bnip3/C9orf72/Chmp4b/Cttn/Ddit3/Eif4g1/Epm2a/Ercc4/Fbxl2/Fbxw7/Fez1/Foxk1/Foxk2/Gata4/Gnai3/Gpsm1/Herc1/Hmox1/Ikbkg/Irgm2/Keap1/Lzts1/Map3k7/Mapt/Mcl1/Mtcl1/Mtor/Ormdl3/Parl/Pip4k2a/Pip4k2b/Pip4k2c/Plekhf1/Plk3/Prkd1/Prkn/Ptk2/Qsox1/Rab39b/Rab3gap1/Rab3gap2/Ralb/Rmc1/Rnf41/Rragb/Rragc/Rubcn/Scfd1/Sesn1/Sesn2/Sh3bp4/Srebf1/Tigar/Tmem150a/Tmem39a/Tnfaip3/Trib…	76
BP	GO:0046849	bone remodeling	37/4604	105/23355	0.0001409362402058	0.0014386478545683	0.000959243070300243	Atp6ap1/Cartpt/Ctnnb1/Dlk1/Egfr/Enpp1/Fcgr4/Fgfr3/Inpp4b/Itgav/Lgr4/Lrp6/Mc4r/Mdk/Mitf/Notch2/Plekhm1/Prkca/Pth1r/Ptk2b/Ptn/Rab7/Rac1/S1pr1/Slc34a1/Snx10/Spp2/Src/Syk/Syt7/Tfrc/Tmem119/Tmem64/Tnfsf11/Tpp1/Ubash3b/Vegfa	37
BP	GO:0048041	focal adhesion assembly	31/4604	83/23355	0.00014250792861575	0.00145167188027785	0.000967927062265078	Actn1/Actn2/Ajuba/Camsap3/Clasp2/Coro2b/Cttn/Dlc1/Dmtn/Dusp3/Efna5/Epha3/Fermt2/Gpm6b/Itgav/Itgb1bp1/Limch1/Lrp1/Map4k4/Peak1/Phldb2/Pten/Ptk2/Ptk2b/Ptprk/Rac1/Rcc2/Smad3/Src/Thy1/Vegfa	31
BP	GO:0072006	nephron development	49/4604	151/23355	0.000142673858462422	0.00145167188027785	0.000967927062265078	Ahr/Angpt1/Angpt2/Aqp11/Basp1/Bmp2/Bmp7/Col4a4/Ctnnb1/Ctnnd1/Dlg1/Dll1/Egr1/Eya1/Fat4/Foxd1/Gzf1/Hes1/Hoxb7/Irx1/Irx3/Jag1/Kif26b/Kirrel3/Lama5/Lgr4/Maged1/Mef2c/Mtss1/Myo1e/Notch1/Notch2/Nup107/Nup160/Osr1/Pax8/Pbx1/Pdgfra/Ptch1/Ret/Sall1/Sec61a1/Six2/Sox9/Sulf2/Vangl2/Vegfa/Wnt1/Wwtr1	49
BP	GO:0042177	negative regulation of protein catabolic process	42/4604	124/23355	0.000144441656662439	0.00146416411905972	0.000976256476197749	Alad/Aqp11/Bag5/Cdk5rap3/Cdkn2a/Ddrgk1/Dysf/Egfr/Eif3h/Epha4/Fhit/Flna/Fmn2/Gabarapl2/Grin2c/Hipk2/Hmgcr/Mad2l1/Map1a/Mdm4/Nrg1/Ogt/Park7/Pin1/Prkcg/Psen1/Ptpn3/Rpl11/Rps7/Rybp/Sdcbp/Senp1/Smad3/Smarcc1/Taf1/Taf9/Timp3/Tlk2/Trim39/Ubxn1/Usp25/Wnt1	42
BP	GO:0051261	protein depolymerization	42/4604	124/23355	0.000144441656662439	0.00146416411905972	0.000976256476197749	Actn2/Add2/Asph/Camsap3/Capzb/Ccsap/Cfl2/Clasp2/Cracd/Dmtn/Dysf/Eml4/Hspa8/Htr1a/Kif18a/Kif18b/Kif2c/Lima1/Lmod1/Lmod3/Map1a/Map1b/Map2/Mical2/Mical3/Mid1ip1/Mtpn/Nav3/Nckap5/Nckap5l/Nedd1/Nes/Pdxp/Pik3ca/Sema5a/Sgk1/Specc1l/Stmn4/Svil/Taok1/Twf1/Vps4b	42
BP	GO:0009798	axis specification	34/4604	94/23355	0.000144833028316658	0.00146416411905972	0.000976256476197749	Axin2/Bcor/Bmpr1a/Cer1/Cited2/Ctnnb1/Ddit3/Dll1/Fgf10/Foxa2/Fzd5/Lrp6/Mdfi/Nckap1/Neurog1/Notch1/Notch2/Nrarp/Otx2/Peg12/Pgap1/Pitx2/Ptch1/Six2/Ski/Smad6/Stc1/Tbx18/Tcf7l1/Tifab/Ttc8/Vax2/Wnt1/Wnt7a	34
BP	GO:0072655	establishment of protein localization to mitochondrion	34/4604	94/23355	0.000144833028316658	0.00146416411905972	0.000976256476197749	Agk/Akt1/Bag3/Bag4/Bax/Bbc3/Cdkn2a/Ddit3/Dnajc19/Dnlz/Fbxw7/Hspa4/Hsph1/Immp2l/Mapt/Mff/Mfn2/Moap1/Ndufa13/Pam16/Parl/Pdcd5/Pmpcb/Ppp2r2b/Samm50/Siah3/Sirt4/Srebf1/Timm17a/Timm44/Tomm20/Tomm34/Tomm7/Ywhaz	34
BP	GO:0061418	regulation of transcription from RNA polymerase II promoter in response to hypoxia	9/4604	13/23355	0.000146860391199722	0.00148227630796766	0.000988333088026516	Bach1/Cited2/Egr1/Hif1an/Nfe2l2/Notch1/Rbpj/Stox1/Vegfa	9
BP	GO:0014896	muscle hypertrophy	38/4604	109/23355	0.000149108886514985	0.00150135810966115	0.00100105620576878	Adk/Adra1a/Akap6/Atp2a2/Atp2b4/Becn1/Camk2d/Camta2/Ctdp1/Ece1/Fdps/Foxp1/Gata4/Igfbp5/Inpp5f/Lmna/Mef2a/Mef2c/Mtor/Mtpn/Nfatc3/Notch1/Nr3c1/P2rx4/Parp1/Parp2/Pde5a/Pin1/Prkca/Prkg1/Ptk2/Rgs4/Rock2/Slc25a4/Smad3/Sorbs2/Twf1/Yy1	38
BP	GO:0006941	striated muscle contraction	53/4604	167/23355	0.000149228501675926	0.00150135810966115	0.00100105620576878	Adra1a/Akap6/Ank2/Ankrd39/Atp1a1/Atp1a3/Atp1b1/Atp2a2/Cacna1c/Cacna1h/Cacna2d1/Camk2d/Casq2/Chga/Chrna1/Chrnb1/Cxcr4/Dlg1/Dmd/Flna/Gata4/Grcc10/Grk2/Hcn4/Jup/Kcna5/Kcnd3/Kcnh2/Kcnj2/Kcnj5/Lmod3/Met/Mtor/Myh14/Nos1/P2rx4/Pde4b/Pde5a/Pik3ca/Scn3b/Scn5a/Sgcd/Slc8a1/Smad5/Smad7/Smtn/Snta1/Srsf1/Stac/Stc1/Tmem38b/Uty/Zc3h12a	53
BP	GO:0035303	regulation of dephosphorylation	54/4604	171/23355	0.000150100175447539	0.00150771550034205	0.00100529510477139	Ahr/Bag4/Bmp2/Bod1/Bod1l/Camsap3/Camta1/Cdk5rap3/Chp2/Csrnp3/Dlc1/Dlg2/Dusp26/Elfn1/Epm2a/Farp1/Gnai2/Inpp5k/Itga1/Lmtk3/Lpin1/Mef2c/Mgat5/Mprip/Myo1d/Nsmf/Nuak1/Pin1/Pkmyt1/Ppia/Ppp1r11/Ppp1r15a/Ppp1r15b/Ppp1r17/Ppp1r2/Ppp1r35/Ppp1r8/Ppp2ca/Ppp2r2b/Ppp6r2/Ptbp1/Rimbp2/Rock2/Sfi1/Smad3/Smpd1/Sppl3/Src/Sympk/Tmem132d/Uri1/Vcan/Wdr81/Zcchc9	54
BP	GO:2001257	regulation of cation channel activity	56/4604	179/23355	0.00015102351160863	0.00151417241259232	0.00100960036148306	Actn2/Akap6/Akap7/Amigo1/Ank2/Ank3/App/Arc/Asic2/Asph/Cacna1a/Cacna2d1/Casq2/Cdk5/Chrna4/Cnih2/Cnih3/Cracr2a/Dlg1/Dmd/Dysf/Ephb2/Epo/Gal/Galr2/Gem/Gsg1l/Gsto1/Hpca/Itgb1/Kcng1/Kcnj11/Kif5b/Lrrc52/Mef2c/Mtnr1b/Myo5a/Nipsnap2/Nos1ap/Nrxn1/Oprm1/P2ry6/Park7/Pde4b/Pirt/Pla2g6/Ppargc1a/Prkg1/Ptk2b/Rasgrf2/Shank2/Slmap/Snx27/Stac/Stimate/Ubqln1	56
BP	GO:0031641	regulation of myelination	25/4604	62/23355	0.000151224598458647	0.00151417241259232	0.00100960036148306	Akt1/Cdh2/Ctnnb1/Dicer1/Dlg1/Lgi4/Lpin1/Mir219a-1/Mir219a-2/Mir23a/Mtor/Ngfr/Nkx6-2/Nrg1/Pard3/Pten/Ptn/Rarb/Rarg/Rnf10/Rxra/Rxrg/Tenm4/Tnfrsf21/Zpr1	25
BP	GO:0086003	cardiac muscle cell contraction	27/4604	69/23355	0.000152688770978796	0.00152640221290091	0.00101775479007371	Akap6/Ank2/Atp1a1/Atp2a2/Cacna1c/Cacna1h/Cacna2d1/Camk2d/Casq2/Dlg1/Flna/Gata4/Hcn4/Jup/Kcna5/Kcnd3/Kcnh2/Kcnj2/Kcnj5/Pde4b/Pik3ca/Scn3b/Scn5a/Sgcd/Snta1/Stc1/Uty	27
BP	GO:0099084	postsynaptic specialization organization	19/4604	42/23355	0.000154729991319352	0.00154435267526362	0.00102972356796153	Arf6/Cadm1/Cdh2/Dbn1/Dgkz/Gap43/Hspa8/Lrrc4b/Lrrtm1/Nptxr/Nrxn1/Ntng2/Pten/Ptprs/Shank2/Sipa1l1/Tmem108/Zdhhc12/Zmynd8	19
BP	GO:0140029	exocytic process	35/4604	98/23355	0.000155712177291751	0.00154923761204198	0.00103298068313299	Cadps/Camk2a/Cplx2/Ctbp2/Dmtn/Exoc4/Exoc6b/Ncam1/Nrxn1/Pclo/Psen1/Rab13/Rab3a/Rab3c/Rab3gap1/Rab8b/Ralb/Rims2/Scfd1/Scrib/Snap25/Snx4/Stx4a/Stxbp1/Stxbp5/Syk/Syt1/Syt2/Syt7/Unc13b/Unc13c/Vps18/Vps33b/Vps45/Ywhaz	35
BP	GO:1903008	organelle disassembly	35/4604	98/23355	0.000155712177291751	0.00154923761204198	0.00103298068313299	Ambra1/Atg12/Atg2a/Atg5/Atg9b/Becn1/Bnip3/Cdc37/Cdk1/Cdkn2a/Cttn/Ddrgk1/Denr/Dyrk3/Fbxw7/Gabarapl2/Huwe1/Kif5b/Map1lc3b/Mfn2/Mtif3/Parl/Plk3/Prkn/Rnf41/Spast/Srebf1/Tigar/Tomm7/Ulk1/Vdac1/Vps13d/Vrk1/Wdr45/Wipi2	35
BP	GO:0014032	neural crest cell development	32/4604	87/23355	0.000156591160901768	0.00155306816995318	0.0010355347731558	Bmp7/Bmpr1a/Cdh2/Cited2/Cyp26a1/Dicer1/Ednra/Ednrb/Efnb1/Gbx2/Hes1/Isl1/Jag1/Kitl/Lama5/Nrp2/Pax3/Phox2b/Pitx2/Radil/Rdh10/Ret/Sema3a/Sema3d/Sema3f/Sema4b/Sema5a/Sema6a/Sema6d/Sox11/Sox9/Tcof1	32
BP	GO:1901379	regulation of potassium ion transmembrane transport	32/4604	87/23355	0.000156591160901768	0.00155306816995318	0.0010355347731558	Actn2/Akap6/Akap7/Amigo1/Ank2/Ank3/Ano6/Atp1b1/Atp1b3/Casq2/Cd63/Dlg1/Dpp6/Flna/Gal/Galr2/Itgb1/Kcnab2/Kcng1/Kcnh2/Kcnip1/Kcnip4/Kcnj2/Kcnmb1/Lrrc52/Mtnr1b/Prkg1/Pten/Rgs4/Rgs7/Snx27/Wnk3	32
BP	GO:0034763	negative regulation of transmembrane transport	45/4604	136/23355	0.000158374902872434	0.00156828565238089	0.00104568128991447	Actn2/Ahr/Akt1/Ank3/Camk2d/Casq2/Commd1/Dysf/Enpp1/Ephb2/Epo/Esr1/Fabp5/Gem/Grb10/Grk2/Gsto1/Hecw1/Inpp5k/Irs2/Kcnh2/Lmbrd1/Mtnr1b/Mtor/Nedd4/Nos1/Oaz2/Osr1/Park7/Pea15a/Ppif/Ppp2ca/Prkca/Prkcb/Pten/Rgs4/Rhoq/Sestd1/Sh2b2/Slc26a5/Slc43a1/Snx27/Tcaf2/Ubqln1/Vdac1	45
BP	GO:0051954	positive regulation of amine transport	22/4604	52/23355	0.00016207457510412	0.00160239768593507	0.00106842607189624	Abat/Avpr1a/Cartpt/Chrnb2/Dpysl2/Gabbr1/Grik1/Grk2/Itgb1/Kmo/Nat8l/Npy2r/Nr3c1/Oxtr/Plcd1/Psen1/Rab3gap1/Rtn4/Slc18a1/Slc38a3/Stxbp1/Syt1	22
BP	GO:1903364	positive regulation of cellular protein catabolic process	47/4604	144/23355	0.00016541653894289	0.00163287158064818	0.00108874506256222	Agtpbp1/Akt1/Arih1/Atxn3/Bbs7/Cbfa2t3/Chfr/Cop1/Csnk1e/Dact1/Dda1/Ddrgk1/Disc1/Ezr/Fbxl5/Fbxw7/Fbxw8/Hspa1b/Laptm5/Lrp1/Mdm2/Plk3/Prickle1/Prkn/Psen1/Pten/Ptk2/Ptk2b/Pttg1ip/Rnf139/Rnf144b/Rnf19a/Rnf19b/Smad7/Socs4/Taf1/Tnfaip3/Trib2/Trib3/Ubqln1/Ubqln2/Uqcc2/Vgll4/Xbp1/Zer1/Zfand2a/Zyg11b	47
BP	GO:0031290	retinal ganglion cell axon guidance	12/4604	21/23355	0.000166649519053267	0.00163989385885281	0.00109342728669659	Bmpr1b/Efna5/Epha7/Ephb2/Isl1/Isl2/Nrcam/Ptprm/Robo2/Rpl24/Slit1/Vegfa	12
BP	GO:0061323	cell proliferation involved in heart morphogenesis	12/4604	21/23355	0.000166649519053267	0.00163989385885281	0.00109342728669659	Bmpr2/Ctnnb1/Eya1/Gng5/Hes1/Isl1/Lrp6/Naca/Notch1/Pitx2/Rbpj/Sox9	12
BP	GO:0048469	cell maturation	63/4604	208/23355	0.000171050574465307	0.00168057189412164	0.00112055006265677	Abl2/Akap5/Ank3/App/Ascl1/Bcl11a/Bfsp1/C1ql1/Cabyr/Cdc25b/Cdkn1c/Cebpa/Cntn2/Cntnap2/Ctnnb1/Dleu2/Dlg2/Ednrb/Epas1/Epha8/Epo/Ercc2/Esr2/Fam20c/Foxa1/Fzd5/Gdf11/Gnaq/Grb14/Grip2/Hes1/Id2/Klf1/Klf2/Lgi4/Map3k13/Mecp2/Mir212/Mtor/Neurog2/Nfasc/Nrcam/Nrxn1/Opa1/Pebp1/Pmp22/Pou2f2/Ptbp3/Pth1r/Ptk2b/Rac1/Rec8/Ret/Rfx3/Rnd1/Ropn1l/Runx1/Rxfp2/Shb/Srrm4/Tcp11/Vegfa/Xbp1	63
BP	GO:1902750	negative regulation of cell cycle G2/M phase transition	24/4604	59/23355	0.000173395080281208	0.00170094893105809	0.00113413680065695	Aven/Babam1/Babam2/Brcc3/Ccng1/Cdc6/Cdk1/Cdk5rap3/Cdkn1a/Chmp4c/Clspn/D7Ertd443e/Hus1/Macroh2a1/Mrnip/Nae1/Rad21/Syf2/Taok1/Taok3/Ticrr/Topbp1/Trim39/Usp47	24
BP	GO:0008380	RNA splicing	107/4604	393/23355	0.000173745562998564	0.00170173224320088	0.00113465908742954	Aar2/Aqr/Brdt/Cdk13/Celf1/Celf2/Celf3/Celf4/Celf5/Cirbp/Clasrp/Clk3/Clp1/Cwc22/Cwc25/Dcps/Ddx20/Ddx41/Ddx47/Dhx15/Dhx16/Dhx8/Elavl4/Ess2/Gemin2/Gemin5/Gemin8/Habp4/Hmx2/Hnrnpf/Hnrnph2/Hnrnpk/Hnrnpu/Hspa8/Ivns1abp/Khdrbs2/Lsm6/Lsm7/Magohb/Malat1/Mbnl2/Nova1/Nova2/Npm1/Pcbp4/Pik3r1/Plrg1/Ppie/Ppil3/Ppp1r8/Ppp4r2/Prkrip1/Prpf19/Prpf3/Prpf38a/Prpf38b/Prpf40b/Prpf4b/Ptbp1/Ptbp2/Ptbp3/Raly/Rbfox1/Rbfox…	107
BP	GO:0019439	aromatic compound catabolic process	113/4604	419/23355	0.000175273257714278	0.00171402526361957	0.00114285566911021	Adal/Afmid/Ago1/Art2b/Axin2/Bax/Btg2/Carhsp1/Cdkn2a/Celf1/Cirbp/Cnot10/Cnot2/Cnot6/Cnot6l/Cpeb3/Csdc2/Ctif/Dcp1a/Dcp2/Dcps/Dera/Dffb/Dhx34/Dicer1/Dis3/Dis3l2/Dkc1/Dnase2a/Dpyd/Dpys/E2f1/Elavl4/Enpp1/Entpd6/Exog/Exosc10/Exosc3/Exosc4/Exosc9/Fen1/Fhit/Fitm2/Fto/Gigyf2/Hmox1/Hmox2/Hnrnpu/Igf2bp1/Igfbp3/Kmo/Larp4b/Lin28b/Lrpprc/Lsm6/Lsm7/Magohb/Maoa/Mapkapk2/Mettl16/Mex3d/Mtor/Myef2/Nbas/Ncf2/Noct/Np…	113
BP	GO:0051100	negative regulation of binding	53/4604	168/23355	0.000176731427950061	0.00172463279412273	0.00114992842155331	Akt1/Ankrd33/Atp2a2/Aurkb/Bax/Btaf1/C9orf72/Cdkn1a/Cdkn2a/Crmp1/Crtac1/Csnk1e/Ctsz/Dact1/Ddit3/Ddx11/Disc1/Dkk1/Dysf/E2f1/Efhb/Ercc4/Fbxw7/Habp4/Hdac2/Hmox1/Hnrnpk/Hspa4/Id2/Ilrun/Itgb1bp1/Kdm1a/Lef1/Lhx2/Map2/Mdfi/Mecp2/Msx1/Park7/Pex14/Pin1/Ppp1r2/Psen1/Ptprf/Ralb/Sox11/Sympk/Taf1/Tex14/Tfap4/Tnks/Wfikkn1/Zfp462	53
BP	GO:0030041	actin filament polymerization	58/4604	188/23355	0.00017690651275591	0.00172463279412273	0.00114992842155331	Abi2/Actr2/Actr3b/Add2/Arf1/Arf6/Arfgef1/Arfip2/Arhgap18/Arpc3/Arpc5/Bag4/Brk1/Capzb/Cdc42ep2/Cdc42ep3/Cotl1/Cracd/Ctnna2/Cttn/Cyrib/Dbn1/Dbnl/Diaph2/Dlg1/Dmtn/Dnai3/Fmn2/Iqgap2/Kank1/Kank3/Lmod1/Lmod3/Micall2/Msrb1/Msrb2/Mtor/Mtpn/Mtss1/Nck2/Nckap1/Pfn1/Pfn2/Plekhg2/Ppp1r9a/Prex1/Pstpip1/Ptk2b/Rac1/Rictor/Spire1/Svil/Tmsb10/Tmsb4x/Trim27/Twf1/Wasf2/Wasl	58
BP	GO:0048679	regulation of axon regeneration	17/4604	36/23355	0.000179233543515328	0.00174461381056406	0.00116325110611301	Epha4/Flna/Igf1r/Inpp5f/Kremen1/Lrp1/Ndel1/Neo1/Pten/Ptn/Ptprf/Ptprs/Rtn4/Rtn4r/Rtn4rl1/Tnr/Xylt1	17
BP	GO:0048640	negative regulation of developmental growth	43/4604	129/23355	0.000182026000248504	0.00176364199077463	0.00117593847081414	Alms1/Bbs2/Bcl11a/Cdk5/Cdkn1a/Cited2/Ctdp1/Dip2b/Draxin/Epha7/Fgfr3/Foxp1/Fxn/Gdf15/Gnas/H19/Hdac2/Map2/Mecp2/Meis1/Ptch1/Pten/Ptk2/Ptprs/Rgs4/Rtn4/Rtn4r/Sema3a/Sema3d/Sema3f/Sema4b/Sema5a/Sema6a/Sema6d/Slc6a4/Slit1/Stk4/Tnr/Ulk1/Ulk2/Vgll4/Wwc1/Yy1	43
BP	GO:0090090	negative regulation of canonical Wnt signaling pathway	43/4604	129/23355	0.000182026000248504	0.00176364199077463	0.00117593847081414	Amer2/App/Axin2/Cdh2/Chd8/Ctnnd1/Dact1/Ddit3/Dkk1/Dkk3/Draxin/Egr1/Fzd1/Hdac2/Invs/Isl1/Jade1/Kremen1/Mcc/Mdk/Mllt3/Notch1/Nphp4/Prickle1/Prkn/Rapgef1/Rbms3/Ror2/Scyl2/Shisa3/Sost/Sox13/Sox9/Stk4/Tbx18/Tle1/Tle3/Tle4/Tle6/Tmem131l/Tmem64/Wnt11/Wwtr1	43
BP	GO:1904951	positive regulation of establishment of protein localization	91/4604	325/23355	0.000182119481115125	0.00176364199077463	0.00117593847081414	Abat/Acsl3/Akap5/Ank3/Apbb1/App/Arf1/Arf6/Arrb1/Asph/Bag3/Bbc3/Bglap2/C2cd2l/Camk2n1/Cct4/Cdc42/Cdk1/Cdk5/Cep135/Chp2/Commd1/Coro2b/Dkc1/Doc2b/Egfr/Exoc1/Ezr/Fbxw7/Flna/Frmd4a/Golph3/Gpr39/Hpca/Ipo5/Irs2/Isl1/Itgb1bp1/Jup/Kif20b/Kif5b/Lrp1/Mavs/Mdm2/Mtcl1/Myh10/Myo18a/Nkx6-1/Nr1h4/Oaz2/Oxct1/Pard6a/Pdcd5/Pik3r1/Pla2g6/Plk3/Ppard/Ppia/Prkcq/Prkcz/Prkd1/Prkn/Psen1/Ptbp1/Ptp4a3/Ptpn23/Rac1/Ripor1/Rp…	91
BP	GO:1901799	negative regulation of proteasomal protein catabolic process	21/4604	49/23355	0.000182310320293179	0.00176364199077463	0.00117593847081414	Alad/Aqp11/Bag5/Ddrgk1/Eif3h/Fhit/Gabarapl2/Map1a/Ogt/Park7/Prkcg/Rpl11/Rybp/Sdcbp/Senp1/Smarcc1/Taf9/Tlk2/Trim39/Ubxn1/Usp25	21
BP	GO:0002335	mature B cell differentiation	16/4604	33/23355	0.000188293756057275	0.00181872678661774	0.00121266720086689	Cmtm7/Dll1/Dock11/Lfng/Lgals1/Lgals8/Malt1/Mfng/Nfatc1/Nkx2-3/Notch2/Plcl2/Pou2f2/Ptk2b/Tnfaip3/Xbp1	16
BP	GO:0045732	positive regulation of protein catabolic process	66/4604	221/23355	0.000191125480739391	0.001842502193031	0.00122851985985712	Agtpbp1/Akt1/App/Arih1/Atxn3/Bbs7/Cbfa2t3/Chfr/Cop1/Csnk1e/Dact1/Dda1/Ddrgk1/Disc1/Ezr/Fbxl5/Fbxw7/Fbxw8/Hace1/Hecw1/Hspa1b/Huwe1/Laptm5/Lrp1/Mdm2/Ndfip1/Ndufa13/Nedd4/Oaz2/Plk3/Prickle1/Prkn/Psen1/Pten/Ptk2/Ptk2b/Pttg1ip/Rab7/Rhbdd1/Rhbdd3/Rnf139/Rnf144b/Rnf19a/Rnf19b/Rnf41/Smad7/Smurf2/Snf8/Snx33/Socs4/Sox9/Taf1/Tnfaip3/Trib2/Trib3/Trim32/Ubqln1/Ubqln2/Uqcc2/Vgll4/Vps28/Wwp1/Xbp1/Zer1/Zfand2a/Z…	66
BP	GO:1903322	positive regulation of protein modification by small protein conjugation or removal	45/4604	137/23355	0.000191341274180859	0.001842502193031	0.00122851985985712	Angpt1/Arnt/Arrb1/Arrdc3/Arrdc4/Btrc/Cdk5rap3/Cdkn2a/Chfr/Commd1/Cul3/Ddx3x/Derl1/Dnaja3/Fbxo4/Fbxw7/Fgfr3/Huwe1/Inava/Kdm1a/Laptm5/Ndfip1/Ndfip2/Npm1/Nsmce3/Peli1/Pias4/Pin1/Prickle1/Prkn/Pten/Pttg1ip/Sae1/Smad7/Sprtn/Spsb4/Tank/Tnip1/Tollip/Trib2/Trib3/Ube2d1/Ubqln1/Xiap/Zc3h12a	45
BP	GO:0060563	neuroepithelial cell differentiation	14/4604	27/23355	0.000192839897791884	0.00185126301880208	0.00123436129032555	Abl2/Afdn/Ascl1/Bmp2/Cdh2/Fam20c/Hes1/Insm1/Lef1/Nfe2l1/Sox11/Sox4/Tmem231/Wnt11	14
BP	GO:0062009	secondary palate development	14/4604	27/23355	0.000192839897791884	0.00185126301880208	0.00123436129032555	Chd7/Dlg1/Fzd1/Gabrb3/Itgb6/Itgb8/Jag2/Lef1/Sox11/Tgfb3/Tgfbr3/Tshz1/Wnt11/Wnt7a	14
BP	GO:0018205	peptidyl-lysine modification	100/4604	364/23355	0.000195079052198536	0.00186990408570791	0.00124679054060778	Apbb1/App/Arid5a/Arnt/Arrb1/Atg5/Atrx/Auts2/Baz2a/Bcl11a/Bcor/Bend3/Bloc1s1/Cbx4/Cdkn2a/Crebbp/Ctbp1/Ctnnb1/Cxxc1/Dip2b/Dnmt1/Dot1l/Dpy30/Eef1akmt2/Egr1/Esco1/Etfbkmt/Eya1/H1f2/H1f3/H1f4/Hat1/Hdac10/Hdac2/Hdac9/Hmg20a/Isl1/Jade1/Kansl1/Kat6a/Kat6b/Kdm1a/Kdm4c/Kdm4d/Kmt2d/Lef1/Lipt2/Lmna/Loxl4/Macroh2a1/Mecp2/Mettl21a/Morf4l1/Mrgbp/Msx3/Ndufab1/Noc2l/Nos1/Nsd1/Nsd3/Ogt/Park7/Pias4/Plod1/Prdm8/Prmt…	100
BP	GO:0045185	maintenance of protein location	35/4604	99/23355	0.000195688237093711	0.00187004199824507	0.00124688249615142	Akt1/Ank3/Cdk5/Cer1/Dbn1/Fbn2/Flna/Golph3/Grk2/Hnrnpu/Insig2/Kdelr1/Kdelr2/Keap1/Lgals9/Mprip/Nfkbia/Nfkbib/Os9/Park7/Pex5l/Pfn1/Pkd1/Rer1/Rit2/Sun2/Supt7l/Syne1/Taf3/Tapt1/Thra/Tmsb10/Tmsb4x/Twf1/Vps13d	35
BP	GO:0070585	protein localization to mitochondrion	35/4604	99/23355	0.000195688237093711	0.00187004199824507	0.00124688249615142	Agk/Akt1/Bag3/Bag4/Bax/Bbc3/Cdkn2a/Ddit3/Dnajc19/Dnlz/Fbxw7/Hspa4/Hsph1/Immp2l/Mapt/Mff/Mfn2/Moap1/Ndufa13/Pam16/Parl/Pdcd5/Pmpcb/Ppp2r2b/Prkn/Samm50/Siah3/Sirt4/Srebf1/Timm17a/Timm44/Tomm20/Tomm34/Tomm7/Ywhaz	35
BP	GO:0014009	glial cell proliferation	23/4604	56/23355	0.000198244432018831	0.00188587138961333	0.00125743701366511	Adcyap1/Creb1/Csf1/Ctnnb1/Dicer1/E2f1/Egfr/Epm2a/Hes1/Idh2/Lgi4/Mtor/Nf2/Notch1/Pmp22/Ppp1cc/Prkch/Ptk2/Ptn/Rnf10/Ski/Sox11/Sox4	23
BP	GO:0051568	histone H3-K4 methylation	23/4604	56/23355	0.000198244432018831	0.00188587138961333	0.00125743701366511	Auts2/Bcor/Bend3/Ctnnb1/Cxxc1/Dnmt1/Dpy30/H1f2/H1f3/H1f4/Kdm1a/Kmt2d/Macroh2a1/Ogt/Prmt6/Pygo2/Rbbp5/Setd1b/Snw1/Tet2/Tet3/Wdr5/Wdr82	23
BP	GO:0098815	modulation of excitatory postsynaptic potential	23/4604	56/23355	0.000198244432018831	0.00188587138961333	0.00125743701366511	Afdn/App/Celf4/Chrna4/Chrna7/Cux2/Dbn1/Grip2/Grk2/Ngfr/Npy2r/Nrxn1/Prkcz/Prkn/Pten/Ptk2b/Rgs4/Rims2/Shank2/Syne1/Tmem108/Wnt7a/Zmynd8	23
BP	GO:1900407	regulation of cellular response to oxidative stress	32/4604	88/23355	0.000200029557463794	0.00189997863645368	0.00126684326185132	App/Bag5/Cd36/Ctnnb1/Fbxw7/Foxp1/Fut8/Fzd1/Gata4/Gch1/Gpx1/Hk3/Hsph1/Mapkap1/Mcl1/Meak7/Met/Ncoa7/Nfe2l2/Nme5/Oxr1/Park7/Parp1/Ppia/Prkn/Reg3b/Scly/Sfpq/Slc7a11/Tlr4/Ubqln1/Wnt1	32
BP	GO:0006904	vesicle docking involved in exocytosis	20/4604	46/23355	0.000203851041322225	0.00192757643711866	0.00128524456760473	Camk2a/Ctbp2/Exoc4/Exoc6b/Ncam1/Nrxn1/Rab13/Rab3a/Rab3c/Rab8b/Ralb/Rims2/Scfd1/Stx4a/Stxbp1/Unc13b/Unc13c/Vps18/Vps33b/Vps45	20
BP	GO:0060323	head morphogenesis	20/4604	46/23355	0.000203851041322225	0.00192757643711866	0.00128524456760473	Asph/Cdk2ap1/Col1a1/Crebbp/Dkk1/Kat6a/Lef1/Lrp6/Msx1/Nipbl/Pdgfra/Plekha1/Rab3gap1/Schip1/Sgpl1/Ski/Specc1l/Ssbp3/Tgfb3/Zfp950	20
BP	GO:0061912	selective autophagy	25/4604	63/23355	0.000204161244771156	0.00192757643711866	0.00128524456760473	Ambra1/Atg2a/Atg5/Bag3/Becn1/Cdc37/Ddrgk1/Huwe1/Lgals8/Map1lc3b/Mfn2/Prkn/Rab7/Rnf41/Sesn2/Stbd1/Tigar/Tomm7/Ubqln1/Ulk1/Vdac1/Vps13d/Wdfy3/Wdr81/Wipi2	25
BP	GO:0097479	synaptic vesicle localization	25/4604	63/23355	0.000204161244771156	0.00192757643711866	0.00128524456760473	Ap3b2/Ap3d1/Ap3m2/Ap3s2/Arf1/Bloc1s1/Cdh2/Cdk5/Cnih2/Ctnnb1/Dnm3/Dpysl2/Fgfr2/Kif5b/Kif5c/Lin7a/Map2/Nrxn1/Pclo/Picalm/Pten/Rab3a/Rab3gap1/Snap91/Syn1	25
BP	GO:0009953	dorsal/ventral pattern formation	36/4604	103/23355	0.000207378750246604	0.00194917426240755	0.00129964528712489	Aida/Ascl1/Axin2/Bmpr1a/Bmpr1b/Cer1/Ctnnb1/Ddit3/Disp1/Dll4/Fkbp8/Foxa1/Foxa2/Foxn4/Gas1/Grem2/Gsc/Hhip/Lhx2/Lhx3/Lrp6/Mdfi/Mnx1/Otx2/Pax7/Psen1/Ptch1/Rnf220/Smad6/Sox1/Sp8/Tbx20/Tgif1/Vax2/Wdr19/Wnt7a	36
BP	GO:0035418	protein localization to synapse	36/4604	103/23355	0.000207378750246604	0.00194917426240755	0.00129964528712489	Anks1b/Arhgap44/Asic2/Bsn/Camk2a/Cdk5/Cep112/Cnih2/Cnih3/Dbn1/Dlg1/Dlg2/Dlgap1/Grin2c/Grip2/Kalrn/Kif5b/Kif5c/Lgi1/Lrrtm1/Map1a/Mapk8ip3/Mapt/Nptx2/Nptxr/Nrxn1/Pclo/Prkcz/Rab11a/Rab27b/Scrib/Snap25/Stx4a/Synj2bp/Zdhhc12/Zdhhc2	36
BP	GO:0090288	negative regulation of cellular response to growth factor stimulus	36/4604	103/23355	0.000207378750246604	0.00194917426240755	0.00129964528712489	Atp2b4/Bambi/Bmper/Cd59a/Cer1/Cnmd/Dkk1/Dlx1/Epn2/Fzd1/Gpc1/Grem2/Hipk2/Il12b/Lemd2/Lemd3/Nedd4/Ngfr/Notch1/Ppm1a/Ptpn1/Ptprf/Sema6a/Shisa2/Ski/Skil/Skor1/Smad6/Smad7/Smurf2/Sost/Spry1/Sulf2/Trim33/Vwc2l/Wnt1	36
BP	GO:0048659	smooth muscle cell proliferation	55/4604	177/23355	0.000208941278824018	0.00196092949439616	0.00130748328916899	Akt1/Bmpr1a/Calcrl/Camk2d/Cdh13/Cdkn1a/Ctnnb1/Dnmt1/Ednra/Egfr/Egr1/Elane/Esr1/Esr2/Fgfr2/Gna13/Gnai2/Gnai3/Gnaq/Grk2/Hmgcr/Hmox1/Id2/Igf1r/Igfbp3/Igfbp5/Il12b/Irak4/Kalrn/Ldlrap1/Map3k5/Mdm2/Mef2c/Mef2d/Mfn2/Mtor/Ndrg4/P2ry6/Pik3ca/Pik3r1/Ppard/Ppargc1a/Prkca/Prkg1/Pten/Ptk2/Rbpj/S1pr1/Shc1/Stat1/Stat5b/Tgfb3/Tnfaip3/Vegfa/Xrcc5	55
BP	GO:2000786	positive regulation of autophagosome assembly	8/4604	11/23355	0.000210631741092478	0.00197384856630328	0.00131609730139044	Becn1/Pip4k2a/Pip4k2b/Pip4k2c/Rab3gap1/Rab3gap2/Ralb/Ulk1	8
BP	GO:0000280	nuclear division	116/4604	434/23355	0.000213572289581052	0.00199842642393698	0.00133248500846073	1700028K03Rik/4930447C04Rik/Abraxas2/Actr2/Akap8l/Anapc7/Atrx/Aurkb/Becn1/Bmp7/Bod1/Brdt/Bub3/Ccdc61/Ccne1/Ccsap/Cdc14a/Cdc23/Cdc25b/Cdc42/Cdc6/Cdk5rap2/Cdkn1c/Cenpc1/Cenpe/Cenps/Cenpx/Chfr/Chmp4b/Chmp4c/Cit/Clasp2/Ctdp1/Cul3/Cul7/Cyp26b1/Dctn2/Dis3l2/Drg1/Dync1li1/Eml4/Ercc4/Esr1/Fanca/Fgfr2/Fgfr3/Fignl1/Flna/Fmn2/Hnrnpu/Hspa1b/Igf1r/Ing2/Kash5/Kif18a/Kif18b/Kif20b/Kif23/Kif2a/Kif2c/Lcmt1/Lsm14a…	116
BP	GO:0097549	chromatin organization involved in negative regulation of transcription	42/4604	126/23355	0.000214933367355863	0.00200817386914363	0.00133898428431751	Arid1a/Atad2b/Baz2a/Bend3/Cbx8/Cdkn2a/Ctbp1/Dicer1/Dnmt1/Dot1l/Dpy30/H1f2/H1f3/H1f4/H2ab3/H2ac11/H2ac12/H2ac19/H2ac7/H2aj/H2al1j/H3f3a/Hat1/Hdac2/Kdm1a/Kmt2d/Macroh2a1/Macroh2a2/Mbd2/Mecp2/Morf4l1/Mthfr/Phf2/Pphln1/Ppm1d/Resf1/Setdb1/Smchd1/Tet1/Ubtf/Uty/Znfx1	42
BP	GO:0032204	regulation of telomere maintenance	30/4604	81/23355	0.000215277764642521	0.00200840739476583	0.00133913999152141	Atrx/Aurkb/Cct4/Ctc1/Ctnnb1/Dcp2/Dkc1/Ercc4/Exosc10/Fbxo4/Hnrnpu/Lmna/Mapkapk5/Nek7/Parp1/Pif1/Pnkp/Pot1a/Prkcq/Slx4/Smg6/Src/Stn1/Tent4b/Terc/Terf1/Tinf2/Tnks/Xrcc5/Ylpm1	30
BP	GO:0014031	mesenchymal cell development	33/4604	92/23355	0.000215725877984533	0.00200960640113591	0.001339939449532	Bmp7/Bmpr1a/Cdh2/Cited2/Cyp26a1/Dicer1/Ednra/Ednrb/Efnb1/Gbx2/Hes1/Isl1/Jag1/Kitl/Lama5/Notch1/Nrp2/Pax3/Phox2b/Pitx2/Radil/Rdh10/Ret/Sema3a/Sema3d/Sema3f/Sema4b/Sema5a/Sema6a/Sema6d/Sox11/Sox9/Tcof1	33
BP	GO:0031498	chromatin disassembly	10/4604	16/23355	0.000217108342546062	0.00201949298510301	0.00134653149853778	Arid1a/Arid2/Cebpg/Grwd1/Padi2/Smarcb1/Smarcc1/Smarcd2/Smarcd3/Smarce1	10
BP	GO:0021795	cerebral cortex cell migration	22/4604	53/23355	0.000225890277433149	0.00209257585114973	0.00139526074982078	Cdk5/Ctnnb1/Cul5/Dab1/Dcx/Disc1/Dixdc1/Efhc1/Egfr/Fbxo45/Lrp6/Ndel1/Pou3f2/Psen1/Rac1/Rnf7/Robo1/Rtn4/Srgap2/Sun2/Syne2/Zmiz1	22
BP	GO:2000059	negative regulation of ubiquitin-dependent protein catabolic process	22/4604	53/23355	0.000225890277433149	0.00209257585114973	0.00139526074982078	Bag5/Cdkn2a/Ddrgk1/Eif3h/Fhit/Hipk2/Map1a/Ogt/Park7/Psen1/Rpl11/Rps7/Rybp/Sdcbp/Senp1/Smarcc1/Taf1/Taf9/Tlk2/Trim39/Ubxn1/Wnt1	22
BP	GO:0055023	positive regulation of cardiac muscle tissue growth	19/4604	43/23355	0.000226296370671409	0.00209257585114973	0.00139526074982078	Akap6/Bmpr1a/Cdk1/Fdps/Fgfr2/Gata4/Mef2c/Mtor/Ncam1/Notch1/Nr3c1/Parp2/Pin1/Rbpj/Slc25a4/Tbx20/Tgfbr3/Wnt2/Zfpm2	19
BP	GO:1901381	positive regulation of potassium ion transmembrane transport	19/4604	43/23355	0.000226296370671409	0.00209257585114973	0.00139526074982078	Actn2/Akap6/Akap7/Amigo1/Ank2/Ano6/Atp1b1/Atp1b3/Dpp6/Flna/Gal/Galr2/Kcnh2/Kcnj2/Kcnmb1/Lrrc52/Prkg1/Rgs7/Wnk3	19
BP	GO:0035265	organ growth	63/4604	210/23355	0.000229597650163366	0.00211998535128817	0.00141353650297656	Acvr2b/Adra1a/Ahr/Akap6/Akt1/Arid2/Bmpr1a/Bnc2/Cacna1c/Camk2d/Cdk1/Cer1/Cited2/Ctdp1/Ctnnb1/Dll1/Dusp6/Esr1/Fdps/Fgf10/Fgfr2/Foxp1/Fxn/Gata4/Hdac2/Heg1/Matn1/Mef2c/Meis1/Mtor/Ncam1/Notch1/Nr3c1/Parp2/Pdgfra/Pin1/Prkg1/Psapl1/Pten/Ptk2/Rarb/Rarg/Rbpj/Rgs4/Rspo2/Rxra/S1pr1/Slc25a4/Slc6a4/Sorbs2/Sox9/Stc1/Stk4/Tbx20/Tenm4/Tgfbr1/Tgfbr3/Tmem38b/Vgll4/Wnt2/Wwc1/Yy1/Zfpm2	63
BP	GO:0001508	action potential	45/4604	138/23355	0.000230368917058705	0.00212398790390783	0.00141620527341383	Adra1a/Ank2/Ank3/Atp2a2/Cacna1c/Cacna1h/Cacna2d1/Camk2d/Cd36/Chrna1/Chrna4/Chrna7/Chrnb2/Chrnb4/Cnr1/Cnr2/Dlg1/Dmd/Dpp6/Flna/Foxp1/Glra1/Gnaq/Gria1/Hcn4/Jup/Kcna5/Kcnab2/Kcnd3/Kcnh2/Kcnip1/Kcnj2/Kcnj5/Mtnr1b/Myh14/Nrcam/P2rx4/Pmp22/Ptpn3/Scn3b/Scn5a/Scn8a/Slmap/Snta1/Tbx18	45
BP	GO:0071103	DNA conformation change	70/4604	239/23355	0.000236280394195874	0.00217530178433918	0.00145041968110067	Akap8l/Ascc3/Atrx/Baz2a/Bend3/Brd2/Cdk1/Cdkn2a/Ddx11/Dffb/Dicer1/Dnmt1/Ercc2/Ercc3/Grwd1/H1f2/H1f3/H1f4/H2al1a/H2bc14/H2bc4/H3c2/H3c4/H3c8/H3f3a/H4c3/H4c4/H4c6/H4c9/Hat1/Kat6a/Kat6b/Macroh2a1/Macroh2a2/Mbd2/Mcm2/Mcm6/Mcph1/Mis18a/Ncapg/Noc2l/Npm1/Phf2/Pif1/Piwil1/Pot1a/Pphln1/Pura/Rad51/Resf1/Rnf8/Selenof/Setdb1/Shprh/Smarcc1/Smchd1/Sox9/Ssbp1/Tet1/Tnp1/Top1mt/Top2a/Top2b/Top3a/Top3b/Tspyl1/Tspyl…	70
BP	GO:0007159	leukocyte cell-cell adhesion	97/4604	353/23355	0.000238839475207244	0.00219564710541396	0.00146398527200747	Add2/Adk/Akt1/Ap3d1/Arg1/Ass1/Bmp7/Btn1a1/Casp3/Ccl25/Ccl28/Ccr7/Cd59b/Cd80/Cd83/Cdkn2a/Cyrib/Dlg1/Dnaja3/Dusp3/Efnb1/Efnb2/Egr3/Elane/Ephb4/Ephb6/Epo/Ets1/Fadd/Golph3/Gpam/Has2/Hes1/Hsph1/Icos/Igfbp2/Il12b/Il12rb1/Il20rb/Irf1/Itgb1/Itpkb/L1cam/Laptm5/Lef1/Lgals1/Lgals8/Lgals9/Mad1l1/Malt1/Mdk/Mia3/Mir326/Nck2/Ndfip1/Nfkbiz/Nrarp/Pag1/Pde5a/Peli1/Pla2g2d/Prdx2/Prkcq/Prkcz/Rc3h2/Ripor2/Rps3/Runx1/…	97
BP	GO:0006476	protein deacetylation	35/4604	100/23355	0.000244612736526387	0.0022454377916466	0.00149718406390257	Akap8l/Baz2a/BC004004/Brms1l/Ctbp1/Dysf/Flna/Fnta/Hdac10/Hdac11/Hdac2/Hdac9/Ing2/Lpin1/Mapt/Mideas/Morf4l1/Mta3/Ncor1/Ncor2/Ndn/Nipbl/Prkd1/Prmt6/Rcor2/Sfpq/Sirt4/Sphk2/Spred2/Srebf1/Tbl1x/Tbl1xr1/Trerf1/Vegfa/Zfp541	35
BP	GO:0003230	cardiac atrium development	18/4604	40/23355	0.00024900218891122	0.00228239907270227	0.00152182863040263	Bmp2/Bmpr2/Dll4/Gata4/Heg1/Isl1/Lrp6/Mdm2/Mdm4/Notch1/Notch2/Pitx2/Shox2/Sos1/Sox4/Tbx20/Wnt11/Wnt2	18
BP	GO:1903363	negative regulation of cellular protein catabolic process	29/4604	78/23355	0.000252290149350816	0.00230581462081095	0.0015374413477116	Alad/Aqp11/Bag5/Cdk5rap3/Cdkn2a/Ddrgk1/Eif3h/Epha4/Fhit/Gabarapl2/Hipk2/Map1a/Ogt/Park7/Prkcg/Psen1/Rpl11/Rps7/Rybp/Sdcbp/Senp1/Smarcc1/Taf1/Taf9/Tlk2/Trim39/Ubxn1/Usp25/Wnt1	29
BP	GO:1904029	regulation of cyclin-dependent protein kinase activity	29/4604	78/23355	0.000252290149350816	0.00230581462081095	0.0015374413477116	Akt1/Camk2n1/Casp3/Ccnd3/Ccne1/Ccng1/Ccnh/Ccnjl/Ccnl1/Ccny/Cdc6/Cdk5rap2/Cdk5rap3/Cdkn1a/Cdkn1c/Cdkn2a/Cdkn2c/Egfr/Inca1/Mapre3/Nr2f2/Pkd1/Pten/Rgcc/Spdya/Src/Stox1/Tfap4/Tnfaip3	29
BP	GO:0045931	positive regulation of mitotic cell cycle	41/4604	123/23355	0.000253839259785363	0.00231660561034885	0.00154463642460484	Akt1/Anapc7/Ankrd17/Anp32b/App/Asns/Camk2d/Ccnd3/Cdc23/Cdc25b/Cdk1/Cenpe/Crebbp/Cul3/Ddx3x/Dusp3/Egfr/Eif4e/Eif4g1/Fgf10/Foxa1/Hes1/Kcna5/Mdm2/Mecp2/Meis2/Mta3/Neurog1/Pbx1/Plrg1/Prkca/Rab11a/Rcc2/Rgcc/Shb/Smarcd3/Stat5b/Stox1/Ttl/Usp2/Vps4b	41
BP	GO:0070169	positive regulation of biomineral tissue development	21/4604	50/23355	0.000256363983246948	0.00233625612558958	0.00155773874183462	Acvr2a/Acvr2b/Ano6/Atp2b1/Bmp2/Bmp7/Bmpr1a/Bmpr1b/Bmpr2/Fam20c/Fbn2/Fgfr3/Gpm6b/Mef2c/Mia3/Osr1/Pkdcc/Ptn/Slc8a1/Smad3/Tmem119	21
BP	GO:0010212	response to ionizing radiation	42/4604	127/23355	0.00026066417861779	0.00237200630267534	0.00158157578404244	Babam1/Babam2/Bax/Bbc3/Brcc3/Cdkn1a/Cop1/D7Ertd443e/Egr1/Elk1/Ercc6/Eya1/Eya3/Fbxo4/Fignl1/Gpx1/Gtf2h5/Hus1/Itgb6/Kdm1a/Kdm4d/Lig4/Mdm2/Mrnip/Nipbl/Rad51/Rad9a/Rad9b/Rnf8/Smpd1/Spidr/Swi5/Tank/Ticrr/Tigar/Tlk2/Tmem109/Tnks1bp1/Topbp1/Wrn/Xrcc2/Xrcc5	42
BP	GO:0043113	receptor clustering	27/4604	71/23355	0.00026569270750377	0.00241427130749091	0.00160975669909875	Akap5/Cacna1a/Cdh2/Cdk5/Colq/Dlg1/Dlg2/Dnaja3/Flna/Grip2/Htr1a/Itgb1bp1/Lrrtm4/Nrxn1/Ptn/Rer1/Scrib/Shisa7/Slc7a11/Snx27/Sorbs2/Ssna1/Synj2bp/Thy1/Tmeff1/Wdr19/Zdhhc2	27
BP	GO:0022038	corpus callosum development	11/4604	19/23355	0.000269035192546237	0.00243335299816058	0.00162247974281398	Bhlhe22/Cdk5/Ephb2/Grcc10/Nin/Prdm8/Ptprs/Rtn4r/Rtn4rl1/Tsku/Ulk4	11
BP	GO:0032211	negative regulation of telomere maintenance via telomerase	11/4604	19/23355	0.000269035192546237	0.00243335299816058	0.00162247974281398	Ctc1/Dcp2/Exosc10/Hnrnpu/Pif1/Pot1a/Src/Stn1/Tent4b/Terf1/Tinf2	11
BP	GO:0032412	regulation of ion transmembrane transporter activity	76/4604	265/23355	0.000269672849861447	0.00243335299816058	0.00162247974281398	Actn2/Ahcyl1/Akap6/Akap7/Amigo1/Ank2/Ank3/App/Arc/Asic2/Asph/Atp1b1/Atp1b3/Cacna1a/Cacna2d1/Camk2d/Casq2/Cdk5/Chrna4/Cnih2/Cnih3/Cox17/Cracr2a/Dlg1/Dmd/Dysf/Ephb2/Epo/Gal/Galr2/Gem/Gsg1l/Gsto1/Hecw1/Hpca/Htr3a/Itgb1/Kcng1/Kcnj11/Kif5b/Lrrc52/Mef2c/Mtnr1b/Myo5a/Nedd4/Nipsnap2/Nos1ap/Nrxn1/Oprm1/Osr1/P2ry6/Park7/Pde4b/Pirt/Pla2g6/Ppargc1a/Ppif/Ppp2ca/Prkca/Prkg1/Pten/Ptk2b/Ptpn3/Rasgrf2/Scn3b/Shank…	76
BP	GO:0048661	positive regulation of smooth muscle cell proliferation	37/4604	108/23355	0.000269727582652342	0.00243335299816058	0.00162247974281398	Akt1/Bmpr1a/Calcrl/Camk2d/Cdh13/Dnmt1/Egfr/Egr1/Elane/Fgfr2/Gnai2/Gnai3/Gnaq/Grk2/Hmgcr/Hmox1/Id2/Igf1r/Igfbp5/Irak4/Ldlrap1/Map3k5/Mdm2/Mef2d/Mfn2/Mtor/P2ry6/Pik3ca/Ppargc1a/Prkca/Ptk2/Rbpj/S1pr1/Shc1/Stat1/Stat5b/Vegfa	37
BP	GO:0110020	regulation of actomyosin structure organization	37/4604	108/23355	0.000269727582652342	0.00243335299816058	0.00162247974281398	Alms1/Arhgef10l/Asap3/Bag4/Clasp2/Coro2b/Dlc1/Fermt2/Hdac2/Inpp5k/Itgb1bp1/Kank3/Limch1/Mef2c/Met/Mtor/Nf2/Pfn1/Pfn2/Phldb2/Pik3r1/Ppm1e/Ppp1r9a/Prkcq/Rac1/Rgcc/Rock2/S1pr1/Smad3/Synpo/Synpo2l/Tgfb3/Tgfbr1/Tmeff2/Ttc8/Wasf2/Wnt11	37
BP	GO:0010463	mesenchymal cell proliferation	23/4604	57/23355	0.000270859113953219	0.00244006032741811	0.00162695196934953	Bmp2/Bmp7/Bmpr1a/Ctnnb1/Fat4/Fbxw4/Fgfr2/Foxp1/Gas1/Irs2/Lmna/Lrp6/Msx1/Osr1/Ptn/Shox2/Six2/Sox9/Syne1/Tbx18/Vegfa/Wnt11/Wnt2	23
BP	GO:0048864	stem cell development	33/4604	93/23355	0.000271793938276227	0.00244497894689687	0.00163023154303774	Bmp7/Bmpr1a/Cdh2/Cited2/Cyp26a1/Dicer1/Ednra/Ednrb/Efnb1/Gbx2/Hes1/Isl1/Jag1/Kitl/Lama5/Nrp2/Pax3/Phox2b/Pitx2/Radil/Rdh10/Ret/Sema3a/Sema3d/Sema3f/Sema4b/Sema5a/Sema6a/Sema6d/Sox11/Sox9/Tcof1/Wnt7a	33
BP	GO:0048706	embryonic skeletal system development	46/4604	143/23355	0.000280173548108211	0.0025129730426252	0.00167556776964915	Acvr2a/Bmp7/Chst11/Col1a1/Ctnnb1/Dlg1/Dlk1/Dlx1/Etl4/Eya1/Fgfr2/Gas1/Gnas/Gsc/Hoxa4/Hoxb3/Hoxb4/Hoxb5/Hoxb7/Hoxc4/Mdfi/Mef2c/Mmp16/Nipbl/Osr1/Pax7/Pbx1/Pcsk5/Pdgfra/Rdh10/Satb2/Shox2/Six2/Slc2a10/Slc39a1/Smad3/Sox11/Sp1/Sp3/Sulf2/Tapt1/Tbx15/Tgfb3/Tgfbr1/Wdr19/Xylt1	46
BP	GO:0071453	cellular response to oxygen levels	46/4604	143/23355	0.000280173548108211	0.0025129730426252	0.00167556776964915	Ajuba/Akt1/Atp6ap1/Atp6v0a2/Bach1/Bnip3/Carlr/Chchd2/Cited2/Commd1/Cpeb2/Ddah1/Egln1/Egln3/Egr1/Epas1/Fmn2/Hif1an/Higd1a/Ireb2/Mir17/Mir21a/Mir499/Mtor/Ndufs4/Nfe2l2/Notch1/Ogt/Pgk1/Plk3/Ppard/Pten/Ptgis/Rbpj/Rgcc/Rock2/Rtn4/Sdhd/Stox1/Tigar/Tmem199/Ubqln1/Vasn/Vegfa/Vldlr/Zfp36l1	46
BP	GO:0120034	positive regulation of plasma membrane bounded cell projection assembly	38/4604	112/23355	0.000280782963724533	0.0025129730426252	0.00167556776964915	Abi2/Actr2/Auts2/Brk1/Ccp110/Ccr7/Cdc42/Cdc42ep2/Cdc42ep3/Cep135/Dnm3/Dock11/Dpysl3/Fscn1/Gpm6a/Kit/Mtor/Myo3a/Nckap1/Ndel1/Neurl1a/Palm/Pfn1/Pik3r1/Plekhm1/Prkcq/Rac1/Rhoq/Ripor2/Saxo1/Septin9/Tapt1/Tgfb3/Tgfbr1/Wasf2/Wasl/Wnt1/Zmynd8	38
BP	GO:0031331	positive regulation of cellular catabolic process	105/4604	389/23355	0.000280951025598842	0.0025129730426252	0.00167556776964915	Abcd2/Abhd5/Agtpbp1/Akt1/Ambra1/App/Arih1/Atxn3/Bag3/Bax/Bbs7/Becn1/Bnip3/Btg2/C9orf72/Cbfa2t3/Celf1/Chfr/Cnot6l/Cop1/Cpeb3/Csnk1e/Dact1/Dda1/Ddit3/Ddrgk1/Disc1/Enpp7/Epm2a/Esrrb/Ezr/Fbxl5/Fbxw7/Fbxw8/Fto/Gigyf2/Gnai3/Gpsm1/Hmox1/Hspa1b/Igfbp3/Ikbkg/Irgm2/Irs2/Laptm5/Lin28b/Lrp1/Map3k7/Mdm2/Mettl16/Mex3d/Ormdl3/Pip4k2a/Pip4k2b/Pip4k2c/Plekhf1/Plk3/Pnpla2/Prickle1/Prkd1/Prkn/Psen1/Pten/Ptk2/Ptk2b/…	105
BP	GO:0006643	membrane lipid metabolic process	55/4604	179/23355	0.000286847336826029	0.00256206825846885	0.00170830284476387	Acer2/Acer3/Agk/B3galt1/B3galt4/B4galnt1/Bax/Cerk/Cerkl/Cers6/Cln6/Cln8/Crem/Cyp1b1/Degs1/Dpm2/Elovl1/Elovl4/Elovl5/Enpp7/Hacd2/Hexa/Hexb/Itgb8/Kit/Mgst2/Naaa/Ormdl3/Pgap1/Pgap2/Pigc/Pigk/Pigl/Pign/Pigo/Pigq/Pigw/Pla2g15/Pla2g6/Plpp2/Psapl1/Sccpdh/Serinc1/Serinc2/Sgpl1/Smpd1/Sphk2/Spns2/Sptssa/St3gal3/St6galnac3/St6galnac5/St8sia2/St8sia3/Zpbp2	55
BP	GO:0120162	positive regulation of cold-induced thermogenesis	34/4604	97/23355	0.000288571299026463	0.00257349085247982	0.0017159190547454	Ache/Acsl1/Adcyap1/Adipor1/Alms1/Cd36/Cmklr1/Cpt2/Cxcr4/Dync1h1/Ebf2/Epas1/Esrrg/Fabp5/Gadd45g/Gnas/Grb10/Igf1r/Kdm1a/Kdm6b/Ksr2/Lpin1/Mfn2/Ogt/Oma1/Oxtr/Phox2b/Ppargc1a/Prkab1/Scd1/Syk/Thra/Trpv2/Vegfa	34
BP	GO:0048660	regulation of smooth muscle cell proliferation	53/4604	171/23355	0.000288944742660744	0.00257349085247982	0.0017159190547454	Akt1/Bmpr1a/Calcrl/Camk2d/Cdh13/Cdkn1a/Ctnnb1/Dnmt1/Egfr/Egr1/Elane/Esr1/Esr2/Fgfr2/Gna13/Gnai2/Gnai3/Gnaq/Grk2/Hmgcr/Hmox1/Id2/Igf1r/Igfbp3/Igfbp5/Il12b/Irak4/Ldlrap1/Map3k5/Mdm2/Mef2c/Mef2d/Mfn2/Mtor/Ndrg4/P2ry6/Pik3ca/Pik3r1/Ppard/Ppargc1a/Prkca/Prkg1/Pten/Ptk2/Rbpj/S1pr1/Shc1/Stat1/Stat5b/Tgfb3/Tnfaip3/Vegfa/Xrcc5	53
BP	GO:0032205	negative regulation of telomere maintenance	16/4604	34/23355	0.000290881196363266	0.00258341943888731	0.00172253910959692	Ctc1/Dcp2/Ercc4/Exosc10/Hnrnpu/Parp1/Pif1/Pot1a/Slx4/Smg6/Src/Stn1/Tent4b/Terf1/Tinf2/Tnks	16
BP	GO:0048013	ephrin receptor signaling pathway	16/4604	34/23355	0.000290881196363266	0.00258341943888731	0.00172253910959692	Anks1b/Efna5/Efnb1/Efnb2/Epha3/Epha4/Epha5/Epha7/Epha8/Ephb2/Ephb4/Nck2/Notch1/Ptk2/Rbpj/Sipa1l1	16
BP	GO:0007063	regulation of sister chromatid cohesion	12/4604	22/23355	0.000300913513228892	0.00266875059405257	0.00177943511720091	Atrx/Axin2/Ctnnb1/Ddx11/Fen1/Macroh2a1/Naa10/Nipbl/Rad21/Sfpq/Sgo2a/Tnks	12
BP	GO:0010921	regulation of phosphatase activity	41/4604	124/23355	0.000307879039641259	0.00272668084685104	0.00181806110436047	Ahr/Bag4/Bmp2/Bod1/Bod1l/Camsap3/Cdk5rap3/Chp2/Csrnp3/Dlg2/Elfn1/Epm2a/Farp1/Gnai2/Itga1/Lmtk3/Lpin1/Mef2c/Mgat5/Mprip/Myo1d/Nuak1/Pkmyt1/Ppp1r11/Ppp1r15a/Ppp1r15b/Ppp1r17/Ppp1r2/Ppp1r35/Ppp2ca/Ppp2r2b/Ppp6r2/Rimbp2/Rock2/Sfi1/Smad3/Tmem132d/Uri1/Vcan/Wdr81/Zcchc9	41
BP	GO:0000281	mitotic cytokinesis	26/4604	68/23355	0.00030992097501778	0.00273321611628584	0.0018224186070655	Ank3/Arf1/Arl3/Cenpa/Chmp3/Chmp4b/Chmp4c/Cit/Cntrob/Cul7/Efhc1/Kif20b/Kif23/Map9/Myh10/Racgap1/Rock2/Rtkn/Snx18/Snx33/Spast/Stambp/Trim36/Usp8/Vps4b/Zfyve26	26
BP	GO:0000422	autophagy of mitochondrion	26/4604	68/23355	0.00030992097501778	0.00273321611628584	0.0018224186070655	Ambra1/Atg12/Atg2a/Atg5/Atg9b/Becn1/Bnip3/Cdc37/Cdkn2a/Cttn/Fbxw7/Gabarapl2/Huwe1/Map1lc3b/Mfn2/Parl/Prkn/Rnf41/Srebf1/Tigar/Tomm7/Ulk1/Vdac1/Vps13d/Wdr45/Wipi2	26
BP	GO:0061726	mitochondrion disassembly	26/4604	68/23355	0.00030992097501778	0.00273321611628584	0.0018224186070655	Ambra1/Atg12/Atg2a/Atg5/Atg9b/Becn1/Bnip3/Cdc37/Cdkn2a/Cttn/Fbxw7/Gabarapl2/Huwe1/Map1lc3b/Mfn2/Parl/Prkn/Rnf41/Srebf1/Tigar/Tomm7/Ulk1/Vdac1/Vps13d/Wdr45/Wipi2	26
BP	GO:0050678	regulation of epithelial cell proliferation	102/4604	377/23355	0.000310522441462902	0.0027346850306985	0.00182339803088123	Akt1/Akt3/Aqp11/Arg1/Atoh8/Bax/Bcl11b/Bmp2/Bmpr1a/Bmpr2/Cdc42/Cdh13/Cdkn2a/Cnmd/Ctnnb1/Dlg1/Dlk1/Dll4/Dysf/Ednra/Ednrb/Efnb2/Egfr/Egr3/Esr1/Esr2/Etv4/Eya1/Fgf10/Fgf18/Fgfr2/Fgfr3/Fmc1/Foxp1/Fzd7/Gas1/Gpx1/Has2/Hes1/Hmox1/Ift57/Ift74/Il12b/Isl1/Klf9/Lrp6/Maged1/Mcc/Mdk/Mef2c/Mtor/Mtss1/Ngfr/Nkx2-9/Nme1/Nme2/Notch1/Notch2/Npm1/Nr1d1/Nr2f2/Nr4a1/Nrarp/Osr1/Pold4/Ppard/Prkca/Prkd1/Ptch1/Pten/Ptn/Ptpr…	102
BP	GO:0036294	cellular response to decreased oxygen levels	42/4604	128/23355	0.000314933403622354	0.00276869734438891	0.00184607632293776	Ajuba/Akt1/Bach1/Bnip3/Carlr/Chchd2/Cited2/Commd1/Cpeb2/Ddah1/Egln1/Egln3/Egr1/Epas1/Fmn2/Hif1an/Higd1a/Ireb2/Mir17/Mir21a/Mir499/Mtor/Nfe2l2/Notch1/Ogt/Pgk1/Plk3/Ppard/Pten/Ptgis/Rbpj/Rgcc/Rock2/Rtn4/Sdhd/Stox1/Tigar/Ubqln1/Vasn/Vegfa/Vldlr/Zfp36l1	42
BP	GO:0007095	mitotic G2 DNA damage checkpoint	13/4604	25/23355	0.000315265155626981	0.00276869734438891	0.00184607632293776	Ccng1/Cdk1/Cdk5rap3/Cdkn1a/Clspn/D7Ertd443e/Mrnip/Syf2/Taok1/Taok3/Ticrr/Topbp1/Trim39	13
BP	GO:0060039	pericardium development	14/4604	28/23355	0.000315930648024243	0.00277067212660591	0.00184739304276673	Bmp2/Bmp7/Dll4/Epo/Flrt3/Heg1/Lrp6/Mecom/Notch1/Rxra/Smad3/Sos1/Tbx20/Tgfbr3	14
BP	GO:0007519	skeletal muscle tissue development	60/4604	200/23355	0.000318747243814857	0.00279148004054014	0.00186126707537689	Ankrd33/Bcl9/Btg2/Cdk5/Cfl2/Chrna1/Cited2/Col19a1/Ctnnb1/Cyp26b1/Dll1/Dmd/Dmrta2/Dysf/Egr1/Flnb/Flot1/Fos/Foxn2/Foxp1/Gata4/Gpc1/Gpx1/Hdac9/Hivep3/Hlf/Hmgcr/Klhl41/Lemd2/Lemd3/Lmod3/Mef2c/Mef2d/Meg3/Met/Myh14/Naca/Nfatc3/Notch1/Nr2f2/Nr4a1/Pax3/Pax7/Phox2b/Pitx1/Pitx2/Pmp22/Rbfox1/Rbm24/Ripor2/Shox2/Ski/Skil/Snw1/Sox11/Svil/Uqcc2/Usp2/Vgll2/Zbtb18	60
BP	GO:1903312	negative regulation of mRNA metabolic process	32/4604	90/23355	0.000320351284956748	0.0028016257020974	0.00186803186879837	Axin2/Bag4/Celf4/Cirbp/Dhx34/Dicer1/E2f1/Elavl4/Hnrnpk/Hnrnpu/Igf2bp1/Larp4b/Mapkapk2/Mettl16/Mtor/Nbas/Noct/Npm1/Pcbp4/Ptbp1/Ptbp3/Rbm24/Rbm38/Rbm42/Rnps1/Secisbp2/Sfswap/Tent4a/Tent4b/Tent5a/Tent5b/Vegfa	32
BP	GO:0071241	cellular response to inorganic substance	68/4604	233/23355	0.000321208071469831	0.00280521715750319	0.00187042653313499	Akt1/Alox5ap/Ank3/Asph/Atrx/Bcar1/Bnip3/Cebpa/Cer1/Chp2/Cpne2/Creb1/Crp/Ddx11/Dlg2/Dmtn/Egfr/Fos/Fosb/Foxa2/Gabrb3/Glra1/Gpr39/Hmox1/Hpca/Id2/Ireb2/Itpkb/Junb/Jund/Kcnh1/Mecp2/Mef2a/Mef2c/Mir10b/Mir130a/Mir17/Mir181b-1/Mir30a/Mir342/Mir652/Mylk/Ncstn/Nfatc3/Nfe2l1/Nfe2l2/Nrxn1/Nsmce3/P2rx4/Ppif/Rad51/Rtf2/Scn5a/Slc40a1/Smpd1/Spag16/Spidr/Syt1/Syt11/Syt13/Syt15/Syt17/Syt2/Syt5/Syt6/Syt7/Tfrc/Tigar	68
BP	GO:0046626	regulation of insulin receptor signaling pathway	29/4604	79/23355	0.000324320068808621	0.00282812500112761	0.00188570072979297	Adipor1/Ccnd3/Enpp1/Gkap1/Gnai2/Grb10/Grb14/Inpp5k/Inppl1/Kank1/Lmbrd1/Ncoa5/Nr1h4/Ogt/Opa1/Osbpl8/Pik3r1/Pip4k2a/Pip4k2b/Pip4k2c/Prkca/Prkcb/Prkcq/Prkcz/Ptpn1/Ptprf/Socs1/Socs3/Src	29
BP	GO:0050919	negative chemotaxis	19/4604	44/23355	0.000325180403278509	0.00282812500112761	0.00188570072979297	Itgav/Lgr4/Lrtm1/Nrg1/Nrp2/Robo1/Robo2/Robo3/Rtn4r/Rtn4rl1/Sema3a/Sema3d/Sema3f/Sema4b/Sema6a/Sema6d/Slit1/Slit3/Unc5c	19
BP	GO:1903960	negative regulation of anion transmembrane transport	19/4604	44/23355	0.000325180403278509	0.00282812500112761	0.00188570072979297	Akt1/Enpp1/Esr1/Fabp5/Grb10/Grk2/Inpp5k/Irs2/Lmbrd1/Mtor/Oaz2/Pea15a/Prkca/Prkcb/Rgs4/Rhoq/Sh2b2/Slc43a1/Tcaf2	19
BP	GO:0022613	ribonucleoprotein complex biogenesis	109/4604	408/23355	0.000331129191847567	0.00287588447284185	0.00191754517465667	Aar2/Adar/Ago1/Cdkn2a/Celf1/Celf2/Celf3/Celf4/Celf5/Chd7/Clp1/Cpsf6/Ddx20/Ddx27/Ddx3x/Ddx47/Ddx51/Ddx56/Denr/Dicer1/Dis3/Dkc1/Eif2s2/Eif2s3x/Eif3a/Eif4b/Eif4h/Eral1/Ercc2/Exosc10/Exosc3/Exosc4/Exosc9/Fbl/Gar1/Gemin2/Gemin5/Gemin8/Gtf2h5/Lsm6/Lyar/Mak16/Mettl16/Mettl17/Mphosph6/Mrm1/Nip7/Nmd3/Nob1/Noc2l/Nol8/Nom1/Nop56/Nop58/Npm1/Nsa2/Pak1ip1/Pes1/Pop5/Pop7/Prpf19/Prpf3/Ptbp2/Pten/Ptges3/Riok3/Rpl…	109
BP	GO:0000082	G1/S transition of mitotic cell cycle	56/4604	184/23355	0.000332351046164196	0.00288251500452478	0.00192196619509545	Akt1/Ankrd17/Anp32b/Bach1/Camk2a/Camk2d/Casp2/Ccnd3/Ccne1/Cdk14/Cdk15/Cdk5/Cdkn1a/Cdkn2a/Cdkn2c/Crebbp/Crlf3/Dact1/Ddx3x/Dgkz/Dlg1/E2f1/Egfr/Eif4e/Eif4g1/Esrrb/Fbxo31/Fgf10/Gigyf2/Hinfp/Id2/Itgb1/Jade1/Kcna5/Mdm2/Myo16/Nfatc1/Pkd1/Plk3/Plrg1/Psme3/Pten/Rbbp8/Rbl1/Rbl2/Rbm38/Rgcc/Rps27l/Rps6/Sox4/Spdya/Taf10/Tcf3/Trim71/Zfp655/Zpr1	56
BP	GO:0006337	nucleosome disassembly	9/4604	14/23355	0.000339020508904199	0.00292422628256461	0.00194977790335055	Arid1a/Arid2/Cebpg/Grwd1/Smarcb1/Smarcc1/Smarcd2/Smarcd3/Smarce1	9
BP	GO:0048755	branching morphogenesis of a nerve	9/4604	14/23355	0.000339020508904199	0.00292422628256461	0.00194977790335055	Bcl11a/Epha7/Fgfr2/Hnrnpk/Map3k13/Mecp2/Rere/Rtn4/Shox2	9
BP	GO:0051315	attachment of mitotic spindle microtubules to kinetochore	9/4604	14/23355	0.000339020508904199	0.00292422628256461	0.00194977790335055	Aurkb/Becn1/Bod1/Cenpc1/Cenpe/Hnrnpu/Kif2c/Mad1l1/Nuf2	9
BP	GO:0071371	cellular response to gonadotropin stimulus	9/4604	14/23355	0.000339020508904199	0.00292422628256461	0.00194977790335055	Efna5/Epha3/Epha5/Epha8/Gata4/Notch1/Nsmf/Pax8/Ppargc1a	9
BP	GO:0043433	negative regulation of DNA-binding transcription factor activity	51/4604	164/23355	0.000340428371238973	0.00293234739500091	0.00195519279400841	Arrb1/Bhlhe40/Cdk5rap3/Cdkn2a/Cebpg/Cmklr1/Commd1/Cyp1b1/Ddit3/Dnaja3/Egln1/Esr1/Flna/Foxa2/Hdac2/Hes1/Hmox1/Id2/Id3/Igf1r/Kat6a/Kdm1a/Keap1/Ndn/Nfkbia/Nfkbib/Nfkbil1/Nr1h4/Pbx1/Peli1/Pex14/Pias4/Pkd1/Prdx2/Ptch1/Ptgis/Rlim/Rpl11/Setd6/Sigirr/Sik1/Smad7/Taf1/Taf3/Tceal7/Thra/Tnfaip3/Traf3/Trib2/Trim37/Zc3h12a	51
BP	GO:0060249	anatomical structure homeostasis	113/4604	426/23355	0.000349560184244543	0.00300688705681216	0.00200489338879115	Abca3/Aipl1/Akt3/Angpt1/Atp6ap1/Atrx/Aurkb/Bag3/Bax/Bbs2/Cartpt/Ccne1/Cct4/Cdk5/Cfl2/Chmp4b/Chrna1/Cib2/Cln8/Cracd/Csf1/Ctc1/Ctnnb1/Dcp2/Dkc1/Dlk1/Dmd/Egfr/Epas1/Ercc4/Ercc6/Esrrb/Exosc10/Fbxo4/Fcgr4/Fggy/Gigyf2/Gnas/Hnrnpu/Hus1/Il20rb/Inava/Iqcb1/Itgav/Itgb1/Itgb6/Kcnh1/Large1/Lmna/Lrp6/Map1a/Mapkapk5/Mbp/Mc4r/Nek7/Nell2/Neurod1/Notch1/Nphp4/Parp1/Pif1/Plekhm1/Pnkp/Pot1a/Prkca/Prkcq/Ptges3/Ptgs1…	113
BP	GO:0014014	negative regulation of gliogenesis	21/4604	51/23355	0.000355515286817028	0.00303321590706306	0.002022448600146	Adcyap1/Ctnnb1/Dab1/Dicer1/Dll3/Dlx1/Fgfr3/Hes1/Id2/Idh2/Lingo1/Mbd1/Mecp2/Nkx6-1/Nkx6-2/Notch1/Nr1d1/Ptn/Rnf10/Ski/Sox11	21
BP	GO:0051293	establishment of spindle localization	21/4604	51/23355	0.000355515286817028	0.00303321590706306	0.002022448600146	Cdk5rap2/Cenpa/Clasp2/Dync1h1/Eya1/Fbxw11/Fgf10/Fmn2/Insc/Itgb1/Llgl1/Mad2l1/Map4/Mcph1/Ndel1/Sapcd2/Spdl1/Spire1/Spry1/Tle6/Ubxn2b	21
BP	GO:0051646	mitochondrion localization	21/4604	51/23355	0.000355515286817028	0.00303321590706306	0.002022448600146	Actr10/Agtpbp1/Armc1/Fez1/Map1b/Mapt/Mef2a/Mfn2/Msto1/Nectin2/Nefl/Ogt/Opa1/Prkn/Rhot1/Slc4a5/Spast/Synj2/Synj2bp/Tle6/Trak1	21
BP	GO:0072132	mesenchyme morphogenesis	21/4604	51/23355	0.000355515286817028	0.00303321590706306	0.002022448600146	Bmp2/Bmp7/Bmpr1a/Ctnnb1/Exoc4/Isl1/Lef1/Mdm2/Mdm4/Msx1/Nckap1/Notch1/Osr1/Rbpj/Robo1/Robo2/Smad3/Sox9/Tbx20/Tgfbr1/Wnt11	21
BP	GO:0099054	presynapse assembly	21/4604	51/23355	0.000355515286817028	0.00303321590706306	0.002022448600146	App/Arf6/Bsn/Cadm1/Dkk1/Efnb1/Efnb2/Eif4g1/Farp1/Fzd1/Fzd5/Lrrc4b/Lrrtm1/Lrrtm3/Nrxn1/Ntng2/Pclo/Pten/Ptprs/Sdcbp/Wnt7a	21
BP	GO:0110151	positive regulation of biomineralization	21/4604	51/23355	0.000355515286817028	0.00303321590706306	0.002022448600146	Acvr2a/Acvr2b/Ano6/Atp2b1/Bmp2/Bmp7/Bmpr1a/Bmpr1b/Bmpr2/Fam20c/Fbn2/Fgfr3/Gpm6b/Mef2c/Mia3/Osr1/Pkdcc/Ptn/Slc8a1/Smad3/Tmem119	21
BP	GO:1902275	regulation of chromatin organization	62/4604	209/23355	0.000357494194608016	0.00304596679633497	0.00203095047371806	Akap8l/App/Arid5a/Arrb1/Atad2b/Atg5/Atrx/Auts2/BC004004/Bcor/Ctbp1/Ctnnb1/Dnmt1/Dppa2/Fendrr/H1f2/H1f3/H1f4/Hnrnpu/Ing2/Isl1/Kdm1a/Kdm4c/Kdm4d/Lmna/Lpin1/Macroh2a1/Mecp2/Mllt3/Msx3/Mthfr/Ncor1/Nipbl/Noc2l/Nos1/Nsd1/Nsd3/Ogt/Otub1/Padi2/Park7/Pax7/Paxbp1/Phf2/Pphln1/Prkd1/Prmt6/Pygo2/Resf1/Setdb1/Smarcb1/Snw1/Sphk2/Srebf1/Taf7/Tet1/Tlk2/Uty/Vegfa/Wdr5/Xbp1/Zfp451	62
BP	GO:0010770	positive regulation of cell morphogenesis involved in differentiation	34/4604	98/23355	0.000359152707448038	0.00305595700193946	0.0020376116142234	Ache/Actr2/Afdn/Akap5/Bhlhb9/Caprin1/Cspg5/Cul7/Cux2/Dbn1/Dbnl/Dmtn/Dock1/Dock5/Eef2k/Epha4/Fbxo31/Fbxw8/Fermt2/Flna/Has2/Kalrn/Mdk/Met/Olfm4/Opa1/Parp6/Prex1/Ptprf/Rab21/Rac1/Sgk1/Ss18l2/Triobp	34
BP	GO:0071479	cellular response to ionizing radiation	25/4604	65/23355	0.00036117545720962	0.00306901523639742	0.0020463184154565	Bbc3/Cdkn1a/Egr1/Elk1/Fbxo4/Fignl1/Gtf2h5/Hus1/Itgb6/Kdm1a/Kdm4d/Lig4/Mdm2/Nipbl/Rad51/Rad9a/Rad9b/Spidr/Swi5/Tank/Tlk2/Tmem109/Tnks1bp1/Wrn/Xrcc5	25
BP	GO:0021522	spinal cord motor neuron differentiation	18/4604	41/23355	0.000362620714867357	0.00307613488901107	0.00205106556564401	Cacna1a/Cln8/Dicer1/Gigyf2/Isl1/Isl2/Lhx3/Lhx4/Lmo4/Mir17/Mnx1/Nfe2l1/Olig2/Olig3/Phox2a/Ptch1/Sox4/Tbx20	18
BP	GO:0009743	response to carbohydrate	61/4604	205/23355	0.000362991744218545	0.00307613488901107	0.00205106556564401	Acvr1c/Acvr2b/Arrb1/Brsk2/C2cd2l/Cacna1e/Calcrl/Camk2n1/Casp3/Efna5/Egr1/Eif2b3/Epha5/Foxa2/Gjd3/Gpam/Gpr39/Gpx1/Grk2/Hmgcr/Igf1r/Irs2/Jagn1/Keap1/Kif5b/Klf7/Lrp1/Mafa/Map4k4/Mir130a/Myt1/Ncf2/Neurod1/Nr1d1/Nr1h4/Nrxn1/Ogt/Oxct1/Pik3ca/Pla2g6/Ppard/Ppp2ca/Prkca/Prkcb/Prkn/Ptprn2/Rab11fip2/Rab11fip5/Rac1/Raf1/Sesn2/Sidt2/Slc30a8/Smarcb1/Sox4/Srebf1/Stx4a/Stxbp4/Unc13b/Xbp1/Zfp36l1	61
BP	GO:0010656	negative regulation of muscle cell apoptotic process	23/4604	58/23355	0.000365864636316461	0.00309630798540768	0.00206451632280012	Adcyap1/Ambra1/Bag3/Dnmt1/Gata4/Hmgcr/Hmox1/Hspa8/Igf1r/Lifr/Lrp6/Mdk/Naca/Nfe2l2/Npm1/Pax8/Pik3r1/Ptk2b/Rbpj/Rgl2/Sirt4/Slc25a4/Zc3h12a	23
BP	GO:0045807	positive regulation of endocytosis	41/4604	125/23355	0.00037198314708564	0.00314385756569154	0.00209622081896167	Actn4/Angpt1/Ankfy1/Ano6/Ap2m1/App/Arf1/Arrb1/Bicd1/Cbl/Ccr7/Cd36/Cd63/Cdc42/Dcx/Dll1/Eef2k/Flot1/Hip1/Hnrnpk/Itgb1/Itsn1/Ldlrap1/Lrp1/Mff/Mib1/Pard3/Picalm/Ppt1/Rab21/Scyl2/Sgip1/Smpd1/Snap91/Syk/Syne1/Synj2bp/Tsg101/Vegfa/Vps28/Wasl	41
BP	GO:0010811	positive regulation of cell-substrate adhesion	43/4604	133/23355	0.000385104122928248	0.00324602510049976	0.00216434277073968	Ccl25/Ccl28/Cd36/Cdh13/Col26a1/Csf1/Cspg5/Dbn1/Disc1/Dmd/Dmtn/Dock1/Dock5/Edil3/Fermt2/Flna/Has2/Hsd17b12/Itgb1/Itgb1bp1/Jup/L1cam/Map4k4/Mdk/Npy2r/Olfm4/Pcsk5/Plekha2/Prex1/Prkcz/Ptk2b/Ptn/Rac1/Rsu1/Skap1/Smad3/Smoc1/Stk4/Thy1/Triobp/Utrn/Vegfa/Vit	43
BP	GO:0050773	regulation of dendrite development	43/4604	133/23355	0.000385104122928248	0.00324602510049976	0.00216434277073968	Ache/Actr2/Afdn/Akap5/Alk/Arf6/Bcl11a/Bhlhb9/Bmp7/Caprin1/Chrnb2/Cit/Crp/Cul7/Cux2/Dbn1/Dbnl/Eef2k/Elavl4/Epha4/Fbxo31/Fbxw8/Hecw1/Kalrn/Lzts1/Met/Mir212/Nedd4/Nsmf/Opa1/Pacsin1/Parp6/Prex1/Ptn/Ptprf/Rab21/Rapgef2/Robo1/Sgk1/Sipa1l1/Ss18l2/Syne1/Vldlr	43
BP	GO:0045637	regulation of myeloid cell differentiation	65/4604	222/23355	0.000389425113017758	0.00327805235696876	0.00218569749193226	Acvr2a/Atp6ap1/Cartpt/Creb1/Csf1/Csf3r/Ctnnb1/Dlk1/Dll1/Ets1/Fadd/Fbxw7/Fgfr3/Fos/Gnas/H4c3/H4c4/H4c6/H4c9/Hmgb3/Id2/Il12b/Il5/Inpp4b/Itpkb/Jag1/Kdm1a/Kitl/Klf10/Klf13/Lef1/Mafb/Mef2c/Meis1/Meis2/Mitf/Mtor/Mturn/Ndfip1/Nfkbia/Nme1/Nme2/Notch2/Pik3r1/Prkca/Prxl2a/Ptk2b/Rarg/Rbfox2/Rbp1/Rnf41/Ror2/Runx1/Senp1/Stat1/Stat5b/Tesc/Tfe3/Tjp2/Tmem178/Tmem64/Tnfsf11/Ubash3b/Zbtb16/Zfp36l1	65
BP	GO:0008654	phospholipid biosynthetic process	55/4604	181/23355	0.000390028251316584	0.00327874016614797	0.00218615610046996	Abhd4/Abhd5/Acsl3/Agpat4/Ajuba/Capn2/Cds2/Cept1/Dgke/Dgkh/Dgkz/Dpm2/Fabp5/Fdps/Fitm2/Gpam/Gpat3/Hdhd5/Hexb/Idh1/Inppl1/Lpin1/Nr1h4/Ormdl3/Pcyt1a/Pgap1/Pgap2/Pi4k2a/Pigc/Pigk/Pigl/Pign/Pigo/Pigq/Pigw/Pik3c2b/Pik3c2g/Pik3c3/Pik3ca/Pip4k2a/Pip4k2b/Pip4k2c/Pisd/Pla2g5/Pla2g6/Pmvk/Pnpla3/Ppard/Ptdss2/Rab38/Serac1/Serinc1/Sphk2/Tamm41/Tmem38b	55
BP	GO:0051224	negative regulation of protein transport	45/4604	141/23355	0.000394005622336025	0.00330775347563274	0.00220550122094637	Acvr1c/Angpt1/Bag3/Bag4/Cd36/Cdk5/Chga/Derl3/Dmtn/Erp29/Frmd4a/Gdi1/Hmgcr/Idh2/Il12b/Inpp5k/Itgb1bp1/Jagn1/Kcnj11/Klf7/Lypla1/Map4k4/Mdfic/Midn/Mtnr1b/Ndfip1/Ndfip2/Neo1/Nos1/Ogt/Oprm1/Os9/Park7/Pkdcc/Ppp2ca/Prkn/Rab11fip1/Rab11fip5/Sergef/Siah3/Sirt4/Srcin1/Srebf1/Stxbp5l/Yod1	45
BP	GO:0043624	cellular protein complex disassembly	46/4604	145/23355	0.000397003199425481	0.00332847482398323	0.00221931753447255	Actn2/Add2/Akap5/Asph/Camsap3/Capzb/Ccsap/Cfl2/Clasp2/Cracd/Dmtn/Dysf/Eml4/Hspa8/Htr1a/Kif18a/Kif18b/Kif2c/Lima1/Lmod1/Lmod3/Map1a/Map1b/Map2/Mical2/Mical3/Mid1ip1/Mrpl58/Mtpn/Nav3/Nckap5/Nckap5l/Nedd1/Nes/Nrg1/Pdxp/Pex14/Pik3ca/Sema5a/Sgk1/Specc1l/Stmn4/Svil/Taok1/Twf1/Vps4b	46
BP	GO:0030098	lymphocyte differentiation	112/4604	423/23355	0.000398387632536591	0.00333563439865523	0.00222409130337549	Abl2/Ahr/Ap3d1/Atg5/Bax/Bcl11a/Bcl11b/Ccr7/Cd83/Cdkn2a/Cebpg/Chd7/Cmtm7/Cracr2a/Ctnnb1/Cyp26b1/Dcaf1/Dicer1/Dll1/Dll4/Dnaja3/Dock11/Egr1/Egr3/Fadd/Fanca/Foxp1/Fzd5/Fzd7/Fzd8/Gadd45g/Hdac9/Hectd1/Hmgb3/Hs1bp3/Id2/Ifna13/Ifnk/Ikzf3/Il11ra1/Il12b/Irf1/Itpkb/Jag2/Kdelr1/Kit/Lef1/Lfng/Lgals1/Lgals8/Lgals9/Lig4/Mafb/Malt1/Mdk/Mertk/Mfng/Mir17/Mir326/Mtor/Ncor1/Ndfip1/Nfam1/Nfatc1/Nfatc3/Nfkbiz/Nkx2-3/N…	112
BP	GO:0055088	lipid homeostasis	49/4604	157/23355	0.000400834180411279	0.00334750967507546	0.00223200934709816	Abca3/Abcg8/Abhd4/Abhd5/Acox3/Adck1/Alms1/Cebpa/Cln8/Commd1/Commd9/Ddx3x/Enpp7/Fgfr4/Fitm2/Gpam/Gpr39/Hdac9/Itgb6/Ldlrap1/Lima1/Lipc/Mia2/Ncor1/Nfe2l1/Nr1d1/Nr1h4/Nr5a2/Ormdl3/Pnpla2/Pnpla3/Raly/Rbp1/Rcn3/Rtn4/Scarb1/Sec24a/Sesn2/Slc25a27/Slc37a4/Soat1/Srebf2/Thada/Tlcd1/Tmem97/Tsku/Ttc39b/Usf2/Xbp1	49
BP	GO:0021799	cerebral cortex radially oriented cell migration	17/4604	38/23355	0.000400870671967529	0.00334750967507546	0.00223200934709816	Cdk5/Ctnnb1/Cul5/Dab1/Dcx/Disc1/Dixdc1/Fbxo45/Ndel1/Pou3f2/Rac1/Rnf7/Rtn4/Srgap2/Sun2/Syne2/Zmiz1	17
BP	GO:0048814	regulation of dendrite morphogenesis	32/4604	91/23355	0.000401779639048909	0.00335065035854051	0.00223410345153121	Ache/Actr2/Afdn/Akap5/Bhlhb9/Caprin1/Chrnb2/Cit/Cul7/Cux2/Dbn1/Dbnl/Eef2k/Epha4/Fbxo31/Fbxw8/Hecw1/Kalrn/Lzts1/Met/Nedd4/Nsmf/Opa1/Parp6/Ptprf/Rab21/Rapgef2/Robo1/Sgk1/Sipa1l1/Ss18l2/Syne1	32
BP	GO:0003179	heart valve morphogenesis	20/4604	48/23355	0.000405139261219983	0.0033697297282424	0.00224682494770147	Bmp2/Bmpr1a/Bmpr2/Gata4/Jag1/Mdm2/Mdm4/Mef2c/Mtor/Nfatc1/Notch1/Notch2/Robo1/Robo2/Slit3/Smad6/Sox4/Sox9/Tbx20/Zfpm2	20
BP	GO:0010972	negative regulation of G2/M transition of mitotic cell cycle	20/4604	48/23355	0.000405139261219983	0.0033697297282424	0.00224682494770147	Aven/Ccng1/Cdc6/Cdk1/Cdk5rap3/Cdkn1a/Chmp4c/Clspn/D7Ertd443e/Hus1/Mrnip/Nae1/Rad21/Syf2/Taok1/Taok3/Ticrr/Topbp1/Trim39/Usp47	20
BP	GO:0008344	adult locomotory behavior	37/4604	110/23355	0.000406081351667444	0.00337310375070659	0.0022490746349043	Abl2/Agtpbp1/App/Atp1a3/Cacna1a/Cacna1c/Chd7/Chl1/Cln8/Cntn2/Dab1/Epha4/Foxa2/Fxn/Gigyf2/Glra1/Grin2d/Hexa/Hipk2/Id2/Inpp5f/Kalrn/Klhl1/Lgi4/Mapt/Mecp2/Mir23a/Ndufs4/Oxr1/Park7/Pbx3/Pmp22/Ppt1/Prex2/Prkn/Pum1/Scn8a	37
BP	GO:0010038	response to metal ion	79/4604	281/23355	0.000406882375505121	0.00337529865062823	0.00225053812197875	Aanat/Abat/Ahcyl1/Akt1/Alad/Alg2/Alox5ap/Ank3/App/Asph/Ass1/Bnip3/Cebpa/Cer1/Chp2/Cpne2/Creb1/Crp/Dlg2/Dmtn/Egfr/Entpd6/Fos/Fosb/Foxa2/Fxn/Gabrb3/Gdi1/Glra1/Gpr39/Hmox1/Hpca/Id2/Ireb2/Itpkb/Junb/Jund/Kcnh1/Kcnmb1/Mapt/Mecp2/Mef2a/Mef2c/Mylk/Ncam1/Ncstn/Nfatc3/Nfe2l1/Nfe2l2/Nrxn1/P2rx4/Park7/Plcd1/Ppif/Ppp2ca/Ppp5c/S100a16/Scn5a/Sec31a/Slc30a5/Slc30a8/Slc34a1/Slc40a1/Smpd1/Sord/Spag16/Sucnr1/Syt1/…	79
BP	GO:0001666	response to hypoxia	62/4604	210/23355	0.000411072476740232	0.00340556486659102	0.00227071863928486	Abat/Ajuba/Akt1/Arnt/Atp1b1/Bach1/Bmp2/Bnip3/Camk2d/Cbfa2t3/Chchd2/Chrna4/Chrna7/Chrnb2/Ciao3/Cited2/Commd1/Cpeb2/Ddah1/Ece1/Ednra/Egln1/Egln3/Egr1/Epas1/Epo/Fmn2/Hif1an/Higd1a/Hmox1/Hmox2/Mecp2/Mtor/Nfatc3/Nfe2l2/Notch1/Ogt/Pgk1/Pin1/Plk3/Ppard/Prkcb/Pten/Ptgis/Pygm/Raf1/Rbpj/Rgcc/Rock2/Rtn4/Sdhd/Slc8a1/Smad3/Sox4/Stox1/Tgfb3/Tigar/Ubqln1/Vasn/Vegfa/Vldlr/Zfp36l1	62
BP	GO:0032465	regulation of cytokinesis	29/4604	80/23355	0.000413965121339927	0.00342051600917932	0.00228068756939889	Aurkb/Becn1/Ccp110/Cdc14a/Cdc25b/Cdc6/Chmp3/Chmp4c/Cit/Cul3/E2f8/Igf1r/Kif20b/Kif23/Klhl13/Klhl9/Map10/Map9/Pdxp/Pik3c3/Pin1/Pkp4/Plk3/Prc1/Rab11a/Racgap1/Spast/Tex14/Zfyve26	29
BP	GO:0055021	regulation of cardiac muscle tissue growth	29/4604	80/23355	0.000413965121339927	0.00342051600917932	0.00228068756939889	Akap6/Bmpr1a/Cdk1/Cited2/Ctdp1/Fdps/Fgfr2/Foxp1/Gata4/Hdac2/Mef2c/Meis1/Mtor/Ncam1/Notch1/Nr3c1/Parp2/Pin1/Pten/Rbpj/Rgs4/Slc25a4/Tbx20/Tgfbr1/Tgfbr3/Vgll4/Wnt2/Yy1/Zfpm2	29
BP	GO:0001942	hair follicle development	38/4604	114/23355	0.000418679015659229	0.00345492605047931	0.00230363105314368	Akt1/Celsr1/Ctnnb1/Dicer1/Dkk1/Eda/Edar/Egfr/Ercc2/Fgf10/Fgfr2/Fzd3/Gal/Gnas/Hdac2/Hoxc13/Hpse/Igfbp5/Lama5/Lgr4/Lhx2/Mreg/Myo5a/Ngfr/Nom1/Notch1/Ppard/Psen1/Rbpj/Runx1/Sos1/Sox9/Tnfrsf19/Tradd/Trps1/Vangl2/Wnt10a/Zdhhc21	38
BP	GO:0031102	neuron projection regeneration	24/4604	62/23355	0.000420450210370712	0.00346499465637095	0.0023103444683818	Epha4/Flna/Gap43/Igf1r/Inpp5f/Kremen1/Lrp1/Map4k4/Mapk8ip3/Matn2/Ndel1/Nefl/Neo1/Pten/Ptn/Ptprf/Ptprs/Rtn4/Rtn4r/Rtn4rl1/Thy1/Tnr/Ulk1/Xylt1	24
BP	GO:0050775	positive regulation of dendrite morphogenesis	22/4604	55/23355	0.000422424773296958	0.00347216597972716	0.00231512607092093	Ache/Actr2/Afdn/Akap5/Bhlhb9/Caprin1/Cul7/Cux2/Dbn1/Dbnl/Eef2k/Epha4/Fbxo31/Fbxw8/Kalrn/Met/Opa1/Parp6/Ptprf/Rab21/Sgk1/Ss18l2	22
BP	GO:0061001	regulation of dendritic spine morphogenesis	22/4604	55/23355	0.000422424773296958	0.00347216597972716	0.00231512607092093	Abi2/Actr2/Afdn/Arc/Arhgap44/Bhlhb9/Caprin1/Cdk5/Cux2/Dbn1/Dbnl/Dnm3/Eef2k/Epha4/Kalrn/Kif1a/Opa1/Ppp1r9a/Pten/Sipa1l1/Srcin1/Tanc2	22
BP	GO:0022404	molting cycle process	39/4604	118/23355	0.000429791472952026	0.00351891768479471	0.00234629857013147	Akt1/Celsr1/Ctnnb1/Dicer1/Dkk1/Eda/Edar/Egfr/Ercc2/Fgf10/Fgfr2/Fzd3/Gal/Gnas/Hdac2/Hoxc13/Hpse/Igfbp5/Lama5/Lgr4/Lhx2/Lrig1/Mreg/Myo5a/Ngfr/Nom1/Notch1/Ppard/Psen1/Rbpj/Runx1/Sos1/Sox9/Tnfrsf19/Tradd/Trps1/Vangl2/Wnt10a/Zdhhc21	39
BP	GO:0022405	hair cycle process	39/4604	118/23355	0.000429791472952026	0.00351891768479471	0.00234629857013147	Akt1/Celsr1/Ctnnb1/Dicer1/Dkk1/Eda/Edar/Egfr/Ercc2/Fgf10/Fgfr2/Fzd3/Gal/Gnas/Hdac2/Hoxc13/Hpse/Igfbp5/Lama5/Lgr4/Lhx2/Lrig1/Mreg/Myo5a/Ngfr/Nom1/Notch1/Ppard/Psen1/Rbpj/Runx1/Sos1/Sox9/Tnfrsf19/Tradd/Trps1/Vangl2/Wnt10a/Zdhhc21	39
BP	GO:0098773	skin epidermis development	39/4604	118/23355	0.000429791472952026	0.00351891768479471	0.00234629857013147	Akt1/Celsr1/Ctnnb1/Dicer1/Dkk1/Dll1/Eda/Edar/Egfr/Ercc2/Fgf10/Fgfr2/Fzd3/Gal/Gnas/Hdac2/Hoxc13/Hpse/Igfbp5/Lama5/Lgr4/Lhx2/Mreg/Myo5a/Ngfr/Nom1/Notch1/Ppard/Psen1/Rbpj/Runx1/Sos1/Sox9/Tnfrsf19/Tradd/Trps1/Vangl2/Wnt10a/Zdhhc21	39
BP	GO:0009914	hormone transport	101/4604	376/23355	0.00043586385151628	0.00356399466623455	0.00237635441871103	Abat/Acvr1c/Acvr2a/Acvr2b/Adcyap1/Arrb1/Bglap2/Brsk2/C2cd2l/Cacna1c/Cacna1e/Camk2n1/Cartpt/Chd7/Chga/Cnr1/Creb1/Cyb5r4/Doc2b/Efna5/Egfr/Eipr1/Epha5/Fgfr4/Foxa2/Foxd1/Gabbr1/Gal/Gnas/Gpr39/Hmgcr/Htr1a/Igfbp3/Irs2/Isl1/Itsn1/Jagn1/Kalrn/Kcnj11/Kif5b/Klf7/Lrp1/Ltbp4/Mafa/Map4k4/Mc4r/Midn/Mir130a/Mtnr1b/Myo5a/Myt1/Nell2/Neurod1/Nkx6-1/Nos1/Nr1d1/Nr1h4/Nrxn1/Oxct1/Park7/Pax8/Pclo/Pex5l/Pla2g6/Pomc/Ppa…	101
BP	GO:0016339	calcium-dependent cell-cell adhesion via plasma membrane cell adhesion molecules	16/4604	35/23355	0.000438343044967242	0.00357496895817642	0.00238367171561816	Ajuba/Arvcf/Atp2c1/Cdh10/Cdh11/Cdh12/Cdh13/Cdh2/Cdh20/Cdh22/Cdh24/Cdh6/Kifap3/Nrxn1/Pcdh1/Pcdh18	16
BP	GO:0021884	forebrain neuron development	16/4604	35/23355	0.000438343044967242	0.00357496895817642	0.00238367171561816	Dcx/Disc1/Fgfr2/Gbx2/Gnaq/Lhx8/Nrp2/Rac1/Rapgef2/Robo1/Robo2/Sall3/Scyl2/Sema3a/Sox1/Zmiz1	16
BP	GO:1901361	organic cyclic compound catabolic process	117/4604	446/23355	0.000440675946746721	0.00358933983567796	0.00239325374405807	Adal/Afmid/Ago1/Art2b/Axin2/Bax/Btg2/Carhsp1/Cdkn2a/Celf1/Cirbp/Cnot10/Cnot2/Cnot6/Cnot6l/Cpeb3/Csdc2/Ctif/Cyp27a1/Dcp1a/Dcp2/Dcps/Dera/Dffb/Dhx34/Dicer1/Dis3/Dis3l2/Dkc1/Dnase2a/Dpyd/Dpys/E2f1/Elavl4/Enpp1/Entpd6/Exog/Exosc10/Exosc3/Exosc4/Exosc9/Fen1/Fhit/Fitm2/Fto/Gigyf2/Hmox1/Hmox2/Hnrnpu/Hsd3b7/Igf2bp1/Igfbp3/Kmo/Larp4b/Lin28b/Lrpprc/Lsm6/Lsm7/Magohb/Maoa/Mapkapk2/Mettl16/Mex3d/Mtor/Myef2/Nb…	117
BP	GO:0032092	positive regulation of protein binding	34/4604	99/23355	0.000444657199633373	0.00361240887764166	0.00240863542246664	Abl2/Add2/App/Arrb1/Bambi/Bmp2/Cdk5/Dact1/Derl1/Epb41/Ephb6/Flot1/Hipk2/Hspa4/Lfng/Lrp1/Map1lc3b/Mapre3/Mfng/Nmd3/Pacs1/Pin1/Pkd1/Plcl2/Ppp2ca/Prkn/Psen1/Ralb/Rapgef2/Rpl11/Sppl3/Stk4/Taf1/Trib3	34
BP	GO:0051153	regulation of striated muscle cell differentiation	34/4604	99/23355	0.000444657199633373	0.00361240887764166	0.00240863542246664	Akap6/Bhlhe41/Bmp2/Ctdp1/Cyp26b1/Dkk1/Dll1/Efnb2/Fdps/Foxp1/Fzd7/Hdac9/Lmod3/Mef2c/Msx1/Mtor/Naca/Notch1/Nr3c1/Nrg1/Parp2/Pin1/Rbm24/Rbm38/Rgs4/Shox2/Sik1/Slc25a4/Sox6/Thra/Tmem119/Trim32/Xbp1/Yy1	34
BP	GO:0019216	regulation of lipid metabolic process	97/4604	359/23355	0.000450682118631219	0.00365663117671369	0.00243812139695504	Abca3/Abcd2/Abhd5/Abhd6/Acsl3/Adipor1/Akt1/Alk/Ambra1/App/Arf1/Atp1a1/Avpr1a/Bcl11b/Bmp2/Capn2/Ccdc3/Cd36/Cdc42/Cnr1/Creb1/Ddx20/Dgkz/Disp3/Dkk3/Dnajc19/Egr1/Elovl5/Enpp7/Epha8/Erlin2/Esr1/Etfbkmt/Fabp5/Fdps/Fgfr3/Fgfr4/Fitm2/Fmc1/Foxa2/Gal/Gpam/Gpr39/H6pd/Id2/Idh1/Igf1r/Insig2/Irs2/Isx/Kit/Lmf1/Lpin1/Macroh2a1/Mid1ip1/Mtor/Ncor1/Nfe2l1/Nr1d1/Nr1h4/Nr3c1/Ormdl3/Pdgfra/Pip4k2a/Pip4k2b/Pip4k2c/Pla2…	97
BP	GO:0032273	positive regulation of protein polymerization	42/4604	130/23355	0.000454677280482031	0.00368429219029769	0.0024565648510037	Abi2/Actr2/Actr3b/Arf1/Arf6/Arfip2/Arpc3/Arpc5/Bag4/Brk1/Cdc42ep2/Cdc42ep3/Cdk5rap2/Cracd/Ctnna2/Cttn/Dlg1/Dnai3/Drg1/Fmn2/Iqgap2/Lmod1/Lmod3/Map1b/Mapt/Mecp2/Met/Mtor/Nav3/Nck2/Nckap1/Nin/Pfn1/Pfn2/Ptk2b/Rac1/Rictor/Rps3/Spire1/Trim27/Wasf2/Wasl	42
BP	GO:0043409	negative regulation of MAPK cascade	54/4604	178/23355	0.000457698182891287	0.00370399764996192	0.00246970380336787	Aida/Akt1/Arrb1/Bmp7/Camk2n1/Cblc/Cdc42se1/Cdk5rap3/Chrna7/Dact1/Dlg1/Dmd/Dok1/Dusp19/Dusp26/Dusp3/Dusp4/Dusp6/Dusp8/Eif3a/Ephb2/Ezr/Hmgcr/Hsph1/Igf1r/Inpp5k/Inppl1/Itgb1bp1/Lemd2/Mecom/Ncor1/Nf2/Paqr3/Pebp1/Pin1/Ppia/Prkca/Pten/Ptpn1/Ptprr/Rapgef1/Rnf149/Rps6ka6/Sema6a/Smpd1/Spred2/Spry1/Synj2bp/Taok3/Timp3/Tlr4/Tnip1/Xbp1/Zmynd11	54
BP	GO:0001569	branching involved in blood vessel morphogenesis	19/4604	45/23355	0.000459608364594928	0.00371467531693176	0.00247682332050007	Ahr/Angpt1/Ctnnb1/Cxcr4/Dll4/Ednra/Gbx2/Gna13/Lef1/Mdk/Nfatc3/Nrarp/Pitx2/Ppp3r1/Sema5a/Stk4/Tbx20/Vangl2/Vegfa	19
BP	GO:0033555	multicellular organismal response to stress	35/4604	103/23355	0.000463281980252813	0.00373955980979421	0.00249341548185522	Adcyap1/Ankfn1/Asic4/Cacna1a/Cacna1e/Capn2/Ednrb/Eif4e/Eif4g1/Esr2/Gch1/Gng7/Grik1/Grm7/Htr1a/Kalrn/Lpar5/Lrp11/Lypd1/Mdk/Mecp2/Mef2c/Morc1/Ncam1/Nos1/Npy2r/P2rx4/Pirt/Prkcg/Pten/Ret/Runx1/Spire1/Vdac1/Vdac3	35
BP	GO:0065004	protein-DNA complex assembly	52/4604	170/23355	0.000465097392619679	0.00374719404054579	0.00249850573581992	Ahr/Atrx/Brd2/Cenpa/Cenpc1/Cenpe/Cenps/Cenpx/Creb1/Dicer1/Esr1/Grwd1/Gtf2a2/Gtf2b/Gtf2h5/H1f2/H1f3/H1f4/H2bc14/H2bc4/H3c2/H3c4/H3c8/H3f3a/H4c3/H4c4/H4c6/H4c9/Hat1/Kat6a/Kat6b/Macroh2a1/Macroh2a2/Mcm2/Mcm6/Mis18a/Npm1/Psmc2/Psmc3/Rad51/Rad52/Senp6/Shprh/Sox9/Taf1/Taf7/Tbp/Tcf4/Terf1/Thra/Tspyl1/Tspyl2	52
BP	GO:0098657	import into cell	74/4604	261/23355	0.000465419616041072	0.00374719404054579	0.00249850573581992	Acsl1/Acsl3/Akap5/Akt1/Ap2b1/Ap2m1/Arc/Atp1a1/Atp1a3/Atp1b1/Atp1b3/Atp4a/Cacna1c/Cd36/Cln8/Dlg1/Dnm3/Efnb2/Flot1/Gpm6b/Gsg1l/Hcn4/Hpca/Iqsec1/Irs2/Itgb1/Kcnd3/Kcnh2/Kcnj11/Kcnj12/Kcnj2/Kcnj5/Kcnk9/Nat8l/Nedd4/Nos1/Pacsin1/Park7/Ppp3r1/Prkn/Psen1/Rgs4/Scn5a/Scrib/Slc12a5/Slc12a7/Slc15a2/Slc17a6/Slc18a1/Slc18a2/Slc1a2/Slc24a2/Slc29a1/Slc29a4/Slc2a10/Slc2a3/Slc34a1/Slc43a1/Slc6a4/Slc6a5/Slc6a6/Slc7a…	74
BP	GO:0002244	hematopoietic progenitor cell differentiation	51/4604	166/23355	0.000467888134914333	0.00376225139685592	0.00250854548575015	Acp6/Adar/Ankle1/Ap2a2/Apobec3/Cebpd/Ciao3/Cited2/Dhtkd1/Dock1/Dpf2/Eef2/Eml1/Ercc2/Esco2/Hes1/Hoxb3/Hoxb4/Kcnab2/Kit/Lig4/Mir130a/Mir181c/Mlf1/Mllt3/Nfe2l2/Notch1/Pdcd2/Pdgfra/Pld4/Ppp4r2/Psen1/Ptprq/Pygo1/Runx1/Sbds/Sipa1l3/Slc37a4/Sos1/Sox4/Ssbp3/Ston2/Tcaf2/Terc/Tet2/Top2a/Vegfa/Wdr7/Xrcc5/Zfat/Zswim9	51
BP	GO:0000070	mitotic sister chromatid segregation	48/4604	154/23355	0.000471924410837798	0.00378502639712765	0.00252373110682996	Akap8l/Anapc7/Atrx/Aurkb/Becn1/Bod1/Bub3/Cdc23/Cdc6/Cdk5rap2/Cenpc1/Cenpe/Chmp4b/Chmp4c/Cit/Cul3/Dctn2/Dis3l2/Dync1li1/Eml4/Hnrnpu/Kif18a/Kif18b/Kif23/Kif2c/Lcmt1/Macroh2a1/Mad1l1/Mad2l1/Map10/Naa10/Ncapg/Nipbl/Nuf2/Pds5b/Prc1/Rab11a/Racgap1/Rad21/Rec8/Sgo2a/Sgo2b/Spdl1/Tex14/Tnks/Ttk/Usp44/Vps4b	48
BP	GO:0022612	gland morphogenesis	48/4604	154/23355	0.000471924410837798	0.00378502639712765	0.00252373110682996	Bax/Bmp7/Bsx/Btbd7/Btrc/Cdkn2a/Csf1/Ctnnd1/Cul3/Ddr1/Eda/Edar/Egfr/Esr1/Esr2/Etv4/Fgf10/Fgf18/Fgfr2/Foxa1/Igf1r/Igfbp5/Lama5/Lrp6/Mdk/Met/Ncoa3/Nkx2-3/Notch1/Notch2/Nr3c1/Pax3/Plxna1/Ptch1/Ptn/Rarg/Robo1/Rtn4/Rxra/Scrib/Sema3a/Sox9/Src/Sulf2/Tet2/Tnfaip3/Xbp1/Zfp157	48
BP	GO:0048384	retinoic acid receptor signaling pathway	15/4604	32/23355	0.000472674700547028	0.00378621467138816	0.00252452340902288	Actn4/Crabp2/Ctbp2/Cyp26a1/Cyp26b1/Dhrs3/Esrrg/Klf2/Nr2c1/Rarb/Rarg/Rxra/Rxrg/Snw1/Tgif1	15
BP	GO:0060688	regulation of morphogenesis of a branching structure	25/4604	66/23355	0.000473656172343088	0.00378870520825074	0.00252618401708563	Bcl11a/Bmp7/Btbd7/Ctnnb1/Esr1/Fgf10/Fgfr2/Hnrnpk/Hoxb7/Lgr4/Maged1/Map3k13/Mdk/Mecp2/Met/Pax8/Pdgfra/Rtn4/Rxra/Sall1/Shox2/Six2/Sox9/Vegfa/Wnt2	25
BP	GO:0060420	regulation of heart growth	31/4604	88/23355	0.000474190680485581	0.00378870520825074	0.00252618401708563	Ahr/Akap6/Bmpr1a/Cdk1/Cited2/Ctdp1/Dusp6/Fdps/Fgfr2/Foxp1/Gata4/Hdac2/Mef2c/Meis1/Mtor/Ncam1/Notch1/Nr3c1/Parp2/Pin1/Pten/Rbpj/Rgs4/Slc25a4/Tbx20/Tgfbr1/Tgfbr3/Vgll4/Wnt2/Yy1/Zfpm2	31
BP	GO:0043268	positive regulation of potassium ion transport	21/4604	52/23355	0.000486555768945126	0.00387764597607978	0.00258548679568866	Actn2/Akap6/Akap7/Amigo1/Ank2/Ano6/Atp1b1/Atp1b3/Dlg1/Dpp6/Flna/Gal/Galr2/Kcnh2/Kcnj2/Kcnmb1/Kif5b/Lrrc52/Prkg1/Rgs7/Wnk3	21
BP	GO:0043550	regulation of lipid kinase activity	21/4604	52/23355	0.000486555768945126	0.00387764597607978	0.00258548679568866	Ambra1/App/Cdc42/Dgkz/Epha8/Fgfr3/Pdgfra/Pik3r1/Pik3r5/Pip4k2a/Pip4k2b/Pip4k2c/Ptk2b/Rac1/Rbl1/Rbl2/Rubcn/Src/Vav2/Vav3/Wdr81	21
BP	GO:1902373	negative regulation of mRNA catabolic process	23/4604	59/23355	0.00048883129711676	0.00389084961553188	0.00259429054818928	Axin2/Cirbp/Dhx34/Dicer1/E2f1/Elavl4/Hnrnpu/Igf2bp1/Larp4b/Mapkapk2/Mettl16/Mtor/Nbas/Noct/Ptbp1/Rbm24/Rbm38/Secisbp2/Tent4a/Tent4b/Tent5a/Tent5b/Vegfa	23
BP	GO:0090201	negative regulation of release of cytochrome c from mitochondria	11/4604	20/23355	0.000491462229917006	0.00389699180544531	0.0025983859583984	Akt1/Fxn/Ghitm/Gpx1/Higd1a/Lmna/Opa1/Pam16/Parl/Ppif/Prkn	11
BP	GO:0150146	cell junction disassembly	11/4604	20/23355	0.000491462229917006	0.00389699180544531	0.0025983859583984	Arf6/C1qb/Cdk5/Dusp3/Epha4/Iqsec1/Map4k4/Mapre2/Pik3r1/Tgfb3/Tgfbr1	11
BP	GO:2000136	regulation of cell proliferation involved in heart morphogenesis	11/4604	20/23355	0.000491462229917006	0.00389699180544531	0.0025983859583984	Bmpr2/Ctnnb1/Eya1/Gng5/Hes1/Isl1/Lrp6/Naca/Notch1/Rbpj/Sox9	11
BP	GO:0034405	response to fluid shear stress	12/4604	23/23355	0.000516594438514569	0.00407760903839437	0.0027188155885772	Akt1/Ass1/Cited2/Klf2/Mef2c/Mtss1/Nfe2l2/P2rx4/Pkd1/Ptk2b/Src/Xbp1	12
BP	GO:0051450	myoblast proliferation	12/4604	23/23355	0.000516594438514569	0.00407760903839437	0.0027188155885772	Atoh8/Gpx1/Kcna5/Klhl41/Malat1/Meis2/Met/Pax7/Paxbp1/Pitx2/Ppard/Zfp609	12
BP	GO:0000423	mitophagy	13/4604	26/23355	0.000517149572113516	0.00407760903839437	0.0027188155885772	Ambra1/Becn1/Cdc37/Huwe1/Map1lc3b/Mfn2/Prkn/Rnf41/Tigar/Tomm7/Ulk1/Vdac1/Vps13d	13
BP	GO:0099010	modification of postsynaptic structure	13/4604	26/23355	0.000517149572113516	0.00407760903839437	0.0027188155885772	Arhgap44/Cabp1/Cdc42/Ctnna2/Cttn/Filip1/Itsn1/Kalrn/Myh10/Pfn1/Pfn2/Stau1/Synpo	13
BP	GO:0017145	stem cell division	18/4604	42/23355	0.000518538757528364	0.00407760903839437	0.0027188155885772	Cdkn2a/Cntrl/Cul3/Esrrb/Fzd7/Hoxb4/Hoxc4/Ing2/Kit/Mllt3/Ncoa3/Notch1/Tial1/Ulk4/Vangl2/Wnt7a/Wwtr1/Zbtb16	18
BP	GO:0046627	negative regulation of insulin receptor signaling pathway	18/4604	42/23355	0.000518538757528364	0.00407760903839437	0.0027188155885772	Enpp1/Grb10/Grb14/Inpp5k/Inppl1/Kank1/Lmbrd1/Ncoa5/Pip4k2a/Pip4k2b/Pip4k2c/Prkca/Prkcb/Prkcq/Prkcz/Ptprf/Socs1/Socs3	18
BP	GO:0009749	response to glucose	56/4604	187/23355	0.000518779775877147	0.00407760903839437	0.0027188155885772	Acvr1c/Acvr2b/Arrb1/Brsk2/C2cd2l/Cacna1e/Camk2n1/Casp3/Efna5/Egr1/Eif2b3/Epha5/Foxa2/Gjd3/Gpam/Gpr39/Gpx1/Grk2/Hmgcr/Igf1r/Irs2/Jagn1/Kif5b/Klf7/Lrp1/Mafa/Map4k4/Mir130a/Myt1/Ncf2/Neurod1/Nr1d1/Nr1h4/Nrxn1/Ogt/Oxct1/Pik3ca/Pla2g6/Ppard/Ppp2ca/Prkn/Ptprn2/Rab11fip2/Rab11fip5/Rac1/Raf1/Sesn2/Sidt2/Slc30a8/Smarcb1/Sox4/Srebf1/Stx4a/Stxbp4/Unc13b/Xbp1	56
BP	GO:0006091	generation of precursor metabolites and energy	107/4604	404/23355	0.00052317926022996	0.00409908495899979	0.00273313502606404	4933405O20Rik/a/Adpgk/Adsl/Akt1/App/Bax/Bloc1s1/Bnip3/Bpgm/Cbfa2t3/Cd36/Cdk1/Chchd2/Coq9/Cox17/Cox4i1/Cox5b/Cox6a1/Cox7a2/Cs/Cyb5r4/Dhtkd1/Dlat/Dnajc30/Eno1/Eno1b/Eno3/Enpp1/Epm2a/Esrrb/Etfbkmt/Foxk1/Foxk2/Fxn/Gale/Gnas/Grb10/H6pd/Hk3/Idh1/Idh2/Immp2l/Inpp5k/Ireb2/Irs2/Mc4r/Mdh1/Mtfr1/Mtor/Ncor1/Ndufa10/Ndufa12/Ndufa7/Ndufb3/Ndufb6/Ndufs4/Ndufs6/Ndufs7/Nfatc3/Nipsnap2/Nkx1-1/Nr1d1/Ogt/Oxct1/Park7…	107
BP	GO:0021536	diencephalon development	26/4604	70/23355	0.000524769119067062	0.00409908495899979	0.00273313502606404	Bax/Bmp2/Bmpr1a/Chrnb2/Creb1/Fgf10/Gbx2/Hes1/Isl1/Kdm1a/Lhx3/Lrp6/Ncam1/Ncor1/Nrp2/Olig2/Otx1/Otx2/Pitx1/Pitx2/Pou3f2/Rab3gap1/Rbpj/Sema3a/Sema5a/Wnt1	26
BP	GO:0048678	response to axon injury	26/4604	70/23355	0.000524769119067062	0.00409908495899979	0.00273313502606404	Bax/Dpysl3/Epha4/Fgfr3/Flna/Flrt3/Gap43/Igf1r/Inpp5f/Kremen1/Lrp1/Mapk8ip3/Matn2/Ndel1/Nefl/Neo1/P2rx4/Pten/Ptn/Ptprf/Ptprs/Rtn4/Rtn4r/Rtn4rl1/Tnr/Xylt1	26
BP	GO:0050885	neuromuscular process controlling balance	26/4604	70/23355	0.000524769119067062	0.00409908495899979	0.00273313502606404	Abl2/Abr/Ankfn1/App/Cacna1a/Camta1/Cln8/Gigyf2/Grin2c/Herc1/Hexa/Hexb/Igdcc3/Jph4/Myh10/Myo5a/Nefl/Neurog1/Nkx6-2/Nrxn1/Ptprq/Rbfox1/Rbfox2/Tifab/Tnr/Tpp1	26
BP	GO:0003407	neural retina development	29/4604	81/23355	0.000524771531805794	0.00409908495899979	0.00273313502606404	Alms1/Arl6/Bhlhe22/Bhlhe23/Casz1/Dll4/Dlx1/Fjx1/Foxn4/Gpm6a/Hipk2/Megf11/Miat/Neurod1/Neurod4/Ptn/Ptprm/Rdh13/Rom1/Sdk1/Sdk2/Slc4a7/Smarcd3/Sox9/Thrb/Thy1/Tspan12/Ttc8/Zhx2	29
BP	GO:0043500	muscle adaptation	40/4604	123/23355	0.000528916421400672	0.00412633555554271	0.0027513048275289	Adk/Adra1a/Akap6/Atp2a2/Atp2b4/Becn1/Camk2d/Camta2/Ctdp1/Ece1/Fdps/Foxp1/Gata4/Igfbp5/Inpp5f/Lmna/Mef2a/Mef2c/Mtor/Mtpn/Ndufs4/Nfatc1/Nfatc3/Notch1/Nr3c1/P2rx4/Parp1/Parp2/Pde5a/Pin1/Prkca/Ptk2/Rgs4/Rock2/Scn5a/Slc25a4/Smad3/Tead1/Twf1/Yy1	40
BP	GO:0051222	positive regulation of protein transport	85/4604	309/23355	0.000537652062625403	0.00418928893406262	0.00279328006970192	Abat/Acsl3/Akap5/Ank3/Apbb1/App/Arf1/Arf6/Arrb1/Asph/Bag3/Bbc3/Bglap2/C2cd2l/Camk2n1/Cdc42/Cdk1/Cdk5/Chp2/Commd1/Doc2b/Egfr/Exoc1/Ezr/Fbxw7/Flna/Frmd4a/Golph3/Gpr39/Hpca/Ipo5/Irs2/Isl1/Itgb1bp1/Jup/Kif20b/Kif5b/Lrp1/Mavs/Mdm2/Mtcl1/Myh10/Myo18a/Nkx6-1/Nr1h4/Oaz2/Oxct1/Pard6a/Pdcd5/Pik3r1/Pla2g6/Plk3/Ppard/Ppia/Prkcq/Prkcz/Prkd1/Prkn/Psen1/Ptbp1/Ptpn23/Rac1/Ripor1/Rph3al/Rufy3/Sec24a/Slc30a8/Sox4/…	85
BP	GO:0036293	response to decreased oxygen levels	68/4604	237/23355	0.000540646162857668	0.00420220404455997	0.00280189144058564	Abat/Ajuba/Akt1/Arnt/Atp1b1/Bach1/Bmp2/Bnip3/Camk2d/Carlr/Cbfa2t3/Chchd2/Chrna4/Chrna7/Chrnb2/Ciao3/Cited2/Commd1/Cpeb2/Ddah1/Ece1/Ednra/Egln1/Egln3/Egr1/Epas1/Epo/Fmn2/Hif1an/Higd1a/Hmox1/Hmox2/Ireb2/Mecp2/Mir17/Mir21a/Mir499/Mtor/Nfatc3/Nfe2l2/Notch1/Ogt/Oxtr/Pgk1/Pin1/Plk3/Ppard/Prkcb/Pten/Ptgis/Pygm/Raf1/Rbpj/Rgcc/Rock2/Rtn4/Sdhd/Slc8a1/Smad3/Sox4/Stox1/Tgfb3/Tigar/Ubqln1/Vasn/Vegfa/Vldlr/Zfp…	68
BP	GO:0046777	protein autophosphorylation	68/4604	237/23355	0.000540646162857668	0.00420220404455997	0.00280189144058564	Alk/Cad/Camk2a/Camk2d/Cdk5/Clk3/Csnk1g1/Csnk1g3/Ctnnd1/Ddr1/Ddx3x/Eef2k/Egfr/Enpp1/Epha4/Epha7/Epha8/Ephb4/Fgfr2/Fgfr3/Fgfr4/Hspa8/Htatip2/Igf1r/Kit/Lmtk2/Map3k13/Map3k9/Map4k1/Mapkapk2/Mapkapk3/Mapkapk5/Melk/Met/Mtor/Myo3a/Nme2/Pdgfra/Peak1/Ppp2ca/Prkca/Prkcg/Prkd1/Ptk2/Ptk2b/Src/Stk10/Stk17b/Stk25/Stk33/Stk4/Syk/Taf1/Taok1/Taok3/Tec/Tgfbr1/Thy1/Tnks1bp1/Trim24/Ttk/Uhmk1/Ulk1/Ulk2/Ulk3/Vegfa/Vrk…	68
BP	GO:2000736	regulation of stem cell differentiation	24/4604	63/23355	0.000553551112278134	0.0042971967827221	0.00286522947394907	Ap2a2/Cdk13/Dicer1/Esrrb/Gata4/Hes1/Hnrnpu/Hoxb4/Jag1/Kdm4c/Mir137/Ncoa3/Nelfb/Nfe2l2/Notch1/Pdgfra/Prickle1/Ptn/Rbm24/Sox5/Sox6/Sox9/Tead2/Vsir	24
BP	GO:0030514	negative regulation of BMP signaling pathway	22/4604	56/23355	0.000567482641182803	0.00439449611792792	0.00293010547035404	Bambi/Bmper/Cer1/Dkk1/Dlx1/Fzd1/Grem2/Hipk2/Lemd2/Lemd3/Notch1/Ppm1a/Ski/Skil/Skor1/Smad6/Smad7/Smurf2/Sost/Trim33/Vwc2l/Wnt1	22
BP	GO:0043647	inositol phosphate metabolic process	22/4604	56/23355	0.000567482641182803	0.00439449611792792	0.00293010547035404	Grk3/Impa2/Inpp4b/Inpp5a/Inpp5e/Inpp5k/Inppl1/Ipmk/Itpk1/Itpkb/Itpkc/Nudt3/Nudt4/Ocrl/P2ry6/Plcb3/Plcd1/Prkg1/Pten/Pth1r/Ptk2b/Synj2	22
BP	GO:0000079	regulation of cyclin-dependent protein serine/threonine kinase activity	27/4604	74/23355	0.000573245370340042	0.00442821485098057	0.00295258801249759	Akt1/Casp3/Ccnd3/Ccne1/Ccng1/Ccnh/Ccnjl/Ccnl1/Ccny/Cdc6/Cdk5rap2/Cdk5rap3/Cdkn1a/Cdkn1c/Cdkn2a/Cdkn2c/Egfr/Inca1/Mapre3/Nr2f2/Pkd1/Pten/Rgcc/Spdya/Src/Tfap4/Tnfaip3	27
BP	GO:1902117	positive regulation of organelle assembly	27/4604	74/23355	0.000573245370340042	0.00442821485098057	0.00295258801249759	Asap1/Becn1/Ccp110/Cep135/Cnot2/Cnot6/Cnot6l/Dync1h1/Fscn1/Il5/Palld/Pan3/Pip4k2a/Pip4k2b/Pip4k2c/Rab3gap1/Rab3gap2/Ralb/Saxo1/Sdc1/Sdcbp/Septin9/Src/Stx18/Tapt1/Ulk1/Vps4b	27
BP	GO:0007548	sex differentiation	86/4604	314/23355	0.000580994065948004	0.00447763876733933	0.00298554225430437	Acvr2a/Adam4/Adcyap1/Ahr/Angpt1/Arrb1/Asb1/Atrx/Bax/Bmpr1a/Bmpr1b/Cbx2/Ccdc182/Chd7/Cited2/Cntfr/Ctnnb1/Dach1/Dach2/Dmrta2/Dmrtb1/Dnajc19/Eif2s2/Esr1/Esr2/Fanca/Fgf10/Flna/Fndc3a/Gas2/Gata4/Grk2/Hnrnpk/Immp2l/Ing2/Itgav/Kif18a/Kit/Kitl/Lfng/Lgr4/Lhfpl2/Lhx8/Lrp6/Mertk/Mir124-2hg/Mir124a-1hg/Mir135a-2/Mir193a/Ncoa3/Neurog1/Nhlh2/Nipbl/Nrip1/Nup107/Osr1/Patz1/Pbx1/Pdgfra/Plekha1/Rab13/Rac1/Rdh10/Re…	86
BP	GO:2000008	regulation of protein localization to cell surface	17/4604	39/23355	0.000581067626295944	0.00447763876733933	0.00298554225430437	Actn2/Akt1/Arf6/Cd247/Commd1/Ctnnb1/Gpm6b/Hnrnpk/Kcnab2/Leprotl1/Map1a/Nrg1/Picalm/Rab11fip5/Snx33/Stx4a/Synj2bp	17
BP	GO:0034446	substrate adhesion-dependent cell spreading	36/4604	108/23355	0.000585173330478071	0.0045037575300442	0.00300295738619359	Actn4/Bcar1/Cspg5/Dbn1/Dmtn/Dock1/Dock5/Efna5/Fermt2/Flna/Fndc3b/Fzd7/Has2/Itgav/Itgb1bp1/Kank1/Lama5/Lamc1/Mdk/Mertk/Micall2/Ntng2/Olfm4/Parvb/Peak1/Prex1/Ptk2/Rac1/Radil/Rcc2/Src/Srcin1/Srgap2/Tmeff2/Triobp/Ush2a	36
BP	GO:0042475	odontogenesis of dentin-containing tooth	31/4604	89/23355	0.000591924550304793	0.00455014862141386	0.00303388944005146	Acvr2b/Bax/Bcl11b/Bmp2/Bmp7/Bmpr1a/Csf1/Ctnnb1/Dicer1/Dll1/Dlx1/Eda/Edar/Fam20c/Fgf10/Hdac2/Itgb6/Jag2/Lama5/Lef1/Lhx8/Lrp6/Msx1/Nectin1/Nf2/Ngfr/Nkx2-3/Pdgfra/Rspo2/Wdr72/Wnt10a	31
BP	GO:0032147	activation of protein kinase activity	69/4604	242/23355	0.000598199845852869	0.00459277244288503	0.00306230960225176	Acvr2b/Adra2b/Alk/Angpt1/App/Arrb1/Bmp2/Camkk1/Cartpt/Ccr7/Chrna7/Clspn/Cops8/Dlg1/Egfr/Ercc6/Erp29/Fgd4/Fgf10/Gadd45b/Gadd45g/Gdf15/Gpr39/Grm4/Ikbkg/Il12b/Inava/Itga1/Itgb1bp1/Kit/Ksr1/Lamtor3/Lpar3/Malt1/Map3k13/Map3k5/Map3k9/Map4k1/Map4k4/Mapk8ip3/Mdfi/Mdfic/Met/Muc20/Nrg1/Osbpl8/Pak4/Ppia/Prdx2/Prkcz/Psen1/Ptk2b/Ptpn1/Raf1/Ret/Shc1/Shc2/Socs1/Src/Stk4/Stradb/Syk/Taok1/Taok3/Tgfb3/Tgfbr1/Tlr4/…	69
BP	GO:0035601	protein deacylation	37/4604	112/23355	0.000600546498125724	0.00459955710135756	0.0030668333893644	Akap8l/Baz2a/BC004004/Brms1l/Ctbp1/Dysf/Flna/Fnta/Hdac10/Hdac11/Hdac2/Hdac9/Ing2/Lpin1/Lypla1/Mapt/Mideas/Morf4l1/Mta3/Ncor1/Ncor2/Ndn/Nipbl/Ppt1/Prkd1/Prmt6/Rcor2/Sfpq/Sirt4/Sphk2/Spred2/Srebf1/Tbl1x/Tbl1xr1/Trerf1/Vegfa/Zfp541	37
BP	GO:0098732	macromolecule deacylation	37/4604	112/23355	0.000600546498125724	0.00459955710135756	0.0030668333893644	Akap8l/Baz2a/BC004004/Brms1l/Ctbp1/Dysf/Flna/Fnta/Hdac10/Hdac11/Hdac2/Hdac9/Ing2/Lpin1/Lypla1/Mapt/Mideas/Morf4l1/Mta3/Ncor1/Ncor2/Ndn/Nipbl/Ppt1/Prkd1/Prmt6/Rcor2/Sfpq/Sirt4/Sphk2/Spred2/Srebf1/Tbl1x/Tbl1xr1/Trerf1/Vegfa/Zfp541	37
BP	GO:0043524	negative regulation of neuron apoptotic process	55/4604	184/23355	0.000607684999645375	0.00464856846444053	0.00309951255421632	Ambra1/Angpt1/Arrb1/Barhl1/Bax/Bhlhb9/Btg2/Cacna1a/Chl1/Cntfr/Dlx1/Draxin/Gabrb3/Gclm/Grm7/Hipk2/Hmox1/Hsph1/Isl1/Itsn1/Kdm2b/Lig4/Lrp1/Mdk/Mecp2/Mef2c/Mtnr1b/Nefl/Nes/Ngfr/Nos1/Npm1/Nrbp2/Oxr1/Park7/Pik3ca/Pin1/Ppargc1a/Ppt1/Prdx2/Prdx3/Prkcg/Prkn/Psen1/Ptk2b/Reg3b/Stambp/Stxbp1/Tgfb3/Tox3/Vegfa/Vstm2l/Xiap/Xrcc2/Zpr1	55
BP	GO:0022898	regulation of transmembrane transporter activity	77/4604	276/23355	0.000611486523212695	0.00467196507650234	0.00311511264559208	Actn2/Ahcyl1/Akap6/Akap7/Amigo1/Ank2/Ank3/App/Arc/Asic2/Asph/Atp1b1/Atp1b3/Cacna1a/Cacna2d1/Camk2d/Casq2/Cdk5/Chrna4/Cnih2/Cnih3/Cox17/Cracr2a/Dlg1/Dmd/Dysf/Ephb2/Epo/Gal/Galr2/Gem/Gsg1l/Gsto1/Hecw1/Hpca/Htr3a/Itgb1/Kcng1/Kcnj11/Kif5b/Lrrc52/Mef2c/Mtnr1b/Myo5a/Nedd4/Nipsnap2/Nos1ap/Nrxn1/Oprm1/Osr1/P2ry6/Park7/Pde4b/Pirt/Pla2g6/Ppargc1a/Ppif/Ppp2ca/Prkca/Prkg1/Pten/Ptk2b/Ptpn3/Rasgrf2/Scn3b/Shank…	77
BP	GO:0019751	polyol metabolic process	38/4604	116/23355	0.000613776915116575	0.00468377335224882	0.00312298601546924	Acer2/Acer3/Agk/Cyp27a1/Dysf/Gch1/Gk5/Grk3/Impa2/Inpp4b/Inpp5a/Inpp5e/Inpp5k/Inppl1/Ipmk/Itpk1/Itpkb/Itpkc/Mecp2/Naaa/Nudt3/Nudt4/Ocrl/P2ry6/Pcbd2/Pdxp/Plcb3/Plcd1/Plpp2/Prkg1/Pten/Pth1r/Ptk2b/Sord/Sphk2/Spr/Synj2/Tkfc	38
BP	GO:0035773	insulin secretion involved in cellular response to glucose stimulus	32/4604	93/23355	0.000621251917303313	0.00472933662954386	0.00315336611013011	Arrb1/Brsk2/C2cd2l/Cacna1e/Camk2n1/Efna5/Epha5/Foxa2/Gpr39/Hmgcr/Jagn1/Kif5b/Klf7/Lrp1/Map4k4/Mir130a/Myt1/Nr1d1/Nr1h4/Nrxn1/Oxct1/Pla2g6/Ppard/Prkn/Ptprn2/Rab11fip2/Rab11fip5/Rac1/Raf1/Sidt2/Stx4a/Stxbp4	32
BP	GO:0061640	cytoskeleton-dependent cytokinesis	32/4604	93/23355	0.000621251917303313	0.00472933662954386	0.00315336611013011	Actr2/Ank3/Arf1/Arl3/Aurkb/Cenpa/Chmp3/Chmp4b/Chmp4c/Cit/Cntrob/Cul7/Efhc1/Fmn2/Kif20b/Kif23/Map9/Myh10/Racgap1/Rock2/Rtkn/Septin9/Shcbp1l/Snx18/Snx33/Spast/Spire1/Stambp/Trim36/Usp8/Vps4b/Zfyve26	32
BP	GO:0030072	peptide hormone secretion	80/4604	289/23355	0.000626938172239013	0.00476685275337233	0.00317838062754151	Abat/Acvr1c/Acvr2b/Adcyap1/Arrb1/Bglap2/Brsk2/C2cd2l/Cacna1c/Cacna1e/Camk2n1/Cartpt/Chd7/Chga/Cnr1/Cyb5r4/Doc2b/Efna5/Egfr/Eipr1/Epha5/Foxa2/Gabbr1/Gpr39/Hmgcr/Irs2/Isl1/Itsn1/Jagn1/Kalrn/Kcnj11/Kif5b/Klf7/Lrp1/Mafa/Map4k4/Mc4r/Midn/Mir130a/Mtnr1b/Myo5a/Myt1/Neurod1/Nkx6-1/Nos1/Nr1d1/Nr1h4/Nrxn1/Oxct1/Park7/Pax8/Pclo/Pex5l/Pla2g6/Ppard/Prkn/Ptbp1/Ptprn2/Rab11fip2/Rab11fip5/Rab8b/Rac1/Raf1/Rfx3/Ri…	80
BP	GO:0030833	regulation of actin filament polymerization	52/4604	172/23355	0.000630223530901682	0.00478604536510842	0.00319117762977549	Abi2/Actr2/Actr3b/Add2/Arf1/Arf6/Arfgef1/Arfip2/Arhgap18/Arpc3/Arpc5/Bag4/Brk1/Capzb/Cdc42ep2/Cdc42ep3/Cotl1/Cracd/Ctnna2/Cttn/Cyrib/Dbn1/Dbnl/Dlg1/Dmtn/Dnai3/Fmn2/Iqgap2/Kank1/Kank3/Lmod1/Lmod3/Mtor/Mtpn/Nck2/Nckap1/Pfn1/Pfn2/Plekhg2/Ppp1r9a/Prex1/Ptk2b/Rac1/Rictor/Spire1/Svil/Tmsb10/Tmsb4x/Trim27/Twf1/Wasf2/Wasl	52
BP	GO:0060421	positive regulation of heart growth	19/4604	46/23355	0.000639585740231282	0.00483960906687641	0.00322689214432985	Akap6/Bmpr1a/Cdk1/Fdps/Fgfr2/Gata4/Mef2c/Mtor/Ncam1/Notch1/Nr3c1/Parp2/Pin1/Rbpj/Slc25a4/Tbx20/Tgfbr3/Wnt2/Zfpm2	19
BP	GO:0071300	cellular response to retinoic acid	19/4604	46/23355	0.000639585740231282	0.00483960906687641	0.00322689214432985	Abl2/Brinp2/Creb1/Cyp26a1/Cyp26b1/Epha3/Halr1/Mef2c/Ndufa13/Osr1/Ptk2b/Ptk7/Rarg/Ret/Snw1/Sox9/Tead1/Tead2/Tesc	19
BP	GO:1900077	negative regulation of cellular response to insulin stimulus	19/4604	46/23355	0.000639585740231282	0.00483960906687641	0.00322689214432985	Enpp1/Grb10/Grb14/Grk2/Inpp5k/Inppl1/Kank1/Lmbrd1/Ncoa5/Pip4k2a/Pip4k2b/Pip4k2c/Prkca/Prkcb/Prkcq/Prkcz/Ptprf/Socs1/Socs3	19
BP	GO:0001678	cellular glucose homeostasis	50/4604	164/23355	0.000641894388168175	0.00484997704342075	0.00323380517007246	Alms1/Arrb1/Brsk2/C2cd2l/Cacna1e/Camk2n1/Cartpt/Efna5/Epha5/Foxa2/Foxk1/Foxk2/Gpr39/Gpx1/Grk2/Hk3/Hmgcr/Igf1r/Jagn1/Kif5b/Klf7/Lrp1/Map4k4/Mir130a/Myt1/Neurod1/Ngfr/Nr1d1/Nr1h4/Nrxn1/Ogt/Oxct1/Pik3ca/Pik3r1/Pla2g6/Ppard/Ppp2ca/Prkn/Ptprn2/Rab11fip2/Rab11fip5/Rac1/Raf1/Sidt2/Smarcb1/Sox4/Stx4a/Stxbp4/Unc13b/Xbp1	50
BP	GO:0006839	mitochondrial transport	60/4604	205/23355	0.000642954733443815	0.00484997704342075	0.00323380517007246	Afg3l2/Agk/Akt1/Bag3/Bag4/Bax/Bbc3/Bnip3/Camk2a/Cdkn2a/Dnajc19/Dnajc30/Dnlz/Eya2/Fbxw7/Hspa4/Immp2l/Kif5b/Kifbp/Letm1/Mcur1/Mff/Mfn2/Moap1/Mpc1/Ndufa13/Opa1/Pam16/Parl/Pdcd5/Plekhf1/Pmpcb/Ppif/Ppp2r2b/Prkn/Psen1/Rhot1/Samm50/Sfxn5/Siah3/Sirt4/Slc25a1/Slc25a10/Slc25a21/Slc25a22/Slc25a33/Slc25a4/Slc25a5/Slc25a51/Srebf1/Stpg1/Them4/Timm17a/Timm44/Tomm20/Tomm34/Tomm7/Vdac1/Ywhaz/Zfp13	60
BP	GO:0008045	motor neuron axon guidance	16/4604	36/23355	0.000645630646128777	0.00484997704342075	0.00323380517007246	Alcam/Cdk5/Cxcr4/Epha4/Etv4/Foxp1/Kif5c/Lamc2/Lhx3/Lhx4/Mnx1/Rac1/Rhog/Sema3a/Sema3f/Slit1	16
BP	GO:0031572	G2 DNA damage checkpoint	16/4604	36/23355	0.000645630646128777	0.00484997704342075	0.00323380517007246	Babam1/Babam2/Brcc3/Ccng1/Cdk1/Cdk5rap3/Cdkn1a/Clspn/D7Ertd443e/Mrnip/Syf2/Taok1/Taok3/Ticrr/Topbp1/Trim39	16
BP	GO:0035329	hippo signaling	16/4604	36/23355	0.000645630646128777	0.00484997704342075	0.00323380517007246	Ajuba/Amot/Amotl2/Cit/Fat4/Nek8/Nf2/Schip1/Shank2/Sox11/Stk4/Tead1/Tead2/Vgll4/Wwc1/Wwtr1	16
BP	GO:0097106	postsynaptic density organization	16/4604	36/23355	0.000645630646128777	0.00484997704342075	0.00323380517007246	Arf6/Cadm1/Cdh2/Dbn1/Dgkz/Hspa8/Lrrc4b/Lrrtm1/Nrxn1/Pten/Ptprs/Shank2/Sipa1l1/Tmem108/Zdhhc12/Zmynd8	16
BP	GO:0060324	face development	23/4604	60/23355	0.000646355083076747	0.00484997704342075	0.00323380517007246	Asph/Cdk2ap1/Chd7/Col1a1/Crebbp/Dkk1/Hoxb3/Kat6a/Lef1/Lrp6/Msx1/Nipbl/Pdgfra/Plekha1/Rab3gap1/Raf1/Rarg/Schip1/Sgpl1/Ski/Specc1l/Tgfb3/Zfp950	23
BP	GO:0030838	positive regulation of actin filament polymerization	33/4604	97/23355	0.000647701116805694	0.00485428441296091	0.00323667718240647	Abi2/Actr2/Actr3b/Arf1/Arf6/Arfip2/Arpc3/Arpc5/Bag4/Brk1/Cdc42ep2/Cdc42ep3/Cracd/Ctnna2/Cttn/Dlg1/Dnai3/Fmn2/Iqgap2/Lmod1/Lmod3/Mtor/Nck2/Nckap1/Pfn1/Pfn2/Ptk2b/Rac1/Rictor/Spire1/Trim27/Wasf2/Wasl	33
BP	GO:0071322	cellular response to carbohydrate stimulus	48/4604	156/23355	0.000650156255845852	0.00485686091657331	0.00323839511027044	Arrb1/Brsk2/C2cd2l/Cacna1e/Calcrl/Camk2n1/Efna5/Epha5/Foxa2/Gpr39/Gpx1/Grk2/Hmgcr/Igf1r/Jagn1/Keap1/Kif5b/Klf7/Lrp1/Map4k4/Mir130a/Myt1/Neurod1/Nr1d1/Nr1h4/Nrxn1/Ogt/Oxct1/Pik3ca/Pla2g6/Ppard/Ppp2ca/Prkca/Prkcb/Prkn/Ptprn2/Rab11fip2/Rab11fip5/Rac1/Raf1/Sidt2/Smarcb1/Sox4/Stx4a/Stxbp4/Unc13b/Xbp1/Zfp36l1	48
BP	GO:0042303	molting cycle	43/4604	136/23355	0.000651134502651289	0.00485686091657331	0.00323839511027044	Akt1/Celsr1/Ctnnb1/Dicer1/Dkk1/Eda/Edar/Egfr/Ercc2/Fgf10/Fgfr2/Fzd3/Gal/Gnas/Hdac2/Hoxc13/Hpse/Igfbp5/Lama5/Lgr4/Lhx2/Lrig1/Mreg/Myo5a/Nfatc1/Ngfr/Nipbl/Nom1/Notch1/Ppard/Psen1/Rbpj/Runx1/Sos1/Sox9/Tnfrsf19/Tradd/Trps1/Trpv3/Tsku/Vangl2/Wnt10a/Zdhhc21	43
BP	GO:0042633	hair cycle	43/4604	136/23355	0.000651134502651289	0.00485686091657331	0.00323839511027044	Akt1/Celsr1/Ctnnb1/Dicer1/Dkk1/Eda/Edar/Egfr/Ercc2/Fgf10/Fgfr2/Fzd3/Gal/Gnas/Hdac2/Hoxc13/Hpse/Igfbp5/Lama5/Lgr4/Lhx2/Lrig1/Mreg/Myo5a/Nfatc1/Ngfr/Nipbl/Nom1/Notch1/Ppard/Psen1/Rbpj/Runx1/Sos1/Sox9/Tnfrsf19/Tradd/Trps1/Trpv3/Tsku/Vangl2/Wnt10a/Zdhhc21	43
BP	GO:1902806	regulation of cell cycle G1/S phase transition	43/4604	136/23355	0.000651134502651289	0.00485686091657331	0.00323839511027044	Akt1/Ankrd17/Anp32b/Atp2b4/Casp2/Ccnd3/Cdkn1a/Cirbp/Crebbp/Dact1/Ddx3x/Dgkz/Dlg1/E2f1/Egfr/Eif4g1/Fbxo31/Fgf10/Gas1/Gigyf2/Id2/Jade1/Kcna5/Mdm2/Mn1/Myo16/Pkd1/Plk3/Plpp2/Plrg1/Psme3/Pten/Rbl1/Rbl2/Rbm38/Rgcc/Rps27l/Sox4/Stxbp4/Tcf3/Tcim/Trim39/Zfp655	43
BP	GO:1902369	negative regulation of RNA catabolic process	26/4604	71/23355	0.000674457712414742	0.00502486978159229	0.0033504178954202	Axin2/Cirbp/Dhx34/Dicer1/Dkc1/E2f1/Elavl4/Hnrnpu/Igf2bp1/Larp4b/Lrpprc/Mapkapk2/Mettl16/Mtor/Nbas/Noct/Ptbp1/Rbm24/Rbm38/Secisbp2/Slirp/Tent4a/Tent4b/Tent5a/Tent5b/Vegfa	26
BP	GO:0006417	regulation of translation	94/4604	350/23355	0.000676881622456222	0.00503696052308251	0.0033584796041646	Ago1/Akap6/Akt1/App/Btg2/Caprin1/Celf1/Cirbp/Cnot10/Cnot2/Cnot6/Cnot6l/Coa3/Cpeb2/Cpeb3/Ctif/Cyp1b1/Ddx3x/Dph6/Eef2/Eif2s3x/Eif3c/Eif4e/Eif4e3/Eif4ebp2/Eif4g1/Elavl4/Enc1/Fech/Fto/Gemin5/Gigyf2/Grb7/Habp4/Igf2bp1/Igfbp5/Inpp5e/Ireb2/Klhl25/Larp4b/Lrpprc/Lsm14a/Ltn1/Mapkapk5/Mettl16/Mex3d/Mif4gd/Mrpl13/Mrps27/Mtor/Nck2/Nemf/Neurl1a/Npm1/Patl1/Piwil1/Plxnb2/Ppp1r15a/Ppp1r15b/Prkca/Ptbp1/Ptk2b/Pum1/…	94
BP	GO:0051047	positive regulation of secretion	105/4604	398/23355	0.000678989597726872	0.00504667445686356	0.00336495653570503	Abat/Acsl3/Acvr2a/Adcyap1/Ap1g1/Apbb1/Arf1/Arf6/Arrb1/Atg5/Atp6ap1/Avpr1a/Bglap2/Bmp2/C2cd2l/Cacna1h/Cadps/Camk2n1/Cartpt/Cdk5/Chrnb2/Clasp2/Creb1/Doc2b/Dpysl2/Ednrb/Egfr/Exoc1/Ezr/Fgfr4/Frmd4a/Gab2/Gabbr1/Gal/Gnai2/Golph3/Gpr39/Grik1/Grk2/Irs2/Isl1/Itsn1/Kif5b/Kmo/Lrp1/Map1lc3b/Myh10/Myo18a/Nell2/Nkx6-1/Npy2r/Nr1h4/Nr3c1/Oxct1/Oxtr/Pard6a/Pex5l/Pla2g6/Plcd1/Ppard/Ppia/Prkca/Prkcq/Prkn/Ptbp1/Ptpn…	105
BP	GO:0051091	positive regulation of DNA-binding transcription factor activity	73/4604	260/23355	0.000685362242284075	0.00508802571367446	0.00339252819364627	Adcy1/Akt1/App/Camk2a/Cd36/Cdkn2a/Crebbp/Ctnnb1/Ddit3/Ddrgk1/Dhx33/Dvl2/Eda2r/Epha5/Esr1/Esr2/Flot1/Foxa1/Fzd1/Hdac2/Hipk2/Ikbkg/Il5/Jup/Kdm1a/Kit/Lpar5/Lrp6/Lrrfip1/Lrrfip2/Malt1/Map3k13/Mavs/Mbtps2/Mtpn/Ncoa3/Neurod1/Neurog1/Neurog2/Nfam1/Npm1/Park7/Ppargc1a/Ppia/Prdx3/Prkcb/Prkch/Prkcq/Prkcz/Prkd1/Pten/Rgcc/Rnf41/Rps3/Slco3a1/Smarcb1/Taf1/Tcf3/Tfrc/Tgfbr3/Tlr4/Tnfsf11/Tnfsf18/Tradd/Trappc9/Tri…	73
BP	GO:0008608	attachment of spindle microtubules to kinetochore	15/4604	33/23355	0.000709658820955151	0.00526218710632782	0.00350865328185745	Abraxas2/Aurkb/Becn1/Bod1/Bub3/Cenpc1/Cenpe/Eml4/Hnrnpu/Kif2c/Mad1l1/Nuf2/Racgap1/Rcc2/Tex14	15
BP	GO:0046879	hormone secretion	98/4604	368/23355	0.000718577500620936	0.00532204396219605	0.00354856386457528	Abat/Acvr1c/Acvr2a/Acvr2b/Adcyap1/Arrb1/Bglap2/Brsk2/C2cd2l/Cacna1c/Cacna1e/Camk2n1/Cartpt/Chd7/Chga/Cnr1/Creb1/Cyb5r4/Doc2b/Efna5/Egfr/Eipr1/Epha5/Fgfr4/Foxa2/Foxd1/Gabbr1/Gal/Gnas/Gpr39/Hmgcr/Htr1a/Igfbp3/Irs2/Isl1/Itsn1/Jagn1/Kalrn/Kcnj11/Kif5b/Klf7/Lrp1/Ltbp4/Mafa/Map4k4/Mc4r/Midn/Mir130a/Mtnr1b/Myo5a/Myt1/Nell2/Neurod1/Nkx6-1/Nos1/Nr1d1/Nr1h4/Nrxn1/Oxct1/Park7/Pax8/Pclo/Pex5l/Pla2g6/Pomc/Ppa…	98
BP	GO:0045446	endothelial cell differentiation	37/4604	113/23355	0.000725632511251145	0.00536797321264377	0.00357918797809698	Acvr2b/Afdn/Akap11/Atoh8/Bmpr2/Btg1/Cldn3/Cnmd/Col22a1/Ctnnb1/Cul7/Cxcr4/Dll1/Dmd/Ezr/Gpx1/Hapln2/Heg1/Hoxb5/Jag1/Kdm6b/Met/Notch1/Nr2f2/Pde2a/Ptprs/Rapgef1/Rapgef2/Rbpj/Rock2/Rtn4/Stc1/Tgfbr1/Tjp2/Vegfa/Wnt7a/Zdhhc21	37
BP	GO:0010092	specification of animal organ identity	18/4604	43/23355	0.000728953276065368	0.00538354763610803	0.00358957249139853	Axin2/Bmp2/Ctnnb1/Dkk1/Fgf10/Fgfr2/Fgfr4/Isl1/Mef2c/Pax3/Pax8/Rbpj/Robo1/Robo2/Smarcd3/Spry1/Wnt11/Wnt2	18
BP	GO:0006626	protein targeting to mitochondrion	27/4604	75/23355	0.000729450156800897	0.00538354763610803	0.00358957249139853	Agk/Bag3/Bag4/Cdkn2a/Dnajc19/Dnlz/Fbxw7/Hspa4/Immp2l/Mff/Mfn2/Ndufa13/Pam16/Parl/Pdcd5/Pmpcb/Ppp2r2b/Samm50/Siah3/Sirt4/Srebf1/Timm17a/Timm44/Tomm20/Tomm34/Tomm7/Ywhaz	27
BP	GO:0034968	histone lysine methylation	38/4604	117/23355	0.000738600007658521	0.00543831012664728	0.00362608631887574	Atrx/Auts2/Baz2a/Bcor/Bend3/Ctnnb1/Cxxc1/Dnmt1/Dot1l/Dpy30/H1f2/H1f3/H1f4/Hdac2/Kdm1a/Kdm4c/Kdm4d/Kmt2d/Lmna/Macroh2a1/Mecp2/Nsd1/Nsd3/Ogt/Prdm8/Prmt6/Pygo2/Rbbp5/Setd1b/Setd6/Setdb1/Smarcb1/Smyd2/Snw1/Tet2/Tet3/Wdr5/Wdr82	38
BP	GO:0042472	inner ear morphogenesis	38/4604	117/23355	0.000738600007658521	0.00543831012664728	0.00362608631887574	Abr/Celsr1/Chd7/Dll1/Dvl2/Ephb2/Eya1/Fgf10/Fgfr2/Fzd3/Gbx2/Hmx2/Insig2/Lhfpl5/Lrig1/Lrig3/Mafb/Myo3a/Neurog1/Otx1/Otx2/Pax8/Pdzd7/Ptk7/Ptprq/Rac1/Ripor2/Ror2/Scrib/Sox9/Stox1/Tbx18/Tifab/Tmie/Triobp/Vangl2/Whrn/Wnt1	38
BP	GO:0009416	response to light stimulus	85/4604	312/23355	0.000743516312321519	0.00546810593202072	0.00364595318187333	Aanat/Abl2/Actr5/Aipl1/Akt1/Apbb1/App/Arrb1/Asic2/Atp1a3/Aurkb/Bax/Bhlhe40/Bmf/Cacna1c/Cacna1e/Casp3/Cdk5/Cdkn1a/Cds2/Chrnb2/Cirbp/Creb1/Crebbp/D7Ertd443e/Dct/Egfr/Elane/Elk1/Ercc2/Ercc3/Ercc4/Ercc6/Fbxl22/Fbxl3/Fbxw7/Fech/Gja10/Gpx1/Hmgcr/Hus1/Id2/Il12b/Itgb1/Kdm1a/Kit/Mecp2/Meis2/Mfap4/Mtor/Ndrg4/Noc2l/Npm1/Nsmce3/Opn4/Parp1/Pde1b/Per3/Pik3r1/Ppp1cc/Ptprk/Rad18/Rdh11/Rdh13/Rev1/Rhbdd1/Ro60/Rom1…	85
BP	GO:0040029	regulation of gene expression, epigenetic	49/4604	161/23355	0.000754084621202859	0.00553935058192007	0.00369345677109074	Arid1a/Atad2b/Cbx8/Cdyl/Ctbp1/Dot1l/Dpy30/Elof1/Exosc10/Ftx/Gpx1/H1f2/H1f3/H1f4/H2ab3/H2ac11/H2ac12/H2ac19/H2ac7/H2aj/H2al1j/Hat1/Hdac2/Hnrnpu/Kcnq1ot1/Kdm1a/Klf2/Kmt2d/Lhx2/Macroh2a1/Macroh2a2/Mecp2/Morc1/Morf4l1/Mthfr/Nr3c1/Padi2/Pcgf3/Pphln1/Ppm1d/Rbm15b/Rlim/Sertad2/Smchd1/Sphk2/Trim27/Uty/Zfp57/Zmiz1	49
BP	GO:0014013	regulation of gliogenesis	40/4604	125/23355	0.000757555456484078	0.00555365507520809	0.00370299453672054	Adcyap1/Bmp2/Ctnnb1/Cxcr4/Dab1/Dicer1/Dll3/Dlx1/E2f1/Egfr/Fgfr3/Hdac2/Hes1/Id2/Idh2/Lingo1/Mbd1/Mdk/Mecp2/Mir219a-1/Mir219a-2/Mir23a/Mtor/Nf2/Nkx6-1/Nkx6-2/Notch1/Nr1d1/Olig2/Ppp1cc/Prkch/Prpf19/Ptk2/Ptn/Rnf10/Rtn4/Ski/Sox11/Tenm4/Zcchc24	40
BP	GO:0001824	blastocyst development	48/4604	157/23355	0.000759949463376677	0.00555365507520809	0.00370299453672054	Acvr1c/Atp1b1/Bcor/Bnip2/Capn2/Cited2/Cnot2/Coprs/Cul3/Dad1/Dicer1/Esrrb/Foxd3/G2e3/Gins1/Ints1/Junb/Kdm4c/Matr3/Mfn2/Mfng/Ndel1/Npm2/Phf6/Prickle2/Prpf19/Psmc3/Rbbp8/Rpl7l1/Rrm2/Rrp7a/Rtn4/Sbds/Setdb1/Sf3b6/Skil/Smarcb1/Smim14/Sp1/Sp3/Tbl1xr1/Tet1/Tgfbr1/Tgfbr3/Tm4sf1/Ttll4/Uspl1/Zpr1	48
BP	GO:0006937	regulation of muscle contraction	48/4604	157/23355	0.000759949463376677	0.00555365507520809	0.00370299453672054	Abat/Adra1a/Adra2b/Akap6/Ank2/Ankrd39/Atp1a1/Atp1b1/Atp2a2/Atp2b1/Cacna1c/Cacna1h/Calcrl/Casq2/Chga/Chrnb4/Cttn/Dbn1/Dlg1/Dmd/Dock4/Dock5/Gata4/Grcc10/Grk2/Hcn4/Jup/Kcnj2/Kit/Npy2r/Ormdl3/Oxtr/P2rx4/Pde4b/Pde5a/Prkca/Prkg1/Ptgs1/Scn5a/Shc1/Slc8a1/Smad7/Smtn/Sstr2/Stc1/Tmem38b/Zc3h12a/Zdhhc21	48
BP	GO:0048489	synaptic vesicle transport	20/4604	50/23355	0.000760447999324772	0.00555365507520809	0.00370299453672054	Ap3b2/Ap3d1/Ap3m2/Ap3s2/Arf1/Bloc1s1/Cdk5/Cnih2/Ctnnb1/Dnm3/Dpysl2/Fgfr2/Kif5b/Kif5c/Lin7a/Map2/Picalm/Rab3a/Rab3gap1/Snap91	20
BP	GO:0051438	regulation of ubiquitin-protein transferase activity	20/4604	50/23355	0.000760447999324772	0.00555365507520809	0.00370299453672054	Arrdc3/Arrdc4/Bag5/Bsn/Btrc/Cdkn2a/Epm2a/Fbxw7/Mad2l1/Park7/Pclo/Pin1/Psen1/Pten/Rpl11/Rps7/Smad7/Trib2/Trib3/Usp44	20
BP	GO:0046474	glycerophospholipid biosynthetic process	41/4604	129/23355	0.000763811826514257	0.00557175030756571	0.00371505984247928	Abhd4/Abhd5/Acsl3/Ajuba/Capn2/Cds2/Cept1/Dgke/Dgkh/Dgkz/Dpm2/Fabp5/Gpam/Hdhd5/Inppl1/Nr1h4/Pcyt1a/Pgap1/Pgap2/Pi4k2a/Pigc/Pigk/Pigl/Pign/Pigo/Pigq/Pigw/Pik3c2b/Pik3c2g/Pik3c3/Pik3ca/Pip4k2a/Pip4k2b/Pip4k2c/Pisd/Pla2g5/Pla2g6/Pnpla3/Ptdss2/Rab38/Tamm41	41
BP	GO:0045685	regulation of glial cell differentiation	32/4604	94/23355	0.000766167637595112	0.0055759978069422	0.00371789193535737	Bmp2/Cntn2/Ctnnb1/Cxcr4/Dab1/Dicer1/Dll3/Dlx1/Epha4/Fgfr3/Hdac2/Hes1/Id2/Lingo1/Mbd1/Mdk/Mecp2/Mir219a-1/Mir219a-2/Mir23a/Mtor/Nkx6-1/Nkx6-2/Notch1/Nr1d1/Olig2/Prpf19/Ptn/Rtn4/Sox1/Tenm4/Tnfrsf21	32
BP	GO:1900182	positive regulation of protein localization to nucleus	32/4604	94/23355	0.000766167637595112	0.0055759978069422	0.00371789193535737	Akap5/Akt1/Bag3/Cdk1/Cdk5rap3/Cdkn2a/Chp2/Fermt2/Flna/Ipo5/Jup/Mavs/Ngfr/Nmd3/Npm1/Ogt/Ormdl3/Park7/Parp1/Pik3r1/Prkcq/Prkd1/Psen1/Sesn2/Src/Tfrc/Trim8/Uaca/Wwtr1/Xbp1/Zc3h12a/Zpr1	32
BP	GO:0021602	cranial nerve morphogenesis	14/4604	30/23355	0.000769176673609659	0.00558496873401563	0.00372387345446368	Adarb1/Atp8b1/Chrnb2/Cited2/Dmd/Ephb2/Hoxb3/Mafb/Neurog1/Nrp2/Phox2a/Sema3a/Sema3f/Tifab	14
BP	GO:1902751	positive regulation of cell cycle G2/M phase transition	14/4604	30/23355	0.000769176673609659	0.00558496873401563	0.00372387345446368	App/Camk2d/Cdc25b/Cdk1/Dyrk3/Mecp2/Mta3/Npm1/Pbx1/Rab11a/Rcc2/Smarcd3/Stox1/Vps4b	14
BP	GO:0055123	digestive system development	43/4604	137/23355	0.000770563562720245	0.00558858556215098	0.00372628503650184	Acvr2b/Ascl1/C1galt1/Cbfa2t2/Cdkn1c/Chd8/Clmp/Ctnnb1/Dact1/Dicer1/Ednrb/Egfr/Fat4/Fgf10/Fgfr2/Fgfr3/Foxl1/Foxp4/Gata4/Hes1/Id2/Igf1r/Kit/Lgr4/Nckap1/Nipbl/Nkx2-3/Notch1/Pcsk5/Pdgfra/Pitx2/Pkdcc/Rarb/Sall1/Shox2/Six2/Smad3/Sox11/Src/Tigar/Vangl2/Wdr19/Xbp1	43
BP	GO:0022408	negative regulation of cell-cell adhesion	57/4604	194/23355	0.000779643503441865	0.00564792436594752	0.0037658501991377	Abat/Abl2/Akt1/Arg1/Ass1/Bmp2/Btn1a1/Casp3/Ccl25/Ccl28/Cd80/Cd9/Cdkn2a/Dlg1/Dusp3/Il20rb/Irf1/Jag1/Laptm5/Lef1/Lgals9/Mad1l1/Mbp/Mdk/Mia3/Ndfip1/Nf2/Notch1/Nrarp/Pag1/Pde5a/Peli1/Pik3r1/Pla2g2d/Prdx2/Prkg1/Ptk2/Rc3h2/Rgcc/Ripor2/Runx1/Scrib/Smad7/Socs1/Socs6/Specc1l/Tmem131l/Tnfaip3/Tnfrsf21/Tnfsf18/Tnr/Ubash3b/Vegfa/Vsir/Wnt1/Zc3h12a/Zfp608	57
BP	GO:0002315	marginal zone B cell differentiation	7/4604	10/23355	0.000786004983647636	0.005661396720706	0.0037748331221662	Dll1/Dock11/Lfng/Mfng/Notch2/Ptk2b/Tnfaip3	7
BP	GO:0002318	myeloid progenitor cell differentiation	7/4604	10/23355	0.000786004983647636	0.005661396720706	0.0037748331221662	Ankle1/Dpf2/Kit/Mlf1/Runx1/Slc37a4/Tet2	7
BP	GO:0034334	adherens junction maintenance	7/4604	10/23355	0.000786004983647636	0.005661396720706	0.0037748331221662	Afdn/Camsap3/Fermt2/Inava/Kifc3/Mtss1/Plekha7	7
BP	GO:0035095	behavioral response to nicotine	7/4604	10/23355	0.000786004983647636	0.005661396720706	0.0037748331221662	Chrna4/Chrna5/Chrna7/Chrnb1/Chrnb2/Chrnb4/Grm2	7
BP	GO:0098700	neurotransmitter loading into synaptic vesicle	7/4604	10/23355	0.000786004983647636	0.005661396720706	0.0037748331221662	Ddc/Slc10a4/Slc17a6/Slc17a7/Slc18a1/Slc18a2/Slc18a3	7
BP	GO:0032507	maintenance of protein location in cell	25/4604	68/23355	0.000793412977038382	0.00570446464378217	0.00380354939670958	Akt1/Ank3/Cdk5/Dbn1/Golph3/Grk2/Hnrnpu/Insig2/Kdelr1/Kdelr2/Mprip/Os9/Park7/Pfn1/Rer1/Rit2/Sun2/Supt7l/Syne1/Taf3/Tapt1/Tmsb10/Tmsb4x/Twf1/Vps13d	25
BP	GO:0009746	response to hexose	56/4604	190/23355	0.000793798753706965	0.00570446464378217	0.00380354939670958	Acvr1c/Acvr2b/Arrb1/Brsk2/C2cd2l/Cacna1e/Camk2n1/Casp3/Efna5/Egr1/Eif2b3/Epha5/Foxa2/Gjd3/Gpam/Gpr39/Gpx1/Grk2/Hmgcr/Igf1r/Irs2/Jagn1/Kif5b/Klf7/Lrp1/Mafa/Map4k4/Mir130a/Myt1/Ncf2/Neurod1/Nr1d1/Nr1h4/Nrxn1/Ogt/Oxct1/Pik3ca/Pla2g6/Ppard/Ppp2ca/Prkn/Ptprn2/Rab11fip2/Rab11fip5/Rac1/Raf1/Sesn2/Sidt2/Slc30a8/Smarcb1/Sox4/Srebf1/Stx4a/Stxbp4/Unc13b/Xbp1	56
BP	GO:0007249	I-kappaB kinase/NF-kappaB signaling	62/4604	215/23355	0.000803078680352564	0.00575312672774111	0.00383599567372988	Abl2/Ajuba/Akt1/Angpt1/Ankrd17/Btrc/Cd36/Ctnnb1/Ddrgk1/Dnaja3/Eda/Eda2r/Edar/Esr1/Gprc5b/Ikbkg/Inava/Irak1bp1/Irak4/Irf1/Lurap1l/Malt1/Map3k7/Nfkbia/Nfkbil1/Nr1d1/Nr1h4/Olfm4/Peli1/Ppm1a/Prkcb/Prkd1/Prkn/Riok3/Rock2/Snip1/Sphk2/Stat1/Tab2/Tank/Tbkbp1/Tfrc/Tifab/Tle1/Tlr4/Tlr7/Tnfaip3/Tnfrsf19/Tnfsf11/Tnip1/Tradd/Traf3/Trim14/Trim27/Trim32/Trim39/Trim59/Trim8/Usp10/Zc3h12a/Zfand6/Zmynd11	62
BP	GO:0010470	regulation of gastrulation	10/4604	18/23355	0.000804230024440908	0.00575312672774111	0.00383599567372988	Clasp2/Foxa2/Osr1/Otx2/Phldb1/Phldb2/Poglut1/Tenm4/Tgif1/Tgif2	10
BP	GO:0014041	regulation of neuron maturation	10/4604	18/23355	0.000804230024440908	0.00575312672774111	0.00383599567372988	Bcl11a/Dleu2/Ednrb/Grip2/Map3k13/Mir212/Mtor/Opa1/Rac1/Ret	10
BP	GO:0060841	venous blood vessel development	10/4604	18/23355	0.000804230024440908	0.00575312672774111	0.00383599567372988	Acvr2b/Ahr/Bmpr2/Efnb2/Ephb4/Heg1/Notch1/Pitx2/Tbx20/Vegfa	10
BP	GO:0051403	stress-activated MAPK cascade	67/4604	236/23355	0.000806016832034917	0.00575935663617677	0.00384014957176444	Aida/Akt1/App/Bmp2/Ccr7/Cdc42/Cdc42se1/Cracr2a/Dact1/Dixdc1/Dlg1/Dusp19/Dusp3/Eda2r/Edar/Egfr/Ercc6/Ezr/Fgd4/Fgfr3/Gadd45b/Gadd45g/Hipk2/Hmgcr/Hsph1/Igf1r/Inava/Irak4/Map3k13/Map3k5/Map3k7/Map3k9/Map4k1/Map4k4/Mapk8ip3/Mapkapk2/Mdfi/Mdfic/Mecom/Met/Ncor1/Ppia/Ptk2/Ptk2b/Ptpn1/Rapgef1/Ror2/Sash1/Sh3rf3/Stk25/Stradb/Syk/Taok1/Taok3/Tlr4/Tnfrsf19/Tnfsf11/Tpd52l1/Traf3/Ulk4/Vegfa/Wnt7a/Zc3h12a/Zfp110…	67
BP	GO:0032409	regulation of transporter activity	79/4604	287/23355	0.000807862358081454	0.00576599149559158	0.0038445734777925	Actn2/Ahcyl1/Akap6/Akap7/Amigo1/Ank2/Ank3/App/Arc/Asic2/Asph/Atp1b1/Atp1b3/Cacna1a/Cacna2d1/Camk2d/Casq2/Cdk5/Chrna4/Cnih2/Cnih3/Cox17/Cracr2a/Dlg1/Dmd/Dysf/Ephb2/Epo/Gal/Galr2/Gem/Gsg1l/Gsto1/Hecw1/Hpca/Htr3a/Itgb1/Kcng1/Kcnj11/Kif5b/Lrrc52/Mef2c/Mtnr1b/Myo5a/Ndfip1/Ndfip2/Nedd4/Nipsnap2/Nos1ap/Nrxn1/Oprm1/Osr1/P2ry6/Park7/Pde4b/Pirt/Pla2g6/Ppargc1a/Ppif/Ppp2ca/Prkca/Prkg1/Pten/Ptk2b/Ptpn3/Rasgr…	79
BP	GO:0003171	atrioventricular valve development	13/4604	27/23355	0.000818294269697887	0.0058140501331755	0.00387661739661812	Bmp2/Bmpr1a/Bmpr2/Gata4/Mdm2/Mdm4/Notch1/Pitx2/Slit3/Smad6/Sox4/Tbx20/Zfpm2	13
BP	GO:0014912	negative regulation of smooth muscle cell migration	13/4604	27/23355	0.000818294269697887	0.0058140501331755	0.00387661739661812	Bmpr1a/Gna13/Igfbp3/Igfbp5/Lrp1/Mef2c/Ndrg4/Nfe2l2/Ppard/Ppargc1a/Prkg1/Rbpj/Sema6d	13
BP	GO:0030201	heparan sulfate proteoglycan metabolic process	13/4604	27/23355	0.000818294269697887	0.0058140501331755	0.00387661739661812	Ctnnb1/Ext2/Extl3/Glce/Gpc1/Hpse/Hs6st1/Lipc/Ndst2/Ndst4/Sulf2/Vangl2/Xylt1	13
BP	GO:1902175	regulation of oxidative stress-induced intrinsic apoptotic signaling pathway	13/4604	27/23355	0.000818294269697887	0.0058140501331755	0.00387661739661812	Bag5/Fbxw7/Gpx1/Hsph1/Mcl1/Nfe2l2/Nme5/Park7/Parp1/Ppia/Prkn/Sfpq/Ubqln1	13
BP	GO:0060251	regulation of glial cell proliferation	17/4604	40/23355	0.000826507297406387	0.00586137714948869	0.00390817349444447	Adcyap1/Creb1/Dicer1/E2f1/Egfr/Hes1/Idh2/Mtor/Notch1/Pmp22/Ppp1cc/Prkch/Ptk2/Ptn/Rnf10/Ski/Sox11	17
BP	GO:0006942	regulation of striated muscle contraction	29/4604	83/23355	0.000826819581996894	0.00586137714948869	0.00390817349444447	Adra1a/Akap6/Ank2/Ankrd39/Atp1a1/Atp1b1/Atp2a2/Cacna1c/Cacna1h/Casq2/Chga/Dlg1/Dmd/Gata4/Grcc10/Grk2/Hcn4/Jup/Kcnj2/P2rx4/Pde4b/Pde5a/Scn5a/Slc8a1/Smad7/Smtn/Stc1/Tmem38b/Zc3h12a	29
BP	GO:1903706	regulation of hemopoiesis	104/4604	396/23355	0.000848258804567976	0.00597646031379668	0.00398490716315993	Acvr2a/Ap3d1/Atp6ap1/Cartpt/Ccr7/Cd83/Cdkn2a/Creb1/Csf1/Csf3r/Ctnnb1/Cyp26b1/Dicer1/Dlk1/Dll1/Egr3/Ets1/Fadd/Fanca/Fbxw7/Fgfr3/Fos/Gnas/H4c3/H4c4/H4c6/H4c9/Hmgb3/Id2/Ikzf3/Il12b/Il5/Inpp4b/Irf1/Itpkb/Jag1/Kdm1a/Kitl/Klf10/Klf13/Lef1/Lgals9/Mafb/Malt1/Mdk/Mef2c/Meis1/Meis2/Mir326/Mitf/Mtor/Mturn/Ndfip1/Nfam1/Nfkbia/Nfkbiz/Nme1/Nme2/Notch2/Nrarp/Pik3r1/Prdx2/Prkca/Prkcz/Prxl2a/Ptk2b/Ptn/Rarg/Rbfox2…	104
BP	GO:0043547	positive regulation of GTPase activity	65/4604	228/23355	0.000848344557449133	0.00597646031379668	0.00398490716315993	Abr/Adcyap1/Afdn/Arap3/Arhgap22/Arhgap29/Asap1/Asap3/Bcar3/Ccl25/Ccl26/Ccr7/Dennd1a/Dock11/Dvl2/Fermt2/Gnas/Iqsec1/Itgb1/Kalrn/Map4k4/Mapre2/Ndel1/Picalm/Pin1/Pkp4/Prex1/Ptk2b/Rab11fip2/Rab3gap1/Rabgap1/Ralgapa2/Rap1gap2/Rapgef1/Rapgef2/Rapgef6/Rcc2/Rgs4/Rgs7/Rgs8/Rhog/Rsu1/Rtn4r/S1pr1/Scrib/Sgsm1/Sipa1l1/Sipa1l2/Sipa1l3/Snx13/Snx18/Srgap2/Tbc1d1/Tbc1d10a/Tbc1d15/Tbc1d16/Tbc1d2/Tbc1d22a/Tbc1d30/T…	65
BP	GO:0048670	regulation of collateral sprouting	12/4604	24/23355	0.000848623384513747	0.00597646031379668	0.00398490716315993	Bcl11a/Crabp2/Dcx/Efna5/Epha7/Lpar3/Lrp1/Ptprs/Rnd2/Rtn4/Ulk1/Ulk2	12
BP	GO:0046174	polyol catabolic process	11/4604	21/23355	0.000848756211867118	0.00597646031379668	0.00398490716315993	Impa2/Inpp4b/Inpp5a/Inpp5e/Inpp5k/Nudt3/Ocrl/Pten/Sord/Synj2/Tkfc	11
BP	GO:1901522	positive regulation of transcription from RNA polymerase II promoter involved in cellular response to chemical stimulus	11/4604	21/23355	0.000848756211867118	0.00597646031379668	0.00398490716315993	Bmp2/Chd6/Nfe2l2/Notch1/Rbpj/Rxra/Rxrg/Sesn2/Smad5/Vegfa/Xbp1	11
BP	GO:2001224	positive regulation of neuron migration	11/4604	21/23355	0.000848756211867118	0.00597646031379668	0.00398490716315993	Fbxo31/Flna/Kif20b/Mapk8ip3/Mdk/Nipbl/Nsmf/Rapgef2/Sema3a/Sema6a/Zfp609	11
BP	GO:0045017	glycerolipid biosynthetic process	51/4604	170/23355	0.000857069363900025	0.00602824626420957	0.00401943633158342	Abhd4/Abhd5/Acsl1/Acsl3/Ajuba/Capn2/Cds2/Cept1/Dgke/Dgkh/Dgkz/Dpm2/Fabp5/Fitm2/Gpam/Gpat3/Hdhd5/Inppl1/Lpin1/Lpin2/Nr1h4/Pcyt1a/Pgap1/Pgap2/Pi4k2a/Pigc/Pigk/Pigl/Pign/Pigo/Pigq/Pigw/Pik3c2b/Pik3c2g/Pik3c3/Pik3ca/Pip4k2a/Pip4k2b/Pip4k2c/Pisd/Pla2g15/Pla2g5/Pla2g6/Pnpla2/Pnpla3/Ptdss2/Rab38/Scarb1/Sik1/Srebf1/Tamm41	51
BP	GO:0010633	negative regulation of epithelial cell migration	26/4604	72/23355	0.000860072496151738	0.00604260989475098	0.00402901352798868	Adipor1/Angpt2/Atp2b4/Cd63/Dll4/Itgb1bp1/Jup/Mcc/Mecp2/Mef2c/Notch1/Nr2f2/Patz1/Pfn2/Pten/Ptpn23/Ptprm/Ptprr/Rgcc/Sema3a/Stard13/Stc1/Svbp/Synj2bp/Tgfbr3/Vash1	26
BP	GO:0031398	positive regulation of protein ubiquitination	37/4604	114/23355	0.00087312964549661	0.00612066801659162	0.00408106011619198	Angpt1/Arrb1/Arrdc3/Arrdc4/Btrc/Cdk5rap3/Chfr/Commd1/Cul3/Ddx3x/Derl1/Dnaja3/Fbxo4/Fbxw7/Fgfr3/Huwe1/Inava/Kdm1a/Laptm5/Ndfip1/Ndfip2/Npm1/Nsmce3/Peli1/Pin1/Prickle1/Prkn/Pten/Pttg1ip/Smad7/Sprtn/Spsb4/Trib2/Trib3/Ube2d1/Ubqln1/Xiap	37
BP	GO:0051225	spindle assembly	37/4604	114/23355	0.00087312964549661	0.00612066801659162	0.00408106011619198	Abraxas2/Aurkb/Ccdc61/Ccsap/Cenpe/Chmp4b/Chmp4c/Clasp2/Dicer1/Drg1/Dync1h1/Flna/Haus1/Haus6/Hnrnpu/Hspa1b/Kash5/Kif23/Kif2a/Lsm14a/Map10/Map9/Mapre2/Mapre3/Mzt1/Ncor1/Prc1/Rab11a/Racgap1/Ripor2/Rps3/Senp6/Stag2/Tnks/Tubb5/Tubgcp3/Vps4b	37
BP	GO:0007080	mitotic metaphase plate congression	19/4604	47/23355	0.000877101650004156	0.00612291185858744	0.00408255623623172	Aurkb/Becn1/Bod1/Cdc23/Cenpc1/Cenpe/Chmp4b/Chmp4c/Cul3/Dctn2/Eml4/Hnrnpu/Kif18a/Kif2c/Mad1l1/Nuf2/Rab11a/Spdl1/Vps4b	19
BP	GO:0007628	adult walking behavior	19/4604	47/23355	0.000877101650004156	0.00612291185858744	0.00408255623623172	Abl2/Agtpbp1/Cacna1a/Cacna1c/Chd7/Cln8/Cntn2/Dab1/Epha4/Fxn/Glra1/Hexa/Hipk2/Klhl1/Mapt/Ndufs4/Oxr1/Pmp22/Scn8a	19
BP	GO:0006360	transcription by RNA polymerase I	21/4604	54/23355	0.000878318463175234	0.00612291185858744	0.00408255623623172	Baz2a/Cebpa/Ddx11/Dhx33/Ercc2/Ercc3/Ercc6/Flna/Gtf2h5/Lyar/Macroh2a1/Macroh2a2/Mtor/Polr1h/Ppp1r15a/Rasl11a/Smarcb1/Taf1/Tcof1/Ttf1/Ubtf	21
BP	GO:0007019	microtubule depolymerization	21/4604	54/23355	0.000878318463175234	0.00612291185858744	0.00408255623623172	Camsap3/Ccsap/Clasp2/Dysf/Eml4/Htr1a/Kif18a/Kif18b/Kif2c/Map1a/Map1b/Map2/Mid1ip1/Nav3/Nckap5/Nckap5l/Nedd1/Sgk1/Specc1l/Stmn4/Taok1	21
BP	GO:0048546	digestive tract morphogenesis	21/4604	54/23355	0.000878318463175234	0.00612291185858744	0.00408255623623172	Acvr2b/Ctnnb1/Dact1/Egfr/Fgf10/Fgfr2/Fgfr3/Foxp4/Gata4/Id2/Nckap1/Nipbl/Nkx2-3/Notch1/Pdgfra/Pitx2/Shox2/Six2/Smad3/Sox11/Vangl2	21
BP	GO:0007052	mitotic spindle organization	38/4604	118/23355	0.000885284061644104	0.00616463585782738	0.00411037642656463	Abraxas2/Aurkb/Ccdc61/Ccsap/Cenpe/Chmp4b/Chmp4c/Clasp2/Dctn2/Dctn6/Drg1/Dync1h1/Efhc1/Eml1/Flna/Hnrnpu/Hspa1b/Kif23/Kif2a/Lsm14a/Map10/Map4/Map9/Mecp2/Mzt1/Nin/Nuf2/Pkd1/Prc1/Rab11a/Racgap1/Ripor2/Sbds/Spast/Stag2/Tacc1/Tacc2/Vps4b	38
BP	GO:0031099	regeneration	47/4604	154/23355	0.000893329194443161	0.00620691046923602	0.00413856374698123	Bcl9/Cd9/Cdk1/Cdkn1a/Dicer1/Dysf/Egfr/Epha4/Flna/Fzd7/Gap43/Gata4/Gpx1/Hmox1/Igf1r/Inpp5f/Kpna1/Kremen1/Large1/Lifr/Lrp1/Map4k4/Mapk8ip3/Matn2/Mdk/Naca/Ndel1/Nefl/Neo1/Pax7/Ppard/Pten/Ptgfrn/Ptn/Ptprf/Ptprs/Rtn4/Rtn4r/Rtn4rl1/Sulf2/Tec/Thy1/Tnr/Ulk1/Wnt1/Wnt7a/Xylt1	47
BP	GO:0045667	regulation of osteoblast differentiation	47/4604	154/23355	0.000893329194443161	0.00620691046923602	0.00413856374698123	Acvr2a/Acvr2b/Ahr/Atp6ap1/Axin2/Bambi/Bmp2/Bmp7/Bmpr1a/Bmpr1b/Bmpr2/Cebpa/Cebpd/Ctnnb1/Dlk1/Dnai3/Fam20c/Fbn2/Fermt2/Fndc3b/Gnas/Id2/Id3/Igfbp5/Jag1/Jund/Lmna/Mef2c/Mir137/Mir23a/Nfatc1/Noct/Notch1/Prkd1/Ptch1/Ptk2/Ski/Smad3/Smad5/Smad6/Smoc1/Sox11/Sox9/Tmem119/Tmem64/Vegfa/Wwtr1	47
BP	GO:0031109	microtubule polymerization or depolymerization	39/4604	122/23355	0.000894735561591381	0.00620982032150839	0.00414050394076736	Camsap3/Capzb/Ccsap/Cdk5rap2/Clasp2/Drg1/Dst/Dysf/Eml4/Htr1a/Kif18a/Kif18b/Kif2c/Map1a/Map1b/Map2/Mapre2/Mapre3/Mapt/Mecp2/Met/Mid1ip1/Mzt1/Nav3/Nckap5/Nckap5l/Ndel1/Nedd1/Nin/Prune1/Rac1/Rps3/Sgk1/Specc1l/Stmn4/Taok1/Tbcd/Tubb4a/Tubgcp3	39
BP	GO:0006997	nucleus organization	40/4604	126/23355	0.000901657264035081	0.00624407585490373	0.00416334440372331	Agfg1/Akap8l/Celf3/Chmp4b/Chmp4c/Dyrk3/Ets1/Habp4/Lemd2/Lemd3/Lmna/Mfsd14a/Ndel1/Nectin2/Nfe2l1/Nup107/Nup35/Parp11/Pes1/Piwil1/Pygo1/Pygo2/Reep3/Rnf8/Rtn4/Selenof/Serbp1/Spast/Sun2/Syne1/Syne2/Tmem43/Tmf1/Tnp1/Ubxn2a/Ubxn2b/Uspl1/Vps4b/Wrap53/Zpr1	40
BP	GO:0032200	telomere organization	40/4604	126/23355	0.000901657264035081	0.00624407585490373	0.00416334440372331	Atrx/Aurkb/Ccne1/Cct4/Ctc1/Ctnnb1/Dcp2/Dkc1/Ercc4/Exosc10/Fbxo4/H3f3a/Hnrnpu/Hus1/Lmna/Mapkapk5/Nek7/Parp1/Pif1/Pnkp/Pot1a/Prkcq/Ptges3/Rad51/Slx4/Smg6/Src/Stn1/Telo2/Tent4b/Terc/Terf1/Tinf2/Tnks/Tprkb/Wrap53/Wrn/Xrcc5/Xrn1/Ylpm1	40
BP	GO:0006497	protein lipidation	31/4604	91/23355	0.000906580828336944	0.00627126539998097	0.00418147349807892	Atg12/Atg5/Dpm2/Hhat/Irgm2/Nmt2/Pgap1/Pgap2/Pigc/Pigk/Pigl/Pign/Pigo/Pigq/Pigw/Pik3c3/Ppm1a/Rab3gap1/Rab3gap2/Selenok/Wdr45/Wipi2/Zdhhc12/Zdhhc14/Zdhhc17/Zdhhc19/Zdhhc2/Zdhhc21/Zdhhc24/Zdhhc25/Zdhhc6	31
BP	GO:0034284	response to monosaccharide	56/4604	191/23355	0.000910798448700971	0.0062935171927821	0.00419631026162634	Acvr1c/Acvr2b/Arrb1/Brsk2/C2cd2l/Cacna1e/Camk2n1/Casp3/Efna5/Egr1/Eif2b3/Epha5/Foxa2/Gjd3/Gpam/Gpr39/Gpx1/Grk2/Hmgcr/Igf1r/Irs2/Jagn1/Kif5b/Klf7/Lrp1/Mafa/Map4k4/Mir130a/Myt1/Ncf2/Neurod1/Nr1d1/Nr1h4/Nrxn1/Ogt/Oxct1/Pik3ca/Pla2g6/Ppard/Ppp2ca/Prkn/Ptprn2/Rab11fip2/Rab11fip5/Rac1/Raf1/Sesn2/Sidt2/Slc30a8/Smarcb1/Sox4/Srebf1/Stx4a/Stxbp4/Unc13b/Xbp1	56
BP	GO:0043954	cellular component maintenance	27/4604	76/23355	0.000921532665294031	0.00635372521860621	0.00423645499292027	Abl2/Afdn/App/Arf6/Arid1a/C1ql1/Cadm1/Camsap3/Cldn3/Cttn/Dgkz/Fermt2/Hdac2/Hspa8/Igf1r/Inava/Kifc3/Mpz/Mthfr/Mtss1/Pard6a/Plekha7/Rab3a/Shank2/Whrn/Zfp804a/Zmynd8	27
BP	GO:0048645	animal organ formation	27/4604	76/23355	0.000921532665294031	0.00635372521860621	0.00423645499292027	Axin2/Bmp2/Bmp7/Bmpr1a/Cited2/Ctnnb1/Dkk1/Eya1/Fgf10/Fgfr2/Fgfr4/Gng5/Hes1/Isl1/Lemd2/Mef2c/Notch1/Pax3/Pax8/Rbpj/Rdh10/Robo1/Robo2/Smarcd3/Spry1/Wnt11/Wnt2	27
BP	GO:0032435	negative regulation of proteasomal ubiquitin-dependent protein catabolic process	16/4604	37/23355	0.000931065874840374	0.0064124230240923	0.00427559275896606	Bag5/Ddrgk1/Eif3h/Fhit/Map1a/Ogt/Park7/Rpl11/Rybp/Sdcbp/Senp1/Smarcc1/Taf9/Tlk2/Trim39/Ubxn1	16
BP	GO:1905268	negative regulation of chromatin organization	24/4604	65/23355	0.000933157085038981	0.00641979403799246	0.0042805075085918	Atad2b/Atg5/Bcor/Ctbp1/Dnmt1/Fendrr/H1f2/H1f3/H1f4/Kdm1a/Kdm4c/Kdm4d/Macroh2a1/Msx3/Noc2l/Otub1/Phf2/Prmt6/Smarcb1/Sphk2/Taf7/Tet1/Wdr5/Zfp451	24
BP	GO:0022409	positive regulation of cell-cell adhesion	74/4604	267/23355	0.000941872989425345	0.00647267470765745	0.00431576659980575	Adk/Afdn/Ank3/Ap3d1/Bmp7/Ccr7/Cd59b/Cd80/Cd83/Cited2/Cyrib/Dmtn/Dnaja3/Efnb1/Efnb2/Egr3/Elane/Ephb4/Ephb6/Epo/Ets1/Fadd/Flot1/Gpam/Has2/Hes1/Hsph1/Icos/Igfbp2/Il12b/Il12rb1/Irf1/Itpkb/Jak1/Kif26b/Kifap3/L1cam/Lef1/Lgals1/Lgals8/Lgals9/Magi1/Malt1/Mdk/Mir326/Myo10/Nck2/Nfkbiz/Piezo1/Prkcq/Prkcz/Ptpn23/Rps3/Runx1/Selenok/Shb/Skap1/Slc7a1/Smad7/Socs1/Sox12/Sox13/Sox4/Stat5b/Syk/Tbx18/Tfrc/Thy1/Tnfsf…	74
BP	GO:0050863	regulation of T cell activation	87/4604	323/23355	0.000950880537541942	0.00652744194330102	0.00435228359116244	Adk/Ap3d1/Arg1/Btn1a1/Casp3/Ccr7/Cd59b/Cd80/Cd83/Cdkn2a/Ctnnb1/Cyp26b1/Cyrib/Dicer1/Dlg1/Dnaja3/Dusp3/Efnb1/Efnb2/Egr3/Ephb4/Ephb6/Epo/Fadd/Fanca/Gpam/Hes1/Hsph1/Icos/Igfbp2/Il12b/Il12rb1/Il20rb/Irf1/Itpkb/Laptm5/Lef1/Lgals1/Lgals8/Lgals9/Lmo1/Mad1l1/Malt1/Mdk/Mir326/Nck2/Ndfip1/Nfkbiz/Nrarp/Pag1/Pde5a/Peli1/Pla2g2d/Prdx2/Prkcq/Prkcz/Rc3h2/Ripor2/Rps3/Runx1/Scrib/Selenok/Shb/Slc46a2/Slc7a1/Smad7/…	87
BP	GO:0014909	smooth muscle cell migration	33/4604	99/23355	0.000968963787133459	0.0066370852870318	0.00442539016644028	Arpc5/Bmpr1a/Camk2d/Cyp1b1/Ddr1/Dock4/Dock5/Egr1/Gna13/Grb10/Has2/Igfbp3/Igfbp5/Kalrn/Lrp1/Mdk/Mdm2/Mef2c/Myo5a/Ndrg4/Nfe2l2/P2ry6/Pcsk5/Plxna1/Ppard/Ppargc1a/Prkg1/Ptk2/Rbpj/Sema6d/Src/Tmsb4x/Zfp950	33
BP	GO:0070167	regulation of biomineral tissue development	33/4604	99/23355	0.000968963787133459	0.0066370852870318	0.00442539016644028	Acvr2a/Acvr2b/Ano6/Atp2b1/Bcor/Bglap/Bglap2/Bmp2/Bmp2k/Bmp7/Bmpr1a/Bmpr1b/Bmpr2/Dicer1/Enpp1/Fam20c/Fbn2/Fgfr3/Gpm6b/Matn1/Mef2c/Mia3/Notch1/Osr1/Pkdcc/Ptk2b/Ptn/Rflna/S1pr1/Slc8a1/Smad3/Sox9/Tmem119	33
BP	GO:0014855	striated muscle cell proliferation	28/4604	80/23355	0.000977561975271958	0.00668142358751095	0.0044549534868515	Angpt1/Arid2/Bmpr1a/Cdk1/Cited2/Ctnnb1/Fgfr2/Foxp1/Gata4/Hdac2/Kpna1/Mef2c/Meis1/Ncam1/Notch1/Paxbp1/Ppard/Pten/Rbpj/Rxra/Six5/Tbx20/Tenm4/Tgfbr1/Tgfbr3/Vgll4/Wnt2/Zfpm2	28
BP	GO:0051965	positive regulation of synapse assembly	28/4604	80/23355	0.000977561975271958	0.00668142358751095	0.0044549534868515	Adgrl2/Adgrl3/Amigo1/Asic2/Bhlhb9/Cux2/Eef2k/Efna5/Ephb2/Flrt1/Flrt2/Flrt3/Lingo2/Lingo4/Lrrc4b/Lrrn1/Lrrn3/Lrrtm1/Lrrtm3/Lrrtm4/Lrtm1/Nrxn1/Oxtr/Pik3r1/Prkca/Slitrk5/St8sia2/Wnt7a	28
BP	GO:0008544	epidermis development	86/4604	319/23355	0.000983675102068616	0.00671590558285283	0.00447794494718475	Akt1/Atp2c1/Bcl11b/Casp3/Cdkn2a/Celsr1/Ctnnb1/Cyp26b1/Dicer1/Dkk1/Dll1/Eda/Edar/Egfr/Ercc2/Ercc3/Etv4/Evpl/Fgf10/Fgfr2/Flnb/Fzd3/Gal/Gnas/Grhl1/Hdac2/Hes1/Hoxc13/Hpse/Ift74/Igf1r/Igfbp5/Jag1/Jag2/Kazn/Keap1/Klf7/Lama5/Lgr4/Lhfpl5/Lhx2/Macroh2a1/Macroh2a2/Mafg/Mreg/Myo3a/Myo5a/Ncoa3/Ngfr/Nme2/Nom1/Notch1/Palld/Pdzd7/Plod1/Pou3f2/Ppard/Pphln1/Prkch/Psen1/Ptch1/Ptgs1/Ptprq/Rac1/Rbpj/Ripor2/Rock2/Run…	86
BP	GO:0010662	regulation of striated muscle cell apoptotic process	22/4604	58/23355	0.000991083819351076	0.00675914865084552	0.00450677800259771	Ambra1/Bag3/Bnip3/Camk2a/Camk2d/Capn2/Gata4/Hmgcr/Hspa8/Igfbp3/Map3k5/Mdk/Mff/Naca/Nfe2l2/Npm1/Pax8/Pten/Rgl2/Sirt4/Slc25a4/Tigar	22
BP	GO:0045600	positive regulation of fat cell differentiation	25/4604	69/23355	0.00101410693557264	0.00690867216780147	0.00460647536566781	Akt1/Bmp2/Bmp7/Ccdc3/Cebpa/Cmklr1/Creb1/Dact1/Fndc3b/Hnrnpu/Id2/Mecom/Medag/Noct/Sox13/Stk4/Tfe3/Tmem64/Wif1/Xbp1/Zbtb16/Zbtb7c/Zc3h12a/Zfp36l1/Zfp385a	25
BP	GO:0048255	mRNA stabilization	20/4604	51/23355	0.00102169491062009	0.00695283289824582	0.00463592028822035	Axin2/Cirbp/Dicer1/E2f1/Elavl4/Hnrnpu/Igf2bp1/Larp4b/Mapkapk2/Mettl16/Mtor/Noct/Ptbp1/Rbm24/Rbm38/Tent4a/Tent4b/Tent5a/Tent5b/Vegfa	20
BP	GO:0043543	protein acylation	67/4604	238/23355	0.00102711051656463	0.00695856550840503	0.00463974260412101	Aanat/Apbb1/App/Arid5a/Arrb1/Atg5/Auts2/Bend3/Bloc1s1/Cdyl/Crebbp/Ctbp1/Ddx3x/Dip2b/Esco1/Esco2/Gtf2b/Hat1/Hdac2/Hhat/Isl1/Jade1/Kansl1/Kat6a/Kat6b/Lef1/Mecp2/Morf4l1/Mrgbp/Msx3/Naa10/Naa11/Naa15/Naa25/Nmt2/Noc2l/Nos1/Ogt/Park7/Ppm1a/Selenok/Smarcb1/Sox4/Sphk2/Supt7l/Taf1/Taf10/Taf5/Taf6l/Taf7/Taf9/Taok1/Tcf3/Trrap/Wdr5/Xbp1/Zdhhc12/Zdhhc14/Zdhhc17/Zdhhc19/Zdhhc2/Zdhhc21/Zdhhc24/Zdhhc25/Zdhhc6/Zf…	67
BP	GO:0021872	forebrain generation of neurons	29/4604	84/23355	0.00102807050847778	0.00695856550840503	0.00463974260412101	Ascl1/Bcl11b/Dct/Dcx/Dicer1/Disc1/Dlx1/Fezf2/Fgfr2/Gbx2/Gnaq/Hes1/Lef1/Lhx8/Lrp6/Nrp2/Rac1/Rapgef2/Robo1/Robo2/Sall1/Sall3/Satb2/Scyl2/Sema3a/Sox1/Uncx/Zmiz1/Zswim6	29
BP	GO:0033108	mitochondrial respiratory chain complex assembly	29/4604	84/23355	0.00102807050847778	0.00695856550840503	0.00463974260412101	Coa3/Coa4/Cox17/Cox19/Dmac2/Immp2l/Ndufa10/Ndufa13/Ndufa9/Ndufab1/Ndufb3/Ndufb6/Ndufc1/Ndufs4/Ndufs5/Ndufs6/Ndufs7/Oma1/Pet100/Samm50/Sdhaf1/Slc25a33/Taco1/Tfam/Tmem126a/Tmem126b/Uqcc1/Uqcc2/Uqcrfs1	29
BP	GO:0060415	muscle tissue morphogenesis	29/4604	84/23355	0.00102807050847778	0.00695856550840503	0.00463974260412101	Adarb1/Angpt1/Bmp2/Bmpr1a/Chd7/Ctnnb1/Dll4/Egln1/Epo/Fgfr2/Fzd1/Heg1/Isl1/Lrp6/Mylk/Notch1/Pax7/Pitx2/Rbpj/Rxra/S1pr1/Shox2/Smad7/Tbx20/Tgfbr1/Tgfbr3/Vangl2/Wnt2/Zfpm2	29
BP	GO:2000300	regulation of synaptic vesicle exocytosis	29/4604	84/23355	0.00102807050847778	0.00695856550840503	0.00463974260412101	Adcy1/Adra1a/Apba1/Apba2/Atp2a2/Chrna4/Chrna5/Chrna7/Chrnb2/Cspg5/Cyth1/Grin3a/Grm4/Grm7/Htr1a/Kcnh1/Nrxn3/Pfn2/Prkca/Prkcb/Prkcg/Rab3a/Rab3gap1/Rims2/Stxbp5/Stxbp5l/Syt1/Vps18/Wnt7a	29
BP	GO:0034250	positive regulation of cellular amide metabolic process	48/4604	159/23355	0.00102992230891601	0.00696360374028375	0.00464310193142329	Akap6/Casp3/Chrna7/Cirbp/Coa3/Cpeb3/Csnk1e/Cyp1b1/Ddx3x/Eef2/Eif2s3x/Eif3c/Eif4g1/Enpp7/Epha4/Habp4/Larp4b/Lrrtm3/Mrps27/Mtor/Nck2/Nfe2l2/Npm1/Picalm/Pla2g6/Plxnb2/Ptbp1/Ptk2b/Rbms3/Rcc1l/Rock2/Rps27l/Rps3a1/Rpusd3/Rxra/Samd4/Secisbp2/Slc2a13/Sox4/Sp1/Sphk2/Trmt10c/Uhmk1/Uqcc1/Uqcc2/Usp16/Ythdf3/Zcchc4	48
BP	GO:0061842	microtubule organizing center localization	15/4604	34/23355	0.00104027273510664	0.0070260311045656	0.00468472644460372	Arpc5/Bicd2/Dlg1/Dync1li2/Ezr/Kif5b/Mad2l1/Ndel1/Nin/Pard3/Plxna2/Sema6a/Sun2/Syne1/Syne2	15
BP	GO:0002262	myeloid cell homeostasis	56/4604	192/23355	0.00104285258300153	0.00703589811364122	0.00469130544171571	Acvr2a/Adar/Ank1/Bax/Bpgm/Casp3/Cdk5rap3/Cebpg/Cited2/Dmtn/Dnase2a/Dyrk3/Epas1/Epo/Ercc2/Ets1/Fancc/Fech/Hmox1/Id2/Ireb2/Itpkb/Kdm1a/Kit/Kitl/Klf1/Klf13/Klf2/Lyar/Mafb/Mecom/Mertk/Mir122/Ncor1/Ncstn/Nfe2l1/Pde4b/Ptbp3/Rbfox2/Rps17/Rps24/Rps6/Senp1/Slc37a4/Slc7a11/Smad5/Sox6/Sp1/Sp3/Stat1/Stat5b/Tcf3/Tgfbr3/Thra/Vegfa/Zfp36l1	56
BP	GO:0010927	cellular component assembly involved in morphogenesis	37/4604	115/23355	0.00104634100676167	0.00703678315563355	0.00469189555860594	Actn2/Agfg1/Casq2/Cavin4/Ccdc136/Cd9/Cfl2/Clasp2/Csrp1/Dicer1/Ercc2/Foxp1/Gpc1/Hdac2/Itgb1/Klhl41/Krt19/Krt8/Lmod1/Lmod3/Mef2a/Mef2c/Mfsd14a/Myh10/Nebl/Nectin2/Neurl2/Nfasc/Pdgfra/Phldb1/Phldb2/Pmp22/Sec23ip/Synpo2l/Tenm4/Tmf1/Zpbp2	37
BP	GO:0016579	protein deubiquitination	37/4604	115/23355	0.00104634100676167	0.00703678315563355	0.00469189555860594	Abraxas2/Atxn3/Babam1/Brcc3/Josd1/Mindy1/Mindy2/Otub1/Otud1/Park7/Spata2/Stambp/Taf10/Tank/Tnfaip3/Tnip1/Trrap/Ubxn1/Usp1/Usp10/Usp11/Usp12/Usp16/Usp2/Usp25/Usp3/Usp31/Usp39/Usp4/Usp40/Usp43/Usp44/Usp47/Usp8/Usp9x/Yod1/Zc3h12a	37
BP	GO:0090100	positive regulation of transmembrane receptor protein serine/threonine kinase signaling pathway	37/4604	115/23355	0.00104634100676167	0.00703678315563355	0.00469189555860594	Acvr2a/Acvr2b/Bmp2/Bmp7/Bmpr1a/Bmpr2/Cited2/Crebbp/Elapor2/Fkbp8/Foxd1/Gata4/Gdf11/Gdf15/Hes1/Hipk2/Ing2/Lgals9/Msx1/Neo1/Notch1/Notch2/Parp1/Rbpj/Rbpms/Sdcbp/Slc2a10/Snw1/Sox11/Synj2bp/Tgfb1i1/Tgfb3/Tgfbr1/Tgfbr3/Vsir/Zc3h3/Zfp423	37
BP	GO:0006612	protein targeting to membrane	38/4604	119/23355	0.00105698292243915	0.00708561686172431	0.00472445626761884	Ank3/Aqp11/Cdk5/Chmp4b/Dmtn/Exoc4/Gdi1/Get3/Hpca/Inpp5k/Itgb1bp1/Mtcl1/Naca/Nacad/Ogt/Pard3/Pex26/Pex3/Rab3ip/Rab8b/Rabgef1/Rtp1/Rtp4/Sec61a1/Sec61g/Sec63/Sgtb/Srp14/Tcaf2/Yif1b/Zdhhc12/Zdhhc14/Zdhhc19/Zdhhc2/Zdhhc21/Zdhhc24/Zdhhc25/Zdhhc6	38
BP	GO:0007498	mesoderm development	38/4604	119/23355	0.00105698292243915	0.00708561686172431	0.00472445626761884	Acvr2a/Acvr2b/Bmp7/Bmpr1a/Bmpr2/Cer1/Cited2/Dkk1/Dll3/Ecsit/Exoc4/Ext2/Eya1/Fendrr/Foxa2/Irx3/Kdm6b/Lef1/Lhx2/Nckap1/Nf2/Osr1/Otx2/Poglut1/Ppp2ca/Rpl38/Rps6ka6/Sall1/Six2/Smad3/Ssbp3/Tcf7l1/Tead1/Tead2/Txnrd1/Vegfa/Wnt11/Zfp36l1	38
BP	GO:0043534	blood vessel endothelial cell migration	38/4604	119/23355	0.00105698292243915	0.00708561686172431	0.00472445626761884	Akt1/Akt3/Amot/Angpt1/Angpt2/Atp2b4/Dll4/Efnb2/Egr3/Ephb4/Ets1/Fbxw7/Fgf18/Gpx1/Hdac9/Hmox1/Itgb1/Itgb1bp1/Jup/Lemd3/Mecp2/Mef2c/Mia3/Nfe2l2/Notch1/Nr4a1/P2rx4/Prcp/Prkca/Prkd1/Ptk2b/Rgcc/Robo1/Scarb1/Sp1/Stard13/Vash1/Vegfa	38
BP	GO:0046488	phosphatidylinositol metabolic process	44/4604	143/23355	0.00106436350754746	0.00712136176716471	0.00474828979486692	Dgke/Dpm2/Impa2/Inpp4b/Inpp5a/Inpp5e/Inpp5f/Inpp5k/Inppl1/Itpkb/Itpkc/Ocrl/Pgap1/Pgap2/Pi4k2a/Pigc/Pigk/Pigl/Pign/Pigo/Pigq/Pigw/Pik3c2b/Pik3c2g/Pik3c3/Pik3ca/Pik3r1/Pip4k2a/Pip4k2b/Pip4k2c/Pip4p2/Pitpnc1/Plcb3/Plcd1/Pten/Socs1/Socs3/Socs4/Socs6/Synj2/Tmem150a/Tpte/Ttc7/Ttc7b	44
BP	GO:1903052	positive regulation of proteolysis involved in cellular protein catabolic process	39/4604	123/23355	0.00106458016239422	0.00712136176716471	0.00474828979486692	Agtpbp1/Akt1/Arih1/Atxn3/Bbs7/Cbfa2t3/Chfr/Cop1/Csnk1e/Dda1/Ddrgk1/Disc1/Fbxw7/Fbxw8/Hspa1b/Laptm5/Mdm2/Plk3/Prickle1/Prkn/Psen1/Pten/Ptk2/Ptk2b/Rnf139/Rnf144b/Rnf19a/Rnf19b/Smad7/Socs4/Taf1/Trib2/Trib3/Ubqln1/Ubqln2/Xbp1/Zer1/Zfand2a/Zyg11b	39
BP	GO:0003158	endothelium development	40/4604	127/23355	0.00106935152550886	0.00714567735642904	0.00476450263001488	Acvr2b/Afdn/Akap11/Atoh8/Bmpr2/Btg1/Cldn3/Cnmd/Col22a1/Ctnnb1/Cul7/Cxcr4/Dll1/Dll4/Dmd/Ezr/Gpx1/Hapln2/Heg1/Hoxb5/Jag1/Kdm6b/Met/Notch1/Nr2f2/Pde2a/Ptprs/Rapgef1/Rapgef2/Rbpj/Rock2/Rtn4/Slc40a1/Stard13/Stc1/Tgfbr1/Tjp2/Vegfa/Wnt7a/Zdhhc21	40
BP	GO:1901992	positive regulation of mitotic cell cycle phase transition	30/4604	88/23355	0.00107307873231846	0.0071629714106353	0.00477603373653415	Akt1/Anapc7/Ankrd17/Anp32b/App/Camk2d/Ccnd3/Cdc23/Cdc25b/Cdk1/Cenpe/Crebbp/Cul3/Ddx3x/Egfr/Eif4g1/Fgf10/Kcna5/Mdm2/Mecp2/Mta3/Neurog1/Pbx1/Plrg1/Rab11a/Rcc2/Rgcc/Smarcd3/Stox1/Vps4b	30
BP	GO:0030330	DNA damage response, signal transduction by p53 class mediator	23/4604	62/23355	0.00109722805541099	0.00729320297296439	0.00486286785879824	Acer2/Atrx/Casp2/Cdkn1a/Cdkn2a/Dyrk3/Hipk2/Kdm1a/Mdm2/Npm1/Pcbp4/Ppm1d/Pttg1ip/Rbm38/Rps27l/Rps6ka6/Sesn2/Smyd2/Sox4/Spred2/Tfap4/Usp10/Zfp385a	23
BP	GO:0032835	glomerulus development	23/4604	62/23355	0.00109722805541099	0.00729320297296439	0.00486286785879824	Ahr/Angpt1/Angpt2/Basp1/Bmp7/Col4a4/Ctnnd1/Egr1/Hes1/Jag1/Kirrel3/Lgr4/Mef2c/Mtss1/Myo1e/Notch1/Notch2/Osr1/Pdgfra/Ret/Sulf2/Vangl2/Wwtr1	23
BP	GO:0051058	negative regulation of small GTPase mediated signal transduction	23/4604	62/23355	0.00109722805541099	0.00729320297296439	0.00486286785879824	Abl2/Adra1a/Arap3/Arhgap12/Arhgap44/Cul3/Cyrib/Dgkz/Dlc1/Ephb2/Heg1/Itgb1/Kank1/Mapkap1/Met/Mfn2/Rabgef1/Rapgef1/Rasa2/Ripor1/Ripor2/Spry1/Stambp	23
BP	GO:0051148	negative regulation of muscle cell differentiation	23/4604	62/23355	0.00109722805541099	0.00729320297296439	0.00486286785879824	Ankrd17/Bhlhe41/Bmp2/Bmpr1a/Ctdp1/Dkk1/Dll1/Dnmt1/Foxp1/Fzd7/Id2/Mecp2/Msx1/Nfatc1/Nfatc3/Notch1/Prdm6/Ptbp1/Rgs4/Sox6/Tmem119/Xbp1/Yy1	23
BP	GO:0048644	muscle organ morphogenesis	31/4604	92/23355	0.00111269145158829	0.00738817724138029	0.00492619357714238	Adarb1/Angpt1/Bmp2/Bmpr1a/Chd7/Ctnnb1/Dll4/Egln1/Epo/Fgfr2/Fzd1/Gata4/Gsc/Heg1/Isl1/Lrp6/Mylk/Notch1/Pax7/Pitx2/Rbpj/Rxra/S1pr1/Shox2/Smad7/Tbx20/Tgfbr1/Tgfbr3/Vangl2/Wnt2/Zfpm2	31
BP	GO:0010635	regulation of mitochondrial fusion	8/4604	13/23355	0.00112279630666053	0.0074239150118627	0.00495002234703515	Adck1/Bnip3/Huwe1/Oma1/Opa1/Prkn/Tfrc/Zdhhc6	8
BP	GO:0018410	C-terminal protein amino acid modification	8/4604	13/23355	0.00112279630666053	0.0074239150118627	0.00495002234703515	Agbl1/Agtpbp1/Atg12/Atg5/Irgm2/Lcmt1/Ttl/Wipi2	8
BP	GO:0044090	positive regulation of vacuole organization	8/4604	13/23355	0.00112279630666053	0.0074239150118627	0.00495002234703515	Becn1/Pip4k2a/Pip4k2b/Pip4k2c/Rab3gap1/Rab3gap2/Ralb/Ulk1	8
BP	GO:0045161	neuronal ion channel clustering	8/4604	13/23355	0.00112279630666053	0.0074239150118627	0.00495002234703515	Akap5/Ank3/Cntn2/Cntnap2/Dlg2/Nfasc/Nrcam/Pmp22	8
BP	GO:0007254	JNK cascade	52/4604	176/23355	0.00112411534035674	0.00742482905479324	0.00495063180079709	Aida/Akt1/App/Ccr7/Cdc42/Cdc42se1/Cracr2a/Dact1/Dixdc1/Dusp19/Dusp3/Eda2r/Edar/Egfr/Ercc6/Fgd4/Gadd45b/Gadd45g/Hipk2/Igf1r/Irak4/Map3k13/Map3k5/Map3k7/Map3k9/Map4k1/Map4k4/Mapk8ip3/Mdfi/Mdfic/Mecom/Ncor1/Ptk2/Ptk2b/Ptpn1/Rapgef1/Ror2/Sh3rf3/Stradb/Syk/Taok1/Taok3/Tlr4/Tnfrsf19/Tnfsf11/Tpd52l1/Traf3/Ulk4/Wnt7a/Zfp110/Zfp622/Zmynd11	52
BP	GO:0051494	negative regulation of cytoskeleton organization	51/4604	172/23355	0.00114298233621848	0.00754152458566824	0.00502844054250646	Add2/Arfgef1/Camsap3/Capzb/Cdk5rap2/Clasp2/Coro2b/Cracd/Ctnna2/Cyrib/Dbn1/Dlc1/Dmtn/Dnai3/Dysf/Eml4/Inpp5k/Iqschfp/Kank1/Kank3/Lima1/Lmod1/Lmod3/Map1a/Map1b/Map2/Met/Mid1ip1/Mtpn/Nav3/Npm1/Pfn1/Pfn2/Phldb2/Pik3ca/Pik3r1/Ppp1r9a/Prkn/S1pr1/Sgk1/Specc1l/Svil/Taok1/Tbcd/Tmeff2/Tmsb10/Tmsb4x/Trim37/Tubb4a/Twf1/Wasf2	51
BP	GO:0002063	chondrocyte development	14/4604	31/23355	0.00115002526920864	0.00757210355265331	0.00504882959190742	Axin2/Bmpr2/Chst11/Fgf18/Matn1/Mex3c/Mia3/Rarg/Rflna/Serpinh1/Shox2/Smad7/Sox9/Sulf2	14
BP	GO:0033137	negative regulation of peptidyl-serine phosphorylation	14/4604	31/23355	0.00115002526920864	0.00757210355265331	0.00504882959190742	Bax/Dkk1/Dmd/Dmtn/Epm2a/Grk2/Inpp5f/Inpp5k/Nck2/Nos1/Ogt/Paqr3/Pten/Smad7	14
BP	GO:0016575	histone deacetylation	27/4604	77/23355	0.00115609330588147	0.00760409488219945	0.00507016035820952	Akap8l/Baz2a/BC004004/Brms1l/Ctbp1/Hdac10/Hdac11/Hdac2/Hdac9/Ing2/Lpin1/Mideas/Morf4l1/Mta3/Ncor1/Nipbl/Prkd1/Prmt6/Rcor2/Sfpq/Sphk2/Srebf1/Tbl1x/Tbl1xr1/Trerf1/Vegfa/Zfp541	27
BP	GO:0045773	positive regulation of axon extension	21/4604	55/23355	0.00115989985986475	0.00761320492570937	0.00507623463557996	Bmpr2/Dbn1/Dbnl/Disc1/Dscam/Fxn/Gdi1/Islr2/L1cam/Lrp1/Map1b/Map3k13/Mapt/Ndel1/Nrg1/Rab11a/Rufy3/Sema5a/Trpv2/Vegfa/Zfyve27	21
BP	GO:0046580	negative regulation of Ras protein signal transduction	21/4604	55/23355	0.00115989985986475	0.00761320492570937	0.00507623463557996	Abl2/Adra1a/Arap3/Arhgap44/Cul3/Dgkz/Dlc1/Ephb2/Heg1/Itgb1/Kank1/Mapkap1/Met/Mfn2/Rabgef1/Rapgef1/Rasa2/Ripor1/Ripor2/Spry1/Stambp	21
BP	GO:0007623	circadian rhythm	62/4604	218/23355	0.00117404894463218	0.00769803937835991	0.00513279945828437	Aanat/Adcy1/Ahr/Ankfn1/Ass1/Bhlhe40/Bhlhe41/Btrc/Cartpt/Cdk1/Chrnb2/Creb1/Crem/Csnk1e/Dpyd/Egr1/Fbxl22/Fbxl3/Fbxw11/Fbxw7/Gabrb3/Gpr176/Hdac2/Hnrnpu/Huwe1/Id2/Id3/Kdm8/Klf10/Lgr4/Maged1/Mc3r/Mtnr1b/Mtor/Ncor1/Ndufa9/Nfil3/Ngfr/Noct/Npy2r/Nr1d1/Nrip1/Ogt/Opn4/Per3/Ppargc1a/Ppp1cc/Prkcg/Prkg1/Prokr1/Pten/Rock2/Sfpq/Sik1/Slc6a4/Spsb4/Srebf1/Top2a/Usp2/Usp9x/Zfhx3/Zpbp2	62
BP	GO:0031056	regulation of histone modification	49/4604	164/23355	0.00117818247650966	0.00771709522113828	0.00514550526747586	Akap8l/App/Arid5a/Arrb1/Atg5/Atrx/Auts2/BC004004/Bcor/Ctbp1/Ctnnb1/Dnmt1/Dppa2/Fendrr/Ing2/Isl1/Kdm1a/Kdm4c/Kdm4d/Lmna/Lpin1/Macroh2a1/Mecp2/Msx3/Mthfr/Ncor1/Nipbl/Noc2l/Nos1/Nsd1/Nsd3/Ogt/Otub1/Park7/Pax7/Paxbp1/Prkd1/Prmt6/Pygo2/Smarcb1/Snw1/Sphk2/Srebf1/Taf7/Tet1/Vegfa/Wdr5/Xbp1/Zfp451	49
BP	GO:0048278	vesicle docking	24/4604	66/23355	0.00119572903515091	0.00782387531012376	0.00521670271866596	Camk2a/Ctbp2/Exoc4/Exoc6b/Ncam1/Ndrg4/Nrxn1/Rab13/Rab3a/Rab3c/Rab8b/Ralb/Rims2/Scfd1/Stx16/Stx4a/Stx8/Stxbp1/Syt1/Unc13b/Unc13c/Vps18/Vps33b/Vps45	24
BP	GO:0002065	columnar/cuboidal epithelial cell differentiation	34/4604	104/23355	0.00120104744986898	0.00784235344213517	0.00522902332931973	Abl2/Afdn/Ascl1/Bmp2/C1galt1/Cbfa2t2/Cdh2/Dicer1/Dll1/Fam20c/Fgfr2/Foxa1/Foxp1/Foxp4/Gata4/Hes1/Insm1/Lef1/Neurod1/Nfe2l1/Nkx6-1/Notch1/Rarb/Rarg/Rfx3/Rxra/Shroom3/Sidt2/Sox11/Sox4/Src/Tigar/Tmem231/Wnt11	34
BP	GO:0061326	renal tubule development	34/4604	104/23355	0.00120104744986898	0.00784235344213517	0.00522902332931973	Aqp11/Bmp2/Ctnnb1/Dlg1/Dll1/Eya1/Fat4/Foxd1/Gzf1/Hes1/Hoxb7/Irx1/Irx3/Jag1/Kif26b/Lama5/Lgr4/Maged1/Mef2c/Mtss1/Notch1/Notch2/Osr1/Pax8/Pbx1/Ptch1/Sall1/Six2/Sox9/Stat1/Ttc8/Vegfa/Wnt1/Wwtr1	34
BP	GO:0060042	retina morphogenesis in camera-type eye	28/4604	81/23355	0.00121677202087673	0.00793678679177682	0.00529198838081677	Alms1/Arl6/Bhlhe22/Bhlhe23/Casz1/Dll1/Dscam/Fjx1/Foxn4/Hipk2/Lrp6/Man2a1/Megf11/Miat/Nectin3/Ptn/Ptprm/Rdh13/Rom1/Sdk1/Sdk2/Slc4a7/Sox9/Thrb/Thy1/Tspan12/Ttc8/Zhx2	28
BP	GO:0038127	ERBB signaling pathway	36/4604	112/23355	0.00123701195414021	0.00806044680583798	0.00537444081084316	Abl2/Akt1/Bcar1/Bcar3/Cbl/Cblc/Cdh13/Dusp3/Egfr/Esr1/Esr2/Fam83a/Fbxw7/Hip1/Itga1/Kif16b/Mvb12a/Mvb12b/Neurl1a/Psen1/Ptk2/Ptk2b/Ptprf/Ptprr/Rab7/Rbpj/Rnf115/Rtn4/Shc1/Socs4/Sos1/Sox9/Src/Tsg101/Wdr54/Zfyve28	36
[truncated: 7,252 more rows]
