# Supplementary material for: Kdm6b-mediated epigenetic coordination of temporal precision during motor neuron differentiation
Source: EMBO Rep. 2026 May 26;27(13):3665–88. doi: 10.1038/s44319-026-00808-2 (PMC13354772; doi:10.1038/s44319-026-00808-2)
Supplement: Supplementary file 8 — Source data Fig. 2 [file 44319_2026_808_MOESM8_ESM.zip › Source data Fig 2/Fig 2G/D6-Com GO.csv]

ONTOLOGY	ID	Description	GeneRatio	BgRatio	pvalue	p.adjust	qvalue	geneID	Count
BP	GO:0007409	axonogenesis	211/4749	483/23355	7.72902073335262e-32	4.85305211847211e-28	3.39751479815585e-28	Ablim1/Ache/Afg3l2/Amigo1/Ank3/Apbb2/App/Arx/Atoh1/Atp8a2/Auts2/B4galt6/B4gat1/Barhl2/Bcl11a/Bcl11b/Bdnf/Bmp7/Bmpr1b/Bmpr2/Brsk2/C9orf72/Ccdc141/Cdh11/Cdh2/Cdh4/Cdk5r1/Chl1/Chn1/Clasp2/Cntn4/Cntn5/Col25a1/Creb1/Crmp1/Ctnna2/Cttn/Cxcl12/Cxcr4/Dab1/Dbn1/Dbnl/Dcc/Dclk1/Dcx/Dip2b/Disc1/Dixdc1/Dpysl2/Dscam/Dst/Efna3/Efna5/Efnb1/Efnb2/Emb/Enah/Epha3/Epha5/Epha6/Epha7/Epha8/Ephb1/Ephb2/Ephb6/Etv1/Etv4/E…	211
BP	GO:0050808	synapse organization	208/4749	486/23355	6.44300868810288e-30	2.0227825776299e-26	1.41610548850093e-26	Abi2/Ache/Actr2/Add2/Adgrl2/Adgrl3/Afg3l2/Amigo1/Ank3/App/Arf1/Arf6/Arhgap22/Arhgap44/Arhgef7/Arhgef9/Asic2/Atp2b2/Bdnf/Bsn/C1qb/C1ql3/Cabp1/Cacnb3/Cacng2/Cadm1/Caprin2/Cbln2/Cdc42/Cdh2/Cdh9/Cdk5r1/Chd4/Ckap5/Cntn5/Cntnap4/Col4a1/Ctnna2/Ctnnd2/Cttn/Cttnbp2/Cux2/Dact1/Dbn1/Dbnl/Dgkb/Dgkz/Dhx36/Dip2a/Disc1/Dkk1/Dnaja3/Dnm3/Dock10/Dtnbp1/Eef2k/Efna5/Efnb1/Efnb2/Eif4g1/Elfn1/Epha3/Epha5/Epha7/Ephb1/E…	208
BP	GO:0050767	regulation of neurogenesis	172/4749	443/23355	1.53649167774235e-19	3.21587708151473e-16	2.25136464780773e-16	Abcc8/Ache/Actr2/Adcyap1/Akap5/Amigo1/Appl2/Atxn1/B2m/Bcl11a/Bdnf/Bmp2/Bmp7/Bmpr1a/Bmpr2/Brinp1/Caprin2/Cdh4/Cdk5r1/Cdkn2b/Chd7/Ctdsp1/Cux1/Cux2/Cx3cl1/Cxcl12/Cxcr4/Dab1/Dbn1/Dbnl/Dct/Dcx/Dhx36/Dicer1/Dip2b/Disc1/Dixdc1/Dll1/Dlx1/Dmrta2/Dscam/E2f1/Eef2k/Efna5/Egfr/Epha7/Ephb2/Ezh2/Faim/Fas/Fbxw8/Fezf1/Fgf13/Fstl4/Fxn/Fzd3/Gorasp1/Hap1/Hdac2/Helt/Hes1/Hif1a/Hmgb2/Hoxb3/Id2/Igf1/Kalrn/Kit/Lig4/Ling…	172
BP	GO:0007411	axon guidance	113/4749	250/23355	4.99686627780137e-19	7.8438308395787e-16	5.49129304634172e-16	Ablim1/Ank3/Apbb2/App/Arx/Atoh1/B4gat1/Bcl11b/Bdnf/Bmp7/Bmpr1b/Bmpr2/Ccdc141/Cdh4/Cdk5r1/Chl1/Chn1/Cntn4/Cntn5/Crmp1/Cxcl12/Cxcr4/Dcc/Dpysl2/Dscam/Efna3/Efna5/Efnb1/Efnb2/Emb/Enah/Epha3/Epha5/Epha6/Epha7/Epha8/Ephb1/Ephb2/Ephb6/Etv1/Etv4/Ext1/Fezf1/Flot1/Flrt2/Flrt3/Foxd1/Foxp1/Fzd3/Gas1/Gdnf/Isl1/Kif5c/Klf7/Lamc2/Lgi1/Lhx3/Lhx4/Lmtk2/Lmx1a/Lrp1/Lrtm1/Mapk8ip3/Matn2/Mycbp2/Myh10/Ncam1/Nectin1/Neo…	113
BP	GO:0097485	neuron projection guidance	113/4749	251/23355	7.28767382660307e-19	9.15186079144813e-16	6.40701597892514e-16	Ablim1/Ank3/Apbb2/App/Arx/Atoh1/B4gat1/Bcl11b/Bdnf/Bmp7/Bmpr1b/Bmpr2/Ccdc141/Cdh4/Cdk5r1/Chl1/Chn1/Cntn4/Cntn5/Crmp1/Cxcl12/Cxcr4/Dcc/Dpysl2/Dscam/Efna3/Efna5/Efnb1/Efnb2/Emb/Enah/Epha3/Epha5/Epha6/Epha7/Epha8/Ephb1/Ephb2/Ephb6/Etv1/Etv4/Ext1/Fezf1/Flot1/Flrt2/Flrt3/Foxd1/Foxp1/Fzd3/Gas1/Gdnf/Isl1/Kif5c/Klf7/Lamc2/Lgi1/Lhx3/Lhx4/Lmtk2/Lmx1a/Lrp1/Lrtm1/Mapk8ip3/Matn2/Mycbp2/Myh10/Ncam1/Nectin1/Neo…	113
BP	GO:0051962	positive regulation of nervous system development	142/4749	352/23355	4.74914982470025e-18	4.96998529154881e-15	3.47937713472776e-15	Ache/Actr2/Adgrl2/Adgrl3/Akap5/Amigo1/Asic2/Atxn1/Bcl11a/Bdnf/Bmp2/Bmpr2/Caprin2/Cbln2/Cdh4/Cux1/Cux2/Cx3cl1/Cxcl12/Cxcr4/Dbn1/Dbnl/Dct/Dcx/Dhx36/Dicer1/Disc1/Dixdc1/Dmrta2/Dscam/E2f1/Eef2k/Efna5/Egfr/Ephb1/Ephb2/Faim/Fbxw8/Flrt1/Flrt2/Flrt3/Fxn/Fzd3/Grid2/Hap1/Hdac2/Hes1/Hif1a/Id2/Igf1/Kalrn/Kit/Lig4/Lingo2/Lpar3/Lrp1/Lrrn1/Lrrn3/Lrrtm1/Lrrtm2/Lrrtm3/Lrrtm4/Lrtm1/Man2a1/Map2k1/Map3k13/Mapt/Met/M…	142
BP	GO:0016358	dendrite development	129/4749	309/23355	5.85748655450585e-18	5.25416543939175e-15	3.67832539122052e-15	Abi1/Abi2/Ache/Actr2/Akap5/Alk/App/Arf1/Arf6/Arhgap44/Arid1b/Asap1/Bbs1/Bcl11a/Bdnf/Bmp7/Btbd3/Camk1d/Caprin2/Cdc42/Cdk5r1/Chrna3/Cpeb3/Crp/Csmd3/Ctnna2/Ctnnd2/Cux1/Cux2/D16Ertd472e/Dab1/Dact1/Dbn1/Dbnl/Dclk1/Dcx/Dhx36/Dip2a/Disc1/Dnm3/Dock10/Dscam/Dtnbp1/Eef2k/Elavl4/Epha5/Ephb1/Ephb2/Ezh2/Fas/Fat3/Fbxw8/Flrt1/Fmn1/Fstl4/Fyn/Gorasp1/Grin1/Grin3a/Grip1/Gsk3a/Hdac2/Hnrnpk/Iqsec1/Kalrn/Kidins220/Kl…	129
BP	GO:0030900	forebrain development	153/4749	397/23355	3.45969925984917e-17	2.71543145657412e-14	1.90101369856975e-14	Agtpbp1/Akna/Alk/Aplp2/App/Arl13b/Arx/Atoh1/Atrx/B2m/Bax/Bbs1/Bcl11b/Bmp2/Bmpr1a/Btbd3/Ccdc141/Ccdc85c/Cdh2/Cdk5r1/Cdk5r2/Chd7/Cntnap2/Creb1/Cul5/Cxcl12/Cxcr4/D16Ertd472e/Dab1/Dclk1/Dclk2/Dct/Dcx/Dicer1/Disc1/Dixdc1/Dkk1/Dlc1/Dlx1/Dmrta2/Dnah5/E2f1/Efhc1/Egfr/Elavl4/Epha5/Ephb2/Erbb4/Ext1/Fat4/Fbxo45/Fezf1/Fgf10/Fgf13/Fgfr1/Fgfr2/Fyn/Ghrh/Gnaq/Grcc10/Grin1/Hap1/Hdac2/Hes1/Hif1a/Hnrnpk/Hsd3b1/Htt/…	153
BP	GO:0001764	neuron migration	90/4749	192/23355	1.150122861698e-16	8.0240238317797e-14	5.61744218766181e-14	Adgrl3/Alkbh1/Apbb2/Arx/Astn1/Astn2/Atoh1/Auts2/Barhl2/Bax/Bbs1/Cdk5r1/Cdk5r2/Celsr1/Chl1/Ctnna2/Cxcl12/Cxcr4/Dab1/Dcc/Dclk1/Dcx/Ddit4/Disc1/Elp3/Erbb4/Fat3/Fbxo45/Fezf1/Fgf13/Flna/Flrt2/Fyn/Fzd3/Gas6/Gpm6a/Itga3/Kirrel3/Lmx1b/Lrig2/Lrp12/Mapk8ip3/Mapt/Mark1/Matn2/Mdga2/Mef2c/Met/Mrtfa/Mrtfb/Myh10/Ndn/Neo1/Nkx6-1/Nr2f1/Nr2f2/Nrg1/Nrg3/Nrp2/Nsmf/Ntn1/Ntng1/Ntng2/Ntrk2/Ntrk3/Olfm1/Pax6/Pex2/Pex5/Ph…	90
BP	GO:0007416	synapse assembly	90/4749	193/23355	1.72818778538416e-16	1.08512911044272e-13	7.59674967554134e-14	Ache/Add2/Adgrl2/Adgrl3/Amigo1/App/Arf6/Arhgef9/Asic2/Bdnf/Bsn/Cadm1/Cbln2/Cdh2/Cdh9/Cntn5/Cux2/Dbnl/Dkk1/Dnm3/Eef2k/Efna5/Efnb1/Efnb2/Eif4g1/Epha7/Ephb1/Ephb2/Erbb4/Fbxo45/Fgf13/Flrt1/Flrt2/Flrt3/Fzd1/Fzd5/Gabrg2/Gja10/Gpc6/Gpm6a/Grid2/Grin1/Kirrel3/Lingo2/Lrrc4/Lrrn1/Lrrn3/Lrrtm1/Lrrtm2/Lrrtm3/Lrrtm4/Lrtm1/Magi2/Mapt/Mdga2/Mef2c/Nectin1/Negr1/Nlgn1/Nptn/Nrg1/Nrg2/Nrxn1/Nrxn3/Ntn1/Ntng2/Ntrk2/Nt…	90
BP	GO:0050807	regulation of synapse organization	109/4749	261/23355	2.08038020999099e-15	1.18751884895758e-12	8.31355766212667e-13	Abi2/Actr2/Adgrl2/Adgrl3/Amigo1/App/Arf6/Arhgap22/Arhgap44/Asic2/Bdnf/C1ql3/Caprin2/Cbln2/Cdc42/Cdh2/Cdk5r1/Cntnap4/Ctnna2/Cttnbp2/Cux2/Dbn1/Dbnl/Dgkb/Dhx36/Disc1/Dkk1/Dnm3/Dtnbp1/Eef2k/Efna5/Eif4g1/Epha7/Ephb1/Ephb2/Flrt1/Flrt2/Flrt3/Frmpd4/Fyn/Fzd1/Gpc6/Gpm6a/Grid2/Grin1/Hnrnpk/Kalrn/Lingo2/Lrfn2/Lrrn1/Lrrn3/Lrrtm1/Lrrtm2/Lrrtm3/Lrrtm4/Lrtm1/Lzts3/Magi2/Malat1/Mdga2/Mef2c/Myh10/Nectin1/Nedd4/Ne…	109
BP	GO:0034329	cell junction assembly	158/4749	432/23355	2.54742740346916e-15	1.33294138886524e-12	9.33162880428703e-13	Abi2/Ache/Actn2/Add2/Adgrl2/Adgrl3/Amigo1/App/Arf6/Arhgef9/Asic2/Bdnf/Bsn/Cadm1/Cbln2/Cd9/Cdh11/Cdh12/Cdh18/Cdh19/Cdh2/Cdh22/Cdh6/Cdh7/Cdh9/Clasp2/Cldn16/Cldn17/Cldn18/Cldn22/Cldn34c1/Cntn5/Coro2b/Ctnnd1/Ctnnd2/Cttn/Cux2/Dbnl/Dkk1/Dlc1/Dlg1/Dmtn/Dnm3/Dst/Ect2/Eef2k/Efna5/Efnb1/Efnb2/Eif4g1/Epb41l3/Epha3/Epha7/Ephb1/Ephb2/Erbb4/Fbf1/Fbxo45/Fgf13/Flot1/Flrt1/Flrt2/Flrt3/Fmn1/Fzd1/Fzd5/Gabrg2/Gja10/…	158
BP	GO:0050770	regulation of axonogenesis	85/4749	186/23355	5.16556485777203e-15	2.49496782630389e-12	1.74667197134057e-12	Ache/Amigo1/Bcl11a/Bdnf/Bmpr2/Brsk2/Cdh2/Cdh4/Cdk5r1/Chn1/Cxcl12/Dab1/Dbn1/Dbnl/Dcx/Dip2b/Disc1/Dixdc1/Dscam/Efna5/Epha7/Ephb2/Fgf13/Fstl4/Fxn/Grin1/Lpar3/Lrp1/Lrrc4c/Map2/Map2k1/Map3k13/Mapt/Nefl/Nefm/Nin/Nrg1/Ntn1/Ntrk2/Ntrk3/Pak1/Pak2/Pak3/Plxna1/Plxna2/Plxna4/Plxnb2/Plxnc1/Plxnd1/Pou3f2/Pten/Ptk2/Ptprs/Rab11a/Rgma/Robo1/Robo2/Rtn4/Rufy3/Sema3a/Sema3c/Sema3d/Sema3e/Sema4b/Sema4f/Sema5a/Sema5b/…	85
BP	GO:0031346	positive regulation of cell projection organization	158/4749	436/23355	6.42411459265798e-15	2.8812153948071e-12	2.01707537886765e-12	Abi2/Ache/Acsl6/Actr2/Adamts1/Adcyap1/Akap5/Alk/Amigo1/Atp8a2/Auts2/Bcl11a/Bdnf/Bmp7/Bmpr2/Camk1d/Caprin2/Carmil1/Cbfa2t2/Ccp110/Cdc42/Cdc42ep3/Cdh4/Cep135/Cntn1/Crp/Cux1/Cux2/Cx3cl1/Cxcl12/Dbn1/Dbnl/Dcc/Dcx/Dhx36/Disc1/Dixdc1/Dmd/Dnm3/Dpysl3/Dscam/Dvl3/Dzip1/Eef2k/Efna5/Elavl4/Enc1/Epha3/Espn/Ezh2/Fam98a/Fbxw8/Fez1/Fgfr1/Flna/Fxn/Fyn/Fzd1/Gpm6a/Gprc5b/Grin1/Grip1/Hap1/Hnrnpk/Htt/Igf1r/Itga3/Kalr…	158
BP	GO:0050803	regulation of synapse structure or activity	111/4749	273/23355	1.07054482224414e-14	4.48130062591398e-12	3.13725977381863e-12	Abi2/Actr2/Adgrl2/Adgrl3/Amigo1/App/Arf6/Arhgap22/Arhgap44/Asic2/Bdnf/C1ql3/Caprin2/Cbln2/Cdc42/Cdh2/Cdk5r1/Cntnap4/Ctnna2/Cttnbp2/Cux2/Dbn1/Dbnl/Dgkb/Dhx36/Disc1/Dkk1/Dnm3/Dtnbp1/Eef2k/Efna5/Eif4g1/Epha7/Ephb1/Ephb2/Flrt1/Flrt2/Flrt3/Frmpd4/Fyn/Fzd1/Gpc6/Gpm6a/Grid2/Grin1/Hnrnpk/Kalrn/Lingo2/Lrfn2/Lrrn1/Lrrn3/Lrrtm1/Lrrtm2/Lrrtm3/Lrrtm4/Lrtm1/Lzts3/Magi2/Malat1/Mdga2/Mef2c/Myh10/Nectin1/Nedd4/Ne…	111
BP	GO:0050769	positive regulation of neurogenesis	115/4749	291/23355	3.80800254511226e-14	1.49440299879749e-11	1.04619859397295e-11	Ache/Actr2/Akap5/Amigo1/Atxn1/Bcl11a/Bdnf/Bmp2/Bmpr2/Caprin2/Cdh4/Cux1/Cux2/Cx3cl1/Cxcl12/Cxcr4/Dbn1/Dbnl/Dct/Dcx/Dhx36/Dicer1/Disc1/Dixdc1/Dmrta2/Dscam/E2f1/Eef2k/Efna5/Egfr/Ephb2/Faim/Fbxw8/Fxn/Fzd3/Hap1/Hdac2/Hes1/Hif1a/Id2/Igf1/Kalrn/Kit/Lig4/Lpar3/Lrp1/Man2a1/Map2k1/Map3k13/Mapt/Met/Mtor/Myc/Nefl/Nin/Nkx2-2os/Nkx6-1/Nkx6-2/Nog/Nrg1/Ntf3/Ntn1/Ntrk2/Ntrk3/Olig2/Opa1/Oprm1/Pak1/Pak3/Pax6/Plxna1…	115
BP	GO:0021537	telencephalon development	102/4749	255/23355	4.28671049440907e-13	1.58330912908203e-10	1.10843981576794e-10	Agtpbp1/Alk/Arl13b/Arx/Atoh1/Bax/Bbs1/Bcl11b/Bmp2/Btbd3/Ccdc141/Ccdc85c/Cdh2/Cdk5r1/Cdk5r2/Chd7/Cul5/Cxcl12/Cxcr4/Dab1/Dclk2/Dcx/Dicer1/Disc1/Dixdc1/Dlx1/Dmrta2/Dnah5/Efhc1/Egfr/Epha5/Ephb2/Erbb4/Ext1/Fat4/Fbxo45/Fezf1/Fgf13/Fgfr1/Grcc10/Grin1/Hdac2/Hes1/Hif1a/Hnrnpk/Hsd3b1/Htt/Id2/Kcna1/Kdm2b/Kdm6b/Kif3a/Kirrel3/Lmx1a/Mcph1/Myh10/Ncor2/Neurod1/Nf1/Nf2/Nfib/Nin/Nr2f1/Nr4a3/Nrg1/Nrg3/Ntrk2/Otx2/Pa…	102
BP	GO:0099173	postsynapse organization	86/4749	203/23355	7.09557779320864e-13	2.47517405353095e-10	1.73281478739411e-10	Abi2/Actr2/App/Arf1/Arf6/Arhgap22/Arhgap44/Arhgef7/Arhgef9/Cadm1/Caprin2/Cdc42/Cdh2/Cdk5r1/Ckap5/Ctnnd2/Cttn/Cux2/Dbn1/Dbnl/Dgkb/Dgkz/Dhx36/Dip2a/Dnaja3/Dnm3/Dock10/Dtnbp1/Eef2k/Epha5/Epha7/Ephb1/Ephb2/Frmpd4/Fyn/Fzd9/Gdnf/Grid2/Grin1/Grin2a/Hnrnpk/Htr1a/Igf1r/Itga3/Kalrn/Lrfn2/Lrrc4/Lrrtm1/Lrrtm2/Lrrtm4/Lzts3/Magi2/Mtmr2/Myh10/Nlgn1/Nrcam/Nrp2/Nrxn1/Ntng2/Ntrk3/Opa1/Pak3/Pten/Ptn/Ptprd/Ptprf/Ptp…	86
BP	GO:0048588	developmental cell growth	105/4749	269/23355	1.20850416561227e-12	3.99378823993654e-10	2.79596310005364e-10	Adra1a/Akap6/App/Auts2/Barhl2/Bcl11a/Bdnf/Bmpr2/C9orf72/Cdh4/Cdk5r1/Clasp2/Col14a1/Cttn/Cxcl12/Cxcr4/Cyfip2/Dbn1/Dbnl/Dclk1/Dcx/Dip2b/Disc1/Dpysl2/Dscam/Efna5/Epha7/Fdps/Fgf13/Flrt1/Flrt3/Foxp1/Fstl4/Fxn/Gsk3a/Hnrnpk/Igf1/Itga4/Lpar3/Lrp1/Map2/Map2k4/Map3k13/Mapt/Mex3c/Mgll/Mtor/Mul1/Ndn/Nin/Nkx6-1/Nrg1/Nrp2/Ntn1/Ntrk3/Olfm1/Pak1/Pin1/Plxna1/Plxna4/Postn/Prkcz/Prkg1/Prkn/Prmt2/Ptprs/Rab11a/Rarg/R…	105
BP	GO:0031345	negative regulation of cell projection organization	87/4749	209/23355	1.6892376424026e-12	5.30336157832295e-10	3.71276652351223e-10	Arf6/Arhgap24/Arhgap44/B2m/Bcl11a/Capzb/Ccl21a/Ccp110/Cdk10/Cdk5r1/Crmp1/Dab1/Dennd5a/Dip2b/Dkk1/Dleu2/Dnm3/Dpysl3/Dtnbp1/Dync1i2/Efnb2/Epha3/Epha7/Ephb2/Fat3/Fgf13/Flna/Fstl4/Fyn/Gorasp1/Gsk3a/Hdac2/Hes1/Inpp5f/Itga3/Lpar1/Lrig2/Lrp1/Map2/Map4k4/Mdm2/Mylip/Neo1/Neu4/Nlgn1/Nr2f1/Nrxn1/Ntm/Ntn1/Paqr3/Pfn2/Pmp22/Pten/Ptk2/Ptprf/Ptprs/Ptprz1/Rab3ip/Rap1gap/Rap1gap2/Rapgef2/Rgma/Rit2/Rtn4/Rufy3/Sema3…	87
BP	GO:0010720	positive regulation of cell development	132/4749	368/23355	2.50658039402979e-12	7.49467537814906e-10	5.24685700524731e-10	Ache/Actr2/Akap11/Akap5/Amigo1/Atxn1/Bcl11a/Bdnf/Bmp2/Bmpr2/Caprin2/Carmil1/Cdh4/Cux1/Cux2/Cx3cl1/Cxcl12/Cxcr4/Dbn1/Dbnl/Dct/Dcx/Dhx36/Dicer1/Disc1/Dixdc1/Dmrta2/Dmtn/Dock1/Dock5/Dscam/E2f1/Eef2k/Efna5/Egfr/Ephb2/Faim/Fbxw8/Flna/Fxn/Fzd3/Hap1/Hdac2/Hes1/Hif1a/Id2/Igf1/Kalrn/Kit/Lig4/Lpar3/Lrp1/Man2a1/Map2k1/Map3k13/Mapt/Met/Mtor/Myc/Myf6/Nedd9/Nefl/Nin/Nkx2-2os/Nkx6-1/Nkx6-2/Nog/Nrg1/Ntf3/Ntn1/Nt…	132
BP	GO:0007005	mitochondrion organization	164/4749	489/23355	3.74536311086312e-12	1.04755288457104e-09	7.33368680223745e-10	4930550C14Rik/Adgrg6/Afg3l1/Afg3l2/Agtpbp1/Aip/Akt1/Ambra1/Ap3b1/Armc1/Armcx3/Atg14/Atg2a/Atg2b/Atg5/Atg9b/Atp23/Bag4/Bax/Bcl2l11/Becn1/Bid/Bmf/Bok/Camkmt/Cebpa/Chchd2/Chchd4/Chchd6/Cibar1/Cln8/Coa3/Coa4/Cox7a2/Cstad/Cttn/Cxadr/Dctn6/Ddhd1/Dmac1/Dmac2/Dnaja3/Dnajc11/Dnajc15/Dnm3/Epas1/Erbb4/Fas/Fastkd3/Fbxo7/Fbxw7/Fez1/Fmc1/Fundc1/Fxn/Gabarapl2/Gabpb1/Gclm/Gdap1/Ggct/Golph3/Gpx1/Gsk3a/Hap1/Hif1a/…	164
BP	GO:0048638	regulation of developmental growth	141/4749	403/23355	3.83719005337376e-12	1.04755288457104e-09	7.33368680223745e-10	Acacb/Afg3l2/Akap6/Akt1/App/Arx/Atp8a2/Atxn2/Barhl2/Bcl11a/Bcl2l11/Bdnf/Bmpr1a/Bmpr2/Ccnb1/Cdh4/Cdk5r1/Chd7/Clasp2/Col14a1/Creb1/Csf1/Cttn/Cxadr/Cxcl12/Cxcr4/Dbn1/Dbnl/Dcx/Dip2b/Disc1/Dlg1/Dll1/Dpysl2/Dscam/Dusp6/Efna5/Epha7/Erbb4/Fdps/Fgf13/Fgf20/Fgf9/Fgfr1/Fgfr2/Foxc1/Foxp1/Fstl4/Fto/Fxn/Gdf15/Ghrh/Gjd4/Gpam/Gsk3a/Hdac2/Hdac3/Hnrnpk/Hsf1/Igf1/Igf1r/Jarid2/Lpar3/Lrp1/Map2/Map3k13/Mapt/Mef2c/Meis…	141
BP	GO:0051656	establishment of organelle localization	139/4749	399/23355	7.78273558591392e-12	2.03615819766473e-09	1.4254694652095e-09	1700009N14Rik/Actr10/Actr2/Agtpbp1/Ap1ar/Ap3b1/Ap3b2/Ap3d1/Arf1/Armcx3/Aurkb/Becn1/Bicd1/Bicd2/Bicdl1/Blk/Bloc1s4/Bod1/Btbd8/Btk/Ccdc186/Ccnb1/Cdc23/Cdc42/Cdc42bpa/Cdk5rap2/Cenpa/Cenpc1/Chga/Chmp2a/Chmp4c/Clasp2/Copg2/Crhr1/Cul3/D6Wsu163e/Dctn2/Dipk2a/Dlg1/Dnm3/Dpysl2/Dtnbp1/Dync1h1/Dync1i1/Eipr1/Eml4/Exoc4/Eya1/Fam91a1/Fer/Fez1/Fgf10/Fgfr2/Fgr/Gab2/Gem/Hap1/Hif1a/Hmox1/Hnrnpu/Htt/Ikbkg/Il4ra/Itg…	139
BP	GO:0001558	regulation of cell growth	149/4749	439/23355	1.32378983160407e-11	3.32483054105678e-09	2.32764056285414e-09	Adam15/Adipor1/Adipor2/Akap6/Akt1/Apbb2/Avpr1a/Barhl2/Bcl11a/Bdnf/Bmpr2/Caprin2/Cdh4/Cdk5r1/Cgrrf1/Cirbp/Clasp2/Col14a1/Cth/Cttn/Cxcl12/Cxcr4/D7Ertd443e/Dbn1/Dbnl/Dcbld2/Dcun1d5/Dcx/Ddx3x/Dip2b/Disc1/Dnajb2/Dnph1/Dpysl2/Dscam/Efna5/Egfr/Eif4g1/Epb41l3/Epha7/Exosc2/Exosc4/Exosc9/Extl3/Fdps/Fgf13/Fhl1/Foxk1/Foxp1/Fstl4/Fxn/Gas1/Gas2l1/Gsk3a/Hbegf/Hnrnpk/Igf1/Igfbp4/Igfbp5/Kdm2b/Kif26a/Lgi1/Lmx1a/Lp…	149
BP	GO:0016311	dephosphorylation	132/4749	381/23355	4.00060409585211e-11	9.66145889148285e-09	6.76377437420179e-09	Acp1/Acp2/Acp6/Adora1/Akap1/Arpp19/Bag4/Bmp2/Bod1/Btrc/Cdc14a/Cdca2/Cdkn3/Cep192/Csrnp3/Ctdsp1/Dlc1/Dlg2/Dusp14/Dusp19/Dusp4/Dusp6/Dusp8/Elfn1/Eya1/Eya3/Gnai2/Grxcr1/Htt/Igbp1b/Ilkap/Impa1/Inpp1/Inpp4b/Inpp5a/Inpp5f/Inpp5k/Itga1/Lhpp/Lmtk3/Lpin1/Magi2/Mastl/Mef2c/Mgat5/Mtmr2/Mtmr3/Mtmr7/Myo1d/Nron/Nsmf/Nuak1/Pawr/Pdp1/Pdp2/Pdxp/Pin1/Pkmyt1/Plpp3/Plpp4/Plppr1/Plppr3/Ppia/Ppm1d/Ppm1e/Ppm1l/Ppp1cc/P…	132
BP	GO:0007626	locomotory behavior	99/4749	263/23355	6.1087563381379e-11	1.40399127650715e-08	9.82903340406847e-09	Abat/Adcy8/Adgrl3/Adora2a/Agtpbp1/Alk/Ankfn1/Apba1/Apba2/Aplp2/App/Arrdc3/Asl/Astn1/Atp1a3/Atp2b2/Atxn1/Cacna1e/Calb1/Celsr1/Cend1/Chd7/Chl1/Chrna3/Ckap5/Clcn3/Cln6/Cln8/Crbn/Crhr1/Cstb/Cxcl12/Dab1/Dbh/Dbn1/Dmbx1/Dscam/Egr1/Elavl4/Espn/Fgf12/Fign/Fxn/Gigyf2/Glra1/Gpr52/Gprc5b/Grin1/Grin2a/Grin2d/Hexb/Hipk2/Htt/Id2/Inpp5f/Kalrn/Kcnd2/Klhl1/Lmx1a/Lmx1b/Lrrtm1/Lsamp/Mapt/Meis1/Mtor/Myo5a/Nav2/Ncor1/…	99
BP	GO:0010977	negative regulation of neuron projection development	70/4749	164/23355	6.2608306644689e-11	1.40399127650715e-08	9.82903340406847e-09	Arf6/B2m/Bcl11a/Cdk5r1/Crmp1/Dab1/Dennd5a/Dip2b/Dkk1/Dleu2/Dnm3/Dpysl3/Dtnbp1/Dync1i2/Efnb2/Epha3/Epha7/Ephb2/Fat3/Fgf13/Flna/Fstl4/Gsk3a/Hdac2/Hes1/Inpp5f/Lpar1/Lrig2/Lrp1/Map2/Map4k4/Mdm2/Mylip/Neo1/Neu4/Nlgn1/Nr2f1/Ntm/Ntn1/Paqr3/Pmp22/Pten/Ptk2/Ptprs/Ptprz1/Rap1gap2/Rgma/Rit2/Rtn4/Rufy3/Sema3a/Sema3c/Sema3d/Sema3e/Sema4b/Sema4f/Sema5a/Sema5b/Sema6a/Sema6d/Slit2/Spock1/Stmn2/Tbx6/Tnr/Trpv4/Tsk…	70
BP	GO:0045664	regulation of neuron differentiation	92/4749	239/23355	7.12274548628479e-11	1.54219720373732e-08	1.07965826318422e-08	Alk/App/Atoh1/B2m/Bcl11a/Bcl11b/Bdnf/Bmp2/Bmp7/Brinp1/Brinp2/Brinp3/Casz1/Cdk5rap2/Cntn4/Ctdsp1/Cxcl12/Dab1/Dicer1/Disp3/Dixdc1/Dkk1/Dleu2/Dll1/Dlx1/Dmd/Dpysl2/Ect2/Efna3/Eif4g1/Eya1/Fez1/Fezf1/Fgf20/Fgfr1/Foxa1/Gdf11/Gdf6/Gprc5b/Hes1/Hmg20a/Id2/Irx3/Isl1/Jag1/Kdm4c/Lmx1a/Map3k13/Mapk8ip3/Mef2c/Meis1/Mib1/Mir212/Mmd2/Mtor/Mycn/Nepro/Neurod1/Nf1/Nin/Nkx6-1/Nlgn1/Nrep/Ntf3/Olig2/Opa1/Pax6/Pbx1/Pcp4…	92
BP	GO:0051098	regulation of binding	135/4749	396/23355	8.53703514230381e-11	1.72013387207437e-08	1.20422780190988e-08	Adam15/Add2/Akt1/Angpt1/Aplp2/App/Arhgap28/Arhgef7/Arrb1/Atp2a2/Aurkb/B2m/Bambi/Bax/Bdnf/Bmp2/Brd4/C9orf72/Cald1/Calm1/Caprin2/Cblb/Cdc42/Crmp1/Csnk1e/Ctbp2/Cthrc1/Ctnnbip1/Cyld/Dact1/Ddit3/Derl1/Dhrs7b/Dhx9/Disc1/Dkk1/Dnajb2/Dtnbp1/Dysf/Dzip1/E2f1/Edf1/Eif3c/Eif4g1/Epb41/Ephb6/Ercc4/Fbxw7/Flot1/Foxc1/Gtf2b/Habp4/Hdac2/Hes1/Hipk1/Hipk2/Hmgb2/Hmox1/Hnrnpk/Hsf1/Id2/Igf1/Ilrun/Isl1/Itga4/Itgb1bp1/Ka…	135
BP	GO:0050772	positive regulation of axonogenesis	50/4749	102/23355	8.92985767170523e-11	1.72013387207437e-08	1.20422780190988e-08	Ache/Amigo1/Bcl11a/Bdnf/Bmpr2/Cdh4/Cxcl12/Dbn1/Dbnl/Dcx/Disc1/Dixdc1/Dscam/Efna5/Fxn/Lpar3/Lrp1/Map2k1/Map3k13/Mapt/Nefl/Nin/Nrg1/Ntn1/Ntrk2/Ntrk3/Pak1/Plxna1/Plxna2/Plxna4/Plxnb2/Plxnc1/Plxnd1/Rab11a/Robo1/Robo2/Rtn4/Rufy3/Sema5a/Shox2/Skil/Slitrk1/Snap91/Stk25/Tiam1/Tiam2/Trak1/Twf2/Zeb2/Zfyve27	50
BP	GO:0048813	dendrite morphogenesis	76/4749	185/23355	8.93098693443791e-11	1.72013387207437e-08	1.20422780190988e-08	Abi1/Abi2/Ache/Actr2/Akap5/Arhgap44/Btbd3/Caprin2/Cdc42/Cdk5r1/Chrna3/Ctnna2/Ctnnd2/Cux1/Cux2/Dact1/Dbn1/Dbnl/Dclk1/Dcx/Dhx36/Dip2a/Dnm3/Dock10/Dscam/Dtnbp1/Eef2k/Elavl4/Epha5/Ephb1/Ephb2/Fbxw8/Fmn1/Fyn/Gorasp1/Grin1/Kalrn/Kidins220/Klf7/Lzts1/Lzts3/Met/Mink1/Nedd4/Nlgn1/Nsmf/Opa1/Pak3/Phactr1/Prex2/Pten/Ptn/Ptprd/Ptprf/Ptprz1/Rapgef2/Rbfox2/Rere/Robo1/Rock2/Sema3a/Sgk1/Shank2/Skor2/Slitrk5/Ss18l…	76
BP	GO:0010639	negative regulation of organelle organization	125/4749	359/23355	9.04035957611946e-11	1.72013387207437e-08	1.20422780190988e-08	4930550C14Rik/Add2/Akt1/Arhgap28/Atrx/Atxn7/Aurkb/Becn1/Bmp7/Bok/Bub3/Capza2/Capzb/Carmil1/Ccnb1/Ccp110/Cdk10/Cdk5rap2/Cep192/Cgnl1/Chek1/Clasp2/Coro2b/Cracd/Ctc1/Ctnna2/Dbn1/Dcp2/Dlc1/Dmtn/Dnai3/Dync1li1/Dysf/Eml4/Ercc4/Espn/Esr1/Exosc10/Fez1/Fgf13/Fgfr2/Fxn/Gas2l1/Gpx1/H3f3a/Hdgfl3/Higd1a/Hnrnpu/Igf1/Inpp5k/Iqschfp/Kank3/Kat2b/Lcmt1/Lima1/Lmna/Lmod1/Mad1l1/Mad2l1/Map1a/Map2/Mapt/Mcm2/Met/Mid1ip…	125
BP	GO:0060560	developmental growth involved in morphogenesis	101/4749	277/23355	3.18958400591142e-10	5.76337746033536e-08	4.03481350103695e-08	App/Auts2/Barhl2/Bcl11a/Bdnf/Bin3/Bmpr2/C9orf72/Cadm1/Cdh4/Cdk5r1/Clasp2/Csf1/Cttn/Cxcl12/Cxcr4/Cyfip2/Dbn1/Dbnl/Dclk1/Dcx/Dip2b/Disc1/Dpysl2/Dscam/Efna5/Epha7/Esr1/Ext1/Fgf10/Fgf13/Fgfr2/Flrt1/Flrt3/Fmn1/Fstl4/Fxn/Hnrnpk/Itga4/Kif26b/Lpar3/Lrp1/Map2/Map3k13/Mapt/Med12/Mgll/Mul1/Ndn/Nin/Nkx6-1/Nrg1/Nrp2/Ntn1/Ntrk3/Olfm1/Pak1/Plxna1/Plxna4/Postn/Prkcz/Prkn/Ptprs/Rab11a/Rarg/Rdh10/Rgma/Rims1/Rnf157…	101
BP	GO:0010721	negative regulation of cell development	80/4749	203/23355	3.24521490147808e-10	5.76337746033536e-08	4.03481350103695e-08	Abcc8/Adcyap1/Ap1ar/Appl2/B2m/Bcar1/Bcl11a/Bdnf/Bmp7/Bmpr1a/Brinp1/Cdk5r1/Cdkn2b/Cldn18/Ctdsp1/Dab1/Dicer1/Dip2b/Dleu2/Dlx1/Dmtn/Efna5/Epha7/Ephb2/Fas/Fbxw7/Fgf13/Fstl4/Gorasp1/Grb14/Hes1/Id2/Igf1/Itgb1bp1/Lingo1/Map2/Mbd1/Mycn/Nf1/Nkx6-1/Nkx6-2/Nog/Nppc/Nr1d1/Ntn1/Ntrk3/Postn/Prtg/Pten/Ptk2/Ptn/Ptprs/Rapgef2/Rcc2/Rflna/Rgma/Rtn4/Rufy3/S1pr3/Sema3a/Sema3c/Sema3d/Sema3e/Sema4b/Sema4f/Sema5a/Sema5b…	80
BP	GO:0060485	mesenchyme development	104/4749	288/23355	3.30437312584923e-10	5.76337746033536e-08	4.03481350103695e-08	Adam15/Adipor1/Akna/Alx1/Bambi/Bcl9l/Bmp2/Bmp7/Bmpr1a/Bmpr2/Bnc2/Cdh2/Cer1/Clasp2/Dicer1/Efnb1/Epha3/Erbb4/Exoc4/Ext1/Ezh2/Fendrr/Fgf10/Fgf15/Fgf9/Fgfr1/Fgfr2/Flna/Foxa1/Foxc1/Foxd1/Gcnt2/Gdnf/Hdac2/Hes1/Hif1a/Htt/Isl1/Itga4/Jag1/Kbtbd8/Klhl12/Ldlrad4/Mcrip1/Mdm2/Mdm4/Mef2c/Meox1/Msx1/Mtor/Myc/Nckap1/Nedd4/Nfatc1/Nog/Nrp2/Pawr/Pax3/Pax6/Pdcd4/Phox2b/Pitx2/Poglut1/Ppp2ca/Ppp3r1/Pten/Radil/Rdh10/Rg…	104
BP	GO:0051963	regulation of synapse assembly	55/4749	121/23355	4.02831271192139e-10	6.83615554544714e-08	4.78584178804658e-08	Adgrl2/Adgrl3/Amigo1/App/Arf6/Asic2/Bdnf/Cbln2/Cux2/Dkk1/Eef2k/Efna5/Eif4g1/Epha7/Ephb1/Ephb2/Flrt1/Flrt2/Flrt3/Fzd1/Gpc6/Grid2/Grin1/Lingo2/Lrrn1/Lrrn3/Lrrtm1/Lrrtm2/Lrrtm3/Lrrtm4/Lrtm1/Mdga2/Mef2c/Nectin1/Negr1/Nlgn1/Nrg2/Nrxn1/Ntn1/Ntng2/Ntrk2/Ntrk3/Oxtr/Pik3r1/Prkca/Ptk2/Ptprd/Ptprs/Slitrk1/Slitrk3/Slitrk5/Slitrk6/Snca/St8sia2/Tpbg	55
BP	GO:0006470	protein dephosphorylation	90/4749	239/23355	4.34643928849378e-10	7.18191902432959e-08	5.02790317693907e-08	Acp1/Adora1/Akap1/Arpp19/Bod1/Btrc/Cdc14a/Cdca2/Ctdsp1/Dlc1/Dusp14/Dusp19/Dusp4/Dusp6/Dusp8/Eya1/Eya3/Gnai2/Htt/Ilkap/Itga1/Lhpp/Magi2/Mastl/Mgat5/Mtmr3/Nsmf/Nuak1/Pawr/Pdp1/Pdp2/Pdxp/Pin1/Ppia/Ppm1d/Ppm1e/Ppm1l/Ppp1cc/Ppp1r11/Ppp1r12a/Ppp1r15a/Ppp1r9b/Ppp2ca/Ppp2r2a/Ppp2r2b/Ppp2r2c/Ppp2r5e/Ppp3cc/Ppp3r1/Ppp4r4/Ppp5c/Ppp6c/Ppp6r2/Pptc7/Pten/Ptp4a3/Ptpdc1/Ptpn1/Ptpn14/Ptpn18/Ptpn23/Ptpn3/Ptpn4/Ptp…	90
BP	GO:0021953	central nervous system neuron differentiation	89/4749	239/23355	1.0457271245801e-09	1.68362067057397e-07	1.17866571450648e-07	Agtpbp1/Arx/Atp2b2/Atxn2/B2m/B4galt6/Bcl11b/Cdh11/Cend1/Cln8/D16Ertd472e/Dcc/Dclk1/Dclk2/Dcx/Dicer1/Disc1/Dkk1/Dlx1/Dvl3/Elavl4/Ephb1/Ephb2/Ephb6/Erbb4/Fbxo45/Fgfr1/Fgfr2/Gigyf2/Gnaq/Grcc10/Grid2/Herc1/Hes1/Ift172/Isl1/Ldb1/Lhx3/Lhx4/Lhx8/Lingo1/Lmo4/Lmx1a/Lmx1b/Map2/Mycbp2/Nfe2l1/Nfib/Nin/Nkx6-1/Nrp2/Nrxn1/Ntrk2/Olig2/Pax3/Pax6/Pax7/Pex5/Phox2a/Phox2b/Plxna4/Prdm8/Prkca/Psap/Ptch1/Pten/Ptk2/Rac3…	89
BP	GO:0043254	regulation of protein-containing complex assembly	143/4749	441/23355	1.21505483651017e-09	1.90733232961185e-07	1.33528131507013e-07	Abca1/Abca3/Abi2/Actr2/Actr3b/Add2/Akain1/Ankra2/Ap1ar/Arf1/Arf6/Arfip2/Arhgap28/Arpc5l/Asap1/Bag4/Bax/Bbs10/Bcl2l11/Bid/Bmf/Capza2/Capzb/Carmil1/Cd36/Cdc42ep3/Cdk5rap2/Ckap5/Clasp2/Cotl1/Cracd/Crbn/Creb1/Ctnna2/Ctnnbip1/Cttn/Dact1/Dbn1/Dbnl/Ddx3x/Dhx33/Dkk1/Dlg1/Dmtn/Dnai3/Dnajc15/Eif4g1/Epn1/Esr1/Fas/Fblim1/Fchsd2/Fer/Fmn1/Fnip2/Grb2/Hes1/Hsf1/Ica1/Insm1/Iqgap2/Irgm2/Isl1/Jam3/Kank3/Lamp2/Lcmt1…	143
BP	GO:1901214	regulation of neuron death	127/4749	380/23355	1.26899137228903e-09	1.94341386014702e-07	1.36054119914736e-07	Adora1/Adora2a/Alkbh1/Ambra1/Angpt1/App/Arrb1/Bax/Bcl2l11/Bdnf/Bok/Btbd10/Capn2/Casp2/Cbl/Cd200/Cdc42/Cdk5r1/Chga/Chl1/Creb1/Crhr1/Csf1/Cx3cl1/Dcc/Ddit3/Ddit4/Dlx1/Dtnbp1/Efnb2/Egln3/Egr1/En2/Epha7/Ephb1/Esr1/Fas/Fbxo7/Fbxw7/Fgf20/Fyn/Fzd1/Fzd9/Gbe1/Gclm/Gdnf/Gfral/Grid2/Grin1/Grm7/Gsk3a/Hdac3/Hif1a/Hipk2/Hmox1/Hrk/Hsf1/Htt/Igf1/Inpp5a/Isl1/Itga1/Kcnip3/Kdm2b/Lig4/Lrp1/Map2k4/Map3k12/Map3k5/Mapt/…	127
BP	GO:0072001	renal system development	115/4749	336/23355	1.60044230397073e-09	2.39266124443623e-07	1.67504938881748e-07	Adamts1/Agtr1b/Angpt1/Ap1b1/Aph1a/Aqp11/Arl3/Basp1/Bax/Bcl2l11/Bdnf/Bmp2/Bmp7/Bmper/C1galt1/Calb1/Cdkn1c/Cer1/Cntrl/Col4a1/Col4a4/Ctnnbip1/Ctnnd1/Cux1/Cxcr4/Dlg1/Dll1/Efnb2/Egr1/Epha7/Erbb4/Ext1/Eya1/Fat4/Fgf10/Fgfr1/Fgfr2/Fmn1/Foxc1/Foxd1/Fras1/Gcnt3/Gcnt4/Gdf11/Gdf6/Gdnf/Glis2/Greb1l/Gzf1/Hes1/Hoxb7/Id2/Invs/Irx1/Irx3/Itga3/Jag1/Kif26b/Kif3a/Kirrel3/Klhl3/Maged1/Mecom/Mef2c/Mir125b-1/Mir125b-2/…	115
BP	GO:0042391	regulation of membrane potential	145/4749	451/23355	1.77844197959538e-09	2.5969388813673e-07	1.81805965894499e-07	Abat/Actn2/Adcyap1/Adora1/Adora2a/Adra1a/Akap6/Akap7/Akt1/Ank2/Ank3/App/Asic2/Atp1a1/Atp1a3/Atp1b1/Atp2a2/Atxn1/B2m/Bax/Bdnf/Begain/Bid/Bok/Bscl2/Bves/Cacna1h/Cacna2d1/Cacnb3/Cacng2/Ccn6/Cd36/Celf4/Chrna3/Ckap5/Cux2/Cx3cl1/Cxadr/Dbn1/Dlg1/Dmd/Dpp6/Dsp/Ehd3/Fgf12/Fgf13/Fhl1/Flna/Foxp1/Gabrg2/Gclm/Glra1/Gna14/Gnaq/Got1/Gria1/Grid2/Grik3/Grin1/Grin2a/Hcrt/Igsf9b/Insyn2a/Jup/Kcna1/Kcna5/Kcnab2/Kcnc2/…	145
BP	GO:0045786	negative regulation of cell cycle	145/4749	452/23355	2.09955111638122e-09	2.99615487721766e-07	2.09754197655694e-07	Adcyap1/Ak1/Apbb2/Atrx/Aurkb/Aven/AY074887/Babam1/Babam2/Bmp2/Bmp7/Brinp1/Brinp2/Brinp3/Btg1/Btg3/Bub3/Camk2n1/Casp2/Cast/Ccnb1/Ccp110/Cdc14a/Cdk5r1/Cdk5rap1/Cdk5rap2/Cdkn1c/Cdkn2b/Cdkn3/Cebpa/Cep192/Cgrrf1/Chek1/Chfr/Chmp2a/Chmp4c/Cry1/Ctdsp1/Ctdspl/D7Ertd443e/Dact1/Ddit3/Dgkz/Dlg1/Dync1li1/E2f1/Egfr/Esr1/Etaa1/Ets1/Ezh2/Fbxo7/Fgf10/Fgfr2/Fhl1/Foxc1/Foxk1/Fzd3/Fzd9/Gadd45a/Gas1/Gas2/Gas2l1/Gigyf…	145
BP	GO:0061387	regulation of extent of cell growth	56/4749	129/23355	2.32416831315755e-09	3.24298951962584e-07	2.27034546801075e-07	Barhl2/Bcl11a/Bdnf/Bmpr2/Cdh4/Cdk5r1/Clasp2/Cttn/Cxcl12/Dbn1/Dbnl/Dcx/Dip2b/Disc1/Dpysl2/Dscam/Efna5/Epha7/Fgf13/Fstl4/Fxn/Lpar3/Lrp1/Map2/Map3k13/Mapt/Mgll/Nkx6-1/Nrg1/Ntn1/Ntrk3/Olfm1/Pak1/Plxna4/Ptprs/Rab11a/Rgma/Rtn4/Rufy3/Sema3a/Sema3c/Sema3d/Sema3e/Sema4b/Sema4f/Sema5a/Sema5b/Sema6a/Sema6d/Slit2/Tnr/Ttl/Twf2/Ulk1/Ulk2/Zfyve27	56
BP	GO:0070997	neuron death	137/4749	422/23355	2.46999110374128e-09	3.37153785660684e-07	2.36033932476512e-07	Ache/Adora1/Adora2a/Alkbh1/Ambra1/Angpt1/App/Arrb1/Bax/Bcl2l11/Bdnf/Bok/Btbd10/Capn2/Casp2/Casp7/Cbl/Cd200/Cdc42/Cdk5r1/Chga/Chl1/Creb1/Crhr1/Csf1/Cx3cl1/Dcc/Ddit3/Ddit4/Dlx1/Dtnbp1/Efnb2/Egln3/Egr1/En2/Epha7/Ephb1/Esr1/Fas/Fbxo7/Fbxw7/Fgf20/Fyn/Fzd1/Fzd9/Gbe1/Gclm/Gdnf/Gfral/Gpx1/Grid2/Grin1/Grm7/Gsk3a/Hdac3/Hif1a/Hipk2/Hmox1/Hrk/Hsf1/Htt/Igf1/Inpp5a/Isl1/Itga1/Kcnip3/Kdm2b/Lig4/Lrp1/Map2k4/Map3…	137
BP	GO:0062197	cellular response to chemical stress	113/4749	331/23355	2.61124702298377e-09	3.48851490581172e-07	2.44223237804708e-07	Adprs/Akt1/App/Arnt/Atg5/Atp2a2/Bcar1/Brf2/Btk/Cd36/Chchd2/Chchd4/Cpeb2/Cyp1b1/Dapk1/Ddit3/Ddx3x/Dysf/Ect2/Egfr/Epas1/Ezh2/Fas/Fbxo7/Fbxw7/Fer/Foxp1/Fut8/Fxn/Fyn/Fzd1/Gch1/Gpx1/Gpx5/Hdac2/Hif1a/Hk3/Hmox1/Hsf1/Kcnc2/Kdm6b/Lrrc8c/Map3k5/Mapkap1/Mapt/Mcl1/Meak7/Melk/Met/Mir137/Mir204/Mir99a/Ncf1/Ncoa7/Nfe2l1/Nfe2l2/Nr4a3/Oxr1/Park7/Parp1/Pawr/Pde8a/Pdgfra/Plekha1/Pnpt1/Ppargc1a/Ppia/Prdx3/Prkaa1/Prk…	113
BP	GO:0032970	regulation of actin filament-based process	134/4749	411/23355	2.71871402634324e-09	3.55641778571025e-07	2.48976968728276e-07	4930544G11Rik/Abi2/Actn2/Actr2/Actr3b/Add2/Adora1/Akap6/Ank2/Ap1ar/Arf1/Arf6/Arfip2/Arhgap17/Arhgap28/Arhgap44/Arhgdib/Arpc5l/Atp1a1/Atp2a2/Bag4/C9orf72/Cacna1h/Capza2/Capzb/Carmil1/Ccl27a/Cd2ap/Cdc42ep3/Cdk10/Cdk5r1/Celsr1/Cgnl1/Clasp2/Coro2b/Cotl1/Cracd/Csrp3/Ctnna2/Cttn/Cx3cl1/Dbn1/Dbnl/Dixdc1/Dlc1/Dlg1/Dmtn/Dnai3/Dsp/Ect2/Efna5/Epha3/Epha5/Fchsd2/Fer/Fgf13/Fgr/Flna/Fmn1/Frmd6/Grb2/Hdac2/Inpp5…	134
BP	GO:1901888	regulation of cell junction assembly	81/4749	216/23355	3.9699287188814e-09	5.07688962530816e-07	3.55421850198857e-07	Adgrl2/Adgrl3/Amigo1/App/Arf6/Asic2/Bdnf/Cbln2/Clasp2/Cux2/Dkk1/Dlc1/Dmtn/Eef2k/Efna5/Eif4g1/Epha3/Epha7/Ephb1/Ephb2/Flot1/Flrt1/Flrt2/Flrt3/Fmn1/Fzd1/Fzd5/Gpc6/Grid2/Grin1/Itgb1bp1/Ldb1/Limch1/Lingo2/Lrp1/Lrrn1/Lrrn3/Lrrtm1/Lrrtm2/Lrrtm3/Lrrtm4/Lrtm1/Macf1/Map4k4/Mdga2/Mef2c/Nectin1/Negr1/Nlgn1/Nphp1/Nphp4/Nrg2/Nrxn1/Ntn1/Ntng2/Ntrk2/Ntrk3/Oxtr/Pik3r1/Prkca/Prkch/Pten/Ptk2/Ptpra/Ptprd/Ptprs/Rap1…	81
BP	GO:0098742	cell-cell adhesion via plasma-membrane adhesion molecules	79/4749	209/23355	4.04275332481937e-09	5.07688962530816e-07	3.55421850198857e-07	Adgrl3/Amigo1/Atp2c1/Bmp2/Cadm1/Cadm3/Ccdc141/Cdh11/Cdh12/Cdh13/Cdh15/Cdh18/Cdh19/Cdh2/Cdh22/Cdh26/Cdh4/Cdh6/Cdh7/Cdh9/Cdhr3/Celsr1/Cntn5/Cx3cl1/Cxadr/Dab1/Dscam/Efna5/Emb/Epha3/Fat3/Fat4/Flrt3/Gpc6/Grid2/Hmcn1/Igsf9b/Itga4/Kifap3/Kirrel3/Klf4/Lrrc4/Lrrc4c/Magi2/Map2k5/Mdga2/Nectin1/Nectin3/Nlgn1/Nptn/Nrcam/Nrxn1/Ntng1/Ntng2/Palld/Pcdh1/Pcdh15/Pcdh20/Pcdh8/Plxnb2/Prtg/Ptpn23/Ptprd/Ptprf/Ptprm/Ptp…	79
BP	GO:0001655	urogenital system development	125/4749	379/23355	4.23145642730765e-09	5.20966958962053e-07	3.64717482774752e-07	Adamts1/Agtr1b/Angpt1/Ap1b1/Aph1a/Aqp11/Arl3/Basp1/Bax/Bcl2l11/Bdnf/Bmp2/Bmp7/Bmper/C1galt1/Calb1/Cdkn1c/Cer1/Cntrl/Col4a1/Col4a4/Ctnnbip1/Ctnnd1/Cux1/Cxcr4/Dlg1/Dll1/Efnb2/Egr1/Epha7/Ephb2/Erbb4/Esr1/Ext1/Eya1/Fat4/Fgf10/Fgfr1/Fgfr2/Fmn1/Foxa1/Foxc1/Foxd1/Fras1/Gcnt3/Gcnt4/Gdf11/Gdf6/Gdnf/Glis2/Greb1l/Gzf1/Hells/Hes1/Hoxb7/Id2/Igf1/Igf1r/Invs/Irx1/Irx3/Itga3/Jag1/Kif26b/Kif3a/Kirrel3/Klhl3/Maged…	125
BP	GO:0099560	synaptic membrane adhesion	22/4749	32/23355	4.36779829712768e-09	5.27411644378167e-07	3.69229264955571e-07	Cadm1/Cdh9/Efna5/Epha3/Flrt3/Gpc6/Igsf9b/Lrrc4/Lrrc4c/Magi2/Mdga2/Nlgn1/Nrxn1/Ntng1/Ntng2/Pcdh8/Ptprd/Ptprf/Ptprs/Slitrk1/Slitrk3/Sparcl1	22
BP	GO:0007015	actin filament organization	142/4749	445/23355	4.51957960085216e-09	5.35442270070769e-07	3.7485132896045e-07	4930544G11Rik/Abi1/Abi2/Actn2/Actr2/Actr3b/Add2/Ap1ar/Arf1/Arf6/Arfip2/Arhgap17/Arhgap25/Arhgap28/Arpc5l/Arrb1/Bag4/Bcar1/C9orf72/Cald1/Capza2/Capzb/Carmil1/Cd2ap/Cdc42/Cdc42ep3/Cgnl1/Clasp2/Coro2b/Cotl1/Cracd/Ctnna2/Cttn/Cul3/Cx3cl1/Dbn1/Dbnl/Diaph1/Diaph2/Dlc1/Dlg1/Dmtn/Dnai3/Dpysl3/Elmo1/Enah/Espn/Fat1/Fchsd2/Fer/Fhdc1/Flna/Fmn1/Gas2/Gas2l1/Gas2l3/Grb2/Hip1/Inpp5k/Iqgap2/Itgb1bp1/Kank3/Kiss1r/…	142
BP	GO:2001233	regulation of apoptotic signaling pathway	128/4749	391/23355	4.63082953211223e-09	5.38462567261717e-07	3.7696577243861e-07	Ackr3/Acsl5/Adora2a/Akt1/Armc10/Atf3/Bax/Bcl2l11/Bdnf/Becn1/Bid/Bmf/Bmpr1b/Bok/Caap1/Casp2/Cth/Ctsc/Cttn/Cx3cl1/Cxcl12/Cyld/Dapk1/Dbh/Ddit3/Ddx3x/Deptor/Eef1e1/Eya1/Eya3/Faim/Fas/Fbxw7/Fgf10/Fgfr1/Fignl1/Fxn/Fyn/G2e3/Gas1/Gclm/Gdnf/Gfral/Gnai2/Gpx1/Grina/Gsdme/Hdac2/Hells/Herpud1/Hif1a/Higd1a/Hmgb2/Hmox1/Hnrnpk/Htt/Igf1/Ikbkg/Ing2/Ivns1abp/Lmna/Maged1/Mal/Map2k1/Map2k5/Map3k7/Mcl1/Mdm2/Mdm4/Meis3…	128
BP	GO:0099172	presynapse organization	32/4749	58/23355	5.18206951267409e-09	5.85881337965472e-07	4.10162608418004e-07	App/Arf6/Arhgef7/Bsn/Cadm1/Cbln2/Chd4/Cntn5/Dkk1/Efnb1/Efnb2/Eif4g1/Fzd1/Fzd5/Gpc6/Grid2/Lrrtm1/Lrrtm3/Mdga2/Nlgn1/Nrxn1/Ntng2/Ntrk3/Pclo/Pten/Ptprd/Ptprs/Sdcbp/Slitrk1/Slitrk3/Snap91/Snca	32
BP	GO:0006605	protein targeting	97/4749	275/23355	5.22525162065081e-09	5.85881337965472e-07	4.10162608418004e-07	4930550C14Rik/Adora1/Aip/Akap12/Akap5/Ank3/Ap1s3/Ap3b1/Ap3d1/Aqp11/Bag4/Bid/Cacnb3/Cacng2/Cdk5r1/Cemip/Chchd4/Dmtn/Dnajc15/Erbin/Exoc4/Fbxo7/Fbxw7/Fyn/Gdap1/Gsk3a/Hap1/Herpud1/Immp2l/Inpp5k/Itgb1bp1/Lamp2/Laptm5/Lhcgr/Lonp2/Macf1/Mipep/Mlph/Naca/Nacad/Nbea/Ncf1/Ncoa4/Ndufa13/Nlgn1/Os9/Pak1/Pam16/Pard3/Parl/Pex14/Pex19/Pex2/Pex26/Pex3/Pex5/Pex5l/Pikfyve/Ppp2r2b/Prkaa1/Ptpn5/Rab3ip/Rabgef1/Rnf215/R…	97
BP	GO:0048762	mesenchymal cell differentiation	85/4749	232/23355	6.0165232132841e-09	6.52415601933714e-07	4.56741779813278e-07	Adam15/Adipor1/Akna/Alx1/Bambi/Bcl9l/Bmp2/Bmp7/Bmpr1a/Cdh2/Clasp2/Dicer1/Efnb1/Epha3/Erbb4/Ext1/Ezh2/Fgf10/Fgf15/Fgfr1/Fgfr2/Flna/Foxa1/Foxc1/Gcnt2/Gdnf/Hdac2/Hes1/Hif1a/Isl1/Jag1/Kbtbd8/Klhl12/Ldlrad4/Mcrip1/Mef2c/Msx1/Mtor/Nfatc1/Nog/Nrp2/Pawr/Pax3/Pax6/Pdcd4/Phox2b/Pitx2/Ppp2ca/Ppp3r1/Pten/Radil/Rdh10/Rgcc/Rtn4/Sdcbp/Sema3a/Sema3c/Sema3d/Sema3e/Sema4b/Sema4f/Sema5a/Sema5b/Sema6a/Sema6d/Six2/Sm…	85
BP	GO:1990138	neuron projection extension	76/4749	200/23355	6.02645403920297e-09	6.52415601933714e-07	4.56741779813278e-07	Auts2/Barhl2/Bcl11a/Bdnf/Bmpr2/C9orf72/Cdh4/Cdk5r1/Clasp2/Cttn/Cxcl12/Cxcr4/Cyfip2/Dbn1/Dbnl/Dclk1/Dcx/Dip2b/Disc1/Dpysl2/Dscam/Flrt1/Flrt3/Fxn/Hnrnpk/Itga4/Lrp1/Map2/Map3k13/Mapt/Mgll/Mul1/Ndn/Nkx6-1/Nrg1/Nrp2/Ntn1/Ntrk3/Olfm1/Pak1/Plxna1/Plxna4/Postn/Prkcz/Prkn/Ptprs/Rab11a/Rims1/Rnf157/Rtn4/Rufy3/Sema3a/Sema3c/Sema3d/Sema3e/Sema4b/Sema4f/Sema5a/Sema5b/Sema6a/Sema6d/Slit2/St8sia2/Syt1/Syt17/Syt…	76
BP	GO:0001822	kidney development	109/4749	321/23355	6.92678115880576e-09	7.37173879595617e-07	5.16079181430381e-07	Adamts1/Agtr1b/Angpt1/Ap1b1/Aph1a/Aqp11/Arl3/Basp1/Bax/Bcl2l11/Bdnf/Bmp2/Bmp7/Bmper/C1galt1/Calb1/Cdkn1c/Cer1/Cntrl/Col4a4/Ctnnbip1/Ctnnd1/Cux1/Cxcr4/Dlg1/Dll1/Efnb2/Egr1/Epha7/Erbb4/Ext1/Eya1/Fat4/Fgf10/Fgfr1/Fgfr2/Fmn1/Foxc1/Foxd1/Fras1/Gcnt3/Gcnt4/Gdf11/Gdf6/Gdnf/Glis2/Greb1l/Gzf1/Hes1/Hoxb7/Id2/Invs/Irx1/Irx3/Itga3/Jag1/Kif26b/Kif3a/Kirrel3/Klhl3/Maged1/Mef2c/Mir125b-1/Mir125b-2/Mtss1/Myc/Nf1…	109
BP	GO:0031647	regulation of protein stability	101/4749	292/23355	8.28447040440959e-09	8.66969827821464e-07	6.06946463312534e-07	Adgrv1/Ank2/Apbb2/Atp1b1/Bag4/Bmp2/Btrc/Ccnh/Cct2/Cct4/Chfr/Cmtm6/Cog7/Creb1/Ctnnd1/Cul3/D7Ertd443e/Dact1/Dad1/Ddi1/Derl1/Dnaja3/Dvl3/Fbxl3/Fbxo7/Fbxw7/Flna/Flot1/Gnaq/Hdac3/Hip1/Htt/Hypk/Ift46/Igf1/Irgm2/Lamp2/Lmna/Lss/Mdm2/Mfsd1/Msx1/Mul1/Mylip/Naa15/Naa16/Nckap1/Nf2/Npm1/Nr1d1/Park7/Pdcl3/Per3/Pex19/Pex2/Pfn2/Pik3r1/Pin1/Plk1/Plpp3/Prkd1/Prkn/Pten/Qrsl1/Rab3gap1/Rad23a/Rassf2/Rnf139/Rpl11/Rpl2…	101
BP	GO:0034599	cellular response to oxidative stress	96/4749	274/23355	9.22043460406986e-09	9.25495635385665e-07	6.47919090933108e-07	Adprs/Akt1/App/Arnt/Atp2a2/Bcar1/Brf2/Btk/Cd36/Chchd2/Chchd4/Cpeb2/Cyp1b1/Dapk1/Ect2/Egfr/Epas1/Ezh2/Fbxo7/Fbxw7/Fer/Foxp1/Fut8/Fxn/Fyn/Fzd1/Gch1/Gpx1/Gpx5/Hdac2/Hif1a/Hk3/Hmox1/Hsf1/Kcnc2/Kdm6b/Map3k5/Mapkap1/Mapt/Mcl1/Meak7/Melk/Met/Ncf1/Ncoa7/Nfe2l1/Nfe2l2/Nr4a3/Oxr1/Park7/Parp1/Pawr/Pde8a/Pdgfra/Plekha1/Pnpt1/Ppargc1a/Ppia/Prdx3/Prkaa1/Prkd1/Prkn/Psap/Ptprk/Pyroxd1/Rbm11/Reg3b/Rela/Rhob/Rnf7/…	96
BP	GO:0021543	pallium development	64/4749	160/23355	9.26712366809671e-09	9.25495635385665e-07	6.47919090933108e-07	Alk/Arx/Atoh1/Bax/Bbs1/Btbd3/Ccdc141/Ccdc85c/Cdh2/Cdk5r1/Cdk5r2/Cul5/Dab1/Dclk2/Dcx/Dicer1/Disc1/Dixdc1/Dlx1/Dmrta2/Efhc1/Egfr/Epha5/Fat4/Fbxo45/Fgf13/Fgfr1/Grin1/Hdac2/Hif1a/Hnrnpk/Hsd3b1/Kcna1/Kdm6b/Kif3a/Kirrel3/Lmx1a/Mcph1/Neurod1/Nf1/Nf2/Nr2f1/Nr4a3/Ntrk2/Pax6/Pex5/Phactr1/Plcb1/Pou3f2/Pten/Ptprs/Rnf7/Robo1/Rtn4/Slit2/Socs7/Sun1/Tacc1/Tacc2/Tmem108/Trappc9/Tsku/Uba6/Zeb2	64
BP	GO:0090596	sensory organ morphogenesis	107/4749	315/23355	9.28590938514045e-09	9.25495635385665e-07	6.47919090933108e-07	Abi2/Agtpbp1/Arl6/Atoh1/Atp2b2/Atp8a2/Bax/Bdnf/Bhlhe23/Bmp7/Calb1/Casz1/Celsr1/Chd7/Clic5/Col11a1/Col8a1/Cthrc1/Cyp26b1/Dll1/Dscam/Dvl2/Dvl3/Ephb1/Ephb2/Eya1/Fat1/Fat3/Fgf10/Fgf9/Fgfr1/Fgfr2/Fzd3/Fzd5/Gas1/Gdf11/Grcc10/Hdac2/Hif1a/Hipk1/Hipk2/Hmx2/Hmx3/Ift172/Insig2/Irx5/Irx6/Jag1/Kdm2b/Lrig1/Lrig3/Mafb/Man2a1/Megf11/Meis1/Msx1/Myc/Myo3a/Myo3b/Nectin1/Nectin3/Nf1/Nog/Notch2/Nr4a3/Ntn1/Ntrk2/Olfm3…	107
BP	GO:0010976	positive regulation of neuron projection development	81/4749	220/23355	1.0493812626973e-08	1.02954139819943e-06	7.20759235694726e-07	Acsl6/Actr2/Adamts1/Adcyap1/Alk/Amigo1/Atp8a2/Bcl11a/Bdnf/Bmp7/Camk1d/Caprin2/Cbfa2t2/Cntn1/Crp/Cux2/Cx3cl1/Dbn1/Dbnl/Dcc/Dhx36/Disc1/Dmd/Dpysl3/Eef2k/Elavl4/Enc1/Epha3/Ezh2/Fez1/Fgfr1/Flna/Fyn/Fzd1/Gprc5b/Hap1/Hnrnpk/Igf1r/Itga3/Kalrn/Kat2b/Kidins220/Kif3c/Lrp1/Magi2/Mapt/Met/Mtor/Ndrg4/Negr1/Nf1/Nfe2l2/Nme1/Ntrk2/Ntrk3/Opa1/Pak3/Pcp4/Plxnb2/Prkd1/Ptn/Ptpn5/Ptprz1/Rap1a/Rapgef1/Rapgef2/Rgma/Rit2…	81
BP	GO:0099054	presynapse assembly	29/4749	51/23355	1.06851889733938e-08	1.03218925482984e-06	7.22612941747247e-07	App/Arf6/Bsn/Cadm1/Cbln2/Cntn5/Dkk1/Efnb1/Efnb2/Eif4g1/Fzd1/Fzd5/Gpc6/Grid2/Lrrtm1/Lrrtm3/Mdga2/Nlgn1/Nrxn1/Ntng2/Ntrk3/Pclo/Pten/Ptprd/Ptprs/Sdcbp/Slitrk1/Slitrk3/Snca	29
BP	GO:0032535	regulation of cellular component size	133/4749	417/23355	1.42671060878657e-08	1.35732059281377e-06	9.50230223651154e-07	Abi2/Actn2/Actr2/Actr3b/Add2/Akt1/Ap1ar/Aqp11/Arf1/Arf6/Arfip2/Arhgap28/Arpc5l/Atp2b2/Bag4/Barhl2/Bcl11a/Bdnf/Bmpr2/Capza2/Capzb/Carmil1/Cdc42ep3/Cdh4/Cdk5r1/Clasp2/Clcn3/Cln8/Cotl1/Cracd/Creb1/Ctnna2/Cttn/Cxcl12/Dbn1/Dbnl/Dcx/Deptor/Dip2b/Disc1/Dlg1/Dmtn/Dnai3/Dpysl2/Dscam/Efna5/Epha7/Fchsd2/Fer/Fgf13/Fmn1/Fstl4/Fxn/Grb2/Hp1bp3/Iqgap2/Kank3/Lamtor4/Lima1/Lmod1/Lpar3/Lrp1/Magel2/Map2/Map3k1/Map3k…	133
BP	GO:0099565	chemical synaptic transmission, postsynaptic	45/4749	99/23355	1.52841974082132e-08	1.43238023173389e-06	1.00277782210052e-06	Abat/Adora1/Adora2a/App/Atxn1/Bdnf/Begain/Bscl2/Cacnb3/Celf4/Chrna3/Ckap5/Cux2/Cx3cl1/Dbn1/Glra1/Grid2/Grin1/Grin2a/Hcrt/Igsf9b/Insyn2a/Mef2c/Met/Mpp2/Mtmr2/Nlgn1/Npy2r/Nrxn1/Oprm1/P2rx4/Prkcz/Prkn/Pten/Rab3gap1/Rgs4/Rims1/Shank2/Slc8a3/Snca/Ssh1/Syne1/Tmem108/Unc13b/Zmynd8	45
BP	GO:0001667	ameboidal-type cell migration	138/4749	439/23355	2.10542749432276e-08	1.88385324037296e-06	1.31884412231204e-06	Adamts9/Adipor1/Adipor2/Adtrp/Akap12/Akt1/Alx1/Amotl2/Angpt1/Appl2/Arf6/Arhgdib/Bag4/Bcar1/Bmp7/Bmper/Bmpr2/Cdh13/Cdh2/Cer1/Clasp2/Cxcl12/Cxcr4/Cyp1b1/Dmtn/Dock1/Dock5/Efnb1/Efnb2/Epb41l4b/Erbb4/Ets1/Fbxw7/Fer/Fgf10/Fgf15/Fgf18/Fgfr1/Gab2/Gadd45a/Gdf6/Gdnf/Gpx1/Hbegf/Hdac9/Hif1a/Hmox1/Igf1/Insl3/Iqsec1/Isl1/Itga3/Itga4/Itgb1bp1/Itgb4/Jup/Kit/Klf4/Lemd3/Lgals8/Macf1/Macir/Map2k5/Map4k4/Mef2c/Met/M…	138
BP	GO:0045860	positive regulation of protein kinase activity	138/4749	439/23355	2.10542749432276e-08	1.88385324037296e-06	1.31884412231204e-06	Acsl1/Adcy8/Adcyap1/Adora1/Adra1a/Adra2a/Akap6/Akt1/Alk/Ang/Angpt1/App/Arrb1/Bmp2/Bora/Cacul1/Cartpt/Cdk5r1/Cdk5r2/Cdk5rap1/Cemip/Chrna3/Csf1/Dab1/Ddx3x/Dipk2a/Dkk1/Dlg1/Dusp19/Dvl2/Dvl3/Ect2/Egfr/Egr1/Etaa1/Ezh2/Fbxw7/Fgf10/Fgf18/Fgfr1/Fzd5/Fzd8/Gadd45a/Gadd45b/Gas6/Gdf15/Gfral/Gprc5b/Hbegf/Higd1a/Igf1/Ikbkg/Ins1/Irgm2/Itga1/Itgb1bp1/Kiss1r/Kit/Ksr1/Lamtor3/Lpar1/Lpar3/Maged1/Map2k1/Map2k4/Map2k…	138
BP	GO:0007611	learning or memory	104/4749	308/23355	2.11713853164197e-08	1.88385324037296e-06	1.31884412231204e-06	Aaas/Abcc8/Abi2/Adcy8/Aff2/App/Atad1/Atp1a3/Atp8a1/Atxn1/Atxn1l/B2m/Bdnf/Brinp1/Cacna1e/Calb1/Ckap5/Cln8/Cntnap2/Comt/Cpeb3/Creb1/Crhr1/Csmd1/Ctnnd2/Cux2/Dbh/Dkk1/Dnah11/Egfr/Egr1/Eif4ebp2/Elavl4/Ephb2/Fen1/Fgf13/Foxp2/Fzd9/Gria1/Grin1/Grin2a/Grm7/Hif1a/Hmgcr/Htt/Igf1/Itga3/Kalrn/Kit/Lhx8/Lmx1a/Lmx1b/Map1a/Mapt/Mef2c/Meis2/Mtor/Ncam1/Ndrg4/Nf1/Nog/Nrxn1/Ntf3/Ntrk2/Oxtr/Pak1/Pax6/Pgrmc1/Pja2/Plcb1…	104
BP	GO:0060070	canonical Wnt signaling pathway	100/4749	293/23355	2.13017327705813e-08	1.88385324037296e-06	1.31884412231204e-06	Amer2/Amer3/Ankrd6/App/Atp6ap2/Bambi/Bcl9l/Btrc/Caprin2/Cdh2/Cdk14/Csnk1e/Csnk1g3/Cthrc1/Ctnnd1/Ctnnd2/Cyld/Dact1/Ddit3/Ddx3x/Disc1/Dixdc1/Dkk1/Dkk2/Dvl2/Dvl3/Egfr/Egr1/Ext1/Fgf10/Fgf9/Fgfr2/Fzd1/Fzd3/Fzd5/Fzd7/Fzd8/Fzd9/Gnaq/Gpc5/Gprc5b/Gsk3a/Hdac2/Invs/Isl1/Jrk/Klf4/Kpna1/Lmx1a/Lrrk1/Lypd6/Med12/Mir135a-2/Mitf/Mllt3/Myc/Nkd2/Nog/Nphp4/Nrarp/Otulin/Pin1/Plpp3/Porcn/Prickle1/Prkn/Pten/Ptpro/Ptpru…	100
BP	GO:2001234	negative regulation of apoptotic signaling pathway	84/4749	234/23355	2.17716791945821e-08	1.89867185642751e-06	1.32921830872185e-06	Ackr3/Akt1/Armc10/Bax/Bdnf/Bid/Bmf/Bok/Caap1/Cth/Cttn/Cx3cl1/Cxcl12/Dapk1/Ddx3x/Eya1/Eya3/Faim/Fgf10/Fignl1/Fxn/Fyn/G2e3/Gas1/Gclm/Gdnf/Gfral/Gnai2/Gpx1/Grina/Hdac2/Hells/Herpud1/Hif1a/Higd1a/Hmgb2/Hmox1/Htt/Igf1/Ikbkg/Ing2/Ivns1abp/Lmna/Map2k1/Map2k5/Map3k7/Mcl1/Mdm2/Mdm4/Meis3/Mnt/Mrtfa/Ndufa13/Ndufs3/Nfe2l2/Noc2l/Nog/Opa1/Pam16/Park7/Parl/Pea15a/Ppia/Prkn/Ptpn1/Pttg1ip/Raf1/Rela/Rffl/Rrn3/Rtkn…	84
BP	GO:0045926	negative regulation of growth	92/4749	264/23355	2.49882578865712e-08	2.14933248314767e-06	1.50470028744515e-06	Adam15/Adipor1/Adipor2/Apbb2/Atxn2/Bcl11a/Bmpr2/Caprin2/Cdk5r1/Cgrrf1/Cirbp/Cth/Cxadr/D7Ertd443e/Dcbld2/Ddx3x/Dip2b/Dnajb2/Epha7/Fgf13/Fhl1/Foxk1/Foxp1/Fstl4/Fxn/Gas1/Gas2l1/Gdf15/Gsk3a/Hdac2/Hif1a/Igfbp5/Jarid2/Map2/Meis1/Msx1/Mul1/Myoz1/Ndufa13/Ndufs3/Nf2/Nme6/Nog/Notch2/Ntn1/Osgin1/Osgin2/Pak1/Pnpt1/Ppp1r9b/Ppt1/Prdm11/Psrc1/Ptch1/Pten/Ptk2/Ptprs/Rai1/Rbbp7/Rgma/Rgs4/Rtn4/Sav1/Sema3a/Sema3c/Se…	92
BP	GO:0001933	negative regulation of protein phosphorylation	116/4749	355/23355	2.6943462665836e-08	2.28618921728087e-06	1.60051066987953e-06	Adar/Adora2a/Akt1/Angpt1/Arrb1/Atg14/Bax/Bmp7/C9orf72/Camk2n1/Cbl/Cblb/Ccnb1/Cd109/Cdk5rap1/Cdk5rap2/Cdkn1c/Chordc1/Ctdsp1/Ctdspl/Ddit4/Deptor/Dkk1/Dmd/Dmtn/Dnaja3/Dnajc3/Dtnbp1/Dusp19/Dusp4/Dusp6/Dusp8/Eif4g1/Emilin1/Ephb2/Fbxo7/Fkbp8/Gadd45a/Gadd45b/Gnaq/Hmgcr/Ibtk/Igf1/Igf1r/Inpp5f/Inpp5k/Insm1/Itgb1bp1/Kat2b/Ldlrad4/Lrrk1/Met/Mllt1/Mtor/Nck2/Nf1/Nf2/Nog/Nos1/Npm1/Nr2f2/Ntf3/Ntrk3/Paqr3/Pard3/…	116
BP	GO:0007346	regulation of mitotic cell cycle	141/4749	453/23355	2.9460740872115e-08	2.46645322581347e-06	1.72670952816775e-06	Adamts1/Akt1/Anapc11/Anp32b/App/Appl2/Aurkb/Aven/Bid/Bmp7/Bora/Brd4/Brinp1/Brinp2/Brinp3/Btg1/Btg3/Bub3/Casp2/Ccnb1/Cd28/Cdc14a/Cdc23/Cdc42/Cdk10/Cdk5rap2/Cdkn1c/Cdkn2b/Cep192/Chek1/Chfr/Chmp4c/Ctc1/Ctdsp1/Ctdspl/Cul3/Cul9/Cyld/D7Ertd443e/Dact1/Ddx3x/Dgkz/Dlg1/Dync1li1/E2f1/Egfr/Eif4g1/Ercc3/Esr1/Ezh2/Fbxo7/Fbxw5/Fgf10/Fgfr1/Fgfr2/Fhl1/Foxa1/Foxc1/Fzd3/Gadd45a/Gas1/Gigyf2/Hacd1/Hdac3/Hes1/Hnrnpu/…	141
BP	GO:0006914	autophagy	134/4749	426/23355	3.21364992127686e-08	2.62058543580486e-06	1.83461409039674e-06	1600014C10Rik/Acer2/Adra1a/Akt1/Ambra1/Arfip2/Atf6/Atg14/Atg16l1/Atg2a/Atg2b/Atg4c/Atg4d/Atg5/Atg9b/Atp6v0a1/Bcl2l11/Becn1/Bid/Bmf/Bok/C9orf72/Cttn/Dapk1/Ddit3/Eif4g1/Elapor1/Ercc4/Fbxo7/Fbxw7/Fez1/Fnbp1l/Foxk1/Foxk2/Fundc1/Gabarapl2/Gsk3a/Hap1/Herc1/Hif1a/Hmox1/Hspb8/Htt/Ikbkg/Ilrun/Irf8/Irgm2/Itgb4/Lamp2/Lgals8/Lmx1b/Lzts1/Map1lc3b/Map2k1/Map3k7/Mapt/Mcl1/Mtmr3/Mtor/Mul1/Nsfl1c/Optn/Ormdl3/Pacs…	134
BP	GO:0061919	process utilizing autophagic mechanism	134/4749	426/23355	3.21364992127686e-08	2.62058543580486e-06	1.83461409039674e-06	1600014C10Rik/Acer2/Adra1a/Akt1/Ambra1/Arfip2/Atf6/Atg14/Atg16l1/Atg2a/Atg2b/Atg4c/Atg4d/Atg5/Atg9b/Atp6v0a1/Bcl2l11/Becn1/Bid/Bmf/Bok/C9orf72/Cttn/Dapk1/Ddit3/Eif4g1/Elapor1/Ercc4/Fbxo7/Fbxw7/Fez1/Fnbp1l/Foxk1/Foxk2/Fundc1/Gabarapl2/Gsk3a/Hap1/Herc1/Hif1a/Hmox1/Hspb8/Htt/Ikbkg/Ilrun/Irf8/Irgm2/Itgb4/Lamp2/Lgals8/Lmx1b/Lzts1/Map1lc3b/Map2k1/Map3k7/Mapt/Mcl1/Mtmr3/Mtor/Mul1/Nsfl1c/Optn/Ormdl3/Pacs…	134
BP	GO:0048880	sensory system development	136/4749	434/23355	3.2843042528596e-08	2.64386492355198e-06	1.85091154655084e-06	Abi2/Ache/Agtpbp1/Arl6/Atf6/Atp8a2/Bax/Bbs7/Bcl11b/Bdnf/Bhlhe23/Bmp7/Bmpr1b/Bmpr2/Calb1/Casz1/Cdkn1c/Celf4/Chd7/Clcn2/Cln8/Col4a1/Col8a1/Cyp1b1/Dcx/Dlg1/Dll1/Dlx1/Dscam/Egfr/Ephb1/Ephb2/Fat1/Fat3/Fgf10/Fgf9/Fgfr2/Fkbp8/Foxc1/Foxp2/Fzd5/Gas1/Gdf11/Gnb1/Gpd2/Gpm6a/Grcc10/Grhl2/Hdac2/Hif1a/Hipk1/Hipk2/Ift172/Irx5/Irx6/Isl1/Jag1/Kdm2b/Klf4/Lmx1b/Mab21l1/Mab21l2/Maf/Man2a1/Map3k1/Megf11/Meis1/Meis2/Me…	136
BP	GO:0019932	second-messenger-mediated signaling	106/4749	318/23355	3.33979093407654e-08	2.65449965507172e-06	1.85835668763539e-06	Ackr3/Adcy8/Adcyap1/Adgrg6/Akap5/Akap6/Ank2/Aplnr/App/Atp1b1/Atp2a2/Avpr1a/Cabyr/Ccr1/Cd36/Cdh13/Chga/Chrm3/Crhr1/Crtc3/Cxcr1/Cxcr4/Dmd/Dmtn/Egfr/Eif4ebp2/Epha5/Exoc4/Fhl2/Ghrh/Gpr62/Guca2b/Gucy1b1/Gucy1b2/Gucy2e/Homer2/Htt/Igf1/Insl3/Irgm2/Kcnc2/Kiss1r/Ksr1/Ksr2/Lhcgr/Lpar1/Mafa/Mapt/Mcu/Mgrn1/Mtnr1b/Mtor/Myoz1/Ncald/Ncam1/Ndufs4/Neurod1/Nfatc1/Nmur2/Nos1/Nppc/Npy2r/Nr5a2/Nrg1/Nron/Ntrk2/Nucb2/O…	106
BP	GO:0050890	cognition	113/4749	345/23355	3.51256962121834e-08	2.75692808145374e-06	1.93006457081681e-06	Aaas/Abcc8/Abi2/Adcy8/Adora1/Aff2/App/Atad1/Atp1a3/Atp8a1/Atxn1/Atxn1l/B2m/Bdnf/Brinp1/Cacna1e/Calb1/Chd7/Chl1/Ckap5/Cln8/Cntnap2/Comt/Cpeb3/Creb1/Crhr1/Csmd1/Ctnnd2/Cux2/Dbh/Dkk1/Dnah11/Egfr/Egr1/Eif4ebp2/Elavl4/Ephb2/Fen1/Fgf13/Foxp2/Fzd9/Grcc10/Gria1/Grin1/Grin2a/Grm7/Gtf2a1l/Hif1a/Hmgcr/Htt/Igf1/Itga3/Kalrn/Kit/Lhcgr/Lhx8/Lmx1a/Lmx1b/Map1a/Mapt/Mef2c/Meis2/Mtor/Ncam1/Ndrg4/Ndufs4/Nf1/Nog/Nrxn…	113
BP	GO:0010970	transport along microtubule	64/4749	165/23355	3.74192048217024e-08	2.87581388548419e-06	2.0132939012719e-06	Actr10/Agtpbp1/Ap3b1/Ap3b2/Ap3d1/App/Arl3/Arl8b/Armcx3/Bbs1/Bicd1/Bicd2/Bicdl1/Bloc1s4/Bsn/Cdc42/Copg2/Dlg2/Dst/Dtnbp1/Dync1h1/Dync1i1/Dync1i2/Dync2i1/Fez1/Hap1/Hif1a/Hnrnpu/Htt/Ift172/Ift46/Ift52/Ift57/Ift74/Kif13a/Kif3a/Kif3c/Kif5c/Klc1/Lca5l/Map1a/Map2/Map2k1/Mapk8ip3/Mapt/Mreg/Myo5a/Nefl/Nefm/Pex14/Prkcz/Pura/Rasgrp1/Sfpq/Sod1/Spast/Ssna1/Stau1/Sun1/Sybu/Terf2/Tmem108/Trak1/Wdr19	64
BP	GO:0001654	eye development	134/4749	427/23355	3.75564164054314e-08	2.87581388548419e-06	2.0132939012719e-06	Abi2/Ache/Agtpbp1/Arl6/Atf6/Atp8a2/Bax/Bbs7/Bcl11b/Bdnf/Bhlhe23/Bmp7/Bmpr1b/Bmpr2/Calb1/Casz1/Cdkn1c/Celf4/Chd7/Clcn2/Cln8/Col4a1/Col8a1/Cyp1b1/Dcx/Dlg1/Dll1/Dlx1/Dscam/Egfr/Ephb1/Ephb2/Fat1/Fat3/Fgf10/Fgf9/Fgfr2/Fkbp8/Foxc1/Foxp2/Fzd5/Gas1/Gdf11/Gnb1/Gpd2/Gpm6a/Grcc10/Grhl2/Hdac2/Hif1a/Hipk1/Hipk2/Ift172/Irx5/Irx6/Jag1/Kdm2b/Klf4/Lmx1b/Mab21l1/Mab21l2/Maf/Man2a1/Map3k1/Megf11/Meis1/Meis2/Meis3/M…	134
BP	GO:0007264	small GTPase mediated signal transduction	137/4749	439/23355	3.86617637387632e-08	2.92478571705656e-06	2.04757800092676e-06	Abca1/Abi2/Adra1a/Arap3/Arf6/Arhgap17/Arhgap19/Arhgap24/Arhgap25/Arhgap28/Arhgap30/Arhgap32/Arhgap44/Arhgdib/Arhgef12/Arhgef16/Arhgef25/Arhgef3/Arhgef4/Arhgef7/Arhgef9/Arl3/Arl6/Arpp19/Arrb1/Auts2/Brap/Cbl/Cd2ap/Cdc42/Cdc42bpa/Cdc42ep3/Cdc42se1/Cdh13/Cdh2/Celsr1/Cgnl1/Chn1/Col1a2/Csf1/Cul3/Cyth1/Dab1/Dbnl/Dennd3/Dennd4b/Dgkz/Dlc1/Dnaja3/Dock1/Dock10/Dock4/Dock5/Dok1/Ect2/Elmo1/Ephb2/Erbin/Fgf10/F…	137
BP	GO:0042326	negative regulation of phosphorylation	129/4749	408/23355	4.13522581311202e-08	3.09108129530124e-06	2.16399786911727e-06	Adar/Adora2a/Akt1/Angpt1/Arrb1/Atg14/Atxn1/Atxn7/Bax/Bmp7/C9orf72/Camk2n1/Cbl/Cblb/Ccnb1/Cd109/Cdk5rap1/Cdk5rap2/Cdkn1c/Cdkn2b/Chordc1/Ctdsp1/Ctdspl/Ddit4/Deptor/Dkk1/Dmd/Dmtn/Dnaja3/Dnajc15/Dnajc3/Dtnbp1/Dusp19/Dusp4/Dusp6/Dusp8/Eif4g1/Emilin1/Ephb2/Fbxo7/Fkbp8/Gadd45a/Gadd45b/Gnaq/Grb10/Hmgcr/Hnrnpu/Ibtk/Igf1/Igf1r/Inpp5f/Inpp5k/Insm1/Irs2/Itgb1bp1/Kat2b/Ldlrad4/Lrrk1/Mapt/Met/Mllt1/Mtor/Nck2/N…	129
BP	GO:0060996	dendritic spine development	53/4749	128/23355	4.33099159444709e-08	3.19932896723921e-06	2.2397796778218e-06	Abi2/Actr2/Arf1/Arf6/Arhgap44/Arid1b/Asap1/Caprin2/Cdc42/Cdk5r1/Cpeb3/Ctnnd2/Cux2/D16Ertd472e/Dbn1/Dbnl/Dhx36/Dip2a/Disc1/Dnm3/Dock10/Dtnbp1/Eef2k/Epha5/Ephb1/Ephb2/Fstl4/Hdac2/Hnrnpk/Iqsec1/Kalrn/Lpar1/Lzts3/Mef2c/Mtor/Nck2/Nlgn1/Nrg1/Opa1/Pak1/Pak2/Pak3/Pak4/Pten/Ptprs/Sdk1/Shank2/Slc12a5/Tanc2/Tiam1/Uba6/Wasl/Zmynd8	53
BP	GO:0198738	cell-cell signaling by wnt	137/4749	440/23355	4.50206719025923e-08	3.28703254507415e-06	2.30117901915821e-06	2210016L21Rik/Amer2/Amer3/Amotl2/Ankrd6/App/Arl6/Atp6ap2/Bambi/Bcl9l/Bmp2/Btrc/Calcoco1/Caprin2/Ccne1/Cdh2/Cdk14/Celsr1/Cpe/Csnk1e/Csnk1g3/Cthrc1/Ctnnbip1/Ctnnd1/Ctnnd2/Cul3/Cyld/Dact1/Ddit3/Ddx3x/Disc1/Dixdc1/Dkk1/Dkk2/Dvl2/Dvl3/Egfr/Egr1/Ext1/Fgf10/Fgf9/Fgfr2/Fzd1/Fzd3/Fzd5/Fzd7/Fzd8/Fzd9/Gnaq/Gpc5/Gprc5b/Grb10/Gsk3a/Hdac2/Invs/Isl1/Itga3/Jrk/Klf4/Klhl12/Kpna1/Ldb1/Lmx1a/Lrp1/Lrrk1/Lypd6/Macf1/…	137
BP	GO:0060078	regulation of postsynaptic membrane potential	49/4749	115/23355	4.68272996027832e-08	3.3796392437457e-06	2.36601092729852e-06	Abat/Adcyap1/Adora1/Adora2a/App/Atxn1/Bdnf/Begain/Bscl2/Cacnb3/Celf4/Chrna3/Ckap5/Cux2/Cx3cl1/Dbn1/Gabrg2/Glra1/Gria1/Grid2/Grin1/Grin2a/Hcrt/Igsf9b/Insyn2a/Mef2c/Met/Mpp2/Mtmr2/Nlgn1/Npy2r/Nrxn1/Oprm1/P2rx4/Prkcz/Prkn/Pten/Rab3gap1/Rgs4/Rgs7/Rims1/Shank2/Slc8a3/Snca/Ssh1/Syne1/Tmem108/Unc13b/Zmynd8	49
BP	GO:1990778	protein localization to cell periphery	118/4749	367/23355	5.58993784234094e-08	3.98854769455213e-06	2.79229430976265e-06	Actn2/Akap5/Akt1/Ank1/Ank2/Ank3/Ankrd39/Arf6/Arhgap44/Arhgef16/Arl13b/Arl3/Arl6/Atp1b1/Bag4/Bbs1/Blzf1/Cacnb3/Cacng2/Cdh2/Clasp2/Csrp3/Dlg1/Dlg2/Dpp10/Dpp6/Efr3a/Egfr/Ehd3/Ehd4/Epb41/Epb41l3/Epha3/Ephb2/Fcho2/Fgf13/Flna/Flot1/Gas6/Gga2/Golph3/Gorasp1/Gorasp2/Gpc6/Gpr158/Grin1/Grin2a/Grip1/Inpp5k/Itga3/Itgb1bp1/Jup/Kalrn/Kcnb2/Kcnip3/Kcnip4/Kcnj11/Kif13a/Ldlrap1/Lgi1/Lin7a/Lrp1/Lyplal1/Magi2/Mal/M…	118
BP	GO:0046486	glycerolipid metabolic process	119/4749	371/23355	5.70308330112937e-08	4.0235573087406e-06	2.81680376883693e-06	Abca3/Abhd16b/Acp6/Acsl1/Acsl5/Acsl6/Agpat5/Ang/Apob/Atg14/Bpnt1/Bscl2/Capn2/Cd36/Cdk8/Cds2/Cept1/Cps1/Crls1/Dgkb/Dgke/Dgkh/Dgkz/Dhrs7b/Dpm1/Esr1/Etnk2/Fabp3/Fitm2/Gk2/Gk5/Gpam/Gpat3/Gpcpd1/Gpx1/Hdhd5/Impa1/Inpp1/Inpp4b/Inpp5a/Inpp5f/Inpp5k/Insig2/Ip6k3/Itpkb/Lclat1/Lipi/Lpgat1/Lpin1/Mboat1/Mgll/Mtmr2/Mtmr3/Mtmr7/Naaa/Nkx2-3/Nr1h4/P3r3urf/Pck1/Pcyt1a/Pcyt2/Pdxp/Pgap1/Pgap4/Pgs1/Pi4k2a/Pi4ka/Pigc/…	119
BP	GO:0043010	camera-type eye development	121/4749	379/23355	5.91862668140199e-08	4.08750824201694e-06	2.8615744073667e-06	Abi2/Ache/Agtpbp1/Arl6/Atp8a2/Bax/Bcl11b/Bhlhe23/Bmp7/Bmpr1b/Bmpr2/Calb1/Casz1/Cdkn1c/Celf4/Chd7/Clcn2/Cln8/Col4a1/Col8a1/Cyp1b1/Dcx/Dlg1/Dll1/Dlx1/Dscam/Egfr/Ephb1/Ephb2/Fat1/Fat3/Fgf10/Fgfr2/Fkbp8/Foxc1/Foxp2/Fzd5/Gas1/Gdf11/Gnb1/Gpd2/Gpm6a/Grcc10/Grhl2/Hdac2/Hif1a/Hipk1/Hipk2/Ift172/Irx5/Irx6/Jag1/Kdm2b/Klf4/Lmx1b/Mab21l1/Mab21l2/Maf/Man2a1/Map3k1/Megf11/Meis1/Mir218-1/Mir218-2/Mitf/Myh10/Nect…	121
BP	GO:0150063	visual system development	134/4749	430/23355	5.95633989569378e-08	4.08750824201694e-06	2.8615744073667e-06	Abi2/Ache/Agtpbp1/Arl6/Atf6/Atp8a2/Bax/Bbs7/Bcl11b/Bdnf/Bhlhe23/Bmp7/Bmpr1b/Bmpr2/Calb1/Casz1/Cdkn1c/Celf4/Chd7/Clcn2/Cln8/Col4a1/Col8a1/Cyp1b1/Dcx/Dlg1/Dll1/Dlx1/Dscam/Egfr/Ephb1/Ephb2/Fat1/Fat3/Fgf10/Fgf9/Fgfr2/Fkbp8/Foxc1/Foxp2/Fzd5/Gas1/Gdf11/Gnb1/Gpd2/Gpm6a/Grcc10/Grhl2/Hdac2/Hif1a/Hipk1/Hipk2/Ift172/Irx5/Irx6/Jag1/Kdm2b/Klf4/Lmx1b/Mab21l1/Mab21l2/Maf/Man2a1/Map3k1/Megf11/Meis1/Meis2/Meis3/M…	134
BP	GO:0072073	kidney epithelium development	58/4749	146/23355	5.98902306522629e-08	4.08750824201694e-06	2.8615744073667e-06	Agtr1b/Aqp11/Basp1/Bdnf/Bmp2/Bmp7/Bmper/Calb1/Cer1/Ctnnbip1/Dlg1/Dll1/Efnb2/Epha7/Ext1/Eya1/Fat4/Fgfr1/Fgfr2/Fmn1/Foxc1/Foxd1/Gdf11/Gdf6/Gdnf/Greb1l/Gzf1/Hes1/Hoxb7/Irx1/Irx3/Jag1/Kif26b/Klhl3/Maged1/Mef2c/Mtss1/Myc/Nog/Notch2/Pax8/Pbx1/Prom1/Ptch1/Ptpro/Rarb/Robo2/Sall1/Sim1/Six2/Slit2/Smad1/Smad2/Smad3/Smad7/Tshz3/Umod/Vcan	58
BP	GO:0050768	negative regulation of neurogenesis	62/4749	160/23355	6.32468136788101e-08	4.27018003321773e-06	2.98945890121914e-06	Abcc8/Adcyap1/Appl2/B2m/Bcl11a/Bdnf/Bmp7/Bmpr1a/Brinp1/Cdk5r1/Cdkn2b/Ctdsp1/Dab1/Dicer1/Dip2b/Dlx1/Epha7/Ephb2/Fas/Fgf13/Fstl4/Gorasp1/Hes1/Id2/Lingo1/Map2/Mbd1/Mycn/Nf1/Nkx6-1/Nkx6-2/Nog/Nr1d1/Ntn1/Ntrk3/Prtg/Pten/Ptk2/Ptn/Ptprs/Rapgef2/Rgma/Rtn4/Rufy3/Sema3a/Sema3c/Sema3d/Sema3e/Sema4b/Sema4f/Sema5a/Sema5b/Sema6a/Sema6d/Slit2/Sorl1/Sox11/Syt4/Tnr/Ulk1/Ulk2/Ywhah	62
BP	GO:0032956	regulation of actin cytoskeleton organization	117/4749	364/23355	6.4691601389324e-08	4.32126133110176e-06	3.02521979173367e-06	4930544G11Rik/Abi2/Actn2/Actr2/Actr3b/Add2/Ap1ar/Arf1/Arf6/Arfip2/Arhgap17/Arhgap28/Arhgap44/Arhgdib/Arpc5l/Bag4/C9orf72/Capza2/Capzb/Carmil1/Ccl27a/Cd2ap/Cdc42ep3/Cdk10/Cdk5r1/Celsr1/Cgnl1/Clasp2/Coro2b/Cotl1/Cracd/Ctnna2/Cttn/Cx3cl1/Dbn1/Dbnl/Dixdc1/Dlc1/Dlg1/Dmtn/Dnai3/Ect2/Efna5/Epha3/Epha5/Fchsd2/Fer/Fgr/Flna/Fmn1/Grb2/Hdac2/Inpp5k/Iqgap2/Itgb1bp1/Jam3/Kank3/Kiss1r/Lima1/Limch1/Lmod1/Lpar1/L…	117
BP	GO:0008088	axo-dendritic transport	38/4749	81/23355	7.00024208696508e-08	4.62679158568987e-06	3.23911478727603e-06	Actr10/Agtpbp1/Ap3b1/Ap3b2/Ap3d1/App/Arl8b/Armcx3/Bloc1s4/Bsn/Dlg2/Dst/Dtnbp1/Dync1h1/Fez1/Hap1/Hif1a/Hnrnpu/Htt/Kif3a/Kif5c/Klc1/Map1a/Map2/Mapk8ip3/Mapt/Myo5a/Nefl/Nefm/Pura/Sfpq/Sod1/Spast/Stau1/Sybu/Terf2/Tmem108/Trak1	38
BP	GO:0051961	negative regulation of nervous system development	63/4749	164/23355	7.25330356023636e-08	4.7441138598671e-06	3.32124952495033e-06	Abcc8/Adcyap1/Appl2/B2m/Bcl11a/Bdnf/Bmp7/Bmpr1a/Brinp1/Cdk5r1/Cdkn2b/Ctdsp1/Dab1/Dicer1/Dip2b/Dkk1/Dlx1/Epha7/Ephb2/Fas/Fgf13/Fstl4/Gorasp1/Hes1/Id2/Lingo1/Map2/Mbd1/Mycn/Nf1/Nkx6-1/Nkx6-2/Nog/Nr1d1/Ntn1/Ntrk3/Prtg/Pten/Ptk2/Ptn/Ptprs/Rapgef2/Rgma/Rtn4/Rufy3/Sema3a/Sema3c/Sema3d/Sema3e/Sema4b/Sema4f/Sema5a/Sema5b/Sema6a/Sema6d/Slit2/Sorl1/Sox11/Syt4/Tnr/Ulk1/Ulk2/Ywhah	63
BP	GO:0008361	regulation of cell size	77/4749	214/23355	7.37204638905285e-08	4.77207002854256e-06	3.34082102232064e-06	Akt1/Aqp11/Atp2b2/Barhl2/Bcl11a/Bdnf/Bmpr2/Cdh4/Cdk5r1/Clasp2/Clcn3/Cln8/Creb1/Cttn/Cxcl12/Dbn1/Dbnl/Dcx/Deptor/Dip2b/Disc1/Dpysl2/Dscam/Efna5/Epha7/Fgf13/Fstl4/Fxn/Lamtor4/Lpar3/Lrp1/Map2/Map3k13/Mapt/Mgll/Mir205/Mtor/Mtpn/Nkx6-1/Npm1/Nrg1/Ntn1/Ntrk3/Olfm1/Pak1/Plxna4/Prkg2/Prr16/Pten/Ptprs/Rab11a/Rap1gap2/Rgma/Rtn4/Rufy3/Sema3a/Sema3c/Sema3d/Sema3e/Sema4b/Sema4f/Sema5a/Sema5b/Sema6a/Sema6d/Slc1…	77
BP	GO:0003205	cardiac chamber development	72/4749	196/23355	7.46338424872711e-08	4.78189690793444e-06	3.34770060394032e-06	Adamts1/Adgrg6/Bmp2/Bmp7/Bmpr1a/Bmpr2/Chd7/Cntrl/Col11a1/Cpe/Cxcr4/Dhrs3/Dnah11/Dsp/Dvl3/Fgf9/Fgfr2/Fhl2/Foxc1/Fzd1/Greb1l/Grhl2/Gsk3a/Hectd1/Hes1/Hif1a/Id2/Isl1/Jag1/Lmo4/Lrp1/Ltbp1/Luzp1/Matr3/Mdm2/Mdm4/Mef2c/Myh10/Naca/Nfatc1/Nog/Notch2/Npy2r/Nrp2/Nsd2/Pax8/Pde2a/Pitx2/Plxnd1/Rarb/Robo1/Robo2/Sall1/Sav1/Sema3c/Shox2/Slit2/Smad7/Smarcd3/Sos1/Sox11/Sox4/Stra6/Tbx20/Tbx6/Tmem65/Trip11/Ube4b/Wnt11…	72
BP	GO:0072659	protein localization to plasma membrane	99/4749	296/23355	7.75945146540764e-08	4.92137330821157e-06	3.44534495688914e-06	Actn2/Akap5/Akt1/Ank1/Ank2/Ank3/Ankrd39/Arf6/Arhgap44/Arhgef16/Arl6/Atp1b1/Bag4/Bbs1/Blzf1/Cacnb3/Cdh2/Clasp2/Csrp3/Dlg1/Dpp10/Dpp6/Efr3a/Egfr/Ehd3/Ehd4/Epb41l3/Epha3/Ephb2/Fcho2/Fgf13/Flna/Flot1/Gas6/Gga2/Golph3/Gorasp1/Gorasp2/Gpr158/Grip1/Inpp5k/Itga3/Itgb1bp1/Jup/Kalrn/Kcnb2/Kcnip3/Kcnip4/Kcnj11/Kif13a/Ldlrap1/Lrp1/Lyplal1/Myo5a/Nectin3/Nkd2/Nrxn1/Optn/Pacs2/Pdpk1/Pgrmc1/Pigw/Pik3r1/Ppp1r9b/P…	99
BP	GO:0090257	regulation of muscle system process	85/4749	244/23355	8.49531920028992e-08	5.33421092586204e-06	3.73436347162218e-06	Abat/Abcc8/Adk/Adora1/Adra1a/Adra2a/Akap1/Akap6/Ank2/Ankrd39/Atp1a1/Atp1b1/Atp2a2/Atp2b1/Becn1/Bscl2/Cacna1h/Cald1/Chga/Chrm3/Chrna3/Cttn/Dbn1/Dlg1/Dmd/Dock4/Dock5/Dsp/Ehd3/Fdps/Fgf13/Foxp1/Grcc10/Gsk3a/Igf1/Igfbp5/Jarid2/Jup/Kcna1/Kcnj2/Kit/Klf4/Lmna/Map2k1/Mef2c/Mtor/Mtpn/Ncf1/Ndufs4/Nfatc1/Nppc/Npy2r/Nr4a3/Ormdl3/Oxtr/P2rx4/Pak1/Parp1/Pawr/Pde4b/Pde4d/Pin1/Prkca/Prkg1/Prok2/Ptk2/Rgs4/Rock2/Sir…	85
BP	GO:0060537	muscle tissue development	145/4749	477/23355	9.62925366651102e-08	5.98634492792304e-06	4.1909081095727e-06	Actn2/Adamts9/Adra1a/Akap6/Angpt1/Arid2/Asb2/Atf3/Atg5/Bcl9l/Bdnf/Bin3/Bmp2/Bmp7/Bmpr1a/Bves/Ccnb1/Cdc42/Chd7/Col11a1/Col14a1/Creb1/Csrp1/Csrp3/Cxadr/Cyp26b1/Dicer1/Dipk2a/Dkk1/Dlg1/Dll1/Dmd/Dmrta2/Dner/Dsp/Dysf/Efnb2/Egr1/Ephb1/Erbb4/Eya1/Fdps/Fgf20/Fgf9/Fgfr1/Fgfr2/Fhl2/Flnb/Flot1/Foxc1/Foxp1/Foxp2/Fzd7/Gpcpd1/Gpx1/Gsk3a/Hdac2/Hdac3/Hdac9/Hivep3/Hlf/Hmgcr/Hnrnpu/Id2/Igf1/Igfbp5/Isl1/Jarid2/Kdm6…	145
BP	GO:0006979	response to oxidative stress	128/4749	410/23355	1.04185213738309e-07	6.41351918689062e-06	4.48996339082744e-06	1600014C10Rik/Adprs/Akt1/Aldh3a2/App/Arnt/Atox1/Atp2a2/Bcar1/Brf2/Btk/Cd36/Chchd2/Chchd4/Cln8/Cpeb2/Cyp11a1/Cyp1b1/Dapk1/Ect2/Egfr/Epas1/Ercc3/Ero1a/Ezh2/Fbxo7/Fbxw7/Fer/Foxp1/Fut8/Fxn/Fyn/Fzd1/Gch1/Gclm/Glrx2/Gpx1/Gpx2/Gpx3/Gpx5/Gpx8/Hdac2/Hif1a/Hk3/Hmox1/Hmox2/Hsf1/Idh1/Kcnc2/Kdm6b/Kpna4/Lig1/Map2k1/Map3k5/Mapkap1/Mapt/Mcl1/Mctp1/Meak7/Melk/Met/Myef2/Ncf1/Ncoa7/Ndufs2/Nfe2l1/Nfe2l2/Nr4a3/Oxr1/P…	128
BP	GO:0043393	regulation of protein binding	79/4749	223/23355	1.07281420077786e-07	6.54000035600407e-06	4.57851006893035e-06	Adam15/Add2/Akt1/Angpt1/Aplp2/App/Arhgef7/Arrb1/Atp2a2/Aurkb/B2m/Bambi/Bax/Bdnf/Bmp2/Cald1/Caprin2/Cblb/Cdc42/Crmp1/Csnk1e/Cthrc1/Ctnnbip1/Cyld/Dact1/Derl1/Dhrs7b/Disc1/Dkk1/Dnajb2/Dtnbp1/Dysf/Dzip1/Epb41/Ephb6/Flot1/Hipk2/Hnrnpk/Hsf1/Itga4/Itgb1bp1/Ldlrap1/Lrp1/Map1lc3b/Map2/Mapre3/Myc/Nkx3-1/Nmd3/Nog/Nvl/Park7/Pex14/Pin1/Plcl1/Plk1/Plxnd1/Ppp2ca/Prkn/Ptprf/Ralb/Rapgef2/Rgma/Rpl11/Smarcd3/Sorl1/…	79
BP	GO:0016055	Wnt signaling pathway	135/4749	438/23355	1.09071042053387e-07	6.57075436973548e-06	4.60004027594326e-06	2210016L21Rik/Amer2/Amer3/Amotl2/Ankrd6/App/Arl6/Atp6ap2/Bambi/Bcl9l/Bmp2/Btrc/Calcoco1/Caprin2/Ccne1/Cdh2/Cdk14/Celsr1/Cpe/Csnk1e/Csnk1g3/Cthrc1/Ctnnbip1/Ctnnd1/Ctnnd2/Cul3/Cyld/Dact1/Ddit3/Ddx3x/Disc1/Dixdc1/Dkk1/Dkk2/Dvl2/Dvl3/Egfr/Egr1/Ext1/Fgf10/Fgf9/Fgfr2/Fzd1/Fzd3/Fzd5/Fzd7/Fzd8/Fzd9/Gnaq/Gpc5/Gprc5b/Grb10/Gsk3a/Hdac2/Invs/Isl1/Itga3/Jrk/Klf4/Klhl12/Kpna1/Ldb1/Lmx1a/Lrp1/Lrrk1/Lypd6/Macf1/…	135
BP	GO:0035249	synaptic transmission, glutamatergic	47/4749	111/23355	1.09878835614306e-07	6.57075436973548e-06	4.60004027594326e-06	Adcyap1/Adora1/Adora2a/Atad1/Cacng2/Cdh2/Clcn3/Dgkz/Disc1/Dkk1/Dtnbp1/Egfr/Ext1/Gria2/Gria4/Grid2/Grik3/Grik4/Grin1/Grin2d/Grm2/Grm3/Grm7/Grm8/Kalrn/Mef2c/Napb/Nf1/Nlgn1/Npy2r/Nrxn1/Ntrk2/Oxtr/Pak1/Plat/Prkn/Rab3gap1/Shank2/Shc3/Slc17a6/Stxbp1/Syt1/Tnr/Tshz3/Unc13a/Unc13b/Unc13c	47
BP	GO:0018210	peptidyl-threonine modification	52/4749	128/23355	1.21204436225392e-07	7.17964768923806e-06	5.02631306531515e-06	Akt1/App/Bmp7/Cad/Cdc42bpa/Cdk10/Cdk5r1/Cemip/Chek1/Dcaf1/Ddit4/Dmtn/Dyrk3/Eif4g1/Galnt11/Galnt16/Galnt2/Galnt3/Galnt4/Gsk3a/Hipk1/Hipk2/Inpp5k/Irgm2/Lmtk2/Map2k1/Map3k12/Map3k7/Met/Mtor/Myo3a/Myo3b/Pard3/Pdpk1/Plk1/Prkag2/Prkca/Prkcb/Prkd1/Rock2/Smad7/Spred2/Stk39/Taf1/Tbk1/Tnks/Tnks1bp1/Ttbk1/Ttk/Ulk1/Umod/Wnk3	52
BP	GO:1902903	regulation of supramolecular fiber organization	120/4749	380/23355	1.30218192926167e-07	7.64149563909724e-06	5.34964263314978e-06	Abi2/Actn2/Actr2/Actr3b/Add2/Ap1ar/App/Arf1/Arf6/Arfip2/Arhgap28/Arpc5l/Atxn7/Bag4/C9orf72/Capza2/Capzb/Carmil1/Cdc42ep3/Cdk5rap2/Cgnl1/Ckap5/Clasp2/Coro2b/Cotl1/Cracd/Ctnna2/Cttn/Cx3cl1/Dbn1/Dbnl/Dlc1/Dlg1/Dmtn/Dnai3/Dysf/Emilin1/Eml4/Fchsd2/Fer/Fgf13/Flna/Fmn1/Gas2l1/Grb2/Hdac2/Hdgfl3/Htr1a/Inpp5k/Iqgap2/Itgb1bp1/Kank3/Kiss1r/Lima1/Limch1/Lmod1/Lpar1/Magel2/Map1a/Map2/Map3k1/Mapre3/Mapt/Mef2c/M…	120
BP	GO:0003007	heart morphogenesis	94/4749	280/23355	1.34133754131435e-07	7.79838742769706e-06	5.45947911552509e-06	Adam15/Adamts1/Adgrg6/Angpt1/Arid2/Arl13b/Asxl2/Bmp2/Bmp7/Bmpr1a/Bmpr2/Ccdc39/Chd7/Col11a1/Cpe/Dhrs3/Dicer1/Dkk1/Dlc1/Dll1/Dnah11/Dsp/Dvl2/Dvl3/Ext1/Eya1/Fat4/Fgf9/Fgfr2/Fhl2/Flna/Flrt2/Foxc1/Fzd1/Grhl2/Gsk3a/Hes1/Hif1a/Id2/Ift172/Ift52/Ift57/Isl1/Jag1/Kdm2a/Kif3a/Mdm2/Mdm4/Mef2c/Mib1/Mrtfb/Msx1/Mtor/Naca/Ncor2/Nedd4/Nfatc1/Nog/Notch2/Noto/Npy2r/Nrp2/Nsd2/Pdcd4/Pitx2/Plxnd1/Ptch1/Rarb/Robo1/Robo2…	94
BP	GO:0006644	phospholipid metabolic process	113/4749	353/23355	1.36873555253121e-07	7.88467021499399e-06	5.51988379272846e-06	Abca3/Abca8b/Abhd16b/Acp6/Acsl5/Acsl6/Agpat4/Agpat5/Arf1/Bpnt1/Bscl2/Capn2/Cds2/Cept1/Cln8/Crls1/Dgkb/Dgke/Dgkh/Dgkz/Dhdds/Dhrs7b/Dpm1/Enpp7/Etnk2/Fabp3/Fdps/Fitm2/Gpam/Gpat3/Gpcpd1/Hdhd5/Hexb/Idh1/Idi2/Impa1/Inpp1/Inpp4b/Inpp5a/Inpp5f/Inpp5k/Ip6k3/Itpkb/Lclat1/Lpgat1/Lpin1/Mboat1/Mtmr2/Mtmr3/Mtmr7/Naaa/Nr1h4/Ormdl1/Ormdl3/P3r3urf/Pcyt1a/Pcyt2/Pdxp/Pgap1/Pgap4/Pgs1/Pi4k2a/Pi4ka/Pigc/Pigk/Pigm/Pig…	113
BP	GO:1901215	negative regulation of neuron death	87/4749	254/23355	1.42703491716699e-07	8.14577476808324e-06	5.70267733405681e-06	Adora2a/Alkbh1/Ambra1/Angpt1/App/Arrb1/Bax/Bdnf/Bok/Btbd10/Cbl/Cd200/Chga/Chl1/Creb1/Crhr1/Csf1/Cx3cl1/Dlx1/Dtnbp1/En2/Esr1/Fbxo7/Fgf20/Fyn/Fzd1/Fzd9/Gbe1/Gclm/Gdnf/Gfral/Grin1/Grm7/Hif1a/Hipk2/Hmox1/Hsf1/Igf1/Inpp5a/Isl1/Kdm2b/Lig4/Lrp1/Map2k4/Map3k12/Meak7/Mef2c/Mtnr1b/Ncoa7/Nefl/Neo1/Nes/Nmnat1/Nos1/Nos1ap/Npm1/Nr4a3/Ntf3/Ntrk2/Optn/Oxr1/Park7/Pcp4/Pdpk1/Pin1/Ppargc1a/Ppp5c/Ppt1/Prdx3/Prkn/Psm…	87
BP	GO:0022411	cellular component disassembly	121/4749	385/23355	1.54275295993138e-07	8.72697823009834e-06	6.10956506465003e-06	Abcc8/Actn2/Add2/Akap5/Akap8l/Ambra1/Arf6/Arid2/Atg14/Atg2a/Atg2b/Atg5/Atg9b/Atxn7/Bax/Becn1/Bok/C1qb/Capza2/Capzb/Carmil1/Ccsap/Cebpg/Clasp2/Cracd/Cttn/Ddit4/Denr/Dffb/Dhx8/Dicer1/Dmtn/Dnajc6/Dyrk3/Dysf/Eml4/Ets1/Fbxo7/Fbxw7/Fgf13/Flot1/Fundc1/Gabarapl2/Gas2l1/Gfm2/Gsk3a/Hdgfl3/Hif1a/Hsf1/Htr1a/Htt/Igf1r/Iqsec1/Irgm2/Kif24/Kif2b/Klc1/Lamp2/Lima1/Lmod1/Map1a/Map1lc3b/Map2/Map4k4/Mical3/Mid1ip1/Mt…	121
BP	GO:0051965	positive regulation of synapse assembly	37/4749	80/23355	1.63811599813e-07	9.18368781451631e-06	6.42929737611925e-06	Adgrl2/Adgrl3/Amigo1/Asic2/Bdnf/Cbln2/Cux2/Eef2k/Efna5/Ephb1/Ephb2/Flrt1/Flrt2/Flrt3/Grid2/Lingo2/Lrrn1/Lrrn3/Lrrtm1/Lrrtm2/Lrrtm3/Lrrtm4/Lrtm1/Nlgn1/Nrxn1/Ntrk2/Ntrk3/Oxtr/Pik3r1/Prkca/Ptprd/Slitrk1/Slitrk3/Slitrk5/Slitrk6/St8sia2/Tpbg	37
BP	GO:0051648	vesicle localization	66/4749	178/23355	1.71353680795893e-07	9.52150231608328e-06	6.66579386123566e-06	Ap1ar/Ap3b1/Ap3b2/Ap3d1/Arf1/Bicdl1/Bloc1s4/Btbd8/Ccdc186/Cdh2/Clasp2/Cul3/Dctn2/Dipk2a/Dnm3/Dpysl2/Dtnbp1/Dync1h1/Dync1i1/Eipr1/Exoc4/Fam91a1/Fgfr2/Hap1/Htt/Ikbkg/Itga4/Kif13a/Kif5c/Klhl12/Lin7a/Magi2/Map2/Map2k1/Mlph/Mreg/Myo1d/Myo5a/Myrip/Nlgn1/Nrxn1/Pclo/Preb/Prkcz/Pten/Rab11a/Rab3a/Rab3gap1/Rasgrp1/Snap91/Snca/Stard3nl/Sybu/Syn1/Syn2/Syn3/Syt11/Syt4/Tanc2/Tcf7l2/Tmem230/Trak1/Trip11/Wasl/Wdr…	66
BP	GO:0001505	regulation of neurotransmitter levels	87/4749	255/23355	1.73811517648044e-07	9.57335543256198e-06	6.70209508493287e-06	Abat/Ache/Adora2a/Adra1a/Adra2a/Agtpbp1/Aldh9a1/Apba1/Apba2/Atp2a2/Cadps/Chrna3/Cln8/Comt/Ctbp2/Cyth1/Dbh/Doc2b/Dtnbp1/Erc2/Fbxl20/Flot1/Gad2/Gdnf/Grin3a/Grm7/Grm8/Hcrt/Htr1a/Ica1/Lin7a/Maoa/Mctp1/Mctp2/Mef2c/Napb/Nat8l/Ncs1/Nf1/Nlgn1/Nos1/Nrxn1/Nrxn3/Ntrk2/Pak1/Park7/Pclo/Pebp1/Per2/Pfn2/Pnkd/Ppt1/Prima1/Prkca/Prkcb/Prkn/Rab3a/Rab3gap1/Rap1a/Rims1/Slc17a6/Slc18a1/Slc29a4/Slc5a7/Slc6a5/Snap25/Sna…	87
BP	GO:0030111	regulation of Wnt signaling pathway	101/4749	309/23355	2.04241851152755e-07	1.11516050729404e-05	7.80699286420049e-06	2210016L21Rik/Amer2/Amer3/Ankrd6/App/Atp6ap2/Bambi/Bmp2/Btrc/Caprin2/Cdh2/Cdk14/Csnk1e/Csnk1g3/Cthrc1/Ctnnbip1/Ctnnd1/Ctnnd2/Cyld/Dact1/Ddit3/Ddx3x/Disc1/Dixdc1/Dkk1/Dkk2/Egfr/Egr1/Fgf10/Fgf9/Fgfr2/Fzd1/Fzd7/Fzd9/Gnaq/Gpc5/Gprc5b/Grb10/Gsk3a/Hdac2/Invs/Isl1/Itga3/Jrk/Kpna1/Lmx1a/Lrp1/Lrrk1/Lypd6/Macf1/Mbd2/Mllt3/Nkd2/Nog/Nphp4/Nrarp/Otulin/Pin1/Plpp3/Prickle1/Prkn/Ptpro/Ptpru/Rapgef1/Rbms3/Reck/R…	101
BP	GO:0006898	receptor-mediated endocytosis	84/4749	245/23355	2.21315512334828e-07	1.19796560512964e-05	8.38669309900402e-06	Ache/Ackr3/Adm/Akap5/Angpt1/Ap2a2/App/Arf1/Arrb1/Atad1/Atxn2/B2m/Bicd1/Btbd8/Cacng2/Cbl/Ccl21a/Cd2ap/Cd36/Cd9/Clta/Cttn/Cubn/Cxcr1/Dbnl/Dkk1/Dll1/Dnajc6/Dnm3/Dtnbp1/Efnb2/Fcho2/Fchsd2/Flot1/Grb2/Gria1/Gria2/Gsg1l/Hap1/Hip1/Hnrnpk/Inpp5f/Iqsec1/Itga4/Kif3a/Ldlrad3/Ldlrap1/Lmbrd1/Lrp1/Lrrtm1/Lrrtm2/Magi2/Marco/Msr1/Mtmr2/Napb/Nedd4/Ntf3/Pard3/Pikfyve/Ppp3r1/Ppt1/Prkca/Ptpn5/Rab31/Rabgef1/Reps1/Scar…	84
BP	GO:0043523	regulation of neuron apoptotic process	91/4749	272/23355	2.51271343226058e-07	1.34848954197985e-05	9.44047799650941e-06	Adora2a/Alkbh1/Ambra1/Angpt1/App/Arrb1/Bax/Bcl2l11/Bdnf/Bok/Casp2/Cdc42/Cdk5r1/Chl1/Cx3cl1/Ddit3/Dlx1/Egln3/Egr1/En2/Epha7/Esr1/Fas/Fbxw7/Fgf20/Fyn/Fzd9/Gbe1/Gclm/Gdnf/Gfral/Grid2/Grin1/Grm7/Gsk3a/Hdac3/Hif1a/Hipk2/Hmox1/Hrk/Htt/Isl1/Itga1/Kcnip3/Kdm2b/Lig4/Lrp1/Map2k4/Map3k12/Mcl1/Mef2c/Mtnr1b/Nefl/Nes/Nf1/Nmnat1/Nos1/Npm1/Nr4a3/Nsmf/Ntf3/Ntrk2/Optn/Oxr1/Pak3/Park7/Parp1/Pawr/Pcp4/Pdpk1/Pin1/Ppa…	91
BP	GO:0007389	pattern specification process	144/4749	480/23355	2.5409056805676e-07	1.35170132321198e-05	9.46296296884893e-06	Abi1/Acvr2a/Alx1/Alx3/Ap1b1/Arl13b/Atp6ap2/Bcor/Bmp2/Bmp7/Bmpr1a/Bmpr1b/Bmpr2/Ccdc39/Celsr1/Cer1/Ctnnbip1/Cyp26b1/Ddit3/Disp1/Dkk1/Dll1/Dlx1/Dmrta2/Dnah11/Dnah5/Dvl2/Efnb1/Erbb4/Ets2/Ext1/Eya1/Fezf1/Fgf10/Fgfr1/Fgfr2/Fkbp8/Foxa1/Foxc1/Foxd1/Fzd5/Gas1/Gdf11/Gdnf/Gm572/Grsf1/Helt/Hes1/Hif1a/Hipk1/Hipk2/Hoxb3/Hoxb4/Hoxb5/Hoxb7/Hoxc4/Htt/Ift172/Ift52/Ift57/Ift74/Invs/Irx1/Irx3/Isl1/Kdm2a/Kdm2b/Kif3a/…	144
BP	GO:0006836	neurotransmitter transport	83/4749	242/23355	2.56175278646641e-07	1.35170132321198e-05	9.46296296884893e-06	Adora2a/Adra1a/Adra2a/Apba1/Apba2/Atp2a2/Cadps/Chrna3/Cln8/Ctbp2/Cyth1/Doc2b/Dtnbp1/Erc2/Fbxl20/Flot1/Gdnf/Grin3a/Grm7/Grm8/Hcrt/Htr1a/Ica1/Lin7a/Mctp1/Mctp2/Mef2c/Napb/Nat8l/Ncs1/Nf1/Nlgn1/Nos1/Nrxn1/Nrxn3/Ntrk2/Pak1/Park7/Pclo/Per2/Pfn2/Pnkd/Ppt1/Prkca/Prkcb/Prkn/Rab3a/Rab3gap1/Rap1a/Rims1/Slc10a4/Slc17a6/Slc18a1/Slc18a3/Slc29a4/Slc6a15/Slc6a17/Slc6a5/Slc6a6/Snap25/Snap91/Snca/Sncaip/Stx2/Stxbp…	83
BP	GO:0030534	adult behavior	68/4749	187/23355	2.63584031397176e-07	1.36780506871312e-05	9.57570174088393e-06	Abat/Agtpbp1/Alk/App/Atp1a3/Atxn1/Bbs1/Bdnf/Cartpt/Cend1/Chd7/Chl1/Chrna3/Clcn3/Cln8/Cntnap2/Crhbp/Crhr1/Cstb/Cxcl12/Dab1/Dbh/Dmbx1/Fgf12/Fxn/Gabrg2/Gigyf2/Glra1/Grin1/Grin2d/Grm2/Grm7/Hipk2/Homer2/Id2/Inpp5f/Kalrn/Klhl1/Mafg/Mapt/Met/Ndufs4/Nos1/Nr4a3/Nrxn1/Oprm1/Oxr1/Park7/Parp1/Pbx3/Pcdh15/Pmp22/Ppt1/Prex2/Prkn/Pten/Pum1/Sdk1/Shank2/Slc10a4/Slc7a11/Slitrk1/Slitrk5/Slitrk6/Snca/Tshr/Unc79/Zmpst…	68
BP	GO:0031644	regulation of nervous system process	68/4749	187/23355	2.63584031397176e-07	1.36780506871312e-05	9.57570174088393e-06	Abat/Adora1/App/Atpsckmt/Avpr1a/Begain/Bscl2/Cacnb3/Cartpt/Celf4/Comt/Ctsc/Cux2/Dbn1/Dicer1/Dlgap1/Dlgap2/Dlgap4/Fcgr4/Fgf12/Fgfr1/Glra1/Grin1/Grin2a/Grin2d/Grm3/Hcrt/Igf1/Igsf9b/Lpin1/Mgll/Mtmr2/Mtnr1b/Mtor/Ncam1/Nlgn1/Nmur2/Nos1/Npy2r/Nrg1/Nrxn1/Oprm1/Pard3/Pawr/Prkcz/Prkn/Pten/Rapgef4/Rgs4/Rims1/Rock2/Rtn4/Shank2/Shisa7/Shisa9/Slc8a3/Ssh1/Syne1/Tafa4/Tenm4/Tmem100/Tmem108/Tnfrsf21/Tnr/Tppp/Unc…	68
BP	GO:0060562	epithelial tube morphogenesis	122/4749	393/23355	2.87450005480655e-07	1.47942506919101e-05	1.03571287565765e-05	Adamts12/Adm/Agtr1b/Alx1/Angpt1/Arl13b/Bmp2/Bmp7/Btrc/Ccdc39/Celsr1/Col4a1/Csf1/Csmd1/Cthrc1/Ctnnbip1/Cxcl12/Cxcr4/Dicer1/Dlc1/Dlg1/Dll1/Dvl2/Dvl3/Efnb2/Enah/Epha7/Esr1/Etv4/Ext1/Eya1/Fat4/Fgf10/Fgfr2/Fmn1/Foxa1/Foxd1/Fzd1/Fzd3/Gatad2a/Gdnf/Greb1l/Grhl2/Gzf1/Hectd1/Hes1/Hif1a/Hoxb7/Ift172/Ift52/Ift57/Igf1/Ipmk/Irx1/Irx3/Kdm2a/Kdm2b/Kif26b/Kif3a/Klhl3/Lmo4/Luzp1/Maged1/Map3k7/Med12/Mef2c/Met/Mib1/…	122
BP	GO:0014706	striated muscle tissue development	137/4749	453/23355	2.9761415838351e-07	1.51082301450415e-05	1.05769388497486e-05	Actn2/Adamts9/Adra1a/Akap6/Angpt1/Arid2/Asb2/Atf3/Atg5/Bcl9l/Bdnf/Bin3/Bmp2/Bmp7/Bmpr1a/Bves/Ccnb1/Cdc42/Chd7/Col11a1/Col14a1/Creb1/Csrp3/Cxadr/Cyp26b1/Dicer1/Dipk2a/Dkk1/Dll1/Dmd/Dmrta2/Dner/Dsp/Dysf/Efnb2/Egr1/Ephb1/Erbb4/Eya1/Fdps/Fgf20/Fgf9/Fgfr1/Fgfr2/Fhl2/Flnb/Flot1/Foxc1/Foxp1/Foxp2/Fzd7/Gpcpd1/Gpx1/Gsk3a/Hdac2/Hdac3/Hdac9/Hivep3/Hlf/Hmgcr/Hnrnpu/Id2/Igf1/Isl1/Jarid2/Kdm6b/Lemd3/Lmna/Map2k…	137
BP	GO:0072594	establishment of protein localization to organelle	132/4749	433/23355	2.98362882303733e-07	1.51082301450415e-05	1.05769388497486e-05	1700009N14Rik/4930550C14Rik/Adar/Aip/Akap1/Akap5/Akt1/Angpt1/Ap3b1/Ap3d1/Appl2/Atad1/Bag4/Bax/Bid/Cacng2/Cct2/Cct4/Cd36/Chchd4/Cubn/Ddit3/Dnajc15/Dnm3/Ect2/Efnb2/Fbxo7/Fbxw7/Fgf9/Flna/Gdap1/Gsg1l/Gsk3a/Hap1/Hdac3/Herpud1/Hikeshi/Immp2l/Ipo11/Ipo5/Ipo8/Iqsec1/Jup/Kpna1/Kpna2/Kpna4/Kpna6/Lamp2/Lamp5/Laptm5/Lhcgr/Lmna/Lonp2/Macf1/Mapt/Mipep/Moap1/Ncoa4/Ndufa13/Nedd4/Nf1/Nup107/Nup188/Nup214/Nup93/Nx…	132
BP	GO:0030705	cytoskeleton-dependent intracellular transport	70/4749	195/23355	3.12741264721862e-07	1.57096192095086e-05	1.09979580756084e-05	Actr10/Agtpbp1/Ap3b1/Ap3b2/Ap3d1/App/Arl3/Arl8b/Armcx3/Bbs1/Bicd1/Bicd2/Bicdl1/Bloc1s4/Bsn/Ccdc186/Cdc42/Copg2/Dlg2/Dst/Dtnbp1/Dync1h1/Dync1i1/Dync1i2/Dync2i1/Fez1/Hap1/Hif1a/Hnrnpu/Htt/Ift172/Ift46/Ift52/Ift57/Ift74/Kif13a/Kif3a/Kif3c/Kif5c/Klc1/Lca5l/Map1a/Map2/Map2k1/Mapk8ip3/Mapt/Mreg/Myo1d/Myo5a/Myrip/Nefl/Nefm/Pex14/Prkcz/Pura/Rasgrp1/Sfpq/Sod1/Spast/Ssna1/Stau1/Sun1/Sybu/Syt4/Tanc2/Terf2/T…	70
BP	GO:0003015	heart process	81/4749	236/23355	3.43233125655575e-07	1.71044507618362e-05	1.19744488950516e-05	Adm/Adora1/Adra1a/Adra1d/Akap6/Ank2/Ankrd39/Atg5/Atp1a1/Atp1a3/Atp1b1/Atp2a2/Avpr1a/Bves/Cacna1e/Cacna1h/Cacna2d1/Cdc42/Chga/Chrm3/Csrp3/Cxadr/Cxcr4/Dlg1/Dmd/Dsp/Ehd3/Epas1/Ext1/Fgf13/Flna/Fyn/Gch1/Gjd3/Gnai2/Gpx1/Gsk3a/Hbegf/Irx5/Isl1/Jup/Kcna5/Kcnd3/Kcne4/Kcnh2/Kcnj2/Map2k6/Mdm2/Mdm4/Met/Mtor/Myl1/Nos1/Nox4/P2rx4/Pde4b/Pde4d/Pebp1/Pik3r1/Prkca/Prkg1/Rbfox2/Rgs4/Scn3b/Sema3a/Sgcd/Sirt1/Slc4a3/Sl…	81
BP	GO:0060828	regulation of canonical Wnt signaling pathway	82/4749	240/23355	3.61502327569968e-07	1.76859758597584e-05	1.23815617958527e-05	Amer2/Amer3/Ankrd6/App/Atp6ap2/Bambi/Btrc/Caprin2/Cdh2/Cdk14/Csnk1e/Csnk1g3/Cthrc1/Ctnnd1/Ctnnd2/Cyld/Dact1/Ddit3/Ddx3x/Disc1/Dkk1/Dkk2/Egfr/Egr1/Fgf10/Fgf9/Fgfr2/Fzd1/Fzd7/Fzd9/Gnaq/Gpc5/Gprc5b/Gsk3a/Hdac2/Invs/Isl1/Jrk/Kpna1/Lmx1a/Lrrk1/Lypd6/Mllt3/Nkd2/Nog/Nphp4/Nrarp/Otulin/Pin1/Prickle1/Prkn/Ptpro/Ptpru/Rapgef1/Rbms3/Reck/Rnf220/Rspo2/Ruvbl1/Scyl2/Sema5a/Shisa3/Smad3/Sox17/Sox4/Sox7/Stk3/Sul…	82
BP	GO:0018209	peptidyl-serine modification	114/4749	363/23355	3.63243059629806e-07	1.76859758597584e-05	1.23815617958527e-05	Akt1/Angpt1/App/Araf/Arrb1/Aurkb/Bag4/Bax/Bdnf/Brsk2/Camk1d/Camk1g/Caprin2/Ccnb1/Cdk5r1/Csnk1e/Csnk1g3/Dclk1/Dclk2/Ddit4/Dkk1/Dmd/Dmtn/Dyrk3/Egfr/Eif4g1/Fnip2/Gadd45a/Galnt16/Galnt2/Galnt3/Galnt4/Gas6/Gsk3a/Hipk1/Hipk2/Hpf1/Inpp5f/Inpp5k/Irgm2/Lmtk2/Mamdc2/Map3k12/Map3k13/Mapkap1/Mast2/Mast3/Mast4/Mastl/Met/Mgat5b/Mtor/Myo3a/Myo3b/Nck2/Nos1/Nrxn1/Nsd1/Ntf3/Ntrk2/Ntrk3/Pak1/Pak2/Paqr3/Park7/Parp1/…	114
BP	GO:0033500	carbohydrate homeostasis	91/4749	274/23355	3.63352585747545e-07	1.76859758597584e-05	1.23815617958527e-05	Abcc8/Adcy8/Adipor1/Adipor2/Adra2a/Akt1/Appl2/Arrb1/Bace2/Brsk2/Cacna1e/Camk2n1/Cartpt/Ccdc186/Cd36/Cebpa/Cry1/Csmd1/Csrp3/Cyb5r4/Dbh/Efna5/Eny2/Epha5/Fcor/Foxa1/Foxk1/Foxk2/Gas6/Gprc5b/Gpx1/Hectd4/Hif1a/Hk3/Hmgcr/Igf1/Igf1r/Igfbp5/Inpp5k/Ins1/Klf7/Lrp1/Map2k1/Map4k4/Mcu/Met/Mtnr1b/Myt1/Ncor2/Neurod1/Nox4/Nr1d1/Nr1h4/Nrxn1/Oxct1/Park7/Pax6/Pck1/Pdk4/Pik3r1/Pomc/Ppp2ca/Prkaa1/Prkn/Ptch1/Rab11fip2/…	91
BP	GO:0040013	negative regulation of locomotion	106/4749	332/23355	3.79776336020791e-07	1.83431970298042e-05	1.28416678479581e-05	Abcc8/Adam15/Adamts9/Adipor1/Adipor2/Adora1/Adora2a/Adtrp/Akt1/Ap1ar/Arap3/Arhgdib/Arid2/Arrdc3/Bmpr1a/Ccl25/Ccl28/Cd200/Clasp2/Cx3cl1/Cxcl12/Cyp1b1/Dach1/Dbn1/Dlc1/Dnai3/Dpep1/Dpysl3/Emilin1/Erbb4/Fas/Frmd5/Gadd45a/Igfbp5/Itgb1bp1/Jag1/Jup/Kiss1r/Klf4/Ldlrad4/Limch1/Lrp1/Macir/Magi2/Map2k5/Mctp1/Mef2c/Mia3/Mitf/Nav3/Ndrg4/Nf1/Nfe2l2/Nisch/Nog/Nr2f2/Nrg1/Nrg3/Olfm1/Padi2/Patz1/Pfn2/Pin1/Pip5kl1/P…	106
BP	GO:0006887	exocytosis	121/4749	391/23355	3.8541271444555e-07	1.84733315572795e-05	1.29327721617085e-05	Adora2a/Adra1a/Adra2a/Apba1/Apba2/Arf1/Arhgap17/Atp2a2/Blk/Brsk2/Btk/Cacna1h/Cadps/Ccr1/Cdk5r2/Chga/Chmp2a/Chrna3/Clasp2/Crhbp/Crhr1/Ctbp2/Cyth1/D6Wsu163e/Dmtn/Doc2b/Dtnbp1/Erc2/Exoc1/Exoc2/Exoc4/Exoc6b/Exoc7/Fbxl20/Fer/Fgr/Gab2/Gnai2/Grin3a/Grm7/Grm8/Hap1/Hmox1/Htr1a/Il4ra/Kit/Lin7a/Mia3/Mical3/Myh10/Myo5a/Napb/Ncam1/Ncs1/Nkd2/Nlgn1/Nppc/Nr4a3/Nrxn1/Nrxn3/Pak1/Pclo/Pdpk1/Pex5l/Pfn2/Pi4k2a/Prkca/…	121
BP	GO:0048675	axon extension	54/4749	139/23355	3.95329724967106e-07	1.86965277495031e-05	1.30890268953194e-05	Auts2/Barhl2/Bdnf/Bmpr2/C9orf72/Cdh4/Cdk5r1/Clasp2/Cttn/Cxcl12/Dbn1/Dbnl/Dclk1/Dcx/Dip2b/Disc1/Dpysl2/Dscam/Fxn/Lrp1/Map2/Map3k13/Mapt/Mgll/Ndn/Nkx6-1/Nrg1/Nrp2/Ntn1/Ntrk3/Olfm1/Pak1/Plxna4/Ptprs/Rab11a/Rtn4/Rufy3/Sema3a/Sema3c/Sema3d/Sema3e/Sema4b/Sema4f/Sema5a/Sema5b/Sema6a/Sema6d/Slit2/Tnr/Ttl/Twf2/Ulk1/Ulk2/Zfyve27	54
BP	GO:0071900	regulation of protein serine/threonine kinase activity	130/4749	427/23355	3.96024556566954e-07	1.86965277495031e-05	1.30890268953194e-05	Acsl1/Adra2a/Akap6/Akt1/Alk/App/Arrb1/Bmp2/Bmp7/Ccnb1/Ccne1/Ccnh/Ccnjl/Ccnl1/Ccno/Cdk5r2/Cdk5rap1/Cdk5rap2/Cdkn1c/Cdkn2b/Cemip/Chordc1/Ddx3x/Dipk2a/Dkk1/Dtnbp1/Dusp19/Dusp4/Dusp6/Dusp8/Dvl2/Dvl3/Egfr/Ephb2/Etaa1/Ezh2/Fbxo7/Fgf10/Fgf18/Fgfr1/Fzd5/Fzd8/Gadd45a/Gadd45b/Gdf15/Gfral/Higd1a/Hmgcr/Htt/Igf1/Igf1r/Inpp5k/Ins1/Irgm2/Itga1/Kat2b/Kit/Ksr1/Lpar1/Lpar3/Maged1/Map2k1/Map2k4/Map2k5/Map2k6/Map3k1…	130
BP	GO:0030308	negative regulation of cell growth	71/4749	200/23355	4.21311896062139e-07	1.97419208610013e-05	1.3820883566029e-05	Adam15/Adipor1/Adipor2/Apbb2/Bcl11a/Bmpr2/Caprin2/Cdk5r1/Cgrrf1/Cirbp/Cth/D7Ertd443e/Dcbld2/Ddx3x/Dip2b/Dnajb2/Epha7/Fgf13/Fhl1/Foxk1/Foxp1/Fstl4/Gas1/Gas2l1/Gsk3a/Map2/Msx1/Mul1/Ndufa13/Ndufs3/Nf2/Nme6/Ntn1/Osgin1/Osgin2/Pak1/Ppp1r9b/Ppt1/Prdm11/Psrc1/Ptprs/Rbbp7/Rgma/Rgs4/Rtn4/Sema3a/Sema3c/Sema3d/Sema3e/Sema4b/Sema4f/Sema5a/Sema5b/Sema6a/Sema6d/Sertad2/Sertad3/Sesn1/Sesn2/Sirt1/Slit2/Smad3/Sma…	71
BP	GO:0060047	heart contraction	78/4749	226/23355	4.35286298069618e-07	2.02456493746602e-05	1.41735327932844e-05	Adm/Adora1/Adra1a/Adra1d/Akap6/Ank2/Ankrd39/Atg5/Atp1a1/Atp1a3/Atp1b1/Atp2a2/Avpr1a/Bves/Cacna1e/Cacna1h/Cacna2d1/Cdc42/Chga/Chrm3/Csrp3/Cxadr/Cxcr4/Dlg1/Dmd/Dsp/Ehd3/Epas1/Ext1/Fgf13/Flna/Gch1/Gjd3/Gpx1/Gsk3a/Hbegf/Irx5/Isl1/Jup/Kcna5/Kcnd3/Kcne4/Kcnh2/Kcnj2/Map2k6/Mdm2/Mdm4/Met/Mtor/Myl1/Nos1/P2rx4/Pde4b/Pde4d/Pebp1/Pik3r1/Prkca/Prkg1/Rbfox2/Rgs4/Scn3b/Sema3a/Sgcd/Sirt1/Slc4a3/Slc8a1/Smad7/Smtn…	78
BP	GO:0060079	excitatory postsynaptic potential	39/4749	89/23355	4.44245047209665e-07	2.05104018487462e-05	1.43588801636808e-05	Adora1/Adora2a/App/Atxn1/Bdnf/Begain/Bscl2/Cacnb3/Celf4/Chrna3/Ckap5/Cux2/Dbn1/Grid2/Grin1/Grin2a/Hcrt/Mef2c/Met/Mpp2/Mtmr2/Nlgn1/Npy2r/Nrxn1/Oprm1/P2rx4/Prkcz/Prkn/Pten/Rab3gap1/Rgs4/Rims1/Shank2/Slc8a3/Snca/Ssh1/Syne1/Tmem108/Zmynd8	39
BP	GO:0010506	regulation of autophagy	87/4749	260/23355	4.52278951778025e-07	2.07289017387899e-05	1.45118471196699e-05	Acer2/Adra1a/Akt1/Ambra1/Atf6/Atg16l1/Atp6v0a1/Bcl2l11/Becn1/Bid/Bmf/Bok/C9orf72/Cttn/Dapk1/Ddit3/Eif4g1/Elapor1/Ercc4/Fbxo7/Fbxw7/Fez1/Foxk1/Foxk2/Gsk3a/Herc1/Hif1a/Hmox1/Hspb8/Htt/Ikbkg/Irgm2/Lmx1b/Lzts1/Map2k1/Map3k7/Mapt/Mcl1/Mtmr3/Mtor/Optn/Ormdl3/Pafah1b2/Parl/Pip4k2b/Plk3/Prkaa1/Prkd1/Prkn/Ptk2/Qsox1/Rab3gap1/Rab3gap2/Ralb/Rmc1/Rnf152/Rraga/Rragc/Rragd/Scfd1/Sesn1/Sesn2/Sesn3/Sirt1/Snca/Sr…	87
BP	GO:0043583	ear development	84/4749	249/23355	4.82113863736832e-07	2.17783665496659e-05	1.52465542973496e-05	Adgrv1/Alg10b/Anp32b/Atg5/Atoh1/Atp2b2/Atp8a2/Bcl2l11/Bdnf/Bmp2/Bmper/C1qb/Cebpa/Cebpd/Celsr1/Chd7/Clic5/Col11a1/Cthrc1/Cux1/Dicer1/Dll1/Dvl2/Dvl3/Ephb2/Esrrb/Eya1/Fat4/Fgf10/Fgf20/Fgf9/Fgfr1/Fgfr2/Fzd3/Gas1/Grxcr1/Gsdme/Hes1/Hmx2/Hmx3/Igf1/Insig2/Jag1/Jag2/Kif3a/Lin7a/Lrig1/Lrig3/Lrp10/Maf/Mafb/Mcm2/Msx1/Myc/Mycn/Myo3a/Myo3b/Neurod1/Nog/Nox3/Nr4a3/Ntn1/Otx1/Otx2/Pax8/Pcdh15/Phox2b/Psap/Rdh10/Rpl…	84
BP	GO:1903522	regulation of blood circulation	84/4749	249/23355	4.82113863736832e-07	2.17783665496659e-05	1.52465542973496e-05	Adm/Adora1/Adra1a/Adra1d/Adra2a/Agtr1b/Akap6/Akt1/Ank2/Ankrd39/App/Asic2/Atp1a1/Atp1b1/Atp2a2/Atp2b1/Avpr1a/Bmpr2/Bves/Cacna1e/Cacna1h/Cacna2d1/Chga/Chrm3/Csrp3/Cx3cl1/Cxadr/Dbh/Dlg1/Dmd/Dock4/Dock5/Dsp/Egfr/Ehd3/Epas1/Fgf13/Flna/Gch1/Gjd3/Gsk3a/Hbegf/Hif1a/Irx5/Isl1/Jup/Kcna5/Kcnd3/Kcne4/Kcnh2/Kcnj2/Map2k1/Mdm2/Mdm4/Nos1/Oxtr/P2rx4/Pde4b/Pde4d/Pebp1/Per2/Pik3r1/Prkca/Prkg1/Rbfox2/Rgs4/Scn3b/Sema…	84
BP	GO:0099111	microtubule-based transport	71/4749	201/23355	5.23021645047484e-07	2.34575207803796e-05	1.64220931557766e-05	Actr10/Agtpbp1/Ak7/Ap3b1/Ap3b2/Ap3d1/App/Arl3/Arl8b/Armcx3/Bbs1/Bicd1/Bicd2/Bicdl1/Bloc1s4/Bsn/Ccdc39/Cdc42/Copg2/Dlg2/Dnah11/Dnah5/Dst/Dtnbp1/Dync1h1/Dync1i1/Dync1i2/Dync2i1/Fez1/Hap1/Hif1a/Hnrnpu/Htt/Ift172/Ift46/Ift52/Ift57/Ift74/Invs/Kif13a/Kif3a/Kif3c/Kif5c/Klc1/Lca5l/Map1a/Map2/Map2k1/Mapk8ip3/Mapt/Mreg/Myo5a/Nefl/Nefm/Pex14/Prkcz/Pura/Rasgrp1/Rfx3/Sfpq/Sod1/Spag16/Spast/Ssna1/Stau1/Sun1/Sy…	71
BP	GO:0051402	neuron apoptotic process	98/4749	303/23355	5.31432074063458e-07	2.36656878939323e-05	1.65678263627398e-05	Adora2a/Alkbh1/Ambra1/Angpt1/App/Arrb1/Bax/Bcl2l11/Bdnf/Bok/Casp2/Casp7/Cdc42/Cdk5r1/Chl1/Cx3cl1/Ddit3/Dlx1/Egln3/Egr1/En2/Epha7/Esr1/Fas/Fbxw7/Fgf20/Fyn/Fzd9/Gbe1/Gclm/Gdnf/Gfral/Gpx1/Grid2/Grin1/Grm7/Gsk3a/Hdac3/Hif1a/Hipk2/Hmox1/Hrk/Htt/Isl1/Itga1/Kcnip3/Kdm2b/Lig4/Lrp1/Map2k4/Map3k12/Mcl1/Mef2c/Mtnr1b/Nefl/Nes/Nf1/Nmnat1/Nos1/Npm1/Nr4a3/Nsmf/Ntf3/Ntrk2/Optn/Oxr1/Pak3/Park7/Parp1/Pawr/Pcp4/Pdp…	98
BP	GO:0048193	Golgi vesicle transport	89/4749	269/23355	5.84664169170465e-07	2.5852861395925e-05	1.80990183132384e-05	Ank1/Ank3/Ap1ar/Ap3d1/Arf1/Arl3/Atp9b/Bbs1/Bicd2/Blzf1/Bnip1/Ccdc93/Chic2/Cog2/Cog7/Copg2/Copz1/Cul3/Cux1/Dipk2a/Dop1a/Ehd3/Exoc1/Exoc2/Exoc4/Exoc6b/Gabarapl2/Gas1/Gga2/Golph3/Htt/Kdelr1/Kdelr2/Kif13a/Kif16b/Klhl12/Klhl20/Laptm5/Lman1/Lyplal1/Mia2/Mia3/Myo5a/Nbea/Nkd2/Optn/Pgap1/Pitpnb/Plcb3/Plpp3/Preb/Prkd1/Rab14/Rab31/Rab6b/Rer1/Rnf139/Rnf215/Scfd1/Sec22a/Sec24a/Sec24d/Sec31a/Slc10a7/Snx2/Sorcs…	89
BP	GO:0042593	glucose homeostasis	90/4749	273/23355	6.04248266204156e-07	2.63477421076104e-05	1.844547338939e-05	Abcc8/Adcy8/Adipor1/Adipor2/Adra2a/Akt1/Appl2/Arrb1/Bace2/Brsk2/Cacna1e/Camk2n1/Cartpt/Ccdc186/Cd36/Cebpa/Cry1/Csmd1/Csrp3/Cyb5r4/Dbh/Efna5/Eny2/Epha5/Fcor/Foxa1/Foxk1/Foxk2/Gas6/Gprc5b/Gpx1/Hectd4/Hif1a/Hk3/Hmgcr/Igf1/Igf1r/Igfbp5/Inpp5k/Ins1/Klf7/Lrp1/Map2k1/Map4k4/Mcu/Met/Mtnr1b/Myt1/Ncor2/Neurod1/Nox4/Nr1d1/Nr1h4/Nrxn1/Oxct1/Park7/Pax6/Pck1/Pdk4/Pik3r1/Pomc/Ppp2ca/Prkaa1/Prkn/Ptch1/Rab11fip2/…	90
BP	GO:0051056	regulation of small GTPase mediated signal transduction	90/4749	273/23355	6.04248266204156e-07	2.63477421076104e-05	1.844547338939e-05	Abca1/Adra1a/Arap3/Arf6/Arhgap17/Arhgap19/Arhgap24/Arhgap25/Arhgap28/Arhgap44/Arhgdib/Arhgef12/Arhgef16/Arhgef25/Arhgef3/Arhgef4/Arhgef7/Arhgef9/Arpp19/Arrb1/Auts2/Cbl/Cd2ap/Cdc42bpa/Cdc42se1/Cdh2/Cgnl1/Chn1/Csf1/Cul3/Cyth1/Dennd3/Dennd4b/Dgkz/Dlc1/Ect2/Ephb2/Erbin/Fgf10/Flot1/Garnl3/Igf1/Iqsec1/Itga3/Itpkb/Kalrn/Lpar1/Map2k1/Map4k4/Mapkap1/Mcf2l/Met/Mmd2/Nf1/Notch2/Nrg1/Prex2/Psd3/Rabgef1/Ralgap…	90
BP	GO:0043112	receptor metabolic process	68/4749	191/23355	6.48529240577399e-07	2.80069348630472e-05	1.96070376590448e-05	Ache/Ackr3/Adm/Akap5/Angpt1/Ap1ar/App/Arf1/Arrb1/Atad1/Atxn2/Becn1/Bves/Cacng2/Cd36/Cd9/Cxcr1/Dkk1/Dmd/Dnm3/Dtnbp1/Efnb2/Ehd3/Flot1/Fnta/Fut8/Gprasp1/Grb2/Gria1/Gria2/Gria3/Gsg1l/Hap1/Inpp5f/Iqsec1/Kif16b/Laptm5/Ldlrap1/Lmbrd1/Lmtk2/Lrrtm1/Lrrtm2/Magi2/Mtmr2/Mvb12a/Mylip/Napb/Nedd4/Nrg1/Ntf3/Optn/Pard3/Pheta1/Ppp3r1/Ptpn1/Ptpn5/Rab31/Scyl2/Sdcbp/Snap25/Snca/Sorl1/Syk/Syne1/Tbc1d16/Tfrc/Trat1/Ulk1	68
BP	GO:0048593	camera-type eye morphogenesis	58/4749	155/23355	6.55670471615522e-07	2.80069348630472e-05	1.96070376590448e-05	Abi2/Arl6/Atp8a2/Bax/Bhlhe23/Bmp7/Calb1/Casz1/Col8a1/Dll1/Dscam/Ephb1/Ephb2/Fat1/Fat3/Fzd5/Gdf11/Grcc10/Hif1a/Hipk1/Hipk2/Ift172/Irx5/Irx6/Jag1/Kdm2b/Man2a1/Megf11/Meis1/Nectin1/Nectin3/Nf1/Notch2/Ntrk2/Pax6/Pitx2/Pou2f1/Prom1/Ptf1a/Ptn/Ptprm/Rdh13/Rorb/Rpgrip1/Sdk1/Sdk2/Sox11/Sp3/Stra6/Tenm3/Thrb/Tsku/Tspan12/Ttc8/Vhl/Yy1/Zeb1/Zhx2	58
BP	GO:0007156	homophilic cell adhesion via plasma membrane adhesion molecules	45/4749	110/23355	6.60668573471397e-07	2.80069348630472e-05	1.96070376590448e-05	Amigo1/Cadm1/Cadm3/Ccdc141/Cdh11/Cdh12/Cdh13/Cdh15/Cdh2/Cdh22/Cdh26/Cdh4/Cdh6/Cdh7/Cdh9/Cdhr3/Celsr1/Cntn5/Dscam/Emb/Fat3/Fat4/Hmcn1/Igsf9b/Kirrel3/Nectin1/Nectin3/Nptn/Nrcam/Palld/Pcdh1/Pcdh15/Pcdh20/Pcdh8/Plxnb2/Prtg/Ptpn23/Ptprf/Ptprm/Robo1/Robo2/Sdk1/Sdk2/Tenm3/Vstm2l	45
BP	GO:0021987	cerebral cortex development	45/4749	110/23355	6.60668573471397e-07	2.80069348630472e-05	1.96070376590448e-05	Arx/Atoh1/Bax/Bbs1/Btbd3/Ccdc141/Ccdc85c/Cdh2/Cdk5r1/Cdk5r2/Cul5/Dab1/Dcx/Dicer1/Disc1/Dixdc1/Dmrta2/Efhc1/Egfr/Fat4/Fbxo45/Fgf13/Fgfr1/Grin1/Hif1a/Hnrnpk/Mcph1/Nf1/Nr2f1/Ntrk2/Pax6/Pex5/Phactr1/Plcb1/Pou3f2/Ptprs/Rnf7/Robo1/Rtn4/Slit2/Socs7/Sun1/Tacc1/Tacc2/Trappc9	45
BP	GO:0021954	central nervous system neuron development	42/4749	100/23355	6.64601575823227e-07	2.80069348630472e-05	1.96070376590448e-05	Agtpbp1/Arx/B4galt6/Cdh11/Dcc/Dclk1/Dclk2/Dcx/Disc1/Ephb1/Ephb2/Ephb6/Fbxo45/Fgfr1/Fgfr2/Gnaq/Grcc10/Lhx8/Lingo1/Lmx1b/Map2/Mycbp2/Nfib/Nin/Nrp2/Ntrk2/Phox2b/Plxna4/Prdm8/Prkca/Pten/Ptk2/Rac3/Rapgef2/Robo1/Robo2/Sall3/Scyl2/Sema3a/Slit2/Tsku/Zeb2	42
BP	GO:0090287	regulation of cellular response to growth factor stimulus	94/4749	289/23355	6.78237906781746e-07	2.83910387778839e-05	1.98759403418987e-05	Adamts12/Adamts3/Angpt1/Bambi/Bcl9l/Bmper/Bmpr2/Cd109/Cdkn2b/Cer1/Chst11/Cnmd/Cyfip2/Dkk1/Dll1/Dlx1/Dmd/Dok5/Elapor2/Emilin1/Epn2/Fam20c/Fgf10/Fgf18/Fgf9/Fgfr1/Fkbp8/Foxd1/Fzd1/Got1/Grb10/Hes1/Hif1a/Hipk2/Hjv/Ing2/Itga3/Ldlrad4/Lemd3/Ltbp1/Msx1/Nedd4/Neo1/Nog/Notch2/Nrep/Nrxn1/Numa1/Onecut1/Onecut2/Pdpk1/Peg10/Pin1/Prkcb/Ptp4a3/Ptpn1/Ptprf/Rgma/Robo1/Sdcbp/Sema6a/Shisa2/Sirt1/Skil/Skor1/Skor2/Sli…	94
BP	GO:0030516	regulation of axon extension	46/4749	114/23355	7.95871452054805e-07	3.30945486586233e-05	2.31687639162138e-05	Barhl2/Bdnf/Bmpr2/Cdh4/Cdk5r1/Clasp2/Cttn/Cxcl12/Dbn1/Dbnl/Dip2b/Disc1/Dpysl2/Dscam/Fxn/Lrp1/Map2/Map3k13/Mapt/Mgll/Nkx6-1/Nrg1/Ntn1/Ntrk3/Olfm1/Pak1/Plxna4/Ptprs/Rab11a/Rtn4/Rufy3/Sema3a/Sema3c/Sema3d/Sema3e/Sema4b/Sema4f/Sema5a/Sema5b/Sema6a/Sema6d/Slit2/Tnr/Ttl/Twf2/Zfyve27	46
BP	GO:0030902	hindbrain development	63/4749	174/23355	8.46282602717291e-07	3.4959266200407e-05	2.44742115578075e-05	Agtpbp1/Arl13b/Atp2b2/Atxn2/Bmp7/Cdk5r1/Cdk5r2/Cend1/Cntn1/Ctnna2/Cul5/Dab1/Dixdc1/Dlc1/Dll1/En2/Ezh2/Flna/Foxc1/Foxp2/Gas1/Grid2/Grin1/Hap1/Herc1/Hes1/Hoxb3/Igf1/Igf1r/Kdm2b/Klhl1/Ldb1/Lmx1a/Lmx1b/Mafb/Map2k1/Myh10/Nav2/Neurod1/Nfib/Nhlh2/Nog/Nrxn1/Otx1/Otx2/Pax6/Pdss2/Phox2a/Phox2b/Plxna2/Psap/Psmg1/Ptf1a/Ptprs/Rbfox2/Rere/Rnf7/Rora/Skor2/Smad1/Socs7/Ulk1/Whrn	63
BP	GO:0002790	peptide secretion	132/4749	441/23355	9.03472328401097e-07	3.70777957518332e-05	2.59573473918334e-05	Abat/Abca1/Abcc8/Adcy8/Adcyap1/Adora1/Adora2a/Adra2a/Adtrp/Akap5/Ang/Arf1/Arf6/Arhgef7/Arrb1/Blk/Brsk2/Cacna1e/Camk2n1/Cartpt/Ccdc186/Cd200/Cd2ap/Chd7/Chga/Copg2/Cpe/Crhbp/Crhr1/Cyb5r4/Dio2/Dmtn/Doc2b/Efna5/Egfr/Eipr1/Eny2/Epha5/Exoc1/Frmd4a/Gabbr1/Ghrh/Golph3/Hif1a/Hmgcr/Htt/Ica1/Igf1/Irs2/Isl1/Kalrn/Kcnj11/Klf7/Lrp1/Mafa/Map4k4/Mc4r/Mcu/Mia2/Mia3/Mtnr1b/Myh10/Myo5a/Myrip/Myt1/Neo1/Neurod1/Nkx6-…	132
BP	GO:0097061	dendritic spine organization	42/4749	101/23355	9.15268327393403e-07	3.72366407890814e-05	2.60685513005262e-05	Abi2/Actr2/App/Arf1/Arhgap44/Caprin2/Cdc42/Cdk5r1/Ckap5/Ctnnd2/Cttn/Cux2/Dbn1/Dbnl/Dhx36/Dip2a/Dnm3/Dock10/Dtnbp1/Eef2k/Epha5/Ephb1/Ephb2/Fyn/Grin1/Grin2a/Igf1r/Itga3/Kalrn/Lzts3/Mtmr2/Nlgn1/Opa1/Pak3/Pten/Shank2/Tanc1/Tanc2/Tiam1/Wasl/Zfp804a/Zmynd8	42
BP	GO:0031331	positive regulation of cellular catabolic process	119/4749	389/23355	9.21665612016847e-07	3.72366407890814e-05	2.60685513005262e-05	Acsl5/Adra2a/Agtpbp1/Akt1/Ambra1/Ankib1/App/Arih1/Atf6/Atg16l1/Bax/Bbs7/Bcl2l11/Becn1/Bid/C9orf72/Chfr/Cnot6l/Cop1/Cpeb3/Csnk1e/Ctsc/Dact1/Dapk1/Ddit3/Dhx36/Disc1/Dnajb2/Elapor1/Enpp7/Esrrb/Fbxo7/Fbxw7/Fbxw8/Fto/Gigyf2/Grsf1/Gsk3a/Herpud1/Hif1a/Hmox1/Hsf1/Hspb8/Htt/Igf1/Ikbkg/Irgm2/Irs2/Laptm5/Lin28b/Lrp1/Map2k1/Map3k7/Mdm2/Mettl16/Myc/Nkd2/Optn/Ormdl3/Pafah1b2/Pip4k2b/Plk1/Plk3/Pnpla2/Pnpt1/Pric…	119
BP	GO:0043087	regulation of GTPase activity	101/4749	318/23355	9.25133932647985e-07	3.72366407890814e-05	2.60685513005262e-05	Adcyap1/Arap2/Arap3/Arhgap22/Arhgap24/Arhgap25/Arhgap29/Arhgap44/Arhgef16/Arhgef26/Arhgef7/Arrb1/Asap1/Bves/Cblb/Ccl21a/Ccl25/Ccl26/Chn1/Chn2/Cpeb2/Cx3cl1/Dock10/Dvl2/Dvl3/Ect2/Efna5/Epha3/Epha5/Ezh2/Gapvd1/Garnl3/Iqgap2/Iqsec1/Itgb1bp1/Kalrn/Map2k1/Map4k4/Met/Mmut/Mtor/Nedd9/Nf1/Ntf3/Ntrk2/Ntrk3/Pin1/Pkp4/Plxna1/Plxna2/Plxna4/Plxnb2/Plxnc1/Plxnd1/Prkg1/Prom2/Rab11fip2/Rab3gap1/Rab3gap2/Rabgap1/R…	101
BP	GO:0035303	regulation of dephosphorylation	62/4749	171/23355	9.75099516386093e-07	3.89977698304986e-05	2.73014789167169e-05	Adora1/Akap1/Arpp19/Bag4/Bmp2/Bod1/Cdca2/Cep192/Csrnp3/Dlc1/Dlg2/Elfn1/Gnai2/Grxcr1/Htt/Igbp1b/Inpp5k/Itga1/Lmtk3/Lpin1/Magi2/Mastl/Mef2c/Mgat5/Mtmr2/Mtmr3/Myo1d/Nron/Nsmf/Nuak1/Pawr/Pin1/Pkmyt1/Ppia/Ppp1r11/Ppp1r12a/Ppp1r15a/Ppp1r17/Ppp1r26/Ppp1r9b/Ppp2ca/Ppp2r2b/Ppp4r4/Ppp6r2/Ptprc/Rbm26/Rcan1/Rimbp2/Rock2/Sfi1/Sh3rf2/Smad3/Smpd1/Sppl3/Swap70/Sympk/Tmem132d/Tsks/Uri1/Vcan/Wdr81/Ywhab	62
BP	GO:0099003	vesicle-mediated transport in synapse	85/4749	257/23355	1.05270956869419e-06	4.18352112774102e-05	2.92879091196998e-05	Adora2a/Adra1a/Adra2a/Akap5/Ap3b1/Ap3d1/Apba1/Apba2/Arf6/Atad1/Atp2a2/Bsn/Btbd8/Cadps/Cdh2/Cdk5r1/Chrna3/Clcn3/Ctbp2/Cyth1/Dnajc6/Dnm3/Doc2b/Dtnbp1/Efnb2/Erc2/Fbxl20/Fcho2/Grin3a/Grip1/Grm7/Grm8/Gsg1l/Hap1/Htr1a/Iqsec1/Magi2/Napb/Ncs1/Nedd4/Nlgn1/Nrxn1/Nrxn3/Pclo/Pfn2/Ppp3cc/Ppp3r1/Prkca/Prkcb/Pten/Rab11a/Rab3a/Rab3gap1/Rap1a/Rapgef4/Rims1/Scamp5/Slc10a4/Slc17a6/Slc18a1/Slc18a3/Snap25/Snap91/Snca…	85
BP	GO:0008038	neuron recognition	26/4749	51/23355	1.09805920980561e-06	4.33629797381725e-05	3.03574661380221e-05	Amigo1/App/Bdnf/Ccdc141/Cdk5r1/Cntn5/Cntnap2/Dscam/Emb/Epha3/Ephb2/Ext1/Ncam1/Ndn/Nptn/Nrcam/Prtg/Ptprz1/Robo1/Robo2/Rtn4/Sema3a/Sema5a/Tnfrsf21/Vstm2l/Ywhaz	26
BP	GO:0007019	microtubule depolymerization	27/4749	54/23355	1.12488607017325e-06	4.39880621668936e-05	3.0795072565854e-05	Atxn7/Ccsap/Clasp2/Dysf/Eml4/Fgf13/Gas2l1/Hdgfl3/Htr1a/Kif24/Kif2b/Map1a/Map2/Mid1ip1/Nav3/Nckap5/Nckap5l/Nedd1/Sgk1/Specc1l/Stmn2/Stmn3/Stmn4/Stmnd1/Taok1/Tpx2/Trpv4	27
BP	GO:0050905	neuromuscular process	54/4749	143/23355	1.12789902992035e-06	4.39880621668936e-05	3.0795072565854e-05	Adora2a/Agtpbp1/Ankfn1/Aplp2/App/Atp2b2/Atp8a2/Atxn2/Bloc1s4/Clic5/Cln8/Csmd1/Ctnna2/Dbn1/Fgf12/Fxn/Gch1/Gigyf2/Glra1/Grid2/Grin1/Grin2a/Grin2d/Grin3a/Herc1/Hexb/Hmx3/Igdcc3/Kcna1/Kcnab2/Mycbp2/Myh10/Myo5a/Nefl/Nkx6-2/Npas3/Nr4a3/Nrg1/Nrxn1/Pcdh15/Pex5/Pmp22/Pnkd/Prkn/Psap/Pten/Rac3/Rbfox1/Rbfox2/Slitrk6/Stra6/Tnr/Tpp1/Zmpste24	54
BP	GO:0007613	memory	57/4749	154/23355	1.22745555389056e-06	4.75752680424619e-05	3.33063963160947e-05	Abcc8/Adcy8/App/Atad1/Atp1a3/Atxn1/Atxn1l/Bdnf/Brinp1/Calb1/Comt/Cpeb3/Creb1/Crhr1/Csmd1/Cux2/Dbh/Egr1/Eif4ebp2/Fen1/Fgf13/Gria1/Grin1/Grin2a/Grm7/Igf1/Itga3/Kalrn/Lmx1a/Lmx1b/Map1a/Mapt/Mtor/Nog/Ntf3/Ntrk2/Oxtr/Pgrmc1/Pja2/Plcb1/Prkcz/Pten/Ptn/Rcan1/Rcan2/Scn2a/Sgk1/Shank2/Shisa7/Slc24a2/Slc8a3/Snap25/Sorcs3/Syt11/Syt4/Tacr1/Ythdf1	57
BP	GO:0018107	peptidyl-threonine phosphorylation	47/4749	119/23355	1.25705763607395e-06	4.84237110239774e-05	3.39003725427498e-05	Akt1/App/Bmp7/Cad/Cdc42bpa/Cdk10/Cdk5r1/Cemip/Chek1/Dcaf1/Ddit4/Dmtn/Dyrk3/Eif4g1/Gsk3a/Hipk1/Hipk2/Inpp5k/Irgm2/Lmtk2/Map2k1/Map3k12/Map3k7/Met/Mtor/Myo3a/Myo3b/Pard3/Pdpk1/Plk1/Prkag2/Prkca/Prkcb/Prkd1/Rock2/Smad7/Spred2/Stk39/Taf1/Tbk1/Tnks/Tnks1bp1/Ttbk1/Ttk/Ulk1/Umod/Wnk3	47
BP	GO:0007162	negative regulation of cell adhesion	94/4749	293/23355	1.33454448585347e-06	5.10951513821581e-05	3.57705890431584e-05	Abat/Acer2/Adam15/Adora2a/Adtrp/Ajap1/Akna/Akt1/Angpt1/Ap1ar/Arg1/Ass1/Bcar1/Bmp2/Cbfb/Cblb/Ccl25/Ccl28/Cd276/Cd9/Cdh13/Clasp2/Coro2b/Ctla4/Cxcl12/Cyld/Cyp1b1/Dab1/Dlc1/Dlg1/Dmtn/Dscam/Efna5/Epha5/Fzd7/Gcnt2/Il20rb/Il4ra/Itgb1bp1/Jag1/Jam3/Klf4/Laptm5/Lrp1/Mad1l1/Map2k1/Map2k5/Mia3/Ndfip1/Nf1/Nf2/Nrarp/Pag1/Pawr/Peli1/Pik3r1/Pla2g2d/Plxna1/Plxna2/Plxna4/Plxnb2/Plxnc1/Plxnd1/Postn/Prkg1/Pten/Ptk2/…	94
BP	GO:0043266	regulation of potassium ion transport	44/4749	109/23355	1.35115381980769e-06	5.11078002082681e-05	3.57794442074631e-05	Abcc8/Actn2/Adcyap1/Adora1/Akap5/Akap6/Akap7/Amigo1/Ank2/Ank3/Atp1b1/Crbn/Dlg1/Dpp10/Dpp6/Fhl1/Flna/Gnaq/Hcrt/Kcna1/Kcna5/Kcnab2/Kcnc2/Kcne4/Kcnh2/Kcnip1/Kcnip2/Kcnip3/Kcnip4/Kcnj2/Lrrc52/Lrrc55/Mtnr1b/Nos1/Plcb4/Prkg1/Pten/Rgs4/Rgs7/Snx27/Stk39/Vamp2/Wnk2/Wnk3	44
BP	GO:0106027	neuron projection organization	44/4749	109/23355	1.35115381980769e-06	5.11078002082681e-05	3.57794442074631e-05	Abi2/Actr2/App/Arf1/Arhgap44/Atp1a3/Caprin2/Cdc42/Cdk5r1/Ckap5/Ctnnd2/Cttn/Cux2/Dbn1/Dbnl/Dhx36/Dip2a/Dnm3/Dock10/Dtnbp1/Eef2k/Epha5/Ephb1/Ephb2/Fyn/Grin1/Grin2a/Igf1r/Itga3/Kalrn/Lzts3/Map1a/Mtmr2/Nlgn1/Opa1/Pak3/Pten/Shank2/Tanc1/Tanc2/Tiam1/Wasl/Zfp804a/Zmynd8	44
BP	GO:0003012	muscle system process	124/4749	412/23355	1.40068529306599e-06	5.26640895518644e-05	3.68689680670884e-05	Abat/Abcc8/Actn2/Adk/Adora1/Adra1a/Adra2a/Akap1/Akap6/Ank2/Ankrd39/Atp1a1/Atp1a3/Atp1b1/Atp2a2/Atp2b1/Atp8a2/Becn1/Bscl2/Cacna1h/Cacna2d1/Cald1/Chga/Chrm3/Chrna3/Col14a1/Csrp3/Cttn/Cxcr4/Dbn1/Dlg1/Dmd/Dock4/Dock5/Dsp/Ehd3/Ezh2/Fdps/Fgf13/Flna/Foxp1/Gdnf/Glra1/Grcc10/Gsk3a/Hsbp1/Igf1/Igfbp5/Inpp5f/Jarid2/Jup/Kcna1/Kcna5/Kcnd3/Kcne4/Kcnh2/Kcnj2/Kit/Klf4/Lmna/Lmod1/Map2k1/Map2k4/Map2k6/Mef2c/Met/Mto…	124
BP	GO:0032886	regulation of microtubule-based process	84/4749	255/23355	1.45967580975048e-06	5.4555383389424e-05	3.8193021187456e-05	Atxn7/Bbs1/Bicd1/Bicd2/Bora/Capzb/Ccdc39/Ccsap/Cdk5r1/Cdk5rap2/Cep192/Cep295nl/Cfap20/Cfap298/Chmp2a/Chmp4c/Chordc1/Ckap5/Clasp2/Cyld/D7Ertd443e/Diaph1/Dixdc1/Dnah11/Dst/Dync1h1/Dync1li1/Dysf/Efna5/Eml4/Epha3/Fbxw5/Fez1/Fgf13/Gas2l1/Hap1/Hdgfl3/Hnrnpu/Htr1a/Kat2b/Kif3a/Macf1/Map1a/Map2/Map9/Mapre3/Mapt/Mcph1/Met/Mid1ip1/Nav3/Nin/Npm1/Numa1/Pak1/Pde4dip/Plk1/Prkaa1/Prune1/Psrc1/Rock2/Rps3/Sgk1/Sir…	84
BP	GO:0048562	embryonic organ morphogenesis	103/4749	329/23355	1.52431135501034e-06	5.66340295746151e-05	3.96482355560461e-05	Alx1/Alx3/Arl13b/Asxl2/Atoh1/Atp2b2/Atp8a2/Bmp7/Ccdc39/Celsr1/Chd7/Chst11/Clic5/Col11a1/Cthrc1/Dlg1/Dll1/Dvl2/Dvl3/Dync2i1/Ephb2/Eya1/Fgf10/Fgf9/Fgfr1/Fgfr2/Fzd3/Fzd5/Gas1/Grhl2/Hes1/Hif1a/Hipk1/Hipk2/Hmx2/Hmx3/Hoxb3/Hoxb4/Hoxb5/Hoxb7/Hoxc4/Id2/Ift172/Ift52/Ift57/Insig2/Kdm2a/Kdm2b/Kif3a/Lrig1/Lrig3/Mafb/Med12/Mef2c/Mib1/Mmp16/Msx1/Mthfd1l/Myc/Mycn/Myo3a/Myo3b/Nckap1/Neurod1/Nog/Notch2/Noto/Nr4a3…	103
BP	GO:0035265	organ growth	72/4749	210/23355	1.56477862293506e-06	5.77955586671133e-05	4.04613964667295e-05	Acacb/Adra1a/Akap6/Akt1/Arid2/Arx/Bcl2l11/Bmpr1a/Bnc2/Ccnb1/Cer1/Col14a1/Col9a1/Cxadr/Dipk2a/Dll1/Dusp6/Erbb4/Esr1/Ext1/Fdps/Fgf10/Fgf20/Fgf9/Fgfr1/Fgfr2/Foxc1/Foxp1/Fxn/Gsk3a/Hdac2/Igf1/Jarid2/Lmx1b/Map2k4/Mef2c/Meis1/Mtor/Ncam1/Nog/Nppc/Pak1/Pdgfra/Pin1/Prkg1/Psap/Psapl1/Pten/Ptk2/Rarb/Rarg/Rgs4/Rln1/Rspo2/Sav1/Sirt1/Slc25a4/Smad1/Smad2/Smpd3/Sorbs2/Stc1/Stk3/Tbx20/Tcf7l2/Tenm4/Ttn/Vgll4/Wwc1/Y…	72
BP	GO:0010256	endomembrane system organization	128/4749	429/23355	1.57585475610947e-06	5.78642807813531e-05	4.05095073038668e-05	A4galt/Abca1/Agfg1/Akap8l/Akt1/Ank2/Ank3/Ano3/Ap3b1/Ap3d1/Aqp11/Arhgef7/Asap1/Atl2/Atp10a/Atp2a2/Bin3/Blzf1/Bnip1/Cdc42/Chmp2a/Clasp2/Cog2/Cog7/Creb1/Csrp3/Cxcr4/Dtnbp1/Dysf/Ehd3/Emc2/Emc8/Epb41l3/Fa2h/Fam174b/Fat4/Fbxw8/Fer1l6/Fhdc1/Flot1/Golph3/Gorasp1/Gorasp2/Hace1/Hikeshi/Htt/Kifc3/Lemd3/Lman1/Lmna/Lnpk/Map2k1/Mfsd14a/Mia3/Mmgt1/Mtss1/Myh10/Myo5a/Nsfl1c/Nup93/Optn/Parp11/Pde4dip/Pex5/Pheta1/P…	128
BP	GO:0006650	glycerophospholipid metabolic process	88/4749	271/23355	1.6350411620261e-06	5.96885084672202e-05	4.17866088899693e-05	Abca3/Abhd16b/Acp6/Bpnt1/Bscl2/Capn2/Cds2/Cept1/Crls1/Dgkb/Dgke/Dgkh/Dgkz/Dhrs7b/Dpm1/Etnk2/Fabp3/Gpam/Gpcpd1/Hdhd5/Impa1/Inpp1/Inpp4b/Inpp5a/Inpp5f/Inpp5k/Ip6k3/Itpkb/Lclat1/Lpgat1/Lpin1/Mboat1/Mtmr2/Mtmr3/Mtmr7/Naaa/Nr1h4/P3r3urf/Pcyt1a/Pcyt2/Pdxp/Pgap1/Pgap4/Pgs1/Pi4k2a/Pi4ka/Pigc/Pigk/Pigm/Pigo/Pigq/Pigs/Pigw/Pigx/Pigyl/Pik3c2b/Pik3c2g/Pik3c3/Pik3r1/Pikfyve/Pip4k2b/Pip5kl1/Pisd/Pla2g15/Pla2g2…	88
BP	GO:0048639	positive regulation of developmental growth	74/4749	218/23355	1.72862436807539e-06	6.27400717176033e-05	4.3922941047051e-05	Acacb/Akap6/Akt1/Arx/Atp8a2/Bcl11a/Bdnf/Bmpr1a/Bmpr2/Ccnb1/Cdh4/Chd7/Creb1/Csf1/Cxcl12/Cxcr4/Dbn1/Dbnl/Dcx/Disc1/Dlg1/Dll1/Dscam/Efna5/Erbb4/Fdps/Fgf9/Fgfr1/Fgfr2/Fxn/Ghrh/Gpam/Hnrnpk/Hsf1/Igf1/Igf1r/Lpar3/Lrp1/Map3k13/Mapt/Mef2c/Mtor/Mul1/Naca/Ncam1/Nrg1/Ntn1/Ntrk3/Pak1/Pex5/Pin1/Plcb1/Pou3f2/Prkn/Rab11a/Rims1/Rnf157/Rtn4/Rufy3/Sema5a/Sgip1/Sirt1/Slc25a4/Smad7/Syt1/Syt17/Syt2/Syt4/Tbx20/Tshr/Twf…	74
BP	GO:0042692	muscle cell differentiation	123/4749	410/23355	1.84623420583131e-06	6.66235895311195e-05	4.66417062525804e-05	Actn2/Adm/Adra1a/Afg3l2/Akap6/Akt1/Ank2/Atg5/Atp2a2/Bdnf/Bin3/Bmp2/Bmpr1a/Bves/Capn2/Capzb/Cd9/Cdh2/Col14a1/Csrp1/Csrp3/Cth/Cxadr/Cxcl12/Cyp26b1/Dicer1/Dkk1/Dll1/Dmd/Dner/Dysf/Efnb2/Epc1/Ezh2/Fdps/Fgf10/Fgf9/Fgfr2/Fhl2/Flot1/Foxp1/Fzd7/Gdf15/Gpx1/Gsk3a/H3f3a/Hacd1/Hdac2/Hdac3/Hdac9/Hes1/Hnrnpu/Id2/Igf1/Igfbp5/Il4ra/Isl1/Kdm6b/Kit/Krt19/Krt8/Lmna/Lmod1/Map2k4/Mdm2/Med28/Mef2c/Met/Mrtfa/Mrtfb/Msx1/…	123
BP	GO:1904062	regulation of cation transmembrane transport	113/4749	370/23355	1.87119002884841e-06	6.71382982350809e-05	4.70020424689982e-05	Abcc8/Actn2/Akap6/Akap7/Akt1/Amigo1/Ank2/Ank3/Aplnr/App/Arf1/Asic2/Atg5/Atp1b1/Atp4a/Atpsckmt/Bax/Cacna2d1/Cacnb3/Cacng2/Cemip/Chd7/Cracr2a/Crbn/Crhbp/Crhr1/Cx3cl1/Dapk1/Dhrs7c/Diaph1/Dlg1/Dmd/Dpp10/Dpp6/Dysf/Ehd3/Ephb2/Fgf11/Fgf12/Fgf13/Fhl1/Flna/Fxyd7/Fyn/Gem/Grin2a/Gsg1l/Hap1/Htt/Kcna1/Kcnab2/Kcnc2/Kcne4/Kcnh2/Kcnip1/Kcnip2/Kcnip3/Kcnip4/Kcnj11/Kcnj2/Lhcgr/Lrrc52/Lrrc55/Mef2c/Mettl21c/Mink1/Mr…	113
BP	GO:0008016	regulation of heart contraction	65/4749	185/23355	1.91116058629391e-06	6.81456158902963e-05	4.77072433521726e-05	Adm/Adora1/Adra1a/Adra1d/Akap6/Ank2/Ankrd39/Atp1a1/Atp1b1/Atp2a2/Avpr1a/Bves/Cacna1e/Cacna1h/Cacna2d1/Chga/Chrm3/Csrp3/Cxadr/Dlg1/Dmd/Dsp/Ehd3/Epas1/Fgf13/Flna/Gch1/Gjd3/Gsk3a/Hbegf/Irx5/Isl1/Jup/Kcna5/Kcnd3/Kcne4/Kcnh2/Kcnj2/Mdm2/Mdm4/Nos1/P2rx4/Pde4b/Pde4d/Pebp1/Pik3r1/Prkca/Prkg1/Rbfox2/Rgs4/Scn3b/Sema3a/Sirt1/Slc4a3/Slc8a1/Smad7/Smtn/Srebf1/Stc1/Tacr3/Thra/Thrb/Tmem65/Zc3h12a/Zmpste24	65
BP	GO:0051261	protein depolymerization	48/4749	124/23355	1.92097053871356e-06	6.81456158902963e-05	4.77072433521726e-05	Actn2/Add2/Atxn7/Capza2/Capzb/Carmil1/Ccsap/Clasp2/Cracd/Dmtn/Dnajc6/Dysf/Eml4/Fgf13/Gas2l1/Hdgfl3/Htr1a/Kif24/Kif2b/Lima1/Lmod1/Map1a/Map2/Mical3/Mid1ip1/Mtpn/Nav3/Nckap5/Nckap5l/Nedd1/Nes/Pdxp/Plekhh2/Sema5a/Sgk1/Specc1l/Sptb/Stmn2/Stmn3/Stmn4/Stmnd1/Swap70/Taok1/Tmod2/Tpx2/Trpv4/Twf2/Vps4b	48
BP	GO:0032984	protein-containing complex disassembly	73/4749	215/23355	2.00229838805616e-06	7.06316380820483e-05	4.94476526819782e-05	Actn2/Add2/Akap5/Arid2/Atg14/Atxn7/Capza2/Capzb/Carmil1/Ccsap/Cebpg/Clasp2/Cracd/Ddit4/Dhx8/Dmtn/Dnajc6/Dyrk3/Dysf/Eml4/Fgf13/Gas2l1/Hdgfl3/Htr1a/Igf1r/Irgm2/Kif24/Kif2b/Klc1/Lamp2/Lima1/Lmod1/Map1a/Map1lc3b/Map2/Mical3/Mid1ip1/Mtpn/Myc/Napb/Nav3/Nckap5/Nckap5l/Nedd1/Nes/Nrg1/Pdxp/Per2/Pex14/Plekhh2/Rpl23/Scaf4/Sema5a/Sgk1/Smarcc1/Smarcd3/Specc1l/Sptb/Stmn2/Stmn3/Stmn4/Stmnd1/Swap70/Taok1/Tecpr1/…	73
BP	GO:0048738	cardiac muscle tissue development	85/4749	261/23355	2.13695978796814e-06	7.49607290986143e-05	5.24783538638927e-05	Actn2/Adamts9/Adra1a/Akap6/Angpt1/Arid2/Atg5/Bmp2/Bmp7/Bmpr1a/Bves/Ccnb1/Cdc42/Chd7/Col11a1/Col14a1/Creb1/Csrp3/Cxadr/Dicer1/Dipk2a/Dkk1/Dll1/Dsp/Efnb2/Erbb4/Fdps/Fgf20/Fgf9/Fgfr1/Fgfr2/Fhl2/Foxc1/Foxp1/Fzd7/Gsk3a/Hdac2/Hdac3/Hnrnpu/Id2/Igf1/Isl1/Jarid2/Kdm6b/Lmna/Map2k4/Mef2c/Meis1/Met/Mrtfb/Mtor/Myh10/Ncam1/Nebl/Nog/Nox4/Nrg1/Pak1/Pax3/Pdgfra/Pin1/Pitx2/Prkg1/Pten/Rarb/Rgs4/Sav1/Sgcb/Sgcd/Shox2…	85
BP	GO:0003279	cardiac septum development	49/4749	128/23355	2.1983073810118e-06	7.66842891409615e-05	5.36849802520776e-05	Bmp7/Bmpr1a/Bmpr2/Chd7/Cntrl/Cxcr4/Dhrs3/Dnah11/Dvl3/Fgfr2/Fzd1/Hectd1/Hes1/Id2/Isl1/Jag1/Lmo4/Lrp1/Ltbp1/Luzp1/Matr3/Mdm2/Mdm4/Myh10/Nfatc1/Nog/Notch2/Nrp2/Nsd2/Pax8/Pde2a/Pitx2/Plxnd1/Rarb/Robo1/Robo2/Sall1/Sav1/Sema3c/Slit2/Smad7/Sox11/Sox4/Stra6/Tbx20/Trip11/Wnt11/Zbtb14/Zfpm2	49
BP	GO:0070507	regulation of microtubule cytoskeleton organization	56/4749	153/23355	2.27372394554076e-06	7.88768654919915e-05	5.52199546180764e-05	Atxn7/Bicd1/Bicd2/Bora/Capzb/Ccsap/Cdk5r1/Cdk5rap2/Chmp2a/Chmp4c/Ckap5/Clasp2/Cyld/Dixdc1/Dst/Dync1h1/Dysf/Efna5/Eml4/Epha3/Fgf13/Gas2l1/Hdgfl3/Hnrnpu/Htr1a/Map1a/Map2/Map9/Mapre3/Mapt/Met/Mid1ip1/Nav3/Nin/Numa1/Pak1/Pde4dip/Plk1/Prkaa1/Prune1/Psrc1/Rps3/Sgk1/Snca/Specc1l/Stmn2/Stmn3/Stmn4/Stmnd1/Taok1/Tppp/Tpx2/Trim36/Trpv4/Tubb4a/Vps4b	56
BP	GO:0007269	neurotransmitter secretion	65/4749	186/23355	2.35984360793331e-06	8.05296631207243e-05	5.63770418005121e-05	Adora2a/Adra1a/Adra2a/Apba1/Apba2/Atp2a2/Cadps/Chrna3/Ctbp2/Cyth1/Doc2b/Dtnbp1/Erc2/Fbxl20/Grin3a/Grm7/Grm8/Hcrt/Htr1a/Ica1/Lin7a/Mctp1/Mctp2/Mef2c/Napb/Ncs1/Nf1/Nlgn1/Nrxn1/Nrxn3/Ntrk2/Pak1/Pclo/Pfn2/Pnkd/Ppt1/Prkca/Prkcb/Prkn/Rab3a/Rab3gap1/Rap1a/Rims1/Snap25/Snap91/Snca/Sncaip/Stx2/Stxbp1/Stxbp5/Stxbp5l/Syn1/Syn2/Syn3/Syt1/Syt2/Syt4/Syt7/Syt9/Trim9/Unc13a/Unc13b/Unc13c/Vamp2/Xbp1	65
BP	GO:0048592	eye morphogenesis	65/4749	186/23355	2.35984360793331e-06	8.05296631207243e-05	5.63770418005121e-05	Abi2/Agtpbp1/Arl6/Atp8a2/Bax/Bdnf/Bhlhe23/Bmp7/Calb1/Casz1/Col8a1/Dll1/Dscam/Ephb1/Ephb2/Fat1/Fat3/Fzd5/Gas1/Gdf11/Grcc10/Hif1a/Hipk1/Hipk2/Ift172/Irx5/Irx6/Jag1/Kdm2b/Man2a1/Megf11/Meis1/Nectin1/Nectin3/Nf1/Notch2/Ntrk2/Olfm3/Otx2/Pax6/Pitx2/Pou2f1/Prom1/Ptf1a/Ptn/Ptprm/Rarb/Rarg/Rdh13/Rorb/Rpgrip1/Sdk1/Sdk2/Sox11/Sp3/Stra6/Tenm3/Thrb/Tsku/Tspan12/Ttc8/Vhl/Yy1/Zeb1/Zhx2	65
BP	GO:0099643	signal release from synapse	65/4749	186/23355	2.35984360793331e-06	8.05296631207243e-05	5.63770418005121e-05	Adora2a/Adra1a/Adra2a/Apba1/Apba2/Atp2a2/Cadps/Chrna3/Ctbp2/Cyth1/Doc2b/Dtnbp1/Erc2/Fbxl20/Grin3a/Grm7/Grm8/Hcrt/Htr1a/Ica1/Lin7a/Mctp1/Mctp2/Mef2c/Napb/Ncs1/Nf1/Nlgn1/Nrxn1/Nrxn3/Ntrk2/Pak1/Pclo/Pfn2/Pnkd/Ppt1/Prkca/Prkcb/Prkn/Rab3a/Rab3gap1/Rap1a/Rims1/Snap25/Snap91/Snca/Sncaip/Stx2/Stxbp1/Stxbp5/Stxbp5l/Syn1/Syn2/Syn3/Syt1/Syt2/Syt4/Syt7/Syt9/Trim9/Unc13a/Unc13b/Unc13c/Vamp2/Xbp1	65
BP	GO:0044770	cell cycle phase transition	126/4749	424/23355	2.37357854703056e-06	8.05605389016481e-05	5.63986572540519e-05	Adamts1/Akap8l/Akt1/Anapc11/Anp32b/App/Appl2/Arpp19/Aurkb/Aven/Babam1/Babam2/Bach1/Bid/Brd4/Brsk2/Bub3/Cacul1/Calm1/Casp2/Ccnb1/Ccne1/Ccnjl/Ccno/Cdc14a/Cdc23/Cdk14/Cdk15/Cdk5rap2/Cdkn1c/Cdkn2b/Cep192/Chek1/Chfr/Chmp2a/Chmp4c/Cirbp/Clasp2/Ctc1/Ctdsp1/Ctdspl/Cul3/D7Ertd443e/Dact1/Ddx3x/Dgkz/Dlg1/Dync1li1/Dyrk3/E2f1/E2f5/Egfr/Eif4g1/Ercc3/Esrrb/Ezh2/Fbxl21/Fbxl22/Fbxl3/Fbxl7/Fbxo7/Fgf10/Fhl1/Gas1/Gi…	126
BP	GO:0022604	regulation of cell morphogenesis	102/4749	328/23355	2.39147370813936e-06	8.07315237279948e-05	5.65183599614599e-05	4930544G11Rik/Ache/Actr2/Akap5/Ap1ar/Arap3/Bambi/Bcar1/Bcl11a/Bcl9l/Bves/Caprin2/Capzb/Carmil1/Cdc42ep3/Cdc42se1/Cfdp1/Cux1/Cux2/Cxcr4/Dbn1/Dbnl/Dhx36/Diaph1/Dlc1/Dlg1/Dmtn/Dock1/Dock5/Dvl3/Eef2k/Efna5/Epb41/Epb41l3/Fblim1/Fbxw8/Fgr/Fitm2/Flna/Fyn/Gas2/Grip1/Hexb/Hnrnpk/Itgb1bp1/Kalrn/Kif3a/Kit/Lpar1/Macf1/Map3k13/Met/Mul1/Myh10/Myh14/Myl12b/Nedd9/Ntng1/Ntng2/Olfm4/Opa1/Pak3/Pakap/Plxna1/Plxna2/P…	102
BP	GO:0099175	regulation of postsynapse organization	44/4749	111/23355	2.41426060949925e-06	8.1064932444095e-05	5.67517720533006e-05	Abi2/Actr2/App/Arhgap22/Arhgap44/Caprin2/Cdh2/Cdk5r1/Cux2/Dbn1/Dbnl/Dgkb/Dhx36/Dnm3/Dtnbp1/Eef2k/Epha7/Fyn/Grid2/Grin1/Hnrnpk/Kalrn/Lrfn2/Lrrtm1/Lrrtm2/Lzts3/Nlgn1/Nrcam/Nrp2/Nrxn1/Ntrk3/Opa1/Pak3/Pten/Ptprd/Ptprf/Ptprs/Rapgef4/Tanc1/Tanc2/Tiam1/Vhl/Zfp804a/Zmynd8	44
BP	GO:1902115	regulation of organelle assembly	69/4749	201/23355	2.42929609943588e-06	8.11359053636057e-05	5.68014586295869e-05	Arhgef9/Asap1/Atg5/Atxn2/Becn1/C9orf72/Ccp110/Ccsap/Cdk10/Cdk5rap2/Cep135/Cep192/Cep295nl/Chmp2a/Chmp4c/Cnot2/Cnot6/Cnot6l/Cyld/D7Ertd443e/Dync1h1/Dzip1/Elapor1/Fez1/Grid2/Hap1/Hnrnpu/Htt/Ift46/Kat2b/Kctd17/Lrrtm1/Lrrtm2/Mir129-2/Mns1/Mtmr3/Noto/Npm1/Nrxn1/Ntrk3/Numa1/Palld/Pikfyve/Pip4k2b/Plk1/Prkaa1/Ptprd/Ptprs/Rab3gap1/Rab3gap2/Ralb/Scfd1/Sdcbp/Septin9/Spice1/Stx18/Syne1/Tapt1/Tbc1d7/Tmem39a/T…	69
BP	GO:0003002	regionalization	115/4749	380/23355	2.48355794790482e-06	8.250931404706e-05	5.77629517708188e-05	Abi1/Acvr2a/Alx1/Arl13b/Atp6ap2/Bmp2/Bmpr1a/Bmpr1b/Bmpr2/Celsr1/Cer1/Ctnnbip1/Cyp26b1/Ddit3/Disp1/Dkk1/Dll1/Dlx1/Dmrta2/Dvl2/Ets2/Ext1/Fezf1/Fgf10/Fgfr1/Fgfr2/Fkbp8/Foxa1/Foxc1/Foxd1/Fzd5/Gas1/Gdf11/Gdnf/Grsf1/Helt/Hes1/Hipk1/Hipk2/Hoxb3/Hoxb4/Hoxb5/Hoxb7/Hoxc4/Htt/Ift172/Ift52/Ift57/Invs/Irx1/Irx3/Isl1/Kdm2b/Kif3a/Ldb1/Lhx3/Lmx1b/Mafb/Med12/Mef2c/Meox1/Mib1/Mllt3/Mns1/Msx1/Myf6/Nckap1/Neurod1/Nk…	115
BP	GO:0009896	positive regulation of catabolic process	134/4749	457/23355	2.52274964406143e-06	8.33702369213776e-05	5.83656648952939e-05	Acsl5/Adora1/Adra2a/Agtpbp1/Akt1/Ambra1/Ankib1/App/Arel1/Arih1/Atf6/Atg16l1/Bax/Bbs7/Bcl2l11/Becn1/Bid/C9orf72/Cblb/Chfr/Cnot6l/Cop1/Cpeb3/Csnk1e/Ctsc/Dact1/Dapk1/Ddit3/Dhx36/Disc1/Dnajb2/Elapor1/Enpp7/Esrrb/Fbxo7/Fbxw7/Fbxw8/Fto/Gigyf2/Grsf1/Gsk3a/Hace1/Herpud1/Hif1a/Hmox1/Hsf1/Hspb8/Htt/Igf1/Ikbkg/Irgm2/Irs2/Laptm5/Lin28b/Lrp1/Map2k1/Map3k7/Mdm2/Mettl16/Myc/Mylip/Ndfip1/Ndufa13/Nedd4/Nkd2/Oaz2/…	134
BP	GO:0035051	cardiocyte differentiation	63/4749	179/23355	2.55476156901162e-06	8.36704885437667e-05	5.8575864436806e-05	Actn2/Adra1a/Akap6/Atg5/Bmp2/Bmp7/Bves/Col14a1/Csrp3/Cxadr/Dhx36/Dicer1/Dkk1/Dll1/Efnb2/Egfr/Fdps/Fhl2/Foxp1/Fzd7/Gsk3a/Hdac2/Hdac3/Hes1/Hnrnpu/Igf1/Isl1/Jag1/Kdm6b/Lmna/Map2k4/Mef2c/Met/Mtor/Myh10/Nebl/Nox4/Nrg1/Pak1/Pax3/Pdcd4/Pdgfra/Pin1/Pitx2/Prickle1/Prkg1/Prok2/Rarb/Rgs4/Sema3c/Sgcb/Sgcd/Shox2/Sirt1/Slc25a4/Slc8a1/Sorbs2/Sox17/Sox6/Tenm4/Ttn/Yy1/Zmpste24	63
BP	GO:0051216	cartilage development	70/4749	205/23355	2.55848603287199e-06	8.36704885437667e-05	5.8575864436806e-05	Adamts12/Arid5a/Bbs1/Bmp1/Bmp2/Bmp3/Bmp7/Bmp8b/Bmpr1a/Bmpr1b/Bmpr2/Cer1/Chst11/Cnmd/Col11a1/Col9a1/Csgalnact1/Dicer1/Ext1/Fgf18/Fgf9/Fgfr1/Gdf6/Hif1a/Hoxb3/Hoxc4/Lnpk/Maf/Mef2c/Mex3c/Mia3/Msx1/Mycn/Nfib/Nog/Nppc/Otor/Pax7/Pitx1/Prkca/Rarb/Rarg/Rela/Rflna/Rspo2/Runx1/Runx3/Satb2/Serpinh1/Shox2/Six2/Slc39a14/Smad1/Smad3/Smad7/Smpd3/Snai1/Sox5/Sox6/Stc1/Sulf2/Tapt1/Thra/Thrb/Trip11/Trps1/Trpv4/Zbtb1…	70
BP	GO:0071902	positive regulation of protein serine/threonine kinase activity	88/4749	274/23355	2.71662492321945e-06	8.83818025538598e-05	6.18741515100323e-05	Acsl1/Adra2a/Akap6/Akt1/Alk/App/Arrb1/Bmp2/Cdk5r2/Cdk5rap1/Cemip/Ddx3x/Dipk2a/Dkk1/Dusp19/Dvl2/Dvl3/Egfr/Etaa1/Ezh2/Fgf10/Fgf18/Fgfr1/Fzd5/Fzd8/Gadd45a/Gadd45b/Gdf15/Gfral/Higd1a/Igf1/Ins1/Irgm2/Itga1/Kit/Ksr1/Lpar1/Lpar3/Maged1/Map2k1/Map2k4/Map2k5/Map2k6/Map3k1/Map3k12/Map3k13/Map3k5/Map3k9/Mapk8ip3/Mapre3/Met/Mos/Mul1/Nox4/Nrxn1/Ntf3/Ntrk3/Pak1/Pdgfc/Pik3r5/Ppia/Ppp2ca/Prok2/Psrc1/Ptpn1/Ptprc/…	88
BP	GO:0031109	microtubule polymerization or depolymerization	47/4749	122/23355	2.85873183539118e-06	9.25256556413466e-05	6.47751717015387e-05	Atxn7/Capzb/Ccsap/Cdk5rap2/Cep192/Ckap5/Clasp2/Dst/Dysf/Eml4/Fgf13/Gas2l1/Hdgfl3/Htr1a/Kif24/Kif2b/Map1a/Map2/Mapre3/Mapt/Met/Mid1ip1/Mzt1/Nav3/Nckap5/Nckap5l/Nedd1/Nin/Numa1/Pak1/Pde4dip/Prune1/Psrc1/Rps3/Sgk1/Snca/Specc1l/Stmn2/Stmn3/Stmn4/Stmnd1/Taok1/Tppp/Tpx2/Trpv4/Tubb4a/Tubg2	47
BP	GO:0097193	intrinsic apoptotic signaling pathway	94/4749	298/23355	3.00110569689228e-06	9.66356034399314e-05	6.76524555477579e-05	Ackr3/Akt1/Armc10/Bax/Bcl2l11/Becn1/Bid/Bok/Brsk2/Casp2/Cxcl12/Cyld/Cyp1b1/Ddit3/Ddit4/Ddx3x/E2f1/Ero1a/Fbxw7/Fhit/Fignl1/Fnip2/G2e3/Gpx1/Grina/Gsdme/Hdac2/Hells/Herpud1/Hif1a/Hipk1/Hipk2/Hmox1/Hnrnpk/Ikbkg/Ivns1abp/Map2k1/Map3k5/Mapt/Mcl1/Mdm2/Mdm4/Melk/Moap1/Msh6/Msx1/Myc/Nck2/Ndufa13/Ndufs3/Nfe2l2/Nkx3-1/Noc2l/Opa1/Park7/Parl/Parp1/Pias4/Pik3r1/Ppia/Ppp1r13b/Prkca/Prkn/Ptpn1/Pttg1ip/Rnf7/Rpl11…	94
BP	GO:0051495	positive regulation of cytoskeleton organization	74/4749	221/23355	3.06208308513555e-06	9.79869647361031e-05	6.85985137992082e-05	Abi2/Actn2/Actr2/Actr3b/Ap1ar/Arf1/Arf6/Arfip2/Arpc5l/Bag4/Carmil1/Ccl27a/Cdc42ep3/Cdk5rap2/Ckap5/Cracd/Ctnna2/Cttn/Cx3cl1/Dlg1/Dnai3/Dync1h1/Fchsd2/Fer/Flna/Fmn1/Grb2/Htr1a/Iqgap2/Itgb1bp1/Katnbl1/Kiss1r/Limch1/Lmod1/Lpar1/Magel2/Map3k1/Mapt/Met/Mtor/Mtss1/Nav3/Nck2/Nckap1/Nes/Nf2/Nin/Nox4/Ntf3/Ntrk3/Numa1/Pak1/Pde4dip/Pdxp/Pfn2/Ppm1e/Prkcq/Psrc1/Rgcc/Rock2/Rps3/Sema5a/Smad3/Stmn2/Swap70/Synpo2l…	74
BP	GO:0051271	negative regulation of cellular component movement	96/4749	306/23355	3.07428444864028e-06	9.79869647361031e-05	6.85985137992082e-05	Abcc8/Adam15/Adamts9/Adipor1/Adipor2/Adora1/Adtrp/Akt1/Ap1ar/Arap3/Arhgdib/Arid2/Bmpr1a/Ccl25/Ccl28/Cd200/Cd9/Clasp2/Cx3cl1/Cxcl12/Cyp1b1/Dach1/Dbn1/Dlc1/Dnai3/Dpep1/Dpysl3/Emilin1/Erbb4/Fas/Frmd5/Gadd45a/Igfbp5/Itgb1bp1/Jag1/Jup/Kiss1r/Klf4/Ldlrad4/Limch1/Lrp1/Macir/Magi2/Map2k5/Mctp1/Mef2c/Mia3/Mitf/Nav3/Ndrg4/Nf1/Nfe2l2/Nisch/Nog/Nos1/Nr2f2/Nrg1/Nrg3/Olfm1/Padi2/Patz1/Pfn2/Pin1/Pip5kl1/Plcb1/P…	96
BP	GO:0009101	glycoprotein biosynthetic process	88/4749	275/23355	3.20659620660628e-06	0.000101331014668863	7.09396094344846e-05	Acer2/Alg1/Alg10b/Alg2/Alg6/Aqp11/B3galnt1/B3galt1/B3gat1/B3gat2/B4gat1/Bace2/C1galt1/Ccl21a/Chpf2/Chst11/Chst7/Chst8/Chst9/Chsy3/Cog7/Csgalnact1/Csgalnact2/Dad1/Derl3/Dhdds/Dpm1/Dpy19l4/Dse/Ext1/Extl3/Fam20b/Fut11/Fut8/Galnt10/Galnt11/Galnt16/Galnt18/Galnt2/Galnt3/Galnt4/Gcnt2/Gcnt3/Glce/Golph3/Gorasp1/Hbegf/Hs3st5/Hs6st1/Igf1/Krtcap2/Man1c1/Mgat4a/Mgat4b/Mgat4c/Mgat5/Mgat5b/Ndst2/Ndst3/Ndst4/Ne…	88
BP	GO:0050773	regulation of dendrite development	50/4749	133/23355	3.21147824798595e-06	0.000101331014668863	7.09396094344846e-05	Ache/Actr2/Akap5/Alk/Arf6/Bcl11a/Bmp7/Camk1d/Caprin2/Chrna3/Crp/Csmd3/Cux1/Cux2/Dbn1/Dbnl/Dhx36/Eef2k/Elavl4/Ezh2/Fat3/Fbxw8/Gorasp1/Grin1/Gsk3a/Kalrn/Lzts1/Mark1/Met/Mir212/Nedd4/Nsmf/Ntrk2/Opa1/Pak3/Ptn/Ptprd/Ptprf/Ptprz1/Rapgef2/Rapgef4/Robo1/Sgk1/Skor2/Ss18l2/Syne1/Tiam1/Tnik/Vldlr/Ywhah	50
BP	GO:0014033	neural crest cell differentiation	39/4749	95/23355	3.23221350638964e-06	0.000101475343033103	7.10406505404375e-05	Alx1/Bmp7/Bmpr1a/Cdh2/Dicer1/Efnb1/Erbb4/Ext1/Fgf15/Foxc1/Gdnf/Hes1/Hif1a/Isl1/Jag1/Kbtbd8/Klhl12/Mef2c/Nrp2/Pax3/Pax6/Phox2b/Pitx2/Radil/Rdh10/Sema3a/Sema3c/Sema3d/Sema3e/Sema4b/Sema4f/Sema5a/Sema5b/Sema6a/Sema6d/Sox11/Tcof1/Wnt10a/Zeb2	39
BP	GO:0048839	inner ear development	73/4749	218/23355	3.5481548134846e-06	0.000110840119770497	7.75967242791919e-05	Adgrv1/Alg10b/Anp32b/Atg5/Atoh1/Atp2b2/Atp8a2/Bdnf/Bmp2/Bmper/C1qb/Cebpa/Cebpd/Celsr1/Chd7/Clic5/Col11a1/Cthrc1/Cux1/Dicer1/Dll1/Dvl2/Dvl3/Ephb2/Esrrb/Eya1/Fat4/Fgf10/Fgf20/Fgf9/Fgfr1/Fgfr2/Fzd3/Grxcr1/Gsdme/Hes1/Hmx2/Hmx3/Igf1/Insig2/Jag1/Jag2/Kif3a/Lin7a/Lrig1/Lrig3/Lrp10/Maf/Mafb/Mcm2/Mycn/Myo3a/Myo3b/Neurod1/Nox3/Nr4a3/Ntn1/Otx1/Otx2/Pax8/Pcdh15/Phox2b/Psap/Slitrk6/Sod1/Triobp/Trip11/Tshr/Tsk…	73
BP	GO:0032868	response to insulin	79/4749	241/23355	3.6380953666992e-06	0.000112975077826801	7.90913613473012e-05	Aanat/Adipor1/Akt1/Appl2/Atp2b1/Bcar1/Cad/Cpeb2/Cry1/Csrp3/Egr1/Eif4ebp2/Fer/Ggh/Gnai2/Gpam/Grb10/Grb14/Grb2/Gsk3a/H2az1/Hdac9/Hnrnpk/Igf1r/Inpp5k/Insig2/Irs2/Kat2b/Kl/Lmbrd1/Lpin1/Mc4r/Meak7/Mtor/Myo5a/Nr1h4/Nucb2/Opa1/Pak1/Parp1/Pck1/Pdk4/Pdpk1/Pik3r1/Pip4k2b/Plcb1/Prkaa1/Prkca/Prkcb/Prkcq/Prkcz/Pten/Ptpn1/Ptpra/Ptpre/Ptprf/Rab31/Rela/Scly/Sesn2/Sesn3/Sgk1/Sh2b2/Sirt1/Slc27a4/Slc39a14/Smarcc1/S…	79
BP	GO:0042594	response to starvation	62/4749	177/23355	3.65248300666356e-06	0.000112975077826801	7.90913613473012e-05	Atf3/Atg14/Atg5/Becn1/Bmf/Brsk2/Cad/Cartpt/Comt/Ddit3/Dnajc15/Elapor1/Fas/Fcor/Foxk1/Foxk2/Gabarapl2/Gas2l1/Gas6/Hcrt/Higd1a/Hrk/Lamp2/Map1lc3b/Map3k5/Mtmr3/Mtor/Nfe2l2/Nim1k/Nuak1/Pck1/Pdk4/Pik3c2b/Pik3c3/Prkaa1/Prkag2/Prkd1/Ralb/Ripor1/Rnf152/Rraga/Rragc/Rragd/Sesn1/Sesn2/Sesn3/Sirt1/Srebf1/Stk24/Stk26/Tcf7l2/Tfeb/Ulk1/Ulk2/Usp33/Vps41/Wdr45/Wdr59/Wipi2/Xbp1/Xpr1/Zc3h12a	62
BP	GO:0044772	mitotic cell cycle phase transition	115/4749	383/23355	3.75523629516285e-06	0.000115583964202586	8.09177851836949e-05	Adamts1/Akt1/Anapc11/Anp32b/App/Appl2/Arpp19/Aurkb/Aven/Bach1/Bid/Brd4/Brsk2/Bub3/Cacul1/Calm1/Casp2/Ccnb1/Ccne1/Ccnjl/Ccno/Cdc14a/Cdc23/Cdk14/Cdk15/Cdk5rap2/Cdkn1c/Cdkn2b/Cep192/Chek1/Chmp2a/Chmp4c/Clasp2/Ctc1/Ctdsp1/Ctdspl/Cul3/D7Ertd443e/Dact1/Ddx3x/Dgkz/Dlg1/Dync1li1/E2f1/E2f5/Egfr/Eif4g1/Ercc3/Esrrb/Ezh2/Fbxl21/Fbxl22/Fbxl3/Fbxl7/Fbxo7/Fgf10/Fhl1/Gigyf2/Hacd1/Hinfp/Id2/Kat14/Kcna5/Kcnh5/Klf4…	115
BP	GO:0110053	regulation of actin filament organization	88/4749	276/23355	3.77856945273754e-06	0.000115734817530434	8.10233942728214e-05	Abi2/Actn2/Actr2/Actr3b/Add2/Ap1ar/Arf1/Arf6/Arfip2/Arhgap28/Arpc5l/Bag4/C9orf72/Capza2/Capzb/Carmil1/Cdc42ep3/Cgnl1/Clasp2/Coro2b/Cotl1/Cracd/Ctnna2/Cttn/Cx3cl1/Dbn1/Dbnl/Dlc1/Dlg1/Dmtn/Dnai3/Fchsd2/Fer/Flna/Fmn1/Grb2/Inpp5k/Iqgap2/Itgb1bp1/Kank3/Kiss1r/Lima1/Limch1/Lmod1/Lpar1/Magel2/Map3k1/Met/Mtor/Mtpn/Mtss1/Nck2/Nckap1/Nf2/Nox4/Pak1/Pak2/Pak3/Pdxp/Pfn2/Pik3r1/Plekhh2/Ppm1e/Prkcq/Prkn/Rgcc/Rg…	88
BP	GO:0003231	cardiac ventricle development	54/4749	148/23355	3.80998815349083e-06	0.000116130658328975	8.13005136892065e-05	Bmpr1a/Bmpr2/Chd7/Cntrl/Col11a1/Cpe/Cxcr4/Dsp/Fgf9/Fgfr2/Foxc1/Fzd1/Greb1l/Grhl2/Gsk3a/Hectd1/Hes1/Hif1a/Id2/Isl1/Jag1/Lmo4/Ltbp1/Luzp1/Matr3/Mdm2/Mdm4/Mef2c/Naca/Nfatc1/Nog/Npy2r/Nsd2/Pax8/Pde2a/Pitx2/Robo1/Robo2/Sall1/Sav1/Sema3c/Slit2/Smad7/Smarcd3/Sox11/Sox4/Stra6/Tbx20/Tmem65/Trip11/Ube4b/Wnt11/Zfpm2/Zmpste24	54
BP	GO:0050821	protein stabilization	63/4749	181/23355	3.89125715389725e-06	0.000117807127423091	8.24741727426978e-05	Ank2/Apbb2/Atp1b1/Bag4/Ccnh/Cct2/Cct4/Cog7/Creb1/Ctnnd1/D7Ertd443e/Dnaja3/Dvl3/Fbxw7/Flna/Flot1/Gnaq/Hip1/Hypk/Igf1/Irgm2/Lamp2/Mfsd1/Msx1/Mul1/Naa15/Naa16/Nckap1/Npm1/Park7/Pdcl3/Per3/Pex19/Pfn2/Pik3r1/Pin1/Plpp3/Prkn/Pten/Rab3gap1/Rassf2/Rpl11/Rpl23/Rps7/Rtn4/Sav1/Smad3/Smad7/Sox17/Sox4/Stk3/Stxbp1/Taf1/Taf9b/Tbl1x/Tcf3/Telo2/Tesc/Tnip2/Usp2/Usp33/Wdr81/Zbed3	63
BP	GO:0030336	negative regulation of cell migration	90/4749	284/23355	3.90251353782497e-06	0.000117807127423091	8.24741727426978e-05	Abcc8/Adam15/Adamts9/Adipor1/Adipor2/Adora1/Adtrp/Akt1/Arap3/Arhgdib/Arid2/Bmpr1a/Ccl25/Ccl28/Cd200/Clasp2/Cx3cl1/Cxcl12/Cyp1b1/Dach1/Dlc1/Dnai3/Dpep1/Dpysl3/Emilin1/Erbb4/Fas/Gadd45a/Igfbp5/Itgb1bp1/Jag1/Jup/Kiss1r/Klf4/Ldlrad4/Limch1/Lrp1/Macir/Magi2/Map2k5/Mctp1/Mef2c/Mia3/Mitf/Nav3/Ndrg4/Nf1/Nfe2l2/Nisch/Nog/Nr2f2/Nrg1/Nrg3/Olfm1/Padi2/Patz1/Pfn2/Pip5kl1/Plcb1/Ppargc1a/Prkg1/Pten/Ptk2/Ptn/Ptp…	90
BP	GO:0051650	establishment of vesicle localization	57/4749	159/23355	3.92551170040218e-06	0.000117934392185767	8.25632679973785e-05	Ap1ar/Ap3b1/Ap3b2/Ap3d1/Arf1/Bicdl1/Bloc1s4/Btbd8/Ccdc186/Clasp2/Cul3/Dctn2/Dipk2a/Dnm3/Dpysl2/Dtnbp1/Dync1h1/Dync1i1/Eipr1/Exoc4/Fam91a1/Fgfr2/Hap1/Htt/Ikbkg/Itga4/Kif13a/Kif5c/Klhl12/Lin7a/Map2/Map2k1/Mreg/Myo1d/Myo5a/Myrip/Nlgn1/Pclo/Preb/Prkcz/Rab11a/Rab3a/Rab3gap1/Rasgrp1/Snap91/Snca/Stard3nl/Sybu/Syt11/Syt4/Tanc2/Tmem230/Trak1/Trip11/Wasl/Wdr11/Ykt6	57
BP	GO:2001242	regulation of intrinsic apoptotic signaling pathway	60/4749	170/23355	3.94763322231877e-06	0.000118034233347331	8.26331645934997e-05	Ackr3/Akt1/Armc10/Bax/Bcl2l11/Becn1/Bid/Bok/Cxcl12/Cyld/Ddit3/Ddx3x/Fbxw7/Fignl1/G2e3/Gpx1/Grina/Gsdme/Hdac2/Hells/Herpud1/Hif1a/Hnrnpk/Ikbkg/Ivns1abp/Map2k1/Mcl1/Mdm2/Mdm4/Msx1/Nck2/Ndufa13/Ndufs3/Nfe2l2/Nkx3-1/Noc2l/Opa1/Park7/Parl/Parp1/Pias4/Ppia/Prkn/Ptpn1/Pttg1ip/Rpl11/Rps3/Rps7/Rrn3/Rtkn2/Sfpq/Siah1a/Sirt1/Skil/Snai1/Sod1/Trap1/Trim32/Uri1/Xbp1	60
BP	GO:0045927	positive regulation of growth	97/4749	312/23355	4.21952179836486e-06	0.000124544429561207	8.7190809439586e-05	Acacb/Akap6/Akt1/Armc10/Arx/Atp8a2/Avpr1a/Bcl11a/Bdnf/Bmpr1a/Bmpr2/Ccnb1/Cdh4/Chd7/Creb1/Csf1/Cxcl12/Cxcr4/Dbn1/Dbnl/Dcx/Ddx3x/Disc1/Dlg1/Dll1/Dnph1/Dscam/Efna5/Egfr/Eif4g1/Erbb4/Exosc2/Exosc4/Exosc9/Extl3/Fdps/Fgf9/Fgfr1/Fgfr2/Fxn/Ghrh/Gpam/Hbegf/Hnrnpk/Hsf1/Igf1/Igf1r/Kdm2b/Lgi1/Lpar3/Lrp1/Map2k5/Map3k13/Mapt/Mef2c/Mtor/Mtpn/Mul1/Naca/Ncam1/Nrg1/Ntn1/Ntrk3/Pak1/Pex5/Pin1/Plcb1/Pou3f2/Prkn/Ptk2/…	97
BP	GO:0007272	ensheathment of neurons	61/4749	174/23355	4.22487075912362e-06	0.000124544429561207	8.7190809439586e-05	Acer3/Adgrg6/Afg3l2/Akt1/Amigo1/B4galt6/Cd9/Cdh2/Ckap5/Ctsc/Cxcr4/Dicer1/Dlg1/Epb41l3/Fa2h/Fyn/Galc/Hexb/Igf1/Iqschfp/Itgb4/Jam3/Lpin1/Mal/Mir204/Mir30a/Mtmr2/Mtor/Myo5a/Nab1/Nf1/Nkx6-2/Nrg1/Ntf3/Ntrk2/Ntrk3/Olig2/Ormdl1/Ormdl3/Pard3/Pikfyve/Pllp/Pmp22/Pou3f2/Ppp3r1/Psap/Pten/Ptn/Ptprz1/Rarb/Rarg/Rxrg/Slc8a3/Sod1/Tcf7l2/Tenm4/Tnfrsf21/Tppp/Wasf3/Zfp24/Zpr1	61
BP	GO:0008366	axon ensheathment	61/4749	174/23355	4.22487075912362e-06	0.000124544429561207	8.7190809439586e-05	Acer3/Adgrg6/Afg3l2/Akt1/Amigo1/B4galt6/Cd9/Cdh2/Ckap5/Ctsc/Cxcr4/Dicer1/Dlg1/Epb41l3/Fa2h/Fyn/Galc/Hexb/Igf1/Iqschfp/Itgb4/Jam3/Lpin1/Mal/Mir204/Mir30a/Mtmr2/Mtor/Myo5a/Nab1/Nf1/Nkx6-2/Nrg1/Ntf3/Ntrk2/Ntrk3/Olig2/Ormdl1/Ormdl3/Pard3/Pikfyve/Pllp/Pmp22/Pou3f2/Ppp3r1/Psap/Pten/Ptn/Ptprz1/Rarb/Rarg/Rxrg/Slc8a3/Sod1/Tcf7l2/Tenm4/Tnfrsf21/Tppp/Wasf3/Zfp24/Zpr1	61
BP	GO:0031648	protein destabilization	25/4749	51/23355	4.42231200952951e-06	0.000129755593961849	9.08390307515751e-05	Bmp2/Btrc/Chfr/Cul3/Derl1/Fbxl3/Fbxw7/Htt/Irgm2/Mdm2/Mul1/Mylip/Npm1/Nr1d1/Pex2/Plk1/Prkn/Rad23a/Rnf139/Siah1a/Sirt1/Snca/Sox17/Utp25/Xbp1	25
BP	GO:0009267	cellular response to starvation	56/4749	156/23355	4.53081292149665e-06	0.000132320810856174	9.26348825467319e-05	Atf3/Atg14/Atg5/Becn1/Bmf/Brsk2/Cartpt/Comt/Dnajc15/Elapor1/Fas/Fcor/Gabarapl2/Gas2l1/Gas6/Higd1a/Hrk/Lamp2/Map1lc3b/Map3k5/Mtmr3/Mtor/Nfe2l2/Nim1k/Nuak1/Pck1/Pdk4/Pik3c2b/Pik3c3/Prkaa1/Prkag2/Prkd1/Ralb/Ripor1/Rnf152/Rraga/Rragc/Rragd/Sesn1/Sesn2/Sesn3/Sirt1/Srebf1/Stk24/Stk26/Tcf7l2/Tfeb/Ulk1/Usp33/Vps41/Wdr45/Wdr59/Wipi2/Xbp1/Xpr1/Zc3h12a	56
BP	GO:2000146	negative regulation of cell motility	93/4749	297/23355	4.74456097484335e-06	0.000137921751671488	9.65559777336541e-05	Abcc8/Adam15/Adamts9/Adipor1/Adipor2/Adora1/Adtrp/Akt1/Ap1ar/Arap3/Arhgdib/Arid2/Bmpr1a/Ccl25/Ccl28/Cd200/Clasp2/Cx3cl1/Cxcl12/Cyp1b1/Dach1/Dlc1/Dnai3/Dpep1/Dpysl3/Emilin1/Erbb4/Fas/Frmd5/Gadd45a/Igfbp5/Itgb1bp1/Jag1/Jup/Kiss1r/Klf4/Ldlrad4/Limch1/Lrp1/Macir/Magi2/Map2k5/Mctp1/Mef2c/Mia3/Mitf/Nav3/Ndrg4/Nf1/Nfe2l2/Nisch/Nog/Nr2f2/Nrg1/Nrg3/Olfm1/Padi2/Patz1/Pfn2/Pin1/Pip5kl1/Plcb1/Ppargc1a/Prkg1/…	93
BP	GO:0007612	learning	63/4749	182/23355	4.7815032331788e-06	0.000138355109682625	9.68593621234765e-05	Aaas/Abcc8/App/Atad1/Atp1a3/Atp8a1/Atxn1/Atxn1l/Bdnf/Cacna1e/Ckap5/Cln8/Cntnap2/Comt/Creb1/Crhr1/Csmd1/Ctnnd2/Dbh/Dkk1/Elavl4/Ephb2/Fgf13/Foxp2/Grin1/Grin2a/Grm7/Hif1a/Hmgcr/Htt/Kalrn/Kit/Map1a/Meis2/Mtor/Ndrg4/Nf1/Nog/Nrxn1/Ntrk2/Pak1/Pgrmc1/Ppt1/Prkn/Ptn/Sgk1/Shank2/Slc12a5/Slc24a2/Slc7a11/Slc8a3/Snap25/Sorcs3/Stra6/Syt11/Tacr1/Tanc1/Tnr/Tpbg/Uba6/Vdac1/Vdac3/Ythdf1	63
BP	GO:0021915	neural tube development	67/4749	197/23355	4.8393095299614e-06	0.000139385433663429	9.7580669228e-05	Adm/Alx1/Ambra1/Arl13b/Atp6ap2/Bmp7/Celsr1/Cthrc1/Dact1/Dlc1/Dvl2/Dvl3/Enah/Fkbp8/Foxa1/Fzd1/Fzd3/Gas1/Gatad2a/Grhl2/Hectd1/Hes1/Hif1a/Ift172/Ift52/Ift57/Ipmk/Kdm2a/Kdm2b/Kif3a/Lmo4/Luzp1/Map3k7/Med12/Mib1/Mthfd1l/Mthfr/Nckap1/Nf1/Nog/Opa1/Pax3/Pax6/Pax7/Plxna2/Plxnb2/Prickle1/Prkacb/Ptch1/Rab23/Rarg/Rgma/Rnf220/Rock2/Rps7/Sall1/Sall2/Sema3c/Shroom3/Sox11/Sox17/Sox4/Specc1l/Stk3/Tcf7l2/Wdr19/Zeb2	67
BP	GO:0042552	myelination	60/4749	171/23355	4.88689905785608e-06	0.000140113420932778	9.80903170661234e-05	Acer3/Adgrg6/Afg3l2/Akt1/Amigo1/B4galt6/Cd9/Cdh2/Ckap5/Ctsc/Cxcr4/Dicer1/Dlg1/Epb41l3/Fa2h/Fyn/Galc/Hexb/Igf1/Itgb4/Jam3/Lpin1/Mal/Mir204/Mir30a/Mtmr2/Mtor/Myo5a/Nab1/Nf1/Nkx6-2/Nrg1/Ntf3/Ntrk2/Ntrk3/Olig2/Ormdl1/Ormdl3/Pard3/Pikfyve/Pllp/Pmp22/Pou3f2/Ppp3r1/Psap/Pten/Ptn/Ptprz1/Rarb/Rarg/Rxrg/Slc8a3/Sod1/Tcf7l2/Tenm4/Tnfrsf21/Tppp/Wasf3/Zfp24/Zpr1	60
BP	GO:0018105	peptidyl-serine phosphorylation	103/4749	337/23355	5.03043854350204e-06	0.000143573289157497	0.00010051249453428	Akt1/Angpt1/App/Araf/Arrb1/Aurkb/Bag4/Bax/Bdnf/Brsk2/Camk1d/Camk1g/Caprin2/Ccnb1/Cdk5r1/Csnk1e/Csnk1g3/Dclk1/Dclk2/Ddit4/Dkk1/Dmd/Dmtn/Dyrk3/Egfr/Eif4g1/Fnip2/Gadd45a/Gas6/Gsk3a/Hipk1/Hipk2/Inpp5f/Inpp5k/Irgm2/Lmtk2/Map3k12/Map3k13/Mapkap1/Mast2/Mast3/Mast4/Mastl/Met/Mtor/Myo3a/Myo3b/Nck2/Nos1/Nrxn1/Nsd1/Ntf3/Ntrk2/Ntrk3/Pak1/Pak2/Paqr3/Park7/Pck1/Pde4d/Pdpk1/Pfn2/Pikfyve/Plcl1/Plk1/Ppp1r15a/Prka…	103
BP	GO:0061448	connective tissue development	89/4749	282/23355	5.29380137119918e-06	0.000150406238958188	0.000105296092051097	Adamts12/Arid5a/Arrdc3/Bbs1/Bmp1/Bmp2/Bmp3/Bmp7/Bmp8b/Bmpr1a/Bmpr1b/Bmpr2/Bscl2/Cer1/Chst11/Cnmd/Col11a1/Col9a1/Creb5/Csf1/Csgalnact1/Dhrs7b/Dicer1/Egr1/Ext1/Fgf18/Fgf9/Fgfr1/Foxa1/Foxd1/Fto/Gdf6/Hif1a/Hoxb3/Hoxc4/Id2/Igf1/Klf7/Lmna/Lnpk/Maf/Mef2c/Mex3c/Mia3/Msx1/Mycn/Nfib/Nog/Nppc/Nr1h4/Otor/Pax7/Pitx1/Ppargc1a/Prkca/Rarb/Rarg/Rela/Rflna/Rspo2/Runx1/Runx3/Satb2/Serpinh1/Shox2/Sirt1/Six2/Slc25a25…	89
BP	GO:0001823	mesonephros development	42/4749	107/23355	5.43532236679124e-06	0.000153337510097593	0.000107348210353232	Agtr1b/Bdnf/Bmp2/Bmp7/Bmper/Calb1/Cer1/Ctnnbip1/Dlg1/Eya1/Fat4/Fgfr1/Fgfr2/Fmn1/Foxc1/Foxd1/Gdf11/Gdnf/Greb1l/Gzf1/Hes1/Hoxb7/Kif26b/Maged1/Myc/Nog/Pax8/Pbx1/Ptch1/Rarb/Robo2/Sall1/Sim1/Six2/Slit2/Smad1/Smad2/Smad3/Smad7/Tshz3/Vcan/Zbtb16	42
BP	GO:0021535	cell migration in hindbrain	14/4749	21/23355	5.47131403374884e-06	0.000153337510097593	0.000107348210353232	Arl13b/Cend1/Ctnna2/Cul5/Dab1/Flna/Nhlh2/Phox2b/Plxna2/Rbfox2/Rere/Rnf7/Socs7/Ulk1	14
BP	GO:0048791	calcium ion-regulated exocytosis of neurotransmitter	14/4749	21/23355	5.47131403374884e-06	0.000153337510097593	0.000107348210353232	Atp2a2/Cadps/Doc2b/Rab3gap1/Rims1/Snap25/Stxbp1/Syt1/Syt2/Syt4/Syt7/Unc13a/Unc13b/Unc13c	14
BP	GO:0031110	regulation of microtubule polymerization or depolymerization	37/4749	90/23355	5.49465516355446e-06	0.000153337510097593	0.000107348210353232	Atxn7/Capzb/Cdk5rap2/Ckap5/Clasp2/Dst/Dysf/Eml4/Fgf13/Gas2l1/Hdgfl3/Htr1a/Map1a/Map2/Mapre3/Mapt/Met/Mid1ip1/Nav3/Nin/Numa1/Pak1/Pde4dip/Prune1/Psrc1/Rps3/Sgk1/Snca/Specc1l/Stmn2/Stmn3/Stmn4/Stmnd1/Taok1/Tpx2/Trpv4/Tubb4a	37
BP	GO:1902882	regulation of response to oxidative stress	39/4749	97/23355	5.90050370757124e-06	0.000163934791061238	0.000114767133129099	App/Cd36/Fbxo7/Fbxw7/Foxp1/Fut8/Fyn/Fzd1/Gch1/Gpx1/Hif1a/Hk3/Mapkap1/Mcl1/Mctp1/Meak7/Met/Ncoa7/Nfe2l2/Nr4a3/Oxr1/Park7/Parp1/Pawr/Pde8a/Ppia/Prkn/Psap/Reg3b/Scly/Sesn1/Sesn2/Sesn3/Sfpq/Sirt1/Slc7a11/Sod1/Stk26/Trap1	39
BP	GO:0014032	neural crest cell development	36/4749	87/23355	6.13199165433161e-06	0.000166777397764593	0.000116757179414245	Alx1/Bmp7/Bmpr1a/Cdh2/Dicer1/Efnb1/Erbb4/Fgf15/Foxc1/Gdnf/Hes1/Hif1a/Isl1/Jag1/Kbtbd8/Klhl12/Nrp2/Pax3/Pax6/Phox2b/Pitx2/Radil/Rdh10/Sema3a/Sema3c/Sema3d/Sema3e/Sema4b/Sema4f/Sema5a/Sema5b/Sema6a/Sema6d/Sox11/Tcof1/Zeb2	36
BP	GO:1901379	regulation of potassium ion transmembrane transport	36/4749	87/23355	6.13199165433161e-06	0.000166777397764593	0.000116757179414245	Abcc8/Actn2/Akap6/Akap7/Amigo1/Ank2/Ank3/Atp1b1/Crbn/Dlg1/Dpp10/Dpp6/Fhl1/Flna/Kcna1/Kcnab2/Kcnc2/Kcne4/Kcnh2/Kcnip1/Kcnip2/Kcnip3/Kcnip4/Kcnj2/Lrrc52/Lrrc55/Mtnr1b/Prkg1/Pten/Rgs4/Rgs7/Snx27/Stk39/Vamp2/Wnk2/Wnk3	36
BP	GO:0001657	ureteric bud development	41/4749	104/23355	6.16218446908515e-06	0.000166777397764593	0.000116757179414245	Agtr1b/Bdnf/Bmp2/Bmp7/Bmper/Calb1/Cer1/Ctnnbip1/Dlg1/Eya1/Fat4/Fgfr1/Fgfr2/Fmn1/Foxc1/Foxd1/Gdf11/Gdnf/Greb1l/Gzf1/Hes1/Hoxb7/Kif26b/Maged1/Myc/Nog/Pax8/Pbx1/Ptch1/Rarb/Robo2/Sall1/Sim1/Six2/Slit2/Smad1/Smad2/Smad3/Smad7/Tshz3/Vcan	41
BP	GO:0055006	cardiac cell development	41/4749	104/23355	6.16218446908515e-06	0.000166777397764593	0.000116757179414245	Actn2/Adra1a/Akap6/Atg5/Bves/Col14a1/Csrp3/Cxadr/Dicer1/Fdps/Fhl2/Foxp1/Gsk3a/Hdac2/Hnrnpu/Igf1/Isl1/Jag1/Lmna/Map2k4/Met/Mtor/Myh10/Nebl/Pak1/Pdcd4/Pdgfra/Pin1/Pitx2/Prkg1/Rgs4/Sgcb/Sgcd/Shox2/Sirt1/Slc25a4/Slc8a1/Sorbs2/Ttn/Yy1/Zmpste24	41
BP	GO:0072163	mesonephric epithelium development	41/4749	104/23355	6.16218446908515e-06	0.000166777397764593	0.000116757179414245	Agtr1b/Bdnf/Bmp2/Bmp7/Bmper/Calb1/Cer1/Ctnnbip1/Dlg1/Eya1/Fat4/Fgfr1/Fgfr2/Fmn1/Foxc1/Foxd1/Gdf11/Gdnf/Greb1l/Gzf1/Hes1/Hoxb7/Kif26b/Maged1/Myc/Nog/Pax8/Pbx1/Ptch1/Rarb/Robo2/Sall1/Sim1/Six2/Slit2/Smad1/Smad2/Smad3/Smad7/Tshz3/Vcan	41
BP	GO:0072164	mesonephric tubule development	41/4749	104/23355	6.16218446908515e-06	0.000166777397764593	0.000116757179414245	Agtr1b/Bdnf/Bmp2/Bmp7/Bmper/Calb1/Cer1/Ctnnbip1/Dlg1/Eya1/Fat4/Fgfr1/Fgfr2/Fmn1/Foxc1/Foxd1/Gdf11/Gdnf/Greb1l/Gzf1/Hes1/Hoxb7/Kif26b/Maged1/Myc/Nog/Pax8/Pbx1/Ptch1/Rarb/Robo2/Sall1/Sim1/Six2/Slit2/Smad1/Smad2/Smad3/Smad7/Tshz3/Vcan	41
BP	GO:0045666	positive regulation of neuron differentiation	45/4749	118/23355	6.30139184398597e-06	0.000169813044585356	0.000118882368829842	App/Atoh1/Bdnf/Bmp2/Bmp7/Brinp1/Brinp2/Brinp3/Cxcl12/Dab1/Dkk1/Dlx1/Dmd/Ect2/Eif4g1/Fez1/Fezf1/Fgfr1/Foxa1/Gdf6/Gprc5b/Irx3/Kdm4c/Lmx1a/Mapk8ip3/Mef2c/Mmd2/Neurod1/Nin/Nkx6-1/Pax6/Pcp4/Phox2b/Prpf19/Pten/Sall1/Sox11/Tcf12/Tcf3/Tcf4/Tgif2/Timp2/Trim32/Vwc2l/Zeb1	45
BP	GO:0055007	cardiac muscle cell differentiation	52/4749	143/23355	6.38206310307282e-06	0.000171252026599121	0.000119889768414	Actn2/Adra1a/Akap6/Atg5/Bmp2/Bves/Col14a1/Csrp3/Cxadr/Dicer1/Dkk1/Dll1/Efnb2/Fdps/Fhl2/Foxp1/Fzd7/Gsk3a/Hdac2/Hdac3/Hnrnpu/Igf1/Isl1/Kdm6b/Lmna/Map2k4/Mef2c/Met/Mtor/Myh10/Nebl/Nox4/Nrg1/Pak1/Pax3/Pdgfra/Pin1/Pitx2/Prkg1/Rarb/Rgs4/Sgcb/Sgcd/Shox2/Sirt1/Slc25a4/Slc8a1/Sorbs2/Sox6/Ttn/Yy1/Zmpste24	52
BP	GO:0043271	negative regulation of ion transport	108/4749	359/23355	6.6398820393537e-06	0.000177411997128093	0.000124202227979131	4930550C14Rik/Abat/Abcc8/Abcg8/Actn2/Adcyap1/Adora1/Adra2a/Adtrp/Akap1/Akap5/Akt1/Angpt1/Ank3/Appl2/Bag4/Best3/Cacnb3/Cartpt/Cd200/Cd36/Chga/Crbn/Crhbp/Crhr1/Cry1/Derl3/Dmtn/Dysf/Eny2/Ephb2/Esr1/Fgf12/Frmd4a/Gabbr1/Gem/Gnaq/Grb10/Grm7/Gsk3a/Hcrt/Hdac3/Hes1/Hmgcr/Htr1a/Inpp5k/Irs2/Itgb1bp1/Kalrn/Kcna5/Kcne4/Kcnh2/Kcnj11/Klf7/Lmbrd1/Lyplal1/Map4k4/Mrln/Mtnr1b/Mtor/Myc/Ndfip1/Ndfip2/Nedd4/Neo1/Nf1/N…	108
BP	GO:0021955	central nervous system neuron axonogenesis	22/4749	43/23355	6.79159977165091e-06	0.000180696843077102	0.00012650187621059	B4galt6/Cdh11/Dcc/Dclk1/Dcx/Ephb1/Ephb2/Ephb6/Fbxo45/Grcc10/Mycbp2/Nfib/Nin/Phox2b/Plxna4/Prdm8/Prkca/Pten/Ptk2/Slit2/Tsku/Zeb2	22
BP	GO:0030166	proteoglycan biosynthetic process	25/4749	52/23355	6.87637398183715e-06	0.000181955348840802	0.000127382928350842	B3gat1/B3gat2/Chpf2/Chst11/Chst7/Chst8/Chst9/Chsy3/Csgalnact1/Csgalnact2/Dse/Ext1/Extl3/Fam20b/Glce/Hs3st5/Hs6st1/Igf1/Man1c1/Ndst2/Ndst3/Ndst4/Slc35d1/Tcf7l2/Xylt1	25
BP	GO:0048640	negative regulation of developmental growth	48/4749	129/23355	6.94290907864913e-06	0.000181955348840802	0.000127382928350842	Atxn2/Bcl11a/Cdk5r1/Cxadr/Dip2b/Epha7/Fgf13/Foxp1/Fstl4/Fxn/Gdf15/Gsk3a/Hdac2/Jarid2/Map2/Meis1/Myoz1/Nog/Ntn1/Pak1/Ptch1/Pten/Ptk2/Ptprs/Rai1/Rgma/Rgs4/Rtn4/Sav1/Sema3a/Sema3c/Sema3d/Sema3e/Sema4b/Sema4f/Sema5a/Sema5b/Sema6a/Sema6d/Slit2/Stk3/Tcf7l2/Tnr/Ulk1/Ulk2/Vgll4/Wwc1/Yy1	48
BP	GO:0001837	epithelial to mesenchymal transition	53/4749	147/23355	6.96216229727013e-06	0.000181955348840802	0.000127382928350842	Adam15/Adipor1/Akna/Alx1/Bambi/Bcl9l/Bmp2/Bmp7/Clasp2/Epha3/Ezh2/Fgfr1/Fgfr2/Flna/Foxa1/Foxc1/Gcnt2/Hdac2/Hif1a/Isl1/Jag1/Kbtbd8/Klhl12/Ldlrad4/Mcrip1/Msx1/Mtor/Nfatc1/Nog/Pawr/Pdcd4/Ppp2ca/Ppp3r1/Pten/Rgcc/Rtn4/Sdcbp/Smad2/Smad3/Smad7/Snai1/Spred2/Strap/Tbx20/Tcf7l2/Tcof1/Tgfb1i1/Tiam1/Tmem100/Trim62/Vasn/Wnt11/Zfp703	53
BP	GO:0035637	multicellular organismal signaling	53/4749	147/23355	6.96216229727013e-06	0.000181955348840802	0.000127382928350842	Ank2/Ank3/Avpr1a/Cacna1e/Cacna1h/Cacna2d1/Cacng2/Cartpt/Cxadr/Dpp6/Dsp/Ehd3/Fgf12/Flna/Gjd3/Glra1/Gria1/Grm7/Hcrt/Isl1/Jam3/Jup/Kcna1/Kcna5/Kcnd2/Kcnd3/Kcne4/Kcnh2/Kcnj2/Kcnq2/Mtnr1b/Myh14/Nrcam/Ntrk2/Ntrk3/Otoa/P2rx4/Pak1/Pawr/Pde4d/Pmp22/Rapgef4/Rbfox2/Scn2a/Scn3b/Scn7a/Scn9a/Slc4a3/Slc8a1/Sod1/Tmem65/Tnr/Zmpste24	53
BP	GO:1903829	positive regulation of cellular protein localization	86/4749	272/23355	6.98379344969475e-06	0.000181955348840802	0.000127382928350842	Akap5/Akt1/Ank3/Arf6/Arhgef16/Bicd1/Cacnb3/Cacng2/Cct2/Cct4/Cd247/Cd2ap/Cdk5r1/Cemip/Clasp2/Cyld/Dlg1/Dpp10/Dpp6/Ect2/Egfr/Epb41/Epha3/Ephb2/Erbb4/Fbxw7/Flna/Fyn/Glis2/Gsk3a/Hdac3/Hnrnpk/Ipo5/Itga3/Itgb1bp1/Jup/Kcnj11/Lrp1/Map1a/Mapt/Meak7/Myo5a/Nkd2/Nmd3/Npm1/Nrg1/Nrxn1/Numa1/Ormdl3/Pak1/Park7/Parp1/Pdpk1/Pgrmc1/Pik3r1/Ppp1r9b/Prkaa1/Prkcq/Prkd1/Prkn/Ptn/Ptpn5/Rab11a/Rab11fip2/Rbm22/Rer1/Rock2/R…	86
BP	GO:0043524	negative regulation of neuron apoptotic process	63/4749	184/23355	7.15833294655543e-06	0.000185732118063725	0.000130026961221468	Adora2a/Alkbh1/Ambra1/Angpt1/Arrb1/Bax/Bdnf/Bok/Chl1/Cx3cl1/Dlx1/En2/Fgf20/Fyn/Fzd9/Gbe1/Gclm/Gdnf/Gfral/Grin1/Grm7/Hif1a/Hipk2/Hmox1/Isl1/Kdm2b/Lig4/Lrp1/Map2k4/Map3k12/Mef2c/Mtnr1b/Nefl/Nes/Nmnat1/Nos1/Npm1/Nr4a3/Ntf3/Ntrk2/Optn/Oxr1/Park7/Pcp4/Pdpk1/Pin1/Ppargc1a/Ppt1/Prdx3/Prkn/Ptprz1/Reg3b/Sirt1/Snca/Snx6/Sod1/Stxbp1/Tfap2d/Tox3/Vstm2l/Xrcc2/Xrcc4/Zpr1	63
BP	GO:1902905	positive regulation of supramolecular fiber organization	68/4749	203/23355	7.41666690047514e-06	0.000191643010156722	0.000134165046464735	Abi2/Actn2/Actr2/Actr3b/Ap1ar/App/Arf1/Arf6/Arfip2/Arpc5l/Bag4/Carmil1/Cdc42ep3/Cdk5rap2/Ckap5/Cracd/Ctnna2/Cttn/Cx3cl1/Dlg1/Dnai3/Fchsd2/Fer/Flna/Fmn1/Grb2/Htr1a/Iqgap2/Itgb1bp1/Kiss1r/Limch1/Lmod1/Lpar1/Magel2/Map3k1/Mapt/Met/Mtor/Mtss1/Nav3/Nck2/Nckap1/Nf2/Nin/Nox4/Numa1/Pak1/Pde4dip/Pdxp/Pfn2/Ppm1e/Prkcq/Psrc1/Rgcc/Rock2/Rps3/Sema5a/Smad3/Stmn2/Swap70/Synpo2l/Tacr1/Trim27/Trpv4/Wasf2/Wasf3/Wa…	68
BP	GO:0071375	cellular response to peptide hormone stimulus	82/4749	257/23355	7.70530500760932e-06	0.000198285287470405	0.000138815158376948	Actn2/Adcy8/Adipor1/Agtr1b/Ahcyl1/Akt1/Appl2/Atp2b1/Bcar1/Cpeb2/Crhbp/Crhr1/Csrp3/Cyp11a1/Eif4ebp2/Fer/Gdf15/Gnai2/Gpam/Grb10/Grb14/Grb2/Gsk3a/H2az1/Hdac9/Hnrnpk/Hsf1/Igf1/Igf1r/Inpp5k/Insig2/Irs2/Kat2b/Kl/Leprot/Lhcgr/Lmbrd1/Lpin1/Myo5a/Nr1h4/Nr4a1/Nr4a3/Nucb2/Opa1/Pak1/Parp1/Pck1/Pdk4/Pdpk1/Pik3r1/Pip4k2b/Plcb1/Prkaa1/Prkca/Prkcb/Prkcq/Prkcz/Pten/Ptk2/Ptpn1/Ptpra/Ptpre/Ptprf/Rab31/Rela/Rock2/Se…	82
BP	GO:0017156	calcium-ion regulated exocytosis	30/4749	68/23355	7.77931448741348e-06	0.000199372717005997	0.000139576443821434	Adra2a/Arf1/Arhgap17/Atp2a2/Cacna1h/Cadps/Cdk5r2/Doc2b/Gnai2/Rab3a/Rab3gap1/Rapgef4/Rims1/Scamp5/Snap25/Stxbp1/Syn2/Syt1/Syt10/Syt11/Syt17/Syt2/Syt4/Syt7/Syt9/Trim9/Unc13a/Unc13b/Unc13c/Vamp2	30
BP	GO:0055013	cardiac muscle cell development	39/4749	98/23355	7.89100709727563e-06	0.000200597706736007	0.000140434032125391	Actn2/Adra1a/Akap6/Atg5/Bves/Col14a1/Csrp3/Cxadr/Dicer1/Fdps/Fhl2/Foxp1/Gsk3a/Hdac2/Hnrnpu/Igf1/Isl1/Lmna/Map2k4/Met/Mtor/Myh10/Nebl/Pak1/Pdgfra/Pin1/Pitx2/Prkg1/Rgs4/Sgcb/Sgcd/Shox2/Sirt1/Slc25a4/Slc8a1/Sorbs2/Ttn/Yy1/Zmpste24	39
BP	GO:2001243	negative regulation of intrinsic apoptotic signaling pathway	39/4749	98/23355	7.89100709727563e-06	0.000200597706736007	0.000140434032125391	Ackr3/Akt1/Armc10/Bid/Cxcl12/Ddx3x/Fignl1/G2e3/Gpx1/Grina/Hdac2/Hells/Herpud1/Hif1a/Ikbkg/Ivns1abp/Map2k1/Mcl1/Mdm2/Mdm4/Ndufa13/Ndufs3/Nfe2l2/Noc2l/Opa1/Park7/Parl/Ppia/Prkn/Ptpn1/Pttg1ip/Rrn3/Rtkn2/Sirt1/Snai1/Trap1/Trim32/Uri1/Xbp1	39
BP	GO:0016570	histone modification	130/4749	450/23355	8.00574425812929e-06	0.000202693823374169	0.000141901477172954	Akap8l/App/Arid5a/Arrb1/Asxl2/Atg5/Atrx/Atxn7/Aurkb/Auts2/Bcor/Bend3/Brd4/Brms1l/Ccnb1/Chek1/Coprs/Cxxc1/Dcaf1/Ehmt1/Elk4/Eny2/Epc1/Eya1/Eya3/Ezh2/Fendrr/H1f2/Hat1/Hdac2/Hdac3/Hdac9/Hlcs/Ing2/Isl1/Jarid2/Kat14/Kat2b/Kat6b/Kdm2a/Kdm2b/Kdm4b/Kdm4c/Kdm4d/Kdm6b/Kmt2e/Kmt5b/L3mbtl2/Ldb1/Lmna/Lpin1/Map3k12/Mideas/Mrgbp/Msl1/Msl3/Msl3l2/Mthfr/Myb/Mysm1/Naa40/Ncor1/Noc2l/Nos1/Nr1h4/Nsd1/Nsd2/Nsd3/Otub1/P…	130
BP	GO:0010842	retina layer formation	15/4749	24/23355	8.15054487947918e-06	0.000205531210033132	0.000143887869020102	Arl6/Atp8a2/Calb1/Fat3/Hipk1/Hipk2/Irx6/Megf11/Prom1/Ptf1a/Ptprm/Rdh13/Sdk1/Sdk2/Tspan12	15
BP	GO:0051099	positive regulation of binding	66/4749	196/23355	8.24719867085801e-06	0.00020713664181727	0.00014501179641896	Add2/App/Arhgef7/Arrb1/B2m/Bambi/Bdnf/Bmp2/Brd4/Cald1/Calm1/Caprin2/Ctbp2/Cthrc1/Dact1/Derl1/Dhx9/Edf1/Eif3c/Eif4g1/Epb41/Ephb6/Flot1/Foxc1/Gtf2b/Hes1/Hipk1/Hipk2/Hmgb2/Hsf1/Igf1/Isl1/Kat2b/Kdm4d/Klf4/Lrp1/Map1lc3b/Mapre3/Mbd2/Met/Myc/Neurod1/Nmd3/Nme1/Nvl/Park7/Parp1/Pax6/Pin1/Pitx2/Plcl1/Plxnd1/Pon1/Ppp2ca/Prkn/Ralb/Rapgef2/Ripor1/Rpl11/Spon1/Sppl3/Stk3/Taf1/Tcf7l2/Tiam1/Usp33	66
BP	GO:0008654	phospholipid biosynthetic process	62/4749	181/23355	8.29291336069727e-06	0.000207454991999276	0.000145234666363061	Abca8b/Acsl5/Acsl6/Agpat4/Agpat5/Bscl2/Capn2/Cds2/Cept1/Crls1/Dgkb/Dgke/Dgkh/Dgkz/Dhdds/Dhrs7b/Dpm1/Etnk2/Fabp3/Fdps/Fitm2/Gpam/Gpat3/Hdhd5/Hexb/Idh1/Idi2/Impa1/Lclat1/Lpgat1/Lpin1/Mboat1/Nr1h4/Ormdl1/Ormdl3/Pcyt1a/Pcyt2/Pgap1/Pgap4/Pgs1/Pi4k2a/Pigc/Pigk/Pigm/Pigo/Pigq/Pigs/Pigw/Pigx/Pigyl/Pik3c2b/Pik3c2g/Pik3c3/Pip4k2b/Pisd/Pla2g4a/Pla2g5/Pnpla3/Rab38/Serinc1/Tamm41/Vac14	62
BP	GO:0001503	ossification	119/4749	406/23355	9.13331597401914e-06	0.000226949515703693	0.000158882352633863	Acvr2a/Adar/Adgrv1/Akt1/Ank/Asxl2/Atp2b1/Bambi/Bcor/Bmp1/Bmp2/Bmp3/Bmp7/Bmp8b/Bmpr1a/Bmpr1b/Bmpr2/Cbfb/Ccr1/Cd276/Cebpa/Cebpd/Cer1/Cnmd/Col1a2/Csf1/Csgalnact1/Cthrc1/Ctnnbip1/Dhrs3/Dhx36/Dkk1/Dlk1/Dnai3/Ext1/Fam20c/Fat4/Fgf18/Fgf9/Fgfr1/Fgfr2/Fgr/Fhl2/Fignl1/Foxc1/Fzd1/Fzd9/Gabbr1/H3f3a/Hif1a/Id2/Igf1/Igfbp5/Jag1/Junb/Jund/Kl/Lmna/Lrrc17/Map2k6/Map3k7/Mef2c/Mia3/Mir137/Mir204/Mir205/Mir214/Mmp16/…	119
BP	GO:0031669	cellular response to nutrient levels	64/4749	189/23355	9.14448598073489e-06	0.000226949515703693	0.000158882352633863	Atf3/Atg14/Atg5/Becn1/Bmf/Brsk2/Cartpt/Cdkn2b/Comt/Dnajc15/Eif4g1/Elapor1/Fas/Fcor/Gabarapl2/Gas2l1/Gas6/Higd1a/Hrk/Ireb2/Lamp2/Map1lc3b/Map3k5/Mn1/Mtmr3/Mtor/Nfe2l2/Nim1k/Nr1h4/Nuak1/Pck1/Pdk4/Pik3c2b/Pik3c3/Postn/Prkaa1/Prkag2/Prkd1/Ralb/Ripor1/Rnf152/Rraga/Rragc/Rragd/Sesn1/Sesn2/Sesn3/Sirt1/Snw1/Srebf1/Stk24/Stk26/Tcf7l2/Tfeb/Trim24/Ulk1/Usp33/Vps41/Wdr45/Wdr59/Wipi2/Xbp1/Xpr1/Zc3h12a	64
BP	GO:1990089	response to nerve growth factor	19/4749	35/23355	9.41364226495378e-06	0.000231797097182921	0.000162276037558089	Acap2/Akt1/Arf6/Bdnf/Dync1li1/Dync1li2/E2f1/Hes1/Kidins220/Magi2/Ntf3/Ntrk2/Ntrk3/Rap1a/Rapgef1/Rapgef2/Rps3/Stmn2/Tmem108	19
BP	GO:1990090	cellular response to nerve growth factor stimulus	19/4749	35/23355	9.41364226495378e-06	0.000231797097182921	0.000162276037558089	Acap2/Akt1/Arf6/Bdnf/Dync1li1/Dync1li2/E2f1/Hes1/Kidins220/Magi2/Ntf3/Ntrk2/Ntrk3/Rap1a/Rapgef1/Rapgef2/Rps3/Stmn2/Tmem108	19
BP	GO:0016569	covalent chromatin modification	133/4749	464/23355	9.71340382591569e-06	0.000238243994620799	0.000166789368326579	Akap8l/App/Arid5a/Arrb1/Asxl2/Atg5/Atrx/Atxn7/Aurkb/Auts2/Bcor/Bend3/Brd4/Brms1l/Ccnb1/Chek1/Coprs/Cxxc1/Dcaf1/Dnmt3a/Ehmt1/Elk4/Eny2/Epc1/Eya1/Eya3/Ezh2/Fendrr/H1f2/Hat1/Hdac2/Hdac3/Hdac9/Hells/Hlcs/Ing2/Isl1/Jarid2/Kat14/Kat2b/Kat6b/Kdm2a/Kdm2b/Kdm4b/Kdm4c/Kdm4d/Kdm6b/Kmt2e/Kmt5b/L3mbtl2/Ldb1/Lmna/Lpin1/Map3k12/Mbd2/Mideas/Mrgbp/Msl1/Msl3/Msl3l2/Mthfr/Myb/Mysm1/Naa40/Ncor1/Noc2l/Nos1/Nr1h4/Nsd1…	133
BP	GO:0009791	post-embryonic development	49/4749	134/23355	9.76034329007352e-06	0.000238463795791329	0.000166943246280348	Apob/Asl/Atrx/Bax/Bcl11b/Bcl2l11/Bhlhe23/Chst11/Dicer1/Dlk1/Dscam/Etnk2/Fendrr/Fgfr2/Foxp2/Fzd5/Gabrg2/Gigyf2/Gnaq/Gnasas1/Grcc10/Grxcr1/Helt/Invs/Ireb2/Klf4/Mapk8ip3/Mecom/Meg3/Mmut/Mtor/Myt1/Ndn/Nkx2-3/Nppc/Plekha1/Rab3a/Rc3h2/Schip1/Scn9a/Sema3c/Sgpl1/Siah1a/Slc37a4/Slc8a1/Smad2/Sox6/Tcf7l2/Tet2	49
BP	GO:0030307	positive regulation of cell growth	66/4749	197/23355	9.96415045176767e-06	0.000242499615064532	0.000169768634380179	Akap6/Akt1/Avpr1a/Bcl11a/Bdnf/Bmpr2/Cdh4/Cxcl12/Cxcr4/Dbn1/Dbnl/Dcx/Ddx3x/Disc1/Dnph1/Dscam/Efna5/Egfr/Eif4g1/Exosc2/Exosc4/Exosc9/Extl3/Fdps/Fxn/Hbegf/Hnrnpk/Igf1/Kdm2b/Lgi1/Lpar3/Lrp1/Map2k5/Map3k13/Mapt/Mtor/Mtpn/Mul1/Nrg1/Ntn1/Ntrk3/Pak1/Pin1/Prkn/Ptk2/Rab11a/Rims1/Rnf157/Rtn4/Rufy3/Sdcbp/Sema5a/Sgk1/Sirt1/Slc25a4/Smad7/Syt1/Syt17/Syt2/Syt4/Taf9b/Trim32/Twf2/Unc13a/Zfp639/Zfyve27	66
BP	GO:0043624	cellular protein complex disassembly	52/4749	145/23355	1.00701379817223e-05	0.000244132804583915	0.000170911994357538	Actn2/Add2/Akap5/Atxn7/Capza2/Capzb/Carmil1/Ccsap/Clasp2/Cracd/Dmtn/Dnajc6/Dysf/Eml4/Fgf13/Gas2l1/Hdgfl3/Htr1a/Kif24/Kif2b/Lima1/Lmod1/Map1a/Map2/Mical3/Mid1ip1/Mtpn/Napb/Nav3/Nckap5/Nckap5l/Nedd1/Nes/Nrg1/Pdxp/Pex14/Plekhh2/Sema5a/Sgk1/Specc1l/Sptb/Stmn2/Stmn3/Stmn4/Stmnd1/Swap70/Taok1/Tmod2/Tpx2/Trpv4/Twf2/Vps4b	52
BP	GO:1903532	positive regulation of secretion by cell	104/4749	346/23355	1.01413249782445e-05	0.000244912998224605	0.0001714581907253	Abat/Acvr2a/Adcy8/Adcyap1/Adora2a/Ang/Arf1/Arf6/Arhgef7/Arrb1/Avpr1a/Blk/Bmp2/Cacna1h/Cadps/Camk2n1/Cartpt/Cd2ap/Cdk5r2/Chmp2a/Clasp2/Creb1/Crhr1/Cxcl12/Doc2b/Dpysl2/Dtnbp1/Egfr/Exoc1/Exoc2/Fgfr1/Fgr/Frmd4a/Gab2/Gabbr1/Ghrh/Golph3/Hif1a/Igf1/Il4ra/Irs2/Isl1/Kiss1r/Lrp1/Map2k6/Mcu/Myh10/Myrip/Ncs1/Nkx3-1/Nkx6-1/Nlgn1/Nppc/Npy2r/Nr1h4/Nucb2/Oxct1/Oxtr/Pax6/Pcp4/Pex5l/Pla2g4a/Plcd1/Ppia/Prkca/Prkcq/…	104
BP	GO:0048259	regulation of receptor-mediated endocytosis	45/4749	120/23355	1.04962616160783e-05	0.000252513512212091	0.000176779143007635	Akap5/Angpt1/App/Arf1/Arrb1/Atad1/Atxn2/B2m/Bicd1/Cbl/Ccl21a/Cd2ap/Dkk1/Dnajc6/Dtnbp1/Efnb2/Flot1/Gsg1l/Hap1/Hip1/Hnrnpk/Iqsec1/Kif3a/Ldlrap1/Lrrtm1/Lrrtm2/Magi2/Mtmr2/Napb/Nedd4/Ntf3/Pard3/Ppp3r1/Ppt1/Prkca/Ptpn5/Rabgef1/Scyl2/Sdcbp/Sgip1/Snap91/Syk/Syne1/Syt11/Wasl	45
BP	GO:0045444	fat cell differentiation	82/4749	259/23355	1.06548662220563e-05	0.000253087868549941	0.000177181237217551	Akt1/Aloxe3/Arl4a/Arl6/Asxl2/Bbs1/Bbs7/Bbs9/Bmp2/Bmp7/Bscl2/Ccdc3/Cebpa/Cebpd/Creb1/Creb5/Ctbp2/Dact1/Ddit3/Dhrs7b/Dio2/Dlk1/Dysf/E2f1/Ero1a/Fabp3/Fcor/Fgf10/Fto/Gdf6/Gpx1/Hes1/Hnrnpu/Id2/Igf1/Jag1/Klf4/Lpin1/Lrrc8c/Mecom/Medag/Mex3c/Mtor/Ncor2/Noc3l/Noct/Nr1d1/Nr4a1/Nr4a3/Nucb2/Pdgfra/Per2/Plcb1/Ppargc1a/Rora/Runx1t1/Sav1/Scd1/Sh2b2/Sirt1/Smad3/Socs7/Srebf1/Steap4/Stk3/Tbl1x/Tcf7l2/Tgfb1i1/Tmem1…	82
BP	GO:0019935	cyclic-nucleotide-mediated signaling	41/4749	106/23355	1.06829011257725e-05	0.000253087868549941	0.000177181237217551	Adcy8/Adcyap1/Adgrg6/Aplnr/Cd36/Chga/Crhr1/Crtc3/Eif4ebp2/Epha5/Ghrh/Gpr62/Guca2b/Gucy1b1/Gucy1b2/Gucy2e/Insl3/Kcnc2/Ksr1/Lpar1/Mgrn1/Mtnr1b/Ndufs4/Nppc/Npy2r/Nucb2/Oprm1/Pclo/Pde10a/Pde2a/Pde3a/Pde4d/Pde7a/Pde7b/Pebp1/Pex5l/Prkg1/Rapgef2/Rapgef4/Rnf157/Rxfp2	41
BP	GO:0001508	action potential	50/4749	138/23355	1.06865524879222e-05	0.000253087868549941	0.000177181237217551	Adra1a/Ank2/Ank3/Atp2a2/Cacna1h/Cacna2d1/Cacnb3/Cd36/Cxadr/Dlg1/Dmd/Dpp6/Dsp/Fgf12/Fgf13/Flna/Foxp1/Glra1/Gna14/Gnaq/Gria1/Grin2a/Jup/Kcna1/Kcna5/Kcnab2/Kcnc2/Kcnd2/Kcnd3/Kcne4/Kcnh2/Kcnip1/Kcnj2/Mtnr1b/Myh14/Nrcam/Ntrk2/Ntrk3/P2rx4/Pawr/Pmp22/Ptpn3/Rapgef4/Scn2a/Scn3b/Scn7a/Scn9a/Slmap/Tacr1/Ywhah	50
BP	GO:0038179	neurotrophin signaling pathway	21/4749	41/23355	1.07300029593233e-05	0.000253087868549941	0.000177181237217551	Bcar1/Bdnf/Cyfip2/Ddit4/Dok5/Hap1/Kidins220/Lmtk2/Magi2/Ndn/Ntf3/Ptprf/Raf1/Rap1a/Rapgef1/Rapgef2/Sos1/Tmem108/Ulk1/Zdhhc17/Zfyve27	21
BP	GO:0030100	regulation of endocytosis	74/4749	228/23355	1.07619781657643e-05	0.000253087868549941	0.000177181237217551	Akap5/Angpt1/App/Appl2/Arf1/Arrb1/Atad1/Atxn2/B2m/Bicd1/Cbl/Ccl21a/Cd2ap/Cd36/Cdc42/Cdh13/Ckap5/Dcx/Dkk1/Dll1/Dnajc6/Dtnbp1/Eef2k/Efnb2/Ehd4/Epha3/Epn2/Flot1/Gsg1l/Hap1/Hip1/Hnrnpk/Iqsec1/Kif3a/Ldlrap1/Lrp1/Lrrtm1/Lrrtm2/Magi2/Mctp1/Mib1/Mtmr2/Napb/Nedd4/Nlgn1/Ntf3/Pard3/Ppp3cc/Ppp3r1/Ppt1/Prkca/Prom2/Ptpn1/Ptpn5/Rab31/Rabgef1/Rit2/Rufy1/Scamp5/Scyl2/Sdcbp/Sgip1/Smpd1/Snap91/Snca/Ston2/Syk/Syne1/…	74
BP	GO:0099504	synaptic vesicle cycle	74/4749	228/23355	1.07619781657643e-05	0.000253087868549941	0.000177181237217551	Adora2a/Adra1a/Adra2a/Ap3b1/Ap3d1/Apba1/Apba2/Arf6/Atp2a2/Bsn/Btbd8/Cadps/Cdh2/Cdk5r1/Chrna3/Clcn3/Ctbp2/Cyth1/Dnajc6/Dnm3/Doc2b/Dtnbp1/Erc2/Fbxl20/Fcho2/Grin3a/Grm7/Grm8/Htr1a/Magi2/Napb/Ncs1/Nlgn1/Nrxn1/Nrxn3/Pclo/Pfn2/Ppp3cc/Prkca/Prkcb/Pten/Rab3a/Rab3gap1/Rap1a/Rapgef4/Rims1/Scamp5/Slc10a4/Slc17a6/Slc18a1/Slc18a3/Snap25/Snap91/Snca/Ston2/Stx2/Stxbp1/Stxbp5/Stxbp5l/Syn1/Syn2/Syn3/Synj2/Syt1/Sy…	74
BP	GO:0045055	regulated exocytosis	83/4749	263/23355	1.08046878059837e-05	0.000253144159454372	0.000177220645238759	Adora2a/Adra1a/Adra2a/Apba1/Apba2/Arf1/Arhgap17/Atp2a2/Blk/Btk/Cacna1h/Cadps/Cdk5r2/Chga/Chrna3/Crhbp/Crhr1/Ctbp2/Cyth1/D6Wsu163e/Dmtn/Doc2b/Dtnbp1/Erc2/Fbxl20/Fer/Fgr/Gab2/Gnai2/Grin3a/Grm7/Grm8/Hmox1/Htr1a/Il4ra/Kit/Napb/Ncs1/Nlgn1/Nppc/Nr4a3/Nrxn3/Pclo/Pdpk1/Pex5l/Pfn2/Pi4k2a/Prkca/Prkcb/Rab11fip2/Rab11fip5/Rab31/Rab3a/Rab3gap1/Rabgef1/Rap1a/Rapgef4/Rasgrp1/Rims1/Scamp5/Snap25/Snca/Stx2/Stxbp1…	83
BP	GO:0050771	negative regulation of axonogenesis	30/4749	69/23355	1.10994184729183e-05	0.000259082708518417	0.000181378092517734	Bcl11a/Cdk5r1/Dab1/Dip2b/Epha7/Ephb2/Fgf13/Fstl4/Map2/Ntn1/Pten/Ptk2/Ptprs/Rgma/Rtn4/Rufy3/Sema3a/Sema3c/Sema3d/Sema3e/Sema4b/Sema4f/Sema5a/Sema5b/Sema6a/Sema6d/Slit2/Tnr/Ulk1/Ulk2	30
BP	GO:0019216	regulation of lipid metabolic process	107/4749	359/23355	1.14509708524656e-05	0.000266298688824562	0.00018642984124716	Abca3/Acacb/Acadl/Acsl5/Adipor1/Adora1/Adra2a/Akt1/Alk/Ambra1/Apob/App/Appl2/Arf1/Asxl3/Atg14/Atp1a1/Avpr1a/Bcl11b/Bmp2/Bscl2/Capn2/Ccdc3/Cd36/Cdc42/Cdk8/Clcn2/Creb1/Crtc3/Dgkz/Disp3/Dnajc15/Eef1a2/Egr1/Elovl5/Enpp7/Epha8/Erlin2/Esr1/Fabp3/Fam3a/Fdps/Fgf15/Fgr/Fitm2/Fmc1/Gpam/Id2/Idh1/Idi2/Igf1/Igf1r/Insig2/Irs2/Kit/Lhcgr/Lonp2/Lpgat1/Lpin1/Mid1ip1/Mir214/Mtmr2/Mtmr3/Mtor/Ncor1/Nfe2l1/Nr1d1/Nr1h4…	107
BP	GO:0051258	protein polymerization	91/4749	295/23355	1.16066109504364e-05	0.000268922177704023	0.000188266487974451	Abi2/Actr2/Actr3b/Add2/Ap1ar/Arf1/Arf6/Arfip2/Arhgap28/Arpc5l/Bag4/Capza2/Capzb/Carmil1/Cdc42ep3/Cdk5rap2/Cep192/Chmp2a/Ckap5/Clasp2/Cotl1/Cracd/Crp/Ctnna2/Cttn/Dbn1/Dbnl/Diaph1/Diaph2/Dlg1/Dmtn/Dnai3/Dnm3/Fchsd2/Fer/Fgf13/Fmn1/Grb2/Hdgfl3/Iqgap2/Kank3/Lmod1/Magel2/Map2/Map3k1/Mapre3/Mapt/Met/Micall2/Mid1ip1/Mtor/Mtpn/Mtss1/Mzt1/Nav3/Nck2/Nckap1/Nefl/Nin/Numa1/Opa1/Pak1/Pak3/Pde4dip/Pfn2/Prkn/Pru…	91
BP	GO:0042063	gliogenesis	103/4749	343/23355	1.16658735453811e-05	0.000269177464788573	0.000188445208834306	Abcc8/Adcyap1/Adgrg6/Adora2a/Akt1/App/Arhgef7/Atxn1/B4galt6/Bmp2/Cd9/Cdh2/Cdk5r1/Cdk5r2/Cdkn2b/Ckap5/Creb1/Csf1/Cx3cl1/Cxcr4/Dab1/Dcx/Dicer1/Disc1/Dll1/Dlx1/Dmd/Dner/E2f1/Egfr/Exoc4/Ezh2/Fa2h/Fas/Fgf10/Grin1/Hdac2/Hes1/Hexb/Id2/Igf1/Itgb4/Lingo1/Lrp1/Map2k1/Matn2/Mbd1/Med12/Mtor/Myc/Mycn/Nab1/Ndn/Nf1/Nf2/Nfe2l1/Nfib/Nkx2-2os/Nkx6-1/Nkx6-2/Nog/Nr1d1/Nrg1/Ntf3/Ntrk2/Ntrk3/Olig2/Otx2/P2rx4/Pard3/Pax…	103
BP	GO:1901653	cellular response to peptide	93/4749	303/23355	1.17033680342858e-05	0.000269177464788573	0.000188445208834306	Actn2/Adcy8/Adipor1/Agtr1b/Ahcyl1/Akt1/App/Appl2/Atp1a3/Atp2b1/Bcar1/Cacna2d1/Cd36/Cpeb2/Crhbp/Crhr1/Csrp3/Cyp11a1/Eif4ebp2/Fer/Fyn/Gdf15/Gnai2/Gpam/Grb10/Grb14/Grb2/Gsk3a/H2az1/Hdac9/Hnrnpk/Hsf1/Igf1/Igf1r/Inpp5k/Insig2/Irs2/Itga4/Kat2b/Kl/Leprot/Lhcgr/Lmbrd1/Lpin1/Lrp1/Mdm2/Myo5a/Nr1h4/Nr4a1/Nr4a3/Nucb2/Opa1/Pak1/Parp1/Pck1/Pdk4/Pdpk1/Pik3r1/Pip4k2b/Plcb1/Prkaa1/Prkca/Prkcb/Prkcq/Prkcz/Pten/Ptk…	93
BP	GO:0051100	negative regulation of binding	58/4749	168/23355	1.22108629682752e-05	0.000279824848824086	0.00019589920766622	Adam15/Akt1/Arhgap28/Atp2a2/Aurkb/B2m/Bax/C9orf72/Crmp1/Csnk1e/Ctnnbip1/Dact1/Ddit3/Dhrs7b/Disc1/Dkk1/Dnajb2/Dtnbp1/Dysf/E2f1/Ercc4/Fbxw7/Habp4/Hdac2/Hmox1/Hnrnpk/Id2/Ilrun/Itga4/Itgb1bp1/Map2/Mrln/Msx1/Myc/Nfib/Nkx3-1/Nog/Park7/Per2/Pex14/Pex19/Pin1/Ptprf/Ralb/Rap1gap/Rgma/Sirt1/Sln/Sorl1/Sox11/Sympk/Taf1/Tex14/Tfip11/Tnks/Ttbk1/Usp33/Zfp462	58
BP	GO:0051494	negative regulation of cytoskeleton organization	59/4749	172/23355	1.28974980808293e-05	0.000294485056180099	0.000206162495638443	Add2/Arhgap28/Atxn7/Capza2/Capzb/Carmil1/Cdk5rap2/Cgnl1/Clasp2/Coro2b/Cracd/Ctnna2/Dbn1/Dlc1/Dmtn/Dnai3/Dysf/Eml4/Espn/Fgf13/Gas2l1/Hdgfl3/Inpp5k/Iqschfp/Kank3/Kat2b/Lima1/Lmod1/Map1a/Map2/Met/Mid1ip1/Mtpn/Nav3/Npm1/Pak2/Pfn2/Pik3r1/Plekhh2/Prkn/Sgk1/Slit2/Snca/Specc1l/Sptb/Ssh1/Ssh2/Stmn2/Swap70/Taok1/Tjp1/Tmeff2/Tmem67/Tmod2/Tpx2/Trim37/Tubb4a/Twf2/Wasf2	59
BP	GO:0021952	central nervous system projection neuron axonogenesis	17/4749	30/23355	1.30051733075534e-05	0.000294936571469478	0.000206478591538468	Cdh11/Dcc/Dclk1/Dcx/Ephb1/Ephb2/Ephb6/Fbxo45/Grcc10/Mycbp2/Nfib/Nin/Plxna4/Prdm8/Slit2/Tsku/Zeb2	17
BP	GO:0097479	synaptic vesicle localization	28/4749	63/23355	1.30581887033787e-05	0.000294936571469478	0.000206478591538468	Ap3b1/Ap3b2/Ap3d1/Arf1/Bloc1s4/Btbd8/Cdh2/Dnm3/Dpysl2/Dtnbp1/Fgfr2/Kif5c/Lin7a/Magi2/Map2/Nlgn1/Nrxn1/Pclo/Pten/Rab3a/Rab3gap1/Snap91/Snca/Syn1/Syn2/Syn3/Syt4/Tmem230	28
BP	GO:0098930	axonal transport	28/4749	63/23355	1.30581887033787e-05	0.000294936571469478	0.000206478591538468	Actr10/Agtpbp1/Ap3b1/Ap3b2/Ap3d1/Arl8b/Armcx3/Bloc1s4/Bsn/Dlg2/Dst/Dtnbp1/Dync1h1/Fez1/Hap1/Hif1a/Kif3a/Kif5c/Map1a/Map2/Mapk8ip3/Nefl/Sod1/Spast/Sybu/Terf2/Tmem108/Trak1	28
BP	GO:0007265	Ras protein signal transduction	105/4749	352/23355	1.32320016476942e-05	0.000297791176866924	0.000208477037844826	Abca1/Abi2/Adra1a/Arap3/Arf6/Arhgap17/Arhgap24/Arhgap32/Arhgap44/Arhgdib/Arhgef12/Arhgef16/Arhgef25/Arhgef3/Arhgef4/Arhgef7/Arhgef9/Arl6/Arpp19/Arrb1/Auts2/Brap/Cbl/Cdc42/Cdc42ep3/Cdc42se1/Cdh13/Cdh2/Celsr1/Col1a2/Csf1/Cul3/Cyth1/Dbnl/Dennd3/Dennd4b/Dgkz/Dlc1/Dok1/Ect2/Elmo1/Ephb2/Erbin/Fgf10/Flot1/Grb2/Igf1/Iqsec1/Itga3/Itpkb/Kalrn/Ksr1/Ksr2/Lpar1/Map2k1/Map4k4/Mapkap1/Mcf2l/Met/Mmd2/Nckap1/Nf1/…	105
BP	GO:0048864	stem cell development	37/4749	93/23355	1.34388116626809e-05	0.000300894674934024	0.00021064972842214	Alx1/Bmp7/Bmpr1a/Cdh2/Dicer1/Efnb1/Erbb4/Fgf15/Foxc1/Gdnf/Hes1/Hif1a/Isl1/Jag1/Kbtbd8/Klhl12/Nrp2/Pax3/Pax6/Phox2b/Pitx2/Ptprc/Radil/Rdh10/Sema3a/Sema3c/Sema3d/Sema3e/Sema4b/Sema4f/Sema5a/Sema5b/Sema6a/Sema6d/Sox11/Tcof1/Zeb2	37
BP	GO:0009100	glycoprotein metabolic process	101/4749	336/23355	1.34657435350312e-05	0.000300894674934024	0.00021064972842214	Acer2/Adamts12/Alg1/Alg10b/Alg2/Alg6/Aqp11/B3galnt1/B3galt1/B3gat1/B3gat2/B4gat1/Bace2/Bmp2/C1galt1/Ccl21a/Chpf2/Chst11/Chst7/Chst8/Chst9/Chsy3/Cog7/Col11a1/Csgalnact1/Csgalnact2/Dad1/Derl3/Dhdds/Dpm1/Dpy19l4/Dse/Ext1/Extl3/Fam20b/Fbxo2/Fut11/Fut8/Galnt10/Galnt11/Galnt16/Galnt18/Galnt2/Galnt3/Galnt4/Gcnt2/Gcnt3/Glce/Golph3/Gorasp1/Hbegf/Hif1a/Hs3st5/Hs6st1/Igf1/Krtcap2/Mamdc2/Man1c1/Man2a1/Man2a2…	101
BP	GO:0036473	cell death in response to oxidative stress	39/4749	100/23355	1.38394025498315e-05	0.000308147548263802	0.00021572730514407	App/Cyp1b1/Fbxo7/Fbxw7/Foxp1/Fyn/Fzd1/Gpx1/Hif1a/Hk3/Map3k5/Mapt/Mcl1/Meak7/Melk/Met/Ncoa7/Nfe2l2/Nr4a3/Oxr1/Park7/Parp1/Pawr/Pde8a/Ppia/Prkn/Psap/Reg3b/Rnf7/Sfpq/Sirt1/Slc7a11/Sod1/Stk24/Stk25/Stk26/Trap1/Uaca/Zfp622	39
BP	GO:0010508	positive regulation of autophagy	48/4749	132/23355	1.4209650489061e-05	0.000315273482052346	0.000220716014291682	Ambra1/Atf6/Atg16l1/Bcl2l11/Becn1/Bid/C9orf72/Dapk1/Ddit3/Elapor1/Fbxo7/Gsk3a/Hif1a/Hmox1/Hspb8/Htt/Ikbkg/Irgm2/Map2k1/Map3k7/Optn/Ormdl3/Pafah1b2/Pip4k2b/Plk3/Prkaa1/Prkd1/Prkn/Rab3gap1/Rab3gap2/Ralb/Rnf152/Sesn1/Sesn2/Sesn3/Sirt1/Tbk1/Tfeb/Trim27/Trim65/Trim68/Trim8/Triml1/Ulk1/Vdac1/Wac/Xbp1/Zc3h12a	48
BP	GO:0046488	phosphatidylinositol metabolic process	51/4749	143/23355	1.45349469749163e-05	0.000321355394561618	0.000224973827158082	Bpnt1/Dgke/Dpm1/Impa1/Inpp1/Inpp4b/Inpp5a/Inpp5f/Inpp5k/Ip6k3/Itpkb/Lclat1/Lpgat1/Mtmr2/Mtmr3/Mtmr7/P3r3urf/Pgap1/Pgap4/Pi4k2a/Pi4ka/Pigc/Pigk/Pigm/Pigo/Pigq/Pigs/Pigw/Pigx/Pigyl/Pik3c2b/Pik3c2g/Pik3c3/Pik3r1/Pikfyve/Pip4k2b/Pip5kl1/Plcb1/Plcb3/Plcd1/Plch2/Pten/Socs3/Socs4/Socs6/Socs7/Synj2/Tmem150a/Ttc7/Ttc7b/Vac14	51
BP	GO:0021932	hindbrain radial glia guided cell migration	11/4749	15/23355	1.46185455813618e-05	0.000322069641071477	0.000225473855393415	Arl13b/Cend1/Ctnna2/Cul5/Dab1/Flna/Rbfox2/Rere/Rnf7/Socs7/Ulk1	11
BP	GO:0015872	dopamine transport	26/4749	57/23355	1.49570393813488e-05	0.000328375000963248	0.0002298880988462	Abat/Cxcl12/Dtnbp1/Gabbr1/Gdnf/Grm2/Nat8l/Npy2r/Park7/Pcp4/Prkcb/Prkn/Rab3a/Rtn4/Slc18a1/Slc29a4/Smpd3/Snca/Syt1/Syt10/Syt11/Syt17/Syt2/Syt4/Syt7/Syt9	26
BP	GO:0050673	epithelial cell proliferation	127/4749	443/23355	1.51211200654752e-05	0.00033082060240808	0.000231600210502199	Acvr2a/Adk/Akt1/Ang/Aplnr/Aqp11/Arg1/B2m/Bax/Bcl11b/Bmp2/Bmper/Bmpr1a/Bmpr2/Btbd10/Btrc/Cd109/Cdc42/Cdh13/Cdkn2b/Cnmd/Col8a1/Cxadr/Cxcl12/Dlg1/Dlk1/Dysf/Efnb2/Egfr/Erbb4/Esr1/Etv4/Eya1/Fgf10/Fgf18/Fgf9/Fgfr1/Fgfr2/Fmc1/Foxp1/Foxp2/Fzd7/Gas1/Gpx1/Hes1/Hmgb2/Hmox1/Id2/Ift172/Ift52/Ift57/Ift74/Igf1/Igfbp4/Igfbp5/Isl1/Itga4/Itgb1bp1/Kif3a/Kit/Maged1/Map2k1/Map2k5/Mef2c/Mir205/Mtor/Mtss1/Myc/Nf1/Nfib/…	127
BP	GO:1902414	protein localization to cell junction	49/4749	136/23355	1.54964696291904e-05	0.000337855322228079	0.000236525062761328	Anks1b/Arhgap44/Asic2/Bsn/Cacng2/Cgnl1/Dbn1/Dlg1/Dlg2/Dlgap1/Dsp/Flna/Gpc6/Grin1/Grin2a/Grip1/Jak1/Jam3/Kalrn/Kif3a/Kif5c/Klc1/Lamtor3/Lgi1/Lrrtm1/Magi2/Map1a/Map2k1/Mapk8ip3/Mapt/Mpp7/Nectin1/Nectin3/Nlgn1/Nrxn1/Pak2/Pclo/Prkcz/Rab11a/Rap1a/Rapgef4/Snap25/Stx7/Terf2/Tjp1/Tjp2/Tnik/Vamp2/Zdhhc12	49
BP	GO:0097106	postsynaptic density organization	19/4749	36/23355	1.61368667361066e-05	0.000350599952373749	0.000245447297359247	Arf6/Cadm1/Cdh2/Dbn1/Dgkz/Grid2/Lrrc4/Lrrtm1/Lrrtm2/Nlgn1/Nrxn1/Ntrk3/Pten/Ptprd/Ptprs/Shank2/Tmem108/Zdhhc12/Zmynd8	19
BP	GO:0000302	response to reactive oxygen species	66/4749	200/23355	1.73126650649242e-05	0.000372160740821785	0.000260541530024354	Adprs/Akt1/Aldh3a2/Bcar1/Btk/Cd36/Cyp11a1/Cyp1b1/Ect2/Egfr/Ezh2/Fbxo7/Fer/Foxp1/Fxn/Fyn/Gch1/Glrx2/Gpx1/Hdac2/Hif1a/Hk3/Hmox1/Hsf1/Kcnc2/Kdm6b/Kpna4/Lig1/Map3k5/Met/Ncf1/Nfe2l2/Nr4a3/Park7/Parp1/Pawr/Pde8a/Pdgfra/Plekha1/Plk3/Prdx3/Prkaa1/Prkca/Psap/Ptprk/Reg3b/Rela/Rhob/Rps3/Sesn1/Sesn2/Sesn3/Sirt1/Slc8a1/Smpd3/Sod1/Stk24/Stk25/Stk26/Tacr1/Tnfaip3/Top2b/Trap1/Txndc2/Ucp1/Zfp580	66
BP	GO:0099084	postsynaptic specialization organization	21/4749	42/23355	1.73559677074076e-05	0.000372160740821785	0.000260541530024354	Arf6/Arhgef9/Cadm1/Cdh2/Dbn1/Dgkz/Grid2/Lrrc4/Lrrtm1/Lrrtm2/Nlgn1/Nrxn1/Ntng2/Ntrk3/Pten/Ptprd/Ptprs/Shank2/Tmem108/Zdhhc12/Zmynd8	21
BP	GO:0008631	intrinsic apoptotic signaling pathway in response to oxidative stress	22/4749	45/23355	1.73663158243005e-05	0.000372160740821785	0.000260541530024354	Cyp1b1/Fbxw7/Gpx1/Hif1a/Map3k5/Mapt/Mcl1/Melk/Nfe2l2/Park7/Parp1/Ppia/Prkn/Rnf7/Sfpq/Sirt1/Sod1/Stk24/Stk25/Trap1/Uaca/Zfp622	22
BP	GO:0071526	semaphorin-plexin signaling pathway	22/4749	45/23355	1.73663158243005e-05	0.000372160740821785	0.000260541530024354	Crmp1/Flna/Gdnf/Met/Ncam1/Nrp2/Plxna1/Plxna2/Plxna4/Plxnb2/Plxnc1/Plxnd1/Sema3a/Sema3c/Sema3d/Sema3e/Sema4b/Sema4f/Sema5a/Sema5b/Sema6a/Sema6d	22
BP	GO:0043434	response to peptide hormone	102/4749	342/23355	1.75714169334582e-05	0.000375275261650287	0.000262721937393919	Aanat/Actn2/Adcy8/Adipor1/Agtr1b/Ahcyl1/Akt1/Appl2/Atp2a2/Atp2b1/Bcar1/Cad/Cpeb2/Creb1/Crhbp/Crhr1/Cry1/Csrp3/Cyp11a1/Egr1/Eif4ebp2/Fer/Gdf15/Ggh/Gnai2/Gpam/Grb10/Grb14/Grb2/Gsk3a/H2az1/Hdac9/Hnrnpk/Hsf1/Igf1/Igf1r/Inpp5k/Insig2/Irs2/Kat2b/Kl/Leprot/Lhcgr/Lmbrd1/Lpin1/Mc4r/Meak7/Mtor/Myo5a/Nos1/Nr1h4/Nr4a1/Nr4a3/Nucb2/Opa1/Pak1/Parp1/Pck1/Pdk4/Pdpk1/Pik3r1/Pip4k2b/Plcb1/Plcd1/Prkaa1/Prkca/Prkcb/P…	102
BP	GO:0031334	positive regulation of protein-containing complex assembly	76/4749	239/23355	1.85204805808222e-05	0.000394203720566042	0.000275973334185596	Abca1/Abca3/Abi2/Actr2/Actr3b/Ap1ar/Arf1/Arf6/Arfip2/Arpc5l/Asap1/Bag4/Bax/Bcl2l11/Bid/Bmf/Carmil1/Cd36/Cdc42ep3/Cdk5rap2/Ckap5/Cracd/Crbn/Creb1/Ctnna2/Cttn/Ddx3x/Dhx33/Dlg1/Dnai3/Eif4g1/Epn1/Esr1/Fas/Fchsd2/Fer/Fmn1/Fnip2/Grb2/Iqgap2/Lmod1/Magel2/Map3k1/Mapt/Met/Mpp7/Mtor/Nav3/Nck2/Nckap1/Nin/Numa1/Pak1/Palld/Park7/Pde4dip/Pfn2/Psrc1/Rims1/Rps3/Skap1/Slf1/Snap91/Snca/Spidr/Syk/Tcl1/Tfrc/Tppp/Tra…	76
BP	GO:0009314	response to radiation	120/4749	416/23355	1.88511861388841e-05	0.000399887154615045	0.000279952181066785	Aanat/Abcc8/Aipl1/Akt1/App/Arrb1/Asic2/Atp1a3/Atp8a2/Atxn1/Aurkb/Babam1/Babam2/Bax/Bmf/Cacna1e/Casp7/Cds2/Chek1/Cirbp/Ckap5/Cop1/Creb1/Crhr1/Cry1/D7Ertd443e/Dbh/Dclre1c/Dct/Dhx36/Ect2/Egfr/Egr1/Ercc3/Ercc4/Ext1/Eya1/Eya3/Fbxl21/Fbxl22/Fbxl3/Fbxw7/Fignl1/Gadd45a/Gja10/Gnb1/Gpr52/Gpx1/Grb2/Grin1/Grin2a/Hif1a/Hmgcr/Hsf1/Htt/Id2/Inip/Irx6/Itgb6/Kdm4d/Kit/Lig4/Mdm2/Meis2/Mrnip/Msh6/Mtor/Myc/N4bp1/Ndrg…	120
BP	GO:0060419	heart growth	44/4749	119/23355	1.972514036322e-05	0.000417017361416358	0.000291944661197259	Acacb/Adra1a/Akap6/Arid2/Bmpr1a/Ccnb1/Col14a1/Cxadr/Dipk2a/Dusp6/Erbb4/Fdps/Fgf20/Fgf9/Fgfr1/Fgfr2/Foxc1/Foxp1/Gsk3a/Hdac2/Igf1/Jarid2/Map2k4/Mef2c/Meis1/Mtor/Ncam1/Nog/Pak1/Pin1/Prkg1/Pten/Rgs4/Sav1/Sirt1/Slc25a4/Smad1/Sorbs2/Tbx20/Tenm4/Ttn/Vgll4/Yy1/Zfpm2	44
BP	GO:0071692	protein localization to extracellular region	116/4749	400/23355	1.9881558186496e-05	0.00041891377131882	0.000293272295961876	Abat/Abca1/Abcc8/Adcy8/Adcyap1/Adora2a/Adra2a/Adtrp/Akap5/Ang/Arf1/Arf6/Arrb1/Blk/Brsk2/Cacna1e/Camk2n1/Cartpt/Ccdc186/Cd200/Cd2ap/Cer1/Chga/Copg2/Cyb5r4/Dmtn/Doc2b/Efna5/Egfr/Eipr1/Eny2/Epha5/Exoc1/Frmd4a/Golph3/Hif1a/Hmgcr/Htt/Ica1/Igf1/Irs2/Isl1/Kcnj11/Klf7/Lrp1/Ltbp1/Mafa/Map4k4/Mc4r/Mcu/Mia2/Mia3/Mtnr1b/Myh10/Myo5a/Myrip/Myt1/Neo1/Neurod1/Nkx6-1/Nos1/Nr1d1/Nr1h4/Nrxn1/Olfm2/Oprm1/Oxct1/Park7…	116
BP	GO:0009306	protein secretion	114/4749	392/23355	2.03790559886038e-05	0.00042796017576068	0.000299605484275337	Abat/Abca1/Abcc8/Adcy8/Adcyap1/Adora2a/Adra2a/Adtrp/Akap5/Ang/Arf1/Arf6/Arrb1/Blk/Brsk2/Cacna1e/Camk2n1/Cartpt/Ccdc186/Cd200/Cd2ap/Chga/Copg2/Cyb5r4/Dmtn/Doc2b/Efna5/Egfr/Eipr1/Eny2/Epha5/Exoc1/Frmd4a/Golph3/Hif1a/Hmgcr/Htt/Ica1/Igf1/Irs2/Isl1/Kcnj11/Klf7/Lrp1/Mafa/Map4k4/Mc4r/Mcu/Mia2/Mia3/Mtnr1b/Myh10/Myo5a/Myrip/Myt1/Neo1/Neurod1/Nkx6-1/Nos1/Nr1d1/Nr1h4/Nrxn1/Olfm2/Oprm1/Oxct1/Park7/Pclo/Per2/…	114
BP	GO:0045930	negative regulation of mitotic cell cycle	73/4749	228/23355	2.06947357824812e-05	0.000432065146586212	0.000302479283852444	Aurkb/Aven/Bmp7/Brinp1/Brinp2/Brinp3/Btg1/Btg3/Bub3/Casp2/Ccnb1/Cdc14a/Cdk5rap2/Cdkn1c/Cdkn2b/Cep192/Chek1/Chfr/Chmp4c/Ctdsp1/Ctdspl/D7Ertd443e/Dact1/Dgkz/Dlg1/Dync1li1/Egfr/Esr1/Ezh2/Fbxo7/Fgfr2/Fhl1/Foxc1/Fzd3/Gadd45a/Gas1/Gigyf2/Klf4/Lcmt1/Mad1l1/Mad2l1/Magi2/Mcph1/Mdm2/Mrnip/Myo16/Nkx3-1/Nme6/Plk1/Plk3/Pnpt1/Prmt2/Pten/Ptpn3/Rad21/Rgcc/Rpl24/Rps27l/Rps6/Smad3/Sox4/Syf2/Taok1/Taok3/Tex14/Ticrr…	73
BP	GO:0071805	potassium ion transmembrane transport	66/4749	201/23355	2.07121530693502e-05	0.000432065146586212	0.000302479283852444	Abcc8/Actn2/Akap6/Akap7/Alg10b/Amigo1/Ank2/Ank3/Atp1a1/Atp1a3/Atp1b1/Atp4a/Crbn/Dlg1/Dpp10/Dpp6/Fhl1/Flna/Kcna1/Kcna4/Kcna5/Kcnab2/Kcnb2/Kcnc2/Kcnd2/Kcnd3/Kcne4/Kcnh2/Kcnh5/Kcnh7/Kcnip1/Kcnip2/Kcnip3/Kcnip4/Kcnj11/Kcnj12/Kcnj15/Kcnj2/Kcnj3/Kcnk10/Kcnk9/Kcnn3/Kcnq2/Kcnq3/Kcnq5/Kcnt2/Kcnv1/Lrrc52/Lrrc55/Mtnr1b/Prkg1/Pten/Rgs4/Rgs7/Slc12a5/Slc12a6/Slc12a9/Slc24a2/Slc24a3/Slc9a7/Slc9a9/Snx27/Stk39/Va…	66
BP	GO:0048863	stem cell differentiation	75/4749	236/23355	2.14361723804991e-05	0.000445687835685939	0.000312016228166484	Alx1/Ap2a2/Bmp7/Bmpr1a/Cdh2/Dhx36/Dicer1/Efnb1/Erbb4/Esr1/Esrrb/Etv4/Ext1/Fgf15/Fgfr2/Foxa1/Foxc1/Fzd1/Gdnf/Gpm6a/Hes1/Hif1a/Hnrnpu/Hoxb4/Isl1/Jag1/Jarid2/Kbtbd8/Kdm4c/Kit/Klhl12/L3mbtl2/Mef2c/Mir125b-1/Mir125b-2/Mir137/Mir99a/Mllt3/Msx1/Nfe2l2/Nrp2/Pax3/Pax6/Pdgfra/Phox2b/Pitx2/Prickle1/Ptn/Ptprc/Pum1/Radil/Rdh10/Sema3a/Sema3c/Sema3d/Sema3e/Sema4b/Sema4f/Sema5a/Sema5b/Sema6a/Sema6d/Shc4/Sox11/So…	75
BP	GO:1902850	microtubule cytoskeleton organization involved in mitosis	51/4749	145/23355	2.24581493603462e-05	0.000465395114962421	0.000325812859922896	Aaas/Aurkb/Bora/Ccdc61/Ccnb1/Ccsap/Cdk5rap2/Cenpa/Cep126/Cep192/Chmp2a/Chmp4c/Ckap5/Clasp2/Dctn2/Dctn6/Dync1h1/Efhc1/Eml1/Eya1/Fgf10/Flna/Hnrnpu/Htt/Kif11/Kif2a/Kif3b/Lsm14a/Mad2l1/Map9/Mcph1/Mzt1/Nin/Nsfl1c/Nudc/Nuf2/Numa1/Pax6/Plk1/Psrc1/Rab11a/Smc1a/Spast/Spice1/Stag2/Tacc1/Tacc2/Tpx2/Tubg2/Vps4b/Wrap73	51
BP	GO:0031667	response to nutrient levels	103/4749	348/23355	2.27306404722673e-05	0.000469492406333442	0.0003286812832832	Acacb/Akt1/Appl2/Atf3/Atg14/Atg5/Becn1/Bmf/Bmp8b/Brsk2/Cad/Cartpt/Cdkn2b/Clic5/Comt/Cubn/Ddit3/Dnajc15/Dpyd/Eif4g1/Elapor1/Fas/Fcor/Foxk1/Foxk2/Gabarapl2/Gas2l1/Gas6/Gdf15/Gfral/Ghrh/Hcrt/Higd1a/Hlcs/Hrk/Ireb2/Kynu/Lamp2/Map1lc3b/Map3k5/Mapt/Mc4r/Meak7/Mn1/Mtmr3/Mtor/Nfe2l2/Nim1k/Nmur2/Nr1h4/Nuak1/Nucb2/Oprm1/Pck1/Pdk4/Pik3c2b/Pik3c3/Pnpla3/Pomc/Postn/Ppargc1a/Prkaa1/Prkag2/Prkd1/Ralb/Rbp1/Ripor1…	103
BP	GO:1900407	regulation of cellular response to oxidative stress	35/4749	88/23355	2.29112256958586e-05	0.000471670774243594	0.000330206310632978	App/Cd36/Fbxo7/Fbxw7/Foxp1/Fut8/Fyn/Fzd1/Gch1/Gpx1/Hif1a/Hk3/Mapkap1/Mcl1/Meak7/Met/Ncoa7/Nfe2l2/Nr4a3/Oxr1/Park7/Parp1/Pawr/Pde8a/Ppia/Prkn/Psap/Reg3b/Scly/Sfpq/Sirt1/Slc7a11/Sod1/Stk26/Trap1	35
BP	GO:0035592	establishment of protein localization to extracellular region	114/4749	393/23355	2.3033787756347e-05	0.000472644291902296	0.000330887848883746	Abat/Abca1/Abcc8/Adcy8/Adcyap1/Adora2a/Adra2a/Adtrp/Akap5/Ang/Arf1/Arf6/Arrb1/Blk/Brsk2/Cacna1e/Camk2n1/Cartpt/Ccdc186/Cd200/Cd2ap/Chga/Copg2/Cyb5r4/Dmtn/Doc2b/Efna5/Egfr/Eipr1/Eny2/Epha5/Exoc1/Frmd4a/Golph3/Hif1a/Hmgcr/Htt/Ica1/Igf1/Irs2/Isl1/Kcnj11/Klf7/Lrp1/Mafa/Map4k4/Mc4r/Mcu/Mia2/Mia3/Mtnr1b/Myh10/Myo5a/Myrip/Myt1/Neo1/Neurod1/Nkx6-1/Nos1/Nr1d1/Nr1h4/Nrxn1/Olfm2/Oprm1/Oxct1/Park7/Pclo/Per2/…	114
BP	GO:1990845	adaptive thermogenesis	55/4749	160/23355	2.32560399375399e-05	0.000475650406409815	0.000332992363377907	Acadl/Ache/Acsl1/Adamts5/Adcyap1/Adipor1/Adipor2/Appl2/Arrdc3/Bmp8b/Bscl2/Cd36/Clic5/Cxcr4/Dbh/Ddit3/Dhrs7b/Dio2/Dync1h1/Ehmt1/Epas1/Esrrg/Grb10/Hcrt/Hdac3/Hnrnpu/Hsf1/Igf1r/Il4ra/Kdm6b/Ksr2/Lncbate1/Lpin1/Map2k6/Mc4r/Nova1/Nova2/Nr1d1/Oxtr/Pctp/Pdgfc/Per2/Phox2b/Plcl1/Ppargc1a/Scd1/Sln/Sorl1/Syk/Thra/Tle3/Trpm8/Trpv4/Tshr/Ucp1	55
BP	GO:0055017	cardiac muscle tissue growth	41/4749	109/23355	2.33530709517237e-05	0.000476084196447639	0.000333296050220089	Adra1a/Akap6/Arid2/Bmpr1a/Ccnb1/Col14a1/Cxadr/Dipk2a/Erbb4/Fdps/Fgf20/Fgf9/Fgfr1/Fgfr2/Foxc1/Foxp1/Gsk3a/Hdac2/Igf1/Jarid2/Map2k4/Mef2c/Meis1/Mtor/Ncam1/Nog/Pak1/Pin1/Prkg1/Pten/Rgs4/Sav1/Sirt1/Slc25a4/Smad1/Sorbs2/Tbx20/Tenm4/Vgll4/Yy1/Zfpm2	41
BP	GO:2001257	regulation of cation channel activity	60/4749	179/23355	2.41974347659342e-05	0.000491701271505827	0.000344229220175579	Abcc8/Actn2/Akap6/Akap7/Amigo1/Ank2/Ank3/App/Asic2/Atpsckmt/Cacna2d1/Cacnb3/Cacng2/Cracr2a/Crbn/Crhbp/Crhr1/Dapk1/Dlg1/Dmd/Dysf/Ehd3/Ephb2/Fgf11/Fgf12/Fgf13/Gem/Grin2a/Gsg1l/Hap1/Htt/Kcna1/Kcnc2/Kcne4/Kcnj11/Lrrc52/Lrrc55/Mef2c/Mink1/Mtnr1b/Myo5a/Nlgn1/Nos1ap/Nrxn1/Oprm1/Park7/Pde4b/Pde4d/Pirt/Ppargc1a/Prkg1/Rasgrf2/Rgs9/Shank2/Shisa9/Slmap/Snx27/Stac/Stimate/Vamp2	60
BP	GO:0019933	cAMP-mediated signaling	32/4749	78/23355	2.42768529905035e-05	0.000491723741701199	0.000344244951063982	Adcy8/Adcyap1/Adgrg6/Aplnr/Chga/Crhr1/Crtc3/Eif4ebp2/Epha5/Ghrh/Gpr62/Insl3/Ksr1/Lpar1/Mgrn1/Ndufs4/Npy2r/Nucb2/Oprm1/Pclo/Pde10a/Pde2a/Pde3a/Pde4d/Pde7a/Pde7b/Pebp1/Pex5l/Rapgef2/Rapgef4/Rnf157/Rxfp2	32
BP	GO:0043268	positive regulation of potassium ion transport	24/4749	52/23355	2.47969250320426e-05	0.000500642740437928	0.000350488945452056	Abcc8/Actn2/Adora1/Akap6/Akap7/Amigo1/Ank2/Atp1b1/Dlg1/Dpp6/Fhl1/Flna/Kcna1/Kcnc2/Kcnh2/Kcnip2/Kcnj2/Lrrc52/Lrrc55/Prkg1/Rgs7/Stk39/Wnk2/Wnk3	24
BP	GO:1901890	positive regulation of cell junction assembly	44/4749	120/23355	2.50681754273546e-05	0.000504497030475512	0.000353187248936009	Adgrl2/Adgrl3/Amigo1/Asic2/Bdnf/Cbln2/Cux2/Eef2k/Efna5/Ephb1/Ephb2/Flot1/Flrt1/Flrt2/Flrt3/Fmn1/Grid2/Itgb1bp1/Lingo2/Lrrn1/Lrrn3/Lrrtm1/Lrrtm2/Lrrtm3/Lrrtm4/Lrtm1/Map4k4/Nlgn1/Nphp1/Nphp4/Nrxn1/Ntrk2/Ntrk3/Oxtr/Pik3r1/Prkca/Ptprd/Slitrk1/Slitrk3/Slitrk5/Slitrk6/Smad3/St8sia2/Tpbg	44
BP	GO:1905606	regulation of presynapse assembly	18/4749	34/23355	2.55102398392739e-05	0.00051175334169585	0.000358267232449329	App/Arf6/Cbln2/Dkk1/Eif4g1/Fzd1/Gpc6/Grid2/Lrrtm1/Mdga2/Nlgn1/Nrxn1/Ntng2/Ntrk3/Ptprs/Slitrk1/Slitrk3/Snca	18
BP	GO:0014031	mesenchymal cell development	36/4749	92/23355	2.67906437507084e-05	0.000535727554492669	0.000375051050294865	Alx1/Bmp7/Bmpr1a/Cdh2/Dicer1/Efnb1/Erbb4/Fgf15/Foxc1/Gdnf/Hes1/Hif1a/Isl1/Jag1/Kbtbd8/Klhl12/Nrp2/Pax3/Pax6/Phox2b/Pitx2/Radil/Rdh10/Sema3a/Sema3c/Sema3d/Sema3e/Sema4b/Sema4f/Sema5a/Sema5b/Sema6a/Sema6d/Sox11/Tcof1/Zeb2	36
BP	GO:0032092	positive regulation of protein binding	38/4749	99/23355	2.70490752039795e-05	0.000539178232399325	0.000377466793823955	Add2/App/Arhgef7/Arrb1/B2m/Bambi/Bdnf/Bmp2/Cald1/Caprin2/Cthrc1/Dact1/Derl1/Epb41/Ephb6/Flot1/Hipk2/Hsf1/Lrp1/Map1lc3b/Mapre3/Nmd3/Nvl/Pin1/Plcl1/Plxnd1/Ppp2ca/Prkn/Ralb/Rapgef2/Rpl11/Spon1/Sppl3/Stk3/Taf1/Tcf7l2/Tiam1/Usp33	38
BP	GO:0006029	proteoglycan metabolic process	31/4749	75/23355	2.71433789988216e-05	0.000539345812448105	0.00037758411292165	Adamts12/B3gat1/B3gat2/Bmp2/Chpf2/Chst11/Chst7/Chst8/Chst9/Chsy3/Col11a1/Csgalnact1/Csgalnact2/Dse/Ext1/Extl3/Fam20b/Glce/Hs3st5/Hs6st1/Igf1/Mamdc2/Man1c1/Ndst2/Ndst3/Ndst4/Slc35d1/Spock3/Sulf2/Tcf7l2/Xylt1	31
BP	GO:1901987	regulation of cell cycle phase transition	92/4749	305/23355	2.7483019376314e-05	0.000544312776693481	0.000381061375088553	Adamts1/Akt1/Anapc11/Anp32b/App/Appl2/Aurkb/Aven/Babam1/Babam2/Bid/Brd4/Bub3/Casp2/Ccnb1/Cdc14a/Cdc23/Cdk5rap2/Cdkn1c/Cdkn2b/Cep192/Chek1/Chfr/Chmp4c/Cirbp/Ctc1/Ctdsp1/Ctdspl/Cul3/D7Ertd443e/Dact1/Ddx3x/Dgkz/Dlg1/Dync1li1/Dyrk3/E2f1/Egfr/Eif4g1/Ercc3/Ezh2/Fbxo7/Fgf10/Fhl1/Gas1/Gigyf2/Hacd1/Id2/Kcna5/Kcnh5/Klf4/Kmt2e/Lcmt1/Mad1l1/Mad2l1/Mdm2/Mn1/Mos/Mrnip/Myo16/Npm1/Pbx1/Plcb1/Plk1/Plk3/Plrg1/Prkc…	92
BP	GO:0030072	peptide hormone secretion	88/4749	289/23355	2.75667244765929e-05	0.000544312776693481	0.000381061375088553	Abat/Abcc8/Adcy8/Adcyap1/Adra2a/Arhgef7/Arrb1/Blk/Brsk2/Cacna1e/Camk2n1/Cartpt/Ccdc186/Chd7/Chga/Cpe/Crhbp/Crhr1/Cyb5r4/Dio2/Doc2b/Efna5/Egfr/Eipr1/Eny2/Epha5/Gabbr1/Ghrh/Hif1a/Hmgcr/Htt/Ica1/Irs2/Isl1/Kalrn/Kcnj11/Klf7/Lrp1/Mafa/Map4k4/Mc4r/Mcu/Mtnr1b/Myo5a/Myrip/Myt1/Neurod1/Nkx6-1/Nos1/Nr1d1/Nr1h4/Nrxn1/Nucb2/Oxct1/Park7/Pax6/Pax8/Pclo/Per2/Pex5l/Prkn/Rab11fip2/Rab11fip5/Raf1/Rapgef4/Rfx3/Sele…	88
BP	GO:1905475	regulation of protein localization to membrane	64/4749	195/23355	2.78380799465614e-05	0.000547947661393289	0.000383606077732521	Akap5/Akt1/Ank3/Arf6/Arhgap44/Arhgef16/Cacnb3/Cacng2/Cdh2/Cdk5r1/Cemip/Clasp2/Csrp3/Dbn1/Dlg1/Dmtn/Dpp10/Dpp6/Egfr/Epha3/Ephb2/Fyn/Fzd9/Gpc5/Gpc6/Inpp5k/Itga3/Itgb1bp1/Kalrn/Kcnj11/Ldlrap1/Lrp1/Lyplal1/Magi2/Map2k1/Myo5a/Nkd2/Nrxn1/Pak1/Pdpk1/Pgrmc1/Pik3r1/Ppp1r9b/Prkcz/Prkn/Ptn/Rab11a/Rab11fip2/Rap1a/Rapgef4/Rer1/Shisa7/Slc5a3/Slc7a11/Snx27/Sorbs2/Ssh1/Stac/Stx7/Stx8/Tcaf1/Tnik/Wnk3/Zmynd8	64
BP	GO:0001841	neural tube formation	48/4749	135/23355	2.79947320106314e-05	0.000549309132171109	0.0003845592134092	Adm/Alx1/Bmp7/Celsr1/Cthrc1/Dlc1/Dvl2/Dvl3/Enah/Fzd1/Fzd3/Gatad2a/Grhl2/Hectd1/Hif1a/Ift172/Ift52/Ift57/Ipmk/Kdm2a/Kdm2b/Lmo4/Luzp1/Map3k7/Med12/Mib1/Mthfd1l/Mthfr/Nckap1/Nog/Opa1/Pax3/Plxnb2/Prickle1/Prkacb/Ptch1/Rab23/Rarg/Rgma/Rock2/Rps7/Sall1/Shroom3/Sox11/Sox4/Specc1l/Stk3/Zeb2	48
BP	GO:0060998	regulation of dendritic spine development	33/4749	82/23355	2.92193195791196e-05	0.000571551737187826	0.00040013077082277	Actr2/Arf1/Arf6/Asap1/Caprin2/Cpeb3/Cux2/D16Ertd472e/Dbn1/Dbnl/Dhx36/Disc1/Dnm3/Dtnbp1/Eef2k/Fstl4/Hdac2/Hnrnpk/Kalrn/Lpar1/Mef2c/Mtor/Nlgn1/Nrg1/Opa1/Pak3/Pten/Ptprs/Sdk1/Shank2/Tanc2/Tiam1/Zmynd8	33
BP	GO:0032147	activation of protein kinase activity	76/4749	242/23355	2.99040045766934e-05	0.000582754376108596	0.000407973491358748	Adcy8/Adora1/Adra2a/Alk/Ang/Angpt1/App/Arrb1/Bmp2/Bora/Cartpt/Cdk5r2/Chrna3/Dlg1/Ect2/Egfr/Fgf10/Gadd45a/Gadd45b/Gas6/Gdf15/Gfral/Igf1/Ikbkg/Ins1/Itga1/Itgb1bp1/Kiss1r/Kit/Ksr1/Lamtor3/Lpar1/Lpar3/Map2k1/Map2k4/Map2k5/Map2k6/Map3k1/Map3k12/Map3k13/Map3k5/Map3k9/Map4k4/Mapk8ip3/Met/Mink1/Mos/Mul1/Nrg1/Ntf3/Ntrk3/Pak1/Pak2/Pak3/Pak4/Pdgfc/Pdpk1/Ppia/Prkcz/Prok2/Ptpn1/Ptprc/Raf1/Shc2/Sod1/Stk3/Stk39…	76
BP	GO:0002062	chondrocyte differentiation	41/4749	110/23355	2.99776498619329e-05	0.000582754376108596	0.000407973491358748	Adamts12/Arid5a/Bmp2/Bmpr1a/Bmpr1b/Bmpr2/Chst11/Col11a1/Ext1/Fgf18/Fgf9/Fgfr1/Gdf6/Lnpk/Maf/Mef2c/Mex3c/Mia3/Nfib/Nppc/Prkca/Rarb/Rarg/Rela/Rflna/Runx1/Runx3/Serpinh1/Shox2/Six2/Slc39a14/Smad3/Smad7/Smpd3/Sox5/Sox6/Sulf2/Thrb/Trip11/Trps1/Zbtb16	41
BP	GO:0090092	regulation of transmembrane receptor protein serine/threonine kinase signaling pathway	78/4749	250/23355	3.05233645877306e-05	0.000591531500760371	0.00041411816282769	Acvr2a/Bambi/Bcl9l/Bmp2/Bmp3/Bmp7/Bmp8b/Bmper/Bmpr1a/Bmpr2/Cd109/Cdkn2b/Cer1/Chst11/Dkk1/Dlx1/Elapor2/Emilin1/Fgf10/Fgf9/Fkbp8/Foxd1/Fzd1/Gdf11/Gdf15/Gdf6/Got1/Hes1/Hipk2/Hjv/Ing2/Itga3/Ldlrad4/Lemd3/Ltbp1/Magi2/Msx1/Neo1/Nog/Notch2/Nrep/Numa1/Nup93/Onecut1/Onecut2/Parp1/Pdpk1/Peg10/Pin1/Rbpms/Rgma/Sdcbp/Sirt1/Skil/Skor1/Skor2/Smad2/Smad3/Smad7/Snw1/Snx6/Sorl1/Sox11/Spred2/Strap/Tbx20/Tcf7l2/Tgfb…	78
BP	GO:0010717	regulation of epithelial to mesenchymal transition	37/4749	96/23355	3.08806645118535e-05	0.000596614438369009	0.000417676615389474	Adipor1/Alx1/Bambi/Bcl9l/Bmp2/Bmp7/Clasp2/Epha3/Ezh2/Foxa1/Foxc1/Gcnt2/Hdac2/Isl1/Jag1/Ldlrad4/Mcrip1/Mtor/Nog/Pawr/Ppp2ca/Pten/Rgcc/Sdcbp/Smad2/Smad3/Smad7/Snai1/Spred2/Strap/Tbx20/Tcf7l2/Tgfb1i1/Tiam1/Trim62/Vasn/Zfp703	37
BP	GO:0051146	striated muscle cell differentiation	96/4749	322/23355	3.09987866071294e-05	0.000597059451245907	0.000417988159093873	Actn2/Adra1a/Afg3l2/Akap6/Akt1/Atg5/Bdnf/Bin3/Bmp2/Bves/Capn2/Capzb/Cd9/Cdh2/Col14a1/Csrp1/Csrp3/Cxadr/Cxcl12/Cyp26b1/Dicer1/Dkk1/Dll1/Dmd/Dner/Dysf/Efnb2/Epc1/Ezh2/Fdps/Fhl2/Flot1/Foxp1/Fzd7/Gdf15/Gpx1/Gsk3a/Hacd1/Hdac2/Hdac3/Hdac9/Hnrnpu/Igf1/Igfbp5/Il4ra/Isl1/Kdm6b/Krt19/Krt8/Lmna/Lmod1/Map2k4/Mef2c/Met/Msx1/Mtor/Myf6/Myh10/Mymx/Myoz1/Naca/Nebl/Neo1/Neurl2/Nox4/Nrg1/Pak1/Pax3/Pdgfra/Pin1/Pitx2…	96
BP	GO:0009895	negative regulation of catabolic process	93/4749	310/23355	3.14394215519696e-05	0.000603694580809839	0.000422633267024063	Acacb/Adora1/Adra1a/Adra2a/Akt1/Alk/Aqp11/Azin2/Becn1/Bmf/Bscl2/Cirbp/Crtc3/Dazl/Ddit4/Dhx36/Dhx9/Dicer1/Dysf/E2f1/Egfr/Eif3h/Eif4g1/Elavl4/Fez1/Fhit/Flna/Fmc1/Foxk1/Foxk2/Fyn/Gabarapl2/Gdnf/Grin2a/Herc1/Hipk2/Hmgcr/Hmox1/Hnrnpu/Larp4b/Lrig2/Lzts1/Mad2l1/Map1a/Mcl1/Mdm4/Mettl16/Mtmr2/Mtor/Mycbp2/N4bp1/Naf1/Ncor1/Nmnat1/Noct/Nrg1/Pam16/Park7/Parn/Pdcl3/Pin1/Ppargc1a/Prkaa1/Ptk2/Ptpn3/Qsox1/Rbm46/R…	93
BP	GO:0048511	rhythmic process	91/4749	302/23355	3.16384462398039e-05	0.000605664036401612	0.000424012039465408	Aanat/Adamts1/Adora1/Adora2a/Ankfn1/Arrb1/Ass1/Bdnf/Bmpr1b/Btrc/Cartpt/Cdk5r1/Creb1/Cry1/Csnk1e/Dhx9/Dpyd/Egfr/Egr1/Enox1/Enox2/Esr1/Ezh2/Fas/Fbxl21/Fbxl22/Fbxl3/Fbxw7/Gas2/Ghrh/Gpr176/Grin1/Grin2a/Grin3a/Hdac2/Hdac3/Hlf/Hnrnpu/Hs3st2/Id2/Igf1/Igf1r/Kat2b/Kcnd2/Kdm2a/Lhcgr/Maged1/Magel2/Mtnr1b/Mtor/Mycbp2/Ncor1/Nfil3/Nhlh2/Nlgn1/Noct/Npy2r/Nr1d1/Nrip1/Ntrk2/Ntrk3/Pdgfra/Per2/Per3/Pla2g4a/Plekha1/…	91
BP	GO:0051966	regulation of synaptic transmission, glutamatergic	32/4749	79/23355	3.29049743000478e-05	0.000627994935045593	0.000439645409300911	Adcyap1/Adora1/Adora2a/Atad1/Cacng2/Cdh2/Dgkz/Disc1/Dkk1/Dtnbp1/Egfr/Gria2/Gria4/Grik3/Grm2/Grm3/Grm7/Grm8/Kalrn/Mef2c/Nlgn1/Npy2r/Nrxn1/Ntrk2/Oxtr/Prkn/Rab3gap1/Shank2/Stxbp1/Syt1/Tnr/Tshz3	32
BP	GO:0051937	catecholamine transport	34/4749	86/23355	3.45235569478675e-05	0.000656889133562606	0.000459873600683556	Abat/Adora2a/Cadps/Cartpt/Chga/Crhr1/Cxcl12/Dtnbp1/Gabbr1/Gdnf/Grm2/Nat8l/Npy2r/Oxtr/Park7/Pcp4/Plcd1/Prkcb/Prkn/Rab3a/Rtn4/Sdhd/Slc18a1/Slc29a4/Smpd3/Snca/Syt1/Syt10/Syt11/Syt17/Syt2/Syt4/Syt7/Syt9	34
BP	GO:0046879	hormone secretion	107/4749	368/23355	3.62623096255043e-05	0.000686188262543479	0.000480385274956886	Abat/Abcc8/Acvr2a/Adcy8/Adcyap1/Adm/Adora1/Adra2a/Arhgef7/Arrb1/Blk/Brsk2/Btk/Cacna1e/Camk2n1/Cartpt/Ccdc186/Chd7/Chga/Cpe/Creb1/Crhbp/Crhr1/Cry1/Cyb5r4/Dio2/Doc2b/Efna5/Egfr/Eipr1/Eny2/Epha5/Fgfr1/Foxd1/Gabbr1/Ghrh/Hif1a/Hmgcr/Htr1a/Htt/Ica1/Irs2/Isl1/Kalrn/Kcnj11/Kiss1r/Klf7/Lrp1/Mafa/Map4k4/Mc4r/Mcu/Mtnr1b/Myo5a/Myrip/Myt1/Neurod1/Nkx3-1/Nkx6-1/Nos1/Npvf/Nr1d1/Nr1h4/Nrxn1/Nucb2/Oxct1/Park7/Pax…	107
BP	GO:0016331	morphogenesis of embryonic epithelium	61/4749	185/23355	3.62819721555081e-05	0.000686188262543479	0.000480385274956886	Adm/Alx1/Bmp7/Celsr1/Cthrc1/Dlc1/Dvl2/Dvl3/Enah/Fgf10/Fgfr2/Fzd1/Fzd3/Gatad2a/Gdnf/Grhl2/Grsf1/Hectd1/Hif1a/Htt/Ift172/Ift52/Ift57/Ipmk/Irx1/Irx3/Jag2/Kdm2a/Kdm2b/Lmo4/Luzp1/Map3k7/Med12/Mib1/Mthfd1l/Mthfr/Nckap1/Nog/Opa1/Pax3/Pax8/Pcdh8/Plxnb2/Prickle1/Prkacb/Ptch1/Rab23/Rarg/Rdh10/Rgma/Rock2/Rps7/Sall1/Shroom3/Sox11/Sox4/Specc1l/Stk3/Tgfb1i1/Zeb2/Zfp568	61
BP	GO:1901990	regulation of mitotic cell cycle phase transition	83/4749	271/23355	3.64750088287535e-05	0.000687767508816046	0.000481490870456376	Adamts1/Akt1/Anapc11/Anp32b/App/Appl2/Aurkb/Aven/Bid/Brd4/Bub3/Casp2/Ccnb1/Cdc14a/Cdc23/Cdk5rap2/Cdkn1c/Cdkn2b/Cep192/Chek1/Chmp4c/Ctc1/Ctdsp1/Ctdspl/Cul3/D7Ertd443e/Dact1/Ddx3x/Dgkz/Dlg1/Dync1li1/E2f1/Egfr/Eif4g1/Ercc3/Ezh2/Fbxo7/Fgf10/Fhl1/Gigyf2/Hacd1/Id2/Kcna5/Kcnh5/Klf4/Kmt2e/Lcmt1/Mad1l1/Mad2l1/Mdm2/Mrnip/Myo16/Pbx1/Plcb1/Plk1/Plk3/Plrg1/Prkcq/Prmt2/Pten/Rab11a/Rad21/Rad51b/Rad51c/Rcc2/Rgcc…	83
BP	GO:0045017	glycerolipid biosynthetic process	57/4749	170/23355	3.77451203419292e-05	0.000709585660559801	0.000496765277491007	Acsl1/Acsl5/Acsl6/Ang/Bscl2/Capn2/Cds2/Cept1/Crls1/Dgkb/Dgke/Dgkh/Dgkz/Dhrs7b/Dpm1/Etnk2/Fabp3/Fitm2/Gpam/Gpat3/Hdhd5/Impa1/Lpgat1/Lpin1/Nr1h4/Pck1/Pcyt1a/Pcyt2/Pgap1/Pgap4/Pgs1/Pi4k2a/Pigc/Pigk/Pigm/Pigo/Pigq/Pigs/Pigw/Pigx/Pigyl/Pik3c2b/Pik3c2g/Pik3c3/Pip4k2b/Pisd/Pla2g15/Pla2g4a/Pla2g5/Pnpla2/Pnpla3/Rab38/Scarb1/Srebf1/Tamm41/Tcf7l2/Vac14	57
BP	GO:0061351	neural precursor cell proliferation	63/4749	193/23355	3.85150733260649e-05	0.000721898941535408	0.000505385534044453	Acsl6/Adcyap1/Akna/Appl2/Arx/Bbs1/Bdnf/Cdh2/Cend1/Cx3cl1/Cxcr4/Dbn1/Dct/Disc1/Disp3/Dixdc1/Dmrta2/Eml1/Ephb1/Fgf13/Fgfr1/Fgfr2/Flna/Fzd3/Fzd9/Gnai2/Hif1a/Id2/Igf1/Insm1/Kcna1/Kdm2b/Kif3a/Melk/Mir574/Ncor2/Nf1/Nf2/Nog/Optn/Pax6/Plxnb2/Pou3f2/Psmg1/Ptbp2/Ptn/Ptprz1/Rapgef1/Rarb/Rere/Rora/Rpgrip1/Rsu1/Sall1/Shcbp1/Skor2/Smarcd3/Sox5/Tacc1/Tacc2/Tox/Zeb2/Zfp503	63
BP	GO:0051147	regulation of muscle cell differentiation	50/4749	144/23355	3.96234599527619e-05	0.000740463407867237	0.000518382107652674	Akap6/Bdnf/Bmp2/Bmpr1a/Csrp3/Cth/Cyp26b1/Dkk1/Dll1/Efnb2/Epc1/Ezh2/Fdps/Fgf9/Fgfr2/Foxp1/Fzd7/Gsk3a/Hdac3/Hdac9/Id2/Igf1/Kit/Mdm2/Med28/Mef2c/Msx1/Mtor/Myf6/Naca/Nfatc1/Nrg1/Olfm2/Pak1/Pdcd4/Pin1/Plpp7/Rgs4/Shox2/Sirt1/Slc25a4/Smarcd3/Sox6/Thra/Tmem119/Trim32/Tshz3/Xbp1/Yy1/Zeb1	50
BP	GO:0051101	regulation of DNA binding	44/4749	122/23355	3.99242613879846e-05	0.000743870733694823	0.000520767501346943	Brd4/Calm1/Ctnnbip1/Ddit3/E2f1/Edf1/Ercc4/Fbxw7/Foxc1/Gtf2b/Habp4/Hdac2/Hes1/Hipk1/Hipk2/Hmgb2/Hmox1/Id2/Igf1/Ilrun/Isl1/Klf4/Msx1/Myc/Neurod1/Nfib/Nme1/Nsd1/Park7/Parp1/Pax6/Pax7/Per2/Pitx2/Prkn/Runx1t1/Sirt1/Sox11/Taf1/Taf10/Tnks/Zbtb7c/Zfp462/Zmpste24	44
BP	GO:0120162	positive regulation of cold-induced thermogenesis	37/4749	97/23355	4.02250965479231e-05	0.00074408613176409	0.000520918296786588	Acadl/Ache/Acsl1/Adcyap1/Adipor1/Adipor2/Appl2/Bscl2/Cd36/Cxcr4/Dbh/Dio2/Dync1h1/Ehmt1/Epas1/Esrrg/Grb10/Hcrt/Hdac3/Hsf1/Igf1r/Il4ra/Kdm6b/Ksr2/Lpin1/Oxtr/Pdgfc/Per2/Phox2b/Ppargc1a/Scd1/Sln/Syk/Thra/Trpm8/Tshr/Ucp1	37
BP	GO:0048668	collateral sprouting	17/4749	32/23355	4.03657820019892e-05	0.00074408613176409	0.000520918296786588	App/Bcl11a/Bdnf/Dcx/Efna5/Epha7/Fgf13/Fstl4/Lpar3/Lrp1/Nin/Ptprs/Rgma/Rtn4/Ulk1/Ulk2/Zeb2	17
BP	GO:0006066	alcohol metabolic process	96/4749	324/23355	4.03920045556133e-05	0.00074408613176409	0.000520918296786588	4933405O20Rik/Abca1/Acadl/Acer2/Acer3/Akr1a1/Akr1d1/Aldh3a2/Aplp2/Apob/App/Bmp2/Cacna1h/Cbr4/Cebpa/Clcn2/Cln6/Cln8/Cubn/Cyp11a1/Cyp1b1/Cyp2r1/Dbh/Dhdds/Dhrs3/Disp3/Dpm1/Dysf/Ephx1/Erlin2/Fdps/Fgfr1/Gch1/Gk2/Gk5/Got1/Hmgcr/Idh1/Idh3a/Idh3b/Idi2/Impa1/Inpp1/Inpp4b/Inpp5a/Inpp5k/Insig2/Ip6k3/Ipmk/Itpkb/Ldlrap1/Lhcgr/Lima1/Lrp1/Lss/Msmo1/Mtmr2/Mtmr7/Naaa/Nfe2l1/Nsdhl/Nudt4/Park7/Pcbd2/Pck1/Pctp/Pdxp/…	96
BP	GO:1903320	regulation of protein modification by small protein conjugation or removal	75/4749	240/23355	4.04098377021109e-05	0.00074408613176409	0.000520918296786588	Akt1/Angpt1/Arnt/Arrb1/Arrdc3/Arrdc4/Atg5/Btrc/Cblb/Chfr/Cry1/Cul3/Dcun1d5/Ddx3x/Derl1/Dnaja3/Dnajb2/Dysf/Egr1/Epas1/Fbxo2/Fbxw7/Fscb/Fyn/Gsk3a/Hdac3/Herpud1/Hif1a/Hmg20a/Ivns1abp/Kdm2a/Laptm5/Mad2l1/Mastl/Mtor/Mul1/Mycbp2/N4bp1/Ndfip1/Ndfip2/Npm1/Nsmce3/Otub1/Park7/Peli1/Per2/Pias4/Pin1/Plk1/Ppia/Prickle1/Prkn/Pten/Pttg1ip/Rela/Rpl11/Rpl23/Rps3/Rps7/Rwdd3/Sash1/Sh3rf2/Smad7/Sox4/Svbp/Taf1/Tank/T…	75
BP	GO:1901652	response to peptide	116/4749	406/23355	4.05571885317903e-05	0.000744615750851203	0.000521289071433538	Aanat/Actn2/Adcy8/Adipor1/Agtr1b/Ahcyl1/Akt1/App/Appl2/Atp1a3/Atp2a2/Atp2b1/Bcar1/Cacna2d1/Cad/Cd36/Cpeb2/Creb1/Crhbp/Crhr1/Cry1/Csrp3/Cyp11a1/Egr1/Eif4ebp2/Erbin/Fer/Fyn/Gdf15/Ggh/Gnai2/Gpam/Grb10/Grb14/Grb2/Gsk3a/H2az1/Hdac9/Hnrnpk/Hsf1/Igf1/Igf1r/Inpp5k/Insig2/Irs2/Itga4/Jag1/Kat2b/Kl/Leprot/Lhcgr/Lmbrd1/Lpin1/Lrp1/Mc4r/Mdm2/Meak7/Mtor/Myo5a/Nos1/Nr1h4/Nr4a1/Nr4a3/Nucb2/Opa1/Pak1/Parp1/Pck1/Pd…	116
BP	GO:0060041	retina development in camera-type eye	59/4749	178/23355	4.06930595910151e-05	0.000744932131696746	0.000521510562688596	Ache/Agtpbp1/Arl6/Atp8a2/Bax/Bhlhe23/Bmpr1b/Bmpr2/Calb1/Casz1/Celf4/Chd7/Clcn2/Cln8/Col4a1/Cyp1b1/Dcx/Dll1/Dlx1/Dscam/Fat3/Gnb1/Gpm6a/Hif1a/Hipk1/Hipk2/Irx5/Irx6/Man2a1/Megf11/Mir218-1/Mir218-2/Myh10/Nectin1/Nectin3/Neurod1/Nphp1/Nphp4/Ntrk2/Pax6/Pdgfra/Prom1/Ptf1a/Ptn/Ptprm/Rarb/Rarg/Rdh13/Rorb/Rpgrip1/Rpl24/Sdk1/Sdk2/Smarcd3/Tgif2/Thrb/Tspan12/Ttc8/Zhx2	59
BP	GO:0014047	glutamate secretion	18/4749	35/23355	4.25536960944368e-05	0.000776728656328396	0.000543770608599657	Adora1/Adora2a/Apba1/Avpr1a/Bdnf/Dpysl2/Dtnbp1/Gabbr1/Grm2/Grm7/Nf1/Ntrk2/Pak1/Prkg1/Rab3gap1/Snca/Stxbp1/Syt4	18
BP	GO:0014046	dopamine secretion	20/4749	41/23355	4.33960512014125e-05	0.000787054829356358	0.000550999734686574	Abat/Cxcl12/Dtnbp1/Gabbr1/Grm2/Npy2r/Pcp4/Prkcb/Rab3a/Rtn4/Slc18a1/Snca/Syt1/Syt10/Syt11/Syt17/Syt2/Syt4/Syt7/Syt9	20
BP	GO:0014059	regulation of dopamine secretion	20/4749	41/23355	4.33960512014125e-05	0.000787054829356358	0.000550999734686574	Abat/Cxcl12/Dtnbp1/Gabbr1/Grm2/Npy2r/Pcp4/Prkcb/Rab3a/Rtn4/Slc18a1/Snca/Syt1/Syt10/Syt11/Syt17/Syt2/Syt4/Syt7/Syt9	20
BP	GO:0099174	regulation of presynapse organization	19/4749	38/23355	4.34954651674878e-05	0.000787054829356358	0.000550999734686574	App/Arf6/Cbln2/Dkk1/Eif4g1/Fzd1/Gpc6/Grid2/Lrrtm1/Mdga2/Nlgn1/Nrxn1/Ntng2/Ntrk3/Ptprs/Slitrk1/Slitrk3/Snap91/Snca	19
BP	GO:0055021	regulation of cardiac muscle tissue growth	32/4749	80/23355	4.42276304760475e-05	0.000798003711951442	0.000558664806013231	Akap6/Bmpr1a/Ccnb1/Col14a1/Cxadr/Erbb4/Fdps/Fgf20/Fgf9/Fgfr1/Fgfr2/Foxp1/Gsk3a/Hdac2/Igf1/Jarid2/Mef2c/Meis1/Mtor/Ncam1/Nog/Pak1/Pin1/Pten/Rgs4/Sav1/Sirt1/Slc25a4/Tbx20/Vgll4/Yy1/Zfpm2	32
BP	GO:0010810	regulation of cell-substrate adhesion	70/4749	221/23355	4.45377511309318e-05	0.000801296674358513	0.000560970136398044	Acer2/Adam15/Ajap1/Ap1ar/Bcar1/Carmil1/Ccl25/Ccl28/Cd36/Cdh13/Clasp2/Col26a1/Col8a1/Coro2b/Csf1/Dbn1/Disc1/Dlc1/Dmd/Dmtn/Dock1/Dock5/Edil3/Efna5/Emilin1/Epha3/Fbln2/Flna/Fmn1/Fzd7/Gcnt2/Hacd1/Itga3/Itgb1bp1/Jag1/Jup/Ldb1/Limch1/Lrp1/Macf1/Map4k4/Mink1/Nedd9/Nf1/Ninj1/Npy2r/Olfm4/Onecut1/Onecut2/Pik3r1/Postn/Prkcz/Pten/Ptk2/Ptn/Ptpra/Ptprz1/Rac3/Rcc2/Rsu1/Sema3e/Skap1/Smad3/Smoc1/Spock1/Spry4/St6g…	70
BP	GO:0021700	developmental maturation	98/4749	333/23355	4.52360688861906e-05	0.00081153507581826	0.000568137815545059	Akap5/Akt1/Ank3/Ap3d1/App/Asxl2/Atp6ap2/B4galt6/Bcl11a/Bmp2/Btk/Cabyr/Cbfb/Ccl21a/Ccnb1/Cdk5r1/Cdk5r2/Cdkn1c/Cebpa/Cend1/Clcn3/Cntnap2/Dazl/Ddit3/Disc1/Dleu2/Dlg2/Epas1/Epha8/Erbb4/Ext1/Fam20c/Fat4/Fgfr1/Foxa1/Fzd5/Gdf11/Gnaq/Grb14/Grin1/Hes1/Hif1a/Hnrnpk/Id2/Igf1/Insl3/Irx5/Kcnip2/L3mbtl3/Maea/Map3k13/Mbtps2/Mir212/Mreg/Mtor/Myo5a/Nefl/Nf1/Nfia/Nppc/Nrcam/Nrg2/Nrxn1/Ntn4/Opa1/Pde3a/Pebp1/Plcb1/P…	98
BP	GO:0021761	limbic system development	38/4749	101/23355	4.53931225769983e-05	0.000812032526099636	0.000568486069520303	Alk/Bax/Bbs1/Cdk5r1/Cdk5r2/Cntnap2/Dab1/Dclk2/Dcx/Dlx1/Epha5/Fgf13/Fgfr1/Fgfr2/Hap1/Hdac2/Hsd3b1/Kcna1/Kdm6b/Kif3a/Kirrel3/Lmx1a/Neurod1/Nf1/Nf2/Nr4a3/Nrp2/Pak1/Pitx2/Pou3f2/Pten/Ptprs/Rab3gap1/Sema3a/Tmem108/Tsku/Uba6/Zeb2	38
BP	GO:0006643	membrane lipid metabolic process	59/4749	179/23355	4.88034084633465e-05	0.000870558527674298	0.000609458832963323	A4galt/Abca8b/Acer2/Acer3/Agmo/Aloxe3/B3galt1/B4galt6/Bax/Cers6/Cln6/Cln8/Cyp1b1/Dpm1/Elovl4/Elovl5/Enpp7/Fa2h/Galc/Hacd1/Hacd2/Hexb/Kit/Mgst2/Naaa/Naga/Neu4/Ormdl1/Ormdl3/Pgap1/Pgap4/Pigc/Pigk/Pigm/Pigo/Pigq/Pigs/Pigw/Pigx/Pigyl/Pla2g15/Plpp3/Psap/Psapl1/Sccpdh/Serinc1/Sgpl1/Smpd1/Smpd3/Spns2/Sptssa/Sptssb/St3gal3/St3gal6/St8sia1/St8sia2/St8sia3/St8sia6/Zpbp2	59
BP	GO:0048670	regulation of collateral sprouting	14/4749	24/23355	4.94678109845089e-05	0.000879910439579975	0.00061600590031701	Bcl11a/Bdnf/Dcx/Efna5/Epha7/Fgf13/Fstl4/Lpar3/Lrp1/Ptprs/Rgma/Rtn4/Ulk1/Ulk2	14
BP	GO:0015844	monoamine transport	39/4749	105/23355	5.06838677601825e-05	0.000898994366288661	0.000629366136683087	Abat/Adora2a/Cadps/Cartpt/Chga/Crhr1/Cxcl12/Dtnbp1/Fcgr3/Gabbr1/Gdnf/Grm2/Htr1a/Nat8l/Nos1/Npy2r/Oxtr/Park7/Pcp4/Plcd1/Prkcb/Prkn/Rab3a/Rtn4/Sdhd/Slc18a1/Slc29a4/Smpd3/Snca/Syk/Syt1/Syt10/Syt11/Syt17/Syt2/Syt4/Syt7/Syt9/Xbp1	39
BP	GO:0031668	cellular response to extracellular stimulus	69/4749	218/23355	5.15548409574744e-05	0.000911867172878821	0.000638378104784027	Atf3/Atg14/Atg5/Becn1/Bmf/Brsk2/Cartpt/Cdkn2b/Comt/Dnajc15/Eif4g1/Elapor1/Fas/Fcor/Gabarapl2/Gas2l1/Gas6/Higd1a/Hrk/Ireb2/Itga4/Kif26a/Lamp2/Map1lc3b/Map3k5/Mn1/Mtmr3/Mtor/Nfe2l2/Nim1k/Nr1h4/Nuak1/Nudt1/Pck1/Pdk4/Pik3c2b/Pik3c3/Postn/Prkaa1/Prkag2/Prkd1/Ptprc/Ralb/Ripor1/Rnf152/Rraga/Rragc/Rragd/Sesn1/Sesn2/Sesn3/Sirt1/Snw1/Srebf1/Stk24/Stk26/Tcf7l2/Tfeb/Tfrc/Trim24/Ulk1/Usp33/Vps41/Wdr45/Wdr59/W…	69
BP	GO:0072384	organelle transport along microtubule	33/4749	84/23355	5.19387416247582e-05	0.000916076850173755	0.000641325207052012	Actr10/Agtpbp1/Ap3b1/Ap3b2/Ap3d1/Armcx3/Bicd1/Bicd2/Bicdl1/Bloc1s4/Cdc42/Copg2/Dtnbp1/Dync1h1/Dync1i1/Fez1/Hap1/Hif1a/Htt/Kif13a/Kif3c/Map2/Map2k1/Mapt/Mreg/Nefl/Pex14/Prkcz/Rasgrp1/Spast/Sun1/Sybu/Trak1	33
BP	GO:0032386	regulation of intracellular transport	96/4749	326/23355	5.23641627260526e-05	0.000920993215005278	0.000644767045684788	4930550C14Rik/Actn2/Akap1/Akap5/Akap8l/Angpt1/Ank3/Arf1/Arhgap44/Atpsckmt/Bag4/Bves/Cacnb3/Cd36/Cdc42/Cdk5r1/Cemip/Chchd4/Dbn1/Dennd10/Derl3/Dhx9/Dmtn/Dync1h1/Ect2/Eipr1/Fbxw7/Fez1/Flna/Fyn/Gas1/Gas6/Gsk3a/Hap1/Hdac3/Inpp4b/Inpp5f/Inpp5k/Ipo5/Itgb1bp1/Jup/Kif3a/Ldlrap1/Lmx1b/Map2/Map2k1/Mapt/Mdm2/Mrln/Mtmr2/Ndrg4/Nf1/Numa1/Nup214/Oaz2/Os9/Pak1/Park7/Parl/Pgap1/Pik3r1/Plk3/Ppp1cc/Ppp1r12a/Ppp2ca/P…	96
BP	GO:0007050	cell cycle arrest	48/4749	138/23355	5.32064723212135e-05	0.000931765740214071	0.000652308653093262	Ak1/Apbb2/AY074887/Brinp1/Brinp2/Brinp3/Casp2/Cast/Cdc14a/Cdk5r1/Cdkn1c/Cdkn2b/Cdkn3/Cgrrf1/Ddit3/Fgf10/Fzd9/Gadd45a/Gas1/Gas2/Gas2l1/Id2/Insm1/Kmt2e/Magi2/Map2k1/Mcph1/Mdm2/Mdm4/Mlf1/Myc/Neurod1/Nkx3-1/Notch2/Pmp22/Pnpt1/Rgcc/Rpl23/Rprm/Skil/Smad3/Sox4/Tcf7l2/Tsg101/Uhmk1/Uhrf2/Vash1/Zbtb49	48
BP	GO:2001222	regulation of neuron migration	24/4749	54/23355	5.32734353777435e-05	0.000931765740214071	0.000652308653093262	Ctnna2/Erbb4/Flna/Flrt2/Lrig2/Mapk8ip3/Neo1/Nkx6-1/Nrg1/Nrg3/Nsmf/Ntng1/Ntng2/Olfm1/Pax6/Phactr1/Plxnb2/Ptprz1/Rapgef2/Sema3a/Sema6a/Sox14/Unc5d/Zswim6	24
BP	GO:0061572	actin filament bundle organization	57/4749	172/23355	5.47546945459923e-05	0.000954283889617987	0.00066807311305768	4930544G11Rik/Add2/Arhgap28/Arrb1/Bag4/Cald1/Carmil1/Cgnl1/Clasp2/Coro2b/Cul3/Cx3cl1/Dbn1/Dlc1/Dmtn/Dpysl3/Espn/Fhdc1/Flna/Inpp5k/Itgb1bp1/Kank3/Kiss1r/Lima1/Limch1/Lpar1/Marcks/Met/Mtor/Mtss1/Myh10/Nf2/Nox4/Pak1/Pak2/Pawr/Pcdh15/Pdxp/Pfn2/Phactr1/Pik3r1/Ppm1e/Prkcq/Prkn/Rflna/Rgcc/Rock2/Smad3/Swap70/Synpo2l/Tacr1/Tjp1/Tmeff2/Triobp/Ttc8/Wasf2/Wnt11	57
BP	GO:0046578	regulation of Ras protein signal transduction	75/4749	242/23355	5.4864864493087e-05	0.000954283889617987	0.00066807311305768	Abca1/Adra1a/Arap3/Arf6/Arhgap17/Arhgap24/Arhgap44/Arhgdib/Arhgef12/Arhgef16/Arhgef25/Arhgef3/Arhgef4/Arhgef7/Arhgef9/Arpp19/Arrb1/Auts2/Cbl/Cdc42se1/Cdh2/Csf1/Cul3/Cyth1/Dennd3/Dennd4b/Dgkz/Dlc1/Ect2/Ephb2/Erbin/Fgf10/Flot1/Igf1/Iqsec1/Itga3/Itpkb/Kalrn/Lpar1/Map2k1/Map4k4/Mapkap1/Mcf2l/Met/Mmd2/Nf1/Notch2/Nrg1/Prex2/Psd3/Rabgef1/Ralgps1/Rapgef1/Rasa3/Rasgrf2/Rasgrp1/Ripor1/Rit2/Robo1/Rtn4/Sh2b2…	75
BP	GO:0006937	regulation of muscle contraction	53/4749	157/23355	5.64815445103342e-05	0.000979689552432012	0.000685859057502634	Abat/Adora1/Adra1a/Adra2a/Akap6/Ank2/Ankrd39/Atp1a1/Atp1b1/Atp2a2/Atp2b1/Bscl2/Cacna1h/Cald1/Chga/Chrm3/Chrna3/Cttn/Dbn1/Dlg1/Dmd/Dock4/Dock5/Dsp/Ehd3/Fgf13/Grcc10/Jup/Kcna1/Kcnj2/Kit/Map2k1/Ncf1/Npy2r/Ormdl3/Oxtr/P2rx4/Pawr/Pde4b/Pde4d/Prkca/Prkg1/Prok2/Slc8a1/Slc8a3/Smad7/Smtn/Sod1/Stc1/Tacr1/Tacr3/Trpv4/Zc3h12a	53
BP	GO:0009991	response to extracellular stimulus	109/4749	380/23355	5.7097645809658e-05	0.000987647708095985	0.000691430386838137	Acacb/Akt1/Appl2/Atf3/Atg14/Atg5/Becn1/Bmf/Bmp8b/Brsk2/Cad/Cartpt/Cdkn2b/Clic5/Comt/Cubn/Ddit3/Dnajc15/Dpyd/Eif4g1/Elapor1/Fas/Fcor/Foxk1/Foxk2/Gabarapl2/Gas2l1/Gas6/Gdf15/Gfral/Ghrh/Hcrt/Higd1a/Hlcs/Hrk/Ireb2/Itga4/Kif26a/Kynu/Lamp2/Map1lc3b/Map3k5/Mapt/Mc4r/Meak7/Mn1/Mtmr3/Mtor/Nfe2l2/Nim1k/Nmur2/Noct/Nr1h4/Nuak1/Nucb2/Nudt1/Oprm1/Pck1/Pdk4/Pik3c2b/Pik3c3/Pnpla3/Pomc/Postn/Ppargc1a/Prkaa1/Prkag…	109
BP	GO:0009914	hormone transport	108/4749	376/23355	5.79570588695543e-05	0.000999759265499812	0.000699909421166162	Abat/Abcc8/Acvr2a/Adcy8/Adcyap1/Adm/Adora1/Adra2a/Arhgef7/Arrb1/Blk/Brsk2/Btk/Cacna1e/Camk2n1/Cartpt/Ccdc186/Chd7/Chga/Cpe/Creb1/Crhbp/Crhr1/Cry1/Cyb5r4/Dio2/Doc2b/Efna5/Egfr/Eipr1/Eny2/Epha5/Fgfr1/Foxd1/Gabbr1/Ghrh/Hif1a/Hmgcr/Htr1a/Htt/Ica1/Irs2/Isl1/Kalrn/Kcnj11/Kiss1r/Klf7/Lrp1/Mafa/Map4k4/Mc4r/Mcu/Mtnr1b/Myo5a/Myrip/Myt1/Neurod1/Nkx3-1/Nkx6-1/Nos1/Npvf/Nr1d1/Nr1h4/Nrxn1/Nucb2/Oxct1/Park7/Pax…	108
BP	GO:0043951	negative regulation of cAMP-mediated signaling	12/4749	19/23355	5.86889174539004e-05	0.00100961017176176	0.000706805823467883	Aplnr/Crtc3/Lpar1/Mgrn1/Npy2r/Nucb2/Oprm1/Pde10a/Pde2a/Pde3a/Pde4d/Rnf157	12
BP	GO:0009266	response to temperature stimulus	54/4749	161/23355	5.89246245287173e-05	0.00101089540277545	0.000707705585366475	Acadl/Adora1/Ano3/Appl2/Chordc1/Cirbp/Cxcl12/Cxcr4/Dhx36/Dhx9/Dio2/Dnaja2/Dnaja3/Dnajc3/Ephb1/Fcor/Hikeshi/Hmox1/Hsbp1/Hsf1/Ier5/Igf1/Mapt/Nf1/Nfe2l1/Nos1/Pawr/Pdcl3/Pde4b/Pirt/Pmp22/Prkaa1/Psip1/Rasa3/Rbbp7/Scara5/Slc12a5/Slc25a27/Slc52a3/Sod1/St8sia1/Stac/Tacr1/Tgfb1i1/Thra/Tmem135/Trpm8/Trpv3/Trpv4/Ucp1/Vgf/Xylt1/Zfp709/Zfp976	54
BP	GO:0035304	regulation of protein dephosphorylation	34/4749	88/23355	6.0025623468562e-05	0.00102418720043234	0.000717010879876187	Adora1/Akap1/Arpp19/Bod1/Cdca2/Dlc1/Gnai2/Htt/Itga1/Magi2/Mastl/Mgat5/Nsmf/Nuak1/Pawr/Pin1/Ppia/Ppp1r11/Ppp1r12a/Ppp1r15a/Ppp1r9b/Ppp2ca/Ppp2r2b/Ppp4r4/Ppp6r2/Ptprc/Rcan1/Rock2/Smpd1/Sppl3/Swap70/Sympk/Vcan/Ywhab	34
BP	GO:0060420	regulation of heart growth	34/4749	88/23355	6.0025623468562e-05	0.00102418720043234	0.000717010879876187	Acacb/Akap6/Bmpr1a/Ccnb1/Col14a1/Cxadr/Dusp6/Erbb4/Fdps/Fgf20/Fgf9/Fgfr1/Fgfr2/Foxp1/Gsk3a/Hdac2/Igf1/Jarid2/Mef2c/Meis1/Mtor/Ncam1/Nog/Pak1/Pin1/Pten/Rgs4/Sav1/Sirt1/Slc25a4/Tbx20/Vgll4/Yy1/Zfpm2	34
BP	GO:0010921	regulation of phosphatase activity	44/4749	124/23355	6.24477143201589e-05	0.00106262655343165	0.000743921423480198	Bag4/Bmp2/Bod1/Cep192/Csrnp3/Dlg2/Elfn1/Gnai2/Grxcr1/Htt/Itga1/Lmtk3/Lpin1/Magi2/Mastl/Mef2c/Mgat5/Myo1d/Nuak1/Pawr/Pkmyt1/Ppp1r11/Ppp1r12a/Ppp1r15a/Ppp1r17/Ppp1r26/Ppp1r9b/Ppp2ca/Ppp2r2b/Ppp4r4/Ppp6r2/Ptprc/Rbm26/Rcan1/Rimbp2/Rock2/Sfi1/Sh3rf2/Smad3/Tmem132d/Tsks/Uri1/Vcan/Wdr81	44
BP	GO:0030032	lamellipodium assembly	29/4749	71/23355	6.32162901225101e-05	0.00107279752886281	0.000751041899151073	Abi2/Ablim1/Ablim2/Ablim3/Actr2/Arhgef4/Arhgef7/Auts2/Bin3/Capzb/Carmil1/Cdh13/Dmtn/Fer/Golph3/Kit/Mtor/Nck2/Nckap1/Pik3r1/Pmp22/Ptpro/Slit2/Spata13/Twf2/Vav2/Vav3/Wasf2/Wasf3	29
BP	GO:0051017	actin filament bundle assembly	56/4749	169/23355	6.35232156259063e-05	0.00107510046068751	0.000752654130951297	4930544G11Rik/Add2/Arhgap28/Arrb1/Bag4/Cald1/Carmil1/Cgnl1/Clasp2/Coro2b/Cul3/Cx3cl1/Dbn1/Dlc1/Dmtn/Dpysl3/Espn/Fhdc1/Flna/Inpp5k/Itgb1bp1/Kank3/Kiss1r/Lima1/Limch1/Lpar1/Marcks/Met/Mtor/Mtss1/Myh10/Nf2/Nox4/Pak1/Pak2/Pawr/Pcdh15/Pdxp/Pfn2/Phactr1/Pik3r1/Ppm1e/Prkcq/Prkn/Rgcc/Rock2/Smad3/Swap70/Synpo2l/Tacr1/Tjp1/Tmeff2/Triobp/Ttc8/Wasf2/Wnt11	56
BP	GO:0007178	transmembrane receptor protein serine/threonine kinase signaling pathway	109/4749	381/23355	6.4190022206954e-05	0.00108346545547705	0.000758510279389474	Acvr2a/Akap7/Appl2/Bambi/Bcl9l/Bmp2/Bmp3/Bmp7/Bmp8b/Bmper/Bmpr1a/Bmpr1b/Bmpr2/Cd109/Cdkn2b/Cer1/Chst11/Col1a2/Creb1/Dcp1a/Dkk1/Dlx1/Egr1/Elapor2/Emilin1/Ext1/Fam83g/Fgf10/Fgf9/Fkbp8/Foxd1/Fut8/Fzd1/Gcnt2/Gdf11/Gdf15/Gdf6/Gdnf/Got1/Hes1/Hipk2/Hivep1/Hjv/Ing2/Itga3/Itgb6/Ldlrad4/Lemd3/Ltbp1/Magi2/Map3k1/Map3k7/Meg3/Mir7-2/Msx1/Neo1/Nog/Notch2/Nrep/Numa1/Nup93/Onecut1/Onecut2/Pakap/Parp1/Pdcd4/Pdpk1…	109
BP	GO:0017158	regulation of calcium ion-dependent exocytosis	21/4749	45/23355	6.44347759782909e-05	0.00108468085353268	0.00075936115277365	Adra2a/Arf1/Atp2a2/Cacna1h/Cadps/Cdk5r2/Doc2b/Gnai2/Rab3gap1/Scamp5/Stxbp1/Syt1/Syt10/Syt11/Syt17/Syt2/Syt4/Syt7/Syt9/Trim9/Vamp2	21
BP	GO:0031099	regeneration	52/4749	154/23355	6.5529374059879e-05	0.00110015759283952	0.000770196076763453	Adm/Bdnf/Bin3/Cd9/Cxcl12/Dicer1/Dysf/Egfr/Erbb4/Ezh2/Fas/Flna/Fzd7/Fzd9/Gjd4/Gpx1/Hmox1/Igf1/Igf1r/Inpp5f/Klf4/Kpna1/Lifr/Lrig2/Lrp1/Map2k1/Map4k4/Mapk8ip3/Matn2/Myf6/Mymx/Myoz1/Naca/Nefl/Neo1/Ninj1/Ninj2/Nrep/Ntrk3/Pax7/Pten/Ptn/Ptprf/Ptprs/Rgma/Rtn4/Stk24/Sulf2/Tec/Tnr/Ulk1/Xylt1	52
BP	GO:1905954	positive regulation of lipid localization	45/4749	128/23355	6.69910881665271e-05	0.00111899781281016	0.000783385699414963	Abat/Abca1/Abca3/Abca8b/Acacb/Acsl1/Acsl5/Acsl6/Adora2a/Apob/Asxl2/Atp8a1/Atp8a2/Avpr1a/Cd36/Dennd5b/Dpysl2/Dtnbp1/Eepd1/Enpp7/Fabp3/Fitm2/Gabbr1/Ldlrap1/Lrp1/Map2k6/Msr1/Nkx3-1/Nucb2/Pla2g4a/Plin3/Pltp/Pon1/Ptch1/Rab3gap1/Runx1/Scarb1/Sirt1/Sstr4/Stxbp1/Syt4/Tmem135/Tnfsf11/Vstm2a/Zc3h12a	45
BP	GO:0006892	post-Golgi vesicle-mediated transport	37/4749	99/23355	6.70079913388469e-05	0.00111899781281016	0.000783385699414963	Ank3/Ap1ar/Ap3d1/Arl3/Bbs1/Blzf1/Ccdc93/Chic2/Dop1a/Ehd3/Exoc1/Exoc2/Exoc4/Exoc6b/Gga2/Golph3/Kif13a/Kif16b/Klhl20/Laptm5/Lyplal1/Myo5a/Nbea/Optn/Plcb3/Rab14/Rab31/Rnf215/Scfd1/Sorcs1/Sorl1/Stxbp6/Sys1/Vamp2/Vps29/Vps35l/Vti1a	37
BP	GO:0031032	actomyosin structure organization	66/4749	208/23355	6.80788619741513e-05	0.00113386518391431	0.000793794018160145	4930544G11Rik/Actn2/Arhgap28/Arrb1/Bag4/Carmil1/Cdc42bpa/Cgnl1/Clasp2/Coro2b/Csrp1/Csrp3/Cul3/Dlc1/Ect2/Epb41/Epb41l1/Epb41l3/Epb41l4a/Epb41l4b/Fhdc1/Foxp1/Frmd3/Frmd5/Frmd6/Hdac2/Inpp5k/Itgb1bp1/Kank3/Kiss1r/Krt19/Krt8/Limch1/Lmod1/Lpar1/Mef2c/Met/Mtor/Myh10/Myh14/Myoz1/Nebl/Neurl2/Nf2/Nox4/Pak1/Pak2/Pdgfra/Pfn2/Phactr1/Pik3r1/Ppm1e/Prkcq/Rgcc/Rock2/Rtkn/Smad3/Synpo2l/Tacr1/Tjp1/Tmeff2/Tmod2/Ttc…	66
BP	GO:0042490	mechanoreceptor differentiation	35/4749	92/23355	6.84051407514162e-05	0.00113628539359297	0.000795488353600429	Adgrv1/Alg10b/Atoh1/Atp2b2/Bdnf/Clic5/Cthrc1/Cux1/Dicer1/Dll1/Fat4/Fgf20/Fgfr1/Grxcr1/Gsdme/Hes1/Jag1/Jag2/Kif3a/Mycn/Myo3a/Myo3b/Ntf3/Ntrk2/Ntrk3/Pcdh15/Slitrk6/Sod1/Triobp/Trip11/Tshr/Tsku/Ttc8/Ush2a/Whrn	35
BP	GO:0001964	startle response	18/4749	36/23355	6.89705254527668e-05	0.00113964718241559	0.000797841867841424	Adora2a/Csmd1/Ctnna2/Dbn1/Glra1/Grid2/Grin1/Grin2a/Grin2d/Grin3a/Kcna1/Npas3/Nrg1/Nrxn1/Pcdh15/Prkn/Pten/Slitrk6	18
BP	GO:0048679	regulation of axon regeneration	18/4749	36/23355	6.89705254527668e-05	0.00113964718241559	0.000797841867841424	Flna/Igf1r/Inpp5f/Klf4/Lrig2/Lrp1/Map2k1/Neo1/Ntrk3/Pten/Ptn/Ptprf/Ptprs/Rgma/Rtn4/Stk24/Tnr/Xylt1	18
BP	GO:0003170	heart valve development	25/4749	58/23355	6.97917442720761e-05	0.00115018992725555	0.000805222611079402	Adamts9/Bmp2/Bmpr1a/Bmpr2/Emilin1/Hectd1/Jag1/Matr3/Mdm2/Mdm4/Mef2c/Mtor/Nfatc1/Notch2/Pde2a/Pitx2/Robo1/Robo2/Shox2/Slit2/Sox4/Stra6/Tbx20/Zbtb14/Zfpm2	25
BP	GO:0051090	regulation of DNA-binding transcription factor activity	117/4749	415/23355	7.02278635495591e-05	0.00115434752677404	0.000808133254844197	4930447C04Rik/Adcy8/Akt1/Ankrd42/App/Arrb1/Bdnf/Camk1d/Card11/Cd200/Cd36/Cebpg/Crebzf/Crtc3/Csrp3/Cth/Ctnnbip1/Cx3cl1/Cyld/Cyp1b1/Ddit3/Dhx33/Dhx9/Dnaja3/Dvl2/E130311K13Rik/Epha5/Erbin/Esr1/Ezh2/Fer/Flna/Flot1/Foxa1/Fzd1/Gas6/Glis2/Hdac2/Hdac3/Hes1/Hipk2/Hmox1/Id2/Igf1r/Ikbkg/Jup/Kit/Klf4/Lrrc14/Map2k5/Map3k13/Mbtps2/Mtpn/Ndn/Neurod1/Nfam1/Nfkbib/Nfkbil1/Nkx3-1/Npm1/Nr1h4/Otulin/Park7/Pbx1/Peli1/…	117
BP	GO:0022029	telencephalon cell migration	28/4749	68/23355	7.08652684932987e-05	0.00116178334430659	0.000813338906769315	Arl13b/Arx/Ccdc141/Cdk5r1/Cdk5r2/Cul5/Cxcl12/Cxcr4/Dab1/Dcx/Disc1/Dixdc1/Efhc1/Egfr/Fbxo45/Fgf13/Fgfr1/Nrg1/Nrg3/Pex5/Pou3f2/Rnf7/Robo1/Rtn4/Slit2/Socs7/Sun1/Tnr	28
BP	GO:0071248	cellular response to metal ion	54/4749	162/23355	7.10959788132247e-05	0.00116253034106312	0.000813861862730335	Adcy8/Adgrv1/Akt1/Alox5ap/Ank3/B2m/Cebpa/Cer1/Cpne4/Cpne8/Creb1/Crhbp/Crp/Dlg2/Dmtn/Ect2/Egfr/Fas/Fosb/Glra1/Grin2a/Gsk3a/Hmox1/Hsf1/Id2/Ireb2/Itpkb/Junb/Jund/Kcna1/Mef2c/Ncf1/Nfe2l1/Nfe2l2/Nlgn1/Nrxn1/P2rx4/Prkaa1/Slc25a24/Slc40a1/Smpd1/Smpd3/Snca/Spag16/Syt1/Syt10/Syt11/Syt17/Syt2/Syt4/Syt7/Syt9/Tfrc/Tigar	54
BP	GO:0031623	receptor internalization	46/4749	132/23355	7.14618132800796e-05	0.0011654772093133	0.000815924900225871	Ache/Ackr3/Adm/Akap5/Angpt1/App/Arf1/Arrb1/Atad1/Atxn2/Cacng2/Cd36/Cd9/Cxcr1/Dkk1/Dnm3/Dtnbp1/Efnb2/Flot1/Grb2/Gria1/Gria2/Gsg1l/Hap1/Iqsec1/Ldlrap1/Lmbrd1/Lrrtm1/Lrrtm2/Magi2/Mtmr2/Napb/Nedd4/Ntf3/Pard3/Ppp3r1/Ptpn5/Rab31/Scyl2/Sdcbp/Snap25/Snca/Syk/Syne1/Tfrc/Ulk1	46
BP	GO:0046620	regulation of organ growth	43/4749	121/23355	7.22692252903013e-05	0.00117559187978705	0.000823005958037356	Acacb/Akap6/Akt1/Arx/Bcl2l11/Bmpr1a/Ccnb1/Col14a1/Cxadr/Dusp6/Erbb4/Fdps/Fgf20/Fgf9/Fgfr1/Fgfr2/Foxc1/Foxp1/Fxn/Gsk3a/Hdac2/Igf1/Jarid2/Mef2c/Meis1/Mtor/Ncam1/Nog/Pak1/Pin1/Pten/Ptk2/Rgs4/Sav1/Sirt1/Slc25a4/Stk3/Tbx20/Tcf7l2/Vgll4/Wwc1/Yy1/Zfpm2	43
BP	GO:0072006	nephron development	51/4749	151/23355	7.60345349907609e-05	0.0012336455948501	0.000863648084105583	Agtr1b/Angpt1/Aqp11/Basp1/Bmp2/Bmp7/Calb1/Col4a4/Ctnnbip1/Ctnnd1/Dlg1/Dll1/Egr1/Erbb4/Ext1/Eya1/Fat4/Fmn1/Foxc1/Foxd1/Gdnf/Greb1l/Gzf1/Hes1/Hoxb7/Irx1/Irx3/Itga3/Jag1/Kif26b/Kirrel3/Klhl3/Maged1/Mef2c/Mtss1/Myc/Nog/Notch2/Nup107/Nup160/Pax8/Pbx1/Pdgfra/Prom1/Ptch1/Ptpro/Sall1/Sec61a1/Six2/Sulf2/Umod	51
BP	GO:0014013	regulation of gliogenesis	44/4749	125/23355	7.75927426038285e-05	0.00125568255363257	0.000879075673124221	Abcc8/Adcyap1/Atxn1/Bmp2/Cdkn2b/Cxcr4/Dab1/Dicer1/Dlx1/E2f1/Egfr/Ezh2/Fas/Hdac2/Hes1/Id2/Igf1/Lingo1/Mbd1/Mtor/Myc/Mycn/Nf1/Nf2/Nkx2-2os/Nkx6-1/Nkx6-2/Nog/Nr1d1/Ntf3/Ntrk3/Olig2/Ppp1cc/Prkch/Prmt5/Prpf19/Ptk2/Ptn/Ptpra/Ptprz1/Rela/Rtn4/Sox11/Tenm4	44
BP	GO:0044272	sulfur compound biosynthetic process	34/4749	89/23355	7.83196368033221e-05	0.00126418765935234	0.000885029910135768	Acacb/Acsl1/Acsl5/Acsl6/Adi1/Angpt1/Chpf2/Chst11/Chst7/Chsy3/Csgalnact1/Csgalnact2/Cth/Dip2a/Dse/Enoph1/Ext1/Gcdh/Gclm/Glce/Mat2b/Mettl16/Mgst2/Mpc1/Mri1/Mthfr/Nfe2l2/Pdha2/Pdk4/Slc10a7/Slc35d1/Slc7a11/Snca/Xylt1	34
BP	GO:0032869	cellular response to insulin stimulus	65/4749	205/23355	7.88347205081546e-05	0.00126923900018129	0.000888566242488673	Adipor1/Akt1/Appl2/Atp2b1/Bcar1/Cpeb2/Csrp3/Eif4ebp2/Fer/Gnai2/Gpam/Grb10/Grb14/Grb2/Gsk3a/H2az1/Hdac9/Hnrnpk/Igf1r/Inpp5k/Insig2/Irs2/Kat2b/Kl/Lmbrd1/Lpin1/Myo5a/Nr1h4/Nucb2/Opa1/Pak1/Parp1/Pck1/Pdk4/Pdpk1/Pik3r1/Pip4k2b/Plcb1/Prkaa1/Prkca/Prkcb/Prkcq/Prkcz/Pten/Ptpn1/Ptpra/Ptpre/Ptprf/Rab31/Rela/Sesn3/Sgk1/Sh2b2/Sirt1/Slc27a4/Slc39a14/Smarcc1/Socs3/Socs7/Sorl1/Srebf1/Stat1/Tbc1d4/Vamp2/Xbp1	65
BP	GO:0051588	regulation of neurotransmitter transport	48/4749	140/23355	8.01036014920835e-05	0.00128636960043169	0.000900558998064183	Adora2a/Adra1a/Adra2a/Apba1/Apba2/Atp2a2/Chrna3/Cyth1/Dtnbp1/Fbxl20/Flot1/Gdnf/Grin3a/Grm7/Grm8/Hcrt/Htr1a/Ica1/Mctp1/Mctp2/Mef2c/Nat8l/Ncs1/Nf1/Nlgn1/Nos1/Nrxn3/Ntrk2/Per2/Pfn2/Pnkd/Prkca/Prkcb/Prkn/Rab3a/Rab3gap1/Rap1a/Rims1/Slc10a4/Slc18a1/Snca/Sncaip/Stxbp1/Stxbp5/Stxbp5l/Syt1/Syt4/Unc13a	48
BP	GO:0035264	multicellular organism growth	68/4749	217/23355	8.19301853633449e-05	0.00131234600483786	0.000918744506115275	Afg3l2/Apba1/Apba2/App/Atp8a2/Atrx/Atxn2/Cdkn1c/Chd7/Creb1/Csf1/Ctc1/Dicer1/Dlg1/Dlk1/Etnk2/Fendrr/Fkbp8/Fto/Fxn/Gdf15/Ghrh/Gigyf2/Gnasas1/Gpam/Gpd2/Grhl2/H3f3a/Hdac3/Helt/Hsf1/Igf1/Kdm2a/Meg3/Mtor/Ncor1/Notch2/Nppc/Pcdh15/Pde4d/Pex5/Plekha1/Pmp22/Pou3f2/Ptch1/Rai1/Rarb/Rarg/Rc3h2/Sgip1/Sgpl1/Siah1a/Slc12a5/Slc25a25/Slitrk1/Slitrk6/Smpd3/Sod1/Sos1/Taf10/Tcf7l2/Tshr/Ttc8/Unc79/Wdr11/Xpa/Xrcc2/Zmps…	68
BP	GO:0007052	mitotic spindle organization	42/4749	118/23355	8.36340655100327e-05	0.00133622976421755	0.000935464999517602	Aaas/Aurkb/Bora/Ccdc61/Ccnb1/Ccsap/Cep126/Cep192/Chmp2a/Chmp4c/Ckap5/Clasp2/Dctn2/Dctn6/Dync1h1/Efhc1/Eml1/Flna/Hnrnpu/Kif11/Kif2a/Kif3b/Lsm14a/Map9/Mzt1/Nin/Nudc/Nuf2/Numa1/Plk1/Psrc1/Rab11a/Smc1a/Spast/Spice1/Stag2/Tacc1/Tacc2/Tpx2/Tubg2/Vps4b/Wrap73	42
BP	GO:0006813	potassium ion transport	74/4749	241/23355	8.5376198032556e-05	0.00136060189707213	0.000952527392423067	Abcc8/Actn2/Adcyap1/Adora1/Akap5/Akap6/Akap7/Alg10b/Amigo1/Ank2/Ank3/Atp1a1/Atp1a3/Atp1b1/Atp4a/Crbn/Dlg1/Dpp10/Dpp6/Fhl1/Flna/Gnaq/Hcrt/Kcna1/Kcna4/Kcna5/Kcnab2/Kcnb2/Kcnc2/Kcnd2/Kcnd3/Kcne4/Kcnh2/Kcnh5/Kcnh7/Kcnip1/Kcnip2/Kcnip3/Kcnip4/Kcnj11/Kcnj12/Kcnj15/Kcnj2/Kcnj3/Kcnk10/Kcnk9/Kcnn3/Kcnq2/Kcnq3/Kcnq5/Kcnt2/Kcnv1/Lrrc52/Lrrc55/Mtnr1b/Nos1/Plcb4/Prkg1/Pten/Rgs4/Rgs7/Slc12a5/Slc12a6/Slc12a9/Sl…	74
BP	GO:0032412	regulation of ion transmembrane transporter activity	80/4749	265/23355	8.57017606771263e-05	0.00136233254504222	0.000953738980913203	Abcc8/Actn2/Ahcyl1/Akap6/Akap7/Amigo1/Ank2/Ank3/App/Asic2/Atp1b1/Atpsckmt/Cacna2d1/Cacnb3/Cacng2/Chrm3/Cracr2a/Crbn/Crhbp/Crhr1/Dapk1/Dlg1/Dmd/Dysf/Ehd3/Ephb2/Fgf11/Fgf12/Fgf13/Fhl1/Fxyd7/Gem/Grin2a/Gsg1l/Hap1/Htt/Kcna1/Kcnc2/Kcne4/Kcnj11/Lrrc52/Lrrc55/Mef2c/Mink1/Mrln/Mtnr1b/Myo5a/Nedd4/Nlgn1/Nos1ap/Nrxn1/Oprm1/Park7/Pde4b/Pde4d/Pirt/Plcb1/Ppargc1a/Ppp2ca/Prkca/Prkg1/Pten/Ptpn3/Rasgrf2/Rgs9/Scn3…	80
BP	GO:0002318	myeloid progenitor cell differentiation	8/4749	10/23355	8.79636580580112e-05	0.00138827153736601	0.000971898297590203	Ankle1/Dpf2/Jam3/Kit/Mlf1/Runx1/Slc37a4/Tet2	8
BP	GO:0048671	negative regulation of collateral sprouting	8/4749	10/23355	8.79636580580112e-05	0.00138827153736601	0.000971898297590203	Bcl11a/Epha7/Fgf13/Fstl4/Ptprs/Rgma/Ulk1/Ulk2	8
BP	GO:0099640	axo-dendritic protein transport	11/4749	17/23355	8.81079675351747e-05	0.00138827153736601	0.000971898297590203	Dlg2/Hnrnpu/Kif3a/Kif5c/Map1a/Mapk8ip3/Myo5a/Pura/Sfpq/Stau1/Terf2	11
BP	GO:0031102	neuron projection regeneration	26/4749	62/23355	8.82179237791108e-05	0.00138827153736601	0.000971898297590203	Adm/Fas/Flna/Igf1r/Inpp5f/Klf4/Lrig2/Lrp1/Map2k1/Map4k4/Mapk8ip3/Matn2/Nefl/Neo1/Nrep/Ntrk3/Pten/Ptn/Ptprf/Ptprs/Rgma/Rtn4/Stk24/Tnr/Ulk1/Xylt1	26
BP	GO:0090132	epithelium migration	90/4749	306/23355	9.23987102072248e-05	0.00145042875347791	0.00101541319427729	Adamts9/Adipor1/Adtrp/Akt1/Angpt1/Arf6/Bcar1/Bmper/Bmpr2/Cdh13/Clasp2/Cyp1b1/Dock1/Dock5/Efnb2/Epb41l4b/Ets1/Fbxw7/Fgf10/Fgf18/Fgfr1/Gab2/Gadd45a/Gdf6/Gpx1/Grhl2/Hbegf/Hdac9/Hif1a/Hmox1/Igf1/Insl3/Iqsec1/Itga3/Itgb1bp1/Jup/Kit/Klf4/Lemd3/Lgals8/Macf1/Map2k5/Map4k4/Mef2c/Met/Mia3/Mir218-1/Mir218-2/Mtor/Nf1/Nfe2l2/Nr2f2/Nr4a1/P2rx4/Patz1/Pdpk1/Pfn2/Plpp3/Plxnd1/Prkca/Prkd1/Prkx/Pten/Ptk2/Ptp4a3/Ptp…	90
BP	GO:0007215	glutamate receptor signaling pathway	21/4749	46/23355	9.59528345938391e-05	0.0014957988461996	0.00104717579596643	App/Atp1a3/Cdk5r1/Cx3cl1/Frrs1l/Fyn/Gnaq/Gria2/Grik3/Grin1/Grin2a/Grin3a/Grm2/Grm3/Grm7/Grm8/Homer2/Kalrn/Plcb1/Tiam1/Unc13a	21
BP	GO:0043618	regulation of transcription from RNA polymerase II promoter in response to stress	21/4749	46/23355	9.59528345938391e-05	0.0014957988461996	0.00104717579596643	Arnt/Atf3/Atf6/Atf6b/Bach1/Cd36/Chek1/Ddit3/Egr1/Epas1/Hif1a/Hif1an/Hmox1/Hsf1/Mbtps2/Nck2/Nfe2l1/Nfe2l2/Ppp1r15a/Sesn2/Vhl	21
BP	GO:0008286	insulin receptor signaling pathway	44/4749	126/23355	9.60036526546326e-05	0.0014957988461996	0.00104717579596643	Adipor1/Akt1/Bcar1/Csrp3/Eif4ebp2/Fer/Gnai2/Grb10/Grb14/Grb2/Gsk3a/Igf1r/Inpp5k/Irs2/Kl/Lmbrd1/Nr1h4/Nucb2/Opa1/Pak1/Pdk4/Pik3r1/Pip4k2b/Plcb1/Prkaa1/Prkca/Prkcb/Prkcq/Prkcz/Ptpn1/Ptpra/Ptpre/Ptprf/Rela/Sesn3/Sh2b2/Sirt1/Slc27a4/Slc39a14/Smarcc1/Socs3/Socs7/Sorl1/Srebf1	44
BP	GO:0050432	catecholamine secretion	28/4749	69/23355	9.62953616823141e-05	0.00149663013862191	0.00104775776546468	Abat/Adora2a/Cadps/Cartpt/Chga/Crhr1/Cxcl12/Dtnbp1/Gabbr1/Grm2/Npy2r/Oxtr/Pcp4/Plcd1/Prkcb/Rab3a/Rtn4/Sdhd/Slc18a1/Snca/Syt1/Syt10/Syt11/Syt17/Syt2/Syt4/Syt7/Syt9	28
BP	GO:0007528	neuromuscular junction development	25/4749	59/23355	9.78722040622467e-05	0.0015173816526095	0.00106228544292123	Afg3l2/App/Cacnb3/Cacng2/Col4a1/Dnaja3/Fgfr2/Fzd9/Kalrn/Ky/Nedd4/Ntrk2/Pak1/Pdzrn3/Pmp22/Ppfibp1/Ptn/Rer1/Shank2/Sorbs2/Tmeff1/Unc13a/Unc13b/Unc13c/Utrn	25
BP	GO:1901381	positive regulation of potassium ion transmembrane transport	20/4749	43/23355	0.000101528608531824	0.00157019244574217	0.00109925711493103	Abcc8/Actn2/Akap6/Akap7/Amigo1/Ank2/Atp1b1/Dpp6/Flna/Kcna1/Kcnc2/Kcnh2/Kcnip2/Kcnj2/Lrrc52/Lrrc55/Prkg1/Rgs7/Wnk2/Wnk3	20
BP	GO:0032273	positive regulation of protein polymerization	45/4749	130/23355	0.000101990933306426	0.00157346700302469	0.0011015495602939	Abi2/Actr2/Actr3b/Ap1ar/Arf1/Arf6/Arfip2/Arpc5l/Bag4/Carmil1/Cdc42ep3/Cdk5rap2/Ckap5/Cracd/Ctnna2/Cttn/Dlg1/Dnai3/Fchsd2/Fer/Fmn1/Grb2/Iqgap2/Lmod1/Magel2/Map3k1/Mapt/Met/Mtor/Nav3/Nck2/Nckap1/Nin/Numa1/Pak1/Pde4dip/Pfn2/Psrc1/Rps3/Tppp/Trim27/Ttbk1/Wasf2/Wasf3/Wasl	45
BP	GO:0060251	regulation of glial cell proliferation	19/4749	40/23355	0.000106006117367475	0.00162741420770263	0.0011393168089733	Abcc8/Adcyap1/Atxn1/Cdkn2b/Creb1/Dicer1/E2f1/Egfr/Fas/Hes1/Igf1/Mtor/Myc/Pmp22/Ppp1cc/Prkch/Ptk2/Ptn/Sox11	19
BP	GO:0070570	regulation of neuron projection regeneration	19/4749	40/23355	0.000106006117367475	0.00162741420770263	0.0011393168089733	Flna/Igf1r/Inpp5f/Klf4/Lrig2/Lrp1/Map2k1/Map4k4/Neo1/Ntrk3/Pten/Ptn/Ptprf/Ptprs/Rgma/Rtn4/Stk24/Tnr/Xylt1	19
BP	GO:0003206	cardiac chamber morphogenesis	50/4749	149/23355	0.000106866549931405	0.0016366221146812	0.00114576306165224	Adamts1/Adgrg6/Bmp2/Bmp7/Bmpr1a/Bmpr2/Chd7/Col11a1/Cpe/Dhrs3/Dnah11/Dsp/Dvl3/Fgf9/Fgfr2/Fhl2/Foxc1/Fzd1/Grhl2/Gsk3a/Hes1/Hif1a/Id2/Isl1/Jag1/Mdm2/Mef2c/Nfatc1/Nog/Notch2/Npy2r/Nrp2/Nsd2/Pitx2/Rarb/Robo1/Robo2/Sav1/Sema3c/Shox2/Slit2/Smad7/Smarcd3/Sos1/Sox11/Sox4/Tbx20/Ube4b/Wnt11/Zfpm2	50
BP	GO:0032409	regulation of transporter activity	85/4749	287/23355	0.000109675118403938	0.00167554761182075	0.00117301394405134	Abcc8/Actn2/Ahcyl1/Akap6/Akap7/Amigo1/Ank2/Ank3/App/Asic2/Atp1b1/Atpsckmt/Cacna2d1/Cacnb3/Cacng2/Chrm3/Cracr2a/Crbn/Crhbp/Crhr1/Dapk1/Dlg1/Dmd/Dysf/Ehd3/Ephb2/Fgf11/Fgf12/Fgf13/Fhl1/Fxyd7/Gem/Grin2a/Gsg1l/Hap1/Htt/Kcna1/Kcnc2/Kcne4/Kcnj11/Lrrc52/Lrrc55/Mef2c/Mink1/Mrln/Mtnr1b/Myo5a/Ndfip1/Ndfip2/Nedd4/Nlgn1/Nos1ap/Nrxn1/Oprm1/Park7/Pde4b/Pde4d/Pirt/Plcb1/Pon1/Ppargc1a/Ppp2ca/Prkca/Prkg1/Pten/Ptpn…	85
BP	GO:0001838	embryonic epithelial tube formation	52/4749	157/23355	0.000115193935404063	0.00175558912718959	0.00122904924437243	Adm/Alx1/Bmp7/Celsr1/Cthrc1/Dlc1/Dvl2/Dvl3/Enah/Fzd1/Fzd3/Gatad2a/Gdnf/Grhl2/Hectd1/Hif1a/Ift172/Ift52/Ift57/Ipmk/Irx1/Irx3/Kdm2a/Kdm2b/Lmo4/Luzp1/Map3k7/Med12/Mib1/Mthfd1l/Mthfr/Nckap1/Nog/Opa1/Pax3/Pax8/Plxnb2/Prickle1/Prkacb/Ptch1/Rab23/Rarg/Rgma/Rock2/Rps7/Sall1/Shroom3/Sox11/Sox4/Specc1l/Stk3/Zeb2	52
BP	GO:0035148	tube formation	59/4749	184/23355	0.000116399529092353	0.00176966741687866	0.00123890514461493	Adm/Alx1/Bcl2l11/Bmp7/Celsr1/Cthrc1/Dicer1/Dlc1/Dvl2/Dvl3/Enah/Fgf10/Fgfr2/Fzd1/Fzd3/Gatad2a/Gdnf/Grhl2/Hectd1/Hif1a/Ift172/Ift52/Ift57/Ipmk/Irx1/Irx3/Itgb1bp1/Kdm2a/Kdm2b/Lmo4/Luzp1/Map3k7/Med12/Mib1/Mthfd1l/Mthfr/Nckap1/Nfib/Nog/Opa1/Pax3/Pax8/Plxnb2/Prickle1/Prkacb/Ptch1/Rab23/Rarg/Rgma/Rock2/Rps7/Sall1/Shroom3/Sox11/Sox4/Specc1l/Stk3/Ywhaz/Zeb2	59
BP	GO:0090130	tissue migration	90/4749	308/23355	0.000119102003231335	0.00180638038234191	0.00126460708236474	Adamts9/Adipor1/Adtrp/Akt1/Angpt1/Arf6/Bcar1/Bmper/Bmpr2/Cdh13/Clasp2/Cyp1b1/Dock1/Dock5/Efnb2/Epb41l4b/Ets1/Fbxw7/Fgf10/Fgf18/Fgfr1/Gab2/Gadd45a/Gdf6/Gpx1/Grhl2/Hbegf/Hdac9/Hif1a/Hmox1/Igf1/Insl3/Iqsec1/Itga3/Itgb1bp1/Jup/Kit/Klf4/Lemd3/Lgals8/Macf1/Map2k5/Map4k4/Mef2c/Met/Mia3/Mir218-1/Mir218-2/Mtor/Nf1/Nfe2l2/Nr2f2/Nr4a1/P2rx4/Patz1/Pdpk1/Pfn2/Plpp3/Plxnd1/Prkca/Prkd1/Prkx/Pten/Ptk2/Ptp4a3/Ptp…	90
BP	GO:0010631	epithelial cell migration	89/4749	304/23355	0.000120373224771222	0.00182126139358675	0.00127502495027171	Adamts9/Adipor1/Adtrp/Akt1/Angpt1/Arf6/Bcar1/Bmper/Bmpr2/Cdh13/Clasp2/Cyp1b1/Dock1/Dock5/Efnb2/Epb41l4b/Ets1/Fbxw7/Fgf10/Fgf18/Fgfr1/Gab2/Gadd45a/Gdf6/Gpx1/Hbegf/Hdac9/Hif1a/Hmox1/Igf1/Insl3/Iqsec1/Itga3/Itgb1bp1/Jup/Kit/Klf4/Lemd3/Lgals8/Macf1/Map2k5/Map4k4/Mef2c/Met/Mia3/Mir218-1/Mir218-2/Mtor/Nf1/Nfe2l2/Nr2f2/Nr4a1/P2rx4/Patz1/Pdpk1/Pfn2/Plpp3/Plxnd1/Prkca/Prkd1/Prkx/Pten/Ptk2/Ptp4a3/Ptpn23/Pt…	89
BP	GO:0010498	proteasomal protein catabolic process	130/4749	475/23355	0.000123300402247399	0.00186106544642168	0.00130289089014458	Akt1/Ankib1/Aqp11/Araf/Arel1/Arih1/Arrb1/Bbs7/Brsk2/Btrc/Cd2ap/Cdc23/Chfr/Cop1/Crbn/Csnk1e/Cul3/Cul5/Ddi1/Ddit3/Derl1/Derl3/Dlgap1/Dmac2/Dnajb2/Dnajb9/Eif3h/Enc1/Erlin2/Fbxl16/Fbxl20/Fbxl21/Fbxl22/Fbxl3/Fbxl4/Fbxl7/Fbxo2/Fbxo33/Fbxo45/Fbxw5/Fbxw7/Fbxw8/Fhit/Gabarapl2/Gpx1/Gsk3a/Hace1/Herpud1/Jkamp/Kctd17/Klhl20/Ltn1/Maea/Map1a/Marchf6/Mdm2/N4bp1/Nedd4/Nemf/Nfe2l1/Nfe2l2/Nkd2/Nr1d1/Nsfl1c/Os9/Park…	130
BP	GO:0033044	regulation of chromosome organization	85/4749	288/23355	0.000124975636587952	0.00188182739121284	0.00131742586997675	Akap8l/Anapc11/App/Arid5a/Arrb1/Asxl2/Atrx/Aurkb/Auts2/Becn1/Bub3/Ccnb1/Cct2/Cct4/Cdc23/Cdk5rap2/Cep192/Chfr/Ctc1/Cul3/Dcp2/Dhx36/Dync1li1/Ercc4/Exosc10/Fen1/H3f3a/Hnrnpu/Ing2/Isl1/Jarid2/Kat2b/Kdm2a/Kmt2e/L3mbtl2/Lcmt1/Lig4/Lmna/Lpin1/Mad1l1/Mad2l1/Mcm2/Mcph1/Mos/Myb/Myc/Naf1/Ncor1/Nek7/Nos1/Nsd3/Numa1/Parn/Parp1/Pax7/Paxbp1/Phf2/Pkib/Plk1/Prkcq/Prkd1/Rad21/Rtel1/Sfpq/Sirt1/Slf1/Slx4/Smg6/Snw1/S…	85
BP	GO:0140029	exocytic process	36/4749	98/23355	0.000125768589490499	0.00188923677849484	0.00132261301866614	Btk/Cadps/Ctbp2/Dmtn/Erc2/Exoc4/Exoc6b/Napb/Ncam1/Nlgn1/Nrxn1/Pclo/Rab3a/Rab3c/Rab3gap1/Ralb/Rims1/Scfd1/Scfd2/Snap25/Snca/Stx2/Stxbp1/Stxbp5/Syk/Syt1/Syt2/Syt7/Syt9/Unc13a/Unc13b/Unc13c/Vamp2/Vps11/Ykt6/Ywhaz	36
BP	GO:0022898	regulation of transmembrane transporter activity	82/4749	276/23355	0.000127803271531483	0.0019152189545255	0.0013408025673043	Abcc8/Actn2/Ahcyl1/Akap6/Akap7/Amigo1/Ank2/Ank3/App/Asic2/Atp1b1/Atpsckmt/Cacna2d1/Cacnb3/Cacng2/Chrm3/Cracr2a/Crbn/Crhbp/Crhr1/Dapk1/Dlg1/Dmd/Dysf/Ehd3/Ephb2/Fgf11/Fgf12/Fgf13/Fhl1/Fxyd7/Gem/Grin2a/Gsg1l/Hap1/Htt/Kcna1/Kcnc2/Kcne4/Kcnj11/Lrrc52/Lrrc55/Mef2c/Mink1/Mrln/Mtnr1b/Myo5a/Nedd4/Nlgn1/Nos1ap/Nrxn1/Oprm1/Park7/Pde4b/Pde4d/Pirt/Plcb1/Ppargc1a/Ppp2ca/Prkca/Prkg1/Pten/Ptpn3/Rasgrf2/Rgs9/Scn3…	82
BP	GO:1905477	positive regulation of protein localization to membrane	39/4749	109/23355	0.000129601209230021	0.0019329671019857	0.00135322765406699	Akap5/Akt1/Ank3/Arf6/Arhgef16/Cacnb3/Cacng2/Cdk5r1/Cemip/Clasp2/Dlg1/Dpp10/Dpp6/Egfr/Epha3/Ephb2/Fyn/Itga3/Itgb1bp1/Kcnj11/Lrp1/Myo5a/Nkd2/Nrxn1/Pak1/Pdpk1/Pgrmc1/Ppp1r9b/Prkn/Ptn/Rab11a/Rab11fip2/Rer1/Slc5a3/Snx27/Ssh1/Stac/Tcaf1/Wnk3	39
BP	GO:0006367	transcription initiation from RNA polymerase II promoter	28/4749	70/23355	0.000129603304656152	0.0019329671019857	0.00135322765406699	Ccnh/Creb1/Ctnnbip1/Dhx36/Ercc3/Esr1/Gtf2a1/Gtf2a1l/Gtf2b/Gtf2e2/Gtf2f2/Irf8/Med12/Med24/Med30/Myc/Sub1/Taf1/Taf10/Taf11/Taf4b/Taf5/Taf6l/Taf7/Tbp/Thra/Xpa/Zfp451	28
BP	GO:0019896	axonal transport of mitochondrion	10/4749	15/23355	0.000130428405408623	0.00193939737142481	0.00135772934394012	Actr10/Agtpbp1/Armcx3/Fez1/Hap1/Hif1a/Nefl/Spast/Sybu/Trak1	10
BP	GO:0001656	metanephros development	34/4749	91/23355	0.000130687301455722	0.00193939737142481	0.00135772934394012	Aph1a/Bmp7/Calb1/Egr1/Eya1/Fat4/Fgf10/Fmn1/Foxd1/Fras1/Gdf11/Gdf6/Gdnf/Greb1l/Hes1/Id2/Irx1/Irx3/Kif26b/Mtss1/Myc/Nf1/Nkx3-1/Pax8/Pdgfra/Ptch1/Rdh10/Robo2/Sall1/Six2/Slit2/Sox17/Tshz3/Umod	34
BP	GO:0032271	regulation of protein polymerization	70/4749	228/23355	0.000130961058366638	0.00193939737142481	0.00135772934394012	Abi2/Actr2/Actr3b/Add2/Ap1ar/Arf1/Arf6/Arfip2/Arhgap28/Arpc5l/Bag4/Capza2/Capzb/Carmil1/Cdc42ep3/Cdk5rap2/Ckap5/Clasp2/Cotl1/Cracd/Ctnna2/Cttn/Dbn1/Dbnl/Dlg1/Dmtn/Dnai3/Fchsd2/Fer/Fmn1/Grb2/Iqgap2/Kank3/Lmod1/Magel2/Map2/Map3k1/Mapre3/Mapt/Met/Mtor/Mtpn/Nav3/Nck2/Nckap1/Nin/Numa1/Pak1/Pak3/Pde4dip/Pfn2/Prune1/Psrc1/Rps3/Sgk1/Slit2/Snca/Sptb/Ssh1/Ssh2/Stmn2/Tmod2/Tppp/Trim27/Ttbk1/Tubb4a/Twf2/Wasf…	70
BP	GO:0033673	negative regulation of kinase activity	71/4749	232/23355	0.00013133587438187	0.00194037165939708	0.00135841142147043	Adar/Adora2a/Akt1/Bmp7/Camk2n1/Cbl/Cblb/Cdk5rap1/Cdk5rap2/Cdkn1c/Chordc1/Deptor/Dnaja3/Dnajc3/Dtnbp1/Dusp19/Dusp4/Dusp6/Dusp8/Ephb2/Fbxo7/Gadd45a/Gadd45b/Gnaq/Hmgcr/Hnrnpu/Igf1r/Inpp5k/Irs2/Itgb1bp1/Kat2b/Mapt/Mllt1/Nf1/Nf2/Npm1/Nr2f2/Paqr3/Park7/Pcp4/Pdpk1/Pip4k2b/Pkib/Plk1/Ppia/Ppm1e/Prdx3/Prkag2/Prkca/Prkn/Pten/Ptpn1/Ptpn5/Ptprc/Ptpro/Sirt1/Slc8a1/Slc8a3/Smpd1/Smyd3/Socs4/Sorl1/Spred2/Spry4/Ta…	71
BP	GO:0001755	neural crest cell migration	25/4749	60/23355	0.000135609041353945	0.00199880087009723	0.00139931642375605	Alx1/Bmp7/Efnb1/Erbb4/Fgf15/Gdnf/Hif1a/Isl1/Nrp2/Pax3/Pax6/Phox2b/Pitx2/Radil/Sema3a/Sema3c/Sema3d/Sema3e/Sema4b/Sema4f/Sema5a/Sema5b/Sema6a/Sema6d/Zeb2	25
BP	GO:0002791	regulation of peptide secretion	97/4749	338/23355	0.000138710259833586	0.00203972300115946	0.00142796510554679	Abat/Abcc8/Adcy8/Adcyap1/Adora1/Adora2a/Adra2a/Adtrp/Ang/Arf1/Arf6/Arhgef7/Arrb1/Blk/Brsk2/Cacna1e/Camk2n1/Cartpt/Cd200/Cd2ap/Chd7/Chga/Crhbp/Doc2b/Efna5/Egfr/Eipr1/Eny2/Epha5/Exoc1/Frmd4a/Gabbr1/Ghrh/Golph3/Hif1a/Hmgcr/Ica1/Igf1/Irs2/Isl1/Kalrn/Kcnj11/Klf7/Lrp1/Map4k4/Mcu/Mtnr1b/Myh10/Myrip/Myt1/Neo1/Nkx6-1/Nos1/Npy2r/Nr1d1/Nr1h4/Nrxn1/Nucb2/Oprm1/Oxct1/Pax6/Pax8/Per2/Pex5l/Pik3c3/Ppia/Prkcq/Prk…	97
BP	GO:0006281	DNA repair	133/4749	489/23355	0.000139705347245197	0.0020495557835341	0.00143484881971457	4930447C04Rik/Actr2/Adprs/Alkbh1/Alkbh3/Ap5z1/Aplf/Arid2/Ascc3/Atrx/Aunip/Babam1/Babam2/Bach1/Cebpg/Cenps/Cenpx/Cep164/Chchd4/Chd1l/Chek1/Cinp/Cyren/Dclre1c/Ddx1/Dek/Dhx9/Eepd1/Egfr/Epc2/Ercc3/Ercc4/Etaa1/Exo5/Eya1/Eya3/Fam111a/Fan1/Fancf/Fen1/Fgf10/Fignl1/Fto/Gins4/Gtf2h4/Hdac9/Hinfp/Hsf1/Inip/Kdm2a/Kdm4d/Kmt5b/Lig1/Lig4/Mcm2/Mcm6/Mgmt/Mms22l/Mrnip/Msh6/Npm1/Nsd2/Nsmce1/Nsmce3/Nthl1/Nudt1/Nudt16…	133
BP	GO:0007034	vacuolar transport	48/4749	143/23355	0.000144021376519003	0.00210794923814178	0.00147572878994812	Ap3b1/Ap3d1/Arf1/Atg14/Becn1/C9orf72/Cacng2/Chmp2a/Chmp4c/Dennd3/Ehd3/Gprasp1/Hgsnat/Kif13a/Lamp2/Laptm5/Leprot/Leprotl1/Lhcgr/Lrp1/Mgrn1/Mvb12a/Ncoa4/Ndfip1/Ndfip2/Prkn/Psap/Rhob/Rnf157/Rnf215/Scarb2/Scyl2/Slc15a4/Snx27/Sorl1/Stx8/Trak1/Tsg101/Ubxn6/Vps11/Vps13a/Vps28/Vps29/Vps41/Vps4b/Vps53/Vta1/Vti1a	48
BP	GO:0071496	cellular response to external stimulus	83/4749	281/23355	0.000144699972108412	0.00211222264416416	0.00147872050729324	Akt1/Atf3/Atg14/Atg5/Atp1a1/Becn1/Bmf/Brsk2/Cartpt/Cdkn2b/Comt/Dnajc15/Eif4g1/Elapor1/Fas/Fcor/Gabarapl2/Gas2l1/Gas6/Got1/Habp4/Higd1a/Hrk/Ireb2/Itga4/Kif26a/Lamp2/Map1lc3b/Map3k5/Mir125b-1/Mir1895/Mir214/Mir3473c/Mir691/Mir760/Mn1/Mtmr3/Mtor/Nfe2l2/Nim1k/Nos1/Nr1h4/Nuak1/Nudt1/Pck1/Pde2a/Pdk4/Piezo2/Pik3c2b/Pik3c3/Postn/Prkaa1/Prkag2/Prkd1/Ptprc/Ralb/Ripor1/Rnf152/Rraga/Rragc/Rragd/Sesn1/Sesn2/S…	83
BP	GO:1901879	regulation of protein depolymerization	35/4749	95/23355	0.000145032070681329	0.00211222264416416	0.00147872050729324	Actn2/Add2/Atxn7/Capza2/Capzb/Carmil1/Clasp2/Cracd/Dmtn/Dysf/Eml4/Fgf13/Gas2l1/Hdgfl3/Htr1a/Lima1/Lmod1/Map1a/Map2/Mid1ip1/Mtpn/Nav3/Nes/Pdxp/Plekhh2/Sema5a/Specc1l/Sptb/Stmn2/Swap70/Taok1/Tmod2/Tpx2/Trpv4/Twf2	35
BP	GO:1905952	regulation of lipid localization	63/4749	201/23355	0.000145322532613301	0.00211222264416416	0.00147872050729324	Abat/Abca1/Abca3/Abca8b/Abcg8/Acacb/Acsl1/Acsl5/Acsl6/Adora1/Adora2a/Akt1/Apob/Asxl2/Atp8a1/Atp8a2/Avpr1a/Cd36/Crhr1/Crp/Cry1/Dennd5b/Dpysl2/Dtnbp1/Eepd1/Enpp7/Fabp3/Fitm2/Gabbr1/Grm2/Grm7/Irs2/Ldlrap1/Lrp1/Map2k6/Msr1/Nkx3-1/Nucb2/Osbpl6/Per2/Pla2g4a/Plin3/Pltp/Pnpla2/Pomc/Pon1/Prkg1/Ptch1/Rab3gap1/Runx1/Scarb1/Sec24a/Sirt1/Snca/Sstr4/Stxbp1/Syk/Syt4/Tmem135/Tnfsf11/Ttc39b/Vstm2a/Zc3h12a	63
BP	GO:0050433	regulation of catecholamine secretion	27/4749	67/23355	0.000146480703702073	0.0021186171503222	0.00148319716008173	Abat/Adora2a/Cartpt/Chga/Crhr1/Cxcl12/Dtnbp1/Gabbr1/Grm2/Npy2r/Oxtr/Pcp4/Plcd1/Prkcb/Rab3a/Rtn4/Sdhd/Slc18a1/Snca/Syt1/Syt10/Syt11/Syt17/Syt2/Syt4/Syt7/Syt9	27
BP	GO:0048736	appendage development	64/4749	205/23355	0.000146774718966421	0.0021186171503222	0.00148319716008173	Aff3/Alx1/Alx3/Atrx/Bax/Bbs7/Bcl2l11/Bmp7/Bmpr1a/Bmpr1b/Bmpr2/Chd7/Chst11/Cibar1/Cyp26b1/Dicer1/Dkk1/Ext1/Fgf10/Fgf9/Fgfr1/Fgfr2/Fmn1/Fras1/Gas1/Gnaq/Grhl2/Hdac2/Ift172/Ift52/Itgb4/Lmbr1/Lmx1b/Lnpk/Mbnl1/Mecom/Msx1/Mycn/Nog/Notch2/Nr2f2/Pbx1/Pitx1/Pitx2/Plxna2/Ptch1/Rab23/Rarb/Rarg/Rc3h2/Rdh10/Reck/Rspo2/Sall1/Sall3/Sema3c/Shox2/Slc7a11/Smoc1/Sox11/Sox4/Tmem231/Wdr19/Zbtb16	64
BP	GO:0060173	limb development	64/4749	205/23355	0.000146774718966421	0.0021186171503222	0.00148319716008173	Aff3/Alx1/Alx3/Atrx/Bax/Bbs7/Bcl2l11/Bmp7/Bmpr1a/Bmpr1b/Bmpr2/Chd7/Chst11/Cibar1/Cyp26b1/Dicer1/Dkk1/Ext1/Fgf10/Fgf9/Fgfr1/Fgfr2/Fmn1/Fras1/Gas1/Gnaq/Grhl2/Hdac2/Ift172/Ift52/Itgb4/Lmbr1/Lmx1b/Lnpk/Mbnl1/Mecom/Msx1/Mycn/Nog/Notch2/Nr2f2/Pbx1/Pitx1/Pitx2/Plxna2/Ptch1/Rab23/Rarb/Rarg/Rc3h2/Rdh10/Reck/Rspo2/Sall1/Sall3/Sema3c/Shox2/Slc7a11/Smoc1/Sox11/Sox4/Tmem231/Wdr19/Zbtb16	64
BP	GO:0051348	negative regulation of transferase activity	79/4749	265/23355	0.000148754090704612	0.00214226361361069	0.00149975152772202	Adar/Adora2a/Akt1/Bmp7/Camk2n1/Cbl/Cblb/Cdk5rap1/Cdk5rap2/Cdkn1c/Chordc1/Cln8/Deptor/Dnaja3/Dnajc3/Dtnbp1/Dusp19/Dusp4/Dusp6/Dusp8/Ephb2/Fbxo7/Gadd45a/Gadd45b/Gnaq/Gsk3a/Hmgcr/Hnrnpu/Igf1r/Inpp5k/Irs2/Itgb1bp1/Kat2b/Mad2l1/Mapt/Mllt1/Nf1/Nf2/Npm1/Nr2f2/Ormdl3/Paqr3/Park7/Pcp4/Pdpk1/Pip4k2b/Pkib/Plk1/Ppia/Ppm1e/Prdx3/Prkag2/Prkca/Prkn/Pten/Ptpn1/Ptpn5/Ptprc/Ptpro/Rpl11/Rpl23/Rps7/Sirt1/Slc8a1/Slc8…	79
BP	GO:0051952	regulation of amine transport	41/4749	117/23355	0.000149560725121717	0.00214713861911803	0.00150316441160374	Abat/Adora1/Adora2a/Arg1/Avpr1a/Cartpt/Chga/Chrna3/Crhr1/Cxcl12/Dpysl2/Dtnbp1/Gabbr1/Gdnf/Grm2/Grm7/Htr1a/Nat8l/Npy2r/Oxtr/Pcp4/Per2/Plcd1/Prkcb/Prkg1/Rab3a/Rab3gap1/Rgs4/Rtn4/Sdhd/Slc18a1/Snca/Stxbp1/Syt1/Syt10/Syt11/Syt17/Syt2/Syt4/Syt7/Syt9	41
BP	GO:0034614	cellular response to reactive oxygen species	49/4749	147/23355	0.000149776511414827	0.00214713861911803	0.00150316441160374	Adprs/Akt1/Bcar1/Btk/Cd36/Cyp1b1/Ect2/Egfr/Ezh2/Fbxo7/Fer/Foxp1/Fxn/Gch1/Hdac2/Hk3/Hsf1/Kcnc2/Kdm6b/Map3k5/Met/Ncf1/Nfe2l2/Nr4a3/Park7/Parp1/Pawr/Pde8a/Pdgfra/Plekha1/Prdx3/Psap/Ptprk/Reg3b/Rela/Rhob/Rps3/Sirt1/Slc8a1/Smpd3/Sod1/Stk25/Stk26/Tnfaip3/Top2b/Trap1/Txndc2/Ucp1/Zfp580	49
BP	GO:2001020	regulation of response to DNA damage stimulus	68/4749	221/23355	0.000150687593593066	0.00214880198103966	0.00150432889461473	Ackr3/Actr2/Ankle1/Arid2/Aunip/Babam1/Babam2/Bid/Cebpg/Chek1/Cry1/Cxcl12/Cyren/Dek/Dhx9/Dyrk3/Eef1e1/Egfr/Ercc4/Etaa1/Eya1/Eya3/Fgf10/Fignl1/Fxr1/Hnrnpk/Hsf1/Kdm4d/Kmt5b/Mapt/Mcl1/Mdm2/Mgmt/Mrnip/Myc/Nek4/Nkx3-1/Npm1/Nsd2/Nsmce1/Nudt16/Otub1/Parg/Parp1/Pias4/Pttg1ip/Rnaseh2b/Rnf169/Rnf8/Rps3/Rtel1/Shld1/Sirt1/Skil/Slf1/Smchd1/Smyd2/Snai1/Spidr/Spred2/Thoc1/Tigar/Top2b/Trim32/Wdr76/Wrnip1/Xrcc4/Zm…	68
BP	GO:0030258	lipid modification	76/4749	253/23355	0.000150801229713113	0.00214880198103966	0.00150432889461473	Abcd4/Acacb/Acadl/Acox3/Acoxl/Acsl5/Adipor1/Adipor2/Akt1/Appl2/Auh/B3galt1/Bpnt1/Cd36/Dgkb/Dgke/Dgkh/Dgkz/Echdc1/Echs1/Eci2/Etfa/Fa2h/Fabp3/Gcdh/Hadhb/Impa1/Inpp1/Inpp4b/Inpp5a/Inpp5f/Inpp5k/Ip6k3/Irs2/Itpkb/Ivd/Lonp2/Mboat1/Mir214/Mtmr2/Mtmr3/Mtmr7/Mtor/Nr4a3/Nucb2/P3r3urf/Pdk4/Pex2/Pex5/Phyh/Pi4k2a/Pi4ka/Pik3c2b/Pik3c2g/Pik3c3/Pik3r1/Pla2g7/Plpp3/Plpp4/Plppr1/Plppr3/Porcn/Ppargc1a/Prkaa1/Pten/S…	76
BP	GO:0010463	mesenchymal cell proliferation	24/4749	57/23355	0.000150953853518104	0.00214880198103966	0.00150432889461473	Bmp2/Bmp7/Bmpr1a/Ctnnbip1/Fat4/Fgf9/Fgfr1/Fgfr2/Foxp1/Foxp2/Gas1/Irs2/Lmna/Msx1/Myc/Mycn/Nfib/Phf14/Ptn/Shox2/Six2/Syne1/Wnt11/Zeb1	24
BP	GO:1903792	negative regulation of anion transport	75/4749	249/23355	0.000151261423095959	0.00214880198103966	0.00150432889461473	4930550C14Rik/Abat/Abcc8/Abcg8/Adora1/Adra2a/Adtrp/Akap1/Akt1/Angpt1/Appl2/Bag4/Cartpt/Cd200/Cd36/Chga/Crhbp/Crhr1/Cry1/Derl3/Dmtn/Eny2/Esr1/Frmd4a/Gabbr1/Grb10/Grm7/Gsk3a/Hdac3/Hmgcr/Htr1a/Inpp5k/Irs2/Itgb1bp1/Kalrn/Kcnj11/Klf7/Lmbrd1/Lyplal1/Map4k4/Mtnr1b/Mtor/Myc/Ndfip1/Ndfip2/Neo1/Nf1/Nos1/Nucb2/Oaz2/Oprm1/Os9/Park7/Pea15a/Ppp2ca/Prkca/Prkcb/Prkg1/Prkg2/Prkn/Rab11fip5/Rab23/Rgs4/Sergef/Sh2b2/…	75
BP	GO:0060997	dendritic spine morphogenesis	29/4749	74/23355	0.000151939613239831	0.00215356395379888	0.0015076626467614	Abi2/Actr2/Arhgap44/Caprin2/Cdc42/Cdk5r1/Ctnnd2/Cux2/Dbn1/Dbnl/Dhx36/Dip2a/Dnm3/Dock10/Dtnbp1/Eef2k/Epha5/Ephb1/Ephb2/Kalrn/Lzts3/Nlgn1/Opa1/Pak3/Pten/Shank2/Tanc2/Tiam1/Wasl	29
BP	GO:0042542	response to hydrogen peroxide	42/4749	121/23355	0.000159170835136603	0.00224839101028977	0.00157404897846122	Cyp11a1/Cyp1b1/Ect2/Ezh2/Fbxo7/Foxp1/Fxn/Fyn/Glrx2/Gpx1/Hdac2/Hk3/Hmox1/Hsf1/Kdm6b/Kpna4/Lig1/Map3k5/Met/Nfe2l2/Nr4a3/Park7/Pawr/Pde8a/Plekha1/Prdx3/Prkaa1/Psap/Reg3b/Rela/Rhob/Rps3/Sirt1/Smpd3/Sod1/Stk24/Stk25/Stk26/Tnfaip3/Top2b/Trap1/Zfp580	42
BP	GO:0051153	regulation of striated muscle cell differentiation	36/4749	99/23355	0.000159346074148582	0.00224839101028977	0.00157404897846122	Akap6/Bdnf/Bmp2/Csrp3/Cyp26b1/Dkk1/Dll1/Efnb2/Epc1/Ezh2/Fdps/Foxp1/Fzd7/Gsk3a/Hdac3/Hdac9/Igf1/Mef2c/Msx1/Mtor/Myf6/Naca/Nrg1/Pak1/Pin1/Plpp7/Rgs4/Shox2/Sirt1/Slc25a4/Sox6/Thra/Tmem119/Trim32/Xbp1/Yy1	36
BP	GO:0007431	salivary gland development	19/4749	41/23355	0.000160078447238165	0.00225366047131937	0.00157773801195794	Bmp7/Btbd7/Clcn2/Ctnnd1/Egfr/Fgf10/Fgfr1/Fgfr2/Met/Nfib/Nkx3-1/Ntn4/Pax6/Plxna1/Plxnd1/Sema3a/Sema3c/Twsg1/Xbp1	19
BP	GO:0008344	adult locomotory behavior	39/4749	110/23355	0.000161814297335483	0.00227300217666554	0.00159127871346515	Agtpbp1/App/Atp1a3/Atxn1/Cend1/Chd7/Chl1/Clcn3/Cln8/Cstb/Cxcl12/Dab1/Dmbx1/Fgf12/Fxn/Gigyf2/Glra1/Grin1/Grin2d/Hipk2/Id2/Inpp5f/Kalrn/Klhl1/Mapt/Ndufs4/Oxr1/Park7/Pbx3/Pcdh15/Pmp22/Ppt1/Prex2/Prkn/Pum1/Slitrk6/Snca/Tshr/Zmpste24	39
BP	GO:0007585	respiratory gaseous exchange by respiratory system	26/4749	64/23355	0.000165171412339838	0.00231498057607555	0.00162066686543977	Adora1/Ap3b1/Chst11/Dach1/Ecel1/Fto/Fut8/Glra1/Grin1/Jag2/Mafb/Man2a1/Mapk8ip3/Ndn/Ndufs4/Nlgn1/Pbx3/Phox2a/Phox2b/Rab3a/Slc5a3/Spag16/Tlx3/Traf4/Tshz3/Ywhaz	26
BP	GO:0035272	exocrine system development	23/4749	54/23355	0.000167292973197481	0.00232964473092546	0.00163093291696544	Bmp7/Btbd7/Clcn2/Ctnnd1/Egfr/Fgf10/Fgfr1/Fgfr2/Foxc1/Igf1/Igf1r/Met/Nfib/Nkx3-1/Ntn4/Pax6/Plxna1/Plxnd1/Ptf1a/Sema3a/Sema3c/Twsg1/Xbp1	23
BP	GO:0046834	lipid phosphorylation	23/4749	54/23355	0.000167292973197481	0.00232964473092546	0.00163093291696544	Bpnt1/Dgkb/Dgke/Dgkh/Dgkz/Impa1/Inpp1/Ip6k3/Itpkb/P3r3urf/Pi4k2a/Pi4ka/Pik3c2b/Pik3c2g/Pik3c3/Pik3r1/Socs3/Socs4/Socs6/Socs7/Tmem150a/Ttc7/Ttc7b	23
BP	GO:0050678	regulation of epithelial cell proliferation	106/4749	377/23355	0.000167330749107721	0.00232964473092546	0.00163093291696544	Akt1/Ang/Aplnr/Aqp11/Arg1/B2m/Bax/Bcl11b/Bmp2/Bmpr1a/Bmpr2/Cd109/Cdc42/Cdh13/Cdkn2b/Cnmd/Cxadr/Cxcl12/Dlg1/Dlk1/Dysf/Efnb2/Egfr/Erbb4/Esr1/Etv4/Eya1/Fgf10/Fgf18/Fgf9/Fgfr1/Fgfr2/Fmc1/Foxp1/Foxp2/Fzd7/Gas1/Gpx1/Hes1/Hmgb2/Hmox1/Ift172/Ift52/Ift57/Ift74/Igf1/Isl1/Itga4/Kif3a/Maged1/Map2k5/Mef2c/Mir205/Mtor/Mtss1/Myc/Nf1/Nfib/Nkx2-9/Nkx3-1/Nme1/Nog/Notch2/Npm1/Nr1d1/Nr2f2/Nr4a1/Nr4a3/Nrarp/Pax6/Pdcl…	106
BP	GO:0010821	regulation of mitochondrion organization	43/4749	125/23355	0.000168473626683762	0.00234036703970651	0.00163843936895992	4930550C14Rik/Akt1/Bax/Bcl2l11/Bid/Bmf/Bok/Cttn/Ddhd1/Fas/Fbxo7/Fbxw7/Fxn/Golph3/Gpx1/Gsk3a/Hif1a/Higd1a/Htt/Igf1/Lmna/Mapt/Mcu/Mief1/Moap1/Mul1/Opa1/Pam16/Parl/Pde2a/Ppargc1a/Prkn/Prmt6/Slc25a5/Srebf1/Tfrc/Tigar/Tmem135/Tmem14a/Usp30/Vdac1/Zdhhc6/Zfp13	43
BP	GO:0051047	positive regulation of secretion	111/4749	398/23355	0.000168943821468846	0.00234171800221387	0.00163938514802812	Abat/Acvr2a/Adcy8/Adcyap1/Adora1/Adora2a/Ang/Arf1/Arf6/Arhgef7/Arrb1/Atg5/Avpr1a/Blk/Bmp2/Cacna1h/Cadps/Camk2n1/Cartpt/Cd2ap/Cdk5r2/Chmp2a/Clasp2/Creb1/Crhr1/Cxcl12/Doc2b/Dpysl2/Dtnbp1/Egfr/Exoc1/Exoc2/Fgfr1/Fgr/Frmd4a/Gab2/Gabbr1/Ghrh/Gnai2/Golph3/Hif1a/Igf1/Il4ra/Irs2/Isl1/Kiss1r/Lrp1/Map1lc3b/Map2k6/Mcu/Myh10/Myrip/Ncs1/Nkx3-1/Nkx6-1/Nlgn1/Nppc/Npy2r/Nr1h4/Nucb2/Oxct1/Oxtr/Pax6/Pcp4/Pex5l/Pla2…	111
BP	GO:0043406	positive regulation of MAP kinase activity	65/4749	210/23355	0.000172365209605268	0.00237368380052651	0.00166176369871144	Adra2a/Alk/App/Arrb1/Bmp2/Dkk1/Dusp19/Dvl2/Dvl3/Egfr/Ezh2/Fgf10/Fgf18/Fgfr1/Fzd5/Fzd8/Gadd45a/Gadd45b/Gdf15/Gfral/Igf1/Ins1/Itga1/Kit/Ksr1/Lpar1/Lpar3/Maged1/Map2k1/Map2k4/Map2k5/Map2k6/Map3k1/Map3k12/Map3k13/Map3k5/Map3k9/Mapk8ip3/Met/Mos/Mul1/Nox4/Ntf3/Ntrk3/Pak1/Pdgfc/Pik3r5/Ppia/Prok2/Ptpn1/Ptprc/Rasgrp1/Robo1/Rps3/Sash1/Shc2/Sod1/Stk39/Syk/Taok3/Tgfa/Tiam1/Tnfsf11/Tnik/Zeb2	65
BP	GO:0055001	muscle cell development	65/4749	210/23355	0.000172365209605268	0.00237368380052651	0.00166176369871144	Actn2/Adm/Adra1a/Afg3l2/Akap6/Ank2/Atg5/Atp2a2/Bin3/Bves/Capzb/Col14a1/Csrp1/Csrp3/Cxadr/Dicer1/Dmd/Dner/Dysf/Fdps/Fhl2/Foxp1/Gpx1/Gsk3a/Hdac2/Hdac9/Hes1/Hnrnpu/Igf1/Isl1/Krt19/Krt8/Lmna/Lmod1/Map2k4/Mef2c/Met/Mtor/Myf6/Myh10/Myoz1/Naca/Nebl/Neurl2/Pak1/Pdgfra/Pin1/Pitx2/Pmp22/Prkg1/Rcan1/Rgs4/Sgcb/Sgcd/Shox2/Sirt1/Slc25a4/Slc8a1/Smyd3/Sorbs2/Synpo2l/Tmod2/Ttn/Yy1/Zmpste24	65
BP	GO:0021885	forebrain cell migration	28/4749	71/23355	0.000172832058305968	0.00237368380052651	0.00166176369871144	Arl13b/Arx/Ccdc141/Cdk5r1/Cdk5r2/Cul5/Cxcl12/Cxcr4/Dab1/Dcx/Disc1/Dixdc1/Efhc1/Egfr/Fbxo45/Fgf13/Fgfr1/Nrg1/Nrg3/Pex5/Pou3f2/Rnf7/Robo1/Rtn4/Slit2/Socs7/Sun1/Tnr	28
BP	GO:0003300	cardiac muscle hypertrophy	37/4749	103/23355	0.000173518213798641	0.00237368380052651	0.00166176369871144	Adk/Adra1a/Akap1/Akap6/Atp2a2/Becn1/Col14a1/Csrp3/Ezh2/Fdps/Foxp1/Gsk3a/Igf1/Inpp5f/Jarid2/Lmna/Map2k4/Mef2c/Mtor/Mtpn/Nr4a3/P2rx4/Pak1/Parp1/Pin1/Prkca/Prkg1/Ptk2/Rgs4/Rock2/Sirt1/Slc25a4/Smad3/Sorbs2/Tiam1/Ttn/Yy1	37
BP	GO:0006352	DNA-templated transcription, initiation	37/4749	103/23355	0.000173518213798641	0.00237368380052651	0.00166176369871144	Brf2/Ccnh/Cebpa/Creb1/Ctnnbip1/Dhx36/Ercc3/Esr1/Gtf2a1/Gtf2a1l/Gtf2b/Gtf2e2/Gtf2f2/Irf8/Med12/Med24/Med30/Mitf/Myc/Polr1e/Rrn3/Sub1/Taf1/Taf10/Taf11/Taf4b/Taf5/Taf6l/Taf7/Taf9b/Tbp/Tfam/Thra/Ttf1/Ubtf/Xpa/Zfp451	37
BP	GO:0071456	cellular response to hypoxia	37/4749	103/23355	0.000173518213798641	0.00237368380052651	0.00166176369871144	Akt1/Bach1/Chchd2/Cpeb2/Ddah1/Egln3/Egr1/Epas1/Gnb1/Hif1a/Hif1an/Higd1a/Hp1bp3/Kcnd2/Map2k1/Mir214/Mtor/Myc/Nfe2l2/Nkx3-1/Npepps/Pgk1/Plk3/Pten/Rgcc/Rock2/Rora/Rtn4/Rwdd3/Scn2a/Sdhd/Sirt1/Slc8a3/Tigar/Vasn/Vhl/Vldlr	37
BP	GO:0071559	response to transforming growth factor beta	68/4749	222/23355	0.000174616084631578	0.00238067466233189	0.00166665784694143	Appl2/Bambi/Bcl9l/Bmp2/Bmp8b/Bmpr1b/Cd109/Cdkn2b/Chst11/Col1a2/Creb1/Dbn1/Dcp1a/Dlx1/Emilin1/Fut8/Fyn/Gcnt2/Gdnf/Got1/Hipk2/Igf1r/Ing2/Itga3/Itgb6/Ldlrad4/Lemd3/Ltbp1/Map3k1/Map3k7/Mef2c/Nrep/Onecut1/Onecut2/Parp1/Pdpk1/Peg10/Pin1/Ppargc1a/Ptk2/Ptprk/Rock2/Runx1/Runx3/Sdcbp/Sirt1/Skil/Smad1/Smad2/Smad3/Smad7/Snw1/Snx6/Sox5/Sox6/Spred2/Strap/Tgfb1i1/Tsku/Twsg1/Vasn/Wwox/Xbp1/Yes1/Zeb1/Zfhx3/Zfp451…	68
BP	GO:1903201	regulation of oxidative stress-induced cell death	30/4749	78/23355	0.000174966132659673	0.00238067466233189	0.00166665784694143	App/Fbxo7/Fbxw7/Foxp1/Fyn/Fzd1/Gpx1/Hif1a/Hk3/Mcl1/Meak7/Met/Ncoa7/Nfe2l2/Nr4a3/Oxr1/Park7/Parp1/Pawr/Pde8a/Ppia/Prkn/Psap/Reg3b/Sfpq/Sirt1/Slc7a11/Sod1/Stk26/Trap1	30
BP	GO:0030073	insulin secretion	71/4749	234/23355	0.000175166697562881	0.00238067466233189	0.00166665784694143	Abat/Abcc8/Adcy8/Adcyap1/Adra2a/Arrb1/Blk/Brsk2/Cacna1e/Camk2n1/Cartpt/Ccdc186/Chga/Cyb5r4/Doc2b/Efna5/Eipr1/Eny2/Epha5/Hif1a/Hmgcr/Htt/Ica1/Irs2/Isl1/Kcnj11/Klf7/Lrp1/Mafa/Map4k4/Mc4r/Mcu/Mtnr1b/Myo5a/Myrip/Myt1/Neurod1/Nkx6-1/Nos1/Nr1d1/Nr1h4/Nrxn1/Oxct1/Park7/Pclo/Per2/Prkn/Rab11fip2/Rab11fip5/Raf1/Rapgef4/Rfx3/Selenot/Sidt2/Sirt1/Sirt4/Slc16a1/Slc30a8/Slc9b2/Smad2/Sox4/Srebf1/Sstr5/Stxbp5l/Sy…	71
BP	GO:0042176	regulation of protein catabolic process	109/4749	390/23355	0.000175925121515075	0.00238581822460724	0.00167025874149586	Adra2a/Agtpbp1/Akt1/Ankib1/App/Aqp11/Araf/Arel1/Arih1/Azin2/Bbs7/Btrc/Cblb/Chfr/Cop1/Csnk1e/Ctsc/Dact1/Disc1/Dlgap1/Dnajb2/Dysf/Egfr/Eif3h/Fbxl20/Fbxw7/Fbxw8/Fhit/Flna/Fyn/Gabarapl2/Gpx1/Grin2a/Gsk3a/Hace1/Herpud1/Hipk2/Hmgcr/Laptm5/Lrig2/Lrp1/Mad2l1/Map1a/Mdm2/Mdm4/Mycbp2/Mylip/N4bp1/Ndfip1/Ndufa13/Nedd4/Nfe2l1/Nkd2/Nrg1/Oaz2/Park7/Pdcl3/Pin1/Plk1/Plk3/Ppp2ca/Prickle1/Prkn/Psmd14/Pten/Ptk2/Ptpn3…	109
BP	GO:0006936	muscle contraction	88/4749	303/23355	0.000177058390667607	0.00239601214440065	0.00167739528000891	Abat/Actn2/Adora1/Adra1a/Adra2a/Akap6/Ank2/Ankrd39/Atp1a1/Atp1a3/Atp1b1/Atp2a2/Atp2b1/Atp8a2/Bscl2/Cacna1h/Cacna2d1/Cald1/Chga/Chrm3/Chrna3/Csrp3/Cttn/Cxcr4/Dbn1/Dlg1/Dmd/Dock4/Dock5/Dsp/Ehd3/Fgf13/Flna/Gdnf/Glra1/Grcc10/Hsbp1/Jup/Kcna1/Kcna5/Kcnd3/Kcne4/Kcnh2/Kcnj2/Kit/Lmod1/Map2k1/Map2k6/Met/Mtor/Myh14/Myl1/Myom2/Ncf1/Nos1/Npy2r/Ormdl3/Oxtr/P2rx4/Pawr/Pde4b/Pde4d/Prkca/Prkg1/Prok2/Rock2/Ryr3/Sc…	88
BP	GO:0034332	adherens junction organization	22/4749	51/23355	0.000184437895386891	0.00247984056773937	0.00173608171111384	Abi2/Cdc42/Cdh11/Cdh12/Cdh18/Cdh19/Cdh22/Cdh6/Cdh7/Cdh9/Dsp/Efnb2/Hipk1/Jam3/Kifc3/Mtss1/Pak2/Ptpn23/Smad7/Specc1l/Tjp1/Zfp703	22
BP	GO:0043620	regulation of DNA-templated transcription in response to stress	22/4749	51/23355	0.000184437895386891	0.00247984056773937	0.00173608171111384	Arnt/Atf3/Atf6/Atf6b/Bach1/Cd36/Chek1/Ddit3/Egr1/Epas1/Hif1a/Hif1an/Hmox1/Hsf1/Mbtps2/Nck2/Nfe2l1/Nfe2l2/Ppp1r15a/Rela/Sesn2/Vhl	22
BP	GO:0072132	mesenchyme morphogenesis	22/4749	51/23355	0.000184437895386891	0.00247984056773937	0.00173608171111384	Bmp2/Bmp7/Bmpr1a/Exoc4/Fgfr1/Foxc1/Htt/Isl1/Mdm2/Mdm4/Msx1/Myc/Nckap1/Nog/Robo1/Robo2/Smad2/Smad3/Snai1/Tbx20/Tmem100/Wnt11	22
BP	GO:0097091	synaptic vesicle clustering	11/4749	18/23355	0.000184836447704417	0.00247988900670093	0.00173611562216295	Cdh2/Magi2/Nlgn1/Nrxn1/Pclo/Pten/Rab3a/Snap91/Syn1/Syn2/Syn3	11
BP	GO:0043405	regulation of MAP kinase activity	84/4749	287/23355	0.000185334786886004	0.00248127319159321	0.00173708465949041	Adra2a/Alk/App/Arrb1/Bmp2/Bmp7/Dkk1/Dtnbp1/Dusp19/Dusp4/Dusp6/Dusp8/Dvl2/Dvl3/Egfr/Ephb2/Ezh2/Fgf10/Fgf18/Fgfr1/Fzd5/Fzd8/Gadd45a/Gadd45b/Gdf15/Gfral/Hmgcr/Igf1/Igf1r/Inpp5k/Ins1/Itga1/Kit/Ksr1/Lpar1/Lpar3/Maged1/Map2k1/Map2k4/Map2k5/Map2k6/Map3k1/Map3k12/Map3k13/Map3k5/Map3k9/Mapk8ip3/Met/Mos/Mul1/Nf1/Nox4/Ntf3/Ntrk3/Pak1/Paqr3/Pdgfc/Pik3r5/Ppia/Prkca/Prok2/Ptpn1/Ptpn5/Ptprc/Rasgrp1/Robo1/Rps3/S…	84
BP	GO:0051051	negative regulation of transport	133/4749	492/23355	0.000186194167416626	0.00248747484512552	0.00174142630040724	4930550C14Rik/Abat/Abcc8/Abcg8/Actn2/Adcyap1/Adora1/Adra2a/Adtrp/Akap1/Akap5/Akt1/Angpt1/Ank3/Appl2/Atg5/Atxn2/Bag4/Best3/Cacnb3/Cartpt/Cd200/Cd36/Chga/Comt/Crbn/Crhbp/Crhr1/Cry1/Derl3/Dmtn/Dysf/Eny2/Epha3/Ephb2/Esr1/Fgf12/Frmd4a/Gabbr1/Gem/Gnai2/Gnaq/Grb10/Grm7/Gsk3a/Hcrt/Hdac3/Hes1/Hmgcr/Hmox1/Htr1a/Inpp5k/Irs2/Itgb1bp1/Kalrn/Kcna5/Kcne4/Kcnh2/Kcnj11/Klf7/Lmbrd1/Lrrtm1/Lrrtm2/Lyplal1/Map4k4/Map…	133
BP	GO:0014897	striated muscle hypertrophy	38/4749	107/23355	0.000187450272260176	0.0024936446176306	0.00174574562211974	Adk/Adra1a/Akap1/Akap6/Atp2a2/Becn1/Col14a1/Csrp3/Ezh2/Fdps/Foxp1/Gsk3a/Igf1/Igfbp5/Inpp5f/Jarid2/Lmna/Map2k4/Mef2c/Mtor/Mtpn/Nr4a3/P2rx4/Pak1/Parp1/Pin1/Prkca/Prkg1/Ptk2/Rgs4/Rock2/Sirt1/Slc25a4/Smad3/Sorbs2/Tiam1/Ttn/Yy1	38
BP	GO:0043488	regulation of mRNA stability	38/4749	107/23355	0.000187450272260176	0.0024936446176306	0.00174574562211974	Carhsp1/Cirbp/Cnot6l/Cpeb3/Csdc2/Dazl/Dcp2/Dhx36/Dhx9/Dicer1/E2f1/Elavl4/Fastkd1/Fastkd3/Fto/Fxr1/Gdnf/Gigyf2/Hnrnpu/Larp4b/Mettl16/Mtor/Myef2/Noct/Npm1/Pabpc4/Pum1/Rbm46/Rc3h2/Rock2/Samd4/Tent4a/Tent4b/Tent5b/Ythdf1/Ythdf2/Ythdf3/Zc3h12a	38
BP	GO:0140014	mitotic nuclear division	81/4749	275/23355	0.000190799612199018	0.00253283459830367	0.00177318166360988	Aaas/Akap8l/Anapc11/Atrx/Aurkb/Becn1/Bmp7/Bod1/Bora/Bub3/Ccdc61/Ccnb1/Ccsap/Cd28/Cdc14a/Cdc23/Cdc42/Cdk5rap2/Cdkn1c/Cenpc1/Cep192/Chek1/Chmp2a/Chmp4c/Clasp2/Cul3/Cul9/Dctn2/Dscc1/Dync1li1/Eml4/Esr1/Fbxw5/Fgfr2/Flna/Hnrnpu/Igf1/Igf1r/Kif11/Kif2a/Kif3b/Lcmt1/Lsm14a/Mad1l1/Mad2l1/Map9/Met/Mzt1/Nfe2l1/Nme6/Nsfl1c/Nudc/Nuf2/Numa1/Pdxp/Pebp1/Plk1/Psrc1/Rab11a/Rad21/Rec8/Reep3/Rgcc/Rpl24/Sgo2b/Slf1/Smc1…	81
BP	GO:0045862	positive regulation of proteolysis	98/4749	345/23355	0.000193396246538022	0.00256188825319038	0.00179352148688159	Acer2/Adra2a/Agtpbp1/Akirin2/Akt1/Ankib1/Aph1a/App/Arih1/Arrb1/Aurkaip1/Bax/Bbs7/Bcl2l11/Bid/Bok/Btrc/Casp2/Chfr/Cln6/Cop1/Csnk1e/Ctnnd1/Ctsc/Cyfip2/Dapk1/Ddx3x/Disc1/Dlc1/Dnaja3/Dnajb2/Efna3/Fas/Fbxw7/Fbxw8/Fyn/Grin1/Gsk3a/Hdac2/Herpud1/Hip1/Hsf1/Ift57/Khdc1b/Laptm5/Map3k5/Mdm2/Mul1/Myc/Ndufa13/Nkd2/Nkx3-1/Pawr/Plk1/Plk3/Ppp2ca/Prickle1/Prkn/Pten/Ptk2/Rad23a/Rgma/Rhbdd1/Rnf139/Rnf19a/Rnf19b/Rnf7…	98
BP	GO:0000086	G2/M transition of mitotic cell cycle	42/4749	122/23355	0.000195551299798382	0.00258368652950897	0.00180878197956924	App/Arpp19/Aven/Bach1/Brd4/Brsk2/Calm1/Ccnb1/Cdk14/Cdkn2b/Chek1/Chmp4c/Ctc1/D7Ertd443e/Esrrb/Fbxl21/Fbxl22/Fbxl3/Fbxl7/Fhl1/Hacd1/Kat14/Kcnh5/Mastl/Mrnip/Pbx1/Plcb1/Plk1/Ppm1d/Prkcq/Rab11a/Rad21/Rad51b/Rad51c/Rcc2/Rnaseh2b/Smarcd3/Syf2/Taok1/Taok3/Ticrr/Vps4b	42
BP	GO:0000422	autophagy of mitochondrion	27/4749	68/23355	0.000196276234205412	0.00258368652950897	0.00180878197956924	Ambra1/Atg14/Atg2a/Atg2b/Atg5/Atg9b/Becn1/Cttn/Fbxo7/Fbxw7/Fundc1/Gabarapl2/Gsk3a/Hif1a/Htt/Map1lc3b/Mul1/Optn/Parl/Prkn/Srebf1/Tigar/Ulk1/Usp30/Vdac1/Wdr45/Wipi2	27
BP	GO:0061726	mitochondrion disassembly	27/4749	68/23355	0.000196276234205412	0.00258368652950897	0.00180878197956924	Ambra1/Atg14/Atg2a/Atg2b/Atg5/Atg9b/Becn1/Cttn/Fbxo7/Fbxw7/Fundc1/Gabarapl2/Gsk3a/Hif1a/Htt/Map1lc3b/Mul1/Optn/Parl/Prkn/Srebf1/Tigar/Ulk1/Usp30/Vdac1/Wdr45/Wipi2	27
BP	GO:0021675	nerve development	31/4749	82/23355	0.000198399982119444	0.00260617884461922	0.0018245283535142	Afg3l2/Bdnf/Chd7/Col25a1/Dicer1/Dmd/Ephb1/Ephb2/Ext1/Fbxo45/Hes1/Hoxb3/Isl1/Itga4/Lrig1/Lrig2/Mafb/Nav2/Nrp2/Ntf3/Phox2a/Phox2b/Plxna4/Rpl24/Sall1/Sema3a/Slitrk6/Sulf2/Tmem126a/Unc13a/Unc13b	31
BP	GO:0032231	regulation of actin filament bundle assembly	39/4749	111/23355	0.000201056699933308	0.00263018284659063	0.00184133302610414	Arhgap28/Bag4/Carmil1/Cgnl1/Clasp2/Coro2b/Cx3cl1/Dbn1/Dlc1/Flna/Inpp5k/Itgb1bp1/Kank3/Kiss1r/Limch1/Lpar1/Met/Mtor/Mtss1/Nf2/Nox4/Pak1/Pak2/Pfn2/Pik3r1/Ppm1e/Prkcq/Prkn/Rgcc/Rock2/Smad3/Swap70/Synpo2l/Tacr1/Tjp1/Tmeff2/Ttc8/Wasf2/Wnt11	39
BP	GO:0008154	actin polymerization or depolymerization	66/4749	215/23355	0.000201065100551601	0.00263018284659063	0.00184133302610414	Abi1/Abi2/Actn2/Actr2/Actr3b/Add2/Ap1ar/Arf1/Arf6/Arfip2/Arhgap28/Arpc5l/Bag4/Capza2/Capzb/Carmil1/Cdc42ep3/Cotl1/Cracd/Ctnna2/Cttn/Dbn1/Dbnl/Diaph1/Diaph2/Dlg1/Dmtn/Dnai3/Enah/Fchsd2/Fer/Fmn1/Grb2/Iqgap2/Kank3/Lima1/Lmod1/Magel2/Map3k1/Mical3/Micall2/Mtor/Mtpn/Mtss1/Nck2/Nckap1/Pak3/Pdxp/Pfn2/Plekhh2/Pstpip1/Sema5a/Slit2/Specc1l/Sptb/Ssh1/Ssh2/Swap70/Tmod2/Trim27/Ttc17/Twf2/Wasf2/Wasf3/Washc3/Wa…	66
BP	GO:0044839	cell cycle G2/M phase transition	47/4749	141/23355	0.000201966076447978	0.00263647607903711	0.00184573877939983	Akap8l/App/Arpp19/Aven/Babam1/Babam2/Bach1/Brd4/Brsk2/Calm1/Ccnb1/Cdk14/Cdkn2b/Chek1/Chmp4c/Ctc1/D7Ertd443e/Dyrk3/Esrrb/Fbxl21/Fbxl22/Fbxl3/Fbxl7/Fhl1/Hacd1/Kat14/Kcnh5/Mastl/Mrnip/Npm1/Pbx1/Plcb1/Plk1/Ppm1d/Prkcq/Rab11a/Rad21/Rad51b/Rad51c/Rcc2/Rnaseh2b/Smarcd3/Syf2/Taok1/Taok3/Ticrr/Vps4b	47
BP	GO:0031589	cell-substrate adhesion	101/4749	358/23355	0.000205245055727203	0.00267372137948363	0.00187181339313562	Acer2/Actn2/Adam15/Adamts12/Adamts9/Ajap1/Angpt1/Ap1ar/Atrnl1/Bcam/Bcar1/Bcl2l11/Bves/Carmil1/Ccl25/Ccl28/Cd36/Cd96/Cdh13/Clasp2/Col26a1/Col8a1/Coro2b/Csf1/Cttn/Dbn1/Disc1/Dlc1/Dmd/Dmtn/Dock1/Dock5/Edil3/Efna5/Emilin1/Epha3/Ephb1/Fbln2/Fer/Flna/Fmn1/Fzd7/Gas6/Gcnt2/Hacd1/Itga1/Itga3/Itga4/Itgb1bp1/Itgb4/Itgb6/Jag1/Jam3/Jup/Ldb1/Limch1/Lrp1/Macf1/Map4k4/Micall2/Mink1/Nedd9/Nf1/Ninj1/Npy2r/Ntn4/Ntn…	101
BP	GO:0072175	epithelial tube formation	54/4749	168/23355	0.000206247072290059	0.00268121193977076	0.00187705736925637	Adm/Alx1/Bmp7/Celsr1/Cthrc1/Dlc1/Dvl2/Dvl3/Enah/Fgf10/Fgfr2/Fzd1/Fzd3/Gatad2a/Gdnf/Grhl2/Hectd1/Hif1a/Ift172/Ift52/Ift57/Ipmk/Irx1/Irx3/Kdm2a/Kdm2b/Lmo4/Luzp1/Map3k7/Med12/Mib1/Mthfd1l/Mthfr/Nckap1/Nog/Opa1/Pax3/Pax8/Plxnb2/Prickle1/Prkacb/Ptch1/Rab23/Rarg/Rgma/Rock2/Rps7/Sall1/Shroom3/Sox11/Sox4/Specc1l/Stk3/Zeb2	54
BP	GO:0045778	positive regulation of ossification	24/4749	58/23355	0.000208244754162359	0.00270158845327573	0.00189132251714226	Acvr2a/Adgrv1/Asxl2/Atp2b1/Bmp2/Bmp7/Bmpr1a/Bmpr1b/Bmpr2/Cd276/Cnmd/Fam20c/Fzd9/Kl/Mef2c/Mia3/Ptn/Slc8a1/Smad3/Sox11/Tacr1/Thrb/Tmem119/Zbtb16	24
BP	GO:0106106	cold-induced thermogenesis	48/4749	145/23355	0.000209298902870912	0.00270409014635074	0.00189307389731195	Acadl/Ache/Acsl1/Adamts5/Adcyap1/Adipor1/Adipor2/Appl2/Arrdc3/Bscl2/Cd36/Cxcr4/Dbh/Ddit3/Dhrs7b/Dio2/Dync1h1/Ehmt1/Epas1/Esrrg/Grb10/Hcrt/Hdac3/Hsf1/Igf1r/Il4ra/Kdm6b/Ksr2/Lpin1/Map2k6/Nova1/Nova2/Nr1d1/Oxtr/Pctp/Pdgfc/Per2/Phox2b/Plcl1/Ppargc1a/Scd1/Sln/Syk/Thra/Tle3/Trpm8/Tshr/Ucp1	48
BP	GO:0120161	regulation of cold-induced thermogenesis	48/4749	145/23355	0.000209298902870912	0.00270409014635074	0.00189307389731195	Acadl/Ache/Acsl1/Adamts5/Adcyap1/Adipor1/Adipor2/Appl2/Arrdc3/Bscl2/Cd36/Cxcr4/Dbh/Ddit3/Dhrs7b/Dio2/Dync1h1/Ehmt1/Epas1/Esrrg/Grb10/Hcrt/Hdac3/Hsf1/Igf1r/Il4ra/Kdm6b/Ksr2/Lpin1/Map2k6/Nova1/Nova2/Nr1d1/Oxtr/Pctp/Pdgfc/Per2/Phox2b/Plcl1/Ppargc1a/Scd1/Sln/Syk/Thra/Tle3/Trpm8/Tshr/Ucp1	48
BP	GO:0007254	JNK cascade	56/4749	176/23355	0.000214025376152485	0.00274819087292731	0.00192394784374724	Akt1/Ankrd6/App/Cdc42/Cdc42se1/Cracr2a/Cyld/Dact1/Dixdc1/Dusp19/Egfr/Ephb1/Fgf12/Fgf15/Gadd45a/Gadd45b/Hdac3/Hipk2/Igf1r/Irak4/Map2k4/Map3k1/Map3k12/Map3k13/Map3k5/Map3k7/Map3k9/Map4k4/Mapk8ip3/Mecom/Mink1/Mul1/Ncf1/Ncor1/Pja2/Plcb1/Ptk2/Ptpn1/Rapgef1/Rasgrp1/Rassf2/Sh3rf1/Sh3rf2/Sh3rf3/Stk3/Syk/Taok1/Taok3/Tnfrsf19/Tnfsf11/Tnik/Traf4/Trpv4/Zfp110/Zfp622/Zmynd11	56
BP	GO:0035107	appendage morphogenesis	56/4749	176/23355	0.000214025376152485	0.00274819087292731	0.00192394784374724	Aff3/Alx1/Alx3/Atrx/Bax/Bcl2l11/Bmp7/Bmpr1a/Bmpr1b/Chd7/Chst11/Cibar1/Cyp26b1/Dicer1/Dkk1/Ext1/Fgf10/Fgf9/Fgfr1/Fgfr2/Fmn1/Fras1/Gas1/Gnaq/Grhl2/Hdac2/Ift52/Lmbr1/Lmx1b/Lnpk/Mbnl1/Mecom/Msx1/Mycn/Nog/Notch2/Pbx1/Pitx1/Pitx2/Plxna2/Ptch1/Rab23/Rarb/Rarg/Rdh10/Reck/Rspo2/Sall1/Sall3/Sema3c/Shox2/Sox11/Sox4/Tmem231/Wdr19/Zbtb16	56
BP	GO:0035108	limb morphogenesis	56/4749	176/23355	0.000214025376152485	0.00274819087292731	0.00192394784374724	Aff3/Alx1/Alx3/Atrx/Bax/Bcl2l11/Bmp7/Bmpr1a/Bmpr1b/Chd7/Chst11/Cibar1/Cyp26b1/Dicer1/Dkk1/Ext1/Fgf10/Fgf9/Fgfr1/Fgfr2/Fmn1/Fras1/Gas1/Gnaq/Grhl2/Hdac2/Ift52/Lmbr1/Lmx1b/Lnpk/Mbnl1/Mecom/Msx1/Mycn/Nog/Notch2/Pbx1/Pitx1/Pitx2/Plxna2/Ptch1/Rab23/Rarb/Rarg/Rdh10/Reck/Rspo2/Sall1/Sall3/Sema3c/Shox2/Sox11/Sox4/Tmem231/Wdr19/Zbtb16	56
BP	GO:0061326	renal tubule development	37/4749	104/23355	0.00021715131852581	0.00277975695940142	0.00194604656498442	Agtr1b/Aqp11/Bmp2/Calb1/Col4a1/Ctnnbip1/Dlg1/Dll1/Eya1/Fat4/Fmn1/Foxd1/Gdnf/Greb1l/Gzf1/Hes1/Hoxb7/Irx1/Irx3/Jag1/Kif26b/Klhl3/Maged1/Mef2c/Mtss1/Myc/Nog/Notch2/Pax8/Pbx1/Prom1/Ptch1/Sall1/Six2/Stat1/Ttc8/Umod	37
BP	GO:0007219	Notch signaling pathway	57/4749	180/23355	0.000217369114041424	0.00277975695940142	0.00194604656498442	Aph1a/App/Arrb1/Atoh1/Bmp2/Bmp7/Cbfa2t2/Cdh6/Cebpa/Cntn1/Dicer1/Dlk1/Dll1/Dlx1/Dner/Enho/Epn1/Epn2/Eya1/Fat4/Fbxw7/Fgf10/Foxa1/Foxc1/Galnt11/Gas2/Got1/Hes1/Hif1an/Ift172/Ift74/Itgb1bp1/Jag1/Jag2/Kcna5/Kit/Krt19/Maml3/Mib1/Nepro/Notch2/Nr1h4/Nrarp/Onecut1/Poglut1/Postn/Ptp4a3/Rcan2/Reck/Robo1/Robo2/S1pr3/Sel1l/Snai1/Sorbs2/Tmem100/Tspan5	57
BP	GO:0034248	regulation of cellular amide metabolic process	113/4749	409/23355	0.00022182107858439	0.00282150766318867	0.00197527531227331	Ago3/Akap6/Akt1/Alkbh1/Ang/App/Bank1/Barhl2/Caprin2/Cdk5rap1/Cirbp/Cnot10/Cnot2/Cnot6/Cnot6l/Coa3/Cpeb2/Cpeb3/Csnk1e/Cyp1b1/Dapk1/Dazl/Ddx3x/Dhx36/Dhx9/Dnajc3/Dph6/Eef2/Eif2s3x/Eif3c/Eif3k/Eif4e3/Eif4ebp2/Eif4g1/Elavl4/Enc1/Enpp7/Fastkd3/Fto/Fxr1/Gigyf2/Gsk3a/Habp4/Hap1/Igf1/Igfbp5/Ireb2/Kbtbd8/Klhl25/Larp4b/Lrrtm3/Lsm14a/Ltn1/Mettl16/Mief1/Mrpl13/Mtor/Nck2/Nemf/Nfe2l2/Npm1/Nr1h4/Nsun3/Ntrk2/Olfm…	113
BP	GO:0003281	ventricular septum development	32/4749	86/23355	0.000221981969360599	0.00282150766318867	0.00197527531227331	Bmpr2/Cntrl/Cxcr4/Fgfr2/Fzd1/Hectd1/Hes1/Id2/Lmo4/Ltbp1/Luzp1/Matr3/Mdm2/Mdm4/Nfatc1/Nog/Nsd2/Pax8/Pde2a/Pitx2/Robo1/Robo2/Sall1/Sav1/Slit2/Smad7/Sox11/Sox4/Stra6/Trip11/Wnt11/Zfpm2	32
BP	GO:0060411	cardiac septum morphogenesis	32/4749	86/23355	0.000221981969360599	0.00282150766318867	0.00197527531227331	Bmp7/Bmpr1a/Bmpr2/Chd7/Dhrs3/Dnah11/Dvl3/Fgfr2/Fzd1/Hes1/Id2/Isl1/Jag1/Mdm2/Nfatc1/Nog/Notch2/Nrp2/Nsd2/Pitx2/Rarb/Robo1/Robo2/Sav1/Sema3c/Slit2/Smad7/Sox11/Sox4/Tbx20/Wnt11/Zfpm2	32
BP	GO:0031290	retinal ganglion cell axon guidance	12/4749	21/23355	0.000227252992090925	0.00287685793818331	0.00201402481954946	Bmpr1b/Efna5/Epha7/Ephb1/Ephb2/Isl1/Nrcam/Ptprm/Robo2/Rpl24/Sema4f/Slit2	12
BP	GO:0044346	fibroblast apoptotic process	12/4749	21/23355	0.000227252992090925	0.00287685793818331	0.00201402481954946	Api5/Bcl2l11/Bid/Btg1/Cfdp1/Cul3/Gas6/Prdm11/Ruvbl1/Sirt1/Stk17b/Xrcc2	12
BP	GO:0001763	morphogenesis of a branching structure	73/4749	244/23355	0.000230157620576441	0.00290776599516997	0.00203566286884935	Adm/Agtr1b/Angpt1/Bcl11a/Bmp2/Bmp7/Btbd7/Btrc/Celsr1/Col4a1/Cpe/Csf1/Csmd1/Ctnnbip1/Ctnnd2/Cxcl12/Cxcr4/Dicer1/Dlg1/Epha7/Esr1/Etv4/Ext1/Eya1/Fat4/Fgf10/Fgfr1/Fgfr2/Foxa1/Foxd1/Fzd5/Gdnf/Grb2/Greb1l/Grhl2/Gzf1/Hnrnpk/Hoxb7/Igf1/Maged1/Map3k13/Met/Myc/Mycn/Nfatc1/Nkx3-1/Nog/Nrarp/Ntn4/Pak1/Pax8/Pbx1/Pdgfra/Pitx2/Plxna1/Plxnd1/Ppp3r1/Ptch1/Rdh10/Rere/Rspo2/Rtn4/Sall1/Sema3a/Sema3c/Sema3e/Sema5a/Sho…	73
BP	GO:0045216	cell-cell junction organization	64/4749	208/23355	0.000231438397454293	0.0029180756980231	0.00204288046452996	Abcc8/Abi2/Cd9/Cdc42/Cdh11/Cdh12/Cdh18/Cdh19/Cdh2/Cdh22/Cdh6/Cdh7/Cdh9/Cldn16/Cldn17/Cldn18/Cldn22/Cldn34c1/Ctnnd1/Ctnnd2/Cxadr/Dlg1/Dsp/Ect2/Efnb2/Epb41l3/Ext1/Fbf1/Flna/Fzd5/Gjd3/Grhl1/Grhl2/Hipk1/Jam3/Jup/Kifc3/Micall2/Mpp7/Mtss1/Nectin1/Nf2/Nphp1/Nphp4/Nr1h4/Pak2/Pard3/Pkp4/Pmp22/Prkca/Prkch/Ptpn23/Ptpro/Rock2/Smad3/Smad7/Snai1/Specc1l/Tjp1/Tjp2/Trpv4/Whrn/Wnt11/Zfp703	64
BP	GO:0016079	synaptic vesicle exocytosis	46/4749	138/23355	0.000234580766948293	0.00294586527133666	0.00206233533216015	Adora2a/Adra1a/Adra2a/Apba1/Apba2/Atp2a2/Cadps/Chrna3/Ctbp2/Cyth1/Doc2b/Dtnbp1/Erc2/Fbxl20/Grin3a/Grm7/Grm8/Htr1a/Napb/Ncs1/Nlgn1/Nrxn3/Pclo/Pfn2/Prkca/Prkcb/Rab3a/Rab3gap1/Rap1a/Rims1/Snap25/Snca/Stx2/Stxbp1/Stxbp5/Stxbp5l/Syt1/Syt2/Syt4/Syt7/Syt9/Trim9/Unc13a/Unc13b/Unc13c/Vamp2	46
BP	GO:0042471	ear morphogenesis	46/4749	138/23355	0.000234580766948293	0.00294586527133666	0.00206233533216015	Atoh1/Atp2b2/Atp8a2/Celsr1/Chd7/Clic5/Col11a1/Cthrc1/Dll1/Dvl2/Dvl3/Ephb2/Eya1/Fgf10/Fgf9/Fgfr1/Fgfr2/Fzd3/Gas1/Hmx2/Hmx3/Insig2/Lrig1/Lrig3/Mafb/Msx1/Myc/Myo3a/Myo3b/Nog/Nr4a3/Ntn1/Otx1/Otx2/Pax8/Pcdh15/Rpl38/Six2/Slitrk6/Sod1/Triobp/Tshr/Tshz1/Wdr19/Whrn/Zeb1	46
BP	GO:0030501	positive regulation of bone mineralization	19/4749	42/23355	0.000236912458731527	0.00296920824026998	0.0020786772300932	Acvr2a/Adgrv1/Asxl2/Atp2b1/Bmp2/Bmp7/Bmpr1a/Bmpr1b/Bmpr2/Cd276/Fam20c/Fzd9/Kl/Mef2c/Mia3/Ptn/Slc8a1/Smad3/Tmem119	19
BP	GO:0060993	kidney morphogenesis	36/4749	101/23355	0.000251561534638646	0.00314652365736266	0.00220281184451873	Agtr1b/Bmp2/Bmp7/Calb1/Ctnnbip1/Dlg1/Erbb4/Eya1/Fat4/Fgf10/Fmn1/Foxd1/Fras1/Gcnt3/Gcnt4/Gdnf/Greb1l/Gzf1/Hes1/Hoxb7/Irx1/Irx3/Kif26b/Klhl3/Maged1/Myc/Nog/Pax8/Pbx1/Prkx/Ptch1/Sall1/Six2/Sox4/Tshz3/Zmpste24	36
BP	GO:0007051	spindle organization	57/4749	181/23355	0.000255260901218824	0.00318644771123856	0.00223076179447485	Aaas/Atrx/Aunip/Aurkb/Bora/Ccdc61/Ccnb1/Ccsap/Cep126/Cep192/Chmp2a/Chmp4c/Ckap5/Clasp2/Dctn2/Dctn6/Dicer1/Dlg1/Dync1h1/Efhc1/Eml1/Flna/Haus5/Hdac3/Hnrnpu/Kif11/Kif2a/Kif3b/Lsm14a/Map9/Mapre3/Mos/Mzt1/Ncor1/Nin/Nudc/Nuf2/Numa1/Pde4dip/Plk1/Psrc1/Rab11a/Rps3/Smc1a/Spast/Spice1/Stag2/Tacc1/Tacc2/Tnks/Tppp/Tpx2/Trim36/Tubb5/Tubg2/Vps4b/Wrap73	57
BP	GO:1904377	positive regulation of protein localization to cell periphery	27/4749	69/23355	0.000260549652255973	0.003246014417689	0.00227246313245811	Akap5/Akt1/Arf6/Arhgef16/Cacng2/Dlg1/Dpp10/Dpp6/Egfr/Epb41/Epha3/Ephb2/Itga3/Kcnj11/Lrp1/Myo5a/Nkd2/Nrxn1/Numa1/Pdpk1/Pgrmc1/Ppp1r9b/Rab11a/Rab11fip2/Rer1/Stac/Wnk3	27
BP	GO:0046328	regulation of JNK cascade	44/4749	131/23355	0.000262020947682354	0.00325788025841089	0.00228077014595417	Akt1/Ankrd6/App/Cdc42/Cdc42se1/Cracr2a/Cyld/Dact1/Dixdc1/Dusp19/Egfr/Ephb1/Fgf15/Gadd45a/Gadd45b/Hdac3/Hipk2/Igf1r/Map3k5/Map3k7/Map4k4/Mapk8ip3/Mecom/Mink1/Ncf1/Ncor1/Pja2/Plcb1/Rapgef1/Rasgrp1/Rassf2/Sh3rf1/Sh3rf2/Sh3rf3/Stk3/Taok1/Taok3/Tnfrsf19/Tnfsf11/Traf4/Trpv4/Zfp110/Zfp622/Zmynd11	44
BP	GO:0033002	muscle cell proliferation	73/4749	245/23355	0.000263499078765087	0.00326978402285767	0.00228910370901394	Adamts1/Akt1/Ang/Angpt1/Arid2/Bmpr1a/Ccnb1/Cdh13/Comt/Ctnnbip1/Cx3cl1/Cxadr/Dipk2a/Egfr/Egr1/Ephb1/Erbb4/Esr1/Fgf20/Fgf9/Fgfr1/Fgfr2/Foxc1/Foxp1/Gnai2/Gnaq/Hbegf/Hdac2/Hif1a/Hmgcr/Hmox1/Id2/Igf1/Igf1r/Igfbp5/Irak4/Jarid2/Kalrn/Klf4/Kpna1/Ldlrap1/Map3k5/Mdm2/Mef2c/Meis1/Mtor/Myc/Ncam1/Ndrg4/Nog/Nr4a3/Pak1/Paxbp1/Pdcd4/Pik3r1/Ppargc1a/Prkca/Prkg1/Pten/Ptk2/Sav1/Sirt1/Smad1/Smpd3/Stat1/Tacr1/Tbx20/T…	73
BP	GO:0010807	regulation of synaptic vesicle priming	8/4749	11/23355	0.000264636581164009	0.0032762553829886	0.00229363416557454	Napb/Rab3a/Rab3gap1/Rims1/Stxbp1/Stxbp5/Unc13a/Unc13b	8
BP	GO:0034661	ncRNA catabolic process	17/4749	36/23355	0.000265585919723077	0.0032762553829886	0.00229363416557454	Dicer1/Dis3/Dis3l/Drosha/Exosc10/Exosc2/Exosc4/Exosc6/Exosc9/Lin28b/Nudt16/Parn/Pnpt1/Snd1/Tent4b/Xrn1/Zc3h12a	17
BP	GO:0090075	relaxation of muscle	17/4749	36/23355	0.000265585919723077	0.0032762553829886	0.00229363416557454	Abcc8/Adora1/Akap6/Atp1b1/Atp2a2/Chga/Kcnj2/Nppc/P2rx4/Pawr/Pde4b/Pde4d/Prkg1/Slc8a1/Sln/Sod1/Ttn	17
BP	GO:0006469	negative regulation of protein kinase activity	64/4749	209/23355	0.000268252671038492	0.00330153567474163	0.00231133234050361	Adar/Adora2a/Akt1/Bmp7/Camk2n1/Cbl/Cblb/Cdk5rap1/Cdk5rap2/Cdkn1c/Chordc1/Deptor/Dnaja3/Dnajc3/Dtnbp1/Dusp19/Dusp4/Dusp6/Dusp8/Ephb2/Fbxo7/Gadd45a/Gadd45b/Gnaq/Hmgcr/Igf1r/Inpp5k/Itgb1bp1/Kat2b/Mllt1/Nf1/Nf2/Npm1/Nr2f2/Paqr3/Park7/Pcp4/Pdpk1/Pkib/Plk1/Ppia/Ppm1e/Prkag2/Prkca/Pten/Ptpn1/Ptpn5/Ptprc/Ptpro/Sirt1/Slc8a1/Slc8a3/Smpd1/Smyd3/Socs4/Sorl1/Spred2/Spry4/Taf7/Tnfaip3/Trim27/Tsg101/Ubash3b/Zgp…	64
BP	GO:0072655	establishment of protein localization to mitochondrion	34/4749	94/23355	0.000268686849783879	0.00330153567474163	0.00231133234050361	4930550C14Rik/Aip/Akt1/Ap3b1/Bag4/Bax/Bid/Chchd4/Ddit3/Dnajc15/Fbxo7/Fbxw7/Gdap1/Gsk3a/Immp2l/Mapt/Mipep/Moap1/Ndufa13/Pam16/Parl/Ppp2r2b/Prkaa1/Ptpn5/Samm50/Siah3/Sirt4/Srebf1/Timm10/Timm17a/Timm44/Timm50/Tomm20/Ywhaz	34
BP	GO:0055074	calcium ion homeostasis	133/4749	496/23355	0.000270292458197893	0.00331477801762612	0.00232060301281744	1600014C10Rik/Ackr3/Adcy8/Adcyap1/Adm/Adra1a/Adra1d/Afg3l2/Agtr1b/Akap5/Akap6/Ank2/Aplnr/App/Atg5/Atp1b1/Atp2a2/Atp2b1/Atp2b2/Atp2c1/Avpr1a/Bax/Bok/Cacna2d1/Cacnb3/Calb1/Calcb/Camk2n1/Ccl28/Ccr1/Cd36/Cemip/Chd7/Chga/Crhr1/Csrp3/Cul5/Cx3cl1/Cxcr1/Cxcr4/Ddit3/Dhrs7c/Diaph1/Disc1/Dmd/Efhc1/Ero1a/Esr1/Fam20a/Fyn/Fzd9/Ghrh/Gnb1/Got1/Grin1/Grin2a/Grin2d/Grina/Hap1/Hcrt/Herpud1/Hexb/Hrh4/Htt/Ibtk/Immt/I…	133
BP	GO:2000058	regulation of ubiquitin-dependent protein catabolic process	52/4749	162/23355	0.000277555945889593	0.00338789819359322	0.00237179283601064	Agtpbp1/Akt1/Ankib1/Araf/Arih1/Bbs7/Chfr/Cop1/Csnk1e/Disc1/Dnajb2/Eif3h/Fbxw7/Fbxw8/Fhit/Gsk3a/Herpud1/Hipk2/Laptm5/Map1a/Mdm2/N4bp1/Nkd2/Park7/Pdcl3/Plk1/Plk3/Prickle1/Prkn/Pten/Ptk2/Rad23a/Rnf139/Rnf19a/Rnf19b/Rpl11/Rpl23/Rps7/Rybp/Sdcbp/Sh3rf2/Smad7/Smarcc1/Socs4/Taf1/Tlk2/Trib2/Trim67/Uchl5/Wac/Zfand2a/Zyg11b	52
BP	GO:0014020	primary neural tube formation	41/4749	120/23355	0.000277873478213172	0.00338789819359322	0.00237179283601064	Adm/Alx1/Bmp7/Celsr1/Cthrc1/Dlc1/Dvl2/Dvl3/Enah/Fzd1/Fzd3/Gatad2a/Grhl2/Hectd1/Hif1a/Ift172/Ift57/Kdm2a/Kdm2b/Lmo4/Luzp1/Med12/Mthfd1l/Mthfr/Nckap1/Nog/Opa1/Pax3/Plxnb2/Prickle1/Prkacb/Ptch1/Rab23/Rarg/Rgma/Rock2/Rps7/Sall1/Shroom3/Specc1l/Zeb2	41
BP	GO:0043487	regulation of RNA stability	41/4749	120/23355	0.000277873478213172	0.00338789819359322	0.00237179283601064	Carhsp1/Cirbp/Cnot6l/Cpeb3/Csdc2/Dazl/Dcp2/Dhx36/Dhx9/Dicer1/E2f1/Elavl4/Fastkd1/Fastkd3/Fto/Fxr1/Gdnf/Gigyf2/Hnrnpu/Larp4b/Lin28b/Mettl16/Mtor/Myef2/Naf1/Noct/Npm1/Pabpc4/Parn/Pum1/Rbm46/Rc3h2/Rock2/Samd4/Tent4a/Tent4b/Tent5b/Ythdf1/Ythdf2/Ythdf3/Zc3h12a	41
BP	GO:0042551	neuron maturation	24/4749	59/23355	0.000283928788516721	0.00344562425891283	0.00241220558171683	Akap5/Ank3/App/B4galt6/Bcl11a/Cdkn1c/Cntnap2/Dleu2/Dlg2/Epha8/Gnaq/Irx5/Kcnip2/Map3k13/Mir212/Mtor/Nrcam/Nrxn1/Ntn4/Opa1/Pmp22/Rac3/Srrm4/Tbx6	24
BP	GO:0098974	postsynaptic actin cytoskeleton organization	10/4749	16/23355	0.000284254398171181	0.00344562425891283	0.00241220558171683	Abi2/Arf1/Arhgef7/Dbn1/Dbnl/Frmpd4/Myh10/Rock2/Wasf2/Wasl	10
BP	GO:0099188	postsynaptic cytoskeleton organization	10/4749	16/23355	0.000284254398171181	0.00344562425891283	0.00241220558171683	Abi2/Arf1/Arhgef7/Dbn1/Dbnl/Frmpd4/Myh10/Rock2/Wasf2/Wasl	10
BP	GO:0014896	muscle hypertrophy	38/4749	109/23355	0.00028855375563197	0.00349100006091164	0.00244397218034501	Adk/Adra1a/Akap1/Akap6/Atp2a2/Becn1/Col14a1/Csrp3/Ezh2/Fdps/Foxp1/Gsk3a/Igf1/Igfbp5/Inpp5f/Jarid2/Lmna/Map2k4/Mef2c/Mtor/Mtpn/Nr4a3/P2rx4/Pak1/Parp1/Pin1/Prkca/Prkg1/Ptk2/Rgs4/Rock2/Sirt1/Slc25a4/Smad3/Sorbs2/Tiam1/Ttn/Yy1	38
BP	GO:0014855	striated muscle cell proliferation	30/4749	80/23355	0.000294223320881239	0.00355274659964097	0.00248719957085032	Angpt1/Arid2/Bmpr1a/Ccnb1/Cxadr/Dipk2a/Ephb1/Erbb4/Fgf20/Fgf9/Fgfr1/Fgfr2/Foxc1/Foxp1/Hdac2/Jarid2/Kpna1/Mef2c/Meis1/Ncam1/Nog/Paxbp1/Pten/Sav1/Sirt1/Smad1/Tbx20/Tenm4/Vgll4/Zfpm2	30
BP	GO:1903305	regulation of regulated secretory pathway	56/4749	178/23355	0.000295705558845338	0.00356379117848345	0.00249493163701007	Adora2a/Adra1a/Adra2a/Apba1/Apba2/Arf1/Atp2a2/Blk/Cacna1h/Cadps/Cdk5r2/Chrna3/Crhr1/Cyth1/D6Wsu163e/Doc2b/Dtnbp1/Fbxl20/Fer/Fgr/Gab2/Gnai2/Grin3a/Grm7/Grm8/Hmox1/Htr1a/Il4ra/Ncs1/Nlgn1/Nppc/Nrxn3/Pdpk1/Pfn2/Prkca/Prkcb/Rab3a/Rab3gap1/Rabgef1/Rap1a/Rims1/Scamp5/Stxbp1/Stxbp5/Stxbp5l/Syk/Syt1/Syt10/Syt11/Syt17/Syt2/Syt4/Syt7/Syt9/Trim9/Vamp2	56
BP	GO:0010948	negative regulation of cell cycle process	69/4749	230/23355	0.000307818396430116	0.00370266611338065	0.00259215491730624	Atrx/Aurkb/Aven/Babam1/Babam2/Bmp7/Bub3/Casp2/Cast/Ccnb1/Ccp110/Cdk5rap2/Cdkn2b/Cep192/Chek1/Chfr/Chmp2a/Chmp4c/Ctdsp1/Ctdspl/D7Ertd443e/Dact1/Dgkz/Dlg1/Dync1li1/Esr1/Ezh2/Fbxo7/Fgf10/Fgfr2/Fhl1/Fzd9/Gas1/Gigyf2/Grb14/Kat2b/Klf4/Lcmt1/Mad1l1/Mad2l1/Mdm2/Mdm4/Mos/Mrnip/Myo16/Nme6/Npm1/Plk1/Plk3/Prmt2/Pten/Rad1/Rad21/Rgcc/Rpl23/Rps27l/Sox4/Syf2/Taok1/Taok3/Tex14/Ticrr/Tmem67/Tnks/Tpra1/Trim37/Ttk/Z…	69
BP	GO:0043491	protein kinase B signaling	63/4749	206/23355	0.00030983277761473	0.00371977057484301	0.00260412937369249	Adtrp/Akt1/Angpt1/Bag4/Bank1/Cd28/Cx3cl1/Cxcl12/Ddit3/Dlg1/Egfr/Fgfr1/Gas6/Gcnt2/Gdf15/Gfral/Gpx1/Grm2/Hbegf/Hdac2/Igf1/Igf1r/Igfbp5/Inpp4b/Inpp5f/Inpp5k/Itgb1bp1/Klf4/Lingo1/Lmbrd1/Magi2/Meis3/Met/Mir205/Mtor/Mul1/Nkx3-1/Nox4/Nrg1/Nrxn1/Ntrk2/Ntrk3/P2rx4/Pik3c2b/Plekha1/Plk3/Pten/Ptk2/Rapgef1/Rtn4/Sema5a/Sesn1/Sesn2/Sesn3/Sirt1/Smpd3/Specc1l/Stk3/Tcf7l2/Thpo/Tmem100/Tnfsf11/Tpbg	63
BP	GO:0048814	regulation of dendrite morphogenesis	33/4749	91/23355	0.000310792059817756	0.00372416668625132	0.00260720699437314	Ache/Actr2/Akap5/Caprin2/Chrna3/Cux1/Cux2/Dbn1/Dbnl/Dhx36/Eef2k/Fbxw8/Gorasp1/Grin1/Kalrn/Lzts1/Met/Nedd4/Nsmf/Opa1/Pak3/Ptprd/Ptprf/Ptprz1/Rapgef2/Robo1/Sgk1/Skor2/Ss18l2/Syne1/Tiam1/Tnik/Ywhah	33
BP	GO:0016050	vesicle organization	81/4749	279/23355	0.000316264886923224	0.00378252804760176	0.00264806449682483	Abca1/Agfg1/Ap3b1/Ap3d1/Aqp11/Arf1/Bloc1s4/Btbd8/Cadps/Cd2ap/Chmp4c/Clcn3/Creb1/Cul3/Dnm3/Doc2b/Dtnbp1/Dysf/Golph3/Kif13a/Klhl12/Mfsd14a/Mia3/Nkd2/Pheta1/Pi4k2a/Pik3c3/Pikfyve/Pip4k2b/Pla2g4a/Pla2g5/Preb/Prkn/Rab11a/Rab14/Rab38/Rab3a/Sdcbp/Sec23ip/Sec24a/Sec24d/Sec31a/Septin8/Snap25/Snap91/Snca/Snx10/Snx11/Spaca1/Stx16/Stx2/Stx7/Stx8/Stxbp1/Stxbp6/Syt1/Syt11/Syt2/Syt4/Syt7/Syt9/Tbc1d4/Tmcc1/Tmem1…	81
BP	GO:0014009	glial cell proliferation	23/4749	56/23355	0.000319420773019537	0.00380577425766542	0.00266433865600637	Abcc8/Adcyap1/Atxn1/Cdkn2b/Creb1/Csf1/Cx3cl1/Dicer1/E2f1/Egfr/Fas/Hes1/Igf1/Mtor/Myc/Nf2/Pmp22/Ppp1cc/Prkch/Ptk2/Ptn/Sox11/Sox4	23
BP	GO:0098815	modulation of excitatory postsynaptic potential	23/4749	56/23355	0.000319420773019537	0.00380577425766542	0.00266433865600637	App/Bscl2/Cacnb3/Celf4/Cux2/Dbn1/Grin1/Grin2a/Mtmr2/Nlgn1/Npy2r/Nrxn1/Prkcz/Prkn/Pten/Rgs4/Rims1/Shank2/Slc8a3/Ssh1/Syne1/Tmem108/Zmynd8	23
BP	GO:2000045	regulation of G1/S transition of mitotic cell cycle	40/4749	117/23355	0.00032279118560581	0.00383864745155091	0.00268735245432588	Adamts1/Akt1/Anp32b/Appl2/Bid/Casp2/Cdkn2b/Ctdsp1/Ctdspl/Dact1/Ddx3x/Dgkz/Dlg1/E2f1/Egfr/Eif4g1/Ezh2/Fbxo7/Fgf10/Fhl1/Gigyf2/Hacd1/Id2/Kcna5/Klf4/Kmt2e/Mdm2/Myo16/Plcb1/Plk3/Plrg1/Prmt2/Pten/Rgcc/Rpl17/Rps27l/Sox4/Tcf3/Ube2e2/Zfp655	40
BP	GO:0051052	regulation of DNA metabolic process	105/4749	379/23355	0.000324801210903418	0.00385524915550579	0.0026989749412649	Actr2/Akt1/Ankle1/Aplf/Arid2/Atrx/Aunip/Aurkb/Babam1/Babam2/Bax/Bmpr2/Cct2/Cct4/Cd28/Cebpg/Chek1/Ctc1/Cyp1b1/Cyren/Dach1/Dcp2/Dek/Dhx36/Dhx9/Dnmt3a/Dscc1/Egfr/Ercc4/Exosc10/Exosc6/Eya1/Eya3/Fgf10/Fignl1/Ftx/Grhl2/Gsk3a/H1f2/Hnrnpu/Hsf1/Igf1r/Kdm4d/Klf4/Kmt5b/Lmna/Mgmt/Mrnip/Msh6/Myc/Naf1/Ndfip1/Nek7/Nmnat1/Nox4/Npm1/Nppc/Nsd2/Nudt16/Nvl/Otub1/Pak3/Pam16/Parg/Parm1/Parn/Parp1/Pkib/Polg2/Ppargc1a/P…	105
BP	GO:0003151	outflow tract morphogenesis	31/4749	84/23355	0.000327069336810609	0.00387484597327134	0.00271269424135273	Bmp7/Bmpr1a/Bmpr2/Dhrs3/Dicer1/Dvl2/Dvl3/Eya1/Fgfr2/Foxc1/Fzd1/Hes1/Hif1a/Isl1/Jag1/Mef2c/Nedd4/Nog/Npy2r/Nrp2/Pitx2/Plxnd1/Rarb/Robo1/Robo2/Sema3c/Sox11/Sox17/Tbx20/Wnt11/Zfpm2	31
BP	GO:0016239	positive regulation of macroautophagy	25/4749	63/23355	0.000337363359425242	0.00398177543953214	0.00278755320332373	Becn1/C9orf72/Elapor1/Hif1a/Hmox1/Hspb8/Htt/Ikbkg/Irgm2/Map3k7/Optn/Pafah1b2/Pip4k2b/Prkn/Rab3gap1/Rab3gap2/Ralb/Sesn1/Sesn2/Sesn3/Sirt1/Tbk1/Ulk1/Vdac1/Wac	25
BP	GO:0051310	metaphase plate congression	25/4749	63/23355	0.000337363359425242	0.00398177543953214	0.00278755320332373	Aurkb/Becn1/Bod1/Ccnb1/Cdc23/Cenpc1/Chmp2a/Chmp4c/Cul3/Dctn2/Dync1h1/Eml4/Gem/Hnrnpu/Kif2b/Mad1l1/Nudc/Nuf2/Numa1/Psrc1/Rab11a/Spice1/Trappc12/Ttl/Vps4b	25
BP	GO:0043161	proteasome-mediated ubiquitin-dependent protein catabolic process	112/4749	409/23355	0.000340505667108589	0.0040079403926983	0.00280587071020496	Akt1/Ankib1/Araf/Arel1/Arih1/Arrb1/Bbs7/Btrc/Cd2ap/Cdc23/Chfr/Cop1/Crbn/Csnk1e/Cul3/Cul5/Ddit3/Derl1/Derl3/Dmac2/Dnajb2/Dnajb9/Eif3h/Erlin2/Fbxl16/Fbxl20/Fbxl21/Fbxl22/Fbxl3/Fbxl4/Fbxl7/Fbxo2/Fbxo33/Fbxo45/Fbxw5/Fbxw7/Fbxw8/Fhit/Gsk3a/Hace1/Herpud1/Jkamp/Kctd17/Klhl20/Ltn1/Maea/Map1a/Marchf6/Mdm2/N4bp1/Nedd4/Nemf/Nfe2l2/Nkd2/Nsfl1c/Os9/Park7/Pcbp2/Pcnp/Peli1/Plk1/Plk3/Pmp22/Prickle1/Prkn/Psma1/Ps…	112
BP	GO:0009880	embryonic pattern specification	27/4749	70/23355	0.00034277177749307	0.0040079403926983	0.00280587071020496	Bmp7/Disp1/Dll1/Efnb1/Erbb4/Fgf10/Fgfr2/Fzd5/Meis1/Meis2/Meis3/Meox1/Nckap1/Noto/Nrarp/Nrp2/Otx2/Pgap1/Ptch1/Satb2/Sema3a/Sim2/Smad2/Smad3/Tbx6/Tcf7l1/Zbtb16	27
BP	GO:0021536	diencephalon development	27/4749	70/23355	0.00034277177749307	0.0040079403926983	0.00280587071020496	Arx/Bax/Bmp2/Bmpr1a/Creb1/Fgf10/Ghrh/Hap1/Hes1/Isl1/Lhx3/Ncam1/Ncor1/Nog/Nrp2/Olig2/Otx1/Otx2/Pax6/Pitx1/Pitx2/Pou3f2/Rab3gap1/Sema3a/Sema5a/Tcf7l2/Zeb2	27
BP	GO:0032922	circadian regulation of gene expression	27/4749	70/23355	0.00034277177749307	0.0040079403926983	0.00280587071020496	Cartpt/Cry1/Csnk1e/Egr1/Hdac2/Hdac3/Hnrnpu/Id2/Kdm2a/Maged1/Mycbp2/Ncor1/Noct/Nr1d1/Nrip1/Per2/Per3/Ppargc1a/Ppp1cc/Prkg2/Prmt5/Rai1/Rora/Sirt1/Usp2/Zfhx3/Zpbp2	27
BP	GO:0048678	response to axon injury	27/4749	70/23355	0.00034277177749307	0.0040079403926983	0.00280587071020496	Bax/Dpysl3/Flna/Flrt3/Igf1r/Inpp5f/Klf4/Lrig2/Lrp1/Map2k1/Mapk8ip3/Matn2/Nefl/Neo1/Nrep/Ntrk3/P2rx4/Pten/Ptn/Ptprf/Ptprs/Rgma/Rtn4/Sod1/Stk24/Tnr/Xylt1	27
BP	GO:0090150	establishment of protein localization to membrane	73/4749	247/23355	0.000343637058779868	0.00400844067669147	0.00280622094799936	Adora1/Akap5/Ank3/Ap3b1/Aqp11/Arhgap44/Arl6/Bax/Bbs1/Bid/Blzf1/Cacnb3/Cacng2/Cdk5r1/Cemip/Dmtn/Emc2/Emc8/Exoc4/Fyn/Gga2/Golph3/Gorasp1/Gorasp2/Grip1/Inpp5k/Itgb1bp1/Kif13a/Lyplal1/Macf1/Mal/Mmgt1/Moap1/Naca/Nacad/Ncf1/Ndufa13/Nectin3/Optn/Pak1/Pard3/Pex19/Pex26/Pex3/Pex5/Pikfyve/Rab11a/Rab31/Rab3gap1/Rab3gap2/Rab3ip/Rabgef1/Reep2/Rftn1/Samm50/Sec61a1/Sec62/Sec63/Snap25/Snx27/Srp68/Srp9/Sys1/Tcaf1…	73
BP	GO:0046854	phosphatidylinositol phosphorylation	19/4749	43/23355	0.000344091340139624	0.00400844067669147	0.00280622094799936	Bpnt1/Impa1/Inpp1/Ip6k3/Itpkb/P3r3urf/Pi4k2a/Pi4ka/Pik3c2b/Pik3c2g/Pik3c3/Pik3r1/Socs3/Socs4/Socs6/Socs7/Tmem150a/Ttc7/Ttc7b	19
BP	GO:0001659	temperature homeostasis	57/4749	183/23355	0.000349428038607401	0.00405556128357832	0.00283920904606383	Abat/Acadl/Ache/Acsl1/Adamts5/Adcyap1/Adipor1/Adipor2/Adora1/Appl2/Arrdc3/Bscl2/Cd36/Cxcr4/Dbh/Ddit3/Dhrs7b/Dio2/Dync1h1/Egr1/Ehmt1/Epas1/Esrrg/Fcor/Fto/Gpx1/Gpx2/Grb10/Hcrt/Hdac3/Hsf1/Igf1r/Il4ra/Kdm6b/Ksr2/Lpin1/Map2k6/Nova1/Nova2/Nox3/Nr1d1/Oxtr/Pctp/Pdgfc/Per2/Phox2b/Plcl1/Ppargc1a/Scd1/Sln/Syk/Thra/Tle3/Tnfsf11/Trpm8/Tshr/Ucp1	57
BP	GO:0070302	regulation of stress-activated protein kinase signaling cascade	57/4749	183/23355	0.000349428038607401	0.00405556128357832	0.00283920904606383	Akt1/Ankrd6/App/Bmp2/Cdc42/Cdc42se1/Cracr2a/Cyld/Dact1/Dixdc1/Dlg1/Dusp19/Egfr/Ephb1/Fas/Fgf15/Gadd45a/Gadd45b/Gdf6/Hdac3/Hipk2/Hmgcr/Igf1r/Map2k1/Map3k5/Map3k7/Map4k4/Mapk8ip3/Mecom/Met/Mink1/Ncf1/Ncor1/Pja2/Plcb1/Ppia/Rapgef1/Rasgrp1/Rassf2/Sash1/Scimp/Sh3rf1/Sh3rf2/Sh3rf3/Stk25/Stk3/Taok1/Taok3/Tnfrsf19/Tnfsf11/Traf4/Trpv4/Zc3h12a/Zfp110/Zfp622/Zmpste24/Zmynd11	57
BP	GO:0060348	bone development	70/4749	235/23355	0.000350937586147468	0.00406556661147593	0.00284621355554831	Abi1/Asxl2/Bmp2/Bmpr1b/Cadm1/Cer1/Cldn18/Col9a1/Csgalnact1/Ctc1/Cyp26b1/Dhrs3/Ext1/Fam20c/Fat4/Fbxw7/Fgf18/Fgfr2/Foxc1/Hoxb4/Ift172/Igf1/Insig2/Itgb6/Kit/Lrrc17/Lrrk1/Map2k6/Map3k7/Mbtps2/Mcph1/Mef2c/Meis1/Mmp16/Msx1/Nab1/Notch2/Nppc/Nsd2/Pappa2/Pdgfc/Pitx2/Ptprc/Rab23/Rabgap1l/Rarb/Rarg/Rflna/Serpinh1/Shox2/Slc10a7/Slc38a10/Slc9b2/Smad1/Smpd3/Snx10/Sp5/Spns2/Stc1/Sulf2/Thpo/Tjp2/Tmem119/Tnfsf11/…	70
BP	GO:0045807	positive regulation of endocytosis	42/4749	125/23355	0.000353764266254043	0.00409076579707023	0.00286385494984372	Angpt1/App/Appl2/Arf1/Arrb1/Atad1/B2m/Bicd1/Cbl/Ccl21a/Cd36/Cdc42/Ckap5/Dcx/Dll1/Dtnbp1/Eef2k/Flot1/Hip1/Hnrnpk/Kif3a/Ldlrap1/Lrp1/Magi2/Mib1/Nlgn1/Ntf3/Pard3/Ppp3cc/Ppt1/Ptpn5/Rab31/Scyl2/Sgip1/Smpd1/Snap91/Snca/Syk/Syne1/Tsg101/Vps28/Wasl	42
BP	GO:0021795	cerebral cortex cell migration	22/4749	53/23355	0.000358127333119746	0.00409781152275985	0.00286878750706953	Arx/Ccdc141/Cdk5r1/Cdk5r2/Cul5/Dab1/Dcx/Disc1/Dixdc1/Efhc1/Egfr/Fbxo45/Fgf13/Fgfr1/Pex5/Pou3f2/Rnf7/Robo1/Rtn4/Slit2/Socs7/Sun1	22
BP	GO:0034605	cellular response to heat	22/4749	53/23355	0.000358127333119746	0.00409781152275985	0.00286878750706953	Chordc1/Dhx36/Dhx9/Hikeshi/Hmox1/Hsbp1/Hsf1/Ier5/Mapt/Nf1/Pdcl3/Pmp22/Rasa3/Rbbp7/Scara5/Slc52a3/St8sia1/Stac/Trpv4/Xylt1/Zfp709/Zfp976	22
BP	GO:0016236	macroautophagy	63/4749	207/23355	0.000358207474989638	0.00409781152275985	0.00286878750706953	Ambra1/Atg14/Atg16l1/Atg2a/Atg2b/Atg5/Atg9b/Atp6v0a1/Becn1/C9orf72/Elapor1/Fez1/Gabarapl2/Hif1a/Hmox1/Hspb8/Htt/Ikbkg/Ilrun/Irgm2/Lamp2/Lgals8/Lzts1/Map1lc3b/Map3k7/Mtmr3/Mtor/Nsfl1c/Optn/Pacs2/Pafah1b2/Pik3c2b/Pik3c3/Pikfyve/Pip4k2b/Prkn/Qsox1/Rab23/Rab3gap1/Rab3gap2/Ralb/Scfd1/Sesn1/Sesn2/Sesn3/Sirt1/Stbd1/Tbk1/Tecpr1/Tigar/Tmem39a/Trappc8/Ubxn2a/Ubxn6/Ulk1/Usp30/Vdac1/Vps41/Wac/Wdfy3/Wdr45/Wdr…	63
BP	GO:0045956	positive regulation of calcium ion-dependent exocytosis	11/4749	19/23355	0.000358289301798878	0.00409781152275985	0.00286878750706953	Arf1/Cacna1h/Cadps/Cdk5r2/Doc2b/Scamp5/Stxbp1/Syt1/Syt10/Syt4/Syt9	11
BP	GO:1904754	positive regulation of vascular associated smooth muscle cell migration	11/4749	19/23355	0.000358289301798878	0.00409781152275985	0.00286878750706953	Adamts1/Dock4/Dock5/Fgf9/Igfbp5/Lrp1/Mdm2/Myo5a/Nr4a3/Pak1/Ssh1	11
BP	GO:2000269	regulation of fibroblast apoptotic process	11/4749	19/23355	0.000358289301798878	0.00409781152275985	0.00286878750706953	Api5/Bcl2l11/Bid/Btg1/Cfdp1/Gas6/Prdm11/Ruvbl1/Sirt1/Stk17b/Xrcc2	11
BP	GO:2001251	negative regulation of chromosome organization	32/4749	88/23355	0.000359453230025818	0.0041036487842402	0.00287287404514414	Atrx/Aurkb/Bub3/Ccnb1/Cdk5rap2/Cep192/Ctc1/Dcp2/Dync1li1/Ercc4/Exosc10/H3f3a/Hnrnpu/Lcmt1/Mad1l1/Mad2l1/Mcm2/Parp1/Phf2/Plk1/Rad21/Rtel1/Slx4/Smg6/Tent4b/Terf2/Tet1/Tex14/Tnks/Ttk/Xrcc4/Zwint	32
BP	GO:0070585	protein localization to mitochondrion	35/4749	99/23355	0.000363658038853037	0.0041366101919533	0.00289594960001961	4930550C14Rik/Aip/Akt1/Ap3b1/Bag4/Bax/Bid/Chchd4/Ddit3/Dnajc15/Fbxo7/Fbxw7/Gdap1/Gsk3a/Immp2l/Mapt/Mipep/Moap1/Ndufa13/Pam16/Parl/Ppp2r2b/Prkaa1/Prkn/Ptpn5/Samm50/Siah3/Sirt4/Srebf1/Timm10/Timm17a/Timm44/Timm50/Tomm20/Ywhaz	35
BP	GO:0090630	activation of GTPase activity	35/4749	99/23355	0.000363658038853037	0.0041366101919533	0.00289594960001961	Arhgap22/Arhgap24/Arhgap25/Arhgap29/Arhgef16/Arhgef26/Ect2/Garnl3/Nedd9/Ntf3/Ntrk3/Rabgap1/Rabgap1l/Ralgapb/Rap1gap/Rap1gap2/Rapgef1/Rasgrp1/Rcc2/Sipa1l2/Sipa1l3/Slc27a4/Tbc1d1/Tbc1d10a/Tbc1d13/Tbc1d16/Tbc1d2/Tbc1d22a/Tbc1d4/Tbc1d7/Tbc1d8/Tbc1d8b/Tbc1d9/Tiam1/Tiam2	35
BP	GO:0046474	glycerophospholipid biosynthetic process	43/4749	129/23355	0.000367927997489742	0.00417761283225694	0.00292465464455537	Bscl2/Capn2/Cds2/Cept1/Crls1/Dgkb/Dgke/Dgkh/Dgkz/Dhrs7b/Dpm1/Etnk2/Fabp3/Gpam/Hdhd5/Impa1/Nr1h4/Pcyt1a/Pcyt2/Pgap1/Pgap4/Pgs1/Pi4k2a/Pigc/Pigk/Pigm/Pigo/Pigq/Pigs/Pigw/Pigx/Pigyl/Pik3c2b/Pik3c2g/Pik3c3/Pip4k2b/Pisd/Pla2g4a/Pla2g5/Pnpla3/Rab38/Tamm41/Vac14	43
BP	GO:1901031	regulation of response to reactive oxygen species	18/4749	40/23355	0.000372481782329462	0.00422168431632977	0.00295550811895845	Cd36/Fbxo7/Foxp1/Gch1/Hk3/Met/Nfe2l2/Nr4a3/Park7/Pawr/Pde8a/Psap/Reg3b/Sesn1/Sesn2/Sesn3/Stk26/Trap1	18
BP	GO:0001892	embryonic placenta development	39/4749	114/23355	0.000375033786093282	0.00423531860230165	0.00296505318198702	Adm/Akt1/Arnt/Bmp7/Cdkn1c/Cebpa/Dnajb6/Egfr/Epas1/Esrrb/Fbxw8/Fgfr2/Foxd3/Fzd5/Grb2/Grhl2/Hectd1/Hes1/Hif1a/Hs6st1/Hsf1/Itga4/Junb/Krt19/Krt8/Map2k1/Nr2f2/Nsdhl/Plcd1/Slc8a1/Snai1/Socs3/Sp3/Stk3/Tfeb/Vash1/Vash2/Zfat/Zfp568	39
BP	GO:0060606	tube closure	39/4749	114/23355	0.000375033786093282	0.00423531860230165	0.00296505318198702	Adm/Alx1/Celsr1/Cthrc1/Dlc1/Dvl2/Dvl3/Enah/Fgf10/Fzd1/Fzd3/Gatad2a/Grhl2/Hectd1/Ift172/Ift57/Kdm2a/Kdm2b/Lmo4/Med12/Mthfd1l/Mthfr/Nckap1/Nog/Opa1/Pax3/Plxnb2/Prickle1/Prkacb/Ptch1/Rab23/Rarg/Rgma/Rock2/Rps7/Sall1/Shroom3/Specc1l/Zeb2	39
BP	GO:0001678	cellular glucose homeostasis	52/4749	164/23355	0.000386691270654906	0.0043398555460936	0.00303823719172293	Abcc8/Adcy8/Adra2a/Arrb1/Brsk2/Cacna1e/Camk2n1/Cartpt/Ccdc186/Efna5/Eny2/Epha5/Fcor/Foxk1/Foxk2/Gas6/Gpx1/Hif1a/Hk3/Hmgcr/Igf1/Igf1r/Klf7/Lrp1/Map4k4/Myt1/Neurod1/Nox4/Nr1d1/Nr1h4/Nrxn1/Oxct1/Pck1/Pik3r1/Ppp2ca/Prkaa1/Prkn/Rab11fip2/Rab11fip5/Raf1/Selenot/Sidt2/Sirt1/Slc39a14/Slc9b2/Sox4/Sybu/Tcf7l2/Tiam1/Unc13b/Xbp1/Zbtb20	52
BP	GO:0031098	stress-activated protein kinase signaling cascade	74/4749	252/23355	0.00038778811645092	0.0043398555460936	0.00303823719172293	Akt1/Ankrd6/App/Bmp2/Cdc42/Cdc42se1/Cracr2a/Cyld/Dact1/Dixdc1/Dlg1/Dusp19/Egfr/Ephb1/Fas/Fgf12/Fgf15/Gadd45a/Gadd45b/Gdf6/Gfral/Hdac3/Hipk2/Hmgcr/Igf1r/Irak4/Map2k1/Map2k4/Map3k1/Map3k12/Map3k13/Map3k5/Map3k7/Map3k9/Map4k4/Mapk8ip3/Mecom/Met/Mink1/Mul1/Ncf1/Ncor1/Pak1/Pak2/Pak3/Pak4/Pja2/Plcb1/Ppia/Ptk2/Ptpn1/Rapgef1/Rasgrp1/Rassf2/Sash1/Scimp/Sh3rf1/Sh3rf2/Sh3rf3/Stk25/Stk3/Syk/Taok1/Taok3/Tnfrs…	74
BP	GO:0021510	spinal cord development	36/4749	103/23355	0.000388785973424376	0.0043398555460936	0.00303823719172293	Akt1/Cln8/Dab1/Dcc/Dicer1/Dll1/Foxp1/Gdf11/Gdnf/Gigyf2/Ift172/Isl1/Lhx3/Lhx4/Lmo4/Med12/Mtor/Nf1/Nfe2l1/Nog/Olig2/Pax3/Pax6/Pax7/Pbx3/Phox2a/Ptch1/Ptprs/Rab23/Sox11/Sox4/Sox6/Tbx20/Vit/Vldlr/Zpr1	36
BP	GO:0035418	protein localization to synapse	36/4749	103/23355	0.000388785973424376	0.0043398555460936	0.00303823719172293	Anks1b/Arhgap44/Asic2/Bsn/Cacng2/Dbn1/Dlg1/Dlg2/Dlgap1/Gpc6/Grin1/Grin2a/Grip1/Kalrn/Kif5c/Klc1/Lgi1/Lrrtm1/Magi2/Map1a/Map2k1/Mapk8ip3/Mapt/Nlgn1/Nrxn1/Pclo/Prkcz/Rab11a/Rap1a/Rapgef4/Snap25/Stx7/Terf2/Tnik/Vamp2/Zdhhc12	36
BP	GO:0002090	regulation of receptor internalization	28/4749	74/23355	0.000389128630745453	0.0043398555460936	0.00303823719172293	Akap5/Angpt1/App/Arf1/Arrb1/Atad1/Atxn2/Dkk1/Dtnbp1/Efnb2/Flot1/Gsg1l/Hap1/Iqsec1/Lrrtm1/Lrrtm2/Magi2/Mtmr2/Napb/Nedd4/Ntf3/Pard3/Ppp3r1/Ptpn5/Scyl2/Sdcbp/Syk/Syne1	28
BP	GO:0014743	regulation of muscle hypertrophy	28/4749	74/23355	0.000389128630745453	0.0043398555460936	0.00303823719172293	Adk/Adra1a/Akap1/Akap6/Becn1/Fdps/Foxp1/Gsk3a/Igf1/Igfbp5/Jarid2/Lmna/Mef2c/Mtor/Mtpn/Nr4a3/P2rx4/Pak1/Parp1/Pin1/Prkca/Ptk2/Rgs4/Rock2/Sirt1/Slc25a4/Smad3/Yy1	28
BP	GO:1902117	positive regulation of organelle assembly	28/4749	74/23355	0.000389128630745453	0.0043398555460936	0.00303823719172293	Asap1/Becn1/Ccp110/Cep135/Cnot2/Cnot6/Cnot6l/Dync1h1/Dzip1/Elapor1/Hap1/Htt/Kctd17/Mns1/Numa1/Palld/Pip4k2b/Rab3gap1/Rab3gap2/Ralb/Sdcbp/Septin9/Stx18/Tapt1/Tmem67/Ulk1/Vps4b/Wrap73	28
BP	GO:0055123	digestive system development	45/4749	137/23355	0.000393510169796129	0.0043809403477835	0.00306699975563389	C1galt1/Cbfa2t2/Ccdc39/Cdkn1c/Cldn18/Clmp/Dact1/Dicer1/Egfr/Ext1/Fat4/Fgf10/Fgf9/Fgfr2/Hes1/Hif1a/Id2/Ift172/Igf1/Igf1r/Kit/Mir7-2/Myb/Nckap1/Nkx2-3/Pdgfc/Pdgfra/Pitx2/Ptf1a/Rarb/Sall1/Sav1/Shox2/Six2/Smad2/Smad3/Sox11/Sox17/Spdef/Stra6/Stx2/Tcf7l2/Tigar/Wdr19/Xbp1	45
BP	GO:0010632	regulation of epithelial cell migration	71/4749	240/23355	0.000398138883871736	0.00441629213303008	0.00309174876112248	Adamts9/Adipor1/Akt1/Angpt1/Arf6/Bcar1/Bmper/Bmpr2/Clasp2/Dock1/Dock5/Epb41l4b/Ets1/Fbxw7/Fgf10/Fgf18/Fgfr1/Gab2/Gadd45a/Hbegf/Hdac9/Hif1a/Hmox1/Igf1/Insl3/Iqsec1/Itga3/Itgb1bp1/Jup/Klf4/Macf1/Map2k5/Map4k4/Mef2c/Met/Mir218-1/Mir218-2/Mtor/Nf1/Nfe2l2/Nr2f2/P2rx4/Patz1/Pdpk1/Pfn2/Plpp3/Prkca/Prkd1/Pten/Ptk2/Ptpn23/Ptprm/Ptprr/Rab11a/Rgcc/Rhob/Rock2/Rtn4/Sash1/Sema3a/Sema5a/Sirt1/Slit2/Stard13/Stc1…	71
BP	GO:0017157	regulation of exocytosis	71/4749	240/23355	0.000398138883871736	0.00441629213303008	0.00309174876112248	Adora2a/Adra1a/Adra2a/Apba1/Apba2/Arf1/Atp2a2/Blk/Cacna1h/Cadps/Cdk5r2/Chmp2a/Chrna3/Clasp2/Crhr1/Cyth1/D6Wsu163e/Doc2b/Dtnbp1/Exoc2/Fbxl20/Fer/Fgr/Gab2/Gnai2/Grin3a/Grm7/Grm8/Hap1/Hmox1/Htr1a/Il4ra/Myo5a/Ncs1/Nlgn1/Nppc/Nrxn3/Pclo/Pdpk1/Pfn2/Prkca/Prkcb/Prkn/Rab3a/Rab3c/Rab3gap1/Rabgef1/Rap1a/Rapgef4/Rims1/Scamp5/Sdcbp/Smpd3/Snca/Stxbp1/Stxbp5/Stxbp5l/Syk/Syt1/Syt10/Syt11/Syt17/Syt2/Syt4/Syt7/Sy…	71
BP	GO:0007435	salivary gland morphogenesis	17/4749	37/23355	0.000398795610674957	0.00441629213303008	0.00309174876112248	Bmp7/Btbd7/Ctnnd1/Egfr/Fgf10/Fgfr1/Fgfr2/Met/Nfib/Nkx3-1/Ntn4/Pax6/Plxna1/Plxnd1/Sema3a/Sema3c/Twsg1	17
BP	GO:0032872	regulation of stress-activated MAPK cascade	56/4749	180/23355	0.000404486558711408	0.00446864260736662	0.00312839817409125	Akt1/Ankrd6/App/Bmp2/Cdc42/Cdc42se1/Cracr2a/Cyld/Dact1/Dixdc1/Dlg1/Dusp19/Egfr/Ephb1/Fas/Fgf15/Gadd45a/Gadd45b/Gdf6/Hdac3/Hipk2/Hmgcr/Igf1r/Map2k1/Map3k5/Map3k7/Map4k4/Mapk8ip3/Mecom/Met/Mink1/Ncf1/Ncor1/Pja2/Plcb1/Ppia/Rapgef1/Rasgrp1/Rassf2/Sash1/Scimp/Sh3rf1/Sh3rf2/Sh3rf3/Stk25/Stk3/Taok1/Taok3/Tnfrsf19/Tnfsf11/Traf4/Trpv4/Zc3h12a/Zfp110/Zfp622/Zmynd11	56
BP	GO:0022407	regulation of cell-cell adhesion	117/4749	432/23355	0.000404946272271318	0.00446864260736662	0.00312839817409125	Abat/Adam19/Adk/Adora2a/Adtrp/Akna/Akt1/Ank3/Ap3b1/Ap3d1/Arg1/Ass1/Blk/Bmp2/Bmp7/Card11/Cbfb/Cblb/Ccl21a/Ccl25/Ccl28/Cd276/Cd28/Cd9/Ctla4/Cx3cl1/Cxcl12/Cyld/Dlg1/Dmtn/Dnaja3/Efna5/Efnb1/Efnb2/Epha7/Ephb6/Ets1/Flot1/Gcnt2/Gpam/Hes1/Igf1/Il20rb/Il4ra/Itga4/Itpkb/Jag1/Jak1/Kif26b/Kifap3/Klf4/Laptm5/Lgals8/Mad1l1/Magi1/Magi2/Map2k1/Map2k5/Mdga2/Mia3/Mink1/Myb/Nck2/Ndfip1/Nf2/Nfkbiz/Nr4a3/Nrarp/Pag1/P…	117
BP	GO:0043547	positive regulation of GTPase activity	68/4749	228/23355	0.000406254108973616	0.00447520973727251	0.00313299567695996	Adcyap1/Arap2/Arap3/Arhgap22/Arhgap24/Arhgap25/Arhgap29/Arhgef16/Arhgef26/Arhgef7/Asap1/Ccl21a/Ccl25/Ccl26/Chn1/Cx3cl1/Dock10/Dvl2/Dvl3/Ect2/Ezh2/Garnl3/Iqsec1/Kalrn/Map2k1/Map4k4/Mmut/Nedd9/Nf1/Ntf3/Ntrk3/Pin1/Pkp4/Rab11fip2/Rab3gap1/Rabgap1/Rabgap1l/Ralgapb/Rap1a/Rap1gap/Rap1gap2/Rapgef1/Rapgef2/Rapgef6/Rasgrp1/Rcc2/Rgma/Rgs4/Rgs7/Rsu1/Sipa1l2/Sipa1l3/Slc27a4/Tbc1d1/Tbc1d10a/Tbc1d13/Tbc1d16/Tbc…	68
BP	GO:1903146	regulation of autophagy of mitochondrion	12/4749	22/23355	0.000407567189481273	0.00448181152846394	0.00313761744543054	Cttn/Fbxo7/Fbxw7/Gsk3a/Hif1a/Htt/Parl/Prkn/Srebf1/Tigar/Usp30/Vdac1	12
BP	GO:0017038	protein import	66/4749	220/23355	0.000410152571027775	0.00450235663196399	0.00315200061945526	1700009N14Rik/Adar/Akap1/Akap5/Akt1/Angpt1/App/Appl2/Cd36/Chchd4/Cubn/Dnajc15/Ect2/Fgf9/Flna/Hdac3/Hikeshi/Ipo11/Ipo5/Ipo8/Jup/Kpna1/Kpna2/Kpna4/Kpna6/Lmna/Nf1/Nup107/Nup188/Nup214/Nup93/Nxt1/Pam16/Pex14/Pex19/Pex2/Pex26/Pex3/Pex5/Pex5l/Pik3r1/Pom121l12/Ppp2ca/Ppp3r1/Prickle1/Prkcq/Prkd1/Ptpn5/Pttg1ip/Rab23/Ranbp2/Rbm22/Samm50/Six2/Snupn/Syk/Timm17a/Timm44/Timm50/Tmco6/Tnpo3/Tomm20/Uaca/Xbp1/Zc3h…	66
BP	GO:0015837	amine transport	41/4749	122/23355	0.000411170911217724	0.00450565820512406	0.00315431197803842	Abat/Adora1/Adora2a/Arg1/Avpr1a/Cartpt/Chga/Chrna3/Crhr1/Cxcl12/Dpysl2/Dtnbp1/Gabbr1/Gdnf/Grm2/Grm7/Htr1a/Nat8l/Npy2r/Oxtr/Pcp4/Per2/Plcd1/Prkcb/Prkg1/Rab3a/Rab3gap1/Rgs4/Rtn4/Sdhd/Slc18a1/Snca/Stxbp1/Syt1/Syt10/Syt11/Syt17/Syt2/Syt4/Syt7/Syt9	41
BP	GO:0007018	microtubule-based movement	108/4749	394/23355	0.000412913082220296	0.0045168662774586	0.00316215850238759	Actr10/Actr2/Agtpbp1/Ak7/Ap3b1/Ap3b2/Ap3d1/Apob/App/Arl3/Arl8b/Armc2/Armcx3/Bbs1/Bicd1/Bicd2/Bicdl1/Bloc1s4/Bsn/Cacna1e/Ccdc39/Cdc42/Celf3/Cfap20/Cfap298/Copg2/Dlg2/Dnah11/Dnah17/Dnah5/Dnah6/Dnah8/Dnai3/Dnhd1/Dst/Dtnbp1/Dync1h1/Dync1i1/Dync1i2/Dync1li1/Dync1li2/Dync2i1/Dynlrb2/Fez1/Fsip2/Hap1/Hif1a/Hnrnpu/Htt/Ift172/Ift46/Ift52/Ift57/Ift74/Ing2/Invs/Kif11/Kif13a/Kif16b/Kif21b/Kif24/Kif2a/Kif2b/Ki…	108
BP	GO:0060113	inner ear receptor cell differentiation	31/4749	85/23355	0.000415675349618059	0.0045391748178292	0.00317777621968881	Adgrv1/Alg10b/Atoh1/Atp2b2/Clic5/Cthrc1/Cux1/Dicer1/Dll1/Fat4/Fgf20/Fgfr1/Grxcr1/Gsdme/Hes1/Jag1/Jag2/Kif3a/Mycn/Myo3a/Myo3b/Pcdh15/Slitrk6/Sod1/Triobp/Trip11/Tshr/Tsku/Ttc8/Ush2a/Whrn	31
BP	GO:0048013	ephrin receptor signaling pathway	16/4749	34/23355	0.000421076822476539	0.00459017598668435	0.00321348101363674	Anks1b/Cdk5r1/Chn1/Efna3/Efna5/Efnb1/Efnb2/Epha3/Epha5/Epha7/Epha8/Ephb1/Ephb2/Nck2/Ptk2/Tiam1	16
BP	GO:0016241	regulation of macroautophagy	34/4749	96/23355	0.00042180859232724	0.00459018397092329	0.0032134866032264	Atp6v0a1/Becn1/C9orf72/Elapor1/Fez1/Hif1a/Hmox1/Hspb8/Htt/Ikbkg/Irgm2/Lzts1/Map3k7/Mtor/Optn/Pafah1b2/Pip4k2b/Prkn/Qsox1/Rab3gap1/Rab3gap2/Ralb/Scfd1/Sesn1/Sesn2/Sesn3/Sirt1/Tbk1/Tigar/Tmem39a/Ulk1/Usp30/Vdac1/Wac	34
BP	GO:1901216	positive regulation of neuron death	42/4749	126/23355	0.000427637243368988	0.00464556098808629	0.00325225483210507	Adora1/App/Bax/Bcl2l11/Capn2/Casp2/Cdc42/Cdk5r1/Ddit3/Ddit4/Efnb2/Egr1/Epha7/Fas/Fbxw7/Fyn/Gsk3a/Hdac3/Hrk/Itga1/Map2k4/Map3k5/Mapt/Mcl1/Mtor/Nf1/Nos1/Optn/Pak3/Parp1/Pawr/Pin1/Ppp1r13b/Ppp2r2b/Ptpn5/Ptprf/Ptprz1/Snca/Srpk2/Ssh1/St8sia2/Zfp746	42
BP	GO:0048755	branching morphogenesis of a nerve	9/4749	14/23355	0.000433407196216902	0.00470011016415531	0.00329044350768436	Bcl11a/Cpe/Epha7/Fgfr2/Hnrnpk/Map3k13/Rere/Rtn4/Shox2	9
BP	GO:0072009	nephron epithelium development	38/4749	111/23355	0.000435810030267837	0.00471176505057223	0.00329860283672218	Agtr1b/Aqp11/Basp1/Bmp2/Calb1/Ctnnbip1/Dlg1/Dll1/Ext1/Eya1/Fat4/Fmn1/Foxc1/Foxd1/Gdnf/Greb1l/Gzf1/Hes1/Hoxb7/Irx1/Irx3/Jag1/Kif26b/Klhl3/Maged1/Mef2c/Mtss1/Myc/Nog/Notch2/Pax8/Pbx1/Prom1/Ptch1/Ptpro/Sall1/Six2/Umod	38
BP	GO:0033137	negative regulation of peptidyl-serine phosphorylation	15/4749	31/23355	0.00043673311983326	0.00471176505057223	0.00329860283672218	Bax/Ddit4/Dkk1/Dmd/Dmtn/Gadd45a/Inpp5f/Inpp5k/Nck2/Nos1/Paqr3/Pde4d/Pten/Rassf2/Smad7	15
BP	GO:1904738	vascular associated smooth muscle cell migration	15/4749	31/23355	0.00043673311983326	0.00471176505057223	0.00329860283672218	Adamts1/Dock4/Dock5/Fgf9/Grb10/Igfbp5/Lrp1/Mdm2/Mef2c/Myo5a/Nfe2l2/Nr4a3/Pak1/Prkg1/Ssh1	15
BP	GO:0055088	lipid homeostasis	50/4749	157/23355	0.000441463449933053	0.00475462950622579	0.00332861129713899	Abca1/Abca3/Abcg8/Acox3/Acoxl/Adora1/Apob/Cebpa/Cln8/Ddx3x/Enpp7/Fabp3/Fitm2/Got1/Gpam/Gramd1b/Hdac9/Itgb6/Ldlrap1/Lima1/Map2k1/Mia2/Mylip/Ncor1/Nfe2l1/Nr1d1/Nr1h4/Nr5a2/Ormdl1/Ormdl3/Pex2/Pnpla2/Pnpla3/Pold1/Prkaa1/Raly/Rbp1/Rora/Rtn4/Scarb1/Sec24a/Sesn2/Sirt1/Slc25a27/Slc37a4/Thada/Tsku/Ttc39b/Xbp1/Zbtb20	50
BP	GO:0001941	postsynaptic membrane organization	20/4749	47/23355	0.000444423040982103	0.00477830868891545	0.00334518857091071	Cdh2/Dbn1/Dnaja3/Ephb2/Fzd9/Gdnf/Htr1a/Lrrc4/Lrrtm4/Magi2/Nlgn1/Nrxn1/Ptn/Rer1/Shisa7/Slc7a11/Snx27/Sorbs2/Ssh1/Zmynd8	20
BP	GO:0010611	regulation of cardiac muscle hypertrophy	27/4749	71/23355	0.00044705296881243	0.00478939884301506	0.00335295254330322	Adk/Adra1a/Akap1/Akap6/Becn1/Fdps/Foxp1/Gsk3a/Igf1/Jarid2/Lmna/Mef2c/Mtor/Mtpn/Nr4a3/P2rx4/Pak1/Parp1/Pin1/Prkca/Ptk2/Rgs4/Rock2/Sirt1/Slc25a4/Smad3/Yy1	27
BP	GO:0043113	receptor clustering	27/4749	71/23355	0.00044705296881243	0.00478939884301506	0.00335295254330322	Akap5/Arhgef9/Cdh2/Dlg1/Dlg2/Dnaja3/Flna/Fzd9/Htr1a/Itga4/Itgb1bp1/Lrrtm4/Magi2/Nlgn1/Nrxn1/Pak1/Ptn/Rer1/Sav1/Shisa7/Slc7a11/Snx27/Sorbs2/Ssh1/Ssna1/Tmeff1/Wdr19	27
BP	GO:0060038	cardiac muscle cell proliferation	25/4749	64/23355	0.000447742812685115	0.00478939884301506	0.00335295254330322	Arid2/Bmpr1a/Ccnb1/Cxadr/Dipk2a/Erbb4/Fgf20/Fgf9/Fgfr1/Fgfr2/Foxc1/Foxp1/Hdac2/Jarid2/Mef2c/Meis1/Ncam1/Nog/Pten/Sav1/Smad1/Tbx20/Tenm4/Vgll4/Zfpm2	25
BP	GO:0019226	transmission of nerve impulse	32/4749	89/23355	0.000453076023127063	0.00482999040613722	0.0033813698017668	Ank3/Avpr1a/Cacna1e/Cacna1h/Cacng2/Cartpt/Dpp6/Fgf12/Glra1/Gria1/Grm7/Hcrt/Jam3/Kcna1/Kcnd2/Kcnq2/Mtnr1b/Myh14/Nrcam/Ntrk2/Ntrk3/Otoa/P2rx4/Pak1/Pawr/Pmp22/Rapgef4/Scn2a/Scn7a/Scn9a/Sod1/Tnr	32
BP	GO:0097581	lamellipodium organization	32/4749	89/23355	0.000453076023127063	0.00482999040613722	0.0033813698017668	Abi1/Abi2/Ablim1/Ablim2/Ablim3/Actr2/Arhgef4/Arhgef7/Auts2/Bin3/Capzb/Carmil1/Cdh13/Cttn/Dmtn/Fer/Golph3/Kit/Mtor/Nck2/Nckap1/Pik3r1/Pmp22/Ptpro/Slit2/Snx2/Spata13/Twf2/Vav2/Vav3/Wasf2/Wasf3	32
BP	GO:0007517	muscle organ development	99/4749	357/23355	0.000455480720924268	0.00484739567234488	0.00339355484492372	Angpt1/Asb2/Atf3/Bcl9l/Bdnf/Bin3/Bmp2/Bmpr1a/Bves/Chd7/Col11a1/Coprs/Creb1/Csrp3/Cyp26b1/Disp1/Dll1/Dmd/Dmrta2/Dner/Dsp/Dtnbp1/Dysf/Egr1/Ephb1/Etv1/Fgfr2/Flnb/Flot1/Foxc1/Foxk1/Foxp1/Foxp2/Frg1/Fxr1/Fzd1/Gpcpd1/Gpx1/Hdac9/Hivep3/Hlf/Hmgcr/Isl1/Kmt5b/Ky/Lemd3/Lmna/Mbnl1/Mef2c/Meg3/Met/Mettl21c/Mir214/Mrtfb/Msc/Msx1/Mtss1/Myc/Myf6/Myh14/Mymx/Myoz1/Myt1/Naca/Nf1/Nog/Nr2f2/Nr4a1/Nrg1/Pax3/Pax7/Paxbp1…	99
BP	GO:0007369	gastrulation	55/4749	177/23355	0.000468235199350724	0.00497470188954855	0.00348267912100565	Acvr2a/Aplnr/Bmp7/Bmpr1a/Bmpr2/Cer1/Clasp2/Cul3/Dact1/Dkk1/Dusp4/Dvl2/Elf5/Ets2/Exoc4/Ext1/Eya1/Fgfr1/Foxc1/Fzd7/Hsbp1/Htt/Kdm6b/Kif16b/Klf4/Ldb1/Macf1/Map2k5/Nckap1/Nf2/Nog/Nr4a3/Nsd1/Otx2/Plpp3/Poglut1/Rnf2/Rps6/Six2/Smad1/Smad2/Smad3/Snai1/Sox17/Sox7/Supt20/Syf2/Tbx6/Tcf3/Tenm4/Tgif2/Tnfaip3/Twsg1/Wnt11/Zfp568	55
BP	GO:0019722	calcium-mediated signaling	59/4749	193/23355	0.000476714127299149	0.00504909938373911	0.00353476316652745	Ackr3/Akap5/Akap6/Ank2/App/Atp1b1/Atp2a2/Avpr1a/Cabyr/Ccr1/Cdh13/Chrm3/Cxcr1/Cxcr4/Dmd/Dmtn/Exoc4/Fhl2/Homer2/Htt/Igf1/Irgm2/Kiss1r/Ksr2/Lhcgr/Mapt/Mcu/Mtor/Myoz1/Ncald/Ncam1/Nfatc1/Nmur2/Nr5a2/Nrg1/Nron/Ntrk2/P2rx4/Pdpk1/Ppp1r9b/Ppp3cc/Ppp3r1/Prkaa1/Ptprc/Rcan1/Rcan2/Rit2/Samd14/Selenok/Sgcd/Slc8a1/Sppl3/Stimate/Syk/Tmem100/Tnfsf11/Tox3/Trat1/Zmpste24	59
BP	GO:0031396	regulation of protein ubiquitination	62/4749	205/23355	0.000476845984162653	0.00504909938373911	0.00353476316652745	Akt1/Angpt1/Arrb1/Arrdc3/Arrdc4/Atg5/Btrc/Cblb/Chfr/Cry1/Cul3/Dcun1d5/Ddx3x/Derl1/Dnaja3/Dnajb2/Dysf/Fbxo2/Fbxw7/Fyn/Gsk3a/Hdac3/Herpud1/Ivns1abp/Kdm2a/Laptm5/Mad2l1/Mastl/Mtor/Mycbp2/N4bp1/Ndfip1/Ndfip2/Npm1/Nsmce3/Otub1/Park7/Peli1/Per2/Pin1/Plk1/Ppia/Prickle1/Prkn/Pten/Pttg1ip/Rpl11/Rpl23/Rps3/Rps7/Sash1/Sh3rf2/Smad7/Sox4/Svbp/Taf1/Tbc1d7/Tnfaip3/Trib2/Ubxn2a/Vps28/Wdr70	62
BP	GO:0060271	cilium assembly	91/4749	324/23355	0.000481571618711188	0.00509055251496221	0.00356378358982442	Ablim1/Ablim3/Actr2/Ak7/Arl13b/Arl3/Arl6/Armc2/Asap1/Atg5/Atxn10/Bbs1/Bbs10/Bbs7/Bbs9/BC048507/Ccdc39/Ccno/Ccp110/Cdc14a/Cdk10/Cep126/Cep135/Cep164/Cep41/Cfap20/Cfap298/Cibar1/Cyld/Dcx/Disc1/Dnah17/Dnah5/Dnah8/Dnai3/Dync2i1/Dzip1/Ehd3/Ehd4/Fam161a/Fbf1/Fhdc1/Flna/Fnbp1l/Fsip2/Hap1/Htt/Hyls1/Ift172/Ift46/Ift52/Ift57/Ift74/Iqub/Kctd17/Kif24/Kif3a/Lrguk/Meig1/Mir129-2/Mns1/Noto/Nudcd3/Onecut1/Onecut…	91
BP	GO:0060541	respiratory system development	76/4749	262/23355	0.000487720481520806	0.00514688555204898	0.00360322110717539	Abca3/Adamts2/Ap3b1/Atxn1/Atxn1l/Bmpr1a/Bmpr2/Ccdc39/Cdc42/Cebpa/Celsr1/Chd7/Creb1/Cux1/Dicer1/Disp1/Epas1/Ext1/Eya1/Fbxw7/Fendrr/Fgf10/Fgf18/Fgf9/Fgfr1/Fgfr2/Foxa1/Foxp1/Foxp2/Grhl2/Hes1/Hikeshi/Hs6st1/Igf1/Igfbp5/Itga3/Itgb6/Man2a1/Map2k1/Mapk8ip3/Meg3/Msc/Mycn/Myt1/Ncor2/Nfib/Nkx2-9/Nog/Numa1/Pdgfra/Phf14/Phox2b/Pitx2/Pou2f1/Ppp3r1/Rab3a/Rarg/Rc3h2/Rdh10/Rspo2/Sav1/Sim2/Slc7a11/Smad2/Smchd1/Sm…	76
BP	GO:0035305	negative regulation of dephosphorylation	33/4749	93/23355	0.000489292460759537	0.00514888971569699	0.00360462417796174	Akap1/Arpp19/Bag4/Bod1/Cep192/Csrnp3/Dlg2/Elfn1/Gnai2/Grxcr1/Inpp5k/Lmtk3/Mastl/Mgat5/Myo1d/Nron/Pkmyt1/Ppp1r11/Ppp1r15a/Ppp1r26/Ppp1r9b/Ppp4r4/Rbm26/Rimbp2/Rock2/Sfi1/Sh3rf2/Swap70/Tmem132d/Tsks/Uri1/Wdr81/Ywhab	33
BP	GO:0090407	organophosphate biosynthetic process	117/4749	434/23355	0.000489550431640565	0.00514888971569699	0.00360462417796174	Abca8b/Acacb/Acsl1/Acsl5/Acsl6/Adcy8/Adk/Agpat4/Agpat5/Ak1/Ak7/Aprt/Atpsckmt/Bscl2/Cad/Capn2/Cds2/Cept1/Cmpk2/Coasy/Cps1/Crls1/Dctd/Dgkb/Dgke/Dgkh/Dgkz/Dhdds/Dhrs7b/Dip2a/Dpm1/Etnk2/Fabp3/Fdps/Fitm2/Flad1/Gcdh/Gk2/Gk5/Gmps/Gpam/Gpat3/Gucy1b1/Gucy2e/Guk1/Hdhd5/Hexb/Idh1/Idi2/Impa1/Impdh1/Ip6k3/Ipmk/Itpkb/Kynu/Lclat1/Ldhd/Lhcgr/Lpgat1/Lpin1/Map2k1/Mboat1/Mocs1/Mpc1/Myc/Nme1/Nme6/Nmnat1/Nmnat2/Nmnat…	117
BP	GO:0046928	regulation of neurotransmitter secretion	41/4749	123/23355	0.000497133836830935	0.00521990528672482	0.0036543406136349	Adora2a/Adra1a/Adra2a/Apba1/Apba2/Atp2a2/Chrna3/Cyth1/Dtnbp1/Fbxl20/Grin3a/Grm7/Grm8/Hcrt/Htr1a/Ica1/Mctp1/Mctp2/Mef2c/Ncs1/Nf1/Nlgn1/Nrxn3/Ntrk2/Pfn2/Pnkd/Prkca/Prkcb/Prkn/Rab3a/Rab3gap1/Rap1a/Rims1/Snca/Sncaip/Stxbp1/Stxbp5/Stxbp5l/Syt1/Syt4/Unc13a	41
BP	GO:0048285	organelle fission	130/4749	490/23355	0.000501577242713608	0.0052511130844749	0.0036761885048352	1700028K03Rik/4930447C04Rik/4930550C14Rik/Aaas/Actr2/Akap8l/Anapc11/Ap3b1/Atrx/Aurkb/Bcl2l11/Becn1/Bmp7/Bod1/Bora/Bub3/Ccdc61/Ccnb1/Ccne1/Ccsap/Cd28/Cdc14a/Cdc23/Cdc42/Cdk5rap2/Cdkn1c/Cenpc1/Cenps/Cenpx/Cep192/Chek1/Chfr/Chmp2a/Chmp4c/Clasp2/Cul3/Cul9/Cyp26b1/Dazl/Dctn2/Ddhd1/Dnm3/Dscc1/Dync1li1/Eml4/Ercc4/Esr1/Fbxw5/Fgfr2/Fignl1/Flna/Gdap1/Hnrnpu/Hsf1/Igf1/Igf1r/Ing2/Kif11/Kif2a/Kif3b/Lcmt1/Lpin…	130
BP	GO:0006626	protein targeting to mitochondrion	28/4749	75/23355	0.000501778603389862	0.0052511130844749	0.0036761885048352	4930550C14Rik/Aip/Bag4/Bid/Chchd4/Dnajc15/Fbxo7/Fbxw7/Gdap1/Gsk3a/Immp2l/Mipep/Ndufa13/Pam16/Parl/Ppp2r2b/Prkaa1/Ptpn5/Samm50/Siah3/Sirt4/Srebf1/Timm10/Timm17a/Timm44/Timm50/Tomm20/Ywhaz	28
BP	GO:0007088	regulation of mitotic nuclear division	37/4749	108/23355	0.000506531370870211	0.00529203074491523	0.00370483405684211	Anapc11/Aurkb/Bmp7/Bora/Bub3/Ccnb1/Cd28/Cdc23/Cdc42/Cdk5rap2/Cep192/Chek1/Cul3/Cul9/Dync1li1/Esr1/Fbxw5/Fgfr2/Igf1/Igf1r/Lcmt1/Mad1l1/Mad2l1/Met/Nfe2l1/Nme6/Pdxp/Pebp1/Plk1/Rad21/Rgcc/Smpd3/Tex14/Tgfa/Ttk/Ywhah/Zwint	37
BP	GO:0070372	regulation of ERK1 and ERK2 cascade	88/4749	312/23355	0.00050967802576263	0.00531606033847767	0.00372165664554073	Ackr3/Adcyap1/Adra1a/Akap12/Angpt1/App/Arrb1/Atf3/Bmp2/Bmper/Camk2n1/Ccl21a/Ccl25/Ccl26/Ccr1/Cd36/Cx3cl1/Cxcl12/Cxcr4/Dcc/Dlg1/Dmd/Dusp4/Dusp6/E130311K13Rik/Egfr/Eif3a/Emilin1/Epha7/Ephb1/Ephb2/Erbb4/Esr1/Fbxw7/Fgf10/Fgf15/Fgf18/Fgf20/Fgfr2/Gas6/Gcnt2/Gnai2/Hmgcr/Igf1/Itgb1bp1/Klf4/Lrp1/Map2k1/Map3k12/Marco/Ndrg4/Notch2/Nox4/Nrxn1/Oprm1/Pde8a/Pdgfc/Pdgfra/Pin1/Pla2g5/Prkca/Prkcz/Prmt5/Pten/Ptpn1/…	88
BP	GO:0048732	gland development	126/4749	473/23355	0.00051064349309311	0.00531729766688498	0.00372252287188065	Aprt/Arf6/Asl/Atp2b2/Bax/Bcl11b/Bcl2l11/Bmp2/Bmp7/Bmpr1a/Btbd7/Btrc/Cadm1/Ccdc39/Cdkn1c/Cebpa/Clcn2/Creb1/Crhr1/Csf1/Csmd1/Ctc1/Ctnnd1/Cul3/Egfr/Elf5/Erbb4/Esr1/Etv4/Ezh2/Fa2h/Fgf10/Fgf18/Fgfr1/Fgfr2/Foxa1/Foxc1/Ghrh/Gpx1/Hes1/Hif1a/Hmox1/Hoxb3/Id2/Igf1/Igf1r/Igfbp5/Insm1/Irs2/Isl1/Jarid2/Kalrn/Lhx3/Lmo4/Mad1l1/Mafb/Man2a1/Map2k1/Meg3/Met/Mir30a/Mrtfb/Msx1/Myb/Nf1/Nfib/Nkx2-3/Nkx3-1/Nme1/Nog/Notc…	126
BP	GO:0071695	anatomical structure maturation	80/4749	279/23355	0.000520397599319302	0.00540989491080446	0.00378734816095749	Akap5/Akt1/Ank3/App/Asxl2/Atp6ap2/B4galt6/Bcl11a/Bmp2/Btk/Cabyr/Cbfb/Ccl21a/Ccnb1/Cdk5r1/Cdk5r2/Cdkn1c/Cebpa/Cend1/Cntnap2/Dazl/Ddit3/Dleu2/Dlg2/Epas1/Epha8/Ext1/Fam20c/Fat4/Fgfr1/Foxa1/Fzd5/Gdf11/Gnaq/Grb14/Grin1/Hes1/Hif1a/Id2/Igf1/Insl3/Irx5/Kcnip2/L3mbtl3/Maea/Map3k13/Mbtps2/Mir212/Mreg/Mtor/Myo5a/Nf1/Nppc/Nrcam/Nrxn1/Ntn4/Opa1/Pde3a/Pebp1/Plcb1/Pmp22/Ptbp3/Rac3/Rec8/Reck/Rere/Rflna/Rfx3/Ropn…	80
BP	GO:0051668	localization within membrane	34/4749	97/23355	0.000524103047727895	0.00543940997798918	0.00380801100880677	Akap5/Arhgef9/Arl6/Cacng2/Cdh13/Cdh2/Dlg1/Dlg2/Dnaja3/Flna/Fzd9/Htr1a/Itga4/Itgb1bp1/Lrrtm4/Magi2/Nlgn1/Nrxn1/Pak1/Ptn/Ptprc/Reep2/Rer1/Rftn1/Sav1/Shisa7/Slc7a11/Snx27/Sorbs2/Ssh1/Ssna1/Tmeff1/Umod/Wdr19	34
BP	GO:0007623	circadian rhythm	65/4749	218/23355	0.000541544462458123	0.00560190721544407	0.00392177174234826	Aanat/Adora1/Adora2a/Ankfn1/Ass1/Bdnf/Btrc/Cartpt/Creb1/Cry1/Csnk1e/Dhx9/Dpyd/Egr1/Ezh2/Fas/Fbxl21/Fbxl22/Fbxl3/Fbxw7/Ghrh/Gpr176/Hdac2/Hdac3/Hnrnpu/Hs3st2/Id2/Igf1/Kcnd2/Kdm2a/Maged1/Magel2/Mtnr1b/Mtor/Mycbp2/Ncor1/Nfil3/Nlgn1/Noct/Npy2r/Nr1d1/Nrip1/Ntrk2/Ntrk3/Per2/Per3/Ppargc1a/Ppp1cc/Prkaa1/Prkg1/Prkg2/Prmt5/Prok2/Pten/Rai1/Rock2/Rora/Rorb/Sfpq/Sirt1/Sox14/Srebf1/Usp2/Zfhx3/Zpbp2	65
BP	GO:0071560	cellular response to transforming growth factor beta stimulus	65/4749	218/23355	0.000541544462458123	0.00560190721544407	0.00392177174234826	Appl2/Bambi/Bcl9l/Bmp2/Bmp8b/Bmpr1b/Cd109/Cdkn2b/Chst11/Col1a2/Creb1/Dbn1/Dcp1a/Dlx1/Emilin1/Fut8/Fyn/Gcnt2/Gdnf/Got1/Hipk2/Igf1r/Ing2/Itga3/Itgb6/Ldlrad4/Lemd3/Ltbp1/Map3k1/Map3k7/Mef2c/Nrep/Onecut1/Onecut2/Parp1/Pdpk1/Peg10/Pin1/Ppargc1a/Ptk2/Ptprk/Runx1/Sdcbp/Sirt1/Skil/Smad1/Smad2/Smad3/Smad7/Snw1/Snx6/Sox5/Sox6/Spred2/Strap/Tgfb1i1/Tsku/Twsg1/Vasn/Wwox/Xbp1/Yes1/Zeb1/Zfp451/Zfp703	65
BP	GO:0072331	signal transduction by p53 class mediator	44/4749	135/23355	0.000546594802852441	0.00564484994590538	0.00395183500123233	Acer2/Armc10/Atrx/Bax/Bok/Casp2/Ddit4/Dyrk3/E2f1/Eef1e1/Fhit/Hipk1/Hipk2/Hnrnpk/Mdm2/Mdm4/Msx1/Npm1/Pak1ip1/Ppm1d/Ppp1r13b/Prkn/Prmt6/Pttg1ip/Rffl/Rpl11/Rpl23/Rps27l/Rps6ka6/Rps7/Rrn3/Sesn2/Sirt1/Smyd2/Snai1/Snw1/Sox4/Spred2/Tmem109/Trim24/Usp10/Wwox/Zfp385b/Zmpste24	44
BP	GO:0044262	cellular carbohydrate metabolic process	84/4749	296/23355	0.000547648616608514	0.00564644608158434	0.00395295242063289	Acacb/Adipor1/Akt1/Arpp19/B3galnt1/B3galt1/Cd36/Cry1/Csgalnact1/Ddit4/Dysf/Esrrb/Ext1/Fam3a/Fam3c/Fbp2/Fggy/Foxk1/Foxk2/Gbe1/Gk2/Gk5/Got1/Grb10/Gsk3a/Hif1a/Idh1/Idnk/Igf1/Igfbp4/Impa1/Inpp1/Inpp4b/Inpp5a/Inpp5k/Irs2/Kat2b/Lcmt1/Lhcgr/Maea/Mtmr2/Mtmr7/Mtor/Ncor1/Ndst2/Ndst3/Ndst4/Nfe2l1/Nkx1-1/Nr1d1/Pck1/Pdk4/Pdxp/Per2/Pla2g4a/Plcd1/Pomc/Ppargc1a/Ppp1cc/Ppp1r1a/Ppp1r3a/Ppp1r3b/Ppp1r3e/Prkag2/Prkg1…	84
BP	GO:0008089	anterograde axonal transport	21/4749	51/23355	0.000550739436639948	0.00566900479124956	0.00396874527594206	Agtpbp1/Ap3b1/Ap3b2/Ap3d1/Arl8b/Bloc1s4/Dlg2/Dtnbp1/Fez1/Hap1/Kif3a/Kif5c/Map1a/Map2/Mapk8ip3/Nefl/Sod1/Spast/Sybu/Terf2/Trak1	21
BP	GO:0015850	organic hydroxy compound transport	75/4749	259/23355	0.000558777747075612	0.00574233301781958	0.0040200807507757	Abat/Abca1/Abca3/Abca5/Abca8b/Abcg8/Adora2a/Apob/Cadps/Cartpt/Cd36/Chga/Crhr1/Cxcl12/Dtnbp1/Eepd1/Emb/Enpp7/Fcgr3/Gabbr1/Gdnf/Grm2/Htr1a/Ldlrap1/Lima1/Lrp1/Msr1/Myc/Nat8l/Nos1/Npy2r/Nr1h4/Nucb2/Osbpl6/Oxtr/Park7/Pcp4/Plcd1/Pltp/Pomc/Pon1/Prkcb/Prkn/Ptch1/Rab3a/Relch/Rtn4/Scarb1/Sdhd/Sec24a/Sirt1/Slc10a2/Slc10a4/Slc16a1/Slc16a7/Slc18a1/Slc29a4/Slc2a13/Slc5a3/Smpd3/Snca/Stra6/Syk/Syt1/Syt10/Syt11/S…	75
BP	GO:0048706	embryonic skeletal system development	46/4749	143/23355	0.000572981337033978	0.00587867616868685	0.00411553158488802	Acvr2a/Alx1/Alx3/Asxl2/Bmp7/Chst11/Col11a1/Dlg1/Dlk1/Dlx1/Dync2i1/Etl4/Ext1/Eya1/Fgf9/Fgfr2/Gas1/Grhl2/Hoxb3/Hoxb4/Hoxb5/Hoxb7/Hoxc4/Med12/Mef2c/Mmp16/Mthfd1l/Mycn/Nog/Pax7/Pbx1/Pdgfra/Rdh10/Satb2/Shox2/Six2/Slc35d1/Smad2/Smad3/Sox11/Sp3/Sulf2/Tapt1/Wdr19/Xylt1/Zeb1	46
BP	GO:0007193	adenylate cyclase-inhibiting G protein-coupled receptor signaling pathway	27/4749	72/23355	0.000578218280807473	0.00592272852396431	0.00414637166764318	Adora1/Adra2a/Akap12/Akap5/App/Chrm3/Flna/Gabbr1/Gnai2/Gnaz/Gpr176/Grm7/Grm8/Hrh4/Htr1a/Insl3/Lpar1/Marco/Npy2r/Oprm1/Pde2a/Prmt5/Psap/Psapl1/Rxfp2/S1pr3/Sstr5	27
BP	GO:0031114	regulation of microtubule depolymerization	17/4749	38/23355	0.000585869374848906	0.00598158342223786	0.00418757468441426	Atxn7/Clasp2/Dysf/Eml4/Fgf13/Gas2l1/Hdgfl3/Htr1a/Map1a/Map2/Mid1ip1/Nav3/Specc1l/Stmn2/Taok1/Tpx2/Trpv4	17
BP	GO:0034314	Arp2/3 complex-mediated actin nucleation	17/4749	38/23355	0.000585869374848906	0.00598158342223786	0.00418757468441426	Abi2/Actr2/Actr3b/Ap1ar/Arf1/Arfip2/Arpc5l/Ctnna2/Dnai3/Fchsd2/Iqgap2/Magel2/Nckap1/Trim27/Wasf2/Wasf3/Wasl	17
BP	GO:0034504	protein localization to nucleus	85/4749	301/23355	0.000602565770779605	0.00614206245896938	0.0042999225201224	1700009N14Rik/Adar/Akap1/Akap5/Akt1/Angpt1/App/Appl2/Bmp7/Cd2ap/Cd36/Dnajb6/Ect2/Fgf9/Flna/Fyn/Glis2/Hdac3/Hdgf/Hikeshi/Hnrnpu/Htt/Ilrun/Ipo11/Ipo5/Ipo8/Jup/Kpna1/Kpna2/Kpna4/Kpna6/Lmna/Mdm2/Msx1/Nf1/Nf2/Nmd3/Nol8/Npm1/Nup107/Nup188/Nup214/Nup93/Nvl/Nxt1/Ormdl3/Park7/Parp1/Pik3r1/Pikfyve/Pin1/Plk1/Plrg1/Pom121l12/Ppp2ca/Ppp3r1/Prickle1/Prkcq/Prkd1/Ptpn5/Pttg1ip/Rab23/Ranbp2/Rbm22/Rpl11/Sesn2/Sirt…	85
BP	GO:0030178	negative regulation of Wnt signaling pathway	51/4749	163/23355	0.000617468437744894	0.00627412199262644	0.00439237448826213	2210016L21Rik/Amer2/Ankrd6/App/Bmp2/Cdh2/Csnk1e/Cthrc1/Ctnnbip1/Ctnnd1/Cyld/Dact1/Ddit3/Dkk1/Dkk2/Egr1/Fgf9/Fzd1/Grb10/Gsk3a/Hdac2/Invs/Isl1/Lrp1/Mllt3/Nkd2/Nog/Nphp4/Prickle1/Prkn/Ptpro/Ptpru/Rapgef1/Rbms3/Scyl2/Shisa2/Shisa3/Sox17/Stk3/Tcf7l2/Tle1/Tle3/Tle4/Tmem131l/Tmem170b/Tmem64/Trabd2b/Tsku/Vgll4/Wnt11/Wwox	51
BP	GO:0010718	positive regulation of epithelial to mesenchymal transition	20/4749	48/23355	0.000617519890339726	0.00627412199262644	0.00439237448826213	Alx1/Bambi/Bcl9l/Bmp2/Bmp7/Ezh2/Foxc1/Gcnt2/Hdac2/Isl1/Jag1/Mtor/Rgcc/Sdcbp/Smad2/Smad3/Snai1/Tcf7l2/Tgfb1i1/Zfp703	20
BP	GO:0021884	forebrain neuron development	16/4749	35/23355	0.0006302027687156	0.00638080807726252	0.00446706306412323	Arx/Dclk2/Dcx/Disc1/Fgfr1/Fgfr2/Gnaq/Lhx8/Nrp2/Rapgef2/Robo1/Robo2/Sall3/Scyl2/Sema3a/Slit2	16
BP	GO:0099068	postsynapse assembly	16/4749	35/23355	0.0006302027687156	0.00638080807726252	0.00446706306412323	Arhgef9/Cdh2/Ephb2/Grid2/Lrrtm1/Lrrtm2/Magi2/Nlgn1/Nrxn1/Ntng2/Ntrk3/Pten/Ptprd/Ptprs/Shank2/Zdhhc12	16
BP	GO:0051896	regulation of protein kinase B signaling	54/4749	175/23355	0.000631068930718271	0.00638080807726252	0.00446706306412323	Angpt1/Bag4/Bank1/Cd28/Cx3cl1/Cxcl12/Ddit3/Dlg1/Egfr/Fgfr1/Gas6/Gcnt2/Gdf15/Gfral/Gpx1/Grm2/Hbegf/Hdac2/Igf1/Igf1r/Igfbp5/Inpp4b/Inpp5f/Inpp5k/Itgb1bp1/Klf4/Lmbrd1/Magi2/Meis3/Met/Mir205/Mtor/Mul1/Nox4/Nrg1/Nrxn1/Ntrk2/Ntrk3/P2rx4/Plekha1/Pten/Ptk2/Rapgef1/Rtn4/Sema5a/Sesn1/Sesn3/Sirt1/Specc1l/Stk3/Tcf7l2/Thpo/Tnfsf11/Tpbg	54
BP	GO:0001843	neural tube closure	38/4749	113/23355	0.000646368632915807	0.00649367783372537	0.00454608069230554	Adm/Alx1/Celsr1/Cthrc1/Dlc1/Dvl2/Dvl3/Enah/Fzd1/Fzd3/Gatad2a/Grhl2/Hectd1/Ift172/Ift57/Kdm2a/Kdm2b/Lmo4/Med12/Mthfd1l/Mthfr/Nckap1/Nog/Opa1/Pax3/Plxnb2/Prickle1/Prkacb/Ptch1/Rab23/Rarg/Rgma/Rock2/Rps7/Sall1/Shroom3/Specc1l/Zeb2	38
BP	GO:0014812	muscle cell migration	38/4749	113/23355	0.000646368632915807	0.00649367783372537	0.00454608069230554	Adamts1/Bin3/Bmpr1a/Cyp1b1/Dock4/Dock5/Egr1/Fgf9/Grb10/Igf1/Igfbp5/Itgb1bp1/Kalrn/Lpar1/Lrp1/Mdm2/Mef2c/Met/Myc/Myo5a/Naca/Ndrg4/Nfe2l2/Nox4/Nr4a3/Pak1/Plat/Plxna1/Postn/Ppargc1a/Prkg1/Ptk2/Rapgef4/Sema6d/Slit2/Sorl1/Ssh1/Tacr1	38
BP	GO:0030038	contractile actin filament bundle assembly	38/4749	113/23355	0.000646368632915807	0.00649367783372537	0.00454608069230554	4930544G11Rik/Arhgap28/Arrb1/Bag4/Carmil1/Cgnl1/Clasp2/Coro2b/Cul3/Dlc1/Fhdc1/Inpp5k/Itgb1bp1/Kank3/Kiss1r/Limch1/Lpar1/Met/Mtor/Nf2/Nox4/Pak1/Pak2/Pfn2/Phactr1/Pik3r1/Ppm1e/Prkcq/Rgcc/Rock2/Smad3/Synpo2l/Tacr1/Tjp1/Tmeff2/Ttc8/Wasf2/Wnt11	38
BP	GO:0043149	stress fiber assembly	38/4749	113/23355	0.000646368632915807	0.00649367783372537	0.00454608069230554	4930544G11Rik/Arhgap28/Arrb1/Bag4/Carmil1/Cgnl1/Clasp2/Coro2b/Cul3/Dlc1/Fhdc1/Inpp5k/Itgb1bp1/Kank3/Kiss1r/Limch1/Lpar1/Met/Mtor/Nf2/Nox4/Pak1/Pak2/Pfn2/Phactr1/Pik3r1/Ppm1e/Prkcq/Rgcc/Rock2/Smad3/Synpo2l/Tacr1/Tjp1/Tmeff2/Ttc8/Wasf2/Wnt11	38
BP	GO:0072080	nephron tubule development	34/4749	98/23355	0.000647712444487855	0.00649678344878473	0.00454825486494247	Agtr1b/Aqp11/Bmp2/Calb1/Ctnnbip1/Dlg1/Dll1/Eya1/Fat4/Fmn1/Foxd1/Gdnf/Greb1l/Gzf1/Hes1/Hoxb7/Irx1/Irx3/Jag1/Kif26b/Klhl3/Maged1/Mef2c/Mtss1/Myc/Nog/Notch2/Pax8/Pbx1/Prom1/Ptch1/Sall1/Six2/Umod	34
BP	GO:0030177	positive regulation of Wnt signaling pathway	44/4749	136/23355	0.000651119374772122	0.0065171054646082	0.00456248186020299	Ankrd6/Atp6ap2/Bambi/Bmp2/Caprin2/Csnk1e/Csnk1g3/Dact1/Ddx3x/Disc1/Dixdc1/Dkk2/Egfr/Fgf10/Fgf9/Fgfr2/Fzd9/Gpc5/Gprc5b/Jrk/Lmx1a/Lrrk1/Lypd6/Macf1/Mbd2/Mllt3/Nrarp/Pin1/Reck/Rnf220/Rspo2/Ruvbl1/Sall1/Sema5a/Smad3/Sox4/Sulf2/Tbl1x/Thra/Tnfaip3/Tnks/Wnk2/Zbed3/Zeb2	44
BP	GO:1905208	negative regulation of cardiocyte differentiation	8/4749	12/23355	0.000651814338552946	0.0065171054646082	0.00456248186020299	Bmp2/Dkk1/Dll1/Egfr/Fzd7/Hdac3/Prickle1/Sox6	8
BP	GO:0043949	regulation of cAMP-mediated signaling	22/4749	55/23355	0.000660461403673491	0.0065930638373066	0.00461565864235712	Adcyap1/Aplnr/Chga/Crhr1/Crtc3/Ghrh/Gpr62/Insl3/Lpar1/Mgrn1/Npy2r/Nucb2/Oprm1/Pde10a/Pde2a/Pde3a/Pde4d/Pebp1/Pex5l/Rapgef2/Rnf157/Rxfp2	22
BP	GO:0034394	protein localization to cell surface	26/4749	69/23355	0.000665932757966542	0.00663712982106654	0.00464650826611242	Actn2/Akt1/Angpt1/Ank2/Ap3b1/Arf6/Cd247/Erbb4/Fcnb/Fgf10/Flna/Gga2/Hnrnpk/Jam3/Kcnab2/Leprot/Leprotl1/Map1a/Nrg1/Pigk/Ptprk/Ptpru/Rab11a/Rab11fip5/Ric3/Wnt11	26
BP	GO:0010812	negative regulation of cell-substrate adhesion	24/4749	62/23355	0.000674198400284669	0.00667711633341867	0.0046745019418708	Acer2/Adam15/Ajap1/Ap1ar/Bcar1/Clasp2/Coro2b/Dlc1/Dmtn/Efna5/Fzd7/Gcnt2/Itgb1bp1/Jag1/Lrp1/Nf1/Pik3r1/Postn/Pten/Ptprz1/Rcc2/Sema3e/Spock1/Spry4	24
BP	GO:0031641	regulation of myelination	24/4749	62/23355	0.000674198400284669	0.00667711633341867	0.0046745019418708	Akt1/Cdh2/Ctsc/Dicer1/Dlg1/Igf1/Lpin1/Mtmr2/Mtor/Nkx6-2/Nrg1/Pard3/Pten/Ptn/Ptprz1/Rarb/Rarg/Rxrg/Tcf7l2/Tenm4/Tnfrsf21/Tppp/Wasf3/Zpr1	24
BP	GO:0051058	negative regulation of small GTPase mediated signal transduction	24/4749	62/23355	0.000674198400284669	0.00667711633341867	0.0046745019418708	Adra1a/Arap3/Arhgap24/Arhgap25/Arhgap44/Cd2ap/Cgnl1/Cul3/Dgkz/Dlc1/Ephb2/Itga3/Mapkap1/Met/Nf1/Rabgef1/Rapgef1/Rasa3/Ripor1/Slit2/Spry4/Stmn3/Timp2/Trim67	24
BP	GO:1903078	positive regulation of protein localization to plasma membrane	24/4749	62/23355	0.000674198400284669	0.00667711633341867	0.0046745019418708	Akap5/Akt1/Arf6/Arhgef16/Dlg1/Dpp10/Dpp6/Egfr/Epha3/Ephb2/Itga3/Kcnj11/Lrp1/Myo5a/Nkd2/Nrxn1/Pdpk1/Pgrmc1/Ppp1r9b/Rab11a/Rab11fip2/Rer1/Stac/Wnk3	24
BP	GO:2000060	positive regulation of ubiquitin-dependent protein catabolic process	35/4749	102/23355	0.000684683267263547	0.00677027753566585	0.00473972204573987	Agtpbp1/Akt1/Ankib1/Arih1/Bbs7/Chfr/Cop1/Csnk1e/Disc1/Dnajb2/Fbxw7/Fbxw8/Gsk3a/Herpud1/Laptm5/Mdm2/Nkd2/Plk1/Plk3/Prickle1/Prkn/Pten/Ptk2/Rad23a/Rnf139/Rnf19a/Rnf19b/Sh3rf2/Smad7/Socs4/Taf1/Trib2/Trim67/Zfand2a/Zyg11b	35
BP	GO:0030323	respiratory tube development	68/4749	232/23355	0.00068776927417053	0.00678766666396062	0.00475189579109975	Abca3/Adamts2/Ap3b1/Atxn1/Atxn1l/Bmpr1a/Bmpr2/Ccdc39/Cdc42/Cebpa/Celsr1/Creb1/Cux1/Dicer1/Epas1/Ext1/Eya1/Fbxw7/Fgf10/Fgf18/Fgf9/Fgfr1/Fgfr2/Foxa1/Foxp1/Foxp2/Grhl2/Hes1/Hikeshi/Hs6st1/Igf1/Igfbp5/Itga3/Itgb6/Man2a1/Map2k1/Mapk8ip3/Meg3/Mycn/Ncor2/Nfib/Nkx2-9/Nog/Numa1/Pdgfra/Phf14/Pitx2/Ppp3r1/Rab3a/Rc3h2/Rdh10/Rspo2/Sav1/Sim2/Slc7a11/Smad2/Smpd3/Sox11/Sp3/Spdef/Stra6/Thra/Thrb/Traf4/Tshz3/Wwp1/…	68
BP	GO:0010464	regulation of mesenchymal cell proliferation	19/4749	45/23355	0.000689250631334771	0.00678766666396062	0.00475189579109975	Bmpr1a/Ctnnbip1/Fgf9/Fgfr1/Fgfr2/Foxp1/Foxp2/Gas1/Irs2/Lmna/Myc/Mycn/Nfib/Phf14/Ptn/Shox2/Syne1/Wnt11/Zeb1	19
BP	GO:0007043	cell-cell junction assembly	47/4749	148/23355	0.000689684875236005	0.00678766666396062	0.00475189579109975	Abi2/Cd9/Cdh11/Cdh12/Cdh18/Cdh19/Cdh2/Cdh22/Cdh6/Cdh7/Cdh9/Cldn16/Cldn17/Cldn18/Cldn22/Cldn34c1/Ctnnd1/Ctnnd2/Dlg1/Ect2/Epb41l3/Fbf1/Fzd5/Gjd3/Grhl2/Hipk1/Jam3/Jup/Micall2/Mpp7/Nphp1/Nphp4/Nr1h4/Pak2/Pard3/Pkp4/Pmp22/Prkca/Prkch/Ptpro/Rock2/Smad7/Snai1/Tjp1/Trpv4/Wnt11/Zfp703	47
BP	GO:1904752	regulation of vascular associated smooth muscle cell migration	14/4749	29/23355	0.000696166830015431	0.00683004925885452	0.00478156691142178	Adamts1/Dock4/Dock5/Fgf9/Igfbp5/Lrp1/Mdm2/Mef2c/Myo5a/Nfe2l2/Nr4a3/Pak1/Prkg1/Ssh1	14
BP	GO:1904861	excitatory synapse assembly	14/4749	29/23355	0.000696166830015431	0.00683004925885452	0.00478156691142178	Grid2/Lrrc4/Lrrtm1/Lrrtm2/Nlgn1/Nptn/Nrxn1/Ntrk3/Plxnb2/Pten/Ptprd/Ptprs/Shank2/Zdhhc12	14
BP	GO:0140056	organelle localization by membrane tethering	29/4749	80/23355	0.00070419927405672	0.00688715262663604	0.00482154372030949	Ahcyl1/Atg14/Bves/Ctbp2/Exoc4/Exoc6b/Ncam1/Ndrg4/Nrxn1/Pacs2/Rab3a/Rab3c/Ralb/Rims1/Scfd1/Scfd2/Stx16/Stx2/Stx7/Stx8/Stxbp1/Syt1/Unc13a/Unc13b/Unc13c/Vamp2/Vapb/Vps11/Ykt6	29
BP	GO:0043242	negative regulation of protein-containing complex disassembly	32/4749	91/23355	0.000706904357986532	0.00688715262663604	0.00482154372030949	Add2/Atxn7/Capza2/Capzb/Carmil1/Clasp2/Cracd/Dmtn/Dysf/Eml4/Fgf13/Gas2l1/Hdgfl3/Lima1/Lmod1/Map1a/Map2/Mid1ip1/Mtpn/Nav3/Per2/Plekhh2/Scaf4/Specc1l/Sptb/Stmn2/Swap70/Taok1/Tmem39a/Tmod2/Tpx2/Twf2	32
BP	GO:0051054	positive regulation of DNA metabolic process	65/4749	220/23355	0.000707183248767743	0.00688715262663604	0.00482154372030949	Actr2/Akt1/Aplf/Arid2/Atrx/Aurkb/Babam1/Babam2/Bax/Cct2/Cct4/Cd28/Cebpg/Cyp1b1/Dhx36/Dhx9/Dscc1/Egfr/Exosc6/Eya1/Eya3/Fgf10/Grhl2/Hsf1/Igf1r/Kdm4d/Klf4/Kmt5b/Mgmt/Mrnip/Myc/Naf1/Nek7/Nox4/Npm1/Nsd2/Nudt16/Nvl/Pak3/Parg/Parm1/Parn/Parp1/Pkib/Polg2/Ppargc1a/Prkcq/Ptprc/Rfc5/Rnf8/Rps3/Rtel1/Shld1/Sirt1/Slf1/Slx4/Smchd1/Spidr/Terf2/Tfrc/Tigar/Tnks/Top2b/Tox/Xrcc5	65
BP	GO:0014048	regulation of glutamate secretion	13/4749	26/23355	0.000707471483385929	0.00688715262663604	0.00482154372030949	Adora1/Adora2a/Avpr1a/Dpysl2/Dtnbp1/Gabbr1/Grm2/Grm7/Prkg1/Rab3gap1/Snca/Stxbp1/Syt4	13
BP	GO:0016082	synaptic vesicle priming	13/4749	26/23355	0.000707471483385929	0.00688715262663604	0.00482154372030949	Cadps/Erc2/Napb/Rab3a/Rab3gap1/Rims1/Snap25/Snca/Stxbp1/Stxbp5/Unc13a/Unc13b/Unc13c	13
BP	GO:0001649	osteoblast differentiation	64/4749	216/23355	0.000712765581819205	0.00692794905300741	0.00485010439901743	Acvr2a/Adar/Akt1/Bambi/Bmp2/Bmp3/Bmp7/Bmpr1a/Bmpr1b/Bmpr2/Cbfb/Cd276/Cebpa/Cebpd/Cthrc1/Ctnnbip1/Dlk1/Dnai3/Fam20c/Fgf9/Fgfr1/Fhl2/Fignl1/Fzd1/Gabbr1/H3f3a/Id2/Igf1/Igfbp5/Jag1/Junb/Jund/Lmna/Map2k6/Map3k7/Mef2c/Mir137/Mir204/Mir205/Mir214/Nf1/Nfatc1/Noct/Nog/Nppc/Prkd1/Ptch1/Ptk2/Rassf2/Riox1/Rorb/Rspo2/Satb2/Shox2/Smad1/Smad3/Smoc1/Sox11/Sp7/Tmem119/Tmem64/Twsg1/Wnt11/Wwox	64
BP	GO:0031503	protein-containing complex localization	74/4749	257/23355	0.000722664646488352	0.0070133096063375	0.00490986344055211	1700009N14Rik/Akap5/Akap6/Akap8l/Anks1b/Ap3d1/Arhgap44/Arl3/Atad1/Bbs1/Cacng2/Dbn1/Ddx19a/Dlg1/Dlg2/Dnm3/Dync2i1/Efnb2/Eny2/Fyttd1/Gpc6/Grip1/Gsg1l/Hap1/Hnrnpu/Ift172/Ift46/Ift52/Ift57/Ift74/Iqsec1/Kalrn/Kif5c/Lca5l/Lgi1/Magi2/Map2k1/Mcm3ap/Mzt1/Nedd4/Nlgn1/Nmd3/Npm1/Nrxn1/Nup107/Nup160/Nup214/Nup93/Ppp3r1/Prkcz/Pura/Rab11a/Ralb/Ralgapb/Rap1a/Rapgef4/Rbm15b/Rcc2/Rps15/Sem1/Sfpq/Sgcd/Smad7/Snap25/…	74
BP	GO:1902904	negative regulation of supramolecular fiber organization	53/4749	172/23355	0.000730231987550542	0.00706892293772415	0.00494879710780899	Add2/Arhgap28/Atxn7/Capza2/Capzb/Carmil1/Cgnl1/Clasp2/Coro2b/Cracd/Ctnna2/Dbn1/Dlc1/Dmtn/Dnai3/Dysf/Emilin1/Eml4/Fgf13/Gas2l1/Hdgfl3/Inpp5k/Kank3/Lima1/Lmod1/Map1a/Map2/Met/Mid1ip1/Mtpn/Nav3/Pak2/Pfn2/Pik3r1/Plekhh2/Prkn/Sgk1/Slit2/Snca/Specc1l/Sptb/Ssh1/Ssh2/Stmn2/Swap70/Taok1/Tjp1/Tmeff2/Tmod2/Tpx2/Tubb4a/Twf2/Wasf2	53
BP	GO:0006473	protein acetylation	59/4749	196/23355	0.000732142620279475	0.00706892293772415	0.00494879710780899	Aanat/App/Arid5a/Arrb1/Atg5/Auts2/Bend3/Brd4/Chek1/Ddx3x/Dip2a/Dip2b/Dscc1/Epc1/Esco1/Fam161a/Fcor/Gtf2b/Hat1/Hdac2/Isl1/Kat14/Kat2b/Kat6b/L3mbtl2/Ldb1/Mrgbp/Msl1/Msl3/Msl3l2/Naa15/Naa16/Naa25/Naa40/Noc2l/Nos1/Park7/Phf14/Phf20l1/Prkaa1/Ruvbl1/Sirt1/Snca/Sox4/Tada2a/Taf1/Taf10/Taf5/Taf5l/Taf6l/Taf7/Taok1/Tcf3/Trrap/Wdr5/Xbp1/Zfp451/Zmpste24/Zzz3	59
BP	GO:0120032	regulation of plasma membrane bounded cell projection assembly	59/4749	196/23355	0.000732142620279475	0.00706892293772415	0.00494879710780899	Abi2/Actr2/Arf6/Arhgap24/Arhgap44/Atg5/Auts2/Bin3/Capzb/Ccl21a/Ccp110/Cdc42/Cdc42ep3/Cdk10/Cep135/Cyld/Dbn1/Dmtn/Dnm3/Dpysl3/Dzip1/Espn/Fam98a/Fer/Fxr1/Gpm6a/Hap1/Htt/Ift46/Kctd17/Kit/Mien1/Mir129-2/Mns1/Mtor/Myo3a/Myo3b/Nckap1/Nlgn1/Noto/Nrxn1/Pfn2/Pik3r1/Prkcq/Rab3ip/Rap1gap/Rcc2/Septin9/Slit2/Syne1/Tapt1/Tbc1d7/Tmem67/Twf2/Vdac3/Wasf2/Wasl/Wrap73/Zmynd8	59
BP	GO:0098727	maintenance of cell number	54/4749	176/23355	0.000732898364780764	0.00706892293772415	0.00494879710780899	Bcl9l/Bmp7/Bmpr1a/Cdh2/Cnot2/Dicer1/Dll1/Elf5/Esrrb/Ezh2/Fgf10/Fgfr1/Fzd7/Hes1/Igf1/Kdm2b/Kdm4c/Kit/Klf4/Ldb1/Lig4/Mcph1/Mecom/Med10/Med12/Med21/Med24/Med27/Med28/Med30/Med6/Med7/Myc/Nog/Pax8/Ptn/Raf1/Sall1/Sav1/Six2/Smc1a/Sox4/Srrt/Stag2/Taf5l/Taf6l/Tcf7l1/Tcf7l2/Tcl1/Tead1/Tet1/Trim8/Zfp706/Zhx2	54
BP	GO:0000082	G1/S transition of mitotic cell cycle	56/4749	184/23355	0.000735245730296869	0.00708068702535896	0.00495703288621202	Adamts1/Akt1/Anp32b/Appl2/Bach1/Bid/Brd4/Cacul1/Casp2/Ccne1/Cdk14/Cdk15/Cdkn2b/Ctdsp1/Ctdspl/Dact1/Ddx3x/Dgkz/Dlg1/E2f1/E2f5/Egfr/Eif4g1/Esrrb/Ezh2/Fbxo7/Fgf10/Fhl1/Gigyf2/Hacd1/Hinfp/Id2/Kcna5/Klf4/Kmt2e/Mdm2/Myb/Myo16/Nfatc1/Plcb1/Plk3/Plrg1/Prmt2/Pten/Rbbp8/Rgcc/Rpl17/Rps27l/Rps6/Sox4/Taf10/Tcf3/Ube2e2/Usp26/Zfp655/Zpr1	56
BP	GO:0051489	regulation of filopodium assembly	21/4749	52/23355	0.000748535697612243	0.00719763498515662	0.00503890557464129	Arf6/Arhgap44/Capzb/Cdc42/Dbn1/Dmtn/Dnm3/Dpysl3/Espn/Fxr1/Gpm6a/Mien1/Myo3a/Myo3b/Nlgn1/Nrxn1/Pik3r1/Prkcq/Rab3ip/Wasl/Zmynd8	21
BP	GO:0048278	vesicle docking	25/4749	66/23355	0.000766455889112101	0.00735867970601664	0.00515164943333677	Bves/Ctbp2/Exoc4/Exoc6b/Ncam1/Ndrg4/Nrxn1/Rab3a/Rab3c/Ralb/Rims1/Scfd1/Scfd2/Stx16/Stx2/Stx7/Stx8/Stxbp1/Syt1/Unc13a/Unc13b/Unc13c/Vamp2/Vps11/Ykt6	25
BP	GO:0009952	anterior/posterior pattern specification	68/4749	233/23355	0.000781097716453243	0.00748780543757239	0.00524204751130372	Abi1/Acvr2a/Alx1/Atp6ap2/Bmp2/Bmpr1a/Bmpr2/Celsr1/Cer1/Ctnnbip1/Ddit3/Dkk1/Dll1/Ets2/Fezf1/Foxc1/Fzd5/Gdf11/Grsf1/Helt/Hes1/Hipk1/Hipk2/Hoxb3/Hoxb4/Hoxb5/Hoxb7/Hoxc4/Htt/Kdm2b/Kif3a/Ldb1/Med12/Meox1/Mib1/Mllt3/Msx1/Myf6/Nckap1/Neurod1/Nkx3-1/Nog/Nr2f2/Nrarp/Otx1/Otx2/Pax3/Pax6/Pbx1/Pcdh8/Pgap1/Plxna2/Poglut1/Rarg/Rnf2/Sema3c/Six2/Smad2/Smad3/Sox17/Tbx6/Tcf7l1/Tshz1/Ttn/Xrcc2/Yy1/Zbtb16/Zeb2	68
BP	GO:0016197	endosomal transport	67/4749	229/23355	0.00078977444657793	0.00754793569263748	0.00528414337724816	Abca1/Acap2/Actn2/Akap5/Ap3b1/Ap3d1/Ap5z1/Arf6/Arhgap44/Arl4c/Arl8b/Btbd8/Bves/Ccdc93/Cdc42/Chmp2a/Chmp4c/Cmtm6/Cracr2a/Dennd10/Dennd2a/Dennd5a/Ehd3/Ehd4/Eipr1/Eps15l1/Grip1/Htt/Inpp5f/Leprot/Leprotl1/Lmtk2/Lrba/Magel2/Micall2/Mvb12a/Ndrg4/Nsg2/Pheta1/Pikfyve/Ptpn23/Rab11a/Rab14/Rab6b/Rassf9/Reps1/Snap25/Snx2/Snx27/Snx6/Sorl1/Stx16/Tbc1d10a/Tmcc1/Tmem87a/Trappc10/Trim27/Ube2o/Ubxn6/Vps28/Vps29/Vp…	67
BP	GO:0030324	lung development	67/4749	229/23355	0.00078977444657793	0.00754793569263748	0.00528414337724816	Abca3/Adamts2/Ap3b1/Atxn1/Atxn1l/Bmpr1a/Bmpr2/Ccdc39/Cdc42/Cebpa/Celsr1/Creb1/Cux1/Dicer1/Epas1/Ext1/Eya1/Fbxw7/Fgf10/Fgf18/Fgf9/Fgfr1/Fgfr2/Foxa1/Foxp1/Foxp2/Grhl2/Hes1/Hikeshi/Hs6st1/Igf1/Igfbp5/Itga3/Itgb6/Man2a1/Map2k1/Mapk8ip3/Meg3/Mycn/Ncor2/Nfib/Nkx2-9/Nog/Numa1/Pdgfra/Phf14/Pitx2/Ppp3r1/Rab3a/Rc3h2/Rdh10/Rspo2/Sav1/Sim2/Slc7a11/Smad2/Smpd3/Sox11/Sp3/Spdef/Stra6/Thra/Thrb/Tshz3/Wwp1/Ywhaz/…	67
BP	GO:0014909	smooth muscle cell migration	34/4749	99/23355	0.00079629474897376	0.00759868499818577	0.00531967184724751	Adamts1/Bmpr1a/Cyp1b1/Dock4/Dock5/Egr1/Fgf9/Grb10/Igf1/Igfbp5/Kalrn/Lpar1/Lrp1/Mdm2/Mef2c/Myc/Myo5a/Ndrg4/Nfe2l2/Nox4/Nr4a3/Pak1/Plat/Plxna1/Postn/Ppargc1a/Prkg1/Ptk2/Rapgef4/Sema6d/Slit2/Sorl1/Ssh1/Tacr1	34
BP	GO:0045165	cell fate commitment	81/4749	287/23355	0.00081216558900034	0.00773837288821416	0.0054174642595087	Arx/Atoh1/Barhl2/Bcl11b/Bmp2/Bmpr1a/Casz1/Cdc42/Cyld/Cyp26b1/Dkk1/Dll1/Dlx1/Dmrta2/Elf5/Epas1/Erbb4/Ets2/Ext1/Eya1/Fgf10/Fgf13/Fgfr1/Fgfr2/Fkbp8/Foxa1/Fzd7/Gas1/Hes1/Id2/Isl1/Jag2/Kdm6b/Lhx3/Lmo4/Mef2c/Mitf/Mtor/Myt1l/Neurod1/Nfe2l1/Nkx6-2/Notch2/Nr2f2/Nrg1/Ntf3/Ntrk3/Olig2/Onecut1/Onecut2/Otx2/Pax3/Pax6/Pax7/Pitx1/Pou3f2/Prickle2/Ptch1/Ptch2/Ptf1a/Rtf2/Runx1/Satb2/Six2/Smad1/Smad2/Sox17/Sox5/Sox…	81
BP	GO:0006401	RNA catabolic process	74/4749	258/23355	0.000814694763459373	0.00775070972691122	0.00542610100830358	Ago3/Carhsp1/Cirbp/Cnot10/Cnot2/Cnot6/Cnot6l/Cpeb3/Csdc2/Dazl/Dcp1a/Dcp2/Dcps/Dhx36/Dhx9/Dicer1/Dis3/Dis3l/Drosha/E2f1/Elavl4/Exosc10/Exosc2/Exosc4/Exosc6/Exosc9/Fastkd1/Fastkd3/Fen1/Fto/Fxr1/Gdnf/Gigyf2/Grsf1/Hnrnpu/Larp4b/Lin28b/Lsm3/Lsm6/Mettl16/Mtor/Myef2/Naf1/Noct/Npm1/Nudt12/Nudt16/Pabpc4/Parn/Patl1/Pnpt1/Pum1/Rbm46/Rc3h2/Rnaseh1/Rnaseh2a/Rnaseh2b/Rock2/Samd4/Secisbp2/Sidt2/Smg6/Snd1/Tent4a…	74
BP	GO:0007224	smoothened signaling pathway	49/4749	157/23355	0.000829308952991037	0.00787780773953211	0.00551507952494717	Arl13b/Arl3/Arl6/Bbs7/Cibar1/Disp1/Dzip1/Ext1/Fgf10/Fgf9/Fgfr2/Fkbp8/Foxa1/Gas1/Glis2/Hes1/Hhat/Hipk1/Hipk2/Ift172/Ift46/Ift52/Ift57/Iqub/Kif3a/Mgrn1/Nkx6-1/Nsdhl/Pax6/Prkacb/Ptch1/Ptch2/Ptpdc1/Rab23/Rora/Sall1/Sall3/Scube1/Shox2/Skor2/Ssna1/Tctn3/Tedc2/Tmem17/Tmem231/Txndc15/Uchl5/Wdr11/Wdr19	49
BP	GO:0032091	negative regulation of protein binding	35/4749	103/23355	0.00083698334497489	0.00793869852431622	0.0055577078209813	Adam15/Akt1/Atp2a2/Aurkb/B2m/Bax/Crmp1/Csnk1e/Ctnnbip1/Dact1/Dhrs7b/Disc1/Dkk1/Dnajb2/Dtnbp1/Dysf/Hnrnpk/Itga4/Itgb1bp1/Map2/Myc/Nkx3-1/Nog/Park7/Pex14/Pin1/Ptprf/Ralb/Rgma/Sorl1/Sympk/Tex14/Tfip11/Ttbk1/Usp33	35
BP	GO:2001236	regulation of extrinsic apoptotic signaling pathway	51/4749	165/23355	0.000841108974155262	0.0079501379989649	0.00556571634498914	Acsl5/Atf3/Bax/Bid/Bmpr1b/Cttn/Cx3cl1/Cyld/Dapk1/Dbh/Ddx3x/Deptor/Eya1/Eya3/Faim/Fgf10/Fgfr1/Fyn/Gas1/Gclm/Gdnf/Gfral/Gpx1/Hmgb2/Hmox1/Htt/Igf1/Lmna/Mal/Map2k5/Mcl1/Nf1/Pak2/Park7/Pea15a/Pten/Ptprc/Raf1/Rela/Rffl/Runx3/Scg2/Sh3rf1/Skil/Stk3/Tcf7l2/Tnfaip3/Trps1/Wwox/Zmynd11/Zswim2	51
BP	GO:0010613	positive regulation of cardiac muscle hypertrophy	17/4749	39/23355	0.000843420643475717	0.0079501379989649	0.00556571634498914	Adk/Adra1a/Akap6/Becn1/Fdps/Igf1/Mef2c/Mtor/Mtpn/Nr4a3/Parp1/Pin1/Prkca/Ptk2/Rock2/Sirt1/Slc25a4	17
BP	GO:0043267	negative regulation of potassium ion transport	17/4749	39/23355	0.000843420643475717	0.0079501379989649	0.00556571634498914	Actn2/Adcyap1/Akap5/Ank3/Crbn/Gnaq/Hcrt/Kcna5/Kcne4/Kcnh2/Mtnr1b/Nos1/Plcb4/Pten/Rgs4/Snx27/Stk39	17
BP	GO:0051154	negative regulation of striated muscle cell differentiation	17/4749	39/23355	0.000843420643475717	0.0079501379989649	0.00556571634498914	Bdnf/Bmp2/Dkk1/Dll1/Ezh2/Foxp1/Fzd7/Gsk3a/Hdac3/Msx1/Pak1/Plpp7/Rgs4/Sox6/Tmem119/Xbp1/Yy1	17
BP	GO:0030832	regulation of actin filament length	58/4749	193/23355	0.000844520153736198	0.0079501379989649	0.00556571634498914	Abi2/Actn2/Actr2/Actr3b/Add2/Ap1ar/Arf1/Arf6/Arfip2/Arhgap28/Arpc5l/Bag4/Capza2/Capzb/Carmil1/Cdc42ep3/Cotl1/Cracd/Ctnna2/Cttn/Dbn1/Dbnl/Dlg1/Dmtn/Dnai3/Fchsd2/Fer/Fmn1/Grb2/Iqgap2/Kank3/Lima1/Lmod1/Magel2/Map3k1/Mtor/Mtpn/Myo3a/Myo3b/Nck2/Nckap1/Pak3/Pdxp/Pfn2/Plekhh2/Sema5a/Slit2/Specc1l/Sptb/Ssh1/Ssh2/Swap70/Tmod2/Trim27/Twf2/Wasf2/Wasf3/Wasl	58
BP	GO:0010823	negative regulation of mitochondrion organization	20/4749	49/23355	0.000845893010200956	0.00795114103450868	0.0055664185480605	4930550C14Rik/Akt1/Bok/Fxn/Gpx1/Higd1a/Igf1/Lmna/Mapt/Mul1/Opa1/Pam16/Parl/Ppargc1a/Prkn/Slc25a5/Tfrc/Tigar/Tmem14a/Usp30	20
BP	GO:0031532	actin cytoskeleton reorganization	36/4749	107/23355	0.000874880240414288	0.00821131992460585	0.00574856405313518	Arhgdib/Atp2c1/Auts2/Bcar1/Brsk2/Ccl27a/Cd2ap/Cdc42bpa/Cttn/Cxadr/Dmtn/Dtnbp1/Fer/Fgf10/Flna/Grb2/Iqgap2/Kit/Lpin1/Mcu/Micall2/Mink1/Nedd9/Notch2/Ntf3/Ntrk3/Pak1/Parvg/Phactr1/Ptpn1/Sema3e/Thsd7a/Thsd7b/Tjp1/Tnik/Trpv4	36
BP	GO:0003407	neural retina development	29/4749	81/23355	0.000886473099161206	0.00823481466214729	0.0057650122009249	Arl6/Atp8a2/Bhlhe23/Calb1/Casz1/Dlx1/Fat3/Gpm6a/Hipk1/Hipk2/Irx5/Irx6/Megf11/Neurod1/Ntrk2/Prom1/Ptf1a/Ptn/Ptprm/Rdh13/Rorb/Rpgrip1/Sdk1/Sdk2/Smarcd3/Thrb/Tspan12/Ttc8/Zhx2	29
BP	GO:0014015	positive regulation of gliogenesis	29/4749	81/23355	0.000886473099161206	0.00823481466214729	0.0057650122009249	Atxn1/Bmp2/Cxcr4/Dicer1/E2f1/Egfr/Hdac2/Hes1/Id2/Igf1/Mtor/Myc/Nkx2-2os/Nkx6-1/Nkx6-2/Nog/Ntf3/Olig2/Ppp1cc/Prkch/Prmt5/Prpf19/Ptk2/Ptn/Ptpra/Ptprz1/Rela/Rtn4/Tenm4	29
BP	GO:0060042	retina morphogenesis in camera-type eye	29/4749	81/23355	0.000886473099161206	0.00823481466214729	0.0057650122009249	Arl6/Atp8a2/Bhlhe23/Calb1/Casz1/Dll1/Dscam/Fat3/Hipk1/Hipk2/Irx5/Irx6/Man2a1/Megf11/Nectin3/Ntrk2/Prom1/Ptf1a/Ptn/Ptprm/Rdh13/Rorb/Rpgrip1/Sdk1/Sdk2/Thrb/Tspan12/Ttc8/Zhx2	29
BP	GO:1901880	negative regulation of protein depolymerization	29/4749	81/23355	0.000886473099161206	0.00823481466214729	0.0057650122009249	Add2/Atxn7/Capza2/Capzb/Carmil1/Clasp2/Cracd/Dmtn/Dysf/Eml4/Fgf13/Gas2l1/Hdgfl3/Lima1/Lmod1/Map1a/Map2/Mid1ip1/Mtpn/Nav3/Plekhh2/Specc1l/Sptb/Stmn2/Swap70/Taok1/Tmod2/Tpx2/Twf2	29
BP	GO:0046855	inositol phosphate dephosphorylation	9/4749	15/23355	0.000887875382429322	0.00823481466214729	0.0057650122009249	Impa1/Inpp1/Inpp4b/Inpp5a/Inpp5k/Mtmr2/Mtmr7/Pten/Synj2	9
BP	GO:0055119	relaxation of cardiac muscle	9/4749	15/23355	0.000887875382429322	0.00823481466214729	0.0057650122009249	Akap6/Atp1b1/Atp2a2/Chga/Kcnj2/P2rx4/Pde4b/Pde4d/Ttn	9
BP	GO:0072350	tricarboxylic acid metabolic process	9/4749	15/23355	0.000887875382429322	0.00823481466214729	0.0057650122009249	4933405O20Rik/Asl/Ass1/Cs/Idh1/Idh3a/Idh3b/Ireb2/Sirt4	9
BP	GO:1902043	positive regulation of extrinsic apoptotic signaling pathway via death domain receptors	9/4749	15/23355	0.000887875382429322	0.00823481466214729	0.0057650122009249	Atf3/Bmpr1b/Mal/Pea15a/Pten/Skil/Stk3/Trps1/Zswim2	9
BP	GO:0018205	peptidyl-lysine modification	99/4749	364/23355	0.000926129377377436	0.00855345767166136	0.00598808714710821	App/Arid5a/Arnt/Arrb1/Asxl2/Atg5/Atpsckmt/Atrx/Auts2/Bcl11a/Bcor/Bend3/Brd4/Camkmt/Cbx4/Chek1/Cth/Cxxc1/Dip2a/Dip2b/Eef1akmt2/Egr1/Ehmt1/Epc1/Esco1/Eya1/Ezh2/Fscb/H1f2/Hat1/Hdac2/Hdac9/Hmg20a/Ifih1/Isl1/Jarid2/Kat14/Kat2b/Kat6b/Kdm4b/Kdm4c/Kdm4d/Kmt2e/Kmt5b/L3mbtl2/Ldb1/Lmna/Loxl4/Mettl21a/Mettl21c/Mrgbp/Msl1/Msl3/Msl3l2/Mul1/Myb/Naa40/Ndufab1/Noc2l/Nos1/Nsd1/Nsd2/Nsd3/Park7/Phf14/Phf20l1/Pias4/P…	99
BP	GO:0044242	cellular lipid catabolic process	64/4749	218/23355	0.000926155591146849	0.00855345767166136	0.00598808714710821	Abcd4/Abhd16b/Acacb/Acadl/Acer2/Acer3/Acot2/Acox3/Acoxl/Acsl5/Adtrp/Akt1/Apob/Auh/Bscl2/Cps1/Cyp1b1/Cyp26b1/Echdc1/Echs1/Eci2/Enpp7/Etfa/Galc/Gcdh/Gpcpd1/Hadhb/Hexb/Idh1/Inpp5f/Irs2/Ivd/Lipi/Lonp2/Lpin1/Lrp1/Mgll/Mgst2/Mtor/Naga/Neu4/Pck1/Pex2/Pex5/Phyh/Pla2g15/Pla2g2c/Pla2g4a/Pla2g5/Pla2g7/Plbd2/Plcb1/Plcb3/Pnpla2/Pnpla3/Psap/Scarb1/Sesn2/Sgpl1/Slc27a4/Smpd1/Smpd3/Sorl1/Zpbp2	64
BP	GO:0051492	regulation of stress fiber assembly	33/4749	96/23355	0.000926318078791165	0.00855345767166136	0.00598808714710821	Arhgap28/Bag4/Carmil1/Cgnl1/Clasp2/Coro2b/Dlc1/Inpp5k/Itgb1bp1/Kank3/Kiss1r/Limch1/Lpar1/Met/Mtor/Nf2/Nox4/Pak1/Pak2/Pfn2/Pik3r1/Ppm1e/Prkcq/Rgcc/Rock2/Smad3/Synpo2l/Tacr1/Tjp1/Tmeff2/Ttc8/Wasf2/Wnt11	33
BP	GO:0010001	glial cell differentiation	73/4749	255/23355	0.000931770216995118	0.00859116768357173	0.00601448709509485	Adgrg6/Adora2a/Akt1/App/B4galt6/Bmp2/Cdh2/Ckap5/Cxcr4/Dab1/Dicer1/Dll1/Dlx1/Dmd/Dner/Egfr/Exoc4/Fa2h/Fgf10/Hdac2/Hes1/Id2/Igf1/Itgb4/Lingo1/Lrp1/Map2k1/Mbd1/Med12/Mtor/Mycn/Nab1/Nf1/Nfe2l1/Nfib/Nkx2-2os/Nkx6-1/Nkx6-2/Nog/Nr1d1/Nrg1/Ntf3/Ntrk2/Ntrk3/Olig2/Otx2/Pard3/Pax6/Phox2b/Plpp3/Pmp22/Pou3f2/Ppp3r1/Prdm8/Prmt5/Prpf19/Pten/Ptn/Ptpra/Ptprz1/Rela/Rtn4/Slc8a3/Sod1/Sox11/Sox4/Sox5/Sox6/Tcf7l2/Tenm…	73
BP	GO:1903050	regulation of proteolysis involved in cellular protein catabolic process	63/4749	214/23355	0.000935072786882556	0.00860897658187033	0.0060269547121802	Agtpbp1/Akt1/Ankib1/Aqp11/Araf/Arih1/Bbs7/Btrc/Chfr/Cop1/Csnk1e/Ctsc/Disc1/Dlgap1/Dnajb2/Eif3h/Fbxw7/Fbxw8/Fhit/Gabarapl2/Gpx1/Gsk3a/Herpud1/Hipk2/Laptm5/Map1a/Mdm2/N4bp1/Nfe2l1/Nkd2/Park7/Pdcl3/Plk1/Plk3/Prickle1/Prkn/Psmd14/Pten/Ptk2/Rad23a/Rnf139/Rnf19a/Rnf19b/Rpl11/Rpl23/Rps7/Rybp/Sdcbp/Sh3rf2/Smad7/Smarcc1/Socs4/Taf1/Tlk2/Tmem67/Trib2/Trim67/Uchl5/Usp25/Wac/Xbp1/Zfand2a/Zyg11b	63
BP	GO:0007422	peripheral nervous system development	27/4749	74/23355	0.000944529734755291	0.00868331215889967	0.00607899541086244	Adgrg6/Akt1/Aldh3a2/Bdnf/Dicer1/Dmd/Etv1/Fa2h/Gdnf/Isl1/Itgb4/Med12/Nab1/Nf1/Nrg1/Ntf3/Ntrk2/Ntrk3/Onecut2/Pard3/Plxna4/Pmp22/Pou3f2/Ppp3r1/Rela/Slc5a3/Sod1	27
BP	GO:0035270	endocrine system development	47/4749	150/23355	0.00095235332571519	0.0087279872605745	0.00611027146464139	Bmp2/Bmpr1a/Cdh2/Cdkn1c/Creb1/Crhr1/Dll1/Fgf10/Ghrh/Hes1/Hoxb3/Igf1r/Ins1/Insm1/Isl1/Lhx3/Map2k1/Mir214/Myt1/Neurod1/Nf1/Nkx6-1/Nkx6-2/Nog/Nr5a2/Onecut1/Onecut2/Pax6/Pax8/Pbx1/Pdgfra/Pdpk1/Pitx1/Pitx2/Pou3f2/Ptf1a/Raf1/Rap1gap/Rfx3/Sidt2/Smad2/Smad3/Sox4/Stra6/Tcf7l2/Thra/Vhl	47
BP	GO:1902991	regulation of amyloid precursor protein catabolic process	19/4749	46/23355	0.00095257453311098	0.0087279872605745	0.00611027146464139	App/Csnk1e/Efna3/Gsk3a/Hap1/Igf1/Lrrtm3/Ntrk2/Olfm1/Pin1/Ranbp9/Rela/Rock2/Rtn1/Rtn4/Slc2a13/Sorl1/Spon1/Unc13a	19
BP	GO:0018242	protein O-linked glycosylation via serine	7/4749	10/23355	0.00095772945095331	0.0087279872605745	0.00611027146464139	Galnt16/Galnt2/Galnt3/Galnt4/Mgat5b/Poglut1/Poglut3	7
BP	GO:0035701	hematopoietic stem cell migration	7/4749	10/23355	0.00095772945095331	0.0087279872605745	0.00611027146464139	Bcl11b/Cxcr4/Ext1/Gas6/Jam3/Kit/Ptprc	7
BP	GO:0043201	response to leucine	7/4749	10/23355	0.00095772945095331	0.0087279872605745	0.00611027146464139	Mtor/Rragd/Sesn1/Sesn2/Sesn3/Ubr1/Ubr2	7
BP	GO:0071233	cellular response to leucine	7/4749	10/23355	0.00095772945095331	0.0087279872605745	0.00611027146464139	Mtor/Rragd/Sesn1/Sesn2/Sesn3/Ubr1/Ubr2	7
BP	GO:1903362	regulation of cellular protein catabolic process	71/4749	247/23355	0.000960696813271862	0.00873428884792839	0.00611468306702357	Agtpbp1/Akt1/Ankib1/Aqp11/Araf/Arih1/Bbs7/Btrc/Chfr/Cop1/Csnk1e/Ctsc/Dact1/Disc1/Dlgap1/Dnajb2/Eif3h/Fbxw7/Fbxw8/Fhit/Gabarapl2/Gpx1/Gsk3a/Herpud1/Hipk2/Laptm5/Lrp1/Map1a/Mdm2/Mylip/N4bp1/Nfe2l1/Nkd2/Park7/Pdcl3/Plk1/Plk3/Prickle1/Prkn/Psmd14/Pten/Ptk2/Pttg1ip/Rad23a/Rnf139/Rnf19a/Rnf19b/Rpl11/Rpl23/Rps7/Rybp/Sdcbp/Sh3rf2/Smad7/Smarcc1/Socs4/Taf1/Tlk2/Tmem67/Tnfaip3/Trib2/Trim67/Uchl5/Uqcc2/Usp25…	71
BP	GO:0022612	gland morphogenesis	48/4749	154/23355	0.000961202993138799	0.00873428884792839	0.00611468306702357	Bax/Bmp7/Btbd7/Btrc/Csf1/Csmd1/Ctnnd1/Cul3/Egfr/Esr1/Etv4/Fgf10/Fgf18/Fgfr1/Fgfr2/Foxa1/Igf1/Igf1r/Igfbp5/Met/Nfib/Nkx2-3/Nkx3-1/Nog/Notch2/Nrg3/Ntn1/Ntn4/Pax3/Pax6/Plxna1/Plxnd1/Ptch1/Ptn/Rarg/Rln1/Robo1/Rps6ka1/Rtn4/Sema3a/Sema3c/Slit2/Sulf2/Tet2/Tgfa/Tnfaip3/Twsg1/Xbp1	48
BP	GO:0060491	regulation of cell projection assembly	59/4749	198/23355	0.000964242756026774	0.00874924893799438	0.00612515629626986	Abi2/Actr2/Arf6/Arhgap24/Arhgap44/Atg5/Auts2/Bin3/Capzb/Ccl21a/Ccp110/Cdc42/Cdc42ep3/Cdk10/Cep135/Cyld/Dbn1/Dmtn/Dnm3/Dpysl3/Dzip1/Espn/Fam98a/Fer/Fxr1/Gpm6a/Hap1/Htt/Ift46/Kctd17/Kit/Mien1/Mir129-2/Mns1/Mtor/Myo3a/Myo3b/Nckap1/Nlgn1/Noto/Nrxn1/Pfn2/Pik3r1/Prkcq/Rab3ip/Rap1gap/Rcc2/Septin9/Slit2/Syne1/Tapt1/Tbc1d7/Tmem67/Twf2/Vdac3/Wasf2/Wasl/Wrap73/Zmynd8	59
BP	GO:0007179	transforming growth factor beta receptor signaling pathway	54/4749	178/23355	0.000981352473002584	0.00889164816447796	0.00622484685540942	Appl2/Bambi/Bcl9l/Bmp2/Bmp8b/Bmpr1b/Cd109/Cdkn2b/Chst11/Col1a2/Creb1/Dcp1a/Emilin1/Fut8/Gcnt2/Gdnf/Got1/Hipk2/Ing2/Itga3/Itgb6/Ldlrad4/Lemd3/Ltbp1/Map3k1/Map3k7/Nrep/Onecut1/Onecut2/Parp1/Pdpk1/Peg10/Pin1/Ptk2/Ptprk/Sdcbp/Sirt1/Skil/Smad1/Smad2/Smad3/Smad7/Snw1/Snx6/Spred2/Strap/Tgfb1i1/Tsku/Twsg1/Vasn/Xbp1/Zeb1/Zfp451/Zfp703	54
BP	GO:0055117	regulation of cardiac muscle contraction	25/4749	67/23355	0.00098933991237337	0.00895110275186224	0.00626646970130623	Adora1/Adra1a/Akap6/Ank2/Ankrd39/Atp1a1/Atp1b1/Atp2a2/Cacna1h/Chga/Dlg1/Dmd/Dsp/Ehd3/Fgf13/Jup/Kcnj2/P2rx4/Pde4b/Pde4d/Slc8a1/Smad7/Smtn/Stc1/Zc3h12a	25
BP	GO:0021697	cerebellar cortex formation	15/4749	33/23355	0.000996783833414823	0.00896717358340603	0.00627772053617381	Agtpbp1/Atp2b2/Atxn2/Cend1/Dll1/Grid2/Herc1/Ldb1/Map2k1/Nrxn1/Psap/Rora/Skor2/Ulk1/Whrn	15
BP	GO:0060487	lung epithelial cell differentiation	15/4749	33/23355	0.000996783833414823	0.00896717358340603	0.00627772053617381	Creb1/Eya1/Fgf10/Foxa1/Foxp1/Grhl2/Igf1/Ncor2/Nfib/Numa1/Ppp3r1/Sav1/Spdef/Thra/Thrb	15
BP	GO:0001952	regulation of cell-matrix adhesion	40/4749	123/23355	0.00099825678209919	0.00896717358340603	0.00627772053617381	Acer2/Adam15/Ajap1/Ccl25/Ccl28/Cd36/Cdh13/Clasp2/Csf1/Disc1/Dlc1/Dmd/Dmtn/Efna5/Epha3/Fmn1/Itgb1bp1/Jag1/Jup/Ldb1/Limch1/Lrp1/Macf1/Map4k4/Mink1/Nf1/Ninj1/Onecut1/Onecut2/Pik3r1/Postn/Prkcz/Pten/Ptk2/Ptpra/Rcc2/Sema3e/Skap1/Smad3/Utrn	40
BP	GO:0022037	metencephalon development	40/4749	123/23355	0.00099825678209919	0.00896717358340603	0.00627772053617381	Agtpbp1/Atp2b2/Atxn2/Cdk5r1/Cdk5r2/Cend1/Cntn1/Dab1/Dixdc1/Dll1/Ezh2/Foxc1/Foxp2/Gas1/Grid2/Grin1/Hap1/Herc1/Igf1r/Klhl1/Ldb1/Lmx1a/Lmx1b/Map2k1/Myh10/Nav2/Neurod1/Nrxn1/Otx1/Otx2/Pdss2/Phox2a/Psap/Ptf1a/Ptprs/Rere/Rora/Skor2/Ulk1/Whrn	40
BP	GO:0031929	TOR signaling	40/4749	123/23355	0.00099825678209919	0.00896717358340603	0.00627772053617381	Araf/C9orf72/Card11/Ddit4/Deptor/Disc1/Dyrk3/Eif4ebp2/Gas6/Golph3/Gpat3/Gpr137c/Gsk3a/Hdac3/Hif1a/Lamtor3/Lamtor4/Mapkap1/Meak7/Mtor/Prkaa1/Prr5/Rnf152/Rps6/Rraga/Rragc/Rragd/Sesn1/Sesn2/Sesn3/Sirt1/Tbc1d7/Telo2/Tmem127/Tnfaip8l1/Ubr1/Ubr2/Wdr59/Xbp1/Zmpste24	40
BP	GO:0090276	regulation of peptide hormone secretion	68/4749	235/23355	0.00100232953524375	0.00897406815360284	0.00628254727277147	Abat/Abcc8/Adcy8/Adcyap1/Adra2a/Arhgef7/Arrb1/Blk/Brsk2/Cacna1e/Camk2n1/Cartpt/Chd7/Chga/Crhbp/Doc2b/Efna5/Egfr/Eipr1/Eny2/Epha5/Gabbr1/Ghrh/Hif1a/Hmgcr/Ica1/Irs2/Isl1/Kalrn/Kcnj11/Klf7/Lrp1/Map4k4/Mcu/Mtnr1b/Myrip/Myt1/Nkx6-1/Nos1/Nr1d1/Nr1h4/Nrxn1/Nucb2/Oxct1/Pax6/Pax8/Per2/Pex5l/Prkn/Rfx3/Selenot/Sidt2/Sirt1/Sirt4/Slc16a1/Slc30a8/Slc9b2/Sox4/Srebf1/Sstr5/Stxbp5l/Sybu/Syt7/Syt9/Tcf7l2/Tiam1/Tnf…	68
BP	GO:0031103	axon regeneration	21/4749	53/23355	0.00100474118681045	0.00897406815360284	0.00628254727277147	Flna/Igf1r/Inpp5f/Klf4/Lrig2/Lrp1/Map2k1/Mapk8ip3/Nefl/Neo1/Nrep/Ntrk3/Pten/Ptn/Ptprf/Ptprs/Rgma/Rtn4/Stk24/Tnr/Xylt1	21
BP	GO:0043666	regulation of phosphoprotein phosphatase activity	21/4749	53/23355	0.00100474118681045	0.00897406815360284	0.00628254727277147	Bod1/Gnai2/Htt/Itga1/Magi2/Mastl/Mgat5/Nuak1/Pawr/Ppp1r11/Ppp1r12a/Ppp1r15a/Ppp1r9b/Ppp2ca/Ppp2r2b/Ppp4r4/Ppp6r2/Ptprc/Rcan1/Rock2/Vcan	21
BP	GO:1903202	negative regulation of oxidative stress-induced cell death	21/4749	53/23355	0.00100474118681045	0.00897406815360284	0.00628254727277147	Fbxo7/Fyn/Fzd1/Gpx1/Hif1a/Hk3/Meak7/Met/Ncoa7/Nfe2l2/Nr4a3/Oxr1/Park7/Pde8a/Ppia/Prkn/Psap/Reg3b/Sirt1/Slc7a11/Trap1	21
BP	GO:0070301	cellular response to hydrogen peroxide	31/4749	89/23355	0.00101789095728207	0.00906882373738751	0.00634888356800534	Cyp1b1/Ect2/Ezh2/Fbxo7/Foxp1/Fxn/Hdac2/Hk3/Hsf1/Kdm6b/Map3k5/Met/Nfe2l2/Nr4a3/Park7/Pawr/Pde8a/Plekha1/Psap/Reg3b/Rela/Rhob/Rps3/Sirt1/Smpd3/Stk25/Stk26/Tnfaip3/Top2b/Trap1/Zfp580	31
BP	GO:0002065	columnar/cuboidal epithelial cell differentiation	35/4749	104/23355	0.00101823869005545	0.00906882373738751	0.00634888356800534	Bmp2/C1galt1/Cbfa2t2/Cdh2/Dicer1/Dll1/Ext1/Fam20c/Fgfr2/Foxa1/Foxp1/Hes1/Hif1a/Insm1/Kdm2a/Mir214/Mir7-2/Neurod1/Nfe2l1/Nkx6-1/Pax6/Pdpk1/Rarb/Rarg/Rfx3/Sav1/Shroom3/Sidt2/Sox11/Sox4/Spdef/Tigar/Tmem231/Vhl/Wnt11	35
BP	GO:0071277	cellular response to calcium ion	28/4749	78/23355	0.00102860770095717	0.00914819795228058	0.00640445170597459	Adcy8/Adgrv1/Alox5ap/Cpne4/Cpne8/Crhbp/Crp/Dmtn/Ect2/Fosb/Itpkb/Junb/Jund/Mef2c/Nlgn1/Nrxn1/Prkaa1/Slc25a24/Smpd1/Spag16/Syt1/Syt10/Syt11/Syt17/Syt2/Syt4/Syt7/Syt9	28
BP	GO:0070571	negative regulation of neuron projection regeneration	10/4749	18/23355	0.00103899750615608	0.0092275323071486	0.00645999193881905	Inpp5f/Lrig2/Map4k4/Neo1/Pten/Ptprs/Rgma/Rtn4/Tnr/Xylt1	10
BP	GO:0110020	regulation of actomyosin structure organization	36/4749	108/23355	0.00105905467518632	0.00939237896256338	0.00657539744807918	Arhgap28/Bag4/Carmil1/Cgnl1/Clasp2/Coro2b/Dlc1/Ect2/Hdac2/Inpp5k/Itgb1bp1/Kank3/Kiss1r/Limch1/Lpar1/Mef2c/Met/Mtor/Nf2/Nox4/Pak1/Pak2/Pfn2/Pik3r1/Ppm1e/Prkcq/Rgcc/Rock2/Smad3/Synpo2l/Tacr1/Tjp1/Tmeff2/Ttc8/Wasf2/Wnt11	36
BP	GO:0008544	epidermis development	88/4749	319/23355	0.00108281525586111	0.00958955852122982	0.00671343851009727	Akt1/Aldh3a2/Alg10b/Ap3b1/Atoh1/Atp2b2/Atp2c1/Bcl11b/Cd109/Celsr1/Clic5/Cux1/Cyp26b1/Dicer1/Dkk1/Dll1/Dsp/Egfr/Ercc3/Etv4/Ezh2/Fa2h/Fgf10/Fgfr1/Fgfr2/Flnb/Foxc1/Fzd3/Grhl1/Grhl2/Grxcr1/Hdac2/Hes1/Ift172/Ift74/Igf1r/Igfbp5/Jag1/Jag2/Kazn/Kif3a/Klf4/Klf7/Ldb1/Mafg/Map2k1/Mfsd12/Mreg/Mycn/Myo3a/Myo3b/Myo5a/Mysm1/Nab1/Nf1/Nsdhl/Ntf3/Numa1/Palld/Pax6/Pcdh15/Pou3f2/Prkch/Prss8/Psap/Ptch1/Ptch2/Reg3g/Re…	88
BP	GO:0006638	neutral lipid metabolic process	45/4749	143/23355	0.00109270462793427	0.00966351036450603	0.00676521056523871	Abhd16b/Acsl1/Acsl5/Acsl6/Agpat5/Ang/Apob/Atg14/Cd36/Cdk8/Cps1/Dgkb/Dgke/Dgkh/Dgkz/Esr1/Fitm2/Gk2/Gk5/Gpam/Gpat3/Gpx1/Insig2/Lipi/Lpgat1/Lpin1/Mgll/Nkx2-3/Nr1h4/Pck1/Pla2g15/Pla2g4a/Pnpla2/Pnpla3/Scarb1/Scd1/Sel1l/Sirt1/Slc22a4/Slc37a4/Snca/Sorl1/Srebf1/Tcf7l2/Thrb	45
BP	GO:0031333	negative regulation of protein-containing complex assembly	46/4749	147/23355	0.00110449298871425	0.00975402457965788	0.00682857757179761	Add2/Akain1/Capza2/Capzb/Carmil1/Cracd/Crbn/Ctnnbip1/Dact1/Ddx3x/Dkk1/Dmtn/Dnajc15/Hsf1/Isl1/Jam3/Kank3/Lamp2/Lcmt1/Ldlrad4/Lmo4/Lmod1/Map2/Map3k7/Mtpn/Pex5/Pfn2/Prkcz/Raf1/Sgk1/Slit2/Snca/Sorl1/Sptb/Ssh1/Ssh2/Stmn2/Stxbp1/Tbx20/Tfip11/Thra/Tmod2/Trim9/Tubb4a/Twf2/Ulk1	46
BP	GO:1902175	regulation of oxidative stress-induced intrinsic apoptotic signaling pathway	13/4749	27/23355	0.0011119105593919	0.00980573932924399	0.00686478192788374	Fbxw7/Gpx1/Hif1a/Mcl1/Nfe2l2/Park7/Parp1/Ppia/Prkn/Sfpq/Sirt1/Sod1/Trap1	13
BP	GO:0050650	chondroitin sulfate proteoglycan biosynthetic process	11/4749	21/23355	0.00111527567717036	0.00980786551393935	0.00686627042291527	B3gat1/B3gat2/Chpf2/Chst11/Chst7/Chsy3/Csgalnact1/Csgalnact2/Igf1/Slc35d1/Xylt1	11
BP	GO:0051481	negative regulation of cytosolic calcium ion concentration	11/4749	21/23355	0.00111527567717036	0.00980786551393935	0.00686627042291527	Atp2b1/Got1/Kcna5/Lrp1/Mtnr1b/Nos1/Oprm1/Ryr3/Slc8a1/Smad3/Smpd3	11
BP	GO:0034284	response to monosaccharide	57/4749	191/23355	0.0011176586798353	0.00981507531564452	0.00687131784614237	Adcy8/Adra2a/Arrb1/Brsk2/Cacna1e/Camk2n1/Ccdc186/Efna5/Egr1/Eny2/Epha5/Gas6/Gjd3/Gpam/Gpx1/Hif1a/Hmgcr/Igf1/Igf1r/Irs2/Klf7/Lrp1/Mafa/Map4k4/Myt1/Neurod1/Nox4/Nr1d1/Nr1h4/Nrxn1/Oxct1/Pck1/Plcb1/Ppp2ca/Prkaa1/Prkn/Rab11fip2/Rab11fip5/Raf1/Selenot/Sesn2/Sidt2/Sirt1/Slc30a8/Slc39a14/Slc9b2/Smad2/Sox4/Srebf1/Sybu/Tcf7l2/Tiam1/Unc13b/Vamp2/Xbp1/Zbed3/Zbtb20	57
BP	GO:0070371	ERK1 and ERK2 cascade	91/4749	332/23355	0.00112010671482932	0.00982283528270011	0.00687675042800239	Ackr3/Adcyap1/Adra1a/Akap12/Angpt1/App/Arrb1/Atf3/Bmp2/Bmper/Camk2n1/Ccl21a/Ccl25/Ccl26/Ccr1/Cd36/Cx3cl1/Cxcl12/Cxcr4/Dcc/Dlg1/Dmd/Dusp4/Dusp6/E130311K13Rik/Egfr/Eif3a/Emilin1/Epha7/Ephb1/Ephb2/Erbb4/Esr1/Fbxw7/Fgf10/Fgf15/Fgf18/Fgf20/Fgfr2/Gas6/Gcnt2/Gnai2/Grb10/Hmgcr/Igf1/Itgb1bp1/Klf4/Lrp1/Map2k1/Map3k12/Marco/Myc/Ndrg4/Notch2/Nox4/Nrxn1/Oprm1/Oxtr/Pde8a/Pdgfc/Pdgfra/Pin1/Pla2g5/Prkca/Prkcz/Pr…	91
BP	GO:0009749	response to glucose	56/4749	187/23355	0.00112342389842788	0.00983779733069914	0.00688722502795444	Adcy8/Adra2a/Arrb1/Brsk2/Cacna1e/Camk2n1/Ccdc186/Efna5/Egr1/Eny2/Epha5/Gas6/Gjd3/Gpam/Gpx1/Hif1a/Hmgcr/Igf1/Igf1r/Irs2/Klf7/Lrp1/Mafa/Map4k4/Myt1/Neurod1/Nox4/Nr1d1/Nr1h4/Nrxn1/Oxct1/Pck1/Ppp2ca/Prkaa1/Prkn/Rab11fip2/Rab11fip5/Raf1/Selenot/Sesn2/Sidt2/Sirt1/Slc30a8/Slc39a14/Slc9b2/Smad2/Sox4/Srebf1/Sybu/Tcf7l2/Tiam1/Unc13b/Vamp2/Xbp1/Zbed3/Zbtb20	56
BP	GO:0034250	positive regulation of cellular amide metabolic process	49/4749	159/23355	0.00112757128473045	0.00983779733069914	0.00688722502795444	Akap6/Barhl2/Cdk5rap1/Cirbp/Coa3/Cpeb3/Csnk1e/Cyp1b1/Dazl/Ddx3x/Dhx36/Dhx9/Dnajc3/Eef2/Eif2s3x/Eif3c/Eif4g1/Enpp7/Fastkd3/Fxr1/Gsk3a/Habp4/Larp4b/Lrrtm3/Mief1/Mtor/Nck2/Nfe2l2/Npm1/Plxnb2/Prr16/Rbms3/Rela/Rock2/Rps27l/Rps3a1/Samd4/Secisbp2/Slc2a13/Smpd3/Sox4/Trmt10c/Uhmk1/Uqcc1/Uqcc2/Ythdf1/Ythdf2/Ythdf3/Zcchc4	49
BP	GO:0071772	response to BMP	55/4749	183/23355	0.0011280799614753	0.00983779733069914	0.00688722502795444	Acvr2a/Adamts12/Bambi/Bmp2/Bmp7/Bmp8b/Bmper/Bmpr1a/Bmpr1b/Bmpr2/Cer1/Dkk1/Dlx1/Egr1/Elapor2/Ext1/Fam83g/Fkbp8/Foxd1/Fzd1/Gdf15/Gdf6/Hes1/Hipk2/Hivep1/Hjv/Itga3/Kcnd3/Lemd3/Msx1/Neo1/Nog/Notch2/Numa1/Pdcd4/Phox2b/Rgma/Rgmb/Skil/Skor1/Skor2/Slc33a1/Smad1/Smad2/Smad3/Smad7/Smpd3/Sorl1/Sox11/Tcf7l2/Tmem100/Twsg1/Ube2o/Vstm2a/Vwc2l	55
BP	GO:0071773	cellular response to BMP stimulus	55/4749	183/23355	0.0011280799614753	0.00983779733069914	0.00688722502795444	Acvr2a/Adamts12/Bambi/Bmp2/Bmp7/Bmp8b/Bmper/Bmpr1a/Bmpr1b/Bmpr2/Cer1/Dkk1/Dlx1/Egr1/Elapor2/Ext1/Fam83g/Fkbp8/Foxd1/Fzd1/Gdf15/Gdf6/Hes1/Hipk2/Hivep1/Hjv/Itga3/Kcnd3/Lemd3/Msx1/Neo1/Nog/Notch2/Numa1/Pdcd4/Phox2b/Rgma/Rgmb/Skil/Skor1/Skor2/Slc33a1/Smad1/Smad2/Smad3/Smad7/Smpd3/Sorl1/Sox11/Tcf7l2/Tmem100/Twsg1/Ube2o/Vstm2a/Vwc2l	55
BP	GO:0010769	regulation of cell morphogenesis involved in differentiation	38/4749	116/23355	0.00113042750576914	0.00984459682208661	0.00689198520197378	Ache/Actr2/Akap5/Ap1ar/Bcar1/Caprin2/Carmil1/Cux1/Cux2/Dbn1/Dbnl/Dhx36/Dmtn/Dock1/Dock5/Eef2k/Efna5/Fbxw8/Flna/Itgb1bp1/Kalrn/Met/Nedd9/Olfm4/Opa1/Pak3/Postn/Ptk2/Ptprd/Ptprf/Rac3/Rcc2/Sgk1/Spry4/Ss18l2/St6gal1/Tiam1/Triobp	38
BP	GO:0051403	stress-activated MAPK cascade	68/4749	236/23355	0.00113258103289225	0.00984671625818656	0.00689346897246244	Akt1/Ankrd6/App/Bmp2/Cdc42/Cdc42se1/Cracr2a/Cyld/Dact1/Dixdc1/Dlg1/Dusp19/Egfr/Ephb1/Fas/Fgf12/Fgf15/Gadd45a/Gadd45b/Gdf6/Hdac3/Hipk2/Hmgcr/Igf1r/Irak4/Map2k1/Map2k4/Map3k1/Map3k12/Map3k13/Map3k5/Map3k7/Map3k9/Map4k4/Mapk8ip3/Mecom/Met/Mink1/Mul1/Ncf1/Ncor1/Pja2/Plcb1/Ppia/Ptk2/Ptpn1/Rapgef1/Rasgrp1/Rassf2/Sash1/Scimp/Sh3rf1/Sh3rf2/Sh3rf3/Stk25/Stk3/Syk/Taok1/Taok3/Tnfrsf19/Tnfsf11/Tnik/Traf4/Trp…	68
BP	GO:0006941	striated muscle contraction	51/4749	167/23355	0.00113380727100954	0.00984671625818656	0.00689346897246244	Adora1/Adra1a/Akap6/Ank2/Ankrd39/Atp1a1/Atp1a3/Atp1b1/Atp2a2/Atp8a2/Bscl2/Cacna1h/Cacna2d1/Chga/Csrp3/Cxcr4/Dlg1/Dmd/Dsp/Ehd3/Fgf13/Flna/Grcc10/Jup/Kcna5/Kcnd3/Kcne4/Kcnh2/Kcnj2/Map2k6/Met/Mtor/Myh14/Myl1/Nos1/P2rx4/Pde4b/Pde4d/Ryr3/Scn3b/Sgcd/Slc8a1/Slc8a3/Smad7/Smtn/Stac/Stc1/Synm/Trpv4/Ttn/Zc3h12a	51
BP	GO:0048489	synaptic vesicle transport	20/4749	50/23355	0.00114321542350718	0.00991470945331709	0.00694106950940095	Ap3b1/Ap3b2/Ap3d1/Arf1/Bloc1s4/Btbd8/Dnm3/Dpysl2/Dtnbp1/Fgfr2/Kif5c/Lin7a/Map2/Nlgn1/Rab3a/Rab3gap1/Snap91/Snca/Syt4/Tmem230	20
BP	GO:0046883	regulation of hormone secretion	84/4749	303/23355	0.0011822860125053	0.010224214774077	0.00715774736113624	Abat/Abcc8/Acvr2a/Adcy8/Adcyap1/Adora1/Adra2a/Arhgef7/Arrb1/Blk/Brsk2/Cacna1e/Camk2n1/Cartpt/Chd7/Chga/Creb1/Crhbp/Crhr1/Cry1/Doc2b/Efna5/Egfr/Eipr1/Eny2/Epha5/Fgfr1/Gabbr1/Ghrh/Hif1a/Hmgcr/Htr1a/Ica1/Irs2/Isl1/Kalrn/Kcnj11/Kiss1r/Klf7/Lrp1/Map4k4/Mcu/Mtnr1b/Myrip/Myt1/Nkx3-1/Nkx6-1/Nos1/Npvf/Nr1d1/Nr1h4/Nrxn1/Nucb2/Oxct1/Pax6/Pax8/Per2/Pex5l/Pomc/Prkn/Rab11fip5/Rfx3/Runx1/Selenot/Sidt2/Sirt1/Sir…	84
BP	GO:0006664	glycolipid metabolic process	30/4749	86/23355	0.00118393317529579	0.010224214774077	0.00715774736113624	A4galt/B3galt1/B4galt6/Bax/Cln6/Dpm1/Fa2h/Galc/Hexb/Kit/Naga/Neu4/Pgap1/Pgap4/Pigc/Pigk/Pigm/Pigo/Pigq/Pigs/Pigw/Pigx/Pigyl/Psap/Sccpdh/St3gal3/St3gal6/St8sia2/St8sia3/St8sia6	30
BP	GO:0046330	positive regulation of JNK cascade	30/4749	86/23355	0.00118393317529579	0.010224214774077	0.00715774736113624	Ankrd6/App/Cdc42/Cracr2a/Dixdc1/Dusp19/Fgf15/Gadd45a/Gadd45b/Hipk2/Map3k5/Map3k7/Map4k4/Mink1/Ncf1/Pja2/Plcb1/Rasgrp1/Rassf2/Sh3rf1/Sh3rf2/Sh3rf3/Stk3/Taok1/Taok3/Tnfrsf19/Tnfsf11/Traf4/Trpv4/Zfp622	30
BP	GO:0007041	lysosomal transport	34/4749	101/23355	0.00118541620569009	0.010224214774077	0.00715774736113624	Ap3b1/Ap3d1/Arf1/Atg14/C9orf72/Cacng2/Dennd3/Ehd3/Gprasp1/Hgsnat/Kif13a/Lamp2/Laptm5/Lhcgr/Lrp1/Mgrn1/Mvb12a/Ncoa4/Prkn/Psap/Rhob/Rnf157/Scarb2/Scyl2/Snx27/Sorl1/Stx8/Trak1/Tsg101/Ubxn6/Vps11/Vps41/Vps4b/Vps53	34
BP	GO:0014742	positive regulation of muscle hypertrophy	17/4749	40/23355	0.00119150588867078	0.0102523550322373	0.00717744773549646	Adk/Adra1a/Akap6/Becn1/Fdps/Igf1/Mef2c/Mtor/Mtpn/Nr4a3/Parp1/Pin1/Prkca/Ptk2/Rock2/Sirt1/Slc25a4	17
BP	GO:0042982	amyloid precursor protein metabolic process	27/4749	75/23355	0.00119357724614835	0.0102523550322373	0.00717744773549646	Adam19/Aph1a/App/Bace2/Csnk1e/Dlg1/Efna3/Gsk3a/Hap1/Igf1/Ldlrap1/Lrrtm3/Necab1/Necab3/Ntrk2/Olfm1/Pawr/Pin1/Ranbp9/Rela/Rock2/Rtn1/Rtn4/Slc2a13/Sorl1/Spon1/Unc13a	27
BP	GO:0048663	neuron fate commitment	27/4749	75/23355	0.00119357724614835	0.0102523550322373	0.00717744773549646	Atoh1/Bcl11b/Casz1/Cdc42/Dll1/Dlx1/Dmrta2/Eya1/Foxa1/Id2/Isl1/Jag2/Lhx3/Myt1l/Nrg1/Ntrk3/Olig2/Otx2/Pax3/Pax6/Pax7/Pou3f2/Ptf1a/Runx1/Satb2/Tlx3/Zfp521	27
BP	GO:0050679	positive regulation of epithelial cell proliferation	62/4749	212/23355	0.00122261875516838	0.0104874633383911	0.00734204187745636	Akt1/Ang/Aplnr/Arg1/Bmp2/Bmpr1a/Bmpr2/Cdc42/Cdh13/Cxadr/Cxcl12/Dysf/Egfr/Erbb4/Esr1/Eya1/Fgf10/Fgf18/Fgf9/Fgfr1/Fgfr2/Foxp1/Foxp2/Fzd7/Gas1/Hmgb2/Hmox1/Igf1/Itga4/Kif3a/Map2k5/Mir205/Mtor/Myc/Nf1/Nme1/Nog/Notch2/Nr4a1/Nr4a3/Nrarp/Pdcl3/Pdpk1/Pold4/Prkca/Prkd1/Ptn/Reg3g/Rtn4/Scg2/Sema5a/Sirt1/Sox11/Tacr1/Tcf7l2/Tgfa/Tnfaip3/Vash2/Vhl/Xbp1/Zfp580/Zfp703	62
BP	GO:1902806	regulation of cell cycle G1/S phase transition	43/4749	136/23355	0.00125246297579129	0.0107168275585611	0.00750261471145275	Adamts1/Akt1/Anp32b/Appl2/Bid/Casp2/Cdkn2b/Cirbp/Ctdsp1/Ctdspl/Dact1/Ddx3x/Dgkz/Dlg1/E2f1/Egfr/Eif4g1/Ezh2/Fbxo7/Fgf10/Fhl1/Gas1/Gigyf2/Hacd1/Id2/Kcna5/Klf4/Kmt2e/Mdm2/Mn1/Myo16/Plcb1/Plk3/Plrg1/Prmt2/Pten/Rgcc/Rpl17/Rps27l/Sox4/Tcf3/Ube2e2/Zfp655	43
BP	GO:0014910	regulation of smooth muscle cell migration	31/4749	90/23355	0.00125447814230648	0.0107168275585611	0.00750261471145275	Adamts1/Bmpr1a/Cyp1b1/Dock4/Dock5/Egr1/Fgf9/Igf1/Igfbp5/Lpar1/Lrp1/Mdm2/Mef2c/Myc/Myo5a/Ndrg4/Nfe2l2/Nox4/Nr4a3/Pak1/Plxna1/Postn/Ppargc1a/Prkg1/Ptk2/Rapgef4/Sema6d/Slit2/Sorl1/Ssh1/Tacr1	31
BP	GO:0045665	negative regulation of neuron differentiation	31/4749	90/23355	0.00125447814230648	0.0107168275585611	0.00750261471145275	App/B2m/Bmp7/Casz1/Cdk5rap2/Cntn4/Ctdsp1/Disp3/Dixdc1/Dll1/Dlx1/Gdf11/Hes1/Hmg20a/Id2/Irx3/Isl1/Jag1/Lmx1a/Meis1/Mib1/Nepro/Olig2/Pax6/Pbx1/Phox2b/Prpf19/Rap1gap/Rtn4/Tlx3/Zhx2	31
BP	GO:0000726	non-recombinational repair	25/4749	68/23355	0.00126617724303183	0.01078741778697	0.00755203337413544	Aunip/Cyren/Dclre1c/Dek/Ercc4/Hsf1/Kdm2a/Kdm4d/Kmt5b/Lig1/Lig4/Mrnip/Nsd2/Polm/Prpf19/Psmd14/Rbbp8/Rnf8/Shld1/Slx4/Smarcal1/Smchd1/Top2b/Xrcc4/Xrcc5	25
BP	GO:2000191	regulation of fatty acid transport	25/4749	68/23355	0.00126617724303183	0.01078741778697	0.00755203337413544	Acsl1/Acsl5/Acsl6/Adora1/Adora2a/Akt1/Avpr1a/Dpysl2/Dtnbp1/Fabp3/Gabbr1/Grm2/Grm7/Irs2/Map2k6/Per2/Pla2g4a/Prkg1/Rab3gap1/Snca/Sstr4/Stxbp1/Syk/Syt4/Tnfsf11	25
BP	GO:0000209	protein polyubiquitination	68/4749	237/23355	0.00127764274186845	0.0108556411044546	0.00759979501466083	Anapc11/Ankib1/Arel1/Arih1/Asb2/Btrc/Cbfb/Cbl/Cdc23/Chfr/Cul3/D7Ertd443e/Ddx3x/Dysf/Fbxl7/G2e3/Hace1/Hectd1/Klhl20/Klhl3/Magel2/Marchf6/Marchf8/Mgrn1/Mkrn1/Mul1/Nedd4/Nfe2l1/Otub1/Peli1/Ppia/Prkn/Prpf19/Rc3h2/Rffl/Rnf115/Rnf152/Rnf187/Rnf19a/Rnf19b/Rnf216/Rnf8/Sash1/Shprh/Taf1/Tnfaip3/Tnks/Traf4/Trim27/Trim32/Trim56/Trim68/Triml1/Ube2e2/Ube2e3/Ube2j1/Ube2j2/Ube2o/Ube2q2/Ube2ql1/Ube2t/Ube2u/Ube2v1…	68
BP	GO:0046777	protein autophosphorylation	68/4749	237/23355	0.00127764274186845	0.0108556411044546	0.00759979501466083	Alk/Brd4/Btk/Cad/Csnk1g3/Ctnnd1/Dapk1/Ddx3x/Eef2k/Egfr/Epha7/Epha8/Ephb1/Erbb4/Fer/Fgfr1/Fgfr2/Fgr/Fyn/Htatip2/Igf1r/Kit/Lmtk2/Map3k12/Map3k13/Map3k9/Melk/Met/Mink1/Mtor/Myo3a/Myo3b/Ntrk2/Pak1/Pak2/Pdgfc/Pdgfra/Pikfyve/Ppp2ca/Ppp2r5e/Prkca/Prkd1/Prkg2/Prkx/Ptk2/Ptprc/Rassf2/Srms/Stk17b/Stk24/Stk25/Stk26/Stk39/Syk/Taf1/Taok1/Taok3/Tec/Tnik/Tnks1bp1/Trim24/Ttk/Uhmk1/Ulk1/Ulk2/Wnk2/Wnk3/Yes1	68
BP	GO:1903364	positive regulation of cellular protein catabolic process	45/4749	144/23355	0.00128106798755983	0.0108700349917407	0.00760987185782338	Agtpbp1/Akt1/Ankib1/Arih1/Bbs7/Chfr/Cop1/Csnk1e/Ctsc/Dact1/Disc1/Dnajb2/Fbxw7/Fbxw8/Gsk3a/Herpud1/Laptm5/Lrp1/Mdm2/Nkd2/Plk1/Plk3/Prickle1/Prkn/Pten/Ptk2/Pttg1ip/Rad23a/Rnf139/Rnf19a/Rnf19b/Sh3rf2/Smad7/Socs4/Taf1/Tmem67/Tnfaip3/Trib2/Trim67/Uqcc2/Vgll4/Vps11/Xbp1/Zfand2a/Zyg11b	45
BP	GO:0030041	actin filament polymerization	56/4749	188/23355	0.00128819287230612	0.0109019987255279	0.00763224896317794	Abi2/Actr2/Actr3b/Add2/Ap1ar/Arf1/Arf6/Arfip2/Arhgap28/Arpc5l/Bag4/Capza2/Capzb/Carmil1/Cdc42ep3/Cotl1/Cracd/Ctnna2/Cttn/Dbn1/Dbnl/Diaph1/Diaph2/Dlg1/Dmtn/Dnai3/Fchsd2/Fer/Fmn1/Grb2/Iqgap2/Kank3/Lmod1/Magel2/Map3k1/Micall2/Mtor/Mtpn/Mtss1/Nck2/Nckap1/Pak3/Pfn2/Pstpip1/Slit2/Sptb/Ssh1/Ssh2/Tmod2/Trim27/Ttc17/Twf2/Wasf2/Wasf3/Washc3/Wasl	56
BP	GO:0046785	microtubule polymerization	28/4749	79/23355	0.00128830754170118	0.0109019987255279	0.00763224896317794	Capzb/Cdk5rap2/Cep192/Ckap5/Clasp2/Fgf13/Hdgfl3/Map2/Mapre3/Mapt/Met/Mzt1/Nav3/Nin/Numa1/Pak1/Pde4dip/Prune1/Psrc1/Rps3/Sgk1/Snca/Stmn2/Tppp/Tpx2/Trpv4/Tubb4a/Tubg2	28
BP	GO:0071326	cellular response to monosaccharide stimulus	46/4749	148/23355	0.0012915633144005	0.0109148399072958	0.00764123879143797	Adcy8/Adra2a/Arrb1/Brsk2/Cacna1e/Camk2n1/Ccdc186/Efna5/Eny2/Epha5/Gas6/Gpx1/Hif1a/Hmgcr/Igf1/Igf1r/Klf7/Lrp1/Map4k4/Myt1/Neurod1/Nox4/Nr1d1/Nr1h4/Nrxn1/Oxct1/Pck1/Plcb1/Ppp2ca/Prkaa1/Prkn/Rab11fip2/Rab11fip5/Raf1/Selenot/Sidt2/Sirt1/Slc39a14/Slc9b2/Sox4/Sybu/Tcf7l2/Tiam1/Unc13b/Xbp1/Zbtb20	46
BP	GO:0071241	cellular response to inorganic substance	67/4749	233/23355	0.00129705637942238	0.0109318349079102	0.00765313661669778	Adcy8/Adgrv1/Akt1/Alox5ap/Ank3/Atrx/B2m/Bcar1/Cebpa/Cer1/Cpne4/Cpne8/Creb1/Crhbp/Crp/Ddi1/Dlg2/Dmtn/Ect2/Egfr/Fas/Fosb/Glra1/Grin2a/Gsk3a/Hmox1/Hsf1/Id2/Ireb2/Itpkb/Junb/Jund/Kcna1/Kcnc2/Mef2c/Mir125b-1/Mir125b-2/Mir214/Mir30a/Mir331/Mir7-2/Ncf1/Nfe2l1/Nfe2l2/Nlgn1/Nrxn1/Nsmce3/P2rx4/Prkaa1/Rtf2/Slc25a24/Slc40a1/Smpd1/Smpd3/Snca/Spag16/Spidr/Syt1/Syt10/Syt11/Syt17/Syt2/Syt4/Syt7/Syt9/Tfrc/Tigar	67
BP	GO:0097191	extrinsic apoptotic signaling pathway	67/4749	233/23355	0.00129705637942238	0.0109318349079102	0.00765313661669778	Acsl5/Atf3/Bax/Bcl2l11/Bex3/Bid/Bmpr1b/Bok/Casp2/Cttn/Cx3cl1/Cyld/Dapk1/Dbh/Ddx3x/Ddx47/Deptor/Eya1/Eya3/Faim/Fas/Fgf10/Fgfr1/Fyn/Gas1/Gclm/Gdnf/Gfral/Gpx1/Gsk3a/Hipk1/Hmgb2/Hmox1/Htt/Igf1/Krt8/Lmna/Mal/Map2k5/Mcl1/Moap1/Ndufa13/Nf1/Pak2/Park7/Pdpk1/Pea15a/Pik3r1/Pten/Ptprc/Raf1/Rela/Rffl/Rock2/Runx3/Scg2/Sh3rf1/Skil/Smad3/Stk3/Tcf7l2/Tnfaip3/Trps1/Wwox/Zfp110/Zmynd11/Zswim2	67
BP	GO:0019439	aromatic compound catabolic process	111/4749	419/23355	0.00130012294921725	0.0109414087551869	0.00765983905611192	Adal/Ago3/Aldh1l1/Bax/Carhsp1/Cdadc1/Cirbp/Cnot10/Cnot2/Cnot6/Cnot6l/Comt/Cpeb3/Csdc2/Cubn/Dazl/Dbh/Dcp1a/Dcp2/Dcps/Dffb/Dhx36/Dhx9/Dicer1/Dio2/Dis3/Dis3l/Dnph1/Dpyd/Dpys/Drosha/E2f1/Elavl4/Enpp4/Ephx1/Eri3/Exosc10/Exosc2/Exosc4/Exosc6/Exosc9/Fastkd1/Fastkd3/Fen1/Fhit/Fitm2/Fto/Fxr1/Galt/Gdnf/Gigyf2/Grsf1/Hgd/Hmox1/Hmox2/Hnrnpu/Hsf1/Kynu/Larp4b/Lin28b/Lsm3/Lsm6/Maoa/Mettl16/Mtor/Myef2/Naf1/Ncf1/N…	111
BP	GO:0006403	RNA localization	54/4749	180/23355	0.00130167739132419	0.0109414087551869	0.00765983905611192	1700009N14Rik/Aaas/Akap8l/Bicd2/Cct2/Cct4/Cetn3/Ckap5/Dcp2/Ddx19a/Dhx36/Dhx9/Eny2/Exosc10/Exosc2/Flot1/Fyttd1/Hnrnpu/Hsf1/Htt/Kif5c/Mapt/Mcm3ap/Ncbp3/Nmd3/Npm1/Nup107/Nup160/Nup188/Nup214/Nup93/Nxt1/Parn/Parp11/Pnpt1/Pom121l12/Pura/Ranbp17/Ranbp2/Rbm15b/Rftn1/Rps15/Sem1/Sfpq/Sidt2/Snupn/Stau1/Terf2/Thoc1/Tnks/Tomm20/Yy1/Zc3h3/Znhit6	54
BP	GO:0071322	cellular response to carbohydrate stimulus	48/4749	156/23355	0.00130561896653033	0.0109598683032673	0.00767276217876535	Adcy8/Adra2a/Arrb1/Brsk2/Cacna1e/Camk2n1/Ccdc186/Efna5/Eny2/Epha5/Gas6/Gpx1/Hif1a/Hmgcr/Igf1/Igf1r/Klf7/Lrp1/Map4k4/Myt1/Neurod1/Nox4/Nr1d1/Nr1h4/Nrxn1/Oxct1/Pck1/Plcb1/Ppp2ca/Prkaa1/Prkca/Prkcb/Prkn/Rab11fip2/Rab11fip5/Raf1/Selenot/Sidt2/Sirt1/Slc39a14/Slc9b2/Sox4/Sybu/Tcf7l2/Tiam1/Unc13b/Xbp1/Zbtb20	48
BP	GO:0031056	regulation of histone modification	50/4749	164/23355	0.00131131685166585	0.0109930020181707	0.00769595836210611	Akap8l/App/Arid5a/Arrb1/Asxl2/Atg5/Atrx/Auts2/Bcor/Ccnb1/Chek1/Fendrr/Ing2/Isl1/Jarid2/Kat2b/Kdm2a/Kdm4b/Kdm4c/Kdm4d/Kmt2e/L3mbtl2/Lmna/Lpin1/Mthfr/Myb/Ncor1/Noc2l/Nos1/Nsd1/Nsd3/Otub1/Parg/Park7/Pax7/Paxbp1/Prkd1/Prmt6/Sirt1/Snca/Snw1/Srebf1/Tada2a/Taf7/Tet1/Wdr5/Wdr70/Xbp1/Zfp451/Zmpste24	50
BP	GO:0006303	double-strand break repair via nonhomologous end joining	23/4749	61/23355	0.00131683954317892	0.0109961538317707	0.00769816487732282	Aunip/Cyren/Dclre1c/Dek/Ercc4/Hsf1/Kdm2a/Kdm4d/Kmt5b/Lig1/Lig4/Mrnip/Nsd2/Polm/Prpf19/Psmd14/Rnf8/Shld1/Smarcal1/Smchd1/Top2b/Xrcc4/Xrcc5	23
BP	GO:0048260	positive regulation of receptor-mediated endocytosis	23/4749	61/23355	0.00131683954317892	0.0109961538317707	0.00769816487732282	Angpt1/App/Arrb1/Atad1/B2m/Bicd1/Cbl/Ccl21a/Dtnbp1/Hip1/Hnrnpk/Kif3a/Ldlrap1/Magi2/Ntf3/Pard3/Ppt1/Ptpn5/Scyl2/Sgip1/Syk/Syne1/Wasl	23
BP	GO:0009408	response to heat	32/4749	94/23355	0.00132001014655174	0.0109961538317707	0.00769816487732282	Chordc1/Dhx36/Dhx9/Dnaja2/Dnaja3/Hikeshi/Hmox1/Hsbp1/Hsf1/Ier5/Igf1/Mapt/Nf1/Nos1/Pdcl3/Pde4b/Pirt/Pmp22/Psip1/Rasa3/Rbbp7/Scara5/Slc52a3/Sod1/St8sia1/Stac/Tacr1/Tgfb1i1/Trpv4/Xylt1/Zfp709/Zfp976	32
BP	GO:0048846	axon extension involved in axon guidance	16/4749	37/23355	0.00132044911437412	0.0109961538317707	0.00769816487732282	Bmpr2/Cxcl12/Dscam/Nrp2/Plxna4/Sema3a/Sema3c/Sema3d/Sema3e/Sema4b/Sema4f/Sema5a/Sema5b/Sema6a/Sema6d/Slit2	16
BP	GO:1902284	neuron projection extension involved in neuron projection guidance	16/4749	37/23355	0.00132044911437412	0.0109961538317707	0.00769816487732282	Bmpr2/Cxcl12/Dscam/Nrp2/Plxna4/Sema3a/Sema3c/Sema3d/Sema3e/Sema4b/Sema4f/Sema5a/Sema5b/Sema6a/Sema6d/Slit2	16
BP	GO:0048066	developmental pigmentation	21/4749	54/23355	0.00133273269760217	0.0110837465009855	0.00775948657397932	Adamts9/Ap3d1/Atp6ap2/Bax/Bcl2l11/Dct/Gnaq/Kit/Lrmda/Mef2c/Mitf/Mlph/Mreg/Myo5a/Oca2/Pax3/Rab38/Spns2/Tyrp1/Vhl/Zeb2	21
BP	GO:0006874	cellular calcium ion homeostasis	125/4749	480/23355	0.00134581243918742	0.0111777199810289	0.00782527533562612	1600014C10Rik/Ackr3/Adcy8/Adcyap1/Adm/Adra1a/Adra1d/Afg3l2/Agtr1b/Akap5/Akap6/Ank2/Aplnr/App/Atg5/Atp1b1/Atp2a2/Atp2b1/Atp2b2/Atp2c1/Avpr1a/Bax/Bok/Cacna2d1/Cacnb3/Calb1/Calcb/Ccl28/Ccr1/Cd36/Cemip/Chd7/Chga/Crhr1/Csrp3/Cul5/Cx3cl1/Cxcr1/Cxcr4/Ddit3/Dhrs7c/Diaph1/Disc1/Dmd/Efhc1/Ero1a/Esr1/Fyn/Fzd9/Ghrh/Gnb1/Got1/Grin1/Grin2a/Grin2d/Grina/Hap1/Hcrt/Herpud1/Hexb/Hrh4/Htt/Ibtk/Immt/Inpp4b/Kcna5/Kct…	125
BP	GO:0032874	positive regulation of stress-activated MAPK cascade	38/4749	117/23355	0.00135080711622835	0.0111896014284932	0.00783359327505845	Ankrd6/App/Bmp2/Cdc42/Cracr2a/Dixdc1/Dusp19/Fgf15/Gadd45a/Gadd45b/Gdf6/Hipk2/Hmgcr/Map3k5/Map3k7/Map4k4/Met/Mink1/Ncf1/Pja2/Plcb1/Rasgrp1/Rassf2/Sash1/Scimp/Sh3rf1/Sh3rf2/Sh3rf3/Stk25/Stk3/Taok1/Taok3/Tnfrsf19/Tnfsf11/Traf4/Trpv4/Zc3h12a/Zfp622	38
BP	GO:0042472	inner ear morphogenesis	38/4749	117/23355	0.00135080711622835	0.0111896014284932	0.00783359327505845	Atoh1/Atp2b2/Atp8a2/Celsr1/Chd7/Clic5/Col11a1/Cthrc1/Dll1/Dvl2/Dvl3/Ephb2/Eya1/Fgf10/Fgf9/Fgfr1/Fgfr2/Fzd3/Hmx2/Hmx3/Insig2/Lrig1/Lrig3/Mafb/Myo3a/Myo3b/Nr4a3/Ntn1/Otx1/Otx2/Pax8/Pcdh15/Slitrk6/Sod1/Triobp/Tshr/Whrn/Zeb1	38
BP	GO:0015980	energy derivation by oxidation of organic compounds	71/4749	250/23355	0.00136808636749326	0.0113178054038078	0.007923346051802	4933405O20Rik/Akt1/Bax/Bdnf/Bid/Ccnb1/Cd36/Chchd2/Chchd4/Coq9/Cox7c/Cs/Dnajc15/Esrrb/Fxn/Gbe1/Grb10/Gsk3a/Hif1a/Idh1/Idh3a/Idh3b/Igf1/Immp2l/Inpp5k/Ireb2/Irs2/Kl/Mc4r/Mdh1/Mtfr1/Mtor/Myc/Ndufa10/Ndufa5/Ndufb8/Ndufb9/Ndufs2/Ndufs4/Ndufs7/Ndufv3/Nr1d1/Nr4a3/Ogdhl/Park7/Pdha2/Per2/Pnpt1/Polg2/Pomc/Ppargc1a/Ppp1cc/Ppp1r1a/Ppp1r3a/Ppp1r3b/Ppp1r3e/Prkag2/Sdhb/Sdhd/Slc25a25/Slc37a2/Slc37a4/Snca/Stbd1/Su…	71
BP	GO:0006942	regulation of striated muscle contraction	29/4749	83/23355	0.0013773808038453	0.011360196632271	0.00795302321629556	Adora1/Adra1a/Akap6/Ank2/Ankrd39/Atp1a1/Atp1b1/Atp2a2/Bscl2/Cacna1h/Chga/Dlg1/Dmd/Dsp/Ehd3/Fgf13/Grcc10/Jup/Kcnj2/P2rx4/Pde4b/Pde4d/Slc8a1/Slc8a3/Smad7/Smtn/Stc1/Trpv4/Zc3h12a	29
BP	GO:0050805	negative regulation of synaptic transmission	29/4749	83/23355	0.0013773808038453	0.011360196632271	0.00795302321629556	Adcy8/Adora1/Arf1/Atad1/Bdnf/Celf4/Gabbr1/Gnai2/Gria1/Grid2/Grik3/Mapt/Mgll/Mtmr2/Nf1/Npy2r/Pnkd/Prkn/Pten/Rap1a/Rapgef4/Shank2/Slc24a2/Sorcs2/Sorcs3/Stxbp1/Syne1/Syt4/Tnr	29
BP	GO:0043502	regulation of muscle adaptation	33/4749	98/23355	0.00138044752833617	0.011360196632271	0.00795302321629556	Adk/Adra1a/Akap1/Akap6/Atp2a2/Becn1/Fdps/Foxp1/Gsk3a/Igf1/Igfbp5/Jarid2/Klf4/Lmna/Mef2c/Mtor/Mtpn/Ndufs4/Nfatc1/Nr4a3/P2rx4/Pak1/Parp1/Pin1/Prkca/Ptk2/Rgs4/Rock2/Sirt1/Slc25a4/Smad3/Tead1/Yy1	33
BP	GO:1903008	organelle disassembly	33/4749	98/23355	0.00138044752833617	0.011360196632271	0.00795302321629556	Ambra1/Atg14/Atg2a/Atg2b/Atg5/Atg9b/Becn1/Cttn/Denr/Dyrk3/Fbxo7/Fbxw7/Fundc1/Gabarapl2/Gfm2/Gsk3a/Hif1a/Htt/Klc1/Map1lc3b/Mul1/Optn/Parl/Plk3/Prkn/Spast/Srebf1/Tigar/Ulk1/Usp30/Vdac1/Wdr45/Wipi2	33
BP	GO:0018410	C-terminal protein amino acid modification	8/4749	13/23355	0.00139231356928926	0.0114129724563541	0.00798997040724465	Agbl1/Agtpbp1/Atg16l1/Atg5/Irgm2/Lcmt1/Ttl/Wipi2	8
BP	GO:0048340	paraxial mesoderm morphogenesis	8/4749	13/23355	0.00139231356928926	0.0114129724563541	0.00798997040724465	Bmpr1a/Exoc4/Foxc1/Htt/Nckap1/Smad2/Smad3/Wnt11	8
BP	GO:1902285	semaphorin-plexin signaling pathway involved in neuron projection guidance	8/4749	13/23355	0.00139231356928926	0.0114129724563541	0.00798997040724465	Nrp2/Plxna1/Plxna2/Plxna4/Plxnb2/Plxnc1/Plxnd1/Sema3a	8
BP	GO:0090101	negative regulation of transmembrane receptor protein serine/threonine kinase signaling pathway	40/4749	125/23355	0.00140981319408678	0.0115413520804054	0.00807984615179635	Bambi/Bcl9l/Bmper/Cd109/Cer1/Chst11/Dkk1/Dlx1/Emilin1/Fzd1/Hipk2/Hjv/Ldlrad4/Lemd3/Ltbp1/Magi2/Nog/Onecut1/Onecut2/Pdpk1/Peg10/Pin1/Sirt1/Skil/Skor1/Skor2/Smad7/Snx6/Sorl1/Spred2/Strap/Tbx20/Tcf7l2/Tgfb1i1/Tsku/Twsg1/Vasn/Vwc2l/Xbp1/Zfp451	40
BP	GO:0009743	response to carbohydrate	60/4749	205/23355	0.00142011123507608	0.0116105188086493	0.00812826825339596	Adcy8/Adra2a/Apob/Arrb1/Brsk2/Cacna1e/Camk2n1/Ccdc186/Efna5/Egr1/Eny2/Epha5/Gas6/Gjd3/Gpam/Gpx1/Hif1a/Hmgcr/Igf1/Igf1r/Irs2/Klf7/Lrp1/Mafa/Map4k4/Myt1/Neurod1/Nox4/Nr1d1/Nr1h4/Nrxn1/Oxct1/Pck1/Plcb1/Ppp2ca/Prkaa1/Prkca/Prkcb/Prkn/Rab11fip2/Rab11fip5/Raf1/Selenot/Sesn2/Sidt2/Sirt1/Slc30a8/Slc39a14/Slc9b2/Smad2/Sox4/Srebf1/Sybu/Tcf7l2/Tiam1/Unc13b/Vamp2/Xbp1/Zbed3/Zbtb20	60
BP	GO:0043244	regulation of protein-containing complex disassembly	41/4749	129/23355	0.00143385081909619	0.0116924016793571	0.00818559264599547	Actn2/Add2/Atxn7/Capza2/Capzb/Carmil1/Clasp2/Cracd/Dmtn/Dysf/Eml4/Fgf13/Gas2l1/Hdgfl3/Htr1a/Igf1r/Irgm2/Lima1/Lmod1/Map1a/Map2/Mid1ip1/Mtpn/Nav3/Nes/Pdxp/Per2/Plekhh2/Scaf4/Sema5a/Specc1l/Sptb/Stmn2/Swap70/Taok1/Tmem39a/Tmod2/Tpx2/Trpv4/Twf2/Zmpste24	41
BP	GO:0060048	cardiac muscle contraction	41/4749	129/23355	0.00143385081909619	0.0116924016793571	0.00818559264599547	Adora1/Adra1a/Akap6/Ank2/Ankrd39/Atp1a1/Atp1a3/Atp1b1/Atp2a2/Cacna1h/Cacna2d1/Chga/Csrp3/Cxcr4/Dlg1/Dmd/Dsp/Ehd3/Fgf13/Flna/Jup/Kcna5/Kcnd3/Kcne4/Kcnh2/Kcnj2/Map2k6/Met/Mtor/Myl1/P2rx4/Pde4b/Pde4d/Scn3b/Sgcd/Slc8a1/Smad7/Smtn/Stc1/Ttn/Zc3h12a	41
BP	GO:0043543	protein acylation	68/4749	238/23355	0.00143892708527019	0.0117185773909358	0.00820391768460415	Aanat/App/Arid5a/Arrb1/Atg5/Auts2/Bend3/Brd4/Cdyl/Chek1/Ddx3x/Dip2a/Dip2b/Dscc1/Epc1/Esco1/Fam161a/Fcor/Gtf2b/Hat1/Hdac2/Hhat/Isl1/Kat14/Kat2b/Kat6b/L3mbtl2/Ldb1/Mrgbp/Msl1/Msl3/Msl3l2/Naa15/Naa16/Naa25/Naa40/Noc2l/Nos1/Park7/Phf14/Phf20l1/Porcn/Prkaa1/Ruvbl1/Selenok/Sirt1/Snca/Sox4/Tada2a/Taf1/Taf10/Taf5/Taf5l/Taf6l/Taf7/Taok1/Tcf3/Trrap/Wdr5/Xbp1/Zdhhc12/Zdhhc14/Zdhhc17/Zdhhc24/Zdhhc6/Zfp451/Zm…	68
BP	GO:0014044	Schwann cell development	15/4749	34/23355	0.0014512893683661	0.0117734443720552	0.0082423288484929	Adgrg6/Akt1/Dicer1/Fa2h/Itgb4/Med12/Nf1/Nrg1/Ntrk2/Ntrk3/Pard3/Pmp22/Pou3f2/Ppp3r1/Sod1	15
BP	GO:0050654	chondroitin sulfate proteoglycan metabolic process	15/4749	34/23355	0.0014512893683661	0.0117734443720552	0.0082423288484929	B3gat1/B3gat2/Chpf2/Chst11/Chst7/Chsy3/Csgalnact1/Csgalnact2/Dse/Ext1/Igf1/Mamdc2/Slc35d1/Spock3/Xylt1	15
BP	GO:0060479	lung cell differentiation	15/4749	34/23355	0.0014512893683661	0.0117734443720552	0.0082423288484929	Creb1/Eya1/Fgf10/Foxa1/Foxp1/Grhl2/Igf1/Ncor2/Nfib/Numa1/Ppp3r1/Sav1/Spdef/Thra/Thrb	15
BP	GO:1903509	liposaccharide metabolic process	30/4749	87/23355	0.00146047074919203	0.0118326397860345	0.0082837702528026	A4galt/B3galt1/B4galt6/Bax/Cln6/Dpm1/Fa2h/Galc/Hexb/Kit/Naga/Neu4/Pgap1/Pgap4/Pigc/Pigk/Pigm/Pigo/Pigq/Pigs/Pigw/Pigx/Pigyl/Psap/Sccpdh/St3gal3/St3gal6/St8sia2/St8sia3/St8sia6	30
BP	GO:0046621	negative regulation of organ growth	18/4749	44/23355	0.0014677008723498	0.0118606097522321	0.00830335140951399	Cxadr/Foxp1/Fxn/Gsk3a/Hdac2/Jarid2/Meis1/Nog/Pak1/Pten/Ptk2/Rgs4/Sav1/Stk3/Tcf7l2/Vgll4/Wwc1/Yy1	18
BP	GO:0050919	negative chemotaxis	18/4749	44/23355	0.0014677008723498	0.0118606097522321	0.00830335140951399	Lrtm1/Nrg1/Nrg3/Nrp2/Ntn1/Plxna4/Robo1/Robo2/Sema3a/Sema3c/Sema3d/Sema3e/Sema4b/Sema4f/Sema6a/Sema6d/Slit2/Unc5c	18
BP	GO:0006639	acylglycerol metabolic process	44/4749	141/23355	0.00148603073760722	0.0119781976659458	0.00838567211557151	Abhd16b/Acsl1/Acsl5/Acsl6/Agpat5/Ang/Apob/Atg14/Cd36/Cdk8/Cps1/Dgkb/Dgke/Dgkh/Dgkz/Esr1/Fitm2/Gk2/Gk5/Gpam/Gpat3/Gpx1/Insig2/Lipi/Lpgat1/Lpin1/Mgll/Nkx2-3/Nr1h4/Pck1/Pla2g15/Pla2g4a/Pnpla2/Pnpla3/Scarb1/Scd1/Sel1l/Sirt1/Slc22a4/Slc37a4/Sorl1/Srebf1/Tcf7l2/Thrb	44
BP	GO:0090263	positive regulation of canonical Wnt signaling pathway	35/4749	106/23355	0.00148606720525113	0.0119781976659458	0.00838567211557151	Atp6ap2/Bambi/Caprin2/Csnk1e/Csnk1g3/Dact1/Ddx3x/Disc1/Dkk2/Egfr/Fgf10/Fgf9/Fgfr2/Fzd9/Gpc5/Gprc5b/Jrk/Lmx1a/Lrrk1/Lypd6/Nrarp/Pin1/Reck/Rnf220/Rspo2/Ruvbl1/Sema5a/Smad3/Sox4/Sulf2/Tbl1x/Thra/Tnks/Wnk2/Zbed3	35
BP	GO:0071333	cellular response to glucose stimulus	45/4749	145/23355	0.0014973403844014	0.0120381565603795	0.00842764801571568	Adcy8/Adra2a/Arrb1/Brsk2/Cacna1e/Camk2n1/Ccdc186/Efna5/Eny2/Epha5/Gas6/Gpx1/Hif1a/Hmgcr/Igf1/Igf1r/Klf7/Lrp1/Map4k4/Myt1/Neurod1/Nox4/Nr1d1/Nr1h4/Nrxn1/Oxct1/Pck1/Ppp2ca/Prkaa1/Prkn/Rab11fip2/Rab11fip5/Raf1/Selenot/Sidt2/Sirt1/Slc39a14/Slc9b2/Sox4/Sybu/Tcf7l2/Tiam1/Unc13b/Xbp1/Zbtb20	45
BP	GO:1902652	secondary alcohol metabolic process	45/4749	145/23355	0.0014973403844014	0.0120381565603795	0.00842764801571568	4933405O20Rik/Abca1/Acadl/Akr1d1/Aplp2/Apob/App/Cebpa/Cln6/Cln8/Cubn/Cyp11a1/Cyp2r1/Disp3/Erlin2/Fdps/Fgfr1/Hmgcr/Idh1/Idh3a/Idh3b/Idi2/Insig2/Ldlrap1/Lima1/Lrp1/Lss/Msmo1/Nfe2l1/Nsdhl/Pctp/Pex2/Pmp22/Pon1/Prkaa1/Sc5d/Scarb1/Smpd1/Sod1/Srebf1/Sult1c1/Thrb/Tsku/Ttc39b/Vldlr	45
BP	GO:0062012	regulation of small molecule metabolic process	95/4749	352/23355	0.00150460341364978	0.0120810803507762	0.00845769801507803	Acacb/Acadl/Acsl5/Adipor1/Akt1/Apob/App/Appl2/Arpp19/Atpsckmt/Avpr1a/Bmp2/Cd36/Clcn2/Comt/Cry1/Ddit4/Egr1/Elovl5/Erlin2/Esrrb/Fabp3/Fam3a/Fam3c/Fdps/Fgf15/Foxk1/Foxk2/Grb10/Hif1a/Idi2/Igf1/Igfbp4/Inpp5k/Insig2/Irs2/Kat2b/Kit/Lcmt1/Lhcgr/Lonp2/Lpgat1/Maea/Map2k1/Mid1ip1/Mir214/Mtor/Myc/Ncor1/Ncor2/Nfe2l1/Nkx1-1/Nos1/Nr1d1/Nr1h4/Nr4a3/Nucb2/Park7/Parp1/Pdk4/Pex2/Pla2g4a/Plcd1/Pomc/Ppargc1a/Ppp1r3a/…	95
BP	GO:0006493	protein O-linked glycosylation	22/4749	58/23355	0.0015177842571763	0.0121552674554215	0.00850963477151746	B4gat1/C1galt1/Dpm1/Galnt10/Galnt11/Galnt16/Galnt18/Galnt2/Galnt3/Galnt4/Gcnt3/Mgat5b/Poglut1/Poglut3/Pomgnt2/Pomt1/St8sia6/Tet1/Tet2/Tet3/Tmtc2/Xxylt1	22
BP	GO:0010656	negative regulation of muscle cell apoptotic process	22/4749	58/23355	0.0015177842571763	0.0121552674554215	0.00850963477151746	Adcyap1/Ambra1/Dipk2a/Erbb4/Ghrh/Hmgcr/Hmox1/Hsf1/Igf1/Igf1r/Lifr/Naca/Nfe2l2/Npm1/Pax8/Pdpk1/Pik3r1/Sirt1/Sirt4/Sirt5/Slc25a4/Zc3h12a	22
BP	GO:0014014	negative regulation of gliogenesis	20/4749	51/23355	0.00152545799567959	0.0121552674554215	0.00850963477151746	Abcc8/Adcyap1/Cdkn2b/Dab1/Dicer1/Dlx1/Fas/Hes1/Id2/Lingo1/Mbd1/Mycn/Nf1/Nkx6-1/Nkx6-2/Nog/Nr1d1/Ntrk3/Ptn/Sox11	20
BP	GO:0030901	midbrain development	20/4749	51/23355	0.00152545799567959	0.0121552674554215	0.00850963477151746	Aplp2/Dkk1/Dvl3/En2/Fgfr1/Fgfr2/Fzd3/Hes1/Kdm2b/Lmx1a/Lmx1b/Msx1/Otx1/Otx2/Phox2a/Smad1/Sos1/Taf1/Tfap2d/Uchl5	20
BP	GO:0032456	endocytic recycling	20/4749	51/23355	0.00152545799567959	0.0121552674554215	0.00850963477151746	Acap2/Actn2/Arf6/Arl4c/Bves/Ccdc93/Cmtm6/Ehd3/Ehd4/Eipr1/Inpp5f/Lmtk2/Micall2/Ndrg4/Ptpn23/Rab14/Sorl1/Vps29/Vps35l/Vps53	20
BP	GO:0060428	lung epithelium development	20/4749	51/23355	0.00152545799567959	0.0121552674554215	0.00850963477151746	Cdc42/Creb1/Eya1/Fgf10/Fgfr2/Foxa1/Foxp1/Foxp2/Grhl2/Igf1/Map2k1/Ncor2/Nfib/Numa1/Ppp3r1/Sav1/Spdef/Stra6/Thra/Thrb	20
BP	GO:0043542	endothelial cell migration	63/4749	218/23355	0.00155148849902634	0.0123470168382591	0.00864387428715098	Adamts9/Adtrp/Akt1/Angpt1/Bcar1/Bmper/Bmpr2/Cdh13/Cyp1b1/Efnb2/Ets1/Fbxw7/Fgf18/Fgfr1/Gadd45a/Gpx1/Hdac9/Hif1a/Hmox1/Igf1/Itgb1bp1/Jup/Klf4/Lemd3/Lgals8/Map2k5/Mef2c/Met/Mia3/Mir218-1/Mir218-2/Nf1/Nfe2l2/Nr2f2/Nr4a1/P2rx4/Patz1/Pdpk1/Plpp3/Plxnd1/Prkca/Prkd1/Prkx/Pten/Ptk2/Ptp4a3/Ptprm/Rgcc/Rhob/Robo1/Rock2/Sash1/Scarb1/Sema5a/Sirt1/Slit2/Stard13/Stc1/Svbp/Vash1/Vhl/Zc3h12a/Zfp580	63
BP	GO:0021533	cell differentiation in hindbrain	14/4749	31/23355	0.00157815429661597	0.0124801395824328	0.00873707058553398	Agtpbp1/Atp2b2/Atxn2/Cend1/Grid2/Herc1/Ldb1/Nog/Nrxn1/Phox2b/Psap/Rora/Skor2/Ulk1	14
BP	GO:0022011	myelination in peripheral nervous system	14/4749	31/23355	0.00157815429661597	0.0124801395824328	0.00873707058553398	Adgrg6/Akt1/Dicer1/Fa2h/Itgb4/Nf1/Nrg1/Ntrk2/Ntrk3/Pard3/Pmp22/Pou3f2/Ppp3r1/Sod1	14
BP	GO:0032292	peripheral nervous system axon ensheathment	14/4749	31/23355	0.00157815429661597	0.0124801395824328	0.00873707058553398	Adgrg6/Akt1/Dicer1/Fa2h/Itgb4/Nf1/Nrg1/Ntrk2/Ntrk3/Pard3/Pmp22/Pou3f2/Ppp3r1/Sod1	14
BP	GO:1902473	regulation of protein localization to synapse	14/4749	31/23355	0.00157815429661597	0.0124801395824328	0.00873707058553398	Arhgap44/Dbn1/Dlg1/Gpc6/Kalrn/Magi2/Map2k1/Mapt/Nlgn1/Prkcz/Rap1a/Rapgef4/Stx7/Tnik	14
BP	GO:1902883	negative regulation of response to oxidative stress	14/4749	31/23355	0.00157815429661597	0.0124801395824328	0.00873707058553398	Fbxo7/Hk3/Mctp1/Met/Ncoa7/Nfe2l2/Nr4a3/Oxr1/Park7/Pde8a/Psap/Reg3b/Scly/Trap1	14
BP	GO:0046847	filopodium assembly	25/4749	69/23355	0.00160722524590983	0.0126940469422236	0.00888682241233953	Arf6/Arhgap44/Arhgef4/Capzb/Cdc42/Dbn1/Dmtn/Dnm3/Dpysl3/Espn/Fxr1/Gpm6a/Itgb4/Mien1/Myo3a/Myo3b/Nlgn1/Nrxn1/Pik3r1/Ppp1r9b/Prkcq/Rab3ip/Spata13/Wasl/Zmynd8	25
BP	GO:0044782	cilium organization	96/4749	357/23355	0.00161225415505423	0.0127177686426954	0.00890342945187313	Ablim1/Ablim3/Actr2/Ak7/Arl13b/Arl3/Arl6/Armc2/Asap1/Atg5/Atxn10/Bbs1/Bbs10/Bbs7/Bbs9/BC048507/Ccdc39/Ccno/Ccp110/Cdc14a/Cdk10/Cep126/Cep135/Cep164/Cep41/Cfap20/Cfap298/Cibar1/Cyld/Dcx/Disc1/Dnah17/Dnah5/Dnah8/Dnai3/Dync2i1/Dzip1/Ehd3/Ehd4/Fam161a/Fbf1/Fhdc1/Flna/Fnbp1l/Fsip2/Hap1/Htt/Hyls1/Ift172/Ift46/Ift52/Ift57/Ift74/Iqub/Kctd17/Kif24/Kif3a/Kifap3/Lca5l/Lrguk/Meig1/Mir129-2/Mns1/Noto/Nudcd3/O…	96
BP	GO:0046700	heterocycle catabolic process	106/4749	400/23355	0.00162610145875853	0.0128109047171202	0.00896863196430774	Adal/Ago3/Aldh1l1/Allc/Bax/Carhsp1/Cdadc1/Cirbp/Cnot10/Cnot2/Cnot6/Cnot6l/Cpeb3/Csdc2/Cubn/Dazl/Dcp1a/Dcp2/Dcps/Dffb/Dhx36/Dhx9/Dicer1/Dis3/Dis3l/Dnph1/Dpyd/Dpys/Drosha/E2f1/Elavl4/Enpp4/Eri3/Exosc10/Exosc2/Exosc4/Exosc6/Exosc9/Fastkd1/Fastkd3/Fen1/Fhit/Fitm2/Fto/Fxr1/Galt/Gdnf/Gigyf2/Grsf1/Hmox1/Hmox2/Hnrnpu/Hsf1/Kynu/Larp4b/Lin28b/Lsm3/Lsm6/Mettl16/Mtor/Myef2/Naf1/Ncf1/Nfe2l2/Nmnat1/Noct/Npm1/N…	106
BP	GO:0014037	Schwann cell differentiation	17/4749	41/23355	0.00165390263693439	0.0129627813054463	0.00907495741553611	Adgrg6/Akt1/Dicer1/Fa2h/Itgb4/Med12/Nab1/Nf1/Nrg1/Ntrk2/Ntrk3/Pard3/Pmp22/Pou3f2/Ppp3r1/Rela/Sod1	17
BP	GO:0010038	response to metal ion	78/4749	281/23355	0.00166307136932228	0.0129627813054463	0.00907495741553611	Aanat/Abat/Abcc8/Adcy8/Adgrv1/Ahcyl1/Akt1/Alg2/Alox5ap/Ank3/App/Ass1/B2m/Cebpa/Cer1/Cpne4/Cpne8/Creb1/Crhbp/Crp/Dlg2/Dmtn/Ect2/Egfr/Fas/Fosb/Fxn/Ggh/Glra1/Grin2a/Gsk3a/Hmox1/Hsf1/Htt/Id2/Ireb2/Itpkb/Junb/Jund/Kcna1/Kcnip3/Mapt/Mef2c/Ncam1/Ncf1/Nfe2l1/Nfe2l2/Nlgn1/Nrxn1/P2rx4/Park7/Pcdh15/Pla2g4a/Plcd1/Ppp2ca/Ppp5c/Prkaa1/Sec31a/Slc25a24/Slc30a5/Slc30a8/Slc40a1/Smpd1/Smpd3/Snca/Sod1/Spag16/Syt1/Sy…	78
BP	GO:0006103	2-oxoglutarate metabolic process	9/4749	16/23355	0.00166395950504693	0.0129627813054463	0.00907495741553611	Aadat/Adhfe1/Got1/Got2/Idh1/Idh3a/Idh3b/Kyat3/Phyh	9
BP	GO:0035235	ionotropic glutamate receptor signaling pathway	9/4749	16/23355	0.00166395950504693	0.0129627813054463	0.00907495741553611	App/Atp1a3/Cdk5r1/Gria2/Grin1/Grin2a/Grin3a/Kalrn/Tiam1	9
BP	GO:0048681	negative regulation of axon regeneration	9/4749	16/23355	0.00166395950504693	0.0129627813054463	0.00907495741553611	Inpp5f/Lrig2/Neo1/Pten/Ptprs/Rgma/Rtn4/Tnr/Xylt1	9
BP	GO:0055089	fatty acid homeostasis	9/4749	16/23355	0.00166395950504693	0.0129627813054463	0.00907495741553611	Adora1/Enpp7/Got1/Gpam/Nr1h4/Pold1/Prkaa1/Sirt1/Xbp1	9
BP	GO:0060628	regulation of ER to Golgi vesicle-mediated transport	9/4749	16/23355	0.00166395950504693	0.0129627813054463	0.00907495741553611	Arf1/Gas1/Pgap1/Preb/Rnf139/Scfd1/Sorl1/Stx18/Yipf5	9
BP	GO:0070593	dendrite self-avoidance	9/4749	16/23355	0.00166395950504693	0.0129627813054463	0.00907495741553611	Ccdc141/Cntn5/Dscam/Emb/Ext1/Nptn/Nrcam/Prtg/Vstm2l	9
BP	GO:0098885	modification of postsynaptic actin cytoskeleton	9/4749	16/23355	0.00166395950504693	0.0129627813054463	0.00907495741553611	Cabp1/Ctnna2/Cttn/Cttnbp2/Kalrn/Myh10/Pfn2/Tiam1/Wasf3	9
BP	GO:0002027	regulation of heart rate	33/4749	99/23355	0.00167252391801739	0.0130133552431613	0.00911036311438156	Adm/Adra1a/Adra1d/Ank2/Avpr1a/Bves/Cacna1e/Cacna2d1/Chrm3/Dmd/Dsp/Epas1/Gch1/Irx5/Isl1/Jup/Kcna5/Kcnd3/Kcne4/Kcnh2/Kcnj2/Mdm2/Mdm4/Pde4d/Pik3r1/Rbfox2/Rgs4/Scn3b/Sema3a/Sirt1/Slc8a1/Srebf1/Tacr3	33
BP	GO:0008064	regulation of actin polymerization or depolymerization	56/4749	190/23355	0.00168280819498584	0.0130610045195502	0.00914372132230937	Abi2/Actn2/Actr2/Actr3b/Add2/Ap1ar/Arf1/Arf6/Arfip2/Arhgap28/Arpc5l/Bag4/Capza2/Capzb/Carmil1/Cdc42ep3/Cotl1/Cracd/Ctnna2/Cttn/Dbn1/Dbnl/Dlg1/Dmtn/Dnai3/Fchsd2/Fer/Fmn1/Grb2/Iqgap2/Kank3/Lima1/Lmod1/Magel2/Map3k1/Mtor/Mtpn/Nck2/Nckap1/Pak3/Pdxp/Pfn2/Plekhh2/Sema5a/Slit2/Specc1l/Sptb/Ssh1/Ssh2/Swap70/Tmod2/Trim27/Twf2/Wasf2/Wasf3/Wasl	56
BP	GO:0009746	response to hexose	56/4749	190/23355	0.00168280819498584	0.0130610045195502	0.00914372132230937	Adcy8/Adra2a/Arrb1/Brsk2/Cacna1e/Camk2n1/Ccdc186/Efna5/Egr1/Eny2/Epha5/Gas6/Gjd3/Gpam/Gpx1/Hif1a/Hmgcr/Igf1/Igf1r/Irs2/Klf7/Lrp1/Mafa/Map4k4/Myt1/Neurod1/Nox4/Nr1d1/Nr1h4/Nrxn1/Oxct1/Pck1/Ppp2ca/Prkaa1/Prkn/Rab11fip2/Rab11fip5/Raf1/Selenot/Sesn2/Sidt2/Sirt1/Slc30a8/Slc39a14/Slc9b2/Smad2/Sox4/Srebf1/Sybu/Tcf7l2/Tiam1/Unc13b/Vamp2/Xbp1/Zbed3/Zbtb20	56
BP	GO:0051148	negative regulation of muscle cell differentiation	23/4749	62/23355	0.00169583303770628	0.0131423768860446	0.00920068832216367	Bdnf/Bmp2/Bmpr1a/Dkk1/Dll1/Ezh2/Fgf9/Foxp1/Fzd7/Gsk3a/Hdac3/Id2/Med28/Msx1/Nfatc1/Pak1/Pdcd4/Plpp7/Rgs4/Sox6/Tmem119/Xbp1/Yy1	23
BP	GO:0046890	regulation of lipid biosynthetic process	55/4749	186/23355	0.00169747852438003	0.0131423768860446	0.00920068832216367	Abca3/Acadl/Acsl5/Akt1/Apob/Asxl3/Atp1a1/Avpr1a/Bmp2/Bscl2/Capn2/Ccdc3/Clcn2/Creb1/Egr1/Elovl5/Enpp7/Erlin2/Fabp3/Fam3a/Fdps/Fgf15/Fitm2/Gpam/Idh1/Idi2/Igf1/Igf1r/Insig2/Lhcgr/Lpgat1/Lpin1/Mid1ip1/Mtor/Nr1d1/Nr1h4/Ormdl1/Ormdl3/Pck1/Pdk4/Pex2/Pla2g4a/Ppargc1a/Prkg1/Rab38/Rdh10/Scarb1/Sirt1/Sirt4/Smpd3/Snai1/Sod1/Srebf1/Tcf7l2/Zbtb20	55
BP	GO:0007033	vacuole organization	53/4749	178/23355	0.00172259632451107	0.0133040372959471	0.00931386321118432	Abca1/Acp2/Ambra1/Ap3b1/Arf1/Atg14/Atg16l1/Atg2a/Atg2b/Atg5/Atg9b/Atp6ap2/Becn1/C9orf72/Cln6/Cln8/Clvs1/Elapor1/Ext1/Fez1/Gabarapl2/Hexb/Irgm2/Laptm5/Man2a1/Map1lc3b/Mtmr3/Mtor/Nsfl1c/Pacs2/Pik3c2b/Pik3c3/Pikfyve/Pip4k2b/Pla2g5/Ppt1/Rab14/Rab23/Rab3gap1/Rab3gap2/Ralb/Scfd1/Syt7/Tfeb/Tmem199/Tmem39a/Tpp1/Trappc8/Ubxn2a/Ulk1/Vps11/Wdr45/Wipi2	53
BP	GO:0043409	negative regulation of MAPK cascade	53/4749	178/23355	0.00172259632451107	0.0133040372959471	0.00931386321118432	Akt1/Arrb1/Atf3/Bmp7/Camk2n1/Cdc42se1/Cyld/Dact1/Dlg1/Dmd/Dok1/Dusp19/Dusp4/Dusp6/Dusp8/E130311K13Rik/Eif3a/Emilin1/Ephb2/Hdac3/Hmgcr/Igf1/Igf1r/Inpp5k/Itgb1bp1/Klf4/Mecom/Ncor1/Nf1/Nf2/Paqr3/Pebp1/Pin1/Ppia/Prkca/Pten/Ptpn1/Ptpn5/Ptprc/Ptprr/Ranbp9/Rapgef1/Rps6ka6/Sema6a/Sh3rf2/Smpd1/Sorl1/Spred2/Spry4/Taok3/Wnk2/Xbp1/Zmynd11	53
BP	GO:0071356	cellular response to tumor necrosis factor	51/4749	170/23355	0.00174116807464903	0.0134010196518869	0.00938175842051279	Adamts12/Akt1/Bag4/Ccdc3/Ccl21a/Ccl25/Ccl26/Cebpa/Cldn18/Crhbp/Cx3cl1/Cyld/Dbn1/Dhx9/Erbin/Ext1/Gas6/Gsdme/Hipk1/Inpp5k/Krt8/Laptm5/Mir125b-1/Mir125b-2/Mir148a/Mir331/Nfe2l2/Nr1d1/Nr1h4/Otulin/Pias4/Prkn/Rela/Rffl/Rora/Rps3/Sirt1/Smpd3/St18/Stat1/Syk/Tank/Tcl1/Tjp2/Tnfrsf21/Tnfsf11/Traf4/Trim32/Umod/Zc3h12a/Zfand6	51
BP	GO:0003179	heart valve morphogenesis	19/4749	48/23355	0.00174282481731768	0.0134010196518869	0.00938175842051279	Adamts9/Bmp2/Bmpr1a/Bmpr2/Emilin1/Jag1/Mdm2/Mdm4/Mef2c/Mtor/Nfatc1/Notch2/Robo1/Robo2/Slit2/Sox4/Stra6/Tbx20/Zfpm2	19
BP	GO:0031111	negative regulation of microtubule polymerization or depolymerization	19/4749	48/23355	0.00174282481731768	0.0134010196518869	0.00938175842051279	Atxn7/Capzb/Clasp2/Dysf/Eml4/Fgf13/Gas2l1/Hdgfl3/Map1a/Map2/Mid1ip1/Nav3/Sgk1/Snca/Specc1l/Stmn2/Taok1/Tpx2/Tubb4a	19
BP	GO:0002244	hematopoietic progenitor cell differentiation	50/4749	166/23355	0.00174762671843714	0.0134010196518869	0.00938175842051279	4930474N05Rik/Acp6/Adar/Agpat5/Ankle1/Ap2a2/Ap3b1/Apobec3/Arhgef7/Bves/Cebpd/Dhx36/Dock1/Dpf2/Eef2/Eml1/Ext1/Foxc1/Hes1/Hoxb3/Hoxb4/Jam3/Kcnab2/Kit/Lig4/Mir125b-1/Mir125b-2/Mir99a/Mlf1/Mllt3/Nfe2l2/Pdgfra/Pld4/Ptprc/Ptprz1/Runx1/Sipa1l3/Slc37a4/Slc8a3/Smpd3/Sos1/Sox4/Sp7/Ston2/Tet2/Wdr7/Xrcc4/Xrcc5/Ythdf2/Zfat	50
BP	GO:1901988	negative regulation of cell cycle phase transition	50/4749	166/23355	0.00174762671843714	0.0134010196518869	0.00938175842051279	Aurkb/Aven/Babam1/Babam2/Bub3/Casp2/Ccnb1/Cdk5rap2/Cdkn2b/Cep192/Chek1/Chfr/Chmp4c/Ctdsp1/Ctdspl/D7Ertd443e/Dact1/Dgkz/Dlg1/Dync1li1/Ezh2/Fbxo7/Fhl1/Gas1/Gigyf2/Klf4/Lcmt1/Mad1l1/Mad2l1/Mdm2/Mos/Mrnip/Myo16/Plk1/Plk3/Prmt2/Pten/Rad21/Rgcc/Rps27l/Sox4/Syf2/Taok1/Taok3/Tex14/Ticrr/Tpra1/Ttk/Zfp655/Zwint	50
BP	GO:1900271	regulation of long-term synaptic potentiation	21/4749	55/23355	0.00174795908502873	0.0134010196518869	0.00938175842051279	Adcy8/Adora1/Adora2a/Akap5/App/Calb1/Cpeb3/Creb1/Ephb2/Hnrnpk/Kalrn/Nf1/Nos1/Pak1/Ptn/Ptpn5/Rab3a/Scgn/Shisa7/Stau1/Ythdf1	21
BP	GO:0051654	establishment of mitochondrion localization	12/4749	25/23355	0.0017799794717103	0.0136298671986207	0.00954196954282698	Actr10/Agtpbp1/Armcx3/Fez1/Hap1/Hif1a/Mapt/Mark1/Nefl/Spast/Sybu/Trak1	12
BP	GO:0006913	nucleocytoplasmic transport	84/4749	307/23355	0.00178620360631303	0.0136442487153765	0.009552037725654	1700009N14Rik/Aaas/Adar/Ahcyl1/Akap1/Akap5/Akap8l/Akt1/Angpt1/Ankle1/Anp32a/Appl2/Atxn1/Bach2/Cd36/Chchd4/Ddx19a/Dhx9/Ect2/Eny2/Fgf9/Flna/Fyttd1/Gas6/Hdac3/Hikeshi/Htatip2/Inpp4b/Ipo11/Ipo5/Ipo8/Jup/Kpna1/Kpna2/Kpna4/Kpna6/Lmna/Mcm3ap/Mdm2/Nemf/Neurod1/Nf1/Nmd3/Npm1/Nup107/Nup160/Nup188/Nup214/Nup93/Nxt1/Park7/Pik3r1/Pom121l12/Ppp1cc/Ppp1r12a/Ppp2ca/Ppp3r1/Prickle1/Prkcq/Prkd1/Ptpn14/Ptpn5/Pttg1i…	84
BP	GO:0051169	nuclear transport	84/4749	307/23355	0.00178620360631303	0.0136442487153765	0.009552037725654	1700009N14Rik/Aaas/Adar/Ahcyl1/Akap1/Akap5/Akap8l/Akt1/Angpt1/Ankle1/Anp32a/Appl2/Atxn1/Bach2/Cd36/Chchd4/Ddx19a/Dhx9/Ect2/Eny2/Fgf9/Flna/Fyttd1/Gas6/Hdac3/Hikeshi/Htatip2/Inpp4b/Ipo11/Ipo5/Ipo8/Jup/Kpna1/Kpna2/Kpna4/Kpna6/Lmna/Mcm3ap/Mdm2/Nemf/Neurod1/Nf1/Nmd3/Npm1/Nup107/Nup160/Nup188/Nup214/Nup93/Nxt1/Park7/Pik3r1/Pom121l12/Ppp1cc/Ppp1r12a/Ppp2ca/Ppp3r1/Prickle1/Prkcq/Prkd1/Ptpn14/Ptpn5/Pttg1i…	84
BP	GO:1905874	regulation of postsynaptic density organization	10/4749	19/23355	0.00179533995544186	0.0136973749455887	0.00958923022820903	Cdh2/Dbn1/Grid2/Lrrtm1/Lrrtm2/Nrxn1/Ntrk3/Ptprd/Ptprs/Zmynd8	10
BP	GO:0060538	skeletal muscle organ development	61/4749	211/23355	0.00180379667473088	0.0137451933502854	0.00962270683913664	Asb2/Atf3/Bcl9l/Bin3/Bves/Cyp26b1/Disp1/Dll1/Dmd/Dmrta2/Dner/Dysf/Egr1/Ephb1/Flnb/Flot1/Foxp1/Foxp2/Fxr1/Gpcpd1/Gpx1/Hdac9/Hivep3/Hlf/Hmgcr/Lemd3/Mbnl1/Mef2c/Meg3/Met/Mettl21c/Mir214/Msc/Myc/Myf6/Myh14/Mymx/Myoz1/Myt1/Naca/Nf1/Nr2f2/Nr4a1/Pax3/Pax7/Phox2b/Pitx1/Pitx2/Pmp22/Prkaa1/Psma6/Rbfox1/Rcan1/Shox2/Skil/Snw1/Sox11/Stra6/Tcf7l2/Uqcc2/Usp2	61
BP	GO:0034315	regulation of Arp2/3 complex-mediated actin nucleation	11/4749	22/23355	0.00182298416485945	0.0138242965835175	0.00967808526881904	Abi2/Ap1ar/Arf1/Arfip2/Ctnna2/Dnai3/Fchsd2/Nckap1/Wasf2/Wasf3/Wasl	11
BP	GO:0034643	establishment of mitochondrion localization, microtubule-mediated	11/4749	22/23355	0.00182298416485945	0.0138242965835175	0.00967808526881904	Actr10/Agtpbp1/Armcx3/Fez1/Hap1/Hif1a/Mapt/Nefl/Spast/Sybu/Trak1	11
BP	GO:0047497	mitochondrion transport along microtubule	11/4749	22/23355	0.00182298416485945	0.0138242965835175	0.00967808526881904	Actr10/Agtpbp1/Armcx3/Fez1/Hap1/Hif1a/Mapt/Nefl/Spast/Sybu/Trak1	11
BP	GO:0048339	paraxial mesoderm development	11/4749	22/23355	0.00182298416485945	0.0138242965835175	0.00967808526881904	Bmpr1a/Exoc4/Fgfr1/Foxc1/Htt/Nckap1/Poglut1/Smad2/Smad3/Tead1/Wnt11	11
BP	GO:0021549	cerebellum development	36/4749	111/23355	0.00182969643791764	0.0138584607161458	0.00970200282489245	Agtpbp1/Atp2b2/Atxn2/Cdk5r1/Cdk5r2/Cend1/Cntn1/Dab1/Dixdc1/Dll1/Ezh2/Foxc1/Foxp2/Gas1/Grid2/Hap1/Herc1/Igf1r/Klhl1/Ldb1/Lmx1a/Lmx1b/Map2k1/Myh10/Nav2/Neurod1/Nrxn1/Pdss2/Psap/Ptf1a/Ptprs/Rere/Rora/Skor2/Ulk1/Whrn	36
BP	GO:0098657	import into cell	73/4749	261/23355	0.00184627129718806	0.0139671535843901	0.00977809630571634	Acsl1/Acsl5/Acsl6/Akap5/Akt1/Atad1/Atp1a1/Atp1a3/Atp1b1/Atp4a/Cacng2/Cd36/Cln8/Cubn/Dlg1/Dnm3/Efnb2/Fabp3/Flot1/Fyn/Gdnf/Gsg1l/Hap1/Iqsec1/Irs2/Itga4/Kcnd3/Kcnh2/Kcnj11/Kcnj12/Kcnj15/Kcnj2/Kcnj3/Kcnk9/Nat8l/Nedd4/Nos1/Park7/Pawr/Per2/Ppp3r1/Prkn/Rgs4/Slc12a5/Slc12a6/Slc12a9/Slc15a4/Slc17a6/Slc18a1/Slc22a4/Slc24a2/Slc27a4/Slc29a4/Slc39a14/Slc6a5/Slc6a6/Slc7a11/Slc7a8/Slc8a1/Slc8a3/Slc9a7/Slc9a9/Sm…	73
BP	GO:0044843	cell cycle G1/S phase transition	59/4749	203/23355	0.00185196210618932	0.0139933454449612	0.00979643264987851	Adamts1/Akt1/Anp32b/Appl2/Bach1/Bid/Brd4/Cacul1/Casp2/Ccne1/Cdk14/Cdk15/Cdkn2b/Cirbp/Ctdsp1/Ctdspl/Dact1/Ddx3x/Dgkz/Dlg1/E2f1/E2f5/Egfr/Eif4g1/Esrrb/Ezh2/Fbxo7/Fgf10/Fhl1/Gas1/Gigyf2/Hacd1/Hinfp/Id2/Kcna5/Klf4/Kmt2e/Mdm2/Mn1/Myb/Myo16/Nfatc1/Plcb1/Plk3/Plrg1/Prmt2/Pten/Rbbp8/Rgcc/Rpl17/Rps27l/Rps6/Sox4/Taf10/Tcf3/Ube2e2/Usp26/Zfp655/Zpr1	59
BP	GO:0034109	homotypic cell-cell adhesion	27/4749	77/23355	0.00186565168721599	0.0140798400769582	0.00985698563488611	Abat/Ank3/Blk/Bloc1s4/Cd9/Cxadr/Dmtn/Dsp/Jak1/Jup/Map2k1/Megf11/Ncam1/Pdgfra/Plpp3/Ppia/Prkca/Prkcq/Prkg1/Ptpru/Slc7a11/Stxbp1/Syk/Tjp2/Tnfsf11/Ubash3b/Zfp703	27
BP	GO:0050708	regulation of protein secretion	82/4749	299/23355	0.00187199136660509	0.0141107248390316	0.00987860737593081	Abat/Abcc8/Adcy8/Adora2a/Adra2a/Adtrp/Ang/Arf1/Arf6/Arrb1/Blk/Brsk2/Cacna1e/Camk2n1/Cartpt/Cd200/Cd2ap/Chga/Doc2b/Efna5/Egfr/Eipr1/Eny2/Epha5/Exoc1/Frmd4a/Golph3/Hif1a/Hmgcr/Ica1/Igf1/Irs2/Isl1/Kcnj11/Klf7/Lrp1/Map4k4/Mcu/Mtnr1b/Myh10/Myrip/Myt1/Neo1/Nkx6-1/Nos1/Nr1d1/Nr1h4/Nrxn1/Oprm1/Oxct1/Per2/Pik3c3/Ppia/Prkcq/Prkn/Ptpn23/Rab11fip5/Rapgef4/Rfx3/Sec24a/Sergef/Sidt2/Sirt1/Sirt4/Slc16a1/Slc30a8/…	82
BP	GO:2000116	regulation of cysteine-type endopeptidase activity	66/4749	232/23355	0.00188126848156986	0.0141636508342651	0.00991565969839168	Acer2/Adora2a/Akt1/App/Arrb1/Bax/Bcl2l11/Bid/Bok/Caap1/Casp2/Cast/Cyfip2/Dapk1/Ddx3x/Dlc1/Dnaja3/Dnajb6/Dpep1/Epha7/Fas/Fyn/Gas6/Gpx1/Grin1/Herpud1/Hip1/Hsf1/Htt/Ift57/Igf1/Khdc1b/Klf4/Laptm5/Map2k5/Map3k5/Mdm2/Mgmt/Mrtfa/Mul1/Myc/Ndufa13/Nkx3-1/Nr4a1/Pak2/Park7/Pawr/Ppp2ca/Rffl/Rnf7/Robo1/Rps27l/Rps3/Rps6ka1/Rps6ka3/Sh3rf1/Sirt1/Smad3/Snca/Sox7/St18/Stat1/Syk/Tbc1d10a/Ttbk1/Uaca	66
BP	GO:0000187	activation of MAPK activity	38/4749	119/23355	0.00190622236306109	0.0143000838920676	0.0100111734743672	Alk/App/Arrb1/Bmp2/Fgf10/Gdf15/Gfral/Igf1/Ins1/Itga1/Kit/Lpar1/Lpar3/Map2k1/Map2k4/Map2k5/Map2k6/Map3k1/Map3k12/Map3k13/Map3k5/Map3k9/Mapk8ip3/Met/Mos/Mul1/Ntf3/Ntrk3/Ppia/Prok2/Ptpn1/Ptprc/Shc2/Sod1/Stk39/Syk/Tgfa/Tnfsf11	38
BP	GO:0007498	mesoderm development	38/4749	119/23355	0.00190622236306109	0.0143000838920676	0.0100111734743672	Acvr2a/Bmp7/Bmpr1a/Bmpr2/Cer1/Dkk1/Ets2/Exoc4/Ext1/Eya1/Fendrr/Fgfr1/Foxc1/Htt/Irx3/Kdm6b/Ldb1/Macf1/Nckap1/Nf2/Nog/Nr4a3/Otx2/Poglut1/Ppp2ca/Rpl38/Rps6ka6/Sall1/Six2/Smad1/Smad2/Smad3/Snai1/Tbx6/Tcf7l1/Tead1/Twsg1/Wnt11	38
BP	GO:0070304	positive regulation of stress-activated protein kinase signaling cascade	38/4749	119/23355	0.00190622236306109	0.0143000838920676	0.0100111734743672	Ankrd6/App/Bmp2/Cdc42/Cracr2a/Dixdc1/Dusp19/Fgf15/Gadd45a/Gadd45b/Gdf6/Hipk2/Hmgcr/Map3k5/Map3k7/Map4k4/Met/Mink1/Ncf1/Pja2/Plcb1/Rasgrp1/Rassf2/Sash1/Scimp/Sh3rf1/Sh3rf2/Sh3rf3/Stk25/Stk3/Taok1/Taok3/Tnfrsf19/Tnfsf11/Traf4/Trpv4/Zc3h12a/Zfp622	38
BP	GO:0009416	response to light stimulus	85/4749	312/23355	0.00192735350422596	0.0144413516146	0.0101100718925356	Aanat/Abcc8/Aipl1/Akt1/App/Arrb1/Asic2/Atp1a3/Atp8a2/Atxn1/Aurkb/Bax/Bmf/Cacna1e/Casp7/Cds2/Chek1/Cirbp/Ckap5/Creb1/Crhr1/Cry1/D7Ertd443e/Dbh/Dct/Dhx36/Egfr/Ercc3/Ercc4/Ext1/Fbxl21/Fbxl22/Fbxl3/Fbxw7/Gja10/Gnb1/Gpr52/Gpx1/Grin1/Grin2a/Hif1a/Hmgcr/Htt/Id2/Irx6/Kit/Meis2/Msh6/Mtor/N4bp1/Ndrg4/Nf1/Noc2l/Nog/Npm1/Nsmce3/Parp1/Per2/Per3/Pik3r1/Pold1/Ppp1cc/Primpol/Prkaa1/Ptprk/Rad18/Rdh13/Rela/Rev1/Rh…	85
BP	GO:0098900	regulation of action potential	22/4749	59/23355	0.00196161608236155	0.0146687647346912	0.0102692788043806	Adra1a/Ank2/Ank3/Atp2a2/Cacna2d1/Cacnb3/Cd36/Cxadr/Dlg1/Dsp/Fgf12/Fgf13/Flna/Foxp1/Jup/Kcnab2/Kcnip1/Kcnj2/Mtnr1b/Pawr/Rapgef4/Tacr1	22
BP	GO:0010212	response to ionizing radiation	40/4749	127/23355	0.00196237655313595	0.0146687647346912	0.0102692788043806	Babam1/Babam2/Bax/Cop1/D7Ertd443e/Dclre1c/Ect2/Egr1/Eya1/Eya3/Fignl1/Gadd45a/Gpx1/Grb2/Hsf1/Inip/Itgb6/Kdm4d/Lig4/Mdm2/Mrnip/Myc/Prkaa1/Ptprc/Rad1/Rhob/Rnf8/Sirt1/Smpd1/Spidr/Tank/Ticrr/Tigar/Tlk2/Tmem109/Tnks1bp1/Xrcc2/Xrcc4/Xrcc5/Zmpste24	40
BP	GO:0060043	regulation of cardiac muscle cell proliferation	20/4749	52/23355	0.00201103443197168	0.0150115533164153	0.0105092575333568	Bmpr1a/Ccnb1/Cxadr/Erbb4/Fgf20/Fgf9/Fgfr1/Fgfr2/Foxp1/Hdac2/Jarid2/Mef2c/Meis1/Ncam1/Nog/Pten/Sav1/Tbx20/Vgll4/Zfpm2	20
BP	GO:1904375	regulation of protein localization to cell periphery	43/4749	139/23355	0.00201301606823087	0.0150115533164153	0.0105092575333568	Akap5/Akt1/Arf6/Arhgap44/Arhgef16/Cacng2/Csrp3/Dlg1/Dpp10/Dpp6/Egfr/Epb41/Epha3/Ephb2/Gpc6/Itga3/Kalrn/Kcnj11/Ldlrap1/Lrp1/Lyplal1/Magi2/Map2k1/Myo5a/Nkd2/Nrxn1/Numa1/Pdpk1/Pgrmc1/Pik3r1/Plk1/Ppp1r9b/Prkcz/Rab11a/Rab11fip2/Rap1a/Rapgef4/Rer1/Stac/Stx7/Stx8/Tnik/Wnk3	43
BP	GO:0006476	protein deacetylation	33/4749	100/23355	0.00201658183419261	0.0150203052632211	0.0105153845783709	Akap8l/Brms1l/Dysf/Elk4/Flna/Fnta/Hdac2/Hdac3/Hdac9/Ing2/Lpin1/Mapt/Mideas/Msl3/Msl3l2/Ncor1/Ncor2/Ndn/Per2/Prkaa1/Prkd1/Prmt6/Rcor3/Sfpq/Sirt1/Sirt4/Spred2/Srebf1/Suds3/Tada2a/Tbl1x/Tppp/Trerf1	33
BP	GO:0030326	embryonic limb morphogenesis	44/4749	143/23355	0.00202199055856729	0.0150226731314768	0.0105170422707349	Aff3/Alx1/Alx3/Bax/Bcl2l11/Bmp7/Bmpr1a/Chd7/Chst11/Cyp26b1/Dicer1/Dkk1/Fgf9/Fgfr1/Fras1/Gas1/Gnaq/Grhl2/Hdac2/Ift52/Lmbr1/Lmx1b/Lnpk/Mbnl1/Mecom/Msx1/Mycn/Nog/Notch2/Pbx1/Pitx1/Pitx2/Ptch1/Rab23/Rarb/Rarg/Rdh10/Reck/Rspo2/Sall1/Shox2/Tmem231/Wdr19/Zbtb16	44
BP	GO:0035113	embryonic appendage morphogenesis	44/4749	143/23355	0.00202199055856729	0.0150226731314768	0.0105170422707349	Aff3/Alx1/Alx3/Bax/Bcl2l11/Bmp7/Bmpr1a/Chd7/Chst11/Cyp26b1/Dicer1/Dkk1/Fgf9/Fgfr1/Fras1/Gas1/Gnaq/Grhl2/Hdac2/Ift52/Lmbr1/Lmx1b/Lnpk/Mbnl1/Mecom/Msx1/Mycn/Nog/Notch2/Pbx1/Pitx1/Pitx2/Ptch1/Rab23/Rarb/Rarg/Rdh10/Reck/Rspo2/Sall1/Shox2/Tmem231/Wdr19/Zbtb16	44
BP	GO:0050885	neuromuscular process controlling balance	25/4749	70/23355	0.00202407731632893	0.0150226731314768	0.0105170422707349	Ankfn1/Aplp2/App/Atp2b2/Bloc1s4/Clic5/Cln8/Gigyf2/Herc1/Hexb/Hmx3/Igdcc3/Myh10/Myo5a/Nefl/Nkx6-2/Nr4a3/Nrxn1/Pcdh15/Psap/Rac3/Rbfox1/Rbfox2/Tnr/Tpp1	25
BP	GO:0071331	cellular response to hexose stimulus	45/4749	147/23355	0.0020274368914623	0.0150298420796833	0.0105220610933282	Adcy8/Adra2a/Arrb1/Brsk2/Cacna1e/Camk2n1/Ccdc186/Efna5/Eny2/Epha5/Gas6/Gpx1/Hif1a/Hmgcr/Igf1/Igf1r/Klf7/Lrp1/Map4k4/Myt1/Neurod1/Nox4/Nr1d1/Nr1h4/Nrxn1/Oxct1/Pck1/Ppp2ca/Prkaa1/Prkn/Rab11fip2/Rab11fip5/Raf1/Selenot/Sidt2/Sirt1/Slc39a14/Slc9b2/Sox4/Sybu/Tcf7l2/Tiam1/Unc13b/Xbp1/Zbtb20	45
BP	GO:0002021	response to dietary excess	15/4749	35/23355	0.00206710431810397	0.0152518778065509	0.0106775034107269	Appl2/Bmp8b/Clic5/Gdf15/Gfral/Mc4r/Nmur2/Pnpla3/Ppargc1a/Sgip1/Slc25a25/Sorl1/Trpv4/Ucp1/Vgf	15
BP	GO:0007026	negative regulation of microtubule depolymerization	15/4749	35/23355	0.00206710431810397	0.0152518778065509	0.0106775034107269	Atxn7/Clasp2/Dysf/Eml4/Fgf13/Gas2l1/Hdgfl3/Map1a/Map2/Mid1ip1/Nav3/Specc1l/Stmn2/Taok1/Tpx2	15
BP	GO:0016339	calcium-dependent cell-cell adhesion via plasma membrane cell adhesion molecules	15/4749	35/23355	0.00206710431810397	0.0152518778065509	0.0106775034107269	Atp2c1/Cdh11/Cdh12/Cdh13/Cdh18/Cdh19/Cdh2/Cdh22/Cdh6/Cdh7/Cdh9/Kifap3/Nlgn1/Nrxn1/Pcdh1	15
BP	GO:1903203	regulation of oxidative stress-induced neuron death	15/4749	35/23355	0.00206710431810397	0.0152518778065509	0.0106775034107269	App/Fbxo7/Fbxw7/Fzd1/Hif1a/Mcl1/Meak7/Ncoa7/Nr4a3/Oxr1/Park7/Parp1/Prkn/Reg3b/Slc7a11	15
BP	GO:0022406	membrane docking	29/4749	85/23355	0.00208751247663234	0.0153663433068868	0.0107576381840151	Ahcyl1/Atg14/Bves/Ctbp2/Exoc4/Exoc6b/Ncam1/Ndrg4/Nrxn1/Pacs2/Rab3a/Rab3c/Ralb/Rims1/Scfd1/Scfd2/Stx16/Stx2/Stx7/Stx8/Stxbp1/Syt1/Unc13a/Unc13b/Unc13c/Vamp2/Vapb/Vps11/Ykt6	29
BP	GO:0043648	dicarboxylic acid metabolic process	29/4749	85/23355	0.00208751247663234	0.0153663433068868	0.0107576381840151	Aadat/Adhfe1/Aldh1l1/Aldh4a1/Asl/Ass1/Cs/Gad2/Gclm/Got1/Got2/Htt/Idh1/Idh3a/Idh3b/Kyat3/Kynu/Mdh1/Me3/Mthfd1l/Nit2/Nr1h4/Oat/Pck1/Phyh/Sdhb/Slc7a11/Sucla2/Suclg2	29
BP	GO:0061912	selective autophagy	23/4749	63/23355	0.00216408517053498	0.0158579687641147	0.0111018143282861	Ambra1/Atg14/Atg16l1/Atg2a/Atg2b/Atg5/Becn1/Hspb8/Htt/Lgals8/Map1lc3b/Optn/Prkn/Sesn2/Stbd1/Tbk1/Tigar/Ulk1/Usp30/Vdac1/Wdfy3/Wdr81/Wipi2	23
BP	GO:0019627	urea metabolic process	7/4749	11/23355	0.00217064197308459	0.0158579687641147	0.0111018143282861	Arg1/Asl/Ass1/Cebpa/Cps1/Htt/Nr1h4	7
BP	GO:0038180	nerve growth factor signaling pathway	7/4749	11/23355	0.00217064197308459	0.0158579687641147	0.0111018143282861	Bdnf/Kidins220/Magi2/Ntf3/Rap1a/Rapgef1/Rapgef2	7
BP	GO:0043619	regulation of transcription from RNA polymerase II promoter in response to oxidative stress	7/4749	11/23355	0.00217064197308459	0.0158579687641147	0.0111018143282861	Arnt/Cd36/Epas1/Hif1a/Hmox1/Nfe2l2/Sesn2	7
BP	GO:2000786	positive regulation of autophagosome assembly	7/4749	11/23355	0.00217064197308459	0.0158579687641147	0.0111018143282861	Becn1/Elapor1/Pip4k2b/Rab3gap1/Rab3gap2/Ralb/Ulk1	7
BP	GO:0044270	cellular nitrogen compound catabolic process	105/4749	399/23355	0.00217084954197886	0.0158579687641147	0.0111018143282861	Acadl/Adal/Ago3/Aldh1l1/Allc/Bax/Carhsp1/Cdadc1/Cirbp/Cnot10/Cnot2/Cnot6/Cnot6l/Cpeb3/Csdc2/Cubn/Dazl/Dcp1a/Dcp2/Dcps/Dffb/Dhx36/Dhx9/Dicer1/Dis3/Dis3l/Dnph1/Dpyd/Dpys/Drosha/E2f1/Elavl4/Enpp4/Eri3/Exosc10/Exosc2/Exosc4/Exosc6/Exosc9/Fastkd1/Fastkd3/Fen1/Fhit/Fitm2/Fto/Fxr1/Galt/Gdnf/Gigyf2/Grsf1/Hmox1/Hmox2/Hnrnpu/Hsf1/Kynu/Larp4b/Lin28b/Lsm3/Lsm6/Mettl16/Mtor/Myef2/Naf1/Ncf1/Nmnat1/Noct/Npm1/Nu…	105
BP	GO:0021879	forebrain neuron differentiation	26/4749	74/23355	0.00217215520855199	0.0158579687641147	0.0111018143282861	Arx/B2m/Bcl11b/Dclk2/Dcx/Dicer1/Disc1/Dlx1/Erbb4/Fgfr1/Fgfr2/Gnaq/Hes1/Lhx8/Nrp2/Pax6/Rapgef2/Robo1/Robo2/Sall1/Sall3/Satb2/Scyl2/Sema3a/Slit2/Zswim6	26
BP	GO:0035601	protein deacylation	36/4749	112/23355	0.00217702963444289	0.0158579687641147	0.0111018143282861	Akap8l/Brms1l/Dysf/Elk4/Flna/Fnta/Hdac2/Hdac3/Hdac9/Ing2/Lpin1/Lyplal1/Mapt/Mideas/Msl3/Msl3l2/Ncor1/Ncor2/Ndn/Per2/Ppt1/Prkaa1/Prkd1/Prmt6/Rcor3/Sfpq/Sirt1/Sirt4/Sirt5/Spred2/Srebf1/Suds3/Tada2a/Tbl1x/Tppp/Trerf1	36
BP	GO:0098732	macromolecule deacylation	36/4749	112/23355	0.00217702963444289	0.0158579687641147	0.0111018143282861	Akap8l/Brms1l/Dysf/Elk4/Flna/Fnta/Hdac2/Hdac3/Hdac9/Ing2/Lpin1/Lyplal1/Mapt/Mideas/Msl3/Msl3l2/Ncor1/Ncor2/Ndn/Per2/Ppt1/Prkaa1/Prkd1/Prmt6/Rcor3/Sfpq/Sirt1/Sirt4/Sirt5/Spred2/Srebf1/Suds3/Tada2a/Tbl1x/Tppp/Trerf1	36
BP	GO:0061138	morphogenesis of a branching epithelium	64/4749	225/23355	0.00218805480990397	0.015919810140657	0.0111451081126535	Adm/Agtr1b/Angpt1/Bmp2/Bmp7/Btbd7/Btrc/Celsr1/Col4a1/Csf1/Csmd1/Ctnnbip1/Cxcl12/Cxcr4/Dicer1/Dlg1/Esr1/Etv4/Ext1/Eya1/Fat4/Fgf10/Fgfr1/Fgfr2/Foxa1/Foxd1/Fzd5/Gdnf/Grb2/Greb1l/Grhl2/Gzf1/Hoxb7/Igf1/Maged1/Met/Myc/Mycn/Nfatc1/Nkx3-1/Nog/Nrarp/Ntn4/Pak1/Pax8/Pbx1/Pdgfra/Pitx2/Plxna1/Plxnd1/Ppp3r1/Ptch1/Rdh10/Rspo2/Sall1/Sema3a/Sema3c/Sema3e/Sema5a/Six2/Slit2/Socs3/Tbx20/Tmem67	64
BP	GO:0019751	polyol metabolic process	37/4749	116/23355	0.00221731243095204	0.0161140101318841	0.0112810632451946	Acer2/Acer3/Cyp2r1/Dysf/Ephx1/Gch1/Gk2/Gk5/Got1/Impa1/Inpp1/Inpp4b/Inpp5a/Inpp5k/Ip6k3/Ipmk/Itpkb/Lhcgr/Mtmr2/Mtmr7/Naaa/Nudt4/Pcbd2/Pck1/Pdxp/Pla2g4a/Plcb1/Plcb3/Plcd1/Plpp3/Prkg1/Pten/Pts/Slc5a3/Snca/Synj2/Tkfc	37
BP	GO:0003018	vascular process in circulatory system	63/4749	221/23355	0.00222565167346307	0.0161393120986088	0.0112987765942935	Abcc8/Adm/Adora1/Adora2a/Adra1a/Adra1d/Adra2a/Agtr1b/Akap12/Akt1/Angpt1/Asic2/Atg5/Atp2b1/Avpr1a/Bmpr2/C2cd4a/Cd36/Chrm3/Cps1/Crp/Ctnnbip1/Cx3cl1/Dbh/Ddah1/Dock4/Dock5/Egfr/Ext1/Foxc1/Gch1/Gclm/Gpx1/Hif1a/Htr1a/Itga1/Itgb1bp1/Kcna5/Lrp1/Map2k1/Nos1/Nppc/Oxtr/P2rx4/Pde2a/Pde3a/Per2/Prkg1/Ptp4a3/Ptprm/Rock2/Slc27a4/Slc8a1/Slit2/Smpd3/Smtnl2/Sod1/Tacr1/Tbxas1/Tjp1/Tjp2/Trpv4/Uts2b	63
BP	GO:0006479	protein methylation	54/4749	184/23355	0.00222850511060581	0.0161393120986088	0.0112987765942935	Asxl2/Atpsckmt/Atrx/Auts2/Bcor/Bend3/Btg1/Camkmt/Coprs/Cxxc1/Eef1akmt2/Ehmt1/Ezh2/Fam98a/Fendrr/H1f2/Hdac2/Jarid2/Kdm4b/Kdm4c/Kdm4d/Kmt2e/Kmt5b/L3mbtl2/Lcmt1/Lmna/Mettl21a/Mettl21c/Mthfr/Myb/Ndufaf7/Nr1h4/Nsd1/Nsd2/Nsd3/Pax7/Paxbp1/Prdm8/Prmt2/Prmt5/Prmt6/Prmt9/Satb1/Setmar/Sirt1/Smyd2/Smyd3/Snw1/Tet1/Tet2/Tet3/Wdr5/Wdr5b/Xbp1	54
BP	GO:0008213	protein alkylation	54/4749	184/23355	0.00222850511060581	0.0161393120986088	0.0112987765942935	Asxl2/Atpsckmt/Atrx/Auts2/Bcor/Bend3/Btg1/Camkmt/Coprs/Cxxc1/Eef1akmt2/Ehmt1/Ezh2/Fam98a/Fendrr/H1f2/Hdac2/Jarid2/Kdm4b/Kdm4c/Kdm4d/Kmt2e/Kmt5b/L3mbtl2/Lcmt1/Lmna/Mettl21a/Mettl21c/Mthfr/Myb/Ndufaf7/Nr1h4/Nsd1/Nsd2/Nsd3/Pax7/Paxbp1/Prdm8/Prmt2/Prmt5/Prmt6/Prmt9/Satb1/Setmar/Sirt1/Smyd2/Smyd3/Snw1/Tet1/Tet2/Tet3/Wdr5/Wdr5b/Xbp1	54
BP	GO:0031330	negative regulation of cellular catabolic process	69/4749	246/23355	0.00223380903666171	0.0161590863377867	0.0113126201032007	Acacb/Adra1a/Akt1/Aqp11/Becn1/Bmf/Cirbp/Dazl/Dhx36/Dhx9/Dicer1/E2f1/Eif3h/Eif4g1/Elavl4/Fez1/Fhit/Foxk1/Foxk2/Gabarapl2/Gdnf/Herc1/Hipk2/Hmox1/Hnrnpu/Larp4b/Lrig2/Lzts1/Map1a/Mcl1/Mettl16/Mtmr2/Mtor/N4bp1/Naf1/Nmnat1/Noct/Pam16/Park7/Parn/Pdcl3/Ptk2/Ptpn3/Qsox1/Rbm46/Rpl11/Rpl23/Rps7/Rraga/Rybp/Scfd1/Sdcbp/Secisbp2/Smarcc1/Snca/Sorl1/Taf1/Tent4a/Tent4b/Tent5b/Tigar/Timp2/Tlk2/Tmem39a/Tnfaip3/Uchl…	69
BP	GO:0046627	negative regulation of insulin receptor signaling pathway	17/4749	42/23355	0.00225831631356752	0.0162988139458511	0.0114104403211833	Grb10/Grb14/Gsk3a/Inpp5k/Lmbrd1/Nucb2/Pip4k2b/Prkaa1/Prkca/Prkcb/Prkcq/Prkcz/Ptpre/Ptprf/Rela/Slc27a4/Socs3	17
BP	GO:0097009	energy homeostasis	17/4749	42/23355	0.00225831631356752	0.0162988139458511	0.0114104403211833	Acacb/Alk/Bmp8b/Cd36/Crtc3/Dll1/Eif4g1/Fcor/Irx3/Mex3c/Nr4a3/Ppargc1a/Prkaa1/Sgip1/Sirt1/Trpv4/Tsku	17
BP	GO:0045787	positive regulation of cell cycle	97/4749	365/23355	0.0022671284611967	0.016336402966576	0.0114367555659083	Adamts1/Akt1/Anapc11/Anp32b/App/Atrx/Aurkb/Bcl2l11/Becn1/Brd4/Casp2/Cast/Ccnb1/Cd28/Cdc14a/Cdc23/Cdk5r1/Cdk5r2/Cdk5rap1/Chek1/Cul3/Dazl/Ddx3x/Dync1h1/Dync1li1/Dyrk3/Ect2/Egfr/Eif4g1/Ezh2/Fen1/Fgf10/Fgfr1/Fgfr2/Fnta/Foxa1/Fzd9/Hes1/Hnrnpu/Hsf1/Id2/Igf1/Igf1r/Insm1/Kcna5/Kif3b/Kmt2e/Mad2l1/Mapre3/Mdm2/Mdm4/Meis2/Met/Msx1/Myc/Nkx3-1/Npm1/Nr4a3/Nsfl1c/Nudt16/Numa1/Pbx1/Pebp1/Pkp4/Plcb1/Plrg1/Prkca/Ps…	97
BP	GO:0000045	autophagosome assembly	31/4749	93/23355	0.00227185330230818	0.016336402966576	0.0114367555659083	Ambra1/Atg14/Atg16l1/Atg2a/Atg2b/Atg5/Atg9b/Becn1/C9orf72/Elapor1/Fez1/Gabarapl2/Irgm2/Map1lc3b/Mtmr3/Nsfl1c/Pacs2/Pik3c3/Pikfyve/Pip4k2b/Rab23/Rab3gap1/Rab3gap2/Ralb/Scfd1/Tmem39a/Trappc8/Ubxn2a/Ulk1/Wdr45/Wipi2	31
BP	GO:0035773	insulin secretion involved in cellular response to glucose stimulus	31/4749	93/23355	0.00227185330230818	0.016336402966576	0.0114367555659083	Adcy8/Adra2a/Arrb1/Brsk2/Cacna1e/Camk2n1/Ccdc186/Efna5/Eny2/Epha5/Hif1a/Hmgcr/Klf7/Lrp1/Map4k4/Myt1/Nr1d1/Nr1h4/Nrxn1/Oxct1/Prkn/Rab11fip2/Rab11fip5/Raf1/Selenot/Sidt2/Sirt1/Slc9b2/Sybu/Tcf7l2/Tiam1	31
BP	GO:0048565	digestive tract development	39/4749	124/23355	0.00228000698595843	0.016336402966576	0.0114367555659083	C1galt1/Cbfa2t2/Ccdc39/Cldn18/Clmp/Dact1/Dicer1/Egfr/Ext1/Fat4/Fgf10/Fgf9/Fgfr2/Hes1/Hif1a/Id2/Ift172/Kit/Mir7-2/Myb/Nckap1/Nkx2-3/Pdgfc/Pdgfra/Pitx2/Rarb/Sall1/Sav1/Shox2/Six2/Smad2/Smad3/Sox11/Sox17/Spdef/Stra6/Stx2/Tcf7l2/Tigar	39
BP	GO:0006099	tricarboxylic acid cycle	14/4749	32/23355	0.00228569992337379	0.016336402966576	0.0114367555659083	4933405O20Rik/Cs/Idh1/Idh3a/Idh3b/Ireb2/Mdh1/Ndufs4/Ogdhl/Pdha2/Sdhb/Sdhd/Sucla2/Suclg2	14
BP	GO:0048011	neurotrophin TRK receptor signaling pathway	14/4749	32/23355	0.00228569992337379	0.016336402966576	0.0114367555659083	Bcar1/Cyfip2/Ddit4/Dok5/Hap1/Lmtk2/Ndn/Ptprf/Raf1/Sos1/Tmem108/Ulk1/Zdhhc17/Zfyve27	14
BP	GO:0051125	regulation of actin nucleation	14/4749	32/23355	0.00228569992337379	0.016336402966576	0.0114367555659083	Abi2/Ap1ar/Arf1/Arfip2/Ctnna2/Dnai3/Fchsd2/Fmn1/Magel2/Nckap1/Trim27/Wasf2/Wasf3/Wasl	14
BP	GO:0019827	stem cell population maintenance	51/4749	172/23355	0.00228954206252379	0.016336402966576	0.0114367555659083	Bcl9l/Bmp7/Bmpr1a/Cdh2/Cnot2/Dicer1/Dll1/Elf5/Esrrb/Fgf10/Fgfr1/Fzd7/Hes1/Kdm2b/Kdm4c/Kit/Klf4/Ldb1/Lig4/Mcph1/Med10/Med12/Med21/Med24/Med27/Med28/Med30/Med6/Med7/Myc/Nog/Pax8/Ptn/Raf1/Sall1/Sav1/Six2/Smc1a/Sox4/Srrt/Stag2/Taf5l/Taf6l/Tcf7l1/Tcf7l2/Tcl1/Tead1/Tet1/Trim8/Zfp706/Zhx2	51
BP	GO:0030509	BMP signaling pathway	51/4749	172/23355	0.00228954206252379	0.016336402966576	0.0114367555659083	Acvr2a/Bambi/Bmp2/Bmp7/Bmp8b/Bmper/Bmpr1a/Bmpr1b/Bmpr2/Cer1/Dkk1/Dlx1/Egr1/Elapor2/Ext1/Fam83g/Fkbp8/Foxd1/Fzd1/Gdf15/Gdf6/Hes1/Hipk2/Hivep1/Hjv/Itga3/Lemd3/Msx1/Neo1/Nog/Notch2/Numa1/Pdcd4/Rgma/Rgmb/Skil/Skor1/Skor2/Slc33a1/Smad1/Smad2/Smad3/Smad7/Smpd3/Sorl1/Sox11/Tcf7l2/Tmem100/Twsg1/Ube2o/Vwc2l	51
BP	GO:0051170	import into nucleus	51/4749	172/23355	0.00228954206252379	0.016336402966576	0.0114367555659083	1700009N14Rik/Adar/Akap1/Akap5/Akt1/Angpt1/Appl2/Bach2/Cd36/Ect2/Fgf9/Flna/Hdac3/Hikeshi/Htatip2/Ipo11/Ipo5/Ipo8/Jup/Kpna1/Kpna2/Kpna4/Kpna6/Lmna/Nf1/Nup107/Nup188/Nup214/Nup93/Nxt1/Pik3r1/Pom121l12/Ppp2ca/Ppp3r1/Prickle1/Prkcq/Prkd1/Ptpn5/Pttg1ip/Rab23/Ranbp2/Rbm22/Six2/Snupn/Syk/Tmco6/Tnpo3/Uaca/Xbp1/Zc3h12a/Zpr1	51
BP	GO:0036294	cellular response to decreased oxygen levels	40/4749	128/23355	0.00230308881506173	0.016414409386802	0.0114913661409855	Akt1/Bach1/Chchd2/Cpeb2/Ddah1/Egln3/Egr1/Epas1/Gnb1/Hif1a/Hif1an/Higd1a/Hp1bp3/Ireb2/Kcnd2/Map2k1/Mir204/Mir214/Mir491/Mtor/Myc/Nfe2l2/Nkx3-1/Npepps/Pgk1/Plk3/Pten/Rgcc/Rock2/Rora/Rtn4/Rwdd3/Scn2a/Sdhd/Sirt1/Slc8a3/Tigar/Vasn/Vhl/Vldlr	40
BP	GO:0008625	extrinsic apoptotic signaling pathway via death domain receptors	27/4749	78/23355	0.00230879262111771	0.0164326452381639	0.0115041326584979	Atf3/Bax/Bex3/Bmpr1b/Dapk1/Ddx3x/Ddx47/Faim/Fas/Gpx1/Hmgb2/Hmox1/Mal/Moap1/Nf1/Park7/Pea15a/Pik3r1/Pten/Raf1/Rffl/Rock2/Skil/Stk3/Tnfaip3/Trps1/Zswim2	27
BP	GO:1902041	regulation of extrinsic apoptotic signaling pathway via death domain receptors	19/4749	49/23355	0.0023108816284916	0.0164326452381639	0.0115041326584979	Atf3/Bmpr1b/Dapk1/Ddx3x/Faim/Gpx1/Hmgb2/Hmox1/Mal/Park7/Pea15a/Pten/Raf1/Rffl/Skil/Stk3/Tnfaip3/Trps1/Zswim2	19
BP	GO:0033135	regulation of peptidyl-serine phosphorylation	49/4749	164/23355	0.00232006716501908	0.0164606799199489	0.0115237591211652	Akt1/Angpt1/App/Araf/Arrb1/Bag4/Bax/Bdnf/Caprin2/Ddit4/Dkk1/Dmd/Dmtn/Egfr/Eif4g1/Fnip2/Gadd45a/Gas6/Gsk3a/Inpp5f/Inpp5k/Irgm2/Mapkap1/Met/Nck2/Nos1/Nrxn1/Nsd1/Ntf3/Ntrk2/Ntrk3/Pak1/Paqr3/Park7/Pde4d/Pfn2/Plcl1/Ppp1r15a/Prkaa1/Prkd1/Pten/Raf1/Rassf2/Smad7/Smyd3/Snca/Tcl1/Tfrc/Tnks1bp1	49
BP	GO:0043433	negative regulation of DNA-binding transcription factor activity	49/4749	164/23355	0.00232006716501908	0.0164606799199489	0.0115237591211652	Arrb1/Cd200/Cebpg/Ctnnbip1/Cyld/Cyp1b1/Ddit3/Dnaja3/Erbin/Esr1/Ezh2/Flna/Gas6/Glis2/Hdac2/Hdac3/Hes1/Hmox1/Id2/Igf1r/Klf4/Lrrc14/Map2k5/Ndn/Nfkbib/Nfkbil1/Nr1h4/Otulin/Pbx1/Peli1/Pex14/Pias4/Prmt2/Ptch1/Rnf2/Rpl11/Rwdd3/Sirt1/Smad7/Taf1/Taf3/Tax1bp1/Tbx6/Tcf7l2/Thra/Tnfaip3/Trib2/Trim37/Zc3h12a	49
BP	GO:0030838	positive regulation of actin filament polymerization	32/4749	97/23355	0.0023502920751076	0.0166375241709139	0.0116475638825721	Abi2/Actr2/Actr3b/Ap1ar/Arf1/Arf6/Arfip2/Arpc5l/Bag4/Carmil1/Cdc42ep3/Cracd/Ctnna2/Cttn/Dlg1/Dnai3/Fchsd2/Fer/Fmn1/Grb2/Iqgap2/Lmod1/Magel2/Map3k1/Mtor/Nck2/Nckap1/Pfn2/Trim27/Wasf2/Wasf3/Wasl	32
BP	GO:0099072	regulation of postsynaptic membrane neurotransmitter receptor levels	32/4749	97/23355	0.0023502920751076	0.0166375241709139	0.0116475638825721	Akap5/Arhgap44/Atad1/Cacng2/Cpt1c/Ctnnd1/Dlg1/Dlg2/Dnm3/Efnb2/Erbin/Frrs1l/Gpc6/Grip1/Gsg1l/Hap1/Iqsec1/Kalrn/Lgi1/Magi2/Map2k1/Nedd4/Porcn/Ppp3r1/Prkcz/Rab11a/Rap1a/Rapgef4/Snap25/Syne1/Tnik/Vamp2	32
BP	GO:0090307	mitotic spindle assembly	24/4749	67/23355	0.00235378176557426	0.0166434636329288	0.0116517219689878	Aaas/Aurkb/Ccdc61/Ccsap/Cep192/Chmp2a/Chmp4c/Clasp2/Flna/Hnrnpu/Kif11/Kif2a/Kif3b/Lsm14a/Map9/Mzt1/Plk1/Rab11a/Smc1a/Spice1/Stag2/Tpx2/Vps4b/Wrap73	24
BP	GO:0060021	roof of mouth development	33/4749	101/23355	0.00241994162449531	0.0170920286391519	0.0119657524408175	Alx1/Anp32b/Bbs7/Bcor/Bmpr1a/Bnc2/Chd7/Dhrs3/Dlg1/Ephb2/Fras1/Fzd1/Gas1/Gdf11/Ift172/Insig2/Itgb6/Jag2/Mef2c/Msc/Msx1/Pak1ip1/Pdgfra/Plekha1/Satb2/Schip1/Sgpl1/Smad2/Snai1/Sos1/Sox11/Tshz1/Wnt11	33
BP	GO:0006486	protein glycosylation	56/4749	193/23355	0.00247316417433553	0.0174287293497787	0.0122014691854512	Acer2/Alg1/Alg10b/Alg2/Alg6/Aqp11/B3galnt1/B3galt1/B4gat1/C1galt1/Cog7/Dad1/Derl3/Dhdds/Dpm1/Dpy19l4/Ext1/Extl3/Fut11/Fut8/Galnt10/Galnt11/Galnt16/Galnt18/Galnt2/Galnt3/Galnt4/Gcnt2/Gcnt3/Gorasp1/Krtcap2/Mgat4a/Mgat4b/Mgat4c/Mgat5/Mgat5b/Poglut1/Poglut3/Pomgnt2/Pomt1/Rpn1/St3gal3/St3gal6/St6gal1/St8sia1/St8sia2/St8sia3/St8sia6/Tet1/Tet2/Tet3/Tmtc2/Trip11/Tusc3/Ube2j1/Xxylt1	56
BP	GO:0043413	macromolecule glycosylation	56/4749	193/23355	0.00247316417433553	0.0174287293497787	0.0122014691854512	Acer2/Alg1/Alg10b/Alg2/Alg6/Aqp11/B3galnt1/B3galt1/B4gat1/C1galt1/Cog7/Dad1/Derl3/Dhdds/Dpm1/Dpy19l4/Ext1/Extl3/Fut11/Fut8/Galnt10/Galnt11/Galnt16/Galnt18/Galnt2/Galnt3/Galnt4/Gcnt2/Gcnt3/Gorasp1/Krtcap2/Mgat4a/Mgat4b/Mgat4c/Mgat5/Mgat5b/Poglut1/Poglut3/Pomgnt2/Pomt1/Rpn1/St3gal3/St3gal6/St6gal1/St8sia1/St8sia2/St8sia3/St8sia6/Tet1/Tet2/Tet3/Tmtc2/Trip11/Tusc3/Ube2j1/Xxylt1	56
BP	GO:0032370	positive regulation of lipid transport	34/4749	105/23355	0.00248114914184894	0.0174653984996295	0.0122271404488567	Abat/Abca1/Abca3/Abca8b/Acsl1/Acsl5/Acsl6/Adora2a/Atp8a1/Atp8a2/Avpr1a/Dennd5b/Dpysl2/Dtnbp1/Eepd1/Enpp7/Fabp3/Gabbr1/Ldlrap1/Lrp1/Map2k6/Nkx3-1/Nucb2/Pla2g4a/Pltp/Pon1/Ptch1/Rab3gap1/Runx1/Sirt1/Sstr4/Stxbp1/Syt4/Tnfsf11	34
BP	GO:0007176	regulation of epidermal growth factor-activated receptor activity	13/4749	29/23355	0.00250130635056347	0.0175091444539443	0.0122577660270528	Adora1/Adra2a/Aplp2/App/Cbl/Cblb/Fbxw7/Hbegf/Ncf1/Socs4/Tgfa/Tsg101/Zgpat	13
BP	GO:0061050	regulation of cell growth involved in cardiac muscle cell development	13/4749	29/23355	0.00250130635056347	0.0175091444539443	0.0122577660270528	Akap6/Col14a1/Fdps/Foxp1/Gsk3a/Igf1/Mtor/Pak1/Pin1/Rgs4/Sirt1/Slc25a4/Yy1	13
BP	GO:0098698	postsynaptic specialization assembly	13/4749	29/23355	0.00250130635056347	0.0175091444539443	0.0122577660270528	Arhgef9/Grid2/Lrrtm1/Lrrtm2/Nlgn1/Nrxn1/Ntng2/Ntrk3/Pten/Ptprd/Ptprs/Shank2/Zdhhc12	13
BP	GO:1900273	positive regulation of long-term synaptic potentiation	13/4749	29/23355	0.00250130635056347	0.0175091444539443	0.0122577660270528	Adcy8/Adora2a/Akap5/App/Cpeb3/Creb1/Ephb2/Hnrnpk/Kalrn/Nos1/Ptpn5/Shisa7/Stau1	13
BP	GO:1901863	positive regulation of muscle tissue development	13/4749	29/23355	0.00250130635056347	0.0175091444539443	0.0122577660270528	Creb1/Dll1/Flot1/Hmgcr/Mef2c/Mir214/Mrtfb/Myf6/Naca/Ppargc1a/Prkaa1/Shox2/Usp2	13
BP	GO:0035315	hair cell differentiation	22/4749	60/23355	0.00251089637054074	0.0175567019049279	0.0122910599500388	Alg10b/Atoh1/Atp2b2/Clic5/Cux1/Dll1/Ercc3/Fgfr1/Grxcr1/Hes1/Jag1/Jag2/Mycn/Myo3a/Myo3b/Pcdh15/Slitrk6/Sod1/Tgm3/Triobp/Ush2a/Whrn	22
BP	GO:1903844	regulation of cellular response to transforming growth factor beta stimulus	37/4749	117/23355	0.00261807113901172	0.0182852093357879	0.0128010719417692	Bambi/Bcl9l/Cd109/Cdkn2b/Chst11/Dlx1/Emilin1/Got1/Hipk2/Ing2/Itga3/Ldlrad4/Lemd3/Ltbp1/Nrep/Onecut1/Onecut2/Pdpk1/Peg10/Pin1/Sdcbp/Sirt1/Skil/Smad2/Smad3/Smad7/Snw1/Snx6/Spred2/Strap/Tgfb1i1/Tsku/Vasn/Xbp1/Zeb1/Zfp451/Zfp703	37
BP	GO:0031113	regulation of microtubule polymerization	20/4749	53/23355	0.00262090912600878	0.0182852093357879	0.0128010719417692	Capzb/Cdk5rap2/Ckap5/Clasp2/Map2/Mapre3/Mapt/Met/Nav3/Nin/Numa1/Pak1/Pde4dip/Prune1/Psrc1/Rps3/Sgk1/Snca/Stmn2/Tubb4a	20
BP	GO:0001666	response to hypoxia	60/4749	210/23355	0.0026331024190327	0.0183150754161519	0.0128219805262069	Abat/Acot2/Adora1/Akt1/Ang/Arnt/Arnt2/Atp1b1/Bach1/Bmp2/Chchd2/Cpeb2/Crhr1/Ddah1/Ddit4/Egln3/Egr1/Epas1/Fundc1/Gnb1/Hif1a/Hif1an/Higd1a/Hmox1/Hmox2/Hp1bp3/Kcnd2/Map2k1/Mir214/Mtor/Myc/Nf1/Nfe2l2/Nkx3-1/Npepps/Pak1/Pgk1/Pin1/Plat/Plk3/Prkcb/Prmt2/Pten/Raf1/Rgcc/Rock2/Rora/Rtn4/Rwdd3/Scn2a/Sdhd/Sirt1/Slc8a1/Slc8a3/Smad3/Sox4/Tigar/Vasn/Vhl/Vldlr	60
BP	GO:0048167	regulation of synaptic plasticity	98/4749	371/23355	0.00263419742024104	0.0183150754161519	0.0128219805262069	Adcy8/Adora1/Adora2a/Akap5/App/Arf1/Atp2b2/Bdnf/Calb1/Ckap5/Cpeb3/Creb1/Crhr1/Ctnnd2/Dbn1/Egr1/Eif4ebp2/Ephb2/Erc2/Gria1/Grid2/Grin1/Grin2a/Grin2d/Hnrnpk/Htt/Kalrn/Kit/Lrrtm1/Lrrtm2/Lzts1/Map1a/Mapt/Mef2c/Mgll/Mir124-2hg/Mir124a-1hg/Mir125b-1/Mir125b-2/Mir128-2/Mir129-1/Mir129-2/Mir137/Mir15a/Mir181a-1/Mir181a-2/Mir1983/Mir204/Mir218-1/Mir218-2/Mir30a/Mir30d/Mir383/Mir7-2/Mir760/Mir99a/Mirlet7i/M…	98
BP	GO:0032368	regulation of lipid transport	50/4749	169/23355	0.00263916403264963	0.0183150754161519	0.0128219805262069	Abat/Abca1/Abca3/Abca8b/Abcg8/Acsl1/Acsl5/Acsl6/Adora1/Adora2a/Akt1/Atp8a1/Atp8a2/Avpr1a/Crhr1/Cry1/Dennd5b/Dpysl2/Dtnbp1/Eepd1/Enpp7/Fabp3/Gabbr1/Grm2/Grm7/Irs2/Ldlrap1/Lrp1/Map2k6/Nkx3-1/Nucb2/Osbpl6/Per2/Pla2g4a/Pltp/Pomc/Pon1/Prkg1/Ptch1/Rab3gap1/Runx1/Sec24a/Sirt1/Snca/Sstr4/Stxbp1/Syk/Syt4/Tnfsf11/Ttc39b	50
BP	GO:0030282	bone mineralization	38/4749	121/23355	0.0026495399880114	0.0183150754161519	0.0128219805262069	Acvr2a/Adgrv1/Ank/Asxl2/Atp2b1/Bcor/Bmp2/Bmp7/Bmpr1a/Bmpr1b/Bmpr2/Ccr1/Cd276/Cer1/Col1a2/Dlk1/Fam20c/Fgfr2/Fgr/Fzd9/Hif1a/Igf1/Kl/Mef2c/Mia3/Mtss1/Ptn/Rflna/Rspo2/Slc24a3/Slc8a1/Smad3/Smpd3/Snx10/Tcf7l2/Tmem119/Wnt11/Zmpste24	38
BP	GO:0006904	vesicle docking involved in exocytosis	18/4749	46/23355	0.00265144187821024	0.0183150754161519	0.0128219805262069	Ctbp2/Exoc4/Exoc6b/Ncam1/Nrxn1/Rab3a/Rab3c/Ralb/Rims1/Scfd1/Scfd2/Stxbp1/Unc13a/Unc13b/Unc13c/Vamp2/Vps11/Ykt6	18
BP	GO:0060122	inner ear receptor cell stereocilium organization	18/4749	46/23355	0.00265144187821024	0.0183150754161519	0.0128219805262069	Adgrv1/Atp2b2/Clic5/Cthrc1/Fat4/Grxcr1/Hes1/Kif3a/Myo3a/Myo3b/Pcdh15/Sod1/Triobp/Trip11/Tshr/Tsku/Ttc8/Whrn	18
BP	GO:0060421	positive regulation of heart growth	18/4749	46/23355	0.00265144187821024	0.0183150754161519	0.0128219805262069	Acacb/Akap6/Bmpr1a/Ccnb1/Erbb4/Fdps/Fgf9/Fgfr1/Fgfr2/Igf1/Mef2c/Mtor/Ncam1/Pin1/Sirt1/Slc25a4/Tbx20/Zfpm2	18
BP	GO:0071300	cellular response to retinoic acid	18/4749	46/23355	0.00265144187821024	0.0183150754161519	0.0128219805262069	Abca1/Brinp1/Brinp2/Brinp3/Creb1/Cyp26b1/Epha3/Halr1/Mef2c/Ndufa13/Phc1/Rarg/Rorb/Snw1/Tead1/Tesc/Twf2/Yes1	18
BP	GO:1900077	negative regulation of cellular response to insulin stimulus	18/4749	46/23355	0.00265144187821024	0.0183150754161519	0.0128219805262069	Appl2/Grb10/Grb14/Gsk3a/Inpp5k/Lmbrd1/Nucb2/Pip4k2b/Prkaa1/Prkca/Prkcb/Prkcq/Prkcz/Ptpre/Ptprf/Rela/Slc27a4/Socs3	18
BP	GO:0019370	leukotriene biosynthetic process	8/4749	14/23355	0.0026708554000524	0.0183482506093315	0.0128452057475744	Alox5ap/Lta4h/Ltc4s/Mgst2/Mgst3/Pla2g4a/Pla2g5/Syk	8
BP	GO:0030206	chondroitin sulfate biosynthetic process	8/4749	14/23355	0.0026708554000524	0.0183482506093315	0.0128452057475744	Chpf2/Chst11/Chst7/Chsy3/Csgalnact1/Csgalnact2/Slc35d1/Xylt1	8
BP	GO:0050667	homocysteine metabolic process	8/4749	14/23355	0.0026708554000524	0.0183482506093315	0.0128452057475744	Blmh/Comt/Cps1/Cth/Dpep1/Mmut/Mthfr/Nox4	8
BP	GO:0071371	cellular response to gonadotropin stimulus	8/4749	14/23355	0.0026708554000524	0.0183482506093315	0.0128452057475744	Efna5/Epha3/Epha5/Epha8/Lhcgr/Nsmf/Pax8/Ppargc1a	8
BP	GO:1900025	negative regulation of substrate adhesion-dependent cell spreading	8/4749	14/23355	0.0026708554000524	0.0183482506093315	0.0128452057475744	Ap1ar/Bcar1/Dmtn/Efna5/Itgb1bp1/Postn/Rcc2/Spry4	8
BP	GO:0021766	hippocampus development	26/4749	75/23355	0.00269140065799065	0.0184603815528326	0.0129237061490899	Alk/Bbs1/Cdk5r1/Cdk5r2/Dab1/Dclk2/Dcx/Dlx1/Epha5/Fgf13/Hdac2/Hsd3b1/Kcna1/Kdm6b/Kif3a/Kirrel3/Lmx1a/Neurod1/Nf2/Nr4a3/Pten/Ptprs/Tmem108/Tsku/Uba6/Zeb2	26
BP	GO:0001824	blastocyst development	47/4749	157/23355	0.00269305773250432	0.0184603815528326	0.0129237061490899	Atp1b1/Bcor/Brd4/Capn2/Chek1/Cnot2/Coprs/Cul3/Dad1/Dicer1/Esrrb/Foxd3/G2e3/Gins4/Hbegf/Igf1/Junb/Kdm4c/Klf4/Matr3/Med21/Necab1/Phf6/Plpp4/Ppp4r4/Prickle2/Prpf19/Ptpn18/Rad51b/Rbbp8/Rbm46/Rpl7l1/Rrm2/Rrp7a/Rtn4/Skil/Smim14/Sox17/Sp3/St8sia6/Stmn3/Suds3/Tet1/Tjp1/Tm4sf1/Zfp420/Zpr1	47
BP	GO:0099010	modification of postsynaptic structure	12/4749	26/23355	0.00269927203313119	0.0184828016314403	0.012939401951852	Arhgap44/Cabp1/Cdc42/Ctnna2/Cttn/Cttnbp2/Kalrn/Myh10/Pfn2/Stau1/Tiam1/Wasf3	12
BP	GO:1901991	negative regulation of mitotic cell cycle phase transition	45/4749	149/23355	0.00271371421775384	0.0185140560994139	0.0129612825158469	Aurkb/Aven/Bub3/Casp2/Ccnb1/Cdk5rap2/Cdkn2b/Cep192/Chek1/Chmp4c/Ctdsp1/Ctdspl/D7Ertd443e/Dact1/Dgkz/Dlg1/Dync1li1/Ezh2/Fbxo7/Fhl1/Gigyf2/Klf4/Lcmt1/Mad1l1/Mad2l1/Mdm2/Mrnip/Myo16/Plk1/Plk3/Prmt2/Pten/Rad21/Rgcc/Rps27l/Sox4/Syf2/Taok1/Taok3/Tex14/Ticrr/Tpra1/Ttk/Zfp655/Zwint	45
BP	GO:0006665	sphingolipid metabolic process	42/4749	137/23355	0.00271574157241921	0.0185140560994139	0.0129612825158469	A4galt/Abca8b/Acer2/Acer3/Aloxe3/B3galt1/B4galt6/Bax/Cers6/Cln6/Cln8/Elovl4/Elovl5/Enpp7/Fa2h/Galc/Hacd1/Hacd2/Hexb/Kit/Naaa/Naga/Neu4/Ormdl1/Ormdl3/Pla2g15/Plpp3/Psap/Psapl1/Serinc1/Sgpl1/Smpd1/Smpd3/Spns2/Sptssa/Sptssb/St3gal3/St8sia1/St8sia2/St8sia3/St8sia6/Zpbp2	42
BP	GO:1903322	positive regulation of protein modification by small protein conjugation or removal	42/4749	137/23355	0.00271574157241921	0.0185140560994139	0.0129612825158469	Angpt1/Arnt/Arrb1/Arrdc3/Arrdc4/Btrc/Cblb/Chfr/Cry1/Cul3/Dcun1d5/Ddx3x/Derl1/Dnaja3/Dnajb2/Fbxw7/Gsk3a/Hdac3/Kdm2a/Laptm5/Mastl/Mul1/Mycbp2/Ndfip1/Ndfip2/Npm1/Nsmce3/Peli1/Pias4/Pin1/Plk1/Prickle1/Prkn/Pten/Pttg1ip/Rwdd3/Smad7/Tank/Tbc1d7/Tollip/Trib2/Zc3h12a	42
BP	GO:0016571	histone methylation	44/4749	145/23355	0.00271857934761262	0.0185140560994139	0.0129612825158469	Asxl2/Atrx/Auts2/Bcor/Bend3/Coprs/Cxxc1/Ehmt1/Ezh2/Fendrr/H1f2/Hdac2/Jarid2/Kdm4b/Kdm4c/Kdm4d/Kmt2e/Kmt5b/L3mbtl2/Lmna/Mthfr/Myb/Nr1h4/Nsd1/Nsd2/Nsd3/Pax7/Paxbp1/Prdm8/Prmt2/Prmt5/Prmt6/Satb1/Setmar/Sirt1/Smyd2/Smyd3/Snw1/Tet1/Tet2/Tet3/Wdr5/Wdr5b/Xbp1	44
BP	GO:0048284	organelle fusion	44/4749	145/23355	0.00271857934761262	0.0185140560994139	0.0129612825158469	Afg3l1/Afg3l2/Bax/Bnip1/Doc2b/Dysf/Gdap1/Miga1/Mul1/Nkd2/Opa1/Parl/Pikfyve/Pip4k2b/Pla2g4a/Pla2g5/Prkn/Rab3a/Septin8/Snap25/Snca/Stx16/Stx2/Stx7/Stx8/Stxbp1/Stxbp6/Syt1/Syt11/Syt2/Syt4/Syt7/Syt9/Tbc1d4/Tfrc/Trim9/Usp30/Vamp2/Vav3/Vps11/Vps41/Vps8/Vti1a/Zdhhc6	44
BP	GO:0008347	glial cell migration	23/4749	64/23355	0.00273760444982292	0.0186210443240568	0.0130361826132658	Arhgef7/Cd9/Cdk5r1/Cdk5r2/Csf1/Cx3cl1/Dab1/Dcx/Disc1/Fas/Grin1/Hexb/Lrp1/Matn2/Ndn/P2rx4/Pmp22/Ptprz1/Rtn4/Socs7/Sun1/Tiam1/Vcan	23
BP	GO:0045685	regulation of glial cell differentiation	31/4749	94/23355	0.00274022056942642	0.0186210443240568	0.0130361826132658	Bmp2/Cxcr4/Dab1/Dicer1/Dlx1/Hdac2/Hes1/Id2/Lingo1/Mbd1/Mtor/Mycn/Nf1/Nkx2-2os/Nkx6-1/Nkx6-2/Nog/Nr1d1/Ntf3/Ntrk3/Olig2/Prmt5/Prpf19/Ptn/Ptpra/Ptprz1/Rela/Rtn4/Tcf7l2/Tenm4/Tnfrsf21	31
BP	GO:0022408	negative regulation of cell-cell adhesion	56/4749	194/23355	0.00280034453380633	0.019009041435427	0.0133078108371838	Abat/Adora2a/Adtrp/Akna/Akt1/Arg1/Ass1/Bmp2/Cbfb/Cblb/Ccl25/Ccl28/Cd276/Cd9/Ctla4/Cxcl12/Cyld/Dlg1/Il20rb/Il4ra/Jag1/Klf4/Laptm5/Mad1l1/Map2k1/Map2k5/Mia3/Ndfip1/Nf2/Nrarp/Pag1/Pawr/Peli1/Pik3r1/Pla2g2d/Prkg1/Ptk2/Rc3h2/Rgcc/Runx1/Runx3/Smad7/Socs6/Specc1l/Swap70/Tmem131l/Tnfaip3/Tnfrsf21/Tnr/Trpv4/Twsg1/Ubash3b/Vtcn1/Zc3h12a/Zfp608/Zfp703	56
BP	GO:1905037	autophagosome organization	32/4749	98/23355	0.0028205197341483	0.0191253168582259	0.0133892126972869	Ambra1/Atg14/Atg16l1/Atg2a/Atg2b/Atg5/Atg9b/Becn1/C9orf72/Elapor1/Fez1/Gabarapl2/Irgm2/Map1lc3b/Mtmr3/Nsfl1c/Pacs2/Pik3c2b/Pik3c3/Pikfyve/Pip4k2b/Rab23/Rab3gap1/Rab3gap2/Ralb/Scfd1/Tmem39a/Trappc8/Ubxn2a/Ulk1/Wdr45/Wipi2	32
BP	GO:0046626	regulation of insulin receptor signaling pathway	27/4749	79/23355	0.00283865987389168	0.0191728086210137	0.0134224606334152	Adipor1/Gnai2/Grb10/Grb14/Gsk3a/Inpp5k/Lmbrd1/Nr1h4/Nucb2/Opa1/Pak1/Pik3r1/Pip4k2b/Prkaa1/Prkca/Prkcb/Prkcq/Prkcz/Ptpn1/Ptpre/Ptprf/Rela/Sesn3/Sirt1/Slc27a4/Socs3/Sorl1	27
BP	GO:0070373	negative regulation of ERK1 and ERK2 cascade	27/4749	79/23355	0.00283865987389168	0.0191728086210137	0.0134224606334152	Arrb1/Atf3/Camk2n1/Dlg1/Dmd/Dusp4/Dusp6/E130311K13Rik/Eif3a/Emilin1/Ephb2/Igf1/Itgb1bp1/Klf4/Pin1/Pten/Ptpn1/Ptprc/Ptprr/Ranbp9/Rapgef1/Rps6ka6/Sema6a/Spred2/Spry4/Wnk2/Xbp1	27
BP	GO:1900076	regulation of cellular response to insulin stimulus	27/4749	79/23355	0.00283865987389168	0.0191728086210137	0.0134224606334152	Adipor1/Appl2/Atp2b1/Gnai2/Grb10/Grb14/Gsk3a/Inpp5k/Lmbrd1/Myo5a/Nr1h4/Nucb2/Opa1/Pak1/Pip4k2b/Prkaa1/Prkca/Prkcb/Prkcq/Prkcz/Ptpre/Ptprf/Rela/Sirt1/Slc27a4/Socs3/Sorl1	27
BP	GO:0034612	response to tumor necrosis factor	55/4749	190/23355	0.00283973754061837	0.0191728086210137	0.0134224606334152	Adamts12/Aff3/Akt1/Bag4/Ccdc3/Ccl21a/Ccl25/Ccl26/Cebpa/Cldn18/Crhbp/Cx3cl1/Cyld/Dbn1/Dhx9/Erbin/Ext1/Gas6/Gch1/Gsdme/Hipk1/Inpp5k/Krt8/Laptm5/Mir125b-1/Mir125b-2/Mir148a/Mir331/Nfe2l2/Nr1d1/Nr1h4/Otulin/Pias4/Prkn/Rela/Rffl/Rora/Rps3/Sirt1/Smpd1/Smpd3/St18/Stat1/Syk/Tank/Tcl1/Tjp2/Tnfrsf21/Tnfsf11/Traf4/Trim32/Umod/Ythdc2/Zc3h12a/Zfand6	55
BP	GO:0043576	regulation of respiratory gaseous exchange	11/4749	23/23355	0.00285698631213559	0.0192478723754285	0.0134750111130316	Adora1/Fto/Glra1/Grin1/Nlgn1/Pbx3/Phox2a/Phox2b/Slc5a3/Tlx3/Tshz3	11
BP	GO:0048485	sympathetic nervous system development	11/4749	23/23355	0.00285698631213559	0.0192478723754285	0.0134750111130316	Fzd3/Gdnf/Insm1/Nf1/Nrp2/Phox2a/Phox2b/Plxna4/Sema3a/Sox11/Sox4	11
BP	GO:0008045	motor neuron axon guidance	15/4749	36/23355	0.0028851100825285	0.019416512548978	0.0135930723807063	Chn1/Cxcl12/Cxcr4/Etv4/Foxp1/Kif5c/Lamc2/Lhx3/Lhx4/Mycbp2/Nog/Ntn1/Plxna4/Sema3a/Slit2	15
BP	GO:0033151	V(D)J recombination	9/4749	17/23355	0.00290089241533142	0.019418660422032	0.0135945760592796	Bcl11b/Dcaf1/Dclre1c/Ezh2/Foxp1/Lig4/Tcf3/Xrcc4/Yy1	9
BP	GO:0046838	phosphorylated carbohydrate dephosphorylation	9/4749	17/23355	0.00290089241533142	0.019418660422032	0.0135945760592796	Impa1/Inpp1/Inpp4b/Inpp5a/Inpp5k/Mtmr2/Mtmr7/Pten/Synj2	9
BP	GO:0051127	positive regulation of actin nucleation	9/4749	17/23355	0.00290089241533142	0.019418660422032	0.0135945760592796	Abi2/Fchsd2/Fmn1/Magel2/Nckap1/Trim27/Wasf2/Wasf3/Wasl	9
BP	GO:0071545	inositol phosphate catabolic process	9/4749	17/23355	0.00290089241533142	0.019418660422032	0.0135945760592796	Impa1/Inpp1/Inpp4b/Inpp5a/Inpp5k/Mtmr2/Mtmr7/Pten/Synj2	9
BP	GO:1901077	regulation of relaxation of muscle	9/4749	17/23355	0.00290089241533142	0.019418660422032	0.0135945760592796	Abcc8/Akap6/Chga/Nppc/Pawr/Pde4b/Pde4d/Sln/Ttn	9
BP	GO:0016075	rRNA catabolic process	10/4749	20/23355	0.00294055897351688	0.0196214344258369	0.0137365336690044	Dicer1/Dis3/Dis3l/Drosha/Exosc10/Exosc2/Exosc4/Exosc6/Exosc9/Xrn1	10
BP	GO:0021694	cerebellar Purkinje cell layer formation	10/4749	20/23355	0.00294055897351688	0.0196214344258369	0.0137365336690044	Agtpbp1/Atp2b2/Atxn2/Cend1/Herc1/Ldb1/Psap/Rora/Skor2/Whrn	10
BP	GO:0090201	negative regulation of release of cytochrome c from mitochondria	10/4749	20/23355	0.00294055897351688	0.0196214344258369	0.0137365336690044	Akt1/Fxn/Gpx1/Higd1a/Igf1/Lmna/Opa1/Pam16/Parl/Prkn	10
BP	GO:0043473	pigmentation	34/4749	106/23355	0.00295104894524234	0.0196705268865994	0.0137709022184959	Adamts9/Ap3b1/Ap3d1/Atp6ap2/Bax/Bcl2l11/Bloc1s4/Dct/Dctn2/Gnaq/Kif13a/Kit/Lrmda/Map2k1/Mef2c/Mfsd12/Mitf/Mlph/Mreg/Myc/Myo5a/Mysm1/Nf1/Oca2/Pax3/Pikfyve/Pomc/Rab11a/Rab38/Spns2/Tyr/Tyrp1/Vhl/Zeb2	34
BP	GO:0006814	sodium ion transport	66/4749	236/23355	0.00296030430831111	0.0197112945407057	0.0137994427543754	Ahcyl1/Akt1/Ank3/Arf1/Asic2/Asic5/Atp1a1/Atp1a3/Atp1b1/Atp4a/Cntn1/Commd3/Dmd/Fgf11/Fgf12/Fgf13/Fxyd7/Gm5134/Klhl3/Nedd4/Nkain1/Nkain2/Nkain3/Nos1/P2rx4/Plcb1/Prss8/Ptpn3/Scn2a/Scn3b/Scn7a/Scn9a/Sgk1/Slc10a2/Slc10a4/Slc10a7/Slc17a1/Slc17a6/Slc22a4/Slc24a2/Slc24a3/Slc38a1/Slc38a10/Slc38a11/Slc38a4/Slc38a7/Slc4a4/Slc5a3/Slc5a7/Slc5a9/Slc6a15/Slc6a17/Slc6a5/Slc6a6/Slc8a1/Slc8a3/Slc9a7/Slc9a9/Slc9b2/…	66
BP	GO:0050000	chromosome localization	28/4749	83/23355	0.00297162184378184	0.019765692327443	0.0138375254456211	Actr2/Aurkb/Becn1/Bod1/Ccnb1/Cdc23/Cenpc1/Chmp2a/Chmp4c/Cul3/Dctn2/Dync1h1/Eml4/Gem/Hnrnpu/Kif2b/Lmna/Mad1l1/Nudc/Nuf2/Numa1/Psrc1/Rab11a/Spice1/Sun1/Trappc12/Ttl/Vps4b	28
BP	GO:0001890	placenta development	51/4749	174/23355	0.00298242553477747	0.0198165607755214	0.0138731373246792	Adm/Akt1/Alkbh1/Arnt/Bmp7/Bmpr2/Cdkn1c/Cebpa/Dnajb6/Egfr/Epas1/Esrrb/Etnk2/Fbxw8/Fgfr2/Foxd3/Fzd5/Grb2/Grhl2/Hectd1/Hes1/Hif1a/Hs6st1/Hsf1/Itga4/Junb/Krt19/Krt8/Lhx3/Lhx4/Map2k1/Met/Notch2/Nr2f2/Nsdhl/Peg10/Pla2g4a/Plcd1/Prdx3/Ptn/Rps6/Slc8a1/Snai1/Socs3/Sp3/Stk3/Tfeb/Vash1/Vash2/Zfat/Zfp568	51
BP	GO:0045839	negative regulation of mitotic nuclear division	19/4749	50/23355	0.00302654801219175	0.020027492128604	0.0140208057147971	Aurkb/Bmp7/Bub3/Ccnb1/Cdk5rap2/Cep192/Chek1/Dync1li1/Esr1/Fgfr2/Lcmt1/Mad1l1/Mad2l1/Nme6/Plk1/Rad21/Tex14/Ttk/Zwint	19
BP	GO:0070169	positive regulation of biomineral tissue development	19/4749	50/23355	0.00302654801219175	0.020027492128604	0.0140208057147971	Acvr2a/Adgrv1/Asxl2/Atp2b1/Bmp2/Bmp7/Bmpr1a/Bmpr1b/Bmpr2/Cd276/Fam20c/Fzd9/Kl/Mef2c/Mia3/Ptn/Slc8a1/Smad3/Tmem119	19
BP	GO:0003298	physiological muscle hypertrophy	17/4749	43/23355	0.00303649824915289	0.020027492128604	0.0140208057147971	Adra1a/Akap6/Col14a1/Fdps/Foxp1/Gsk3a/Igf1/Map2k4/Mtor/Pak1/Pin1/Prkg1/Rgs4/Sirt1/Slc25a4/Sorbs2/Yy1	17
BP	GO:0003301	physiological cardiac muscle hypertrophy	17/4749	43/23355	0.00303649824915289	0.020027492128604	0.0140208057147971	Adra1a/Akap6/Col14a1/Fdps/Foxp1/Gsk3a/Igf1/Map2k4/Mtor/Pak1/Pin1/Prkg1/Rgs4/Sirt1/Slc25a4/Sorbs2/Yy1	17
BP	GO:0055023	positive regulation of cardiac muscle tissue growth	17/4749	43/23355	0.00303649824915289	0.020027492128604	0.0140208057147971	Akap6/Bmpr1a/Ccnb1/Erbb4/Fdps/Fgf9/Fgfr1/Fgfr2/Igf1/Mef2c/Mtor/Ncam1/Pin1/Sirt1/Slc25a4/Tbx20/Zfpm2	17
BP	GO:0061049	cell growth involved in cardiac muscle cell development	17/4749	43/23355	0.00303649824915289	0.020027492128604	0.0140208057147971	Adra1a/Akap6/Col14a1/Fdps/Foxp1/Gsk3a/Igf1/Map2k4/Mtor/Pak1/Pin1/Prkg1/Rgs4/Sirt1/Slc25a4/Sorbs2/Yy1	17
BP	GO:0097484	dendrite extension	17/4749	43/23355	0.00303649824915289	0.020027492128604	0.0140208057147971	Auts2/Bcl11a/Bdnf/Cxcr4/Cyfip2/Hnrnpk/Mul1/Prkn/Rims1/Rnf157/Rtn4/Syt1/Syt17/Syt2/Syt4/Tmem108/Unc13a	17
BP	GO:0017015	regulation of transforming growth factor beta receptor signaling pathway	36/4749	114/23355	0.00304497735297745	0.020062342916417	0.0140452039830274	Bambi/Bcl9l/Cd109/Cdkn2b/Chst11/Emilin1/Got1/Hipk2/Ing2/Itga3/Ldlrad4/Lemd3/Ltbp1/Nrep/Onecut1/Onecut2/Pdpk1/Peg10/Pin1/Sdcbp/Sirt1/Skil/Smad2/Smad3/Smad7/Snw1/Snx6/Spred2/Strap/Tgfb1i1/Tsku/Vasn/Xbp1/Zeb1/Zfp451/Zfp703	36
BP	GO:0006997	nucleus organization	39/4749	126/23355	0.0031266570569409	0.0205789094974129	0.0144068408581984	Aff2/Agfg1/Akap8l/Celf3/Chek1/Chmp2a/Chmp4c/Dyrk3/Ets1/Habp4/Hmgb2/Lemd3/Lmna/Mfsd14a/Nfe2l1/Nsfl1c/Nup107/Nup93/Parp11/Plk1/Psme4/Reep3/Rnf8/Rrn3/Rtn4/Selenof/Serbp1/Spast/Srpk2/Sun1/Syne1/Tnp1/Ubxn2a/Vps4b/Wbp2nl/Wdr73/Zfp354a/Zmpste24/Zpr1	39
BP	GO:1904950	negative regulation of establishment of protein localization	44/4749	146/23355	0.00313859657675905	0.0206005993941305	0.0144220254767167	4930550C14Rik/Abcc8/Adra2a/Adtrp/Akap1/Angpt1/Bag4/Cd200/Cd36/Chga/Coro2b/Derl3/Dmtn/Eny2/Frmd4a/Hdac3/Hmgcr/Inpp5k/Itgb1bp1/Kcnj11/Klf7/Lyplal1/Map4k4/Mapt/Mtnr1b/Ndfip1/Ndfip2/Neo1/Nf1/Nos1/Oprm1/Os9/Park7/Ppp2ca/Prkn/Rab11fip5/Rab23/Sergef/Siah3/Sirt4/Srebf1/Stxbp5l/Syt4/Ube2j1	44
BP	GO:0045727	positive regulation of translation	40/4749	130/23355	0.00314018626241713	0.0206005993941305	0.0144220254767167	Akap6/Barhl2/Cdk5rap1/Cirbp/Coa3/Cpeb3/Cyp1b1/Dazl/Ddx3x/Dhx36/Dhx9/Dnajc3/Eef2/Eif2s3x/Eif3c/Eif4g1/Fastkd3/Fxr1/Habp4/Larp4b/Mief1/Mtor/Nck2/Npm1/Plxnb2/Prr16/Rbms3/Rps27l/Rps3a1/Samd4/Secisbp2/Sox4/Trmt10c/Uhmk1/Uqcc1/Uqcc2/Ythdf1/Ythdf2/Ythdf3/Zcchc4	40
BP	GO:0043414	macromolecule methylation	81/4749	300/23355	0.00314615580972829	0.0206005993941305	0.0144220254767167	Alkbh8/Asxl2/Atpsckmt/Atrx/Auts2/Bcor/Bend3/Btg1/Camkmt/Cmtr1/Coprs/Cxxc1/Dimt1/Dnmt3a/Eef1akmt2/Ehmt1/Ezh2/Fam98a/Fendrr/Ftx/Gnasas1/Grhl2/Gsk3a/H1f2/Hdac2/Hells/Jarid2/Kdm4b/Kdm4c/Kdm4d/Kmt2e/Kmt5b/L3mbtl2/Lcmt1/Lmna/Meg3/Mettl16/Mettl21a/Mettl21c/Mettl6/Mthfr/Myb/Myc/Ndufaf7/Nr1h4/Nsd1/Nsd2/Nsd3/Nsun3/Parp1/Pax7/Paxbp1/Ppm1d/Prdm8/Prmt2/Prmt5/Prmt6/Prmt9/Rbm15b/Rsl1/Satb1/Setmar/Sirt1/Smyd2/Sm…	81
BP	GO:0010469	regulation of signaling receptor activity	43/4749	142/23355	0.0031464663320954	0.0206005993941305	0.0144220254767167	Adora1/Adra2a/Aplp2/App/Begain/Bicd1/Cacng2/Cbl/Cblb/Cdk5r1/Crhbp/Dapk1/Dlgap1/Dlgap2/Dlgap4/Ephb2/Fbxw7/Grin2a/Gsg1l/Hbegf/Hdac2/Hif1a/Mef2c/Mink1/Ncf1/Nlgn1/Nog/Nrxn1/Oprm1/Park7/Ppargc1a/Ppp2ca/Pten/Rasgrf2/Rgs9/Shank2/Shisa7/Shisa9/Socs4/Tafa4/Tgfa/Tsg101/Zgpat	43
BP	GO:0051783	regulation of nuclear division	43/4749	142/23355	0.0031464663320954	0.0206005993941305	0.0144220254767167	Anapc11/Aurkb/Bmp7/Bora/Bub3/Ccnb1/Cd28/Cdc23/Cdc42/Cdk5rap2/Cep192/Chek1/Cul3/Cul9/Dazl/Dync1li1/Esr1/Fbxw5/Fgfr2/Igf1/Igf1r/Lcmt1/Mad1l1/Mad2l1/Met/Mos/Msx1/Nfe2l1/Nme6/Pde3a/Pdxp/Pebp1/Plcb1/Plk1/Rad1/Rad21/Rgcc/Smpd3/Tex14/Tgfa/Ttk/Ywhah/Zwint	43
BP	GO:0010565	regulation of cellular ketone metabolic process	42/4749	138/23355	0.00314963774778871	0.0206005993941305	0.0144220254767167	Acacb/Acadl/Acsl5/Akt1/Appl2/Avpr1a/Bmp2/Clcn2/Comt/Egr1/Elovl5/Erlin2/Fabp3/Fgf15/Insig2/Irs2/Lonp2/Lpgat1/Mid1ip1/Mir214/Mtor/Ncor1/Ncor2/Nfe2l1/Nr1d1/Nr1h4/Nr4a3/Nucb2/Park7/Pdk4/Pla2g4a/Ppargc1a/Pptc7/Prkag2/Prkg1/Rdh10/Sirt1/Sirt4/Sirt5/Slc7a11/Snca/Srebf1	42
BP	GO:1901016	regulation of potassium ion transmembrane transporter activity	22/4749	61/23355	0.00318446688853972	0.0208067300657033	0.0145663330155451	Abcc8/Actn2/Akap6/Akap7/Amigo1/Ank2/Ank3/Atp1b1/Crbn/Dlg1/Fhl1/Kcna1/Kcnc2/Kcne4/Lrrc52/Lrrc55/Mtnr1b/Prkg1/Pten/Snx27/Stk39/Vamp2	22
BP	GO:0031112	positive regulation of microtubule polymerization or depolymerization	14/4749	33/23355	0.00323542756860674	0.02105207223138	0.0147380916569422	Cdk5rap2/Ckap5/Htr1a/Mapt/Met/Nav3/Nin/Numa1/Pak1/Pde4dip/Psrc1/Rps3/Stmn2/Trpv4	14
BP	GO:0048566	embryonic digestive tract development	14/4749	33/23355	0.00323542756860674	0.02105207223138	0.0147380916569422	Fgf10/Fgf9/Fgfr2/Id2/Myb/Pdgfra/Pitx2/Rarb/Sall1/Shox2/Six2/Sox11/Stra6/Tcf7l2	14
BP	GO:0048841	regulation of axon extension involved in axon guidance	14/4749	33/23355	0.00323542756860674	0.02105207223138	0.0147380916569422	Bmpr2/Cxcl12/Dscam/Plxna4/Sema3a/Sema3c/Sema3d/Sema3e/Sema4b/Sema4f/Sema5a/Sema5b/Sema6a/Sema6d	14
BP	GO:0051973	positive regulation of telomerase activity	14/4749	33/23355	0.00323542756860674	0.02105207223138	0.0147380916569422	Aurkb/Cct2/Cct4/Grhl2/Klf4/Myc/Naf1/Nek7/Nvl/Parm1/Parn/Pkib/Prkcq/Tnks	14
BP	GO:0043954	cellular component maintenance	26/4749	76/23355	0.00331225360935875	0.0215073840880699	0.0150568454500432	App/Arf6/Cadm1/Cbln2/Ckap5/Cttn/Dgkz/Erc2/Fyn/Grin1/Hdac2/Igf1r/Itga3/Kifc3/Lnpk/Mthfr/Mtmr2/Mtss1/Rab3a/Shank2/Sirt1/Tanc1/Tjp1/Whrn/Zfp804a/Zmynd8	26
BP	GO:0045739	positive regulation of DNA repair	26/4749	76/23355	0.00331225360935875	0.0215073840880699	0.0150568454500432	Actr2/Arid2/Babam1/Babam2/Cebpg/Dhx9/Egfr/Eya1/Eya3/Fgf10/Kdm4d/Kmt5b/Mgmt/Mrnip/Nudt16/Parg/Parp1/Rnf8/Rps3/Shld1/Sirt1/Slf1/Smchd1/Spidr/Tigar/Top2b	26
BP	GO:0048705	skeletal system morphogenesis	70/4749	254/23355	0.00336315919887383	0.0218153683984801	0.0152724584759647	Alx1/Alx3/Asxl2/Bmp7/Bmpr1b/Cer1/Chst11/Col11a1/Col9a1/Csgalnact1/Cyp26b1/Dhrs3/Dlg1/Dync2i1/Ext1/Eya1/Fgf18/Fgfr2/Fgr/Fmn1/Foxc1/Gas1/Grhl2/Hoxb3/Hoxb4/Hoxb5/Hoxb7/Hoxc4/Insig2/Med12/Mef2c/Mmp16/Msx1/Mthfd1l/Myc/Mycn/Nab1/Nog/Nppc/Otor/Pappa2/Pdgfra/Plekha1/Rab23/Rarb/Rarg/Rdh10/Rflna/Satb2/Schip1/Serpinh1/Sgpl1/Shox2/Six2/Smad2/Smad3/Smpd3/Sox11/Sox5/Sox6/Sp5/Stc1/Thra/Tmem119/Trip11/Trpv4/Wdr1…	70
BP	GO:0007173	epidermal growth factor receptor signaling pathway	33/4749	103/23355	0.00343738124141126	0.0222508420771354	0.0155773239979744	Adora1/Adra2a/Akt1/Bcar1/Cbl/Cblb/Cdh13/Egfr/Esr1/Fam83a/Fam83b/Fbxw7/Fer/Grb2/Hap1/Hbegf/Hip1/Itga1/Kif16b/Mvb12a/Ncf1/Nrg2/Pdpk1/Ptk2/Ptprf/Rassf2/Rnf115/Shkbp1/Socs4/Sos1/Tgfa/Tsg101/Zgpat	33
BP	GO:0033555	multicellular organismal response to stress	33/4749	103/23355	0.00343738124141126	0.0222508420771354	0.0155773239979744	Adcyap1/Adra2a/Ankfn1/Bdnf/Brinp1/Cacna1e/Capn2/Comt/Crhr1/Dbh/Eif4g1/Ext1/Fbxl20/Gch1/Grm7/Htr1a/Kalrn/Kcnip3/Lypd1/Mef2c/Ncam1/Nmur2/Nos1/Npy2r/P2rx4/Pirt/Pten/Runx1/Scn9a/Tacr1/Umod/Vdac1/Vdac3	33
BP	GO:0010923	negative regulation of phosphatase activity	27/4749	80/23355	0.00346823491890485	0.0223652043516882	0.0156573865051676	Bag4/Bod1/Cep192/Csrnp3/Dlg2/Elfn1/Gnai2/Grxcr1/Lmtk3/Mastl/Mgat5/Myo1d/Pkmyt1/Ppp1r11/Ppp1r15a/Ppp1r26/Ppp1r9b/Ppp4r4/Rbm26/Rimbp2/Rock2/Sfi1/Sh3rf2/Tmem132d/Tsks/Uri1/Wdr81	27
BP	GO:0043279	response to alkaloid	27/4749	80/23355	0.00346823491890485	0.0223652043516882	0.0156573865051676	Abat/Adcy8/Adgrl3/Adora2a/Bdnf/Casp7/Crhbp/Crhr1/Grin1/Grm2/Homer2/Kalrn/Mtor/Myc/Ncam1/Nos1/Parp1/Ppp1r9b/Ppp2r2a/Ppp5c/Prkaa1/Sdk1/Slc8a1/Smpd1/Snca/Spidr/Tacr3	27
BP	GO:1901983	regulation of protein acetylation	27/4749	80/23355	0.00346823491890485	0.0223652043516882	0.0156573865051676	App/Arid5a/Arrb1/Atg5/Auts2/Chek1/Ddx3x/Dip2a/Dip2b/Fam161a/Hdac2/Isl1/Kat2b/L3mbtl2/Noc2l/Nos1/Park7/Prkaa1/Sirt1/Snca/Sox4/Tada2a/Taf7/Taok1/Xbp1/Zfp451/Zmpste24	27
BP	GO:0001881	receptor recycling	16/4749	40/23355	0.00346929591313016	0.0223652043516882	0.0156573865051676	Ache/Ap1ar/Bves/Ehd3/Gria1/Gria2/Gria3/Inpp5f/Kif16b/Lmtk2/Optn/Pheta1/Snca/Sorl1/Tbc1d16/Trat1	16
BP	GO:0007080	mitotic metaphase plate congression	18/4749	47/23355	0.00349188686789245	0.022464710700304	0.0157270487061247	Aurkb/Becn1/Bod1/Ccnb1/Cdc23/Cenpc1/Chmp2a/Chmp4c/Cul3/Dctn2/Eml4/Hnrnpu/Mad1l1/Nudc/Nuf2/Psrc1/Rab11a/Vps4b	18
BP	GO:0098926	postsynaptic signal transduction	18/4749	47/23355	0.00349188686789245	0.022464710700304	0.0157270487061247	Abi1/Ache/Anks1b/Cdk5r1/Chrm3/Chrna3/Gnai2/Hrh4/Htt/Kpna1/Kpna2/Lypd1/Nrg1/Nsmf/Oprm1/Plcb1/Rela/Sorbs2	18
BP	GO:0006397	mRNA processing	119/4749	466/23355	0.00351263498409564	0.0225750614791571	0.0158043028536157	Adar/Adarb2/Aff2/Ahcyl1/Akap8l/Apobec4/App/Aurkaip1/Ccnb1/Celf2/Celf3/Celf4/Celf5/Cirbp/Cmtr1/Cnot6l/Cpeb3/Cpsf1/Csdc2/Cstf2/Cwf19l2/Dcps/Ddx1/Ddx41/Ddx47/Dhx16/Dhx36/Dhx8/Dhx9/Elavl4/Ess2/Frg1/Fxr1/Gemin6/Gpatch1/Grsf1/Habp4/Hmx2/Hnrnpk/Hnrnpll/Hnrnpu/Hsf1/Htatsf1/Khdrbs2/Khdrbs3/Lsm3/Lsm6/Luc7l3/Malat1/Mbnl1/Mbnl2/Ncbp3/Nova1/Nova2/Npm1/Pabpc2/Papola/Papolg/Plcb1/Plrg1/Pnpt1/Ppwd1/Prmt5/Prmt9/P…	119
BP	GO:0045333	cellular respiration	47/4749	159/23355	0.00353783658101078	0.0227137790308453	0.0159014159533968	4933405O20Rik/Akt1/Bax/Bdnf/Bid/Ccnb1/Chchd2/Chchd4/Coq9/Cox7c/Cs/Dnajc15/Fxn/Hif1a/Idh1/Idh3a/Idh3b/Immp2l/Ireb2/Mdh1/Mtfr1/Myc/Ndufa10/Ndufa5/Ndufb8/Ndufb9/Ndufs2/Ndufs4/Ndufs7/Ndufv3/Nr4a3/Ogdhl/Park7/Pdha2/Pnpt1/Polg2/Ppargc1a/Sdhb/Sdhd/Slc25a25/Slc37a2/Snca/Sucla2/Suclg2/Trap1/Trpv4/Uqcrfs1	47
BP	GO:0048709	oligodendrocyte differentiation	36/4749	115/23355	0.0035801213331959	0.0229617792146446	0.0160750354146832	B4galt6/Ckap5/Cxcr4/Dicer1/Dlx1/Exoc4/Fa2h/Hdac2/Hes1/Id2/Lingo1/Med12/Mtor/Nf1/Nkx2-2os/Nkx6-1/Nkx6-2/Nrg1/Ntrk2/Olig2/Otx2/Pax6/Prdm8/Prmt5/Pten/Ptn/Ptpra/Ptprz1/Slc8a3/Sox5/Sox6/Tcf7l2/Tenm4/Tnfrsf21/Tppp/Wasf3	36
BP	GO:0045732	positive regulation of protein catabolic process	62/4749	221/23355	0.00358650419146779	0.0229792447124758	0.0160872626246719	Adra2a/Agtpbp1/Akt1/Ankib1/App/Arel1/Arih1/Bbs7/Cblb/Chfr/Cop1/Csnk1e/Ctsc/Dact1/Disc1/Dnajb2/Fbxw7/Fbxw8/Gsk3a/Hace1/Herpud1/Laptm5/Lrp1/Mdm2/Mylip/Ndfip1/Ndufa13/Nedd4/Nkd2/Oaz2/Plk1/Plk3/Prickle1/Prkn/Pten/Ptk2/Pttg1ip/Rad23a/Rgma/Rhbdd1/Rnf139/Rnf19a/Rnf19b/Sh3rf2/Smad7/Socs4/Sorl1/Sox17/Taf1/Tmem67/Tnfaip3/Trib2/Trim32/Trim67/Uqcc2/Vgll4/Vps11/Vps28/Wwp1/Xbp1/Zfand2a/Zyg11b	62
BP	GO:1905207	regulation of cardiocyte differentiation	13/4749	30/23355	0.00360143715116174	0.0230293895083907	0.0161223678908038	Bmp2/Dhx36/Dkk1/Dll1/Efnb2/Egfr/Fzd7/Hdac3/Mef2c/Nrg1/Prickle1/Sox17/Sox6	13
BP	GO:0033108	mitochondrial respiratory chain complex assembly	28/4749	84/23355	0.00360703705373077	0.0230293895083907	0.0161223678908038	Chchd4/Coa3/Coa4/Dmac1/Dmac2/Fastkd3/Immp2l/Ndufa10/Ndufa13/Ndufa3/Ndufa5/Ndufab1/Ndufaf4/Ndufaf7/Ndufb3/Ndufb8/Ndufb9/Ndufs4/Ndufs7/Pet100/Samm50/Sdhaf1/Tfam/Tmem126a/Tmem126b/Uqcc1/Uqcc2/Uqcrfs1	28
BP	GO:2000300	regulation of synaptic vesicle exocytosis	28/4749	84/23355	0.00360703705373077	0.0230293895083907	0.0161223678908038	Adora2a/Adra1a/Adra2a/Apba1/Apba2/Atp2a2/Chrna3/Cyth1/Dtnbp1/Fbxl20/Grin3a/Grm7/Grm8/Htr1a/Ncs1/Nlgn1/Nrxn3/Pfn2/Prkca/Prkcb/Rab3a/Rab3gap1/Rap1a/Rims1/Stxbp5/Stxbp5l/Syt1/Syt4	28
BP	GO:0006612	protein targeting to membrane	37/4749	119/23355	0.00360900131808511	0.0230293895083907	0.0161223678908038	Adora1/Ank3/Aqp11/Cacnb3/Cacng2/Cdk5r1/Cemip/Dmtn/Exoc4/Fyn/Inpp5k/Itgb1bp1/Macf1/Naca/Nacad/Ncf1/Pak1/Pard3/Pex19/Pex26/Pex3/Pex5/Pikfyve/Rab3ip/Rabgef1/Sec61a1/Sec62/Sec63/Srp68/Srp9/Tcaf1/Tram1l1/Yif1b/Zdhhc12/Zdhhc14/Zdhhc24/Zdhhc6	37
BP	GO:1903052	positive regulation of proteolysis involved in cellular protein catabolic process	38/4749	123/23355	0.00362963381537595	0.0231163417378091	0.016183241229678	Agtpbp1/Akt1/Ankib1/Arih1/Bbs7/Chfr/Cop1/Csnk1e/Ctsc/Disc1/Dnajb2/Fbxw7/Fbxw8/Gsk3a/Herpud1/Laptm5/Mdm2/Nkd2/Plk1/Plk3/Prickle1/Prkn/Pten/Ptk2/Rad23a/Rnf139/Rnf19a/Rnf19b/Sh3rf2/Smad7/Socs4/Taf1/Tmem67/Trib2/Trim67/Xbp1/Zfand2a/Zyg11b	38
BP	GO:0071453	cellular response to oxygen levels	43/4749	143/23355	0.0036299909147125	0.0231163417378091	0.016183241229678	Akt1/Bach1/Chchd2/Cpeb2/Ddah1/Egln3/Egr1/Epas1/Fas/Gnb1/Hif1a/Hif1an/Higd1a/Hp1bp3/Ireb2/Kcnd2/Map2k1/Mir204/Mir214/Mir491/Mtor/Myc/Ndufs4/Nfe2l2/Nkx3-1/Npepps/Pgk1/Plk3/Pten/Rgcc/Rock2/Rora/Rtn4/Rwdd3/Scn2a/Sdhd/Sirt1/Slc8a3/Tigar/Tmem199/Vasn/Vhl/Vldlr	43
BP	GO:0007030	Golgi organization	39/4749	127/23355	0.00364264500749082	0.0231575138449697	0.0162120649142243	Arhgef7/Atl2/Blzf1/Cdc42/Clasp2/Cog2/Cog7/Ehd3/Fam174b/Fbxw8/Fhdc1/Golph3/Gorasp1/Gorasp2/Hace1/Hikeshi/Htt/Kifc3/Lman1/Map2k1/Nsfl1c/Optn/Pde4dip/Pi4k2a/Plk3/Prkd1/Prmt5/Stk25/Stx16/Stx18/Syne1/Tmed3/Tmed4/Trappc12/Trappc8/Trip11/Ubxn2a/Vti1a/Ywhaz	39
BP	GO:1903311	regulation of mRNA metabolic process	71/4749	259/23355	0.00364383240624783	0.0231575138449697	0.0162120649142243	Ahcyl1/Bag4/Carhsp1/Ccnb1/Celf2/Celf3/Celf4/Celf5/Cirbp/Cnot6l/Cpeb3/Csdc2/Dazl/Dcp2/Dhx36/Dhx9/Dicer1/E2f1/Elavl4/Fastkd1/Fastkd3/Fto/Fxr1/Gdnf/Gigyf2/Hmx2/Hnrnpk/Hnrnpu/Hsf1/Khdrbs2/Khdrbs3/Larp4b/Malat1/Mbnl1/Mbnl2/Mettl16/Mtor/Myef2/Noct/Nova1/Nova2/Npm1/Pabpc4/Papola/Pnpt1/Prpf19/Ptbp3/Pum1/Rbfox1/Rbfox2/Rbm11/Rbm15b/Rbm42/Rbm46/Rc3h2/Rock2/Samd4/Secisbp2/Sfswap/Snw1/Srpk2/Srrm4/Tent4a/Tent4…	71
BP	GO:0061013	regulation of mRNA catabolic process	40/4749	131/23355	0.00364863304290311	0.0231645772258732	0.0162170098314761	Carhsp1/Cirbp/Cnot6l/Cpeb3/Csdc2/Dazl/Dcp2/Dhx36/Dhx9/Dicer1/E2f1/Elavl4/Fastkd1/Fastkd3/Fto/Fxr1/Gdnf/Gigyf2/Hnrnpu/Larp4b/Mettl16/Mtor/Myef2/Noct/Npm1/Pabpc4/Pnpt1/Pum1/Rbm46/Rc3h2/Rock2/Samd4/Secisbp2/Tent4a/Tent4b/Tent5b/Ythdf1/Ythdf2/Ythdf3/Zc3h12a	40
BP	GO:1902275	regulation of chromatin organization	59/4749	209/23355	0.00380241594031605	0.0241165350396409	0.0168834545101115	Akap8l/App/Arid5a/Arrb1/Asxl2/Atad2b/Atg5/Atrx/Auts2/Bcor/Ccnb1/Chek1/Fendrr/H1f2/Hnrnpu/Ing2/Isl1/Jarid2/Kat2b/Kdm2a/Kdm4b/Kdm4c/Kdm4d/Kmt2e/L3mbtl2/Lmna/Lpin1/Mllt3/Mthfr/Myb/Ncor1/Noc2l/Nos1/Nsd1/Nsd3/Otub1/Padi2/Parg/Park7/Pax7/Paxbp1/Phf2/Prkd1/Prmt6/Sirt1/Snca/Snw1/Srebf1/Ssrp1/Tada2a/Taf7/Tet1/Tlk1/Tlk2/Wdr5/Wdr70/Xbp1/Zfp451/Zmpste24	59
BP	GO:0000380	alternative mRNA splicing, via spliceosome	25/4749	73/23355	0.00386660537707237	0.0244989053104313	0.0171511435069884	Celf2/Celf3/Celf4/Celf5/Dhx9/Fxr1/Hnrnpu/Khdrbs2/Khdrbs3/Malat1/Mbnl1/Mbnl2/Nova1/Nova2/Rbfox1/Rbfox2/Rbm11/Rbm15b/Rsrc1/Scnm1/Sfpq/Sfswap/Srrm4/Strap/Wtap	25
BP	GO:0021545	cranial nerve development	19/4749	51/23355	0.00391782020949581	0.0247484839994207	0.0173258680449587	Chd7/Dmd/Ephb1/Ephb2/Ext1/Hes1/Hoxb3/Isl1/Mafb/Nav2/Nrp2/Phox2a/Phox2b/Plxna4/Rpl24/Sall1/Sema3a/Slitrk6/Tmem126a	19
BP	GO:0051646	mitochondrion localization	19/4749	51/23355	0.00391782020949581	0.0247484839994207	0.0173258680449587	Actr10/Agtpbp1/Armc1/Armcx3/Fez1/Hap1/Hif1a/Mapt/Mark1/Msto1/Mul1/Nefl/Opa1/Prkn/Spast/Sybu/Synj2/Trak1/Zbed3	19
[truncated: 7,212 more rows]
