# Supplementary material for: Kdm6b-mediated epigenetic coordination of temporal precision during motor neuron differentiation
Source: EMBO Rep. 2026 May 26;27(13):3665–88. doi: 10.1038/s44319-026-00808-2 (PMC13354772; doi:10.1038/s44319-026-00808-2)
Supplement: Supplementary file 9 — Source data Fig. 3 [file 44319_2026_808_MOESM9_ESM.zip]

Archive with 17 entries (15 files):
- Source data Fig 3/
- Source data Fig 3/Fig 3A/
- Source data Fig 3/Fig 3A/D4 peaks.xls
- Source data Fig 3/Fig 3A/D4D4H8 peaks.xls
- Source data Fig 3/Fig 3A/D4D4H8D5 peaks.xls
- Source data Fig 3/Fig 3A/D4D4H8D5D6 peaks.xls
- Source data Fig 3/Fig 3A/D4D4H8D6 peaks.xls
- Source data Fig 3/Fig 3A/D4D5 peaks.xls
- Source data Fig 3/Fig 3A/D4D5D6 peaks.xls
- Source data Fig 3/Fig 3A/D4D6 peaks.xls
- Source data Fig 3/Fig 3A/D4H8 peaks.xls
- Source data Fig 3/Fig 3A/D4H8D5 peaks.xls
- Source data Fig 3/Fig 3A/D4H8D5D6 peaks.xls
- Source data Fig 3/Fig 3A/D4H8D6 peaks.xls
- Source data Fig 3/Fig 3A/D5 peaks.xls
- Source data Fig 3/Fig 3A/D5D6 peaks.xls
- Source data Fig 3/Fig 3A/D6 peaks.xls
