# Supplementary material for: Kdm6b-mediated epigenetic coordination of temporal precision during motor neuron differentiation
Source: EMBO Rep. 2026 May 26;27(13):3665–88. doi: 10.1038/s44319-026-00808-2 (PMC13354772; doi:10.1038/s44319-026-00808-2)
Supplement: Supplementary file 9 — Source data Fig. 3 [file 44319_2026_808_MOESM9_ESM.zip › Source data Fig 3/Fig 3A/D4 peaks.xls]

PeakID	Chr	Start	End	Strand	D4fe	Focus Ratio/Region Size	Annotation	Detailed Annotation	Distance to TSS	Nearest PromoterID	Entrez ID	Nearest Unigene	Nearest Refseq	Nearest Ensembl	Gene Name	Gene Alias	Gene Description	Gene Type
D4_1_peak_1217	chr3	8246261	8246452	+	14.1551	NA	Intergenic	Intergenic	216742	NR_033512	620966		NR_033512		Gm6194	1700003N22Rik|EG620966	transmembrane protein 189 pseudogene	pseudo
D4_1_peak_1141	chr2	98665008	98665213	+	7.71451	NA	Intergenic	SYNREP_MM|Satellite|Satellite	1197453	NM_001289744	241568		NM_178725	ENSMUSG00000050587	Lrrc4c	6430556C10Rik|NGL-1	leucine rich repeat containing 4C	protein-coding
D4_1_peak_1879	chr8	20517913	20518114	+	6.46867	NA	Intergenic	L1_Mus3|LINE|L1	-93199	NR_028428	381598		NM_001024708	ENSMUSG00000121345	2610005L07Rik	2810038F24Rik|6720476A01Rik	cadherin 11 pseudogene	pseudo
D4_1_peak_2049	chr9	99797278	99797590	+	6.22904	NA	Intergenic	Intergenic	78736	NM_011440	20669		NM_011440	ENSMUSG00000053747	Sox14	-	SRY (sex determining region Y)-box 14	protein-coding
D4_1_peak_1463	chr5	32726163	32726372	+	6.08947	NA	Intergenic	Intergenic	20075	NM_001347332	320951		NM_177298	ENSMUSG00000023452	Pisd	9030221M09Rik	phosphatidylserine decarboxylase	protein-coding
D4_1_peak_907	chr17	47663285	47663515	+	6.06853	NA	intron (NM_198421, intron 2 of 6)	(TTTTG)n|Simple_repeat|Simple_repeat	-24210	NR_045945	100415787		NR_045945	ENSMUSG00000084880	Tomm6os	Gm14872|Prickle4os	translocase of outer mitochondrial membrane 6, opposite strand	ncRNA
D4_1_peak_1966	chr9	3015694	3016095	+	6.02707	NA	Intergenic	GSAT_MM|Satellite|Satellite	22849	NR_039546	100628572		NR_039546	ENSMUSG00000106183	Mir101c	mir-101c|mmu-mir-101c	microRNA 101c	ncRNA
D4_1_peak_1651	chr6	129385338	129385557	+	5.88256	NA	promoter-TSS (NM_027709)	promoter-TSS (NM_027709)	56	NM_027709	71183		NM_027709	ENSMUSG00000030158	Clec12b	4933425B16Rik	C-type lectin domain family 12, member B	protein-coding
D4_1_peak_1171	chr2	140170678	140170894	+	5.86693	NA	promoter-TSS (NM_001081090)	promoter-TSS (NM_001081090)	140	NM_027093	69487		NM_027093	ENSMUSG00000027384	Ndufaf5	2310003L22Rik	NADH:ubiquinone oxidoreductase complex assembly factor 5	protein-coding
D4_1_peak_8	chr1	28009812	28010034	+	5.77423	NA	Intergenic	L1_Mur3|LINE|L1	125877	NR_151583	433281		NR_151583		Gm5524	EG433281	predicted gene 5524	ncRNA
D4_1_peak_1345	chr4	86413273	86413581	+	5.73357	NA	intron (NM_001368621, intron 23 of 28)	intron (NM_001368621, intron 23 of 28)	144876	NM_001081096	75811		NM_001081096	ENSMUSG00000028492	Saxo1	4930500O09Rik|Fam154a	stabilizer of axonemal microtubules 1	protein-coding
D4_1_peak_1989	chr9	29512206	29512498	+	5.6835	NA	intron (NM_172290, intron 1 of 7)	intron (NM_172290, intron 1 of 7)	-98900	NM_001357603	235106		NM_172290	ENSMUSG00000059974	Ntm	6230410L23Rik|B230210G24Rik|Hnt|Igdcc2	neurotrimin	protein-coding
D4_1_peak_97	chr1	156997308	156997548	+	5.63942	NA	Intergenic	Intergenic	-57802	NM_023884	78255		NM_023884	ENSMUSG00000026594	Ralgps2	1810020P17Rik|2210408F11Rik|4921528G01Rik|9130014M22Rik	Ral GEF with PH domain and SH3 binding motif 2	protein-coding
D4_1_peak_464	chr12	38596593	38596820	+	5.6276	NA	intron (NR_045943, intron 1 of 8)	intron (NR_045943, intron 1 of 8)	17815	NR_045943	73867		NR_045943	ENSMUSG00000112967	4930428E07Rik	-	RIKEN cDNA 4930428E07 gene	ncRNA
D4_1_peak_721	chr15	50736129	50736370	+	5.59602	NA	intron (NM_001310481, intron 4 of 5)	intron (NM_001310481, intron 4 of 5)	152800	NM_001310485	83925		NM_032000	ENSMUSG00000038679	Trps1	D15Ertd586e	transcriptional repressor GATA binding 1	protein-coding
D4_1_peak_337	chr16	6097463	6097740	+	5.59288	NA	intron (NM_001359725, intron 1 of 16)	intron (NM_001359725, intron 1 of 16)	122014	NR_045799	68238		NR_045799	ENSMUSG00000101481	1700123O21Rik	-	RIKEN cDNA 1700123O21 gene	ncRNA
D4_1_peak_785	chr11	73600168	73600363	+	5.59288	NA	Intergenic	Intergenic	-2317	NM_207224	193053		NM_207224	ENSMUSG00000060335	Or1e25	GA_x5J8B7U2A8F-1-327|GA_x6K02T2P1NL-3773152-3774090|MOR135-5|Olfr384|Olfr384-ps1|Olfr386	olfactory receptor family 1 subfamily E member 25	protein-coding
D4_1_peak_1130	chr2	74741546	74741779	+	5.53832	NA	intron (NM_010468, intron 1 of 2)	intron (NM_010468, intron 1 of 2)	-11022	NR_110447	102634401		NR_110447	ENSMUSG00000085015	Gm14424	Gm14426	predicted gene 14424	ncRNA
D4_1_peak_2094	chrX	31195662	31195858	+	5.50962	NA	Intergenic	L2b|LINE|L2	-140609	NM_001243011	100042159		NM_001243011	ENSMUSG00000101381	Btbd35f16	Gm3701	BTB domain containing 35, family member 16	protein-coding
D4_1_peak_1779	chr7	64469060	64469259	+	5.50962	NA	Intergenic	Intergenic	-32547	NM_007461	11784		NM_007461	ENSMUSG00000030519	Apba2	X11-like|X11L|XllL|mXllL	amyloid beta precursor protein binding family A member 2	protein-coding
D4_1_peak_1780	chr7	64493965	64494185	+	5.50962	NA	Intergenic	Intergenic	-7631	NM_007461	11784		NM_007461	ENSMUSG00000030519	Apba2	X11-like|X11L|XllL|mXllL	amyloid beta precursor protein binding family A member 2	protein-coding
D4_1_peak_2122	chrX	162728235	162728441	+	5.41855	NA	intron (NR_038088, intron 3 of 5)	intron (NR_038088, intron 3 of 5)	8275	NR_153331	102640117		NR_153331	ENSMUSG00000086034	Gm15201	-	predicted gene 15201	ncRNA
D4_1_peak_1390	chr4	131360323	131360522	+	5.32983	NA	Intergenic	Intergenic	-349948	NR_130167	77835		NR_130167	ENSMUSG00000086262	A930031H19Rik	A930004I12Rik	RIKEN cDNA A930031H19 gene	ncRNA
D4_1_peak_625	chr13	119492178	119492429	+	5.3287	NA	intron (NM_001370627, intron 1 of 2)	intron (NM_001370627, intron 1 of 2)	3830	NM_001370627	633640		NM_001039244	ENSMUSG00000074634	Tmem267	EG633640|Gm7120	transmembrane protein 267	protein-coding
D4_1_peak_1723	chr7	27798113	27798325	+	5.31911	NA	Intergenic	Intergenic	-8977	NM_027703	71163		NM_027703	ENSMUSG00000030604	Zfp626	4833408D11Rik|4933426I21Rik|7630402I04Rik	zinc finger protein 626	protein-coding
D4_1_peak_1439	chr5	15004449	15004664	+	5.29307	NA	Intergenic	Intergenic	-25657	NM_001281514	100503549		NM_001281514	ENSMUSG00000072188	Speer4e2	Gm10354	spermatogenesis associated glutamate (E)-rich protein 4E2	protein-coding
D4_1_peak_808	chr16	38230978	38231199	+	5.28463	NA	intron (NM_019827, intron 10 of 10)	intron (NM_019827, intron 10 of 10)	63736	NM_010936	18171		NM_010936	ENSMUSG00000022809	Nr1i2	PXR|PXR.1|PXR.2|PXR1|SXR|mPXR	nuclear receptor subfamily 1, group I, member 2	protein-coding
D4_1_peak_944	chr17	85487183	85487429	+	5.19651	NA	Intergenic	Intergenic	131090	NR_038086	100043902		NR_015385	ENSMUSG00000093460	Six3os1	D17Mgi26|E130112H22Rik|Rncr1|Six3os	SIX homeobox 3, opposite strand 1	ncRNA
D4_1_peak_1204	chr2	160537541	160537855	+	5.15354	NA	Intergenic	Intergenic	82369	NR_168354	115489488		NR_168354		Gm57688	-	predicted gene, 57688	ncRNA
D4_1_peak_347	chr11	78189585	78189792	+	5.1056	NA	intron (NM_033475, intron 2 of 9)	intron (NM_033475, intron 2 of 9)	940	NM_033475	19376		NM_033475	ENSMUSG00000002059	Rab34	Narr|Rah|Rah1	RAB34, member RAS oncogene family	protein-coding
D4_1_peak_1441	chr5	15483528	15483742	+	5.06096	NA	Intergenic	Lx2A1|LINE|L1	-7099	NM_001374725	100861702		NM_001374725	ENSMUSG00000099762	Gm21149	-	predicted gene, 21149	protein-coding
D4_1_peak_477	chr12	56458223	56458569	+	5.01213	NA	Intergenic	Intergenic	71024	NR_045082	104798		NR_045082	ENSMUSG00000112343	Sfta3-ps	E030019B13Rik|Nanci	surfactant associated 3, pseudogene	ncRNA
D4_1_peak_45	chr1	85147528	85147778	+	5.00874	NA	Intergenic	L1Md_A|LINE|L1	-37800	NM_213615	381287		NM_213615	ENSMUSG00000089844	Sp140l1	A530032D15Rik|Gm1888	Sp140 nuclear body protein like 1	protein-coding
D4_1_peak_771	chr15	100757658	100757871	+	4.9825	NA	Intergenic	Intergenic	-3983	NM_021530	59033		NM_021530	ENSMUSG00000023032	Slc4a8	C230026C11|NDCBE|kNBC-3	solute carrier family 4 (anion exchanger), member 8	protein-coding
D4_1_peak_1680	chr7	11179967	11180187	+	4.97069	NA	Intergenic	(CAAAA)n|Simple_repeat|Simple_repeat	-13929	NM_001100186	545913		NM_001100186	ENSMUSG00000090714	Zscan4d	EG545913	zinc finger and SCAN domain containing 4D	protein-coding
D4_1_peak_2075	chr9	120149511	120149961	+	4.96549	NA	promoter-TSS (NM_008614)	promoter-TSS (NM_008614)	-6	NR_153959	17433		NM_008614	ENSMUSG00000032517	Mobp	MOBP155|MOBP170|MOBP69|MOBP73|MOBP81	myelin-associated oligodendrocytic basic protein	protein-coding
D4_1_peak_763	chr15	91050355	91050623	+	4.96422	NA	promoter-TSS (NM_001109042)	promoter-TSS (NM_001109042)	-538	NM_016705	16564		NM_016705	ENSMUSG00000022629	Kif21a	-	kinesin family member 21A	protein-coding
D4_1_peak_140	chr10	15592166	15592512	+	4.94916	NA	Intergenic	Intergenic	-199438	NR_131087	77538		NR_131087	ENSMUSG00000112227	C330004P14Rik	-	RIKEN cDNA C330004P14 gene	ncRNA
D4_1_peak_2011	chr5	17628143	17628379	+	4.94894	NA	intron (NM_013657, intron 2 of 17)	intron (NM_013657, intron 2 of 17)	53445	NM_013657	20348		NM_013657	ENSMUSG00000028780	Sema3c	1110036B02Rik|SemE|Semae	sema domain, immunoglobulin domain (Ig), short basic domain, secreted, (semaphorin) 3C	protein-coding
D4_1_peak_727	chr9	53384459	53384767	+	4.94894	NA	intron (NM_212445, intron 1 of 7)	intron (NM_212445, intron 1 of 7)	590	NM_212445	68304		NM_212445	ENSMUSG00000034487	Poglut3	2010004J24Rik|4833410J10Rik|Kdelc2	protein O-glucosyltransferase 3	protein-coding
D4_1_peak_1444	chr15	68927924	68928116	+	4.94894	NA	promoter-TSS (NM_010158)	promoter-TSS (NM_010158)	-400	NM_010158	13992		NM_010158	ENSMUSG00000022332	Khdrbs3	Etle|SLM-2|Salp|Slm2|T-STAR	KH domain containing, RNA binding, signal transduction associated 3	protein-coding
D4_1_peak_1319	chr4	35156538	35156754	+	4.92937	NA	intron (NM_178061, intron 1 of 3)	intron (NM_178061, intron 1 of 3)	838	NM_178061	214944		NM_178061	ENSMUSG00000073910	Mob3b	8430436F23Rik|A430018A01Rik|Mobkl2b	MOB kinase activator 3B	protein-coding
D4_1_peak_1882	chr8	24419435	24419626	+	4.91514	NA	Intergenic	Intergenic	19416	NM_026931	69068		NM_026931	ENSMUSG00000056313	Tcim	1110065B09Rik|1810011O10Rik	transcriptional and immune response regulator	protein-coding
D4_1_peak_705	chr14	122452933	122453230	+	4.90175	NA	Intergenic	Intergenic	-1935	NR_033326	328479		NR_033325	ENSMUSG00000064052	Gm5089	6530402A20|C030005G22Rik|EG328479	predicted gene 5089	ncRNA
D4_1_peak_1240	chr3	41564591	41564815	+	4.89494	NA	promoter-TSS (NM_001130186)	promoter-TSS (NM_001130186)	-177	NM_001130186	269424		NM_172303	ENSMUSG00000025764	Jade1	D530048A03Rik|Phf17|mKIAA1807	jade family PHD finger 1	protein-coding
D4_1_peak_1453	chr5	25944317	25944526	+	4.88567	NA	Intergenic	Intergenic	-2055	NM_001378637	100862349		NM_001378637	ENSMUSG00000104824	Gm21663	-	predicted gene, 21663	protein-coding
D4_1_peak_2008	chr9	48675350	48675556	+	4.85971	NA	intron (NM_001033324, intron 4 of 6)	intron (NM_001033324, intron 4 of 6)	-70330	NM_001311062	18113		NM_010924	ENSMUSG00000032271	Nnmt	-	nicotinamide N-methyltransferase	protein-coding
D4_1_peak_1793	chr7	89766862	89767230	+	4.84084	NA	intron (NM_181407, intron 3 of 13)	intron (NM_181407, intron 3 of 13)	134228	NM_181407	109264		NM_181407	ENSMUSG00000030621	Me3	1700020C08Rik|B230207H15Rik	malic enzyme 3, NADP(+)-dependent, mitochondrial	protein-coding
D4_1_peak_937	chr17	75067254	75067545	+	4.83425	NA	intron (NM_019919, intron 3 of 33)	intron (NM_019919, intron 3 of 33)	61870	NM_019919	268977		NM_019919	ENSMUSG00000001870	Ltbp1	9430031G15Rik|9830146M04|Ltbp-1|Ltbp1L|TGF-beta1-BP-1|Tgfb|b2b1000Clo	latent transforming growth factor beta binding protein 1	protein-coding
D4_1_peak_707	chr15	3270692	3270953	+	4.80352	NA	promoter-TSS (NM_009155)	promoter-TSS (NM_009155)	11	NM_001042614	20363		NM_009155	ENSMUSG00000064373	Selenop	D15Ucla1|Se-P|Sepp1|selp	selenoprotein P	protein-coding
D4_1_peak_212	chr10	84710718	84711146	+	4.78142	NA	intron (NM_027423, intron 23 of 27)	intron (NM_027423, intron 23 of 27)	-45116	NM_001024918	71137		NM_027689	ENSMUSG00000020037	Rfx4	4933412G19Rik|NYD-sp10	regulatory factor X, 4 (influences HLA class II expression)	protein-coding
D4_1_peak_1662	chr6	145856124	145856400	+	4.72432	NA	Intergenic	(CCCCCA)n|Simple_repeat|Simple_repeat	9158	NM_001271768	79362		NM_024469	ENSMUSG00000030256	Bhlhe41	6430520M22Rik|Bhlhb2l|Bhlhb3|DEC2|Sharp1	basic helix-loop-helix family, member e41	protein-coding
D4_1_peak_1212	chr2	168839399	168839830	+	4.71063	NA	Intergenic	Intergenic	-72413	NM_201396	99377		NM_175303	ENSMUSG00000027547	Sall4	5730441M18Rik|C330011P20Rik|Tex20	spalt like transcription factor 4	protein-coding
D4_1_peak_953	chr18	15174700	15174944	+	4.70725	NA	Intergenic	Intergenic	-23376	NM_134112	106931		NM_134112	ENSMUSG00000036225	Kctd1	4933402K10Rik	potassium channel tetramerisation domain containing 1	protein-coding
D4_1_peak_1848	chr7	130231217	130231669	+	4.69089	NA	intron (NM_201601, intron 2 of 15)	intron (NM_201601, intron 2 of 15)	35365	NM_001347638	14183		NM_010207	ENSMUSG00000030849	Fgfr2	Bek|Fgfr-2|Fgfr-7|Fgfr2b|Fgfr7|KGFR|KGFRTr|svs	fibroblast growth factor receptor 2	protein-coding
D4_1_peak_590	chr13	64003435	64003629	+	4.66621	NA	Intergenic	Intergenic	85669	NM_008291	15487		NM_008291	ENSMUSG00000033122	Hsd17b3	-	hydroxysteroid (17-beta) dehydrogenase 3	protein-coding
D4_1_peak_115	chr1	174500069	174500373	+	4.66298	NA	Intergenic	Intergenic	-1604	NM_019445	54418		NM_019445	ENSMUSG00000028354	Fmn2	-	formin 2	protein-coding
D4_1_peak_1189	chr4	31936697	31937098	+	4.65853	NA	Intergenic	MIR3|SINE|MIR	-27210	NM_172688	26409		NM_009316	ENSMUSG00000028284	Map3k7	B430101B05|Tak1	mitogen-activated protein kinase kinase kinase 7	protein-coding
D4_1_peak_1316	chr2	152735676	152735892	+	4.65853	NA	promoter-TSS (NM_010495)	promoter-TSS (NM_010495)	-467	NM_001355113	15901		NM_010495	ENSMUSG00000042745	Id1	D2Wsu140e|Idb1|bHLHb24	inhibitor of DNA binding 1, HLH protein	protein-coding
D4_1_peak_1939	chr8	92059148	92059366	+	4.65334	NA	Intergenic	Intergenic	-257603	NM_001253822	16373		NM_008393	ENSMUSG00000031734	Irx3	-	Iroquois related homeobox 3	protein-coding
D4_1_peak_1886	chr8	31187313	31187508	+	4.59121	NA	promoter-TSS (NM_001286425)	promoter-TSS (NM_001286425)	79	NM_001286424	171167		NM_134161	ENSMUSG00000046152	Fut10	fuc-TX|fut10A	fucosyltransferase 10	protein-coding
D4_1_peak_1265	chr3	90248241	90248433	+	4.57284	NA	intron (NM_013901, intron 1 of 3)	CpG	145	NM_013901	30791		NM_013901	ENSMUSG00000052310	Slc39a1	Zip1|Zirtl	solute carrier family 39 (zinc transporter), member 1	protein-coding
D4_1_peak_1421	chr4	147094624	147094834	+	4.55461	NA	Intergenic	L1VL4|LINE|L1	-26293	NR_045446	71270		NR_045446	ENSMUSG00000093617	4933438K21Rik	-	RIKEN cDNA 4933438K21 gene	ncRNA
D4_1_peak_1150	chr2	115723809	115724097	+	4.53653	NA	intron (NM_207264, intron 10 of 10)	intron (NM_207264, intron 10 of 10)	85228	NR_035476	100316703		NR_035476	ENSMUSG00000088606	Mir1951	mir-1951|mmu-mir-1951	microRNA 1951	ncRNA
D4_1_peak_453	chr12	12723363	12723872	+	4.52867	NA	Intergenic	Intergenic	-53700	NR_136889	102637952		NR_136889	ENSMUSG00000118614	Gm34637	-	predicted gene, 34637	ncRNA
D4_1_peak_290	chr12	24097023	24097214	+	4.50787	NA	5' UTR (NM_001382819, exon 1 of 4)	5' UTR (NM_001382819, exon 1 of 4)	138	NM_001256489	66808		NM_001256489	ENSMUSG00000073158	9030624G23Rik	-	RIKEN cDNA 9030624G23 gene	protein-coding
D4_1_peak_456	chr11	54585091	54585328	+	4.50787	NA	intron (NM_001252494, intron 6 of 28)	intron (NM_001252494, intron 6 of 28)	-10937	NM_001252498	192786		NM_175258	ENSMUSG00000037533	Rapgef6	A530068K01|C030018K18Rik|PDZ-GEF2|Pdzgef2|RA-GEF-2|Ragef2|mKIAA4052	Rap guanine nucleotide exchange factor (GEF) 6	protein-coding
D4_1_peak_1417	chr4	145005576	145005867	+	4.50787	NA	intron (NM_001276465, intron 67 of 69)	intron (NM_001276465, intron 67 of 69)	112584	NM_001357277	20148		NM_011303	ENSMUSG00000066026	Dhrs3	Rsdr1|retSDR1	dehydrogenase/reductase 3	protein-coding
D4_1_peak_64	chr1	96045744	96046055	+	4.49923	NA	Intergenic	Intergenic	-24141	NR_040467	73454		NR_040467	ENSMUSG00000100062	1700063A18Rik	-	RIKEN cDNA 1700063A18 gene	ncRNA
D4_1_peak_1190	chr2	152820654	152820873	+	4.48588	NA	intron (NM_001289716, intron 2 of 2)	intron (NM_001289716, intron 2 of 2)	7726	NR_149254	12048		NM_009743	ENSMUSG00000007659	Bcl2l1	Bcl(X)L|Bcl-XL|Bcl2l|BclX|bcl-x|bcl2-L-1	BCL2-like 1	protein-coding
D4_1_peak_1307	chr3	159851819	159852021	+	4.45383	NA	intron (NM_001356349, intron 2 of 12)	intron (NM_001356349, intron 2 of 12)	12270	NM_001356350	68151		NM_026582	ENSMUSG00000028173	Wls	5031439A09Rik|EVI|Gpr177	wntless WNT ligand secretion mediator	protein-coding
D4_1_peak_463	chr12	32292059	32292298	+	4.43336	NA	Intergenic	Intergenic	-83519	NM_001146200	30955		NM_020272	ENSMUSG00000020573	Pik3cg	5830428L06Rik|PI3Kgamma|p110gamma|p120-PI3K	phosphatidylinositol-4,5-bisphosphate 3-kinase catalytic subunit gamma	protein-coding
D4_1_peak_1992	chr9	34384108	34384353	+	4.43336	NA	Intergenic	Intergenic	-104501	NM_001190911	67703		NM_026324	ENSMUSG00000032036	Kirrel3	1500010O20Rik|2900036G11Rik|NEPH2|SST4|mKIAA1867	kirre like nephrin family adhesion molecule 3	protein-coding
D4_1_peak_1798	chr7	97590055	97590246	+	4.43098	NA	intron (NM_001081267, intron 1 of 15)	intron (NM_001081267, intron 1 of 15)	10254	NM_001081267	233532		NM_001081267	ENSMUSG00000035623	Rsf1	4832420A03Rik|C030033M12Rik|Gm164|Hbxap|XAP8|p325	remodeling and spacing factor 1	protein-coding
D4_1_peak_1247	chr3	55756183	55756399	+	4.41386	NA	intron (NM_030595, intron 41 of 57)	intron (NM_030595, intron 41 of 57)	-26219	NM_010750	17116		NM_010750	ENSMUSG00000056947	Mab21l1	-	mab-21-like 1	protein-coding
D4_1_peak_1814	chr7	104771742	104771975	+	4.41386	NA	intron (NM_001256973, intron 1 of 2)	(CA)n|Simple_repeat|Simple_repeat	5612	NM_001256973	625530		NM_001256973	ENSMUSG00000043073	Usp17le	DUB-3|Dub3|Dub6|EG625530|Gm6596|USP17|USP17-E|Usp17l2	ubiquitin specific peptidase 17-like E	protein-coding
D4_1_peak_1251	chr3	65871773	65871983	+	4.40386	NA	Intergenic	Intergenic	86371	NM_019937	56706		NM_019937	ENSMUSG00000027829	Ccnl1	2610030E23Rik|Ccnl|ania-6a	cyclin L1	protein-coding
D4_1_peak_1494	chr5	109844796	109844990	+	4.40386	NA	Intergenic	Intergenic	-10751	NR_027964	667213		NR_027964	ENSMUSG00000105044	Gm10416	EG667213	zinc finger protein pseudogene	pseudo
D4_1_peak_1530	chr5	137338467	137338739	+	4.39107	NA	Intergenic	Intergenic	-1743	NM_001359611	83704		NM_031406	ENSMUSG00000037344	Slc12a9	CIP1	solute carrier family 12 (potassium/chloride transporters), member 9	protein-coding
D4_1_peak_1635	chr6	120550381	120550639	+	4.37566	NA	Intergenic	Intergenic	-4286	NR_045733	73505		NR_045733		1700072O05Rik	-	RIKEN cDNA 1700072O05 gene	ncRNA
D4_1_peak_98	chr1	160024144	160024396	+	4.37117	NA	Intergenic	Intergenic	20047	NR_168324	105243991		NR_168324	ENSMUSG00000104111	Gm37294	-	predicted gene, 37294	ncRNA
D4_1_peak_452	chr12	12693831	12694110	+	4.36329	NA	Intergenic	Intergenic	-24053	NR_136889	102637952		NR_136889	ENSMUSG00000118614	Gm34637	-	predicted gene, 34637	ncRNA
D4_1_peak_1586	chr6	70805691	70805902	+	4.36329	NA	Intergenic	Intergenic	-13621	NM_009075	19895		NM_009075	ENSMUSG00000053604	Rpia	RPI	ribose 5-phosphate isomerase A	protein-coding
D4_1_peak_1968	chr9	3037988	3038202	+	4.36159	NA	TTS (NR_039546)	TTS (NR_039546)	648	NR_039546	100628572		NR_039546	ENSMUSG00000106183	Mir101c	mir-101c|mmu-mir-101c	microRNA 101c	ncRNA
D4_1_peak_1185	chr3	42765893	42766087	+	4.35083	NA	Intergenic	Intergenic	1023372	NM_027271	73852		NM_027271	ENSMUSG00000025766	D3Ertd751e	2810009O15Rik|4930415G15Rik	DNA segment, Chr 3, ERATO Doi 751, expressed	protein-coding
D4_1_peak_1241	chr2	150699882	150700141	+	4.35083	NA	Intergenic	L1_Mus3|LINE|L1	-10874	NM_054068	114889		NM_054068	ENSMUSG00000033080	Vsx1	CHX10-like	visual system homeobox 1	protein-coding
D4_1_peak_974	chr18	43292783	43293048	+	4.3467	NA	intron (NM_178749, intron 6 of 12)	intron (NM_178749, intron 6 of 12)	80357	NM_001136086	22240		NM_009468	ENSMUSG00000024501	Dpysl3	CRMP-4|DRP-3|TUC4|ULIP-1|Ulip|Ulip1	dihydropyrimidinase-like 3	protein-coding
D4_1_peak_2044	chr9	86266789	86266982	+	4.29765	NA	Intergenic	Intergenic	198031	NM_027394	70348		NM_027394	ENSMUSG00000032415	Ube3d	2610018I03Rik|Ube2cbp	ubiquitin protein ligase E3D	protein-coding
D4_1_peak_673	chr14	57921475	57921788	+	4.28155	NA	intron (NM_028643, intron 9 of 11)	MTC|LTR|ERVL-MaLR	-31295	NM_029492	75965		NM_029492	ENSMUSG00000021969	Zdhhc20	4930542A17Rik|5033406L14Rik|B230110O18Rik|HK11	zinc finger, DHHC domain containing 20	protein-coding
D4_1_peak_1255	chr3	69406401	69406596	+	4.26556	NA	intron (NM_178726, intron 1 of 3)	intron (NM_178726, intron 1 of 3)	89580	NM_178726	242083		NM_178726	ENSMUSG00000027784	Ppm1l	3222401G13|5930404J21Rik|PP2C|PP2Cepsilon|Pp2ce|Ppp2ce|mKIAA4175	protein phosphatase 1 (formerly 2C)-like	protein-coding
D4_1_peak_1002	chr18	84086730	84086966	+	4.26159	NA	promoter-TSS (NM_001081300)	promoter-TSS (NM_001081300)	-383	NM_001364994	110796		NM_001081300	ENSMUSG00000046982	Tshz1	5730407I04Rik|D18Bwg1409e|Mtsh1|NY-CO-33|Sdccag33|Tsh1|teashirt1	teashirt zinc finger family member 1	protein-coding
D4_1_peak_709	chr15	13039031	13039258	+	4.2594	NA	intron (NM_007666, intron 11 of 11)	intron (NM_007666, intron 11 of 11)	134531	NM_007666	12563		NM_007666	ENSMUSG00000039385	Cdh6	cad6	cadherin 6	protein-coding
D4_1_peak_822	chr16	76225323	76225605	+	4.2594	NA	Intergenic	Intergenic	102851	NR_040575	78215		NR_040575	ENSMUSG00000116695	4930578N18Rik	-	RIKEN cDNA 4930578N18 gene	ncRNA
D4_1_peak_617	chr13	108044434	108044635	+	4.25613	NA	promoter-TSS (NM_001048250)	promoter-TSS (NM_001048250)	60	NM_001048250	75616		NM_001048250	ENSMUSG00000071180	Smim15	2810008M24Rik	small integral membrane protein 15	protein-coding
D4_1_peak_697	chr14	103843995	103844196	+	4.2497	NA	promoter-TSS (NM_007904)	promoter-TSS (NM_007904)	381	NM_001136061	13618		NM_007904	ENSMUSG00000022122	Ednrb	ET-B|ET-BR|ETR-b|ETb|Sox10m1	endothelin receptor type B	protein-coding
D4_1_peak_105	chr1	168356933	168357161	+	4.24201	NA	intron (NM_183355, intron 2 of 8)	intron (NM_183355, intron 2 of 8)	75122	NM_183355	18514		NM_008783	ENSMUSG00000052534	Pbx1	2310056B04Rik|D230003C07Rik|Pbx-1	pre B cell leukemia homeobox 1	protein-coding
D4_1_peak_2027	chr9	64022257	64022553	+	4.19249	NA	promoter-TSS (NM_008542)	promoter-TSS (NM_008542)	-346	NM_008542	17130		NM_008542	ENSMUSG00000036867	Smad6	Madh6|b2b390Clo	SMAD family member 6	protein-coding
D4_1_peak_483	chr12	75894754	75894958	+	4.19067	NA	intron (NM_001005510, intron 9 of 115)	intron (NM_001005510, intron 9 of 115)	-14247	NR_039560	100628610		NR_039560	ENSMUSG00000092922	Mir5101	mmu-mir-5101|mu-mir-5101	microRNA 5101	ncRNA
D4_1_peak_1055	chr19	44294560	44294854	+	4.16949	NA	intron (NM_009128, intron 1 of 5)	intron (NM_009128, intron 1 of 5)	1031	NM_009128	20250		NM_009128	ENSMUSG00000025203	Scd2	Mir5114|Scd-2|mir-5114|swty	stearoyl-Coenzyme A desaturase 2	protein-coding
D4_1_peak_2052	chr9	102726348	102726590	+	4.15694	NA	intron (NM_019764, intron 5 of 9)	intron (NM_019764, intron 5 of 9)	8665	NM_019764	56332		NM_019764	ENSMUSG00000032531	Amotl2	Lccp|MASCOT|mKIAA0989	angiomotin-like 2	protein-coding
D4_1_peak_85	chr1	137636244	137636508	+	4.15665	NA	Intergenic	Intergenic	-330079	NR_029795	735252		NR_029795	ENSMUSG00000065565	Mir181a-1	Mirn181a-1|Mirn213|miR-213|mir-181a-1|mmu-mir-213	microRNA 181a-1	ncRNA
D4_1_peak_1357	chr4	110311983	110312175	+	4.14187	NA	intron (NM_001163397, intron 1 of 5)	intron (NM_001163397, intron 1 of 5)	-24552	NM_001347178	15572		NM_010488	ENSMUSG00000028546	Elavl4	Elav|Hud|PNEM	ELAV like RNA binding protein 4	protein-coding
D4_1_peak_630	chr14	12337951	12338181	+	4.14055	NA	Intergenic	Intergenic	7799	NM_080433	54713		NM_080433	ENSMUSG00000021743	Fezf2	Fez|Fezl|Zfp312	Fez family zinc finger 2	protein-coding
D4_1_peak_806	chr16	37814146	37814351	+	4.14055	NA	intron (NM_008047, intron 2 of 10)	intron (NM_008047, intron 2 of 10)	37193	NM_008047	14314		NM_008047	ENSMUSG00000022816	Fstl1	Fstl|TSC-36	follistatin-like 1	protein-coding
D4_1_peak_1471	chr5	37895653	37895907	+	4.14055	NA	intron (NR_153822, intron 1 of 1)	intron (NR_153822, intron 1 of 1)	2008	NR_153822	102637176		NR_153822	ENSMUSG00000106718	Gm20052	Gm34055	predicted gene, 20052	ncRNA
D4_1_peak_26	chr1	63272803	63273016	+	4.12691	NA	promoter-TSS (NM_001267872)	promoter-TSS (NM_001267872)	-360	NM_001267872	73884		NM_028673	ENSMUSG00000027520	Zdbf2	4930431J08Rik|9330107J05Rik	zinc finger, DBF-type containing 2	protein-coding
D4_1_peak_700	chr14	117930832	117931022	+	4.12411	NA	intron (NM_001079844, intron 7 of 9)	intron (NM_001079844, intron 7 of 9)	22920	NR_105747	102465148		NR_105747	ENSMUSG00000098648	Mir6239	Gm28025|mmu-mir-6239	microRNA 6239	ncRNA
D4_1_peak_506	chr12	89568948	89569178	+	4.10781	NA	intron (NM_172544, intron 14 of 19)	intron (NM_172544, intron 14 of 19)	-243420	NM_001252074	18191		NM_172544	ENSMUSG00000066392	Nrxn3	-	neurexin III	protein-coding
D4_1_peak_528	chr12	118661002	118661202	+	4.09731	NA	Intergenic	Intergenic	-130909	NR_045947	100384890		NR_045947	ENSMUSG00000113875	D230030E09Rik	Npe	Riken cDNA D230030E09 gene	ncRNA
D4_1_peak_1474	chr5	54180438	54180768	+	4.08469	NA	Intergenic	Intergenic	-169389	NR_038045	330086		NM_177871	ENSMUSG00000105912	Gm10440	D130065D13	predicted gene 10440	ncRNA
D4_1_peak_1125	chr2	69418428	69418680	+	4.05371	NA	Intergenic	Intergenic	38092	NM_175512	241452		NM_175512	ENSMUSG00000027068	Dhrs9	C730025I08Rik|Rdh15	dehydrogenase/reductase 9	protein-coding
D4_1_peak_1369	chr8	63274419	63274632	+	4.007	NA	intron (NM_001252620, intron 7 of 11)	intron (NM_001252620, intron 7 of 11)	323180	NM_023689	72902		NM_023689	ENSMUSG00000054162	Spock3	2900045C01Rik|mKIAA4039	sparc/osteonectin, cwcv and kazal-like domains proteoglycan 3	protein-coding
D4_1_peak_1894	chr4	118828278	118828523	+	4.007	NA	Intergenic	Intergenic	2038	NM_207157	258265		NM_207157	ENSMUSG00000110947	Or10ak11	GA_x5J8B7TQTH0-2-774|MOR259-11|MOR259-6|Olfr1333	olfactory receptor family 10 subfamily AK member 11	protein-coding
D4_1_peak_2120	chrX	161997393	161997613	+	3.99763	NA	intron (NM_001290526, intron 1 of 8)	intron (NM_001290526, intron 1 of 8)	161938	NM_001290526	195727		NM_001081052	ENSMUSG00000059493	Nhs	Gm389|Gm48|Nhs1|Xcat	NHS actin remodeling regulator	protein-coding
D4_1_peak_145	chr10	35236632	35236827	+	3.97849	NA	Intergenic	Intergenic	753329	NM_001159544	14302		NM_010237	ENSMUSG00000019779	Frk	BSK|BSK/IYK|GTK|RAK	fyn-related kinase	protein-coding
D4_1_peak_1612	chr6	94773179	94773411	+	3.96155	NA	Intergenic	Intergenic	-73150	NM_001355269	16206		NM_008377	ENSMUSG00000030029	Lrig1	D6Bwg0781e|Img|LIG-1	leucine-rich repeats and immunoglobulin-like domains 1	protein-coding
D4_1_peak_1419	chr4	146463383	146463607	+	3.95954	NA	intron (NM_001083918, intron 4 of 6)	intron (NM_001083918, intron 4 of 6)	14465	NM_001085522	433791		NM_001085522	ENSMUSG00000070605	Zfp992	Gm13251	zinc finger protein 992	protein-coding
D4_1_peak_1568	chr6	42899920	42900138	+	3.90374	NA	Intergenic	Intergenic	3576	NM_146273	258270		NM_146273	ENSMUSG00000043119	Or2a5	MOR261-13|Olfr448	olfactory receptor family 2 subfamily A member 5	protein-coding
D4_1_peak_1477	chr5	67149876	67150175	+	3.89688	NA	Intergenic	Intergenic	-50899	NM_008888	18935		NM_008888	ENSMUSG00000012520	Phox2b	Dilp1|NBPhox|Pmx2b|Px2b	paired-like homeobox 2b	protein-coding
D4_1_peak_490	chr12	79812629	79812835	+	3.89302	NA	intron (NM_009014, intron 10 of 10)	intron (NM_009014, intron 10 of 10)	112001	NR_131075	77290		NR_131073	ENSMUSG00000112765	9430078K24Rik	-	RIKEN cDNA 9430078K24 gene	ncRNA
D4_1_peak_70	chr1	128406736	128406965	+	3.84924	NA	intron (NM_177445, intron 3 of 15)	intron (NM_177445, intron 3 of 15)	10566	NM_177445	226414		NM_145507	ENSMUSG00000026356	Dars1	5730439G15Rik|Dars	aspartyl-tRNA synthetase 1	protein-coding
D4_1_peak_1872	chr8	12430516	12430706	+	3.84905	NA	non-coding (NR_027975, exon 6 of 8)	non-coding (NR_027975, exon 6 of 8)	35092	NM_009233	20664		NM_009233	ENSMUSG00000096014	Sox1	Sox-1	SRY (sex determining region Y)-box 1	protein-coding
D4_1_peak_1509	chr5	123132515	123132706	+	3.83771	NA	promoter-TSS (NM_175092)	promoter-TSS (NM_175092)	19	NM_175092	23912		NM_175092	ENSMUSG00000029449	Rhof	Arhf|Ifld1|Rif	ras homolog family member F (in filopodia)	protein-coding
D4_1_peak_1349	chr4	106614034	106614287	+	3.83174	NA	intron (NR_149753, intron 4 of 10)	MIRb|SINE|MIR	3078	NR_149753	242602		NM_183182	ENSMUSG00000054362	Cimap2	Lexm	ciliary microtubule associated protein 2	protein-coding
D4_1_peak_422	chr11	113087550	113087810	+	3.75644	NA	intron (NR_015556, intron 1 of 2)	intron (NR_015556, intron 1 of 2)	114158	NR_015556	72386		NR_015556	ENSMUSG00000087259	2610035D17Rik	Rason	RIKEN cDNA 2610035D17 gene	ncRNA
D4_1_peak_261	chr11	11942730	11942935	+	3.7557	NA	intron (NM_001370603, intron 12 of 17)	intron (NM_001370603, intron 12 of 17)	-44688	NM_001190448	13195		NM_016672	ENSMUSG00000020182	Ddc	Aadc	dopa decarboxylase	protein-coding
D4_1_peak_628	chr13	119616027	119616272	+	2.62061	NA	Intergenic	Intergenic	-7670	NM_020279	56838		NM_020279	ENSMUSG00000074715	Ccl28	CCK1|MEC|Scya28	C-C motif chemokine ligand 28	protein-coding
D4_1_peak_248	chr11	3132379	3132669	+	1.9867	NA	TTS (NR_003517)	TTS (NR_003517)	8522	NR_003517	236604		NM_001004146	ENSMUSG00000121500	Pisd-ps1	-	phosphatidylserine decarboxylase, pseudogene 1	pseudo
