# Supplementary material for: Kdm6b-mediated epigenetic coordination of temporal precision during motor neuron differentiation
Source: EMBO Rep. 2026 May 26;27(13):3665–88. doi: 10.1038/s44319-026-00808-2 (PMC13354772; doi:10.1038/s44319-026-00808-2)
Supplement: Supplementary file 9 — Source data Fig. 3 [file 44319_2026_808_MOESM9_ESM.zip › Source data Fig 3/Fig 3A/D4D4H8 peaks.xls]

PeakID (cmd=annotatePeaks.pl merge_D4_peaks.narrowPeak_D4H8_peaks.narrowPeak.foranno mm10)	Chr	Start	End	Strand	Peak Score	Focus Ratio/Region Size	Annotation	Detailed Annotation	Distance to TSS	Nearest PromoterID	Entrez ID	Nearest Unigene	Nearest Refseq	Nearest Ensembl	Gene Name	Gene Alias	Gene Description	Gene Type
11	chr11	11941121	11941784	+	0	NA	intron (NM_001370603, intron 12 of 17)	intron (NM_001370603, intron 12 of 17)	-43308	NM_001190448	13195		NM_016672	ENSMUSG00000020182	Ddc	Aadc	dopa decarboxylase	protein-coding
10	chr10	108568429	108568869	+	0	NA	intron (NM_001358504, intron 10 of 11)	intron (NM_001358504, intron 10 of 11)	131511	NM_203660	368203		NM_203660	ENSMUSG00000112039	Brcc3dc	C6.1AL|EG368203|Gm5136	BRCA1/BRCA2-containing complex, subunit 3, domain containing	protein-coding
57	chr3	102190201	102190787	+	0	NA	intron (NM_177545, intron 2 of 7)	intron (NM_177545, intron 2 of 7)	14199	NM_177545	229658		NM_177545	ENSMUSG00000027860	Vangl1	Kitenin|Lpp2|Stb2|Stbm	VANGL planar cell polarity 1	protein-coding
44	chr17	62853517	62853881	+	0	NA	intron (NM_010109, intron 1 of 3)	intron (NM_010109, intron 1 of 3)	27618	NM_010109	13640		NM_010109	ENSMUSG00000048915	Efna5	AL-1|EFL-5|Ephrin-A5|Epl7|LERK-7|RAGS	ephrin A5	protein-coding
35	chr14	63586010	63586512	+	0	NA	Intergenic	Intergenic	-20269	NM_173393	219149		NM_173393	ENSMUSG00000035067	Xkr6	2700008G24Rik|Xrg6	X-linked Kx blood group related 6	protein-coding
3	chr1	177517791	177518981	+	0	NA	Intergenic	Intergenic	61143	NR_162777	114483345		NR_162777		Mir12179	Gm51282|mmu-mir-12179	microRNA 12179	ncRNA
43	chr17	62777958	62778421	+	0	NA	intron (NM_010109, intron 1 of 3)	intron (NM_010109, intron 1 of 3)	103128	NM_010109	13640		NM_010109	ENSMUSG00000048915	Efna5	AL-1|EFL-5|Ephrin-A5|Epl7|LERK-7|RAGS	ephrin A5	protein-coding
19	chr12	25124522	25124957	+	0	NA	Intergenic	Intergenic	-4435	NR_045844	432641		NR_045844		Gm17746	-	predicted gene, 17746	ncRNA
75	chr1	26687177	26687542	+	0	NA	exon (NM_001033764, exon 1 of 2)	exon (NM_001033764, exon 1 of 2)	101	NM_001033764	210940		NM_001033764	ENSMUSG00000073722	Spata31e2	4931408C20Rik	spermatogenesis associated 31 subfamily E member 2	protein-coding
2	chr1	176879822	176880362	+	0	NA	intron (NM_029756, intron 12 of 17)	intron (NM_029756, intron 12 of 17)	-43959	NR_037996	15365		NR_037996	ENSMUSG00000121135	Hmga2-ps1	EG666235|Gm7996|Hmgic-ps1|[y]i-c	high mobility group AT-hook 2, pseudogene 1	pseudo
52	chr2	146920562	146921167	+	0	NA	intron (NM_001033298, intron 6 of 13)	intron (NM_001033298, intron 6 of 13)	64984	NM_001033298	228730		NM_001033298	ENSMUSG00000074749	Kiz	Gm114|Ncrna00153|Plk1s1	kizuna centrosomal protein	protein-coding
25	chr12	108444638	108445353	+	0	NA	intron (NM_001364196, intron 1 of 22)	intron (NM_001364196, intron 1 of 22)	20958	NM_001364196	68519		NM_001043335	ENSMUSG00000058070	Eml1	1110008N23Rik|A930030P13Rik|ELP79|EMAP|EMAP-1|EMAPL|heco	echinoderm microtubule associated protein like 1	protein-coding
46	chr18	33998225	33998612	+	0	NA	intron (NM_013512, intron 2 of 23)	intron (NM_013512, intron 2 of 23)	8788	NM_013512	13824		NM_013512	ENSMUSG00000024376	Epb41l4a	Epb4.1l4|Epb4.1l4a|NBL4	erythrocyte membrane protein band 4.1 like 4a	protein-coding
7	chr1	90424287	90424704	+	0	NA	Intergenic	Intergenic	-178930	NM_133805	108679		NM_133805	ENSMUSG00000034432	Cops8	9430009J09Rik|Csn8|Sgn8	COP9 signalosome subunit 8	protein-coding
58	chr4	54612216	54613060	+	0	NA	Intergenic	Intergenic	-335307	NM_172867	242466		NM_172867	ENSMUSG00000060206	Zfp462	6030417H05|9430078C22Rik|Gt4-2|Zfpip|Znf462	zinc finger protein 462	protein-coding
6	chr1	63730384	63730597	+	0	NA	promoter-TSS (NM_029696)	promoter-TSS (NM_029696)	-135	NM_172422	75619		NM_172422	ENSMUSG00000025962	Fastkd2	2810421I24Rik	FAST kinase domains 2	protein-coding
65	chr6	8875290	8875949	+	0	NA	Intergenic	Intergenic	-74400	NM_008751	18231		NM_008751	ENSMUSG00000046178	Nxph1	C130005L03Rik	neurexophilin 1	protein-coding
15	chr11	68273992	68274670	+	0	NA	intron (NM_008744, intron 3 of 6)	intron (NM_008744, intron 3 of 6)	53439	NR_105833	102465219		NR_105833	ENSMUSG00000099174	Mir6406	Gm27981|mmu-mir-6406	microRNA 6406	ncRNA
79	chr3	15112291	15113428	+	0	NA	Intergenic	Intergenic	141658	NR_040550	77127		NR_040549	ENSMUSG00000098008	A930001A20Rik	-	RIKEN cDNA A930001A20 gene	ncRNA
48	chr2	19459072	19459366	+	0	NA	Intergenic	Intergenic	-12545	NR_131924	102637107		NR_131924	ENSMUSG00000085388	Ptf1aos	Gm13336	pancreas specific transcription factor 1a, opposite strand	ncRNA
1	chr1	172520810	172521082	+	0	NA	promoter-TSS (NM_027972)	promoter-TSS (NM_027972)	-184	NM_027972	71870		NM_027972	ENSMUSG00000026546	Cfap45	1700028D05Rik|Ccdc19|Nesg1	cilia and flagella associated protein 45	protein-coding
29	chr13	47277485	47277822	+	0	NA	Intergenic	Intergenic	83650	NM_001170643	218215		NM_146042	ENSMUSG00000038068	Rnf144b	E130105P19Rik|Ibrdc2|Pir2	ring finger protein 144B	protein-coding
42	chr17	33920535	33920891	+	0	NA	promoter-TSS (NR_168019)	promoter-TSS (NR_168019)	-217	NR_168019	100502849		NR_167662	ENSMUSG00000101438	Gm19412	-	predicted gene, 19412	ncRNA
31	chr13	99444669	99445052	+	0	NA	intron (NM_008634, intron 2 of 6)	intron (NM_008634, intron 2 of 6)	-32034	NR_015515	320893		NR_015515		6430562O15Rik	-	RIKEN cDNA 6430562O15 gene	ncRNA
56	chr3	102125698	102126499	+	0	NA	intron (NM_001355663, intron 5 of 11)	intron (NM_001355663, intron 5 of 11)	39683	NM_009814	12373		NM_009814	ENSMUSG00000027861	Casq2	Csq2|ESTM52|cCSQ	calsequestrin 2	protein-coding
69	chr6	54554403	54554649	+	0	NA	intron (NM_027268, intron 1 of 7)	intron (NM_027268, intron 1 of 7)	11856	NM_027268	69938		NM_027268	ENSMUSG00000019124	Scrn1	2810019K23Rik|6330535A03Rik|SES1|mKIAA0193	secernin 1	protein-coding
30	chr9	101472053	101472711	+	0	NA	Intergenic	Intergenic	130188	NR_110509	102633035		NR_110509	ENSMUSG00000101941	Gm28979	-	predicted gene 28979	ncRNA
71	chr7	28809109	28809462	+	0	NA	Intergenic	Intergenic	-1605	NM_177301	15388		NM_177301	ENSMUSG00000015165	Hnrnpl	D830027H13Rik|Hnrpl	heterogeneous nuclear ribonucleoprotein L	protein-coding
53	chr2	147188134	147188722	+	0	NA	TTS (NR_108091)	TTS (NR_108091)	1004	NR_108091	78068		NR_108091	ENSMUSG00000053545	6430503K07Rik	-	RIKEN cDNA 6430503K07 gene	ncRNA
20	chr12	27150970	27151464	+	0	NA	intron (NR_045868, intron 2 of 3)	intron (NR_045868, intron 2 of 3)	9299	NR_045869	636791		NM_001039248	ENSMUSG00000094002	Silc1	EG636791|Gm9866	sciatic injury induced lincRNA upregulator of SOX11	ncRNA
21	chr12	50120382	50120884	+	0	NA	Intergenic	Intergenic	235399	NR_168538	18760		NM_008858	ENSMUSG00000002688	Prkd1	PKD|PKD1|Pkcm|Prkcm|nPKC-D1|nPKC-mu	protein kinase D1	protein-coding
54	chr2	151959079	151959441	+	0	NA	Intergenic	MTD|LTR|ERVL-MaLR	8357	NR_035478	100316704		NR_035478	ENSMUSG00000088491	Mir1953	mir-1953|mmu-mir-1953	microRNA 1953	ncRNA
70	chr6	113038219	113038472	+	0	NA	Intergenic	Intergenic	7826	NR_164179	115490363		NR_164179	ENSMUSG00000107455	Gm43868	-	predicted gene, 43868	ncRNA
47	chr2	13575739	13576584	+	0	NA	intron (NM_011701, intron 2 of 8)	intron (NM_011701, intron 2 of 8)	1850	NM_011701	22352		NM_011701	ENSMUSG00000026728	Vim	-	vimentin	protein-coding
39	chr15	25754185	25754667	+	0	NA	intron (NM_001353142, intron 1 of 20)	intron (NM_001353142, intron 1 of 20)	1220	NM_001353142	17909		NM_019472	ENSMUSG00000022272	Myo10	D15Ertd600e|mKIAA0799|myosin-X	myosin X	protein-coding
60	chr4	119071137	119072214	+	0	NA	Intergenic	L1M5|LINE|L1	-2564	NR_131914	433751		NR_131914	ENSMUSG00000066060	Gm12866	-	predicted gene 12866	ncRNA
61	chr4	119073169	119073749	+	0	NA	Intergenic	Intergenic	-4348	NR_131914	433751		NR_131914	ENSMUSG00000066060	Gm12866	-	predicted gene 12866	ncRNA
66	chr6	30460558	30461021	+	0	NA	promoter-TSS (NR_131049)	promoter-TSS (NR_131049)	-196	NR_131049	69337		NR_131049	ENSMUSG00000085470	1700012C14Rik	-	RIKEN cDNA 1700012C14 gene	ncRNA
12	chr11	63412066	63412693	+	0	NA	Intergenic	Intergenic	279576	NM_001302260	18858		NM_008885	ENSMUSG00000018217	Pmp22	Gas-3|HNPP|PMP-22|TRE002|Tr|trembler	peripheral myelin protein 22	protein-coding
8	chr1	138029721	138030128	+	0	NA	Intergenic	LTR89|LTR|ERVL?	63285	NR_029820	723890		NR_029820	ENSMUSG00000065458	Mir181b-1	Mirn181b-1|mir-181b-1	microRNA 181b-1	ncRNA
59	chr4	115767874	115768152	+	0	NA	intron (NM_001368627, intron 10 of 10)	intron (NM_001368627, intron 10 of 10)	13021	NM_029196	75173		NM_029196	ENSMUSG00000044556	Tex38	4930544O15Rik|Theg4	testis expressed 38	protein-coding
34	chr14	22155290	22155910	+	0	NA	intron (NM_028275, intron 2 of 6)	intron (NM_028275, intron 2 of 6)	135888	NM_028275	76633		NM_028275	ENSMUSG00000063458	Lrmda	1700112E06Rik|2700009F18Rik	leucine rich melanocyte differentiation associated	protein-coding
26	chr13	3730484	3730904	+	0	NA	Intergenic	Intergenic	73624	NM_027416	70405		NM_027416	ENSMUSG00000063130	Calml3	2310068O22Rik	calmodulin-like 3	protein-coding
45	chr17	83516395	83516619	+	0	NA	Intergenic	Intergenic	-2174	NM_001159529	20463		NM_009187	ENSMUSG00000024248	Cox7a2l	COX7AR|COX7RP|EB1|SIG-81|SIG81|Scaf1|Silg81	cytochrome c oxidase subunit 7A2 like	protein-coding
76	chr8	4253097	4253523	+	0	NA	intron (NM_133968, intron 1 of 4)	CpG	208	NM_133968	102209		NM_133968	ENSMUSG00000011837	Snapc2	0610007H10Rik	small nuclear RNA activating complex, polypeptide 2	protein-coding
4	chr1	192745728	192746272	+	0	NA	intron (NM_144881, intron 3 of 11)	intron (NM_144881, intron 3 of 11)	25219	NM_144881	226861		NM_144881	ENSMUSG00000037375	Hhat	2810432O22Rik|AP-2CRE|Skn|Tg(TFAP2A-cre)1Will	hedgehog acyltransferase	protein-coding
18	chr12	10425952	10426655	+	0	NA	Intergenic	MIRc|SINE|MIR	-20085	NR_110487	328061		NR_110487	ENSMUSG00000112792	Gm38407	4931412M21	predicted gene, 38407	ncRNA
33	chr13	114852474	114853190	+	0	NA	intron (NM_008396, intron 23 of 29)	intron (NM_008396, intron 23 of 29)	34595	NM_013826	17434		NM_013826	ENSMUSG00000015536	Mocs2	-	molybdenum cofactor synthesis 2	protein-coding
74	chr7	83443743	83444039	+	0	NA	Intergenic	Intergenic	-141040	NM_177695	233424		NM_177695	ENSMUSG00000038540	Tmc3	9030203A06	transmembrane channel-like gene family 3	protein-coding
23	chr12	103314301	103314931	+	0	NA	promoter-TSS (NM_001195726)	promoter-TSS (NM_001195726)	153	NR_136894	102632488		NR_136894	ENSMUSG00000100789	Gm29508	-	predicted gene 29508	ncRNA
17	chr11	88582677	88583625	+	0	NA	intron (NM_001373923, intron 6 of 12)	intron (NM_001373923, intron 6 of 12)	-36100	NR_131025	68397		NR_131025		0610039H22Rik	-	RIKEN cDNA 0610039H22 gene	ncRNA
50	chr2	117938472	117939170	+	0	NA	intron (NR_126479, intron 8 of 9)	intron (NR_126479, intron 8 of 9)	116893	NR_040631	73938		NR_040631	ENSMUSG00000086221	4930412B13Rik	-	RIKEN cDNA 4930412B13 gene	ncRNA
9	chr1	155083003	155083363	+	0	NA	promoter-TSS (NR_151545)	promoter-TSS (NR_151545)	81	NR_151545	671336		NR_151545	ENSMUSG00000096950	Gm9530	-	predicted gene 9530	ncRNA
51	chr2	118218141	118218689	+	0	NA	intron (NM_027759, intron 10 of 10)	intron (NM_027759, intron 10 of 10)	38541	NM_001374672	71313		NM_027759	ENSMUSG00000027344	Fsip1	1700012M13Rik|4933432K11Rik	fibrous sheath-interacting protein 1	protein-coding
24	chr12	108320671	108321163	+	0	NA	intron (NM_001044380, intron 6 of 8)	intron (NM_001044380, intron 6 of 8)	-13399	NM_010010	13116		NM_010010	ENSMUSG00000021259	Cyp46a1	CH24H|Cyp46	cytochrome P450, family 46, subfamily a, polypeptide 1	protein-coding
73	chr7	79392062	79392545	+	0	NA	promoter-TSS (NM_145946)	promoter-TSS (NM_145946)	-35	NM_145946	208836		NM_145946	ENSMUSG00000039187	Fanci	-	Fanconi anemia, complementation group I	protein-coding
36	chr14	97753898	97754308	+	0	NA	Intergenic	Intergenic	415662	NM_001038610	13134		NM_007826	ENSMUSG00000055639	Dach1	Dac|Dach	dachshund family transcription factor 1	protein-coding
63	chr4	146514686	146515023	+	0	NA	promoter-TSS (NM_001243139)	promoter-TSS (NM_001243139)	-66	NM_001243139	100041433		NM_001243138	ENSMUSG00000056300	Zfp981	Gm13247	zinc finger protein 981	protein-coding
64	chr5	111581336	111581682	+	0	NA	promoter-TSS (NR_015546)	promoter-TSS (NR_015546)	-52	NR_015546	330164		NM_177875	ENSMUSG00000052848	C130026L21Rik	-	RIKEN cDNA C130026L21 gene	ncRNA
77	chr8	11308601	11309073	+	0	NA	intron (NR_133670, intron 1 of 52)	intron (NR_133670, intron 1 of 52)	-3968	NM_009932	12827		NM_009932	ENSMUSG00000031503	Col4a2	Col4a-2	collagen, type IV, alpha 2	protein-coding
14	chr11	68150656	68151492	+	0	NA	intron (NM_018768, intron 7 of 7)	intron (NM_018768, intron 7 of 7)	-69818	NR_105833	102465219		NR_105833	ENSMUSG00000099174	Mir6406	Gm27981|mmu-mir-6406	microRNA 6406	ncRNA
38	chr15	25752849	25753230	+	0	NA	promoter-TSS (NM_001353142)	promoter-TSS (NM_001353142)	-167	NM_001353142	17909		NM_019472	ENSMUSG00000022272	Myo10	D15Ertd600e|mKIAA0799|myosin-X	myosin X	protein-coding
13	chr11	63898034	63898663	+	0	NA	intron (NM_018805, intron 1 of 1)	intron (NM_018805, intron 1 of 1)	23936	NM_018805	54710		NM_018805	ENSMUSG00000070407	Hs3st3b1	3-OST-3B|3OST3B1|3Ost3b|Hs3st3b|m3-OST-3B	heparan sulfate (glucosamine) 3-O-sulfotransferase 3B1	protein-coding
27	chr9	69766408	69766951	+	0	NA	intron (NR_040765, intron 1 of 4)	intron (NR_040765, intron 1 of 4)	5533	NR_040765	319970		NR_040765		B230323A14Rik	-	RIKEN cDNA B230323A14 gene	ncRNA
32	chr13	99475316	99475582	+	0	NA	intron (NM_008634, intron 2 of 6)	intron (NM_008634, intron 2 of 6)	41153	NM_008634	17755		NM_008634	ENSMUSG00000052727	Map1b	A230055D22|LC1|MAP5|Mtap-5|Mtap1b|Mtap5	microtubule-associated protein 1B	protein-coding
41	chr16	91301169	91302045	+	0	NA	Intergenic	Intergenic	31838	NM_016968	50914		NM_016968	ENSMUSG00000046160	Olig1	Bhlhb6|Olg-1|Oligo1|bHLHe21	oligodendrocyte transcription factor 1	protein-coding
67	chr6	47652988	47653350	+	0	NA	Intergenic	RMER12B|LTR|ERVK	1925	NR_002841	19799		NR_002841		Rn4.5s	-	4.5S RNA	rRNA
40	chr16	4719058	4719347	+	0	NA	5' UTR (NM_001290763, exon 1 of 5)	5' UTR (NM_001290763, exon 1 of 5)	154	NM_026393	67824		NM_026393	ENSMUSG00000063445	Nmral1	1110025F24Rik	NmrA-like family domain containing 1	protein-coding
72	chr7	35958268	35958827	+	0	NA	Intergenic	Intergenic	-155558	NM_177739	668501		NM_177739	ENSMUSG00000044452	Zfp507	1810022O10Rik|A230056M16Rik|Gm480|Znf507|mKIAA1084	zinc finger protein 507	protein-coding
68	chr6	53909809	53910122	+	0	NA	intron (NM_001289714, intron 10 of 11)	intron (NM_001289714, intron 10 of 11)	68708	NM_001289714	71287		NM_027749	ENSMUSG00000052955	Cpvl	4933436L16Rik|HVLP	carboxypeptidase, vitellogenic-like	protein-coding
5	chr10	13117109	13118028	+	0	NA	intron (NM_001364644, intron 5 of 7)	intron (NM_001364644, intron 5 of 7)	26723	NR_131912	338438		NR_131912		Hymai	-	hydatidiform mole associated and imprinted transcript	ncRNA
22	chr12	80062496	80063179	+	0	NA	Intergenic	Intergenic	50176	NM_007564	12192		NM_007564	ENSMUSG00000021127	Zfp36l1	Berg36|Brf1|D530020L18Rik|ERF1|TIS11b|cMG1	zinc finger protein 36, C3H type-like 1	protein-coding
55	chr3	83583053	83583780	+	0	NA	Intergenic	Intergenic	-9298	NR_036591	69460		NR_036591	ENSMUSG00000101334	1700028M03Rik	-	RIKEN cDNA 1700028M03 gene	ncRNA
37	chr14	122453522	122453852	+	0	NA	Intergenic	Intergenic	-2541	NR_033326	328479		NR_033325	ENSMUSG00000064052	Gm5089	6530402A20|C030005G22Rik|EG328479	predicted gene 5089	ncRNA
28	chr9	86089956	86090403	+	0	NA	Intergenic	Intergenic	247327	NM_001164792	21983		NM_011627	ENSMUSG00000035274	Tpbg	5T4|WAIF1	trophoblast glycoprotein	protein-coding
49	chr2	71655923	71656233	+	0	NA	intron (NR_039557, intron 2 of 3)	intron (NR_039557, intron 2 of 3)	-63339	NR_037979	381371		NM_201366	ENSMUSG00000064263	Platr26	Gm1631	pluripotency associated transcript 26	ncRNA
16	chr11	69409657	69409882	+	0	NA	intron (NM_001017426, intron 2 of 23)	intron (NM_001017426, intron 2 of 23)	6425	NM_001017426	216850		NM_001017426	ENSMUSG00000018476	Kdm6b	1700064E03Rik|Jmjd3	KDM1 lysine (K)-specific demethylase 6B	protein-coding
62	chr4	143279861	143280337	+	0	NA	intron (NM_010329, intron 1 of 5)	intron (NM_010329, intron 1 of 5)	19465	NM_001290822	14726		NM_010329	ENSMUSG00000028583	Pdpn	E11|Gp38|OTS-8|RANDAM-2|T1-alpha|T1a|T1alpha	podoplanin	protein-coding
78	chr9	36821533	36821796	+	0	NA	promoter-TSS (NM_001357612)	promoter-TSS (NM_001357612)	-227	NM_001357610	235180		NM_183171	ENSMUSG00000032118	Fez1	UNC-76|UNC76	fasciculation and elongation protein zeta 1	protein-coding
