# Supplementary material for: Kdm6b-mediated epigenetic coordination of temporal precision during motor neuron differentiation
Source: EMBO Rep. 2026 May 26;27(13):3665–88. doi: 10.1038/s44319-026-00808-2 (PMC13354772; doi:10.1038/s44319-026-00808-2)
Supplement: Supplementary file 9 — Source data Fig. 3 [file 44319_2026_808_MOESM9_ESM.zip › Source data Fig 3/Fig 3A/D4D4H8D5 peaks.xls]

PeakID (cmd=annotatePeaks.pl merge_D4_peaks.narrowPeak_D4H8_peaks.narrowPeak_D5_peaks.narrowPeak.foranno mm10)	Chr	Start	End	Strand	Peak Score	Focus Ratio/Region Size	Annotation	Detailed Annotation	Distance to TSS	Nearest PromoterID	Entrez ID	Nearest Unigene	Nearest Refseq	Nearest Ensembl	Gene Name	Gene Alias	Gene Description	Gene Type
66	chr16	20610852	20611791	+	0	NA	promoter-TSS (NM_177941)	promoter-TSS (NM_177941)	-280	NM_025462	110599566		NM_025462	ENSMUSG00000115219	Eef1akmt4	-	EEF1A lysine methyltransferase 4	protein-coding
165	chr7	45215936	45216673	+	0	NA	intron (NM_001379272, intron 1 of 11)	intron (NM_001379272, intron 1 of 11)	512	NM_001285498	21677		NM_011565	ENSMUSG00000030796	Tead2	ETEF-1|ETF|Etdf|TEAD-2|TEF-4|TEF4	TEA domain family member 2	protein-coding
102	chr2	163195429	163196353	+	0	NA	Intergenic	Intergenic	-7236	NM_001372575	269389		NM_001098799	ENSMUSG00000074607	Tox2	Gcx1|RxHMG1	TOX high mobility group box family member 2	protein-coding
150	chr8	70282552	70283001	+	0	NA	promoter-TSS (NM_011984)	promoter-TSS (NM_011984)	-223	NM_001146153	26558		NM_011984	ENSMUSG00000003573	Homer3	-	homer scaffolding protein 3	protein-coding
140	chr7	40659438	40660168	+	0	NA	Intergenic	L2b|LINE|L2	-14934	NR_045504	71029		NR_045504	ENSMUSG00000102004	4933402C06Rik	-	RIKEN cDNA 4933402C06 gene	ncRNA
146	chr7	138909520	138909868	+	0	NA	promoter-TSS (NM_009760)	promoter-TSS (NM_009760)	-188	NM_009760	12176		NM_009760	ENSMUSG00000078566	Bnip3	Nip3	BCL2/adenovirus E1B interacting protein 3	protein-coding
156	chr18	77560413	77561032	+	0	NA	intron (NM_001164504, intron 1 of 7)	intron (NM_001164504, intron 1 of 7)	4414	NM_001164504	225743		NM_001164504	ENSMUSG00000025427	Ark2c	2900024M11Rik|Akd2|G630064H08Rik|Gm96|Rnf165	arkadia (RNF111) C-terminal like ring finger ubiquitin ligase 2C	protein-coding
23	chr12	53064653	53065568	+	0	NA	intron (NM_198111, intron 9 of 13)	intron (NM_198111, intron 9 of 13)	-183322	NM_001370964	27386		NM_013780	ENSMUSG00000021010	Npas3	4930423H22Rik|bHLHe12	neuronal PAS domain protein 3	protein-coding
13	chr11	11821911	11823346	+	0	NA	intron (NM_001190448, intron 11 of 14)	intron (NM_001190448, intron 11 of 14)	-13666	NM_001163360	60530		NM_021891	ENSMUSG00000035455	Fignl1	-	fidgetin-like 1	protein-coding
5	chr1	132322226	132323251	+	0	NA	intron (NM_028778, intron 1 of 6)	intron (NM_028778, intron 1 of 6)	6613	NM_028778	74137		NM_028778	ENSMUSG00000009772	Nuak2	1200013B22Rik|Omphk2|Snark|mKIAA0537	NUAK family, SNF1-like kinase, 2	protein-coding
51	chrX	162009951	162010507	+	0	NA	intron (NM_001290526, intron 1 of 8)	intron (NM_001290526, intron 1 of 8)	149212	NM_001290526	195727		NM_001081052	ENSMUSG00000059493	Nhs	Gm389|Gm48|Nhs1|Xcat	NHS actin remodeling regulator	protein-coding
76	chr17	79745337	79746386	+	0	NA	Intergenic	Intergenic	-30800	NM_009994	13078		NM_009994	ENSMUSG00000024087	Cyp1b1	CP1B|CYPIB1|P4501b1	cytochrome P450, family 1, subfamily b, polypeptide 1	protein-coding
6	chr1	133079656	133080393	+	0	NA	intron (NM_001099276, intron 11 of 32)	intron (NM_001099276, intron 11 of 32)	34012	NM_001099276	240752		NM_001099276	ENSMUSG00000026447	Pik3c2b	C330011J12Rik|Gm199|PI3K-C2beta|PI3KC2beta	phosphatidylinositol-4-phosphate 3-kinase catalytic subunit type 2 beta	protein-coding
115	chr4	117373572	117374418	+	0	NA	intron (NM_025739, intron 2 of 14)	intron (NM_025739, intron 2 of 14)	1466	NM_001310729	66743		NM_025739	ENSMUSG00000028677	Rnf220	4732477A13|4931406I20Rik|5730503K05Rik	ring finger protein 220	protein-coding
61	chr15	36727648	36728035	+	0	NA	Intergenic	RMER17C-int|LTR|ERVK	63091	NM_001253807	22631		NM_011740	ENSMUSG00000022285	Ywhaz	1110013I11Rik|14-3-3zeta	tyrosine 3-monooxygenase/tryptophan 5-monooxygenase activation protein, zeta polypeptide	protein-coding
83	chr18	79109878	79110439	+	0	NA	5' UTR (NM_053099, exon 1 of 6)	5' UTR (NM_053099, exon 1 of 6)	286	NM_053099	240427		NM_053099	ENSMUSG00000024548	Setbp1	C130092E12|Seb|mKIAA0437	SET binding protein 1	protein-coding
56	chr14	65245285	65246130	+	0	NA	intron (NM_021458, intron 2 of 6)	intron (NM_021458, intron 2 of 6)	16756	NM_021458	14365		NM_021458	ENSMUSG00000007989	Fzd3	D930050A07Rik|Fz3|fz-3|mFz3	frizzled class receptor 3	protein-coding
37	chr9	96989413	96990416	+	0	NA	intron (NM_145134, intron 2 of 2)	intron (NM_145134, intron 2 of 2)	28441	NM_145134	211949		NM_145134	ENSMUSG00000046997	Spsb4	D030068E18Rik|SSB-4|Ssb4	splA/ryanodine receptor domain and SOCS box containing 4	protein-coding
90	chr2	45031906	45032417	+	0	NA	intron (NM_015753, intron 2 of 9)	intron (NM_015753, intron 2 of 9)	-8984	NR_039591	100628598		NR_039591	ENSMUSG00000092679	Mir5129	mir-5129|mmu-mir-5129|mu-mir-5129	microRNA 5129	ncRNA
71	chr17	25785393	25785825	+	0	NA	promoter-TSS (NM_001378784)	promoter-TSS (NM_001378784)	-23	NM_001271437	68977		NM_026897	ENSMUSG00000061046	Haghl	1500017E18Rik|2810014I23Rik|C330022E15Rik	hydroxyacylglutathione hydrolase-like	protein-coding
7	chr1	133397399	133398188	+	0	NA	intron (NM_011439, intron 1 of 13)	intron (NM_011439, intron 1 of 13)	26419	NM_011439	20668		NM_011439	ENSMUSG00000070643	Sox13	Sox-13	SRY (sex determining region Y)-box 13	protein-coding
68	chr16	91192676	91193527	+	0	NA	Intergenic	Intergenic	-32449	NM_016967	50913		NM_016967	ENSMUSG00000039830	Olig2	Bhlhb1|Olg-2|Oligo2|RK17|bHLHe19	oligodendrocyte transcription factor 2	protein-coding
103	chr3	35088137	35088935	+	0	NA	Intergenic	Intergenic	-165885	NR_105799	102466155		NR_105799	ENSMUSG00000098862	Mir6378	Gm27706|mmu-mir-6378	microRNA 6378	ncRNA
78	chr18	34006652	34007440	+	0	NA	5' UTR (NM_013512, exon 1 of 24)	5' UTR (NM_013512, exon 1 of 24)	160	NM_013512	13824		NM_013512	ENSMUSG00000024376	Epb41l4a	Epb4.1l4|Epb4.1l4a|NBL4	erythrocyte membrane protein band 4.1 like 4a	protein-coding
43	chrX	20703956	20704705	+	0	NA	intron (NM_145628, intron 1 of 20)	CpG	421	NM_145628	236733		NM_145628	ENSMUSG00000031066	Usp11	6230415D12Rik|mKIAA4085	ubiquitin specific peptidase 11	protein-coding
58	chr14	97596909	97597375	+	0	NA	Intergenic	Intergenic	572623	NM_001038610	13134		NM_007826	ENSMUSG00000055639	Dach1	Dac|Dach	dachshund family transcription factor 1	protein-coding
141	chr1	5232300	5233130	+	0	NA	Intergenic	Intergenic	149629	NM_001310442	108664		NM_133826	ENSMUSG00000033793	Atp6v1h	0710001F19Rik|CGI-11|SFD|SFDalpha|SFDbeta|VMA13	ATPase, H+ transporting, lysosomal V1 subunit H	protein-coding
151	chr8	85025060	85025548	+	0	NA	promoter-TSS (NM_019652)	promoter-TSS (NM_019652)	-17	NM_001357202	56495		NM_019652	ENSMUSG00000052456	Get3	1810048H22Rik|ArsA|Asna1	guided entry of tail-anchored proteins factor 3, ATPase	protein-coding
138	chr6	144250896	144251572	+	0	NA	Intergenic	Intergenic	-41666	NM_011444	20678		NM_011444	ENSMUSG00000041540	Sox5	A730017D01Rik	SRY (sex determining region Y)-box 5	protein-coding
30	chr9	56041756	56042503	+	0	NA	exon (NM_001278274, exon 1 of 2)	exon (NM_001278274, exon 1 of 2)	284	NM_011992	26611		NM_011992	ENSMUSG00000032320	Rcn2	Tcbp49	reticulocalbin 2	protein-coding
97	chr2	137705093	137706800	+	0	NA	Intergenic	Intergenic	170885	NR_166195	102635955		NR_166195	ENSMUSG00000086214	Gm14062	-	predicted gene 14062	ncRNA
137	chr6	144154927	144155668	+	0	NA	intron (NM_001243163, intron 1 of 13)	intron (NM_001243163, intron 1 of 13)	54271	NM_001243163	20678		NM_011444	ENSMUSG00000041540	Sox5	A730017D01Rik	SRY (sex determining region Y)-box 5	protein-coding
72	chr17	34025657	34026295	+	0	NA	promoter-TSS (NR_029800)	promoter-TSS (NR_029800)	-884	NR_029800	723823		NR_029800	ENSMUSG00000065555	Mir219a-1	Mir219-1|Mirn219-1|mir-219a-1|mmu-mir-219a-1	microRNA 219a-1	ncRNA
62	chr15	50606942	50607466	+	0	NA	Intergenic	Intergenic	281845	NM_001310481	83925		NM_032000	ENSMUSG00000038679	Trps1	D15Ertd586e	transcriptional repressor GATA binding 1	protein-coding
125	chr5	103778395	103779059	+	0	NA	intron (NM_001080798, intron 1 of 19)	intron (NM_001080798, intron 1 of 19)	24154	NM_001080798	17355		NM_133919	ENSMUSG00000029313	Aff1	9630032B01Rik|Af4|Mllt2h|Rob	AF4/FMR2 family, member 1	protein-coding
59	chr14	118230104	118231242	+	0	NA	Intergenic	Intergenic	-5559	NR_131970	105245869		NR_131969	ENSMUSG00000090534	Sox21os1	100043825|Gm4675	SRY (sex determining region Y)-box 21, opposite strand 1	ncRNA
144	chr7	118593711	118594368	+	0	NA	intron (NR_169122, intron 1 of 2)	intron (NR_169122, intron 1 of 2)	1547	NR_169122	381914		NM_001331201	ENSMUSG00000109284	B230311B06Rik	Gm1695	RIKEN cDNA B230311B06 gene	ncRNA
154	chr9	37092879	37093597	+	0	NA	intron (NM_001029838, intron 1 of 12)	intron (NM_001029838, intron 1 of 12)	54084	NM_148950	208076		NM_148950	ENSMUSG00000035934	Pknox2	D230005H23Rik|Prep2	Pbx/knotted 1 homeobox 2	protein-coding
52	chrY	11858038	11858342	+	0	NA	Intergenic	(TTC)n|Simple_repeat|Simple_repeat	-523799	NM_001199332	100041550		NM_001199332	ENSMUSG00000095520	Gm20877	-	predicted gene, 20877	protein-coding
69	chr17	15993648	15994249	+	0	NA	Intergenic	Intergenic	-162702	NM_001372256	68799		NM_178615	ENSMUSG00000048027	Rgmb	1110059F19Rik|DRAGON	repulsive guidance molecule family member B	protein-coding
79	chr18	54506083	54506928	+	0	NA	Intergenic	Intergenic	-9922	NR_166904	105246441		NR_166904		4933434P08Rik	-	RIKEN cDNA 4933434P08 gene	ncRNA
109	chr3	127404344	127405220	+	0	NA	intron (NM_001327939, intron 1 of 45)	intron (NM_001327939, intron 1 of 45)	4276	NM_001327939	109676		NM_178655	ENSMUSG00000032826	Ank2	100043364|Ank-2|Gm4392	ankyrin 2, brain	protein-coding
33	chr13	23621907	23623048	+	0	NA	promoter-TSS (NM_015787)	promoter-TSS (NM_015787)	81	NM_015787	50709		NM_015787	ENSMUSG00000051627	H1f4	H1 VAR.2|H1-4|H1.4|H1e|H1s-4|H1var2|Hist1h1e	H1.4 linker histone, cluster member	protein-coding
87	chr19	55143450	55144099	+	0	NA	Intergenic	Intergenic	-16536	NM_001356285	14732		NM_008149	ENSMUSG00000024978	Gpam	GPAT|GPAT-1|GPAT1|P90	glycerol-3-phosphate acyltransferase, mitochondrial	protein-coding
108	chr3	96431696	96432657	+	0	NA	Intergenic	Intergenic	-17343	NR_001579	21748		NR_001579	ENSMUSG00000118406	Terc	mTER|mTR	telomerase RNA component	ncRNA
121	chr5	15985480	15986406	+	0	NA	intron (NM_001110845, intron 1 of 38)	intron (NM_001110845, intron 1 of 38)	51252	NM_001110845	12293		NM_009784	ENSMUSG00000040118	Cacna2d1	Ca(v)alpha2delta1|Cacna2|Cchl2a	calcium channel, voltage-dependent, alpha2/delta subunit 1	protein-coding
17	chr11	40733475	40733881	+	0	NA	promoter-TSS (NM_026023)	promoter-TSS (NM_026023)	17	NM_026023	52653		NM_026023	ENSMUSG00000020328	Nudcd2	-	NudC domain containing 2	protein-coding
27	chr12	118650620	118651375	+	0	NA	Intergenic	Intergenic	-120804	NR_045947	100384890		NR_045947	ENSMUSG00000113875	D230030E09Rik	Npe	Riken cDNA D230030E09 gene	ncRNA
139	chr7	16365072	16365698	+	0	NA	intron (NM_019748, intron 5 of 8)	intron (NM_019748, intron 5 of 8)	22511	NM_001285892	56459		NM_019748	ENSMUSG00000052833	Sae1	2400010M20Rik|2610044L12Rik|AOS1|D7Ertd177e|HSPC140|Sua1|Uble1a	SUMO1 activating enzyme subunit 1	protein-coding
55	chr14	64640421	64640932	+	0	NA	Intergenic	RSINE1|SINE|B4	-11865	NM_001081177	16554		NM_001081177	ENSMUSG00000060012	Kif13b	5330429L19Rik|6030414C01|C130021D12Rik|GAKIN	kinesin family member 13B	protein-coding
54	chr14	54924636	54925674	+	0	NA	intron (NM_010112, intron 1 of 5)	intron (NM_010112, intron 1 of 5)	1633	NM_010112	13644		NM_010112	ENSMUSG00000022203	Efs	-	embryonal Fyn-associated substrate	protein-coding
116	chr4	126556981	126557377	+	0	NA	intron (NM_175554, intron 1 of 25)	CpG	199	NM_175554	269582		NM_175554	ENSMUSG00000042489	Clspn	B130025E01|E130314M08Rik	claspin	protein-coding
110	chr4	54651807	54653024	+	0	NA	Intergenic	Intergenic	-295530	NM_172867	242466		NM_172867	ENSMUSG00000060206	Zfp462	6030417H05|9430078C22Rik|Gt4-2|Zfpip|Znf462	zinc finger protein 462	protein-coding
75	chr17	35703837	35705097	+	0	NA	promoter-TSS (NM_172962)	promoter-TSS (NM_172962)	132	NM_007584	12305		NM_007584	ENSMUSG00000003534	Ddr1	6030432F18|CD167a|Cak|Nep|PTK3A	discoidin domain receptor family, member 1	protein-coding
74	chr17	35058903	35059763	+	0	NA	TTS (NM_033444)	TTS (NM_033444)	298	NM_001190449	51793		NM_016765	ENSMUSG00000007039	Ddah2	1110003M04Rik|DDAH-2|DDAHII|Ddah|G6a|NG30	DDAH family member 2, ADMA independent	protein-coding
47	chrX	84859331	84860377	+	0	NA	intron (NM_007868, intron 60 of 78)	intron (NM_007868, intron 60 of 78)	-188441	NM_001314036	13405		NM_007868	ENSMUSG00000045103	Dmd	DXSmh7|DXSmh9|Dp427|Dp71|dys|mdx|pke	dystrophin, muscular dystrophy	protein-coding
124	chr5	101124866	101125536	+	0	NA	Intergenic	Intergenic	114452	NR_166657	102640893		NR_166657		Gm36851	-	predicted gene, 36851	ncRNA
145	chr7	129680678	129681459	+	0	NA	Intergenic	Intergenic	89205	NM_172255	207425		NM_172255	ENSMUSG00000042055	Wdr11	2900055P10Rik|Brwd2|mKIAA1351	WD repeat domain 11	protein-coding
155	chr19	12488788	12490210	+	0	NA	intron (NM_172442, intron 2 of 8)	intron (NM_172442, intron 2 of 8)	12497	NM_172442	207521		NM_172442	ENSMUSG00000039982	Dtx4	D930042H13|RNF155	deltex 4, E3 ubiquitin ligase	protein-coding
64	chr15	86005792	86006198	+	0	NA	intron (NM_009886, intron 1 of 34)	intron (NM_009886, intron 1 of 34)	27782	NM_009886	12614		NM_009886	ENSMUSG00000016028	Celsr1	Adgrc1|Crsh|Scy|crash	cadherin, EGF LAG seven-pass G-type receptor 1	protein-coding
65	chr15	90972314	90973077	+	0	NA	exon (NM_001109042, exon 12 of 33)	exon (NM_001109042, exon 12 of 33)	-74219	NR_033583	20738		NR_033583	ENSMUSG00000121678	Spn-ps	Cd43-ps	sialophorin, pseudogene	pseudo
107	chr3	88531258	88532231	+	0	NA	promoter-TSS (NM_001029890)	promoter-TSS (NM_001029890)	-202	NM_001029890	72640		NM_001029890	ENSMUSG00000074480	Mex3a	2700083E18Rik|Gm411|Rkhd4	mex3 RNA binding family member A	protein-coding
160	chr11	62130018	62130824	+	0	NA	intron (NM_001029936, intron 3 of 12)	intron (NM_001029936, intron 3 of 12)	53397	NM_001029936	432572		NM_001029936	ENSMUSG00000042331	Specc1	2810012G08Rik|B230396K10Rik|Cytsb	sperm antigen with calponin homology and coiled-coil domains 1	protein-coding
114	chr4	117210589	117211373	+	0	NA	Intergenic	Intergenic	-28357	NM_134471	73804		NM_134471	ENSMUSG00000028678	Kif2c	4930402F02Rik|ESTM5|Knsl6|MCAK	kinesin family member 2C	protein-coding
93	chr2	84727247	84727679	+	0	NA	promoter-TSS (NM_133840)	promoter-TSS (NM_133840)	-176	NR_156129	98985		NM_133840	ENSMUSG00000027079	Clp1	Heab	CLP1, cleavage and polyadenylation factor I subunit	protein-coding
80	chr18	54828051	54828584	+	0	NA	Intergenic	Intergenic	161863	NM_175751	269023		NM_175751	ENSMUSG00000052713	Zfp608	4932417D18Rik|D430007A19Rik|Znf608	zinc finger protein 608	protein-coding
126	chr5	127323921	127324435	+	0	NA	intron (NM_175432, intron 1 of 8)	intron (NM_175432, intron 1 of 8)	-42555	NR_038128	67351		NR_038127	ENSMUSG00000087104	Tmem132cos	1700085B03Rik	transmembrane protein 132C, opposite strand	ncRNA
164	chr11	4998219	4998872	+	0	NA	intron (NM_007454, intron 1 of 20)	B4|SINE|B4	11721	NM_001355660	11764		NM_007454	ENSMUSG00000009090	Ap1b1	Adtb1|b2b1660Clo	adaptor protein complex AP-1, beta 1 subunit	protein-coding
120	chr4	155189504	155190310	+	0	NA	intron (NM_011385, intron 1 of 6)	intron (NM_011385, intron 1 of 6)	32628	NM_001357191	20481		NM_011385	ENSMUSG00000029050	Ski	2310012I02Rik|2610001A11Rik	ski sarcoma viral oncogene homolog (avian)	protein-coding
10	chr10	92006378	92006834	+	0	NA	Intergenic	Intergenic	65579	NR_029812	723955		NR_029812	ENSMUSG00000065524	Mir135a-2	Mirn135a-2|mir-135a-2	microRNA 135a-2	ncRNA
20	chr11	96576453	96577199	+	0	NA	intron (NM_001033186, intron 4 of 12)	intron (NM_001033186, intron 4 of 12)	112235	NM_001177899	78473		NM_001033186	ENSMUSG00000057058	Skap1	1700091G21Rik|Scap1|Skap-55	src family associated phosphoprotein 1	protein-coding
132	chr6	97528777	97529891	+	0	NA	intron (NM_145148, intron 1 of 23)	intron (NM_145148, intron 1 of 23)	-41514	NM_001346637	232288		NM_145148	ENSMUSG00000030064	Frmd4b	6030440G05Rik|GOBLIN|GRSP1	FERM domain containing 4B	protein-coding
111	chr4	55005299	55005912	+	0	NA	intron (NM_172867, intron 1 of 12)	intron (NM_172867, intron 1 of 12)	57660	NM_172867	242466		NM_172867	ENSMUSG00000060206	Zfp462	6030417H05|9430078C22Rik|Gt4-2|Zfpip|Znf462	zinc finger protein 462	protein-coding
40	chr9	108832260	108832686	+	0	NA	intron (NM_080437, intron 2 of 34)	CpG	6428	NM_001359572	107934		NM_080437	ENSMUSG00000023473	Celsr3	Adgrc3|Fmi1|flamingo|mKIAA0812	cadherin, EGF LAG seven-pass G-type receptor 3	protein-coding
161	chr3	122703975	122704680	+	0	NA	Intergenic	Intergenic	-24831	NM_153422	242202		NM_153422	ENSMUSG00000053965	Pde5a	Cgbpde|Cn5n|PDE5a2|Pde5|Pde5a1	phosphodiesterase 5A, cGMP-specific	protein-coding
133	chr6	101197835	101199072	+	0	NA	intron (NM_018884, intron 3 of 9)	intron (NM_018884, intron 3 of 9)	-73483	NR_166918	102637022		NR_166918	ENSMUSG00000121193	Gm33934	-	predicted gene, 33934	ncRNA
130	chr6	66077212	66078293	+	0	NA	Intergenic	Intergenic	125181	NM_001161773	67653		NM_001161773	ENSMUSG00000036463	4930544G11Rik	-	RIKEN cDNA 4930544G11 gene	protein-coding
25	chr12	80112969	80113473	+	0	NA	promoter-TSS (NM_007564)	promoter-TSS (NM_007564)	-208	NM_007564	12192		NM_007564	ENSMUSG00000021127	Zfp36l1	Berg36|Brf1|D530020L18Rik|ERF1|TIS11b|cMG1	zinc finger protein 36, C3H type-like 1	protein-coding
136	chr6	140336615	140337116	+	0	NA	Intergenic	Intergenic	-87234	NM_144920	109135		NM_144920	ENSMUSG00000030231	Plekha5	2810431N21Rik|AMH-Cre|Ayu21-9|Gt(pU21)9Imeg|Pepp2|Tg(AMH-cre)1Flor	pleckstrin homology domain containing, family A member 5	protein-coding
24	chr12	55926119	55927006	+	0	NA	Intergenic	Intergenic	90196	NR_155205	52592		NM_027867	ENSMUSG00000012076	Brms1l	0710008O11Rik|BRMS1|D12Ertd407e	breast cancer metastasis-suppressor 1-like	protein-coding
15	chr11	21370365	21371379	+	0	NA	promoter-TSS (NM_139297)	promoter-TSS (NM_139297)	-243	NM_139297	216558		NM_139297	ENSMUSG00000001891	Ugp2	UDPGP|UGPase	UDP-glucose pyrophosphorylase 2	protein-coding
14	chr11	18885581	18886189	+	0	NA	intron (NM_001193271, intron 9 of 12)	intron (NM_001193271, intron 9 of 12)	133084	NM_001193271	17268		NM_010789	ENSMUSG00000020160	Meis1	C530044H18Rik|Evi8	Meis homeobox 1	protein-coding
122	chr5	16002269	16002878	+	0	NA	intron (NM_001110845, intron 1 of 38)	intron (NM_001110845, intron 1 of 38)	67882	NM_001110845	12293		NM_009784	ENSMUSG00000040118	Cacna2d1	Ca(v)alpha2delta1|Cacna2|Cchl2a	calcium channel, voltage-dependent, alpha2/delta subunit 1	protein-coding
99	chr2	146956282	146956900	+	0	NA	intron (NM_001033298, intron 12 of 13)	intron (NM_001033298, intron 12 of 13)	-56408	NM_001356403	24128		NM_011917	ENSMUSG00000027433	Xrn2	-	5'-3' exoribonuclease 2	protein-coding
119	chr4	150236834	150237467	+	0	NA	promoter-TSS (NM_001379127)	promoter-TSS (NM_001379127)	-47	NM_023119	13806		NM_023119	ENSMUSG00000063524	Eno1	Eno-1|MBP-1|NNE	enolase 1, alpha non-neuron	protein-coding
84	chr19	21784304	21785037	+	0	NA	intron (NM_031997, intron 2 of 24)	intron (NM_031997, intron 2 of 24)	6330	NM_031997	83921		NM_031997	ENSMUSG00000024754	Cemip2	Tmem2	cell migration inducing hyaluronidase 2	protein-coding
85	chr19	26930338	26930881	+	0	NA	Intergenic	MLTR14|LTR|ERV1	44684	NM_001033407	329047		NM_001033407	ENSMUSG00000074913	Gm815	-	predicted gene 815	protein-coding
92	chr2	48538736	48539260	+	0	NA	Intergenic	Intergenic	-81733	NR_166463	102633236		NR_166463	ENSMUSG00000086353	Gm13481	-	predicted gene 13481	ncRNA
38	chr13	51920334	51921272	+	0	NA	Intergenic	Intergenic	74128	NM_011817	23882		NM_011817	ENSMUSG00000021453	Gadd45g	CR6|DDIT2|OIG37	growth arrest and DNA-damage-inducible 45 gamma	protein-coding
123	chr5	24423526	24424096	+	0	NA	promoter-TSS (NM_007668)	promoter-TSS (NM_007668)	-247	NR_156449	12568		NM_007668	ENSMUSG00000028969	Cdk5	Crk6	cyclin dependent kinase 5	protein-coding
67	chr16	74397292	74397881	+	0	NA	intron (NM_001358492, intron 1 of 26)	intron (NM_001358492, intron 1 of 26)	14239	NM_001358494	268902		NM_175549	ENSMUSG00000052516	Robo2	2600013A04Rik|9430089E08Rik|D230004I22Rik|mKIAA1568	roundabout guidance receptor 2	protein-coding
77	chr18	16293299	16293979	+	0	NA	Intergenic	Intergenic	515607	NM_007664	12558		NM_007664	ENSMUSG00000024304	Cdh2	CDHN|N-CAD|Ncad	cadherin 2	protein-coding
31	chr13	23575261	23575713	+	0	NA	promoter-TSS (NM_178204)	promoter-TSS (NM_178204)	-276	NM_178204	319149		NM_178204	ENSMUSG00000099583	H3c4	H3-b|H3c13|H3c14|H3c15|H3c2|H3c3|H3c6|H3c7|Hist1h3d	H3 clustered histone 4	protein-coding
3	chr1	41390083	41390697	+	0	NA	Intergenic	Intergenic	142921	NR_168323	105243912		NR_168323		Gm39631	-	predicted gene, 39631	ncRNA
45	chr13	107954814	107955430	+	0	NA	Intergenic	Intergenic	-65058	NM_145456	67263		NM_145456	ENSMUSG00000032846	Zswim6	2900036G02Rik|mKIAA1577	zinc finger SWIM-type containing 6	protein-coding
44	chr13	84625638	84626585	+	0	NA	Intergenic	Intergenic	403815	NR_155262	72745		NM_175187	ENSMUSG00000035762	Tmem161b	2810446P07Rik	transmembrane protein 161B	protein-coding
36	chr13	44509583	44510075	+	0	NA	Intergenic	Intergenic	-29502	NR_167749	102637213		NR_167749	ENSMUSG00000113010	Gm34084	-	predicted gene, 34084	ncRNA
57	chr14	65266260	65266628	+	0	NA	promoter-TSS (NM_001360383)	promoter-TSS (NM_001360383)	-174	NM_015795	50759		NM_015795	ENSMUSG00000034532	Fbxo16	4932435C24Rik|Fbx16	F-box protein 16	protein-coding
163	chr10	87101105	87102306	+	0	NA	intron (NM_029685, intron 2 of 5)	intron (NM_029685, intron 2 of 5)	43659	NM_029685	76640		NM_029685	ENSMUSG00000047129	1700113H08Rik	-	RIKEN cDNA 1700113H08 gene	protein-coding
131	chr6	87737876	87738789	+	0	NA	intron (NM_001159697, intron 2 of 7)	intron (NM_001159697, intron 2 of 7)	7463	NM_001159697	58229		NM_021418	ENSMUSG00000068263	Efcc1	Ccdc48	EF hand and coiled-coil domain containing 1	protein-coding
39	chr13	63566262	63566871	+	0	NA	promoter-TSS (NM_008957)	promoter-TSS (NM_008957)	-831	NM_008957	19206		NM_008957	ENSMUSG00000021466	Ptch1	A230106A15Rik|Ptc|Ptc1|Ptch|mes|wig	patched 1	protein-coding
148	chr7	143428279	143429083	+	0	NA	Intergenic	Intergenic	32369	NM_001354981	12577		NM_009876	ENSMUSG00000037664	Cdkn1c	CDKI|Kip2|p57(kip2)|p57Kip2	cyclin dependent kinase inhibitor 1C	protein-coding
158	chr5	124351196	124352688	+	0	NA	intron (NM_013812, intron 1 of 3)	intron (NM_013812, intron 1 of 3)	2686	NM_013812	13445		NM_013812	ENSMUSG00000029394	Cdk2ap1	Apc10|Cdkap1|DORC1|Doc1|ST19|doc-1|p12	cyclin dependent kinase 2 associated protein 1	protein-coding
32	chr13	23585376	23586551	+	0	NA	promoter-TSS (NM_001290530)	promoter-TSS (NM_001290530)	7	NM_001290530	319179		NM_178194	ENSMUSG00000047246	H2bc6	Gm11398|H2bc4|H2bc8|Hist1h2be	H2B clustered histone 6	protein-coding
113	chr4	106910380	106910862	+	0	NA	promoter-TSS (NM_023672)	promoter-TSS (NM_023672)	-849	NM_023672	72475		NM_023672	ENSMUSG00000061887	Ssbp3	2610021L12Rik|2610200M23Rik|5730488C10Rik|LAST|SSDP1	single-stranded DNA binding protein 3	protein-coding
98	chr2	146117217	146118095	+	0	NA	intron (NM_001369121, intron 21 of 26)	intron (NM_001369121, intron 21 of 26)	-104341	NM_016889	53626		NM_016889	ENSMUSG00000068154	Insm1	IA-1	insulinoma-associated 1	protein-coding
162	chr1	43360487	43361529	+	0	NA	Intergenic	Intergenic	-84743	NM_010879	17974		NM_010879	ENSMUSG00000066877	Nck2	4833426I10Rik|Grb4|NCKbeta|Nck-2	non-catalytic region of tyrosine kinase adaptor protein 2	protein-coding
147	chr7	141172307	141172894	+	0	NA	intron (NM_001172100, intron 1 of 9)	CpG	251	NM_001172100	107702		NM_145135	ENSMUSG00000038650	Rnh1	RNH	ribonuclease/angiogenin inhibitor 1	protein-coding
157	chr16	17124714	17125391	+	0	NA	promoter-TSS (NR_029659)	promoter-TSS (NR_029659)	150	NM_001358255	70458		NM_183287	ENSMUSG00000049916	2610318N02Rik	-	RIKEN cDNA 2610318N02 gene	protein-coding
60	chr15	13212199	13213439	+	0	NA	Intergenic	Intergenic	-39144	NM_007666	12563		NM_007666	ENSMUSG00000039385	Cdh6	cad6	cadherin 6	protein-coding
105	chr3	65861071	65861713	+	0	NA	Intergenic	Intergenic	96857	NM_019937	56706		NM_019937	ENSMUSG00000027829	Ccnl1	2610030E23Rik|Ccnl|ania-6a	cyclin L1	protein-coding
70	chr17	16157648	16158294	+	0	NA	Intergenic	Intergenic	-326725	NM_001372256	68799		NM_178615	ENSMUSG00000048027	Rgmb	1110059F19Rik|DRAGON	repulsive guidance molecule family member B	protein-coding
134	chr6	101411348	101411801	+	0	NA	Intergenic	Intergenic	-33677	NM_018884	55983		NM_018884	ENSMUSG00000035357	Pdzrn3	1110020C07Rik|LNX3|SEMACAP3|Semcap3	PDZ domain containing RING finger 3	protein-coding
91	chr2	45518502	45519381	+	0	NA	Intergenic	Intergenic	-177664	NR_040497	69405		NR_040497	ENSMUSG00000086202	1700019E08Rik	-	RIKEN cDNA 1700019E08 gene	ncRNA
9	chr1	134062915	134063850	+	0	NA	Intergenic	Intergenic	-2435	NR_165647	105246710		NR_165647		Gm19497	-	predicted gene, 19497	ncRNA
112	chr4	71764867	71766029	+	0	NA	Intergenic	Intergenic	435445	NM_001285530	21885		NM_011599	ENSMUSG00000008305	Tle1	C230057C06Rik|Estm14|Grg-1|Grg1|Tle4l	transducin-like enhancer of split 1	protein-coding
129	chr5	151142677	151143387	+	0	NA	intron (NM_001359985, intron 1 of 12)	intron (NM_001359985, intron 1 of 12)	47161	NM_001359985	243362		NM_146258	ENSMUSG00000016128	Stard13	DLC2|GT650	StAR related lipid transfer domain containing 13	protein-coding
50	chr14	22679930	22680439	+	0	NA	intron (NM_028275, intron 5 of 6)	intron (NM_028275, intron 5 of 6)	-137386	NR_046307	74896		NR_046307	ENSMUSG00000114412	4930405A10Rik	4930456G20Rik	RIKEN cDNA 4930405A10 gene	ncRNA
96	chr2	109942117	109943870	+	0	NA	intron (NM_172671, intron 1 of 17)	intron (NM_172671, intron 1 of 17)	25346	NM_172671	107515		NM_172671	ENSMUSG00000050199	Lgr4	9130225G07|A330106J01Rik|A930009A08Rik|Gpr48	leucine-rich repeat-containing G protein-coupled receptor 4	protein-coding
41	chr9	120571178	120571723	+	0	NA	promoter-TSS (NM_025974)	promoter-TSS (NM_025974)	-67	NM_025974	67115		NM_025974	ENSMUSG00000025794	Rpl14	3100001N19Rik|CAG-ISL-7|CTG-B33|L14	ribosomal protein L14	protein-coding
4	chr10	45147067	45147616	+	0	NA	intron (NM_011156, intron 10 of 14)	intron (NM_011156, intron 10 of 14)	80125	NM_011156	19072		NM_011156	ENSMUSG00000019849	Prep	D10Wsu136e|PE|PEP|Pop	prolyl endopeptidase	protein-coding
34	chr13	23751656	23752448	+	0	NA	promoter-TSS (NM_178203)	promoter-TSS (NM_178203)	-293	NM_178203	319150		NM_178203	ENSMUSG00000069267	H3c2	H3-53|H3c13|H3c14|H3c15|H3c3|H3c4|H3c6|H3c7|Hist1h3b	H3 clustered histone 2	protein-coding
35	chr13	39877509	39878592	+	0	NA	Intergenic	Intergenic	53871	NR_167689	77753		NR_167689	ENSMUSG00000114491	A230103O09Rik	-	RIKEN cDNA A230103O09 gene	ncRNA
88	chr2	29820211	29820799	+	0	NA	Intergenic	Intergenic	-6884	NM_026615	68205		NM_026615	ENSMUSG00000069020	Urm1	2900073H19Rik	ubiquitin related modifier 1	protein-coding
46	chrX	76598910	76599127	+	0	NA	intron (NM_001201395, intron 1 of 1)	SYNREP_MM|Satellite|Satellite	3906	NM_001201395	74987		NM_001201395	ENSMUSG00000079525	Cldn34d	4930468A15Rik	claudin 34D	protein-coding
101	chr2	158028314	158028739	+	0	NA	promoter-TSS (NM_001291135)	promoter-TSS (NM_001291135)	29	NM_001291135	70470		NM_027434	ENSMUSG00000027651	Rprd1b	2610304G08Rik|2810446G03Rik|Crept	regulation of nuclear pre-mRNA domain containing 1B	protein-coding
28	chr12	119273786	119274437	+	0	NA	Intergenic	Intergenic	-35835	NM_177290	320910		NM_177290	ENSMUSG00000025321	Itgb8	4832412O06Rik	integrin beta 8	protein-coding
128	chr5	140583766	140584512	+	0	NA	Intergenic	Intergenic	-19072	NM_030022	77998		NM_030022	ENSMUSG00000036586	Grifin	E130101O17Rik	galectin-related inter-fiber protein	protein-coding
18	chr11	70220815	70221073	+	0	NA	promoter-TSS (NM_172371)	promoter-TSS (NM_172371)	50	NM_172371	69309		NM_172371	ENSMUSG00000044367	Slc16a13	1700007D07Rik	solute carrier family 16 (monocarboxylic acid transporters), member 13	protein-coding
159	chr14	49066132	49066785	+	0	NA	promoter-TSS (NM_144535)	promoter-TSS (NM_144535)	-91	NM_001360070	74385		NM_144535	ENSMUSG00000036291	Ap5m1	4932432K03Rik|Mu5|Mudeng	adaptor-related protein complex 5, mu 1 subunit	protein-coding
149	chr8	18594875	18595105	+	0	NA	promoter-TSS (NM_173189)	promoter-TSS (NM_173189)	-141	NM_173189	244329		NM_173189	ENSMUSG00000039842	Mcph1	5430437K10Rik|BRIT1|D030046N04Rik|MCT|Tg(HLA-A2.1)1Enge	microcephaly, primary autosomal recessive 1	protein-coding
53	chrY	90797900	90798324	+	0	NA	intron (NR_137282, intron 2 of 2)	T-rich|Low_complexity|Low_complexity	12670	NM_133362	170942		NM_133362		Erdr1x	Erdr1|Gm21887|Gm55594|edr	erythroid differentiation regulator 1 x	protein-coding
2	chr10	8886094	8886467	+	0	NA	promoter-TSS (NM_175155)	promoter-TSS (NM_175155)	-210	NM_175155	70097		NM_175155	ENSMUSG00000015305	Sash1	1100001C18Rik|2500002E12Rik|A330076K04Rik|mKIAA0790	SAM and SH3 domain containing 1	protein-coding
21	chr11	113785039	113786264	+	0	NA	promoter-TSS (NR_168674)	promoter-TSS (NR_168674)	-523	NR_168674	105243583		NR_168674	ENSMUSG00000121049	Gm39468	-	predicted gene, 39468	ncRNA
11	chr10	92162508	92163382	+	0	NA	intron (NR_028262, intron 2 of 12)	intron (NR_028262, intron 2 of 12)	2233	NR_028262	110333		NR_028262	ENSMUSG00000112117	Rmst	100041799|C230053E11Rik|D930049J19Rik|Dmt2|Gm3515|M2|Ncrms	rhabdomyosarcoma 2 associated transcript (non-coding RNA)	ncRNA
1	chr1	177561961	177562648	+	0	NA	Intergenic	Intergenic	17225	NR_162777	114483345		NR_162777		Mir12179	Gm51282|mmu-mir-12179	microRNA 12179	ncRNA
86	chr19	41670660	41671257	+	0	NA	intron (NM_015748, intron 4 of 36)	intron (NM_015748, intron 4 of 36)	72898	NM_015748	20562		NM_015748	ENSMUSG00000025020	Slit1	Slil1|mKIAA0813	slit guidance ligand 1	protein-coding
48	chr14	19976625	19976986	+	0	NA	promoter-TSS (NM_001285911)	promoter-TSS (NM_001285911)	-112	NM_001285911	14702		NM_010315	ENSMUSG00000043004	Gng2	Hg3f1	guanine nucleotide binding protein (G protein), gamma 2	protein-coding
104	chr3	51915933	51916631	+	0	NA	intron (NM_001004176, intron 1 of 4)	intron (NM_001004176, intron 1 of 4)	188724	NM_001004176	433586		NM_001004176	ENSMUSG00000061143	Maml3	Mam-2|mKIAA1816	mastermind like transcriptional coactivator 3	protein-coding
73	chr17	34959363	34959922	+	0	NA	promoter-TSS (NM_010478)	promoter-TSS (NM_010478)	-404	NM_010478	15511		NM_010478	ENSMUSG00000090877	Hspa1b	HSP70B1|Hsp70|Hsp70-1|Hsp70.1|hsp68	heat shock protein 1B	protein-coding
127	chr5	137349605	137350086	+	0	NA	promoter-TSS (NM_001159571)	promoter-TSS (NM_001159571)	-264	NM_010144	13846		NM_010144	ENSMUSG00000029710	Ephb4	Htk|MDK2|Myk1|Tyro11|b2b2412Clo	Eph receptor B4	protein-coding
26	chr12	98920196	98920773	+	0	NA	promoter-TSS (NM_029553)	promoter-TSS (NM_029553)	-90	NM_029553	76260		NM_029553	ENSMUSG00000021013	Ttc8	0610012F22Rik|BBS8	tetratricopeptide repeat domain 8	protein-coding
16	chr11	40539864	40540438	+	0	NA	Intergenic	Intergenic	152531	NM_134017	108645		NM_134017	ENSMUSG00000042032	Mat2b	1110064C04Rik|2410018D16Rik|MAT-II|MATIIbeta|TGR	methionine adenosyltransferase 2 non-catalytic beta subunit methionine	protein-coding
135	chr6	117916749	117917235	+	0	NA	promoter-TSS (NM_001166427)	promoter-TSS (NM_001166427)	-302	NM_001166427	98758		NM_133834	ENSMUSG00000042079	Hnrnpf	4833420I20Rik|Hnrpf	heterogeneous nuclear ribonucleoprotein F	protein-coding
63	chr15	75633581	75634498	+	0	NA	Intergenic	RLTR14-int|LTR|ERV1	17355	NM_001044718	22701		NM_011759	ENSMUSG00000047003	Zfp41	CTfin92|Zfp-41	zinc finger protein 41	protein-coding
8	chr1	133492317	133493693	+	0	NA	Intergenic	Intergenic	-68793	NM_011439	20668		NM_011439	ENSMUSG00000070643	Sox13	Sox-13	SRY (sex determining region Y)-box 13	protein-coding
81	chr18	55196468	55197090	+	0	NA	Intergenic	Intergenic	-204188	NM_001360787	269023		NM_175751	ENSMUSG00000052713	Zfp608	4932417D18Rik|D430007A19Rik|Znf608	zinc finger protein 608	protein-coding
95	chr2	91931949	91933039	+	0	NA	promoter-TSS (NM_001291483)	promoter-TSS (NM_001291483)	-197	NM_010784	17242		NM_010784	ENSMUSG00000027239	Mdk	MK|Mek	midkine	protein-coding
94	chr2	84742355	84742947	+	0	NA	Intergenic	Intergenic	-1473	NR_029544	387149		NR_029544	ENSMUSG00000065484	Mir130a	Mirn130|Mirn130a|mir-130a	microRNA 130a	ncRNA
82	chr18	77773727	77774398	+	0	NA	promoter-TSS (NM_001357533)	promoter-TSS (NM_001357533)	-177	NM_001357532	225745		NM_146089	ENSMUSG00000041840	Haus1	Ccdc5|HEI-C	HAUS augmin-like complex, subunit 1	protein-coding
19	chr11	88047257	88048137	+	0	NA	5' UTR (NM_001078167, exon 1 of 3)	5' UTR (NM_001078167, exon 1 of 3)	324	NM_173374	110809		NM_173374	ENSMUSG00000018379	Srsf1	1110054N12Rik|5730507C05Rik|6330415C05Rik|Asf|Sf2|Sfrs1	serine and arginine-rich splicing factor 1	protein-coding
29	chr9	49962160	49963064	+	0	NA	Intergenic	Intergenic	-163219	NM_001311065	17967		NM_010875	ENSMUSG00000039542	Ncam1	CD56|E-NCAM|NCAM-1|Ncam	neural cell adhesion molecule 1	protein-coding
117	chr4	130546779	130547344	+	0	NA	intron (NM_025998, intron 1 of 6)	intron (NM_025998, intron 1 of 6)	26975	NM_025998	67149		NM_025998	ENSMUSG00000078532	Nkain1	2610200G18Rik|2810426C15Rik	Na+/K+ transporting ATPase interacting 1	protein-coding
22	chr11	120491507	120492120	+	0	NA	promoter-TSS (NM_013770)	promoter-TSS (NM_013770)	-24	NM_013770	27376		NM_013770	ENSMUSG00000025792	Slc25a10	Dic	solute carrier family 25 (mitochondrial carrier, dicarboxylate transporter), member 10	protein-coding
12	chr10	106609392	106609834	+	0	NA	intron (NM_001359673, intron 3 of 31)	intron (NM_001359673, intron 3 of 31)	-7133	NR_131026	75833		NR_131026	ENSMUSG00000112201	4930532I03Rik	-	RIKEN cDNA 4930532I03 gene	ncRNA
106	chr3	65929022	65929932	+	0	NA	Intergenic	Intergenic	28772	NM_019937	56706		NM_019937	ENSMUSG00000027829	Ccnl1	2610030E23Rik|Ccnl|ania-6a	cyclin L1	protein-coding
152	chr8	90496039	90496749	+	0	NA	Intergenic	Intergenic	-148142	NM_172913	244579		NM_172913	ENSMUSG00000043668	Tox3	500-9|C230068E13|CAGF9|Tnrc9	TOX high mobility group box family member 3	protein-coding
142	chr1	24612652	24612852	+	0	NA	Intergenic	Intergenic	-25315	NM_007733	12823		NM_007733	ENSMUSG00000026141	Col19a1	-	collagen, type XIX, alpha 1	protein-coding
100	chr2	157457315	157457585	+	0	NA	intron (NM_001025395, intron 4 of 13)	CpG	33157	NM_009271	20779		NM_009271	ENSMUSG00000027646	Src	pp60c-src	Rous sarcoma oncogene	protein-coding
89	chr2	29856257	29857209	+	0	NA	Intergenic	Intergenic	-11006	NR_029838	723904		NR_029838	ENSMUSG00000065485	Mir219a-2	Mir219-2|Mirn219-2|mir-219a-2|mmu-mir-219a-2	microRNA 219a-2	ncRNA
49	chrX	136172205	136173052	+	0	NA	promoter-TSS (NM_001168578)	promoter-TSS (NM_001168578)	-377	NM_025703	66684		NM_025703	ENSMUSG00000051579	Tceal8	3930402F23Rik	transcription elongation factor A (SII)-like 8	protein-coding
118	chr4	132514773	132515687	+	0	NA	Intergenic	Intergenic	-4774	NM_144907	230784		NM_144907	ENSMUSG00000028893	Sesn2	HI95|SEST2|Ses2	sestrin 2	protein-coding
143	chr7	102100012	102100620	+	0	NA	promoter-TSS (NM_001291354)	promoter-TSS (NM_001291354)	-87	NM_007491	11875		NM_007491	ENSMUSG00000070424	Art5	ARTC5|Yac-2	ADP-ribosyltransferase 5	protein-coding
153	chr9	13652259	13653107	+	0	NA	intron (NM_001013813, intron 1 of 3)	intron (NM_001013813, intron 1 of 3)	-9777	NM_173776	270118		NM_173776	ENSMUSG00000031925	Maml2	5930431H10	mastermind like transcriptional coactivator 2	protein-coding
42	chrX	8145364	8145726	+	0	NA	non-coding (NR_033561, exon 1 of 3)	non-coding (NR_033561, exon 1 of 3)	118	NR_033561	70226		NR_033561	ENSMUSG00000055188	Rbm3os	2900002K06Rik	RNA binding motif protein 3, opposite strand	ncRNA
