# Supplementary material for: Kdm6b-mediated epigenetic coordination of temporal precision during motor neuron differentiation
Source: EMBO Rep. 2026 May 26;27(13):3665–88. doi: 10.1038/s44319-026-00808-2 (PMC13354772; doi:10.1038/s44319-026-00808-2)
Supplement: Supplementary file 9 — Source data Fig. 3 [file 44319_2026_808_MOESM9_ESM.zip › Source data Fig 3/Fig 3A/D4D4H8D5D6 peaks.xls]

PeakID (cmd=annotatePeaks.pl merge_D4_peaks.narrowPeak_D4H8_peaks.narrowPeak_D5_peaks.narrowPeak_D6_peaks.narrowPeak.foranno mm10)	Chr	Start	End	Strand	Peak Score	Focus Ratio/Region Size	Annotation	Detailed Annotation	Distance to TSS	Nearest PromoterID	Entrez ID	Nearest Unigene	Nearest Refseq	Nearest Ensembl	Gene Name	Gene Alias	Gene Description	Gene Type
1378	chr7	102064932	102065748	+	0	NA	promoter-TSS (NM_001360748)	promoter-TSS (NM_001360748)	-151	NR_104582	102443351		NM_011644	ENSMUSG00000070425	Xntrpc	Xndr-trpc2	Xndc1-transient receptor potential cation channel, subfamily C, member 2 readthrough	protein-coding
484	chrX	20617321	20618127	+	0	NA	promoter-TSS (NM_019435)	promoter-TSS (NM_019435)	-105	NM_001358624	104130		NM_019435	ENSMUSG00000031059	Ndufb11	CI-ESSS|D5Bwg0566e|D5Bwg0577e|NP15.6|Np15|p15.6	NADH:ubiquinone oxidoreductase subunit B11	protein-coding
54	chr10	42501812	42502567	+	0	NA	5' UTR (NM_017472, exon 1 of 4)	5' UTR (NM_017472, exon 1 of 4)	135	NM_017472	54198		NM_017472	ENSMUSG00000019804	Snx3	SDP3	sorting nexin 3	protein-coding
1232	chr6	121110177	121110489	+	0	NA	intron (NM_001270475, intron 1 of 31)	intron (NM_001270475, intron 1 of 31)	20689	NM_001270475	194401		NM_153396	ENSMUSG00000051586	Mical3	C130040D16Rik|Mical-3|mKIAA1364	microtubule associated monooxygenase, calponin and LIM domain containing 3	protein-coding
394	chr13	21753464	21754198	+	0	NA	promoter-TSS (NM_178201)	promoter-TSS (NM_178201)	81	NM_178183	319169		NM_178183	ENSMUSG00000063021	H2ac15	Hist1h2ak	H2A clustered histone 15	protein-coding
1213	chr6	89643899	89644769	+	0	NA	exon (NM_001178058, exon 1 of 16)	exon (NM_001178058, exon 1 of 16)	346	NM_001178060	232223		NM_153162	ENSMUSG00000000811	Txnrd3	TGR|TR2	thioredoxin reductase 3	protein-coding
1563	chr11	83472493	83473559	+	0	NA	promoter-TSS (NM_027427)	promoter-TSS (NM_027427)	-82	NM_027427	70439		NM_027427	ENSMUSG00000020680	Taf15	2610111C21Rik|68kDa|TAFII68|Taf2n	TATA-box binding protein associated factor 15	protein-coding
273	chr11	100939360	100940062	+	0	NA	promoter-TSS (NM_213660)	promoter-TSS (NM_213660)	-171	NM_213659	20848		NM_011486	ENSMUSG00000004040	Stat3	1110034C02Rik|Aprf	signal transducer and activator of transcription 3	protein-coding
1047	chr4	122885873	122886963	+	0	NA	promoter-TSS (NM_007598)	promoter-TSS (NM_007598)	-342	NM_001358036	12331		NM_007598	ENSMUSG00000028656	Cap1	-	cyclase associated actin cytoskeleton regulatory protein 1	protein-coding
749	chr17	84957070	84958003	+	0	NA	promoter-TSS (NR_027929)	promoter-TSS (NR_027929)	-113	NR_027929	68531		NR_027929	ENSMUSG00000097047	1110020A21Rik	2600015P10Rik	RIKEN cDNA 1110020A21 gene	ncRNA
352	chr12	85374539	85375030	+	0	NA	promoter-TSS (NM_026775)	promoter-TSS (NM_026775)	-67	NM_026775	68581		NM_026775	ENSMUSG00000021248	Tmed10	1110014C03Rik|Tmp21|p23|p24delta1	transmembrane p24 trafficking protein 10	protein-coding
119	chr1	133130819	133131468	+	0	NA	promoter-TSS (NM_133819)	promoter-TSS (NM_133819)	-23	NM_133819	108954		NM_133819	ENSMUSG00000046062	Ppp1r15b	1810033K10Rik|C530022L24Rik|CReP	protein phosphatase 1, regulatory subunit 15B	protein-coding
693	chr17	25273420	25274310	+	0	NA	promoter-TSS (NR_027452)	promoter-TSS (NR_027452)	49	NM_001177609	22196		NM_011665	ENSMUSG00000015120	Ube2i	5830467E05Rik|UBC9|Ubce2i|Ubce9	ubiquitin-conjugating enzyme E2I	protein-coding
908	chr2	131159844	131160538	+	0	NA	promoter-TSS (NM_026091)	promoter-TSS (NM_026091)	-110	NM_026091	67326		NM_026091	ENSMUSG00000027327	Adissp	1700037H04Rik	adipose secreted signaling protein	protein-coding
456	chr9	108263550	108264390	+	0	NA	promoter-TSS (NM_001276481)	promoter-TSS (NM_001276481)	-12	NM_001276485	13138		NM_010017	ENSMUSG00000039952	Dag1	D9Wsu13e|DG|Dp427|Dp71	dystroglycan 1	protein-coding
421	chr13	41358684	41359832	+	0	NA	promoter-TSS (NM_017464)	promoter-TSS (NM_017464)	-257	NM_017464	18003		NM_017464	ENSMUSG00000021365	Nedd9	Cas-L|CasL|HEF1|MEF1|Nedd-9|p105	neural precursor cell expressed, developmentally down-regulated gene 9	protein-coding
1155	chr5	135934068	135935203	+	0	NA	promoter-TSS (NM_018871)	promoter-TSS (NM_018871)	6	NM_018871	22628		NM_018871	ENSMUSG00000051391	Ywhag	14-3-3gamma|D7Bwg1348e	tyrosine 3-monooxygenase/tryptophan 5-monooxygenase activation protein, gamma polypeptide	protein-coding
250	chr11	88139064	88140137	+	0	NA	intron (NM_198013, intron 1 of 10)	intron (NM_198013, intron 1 of 10)	-29965	NM_001172099	103841		NM_198013	ENSMUSG00000018378	Cuedc1	C330016O16Rik	CUE domain containing 1	protein-coding
307	chr11	116852667	116853911	+	0	NA	promoter-TSS (NM_178620)	promoter-TSS (NM_178620)	-195	NM_011358	20382		NM_011358	ENSMUSG00000034120	Srsf2	D11Wsu175e|MRF-1|Pr264|SC35|Sfrs10|Sfrs2	serine and arginine-rich splicing factor 2	protein-coding
132	chr10	81496396	81496842	+	0	NA	promoter-TSS (NM_134009)	promoter-TSS (NM_134009)	-256	NM_134009	103425		NM_134009	ENSMUSG00000020238	Ncln	3100002P13Rik	nicalin	protein-coding
191	chr11	53430438	53431430	+	0	NA	promoter-TSS (NM_025352)	promoter-TSS (NM_025352)	-103	NM_025352	22272		NM_025352	ENSMUSG00000044894	Uqcrq	1100001F06Rik|1500040F11Rik|5830407L17Rik|9.5kDa|QP-C|Qpc|Uqcrb|c1502	ubiquinol-cytochrome c reductase, complex III subunit VII	protein-coding
723	chr17	48409510	48410428	+	0	NA	promoter-TSS (NM_207219)	promoter-TSS (NM_207219)	-31	NM_207219	106821		NM_207219	ENSMUSG00000040771	Oard1	-	O-acyl-ADP-ribose deacylase 1	protein-coding
1483	chr8	105636219	105636919	+	0	NA	promoter-TSS (NM_181322)	promoter-TSS (NM_181322)	31	NM_181322	13018		NM_181322	ENSMUSG00000005698	Ctcf	-	CCCTC-binding factor	protein-coding
1181	chr6	38533189	38533942	+	0	NA	Intergenic	Intergenic	-1296	NM_025363	66117		NM_025363	ENSMUSG00000019689	Fmc1	1110001J03Rik	formation of mitochondrial complex V assembly factor 1	protein-coding
535	chrX	166510178	166510658	+	0	NA	promoter-TSS (NM_001007577)	promoter-TSS (NM_001007577)	60	NM_001007577	245695		NM_001007577	ENSMUSG00000051224	Tceanc	A630018P17Rik|Gm390	transcription elongation factor A (SII) N-terminal and central domain containing	protein-coding
376	chr9	44379143	44379696	+	0	NA	promoter-TSS (NM_021395)	promoter-TSS (NM_021395)	-71	NM_021395	12282		NM_021395	ENSMUSG00000032115	Hyou1	CBP-140|Cab140|Grp170|Orp150	hypoxia up-regulated 1	protein-coding
1336	chr7	45017361	45018012	+	0	NA	promoter-TSS (NM_009101)	promoter-TSS (NM_009101)	-256	NM_009101	20130		NM_009101	ENSMUSG00000038387	Rras	Rras1	related RAS viral (r-ras) oncogene	protein-coding
472	chr9	118040248	118041064	+	0	NA	5' UTR (NM_001378466, exon 1 of 9)	5' UTR (NM_001378466, exon 1 of 9)	134	NM_001048146	27215		NM_013727	ENSMUSG00000039285	Azi2	AZ2|Nap1	5-azacytidine induced gene 2	protein-coding
1380	chr7	105399825	105400670	+	0	NA	promoter-TSS (NM_199009)	promoter-TSS (NM_199009)	-193	NM_001242365	74349		NM_199009	ENSMUSG00000044465	Fhip1b	4632419K20Rik|6530415H11Rik|FHIP|Fam160a2	FHF complex subunit HOOK interacting protein 1B	protein-coding
802	chr19	5487994	5489450	+	0	NA	promoter-TSS (NR_153769)	promoter-TSS (NR_153769)	-343	NR_153769	71711		NM_027877	ENSMUSG00000024906	Mus81	1200008A18Rik	MUS81 structure-specific endonuclease subunit	protein-coding
1492	chr8	116921466	116921959	+	0	NA	promoter-TSS (NM_028131)	promoter-TSS (NM_028131)	-28	NM_028131	72155		NM_028131	ENSMUSG00000031756	Cenpn	2610510J17Rik	centromere protein N	protein-coding
857	chr2	25224365	25225355	+	0	NA	promoter-TSS (NM_146116)	promoter-TSS (NM_146116)	-158	NM_146116	227613		NM_146116	ENSMUSG00000036752	Tubb4b	4930542G03Rik|Tubb2c|Tubb2c1	tubulin, beta 4B class IVB	protein-coding
680	chr17	12916083	12916767	+	0	NA	promoter-TSS (NM_001290712)	promoter-TSS (NM_001290712)	96	NM_001290712	21454		NM_013686	ENSMUSG00000068039	Tcp1	CCT|Cct1|Ccta|TRic|Tcp-1|Tp63|c-cpn|p63	t-complex protein 1	protein-coding
448	chr13	55444644	55445279	+	0	NA	promoter-TSS (NM_001286064)	promoter-TSS (NM_001286064)	-111	NM_001286063	26385		NM_011938	ENSMUSG00000074886	Grk6	Gprk6	G protein-coupled receptor kinase 6	protein-coding
618	chr15	98533995	98534709	+	0	NA	promoter-TSS (NM_001289440)	promoter-TSS (NM_001289440)	-83	NM_001359827	69612		NM_133714	ENSMUSG00000022992	Kansl2	2310037I24Rik|B930009D17	KAT8 regulatory NSL complex subunit 2	protein-coding
373	chr12	119237953	119239383	+	0	NA	promoter-TSS (NM_177290)	promoter-TSS (NM_177290)	-392	NM_177290	320910		NM_177290	ENSMUSG00000025321	Itgb8	4832412O06Rik	integrin beta 8	protein-coding
825	chr19	28011006	28012160	+	0	NA	promoter-TSS (NM_011265)	promoter-TSS (NM_011265)	-417	NM_001166414	19726		NM_011265	ENSMUSG00000040929	Rfx3	C230093O12Rik|MRFX3	regulatory factor X, 3 (influences HLA class II expression)	protein-coding
1366	chr1	7397150	7398426	+	0	NA	Intergenic	CpG	308868	NM_183028	319263		NM_183028	ENSMUSG00000051285	Pcmtd1	8430411F12Rik|A030012M09Rik	protein-L-isoaspartate (D-aspartate) O-methyltransferase domain containing 1	protein-coding
1342	chr7	45434315	45435055	+	0	NA	promoter-TSS (NM_030678)	promoter-TSS (NM_030678)	-154	NM_030678	14936		NM_030678	ENSMUSG00000003865	Gys1	Gys3|MGS	glycogen synthase 1, muscle	protein-coding
726	chr17	56008120	56009486	+	0	NA	promoter-TSS (NM_145934)	promoter-TSS (NM_145934)	-398	NM_026530	68047		NM_026530	ENSMUSG00000003199	Mpnd	E130307M08Rik	MPN domain containing	protein-coding
751	chr17	86962485	86963257	+	0	NA	promoter-TSS (NM_145491)	promoter-TSS (NM_145491)	-240	NM_145491	104215		NM_145491	ENSMUSG00000024143	Rhoq	Arhq|TC10A|Tc10	ras homolog family member Q	protein-coding
1094	chr5	24393806	24394839	+	0	NA	5' UTR (NM_029020, exon 1 of 16)	5' UTR (NM_029020, exon 1 of 16)	166	NM_029020	74610		NM_029020	ENSMUSG00000028973	Abcb8	4833412N02Rik|MITOSUR	ATP-binding cassette, sub-family B member 8	protein-coding
294	chr11	108920198	108920880	+	0	NA	5' UTR (NM_015732, exon 1 of 11)	5' UTR (NM_015732, exon 1 of 11)	190	NM_015732	12006		NM_015732	ENSMUSG00000000142	Axin2	Axi1|Axil|Conductin	axin 2	protein-coding
674	chr17	6429766	6430706	+	0	NA	exon (NM_009342, exon 1 of 5)	exon (NM_009342, exon 1 of 5)	124	NM_009342	21648		NM_009342	ENSMUSG00000096255	Dynlt1b	AGS2|Dynlt1|Tctex-1|Tctex1	dynein light chain Tctex-type 1B	protein-coding
99	chr10	80433689	80434249	+	0	NA	promoter-TSS (NM_011548)	promoter-TSS (NM_011548)	-334	NM_001164152	21423		NM_011548	ENSMUSG00000020167	Tcf3	A1|ALF2|E12|E12/E47|E2A|E47|KA1|ME2|Pan1|Pan2|TCF-3|Tcfe2a|VDIR|bHLHb21	transcription factor 3	protein-coding
350	chr12	84451008	84451728	+	0	NA	promoter-TSS (NM_173756)	promoter-TSS (NM_173756)	-140	NM_173756	217708		NM_173756	ENSMUSG00000085793	Lin52	5830457H20Rik	lin-52 DREAM MuvB core complex component	protein-coding
207	chr11	69072941	69073989	+	0	NA	promoter-TSS (NR_028566)	promoter-TSS (NR_028566)	39	NR_028566	100216530		NR_028566	ENSMUSG00000064899	Snord118	MBI-34	small nucleolar RNA, C/D box 118	snoRNA
130	chr10	81350331	81350962	+	0	NA	promoter-TSS (NM_010440)	promoter-TSS (NM_010440)	-189	NM_001163166	15353		NM_010440	ENSMUSG00000020232	Hmg20b	BRAF35|Hmgx2|Hmgxb2|Smarce1r	high mobility group 20B	protein-coding
252	chr11	88955020	88955597	+	0	NA	exon (NM_029023, exon 1 of 13)	exon (NM_029023, exon 1 of 13)	134	NM_029023	74617		NM_029023	ENSMUSG00000000278	Scpep1	2410018F01Rik|4833411K15Rik|Risc	serine carboxypeptidase 1	protein-coding
734	chr17	56997082	56997610	+	0	NA	promoter-TSS (NM_025538)	promoter-TSS (NM_025538)	7	NM_027372	66400		NM_025538	ENSMUSG00000002661	Alkbh7	2310045B01Rik|2510008E23Rik|Abh7|Spata11	alkB homolog 7	protein-coding
587	chr15	44618761	44619780	+	0	NA	promoter-TSS (NM_001357691)	promoter-TSS (NM_001357691)	43	NM_001357690	55960		NM_019480	ENSMUSG00000022339	Ebag9	Rcas1	estrogen receptor-binding fragment-associated gene 9	protein-coding
86	chr1	86358960	86359618	+	0	NA	promoter-TSS (NR_015507)	promoter-TSS (NR_015507)	166	NM_010880	17975		NM_010880	ENSMUSG00000026234	Ncl	B530004O11Rik|C23|D0Nds28|D1Nds28|Nucl	nucleolin	protein-coding
1533	chr16	4879826	4880918	+	0	NA	promoter-TSS (NM_145359)	promoter-TSS (NM_145359)	-521	NM_145359	207740		NM_145359	ENSMUSG00000039568	Ubald1	1500031H01Rik|Fam100a	UBA-like domain containing 1	protein-coding
276	chr11	101551968	101553203	+	0	NA	promoter-TSS (NM_001252223)	promoter-TSS (NM_001252223)	-69	NM_008676	17966		NM_008676	ENSMUSG00000017119	Nbr1	mKIAA0049	NBR1, autophagy cargo receptor	protein-coding
470	chr9	110532020	110532750	+	0	NA	promoter-TSS (NM_001081340)	promoter-TSS (NM_001081340)	-212	NM_001081340	235626		NM_001081340	ENSMUSG00000044791	Setd2	4921524K10Rik|KMT3A	SET domain containing 2	protein-coding
1512	chr9	21367405	21368242	+	0	NA	promoter-TSS (NM_001042709)	promoter-TSS (NM_001042709)	-48	NM_001042707	16201		NM_010561	ENSMUSG00000032178	Ilf3	MBII-26|MPHOSPH4|NF90|NFAR	interleukin enhancer binding factor 3	protein-coding
1262	chr7	5038101	5038542	+	0	NA	intron (NM_001039532, intron 1 of 1)	CpG	125	NM_001039532	654801		NM_001039532	ENSMUSG00000043290	Zfp784	C730049F21Rik|Znf784	zinc finger protein 784	protein-coding
1246	chr6	134034964	134035598	+	0	NA	promoter-TSS (NM_007961)	promoter-TSS (NM_007961)	-419	NM_007961	14011		NM_007961	ENSMUSG00000030199	Etv6	Tel	ets variant 6	protein-coding
800	chr19	4927959	4928532	+	0	NA	promoter-TSS (NM_001360711)	promoter-TSS (NM_001360711)	42	NM_133803	75221		NM_133803	ENSMUSG00000063904	Dpp3	4930533O14Rik|DPP III	dipeptidylpeptidase 3	protein-coding
682	chr17	13654661	13654969	+	0	NA	Intergenic	Intergenic	-100721	NR_045436	72578		NR_045436	ENSMUSG00000117042	2700054A10Rik	-	RIKEN cDNA 2700054A10 gene	ncRNA
453	chr13	60177255	60177702	+	0	NA	promoter-TSS (NM_008086)	promoter-TSS (NM_008086)	57	NM_008086	14451		NM_008086	ENSMUSG00000052957	Gas1	Gas-1	growth arrest specific 1	protein-coding
696	chr17	26138333	26138737	+	0	NA	promoter-TSS (NM_001159598)	promoter-TSS (NM_001159598)	-151	NM_009733	12005		NM_009733	ENSMUSG00000024182	Axin1	Axin|Fu|Kb|Ki|fused|kinky|knobbly	axin 1	protein-coding
1573	chr10	80114878	80115840	+	0	NA	promoter-TSS (NM_001301853)	promoter-TSS (NM_001301853)	-436	NR_126043	20869		NM_011492	ENSMUSG00000003068	Stk11	Lkb1|Par-4	serine/threonine kinase 11	protein-coding
583	chr15	36793601	36794503	+	0	NA	intron (NM_001356569, intron 1 of 6)	CpG-4850	486	NM_001356569	22631		NM_011740	ENSMUSG00000022285	Ywhaz	1110013I11Rik|14-3-3zeta	tyrosine 3-monooxygenase/tryptophan 5-monooxygenase activation protein, zeta polypeptide	protein-coding
1023	chr4	53011678	53012450	+	0	NA	intron (NM_001347099, intron 1 of 4)	CpG	184	NM_025623	66536		NM_025623	ENSMUSG00000015247	Nipsnap3b	2700063N13Rik|Nipsnap3a	nipsnap homolog 3B	protein-coding
1368	chr1	30949440	30950192	+	0	NA	promoter-TSS (NR_002688)	promoter-TSS (NR_002688)	-55	NR_164183	115487084		NR_164183		Gm53209	-	predicted gene, 53209	ncRNA
872	chr2	32395383	32396199	+	0	NA	promoter-TSS (NM_133783)	promoter-TSS (NM_133783)	-99	NM_133783	96979		NM_133783	ENSMUSG00000026820	Ptges2	0610038H10Rik|Gbf1|Mpges2|Pges2	prostaglandin E synthase 2	protein-coding
1309	chr7	28436313	28437104	+	0	NA	promoter-TSS (NM_001290550)	promoter-TSS (NM_001290550)	-517	NM_175021	233033		NM_175021	ENSMUSG00000109336	Samd4b	-	sterile alpha motif domain containing 4B	protein-coding
306	chr11	116490353	116490977	+	0	NA	promoter-TSS (NM_026364)	promoter-TSS (NM_026364)	-319	NM_026364	67763		NM_026364	ENSMUSG00000015869	Prpsap1	5730409F23Rik|PAP39	phosphoribosyl pyrophosphate synthetase-associated protein 1	protein-coding
31	chr1	36556691	36558217	+	0	NA	5' UTR (NM_001304330, exon 1 of 16)	5' UTR (NM_001304330, exon 1 of 16)	103	NM_001304330	20353		NM_001126047	ENSMUSG00000026121	Sema4c	M-Sema F|Semacl1|Semaf|Semai|sema I	sema domain, immunoglobulin domain (Ig), transmembrane domain (TM) and short cytoplasmic domain, (semaphorin) 4C	protein-coding
402	chr9	61361156	61361541	+	0	NA	Intergenic	Intergenic	-11018	NM_009389	21887		NM_009389	ENSMUSG00000032280	Tle3	2610103N05Rik|ESG|Grg3a|Grg3b|mKIAA1547	transducin-like enhancer of split 3	protein-coding
457	chr9	108587639	108588309	+	0	NA	intron (NM_028944, intron 2 of 8)	intron (NM_028944, intron 2 of 8)	-9261	NM_031392	83669		NM_031392	ENSMUSG00000066357	Wdr6	-	WD repeat domain 6	protein-coding
1552	chr17	24251222	24251799	+	0	NA	promoter-TSS (NM_007634)	promoter-TSS (NM_007634)	-101	NM_007634	12449		NM_007634	ENSMUSG00000072082	Ccnf	CycF|Fbxo1	cyclin F	protein-coding
848	chr2	3332346	3333064	+	0	NA	promoter-TSS (NM_001013376)	promoter-TSS (NM_001013376)	-77	NM_001013376	227522		NM_001013376	ENSMUSG00000049950	Rpp38	C330006A15Rik	ribonuclease P/MRP 38 subunit	protein-coding
1248	chr6	136468461	136469016	+	0	NA	intron (NR_168025, intron 1 of 1)	intron (NR_168025, intron 1 of 1)	5063	NR_168025	102640956		NR_168025		Gm36897	-	predicted gene, 36897	ncRNA
884	chr2	49451150	49452630	+	0	NA	exon (NM_172663, exon 1 of 14)	exon (NM_172663, exon 1 of 14)	404	NM_172663	227867		NM_172663	ENSMUSG00000069495	Epc2	5830499L14|D2Ertd694e	enhancer of polycomb homolog 2	protein-coding
377	chr9	44407030	44407755	+	0	NA	promoter-TSS (NM_024266)	promoter-TSS (NM_024266)	156	NM_021789	60409		NM_021789	ENSMUSG00000032112	Trappc4	1500017G03Rik|HSPC172|PTD009|Sbd|Sbdn|Sdcbp2|TRS23	trafficking protein particle complex 4	protein-coding
978	chr3	96488941	96489483	+	0	NA	Intergenic	Intergenic	-35973	NM_027126	69585		NM_027126	ENSMUSG00000038403	Hjv	2310035L15Rik|5230400G09Rik|DL-M|Hfe2|Rgmc|hemojuvelin	hemojuvelin BMP co-receptor	protein-coding
590	chr15	73090096	73090982	+	0	NA	exon (NM_053068, exon 1 of 3)	exon (NM_053068, exon 1 of 3)	127	NM_053068	93696		NM_053068	ENSMUSG00000068391	Chrac1	2410152E03Rik|2810406L04Rik|YCL1	chromatin accessibility complex 1	protein-coding
203	chr11	61761593	61762293	+	0	NA	intron (NM_001364087, intron 1 of 11)	CpG	145	NM_001164242	212627		NM_144806	ENSMUSG00000020528	Prpsap2	A230054F23Rik|PAP41	phosphoribosyl pyrophosphate synthetase-associated protein 2	protein-coding
821	chr19	11965107	11965854	+	0	NA	promoter-TSS (NM_001033174)	promoter-TSS (NM_001033174)	-364	NM_001033174	76303		NM_001033174	ENSMUSG00000024687	Osbp	1110018F06Rik|mKIAA4220	oxysterol binding protein	protein-coding
856	chr2	23155871	23156730	+	0	NA	promoter-TSS (NM_025979)	promoter-TSS (NM_025979)	-205	NM_013771	27377		NM_013771	ENSMUSG00000026775	Yme1l1	FtsH1|Ftsh	YME1-like 1 (S. cerevisiae)	protein-coding
755	chr18	6135662	6136671	+	0	NA	promoter-TSS (NM_001039692)	promoter-TSS (NM_001039692)	-68	NM_029277	75415		NM_029277	ENSMUSG00000041225	Arhgap12	2810011M08Rik	Rho GTPase activating protein 12	protein-coding
942	chr3	8923151	8923939	+	0	NA	intron (NM_025434, intron 1 of 2)	CpG	312	NM_025434	66230		NM_025434	ENSMUSG00000040269	Mrps28	1500012D08Rik	mitochondrial ribosomal protein S28	protein-coding
914	chr2	145620868	145621606	+	0	NA	intron (NM_053195, intron 15 of 16)	intron (NM_053195, intron 15 of 16)	-66255	NM_001037929	627302		NM_001037929		Gm14092	-	predicted gene 14092	protein-coding
46	chr1	63246718	63248025	+	0	NA	intron (NM_001285937, intron 2 of 5)	LTR31|LTR|ERV1	-25898	NM_028673	73884		NM_028673	ENSMUSG00000027520	Zdbf2	4930431J08Rik|9330107J05Rik	zinc finger, DBF-type containing 2	protein-coding
727	chr17	56079019	56079633	+	0	NA	promoter-TSS (NM_001331053)	promoter-TSS (NM_001331053)	7	NM_024432	66530		NM_024432	ENSMUSG00000019578	Ubxn6	1200008L11Rik|2210415J11Rik|Ubxd1|Ubxdc2	UBX domain protein 6	protein-coding
1376	chr7	101896254	101897001	+	0	NA	intron (NM_001291349, intron 1 of 4)	intron (NM_001291349, intron 1 of 4)	296	NM_027532	75430		NM_027532	ENSMUSG00000030649	Anapc15	3200002M19Rik|6330414C15Rik|APC15	anaphase promoting complex C subunit 15	protein-coding
870	chr2	30807385	30808280	+	0	NA	promoter-TSS (NM_170592)	promoter-TSS (NM_170592)	-136	NM_001356435	66617		NM_170592	ENSMUSG00000026857	Ntmt1	2610205E22Rik|Mettl11a|NTM1A	N-terminal Xaa-Pro-Lys N-methyltransferase 1	protein-coding
1003	chr4	6771921	6773160	+	0	NA	intron (NM_001377079, intron 4 of 9)	intron (NM_001377079, intron 4 of 9)	218296	NM_001377079	252838		NM_145711	ENSMUSG00000041272	Tox	1700007F02Rik	thymocyte selection-associated high mobility group box	protein-coding
400	chr9	59577890	59578459	+	0	NA	promoter-TSS (NM_175235)	promoter-TSS (NM_175235)	-163	NM_175235	76183		NM_175235	ENSMUSG00000032297	Celf6	6330569O16Rik|Brunol6	CUGBP, Elav-like family member 6	protein-coding
195	chr11	58954243	58955237	+	0	NA	promoter-TSS (NM_178218)	promoter-TSS (NM_178218)	55	NM_178218	319162		NM_178218	ENSMUSG00000078851	H2ac25	H2aw|Hist3h2a	H2A clustered histone 25	protein-coding
1329	chr7	44869669	44870147	+	0	NA	promoter-TSS (NM_133949)	promoter-TSS (NM_133949)	-240	NM_133949	84113		NM_133949	ENSMUSG00000038502	Ptov1	1110030G05Rik|Gcap3	prostate tumor over expressed gene 1	protein-coding
531	chr14	25108231	25109307	+	0	NA	promoter-TSS (NR_153781)	promoter-TSS (NR_153781)	-492	NR_153781	102634576		NR_153781		Gm32123	-	predicted gene, 32123	ncRNA
1199	chr6	82652575	82653074	+	0	NA	promoter-TSS (NM_025882)	promoter-TSS (NM_025882)	41	NM_025882	66979		NM_025882	ENSMUSG00000030042	Pole4	2400007P05Rik|5830430F06Rik	polymerase (DNA-directed), epsilon 4 (p12 subunit)	protein-coding
1187	chr6	51177976	51179038	+	0	NA	Intergenic	C-rich|Low_complexity|Low_complexity	91403	NR_029719	387166		NR_029719	ENSMUSG00000065505	Mir148a	Mirn148|Mirn148a|mir-148a	microRNA 148a	ncRNA
206	chr11	68691272	68692267	+	0	NA	promoter-TSS (NM_175260)	promoter-TSS (NM_175260)	-146	NM_175260	77579		NM_175260	ENSMUSG00000020900	Myh10	5730504C04Rik|9330167F11Rik|Fltn|Myhn-2|Myhn2|NM2B|NMHC II-B|NMHC-B|NMHCII-B|NMMHC II-b|NMMHC-B|NMMHC-IIB|SMemb|mKIAA3005	myosin, heavy polypeptide 10, non-muscle	protein-coding
21	chr1	190190223	190191153	+	0	NA	intron (NR_151620, intron 1 of 1)	intron (NR_151620, intron 1 of 1)	-19861	NM_008937	19130		NM_008937	ENSMUSG00000010175	Prox1	A230003G05Rik|PROX-1	prospero homeobox 1	protein-coding
853	chr2	13573503	13574314	+	0	NA	promoter-TSS (NM_011701)	promoter-TSS (NM_011701)	-403	NM_011701	22352		NM_011701	ENSMUSG00000026728	Vim	-	vimentin	protein-coding
1272	chr7	15945791	15946371	+	0	NA	promoter-TSS (NM_133831)	promoter-TSS (NM_133831)	27	NM_133831	68077		NM_133831	ENSMUSG00000041560	Nop53	5330430H08Rik|9430097C02Rik|Gltscr2|PICT-1	NOP53 ribosome biogenesis factor	protein-coding
1338	chr7	45128574	45129515	+	0	NA	promoter-TSS (NM_009438)	promoter-TSS (NM_009438)	-299	NM_009438	22121		NM_009438	ENSMUSG00000074129	Rpl13a	1810026N22Rik|Tstap198-7|tum-antigen	ribosomal protein L13A	protein-coding
425	chr13	44839862	44840801	+	0	NA	intron (NM_001360281, intron 2 of 16)	intron (NM_001360281, intron 2 of 16)	109060	NM_001205043	16468		NM_021878	ENSMUSG00000038518	Jarid2	Jmj|jumonji	jumonji and AT-rich interaction domain containing 2	protein-coding
592	chr15	75086265	75087039	+	0	NA	Intergenic	Intergenic	25285	NM_001357693	100041546		NM_001099217	ENSMUSG00000022584	Ly6c2	Ly-6C.2|Ly-6C2	lymphocyte antigen 6 family memberC2	protein-coding
604	chr15	80083128	80084036	+	0	NA	promoter-TSS (NM_013762)	promoter-TSS (NM_013762)	-176	NM_013762	27367		NM_013762	ENSMUSG00000060036	Rpl3	F2|J1	ribosomal protein L3	protein-coding
1115	chr5	64647309	64648625	+	0	NA	Intergenic	Intergenic	-37268	NR_045078	100042198		NR_045078	ENSMUSG00000105402	Gm3716	Gm1683	predicted gene 3716	ncRNA
586	chr15	44427570	44428425	+	0	NA	promoter-TSS (NM_175009)	promoter-TSS (NM_175009)	-114	NM_175009	223527		NM_175009	ENSMUSG00000022338	Eny2	1810057B09Rik|6720481I12|DC6|Ey2	ENY2 transcription and export complex 2 subunit	protein-coding
277	chr11	101604624	101605509	+	0	NA	Intergenic	Intergenic	-5634	NM_001256318	666331		NM_001256318	ENSMUSG00000086617	LOC666331	-	uncharacterized LOC666331	protein-coding
697	chr17	26508078	26509091	+	0	NA	promoter-TSS (NM_013642)	promoter-TSS (NM_013642)	-112	NM_013642	19252		NM_013642	ENSMUSG00000024190	Dusp1	3CH134|MKP1|Ptpn16|erp|mkp-1	dual specificity phosphatase 1	protein-coding
1041	chr4	117202102	117202986	+	0	NA	Intergenic	U5|snRNA|snRNA	-19920	NM_134471	73804		NM_134471	ENSMUSG00000028678	Kif2c	4930402F02Rik|ESTM5|Knsl6|MCAK	kinesin family member 2C	protein-coding
1253	chr6	146577407	146577997	+	0	NA	promoter-TSS (NM_001347513)	promoter-TSS (NM_001347513)	133	NM_001362107	71177		NM_138757	ENSMUSG00000040250	Ints13	4933424B01Rik|Asun|Spata30	integrator complex subunit 13	protein-coding
303	chr11	116086816	116087653	+	0	NA	promoter-TSS (NM_001347642)	promoter-TSS (NM_001347642)	-239	NM_001347642	22378		NM_016852	ENSMUSG00000034341	Wbp2	-	WW domain binding protein 2	protein-coding
568	chr14	66493983	66494971	+	0	NA	Intergenic	Intergenic	-140774	NM_013461	11549		NM_013461	ENSMUSG00000045875	Adra1a	Adra1c	adrenergic receptor, alpha 1a	protein-coding
940	chr3	5860336	5860808	+	0	NA	Intergenic	LSU-rRNA_Hsa|rRNA|rRNA	-284324	NM_001163306	19302		NM_008994	ENSMUSG00000040374	Pex2	D3Ertd138e|PAF-1|PMP35|Pxmp3	peroxisomal biogenesis factor 2	protein-coding
554	chr14	54618011	54618377	+	0	NA	promoter-TSS (NM_011186)	promoter-TSS (NM_011186)	-199	NM_011186	19173		NM_011186	ENSMUSG00000022193	Psmb5	-	proteasome (prosome, macropain) subunit, beta type 5	protein-coding
828	chr19	38054314	38055037	+	0	NA	promoter-TSS (NM_001360663)	promoter-TSS (NM_001360663)	-309	NM_001360663	74107		NM_028293	ENSMUSG00000024989	Cep55	1200008O12Rik|2700032M20Rik	centrosomal protein 55	protein-coding
1074	chr4	140624488	140625140	+	0	NA	intron (NM_001112722, intron 1 of 27)	intron (NM_001112722, intron 1 of 27)	23942	NM_172415	72754		NM_172415	ENSMUSG00000040964	Arhgef10l	2810441C07Rik	Rho guanine nucleotide exchange factor 10-like	protein-coding
1108	chr5	33657678	33658598	+	0	NA	promoter-TSS (NM_001040435)	promoter-TSS (NM_001040435)	10	NM_001310541	21335		NM_011524	ENSMUSG00000037313	Tacc3	Aint|Eric1	transforming, acidic coiled-coil containing protein 3	protein-coding
1524	chr9	40800100	40801313	+	0	NA	promoter-TSS (NM_001364480)	promoter-TSS (NM_001364480)	-570	NM_001364480	15481		NM_031165	ENSMUSG00000015656	Hspa8	2410008N15Rik|Hsc70|Hsc71|Hsc73|Hsp73|Hspa10	heat shock protein 8	protein-coding
971	chr3	90509111	90509859	+	0	NA	promoter-TSS (NM_001293782)	promoter-TSS (NM_001293782)	13	NM_001293777	66511		NM_023215	ENSMUSG00000001017	Chtop	2500003M10Rik|Fop|Srag	chromatin target of PRMT1	protein-coding
209	chr11	69395445	69396110	+	0	NA	promoter-TSS (NM_030083)	promoter-TSS (NM_030083)	-14	NM_030083	78304		NM_030083	ENSMUSG00000059278	Naa38	1500034E06Rik|Lsmd1	N(alpha)-acetyltransferase 38, NatC auxiliary subunit	protein-coding
1169	chr5	144357919	144358593	+	0	NA	promoter-TSS (NR_102372)	promoter-TSS (NR_102372)	-144	NM_025833	66898		NM_025833	ENSMUSG00000038859	Baiap2l1	1300006M19Rik|IRTKS	BAI1-associated protein 2-like 1	protein-coding
922	chr2	153161116	153161915	+	0	NA	5' UTR (NM_133847, exon 1 of 18)	5' UTR (NM_133847, exon 1 of 18)	214	NM_133847	99237		NM_133847	ENSMUSG00000068040	Tm9sf4	B930079E06|mKIAA0255	transmembrane 9 superfamily member 4	protein-coding
841	chr19	53528553	53529592	+	0	NA	promoter-TSS (NM_001085390)	promoter-TSS (NM_001085390)	-73	NM_001085390	240672		NM_001085390	ENSMUSG00000034765	Dusp5	Gm337	dual specificity phosphatase 5	protein-coding
589	chr15	58076228	58076879	+	0	NA	promoter-TSS (NM_009572)	promoter-TSS (NM_009572)	-45	NM_001042438	22770		NM_009572	ENSMUSG00000022361	Zhx1	-	zinc fingers and homeoboxes 1	protein-coding
1448	chr8	70698403	70699155	+	0	NA	5' UTR (NM_001286944, exon 1 of 1)	5' UTR (NM_001286944, exon 1 of 1)	1040	NM_010592	16478		NM_010592	ENSMUSG00000071076	Jund	Jund1	jun D proto-oncogene	protein-coding
78	chr10	79668874	79669879	+	0	NA	promoter-TSS (NM_148934)	promoter-TSS (NM_148934)	-63	NM_148934	110012		NM_148934	ENSMUSG00000020308	Tpgs1	Gm16517|Gtrgeo22|PGs1	tubulin polyglutamylase complex subunit 1	protein-coding
1128	chr5	110770224	110771145	+	0	NA	promoter-TSS (NM_173066)	promoter-TSS (NM_173066)	33	NM_173066	75560		NM_029337	ENSMUSG00000029505	Ep400	1700020J09Rik|mDomino|mKIAA1498|p400	E1A binding protein p400	protein-coding
1398	chr7	127208584	127209366	+	0	NA	promoter-TSS (NM_001347655)	promoter-TSS (NM_001347655)	76	NM_001347655	17907		NM_016754	ENSMUSG00000030672	Mylpf	2410014J02Rik|MLC-2|Mlc2|Myl11	myosin light chain, phosphorylatable, fast skeletal muscle	protein-coding
1504	chr9	4309293	4310103	+	0	NA	promoter-TSS (NM_001164574)	promoter-TSS (NM_001164574)	-45	NM_001164574	69149		NM_026962	ENSMUSG00000025893	Kbtbd3	2200003A07Rik|Bklhd3	kelch repeat and BTB (POZ) domain containing 3	protein-coding
561	chr14	61439636	61440268	+	0	NA	promoter-TSS (NM_008466)	promoter-TSS (NM_008466)	-5	NM_008466	16648		NM_008466	ENSMUSG00000021929	Kpna3	IPOA4	karyopherin subunit alpha 3	protein-coding
905	chr2	121955844	121956697	+	0	NA	promoter-TSS (NM_008545)	promoter-TSS (NM_008545)	-178	NM_008545	17147		NM_008545	ENSMUSG00000074881	Mageb3	Mage-b3|Mage-ps1|Mage-rs3|Smage3	MAGE family member B3	protein-coding
309	chr11	117848776	117849432	+	0	NA	promoter-TSS (NM_009689)	promoter-TSS (NM_009689)	-133	NM_009689	11799		NM_009689	ENSMUSG00000017716	Birc5	AAC-11|Api4|TIAP|survivin40	baculoviral IAP repeat-containing 5	protein-coding
117	chr1	128416714	128417435	+	0	NA	intron (NM_145507, intron 1 of 3)	CpG	342	NM_145507	226414		NM_145507	ENSMUSG00000026356	Dars1	5730439G15Rik|Dars	aspartyl-tRNA synthetase 1	protein-coding
1185	chr6	49217745	49218556	+	0	NA	Intergenic	CpG	-3196	NM_023670	140488		NM_023670	ENSMUSG00000029814	Igf2bp3	2610101N11Rik|IMP-3|IMP3|Koc13|Neilsen|mimp3	insulin-like growth factor 2 mRNA binding protein 3	protein-coding
747	chr17	83514080	83514719	+	0	NA	promoter-TSS (NM_009187)	promoter-TSS (NM_009187)	-66	NM_001159529	20463		NM_009187	ENSMUSG00000024248	Cox7a2l	COX7AR|COX7RP|EB1|SIG-81|SIG81|Scaf1|Silg81	cytochrome c oxidase subunit 7A2 like	protein-coding
43	chr1	55087736	55088514	+	0	NA	promoter-TSS (NM_010477)	promoter-TSS (NM_010477)	-23	NM_008303	15528		NM_008303	ENSMUSG00000073676	Hspe1	10kDa|Hsp10|mt-cpn10	heat shock protein 1 (chaperonin 10)	protein-coding
538	chr14	26637465	26638318	+	0	NA	promoter-TSS (NM_007479)	promoter-TSS (NM_007479)	-243	NM_007479	11843		NM_007479	ENSMUSG00000021877	Arf4	-	ADP-ribosylation factor 4	protein-coding
1453	chr8	70897220	70898179	+	0	NA	promoter-TSS (NM_029751)	promoter-TSS (NM_029751)	-256	NM_029751	76808		NM_029751	ENSMUSG00000045128	Rpl18a	2510019J09Rik	ribosomal protein L18A	protein-coding
920	chr2	152397964	152399256	+	0	NA	promoter-TSS (NM_011438)	promoter-TSS (NM_011438)	-564	NM_011438	20667		NM_011438	ENSMUSG00000051817	Sox12	2010205A02Rik	SRY (sex determining region Y)-box 12	protein-coding
1151	chr5	135149043	135149862	+	0	NA	promoter-TSS (NM_013763)	promoter-TSS (NM_013763)	-234	NM_013763	27368		NM_013763	ENSMUSG00000005374	Tbl2	WS-bTRP	transducin (beta)-like 2	protein-coding
17	chr1	182081940	182082618	+	0	NA	Intergenic	Intergenic	-42458	NM_012058	27058		NM_012058	ENSMUSG00000026511	Srp9	9kDa	signal recognition particle 9	protein-coding
1117	chr5	67222695	67224180	+	0	NA	intron (NR_169035, intron 1 of 1)	intron (NR_169035, intron 1 of 1)	8249	NR_169035	102636139		NR_169035		Gm33293	-	predicted gene, 33293	ncRNA
859	chr2	25983225	25983837	+	0	NA	promoter-TSS (NM_001276360)	promoter-TSS (NM_001276360)	-249	NM_001372499	227634		NM_001115076	ENSMUSG00000026933	Camsap1	9530003A05Rik|PRO2405	calmodulin regulated spectrin-associated protein 1	protein-coding
1350	chr7	64392324	64392764	+	0	NA	promoter-TSS (NM_001355124)	promoter-TSS (NM_001355124)	-78	NM_001355124	73724		NM_028626	ENSMUSG00000033429	Mcee	1110007A04Rik	methylmalonyl CoA epimerase	protein-coding
1139	chr5	123057558	123058232	+	0	NA	Intergenic	CpG	-10879	NM_001347456	74890		NM_029112	ENSMUSG00000029477	Morn3	4930438O03Rik	MORN repeat containing 3	protein-coding
615	chr15	83148881	83150142	+	0	NA	promoter-TSS (NM_001347082)	promoter-TSS (NM_001347082)	-133	NM_178627	73826		NM_178627	ENSMUSG00000041815	Poldip3	1110008P04Rik|PDIP46|SKAR|mKIAA1649	polymerase (DNA-directed), delta interacting protein 3	protein-coding
445	chr13	54693863	54694607	+	0	NA	promoter-TSS (NR_027396)	promoter-TSS (NR_027396)	-275	NR_027396	105239		NM_134064	ENSMUSG00000034928	Rnf44	mKIAA1100	ring finger protein 44	protein-coding
1472	chr8	84989738	84990679	+	0	NA	promoter-TSS (NM_001167991)	promoter-TSS (NM_001167991)	201	NM_001372362	170833		NM_133255	ENSMUSG00000052566	Hook2	A630054I03Rik|mHK2	hook microtubule tethering protein 2	protein-coding
1396	chr7	126861881	126862565	+	0	NA	promoter-TSS (NM_153580)	promoter-TSS (NM_153580)	149	NM_001370765	233875		NM_153580	ENSMUSG00000030689	Ino80e	Ccdc85|Ccdc95	INO80 complex subunit E	protein-coding
1310	chr7	28741586	28742279	+	0	NA	promoter-TSS (NM_023637)	promoter-TSS (NM_023637)	-36	NM_023637	71984		NM_023637	ENSMUSG00000070699	Sars2	2410015F05Rik|D7Ertd353e|SerRS|SerRSmt	seryl-aminoacyl-tRNA synthetase 2	protein-coding
162	chr11	3127033	3127626	+	0	NA	intron (NR_003517, intron 2 of 6)	intron (NR_003517, intron 2 of 6)	3327	NR_003517	236604		NM_001004146	ENSMUSG00000121500	Pisd-ps1	-	phosphatidylserine decarboxylase, pseudogene 1	pseudo
1064	chr4	134853241	134854136	+	0	NA	promoter-TSS (NM_001355501)	promoter-TSS (NM_001355501)	-343	NM_001355501	66146		NM_025382	ENSMUSG00000028826	Maco1	1110007C24Rik|9230118A01Rik|C61|Tmem57	macoilin 1	protein-coding
611	chr15	81810629	81811762	+	0	NA	promoter-TSS (NM_017376)	promoter-TSS (NM_017376)	-219	NM_017376	21685		NM_017376	ENSMUSG00000022389	Tef	2310028D20Rik	thyrotroph embryonic factor	protein-coding
441	chr9	106429048	106429825	+	0	NA	promoter-TSS (NM_009082)	promoter-TSS (NM_009082)	25	NM_001324533	19944		NM_009082	ENSMUSG00000048758	Rpl29	Rpl43	ribosomal protein L29	protein-coding
1045	chr4	120569752	120570572	+	0	NA	promoter-TSS (NM_001355491)	promoter-TSS (NM_001355491)	114	NM_016748	51797		NM_016748	ENSMUSG00000028633	Ctps1	Ctps	cytidine 5'-triphosphate synthase 1	protein-coding
1126	chr5	97194899	97195783	+	0	NA	Intergenic	Intergenic	-83745	NM_198422	231474		NM_198422	ENSMUSG00000055725	Paqr3	6330415A20Rik|RKTG	progestin and adipoQ receptor family member III	protein-coding
729	chr17	56325577	56326318	+	0	NA	promoter-TSS (NM_001357909)	promoter-TSS (NM_001357909)	-103	NM_001357909	193796		NM_172132	ENSMUSG00000024201	Kdm4b	4732474L06Rik|Jmjd2b	lysine (K)-specific demethylase 4B	protein-coding
1179	chr6	21949266	21950250	+	0	NA	5' UTR (NM_001311061, exon 1 of 12)	5' UTR (NM_001311061, exon 1 of 12)	143	NM_023626	71777		NM_023626	ENSMUSG00000029670	Ing3	1300013A07Rik|P47ING3	inhibitor of growth family, member 3	protein-coding
1413	chr7	141215281	141216207	+	0	NA	promoter-TSS (NM_025886)	promoter-TSS (NM_025886)	-116	NM_025886	66985		NM_025886	ENSMUSG00000038618	Rassf7	2400009B11Rik	Ras association (RalGDS/AF-6) domain family (N-terminal) member 7	protein-coding
198	chr11	60352804	60353391	+	0	NA	promoter-TSS (NM_029044)	promoter-TSS (NM_029044)	-192	NM_001039092	216810		NM_153080	ENSMUSG00000000538	Tom1l2	2900016I08Rik|A730055F12Rik|Srebf1	target of myb1-like 2 (chicken)	protein-coding
1111	chr5	34369404	34369920	+	0	NA	promoter-TSS (NM_001243123)	promoter-TSS (NM_001243123)	-271	NM_001243123	231128		NM_001030306	ENSMUSG00000037210	Fam193a	-	family with sequence homology 193, member A	protein-coding
52	chr10	41518668	41519480	+	0	NA	promoter-TSS (NM_016898)	promoter-TSS (NM_016898)	-426	NM_016898	53599		NM_016898	ENSMUSG00000019818	Cd164	A115|A24|MGC-24|MSSP	CD164 antigen	protein-coding
1432	chr8	26118852	26119936	+	0	NA	promoter-TSS (NM_001357292)	promoter-TSS (NM_001357292)	26	NM_001357293	77733		NM_029965	ENSMUSG00000013878	Rnf170	6720407G21Rik	ring finger protein 170	protein-coding
1157	chr5	136962071	136962725	+	0	NA	intron (NM_025562, intron 1 of 4)	intron (NM_025562, intron 1 of 4)	321	NM_025562	66437		NM_025562	ENSMUSG00000019054	Fis1	2010003O14Rik|Ttc11	fission, mitochondrial 1	protein-coding
901	chr2	119208530	119209374	+	0	NA	promoter-TSS (NM_139139)	promoter-TSS (NM_139139)	-157	NM_139139	69408		NM_139139	ENSMUSG00000034278	Dnajc17	1700025B16Rik|D9Bwg1371e	DnaJ heat shock protein family (Hsp40) member C17	protein-coding
428	chr9	88482274	88483177	+	0	NA	promoter-TSS (NM_001311113)	promoter-TSS (NM_001311113)	-328	NM_019796	56403		NM_019666	ENSMUSG00000032423	Syncrip	2610109K23Rik|4632417O19Rik|GRY-RBP|Nsap1|Nsap1l|hnRNP Q|pp68	synaptotagmin binding, cytoplasmic RNA interacting protein	protein-coding
279	chr11	101641526	101642494	+	0	NA	Intergenic	Intergenic	14061	NM_025654	66599		NM_025654	ENSMUSG00000010362	Rdm1	2410008M22Rik|Rad52b	RAD52 motif 1	protein-coding
1292	chr7	25267470	25268369	+	0	NA	intron (NM_001302811, intron 1 of 20)	intron (NM_001302811, intron 1 of 20)	220	NM_001302811	71722		NM_027882	ENSMUSG00000005442	Cic	1200010B10Rik|mKIAA0306	capicua transcriptional repressor	protein-coding
1540	chr5	138170848	138172383	+	0	NA	promoter-TSS (NM_001356577)	promoter-TSS (NM_001356577)	268	NM_008568	17220		NM_008568	ENSMUSG00000029730	Mcm7	Mcmd7|mCDC47	minichromosome maintenance complex component 7	protein-coding
699	chr17	29032113	29033096	+	0	NA	promoter-TSS (NM_013663)	promoter-TSS (NM_013663)	-56	NM_013663	20383		NM_013663	ENSMUSG00000071172	Srsf3	Sfrs3|X16	serine and arginine-rich splicing factor 3	protein-coding
743	chr17	70963656	70963891	+	0	NA	Intergenic	LSU-rRNA_Hsa|rRNA|rRNA	-4105	NR_168105	105246309		NR_166894	ENSMUSG00000117079	Gm41611	-	predicted gene, 41611	ncRNA
1283	chr7	19508227	19509092	+	0	NA	promoter-TSS (NM_001331181)	promoter-TSS (NM_001331181)	-11	NM_001331181	67091		NM_025960	ENSMUSG00000002043	Trappc6a	1810073E21Rik|4930519D19Rik|TRS33|mhyp	trafficking protein particle complex 6A	protein-coding
113	chr10	80701852	80702721	+	0	NA	promoter-TSS (NM_172457)	promoter-TSS (NM_172457)	-407	NM_027829	71564		NM_027829	ENSMUSG00000055862	Izumo4	9030607L17Rik	IZUMO family member 4	protein-coding
565	chr14	63605998	63606435	+	0	NA	promoter-TSS (NM_173393)	promoter-TSS (NM_173393)	-314	NM_173393	219149		NM_173393	ENSMUSG00000035067	Xkr6	2700008G24Rik|Xrg6	X-linked Kx blood group related 6	protein-coding
160	chr10	128696020	128696667	+	0	NA	promoter-TSS (NM_177411)	promoter-TSS (NM_177411)	-75	NM_177411	19344		NM_011229	ENSMUSG00000000711	Rab5b	C030027M18Rik	RAB5B, member RAS oncogene family	protein-coding
1106	chr5	33378085	33378917	+	0	NA	promoter-TSS (NM_001081101)	promoter-TSS (NM_001081101)	-195	NR_153108	71101		NM_027674	ENSMUSG00000037355	Uvssa	4933407H18Rik|D330017J19Rik|Kiaa1530|mKIAA1530	UV stimulated scaffold protein A	protein-coding
459	chr9	108991480	108992027	+	0	NA	promoter-TSS (NM_173019)	promoter-TSS (NM_173019)	-149	NM_173019	270198		NM_173019	ENSMUSG00000025648	Pfkfb4	C230090D14	6-phosphofructo-2-kinase/fructose-2,6-biphosphatase 4	protein-coding
10	chr1	171410929	171411547	+	0	NA	promoter-TSS (NM_001305678)	promoter-TSS (NM_001305678)	-75	NM_001305677	22278		NM_009480	ENSMUSG00000026641	Usf1	bHLHb11	upstream transcription factor 1	protein-coding
116	chr10	80900399	80901348	+	0	NA	promoter-TSS (NM_013895)	promoter-TSS (NM_013895)	96	NM_013895	30055		NM_013895	ENSMUSG00000020219	Timm13	D10Ertd378e|Tim9|Timm9	translocase of inner mitochondrial membrane 13	protein-coding
746	chr17	74527869	74528779	+	0	NA	promoter-TSS (NM_007566)	promoter-TSS (NM_007566)	29	NM_007566	12211		NM_007566	ENSMUSG00000024073	Birc6	A430032G04Rik|A430040A19Rik|Bruce|D630005A10Rik|mKIAA1289	baculoviral IAP repeat-containing 6	protein-coding
845	chr19	60889534	60890253	+	0	NA	5' UTR (NM_018869, exon 1 of 16)	5' UTR (NM_018869, exon 1 of 16)	144	NM_018869	14773		NM_018869	ENSMUSG00000003228	Grk5	Gprk5	G protein-coupled receptor kinase 5	protein-coding
1582	chr13	21734051	21735611	+	0	NA	promoter-TSS (NM_178210)	promoter-TSS (NM_178210)	-203	NM_178210	319159		NM_178210	ENSMUSG00000067455	H4c11	H4c1|H4c12|H4c14|H4c16|H4c2|H4c3|H4c4|H4c6|H4c8|H4c9|H4f16|Hist1h4j	H4 clustered histone 11	protein-coding
1034	chr4	108833454	108834688	+	0	NA	promoter-TSS (NM_025334)	promoter-TSS (NM_025334)	231	NM_001356361	70533		NM_027453	ENSMUSG00000028568	Btf3l4	4632412E09Rik|5730434I03Rik	basic transcription factor 3-like 4	protein-coding
975	chr3	95818779	95819881	+	0	NA	promoter-TSS (NM_001081293)	promoter-TSS (NM_001081293)	-377	NM_001368181	75137		NM_028328	ENSMUSG00000028106	Rprd2	2810036A19Rik|4930535B03Rik|6720469I21Rik|mKIAA0460	regulation of nuclear pre-mRNA domain containing 2	protein-coding
379	chr9	44920523	44921288	+	0	NA	promoter-TSS (NM_013795)	promoter-TSS (NM_013795)	-163	NM_013795	27425		NM_013795	ENSMUSG00000038717	Atp5mg	4933437C06Rik|Atp5l	ATP synthase membrane subunit g	protein-coding
1462	chr8	79638982	79639678	+	0	NA	promoter-TSS (NM_001256033)	promoter-TSS (NM_001256033)	-346	NM_001256033	73945		NM_001081164	ENSMUSG00000036990	Otud4	4930431L18Rik|D8Ertd69e|mKIAA1046	OTU domain containing 4	protein-coding
1446	chr8	70538760	70539675	+	0	NA	promoter-TSS (NM_007924)	promoter-TSS (NM_007924)	-458	NM_007924	13716		NM_007924	ENSMUSG00000070002	Ell	Ell1|Men	elongation factor RNA polymerase II	protein-coding
83	chr10	79908366	79909201	+	0	NA	intron (NM_198107, intron 1 of 14)	CpG	155	NM_198107	216154		NM_198107	ENSMUSG00000013833	Med16	95kDa|A630083L04|DRIP92|Thrap5|Trap95	mediator complex subunit 16	protein-coding
764	chr18	34758627	34759659	+	0	NA	promoter-TSS (NM_001357457)	promoter-TSS (NM_001357457)	-184	NM_001357456	66306		NM_175104	ENSMUSG00000034300	Fam53c	2810012G03Rik|Gm21179	family with sequence similarity 53, member C	protein-coding
758	chr18	12972979	12974443	+	0	NA	promoter-TSS (NM_001357396)	promoter-TSS (NM_001357396)	-749	NM_001357396	16210		NM_008378	ENSMUSG00000024423	Impact	E430016J11Rik	impact, RWD domain protein	protein-coding
68	chr10	76442334	76442982	+	0	NA	5' UTR (NM_001282992, exon 1 of 42)	5' UTR (NM_001282992, exon 1 of 42)	254	NM_008787	18541		NM_008787	ENSMUSG00000001151	Pcnt	KEN|Pcnt2|kendrin|m239Asp|m275Asp	pericentrin (kendrin)	protein-coding
514	chrX	95967758	95968819	+	0	NA	Intergenic	Intergenic	-11314	NM_152822	76130		NM_152822	ENSMUSG00000057421	Las1l	1810030A06Rik|5830482G23Rik	LAS1-like (S. cerevisiae)	protein-coding
898	chr2	109917015	109917849	+	0	NA	promoter-TSS (NM_172671)	promoter-TSS (NM_172671)	-215	NM_172671	107515		NM_172671	ENSMUSG00000050199	Lgr4	9130225G07|A330106J01Rik|A930009A08Rik|Gpr48	leucine-rich repeat-containing G protein-coupled receptor 4	protein-coding
1467	chr8	83955113	83955716	+	0	NA	promoter-TSS (NM_024184)	promoter-TSS (NM_024184)	-81	NR_169070	100126034		NR_169070	ENSMUSG00000074219	Gm10644	-	predicted gene 10644	ncRNA
1515	chr9	21615689	21616744	+	0	NA	promoter-TSS (NM_001357764)	promoter-TSS (NM_001357764)	47	NM_001174078	20586		NM_011417	ENSMUSG00000032187	Smarca4	BAF190A|Brg1|HP1-BP72|SNF2beta|SW1/SNF|b2b508.1Clo|b2b692Clo	SWI/SNF related, matrix associated, actin dependent regulator of chromatin, subfamily a, member 4	protein-coding
1265	chr7	6383056	6383461	+	0	NA	promoter-TSS (NM_175247)	promoter-TSS (NM_175247)	-60	NM_175247	22690		NM_175247	ENSMUSG00000062861	Zfp28	2810438M17Rik|Zfp-28|mkr-5	zinc finger protein 28	protein-coding
931	chr2	164879394	164880191	+	0	NA	promoter-TSS (NM_001374128)	promoter-TSS (NM_001374128)	-260	NM_001374128	228866		NM_146129	ENSMUSG00000039849	Pcif1	2310022K11Rik|C20orf67|CAPAM|F730014I05Rik	phosphorylated CTD interacting factor 1	protein-coding
1244	chr6	126939540	126940039	+	0	NA	promoter-TSS (NM_009013)	promoter-TSS (NM_009013)	-177	NM_138594	28040		NM_138594	ENSMUSG00000030347	D6Wsu163e	C12orf4	DNA segment, Chr 6, Wayne State University 163, expressed	protein-coding
862	chr2	28641000	28641322	+	0	NA	promoter-TSS (NM_001289576)	promoter-TSS (NM_001289576)	-72	NM_001289576	64930		NM_022887	ENSMUSG00000026812	Tsc1	-	TSC complex subunit 1	protein-coding
813	chr19	6979663	6980535	+	0	NA	promoter-TSS (NM_001360288)	promoter-TSS (NM_001360288)	-13	NM_001360286	14227		NM_008020	ENSMUSG00000056629	Fkbp2	mFKBP13|mFKBP2	FK506 binding protein 2	protein-coding
25	chr1	195241382	195241860	+	0	NA	Intergenic	CpG	-64902	NM_007758	12902		NM_007758	ENSMUSG00000026616	Cr2	C3DR|CD21|CD35|Cr-1|Cr-2|Cr1	complement receptor 2	protein-coding
1587	chr2	122681337	122682280	+	0	NA	3' UTR (NM_001290993, exon 6 of 6)	3' UTR (NM_001290993, exon 6 of 6)	20855	NM_001290993	22785		NM_011774	ENSMUSG00000005802	Slc30a4	Znt4|lm|znT-4	solute carrier family 30 (zinc transporter), member 4	protein-coding
992	chr3	127553002	127553473	+	0	NA	promoter-TSS (NM_197997)	promoter-TSS (NM_197997)	112	NM_138593	28036		NM_138593	ENSMUSG00000027968	Larp7	C330027G06Rik|D3Wsu161e	La ribonucleoprotein 7, transcriptional regulator	protein-coding
986	chr3	106721545	106722274	+	0	NA	5' UTR (NM_001286685, exon 1 of 5)	5' UTR (NM_001286685, exon 1 of 5)	227	NM_001039488	321000		NM_028081	ENSMUSG00000056260	Lrif1	2010012G17Rik|4933421E11Rik	ligand dependent nuclear receptor interacting factor 1	protein-coding
1010	chr4	33248294	33249043	+	0	NA	5' UTR (NM_001033225, exon 1 of 2)	5' UTR (NM_001033225, exon 1 of 2)	119	NM_001033225	108767		NM_001033225	ENSMUSG00000040128	Pnrc1	5730463C12Rik|B4-2|PRR2|Prol2	proline-rich nuclear receptor coactivator 1	protein-coding
367	chr12	110695650	110696745	+	0	NA	intron (NM_010480, intron 1 of 10)	CpG	198	NM_010480	15519		NM_010480	ENSMUSG00000021270	Hsp90aa1	86kDa|89kDa|Hsp86-1|Hsp89|Hsp90|Hspca|hsp4	heat shock protein 90, alpha (cytosolic), class A member 1	protein-coding
1096	chr5	24685243	24686218	+	0	NA	promoter-TSS (NM_016736)	promoter-TSS (NM_016736)	-85	NM_001305264	53312		NM_016736	ENSMUSG00000028954	Nub1	4931404D21Rik|6330412F12Rik|BS4|NY-REN-18	negative regulator of ubiquitin-like proteins 1	protein-coding
540	chr14	29978109	29978697	+	0	NA	promoter-TSS (NM_027493)	promoter-TSS (NM_027493)	66	NM_027493	56249		NM_027493	ENSMUSG00000015971	Actr8	5730542K05Rik|ARP8	ARP8 actin-related protein 8	protein-coding
1345	chr7	45643503	45644591	+	0	NA	intron (NM_172418, intron 7 of 9)	(CATA)n|Simple_repeat|Simple_repeat	4070	NM_172418	74490		NM_172418	ENSMUSG00000042918	Mamstr	2810022D01Rik|5430432N15Rik|Mastr	MEF2 activating motif and SAP domain containing transcriptional regulator	protein-coding
968	chr3	89213574	89214612	+	0	NA	promoter-TSS (NM_001161824)	promoter-TSS (NM_001161824)	-186	NM_001357367	17827		NM_013604	ENSMUSG00000064068	Mtx1	Gcap6|Mtx	metaxin 1	protein-coding
1364	chr1	6214188	6215456	+	0	NA	5' UTR (NM_009826, exon 1 of 24)	5' UTR (NM_009826, exon 1 of 24)	160	NM_009826	12421		NM_009826	ENSMUSG00000025907	Rb1cc1	2900055E04Rik|5930404L04Rik|Cc1|FIP200|LaXp180	RB1-inducible coiled-coil 1	protein-coding
954	chr3	40846459	40846934	+	0	NA	promoter-TSS (NR_160689)	promoter-TSS (NR_160689)	158	NM_028140	72175		NM_028140	ENSMUSG00000025759	Mfsd8	2810423E13Rik|Cln7	major facilitator superfamily domain containing 8	protein-coding
983	chr3	103913935	103914678	+	0	NA	5' UTR (NM_001356556, exon 1 of 8)	5' UTR (NM_001356556, exon 1 of 8)	186	NM_172684	229675		NM_172684	ENSMUSG00000044098	Rsbn1	C230004D03Rik|E330004N01|KDM9|Rosbin|Rsbn|Rsbp|mKIAA3002	rosbin, round spermatid basic protein 1	protein-coding
715	chr17	35916384	35917311	+	0	NA	promoter-TSS (NM_001347380)	promoter-TSS (NM_001347380)	-349	NM_001163818	52040		NM_175934	ENSMUSG00000039220	Ppp1r10	2610025H06Rik|Cat53|D17Ertd808e|Fb19|Pnuts	protein phosphatase 1, regulatory subunit 10	protein-coding
145	chr10	115384122	115385168	+	0	NA	promoter-TSS (NM_001033261)	promoter-TSS (NM_001033261)	-210	NM_025780	66816		NM_025780	ENSMUSG00000020137	Thap2	2900040O07Rik|9030625G08Rik	THAP domain containing, apoptosis associated protein 2	protein-coding
1495	chr8	120589045	120589552	+	0	NA	promoter-TSS (NM_178856)	promoter-TSS (NM_178856)	-223	NM_178856	272551		NM_178856	ENSMUSG00000031821	Gins2	2210013I18Rik|4833427B12Rik|Pfs2|Psf2	GINS complex subunit 2	protein-coding
816	chr19	8712767	8713862	+	0	NA	intron (NM_001161413, intron 2 of 9)	intron (NM_001161413, intron 2 of 9)	583	NM_008577	17254		NM_008577	ENSMUSG00000010095	Slc3a2	4F2|4F2HC|Cd98|Ly-10|Ly-m10|Ly10|Mdu1|Mgp-2hc|NACAE	solute carrier family 3 (activators of dibasic and neutral amino acid transport), member 2	protein-coding
80	chr10	79766950	79767656	+	0	NA	promoter-TSS (NR_027505)	promoter-TSS (NR_027505)	-351	NR_027505	70294		NM_144528	ENSMUSG00000035890	Rnf126	2610010O19Rik	ring finger protein 126	protein-coding
1289	chr7	24883982	24884630	+	0	NA	promoter-TSS (NR_153409)	promoter-TSS (NR_153409)	-286	NM_001360125	20085		NM_023133	ENSMUSG00000040952	Rps19	Dsk3	ribosomal protein S19	protein-coding
47	chr1	64121158	64122413	+	0	NA	promoter-TSS (NM_033563)	promoter-TSS (NM_033563)	-396	NM_033563	93691		NM_033563	ENSMUSG00000025959	Klf7	9830124P08Rik	Kruppel-like transcription factor 7 (ubiquitous)	protein-coding
1334	chr7	44997285	44997646	+	0	NA	promoter-TSS (NR_045611)	promoter-TSS (NR_045611)	114	NM_029410	75736		NM_029410	ENSMUSG00000003190	Bcl2l12	2810475P17Rik|5430429M05Rik|Bcl-L12|Bcl2-L12	BCL2 like 12	protein-coding
1297	chr7	25680576	25681119	+	0	NA	promoter-TSS (NM_001362154)	promoter-TSS (NM_001362154)	67	NM_001362154	232987		NM_172148	ENSMUSG00000063439	B9d2	stumpy	B9 protein domain 2	protein-coding
860	chr2	26444992	26446121	+	0	NA	promoter-TSS (NM_153125)	promoter-TSS (NM_153125)	-340	NM_153125	227648		NM_153125	ENSMUSG00000026924	Sec16a	C230052J16Rik|p250	SEC16 homolog A, endoplasmic reticulum export factor	protein-coding
1152	chr5	135186640	135187587	+	0	NA	promoter-TSS (NM_011714)	promoter-TSS (NM_011714)	-210	NM_011714	22385		NM_011714	ENSMUSG00000002748	Baz1b	WSTF|Wbscr9	bromodomain adjacent to zinc finger domain, 1B	protein-coding
647	chr16	37539184	37540191	+	0	NA	promoter-TSS (NM_001042499)	promoter-TSS (NM_001042499)	102	NM_028812	74197		NM_028812	ENSMUSG00000022828	Gtf2e1	2610024P03Rik|56kDa|FE|TFIIE-A	general transcription factor II E, polypeptide 1 (alpha subunit)	protein-coding
417	chr9	69568815	69569382	+	0	NA	Intergenic	Intergenic	112154	NR_037296	100526560		NR_037296	ENSMUSG00000093042	Mir3109	mir-3109|mmu-mir-3109	microRNA 3109	ncRNA
1437	chr8	57511197	57512203	+	0	NA	promoter-TSS (NM_008252)	promoter-TSS (NM_008252)	-143	NM_008252	97165		NM_008252	ENSMUSG00000054717	Hmgb2	HMG-2|Hmg2	high mobility group box 2	protein-coding
13	chr1	177441590	177442196	+	0	NA	promoter-TSS (NM_001355101)	promoter-TSS (NM_001355101)	-458	NM_001355098	30928		NM_013915	ENSMUSG00000063659	Zbtb18	RP58|Zfp238|Znf238.|zfp-238	zinc finger and BTB domain containing 18	protein-coding
35	chr10	19591641	19592209	+	0	NA	promoter-TSS (NM_010511)	promoter-TSS (NM_010511)	-24	NM_010511	15979		NM_010511	ENSMUSG00000020009	Ifngr1	CD119|IFN-gammaR|Ifgr|Ifngr|Nktar	interferon gamma receptor 1	protein-coding
990	chr3	121291617	121292172	+	0	NA	non-coding (NR_155539, exon 1 of 3)	non-coding (NR_155539, exon 1 of 3)	154	NM_024178	66789		NM_024178	ENSMUSG00000039887	Alg14	5430428G01Rik	asparagine-linked glycosylation 14	protein-coding
578	chr14	114820852	114821726	+	0	NA	Intergenic	Intergenic	-10676	NR_045661	75822		NR_045661	ENSMUSG00000115320	4930524C18Rik	-	RIKEN cDNA 4930524C18 gene	ncRNA
1235	chr6	124662605	124663336	+	0	NA	promoter-TSS (NM_145130)	promoter-TSS (NM_145130)	-134	NR_149320	14792		NM_145130	ENSMUSG00000004270	Lpcat3	C3f|Grcc3f|Lpcat|Lpeat|Lplat5|Lpsat|Mboat5|Moact5|Oact5|PTG	lysophosphatidylcholine acyltransferase 3	protein-coding
1471	chr8	84846489	84847364	+	0	NA	promoter-TSS (NM_007591)	promoter-TSS (NM_007591)	5	NM_007591	12317		NM_007591	ENSMUSG00000003814	Calr	CRT|Calregulin	calreticulin	protein-coding
1173	chr5	148928403	148929054	+	0	NA	promoter-TSS (NM_153572)	promoter-TSS (NM_153572)	-81	NM_153572	231912		NM_153572	ENSMUSG00000041298	Katnal1	-	katanin p60 subunit A-like 1	protein-coding
267	chr11	97187786	97188576	+	0	NA	promoter-TSS (NM_008379)	promoter-TSS (NM_008379)	-289	NM_008379	16211		NM_008379	ENSMUSG00000001440	Kpnb1	IPOB|Impnb	karyopherin subunit beta 1	protein-coding
1419	chr7	143822657	143823195	+	0	NA	promoter-TSS (NM_007856)	promoter-TSS (NM_007856)	-74	NM_001308095	78914		NM_030221	ENSMUSG00000031090	Nadsyn1	9130012B15Rik	NAD synthetase 1	protein-coding
542	chr14	31891561	31892413	+	0	NA	Intergenic	Intergenic	-61572	NM_001024604	105522		NM_001024604	ENSMUSG00000014496	Ankrd28	E430019N21Rik|mKIAA0379	ankyrin repeat domain 28	protein-coding
1477	chr8	91313193	91313791	+	0	NA	promoter-TSS (NM_011936)	promoter-TSS (NM_011936)	-33	NM_011936	26383		NM_011936	ENSMUSG00000055932	Fto	mKIAA1752	FTO alpha-ketoglutarate dependent dioxygenase	protein-coding
413	chr9	65195939	65196966	+	0	NA	Intergenic	Intergenic	-18238	NM_177460	214424		NM_177460	ENSMUSG00000032392	Parp16	ARTD15|PARP-16	poly (ADP-ribose) polymerase family, member 16	protein-coding
643	chr16	22857470	22857942	+	0	NA	promoter-TSS (NM_001190805)	promoter-TSS (NM_001190805)	-37	NM_001081368	70573		NM_001081368	ENSMUSG00000004462	Tbccd1	5730478M09Rik	TBCC domain containing 1	protein-coding
799	chr19	4811122	4812067	+	0	NA	promoter-TSS (NM_001290127)	promoter-TSS (NM_001290127)	5	NR_157185	102902673		NM_001290127	ENSMUSG00000096370	Gm21992	Rbm14-rbm4	predicted gene 21992	protein-coding
1459	chr8	72570762	72571620	+	0	NA	promoter-TSS (NM_144534)	promoter-TSS (NM_144534)	-143	NM_172396	66818		NM_172396	ENSMUSG00000044600	Smim7	9130011J15Rik	small integral membrane protein 7	protein-coding
344	chr12	78861588	78862259	+	0	NA	promoter-TSS (NM_026114)	promoter-TSS (NM_026114)	-149	NM_026114	13665		NM_026114	ENSMUSG00000021116	Eif2s1	0910001O23Rik|2410026C18Rik|35kDa|Eif2a|eIF2alpha	eukaryotic translation initiation factor 2, subunit 1 alpha	protein-coding
59	chr1	74284648	74285197	+	0	NA	promoter-TSS (NM_025580)	promoter-TSS (NM_025580)	-112	NM_025580	56695		NM_019999	ENSMUSG00000026179	Pnkd	2210013N15Rik|2810403H05Rik|Brp17|MNCb-5687|MR-1|Tahccp2	paroxysmal nonkinesiogenic dyskinesia	protein-coding
1112	chr5	36581632	36582417	+	0	NA	intron (NM_001113362, intron 2 of 14)	CpG	373	NM_133910	100855		NM_133910	ENSMUSG00000029192	Tbc1d14	2810413P16Rik|D5Ertd110e|mKIAA1322	TBC1 domain family, member 14	protein-coding
263	chr11	96578437	96579450	+	0	NA	intron (NM_001033186, intron 4 of 12)	intron (NM_001033186, intron 4 of 12)	114352	NM_001033186	78473		NM_001033186	ENSMUSG00000057058	Skap1	1700091G21Rik|Scap1|Skap-55	src family associated phosphoprotein 1	protein-coding
1133	chr5	115436114	115437321	+	0	NA	promoter-TSS (NM_001376963)	promoter-TSS (NM_001376963)	89	NM_001376963	17690		NM_008629	ENSMUSG00000054256	Msi1	Msi1h|Musahi1|m-Msi-1	musashi RNA-binding protein 1	protein-coding
1431	chr8	25016783	25017456	+	0	NA	promoter-TSS (NM_007404)	promoter-TSS (NM_007404)	-92	NM_027194	69742		NM_027194	ENSMUSG00000031556	Tm2d2	2410018G23Rik|Blp1	TM2 domain containing 2	protein-coding
128	chr10	81292635	81293292	+	0	NA	promoter-TSS (NM_001293647)	promoter-TSS (NM_001293647)	0	NM_008844	18717		NM_008844	ENSMUSG00000034902	Pip5k1c	Pip5kIgamma	phosphatidylinositol-4-phosphate 5-kinase, type 1 gamma	protein-coding
1275	chr7	16399377	16401193	+	0	NA	promoter-TSS (NM_198631)	promoter-TSS (NM_198631)	-911	NM_198631	330474		NM_198631	ENSMUSG00000059273	Zc3h4	Bwq1|Gm768|Kiaa1064-hp	zinc finger CCCH-type containing 4	protein-coding
987	chr3	107333057	107334008	+	0	NA	promoter-TSS (NM_001045807)	promoter-TSS (NM_001045807)	-243	NM_001045807	229700		NM_001045807	ENSMUSG00000048109	Rbm15	C230088J01Rik|mKIAA1438	RNA binding motif protein 15	protein-coding
212	chr11	69632562	69632953	+	0	NA	promoter-TSS (NM_011814)	promoter-TSS (NM_011814)	-214	NM_011814	23879		NM_011814	ENSMUSG00000018765	Fxr2	FXR2P|Fxr2h	FMR1 autosomal homolog 2	protein-coding
388	chr9	54751943	54753230	+	0	NA	Intergenic	Intergenic	-12162	NM_001284507	12903		NM_013496	ENSMUSG00000032291	Crabp1	CRABP-I|Crabp-1|CrabpI|Rbp-5	cellular retinoic acid binding protein I	protein-coding
498	chr13	100743715	100744882	+	0	NA	intron (NM_025369, intron 1 of 3)	CpG	361	NM_001190264	66128		NM_025369	ENSMUSG00000061474	Mrps36	1110018B13Rik|Kgd4|S36mt	mitochondrial ribosomal protein S36	protein-coding
239	chr11	82406006	82407115	+	0	NA	intron (NM_001304439, intron 1 of 8)	intron (NM_001304439, intron 1 of 8)	17660	NM_001304439	270893		NM_023438	ENSMUSG00000020701	Tmem132e	Gm644	transmembrane protein 132E	protein-coding
310	chr11	119942516	119943377	+	0	NA	promoter-TSS (NM_001037754)	promoter-TSS (NM_001037754)	-146	NM_130862	108100		NM_130862	ENSMUSG00000025372	Baiap2	IRSp53	brain-specific angiogenesis inhibitor 1-associated protein 2	protein-coding
1291	chr7	25237845	25239022	+	0	NA	promoter-TSS (NM_001031667)	promoter-TSS (NM_001031667)	-582	NM_001031667	606496		NM_001031667	ENSMUSG00000057177	Gsk3a	2700086H06Rik	glycogen synthase kinase 3 alpha	protein-coding
1374	chr7	101310505	101310956	+	0	NA	Intergenic	Intergenic	-6356	NM_001360460	56018		NM_019990	ENSMUSG00000030688	Stard10	CGI-52|NY-C0-28|PC-TP2|PCTP2|Pctpl|Sdccag28|SdccagG28|TISP-81	StAR related lipid transfer domain containing 10	protein-coding
1220	chr6	107013068	107013606	+	0	NA	Intergenic	Intergenic	-213250	NM_021449	58799		NM_021449	ENSMUSG00000005362	Crbn	2610203G15Rik|2900045O07Rik|piL	cereblon	protein-coding
629	chr16	4541629	4542151	+	0	NA	Intergenic	CpG	17830	NM_031182	83383		NM_031182	ENSMUSG00000005718	Tfap4	AP-4|D930048N17Rik|Tcfap4|bHLHc41	transcription factor AP4	protein-coding
711	chr17	35000624	35001298	+	0	NA	promoter-TSS (NM_011690)	promoter-TSS (NM_011690)	54	NM_011690	22321		NM_011690	ENSMUSG00000007029	Vars1	Bat6|D17H6S56E|G7a|Vars|Vars2	valyl-tRNA synthetase 1	protein-coding
141	chr10	96616484	96617318	+	0	NA	promoter-TSS (NM_007569)	promoter-TSS (NM_007569)	-100	NM_007569	12226		NM_007569	ENSMUSG00000036478	Btg1	-	BTG anti-proliferation factor 1	protein-coding
462	chr13	64153202	64153602	+	0	NA	promoter-TSS (NM_175494)	promoter-TSS (NM_175494)	-203	NM_175494	238673		NM_175494	ENSMUSG00000044934	Zfp367	8030486J21Rik|ZFF29a|ZFF29b|Znf367	zinc finger protein 367	protein-coding
366	chr12	110446422	110447022	+	0	NA	promoter-TSS (NM_001135001)	promoter-TSS (NM_001135001)	-502	NR_164198	26931		NM_012023	ENSMUSG00000017843	Ppp2r5c	2610043M05Rik|2700063L20Rik|D12Bwg0916e	protein phosphatase 2, regulatory subunit B', gamma	protein-coding
658	chr16	58408078	58408524	+	0	NA	promoter-TSS (NM_001356484)	promoter-TSS (NM_001356484)	-234	NM_001356484	73379		NM_028523	ENSMUSG00000035107	Dcbld2	1700055P21Rik|CLCP1|Esdn	discoidin, CUB and LCCL domain containing 2	protein-coding
1050	chr4	127077029	127077453	+	0	NA	promoter-TSS (NM_001285887)	promoter-TSS (NM_001285887)	-142	NM_177462	100177		NM_177462	ENSMUSG00000042408	Zmym6	9330177P20Rik|D4Wsu24e|Zfp258	zinc finger, MYM-type 6	protein-coding
94	chr10	80167339	80168482	+	0	NA	promoter-TSS (NM_001379425)	promoter-TSS (NM_001379425)	71	NM_007705	12696		NM_007705	ENSMUSG00000045193	Cirbp	Cirp	cold inducible RNA binding protein	protein-coding
817	chr19	8741311	8741812	+	0	NA	promoter-TSS (NM_019829)	promoter-TSS (NM_019829)	137	NM_001167799	56389		NM_019829	ENSMUSG00000010110	Stx5a	0610031F24Rik|D19Ertd627e|Stx5	syntaxin 5A	protein-coding
664	chr16	93711079	93712100	+	0	NA	promoter-TSS (NM_026700)	promoter-TSS (NM_026700)	-318	NM_026700	70028		NM_026700	ENSMUSG00000022946	Dop1b	0610038M01Rik|2610510B01Rik|C21orf5|Dopey2|mKIAA0933	DOP1 leucine zipper like protein B	protein-coding
363	chr12	108179306	108179869	+	0	NA	promoter-TSS (NM_001364266)	promoter-TSS (NM_001364266)	-151	NM_009832	12454		NM_009832	ENSMUSG00000021258	Ccnk	CPR4|CycK	cyclin K	protein-coding
508	chr13	119689761	119690669	+	0	NA	promoter-TSS (NM_145942)	promoter-TSS (NM_145942)	-136	NM_001291439	208715		NM_145942	ENSMUSG00000093930	Hmgcs1	B130032C06Rik	3-hydroxy-3-methylglutaryl-Coenzyme A synthase 1	protein-coding
244	chr11	87426479	87427638	+	0	NA	promoter-TSS (NM_001199293)	promoter-TSS (NM_001199293)	-533	NM_001199293	83560		NM_031386	ENSMUSG00000010342	Tex14	-	testis expressed gene 14 intercellular bridge forming factor	protein-coding
1581	chr13	21716044	21717567	+	0	NA	promoter-TSS (NM_178199)	promoter-TSS (NM_178199)	393	NM_178182	319191		NM_178182	ENSMUSG00000071516	H2ac13	H2a-291A|Hist1h2ai	H2A clustered histone 13	protein-coding
288	chr11	105523925	105524883	+	0	NA	Intergenic	Intergenic	-65582	NM_181071	77097		NM_175492	ENSMUSG00000053580	Tanc2	3526402J09Rik|5730590C14Rik	tetratricopeptide repeat, ankyrin repeat and coiled-coil containing 2	protein-coding
339	chr12	76255072	76255615	+	0	NA	5' UTR (NM_138745, exon 1 of 28)	5' UTR (NM_138745, exon 1 of 28)	111	NM_138745	108156		NM_138745	ENSMUSG00000021048	Mthfd1	Dcs|E430024A07Rik|Mthfd	methylenetetrahydrofolate dehydrogenase (NADP+ dependent), methenyltetrahydrofolate cyclohydrolase, formyltetrahydrofolate synthase	protein-coding
1555	chr13	34130076	34131941	+	0	NA	promoter-TSS (NM_023716)	promoter-TSS (NM_023716)	-654	NM_023716	73710		NM_023716	ENSMUSG00000045136	Tubb2b	2410129E14Rik|brdp	tubulin, beta 2B class IIB	protein-coding
210	chr11	69417609	69418551	+	0	NA	Intergenic	CpG	-1886	NM_001017426	216850		NM_001017426	ENSMUSG00000018476	Kdm6b	1700064E03Rik|Jmjd3	KDM1 lysine (K)-specific demethylase 6B	protein-coding
935	chr2	168080712	168081125	+	0	NA	promoter-TSS (NM_021409)	promoter-TSS (NM_021409)	-86	NM_021409	58220		NM_021409	ENSMUSG00000044641	Pard6b	Par6b	par-6 family cell polarity regulator beta	protein-coding
416	chr9	66795131	66796001	+	0	NA	promoter-TSS (NM_177583)	promoter-TSS (NM_177583)	-143	NM_177583	208117		NM_177583	ENSMUSG00000032375	Aph1b	APH-1b|aph-1beta	aph1 homolog B, gamma secretase subunit	protein-coding
646	chr16	29719759	29720579	+	0	NA	Intergenic	Intergenic	-93381	NR_164311	108168307		NR_164311		Gm46567	-	predicted gene, 46567	ncRNA
312	chr11	120315811	120316544	+	0	NA	Intergenic	Intergenic	31236	NR_105900	102465564		NR_105900	ENSMUSG00000098955	Mir6935	Gm27344|mmu-mir-6935	microRNA 6935	ncRNA
159	chr10	128626482	128627173	+	0	NA	promoter-TSS (NM_013765)	promoter-TSS (NM_013765)	-321	NM_013765	27370		NM_013765	ENSMUSG00000025362	Rps26	-	ribosomal protein S26	protein-coding
40	chr10	37140177	37141359	+	0	NA	promoter-TSS (NR_166105)	promoter-TSS (NR_166105)	-302	NR_166105	100040846		NM_177177		5930403N24Rik	Gm16524	RIKEN cDNA 5930403N24 gene	ncRNA
1461	chr8	75108712	75109680	+	0	NA	promoter-TSS (NM_001302540)	promoter-TSS (NM_001302540)	-313	NM_008566	17218		NM_008566	ENSMUSG00000005410	Mcm5	Cdc46|Mcmd5|P1-CDC46	minichromosome maintenance complex component 5	protein-coding
87	chr1	86503926	86504556	+	0	NA	Intergenic	CpG	-22316	NM_001360830	19231		NM_008972	ENSMUSG00000026238	Ptma	Thym	prothymosin alpha	protein-coding
1200	chr6	83121233	83122006	+	0	NA	promoter-TSS (NM_016757)	promoter-TSS (NM_016757)	-158	NM_016757	22377		NM_016757	ENSMUSG00000030035	Wbp1	-	WW domain binding protein 1	protein-coding
1163	chr5	139149518	139150222	+	0	NA	promoter-TSS (NM_001081265)	promoter-TSS (NM_001081265)	131	NM_001359098	19085		NM_008923	ENSMUSG00000025855	Prkar1b	RIbeta	protein kinase, cAMP dependent regulatory, type I beta	protein-coding
266	chr11	96977406	96978371	+	0	NA	promoter-TSS (NM_001080964)	promoter-TSS (NM_001080964)	-200	NM_030220	78912		NM_030220	ENSMUSG00000018678	Sp2	4930480I16Rik|mKIAA0048	Sp2 transcription factor	protein-coding
1098	chr5	25529509	25530243	+	0	NA	promoter-TSS (NR_027388)	promoter-TSS (NR_027388)	-142	NR_027388	73571		NR_027388	ENSMUSG00000101856	1700096K18Rik	-	RIKEN cDNA 1700096K18 gene	ncRNA
460	chr9	110304804	110305466	+	0	NA	promoter-TSS (NM_001081381)	promoter-TSS (NM_001081381)	-57	NM_001081381	72341		NM_001081381	ENSMUSG00000054836	Elp6	2610001P13Rik|2610002I17Rik|Tmem103	elongator acetyltransferase complex subunit 6	protein-coding
718	chr17	45572649	45573934	+	0	NA	promoter-TSS (NM_008302)	promoter-TSS (NM_008302)	-30	NM_008302	15516		NM_008302	ENSMUSG00000023944	Hsp90ab1	90kDa|Hsp84|Hsp84-1|Hsp90|Hspcb	heat shock protein 90 alpha (cytosolic), class B member 1	protein-coding
3	chr1	165460447	165461360	+	0	NA	promoter-TSS (NM_028759)	promoter-TSS (NM_028759)	-357	NM_027430	70456		NM_027430	ENSMUSG00000026568	Mpc2	0610006C01Rik|2010002I07Rik|2610205H19Rik|Brp44|ESTM43	mitochondrial pyruvate carrier 2	protein-coding
1475	chr8	90954903	90955682	+	0	NA	intron (NM_001310530, intron 1 of 37)	intron (NM_001310530, intron 1 of 37)	23043	NM_001310530	109151		NM_177224	ENSMUSG00000056608	Chd9	1810014J18Rik|9030205D12Rik|A330063D19Rik|AD013|PRIC320|mKIAA0308	chromodomain helicase DNA binding protein 9	protein-coding
148	chr10	118141502	118141854	+	0	NA	promoter-TSS (NM_010785)	promoter-TSS (NM_010785)	-109	NM_001162904	17245		NM_010785	ENSMUSG00000020212	Mdm1	Arrd2|Mdm-1	MDM1 nuclear protein	protein-coding
1231	chr6	120665406	120666206	+	0	NA	promoter-TSS (NM_001128151)	promoter-TSS (NM_001128151)	-508	NM_001128151	330409		NM_001128151	ENSMUSG00000071226	Cecr2	2610101O16Rik|2810409N01Rik|Gtl4	CECR2, histone acetyl-lysine reader	protein-coding
780	chr18	63863548	63864668	+	0	NA	intron (NM_001014981, intron 20 of 27)	intron (NM_001014981, intron 20 of 27)	155413	NM_001360837	104082		NM_001014981	ENSMUSG00000040560	Wdr7	TRAG|mKIAA0541	WD repeat domain 7	protein-coding
233	chr11	75531347	75532143	+	0	NA	promoter-TSS (NM_001199284)	promoter-TSS (NM_001199284)	51	NM_173388	215113		NM_173388	ENSMUSG00000038178	Slc43a2	7630402D21Rik|Lat4	solute carrier family 43, member 2	protein-coding
324	chr12	24830853	24831733	+	0	NA	promoter-TSS (NM_001083341)	promoter-TSS (NM_001083341)	24	NR_166875	102641621		NR_166875	ENSMUSG00000113621	2900060N12Rik	-	RIKEN cDNA 2900060N12 gene	ncRNA
1259	chr7	4739506	4740203	+	0	NA	promoter-TSS (NM_001115018)	promoter-TSS (NM_001115018)	-273	NM_001115018	232811		NM_146177	ENSMUSG00000059851	Kmt5c	Suv4-20h2|Suv420h2	lysine methyltransferase 5C	protein-coding
172	chr11	19924115	19924417	+	0	NA	promoter-TSS (NM_033523)	promoter-TSS (NM_033523)	-176	NM_033523	114716		NM_033523	ENSMUSG00000045671	Spred2	-	sprouty-related EVH1 domain containing 2	protein-coding
491	chr13	81783107	81783864	+	0	NA	intron (NM_007684, intron 1 of 4)	CpG	238	NM_007684	12626		NM_007684	ENSMUSG00000021537	Cetn3	MmCEN3	centrin 3	protein-coding
1277	chr7	16874429	16875485	+	0	NA	promoter-TSS (NM_001081655)	promoter-TSS (NM_001081655)	-71	NR_152128	320950		NR_152128	ENSMUSG00000097842	9330104G04Rik	-	RIKEN cDNA 9330104G04 gene	ncRNA
381	chr9	48984737	48985592	+	0	NA	promoter-TSS (NM_175482)	promoter-TSS (NM_175482)	-221	NM_175482	235323		NM_175482	ENSMUSG00000032267	Usp28	9830148O20Rik|mKIAA1515	ubiquitin specific peptidase 28	protein-coding
623	chr15	102073403	102074167	+	0	NA	promoter-TSS (NM_145625)	promoter-TSS (NM_145625)	12	NM_145625	75705		NM_145625	ENSMUSG00000058655	Eif4b	2310046H11Rik|Eif4a2	eukaryotic translation initiation factor 4B	protein-coding
432	chr13	47043141	47043559	+	0	NA	promoter-TSS (NM_172262)	promoter-TSS (NM_172262)	-133	NM_016785	22017		NM_016785	ENSMUSG00000021376	Tpmt	-	thiopurine methyltransferase	protein-coding
336	chr12	59219488	59220176	+	0	NA	promoter-TSS (NM_001033156)	promoter-TSS (NM_001033156)	-349	NM_001033156	70611		NM_001033156	ENSMUSG00000035329	Fbxo33	5730501N20Rik	F-box protein 33	protein-coding
1182	chr6	38550911	38552412	+	0	NA	5' UTR (NM_138680, exon 1 of 10)	5' UTR (NM_138680, exon 1 of 10)	327	NM_001331222	192196		NM_138680	ENSMUSG00000029823	Luc7l2	4930471C18Rik|CGI59|Cgi74	LUC7-like 2 (S. cerevisiae)	protein-coding
1009	chr4	32614961	32615719	+	0	NA	promoter-TSS (NM_011997)	promoter-TSS (NM_011997)	-130	NM_011997	26885		NM_011997	ENSMUSG00000028282	Casp8ap2	D4Ertd659e|FLASH	caspase 8 associated protein 2	protein-coding
156	chr10	128493076	128494224	+	0	NA	promoter-TSS (NM_001317220)	promoter-TSS (NM_001317220)	236	NM_001317217	17904		NM_010860	ENSMUSG00000090841	Myl6	ESMLC|LC17|LC17-GI|MLC-3|MLC1SM|Myln	myosin, light polypeptide 6, alkali, smooth muscle and non-muscle	protein-coding
793	chr18	84951229	84952123	+	0	NA	promoter-TSS (NM_025969)	promoter-TSS (NM_025969)	-152	NR_160856	67105		NM_025969	ENSMUSG00000024645	Timm21	1700034H14Rik|2700002I20Rik	translocase of inner mitochondrial membrane 21	protein-coding
575	chr14	76414034	76415048	+	0	NA	promoter-TSS (NM_001310646)	promoter-TSS (NM_001310646)	-420	NM_001310646	21807		NM_009366	ENSMUSG00000022010	Tsc22d1	Egr5|Gm19597|TSC-22|Tgfb1i4|Tsc|Tsc22	TSC22 domain family, member 1	protein-coding
121	chr1	144003974	144004642	+	0	NA	promoter-TSS (NM_009061)	promoter-TSS (NM_009061)	-159	NM_009061	19735		NM_009061	ENSMUSG00000026360	Rgs2	GOS8	regulator of G-protein signaling 2	protein-coding
1420	chr7	143829643	143830215	+	0	NA	promoter-TSS (NM_001382498)	promoter-TSS (NM_001382498)	-285	NM_001382498	13360		NM_007856	ENSMUSG00000058454	Dhcr7	-	7-dehydrocholesterol reductase	protein-coding
649	chr16	42781011	42782616	+	0	NA	intron (NR_040521, intron 1 of 3)	intron (NR_040521, intron 1 of 3)	93774	NR_040521	75722		NR_040521	ENSMUSG00000075070	4932412D23Rik	Gm10809	RIKEN cDNA 4932412D23 gene	ncRNA
419	chr13	39523687	39524382	+	0	NA	Intergenic	Intergenic	267350	NR_167936	105245474		NR_167936	ENSMUSG00000114710	Gm40923	-	predicted gene, 40923	ncRNA
269	chr11	98202267	98203245	+	0	NA	promoter-TSS (NM_001109626)	promoter-TSS (NM_001109626)	-549	NM_026952	69131		NM_026952	ENSMUSG00000003119	Cdk12	1810022J16Rik|Crk7|Crkrs|D11Ertd752e|Pksc	cyclin dependent kinase 12	protein-coding
1193	chr6	70843822	70844592	+	0	NA	promoter-TSS (NM_010121)	promoter-TSS (NM_010121)	-308	NM_010121	13666		NM_010121	ENSMUSG00000031668	Eif2ak3	Pek|Perk	eukaryotic translation initiation factor 2 alpha kinase 3	protein-coding
1491	chr8	113634927	113635795	+	0	NA	promoter-TSS (NM_001048143)	promoter-TSS (NM_001048143)	-225	NM_001048143	270096		NM_173015	ENSMUSG00000078908	Mon1b	5031407H10|5033413H12Rik	MON1 homolog B, secretory traffciking associated	protein-coding
1506	chr9	19621926	19622365	+	0	NA	promoter-TSS (NM_172918)	promoter-TSS (NM_172918)	54	NM_172918	244713		NM_172918	ENSMUSG00000057551	Zfp317	4932416G03|D230022C05Rik|KRAB9|Zfp67|Zfp75|mszf40	zinc finger protein 317	protein-coding
184	chr11	43681596	43682066	+	0	NA	promoter-TSS (NM_001363142)	promoter-TSS (NM_001363142)	-167	NM_001363142	70802		NM_027557	ENSMUSG00000044950	Pwwp2a	4631424J17Rik|D930040F23Rik	PWWP domain containing 2A	protein-coding
1323	chr7	44304835	44305644	+	0	NA	intron (NM_009131, intron 3 of 3)	intron (NM_009131, intron 3 of 3)	1720	NM_009131	20256		NM_009131	ENSMUSG00000004473	Clec11a	Clecsf3|Scgf	C-type lectin domain family 11, member a	protein-coding
1068	chr4	136159669	136160395	+	0	NA	Intergenic	Intergenic	-12242	NM_177733	242705		NM_177733	ENSMUSG00000018983	E2f2	E2F-2	E2F transcription factor 2	protein-coding
153	chr10	128058334	128059275	+	0	NA	promoter-TSS (NM_019766)	promoter-TSS (NM_019766)	-178	NM_019766	56351		NM_019766	ENSMUSG00000071072	Ptges3	5730442A20Rik|Ptges|Tebp|cPGES|p23|sid3177	prostaglandin E synthase 3	protein-coding
796	chr19	4096801	4097414	+	0	NA	promoter-TSS (NM_026373)	promoter-TSS (NM_026373)	-244	NM_026373	52004		NM_026373	ENSMUSG00000024856	Cdk2ap2	5830466O21Rik|D19Ertd144e|Doc-1r	cyclin dependent kinase 2 associated protein 2	protein-coding
1341	chr7	45395269	45396326	+	0	NA	promoter-TSS (NM_009224)	promoter-TSS (NM_009224)	-55	NR_126538	20637		NM_009224	ENSMUSG00000063511	Snrnp70	2700022N21Rik|3200002N22Rik|Rnu1p70|Rnulp70|Snrp70|Srnp70|U1-70|U1-70K	small nuclear ribonucleoprotein 70 (U1)	protein-coding
782	chr18	65800108	65800651	+	0	NA	promoter-TSS (NM_025468)	promoter-TSS (NM_025468)	-199	NM_025468	66286		NM_025468	ENSMUSG00000024516	Sec11c	1810029G24Rik|Sec11l3	SEC11 homolog C, signal peptidase complex subunit	protein-coding
224	chr11	70432121	70432908	+	0	NA	promoter-TSS (NM_001271359)	promoter-TSS (NM_001271359)	-66	NM_001271358	216869		NM_145429	ENSMUSG00000060216	Arrb2	Arr3	arrestin, beta 2	protein-coding
2	chr1	161876583	161877329	+	0	NA	promoter-TSS (NM_001357401)	promoter-TSS (NM_001357401)	-274	NM_001357402	226551		NM_172645	ENSMUSG00000040297	Suco	4732491B11|Opt	SUN domain containing ossification factor	protein-coding
333	chr12	55835944	55836681	+	0	NA	promoter-TSS (NM_001037756)	promoter-TSS (NM_001037756)	-54	NM_001037756	52592		NM_027867	ENSMUSG00000012076	Brms1l	0710008O11Rik|BRMS1|D12Ertd407e	breast cancer metastasis-suppressor 1-like	protein-coding
895	chr2	103760950	103761667	+	0	NA	promoter-TSS (NM_153126)	promoter-TSS (NM_153126)	-38	NM_153126	98956		NM_153126	ENSMUSG00000027185	Nat10	-	N-acetyltransferase 10	protein-coding
1140	chr5	123748657	123749866	+	0	NA	promoter-TSS (NM_001042421)	promoter-TSS (NM_001042421)	153	NM_025438	208606		NM_025438	ENSMUSG00000029422	Rsrc2	1500011J06Rik	arginine/serine-rich coiled-coil 2	protein-coding
1038	chr4	116627086	116628042	+	0	NA	promoter-TSS (NM_001081475)	promoter-TSS (NM_001081475)	-67	NM_001284229	50927		NM_016777	ENSMUSG00000028693	Nasp	5033430J04Rik|D4Ertd767e|Epcs32|Nasp-T	nuclear autoantigenic sperm protein (histone-binding)	protein-coding
170	chr11	11808880	11809635	+	0	NA	promoter-TSS (NM_001163359)	promoter-TSS (NM_001163359)	-295	NM_021891	60530		NM_021891	ENSMUSG00000035455	Fignl1	-	fidgetin-like 1	protein-coding
281	chr11	102284587	102285401	+	0	NA	promoter-TSS (NM_001302506)	promoter-TSS (NM_001302506)	43	NM_028076	72053		NM_028076	ENSMUSG00000034757	Tmub2	2010008E23Rik	transmembrane and ubiquitin-like domain containing 2	protein-coding
92	chr10	80148712	80149685	+	0	NA	promoter-TSS (NM_001305799)	promoter-TSS (NM_001305799)	-484	NM_001305799	59090		NM_021565	ENSMUSG00000035621	Midn	3000003C15Rik	midnolin	protein-coding
634	chr16	11143913	11144313	+	0	NA	intron (NR_027502, intron 19 of 22)	LSU-rRNA_Hsa|rRNA|rRNA	-9581	NM_029582	106200		NM_029582	ENSMUSG00000022498	Txndc11	2810408E11Rik|EFP1|Txdc11	thioredoxin domain containing 11	protein-coding
1029	chr4	101647237	101647937	+	0	NA	promoter-TSS (NM_175036)	promoter-TSS (NM_175036)	-196	NM_175036	230514		NM_175036	ENSMUSG00000035212	Leprot	LEPR|OB-RGRP|Obrgrp|VPS55	leptin receptor overlapping transcript	protein-coding
1557	chr5	137786255	137787653	+	0	NA	promoter-TSS (NM_144913)	promoter-TSS (NM_144913)	-253	NM_144913	231803		NM_144913	ENSMUSG00000029726	Mepce	Bcdin3|D5Wsu46e	methylphosphate capping enzyme	protein-coding
501	chr13	107890080	107890928	+	0	NA	promoter-TSS (NM_145456)	promoter-TSS (NM_145456)	-440	NM_145456	67263		NM_145456	ENSMUSG00000032846	Zswim6	2900036G02Rik|mKIAA1577	zinc finger SWIM-type containing 6	protein-coding
430	chr9	94538141	94538834	+	0	NA	promoter-TSS (NM_001033145)	promoter-TSS (NM_001033145)	-406	NM_001033145	68861		NM_001033145	ENSMUSG00000045414	Dipk2a	1190002N15Rik|GoPro49|HASF	divergent protein kinase domain 2A	protein-coding
1261	chr7	5014438	5015798	+	0	NA	promoter-TSS (NM_001110329)	promoter-TSS (NM_001110329)	-390	NM_001360241	23877		NM_011813	ENSMUSG00000061374	Fiz1	mFLJ00416	Flt3 interacting zinc finger protein 1	protein-coding
1511	chr9	21290960	21291793	+	0	NA	promoter-TSS (NM_009878)	promoter-TSS (NM_009878)	-167	NM_009878	12581		NM_009878	ENSMUSG00000096472	Cdkn2d	INK4d|p19|p19INK4d	cyclin dependent kinase inhibitor 2D	protein-coding
1400	chr7	127448632	127449499	+	0	NA	promoter-TSS (NM_175163)	promoter-TSS (NM_175163)	93	NM_175163	71131		NM_175163	ENSMUSG00000048921	Zfp689	4933416E05Rik|Znf689	zinc finger protein 689	protein-coding
1579	chr7	39655243	39655914	+	0	NA	Intergenic	IAPLTR2_Mm|LTR|ERVK	102749	NM_001378672	102637087		NM_001378666	ENSMUSG00000108621	Gm33989	6230415J03Rik|Gm37494|Gm4790	predicted gene, 33989	protein-coding
774	chr18	49755259	49756134	+	0	NA	promoter-TSS (NM_026854)	promoter-TSS (NM_026854)	-95	NM_001170960	68857		NM_026854	ENSMUSG00000024505	Dtwd2	1190002H09Rik|8030470C17Rik	DTW domain containing 2	protein-coding
236	chr11	78115437	78115966	+	0	NA	promoter-TSS (NM_001364110)	promoter-TSS (NM_001364110)	75	NM_001364110	216971		NM_145430	ENSMUSG00000037750	Fam222b	9630020I17Rik	family with sequence similarity 222, member B	protein-coding
1526	chr1	72243682	72244987	+	0	NA	intron (NR_155355, intron 1 of 3)	U2|snRNA|snRNA	341	NR_155355	320933		NR_155355		D230017M19Rik	B930094L07Rik	RIKEN cDNA D230017M19 gene	ncRNA
651	chr16	43889562	43890127	+	0	NA	promoter-TSS (NM_029128)	promoter-TSS (NM_029128)	-58	NM_027801	212153		NM_027801	ENSMUSG00000022701	Ccdc191	2610015P09Rik|8430422M09Rik	coiled-coil domain containing 191	protein-coding
626	chr15	102625064	102625817	+	0	NA	promoter-TSS (NM_001310066)	promoter-TSS (NM_001310066)	24	NM_001310066	223922		NM_146065	ENSMUSG00000099083	Atf7	1110012F10Rik|9430065F09Rik|C130020M04Rik	activating transcription factor 7	protein-coding
369	chr12	113000509	113001051	+	0	NA	promoter-TSS (NM_028193)	promoter-TSS (NM_028193)	-159	NM_028193	72308		NM_028193	ENSMUSG00000011158	Brf1	2510002F24Rik|GTF3B|TAF3C|TAFIII90|TFIIIB90|mTFIIIB90	BRF1, RNA polymerase III transcription initiation factor 90 kDa subunit	protein-coding
1303	chr7	27447341	27448031	+	0	NA	promoter-TSS (NM_144923)	promoter-TSS (NM_144923)	-292	NM_144923	233016		NM_144923	ENSMUSG00000040466	Blvrb	-	biliverdin reductase B	protein-coding
965	chr3	88177679	88178411	+	0	NA	promoter-TSS (NR_045997)	promoter-TSS (NR_045997)	-260	NR_045997	76642		NR_045997	ENSMUSG00000096935	1700113A16Rik	2210408E11Rik	RIKEN cDNA 1700113A16 gene	ncRNA
1076	chr4	141139342	141140127	+	0	NA	promoter-TSS (NM_001277195)	promoter-TSS (NM_001277195)	62	NR_102344	213491		NM_174996	ENSMUSG00000040842	Szrd1	1110022I03|D4Ertd22e	SUZ RNA binding domain containing 1	protein-coding
832	chr19	44407814	44408349	+	0	NA	promoter-TSS (NM_009127)	promoter-TSS (NM_009127)	-372	NM_009127	20249		NM_009127	ENSMUSG00000037071	Scd1	Scd|Scd-1|ab	stearoyl-Coenzyme A desaturase 1	protein-coding
655	chr16	55934344	55934910	+	0	NA	intron (NM_028815, intron 1 of 10)	intron (NM_028815, intron 1 of 10)	221	NM_001159366	74201		NM_028815	ENSMUSG00000022604	Cep97	2810403B08Rik|4932439K18Rik|E130116N02Rik|Lrriq2	centrosomal protein 97	protein-coding
1080	chr4	148626558	148627187	+	0	NA	non-coding (NR_149751, exon 1 of 8)	non-coding (NR_149751, exon 1 of 8)	124	NR_131120	230908		NM_145556	ENSMUSG00000041459	Tardbp	1190002A23Rik|TDP-43|Tdp43	TAR DNA binding protein	protein-coding
1539	chr5	109556690	109559025	+	0	NA	intron (NM_001310694, intron 1 of 7)	intron (NM_001310694, intron 1 of 7)	1136	NM_001164735	57914		NM_016715	ENSMUSG00000033467	Crlf2	CRLM2|Ly114|Tslpr	cytokine receptor-like factor 2	protein-coding
1444	chr8	70212307	70212949	+	0	NA	promoter-TSS (NM_001007570)	promoter-TSS (NM_001007570)	-347	NM_001007570	73095		NM_001007570	ENSMUSG00000002346	Slc25a42	2900084M01Rik	solute carrier family 25, member 42	protein-coding
819	chr19	8819090	8820233	+	0	NA	promoter-TSS (NM_027412)	promoter-TSS (NM_027412)	260	NM_001081196	68693		NM_001081196	ENSMUSG00000071659	Hnrnpul2	1110031M08Rik|Hnrpul2	heterogeneous nuclear ribonucleoprotein U-like 2	protein-coding
961	chr3	61363465	61364584	+	0	NA	promoter-TSS (NM_028712)	promoter-TSS (NM_028712)	-483	NM_028712	74012		NM_028712	ENSMUSG00000036894	Rap2b	4021402C18Rik	RAP2B, member of RAS oncogene family	protein-coding
1465	chr8	83652172	83652817	+	0	NA	promoter-TSS (NM_018771)	promoter-TSS (NM_018771)	-184	NM_018771	67903		NM_018771	ENSMUSG00000019433	Gipc1	GIPC|Glut1CIP|Rgs19ip1|Semcap1|TIP-2|TaxIP2	GIPC PDZ domain containing family, member 1	protein-coding
1267	chr7	7298164	7299788	+	0	NA	promoter-TSS (NM_001302386)	promoter-TSS (NM_001302386)	85	NR_049193	100885832		NR_049193	ENSMUSG00000093599	Mir5620	Gm23572|mir-5620|mmu-mir-5620	microRNA 5620	ncRNA
1517	chr9	22002615	22003242	+	0	NA	promoter-TSS (NM_001293650)	promoter-TSS (NM_001293650)	-60	NM_008925	19089		NM_008925	ENSMUSG00000003402	Prkcsh	80K-H|PKCSH	protein kinase C substrate 80K-H	protein-coding
505	chr13	119487984	119489248	+	0	NA	promoter-TSS (NR_027974)	promoter-TSS (NR_027974)	143	NM_001370627	633640		NM_001039244	ENSMUSG00000074634	Tmem267	EG633640|Gm7120	transmembrane protein 267	protein-coding
1036	chr4	116074922	116075763	+	0	NA	promoter-TSS (NM_025641)	promoter-TSS (NM_025641)	73	NM_153521	230654		NM_153521	ENSMUSG00000028703	Lrrc41	D630045E04Rik|D730026A16Rik|MUF1	leucine rich repeat containing 41	protein-coding
1551	chr7	127776630	127777346	+	0	NA	promoter-TSS (NM_178029)	promoter-TSS (NM_178029)	-401	NM_178029	233904		NM_010940	ENSMUSG00000042308	Setd1a	KMT2F|Nsccn1|mKIAA0339|mNSC1	SET domain containing 1A	protein-coding
938	chr2	173659323	173660036	+	0	NA	promoter-TSS (NR_027957)	promoter-TSS (NR_027957)	-140	NR_027957	100043911		NM_001033179	ENSMUSG00000121504	Ppp4r1l-ps	1700007P14Rik|5830403E09Rik|C030010B13Rik|Ppp4r1l	protein phosphatase 4, regulatory subunit 1-like, pseudogene	pseudo
520	chr14	20928851	20929671	+	0	NA	promoter-TSS (NM_009502)	promoter-TSS (NM_009502)	-137	NM_009502	22330		NM_009502	ENSMUSG00000021823	Vcl	9430097D22	vinculin	protein-coding
285	chr11	103115410	103116559	+	0	NA	promoter-TSS (NM_138753)	promoter-TSS (NM_138753)	-341	NM_138753	192231		NM_138753	ENSMUSG00000048878	Hexim1	7330426E13Rik|CLP-1|Clp1|HIS1	hexamethylene bis-acetamide inducible 1	protein-coding
157	chr10	128525629	128526433	+	0	NA	promoter-TSS (NM_011843)	promoter-TSS (NM_011843)	-172	NM_011843	23943		NM_011843	ENSMUSG00000025366	Esyt1	Fam62a|Mbc2|vp115	extended synaptotagmin-like protein 1	protein-coding
1585	chr2	29572536	29574671	+	0	NA	Intergenic	Intergenic	-46117	NM_001039087	107746		NM_054050	ENSMUSG00000039844	Rapgef1	4932418O06Rik|C3G|Grf2	Rap guanine nucleotide exchange factor (GEF) 1	protein-coding
102	chr1	93803594	93804332	+	0	NA	promoter-TSS (NM_025454)	promoter-TSS (NM_025454)	-2	NM_025454	66262		NM_025454	ENSMUSG00000026283	Ing5	1700001C14Rik|1700027H23Rik|1810018M11Rik	inhibitor of growth family, member 5	protein-coding
337	chr12	71015342	71016029	+	0	NA	promoter-TSS (NM_001081195)	promoter-TSS (NM_001081195)	138	NR_045055	73204		NR_045055		3110056K07Rik	4921536K06Rik	RIKEN cDNA 3110056K07 gene	ncRNA
1104	chr5	31202020	31202503	+	0	NA	promoter-TSS (NM_001177901)	promoter-TSS (NM_001177901)	42	NM_175311	101023		NM_175311	ENSMUSG00000043059	Zfp513	D430028M17Rik|Znf513	zinc finger protein 513	protein-coding
1078	chr4	141790632	141790999	+	0	NA	promoter-TSS (NM_172338)	promoter-TSS (NM_172338)	-171	NM_172338	214063		NM_172338	ENSMUSG00000040697	Dnajc16	2900037O03Rik|4732437J24Rik|D030060M24|ERdj8|mKIAA0962	DnaJ heat shock protein family (Hsp40) member C16	protein-coding
1347	chr7	45813881	45814694	+	0	NA	promoter-TSS (NM_011181)	promoter-TSS (NM_011181)	29	NM_011181	19158		NM_011181	ENSMUSG00000003269	Cyth2	ARNO|CLM2|Pscd2	cytohesin 2	protein-coding
1528	chr1	156035643	156036639	+	0	NA	exon (NM_001160018, exon 1 of 10)	intron (NM_172843, intron 1 of 6)	105	NM_001160182	240832		NM_022329	ENSMUSG00000050565	Tor1aip2	1110020D10Rik|15kDa|A130072J07|Ifrg15|Lull1	torsin A interacting protein 2	protein-coding
891	chr2	92389208	92389910	+	0	NA	intron (NM_001202445, intron 2 of 11)	intron (NM_001202445, intron 2 of 11)	-2113	NR_105966	102466783		NR_105966	ENSMUSG00000099093	Mir7000	Gm27338|mmu-mir-7000	microRNA 7000	ncRNA
830	chr19	41980896	41981752	+	0	NA	promoter-TSS (NM_145500)	promoter-TSS (NM_145500)	-188	NM_028152	72199		NM_028152	ENSMUSG00000025159	Mms19	2410001K24Rik|2610042O15Rik|Mms19l	MMS19 cytosolic iron-sulfur assembly component	protein-coding
1489	chr8	111299870	111300756	+	0	NA	promoter-TSS (NM_146218)	promoter-TSS (NM_146218)	-91	NM_146218	234736		NM_146218	ENSMUSG00000033596	Rfwd3	-	ring finger and WD repeat domain 3	protein-coding
1497	chr8	121841088	121841760	+	0	NA	Intergenic	B3|SINE|B2	-11855	NM_145605	234825		NM_145605	ENSMUSG00000040263	Klhdc4	G430025P05Rik	kelch domain containing 4	protein-coding
797	chr19	4510094	4510562	+	0	NA	promoter-TSS (NM_001162946)	promoter-TSS (NM_001162946)	-144	NM_001162946	18563		NM_008797	ENSMUSG00000024892	Pcx	Pc|Pcb	pyruvate carboxylase	protein-coding
1295	chr7	25395668	25396150	+	0	NA	promoter-TSS (NM_010719)	promoter-TSS (NM_010719)	78	NM_010719	16890		NM_010719	ENSMUSG00000003123	Lipe	4933403G17Rik|HSL|REH	lipase, hormone sensitive	protein-coding
704	chr17	33890596	33891023	+	0	NA	promoter-TSS (NM_001195298)	promoter-TSS (NM_001195298)	-176	NM_001195298	100502766		NM_001195298	ENSMUSG00000079553	Kifc1	100042970|Gm4137|HSET|KNSL2|Kifc5a|Knsl2a|Tctex-7|Tctex-7A|Tctex7|Tctex7a	kinesin family member C1	protein-coding
571	chr14	67715399	67716355	+	0	NA	promoter-TSS (NM_134073)	promoter-TSS (NM_134073)	-36	NM_175384	108912		NM_175384	ENSMUSG00000048922	Cdca2	2610311M19Rik	cell division cycle associated 2	protein-coding
125	chr1	160212780	160213700	+	0	NA	promoter-TSS (NM_009786)	promoter-TSS (NM_009786)	-348	NM_009786	12301		NM_009786	ENSMUSG00000014226	Cacybp	SIP	calcyclin binding protein	protein-coding
1219	chr6	103649061	103649292	+	0	NA	intron (NM_007697, intron 4 of 26)	SYNREP_MM|Satellite|Satellite	138300	NM_007697	12661		NM_007697	ENSMUSG00000030077	Chl1	A530023M13Rik|CALL|LICAM2	cell adhesion molecule L1-like	protein-coding
1569	chr4	122998275	122999439	+	0	NA	intron (NM_001303121, intron 2 of 2)	intron (NM_001303121, intron 2 of 2)	2926	NM_001303121	16918		NM_008506	ENSMUSG00000028654	Mycl	L-myc|Lmyc-1|Lmyc1|Mycl1|bHLHe38	v-myc avian myelocytomatosis viral oncogene lung carcinoma derived	protein-coding
522	chrX	102118945	102119476	+	0	NA	promoter-TSS (NM_027181)	promoter-TSS (NM_027181)	-259	NM_001365090	69713		NM_027181	ENSMUSG00000079480	Pin4	2410002I22Rik|EPVH|Par14	peptidyl-prolyl cis/trans isomerase, NIMA-interacting, 4 (parvulin)	protein-coding
237	chr11	78183028	78183715	+	0	NA	promoter-TSS (NR_037683)	promoter-TSS (NR_037683)	213	NM_207523	268449		NM_207523	ENSMUSG00000058546	Rpl23a	MDA20	ribosomal protein L23A	protein-coding
1271	chr7	13054267	13054966	+	0	NA	promoter-TSS (NM_001382820)	promoter-TSS (NM_001382820)	9	NM_001382820	109889		NM_016793	ENSMUSG00000030380	Mzf1	Mzf-2|Mzf2|Zfp121|Zfp98|Znf42	myeloid zinc finger 1	protein-coding
1435	chr8	45999632	46000470	+	0	NA	promoter-TSS (NM_001039562)	promoter-TSS (NM_001039562)	-201	NM_001039562	654824		NM_001039562	ENSMUSG00000050914	Ankrd37	-	ankyrin repeat domain 37	protein-coding
989	chr3	113629718	113630735	+	0	NA	promoter-TSS (NM_001287015)	promoter-TSS (NM_001287015)	-77	NM_026043	67225		NM_026043	ENSMUSG00000027981	Rnpc3	2810441O16Rik|C030014B17Rik	RNA-binding region (RNP1, RRM) containing 3	protein-coding
495	chr13	92354596	92355372	+	0	NA	promoter-TSS (NM_001311120)	promoter-TSS (NM_001311120)	19	NM_001311120	17686		NM_010829	ENSMUSG00000014850	Msh3	D13Em1|REP-1|Rep-3|Rep3	mutS homolog 3	protein-coding
100	chr1	92934206	92934847	+	0	NA	non-coding (NR_015525, exon 2 of 2)	non-coding (NR_015525, exon 2 of 2)	118	NM_011796	23830		NM_011796	ENSMUSG00000026270	Capn10	Capn8|mKIAA1845	calpain 10	protein-coding
385	chr13	12394980	12395593	+	0	NA	promoter-TSS (NM_144835)	promoter-TSS (NM_144835)	-89	NM_144835	217995		NM_144835	ENSMUSG00000050244	Heatr1	B130016L12Rik	HEAT repeat containing 1	protein-coding
1042	chr4	118179513	118180348	+	0	NA	5' UTR (NM_001161823, exon 1 of 22)	5' UTR (NM_001161823, exon 1 of 22)	113	NM_001161823	230674		NM_172382	ENSMUSG00000033326	Kdm4a	D4Ertd222e|JHDM3A|Jmjd2|Jmjd2a|mKIAA0677	lysine (K)-specific demethylase 4A	protein-coding
1066	chr4	135272461	135273236	+	0	NA	promoter-TSS (NM_013885)	promoter-TSS (NM_013885)	-88	NM_013885	29876		NM_013885	ENSMUSG00000037242	Clic4	D0Jmb3|TU-74|mc3s5|mtCLIC	chloride intracellular channel 4	protein-coding
1124	chr5	93092940	93093720	+	0	NA	promoter-TSS (NM_001347377)	promoter-TSS (NM_001347377)	-86	NM_001310669	52398		NM_001009818	ENSMUSG00000058013	Septin11	6230410I01Rik|D5Ertd606e|Sept11	septin 11	protein-coding
1508	chr9	20651591	20652264	+	0	NA	promoter-TSS (NM_023371)	promoter-TSS (NM_023371)	-191	NM_023371	23988		NM_023371	ENSMUSG00000032171	Pin1	0610025L01Rik|D9Bwg1161e	peptidyl-prolyl cis/trans isomerase, NIMA-interacting 1	protein-coding
627	chr15	103239509	103241027	+	0	NA	promoter-TSS (NR_002885)	promoter-TSS (NR_002885)	-129	NM_001039129	15382		NM_010447	ENSMUSG00000046434	Hnrnpa1	HDP-1|Hdp|Hnrpa1|hnRNP A1|hnrnp-A1	heterogeneous nuclear ribonucleoprotein A1	protein-coding
1394	chr7	126502040	126502594	+	0	NA	exon (NM_001347658, exon 1 of 22)	exon (NM_001347658, exon 1 of 22)	108	NM_001347658	233871		NM_183020	ENSMUSG00000032637	Atxn2l	A2D|A2LG|A2RP|A2lp|Atxnl2	ataxin 2-like	protein-coding
1237	chr6	124805598	124806139	+	0	NA	Intergenic	Intergenic	-2793	NM_001306051	14794		NM_013539	ENSMUSG00000038451	Spsb2	C9|Grcc9|SSB2	splA/ryanodine receptor domain and SOCS box containing 2	protein-coding
16	chr1	180850608	180851477	+	0	NA	promoter-TSS (NM_145943)	promoter-TSS (NM_145943)	-109	NM_145943	208768		NM_145943	ENSMUSG00000038806	Sde2	-	SDE2 telomere maintenance homolog (S. pombe)	protein-coding
1077	chr4	141545879	141547194	+	0	NA	non-coding (NR_030695, exon 1 of 1)	non-coding (NR_030695, exon 1 of 1)	374	NR_030695	320456		NM_177163		B330016D10Rik	-	RIKEN cDNA B330016D10 gene	ncRNA
570	chr14	67008323	67009252	+	0	NA	promoter-TSS (NM_009761)	promoter-TSS (NM_009761)	90	NM_009761	12177		NM_009761	ENSMUSG00000022051	Bnip3l	D14Ertd719e|Nip3L|Nix	BCL2/adenovirus E1B interacting protein 3-like	protein-coding
603	chr15	79690259	79690837	+	0	NA	promoter-TSS (NM_013818)	promoter-TSS (NM_013818)	-348	NM_013818	14904		NM_013818	ENSMUSG00000042535	Gtpbp1	GP-1|Gtpbp	GTP binding protein 1	protein-coding
998	chr3	144570106	144570907	+	0	NA	promoter-TSS (NM_011828)	promoter-TSS (NM_011828)	79	NM_053102	93684		NM_053102	ENSMUSG00000037072	Selenof	9430015P09Rik|Sep15	selenoprotein F	protein-coding
1527	chr1	86524978	86526787	+	0	NA	promoter-TSS (NM_008972)	promoter-TSS (NM_008972)	-675	NM_001360830	19231		NM_008972	ENSMUSG00000026238	Ptma	Thym	prothymosin alpha	protein-coding
1059	chr4	133910396	133911236	+	0	NA	Intergenic	CpG	-23019	NM_001285505	20111		NM_009097	ENSMUSG00000003644	Rps6ka1	Mapkapk-1a|Rsk|Rsk-1|Rsk1|S6K-alpha-1|p90-Rsk1|p90Rsk1|p90S6K|p90rsk	ribosomal protein S6 kinase polypeptide 1	protein-coding
397	chr13	23562201	23563550	+	0	NA	promoter-TSS (NM_178205)	promoter-TSS (NM_178205)	-490	NM_178205	319151		NM_178205	ENSMUSG00000069273	H3c6	H3-f|H3.1|H3c13|H3c14|H3c15|H3c2|H3c3|H3c4|H3c7|Hist1h3e	H3 clustered histone 6	protein-coding
1348	chr7	45923101	45923928	+	0	NA	promoter-TSS (NM_001374632)	promoter-TSS (NM_001374632)	-701	NM_001364168	211535		NM_001033243	ENSMUSG00000040189	Odad1	Ccdc114	outer dynein arm docking complex subunit 1	protein-coding
487	chrX	73786408	73787199	+	0	NA	promoter-TSS (NM_008323)	promoter-TSS (NM_008323)	94	NM_001356356	15929		NM_008323	ENSMUSG00000002010	Idh3g	-	isocitrate dehydrogenase 3 (NAD+), gamma	protein-coding
553	chr14	54517151	54517770	+	0	NA	promoter-TSS (NM_013768)	promoter-TSS (NM_013768)	10	NM_001313906	27374		NM_013768	ENSMUSG00000023110	Prmt5	Jbp1|Skb1	protein arginine N-methyltransferase 5	protein-coding
962	chr3	69004317	69004933	+	0	NA	promoter-TSS (NM_026641)	promoter-TSS (NM_026641)	-55	NM_026641	68259		NM_026641	ENSMUSG00000027778	Ift80	4921524P20Rik|Wdr56|mKIAA1374	intraflagellar transport 80	protein-coding
304	chr11	116413050	116413443	+	0	NA	promoter-TSS (NM_027258)	promoter-TSS (NM_027258)	-214	NM_027258	217340		NM_027258	ENSMUSG00000052949	Rnf157	2610036E23Rik|A130073L17Rik|mKIAA1917	ring finger protein 157	protein-coding
831	chr19	43674867	43675589	+	0	NA	promoter-TSS (NM_001356944)	promoter-TSS (NM_001356944)	50	NR_045645	100502982		NR_045645	ENSMUSG00000117698	BC037704	-	cDNA sequence BC037704	ncRNA
1556	chr18	34859871	34861313	+	0	NA	promoter-TSS (NM_007913)	promoter-TSS (NM_007913)	-615	NM_007913	13653		NM_007913	ENSMUSG00000038418	Egr1	A530045N19Rik|ETR103|Egr-1|Krox-1|Krox-24|Krox24|NGF1-A|NGFI-A|NGFIA|TIS8|Zenk|Zfp-6|Zif268|egr	early growth response 1	protein-coding
1031	chr4	107178160	107178868	+	0	NA	promoter-TSS (NM_025617)	promoter-TSS (NM_025617)	-116	NM_029565	56374		NM_029565	ENSMUSG00000028618	Tmem59	1110001M20Rik|3110046P06Rik|D4Ertd20e|MTDCF1|ORF18	transmembrane protein 59	protein-coding
886	chr2	73892128	73893323	+	0	NA	promoter-TSS (NM_001284374)	promoter-TSS (NM_001284374)	-86	NM_001284376	11909		NM_009715	ENSMUSG00000027104	Atf2	Atf-2|CRE-BP|Creb2|D130078H02Rik|Tg(Gzma-Klra1)7Wum|mXBP	activating transcription factor 2	protein-coding
1518	chr9	22070797	22071432	+	0	NA	exon (NM_001310759, exon 1 of 9)	exon (NM_001310759, exon 1 of 9)	112	NR_040407	100503652		NR_040406	ENSMUSG00000096981	Gm16845	-	predicted gene, 16845	ncRNA
892	chr2	94157719	94158511	+	0	NA	promoter-TSS (NM_019657)	promoter-TSS (NM_019657)	-206	NM_019657	56348		NM_019657	ENSMUSG00000027195	Hsd17b12	2610510O05Rik|KIK-I|Kik1	hydroxysteroid (17-beta) dehydrogenase 12	protein-coding
1268	chr7	12977770	12978264	+	0	NA	exon (NM_175558, exon 1 of 6)	exon (NM_175558, exon 1 of 6)	169	NM_001168562	269870		NM_175558	ENSMUSG00000033961	Zfp446	A630035I11Rik|A930031C22	zinc finger protein 446	protein-coding
913	chr2	144555890	144556471	+	0	NA	promoter-TSS (NM_019787)	promoter-TSS (NM_019787)	-49	NM_019787	27054		NM_019787	ENSMUSG00000027429	Sec23b	-	SEC23 homolog B, COPII coat complex component	protein-coding
785	chr18	68692066	68692287	+	0	NA	Intergenic	LSU-rRNA_Hsa|rRNA|rRNA	-47224	NR_105774	102465183		NR_105774	ENSMUSG00000099300	Mir6356	Gm27461|mmu-mir-6356	microRNA 6356	ncRNA
101	chr1	93478188	93479219	+	0	NA	promoter-TSS (NM_010891)	promoter-TSS (NM_010891)	214	NM_133808	110611		NM_133808	ENSMUSG00000034088	Hdlbp	1110005P14Rik|D1Ertd101e	high density lipoprotein (HDL) binding protein	protein-coding
854	chr2	14073556	14074401	+	0	NA	promoter-TSS (NM_011484)	promoter-TSS (NM_011484)	-44	NR_038162	70957		NR_038162		Stamos	4921530L18Rik	signal transducing adaptor molecule (SH3 domain and ITAM motif) 1, opposite strand	ncRNA
868	chr2	30779152	30779717	+	0	NA	Intergenic	Intergenic	22303	NM_198000	73598		NM_198000	ENSMUSG00000044320	1700001O22Rik	1700113K14Rik|4930549G18Rik	RIKEN cDNA 1700001O22 gene	protein-coding
1209	chr6	86526256	86527316	+	0	NA	promoter-TSS (NR_037961)	promoter-TSS (NR_037961)	-544	NR_037960	72012		NR_037960	ENSMUSG00000097048	1600020E01Rik	-	RIKEN cDNA 1600020E01 gene	ncRNA
90	chr1	91540356	91540786	+	0	NA	promoter-TSS (NM_001039126)	promoter-TSS (NM_001039126)	6	NM_001039126	65247		NM_023046	ENSMUSG00000026311	Asb1	1700029O08Rik|1700054C17Rik|mKIAA1146	ankyrin repeat and SOCS box-containing 1	protein-coding
572	chr14	73237969	73238893	+	0	NA	5' UTR (NM_175116, exon 1 of 1)	5' UTR (NM_175116, exon 1 of 1)	540	NM_175116	67168		NM_175116	ENSMUSG00000033446	Lpar6	2610302I02Rik|P2ry5|P2y5	lysophosphatidic acid receptor 6	protein-coding
297	chr11	109611178	109611999	+	0	NA	promoter-TSS (NM_145940)	promoter-TSS (NM_145940)	-199	NM_145940	52639		NM_145940	ENSMUSG00000041895	Wipi1	4930533H01Rik|D11Ertd498e	WD repeat domain, phosphoinositide interacting 1	protein-coding
1450	chr8	70796816	70797580	+	0	NA	promoter-TSS (NR_106099)	promoter-TSS (NR_106099)	-937	NR_106099	102466823		NR_106099	ENSMUSG00000099031	Mir7240	Gm27487|mmu-mir-7240	microRNA 7240	ncRNA
916	chr2	146511968	146512332	+	0	NA	promoter-TSS (NM_001033348)	promoter-TSS (NM_001033348)	-146	NM_001033348	241694		NM_001033348	ENSMUSG00000037110	Ralgapa2	A230067G21Rik|AS250|P220|RGC2|pp250	Ral GTPase activating protein, alpha subunit 2 (catalytic)	protein-coding
883	chr2	48949215	48950130	+	0	NA	promoter-TSS (NM_011958)	promoter-TSS (NM_011958)	164	NM_029924	109241		NM_029924	ENSMUSG00000036792	Mbd5	9430004D19Rik|C030040A15Rik|Gm1630	methyl-CpG binding domain protein 5	protein-coding
435	chr13	51845680	51846871	+	0	NA	promoter-TSS (NM_011817)	promoter-TSS (NM_011817)	-400	NM_011817	23882		NM_011817	ENSMUSG00000021453	Gadd45g	CR6|DDIT2|OIG37	growth arrest and DNA-damage-inducible 45 gamma	protein-coding
1372	chr7	100932008	100932890	+	0	NA	promoter-TSS (NM_001081116)	promoter-TSS (NM_001081116)	-288	NM_001081116	207212		NM_001081116	ENSMUSG00000032875	Arhgef17	8030463K16|mKIAA0337	Rho guanine nucleotide exchange factor 17	protein-coding
1238	chr6	124828925	124830143	+	0	NA	promoter-TSS (NM_013538)	promoter-TSS (NM_013538)	-50	NM_001326594	22225		NM_013700	ENSMUSG00000038429	Usp5	ISOT|ISOT-1|Ucht	ubiquitin specific peptidase 5 (isopeptidase T)	protein-coding
1507	chr9	20642081	20643283	+	0	NA	promoter-TSS (NM_025401)	promoter-TSS (NM_025401)	-35	NM_001361025	66177		NM_025401	ENSMUSG00000084786	Ubl5	1110030M22Rik|Ubl5a|beacon	ubiquitin-like 5	protein-coding
960	chr3	57735729	57736227	+	0	NA	promoter-TSS (NM_001304456)	promoter-TSS (NM_001304456)	-79	NR_130743	24017		NM_011883	ENSMUSG00000036503	Rnf13	2010001H16Rik|Rzf	ring finger protein 13	protein-coding
548	chrY	90804498	90805716	+	0	NA	intron (NR_137282, intron 2 of 2)	L1_Mm|LINE|L1	19665	NM_133362	170942		NM_133362		Erdr1x	Erdr1|Gm21887|Gm55594|edr	erythroid differentiation regulator 1 x	protein-coding
1353	chr7	68749013	68749581	+	0	NA	promoter-TSS (NM_025549)	promoter-TSS (NM_025549)	-59	NM_025549	66412		NM_025549	ENSMUSG00000042659	Arrdc4	2410003C09Rik	arrestin domain containing 4	protein-coding
677	chr17	7169422	7170278	+	0	NA	promoter-TSS (NM_011299)	promoter-TSS (NM_011299)	-265	NM_011299	20112		NM_011299	ENSMUSG00000023809	Rps6ka2	90kDa|D17Wsu134e|Rps6ka-rs1|Rsk3|p90rsk|pp90rsk	ribosomal protein S6 kinase, polypeptide 2	protein-coding
204	chr11	62280862	62281382	+	0	NA	promoter-TSS (NM_028360)	promoter-TSS (NM_028360)	273	NM_027198	69747		NM_027198	ENSMUSG00000014243	Zswim7	2410012H22Rik|SWS1	zinc finger SWIM-type containing 7	protein-coding
890	chr2	92374799	92375608	+	0	NA	promoter-TSS (NM_145122)	promoter-TSS (NM_145122)	-36	NM_145122	18633		NM_145122	ENSMUSG00000027222	Pex16	-	peroxisomal biogenesis factor 16	protein-coding
1276	chr7	16614782	16615571	+	0	NA	promoter-TSS (NM_172739)	promoter-TSS (NM_172739)	-183	NM_172739	232906		NM_172739	ENSMUSG00000058230	Arhgap35	6430596G11Rik|Grlf1|mKIAA1722|p190A|p190RhoGAP	Rho GTPase activating protein 35	protein-coding
61	chr1	75124670	75125239	+	0	NA	TTS (NM_194333)	TTS (NM_194333)	8936	NM_194333	22626		NM_194333	ENSMUSG00000026205	Slc23a3	SVCT3|Yspl1	solute carrier family 23 (nucleobase transporters), member 3	protein-coding
44	chr1	59481654	59482638	+	0	NA	promoter-TSS (NM_008057)	promoter-TSS (NM_008057)	-1	NM_008057	14369		NM_008057	ENSMUSG00000041075	Fzd7	Fz7	frizzled class receptor 7	protein-coding
737	chr17	57059893	57060698	+	0	NA	promoter-TSS (NM_025877)	promoter-TSS (NM_025877)	-432	NM_025877	66972		NM_025877	ENSMUSG00000046329	Slc25a23	2310067G05Rik|SCaMC-3	solute carrier family 25 (mitochondrial carrier; phosphate carrier), member 23	protein-coding
584	chr15	37960450	37961294	+	0	NA	promoter-TSS (NM_001357023)	promoter-TSS (NM_001357023)	-16	NM_001357022	382985		NM_199476	ENSMUSG00000022292	Rrm2b	p53R2	ribonucleotide reductase M2 B (TP53 inducible)	protein-coding
606	chr15	80233706	80234290	+	0	NA	promoter-TSS (NM_001357659)	promoter-TSS (NM_001357659)	-82	NM_001357660	239555		NM_178719	ENSMUSG00000022412	Mief1	A230016E22|Smcr7l	mitochondrial elongation factor 1	protein-coding
1114	chr5	45857273	45857989	+	0	NA	promoter-TSS (NM_001163073)	promoter-TSS (NM_001163073)	-91	NM_178142	209707		NM_172153	ENSMUSG00000015882	Lcorl	Gm3414|Mlr1	ligand dependent nuclear receptor corepressor-like	protein-coding
1061	chr4	134019302	134020422	+	0	NA	Intergenic	Intergenic	-1046	NM_145833	83557		NM_145833	ENSMUSG00000050966	Lin28a	Gm10299|Lin-28|Lin28|Tex17|lin-28A	lin-28 homolog A	protein-coding
1229	chr6	117879209	117880207	+	0	NA	promoter-TSS (NR_168029)	promoter-TSS (NR_168029)	75	NR_168029	105242750		NR_168029		Gm38882	-	predicted gene, 38882	ncRNA
175	chr11	20542721	20543460	+	0	NA	promoter-TSS (NM_021372)	promoter-TSS (NM_021372)	-76	NM_021372	58172		NM_021372	ENSMUSG00000049800	Sertad2	Kiaa0127|MNCb-1504|SEI-2|Sei2|TRIP-Br2|mKIAA0127	SERTA domain containing 2	protein-coding
521	chr14	21499964	21501288	+	0	NA	intron (NM_017479, intron 1 of 16)	CpG	841	NM_017479	54169		NM_017479	ENSMUSG00000021767	Kat6b	B130044K16Rik|MYST-4|Morf|Myst4|mKIAA0383|qkf|querkopf	K(lysine) acetyltransferase 6B	protein-coding
556	chr14	55014760	55015699	+	0	NA	promoter-TSS (NM_026890)	promoter-TSS (NM_026890)	-225	NM_026890	68966		NM_026890	ENSMUSG00000022204	Ngdn	1500001L15Rik|Ngd|neuroguidin	neuroguidin, EIF4E binding protein	protein-coding
1498	chr8	121898062	121899146	+	0	NA	intron (NM_011404, intron 1 of 9)	intron (NM_011404, intron 1 of 9)	9082	NM_011404	20539		NM_011404	ENSMUSG00000040010	Slc7a5	4F2LC|D0H16S474E|Gm42049|LAT1|TA1	solute carrier family 7 (cationic amino acid transporter, y+ system), member 5	protein-coding
486	chrX	73715965	73716674	+	0	NA	promoter-TSS (NM_007435)	promoter-TSS (NM_007435)	-115	NM_012060	27061		NM_012060	ENSMUSG00000002015	Bcap31	Bap31	B cell receptor associated protein 31	protein-coding
1236	chr6	124740729	124741753	+	0	NA	promoter-TSS (NM_013535)	promoter-TSS (NM_013535)	-172	NM_013535	14790		NM_013535	ENSMUSG00000072772	Grcc10	2310033H05Rik|C10	gene rich cluster, C10 gene	protein-coding
396	chr13	23543318	23544741	+	0	NA	promoter-TSS (NM_178197)	promoter-TSS (NM_178197)	-23	NM_013548	260423		NM_013548	ENSMUSG00000100210	H3c7	H3.2-221|H3c13|H3c14|H3c15|H3c2|H3c3|H3c4|H3c6|Hist1|Hist1h3f	H3 clustered histone 7	protein-coding
382	chr13	3537717	3537994	+	0	NA	promoter-TSS (NM_008112)	promoter-TSS (NM_008112)	-220	NM_008112	14569		NM_008112	ENSMUSG00000021218	Gdi2	GDI-B|GDIB|Gdi3	GDP dissociation inhibitor 2	protein-coding
492	chr13	84347917	84348514	+	0	NA	Intergenic	Intergenic	125919	NR_155262	72745		NM_175187	ENSMUSG00000035762	Tmem161b	2810446P07Rik	transmembrane protein 161B	protein-coding
218	chr11	69900557	69901817	+	0	NA	promoter-TSS (NM_001291119)	promoter-TSS (NM_001291119)	-200	NM_001316697	70419		NM_027419	ENSMUSG00000018570	2810408A11Rik	1700019L01Rik|4930470J18Rik	RIKEN cDNA 2810408A11 gene	protein-coding
1067	chr4	135920403	135921131	+	0	NA	promoter-TSS (NM_024243)	promoter-TSS (NM_024243)	41	NM_024243	71665		NM_024243	ENSMUSG00000028673	Fuca1	0610006A03Rik|9530055J05Rik|Afuc|Fuca	fucosidase, alpha-L- 1, tissue	protein-coding
525	chrX	151802994	151803847	+	0	NA	5' UTR (NM_021523, exon 1 of 83)	5' UTR (NM_021523, exon 1 of 83)	138	NM_021523	59026		NM_021523	ENSMUSG00000025261	Huwe1	5430439H10Rik|Arf-bp1|C430014N20Rik|Gm1718|Ib772|LASU1|Mule|Ureb1	HECT, UBA and WWE domain containing 1	protein-coding
171	chr11	18747683	18748723	+	0	NA	Intergenic	Intergenic	-254937	NR_167980	102633911		NR_167980	ENSMUSG00000085675	Gm12022	-	predicted gene 12022	ncRNA
280	chr11	101645047	101645673	+	0	NA	Intergenic	Intergenic	17411	NM_025654	66599		NM_025654	ENSMUSG00000010362	Rdm1	2410008M22Rik|Rad52b	RAD52 motif 1	protein-coding
733	chr17	56831097	56831551	+	0	NA	promoter-TSS (NM_027787)	promoter-TSS (NM_027787)	-316	NM_009056	19725		NM_009056	ENSMUSG00000024206	Rfx2	5430432H19Rik	regulatory factor X, 2 (influences HLA class II expression)	protein-coding
1543	chrX	13070643	13071746	+	0	NA	promoter-TSS (NM_009481)	promoter-TSS (NM_009481)	-304	NM_009481	22284		NM_009481	ENSMUSG00000031010	Usp9x	5730589N07Rik|Dffrx|FAF-X|Fafl	ubiquitin specific peptidase 9, X chromosome	protein-coding
454	chr9	107635325	107635857	+	0	NA	promoter-TSS (NM_008138)	promoter-TSS (NM_008138)	-248	NM_008138	14678		NM_008138	ENSMUSG00000032562	Gnai2	Galphai2|Gia|Gnai-2|Hg1c	G protein subunit alpha i2	protein-coding
468	chr13	72210004	72210851	+	0	NA	Intergenic	Intergenic	-246704	NM_010573	16371		NM_010573	ENSMUSG00000060969	Irx1	-	Iroquois homeobox 1	protein-coding
1280	chr7	19149039	19149836	+	0	NA	promoter-TSS (NM_026943)	promoter-TSS (NM_026943)	-241	NM_026111	67369		NM_026111	ENSMUSG00000030407	Qpctl	1810019P04Rik|gQC	glutaminyl-peptide cyclotransferase-like	protein-coding
1154	chr5	135903469	135904221	+	0	NA	Intergenic	Intergenic	15926	NM_013560	15507		NM_013560	ENSMUSG00000004951	Hspb1	27kDa|Hsp25	heat shock protein 1	protein-coding
293	chr11	106788237	106789370	+	0	NA	promoter-TSS (NM_007840)	promoter-TSS (NM_007840)	104	NM_001355676	13207		NM_007840	ENSMUSG00000020719	Ddx5	2600009A06Rik|G17P1|HUMP68|Hlr1|p68	DEAD box helicase 5	protein-coding
1313	chr7	30094777	30095140	+	0	NA	promoter-TSS (NM_011981)	promoter-TSS (NM_011981)	-118	NM_011981	26466		NM_011981	ENSMUSG00000049421	Zfp260	Ozrf1|PEX1|Zfp63|Znf260	zinc finger protein 260	protein-coding
650	chr16	42874962	42875886	+	0	NA	intron (NR_040522, intron 1 of 1)	CpG	163	NR_040521	75722		NR_040521	ENSMUSG00000075070	4932412D23Rik	Gm10809	RIKEN cDNA 4932412D23 gene	ncRNA
1278	chr7	16924039	16924646	+	0	NA	promoter-TSS (NM_007590)	promoter-TSS (NM_007590)	-310	NM_007590	12315		NM_007590	ENSMUSG00000019370	Calm3	CaMA|Cam3|Camc	calmodulin 3	protein-coding
1332	chr7	44929462	44930051	+	0	NA	promoter-TSS (NM_007458)	promoter-TSS (NM_007458)	-266	NM_007458	11771		NM_007458	ENSMUSG00000060279	Ap2a1	Adtaa	adaptor-related protein complex 2, alpha 1 subunit	protein-coding
374	chr9	44326224	44327125	+	0	NA	promoter-TSS (NM_007875)	promoter-TSS (NM_007875)	-141	NM_007875	13478		NM_007875	ENSMUSG00000032123	Dpagt1	Dpagt2|G1PT|GPT|Gnpta	dolichyl-phosphate N-acetylglucosaminephosphotransferase 1	protein-coding
887	chr2	75658532	75659739	+	0	NA	promoter-TSS (NM_198090)	promoter-TSS (NM_198090)	-124	NM_146130	229279		NM_053263	ENSMUSG00000059005	Hnrnpa3	2410013L13Rik|2610209F03Rik|2610510D13Rik|Hnrpa3	heterogeneous nuclear ribonucleoprotein A3	protein-coding
56	chr1	72225818	72227269	+	0	NA	Intergenic	B1_Mus1|SINE|Alu	4771	NR_168287	115487098		NR_168287		Gm51630	-	predicted gene, 51630	ncRNA
1496	chr8	121832529	121833022	+	0	NA	Intergenic	Intergenic	-3206	NM_145605	234825		NM_145605	ENSMUSG00000040263	Klhdc4	G430025P05Rik	kelch domain containing 4	protein-coding
122	chr1	150392590	150393458	+	0	NA	promoter-TSS (NM_001357579)	promoter-TSS (NM_001357579)	31	NM_001077237	226499		NM_145511	ENSMUSG00000006010	Odr4	1810053E15Rik|odr-4	odr4 GPCR localization factor homolog	protein-coding
1410	chr7	139388528	139389141	+	0	NA	promoter-TSS (NM_183144)	promoter-TSS (NM_183144)	-275	NM_183144	212111		NM_183144	ENSMUSG00000025477	Inpp5a	-	inositol polyphosphate-5-phosphatase A	protein-coding
1501	chr8	129234105	129234454	+	0	NA	promoter-TSS (NM_153780)	promoter-TSS (NM_153780)	-233	NM_153780	72139		NM_153780	ENSMUSG00000071302	Zfp1006	2610044O15Rik|2610044O15Rik8	zinc finger protein 1006	protein-coding
769	chr18	38144774	38145224	+	0	NA	Intergenic	Intergenic	64763	NM_029357	75599		NM_029357	ENSMUSG00000051375	Pcdh1	2010005A06Rik	protocadherin 1	protein-coding
431	chr13	44869572	44869907	+	0	NA	intron (NM_021878, intron 4 of 18)	LSU-rRNA_Hsa|rRNA|rRNA	132357	NM_025772	94245		NM_025772	ENSMUSG00000057531	Dtnbp1	5430437B18Rik|Bloc1s8|dysbindin|sdy	dystrobrevin binding protein 1	protein-coding
500	chr13	103773959	103774678	+	0	NA	exon (NM_001361085, exon 1 of 12)	exon (NM_001361085, exon 1 of 12)	290	NM_001361085	218543		NM_172592	ENSMUSG00000032621	Srek1	8430401B01|SRrp508|SRrp86|Sfrs12|Srsf12	splicing regulatory glutamine/lysine-rich protein 1	protein-coding
673	chr17	6316961	6317695	+	0	NA	intron (NM_001166629, intron 1 of 4)	intron (NM_001166629, intron 1 of 4)	146	NM_001166629	100310872		NM_001166629	ENSMUSG00000092074	Dynlt1a	AGS2|Dynlt1|Tctel1|Tctex-1|Tctex1	dynein light chain Tctex-type 1A	protein-coding
318	chr12	3109875	3110112	+	0	NA	Intergenic	GSAT_MM|Satellite|Satellite	-125798	NR_015551	74173		NM_028796		Rab10os	1700012B15Rik|1810036A22Rik	RAB10, member RAS oncogene family, opposite strand	ncRNA
7	chr1	170174684	170175454	+	0	NA	promoter-TSS (NM_001305045)	promoter-TSS (NM_001305045)	-105	NM_001305045	107652		NM_133806	ENSMUSG00000026670	Uap1	AGX-1|AGX-2|AGX1|AgX|ESTM38|SPAG2	UDP-N-acetylglucosamine pyrophosphorylase 1	protein-coding
1362	chr7	95688253	95689363	+	0	NA	Intergenic	Intergenic	-482436	NM_001310762	23966		NM_011858	ENSMUSG00000048078	Tenm4	Doc4|ELM2|Odz4|Ten-m4|l(7)-3Rn|l7Rn3|mKIAA1302	teneurin transmembrane protein 4	protein-coding
1346	chr7	45704170	45705250	+	0	NA	promoter-TSS (NM_016974)	promoter-TSS (NM_016974)	-537	NM_016974	13170		NM_016974	ENSMUSG00000059824	Dbp	-	D site albumin promoter binding protein	protein-coding
490	chr13	81656719	81657949	+	0	NA	promoter-TSS (NM_030257)	promoter-TSS (NM_030257)	-472	NM_030257	80289		NM_030257	ENSMUSG00000035840	Lysmd3	1110030H10Rik	LysM, putative peptidoglycan-binding, domain containing 3	protein-coding
105	chr1	118459039	118459576	+	0	NA	promoter-TSS (NR_027901)	promoter-TSS (NR_027901)	-42	NR_027901	68204		NR_027901	ENSMUSG00000107722	2900060B14Rik	-	RIKEN cDNA 2900060B14 gene	ncRNA
380	chr9	47529744	47530617	+	0	NA	promoter-TSS (NM_001025600)	promoter-TSS (NM_001025600)	10	NM_001310841	54725		NM_018770	ENSMUSG00000032076	Cadm1	2900073G06Rik|3100001I08Rik|Bl2|Igsf4|Igsf4a|Necl2|RA175|RA175A|RA175B|RA175C|RA175N|ST17|SgIGSF|SynCam|Tslc1	cell adhesion molecule 1	protein-coding
84	chr10	79926895	79927790	+	0	NA	promoter-TSS (NM_001288625)	promoter-TSS (NM_001288625)	1	NM_001288625	13496		NM_007880	ENSMUSG00000019564	Arid3a	Bright|Dri1|Dril1	AT-rich interaction domain 3A	protein-coding
296	chr11	109425593	109426415	+	0	NA	promoter-TSS (NM_025275)	promoter-TSS (NM_025275)	58	NM_025275	13929		NM_025275	ENSMUSG00000020610	Amz2	ESTM12	archaelysin family metallopeptidase 2	protein-coding
917	chr2	147012540	147013811	+	0	NA	exon (NM_011917, exon 1 of 30)	exon (NM_011917, exon 1 of 30)	176	NM_011917	24128		NM_011917	ENSMUSG00000027433	Xrn2	-	5'-3' exoribonuclease 2	protein-coding
282	chr11	102296707	102297425	+	0	NA	promoter-TSS (NM_001098837)	promoter-TSS (NM_001098837)	-437	NM_001098837	217218		NM_001098836	ENSMUSG00000059995	Atxn7l3	E030022H21Rik	ataxin 7-like 3	protein-coding
724	chr17	53478734	53479553	+	0	NA	promoter-TSS (NM_025887)	promoter-TSS (NM_025887)	-91	NM_025887	271457		NM_025887	ENSMUSG00000017831	Rab5a	2410015H04Rik|nnyRab5a	RAB5A, member RAS oncogene family	protein-coding
1095	chr5	24577102	24577961	+	0	NA	promoter-TSS (NM_001190443)	promoter-TSS (NM_001190443)	-64	NM_001190443	27407		NM_013853	ENSMUSG00000028953	Abcf2	0710005O05Rik|Drr3|E430001O06	ATP-binding cassette, sub-family F member 2	protein-coding
676	chr17	6960929	6961601	+	0	NA	promoter-TSS (NM_147155)	promoter-TSS (NM_147155)	-109	NM_147155	380608		NM_147155	ENSMUSG00000052031	Tagap1	2610315E15Rik|FKSG15	T cell activation GTPase activating protein 1	protein-coding
1558	chr6	51469025	51470911	+	0	NA	promoter-TSS (NM_016806)	promoter-TSS (NM_016806)	-74	NM_182650	53379		NM_016806	ENSMUSG00000004980	Hnrnpa2b1	9130414A06Rik|Hnrpa2|Hnrpa2b1|hnrnp-A	heterogeneous nuclear ribonucleoprotein A2/B1	protein-coding
781	chr18	65520147	65521268	+	0	NA	intron (NR_105742, intron 3 of 6)	intron (NR_105742, intron 3 of 6)	-59523	NM_207255	328977		NM_207255	ENSMUSG00000042439	Zfp532	C530030I18Rik|Znf532|mKIAA1629	zinc finger protein 532	protein-coding
607	chr15	80710713	80711517	+	0	NA	promoter-TSS (NM_144812)	promoter-TSS (NM_144812)	-198	NM_144812	213988		NM_144812	ENSMUSG00000047888	Tnrc6b	2700090M07Rik|A730065C02Rik|D230019K20Rik	trinucleotide repeat containing 6b	protein-coding
1037	chr4	116220863	116221718	+	0	NA	promoter-TSS (NM_181585)	promoter-TSS (NM_181585)	-126	NM_001355585	18710		NM_181585	ENSMUSG00000028698	Pik3r3	p55|p55pik	phosphoinositide-3-kinase regulatory subunit 3	protein-coding
274	chr11	101119623	101120350	+	0	NA	promoter-TSS (NM_026501)	promoter-TSS (NM_026501)	-131	NM_134024	103733		NM_134024	ENSMUSG00000035198	Tubg1	1500010O08Rik|GCP-1|Tubg	tubulin, gamma 1	protein-coding
736	chr17	57031491	57032256	+	0	NA	promoter-TSS (NM_010613)	promoter-TSS (NM_010613)	-366	NM_010613	16549		NM_010613	ENSMUSG00000007670	Khsrp	6330409F21Rik|Fbp2|Fubp2|Ksrp	KH-type splicing regulatory protein	protein-coding
835	chr19	46304279	46304744	+	0	NA	promoter-TSS (NM_001177369)	promoter-TSS (NM_001177369)	-226	NM_001177369	18034		NM_019408	ENSMUSG00000025225	Nfkb2	NF-kappaB2|lyt|p49|p49/p100|p50B|p52	nuclear factor of kappa light polypeptide gene enhancer in B cells 2, p49/p100	protein-coding
1516	chr9	21955396	21956091	+	0	NA	promoter-TSS (NM_025870)	promoter-TSS (NM_025870)	-10	NM_025870	66962		NM_025870	ENSMUSG00000051238	Swsap1	2310047B19Rik	SWIM type zinc finger 7 associated protein 1	protein-coding
483	chrX	17571562	17572374	+	0	NA	promoter-TSS (NM_001313746)	promoter-TSS (NM_001313746)	39	NM_001313746	72018		NM_028058	ENSMUSG00000025040	Fundc1	1500005J14Rik|1810033P05Rik	FUN14 domain containing 1	protein-coding
1266	chr7	6727526	6729536	+	0	NA	intron (NM_008817, intron 1 of 8)	intron (NM_008817, intron 1 of 8)	1888	NM_008817	18616		NM_008817	ENSMUSG00000002265	Peg3	ASF-1|End4|Gcap4|Pw1|Zfp102|mKIAA0287	paternally expressed 3	protein-coding
393	chr9	57910622	57911215	+	0	NA	promoter-TSS (NM_027086)	promoter-TSS (NM_027086)	-68	NM_001122873	69459		NM_027086	ENSMUSG00000055720	Ubl7	2300004C15Rik	ubiquitin-like 7 (bone marrow stromal cell-derived)	protein-coding
1242	chr6	125144937	125145499	+	0	NA	promoter-TSS (NR_126495)	promoter-TSS (NR_126495)	-6	NM_001302779	320678		NM_178787	ENSMUSG00000038271	Iffo1	4733401N06Rik|A930037G23Rik|HOM-TES-103|Iffo	intermediate filament family orphan 1	protein-coding
652	chr16	44138826	44139879	+	0	NA	promoter-TSS (NM_001347239)	promoter-TSS (NM_001347239)	-93	NM_007508	11964		NM_007508	ENSMUSG00000052459	Atp6v1a	Atp6a1|Atp6a2|Atp6v1a1|VA68|VPP2	ATPase, H+ transporting, lysosomal V1 subunit A	protein-coding
1590	chr4	22835309	22837024	+	0	NA	promoter-TSS (NR_166394)	promoter-TSS (NR_166394)	96	NR_166394	69984		NR_166393		Gm42262	-	predicted gene, 42262	ncRNA
1521	chr9	31211505	31212494	+	0	NA	promoter-TSS (NM_001357698)	promoter-TSS (NM_001357698)	-151	NM_001357698	11804		NM_009691	ENSMUSG00000031996	Aplp2	APLP-2|CDEBP	amyloid beta precursor-like protein 2	protein-coding
120	chr1	134713446	134714341	+	0	NA	intron (NM_001355726, intron 1 of 8)	intron (NM_001355726, intron 1 of 8)	4593	NM_001355726	20980		NM_009307	ENSMUSG00000026452	Syt2	IP4BP|mKIAA4194|sytII	synaptotagmin II	protein-coding
557	chr14	55091496	55092503	+	0	NA	promoter-TSS (NM_001039198)	promoter-TSS (NM_001039198)	49	NM_001039198	239102		NM_001039198	ENSMUSG00000040721	Zfhx2	ZFH-5	zinc finger homeobox 2	protein-coding
97	chr10	80329481	80330166	+	0	NA	promoter-TSS (NM_008793)	promoter-TSS (NM_008793)	-322	NM_139292	70335		NM_139292	ENSMUSG00000035504	Reep6	0610011M24Rik|Dp1l1	receptor accessory protein 6	protein-coding
694	chr17	25832711	25833563	+	0	NA	promoter-TSS (NM_019719)	promoter-TSS (NM_019719)	-218	NR_157361	56424		NM_019719	ENSMUSG00000039615	Stub1	0610033N24Rik|2210017D18Rik|2310040B03Rik|Chip	STIP1 homology and U-Box containing protein 1	protein-coding
1019	chr4	45011964	45012839	+	0	NA	promoter-TSS (NM_001163283)	promoter-TSS (NM_001163283)	11	NM_001163284	230119		NM_173399	ENSMUSG00000049657	Zbtb5	5930421I10|9430083K24Rik|mKIAA0354	zinc finger and BTB domain containing 5	protein-coding
502	chr13	111725054	111725788	+	0	NA	Intergenic	CpG	39243	NM_172593	218613		NM_172593	ENSMUSG00000032727	Mier3	5730509D14|D130064H19Rik	MIER family member 3	protein-coding
1071	chr4	137593660	137594638	+	0	NA	promoter-TSS (NM_001347227)	promoter-TSS (NM_001347227)	-23	NM_001347227	170707		NM_130879	ENSMUSG00000043411	Usp48	2810449C13Rik|D330022K21Rik|Usp31	ubiquitin specific peptidase 48	protein-coding
1480	chr8	95807372	95808166	+	0	NA	promoter-TSS (NM_153164)	promoter-TSS (NM_153164)	-324	NM_001205226	234594		NM_153164	ENSMUSG00000036550	Cnot1	6030411K04Rik|D830048B13	CCR4-NOT transcription complex, subunit 1	protein-coding
1392	chr7	126377369	126378043	+	0	NA	non-coding (NR_045537, exon 1 of 13)	non-coding (NR_045537, exon 1 of 13)	228	NM_023712	73658		NM_023712	ENSMUSG00000030741	Spns1	2210013K02Rik|Spin1|Spinl	SPNS lysolipid transporter 1, lysophospholipid	protein-coding
1065	chr4	134923022	134923843	+	0	NA	promoter-TSS (NM_023665)	promoter-TSS (NM_023665)	-193	NM_023665	27981		NM_023665	ENSMUSG00000037266	Rsrp1	2700043I21Rik|D4Ucla2|D4Wsu53e	arginine/serine rich protein 1	protein-coding
1122	chr5	88764618	88765349	+	0	NA	promoter-TSS (NM_007832)	promoter-TSS (NM_007832)	-30	NM_007832	13178		NM_007832	ENSMUSG00000029366	Dck	-	deoxycytidine kinase	protein-coding
1044	chr4	119173926	119174561	+	0	NA	promoter-TSS (NM_001145936)	promoter-TSS (NM_001145936)	-48	NM_001145936	195522		NM_183140	ENSMUSG00000045268	Zfp691	6430544H17Rik|Znf691	zinc finger protein 691	protein-coding
438	chr9	100642600	100643689	+	0	NA	promoter-TSS (NM_001357265)	promoter-TSS (NM_001357265)	-304	NM_009282	20842		NM_009282	ENSMUSG00000037286	Stag1	SA-1|Scc3	STAG1 cohesin complex component	protein-coding
299	chr11	115535971	115536697	+	0	NA	promoter-TSS (NM_133354)	promoter-TSS (NM_133354)	-104	NM_133354	170930		NM_133354	ENSMUSG00000020738	Sumo2	SUMO-2|Smt3A|Smt3b|Smt3h2	small ubiquitin-like modifier 2	protein-coding
1383	chr7	110060857	110062142	+	0	NA	promoter-TSS (NM_001374618)	promoter-TSS (NM_001374618)	-203	NM_009281	20841		NM_009281	ENSMUSG00000061079	Zfp143	D7Ertd805e|KRAB14|SBF|Staf|Zfp79|Zfp80-rs1|Znf143|pHZ-1	zinc finger protein 143	protein-coding
679	chr17	12029891	12030621	+	0	NA	intron (NM_016694, intron 10 of 11)	MIRb|SINE|MIR	-89028	NM_026644	68262		NM_026644	ENSMUSG00000023827	Agpat4	1500003P24Rik	1-acylglycerol-3-phosphate O-acyltransferase 4	protein-coding
763	chr18	34624138	34624951	+	0	NA	promoter-TSS (NM_009004)	promoter-TSS (NM_009004)	-80	NM_001166407	19348		NM_009004	ENSMUSG00000003779	Kif20a	Rab6kifl	kinesin family member 20A	protein-coding
545	chr14	43925161	43925825	+	0	NA	Intergenic	IAPEY4_I-int|LTR|ERVK	-1897	NM_053112	93725		NM_053112	ENSMUSG00000090166	Ear10	Raf2	eosinophil-associated, ribonuclease A family, member 10	protein-coding
1436	chr8	47713580	47714498	+	0	NA	promoter-TSS (NM_172407)	promoter-TSS (NM_172407)	-108	NM_172407	70925		NM_172407	ENSMUSG00000038069	Cdkn2aip	4921511I16Rik|CARF	CDKN2A interacting protein	protein-coding
739	chr17	63863311	63864313	+	0	NA	promoter-TSS (NM_001037997)	promoter-TSS (NM_001037997)	-169	NM_001037997	14158		NM_008000	ENSMUSG00000000127	Fer	C330004K01Rik|Fert|Fert2	FER tyrosine kinase	protein-coding
461	chr9	110476573	110476985	+	0	NA	promoter-TSS (NM_001163569)	promoter-TSS (NM_001163569)	-85	NM_001360306	270201		NM_177771	ENSMUSG00000054792	Klhl18	A930041K15	kelch-like 18	protein-coding
1210	chr6	86669127	86669648	+	0	NA	promoter-TSS (NM_010751)	promoter-TSS (NM_010751)	-228	NM_010751	17119		NM_010751	ENSMUSG00000001156	Mxd1	Mad|Mad1	MAX dimerization protein 1	protein-coding
1560	chr11	50210008	50211071	+	0	NA	intron (NM_001290769, intron 1 of 7)	CpG	281	NM_011018	18412		NM_011018	ENSMUSG00000015837	Sqstm1	A170|OSF-6|Osi|STAP|STONE14|p62	sequestosome 1	protein-coding
1296	chr7	25658751	25659285	+	0	NA	promoter-TSS (NM_007533)	promoter-TSS (NM_007533)	-135	NM_138586	27998		NM_138586	ENSMUSG00000061286	Exosc5	D7Wsu180e	exosome component 5	protein-coding
712	chr17	35134813	35135842	+	0	NA	promoter-TSS (NM_001372277)	promoter-TSS (NM_001372277)	114	NM_001372265	224727		NM_057171	ENSMUSG00000024392	Bag6	2410045D21Rik|BAG-6|Bat3|D17H6S52E|G3|Scythe	BCL2-associated athanogene 6	protein-coding
142	chr10	98913966	98915095	+	0	NA	promoter-TSS (NM_001359506)	promoter-TSS (NM_001359506)	-112	NM_001359506	67972		NM_026482	ENSMUSG00000019943	Atp2b1	2810442I22Rik|E130111D10Rik|Pmca1	ATPase, Ca++ transporting, plasma membrane 1	protein-coding
53	chr10	42277425	42278276	+	0	NA	Intergenic	CpG-1005	-1155	NM_001376967	56484		NM_019740	ENSMUSG00000048756	Foxo3	1110048B16Rik|2010203A17Rik|FKHRL1|Fkhr2|Foxo3a	forkhead box O3	protein-coding
1478	chr8	94666220	94667134	+	0	NA	promoter-TSS (NM_024191)	promoter-TSS (NM_024191)	77	NM_024191	107566		NM_024191	ENSMUSG00000031776	Arl2bp	1700010P10Rik|1700027H16Rik|6330544B05Rik|BART|Bart1	ADP-ribosylation factor-like 2 binding protein	protein-coding
211	chr11	69581204	69581837	+	0	NA	intron (NM_011640, intron 1 of 10)	CpG	1161	NM_011640	22059		NM_011640	ENSMUSG00000059552	Trp53	Tp53|bbl|bfy|bhy|p44|p53	transformation related protein 53	protein-coding
178	chr11	23255273	23256088	+	0	NA	promoter-TSS (NM_001035226)	promoter-TSS (NM_001035226)	-361	NM_001035226	103573		NM_134014	ENSMUSG00000020290	Xpo1	Crm1|Exp1	exportin 1	protein-coding
995	chr3	138143331	138144319	+	0	NA	promoter-TSS (NM_001355052)	promoter-TSS (NM_001355052)	26	NM_001348197	108943		NM_175389	ENSMUSG00000004127	Trmt10a	3110023L08Rik|Rg9mtd2|Rnmtd2	tRNA methyltransferase 10A	protein-coding
1530	chr9	124422550	124425803	+	0	NA	non-coding (NR_027950, exon 2 of 2)	non-coding (NR_027950, exon 2 of 2)	389	NR_015516	75135		NR_015516		4930526I15Rik	1600027J15Rik	RIKEN cDNA 4930526I15 gene	ncRNA
399	chr9	58112164	58113590	+	0	NA	intron (NM_001166282, intron 3 of 19)	intron (NM_001166282, intron 3 of 19)	5946	NM_001166282	382077		NM_029212	ENSMUSG00000037716	Ccdc33	4930535E21Rik|Gm1117|Tzip1	coiled-coil domain containing 33	protein-coding
489	chr13	80884615	80886509	+	0	NA	promoter-TSS (NR_153411)	promoter-TSS (NR_153411)	-533	NR_153411	105171		NM_178917	ENSMUSG00000074794	Arrdc3	mKIAA1376	arrestin domain containing 3	protein-coding
1102	chr5	30718001	30718930	+	0	NA	intron (NM_023047, intron 1 of 12)	intron (NM_023047, intron 1 of 12)	6901	NM_001356949	65254		NM_023047	ENSMUSG00000029168	Dpysl5	CRAM|CRMP-5|Crmp5	dihydropyrimidinase-like 5	protein-coding
1089	chr4	155992495	155993443	+	0	NA	promoter-TSS (NM_001302469)	promoter-TSS (NM_001302469)	64	NM_001302467	20318		NM_011341	ENSMUSG00000029076	Sdf4	Cab45	stromal cell derived factor 4	protein-coding
1097	chr5	24842384	24843222	+	0	NA	promoter-TSS (NM_053075)	promoter-TSS (NM_053075)	-442	NM_053075	19744		NM_053075	ENSMUSG00000028945	Rheb	Rheb1	Ras homolog enriched in brain	protein-coding
744	chr17	71002186	71003094	+	0	NA	promoter-TSS (NM_026064)	promoter-TSS (NM_026064)	-107	NM_026064	67268		NM_026064	ENSMUSG00000024048	Myl12a	2900073G15Rik	myosin, light chain 12A, regulatory, non-sarcomeric	protein-coding
114	chr10	80797986	80798896	+	0	NA	promoter-TSS (NM_013651)	promoter-TSS (NM_013651)	185	NM_023900	78670		NM_023900	ENSMUSG00000035278	Plekhj1	9530063M10Rik	pleckstrin homology domain containing, family J member 1	protein-coding
82	chr10	79853646	79854912	+	0	NA	promoter-TSS (NM_001077363)	promoter-TSS (NM_001077363)	-153	NM_008956	19205		NM_008956	ENSMUSG00000006498	Ptbp1	HNRPI|PTB-1|PTB2|PTB3|PTB4|Ptb|pPTB	polypyrimidine tract binding protein 1	protein-coding
1586	chr15	98933889	98935087	+	0	NA	promoter-TSS (NM_011654)	promoter-TSS (NM_011654)	-98	NM_011654	22143		NM_011654	ENSMUSG00000023004	Tuba1b	Tuba2	tubulin, alpha 1B	protein-coding
1035	chr4	109201893	109202381	+	0	NA	exon (NM_001346502, exon 1 of 24)	exon (NM_001346502, exon 1 of 24)	135	NM_001346502	100273		NM_133885	ENSMUSG00000028559	Osbpl9	2600011I06Rik|Orp-9	oxysterol binding protein-like 9	protein-coding
788	chr18	74778838	74779442	+	0	NA	promoter-TSS (NM_177470)	promoter-TSS (NM_177470)	-72	NM_177470	52538		NM_177470	ENSMUSG00000036880	Acaa2	0610011L04Rik|D18Ertd240e	acetyl-CoA acyltransferase 2	protein-coding
140	chr10	95514686	95515349	+	0	NA	promoter-TSS (NM_080560)	promoter-TSS (NM_080560)	-145	NM_080560	93765		NM_080560	ENSMUSG00000074781	Ube2n	1500026J17Rik|UBC13	ubiquitin-conjugating enzyme E2N	protein-coding
710	chr17	34952128	34952971	+	0	NA	promoter-TSS (NR_027943)	promoter-TSS (NR_027943)	-78	NR_015536	68763		NR_015536	ENSMUSG00000092203	1110038B12Rik	0610009C20Rik|0910001G04Rik	RIKEN cDNA 1110038B12 gene	ncRNA
865	chr2	30066068	30066646	+	0	NA	promoter-TSS (NM_001204875)	promoter-TSS (NM_001204875)	-117	NM_001204875	56086		NM_023871	ENSMUSG00000054766	Set	2610030F17Rik|5730420M11Rik|I-2PP2A|StF-IT-1|TAF-I	SET nuclear oncogene	protein-coding
311	chr11	120232694	120233378	+	0	NA	promoter-TSS (NM_001347621)	promoter-TSS (NM_001347621)	89	NM_001347621	268515		NM_198423	ENSMUSG00000039741	Bahcc1	B930044J06	BAH domain and coiled-coil containing 1	protein-coding
1466	chr8	83715082	83715531	+	0	NA	promoter-TSS (NM_001363116)	promoter-TSS (NM_001363116)	129	NM_001363117	68278		NM_197982	ENSMUSG00000005481	Ddx39a	2610307C23Rik|BAT1|DDXL|Ddx39|URH49	DEAD box helicase 39a	protein-coding
1442	chr8	69749582	69750284	+	0	NA	promoter-TSS (NM_001200023)	promoter-TSS (NM_001200023)	29	NM_001200023	620419		NM_001200023	ENSMUSG00000092260	Zfp963	-	zinc finger protein 963	protein-coding
766	chr18	34954335	34955261	+	0	NA	promoter-TSS (NM_010481)	promoter-TSS (NM_010481)	-447	NM_010481	15526		NM_010481	ENSMUSG00000024359	Hspa9	74kDa|Csa|Grp75|Hsc74|Hsp74|Hsp74a|Hspa9a|Mortalin|Mot-2|Mot2|Mthsp70|Pbp74	heat shock protein 9	protein-coding
919	chr2	150904460	150905050	+	0	NA	promoter-TSS (NR_151505)	promoter-TSS (NR_151505)	-24	NM_024465	76192		NM_024465	ENSMUSG00000032046	Abhd12	1500011G07Rik|6330583M11Rik	abhydrolase domain containing 12	protein-coding
861	chr2	27539825	27540425	+	0	NA	promoter-TSS (NR_166126)	promoter-TSS (NR_166126)	-301	NR_166126	105244102		NR_166126	ENSMUSG00000085929	Gm13421	-	predicted gene 13421	ncRNA
315	chr11	120823885	120825182	+	0	NA	promoter-TSS (NM_007988)	promoter-TSS (NM_007988)	14	NM_007988	14104		NM_007988	ENSMUSG00000025153	Fasn	A630082H08Rik|FAS	fatty acid synthase	protein-coding
1075	chr4	141060273	141061106	+	0	NA	promoter-TSS (NM_001145958)	promoter-TSS (NM_001145958)	-144	NM_001145958	230872		NM_172122	ENSMUSG00000040860	Crocc	-	ciliary rootlet coiled-coil, rootletin	protein-coding
108	chr10	80561482	80562031	+	0	NA	promoter-TSS (NM_025852)	promoter-TSS (NM_025852)	-196	NM_025852	66932		NM_025852	ENSMUSG00000047417	Rexo1	1700021P10Rik|2610511M11Rik|EloA-BP1|Rex1|Tceb3bp1	REX1, RNA exonuclease 1	protein-coding
1525	chr9	41950816	41951257	+	0	NA	Intergenic	Intergenic	-71579	NR_165259	102640140		NR_165259		Gm16214	-	predicted gene 16214	ncRNA
932	chr2	164911147	164912102	+	0	NA	non-coding (NR_166490, exon 1 of 2)	non-coding (NR_166490, exon 1 of 2)	126	NM_199027	329559		NM_199027	ENSMUSG00000039834	Zfp335	1810045J01Rik|NIF-1|Nif1|Znf335	zinc finger protein 335	protein-coding
1588	chr13	65278262	65279271	+	0	NA	promoter-TSS (NM_178364)	promoter-TSS (NM_178364)	-88	NM_178364	170936		NM_178364	ENSMUSG00000021514	Zfp369	B930030B22Rik|D230020H11Rik|NRIF2	zinc finger protein 369	protein-coding
1149	chr5	134688609	134689213	+	0	NA	promoter-TSS (NM_010717)	promoter-TSS (NM_010717)	-321	NM_010717	16885		NM_010717	ENSMUSG00000029674	Limk1	KIZ-1|LIMK-1|Limk	LIM domain kinase 1	protein-coding
1409	chr7	134114031	134114993	+	0	NA	intron (NM_007400, intron 3 of 22)	intron (NM_007400, intron 3 of 22)	110585	NM_007400	11489		NM_007400	ENSMUSG00000054555	Adam12	Mltna	ADAM metallopeptidase domain 12	protein-coding
1570	chr12	54695434	54697537	+	0	NA	promoter-TSS (NM_025456)	promoter-TSS (NM_025456)	-591	NM_001331162	66266		NM_025456	ENSMUSG00000054302	Eapp	1810011O16Rik	E2F-associated phosphoprotein	protein-coding
1020	chr4	45530539	45531358	+	0	NA	promoter-TSS (NM_001033306)	promoter-TSS (NM_001033306)	-120	NM_001033306	230126		NM_001033306	ENSMUSG00000044813	Shb	-	src homology 2 domain-containing transforming protein B	protein-coding
75	chr1	86064387	86064879	+	0	NA	promoter-TSS (NM_027357)	promoter-TSS (NM_027357)	14	NM_027357	70247		NM_027357	ENSMUSG00000026229	Psmd1	2410026J11Rik|P112|S1	proteasome (prosome, macropain) 26S subunit, non-ATPase, 1	protein-coding
609	chr15	81522976	81524085	+	0	NA	Intergenic	Intergenic	57214	NM_019712	56438		NM_019712	ENSMUSG00000022400	Rbx1	1500002P15Rik|ROC1	ring-box 1	protein-coding
838	chr19	46760960	46761821	+	0	NA	promoter-TSS (NM_033569)	promoter-TSS (NM_033569)	-219	NM_033569	94219		NM_033569	ENSMUSG00000064105	Cnnm2	Acdp2|Clp2	cyclin M2	protein-coding
991	chr3	123508094	123509021	+	0	NA	promoter-TSS (NR_028574)	promoter-TSS (NR_028574)	-221	NR_028574	69895		NR_028574	ENSMUSG00000104960	Snhg8	1110065M07Rik|2010109N14Rik	small nucleolar RNA host gene 8	ncRNA
1091	chr5	3543791	3544103	+	0	NA	exon (NM_001042501, exon 1 of 11)	exon (NM_001042501, exon 1 of 11)	114	NM_001042501	68152		NM_026583	ENSMUSG00000058503	Fam133b	2900022K02Rik|5830415L20Rik	family with sequence similarity 133, member B	protein-coding
1468	chr8	84066258	84067387	+	0	NA	promoter-TSS (NM_009055)	promoter-TSS (NM_009055)	-14	NM_009055	19724		NM_009055	ENSMUSG00000031706	Rfx1	-	regulatory factor X, 1 (influences HLA class II expression)	protein-coding
559	chr14	56778137	56778732	+	0	NA	promoter-TSS (NM_025682)	promoter-TSS (NM_025682)	-116	NM_001360420	66645		NM_025682	ENSMUSG00000021938	Pspc1	5730470C09Rik|PSP1	paraspeckle protein 1	protein-coding
19	chr1	184033794	184034847	+	0	NA	promoter-TSS (NM_028516)	promoter-TSS (NM_028516)	-61	NM_022019	63953		NM_022019	ENSMUSG00000039384	Dusp10	2610306G15Rik|MKP-5|MKP5	dual specificity phosphatase 10	protein-coding
930	chr2	157566338	157566842	+	0	NA	promoter-TSS (NM_001355426)	promoter-TSS (NM_001355426)	-229	NM_001355426	53619		NM_016916	ENSMUSG00000067787	Blcap	Bc10	bladder cancer associated protein	protein-coding
1505	chr9	13826845	13827967	+	0	NA	promoter-TSS (NM_026665)	promoter-TSS (NM_026665)	-299	NM_001310721	74360		NM_026665	ENSMUSG00000031922	Cep57	3110002L15Rik|4921510P06Rik|4931428M20Rik|Tsp57|mKIAA0092	centrosomal protein 57	protein-coding
215	chr11	69758292	69759571	+	0	NA	promoter-TSS (NM_001291068)	promoter-TSS (NM_001291068)	-298	NM_001291068	20020		NM_009089	ENSMUSG00000005198	Polr2a	220kDa|Rpb1|Rpo2-1	polymerase (RNA) II (DNA directed) polypeptide A	protein-coding
528	chr14	21987741	21988523	+	0	NA	5' UTR (NM_145459, exon 2 of 3)	5' UTR (NM_145459, exon 2 of 3)	1469	NM_145459	218820		NM_145459	ENSMUSG00000039081	Zfp503	B830002A16Rik|Nolz-1|Nolz1|Znf503|Zpo2	zinc finger protein 503	protein-coding
1438	chr8	60992740	60993811	+	0	NA	promoter-TSS (NM_001293638)	promoter-TSS (NM_001293638)	82	NM_175089	18004		NM_175089	ENSMUSG00000031644	Nek1	D8Ertd790e|kat	NIMA (never in mitosis gene a)-related expressed kinase 1	protein-coding
465	chr13	66932357	66933372	+	0	NA	promoter-TSS (NM_008959)	promoter-TSS (NM_008959)	34	NM_008959	19210		NM_008959	ENSMUSG00000021518	Ptdss1	PSS-1|mKIAA0024	phosphatidylserine synthase 1	protein-coding
1250	chr6	136518656	136519454	+	0	NA	intron (NM_019426, intron 1 of 14)	CpG	204	NM_019426	54343		NM_019426	ENSMUSG00000030213	Atf7ip	2610204M12Rik|5830415B17Rik|AM|Mcaf1	activating transcription factor 7 interacting protein	protein-coding
1184	chr6	49215071	49215921	+	0	NA	promoter-TSS (NM_023670)	promoter-TSS (NM_023670)	-542	NM_023670	140488		NM_023670	ENSMUSG00000029814	Igf2bp3	2610101N11Rik|IMP-3|IMP3|Koc13|Neilsen|mimp3	insulin-like growth factor 2 mRNA binding protein 3	protein-coding
1298	chr7	25754575	25755983	+	0	NA	promoter-TSS (NM_178089)	promoter-TSS (NM_178089)	-520	NM_001360789	232989		NM_144922	ENSMUSG00000040725	Hnrnpul1	E130317O14Rik|E1B-AP5|E1BAP5|Hnrnpul|Hnrpul1	heterogeneous nuclear ribonucleoprotein U-like 1	protein-coding
889	chr2	84715033	84715779	+	0	NA	promoter-TSS (NM_144887)	promoter-TSS (NM_144887)	-242	NM_144887	228136		NM_144887	ENSMUSG00000034075	Zdhhc5	1110032A17Rik|Zisp	zinc finger, DHHC domain containing 5	protein-coding
1429	chr8	20122167	20122826	+	0	NA	Intergenic	CpG	174936	NR_030708	547150		NR_030708	ENSMUSG00000121492	6820431F20Rik	-	cadherin 11 pseudogene	pseudo
541	chr14	31336362	31337202	+	0	NA	5' UTR (NM_009796, exon 1 of 21)	5' UTR (NM_009796, exon 1 of 21)	144	NM_001360187	12339		NM_009796	ENSMUSG00000021893	Capn7	PalBH	calpain 7	protein-coding
1000	chr3	145924012	145924518	+	0	NA	promoter-TSS (NM_009740)	promoter-TSS (NM_009740)	3	NM_009740	12042		NM_009740	ENSMUSG00000028191	Bcl10	BCL-10|CARMEN|CIPER|CLAP|ME10|cE10	B cell leukemia/lymphoma 10	protein-coding
767	chr18	36559654	36560571	+	0	NA	promoter-TSS (NM_175375)	promoter-TSS (NM_175375)	-491	NM_175375	108857		NM_175375	ENSMUSG00000024483	Ankhd1	1110004O12Rik|4933432B13Rik|9130019P20Rik|A530027J04Rik|A630021B20Rik|Mask|mFLJ00246|mKIAA1085	ankyrin repeat and KH domain containing 1	protein-coding
42	chr1	46853344	46854118	+	0	NA	promoter-TSS (NM_172653)	promoter-TSS (NM_172653)	-113	NM_001356416	227059		NM_172653	ENSMUSG00000025986	Slc39a10	2900042E17Rik|5430433I10|Zip10|mKIAA1265	solute carrier family 39 (zinc transporter), member 10	protein-coding
1476	chr8	91134039	91134582	+	0	NA	promoter-TSS (NM_001358937)	promoter-TSS (NM_001358937)	-283	NM_001302266	14339		NM_010241	ENSMUSG00000031667	Aktip	AL023020|Fif|Ft|Ft1|Fts	AKT interacting protein	protein-coding
478	chrMT	10939	16206	+	0	NA	NA	NA	NA	NA
1391	chr7	123369811	123370379	+	0	NA	promoter-TSS (NM_001122642)	promoter-TSS (NM_001122642)	-180	NM_001316713	70497		NM_144529	ENSMUSG00000030766	Arhgap17	5730403H17Rik|Nadrin|Nadrin2|Rich1|Wbp15	Rho GTPase activating protein 17	protein-coding
229	chr11	74829999	74831047	+	0	NA	promoter-TSS (NM_010813)	promoter-TSS (NM_010813)	-401	NM_010813	17428		NM_010813	ENSMUSG00000000282	Mnt	Rox|bHLHd3	max binding protein	protein-coding
517	chr14	18270659	18271449	+	0	NA	promoter-TSS (NM_025586)	promoter-TSS (NM_025586)	-68	NM_025586	66480		NM_025586	ENSMUSG00000012405	Rpl15	2510008H07Rik	ribosomal protein L15	protein-coding
1423	chr8	11555296	11556411	+	0	NA	promoter-TSS (NM_001302460)	promoter-TSS (NM_001302460)	91	NM_001302458	26356		NM_011919	ENSMUSG00000045969	Ing1	2610028J21Rik|mING1h|p33Ing1|p37Ing1b	inhibitor of growth family, member 1	protein-coding
1121	chr5	76951099	76951711	+	0	NA	5' UTR (NM_025939, exon 1 of 9)	5' UTR (NM_025939, exon 1 of 9)	103	NM_001356973	67054		NM_025939	ENSMUSG00000029247	Paics	2610511I09Rik|ADE2H1|AIRC|PAIS	phosphoribosylaminoimidazole carboxylase, phosphoribosylaminoribosylaminoimidazole, succinocarboxamide synthetase	protein-coding
1190	chr6	52204223	52205043	+	0	NA	promoter-TSS (NM_010453)	promoter-TSS (NM_010453)	-46	NM_010453	15402		NM_010453	ENSMUSG00000038253	Hoxa5	Hox-1.3	homeobox A5	protein-coding
442	chr9	106476706	106477352	+	0	NA	promoter-TSS (NM_001311150)	promoter-TSS (NM_001311150)	-80	NM_001311150	235587		NM_145619	ENSMUSG00000023249	Parp3	A930002C11Rik|ADPRT-3|ARTD3|Adprt3|Adprtl3|PARP-3|pADPRT-3	poly (ADP-ribose) polymerase family, member 3	protein-coding
612	chr15	81871736	81872495	+	0	NA	promoter-TSS (NM_026737)	promoter-TSS (NM_026737)	-223	NM_026737	68479		NM_026737	ENSMUSG00000061360	Phf5a	1110007B08Rik	PHD finger protein 5A	protein-coding
1116	chr5	64802866	64803588	+	0	NA	promoter-TSS (NM_008453)	promoter-TSS (NM_008453)	-294	NM_008453	16599		NM_008453	ENSMUSG00000029178	Klf3	9930027G08Rik|Bklf|Tef-2	Kruppel-like transcription factor 3 (basic)	protein-coding
346	chr12	80643784	80644225	+	0	NA	promoter-TSS (NM_026244)	promoter-TSS (NM_026244)	107	NM_001347409	13877		NM_007951	ENSMUSG00000021131	Erh	Mer|Prei1	ERH mRNA splicing and mitosis factor	protein-coding
808	chr19	6140670	6141599	+	0	NA	promoter-TSS (NM_019722)	promoter-TSS (NM_019722)	3	NM_019722	56327		NM_019722	ENSMUSG00000024944	Arl2	2610009M23Rik	ADP-ribosylation factor-like 2	protein-coding
1274	chr7	16285941	16286852	+	0	NA	promoter-TSS (NM_001382413)	promoter-TSS (NM_001382413)	-379	NM_001382413	243846		NM_172297	ENSMUSG00000041375	Ccdc9	2600011L02Rik	coiled-coil domain containing 9	protein-coding
1320	chr7	39552394	39553084	+	0	NA	promoter-TSS (NM_001378672)	promoter-TSS (NM_001378672)	-90	NM_001378671	102637087		NM_001378666	ENSMUSG00000108621	Gm33989	6230415J03Rik|Gm37494|Gm4790	predicted gene, 33989	protein-coding
639	chr16	18288963	18289618	+	0	NA	promoter-TSS (NM_033324)	promoter-TSS (NM_033324)	-122	NM_033324	94223		NM_033324	ENSMUSG00000022718	Dgcr8	D16H22S1742E|D16H22S788E|D16Wis2|Gy1|N41|Vo59c07|mir-1306	DGCR8, microprocessor complex subunit	protein-coding
161	chr10	128821462	128821927	+	0	NA	promoter-TSS (NM_024180)	promoter-TSS (NM_024180)	-65	NM_001359171	66844		NM_024180	ENSMUSG00000025353	Ormdl2	0610012C09Rik	ORM1-like 2 (S. cerevisiae)	protein-coding
1158	chr5	137501914	137502971	+	0	NA	promoter-TSS (NM_028753)	promoter-TSS (NM_028753)	-13	NM_028753	74097		NM_028753	ENSMUSG00000029715	Pop7	0610037N12Rik|Rpp20	processing of precursor 7, ribonuclease P family, (S. cerevisiae)	protein-coding
663	chr16	92466099	92466646	+	0	NA	promoter-TSS (NM_001081549)	promoter-TSS (NM_001081549)	-203	NM_001081549	54720		NM_019466	ENSMUSG00000022951	Rcan1	Adapt78|CALP1L|CSP1|DSC1|Dscr1|MCIP1|RCN1	regulator of calcineurin 1	protein-coding
779	chr18	60774360	60774593	+	0	NA	promoter-TSS (NM_020600)	promoter-TSS (NM_020600)	-120	NM_020600	20044		NM_020600	ENSMUSG00000024608	Rps14	2600014J02Rik	ribosomal protein S14	protein-coding
1375	chr7	101663506	101663976	+	0	NA	promoter-TSS (NM_009191)	promoter-TSS (NM_009191)	-10	NM_001363991	20480		NM_009191	ENSMUSG00000001829	Clpb	Skd3	ClpB caseinolytic peptidase B	protein-coding
138	chr10	86705430	86706353	+	0	NA	promoter-TSS (NM_011631)	promoter-TSS (NM_011631)	80	NM_001003910	103220		NM_153595	ENSMUSG00000044937	Ttc41	Gnn	tetratricopeptide repeat domain 41	protein-coding
243	chr11	87108663	87109487	+	0	NA	promoter-TSS (NM_175563)	promoter-TSS (NM_175563)	-186	NM_025377	66140		NM_025377	ENSMUSG00000020492	Ska2	1110001A07Rik|Fam33a	spindle and kinetochore associated complex subunit 2	protein-coding
957	chr3	51788733	51789607	+	0	NA	intron (NM_001004176, intron 2 of 4)	intron (NM_001004176, intron 2 of 4)	127991	NM_174995	211666		NM_174995	ENSMUSG00000074604	Mgst2	GST2|MGST-II	microsomal glutathione S-transferase 2	protein-coding
902	chr2	119477512	119478272	+	0	NA	promoter-TSS (NM_026574)	promoter-TSS (NM_026574)	-205	NM_026574	68142		NM_026574	ENSMUSG00000034154	Ino80	2310079N15Rik|4632409L19Rik|Inoc1	INO80 complex subunit	protein-coding
364	chr12	108275422	108276343	+	0	NA	promoter-TSS (NM_001159910)	promoter-TSS (NM_001159910)	-489	NM_001159910	668158		NM_001159910	ENSMUSG00000084883	Ccdc85c	EG668158|Gm265|Gm9010|hhy	coiled-coil domain containing 85C	protein-coding
57	chr1	72254720	72255991	+	0	NA	intron (NR_155355, intron 1 of 3)	intron (NR_155355, intron 1 of 3)	11362	NR_155355	320933		NR_155355		D230017M19Rik	B930094L07Rik	RIKEN cDNA D230017M19 gene	ncRNA
358	chr12	100186711	100188185	+	0	NA	promoter-TSS (NR_045282)	promoter-TSS (NR_045282)	-520	NR_045282	100038378		NR_045282	ENSMUSG00000072884	Gm10433	-	predicted gene 10433	ncRNA
666	chr16	94526241	94527087	+	0	NA	promoter-TSS (NM_007834)	promoter-TSS (NM_007834)	-35	NM_007834	13185		NM_007834	ENSMUSG00000022898	Vps26c	Dcra|Dscr3	VPS26 endosomal protein sorting factor C	protein-coding
1101	chr5	30711347	30711872	+	0	NA	promoter-TSS (NM_001356949)	promoter-TSS (NM_001356949)	45	NM_001356949	65254		NM_023047	ENSMUSG00000029168	Dpysl5	CRAM|CRMP-5|Crmp5	dihydropyrimidinase-like 5	protein-coding
925	chr2	154790601	154791355	+	0	NA	promoter-TSS (NM_001139513)	promoter-TSS (NM_001139513)	-132	NM_001139512	19383		NM_023130	ENSMUSG00000027593	Raly	Merc	hnRNP-associated with lethal yellow	protein-coding
1403	chr7	127588196	127588793	+	0	NA	promoter-TSS (NM_172281)	promoter-TSS (NM_172281)	101	NM_001033040	233899		NM_001033040	ENSMUSG00000057176	Cfap119	Ccdc189|Gm166	cilia and flagella associated protein 119	protein-coding
329	chr12	51691883	51692461	+	0	NA	promoter-TSS (NM_001172098)	promoter-TSS (NM_001172098)	-258	NM_052973	94186		NM_052973	ENSMUSG00000020954	Strn3	Gs2na|SG2NA	striatin, calmodulin binding protein 3	protein-coding
610	chr15	81584987	81586399	+	0	NA	promoter-TSS (NM_177821)	promoter-TSS (NM_177821)	-521	NM_177821	328572		NM_177821	ENSMUSG00000055024	Ep300	A430090G16|A730011L11|KAT3B|p300|p300 HAT	E1A binding protein p300	protein-coding
440	chr9	106367720	106368585	+	0	NA	promoter-TSS (NM_153459)	promoter-TSS (NM_153459)	-480	NM_153459	235584		NM_153459	ENSMUSG00000053716	Dusp7	Mkpx|Pyst2	dual specificity phosphatase 7	protein-coding
688	chr17	24169155	24169705	+	0	NA	promoter-TSS (NM_001361535)	promoter-TSS (NM_001361535)	20	NM_001361534	11984		NM_009729	ENSMUSG00000024121	Atp6v0c	Atp6c|Atp6c2|Atp6l|Atpl|Atpl-rs1|PL16|VATL|Vma3	ATPase, H+ transporting, lysosomal V0 subunit C	protein-coding
1300	chr7	27195644	27196564	+	0	NA	promoter-TSS (NM_001046637)	promoter-TSS (NM_001046637)	167	NM_015782	53607		NM_015782	ENSMUSG00000061479	Snrpa	C430021M15Rik|Rnu1a-1|Rnu1a1|U1-A|U1A	small nuclear ribonucleoprotein polypeptide A	protein-coding
246	chr11	87448751	87449569	+	0	NA	intron (NM_031386, intron 2 of 30)	intron (NM_031386, intron 2 of 30)	21569	NM_001199293	83560		NM_031386	ENSMUSG00000010342	Tex14	-	testis expressed gene 14 intercellular bridge forming factor	protein-coding
89	chr1	89069710	89070628	+	0	NA	promoter-TSS (NM_133816)	promoter-TSS (NM_133816)	-246	NM_133816	98402		NM_133816	ENSMUSG00000036206	Sh3bp4	BOG25	SH3-domain binding protein 4	protein-coding
1554	chr13	23745650	23746981	+	0	NA	promoter-TSS (NM_175664)	promoter-TSS (NM_175664)	-419	NM_175664	319178		NM_175664	ENSMUSG00000075031	H2bc3	H2b-143|Hist1h2bb	H2B clustered histone 3	protein-coding
96	chr10	80261042	80261768	+	0	NA	promoter-TSS (NM_010255)	promoter-TSS (NM_010255)	-393	NM_001347119	14431		NM_010255	ENSMUSG00000020150	Gamt	Spintz1	guanidinoacetate methyltransferase	protein-coding
414	chr9	65201155	65202282	+	0	NA	Intergenic	Intergenic	-12972	NM_177460	214424		NM_177460	ENSMUSG00000032392	Parp16	ARTD15|PARP-16	poly (ADP-ribose) polymerase family, member 16	protein-coding
644	chr16	23988401	23989188	+	0	NA	promoter-TSS (NM_009744)	promoter-TSS (NM_009744)	58	NM_009744	12053		NM_009744	ENSMUSG00000022508	Bcl6	Bcl5	B cell leukemia/lymphoma 6	protein-coding
1143	chr5	124439628	124440339	+	0	NA	promoter-TSS (NM_001310725)	promoter-TSS (NM_001310725)	53	NM_030241	67956		NM_030241	ENSMUSG00000049327	Kmt5a	2410195B05Rik|PR-SET7|PR/SET07|Setd8	lysine methyltransferase 5A	protein-coding
264	chr11	96595733	96596855	+	0	NA	intron (NM_001033186, intron 4 of 12)	intron (NM_001033186, intron 4 of 12)	131703	NM_001033186	78473		NM_001033186	ENSMUSG00000057058	Skap1	1700091G21Rik|Scap1|Skap-55	src family associated phosphoprotein 1	protein-coding
1441	chr8	69716269	69717285	+	0	NA	5' UTR (NM_181274, exon 1 of 5)	5' UTR (NM_181274, exon 1 of 5)	125	NM_001359087	66869		NM_181274	ENSMUSG00000054648	Zfp869	1200003I07Rik	zinc finger protein 869	protein-coding
258	chr11	95384416	95385124	+	0	NA	promoter-TSS (NM_016752)	promoter-TSS (NM_016752)	-86	NM_001357797	110172		NM_016752	ENSMUSG00000020873	Slc35b1	AXER|UGTrel1|Ugalt2	solute carrier family 35, member B1	protein-coding
189	chr11	51688440	51689293	+	0	NA	promoter-TSS (NM_025319)	promoter-TSS (NM_025319)	-232	NM_025319	66050		NM_025319	ENSMUSG00000007777	Trappc2b	0610009B22Rik	trafficking protein particle complex 2B	protein-coding
343	chr12	78748647	78749206	+	0	NA	promoter-TSS (NM_019579)	promoter-TSS (NM_019579)	-21	NM_019579	56217		NM_019579	ENSMUSG00000021112	Pals1	3830420B02Rik|Mpp5	protein associated with LIN7 1, MAGUK family member	protein-coding
900	chr2	114654430	114655110	+	0	NA	intron (NM_025675, intron 1 of 8)	CpG	194	NM_001356439	66632		NM_025675	ENSMUSG00000057147	Dph6	5730421E18Rik|Atpbd4	diphthamine biosynthesis 6	protein-coding
972	chr3	95015241	95016544	+	0	NA	promoter-TSS (NM_030074)	promoter-TSS (NM_030074)	-435	NM_001357863	78266		NM_030074	ENSMUSG00000019338	Zfp687	4931408L03Rik|Znf687|mKIAA1441	zinc finger protein 687	protein-coding
50	chr10	40348700	40349598	+	0	NA	promoter-TSS (NM_001291816)	promoter-TSS (NM_001291816)	-159	NM_198164	78334		NM_198164	ENSMUSG00000038481	Cdk19	2700084L06Rik|CDK11|Cdc2l6|mKIAA1028	cyclin dependent kinase 19	protein-coding
516	chr14	18238291	18239468	+	0	NA	5' UTR (NM_011584, exon 1 of 8)	5' UTR (NM_011584, exon 1 of 8)	227	NM_011584	353187		NM_011584	ENSMUSG00000021775	Nr1d2	RVR|Rev-erb	nuclear receptor subfamily 1, group D, member 2	protein-coding
1447	chr8	70672895	70673716	+	0	NA	promoter-TSS (NM_001359042)	promoter-TSS (NM_001359042)	74	NM_001359042	50783		NM_015816	ENSMUSG00000031848	Lsm4	-	LSM4 homolog, U6 small nuclear RNA and mRNA degradation associated	protein-coding
948	chr3	30995447	30995993	+	0	NA	promoter-TSS (NM_008857)	promoter-TSS (NM_008857)	-51	NM_008857	18759		NM_008857	ENSMUSG00000037643	Prkci	2310021H13Rik|PKClambda|Pkci|Pkcl|Prkcl|aPKClambda|mKIAA4165	protein kinase C, iota	protein-coding
1514	chr9	21545926	21546788	+	0	NA	promoter-TSS (NM_153141)	promoter-TSS (NM_153141)	-537	NM_153141	59035		NM_021531	ENSMUSG00000032185	Carm1	Prmt4|m9Bei	coactivator-associated arginine methyltransferase 1	protein-coding
560	chr14	56811938	56812323	+	0	NA	promoter-TSS (NM_144842)	promoter-TSS (NM_144842)	141	NR_152252	100503842		NR_152252	ENSMUSG00000100017	2410022M11Rik	-	RIKEN cDNA 2410022M11 gene	ncRNA
1264	chr7	6362376	6363345	+	0	NA	promoter-TSS (NM_001112805)	promoter-TSS (NM_001112805)	-448	NM_001112805	330463		NM_177888	ENSMUSG00000055150	Zfp78	A330079D15|KRAB12|Zfp77	zinc finger protein 78	protein-coding
65	chr10	62650999	62651671	+	0	NA	promoter-TSS (NM_053183)	promoter-TSS (NM_053183)	-117	NM_053183	94213		NM_053183	ENSMUSG00000020076	Ddx50	4933429B04Rik|8430408E17Rik|GU2|RH-II	DExD box helicase 50	protein-coding
709	chr17	34603460	34604578	+	0	NA	promoter-TSS (NM_019403)	promoter-TSS (NM_019403)	-458	NM_019403	54197		NM_019403	ENSMUSG00000015478	Rnf5	2410131O05Rik|NG2	ring finger protein 5	protein-coding
1245	chr6	128424369	128424956	+	0	NA	intron (NM_133927, intron 1 of 11)	CpG	248	NM_133927	101142		NM_133927	ENSMUSG00000001518	Itfg2	2700050P07Rik	integrin alpha FG-GAP repeat containing 2	protein-coding
347	chr12	83631815	83632510	+	0	NA	promoter-TSS (NM_001364416)	promoter-TSS (NM_001364416)	-81	NM_027349	67039		NM_027349	ENSMUSG00000010608	Rbm25	2600011C06Rik|2610015J01Rik|A130095G20Rik|RNPC7	RNA binding motif protein 25	protein-coding
878	chr2	34771520	34772420	+	0	NA	promoter-TSS (NM_022310)	promoter-TSS (NM_022310)	-120	NM_022310	14828		NM_022310	ENSMUSG00000026864	Hspa5	Bip|D2Wsu141e|D2Wsu17e|Grp78|Hsce70|SEZ-7|Sez7|baffled|mBiP	heat shock protein 5	protein-coding
1083	chr4	151861797	151862657	+	0	NA	promoter-TSS (NM_001081557)	promoter-TSS (NM_001081557)	-459	NM_001081557	100072		NM_001081557	ENSMUSG00000014592	Camta1	1810059M14Rik|2310058O09Rik|mKIAA0833	calmodulin binding transcription activator 1	protein-coding
984	chr3	104220236	104220851	+	0	NA	promoter-TSS (NM_001159354)	promoter-TSS (NM_001159354)	-137	NM_001159354	99470		NM_133853	ENSMUSG00000052539	Magi3	4732496O19Rik|6530407C02Rik|mKIAA1634	membrane associated guanylate kinase, WW and PDZ domain containing 3	protein-coding
842	chr19	53599889	53600570	+	0	NA	promoter-TSS (NM_007790)	promoter-TSS (NM_007790)	-167	NM_007790	13006		NM_007790	ENSMUSG00000024974	Smc3	Bamacan|Cspg6|HCAP|Mmip1|SMC-3|SmcD	structural maintenance of chromosomes 3	protein-coding
1107	chr5	33651907	33652791	+	0	NA	TTS (NM_026698)	TTS (NM_026698)	225	NM_009193	20492		NM_009193	ENSMUSG00000004642	Slbp	-	stem-loop binding protein	protein-coding
1092	chr5	20881905	20882676	+	0	NA	promoter-TSS (NM_172992)	promoter-TSS (NM_172992)	-163	NM_177601	212090		NM_177601	ENSMUSG00000045435	Tmem60	-	transmembrane protein 60	protein-coding
28	chr10	12552363	12553299	+	0	NA	intron (NM_011682, intron 50 of 73)	intron (NM_011682, intron 50 of 73)	308904	NM_011682	22288		NM_011682	ENSMUSG00000019820	Utrn	DRP|Dmdl	utrophin	protein-coding
956	chr3	51483720	51484440	+	0	NA	5' UTR (NM_016858, exon 1 of 2)	5' UTR (NM_016858, exon 1 of 2)	114	NM_016858	19338		NM_016858	ENSMUSG00000027739	Rab33b	-	RAB33B, member RAS oncogene family	protein-coding
921	chr2	152830598	152831752	+	0	NA	promoter-TSS (NM_001355053)	promoter-TSS (NM_001355053)	-458	NM_001289716	12048		NM_009743	ENSMUSG00000007659	Bcl2l1	Bcl(X)L|Bcl-XL|Bcl2l|BclX|bcl-x|bcl2-L-1	BCL2-like 1	protein-coding
408	chr13	34148588	34149566	+	0	NA	Intergenic	Intergenic	-13887	NM_001110515	69666		NM_001101430	ENSMUSG00000071451	Psmg4	PAC-4|mPAC4	proteasome (prosome, macropain) assembly chaperone 4	protein-coding
1344	chr7	45525974	45526891	+	0	NA	promoter-TSS (NM_008654)	promoter-TSS (NM_008654)	102	NM_148927	69217		NM_148927	ENSMUSG00000040428	Plekha4	2410005C22Rik|Pepp1	pleckstrin homology domain containing, family A (phosphoinositide binding specific) member 4	protein-coding
1365	chr1	7088505	7089423	+	0	NA	promoter-TSS (NM_183028)	promoter-TSS (NM_183028)	44	NM_183028	319263		NM_183028	ENSMUSG00000051285	Pcmtd1	8430411F12Rik|A030012M09Rik	protein-L-isoaspartate (D-aspartate) O-methyltransferase domain containing 1	protein-coding
598	chr15	77841883	77842707	+	0	NA	promoter-TSS (NM_022410)	promoter-TSS (NM_022410)	-120	NM_022410	17886		NM_022410	ENSMUSG00000022443	Myh9	Fltn|Myhn-1|Myhn1|NMHC II-A|NMHCIIA|NMMHC-A|NMMHC-IIA|TU72.6	myosin, heavy polypeptide 9, non-muscle	protein-coding
970	chr3	90292595	90293537	+	0	NA	promoter-TSS (NM_001379657)	promoter-TSS (NM_001379657)	-115	NM_001379657	229542		NM_139304	ENSMUSG00000042390	Gatad2b	C430014D17Rik|P66beta|mKIAA1150	GATA zinc finger domain containing 2B	protein-coding
1494	chr8	120179090	120179362	+	0	NA	Intergenic	Intergenic	-1757	NM_001033980	436062		NM_001033980	ENSMUSG00000042269	Cibar2	1700120B06Rik|Fam92b	CBY1 interacting BAR domain containing 2	protein-coding
12	chr1	176814008	176814967	+	0	NA	promoter-TSS (NR_151682)	promoter-TSS (NR_151682)	-173	NR_151682	76816		NM_029756	ENSMUSG00000026504	Sdccag8	2700048G21Rik|5730470G24Rik|Cccap	serologically defined colon cancer antigen 8	protein-coding
814	chr19	7039895	7040424	+	0	NA	promoter-TSS (NM_016737)	promoter-TSS (NM_016737)	-133	NM_016737	20867		NM_016737	ENSMUSG00000024966	Stip1	Hop|Sti1|p60	stress-induced phosphoprotein 1	protein-coding
667	chr16	94569411	94569936	+	0	NA	promoter-TSS (NM_007890)	promoter-TSS (NM_007890)	-533	NM_007890	13548		NM_007890	ENSMUSG00000022897	Dyrk1a	2310043O08Rik|D16Ertd272e|D16Ertd493e|Dyrk|Gm10783|Mnbh|Mp86|mmb	dual-specificity tyrosine phosphorylation regulated kinase 1a	protein-coding
953	chr3	38484530	38485200	+	0	NA	promoter-TSS (NM_001167883)	promoter-TSS (NM_001167883)	-15	NM_001373894	99696		NM_001033198	ENSMUSG00000044864	Ankrd50	E430012K20Rik|mKIAA1223|mKIAA3019	ankyrin repeat domain 50	protein-coding
247	chr11	87462411	87463117	+	0	NA	intron (NM_031386, intron 2 of 30)	PB1D9|SINE|Alu	35173	NM_001199293	83560		NM_031386	ENSMUSG00000010342	Tex14	-	testis expressed gene 14 intercellular bridge forming factor	protein-coding
1335	chr7	45016043	45016475	+	0	NA	promoter-TSS (NM_001008422)	promoter-TSS (NM_001008422)	-10	NM_001008422	233208		NM_001008422	ENSMUSG00000038406	Scaf1	SR-A1	SR-related CTD-associated factor 1	protein-coding
562	chr14	62761042	62761736	+	0	NA	promoter-TSS (NM_008715)	promoter-TSS (NM_008715)	-277	NM_008715	18130		NM_008715	ENSMUSG00000035161	Ints6	2900075H24Rik|DICE1|Ddx26|HDB|Notch2l	integrator complex subunit 6	protein-coding
1118	chr5	67847224	67847869	+	0	NA	promoter-TSS (NM_001284345)	promoter-TSS (NM_001284345)	-115	NM_001038999	11980		NM_009727	ENSMUSG00000037685	Atp8a1	APLT|Atp3a2|B230107D19Rik|ClassI	ATPase phospholipid transporting 8A1	protein-coding
1156	chr5	135962302	135963079	+	0	NA	intron (NM_001160366, intron 9 of 10)	CpG	11786	NM_001160366	109267		NM_001160366	ENSMUSG00000029699	Ssc4d	C330016E03Rik|S4D-SRCRB|SRCRB-S4D|Srcrb4d	scavenger receptor cysteine rich family, 4 domains	protein-coding
165	chr11	5098865	5099497	+	0	NA	promoter-TSS (NM_001362620)	promoter-TSS (NM_001362620)	-85	NM_001362613	14030		NM_007968	ENSMUSG00000009079	Ewsr1	Ews|Ewsh	Ewing sarcoma breakpoint region 1	protein-coding
513	chrX	94366688	94367170	+	0	NA	promoter-TSS (NM_001199339)	promoter-TSS (NM_001199339)	-152	NM_001362881	631145		NM_001362881	ENSMUSG00000043549	Fam90a1b	4932442L08Rik|CXorf58	family with sequence similarity 90, member A1B	protein-coding
1127	chr5	97218386	97219377	+	0	NA	Intergenic	Intergenic	-107285	NM_198422	231474		NM_198422	ENSMUSG00000055725	Paqr3	6330415A20Rik|RKTG	progestin and adipoQ receptor family member III	protein-coding
840	chr19	53390342	53391191	+	0	NA	promoter-TSS (NM_172429)	promoter-TSS (NM_172429)	-132	NM_172429	76479		NM_172429	ENSMUSG00000025024	Smndc1	-	survival motor neuron domain containing 1	protein-coding
1389	chr7	122066899	122067459	+	0	NA	promoter-TSS (NM_026140)	promoter-TSS (NM_026140)	-19	NM_138589	28018		NM_138589	ENSMUSG00000030870	Ubfd1	D7Wsu105e|D7Wsu128e|Ubph	ubiquitin family domain containing 1	protein-coding
1397	chr7	127027112	127027742	+	0	NA	promoter-TSS (NM_010772)	promoter-TSS (NM_010772)	-422	NM_001372521	17188		NM_010772	ENSMUSG00000030678	Maz	MAZI|PUR1|Pur-1|SAF-1|SAF-2	MYC-associated zinc finger protein (purine-binding transcription factor)	protein-coding
1234	chr6	122810613	122811789	+	0	NA	Intergenic	CpG	-8983	NM_021899	60611		NM_021899	ENSMUSG00000003154	Foxj2	Fhx	forkhead box J2	protein-coding
49	chr10	40302158	40302829	+	0	NA	promoter-TSS (NM_007444)	promoter-TSS (NM_007444)	-305	NM_009665	11702		NM_009665	ENSMUSG00000075232	Amd1	AdoMetDC|Amd-1|SAMDC|SAMDC 1|adoMetDC1	S-adenosylmethionine decarboxylase 1	protein-coding
38	chr10	30647414	30648271	+	0	NA	intron (NM_172495, intron 15 of 15)	intron (NM_172495, intron 15 of 15)	8025	NM_001111267	211329		NM_172495	ENSMUSG00000039697	Ncoa7	9030406N13Rik	nuclear receptor coactivator 7	protein-coding
327	chr12	40222443	40223585	+	0	NA	promoter-TSS (NR_045157)	promoter-TSS (NR_045157)	175	NM_013562	15982		NM_013562	ENSMUSG00000001627	Ifrd1	Ifnl|PC4|Tis7	interferon-related developmental regulator 1	protein-coding
530	chr14	24778939	24779747	+	0	NA	Intergenic	CpG	288590	NM_001360586	20088		NM_011297	ENSMUSG00000025290	Rps24	-	ribosomal protein S24	protein-coding
1445	chr8	70476841	70477581	+	0	NA	promoter-TSS (NM_001122830)	promoter-TSS (NM_001122830)	-266	NM_001364258	234378		NM_172052	ENSMUSG00000055707	Klhl26	C630013N10Rik|Klkl26	kelch-like 26	protein-coding
928	chr2	156179863	156180608	+	0	NA	promoter-TSS (NM_001291115)	promoter-TSS (NM_001291115)	3	NM_133242	170791		NM_133242	ENSMUSG00000027620	Rbm39	1500012C14Rik|2310040E03Rik|B330012G18Rik|Rnpc2|caper	RNA binding motif protein 39	protein-coding
1464	chr8	83607784	83608813	+	0	NA	promoter-TSS (NM_001308227)	promoter-TSS (NM_001308227)	123	NM_018808	81489		NM_018808	ENSMUSG00000005483	Dnajb1	0610007I11Rik|DjB1|HSPF1|Hdj1|Hsp40	DnaJ heat shock protein family (Hsp40) member B1	protein-coding
401	chr9	59656074	59657474	+	0	NA	promoter-TSS (NM_001378871)	promoter-TSS (NM_001378871)	198	NM_001378868	18746		NM_011099	ENSMUSG00000032294	Pkm	Pk-2|Pk-3|Pk3|Pkm2	pyruvate kinase, muscle	protein-coding
1013	chr4	40853719	40854519	+	0	NA	promoter-TSS (NR_165793)	promoter-TSS (NR_165793)	-135	NM_022305	14595		NM_022305	ENSMUSG00000028413	B4galt1	B-1,4-GalT|B-1,4-GalT1|GalT|Ggtb|Ggtb2|b4Gal-T1|beta-1,4-GalT|beta-1,4-GalT1|beta4Gal-T1	UDP-Gal:betaGlcNAc beta 1,4- galactosyltransferase, polypeptide 1	protein-coding
685	chr17	17624435	17625376	+	0	NA	promoter-TSS (NM_172827)	promoter-TSS (NM_172827)	-416	NM_172827	240028		NM_172827	ENSMUSG00000023845	Lnpep	2010309L07Rik|4732490P18Rik|CAP|IRAP|PLAP|gp160|vp165	leucyl/cystinyl aminopeptidase	protein-coding
871	chr2	30981878	30982490	+	0	NA	promoter-TSS (NM_144885)	promoter-TSS (NM_144885)	-95	NM_028846	74270		NM_028846	ENSMUSG00000026854	Usp20	1700055M05Rik|Vdu2	ubiquitin specific peptidase 20	protein-coding
1247	chr6	134919920	134920913	+	0	NA	promoter-TSS (NM_009875)	promoter-TSS (NM_009875)	15	NM_009875	12576		NM_009875	ENSMUSG00000003031	Cdkn1b	Kip1|p27|p27Kip1	cyclin dependent kinase inhibitor 1B	protein-coding
1032	chr4	108327333	108328424	+	0	NA	promoter-TSS (NM_027250)	promoter-TSS (NM_027250)	-274	NM_027250	69893		NM_027250	ENSMUSG00000048351	Coa7	2010305A19Rik|D4Ertd796e|Selrc1	cytochrome c oxidase assembly factor 7	protein-coding
1584	chr4	42999776	43000941	+	0	NA	5' UTR (NM_009503, exon 1 of 17)	5' UTR (NM_009503, exon 1 of 17)	149	NM_009503	269523		NM_009503	ENSMUSG00000028452	Vcp	3110001E05|CDC48|p97|p97/VCP	valosin containing protein	protein-coding
941	chr3	8865686	8866742	+	0	NA	intron (NM_025434, intron 2 of 2)	intron (NM_025434, intron 2 of 2)	57643	NM_025434	66230		NM_025434	ENSMUSG00000040269	Mrps28	1500012D08Rik	mitochondrial ribosomal protein S28	protein-coding
822	chr19	12795519	12796735	+	0	NA	promoter-TSS (NM_001361971)	promoter-TSS (NM_001361971)	-4	NM_053009	109910		NM_053009	ENSMUSG00000024695	Zfp91	9130014I08Rik|A530054C17Rik|Pzf|Zfp-91	zinc finger protein 91	protein-coding
187	chr11	49846393	49847321	+	0	NA	5' UTR (NM_001163671, exon 1 of 12)	5' UTR (NM_001163671, exon 1 of 12)	106	NM_016961	26420		NM_016961	ENSMUSG00000020366	Mapk9	JNK2|Prkm9|p54aSAPK	mitogen-activated protein kinase 9	protein-coding
1105	chr5	32458851	32459318	+	0	NA	5' UTR (NM_172707, exon 1 of 8)	5' UTR (NM_172707, exon 1 of 8)	114	NM_172707	19046		NM_172707	ENSMUSG00000014956	Ppp1cb	1200010B19	protein phosphatase 1 catalytic subunit beta	protein-coding
255	chr11	94044049	94045247	+	0	NA	intron (NM_001025430, intron 1 of 25)	intron (NM_001025430, intron 1 of 25)	518	NM_001025428	70834		NM_027569	ENSMUSG00000020859	Spag9	3110018C07Rik|4733401I23Rik|4831406C20Rik|JIP-4|JLP|JSAP2|JSAP2a|Jip4|Mapk8ip4|syd1	sperm associated antigen 9	protein-coding
703	chr17	33759886	33760730	+	0	NA	5' UTR (NM_008997, exon 1 of 5)	5' UTR (NM_008997, exon 1 of 5)	178	NM_008997	19326		NM_008997	ENSMUSG00000077450	Rab11b	A730055L17Rik	RAB11B, member RAS oncogene family	protein-coding
1367	chr1	10037933	10038401	+	0	NA	promoter-TSS (NM_001277101)	promoter-TSS (NM_001277101)	-8	NR_102282	26754		NM_013715	ENSMUSG00000025917	Cops5	CSN5|Jab1|Mov34|Sgn5	COP9 signalosome subunit 5	protein-coding
519	chr14	19986906	19987468	+	0	NA	Intergenic	Intergenic	-9938	NM_001285910	14702		NM_010315	ENSMUSG00000043004	Gng2	Hg3f1	guanine nucleotide binding protein (G protein), gamma 2	protein-coding
475	chr9	121718905	121719248	+	0	NA	promoter-TSS (NM_010918)	promoter-TSS (NM_010918)	-105	NM_010918	18087		NM_010918	ENSMUSG00000032525	Nktr	5330401F18Rik|D9Wsu172e	natural killer tumor recognition sequence	protein-coding
1371	chr7	100371693	100372391	+	0	NA	promoter-TSS (NM_028292)	promoter-TSS (NM_028292)	-146	NM_028292	72590		NM_028292	ENSMUSG00000030718	Ppme1	1110069N17Rik|2700017M01Rik|PME-1|Pme1	protein phosphatase methylesterase 1	protein-coding
1319	chr7	39517535	39518514	+	0	NA	intron (NM_001004139, intron 1 of 3)	CpG	258	NM_001004139	70227		NM_001004139	ENSMUSG00000068959	Zfp619	3000002G13Rik	zinc finger protein 619	protein-coding
227	chr11	70969715	70970464	+	0	NA	promoter-TSS (NR_156443)	promoter-TSS (NR_156443)	-110	NM_001252413	69723		NM_027186	ENSMUSG00000018449	Rpain	2400006N03Rik|Rip	RPA interacting protein	protein-coding
532	chr14	25397107	25397972	+	0	NA	Intergenic	Intergenic	-61646	NM_001310666	328365		NM_183208	ENSMUSG00000007817	Zmiz1	E330020C23|Gm10397|I920194n01|Rai17|Zimp10	zinc finger, MIZ-type containing 1	protein-coding
706	chr17	33940345	33940827	+	0	NA	promoter-TSS (NM_020603)	promoter-TSS (NM_020603)	-137	NM_020603	57315		NM_020603	ENSMUSG00000024312	Wdr46	2310007I04Rik|Bing4	WD repeat domain 46	protein-coding
637	chr16	14159255	14159961	+	0	NA	promoter-TSS (NM_001081154)	promoter-TSS (NM_001081154)	-18	NR_030252	723916		NR_030252	ENSMUSG00000070074	Mir484	Mirn484|mir-484|mmu-mir-484	microRNA 484	ncRNA
71	chr1	77502445	77503292	+	0	NA	intron (NM_007936, intron 3 of 17)	intron (NM_007936, intron 3 of 17)	-6100	NR_105770	102465180		NR_105770	ENSMUSG00000099141	Mir6352	Gm27481|mmu-mir-6352	microRNA 6352	ncRNA
1337	chr7	45062269	45062704	+	0	NA	promoter-TSS (NM_025533)	promoter-TSS (NM_025533)	57	NM_025533	66394		NM_025533	ENSMUSG00000003421	Nosip	2310061K06Rik|CGI-25	nitric oxide synthase interacting protein	protein-coding
1294	chr7	25316384	25317306	+	0	NA	promoter-TSS (NM_001160400)	promoter-TSS (NM_001160400)	-319	NM_001160400	269878		NM_001160400	ENSMUSG00000045039	Megf8	Egfl4|b2b1702.2Clo|b2b1702Clo|b2b288Clo|m687Ddg|mKIAA0817	multiple EGF-like-domains 8	protein-coding
14	chr1	178187119	178187999	+	0	NA	5' UTR (NM_024282, exon 1 of 5)	5' UTR (NM_024282, exon 1 of 5)	142	NM_024282	78825		NM_024282	ENSMUSG00000026502	Desi2	5830417C01Rik|DeSI-2|Fam152a|Pppde1	desumoylating isopeptidase 2	protein-coding
1170	chr5	145139976	145140423	+	0	NA	promoter-TSS (NM_001310771)	promoter-TSS (NM_001310771)	-174	NR_156700	231887		NM_001033313	ENSMUSG00000029623	Pdap1	HASPP28|PAP|PAP1	PDGFA associated protein 1	protein-coding
805	chr19	5801941	5803843	+	0	NA	promoter-TSS (NR_002847)	promoter-TSS (NR_002847)	-220	NR_002847	72289		NR_002847	ENSMUSG00000092341	Malat1	2210401K01Rik|9430072K23Rik|Neat2	metastasis associated lung adenocarcinoma transcript 1 (non-coding RNA)	ncRNA
777	chr18	53744157	53745265	+	0	NA	promoter-TSS (NM_178686)	promoter-TSS (NM_178686)	-103	NM_178686	225523		NM_178686	ENSMUSG00000048799	Cep120	A230075C01|Ccdc100	centrosomal protein 120	protein-coding
1434	chr8	32068872	32069601	+	0	NA	Intergenic	Intergenic	-59732	NM_001364421	211323		NM_178591	ENSMUSG00000062991	Nrg1	6030402G23Rik|ARIA|D230005F13Rik|GGF|GGFII|HRG|HRGalpha|Hgl|NDF|Pro-NRG1|SMDF	neuregulin 1	protein-coding
1549	chr16	23107358	23108549	+	0	NA	promoter-TSS (NR_030705)	promoter-TSS (NR_030705)	485	NM_013506	13682		NM_013506	ENSMUSG00000022884	Eif4a2	4833432N07Rik|BM-010|Ddx2b|Eif4|eIF-4A-II|eIF4A-II	eukaryotic translation initiation factor 4A2	protein-coding
820	chr19	9836663	9837179	+	0	NA	Intergenic	IAPEY4_LTR|LTR|ERVK	-10637	NM_001378410	102639117		NM_001378410	ENSMUSG00000096872	Scgb2a2	100040203	secretoglobin, family 2A, member 2	protein-coding
1188	chr6	52012232	52013039	+	0	NA	promoter-TSS (NM_018773)	promoter-TSS (NM_018773)	-86	NM_018773	54353		NM_018773	ENSMUSG00000059182	Skap2	2610021A10Rik|RA70|SKAP-HOM|Saps|Scap2|mSKAP55R	src family associated phosphoprotein 2	protein-coding
591	chr15	75085497	75085918	+	0	NA	Intergenic	B1_Mus1|SINE|Alu	26230	NM_001357693	100041546		NM_001099217	ENSMUSG00000022584	Ly6c2	Ly-6C.2|Ly-6C2	lymphocyte antigen 6 family memberC2	protein-coding
1062	chr4	134186816	134187405	+	0	NA	promoter-TSS (NM_144527)	promoter-TSS (NM_144527)	-25	NM_144527	70012		NM_144527	ENSMUSG00000037443	Cep85	2410030J07Rik|Ccdc21	centrosomal protein 85	protein-coding
1046	chr4	120824991	120826070	+	0	NA	promoter-TSS (NM_001357194)	promoter-TSS (NM_001357194)	211	NM_008692	18046		NM_008692	ENSMUSG00000032897	Nfyc	-	nuclear transcription factor-Y gamma	protein-coding
1125	chr5	93206256	93206880	+	0	NA	promoter-TSS (NM_017367)	promoter-TSS (NM_017367)	50	NM_029363	75610		NM_029363	ENSMUSG00000029384	2010109A12Rik	-	RIKEN cDNA 2010109A12 gene	protein-coding
135	chr10	82048051	82048441	+	0	NA	intron (NM_001024626, intron 1 of 2)	CpG	119	NM_001024626	408062		NM_001024626	ENSMUSG00000061371	Zfp873	-	zinc finger protein 873	protein-coding
1395	chr7	126503376	126503781	+	0	NA	promoter-TSS (NM_001361487)	promoter-TSS (NM_001361487)	-141	NM_183020	233871		NM_183020	ENSMUSG00000032637	Atxn2l	A2D|A2LG|A2RP|A2lp|Atxnl2	ataxin 2-like	protein-coding
355	chr12	87266000	87266808	+	0	NA	promoter-TSS (NM_146036)	promoter-TSS (NM_146036)	-118	NM_001142580	104799		NM_134044	ENSMUSG00000021038	Vipas39	6720456H09Rik|9330175H22Rik|SPE-39|Spe39|Vipar|hSPE-39	VPS33B interacting protein, apical-basolateral polarity regulator, spe-39 homolog	protein-coding
959	chr3	53463077	53463766	+	0	NA	promoter-TSS (NM_172501)	promoter-TSS (NM_172501)	-163	NM_172501	212114		NM_172501	ENSMUSG00000042997	Nhlrc3	4833441N19|8030451K01Rik|mKIAA4083	NHL repeat containing 3	protein-coding
1474	chr8	89823109	89824135	+	0	NA	Intergenic	Intergenic	524630	NM_172913	244579		NM_172913	ENSMUSG00000043668	Tox3	500-9|C230068E13|CAGF9|Tnrc9	TOX high mobility group box family member 3	protein-coding
595	chr15	76639655	76640107	+	0	NA	promoter-TSS (NM_183091)	promoter-TSS (NM_183091)	48	NM_183091	72749		NM_183091	ENSMUSG00000059323	Tonsl	2810439M11Rik|Nfkbil2	tonsoku-like, DNA repair protein	protein-coding
773	chr18	46525760	46526335	+	0	NA	promoter-TSS (NM_173423)	promoter-TSS (NM_173423)	-76	NM_173423	240263		NM_173423	ENSMUSG00000033319	Fem1c	2610312A07Rik|3632443A22Rik	fem 1 homolog c	protein-coding
669	chr17	3081480	3082483	+	0	NA	intron (NR_003519, intron 1 of 7)	intron (NR_003519, intron 1 of 7)	2202	NR_003519	328734		NR_003519		Pisd-ps2	D030013I16Rik	phosphatidylserine decarboxylase, pseudogene 2	pseudo
131	chr10	81378424	81378854	+	0	NA	promoter-TSS (NM_019757)	promoter-TSS (NM_019757)	-269	NM_019757	56371		NM_019757	ENSMUSG00000020235	Fzr1	Cdh1|FZR|FZR2|Fyr|HCDH|HCDH1	fizzy and cell division cycle 20 related 1	protein-coding
326	chr12	31949253	31950887	+	0	NA	intron (NM_177993, intron 1 of 8)	CpG	175	NM_001361928	73389		NM_153198	ENSMUSG00000002996	Hbp1	1700058O05Rik|C330012F01Rik	high mobility group box transcription factor 1	protein-coding
351	chr12	84772435	84773382	+	0	NA	promoter-TSS (NM_028863)	promoter-TSS (NM_028863)	204	NM_023409	67963		NM_023409	ENSMUSG00000021242	Npc2	2700012J19Rik|HE1	NPC intracellular cholesterol transporter 2	protein-coding
422	chr13	41605289	41605895	+	0	NA	promoter-TSS (NM_001163572)	promoter-TSS (NM_001163572)	-290	NM_001163572	621976		NM_001163572	ENSMUSG00000087370	Tmem170b	EG621976	transmembrane protein 170B	protein-coding
1223	chr6	113306135	113307147	+	0	NA	promoter-TSS (NM_001282128)	promoter-TSS (NM_001282128)	-496	NM_001282127	78783		NM_030178	ENSMUSG00000001632	Brpf1	4833438B11Rik|4930540D11Rik|Brpf2	bromodomain and PHD finger containing, 1	protein-coding
750	chr17	85089898	85090720	+	0	NA	promoter-TSS (NM_001163623)	promoter-TSS (NM_001163623)	-35	NM_001163624	213760		NM_145984	ENSMUSG00000024127	Prepl	2810457N15Rik|9530014L06Rik|D030028O16Rik|mKIAA0436	prolyl endopeptidase-like	protein-coding
249	chr11	88118471	88119593	+	0	NA	intron (NM_198013, intron 1 of 10)	intron (NM_198013, intron 1 of 10)	19886	NM_198013	103841		NM_198013	ENSMUSG00000018378	Cuedc1	C330016O16Rik	CUE domain containing 1	protein-coding
334	chr12	59039792	59041213	+	0	NA	Intergenic	U2|snRNA|snRNA	20970	NM_001306218	78232		NM_030057	ENSMUSG00000020993	Trappc6b	5830498C14Rik	trafficking protein particle complex 6B	protein-coding
1186	chr6	49319099	49319774	+	0	NA	5' UTR (NM_001311112, exon 1 of 4)	5' UTR (NM_001311112, exon 1 of 4)	162	NM_175098	57895		NM_175098	ENSMUSG00000050786	Ccdc126	6330407D12Rik	coiled-coil domain containing 126	protein-coding
223	chr11	70029089	70030051	+	0	NA	promoter-TSS (NM_001370674)	promoter-TSS (NM_001370674)	-265	NM_001370674	13385		NM_007864	ENSMUSG00000020886	Dlg4	Dlgh4|PSD-95|PSD95|SAP90|SAP90A	discs large MAGUK scaffold protein 4	protein-coding
168	chr11	6444134	6445322	+	0	NA	promoter-TSS (NM_001347064)	promoter-TSS (NM_001347064)	-285	NM_029938	77605		NM_029938	ENSMUSG00000041126	H2az2	C530002L11Rik|H2A.Z2|H2a.z-2|H2afv|H2av|Tg(Wnt1-cre)11Rth|Wnt1-Cre|Wnt1::Cre|Wnt1cre	H2A.Z histone variant 2	protein-coding
154	chr10	128302982	128303702	+	0	NA	promoter-TSS (NM_001358822)	promoter-TSS (NM_001358822)	7	NM_001252327	103135		NM_133992	ENSMUSG00000005682	Pan2	1200014O24Rik|Usp52|mKIAA0710	PAN2 poly(A) specific ribonuclease subunit	protein-coding
801	chr19	5087985	5088611	+	0	NA	promoter-TSS (NM_026553)	promoter-TSS (NM_026553)	-240	NM_026553	68090		NM_026553	ENSMUSG00000024875	Yif1a	5330422J23Rik|54TM|Yif1|Yif1p	Yip1 interacting factor homolog A (S. cerevisiae)	protein-coding
1331	chr7	44895617	44896368	+	0	NA	promoter-TSS (NM_027376)	promoter-TSS (NM_027376)	-87	NM_027376	70300		NM_027376	ENSMUSG00000011658	Fuz	2600013E07Rik|b2b1273Clo	fuzzy planar cell polarity protein	protein-coding
1377	chr7	101905336	101906201	+	0	NA	promoter-TSS (NM_025605)	promoter-TSS (NM_025605)	-69	NM_025605	66508		NM_025605	ENSMUSG00000030842	Lamtor1	2400001E08Rik|Pdro|p18	late endosomal/lysosomal adaptor, MAPK and MTOR activator 1	protein-coding
1502	chr9	3000077	3000646	+	0	NA	Intergenic	GSAT_MM|Satellite|Satellite	38382	NR_039546	100628572		NR_039546	ENSMUSG00000106183	Mir101c	mir-101c|mmu-mir-101c	microRNA 101c	ncRNA
633	chr16	10411808	10412239	+	0	NA	promoter-TSS (NM_011955)	promoter-TSS (NM_011955)	85	NM_011955	26425		NM_011955	ENSMUSG00000022503	Nubp1	-	nucleotide binding protein 1	protein-coding
471	chr9	115310114	115310996	+	0	NA	promoter-TSS (NM_024222)	promoter-TSS (NM_024222)	-87	NM_024222	68292		NM_024222	ENSMUSG00000032437	Stt3b	1300006C19Rik|Simp	STT3, subunit of the oligosaccharyltransferase complex, homolog B (S. cerevisiae)	protein-coding
1048	chr4	126102784	126103987	+	0	NA	promoter-TSS (NM_028800)	promoter-TSS (NM_028800)	-572	NM_028800	74178		NM_028800	ENSMUSG00000042608	Stk40	2310004N11Rik	serine/threonine kinase 40	protein-coding
192	chr11	55468990	55469805	+	0	NA	promoter-TSS (NM_013716)	promoter-TSS (NM_013716)	-355	NM_013716	27041		NM_013716	ENSMUSG00000018583	G3bp1	B430204O07|G3bp|mKIAA4115	G3BP stress granule assembly factor 1	protein-coding
186	chr11	49243804	49244456	+	0	NA	promoter-TSS (NM_010794)	promoter-TSS (NM_010794)	-61	NM_010794	17308		NM_010794	ENSMUSG00000020346	Mgat1	Mgat-1	mannoside acetylglucosaminyltransferase 1	protein-coding
1359	chr7	82865670	82867213	+	0	NA	promoter-TSS (NM_175366)	promoter-TSS (NM_175366)	-892	NM_175366	108797		NM_175366	ENSMUSG00000057706	Mex3b	4931439A04Rik|M-04814|Rkhd3|mKIAA2009	mex3 RNA binding family member B	protein-coding
1130	chr5	115158129	115159061	+	0	NA	promoter-TSS (NM_175403)	promoter-TSS (NM_175403)	-419	NM_175403	109154		NM_175403	ENSMUSG00000048578	Mlec	2410014A08Rik|ESTM19|mKIAA0152	malectin	protein-coding
226	chr11	70668601	70669765	+	0	NA	TTS (NM_178116)	TTS (NM_178116)	233	NM_172561	216873		NM_172561	ENSMUSG00000018287	Spag7	5730443G10|ACRP|FSA-1|Fsa1l	sperm associated antigen 7	protein-coding
251	chr11	88280399	88281021	+	0	NA	Intergenic	Intergenic	-13333	NM_028859	74297		NM_028859	ENSMUSG00000034031	Ccdc182	1700106J16Rik	coiled-coil domain containing 182	protein-coding
1361	chr7	92561131	92561779	+	0	NA	5' UTR (NM_025515, exon 1 of 9)	5' UTR (NM_025515, exon 1 of 9)	306	NM_001162918	66365		NM_025515	ENSMUSG00000030613	Ccdc90b	2310015N07Rik	coiled-coil domain containing 90B	protein-coding
794	chr19	3575606	3576283	+	0	NA	promoter-TSS (NM_001360430)	promoter-TSS (NM_001360430)	-195	NM_001360430	52036		NM_028999	ENSMUSG00000024908	Ppp6r3	4930528G08Rik|9130026N02Rik|D19Bwg1430e|D19Ertd703e|Pp6r3|Ppcs3|Pptcs3|Sapl|Saps3|mKIAA1558	protein phosphatase 6, regulatory subunit 3	protein-coding
420	chr13	41016225	41016564	+	0	NA	5' UTR (NM_001360770, exon 1 of 5)	5' UTR (NM_001360770, exon 1 of 5)	144	NM_001360770	66154		NM_025387	ENSMUSG00000021361	Tmem14c	1110021D01Rik|HSPC194	transmembrane protein 14C	protein-coding
349	chr12	84361468	84362269	+	0	NA	promoter-TSS (NM_172582)	promoter-TSS (NM_172582)	-40	NM_001358283	217705		NM_172581	ENSMUSG00000021234	Fam161b	9330169D17|9830169C18Rik	family with sequence similarity 161, member B	protein-coding
752	chr17	87613194	87614047	+	0	NA	promoter-TSS (NR_169183)	promoter-TSS (NR_169183)	-77	NR_169183	108168359		NR_169183		Gm46609	-	predicted gene, 46609	ncRNA
945	chr3	18000200	18000977	+	0	NA	Intergenic	Intergenic	52144	NM_029289	75439		NM_029289	ENSMUSG00000027564	Cypt12	1700001F04Rik	cysteine-rich perinuclear theca 12	protein-coding
1203	chr6	84640288	84641434	+	0	NA	intron (NM_177077, intron 20 of 21)	intron (NM_177077, intron 20 of 21)	-46953	NM_001177713	232174		NM_175475	ENSMUSG00000063415	Cyp26b1	CP26|P450RAI-2	cytochrome P450, family 26, subfamily b, polypeptide 1	protein-coding
183	chr11	35769210	35769723	+	0	NA	promoter-TSS (NM_145962)	promoter-TSS (NM_145962)	-29	NM_145962	211347		NM_145962	ENSMUSG00000018846	Pank3	-	pantothenate kinase 3	protein-coding
1160	chr5	137600705	137601404	+	0	NA	promoter-TSS (NM_001254762)	promoter-TSS (NM_001254762)	5	NM_030037	68929		NM_030037	ENSMUSG00000037221	Mospd3	1190005J19Rik|5133401H10Rik|Gtig2|R124	motile sperm domain containing 3	protein-coding
636	chr16	13903022	13903705	+	0	NA	promoter-TSS (NM_001039533)	promoter-TSS (NM_001039533)	202	NM_001289562	93734		NM_033564	ENSMUSG00000022679	Mpv17l	M-LP	Mpv17 transgene, kidney disease mutant-like	protein-coding
707	chr17	34119113	34120041	+	0	NA	non-coding (NR_037970, exon 1 of 13)	non-coding (NR_037970, exon 1 of 13)	323	NR_037970	14312		NM_010238	ENSMUSG00000024335	Brd2	D17H6S113E|Frg-1|Fsrg-1|Fsrg1|Nat|Ring3|Rnf3|mKIAA4005	bromodomain containing 2	protein-coding
323	chr12	24650973	24652090	+	0	NA	exon (NM_178357, exon 1 of 4)	exon (NM_178357, exon 1 of 4)	160	NM_178357	194655		NM_178357	ENSMUSG00000020653	Klf11	9830142A17|D12Ertd427e|Tieg2|Tieg2b|Tieg3	Kruppel-like transcription factor 11	protein-coding
1053	chr4	129335062	129336176	+	0	NA	promoter-TSS (NM_009030)	promoter-TSS (NM_009030)	-249	NM_009030	19646		NM_009030	ENSMUSG00000057236	Rbbp4	RBAP48|mRbAp48	retinoblastoma binding protein 4, chromatin remodeling factor	protein-coding
681	chr17	13590937	13591492	+	0	NA	Intergenic	Intergenic	-37120	NR_045436	72578		NR_045436	ENSMUSG00000117042	2700054A10Rik	-	RIKEN cDNA 2700054A10 gene	ncRNA
875	chr2	32775417	32775787	+	0	NA	promoter-TSS (NM_001290567)	promoter-TSS (NM_001290567)	31	NM_001290563	338348		NM_177384	ENSMUSG00000039021	Ttc16	1200002K10Rik	tetratricopeptide repeat domain 16	protein-coding
234	chr11	76406757	76407188	+	0	NA	promoter-TSS (NM_001291161)	promoter-TSS (NM_001291161)	47	NR_111896	56322		NM_019818	ENSMUSG00000020843	Timm22	Tim22	translocase of inner mitochondrial membrane 22	protein-coding
776	chr18	49979203	49979655	+	0	NA	promoter-TSS (NM_001177760)	promoter-TSS (NM_001177760)	2	NM_001177759	106869		NM_134131	ENSMUSG00000062210	Tnfaip8	E130304C20Rik|Gg2-1|Gm10539|Nded|Ssc-2|Tipe	tumor necrosis factor, alpha-induced protein 8	protein-coding
1241	chr6	125039017	125039999	+	0	NA	promoter-TSS (NM_133345)	promoter-TSS (NM_133345)	-340	NM_133345	28019		NM_133345	ENSMUSG00000030330	Ing4	D6Wsu147e|D6Xrf92|p29ING4	inhibitor of growth family, member 4	protein-coding
624	chr15	102405301	102406279	+	0	NA	promoter-TSS (NM_013672)	promoter-TSS (NM_013672)	-526	NM_013672	20683		NM_013672	ENSMUSG00000001280	Sp1	1110003E12Rik|Sp1-1	trans-acting transcription factor 1	protein-coding
93	chr10	80159578	80160294	+	0	NA	intron (NR_038088, intron 1 of 4)	CpG	-6054	NM_001379422	12696		NM_007705	ENSMUSG00000045193	Cirbp	Cirp	cold inducible RNA binding protein	protein-coding
1522	chr9	31280043	31280946	+	0	NA	promoter-TSS (NM_199315)	promoter-TSS (NM_199315)	-55	NM_199315	382066		NM_199315	ENSMUSG00000042496	Prdm10	Gm1112|tristanin	PR domain containing 10	protein-coding
1072	chr4	138304433	138304990	+	0	NA	promoter-TSS (NM_007838)	promoter-TSS (NM_007838)	-27	NM_007838	13200		NM_007838	ENSMUSG00000028757	Ddost	-	dolichyl-di-phosphooligosaccharide-protein glycotransferase	protein-coding
405	chr13	24800769	24801368	+	0	NA	promoter-TSS (NM_024473)	promoter-TSS (NM_024473)	-589	NM_024473	79555		NM_024473	ENSMUSG00000019132	BC005537	8030460C05Rik	cDNA sequence BC005537	protein-coding
190	chr11	52231534	52232062	+	0	NA	promoter-TSS (NM_011543)	promoter-TSS (NM_011543)	-197	NM_011543	21402		NM_011543	ENSMUSG00000036309	Skp1	15kDa|2610043E24Rik|2610206H23Rik|EMC19|OCP-II|OCP2|Skp1a|Tceb1l|p19A|p19Skp1	S-phase kinase-associated protein 1	protein-coding
6	chr1	169968863	169969876	+	0	NA	promoter-TSS (NR_040438)	promoter-TSS (NR_040438)	-40	NR_040438	67303		NR_040438	ENSMUSG00000097503	3110045C21Rik	-	RIKEN cDNA 3110045C21 gene	ncRNA
867	chr2	30415366	30416250	+	0	NA	promoter-TSS (NM_001362734)	promoter-TSS (NM_001362734)	-60	NM_007760	12908		NM_007760	ENSMUSG00000026853	Crat	CARAT	carnitine acetyltransferase	protein-coding
614	chr15	82345850	82346365	+	0	NA	promoter-TSS (NM_026914)	promoter-TSS (NM_026914)	61	NM_026914	69029		NM_026914	ENSMUSG00000022452	Smdt1	1500032L24Rik|Emre	single-pass membrane protein with aspartate rich tail 1	protein-coding
444	chr9	107568541	107569380	+	0	NA	promoter-TSS (NM_010489)	promoter-TSS (NM_010489)	-203	NM_010489	15587		NM_010489	ENSMUSG00000010047	Hyal2	-	hyaluronoglucosaminidase 2	protein-coding
58	chr1	74103716	74104151	+	0	NA	intron (NM_027884, intron 1 of 34)	intron (NM_027884, intron 1 of 34)	20615	NM_027884	21961		NM_027884	ENSMUSG00000055322	Tns1	1110018I21Rik|1200014E20Rik|E030018G17Rik|E030037J05Rik|Tns	tensin 1	protein-coding
1015	chr4	41274916	41275693	+	0	NA	promoter-TSS (NM_026872)	promoter-TSS (NM_026872)	-169	NM_026872	68926		NM_026872	ENSMUSG00000028433	Ubap2	1190005K07Rik|UBAP-2|mKIAA1491	ubiquitin-associated protein 2	protein-coding
1340	chr7	45367043	45367648	+	0	NA	promoter-TSS (NM_029741)	promoter-TSS (NM_029741)	112	NR_027802	50994		NM_016664	ENSMUSG00000091510	Mtag2	MAG	metastasis associated gene 2	ncRNA
313	chr11	120572840	120573607	+	0	NA	promoter-TSS (NM_011032)	promoter-TSS (NM_011032)	30	NM_011032	18453		NM_011032	ENSMUSG00000025130	P4hb	ERp59|PDI|Pdia1|Thbp	prolyl 4-hydroxylase, beta polypeptide	protein-coding
789	chr18	77046762	77047374	+	0	NA	intron (NM_001368657, intron 1 of 16)	intron (NM_001368657, intron 1 of 16)	228	NM_027721	71206		NM_027721	ENSMUSG00000025420	Katnal2	3110023G01Rik|4933439B08Rik	katanin p60 subunit A-like 2	protein-coding
1443	chr8	69996176	69996952	+	0	NA	promoter-TSS (NM_001286450)	promoter-TSS (NM_001286450)	-180	NM_001286450	234366		NM_145596	ENSMUSG00000036180	Gatad2a	1110066C11Rik	GATA zinc finger domain containing 2A	protein-coding
1141	chr5	124111768	124112580	+	0	NA	promoter-TSS (NM_001347478)	promoter-TSS (NM_001347478)	-147	NM_001361483	66627		NM_025671	ENSMUSG00000023707	Ogfod2	1300006G11Rik|5730405M13Rik	2-oxoglutarate and iron-dependent oxygenase domain containing 2	protein-coding
1401	chr7	127477754	127478982	+	0	NA	promoter-TSS (NM_010183)	promoter-TSS (NM_010183)	-590	NM_010183	14123		NM_010183	ENSMUSG00000042423	Fbrs	Fbs|Fbs1	fibrosin	protein-coding
1260	chr7	4812335	4813123	+	0	NA	promoter-TSS (NM_133777)	promoter-TSS (NM_133777)	-389	NM_133777	77891		NM_133777	ENSMUSG00000060860	Ube2s	0910001J09Rik|6720465F12Rik|E2-EPF	ubiquitin-conjugating enzyme E2S	protein-coding
1510	chr9	21091758	21092444	+	0	NA	promoter-TSS (NR_038081)	promoter-TSS (NR_038081)	-93	NR_038081	100568458		NR_038081		Gm38431	Raver1|Raver1-fdx1l	predicted gene, 38431	ncRNA
260	chr11	95858496	95859226	+	0	NA	promoter-TSS (NR_045187)	promoter-TSS (NR_045187)	44	NR_045187	73906		NR_045187	ENSMUSG00000086015	4833417C18Rik	-	RIKEN cDNA 4833417C18 gene	ncRNA
1103	chr5	31048059	31048890	+	0	NA	promoter-TSS (NM_027855)	promoter-TSS (NM_027855)	88	NM_001177621	330064		NM_177870	ENSMUSG00000006641	Slc5a6	E430023I20	solute carrier family 5 (sodium-dependent vitamin transporter), member 6	protein-coding
904	chr2	121448759	121449443	+	0	NA	promoter-TSS (NM_001290837)	promoter-TSS (NM_001290837)	-97	NM_001290837	378702		NM_011354	ENSMUSG00000074884	Serf2	Msmac1l|m4F5rel	small EDRK-rich factor 2	protein-coding
362	chr12	105032266	105033037	+	0	NA	promoter-TSS (NM_028419)	promoter-TSS (NM_028419)	33	NM_028419	73046		NM_028419	ENSMUSG00000021102	Glrx5	-	glutaredoxin 5	protein-coding
466	chr13	67108174	67108983	+	0	NA	intron (NM_001256052, intron 2 of 6)	intron (NM_001256052, intron 2 of 6)	5450	NM_001256052	432770		NM_001256052	ENSMUSG00000074824	Rslcan18	mszf51	regulator of sex-limitation candidate 18	protein-coding
1099	chr5	27791347	27792058	+	0	NA	promoter-TSS (NM_018878)	promoter-TSS (NM_018878)	-152	NM_018878	55982		NM_018878	ENSMUSG00000002221	Paxip1	D5Ertd149e|PTIP	PAX interacting (with transcription-activation domain) protein 1	protein-coding
997	chr3	142881771	142882299	+	0	NA	promoter-TSS (NR_152127)	promoter-TSS (NR_152127)	-31	NM_178654	109333		NM_178654	ENSMUSG00000004591	Pkn2	6030436C20Rik|PRK2|Prkcl2|Stk7	protein kinase N2	protein-coding
1087	chr4	155668901	155669559	+	0	NA	promoter-TSS (NM_145124)	promoter-TSS (NM_145124)	-11	NM_001369161	76580		NM_145124	ENSMUSG00000029060	Mib2	2210008I11Rik|Zzank1|skd	mindbomb E3 ubiquitin protein ligase 2	protein-coding
216	chr11	69837760	69838623	+	0	NA	promoter-TSS (NM_026982)	promoter-TSS (NM_026982)	-334	NM_026982	69186		NM_026982	ENSMUSG00000070394	Tmem256	1810027O10Rik|3110009M16Rik	transmembrane protein 256	protein-coding
20	chr1	184824783	184825222	+	0	NA	intron (NM_133684, intron 4 of 7)	intron (NM_133684, intron 4 of 7)	-2514	NR_035502	100316821		NR_035502	ENSMUSG00000088559	Mir1981	mir-1981|mmu-mir-1981	microRNA 1981	ncRNA
410	chr9	64178796	64179566	+	0	NA	promoter-TSS (NM_183316)	promoter-TSS (NM_183316)	-116	NM_183316	330959		NM_183316	ENSMUSG00000032398	Snapc5	2010103A03Rik	small nuclear RNA activating complex, polypeptide 5	protein-coding
640	chr16	18811706	18812556	+	0	NA	promoter-TSS (NM_001161623)	promoter-TSS (NM_001161623)	-159	NM_009862	12544		NM_009862	ENSMUSG00000000028	Cdc45	Cdc45l	cell division cycle 45	protein-coding
398	chr13	23570913	23571834	+	0	NA	promoter-TSS (NM_178196)	promoter-TSS (NM_178196)	-27	NM_178196	319181		NM_178196	ENSMUSG00000058385	H2bc8	H2bc4|H2bc6|Hist1h2bg	H2B clustered histone 8	protein-coding
488	chrX	73966157	73967890	+	0	NA	promoter-TSS (NM_008224)	promoter-TSS (NM_008224)	-666	NM_008224	15161		NM_008224	ENSMUSG00000031386	Hcfc1	HCF|HCF1	host cell factor C1	protein-coding
179	chr11	23665818	23666424	+	0	NA	promoter-TSS (NM_023651)	promoter-TSS (NM_023651)	129	NR_156455	74467		NM_028304	ENSMUSG00000020280	Pus10	2810013G11Rik|4933435A13Rik|Ccdc139	pseudouridylate synthase 10	protein-coding
1458	chr8	72239657	72240496	+	0	NA	promoter-TSS (NM_007456)	promoter-TSS (NM_007456)	58	NM_007456	11767		NM_007456	ENSMUSG00000003033	Ap1m1	AP47|Adtm1A|Cltnm|mu1A	adaptor-related protein complex AP-1, mu subunit 1	protein-coding
463	chr13	64369970	64370707	+	0	NA	5' UTR (NM_009984, exon 1 of 8)	5' UTR (NM_009984, exon 1 of 8)	182	NM_009984	13039		NM_009984	ENSMUSG00000021477	Ctsl	1190035F06Rik|CatL|Ctsl1|MEP|fs|nkt	cathepsin L	protein-coding
1230	chr6	120363564	120364408	+	0	NA	promoter-TSS (NM_145997)	promoter-TSS (NM_145997)	-113	NM_145997	214899		NM_145997	ENSMUSG00000030180	Kdm5a	Jarid1a|RBP2|Rbbp2	lysine demethylase 5A	protein-coding
1286	chr7	19715474	19716162	+	0	NA	promoter-TSS (NM_001109748)	promoter-TSS (NM_001109748)	-389	NM_016871	53333		NM_016871	ENSMUSG00000002984	Tomm40	Mom35|Tom40	translocase of outer mitochondrial membrane 40	protein-coding
213	chr11	69662247	69663099	+	0	NA	promoter-TSS (NR_035455)	promoter-TSS (NR_035455)	-24	NM_001301711	24070		NM_011900	ENSMUSG00000018761	Mpdu1	LEC35|SL15|Supl15h	mannose-P-dolichol utilization defect 1	protein-coding
85	chr10	79984345	79985661	+	0	NA	promoter-TSS (NM_001359632)	promoter-TSS (NM_001359632)	-743	NM_001359632	216157		NM_001003949	ENSMUSG00000013858	Tmem259	AC087114.7gm2|ORF61|R32184_3|mFLJ00277	transmembrane protein 259	protein-coding
738	chr17	57247388	57248502	+	0	NA	promoter-TSS (NM_001308074)	promoter-TSS (NM_001308074)	-256	NM_030084	78308		NM_030084	ENSMUSG00000005823	Gpr108	1810015L19Rik|Lustr2	G protein-coupled receptor 108	protein-coding
1123	chr5	90366253	90366861	+	0	NA	promoter-TSS (NR_045618)	promoter-TSS (NR_045618)	-372	NM_030886	81702		NM_030886	ENSMUSG00000055204	Ankrd17	4933425K22Rik|A130069E23Rik|A930008M01|Foe|Gtar|Mask|mKIAA0697	ankyrin repeat domain 17	protein-coding
262	chr11	96311799	96312632	+	0	NA	Intergenic	Intergenic	-4950	NR_029784	723893		NR_029784	ENSMUSG00000065519	Mir10a	Mirn10a|miR-10a|mmu-mir-10a	microRNA 10a	ncRNA
1421	chr8	4165932	4166519	+	0	NA	promoter-TSS (NM_001346730)	promoter-TSS (NM_001346730)	-342	NM_001368791	213027		NM_153536	ENSMUSG00000011832	Evi5l	1700084G18Rik|2310039H16Rik|3110007G05Rik|B130050I23Rik	ecotropic viral integration site 5 like	protein-coding
547	chrY	90803679	90804148	+	0	NA	intron (NR_137282, intron 2 of 2)	L1M2|LINE|L1	18471	NM_133362	170942		NM_133362		Erdr1x	Erdr1|Gm21887|Gm55594|edr	erythroid differentiation regulator 1 x	protein-coding
1393	chr7	126475100	126475527	+	0	NA	promoter-TSS (NM_001081459)	promoter-TSS (NM_001081459)	-183	NM_001289539	20399		NM_011363	ENSMUSG00000030733	Sh2b1	C530001K22Rik|Irip|Psm|SH2-B|SH2-Bb|Sh2bpsm1|mKIAA1299	SH2B adaptor protein 1	protein-coding
678	chr17	8165125	8165450	+	0	NA	promoter-TSS (NM_201230)	promoter-TSS (NM_201230)	-231	NM_001197046	75296		NM_201230	ENSMUSG00000069135	Cep43	4930553O10Rik|FOP|Fgfr1op	centrosomal protein 43	protein-coding
360	chr12	101029061	101029615	+	0	NA	promoter-TSS (NM_026681)	promoter-TSS (NM_026681)	-447	NM_026681	68339		NM_026681	ENSMUSG00000021182	Ccdc88c	0610010D24Rik|Daple|mKIAA1509	coiled-coil domain containing 88C	protein-coding
761	chr18	31634138	31635137	+	0	NA	promoter-TSS (NM_001357555)	promoter-TSS (NM_001357555)	269	NM_001357554	269003		NM_172965	ENSMUSG00000024260	Sap130	2610304F09Rik|6720406D06	Sin3A associated protein	protein-coding
439	chr9	106159913	106160384	+	0	NA	Intergenic	Intergenic	-2010	NM_001039586	235582		NM_174846	ENSMUSG00000020258	Glyctk	6230410P16Rik|C430006L12	glycerate kinase	protein-coding
298	chr11	115276822	115277539	+	0	NA	promoter-TSS (NM_007997)	promoter-TSS (NM_007997)	-211	NM_007997	14149		NM_007997	ENSMUSG00000018861	Fdxr	AR	ferredoxin reductase	protein-coding
1416	chr7	141391802	141392457	+	0	NA	promoter-TSS (NM_011528)	promoter-TSS (NM_011528)	-31	NM_011528	21351		NM_011528	ENSMUSG00000025503	Taldo1	-	transaldolase 1	protein-coding
1382	chr7	109986065	109986945	+	0	NA	promoter-TSS (NM_153525)	promoter-TSS (NM_153525)	-275	NM_153525	233724		NM_153525	ENSMUSG00000047554	Tmem41b	1500015G02Rik|1500031M19Rik|D7Ertd70e|D7Ertd743e	transmembrane protein 41B	protein-coding
316	chr11	121236097	121237439	+	0	NA	promoter-TSS (NM_026272)	promoter-TSS (NM_026272)	-468	NM_026272	67608		NM_026272	ENSMUSG00000000056	Narf	4430402O11Rik	nuclear prelamin A recognition factor	protein-coding
1490	chr8	111643030	111644206	+	0	NA	intron (NR_156446, intron 1 of 2)	CpG	175	NM_001037665	22640		NM_011742	ENSMUSG00000055835	Zfp1	Fnp-1|Zfp-1|mkr-1	zinc finger protein 1	protein-coding
30	chr1	36511609	36512082	+	0	NA	promoter-TSS (NM_053186)	promoter-TSS (NM_053186)	-22	NM_001039551	94218		NM_053186	ENSMUSG00000001138	Cnnm3	Acdp3|Clp3|mACDP3	cyclin M3	protein-coding
642	chr16	21204410	21205034	+	0	NA	promoter-TSS (NM_010143)	promoter-TSS (NM_010143)	-73	NM_010143	13845		NM_010143	ENSMUSG00000005958	Ephb3	Cek10|Etk2|HEK2|MDK5|Sek4|Tyro6|mDK-5	Eph receptor B3	protein-coding
412	chr9	65178514	65179201	+	0	NA	intron (NM_008988, intron 5 of 13)	intron (NM_008988, intron 5 of 13)	-35833	NM_177460	214424		NM_177460	ENSMUSG00000032392	Parp16	ARTD15|PARP-16	poly (ADP-ribose) polymerase family, member 16	protein-coding
765	chr18	34931579	34932467	+	0	NA	promoter-TSS (NM_144866)	promoter-TSS (NM_144866)	-20	NM_144866	225363		NM_144866	ENSMUSG00000024360	Etf1	D6Ertd109e|ERF|ERF1|SUP45L1|TB3-1	eukaryotic translation termination factor 1	protein-coding
543	chr14	32085053	32085937	+	0	NA	promoter-TSS (NR_104305)	promoter-TSS (NR_104305)	197	NR_104304	105638		NM_172254	ENSMUSG00000021905	Dph3	DELGIP1|DelgipP1|Desr1|KTI11|Zcsl2	diphthamine biosynthesis 3	protein-coding
1225	chr6	113377510	113378139	+	0	NA	promoter-TSS (NM_001372392)	promoter-TSS (NM_001372392)	14	NM_001372392	101206		NM_133932	ENSMUSG00000048930	Tada3	1110004B19Rik|ADA3|Tada3l	transcriptional adaptor 3	protein-coding
1456	chr8	71569692	71570733	+	0	NA	promoter-TSS (NM_001357182)	promoter-TSS (NM_001357182)	-382	NM_001357182	26457		NM_011977	ENSMUSG00000031808	Slc27a1	FATP1|Fatp|Vlc27a1	solute carrier family 27 (fatty acid transporter), member 1	protein-coding
27	chr10	5823849	5824686	+	0	NA	promoter-TSS (NM_175374)	promoter-TSS (NM_175374)	-324	NM_175374	108853		NM_175374	ENSMUSG00000019774	Mtrf1l	9130004K12Rik	mitochondrial translational release factor 1-like	protein-coding
866	chr2	30392103	30392818	+	0	NA	exon (NM_001290509, exon 1 of 7)	exon (NM_001290509, exon 1 of 7)	206	NR_110963	57170		NM_020329	ENSMUSG00000026856	Dolpp1	0610011H20Rik|LSFR2	dolichyl pyrophosphate phosphatase 1	protein-coding
69	chr10	77605944	77606728	+	0	NA	promoter-TSS (NM_001301671)	promoter-TSS (NM_001301671)	239	NR_125904	20610		NM_019929	ENSMUSG00000020265	Sumo3	2810014B19Rik|D10Ertd345e|SMT3A|SUMO-3|Smt3h1	small ubiquitin-like modifier 3	protein-coding
974	chr3	95624774	95625647	+	0	NA	intron (NM_019561, intron 1 of 3)	intron (NM_019561, intron 1 of 3)	230	NM_019561	56205		NM_019561	ENSMUSG00000038619	Ensa	1700020C18Rik|2610007F17Rik	endosulfine alpha	protein-coding
888	chr2	76647626	76648718	+	0	NA	promoter-TSS (NM_011871)	promoter-TSS (NM_011871)	-145	NM_011871	23992		NM_011871	ENSMUSG00000002731	Prkra	PRK|Pact|RAX|lear	protein kinase, interferon inducible double stranded RNA dependent activator	protein-coding
810	chr19	6363441	6364164	+	0	NA	promoter-TSS (NR_168058)	promoter-TSS (NR_168058)	-92	NR_168058	102634533		NR_166866	ENSMUSG00000079467	Gm14966	-	predicted gene 14966	ncRNA
1427	chr8	19707179	19707715	+	0	NA	Intergenic	Intergenic	-22129	NM_001270553	100861668		NM_001270553	ENSMUSG00000095294	Potefam3b	Gm21119|Pote3b	POTE ankyrin domain family member 3B	protein-coding
1288	chr7	24399388	24400068	+	0	NA	promoter-TSS (NM_028047)	promoter-TSS (NM_028047)	100	NM_028047	71997		NM_028047	ENSMUSG00000002210	Smg9	1500002O20Rik	SMG9 nonsense mediated mRNA decay factor	protein-coding
844	chr19	55556296	55556772	+	0	NA	intron (NM_001293686, intron 7 of 7)	intron (NM_001293686, intron 7 of 7)	145670	NR_045318	77594		NR_045318		4930552P12Rik	-	RIKEN cDNA 4930552P12 gene	ncRNA
467	chr13	69611248	69612046	+	0	NA	promoter-TSS (NM_145354)	promoter-TSS (NM_145354)	-184	NM_175283	78925		NM_175283	ENSMUSG00000021594	Srd5a1	0610031P22Rik|4930435F02Rik|S5AR 1|Srd5a-1	steroid 5 alpha-reductase 1	protein-coding
72	chr1	78488674	78489139	+	0	NA	promoter-TSS (NR_102757)	promoter-TSS (NR_102757)	-9	NM_001278075	23874		NM_011811	ENSMUSG00000026245	Farsb	Farsa|Farsl|Farslb|Frsb	phenylalanyl-tRNA synthetase, beta subunit	protein-coding
1194	chr6	71440500	71441214	+	0	NA	promoter-TSS (NM_001355745)	promoter-TSS (NM_001355745)	-220	NM_001355745	68477		NM_024288	ENSMUSG00000002222	Rmnd5a	1110007A06Rik|Gid2|MTA.D02.090	required for meiotic nuclear division 5 homolog A	protein-coding
1324	chr7	44405563	44406033	+	0	NA	Intergenic	Intergenic	21672	NM_016663	20981		NM_016663	ENSMUSG00000030731	Syt3	sytIII	synaptotagmin III	protein-coding
1270	chr7	13037932	13038344	+	0	NA	promoter-TSS (NM_001243968)	promoter-TSS (NM_001243968)	137	NM_001168469	22192		NM_145578	ENSMUSG00000005575	Ube2m	2510040H03Rik|UBC12|Ubc-rs2	ubiquitin-conjugating enzyme E2M	protein-coding
529	chr14	22577300	22578315	+	0	NA	intron (NM_028275, intron 2 of 6)	intron (NM_028275, intron 2 of 6)	-35009	NR_046307	74896		NR_046307	ENSMUSG00000114412	4930405A10Rik	4930456G20Rik	RIKEN cDNA 4930405A10 gene	ncRNA
1418	chr7	143548859	143549611	+	0	NA	promoter-TSS (NM_001285489)	promoter-TSS (NM_001285489)	-115	NM_001285489	17955		NM_008672	ENSMUSG00000059119	Nap1l4	2810410H14Rik|D7Wsu30e|Nap2	nucleosome assembly protein 1-like 4	protein-coding
982	chr3	103020313	103021432	+	0	NA	intron (NM_144901, intron 1 of 19)	CpG	326	NM_001310693	229663		NM_144901	ENSMUSG00000068823	Csde1	D3Jfr1|mKIAA0885|unr	cold shock domain containing E1, RNA binding	protein-coding
996	chr3	138442580	138443333	+	0	NA	promoter-TSS (NM_007410)	promoter-TSS (NM_007410)	-137	NM_007410	11532		NM_007410	ENSMUSG00000028138	Adh5	Adh-5|Adh3|GSNOR	alcohol dehydrogenase 5 (class III), chi polypeptide	protein-coding
217	chr11	69880692	69881458	+	0	NA	promoter-TSS (NM_153143)	promoter-TSS (NM_153143)	-90	NM_153143	216858		NM_153143	ENSMUSG00000046731	Kctd11	Ren	potassium channel tetramerisation domain containing 11	protein-coding
558	chr14	55559980	55560905	+	0	NA	promoter-TSS (NM_001199009)	promoter-TSS (NM_001199009)	413	NR_037572	28199		NM_133734	ENSMUSG00000022214	Dcaf11	0710008A13Rik|D14Ucla1|Dacf11|GLO14|Wdr23	DDB1 and CUL4 associated factor 11	protein-coding
1205	chr6	85451248	85452253	+	0	NA	promoter-TSS (NM_001163427)	promoter-TSS (NM_001163427)	220	NR_028081	73327		NM_028505	ENSMUSG00000030008	Pradc1	1700040I03Rik|Pap21	protease-associated domain containing 1	protein-coding
37	chr10	20951993	20952834	+	0	NA	promoter-TSS (NM_001358561)	promoter-TSS (NM_001358561)	-134	NM_026203	52906		NM_026203	ENSMUSG00000019986	Ahi1	1700015F03Rik|Ahi-1|D10Bwg0629e	Abelson helper integration site 1	protein-coding
564	chr14	62879723	62880436	+	0	NA	intron (NM_175546, intron 1 of 11)	intron (NM_175546, intron 1 of 11)	14537	NR_105860	102465311		NR_105860	ENSMUSG00000098858	Mir6541	Gm27311|mmu-mir-6541	microRNA 6541	ncRNA
1081	chr4	149426122	149426882	+	0	NA	5' UTR (NM_022022, exon 1 of 27)	5' UTR (NM_022022, exon 1 of 27)	129	NM_022022	63958		NM_022022	ENSMUSG00000028960	Ube4b	4930551I19Rik|4933406G05Rik|D4Bwg0973e|UFD2|UFD2a|Ufd2p|mKIAA0684	ubiquitination factor E4B	protein-coding
839	chr19	53142258	53142875	+	0	NA	promoter-TSS (NM_001277100)	promoter-TSS (NM_001277100)	-190	NM_001164100	27360		NM_013758	ENSMUSG00000025026	Add3	-	adducin 3	protein-coding
993	chr3	131564510	131565126	+	0	NA	promoter-TSS (NM_001289479)	promoter-TSS (NM_001289479)	50	NM_001289478	23971		NM_011863	ENSMUSG00000028032	Papss1	Asapk|SK1	3'-phosphoadenosine 5'-phosphosulfate synthase 1	protein-coding
1550	chr16	42575382	42576167	+	0	NA	Intergenic	Intergenic	-235123	NM_008083	14432		NM_008083	ENSMUSG00000047261	Gap43	B-50|Basp2|GAP-43	growth associated protein 43	protein-coding
608	chr15	81466013	81466910	+	0	NA	intron (NM_019712, intron 1 of 4)	CpG	145	NM_019712	56438		NM_019712	ENSMUSG00000022400	Rbx1	1500002P15Rik|ROC1	ring-box 1	protein-coding
1407	chr7	128461358	128461937	+	0	NA	promoter-TSS (NM_009383)	promoter-TSS (NM_009383)	26	NM_001347641	21843		NM_009383	ENSMUSG00000030846	Tial1	5330433G13Rik|TIAR|mTIAR	Tia1 cytotoxic granule-associated RNA binding protein-like 1	protein-coding
812	chr19	6950731	6952151	+	0	NA	exon (NM_001285453, exon 4 of 4)	exon (NM_001285453, exon 4 of 4)	8879	NM_001285453	12015		NM_007522	ENSMUSG00000024959	Bad	Bbc2	BCL2-associated agonist of cell death	protein-coding
863	chr2	29124686	29125587	+	0	NA	5' UTR (NM_198033, exon 1 of 26)	5' UTR (NM_198033, exon 1 of 26)	144	NM_198033	269254		NM_177365	ENSMUSG00000043535	Setx	A130090N03|A930037J23Rik|AOA2|Als4|SCAR1|Sen1|mKIAA0625	senataxin	protein-coding
1147	chr5	134313289	134313999	+	0	NA	intron (NM_001359066, intron 1 of 32)	CpG	1116	NM_001080749	14886		NM_010365	ENSMUSG00000060261	Gtf2i	6030441I21Rik|BAP-135|Diws1t|GtfII-I|Spin|TFII-I|WBSCR6	general transcription factor II I	protein-coding
546	chrY	90797095	90797644	+	0	NA	intron (NR_137282, intron 2 of 2)	L1_Mm|LINE|L1	11927	NM_133362	170942		NM_133362		Erdr1x	Erdr1|Gm21887|Gm55594|edr	erythroid differentiation regulator 1 x	protein-coding
1304	chr7	27473263	27474030	+	0	NA	promoter-TSS (NM_133210)	promoter-TSS (NM_133210)	-194	NM_133210	170742		NM_133210	ENSMUSG00000055200	Sertad3	D1Mgi51|Rbt1|Sei3	SERTA domain containing 3	protein-coding
1055	chr4	129640706	129641203	+	0	NA	promoter-TSS (NM_001005506)	promoter-TSS (NM_001005506)	111	NM_001199695	109658		NM_001005506	ENSMUSG00000053841	Txlna	2600010N21Rik|Il14|Txln	taxilin alpha	protein-coding
317	chr11	121673011	121673556	+	0	NA	promoter-TSS (NM_178664)	promoter-TSS (NM_178664)	-132	NM_178664	210004		NM_178664	ENSMUSG00000046605	B3gntl1	6030413G23Rik|QTGAL	UDP-GlcNAc:betaGal beta-1,3-N-acetylglucosaminyltransferase-like 1	protein-coding
45	chr1	63176489	63177274	+	0	NA	promoter-TSS (NM_001160040)	promoter-TSS (NM_001160040)	50	NM_018796	55949		NM_018796	ENSMUSG00000025967	Eef1b2	2810017J07Rik|EF-1-beta|Eef1b	eukaryotic translation elongation factor 1 beta 2	protein-coding
109	chr10	80590326	80590727	+	0	NA	promoter-TSS (NM_145421)	promoter-TSS (NM_145421)	-185	NM_145421	216169		NM_145421	ENSMUSG00000003346	Abhd17a	1700013O15Rik|D10Bwg1364e|Fam108a	abhydrolase domain containing 17A	protein-coding
918	chr2	147876366	147877377	+	0	NA	Intergenic	Intergenic	166178	NR_046014	381384		NR_046014	ENSMUSG00000051986	A530006G24Rik	Gm1003	RIKEN cDNA A530006G24 gene	ncRNA
980	chr3	97767774	97768353	+	0	NA	promoter-TSS (NM_178080)	promoter-TSS (NM_178080)	-49	NR_110360	83679		NM_031401	ENSMUSG00000038170	Pde4dip	4732458A06Rik|9430063L05Rik|D130016K21Rik|D3Bwg1078e|Usmg4|mKIAA0454	phosphodiesterase 4D interacting protein (myomegalin)	protein-coding
1488	chr8	109565430	109565898	+	0	NA	promoter-TSS (NM_175646)	promoter-TSS (NM_175646)	197	NM_178380	64340		NM_178380	ENSMUSG00000037993	Dhx38	5730550P09Rik|Ddx38|KIAA0224|Prp16	DEAH-box helicase 38	protein-coding
1227	chr6	115823969	115824288	+	0	NA	intron (NM_001110506, intron 1 of 8)	RLTR11A2|LTR|ERVK	14284	NM_001110506	212516		NM_198603	ENSMUSG00000030321	Efcab12	-	EF-hand calcium binding domain 12	protein-coding
177	chr11	22286516	22287518	+	0	NA	promoter-TSS (NM_001252515)	promoter-TSS (NM_001252515)	-222	NM_153078	216565		NM_153078	ENSMUSG00000042302	Ehbp1	Flj21950|NACSIN	EH domain binding protein 1	protein-coding
1134	chr5	115489235	115490898	+	0	NA	Intergenic	CpG	-5582	NM_133760	75387		NM_133760	ENSMUSG00000029524	Sirt4	4930596O17Rik	sirtuin 4	protein-coding
1256	chr7	4136713	4137530	+	0	NA	promoter-TSS (NM_001374609)	promoter-TSS (NM_001374609)	65	NM_172736	232798		NM_172736	ENSMUSG00000035545	Leng8	-	leukocyte receptor cluster (LRC) member 8	protein-coding
836	chr19	46328151	46328694	+	0	NA	5' UTR (NM_001378773, exon 1 of 4)	5' UTR (NM_001378773, exon 1 of 4)	235	NM_001378773	68431		NM_133694	ENSMUSG00000025226	Fbxl15	0710008C12Rik|Fbxo37	F-box and leucine-rich repeat protein 15	protein-coding
735	chr17	57011171	57011908	+	0	NA	promoter-TSS (NM_133801)	promoter-TSS (NM_133801)	-251	NM_133801	98053		NM_133801	ENSMUSG00000002658	Gtf2f1	2810405L04Rik|RAP74	general transcription factor IIF, polypeptide 1	protein-coding
1425	chr8	13785503	13786446	+	0	NA	intron (NM_025924, intron 1 of 8)	CpG	359	NM_025924	67031		NM_025924	ENSMUSG00000038398	Upf3a	2600001C03Rik|4930546M19Rik|RENT3A|UPF3	UPF3 regulator of nonsense transcripts homolog A (yeast)	protein-coding
523	chrX	112370716	112371201	+	0	NA	intron (NM_026565, intron 8 of 8)	intron (NM_026565, intron 8 of 8)	35821	NM_028655	73809		NM_028655	ENSMUSG00000025527	Satl1	4930404K22Rik	spermidine/spermine N1-acetyl transferase-like 1	protein-coding
1006	chr4	11191134	11192028	+	0	NA	promoter-TSS (NM_001282943)	promoter-TSS (NM_001282943)	-128	NM_009830	12448		NM_009830	ENSMUSG00000028212	Ccne2	-	cyclin E2	protein-coding
1373	chr7	101108065	101108613	+	0	NA	promoter-TSS (NM_199012)	promoter-TSS (NM_199012)	-436	NM_199012	207278		NM_199012	ENSMUSG00000030691	Fchsd2	NWK1|Sh3md3|mKIAA0769	FCH and double SH3 domains 2	protein-coding
1568	chr1	171502065	171504044	+	0	NA	promoter-TSS (NM_019484)	promoter-TSS (NM_019484)	-424	NM_019484	56009		NM_019484	ENSMUSG00000060244	Alyref2	C130042O11Rik|REF2|Refbp2	Aly/REF export factor 2	protein-coding
1218	chr6	101234223	101235111	+	0	NA	intron (NM_018884, intron 3 of 9)	intron (NM_018884, intron 3 of 9)	-37269	NR_166918	102637022		NR_166918	ENSMUSG00000121193	Gm33934	-	predicted gene, 33934	ncRNA
675	chr17	6655137	6655841	+	0	NA	intron (NM_001166627, intron 1 of 4)	CpG	342	NM_001166630	100040563		NM_001166630	ENSMUSG00000000579	Dynlt1c	100040603|AGS2|Dynlt1|Dynlt1d|Tctel1|Tctex-1|Tctex1	dynein light chain Tctex-type 1C	protein-coding
881	chr2	37430364	37431382	+	0	NA	promoter-TSS (NM_146253)	promoter-TSS (NM_146253)	46	NM_146253	241322		NM_146253	ENSMUSG00000066798	Zbtb6	A830092L04Rik|ZID|Zfp482	zinc finger and BTB domain containing 6	protein-coding
549	chr14	52010586	52011035	+	0	NA	intron (NM_027248, intron 1 of 4)	intron (NM_027248, intron 1 of 4)	3748	NM_001253695	69890		NM_027248	ENSMUSG00000049295	Zfp219	2010302A17Rik|Znf219	zinc finger protein 219	protein-coding
8	chr1	171222264	171222806	+	0	NA	promoter-TSS (NM_001037170)	promoter-TSS (NM_001037170)	-21	NM_001037170	641376		NM_001037170	ENSMUSG00000005674	Tomm40l	-	translocase of outer mitochondrial membrane 40-like	protein-coding
1509	chr9	20877940	20878668	+	0	NA	exon (NM_145154, exon 2 of 6)	exon (NM_145154, exon 2 of 6)	1406	NM_145154	70726		NM_145154	ENSMUSG00000038742	Angptl6	6330404E11Rik|AGF|ARP3|Arp5	angiopoietin-like 6	protein-coding
295	chr11	109011652	109012114	+	0	NA	Intergenic	LSU-rRNA_Hsa|rRNA|rRNA	91534	NM_015732	12006		NM_015732	ENSMUSG00000000142	Axin2	Axi1|Axil|Conductin	axin 2	protein-coding
1470	chr8	84237057	84237671	+	0	NA	promoter-TSS (NM_172503)	promoter-TSS (NM_172503)	-322	NM_172503	212168		NM_172503	ENSMUSG00000035671	Zswim4	D330002I24|E130119J17Rik	zinc finger SWIM-type containing 4	protein-coding
74	chr1	85090711	85091094	+	0	NA	intron (NM_213615, intron 5 of 6)	intron (NM_213615, intron 5 of 6)	-15191	NR_163968	621875		NM_001037910	ENSMUSG00000072109	A530040E14Rik	-	RIKEN cDNA A530040E14 gene	ncRNA
437	chr13	54687168	54688530	+	0	NA	promoter-TSS (NM_001146025)	promoter-TSS (NM_001146025)	-41	NM_134064	105239		NM_134064	ENSMUSG00000034928	Rnf44	mKIAA1100	ring finger protein 44	protein-coding
11	chr1	175692438	175693121	+	0	NA	promoter-TSS (NM_010098)	promoter-TSS (NM_010098)	-147	NM_010098	13603		NM_010098	ENSMUSG00000026525	Opn3	ERO|Ecpn	opsin 3	protein-coding
824	chr19	21652601	21653209	+	0	NA	promoter-TSS (NM_025423)	promoter-TSS (NM_025423)	-114	NM_025423	66206		NM_025423	ENSMUSG00000035171	1110059E24Rik	-	RIKEN cDNA 1110059E24 gene	protein-coding
106	chr1	125560386	125561385	+	0	NA	promoter-TSS (NM_028787)	promoter-TSS (NM_028787)	-117	NM_028787	74150		NM_028787	ENSMUSG00000026342	Slc35f5	1300003P13Rik	solute carrier family 35, member F5	protein-coding
1352	chr7	66689626	66690351	+	0	NA	promoter-TSS (NR_034030)	promoter-TSS (NR_034030)	99	NM_001191001	72635		NM_152815	ENSMUSG00000053091	Lins1	2700083B01Rik|Lins|Lins2|Wins2	lines homolog 1	protein-coding
1207	chr6	86437964	86438894	+	0	NA	promoter-TSS (NM_001364558)	promoter-TSS (NM_001364558)	31	NM_146170	232196		NM_146170	ENSMUSG00000046679	C87436	-	expressed sequence C87436	protein-coding
1538	chr2	128966492	128967856	+	0	NA	promoter-TSS (NM_178404)	promoter-TSS (NM_178404)	-228	NM_178404	78751		NM_178404	ENSMUSG00000042851	Zc3h6	4631426G04Rik|4833425H18Rik|Zc3hdc6|mKIAA2035	zinc finger CCCH type containing 6	protein-coding
911	chr2	143914805	143915925	+	0	NA	promoter-TSS (NM_019771)	promoter-TSS (NM_019771)	34	NM_019771	56431		NM_019771	ENSMUSG00000015932	Dstn	2610043P17Rik|ADF|Dsn|corn1|sid23p	destrin	protein-coding
869	chr2	30794595	30794948	+	0	NA	TTS (NM_198000)	TTS (NM_198000)	6966	NM_198000	73598		NM_198000	ENSMUSG00000044320	1700001O22Rik	1700113K14Rik|4930549G18Rik	RIKEN cDNA 1700001O22 gene	protein-coding
103	chr1	104495904	104496704	+	0	NA	Intergenic	X6B_LINE|LINE|CR1	-272216	NM_011800	23836		NM_011800	ENSMUSG00000050840	Cdh20	Cdh7	cadherin 20	protein-coding
787	chr18	73572132	73572928	+	0	NA	promoter-TSS (NM_001039214)	promoter-TSS (NM_001039214)	-175	NM_001039214	240396		NM_001039214	ENSMUSG00000037253	Mex3c	A130001D14Rik|BM-013|Rkhd2	mex3 RNA binding family member C	protein-coding
534	chrX	164076188	164076836	+	0	NA	promoter-TSS (NM_001308385)	promoter-TSS (NM_001308385)	-19	NM_001308385	20438		NM_009173	ENSMUSG00000040749	Siah1b	Sinh1b|siah-1b	siah E3 ubiquitin protein ligase 1B	protein-coding
1405	chr7	127966896	127967984	+	0	NA	promoter-TSS (NM_001347649)	promoter-TSS (NM_001347649)	-39	NM_001347649	233908		NM_139149	ENSMUSG00000030795	Fus	D430004D17Rik|D930039C12Rik|Fus1|Tls	fused in sarcoma	protein-coding
1164	chr5	139251990	139252934	+	0	NA	5' UTR (NM_026269, exon 1 of 9)	5' UTR (NM_026269, exon 1 of 9)	138	NM_026269	67604		NM_026269	ENSMUSG00000025858	Get4	1110007L15Rik|Cee	golgi to ER traffic protein 4	protein-coding
601	chr15	78876442	78877683	+	0	NA	promoter-TSS (NM_145929)	promoter-TSS (NM_145929)	-128	NM_145929	106039		NM_145929	ENSMUSG00000033128	Gga1	4930406E12Rik	golgi associated, gamma adaptin ear containing, ARF binding protein 1	protein-coding
1145	chr5	129941294	129942029	+	0	NA	promoter-TSS (NM_001286382)	promoter-TSS (NM_001286382)	-448	NM_001001327	69568		NM_027121	ENSMUSG00000066735	Vkorc1l1	2310024K08Rik	vitamin K epoxide reductase complex, subunit 1-like 1	protein-coding
1026	chr4	70410154	70410851	+	0	NA	promoter-TSS (NM_145990)	promoter-TSS (NM_145990)	-67	NM_001313762	214444		NM_145990	ENSMUSG00000039298	Cdk5rap2	2900018K03Rik|an|mKIAA1633	CDK5 regulatory subunit associated protein 2	protein-coding
1576	chr5	30887477	30889404	+	0	NA	promoter-TSS (NM_001374737)	promoter-TSS (NM_001374737)	-412	NM_174849	231093		NM_174849	ENSMUSG00000029165	Agbl5	9430057O19Rik|CCP5	ATP/GTP binding protein-like 5	protein-coding
526	chrX	152232808	152233247	+	0	NA	promoter-TSS (NM_013668)	promoter-TSS (NM_013668)	-200	NM_013668	20591		NM_013668	ENSMUSG00000025332	Kdm5c	D930009K15Rik|Jarid1c|Smcx|mKIAA0234	lysine demethylase 5C	protein-coding
551	chr14	52103789	52104849	+	0	NA	promoter-TSS (NM_001360176)	promoter-TSS (NM_001360176)	-298	NM_001360184	15381		NM_016884	ENSMUSG00000060373	Hnrnpc	D14Wsu171e|Hnrpc|Hnrpc1|Hnrpc2|hnRNPC1|hnRNPC2|hnrnp-C	heterogeneous nuclear ribonucleoprotein C	protein-coding
1529	chr9	72639661	72640403	+	0	NA	Intergenic	Intergenic	-22299	NM_010890	17999		NM_010890	ENSMUSG00000032216	Nedd4	E430025J12Rik|EG639396|Gm7265|KIAA0093|Nedd4-1|Nedd4a	neural precursor cell expressed, developmentally down-regulated 4	protein-coding
1057	chr4	132269567	132270652	+	0	NA	promoter-TSS (NR_002865)	promoter-TSS (NR_002865)	77	NR_002865	353373		NR_002865		Rnu11	MBII-407|Mirn801|mir-801|mmu-mir-801	U11 small nuclear RNA	snRNA
1079	chr4	146167271	146167737	+	0	NA	intron (NM_001177545, intron 2 of 4)	intron (NM_001177545, intron 2 of 4)	9814	NM_001177545	667666		NM_001177545	ENSMUSG00000066007	Zfp600	Gm13164	zinc finger protein 600	protein-coding
999	chr3	145118445	145119157	+	0	NA	intron (NM_001162538, intron 1 of 16)	CpG	201	NM_025714	52184		NM_025714	ENSMUSG00000028256	Odf2l	4733401D09Rik|9630045K08Rik|D3Ertd250e	outer dense fiber of sperm tails 2-like	protein-coding
833	chr19	45074716	45075391	+	0	NA	promoter-TSS (NM_001362398)	promoter-TSS (NM_001362398)	-188	NM_001362398	107250		NM_178929	ENSMUSG00000025213	Kazald1	Bono1|IGFBP-rP10	Kazal-type serine peptidase inhibitor domain 1	protein-coding
485	chrX	37084947	37085777	+	0	NA	promoter-TSS (NM_026055)	promoter-TSS (NM_026055)	-140	NM_026055	67248		NM_026055	ENSMUSG00000079641	Rpl39	2810465O16Rik	ribosomal protein L39	protein-coding
1011	chr4	40142925	40143656	+	0	NA	promoter-TSS (NM_007386)	promoter-TSS (NM_007386)	25	NM_007386	11428		NM_007386	ENSMUSG00000028405	Aco1	Aco-1|Irebp|Irp1	aconitase 1	protein-coding
395	chr13	22035387	22035932	+	0	NA	promoter-TSS (NM_175665)	promoter-TSS (NM_175665)	-16	NM_175659	319168		NM_175659	ENSMUSG00000069302	H2ac12	Hist1h2ah	H2A clustered histone 12	protein-coding
1243	chr6	125191393	125192261	+	0	NA	promoter-TSS (NM_146171)	promoter-TSS (NM_146171)	-241	NM_146171	68298		NM_146171	ENSMUSG00000038252	Ncapd2	2810406C15Rik|2810465G24Rik|CAP-D2|CNAP1|mKIAA0159	non-SMC condensin I complex, subunit D2	protein-coding
176	chr11	20631399	20632507	+	0	NA	promoter-TSS (NM_001038625)	promoter-TSS (NM_001038625)	-24	NM_001038625	58172		NM_021372	ENSMUSG00000049800	Sertad2	Kiaa0127|MNCb-1504|SEI-2|Sei2|TRIP-Br2|mKIAA0127	SERTA domain containing 2	protein-coding
555	chr14	54685920	54687021	+	0	NA	exon (NM_001374770, exon 1 of 18)	exon (NM_001374770, exon 1 of 18)	299	NM_021437	58248		NM_021437	ENSMUSG00000040822	1700123O20Rik	MNCb-2990	RIKEN cDNA 1700123O20 gene	protein-coding
1017	chr4	43045747	43046187	+	0	NA	intron (NR_045567, intron 1 of 7)	intron (NR_045567, intron 1 of 7)	253	NM_172691	230088		NM_172691	ENSMUSG00000036002	Atosb	B230312A22Rik|Fam214b	atos homolog B	protein-coding
481	chrX	7841168	7841949	+	0	NA	promoter-TSS (NM_001290537)	promoter-TSS (NM_001290537)	-273	NM_138604	54644		NM_138604	ENSMUSG00000031154	Otud5	DUBA|DXImx46e|Sfc7	OTU domain containing 5	protein-coding
1536	chr19	26845051	26845934	+	0	NA	Intergenic	Intergenic	-21585	NR_045306	70942		NR_045306	ENSMUSG00000093772	4931403E22Rik	-	RIKEN cDNA 4931403E22 gene	ncRNA
391	chr9	57073210	57073815	+	0	NA	intron (NM_001110351, intron 1 of 21)	intron (NM_001110351, intron 1 of 21)	1472	NM_001110351	20466		NM_011378	ENSMUSG00000042557	Sin3a	Sin3|mKIAA4126|mSin3A	transcriptional regulator, SIN3A (yeast)	protein-coding
1051	chr4	128715337	128716442	+	0	NA	intron (NM_001195130, intron 7 of 14)	intron (NM_001195130, intron 7 of 14)	-11682	NM_001195083	54383		NM_018774	ENSMUSG00000028796	Phc2	A3galt2|D130050K19Rik|D4Ertd810e|Edr2|Mph2|p36	polyhomeotic 2	protein-coding
790	chr18	80151231	80152127	+	0	NA	promoter-TSS (NM_175028)	promoter-TSS (NM_175028)	-197	NM_175028	240442		NM_175028	ENSMUSG00000053950	Adnp2	8430420L05Rik|Kiaa0863|Zfp508|mKIAA0863	ADNP homeobox 2	protein-coding
1580	chr2	116019786	116021326	+	0	NA	intron (NM_001159569, intron 7 of 12)	intron (NM_001159569, intron 7 of 12)	44063	NM_001346038	17536		NM_010825	ENSMUSG00000027210	Meis2	A430109D20Rik|Mrg1|Stra10	Meis homeobox 2	protein-coding
605	chr15	80133033	80133409	+	0	NA	promoter-TSS (NM_025609)	promoter-TSS (NM_025609)	75	NM_025609	66513		NM_025609	ENSMUSG00000022414	Tab1	2310012M03Rik|Map3k7ip1|b2b449Clo	TGF-beta activated kinase 1/MAP3K7 binding protein 1	protein-coding
4	chr1	165634186	165634827	+	0	NA	promoter-TSS (NM_001347128)	promoter-TSS (NM_001347128)	35	NM_001347128	68481		NM_001001880	ENSMUSG00000026566	Mpzl1	1110007A10Rik|PZR	myelin protein zero-like 1	protein-coding
837	chr19	46396527	46397153	+	0	NA	promoter-TSS (NM_001025391)	promoter-TSS (NM_001025391)	-56	NM_015752	24069		NM_015752	ENSMUSG00000025231	Sufu	Su(fu)	SUFU negative regulator of hedgehog signaling	protein-coding
1039	chr4	116685339	116686036	+	0	NA	promoter-TSS (NM_011034)	promoter-TSS (NM_011034)	88	NM_011034	18477		NM_011034	ENSMUSG00000028691	Prdx1	MSP23|NkefA|OSF-3|OSF3|PAG|Paga|PrdxI|PrxI|TDX2|TPxA|Tdpx2|prx1	peroxiredoxin 1	protein-coding
424	chr13	43864526	43865340	+	0	NA	Intergenic	Intergenic	79821	NM_009856	12522		NM_009856	ENSMUSG00000015396	Cd83	-	CD83 antigen	protein-coding
1578	chr10	128673647	128674787	+	0	NA	promoter-TSS (NM_173733)	promoter-TSS (NM_173733)	-299	NM_173733	211389		NM_173733	ENSMUSG00000049858	Suox	SO	sulfite oxidase	protein-coding
620	chr15	100551570	100552164	+	0	NA	intron (NM_001355497, intron 1 of 15)	CpG	141	NM_001355497	21422		NM_033476	ENSMUSG00000009733	Tfcp2	CP-2|CP2|D230015P20Rik|LBP-1c|LBP-1d|LBP1|LSF|Tcfcp2|UBP-1	transcription factor CP2	protein-coding
194	chr11	58948053	58949345	+	0	NA	promoter-TSS (NM_030082)	promoter-TSS (NM_030082)	-212	NM_030082	78303		NM_030082	ENSMUSG00000056895	H2bc27	1500011O09Rik|H2bu2|Hist3h2ba	H2B clustered histone 27	protein-coding
1028	chr4	98923075	98923841	+	0	NA	promoter-TSS (NM_001356424)	promoter-TSS (NM_001356424)	-352	NM_001356424	230484		NM_146144	ENSMUSG00000028560	Usp1	-	ubiquitin specific peptidase 1	protein-coding
1363	chr7	98655820	98657302	+	0	NA	promoter-TSS (NM_172280)	promoter-TSS (NM_172280)	8	NM_172280	233545		NM_172280	ENSMUSG00000035401	Emsy	2210018M11Rik|2310016L09Rik	EMSY, BRCA2-interacting transcriptional repressor	protein-coding
332	chr12	55302371	55303242	+	0	NA	5' UTR (NM_025373, exon 1 of 7)	5' UTR (NM_025373, exon 1 of 7)	169	NM_025373	66132		NM_025373	ENSMUSG00000021023	Prorp	1110008L16Rik|Mrpp3|mKIAA0391	protein only RNase P catalytic subunit	protein-coding
107	chr1	128102496	128103478	+	0	NA	promoter-TSS (NM_027678)	promoter-TSS (NM_027678)	14	NM_001357573	226409		NM_027678	ENSMUSG00000036086	Zranb3	4933425L19Rik|AH2|C730006D09	zinc finger, RAN-binding domain containing 3	protein-coding
1085	chr4	154963764	154964668	+	0	NA	promoter-TSS (NM_001305804)	promoter-TSS (NM_001305804)	93	NM_172990	269614		NM_172990	ENSMUSG00000029056	Pank4	D030031I12Rik|Gm42363	pantothenate kinase 4	protein-coding
436	chr13	54589962	54590799	+	0	NA	promoter-TSS (NM_178605)	promoter-TSS (NM_178605)	149	NM_025933	67044		NM_025933	ENSMUSG00000025868	Higd2a	2010110M21Rik	HIG1 domain family, member 2A	protein-coding
1201	chr6	83775779	83776222	+	0	NA	promoter-TSS (NM_009357)	promoter-TSS (NM_009357)	65	NR_168046	115490416		NR_168045		Gm52907	-	predicted gene, 52907	ncRNA
915	chr2	146324791	146325518	+	0	NA	intron (NM_001033348, intron 37 of 40)	intron (NM_001033348, intron 37 of 40)	65868	NR_040619	77806		NR_040619	ENSMUSG00000085958	A930019D19Rik	-	RIKEN cDNA A930019D19 gene	ncRNA
783	chr18	67640968	67641977	+	0	NA	promoter-TSS (NM_001357523)	promoter-TSS (NM_001357523)	-115	NM_134138	107047		NM_134138	ENSMUSG00000024537	Psmg2	1700017I17Rik|Clast3|Tnfsf5ip1	proteasome (prosome, macropain) assembly chaperone 2	protein-coding
1460	chr8	75033566	75034323	+	0	NA	intron (NM_001136259, intron 1 of 15)	CpG	258	NM_011622	21968		NM_011622	ENSMUSG00000042870	Tom1	-	target of myb1 trafficking protein	protein-coding
319	chr12	4233802	4234568	+	0	NA	promoter-TSS (NM_001361641)	promoter-TSS (NM_001361641)	172	NM_001204912	69709		NM_001204912	ENSMUSG00000096199	Ptrhd1	2410017P09Rik	peptidyl-tRNA hydrolase domain containing 1	protein-coding
152	chr10	127063233	127063993	+	0	NA	promoter-TSS (NM_009870)	promoter-TSS (NM_009870)	78	NM_001355005	12567		NM_009870	ENSMUSG00000006728	Cdk4	Crk3	cyclin dependent kinase 4	protein-coding
230	chr11	74831781	74832811	+	0	NA	intron (NM_010813, intron 1 of 5)	CpG-2219	1372	NM_010813	17428		NM_010813	ENSMUSG00000000282	Mnt	Rox|bHLHd3	max binding protein	protein-coding
1333	chr7	44986341	44987203	+	0	NA	promoter-TSS (NM_001252477)	promoter-TSS (NM_001252477)	-128	NR_045266	100502630		NR_045266	ENSMUSG00000087138	Gm15545	-	predicted gene 15545	ncRNA
754	chr18	5334063	5334930	+	0	NA	promoter-TSS (NM_178722)	promoter-TSS (NM_178722)	-57	NM_178722	240186		NM_178722	ENSMUSG00000050945	Zfp438	9430031G09|9430091M14Rik|B830013J05Rik	zinc finger protein 438	protein-coding
768	chr18	37841566	37842094	+	0	NA	TTS (NM_001301259)	TTS (NM_001301259)	12830	NR_105945	102465592		NR_105945	ENSMUSG00000098706	Mir6979	Gm27524|mmu-mir-6979	microRNA 6979	ncRNA
291	chr11	106255831	106256366	+	0	NA	promoter-TSS (NM_008950)	promoter-TSS (NM_008950)	-14	NM_025310	56095		NM_025310	ENSMUSG00000020706	Ftsj3	D11Ertd400e|Epcs3	FtsJ RNA 2'-O-methyltransferase 3	protein-coding
1486	chr8	106337803	106338350	+	0	NA	promoter-TSS (NM_021491)	promoter-TSS (NM_021491)	-111	NM_021491	58994		NM_021491	ENSMUSG00000031906	Smpd3	4631433G07Rik|Nsm2|fro|nSMase2	sphingomyelin phosphodiesterase 3, neutral	protein-coding
1312	chr7	29768263	29768784	+	0	NA	promoter-TSS (NM_023750)	promoter-TSS (NM_023750)	-29	NM_023750	74352		NM_023750	ENSMUSG00000046185	Zfp84	2210410P13Rik|4633401C23Rik|KRAB18|Zfp69	zinc finger protein 84	protein-coding
1430	chr8	23208125	23208777	+	0	NA	promoter-TSS (NM_018743)	promoter-TSS (NM_018743)	2	NM_018743	102247		NM_018743	ENSMUSG00000031545	Gpat4	Agpat6|Tsarg7	glycerol-3-phosphate acyltransferase 4	protein-coding
786	chr18	69344128	69344878	+	0	NA	promoter-TSS (NM_013685)	promoter-TSS (NM_013685)	11	NM_013685	21413		NM_013685	ENSMUSG00000053477	Tcf4	5730422P05Rik|ASP-I2|E2-2|E2.2|ITF-2|ITF-2b|ITF2|ME2|MITF-2A|MITF-2B|SEF-2|SEF2|SEF2-1|TFE|Tcf-4|bHLHb19	transcription factor 4	protein-coding
792	chr18	83928275	83929391	+	0	NA	Intergenic	Intergenic	157632	NM_001081300	110796		NM_001081300	ENSMUSG00000046982	Tshz1	5730407I04Rik|D18Bwg1409e|Mtsh1|NY-CO-33|Sdccag33|Tsh1|teashirt1	teashirt zinc finger family member 1	protein-coding
1258	chr7	4684761	4685413	+	0	NA	promoter-TSS (NM_024172)	promoter-TSS (NM_024172)	-106	NM_024172	66245		NM_024172	ENSMUSG00000063802	Hspbp1	1500019G21Rik	HSPA (heat shock 70kDa) binding protein, cytoplasmic cochaperone 1	protein-coding
671	chr17	3557419	3558229	+	0	NA	promoter-TSS (NR_045303)	promoter-TSS (NR_045303)	0	NR_045302	68230		NR_045302	ENSMUSG00000116852	1700102H20Rik	-	RIKEN cDNA 1700102H20 gene	ncRNA
885	chr2	73386450	73386918	+	0	NA	promoter-TSS (NM_001276443)	promoter-TSS (NM_001276443)	-204	NM_001276444	68526		NM_001080707	ENSMUSG00000041762	Gpr155	1110017O10Rik|DEPDC3|F730029F15Rik|LYCHOS|PGR22	G protein-coupled receptor 155	protein-coding
433	chr13	48545882	48546857	+	0	NA	Intergenic	CpG	-8097	NR_029725	387244		NR_029725	ENSMUSG00000065421	Mirlet7a-1	Let-7a|Mirnlet7a|Mirnlet7a-1|let-7a-1	microRNA let7a-1	ncRNA
1290	chr7	25076839	25077738	+	0	NA	5' UTR (NM_175477, exon 1 of 2)	5' UTR (NM_175477, exon 1 of 2)	481	NM_175477	232976		NM_175477	ENSMUSG00000045252	Zfp574	A630056B21Rik|Znf574	zinc finger protein 574	protein-coding
622	chr15	100761596	100762308	+	0	NA	exon (NM_021530, exon 1 of 25)	exon (NM_021530, exon 1 of 25)	205	NM_021530	59033		NM_021530	ENSMUSG00000023032	Slc4a8	C230026C11|NDCBE|kNBC-3	solute carrier family 4 (anion exchanger), member 8	protein-coding
1566	chr11	101171049	101172396	+	0	NA	promoter-TSS (NM_001346769)	promoter-TSS (NM_001346769)	-350	NM_001346769	217198		NM_146030	ENSMUSG00000035172	Plekhh3	-	pleckstrin homology domain containing, family H (with MyTH4 domain) member 3	protein-coding
1542	chr7	92874172	92875276	+	0	NA	promoter-TSS (NM_001355126)	promoter-TSS (NM_001355126)	-477	NM_001368705	74041		NM_028729	ENSMUSG00000030641	Ddias	4632434I11Rik|noxin	DNA damage-induced apoptosis suppressor	protein-coding
1216	chr6	97666576	97667532	+	0	NA	Intergenic	Intergenic	-49397	NM_145148	232288		NM_145148	ENSMUSG00000030064	Frmd4b	6030440G05Rik|GOBLIN|GRSP1	FERM domain containing 4B	protein-coding
731	chr17	56626889	56627801	+	0	NA	promoter-TSS (NM_028782)	promoter-TSS (NM_028782)	298	NM_001357897	106757		NM_175350	ENSMUSG00000040828	Catsperd	4921529N20Rik|4933402B14Rik|619718|Gm6095|Tmem146	cation channel sperm associated auxiliary subunit delta	protein-coding
469	chr13	78871333	78872727	+	0	NA	Intergenic	Intergenic	-673157	NM_010151	13865		NM_010151	ENSMUSG00000069171	Nr2f1	COUP-TF1|COUP-TFI|COUPTFA|EAR-3|EAR3|Erbal3|SVP44|Tcfcoup1	nuclear receptor subfamily 2, group F, member 1	protein-coding
1174	chr5	149636178	149636974	+	0	NA	promoter-TSS (NM_001347534)	promoter-TSS (NM_001347534)	-240	NM_001347534	15505		NM_013559	ENSMUSG00000029657	Hsph1	105kDa|Hsp105|Hsp110|hsp-E7I|hsp110/105	heat shock 105kDa/110kDa protein 1	protein-coding
173	chr11	20200764	20201480	+	0	NA	promoter-TSS (NM_008996)	promoter-TSS (NM_008996)	-290	NM_008996	19324		NM_008996	ENSMUSG00000020149	Rab1a	Gtbp|Rab-1|Rab1|Ypt1|mKIAA3012	RAB1A, member RAS oncogene family	protein-coding
1008	chr4	21847496	21848527	+	0	NA	promoter-TSS (NM_025669)	promoter-TSS (NM_025669)	-37	NM_001369191	66625		NM_025669	ENSMUSG00000028248	Pnisr	5730406M06Rik|Pinsr|Sfrs18|Srsf18	PNN interacting serine/arginine-rich	protein-coding
219	chr11	69921296	69921987	+	0	NA	promoter-TSS (NM_001166589)	promoter-TSS (NM_001166589)	-255	NM_181582	276770		NM_181582	ENSMUSG00000078812	Eif5a	D19Wsu54e|Eif4d|Eif5a1|eIF-4D|eIF-5A|eIF-5A-1|eIF-5A1	eukaryotic translation initiation factor 5A	protein-coding
330	chr12	52603505	52605001	+	0	NA	Intergenic	Intergenic	-1931	NR_045910	73278		NR_045910	ENSMUSG00000100315	1700031P21Rik	-	RIKEN cDNA 1700031P21 gene	ncRNA
1069	chr4	136285383	136286281	+	0	NA	promoter-TSS (NM_009557)	promoter-TSS (NM_009557)	-235	NM_009557	22704		NM_009557	ENSMUSG00000051351	Zfp46	Mlz-4|Zfp-46|Znf436	zinc finger protein 46	protein-coding
232	chr11	75460372	75461817	+	0	NA	promoter-TSS (NR_030711)	promoter-TSS (NR_030711)	-445	NR_030711	100042498		NR_030711	ENSMUSG00000085148	Mir22hg	2210403K04Rik|mir-22	Mir22 host gene (non-protein coding)	ncRNA
527	chrX	160994663	160995417	+	0	NA	promoter-TSS (NM_001024624)	promoter-TSS (NM_001024624)	-359	NM_001024624	382253		NM_001024624	ENSMUSG00000031292	Cdkl5	Stk9	cyclin dependent kinase like 5	protein-coding
150	chr10	122096918	122097552	+	0	NA	promoter-TSS (NM_001364706)	promoter-TSS (NM_001364706)	-65	NM_153059	216395		NM_153059	ENSMUSG00000034620	Rxylt1	6330415D21Rik|Tmem5	ribitol xylosyltransferase 1	protein-coding
1221	chr6	108828316	108828929	+	0	NA	promoter-TSS (NM_138677)	promoter-TSS (NM_138677)	-19	NM_138677	192193		NM_138677	ENSMUSG00000030104	Edem1	A130059K23Rik|EDEM|mKIAA0212	ER degradation enhancer, mannosidase alpha-like 1	protein-coding
406	chr13	26932502	26933357	+	0	NA	Intergenic	Intergenic	-124641	NM_001163530	19109		NM_011164	ENSMUSG00000021342	Prl	Gha1|Prl1a1	prolactin	protein-coding
958	chr3	52101834	52103068	+	0	NA	intron (NM_001004176, intron 1 of 4)	CpG	2555	NM_001004176	433586		NM_001004176	ENSMUSG00000061143	Maml3	Mam-2|mKIAA1816	mastermind like transcriptional coactivator 3	protein-coding
1414	chr7	141221711	141222109	+	0	NA	promoter-TSS (NR_029793)	promoter-TSS (NR_029793)	-417	NR_029793	387206		NR_029793	ENSMUSG00000065551	Mir210	Mirn210|mir-210|mmu-mir-210	microRNA 210	ncRNA
1385	chr7	111122272	111123092	+	0	NA	promoter-TSS (NR_015573)	promoter-TSS (NR_015573)	-7	NR_015573	75479		NR_015573	ENSMUSG00000110424	Zbed5-ps	1700012D14Rik	zinc finger, BED type containing 5, pseudogene	pseudo
302	chr11	116024129	116024808	+	0	NA	promoter-TSS (NM_008211)	promoter-TSS (NM_008211)	36	NM_008211	15081		NM_008211	ENSMUSG00000016559	H3f3b	9430068D06Rik|H3-3a|H3-3b|H3.3B	H3.3 histone B	protein-coding
137	chr10	84916893	84917804	+	0	NA	promoter-TSS (NM_001013441)	promoter-TSS (NM_001013441)	-265	NM_001013441	237422		NM_183172	ENSMUSG00000035620	Ric8b	Ric-8|Ric-8b	RIC8 guanine nucleotide exchange factor B	protein-coding
964	chr3	87885383	87886157	+	0	NA	promoter-TSS (NM_033573)	promoter-TSS (NM_033573)	-208	NM_033573	94315		NM_033573	ENSMUSG00000004895	Prcc	-	papillary renal cell carcinoma (translocation-associated)	protein-coding
41	chr10	38553475	38554641	+	0	NA	Intergenic	Intergenic	267721	NM_001177783	215919		NM_001177783	ENSMUSG00000094311	Rfpl4b	100040915|Gm3037|Gm62	ret finger protein-like 4B	protein-coding
64	chr10	62449433	62450272	+	0	NA	promoter-TSS (NM_181423)	promoter-TSS (NM_181423)	-114	NM_181423	338359		NM_181423	ENSMUSG00000020079	Supv3l1	6330443E10Rik	suppressor of var1, 3-like 1 (S. cerevisiae)	protein-coding
357	chr12	91588255	91588931	+	0	NA	intron (NM_175335, intron 1 of 8)	CpG	1056	NM_031391	83602		NM_031391	ENSMUSG00000020962	Gtf2a1	6330549H03Rik|TfIIAa/b|Tfiia1	general transcription factor II A, 1	protein-coding
200	chr11	60878504	60879563	+	0	NA	promoter-TSS (NM_001168507)	promoter-TSS (NM_001168507)	5	NM_001168507	216821		NM_173453	ENSMUSG00000043284	Tmem11	5730466P16Rik	transmembrane protein 11	protein-coding
1198	chr6	72439280	72440324	+	0	NA	promoter-TSS (NM_145569)	promoter-TSS (NM_145569)	-246	NM_145569	232087		NM_145569	ENSMUSG00000053907	Mat2a	D630045P18Rik|MAT 2	methionine adenosyltransferase 2A	protein-coding
593	chr15	75615849	75616942	+	0	NA	promoter-TSS (NM_011759)	promoter-TSS (NM_011759)	-289	NM_001044718	22701		NM_011759	ENSMUSG00000047003	Zfp41	CTfin92|Zfp-41	zinc finger protein 41	protein-coding
775	chr18	49832336	49832909	+	0	NA	promoter-TSS (NM_001081371)	promoter-TSS (NM_001081371)	-375	NM_001081371	240283		NM_001081371	ENSMUSG00000037416	Dmxl1	C630007L23Rik|D030030C22	Dmx-like 1	protein-coding
26	chr10	5805354	5806135	+	0	NA	promoter-TSS (NM_025995)	promoter-TSS (NM_025995)	-279	NM_025995	67141		NM_025995	ENSMUSG00000019773	Fbxo5	2510044I10Rik|Emi1|Fbxo31	F-box protein 5	protein-coding
1547	chr10	85043933	85045471	+	0	NA	Intergenic	Intergenic	57793	NM_010214	14202		NM_010214	ENSMUSG00000050035	Fhl4	-	four and a half LIM domains 4	protein-coding
876	chr2	33130344	33131651	+	0	NA	promoter-TSS (NM_001355200)	promoter-TSS (NM_001355200)	-378	NM_001355200	99326		NM_178888	ENSMUSG00000038860	Garnl3	-	GTPase activating RANGAP domain-like 3	protein-coding
1328	chr7	44848595	44850269	+	0	NA	promoter-TSS (NM_001253920)	promoter-TSS (NM_001253920)	-167	NM_001382481	67605		NM_026270	ENSMUSG00000011096	Akt1s1	1110012J22Rik|Lobe|Lobel|PRAS40	AKT1 substrate 1	protein-coding
1063	chr4	134467459	134468959	+	0	NA	promoter-TSS (NM_019641)	promoter-TSS (NM_019641)	-111	NM_019641	16765		NM_019641	ENSMUSG00000028832	Stmn1	19k|Lag|Lap18|Op18|P18|P19|Pig|Pp17|Pp18|Pp19|Pr22|Smn	stathmin 1	protein-coding
852	chr2	5951078	5951509	+	0	NA	promoter-TSS (NM_001081132)	promoter-TSS (NM_001081132)	-176	NM_001081132	326622		NM_001081132	ENSMUSG00000043241	Upf2	-	UPF2 regulator of nonsense transcripts homolog (yeast)	protein-coding
635	chr16	11254040	11254997	+	0	NA	promoter-TSS (NM_146066)	promoter-TSS (NM_146066)	-73	NR_035466	100316833		NR_035466	ENSMUSG00000088544	Mir1945	mir-1945|mmu-mir-1945	microRNA 1945	ncRNA
1339	chr7	45154223	45154874	+	0	NA	promoter-TSS (NM_145954)	promoter-TSS (NM_145954)	-12	NM_145954	69748		NM_145954	ENSMUSG00000007833	Aldh16a1	2410004H02Rik	aldehyde dehydrogenase 16 family, member A1	protein-coding
1150	chr5	135008600	135009893	+	0	NA	promoter-TSS (NM_145215)	promoter-TSS (NM_145215)	-53	NM_145215	68758		NM_145215	ENSMUSG00000040532	Abhd11	1110054D16Rik|A630008N09Rik|Wbscr21	abhydrolase domain containing 11	protein-coding
1284	chr7	19628469	19629191	+	0	NA	intron (NM_001290457, intron 1 of 10)	intron (NM_001290457, intron 1 of 10)	608	NM_001290457	19698		NM_009046	ENSMUSG00000002983	Relb	shep	avian reticuloendotheliosis viral (v-rel) oncogene related B	protein-coding
946	chr3	21935264	21936524	+	0	NA	Intergenic	Intergenic	-135123	NR_166473	319506		NR_166473		7530428D23Rik	-	RIKEN cDNA 7530428D23 gene	ncRNA
807	chr19	6085017	6085717	+	0	NA	promoter-TSS (NM_001356994)	promoter-TSS (NM_001356994)	270	NM_026410	67849		NM_026410	ENSMUSG00000024791	Cdca5	2610036L13Rik	cell division cycle associated 5	protein-coding
1317	chr7	30331460	30332380	+	0	NA	Intergenic	PB1D10|SINE|Alu	-9545	NM_001033140	68332		NM_001033140	ENSMUSG00000074211	Sdhaf1	0610010E21Rik|Lyrm8	succinate dehydrogenase complex assembly factor 1	protein-coding
477	chrMT	97	6521	+	0	NA	NA	NA	NA	NA
894	chr2	98666253	98667319	+	0	NA	Intergenic	GSAT_MM|Satellite|Satellite	1199129	NM_001363049	241568		NM_178725	ENSMUSG00000050587	Lrrc4c	6430556C10Rik|NGL-1	leucine rich repeat containing 4C	protein-coding
1351	chr7	65644591	65645216	+	0	NA	promoter-TSS (NM_172310)	promoter-TSS (NM_172310)	5	NM_172310	272396		NM_172310	ENSMUSG00000030515	Tars3	A530046H20Rik|Tarsl2	threonyl-tRNA synthetase 3	protein-coding
225	chr11	70646806	70647596	+	0	NA	promoter-TSS (NM_001363134)	promoter-TSS (NM_001363134)	-34	NM_027445	70510		NM_027445	ENSMUSG00000040746	Rnf167	0610010G05Rik|5730408C10Rik	ring finger protein 167	protein-coding
580	chr14	121797617	121798642	+	0	NA	promoter-TSS (NM_134074)	promoter-TSS (NM_134074)	-395	NM_134074	105445		NM_134074	ENSMUSG00000025558	Dock9	B230309H04Rik|D14Wsu89e|Zizimin1|mKIAA1058	dedicator of cytokinesis 9	protein-coding
518	chr14	19415730	19416226	+	0	NA	Intergenic	GSAT_MM|Satellite|Satellite	88917	NR_164364	100042024		NM_001374231	ENSMUSG00000094590	Gm3629	-	predicted gene 3629	protein-coding
257	chr11	95309606	95310504	+	0	NA	promoter-TSS (NR_155298)	promoter-TSS (NR_155298)	191	NM_001195004	217127		NM_177619	ENSMUSG00000038909	Kat7	Hbo1|Hboa|Myst2	K(lysine) acetyltransferase 7	protein-coding
943	chr3	14611260	14611908	+	0	NA	promoter-TSS (NM_001099674)	promoter-TSS (NM_001099674)	-328	NM_001099674	69126		NM_001099674	ENSMUSG00000078784	Rbis	1810022K09Rik	ribosomal biogenesis factor	protein-coding
185	chr11	48816790	48817775	+	0	NA	5' UTR (NM_145377, exon 1 of 6)	5' UTR (NM_145377, exon 1 of 6)	109	NM_145377	211007		NM_145377	ENSMUSG00000040365	Trim41	RINCK	tripartite motif-containing 41	protein-coding
1369	chr7	99140958	99141746	+	0	NA	promoter-TSS (NM_178635)	promoter-TSS (NM_178635)	-208	NM_178635	78610		NM_178635	ENSMUSG00000035354	Uvrag	9530039D02Rik|Uvrag1|Uvragl	UV radiation resistance associated gene	protein-coding
300	chr11	115708573	115709038	+	0	NA	promoter-TSS (NM_008163)	promoter-TSS (NM_008163)	-208	NM_008163	14784		NM_008163	ENSMUSG00000059923	Grb2	Ash	growth factor receptor bound protein 2	protein-coding
202	chr11	61494156	61494685	+	0	NA	promoter-TSS (NM_001361989)	promoter-TSS (NM_001361989)	-154	NM_011841	23939		NM_011841	ENSMUSG00000001034	Mapk7	BMK-1|BMK1|ERK-5|ERK5|Erk5-T|PRKM7|b2b2346Clo	mitogen-activated protein kinase 7	protein-coding
36	chr10	20311964	20312831	+	0	NA	promoter-TSS (NM_153787)	promoter-TSS (NM_153787)	-72	NM_001025392	72567		NM_153787	ENSMUSG00000037608	Bclaf1	2610102K23Rik|2700025J07Rik|2810454G14Rik|5730534O06Rik|Btf|mKIAA0164	BCL2-associated transcription factor 1	protein-coding
574	chr14	75844969	75845763	+	0	NA	promoter-TSS (NR_045294)	promoter-TSS (NR_045294)	110	NM_009429	22070		NM_009429	ENSMUSG00000060126	Tpt1	TCTP|Trt|p21|p23	tumor protein, translationally-controlled 1	protein-coding
1308	chr7	28392629	28393162	+	0	NA	promoter-TSS (NM_026042)	promoter-TSS (NM_026042)	-101	NM_019458	54624		NM_019458	ENSMUSG00000003437	Paf1	5730511K23Rik	Paf1, RNA polymerase II complex component	protein-coding
701	chr17	32320742	32321628	+	0	NA	promoter-TSS (NM_001357760)	promoter-TSS (NM_001357760)	53	NM_019774	56399		NM_019774	ENSMUSG00000024045	Akap8	1200016A02Rik|AKAP-8|AKAP95	A kinase anchor protein 8	protein-coding
687	chr17	23802800	23803558	+	0	NA	promoter-TSS (NM_175229)	promoter-TSS (NM_175229)	-8	NM_175229	75956		NM_175229	ENSMUSG00000039218	Srrm2	5033413A03Rik|SRm300|mKIAA0324	serine/arginine repetitive matrix 2	protein-coding
850	chr2	5379063	5379381	+	0	NA	promoter-TSS (NR_030601)	promoter-TSS (NR_030601)	-168	NR_030601	100124465		NR_030601	ENSMUSG00000078031	Mir466d	Mirn466d	microRNA 466d	ncRNA
1249	chr6	136470446	136470943	+	0	NA	intron (NR_168025, intron 1 of 1)	intron (NR_168025, intron 1 of 1)	7019	NR_168025	102640956		NR_168025		Gm36897	-	predicted gene, 36897	ncRNA
403	chr9	64172701	64173582	+	0	NA	promoter-TSS (NM_026507)	promoter-TSS (NM_026507)	-210	NM_026507	68014		NM_026507	ENSMUSG00000032400	Zwilch	2310031L18Rik	zwilch kinetochore protein	protein-coding
929	chr2	156196409	156197106	+	0	NA	5' UTR (NM_172674, exon 1 of 18)	5' UTR (NM_172674, exon 1 of 18)	110	NM_172674	228829		NM_172674	ENSMUSG00000038116	Phf20	6820402O20Rik	PHD finger protein 20	protein-coding
873	chr2	32451236	32452285	+	0	NA	promoter-TSS (NM_146118)	promoter-TSS (NM_146118)	-290	NM_001164357	227731		NM_146118	ENSMUSG00000026819	Slc25a25	1110030N17Rik|MCSC|SCaMC-2|mKIAA1896	solute carrier family 25 (mitochondrial carrier, phosphate carrier), member 25	protein-coding
325	chr12	31499347	31500186	+	0	NA	promoter-TSS (NM_001253848)	promoter-TSS (NM_001253848)	-150	NM_001253847	104836		NM_134048	ENSMUSG00000020659	Cbll1	Hakai|c-Cbl-like	Casitas B-lineage lymphoma-like 1	protein-coding
1033	chr4	108362455	108363511	+	0	NA	Intergenic	Intergenic	20672	NM_001099303	545667		NM_001099303	ENSMUSG00000059816	Shisal2a	Fam159a	shisa like 2A	protein-coding
1012	chr4	40702968	40703720	+	0	NA	promoter-TSS (NM_025545)	promoter-TSS (NM_025545)	-150	NM_001025444	66408		NM_025545	ENSMUSG00000028411	Aptx	2410016G21Rik|FHA-HIT	aprataxin	protein-coding
582	chr15	36608737	36609640	+	0	NA	promoter-TSS (NM_008774)	promoter-TSS (NM_008774)	-215	NM_008774	18458		NM_008774	ENSMUSG00000022283	Pabpc1	PABP|Pabp1|PabpI|Pabpl1|ePAB	poly(A) binding protein, cytoplasmic 1	protein-coding
596	chr15	76659767	76660289	+	0	NA	promoter-TSS (NM_010630)	promoter-TSS (NM_010630)	170	NM_001358909	16581		NM_010630	ENSMUSG00000004187	Kifc2	-	kinesin family member C2	protein-coding
452	chr13	59769638	59770605	+	0	NA	promoter-TSS (NM_026921)	promoter-TSS (NM_026921)	155	NR_015349	13996		NR_015349		Etohd2	-	ethanol decreased 2	ncRNA
321	chr12	12942223	12942809	+	0	NA	promoter-TSS (NM_008709)	promoter-TSS (NM_008709)	-680	NM_008709	18109		NM_008709	ENSMUSG00000037169	Mycn	N-myc|Nmyc|Nmyc-1|Nmyc1|bHLHe37|c-nmyc	v-myc avian myelocytomatosis viral related oncogene, neuroblastoma derived	protein-coding
356	chr12	87388226	87388865	+	0	NA	promoter-TSS (NM_011479)	promoter-TSS (NM_011479)	-190	NM_011479	20773		NM_011479	ENSMUSG00000021036	Sptlc2	LCB2|LCB2a|Spt2	serine palmitoyltransferase, long chain base subunit 2	protein-coding
683	chr17	15247888	15248574	+	0	NA	Intergenic	Intergenic	-7448	NR_046164	328747		NR_046164	ENSMUSG00000097624	Gm5091	C330048F19	predicted gene 5091	ncRNA
136	chr10	82354125	82354833	+	0	NA	Intergenic	CpG	-113199	NM_001379438	237411		NM_172789	ENSMUSG00000062931	Zfp938	B230315N10Rik	zinc finger protein 938	protein-coding
1052	chr4	129189502	129190204	+	0	NA	promoter-TSS (NM_029036)	promoter-TSS (NM_029036)	-50	NR_160965	107271		NM_134151	ENSMUSG00000028811	Yars1	Yars	tyrosyl-tRNA synthetase 1	protein-coding
407	chr13	29986022	29986651	+	0	NA	promoter-TSS (NM_010093)	promoter-TSS (NM_010093)	-273	NM_010093	13557		NM_010093	ENSMUSG00000016477	E2f3	E2F3b|E2f3a	E2F transcription factor 3	protein-coding
1073	chr4	139622757	139623104	+	0	NA	promoter-TSS (NM_175438)	promoter-TSS (NM_175438)	36	NM_175438	212647		NM_175438	ENSMUSG00000028737	Aldh4a1	A930035F14Rik|Ahd-1|Ahd1|Aldh4|Aldh5a1|E330022C09|P5cd|P5cdh|P5cdhl|P5cdhs|Ssdh1	aldehyde dehydrogenase 4 family, member A1	protein-coding
494	chr13	90922739	90923525	+	0	NA	promoter-TSS (NM_024175)	promoter-TSS (NM_024175)	10	NM_024175	66475		NM_024175	ENSMUSG00000049517	Rps23	2410044J15Rik	ribosomal protein S23	protein-coding
384	chr13	8885242	8886166	+	0	NA	promoter-TSS (NM_145360)	promoter-TSS (NM_145360)	98	NM_145360	319554		NM_145360	ENSMUSG00000058258	Idi1	4832416K17Rik|IPPI1	isopentenyl-diphosphate delta isomerase	protein-coding
877	chr2	34372559	34373285	+	0	NA	promoter-TSS (NM_001290576)	promoter-TSS (NM_001290576)	-877	NM_016768	18516		NM_016768	ENSMUSG00000038718	Pbx3	-	pre B cell leukemia homeobox 3	protein-coding
1306	chr7	28179314	28180279	+	0	NA	promoter-TSS (NM_001271370)	promoter-TSS (NM_001271370)	313	NM_010092	13549		NM_010092	ENSMUSG00000002409	Dyrk1b	Mirk	dual-specificity tyrosine phosphorylation regulated kinase 1b	protein-coding
720	chr17	46645635	46646497	+	0	NA	promoter-TSS (NM_001357130)	promoter-TSS (NM_001357130)	14	NM_001357130	74764		NM_029091	ENSMUSG00000003546	Klc4	1200014P03Rik|Knsl8	kinesin light chain 4	protein-coding
1523	chr9	35305224	35305586	+	0	NA	Intergenic	GSAT_MM|Satellite|Satellite	24300	NR_040715	71133		NR_040715	ENSMUSG00000111746	4933422A05Rik	-	RIKEN cDNA 4933422A05 gene	ncRNA
124	chr1	153899347	153900504	+	0	NA	promoter-TSS (NM_008131)	promoter-TSS (NM_008131)	-1	NR_106194	102466257		NR_106194	ENSMUSG00000099227	Mir8114	Gm27382|mmu-mir-8114	microRNA 8114	ncRNA
806	chr19	6046167	6047112	+	0	NA	promoter-TSS (NM_028769)	promoter-TSS (NM_028769)	63	NM_028769	74126		NM_028769	ENSMUSG00000024807	Syvn1	1200010C09Rik|D530017H19Rik|Hrd1	synovial apoptosis inhibitor 1, synoviolin	protein-coding
81	chr10	79780079	79780852	+	0	NA	intron (NM_031380, intron 3 of 4)	intron (NM_031380, intron 3 of 4)	3191	NM_031380	83554		NM_031380	ENSMUSG00000020325	Fstl3	E030038F23Rik|Flrg	follistatin-like 3	protein-coding
947	chr3	28805313	28805925	+	0	NA	promoter-TSS (NR_166194)	promoter-TSS (NR_166194)	111	NM_026517	68028		NM_026517	ENSMUSG00000039221	Rpl22l1	3110001N18Rik	ribosomal protein L22 like 1	protein-coding
253	chr11	88968253	88969411	+	0	NA	Intergenic	RMER16B2|LTR|ERVK	-1901	NM_001360780	217066		NM_001025564	ENSMUSG00000057534	Elobl	Gm15698|Tceb2l	elongin B-like	protein-coding
348	chr12	83921671	83922452	+	0	NA	promoter-TSS (NR_073564)	promoter-TSS (NR_073564)	-127	NR_073564	18222		NM_010949	ENSMUSG00000021224	Numb	Nb	NUMB endocytic adaptor protein	protein-coding
705	chr17	33908839	33909736	+	0	NA	promoter-TSS (NM_001199733)	promoter-TSS (NM_001199733)	-109	NR_045146	407803		NR_045146	ENSMUSG00000092564	BC051226	-	cDNA sequence BC051226	ncRNA
690	chr17	24527664	24528435	+	0	NA	promoter-TSS (NM_001172114)	promoter-TSS (NM_001172114)	-111	NM_001172113	224619		NM_153792	ENSMUSG00000052752	Traf7	RFWD1	TNF receptor-associated factor 7	protein-coding
1	chr1	161070413	161070968	+	0	NA	promoter-TSS (NR_131028)	promoter-TSS (NR_131028)	-30	NM_172644	226539		NM_172644	ENSMUSG00000026709	Dars2	5830468K18Rik|aspRS	aspartyl-tRNA synthetase 2 (mitochondrial)	protein-coding
181	chr11	31870390	31871135	+	0	NA	promoter-TSS (NM_001290676)	promoter-TSS (NM_001290676)	-178	NM_001290676	67579		NM_026252	ENSMUSG00000020300	Cpeb4	Cpe-bp4|Cpeb-4|mCPEB-4	cytoplasmic polyadenylation element binding protein 4	protein-coding
270	chr11	98809572	98810166	+	0	NA	promoter-TSS (NM_138660)	promoter-TSS (NM_138660)	61	NM_138660	192160		NM_138660	ENSMUSG00000078676	Casc3	Btz|Mln51	exon junction complex subunit	protein-coding
476	chr9	123461801	123462197	+	0	NA	3' UTR (NM_153168, exon 21 of 21)	3' UTR (NM_153168, exon 21 of 21)	-16702	NM_013860	29806		NM_013860	ENSMUSG00000025239	Limd1	D9Ertd192e	LIM domains containing 1	protein-coding
372	chr12	118301037	118302501	+	0	NA	promoter-TSS (NM_009239)	promoter-TSS (NM_009239)	-329	NM_001166385	20688		NM_009239	ENSMUSG00000025323	Sp4	5730497N03Rik|HF-1b|HF1-b	trans-acting transcription factor 4	protein-coding
1202	chr6	83831466	83832082	+	0	NA	promoter-TSS (NM_146169)	promoter-TSS (NM_146169)	-33	NM_146169	232164		NM_146169	ENSMUSG00000045896	Paip2b	-	poly(A) binding protein interacting protein 2B	protein-coding
98	chr10	80398826	80399932	+	0	NA	5' UTR (NM_001306143, exon 1 of 7)	5' UTR (NM_001306143, exon 1 of 7)	152	NM_001306143	17192		NM_013595	ENSMUSG00000035478	Mbd3	-	methyl-CpG binding domain protein 3	protein-coding
1357	chr7	75455402	75456096	+	0	NA	intron (NM_029332, intron 1 of 36)	CpG	215	NM_029332	75547		NM_029332	ENSMUSG00000066406	Akap13	1700026G02Rik|5730522G15Rik|5830460E08Rik|AKAP-13|AKAP-Lbc|BRX|Ht31|LBC|PROTO-LB|PROTO-LBC	A kinase anchor protein 13	protein-coding
450	chr13	58128554	58129205	+	0	NA	promoter-TSS (NM_029872)	promoter-TSS (NM_029872)	-323	NM_029872	77134		NM_029872	ENSMUSG00000007836	Hnrnpa0	1110055B05Rik|3010025E17Rik|Hnrpa0|hnRNP A0	heterogeneous nuclear ribonucleoprotein A0	protein-coding
803	chr19	5609625	5610548	+	0	NA	promoter-TSS (NM_001199249)	promoter-TSS (NM_001199249)	8	NM_178637	81601		NM_178637	ENSMUSG00000024926	Kat5	CPLA2|Htatip|Htatip1|PLIP|Tip55|Tip60	K(lysine) acetyltransferase 5	protein-coding
1311	chr7	28809866	28811287	+	0	NA	promoter-TSS (NM_177301)	promoter-TSS (NM_177301)	-314	NM_177301	15388		NM_177301	ENSMUSG00000015165	Hnrnpl	D830027H13Rik|Hnrpl	heterogeneous nuclear ribonucleoprotein L	protein-coding
221	chr11	69990993	69991575	+	0	NA	promoter-TSS (NM_019749)	promoter-TSS (NM_019749)	-86	NM_019749	56486		NM_019749	ENSMUSG00000018567	Gabarap	-	gamma-aminobutyric acid receptor associated protein	protein-coding
256	chr11	94210475	94211988	+	0	NA	promoter-TSS (NM_009427)	promoter-TSS (NM_009427)	-223	NM_009427	22057		NM_009427	ENSMUSG00000037573	Tob1	Tob|Trob	transducer of ErbB-2.1	protein-coding
1379	chr7	102209894	102210791	+	0	NA	promoter-TSS (NM_022979)	promoter-TSS (NM_022979)	7	NM_001291358	233575		NM_145583	ENSMUSG00000030990	Pgap2	1810006G21Rik|Frag1|clpex	post-GPI attachment to proteins 2	protein-coding
1326	chr7	44496221	44496862	+	0	NA	promoter-TSS (NM_028169)	promoter-TSS (NM_028169)	-28	NM_001355107	69683		NM_197991	ENSMUSG00000008140	Emc10	2310044H10Rik|5430410O10Rik|Inm02|Mirta22	ER membrane protein complex subunit 10	protein-coding
473	chr9	119322390	119323401	+	0	NA	promoter-TSS (NR_045693)	promoter-TSS (NR_045693)	-468	NR_045693	108737		NM_133985	ENSMUSG00000036737	Oxsr1	2210022N24Rik|2810422B09Rik|Osr1|mKIAA1101	oxidative-stress responsive 1	protein-coding
169	chr11	11461718	11462288	+	0	NA	intron (NM_001185153, intron 1 of 7)	CpG	416	NM_001185153	53604		NM_015785	ENSMUSG00000020193	Zpbp	4930486K01Rik|Iam38|Sp38	zona pellucida binding protein	protein-coding
631	chr16	5255822	5256282	+	0	NA	promoter-TSS (NM_027446)	promoter-TSS (NM_027446)	-96	NM_027446	70511		NM_027446	ENSMUSG00000022544	Eef2kmt	5730409G15Rik|Fam86|Fam86a|eEF2-KMT	eukaryotic elongation factor 2 lysine methyltransferase	protein-coding
1110	chr5	34187494	34188322	+	0	NA	promoter-TSS (NM_010753)	promoter-TSS (NM_010753)	-198	NM_010753	17122		NM_010753	ENSMUSG00000037235	Mxd4	2810410A03Rik|Mad4|bHLHc12	Max dimerization protein 4	protein-coding
1503	chr9	3035716	3036108	+	0	NA	Intergenic	GSAT_MM|Satellite|Satellite	2831	NR_039546	100628572		NR_039546	ENSMUSG00000106183	Mir101c	mir-101c|mmu-mir-101c	microRNA 101c	ncRNA
1196	chr6	71830947	71831879	+	0	NA	promoter-TSS (NM_001253688)	promoter-TSS (NM_001253688)	93	NM_001362137	76614		NM_029673	ENSMUSG00000052337	Immt	1700082C19Rik|D830041H16Rik|HMP|Micos60|P87|P87/89|P89	inner membrane protein, mitochondrial	protein-coding
722	chr17	47924401	47925169	+	0	NA	promoter-TSS (NM_001110825)	promoter-TSS (NM_001110825)	-153	NM_001110824	74123		NM_028767	ENSMUSG00000023991	Foxp4	1200010K03Rik|2310007G05Rik|mFKHLA	forkhead box P4	protein-coding
284	chr11	103028038	103028817	+	0	NA	promoter-TSS (NM_008707)	promoter-TSS (NM_008707)	-116	NM_008707	18107		NM_008707	ENSMUSG00000020936	Nmt1	-	N-myristoyltransferase 1	protein-coding
1541	chr7	3692995	3694273	+	0	NA	promoter-TSS (NM_024168)	promoter-TSS (NM_024168)	24	NM_001164204	66078		NM_024168	ENSMUSG00000035585	Tsen34	0610027F08Rik|Leng5	tRNA splicing endonuclease subunit 34	protein-coding
133	chr10	81545102	81545691	+	0	NA	promoter-TSS (NM_010301)	promoter-TSS (NM_010301)	-234	NM_010301	14672		NM_010301	ENSMUSG00000034781	Gna11	Dsk7|E430025L19|Hg1k|g alpha-11	guanine nucleotide binding protein, alpha 11	protein-coding
248	chr11	87591574	87592372	+	0	NA	promoter-TSS (NM_133215)	promoter-TSS (NM_133215)	-193	NM_133215	170749		NM_133215	ENSMUSG00000018401	Mtmr4	ESTM44|FYVE-DSP2|ZFYVE11|mKIAA0647	myotubularin related protein 4	protein-coding
771	chr18	40308035	40308290	+	0	NA	intron (NM_001371039, intron 2 of 2)	intron (NM_001371039, intron 2 of 2)	-49396	NR_168033	102633199		NR_166850		Gm31087	-	predicted gene, 31087	ncRNA
692	chr17	25015774	25016383	+	0	NA	promoter-TSS (NM_134126)	promoter-TSS (NM_134126)	-8	NM_134126	106633		NM_134126	ENSMUSG00000024169	Ift140	Tce5|Wdtc2|mKIAA0590	intraflagellar transport 140	protein-coding
504	chr13	119408878	119409652	+	0	NA	promoter-TSS (NM_001308506)	promoter-TSS (NM_001308506)	-8	NM_001308506	18115		NM_008710	ENSMUSG00000116207	Nnt	4930423F13Rik	nicotinamide nucleotide transhydrogenase	protein-coding
686	chr17	20944894	20945840	+	0	NA	promoter-TSS (NM_016891)	promoter-TSS (NM_016891)	-87	NM_016891	51792		NM_016891	ENSMUSG00000007564	Ppp2r1a	6330556D22Rik|PP2A|PR65	protein phosphatase 2, regulatory subunit A, alpha	protein-coding
353	chr12	85473035	85474314	+	0	NA	promoter-TSS (NM_010234)	promoter-TSS (NM_010234)	-216	NM_010234	14281		NM_010234	ENSMUSG00000021250	Fos	D12Rfj1|c-fos|cFos	FBJ osteosarcoma oncogene	protein-coding
597	chr15	77306621	77307213	+	0	NA	5' UTR (NM_001110827, exon 1 of 14)	5' UTR (NM_001110827, exon 1 of 14)	136	NM_001110827	93686		NM_053104	ENSMUSG00000033565	Rbfox2	Fbm2|Fxh|Hrnbp2|Rbm9	RNA binding protein, fox-1 homolog (C. elegans) 2	protein-coding
1454	chr8	71366829	71367519	+	0	NA	promoter-TSS (NM_025917)	promoter-TSS (NM_025917)	-43	NM_025917	67023		NM_025917	ENSMUSG00000002395	Use1	2010315L10Rik|5730403H22Rik|D12|Ed2|Q-snare|p31	unconventional SNARE in the ER 1 homolog (S. cerevisiae)	protein-coding
272	chr11	100618895	100620167	+	0	NA	promoter-TSS (NM_001378963)	promoter-TSS (NM_001378963)	96	NM_001378963	56354		NM_019795	ENSMUSG00000014195	Dnajc7	2010003F24Rik|2010004G07Rik|CCRP|Ttc2|mDj11|mTpr2	DnaJ heat shock protein family (Hsp40) member C7	protein-coding
1222	chr6	113076123	113077476	+	0	NA	promoter-TSS (NM_028385)	promoter-TSS (NM_028385)	445	NR_027008	14910		NR_027008	ENSMUSG00000086429	Gt(ROSA)26Sor	Gtrgeo26|Gtrosa26|R26|ROSA26|Thumpd3as1	gene trap ROSA 26, Philippe Soriano	ncRNA
370	chr12	113140032	113140528	+	0	NA	promoter-TSS (NM_024223)	promoter-TSS (NM_024223)	44	NM_024223	68337		NM_024223	ENSMUSG00000006356	Crip2	0610010I23Rik|CRP2|CRP4|Crp|ESP1|Hlp	cysteine rich protein 2	protein-coding
668	chr16	96127492	96128239	+	0	NA	promoter-TSS (NM_008251)	promoter-TSS (NM_008251)	-140	NM_008251	15312		NM_008251	ENSMUSG00000040681	Hmgn1	HMG-14|Hmg14	high mobility group nucleosomal binding domain 1	protein-coding
654	chr16	52031176	52031752	+	0	NA	promoter-TSS (NM_001033238)	promoter-TSS (NM_001033238)	-85	NM_001033238	208650		NM_001033238	ENSMUSG00000022637	Cblb	Cbl-b	Casitas B-lineage lymphoma b	protein-coding
110	chr10	80602800	80603239	+	0	NA	intron (NM_019575, intron 1 of 6)	CpG	137	NM_019575	56214		NM_019575	ENSMUSG00000113949	Scamp4	2410022D05Rik|Sc4	secretory carrier membrane protein 4	protein-coding
740	chr17	64331674	64332574	+	0	NA	promoter-TSS (NM_001025309)	promoter-TSS (NM_001025309)	-241	NM_144859	224938		NM_144859	ENSMUSG00000024083	Pja2	Neurodap1|mKIAA0438	praja ring finger ubiquitin ligase 2	protein-coding
188	chr11	51606591	51607231	+	0	NA	promoter-TSS (NM_010448)	promoter-TSS (NM_010448)	-30	NM_010448	15384		NM_010448	ENSMUSG00000020358	Hnrnpab	3010025C11Rik|CBF-A|Cgbfa|Hnrpab	heterogeneous nuclear ribonucleoprotein A/B	protein-coding
259	chr11	95413833	95415068	+	0	NA	intron (NM_001359107, intron 1 of 9)	intron (NM_001359107, intron 1 of 9)	367	NM_001359107	20747		NM_025287	ENSMUSG00000057522	Spop	Pcif1|TEF2	speckle-type BTB/POZ protein	protein-coding
166	chr11	6291411	6292522	+	0	NA	promoter-TSS (NM_001252288)	promoter-TSS (NM_001252288)	-204	NM_001361904	18293		NM_010956	ENSMUSG00000020456	Ogdh	2210403E04Rik|2210412K19Rik|E1o|OGDH-E1|d1401|mKIAA4192	oxoglutarate (alpha-ketoglutarate) dehydrogenase (lipoamide)	protein-coding
1574	chr10	80577292	80578536	+	0	NA	promoter-TSS (NR_155863)	promoter-TSS (NR_155863)	-210	NR_155863	102633244		NR_155863		Gm26710	-	predicted gene, 26710	ncRNA
341	chr12	76837365	76837804	+	0	NA	exon (NM_145927, exon 1 of 12)	exon (NM_145927, exon 1 of 12)	117	NM_145927	110606		NM_145927	ENSMUSG00000033373	Fntb	2010013E13Rik	farnesyltransferase, CAAX box, beta	protein-coding
1142	chr5	124327329	124328199	+	0	NA	promoter-TSS (NM_001134717)	promoter-TSS (NM_001134717)	208	NM_001081323	269702		NM_001081323	ENSMUSG00000038126	Mphosph9	4930548D04Rik|9630025B04Rik|B930097C17Rik|MPP-9|MPP9	M-phase phosphoprotein 9	protein-coding
1166	chr5	140704444	140705088	+	0	NA	promoter-TSS (NM_181066)	promoter-TSS (NM_181066)	-245	NM_181066	231841		NM_172724	ENSMUSG00000000148	Brat1	Baat1	BRCA1-associated ATM activator 1	protein-coding
1024	chr4	57956090	57956836	+	0	NA	promoter-TSS (NM_011660)	promoter-TSS (NM_011660)	-52	NM_011660	22166		NM_011660	ENSMUSG00000028367	Txn1	ADF|Trx1|Txn	thioredoxin 1	protein-coding
1402	chr7	127511713	127512862	+	0	NA	non-coding (NR_024331, exon 1 of 1)	non-coding (NR_024331, exon 1 of 1)	304	NM_001304266	100043597		NM_175144	ENSMUSG00000053877	Srcap	B930091H02Rik|D030022P06Rik|F630004O05Rik	Snf2-related CREBBP activator protein	protein-coding
689	chr17	24478740	24479344	+	0	NA	promoter-TSS (NM_001252463)	promoter-TSS (NM_001252463)	36	NM_019988	56716		NM_019988	ENSMUSG00000024142	Mlst8	0610033N12Rik|Gbl	MTOR associated protein, LST8 homolog (S. cerevisiae)	protein-coding
328	chr12	44268814	44269949	+	0	NA	intron (NM_026164, intron 1 of 9)	CpG	227	NM_026164	67452		NM_026164	ENSMUSG00000036257	Pnpla8	1200006O19Rik|Ipla2(gamma)	patatin-like phospholipase domain containing 8	protein-coding
927	chr2	155381526	155382663	+	0	NA	intron (NM_178111, intron 1 of 3)	CpG	238	NM_178111	68728		NM_178111	ENSMUSG00000038375	Trp53inp2	1110029F20Rik|Tp53inp2	transformation related protein 53 inducible nuclear protein 2	protein-coding
714	chr17	35841166	35841645	+	0	NA	promoter-TSS (NM_001010833)	promoter-TSS (NM_001010833)	-93	NM_001010833	240087		NM_001010833	ENSMUSG00000061607	Mdc1	6820401C03|Nfbd1|mKIAA0170	mediator of DNA damage checkpoint 1	protein-coding
144	chr10	111472856	111473295	+	0	NA	promoter-TSS (NM_015781)	promoter-TSS (NM_015781)	-152	NM_015781	53605		NM_015781	ENSMUSG00000058799	Nap1l1	D10Ertd68e|NAP-1	nucleosome assembly protein 1-like 1	protein-coding
1355	chr7	73537415	73538462	+	0	NA	intron (NM_001081345, intron 2 of 38)	CpG	3808	NM_001081345	244059		NM_001081345	ENSMUSG00000078671	Chd2	2810013C04Rik|2810040A01Rik|5630401D06Rik|CHD-2	chromodomain helicase DNA binding protein 2	protein-coding
742	chr17	66101330	66102163	+	0	NA	promoter-TSS (NM_001278415)	promoter-TSS (NM_001278415)	-187	NM_001278415	72900		NM_028388	ENSMUSG00000024099	Ndufv2	2900010C23Rik	NADH:ubiquinone oxidoreductase core subunit V2	protein-coding
359	chr12	100724802	100725527	+	0	NA	promoter-TSS (NM_153587)	promoter-TSS (NM_153587)	-44	NM_001330702	73086		NM_153587	ENSMUSG00000021180	Rps6ka5	3110005L17Rik|6330404E13Rik|MSK1|MSPK1|RLPK|RLSK|S6K-alpha-5	ribosomal protein S6 kinase, polypeptide 5	protein-coding
112	chr10	80676292	80676826	+	0	NA	promoter-TSS (NM_021462)	promoter-TSS (NM_021462)	-266	NM_021462	17347		NM_021462	ENSMUSG00000020190	Mknk2	2010016G11Rik|Gprk7|Mnk2	MAP kinase-interacting serine/threonine kinase 2	protein-coding
955	chr3	40893763	40894287	+	0	NA	promoter-TSS (NM_001377110)	promoter-TSS (NM_001377110)	79	NR_166482	619719		NR_166482	ENSMUSG00000097583	6430590A07Rik	EG619719	RIKEN cDNA 6430590A07 gene	ncRNA
139	chr10	86778518	86779091	+	0	NA	promoter-TSS (NM_175331)	promoter-TSS (NM_175331)	-201	NM_175331	103466		NM_175331	ENSMUSG00000054027	Nt5dc3	C630002B14Rik|TU12B1-TY	5'-nucleotidase domain containing 3	protein-coding
661	chr16	90143614	90144514	+	0	NA	non-coding (NR_033476, exon 1 of 1)	non-coding (NR_033476, exon 1 of 1)	1827	NR_033476	100038709		NR_033476		Gm10789	-	predicted gene 10789	ncRNA
241	chr11	85352664	85353188	+	0	NA	promoter-TSS (NM_001166643)	promoter-TSS (NM_001166643)	-238	NM_001166643	192197		NM_138681	ENSMUSG00000059439	Bcas3	1500019F07Rik|2610028P08Rik|K20D4|Phaf2|rudhira	BCAS3 microtubule associated cell migration factor	protein-coding
778	chr18	60525797	60526709	+	0	NA	promoter-TSS (NM_026302)	promoter-TSS (NM_026302)	99	NM_001357462	67665		NM_026302	ENSMUSG00000024603	Dctn4	1110001K06Rik|4930547K17Rik|C130039E17Rik|p62	dynactin 4	protein-coding
1004	chr4	8647115	8647693	+	0	NA	promoter-TSS (NR_168732)	promoter-TSS (NR_168732)	53	NR_168732	666752		NR_168732		Gm8273	EG666752	predicted gene 8273	ncRNA
1178	chr6	18848158	18848927	+	0	NA	promoter-TSS (NM_133939)	promoter-TSS (NM_133939)	-93	NM_133939	76522		NM_133939	ENSMUSG00000044155	Lsm8	2010003I05Rik|Naa38	LSM8 homolog, U6 small nuclear RNA associated	protein-coding
638	chr16	15637323	15637962	+	0	NA	promoter-TSS (NM_011159)	promoter-TSS (NM_011159)	-224	NM_011159	19090		NM_011159	ENSMUSG00000022672	Prkdc	DNA-PKcs|DNAPDcs|DNAPK|DNPK1|DOXNPH|HYRC1|XRCC7|dxnph|p460|scid|slip	protein kinase, DNA activated, catalytic polypeptide	protein-coding
809	chr19	6235588	6236376	+	0	NA	promoter-TSS (NM_198168)	promoter-TSS (NM_198168)	-142	NM_198168	225849		NM_198168	ENSMUSG00000024777	Ppp2r5b	B'beta	protein phosphatase 2, regulatory subunit B', beta	protein-coding
1422	chr8	4677435	4678637	+	0	NA	Intergenic	CpG	64696	NM_001368404	233987		NM_145591	ENSMUSG00000058748	Zfp958	-	zinc finger protein 958	protein-coding
1180	chr6	30401098	30401911	+	0	NA	promoter-TSS (NM_001311087)	promoter-TSS (NM_001311087)	-351	NM_001311087	76788		NM_029742	ENSMUSG00000029775	Klhdc10	2410127E18Rik|mKIAA0265	kelch domain containing 10	protein-coding
1254	chr6	148992622	148993073	+	0	NA	3' UTR (NM_177192, exon 21 of 21)	3' UTR (NM_177192, exon 21 of 21)	-46377	NM_019643	56306		NM_019643	ENSMUSG00000039985	Sinhcaf	Fam60a|Ppcs1|Pptcs1|Tera	SIN3-HDAC complex associated factor	protein-coding
1136	chr5	119670399	119671130	+	0	NA	promoter-TSS (NM_198052)	promoter-TSS (NM_198052)	-98	NM_198052	21386		NM_011535	ENSMUSG00000018604	Tbx3	D5Ertd189e	T-box 3	protein-coding
228	chr11	71019227	71019841	+	0	NA	promoter-TSS (NM_001291147)	promoter-TSS (NM_001291147)	-77	NM_025993	67139		NM_025993	ENSMUSG00000040599	Mis12	2510025F08Rik|Misc12	MIS12 kinetochore complex component	protein-coding
163	chr11	3452054	3452891	+	0	NA	promoter-TSS (NR_045276)	promoter-TSS (NR_045276)	0	NR_045275	71523		NM_027820	ENSMUSG00000034587	8430429K09Rik	-	RIKEN cDNA 8430429K09 gene	ncRNA
515	chrX	101332235	101333102	+	0	NA	Intergenic	Intergenic	33489	NM_172932	245537		NM_172932	ENSMUSG00000031302	Nlgn3	A230085M13Rik|HNL3|NL3|NLG3	neuroligin 3	protein-coding
479	chrX	7574233	7574734	+	0	NA	promoter-TSS (NM_001290574)	promoter-TSS (NM_001290574)	-202	NM_138605	54646		NM_138605	ENSMUSG00000039556	Ppp1r3f	DXImx48e|R3F|RF3|Sfc15	protein phosphatase 1, regulatory subunit 3F	protein-coding
1381	chr7	109518448	109519264	+	0	NA	promoter-TSS (NM_011975)	promoter-TSS (NM_011975)	-339	NM_011975	26451		NM_011975	ENSMUSG00000046364	Rpl27a	L27'|L27A|L29	ribosomal protein L27A	protein-coding
23	chr1	191575319	191576369	+	0	NA	promoter-TSS (NM_001305233)	promoter-TSS (NM_001305233)	208	NM_001306204	77065		NM_178632	ENSMUSG00000037461	Ints7	5930412E23Rik|int7	integrator complex subunit 7	protein-coding
1399	chr7	127232703	127233456	+	0	NA	promoter-TSS (NM_146201)	promoter-TSS (NM_146201)	18	NM_146201	233887		NM_146201	ENSMUSG00000045598	Zfp553	2600009K23Rik|C330013F15Rik|Znf48	zinc finger protein 553	protein-coding
1387	chr7	118532787	118533596	+	0	NA	exon (NM_009940, exon 1 of 6)	exon (NM_009940, exon 1 of 6)	165	NM_009940	12850		NM_009940	ENSMUSG00000030652	Coq7	clk-1	demethyl-Q 7	protein-coding
1129	chr5	113908743	113909251	+	0	NA	promoter-TSS (NM_011779)	promoter-TSS (NM_011779)	-291	NM_011779	23790		NM_011779	ENSMUSG00000004530	Coro1c	CRN2	coronin, actin binding protein 1C	protein-coding
511	chrX	77510411	77510907	+	0	NA	promoter-TSS (NM_020601)	promoter-TSS (NM_020601)	-568	NM_020601	21372		NM_020601	ENSMUSG00000025246	Tbl1x	5330429M20|Tbl1	transducin (beta)-like 1 X-linked	protein-coding
1176	chr5	151368494	151368963	+	0	NA	promoter-TSS (NR_045699)	promoter-TSS (NR_045699)	53	NR_045699	625175		NR_045699	ENSMUSG00000097321	1700028E10Rik	A630054D14|Gm6561	RIKEN cDNA 1700028E10 gene	ncRNA
1545	chr5	142905335	142907032	+	0	NA	intron (NM_007393, intron 1 of 5)	CpG	571	NM_007393	11461		NM_007393	ENSMUSG00000029580	Actb	Actx|E430023M04Rik|beta-actin	actin, beta	protein-coding
62	chr1	75168622	75169223	+	0	NA	intron (NM_001159905, intron 2 of 9)	CpG	187	NM_026846	68818		NM_026846	ENSMUSG00000026197	Zfand2b	1110060O18Rik	zinc finger, AN1 type domain 2B	protein-coding
167	chr11	6415410	6416152	+	0	NA	promoter-TSS (NM_008907)	promoter-TSS (NM_008907)	-86	NM_008907	268373		NM_008907	ENSMUSG00000071866	Ppia	Cphn|CyP-18|CypA|SP18	peptidylprolyl isomerase A	protein-coding
934	chr2	167349248	167349609	+	0	NA	promoter-TSS (NM_019835)	promoter-TSS (NM_019835)	-250	NM_019835	56336		NM_019835	ENSMUSG00000017929	B4galt5	9430078I07Rik	UDP-Gal:betaGlcNAc beta 1,4-galactosyltransferase, polypeptide 5	protein-coding
1564	chr11	88160882	88162325	+	0	NA	intron (NM_198013, intron 1 of 10)	(CA)n|Simple_repeat|Simple_repeat	-7962	NM_001172099	103841		NM_198013	ENSMUSG00000018378	Cuedc1	C330016O16Rik	CUE domain containing 1	protein-coding
1214	chr6	90988690	90989229	+	0	NA	Intergenic	Intergenic	127867	NM_018815	54563		NM_018815	ENSMUSG00000030091	Nup210	9830001L10|Pom210|gp190|gp210	nucleoporin 210	protein-coding
245	chr11	87443296	87444014	+	0	NA	intron (NM_031386, intron 2 of 30)	intron (NM_031386, intron 2 of 30)	16064	NM_001199293	83560		NM_031386	ENSMUSG00000010342	Tex14	-	testis expressed gene 14 intercellular bridge forming factor	protein-coding
79	chr10	79704179	79704801	+	0	NA	5' UTR (NM_009768, exon 1 of 8)	5' UTR (NM_009768, exon 1 of 8)	132	NM_001077184	12215		NM_009768	ENSMUSG00000023175	Bsg	CD147|EMMPRIN|HT-7	basigin	protein-coding
1315	chr7	30231689	30232302	+	0	NA	promoter-TSS (NM_027259)	promoter-TSS (NM_027259)	-79	NM_027259	69920		NM_027259	ENSMUSG00000019738	Polr2i	2810002B19Rik	polymerase (RNA) II (DNA directed) polypeptide I	protein-coding
1484	chr8	105826978	105827731	+	0	NA	promoter-TSS (NM_145824)	promoter-TSS (NM_145824)	-146	NM_145824	74334		NM_145824	ENSMUSG00000037415	Ranbp10	4432417N03Rik	RAN binding protein 10	protein-coding
951	chr3	36572011	36572527	+	0	NA	TTS (NM_027810)	TTS (NM_027810)	769	NM_009828	12428		NM_009828	ENSMUSG00000027715	Ccna2	Ccn-1|Ccn1|Ccna|CycA2|Cyca	cyclin A2	protein-coding
926	chr2	155073901	155074730	+	0	NA	intron (NM_016661, intron 1 of 9)	CpG	182	NM_016661	269378		NM_016661	ENSMUSG00000027597	Ahcy	CuBP|SAHH	S-adenosylhomocysteine hydrolase	protein-coding
599	chr15	77928755	77929256	+	0	NA	promoter-TSS (NM_019913)	promoter-TSS (NM_019913)	-11	NM_019913	56551		NM_019913	ENSMUSG00000005354	Txn2	2510006J11Rik|Trx2	thioredoxin 2	protein-coding
1040	chr4	117189442	117190595	+	0	NA	Intergenic	U5|snRNA|snRNA	-7394	NM_134471	73804		NM_134471	ENSMUSG00000028678	Kif2c	4930402F02Rik|ESTM5|Knsl6|MCAK	kinesin family member 2C	protein-coding
1138	chr5	122372020	122372706	+	0	NA	promoter-TSS (NM_026883)	promoter-TSS (NM_026883)	-21	NM_026883	68948		NM_026883	ENSMUSG00000029463	Fam216a	1500011H22Rik	family with sequence similarity 216, member A	protein-coding
665	chr16	94312718	94313654	+	0	NA	intron (NM_139145, intron 1 of 10)	intron (NM_139145, intron 1 of 10)	377	NM_139145	110948		NM_139145	ENSMUSG00000040820	Hlcs	410I21.SP6|D16Jhu34	holocarboxylase synthetase (biotin- [propriony-Coenzyme A-carboxylase (ATP-hydrolysing)] ligase)	protein-coding
15	chr1	178318139	178319225	+	0	NA	promoter-TSS (NM_025511)	promoter-TSS (NM_025511)	-471	NM_025511	66359		NM_025511	ENSMUSG00000026500	Cox20	2310005N03Rik|Fam36a	cytochrome c oxidase assembly protein 20	protein-coding
409	chr13	35906074	35906393	+	0	NA	exon (NM_145938, exon 1 of 8)	exon (NM_145938, exon 1 of 8)	114	NM_145938	208366		NM_145938	ENSMUSG00000021418	Rpp40	D8Bwg1265e|Rnasep1	ribonuclease P 40 subunit	protein-coding
33	chr1	37864665	37865363	+	0	NA	promoter-TSS (NM_207228)	promoter-TSS (NM_207228)	68	NM_207228	211484		NM_207228	ENSMUSG00000060771	Tsga10	4933432N21Rik|Gm217|Mtsga10	testis specific 10	protein-coding
1109	chr5	34169345	34169843	+	0	NA	promoter-TSS (NM_001289804)	promoter-TSS (NM_001289804)	-68	NM_181857	272158		NM_181857	ENSMUSG00000045102	Poln	POL4P	DNA polymerase N	protein-coding
1082	chr4	149954879	149955308	+	0	NA	promoter-TSS (NM_029035)	promoter-TSS (NM_029035)	-87	NM_029035	74646		NM_029035	ENSMUSG00000039911	Spsb1	1110014L01Rik|4930422J18Rik|SSB-1|SSB1	splA/ryanodine receptor domain and SOCS box containing 1	protein-coding
1168	chr5	143817231	143818018	+	0	NA	Intergenic	Intergenic	-54238	NM_013557	15467		NM_013557	ENSMUSG00000029613	Eif2ak1	HCR|Hri	eukaryotic translation initiation factor 2 alpha kinase 1	protein-coding
1093	chr5	23432615	23434327	+	0	NA	promoter-TSS (NM_026984)	promoter-TSS (NM_026984)	-135	NR_165300	269630		NM_001033370	ENSMUSG00000073147	5031425E22Rik	-	RIKEN cDNA 5031425E22 gene	ncRNA
879	chr2	34801954	34802613	+	0	NA	Intergenic	CpG	-2371	NM_145522	227746		NM_145522	ENSMUSG00000070953	Rabepk	8430412M01Rik|9530020D24Rik|Rab9p40	Rab9 effector protein with kelch motifs	protein-coding
923	chr2	153345326	153346083	+	0	NA	promoter-TSS (NM_001039939)	promoter-TSS (NM_001039939)	106	NR_040318	72326		NR_040318	ENSMUSG00000073236	2500004C02Rik	-	RIKEN cDNA 2500004C02 gene	ncRNA
708	chr17	34586584	34587706	+	0	NA	exon (NM_010929, exon 29 of 30)	exon (NM_010929, exon 29 of 30)	-2661	NM_134116	106512		NM_134116	ENSMUSG00000034786	Gpsm3	AGS4	G-protein signalling modulator 3 (AGS3-like, C. elegans)	protein-coding
345	chr12	79910962	79911596	+	0	NA	Intergenic	Intergenic	13454	NR_131075	77290		NR_131073	ENSMUSG00000112765	9430078K24Rik	-	RIKEN cDNA 9430078K24 gene	ncRNA
949	chr3	32708335	32708984	+	0	NA	5' UTR (NM_019673, exon 1 of 14)	5' UTR (NM_019673, exon 1 of 14)	113	NM_019673	56456		NM_019673	ENSMUSG00000027671	Actl6a	2810432C06Rik|ARP4|Actl6|Baf53a	actin-like 6A	protein-coding
1534	chr16	77399938	77401231	+	0	NA	intron (NR_015543, intron 2 of 4)	intron (NR_015543, intron 2 of 4)	71256	NR_015543	77994		NR_015543	ENSMUSG00000090386	Mir99ahg	2810055G20Rik|D730043B02Rik	Mir99a and Mirlet7c-1 host gene (non-protein coding)	ncRNA
1449	chr8	70776673	70777306	+	0	NA	promoter-TSS (NM_008841)	promoter-TSS (NM_008841)	127	NR_029440	72093		NR_029440		2010320M18Rik	-	RIKEN cDNA 2010320M18 gene	ncRNA
1224	chr6	113326622	113327271	+	0	NA	promoter-TSS (NM_010957)	promoter-TSS (NM_010957)	-30	NR_149720	18294		NM_010957	ENSMUSG00000030271	Ogg1	Mmh	8-oxoguanine DNA-glycosylase 1	protein-coding
1370	chr7	99380687	99381776	+	0	NA	promoter-TSS (NM_201352)	promoter-TSS (NM_201352)	-287	NM_201352	233552		NM_201352	ENSMUSG00000035314	Gdpd5	Gde2	glycerophosphodiester phosphodiesterase domain containing 5	protein-coding
73	chr1	84839349	84840478	+	0	NA	promoter-TSS (NM_025386)	promoter-TSS (NM_025386)	72	NM_025386	66153		NM_025386	ENSMUSG00000073633	Fbxo36	0610008D19Rik|1110020F21Rik|2410002G19Rik|D1Ertd757e	F-box protein 36	protein-coding
447	chr13	55189807	55190664	+	0	NA	Intergenic	CpG	-19547	NM_008739	18193		NM_008739	ENSMUSG00000021488	Nsd1	KMT3B	nuclear receptor-binding SET-domain protein 1	protein-coding
864	chr2	29826402	29827413	+	0	NA	promoter-TSS (NM_026615)	promoter-TSS (NM_026615)	-482	NM_026615	68205		NM_026615	ENSMUSG00000069020	Urm1	2900073H19Rik	ubiquitin related modifier 1	protein-coding
617	chr15	96709466	96710192	+	0	NA	Intergenic	CpG	-10101	NM_001355633	67760		NM_175121	ENSMUSG00000022462	Slc38a2	5033402L14Rik|ATA2|SAT2|SNAT2|mKIAA1382	solute carrier family 38, member 2	protein-coding
1137	chr5	120612417	120613397	+	0	NA	promoter-TSS (NM_029096)	promoter-TSS (NM_029096)	-223	NM_028041	71990		NM_028041	ENSMUSG00000029599	Ddx54	2410015A15Rik|DP97	DEAD box helicase 54	protein-coding
858	chr2	25574419	25575215	+	0	NA	promoter-TSS (NM_029293)	promoter-TSS (NM_029293)	54	NM_029293	75454		NM_029293	ENSMUSG00000036504	Phpt1	1700008C22Rik|PHP|Php14	phosphohistidine phosphatase 1	protein-coding
1452	chr8	70873399	70873859	+	0	NA	promoter-TSS (NM_026964)	promoter-TSS (NM_026964)	-139	NM_026964	234388		NM_026964	ENSMUSG00000007721	Ccdc124	1810023B24Rik	coiled-coil domain containing 124	protein-coding
1119	chr5	72913946	72914626	+	0	NA	promoter-TSS (NM_001113423)	promoter-TSS (NM_001113423)	-76	NM_153567	75991		NM_153567	ENSMUSG00000036087	Slain2	5033405K12Rik|8030444K12Rik	SLAIN motif family, member 2	protein-coding
512	chrX	94122080	94122650	+	0	NA	intron (NM_001358354, intron 1 of 7)	CpG	1042	NM_001044386	22764		NM_011768	ENSMUSG00000079509	Zfx	Zfx5|Zfx5,6|Zfx6	zinc finger protein X-linked	protein-coding
1171	chr5	146220767	146221492	+	0	NA	promoter-TSS (NM_001256085)	promoter-TSS (NM_001256085)	-158	NM_001256085	74132		NM_028774	ENSMUSG00000029634	Rnf6	1200013I08Rik|5730419H05Rik	ring finger protein (C3H2C3 type) 6	protein-coding
976	chr3	96220696	96221460	+	0	NA	promoter-TSS (NM_175662)	promoter-TSS (NM_175662)	6	NM_178214	319190		NM_178214	ENSMUSG00000068854	H2bc21	H2b-613|Hist2h2be	H2B clustered histone 21	protein-coding
1473	chr8	85299454	85299905	+	0	NA	promoter-TSS (NM_001163791)	promoter-TSS (NM_001163791)	47	NM_001163791	56452		NM_019716	ENSMUSG00000031697	Orc6	6720420I10Rik|Orc6l	origin recognition complex, subunit 6	protein-coding
539	chr14	29178799	29179703	+	0	NA	intron (NM_009785, intron 12 of 37)	intron (NM_009785, intron 12 of 37)	161043	NM_176920	319476		NM_176920	ENSMUSG00000045776	Lrtm1	A930016D02Rik	leucine-rich repeats and transmembrane domains 1	protein-coding
907	chr2	129198201	129199027	+	0	NA	promoter-TSS (NM_015747)	promoter-TSS (NM_015747)	-159	NM_001159593	20515		NM_015747	ENSMUSG00000027397	Slc20a1	Glvr-1|Glvr1	solute carrier family 20, member 1	protein-coding
1195	chr6	71632880	71633795	+	0	NA	promoter-TSS (NM_173001)	promoter-TSS (NM_173001)	-420	NM_001362200	104263		NM_173001	ENSMUSG00000053470	Kdm3a	1700105C21Rik|C230043E16Rik|JHDM2a|Jmjd1|Jmjd1a|KDM2A|TGSA|Tsga	lysine (K)-specific demethylase 3A	protein-coding
846	chr2	3050127	3050393	+	0	NA	Intergenic	ORR1A1|LTR|ERVL-MaLR	-63964	NM_001310434	269233		NM_001081161	ENSMUSG00000050530	Fam171a1	9630050M13Rik	family with sequence similarity 171, member A1	protein-coding
29	chr1	34439340	34440119	+	0	NA	promoter-TSS (NM_027159)	promoter-TSS (NM_027159)	-57	NM_027159	69668		NM_027159	ENSMUSG00000042111	Ccdc115	2310061I09Rik|Ccp1	coiled-coil domain containing 115	protein-coding
745	chr17	71526755	71527318	+	0	NA	promoter-TSS (NM_023294)	promoter-TSS (NM_023294)	-179	NM_023294	67052		NM_023294	ENSMUSG00000024056	Ndc80	2610020P18Rik|HEC|HEC1|Kntc2	NDC80 kinetochore complex component	protein-coding
308	chr11	117653966	117654809	+	0	NA	promoter-TSS (NM_198022)	promoter-TSS (NM_198022)	98	NM_198022	217351		NM_198022	ENSMUSG00000025571	Tnrc6c	9930033H14Rik|mKIAA1582	trinucleotide repeat containing 6C	protein-coding
1325	chr7	44467839	44468339	+	0	NA	TTS (NM_026690)	TTS (NM_026690)	109	NM_001205072	66124		NM_025368	ENSMUSG00000038695	Josd2	1110007C05Rik	Josephin domain containing 2	protein-coding
115	chr10	80826048	80827017	+	0	NA	promoter-TSS (NM_001301034)	promoter-TSS (NM_001301034)	-124	NM_001301034	18245		NM_008753	ENSMUSG00000035242	Oaz1	AZ-1|AZ1|Antizyme|ODC-Az|Oaz	ornithine decarboxylase antizyme 1	protein-coding
563	chr14	62837205	62837705	+	0	NA	promoter-TSS (NM_175546)	promoter-TSS (NM_175546)	-235	NM_175546	268752		NM_175546	ENSMUSG00000014547	Wdfy2	5830485M08|B130024L21Rik|ProF|ZFYVE22	WD repeat and FYVE domain containing 2	protein-coding
952	chr3	37419392	37420506	+	0	NA	promoter-TSS (NM_153561)	promoter-TSS (NM_153561)	-1	NM_001163511	57815		NM_021343	ENSMUSG00000027722	Afg2a	2510048F20Rik|Spaf|Spata5	AFG2 AAA ATPase homolog A	protein-coding
1388	chr7	119895660	119896568	+	0	NA	promoter-TSS (NM_173408)	promoter-TSS (NM_173408)	-178	NM_029610	73919		NM_029610	ENSMUSG00000030922	Lyrm1	1110065L10Rik|2310004B22Rik|4930404J24Rik	LYR motif containing 1	protein-coding
67	chr10	75516873	75518017	+	0	NA	promoter-TSS (NM_026095)	promoter-TSS (NM_026095)	-64	NM_175133	68778		NM_175133	ENSMUSG00000033416	Gucd1	1110038D17Rik	guanylyl cyclase domain containing 1	protein-coding
994	chr3	135437841	135438757	+	0	NA	promoter-TSS (NM_001356598)	promoter-TSS (NM_001356598)	-17	NM_001356595	66105		NM_025356	ENSMUSG00000078578	Ube2d3	1100001F19Rik|9430029A22Rik	ubiquitin-conjugating enzyme E2D 3	protein-coding
1204	chr6	85332848	85333524	+	0	NA	intron (NM_178639, intron 1 of 13)	CpG	236	NM_178639	94282		NM_178639	ENSMUSG00000033720	Sfxn5	C230001H08Rik	sideroflexin 5	protein-coding
566	chr14	64949642	64950525	+	0	NA	promoter-TSS (NM_001347627)	promoter-TSS (NM_001347627)	38	NM_001253731	210925		NM_153414	ENSMUSG00000021975	Ints9	D14Ertd231e	integrator complex subunit 9	protein-coding
843	chr19	53943997	53944771	+	0	NA	promoter-TSS (NM_001355242)	promoter-TSS (NM_001355242)	78	NM_001168505	56392		NM_019658	ENSMUSG00000024976	Shoc2	Sur8|mKIAA0862	Shoc2, leucine rich repeat scaffold protein	protein-coding
510	chrX	75673946	75674544	+	0	NA	Intergenic	Intergenic	90454	NR_029443	74396		NR_029443	ENSMUSG00000087396	4933407K13Rik	A130080L05Rik|Dxz4	RIKEN cDNA 4933407K13 gene	ncRNA
588	chr15	57892039	57892850	+	0	NA	promoter-TSS (NM_024207)	promoter-TSS (NM_024207)	-26	NM_024207	67819		NM_024207	ENSMUSG00000022365	Derl1	1110021N07Rik|Derlin-1	Der1-like domain family, member 1	protein-coding
208	chr11	69094674	69095231	+	0	NA	Intergenic	Intergenic	-3997	NM_011065	18626		NM_011065	ENSMUSG00000020893	Per1	Hftm|Per|m-rigui|mPer1	period circadian clock 1	protein-coding
1167	chr5	142440156	142440958	+	0	NA	intron (NM_199068, intron 2 of 8)	intron (NM_199068, intron 2 of 8)	-23374	NM_172725	231855		NM_172725	ENSMUSG00000039623	Ap5z1	C330006K01Rik	adaptor-related protein complex 5, zeta 1 subunit	protein-coding
950	chr3	33799507	33800208	+	0	NA	promoter-TSS (NM_027619)	promoter-TSS (NM_027619)	-326	NM_025978	67120		NM_025978	ENSMUSG00000027677	Ttc14	2700016E08Rik|4930434D01Rik|4931403I22Rik|4933402I15Rik|cI-44|mKIAA1980	tetratricopeptide repeat domain 14	protein-coding
48	chr1	64690448	64690922	+	0	NA	promoter-TSS (NM_001097644)	promoter-TSS (NM_001097644)	-26	NR_038009	69941		NR_038009	ENSMUSG00000087213	2810408I11Rik	-	RIKEN cDNA 2810408I11 gene	ncRNA
544	chr14	40966676	40967636	+	0	NA	promoter-TSS (NM_145928)	promoter-TSS (NM_145928)	-260	NM_145928	52588		NM_145928	ENSMUSG00000037824	Tspan14	D14Ertd226e|Tm4sf14|tspan-14	tetraspanin 14	protein-coding
1305	chr7	27507549	27508477	+	0	NA	exon (NM_198048, exon 5 of 7)	exon (NM_198048, exon 5 of 7)	8689	NM_198048	19153		NM_019412	ENSMUSG00000053198	Prx	L-Periaxin	periaxin	protein-coding
39	chr10	37138689	37139752	+	0	NA	promoter-TSS (NM_008538)	promoter-TSS (NM_008538)	-294	NM_008538	17118		NM_008538	ENSMUSG00000069662	Marcks	Macs|PKCSL	myristoylated alanine rich protein kinase C substrate	protein-coding
1054	chr4	129460911	129461929	+	0	NA	promoter-TSS (NM_133889)	promoter-TSS (NM_133889)	-259	NM_133889	100383		NM_133889	ENSMUSG00000040859	Bsdc1	1110063F24Rik	BSD domain containing 1	protein-coding
973	chr3	95588456	95588955	+	0	NA	promoter-TSS (NM_001177670)	promoter-TSS (NM_001177670)	-229	NM_001177670	229593		NM_146133	ENSMUSG00000046519	Golph3l	2010204I15Rik|Gpp34r	golgi phosphoprotein 3-like	protein-coding
829	chr19	40873110	40873627	+	0	NA	intron (NR_045343, intron 1 of 4)	CpG	5052	NR_045343	381223		NR_045343	ENSMUSG00000097740	E030044B06Rik	E030007J07Rik|Gm1618	RIKEN cDNA E030044B06 gene	ncRNA
342	chr12	78350880	78351155	+	0	NA	intron (NM_172952, intron 2 of 23)	LSU-rRNA_Hsa|rRNA|rRNA	124362	NM_172952	268566		NM_145965	ENSMUSG00000047454	Gphn	5730552E08Rik|C230040D23|GPH|GPHRYN|geph	gephyrin	protein-coding
60	chr1	74505731	74506702	+	0	NA	promoter-TSS (NM_001310662)	promoter-TSS (NM_001310662)	156	NM_021383	58184		NM_021383	ENSMUSG00000026174	Cnot9	2610007F23Rik|Fl10|Rqcd1	CCR4-NOT transcription complex, subunit 9	protein-coding
759	chr18	21001326	21002021	+	0	NA	promoter-TSS (NM_001303011)	promoter-TSS (NM_001303011)	-284	NM_207623	56515		NM_019706	ENSMUSG00000024317	Rnf138	2410015A17Rik|2810480D20Rik|STRIN|Trif|Trif-d	ring finger protein 138	protein-coding
616	chr15	85634432	85635067	+	0	NA	Intergenic	CpG	-52928	NM_009528	22422		NM_009528	ENSMUSG00000022382	Wnt7b	Wnt-7b	wingless-type MMTV integration site family, member 7B	protein-coding
446	chr13	54789072	54789715	+	0	NA	promoter-TSS (NM_028841)	promoter-TSS (NM_028841)	-12	NM_028841	74257		NM_028841	ENSMUSG00000025875	Tspan17	2210021G21Rik|Fbxo23|Tm4sf17	tetraspanin 17	protein-coding
1014	chr4	40948075	40948581	+	0	NA	promoter-TSS (NM_001171739)	promoter-TSS (NM_001171739)	-34	NM_009736	12017		NM_009736	ENSMUSG00000028416	Bag1	BAG-1|Rap46	BCL2-associated athanogene 1	protein-coding
1360	chr7	83891716	83892321	+	0	NA	promoter-TSS (NM_023403)	promoter-TSS (NM_023403)	-248	NM_023403	67943		NM_023403	ENSMUSG00000038503	Mesd	2210015O11Rik|Mesdc2|mKIAA0081|mesd|msd	mesoderm development LRP chaperone	protein-coding
240	chr11	83271062	83272527	+	0	NA	Intergenic	Intergenic	14932	NM_001166028	237890		NM_001166028	ENSMUSG00000082101	Slfn14	Gm20|Slfn14-ps	schlafen 14	protein-coding
378	chr9	44881319	44882592	+	0	NA	promoter-TSS (NM_001357549)	promoter-TSS (NM_001357549)	-666	NM_001357549	214162		NM_001081049	ENSMUSG00000002028	Kmt2a	6430520K01|ALL-1|All1|Cxxc7|HRX|HTRX1|Mll|Mll1|mKIAA4050	lysine (K)-specific methyltransferase 2A	protein-coding
660	chr16	87354235	87354595	+	0	NA	intron (NM_026366, intron 1 of 5)	CpG	230	NM_001159331	67768		NM_026366	ENSMUSG00000044442	N6amt1	5830445C04Rik|Hemk2|Pred28	N-6 adenine-specific DNA methyltransferase 1 (putative)	protein-coding
55	chr10	53596566	53597232	+	0	NA	promoter-TSS (NM_025541)	promoter-TSS (NM_025541)	-62	NM_025541	66403		NM_025541	ENSMUSG00000019857	Asf1a	2310079C17Rik	anti-silencing function 1A histone chaperone	protein-coding
1161	chr5	137628482	137629404	+	0	NA	promoter-TSS (NR_033148)	promoter-TSS (NR_033148)	-180	NR_033148	100316903		NR_033148		Gm20605	Lrch4-sap25	predicted gene 20605	ncRNA
1463	chr8	80880078	80880840	+	0	NA	promoter-TSS (NM_021356)	promoter-TSS (NM_021356)	20	NM_021356	14388		NM_021356	ENSMUSG00000031714	Gab1	-	growth factor receptor bound protein 2-associated protein 1	protein-coding
977	chr3	96263059	96263735	+	0	NA	promoter-TSS (NM_033596)	promoter-TSS (NM_033596)	-80	NM_033596	97122		NM_033596	ENSMUSG00000091405	H4c14	H4|H4c1|H4c11|H4c12|H4c16|H4c2|H4c3|H4c4|H4c6|H4c8|H4c9|H4f16|Hist2h4	H4 clustered histone 14	protein-coding
1240	chr6	124930799	124931502	+	0	NA	promoter-TSS (NM_001170341)	promoter-TSS (NM_001170341)	-238	NM_145385	30853		NM_145385	ENSMUSG00000030120	Mlf2	-	myeloid leukemia factor 2	protein-coding
91	chr1	92180272	92181128	+	0	NA	promoter-TSS (NM_207225)	promoter-TSS (NM_207225)	-359	NM_207225	208727		NM_207225	ENSMUSG00000026313	Hdac4	4932408F19Rik|HD4	histone deacetylase 4	protein-coding
464	chr13	65240774	65241665	+	0	NA	promoter-TSS (NR_165655)	promoter-TSS (NR_165655)	-296	NR_165655	115488122		NR_165655		Gm36445	-	predicted gene, 36445	ncRNA
847	chr2	3283652	3284452	+	0	NA	promoter-TSS (NM_001290369)	promoter-TSS (NM_001290369)	-160	NM_001290369	18108		NM_008708	ENSMUSG00000026643	Nmt2	A930001K02Rik|hNMT-2	N-myristoyltransferase 2	protein-coding
458	chr9	108853942	108854583	+	0	NA	5' UTR (NM_134420, exon 1 of 18)	5' UTR (NM_134420, exon 1 of 18)	219	NM_134420	171429		NM_134420	ENSMUSG00000023259	Slc26a6	B930010B04Rik|CFEX|Pat-1|Pat1	solute carrier family 26, member 6	protein-coding
906	chr2	128125694	128126153	+	0	NA	promoter-TSS (NM_001291016)	promoter-TSS (NM_001291016)	-115	NM_001291016	12125		NM_009754	ENSMUSG00000027381	Bcl2l11	1500006F24Rik|Bim|Bod|bcl2-L-11	BCL2 like 11	protein-coding
1583	chr3	121426236	121427956	+	0	NA	intron (NM_028044, intron 1 of 6)	CpG	555	NM_028044	71994		NM_028044	ENSMUSG00000053931	Cnn3	1600014M03Rik|Calpo3	calponin 3, acidic	protein-coding
214	chr11	69671935	69672675	+	0	NA	TTS (NM_001163571)	TTS (NM_001163571)	118	NM_144958	13681		NM_144958	ENSMUSG00000059796	Eif4a1	BM-010|Ddx2a|Eif4	eukaryotic translation initiation factor 4A1	protein-coding
1293	chr7	25281878	25282436	+	0	NA	promoter-TSS (NM_027882)	promoter-TSS (NM_027882)	-22	NM_027882	71722		NM_027882	ENSMUSG00000005442	Cic	1200010B10Rik|mKIAA0306	capicua transcriptional repressor	protein-coding
903	chr2	120628849	120629351	+	0	NA	promoter-TSS (NM_001370940)	promoter-TSS (NM_001370940)	-21	NM_001370940	668880		NM_010621	ENSMUSG00000033705	Stard9	4831403C07Rik|E230025N21Rik|Kif16a|mKIAA1300	StAR related lipid transfer domain containing 9	protein-coding
698	chr17	26939375	26939925	+	0	NA	promoter-TSS (NM_026307)	promoter-TSS (NM_026307)	-112	NM_026307	67675		NM_026307	ENSMUSG00000024194	Cuta	0610039D01Rik|1810022E02Rik|1810060C03Rik|2700094G22Rik	cutA divalent cation tolerance homolog	protein-coding
340	chr12	76403576	76404436	+	0	NA	promoter-TSS (NM_008301)	promoter-TSS (NM_008301)	-12	NR_166810	100504512		NR_166810		4930426I24Rik	6720480K08Rik	RIKEN cDNA 4930426I24 gene	ncRNA
242	chr11	86484259	86485018	+	0	NA	promoter-TSS (NM_029788)	promoter-TSS (NM_029788)	-19	NM_029788	76892		NM_029788	ENSMUSG00000020521	Rnft1	0610013E23Rik	ring finger protein, transmembrane 1	protein-coding
567	chr14	65343290	65344284	+	0	NA	Intergenic	CpG	-14889	NM_199029	380912		NM_199029	ENSMUSG00000034522	Zfp395	Gm910	zinc finger protein 395	protein-coding
88	chr1	88276694	88277904	+	0	NA	intron (NM_172505, intron 1 of 4)	CpG-383	258	NM_172505	212427		NM_172505		A730008H23Rik	Fleg1	RIKEN cDNA A730008H23 gene	protein-coding
1282	chr7	19308253	19308938	+	0	NA	intron (NM_001347586, intron 1 of 4)	intron (NM_001347586, intron 1 of 4)	1450	NM_001347586	14282		NM_008036	ENSMUSG00000003545	Fosb	-	FBJ osteosarcoma oncogene B	protein-coding
662	chr16	91728415	91729508	+	0	NA	promoter-TSS (NM_001110275)	promoter-TSS (NM_001110275)	-159	NM_133679	66609		NM_026994	ENSMUSG00000058240	Cryzl1	2210407J23Rik|2410006O11Rik|QOH-1	crystallin zeta like 1	protein-coding
278	chr11	101626920	101628369	+	0	NA	promoter-TSS (NM_025654)	promoter-TSS (NM_025654)	-305	NM_025654	66599		NM_025654	ENSMUSG00000010362	Rdm1	2410008M22Rik|Rad52b	RAD52 motif 1	protein-coding
741	chr17	65613302	65614188	+	0	NA	promoter-TSS (NM_013933)	promoter-TSS (NM_013933)	-190	NM_013933	30960		NM_013933	ENSMUSG00000024091	Vapa	33kDa|VAMP-A|VAP-33|VAP-A|VAP33	vesicle-associated membrane protein, associated protein A	protein-coding
111	chr10	80622024	80622656	+	0	NA	promoter-TSS (NM_134002)	promoter-TSS (NM_134002)	-440	NM_134002	103236		NM_134002	ENSMUSG00000003345	Csnk1g2	2810429I12Rik	casein kinase 1, gamma 2	protein-coding
429	chr9	88522645	88523297	+	0	NA	promoter-TSS (NR_040721)	promoter-TSS (NR_040721)	-74	NR_040721	72655		NR_040721	ENSMUSG00000097195	Snhg5	2810026P18Rik|4933428I09Rik|mU50HG-b	small nucleolar RNA host gene 5	ncRNA
1330	chr7	44892371	44892910	+	0	NA	promoter-TSS (NM_029365)	promoter-TSS (NM_029365)	-216	NM_001331208	75613		NM_029365	ENSMUSG00000002968	Med25	2610034E13Rik|2610529E18Rik|ESTM2	mediator complex subunit 25	protein-coding
1159	chr5	137533165	137533705	+	0	NA	promoter-TSS (NM_010312)	promoter-TSS (NM_010312)	-129	NM_010312	14693		NM_010312	ENSMUSG00000029713	Gnb2	Gnb-2|Hg2c1	guanine nucleotide binding protein (G protein), beta 2	protein-coding
199	chr11	60537191	60537867	+	0	NA	promoter-TSS (NM_172943)	promoter-TSS (NM_172943)	-154	NM_172943	268420		NM_172943	ENSMUSG00000042650	Alkbh5	Abh5|E130207K11|Ofoxd	alkB homolog 5, RNA demethylase	protein-coding
1177	chr6	11907342	11907888	+	0	NA	promoter-TSS (NM_001362123)	promoter-TSS (NM_001362123)	-165	NM_010886	17992		NM_010886	ENSMUSG00000029632	Ndufa4	MLRQ	Ndufa4, mitochondrial complex associated	protein-coding
613	chr15	82146657	82147476	+	0	NA	promoter-TSS (NM_033218)	promoter-TSS (NM_033218)	-203	NM_033218	20788		NM_033218	ENSMUSG00000022463	Srebf2	SREBP-2|SREBP2|SREBP2gc|bHLHd2|lop13|nuc	sterol regulatory element binding factor 2	protein-coding
443	chr9	106891907	106892454	+	0	NA	promoter-TSS (NM_029103)	promoter-TSS (NM_029103)	-242	NM_029103	74840		NM_029103	ENSMUSG00000032575	Manf	3230402M22Rik|Armet|D18Mgi17	mesencephalic astrocyte-derived neurotrophic factor	protein-coding
1433	chr8	31149586	31150293	+	0	NA	promoter-TSS (NM_001199988)	promoter-TSS (NM_001199988)	19	NR_028522	100217422		NR_028522	ENSMUSG00000088252	Snord13	1810029E06Rik|MBII-136	small nucleolar RNA, C/D box 13	snoRNA
728	chr17	56255944	56257009	+	0	NA	promoter-TSS (NM_010192)	promoter-TSS (NM_010192)	-317	NM_010192	14154		NM_010192	ENSMUSG00000043683	Fem1a	Eprap|Fem1aa	fem 1 homolog a	protein-coding
1131	chr5	115300412	115301391	+	0	NA	promoter-TSS (NR_131932)	promoter-TSS (NR_131932)	89	NM_019682	56455		NM_019682	ENSMUSG00000009013	Dynll1	Dlc8|Dnclc1|Pin	dynein light chain LC8-type 1	protein-coding
1386	chr7	118243587	118244185	+	0	NA	promoter-TSS (NR_027879)	promoter-TSS (NR_027879)	-21	NR_027879	67745		NM_183267	ENSMUSG00000055159	4930583K01Rik	-	RIKEN cDNA 4930583K01 gene	ncRNA
314	chr11	120672752	120673541	+	0	NA	promoter-TSS (NM_001363056)	promoter-TSS (NM_001363056)	173	NM_001363055	68938		NM_026877	ENSMUSG00000025142	Aspscr1	1190006K01Rik|ASPC|ASPCR1|ASPL|ASPS|RCC17|TUG	ASPSCR1 tether for SLC2A4, UBX domain containing	protein-coding
1412	chr7	141123006	141123621	+	0	NA	Intergenic	Intergenic	-5507	NM_178381	71345		NM_178381	ENSMUSG00000054662	Ano9	5430425C04Rik|Tmem16j|Tp53i5|Trp53i5	anoctamin 9	protein-coding
174	chr11	20332467	20333387	+	0	NA	promoter-TSS (NM_018861)	promoter-TSS (NM_018861)	-214	NM_018861	55963		NM_018861	ENSMUSG00000020142	Slc1a4	ASCT-1|ASCT1|SATT	solute carrier family 1 (glutamate/neutral amino acid transporter), member 4	protein-coding
1263	chr7	6171698	6172549	+	0	NA	promoter-TSS (NM_001146024)	promoter-TSS (NM_001146024)	-390	NM_028316	72667		NM_028316	ENSMUSG00000044876	Zfp444	2810031J10Rik|6230401O10Rik|mFLJ00134	zinc finger protein 444	protein-coding
1513	chr9	21509905	21510558	+	0	NA	promoter-TSS (NM_010744)	promoter-TSS (NM_010744)	3	NR_136911	17083		NM_010744	ENSMUSG00000032180	Tmed1	Il1rl1l|Ly84l|St2l	transmembrane p24 trafficking protein 1	protein-coding
1100	chr5	28070810	28072100	+	0	NA	promoter-TSS (NM_153526)	promoter-TSS (NM_153526)	43	NM_153526	231070		NM_153526	ENSMUSG00000045294	Insig1	1810013C12Rik|Insig-1	insulin induced gene 1	protein-coding
1532	chrY	90739336	90740132	+	0	NA	Intergenic	Intergenic	15316	NR_137283	654820		NM_001039559	ENSMUSG00000072844	G530011O06Rik	-	RIKEN cDNA G530011O06 gene	ncRNA
630	chr16	4586379	4587147	+	0	NA	Intergenic	CpG	-7950	NM_031184	83396		NM_031184	ENSMUSG00000014303	Glis2	Gli5|Klf16|Nkl	GLIS family zinc finger 2	protein-coding
220	chr11	69980292	69981113	+	0	NA	promoter-TSS (NM_026017)	promoter-TSS (NM_026017)	-372	NM_001253700	54351		NM_018740	ENSMUSG00000018565	Elp5	Derp6|Rai12	elongator acetyltransferase complex subunit 5	protein-coding
585	chr15	38300519	38301369	+	0	NA	promoter-TSS (NM_001289471)	promoter-TSS (NM_001289471)	-233	NM_001289471	21847		NM_013692	ENSMUSG00000037465	Klf10	EGR[a]|Egral|Gdnfif|TIEG-1|Tieg|Tieg1|mGIF	Kruppel-like transcription factor 10	protein-coding
1301	chr7	27232825	27233187	+	0	NA	promoter-TSS (NM_133770)	promoter-TSS (NM_133770)	-7	NM_133770	76889		NM_133770	ENSMUSG00000003762	Coq8b	0610012P18Rik|Adck4	coenzyme Q8B	protein-coding
451	chr13	58401918	58402905	+	0	NA	promoter-TSS (NM_001301343)	promoter-TSS (NM_001301343)	101	NM_001360493	15387		NM_025279	ENSMUSG00000021546	Hnrnpk	Hnrpk|KBBP|NOVA	heterogeneous nuclear ribonucleoprotein K	protein-coding
426	chr9	78108519	78109154	+	0	NA	promoter-TSS (NM_001163780)	promoter-TSS (NM_001163780)	-180	NM_023605	71538		NM_023605	ENSMUSG00000001366	Fbxo9	9030401P18Rik	f-box protein 9	protein-coding
322	chr12	21417092	21417943	+	0	NA	promoter-TSS (NM_011739)	promoter-TSS (NM_011739)	-81	NM_011739	22630		NM_011739	ENSMUSG00000076432	Ywhaq	2700028P07Rik	tyrosine 3-monooxygenase/tryptophan 5-monooxygenase activation protein theta	protein-coding
205	chr11	62550707	62551726	+	0	NA	promoter-TSS (NM_011664)	promoter-TSS (NM_011664)	45	NM_011664	22187		NM_011664	ENSMUSG00000019505	Ubb	Rps27a|Uba52|Ubb2|Ubc	ubiquitin B	protein-coding
371	chr12	113155892	113156436	+	0	NA	promoter-TSS (NM_134041)	promoter-TSS (NM_134041)	-257	NM_134041	104732		NM_134041	ENSMUSG00000037466	Tedc1	4930427A07Rik|mFLJ00116	tubulin epsilon and delta complex 1	protein-coding
182	chr11	32642108	32643012	+	0	NA	promoter-TSS (NM_001271349)	promoter-TSS (NM_001271349)	5	NM_134015	103583		NM_134015	ENSMUSG00000020271	Fbxw11	2310065A07Rik|BTRC2|BTRCP2|Fbxw1b|HOS	F-box and WD-40 domain protein 11	protein-coding
1343	chr7	45459649	45460387	+	0	NA	promoter-TSS (NM_010240)	promoter-TSS (NM_010240)	-132	NM_010240	14325		NM_010240	ENSMUSG00000050708	Ftl1	Ftl|Ftl-1|L-ferritin	ferritin light polypeptide 1	protein-coding
196	chr11	59163272	59163836	+	0	NA	exon (NM_001270791, exon 1 of 2)	exon (NM_001270791, exon 1 of 2)	191	NM_001270791	216792		NM_173785	ENSMUSG00000049287	Iba57	4930543L23Rik|A230051G13Rik|C1orf69	IBA57 homolog, iron-sulfur cluster assembly	protein-coding
753	chr17	88065887	88066608	+	0	NA	promoter-TSS (NM_001081034)	promoter-TSS (NM_001081034)	-202	NM_001081034	225055		NM_001081034	ENSMUSG00000005371	Fbxo11	Jf	F-box protein 11	protein-coding
1084	chr4	151996154	151996718	+	0	NA	promoter-TSS (NM_172705)	promoter-TSS (NM_172705)	-257	NM_172705	230936		NM_172705	ENSMUSG00000047777	Phf13	Phf5|SPOC1	PHD finger protein 13	protein-coding
434	chr13	51644779	51645510	+	0	NA	promoter-TSS (NM_025415)	promoter-TSS (NM_025415)	-88	NM_025415	66197		NM_025415	ENSMUSG00000062248	Cks2	1110038L14Rik|CKSHS2	CDC28 protein kinase regulatory subunit 2	protein-coding
827	chr19	36833471	36834254	+	0	NA	promoter-TSS (NM_001163635)	promoter-TSS (NM_001163635)	-370	NM_001163635	74493		NM_001163635	ENSMUSG00000024811	Tnks2	5430432P15Rik|ARTD6|Parp5b|TNKS-2|Tank2	tankyrase, TRF1-interacting ankyrin-related ADP-ribose polymerase 2	protein-coding
770	chr18	38250224	38250707	+	0	NA	promoter-TSS (NR_015475)	promoter-TSS (NR_015475)	100	NR_027904	73516		NR_015475	ENSMUSG00000097080	1700086O06Rik	-	RIKEN cDNA 1700086O06 gene	ncRNA
1440	chr8	69625154	69625766	+	0	NA	promoter-TSS (NM_001045553)	promoter-TSS (NM_001045553)	88	NM_172754	234362		NM_172754	ENSMUSG00000060427	Zfp868	C530032E20|mszf62	zinc finger protein 868	protein-coding
1120	chr5	73490443	73491029	+	0	NA	promoter-TSS (NM_178896)	promoter-TSS (NM_178896)	-290	NM_178896	100737		NM_178896	ENSMUSG00000051674	Dcun1d4	DCNL4	defective in cullin neddylation 1 domain containing 4	protein-coding
449	chr13	56581676	56582554	+	0	NA	Intergenic	Intergenic	-27471	NR_155548	21810		NM_009369	ENSMUSG00000035493	Tgfbi	68kDa|Beta-ig|big-h3	transforming growth factor, beta induced	protein-coding
619	chr15	98953168	98954271	+	0	NA	promoter-TSS (NM_011653)	promoter-TSS (NM_011653)	-218	NM_011653	22142		NM_011653	ENSMUSG00000072235	Tuba1a	Tuba-1|Tuba1	tubulin, alpha 1A	protein-coding
721	chr17	47502021	47502598	+	0	NA	promoter-TSS (NM_022015)	promoter-TSS (NM_022015)	-18	NM_022015	63856		NM_022015	ENSMUSG00000023980	Taf8	Tbn	TATA-box binding protein associated factor 8	protein-coding
193	chr11	58330123	58330710	+	0	NA	promoter-TSS (NM_001161338)	promoter-TSS (NM_001161338)	-77	NM_001256520	319475		NM_178761	ENSMUSG00000049755	Zfp672	4930488P06Rik|4930511N19Rik|Znf672	zinc finger protein 672	protein-coding
756	chr18	6489911	6490842	+	0	NA	TTS (NR_035446)	TTS (NR_035446)	270	NR_035446	100316773		NR_035446	ENSMUSG00000084514	Mir1893	Mirn1893|mmu-mir-1893	microRNA 1893	ncRNA
1316	chr7	30279803	30281194	+	0	NA	promoter-TSS (NR_152437)	promoter-TSS (NR_152437)	-77	NR_152437	233064		NM_146186	ENSMUSG00000037020	Wdr62	2310038K02Rik|b2b1508Clo	WD repeat domain 62	protein-coding
1482	chr8	105471063	105471736	+	0	NA	promoter-TSS (NM_026481)	promoter-TSS (NM_026481)	23	NM_026481	67971		NM_026481	ENSMUSG00000014846	Tppp3	2700055K07Rik|CGI-38|Ceacam9|mmCGM8	tubulin polymerization-promoting protein family member 3	protein-coding
855	chr2	20969141	20970019	+	0	NA	non-coding (NR_033225, exon 2 of 2)	non-coding (NR_033225, exon 2 of 2)	706	NR_033225	433408		NR_033225	ENSMUSG00000075514	Gm13375	-	predicted gene 13375	ncRNA
1390	chr7	122969507	122969956	+	0	NA	promoter-TSS (NM_175023)	promoter-TSS (NM_175023)	728	NR_045614	73951		NR_045614		4930413G21Rik	-	RIKEN cDNA 4930413G21 gene	ncRNA
632	chr16	8829412	8830495	+	0	NA	promoter-TSS (NM_001081400)	promoter-TSS (NM_001081400)	-147	NM_001081400	69053		NM_001081400	ENSMUSG00000022507	Hapstr1	1110017P05Rik|1810013L24Rik|3010002C02Rik|Gm19906|Tapr1	HUWE1 associated protein modifying stress responses	protein-coding
1321	chr7	41632741	41633881	+	0	NA	promoter-TSS (NM_023363)	promoter-TSS (NM_023363)	-220	NM_023363	67607		NM_023363	ENSMUSG00000074165	Zfp788	2810426N06Rik	zinc finger protein 788	protein-coding
537	chrY	259010	259433	+	0	NA	Intergenic	RMER12C|LTR|ERVK	53071	NR_126546	102631771		NR_126546	ENSMUSG00000101492	Gm29089	-	predicted gene 29089	ncRNA
222	chr11	70020895	70021900	+	0	NA	intron (NM_001109752, intron 1 of 19)	intron (NM_001109752, intron 1 of 19)	-2585	NM_001370672	13385		NM_007864	ENSMUSG00000020886	Dlg4	Dlgh4|PSD-95|PSD95|SAP90|SAP90A	discs large MAGUK scaffold protein 4	protein-coding
784	chr18	67723998	67724783	+	0	NA	intron (NM_008977, intron 1 of 9)	CpG	231	NM_008977	19255		NM_008977	ENSMUSG00000024539	Ptpn2	Ptpt|TC-PTP	protein tyrosine phosphatase, non-receptor type 2	protein-coding
320	chr12	8921501	8922296	+	0	NA	5' UTR (NM_008640, exon 1 of 7)	5' UTR (NM_008640, exon 1 of 7)	591	NM_008640	17775		NM_008640	ENSMUSG00000020585	Laptm4a	LAPTM4|MTP|Mtrp|mKIAA0108	lysosomal-associated protein transmembrane 4A	protein-coding
1493	chr8	116978660	116979049	+	0	NA	promoter-TSS (NM_001357254)	promoter-TSS (NM_001357254)	105	NM_001357255	69528		NM_027103	ENSMUSG00000031847	1700030J22Rik	-	RIKEN cDNA 1700030J22 gene	protein-coding
1191	chr6	56714609	56715707	+	0	NA	exon (NM_030235, exon 1 of 16)	exon (NM_030235, exon 1 of 16)	253	NM_030235	78937		NM_030235	ENSMUSG00000029787	Avl9	5830411G16Rik|D730049P16Rik|mKIAA0241	AVL9 cell migration associated	protein-coding
1562	chr15	80254764	80255972	+	0	NA	5' UTR (NM_009716, exon 1 of 3)	5' UTR (NM_009716, exon 1 of 3)	184	NM_009716	11911		NM_009716	ENSMUSG00000042406	Atf4	Atf-4|C/ATF|CREB-2|CREB2|TAXREB67	activating transcription factor 4	protein-coding
1546	chr10	40257477	40259104	+	0	NA	promoter-TSS (NR_002842)	promoter-TSS (NR_002842)	-178	NR_002842	19850		NR_002842	ENSMUSG00000106147	Snord3a	Rnu3a	small nucleolar RNA, C/D box 3A	snRNA
1212	chr6	88841658	88842576	+	0	NA	promoter-TSS (NR_045880)	promoter-TSS (NR_045880)	-182	NM_030251	80283		NM_030251	ENSMUSG00000030083	Abtb1	BPOZ|EF1ABP	ankyrin repeat and BTB domain containing 1	protein-coding
909	chr2	131261998	131262776	+	0	NA	promoter-TSS (NM_001355683)	promoter-TSS (NM_001355683)	-113	NM_001355682	74450		NM_153501	ENSMUSG00000037514	Pank2	4933409I19Rik|hPanK2	pantothenate kinase 2	protein-coding
180	chr11	28734643	28735635	+	0	NA	Intergenic	Intergenic	-11052	NR_030419	735308		NR_030419	ENSMUSG00000076318	Mir216b	Mirn216b|mir-216b	microRNA 216b	ncRNA
1233	chr6	122308599	122309054	+	0	NA	5' UTR (NM_010749, exon 1 of 7)	5' UTR (NM_010749, exon 1 of 7)	106	NM_010749	17113		NM_010749	ENSMUSG00000007458	M6pr	CD-MPR|Mpr46	mannose-6-phosphate receptor, cation dependent	protein-coding
271	chr11	100319653	100320605	+	0	NA	5' UTR (NM_011508, exon 1 of 4)	5' UTR (NM_011508, exon 1 of 4)	180	NM_011508	20918		NM_011508	ENSMUSG00000035530	Eif1	Sui1-rs1	eukaryotic translation initiation factor 1	protein-coding
305	chr11	116433839	116434308	+	0	NA	promoter-TSS (NM_176902)	promoter-TSS (NM_176902)	-21	NM_176902	319370		NM_176902	ENSMUSG00000050628	Ubald2	1110014K08Rik|D030012E24Rik|Fam100b	UBA-like domain containing 2	protein-coding
748	chr17	84790540	84791094	+	0	NA	promoter-TSS (NM_028233)	promoter-TSS (NM_028233)	-31	NM_028233	72416		NM_028233	ENSMUSG00000024120	Lrpprc	3110001K13Rik|Gp130|Lrp130|Lsfc	leucine-rich PPR-motif containing	protein-coding
1175	chr5	150665174	150666095	+	0	NA	promoter-TSS (NM_201369)	promoter-TSS (NM_201369)	-22	NM_001362416	381695		NM_201369	ENSMUSG00000029655	N4bp2l2	2700092H06Rik|Gm38758|zag1	NEDD4 binding protein 2-like 2	protein-coding
118	chr1	131527109	131528023	+	0	NA	promoter-TSS (NM_001081011)	promoter-TSS (NM_001081011)	-205	NM_001081011	14270		NM_019520	ENSMUSG00000026425	Srgap2	9930124L22Rik|FBP2|Fnbp2|srGAP3	SLIT-ROBO Rho GTPase activating protein 2	protein-coding
691	chr17	24549675	24550549	+	0	NA	5' UTR (NM_013630, exon 1 of 46)	5' UTR (NM_013630, exon 1 of 46)	162	NM_013630	18763		NM_013630	ENSMUSG00000032855	Pkd1	PC1|mFLJ00285	polycystin 1, transient receptor potential channel interacting	protein-coding
1049	chr4	126202283	126203113	+	0	NA	promoter-TSS (NM_146153)	promoter-TSS (NM_146153)	12	NM_001356455	230753		NM_146153	ENSMUSG00000043962	Thrap3	9330151F09Rik|B230333E16Rik|Trap150	thyroid hormone receptor associated protein 3	protein-coding
423	chr13	42051084	42051848	+	0	NA	promoter-TSS (NM_007772)	promoter-TSS (NM_007772)	-555	NM_007772	110521		NM_007772	ENSMUSG00000021366	Hivep1	Cryabp1	human immunodeficiency virus type I enhancer binding protein 1	protein-coding
1358	chr7	80323554	80324614	+	0	NA	5' UTR (NM_173445, exon 1 of 9)	5' UTR (NM_173445, exon 1 of 9)	370	NM_173445	269955		NM_173445	ENSMUSG00000038930	Rccd1	5830436H09|E430018M08Rik	RCC1 domain containing 1	protein-coding
772	chr18	42877150	42877831	+	0	NA	intron (NM_028392, intron 1 of 8)	intron (NM_028392, intron 1 of 8)	22018	NM_027531	72930		NM_027531	ENSMUSG00000024500	Ppp2r2b	2900026H06Rik|6330404L05Rik|E130009M08Rik|PP2A-PR55B|PR55-BETA|SCA12	protein phosphatase 2, regulatory subunit B, beta	protein-coding
695	chr17	25919730	25920574	+	0	NA	promoter-TSS (NM_139154)	promoter-TSS (NM_139154)	-438	NM_139154	224624		NM_139154	ENSMUSG00000025730	Rab40c	RAR3	Rab40C, member RAS oncogene family	protein-coding
700	chr17	29490010	29490757	+	0	NA	promoter-TSS (NM_008842)	promoter-TSS (NM_008842)	-402	NM_008842	18712		NM_008842	ENSMUSG00000024014	Pim1	Pim-1	proviral integration site 1	protein-coding
1318	chr7	35333681	35334362	+	0	NA	promoter-TSS (NM_027897)	promoter-TSS (NM_027897)	-216	NM_027897	52428		NM_027897	ENSMUSG00000030494	Rhpn2	1300002E07Rik|D7Ertd784e	rhophilin, Rho GTPase binding protein 2	protein-coding
569	chr14	66868111	66869234	+	0	NA	promoter-TSS (NM_009955)	promoter-TSS (NM_009955)	-72	NM_009955	12934		NM_009955	ENSMUSG00000022048	Dpysl2	Crmp2|DRP2|Musunc33|TOAD-64|Ulip2	dihydropyrimidinase-like 2	protein-coding
1135	chr5	118244787	118245389	+	0	NA	promoter-TSS (NM_172998)	promoter-TSS (NM_172998)	-63	NM_001109902	269695		NM_172998	ENSMUSG00000032850	Rnft2	B830028P19Rik|Tmem118	ring finger protein, transmembrane 2	protein-coding
1273	chr7	16098093	16098705	+	0	NA	promoter-TSS (NM_025898)	promoter-TSS (NM_025898)	-181	NM_025898	108124		NM_025898	ENSMUSG00000006024	Napa	1500039N14Rik|RA81|SNAP-alpha|SNAPA|SNARE|a-SNAP|hyh	N-ethylmaleimide sensitive fusion protein attachment protein alpha	protein-coding
834	chr19	45363439	45364157	+	0	NA	promoter-TSS (NM_001360124)	promoter-TSS (NM_001360124)	64	NM_001360126	12234		NM_009771	ENSMUSG00000025217	Btrc	Beta-Trcp1|E3RS-IkappaB|E3RSIkappaB|FWD1|Fbw1a|HOS|SCF b-TRCP|Slimb|b-TrCP|beta-TrCP	beta-transducin repeat containing protein	protein-coding
76	chr10	78009329	78010091	+	0	NA	promoter-TSS (NM_008826)	promoter-TSS (NM_008826)	97	NM_001358793	18641		NM_008826	ENSMUSG00000020277	Pfkl	ATP-PFK|PFK-B|PFK-L	phosphofructokinase, liver, B-type	protein-coding
1252	chr6	143099728	143100277	+	0	NA	5' UTR (NM_001109688, exon 1 of 25)	5' UTR (NM_001109688, exon 1 of 25)	150	NM_029897	74741		NM_029081	ENSMUSG00000030279	C2cd5	5730419I09Rik|C030008B15Rik|CDP138	C2 calcium-dependent domain containing 5	protein-coding
427	chr9	80164652	80165283	+	0	NA	promoter-TSS (NM_001039546)	promoter-TSS (NM_001039546)	-67	NM_001039546	17920		NM_008662	ENSMUSG00000033577	Myo6	Myo6<rsv>|Tlc|rsv|sv	myosin VI	protein-coding
1424	chr8	11635035	11636575	+	0	NA	promoter-TSS (NM_001167967)	promoter-TSS (NM_001167967)	-48	NM_001281974	102334		NM_133971	ENSMUSG00000031508	Ankrd10	4833425P12Rik	ankyrin repeat domain 10	protein-coding
275	chr11	101424458	101425297	+	0	NA	promoter-TSS (NM_172566)	promoter-TSS (NM_172566)	-208	NM_172566	217201		NM_172566	ENSMUSG00000035007	Rundc1	D930024B17	RUN domain containing 1	protein-coding
301	chr11	115813588	115814695	+	0	NA	promoter-TSS (NM_080643)	promoter-TSS (NM_080643)	-549	NM_080643	140721		NM_080643	ENSMUSG00000034471	Caskin2	1600028L06Rik|mKIAA1139	CASK-interacting protein 2	protein-coding
197	chr11	59809690	59810331	+	0	NA	promoter-TSS (NM_001271357)	promoter-TSS (NM_001271357)	29	NM_001271356	216805		NM_146018	ENSMUSG00000032633	Flcn	B430214A04Rik|Bhd|FLCL	folliculin	protein-coding
1002	chr4	3938562	3939006	+	0	NA	promoter-TSS (NM_001285804)	promoter-TSS (NM_001285804)	-104	NR_104355	66433		NM_181391	ENSMUSG00000042198	Chchd7	1810049H20Rik	coiled-coil-helix-coiled-coil-helix domain containing 7	protein-coding
1189	chr6	52152528	52153996	+	0	NA	Intergenic	Intergenic	-3640	NR_146400	106007488		NR_146400	ENSMUSG00000087658	Hotairm2	-	Hoxa transcript antisense RNA, myeloid-specific 2	ncRNA
1197	chr6	72097231	72097700	+	0	NA	promoter-TSS (NM_011375)	promoter-TSS (NM_011375)	-143	NM_001035228	20454		NM_011375	ENSMUSG00000056091	St3gal5	3S-T|Siat9|[a]2	ST3 beta-galactoside alpha-2,3-sialyltransferase 5	protein-coding
1327	chr7	44815494	44816651	+	0	NA	promoter-TSS (NM_001171024)	promoter-TSS (NM_001171024)	-16	NM_053074	18226		NM_053074	ENSMUSG00000109511	Nup62	D7Ertd649e|Nupc1|p62	nucleoporin 62	protein-coding
1548	chr17	39843068	39848743	+	0	NA	non-coding (NR_046233, exon 1 of 1)	non-coding (NR_046233, exon 1 of 1)	2908	NR_046233	100861531		NR_046233		Rn45s	-	45S pre-ribosomal RNA	rRNA
533	chr14	25457258	25458191	+	0	NA	Intergenic	CpG	-1461	NM_001310666	328365		NM_183208	ENSMUSG00000007817	Zmiz1	E330020C23|Gm10397|I920194n01|Rai17|Zimp10	zinc finger, MIZ-type containing 1	protein-coding
725	chr17	55959014	55959492	+	0	NA	promoter-TSS (NM_028381)	promoter-TSS (NM_028381)	66	NM_028381	72886		NM_028381	ENSMUSG00000003208	Yju2	2900016D05Rik|Ccdc94	YJU2 splicing factor	protein-coding
1356	chr7	73558465	73559053	+	0	NA	promoter-TSS (NR_037569)	promoter-TSS (NR_037569)	-364	NR_037569	69170		NR_037569	ENSMUSG00000101970	Chaserr	1810026B05Rik|linc2025	CHD2 adjacent suppressive regulatory RNA	ncRNA
826	chr19	28191901	28192404	+	0	NA	Intergenic	Intergenic	-180986	NM_001166414	19726		NM_011265	ENSMUSG00000040929	Rfx3	C230093O12Rik|MRFX3	regulatory factor X, 3 (influences HLA class II expression)	protein-coding
104	chr1	106171349	106171907	+	0	NA	promoter-TSS (NM_133821)	promoter-TSS (NM_133821)	-104	NR_040630	626049		NR_040630	ENSMUSG00000101583	Gm20753	-	predicted gene, 20753	ncRNA
851	chr2	5844717	5845507	+	0	NA	promoter-TSS (NM_001356504)	promoter-TSS (NM_001356504)	65	NM_001356501	98828		NM_133837	ENSMUSG00000039128	Cdc123	G431001I09Rik	cell division cycle 123	protein-coding
702	chr17	32809078	32810306	+	0	NA	intron (NM_183177, intron 1 of 3)	intron (NM_183177, intron 1 of 3)	239	NM_001267583	240063		NM_183177	ENSMUSG00000055202	Zfp811	-	zinc finger protein 811	protein-coding
757	chr18	7626625	7627167	+	0	NA	promoter-TSS (NM_001161620)	promoter-TSS (NM_001161620)	-33	NM_001081287	75739		NM_001081287	ENSMUSG00000057440	Mpp7	1110068J02Rik|2810038M04Rik|5430426E14Rik|Gm955	membrane protein, palmitoylated 7 (MAGUK p55 subfamily member 7)	protein-coding
823	chr19	14597761	14598843	+	0	NA	promoter-TSS (NM_001302950)	promoter-TSS (NM_001302950)	-119	NM_011600	21888		NM_011600	ENSMUSG00000024642	Tle4	5730411M05Rik|Bce-1|Bce1|ESTM13|ESTM14|Grg4|grg-4	transducin-like enhancer of split 4	protein-coding
979	chr3	97227482	97228266	+	0	NA	promoter-TSS (NM_029933)	promoter-TSS (NM_029933)	-510	NM_029933	77578		NM_029933	ENSMUSG00000038256	Bcl9	2610202E01Rik|8030475K17Rik|A330041G23Rik|Gm130	B cell CLL/lymphoma 9	protein-coding
201	chr11	61174936	61175584	+	0	NA	promoter-TSS (NM_001004143)	promoter-TSS (NM_001004143)	-201	NM_001004143	216825		NM_001004143	ENSMUSG00000042506	Usp22	-	ubiquitin specific peptidase 22	protein-coding
375	chr9	44334453	44335143	+	0	NA	promoter-TSS (NM_010436)	promoter-TSS (NM_010436)	83	NM_010436	15270		NM_010436	ENSMUSG00000049932	H2ax	H2A.X|H2afx|Hist5-2ax|gammaH2ax	H2A.X variant histone	protein-coding
536	chrX	169978898	169979539	+	0	NA	promoter-TSS (NR_029457)	promoter-TSS (NR_029457)	-301	NR_029457	654820		NM_001039559	ENSMUSG00000072844	G530011O06Rik	-	RIKEN cDNA G530011O06 gene	ncRNA
1404	chr7	127745254	127746411	+	0	NA	promoter-TSS (NM_172748)	promoter-TSS (NM_172748)	-446	NM_001374793	233902		NM_172748	ENSMUSG00000030811	Fbxl19	6030430O11|Fbl19	F-box and leucine-rich repeat protein 19	protein-coding
849	chr2	3512704	3513327	+	0	NA	promoter-TSS (NM_001355397)	promoter-TSS (NM_001355397)	-50	NM_177647	227526		NM_177647	ENSMUSG00000039496	Cdnf	9330140G23|Armetl1	cerebral dopamine neurotrophic factor	protein-coding
1165	chr5	140418516	140419305	+	0	NA	promoter-TSS (NM_133916)	promoter-TSS (NM_133916)	-395	NM_133916	27979		NM_133916	ENSMUSG00000056076	Eif3b	D5Wsu45e|EIF3-ETA|EIF3-P110|EIF3-P116|Eif3s9|PRT1	eukaryotic translation initiation factor 3, subunit B	protein-coding
581	chr15	3995498	3996339	+	0	NA	promoter-TSS (NM_145930)	promoter-TSS (NM_145930)	-121	NR_045740	328489		NR_045740	ENSMUSG00000097662	Gm2093	100039196|A630020A06	predicted gene 2093	ncRNA
1022	chr4	48042966	48043601	+	0	NA	Intergenic	CpG	-2022	NM_001307989	18124		NM_015743	ENSMUSG00000028341	Nr4a3	CHN|CSMF|MINOR|NOR-1|Nor1|TEC	nuclear receptor subfamily 4, group A, member 3	protein-coding
1144	chr5	129786934	129787450	+	0	NA	promoter-TSS (NM_133900)	promoter-TSS (NM_133900)	61	NM_133900	100678		NM_133900	ENSMUSG00000029446	Psph	PSP|PSPase	phosphoserine phosphatase	protein-coding
455	chr9	108094472	108094903	+	0	NA	promoter-TSS (NM_146226)	promoter-TSS (NM_146226)	-207	NM_146226	235606		NM_146226	ENSMUSG00000032590	Apeh	-	acylpeptide hydrolase	protein-coding
1307	chr7	28350350	28350754	+	0	NA	promoter-TSS (NR_028129)	promoter-TSS (NR_028129)	-137	NM_013647	20055		NM_013647	ENSMUSG00000037563	Rps16	-	ribosomal protein S16	protein-coding
1572	chr10	79996360	79997657	+	0	NA	intron (NM_013850, intron 1 of 46)	intron (NM_013850, intron 1 of 46)	514	NM_001347081	27403		NM_013850	ENSMUSG00000035722	Abca7	ABCX|Abc51	ATP-binding cassette, sub-family A member 7	protein-coding
524	chrX	136741111	136741920	+	0	NA	promoter-TSS (NM_019768)	promoter-TSS (NM_019768)	94	NM_019768	56397		NM_019768	ENSMUSG00000031422	Morf4l2	2410017O14Rik|Mrgx|Sid393p|mKIAA0026	mortality factor 4 like 2	protein-coding
1553	chr5	93266995	93268441	+	0	NA	5' UTR (NM_007635, exon 1 of 8)	5' UTR (NM_007635, exon 1 of 8)	145	NM_007635	12452		NM_007635	ENSMUSG00000029385	Ccng2	-	cyclin G2	protein-coding
5	chr1	166002350	166003449	+	0	NA	promoter-TSS (NM_198932)	promoter-TSS (NM_198932)	-265	NM_011137	18986		NM_011137	ENSMUSG00000026565	Pou2f1	2810482H01Rik|NF-A1|Oct-1|Oct1|Otf-1|Otf1	POU domain, class 2, transcription factor 1	protein-coding
354	chr12	87147103	87147984	+	0	NA	promoter-TSS (NM_010363)	promoter-TSS (NM_010363)	-164	NM_010363	14874		NM_010363	ENSMUSG00000021033	Gstz1	GSTZ1-1|MAAI	glutathione transferase zeta 1 (maleylacetoacetate isomerase)	protein-coding
368	chr12	111813849	111814433	+	0	NA	promoter-TSS (NM_001374721)	promoter-TSS (NM_001374721)	-29	NM_026752	68520		NM_026752	ENSMUSG00000021286	Zfyve21	1110013H04Rik	zinc finger, FYVE domain containing 21	protein-coding
670	chr17	3114484	3115226	+	0	NA	promoter-TSS (NM_134123)	promoter-TSS (NM_134123)	-117	NM_134123	106583		NM_134123	ENSMUSG00000046201	Scaf8	A630086M08Rik|A930036P18Rik|Rbm16|mKIAA1116	SR-related CTD-associated factor 8	protein-coding
503	chr13	113794035	113794806	+	0	NA	promoter-TSS (NM_172595)	promoter-TSS (NM_172595)	-88	NM_172595	218639		NM_172595	ENSMUSG00000042348	Arl15	A430036I03|Arfrp2|C230032K13Rik	ADP-ribosylation factor-like 15	protein-coding
1056	chr4	129696295	129697095	+	0	NA	intron (NM_199305, intron 1 of 8)	CpG	150	NM_199305	230770		NM_199305	ENSMUSG00000053730	Tmem39b	6330509E05Rik	transmembrane protein 39b	protein-coding
1531	chr13	111489732	111490584	+	0	NA	promoter-TSS (NM_001361925)	promoter-TSS (NM_001361925)	-31	NM_028487	73274		NM_028487	ENSMUSG00000032745	Gpbp1	1700034P14Rik|D230035M11Rik|Gpbp|mGPBP	GC-rich promoter binding protein 1	protein-coding
134	chr10	81570918	81571866	+	0	NA	Intergenic	Intergenic	-3895	NM_001252401	21886		NM_019725	ENSMUSG00000034771	Tle2	Gm32024|Grg2|mKIAA4188	transducin-like enhancer of split 2	protein-coding
967	chr3	88552716	88554029	+	0	NA	promoter-TSS (NM_001362368)	promoter-TSS (NM_001362368)	-344	NM_033526	94232		NM_033526	ENSMUSG00000008604	Ubqln4	A1Up|A1u|CIP75|UBIN	ubiquilin 4	protein-coding
653	chr16	45158340	45158958	+	0	NA	promoter-TSS (NM_028756)	promoter-TSS (NM_028756)	24	NM_028756	74102		NM_028756	ENSMUSG00000022664	Slc35a5	1010001J06Rik|D16Ertd450e|D730043G07Rik	solute carrier family 35, member A5	protein-coding
1302	chr7	27258317	27259010	+	0	NA	promoter-TSS (NM_010950)	promoter-TSS (NM_010950)	-98	NM_010950	18223		NM_010950	ENSMUSG00000063160	Numbl	nbl	numb-like	protein-coding
1577	chr5	31192678	31193490	+	0	NA	promoter-TSS (NM_010122)	promoter-TSS (NM_010122)	55	NM_001127355	13667		NM_010122	ENSMUSG00000029145	Eif2b4	Eif2b	eukaryotic translation initiation factor 2B, subunit 4 delta	protein-coding
496	chr13	95774814	95776113	+	0	NA	intron (NM_027711, intron 2 of 35)	intron (NM_027711, intron 2 of 35)	78543	NM_010170	14064		NM_010170	ENSMUSG00000021675	F2rl2	F730031A08|PAR3	coagulation factor II thrombin receptor like 2	protein-coding
386	chr13	14062957	14064098	+	0	NA	promoter-TSS (NM_198122)	promoter-TSS (NM_198122)	-39	NM_001331177	14593		NM_010282	ENSMUSG00000021302	Ggps1	1810026C22Rik|9530089B04Rik	geranylgeranyl diphosphate synthase 1	protein-coding
392	chr9	57075426	57076375	+	0	NA	promoter-TSS (NM_001357754)	promoter-TSS (NM_001357754)	149	NR_152107	72588		NR_152107		2700012I20Rik	-	RIKEN cDNA 2700012I20 gene	ncRNA
482	chrX	13242873	13243415	+	0	NA	intron (NR_045429, intron 1 of 2)	intron (NR_045429, intron 1 of 2)	4589	NR_045429	72122		NR_045429	ENSMUSG00000100714	2010308F09Rik	-	RIKEN cDNA 2010308F09 gene	ncRNA
290	chr11	106216130	106217067	+	0	NA	promoter-TSS (NM_026009)	promoter-TSS (NM_026009)	-231	NM_026009	67163		NM_026009	ENSMUSG00000078622	Ccdc47	2610204L23Rik|asp4|calumin	coiled-coil domain containing 47	protein-coding
1027	chr4	72200665	72201400	+	0	NA	promoter-TSS (NM_011599)	promoter-TSS (NM_011599)	-139	NM_001285531	21885		NM_011599	ENSMUSG00000008305	Tle1	C230057C06Rik|Estm14|Grg-1|Grg1|Tle4l	transducin-like enhancer of split 1	protein-coding
1559	chr3	65974097	65975696	+	0	NA	Intergenic	CpG	-16647	NM_001355433	56706		NM_019937	ENSMUSG00000027829	Ccnl1	2610030E23Rik|Ccnl|ania-6a	cyclin L1	protein-coding
151	chr10	126978300	126978959	+	0	NA	promoter-TSS (NM_001113470)	promoter-TSS (NM_001113470)	-88	NM_001113470	52468		NM_146012	ENSMUSG00000078429	Ctdsp2	D10Ertd73e|OS-4|OS4|SCP2	CTD small phosphatase 2	protein-coding
126	chr10	81105623	81106651	+	0	NA	5' UTR (NM_001358539, exon 1 of 11)	5' UTR (NM_001358539, exon 1 of 11)	222	NM_001358539	26396		NM_023138	ENSMUSG00000035027	Map2k2	MEK2|MK2|Prkmk2	mitogen-activated protein kinase kinase 2	protein-coding
804	chr19	5688632	5689616	+	0	NA	promoter-TSS (NM_144868)	promoter-TSS (NM_144868)	-7	NM_022012	26403		NM_022012	ENSMUSG00000004054	Map3k11	2610017K16Rik|Mlk3|PTK1|SPRK	mitogen-activated protein kinase kinase kinase 11	protein-coding
331	chr12	55080059	55080766	+	0	NA	promoter-TSS (NM_028314)	promoter-TSS (NM_028314)	-84	NM_011899	24067		NM_011899	ENSMUSG00000073079	Srp54a	54kDa|Srp54	signal recognition particle 54A	protein-coding
1018	chr4	44755996	44756779	+	0	NA	promoter-TSS (NM_138590)	promoter-TSS (NM_138590)	-172	NM_138590	319885		NM_138590	ENSMUSG00000035649	Zcchc7	4930572I07Rik|D4Wsu132e	zinc finger, CCHC domain containing 7	protein-coding
283	chr11	102603706	102604631	+	0	NA	promoter-TSS (NM_020510)	promoter-TSS (NM_020510)	-263	NM_020510	57265		NM_020510	ENSMUSG00000050288	Fzd2	Fz10|Fzd10|Mfz10|Mfz10a	frizzled class receptor 2	protein-coding
730	chr17	56461949	56462972	+	0	NA	promoter-TSS (NM_001252456)	promoter-TSS (NM_001252456)	-239	NM_001252456	19280		NM_011218	ENSMUSG00000013236	Ptprs	PTP|PTP-NU3|PTPNU-3|PTPsigma|Ptpt9|R-PTP-S|RPTPsigma	protein tyrosine phosphatase receptor type S	protein-coding
1206	chr6	86403646	86404766	+	0	NA	promoter-TSS (NM_001164078)	promoter-TSS (NM_001164078)	-13	NM_001164078	21841		NM_011585	ENSMUSG00000071337	Tia1	2310050N03Rik|TIA-1|mTIA-1	cytotoxic granule-associated RNA binding protein 1	protein-coding
897	chr2	104589746	104590496	+	0	NA	promoter-TSS (NM_001037326)	promoter-TSS (NM_001037326)	-363	NM_145529	228410		NM_145529	ENSMUSG00000027176	Cstf3	4732468G05Rik|CstF-77	cleavage stimulation factor, 3' pre-RNA, subunit 3	protein-coding
474	chr9	119340979	119341352	+	0	NA	promoter-TSS (NM_130864)	promoter-TSS (NM_130864)	-129	NM_001357516	113868		NM_130864	ENSMUSG00000036138	Acaa1a	Acaa|Acaa1|D9Ertd25e|PTL	acetyl-Coenzyme A acyltransferase 1A	protein-coding
672	chr17	5324050	5324849	+	0	NA	intron (NM_001085355, intron 13 of 19)	intron (NM_001085355, intron 13 of 19)	94318	NM_175349	106557		NM_175349	ENSMUSG00000101959	Ldhal6b	4933402O15Rik|LDHL|Ldhal	lactate dehydrogenase A-like 6B	protein-coding
254	chr11	93885483	93886224	+	0	NA	promoter-TSS (NM_134012)	promoter-TSS (NM_134012)	3	NM_001363336	103537		NM_134012	ENSMUSG00000059474	Mbtd1	hemp	mbt domain containing 1	protein-coding
1183	chr6	47813232	47813905	+	0	NA	promoter-TSS (NM_009787)	promoter-TSS (NM_009787)	-56	NM_001368756	12304		NM_009787	ENSMUSG00000025823	Pdia4	Cai|ERp-72|Erp72	protein disulfide isomerase associated 4	protein-coding
268	chr11	97883695	97884538	+	0	NA	promoter-TSS (NM_001081435)	promoter-TSS (NM_001081435)	38	NM_001081435	72973		NM_001081435	ENSMUSG00000070336	Fbxo47	2900052P03Rik|Gm1562	F-box protein 47	protein-coding
1481	chr8	105289159	105289977	+	0	NA	promoter-TSS (NM_001166394)	promoter-TSS (NM_001166394)	-40	NM_001166394	74356		NM_028888	ENSMUSG00000014837	Matcap1	4931428F04Rik|Kiaa0895l|MATCAP	microtubule associated tyrosine carboxypeptidase 1	protein-coding
123	chr1	152902815	152903648	+	0	NA	promoter-TSS (NM_001359257)	promoter-TSS (NM_001359257)	-585	NM_001160256	226517		NM_001005507	ENSMUSG00000042772	Smg7	9430023P16Rik|mKIAA0250	SMG7 nonsense mediated mRNA decay factor	protein-coding
791	chr18	80469658	80470551	+	0	NA	promoter-TSS (NM_026295)	promoter-TSS (NM_026295)	-412	NM_026295	67655		NM_026295	ENSMUSG00000033323	Ctdp1	4930563P03Rik	CTD phosphatase subunit 1	protein-coding
480	chrX	7789596	7789968	+	0	NA	promoter-TSS (NM_001359290)	promoter-TSS (NM_001359290)	-211	NM_001290455	54645		NM_207670	ENSMUSG00000031153	Gripap1	DXImx47e|GRASP-1|Sfc10|mKIAA1167	GRIP1 associated protein 1	protein-coding
390	chr9	56418046	56419028	+	0	NA	promoter-TSS (NM_025812)	promoter-TSS (NM_025812)	-82	NM_025812	66867		NM_025812	ENSMUSG00000032329	Hmg20a	1200004E06Rik|5730490E10Rik|Hmgxb1|Ibraf	high mobility group 20A	protein-coding
648	chr16	38088458	38089433	+	0	NA	promoter-TSS (NM_001347232)	promoter-TSS (NM_001347232)	-56	NM_001347232	56637		NM_019827	ENSMUSG00000022812	Gsk3b	7330414F15Rik|8430431H08Rik|GSK-3|GSK-3beta|GSK3	glycogen synthase kinase 3 beta	protein-coding
418	chr13	36117440	36118122	+	0	NA	promoter-TSS (NM_201358)	promoter-TSS (NM_201358)	138	NM_024274	69955		NM_024274	ENSMUSG00000021420	Fars2	Fars1|pheRS	phenylalanine-tRNA synthetase 2, mitochondrial	protein-coding
95	chr10	80226316	80226672	+	0	NA	promoter-TSS (NM_023431)	promoter-TSS (NM_023431)	-104	NM_023431	68114		NM_023431	ENSMUSG00000020156	Pwwp3a	2610019J09|9430059D04Rik|MUM-1|Mum1|UBE-1C2	PWWP domain containing 3A, DNA repair factor	protein-coding
1322	chr7	44246059	44247237	+	0	NA	promoter-TSS (NM_025880)	promoter-TSS (NM_025880)	-74	NM_025880	668661		NM_025880	ENSMUSG00000045411	2410002F23Rik	-	RIKEN cDNA 2410002F23 gene	protein-coding
577	chr14	103898902	103899757	+	0	NA	Intergenic	Intergenic	-54853	NM_001136061	13618		NM_007904	ENSMUSG00000022122	Ednrb	ET-B|ET-BR|ETR-b|ETb|Sox10m1	endothelin receptor type B	protein-coding
1007	chr4	16163595	16164342	+	0	NA	promoter-TSS (NR_045765)	promoter-TSS (NR_045765)	-142	NR_045765	100415915		NR_045765	ENSMUSG00000085112	A530072M11Rik	-	RIKEN cDNA gene A530072M11	ncRNA
286	chr11	103267195	103268023	+	0	NA	promoter-TSS (NM_016896)	promoter-TSS (NM_016896)	-208	NM_016896	53859		NM_016896	ENSMUSG00000020941	Map3k14	Nik|aly	mitogen-activated protein kinase kinase kinase 14	protein-coding
1192	chr6	56923724	56924268	+	0	NA	promoter-TSS (NM_001360963)	promoter-TSS (NM_001360963)	-64	NM_026004	107569		NM_026004	ENSMUSG00000029780	Nt5c3	1600024P05Rik|2610206B05Rik|3110004A18Rik|Nt5c3a|Nt5y|P5'N-1|P5N-1|PN-1|PN-I|PSN1|UMPH|Umph-1|Umph1|cN-III|lupin|p36	5'-nucleotidase, cytosolic III	protein-coding
292	chr11	106272809	106273226	+	0	NA	promoter-TSS (NM_001130187)	promoter-TSS (NM_001130187)	-45	NM_001130187	83796		NM_031878	ENSMUSG00000078619	Smarcd2	Baf60b	SWI/SNF related, matrix associated, actin dependent regulator of chromatin, subfamily d, member 2	protein-coding
231	chr11	74837918	74838840	+	0	NA	intron (NM_010813, intron 4 of 5)	CpG	7455	NM_010813	17428		NM_010813	ENSMUSG00000000282	Mnt	Rox|bHLHd3	max binding protein	protein-coding
1279	chr7	18990277	18991199	+	0	NA	promoter-TSS (NM_145579)	promoter-TSS (NM_145579)	-507	NM_145579	232934		NM_145579	ENSMUSG00000048481	Mypop	Myodysa|P42pop	Myb-related transcription factor, partner of profilin	protein-coding
1211	chr6	87042415	87043002	+	0	NA	promoter-TSS (NM_013528)	promoter-TSS (NM_013528)	-138	NM_013528	14583		NM_013528	ENSMUSG00000029992	Gfpt1	2810423A18Rik|GFA|GFAT|GFAT1|GFAT1m|Gfpt	glutamine fructose-6-phosphate transaminase 1	protein-coding
1561	chr15	59314557	59315418	+	0	NA	promoter-TSS (NM_009270)	promoter-TSS (NM_009270)	-105	NM_009270	20775		NM_009270	ENSMUSG00000022351	Sqle	-	squalene epoxidase	protein-coding
684	chr17	17374066	17374853	+	0	NA	promoter-TSS (NR_168690)	promoter-TSS (NR_168690)	127	NM_025934	67045		NM_025934	ENSMUSG00000116564	Riok2	2010110K24Rik|2410085M17Rik	RIO kinase 2	protein-coding
51	chr10	40882917	40883850	+	0	NA	promoter-TSS (NM_027879)	promoter-TSS (NM_027879)	-151	NM_031877	83767		NM_031877	ENSMUSG00000019831	Wasf1	Scar|WAVE|WAVE-1	WASP family, member 1	protein-coding
506	chr13	119596607	119597046	+	0	NA	intron (NM_001370626, intron 2 of 2)	intron (NM_001370626, intron 2 of 2)	-26993	NM_020279	56838		NM_020279	ENSMUSG00000074715	Ccl28	CCK1|MEC|Scya28	C-C motif chemokine ligand 28	protein-coding
1257	chr7	4501626	4502262	+	0	NA	promoter-TSS (NM_029834)	promoter-TSS (NM_029834)	-264	NM_029834	232807		NM_029834	ENSMUSG00000019254	Ppp1r12c	2410197A17Rik|B430101M08|Mbs85	protein phosphatase 1, regulatory subunit 12C	protein-coding
1455	chr8	71382027	71382998	+	0	NA	promoter-TSS (NM_010150)	promoter-TSS (NM_010150)	-560	NM_010150	13864		NM_010150	ENSMUSG00000002393	Nr2f6	COUP-TF3|EAR2|Erbal2	nuclear receptor subfamily 2, group F, member 6	protein-coding
732	chr17	56673123	56673379	+	0	NA	promoter-TSS (NR_045519)	promoter-TSS (NR_045519)	26	NM_027933	71810		NM_027933	ENSMUSG00000002372	Ranbp3	2610024N24Rik	RAN binding protein 3	protein-coding
493	chr13	84514899	84515654	+	0	NA	Intergenic	Intergenic	292980	NR_155262	72745		NM_175187	ENSMUSG00000035762	Tmem161b	2810446P07Rik	transmembrane protein 161B	protein-coding
383	chr13	5860837	5861841	+	0	NA	promoter-TSS (NM_011803)	promoter-TSS (NM_011803)	-150	NM_011803	23849		NM_011803	ENSMUSG00000000078	Klf6	BCD1|CPBP|Copeb|FM2|FM6|Ierepo1|Ierepo3|Zf9	Kruppel-like transcription factor 6	protein-coding
656	chr16	57121071	57121870	+	0	NA	promoter-TSS (NM_138599)	promoter-TSS (NM_138599)	-244	NM_138599	28185		NM_138599	ENSMUSG00000022752	Tomm70a	2610044B22Rik|D16Ium22|D16Ium22e|D16Wsu109e|Tom70|Tomm70|mKIAA0719	translocase of outer mitochondrial membrane 70A	protein-coding
621	chr15	100615063	100616061	+	0	NA	promoter-TSS (NM_011873)	promoter-TSS (NM_011873)	-100	NM_011873	23994		NM_011873	ENSMUSG00000000346	Dazap2	Brbp|Gcap28|Prtb|gt6-12|mKIAA0058	DAZ associated protein 2	protein-coding
719	chr17	46552986	46553356	+	0	NA	TTS (NR_105942)	TTS (NR_105942)	718	NR_105942	102466778		NR_105942	ENSMUSG00000106514	Mir6976	mmu-mir-6976	microRNA 6976	ncRNA
1226	chr6	115808534	115809104	+	0	NA	promoter-TSS (NM_172086)	promoter-TSS (NM_172086)	-76	NM_172086	19951		NM_172086	ENSMUSG00000057841	Rpl32	rpL32-3A	ribosomal protein L32	protein-coding
149	chr10	119239658	119240808	+	0	NA	promoter-TSS (NM_027994)	promoter-TSS (NM_027994)	-178	NM_027994	71902		NM_027994	ENSMUSG00000020114	Cand1	2310038O07Rik|6330512O03Rik|D10Ertd516e|Tp120a|mKIAA0829	cullin associated and neddylation disassociated 1	protein-coding
1415	chr7	141327596	141328366	+	0	NA	promoter-TSS (NM_001282076)	promoter-TSS (NM_001282076)	-149	NR_024509	71448		NM_027797	ENSMUSG00000025505	Tmem80	5530601I19Rik	transmembrane protein 80	protein-coding
966	chr3	88296412	88297538	+	0	NA	promoter-TSS (NM_029801)	promoter-TSS (NM_029801)	24	NM_001357024	76927		NM_029801	ENSMUSG00000010538	Tsacc	1700021C14Rik|SIP	TSSK6 activating co-chaperone	protein-coding
1239	chr6	124919443	124920305	+	0	NA	intron (NR_152158, intron 1 of 1)	intron (NR_152158, intron 1 of 1)	-1928	NM_026988	69202		NM_026988	ENSMUSG00000030122	Ptms	2610009E16Rik	parathymosin	protein-coding
404	chr13	23762247	23762739	+	0	NA	promoter-TSS (NM_013550)	promoter-TSS (NM_013550)	-107	NM_013550	360198		NM_013550	ENSMUSG00000069265	H3c1	H3c10|H3c11|H3c8|Hist1h3a	H3 clustered histone 1	protein-coding
1384	chr7	111082665	111083572	+	0	NA	promoter-TSS (NM_001040131)	promoter-TSS (NM_001040131)	-88	NM_001040131	13690		NM_013507	ENSMUSG00000005610	Eif4g2	DAP-5|E130105L11Rik|Nat1|Natm1|p97	eukaryotic translation initiation factor 4, gamma 2	protein-coding
625	chr15	102517749	102518706	+	0	NA	promoter-TSS (NM_001253795)	promoter-TSS (NM_001253795)	35	NM_001253795	21357		NM_009319	ENSMUSG00000023051	Tarbp2	Prbp|TRBP	TARBP2, RISC loading complex RNA binding subunit	protein-coding
235	chr11	77981781	77982776	+	0	NA	promoter-TSS (NM_174852)	promoter-TSS (NM_174852)	-538	NM_174852	268448		NM_174852	ENSMUSG00000037791	Phf12	2410142K10Rik|F630045O13|PF1|mKIAA1523	PHD finger protein 12	protein-coding
988	chr3	108210193	108211200	+	0	NA	promoter-TSS (NM_175183)	promoter-TSS (NM_175183)	-169	NM_175183	72522		NM_175183	ENSMUSG00000048997	Atxn7l2	2610528J18Rik	ataxin 7-like 2	protein-coding
1251	chr6	136803846	136804725	+	0	NA	exon (NM_175652, exon 1 of 1)	exon (NM_175652, exon 1 of 1)	146	NM_175652	320332		NM_175652	ENSMUSG00000096010	H4c16	B130044J01Rik|H4-16|H4c1|H4c11|H4c12|H4c14|H4c2|H4c3|H4c4|H4c6|H4c8|H4c9|H4f16|Hist4h4	H4 histone 16	protein-coding
910	chr2	136890939	136892288	+	0	NA	promoter-TSS (NM_001286983)	promoter-TSS (NM_001286983)	19	NR_149746	74243		NM_028201	ENSMUSG00000027281	Slx4ip	2210009G21Rik|2410004I22Rik|Slxip	SLX4 interacting protein	protein-coding
1043	chr4	119108566	119109274	+	0	NA	5' UTR (NM_011400, exon 1 of 10)	5' UTR (NM_011400, exon 1 of 10)	175	NM_011400	20525		NM_011400	ENSMUSG00000028645	Slc2a1	GT1|Glut-1|Glut1|M100200|Rgsc200	solute carrier family 2 (facilitated glucose transporter), member 1	protein-coding
874	chr2	32534623	32535536	+	0	NA	promoter-TSS (NM_153560)	promoter-TSS (NM_153560)	-280	NM_153560	98952		NM_153560	ENSMUSG00000039157	Eeig1	C230093N12Rik|Fam102a	estrogen-induced osteoclastogenesis regulator 1	protein-coding
1217	chr6	100432377	100433555	+	0	NA	Intergenic	Intergenic	-94434	NR_040525	73395		NR_040525	ENSMUSG00000101553	1700049E22Rik	-	RIKEN cDNA 1700049E22 gene	ncRNA
387	chr9	53706023	53706646	+	0	NA	promoter-TSS (NM_175562)	promoter-TSS (NM_175562)	-102	NM_175562	270160		NM_175562	ENSMUSG00000055069	Rab39	C230094F14Rik|Rab39a	RAB39, member RAS oncogene family	protein-coding
497	chr13	98815195	98815672	+	0	NA	promoter-TSS (NM_172591)	promoter-TSS (NM_172591)	16	NM_172591	218503		NM_172591	ENSMUSG00000041685	Fcho2	5832424M12Rik	FCH domain only 2	protein-coding
1567	chr11	101657698	101659298	+	0	NA	Intergenic	Intergenic	-7043	NM_025404	80981		NM_025404	ENSMUSG00000034936	Arl4d	1110036H21Rik|ARL6|Arf4l|Arfl4|Arl5	ADP-ribosylation factor-like 4D	protein-coding
1001	chr3	153944138	153945000	+	0	NA	promoter-TSS (NM_007382)	promoter-TSS (NM_007382)	74	NM_007382	11364		NM_007382	ENSMUSG00000062908	Acadm	MCAD	acyl-Coenzyme A dehydrogenase, medium chain	protein-coding
127	chr10	81136902	81137909	+	0	NA	intron (NM_010731, intron 1 of 2)	CpG	1134	NM_010731	16969		NM_010731	ENSMUSG00000035011	Zbtb7a	9030619K07Rik|9130006G12Rik|FBI-1|Lrf|Pokemon|Zbtb7	zinc finger and BTB domain containing 7a	protein-coding
1285	chr7	19665013	19665729	+	0	NA	promoter-TSS (NM_019649)	promoter-TSS (NM_019649)	-341	NM_019649	56457		NM_019649	ENSMUSG00000002981	Clptm1	HS9|N14	cleft lip and palate associated transmembrane protein 1	protein-coding
550	chr14	52019510	52020676	+	0	NA	promoter-TSS (NM_001253694)	promoter-TSS (NM_001253694)	-380	NM_001253694	69890		NM_027248	ENSMUSG00000049295	Zfp219	2010302A17Rik|Znf219	zinc finger protein 219	protein-coding
944	chr3	17785234	17786404	+	0	NA	Intergenic	Intergenic	-4102	NR_033490	70441		NR_033490	ENSMUSG00000100252	Mir124-2hg	100040120|2610100L16Rik|6430547I21Rik|A930005K07Rik|Gm2612	Mir124-2 host gene (non-protein coding)	ncRNA
66	chr10	67537040	67538165	+	0	NA	promoter-TSS (NM_010118)	promoter-TSS (NM_010118)	36	NM_001373986	13654		NM_010118	ENSMUSG00000037868	Egr2	Egr-2|Krox-20|Krox20|NGF1-B|Zfp-25|Zfp-6	early growth response 2	protein-coding
24	chr1	193035624	193036217	+	0	NA	promoter-TSS (NM_181546)	promoter-TSS (NM_181546)	-145	NM_181546	329324		NM_181546	ENSMUSG00000016200	Syt14	B230320I09Rik|sytXIV	synaptotagmin XIV	protein-coding
1228	chr6	115853042	115853822	+	0	NA	promoter-TSS (NM_010774)	promoter-TSS (NM_010774)	-91	NM_010774	17193		NM_010774	ENSMUSG00000030322	Mbd4	Med1	methyl-CpG binding domain protein 4	protein-coding
896	chr2	103797185	103797947	+	0	NA	promoter-TSS (NM_001111289)	promoter-TSS (NM_001111289)	74	NM_016739	53872		NM_016739	ENSMUSG00000027184	Caprin1	Caprin-1|Gpiap|Gpiap1|Mmgpip137|P137|rng105	cell cycle associated protein 1	protein-coding
882	chr2	38926351	38927173	+	0	NA	promoter-TSS (NM_010264)	promoter-TSS (NM_010264)	-301	NM_010264	14536		NM_010264	ENSMUSG00000063972	Nr6a1	1700113M01Rik|Gcnf|NCNF|RTR	nuclear receptor subfamily 6, group A, member 1	protein-coding
1499	chr8	121950108	121950689	+	0	NA	promoter-TSS (NM_001110100)	promoter-TSS (NM_001110100)	-94	NM_001110100	53325		NM_016812	ENSMUSG00000025316	Banp	SMAR1	BTG3 associated nuclear protein	protein-coding
1487	chr8	106415172	106415682	+	0	NA	promoter-TSS (NM_011764)	promoter-TSS (NM_011764)	100	NM_001368330	22751		NM_011764	ENSMUSG00000031907	Zfp90	6430515L01Rik|KRAB17|NK10|Zfp64|Zfp83|mKIAA1954	zinc finger protein 90	protein-coding
600	chr15	77970573	77971378	+	0	NA	promoter-TSS (NM_018749)	promoter-TSS (NM_018749)	-151	NM_018749	55944		NM_018749	ENSMUSG00000016554	Eif3d	66/67kDa|Eif3s7|eIF3p66	eukaryotic translation initiation factor 3, subunit D	protein-coding
573	chr14	73524854	73525285	+	0	NA	exon (NM_001360484, exon 1 of 3)	exon (NM_001360484, exon 1 of 3)	180	NM_001360484	214254		NM_172527	ENSMUSG00000033405	Nudt15	6530403O17|A730068G11Rik|MTH2	nudix hydrolase 15	protein-coding
795	chr19	4000031	4000706	+	0	NA	promoter-TSS (NM_025529)	promoter-TSS (NM_025529)	-212	NM_025529	66387		NM_025529	ENSMUSG00000110949	Nudt8	2310039H17Rik	nudix hydrolase 8	protein-coding
1058	chr4	132421945	132422647	+	0	NA	intron (NM_175306, intron 1 of 13)	CpG	150	NM_175306	100169		NM_175306	ENSMUSG00000066043	Phactr4	3110001B12Rik|C330013F19Rik|mKIAA4120	phosphatase and actin regulator 4	protein-coding
1349	chr7	46795421	46796112	+	0	NA	promoter-TSS (NM_008186)	promoter-TSS (NM_008186)	115	NM_001005248	246694		NM_178742	ENSMUSG00000014418	Hps5	haze|hz|maroon|mr|ru-2|ru2	HPS5, biogenesis of lysosomal organelles complex 2 subunit 2	protein-coding
912	chr2	144527398	144527916	+	0	NA	promoter-TSS (NM_001360363)	promoter-TSS (NM_001360363)	-88	NM_029763	70408		NM_027417	ENSMUSG00000027427	Polr3f	2810411G20Rik|3010019O03Rik|3110032A07Rik|RPC39|RPC6	polymerase (RNA) III (DNA directed) polypeptide F	protein-coding
155	chr10	128322088	128322852	+	0	NA	promoter-TSS (NM_019953)	promoter-TSS (NM_019953)	11	NM_019953	56530		NM_019953	ENSMUSG00000025381	Cnpy2	5330432A10Rik|D10Bwg1546e|Tmem4|Zsig9	canopy FGF signaling regulator 2	protein-coding
576	chr14	79587061	79587995	+	0	NA	promoter-TSS (NM_026474)	promoter-TSS (NM_026474)	-132	NM_026474	67955		NM_026474	ENSMUSG00000022024	Sugt1	2410174K12Rik|SGT1	SGT1, suppressor of G2 allele of SKP1 (S. cerevisiae)	protein-coding
287	chr11	105507698	105508627	+	0	NA	Intergenic	Intergenic	-51427	NM_001039242	632687		NM_172568	ENSMUSG00000078627	Marchf10	4933417C16Rik|March10|Rnf190	membrane associated ring-CH-type finger 10	protein-coding
335	chr12	59066523	59067111	+	0	NA	promoter-TSS (NM_008891)	promoter-TSS (NM_008891)	-102	NM_008891	18949		NM_008891	ENSMUSG00000020994	Pnn	D12Ertd512e	pinin	protein-coding
893	chr2	98662260	98662817	+	0	NA	Intergenic	SYNREP_MM|Satellite|Satellite	1194881	NM_001363049	241568		NM_178725	ENSMUSG00000050587	Lrrc4c	6430556C10Rik|NGL-1	leucine rich repeat containing 4C	protein-coding
939	chr2	180171271	180171707	+	0	NA	promoter-TSS (NM_019822)	promoter-TSS (NM_019822)	-99	NM_019822	56436		NM_019822	ENSMUSG00000039041	Adrm1	1110063P18Rik|2510006J17Rik|ARM-1|Arm1|Gp110|Rpn13	adhesion regulating molecule 1 26S proteasome ubiquitin receptor	protein-coding
507	chr13	119601898	119602200	+	0	NA	intron (NM_001370626, intron 2 of 2)	intron (NM_001370626, intron 2 of 2)	-21770	NM_020279	56838		NM_020279	ENSMUSG00000074715	Ccl28	CCK1|MEC|Scya28	C-C motif chemokine ligand 28	protein-coding
1021	chr4	46389158	46390001	+	0	NA	promoter-TSS (NM_001347095)	promoter-TSS (NM_001347095)	-142	NM_001347095	74753		NM_029086	ENSMUSG00000028331	Trmo	5830415F09Rik|Nap1	tRNA methyltransferase O	protein-coding
963	chr3	75556606	75557614	+	0	NA	promoter-TSS (NM_019745)	promoter-TSS (NM_019745)	-258	NM_019745	56426		NM_019745	ENSMUSG00000027835	Pdcd10	2410003B13Rik|Ccm3|Tfa15|Tfar15	programmed cell death 10	protein-coding
1571	chr9	104002144	104003102	+	0	NA	promoter-TSS (NM_172460)	promoter-TSS (NM_172460)	79	NM_172460	74025		NM_028721	ENSMUSG00000032558	Nphp3	3632410F03Rik|C230078J01|D330020E01Rik|pcy	nephronophthisis 3 (adolescent)	protein-coding
552	chr14	52279010	52279961	+	0	NA	promoter-TSS (NM_172601)	promoter-TSS (NM_172601)	-90	NM_172601	76338		NM_172601	ENSMUSG00000022159	Rab2b	1500012D09Rik|4930528G15Rik|A230002G14|D530043M21Rik	RAB2B, member RAS oncogene family	protein-coding
1269	chr7	13023313	13024559	+	0	NA	promoter-TSS (NM_011588)	promoter-TSS (NM_011588)	-216	NM_011588	21849		NM_011588	ENSMUSG00000005566	Trim28	KAP-1|KRIP-1|MommeD9|Tif1b|Tif1beta	tripartite motif-containing 28	protein-coding
1519	chr9	25251838	25252805	+	0	NA	promoter-TSS (NM_001205367)	promoter-TSS (NM_001205367)	-118	NM_009859	235072		NM_009859	ENSMUSG00000001833	Septin7	Cdc10|E430034N22|Sept7	septin 7	protein-coding
818	chr19	8802268	8802747	+	0	NA	promoter-TSS (NM_001098237)	promoter-TSS (NM_001098237)	-6	NM_133759	75291		NM_133759	ENSMUSG00000071661	Zbtb3	4930563M09Rik	zinc finger and BTB domain containing 3	protein-coding
880	chr2	34904905	34905440	+	0	NA	intron (NM_028716, intron 6 of 14)	intron (NM_028716, intron 6 of 14)	8804	NM_028716	74016		NM_028716	ENSMUSG00000026873	Phf19	3110009G19Rik|3321402G02Rik	PHD finger protein 19	protein-coding
1537	chr2	53190860	53192439	+	0	NA	promoter-TSS (NM_018785)	promoter-TSS (NM_018785)	-395	NM_001371018	56194		NM_018785	ENSMUSG00000061136	Prpf40a	2810012K09Rik|FBP-11|FBP11|Fnbp11|Fnbp3	pre-mRNA processing factor 40A	protein-coding
1208	chr6	86472201	86472569	+	0	NA	non-coding (NR_131125, exon 5 of 5)	non-coding (NR_131125, exon 5 of 5)	8445	NR_131126	320486		NR_131125	ENSMUSG00000085589	A430078I02Rik	-	RIKEN cDNA A430078I02 gene	ncRNA
657	chr16	57391238	57391681	+	0	NA	intron (NM_001040397, intron 1 of 4)	LSU-rRNA_Hsa|rRNA|rRNA	38182	NM_001040397	78749		NM_001040397	ENSMUSG00000043336	Filip1l	4631422O05Rik|Doc1	filamin A interacting protein 1-like	protein-coding
1090	chr4	156109255	156110111	+	0	NA	promoter-TSS (NM_177205)	promoter-TSS (NM_177205)	-315	NM_177205	230996		NM_145557	ENSMUSG00000059939	9430015G10Rik	-	RIKEN cDNA 9430015G10 gene	protein-coding
34	chr1	45794928	45795532	+	0	NA	promoter-TSS (NM_028599)	promoter-TSS (NM_028599)	64	NM_028599	73674		NM_028599	ENSMUSG00000025995	Wdr75	1300003A18Rik|2410118I19Rik	WD repeat domain 75	protein-coding
594	chr15	75909130	75909659	+	0	NA	promoter-TSS (NM_001285433)	promoter-TSS (NM_001285433)	-50	NM_023240	66656		NM_023240	ENSMUSG00000055762	Eef1d	EF-1-delta	eukaryotic translation elongation factor 1 delta	protein-coding
602	chr15	79546323	79547086	+	0	NA	promoter-TSS (NM_001040187)	promoter-TSS (NM_001040187)	37	NM_199079	67040		NM_152806	ENSMUSG00000055065	Ddx17	2610007K22Rik|A430025E01Rik|Gm926|p72	DEAD box helicase 17	protein-coding
1016	chr4	41348730	41349495	+	0	NA	5' UTR (NM_001290454, exon 1 of 6)	5' UTR (NM_001290454, exon 1 of 6)	116	NM_023305	67123		NM_023305	ENSMUSG00000028437	Ubap1	2700092A01Rik|NAG20|UBAP-1|Ubap	ubiquitin-associated protein 1	protein-coding
1417	chr7	143068572	143069606	+	0	NA	promoter-TSS (NM_001115085)	promoter-TSS (NM_001115085)	-279	NM_001115085	56844		NM_020285	ENSMUSG00000045752	Tssc4	ESTM671070	tumor-suppressing subchromosomal transferable fragment 4	protein-coding
77	chr10	78574237	78574966	+	0	NA	promoter-TSS (NM_001359303)	promoter-TSS (NM_001359303)	88	NM_001359301	216136		NM_173751	ENSMUSG00000032763	Ilvbl	5830463I21	ilvB (bacterial acetolactate synthase)-like	protein-coding
265	chr11	96777510	96777836	+	0	NA	promoter-TSS (NM_028965)	promoter-TSS (NM_028965)	-118	NM_001163389	74479		NM_028965	ENSMUSG00000020876	Snx11	4933439F10Rik|A930041K09Rik	sorting nexin 11	protein-coding
1153	chr5	135545149	135545657	+	0	NA	promoter-TSS (NM_146001)	promoter-TSS (NM_146001)	-281	NM_146001	215114		NM_146001	ENSMUSG00000039959	Hip1	2610109B09Rik|A930014B11Rik|E130315I21Rik|mKIAA4113	huntingtin interacting protein 1	protein-coding
1451	chr8	70839330	70840021	+	0	NA	promoter-TSS (NM_027560)	promoter-TSS (NM_027560)	45	NM_027560	70807		NM_027560	ENSMUSG00000002910	Arrdc2	4632416I05Rik|Ilad1	arrestin domain containing 2	protein-coding
1172	chr5	146260991	146261348	+	0	NA	intron (NM_001359990, intron 2 of 12)	LSU-rRNA_Hsa|rRNA|rRNA	29919	NM_153599	264064		NM_153599	ENSMUSG00000029635	Cdk8	-	cyclin dependent kinase 8	protein-coding
579	chr14	120477493	120478375	+	0	NA	promoter-TSS (NM_029519)	promoter-TSS (NM_029519)	-527	NM_029519	76108		NM_029519	ENSMUSG00000051615	Rap2a	5830461H18Rik	RAS related protein 2a	protein-coding
415	chr9	65580142	65580359	+	0	NA	promoter-TSS (NM_153119)	promoter-TSS (NM_153119)	-163	NM_153119	102595		NM_153119	ENSMUSG00000050721	Plekho2	Plekhq1	pleckstrin homology domain containing, family O member 2	protein-coding
645	chr16	29682768	29683847	+	0	NA	Intergenic	Intergenic	103973	NM_001199177	74143		NM_133752	ENSMUSG00000038084	Opa1	1200011N24Rik|lilr3|mKIAA0567	OPA1, mitochondrial dynamin like GTPase	protein-coding
1544	chr19	61225533	61227741	+	0	NA	exon (NM_009970, exon 5 of 12)	exon (NM_009970, exon 5 of 12)	1781	NM_009970	12982		NM_009970	ENSMUSG00000059326	Csf2ra	CD116|Csfgmra|GM-CSF-Ra|GM-CSFR	colony stimulating factor 2 receptor, alpha, low-affinity (granulocyte-macrophage)	protein-coding
1439	chr8	61283015	61283904	+	0	NA	intron (NR_045475, intron 1 of 4)	intron (NR_045475, intron 1 of 4)	5413	NR_045475	69279		NR_045475	ENSMUSG00000099419	1700001D01Rik	-	RIKEN cDNA 1700001D01 gene	ncRNA
936	chr2	168207084	168207610	+	0	NA	promoter-TSS (NM_009628)	promoter-TSS (NM_009628)	-235	NM_001310086	11538		NM_009628	ENSMUSG00000051149	Adnp	mKIAA0784	activity-dependent neuroprotective protein	protein-coding
1565	chr1	133408304	133409488	+	0	NA	intron (NM_011439, intron 1 of 13)	intron (NM_011439, intron 1 of 13)	15316	NM_011439	20668		NM_011439	ENSMUSG00000070643	Sox13	Sox-13	SRY (sex determining region Y)-box 13	protein-coding
1215	chr6	91156326	91157015	+	0	NA	promoter-TSS (NM_144919)	promoter-TSS (NM_144919)	-145	NM_144919	232232		NM_144919	ENSMUSG00000034245	Hdac11	-	histone deacetylase 11	protein-coding
981	chr3	100921868	100922457	+	0	NA	promoter-TSS (NM_001165953)	promoter-TSS (NM_001165953)	-331	NM_001165953	229644		NM_194343	ENSMUSG00000033233	Trim45	4921530N01Rik	tripartite motif-containing 45	protein-coding
1299	chr7	27178456	27179165	+	0	NA	promoter-TSS (NM_029391)	promoter-TSS (NM_029391)	73	NM_029391	19342		NM_029391	ENSMUSG00000053291	Rab4b	1500031G17Rik	RAB4B, member RAS oncogene family	protein-coding
1287	chr7	19749345	19750324	+	0	NA	promoter-TSS (NM_008990)	promoter-TSS (NM_008990)	-261	NM_001159724	19294		NM_008990	ENSMUSG00000062300	Nectin2	Cd112|MPH|Pvr|Pvrl2|Pvs|nectin-2	nectin cell adhesion molecule 2	protein-coding
22	chr1	191396920	191397749	+	0	NA	promoter-TSS (NM_144880)	promoter-TSS (NM_144880)	-293	NM_144880	226849		NM_144880	ENSMUSG00000026626	Ppp2r5a	PR61alpha	protein phosphatase 2, regulatory subunit B', alpha	protein-coding
1428	chr8	19784537	19785196	+	0	NA	intron (NM_001270553, intron 6 of 9).2	CpG	55290	NM_001039553	626415		NM_001039553	ENSMUSG00000096265	Potefam3e	4930467E23Rik|Pote3e|TSAP	POTE ankyrin domain family member 3E	protein-coding
924	chr2	153741058	153741570	+	0	NA	promoter-TSS (NM_007896)	promoter-TSS (NM_007896)	27	NM_007896	13589		NM_007896	ENSMUSG00000027479	Mapre1	5530600P05Rik|BIM1p|D2Ertd459e|Eb1	microtubule-associated protein, RP/EB family, member 1	protein-coding
1314	chr7	30169436	30170120	+	0	NA	promoter-TSS (NM_011980)	promoter-TSS (NM_011980)	-37	NM_001357557	26465		NM_011980	ENSMUSG00000037029	Zfp146	OZF|Znf146	zinc finger protein 146	protein-coding
147	chr10	117845986	117846559	+	0	NA	promoter-TSS (NM_024457)	promoter-TSS (NM_024457)	-298	NM_024457	215449		NM_024457	ENSMUSG00000052681	Rap1b	2810443E11Rik	RAS related protein 1b	protein-coding
1485	chr8	105860249	105860828	+	0	NA	promoter-TSS (NM_026532)	promoter-TSS (NM_026532)	5	NM_026532	68051		NM_026532	ENSMUSG00000008450	Nutf2	2700067I02Rik|Ntf2|Ntf3|PP15	nuclear transport factor 2	protein-coding
717	chr17	36836695	36837438	+	0	NA	promoter-TSS (NM_001286727)	promoter-TSS (NM_001286727)	-80	NM_001286726	22670		NM_030698	ENSMUSG00000024457	Trim26	Zfp173|Zfp1736	tripartite motif-containing 26	protein-coding
63	chr10	58322980	58323805	+	0	NA	promoter-TSS (NM_001359115)	promoter-TSS (NM_001359115)	-155	NM_026148	110829		NM_026148	ENSMUSG00000019920	Lims1	2310016J22Rik|4921524A02Rik|C430041B13Rik|Lims1l|PINCH|PINCH1	LIM and senescent cell antigen-like domains 1	protein-coding
9	chr1	171328534	171329681	+	0	NA	promoter-TSS (NM_011615)	promoter-TSS (NM_011615)	-38	NM_011615	21945		NM_011615	ENSMUSG00000013973	Dedd	CASP8IP1|DEFT|Dedpro1|FLDED1|KE05	death effector domain-containing	protein-coding
1060	chr4	133967272	133968296	+	0	NA	intron (NM_016957, intron 1 of 5)	CpG	207	NM_016957	15331		NM_016957	ENSMUSG00000003038	Hmgn2	HMG-17|Hmg17	high mobility group nucleosomal binding domain 2	protein-coding
365	chr12	108333973	108334475	+	0	NA	promoter-TSS (NM_010010)	promoter-TSS (NM_010010)	-92	NM_010010	13116		NM_010010	ENSMUSG00000021259	Cyp46a1	CH24H|Cyp46	cytochrome P450, family 46, subfamily a, polypeptide 1	protein-coding
811	chr19	6921765	6922144	+	0	NA	promoter-TSS (NM_007953)	promoter-TSS (NM_007953)	-146	NM_007953	26379		NM_007953	ENSMUSG00000024955	Esrra	ERRalpha|Err1|Estrra|Nr3b1	estrogen related receptor, alpha	protein-coding
969	chr3	89418155	89419070	+	0	NA	promoter-TSS (NM_016904)	promoter-TSS (NM_016904)	61	NM_011368	20416		NM_011368	ENSMUSG00000042626	Shc1	Shc|ShcA|p66|p66shc	src homology 2 domain-containing transforming protein C1	protein-coding
1086	chr4	155223082	155223632	+	0	NA	promoter-TSS (NM_011385)	promoter-TSS (NM_011385)	-822	NM_001357191	20481		NM_011385	ENSMUSG00000029050	Ski	2310012I02Rik|2610001A11Rik	ski sarcoma viral oncogene homolog (avian)	protein-coding
1148	chr5	134314834	134315256	+	0	NA	promoter-TSS (NM_001080747)	promoter-TSS (NM_001080747)	-285	NM_010365	14886		NM_010365	ENSMUSG00000060261	Gtf2i	6030441I21Rik|BAP-135|Diws1t|GtfII-I|Spin|TFII-I|WBSCR6	general transcription factor II I	protein-coding
18	chr1	183299143	183299599	+	0	NA	intron (NM_181732, intron 1 of 9)	RLTR33|LTR|ERVK	-2078	NM_001357242	71678		NM_027861	ENSMUSG00000046836	Brox	0610010K06Rik	BRO1 domain and CAAX motif containing	protein-coding
1030	chr4	103114266	103114892	+	0	NA	promoter-TSS (NM_001286221)	promoter-TSS (NM_001286221)	189	NM_027696	71148		NM_027696	ENSMUSG00000028522	Mier1	4933425I22Rik|5830411K19Rik|er1	MEIR1 treanscription regulator	protein-coding
1589	chr11	96006067	96007681	+	0	NA	promoter-TSS (NM_009951)	promoter-TSS (NM_009951)	-930	NM_009951	140486		NM_009951	ENSMUSG00000013415	Igf2bp1	CRD-BP|Crdbp|D030026A21Rik|D11Moh40e|D11Moh45|IMP1|Neilsen|ZBP-1|Zbp1|mir-3063	insulin-like growth factor 2 mRNA binding protein 1	protein-coding
32	chr1	36939564	36940364	+	0	NA	promoter-TSS (NM_018872)	promoter-TSS (NM_018872)	-437	NM_018872	56030		NM_018872	ENSMUSG00000026116	Tmem131	2610524E03Rik|CC28|D1Bwg0491e|Neg|RW1|YR-23|mKIAA0257	transmembrane protein 131	protein-coding
1408	chr7	133708811	133709562	+	0	NA	promoter-TSS (NM_025392)	promoter-TSS (NM_025392)	109	NM_001302086	22276		NM_009479	ENSMUSG00000030979	Uros	UROIIIS|Uros3	uroporphyrinogen III synthase	protein-coding
933	chr2	167071886	167072248	+	0	NA	Intergenic	Intergenic	6774	NR_028540	100217443		NR_028540		Snord12	MBII-99	small nucleolar RNA, C/D box 12	snoRNA
1469	chr8	84104376	84105215	+	0	NA	promoter-TSS (NM_172502)	promoter-TSS (NM_172502)	2	NM_172502	212123		NM_172502	ENSMUSG00000037103	Dcaf15	6720484B16	DDB1 and CUL4 associated factor 15	protein-coding
1535	chr17	56716807	56718014	+	0	NA	promoter-TSS (NM_178926)	promoter-TSS (NM_178926)	289	NM_001166474	106639		NM_178926	ENSMUSG00000054723	Vmac	-	vimentin-type intermediate filament associated coiled-coil protein	protein-coding
899	chr2	113848671	113849381	+	0	NA	promoter-TSS (NM_181416)	promoter-TSS (NM_181416)	-365	NM_181416	228482		NM_181416	ENSMUSG00000041219	Arhgap11a	6530401L14Rik|mKIAA0013	Rho GTPase activating protein 11A	protein-coding
1088	chr4	155891668	155892319	+	0	NA	promoter-TSS (NM_001033490)	promoter-TSS (NM_001033490)	118	NM_207223	140500		NM_207223	ENSMUSG00000029033	Acap3	Centb5|Kiaa1716-hp|mKIAA1716	ArfGAP with coiled-coil, ankyrin repeat and PH domains 3	protein-coding
158	chr10	128565718	128566475	+	0	NA	promoter-TSS (NM_011119)	promoter-TSS (NM_011119)	-162	NM_011119	18813		NM_011119	ENSMUSG00000025364	Pa2g4	38kDa|Ebp1|Plfap	proliferation-associated 2G4	protein-coding
1575	chrX	13280332	13281575	+	0	NA	promoter-TSS (NM_010028)	promoter-TSS (NM_010028)	-69	NM_010028	13205		NM_008015	ENSMUSG00000000787	Ddx3x	D1Pas1-rs2|Ddx3|Fin14	DEAD box helicase 3, X-linked	protein-coding
164	chr11	4096442	4096949	+	0	NA	TTS (NM_144520)	TTS (NM_144520)	-1264	NM_026443	67900		NM_026443	ENSMUSG00000004748	Mtfp1	1700020C11Rik|2610507A21Rik|Mtp18	mitochondrial fission process 1	protein-coding
937	chr2	172370464	172371148	+	0	NA	promoter-TSS (NM_011497)	promoter-TSS (NM_011497)	-197	NM_024199	67337		NM_024199	ENSMUSG00000027498	Cstf1	1700057K18Rik	cleavage stimulation factor, 3' pre-RNA, subunit 1	protein-coding
1146	chr5	131645649	131646682	+	0	NA	intron (NM_001363480, intron 5 of 19)	intron (NM_001363480, intron 5 of 19)	-231447	NR_152164	545809		NR_152164	ENSMUSG00000105387	Gm29681	Gm42590	predicted gene, 29681	ncRNA
289	chr11	106083931	106084602	+	0	NA	promoter-TSS (NM_011947)	promoter-TSS (NM_011947)	-321	NM_011947	26406		NM_011947	ENSMUSG00000020700	Map3k3	MAPKKK3|Mekk3|mKIAA4031	mitogen-activated protein kinase kinase kinase 3	protein-coding
1162	chr5	138279992	138280414	+	0	NA	promoter-TSS (NM_016964)	promoter-TSS (NM_016964)	-266	NM_172412	71951		NM_172412	ENSMUSG00000029510	Gpc2	2410016G05Rik	glypican 2 cerebroglycan	protein-coding
1025	chr4	62407860	62409025	+	0	NA	promoter-TSS (NM_027297)	promoter-TSS (NM_027297)	183	NM_001368241	66440		NM_139291	ENSMUSG00000066149	Cdc26	2010012C09Rik	cell division cycle 26	protein-coding
338	chr12	72085223	72086244	+	0	NA	promoter-TSS (NM_001205067)	promoter-TSS (NM_001205067)	-106	NM_024205	104771		NM_024205	ENSMUSG00000005078	Jkamp	1200003C05Rik|2310047L11Rik|Jamp	JNK1/MAPK8-associated membrane protein	protein-coding
1591	chr7	30562991	30563694	+	0	NA	promoter-TSS (NM_001364017)	promoter-TSS (NM_001364017)	2	NM_170760	233073		NM_170760	ENSMUSG00000078765	U2af1l4	U2af26	U2 small nuclear RNA auxiliary factor 1-like 4	protein-coding
1406	chr7	128237374	128238671	+	0	NA	promoter-TSS (NM_177001)	promoter-TSS (NM_177001)	9	NM_177001	100043133		NM_177001	ENSMUSG00000062944	Zfp696	9130023H24Rik|GLI4	zinc finger protein 696	protein-coding
509	chrX	74269851	74270996	+	0	NA	promoter-TSS (NM_052835)	promoter-TSS (NM_052835)	-393	NM_052835	110954		NM_052835	ENSMUSG00000008682	Rpl10	D0HXS648|DXHXS648|DXHXS648E|QM|QM16	ribosomal protein L10	protein-coding
760	chr18	21299899	21300740	+	0	NA	promoter-TSS (NM_001033445)	promoter-TSS (NM_001033445)	-180	NM_001033445	381126		NM_001033445	ENSMUSG00000042680	Garem1	Fam59a|Garem|Gm944|mKIAA4238	GRB2 associated regulator of MAPK1 subtype 1	protein-coding
361	chr12	101975456	101976119	+	0	NA	promoter-TSS (NM_016856)	promoter-TSS (NM_016856)	-49	NM_001378525	102631912		NM_001378525	ENSMUSG00000113902	Ndufb1	100040297|CI-MNLL|Gm2695|Ndufb1-ps	NADH:ubiquinone oxidoreductase subunit B1	protein-coding
1070	chr4	136310255	136311191	+	0	NA	promoter-TSS (NM_001355182)	promoter-TSS (NM_001355182)	-219	NM_001277123	74326		NM_028871	ENSMUSG00000066037	Hnrnpr	2610003J05Rik|2610528B01Rik|Hnrpr	heterogeneous nuclear ribonucleoprotein R	protein-coding
815	chr19	7382609	7383585	+	0	NA	promoter-TSS (NM_001167831)	promoter-TSS (NM_001167831)	-71	NM_001033139	68229		NM_001033139	ENSMUSG00000024970	Spindoc	1700105P06Rik|SPIN-DOC	spindlin interactor and repressor of chromatin binding	protein-coding
146	chr10	117224089	117224756	+	0	NA	promoter-TSS (NM_026570)	promoter-TSS (NM_026570)	85	NM_026570	64050		NM_026570	ENSMUSG00000020171	Yeats4	4930573H17Rik|B230215M10Rik|GAS41|NuBI-1	YEATS domain containing 4	protein-coding
716	chr17	35917943	35919183	+	0	NA	promoter-TSS (NM_001357740)	promoter-TSS (NM_001357740)	674	NR_035445	100316810		NR_035445	ENSMUSG00000084751	Mir1894	Mirn1894|mmu-mir-1894	microRNA 1894	ncRNA
70	chr1	75317077	75318077	+	0	NA	promoter-TSS (NM_001110831)	promoter-TSS (NM_001110831)	60	NM_001110831	13437		NM_016878	ENSMUSG00000026209	Dnpep	-	aspartyl aminopeptidase	protein-coding
659	chr16	70314040	70314585	+	0	NA	intron (NM_028803, intron 1 of 15)	CpG	363	NM_028803	74185		NM_028803	ENSMUSG00000022707	Gbe1	2310045H19Rik|2810426P10Rik|D16Ertd536e	1,4-alpha-glucan branching enzyme 1	protein-coding
1520	chr9	27030024	27030675	+	0	NA	promoter-TSS (NM_178027)	promoter-TSS (NM_178027)	184	NM_178113	78658		NM_178113	ENSMUSG00000035024	Ncapd3	2810487N22Rik|4632407J06Rik|B130055D15Rik|mKIAA0056	non-SMC condensin II complex, subunit D3	protein-coding
1354	chr7	70361425	70362045	+	0	NA	intron (NM_183261, intron 1 of 2)	intron (NM_183261, intron 1 of 2)	-1142	NM_009697	11819		NM_009697	ENSMUSG00000030551	Nr2f2	2700033K02Rik|9430015G03Rik|ARP-1|Aporp1|COUP-TF2|COUP-TFII|COUPTFB|EAR3|SVP40|Tcfcoup2	nuclear receptor subfamily 2, group F, member 2	protein-coding
628	chr15	103272396	103273104	+	0	NA	promoter-TSS (NM_001357748)	promoter-TSS (NM_001357748)	-138	NM_001357748	56447		NM_019817	ENSMUSG00000060992	Copz1	5930435A22Rik|D4Ertd360e	coatomer protein complex, subunit zeta 1	protein-coding
985	chr3	104511573	104512367	+	0	NA	promoter-TSS (NM_001310698)	promoter-TSS (NM_001310698)	-52	NM_001310698	269473		NM_001025067	ENSMUSG00000032913	Lrig2	4632419I10Rik|LIG-2	leucine-rich repeats and immunoglobulin-like domains 2	protein-coding
713	chr17	35164640	35165722	+	0	NA	promoter-TSS (NM_001199044)	promoter-TSS (NM_001199044)	-304	NM_001199044	53761		NM_020027	ENSMUSG00000024393	Prrc2a	3110039B05Rik|Bat-2|Bat2|D17H6S51E|G2|Wbp12|mKIAA4178	proline-rich coiled-coil 2A	protein-coding
1281	chr7	19227598	19228971	+	0	NA	promoter-TSS (NM_207525)	promoter-TSS (NM_207525)	-105	NM_207525	403187		NM_207525	ENSMUSG00000052214	Opa3	D630048P19Rik|Gm1425|Gm472	optic atrophy 3	protein-coding
143	chr10	105638850	105640122	+	0	NA	Intergenic	Intergenic	64935	NR_038032	327812		NR_038032	ENSMUSG00000085282	Gm15663	9330159K06	predicted gene 15663	ncRNA
389	chr9	55089573	55090784	+	0	NA	Intergenic	Intergenic	-41634	NM_148944	108015		NM_148944	ENSMUSG00000035200	Chrnb4	Acrb-4|Acrb4	cholinergic receptor, nicotinic, beta polypeptide 4	protein-coding
499	chr13	102905842	102906709	+	0	NA	intron (NM_175171, intron 4 of 28)	intron (NM_175171, intron 4 of 28)	146020	NR_130171	76624		NR_130171	ENSMUSG00000091906	1700099I09Rik	-	RIKEN cDNA 1700099I09 gene	ncRNA
238	chr11	78697426	78698097	+	0	NA	promoter-TSS (NM_008702)	promoter-TSS (NM_008702)	-336	NM_008702	18099		NM_008702	ENSMUSG00000017376	Nlk	-	nemo like kinase	protein-coding
1005	chr4	9184364	9185583	+	0	NA	Intergenic	Intergenic	-84320	NM_001355183	74438		NM_028940	ENSMUSG00000041216	Clvs1	4933402J24Rik|Clvl1|Rlbp1l1	clavesin 1	protein-coding
1426	chr8	14888359	14889001	+	0	NA	5' UTR (NM_012000, exon 1 of 3)	5' UTR (NM_012000, exon 1 of 3)	144	NM_012000	26889		NM_012000	ENSMUSG00000026317	Cln8	Tlcd6|mnd	CLN8 transmembrane ER and ERGIC protein	protein-coding
129	chr10	81320172	81321164	+	0	NA	promoter-TSS (NM_027381)	promoter-TSS (NM_027381)	-435	NM_027381	70312		NM_027381	ENSMUSG00000034889	Cactin	2510012J08Rik	cactin, spliceosome C complex subunit	protein-coding
411	chr9	64810928	64811748	+	0	NA	intron (NM_001162917, intron 1 of 34)	CpG	327	NM_001162917	102442		NM_176935	ENSMUSG00000053641	Dennd4a	F730015K02Rik	DENN domain containing 4A	protein-coding
641	chr16	18876470	18877144	+	0	NA	promoter-TSS (NM_010922)	promoter-TSS (NM_010922)	57	NM_010435	15260		NM_010435	ENSMUSG00000022702	Hira	D16Ertd95e|Gm15797|Tuple1	histone cell cycle regulator	protein-coding
762	chr18	31759459	31760409	+	0	NA	promoter-TSS (NM_001242430)	promoter-TSS (NM_001242430)	110	NM_153515	225339		NM_153515	ENSMUSG00000041915	Ammecr1l	5430429D03Rik|E230022H04Rik	AMME chromosomal region gene 1-like	protein-coding
1255	chr7	3644687	3645379	+	0	NA	promoter-TSS (NM_146176)	promoter-TSS (NM_146176)	-236	NM_146176	232791		NM_146176	ENSMUSG00000035632	Cnot3	A930039N10Rik	CCR4-NOT transcription complex, subunit 3	protein-coding
1457	chr8	72160702	72161505	+	0	NA	promoter-TSS (NM_023126)	promoter-TSS (NM_023126)	-97	NM_023126	17274		NM_023126	ENSMUSG00000003037	Rab8a	Mel	RAB8A, member RAS oncogene family	protein-coding
1132	chr5	115398097	115398746	+	0	NA	Intergenic	Intergenic	31083	NR_168086	102639568		NR_166647		A930005G22Rik	-	RIKEN cDNA A930005G22 gene	ncRNA
1113	chr5	41707836	41708599	+	0	NA	promoter-TSS (NR_132325)	promoter-TSS (NR_132325)	-38	NR_132325	100972		NM_027295	ENSMUSG00000029128	Rab28	2700023P08Rik	RAB28, member RAS oncogene family	protein-coding
1500	chr8	122281131	122282142	+	0	NA	promoter-TSS (NM_009569)	promoter-TSS (NM_009569)	-505	NM_009569	22761		NM_009569	ENSMUSG00000049577	Zfpm1	FOG|Fog1	zinc finger protein, multitype 1	protein-coding
261	chr11	96075431	96076141	+	0	NA	promoter-TSS (NM_001161419)	promoter-TSS (NM_001161419)	-92	NM_007506	11951		NM_007506	ENSMUSG00000006057	Atp5mc1	Atp5g1	ATP synthase membrane subunit c locus 1	protein-coding
1411	chr7	140881738	140882600	+	0	NA	promoter-TSS (NM_001177804)	promoter-TSS (NM_001177804)	140	NM_022433	64384		NM_022433	ENSMUSG00000025486	Sirt3	2310003L23Rik|Sir2l3	sirtuin 3	protein-coding
798	chr19	4755717	4756830	+	0	NA	promoter-TSS (NM_025717)	promoter-TSS (NM_025717)	-252	NM_025717	66704		NM_025717	ENSMUSG00000033760	Rbm4b	4921506I22Rik|Lark2|Neosin	RNA binding motif protein 4B	protein-coding
1479	chr8	95080530	95081306	+	0	NA	promoter-TSS (NM_028805)	promoter-TSS (NM_028805)	-283	NM_028805	74187		NM_028805	ENSMUSG00000031787	Katnb1	2410003J24Rik|KAT	katanin p80 (WD40-containing) subunit B 1	protein-coding
