# Supplementary material for: Kdm6b-mediated epigenetic coordination of temporal precision during motor neuron differentiation
Source: EMBO Rep. 2026 May 26;27(13):3665–88. doi: 10.1038/s44319-026-00808-2 (PMC13354772; doi:10.1038/s44319-026-00808-2)
Supplement: Supplementary file 9 — Source data Fig. 3 [file 44319_2026_808_MOESM9_ESM.zip › Source data Fig 3/Fig 3A/D4D4H8D6 peaks.xls]

PeakID (cmd=annotatePeaks.pl merge_D4_peaks.narrowPeak_D4H8_peaks.narrowPeak_D6_peaks.narrowPeak.foranno mm10)	Chr	Start	End	Strand	Peak Score	Focus Ratio/Region Size	Annotation	Detailed Annotation	Distance to TSS	Nearest PromoterID	Entrez ID	Nearest Unigene	Nearest Refseq	Nearest Ensembl	Gene Name	Gene Alias	Gene Description	Gene Type
16	chr4	147123067	147123740	+	0	NA	Intergenic	L1_Mur2|LINE|L1	-1479	NM_001378742	108168963		NM_001378742		Zfp978	Gm13145	zinc finger protein 978	protein-coding
9	chr15	83709931	83710635	+	0	NA	intron (NM_022723, intron 2 of 21)	intron (NM_022723, intron 2 of 21)	14756	NM_001271472	64706		NM_022723	ENSMUSG00000016763	Scube1	7330410C13Rik|A630023E24Rik	signal peptide, CUB domain, EGF-like 1	protein-coding
15	chr4	117549981	117550575	+	0	NA	promoter-TSS (NM_001379283)	promoter-TSS (NM_001379283)	-46	NM_001285901	140546		NM_080469	ENSMUSG00000033423	Eri3	PINT1|Prnpip1	exoribonuclease 3	protein-coding
11	chr16	89774054	89774437	+	0	NA	Intergenic	Intergenic	44107	NM_001145887	21844		NM_009384	ENSMUSG00000002489	Tiam1	D16Ium10|D16Ium10e	T cell lymphoma invasion and metastasis 1	protein-coding
2	chr11	3199245	3199883	+	0	NA	intron (NM_001363224, intron 1 of 28)	intron (NM_001363224, intron 1 of 28)	1088	NM_001363224	78887		NM_030207	ENSMUSG00000023764	Sfi1	-	Sfi1 homolog, spindle assembly associated (yeast)	protein-coding
18	chr6	101377938	101378399	+	0	NA	promoter-TSS (NM_018884)	promoter-TSS (NM_018884)	-271	NM_018884	55983		NM_018884	ENSMUSG00000035357	Pdzrn3	1110020C07Rik|LNX3|SEMACAP3|Semcap3	PDZ domain containing RING finger 3	protein-coding
6	chr14	22168399	22169249	+	0	NA	intron (NM_028275, intron 2 of 6)	intron (NM_028275, intron 2 of 6)	149112	NM_028275	76633		NM_028275	ENSMUSG00000063458	Lrmda	1700112E06Rik|2700009F18Rik	leucine rich melanocyte differentiation associated	protein-coding
17	chr6	64448760	64449431	+	0	NA	intron (NM_001370966, intron 13 of 15)	intron (NM_001370966, intron 13 of 15)	-280030	NM_007500	11921		NM_007500	ENSMUSG00000073043	Atoh1	Hath1|MATH-1|Math1|bHLHa14	atonal bHLH transcription factor 1	protein-coding
4	chr9	63782709	63783264	+	0	NA	Intergenic	Intergenic	-24992	NM_016769	17127		NM_016769	ENSMUSG00000032402	Smad3	Madh3	SMAD family member 3	protein-coding
19	chr6	119847932	119848877	+	0	NA	promoter-TSS (NM_178085)	promoter-TSS (NM_178085)	211	NR_030776	67289		NR_030776		3110021A11Rik	-	RIKEN cDNA 3110021A11 gene	ncRNA
10	chr16	37384633	37385287	+	0	NA	promoter-TSS (NM_172440)	promoter-TSS (NM_172440)	-2	NM_172440	207227		NM_172440	ENSMUSG00000022829	Stxbp5l	9430094L02|A830015P08Rik|LLGL4|T2dm1|t2md1|tomosyn-2	syntaxin binding protein 5-like	protein-coding
8	chr15	55265587	55266142	+	0	NA	Intergenic	Intergenic	-41887	NM_181277	12818		NM_181277	ENSMUSG00000022371	Col14a1	5730412L22Rik	collagen, type XIV, alpha 1	protein-coding
7	chr14	97638388	97638761	+	0	NA	Intergenic	Intergenic	531191	NM_001038610	13134		NM_007826	ENSMUSG00000055639	Dach1	Dac|Dach	dachshund family transcription factor 1	protein-coding
13	chr3	30792964	30793506	+	0	NA	5' UTR (NM_027016, exon 1 of 8)	5' UTR (NM_027016, exon 1 of 8)	359	NM_027016	69276		NM_027016	ENSMUSG00000027706	Sec62	3100002M17Rik|Dtrp1|HTP1|Tloc1	SEC62 homolog, preprotein translocation	protein-coding
14	chr3	121967603	121968058	+	0	NA	promoter-TSS (NM_001356524)	promoter-TSS (NM_001356524)	24	NM_001356524	214137		NM_172525	ENSMUSG00000039831	Arhgap29	6720461J18Rik|A830014I19|B130017I01Rik|Parg1	Rho GTPase activating protein 29	protein-coding
5	chrX	152016070	152016730	+	0	NA	promoter-TSS (NM_019710)	promoter-TSS (NM_019710)	-28	NM_019710	24061		NM_019710	ENSMUSG00000041133	Smc1a	5830426I24Rik|SMC-1A|Sb1.8|Smc1|Smc1alpha|Smc1l1|Smcb|mKIAA0178	structural maintenance of chromosomes 1A	protein-coding
3	chr11	97840745	97841472	+	0	NA	promoter-TSS (NR_169087)	promoter-TSS (NR_169087)	-27	NR_160860	68127		NM_001080935		B230217C12Rik	-	RIKEN cDNA B230217C12 gene	ncRNA
12	chr16	92399822	92400521	+	0	NA	promoter-TSS (NM_019466)	promoter-TSS (NM_019466)	-93	NM_019466	54720		NM_019466	ENSMUSG00000022951	Rcan1	Adapt78|CALP1L|CSP1|DSC1|Dscr1|MCIP1|RCN1	regulator of calcineurin 1	protein-coding
1	chr1	171246822	171247428	+	0	NA	promoter-TSS (NM_153064)	promoter-TSS (NM_153064)	-3	NM_153064	226646		NM_153064	ENSMUSG00000013593	Ndufs2	CI-49kD	NADH:ubiquinone oxidoreductase core subunit S2	protein-coding
