# Supplementary material for: Kdm6b-mediated epigenetic coordination of temporal precision during motor neuron differentiation
Source: EMBO Rep. 2026 May 26;27(13):3665–88. doi: 10.1038/s44319-026-00808-2 (PMC13354772; doi:10.1038/s44319-026-00808-2)
Supplement: Supplementary file 9 — Source data Fig. 3 [file 44319_2026_808_MOESM9_ESM.zip › Source data Fig 3/Fig 3A/D4D5 peaks.xls]

PeakID (cmd=annotatePeaks.pl merge_D4_peaks.narrowPeak_D5_peaks.narrowPeak.foranno mm10)	Chr	Start	End	Strand	Peak Score	Focus Ratio/Region Size	Annotation	Detailed Annotation	Distance to TSS	Nearest PromoterID	Entrez ID	Nearest Unigene	Nearest Refseq	Nearest Ensembl	Gene Name	Gene Alias	Gene Description	Gene Type
1	chr1	59423073	59423348	+	0	NA	Intergenic	Intergenic	-58937	NM_008057	14369		NM_008057	ENSMUSG00000041075	Fzd7	Fz7	frizzled class receptor 7	protein-coding
8	chr14	16901712	16902073	+	0	NA	intron (NM_001289760, intron 1 of 9)	intron (NM_001289760, intron 1 of 9)	180439	NM_001289760	218772		NM_011243	ENSMUSG00000017491	Rarb	A830025K23|Hap|Nr1b2	retinoic acid receptor, beta	protein-coding
10	chr15	98093250	98093840	+	0	NA	promoter-TSS (NM_144851)	promoter-TSS (NM_144851)	24	NM_144851	223870		NM_144851	ENSMUSG00000033075	Senp1	2310046A20Rik|D15Ertd528e|E330036L07Rik|suPr-2	SUMO1/sentrin specific peptidase 1	protein-coding
18	chr3	8717384	8717955	+	0	NA	Intergenic	Intergenic	-24761	NR_168325	102635149		NR_168325		Gm32561	-	predicted gene, 32561	ncRNA
23	chr8	127499153	127499437	+	0	NA	intron (NM_001363431, intron 22 of 24)	intron (NM_001363431, intron 22 of 24)	199683	NM_001013580	93742		NM_033620	ENSMUSG00000025812	Pard3	Asip|D8Ertd580e|Par-3|Par3|Pard-3|Pard3a|Phip	par-3 family cell polarity regulator	protein-coding
4	chr1	138559485	138559934	+	0	NA	intron (NM_021605, intron 2 of 9)	intron (NM_021605, intron 2 of 9)	60048	NM_001311148	59125		NM_021605	ENSMUSG00000026393	Nek7	2810460C19Rik	NIMA (never in mitosis gene a)-related expressed kinase 7	protein-coding
12	chr19	23140815	23141107	+	0	NA	promoter-TSS (NM_010638)	promoter-TSS (NM_010638)	-265	NM_010638	16601		NM_010638	ENSMUSG00000033863	Klf9	2310051E17Rik|BTEB-1|Bteb1|Gm9971	Kruppel-like transcription factor 9	protein-coding
3	chr1	85591090	85591804	+	0	NA	intron (NM_175397, intron 5 of 12)	intron (NM_175397, intron 5 of 12)	7363	NM_030194	109032		NM_030194	ENSMUSG00000070034	Sp110	5031415C07Rik|52kDa|5830484A20Rik|Ifi75|Ipr1	Sp110 nuclear body protein	protein-coding
24	chr9	37488737	37489226	+	0	NA	promoter-TSS (NM_146222)	promoter-TSS (NM_146222)	-340	NM_146222	235184		NM_146222	ENSMUSG00000042138	Msantd2	2810450G17Rik|9530092B10Rik	Myb/SANT-like DNA-binding domain containing 2	protein-coding
16	chr2	73142856	73143317	+	0	NA	intron (NM_025942, intron 5 of 10)	intron (NM_025942, intron 5 of 10)	71361	NM_025942	67059		NM_025942	ENSMUSG00000027108	Ola1	2510025G09Rik|2810405J23Rik|2810409H07Rik|Gtpbp9|PTD004	Obg-like ATPase 1	protein-coding
9	chrX	135885602	135886126	+	0	NA	promoter-TSS (NM_001098222)	promoter-TSS (NM_001098222)	13	NM_198161	70237		NM_198161	ENSMUSG00000072964	Bhlhb9	2700087I09Rik|Gprasp3	basic helix-loop-helix domain containing, class B9	protein-coding
21	chr7	101837984	101838379	+	0	NA	promoter-TSS (NM_001122739)	promoter-TSS (NM_001122739)	45	NM_010567	16332		NM_010567	ENSMUSG00000032737	Inppl1	51C|SHIP2	inositol polyphosphate phosphatase-like 1	protein-coding
11	chr18	36274731	36275136	+	0	NA	Intergenic	Intergenic	-6172	NM_008989	19290		NM_008989	ENSMUSG00000043991	Pura	6330411E07Rik|CAGER-1|Pur-alpha|ssCRE-BP	purine rich element binding protein A	protein-coding
14	chr2	30237263	30237826	+	0	NA	promoter-TSS (NM_177725)	promoter-TSS (NM_177725)	87	NR_028299	67350		NR_028299		1700084E18Rik	-	RIKEN cDNA 1700084E18 gene	ncRNA
22	chr8	89143808	89144094	+	0	NA	Intergenic	Intergenic	-99789	NM_021390	58198		NM_021390	ENSMUSG00000031665	Sall1	Msal-3	spalt like transcription factor 1	protein-coding
17	chr2	118110826	118111216	+	0	NA	promoter-TSS (NM_001313914)	promoter-TSS (NM_001313914)	181	NR_126479	329496		NR_126479	ENSMUSG00000087203	Gm13986	C230060E24	predicted gene 13986	ncRNA
13	chr19	40589213	40589550	+	0	NA	promoter-TSS (NM_019698)	promoter-TSS (NM_019698)	-918	NM_019698	56454		NM_019698	ENSMUSG00000025007	Aldh18a1	2810433K04Rik|Pycs	aldehyde dehydrogenase 18 family, member A1	protein-coding
19	chr3	108145798	108146150	+	0	NA	exon (NM_010306, exon 1 of 9)	exon (NM_010306, exon 1 of 9)	178	NM_010306	14679		NM_010306	ENSMUSG00000000001	Gnai3	Galphai3|Gnai-3|Hg1a	G protein subunit alpha i3	protein-coding
6	chr9	64022568	64023241	+	0	NA	promoter-TSS (NM_008542)	promoter-TSS (NM_008542)	-845	NM_008542	17130		NM_008542	ENSMUSG00000036867	Smad6	Madh6|b2b390Clo	SMAD family member 6	protein-coding
7	chrX	74085506	74085881	+	0	NA	promoter-TSS (NM_010788)	promoter-TSS (NM_010788)	-3	NM_001081979	17257		NM_010788	ENSMUSG00000031393	Mecp2	1500041B07Rik|D630021H01Rik|Mbd5|WBP10	methyl CpG binding protein 2	protein-coding
5	chr11	69012209	69012528	+	0	NA	Intergenic	RLTR34C_MM|LTR|ERVK	-3543	NM_001013256	68964		NM_001013256	ENSMUSG00000020898	Ctc1	1500010J02Rik|AAF-132|AAF132	CTS telomere maintenance complex component 1	protein-coding
20	chr4	107889605	107890326	+	0	NA	promoter-TSS (NM_028754)	promoter-TSS (NM_028754)	66	NM_028754	74098		NM_028754	ENSMUSG00000028608	Czib	0610037L13Rik|1110008H16Rik	CXXC motif containing zinc binding protein	protein-coding
2	chr10	69925416	69926047	+	0	NA	5' UTR (NM_170687, exon 1 of 20)	5' UTR (NM_170687, exon 1 of 20)	199	NM_009670	11735		NM_009670	ENSMUSG00000069601	Ank3	2900054D09Rik|Ank-3|AnkG|Ankyrin-3|Ankyrin-G	ankyrin 3, epithelial	protein-coding
15	chr2	60036544	60037412	+	0	NA	promoter-TSS (NR_166198)	promoter-TSS (NR_166198)	-163	NR_166198	102636022		NR_166198	ENSMUSG00000085975	Gm13572	-	predicted gene 13572	ncRNA
