# Supplementary material for: Kdm6b-mediated epigenetic coordination of temporal precision during motor neuron differentiation
Source: EMBO Rep. 2026 May 26;27(13):3665–88. doi: 10.1038/s44319-026-00808-2 (PMC13354772; doi:10.1038/s44319-026-00808-2)
Supplement: Supplementary file 9 — Source data Fig. 3 [file 44319_2026_808_MOESM9_ESM.zip › Source data Fig 3/Fig 3A/D4D5D6 peaks.xls]

PeakID (cmd=annotatePeaks.pl merge_D4_peaks.narrowPeak_D5_peaks.narrowPeak_D6_peaks.narrowPeak.foranno mm10)	Chr	Start	End	Strand	Peak Score	Focus Ratio/Region Size	Annotation	Detailed Annotation	Distance to TSS	Nearest PromoterID	Entrez ID	Nearest Unigene	Nearest Refseq	Nearest Ensembl	Gene Name	Gene Alias	Gene Description	Gene Type
72	chr7	38084936	38085218	+	0	NA	Intergenic	CpG	22413	NM_007633	12447		NM_007633	ENSMUSG00000002068	Ccne1	CycE1	cyclin E1	protein-coding
61	chr5	5514145	5514992	+	0	NA	intron (NM_001193660, intron 1 of 4)	CpG	221	NM_001193660	64945		NM_022890	ENSMUSG00000046798	Cldn12	-	claudin 12	protein-coding
6	chr1	91250054	91250401	+	0	NA	promoter-TSS (NM_001355764)	promoter-TSS (NM_001355764)	-77	NM_001355761	67921		NM_026454	ENSMUSG00000034343	Ube2f	2510010F15Rik	ubiquitin-conjugating enzyme E2F (putative)	protein-coding
74	chr7	127615171	127615693	+	0	NA	promoter-TSS (NM_177226)	promoter-TSS (NM_177226)	-160	NR_155450	320683		NM_177226	ENSMUSG00000045639	Zfp629	9330199A09Rik|Znf629	zinc finger protein 629	protein-coding
73	chr7	45124366	45125012	+	0	NA	promoter-TSS (NM_013725)	promoter-TSS (NM_013725)	-300	NM_013725	27207		NM_013725	ENSMUSG00000003429	Rps11	-	ribosomal protein S11	protein-coding
51	chr2	132262631	132263302	+	0	NA	promoter-TSS (NM_001291040)	promoter-TSS (NM_001291040)	-182	NM_138651	110911		NM_138651	ENSMUSG00000058793	Cds2	5730450N06Rik|5730460C18Rik|D2Wsu127e	CDP-diacylglycerol synthase 2	protein-coding
36	chrY	90742165	90743041	+	0	NA	Intergenic	CpG	12447	NR_137283	654820		NM_001039559	ENSMUSG00000072844	G530011O06Rik	-	RIKEN cDNA G530011O06 gene	ncRNA
10	chr1	155416979	155417604	+	0	NA	5' UTR (NM_011273, exon 1 of 15)	5' UTR (NM_011273, exon 1 of 15)	153	NM_011273	19775		NM_011273	ENSMUSG00000026469	Xpr1	Rmc-1|Rmc1|Sxv|Syg1|XR	xenotropic and polytropic retrovirus receptor 1	protein-coding
15	chr11	59965059	59965384	+	0	NA	promoter-TSS (NM_009026)	promoter-TSS (NM_009026)	-277	NM_009026	19416		NM_009026	ENSMUSG00000049892	Rasd1	Dexras1	RAS, dexamethasone-induced 1	protein-coding
5	chr1	85592307	85592991	+	0	NA	intron (NM_175397, intron 4 of 12)	Lx7|LINE|L1	6161	NM_030194	109032		NM_030194	ENSMUSG00000070034	Sp110	5031415C07Rik|52kDa|5830484A20Rik|Ifi75|Ipr1	Sp110 nuclear body protein	protein-coding
31	chr9	110131662	110132172	+	0	NA	promoter-TSS (NM_009211)	promoter-TSS (NM_009211)	-107	NM_009211	20588		NM_009211	ENSMUSG00000032481	Smarcc1	BAF155|Rsc8|SRG3|msp3	SWI/SNF related, matrix associated, actin dependent regulator of chromatin, subfamily c, member 1	protein-coding
56	chr4	46450609	46451300	+	0	NA	promoter-TSS (NM_130889)	promoter-TSS (NM_130889)	28	NM_130889	67628		NM_130889	ENSMUSG00000028333	Anp32b	2410015B15Rik|PAL31|PHAPI2a|Ssp29	acidic nuclear phosphoprotein 32 family member B	protein-coding
18	chr11	106613080	106613413	+	0	NA	promoter-TSS (NM_198292)	promoter-TSS (NM_198292)	-316	NM_198292	21763		NM_198292	ENSMUSG00000040548	Tex2	4930568E07Rik|Def-5|Taz4	testis expressed gene 2	protein-coding
3	chr10	59323072	59323704	+	0	NA	promoter-TSS (NM_001316370)	promoter-TSS (NM_001316370)	92	NM_011030	18451		NM_011030	ENSMUSG00000019916	P4ha1	P4ha	procollagen-proline, 2-oxoglutarate 4-dioxygenase (proline 4-hydroxylase), alpha 1 polypeptide	protein-coding
66	chr6	88898438	88898891	+	0	NA	5' UTR (NM_008564, exon 1 of 16)	5' UTR (NM_008564, exon 1 of 16)	116	NM_008564	17216		NM_008564	ENSMUSG00000002870	Mcm2	BM28|CDCL1|Mcmd2|mKIAA0030	minichromosome maintenance complex component 2	protein-coding
80	chr9	3335170	3335446	+	0	NA	promoter-TSS (NM_026303)	promoter-TSS (NM_026303)	77	NM_026303	67667		NM_026303	ENSMUSG00000025899	Alkbh8	4930562C03Rik|8030431D03Rik|9430088N01Rik|Abh8	alkB homolog 8, tRNA methyltransferase	protein-coding
77	chr8	46470649	46471316	+	0	NA	promoter-TSS (NM_007981)	promoter-TSS (NM_007981)	-55	NM_007981	14081		NM_007981	ENSMUSG00000018796	Acsl1	Acas|Acas1|Acs|FACS|Facl2|LACS 1|LACS1	acyl-CoA synthetase long-chain family member 1	protein-coding
19	chr11	106779399	106780079	+	0	NA	promoter-TSS (NR_148430)	promoter-TSS (NR_148430)	-202	NM_015810	50776		NM_015810	ENSMUSG00000020718	Polg2	mtPolB|p55|polG-beta	polymerase (DNA directed), gamma 2, accessory subunit	protein-coding
62	chr5	121848399	121849095	+	0	NA	promoter-TSS (NM_001359950)	promoter-TSS (NM_001359950)	-250	NM_175474	231717		NM_175474	ENSMUSG00000044134	Pheta1	A230106M15Rik|Fam109a|IPIP27A|Ses1	PH domain containing endocytic trafficking adaptor 1	protein-coding
71	chr7	30973583	30974186	+	0	NA	promoter-TSS (NM_017405)	promoter-TSS (NM_017405)	90	NM_001377036	76415		NM_175240	ENSMUSG00000046826	Fam187b	1700020B09Rik|Tmem162	family with sequence similarity 187, member B	protein-coding
53	chr2	154892572	154893174	+	0	NA	promoter-TSS (NM_026030)	promoter-TSS (NM_026030)	33	NM_026030	67204		NM_026030	ENSMUSG00000074656	Eif2s2	2810026E11Rik|38kDa|D2Ertd303e|EIF2|EIF2B	eukaryotic translation initiation factor 2 subunit 2 beta	protein-coding
20	chr11	118248523	118249074	+	0	NA	promoter-TSS (NM_001112699)	promoter-TSS (NM_001112699)	-240	NM_001112699	19157		NM_011180	ENSMUSG00000017132	Cyth1	CLM1|CTH-1|CYTIP|Pscd1	cytohesin 1	protein-coding
7	chr1	93635612	93636352	+	0	NA	promoter-TSS (NM_021537)	promoter-TSS (NM_021537)	-255	NM_021537	59041		NM_021537	ENSMUSG00000026277	Stk25	1500019J11Rik|Ste20-like|Ysk1	serine/threonine kinase 25 (yeast)	protein-coding
25	chr13	6547769	6548263	+	0	NA	promoter-TSS (NM_001360106)	promoter-TSS (NM_001360106)	-141	NM_001360106	69617		NM_145131	ENSMUSG00000021193	Pitrm1	2310012C15Rik|MP-1|MP1|Ntup1|PreP|mKIAA1104	pitrilysin metallepetidase 1	protein-coding
64	chr6	37870388	37870982	+	0	NA	promoter-TSS (NM_001272064)	promoter-TSS (NM_001272064)	-126	NM_145076	21848		NM_145076	ENSMUSG00000029833	Trim24	A130082H20Rik|D430004I05Rik|TIF1|TIF1-alpha|TIF1alpha|Tif1a	tripartite motif-containing 24	protein-coding
63	chr6	28929268	28929632	+	0	NA	Intergenic	RLTR10A|LTR|ERVK	-93169	NR_029567	387237		NR_029567	ENSMUSG00000065469	Mir129-1	Mirn129-1|Mirn129b|miR-129b|mir-129-1	microRNA 129-1	ncRNA
37	chr14	120910748	120911157	+	0	NA	promoter-TSS (NM_023579)	promoter-TSS (NM_023579)	-242	NM_023579	70572		NM_023579	ENSMUSG00000030662	Ipo5	1110011C18Rik|5730478E03Rik|IMB3|Kpnb3|Ranbp5|imp5	importin 5	protein-coding
40	chr15	75841456	75842094	+	0	NA	intron (NM_172121, intron 1 of 11)	CpG	133	NM_172121	223642		NM_172121	ENSMUSG00000075600	Zc3h3	Kiaa0150|Smicl|Zc3hdc3	zinc finger CCCH type containing 3	protein-coding
52	chr2	148680863	148681576	+	0	NA	promoter-TSS (NM_028986)	promoter-TSS (NM_028986)	99	NM_028986	74533		NM_028986	ENSMUSG00000027439	Gzf1	8430437G08Rik|Zfp336|mGZF1	GDNF-inducible zinc finger protein 1	protein-coding
54	chr3	32736499	32737192	+	0	NA	promoter-TSS (NM_029017)	promoter-TSS (NM_029017)	-90	NM_029017	74600		NM_029017	ENSMUSG00000037531	Mrpl47	4833424P18Rik|CGI-204|Gm9859|L47mt|MRP-L47|MTF/L47|NCM1	mitochondrial ribosomal protein L47	protein-coding
45	chr18	24020302	24021142	+	0	NA	promoter-TSS (NM_021559)	promoter-TSS (NM_021559)	91	NM_021559	59057		NM_021559	ENSMUSG00000051469	Zfp24	3526401F17Rik|5033419P20Rik|KOX17|ZF-12|Zfp191|Znf24	zinc finger protein 24	protein-coding
57	chr4	46650026	46650482	+	0	NA	promoter-TSS (NM_198664)	promoter-TSS (NM_198664)	-55	NM_198664	381605		NM_198664	ENSMUSG00000039813	Tbc1d2	A630005A06Rik|Gm1037|PARIS-1|PARIS1	TBC1 domain family, member 2	protein-coding
32	chr14	16364992	16365654	+	0	NA	5' UTR (NM_009409, exon 1 of 36)	5' UTR (NM_009409, exon 1 of 36)	117	NM_009409	21974		NM_009409	ENSMUSG00000017485	Top2b	D230016L12Rik|Top-2	topoisomerase (DNA) II beta	protein-coding
29	chr13	23738520	23740066	+	0	NA	exon (NM_015786, exon 1 of 1)	exon (NM_015786, exon 1 of 1)	486	NM_015786	50708		NM_015786	ENSMUSG00000036181	H1f2	0610008C09Rik|H1-2|H1.2|H1c|H1var1|His1a|Hist1h1c	H1.2 linker histone, cluster member	protein-coding
48	chr19	6241301	6241877	+	0	NA	promoter-TSS (NM_194348)	promoter-TSS (NM_194348)	-79	NM_194348	329015		NM_194348	ENSMUSG00000024773	Atg2a	1810013C15Rik|A830054M12|mKIAA0404	autophagy related 2A	protein-coding
34	chr14	22495035	22495582	+	0	NA	intron (NM_028275, intron 2 of 6)	intron (NM_028275, intron 2 of 6)	47490	NR_046307	74896		NR_046307	ENSMUSG00000114412	4930405A10Rik	4930456G20Rik	RIKEN cDNA 4930405A10 gene	ncRNA
76	chr8	20557670	20558133	+	0	NA	Intergenic	CpG	-57026	NM_001270553	100861668		NM_001270553	ENSMUSG00000095294	Potefam3b	Gm21119|Pote3b	POTE ankyrin domain family member 3B	protein-coding
67	chr7	12010458	12010817	+	0	NA	Intergenic	Intergenic	-30662	NM_001166731	628946		NM_001166731	ENSMUSG00000095864	Vmn1r77	Gm6935	vomeronasal 1 receptor 77	protein-coding
33	chrX	152336545	152337084	+	0	NA	TTS (NM_029836)	TTS (NM_029836)	5670	NM_001358369	52808		NM_029836	ENSMUSG00000041096	Tspyl2	CDA1|CINAP|DENTT|DXBwg1396e|DXHXS1008E|E130307F10Rik	TSPY-like 2	protein-coding
9	chr1	134415077	134415805	+	0	NA	promoter-TSS (NM_028320)	promoter-TSS (NM_028320)	63	NM_028320	72674		NM_028320	ENSMUSG00000026457	Adipor1	2810031L11Rik|ACDCR1|CGI-45|Paqr1	adiponectin receptor 1	protein-coding
49	chr19	10602730	10603059	+	0	NA	intron (NM_145496, intron 1 of 16)	intron (NM_145496, intron 1 of 16)	1364	NM_145496	225913		NM_145496	ENSMUSG00000034371	Tkfc	Dak	triokinase, FMN cyclase	protein-coding
28	chr9	63132724	63133509	+	0	NA	Intergenic	Intergenic	13864	NM_172446	207667		NM_172446	ENSMUSG00000022245	Skor1	C230094B15Rik|Corl1|Lbxcor1	SKI family transcriptional corepressor 1	protein-coding
14	chr11	33163045	33163570	+	0	NA	promoter-TSS (NM_008722)	promoter-TSS (NM_008722)	-101	NM_001252260	18148		NM_008722	ENSMUSG00000057113	Npm1	B23|NO38|Npm	nucleophosmin 1	protein-coding
4	chr10	75893030	75893412	+	0	NA	promoter-TSS (NR_152574)	promoter-TSS (NR_152574)	-177	NM_001358985	70377		NM_024440	ENSMUSG00000009092	Derl3	1810006I20Rik|1810063P04Rik|IZP6|derlin-3	Der1-like domain family, member 3	protein-coding
41	chr15	76925143	76926094	+	0	NA	promoter-TSS (NM_001168276)	promoter-TSS (NM_001168276)	-170	NM_172817	239546		NM_172817	ENSMUSG00000054967	Zfp647	6030449J21|Es492|Znf250	zinc finger protein 647	protein-coding
12	chr10	82763971	82764310	+	0	NA	promoter-TSS (NM_010914)	promoter-TSS (NM_010914)	1	NM_010914	18045		NM_010914	ENSMUSG00000020248	Nfyb	Cbf-A	nuclear transcription factor-Y beta	protein-coding
75	chr8	3621304	3621769	+	0	NA	promoter-TSS (NM_026156)	promoter-TSS (NM_026156)	-15	NM_001195244	100503890		NM_001195244	ENSMUSG00000087687	Pet100	2900053A13Rik	PET100 homolog	protein-coding
2	chr10	43901471	43901913	+	0	NA	promoter-TSS (NM_001081054)	promoter-TSS (NM_001081054)	44	NM_001081054	76563		NM_001081054	ENSMUSG00000019863	Qrsl1	2700038P16Rik|GatA	glutaminyl-tRNA synthase (glutamine-hydrolyzing)-like 1	protein-coding
21	chr12	3235271	3236006	+	0	NA	promoter-TSS (NR_015551)	promoter-TSS (NR_015551)	-153	NR_015551	74173		NM_028796		Rab10os	1700012B15Rik|1810036A22Rik	RAB10, member RAS oncogene family, opposite strand	ncRNA
70	chr7	29518568	29519030	+	0	NA	Intergenic	CpG	-13339	NM_001081028	74206		NM_028818	ENSMUSG00000030583	Sipa1l3	2610511M17Rik	signal-induced proliferation-associated 1 like 3	protein-coding
13	chr10	127289253	127291178	+	0	NA	promoter-TSS (NM_001290183)	promoter-TSS (NM_001290183)	-578	NM_001290183	13198		NM_007837	ENSMUSG00000025408	Ddit3	AltDDIT3|CHOP-10|CHOP10|chop|gadd153	DNA-damage inducible transcript 3	protein-coding
78	chr8	64733367	64734214	+	0	NA	promoter-TSS (NM_025436)	promoter-TSS (NM_025436)	-212	NM_025436	66234		NM_025436	ENSMUSG00000031604	Msmo1	1500001G16Rik|DESP4|ERG25|Sc4mol	methylsterol monoxygenase 1	protein-coding
82	chr9	35175760	35176155	+	0	NA	promoter-TSS (NM_027030)	promoter-TSS (NM_027030)	30	NM_027030	69305		NM_027030	ENSMUSG00000032040	Dcps	1700001E16Rik|DCS-1|HINT-5	decapping enzyme, scavenger	protein-coding
26	chr13	23683636	23684808	+	0	NA	promoter-TSS (NM_178189)	promoter-TSS (NM_178189)	23	NM_023422	68024		NM_023422	ENSMUSG00000018102	H2bc4	2610022J01Rik|H2bc6|H2bc8|H2bfs|Hist1h2bc	H2B clustered histone 4	protein-coding
83	chr17	15499428	15499944	+	0	NA	promoter-TSS (NM_013684)	promoter-TSS (NM_013684)	-202	NM_013684	21374		NM_013684	ENSMUSG00000014767	Tbp	GTF2D1|Gtf2d|SCA17|TFIID	TATA box binding protein	protein-coding
79	chr8	78820625	78821144	+	0	NA	intron (NM_001191004, intron 1 of 4)	CpG	268	NM_001191004	78651		NM_030145	ENSMUSG00000031683	Lsm6	1500031N17Rik|2410088K19Rik	LSM6 homolog, U6 small nuclear RNA and mRNA degradation associated	protein-coding
17	chr11	100397690	100398049	+	0	NA	promoter-TSS (NR_132425)	promoter-TSS (NR_132425)	-79	NM_010593	16480		NM_010593	ENSMUSG00000001552	Jup	Ctnng|D930025P04Rik|PG	junction plakoglobin	protein-coding
46	chr19	5366414	5366845	+	0	NA	promoter-TSS (NM_027236)	promoter-TSS (NM_027236)	-184	NM_027236	69860		NM_027236	ENSMUSG00000024841	Eif1ad	2010003J03Rik|Eif1ad1	eukaryotic translation initiation factor 1A domain containing	protein-coding
55	chr3	97158697	97158979	+	0	NA	promoter-TSS (NM_019800)	promoter-TSS (NM_019800)	61	NM_019800	66659		NM_019800	ENSMUSG00000028093	Acp6	5730559A09Rik|ACPL1|mPACPL1	acid phosphatase 6, lysophosphatidic	protein-coding
44	chr17	36958190	36958792	+	0	NA	promoter-TSS (NM_029602)	promoter-TSS (NM_029602)	34	NM_001355422	66136		NM_023162	ENSMUSG00000036315	Polr1h	1110014N07Rik|Rpa12|Znrd1	RNA polymerase I subunit H	protein-coding
38	chr15	57975670	57976247	+	0	NA	Intergenic	Intergenic	-9945	NM_173862	239463		NM_173862	ENSMUSG00000051225	Fam83a	-	family with sequence similarity 83, member A	protein-coding
1	chr1	36064886	36065375	+	0	NA	Intergenic	Intergenic	-3270	NM_015818	50785		NM_015818	ENSMUSG00000045216	Hs6st1	6Ost1	heparan sulfate 6-O-sulfotransferase 1	protein-coding
11	chr1	156789743	156790465	+	0	NA	Intergenic	Intergenic	-48919	NM_028333	72713		NM_028333	ENSMUSG00000033544	Angptl1	2810039D03Rik|ANG3|ANGPT3|ANGY|ARP1	angiopoietin-like 1	protein-coding
42	chr17	23771414	23771743	+	0	NA	promoter-TSS (NM_001357994)	promoter-TSS (NM_001357994)	13	NM_153791	224613		NM_153791	ENSMUSG00000040097	Flywch1	E030034P13Rik|mKIAA1552	FLYWCH-type zinc finger 1	protein-coding
50	chr19	60790561	60791366	+	0	NA	promoter-TSS (NM_010123)	promoter-TSS (NM_010123)	-270	NM_010123	13669		NM_010123	ENSMUSG00000024991	Eif3a	A830012B05Rik|Csma|Eif3|Eif3s10|mKIAA0139	eukaryotic translation initiation factor 3, subunit A	protein-coding
23	chr12	87472022	87472376	+	0	NA	promoter-TSS (NM_025507)	promoter-TSS (NM_025507)	100	NM_025507	66354		NM_025507	ENSMUSG00000021039	Snw1	2310008B08Rik|NCoA-62|SKIP|Skiip	SNW domain containing 1	protein-coding
24	chr9	44305427	44306073	+	0	NA	promoter-TSS (NM_172162)	promoter-TSS (NM_172162)	-79	NM_172162	102423		NM_172162	ENSMUSG00000032119	Hinfp	HiNF-P|Mizf	histone H4 transcription factor	protein-coding
65	chr6	66534905	66535616	+	0	NA	promoter-TSS (NM_019499)	promoter-TSS (NM_019499)	39	NM_019499	56150		NM_019499	ENSMUSG00000029910	Mad2l1	MAD2	MAD2 mitotic arrest deficient-like 1	protein-coding
60	chr4	155408955	155409718	+	0	NA	promoter-TSS (NM_001368738)	promoter-TSS (NM_001368738)	96	NM_001368738	544678		NM_177674	ENSMUSG00000078490	Cfap74	2010015L04Rik|A530045M11	cilia and flagella associated protein 74	protein-coding
22	chr12	41868465	41868762	+	0	NA	intron (NM_053122, intron 6 of 6)	MTD|LTR|ERVL-MaLR	-382556	NM_001271709	16981		NM_010733	ENSMUSG00000036295	Lrrn3	NLRR-3	leucine rich repeat protein 3, neuronal	protein-coding
39	chr15	73067479	73067845	+	0	NA	Intergenic	Intergenic	-6458	NM_001164641	76510		NM_029640	ENSMUSG00000047921	Trappc9	1810044A24Rik|2900005P22Rik|4632408O18Rik|Ibp|Nibp|TRS130|mKIAA1882	trafficking protein particle complex 9	protein-coding
43	chr17	28177108	28177655	+	0	NA	promoter-TSS (NM_172617)	promoter-TSS (NM_172617)	-37	NM_172617	224656		NM_172617	ENSMUSG00000024220	Zfp523	2810027J07|Znf76	zinc finger protein 523	protein-coding
8	chr1	132476832	132477611	+	0	NA	promoter-TSS (NM_001357487)	promoter-TSS (NM_001357487)	-146	NM_001357487	213464		NM_172517	ENSMUSG00000026439	Rbbp5	4933411J24Rik|C330016J05	retinoblastoma binding protein 5, histone lysine methyltransferase complex subunit	protein-coding
68	chr7	19326569	19327393	+	0	NA	Intergenic	Intergenic	-16936	NM_008036	14282		NM_008036	ENSMUSG00000003545	Fosb	-	FBJ osteosarcoma oncogene B	protein-coding
27	chr9	61371794	61372594	+	0	NA	promoter-TSS (NM_001083928)	promoter-TSS (NM_001083928)	-172	NM_001083928	21887		NM_009389	ENSMUSG00000032280	Tle3	2610103N05Rik|ESG|Grg3a|Grg3b|mKIAA1547	transducin-like enhancer of split 3	protein-coding
59	chr4	143161818	143162414	+	0	NA	exon (NM_001256380, exon 6 of 8)	exon (NM_001256380, exon 6 of 8)	-25954	NR_105988	102465618		NR_105988	ENSMUSG00000106597	Mir7021	mmu-mir-7021	microRNA 7021	ncRNA
81	chr9	21760076	21760885	+	0	NA	promoter-TSS (NM_001357331)	promoter-TSS (NM_001357331)	-177	NR_151673	67629		NM_026282	ENSMUSG00000074476	Spc24	2410030K01Rik|Spbc24	SPC24, NDC80 kinetochore complex component, homolog (S. cerevisiae)	protein-coding
58	chr4	136053061	136053522	+	0	NA	intron (NM_025919, intron 1 of 5)	CpG	102	NM_025919	67025		NM_025919	ENSMUSG00000059291	Rpl11	2010203J19Rik	ribosomal protein L11	protein-coding
35	chr14	26534629	26535272	+	0	NA	promoter-TSS (NM_001347494)	promoter-TSS (NM_001347494)	-326	NM_001347494	83997		NM_032008	ENSMUSG00000021870	Slmap	D330001L02Rik|Miranda|Slap|mKIAA1601	sarcolemma associated protein	protein-coding
47	chr19	5406349	5407408	+	0	NA	promoter-TSS (NR_027938)	promoter-TSS (NR_027938)	63	NR_015545	74931		NR_015545	ENSMUSG00000086938	4930481A15Rik	-	RIKEN cDNA 4930481A15 gene	ncRNA
69	chr7	27474598	27474869	+	0	NA	intron (NM_133210, intron 1 of 1)	intron (NM_133210, intron 1 of 1)	893	NM_133210	170742		NM_133210	ENSMUSG00000055200	Sertad3	D1Mgi51|Rbt1|Sei3	SERTA domain containing 3	protein-coding
16	chr11	87471461	87471854	+	0	NA	intron (NM_031386, intron 2 of 30)	intron (NM_031386, intron 2 of 30)	44066	NM_001199293	83560		NM_031386	ENSMUSG00000010342	Tex14	-	testis expressed gene 14 intercellular bridge forming factor	protein-coding
30	chr13	49652768	49653330	+	0	NA	promoter-TSS (NR_073167)	promoter-TSS (NR_073167)	-29	NM_001271397	70930		NM_001081350	ENSMUSG00000021392	Nol8	4921532D18Rik|5730412B09Rik	nucleolar protein 8	protein-coding
