# Supplementary material for: Kdm6b-mediated epigenetic coordination of temporal precision during motor neuron differentiation
Source: EMBO Rep. 2026 May 26;27(13):3665–88. doi: 10.1038/s44319-026-00808-2 (PMC13354772; doi:10.1038/s44319-026-00808-2)
Supplement: Supplementary file 9 — Source data Fig. 3 [file 44319_2026_808_MOESM9_ESM.zip › Source data Fig 3/Fig 3A/D4D6 peaks.xls]

PeakID (cmd=annotatePeaks.pl merge_D4_peaks.narrowPeak_D6_peaks.narrowPeak.foranno mm10)	Chr	Start	End	Strand	Peak Score	Focus Ratio/Region Size	Annotation	Detailed Annotation	Distance to TSS	Nearest PromoterID	Entrez ID	Nearest Unigene	Nearest Refseq	Nearest Ensembl	Gene Name	Gene Alias	Gene Description	Gene Type
13	chr4	57301487	57301909	+	0	NA	5' UTR (NM_011207, exon 1 of 26)	5' UTR (NM_011207, exon 1 of 26)	139	NM_011207	545622		NM_011207	ENSMUSG00000038764	Ptpn3	9530011I20Rik|PTP-H1|PTPCL	protein tyrosine phosphatase, non-receptor type 3	protein-coding
1	chr1	39478450	39478984	+	0	NA	promoter-TSS (NM_001357522)	promoter-TSS (NM_001357522)	30	NM_018775	54610		NM_018775	ENSMUSG00000003134	Tbc1d8	AD3|HBLP1|VRP	TBC1 domain family, member 8	protein-coding
11	chr2	129129547	129129918	+	0	NA	promoter-TSS (NM_025395)	promoter-TSS (NM_025395)	32	NM_025395	66170		NM_025395	ENSMUSG00000037938	Chchd5	1110027L01Rik	coiled-coil-helix-coiled-coil-helix domain containing 5	protein-coding
5	chr1	133363426	133363755	+	0	NA	promoter-TSS (NM_175443)	promoter-TSS (NM_175443)	18	NM_175443	214253		NM_175443	ENSMUSG00000070644	Etnk2	4933417N20Rik|EKI 2|Eki2|Tuc1	ethanolamine kinase 2	protein-coding
10	chrX	85573610	85574063	+	0	NA	promoter-TSS (NM_001358447)	promoter-TSS (NM_001358447)	-186	NM_025729	66724		NM_025729	ENSMUSG00000035476	Tab3	4921526G09Rik|Map3k7ip3|mKIAA4135	TGF-beta activated kinase 1/MAP3K7 binding protein 3	protein-coding
9	chr13	3373014	3373260	+	0	NA	Intergenic	Intergenic	-105095	NR_045363	76937		NR_015522	ENSMUSG00000097709	2810429I04Rik	1700024F13Rik	RIKEN cDNA 2810429I04 gene	ncRNA
12	chr3	14578633	14578974	+	0	NA	5' UTR (NM_007892, exon 1 of 8)	5' UTR (NM_007892, exon 1 of 8)	132	NM_007892	13559		NM_007892	ENSMUSG00000027552	E2f5	E2F-5	E2F transcription factor 5	protein-coding
4	chr1	128586183	128586853	+	0	NA	Intergenic	Intergenic	5781	NM_009911	12767		NM_009911	ENSMUSG00000045382	Cxcr4	CD184|CXC-R4|CXCR-4|Cmkar4|LESTR|PB-CKR|PBSF/SDF-1|Sdf1r|b2b220Clo	C-X-C motif chemokine receptor 4	protein-coding
17	chr7	125565705	125566065	+	0	NA	intron (NM_001008700, intron 3 of 10)	intron (NM_001008700, intron 3 of 10)	13614	NM_001008700	16190		NM_001008700	ENSMUSG00000030748	Il4ra	CD124|Il4r	interleukin 4 receptor, alpha	protein-coding
2	chr1	74601102	74601582	+	0	NA	promoter-TSS (NM_021313)	promoter-TSS (NM_021313)	55	NM_021313	57751		NM_021313	ENSMUSG00000026171	Rnf25	0610009H16Rik|AO7	ring finger protein 25	protein-coding
8	chr11	117939586	117939948	+	0	NA	Intergenic	Intergenic	29599	NM_007707	12702		NM_007707	ENSMUSG00000053113	Socs3	Cis3|Cish3|EF-10|Ef10|SSI-3|Ssi3	suppressor of cytokine signaling 3	protein-coding
16	chr7	101969823	101970990	+	0	NA	intron (NM_133947, intron 1 of 24)	CpG	563	NM_133947	101706		NM_133947	ENSMUSG00000066306	Numa1	6720401E04Rik|NuMA	nuclear mitotic apparatus protein 1	protein-coding
15	chr5	15006533	15006923	+	0	NA	Intergenic	Intergenic	26279	NM_182957	66773		NM_182957	ENSMUSG00000091897	Gm17019	-	predicted gene 17019	protein-coding
14	chr4	126677304	126677700	+	0	NA	promoter-TSS (NM_011970)	promoter-TSS (NM_011970)	-141	NM_011970	26445		NM_011970	ENSMUSG00000028837	Psmb2	C7-I|D4Wsu33e|HC7-I	proteasome (prosome, macropain) subunit, beta type 2	protein-coding
3	chr1	85325313	85325587	+	0	NA	intron (NR_165476, intron 1 of 2)	intron (NR_165476, intron 1 of 2)	1929	NR_165476	108167347		NM_001372515		Gm2619	100040135	component of Sp100-rs-like	pseudo
7	chr11	96943843	96944256	+	0	NA	promoter-TSS (NM_134021)	promoter-TSS (NM_134021)	-30	NM_134021	103711		NM_134021	ENSMUSG00000018659	Pnpo	-	pyridoxine 5'-phosphate oxidase	protein-coding
6	chr11	14181944	14182461	+	0	NA	Intergenic	Intergenic	-3161	NR_131011	75280		NR_131011	ENSMUSG00000085452	4930554G24Rik	-	RIKEN cDNA 4930554G24 gene	ncRNA
