# Supplementary material for: Kdm6b-mediated epigenetic coordination of temporal precision during motor neuron differentiation
Source: EMBO Rep. 2026 May 26;27(13):3665–88. doi: 10.1038/s44319-026-00808-2 (PMC13354772; doi:10.1038/s44319-026-00808-2)
Supplement: Supplementary file 9 — Source data Fig. 3 [file 44319_2026_808_MOESM9_ESM.zip › Source data Fig 3/Fig 3A/D4H8 peaks.xls]

PeakID (cmd=annotatePeaks.pl merge_D4H8_peaks.narrowPeak.foranno mm10)	Chr	Start	End	Strand	Peak Score	Focus Ratio/Region Size	Annotation	Detailed Annotation	Distance to TSS	Nearest PromoterID	Entrez ID	Nearest Unigene	Nearest Refseq	Nearest Ensembl	Gene Name	Gene Alias	Gene Description	Gene Type
46	chr16	29642275	29642549	+	0	NA	intron (NM_133752, intron 27 of 28)	intron (NM_133752, intron 27 of 28)	63078	NM_001199177	74143		NM_133752	ENSMUSG00000038084	Opa1	1200011N24Rik|lilr3|mKIAA0567	OPA1, mitochondrial dynamin like GTPase	protein-coding
349	chr17	74994181	74994503	+	0	NA	Intergenic	Intergenic	-11187	NM_019919	268977		NM_019919	ENSMUSG00000001870	Ltbp1	9430031G15Rik|9830146M04|Ltbp-1|Ltbp1L|TGF-beta1-BP-1|Tgfb|b2b1000Clo	latent transforming growth factor beta binding protein 1	protein-coding
373	chr8	89371710	89372064	+	0	NA	Intergenic	Intergenic	-327725	NM_021390	58198		NM_021390	ENSMUSG00000031665	Sall1	Msal-3	spalt like transcription factor 1	protein-coding
1050	chr15	82127793	82128138	+	0	NA	promoter-TSS (NM_172428)	promoter-TSS (NM_172428)	-10	NR_137170	76457		NM_172428	ENSMUSG00000068114	Ccdc134	2310042L06Rik	coiled-coil domain containing 134	protein-coding
474	chr5	133884926	133885163	+	0	NA	Intergenic	(CAGA)n|Simple_repeat|Simple_repeat	214597	NR_166664	102640952		NR_166664		Gm15627	-	predicted gene 15627	ncRNA
1056	chr1	46066606	46067117	+	0	NA	promoter-TSS (NM_001368717)	promoter-TSS (NM_001368717)	8	NM_001368717	227058		NM_001160386	ENSMUSG00000041144	Dnah7b	Dnahc7b|Gm107	dynein, axonemal, heavy chain 7B	protein-coding
1021	chr1	12398058	12398684	+	0	NA	Intergenic	Intergenic	-27615	NR_105759	102465961		NR_105759	ENSMUSG00000098555	Mir6341	Gm27262|mmu-mir-6341	microRNA 6341	ncRNA
2	chr7	63113506	63113892	+	0	NA	intron (NM_007390, intron 4 of 9)	intron (NM_007390, intron 4 of 9)	98827	NM_007390	11441		NM_007390	ENSMUSG00000030525	Chrna7	Acra7|alpha7|nAchR	cholinergic receptor, nicotinic, alpha polypeptide 7	protein-coding
708	chr3	59005745	59006210	+	0	NA	Intergenic	CpG	-1001	NM_177855	329650		NM_177855	ENSMUSG00000056476	Med12l	A130035F20|A630079M02|TRALPUSH	mediator complex subunit 12-like	protein-coding
1498	chr19	55741451	55741701	+	0	NA	promoter-TSS (NM_009333)	promoter-TSS (NM_009333)	-234	NM_009333	21416		NM_009333	ENSMUSG00000024985	Tcf7l2	TCF4B|TCF4E|Tcf-4|Tcf4	transcription factor 7 like 2, T cell specific, HMG box	protein-coding
606	chr13	108214033	108214242	+	0	NA	promoter-TSS (NM_029001)	promoter-TSS (NM_029001)	-267	NM_029001	74559		NM_029001	ENSMUSG00000021696	Elovl7	9130013K24Rik	ELOVL fatty acid elongase 7	protein-coding
1629	chr10	83914618	83914969	+	0	NA	Intergenic	Intergenic	185904	NR_152790	102637349		NR_152790	ENSMUSG00000111049	Gm34184	-	predicted gene, 34184	ncRNA
1712	chr2	57266965	57267510	+	0	NA	intron (NM_010274, intron 1 of 16)	intron (NM_010274, intron 1 of 16)	28855	NM_010274	14571		NM_010274	ENSMUSG00000026827	Gpd2	GPDH|Gdm1|Gpd-m|Gpdh-m|TISP38	glycerol phosphate dehydrogenase 2, mitochondrial	protein-coding
1738	chr10	118924619	118924922	+	0	NA	intron (NR_110482, intron 3 of 3)	intron (NR_110482, intron 3 of 3)	2373	NR_110482	216377		NR_110482	ENSMUSG00000112854	Gm38403	C230029M16	predicted gene, 38403	ncRNA
77	chr7	100578643	100578869	+	0	NA	intron (NR_003559, intron 1 of 7)	intron (NR_003559, intron 1 of 7)	4374	NR_153426	52443		NM_198831	ENSMUSG00000030706	Mrpl48	1810030E20Rik|2610028L11Rik|CGI-118|D4Ertd786e|L48mt|MRP-L48	mitochondrial ribosomal protein L48	protein-coding
216	chr8	9288020	9288467	+	0	NA	intron (NM_173446, intron 1 of 2)	intron (NM_173446, intron 1 of 2)	143574	NR_073360	74688		NR_073360	ENSMUSG00000109215	4930453L07Rik	-	RIKEN cDNA 4930453L07 gene	ncRNA
1057	chr1	46395045	46395329	+	0	NA	Intergenic	Intergenic	-30331	NM_001310335	100101919		NM_001310335	ENSMUSG00000101337	Dnah7c	Dnahc7c	dynein, axonemal, heavy chain 7C	protein-coding
1265	chr9	59679874	59680339	+	0	NA	promoter-TSS (NM_001379375)	promoter-TSS (NM_001379375)	-48	NM_001379375	546134		NM_001033498	ENSMUSG00000074259	Gramd2a	Gramd2	GRAM domain containing 2A	protein-coding
1163	chr1	137898676	137898875	+	0	NA	Intergenic	Intergenic	-67680	NR_029795	735252		NR_029795	ENSMUSG00000065565	Mir181a-1	Mirn181a-1|Mirn213|miR-213|mir-181a-1|mmu-mir-213	microRNA 181a-1	ncRNA
764	chr11	9616543	9616767	+	0	NA	intron (NM_178259, intron 56 of 61)	intron (NM_178259, intron 56 of 61)	424713	NM_178259	268379		NM_178259	ENSMUSG00000004668	Abca13	9830132L24|A930002G16Rik	ATP-binding cassette, sub-family A member 13	protein-coding
867	chr14	122474334	122474544	+	0	NA	promoter-TSS (NM_009574)	promoter-TSS (NM_009574)	760	NR_045046	69248		NR_045046	ENSMUSG00000085555	2610035F20Rik	ln-CR8	RIKEN cDNA 2610035F20 gene	ncRNA
409	chr18	10343747	10343960	+	0	NA	intron (NM_001083628, intron 1 of 32)	intron (NM_001083628, intron 1 of 32)	18674	NM_001083628	381157		NM_001083628	ENSMUSG00000042942	Greb1l	mKIAA4095	growth regulation by estrogen in breast cancer-like	protein-coding
1024	chr1	12835481	12836280	+	0	NA	intron (NM_001198566, intron 11 of 20)	intron (NM_001198566, intron 11 of 20)	117335	NM_172294	240725		NM_172294	ENSMUSG00000016918	Sulf1	MSulf-1|mKIAA1077	sulfatase 1	protein-coding
927	chr11	65270060	65270284	+	0	NA	promoter-TSS (NM_146386)	promoter-TSS (NM_146386)	-183	NM_146386	214384		NM_145136	ENSMUSG00000020542	Myocd	BSAC2A|Srfcp	myocardin	protein-coding
856	chr11	52641340	52641844	+	0	NA	Intergenic	Intergenic	-123114	NM_177059	320027		NM_177059	ENSMUSG00000036264	Fstl4	B230374F23Rik|SPIG1|mKIAA1061	follistatin-like 4	protein-coding
1152	chr11	97799698	97800216	+	0	NA	intron (NM_010688, intron 1 of 6)	CpG	392	NM_010688	16796		NM_010688	ENSMUSG00000038366	Lasp1	Def-4|LASP-1|MLN 50|SH3P6|Tg(Col1a1-lacZ)1Ngma	LIM and SH3 protein 1	protein-coding
1233	chr1	177494891	177495115	+	0	NA	Intergenic	Intergenic	49182	NM_013915	30928		NM_013915	ENSMUSG00000063659	Zbtb18	RP58|Zfp238|Znf238.|zfp-238	zinc finger and BTB domain containing 18	protein-coding
751	chr6	109874664	109874958	+	0	NA	Intergenic	Intergenic	-770701	NM_001346640	108073		NM_177328	ENSMUSG00000056755	Grm7	6330570A01Rik|C030018L03|E130018M02Rik|Gpr1g|Gprc1g|SMN2|Tg(SMN2)89Ahmb|mGluR7	glutamate receptor, metabotropic 7	protein-coding
1135	chr4	54371142	54371396	+	0	NA	Intergenic	(GA)n|Simple_repeat|Simple_repeat	545224	NM_028053	52076		NM_028053	ENSMUSG00000028420	Tmem38b	1600017F22Rik|D4Ertd89e|TRIC-B|mg33b	transmembrane protein 38B	protein-coding
223	chr8	12873844	12874063	+	0	NA	5' UTR (NM_001371043, exon 1 of 30)	5' UTR (NM_001371043, exon 1 of 30)	147	NM_001371043	17207		NM_178076	ENSMUSG00000031442	Mcf2l	C130040G20Rik|Dbs|Ost|mKIAA0362	mcf.2 transforming sequence-like	protein-coding
376	chr5	104110409	104110682	+	0	NA	intron (NM_001359014, intron 1 of 11)	intron (NM_001359014, intron 1 of 11)	3543	NM_001359014	13602		NM_010097	ENSMUSG00000029309	Sparcl1	Ecm2|Sc1|hevin|mast9	SPARC-like 1	protein-coding
1768	chr2	80398647	80399161	+	0	NA	TTS (NR_040370)	TTS (NR_040370)	7540	NR_040370	100503167		NR_040370		Gm13752	-	predicted gene 13752	ncRNA
603	chr13	102132333	102132718	+	0	NA	Intergenic	Intergenic	-364308	NM_001077495	18708		NM_001024955	ENSMUSG00000041417	Pik3r1	PI3K|p50alpha|p55alpha|p85alpha	phosphoinositide-3-kinase regulatory subunit 1	protein-coding
162	chr2	174327483	174327680	+	0	NA	promoter-TSS (NR_003258)	promoter-TSS (NR_003258)	-168	NR_003258	14683		NM_010309	ENSMUSG00000027523	Gnas	5530400H20Rik|A930027G11Rik|C130027O20Rik|GPSA|GSP|Galphas|Gnas1|Gnasxl|Gs-alpha|Gsa|Nesp|Nesp55|Nespl|Oed-Sml|Oedsml|P1|P2|P3|PHP1A|PHP1B|POH|SCG6	GNAS complex locus	protein-coding
853	chr14	111674942	111675244	+	0	NA	promoter-TSS (NM_001378770)	promoter-TSS (NM_001378770)	-22	NM_198865	75409		NM_029273	ENSMUSG00000033214	Slitrk5	2610019D03Rik	SLIT and NTRK-like family, member 5	protein-coding
213	chr8	7554644	7555439	+	0	NA	Intergenic	Intergenic	174093	NR_166536	102632928		NR_166536		Gm17215	-	predicted gene 17215	ncRNA
1133	chr4	54073207	54073565	+	0	NA	Intergenic	Intergenic	247341	NM_028053	52076		NM_028053	ENSMUSG00000028420	Tmem38b	1600017F22Rik|D4Ertd89e|TRIC-B|mg33b	transmembrane protein 38B	protein-coding
1252	chr9	48696564	48697275	+	0	NA	intron (NM_001033324, intron 4 of 6)	intron (NM_001033324, intron 4 of 6)	-91796	NM_001311062	18113		NM_010924	ENSMUSG00000032271	Nnmt	-	nicotinamide N-methyltransferase	protein-coding
1235	chr1	177684317	177684575	+	0	NA	Intergenic	Intergenic	-41503	NR_037994	75589		NR_037994	ENSMUSG00000101746	2310043L19Rik	-	RIKEN cDNA 2310043L19 gene	ncRNA
1165	chr1	146893152	146893395	+	0	NA	intron (NM_153539, intron 7 of 7)	intron (NM_153539, intron 7 of 7)	395586	NM_001357572	215378		NM_153539	ENSMUSG00000035131	Brinp3	B830045N13Rik|Fam5c	bone morphogenetic protein/retinoic acid inducible neural specific 3	protein-coding
1263	chr9	55209035	55209433	+	0	NA	intron (NM_028049, intron 1 of 6)	CpG	299	NM_028049	71999		NM_028049	ENSMUSG00000032309	Fbxo22	0610033L19Rik|1600016C16Rik	F-box protein 22	protein-coding
644	chr14	13455216	13455553	+	0	NA	intron (NM_001163032, intron 1 of 4)	intron (NM_001163032, intron 1 of 4)	1426	NM_001163032	72003		NM_028052	ENSMUSG00000056296	Synpr	1500003F20Rik|SPO	synaptoporin	protein-coding
226	chr17	24669360	24669689	+	0	NA	promoter-TSS (NM_001348231)	promoter-TSS (NM_001348231)	-163	NM_183149	213753		NM_183149	ENSMUSG00000041130	Zfp598	Ntrap|Znf598	zinc finger protein 598	protein-coding
917	chr7	18924125	18924377	+	0	NA	Intergenic	Intergenic	-1637	NM_001029877	384569		NM_001029877	ENSMUSG00000030411	Nova2	Gm1424	NOVA alternative splicing regulator 2	protein-coding
1112	chr1	128472166	128472521	+	0	NA	Intergenic	Intergenic	-54927	NM_145507	226414		NM_145507	ENSMUSG00000026356	Dars1	5730439G15Rik|Dars	aspartyl-tRNA synthetase 1	protein-coding
1138	chr4	55294356	55294590	+	0	NA	Intergenic	Intergenic	-55569	NM_009011	19359		NM_009011	ENSMUSG00000028426	Rad23b	0610007D13Rik|HR23B|mHR23B|p58	RAD23 homolog B, nucleotide excision repair protein	protein-coding
755	chr14	63245454	63245678	+	0	NA	promoter-TSS (NM_008092)	promoter-TSS (NM_008092)	-295	NM_008092	14463		NM_008092	ENSMUSG00000021944	Gata4	Gata-4	GATA binding protein 4	protein-coding
326	chr8	80054653	80054967	+	0	NA	intron (NM_020259, intron 1 of 12)	intron (NM_020259, intron 1 of 12)	3198	NM_020259	15245		NM_020259	ENSMUSG00000064325	Hhip	Hhip1	Hedgehog-interacting protein	protein-coding
1574	chr9	119102341	119102655	+	0	NA	promoter-TSS (NM_177117)	promoter-TSS (NM_177117)	-11	NM_177117	320256		NM_177117	ENSMUSG00000038060	Dlec1	D630005C06Rik	deleted in lung and esophageal cancer 1	protein-coding
103	chr2	158159847	158160126	+	0	NA	Intergenic	Intergenic	-13594	NM_009373	21817		NM_009373	ENSMUSG00000037820	Tgm2	G[a]h|TG2|TGase2|tTG|tTGas	transglutaminase 2, C polypeptide	protein-coding
1664	chr10	110542610	110542823	+	0	NA	Intergenic	Intergenic	-57934	NR_028438	109335		NR_028438	ENSMUSG00000112398	9230102K24Rik	-	RIKEN cDNA 9230102K24 gene	ncRNA
1602	chr5	30774861	30775136	+	0	NA	intron (NM_023047, intron 2 of 12)	intron (NM_023047, intron 2 of 12)	-39643	NM_133350	100732		NM_133350	ENSMUSG00000029166	Mapre3	EB2|EB3|EBF3|RP3	microtubule-associated protein, RP/EB family, member 3	protein-coding
450	chr8	116732682	116732995	+	0	NA	5' UTR (NM_029441, exon 1 of 7)	5' UTR (NM_029441, exon 1 of 7)	153	NM_029441	75796		NM_029441	ENSMUSG00000031758	Cdyl2	1700029M19Rik|4930453I21Rik|Gm20194	chromodomain protein, Y chromosome-like 2	protein-coding
414	chr18	13032045	13032260	+	0	NA	Intergenic	Intergenic	25162	NM_153087	225192		NM_153087	ENSMUSG00000037346	Hrh4	AXOR35|BG26|GPCR105|GPRv53|H4|H4R|HH4R	histamine receptor H4	protein-coding
313	chr8	71853510	71853706	+	0	NA	Intergenic	Intergenic	-28460	NM_145624	236193		NM_145624	ENSMUSG00000056019	Zfp709	GIOT-4|HIT-40	zinc finger protein 709	protein-coding
1580	chr9	121352290	121352745	+	0	NA	intron (NR_152160, intron 1 of 17)	intron (NR_152160, intron 1 of 17)	-14441	NM_001357973	67095		NM_175114	ENSMUSG00000032536	Trak1	2310001H13Rik|hyrt|mKIAA1042	trafficking protein, kinesin binding 1	protein-coding
1268	chr9	61277692	61277988	+	0	NA	intron (NR_045334, intron 3 of 4)	intron (NR_045334, intron 3 of 4)	15969	NR_045334	622037		NR_045334	ENSMUSG00000111658	B930092H01Rik	-	RIKEN cDNA B930092H01 gene	ncRNA
1017	chr7	31151018	31151252	+	0	NA	promoter-TSS (NR_153431)	promoter-TSS (NR_153431)	36	NM_001360351	52857		NM_027898	ENSMUSG00000001248	Gramd1a	1300003M23Rik|D7Bwg0611e	GRAM domain containing 1A	protein-coding
1586	chrX	20961719	20962140	+	0	NA	promoter-TSS (NR_027446)	promoter-TSS (NR_027446)	49	NM_013840	22294		NM_013840	ENSMUSG00000001134	Uxt	0910002B17Rik	ubiquitously expressed prefoldin like chaperone	protein-coding
932	chr15	53316702	53316932	+	0	NA	intron (NM_010162, intron 1 of 10)	intron (NM_010162, intron 1 of 10)	29366	NM_010162	14042		NM_010162	ENSMUSG00000061731	Ext1	-	exostosin glycosyltransferase 1	protein-coding
144	chr7	122181788	122181990	+	0	NA	intron (NR_133565, intron 4 of 21)	intron (NR_133565, intron 4 of 21)	4342	NR_133565	26918		NM_012016	ENSMUSG00000030866	Ern2	Ern1|Ire1|Ire1b|ire1-beta|mIre1	endoplasmic reticulum to nucleus signalling 2	protein-coding
1735	chr10	117718095	117718320	+	0	NA	Intergenic	Intergenic	-7449	NM_001288586	17246		NM_010786	ENSMUSG00000020184	Mdm2	1700007J15Rik|Mdm-2	transformed mouse 3T3 cell double minute 2	protein-coding
1752	chr11	3101335	3101660	+	0	NA	Intergenic	GSAT_MM|Satellite|Satellite	-22505	NR_003517	236604		NM_001004146	ENSMUSG00000121500	Pisd-ps1	-	phosphatidylserine decarboxylase, pseudogene 1	pseudo
1495	chr19	51751143	51751393	+	0	NA	Intergenic	Intergenic	-513029	NM_008386	16333		NM_008386	ENSMUSG00000035804	Ins1	Ins-1|Ins2-rs1	insulin I	protein-coding
1069	chr15	87818957	87819274	+	0	NA	Intergenic	Intergenic	-23172	NR_105817	102465209		NR_105817	ENSMUSG00000098938	Mir6393	Gm27424|mmu-mir-6393	microRNA 6393	ncRNA
1010	chr4	13339731	13340045	+	0	NA	Intergenic	Intergenic	-403414	NM_001111026	12395		NM_009822	ENSMUSG00000006586	Runx1t1	Cbfa2t1h|ETO|MTG8	RUNX1 translocation partner 1	protein-coding
662	chr6	65999564	65999836	+	0	NA	Intergenic	L1_Mur3|LINE|L1	47129	NM_001161773	67653		NM_001161773	ENSMUSG00000036463	4930544G11Rik	-	RIKEN cDNA 4930544G11 gene	protein-coding
1571	chr9	114564143	114564639	+	0	NA	promoter-TSS (NM_001042503)	promoter-TSS (NM_001042503)	-22	NM_001042503	636931		NM_001042503	ENSMUSG00000079259	Trim71	2610206G21Rik|Gm1127|Lin41|lin-41|mLin41|mlin-41	tripartite motif-containing 71	protein-coding
553	chr9	32409317	32409558	+	0	NA	Intergenic	CpG	15452	NM_001168354	56379		NM_019659	ENSMUSG00000041248	Kcnj1	Kir1.1|ROMK|Romk2	potassium inwardly-rectifying channel, subfamily J, member 1	protein-coding
1661	chr10	107971588	107971784	+	0	NA	intron (NR_131147, intron 5 of 5)	intron (NR_131147, intron 5 of 5)	25041	NR_131147	628877		NR_131147	ENSMUSG00000112910	Gm29685	-	predicted gene, 29685	ncRNA
1016	chr4	28934183	28934380	+	0	NA	intron (NM_001122889, intron 5 of 9)	intron (NM_001122889, intron 5 of 9)	121136	NM_001122889	13841		NM_010141	ENSMUSG00000028289	Epha7	Cek11|Ebk|Ehk3|Hek11|Mdk1	Eph receptor A7	protein-coding
1587	chrX	23498719	23498914	+	0	NA	Intergenic	Intergenic	-133734	NM_026167	67455		NM_026167	ENSMUSG00000036782	Klhl13	1200009K10Rik|Bklhd2|D130072F20Rik	kelch-like 13	protein-coding
1763	chrX	166728353	166728556	+	0	NA	Intergenic	Intergenic	66429	NR_046015	382255		NR_046015	ENSMUSG00000086860	Gm1720	-	predicted gene 1720	ncRNA
276	chr8	60865308	60865619	+	0	NA	Intergenic	Intergenic	-24965	NR_166427	72612		NM_028299	ENSMUSG00000038005	Hpf1	2700029M09Rik|C230006B22Rik|C4orf27	histone PARylation factor 1	protein-coding
71	chr16	37584562	37584921	+	0	NA	intron (NR_027778, intron 1 of 12)	intron (NR_027778, intron 1 of 12)	4588	NR_027778	15233		NM_013547	ENSMUSG00000022821	Hgd	Hgo|aku	homogentisate 1, 2-dioxygenase	protein-coding
323	chr8	77570185	77570476	+	0	NA	intron (NM_001081240, intron 8 of 11)	intron (NM_001081240, intron 8 of 11)	20933	NM_001081240	102182		NM_178903	ENSMUSG00000037134	Prmt9	Prmt10	protein arginine methyltransferase 9	protein-coding
1476	chr9	90700607	90700923	+	0	NA	Intergenic	Intergenic	128091	NR_166895	102633152		NR_166895		Gm28703	-	predicted gene 28703	ncRNA
1634	chr12	108444314	108444542	+	0	NA	intron (NM_001364196, intron 1 of 22)	intron (NM_001364196, intron 1 of 22)	20391	NM_001364196	68519		NM_001043335	ENSMUSG00000058070	Eml1	1110008N23Rik|A930030P13Rik|ELP79|EMAP|EMAP-1|EMAPL|heco	echinoderm microtubule associated protein like 1	protein-coding
106	chr16	58728349	58728557	+	0	NA	intron (NR_045517, intron 1 of 4)	intron (NR_045517, intron 1 of 4)	543	NM_001252450	224250		NM_171826	ENSMUSG00000022744	Cldnd1	1110019C08Rik|Cldn25|claudin-25	claudin domain containing 1	protein-coding
1470	chr10	63308857	63309105	+	0	NA	intron (NM_001359484, intron 17 of 22)	intron (NM_001359484, intron 17 of 22)	30054	NM_001159589	93759		NM_019812	ENSMUSG00000020063	Sirt1	SIR2L1|Sir2|Sir2a|Sir2alpha	sirtuin 1	protein-coding
424	chr18	24529351	24529722	+	0	NA	intron (NM_001360807, intron 1 of 7)	CpG	668	NM_001360807	225283		NM_144861	ENSMUSG00000040446	Rprd1a	mKIAA4077	regulation of nuclear pre-mRNA domain containing 1A	protein-coding
1168	chr1	152624842	152625116	+	0	NA	intron (NM_001346117, intron 2 of 18)	CpG	238	NM_016846	19731		NM_016846	ENSMUSG00000026482	Rgl1	Rgl|mKIAA0959	ral guanine nucleotide dissociation stimulator,-like 1	protein-coding
1449	chr12	52925218	52925574	+	0	NA	intron (NM_198111, intron 5 of 13)	intron (NM_198111, intron 5 of 13)	226013	NM_198111	238161		NM_198111	ENSMUSG00000061603	Akap6	Akapalpha|Akapbeta|PRKA	A kinase anchor protein 6	protein-coding
992	chr7	19770306	19770549	+	0	NA	exon (NM_020486, exon 1 of 15)	exon (NM_020486, exon 1 of 15)	105	NM_020486	57278		NM_020486	ENSMUSG00000002980	Bcam	1200005K12Rik|B-CAM|Gplu|Lu	basal cell adhesion molecule	protein-coding
982	chr1	82433172	82433393	+	0	NA	intron (NM_029777, intron 6 of 6)	intron (NM_029777, intron 6 of 6)	94233	NM_001122685	76867		NM_029777	ENSMUSG00000026142	Rhbdd1	4930418P06Rik|RRP4|mRHBDD1	rhomboid domain containing 1	protein-coding
1484	chr9	106788962	106789168	+	0	NA	5' UTR (NM_030730, exon 1 of 22)	5' UTR (NM_030730, exon 1 of 22)	148	NM_030730	81000		NM_030730	ENSMUSG00000040661	Rad54l2	Arip4|D130058C05|G630026H09Rik|Srisnf2l	RAD54 like 2 (S. cerevisiae)	protein-coding
1382	chr19	30898145	30898363	+	0	NA	intron (NM_001013833, intron 4 of 17)	intron (NM_001013833, intron 4 of 17)	32708	NR_033643	625995		NR_033643		Gm6642	EG625995	ubiquitin-like 5 pseudogene	pseudo
1238	chr1	185229791	185230040	+	0	NA	intron (NM_001163754, intron 2 of 34)	intron (NM_001163754, intron 2 of 34)	-13011	NR_034044	100217449		NR_034044	ENSMUSG00002075146	Snora36b	MBI-87	small nucleolar RNA, H/ACA box 36B	snoRNA
1212	chr11	102407360	102407799	+	0	NA	promoter-TSS (NM_026542)	promoter-TSS (NM_026542)	-62	NM_026542	68066		NM_026542	ENSMUSG00000018677	Slc25a39	3010027G13Rik|D11Ertd333e	solute carrier family 25, member 39	protein-coding
316	chr5	76974767	76974998	+	0	NA	intron (NM_025691, intron 1 of 18)	CpG	181	NM_025691	66661		NM_025691	ENSMUSG00000036323	Srp72	5730576P14Rik|72kDa	signal recognition particle 72	protein-coding
977	chr1	64916845	64917231	+	0	NA	intron (NM_001039493, intron 3 of 7)	intron (NM_001039493, intron 3 of 7)	-39541	NR_165472	115487094		NR_165472		Gm51627	-	predicted gene, 51627	ncRNA
1477	chr9	96196635	96196909	+	0	NA	intron (NM_001184706, intron 1 of 12)	intron (NM_001184706, intron 1 of 12)	497	NM_178667	211586		NM_178667	ENSMUSG00000032411	Tfdp2	1110029I05Rik|A330080J22Rik|DP-3|DP3	transcription factor Dp 2	protein-coding
72	chr16	37868812	37869062	+	0	NA	exon (NM_177093, exon 1 of 4)	exon (NM_177093, exon 1 of 4)	537	NM_177093	320184		NM_177093	ENSMUSG00000034158	Lrrc58	1810012N18Rik|C330018J07Rik	leucine rich repeat containing 58	protein-coding
742	chr3	85341420	85341641	+	0	NA	Intergenic	Intergenic	24011	NR_040542	73283		NR_040542	ENSMUSG00000099995	1700036G14Rik	-	RIKEN cDNA 1700036G14 gene	ncRNA
3	chr7	63789705	63789991	+	0	NA	Intergenic	L1M4b|LINE|L1	-106536	NR_166574	102634962		NR_166574		Gm27252	-	predicted gene 27252	ncRNA
1765	chrX	169972651	169972895	+	0	NA	intron (NM_001290504, intron 3 of 9)	intron (NM_001290504, intron 3 of 9)	6144	NR_029457	654820		NM_001039559	ENSMUSG00000072844	G530011O06Rik	-	RIKEN cDNA G530011O06 gene	ncRNA
1481	chr9	101018035	101018238	+	0	NA	intron (NM_025835, intron 5 of 14)	intron (NM_025835, intron 5 of 14)	16748	NM_025835	66904		NM_025835	ENSMUSG00000032527	Pccb	1300012P06Rik	propionyl Coenzyme A carboxylase, beta polypeptide	protein-coding
1733	chr10	117123673	117123880	+	0	NA	intron (NM_177798, intron 1 of 9)	intron (NM_177798, intron 1 of 9)	24698	NM_177798	327826		NM_177798	ENSMUSG00000020170	Frs2	C330018A15Rik|FRS2-alpha|Frs2alpha|SNT-1|SNT1	fibroblast growth factor receptor substrate 2	protein-coding
273	chr8	49440260	49440633	+	0	NA	Intergenic	Intergenic	-765756	NM_001145937	23965		NM_011857	ENSMUSG00000031561	Tenm3	2610100B16Rik|Odz1|Odz3|Ten-m3|mKIAA1455	teneurin transmembrane protein 3	protein-coding
249	chr8	25514823	25515166	+	0	NA	Intergenic	Intergenic	-3765	NM_010206	14182		NM_010206	ENSMUSG00000031565	Fgfr1	Eask|FGFR-I|FLG|Fgfr-1|Flt-2|Fr1|Hspy|MFR|bFGF-R-1|c-fgr	fibroblast growth factor receptor 1	protein-coding
556	chr5	148624883	148625111	+	0	NA	Intergenic	Intergenic	-34232	NR_168911	102639759		NR_168911		Gm35994	-	predicted gene, 35994	ncRNA
1039	chr1	36060841	36061082	+	0	NA	Intergenic	Intergenic	-7439	NM_015818	50785		NM_015818	ENSMUSG00000045216	Hs6st1	6Ost1	heparan sulfate 6-O-sulfotransferase 1	protein-coding
1493	chr19	47937632	47937954	+	0	NA	promoter-TSS (NM_001163267)	promoter-TSS (NM_001163267)	81	NM_001163267	381229		NM_001163267	ENSMUSG00000046585	Cfap58	Ccdc147|Gm969	cilia and flagella associated protein 58	protein-coding
567	chr6	6472006	6472221	+	0	NA	Intergenic	Lx5c|LINE|L1	106545	NM_009169	20422		NM_009169	ENSMUSG00000042541	Sem1	DSS1|Shfdg1|Shfg|Shfm1	SEM1, 26S proteasome complex subunit	protein-coding
1631	chr10	83957382	83957603	+	0	NA	Intergenic	Intergenic	143205	NR_152790	102637349		NR_152790	ENSMUSG00000111049	Gm34184	-	predicted gene, 34184	ncRNA
108	chr16	63806282	63807192	+	0	NA	intron (NM_010140, intron 2 of 16)	intron (NM_010140, intron 2 of 16)	57438	NM_010140	13837		NM_010140	ENSMUSG00000052504	Epha3	Cek4|EK4|ETK1|End3|Hek|Hek4|Mek4|Tyro4	Eph receptor A3	protein-coding
1188	chr4	81698509	81698721	+	0	NA	Intergenic	Intergenic	-211602	NR_030570	100124446		NR_030570	ENSMUSG00000077941	Mir466h	Mirn466h	microRNA 466h	ncRNA
1402	chr4	138251937	138252206	+	0	NA	intron (NM_001099631, intron 1 of 9)	intron (NM_001099631, intron 1 of 9)	1660	NM_001099631	230863		NM_001099631	ENSMUSG00000045349	Sh2d5	-	SH2 domain containing 5	protein-coding
1353	chr9	61470966	61471431	+	0	NA	Intergenic	Intergenic	98832	NM_009389	21887		NM_009389	ENSMUSG00000032280	Tle3	2610103N05Rik|ESG|Grg3a|Grg3b|mKIAA1547	transducin-like enhancer of split 3	protein-coding
1304	chr11	118476831	118477182	+	0	NA	exon (NM_172573, exon 1 of 14)	exon (NM_172573, exon 1 of 14)	174	NR_153103	217364		NM_172573	ENSMUSG00000033857	Engase	C130099A03|D230014K01Rik	endo-beta-N-acetylglucosaminidase	protein-coding
235	chr17	29451197	29451489	+	0	NA	intron (NR_168686, intron 3 of 3)	intron (NR_168686, intron 3 of 3)	16595	NR_168684	102640282		NR_168683		Gm26885	-	predicted gene, 26885	ncRNA
1530	chr5	14903429	14903694	+	0	NA	Intergenic	Intergenic	11328	NM_198666	381714		NM_198666	ENSMUSG00000033219	Gm9758	-	predicted gene 9758	protein-coding
437	chr13	51618208	51618441	+	0	NA	Intergenic	Intergenic	-26908	NM_025415	66197		NM_025415	ENSMUSG00000062248	Cks2	1110038L14Rik|CKSHS2	CDC28 protein kinase regulatory subunit 2	protein-coding
501	chr13	60707208	60707559	+	0	NA	intron (NM_029653, intron 3 of 25)	intron (NM_029653, intron 3 of 25)	78981	NM_199148	218275		NM_199148	ENSMUSG00000042243	BC051665	-	cDNA sequence BC051665	protein-coding
1464	chr10	61534459	61534755	+	0	NA	intron (NM_153542, intron 3 of 4)	intron (NM_153542, intron 3 of 4)	-57926	NR_166099	320949		NM_177297	ENSMUSG00000043126	D830039M14Rik	-	RIKEN cDNA D830039M14 gene	ncRNA
1362	chr9	69714331	69714562	+	0	NA	Intergenic	Intergenic	46494	NM_022378	64290		NM_022378	ENSMUSG00000059246	Foxb1	C43|Fkh5|Foxb1a|Foxb1b|Hfh-e5.1|Mf3|Twh	forkhead box B1	protein-coding
1536	chr2	24949313	24949755	+	0	NA	promoter-TSS (NM_026021)	promoter-TSS (NM_026021)	-243	NM_026021	67187		NM_026021	ENSMUSG00000026974	Zmynd19	2700064H14Rik|mizip	zinc finger, MYND domain containing 19	protein-coding
318	chr5	77266644	77267057	+	0	NA	intron (NM_011263, intron 1 of 3)	CpG	1356	NM_011263	19712		NM_011263	ENSMUSG00000029249	Rest	2610008J04Rik|NRSF|REST4	RE1-silencing transcription factor	protein-coding
642	chr14	10813806	10814008	+	0	NA	intron (NM_001308285, intron 2 of 9)	intron (NM_001308285, intron 2 of 9)	75354	NR_131139	547334		NR_131139	ENSMUSG00000089833	Fhitos	Gm16542	fragile histidine triad gene, opposite strand	ncRNA
1832	chr2	122408376	122408600	+	0	NA	Intergenic	L1M2|LINE|L1	-17947	NM_172980	269346		NM_172980	ENSMUSG00000027219	Slc28a2	2010208B10Rik|B430217P18|Cnt2|SPNT	solute carrier family 28 (sodium-coupled nucleoside transporter), member 2	protein-coding
1818	chr2	118256678	118256914	+	0	NA	intron (NM_027759, intron 1 of 10)	CpG	160	NM_001374672	71313		NM_027759	ENSMUSG00000027344	Fsip1	1700012M13Rik|4933432K11Rik	fibrous sheath-interacting protein 1	protein-coding
62	chr16	33605930	33606598	+	0	NA	intron (NM_001370999, intron 7 of 13)	intron (NM_001370999, intron 7 of 13)	-78202	NM_175256	77446		NM_172934	ENSMUSG00000075254	Heg1	4632417D23Rik|5530401I02Rik|9530025L16Rik|Gm629	heart development protein with EGF-like domains 1	protein-coding
151	chr7	129673930	129674167	+	0	NA	Intergenic	L1MB8|LINE|L1	82185	NM_172255	207425		NM_172255	ENSMUSG00000042055	Wdr11	2900055P10Rik|Brwd2|mKIAA1351	WD repeat domain 11	protein-coding
1785	chr2	105719485	105719810	+	0	NA	intron (NM_023876, intron 9 of 9)	intron (NM_023876, intron 9 of 9)	37184	NM_001310146	18508		NM_013627	ENSMUSG00000027168	Pax6	1500038E17Rik|AEY11|Dey|Gsfaey11|Pax-6|Sey	paired box 6	protein-coding
1461	chr10	60248490	60248882	+	0	NA	Intergenic	Intergenic	-28942	NM_001146121	19156		NM_011179	ENSMUSG00000004207	Psap	SGP-1	prosaposin	protein-coding
1301	chr11	117057156	117057437	+	0	NA	Intergenic	Intergenic	-16777	NR_165619	102636988		NR_165619		Gm11728	-	predicted gene 11728	ncRNA
1695	chrX	134541678	134541913	+	0	NA	promoter-TSS (NM_013898).2	promoter-TSS (NM_013898).2	-125	NM_013898	30058		NM_013898	ENSMUSG00000048007	Timm8a1	DXHXS1274E|Ddp1|Fci-12|Tim8a|Timm8a	translocase of inner mitochondrial membrane 8A1	protein-coding
17	chr7	83369461	83369670	+	0	NA	Intergenic	Intergenic	-215366	NM_177695	233424		NM_177695	ENSMUSG00000038540	Tmc3	9030203A06	transmembrane channel-like gene family 3	protein-coding
381	chr8	94066642	94066990	+	0	NA	3' UTR (NM_001093757, exon 12 of 12)	3' UTR (NM_001093757, exon 12 of 12)	29618	NM_177767	270086		NM_177767	ENSMUSG00000033009	Ogfod1	4930415J21Rik|mKIAA1612	2-oxoglutarate and iron-dependent oxygenase domain containing 1	protein-coding
558	chr9	35379178	35379739	+	0	NA	Intergenic	Intergenic	-72618	NM_021339	57810		NM_021339	ENSMUSG00000038119	Cdon	CDO|Cd0|Orcam	cell adhesion molecule-related/down-regulated by oncogenes	protein-coding
391	chr8	102726489	102726988	+	0	NA	intron (NM_009866, intron 1 of 12)	intron (NM_009866, intron 1 of 12)	58373	NM_009866	12552		NM_009866	ENSMUSG00000031673	Cdh11	Cad11|OSF-4	cadherin 11	protein-coding
959	chr1	55666095	55666565	+	0	NA	intron (NM_001114663, intron 1 of 5)	intron (NM_001114663, intron 1 of 5)	260384	NM_001114663	227120		NM_001114663	ENSMUSG00000038349	Plcl1	C230017K02Rik|PLC-L|PLC-L1|PLCE|PLCL|PLDL1|PRIP|PRIP-1	phospholipase C-like 1	protein-coding
1537	chr12	55933585	55933973	+	0	NA	Intergenic	Intergenic	97413	NR_155205	52592		NM_027867	ENSMUSG00000012076	Brms1l	0710008O11Rik|BRMS1|D12Ertd407e	breast cancer metastasis-suppressor 1-like	protein-coding
164	chr16	92340907	92341152	+	0	NA	Intergenic	Intergenic	-7808	NM_001370888	108168308		NM_001370888		Smim34	Gm46568	small integral membrane protein 34	protein-coding
83	chr7	112427912	112428262	+	0	NA	exon (NM_020606, exon 1 of 13)	exon (NM_020606, exon 1 of 13)	381	NM_020606	57342		NM_020606	ENSMUSG00000030770	Parva	2010012A22Rik|5430400F08Rik|Actp|CH-ILKBP|Parvin	parvin, alpha	protein-coding
1801	chr7	45234821	45235222	+	0	NA	intron (NM_007645, intron 6 of 7)	intron (NM_007645, intron 6 of 7)	3818	NM_007645	12493		NM_007645	ENSMUSG00000030798	Cd37	Tspan26	CD37 antigen	protein-coding
655	chr14	31001614	31001877	+	0	NA	promoter-TSS (NM_026911)	promoter-TSS (NM_026911)	-79	NM_026911	69019		NM_026911	ENSMUSG00000021917	Spcs1	1810004F21Rik	signal peptidase complex subunit 1 homolog (S. cerevisiae)	protein-coding
328	chr5	92310096	92310312	+	0	NA	promoter-TSS (NM_172713)	promoter-TSS (NM_172713)	-180	NM_172713	231452		NM_172713	ENSMUSG00000029415	Sdad1	4931421J16	SDA1 domain containing 1	protein-coding
1649	chr10	93166177	93166381	+	0	NA	intron (NM_146239, intron 1 of 16)	intron (NM_146239, intron 1 of 16)	3494	NR_035452	100316689		NR_035452	ENSMUSG00000089214	Mir1931	mir-1931|mmu-mir-1931	microRNA 1931	ncRNA
331	chr5	92434819	92435526	+	0	NA	promoter-TSS (NM_001359995)	promoter-TSS (NM_001359995)	27	NM_001359995	269113		NM_183392	ENSMUSG00000034826	Nup54	3110079L04Rik|54kDa	nucleoporin 54	protein-coding
88	chr7	115669417	115669703	+	0	NA	intron (NM_001025559, intron 5 of 15)	intron (NM_001025559, intron 5 of 15)	132049	NM_001277328	20679		NM_011445	ENSMUSG00000051910	Sox6	SOX-LZ	SRY (sex determining region Y)-box 6	protein-coding
89	chr7	115824936	115825201	+	0	NA	promoter-TSS (NM_001277327)	promoter-TSS (NM_001277327)	-358	NM_001277327	20679		NM_011445	ENSMUSG00000051910	Sox6	SOX-LZ	SRY (sex determining region Y)-box 6	protein-coding
1041	chr11	77462258	77462499	+	0	NA	promoter-TSS (NR_160865)	promoter-TSS (NR_160865)	-202	NR_160865	216961		NM_139128	ENSMUSG00000020836	Coro6	-	coronin 6	protein-coding
20	chr7	91687552	91687771	+	0	NA	intron (NM_011807, intron 2 of 22)	intron (NM_011807, intron 2 of 22)	-374733	NM_001243046	23859		NM_011807	ENSMUSG00000052572	Dlg2	A330103J02Rik|B230218P12Rik|B330007M19Rik|Dlgh2|Gm1197|Gm21505|PSD93	discs large MAGUK scaffold protein 2	protein-coding
1684	chrX	102505166	102505379	+	0	NA	promoter-TSS (NM_001313742)	promoter-TSS (NM_001313742)	-114	NM_027382	70315		NM_027382	ENSMUSG00000067567	Hdac8	2610007D20Rik	histone deacetylase 8	protein-coding
1794	chr7	36017099	36017350	+	0	NA	Intergenic	Intergenic	-214235	NM_177739	668501		NM_177739	ENSMUSG00000044452	Zfp507	1810022O10Rik|A230056M16Rik|Gm480|Znf507|mKIAA1084	zinc finger protein 507	protein-coding
472	chr8	127065307	127065608	+	0	NA	intron (NM_001363431, intron 1 of 24)	intron (NM_001363431, intron 1 of 24)	1401	NM_001309391	93742		NM_033620	ENSMUSG00000025812	Pard3	Asip|D8Ertd580e|Par-3|Par3|Pard-3|Pard3a|Phip	par-3 family cell polarity regulator	protein-coding
1676	chrX	95166387	95166684	+	0	NA	promoter-TSS (NM_001033329)	promoter-TSS (NM_001033329)	4	NM_001033329	236915		NM_001033329	ENSMUSG00000025656	Arhgef9	9630036L12Rik	CDC42 guanine nucleotide exchange factor 9	protein-coding
1519	chr2	5080264	5080485	+	0	NA	Intergenic	Intergenic	-16257	NM_181848	71648		NM_181848	ENSMUSG00000026672	Optn	4930441O07Rik|FIP2|HYPL|NRP	optineurin	protein-coding
1560	chr10	77191261	77191674	+	0	NA	Intergenic	Intergenic	-24937	NM_009929	12822		NM_009929	ENSMUSG00000001435	Col18a1	-	collagen, type XVIII, alpha 1	protein-coding
1355	chr9	63534535	63535256	+	0	NA	intron (NM_030068, intron 8 of 21)	intron (NM_030068, intron 8 of 21)	67598	NM_030068	78250		NM_030068	ENSMUSG00000037801	Iqch	4921504K03Rik	IQ motif containing H	protein-coding
1670	chrX	71816207	71816701	+	0	NA	promoter-TSS (NM_001290780)	promoter-TSS (NM_001290780)	-304	NM_001290780	67048		NM_001081356	ENSMUSG00000073131	Vma21	2610030H06Rik	VMA21 vacuolar H+-ATPase homolog (S. cerevisiae)	protein-coding
1288	chr4	123200886	123201105	+	0	NA	promoter-TSS (NM_001085502)	promoter-TSS (NM_001085502)	-490	NM_001085502	230718		NM_001085502	ENSMUSG00000054958	Nt5c1a	Cn1a|Gm49	5'-nucleotidase, cytosolic IA	protein-coding
1566	chr10	81193136	81193387	+	0	NA	TTS (NM_001190473)	TTS (NM_001190473)	-1430	NR_015477	69678		NR_015477		Atcayos	2310050B05Rik	ataxia, cerebellar, Cayman type, opposite strand	ncRNA
1332	chr10	12554392	12554750	+	0	NA	intron (NM_011682, intron 50 of 73)	intron (NM_011682, intron 50 of 73)	307164	NM_011682	22288		NM_011682	ENSMUSG00000019820	Utrn	DRP|Dmdl	utrophin	protein-coding
1318	chr1	193273358	193273676	+	0	NA	promoter-TSS (NM_008059)	promoter-TSS (NM_008059)	-329	NM_008059	14373		NM_008059	ENSMUSG00000009633	G0s2	-	G0/G1 switch gene 2	protein-coding
1434	chr12	38891372	38891598	+	0	NA	Intergenic	Intergenic	107774	NM_001163154	14009		NM_007960	ENSMUSG00000004151	Etv1	ER81|Etsrp81	ets variant 1	protein-coding
487	chr13	56259016	56259853	+	0	NA	Intergenic	Intergenic	-7254	NM_010896	18014		NM_010896	ENSMUSG00000048904	Neurog1	AKA|Math4C|Neurod3|bHLHa6|ngn1	neurogenin 1	protein-coding
497	chr13	59675552	59675784	+	0	NA	intron (NM_027307, intron 1 of 10)	G-rich|Low_complexity|Low_complexity	116	NM_027307	105348		NM_027307	ENSMUSG00000021556	Golm1	2310001L02Rik|D030064E01Rik|GP73|Golph2|PSEC0257	golgi membrane protein 1	protein-coding
269	chr8	47028349	47028545	+	0	NA	intron (NM_177304, intron 1 of 7)	intron (NM_177304, intron 1 of 7)	41560	NM_177304	320981		NM_177304	ENSMUSG00000038173	Enpp6	4833421B01Rik|B830047L21Rik|D8Ertd514e|E-NPP 6|GPC-Cpde|Npp6	ectonucleotide pyrophosphatase/phosphodiesterase 6	protein-coding
1431	chr12	35501488	35501850	+	0	NA	intron (NM_001314027, intron 9 of 9)	MTC|LTR|ERVL-MaLR	33320	NM_013464	11622		NM_013464	ENSMUSG00000019256	Ahr	Ah|Ahh|Ahre|In|bHLHe76	aryl-hydrocarbon receptor	protein-coding
547	chr9	23061361	23061702	+	0	NA	Intergenic	Intergenic	-161545	NM_028472	73230		NM_028472	ENSMUSG00000031963	Bmper	3110056H04Rik|CV-2|Crim3|Cv2	BMP-binding endothelial regulator	protein-coding
1693	chrX	119927242	119927454	+	0	NA	intron (NM_053114, intron 1 of 1)	CpG	152	NM_053114	93728		NM_053114	ENSMUSG00000034732	Pabpc5	C820015E17	poly(A) binding protein, cytoplasmic 5	protein-coding
1791	chr2	114384587	114384782	+	0	NA	Intergenic	Intergenic	-183252	NM_175466	228491		NM_175466	ENSMUSG00000040321	Zfp770	6430601A21Rik|Znf770	zinc finger protein 770	protein-coding
1089	chr15	95012309	95012751	+	0	NA	intron (NM_178789, intron 6 of 7)	intron (NM_178789, intron 6 of 7)	136788	NR_015482	100043315		NR_015482	ENSMUSG00000100603	LOC100043315	-	uncharacterized LOC100043315	ncRNA
1677	chrX	96096066	96096364	+	0	NA	5' UTR (NM_010833, exon 1 of 13)	5' UTR (NM_010833, exon 1 of 13)	170	NM_010833	17698		NM_010833	ENSMUSG00000031207	Msn	-	moesin	protein-coding
1681	chrX	102074071	102074354	+	0	NA	intron (NM_001163610, intron 4 of 7)	intron (NM_001163610, intron 4 of 7)	-2905	NM_001278534	331474		NM_183318	ENSMUSG00000049191	Rtl5	6430402L03Rik|Mar5|Mart5|Rgag4|mKIAA2001	retrotransposon Gag like 5	protein-coding
1044	chr1	38848707	38848932	+	0	NA	Intergenic	Intergenic	-12132	NM_001029878	381338		NM_028403	ENSMUSG00000048814	Lonrf2	2900060P06Rik	LON peptidase N-terminal domain and ring finger 2	protein-coding
1567	chr9	110953908	110954110	+	0	NA	intron (NM_028838, intron 1 of 8)	CpG	2464	NM_028838	74249		NM_028838	ENSMUSG00000032495	Lrrc2	2400002D05Rik|4933431K03Rik	leucine rich repeat containing 2	protein-coding
762	chr11	8664159	8664445	+	0	NA	intron (NM_001083587, intron 1 of 30)	CpG	233	NM_001083587	319939		NM_001083587	ENSMUSG00000020422	Tns3	F830010I22Rik|TEM6|Tens1	tensin 3	protein-coding
1783	chr2	105067372	105067579	+	0	NA	Intergenic	GA-rich|Low_complexity|Low_complexity	50354	NR_165821	102639549		NR_165821		Gm38521	-	predicted gene, 38521	ncRNA
1804	chr7	45628857	45629077	+	0	NA	exon (NM_028544, exon 3 of 12)	exon (NM_028544, exon 3 of 12)	1430	NM_028544	69903		NM_027253	ENSMUSG00000044562	Rasip1	1110025D03Rik|2610025P08Rik|Rain	Ras interacting protein 1	protein-coding
61	chr16	33560541	33560758	+	0	NA	intron (NM_001370999, intron 5 of 13)	intron (NM_001370999, intron 5 of 13)	42114	NM_001083902	171286		NM_134251	ENSMUSG00000035506	Slc12a8	CCC9|E330020C02Rik	solute carrier family 12 (potassium/chloride transporters), member 8	protein-coding
278	chr8	61386795	61387003	+	0	NA	intron (NM_021506, intron 11 of 11)	intron (NM_021506, intron 11 of 11)	-98027	NR_045475	69279		NR_045475	ENSMUSG00000099419	1700001D01Rik	-	RIKEN cDNA 1700001D01 gene	ncRNA
295	chr5	48489810	48490027	+	0	NA	intron (NM_001199244, intron 1 of 7)	intron (NM_001199244, intron 1 of 7)	-7262	NM_001199243	80334		NM_030265	ENSMUSG00000029088	Kcnip4	Calp|Calp250|KChIP4|KChIP4a	Kv channel interacting protein 4	protein-coding
285	chr17	47997658	47997869	+	0	NA	Intergenic	(CA)n|Simple_repeat|Simple_repeat	40530	NM_029689	76651		NM_029689	ENSMUSG00000094928	1700122O11Rik	-	RIKEN cDNA 1700122O11 gene	ncRNA
805	chr11	44335384	44335930	+	0	NA	Intergenic	Intergenic	-64406	NM_001303244	16160		NM_008352	ENSMUSG00000004296	Il12b	Il-12b|Il-12p40|Il12p40|p40	interleukin 12b	protein-coding
900	chr3	108415801	108416248	+	0	NA	promoter-TSS (NM_001004177)	promoter-TSS (NM_001004177)	-445	NM_001004177	53883		NM_017392	ENSMUSG00000068740	Celsr2	Adgrc2|EGFL2|Flamingo1|flamingo|mKIAA0279|mfmi1	cadherin, EGF LAG seven-pass G-type receptor 2	protein-coding
385	chr8	94994161	94994464	+	0	NA	intron (NM_018882, intron 1 of 13)	intron (NM_018882, intron 1 of 13)	9913	NM_018882	14766		NM_018882	ENSMUSG00000031785	Adgrg1	Cyt28|Gpr56|TM7LN4|TM7XN1	adhesion G protein-coupled receptor G1	protein-coding
395	chr5	114935869	114936142	+	0	NA	exon (NM_001359945, exon 5 of 6)	exon (NM_001359945, exon 5 of 6)	-6197	NM_028211	72357		NM_028211	ENSMUSG00000029559	2210016L21Rik	Custos	RIKEN cDNA 2210016L21 gene	protein-coding
378	chr5	107403133	107403357	+	0	NA	promoter-TSS (NM_001379224)	promoter-TSS (NM_001379224)	-268	NM_001001804	384214		NM_001001804	ENSMUSG00000033805	Ephx4	Abhd7|Ephxrp|Gm1382	epoxide hydrolase 4	protein-coding
1698	chrX	140542799	140543103	+	0	NA	promoter-TSS (NR_122039)	promoter-TSS (NR_122039)	-283	NR_122039	14605		NM_010286	ENSMUSG00000031431	Tsc22d3	DIP|Dsip1|Gilz|TSC-22R|Tilz3	TSC22 domain family, member 3	protein-coding
984	chr1	82603658	82604033	+	0	NA	intron (NM_007734, intron 1 of 51)	B4A|SINE|B4	16924	NM_007734	12828		NM_007734	ENSMUSG00000079465	Col4a3	[a]3(IV)|alpha3(IV)	collagen, type IV, alpha 3	protein-coding
994	chr3	144719205	144719488	+	0	NA	intron (NM_001379173, intron 1 of 8)	intron (NM_001379173, intron 1 of 8)	823	NM_001379171	54673		NM_019464	ENSMUSG00000037062	Sh3glb1	Bif-1|mKIAA0491	SH3-domain GRB2-like B1 (endophilin)	protein-coding
1429	chr12	30584354	30584646	+	0	NA	promoter-TSS (NM_172049)	promoter-TSS (NM_172049)	57	NM_172049	211986		NM_172049	ENSMUSG00000043061	Tmem18	-	transmembrane protein 18	protein-coding
155	chr7	131477374	131477572	+	0	NA	Intergenic	Intergenic	-65490	NM_008257	15373		NM_008257	ENSMUSG00000040148	Hmx3	Nkx-5.1|Nkx5-1|Nkx5.1	H6 homeobox 3	protein-coding
1815	chr2	117210736	117211060	+	0	NA	Intergenic	Lx8|LINE|L1	25771	NR_030440	732489		NR_030440	ENSMUSG00000076376	Mir674	Mirn674|mir-674|mmu-mir-674	microRNA 674	ncRNA
1788	chr2	106694004	106694201	+	0	NA	promoter-TSS (NM_001356554)	promoter-TSS (NM_001356554)	553	NM_001356555	77015		NM_029837	ENSMUSG00000016386	Mpped2	239Fb|2700082O15Rik	metallophosphoesterase domain containing 2	protein-coding
422	chr18	16808157	16808444	+	0	NA	intron (NM_007664, intron 1 of 15)	CpG	946	NM_007664	12558		NM_007664	ENSMUSG00000024304	Cdh2	CDHN|N-CAD|Ncad	cadherin 2	protein-coding
703	chr3	52815810	52816032	+	0	NA	Intergenic	Intergenic	-18137	NR_166453	102632139		NR_166453	ENSMUSG00000104109	Gm30292	-	predicted gene, 30292	ncRNA
58	chr2	153241372	153241824	+	0	NA	promoter-TSS (NM_018807)	promoter-TSS (NM_018807)	66	NM_080463	140484		NM_080463	ENSMUSG00000046020	Pofut1	O-FucT-1	protein O-fucosyltransferase 1	protein-coding
59	chr16	33062707	33062973	+	0	NA	intron (NM_172823, intron 1 of 16)	intron (NM_172823, intron 1 of 16)	319	NM_172823	239833		NM_172823	ENSMUSG00000022802	Lmln	5330415H22Rik	leishmanolysin-like (metallopeptidase M8 family)	protein-coding
1294	chr19	19004875	19005176	+	0	NA	intron (NM_001043354, intron 1 of 9)	intron (NM_001043354, intron 1 of 9)	-3908	NM_146095	225998		NM_146095	ENSMUSG00000036192	Rorb	Nr1f2|RZR-beta|RZRB|Rorbeta|hstp	RAR-related orphan receptor beta	protein-coding
369	chr8	88118385	88118729	+	0	NA	promoter-TSS (NM_029074)	promoter-TSS (NM_029074)	50	NR_151771	100040328		NR_151771		Gm2716	4933416k23	predicted gene 2716	ncRNA
44	chr2	151979892	151980313	+	0	NA	5' UTR (NM_146127, exon 1 of 2)	5' UTR (NM_146127, exon 1 of 2)	117	NM_146127	73847		NM_028666	ENSMUSG00000027459	Fam110a	1700008J10Rik|5430432M24Rik	family with sequence similarity 110, member A	protein-coding
1291	chr4	124485723	124486360	+	0	NA	promoter-TSS (NR_040774)	promoter-TSS (NR_040774)	-82	NR_040774	78460		NR_040774		1700057H15Rik	-	RIKEN cDNA 1700057H15 gene	ncRNA
11	chr7	74223964	74224326	+	0	NA	Intergenic	Intergenic	-210463	NM_009181	20450		NM_009181	ENSMUSG00000025789	St8sia2	ST8SiaII|STX|Siat8b	ST8 alpha-N-acetyl-neuraminide alpha-2,8-sialyltransferase 2	protein-coding
505	chr13	64205445	64205756	+	0	NA	intron (NM_172587, intron 12 of 13)	intron (NM_172587, intron 12 of 13)	42938	NM_001122989	218294		NM_172587	ENSMUSG00000033102	Cdc14b	2810432N10Rik|A530086E13Rik|CDC14B3|Cdc14B1	CDC14 cell division cycle 14B	protein-coding
1313	chr1	191063039	191063395	+	0	NA	promoter-TSS (NM_001163421)	promoter-TSS (NM_001163421)	196	NM_198654	381318		NM_198654	ENSMUSG00000062510	Nsl1	4833432M17Rik|Gm105|Gm984	NSL1, MIS12 kinetochore complex component	protein-coding
1185	chr4	72160393	72160706	+	0	NA	intron (NM_001285531, intron 6 of 6)	intron (NM_001285531, intron 6 of 6)	40344	NM_001285529	21885		NM_011599	ENSMUSG00000008305	Tle1	C230057C06Rik|Estm14|Grg-1|Grg1|Tle4l	transducin-like enhancer of split 1	protein-coding
30	chr16	17921686	17921893	+	0	NA	Intergenic	Intergenic	6430	NM_153150	13358		NM_153150	ENSMUSG00000003528	Slc25a1	1300019P08Rik|2610100G11Rik|Ctp|Dgsj|Slc20a3	solute carrier family 25 (mitochondrial carrier, citrate transporter), member 1	protein-coding
847	chr14	105501374	105501660	+	0	NA	intron (NR_045921, intron 1 of 2)	intron (NR_045921, intron 1 of 2)	2729	NR_045921	74864		NR_045921	ENSMUSG00000022116	4930449E01Rik	-	RIKEN cDNA 4930449E01 gene	ncRNA
744	chr3	86920194	86920406	+	0	NA	5' UTR (NM_001195496, exon 1 of 17)	5' UTR (NM_001195496, exon 1 of 17)	584	NM_001195497	70762		NM_027539	ENSMUSG00000028078	Dclk2	6330415M09Rik|CL2|CLICK2|Click-II|Dcamkl2	doublecortin-like kinase 2	protein-coding
1283	chr19	7481904	7482179	+	0	NA	intron (NM_001271487, intron 1 of 7)	intron (NM_001271487, intron 1 of 7)	1250	NM_053076	20168		NM_053076	ENSMUSG00000024758	Rtn3	RTN3-A1	reticulon 3	protein-coding
231	chr17	28350901	28351340	+	0	NA	promoter-TSS (NM_001204156)	promoter-TSS (NM_001204156)	-315	NM_011566	21678		NM_011566	ENSMUSG00000002249	Tead3	DTEF-1|ETFR-1|TEAD-3|TEF-5|Tcf13r2	TEA domain family member 3	protein-coding
228	chr17	27314849	27315059	+	0	NA	Intergenic	Intergenic	2141	NR_106073	102465700		NR_106073	ENSMUSG00000105142	Mir7214	mmu-mir-7214	microRNA 7214	ncRNA
1813	chr2	115869017	115869294	+	0	NA	intron (NM_001159569, intron 9 of 12)	intron (NM_001159569, intron 9 of 12)	195464	NM_001346036	17536		NM_010825	ENSMUSG00000027210	Meis2	A430109D20Rik|Mrg1|Stra10	Meis homeobox 2	protein-coding
801	chr14	79872812	79873281	+	0	NA	Intergenic	Intergenic	-3870	NR_033535	100038734		NR_033535	ENSMUSG00000095959	Gm10845	-	predicted gene 10845	ncRNA
291	chr8	61901215	61901465	+	0	NA	intron (NM_001081390, intron 1 of 19)	intron (NM_001081390, intron 1 of 19)	1367	NM_001081390	72333		NM_001081390	ENSMUSG00000058056	Palld	2410003B16Rik|6030492A02	palladin, cytoskeletal associated protein	protein-coding
281	chr17	46282763	46282988	+	0	NA	intron (NM_001252473, intron 1 of 9)	intron (NM_001252473, intron 1 of 9)	151	NM_001252473	74094		NM_028751	ENSMUSG00000012296	Tjap1	0610041D19Rik|Pilt|Tjp4	tight junction associated protein 1	protein-coding
412	chr13	24761554	24762176	+	0	NA	promoter-TSS (NM_020567)	promoter-TSS (NM_020567)	72	NM_020567	57441		NM_020567	ENSMUSG00000006715	Gmnn	Gem	geminin	protein-coding
1194	chr4	98321575	98321823	+	0	NA	Intergenic	Intergenic	61566	NM_053157	94043		NM_053157	ENSMUSG00000028563	Tm2d1	2310026L18Rik|Bbp	TM2 domain containing 1	protein-coding
706	chr6	90660143	90660455	+	0	NA	3' UTR (NM_001134384, exon 14 of 14)	3' UTR (NM_001134384, exon 14 of 14)	41053	NM_001037493	71699		NM_027868	ENSMUSG00000030089	Slc41a3	1010001P06Rik|SLC41A1-L2	solute carrier family 41, member 3	protein-coding
608	chr13	112331570	112331815	+	0	NA	intron (NM_001168405, intron 4 of 5)	intron (NM_001168405, intron 4 of 5)	43174	NM_001168404	77318		NM_029898	ENSMUSG00000049985	Ankrd55	C030011J08Rik	ankyrin repeat domain 55	protein-coding
1559	chr10	77165194	77165542	+	0	NA	intron (NM_009929, intron 2 of 41)	intron (NM_009929, intron 2 of 41)	1162	NM_009929	12822		NM_009929	ENSMUSG00000001435	Col18a1	-	collagen, type XVIII, alpha 1	protein-coding
218	chr8	10794490	10795015	+	0	NA	Intergenic	Intergenic	87702	NR_040705	320014		NR_040705	ENSMUSG00000109473	B930025P03Rik	-	RIKEN cDNA B930025P03 gene	ncRNA
1358	chr9	65386312	65386848	+	0	NA	Intergenic	Intergenic	5072	NM_028974	74492		NM_028974	ENSMUSG00000054978	Kbtbd13	5430433E21Rik	kelch repeat and BTB (POZ) domain containing 13	protein-coding
1285	chr4	121215047	121215268	+	0	NA	promoter-TSS (NM_001346660)	promoter-TSS (NM_001346660)	-73	NM_001346660	109263		NM_001081013	ENSMUSG00000049878	Rlf	9230110M18Rik|MommeD8	rearranged L-myc fusion sequence	protein-coding
67	chr2	154372485	154372687	+	0	NA	intron (NM_025876, intron 1 of 13)	CpG	133	NM_025876	66971		NM_025876	ENSMUSG00000027487	Cdk5rap1	2310066P17Rik	CDK5 regulatory subunit associated protein 1	protein-coding
1315	chr12	3850556	3850759	+	0	NA	intron (NM_001271753, intron 3 of 22)	intron (NM_001271753, intron 3 of 22)	11587	NR_045884	100038522		NR_045884	ENSMUSG00000073242	Dnmt3aos	Gm10485	DNA methyltransferase 3A, opposite strand	ncRNA
1183	chr4	71626919	71627177	+	0	NA	Intergenic	Intergenic	573845	NM_001285529	21885		NM_011599	ENSMUSG00000008305	Tle1	C230057C06Rik|Estm14|Grg-1|Grg1|Tle4l	transducin-like enhancer of split 1	protein-coding
53	chr16	30510481	30510750	+	0	NA	Intergenic	Intergenic	39963	NM_001357414	224090		NM_172614	ENSMUSG00000022537	Tmem44	1700007N03Rik|9330161C17Rik|B230220N21	transmembrane protein 44	protein-coding
858	chr14	114952261	114952472	+	0	NA	Intergenic	Intergenic	6347	NR_168699	102633181		NR_168698		Gm31072	-	predicted gene, 31072	ncRNA
664	chr6	72222377	72222654	+	0	NA	intron (NM_153778, intron 2 of 2)	intron (NM_153778, intron 2 of 2)	13062	NM_153778	71093		NM_153778	ENSMUSG00000037621	Atoh8	4933425C05Rik|Hath6|Math6|bHLHa21|okadin	atonal bHLH transcription factor 8	protein-coding
335	chr5	99559654	99559868	+	0	NA	intron (NR_030692, intron 1 of 3)	intron (NR_030692, intron 1 of 3)	-122660	NR_168095	102638080		NR_166665	ENSMUSG00000089743	Gm16226	Gm38691	predicted gene 16226	ncRNA
1191	chr4	87555617	87555847	+	0	NA	Intergenic	Intergenic	250591	NM_029931	70122		NM_027326	ENSMUSG00000028496	Mllt3	2210011H10Rik|2610012I03Rik|3830408D16Rik|Af9|D4Ertd321e	myeloid/lymphoid or mixed-lineage leukemia; translocated to, 3	protein-coding
142	chr7	120102377	120102597	+	0	NA	promoter-TSS (NM_145586)	promoter-TSS (NM_145586)	61	NM_145586	233806		NM_145586	ENSMUSG00000030917	Ldaf1	8430420C20Rik|Tmem159	lipid droplet assembly factor 1	protein-coding
12	chr7	77812339	77812685	+	0	NA	Intergenic	MIR|SINE|MIR	765326	NM_182809	18213		NM_008746	ENSMUSG00000059146	Ntrk3	Ntrk3_tv3|TrkC	neurotrophic tyrosine kinase, receptor, type 3	protein-coding
934	chr11	67922564	67922907	+	0	NA	promoter-TSS (NM_173754)	promoter-TSS (NM_173754)	-582	NM_173754	216835		NM_173754	ENSMUSG00000020905	Usp43	-	ubiquitin specific peptidase 43	protein-coding
651	chr14	26386159	26386367	+	0	NA	intron (NR_038005, intron 4 of 7)	intron (NR_038005, intron 4 of 7)	28716	NR_038005	71106		NR_038005	ENSMUSG00000021874	4933413J09Rik	GCSE	RIKEN cDNA 4933413J09 gene	ncRNA
219	chr8	10991011	10991238	+	0	NA	intron (NM_001081212, intron 1 of 1)	intron (NM_001081212, intron 1 of 1)	-16726	NR_046017	619321		NR_046017	ENSMUSG00000096938	9530052E02Rik	-	RIKEN cDNA 9530052E02 gene	ncRNA
1193	chr4	96719390	96719609	+	0	NA	Intergenic	Intergenic	-55380	NM_010007	13109		NM_010007	ENSMUSG00000052520	Cyp2j5	-	cytochrome P450, family 2, subfamily j, polypeptide 5	protein-coding
1295	chr4	127236563	127236762	+	0	NA	3' UTR (NM_198618, exon 12 of 12)	3' UTR (NM_198618, exon 12 of 12)	-7122	NM_030252	80284		NM_030252	ENSMUSG00000042380	Smim12	-	small integral membrane protein 12	protein-coding
1814	chr2	117122979	117123193	+	0	NA	intron (NM_001277256, intron 1 of 4)	intron (NM_001277256, intron 1 of 4)	2015	NM_033524	114715		NM_033524	ENSMUSG00000027351	Spred1	5730461F13Rik	sprouty protein with EVH-1 domain 1, related sequence	protein-coding
124	chr2	168694508	168694816	+	0	NA	intron (NM_001354977, intron 4 of 27)	intron (NM_001354977, intron 4 of 27)	17173	NM_001354978	11981		NM_015731	ENSMUSG00000027546	Atp9a	IIa	ATPase, class II, type 9A	protein-coding
93	chr7	119733577	119733880	+	0	NA	Intergenic	MuRRS4-int|LTR|ERV1	-6182	NM_001370947	434233		NM_001370947	ENSMUSG00000121724	Ppp1ccb	EG434233|Gm5601|PP-1G|Ppp1cc	protein phosphatase 1 catalytic subunit gamma B	protein-coding
406	chr13	23584849	23585067	+	0	NA	TTS (NM_001290530)	TTS (NM_001290530)	1012	NM_001290530	319179		NM_178194	ENSMUSG00000047246	H2bc6	Gm11398|H2bc4|H2bc8|Hist1h2be	H2B clustered histone 6	protein-coding
859	chr14	116926680	116926892	+	0	NA	intron (NM_001079844, intron 1 of 9)	CpG	1489	NM_011821	23888		NM_011821	ENSMUSG00000058571	Gpc6	-	glypican 6	protein-coding
1072	chr11	82487724	82488008	+	0	NA	Intergenic	Intergenic	98966	NM_001304439	270893		NM_023438	ENSMUSG00000020701	Tmem132e	Gm644	transmembrane protein 132E	protein-coding
1177	chr1	162313385	162313738	+	0	NA	exon (NM_172646, exon 8 of 20)	exon (NM_172646, exon 8 of 20)	90193	NR_029796	387210		NR_029796	ENSMUSG00000065516	Mir214	Mirn214|mir-214|mmu-mir-214	microRNA 214	ncRNA
674	chr14	40010422	40010830	+	0	NA	Intergenic	Intergenic	354963	NR_045936	73591		NR_045936	ENSMUSG00000101261	1700109I08Rik	-	RIKEN cDNA 1700109I08 gene	ncRNA
712	chr6	91277777	91278495	+	0	NA	Intergenic	Intergenic	65372	NM_001081437	14115		NM_007992	ENSMUSG00000064080	Fbln2	5730577E14Rik|FIBL-2	fibulin 2	protein-coding
1181	chr4	65245299	65245589	+	0	NA	intron (NM_021362, intron 9 of 21)	intron (NM_021362, intron 9 of 21)	121270	NM_021362	18491		NM_021362	ENSMUSG00000028370	Pappa	8430414N03Rik|IGFBP-4ase|PAG1|PAPP-A	pregnancy-associated plasma protein A	protein-coding
66	chr2	153445854	153446276	+	0	NA	intron (NM_001134300, intron 4 of 10)	intron (NM_001134300, intron 4 of 10)	-1586	NM_001001986	329540		NM_001001986	ENSMUSG00000061411	Nol4l	4931410H15|8430427H17Rik|Gm1636	nucleolar protein 4-like	protein-coding
534	chr9	14614560	14614770	+	0	NA	intron (NM_001081395, intron 1 of 12)	CpG	335	NM_001081395	75723		NM_001081395	ENSMUSG00000013076	Amotl1	2310010G08Rik|2310067L22Rik|4932416D09Rik|JEAP|mFLJ00155	angiomotin-like 1	protein-coding
346	chr12	118659525	118659851	+	0	NA	Intergenic	Intergenic	-129495	NR_045947	100384890		NR_045947	ENSMUSG00000113875	D230030E09Rik	Npe	Riken cDNA D230030E09 gene	ncRNA
1149	chr11	96713522	96713719	+	0	NA	intron (NM_001177899, intron 9 of 11)	intron (NM_001177899, intron 9 of 11)	63935	NM_001163389	74479		NM_028965	ENSMUSG00000020876	Snx11	4933439F10Rik|A930041K09Rik	sorting nexin 11	protein-coding
1509	chr19	57049390	57049637	+	0	NA	intron (NM_001347459, intron 7 of 15)	intron (NM_001347459, intron 7 of 15)	-40938	NM_001177796	226250		NM_146102	ENSMUSG00000025083	Afap1l2	mKIAA1914	actin filament associated protein 1-like 2	protein-coding
1184	chr4	72049938	72050257	+	0	NA	Intergenic	Intergenic	150796	NM_001285529	21885		NM_011599	ENSMUSG00000008305	Tle1	C230057C06Rik|Estm14|Grg-1|Grg1|Tle4l	transducin-like enhancer of split 1	protein-coding
1308	chr11	120189029	120189341	+	0	NA	intron (NR_030682, intron 1 of 2)	intron (NR_030682, intron 1 of 2)	671	NR_030682	100042332		NR_030682	ENSMUSG00000075389	Reno1	2810410L24Rik	regulator of early neurogenesis 1	ncRNA
1468	chr10	62230982	62231370	+	0	NA	promoter-TSS (NM_197996)	promoter-TSS (NM_197996)	42	NM_197996	70423		NM_197996	ENSMUSG00000037031	Tspan15	1110036D12Rik|2700063A19Rik|Tm4sf15	tetraspanin 15	protein-coding
1811	chr7	58658195	58658513	+	0	NA	5' UTR (NM_009728, exon 1 of 21)	5' UTR (NM_009728, exon 1 of 21)	152	NM_009728	11982		NM_009728	ENSMUSG00000025324	Atp10a	Atp10c|pfatp	ATPase, class V, type 10A	protein-coding
609	chr13	112752055	112752271	+	0	NA	Intergenic	Intergenic	-48614	NM_008903	19012		NM_008247	ENSMUSG00000021759	Plpp1	Hic53|Hpic53|LPP-1|LPP1|PAP-2a|PAP2-alpha|PAP2a|Ppap2a|mPAP	phospholipid phosphatase 1	protein-coding
1176	chr1	162209344	162209867	+	0	NA	intron (NM_001038619, intron 14 of 20)	intron (NM_001038619, intron 14 of 20)	-8018	NR_002870	474332		NR_002870	ENSMUSG00000078190	Dnm3os	6030416H16Rik|Hag2|Npn1|P/L01	dynamin 3, opposite strand	ncRNA
330	chr8	82774053	82774316	+	0	NA	promoter-TSS (NM_001368346)	promoter-TSS (NM_001368346)	-39	NM_145600	30932		NM_145600	ENSMUSG00000031711	Zfp330	Noa36|Znf330	zinc finger protein 330	protein-coding
1170	chr1	155742256	155742563	+	0	NA	promoter-TSS (NM_010712)	promoter-TSS (NM_010712)	-382	NM_010712	16872		NM_010712	ENSMUSG00000026468	Lhx4	A330062J17Rik|Gsh-4|Gsh4	LIM homeobox protein 4	protein-coding
403	chr5	115374018	115374240	+	0	NA	Intergenic	CpG	-14006	NR_163911	73792		NR_163911	ENSMUSG00000086352	4930401G09Rik	-	RIKEN cDNA 4930401G09 gene	ncRNA
722	chr3	69428111	69428471	+	0	NA	intron (NM_178726, intron 1 of 3)	intron (NM_178726, intron 1 of 3)	111373	NM_178726	242083		NM_178726	ENSMUSG00000027784	Ppm1l	3222401G13|5930404J21Rik|PP2C|PP2Cepsilon|Pp2ce|Ppp2ce|mKIAA4175	protein phosphatase 1 (formerly 2C)-like	protein-coding
1311	chr11	120721197	120721467	+	0	NA	promoter-TSS (NM_133223)	promoter-TSS (NM_133223)	-136	NM_133223	170758		NM_133223	ENSMUSG00000018012	Rac3	Rac1B	Rac family small GTPase 3	protein-coding
1281	chr4	118409092	118409289	+	0	NA	promoter-TSS (NM_198170)	promoter-TSS (NM_198170)	73	NM_198170	230676		NM_198170	ENSMUSG00000033253	Szt2	6430407N22|TIGR	SZT2 subunit of KICSTOR complex	protein-coding
304	chr5	67233790	67234105	+	0	NA	Intergenic	Intergenic	-2261	NR_169035	102636139		NR_169035		Gm33293	-	predicted gene, 33293	ncRNA
1277	chr4	117182763	117182969	+	0	NA	promoter-TSS (NM_134471)	promoter-TSS (NM_134471)	-242	NM_134471	73804		NM_134471	ENSMUSG00000028678	Kif2c	4930402F02Rik|ESTM5|Knsl6|MCAK	kinesin family member 2C	protein-coding
74	chr7	99351842	99352059	+	0	NA	intron (NM_001111043, intron 1 of 5)	intron (NM_001111043, intron 1 of 5)	1289	NM_001111044	12406		NM_009825	ENSMUSG00000070436	Serpinh1	BERF-1|Cbp1|Cbp2|Hsp47|J6|Serpinh2|gp46	serine (or cysteine) peptidase inhibitor, clade H, member 1	protein-coding
390	chr5	113280559	113280774	+	0	NA	promoter-TSS (NM_001309528)	promoter-TSS (NM_001309528)	-65	NM_001309528	52850		NM_172718	ENSMUSG00000042216	Sgsm1	2410098H20Rik|D5Bwg1524e|E130107M15|NuIP|Rutbc2	small G protein signaling modulator 1	protein-coding
380	chr5	107921628	107922168	+	0	NA	intron (NM_026062, intron 2 of 4)	(CA)n|Simple_repeat|Simple_repeat	21370	NM_016980	100503670		NM_016980	ENSMUSG00000058558	Rpl5	Ska23|Ska<m23Jus>|Skax23|U21RNA	ribosomal protein L5	protein-coding
905	chr3	120342390	120342725	+	0	NA	Intergenic	Intergenic	544175	NR_130170	320739		NR_130170		6530403H02Rik	-	RIKEN cDNA 6530403H02 gene	ncRNA
1293	chr19	17837274	17837695	+	0	NA	5' UTR (NM_001163144, exon 1 of 21)	5' UTR (NM_001163144, exon 1 of 21)	148	NM_001163144	18552		NM_001163144	ENSMUSG00000024713	Pcsk5	PC5|PC6|SPC6|b2b1549Clo|b2b585Clo	proprotein convertase subtilisin/kexin type 5	protein-coding
1048	chr11	78165669	78165918	+	0	NA	promoter-TSS (NM_009423)	promoter-TSS (NM_009423)	-243	NM_009423	22032		NM_009423	ENSMUSG00000017386	Traf4	A530032M13Rik|CART1|msp2	TNF receptor associated factor 4	protein-coding
1195	chr4	99193923	99194340	+	0	NA	promoter-TSS (NM_001145967)	promoter-TSS (NM_001145967)	-16	NM_001145967	242557		NM_175029	ENSMUSG00000028550	Atg4c	Apg4-C|Apg4c|Atg4cl|Autl1	autophagy related 4C, cysteine peptidase	protein-coding
229	chr17	27315270	27315484	+	0	NA	Intergenic	Intergenic	1718	NR_106073	102465700		NR_106073	ENSMUSG00000105142	Mir7214	mmu-mir-7214	microRNA 7214	ncRNA
1808	chr7	49640503	49640730	+	0	NA	Intergenic	Intergenic	-3781	NM_001005232	13172		NM_001005232	ENSMUSG00000030507	Dbx1	Dbx	developing brain homeobox 1	protein-coding
114	chr16	72553378	72553753	+	0	NA	Intergenic	Intergenic	-109584	NM_019413	19876		NM_019413	ENSMUSG00000022883	Robo1	DUTT1|Gm310	roundabout guidance receptor 1	protein-coding
150	chr7	128578569	128578846	+	0	NA	Intergenic	Intergenic	-32658	NM_178641	101490		NM_178641	ENSMUSG00000042105	Inpp5f	5830435P03Rik|SAC2|cI-27|hSAC2|mKIAA0966	inositol polyphosphate-5-phosphatase F	protein-coding
379	chr8	91365597	91365927	+	0	NA	intron (NM_011936, intron 1 of 8)	intron (NM_011936, intron 1 of 8)	52237	NM_011936	26383		NM_011936	ENSMUSG00000055932	Fto	mKIAA1752	FTO alpha-ketoglutarate dependent dioxygenase	protein-coding
500	chr18	55102147	55102535	+	0	NA	Intergenic	MER34A|LTR|ERV1	-109750	NM_001360787	269023		NM_175751	ENSMUSG00000052713	Zfp608	4932417D18Rik|D430007A19Rik|Znf608	zinc finger protein 608	protein-coding
444	chr8	114115761	114116058	+	0	NA	Intergenic	Intergenic	-17665	NM_001290182	67528		NM_024437	ENSMUSG00000031767	Nudt7	1300007B24Rik|2210404C19Rik	nudix hydrolase 7	protein-coding
1270	chr19	5637471	5637702	+	0	NA	promoter-TSS (NM_009045)	promoter-TSS (NM_009045)	45	NM_001365067	19697		NM_009045	ENSMUSG00000024927	Rela	p65|p65 NF-kappa B|p65 NFkB	v-rel reticuloendotheliosis viral oncogene homolog A (avian)	protein-coding
1688	chrX	110318043	110318542	+	0	NA	Intergenic	Intergenic	-54461	NR_033597	634340		NR_033597	ENSMUSG00000082853	Gm7134	EG634340	kinesin family member 18B pseudogene	pseudo
1276	chr4	117139058	117139396	+	0	NA	Intergenic	B1_Mur4|SINE|Alu	-5264	NM_001313916	12795		NM_013807	ENSMUSG00000028680	Plk3	Cnk|Fnk|PLK-3|PRK	polo like kinase 3	protein-coding
343	chr17	70916991	70917584	+	0	NA	Intergenic	Intergenic	-50591	NR_168105	105246309		NR_166894	ENSMUSG00000117079	Gm41611	-	predicted gene, 41611	ncRNA
594	chr13	95618458	95618688	+	0	NA	promoter-TSS (NM_010169)	promoter-TSS (NM_010169)	-107	NM_010169	14062		NM_010169	ENSMUSG00000048376	F2r	Cf2r|Par1|ThrR	coagulation factor II thrombin receptor	protein-coding
584	chr18	77561563	77562267	+	0	NA	intron (NM_001164504, intron 1 of 7)	intron (NM_001164504, intron 1 of 7)	3221	NM_001164504	225743		NM_001164504	ENSMUSG00000025427	Ark2c	2900024M11Rik|Akd2|G630064H08Rik|Gm96|Rnf165	arkadia (RNF111) C-terminal like ring finger ubiquitin ligase 2C	protein-coding
1798	chr7	38018737	38019092	+	0	NA	intron (NM_011274, intron 1 of 10)	CpG	638	NM_011274	19777		NM_011274	ENSMUSG00000030421	Uri1	NNX3|Rmp	URI1, prefoldin-like chaperone	protein-coding
99	chr2	157376481	157376816	+	0	NA	intron (NM_026968, intron 1 of 2)	L1M4|LINE|L1	9054	NM_026968	69161		NM_026968	ENSMUSG00000063019	Manbal	1810024K12Rik	mannosidase, beta A, lysosomal-like	protein-coding
98	chr2	157341466	157341759	+	0	NA	intron (NM_010285, intron 1 of 4)	intron (NM_010285, intron 1 of 4)	-4186	NM_001329683	14601		NM_010285	ENSMUSG00000027643	Ghrh	GRF|Ghrf	growth hormone releasing hormone	protein-coding
1284	chr4	120666283	120666782	+	0	NA	promoter-TSS (NM_019563)	promoter-TSS (NM_019563)	-31	NM_019563	56222		NM_019563	ENSMUSG00000070803	Cited4	MRG-2|Mrg2	Cbp/p300-interacting transactivator, with Glu/Asp-rich carboxy-terminal domain, 4	protein-coding
1314	chr1	191641305	191641525	+	0	NA	Intergenic	Intergenic	65779	NM_001306204	77065		NM_178632	ENSMUSG00000037461	Ints7	5930412E23Rik|int7	integrator complex subunit 7	protein-coding
1412	chr19	46501417	46501633	+	0	NA	promoter-TSS (NM_053100)	promoter-TSS (NM_053100)	-123	NM_053100	93679		NM_053100	ENSMUSG00000025034	Trim8	GERP|Rnf27	tripartite motif-containing 8	protein-coding
1438	chr12	42986757	42987142	+	0	NA	intron (NR_148724, intron 4 of 5)	intron (NR_148724, intron 4 of 5)	47268	NR_148724	102636207		NR_148724	ENSMUSG00000112407	Gm33340	Gm40882	predicted gene, 33340	ncRNA
1249	chr9	46013776	46014487	+	0	NA	intron (NM_027498, intron 1 of 24)	intron (NM_027498, intron 1 of 24)	1311	NM_027498	70661		NM_027498	ENSMUSG00000034135	Sik3	5730525O22Rik|9030204A07Rik|Qsk|SIK-3|mKIAA0999	SIK family kinase 3	protein-coding
368	chr13	23500655	23500890	+	0	NA	Intergenic	Intergenic	-11915	NM_001289615	238555		NM_175938	ENSMUSG00000053216	Btn2a2	Btn2|D030063K05	butyrophilin, subfamily 2, member A2	protein-coding
268	chr8	46741400	46741654	+	0	NA	intron (NR_152560, intron 1 of 7)	intron (NR_152560, intron 1 of 7)	1782	NM_008391	16363		NM_008391	ENSMUSG00000031627	Irf2	9830146E22Rik|Irf-2	interferon regulatory factor 2	protein-coding
1683	chrX	102251803	102252164	+	0	NA	promoter-TSS (NM_007709)	promoter-TSS (NM_007709)	-140	NM_007709	12705		NM_007709	ENSMUSG00000051159	Cited1	Msg1	Cbp/p300-interacting transactivator with Glu/Asp-rich carboxy-terminal domain 1	protein-coding
947	chr15	63052839	63053070	+	0	NA	Intergenic	Intergenic	426654	NR_045279	432958		NR_045279	ENSMUSG00000115520	Gm20740	-	predicted gene, 20740	ncRNA
1465	chr10	61680159	61680359	+	0	NA	promoter-TSS (NM_001358488)	promoter-TSS (NM_001358488)	-26	NM_001358487	20224		NM_009120	ENSMUSG00000020088	Sar1a	1600019H17Rik|Sara|Sara1	secretion associated Ras related GTPase 1A	protein-coding
1781	chr2	104220041	104220292	+	0	NA	intron (NM_001033347, intron 11 of 20)	intron (NM_001033347, intron 11 of 20)	97397	NM_026634	68243		NM_026634	ENSMUSG00000032671	A930018P22Rik	-	RIKEN cDNA A930018P22 gene	protein-coding
772	chr11	17503925	17504127	+	0	NA	Intergenic	Intergenic	246338	NM_001330649	57316		NM_020558	ENSMUSG00000000581	C1d	1110036E10Rik|SUN-CoR	C1D nuclear receptor co-repressor	protein-coding
614	chr6	8897571	8897793	+	0	NA	Intergenic	Intergenic	-52337	NM_008751	18231		NM_008751	ENSMUSG00000046178	Nxph1	C130005L03Rik	neurexophilin 1	protein-coding
650	chr14	25555917	25556126	+	0	NA	intron (NM_183208, intron 3 of 23)	intron (NM_183208, intron 3 of 23)	21582	NR_037236	100526533		NR_037236	ENSMUSG00000093081	Mir3075	mir-3075|mmu-mir-3075	microRNA 3075	ncRNA
1777	chr2	102001584	102001795	+	0	NA	intron (NM_178886, intron 4 of 5)	intron (NM_178886, intron 4 of 5)	115427	NM_029635	76501		NM_029635	ENSMUSG00000027163	Commd9	1810029F08Rik	COMM domain containing 9	protein-coding
243	chr8	22192850	22193130	+	0	NA	intron (NM_001368379, intron 1 of 12)	CpG	157	NM_027338	70160		NM_027338	ENSMUSG00000031479	Vps36	1700010A24Rik|2210415M20Rik|2810408E15Rik|Eap45	vacuolar protein sorting 36	protein-coding
1099	chr15	97989716	97990230	+	0	NA	intron (NM_001113515, intron 17 of 52)	intron (NM_001113515, intron 17 of 52)	14751	NM_001113515	12824		NM_031163	ENSMUSG00000022483	Col2a1	Col2|Col2a|Col2a-1|Del1|Dmm|Lpk|M100413|Rgsc413|Rgsc856	collagen, type II, alpha 1	protein-coding
1820	chr15	99474485	99474734	+	0	NA	exon (NM_029236, exon 1 of 2)	exon (NM_029236, exon 1 of 2)	121	NM_029236	75284		NM_029236	ENSMUSG00000037525	Bcdin3d	4930556P03Rik	BCDIN3 domain containing	protein-coding
1433	chr12	36380436	36380708	+	0	NA	promoter-TSS (NM_001289502)	promoter-TSS (NM_001289502)	-878	NM_001289502	75847		NM_178629	ENSMUSG00000043153	Crppa	4930579E17Rik|Ispd	CDP-L-ribitol pyrophosphorylase A	protein-coding
1691	chrX	113404318	113404602	+	0	NA	intron (NM_001289734, intron 4 of 15)	intron (NM_001289734, intron 4 of 15)	106204	NM_033605	93837		NM_033605	ENSMUSG00000025592	Dach2	9430028N04Rik	dachshund family transcription factor 2	protein-coding
1826	chr15	100909390	100909585	+	0	NA	intron (NM_001077499, intron 1 of 26)	intron (NM_001077499, intron 1 of 26)	-26784	NM_011323	20273		NM_011323	ENSMUSG00000023033	Scn8a	C630029C19Rik|NaCh6|Nav1.6|dmu|med|mnd-2|mnd2|nmf2|nmf335|nmf58|nur14|seal	sodium channel, voltage-gated, type VIII, alpha	protein-coding
1305	chr11	119023153	119023389	+	0	NA	exon (NM_007623, exon 2 of 5)	exon (NM_007623, exon 2 of 5)	250	NM_007623	12416		NM_007623	ENSMUSG00000025577	Cbx2	M33|MOD2|pc	chromobox 2	protein-coding
1793	chr7	35901997	35902267	+	0	NA	Intergenic	Intergenic	-99143	NM_177739	668501		NM_177739	ENSMUSG00000044452	Zfp507	1810022O10Rik|A230056M16Rik|Gm480|Znf507|mKIAA1084	zinc finger protein 507	protein-coding
279	chr17	35837274	35837748	+	0	NA	intron (NM_011655, intron 1 of 3)	intron (NM_011655, intron 1 of 3)	790	NM_011655	22154		NM_011655	ENSMUSG00000001525	Tubb5	B130022C14Rik|M(beta)5	tubulin, beta 5 class I	protein-coding
1770	chr2	84743801	84744082	+	0	NA	Intergenic	Intergenic	-2763	NR_029544	387149		NR_029544	ENSMUSG00000065484	Mir130a	Mirn130|Mirn130a|mir-130a	microRNA 130a	ncRNA
1776	chr2	97751099	97751310	+	0	NA	Intergenic	Intergenic	283547	NM_001363049	241568		NM_178725	ENSMUSG00000050587	Lrrc4c	6430556C10Rik|NGL-1	leucine rich repeat containing 4C	protein-coding
329	chr5	92381987	92382189	+	0	NA	intron (NM_001310664, intron 2 of 10)	A-rich|Low_complexity|Low_complexity	-4799	NM_001370591	109979		NM_181728	ENSMUSG00000034842	Art3	4930569O04Rik|ARTC3	ADP-ribosyltransferase 3	protein-coding
1694	chrX	129749767	129749967	+	0	NA	5' UTR (NM_172493, exon 1 of 27)	5' UTR (NM_172493, exon 1 of 27)	125	NM_172493	54004		NM_017398	ENSMUSG00000034480	Diaph2	Dia3|Diap2|Drf2|E430022I22Rik	diaphanous related formin 2	protein-coding
462	chr5	128600491	128600895	+	0	NA	promoter-TSS (NR_015517)	promoter-TSS (NR_015517)	-6	NR_015517	319616		NR_015517	ENSMUSG00000072591	Fzd10os	5930412G12Rik|Fzd10as	frizzled class receptor 10, opposite strand	ncRNA
1522	chr2	6546162	6546464	+	0	NA	3' UTR (NM_001110231, exon 16 of 16)	3' UTR (NM_001110231, exon 16 of 16)	175349	NM_001310447	14007		NM_010160	ENSMUSG00000002107	Celf2	B230218O03|B230345P09Rik|CELF-2|CUG-BP2|Cugbp2|D230046B21Rik|Etr-3|Napor|Napor-2|mETR-3	CUGBP, Elav-like family member 2	protein-coding
1803	chr7	45561141	45561607	+	0	NA	intron (NM_025330, intron 5 of 8)	B3|SINE|B2	6446	NM_025330	66065		NM_025330	ENSMUSG00000030825	Hsd17b14	0610039E24Rik|Dhrs10|retSDR3	hydroxysteroid (17-beta) dehydrogenase 14	protein-coding
1784	chr2	105399073	105399329	+	0	NA	exon (NM_009037, exon 1 of 6)	exon (NM_009037, exon 1 of 6)	118	NM_009037	19672		NM_009037	ENSMUSG00000005973	Rcn1	Rcn	reticulocalbin 1	protein-coding
800	chr11	41826842	41827049	+	0	NA	Intergenic	Intergenic	173912	NM_177408	14406		NM_008073	ENSMUSG00000020436	Gabrg2	GABAA-R|Gabrg-2|gamma2	gamma-aminobutyric acid type A receptor, subunit gamma 2	protein-coding
280	chr17	46153334	46153599	+	0	NA	promoter-TSS (NM_025649)	promoter-TSS (NM_025649)	85	NM_025649	66591		NM_025649	ENSMUSG00000034509	Mad2l1bp	0610009D16Rik|2510031P20Rik|CMT2A|CMT2B|Mad2lbp|mKIAA0110	MAD2L1 binding protein	protein-coding
1749	chr10	127340286	127340741	+	0	NA	intron (NM_010296, intron 2 of 12)	intron (NM_010296, intron 2 of 12)	1066	NM_010296	14632		NM_010296	ENSMUSG00000025407	Gli1	Zfp-5|Zfp5	GLI-Kruppel family member GLI1	protein-coding
290	chr17	56302860	56303176	+	0	NA	promoter-TSS (NM_001111079)	promoter-TSS (NM_001111079)	-319	NM_001111079	18140		NM_010931	ENSMUSG00000001228	Uhrf1	ICBP90|Np95|RNF106	ubiquitin-like, containing PHD and RING finger domains, 1	protein-coding
894	chr6	146634233	146634434	+	0	NA	intron (NM_026281, intron 1 of 11)	CpG	259	NM_026281	67623		NM_026281	ENSMUSG00000040234	Tm7sf3	2010003B14Rik|NARP1	transmembrane 7 superfamily member 3	protein-coding
797	chr11	36226009	36226334	+	0	NA	intron (NM_011856, intron 5 of 28)	intron (NM_011856, intron 5 of 28)	-245644	NM_170779	211652		NM_170779	ENSMUSG00000018849	Wwc1	Kibra	WW, C2 and coiled-coil domain containing 1	protein-coding
787	chr14	73326330	73326576	+	0	NA	promoter-TSS (NM_009029)	promoter-TSS (NM_009029)	-631	NM_009029	19645		NM_009029	ENSMUSG00000022105	Rb1	Rb|Rb-1|p110-RB1|pRb|pp105	RB transcriptional corepressor 1	protein-coding
884	chr6	144041509	144041743	+	0	NA	intron (NM_001243163, intron 3 of 13)	intron (NM_001243163, intron 3 of 13)	-94520	NM_001347506	20678		NM_011444	ENSMUSG00000041540	Sox5	A730017D01Rik	SRY (sex determining region Y)-box 5	protein-coding
204	chr7	142510014	142510396	+	0	NA	intron (NM_001347551, intron 5 of 12)	intron (NM_001347551, intron 5 of 12)	-3434	NR_033261	677289		NM_001395386	ENSMUSG00000043795	Prr33	Gm14492	proline rich 33	protein-coding
1827	chr2	119674992	119675396	+	0	NA	exon (NM_030112, exon 1 of 18)	exon (NM_030112, exon 1 of 18)	126	NM_030112	76246		NM_030112	ENSMUSG00000027304	Rtf1	2900005O08Rik|6530416A09Rik|Gtl7|cbp82	RTF1, Paf1/RNA polymerase II complex component	protein-coding
1043	chr11	77686787	77687150	+	0	NA	intron (NM_001024205, intron 1 of 3)	CpG	829	NM_001024205	68564		NM_001024205	ENSMUSG00000037857	Nufip2	1110001M19Rik|9530056D24Rik|PIG1|mKIAA1321	nuclear FMR1 interacting protein 2	protein-coding
1298	chr19	22841170	22841548	+	0	NA	intron (NM_001362487, intron 9 of 26)	intron (NM_001362487, intron 9 of 26)	-74601	NM_001362508	226025		NM_177341	ENSMUSG00000052387	Trpm3	6330504P12Rik|9330180E14|B930001P07Rik|LTRPC3|MLSN2	transient receptor potential cation channel, subfamily M, member 3	protein-coding
1354	chr9	63124102	63124298	+	0	NA	Intergenic	Intergenic	22780	NM_172446	207667		NM_172446	ENSMUSG00000022245	Skor1	C230094B15Rik|Corl1|Lbxcor1	SKI family transcriptional corepressor 1	protein-coding
1452	chr10	43918863	43919092	+	0	NA	intron (NR_152603, intron 4 of 7)	intron (NR_152603, intron 4 of 7)	17170	NM_130892	170728		NM_130892	ENSMUSG00000019864	Rtn4ip1	D10Ertd690e|NIMP	reticulon 4 interacting protein 1	protein-coding
1303	chr11	117478986	117479589	+	0	NA	Intergenic	Intergenic	-5081	NR_130966	432615		NR_130966	ENSMUSG00000069588	Gm11733	-	predicted gene 11733	ncRNA
174	chr3	10440132	10440342	+	0	NA	promoter-TSS (NM_029068)	promoter-TSS (NM_029068)	-107	NM_001127191	74718		NM_029068	ENSMUSG00000027534	Snx16	4930522N22Rik	sorting nexin 16	protein-coding
1435	chr10	39541888	39542092	+	0	NA	intron (NM_001122892, intron 11 of 12)	intron (NM_001122892, intron 11 of 12)	-48358	NR_166645	105245134		NR_166645		Gm40627	-	predicted gene, 40627	ncRNA
230	chr17	27621942	27622350	+	0	NA	intron (NM_019837, intron 1 of 4)	(TCC)n|Simple_repeat|Simple_repeat	818	NM_001291046	56409		NM_019837	ENSMUSG00000024213	Nudt3	1110011B09Rik|Dipp|Dipp1	nudix hydrolase 3	protein-coding
16	chr7	81480945	81481212	+	0	NA	intron (NM_021492, intron 4 of 25)	intron (NM_021492, intron 4 of 25)	12847	NM_021492	11775		NM_021492	ENSMUSG00000062444	Ap3b2	Naptb|[b]-NAP|beta-NAP|beta3B	adaptor-related protein complex 3, beta 2 subunit	protein-coding
834	chr6	142518955	142519223	+	0	NA	Intergenic	Intergenic	-11132	NM_008492	16832		NM_008492	ENSMUSG00000030246	Ldhb	H-Ldh|LDH-B|LDH-H|Ldh-2|Ldh2	lactate dehydrogenase B	protein-coding
737	chr6	100164060	100164263	+	0	NA	Intergenic	L2b|LINE|L2	123197	NM_019743	56353		NM_019743	ENSMUSG00000072872	Rybp	2410018J24Rik|DEDAF|YEAF1	RING1 and YY1 binding protein	protein-coding
1795	chr7	36710220	36710556	+	0	NA	intron (NM_172298, intron 1 of 1)	intron (NM_172298, intron 1 of 1)	12270	NM_172298	243931		NM_172298	ENSMUSG00000021217	Tshz3	A630038G13Rik|Tsh3|Zfp537|mKIAA1474|teashirt3	teashirt zinc finger family member 3	protein-coding
1327	chr10	8133836	8134156	+	0	NA	Intergenic	Intergenic	-177873	NM_138667	68652		NM_138667	ENSMUSG00000015755	Tab2	1110030N06Rik|A530078N03Rik|Map3k7ip2|mKIAA0733	TGF-beta activated kinase 1/MAP3K7 binding protein 2	protein-coding
1685	chrX	103616611	103616814	+	0	NA	intron (NR_028381, intron 1 of 10)	intron (NR_028381, intron 1 of 10)	7042	NR_028381	78878		NR_028380	ENSMUSG00000086370	Ftx	B230206F22Rik|NCRNA00182|Thcytx	Ftx transcript, Xist regulator, non-protein coding	ncRNA
624	chr6	31218647	31218935	+	0	NA	promoter-TSS (NR_110471)	promoter-TSS (NR_110471)	-317	NR_110469	232685		NM_144555	ENSMUSG00000044471	Lncpint	Lincpint|MNCb-1768|Pint|linc-Pint	long non-protein coding RNA, Trp53 induced transcript	ncRNA
559	chr9	35443202	35443767	+	0	NA	Intergenic	Intergenic	-8592	NM_021339	57810		NM_021339	ENSMUSG00000038119	Cdon	CDO|Cd0|Orcam	cell adhesion molecule-related/down-regulated by oncogenes	protein-coding
246	chr8	23795716	23796216	+	0	NA	intron (NM_001277239, intron 2 of 7)	intron (NM_001277239, intron 2 of 7)	126305	NM_177086	320158		NM_177086	ENSMUSG00000037492	Zmat4	9630048M01Rik	zinc finger, matrin type 4	protein-coding
958	chr11	69948313	69948758	+	0	NA	promoter-TSS (NM_001359114)	promoter-TSS (NM_001359114)	-338	NM_001359114	20528		NM_009204	ENSMUSG00000018566	Slc2a4	GT2|Glut-4|Glut4|twgy	solute carrier family 2 (facilitated glucose transporter), member 4	protein-coding
1463	chr10	60985234	60985464	+	0	NA	Intergenic	Intergenic	24626	NR_130327	100316671		NR_130327	ENSMUSG00000080526	Mir466j	Mirn466j|mmu-mir-466j	microRNA 466j	ncRNA
1320	chr12	4843729	4843985	+	0	NA	intron (NM_173416, intron 1 of 1)	intron (NM_173416, intron 1 of 1)	554	NM_173416	238037		NM_173416	ENSMUSG00000051721	Wdcp	A430092C04	WD repeat and coiled coil containing	protein-coding
1805	chr7	45687787	45688063	+	0	NA	intron (NM_001033356, intron 2 of 5)	MERVL-int|LTR|ERVL	3903	NM_001289693	243967		NM_001033356	ENSMUSG00000070564	Ntn5	Gm484	netrin 5	protein-coding
1326	chr12	12725141	12725456	+	0	NA	Intergenic	Intergenic	-55381	NR_136889	102637952		NR_136889	ENSMUSG00000118614	Gm34637	-	predicted gene, 34637	ncRNA
109	chr2	163054261	163054629	+	0	NA	promoter-TSS (NM_008652)	promoter-TSS (NM_008652)	-190	NM_008652	17865		NM_008652	ENSMUSG00000017861	Mybl2	B-Myb|Bmyb	myeloblastosis oncogene-like 2	protein-coding
1045	chr1	39555958	39556228	+	0	NA	intron (NM_001033135, intron 5 of 6)	intron (NM_001033135, intron 5 of 6)	-7253	NR_028555	100217461		NR_028555	ENSMUSG00000077704	Snord89	MBII-289	small nucleolar RNA, C/D box 89	snoRNA
1198	chr4	105157173	105157430	+	0	NA	promoter-TSS (NM_080555)	promoter-TSS (NM_080555)	-46	NM_080555	67916		NM_080555	ENSMUSG00000028517	Plpp3	1110003O22Rik|2610002D05Rik|D4Bwg0538e|D4Bwg1535e|Lpp3|PRG-2|Ppab2b|Ppap2b	phospholipid phosphatase 3	protein-coding
901	chr3	109340141	109340589	+	0	NA	promoter-TSS (NM_020505)	promoter-TSS (NM_020505)	-318	NM_020505	57257		NM_020505	ENSMUSG00000033721	Vav3	A530094I06Rik|Idd18.1	vav 3 oncogene	protein-coding
1351	chr10	37378262	37378540	+	0	NA	Intergenic	Intergenic	235931	NR_166106	100040846		NM_177177		5930403N24Rik	Gm16524	RIKEN cDNA 5930403N24 gene	ncRNA
319	chr8	74171383	74171691	+	0	NA	Intergenic	Intergenic	-701637	NM_027837	71597		NM_027837	ENSMUSG00000031621	Isx	9130012O13Rik|Pix-1	intestine specific homeobox	protein-coding
1731	chr10	116383035	116383394	+	0	NA	intron (NM_029928, intron 31 of 31)	intron (NM_029928, intron 31 of 31)	-34907	NR_028107	67342		NM_026098	ENSMUSG00000020164	Kcnmb4os1	1700058G18Rik	potassium large conductance calcium-activated channel, subfamily M, beta member 4, opposite strand 1	ncRNA
112	chr16	63863554	63863879	+	0	NA	intron (NM_010140, intron 1 of 16)	intron (NM_010140, intron 1 of 16)	459	NM_010140	13837		NM_010140	ENSMUSG00000052504	Epha3	Cek4|EK4|ETK1|End3|Hek|Hek4|Mek4|Tyro4	Eph receptor A3	protein-coding
577	chr13	84059276	84059985	+	0	NA	intron (NR_131220, intron 1 of 1)	intron (NR_131220, intron 1 of 1)	5144	NR_131220	553095		NR_131220	ENSMUSG00000098087	Gm17750	-	predicted gene, 17750	ncRNA
263	chr8	36094430	36094708	+	0	NA	promoter-TSS (NM_172911)	promoter-TSS (NM_172911)	-259	NM_172911	244418		NM_172911	ENSMUSG00000050271	Prag1	9830148H23|D8Ertd82e|NACK|Sgk223|mFLJ00269	PEAK1 related kinase activating pseudokinase 1	protein-coding
637	chr13	119615801	119616021	+	0	NA	Intergenic	B1_Mur2|SINE|Alu	-7908	NM_020279	56838		NM_020279	ENSMUSG00000074715	Ccl28	CCK1|MEC|Scya28	C-C motif chemokine ligand 28	protein-coding
1491	chr4	147430878	147431150	+	0	NA	Intergenic	MamRep1151|LTR?|LTR?	-12100	NM_001371349	195531		NM_001039209	ENSMUSG00000078496	Zfp982	Gm13152	zinc finger protein 982	protein-coding
1028	chr1	15943409	15943655	+	0	NA	Intergenic	Intergenic	-50810	NM_001033288	226866		NM_001033288	ENSMUSG00000032719	Sbspon	Gm106|Rpesp	somatomedin B and thrombospondin, type 1 domain containing	protein-coding
1633	chr10	84479771	84480026	+	0	NA	Intergenic	Intergenic	-8395	NR_108059	75804		NR_108059	ENSMUSG00000020033	4930463O16Rik	-	RIKEN cDNA 4930463O16 gene	ncRNA
1665	chr10	114666169	114666535	+	0	NA	intron (NM_146241, intron 3 of 18)	intron (NM_146241, intron 3 of 18)	-135374	NR_155864	102633245		NR_155864	ENSMUSG00000084865	Gm15723	-	predicted gene 15723	ncRNA
1575	chr9	119403201	119403504	+	0	NA	intron (NM_001313757, intron 1 of 10)	CpG	1174	NM_001313757	11481		NM_007397	ENSMUSG00000061393	Acvr2b	4930516B21Rik|AI047905|ActRIIB	activin receptor IIB	protein-coding
248	chr8	25465678	25466134	+	0	NA	Intergenic	Intergenic	-52853	NM_010206	14182		NM_010206	ENSMUSG00000031565	Fgfr1	Eask|FGFR-I|FLG|Fgfr-1|Flt-2|Fr1|Hspy|MFR|bFGF-R-1|c-fgr	fibroblast growth factor receptor 1	protein-coding
302	chr5	66968060	66968321	+	0	NA	promoter-TSS (NM_001256122)	promoter-TSS (NM_001256122)	-238	NM_001256122	77569		NM_001001980	ENSMUSG00000037736	Limch1	3732412D22Rik|mKIAA1102	LIM and calponin homology domains 1	protein-coding
956	chr11	69670989	69671243	+	0	NA	intron (NM_001159375, intron 1 of 10)	intron (NM_001159375, intron 1 of 10)	1307	NM_001159375	13681		NM_144958	ENSMUSG00000059796	Eif4a1	BM-010|Ddx2a|Eif4	eukaryotic translation initiation factor 4A1	protein-coding
967	chr15	77827348	77827663	+	0	NA	intron (NM_022410, intron 1 of 40)	intron (NM_022410, intron 1 of 40)	14670	NM_022410	17886		NM_022410	ENSMUSG00000022443	Myh9	Fltn|Myhn-1|Myhn1|NMHC II-A|NMHCIIA|NMMHC-A|NMMHC-IIA|TU72.6	myosin, heavy polypeptide 9, non-muscle	protein-coding
1483	chr9	103524873	103525237	+	0	NA	intron (NM_178638, intron 3 of 5)	intron (NM_178638, intron 3 of 5)	-32035	NR_040764	319215		NR_040764	ENSMUSG00000099616	4932413F04Rik	-	RIKEN cDNA 4932413F04 gene	ncRNA
724	chr3	71028065	71028368	+	0	NA	Intergenic	Charlie25|DNA|hAT-Charlie	-220925	NR_040556	625901		NR_040556		Gm6634	EG625901	predicted gene 6634	ncRNA
827	chr3	97939194	97939621	+	0	NA	intron (NM_001033779, intron 1 of 1)	(CTG)n|Simple_repeat|Simple_repeat	9234	NM_001033779	433632		NM_001033779	ENSMUSG00000074388	Gm5544	EG433632	predicted gene 5544	protein-coding
1229	chr1	172095728	172096043	+	0	NA	intron (NM_009938, intron 6 of 32)	intron (NM_009938, intron 6 of 32)	-13136	NM_021607	59287		NM_021607	ENSMUSG00000003458	Ncstn	9430068N19Rik|Aph2|D1Dau13e|Kiaa0253|Nct|mKIAA0253	nicastrin	protein-coding
582	chr13	90143157	90143591	+	0	NA	Intergenic	Intergenic	53707	NM_025335	66074		NM_025335	ENSMUSG00000012422	Tmem167	0610041E09Rik|5730424F14Rik|Gm10085|Tmem167a	transmembrane protein 167	protein-coding
592	chr13	94069340	94069709	+	0	NA	intron (NM_172589, intron 1 of 3)	intron (NM_172589, intron 1 of 3)	11728	NM_172589	218454		NM_172589	ENSMUSG00000045312	Lhfpl2	6030465B15|mKIAA0206|vgim	lipoma HMGIC fusion partner-like 2	protein-coding
42	chr2	150311136	150311708	+	0	NA	promoter-TSS (NM_001374676)	promoter-TSS (NM_001374676)	-28	NM_001374676	102633750		NM_001374676	ENSMUSG00000095315	Zfp1001	Gm10130	zinc finger protein 1001	protein-coding
442	chr8	111056327	111056551	+	0	NA	promoter-TSS (NM_028274)	promoter-TSS (NM_028274)	100	NM_028274	72544		NM_028274	ENSMUSG00000109941	Exosc6	2610510N21Rik|C76919|Mtr3	exosome component 6	protein-coding
1494	chr19	48726010	48726232	+	0	NA	intron (NM_025696, intron 14 of 26)	intron (NM_025696, intron 14 of 26)	520096	NM_025696	66673		NM_025696	ENSMUSG00000063434	Sorcs3	6330404A12Rik	sortilin-related VPS10 domain containing receptor 3	protein-coding
1392	chr4	135433982	135434429	+	0	NA	promoter-TSS (NM_022980)	promoter-TSS (NM_022980)	-400	NM_022980	53902		NM_022980	ENSMUSG00000059713	Rcan3	Csp3|Dscr1l2	regulator of calcineurin 3	protein-coding
1734	chr10	117571511	117571732	+	0	NA	Intergenic	Intergenic	-57879	NM_027468	70574		NM_027468	ENSMUSG00000020183	Cpm	1110060I01Rik|5730456K23Rik|E030045M14Rik	carboxypeptidase M	protein-coding
266	chr8	40151122	40151317	+	0	NA	Intergenic	Intergenic	135734	NM_030610	80857		NM_030610	ENSMUSG00000031603	Fgf20	Fgf4a	fibroblast growth factor 20	protein-coding
532	chr9	14381553	14381866	+	0	NA	promoter-TSS (NM_028013)	promoter-TSS (NM_028013)	-467	NM_028013	71946		NM_028013	ENSMUSG00000037419	Endod1	2210414F18Rik|2310067E08Rik	endonuclease domain containing 1	protein-coding
1573	chr9	119088369	119088585	+	0	NA	promoter-TSS (NM_001293648)	promoter-TSS (NM_001293648)	-216	NM_001293648	18799		NM_019676	ENSMUSG00000010660	Plcd1	-	phospholipase C, delta 1	protein-coding
1663	chr10	109638539	109638814	+	0	NA	Intergenic	MTC|LTR|ERVL-MaLR	361714	NM_001081035	260315		NM_177797	ENSMUSG00000020181	Nav3	4732483H20Rik|9630020C08Rik|POMFIL1|Pomfil1p|mKIAA0938|unc53H3	neuron navigator 3	protein-coding
257	chr8	28855400	28855985	+	0	NA	intron (NM_001347499, intron 3 of 16)	intron (NM_001347499, intron 3 of 16)	262162	NR_166526	105243155		NR_166526		Gm26795	-	predicted gene, 26795	ncRNA
750	chr3	87958509	87958967	+	0	NA	Intergenic	Intergenic	10045	NM_007759	12904		NM_007759	ENSMUSG00000004885	Crabp2	Crabp-2|CrabpII	cellular retinoic acid binding protein II	protein-coding
1485	chr9	107675790	107676105	+	0	NA	exon (NM_008140, exon 8 of 9)	exon (NM_008140, exon 8 of 9)	3687	NM_008140	14685		NM_008140	ENSMUSG00000034837	Gnat1	Gnat-1|Hg1f|Ird1|Ird2|Tralpha|irdc|irdr|transducin	G protein subunit alpha transducin 1	protein-coding
1761	chrX	162727556	162727900	+	0	NA	intron (NR_038088, intron 3 of 5)	intron (NR_038088, intron 3 of 5)	8885	NR_153331	102640117		NR_153331	ENSMUSG00000086034	Gm15201	-	predicted gene 15201	ncRNA
714	chr6	93820188	93820619	+	0	NA	intron (NM_001029850, intron 2 of 23)	intron (NM_001029850, intron 2 of 23)	92560	NR_104594	14924		NM_010367	ENSMUSG00000045095	Magi1	AIP3|BAP1|Baiap1|Gukmi1|MAGI1c|Magi-1|TNRC19|WWP3|mKIAA4129	membrane associated guanylate kinase, WW and PDZ domain containing 1	protein-coding
817	chr3	95025544	95025830	+	0	NA	Intergenic	RMER19B|LTR|ERVK	-10230	NM_001357863	78266		NM_030074	ENSMUSG00000019338	Zfp687	4931408L03Rik|Znf687|mKIAA1441	zinc finger protein 687	protein-coding
672	chr14	34661957	34662196	+	0	NA	Intergenic	Intergenic	-8502	NR_029647	723831		NR_029647	ENSMUSG00000119795	Mir297-1	Mir297a-1|Mirn297-1	microRNA 297-1	ncRNA
953	chr15	70713391	70713784	+	0	NA	Intergenic	Intergenic	789354	NR_045071	100503580		NR_045071	ENSMUSG00000116483	Gm19782	-	predicted gene, 19782	ncRNA
14	chr7	79148868	79149353	+	0	NA	promoter-TSS (NM_001045489)	promoter-TSS (NM_001045489)	-50	NM_001045489	17304		NM_008594	ENSMUSG00000030605	Mfge8	MFG-E8|MP47|Mfgm|P47|SED1|lactadherin	milk fat globule EGF and factor V/VIII domain containing	protein-coding
122	chr16	81366459	81366665	+	0	NA	intron (NM_001113208, intron 1 of 17)	intron (NM_001113208, intron 1 of 17)	165865	NM_010954	17968		NM_010954	ENSMUSG00000022762	Ncam2	Ncam-2|Ocam|RNCAM	neural cell adhesion molecule 2	protein-coding
1597	chr5	24596680	24596876	+	0	NA	intron (NM_025891, intron 3 of 12)	intron (NM_025891, intron 3 of 12)	4664	NR_030423	735264		NR_030423	ENSMUSG00000076387	Mir671	Mirn671|mmu-mir-671	microRNA 671	ncRNA
1635	chr12	108546408	108546817	+	0	NA	intron (NR_045751, intron 1 of 4)	intron (NR_045751, intron 1 of 4)	-8108	NM_007965	14026		NM_007965	ENSMUSG00000021262	Evl	b2b2600Clo	Ena-vasodilator stimulated phosphoprotein	protein-coding
455	chr5	124334306	124334624	+	0	NA	intron (NM_028310, intron 1 of 1)	intron (NM_028310, intron 1 of 1)	6376	NM_001134717	72650		NM_028310	ENSMUSG00000047635	Mtrfr	2810006K23Rik	mitochondrial translation release factor in rescue	protein-coding
1652	chr10	96330722	96331522	+	0	NA	Intergenic	Intergenic	104915	NR_110448	74881		NR_110448	ENSMUSG00000112762	4930459C07Rik	-	RIKEN cDNA 4930459C07 gene	ncRNA
41	chr2	148395230	148395723	+	0	NA	promoter-TSS (NM_009219)	promoter-TSS (NM_009219)	99	NM_009219	20608		NM_009219	ENSMUSG00000037014	Sstr4	Smstr4|sst4	somatostatin receptor 4	protein-coding
1702	chr2	38783630	38783868	+	0	NA	intron (NM_010264, intron 3 of 10)	intron (NM_010264, intron 3 of 10)	766	NM_001159549	14536		NM_010264	ENSMUSG00000063972	Nr6a1	1700113M01Rik|Gcnf|NCNF|RTR	nuclear receptor subfamily 6, group A, member 1	protein-coding
1764	chrX	166788985	166789519	+	0	NA	Intergenic	Intergenic	127227	NR_046015	382255		NR_046015	ENSMUSG00000086860	Gm1720	-	predicted gene 1720	ncRNA
1129	chr4	48539759	48540131	+	0	NA	promoter-TSS (NM_028137)	promoter-TSS (NM_028137)	-1	NM_001145925	66665		NM_028137	ENSMUSG00000039693	Msantd3	2410046L14Rik|2810429P03Rik|5730528L13Rik|Mysantd3	Myb/SANT-like DNA-binding domain containing 3	protein-coding
1590	chr5	21054971	21055262	+	0	NA	intron (NM_011203, intron 1 of 17)	intron (NM_011203, intron 1 of 17)	795	NM_011203	19248		NM_011203	ENSMUSG00000028771	Ptpn12	P19-PTP|PTP-P19|PTP-PEST|PTPG1	protein tyrosine phosphatase, non-receptor type 12	protein-coding
1596	chr2	26380360	26380609	+	0	NA	intron (NM_172339, intron 1 of 22)	CpG	169	NM_001290419	227644		NM_172339	ENSMUSG00000036281	Snapc4	5730436L13Rik	small nuclear RNA activating complex, polypeptide 4	protein-coding
697	chr3	51559790	51560079	+	0	NA	promoter-TSS (NR_160685)	promoter-TSS (NR_160685)	-51	NR_160684	100039684		NR_033624		5031434O11Rik	Gm2370	RIKEN cDNA 5031434O11 gene	ncRNA
687	chr14	57022154	57022363	+	0	NA	Intergenic	Intergenic	7124	NM_001256060	432860		NM_001256060	ENSMUSG00000096144	B020004C17Rik	-	RIKEN cDNA B020004C17 gene	protein-coding
64	chr2	153426249	153426467	+	0	NA	intron (NM_001001986, intron 2 of 7)	intron (NM_001001986, intron 2 of 7)	18121	NM_001001986	329540		NM_001001986	ENSMUSG00000061411	Nol4l	4931410H15|8430427H17Rik|Gm1636	nucleolar protein 4-like	protein-coding
1261	chr9	53974855	53975233	+	0	NA	5' UTR (NM_177769, exon 1 of 11)	5' UTR (NM_177769, exon 1 of 11)	257	NM_177769	270162		NM_177769	ENSMUSG00000041986	Elmod1	4831417L10	ELMO/CED-12 domain containing 1	protein-coding
622	chr6	29735544	29736204	+	0	NA	5' UTR (NM_176996, exon 1 of 12)	5' UTR (NM_176996, exon 1 of 12)	377	NM_176996	319757		NM_176996	ENSMUSG00000001761	Smo	E130215L21Rik|Smoh|bnb|smoothened	smoothened, frizzled class receptor	protein-coding
1347	chr10	30883415	30883876	+	0	NA	Intergenic	Intergenic	-40862	NM_013904	15214		NM_013904	ENSMUSG00000019789	Hey2	CHF1|Herp1|Hrt2|bHLHb32|hesr2	hairy/enhancer-of-split related with YRPW motif 2	protein-coding
832	chr3	102146491	102146898	+	0	NA	TTS (NM_009814)	TTS (NM_009814)	57999	NM_177545	229658		NM_177545	ENSMUSG00000027860	Vangl1	Kitenin|Lpp2|Stb2|Stbm	VANGL planar cell polarity 1	protein-coding
517	chr13	74122094	74122391	+	0	NA	intron (NM_001081060, intron 1 of 15)	intron (NM_001081060, intron 1 of 15)	829	NM_001081060	105243		NM_001081060	ENSMUSG00000036123	Slc9a3	9030624O13Rik|NHE-3|NHE3	solute carrier family 9 (sodium/hydrogen exchanger), member 3	protein-coding
172	chr17	6520781	6521088	+	0	NA	Intergenic	Intergenic	-69940	NR_033520	547127		NM_001045538		Tmem181b-ps	Tmem181b	transmembrane protein 181B, pseudogene	pseudo
1131	chr4	53227998	53228197	+	0	NA	Intergenic	Intergenic	-18099	NR_040665	78180		NR_040665	ENSMUSG00000086947	4930522O17Rik	-	RIKEN cDNA 4930522O17 gene	ncRNA
1134	chr4	54354282	54354485	+	0	NA	Intergenic	Intergenic	528338	NM_028053	52076		NM_028053	ENSMUSG00000028420	Tmem38b	1600017F22Rik|D4Ertd89e|TRIC-B|mg33b	transmembrane protein 38B	protein-coding
1202	chr4	107772451	107772900	+	0	NA	Intergenic	L1ME4b|LINE|L1	-11011	NR_166202	67548		NR_166201	ENSMUSG00000087289	4933424M12Rik	-	RIKEN cDNA 4933424M12 gene	ncRNA
1379	chr19	28382425	28382642	+	0	NA	intron (NM_175459, intron 4 of 10)	intron (NM_175459, intron 4 of 10)	-295691	NR_045330	320176		NR_045330	ENSMUSG00000097735	D930032P07Rik	-	RIKEN cDNA D930032P07 gene	ncRNA
1668	chrX	52369708	52369904	+	0	NA	intron (NM_016697, intron 5 of 7)	intron (NM_016697, intron 5 of 7)	8375	NR_105805	102465202		NR_105805	ENSMUSG00000105738	Mir6384	mmu-mir-6384	microRNA 6384	ncRNA
1578	chr9	120927310	120927659	+	0	NA	intron (NR_040753, intron 2 of 2)	intron (NR_040753, intron 2 of 2)	3318	NR_040753	78060		NR_040753	ENSMUSG00000086365	4930593C16Rik	-	RIKEN cDNA 4930593C16 gene	ncRNA
187	chr3	35405268	35405662	+	0	NA	Intergenic	Intergenic	260698	NR_040748	625963		NR_040748	ENSMUSG00000105662	Gm6639	-	predicted gene 6639	ncRNA
197	chr3	41182530	41182771	+	0	NA	Intergenic	L2b|LINE|L2	-99604	NM_027558	70804		NM_027558	ENSMUSG00000049940	Pgrmc2	4631434O19Rik|5730409G06Rik|DG6|PMBP	progesterone receptor membrane component 2	protein-coding
1025	chr1	12836551	12836919	+	0	NA	intron (NM_001198566, intron 12 of 20)	intron (NM_001198566, intron 12 of 20)	118190	NM_172294	240725		NM_172294	ENSMUSG00000016918	Sulf1	MSulf-1|mKIAA1077	sulfatase 1	protein-coding
357	chr17	83527472	83527691	+	0	NA	Intergenic	Intergenic	-13248	NM_001159529	20463		NM_009187	ENSMUSG00000024248	Cox7a2l	COX7AR|COX7RP|EB1|SIG-81|SIG81|Scaf1|Silg81	cytochrome c oxidase subunit 7A2 like	protein-coding
1264	chr9	57708483	57708770	+	0	NA	promoter-TSS (NM_153799)	promoter-TSS (NM_153799)	57	NM_153799	353190		NM_153799	ENSMUSG00000038957	Edc3	Lsm16|Yjdc	enhancer of mRNA decapping 3	protein-coding
1346	chr10	30844105	30844330	+	0	NA	Intergenic	Intergenic	-1434	NM_013904	15214		NM_013904	ENSMUSG00000019789	Hey2	CHF1|Herp1|Hrt2|bHLHb32|hesr2	hairy/enhancer-of-split related with YRPW motif 2	protein-coding
366	chr13	23412567	23412913	+	0	NA	Intergenic	Intergenic	11126	NM_013924	30946		NM_013924	ENSMUSG00000036376	Abt1	-	activator of basal transcription 1	protein-coding
1340	chr10	22866895	22867102	+	0	NA	Intergenic	Intergenic	-46855	NM_011545	21412		NM_011545	ENSMUSG00000045680	Tcf21	Pod-1|Pod1|bHLHa23|capsulin|epc|epicardin	transcription factor 21	protein-coding
1000	chr4	6689252	6689673	+	0	NA	intron (NM_001377079, intron 8 of 9)	intron (NM_001377079, intron 8 of 9)	-235191	NM_010945	18201		NM_010945	ENSMUSG00000028245	Nsmaf	C630007J05|Fan	neutral sphingomyelinase (N-SMase) activation associated factor	protein-coding
1006	chr4	9016020	9016348	+	0	NA	Intergenic	Intergenic	-253109	NM_001355183	74438		NM_028940	ENSMUSG00000041216	Clvs1	4933402J24Rik|Clvl1|Rlbp1l1	clavesin 1	protein-coding
527	chr13	78936162	78936629	+	0	NA	Intergenic	Intergenic	-737522	NM_010151	13865		NM_010151	ENSMUSG00000069171	Nr2f1	COUP-TF1|COUP-TFI|COUPTFA|EAR-3|EAR3|Erbal3|SVP44|Tcfcoup1	nuclear receptor subfamily 2, group F, member 1	protein-coding
1231	chr1	176994405	176995050	+	0	NA	intron (NM_001357390, intron 17 of 18)	intron (NM_001357390, intron 17 of 18)	-158594	NR_037996	15365		NR_037996	ENSMUSG00000121135	Hmga2-ps1	EG666235|Gm7996|Hmgic-ps1|[y]i-c	high mobility group AT-hook 2, pseudogene 1	pseudo
1846	chr16	14361649	14361934	+	0	NA	intron (NM_008576, intron 1 of 30)	CpG	233	NM_008576	17250		NM_008576	ENSMUSG00000023088	Abcc1	Abcc1a|Abcc1b|MRP|Mdrap|Mrp1	ATP-binding cassette, sub-family C member 1	protein-coding
408	chr18	10325222	10325443	+	0	NA	intron (NM_001083628, intron 1 of 32)	CpG	153	NM_001083628	381157		NM_001083628	ENSMUSG00000042942	Greb1l	mKIAA4095	growth regulation by estrogen in breast cancer-like	protein-coding
1840	chr16	10360021	10360227	+	0	NA	intron (NM_001291001, intron 6 of 6)	ID|SINE|ID	-28839	NR_126064	381033		NR_126064	ENSMUSG00000116270	Gm1600	Gm1776	predicted gene 1600	ncRNA
612	chr6	6955936	6956236	+	0	NA	promoter-TSS (NM_001077713)	promoter-TSS (NM_001077713)	68	NM_001077713	71238		NM_001077713	ENSMUSG00000042505	Sdhaf3	0610005M07Rik|4933430A16Rik|Acn9	succinate dehydrogenase complex assembly factor 3	protein-coding
774	chr11	20561200	20561401	+	0	NA	intron (NM_021372, intron 1 of 1)	intron (NM_021372, intron 1 of 1)	18134	NM_021372	58172		NM_021372	ENSMUSG00000049800	Sertad2	Kiaa0127|MNCb-1504|SEI-2|Sei2|TRIP-Br2|mKIAA0127	SERTA domain containing 2	protein-coding
877	chr11	60726827	60727673	+	0	NA	promoter-TSS (NM_001302207)	promoter-TSS (NM_001302207)	13	NM_001302207	14248		NM_022009	ENSMUSG00000002812	Flii	3632430F08Rik|Fliih	flightless I actin binding protein	protein-coding
1161	chr1	135728756	135728967	+	0	NA	promoter-TSS (NM_007791)	promoter-TSS (NM_007791)	-306	NR_153810	13007		NM_007791	ENSMUSG00000026421	Csrp1	CRP1|Csrp	cysteine and glycine-rich protein 1	protein-coding
137	chr16	91187307	91187560	+	0	NA	Intergenic	Intergenic	-38117	NM_016967	50913		NM_016967	ENSMUSG00000039830	Olig2	Bhlhb1|Olg-2|Oligo2|RK17|bHLHe19	oligodendrocyte transcription factor 2	protein-coding
76	chr7	99827837	99828078	+	0	NA	intron (NM_016720, intron 1 of 2)	intron (NM_016720, intron 1 of 2)	460	NM_016720	50877		NM_016720	ENSMUSG00000035239	Neu3	-	neuraminidase 3	protein-coding
1638	chr12	109545809	109546110	+	0	NA	non-coding (NR_003633, exon 1 of 5)	non-coding (NR_003633, exon 1 of 5)	561	NR_003633	17263		NM_144513	ENSMUSG00000021268	Meg3	2900016C05Rik|3110050O07Rik|6330408G06Rik|D12Bwg1266e|Gtl2	maternally expressed 3	ncRNA
1612	chr5	36130450	36130686	+	0	NA	intron (NM_030889, intron 3 of 26)	L1MC3|LINE|L1	-73453	NM_175249	76943		NM_175249	ENSMUSG00000043430	Psapl1	2310020A21Rik	prosaposin-like 1	protein-coding
451	chr8	117157823	117158194	+	0	NA	promoter-TSS (NM_001081151)	promoter-TSS (NM_001081151)	27	NM_001081151	209239		NM_001081151	ENSMUSG00000052557	Gan	A330045G18|gigaxonin	giant axonal neuropathy	protein-coding
1023	chr1	12689554	12689824	+	0	NA	Intergenic	Intergenic	-2741	NM_001198565	240725		NM_172294	ENSMUSG00000016918	Sulf1	MSulf-1|mKIAA1077	sulfatase 1	protein-coding
1847	chr16	14705504	14705784	+	0	NA	promoter-TSS (NM_011415)	promoter-TSS (NM_011415)	-208	NM_011415	20583		NM_011415	ENSMUSG00000022676	Snai2	Slug|Slugh|Snail2	snail family zinc finger 2	protein-coding
202	chr7	140941573	140941787	+	0	NA	intron (NR_153832, intron 1 of 11)	intron (NR_153832, intron 1 of 11)	289	NM_145387	212974		NM_145387	ENSMUSG00000062031	Pgghg	5730511L01Rik|Athl1	protein glucosylgalactosylhydroxylysine glucosidase	protein-coding
348	chr12	118854991	118855225	+	0	NA	Intergenic	Intergenic	7549	NM_001379380	320145		NM_177082	ENSMUSG00000048562	Sp8	D930049B17Rik|mBtd	trans-acting transcription factor 8	protein-coding
882	chr15	29896265	29896462	+	0	NA	Intergenic	MLT2B4|LTR|ERVL	-182959	NR_039542	100628607		NR_039542	ENSMUSG00000092639	Mir3964	mmu-mir-3964|mu-mir-3964	microRNA 3964	ncRNA
892	chr6	145249380	145249592	+	0	NA	intron (NM_021284, intron 1 of 4)	CpG	745	NM_021284	16653		NM_021284	ENSMUSG00000030265	Kras	K-Ras|K-Ras 2|K-ras|Ki-ras|Kras-2|Kras2|c-K-ras|c-Ki-ras|p21B|ras	Kirsten rat sarcoma viral oncogene homolog	protein-coding
1729	chr2	75938456	75938669	+	0	NA	promoter-TSS (NM_028235)	promoter-TSS (NM_028235)	-100	NM_028235	72421		NM_028235	ENSMUSG00000075273	Ift70b	2510042P03Rik|Tcc30b|Ttc30b	intraflagellar transport 70B	protein-coding
1164	chr1	139421783	139422083	+	0	NA	promoter-TSS (NM_172643)	promoter-TSS (NM_172643)	-450	NM_172643	226470		NM_172643	ENSMUSG00000033964	Zbtb41	8430415N23Rik|9430031N01|9830132G07Rik	zinc finger and BTB domain containing 41	protein-coding
1007	chr4	9028862	9029218	+	0	NA	Intergenic	Intergenic	-240253	NM_001355183	74438		NM_028940	ENSMUSG00000041216	Clvs1	4933402J24Rik|Clvl1|Rlbp1l1	clavesin 1	protein-coding
709	chr3	59277780	59278239	+	0	NA	intron (NM_177855, intron 38 of 43)	intron (NM_177855, intron 38 of 43)	-15024	NM_001357007	70839		NM_027571	ENSMUSG00000036353	P2ry12	2900079B22Rik|4921504D23Rik|P2Y12	purinergic receptor P2Y, G-protein coupled 12	protein-coding
1488	chr9	109095529	109095793	+	0	NA	non-coding (NR_168955, exon 2 of 2)	non-coding (NR_168955, exon 2 of 2)	225	NM_172775	235611		NM_172775	ENSMUSG00000053646	Plxnb1	2900002G15Rik|mKIAA0407	plexin B1	protein-coding
1542	chr12	65036218	65036462	+	0	NA	promoter-TSS (NM_177806)	promoter-TSS (NM_177806)	6	NM_001374213	328110		NM_177806	ENSMUSG00000035597	Prpf39	Srcs1	pre-mRNA processing factor 39	protein-coding
464	chr5	129218420	129218696	+	0	NA	Intergenic	Intergenic	121808	NM_001081342	243277		NM_177734	ENSMUSG00000044017	Adgrd1	E230012M21Rik|Gpr133	adhesion G protein-coupled receptor D1	protein-coding
1234	chr1	177561641	177561836	+	0	NA	Intergenic	Intergenic	17791	NR_162777	114483345		NR_162777		Mir12179	Gm51282|mmu-mir-12179	microRNA 12179	ncRNA
1102	chr1	93115002	93115374	+	0	NA	Intergenic	Intergenic	-13314	NM_001368847	16560		NM_008440	ENSMUSG00000014602	Kif1a	ATSV|C630002N23Rik|Gm1626|Kns1	kinesin family member 1A	protein-coding
363	chr13	21499173	21499368	+	0	NA	Intergenic	PB1D10|SINE|Alu	7254	NR_026798	100038371		NR_026798		Zfp389	-	zinc finger protein 389	pseudo
47	chr16	29725020	29725240	+	0	NA	Intergenic	Intergenic	-88420	NR_164311	108168307		NR_164311		Gm46567	-	predicted gene, 46567	ncRNA
425	chr18	24884027	24884234	+	0	NA	intron (NM_001289655, intron 3 of 25)	intron (NM_001289655, intron 3 of 25)	175507	NM_001289655	225288		NM_175276	ENSMUSG00000034295	Fhod3	A930009H06Rik|FHOS2|mKIAA1695	formin homology 2 domain containing 3	protein-coding
1828	chr15	101052082	101052286	+	0	NA	3' UTR (NM_001214911, exon 1 of 1)	3' UTR (NM_001214911, exon 1 of 1)	2215	NM_001214911	668225		NM_001214911	ENSMUSG00000095440	Fignl2	EG668225	fidgetin-like 2	protein-coding
152	chr7	130266000	130266344	+	0	NA	5' UTR (NM_001347638, exon 1 of 16)	5' UTR (NM_001347638, exon 1 of 16)	636	NM_010207	14183		NM_010207	ENSMUSG00000030849	Fgfr2	Bek|Fgfr-2|Fgfr-7|Fgfr2b|Fgfr7|KGFR|KGFRTr|svs	fibroblast growth factor receptor 2	protein-coding
1297	chr19	22823578	22824130	+	0	NA	intron (NM_001362487, intron 9 of 26)	intron (NM_001362487, intron 9 of 26)	73249	NR_029591	387200		NR_029591	ENSMUSG00000065507	Mir204	Mirn204|mir-204|mmu-mir-204	microRNA 204	ncRNA
923	chr3	138402239	138402456	+	0	NA	Intergenic	Lx|LINE|L1	-13150	NM_011996	26876		NM_011996	ENSMUSG00000037797	Adh4	Adh2	alcohol dehydrogenase 4 (class II), pi polypeptide	protein-coding
641	chr14	7749724	7750176	+	0	NA	Intergenic	RLTR6-int|LTR|ERV1	-68007	NM_134080	286940		NM_134080	ENSMUSG00000025278	Flnb	Fln-b	filamin, beta	protein-coding
863	chr11	53707009	53707392	+	0	NA	5' UTR (NM_009012, exon 1 of 25)	5' UTR (NM_009012, exon 1 of 25)	119	NM_009012	19360		NM_009012	ENSMUSG00000020380	Rad50	Mrell|Rad50l	RAD50 double strand break repair protein	protein-coding
1459	chr10	56694879	56695183	+	0	NA	Intergenic	Intergenic	263050	NR_152768	102640560		NR_152768	ENSMUSG00000112833	Gm36595	-	predicted gene, 36595	ncRNA
916	chr7	16944665	16944860	+	0	NA	promoter-TSS (NM_001099636)	promoter-TSS (NM_001099636)	80	NM_001099636	434128		NM_001099636	ENSMUSG00000070802	Pnma8b	EG434128|Pnmal2	PNMA family member 8B	protein-coding
720	chr3	68572372	68572604	+	0	NA	5' UTR (NM_013928, exon 1 of 7)	5' UTR (NM_013928, exon 1 of 7)	120	NM_013928	30953		NM_013928	ENSMUSG00000027777	Schip1	Nf2ip|Schip-1	schwannomin interacting protein 1	protein-coding
227	chr17	25844341	25844571	+	0	NA	promoter-TSS (NM_001364950)	promoter-TSS (NM_001364950)	69	NM_145999	214952		NM_145999	ENSMUSG00000025733	Rhot2	Arht2|Miro2	ras homolog family member T2	protein-coding
382	chr8	94167268	94167492	+	0	NA	Intergenic	MLT1E1|LTR|ERVL-MaLR	-5238	NM_008630	17750		NM_008630	ENSMUSG00000031762	Mt2	MT-II|Mt-2	metallothionein 2	protein-coding
1175	chr1	161250875	161251137	+	0	NA	intron (NM_001303408, intron 1 of 5)	CpG	204	NM_001303408	11758		NM_007453	ENSMUSG00000026701	Prdx6	1-Cys Prx|1-cysPrx|9430088D19Rik|Aop2|Brp-12|CP-3|GPx|LPCAT-5|Ltw-4|Ltw4|Lvtw-4|NSGPx|ORF06|Prdx5|aiPLA2	peroxiredoxin 6	protein-coding
392	chr8	105714241	105714588	+	0	NA	3' UTR (NM_001368388, exon 5 of 5)	3' UTR (NM_001368388, exon 5 of 5)	6125	NM_001357256	71046		NM_027655	ENSMUSG00000013158	4933405L10Rik	-	RIKEN cDNA 4933405L10 gene	protein-coding
1273	chr4	116878386	116878665	+	0	NA	intron (NM_001029912, intron 1 of 13)	intron (NM_001029912, intron 1 of 13)	1123	NM_001029912	74464		NM_001029912	ENSMUSG00000033948	Zswim5	4933426E21Rik|mKIAA1511	zinc finger SWIM-type containing 5	protein-coding
848	chr11	50567722	50567942	+	0	NA	Intergenic	Intergenic	-34253	NM_175643	216725		NM_175643	ENSMUSG00000036545	Adamts2	ADAM-TS 2|ADAM-TS2|ADAMTS-2|PC I-NP|PCINP|pNPI	ADAM metallopeptidase with thrombospondin type 1 motif 2	protein-coding
1296	chr19	20903269	20903477	+	0	NA	intron (NM_028953, intron 4 of 20)	B1_Mus1|SINE|Alu	50829	NM_028953	13409		NM_028953	ENSMUSG00000024749	Tmc1	4933416G09Rik|Beethoven|Bth|CWEA1|TMC1ex1|dn	transmembrane channel-like gene family 1	protein-coding
9	chr7	70624748	70624967	+	0	NA	Intergenic	Intergenic	-258111	NM_183261	11819		NM_009697	ENSMUSG00000030551	Nr2f2	2700033K02Rik|9430015G03Rik|ARP-1|Aporp1|COUP-TF2|COUP-TFII|COUPTFB|EAR3|SVP40|Tcfcoup2	nuclear receptor subfamily 2, group F, member 2	protein-coding
1290	chr4	124277051	124277257	+	0	NA	Intergenic	Intergenic	55566	NR_166446	76410		NR_166446		1700021L23Rik	-	RIKEN cDNA 1700021L23 gene	ncRNA
377	chr5	106503197	106503442	+	0	NA	Intergenic	Intergenic	-45153	NM_001005477	104382		NM_001005477	ENSMUSG00000034384	Barhl2	E130309B19Rik|MBH1	BarH like homeobox 2	protein-coding
502	chr13	62760294	62760683	+	0	NA	promoter-TSS (NR_030493)	promoter-TSS (NR_030493)	-251	NR_030493	751548		NR_030493	ENSMUSG00000119111	Mir713	Mirn713|mir-713|mmu-mir-713	microRNA 713	ncRNA
1778	chr2	102656234	102656448	+	0	NA	Intergenic	Intergenic	-2348	NM_001077514	20511		NM_011393	ENSMUSG00000005089	Slc1a2	1700091C19Rik|2900019G14Rik|Eaat2|GLT-1|GLT1|MGLT1	solute carrier family 1 (glial high affinity glutamate transporter), member 2	protein-coding
710	chr3	60916206	60916437	+	0	NA	Intergenic	Intergenic	-86464	NM_008772	18441		NM_008772	ENSMUSG00000027765	P2ry1	P2Y1|P2y1r	purinergic receptor P2Y, G-protein coupled 1	protein-coding
754	chr3	88620828	88621088	+	0	NA	promoter-TSS (NM_001198913)	promoter-TSS (NM_001198913)	-201	NM_008487	16800		NM_008487	ENSMUSG00000028059	Arhgef2	GEF|GEF-H1|GEFH1|LFP40|Lbcl1|Lfc|P40|mKIAA0651	Rho/Rac guanine nucleotide exchange factor 2	protein-coding
857	chr14	114877586	114878215	+	0	NA	Intergenic	Intergenic	45935	NR_045661	75822		NR_045661	ENSMUSG00000115320	4930524C18Rik	-	RIKEN cDNA 4930524C18 gene	ncRNA
1092	chr15	97963932	97964213	+	0	NA	promoter-TSS (NM_201359)	promoter-TSS (NM_201359)	-157	NM_001252153	380967		NM_201359	ENSMUSG00000052369	Tmem106c	D15Ertd405e	transmembrane protein 106C	protein-coding
866	chr14	122373967	122374282	+	0	NA	intron (NM_029556, intron 3 of 7)	intron (NM_029556, intron 3 of 7)	76991	NR_033325	328479		NR_033325	ENSMUSG00000064052	Gm5089	6530402A20|C030005G22Rik|EG328479	predicted gene 5089	ncRNA
926	chr11	63952368	63952823	+	0	NA	Intergenic	Intergenic	-11631	NR_131111	78883		NR_131111	ENSMUSG00000086359	9630013K17Rik	-	RIKEN cDNA 9630013K17 gene	ncRNA
1275	chr19	5964255	5964597	+	0	NA	promoter-TSS (NM_008893)	promoter-TSS (NM_008893)	-220	NM_008893	18969		NM_008893	ENSMUSG00000024833	Pola2	-	polymerase (DNA directed), alpha 2	protein-coding
1173	chr1	157458820	157459077	+	0	NA	intron (NM_001033284, intron 2 of 9)	intron (NM_001033284, intron 2 of 9)	380	NM_001356418	226527		NM_001033284	ENSMUSG00000033488	Cryzl2	-	crystallin zeta like 2	protein-coding
217	chr8	10154060	10154559	+	0	NA	intron (NM_001319151, intron 1 of 34)	CpG	398	NM_001319151	244281		NM_001081397	ENSMUSG00000039057	Myo16	C230040D10Rik|Gm1105|NYAP3|mKIAA0865	myosin XVI	protein-coding
415	chr18	13305479	13305710	+	0	NA	Intergenic	Intergenic	-202797	NR_166720	102640755		NR_166720		Gm36747	-	predicted gene, 36747	ncRNA
761	chr11	5887485	5887885	+	0	NA	Intergenic	Intergenic	-9429	NM_008894	18972		NM_008894	ENSMUSG00000020471	Pold2	50kDa|p50|po1D2	polymerase (DNA directed), delta 2, regulatory subunit	protein-coding
913	chr3	127874191	127874685	+	0	NA	intron (NM_027482, intron 1 of 1)	intron (NM_027482, intron 1 of 1)	21885	NM_027482	70617		NM_027482	ENSMUSG00000050549	Fam241a	2700063A17Rik|5730508B09Rik	family with sequence similarity 241, member A	protein-coding
1197	chr4	102239845	102240042	+	0	NA	Intergenic	Intergenic	-14799	NM_001177983	18578		NM_019840	ENSMUSG00000028525	Pde4b	Dpde4|dunce	phosphodiesterase 4B, cAMP specific	protein-coding
145	chr7	125552256	125552486	+	0	NA	promoter-TSS (NM_001363983)	promoter-TSS (NM_001363983)	100	NM_001363983	16190		NM_001008700	ENSMUSG00000030748	Il4ra	CD124|Il4r	interleukin 4 receptor, alpha	protein-coding
1742	chr10	122678747	122679018	+	0	NA	promoter-TSS (NR_106182)	promoter-TSS (NR_106182)	120	NM_001110218	319468		NM_176919	ENSMUSG00000034613	Ppm1h	A430075L18Rik|ARHCL1|C030002B11Rik	protein phosphatase 1H (PP2C domain containing)	protein-coding
45	chr16	28841022	28841349	+	0	NA	intron (NM_177718, intron 1 of 1)	intron (NM_177718, intron 1 of 1)	-87942	NM_010199	14167		NM_010199	ENSMUSG00000022523	Fgf12	B230343J05Rik|FGF-12|FHF-1|Fgf1a|Fhf1	fibroblast growth factor 12	protein-coding
332	chr5	92813326	92813539	+	0	NA	intron (NM_001077595, intron 1 of 9)	intron (NM_001077595, intron 1 of 9)	4050	NM_001077595	27428		NM_015756	ENSMUSG00000029381	Shroom3	D5Ertd287e|Shrm|Shrm3	shroom family member 3	protein-coding
1190	chr4	82542371	82542575	+	0	NA	intron (NR_137202, intron 1 of 1)	intron (NR_137202, intron 1 of 1)	34484	NR_137202	102635783		NR_137202	ENSMUSG00000087413	Gm11266	-	predicted gene 11266	ncRNA
1196	chr4	99653791	99653988	+	0	NA	Intergenic	CpG	-2410	NM_010425	15221		NM_010425	ENSMUSG00000067261	Foxd3	CWH3|Genesis|Hfh2	forkhead box D3	protein-coding
471	chr8	125505804	125506036	+	0	NA	intron (NM_001357372, intron 2 of 21)	intron (NM_001357372, intron 2 of 21)	-13087	NM_001081337	244668		NM_001081337	ENSMUSG00000001995	Sipa1l2	mKIAA1389	signal-induced proliferation-associated 1 like 2	protein-coding
607	chr13	111687318	111687651	+	0	NA	intron (NM_172593, intron 1 of 12)	CpG	1306	NM_172593	218613		NM_172593	ENSMUSG00000032727	Mier3	5730509D14|D130064H19Rik	MIER family member 3	protein-coding
1328	chr10	8760682	8761061	+	0	NA	intron (NM_175155, intron 8 of 19)	intron (NM_175155, intron 8 of 19)	125199	NM_175155	70097		NM_175155	ENSMUSG00000015305	Sash1	1100001C18Rik|2500002E12Rik|A330076K04Rik|mKIAA0790	SAM and SH3 domain containing 1	protein-coding
1529	chr5	13755860	13756060	+	0	NA	Intergenic	AT_rich|Low_complexity|Low_complexity	-11284	NM_001378265	626053		NM_001378265		Gm6647	EG626053	predicted gene 6647	protein-coding
1775	chr2	92486341	92486555	+	0	NA	Intergenic	Intergenic	-25930	NM_145832	228368		NM_145832	ENSMUSG00000049922	Slc35c1	E430007K15Rik|fuct1	solute carrier family 35, member C1	protein-coding
1467	chr10	62174616	62174988	+	0	NA	Intergenic	Intergenic	19425	NR_106122	102465767		NR_106122	ENSMUSG00000099185	Mir7662	Gm27876|mmu-mir-7662	microRNA 7662	ncRNA
739	chr6	100563210	100563486	+	0	NA	Intergenic	CpG	35948	NR_040525	73395		NR_040525	ENSMUSG00000101553	1700049E22Rik	-	RIKEN cDNA 1700049E22 gene	ncRNA
976	chr11	75052093	75052410	+	0	NA	intron (NM_001002764, intron 12 of 18)	intron (NM_001002764, intron 12 of 18)	13740	NR_030454	735274		NR_030454	ENSMUSG00000106252	Mir684-1	Mirn684-1	microRNA 684-1	ncRNA
232	chr17	28930612	28930842	+	0	NA	Intergenic	ID_B1|SINE|B4	11535	NM_153390	69307		NM_153390	ENSMUSG00000045378	Pxt1	1700001G18Rik|Stepp	peroxisomal, testis specific 1	protein-coding
566	chr6	5298226	5298863	+	0	NA	promoter-TSS (NM_183308)	promoter-TSS (NM_183308)	-204	NM_183308	330260		NM_183308	ENSMUSG00000032667	Pon2	6330405I24Rik	paraoxonase 2	protein-coding
1323	chr10	3973360	3973652	+	0	NA	intron (NM_172308, intron 1 of 27)	CpG	431	NM_172308	270685		NM_172308	ENSMUSG00000040675	Mthfd1l	2410004L15Rik|Fthfsdc1	methylenetetrahydrofolate dehydrogenase (NADP+ dependent) 1-like	protein-coding
557	chr9	35331356	35331586	+	0	NA	Intergenic	Intergenic	50366	NR_040715	71133		NR_040715	ENSMUSG00000111746	4933422A05Rik	-	RIKEN cDNA 4933422A05 gene	ncRNA
1531	chr2	20496040	20496320	+	0	NA	intron (NM_001081006, intron 2 of 21)	intron (NM_001081006, intron 2 of 21)	-13867	NM_178059	208618		NM_029895	ENSMUSG00000036617	Etl4	6620402G01Rik|9430077C05Rik|E330027G05Rik|Etl-4|Skt	enhancer trap locus 4	protein-coding
1307	chr11	119355417	119355766	+	0	NA	promoter-TSS (NM_178743)	promoter-TSS (NM_178743)	34	NM_178743	268512		NM_178743	ENSMUSG00000039908	Slc26a11	F630021I08Rik|KBAT	solute carrier family 26, member 11	protein-coding
1178	chr1	163929769	163929971	+	0	NA	5' UTR (NM_001357426, exon 1 of 14)	5' UTR (NM_001357426, exon 1 of 14)	105	NM_028776	240880		NM_028776	ENSMUSG00000026584	Scyl3	1200016D23Rik|6030457O16|Pace1	SCY1-like 3 (S. cerevisiae)	protein-coding
107	chr16	63253608	63253818	+	0	NA	Intergenic	MTD-int|LTR|ERVL-MaLR	399406	NM_011173	19128		NM_011173	ENSMUSG00000022912	Pros1	-	protein S (alpha)	protein-coding
1460	chr10	58812328	58812543	+	0	NA	promoter-TSS (NM_172788)	promoter-TSS (NM_172788)	-924	NM_172788	237353		NM_172788	ENSMUSG00000037990	Sh3rf3	4831416G18Rik|Igfbp5-ip|Sh3md4|Sh3rf31	SH3 domain containing ring finger 3	protein-coding
1419	chr12	17441815	17442017	+	0	NA	Intergenic	Intergenic	86524	NR_037226	100526470		NR_037226	ENSMUSG00000093037	Mir3066	mir-3066|mmu-mir-3066	microRNA 3066	ncRNA
1242	chr1	190138907	190139432	+	0	NA	intron (NM_001360827, intron 4 of 4)	intron (NM_001360827, intron 4 of 4)	30346	NM_001360827	19130		NM_008937	ENSMUSG00000010175	Prox1	A230003G05Rik|PROX-1	prospero homeobox 1	protein-coding
1534	chr5	18359924	18360167	+	0	NA	intron (NM_010305, intron 1 of 7)	CpG	368	NM_010305	14677		NM_010305	ENSMUSG00000057614	Gnai1	Gialpha1|Gnai-1|Hg1b	G protein subunit alpha i1	protein-coding
1466	chr10	61929350	61929615	+	0	NA	intron (NM_001304757, intron 2 of 37)	intron (NM_001304757, intron 2 of 37)	49626	NM_007731	12817		NM_007731	ENSMUSG00000058806	Col13a1	-	collagen, type XIII, alpha 1	protein-coding
1306	chr11	119267869	119268070	+	0	NA	promoter-TSS (NM_001159324)	promoter-TSS (NM_001159324)	6	NM_008064	14387		NM_008064	ENSMUSG00000025579	Gaa	E430018M07Rik	glucosidase, alpha, acid	protein-coding
317	chr5	77265508	77265809	+	0	NA	5' UTR (NM_011263, exon 1 of 4)	5' UTR (NM_011263, exon 1 of 4)	164	NM_011263	19712		NM_011263	ENSMUSG00000029249	Rest	2610008J04Rik|NRSF|REST4	RE1-silencing transcription factor	protein-coding
1825	chr2	119304950	119305247	+	0	NA	Intergenic	Intergenic	16356	NM_172269	228545		NM_172269	ENSMUSG00000034216	Vps18	9930024E13Rik	VPS18 CORVET/HOPS core subunit	protein-coding
645	chr14	21991495	21991692	+	0	NA	Intergenic	Intergenic	-1992	NM_145459	218820		NM_145459	ENSMUSG00000039081	Zfp503	B830002A16Rik|Nolz-1|Nolz1|Znf503|Zpo2	zinc finger protein 503	protein-coding
1300	chr11	116390728	116390938	+	0	NA	intron (NM_027258, intron 2 of 18)	IAPEz-int|LTR|ERVK	22199	NM_027258	217340		NM_027258	ENSMUSG00000052949	Rnf157	2610036E23Rik|A130073L17Rik|mKIAA1917	ring finger protein 157	protein-coding
421	chr13	28884892	28885175	+	0	NA	intron (NR_045054, intron 1 of 7)	intron (NR_045054, intron 1 of 7)	389	NR_045054	72518		NR_045053	ENSMUSG00000085936	2610307P16Rik	-	RIKEN cDNA 2610307P16 gene	ncRNA
438	chr13	51902380	51902692	+	0	NA	Intergenic	Intergenic	55861	NM_011817	23882		NM_011817	ENSMUSG00000021453	Gadd45g	CR6|DDIT2|OIG37	growth arrest and DNA-damage-inducible 45 gamma	protein-coding
1797	chr7	37772955	37773290	+	0	NA	Intergenic	Intergenic	-3370	NM_172385	243937		NM_172385	ENSMUSG00000043456	Zfp536	9630010P11Rik|Znf536|mKIAA0390	zinc finger protein 536	protein-coding
1325	chr12	12694219	12694724	+	0	NA	Intergenic	Intergenic	-24554	NR_136889	102637952		NR_136889	ENSMUSG00000118614	Gm34637	-	predicted gene, 34637	ncRNA
1806	chr7	46710451	46711005	+	0	NA	promoter-TSS (NM_030233)	promoter-TSS (NM_030233)	-77	NM_030233	78935		NM_030233	ENSMUSG00000006763	Saal1	5031425D22Rik|SPACIA1	serum amyloid A-like 1	protein-coding
1800	chr7	44603993	44604541	+	0	NA	non-coding (NR_169735, exon 6 of 6)	non-coding (NR_169735, exon 6 of 6)	13815	NM_001385628	16504		NM_008422	ENSMUSG00000062785	Kcnc3	KShIIID|Kcr2-3|Kv3.3	potassium voltage gated channel, Shaw-related subfamily, member 3	protein-coding
973	chr15	78773507	78773817	+	0	NA	promoter-TSS (NM_008595)	promoter-TSS (NM_008595)	-217	NM_008595	17305		NM_008595	ENSMUSG00000018169	Mfng	-	MFNG O-fucosylpeptide 3-beta-N-acetylglucosaminyltransferase	protein-coding
949	chr11	69553334	69553581	+	0	NA	TTS (NM_007911)	TTS (NM_007911)	-4349	NM_001081330	327954		NM_177617	ENSMUSG00000005237	Dnah2	2900022L05Rik|4930564A01|D130094J20|D330014H01Rik|Dnahc2|Dnhd3	dynein, axonemal, heavy chain 2	protein-coding
548	chr9	24282828	24283205	+	0	NA	intron (NM_175678, intron 4 of 9)	L1MC2|LINE|L1	184998	NM_175678	319239		NM_175678	ENSMUSG00000043659	Npsr1	9330128H10Rik|GPRA|Gpr154|MVTR|PGR14|VRR1	neuropeptide S receptor 1	protein-coding
1040	chr11	76449762	76450213	+	0	NA	intron (NM_198894, intron 16 of 22)	intron (NM_198894, intron 16 of 22)	-12682	NM_001363379	109934		NM_198018	ENSMUSG00000017631	Abr	-	active BCR-related gene	protein-coding
488	chr13	56260268	56260472	+	0	NA	Intergenic	Intergenic	-8190	NM_010896	18014		NM_010896	ENSMUSG00000048904	Neurog1	AKA|Math4C|Neurod3|bHLHa6|ngn1	neurogenin 1	protein-coding
498	chr18	54979147	54979700	+	0	NA	intron (NM_175751, intron 2 of 9)	intron (NM_175751, intron 2 of 9)	10757	NM_175751	269023		NM_175751	ENSMUSG00000052713	Zfp608	4932417D18Rik|D430007A19Rik|Znf608	zinc finger protein 608	protein-coding
475	chr8	127466223	127466446	+	0	NA	intron (NM_001363431, intron 21 of 24)	intron (NM_001363431, intron 21 of 24)	166722	NM_001013581	93742		NM_033620	ENSMUSG00000025812	Pard3	Asip|D8Ertd580e|Par-3|Par3|Pard-3|Pard3a|Phip	par-3 family cell polarity regulator	protein-coding
1046	chr1	40559011	40559263	+	0	NA	Intergenic	Intergenic	-21090	NM_177084	110895		NM_177084	ENSMUSG00000026065	Slc9a4	D730009J23Rik|NHE4	solute carrier family 9 (sodium/hydrogen exchanger), member 4	protein-coding
1437	chr12	40401814	40402024	+	0	NA	intron (NM_178845, intron 1 of 11)	intron (NM_178845, intron 1 of 11)	43871	NM_172575	246196		NM_172575	ENSMUSG00000055917	Zfp277	2410017E24Rik|NIRF4|Znf277	zinc finger protein 277	protein-coding
277	chr8	61247575	61248260	+	0	NA	intron (NM_021506, intron 2 of 11)	intron (NM_021506, intron 2 of 11)	23746	NM_021506	59009		NM_021506	ENSMUSG00000031642	Sh3rf1	2200003J05Rik|Posh|Sh3md2	SH3 domain containing ring finger 1	protein-coding
1773	chr2	91273004	91273407	+	0	NA	TTS (NM_001311144)	TTS (NM_001311144)	8090	NM_001166024	77038		NM_023854	ENSMUSG00000027255	Arfgap2	2310032E02Rik|Zfp289	ADP-ribosylation factor GTPase activating protein 2	protein-coding
1671	chrX	71838837	71839059	+	0	NA	Intergenic	Intergenic	22190	NM_001081356	67048		NM_001081356	ENSMUSG00000073131	Vma21	2610030H06Rik	VMA21 vacuolar H+-ATPase homolog (S. cerevisiae)	protein-coding
563	chr9	37489783	37489980	+	0	NA	intron (NM_146222, intron 1 of 3)	CpG	560	NM_146222	235184		NM_146222	ENSMUSG00000042138	Msantd2	2810450G17Rik|9530092B10Rik	Myb/SANT-like DNA-binding domain containing 2	protein-coding
652	chr14	26557929	26558234	+	0	NA	Intergenic	Intergenic	-15777	NM_001285467	211922		NM_145969	ENSMUSG00000040818	Dennd6a	Fam116a	DENN domain containing 6A	protein-coding
1079	chr15	93337152	93337713	+	0	NA	promoter-TSS (NR_028315)	promoter-TSS (NR_028315)	-497	NR_028315	67057		NM_024189	ENSMUSG00000022634	Yaf2	2810021M11Rik	YY1 associated factor 2	protein-coding
1561	chr10	77197802	77198028	+	0	NA	Intergenic	Intergenic	-31385	NM_009929	12822		NM_009929	ENSMUSG00000001435	Col18a1	-	collagen, type XVIII, alpha 1	protein-coding
141	chr16	91312659	91312949	+	0	NA	Intergenic	Intergenic	43035	NM_016968	50914		NM_016968	ENSMUSG00000046160	Olig1	Bhlhb6|Olg-1|Oligo1|bHLHe21	oligodendrocyte transcription factor 1	protein-coding
1687	chrX	106920509	106920743	+	0	NA	promoter-TSS (NM_175271)	promoter-TSS (NM_175271)	1	NM_175271	78134		NM_175271	ENSMUSG00000049929	Lpar4	5730485F04Rik|Gpr23|LPA4|p2y9	lysophosphatidic acid receptor 4	protein-coding
770	chr14	66921557	66921774	+	0	NA	Intergenic	Intergenic	10457	NM_175498	239157		NM_175498	ENSMUSG00000046204	Pnma2	A830049P17Rik|mKIAA0883	paraneoplastic antigen MA2	protein-coding
1430	chr12	33073216	33073500	+	0	NA	intron (NM_001024478, intron 4 of 19)	intron (NM_001024478, intron 4 of 19)	19517	NM_001024478	68764		NM_001024478	ENSMUSG00000035860	Cdhr3	1110049B09Rik|Cdh28	cadherin-related family member 3	protein-coding
802	chr14	87141320	87141533	+	0	NA	promoter-TSS (NM_019670)	promoter-TSS (NM_019670)	-202	NM_019670	56419		NM_019670	ENSMUSG00000022021	Diaph3	4930417P13Rik|Dia2|Diap3|Drf3|p134MDia2	diaphanous related formin 3	protein-coding
292	chr8	67950653	67950859	+	0	NA	intron (NM_177698, intron 3 of 14)	intron (NM_177698, intron 3 of 14)	23818	NM_177698	234353		NM_027626	ENSMUSG00000030465	Psd3	4931420C21Rik|D430018P08|EFA6D	pleckstrin and Sec7 domain containing 3	protein-coding
282	chr17	46727667	46727992	+	0	NA	intron (NM_001364890, intron 1 of 5)	B1_Mur4|SINE|Alu	1336	NM_010321	14711		NM_010321	ENSMUSG00000002769	Gnmt	-	glycine N-methyltransferase	protein-coding
1674	chrX	74086012	74086282	+	0	NA	promoter-TSS (NM_010788)	promoter-TSS (NM_010788)	-457	NM_001081979	17257		NM_010788	ENSMUSG00000031393	Mecp2	1500041B07Rik|D630021H01Rik|Mbd5|WBP10	methyl CpG binding protein 2	protein-coding
327	chr5	89529493	89529716	+	0	NA	intron (NM_133192, intron 1 of 3)	intron (NM_133192, intron 1 of 3)	2175	NM_133192	104443		NM_133192	ENSMUSG00000035528	Npffr2	Gpr74|HG31|NPFF2	neuropeptide FF receptor 2	protein-coding
1436	chr10	39638763	39639424	+	0	NA	intron (NM_134000, intron 3 of 8)	intron (NM_134000, intron 3 of 8)	-25411	NR_152259	100504626		NR_152259	ENSMUSG00000086915	Gm16364	Gm16365|Hilnc	predicted gene 16364	ncRNA
1564	chr12	84218583	84218792	+	0	NA	intron (NM_001163501, intron 1 of 12)	CpG	194	NM_001163501	238317		NM_001163501	ENSMUSG00000042507	Mideas	9430029N19Rik|C130039O16Rik|Elmsan1|Gm260	mitotic deacetylase associated SANT domain protein	protein-coding
1047	chr1	41158394	41158593	+	0	NA	Intergenic	Intergenic	22759	NR_040475	74897		NR_040475	ENSMUSG00000104072	4930448I06Rik	-	RIKEN cDNA 4930448I06 gene	ncRNA
1823	chr2	118598261	118598461	+	0	NA	5' UTR (NM_009773, exon 1 of 23)	5' UTR (NM_009773, exon 1 of 23)	150	NM_009773	12236		NM_009773	ENSMUSG00000040084	Bub1b	BUBR1	BUB1B, mitotic checkpoint serine/threonine kinase	protein-coding
1807	chr7	49305847	49306365	+	0	NA	intron (NM_175272, intron 1 of 37)	intron (NM_175272, intron 1 of 37)	59917	NM_175272	78286		NM_175272	ENSMUSG00000052512	Nav2	5330421F07Rik|HELAD1|POMFIL2|RAINB1|RAINB2|Unc53H2|mKIAA3015	neuron navigator 2	protein-coding
411	chr13	23763250	23763454	+	0	NA	promoter-TSS (NM_013550)	promoter-TSS (NM_013550)	-316	NM_030609	80838		NM_030609	ENSMUSG00000049539	H1f1	H1-1|H1.1|H1a|H1var3|Hist1h1a	H1.1 linker histone, cluster member	protein-coding
765	chr11	11832576	11832832	+	0	NA	intron (NM_001190448, intron 9 of 14)	intron (NM_001190448, intron 9 of 14)	-23742	NM_021891	60530		NM_021891	ENSMUSG00000035455	Fignl1	-	fidgetin-like 1	protein-coding
1796	chr7	37563522	37564083	+	0	NA	intron (NM_172385, intron 4 of 5)	intron (NM_172385, intron 4 of 5)	-105997	NR_166497	67641		NR_166497	ENSMUSG00000093540	4930505M18Rik	-	RIKEN cDNA 4930505M18 gene	ncRNA
1790	chr2	110153661	110153857	+	0	NA	Intergenic	Intergenic	-103280	NR_040508	75517		NR_040508	ENSMUSG00000086186	Ccdc34os	1700024P03Rik	coiled-coil domain containing 34, opposite strand	ncRNA
1680	chrX	101954368	101954635	+	0	NA	intron (NM_001163610, intron 1 of 7)	intron (NM_001163610, intron 1 of 7)	105116	NM_001163610	100042480		NM_001163610	ENSMUSG00000079481	Nhsl2	1110062M06Rik|6430511F03|EG621083|Gm10456	NHS like 2	protein-coding
1278	chr4	117406350	117406612	+	0	NA	intron (NM_025739, intron 2 of 14)	intron (NM_025739, intron 2 of 14)	-31020	NM_001310729	66743		NM_025739	ENSMUSG00000028677	Rnf220	4732477A13|4931406I20Rik|5730503K05Rik	ring finger protein 220	protein-coding
1686	chrX	103622835	103623039	+	0	NA	intron (NR_028381, intron 1 of 10)	intron (NR_028381, intron 1 of 10)	817	NR_028381	78878		NR_028380	ENSMUSG00000086370	Ftx	B230206F22Rik|NCRNA00182|Thcytx	Ftx transcript, Xist regulator, non-protein coding	ncRNA
799	chr11	40693849	40694301	+	0	NA	intron (NM_001199274, intron 1 of 6)	intron (NM_001199274, intron 1 of 6)	1128	NM_001199274	108645		NM_134017	ENSMUSG00000042032	Mat2b	1110064C04Rik|2410018D16Rik|MAT-II|MATIIbeta|TGR	methionine adenosyltransferase 2 non-catalytic beta subunit methionine	protein-coding
789	chr14	76678719	76678968	+	0	NA	intron (NR_015485, intron 2 of 4)	intron (NR_015485, intron 2 of 4)	1275	NR_015485	73272		NR_015485	ENSMUSG00000101009	1700108F19Rik	1700020I02Rik	RIKEN cDNA 1700108F19 gene	ncRNA
1142	chr11	88481562	88481902	+	0	NA	intron (NM_001373923, intron 6 of 12)	intron (NM_001373923, intron 6 of 12)	128959	NR_039545	100628571		NR_039545	ENSMUSG00000092985	Mir378b	mir-378b|mmu-mir-378b	microRNA 378b	ncRNA
1502	chr4	149255101	149255299	+	0	NA	intron (NM_207682, intron 13 of 46)	intron (NM_207682, intron 13 of 46)	52498	NM_008441	16561		NM_008441	ENSMUSG00000063077	Kif1b	A530096N05Rik|D4Mil1e|KIF1Bp130|KIF1Bp204	kinesin family member 1B	protein-coding
460	chr8	121925629	121925869	+	0	NA	intron (NM_007608, intron 3 of 6)	intron (NM_007608, intron 3 of 6)	17916	NR_167716	407789		NM_001033485		BC048644	-	cDNA sequence BC048644	ncRNA
120	chr2	166179997	166180287	+	0	NA	Intergenic	Intergenic	-24459	NM_028072	72043		NM_028072	ENSMUSG00000006800	Sulf2	2010004N24Rik|MSulf-2|mKIAA1247	sulfatase 2	protein-coding
819	chr3	95861431	95861940	+	0	NA	TTS (NM_078479)	TTS (NM_078479)	-5800	NM_001316751	70767		NM_027541	ENSMUSG00000015748	Prpf3	3632413F13Rik	pre-mRNA processing factor 3	protein-coding
259	chr8	33902584	33902955	+	0	NA	intron (NM_001042675, intron 1 of 6)	intron (NM_001042675, intron 1 of 6)	27094	NM_019733	19663		NM_019733	ENSMUSG00000031586	Rbpms	2010300K22Rik|2700019M19Rik|RBP-MS|hermes	RNA binding protein gene with multiple splicing	protein-coding
546	chr5	143654664	143654968	+	0	NA	intron (NM_001163548, intron 1 of 12)	intron (NM_001163548, intron 1 of 12)	3575	NM_001163548	19159		NM_011182	ENSMUSG00000018001	Cyth3	ARNO3|CLM3|Grp1|Pscd3	cytohesin 3	protein-coding
486	chr18	53210594	53210804	+	0	NA	exon (NM_026386, exon 10 of 15)	exon (NM_026386, exon 10 of 15)	34407	NM_026386	67804		NM_026386	ENSMUSG00000034484	Snx2	0610030A03Rik	sorting nexin 2	protein-coding
1593	chr5	24165022	24165222	+	0	NA	exon (NM_153092, exon 1 of 7)	exon (NM_153092, exon 1 of 7)	159	NM_001346582	231042		NM_153092	ENSMUSG00000048439	Nup42	CG1|NLP-1|Nlp1|Nupl2	nucleoporin 42	protein-coding
496	chr13	59656940	59657276	+	0	NA	intron (NM_027307, intron 4 of 10)	intron (NM_027307, intron 4 of 10)	18676	NM_027307	105348		NM_027307	ENSMUSG00000021556	Golm1	2310001L02Rik|D030064E01Rik|GP73|Golph2|PSEC0257	golgi membrane protein 1	protein-coding
1014	chr4	24418402	24418609	+	0	NA	Intergenic	Intergenic	-77946	NM_199467	212377		NM_199467	ENSMUSG00000045751	Mms22l	F730047E07Rik|Gm134	MMS22-like, DNA repair protein	protein-coding
530	chr5	136245429	136245931	+	0	NA	promoter-TSS (NM_018825)	promoter-TSS (NM_018825)	-740	NM_018825	23921		NM_018825	ENSMUSG00000005057	Sh2b2	Aps	SH2B adaptor protein 2	protein-coding
1577	chr9	120691910	120692131	+	0	NA	Intergenic	(CA)n|Simple_repeat|Simple_repeat	114689	NR_073359	76100		NR_073359	ENSMUSG00000052658	5830454E08Rik	-	RIKEN cDNA 5830454E08 gene	ncRNA
670	chr6	84680346	84680562	+	0	NA	intron (NM_177077, intron 20 of 21)	MLT1C-int|LTR|ERVL-MaLR	-86546	NM_001177713	232174		NM_175475	ENSMUSG00000063415	Cyp26b1	CP26|P450RAI-2	cytochrome P450, family 26, subfamily b, polypeptide 1	protein-coding
752	chr6	112728771	112729197	+	0	NA	intron (NM_080448, intron 20 of 21)	intron (NM_080448, intron 20 of 21)	-32314	NM_001167730	58186		NM_021385	ENSMUSG00000030254	Rad18	2810024C04Rik|Rad18sc	RAD18 E3 ubiquitin protein ligase	protein-coding
1581	chr9	121385090	121385291	+	0	NA	intron (NM_001357969, intron 1 of 15)	L1MB4|LINE|L1	2396	NM_001357970	67095		NM_175114	ENSMUSG00000032536	Trak1	2310001H13Rik|hyrt|mKIAA1042	trafficking protein, kinesin binding 1	protein-coding
1667	chrX	48016285	48016884	+	0	NA	Intergenic	Intergenic	18269	NM_013912	30878		NM_013912	ENSMUSG00000037010	Apln	6030430G11Rik|Apel	apelin	protein-coding
1549	chr12	76820754	76821028	+	0	NA	intron (NM_134050, intron 1 of 6)	intron (NM_134050, intron 1 of 6)	1633	NM_134050	104886		NM_134050	ENSMUSG00000021062	Rab15	2310012G06Rik	RAB15, member RAS oncogene family	protein-coding
1109	chr1	121327865	121328075	+	0	NA	promoter-TSS (NM_001271532)	promoter-TSS (NM_001271532)	54	NM_133748	72999		NM_133748	ENSMUSG00000003721	Insig2	2900053I11Rik|C730043J18Rik|Insig-2	insulin induced gene 2	protein-coding
1584	chrX	11987825	11988188	+	0	NA	Intergenic	Intergenic	92547	NM_175044	71458		NM_029510	ENSMUSG00000040363	Bcor	2900008C10Rik|5830466J11Rik|8430401K06Rik|BcorR|D930024N20Rik|mKIAA1575	BCL6 interacting corepressor	protein-coding
1348	chr10	31609581	31609898	+	0	NA	promoter-TSS (NM_001146349)	promoter-TSS (NM_001146349)	-14	NM_001146349	268291		NM_001146349	ENSMUSG00000063760	Rnf217	Ibrdc1	ring finger protein 217	protein-coding
665	chr6	72677629	72677829	+	0	NA	intron (NM_001079822, intron 3 of 12)	intron (NM_001079822, intron 3 of 12)	47898	NR_040421	100038714		NR_040421		Gm15401	-	predicted gene 15401	ncRNA
699	chr6	87335466	87335688	+	0	NA	5' UTR (NM_054041, exon 1 of 18)	5' UTR (NM_054041, exon 1 of 18)	198	NM_054041	69538		NM_054041	ENSMUSG00000033420	Antxr1	2310008J16Rik|2810405N18Rik|Antrx1|Tem8	anthrax toxin receptor 1	protein-coding
334	chr8	84639009	84639219	+	0	NA	intron (NM_001252061, intron 46 of 46)	C-rich|Low_complexity|Low_complexity	23738	NM_010499	15936		NM_010499	ENSMUSG00000053560	Ier2	Ch1|Pip92	immediate early response 2	protein-coding
1660	chr10	105575024	105575403	+	0	NA	promoter-TSS (NM_177368)	promoter-TSS (NM_177368)	662	NR_038032	327812		NR_038032	ENSMUSG00000085282	Gm15663	9330159K06	predicted gene 15663	ncRNA
689	chr14	58637750	58637956	+	0	NA	Intergenic	Intergenic	505040	NM_001374759	67932		NM_026461	ENSMUSG00000021977	1700129C05Rik	-	RIKEN cDNA 1700129C05 gene	protein-coding
1619	chr12	86659291	86659896	+	0	NA	Intergenic	Intergenic	-19107	NM_177354	238328		NM_177354	ENSMUSG00000021256	Vash1	D930046M13Rik|G630009D10Rik|TTCP 1	vasohibin 1	protein-coding
1576	chr9	120155093	120155587	+	0	NA	intron (NR_153958, intron 2 of 5)	intron (NR_153958, intron 2 of 5)	5598	NM_008614	17433		NM_008614	ENSMUSG00000032517	Mobp	MOBP155|MOBP170|MOBP69|MOBP73|MOBP81	myelin-associated oligodendrocytic basic protein	protein-coding
1666	chrX	42321273	42321471	+	0	NA	Intergenic	Intergenic	170671	NM_021465	20843		NM_021465	ENSMUSG00000025862	Stag2	9230105L23Rik|B230112I07Rik|SA-2|SAP2	STAG2 cohesin complex component	protein-coding
433	chr13	46630493	46631183	+	0	NA	intron (NM_026056, intron 7 of 12)	intron (NM_026056, intron 7 of 12)	-38639	NM_001033192	97863		NM_001033192	ENSMUSG00000069237	Fam8a1	-	family with sequence similarity 8, member A1	protein-coding
1011	chr4	19333117	19333314	+	0	NA	intron (NM_013927, intron 3 of 17)	intron (NM_013927, intron 3 of 17)	52365	NM_013927	30952		NM_013927	ENSMUSG00000056494	Cngb3	CCNC2|CNG6|Cngbeta2	cyclic nucleotide gated channel beta 3	protein-coding
1570	chr9	114536937	114537147	+	0	NA	intron (NM_001042503, intron 1 of 3)	intron (NM_001042503, intron 1 of 3)	27327	NM_001042503	636931		NM_001042503	ENSMUSG00000079259	Trim71	2610206G21Rik|Gm1127|Lin41|lin-41|mLin41|mlin-41	tripartite motif-containing 71	protein-coding
1722	chr2	69205950	69206255	+	0	NA	5' UTR (NM_001199124, exon 1 of 7)	5' UTR (NM_001199124, exon 1 of 7)	111	NM_025565	66442		NM_025565	ENSMUSG00000005233	Spc25	2600017H08Rik|2610205L13Rik|Spbc25	SPC25, NDC80 kinetochore complex component, homolog (S. cerevisiae)	protein-coding
935	chr11	68050155	68050415	+	0	NA	intron (NM_018768, intron 6 of 7)	intron (NM_018768, intron 6 of 7)	83827	NM_001361351	55943		NM_018768	ENSMUSG00000020903	Stx8	0610007H08Rik|1110002H11Rik|4930571E13Rik|CARB	syntaxin 8	protein-coding
394	chr8	106011444	106011693	+	0	NA	promoter-TSS (NM_001301176)	promoter-TSS (NM_001301176)	-82	NM_028038	71986		NM_028038	ENSMUSG00000045538	Ddx28	2410004K13Rik|Mddx28	DEAD box helicase 28	protein-coding
639	chr14	6108114	6108316	+	0	NA	Intergenic	Intergenic	179035	NM_001270812	100861615		NM_001270812	ENSMUSG00000079396	Gm3411	100041569	predicted gene 3411	protein-coding
543	chr9	22028150	22028535	+	0	NA	intron (NM_010487, intron 3 of 6)	RSINE1|SINE|B4	23681	NM_010487	15571		NM_010487	ENSMUSG00000003410	Elavl3	2600009P04Rik|Huc|PLE21|mHuC	ELAV like RNA binding protein 3	protein-coding
1471	chr10	64544090	64544298	+	0	NA	intron (NM_177612, intron 11 of 17)	intron (NM_177612, intron 11 of 17)	-453939	NM_178678	216028		NM_178678	ENSMUSG00000042846	Lrrtm3	9630044H04Rik	leucine rich repeat transmembrane neuronal 3	protein-coding
384	chr8	94857425	94857639	+	0	NA	promoter-TSS (NM_009090)	promoter-TSS (NM_009090)	82	NM_009090	20021		NM_009090	ENSMUSG00000031783	Polr2c	33kDa|RPB3|Rpo2-3|mRBP31	polymerase (RNA) II (DNA directed) polypeptide C	protein-coding
1487	chr9	109082299	109082703	+	0	NA	promoter-TSS (NM_025689)	promoter-TSS (NM_025689)	5	NM_025689	66658		NM_025689	ENSMUSG00000025645	Ccdc51	5730568A12Rik|Mitok	coiled-coil domain containing 51	protein-coding
161	chr7	135716179	135716377	+	0	NA	5' UTR (NM_001081117, exon 1 of 14)	5' UTR (NM_001081117, exon 1 of 14)	101	NM_001081117	17345		NM_001081117	ENSMUSG00000031004	Mki67	D630048A14Rik|Ki-67|Ki67	antigen identified by monoclonal antibody Ki 67	protein-coding
493	chr18	54822220	54822433	+	0	NA	Intergenic	Intergenic	167854	NM_175751	269023		NM_175751	ENSMUSG00000052713	Zfp608	4932417D18Rik|D430007A19Rik|Znf608	zinc finger protein 608	protein-coding
483	chr13	55511031	55511264	+	0	NA	intron (NR_104287, intron 2 of 8)	intron (NR_104287, intron 2 of 8)	2299	NM_001114087	67399		NM_026131	ENSMUSG00000021493	Pdlim7	LMP	PDZ and LIM domain 7	protein-coding
978	chr1	66407508	66407709	+	0	NA	intron (NM_001039934, intron 8 of 14)	intron (NM_001039934, intron 8 of 14)	-60326	NM_175510	329178		NM_175510	ENSMUSG00000055567	Unc80	C030018G13Rik|C230061B10Rik|UNC-80	unc-80, NALCN activator	protein-coding
995	chr3	146185277	146185594	+	0	NA	intron (NM_001005846, intron 11 of 13)	ORR1F|LTR|ERVL-MaLR	35261	NM_001005846	68279		NM_026656	ENSMUSG00000011008	Mcoln2	3300002C04Rik|TRPML2	mucolipin 2	protein-coding
579	chr13	88805444	88805669	+	0	NA	Intergenic	Intergenic	-15916	NM_010103	13612		NM_010103	ENSMUSG00000034488	Edil3	Del-1|Del1|Sox2-cre|Sox2Cre|Tg(Sox2-cre)1Amc	EGF-like repeats and discoidin I-like domains 3	protein-coding
985	chr1	83326680	83326957	+	0	NA	intron (NM_172430, intron 3 of 10)	intron (NM_172430, intron 3 of 10)	81382	NM_001356547	77629		NM_172430	ENSMUSG00000026163	Sphkap	4930544G21Rik|A930009L15Rik|SKIP|mKIAA1678	SPHK1 interactor, AKAP domain containing	protein-coding
300	chr5	64805572	64805882	+	0	NA	intron (NR_165035, intron 1 of 6)	intron (NR_165035, intron 1 of 6)	2206	NR_165035	16599		NM_008453	ENSMUSG00000029178	Klf3	9930027G08Rik|Bklf|Tef-2	Kruppel-like transcription factor 3 (basic)	protein-coding
829	chr3	102012071	102012455	+	0	NA	intron (NM_178777, intron 2 of 2)	CpG	2118	NM_178777	18072		NM_178777	ENSMUSG00000048540	Nhlh2	6230401I09Rik|Hen2|NSCL2|Nscl-2|bHLHa34	nescient helix loop helix 2	protein-coding
568	chr18	67289078	67289439	+	0	NA	promoter-TSS (NM_053261)	promoter-TSS (NM_053261)	11	NM_053261	114663		NM_053261	ENSMUSG00000024525	Impa2	2210415D20Rik|IMP 2|IMPase 2	inositol monophosphatase 2	protein-coding
969	chr11	73019046	73019419	+	0	NA	promoter-TSS (NR_152202)	promoter-TSS (NR_152202)	244	NM_001362841	55984		NM_018883	ENSMUSG00000020785	Camkk1	CaMKKalpha|Camkk|caM-KK 1|caM-KK alpha|caMKK 1|caMKK alpha	calcium/calmodulin-dependent protein kinase kinase 1, alpha	protein-coding
1637	chr10	85127966	85128467	+	0	NA	promoter-TSS (NM_028832)	promoter-TSS (NM_028832)	-189	NM_028832	74238		NM_028832	ENSMUSG00000049038	Mterf2	1700007D05Rik|Mterfd3	mitochondrial transcription termination factor 2	protein-coding
154	chr7	131371064	131371355	+	0	NA	promoter-TSS (NM_001039534)	promoter-TSS (NM_001039534)	63	NM_001039534	214580		NM_177609	ENSMUSG00000063179	Pstk	5430423O14Rik|5730458D16Rik|Gm1099	phosphoseryl-tRNA kinase	protein-coding
1848	chr16	15594185	15594462	+	0	NA	intron (NM_001159351, intron 1 of 2)	CpG	195	NM_023585	70620		NM_023585	ENSMUSG00000022674	Ube2v2	1110021H13Rik|4632410D19Rik|5730524P06Rik|6820402M05|MMS2	ubiquitin-conjugating enzyme E2 variant 2	protein-coding
110	chr2	164497231	164497499	+	0	NA	promoter-TSS (NM_001362644)	promoter-TSS (NM_001362644)	-160	NM_001362644	78928		NM_133779	ENSMUSG00000017721	Pigt	2510012P17Rik|4930534E15Rik|CGI-06|NDAP|Ndap7	phosphatidylinositol glycan anchor biosynthesis, class T	protein-coding
1008	chr7	28803643	28803962	+	0	NA	Intergenic	RLTR18B|LTR|ERVK	-7088	NM_177301	15388		NM_177301	ENSMUSG00000015165	Hnrnpl	D830027H13Rik|Hnrpl	heterogeneous nuclear ribonucleoprotein L	protein-coding
1595	chr2	26298696	26298951	+	0	NA	Intergenic	(CA)n|Simple_repeat|Simple_repeat	-4266	NM_177841	329366		NM_177841	ENSMUSG00000048038	Ccdc187	4932418E24Rik	coiled-coil domain containing 187	protein-coding
440	chr13	52222611	52223010	+	0	NA	Intergenic	Intergenic	126069	NR_045061	74050		NR_045061	ENSMUSG00000113211	4921525O09Rik	-	RIKEN cDNA 4921525O09 gene	ncRNA
590	chr18	80200442	80200655	+	0	NA	promoter-TSS (NM_199197)	promoter-TSS (NM_199197)	71	NM_199197	68731		NM_199197	ENSMUSG00000024570	Rbfa	1110032A13Rik	ribosome binding factor A	protein-coding
580	chr13	89743061	89743261	+	0	NA	promoter-TSS (NM_001134475)	promoter-TSS (NM_001134475)	-649	NM_001134475	13003		NM_019389	ENSMUSG00000021614	Vcan	5430420N07Rik|9430051N09|Cspg2|DPEAAE|NG2|PG-M|PG-M(V0)|PG-M(V1)|hdf	versican	protein-coding
504	chr13	64002922	64003133	+	0	NA	Intergenic	Intergenic	86174	NM_008291	15487		NM_008291	ENSMUSG00000033122	Hsd17b3	-	hydroxysteroid (17-beta) dehydrogenase 3	protein-coding
1480	chr9	99872750	99873153	+	0	NA	Intergenic	Intergenic	3219	NM_011440	20669		NM_011440	ENSMUSG00000053747	Sox14	-	SRY (sex determining region Y)-box 14	protein-coding
1486	chr9	108479478	108479756	+	0	NA	promoter-TSS (NM_008483)	promoter-TSS (NM_008483)	-245	NM_008483	16779		NM_008483	ENSMUSG00000052911	Lamb2	Lamb-2|Lams|npht	laminin, beta 2	protein-coding
745	chr6	103810211	103810436	+	0	NA	Intergenic	Intergenic	154361	NR_144494	100846987		NR_144494		Gm21054	Oct4P5|Otf3-rs5|Otf3e|Pou5f1-rs5	POU domain, class 5, transcription factor 1 pseudogene	pseudo
1209	chr11	102061297	102061546	+	0	NA	intron (NM_001356324, intron 9 of 11)	intron (NM_001356324, intron 9 of 11)	19910	NM_001160712	52685		NM_027987	ENSMUSG00000017309	Cd300lg	2310016B05Rik|Clm9|D11Ertd736e	CD300 molecule like family member G	protein-coding
1474	chr10	68248573	68248859	+	0	NA	intron (NM_023598, intron 2 of 9)	intron (NM_023598, intron 2 of 9)	30010	NM_023598	71371		NM_023598	ENSMUSG00000019947	Arid5b	4930580B11|5430435G07Rik|Desrt|Mrf2|Mrf2alpha|Mrf2beta	AT-rich interaction domain 5B	protein-coding
1372	chr9	79606051	79606308	+	0	NA	intron (NM_001290308, intron 60 of 65)	intron (NM_001290308, intron 60 of 65)	-86877	NR_045336	100038575		NR_045336	ENSMUSG00000111765	Gm10635	-	predicted gene 10635	ncRNA
1630	chr12	105973915	105974245	+	0	NA	Intergenic	(CA)n|Simple_repeat|Simple_repeat	-36183	NM_001029844	22367		NM_011705	ENSMUSG00000021115	Vrk1	51PK|Gm40568|Gm46378	vaccinia related kinase 1	protein-coding
90	chr7	115866577	115866944	+	0	NA	intron (NM_001025559, intron 2 of 15)	intron (NM_001025559, intron 2 of 15)	-20620	NM_001277326	20679		NM_011445	ENSMUSG00000051910	Sox6	SOX-LZ	SRY (sex determining region Y)-box 6	protein-coding
1636	chr12	108547035	108547241	+	0	NA	intron (NR_045751, intron 1 of 4)	intron (NR_045751, intron 1 of 4)	-7582	NM_007965	14026		NM_007965	ENSMUSG00000021262	Evl	b2b2600Clo	Ena-vasodilator stimulated phosphoprotein	protein-coding
436	chr18	37644370	37644570	+	0	NA	promoter-TSS (NM_175770)	promoter-TSS (NM_175770)	-266	NM_175770	24074		NM_175770	ENSMUSG00000051316	Taf7	55kDa|TAFII55|Taf2f	TATA-box binding protein associated factor 7	protein-coding
654	chr14	30715438	30715943	+	0	NA	promoter-TSS (NM_001166532)	promoter-TSS (NM_001166532)	75	NM_001166532	54650		NM_019460	ENSMUSG00000006527	Sfmbt1	4930442N21Rik|9330180L21Rik|Sfmbt|Smr	Scm-like with four mbt domains 1	protein-coding
868	chr11	54845709	54846100	+	0	NA	intron (NR_156460, intron 4 of 7)	intron (NR_156460, intron 4 of 7)	14693	NR_156460	75530		NM_029327	ENSMUSG00000020268	Lyrm7	1700024C24Rik|9330147L21Rik	LYR motif containing 7	protein-coding
931	chr15	52964188	52964388	+	0	NA	Intergenic	Intergenic	251843	NM_027212	69790		NM_027212	ENSMUSG00000038622	Med30	1810038N03Rik|2510044J04Rik|TRAP25|Thrap6	mediator complex subunit 30	protein-coding
529	chr9	9238495	9238776	+	0	NA	exon (NM_001372570, exon 1 of 6)	exon (NM_001372570, exon 1 of 6)	392	NM_001372567	71544		NM_027823	ENSMUSG00000050730	Arhgap42	9030420J04Rik	Rho GTPase activating protein 42	protein-coding
610	chr13	115090248	115090766	+	0	NA	promoter-TSS (NM_134058)	promoter-TSS (NM_134058)	-349	NM_134058	105083		NM_134058	ENSMUSG00000042275	Pelo	-	pelota mRNA surveillance and ribosome rescue factor	protein-coding
928	chr15	40169766	40169968	+	0	NA	Intergenic	Intergenic	7260	NR_155349	102636151		NR_155349	ENSMUSG00000115367	Gm33301	-	predicted gene, 33301	ncRNA
1659	chr10	105483966	105484504	+	0	NA	intron (NM_177368, intron 1 of 11)	intron (NM_177368, intron 1 of 11)	90244	NM_177368	278279		NM_177368	ENSMUSG00000036019	Tmtc2	8430438D04Rik|D330034A10Rik	transmembrane and tetratricopeptide repeat containing 2	protein-coding
1051	chr15	82293157	82293616	+	0	NA	3' UTR (NM_001358837, exon 12 of 12)	3' UTR (NM_001358837, exon 12 of 12)	-5598	NM_029066	74716		NM_029066	ENSMUSG00000022455	Wbp2nl	4930521I23Rik|PAWP	WBP2 N-terminal like	protein-coding
1026	chr1	13861235	13861491	+	0	NA	Intergenic	Intergenic	-74434	NR_004447	433273		NR_004447	ENSMUSG00000097711	Gm5523	EG433273	glyceraldehyde-3-phosphate dehydrogenase pseudogene	pseudo
139	chr16	91209111	91209482	+	0	NA	Intergenic	Intergenic	-16254	NM_016967	50913		NM_016967	ENSMUSG00000039830	Olig2	Bhlhb1|Olg-2|Oligo2|RK17|bHLHe19	oligodendrocyte transcription factor 2	protein-coding
1020	chr4	32250802	32251171	+	0	NA	Intergenic	Intergenic	-166449	NM_001109661	12014		NM_007521	ENSMUSG00000040270	Bach2	E030004N02Rik	BTB and CNC homology, basic leucine zipper transcription factor 2	protein-coding
843	chr14	103335973	103336293	+	0	NA	intron (NM_207215, intron 1 of 84)	L1MC1|LINE|L1	10667	NM_207215	105689		NM_207215	ENSMUSG00000033004	Mycbp2	C130061D10Rik|Pam|Phr1	MYC binding protein 2, E3 ubiquitin protein ligase	protein-coding
661	chr6	64728433	64728834	+	0	NA	promoter-TSS (NM_007500)	promoter-TSS (NM_007500)	-492	NM_007500	11921		NM_007500	ENSMUSG00000073043	Atoh1	Hath1|MATH-1|Math1|bHLHa14	atonal bHLH transcription factor 1	protein-coding
879	chr11	60811058	60811259	+	0	NA	5' UTR (NM_009171, exon 1 of 12)	5' UTR (NM_009171, exon 1 of 12)	107	NM_009171	20425		NM_009171	ENSMUSG00000020534	Shmt1	Shmt|mshmt|mshmt1|mshmt2	serine hydroxymethyltransferase 1 (soluble)	protein-coding
1345	chr10	30718937	30719139	+	0	NA	intron (NM_172495, intron 3 of 15)	intron (NM_172495, intron 3 of 15)	-63171	NM_001111267	211329		NM_172495	ENSMUSG00000039697	Ncoa7	9030406N13Rik	nuclear receptor coactivator 7	protein-coding
1122	chr4	40301368	40301666	+	0	NA	Intergenic	Intergenic	-11715	NR_040663	75819		NR_040663	ENSMUSG00000087137	4930509K18Rik	-	RIKEN cDNA 4930509K18 gene	ncRNA
200	chr17	23700120	23700368	+	0	NA	Intergenic	CpG	-16218	NM_020293	56863		NM_020293	ENSMUSG00000066720	Cldn9	nmf329	claudin 9	protein-coding
890	chr3	103968063	103968554	+	0	NA	promoter-TSS (NR_030676)	promoter-TSS (NR_030676)	8	NR_030676	100125931		NR_030676	ENSMUSG00000089998	Phtf1os	A130049A11Rik	putative homeodomain transcription factor 1, opposite strand	ncRNA
880	chr15	26894163	26894419	+	0	NA	intron (NM_176959, intron 1 of 3)	intron (NM_176959, intron 1 of 3)	1273	NM_176959	448987		NM_176959	ENSMUSG00000043556	Fbxl7	D230018M15Rik|FBL7|Fbl6	F-box and leucine-rich repeat protein 7	protein-coding
1054	chr11	79711036	79711265	+	0	NA	promoter-TSS (NR_029579)	promoter-TSS (NR_029579)	-819	NR_029579	387188		NR_029579	ENSMUSG00000065395	Mir193a	Mir193|Mirn193|mir-193a|mmu-mir-193|mmu-mir-193a	microRNA 193a	ncRNA
1003	chr4	7997371	7997609	+	0	NA	Intergenic	Intergenic	241551	NM_007592	12319		NM_007592	ENSMUSG00000041261	Car8	Ca8|Cals|Cals1|Carp|wdl	carbonic anhydrase 8	protein-coding
1843	chr2	128943828	128944351	+	0	NA	promoter-TSS (NM_020594)	promoter-TSS (NM_020594)	-69	NM_020594	57432		NM_020594	ENSMUSG00000027387	Zc3h8	E130108N08Rik|Fliz1|Zc3hdc8	zinc finger CCCH type containing 8	protein-coding
1027	chr1	14134995	14135222	+	0	NA	Intergenic	Intergenic	175091	NM_001310459	14048		NM_010164	ENSMUSG00000025932	Eya1	bor	EYA transcriptional coactivator and phosphatase 1	protein-coding
284	chr17	47989898	47990449	+	0	NA	Intergenic	Intergenic	48120	NM_029689	76651		NM_029689	ENSMUSG00000094928	1700122O11Rik	-	RIKEN cDNA 1700122O11 gene	ncRNA
294	chr5	46347661	46347898	+	0	NA	non-coding (NR_169028, exon 1 of 3)	non-coding (NR_169028, exon 1 of 3)	108	NR_169028	100503799		NR_169028		Gm7931	EG666103	predicted pseudogene 7931	pseudo
1709	chr2	52753883	52754381	+	0	NA	Intergenic	MurERV4_19-int|LTR|ERVK	-11983	NM_019667	56324		NM_019667	ENSMUSG00000055371	Stam2	1200004O12Rik|5730456G07Rik|Hbp	signal transducing adaptor molecule (SH3 domain and ITAM motif) 2	protein-coding
804	chr11	43747799	43748109	+	0	NA	promoter-TSS (NM_133795)	promoter-TSS (NM_133795)	54	NM_133795	66827		NM_133795	ENSMUSG00000041278	Ttc1	4833412C19Rik|TPR1	tetratricopeptide repeat domain 1	protein-coding
707	chr6	90960506	90960965	+	0	NA	Intergenic	Intergenic	-150612	NM_001134384	232227		NM_182784	ENSMUSG00000034312	Iqsec1	BRAG2|D6Ertd349e|cI-43	IQ motif and Sec7 domain 1	protein-coding
830	chr3	102025559	102026038	+	0	NA	Intergenic	Intergenic	15653	NM_178777	18072		NM_178777	ENSMUSG00000048540	Nhlh2	6230401I09Rik|Hen2|NSCL2|Nscl-2|bHLHa34	nescient helix loop helix 2	protein-coding
741	chr3	84513352	84513596	+	0	NA	intron (NM_001293801, intron 6 of 7)	intron (NM_001293801, intron 6 of 7)	-33035	NM_001033301	229474		NM_001033301	ENSMUSG00000041842	Fhdc1	6330505N24Rik|Gm126	FH2 domain containing 1	protein-coding
170	chr3	5326701	5326947	+	0	NA	intron (NM_001368671, intron 3 of 10)	intron (NM_001368671, intron 3 of 10)	105628	NM_001368671	80892		NM_030708	ENSMUSG00000025255	Zfhx4	A930021B15|C130041O22Rik|Zfh-4|Zfh4	zinc finger homeodomain 4	protein-coding
1343	chr10	29362032	29362391	+	0	NA	5' UTR (NM_001110197, exon 1 of 4)	5' UTR (NM_001110197, exon 1 of 4)	231	NM_026518	68031		NM_026518	ENSMUSG00000038876	Rnf146	2610509H23Rik|Iduna	ring finger protein 146	protein-coding
234	chr17	29438219	29438495	+	0	NA	Intergenic	Intergenic	29581	NR_168684	102640282		NR_168683		Gm26885	-	predicted gene, 26885	ncRNA
519	chr13	78162692	78163029	+	0	NA	intron (NM_001163419, intron 9 of 9)	intron (NM_001163419, intron 9 of 9)	33589	NM_001347538	13865		NM_010151	ENSMUSG00000069171	Nr2f1	COUP-TF1|COUP-TFI|COUPTFA|EAR-3|EAR3|Erbal3|SVP44|Tcfcoup1	nuclear receptor subfamily 2, group F, member 1	protein-coding
620	chr6	29272546	29272745	+	0	NA	promoter-TSS (NM_023516)	promoter-TSS (NM_023516)	19	NM_023516	69573		NM_023516	ENSMUSG00000043421	Hilpda	2310016C08Rik|Hig2	hypoxia inducible lipid droplet associated	protein-coding
918	chr3	132223791	132223992	+	0	NA	Intergenic	Intergenic	138599	NM_020265	56811		NM_020265	ENSMUSG00000028031	Dkk2	-	dickkopf WNT signaling pathway inhibitor 2	protein-coding
846	chr14	105483224	105483609	+	0	NA	Intergenic	Intergenic	-15372	NR_045921	74864		NR_045921	ENSMUSG00000022116	4930449E01Rik	-	RIKEN cDNA 4930449E01 gene	ncRNA
189	chr17	15896687	15896886	+	0	NA	Intergenic	(TC)n|Simple_repeat|Simple_repeat	-65540	NM_001372256	68799		NM_178615	ENSMUSG00000048027	Rgmb	1110059F19Rik|DRAGON	repulsive guidance molecule family member B	protein-coding
199	chr17	21909318	21909847	+	0	NA	5' UTR (NM_001256493, exon 1 of 5)	5' UTR (NM_001256493, exon 1 of 5)	344	NM_001256493	70081		NM_001256493	ENSMUSG00000078546	Zfp995	2210404O09Rik	zinc finger protein 995	protein-coding
1598	chr5	24915650	24915888	+	0	NA	intron (NM_001310480, intron 2 of 13)	B1_Mur4|SINE|Alu	-7260	NM_001170555	108099		NM_145401	ENSMUSG00000028944	Prkag2	2410051C13Rik|AAKG|AAKG2|H91620p|WPWS	protein kinase, AMP-activated, gamma 2 non-catalytic subunit	protein-coding
1005	chr4	8692682	8692880	+	0	NA	intron (NM_001277149, intron 1 of 37)	intron (NM_001277149, intron 1 of 37)	2375	NM_001277149	320790		NM_001033395	ENSMUSG00000041235	Chd7	A730019I05Rik|Cycn|Cyn|Dz|Edy|Flo|GENA 47|GENA 60|Gena 52|Lda|Mt|Obt|Todo|WBE1|Whi|metis	chromodomain helicase DNA binding protein 7	protein-coding
1399	chr19	44818048	44818645	+	0	NA	intron (NM_001368744, intron 7 of 10)	intron (NM_001368744, intron 7 of 10)	9940	NR_105831	102466645		NR_105831	ENSMUSG00000098952	Mir6405	Gm27349|mmu-mir-6405	microRNA 6405	ncRNA
1845	chr2	131422978	131423228	+	0	NA	Intergenic	Intergenic	-68759	NM_001177835	228608		NM_145533	ENSMUSG00000027333	Smox	B130066H01Rik|PAO|PAOh1|SMO	spermine oxidase	protein-coding
1222	chr11	113086787	113087073	+	0	NA	intron (NR_015556, intron 1 of 2)	intron (NR_015556, intron 1 of 2)	114908	NR_015556	72386		NR_015556	ENSMUSG00000087259	2610035D17Rik	Rason	RIKEN cDNA 2610035D17 gene	ncRNA
359	chr13	21259608	21260100	+	0	NA	Intergenic	Intergenic	32832	NM_010343	14780		NM_010343	ENSMUSG00000004344	Gpx5	Arep	glutathione peroxidase 5	protein-coding
991	chr7	19669148	19669351	+	0	NA	Intergenic	Intergenic	-4219	NM_019649	56457		NM_019649	ENSMUSG00000002981	Clptm1	HS9|N14	cleft lip and palate associated transmembrane protein 1	protein-coding
981	chr1	75487591	75488019	+	0	NA	intron (NM_178884, intron 16 of 19)	CpG	8273	NM_177056	319998		NM_177056	ENSMUSG00000051703	Tmem198	A230078I05Rik|Tmem198-1|Tmem198a	transmembrane protein 198	protein-coding
165	chr2	180225721	180226099	+	0	NA	promoter-TSS (NM_001081171)	promoter-TSS (NM_001081171)	-51	NM_001081171	16776		NM_001081171	ENSMUSG00000015647	Lama5	[a]5|laminin-511|mKIAA0533	laminin, alpha 5	protein-coding
1442	chr10	41490138	41490677	+	0	NA	promoter-TSS (NM_009213)	promoter-TSS (NM_009213)	-32	NM_028430	73075		NM_028430	ENSMUSG00000078451	Ppil6	2900084F20Rik	peptidylprolyl isomerase (cyclophilin)-like 6	protein-coding
1344	chr10	30600452	30600659	+	0	NA	intron (NM_001358806, intron 1 of 10)	CpG	145	NM_028604	73681		NM_028604	ENSMUSG00000019792	Trmt11	2410075D05Rik|3110045I18Rik	tRNA methyltransferase 11	protein-coding
1588	chrX	36645151	36645403	+	0	NA	5' UTR (NM_001081956, exon 1 of 7)	5' UTR (NM_001081956, exon 1 of 7)	137	NM_001081956	338351		NM_001081956	ENSMUSG00000059708	Akap17b	AKAP-17B|B230333C21Rik|C230056F04Rik|PRKA17B|Sfrs17b|Srsf17b|Talia	A kinase anchor protein 17B	protein-coding
188	chr17	15395967	15396350	+	0	NA	promoter-TSS (NM_024203)	promoter-TSS (NM_024203)	-44	NR_033586	67544		NM_024203	ENSMUSG00000014763	Fam120b	4932442K08Rik|CCPG|Pgcc1|mKIAA1838	family with sequence similarity 120, member B	protein-coding
1266	chr9	60517280	60517568	+	0	NA	Intergenic	Intergenic	-6389	NM_001040426	207596		NM_172444	ENSMUSG00000032289	Thsd4	ADAMTSL-6|ADAMTSL6|Adamtsl4|B230114P05Rik	thrombospondin, type I, domain containing 4	protein-coding
175	chr3	30192546	30192915	+	0	NA	intron (NM_001370769, intron 2 of 15)	intron (NM_001370769, intron 2 of 15)	-179526	NM_007963	14013		NM_007963	ENSMUSG00000027684	Mecom	D630039M04Rik|Evi-1|Evi1|Jbo|Mds|Mds1|Mds1-Evi1|Prdm3|Znfpr1b1	MDS1 and EVI1 complex locus	protein-coding
198	chr3	49586280	49586517	+	0	NA	Intergenic	Intergenic	170918	NM_130448	73173		NM_130448	ENSMUSG00000037892	Pcdh18	3110038E07Rik|PCDH68L	protocadherin 18	protein-coding
1389	chr19	38015423	38015632	+	0	NA	intron (NM_001099634, intron 3 of 52)	intron (NM_001099634, intron 3 of 52)	28050	NM_001302140	226101		NM_177035	ENSMUSG00000048612	Myof	2310004N10Rik|2310051D19Rik|E030042N20Rik|Fer1l3	myoferlin	protein-coding
1260	chr9	52223797	52224155	+	0	NA	Intergenic	Intergenic	-55570	NM_001162921	244871		NM_001162921	ENSMUSG00000035164	Zc3h12c	A230108E06|C230027N18Rik|mKIAA1726	zinc finger CCCH type containing 12C	protein-coding
1219	chr1	168406264	168406463	+	0	NA	intron (NM_183355, intron 2 of 8)	intron (NM_183355, intron 2 of 8)	25806	NM_183355	18514		NM_008783	ENSMUSG00000052534	Pbx1	2310056B04Rik|D230003C07Rik|Pbx-1	pre B cell leukemia homeobox 1	protein-coding
835	chr3	102189233	102189869	+	0	NA	intron (NM_177545, intron 2 of 7)	intron (NM_177545, intron 2 of 7)	15142	NM_177545	229658		NM_177545	ENSMUSG00000027860	Vangl1	Kitenin|Lpp2|Stb2|Stbm	VANGL planar cell polarity 1	protein-coding
441	chr13	54565051	54565247	+	0	NA	intron (NM_133797, intron 1 of 8)	CpG	233	NM_133797	97820		NM_133797	ENSMUSG00000025871	4833439L19Rik	4930558H15Rik|Kiaa1191|P33monox	RIKEN cDNA 4833439L19 gene	protein-coding
358	chr17	83861981	83862242	+	0	NA	Intergenic	Intergenic	-7693	NR_155490	320021		NR_155490	ENSMUSG00000097254	C430042M11Rik	-	RIKEN cDNA C430042M11 gene	ncRNA
581	chr13	89984724	89984996	+	0	NA	intron (NM_028012, intron 6 of 7)	intron (NM_028012, intron 6 of 7)	104748	NM_028012	108138		NM_028012	ENSMUSG00000021615	Xrcc4	2310057B22Rik	X-ray repair complementing defective repair in Chinese hamster cells 4	protein-coding
591	chr18	81509354	81509788	+	0	NA	Intergenic	Intergenic	482509	NR_039589	100628596		NR_039589	ENSMUSG00000093036	Mir5127	mmu-mir-5127|mu-mir-5127	microRNA 5127	ncRNA
1130	chr4	50173941	50174137	+	0	NA	Intergenic	Lx5c|LINE|L1	-328270	NM_001033351	242443		NM_001033351	ENSMUSG00000039579	Grin3a	6430537F04|A830097C19Rik|GluN3A|NMDAR-L|NMDAR3A|NR3A|mKIAA1973	glutamate receptor ionotropic, NMDA3A	protein-coding
625	chr6	31253524	31253720	+	0	NA	intron (NR_040257, intron 2 of 7)	intron (NR_040257, intron 2 of 7)	33271	NR_040260	73652		NR_040257	ENSMUSG00000087380	2210408F21Rik	-	RIKEN cDNA 2210408F21 gene	ncRNA
1136	chr4	54601578	54601964	+	0	NA	Intergenic	Intergenic	-346174	NM_172867	242466		NM_172867	ENSMUSG00000060206	Zfp462	6030417H05|9430078C22Rik|Gt4-2|Zfpip|Znf462	zinc finger protein 462	protein-coding
111	chr16	63857175	63857605	+	0	NA	intron (NM_010140, intron 1 of 16)	intron (NM_010140, intron 1 of 16)	6785	NM_010140	13837		NM_010140	ENSMUSG00000052504	Epha3	Cek4|EK4|ETK1|End3|Hek|Hek4|Mek4|Tyro4	Eph receptor A3	protein-coding
1055	chr11	80142021	80142454	+	0	NA	promoter-TSS (NM_183275)	promoter-TSS (NM_183275)	-84	NM_183275	68550		NM_183275	ENSMUSG00000046909	Tefm	1110002N22Rik	transcription elongation factor, mitochondrial	protein-coding
1267	chr9	60793850	60794292	+	0	NA	promoter-TSS (NM_028283)	promoter-TSS (NM_028283)	-371	NM_028283	72565		NM_028283	ENSMUSG00000034485	Uaca	2700059D02Rik|nucling	uveal autoantigen with coiled-coil domains and ankyrin repeats	protein-coding
1018	chr7	34313669	34313882	+	0	NA	promoter-TSS (NM_001382305)	promoter-TSS (NM_001382305)	-228	NM_001382305	233103		NM_172741	ENSMUSG00000066571	Garre1	4931406P16Rik|mKIAA0355	granule associated Rac and RHOG effector 1	protein-coding
1032	chr1	21218543	21218820	+	0	NA	5' UTR (NM_001290679, exon 1 of 5)	5' UTR (NM_001290679, exon 1 of 5)	106	NM_029398	75712		NM_029398	ENSMUSG00000025933	Tmem14a	5730496E24Rik|PTD011	transmembrane protein 14A	protein-coding
518	chr13	74617310	74617655	+	0	NA	promoter-TSS (NM_001378681)	promoter-TSS (NM_001378681)	-161	NM_001378681	108168101		NM_001378681	ENSMUSG00000113204	Gm46430	-	predicted gene, 46430	protein-coding
919	chr3	134164137	134164345	+	0	NA	Intergenic	B3|SINE|B2	-35835	NR_166460	102632621		NR_166459	ENSMUSG00000106139	Gm30648	Gm43194	predicted gene, 30648	ncRNA
160	chr7	135325023	135325645	+	0	NA	Intergenic	Intergenic	56715	NM_001163611	100043254		NM_001163611	ENSMUSG00000073804	Nps	-	neuropeptide S	protein-coding
1137	chr4	54946087	54946287	+	0	NA	Intergenic	Intergenic	-1758	NM_172867	242466		NM_172867	ENSMUSG00000060206	Zfp462	6030417H05|9430078C22Rik|Gt4-2|Zfpip|Znf462	zinc finger protein 462	protein-coding
23	chr7	93493721	93493937	+	0	NA	Intergenic	RSINE1|SINE|B4	-309653	NM_001358087	100040298		NM_001358087	ENSMUSG00000087412	Gm15501	EyeLinc5	predicted pseudogene 15501	protein-coding
1341	chr10	24312300	24312498	+	0	NA	Intergenic	Intergenic	88882	NM_021509	59012		NM_021509	ENSMUSG00000020000	Moxd1	3230402N08Rik|MNCb-5203	monooxygenase, DBH-like 1	protein-coding
301	chr5	66746035	66746247	+	0	NA	intron (NM_001001980, intron 1 of 25)	CpG	252	NM_001001980	77569		NM_001001980	ENSMUSG00000037736	Limch1	3732412D22Rik|mKIAA1102	LIM and calponin homology domains 1	protein-coding
1609	chr2	30682473	30682749	+	0	NA	Intergenic	Intergenic	-4600	NR_136917	665635		NR_136917		Gm14486	-	predicted gene 14486	ncRNA
1001	chr7	27490962	27491159	+	0	NA	TTS (NM_018820)	TTS (NM_018820)	4107	NM_018820	55942		NM_018820	ENSMUSG00000008384	Sertad1	1110032C13Rik|Sei-1|Sei1|TRIP-Br1	SERTA domain containing 1	protein-coding
29	chr2	144459077	144459537	+	0	NA	promoter-TSS (NR_033459)	promoter-TSS (NR_033459)	27	NR_033459	668917		NR_033459	ENSMUSG00000121866	Zfp133-ps	Gm38402|Zfp133	zinc finger protein 133, pseudogene	pseudo
1841	chr16	10834984	10835270	+	0	NA	promoter-TSS (NM_001162932)	promoter-TSS (NM_001162932)	68	NM_001162932	223970		NM_001033278	ENSMUSG00000037991	Rmi2	A630055G03Rik|Gm537|Gm929	RecQ mediated genome instability 2	protein-coding
347	chr12	118840434	118840690	+	0	NA	Intergenic	Intergenic	-5767	NM_177082	320145		NM_177082	ENSMUSG00000048562	Sp8	D930049B17Rik|mBtd	trans-acting transcription factor 8	protein-coding
28	chr2	142030726	142031158	+	0	NA	intron (NM_001013802, intron 8 of 18)	intron (NM_001013802, intron 8 of 18)	870522	NM_001081133	16558		NM_001081133	ENSMUSG00000038844	Kif16b	8430434E15Rik|mKIAA1590	kinesin family member 16B	protein-coding
1236	chr1	177702627	177702958	+	0	NA	Intergenic	Intergenic	-27022	NM_027077	69428		NM_027077	ENSMUSG00000015962	Spmip3	1700016C15Rik	sperm microtubule inner protein 3	protein-coding
80	chr7	108760082	108760451	+	0	NA	Intergenic	Intergenic	5408	NM_146723	258718		NM_146723	ENSMUSG00000051200	Or5e1	MOR195-1|Olfr513	olfactory receptor family 5 subfamily E member 1	protein-coding
1230	chr1	172350093	172350336	+	0	NA	intron (NM_001039484, intron 1 of 1)	intron (NM_001039484, intron 1 of 1)	9004	NM_001039484	16513		NM_020269	ENSMUSG00000044708	Kcnj10	BIR10|BIRK-1|Kir1.2|Kir4.1	potassium inwardly-rectifying channel, subfamily J, member 10	protein-coding
615	chr6	13838735	13838964	+	0	NA	5' UTR (NM_001330667, exon 2 of 3)	5' UTR (NM_001330667, exon 2 of 3)	1093	NM_001330666	64450		NM_145066	ENSMUSG00000048216	Gpr85	2900026B03Rik	G protein-coupled receptor 85	protein-coding
1160	chr1	135430231	135430525	+	0	NA	exon (NM_153774, exon 1 of 24)	exon (NM_153774, exon 1 of 24)	113	NM_153774	226432		NM_153774	ENSMUSG00000041879	Ipo9	0710008K06Rik|Imp9|Ranbp9	importin 9	protein-coding
1119	chr1	131970762	131971137	+	0	NA	intron (NM_145977, intron 1 of 4)	intron (NM_145977, intron 1 of 4)	340	NM_145977	212980		NM_145977	ENSMUSG00000026435	Slc45a3	2210413P12Rik|IPCA-6|PRST|Pcanap6	solute carrier family 45, member 3	protein-coding
1166	chr1	151158410	151158643	+	0	NA	Intergenic	Intergenic	20492	NR_038011	402734		NR_038011		C730036E19Rik	lncLSTR	RIKEN cDNA C730036E19 gene	ncRNA
1478	chr9	96759095	96759478	+	0	NA	Intergenic	Intergenic	-6276	NR_102293	319707		NR_102293	ENSMUSG00000101581	C430002N11Rik	-	RIKEN cDNA C430002N11 gene	ncRNA
1062	chr15	85458774	85458998	+	0	NA	intron (NM_016843, intron 10 of 11)	intron (NM_016843, intron 10 of 11)	44341	NM_001256072	328577		NM_001256072	ENSMUSG00000096607	7530416G11Rik	-	RIKEN cDNA 7530416G11 gene	protein-coding
1237	chr1	183123832	183124062	+	0	NA	intron (NM_026866, intron 4 of 9)	intron (NM_026866, intron 4 of 9)	23610	NM_001278220	68897		NM_026866	ENSMUSG00000030768	Disp1	1190008H24Rik|DispA	dispatched RND transporter family member 1	protein-coding
528	chr9	8042644	8042889	+	0	NA	exon (NM_199017, exon 1 of 7)	exon (NM_199017, exon 1 of 7)	109	NM_199017	234912		NM_199017	ENSMUSG00000053070	Cfap300	9230110C19Rik	cilia and flagella associated protein 300	protein-coding
929	chr15	42047617	42047887	+	0	NA	Intergenic	Intergenic	-178032	NM_175456	223513		NM_175456	ENSMUSG00000042895	Abra	C130068O12Rik|STARS	actin-binding Rho activating protein	protein-coding
869	chr11	55607337	55607644	+	0	NA	intron (NM_020492, intron 1 of 8)	intron (NM_020492, intron 1 of 8)	708	NM_001290821	14654		NM_020492	ENSMUSG00000000263	Glra1	nmf11|oscillator|ot|spasmodic|spd	glycine receptor, alpha 1 subunit	protein-coding
407	chr18	9216304	9216633	+	0	NA	TTS (NM_008058)	TTS (NM_008058)	3612	NM_008058	14370		NM_008058	ENSMUSG00000036904	Fzd8	Fz8	frizzled class receptor 8	protein-coding
531	chr5	136467673	136467954	+	0	NA	intron (NM_198602, intron 2 of 22)	intron (NM_198602, intron 2 of 22)	-92010	NR_030500	723975		NR_030500	ENSMUSG00000106479	Mir721	Mirn721|miRY|mir-721|mmu-mir-721	microRNA 721	ncRNA
671	chr6	85380711	85381073	+	0	NA	Intergenic	RMER10B|LTR|ERVL	-6258	NM_001003955	52055		NM_177466	ENSMUSG00000051343	Rab11fip5	9130206P09Rik|D6Ertd32e|GAF1|RIP11	RAB11 family interacting protein 5 (class I)	protein-coding
65	chr2	153445017	153445306	+	0	NA	promoter-TSS (NM_001001986)	promoter-TSS (NM_001001986)	-682	NM_001001986	329540		NM_001001986	ENSMUSG00000061411	Nol4l	4931410H15|8430427H17Rik|Gm1636	nucleolar protein 4-like	protein-coding
138	chr2	172728404	172728945	+	0	NA	Intergenic	CpG	177683	NM_001159696	21420		NM_009335	ENSMUSG00000028640	Tfap2c	AP2gamma|Ap-2.2|Stra2|Tcfap2c	transcription factor AP-2, gamma	protein-coding
121	chr16	76866029	76866444	+	0	NA	Intergenic	Intergenic	-87144	NR_155453	102632814		NR_155453	ENSMUSG00000109333	Gm30790	Gm45028	predicted gene, 30790	ncRNA
1844	chr16	10992151	10992463	+	0	NA	intron (NM_019980, intron 1 of 3)	intron (NM_019980, intron 1 of 3)	814	NM_019980	56722		NM_019980	ENSMUSG00000022500	Litaf	3222402J11Rik|N4WBP3|TBX1	LPS-induced TN factor	protein-coding
1759	chrX	152368808	152369314	+	0	NA	promoter-TSS (NM_001313748)	promoter-TSS (NM_001313748)	33	NR_045452	75693		NR_045451	ENSMUSG00000084885	3010001F23Rik	-	RIKEN cDNA 3010001F23 gene	ncRNA
885	chr6	144165975	144166196	+	0	NA	intron (NM_001243163, intron 1 of 13)	intron (NM_001243163, intron 1 of 13)	43483	NM_011444	20678		NM_011444	ENSMUSG00000041540	Sox5	A730017D01Rik	SRY (sex determining region Y)-box 5	protein-coding
895	chr6	147042820	147043033	+	0	NA	intron (NM_145573, intron 1 of 7)	CpG	156	NM_145573	232536		NM_145573	ENSMUSG00000040112	Mrps35	MDSO23|MRP-S28|MRPS28	mitochondrial ribosomal protein S35	protein-coding
878	chr11	60777606	60777976	+	0	NA	promoter-TSS (NM_009410)	promoter-TSS (NM_009410)	266	NM_001085440	237782		NM_175491	ENSMUSG00000049323	Smcr8	2310076G09Rik|D030073L15Rik	Smith-Magenis syndrome chromosome region, candidate 8 homolog (human)	protein-coding
205	chr7	142919279	142919512	+	0	NA	Intergenic	Intergenic	-19400	NM_009377	21823		NM_009377	ENSMUSG00000000214	Th	-	tyrosine hydroxylase	protein-coding
1167	chr1	151178659	151179014	+	0	NA	Intergenic	Intergenic	-25285	NM_001372355	73176		NM_001372355	ENSMUSG00000114582	3110040M04Rik	-	RIKEN cDNA 3110040M04 gene	protein-coding
1053	chr11	79646546	79646872	+	0	NA	intron (NM_175543, intron 3 of 14)	intron (NM_175543, intron 3 of 14)	-23546	NR_003283	790912		NR_003283	ENSMUSG00000087434	Rab11fip4os1	Gm11202	RAB11 family interacting protein 4 (class II), opposite strand 1	ncRNA
1004	chr4	8647734	8648193	+	0	NA	promoter-TSS (NR_168732)	promoter-TSS (NR_168732)	-506	NR_168732	666752		NR_168732		Gm8273	EG666752	predicted gene 8273	ncRNA
1736	chr10	117777300	117777555	+	0	NA	intron (NM_134010, intron 9 of 27)	L1M2|LINE|L1	15278	NM_134010	103468		NM_134010	ENSMUSG00000052798	Nup107	-	nucleoporin 107	protein-coding
305	chr5	73484632	73484946	+	0	NA	intron (NR_153313, intron 1 of 9)	intron (NR_153313, intron 1 of 9)	116	NR_153313	100737		NM_178896	ENSMUSG00000051674	Dcun1d4	DCNL4	defective in cullin neddylation 1 domain containing 4	protein-coding
980	chr1	72805903	72806454	+	0	NA	Intergenic	Intergenic	-18302	NM_008342	16008		NM_008342	ENSMUSG00000039323	Igfbp2	IBP-2|Igfbp-2|mIGFBP-2	insulin-like growth factor binding protein 2	protein-coding
990	chr1	85742622	85742941	+	0	NA	Intergenic	Intergenic	-6175	NM_177055	319997		NM_177055	ENSMUSG00000052760	A630001G21Rik	-	RIKEN cDNA A630001G21 gene	protein-coding
1730	chr10	115571481	115571877	+	0	NA	intron (NM_001379517, intron 1 of 3)	intron (NM_001379517, intron 1 of 3)	1662	NM_001379517	77798		NM_029982	ENSMUSG00000092210	A930009A15Rik	-	RIKEN cDNA A930009A15 gene	protein-coding
1490	chr4	146173982	146174310	+	0	NA	intron (NM_001177545, intron 2 of 4)	RMER17B2|LTR|ERVK	16456	NM_001177545	667666		NM_001177545	ENSMUSG00000066007	Zfp600	Gm13164	zinc finger protein 600	protein-coding
904	chr3	119095368	119095642	+	0	NA	intron (NM_170778, intron 14 of 22)	intron (NM_170778, intron 14 of 22)	533325	NM_170778	99586		NM_170778	ENSMUSG00000033308	Dpyd	DHPDHase|DPD|E330028L06Rik	dihydropyrimidine dehydrogenase	protein-coding
1496	chr4	148159261	148159474	+	0	NA	promoter-TSS (NR_104375)	promoter-TSS (NR_104375)	222	NM_001161851	230903		NM_173401	ENSMUSG00000029001	Fbxo44	5730411K09|FBG3|FBX30|Fbx6a|Fbxo6a	F-box protein 44	protein-coding
1058	chr1	49656555	49656966	+	0	NA	Intergenic	Lx|LINE|L1	412144	NR_151585	442837		NM_001002792	ENSMUSG00000051616	C230029F24Rik	-	RIKEN cDNA C230029F24 gene	ncRNA
1015	chr4	26630674	26630908	+	0	NA	Intergenic	Intergenic	74658	NR_040656	75360		NR_040656	ENSMUSG00000086257	4930548K13Rik	-	RIKEN cDNA 4930548K13 gene	ncRNA
115	chr16	72605019	72605245	+	0	NA	Intergenic	Intergenic	-58017	NM_019413	19876		NM_019413	ENSMUSG00000022883	Robo1	DUTT1|Gm310	roundabout guidance receptor 1	protein-coding
50	chr16	30129609	30130013	+	0	NA	Intergenic	Intergenic	64454	NM_008235	15205		NM_008235	ENSMUSG00000022528	Hes1	Hry|bHLHb39	hes family bHLH transcription factor 1	protein-coding
783	chr11	24912985	24913199	+	0	NA	TTS (NR_167754)	TTS (NR_167754)	12967	NR_167755	102636777		NR_167753	ENSMUSG00000087145	Gm12665	-	predicted gene 12665	ncRNA
793	chr11	35864909	35865232	+	0	NA	intron (NM_170779, intron 15 of 22)	intron (NM_170779, intron 15 of 22)	-30542	NM_025936	104458		NM_025936	ENSMUSG00000018848	Rars1	2610011N19Rik|2610037E21Rik|Rars	arginyl-tRNA synthetase 1	protein-coding
638	chr14	3048971	3049176	+	0	NA	promoter-TSS (NM_001177715)	promoter-TSS (NM_001177715)	-212	NM_001177715	100040671		NM_001177714	ENSMUSG00000079410	Gm2897	-	predicted gene 2897	protein-coding
15	chr7	80215419	80215628	+	0	NA	intron (NM_013659, intron 4 of 14)	intron (NM_013659, intron 4 of 14)	16935	NM_001360135	20352		NM_013659	ENSMUSG00000030539	Sema4b	SemC|Semac|mKIAA1745|sema C	sema domain, immunoglobulin domain (Ig), transmembrane domain (TM) and short cytoplasmic domain, (semaphorin) 4B	protein-coding
943	chr15	58974432	58974769	+	0	NA	intron (NM_144800, intron 3 of 14)	(T)n|Simple_repeat|Simple_repeat	40799	NM_023172	66218		NM_023172	ENSMUSG00000022354	Ndufb9	1190008J14Rik|CI-B22	NADH:ubiquinone oxidoreductase subunit B9	protein-coding
621	chr6	29435629	29435877	+	0	NA	intron (NM_001081185, intron 1 of 47)	intron (NM_001081185, intron 1 of 47)	2497	NM_001311074	68794		NM_026839	ENSMUSG00000068699	Flnc	1110055E19Rik|ABP-280|ABPL|Fln2	filamin C, gamma	protein-coding
736	chr6	99666432	99666777	+	0	NA	intron (NM_025829, intron 1 of 6)	CpG	167	NM_025829	66892		NM_025829	ENSMUSG00000093661	Eif4e3	1300018P11Rik|eIF4E-3	eukaryotic translation initiation factor 4E member 3	protein-coding
1497	chr4	148651037	148651302	+	0	NA	exon (NM_001368835, exon 2 of 12)	exon (NM_001368835, exon 2 of 12)	7852	NM_001085505	230909		NM_001085505	ENSMUSG00000070577	Gm572	b2b1167Clo	predicted gene 572	protein-coding
1737	chr10	118640756	118640980	+	0	NA	Intergenic	Intergenic	74858	NR_155867	102636202		NR_155867	ENSMUSG00000112029	Gm33337	-	predicted gene, 33337	ncRNA
445	chr5	121204513	121204889	+	0	NA	intron (NM_011290, intron 1 of 6)	CpG	200	NM_011290	19988		NM_011290	ENSMUSG00000029614	Rpl6	Taxreb107	ribosomal protein L6	protein-coding
979	chr1	66863591	66863868	+	0	NA	promoter-TSS (NM_007381)	promoter-TSS (NM_007381)	-420	NM_007381	11363		NM_007381	ENSMUSG00000026003	Acadl	LCAD	acyl-Coenzyme A dehydrogenase, long-chain	protein-coding
585	chr18	77938089	77938433	+	0	NA	promoter-TSS (NM_001195633)	promoter-TSS (NM_001195633)	-205	NM_001195633	100502841		NM_001195633	ENSMUSG00000039840	Epg5	4732475F16|5430411K18Rik	ectopic P-granules 5 autophagy tethering factor	protein-coding
595	chr18	84685420	84685690	+	0	NA	intron (NM_023149, intron 1 of 11)	CpG	147	NM_023149	66054		NM_023149	ENSMUSG00000024644	Cndp2	0610010E05Rik|Cn2|Dip-2|Pep-1|Pep1	CNDP dipeptidase 2	protein-coding
578	chr13	84612642	84613073	+	0	NA	Intergenic	Intergenic	390561	NR_029419	72745		NM_175187	ENSMUSG00000035762	Tmem161b	2810446P07Rik	transmembrane protein 161B	protein-coding
569	chr18	68794519	68794757	+	0	NA	Intergenic	Intergenic	55238	NR_105774	102465183		NR_105774	ENSMUSG00000099300	Mir6356	Gm27461|mmu-mir-6356	microRNA 6356	ncRNA
831	chr3	102055547	102055895	+	0	NA	Intergenic	Intergenic	-30694	NM_001355663	12373		NM_009814	ENSMUSG00000027861	Casq2	Csq2|ESTM52|cCSQ	calsequestrin 2	protein-coding
968	chr11	72411152	72411404	+	0	NA	exon (NM_177776, exon 1 of 8)	exon (NM_177776, exon 1 of 8)	435	NM_177776	276829		NM_177776	ENSMUSG00000045667	Smtnl2	D130058I21Rik	smoothelin-like 2	protein-coding
1473	chr10	68137041	68137433	+	0	NA	intron (NM_023598, intron 4 of 9)	intron (NM_023598, intron 4 of 9)	141489	NM_023598	71371		NM_023598	ENSMUSG00000019947	Arid5b	4930580B11|5430435G07Rik|Desrt|Mrf2|Mrf2alpha|Mrf2beta	AT-rich interaction domain 5B	protein-coding
828	chr6	136553774	136554203	+	0	NA	intron (NM_019426, intron 1 of 14)	intron (NM_019426, intron 1 of 14)	35137	NM_019426	54343		NM_019426	ENSMUSG00000030213	Atf7ip	2610204M12Rik|5830415B17Rik|AM|Mcaf1	activating transcription factor 7 interacting protein	protein-coding
38	chr16	22734347	22734562	+	0	NA	Intergenic	MLT1F1|LTR|ERVL-MaLR	76956	NM_009967	12970		NM_009967	ENSMUSG00000033501	Crygs	Opj|rncat	crystallin, gamma S	protein-coding
247	chr8	25240228	25240475	+	0	NA	Intergenic	Intergenic	-38809	NM_199323	320165		NM_177089	ENSMUSG00000065954	Tacc1	4833447E04Rik|B230378H13Rik	transforming, acidic coiled-coil containing protein 1	protein-coding
39	chr2	147178699	147178916	+	0	NA	intron (NM_001077632, intron 2 of 2)	intron (NM_001077632, intron 2 of 2)	-5276	NR_030769	100313531		NR_030769	ENSMUSG00000086509	Nkx2-2os	Gm14112|Nkx2-2as|Nkx2.2AS	NK2 homeobox 2, opposite strand	ncRNA
1585	chrX	11998934	11999222	+	0	NA	Intergenic	CpG	81475	NM_175044	71458		NM_029510	ENSMUSG00000040363	Bcor	2900008C10Rik|5830466J11Rik|8430401K06Rik|BcorR|D930024N20Rik|mKIAA1575	BCL6 interacting corepressor	protein-coding
740	chr3	84412893	84413197	+	0	NA	Intergenic	Intergenic	-33124	NR_040752	75309		NR_040752	ENSMUSG00000104004	4930565D16Rik	-	RIKEN cDNA 4930565D16 gene	ncRNA
171	chr17	5660482	5660776	+	0	NA	intron (NM_146073, intron 2 of 8)	L2b|LINE|L2	-138028	NR_045081	78512		NR_045079	ENSMUSG00000096965	3300005D01Rik	-	RIKEN cDNA 3300005D01 gene	ncRNA
1259	chr9	52168163	52168448	+	0	NA	5' UTR (NM_001162921, exon 1 of 6)	5' UTR (NM_001162921, exon 1 of 6)	101	NM_001162921	244871		NM_001162921	ENSMUSG00000035164	Zc3h12c	A230108E06|C230027N18Rik|mKIAA1726	zinc finger CCCH type containing 12C	protein-coding
201	chr7	138398378	138398591	+	0	NA	promoter-TSS (NM_183289)	promoter-TSS (NM_183289)	-754	NM_183289	70571		NM_183289	ENSMUSG00000091002	Tcerg1l	5730476P14Rik	transcription elongation regulator 1-like	protein-coding
881	chr15	27919801	27919998	+	0	NA	intron (NM_001081302, intron 1 of 56)	intron (NM_001081302, intron 1 of 56)	105949	NM_001081302	223435		NM_001081302	ENSMUSG00000022263	Trio	6720464I07Rik|Solo	triple functional domain (PTPRF interacting)	protein-coding
891	chr3	104967927	104968126	+	0	NA	Intergenic	CpG	-6317	NM_009520	22414		NM_009520	ENSMUSG00000027840	Wnt2b	Wnt13	wingless-type MMTV integration site family, member 2B	protein-coding
1013	chr4	23986401	23986605	+	0	NA	Intergenic	Intergenic	-509948	NM_199467	212377		NM_199467	ENSMUSG00000045751	Mms22l	F730047E07Rik|Gm134	MMS22-like, DNA repair protein	protein-coding
1622	chr12	99230360	99230862	+	0	NA	intron (NM_183186, intron 4 of 5)	intron (NM_183186, intron 4 of 5)	-67803	NR_038130	67639		NR_038130	ENSMUSG00000113210	4930474N09Rik	-	RIKEN cDNA 4930474N09 gene	ncRNA
452	chr8	118283910	118284378	+	0	NA	intron (NM_019707, intron 1 of 13)	CpG	533	NM_019707	12554		NM_019707	ENSMUSG00000031841	Cdh13	4932416G01Rik|Cdht|Tcad	cadherin 13	protein-coding
33	chr2	145957730	145958221	+	0	NA	intron (NM_001369121, intron 6 of 26)	intron (NM_001369121, intron 6 of 26)	23191	NM_175280	78774		NM_175280	ENSMUSG00000037143	Cfap61	4930529M08Rik	cilia and flagella associated protein 61	protein-coding
1594	chr5	24280398	24280595	+	0	NA	Intergenic	LTR83|LTR|ERVL	22968	NR_030454	735274		NR_030454	ENSMUSG00000106252	Mir684-1	Mirn684-1	microRNA 684-1	ncRNA
125	chr16	84920373	84920580	+	0	NA	Intergenic	Intergenic	-51735	NR_045889	100038614		NR_045889	ENSMUSG00000115518	Gm10791	-	predicted gene 10791	ncRNA
1766	chr2	78189796	78190065	+	0	NA	intron (NR_108098, intron 6 of 6)	intron (NR_108098, intron 6 of 6)	-47617	NM_177843	329436		NM_177843	ENSMUSG00000054510	Gm14461	A830093M07|MAARS	predicted gene 14461	protein-coding
1719	chr2	66367895	66368432	+	0	NA	intron (NM_018733, intron 1 of 26)	intron (NM_018733, intron 1 of 26)	72674	NM_018733	20265		NM_018733	ENSMUSG00000064329	Scn1a	B230332M13|Nav1.1	sodium channel, voltage-gated, type I, alpha	protein-coding
1760	chrX	155216140	155216550	+	0	NA	5' UTR (NM_001291865, exon 1 of 7)	5' UTR (NM_001291865, exon 1 of 7)	104	NM_009121	20229		NM_009121	ENSMUSG00000025283	Sat1	SSAT|Sat	spermidine/spermine N1-acetyl transferase 1	protein-coding
698	chr6	87277266	87277639	+	0	NA	intron (NM_054041, intron 8 of 17)	intron (NM_054041, intron 8 of 17)	58323	NM_054041	69538		NM_054041	ENSMUSG00000033420	Antxr1	2310008J16Rik|2810405N18Rik|Antrx1|Tem8	anthrax toxin receptor 1	protein-coding
675	chr14	46056236	46056504	+	0	NA	Intergenic	Intergenic	-27657	NR_002875	218963		NR_002875		Ubb-ps	Gm1821	ubiquitin B, pseudogene	pseudo
688	chr14	57745979	57746309	+	0	NA	promoter-TSS (NM_015771)	promoter-TSS (NM_015771)	-21	NM_015771	50523		NM_015771	ENSMUSG00000021959	Lats2	4932411G09Rik	large tumor suppressor 2	protein-coding
796	chr14	79771451	79771831	+	0	NA	promoter-TSS (NM_021543)	promoter-TSS (NM_021543)	-329	NM_001042726	18530		NM_021543	ENSMUSG00000036422	Pcdh8	1700080P15Rik|Papc	protocadherin 8	protein-coding
786	chr11	28693167	28693420	+	0	NA	TTS (NR_045906)	TTS (NR_045906)	11729	NR_045906	72818		NR_045906	ENSMUSG00000084966	2810471M01Rik	-	RIKEN cDNA 2810471M01 gene	ncRNA
535	chr9	16147637	16147954	+	0	NA	intron (NM_001080814, intron 3 of 25)	intron (NM_001080814, intron 3 of 25)	-273239	NM_145712	244701		NM_145712	ENSMUSG00000050901	Mtnr1b	Mel-1B-R|Mel1b|Mt2	melatonin receptor 1B	protein-coding
1767	chr2	79798513	79798954	+	0	NA	intron (NR_110979, intron 4 of 4)	intron (NR_110979, intron 4 of 4)	90953	NR_110980	75276		NM_172420	ENSMUSG00000034683	Ppp1r1c	4930565M23Rik|4930579P15Rik	protein phosphatase 1, regulatory inhibitor subunit 1C	protein-coding
1475	chr9	89803169	89803365	+	0	NA	promoter-TSS (NR_029570)	promoter-TSS (NR_029570)	-939	NR_029570	387179		NR_029570	ENSMUSG00000065596	Mir184	Mirn184|mir-184|mmu-mir-184	microRNA 184	ncRNA
660	chr6	56704818	56705039	+	0	NA	promoter-TSS (NM_025520)	promoter-TSS (NM_025520)	-229	NM_025520	66373		NM_025520	ENSMUSG00000091625	Lsm5	2010208O10Rik|2310034K10Rik	LSM5 homolog, U6 small nuclear RNA and mRNA degradation associated	protein-coding
818	chr6	122486824	122487063	+	0	NA	promoter-TSS (NM_027664)	promoter-TSS (NM_027664)	-638	NM_027664	108653		NM_027664	ENSMUSG00000040649	Rimklb	4931417E21Rik|4933426K21Rik|Naags	ribosomal modification protein rimK-like family member B	protein-coding
1159	chr1	135258677	135258914	+	0	NA	promoter-TSS (NM_001163131)	promoter-TSS (NM_001163131)	-323	NM_007921	13710		NM_007921	ENSMUSG00000003051	Elf3	ESE-1|ESX|jen	E74-like factor 3	protein-coding
946	chr15	61984772	61985215	+	0	NA	promoter-TSS (NM_001177352)	promoter-TSS (NM_001177352)	-348	NM_010849	17869		NM_010849	ENSMUSG00000022346	Myc	Myc2|Niard|Nird|bHLHe39	myelocytomatosis oncogene	protein-coding
258	chr8	31929545	31929748	+	0	NA	intron (NM_001364421, intron 5 of 12)	intron (NM_001364421, intron 5 of 12)	-10803	NM_001364422	211323		NM_178591	ENSMUSG00000062991	Nrg1	6030402G23Rik|ARIA|D230005F13Rik|GGF|GGFII|HRG|HRGalpha|Hgl|NDF|Pro-NRG1|SMDF	neuregulin 1	protein-coding
733	chr3	83076798	83077046	+	0	NA	Intergenic	Intergenic	21384	NM_016784	53317		NM_016784	ENSMUSG00000027998	Plrg1	Tango4	pleiotropic regulator 1	protein-coding
1583	chrX	11797546	11797753	+	0	NA	Intergenic	L2|LINE|L2	282904	NM_175044	71458		NM_029510	ENSMUSG00000040363	Bcor	2900008C10Rik|5830466J11Rik|8430401K06Rik|BcorR|D930024N20Rik|mKIAA1575	BCL6 interacting corepressor	protein-coding
930	chr15	52161872	52162096	+	0	NA	Intergenic	Intergenic	121877	NM_175503	239435		NM_175503	ENSMUSG00000068522	Aard	A5D3	alanine and arginine rich domain containing protein	protein-coding
611	chr13	115579477	115579715	+	0	NA	Intergenic	Intergenic	-477632	NM_001033228	109700		NM_001033228	ENSMUSG00000042284	Itga1	CD49A|E130012M19Rik|Vla1	integrin alpha 1	protein-coding
1591	chr2	25240717	25241044	+	0	NA	promoter-TSS (NM_026415)	promoter-TSS (NM_026415)	-983	NM_026415	67859		NM_026415	ENSMUSG00000036731	Cysrt1	2310002J15Rik	cysteine rich tail 1	protein-coding
470	chr8	124663186	124663481	+	0	NA	promoter-TSS (NM_175149)	promoter-TSS (NM_175149)	36	NM_175149	69551		NM_175149	ENSMUSG00000031983	2310022B05Rik	-	RIKEN cDNA 2310022B05 gene	protein-coding
1786	chr2	106162672	106162952	+	0	NA	intron (NM_177844, intron 2 of 23)	intron (NM_177844, intron 2 of 23)	81813	NM_177844	329482		NM_177844		Gm9342	4732421G10Rik|668765|Dcdc5|EG436559	doublecortin domain containing 5	pseudo
1780	chr2	103180252	103180474	+	0	NA	Intergenic	Intergenic	29994	NR_166138	102638052		NR_166138	ENSMUSG00000086957	Gm13869	-	predicted gene 13869	ncRNA
1850	chr16	16983275	16983891	+	0	NA	5' UTR (NM_001357115, exon 1 of 9)	5' UTR (NM_001357115, exon 1 of 9)	201	NM_011949	26413		NM_011949	ENSMUSG00000063358	Mapk1	9030612K14Rik|ERK|Erk2|MAPK2|PRKM2|Prkm1|p41mapk|p42mapk	mitogen-activated protein kinase 1	protein-coding
696	chr3	51365117	51365340	+	0	NA	Intergenic	RMER15-int|LTR|ERVL	-24584	NM_001356358	69257		NM_023502	ENSMUSG00000037174	Elf2	2610036A20Rik|A230104O07Rik|EU32|NERF|NERF-1A|NERF-1B|NERF-2	E74-like factor 2	protein-coding
686	chr14	55884914	55885224	+	0	NA	promoter-TSS (NM_019820)	promoter-TSS (NM_019820)	127	NR_138134	219094		NM_027143	ENSMUSG00000047153	Khnyn	6330555F21|9130227C08Rik|Kiaa0323|mKIAA0323	KH and NYN domain containing	protein-coding
1690	chrX	111696642	111697102	+	0	NA	intron (NM_001080549, intron 1 of 9)	intron (NM_001080549, intron 1 of 9)	207	NM_001080549	245596		NM_001080549	ENSMUSG00000034551	Hdx	D030011N01Rik|Gm380	highly divergent homeobox	protein-coding
8	chr7	70515550	70515884	+	0	NA	Intergenic	Intergenic	-148971	NM_183261	11819		NM_009697	ENSMUSG00000030551	Nr2f2	2700033K02Rik|9430015G03Rik|ARP-1|Aporp1|COUP-TF2|COUP-TFII|COUPTFB|EAR3|SVP40|Tcfcoup2	nuclear receptor subfamily 2, group F, member 2	protein-coding
798	chr11	37837312	37837535	+	0	NA	Intergenic	Intergenic	178434	NR_131154	100039148		NR_131154	ENSMUSG00000087388	Gm12128	-	predicted gene 12128	ncRNA
775	chr14	68434327	68434537	+	0	NA	Intergenic	Intergenic	99257	NM_007402	11500		NM_007402	ENSMUSG00000022056	Adam7	ADAM 7|EAP1|EAPI	a disintegrin and metallopeptidase domain 7	protein-coding
788	chr14	75130680	75130900	+	0	NA	promoter-TSS (NM_027581)	promoter-TSS (NM_027581)	93	NM_027581	70859		NM_027581	ENSMUSG00000021997	Lrrc63	4921509B22Rik	leucine rich repeat containing 63	protein-coding
1821	chr15	99806556	99806919	+	0	NA	intron (NM_001113545, intron 5 of 10)	PB1D7|SINE|Alu	13412	NM_023063	65970		NM_023063	ENSMUSG00000023022	Lima1	Eplin	LIM domain and actin binding 1	protein-coding
1696	chrX	134674946	134675217	+	0	NA	Intergenic	Intergenic	11381	NR_045454	77983		NR_045454	ENSMUSG00000087024	B230119M05Rik	-	RIKEN cDNA B230119M05 gene	ncRNA
1774	chr2	91457583	91457898	+	0	NA	exon (NM_001145857, exon 1 of 12)	exon (NM_001145857, exon 1 of 12)	209	NM_172668	228357		NM_172668	ENSMUSG00000027253	Lrp4	6430526J12Rik|D230026E03|Megf7|mdig	low density lipoprotein receptor-related protein 4	protein-coding
1787	chr2	106650171	106650384	+	0	NA	promoter-TSS (NR_137201)	promoter-TSS (NR_137201)	87	NR_137201	102640562		NR_137201	ENSMUSG00000085218	BB218582	-	expressed sequence BB218582	ncRNA
760	chr14	64256625	64256841	+	0	NA	intron (NM_001253715, intron 2 of 4)	intron (NM_001253715, intron 2 of 4)	140443	NR_167725	78569		NR_167725	ENSMUSG00000114284	9630015K15Rik	-	RIKEN cDNA 9630015K15 gene	ncRNA
573	chr18	73688508	73688768	+	0	NA	intron (NR_157374, intron 1 of 9)	intron (NR_157374, intron 1 of 9)	15153	NM_008540	17128		NM_008540	ENSMUSG00000024515	Smad4	D18Wsu70e|DPC4|Madh4	SMAD family member 4	protein-coding
1771	chr2	90940912	90941113	+	0	NA	intron (NM_001244903, intron 1 of 13)	CpG	615	NM_017368	13046		NM_017368	ENSMUSG00000005506	Celf1	1600010O03Rik|Brunol2|CUG-BP|CUG-BP1|CUGBP|Cugbp1|D2Wsu101e|HNAB50|NAB50	CUGBP, Elav-like family member 1	protein-coding
816	chr6	120716346	120716742	+	0	NA	intron (NM_001368706, intron 1 of 18)	intron (NM_001368706, intron 1 of 18)	50230	NM_001368706	330409		NM_001128151	ENSMUSG00000071226	Cecr2	2610101O16Rik|2810409N01Rik|Gtl4	CECR2, histone acetyl-lysine reader	protein-coding
1673	chrX	74023522	74024132	+	0	NA	promoter-TSS (NR_039594)	promoter-TSS (NR_039594)	91	NM_001177975	16179		NM_008363	ENSMUSG00000031392	Irak1	IRAK|IRAK-1|IRAK1-S|IRAK1b|Il1rak|Plpk|mPLK	interleukin-1 receptor-associated kinase 1	protein-coding
948	chr15	68883449	68883680	+	0	NA	TTS (NR_155443)	TTS (NR_155443)	5249	NR_155443	105245971		NR_155443	ENSMUSG00000121839	Gm41341	-	predicted gene, 41341	ncRNA
256	chr8	27981387	27981957	+	0	NA	Intergenic	Intergenic	103181	NR_033590	666422		NR_033590	ENSMUSG00000110372	Gm8096	EG666422	3-phosphoglycerate dehydrogenase pseudogene	pseudo
549	chr9	25212506	25212731	+	0	NA	intron (NR_169024, intron 1 of 1)	intron (NR_169024, intron 1 of 1)	-39373	NM_001359736	235072		NM_009859	ENSMUSG00000001833	Septin7	Cdc10|E430034N22|Sept7	septin 7	protein-coding
633	chr6	39347029	39347342	+	0	NA	intron (NM_001361617, intron 12 of 16)	intron (NM_001361617, intron 12 of 16)	30250	NR_155076	72144		NM_028123	ENSMUSG00000029924	Slc37a3	2610507O21Rik	solute carrier family 37 (glycerol-3-phosphate transporter), member 3	protein-coding
267	chr8	44960654	44960962	+	0	NA	intron (NM_001081286, intron 1 of 25)	URR1B|DNA|hAT-Charlie	10600	NM_001081286	14107		NM_010179	ENSMUSG00000070047	Fat1	2310038E12Rik|Fath|mFat1	FAT atypical cadherin 1	protein-coding
1824	chr2	119288580	119288914	+	0	NA	promoter-TSS (NM_172269)	promoter-TSS (NM_172269)	5	NM_172269	228545		NM_172269	ENSMUSG00000034216	Vps18	9930024E13Rik	VPS18 CORVET/HOPS core subunit	protein-coding
489	chr13	57603132	57603512	+	0	NA	intron (NM_009262, intron 4 of 11)	intron (NM_009262, intron 4 of 11)	305010	NM_009262	20745		NM_009262	ENSMUSG00000056222	Spock1	Spock|Ticn1|testican	sparc/osteonectin, cwcv and kazal-like domains proteoglycan 1	protein-coding
1563	chr12	84100768	84100969	+	0	NA	5' UTR (NM_172580, exon 1 of 3)	5' UTR (NM_172580, exon 1 of 3)	214	NM_172580	217700		NM_172580	ENSMUSG00000043487	Acot6	4632408A20Rik|A330054B07	acyl-CoA thioesterase 6	protein-coding
499	chr18	54989713	54990027	+	0	NA	promoter-TSS (NR_166627)	promoter-TSS (NR_166627)	310	NM_175751	269023		NM_175751	ENSMUSG00000052713	Zfp608	4932417D18Rik|D430007A19Rik|Znf608	zinc finger protein 608	protein-coding
465	chr8	122639637	122639966	+	0	NA	intron (NM_001109873, intron 5 of 11)	intron (NM_001109873, intron 5 of 11)	-17066	NM_001007462	382035		NM_001007462	ENSMUSG00000069867	Pabpn1l	Gm1108|Pabpnl1|ePABP2	poly(A)binding protein nuclear 1-like	protein-coding
1552	chr12	79813097	79813318	+	0	NA	intron (NM_009014, intron 10 of 10)	intron (NM_009014, intron 10 of 10)	111526	NR_131075	77290		NR_131073	ENSMUSG00000112765	9430078K24Rik	-	RIKEN cDNA 9430078K24 gene	ncRNA
711	chr3	61011619	61011821	+	0	NA	Intergenic	Intergenic	8935	NM_001282016	18441		NM_008772	ENSMUSG00000027765	P2ry1	P2Y1|P2y1r	purinergic receptor P2Y, G-protein coupled 1	protein-coding
1535	chr2	24521555	24521753	+	0	NA	Intergenic	Intergenic	-46055	NM_011040	18510		NM_011040	ENSMUSG00000026976	Pax8	Pax-8	paired box 8	protein-coding
823	chr6	128992580	128992792	+	0	NA	promoter-TSS (NR_015455)	promoter-TSS (NR_015455)	-275	NR_015455	408064		NR_015455		BC064078	-	cDNA sequence BC064078	ncRNA
963	chr15	76701271	76701607	+	0	NA	promoter-TSS (NM_027122)	promoter-TSS (NM_027122)	-103	NM_027122	69572		NM_027122	ENSMUSG00000019080	Mfsd3	2310010G13Rik	major facilitator superfamily domain containing 3	protein-coding
1697	chrX	137805789	137806057	+	0	NA	intron (NM_030688, intron 2 of 10)	Eulor9C|DNA|DNA	235169	NM_030688	60367		NM_030688	ENSMUSG00000059203	Il1rapl2	-	interleukin 1 receptor accessory protein-like 2	protein-coding
1357	chr9	63756316	63756789	+	0	NA	intron (NM_016769, intron 1 of 8)	intron (NM_016769, intron 1 of 8)	1442	NM_016769	17127		NM_016769	ENSMUSG00000032402	Smad3	Madh3	SMAD family member 3	protein-coding
683	chr14	54464101	54464864	+	0	NA	5' UTR (NM_022993, exon 1 of 7)	5' UTR (NM_022993, exon 1 of 7)	335	NM_022993	65107		NM_022993	ENSMUSG00000022175	Lrp10	Lrp9	low-density lipoprotein receptor-related protein 10	protein-coding
693	chr3	49867725	49868254	+	0	NA	Intergenic	Intergenic	-110673	NM_130448	73173		NM_130448	ENSMUSG00000037892	Pcdh18	3110038E07Rik|PCDH68L	protocadherin 18	protein-coding
439	chr13	52188382	52188644	+	0	NA	Intergenic	Intergenic	91772	NR_045061	74050		NR_045061	ENSMUSG00000113211	4921525O09Rik	-	RIKEN cDNA 4921525O09 gene	ncRNA
1324	chr12	11265616	11265881	+	0	NA	promoter-TSS (NM_001361252)	promoter-TSS (NM_001361252)	59	NM_177331	209334		NM_177331	ENSMUSG00000051235	Gen1	5830483C08Rik	GEN1, Holliday junction 5' flap endonuclease	protein-coding
1422	chr12	21112802	21113002	+	0	NA	intron (NM_001135192, intron 1 of 28)	intron (NM_001135192, intron 1 of 28)	1146	NM_001135192	211914		NM_001004364	ENSMUSG00000052632	Asap2	6530401G17Rik|Ddef2|Gm1523|Gm592|PAG3|PAP	ArfGAP with SH3 domain, ankyrin repeat and PH domain 2	protein-coding
253	chr8	26846869	26847074	+	0	NA	Intergenic	Intergenic	-22548	NR_045904	72316		NR_045904	ENSMUSG00000100335	2310008N11Rik	-	RIKEN cDNA 2310008N11 gene	ncRNA
636	chr6	40470999	40471226	+	0	NA	promoter-TSS (NM_028358)	promoter-TSS (NM_028358)	-303	NM_028358	381760		NM_028358	ENSMUSG00000029911	Ssbp1	2810480P10Rik|G630031O20Rik|MtSSB|mtDBP	single-stranded DNA binding protein 1	protein-coding
1533	chr5	17628703	17629018	+	0	NA	intron (NM_013657, intron 2 of 17)	intron (NM_013657, intron 2 of 17)	54044	NM_013657	20348		NM_013657	ENSMUSG00000028780	Sema3c	1110036B02Rik|SemE|Semae	sema domain, immunoglobulin domain (Ig), short basic domain, secreted, (semaphorin) 3C	protein-coding
721	chr3	69381556	69381851	+	0	NA	intron (NM_178726, intron 1 of 3)	intron (NM_178726, intron 1 of 3)	64785	NM_178726	242083		NM_178726	ENSMUSG00000027784	Ppm1l	3222401G13|5930404J21Rik|PP2C|PP2Cepsilon|Pp2ce|Ppp2ce|mKIAA4175	protein phosphatase 1 (formerly 2C)-like	protein-coding
1321	chr12	5999318	5999573	+	0	NA	Intergenic	Intergenic	623725	NR_015579	72669		NM_028318	ENSMUSG00000037735	2810032G03Rik	-	RIKEN cDNA 2810032G03 gene	ncRNA
738	chr6	100421860	100422294	+	0	NA	Intergenic	Intergenic	-105323	NR_040525	73395		NR_040525	ENSMUSG00000101553	1700049E22Rik	-	RIKEN cDNA 1700049E22 gene	ncRNA
813	chr3	89647594	89647791	+	0	NA	intron (NM_080466, intron 4 of 7)	intron (NM_080466, intron 4 of 7)	-67330	NM_001038587	56417		NM_019655	ENSMUSG00000027951	Adar	Adar1|Adar1p110|Adar1p150|DRADA|mZaADAR	adenosine deaminase, RNA-specific	protein-coding
576	chr13	83872723	83872926	+	0	NA	Intergenic	Intergenic	-18384	NR_036594	72677		NR_036594	ENSMUSG00000100891	2810049E08Rik	-	RIKEN cDNA 2810049E08 gene	ncRNA
966	chr15	77104735	77104981	+	0	NA	intron (NM_001286418, intron 2 of 9)	intron (NM_001286418, intron 2 of 9)	20460	NR_108037	74303		NR_108037	ENSMUSG00000097267	1700109K24Rik	4933425G21Rik	RIKEN cDNA 1700109K24 gene	ncRNA
826	chr3	96696437	96696655	+	0	NA	promoter-TSS (NM_018812)	promoter-TSS (NM_018812)	171	NM_146135	229615		NM_018812	ENSMUSG00000028101	Pias3	Pias3l	protein inhibitor of activated STAT 3	protein-coding
957	chr15	75929742	75930074	+	0	NA	promoter-TSS (NM_031201)	promoter-TSS (NM_031201)	-90	NM_001357005	22122		NM_031201	ENSMUSG00000022570	Gfus	FX|Tsta3|Tstap35b	GDP-L-fucose synthase	protein-coding
1565	chr12	84316826	84317054	+	0	NA	promoter-TSS (NR_157102)	promoter-TSS (NR_157102)	81	NM_001252583	52708		NM_144833	ENSMUSG00000042472	Zfp410	Apa1|D12Ertd748e|Znf410	zinc finger protein 410	protein-coding
1356	chr9	63696979	63697197	+	0	NA	intron (NM_016769, intron 1 of 8)	intron (NM_016769, intron 1 of 8)	60906	NM_016769	17127		NM_016769	ENSMUSG00000032402	Smad3	Madh3	SMAD family member 3	protein-coding
1350	chr10	34326992	34327299	+	0	NA	intron (NM_001347463, intron 5 of 10)	intron (NM_001347463, intron 5 of 10)	29724	NM_030203	72480		NM_030203	ENSMUSG00000039485	Tspyl4	2610102M01Rik|B230210I21Rik|D10Bwg0791e	TSPY-like 4	protein-coding
1675	chrX	82999190	82999386	+	0	NA	intron (NM_007868, intron 1 of 78)	intron (NM_007868, intron 1 of 78)	50418	NM_007868	13405		NM_007868	ENSMUSG00000045103	Dmd	DXSmh7|DXSmh9|Dp427|Dp71|dys|mdx|pke	dystrophin, muscular dystrophy	protein-coding
640	chr14	6756979	6757200	+	0	NA	promoter-TSS (NM_001309401)	promoter-TSS (NM_001309401)	-32	NM_001309401	100041151		NM_001309401	ENSMUSG00000091754	Gm3636	100042043	predicted gene 3636	protein-coding
1174	chr1	158229877	158230077	+	0	NA	Intergenic	MLT1J2|LTR|ERVL-MaLR	126283	NM_207583	240843		NM_207583	ENSMUSG00000004031	Brinp2	6430517E21Rik|Fam5b|mKIAA1747	bone morphogenic protein/retinoic acid inducible neural-specific 2	protein-coding
193	chr17	17373734	17373939	+	0	NA	promoter-TSS (NM_025934)	promoter-TSS (NM_025934)	380	NR_168690	102640784		NR_168690		Gm36768	-	predicted gene, 36768	ncRNA
183	chr3	34441168	34441469	+	0	NA	Intergenic	Intergenic	-89620	NR_166363	102638008		NR_166362	ENSMUSG00000092196	Gm38505	Gm20446|Gm20514	predicted gene, 38505	ncRNA
1538	chr12	56459033	56459445	+	0	NA	Intergenic	Intergenic	70181	NR_045082	104798		NR_045082	ENSMUSG00000112343	Sfta3-ps	E030019B13Rik|Nanci	surfactant associated 3, pseudogene	ncRNA
461	chr5	127703958	127704214	+	0	NA	intron (NM_177005, intron 11 of 11)	intron (NM_177005, intron 11 of 11)	71824	NM_177005	319804		NM_177005	ENSMUSG00000049971	Glt1d1	5730455A04Rik	glycosyltransferase 1 domain containing 1	protein-coding
1512	chr19	58456191	58456678	+	0	NA	Intergenic	Intergenic	-1036	NR_104342	14585		NM_010279	ENSMUSG00000025089	Gfra1	GFRalpha-1	glial cell line derived neurotrophic factor family receptor alpha 1	protein-coding
715	chr3	65930151	65930449	+	0	NA	Intergenic	Intergenic	27949	NM_001355432	56706		NM_019937	ENSMUSG00000027829	Ccnl1	2610030E23Rik|Ccnl|ania-6a	cyclin L1	protein-coding
1339	chr10	21701627	21701855	+	0	NA	Intergenic	Intergenic	10896	NR_045843	432436		NM_001004162	ENSMUSG00000056716	Gm5420	EG432436	predicted gene 5420	ncRNA
1180	chr4	63410547	63410823	+	0	NA	Intergenic	CpG	-7240	NM_001045514	100182		NM_001045514	ENSMUSG00000039158	Akna	-	AT-hook transcription factor	protein-coding
1186	chr4	75278080	75278294	+	0	NA	exon (NM_025849, exon 1 of 2)	exon (NM_025849, exon 1 of 2)	105	NM_025849	66928		NM_025849	ENSMUSG00000028398	Dmac1	1700027K24Rik|3110001D03Rik|Tmem261	distal membrane arm assembly complex 1	protein-coding
1817	chr2	118203672	118204105	+	0	NA	TTS (NM_027759)	TTS (NM_027759)	53068	NM_001374672	71313		NM_027759	ENSMUSG00000027344	Fsip1	1700012M13Rik|4933432K11Rik	fibrous sheath-interacting protein 1	protein-coding
410	chr18	11954312	11954635	+	0	NA	Intergenic	Intergenic	-114035	NR_035447	100316686		NR_035447	ENSMUSG00000084565	Mir1901	Mirn1901|mmu-mir-1901	microRNA 1901	ncRNA
1642	chr12	110187823	110188283	+	0	NA	Intergenic	CpG	-29980	NR_045466	67280		NR_045466	ENSMUSG00000113331	3110009F21Rik	-	RIKEN cDNA 3110009F21 gene	ncRNA
454	chr5	124250094	124250486	+	0	NA	promoter-TSS (NM_011256)	promoter-TSS (NM_011256)	-530	NM_011256	19679		NM_011256	ENSMUSG00000029406	Pitpnm2	NIR3|RDGBA2|Rdgb2|mKIAA1457	phosphatidylinositol transfer protein, membrane-associated 2	protein-coding
353	chr13	5804103	5804383	+	0	NA	Intergenic	Intergenic	53849	NR_045891	71867		NR_045891	ENSMUSG00000100625	1700016G22Rik	-	RIKEN cDNA 1700016G22 gene	ncRNA
1082	chr1	88205281	88205708	+	0	NA	exon (NM_008299, exon 1 of 1)	exon (NM_008299, exon 1 of 1)	254	NM_008299	15504		NM_008299	ENSMUSG00000081984	Dnajb3	Hsj3|MSJ-1|Msj1	DnaJ heat shock protein family (Hsp40) member B3	protein-coding
526	chr13	78576994	78577195	+	0	NA	Intergenic	Intergenic	-378221	NM_010151	13865		NM_010151	ENSMUSG00000069171	Nr2f1	COUP-TF1|COUP-TFI|COUPTFA|EAR-3|EAR3|Erbal3|SVP44|Tcfcoup1	nuclear receptor subfamily 2, group F, member 1	protein-coding
771	chr11	17460155	17460480	+	0	NA	Intergenic	Intergenic	202629	NM_001330649	57316		NM_020558	ENSMUSG00000000581	C1d	1110036E10Rik|SUN-CoR	C1D nuclear receptor co-repressor	protein-coding
140	chr16	91297791	91297999	+	0	NA	Intergenic	Intergenic	28126	NM_016968	50914		NM_016968	ENSMUSG00000046160	Olig1	Bhlhb6|Olg-1|Oligo1|bHLHe21	oligodendrocyte transcription factor 1	protein-coding
136	chr16	91168279	91168640	+	0	NA	Intergenic	Intergenic	-57091	NM_016967	50913		NM_016967	ENSMUSG00000039830	Olig2	Bhlhb1|Olg-2|Oligo2|RK17|bHLHe19	oligodendrocyte transcription factor 2	protein-coding
1816	chr2	118111457	118111658	+	0	NA	promoter-TSS (NR_126479)	promoter-TSS (NR_126479)	-319	NM_011580	21825		NM_011580	ENSMUSG00000040152	Thbs1	TSP-1|TSP1|Thbs-1|tbsp1	thrombospondin 1	protein-coding
75	chr7	99449717	99449947	+	0	NA	intron (NM_001362166, intron 11 of 18)	L1MC5a|LINE|L1	-16172	NM_028145	72184		NM_028145	ENSMUSG00000035298	Klhl35	2810406K13Rik	kelch-like 35	protein-coding
1810	chr7	58310330	58310527	+	0	NA	Intergenic	Intergenic	-347774	NM_009728	11982		NM_009728	ENSMUSG00000025324	Atp10a	Atp10c|pfatp	ATPase, class V, type 10A	protein-coding
876	chr15	25773803	25774226	+	0	NA	promoter-TSS (NM_001353141)	promoter-TSS (NM_001353141)	1	NM_001353141	17909		NM_019472	ENSMUSG00000022272	Myo10	D15Ertd600e|mKIAA0799|myosin-X	myosin X	protein-coding
1171	chr1	155809995	155810208	+	0	NA	intron (NM_023268, intron 1 of 12)	intron (NM_023268, intron 1 of 12)	2798	NM_001024945	104009		NM_023268	ENSMUSG00000033684	Qsox1	1300003H02Rik|QSOX|Qscn6|SOx|b2b2673Clo	quiescin Q6 sulfhydryl oxidase 1	protein-coding
513	chr13	72782488	72782715	+	0	NA	Intergenic	Intergenic	34162	NR_046196	78446		NR_046196	ENSMUSG00000113082	D730050B12Rik	-	RIKEN cDNA D730050B12 gene	ncRNA
1187	chr4	80910657	80910881	+	0	NA	promoter-TSS (NM_026821)	promoter-TSS (NM_026821)	83	NM_026821	52829		NM_026821	ENSMUSG00000048706	Lurap1l	1110029A09Rik|D4Bwg0951e|WI-13707|bM350F23.1	leucine rich adaptor protein 1-like	protein-coding
1568	chr9	114527015	114527233	+	0	NA	intron (NM_001042503, intron 1 of 3)	intron (NM_001042503, intron 1 of 3)	-30580	NM_009916	12773		NM_009916	ENSMUSG00000047898	Ccr4	C-C CKR-4|CHEMR1|Cmkbr4|LESTR|Sdf1r	C-C motif chemokine receptor 4	protein-coding
1316	chr12	4038649	4038930	+	0	NA	5' UTR (NM_001082483, exon 1 of 23)	5' UTR (NM_001082483, exon 1 of 23)	126	NM_001082483	668212		NM_001082483	ENSMUSG00000020658	Efr3b	C030014M07Rik|mKIAA0953	EFR3 homolog B	protein-coding
1286	chr4	122960314	122960714	+	0	NA	intron (NM_029662, intron 1 of 13)	intron (NM_029662, intron 1 of 13)	674	NM_029662	76574		NM_029662	ENSMUSG00000028655	Mfsd2a	1700018O18Rik|Mfsd2|NLS1	MFSD2 lysolipid transporter A, lysophospholipid	protein-coding
5	chr7	64425776	64425977	+	0	NA	Intergenic	RLTR28B|LTR|ERVL	33254	NM_001355124	73724		NM_028626	ENSMUSG00000033429	Mcee	1110007A04Rik	methylmalonyl CoA epimerase	protein-coding
186	chr3	35027945	35028272	+	0	NA	Intergenic	MTD|LTR|ERVL-MaLR	-105457	NR_105799	102466155		NR_105799	ENSMUSG00000098862	Mir6378	Gm27706|mmu-mir-6378	microRNA 6378	ncRNA
196	chr3	38697780	38697994	+	0	NA	Intergenic	Intergenic	-189053	NM_183221	329628		NM_183221	ENSMUSG00000046743	Fat4	6030410K14Rik|9430004M15	FAT atypical cadherin 4	protein-coding
1310	chr11	120625177	120625404	+	0	NA	promoter-TSS (NR_105901)	promoter-TSS (NR_105901)	-276	NM_153056	209011		NM_153056	ENSMUSG00000025138	Sirt7	-	sirtuin 7	protein-coding
1369	chr9	75424668	75424982	+	0	NA	Intergenic	RMER20C_Mm|LTR|ERVK	14641	NR_040719	71274		NR_040719	ENSMUSG00000097021	4933433G15Rik	4921522K19Rik	RIKEN cDNA 4933433G15 gene	ncRNA
1280	chr4	117682071	117682613	+	0	NA	promoter-TSS (NM_023178)	promoter-TSS (NM_023178)	-117	NM_023178	66233		NM_023178	ENSMUSG00000009640	Dmap1	1500016M21Rik|DNMAP1|DNMTAP1|Dmtap1|mKIAA1425	DNA methyltransferase 1-associated protein 1	protein-coding
1678	chrX	99975066	99975519	+	0	NA	promoter-TSS (NM_001177939)	promoter-TSS (NM_001177939)	-314	NM_001177942	13607		NM_010099	ENSMUSG00000059327	Eda	EDA1|Ed1|Eda-A1|Eda-A2|HED|Ta|Tnlg7c|XLHED|tabby	ectodysplasin-A	protein-coding
420	chr13	28844860	28845219	+	0	NA	intron (NR_045054, intron 2 of 7)	intron (NR_045054, intron 2 of 7)	40383	NR_045054	72518		NR_045053	ENSMUSG00000085936	2610307P16Rik	-	RIKEN cDNA 2610307P16 gene	ncRNA
367	chr13	23463738	23463933	+	0	NA	intron (NM_013483, intron 3 of 7)	intron (NM_013483, intron 3 of 7)	2066	NM_013483	12231		NM_013483	ENSMUSG00000000706	Btn1a1	Btn	butyrophilin, subfamily 1, member A1	protein-coding
902	chr3	114885996	114886315	+	0	NA	Intergenic	Lx9|LINE|L1	-17923	NM_153458	229759		NM_153157	ENSMUSG00000027965	Olfm3	B230206G02Rik	olfactomedin 3	protein-coding
356	chr13	17378324	17378556	+	0	NA	intron (NM_138654, intron 9 of 13)	intron (NM_138654, intron 9 of 13)	316325	NM_138654	192136		NM_138654	ENSMUSG00000055137	Sugct	5033411D12Rik	succinyl-CoA glutarate-CoA transferase	protein-coding
1274	chr4	116943913	116944476	+	0	NA	intron (NM_001029912, intron 1 of 13)	intron (NM_001029912, intron 1 of 13)	50219	NM_009478	22275		NM_009478	ENSMUSG00000028684	Urod	UPD|Uro-d	uroporphyrinogen decarboxylase	protein-coding
1409	chr4	141536557	141536926	+	0	NA	non-coding (NR_166589, exon 2 of 2)	non-coding (NR_166589, exon 2 of 2)	1192	NR_166589	100042951		NR_166589		Gm4123	-	predicted gene 4123	ncRNA
725	chr3	73708041	73708702	+	0	NA	promoter-TSS (NM_009738)	promoter-TSS (NM_009738)	44	NM_009738	12038		NM_009738	ENSMUSG00000027792	Bche	C730038G20Rik	butyrylcholinesterase	protein-coding
1287	chr4	123183377	123183700	+	0	NA	promoter-TSS (NM_174998)	promoter-TSS (NM_174998)	34	NM_174998	170638		NM_174998	ENSMUSG00000046093	Hpcal4	NVP-2	hippocalcin-like 4	protein-coding
1317	chr1	193173209	193173654	+	0	NA	promoter-TSS (NM_001160360)	promoter-TSS (NM_001160360)	-38	NM_001160360	319266		NM_181048	ENSMUSG00000079144	A130010J15Rik	-	RIKEN cDNA A130010J15 gene	protein-coding
1271	chr19	5663398	5663792	+	0	NA	intron (NM_001164481, intron 1 of 17)	intron (NM_001164481, intron 1 of 17)	112	NM_001164480	20469		NM_011379	ENSMUSG00000056917	Sipa1	Spa1	signal-induced proliferation associated gene 1	protein-coding
523	chr18	66986786	66986988	+	0	NA	Intergenic	PB1D10|SINE|Alu	-36926	NR_040461	100503582		NR_040461		Gm19784	-	predicted gene, 19784	ncRNA
516	chr13	73467034	73467316	+	0	NA	promoter-TSS (NM_145376)	promoter-TSS (NM_145376)	-56	NM_001368682	210992		NM_145376	ENSMUSG00000021608	Lpcat1	2900035H07Rik|Aytl2|LPCAT|LPCAT-1|lysoPAFAT|mLPCAT1|rd11	lysophosphatidylcholine acyltransferase 1	protein-coding
873	chr15	11407109	11407418	+	0	NA	Intergenic	Intergenic	-7605	NM_033074	110960		NM_033074	ENSMUSG00000022241	Tars1	D15Wsu59e|Tars|ThrRS	threonyl-tRNA synthetase 1	protein-coding
133	chr16	89851378	89851581	+	0	NA	intron (NM_009384, intron 11 of 27)	intron (NM_009384, intron 11 of 27)	-33127	NM_001145887	21844		NM_009384	ENSMUSG00000002489	Tiam1	D16Ium10|D16Ium10e	T cell lymphoma invasion and metastasis 1	protein-coding
1839	chr16	8739043	8739276	+	0	NA	promoter-TSS (NM_001003918)	promoter-TSS (NM_001003918)	-817	NM_001003918	252870		NM_001003918	ENSMUSG00000022710	Usp7	2210010O09Rik|Hausp	ubiquitin specific peptidase 7	protein-coding
849	chr14	105851213	105851409	+	0	NA	Intergenic	Intergenic	45508	NM_011897	24064		NM_011897	ENSMUSG00000022114	Spry2	sprouty2	sprouty RTK signaling antagonist 2	protein-coding
1143	chr11	90548304	90548551	+	0	NA	intron (NM_011505, intron 13 of 17)	intron (NM_011505, intron 13 of 17)	89681	NM_011505	20913		NM_011505	ENSMUSG00000020546	Stxbp4	6030470M02Rik|Synip	syntaxin binding protein 4	protein-coding
1554	chr10	70949817	70950235	+	0	NA	exon (NM_031397, exon 10 of 21)	exon (NM_031397, exon 10 of 21)	81385	NR_166097	75189		NR_166096	ENSMUSG00000047692	4930533K18Rik	4933433H14Rik	RIKEN cDNA 4930533K18 gene	ncRNA
1245	chr9	41365564	41365774	+	0	NA	Intergenic	Intergenic	-10857	NR_131928	73144		NM_001033153	ENSMUSG00000074415	Mir100hg	2610203C20Rik|3110039I08Rik|D230004N17Rik|D3Mgi9	Mir100 Mirlet7a-2 Mir125b-1 cluster host gene	ncRNA
1503	chr4	149255531	149255736	+	0	NA	intron (NM_207682, intron 13 of 46)	intron (NM_207682, intron 13 of 46)	52065	NM_008441	16561		NM_008441	ENSMUSG00000063077	Kif1b	A530096N05Rik|D4Mil1e|KIF1Bp130|KIF1Bp204	kinesin family member 1B	protein-coding
214	chr8	8487885	8488091	+	0	NA	Intergenic	Intergenic	173254	NM_001368299	13642		NM_010111	ENSMUSG00000001300	Efnb2	ELF-2|Epl5|Eplg5|Htk-L|LERK-5|Lerk5|NLERK-1	ephrin B2	protein-coding
250	chr8	25543162	25543593	+	0	NA	intron (NM_001079909, intron 2 of 16)	intron (NM_001079909, intron 2 of 16)	12706	NR_110510	102633315		NR_110510	ENSMUSG00000086134	Gm16159	-	predicted gene 16159	ncRNA
854	chr14	113956120	113956360	+	0	NA	Intergenic	L1_Mur2|LINE|L1	-875725	NR_045661	75822		NR_045661	ENSMUSG00000115320	4930524C18Rik	-	RIKEN cDNA 4930524C18 gene	ncRNA
757	chr14	63458447	63458828	+	0	NA	intron (NM_177628, intron 3 of 3)	intron (NM_177628, intron 3 of 3)	22243	NM_177628	219148		NM_177628	ENSMUSG00000035095	Fam167a	A030013D21	family with sequence similarity 167, member A	protein-coding
668	chr6	83316353	83316550	+	0	NA	intron (NM_008638, intron 1 of 7)	intron (NM_008638, intron 1 of 7)	1153	NM_008638	17768		NM_008638	ENSMUSG00000005667	Mthfd2	NMDMC	methylenetetrahydrofolate dehydrogenase (NAD+ dependent), methenyltetrahydrofolate cyclohydrolase	protein-coding
810	chr6	116140467	116140674	+	0	NA	intron (NM_177412, intron 1 of 5)	intron (NM_177412, intron 1 of 5)	52804	NM_177412	330401		NM_177412	ENSMUSG00000030126	Tmcc1	3632431M01Rik|mKIAA0779	transmembrane and coiled coil domains 1	protein-coding
1527	chr5	8056216	8056862	+	0	NA	promoter-TSS (NM_001080974)	promoter-TSS (NM_001080974)	-3	NM_001080974	109552		NM_025618	ENSMUSG00000003161	Sri	2210417O06Rik|2900070H08Rik|Sor	sorcin	protein-coding
129	chr2	168872105	168872449	+	0	NA	Intergenic	Intergenic	40326	NM_001370946	22722		NM_009564	ENSMUSG00000027551	Zfp64	Gm38422	zinc finger protein 64	protein-coding
766	chr11	11855010	11855345	+	0	NA	intron (NM_001190448, intron 6 of 14)	intron (NM_001190448, intron 6 of 14)	-12946	NR_045178	73321		NR_045178	ENSMUSG00000086391	1700042O10Rik	-	RIKEN cDNA 1700042O10 gene	ncRNA
679	chr14	51065563	51065897	+	0	NA	Intergenic	Intergenic	5712	NM_207558	404319		NM_207558	ENSMUSG00000035932	Or6s1	GA_x5J8B7W5WBF-6267395-6266441|GA_x6K02T2PMLR-6808276-6807281|MOR103-18|Olfr750	olfactory receptor family 6 subfamily S member 1	protein-coding
539	chr9	21244656	21244890	+	0	NA	exon (NM_053190, exon 3 of 3)	exon (NM_053190, exon 3 of 3)	3670	NM_053190	94226		NM_053190	ENSMUSG00000045087	S1pr5	Edg8|S1P5|lpB4	sphingosine-1-phosphate receptor 5	protein-coding
643	chr14	12082240	12082656	+	0	NA	intron (NM_008981, intron 5 of 29)	intron (NM_008981, intron 5 of 29)	-107495	NM_001347593	19270		NM_008981	ENSMUSG00000121513	Ptprg	5430405N12Rik|RPTPgamma	protein tyrosine phosphatase receptor type G	protein-coding
861	chr14	118422726	118422966	+	0	NA	Intergenic	Intergenic	56968	NR_045624	73306		NR_045624	ENSMUSG00000099911	1700044C05Rik	-	RIKEN cDNA 1700044C05 gene	ncRNA
938	chr11	68378928	68379232	+	0	NA	intron (NM_008744, intron 2 of 6)	intron (NM_008744, intron 2 of 6)	7746	NM_008744	18208		NM_008744	ENSMUSG00000020902	Ntn1	Netrin-1	netrin 1	protein-coding
921	chr7	19271979	19272529	+	0	NA	promoter-TSS (NM_009499)	promoter-TSS (NM_009499)	-400	NM_001282021	22323		NM_009499	ENSMUSG00000030403	Vasp	-	vasodilator-stimulated phosphoprotein	protein-coding
1822	chr2	118548577	118548775	+	0	NA	intron (NM_138313, intron 2 of 4)	intron (NM_138313, intron 2 of 4)	1010	NM_138313	171543		NM_138313	ENSMUSG00000040093	Bmf	-	BCL2 modifying factor	protein-coding
1520	chr4	155217671	155217942	+	0	NA	intron (NM_011385, intron 1 of 6)	intron (NM_011385, intron 1 of 6)	4729	NM_001357191	20481		NM_011385	ENSMUSG00000029050	Ski	2310012I02Rik|2610001A11Rik	ski sarcoma viral oncogene homolog (avian)	protein-coding
1526	chr2	14963238	14963447	+	0	NA	intron (NM_023116, intron 5 of 13)	intron (NM_023116, intron 5 of 13)	85970	NM_001355685	74455		NM_028950	ENSMUSG00000026707	Nsun6	4933403D21Rik|4933414E04Rik|NOPD1	NOL1/NOP2/Sun domain family member 6	protein-coding
476	chr5	134965837	134966081	+	0	NA	Intergenic	Intergenic	-19025	NM_009903	12740		NM_009903	ENSMUSG00000047501	Cldn4	Cep-r|Cpetr|Cpetr1	claudin 4	protein-coding
1199	chr4	105474947	105475333	+	0	NA	Intergenic	Intergenic	317793	NM_080555	67916		NM_080555	ENSMUSG00000028517	Plpp3	1110003O22Rik|2610002D05Rik|D4Bwg0538e|D4Bwg1535e|Lpp3|PRG-2|Ppab2b|Ppap2b	phospholipid phosphatase 3	protein-coding
1772	chr2	91194646	91194908	+	0	NA	5' UTR (NM_013839, exon 1 of 10)	5' UTR (NM_013839, exon 1 of 10)	258	NM_013839	22259		NM_013839	ENSMUSG00000002108	Nr1h3	LXR|RLD1|Unr1	nuclear receptor subfamily 1, group H, member 3	protein-coding
604	chr13	102392758	102393191	+	0	NA	Intergenic	Intergenic	-300573	NM_001360519	17079		NM_008533	ENSMUSG00000021624	Cd180	F630107B15|Ly-78|Ly78|RP105	CD180 antigen	protein-coding
1551	chr12	79746030	79746226	+	0	NA	intron (NM_009014, intron 8 of 10)	intron (NM_009014, intron 8 of 10)	178605	NR_131075	77290		NR_131073	ENSMUSG00000112765	9430078K24Rik	-	RIKEN cDNA 9430078K24 gene	ncRNA
690	chr14	61012488	61012963	+	0	NA	intron (NM_013869, intron 3 of 9)	G-rich|Low_complexity|Low_complexity	25262	NM_001164155	29820		NM_013869	ENSMUSG00000060548	Tnfrsf19	TAJ|TAJ-ALPHA|TRADE|Troy	tumor necrosis factor receptor superfamily, member 19	protein-coding
680	chr14	51856886	51857109	+	0	NA	Intergenic	Intergenic	2999	NM_017385	53873		NM_017385		Ear7	mR7	eosinophil-associated, ribonuclease A family, member 7	protein-coding
309	chr5	74999206	74999543	+	0	NA	Intergenic	Intergenic	45267	NM_028850	74277		NM_028850	ENSMUSG00000029229	Chic2	1700081B18Rik|4930502K01Rik|BTL	cysteine-rich hydrophobic domain 2	protein-coding
570	chr13	80236039	80236246	+	0	NA	Intergenic	Intergenic	-647242	NR_153410	105171		NM_178917	ENSMUSG00000074794	Arrdc3	mKIAA1376	arrestin domain containing 3	protein-coding
763	chr14	64589748	64590267	+	0	NA	promoter-TSS (NR_029813)	promoter-TSS (NR_029813)	-650	NR_029813	387233		NR_029813	ENSMUSG00000065597	Mir124a-1	Mirn124a|Mirn124a-1	microRNA 124a-1	ncRNA
1456	chr10	46624724	46624971	+	0	NA	Intergenic	RMER6C|LTR|ERVK	380099	NR_028274	100302593		NR_028274	ENSMUSG00000118706	Snord14d	Gm23710	small nucleolar RNA, C/D box 14D	snoRNA
630	chr6	38298205	38298460	+	0	NA	intron (NM_172467, intron 1 of 3)	intron (NM_172467, intron 1 of 3)	927	NM_172467	209032		NM_172467	ENSMUSG00000047749	Zc3hav1l	B130055L09Rik|E430016P22Rik	zinc finger CCCH-type, antiviral 1-like	protein-coding
1450	chr12	53407533	53408569	+	0	NA	intron (NM_001370962, intron 2 of 11)	intron (NM_001370962, intron 2 of 11)	159619	NM_001370960	27386		NM_013780	ENSMUSG00000021010	Npas3	4930423H22Rik|bHLHe12	neuronal PAS domain protein 3	protein-coding
911	chr3	127745705	127746060	+	0	NA	intron (NM_027808, intron 1 of 13)	intron (NM_027808, intron 1 of 13)	34645	NM_027808	71481		NM_027808	ENSMUSG00000028028	Alpk1	8430410J10Rik|LAK	alpha-kinase 1	protein-coding
224	chr8	13705647	13705915	+	0	NA	promoter-TSS (NM_001101519)	promoter-TSS (NM_001101519)	-108	NM_001101519	403185		NM_001101519	ENSMUSG00000090336	Cfap97d2	4932443I19Rik|A230061C02Rik|Gm1106	CFAP97 domain containing 2	protein-coding
646	chr14	22343058	22343512	+	0	NA	intron (NM_028275, intron 2 of 6)	intron (NM_028275, intron 2 of 6)	199513	NR_046307	74896		NR_046307	ENSMUSG00000114412	4930405A10Rik	4930456G20Rik	RIKEN cDNA 4930405A10 gene	ncRNA
1098	chr1	92831835	92832055	+	0	NA	exon (NM_016696, exon 1 of 9)	exon (NM_016696, exon 1 of 9)	300	NM_016696	14733		NM_016696	ENSMUSG00000034220	Gpc1	-	glypican 1	protein-coding
1505	chr19	55838159	55838451	+	0	NA	intron (NM_001331144, intron 4 of 13)	intron (NM_001331144, intron 4 of 13)	-57016	NM_001142924	21416		NM_009333	ENSMUSG00000024985	Tcf7l2	TCF4B|TCF4E|Tcf-4|Tcf4	transcription factor 7 like 2, T cell specific, HMG box	protein-coding
1243	chr1	190148876	190149203	+	0	NA	intron (NM_001360827, intron 3 of 4)	intron (NM_001360827, intron 3 of 4)	20476	NM_001360827	19130		NM_008937	ENSMUSG00000010175	Prox1	A230003G05Rik|PROX-1	prospero homeobox 1	protein-coding
748	chr3	87947676	87948045	+	0	NA	promoter-TSS (NM_007759)	promoter-TSS (NM_007759)	-833	NM_007759	12904		NM_007759	ENSMUSG00000004885	Crabp2	Crabp-2|CrabpII	cellular retinoic acid binding protein II	protein-coding
1421	chr12	20615271	20615492	+	0	NA	Intergenic	CpG	200398	NR_015521	69513		NR_015521	ENSMUSG00000099759	1700030C10Rik	-	RIKEN cDNA 1700030C10 gene	ncRNA
1145	chr11	94043741	94043964	+	0	NA	promoter-TSS (NM_001199205)	promoter-TSS (NM_001199205)	-278	NM_001025430	70834		NM_027569	ENSMUSG00000020859	Spag9	3110018C07Rik|4733401I23Rik|4831406C20Rik|JIP-4|JLP|JSAP2|JSAP2a|Jip4|Mapk8ip4|syd1	sperm associated antigen 9	protein-coding
119	chr2	165907292	165907500	+	0	NA	Intergenic	Intergenic	-22558	NM_001252587	228880		NM_027230	ENSMUSG00000039671	Zmynd8	1110013E22Rik|2010005I16Rik|3632413B07Rik|Prkcbp1|RACK7	zinc finger, MYND-type containing 8	protein-coding
960	chr1	55874516	55874871	+	0	NA	Intergenic	Intergenic	-56548	NR_045837	329159		NR_045837	ENSMUSG00000099950	9130227L01Rik	-	RIKEN cDNA 9130227L01 gene	ncRNA
820	chr6	125773368	125773721	+	0	NA	intron (NM_001364562, intron 3 of 24)	Charlie25|DNA|hAT-Charlie	62356	NM_001364563	243634		NM_153589	ENSMUSG00000038115	Ano2	Tmem16b	anoctamin 2	protein-coding
473	chr8	127269351	127269553	+	0	NA	intron (NM_001363431, intron 2 of 24)	intron (NM_001363431, intron 2 of 24)	-30160	NM_001013580	93742		NM_033620	ENSMUSG00000025812	Pard3	Asip|D8Ertd580e|Par-3|Par3|Pard-3|Pard3a|Phip	par-3 family cell polarity regulator	protein-coding
1457	chr10	50803091	50803340	+	0	NA	intron (NM_198007, intron 36 of 41)	intron (NM_198007, intron 36 of 41)	-92436	NM_011376	20464		NM_011376	ENSMUSG00000019913	Sim1	bHLHe14|mSIM1	single-minded family bHLH transcription factor 1	protein-coding
374	chr8	90001394	90001607	+	0	NA	Intergenic	Intergenic	346752	NM_172913	244579		NM_172913	ENSMUSG00000043668	Tox3	500-9|C230068E13|CAGF9|Tnrc9	TOX high mobility group box family member 3	protein-coding
599	chr19	3767797	3768310	+	0	NA	5' UTR (NM_001167886, exon 2 of 11)	5' UTR (NM_001167886, exon 2 of 11)	164	NM_001379679	225888		NM_144871	ENSMUSG00000045098	Kmt5b	C630029K18Rik|Suv4-20h1|Suv420h1	lysine methyltransferase 5B	protein-coding
988	chr1	85605289	85605629	+	0	NA	intron (NM_001013817, intron 1 of 16)	intron (NM_001013817, intron 1 of 16)	-1568	NM_175397	109032		NM_030194	ENSMUSG00000070034	Sp110	5031415C07Rik|52kDa|5830484A20Rik|Ifi75|Ipr1	Sp110 nuclear body protein	protein-coding
998	chr4	3937869	3938316	+	0	NA	promoter-TSS (NM_001285804)	promoter-TSS (NM_001285804)	313	NM_019969	56711		NM_019969	ENSMUSG00000003282	Plag1	-	pleiomorphic adenoma gene 1	protein-coding
975	chr11	74897335	74897564	+	0	NA	promoter-TSS (NM_001374688)	promoter-TSS (NM_001374688)	-380	NM_001374688	97761		NM_197943	ENSMUSG00000038351	Sgsm2	D630003G22Rik|Rutbc1|mKIAA0397	small G protein signaling modulator 2	protein-coding
589	chr18	79108452	79108766	+	0	NA	intron (NM_053099, intron 1 of 5)	intron (NM_053099, intron 1 of 5)	1835	NM_053099	240427		NM_053099	ENSMUSG00000024548	Setbp1	C130092E12|Seb|mKIAA0437	SET binding protein 1	protein-coding
1322	chr12	7579310	7579616	+	0	NA	Intergenic	URR1A|DNA|hAT-Charlie	-199133	NR_045045	73575		NR_045045	ENSMUSG00000102096	1700101O22Rik	-	RIKEN cDNA 1700101O22 gene	ncRNA
36	chr16	21310928	21311213	+	0	NA	Intergenic	Intergenic	-14198	NR_046162	328646		NR_046162	ENSMUSG00000096918	Gm16863	A830060N17	predicted gene, 16863	ncRNA
1424	chr12	26191713	26192062	+	0	NA	intron (NR_131149, intron 2 of 4)	intron (NR_131149, intron 2 of 4)	18618	NR_131149	629481		NR_131149	ENSMUSG00000113550	Gm29687	-	predicted gene, 29687	ncRNA
449	chr8	114899248	114899558	+	0	NA	intron (NM_019573, intron 8 of 8)	intron (NM_019573, intron 8 of 8)	459751	NM_019573	80707		NM_019573	ENSMUSG00000004637	Wwox	5330426P09Rik|9030416C10Rik|WOX1	WW domain-containing oxidoreductase	protein-coding
1748	chr10	127339093	127339290	+	0	NA	intron (NM_010296, intron 2 of 12)	intron (NM_010296, intron 2 of 12)	2388	NM_010296	14632		NM_010296	ENSMUSG00000025407	Gli1	Zfp-5|Zfp5	GLI-Kruppel family member GLI1	protein-coding
565	chr6	5110319	5110538	+	0	NA	intron (NR_156747, intron 7 of 17)	intron (NR_156747, intron 7 of 17)	83518	NM_011134	18979		NM_011134	ENSMUSG00000002588	Pon1	Pon	paraoxonase 1	protein-coding
1299	chr11	116306404	116306621	+	0	NA	intron (NM_001362838, intron 1 of 20)	CpG	222	NM_016857	53413		NM_016857	ENSMUSG00000020792	Exoc7	Exo70|sec70	exocyst complex component 7	protein-coding
1070	chr11	81299175	81299505	+	0	NA	intron (NM_001034013, intron 1 of 9)	intron (NM_001034013, intron 1 of 9)	-146437	NM_007384	11418		NM_007384	ENSMUSG00000020704	Asic2	ACIC2|Accn1|BNC1|BNaC1|BNaC1a|Mdeg	acid-sensing ion channel 2	protein-coding
146	chr7	126918219	126918418	+	0	NA	intron (NM_001374613, intron 1 of 6)	intron (NM_001374613, intron 1 of 6)	4588	NM_001374613	68742		NM_026827	ENSMUSG00000060538	Tmem219	1110032O16Rik|2900045G02Rik|IGFBP-3R	transmembrane protein 219	protein-coding
1511	chr4	150094433	150094816	+	0	NA	intron (NM_177366, intron 1 of 3)	intron (NM_177366, intron 1 of 3)	7121	NM_177366	269604		NM_177366	ENSMUSG00000047875	Gpr157	F730108M23Rik	G protein-coupled receptor 157	protein-coding
1076	chr11	83852064	83852451	+	0	NA	promoter-TSS (NM_001291269)	promoter-TSS (NM_001291269)	-703	NM_001291269	21410		NM_009330	ENSMUSG00000020679	Hnf1b	HNF-1-beta|HNF-1B|HNF-1Beta|Hnf1beta|LFB3|Tcf-2|Tcf2|vHNF1	HNF1 homeobox B	protein-coding
4	chr7	63937820	63938085	+	0	NA	intron (NM_021366, intron 1 of 1)	CpG	963	NM_021366	50794		NM_021366	ENSMUSG00000052040	Klf13	0610043C13Rik|9430029L20Rik|Bteb3|FKLF-2|FKLF2|NSLP1|RFLAT-1|RFLAT1	Kruppel-like transcription factor 13	protein-coding
520	chr18	64438500	64438811	+	0	NA	Intergenic	Intergenic	50443	NM_007998	14151		NM_007998	ENSMUSG00000024588	Fech	Fcl|fch	ferrochelatase	protein-coding
619	chr6	21823044	21823258	+	0	NA	intron (NM_001363814, intron 4 of 6)	intron (NM_001363814, intron 4 of 6)	29016	NM_001363814	269831		NM_173007	ENSMUSG00000029669	Tspan12	9030619E17|Tm4sf12	tetraspanin 12	protein-coding
1641	chr12	110187154	110187469	+	0	NA	Intergenic	Intergenic	-29238	NR_045466	67280		NR_045466	ENSMUSG00000113331	3110009F21Rik	-	RIKEN cDNA 3110009F21 gene	ncRNA
26	chr2	132578212	132578427	+	0	NA	promoter-TSS (NM_001291052)	promoter-TSS (NM_001291052)	-71	NM_027096	74182		NM_027096	ENSMUSG00000027346	Gpcpd1	2310004G06Rik|2310032D16Rik|Gde5|Prei4|mKIAA1434	glycerophosphocholine phosphodiesterase 1	protein-coding
1084	chr1	89082101	89082595	+	0	NA	intron (NM_133816, intron 1 of 5)	intron (NM_133816, intron 1 of 5)	11933	NM_133816	98402		NM_133816	ENSMUSG00000036206	Sh3bp4	BOG25	SH3-domain binding protein 4	protein-coding
870	chr15	8109337	8109551	+	0	NA	5' UTR (NM_133227, exon 1 of 35)	5' UTR (NM_133227, exon 1 of 35)	131	NM_133227	170762		NM_133227	ENSMUSG00000022142	Nup155	D930027M19Rik|mKIAA0791	nucleoporin 155	protein-coding
1049	chr11	78205702	78205976	+	0	NA	TTS (NM_001368876)	TTS (NM_001368876)	11137	NM_001368876	216974		NM_001045516	ENSMUSG00000044122	Proca1	4933404M19Rik	protein interacting with cyclin A1	protein-coding
274	chr8	54153552	54153807	+	0	NA	intron (NM_009506, intron 1 of 6)	intron (NM_009506, intron 1 of 6)	76147	NM_009506	22341		NM_009506	ENSMUSG00000031520	Vegfc	VEGF-C	vascular endothelial growth factor C	protein-coding
1809	chr7	49704853	49705107	+	0	NA	Intergenic	Intergenic	-54126	NM_016865	53415		NM_016865	ENSMUSG00000039745	Htatip2	Cc3|Tip30	HIV-1 Tat interactive protein 2	protein-coding
130	chr2	168990600	168991057	+	0	NA	Intergenic	Intergenic	12559	NR_040326	75508		NR_040326	ENSMUSG00000086348	1700017J07Rik	-	RIKEN cDNA 1700017J07 gene	ncRNA
1743	chr10	123692235	123692548	+	0	NA	intron (NR_153334, intron 3 of 6)	intron (NR_153334, intron 3 of 6)	428315	NR_153334	268354		NM_182807	ENSMUSG00000044071	Tafa2	6330575M02|FAM19A2 TAFA-2|Fam19a2|Sam2|Tafa-2	TAFA chemokine like family member 2	protein-coding
925	chr15	39817281	39817484	+	0	NA	intron (NM_001164466, intron 7 of 9)	intron (NM_001164466, intron 7 of 9)	20337	NR_045788	100503072		NR_045788	ENSMUSG00000087695	Gm16291	-	predicted gene 16291	ncRNA
865	chr14	121566724	121567224	+	0	NA	intron (NM_001081039, intron 46 of 53)	ORR1F|LTR|ERVL-MaLR	-61720	NM_053079	56643		NM_053079	ENSMUSG00000025557	Slc15a1	D630032F02|PECT1|PEPT1	solute carrier family 15 (oligopeptide transporter), member 1	protein-coding
1081	chr11	85849230	85849469	+	0	NA	Intergenic	Intergenic	16734	NM_009324	21385		NM_009324	ENSMUSG00000000093	Tbx2	-	T-box 2	protein-coding
1644	chr10	87114202	87115038	+	0	NA	intron (NM_029685, intron 2 of 5)	intron (NM_029685, intron 2 of 5)	56574	NM_029685	76640		NM_029685	ENSMUSG00000047129	1700113H08Rik	-	RIKEN cDNA 1700113H08 gene	protein-coding
423	chr18	22290463	22290823	+	0	NA	Intergenic	Intergenic	-54446	NM_001167777	211961		NM_001167777	ENSMUSG00000045215	Asxl3	C230079D11Rik|D430002O22Rik|D930044O18Rik|Gm329|Gm945	ASXL transcriptional regulator 3	protein-coding
702	chr3	52340994	52341242	+	0	NA	intron (NM_019739, intron 1 of 2)	intron (NM_019739, intron 1 of 2)	72781	NM_019739	56458		NM_019739	ENSMUSG00000044167	Foxo1	Afxh|FKHR|Fkhr1|Foxo1a	forkhead box O1	protein-coding
1689	chrX	110326248	110326462	+	0	NA	Intergenic	Intergenic	-46398	NR_033597	634340		NR_033597	ENSMUSG00000082853	Gm7134	EG634340	kinesin family member 18B pseudogene	pseudo
324	chr8	77724170	77724406	+	0	NA	5' UTR (NM_010332, exon 1 of 8)	5' UTR (NM_010332, exon 1 of 8)	164	NM_010332	13617		NM_010332	ENSMUSG00000031616	Ednra	AEA001|ET-AR|ETa|Gpcr10|Mhdaaea1	endothelin receptor type A	protein-coding
1077	chr11	84043637	84044081	+	0	NA	3' UTR (NM_194341, exon 20 of 20)	3' UTR (NM_194341, exon 20 of 20)	24498	NM_019819	56405		NM_019819	ENSMUSG00000018648	Dusp14	1110014C10Rik|2310042C07Rik|D11Ertd395e|MKP-L|Mkp6	dual specificity phosphatase 14	protein-coding
1799	chr7	39449400	39449614	+	0	NA	promoter-TSS (NM_001243021)	promoter-TSS (NM_001243021)	-4	NR_157256	233147		NM_001243021	ENSMUSG00000121502	Zfp939	9430025M13Rik	zinc finger protein 939	protein-coding
1172	chr1	157453000	157453202	+	0	NA	Intergenic	Intergenic	-5467	NM_001033284	226527		NM_001033284	ENSMUSG00000033488	Cryzl2	-	crystallin zeta like 2	protein-coding
416	chr18	14989176	14989469	+	0	NA	non-coding (NR_045372, exon 2 of 5)	non-coding (NR_045372, exon 2 of 5)	327	NR_045372	74456		NR_045372	ENSMUSG00000117450	4933424G05Rik	-	RIKEN cDNA 4933424G05 gene	ncRNA
1514	chr2	4152724	4153493	+	0	NA	exon (NM_172475, exon 1 of 23)	exon (NM_172475, exon 1 of 23)	245	NM_172475	209630		NM_172475	ENSMUSG00000026657	Frmd4a	2700017I06Rik|5330420J21|C230040M21Rik|Frmd4|Gm13190|mKIAA1294	FERM domain containing 4A	protein-coding
1248	chr9	45411991	45412423	+	0	NA	Intergenic	Intergenic	6117	NM_007503	11936		NM_007503	ENSMUSG00000059412	Fxyd2	Atp1g1	FXYD domain-containing ion transport regulator 2	protein-coding
1093	chr11	86896610	86896932	+	0	NA	Intergenic	Intergenic	-44113	NR_162780	114483630		NR_162780		Mir12182	Gm51288|mmu-mir-12182	microRNA 12182	ncRNA
899	chr3	108383521	108384061	+	0	NA	promoter-TSS (NM_019976)	promoter-TSS (NM_019976)	-13	NM_001190161	56742		NM_019976	ENSMUSG00000068744	Psrc1	5430413I02Rik|Dda3	proline/serine-rich coiled-coil 1	protein-coding
1439	chr12	44928432	44928732	+	0	NA	intron (NM_144552, intron 2 of 5)	intron (NM_144552, intron 2 of 5)	145901	NM_144552	217517		NM_144552	ENSMUSG00000046314	Stxbp6	-	syntaxin binding protein 6 (amisyn)	protein-coding
889	chr3	103808990	103809322	+	0	NA	promoter-TSS (NM_001163552)	promoter-TSS (NM_001163552)	231	NM_133865	140917		NM_133865	ENSMUSG00000027845	Dclre1b	Apollo|SNMIB|mSNM1B	DNA cross-link repair 1B	protein-coding
209	chr8	3395145	3395359	+	0	NA	intron (NM_133962, intron 1 of 19)	intron (NM_133962, intron 1 of 19)	2244	NM_133962	102098		NM_133962	ENSMUSG00000004568	Arhgef18	A430078G23Rik|D030053O22Rik	Rho/Rac guanine nucleotide exchange factor 18	protein-coding
179	chr17	15382056	15382275	+	0	NA	Intergenic	Intergenic	-5233	NM_001379042	13388		NM_007865	ENSMUSG00000014773	Dll1	Delta1	delta like canonical Notch ligand 1	protein-coding
95	chr16	44688191	44688489	+	0	NA	Intergenic	Intergenic	-35961	NM_145972	212547		NM_145972	ENSMUSG00000036208	Nepro	-	nucleolus and neural progenitor protein	protein-coding
1745	chr10	125800925	125801388	+	0	NA	Intergenic	MIRc|SINE|MIR	-165063	NM_177152	320398		NM_177152	ENSMUSG00000020105	Lrig3	9030421L11Rik|9130004I02Rik|9430095K15Rik|mKIAA3016	leucine-rich repeats and immunoglobulin-like domains 3	protein-coding
143	chr7	121697453	121697947	+	0	NA	intron (NM_001033173, intron 1 of 15)	intron (NM_001033173, intron 1 of 15)	9742	NM_001033173	76179		NM_001033173	ENSMUSG00000063317	Usp31	6330567E21Rik|mKIAA1203	ubiquitin specific peptidase 31	protein-coding
839	chr14	100223456	100223682	+	0	NA	Intergenic	Lx8b|LINE|L1	-73773	NM_010636	16597		NM_010636	ENSMUSG00000072294	Klf12	2700063E05Rik|AP-2rep|B130052C06Rik|D530033K05Rik	Kruppel-like transcription factor 12	protein-coding
561	chr5	149678189	149678529	+	0	NA	exon (NM_001081204, exon 1 of 15)	exon (NM_001081204, exon 1 of 15)	129	NM_001081204	381694		NM_001081204	ENSMUSG00000051950	B3glct	B3galtl|Gm1057|beta3Glc-T	beta-3-glucosyltransferase	protein-coding
971	chr1	62783728	62784130	+	0	NA	intron (NM_010939, intron 13 of 15)	intron (NM_010939, intron 13 of 15)	10803	NR_040601	74992		NR_040601		4930487H11Rik	-	RIKEN cDNA 4930487H11 gene	ncRNA
168	chr16	97996772	97997203	+	0	NA	promoter-TSS (NM_001362097)	promoter-TSS (NM_001362097)	-349	NM_001377009	245305		NM_001362093	ENSMUSG00000080717	B230307C23Rik	8030444G23Rik|EG245305	RIKEN cDNA B230307C23 gene	protein-coding
1417	chr12	16818896	16819107	+	0	NA	non-coding (NR_027677, exon 4 of 8)	non-coding (NR_027677, exon 4 of 8)	8036	NR_027677	50496		NM_033270	ENSMUSG00000057469	E2f6	E2F6a|E2F6b|EMA	E2F transcription factor 6	protein-coding
510	chr18	60065002	60065396	+	0	NA	Intergenic	Intergenic	-146878	NM_001033767	240327		NM_001033767	ENSMUSG00000073555	Iigp1c	EG240327|Gm4951|Ifgga2	interferon inducible GTPase 1C	protein-coding
629	chr6	38207025	38207280	+	0	NA	intron (NM_194061, intron 1 of 19)	intron (NM_194061, intron 1 of 19)	46987	NM_194061	330286		NM_194061	ENSMUSG00000063455	D630045J12Rik	Kiaa1549|mKIAA1549	RIKEN cDNA D630045J12 gene	protein-coding
554	chr9	32716061	32716286	+	0	NA	intron (NM_011808, intron 1 of 7)	intron (NM_011808, intron 1 of 7)	20136	NM_001372537	23871		NM_011808	ENSMUSG00000032035	Ets1	D230050P06|Ets-1|Tpl1|p54|vs	E26 avian leukemia oncogene 1, 5' domain	protein-coding
426	chr18	27191948	27192360	+	0	NA	Intergenic	Intergenic	-1368010	NR_045398	320624		NR_045398	ENSMUSG00000117473	4930474G06Rik	-	RIKEN cDNA 4930474G06 gene	ncRNA
104	chr2	158361291	158361791	+	0	NA	promoter-TSS (NR_027887)	promoter-TSS (NR_027887)	-19	NR_027887	68108		NR_015463	ENSMUSG00000085385	Snhg17	9430008C03Rik	small nucleolar RNA host gene 17	ncRNA
1272	chr4	116782206	116782471	+	0	NA	intron (NM_146151, intron 4 of 10)	intron (NM_146151, intron 4 of 10)	25221	NM_026654	68276		NM_026654	ENSMUSG00000028688	Toe1	4930584N22Rik|4933424D16Rik	target of EGR1, member 1 (nuclear)	protein-coding
1309	chr11	120484347	120484656	+	0	NA	promoter-TSS (NM_027204)	promoter-TSS (NM_027204)	-136	NM_027204	56282		NM_027204	ENSMUSG00000039640	Mrpl12	0610034O11Rik|1500031N16Rik|L12mt|MRP-L12|Rpml12	mitochondrial ribosomal protein L12	protein-coding
1095	chr11	86960341	86960552	+	0	NA	intron (NM_001005341, intron 2 of 4)	intron (NM_001005341, intron 2 of 4)	33316	NM_001005341	77864		NM_001005341	ENSMUSG00000018427	Ypel2	6430570G24|E130113K08Rik	yippee like 2	protein-coding
1508	chr19	56903763	56904007	+	0	NA	intron (NM_172840, intron 9 of 13)	intron (NM_172840, intron 9 of 13)	29469	NM_172840	240675		NM_172840	ENSMUSG00000025082	Vwa2	Amaco	von Willebrand factor A domain containing 2	protein-coding
180	chr3	32722390	32722626	+	0	NA	intron (NM_019673, intron 11 of 13)	RSINE1|SINE|B4	13962	NM_019673	56456		NM_019673	ENSMUSG00000027671	Actl6a	2810432C06Rik|ARP4|Actl6|Baf53a	actin-like 6A	protein-coding
190	chr3	36551040	36551243	+	0	NA	Intergenic	B3|SINE|B2	-1465	NM_019393	50911		NM_019393	ENSMUSG00000027714	Exosc9	PM/Scl-75|Pmscl1|RRP45|p5|p6	exosome component 9	protein-coding
1148	chr11	96620012	96620232	+	0	NA	intron (NM_001033186, intron 4 of 12)	intron (NM_001033186, intron 4 of 12)	155531	NM_001177899	78473		NM_001033186	ENSMUSG00000057058	Skap1	1700091G21Rik|Scap1|Skap-55	src family associated phosphoprotein 1	protein-coding
1416	chr12	16549044	16549428	+	0	NA	intron (NM_001130412, intron 14 of 20)	intron (NM_001130412, intron 14 of 20)	40534	NM_172950	14245		NM_015763	ENSMUSG00000020593	Lpin1	Lipin1|fld	lipin 1	protein-coding
915	chr3	131264075	131264278	+	0	NA	intron (NM_008212, intron 1 of 7)	intron (NM_008212, intron 1 of 7)	7925	NM_008212	15107		NM_008212	ENSMUSG00000027984	Hadh	HCDH|Hadhsc|Schad	hydroxyacyl-Coenzyme A dehydrogenase	protein-coding
1410	chr4	141537166	141537472	+	0	NA	TTS (NR_166589)	TTS (NR_166589)	1278	NM_001347235	56381		NM_019763	ENSMUSG00000040761	Spen	Mint|mKIAA0929	spen family transcription repressor	protein-coding
1469	chr10	62602340	62602678	+	0	NA	promoter-TSS (NM_019553)	promoter-TSS (NM_019553)	-211	NM_019553	56200		NM_019553	ENSMUSG00000020075	Ddx21	D10Ertd645e|D10Wsu42e	DExD box helicase 21	protein-coding
350	chr17	78107170	78107483	+	0	NA	Intergenic	Intergenic	92699	NR_168063	102634780		NR_167677	ENSMUSG00000117648	Gm32282	-	predicted gene, 32282	ncRNA
314	chr5	76682441	76682649	+	0	NA	Intergenic	Intergenic	93846	NM_199032	381644		NM_199032	ENSMUSG00000036403	Cep135	Cep4|Gm1044	centrosomal protein 135	protein-coding
413	chr18	12071594	12071821	+	0	NA	intron (NM_001289666, intron 6 of 14)	B1_Mur4|SINE|Alu	49830	NM_178801	338363		NM_178801	ENSMUSG00000049411	Tmem241	6030446N20Rik	transmembrane protein 241	protein-coding
1207	chr4	114746843	114747075	+	0	NA	Intergenic	L1MC5a|LINE|L1	-74761	NR_033617	433746		NR_033617	ENSMUSG00000055198	Gm12830	-	predicted gene 12830	ncRNA
1125	chr4	43499375	43499623	+	0	NA	exon (NM_001013377, exon 4 of 12)	exon (NM_001013377, exon 4 of 12)	6134	NM_001037913	622404		NM_001037913	ENSMUSG00000028461	Ccdc107	1110032O22Rik	coiled-coil domain containing 107	protein-coding
397	chr8	106936527	106936743	+	0	NA	intron (NM_001368316, intron 1 of 5)	CpG	895	NM_001368316	20650		NM_009229	ENSMUSG00000041308	Sntb2	SNT3|SNTL|Snt2	syntrophin, basic 2	protein-coding
1441	chr12	47162459	47162688	+	0	NA	Intergenic	Intergenic	-343806	NM_001364634	664883		NM_021361	ENSMUSG00000021047	Nova1	9430099M15Rik|G630039L02|Nova-1	NOVA alternative splicing regulator 1	protein-coding
24	chr7	96304225	96304452	+	0	NA	intron (NM_001310760, intron 1 of 32)	intron (NM_001310760, intron 1 of 32)	-1329	NR_105818	102465210		NR_105818	ENSMUSG00000099030	Mir6394	Gm27929|mmu-mir-6394	microRNA 6394	ncRNA
387	chr8	96488990	96489362	+	0	NA	Intergenic	Intergenic	-600775	NM_010325	14719		NM_010325	ENSMUSG00000031672	Got2	FABP-pm|Got-2|Kyat4|mAspAT	glutamatic-oxaloacetic transaminase 2, mitochondrial	protein-coding
1223	chr11	113165299	113165546	+	0	NA	intron (NR_015556, intron 1 of 2)	intron (NR_015556, intron 1 of 2)	36416	NR_015556	72386		NR_015556	ENSMUSG00000087259	2610035D17Rik	Rason	RIKEN cDNA 2610035D17 gene	ncRNA
222	chr8	12720516	12720793	+	0	NA	Intergenic	Intergenic	-1527	NR_033546	100038554		NR_033546	ENSMUSG00000074469	Gm15348	-	predicted gene 15348	ncRNA
1034	chr1	34843130	34843352	+	0	NA	promoter-TSS (NM_174997)	promoter-TSS (NM_174997)	-191	NM_001160235	214469		NM_174997	ENSMUSG00000037503	Fam168b	Mani|mKIAA4042	family with sequence similarity 168, member B	protein-coding
166	chr2	180854936	180855379	+	0	NA	Intergenic	Intergenic	-38883	NR_029538	723951		NR_029538	ENSMUSG00000065454	Mir124a-3	Mirn124a-3|mir-124-3|mir-124a-3	microRNA 124a-3	ncRNA
729	chr6	98994212	98994481	+	0	NA	intron (NM_053202, intron 9 of 18)	intron (NM_053202, intron 9 of 18)	33952	NM_001197322	108655		NM_053202	ENSMUSG00000030067	Foxp1	3110052D19Rik|4932443N09Rik	forkhead box P1	protein-coding
157	chr7	132315575	132315881	+	0	NA	promoter-TSS (NR_028578)	promoter-TSS (NR_028578)	64	NR_028578	100043682		NR_028578	ENSMUSG00000109270	Gm10584	-	predicted gene 10584	ncRNA
428	chr13	37857613	37858163	+	0	NA	intron (NM_001039188, intron 1 of 9)	CpG	30495	NM_001039188	68750		NM_026830	ENSMUSG00000039087	Rreb1	1110037N09Rik|B930013M22Rik|sao	ras responsive element binding protein 1	protein-coding
431	chr13	44376082	44376296	+	0	NA	Intergenic	Intergenic	-63538	NR_045489	69491		NR_045489	ENSMUSG00000098144	1700029N11Rik	-	RIKEN cDNA 1700029N11 gene	ncRNA
507	chr18	55816240	55816570	+	0	NA	Intergenic	Intergenic	-583935	NM_001360917	107022		NM_026240	ENSMUSG00000001700	Gramd2b	9030613F08Rik|9130427A09Rik|Gramd3|NS3TP2	GRAM domain containing 2B	protein-coding
1031	chr1	20845412	20845852	+	0	NA	Intergenic	Intergenic	-25320	NM_008563	17215		NM_008563	ENSMUSG00000041859	Mcm3	Mcmd|P1|P1-MCM3|p1.m	minichromosome maintenance complex component 3	protein-coding
1639	chr12	109606445	109607076	+	0	NA	intron (NR_028261, intron 2 of 20)	intron (NR_028261, intron 2 of 20)	2815	NR_028261	75745		NR_028261		Rian	5530401N18Rik|C130089L09Rik|Meg8	RNA imprinted and accumulated in nucleus	ncRNA
1200	chr4	106909406	106909718	+	0	NA	Intergenic	Intergenic	-1908	NM_198438	72475		NM_023672	ENSMUSG00000061887	Ssbp3	2610021L12Rik|2610200M23Rik|5730488C10Rik|LAST|SSDP1	single-stranded DNA binding protein 3	protein-coding
1206	chr4	114710439	114710675	+	0	NA	Intergenic	Intergenic	-111163	NR_033617	433746		NR_033617	ENSMUSG00000055198	Gm12830	-	predicted gene 12830	ncRNA
1728	chr2	74970847	74971104	+	0	NA	Intergenic	Eulor9C|DNA|DNA	145163	NM_016804	53375		NM_016804	ENSMUSG00000027099	Mtx2	1500012G02Rik	metaxin 2	protein-coding
1444	chr12	49974564	49975068	+	0	NA	Intergenic	Intergenic	381216	NR_168544	18760		NM_008858	ENSMUSG00000002688	Prkd1	PKD|PKD1|Pkcm|Prkcm|nPKC-D1|nPKC-mu	protein kinase D1	protein-coding
1342	chr10	24407725	24407930	+	0	NA	intron (NR_163910, intron 3 of 4)	intron (NR_163910, intron 3 of 4)	184310	NM_021509	59012		NM_021509	ENSMUSG00000020000	Moxd1	3230402N08Rik|MNCb-5203	monooxygenase, DBH-like 1	protein-coding
1489	chr4	143299187	143299751	+	0	NA	promoter-TSS (NM_001290822)	promoter-TSS (NM_001290822)	95	NM_010329	14726		NM_010329	ENSMUSG00000028583	Pdpn	E11|Gp38|OTS-8|RANDAM-2|T1-alpha|T1a|T1alpha	podoplanin	protein-coding
845	chr14	103823584	103823800	+	0	NA	intron (NM_001276296, intron 1 of 7)	intron (NM_001276296, intron 1 of 7)	20009	NM_007904	13618		NM_007904	ENSMUSG00000022122	Ednrb	ET-B|ET-BR|ETR-b|ETb|Sox10m1	endothelin receptor type B	protein-coding
372	chr8	88412779	88412982	+	0	NA	Intergenic	ORR1E|LTR|ERVL-MaLR	-50708	NR_165045	26992		NM_012047	ENSMUSG00000031660	Brd7	BP75|CELTIX1|Ptpn13ip	bromodomain containing 7	protein-coding
1842	chr2	128544709	128544975	+	0	NA	Intergenic	Intergenic	-47499	NM_001310641	241634		NM_001310641	ENSMUSG00000074812	Spdye4c	Gm355|SpeedyB3|SpyB3	speedy/RINGO cell cycle regulator family, member E4C	protein-coding
1617	chr12	85339037	85339262	+	0	NA	exon (NM_145138, exon 1 of 22)	exon (NM_145138, exon 1 of 22)	213	NM_145138	217718		NM_145138	ENSMUSG00000034290	Nek9	C130021H08Rik	NIMA (never in mitosis gene a)-related expressed kinase 9	protein-coding
148	chr7	127273800	127274323	+	0	NA	promoter-TSS (NM_009266)	promoter-TSS (NM_009266)	-2	NM_009266	20768		NM_009266	ENSMUSG00000049091	Sephs2	Sps2|Ysg3	selenophosphate synthetase 2	protein-coding
1002	chr4	7201742	7201969	+	0	NA	Intergenic	Eulor8|DNA|TcMar?	-210298	NM_001377078	252838		NM_145711	ENSMUSG00000041272	Tox	1700007F02Rik	thymocyte selection-associated high mobility group box	protein-coding
719	chr6	95921996	95922647	+	0	NA	Intergenic	Intergenic	-190833	NM_182808	320265		NM_182808	ENSMUSG00000059187	Tafa1	C630007B19Rik|FAM19A1 TAFA-1|Fam19a1|Tafa-1	TAFA chemokine like family member 1	protein-coding
491	chr18	54468611	54468996	+	0	NA	Intergenic	L1MDa|LINE|L1	27780	NR_166904	105246441		NR_166904		4933434P08Rik	-	RIKEN cDNA 4933434P08 gene	ncRNA
1107	chr1	110447452	110447670	+	0	NA	Intergenic	Intergenic	463838	NM_172853	241201		NM_172853	ENSMUSG00000026312	Cdh7	9330156F07Rik|CDH7L1	cadherin 7, type 2	protein-coding
481	chr18	49319164	49319844	+	0	NA	Intergenic	Intergenic	-203785	NR_033785	67321		NR_033785	ENSMUSG00000100297	1700044K03Rik	-	RIKEN cDNA 1700044K03 gene	ncRNA
163	chr2	175141600	175141942	+	0	NA	Intergenic	RMER17B|LTR|ERVK	65146	NM_001164689	626832		NM_001164689	ENSMUSG00000078887	Gm6710	1600017I02Rik|2310011F05Rik|2900089K14Rik|3100002L24Rik|WF-4	predicted gene 6710	protein-coding
1064	chr11	80504163	80504412	+	0	NA	intron (NM_177390, intron 21 of 21)	intron (NM_177390, intron 21 of 21)	4819	NR_126552	77417		NR_126552	ENSMUSG00000085078	C030013C21Rik	-	RIKEN cDNA C030013C21 gene	ncRNA
1547	chr12	72935961	72936244	+	0	NA	Intergenic	Intergenic	-3780	NM_011384	20476		NM_011384	ENSMUSG00000021099	Six6	Optx2|Six9	sine oculis-related homeobox 6	protein-coding
541	chr5	140619271	140619684	+	0	NA	Intergenic	Intergenic	12136	NM_008494	16848		NM_008494	ENSMUSG00000029570	Lfng	-	LFNG O-fucosylpeptide 3-beta-N-acetylglucosaminyltransferase	protein-coding
852	chr14	111483902	111484124	+	0	NA	Intergenic	Intergenic	-191102	NM_198865	75409		NM_029273	ENSMUSG00000033214	Slitrk5	2610019D03Rik	SLIT and NTRK-like family, member 5	protein-coding
212	chr8	4779285	4779521	+	0	NA	intron (NM_011369, intron 1 of 12)	CpG	164	NM_011369	20419		NM_011369	ENSMUSG00000022322	Shcbp1	mPAL	Shc SH2-domain binding protein 1	protein-coding
1225	chr1	171270355	171270570	+	0	NA	intron (NM_020579, intron 1 of 7)	CpG	134	NM_020579	57370		NM_020579	ENSMUSG00000052423	B4galt3	9530061M23Rik|ESTM26|ESTM6	UDP-Gal:betaGlcNAc beta 1,4-galactosyltransferase, polypeptide 3	protein-coding
1123	chr4	41050752	41051093	+	0	NA	Intergenic	Intergenic	-2786	NM_007473	11832		NM_007473	ENSMUSG00000028427	Aqp7	AQP7L|AQPap	aquaporin 7	protein-coding
1061	chr15	85042354	85042680	+	0	NA	promoter-TSS (NM_001356616)	promoter-TSS (NM_001356616)	-208	NR_166142	73225		NM_133750	ENSMUSG00000022434	Fam118a	-	family with sequence similarity 118, member A	protein-coding
1616	chr2	34080275	34080499	+	0	NA	intron (NR_130173, intron 1 of 3)	intron (NR_130173, intron 1 of 3)	27348	NR_130173	329387		NR_130173	ENSMUSG00000087461	C230014O12Rik	-	RIKEN cDNA C230014O12 gene	ncRNA
1579	chr9	121312687	121312898	+	0	NA	intron (NR_152160, intron 1 of 17)	intron (NR_152160, intron 1 of 17)	15290	NM_001357972	67095		NM_175114	ENSMUSG00000032536	Trak1	2310001H13Rik|hyrt|mKIAA1042	trafficking protein, kinesin binding 1	protein-coding
1610	chr2	31495199	31495451	+	0	NA	intron (NR_002687, intron 9 of 15)	intron (NR_002687, intron 9 of 15)	25017	NR_002687	432466		NR_002687	ENSMUSG00000046687	Gm5424	EG432466	argininosuccinate synthase pseudogene	pseudo
1669	chrX	56346116	56346380	+	0	NA	promoter-TSS (NM_030139)	promoter-TSS (NM_030139)	-149	NM_001359276	78619		NM_030139	ENSMUSG00000073176	Zfp449	9530049C15Rik	zinc finger protein 449	protein-coding
602	chr13	100775589	100775830	+	0	NA	exon (NM_021886, exon 1 of 9)	exon (NM_021886, exon 1 of 9)	190	NM_021886	26886		NM_021886	ENSMUSG00000045273	Cenph	1700021I11Rik|2410018A12Rik|2610042E16Rik|2810046K12Rik|CENP-H|ENP	centromere protein H	protein-coding
1378	chr4	130629556	130629792	+	0	NA	Intergenic	B1F2|SINE|Alu	-33647	NM_001356565	80912		NM_030722	ENSMUSG00000028580	Pum1	Pumm|mKIAA0099	pumilio RNA-binding family member 1	protein-coding
418	chr13	28663615	28663853	+	0	NA	intron (NR_045054, intron 5 of 7)	intron (NR_045054, intron 5 of 7)	47139	NR_105787	102466635		NR_105787	ENSMUSG00000099158	Mir6368	Gm27800|mmu-mir-6368	microRNA 6368	ncRNA
1546	chr12	71376462	71377122	+	0	NA	Intergenic	Intergenic	7416	NR_136902	67348		NR_136902	ENSMUSG00000100668	1700083H02Rik	100041190|Gm3190	RIKEN cDNA 1700083H02 gene	ncRNA
1106	chr1	105012519	105012735	+	0	NA	Intergenic	Intergenic	-103826	NR_166438	102634726		NR_166438		Gm29012	-	predicted gene 29012	ncRNA
337	chr12	111766297	111766569	+	0	NA	intron (NM_001361609, intron 1 of 14)	intron (NM_001361609, intron 1 of 14)	7565	NM_001025359	16593		NM_008450	ENSMUSG00000021288	Klc1	Kns2	kinesin light chain 1	protein-coding
1540	chr12	57230151	57230423	+	0	NA	promoter-TSS (NM_001037746)	promoter-TSS (NM_001037746)	-125	NM_001037746	328099		NM_001037746	ENSMUSG00000079104	Prps1l3	AU021838|AW536152|Gm5081	phosphoribosyl pyrophosphate synthetase 1-like 3	protein-coding
1100	chr15	98145709	98145955	+	0	NA	promoter-TSS (NM_001170710)	promoter-TSS (NM_001170710)	-130	NM_030121	78541		NM_030121	ENSMUSG00000048175	Asb8	4930539L19Rik|C430011H06Rik	ankyrin repeat and SOCS box-containing 8	protein-coding
552	chr9	31386148	31386402	+	0	NA	promoter-TSS (NM_001359654)	promoter-TSS (NM_001359654)	83	NM_172766	235134		NM_172766	ENSMUSG00000042185	Nfrkb	A530090G11Rik	nuclear factor related to kappa B binding protein	protein-coding
1373	chr9	85157332	85157536	+	0	NA	Intergenic	Intergenic	169690	NM_001160378	212943		NM_001160378	ENSMUSG00000032265	Tent5a	BAP014|D930050G01Rik|Fam46a	terminal nucleotidyltransferase 5A	protein-coding
841	chr11	48774537	48774750	+	0	NA	Intergenic	Intergenic	24760	NR_166852	102639908		NR_166852		Gm36109	-	predicted gene, 36109	ncRNA
663	chr6	66601953	66602161	+	0	NA	Intergenic	L1Md_F2|LINE|L1	10511	NM_134169	171187		NM_134169	ENSMUSG00000059375	Vmn1r33	V1rc14	vomeronasal 1 receptor 33	protein-coding
237	chr17	31512033	31512253	+	0	NA	intron (NM_021322, intron 1 of 10)	CpG	344	NM_021322	57773		NM_021322	ENSMUSG00000024037	Wdr4	D530049K22Rik|Wh|mWH	WD repeat domain 4	protein-coding
730	chr6	99028382	99028996	+	0	NA	promoter-TSS (NM_001197322)	promoter-TSS (NM_001197322)	-391	NM_001197322	108655		NM_053202	ENSMUSG00000030067	Foxp1	3110052D19Rik|4932443N09Rik	forkhead box P1	protein-coding
933	chr11	65788167	65788385	+	0	NA	promoter-TSS (NM_009157)	promoter-TSS (NM_009157)	83	NM_001316369	26398		NM_009157	ENSMUSG00000033352	Map2k4	JNKK1|MAPKK 4|MEK4|MKK4|PRKMK4|Sek1|Serk1	mitogen-activated protein kinase kinase 4	protein-coding
648	chr14	22783503	22783882	+	0	NA	intron (NM_028275, intron 5 of 6)	intron (NM_028275, intron 5 of 6)	-240894	NR_046307	74896		NR_046307	ENSMUSG00000114412	4930405A10Rik	4930456G20Rik	RIKEN cDNA 4930405A10 gene	ncRNA
1397	chr19	43879304	43879691	+	0	NA	intron (NM_028029, intron 4 of 15)	intron (NM_028029, intron 4 of 15)	271	NM_001306088	71972		NM_028029	ENSMUSG00000025195	Dnmbp	2410003L07Rik|2410003M15Rik|TUBA	dynamin binding protein	protein-coding
746	chr6	106015078	106015285	+	0	NA	intron (NM_001364566, intron 3 of 24)	intron (NM_001364566, intron 3 of 24)	-103584	NM_001109751	269784		NM_173004	ENSMUSG00000064293	Cntn4	9630050B05|Axcam|BIG-2	contactin 4	protein-coding
1725	chr2	72979489	72979824	+	0	NA	promoter-TSS (NM_001098425)	promoter-TSS (NM_001098425)	224	NR_045269	100503849		NM_183265	ENSMUSG00000063714	Sp3os	1700011J10Rik	trans-acting transcription factor 3, opposite strand	ncRNA
435	chr18	36286619	36287057	+	0	NA	intron (NM_008989, intron 1 of 1)	intron (NM_008989, intron 1 of 1)	5733	NM_008989	19290		NM_008989	ENSMUSG00000043991	Pura	6330411E07Rik|CAGER-1|Pur-alpha|ssCRE-BP	purine rich element binding protein A	protein-coding
312	chr5	76571788	76572342	+	0	NA	Intergenic	Intergenic	-16634	NM_199032	381644		NM_199032	ENSMUSG00000036403	Cep135	Cep4|Gm1044	centrosomal protein 135	protein-coding
986	chr1	83419866	83420097	+	0	NA	Intergenic	Intergenic	-11781	NM_172430	77629		NM_172430	ENSMUSG00000026163	Sphkap	4930544G21Rik|A930009L15Rik|SKIP|mKIAA1678	SPHK1 interactor, AKAP domain containing	protein-coding
996	chr7	27257535	27257992	+	0	NA	promoter-TSS (NM_010950)	promoter-TSS (NM_010950)	-998	NM_010950	18223		NM_010950	ENSMUSG00000063160	Numbl	nbl	numb-like	protein-coding
1128	chr4	46498659	46499143	+	0	NA	intron (NM_053179, intron 2 of 5)	intron (NM_053179, intron 2 of 5)	9572	NM_053179	94181		NM_053179	ENSMUSG00000028334	Nans	4632418E04Rik|Sas	N-acetylneuraminic acid synthase (sialic acid synthase)	protein-coding
1390	chr19	41263584	41263802	+	0	NA	intron (NM_133352, intron 1 of 14)	CpG	311	NM_133352	107358		NM_133352	ENSMUSG00000025016	Tm9sf3	1810073M23Rik|2810031D16Rik|Smbp|mKIAA4036	transmembrane 9 superfamily member 3	protein-coding
102	chr16	50732539	50732783	+	0	NA	non-coding (NR_028300, exon 1 of 2)	non-coding (NR_028300, exon 1 of 2)	112	NR_028300	68190		NR_028300		Dubr	5330426P16Rik|Dum	Dppa2 upstream binding RNA	ncRNA
1396	chr4	136784224	136784421	+	0	NA	intron (NM_001290753, intron 1 of 15)	MIRb|SINE|MIR	51690	NM_001290753	13844		NM_010142	ENSMUSG00000028664	Ephb2	Cek5|Drt|ETECK|Erk|Hek5|Nuk|Prkm5|Qek5|Sek3|Tyro5	Eph receptor B2	protein-coding
1723	chr2	70509142	70509376	+	0	NA	exon (NM_025744, exon 1 of 13)	exon (NM_025744, exon 1 of 13)	440	NM_025744	66748		NM_025744	ENSMUSG00000075302	Erich2	4933404M02Rik	glutamate rich 2	protein-coding
272	chr8	48110377	48110626	+	0	NA	intron (NM_001161515, intron 1 of 5)	intron (NM_001161515, intron 1 of 5)	488	NM_001161515	320685		NM_178788	ENSMUSG00000031562	Dctd	6030466N05Rik	dCMP deaminase	protein-coding
940	chr11	69039877	69040266	+	0	NA	Intergenic	CpG	-5566	NM_011496	20877		NM_011496	ENSMUSG00000020897	Aurkb	AIM-1|AIRK2|Aik2|Aim1|Ark2|AurB|IPL1|STK-1|Stk12|Stk5	aurora kinase B	protein-coding
666	chr6	77218705	77219012	+	0	NA	intron (NM_001355193, intron 7 of 17)	(T)n|Simple_repeat|Simple_repeat	-23619	NM_001362109	74342		NM_028880	ENSMUSG00000060780	Lrrtm1	4632401D06Rik	leucine rich repeat transmembrane neuronal 1	protein-coding
1029	chr1	16665153	16665572	+	0	NA	exon (NM_026392, exon 1 of 3)	exon (NM_026392, exon 1 of 3)	171	NM_027415	70397		NM_026392	ENSMUSG00000025940	Tmem70	1110020A09Rik|2210416J16Rik	transmembrane protein 70	protein-coding
1621	chr12	98901220	98901439	+	0	NA	5' UTR (NM_001081191, exon 1 of 44)	5' UTR (NM_001081191, exon 1 of 44)	155	NM_001081191	319670		NM_001081191	ENSMUSG00000051166	Eml5	C130068M19Rik	echinoderm microtubule associated protein like 5	protein-coding
1707	chr2	45326048	45326279	+	0	NA	Intergenic	Intergenic	-208721	NM_001355288	24136		NM_015753	ENSMUSG00000026872	Zeb2	9130203F04Rik|D130016B08Rik|SIP1|Zfhx1b|Zfx1b|Zfxh1b	zinc finger E-box binding homeobox 2	protein-coding
657	chr6	51459363	51459564	+	0	NA	TTS (NM_016806)	TTS (NM_016806)	10382	NM_001374745	53379		NM_016806	ENSMUSG00000004980	Hnrnpa2b1	9130414A06Rik|Hnrpa2|Hnrpa2b1|hnrnp-A	heterogeneous nuclear ribonucleoprotein A2/B1	protein-coding
768	chr11	12535196	12535434	+	0	NA	Intergenic	Intergenic	-70355	NM_172496	12808		NM_172496	ENSMUSG00000020173	Cobl	-	cordon-bleu WH2 repeat	protein-coding
779	chr14	71242210	71242439	+	0	NA	Intergenic	Intergenic	-8949	NR_046075	100043132		NR_046075	ENSMUSG00000115139	Gm4251	-	predicted gene 4251	ncRNA
1656	chr10	102074713	102075022	+	0	NA	intron (NM_001205098, intron 3 of 7)	intron (NM_001205098, intron 3 of 7)	-83991	NM_001162368	67569		NM_026243	ENSMUSG00000019888	Mgat4c	9130411I17Rik|GntIVh	MGAT4 family, member C	protein-coding
1650	chr10	95199612	95200409	+	0	NA	intron (NM_001330138, intron 2 of 2)	intron (NM_001330138, intron 2 of 2)	-54185	NR_131146	628062		NR_131146	ENSMUSG00000112481	Gm29684	-	predicted gene, 29684	ncRNA
1375	chr19	26467072	26467270	+	0	NA	Intergenic	Intergenic	-137989	NM_011416	67155		NM_011416	ENSMUSG00000024921	Smarca2	2610209L14Rik|SNF2alpha|Snf2l2|brahma|brm	SWI/SNF related, matrix associated, actin dependent regulator of chromatin, subfamily a, member 2	protein-coding
40	chr2	147186666	147186974	+	0	NA	promoter-TSS (NR_108091)	promoter-TSS (NR_108091)	-418	NM_010919	18088		NM_010919	ENSMUSG00000027434	Nkx2-2	Nkx-2.2|Nkx2.2|tinman	NK2 homeobox 2	protein-coding
936	chr11	68097402	68097720	+	0	NA	intron (NM_018768, intron 6 of 7)	intron (NM_018768, intron 6 of 7)	-123331	NR_105833	102465219		NR_105833	ENSMUSG00000099174	Mir6406	Gm27981|mmu-mir-6406	microRNA 6406	ncRNA
743	chr3	86223756	86224129	+	0	NA	promoter-TSS (NM_001077687)	promoter-TSS (NM_001077687)	-748	NM_030695	80877		NM_030695	ENSMUSG00000028080	Lrba	D3Ertd775e|Lab300|Lba	LPS-responsive beige-like anchor	protein-coding
993	chr3	144616940	144617265	+	0	NA	Intergenic	Intergenic	46675	NM_053102	93684		NM_053102	ENSMUSG00000037072	Selenof	9430015P09Rik|Sep15	selenoprotein F	protein-coding
1700	chr2	38511939	38512346	+	0	NA	intron (NM_001159631, intron 1 of 9)	intron (NM_001159631, intron 1 of 9)	266	NM_001159631	59126		NM_021606	ENSMUSG00000026749	Nek6	1300007C09Rik	NIMA (never in mitosis gene a)-related expressed kinase 6	protein-coding
983	chr1	82474125	82474331	+	0	NA	intron (NM_007735, intron 37 of 47)	intron (NM_007735, intron 37 of 47)	112621	NM_007735	12829		NM_007735	ENSMUSG00000067158	Col4a4	E130010M05Rik|[a]4(IV)	collagen, type IV, alpha 4	protein-coding
1228	chr11	114872647	114873031	+	0	NA	TTS (NM_001110337)	TTS (NM_001110337)	-17202	NM_001347654	217303		NM_170758	ENSMUSG00000034652	Cd300a	B230315M08Rik|Clm8|LMIR1|MAIR-1|MAIR-I|MAIR-Ia|MMAC8|Pigr4|mcpir1	CD300A molecule	protein-coding
1706	chr2	45025180	45025388	+	0	NA	intron (NM_015753, intron 2 of 9)	(GA)n|Simple_repeat|Simple_repeat	-2107	NR_039591	100628598		NR_039591	ENSMUSG00000092679	Mir5129	mir-5129|mmu-mir-5129|mu-mir-5129	microRNA 5129	ncRNA
478	chr18	43279954	43280343	+	0	NA	intron (NM_178749, intron 5 of 12)	intron (NM_178749, intron 5 of 12)	72451	NM_178749	269019		NM_178749	ENSMUSG00000039954	Stk32a	A930015B13Rik|YANK1	serine/threonine kinase 32A	protein-coding
495	chr13	59604247	59604595	+	0	NA	intron (NR_168734, intron 6 of 22)	Lx7|LINE|L1	19056	NM_001384120	78689		NM_030153	ENSMUSG00000021555	Naa35	A330021G12Rik|A330027C19Rik|C030004C14Rik|Mak10	N(alpha)-acetyltransferase 35, NatC auxiliary subunit	protein-coding
485	chr18	52956681	52956921	+	0	NA	Intergenic	Intergenic	131491	NM_001367923	113939900		NM_001367923	ENSMUSG00000118407	Gm50457	Ancv1r|Gm51263	predicted gene, 50457	protein-coding
545	chr5	142819154	142819435	+	0	NA	Intergenic	Intergenic	-1632	NM_178242	231861		NM_178242	ENSMUSG00000039477	Tnrc18	EG381742|Zfp469	trinucleotide repeat containing 18	protein-coding
322	chr5	84811705	84811930	+	0	NA	Intergenic	Intergenic	-394435	NM_007937	13839		NM_007937	ENSMUSG00000029245	Epha5	Cek7|Ehk1|Els1|Hek7|Rek7|bsk	Eph receptor A5	protein-coding
807	chr11	44696752	44696987	+	0	NA	intron (NM_001362569, intron 6 of 15)	intron (NM_001362569, intron 6 of 15)	76641	NM_001362569	13591		NM_007897	ENSMUSG00000057098	Ebf1	Ebf|O/E-1|OE-1|Olf-1|Olf1	early B cell factor 1	protein-coding
704	chr6	89613525	89613972	+	0	NA	Intergenic	Intergenic	-18096	NM_025351	66098		NM_025351	ENSMUSG00000030086	Chchd6	0710001P09Rik|1700021B03Rik|Micos25	coiled-coil-helix-coiled-coil-helix domain containing 6	protein-coding
469	chr8	124477032	124477234	+	0	NA	Intergenic	Intergenic	-43197	NM_171824	209966		NM_171824	ENSMUSG00000050751	Pgbd5	2900019M05Rik	piggyBac transposable element derived 5	protein-coding
1592	chr5	23576923	23577135	+	0	NA	intron (NM_001359173, intron 2 of 15)	intron (NM_001359173, intron 2 of 15)	39542	NM_009274	20817		NM_009274	ENSMUSG00000062604	Srpk2	Wbp6|mSRPK2	serine/arginine-rich protein specific kinase 2	protein-coding
1624	chr12	102949084	102949498	+	0	NA	5' UTR (NM_001081017, exon 1 of 49)	5' UTR (NM_001081017, exon 1 of 49)	432	NM_001081017	217843		NM_177621	ENSMUSG00000021198	Unc79	9030205A07Rik|Mlca3	unc-79 homolog	protein-coding
287	chr17	49887030	49887561	+	0	NA	intron (NM_177052, intron 16 of 22)	intron (NM_177052, intron 16 of 22)	-65490	NR_168028	102632654		NR_167668		Gm16555	-	predicted gene 16555	ncRNA
34	chr2	146218052	146218286	+	0	NA	Intergenic	Intergenic	-3828	NM_016889	53626		NM_016889	ENSMUSG00000068154	Insm1	IA-1	insulinoma-associated 1	protein-coding
297	chr8	69395322	69395847	+	0	NA	promoter-TSS (NM_001374600)	promoter-TSS (NM_001374600)	-40	NR_038043	378466		NM_194351	ENSMUSG00000110444	Gm10033	9330175B10Rik|E230024E03Rik|Gm10311	predicted gene 10033	protein-coding
790	chr14	77041424	77041620	+	0	NA	intron (NM_175369, intron 1 of 5)	Lx7|LINE|L1	4750	NM_001310649	108811		NM_175369	ENSMUSG00000034795	Ccdc122	4933415L06Rik	coiled-coil domain containing 122	protein-coding
1657	chr10	102506439	102506735	+	0	NA	Intergenic	Intergenic	-5635	NM_146240	237504		NM_146240	ENSMUSG00000044921	Rassf9	Pamci	Ras association (RalGDS/AF-6) domain family (N-terminal) member 9	protein-coding
780	chr14	73231547	73231838	+	0	NA	intron (NM_009029, intron 17 of 26)	intron (NM_009029, intron 17 of 26)	-6199	NM_175116	67168		NM_175116	ENSMUSG00000033446	Lpar6	2610302I02Rik|P2ry5|P2y5	lysophosphatidic acid receptor 6	protein-coding
70	chr16	35939551	35939777	+	0	NA	promoter-TSS (NM_001013371)	promoter-TSS (NM_001013371)	-637	NM_001013371	209200		NM_001013371	ENSMUSG00000049502	Dtx3l	-	deltex 3-like, E3 ubiquitin ligase	protein-coding
583	chr13	90661045	90661413	+	0	NA	Intergenic	Intergenic	244126	NM_001145879	435376		NM_001145879	ENSMUSG00000078958	Atp6ap1l	EG435376	ATPase, H+ transporting, lysosomal accessory protein 1-like	protein-coding
593	chr13	94562903	94563123	+	0	NA	intron (NM_009680, intron 26 of 26)	intron (NM_009680, intron 26 of 26)	204053	NM_009680	11774		NM_009680	ENSMUSG00000021686	Ap3b1	AP-3|Hps2|beta3A|pe|pearl|rim2	adaptor-related protein complex 3, beta 1 subunit	protein-coding
344	chr17	71474926	71475240	+	0	NA	exon (NM_028887, exon 1 of 48)	exon (NM_028887, exon 1 of 48)	260	NM_028887	74355		NM_028887	ENSMUSG00000024054	Smchd1	4931400A14Rik|MommeD1|mKIAA0650	SMC hinge domain containing 1	protein-coding
1757	chr11	5099642	5099915	+	0	NA	promoter-TSS (NM_001362620)	promoter-TSS (NM_001362620)	30	NR_110961	279766		NM_177370	ENSMUSG00000034175	Rhbdd3	Ptag	rhomboid domain containing 3	protein-coding
443	chr8	111145458	111145779	+	0	NA	promoter-TSS (NR_040363)	promoter-TSS (NR_040363)	-120	NR_040363	434350		NR_040363		9430091E24Rik	-	RIKEN cDNA 9430091E24 gene	ncRNA
479	chr18	43438257	43438543	+	0	NA	promoter-TSS (NM_001291455)	promoter-TSS (NM_001291455)	-114	NM_001291455	22240		NM_009468	ENSMUSG00000024501	Dpysl3	CRMP-4|DRP-3|TUC4|ULIP-1|Ulip|Ulip1	dihydropyrimidinase-like 3	protein-coding
1724	chr2	71529754	71530022	+	0	NA	TTS (NR_002854)	TTS (NR_002854)	443	NM_010053	13390		NM_010053	ENSMUSG00000041911	Dlx1	DII B|Dlx|Dlx-1	distal-less homeobox 1	protein-coding
1116	chr1	131478891	131479246	+	0	NA	intron (NM_001081011, intron 2 of 22)	intron (NM_001081011, intron 2 of 22)	48293	NM_001081011	14270		NM_019520	ENSMUSG00000026425	Srgap2	9930124L22Rik|FBP2|Fnbp2|srGAP3	SLIT-ROBO Rho GTPase activating protein 2	protein-coding
945	chr15	61508201	61508402	+	0	NA	Intergenic	Intergenic	266150	NR_040350	432956		NR_040350	ENSMUSG00000116031	D030024E09Rik	-	RIKEN cDNA D030024E09 gene	ncRNA
1110	chr1	126745156	126745883	+	0	NA	intron (NM_176957, intron 1 of 12)	intron (NM_176957, intron 1 of 12)	85113	NM_001081756	210356		NM_172484	ENSMUSG00000049690	Nckap5	8430408F21|D130011D22Rik|E030049G20Rik|Erih1|Erih2|Gm1548|Nap5	NCK-associated protein 5	protein-coding
1169	chr1	152973138	152973425	+	0	NA	intron (NM_175460, intron 1 of 10)	intron (NM_175460, intron 1 of 10)	18180	NM_175460	226518		NM_175460	ENSMUSG00000042751	Nmnat2	D030041I09Rik|PNAT1|PNAT2	nicotinamide nucleotide adenylyltransferase 2	protein-coding
1239	chr1	185846747	185846958	+	0	NA	intron (NR_030555, intron 4 of 6)	intron (NR_030555, intron 4 of 6)	270458	NM_146106	226791		NM_146106	ENSMUSG00000039246	Lyplal1	Q96AVO	lysophospholipase-like 1	protein-coding
1448	chr10	43420824	43421043	+	0	NA	intron (NM_001168289, intron 7 of 7)	intron (NM_001168289, intron 7 of 7)	-58207	NM_199028	331623		NM_199028	ENSMUSG00000038214	Bend3	mKIAA1553	BEN domain containing 3	protein-coding
468	chr8	123805986	123806204	+	0	NA	promoter-TSS (NM_009003)	promoter-TSS (NM_009003)	99	NM_009003	19341		NM_009003	ENSMUSG00000019478	Rab4a	Rab4	RAB4A, member RAS oncogene family	protein-coding
1582	chrX	9662728	9663035	+	0	NA	exon (NM_025975, exon 1 of 5)	exon (NM_025975, exon 1 of 5)	102	NM_025975	67117		NM_025975	ENSMUSG00000031176	Dynlt3	2310075M16Rik|Tcte1l	dynein light chain Tctex-type 3	protein-coding
1606	chr5	32334989	32335282	+	0	NA	intron (NM_001081407, intron 44 of 58)	intron (NM_001081407, intron 44 of 58)	-18445	NM_172147	665270		NM_030072	ENSMUSG00000029134	Plb1	4632413E21Rik|4930433E17Rik|4930539A06Rik	phospholipase B1	protein-coding
1600	chr2	26501845	26502079	+	0	NA	intron (NM_008714, intron 1 of 33)	intron (NM_008714, intron 1 of 33)	1860	NM_008714	18128		NM_008714	ENSMUSG00000026923	Notch1	9930111A19Rik|Mis6|N1|Tan1|lin-12	notch 1	protein-coding
1117	chr1	131554340	131554694	+	0	NA	Intergenic	Intergenic	26614	NM_175382	108900		NM_175382	ENSMUSG00000055184	Fam72a	2700049P18Rik|P17	family with sequence similarity 72, member A	protein-coding
480	chr18	44661983	44662276	+	0	NA	non-coding (NR_026853, exon 1 of 5)	non-coding (NR_026853, exon 1 of 5)	137	NM_001085374	328949		NM_001033406	ENSMUSG00000071856	Mcc	D18Ertd451e|E330037C19	mutated in colorectal cancers	protein-coding
490	chr13	57930590	57931173	+	0	NA	Intergenic	Intergenic	-22549	NM_001166465	20745		NM_009262	ENSMUSG00000056222	Spock1	Spock|Ticn1|testican	sparc/osteonectin, cwcv and kazal-like domains proteoglycan 1	protein-coding
540	chr9	21287785	21288062	+	0	NA	promoter-TSS (NM_145416)	promoter-TSS (NM_145416)	46	NM_145416	215194		NM_145416	ENSMUSG00000035047	Kri1	-	KRI1 homolog	protein-coding
303	chr5	67230682	67230911	+	0	NA	intron (NR_169035, intron 1 of 1)	CpG	890	NR_169035	102636139		NR_169035		Gm33293	-	predicted gene, 33293	ncRNA
1750	chr10	127621769	127622196	+	0	NA	promoter-TSS (NM_008512)	promoter-TSS (NM_008512)	-834	NM_008512	16971		NM_008512	ENSMUSG00000040249	Lrp1	A2mr|CD91|Lrp|b2b1554Clo	low density lipoprotein receptor-related protein 1	protein-coding
769	chr14	65837473	65837783	+	0	NA	intron (NM_145944, intron 1 of 8)	CpG	326	NM_145944	67179		NM_145944	ENSMUSG00000022035	Ccdc25	2610528H13Rik|NSrp70	coiled-coil domain containing 25	protein-coding
404	chr18	5482204	5482436	+	0	NA	Intergenic	Intergenic	-109540	NM_011546	21417		NM_011546	ENSMUSG00000024238	Zeb1	3110032K11Rik|AREB6|BZP|MEB1|Nil2|TCF-8|Tcf18|Tcf8|Tw|ZEB|Zfhep|Zfhx1a|Zfx1a|Zfx1ha|[delta]EF1	zinc finger E-box binding homeobox 1	protein-coding
1756	chr11	5065380	5065580	+	0	NA	promoter-TSS (NM_001190408)	promoter-TSS (NM_001190408)	-153	NM_001190408	78926		NM_030228	ENSMUSG00000034201	Gas2l1	4930500E24Rik|D0Jmb1|Gar22|TU-71.1	growth arrest-specific 2 like 1	protein-coding
126	chr16	85803081	85803367	+	0	NA	promoter-TSS (NM_009621)	promoter-TSS (NM_009621)	-111	NM_009621	11504		NM_009621	ENSMUSG00000022893	Adamts1	ADAM-TS1|ADAMTS|ADAMTS-1|C3-C5|METH-1|METH1	ADAM metallopeptidase with thrombospondin type 1 motif 1	protein-coding
1721	chr2	68406914	68407807	+	0	NA	intron (NM_016866, intron 2 of 17)	intron (NM_016866, intron 2 of 17)	64621	NM_016866	53416		NM_016866	ENSMUSG00000027030	Stk39	DCHT|Gm50618|RF005|Rnl5|SPAK	serine/threonine kinase 39	protein-coding
113	chr16	64479958	64480209	+	0	NA	5' UTR (NM_173861, exon 3 of 3)	5' UTR (NM_173861, exon 3 of 3)	122248	NM_173861	224291		NM_173861	ENSMUSG00000068167	Csnka2ip	Ckt2	casein kinase 2, alpha prime interacting protein	protein-coding
785	chr11	27171754	27172005	+	0	NA	Intergenic	Intergenic	386771	NR_002890	654472		NR_002890		Gm12070	-	glyceraldehyde-3-phosphate dehydrogenase pseudogene	pseudo
778	chr14	70767141	70767444	+	0	NA	promoter-TSS (NM_023045)	promoter-TSS (NM_023045)	-664	NM_023045	65246		NM_023045	ENSMUSG00000022100	Xpo7	4930506C02Rik|Ranbp16|exp7	exportin 7	protein-coding
1607	chr2	30399466	30399834	+	0	NA	TTS (NM_007760)	TTS (NM_007760)	7396	NM_001290508	57170		NM_020329	ENSMUSG00000026856	Dolpp1	0610011H20Rik|LSFR2	dolichyl pyrophosphate phosphatase 1	protein-coding
795	chr14	78770035	78770407	+	0	NA	Intergenic	ID_B1|SINE|B4	-37492	NM_001081336	380921		NM_001081336	ENSMUSG00000034731	Dgkh	5930402B05Rik|D130015C16|DGK	diacylglycerol kinase, eta	protein-coding
676	chr14	46061011	46061274	+	0	NA	Intergenic	Intergenic	-22885	NR_002875	218963		NR_002875		Ubb-ps	Gm1821	ubiquitin B, pseudogene	pseudo
262	chr8	35226190	35226392	+	0	NA	Intergenic	Intergenic	35140	NR_168727	102637967		NR_168727		Gm34647	-	predicted gene, 34647	ncRNA
536	chr9	16398844	16399046	+	0	NA	intron (NM_001080814, intron 1 of 25)	intron (NM_001080814, intron 1 of 25)	103109	NM_001080814	270120		NM_001080814	ENSMUSG00000074505	Fat3	9430076A06Rik|D430038H04Rik|Gm1132|Gm510|MFAT3F	FAT atypical cadherin 3	protein-coding
1623	chr12	102396477	102396760	+	0	NA	intron (NM_011175, intron 11 of 13)	intron (NM_011175, intron 11 of 13)	42474	NM_001378875	19141		NM_011175	ENSMUSG00000021190	Lgmn	AEP|Prsc1	legumain	protein-coding
1038	chr11	76398233	76398562	+	0	NA	intron (NM_008750, intron 1 of 7)	intron (NM_008750, intron 1 of 7)	744	NM_008750	18230		NM_008750	ENSMUSG00000020844	Nxn	l11Jus13	nucleoredoxin	protein-coding
1012	chr4	22477860	22478060	+	0	NA	Intergenic	Intergenic	10406	NM_008899	18992		NM_008899	ENSMUSG00000095139	Pou3f2	9430075J19Rik|A230098E07Rik|Brn-2|Brn2|OTF-7|Otf7|oct-7	POU domain, class 3, transcription factor 2	protein-coding
735	chr3	84155367	84155586	+	0	NA	intron (NM_029797, intron 1 of 7)	CpG	310	NM_029797	76915		NM_029797	ENSMUSG00000033752	Mnd1	2610034E18Rik|Gaj	meiotic nuclear divisions 1	protein-coding
1139	chr4	57673085	57673332	+	0	NA	intron (NM_001384150, intron 4 of 10)	intron (NM_001384150, intron 4 of 10)	104960	NM_172868	677884		NM_009649	ENSMUSG00000038729	Pakap	53-H12|AA959716|AI649048|AKAP-2|AKAP-KL|Akap2|B130066I24|B230340M18Rik|Gm20459|PRKA2|Palm2|Palm2-Akap2|Palm2Akap2|Palm2akap2|R75368|pEN70	paralemmin A kinase anchor protein	protein-coding
596	chr13	97256278	97256480	+	0	NA	Intergenic	Intergenic	15274	NM_007930	13803		NM_007930	ENSMUSG00000041773	Enc1	Nrpb|PIG10	ectodermal-neural cortex 1	protein-coding
586	chr18	78983014	78983689	+	0	NA	intron (NM_053099, intron 2 of 5)	intron (NM_053099, intron 2 of 5)	127093	NM_053099	240427		NM_053099	ENSMUSG00000024548	Setbp1	C130092E12|Seb|mKIAA0437	SET binding protein 1	protein-coding
1	chr7	60244471	60244669	+	0	NA	intron (NR_146211, intron 4 of 171)	intron (NR_146211, intron 4 of 171)	-73614	NM_001349691	20646		NM_013670	ENSMUSG00000102252	Snrpn	2410045I01Rik|HCERN3|Peg4|SMN|sm-D|snRNP-N	small nuclear ribonucleoprotein N	protein-coding
1472	chr10	67265220	67265469	+	0	NA	Intergenic	URR1A|DNA|hAT-Charlie	19937	NM_001036293	641340		NM_001036293	ENSMUSG00000075000	Nrbf2	NRBF-2	nuclear receptor binding factor 2	protein-coding
1374	chr19	25230631	25231189	+	0	NA	Intergenic	Intergenic	-6065	NM_181404	107351		NM_181404	ENSMUSG00000032702	Kank1	A930031B09Rik|Ankrd15|D330024H06Rik|mKIAA0172	KN motif and ankyrin repeat domains 1	protein-coding
446	chr5	121219911	121220180	+	0	NA	promoter-TSS (NM_181421)	promoter-TSS (NM_181421)	-174	NM_181421	269700		NM_181421	ENSMUSG00000042744	Hectd4	A130010L24|EG545802|Gm15800|mKIAA0614	HECT domain E3 ubiquitin protein ligase 4	protein-coding
430	chr13	44317248	44317621	+	0	NA	Intergenic	Intergenic	-100947	NR_045088	100503592		NR_045088	ENSMUSG00000113186	A330076C08Rik	-	RIKEN cDNA A330076C08 gene	ncRNA
1380	chr19	28477510	28478081	+	0	NA	intron (NM_175459, intron 4 of 10)	intron (NM_175459, intron 4 of 10)	-200429	NR_045330	320176		NR_045330	ENSMUSG00000097735	D930032P07Rik	-	RIKEN cDNA D930032P07 gene	ncRNA
1269	chr4	116210965	116211175	+	0	NA	Intergenic	Intergenic	-10346	NM_001355585	18710		NM_181585	ENSMUSG00000028698	Pik3r3	p55|p55pik	phosphoinositide-3-kinase regulatory subunit 3	protein-coding
1210	chr11	102156452	102156659	+	0	NA	promoter-TSS (NM_029649)	promoter-TSS (NM_029649)	-148	NM_029649	76547		NM_029649	ENSMUSG00000020921	Tmem101	2610511E22Rik	transmembrane protein 101	protein-coding
1386	chr19	36904543	36904773	+	0	NA	Intergenic	Intergenic	14941	NM_028263	72514		NM_028263	ENSMUSG00000047632	Fgfbp3	2610306H15Rik|Fgf-bp3	fibroblast growth factor binding protein 3	protein-coding
1216	chr11	112782211	112782423	+	0	NA	5' UTR (NM_011448, exon 1 of 3)	5' UTR (NM_011448, exon 1 of 3)	107	NM_011448	20682		NM_011448	ENSMUSG00000000567	Sox9	2010306G03Rik|mKIAA4243|mSox9	SRY (sex determining region Y)-box 9	protein-coding
952	chr15	69591548	69591786	+	0	NA	Intergenic	Intergenic	321134	NR_130983	75076		NR_130983	ENSMUSG00000116167	4930504C09Rik	-	RIKEN cDNA 4930504C09 gene	ncRNA
306	chr8	70857080	70857452	+	0	NA	promoter-TSS (NM_001363408)	promoter-TSS (NM_001363408)	-258	NM_001363408	84036		NM_032397	ENSMUSG00000002908	Kcnn1	KCa2.1|SK1|SKCa1	potassium intermediate/small conductance calcium-activated channel, subfamily N, member 1	protein-coding
123	chr2	167688715	167688934	+	0	NA	promoter-TSS (NM_001287739)	promoter-TSS (NM_001287739)	-91	NM_009883	12608		NM_009883	ENSMUSG00000056501	Cebpb	C/EBPbeta|CRP2|IL-6DBP|LAP|LIP|NF-IL6|NF-M|Nfil6	CCAAT/enhancer binding protein beta	protein-coding
1625	chr12	102970831	102971098	+	0	NA	intron (NM_001081017, intron 1 of 48)	L1M4a1|LINE|L1	22105	NM_001081017	217843		NM_177621	ENSMUSG00000021198	Unc79	9030205A07Rik|Mlca3	unc-79 homolog	protein-coding
1371	chr9	77620182	77620448	+	0	NA	Intergenic	B3|SINE|B2	-16417	NM_172925	244923		NM_172925	ENSMUSG00000044938	Klhl31	9830147P19Rik|D930047P17Rik|Kbtbd1	kelch-like 31	protein-coding
533	chr9	14532339	14532651	+	0	NA	Intergenic	Intergenic	31876	NM_023153	66070		NM_023153	ENSMUSG00000004096	Cwc15	0610040D20Rik|2900052N06Rik|Ed1|c11orf5|mED1	CWC15 spliceosome-associated protein	protein-coding
649	chr14	22813007	22813287	+	0	NA	intron (NM_028275, intron 5 of 6)	intron (NM_028275, intron 5 of 6)	-270349	NR_046307	74896		NR_046307	ENSMUSG00000114412	4930405A10Rik	4930456G20Rik	RIKEN cDNA 4930405A10 gene	ncRNA
1217	chr11	112811465	112811696	+	0	NA	Intergenic	Intergenic	-12572	NR_126070	100038732		NR_126070	ENSMUSG00000075437	Gm11681	-	predicted gene 11681	ncRNA
1387	chr4	133432747	133432977	+	0	NA	Intergenic	MTEa|LTR|ERVL-MaLR	-47271	NM_175307	100342		NM_175307	ENSMUSG00000046694	Tent5b	4732473B16Rik|Fam46b	terminal nucleotidyltransferase 5B	protein-coding
1068	chr15	87200589	87200793	+	0	NA	intron (NR_167712, intron 2 of 2)	intron (NR_167712, intron 2 of 2)	-42856	NR_167711	77961		NR_167711	ENSMUSG00000115930	A930027H12Rik	-	RIKEN cDNA A930027H12 gene	ncRNA
116	chr16	72693496	72693712	+	0	NA	intron (NM_019413, intron 1 of 28)	intron (NM_019413, intron 1 of 28)	30455	NM_019413	19876		NM_019413	ENSMUSG00000022883	Robo1	DUTT1|Gm310	roundabout guidance receptor 1	protein-coding
673	chr14	34820385	34820622	+	0	NA	intron (NM_008166, intron 1 of 15)	CpG-4398	367	NM_008166	14803		NM_008166	ENSMUSG00000041078	Grid1	GluD1|GluRdelta1	glutamate receptor, ionotropic, delta 1	protein-coding
1035	chr15	79774599	79774805	+	0	NA	promoter-TSS (NM_017470)	promoter-TSS (NM_017470)	-235	NM_017470	54152		NM_017470	ENSMUSG00000022420	Dnal4	D15Ertd424e|Dnalc4	dynein, axonemal, light chain 4	protein-coding
1052	chr11	79096023	79096276	+	0	NA	intron (NM_013571, intron 1 of 17)	PB1D7|SINE|Alu	-36313	NM_001348207	16706		NM_013571	ENSMUSG00000018334	Ksr1	B-KSR1|D11Bhm183e|D11Bhm184e|Ksr|RSU2|hb|mKSR1	kinase suppressor of ras 1	protein-coding
781	chr14	73253597	73253951	+	0	NA	intron (NM_009029, intron 17 of 26)	intron (NM_009029, intron 17 of 26)	15883	NM_175116	67168		NM_175116	ENSMUSG00000033446	Lpar6	2610302I02Rik|P2ry5|P2y5	lysophosphatidic acid receptor 6	protein-coding
791	chr11	35318284	35318504	+	0	NA	intron (NM_011412, intron 4 of 35)	intron (NM_011412, intron 4 of 35)	196938	NM_011412	20564		NM_011412	ENSMUSG00000056427	Slit3	Slil2|Slit1|b2b2362.1Clo	slit guidance ligand 3	protein-coding
1710	chr2	52958028	52958530	+	0	NA	intron (NM_172409, intron 1 of 26)	intron (NM_172409, intron 1 of 26)	100411	NM_172409	71409		NM_172409	ENSMUSG00000036053	Fmnl2	5430425K04Rik|Man	formin-like 2	protein-coding
1769	chr2	83681622	83681861	+	0	NA	Intergenic	Intergenic	37163	NM_026934	69082		NM_026934	ENSMUSG00000027091	Zc3h15	1700006A17Rik|1810012H02Rik|2610312B22Rik|FM22|Ierepo4	zinc finger CCCH-type containing 15	protein-coding
1124	chr4	43010361	43010569	+	0	NA	promoter-TSS (NM_053081)	promoter-TSS (NM_053081)	-164	NM_053081	60534		NM_053081	ENSMUSG00000028453	Fancg	Xrcc9	Fanconi anemia, complementation group G	protein-coding
1716	chr2	61012701	61012902	+	0	NA	Intergenic	PB1D10|SINE|Alu	-37650	NR_045335	100038493		NR_045335	ENSMUSG00000075325	Gm13582	-	predicted gene 13582	ncRNA
419	chr13	28793430	28793642	+	0	NA	intron (NR_045054, intron 2 of 7)	intron (NR_045054, intron 2 of 7)	-82663	NR_105787	102466635		NR_105787	ENSMUSG00000099158	Mir6368	Gm27800|mmu-mir-6368	microRNA 6368	ncRNA
6	chr7	64784824	64785070	+	0	NA	intron (NM_183087, intron 5 of 9)	intron (NM_183087, intron 5 of 9)	88093	NM_023239	66647		NM_023239	ENSMUSG00000070520	Nsmce3	5730494G16Rik|HCA4|Mageg1|Ndnl2|mage-g1	NSE3 homolog, SMC5-SMC6 complex component	protein-coding
1063	chr11	80302550	80302813	+	0	NA	exon (NM_139228, exon 2 of 9)	exon (NM_139228, exon 2 of 9)	1769	NM_139228	246104		NM_139228	ENSMUSG00000017692	Rhbdl3	Rhbdl4|Rhomr1|Vrho	rhomboid like 3	protein-coding
1157	chr11	99147435	99147744	+	0	NA	intron (NM_001301713, intron 1 of 1)	intron (NM_001301713, intron 1 of 1)	7488	NM_001301713	12775		NM_007719	ENSMUSG00000037944	Ccr7	CC-CKR-7|CCR-7|CD197|Cdw197|Cmkbr7|EBI1|Ebi1h	C-C motif chemokine receptor 7	protein-coding
206	chr7	143154071	143154277	+	0	NA	intron (NM_008434, intron 2 of 15)	intron (NM_008434, intron 2 of 15)	46920	NM_008434	16535		NM_008434	ENSMUSG00000009545	Kcnq1	KVLQT1|Kcna9	potassium voltage-gated channel, subfamily Q, member 1	protein-coding
896	chr3	105783658	105783888	+	0	NA	intron (NM_145541, intron 1 of 7)	intron (NM_145541, intron 1 of 7)	17608	NM_145541	109905		NM_145541	ENSMUSG00000068798	Rap1a	G-22K|Krev-1|Rap1	RAS-related protein 1a	protein-coding
886	chr6	144481164	144481550	+	0	NA	Intergenic	Intergenic	-191511	NR_040519	66760		NR_040519	ENSMUSG00000085785	Sox5os3	4933425H06Rik	SRY (sex determining region Y)-box 5, opposite strand 3	ncRNA
149	chr7	127912569	127912764	+	0	NA	promoter-TSS (NM_001360699)	promoter-TSS (NM_001360699)	149	NM_026370	67773		NM_026370	ENSMUSG00000030801	Kat8	2010203C02Rik|5830450F21Rik|D7Ertd629e|MOF|MYST-1|Myst1	K(lysine) acetyltransferase 8	protein-coding
833	chr6	140623233	140623610	+	0	NA	promoter-TSS (NM_009637)	promoter-TSS (NM_009637)	-81	NM_009637	11569		NM_009637	ENSMUSG00000030232	Aebp2	B230313N05Rik	AE binding protein 2	protein-coding
616	chr6	15440009	15440218	+	0	NA	3' UTR (NM_212435, exon 17 of 17)	3' UTR (NM_212435, exon 17 of 17)	254607	NM_212435	114142		NM_053242	ENSMUSG00000029563	Foxp2	2810043D05Rik|CAG-16|D0Kist7	forkhead box P2	protein-coding
718	chr6	94773463	94773713	+	0	NA	Intergenic	Intergenic	-73443	NM_008377	16206		NM_008377	ENSMUSG00000030029	Lrig1	D6Bwg0781e|Img|LIG-1	leucine-rich repeats and immunoglobulin-like domains 1	protein-coding
1445	chr12	51971649	51971847	+	0	NA	promoter-TSS (NM_177171)	promoter-TSS (NM_177171)	-427	NM_177171	320487		NM_177171	ENSMUSG00000035181	Heatr5a	C230081H03Rik|D930036F22Rik|mKIAA1316	HEAT repeat containing 5A	protein-coding
1121	chr4	35049271	35049703	+	0	NA	intron (NM_178061, intron 2 of 3)	intron (NM_178061, intron 2 of 3)	-102568	NM_199157	387510		NM_199157	ENSMUSG00000042993	Ifnk	If1fa	interferon kappa	protein-coding
173	chr3	8964291	8964530	+	0	NA	promoter-TSS (NM_001025262)	promoter-TSS (NM_001025262)	-264	NM_001025262	21985		NM_009412	ENSMUSG00000027506	Tpd52	mD52	tumor protein D52	protein-coding
1156	chr1	134807067	134807523	+	0	NA	intron (NM_001368829, intron 17 of 22)	intron (NM_001368829, intron 17 of 22)	-3453	NR_015606	329251		NM_001081307	ENSMUSG00000073557	Ppp1r12b	1810037O03Rik|9530009M10Rik|Mypt2	protein phosphatase 1, regulatory subunit 12B	protein-coding
1150	chr11	96742301	96742508	+	0	NA	intron (NM_001177898, intron 10 of 10)	intron (NM_001177898, intron 10 of 10)	35151	NM_001163389	74479		NM_028965	ENSMUSG00000020876	Snx11	4933439F10Rik|A930041K09Rik	sorting nexin 11	protein-coding
623	chr6	29788984	29789213	+	0	NA	intron (NM_001171000, intron 1 of 16)	intron (NM_001171000, intron 1 of 16)	20655	NM_021414	74340		NM_021414	ENSMUSG00000029772	Ahcyl2	4631427C17Rik|Adohcyase3|mKIAA0828	S-adenosylhomocysteine hydrolase-like 2	protein-coding
941	chr15	58266048	58266599	+	0	NA	Intergenic	Intergenic	-51431	NM_026346	67731		NM_026346	ENSMUSG00000022358	Fbxo32	4833442G10Rik|ATROGIN1|Gm20361|MAFbx	F-box protein 32	protein-coding
1717	chr2	61401946	61402260	+	0	NA	Intergenic	Intergenic	-176454	NM_001374667	21353		NM_011529	ENSMUSG00000064289	Tank	E430026L09Rik|I-TRAF	TRAF family member-associated Nf-kappa B activator	protein-coding
1224	chr1	171069646	171069865	+	0	NA	Intergenic	Intergenic	-5103	NR_106103	102466998		NR_106103	ENSMUSG00000118979	Mir6546	Gm27408|mmu-mir-6546	microRNA 6546	ncRNA
907	chr7	6889479	6889690	+	0	NA	intron (NM_001360501, intron 2 of 7)	intron (NM_001360501, intron 2 of 7)	85997	NR_037213	100499513		NR_037213	ENSMUSG00000092815	Mir3099	mir-3099|mmu-mir-3099	microRNA 3099	ncRNA
429	chr18	32376913	32377152	+	0	NA	promoter-TSS (NM_001083334)	promoter-TSS (NM_001083334)	-185	NM_001083334	30948		NM_009668	ENSMUSG00000024381	Bin1	ALP-1|Amphl|BRAMP-2|SH3P9	bridging integrator 1	protein-coding
362	chr13	21468327	21468593	+	0	NA	promoter-TSS (NM_025719)	promoter-TSS (NM_025719)	41	NM_025719	66707		NM_025719	ENSMUSG00000059395	Nkapl	4921504I05Rik	NFKB activating protein-like	protein-coding
1257	chr9	51076846	51077082	+	0	NA	exon (NM_001033534, exon 1 of 8)	exon (NM_001033534, exon 1 of 8)	130	NM_001033534	244864		NM_001033534	ENSMUSG00000060594	Layn	E030012M19Rik|Gm511	layilin	protein-coding
1065	chr1	52630769	52631068	+	0	NA	intron (NM_001142647, intron 1 of 8)	CpG	213	NM_001142647	227094		NM_172654	ENSMUSG00000043015	Nemp2	5330401P04Rik|9830163O08|Tmem194b	nuclear envelope integral membrane protein 2	protein-coding
1033	chr1	34602199	34602394	+	0	NA	Intergenic	C-rich|Low_complexity|Low_complexity	22603	NM_213727	211383		NM_213727	ENSMUSG00000045174	Amer3	9430069J07Rik|Fam123c	APC membrane recruitment 3	protein-coding
1628	chr10	83135251	83135495	+	0	NA	intron (NM_021439, intron 2 of 2)	intron (NM_021439, intron 2 of 2)	149876	NM_021439	58250		NM_021439	ENSMUSG00000034612	Chst11	1110020P09Rik|C4ST|C4ST-1|C4ST1|C4s	carbohydrate sulfotransferase 11	protein-coding
883	chr15	36873477	36873753	+	0	NA	Intergenic	Intergenic	-76686	NM_001253806	22631		NM_011740	ENSMUSG00000022285	Ywhaz	1110013I11Rik|14-3-3zeta	tyrosine 3-monooxygenase/tryptophan 5-monooxygenase activation protein, zeta polypeptide	protein-coding
893	chr6	146290829	146291084	+	0	NA	intron (NM_019923, intron 37 of 56)	intron (NM_019923, intron 37 of 56)	211267	NM_010586	16439		NM_010586	ENSMUSG00000030287	Itpr2	InsP3R-2|InsP3R-5|Ip3r2|Itpr5|insP3R2	inositol 1,4,5-triphosphate receptor 2	protein-coding
1499	chr19	55743336	55743566	+	0	NA	promoter-TSS (NR_168127)	promoter-TSS (NR_168127)	-248	NR_168128	102634055		NR_168127		Gm31734	-	predicted gene, 31734	ncRNA
203	chr7	141131177	141131402	+	0	NA	promoter-TSS (NM_013782)	promoter-TSS (NM_013782)	3	NM_013782	27388		NM_013782	ENSMUSG00000025495	Ptdss2	PSS2	phosphatidylserine synthase 2	protein-coding
1739	chr10	120426490	120426719	+	0	NA	intron (NM_001347170, intron 3 of 5)	intron (NM_001347170, intron 3 of 5)	21506	NR_030434	791076		NR_030434	ENSMUSG00000076448	Mir763	Mirn763|mir-763|mmu-mir-763	microRNA 763	ncRNA
1250	chr9	47894786	47895014	+	0	NA	Intergenic	Intergenic	-76692	NR_046048	100038460		NR_046048		Gm10677	-	predicted gene 10677	ncRNA
613	chr6	7086303	7086607	+	0	NA	Intergenic	Intergenic	130437	NM_001077713	71238		NM_001077713	ENSMUSG00000042505	Sdhaf3	0610005M07Rik|4933430A16Rik|Acn9	succinate dehydrogenase complex assembly factor 3	protein-coding
176	chr3	31208865	31209143	+	0	NA	3' UTR (NM_172861, exon 8 of 8)	3' UTR (NM_172861, exon 8 of 8)	59084	NM_008770	18417		NM_008770	ENSMUSG00000037625	Cldn11	Claudin-11|Claudin11|Osp|Otm	claudin 11	protein-coding
1256	chr9	50986175	50986765	+	0	NA	intron (NM_178710, intron 3 of 15)	intron (NM_178710, intron 3 of 15)	22603	NM_178710	235344		NM_178710	ENSMUSG00000037112	Sik2	G630080D20Rik|Snf1lk2	salt inducible kinase 2	protein-coding
836	chr3	103171743	103172131	+	0	NA	intron (NM_001356330, intron 1 of 5)	CpG	282	NM_001356330	68183		NM_026602	ENSMUSG00000005687	Bcas2	6430539P16Rik	BCAS2 pre-mRNA processing factor	protein-coding
840	chr14	100450424	100450761	+	0	NA	Intergenic	Intergenic	-300796	NM_010636	16597		NM_010636	ENSMUSG00000072294	Klf12	2700063E05Rik|AP-2rep|B130052C06Rik|D530033K05Rik	Kruppel-like transcription factor 12	protein-coding
728	chr6	98352657	98352948	+	0	NA	Intergenic	Intergenic	-10048	NM_001128092	330390		NM_001128092	ENSMUSG00000090667	Mdfic2	Gm765	MyoD family inhibitor domain containing 2	protein-coding
1443	chr12	48142981	48143198	+	0	NA	Intergenic	L3b|LINE|CR1	1226494	NR_168648	102637514		NR_168647	ENSMUSG00000112763	Gm34304	-	predicted gene, 34304	ncRNA
1221	chr1	169385795	169386201	+	0	NA	Intergenic	Intergenic	145466	NM_023284	66977		NM_023284	ENSMUSG00000026683	Nuf2	2410003C07Rik|Cdca1|NUF2R	NUF2, NDC80 kinetochore complex component	protein-coding
731	chr3	78516315	78516592	+	0	NA	Intergenic	Intergenic	629293	NM_001310536	76089		NM_001099624	ENSMUSG00000062232	Rapgef2	5830453M24Rik|CNRasGEF|Pdzgef1|RA-GEF-1|mKIAA0313|nRapGEP	Rap guanine nucleotide exchange factor (GEF) 2	protein-coding
244	chr8	23411847	23412088	+	0	NA	exon (NM_013834, exon 1 of 3)	exon (NM_013834, exon 1 of 3)	465	NM_013834	20377		NM_013834	ENSMUSG00000031548	Sfrp1	2210415K03Rik|sFRP-1	secreted frizzled-related protein 1	protein-coding
626	chr6	31596622	31597002	+	0	NA	Intergenic	Intergenic	21845	NR_153845	105242621		NR_153845	ENSMUSG00000086732	Gm6117	EG619959	predicted gene 6117	ncRNA
1085	chr1	89102679	89102966	+	0	NA	intron (NM_133816, intron 1 of 5)	intron (NM_133816, intron 1 of 5)	32407	NM_133816	98402		NM_133816	ENSMUSG00000036206	Sh3bp4	BOG25	SH3-domain binding protein 4	protein-coding
31	chr16	18235253	18235655	+	0	NA	promoter-TSS (NM_001379019)	promoter-TSS (NM_001379019)	-301	NM_001379019	27801		NM_172151	ENSMUSG00000060166	Zdhhc8	D16H22S1738E|DHHC-8|E330009O14Rik|Op53c05|ZDHHCL1	zinc finger, DHHC domain containing 8	protein-coding
10	chr7	73304849	73305257	+	0	NA	Intergenic	Intergenic	-5327	NR_105062	100505025		NR_105062	ENSMUSG00000108530	4930429H19Rik	-	RIKEN cDNA 4930429H19 gene	ncRNA
515	chr18	63924919	63925199	+	0	NA	intron (NM_001014981, intron 23 of 27)	intron (NM_001014981, intron 23 of 27)	216364	NM_001360837	104082		NM_001014981	ENSMUSG00000040560	Wdr7	TRAG|mKIAA0541	WD repeat domain 7	protein-coding
1359	chr9	65435784	65436052	+	0	NA	exon (NM_027134, exon 1 of 9)	exon (NM_027134, exon 1 of 9)	136	NM_027134	69606		NM_027134	ENSMUSG00000059183	Mtfmt	2310020P08Rik	mitochondrial methionyl-tRNA formyltransferase	protein-coding
178	chr17	15380761	15380982	+	0	NA	Intergenic	CpG	-3939	NM_001379042	13388		NM_007865	ENSMUSG00000014773	Dll1	Delta1	delta like canonical Notch ligand 1	protein-coding
1515	chr4	153224835	153225038	+	0	NA	Intergenic	Intergenic	257894	NM_001099299	230959		NM_001099299	ENSMUSG00000039546	Ajap1	Gm573	adherens junction associated protein 1	protein-coding
195	chr17	21515940	21516292	+	0	NA	Intergenic	Intergenic	-19423	NM_144515	22710		NM_144515	ENSMUSG00000051341	Zfp52	KRAB11|Zfp-52|Zfp76|mszf23-2|mszf24|mszf34|mszf75|zfec29	zinc finger protein 52	protein-coding
185	chr3	34795756	34795974	+	0	NA	Intergenic	Intergenic	23790	NR_110488	102638436		NR_110488	ENSMUSG00000106519	Gm38509	Peril	predicted gene, 38509	ncRNA
1558	chr12	82286157	82286360	+	0	NA	intron (NM_001167983, intron 3 of 23)	intron (NM_001167983, intron 3 of 23)	-25091	NM_172579	217692		NM_172579	ENSMUSG00000042700	Sipa1l1	4931426N11Rik|Spar|mKIAA0440	signal-induced proliferation-associated 1 like 1	protein-coding
713	chr6	91713478	91713682	+	0	NA	intron (NM_009320, intron 2 of 14)	intron (NM_009320, intron 2 of 14)	29513	NM_009320	21366		NM_009320	ENSMUSG00000030096	Slc6a6	Taut	solute carrier family 6 (neurotransmitter transporter, taurine), member 6	protein-coding
55	chr2	152554331	152554531	+	0	NA	intron (NR_166456, intron 3 of 4)	intron (NR_166456, intron 3 of 4)	-14390	NM_001001444	75400		NM_001001444	ENSMUSG00000044249	Defb29	0610030I09Rik|BD-29|mBD-29	defensin beta 29	protein-coding
838	chr14	98072870	98073109	+	0	NA	intron (NM_007826, intron 1 of 11)	intron (NM_007826, intron 1 of 11)	96776	NM_001038610	13134		NM_007826	ENSMUSG00000055639	Dach1	Dac|Dach	dachshund family transcription factor 1	protein-coding
961	chr1	58711454	58711780	+	0	NA	intron (NM_001289704, intron 1 of 9)	CpG	126	NR_149256	12633		NM_009805	ENSMUSG00000026031	Cflar	2310024N18Rik|A430105C05Rik|CLARP|Cash|Casper|FLAME|FLAME-1|Flip|Gm9845|I-FLICE|MRIT|c-Flip	CASP8 and FADD-like apoptosis regulator	protein-coding
821	chr6	127349648	127349861	+	0	NA	Intergenic	Intergenic	-41787	NR_073373	232386		NM_177685	ENSMUSG00000107153	Gm38404	D130058E03	predicted gene, 38404	ncRNA
571	chr13	81629479	81629811	+	0	NA	intron (NM_054053, intron 1 of 89)	intron (NM_054053, intron 1 of 89)	3499	NM_054053	110789		NM_054053	ENSMUSG00000069170	Adgrv1	Frings|Gpr98|Mass1|Mgr1|VLGR1	adhesion G protein-coupled receptor V1	protein-coding
355	chr13	15463243	15463783	+	0	NA	promoter-TSS (NM_008130)	promoter-TSS (NM_008130)	-210	NM_008130	14634		NM_008130	ENSMUSG00000021318	Gli3	Bph|GLI3-190|GLI3FL|Pdn|Xt|add	GLI-Kruppel family member GLI3	protein-coding
1645	chr10	87351282	87351502	+	0	NA	Intergenic	Intergenic	120764	NR_165498	115487469		NR_165498		4930555G07Rik	-	RIKEN cDNA 4930555G07 gene	ncRNA
726	chr6	97576791	97577442	+	0	NA	intron (NM_145148, intron 1 of 23)	intron (NM_145148, intron 1 of 23)	40541	NM_145148	232288		NM_145148	ENSMUSG00000030064	Frmd4b	6030440G05Rik|GOBLIN|GRSP1	FERM domain containing 4B	protein-coding
169	chr17	4040386	4040898	+	0	NA	Intergenic	Intergenic	42353	NR_045764	75815		NR_045764	ENSMUSG00000116975	4930470H14Rik	-	RIKEN cDNA 4930470H14 gene	ncRNA
631	chr6	39205274	39205629	+	0	NA	intron (NM_001033430, intron 1 of 19)	CpG	1322	NM_001033430	338523		NM_001033430	ENSMUSG00000042599	Kdm7a	A630082K20Rik|Jhdm1d|mKIAA1718	lysine (K)-specific demethylase 7A	protein-coding
954	chr15	70714025	70714264	+	0	NA	Intergenic	Intergenic	789911	NR_045071	100503580		NR_045071	ENSMUSG00000116483	Gm19782	-	predicted gene, 19782	ncRNA
628	chr6	34709652	34710075	+	0	NA	intron (NM_145575, intron 1 of 11)	intron (NM_145575, intron 1 of 11)	419	NM_145575	109624		NM_145575	ENSMUSG00000029761	Cald1	4833423D12Rik|C920027I18Rik|caldesmon	caldesmon 1	protein-coding
910	chr3	127189617	127189831	+	0	NA	intron (NM_001327938, intron 1 of 47)	intron (NM_001327938, intron 1 of 47)	28419	NR_105029	100862268		NR_105029	ENSMUSG00000097456	Gm16958	-	predicted gene, 16958	ncRNA
525	chr13	78427499	78427866	+	0	NA	Intergenic	Intergenic	-228809	NM_010151	13865		NM_010151	ENSMUSG00000069171	Nr2f1	COUP-TF1|COUP-TFI|COUPTFA|EAR-3|EAR3|Erbal3|SVP44|Tcfcoup1	nuclear receptor subfamily 2, group F, member 1	protein-coding
1428	chr12	29335836	29336059	+	0	NA	Intergenic	Intergenic	-192437	NM_001361660	17933		NM_008666	ENSMUSG00000061911	Myt1l	2900046C06Rik|2900093J19Rik|C630034G21Rik|Nztf1|Pmng1|Png-1|mKIAA1106	myelin transcription factor 1-like	protein-coding
1091	chr15	97768080	97768329	+	0	NA	promoter-TSS (NM_001177811)	promoter-TSS (NM_001177811)	-538	NM_144850	223864		NM_144850	ENSMUSG00000022469	Rapgef3	2310016P22Rik|9330170P05Rik|Epac|Epac1	Rap guanine nucleotide exchange factor (GEF) 3	protein-coding
681	chr14	52022900	52023262	+	0	NA	Intergenic	Intergenic	-2348	NM_027248	69890		NM_027248	ENSMUSG00000049295	Zfp219	2010302A17Rik|Znf219	zinc finger protein 219	protein-coding
1699	chr2	38424721	38424925	+	0	NA	Intergenic	Intergenic	73515	NM_010710	16870		NM_010710	ENSMUSG00000000247	Lhx2	LH2A|Lh-2|Lim2|ap|apterous	LIM homeobox protein 2	protein-coding
691	chr14	62254623	62254818	+	0	NA	Intergenic	Intergenic	38259	NM_173419	239133		NM_173419	ENSMUSG00000048281	Dleu7	-	deleted in lymphocytic leukemia, 7	protein-coding
1789	chr2	109904423	109904624	+	0	NA	intron (NR_033473, intron 4 of 4)	intron (NR_033473, intron 4 of 4)	8796	NR_033473	100038454		NR_033473	ENSMUSG00000063751	Platr8	Gm13939	pluripotency associated transcript 8	ncRNA
1744	chr10	125175238	125175453	+	0	NA	Intergenic	Intergenic	133471	NM_001358915	20503		NM_011391	ENSMUSG00000020102	Slc16a7	4921534N07Rik|9030411M13Rik|D630004K10Rik|Mct2	solute carrier family 16 (monocarboxylic acid transporters), member 7	protein-coding
135	chr16	91140332	91140535	+	0	NA	Intergenic	Intergenic	-71281	NM_028905	74387		NM_028905	ENSMUSG00000039851	Epcip	4931406G06Rik|4932438H23Rik	exosomal polycystin 1 interacting protein	protein-coding
1083	chr1	88923835	88924201	+	0	NA	Intergenic	Intergenic	-92095	NR_040471	73475		NR_040471	ENSMUSG00000099378	1700067G17Rik	-	RIKEN cDNA 1700067G17 gene	ncRNA
32	chr16	18343701	18343994	+	0	NA	promoter-TSS (NM_001359111)	promoter-TSS (NM_001359111)	63	NM_001359109	27883		NM_138583	ENSMUSG00000013539	Tango2	D16H22S680E|T10	transport and golgi organization 2	protein-coding
342	chr17	70747866	70748172	+	0	NA	intron (NM_001347414, intron 5 of 10)	intron (NM_001347414, intron 5 of 10)	57981	NR_168098	105246306		NR_166885	ENSMUSG00000117231	Gm41609	-	predicted gene, 41609	ncRNA
208	chr7	144941378	144941632	+	0	NA	Intergenic	CpG	-1674	NM_007631	12443		NM_007631	ENSMUSG00000070348	Ccnd1	CycD1|Cyl-1|PRAD1|bcl-1|cD1	cyclin D1	protein-coding
875	chr15	19700379	19700813	+	0	NA	Intergenic	Lx8b|LINE|L1	515223	NR_155419	102639102		NR_155419	ENSMUSG00000115803	Gm35496	-	predicted gene, 35496	ncRNA
898	chr3	108282628	108282824	+	0	NA	Intergenic	Intergenic	-1338	NM_001271599	20661		NM_019972	ENSMUSG00000068747	Sort1	2900053A11Rik|Ntr3|Ntsr3	sortilin 1	protein-coding
7	chr7	66109326	66109587	+	0	NA	promoter-TSS (NM_001081163)	promoter-TSS (NM_001081163)	-36	NM_001081163	269941		NM_001081163	ENSMUSG00000032640	Chsy1	skt	chondroitin sulfate synthase 1	protein-coding
888	chr6	145187252	145187551	+	0	NA	non-coding (NR_157240, exon 2 of 2)	non-coding (NR_157240, exon 2 of 2)	5126	NR_157240	105242817		NR_157240	ENSMUSG00000086863	Gm15543	-	predicted gene 15543	ncRNA
1643	chr12	110418666	110418899	+	0	NA	Intergenic	Intergenic	-28442	NM_001373951	26931		NM_012023	ENSMUSG00000017843	Ppp2r5c	2610043M05Rik|2700063L20Rik|D12Bwg0916e	protein phosphatase 2, regulatory subunit B', gamma	protein-coding
264	chr8	36148677	36148892	+	0	NA	TTS (NM_172911)	TTS (NM_172911)	-7226	NR_151736	330738		NR_151736	ENSMUSG00000109704	Gm38414	A230084N10|Gm45568	predicted gene, 38414	ncRNA
860	chr14	116928187	116928486	+	0	NA	intron (NM_001079844, intron 1 of 9)	intron (NM_001079844, intron 1 of 9)	3039	NM_011821	23888		NM_011821	ENSMUSG00000058571	Gpc6	-	glypican 6	protein-coding
618	chr6	18254647	18254846	+	0	NA	intron (NM_021050, intron 11 of 26)	intron (NM_021050, intron 11 of 26)	84059	NM_021050	12638		NM_021050	ENSMUSG00000041301	Cftr	Abcc7	cystic fibrosis transmembrane conductance regulator	protein-coding
920	chr3	134235660	134235897	+	0	NA	promoter-TSS (NM_001004367)	promoter-TSS (NM_001004367)	-717	NM_001004367	319478		NM_001004367	ENSMUSG00000044365	Cxxc4	9330210J02Rik|C030003J12Rik|Idax	CXXC finger 4	protein-coding
716	chr3	66547866	66548100	+	0	NA	Intergenic	Intergenic	-251146	NM_145820	72789		NM_028357	ENSMUSG00000027831	Veph1	2810471M23Rik|Veph	ventricular zone expressed PH domain-containing 1	protein-coding
1741	chr10	120721019	120721288	+	0	NA	Intergenic	Intergenic	-44579	NR_038000	70874		NR_038000	ENSMUSG00000044544	4921513I03Rik	-	RIKEN cDNA 4921513I03 gene	ncRNA
27	chr16	17561456	17561827	+	0	NA	promoter-TSS (NM_011028)	promoter-TSS (NM_011028)	-244	NM_001159561	18440		NM_011028	ENSMUSG00000022758	P2rx6	P2rxl1|P2x6|P2xm	purinergic receptor P2X, ligand-gated ion channel, 6	protein-coding
1094	chr11	86947040	86947269	+	0	NA	intron (NM_001005341, intron 2 of 4)	intron (NM_001005341, intron 2 of 4)	46608	NM_001005341	77864		NM_001005341	ENSMUSG00000018427	Ypel2	6430570G24|E130113K08Rik	yippee like 2	protein-coding
1513	chr4	151524903	151525120	+	0	NA	intron (NM_001081557, intron 4 of 23)	L1M5|LINE|L1	336757	NM_001195565	100072		NM_001081557	ENSMUSG00000014592	Camta1	1810059M14Rik|2310058O09Rik|mKIAA0833	calmodulin binding transcription activator 1	protein-coding
402	chr5	115363118	115363443	+	0	NA	Intergenic	L2|LINE|L2	-3157	NR_163911	73792		NR_163911	ENSMUSG00000086352	4930401G09Rik	-	RIKEN cDNA 4930401G09 gene	ncRNA
723	chr3	70104356	70104727	+	0	NA	Intergenic	Intergenic	96928	NM_001018031	229389		NM_001018031	ENSMUSG00000027788	Otol1	Gm414	otolin 1	protein-coding
251	chr8	25993938	25994177	+	0	NA	promoter-TSS (NM_029037)	promoter-TSS (NM_029037)	64	NM_029037	74653		NM_029037	ENSMUSG00000037251	Pomk	4930444A02Rik|Sgk196	protein-O-mannose kinase	protein-coding
811	chr6	116397973	116398222	+	0	NA	intron (NM_001302383, intron 4 of 7)	intron (NM_001302383, intron 4 of 7)	60075	NM_001302385	71779		NM_027920	ENSMUSG00000025702	Marchf8	1300017E09Rik|MARCH-VIII|March8|Mir	membrane associated ring-CH-type finger 8	protein-coding
1406	chr4	139738024	139738281	+	0	NA	TTS (NM_011039)	TTS (NM_011039)	84614	NM_031873	83770		NM_031873	ENSMUSG00000028738	Tas1r2	Gpr71|T1r2|TR2	taste receptor, type 1, member 2	protein-coding
1400	chr4	137707283	137707557	+	0	NA	promoter-TSS (NR_138594)	promoter-TSS (NR_138594)	-47	NM_001379234	110351		NM_029563	ENSMUSG00000041351	Rap1gap	1300019I11Rik|2310004O14Rik|ARPP-90|Gap|Rap1GAP1|Rap1ga1	Rap1 GTPase-activating protein	protein-coding
635	chr6	39875346	39875555	+	0	NA	intron (NM_001360978, intron 1 of 3)	intron (NM_001360978, intron 1 of 3)	4014	NM_001360978	434008		NM_001004182	ENSMUSG00000057716	Tmem178b	A930009E05Rik|EG434008|Gm5567	transmembrane protein 178B	protein-coding
989	chr1	85614637	85614844	+	0	NA	intron (NM_001013817, intron 3 of 16)	intron (NM_001013817, intron 3 of 16)	-10849	NM_175397	109032		NM_030194	ENSMUSG00000070034	Sp110	5031415C07Rik|52kDa|5830484A20Rik|Ifi75|Ipr1	Sp110 nuclear body protein	protein-coding
575	chr13	83655101	83655542	+	0	NA	intron (NM_001347566, intron 8 of 10)	intron (NM_001347566, intron 8 of 10)	-66060	NR_152244	320203		NM_177100	ENSMUSG00000050334	Mir9-2hg	2810449C10Rik|C130071C03Rik|ECONEXIN|EyeLinc1|Visc-1	Mir9-2 host gene	ncRNA
598	chr13	99344464	99344661	+	0	NA	promoter-TSS (NM_173757)	promoter-TSS (NM_173757)	116	NM_026873	68927		NM_026873	ENSMUSG00000021650	Ptcd2	1190005P08Rik	pentatricopeptide repeat domain 2	protein-coding
351	chr17	78417843	78418052	+	0	NA	exon (NM_001285949, exon 1 of 8)	exon (NM_001285949, exon 1 of 8)	205	NM_001360407	225020		NM_199448	ENSMUSG00000056121	Fez2	9030616F16|D17Ertd315e	fasciculation and elongation protein zeta 2	protein-coding
999	chr4	5798055	5798494	+	0	NA	5' UTR (NM_001355716, exon 3 of 3)	5' UTR (NM_001355716, exon 3 of 3)	73962	NM_001355716	242297		NM_173426	ENSMUSG00000049119	Fam110b	1700012H17Rik|5031405P22	family with sequence similarity 110, member B	protein-coding
588	chr13	92844774	92845012	+	0	NA	intron (NR_160869, intron 1 of 9)	CpG	125	NM_001162945	382793		NM_001162945	ENSMUSG00000021704	Mtx3	4930470O13Rik|EG624619|Gm1194|Gm6514	metaxin 3	protein-coding
448	chr5	122264144	122264538	+	0	NA	non-coding (NR_104441, exon 1 of 13)	non-coding (NR_104441, exon 1 of 13)	119	NR_104441	654470		NM_001039153	ENSMUSG00000038593	Tctn1	4930565B19Rik|G730031O11Rik|Tect1	tectonic family member 1	protein-coding
1648	chr10	89482368	89482773	+	0	NA	intron (NM_001385711, intron 4 of 9)	intron (NM_001385711, intron 4 of 9)	24088	NM_009108	20186		NM_009108	ENSMUSG00000047638	Nr1h4	Fxr|HRR1|RIP14|Rxrip14	nuclear receptor subfamily 1, group H, member 4	protein-coding
1837	chr2	128241424	128241686	+	0	NA	Intergenic	Intergenic	113980	NM_001284410	12125		NM_009754	ENSMUSG00000027381	Bcl2l11	1500006F24Rik|Bim|Bod|bcl2-L-11	BCL2 like 11	protein-coding
37	chr16	22428777	22428982	+	0	NA	intron (NM_001358428, intron 5 of 12)	intron (NM_001358428, intron 5 of 12)	9489	NM_001358428	104156		NM_023794	ENSMUSG00000013089	Etv5	1110005E01Rik|8430401F14Rik|ERM	ets variant 5	protein-coding
825	chr6	134550748	134551081	+	0	NA	intron (NM_008514, intron 1 of 22)	intron (NM_008514, intron 1 of 22)	15999	NM_008514	16974		NM_008514	ENSMUSG00000030201	Lrp6	C030016K15Rik|Cd|Gw|ska26|ska<m26Jus>|skax26	low density lipoprotein receptor-related protein 6	protein-coding
965	chr1	59315412	59315612	+	0	NA	intron (NM_001356389, intron 10 of 13)	intron (NM_001356389, intron 10 of 13)	58606	NM_001356389	271697		NM_001033373	ENSMUSG00000026023	Cdk15	Als2cr7|Pftk2	cyclin dependent kinase 15	protein-coding
364	chr13	21780432	21780772	+	0	NA	promoter-TSS (NM_020034)	promoter-TSS (NM_020034)	23	NM_020034	56702		NM_020034	ENSMUSG00000058773	H1f5	H1-5|H1.5|H1B|H1s-3|Hist1h1b	H1.5 linker histone, cluster member	protein-coding
1319	chr1	194034050	194034321	+	0	NA	Intergenic	Intergenic	188574	NR_040477	74942		NR_040477	ENSMUSG00000103692	4930503O07Rik	-	RIKEN cDNA 4930503O07 gene	ncRNA
1360	chr9	69142133	69142328	+	0	NA	intron (NM_013646, intron 1 of 10)	intron (NM_013646, intron 1 of 10)	-147611	NM_001289916	19883		NM_013646	ENSMUSG00000032238	Rora	9530021D13Rik|Nr1f1|ROR1|ROR2|ROR3|nmf267|sg|staggerer|tmgc26	RAR-related orphan receptor alpha	protein-coding
1289	chr19	10555704	10556052	+	0	NA	promoter-TSS (NM_001277861)	promoter-TSS (NM_001277861)	-115	NM_001277860	68642		NM_026798	ENSMUSG00000024667	Tmem216	1110017C22Rik|2810441K11Rik|4921533J23Rik|A930021F15Rik	transmembrane protein 216	protein-coding
1532	chr2	21958124	21958325	+	0	NA	Intergenic	L1_Mur3|LINE|L1	-269279	NM_148413	667663		NM_148413	ENSMUSG00000025716	Myo3a	9030416P08Rik	myosin IIIA	protein-coding
1518	chr2	5012578	5012826	+	0	NA	promoter-TSS (NM_001305259)	promoter-TSS (NM_001305259)	89	NM_027290	70024		NM_027290	ENSMUSG00000026669	Mcm10	2410041F14Rik|C330019M07Rik	minichromosome maintenance 10 replication initiation factor	protein-coding
1366	chr9	72880434	72880723	+	0	NA	intron (NM_175485, intron 11 of 19)	intron (NM_175485, intron 11 of 19)	-45067	NM_028116	72135		NM_028116	ENSMUSG00000034910	Pygo1	2600014C22Rik	pygopus 1	protein-coding
463	chr5	129155839	129156268	+	0	NA	intron (NM_001081342, intron 14 of 25)	intron (NM_001081342, intron 14 of 25)	59303	NM_001081342	243277		NM_177734	ENSMUSG00000044017	Adgrd1	E230012M21Rik|Gpr133	adhesion G protein-coupled receptor D1	protein-coding
1555	chr12	80191394	80191597	+	0	NA	intron (NM_134156, intron 8 of 20)	intron (NM_134156, intron 8 of 20)	-58651	NR_033514	69548		NR_033514		2310015A10Rik	5330419I17Rik	RIKEN cDNA 2310015A10 gene	ncRNA
191	chr3	37181994	37182201	+	0	NA	promoter-TSS (NR_153188)	promoter-TSS (NR_153188)	-788	NR_153188	102639848		NR_153188	ENSMUSG00000084754	Gm12532	-	predicted gene 12532	ncRNA
181	chr3	32817632	32817837	+	0	NA	exon (NM_001013024, exon 1 of 21)	exon (NM_001013024, exon 1 of 21)	108	NM_001013024	72607		NM_001013024	ENSMUSG00000056900	Usp13	2700071E21Rik|ISOT3|IsoT-3	ubiquitin specific peptidase 13 (isopeptidase T-3)	protein-coding
1244	chr1	190458020	190458311	+	0	NA	Intergenic	MamSINE1|SINE|tRNA	54517	NR_151624	433390		NR_151624	ENSMUSG00000103644	Gm29678	-	predicted gene, 29678	ncRNA
970	chr1	61913136	61913590	+	0	NA	intron (NM_001081050, intron 2 of 22)	intron (NM_001081050, intron 2 of 22)	222746	NR_151537	105243940		NR_151537	ENSMUSG00000085019	Pard3bos2	Gm12747	par-3 family cell polarity regulator beta, opposite strand 2	ncRNA
1830	chr15	102204227	102204426	+	0	NA	promoter-TSS (NM_001289695)	promoter-TSS (NM_001289695)	-245	NM_001289695	68744		NM_153194	ENSMUSG00000046897	Zfp740	1110034O07Rik|Znf740	zinc finger protein 740	protein-coding
308	chr5	74068641	74068906	+	0	NA	promoter-TSS (NM_177561)	promoter-TSS (NM_177561)	-362	NM_177561	69727		NM_177561	ENSMUSG00000054814	Usp46	1190009E20Rik|2410018I08Rik	ubiquitin specific peptidase 46	protein-coding
242	chr8	20814061	20814391	+	0	NA	Intergenic	L1VL1|LINE|L1	-62273	NR_002880	654455		NR_002880		Gm21944	Defb48-ps	defensin beta 48 pseudogene	pseudo
1836	chr16	4559572	4560048	+	0	NA	promoter-TSS (NM_031182)	promoter-TSS (NM_031182)	-90	NM_031182	83383		NM_031182	ENSMUSG00000005718	Tfap4	AP-4|D930048N17Rik|Tcfap4|bHLHc41	transcription factor AP4	protein-coding
22	chr7	93061944	93062178	+	0	NA	Intergenic	Intergenic	-17818	NM_021427	58238		NM_021427	ENSMUSG00000051515	Fam181b	A830059I20Rik	family with sequence similarity 181, member B	protein-coding
1241	chr1	187076463	187076850	+	0	NA	intron (NM_028848, intron 9 of 9)	L1M5|LINE|L1	47709	NR_151534	105244050		NR_151534	ENSMUSG00000089947	Gm15509	-	predicted gene 15509	ncRNA
1423	chr12	25099674	25099918	+	0	NA	Intergenic	Intergenic	-3704	NM_010496	15902		NM_010496	ENSMUSG00000020644	Id2	Idb2|bHLHb26	inhibitor of DNA binding 2	protein-coding
1407	chr4	139977243	139977823	+	0	NA	Intergenic	Intergenic	-9507	NM_173427	242721		NM_173427	ENSMUSG00000078234	Klhdc7a	B230308G19Rik	kelch domain containing 7A	protein-coding
511	chr18	60748715	60748920	+	0	NA	promoter-TSS (NM_008306)	promoter-TSS (NM_008306)	-152	NM_008306	15531		NM_008306	ENSMUSG00000054008	Ndst1	1200015G06Rik|HSNST|HSNST 1|Hsst|N-HSST|N-HSST 1|NDST-1|b2b2230Clo	N-deacetylase/N-sulfotransferase (heparan glucosaminyl) 1	protein-coding
1367	chr9	74276081	74276279	+	0	NA	intron (NM_001033500, intron 19 of 19)	intron (NM_001033500, intron 19 of 19)	165846	NM_001033500	546144		NM_177908	ENSMUSG00000044976	Wdr72	D230040E23	WD repeat domain 72	protein-coding
1088	chr15	94213287	94213542	+	0	NA	Intergenic	Intergenic	-33788	NR_045629	328594		NR_045629		D630010B17Rik	Gm811	RIKEN cDNA D630010B17 gene	ncRNA
749	chr3	87948415	87948675	+	0	NA	promoter-TSS (NM_007759)	promoter-TSS (NM_007759)	-148	NM_007759	12904		NM_007759	ENSMUSG00000004885	Crabp2	Crabp-2|CrabpII	cellular retinoic acid binding protein II	protein-coding
773	chr11	19924821	19925297	+	0	NA	intron (NM_033523, intron 1 of 5)	CpG	617	NM_033523	114716		NM_033523	ENSMUSG00000045671	Spred2	-	sprouty-related EVH1 domain containing 2	protein-coding
118	chr2	165886516	165887122	+	0	NA	Intergenic	Intergenic	-1981	NM_001252587	228880		NM_027230	ENSMUSG00000039671	Zmynd8	1110013E22Rik|2010005I16Rik|3632413B07Rik|Prkcbp1|RACK7	zinc finger, MYND-type containing 8	protein-coding
560	chr9	37053789	37054297	+	0	NA	intron (NM_001029838, intron 2 of 12)	intron (NM_001029838, intron 2 of 12)	93279	NM_148950	208076		NM_148950	ENSMUSG00000035934	Pknox2	D230005H23Rik|Prep2	Pbx/knotted 1 homeobox 2	protein-coding
815	chr6	120039359	120039705	+	0	NA	promoter-TSS (NM_001199084)	promoter-TSS (NM_001199084)	-877	NM_198703	232341		NM_198703	ENSMUSG00000045962	Wnk1	6430573H23Rik|EG406236|Hsn2|Prkwnk1|mKIAA0344	WNK lysine deficient protein kinase 1	protein-coding
60	chr16	33185231	33185495	+	0	NA	5' UTR (NM_176840, exon 1 of 13)	5' UTR (NM_176840, exon 1 of 13)	292	NM_176840	106326		NM_176840	ENSMUSG00000022807	Osbpl11	9430097N02Rik|ORP-11	oxysterol binding protein-like 11	protein-coding
1553	chr10	70637600	70638032	+	0	NA	intron (NR_045291, intron 1 of 5)	intron (NR_045291, intron 1 of 5)	14109	NR_045291	319646		NR_045291	ENSMUSG00000037747	D630013N20Rik	-	RIKEN cDNA D630013N20 gene	ncRNA
1504	chr19	55788475	55788749	+	0	NA	intron (NM_001331146, intron 4 of 14)	intron (NM_001331146, intron 4 of 14)	-45409	NR_168128	102634055		NR_168127		Gm31734	-	predicted gene, 31734	ncRNA
1144	chr11	92135289	92135766	+	0	NA	Intergenic	Intergenic	-557972	NM_028547	73470		NM_028547	ENSMUSG00000046755	Kif2b	1700063D03Rik	kinesin family member 2B	protein-coding
255	chr8	27302783	27303020	+	0	NA	Intergenic	Intergenic	6856	NR_003107	732482		NR_003107		Ccnq-ps2	Gm9731	cyclin Q, pseudogene 2	pseudo
1189	chr4	82120271	82120925	+	0	NA	Intergenic	Intergenic	-54708	NR_151604	102635575		NR_151604	ENSMUSG00000087110	Gm11264	-	predicted gene 11264	ncRNA
1672	chrX	71962418	71962832	+	0	NA	promoter-TSS (NM_001081135)	promoter-TSS (NM_001081135)	0	NM_001303028	208748		NM_001081135	ENSMUSG00000033361	Prrg3	Gm368	proline rich Gla (G-carboxyglutamic acid) 3 (transmembrane)	protein-coding
457	chr8	120755535	120755850	+	0	NA	3' UTR (NM_008320, exon 9 of 9)	3' UTR (NM_008320, exon 9 of 9)	17053	NM_001301811	15900		NM_008320	ENSMUSG00000041515	Irf8	ICSBP|IRF-8|Icsbp1|Myls	interferon regulatory factor 8	protein-coding
1330	chr10	9957658	9957974	+	0	NA	Intergenic	Intergenic	-56776	NM_001081344	78808		NM_030191	ENSMUSG00000019790	Stxbp5	0710001E20Rik|4930565N16Rik|LGL3|mKIAA1006	syntaxin binding protein 5 (tomosyn)	protein-coding
1562	chr10	77252760	77252958	+	0	NA	Intergenic	Intergenic	6364	NR_026944	100169878		NR_026944	ENSMUSG00000078444	Gm10941	-	predicted gene 10941	ncRNA
466	chr8	122775095	122775488	+	0	NA	promoter-TSS (NM_144932)	promoter-TSS (NM_144932)	-195	NM_144932	257633		NM_144932	ENSMUSG00000015016	Acsf3	-	acyl-CoA synthetase family member 3	protein-coding
1336	chr10	18318678	18319093	+	0	NA	Intergenic	CpG	-83904	NM_001346751	215814		NM_144820	ENSMUSG00000059554	Ccdc28a	1700009P13Rik	coiled-coil domain containing 28A	protein-coding
871	chr11	57802454	57802772	+	0	NA	intron (NM_001081168, intron 1 of 3)	intron (NM_001081168, intron 1 of 3)	976	NM_001081168	50724		NM_001081168	ENSMUSG00000020519	Sap30l	2310079P12Rik|L55	SAP30-like	protein-coding
669	chr6	84594441	84594749	+	0	NA	promoter-TSS (NM_001177713)	promoter-TSS (NM_001177713)	-687	NM_001177713	232174		NM_175475	ENSMUSG00000063415	Cyp26b1	CP26|P450RAI-2	cytochrome P450, family 26, subfamily b, polypeptide 1	protein-coding
1819	chr2	118529684	118529986	+	0	NA	non-coding (NR_138603, exon 2 of 2)	non-coding (NR_138603, exon 2 of 2)	14752	NR_138603	171543		NM_138313	ENSMUSG00000040093	Bmf	-	BCL2 modifying factor	protein-coding
131	chr2	170220385	170220604	+	0	NA	Intergenic	Intergenic	-26441	NR_157067	100502923		NR_157067	ENSMUSG00000120007	Gm17619	-	predicted gene, 17619	ncRNA
128	chr16	89699759	89700123	+	0	NA	Intergenic	Intergenic	118411	NM_001145887	21844		NM_009384	ENSMUSG00000002489	Tiam1	D16Ium10|D16Ium10e	T cell lymphoma invasion and metastasis 1	protein-coding
1141	chr11	88180784	88181000	+	0	NA	intron (NM_198013, intron 3 of 10)	intron (NM_198013, intron 3 of 10)	11327	NM_001172099	103841		NM_198013	ENSMUSG00000018378	Cuedc1	C330016O16Rik	CUE domain containing 1	protein-coding
21	chr7	93038019	93038257	+	0	NA	Intergenic	Intergenic	-41741	NM_021427	58238		NM_021427	ENSMUSG00000051515	Fam181b	A830059I20Rik	family with sequence similarity 181, member B	protein-coding
1425	chr12	26414859	26415296	+	0	NA	promoter-TSS (NR_105856)	promoter-TSS (NR_105856)	-67	NR_105856	102466676		NR_105856	ENSMUSG00000098771	Mir6538	Gm27439|mmu-mir-6538	microRNA 6538	ncRNA
1501	chr4	149049501	149049767	+	0	NA	intron (NM_019781, intron 2 of 8)	intron (NM_019781, intron 2 of 8)	50209	NM_019781	56273		NM_019781	ENSMUSG00000028975	Pex14	Pex14p	peroxisomal biogenesis factor 14	protein-coding
776	chr14	70365461	70365985	+	0	NA	Intergenic	L1_Mus3|LINE|L1	-14299	NM_144808	213053		NM_144808	ENSMUSG00000022094	Slc39a14	FAD-123|ZIP-14|Zip14|fad123	solute carrier family 39 (zinc transporter), member 14	protein-coding
685	chr14	55540296	55540609	+	0	NA	5' UTR (NM_028994, exon 1 of 10)	5' UTR (NM_028994, exon 1 of 10)	186	NM_028994	74551		NM_028994	ENSMUSG00000040618	Pck2	1810010O14Rik|9130022B02Rik|PEPCK-M	phosphoenolpyruvate carboxykinase 2 (mitochondrial)	protein-coding
695	chr3	51359016	51359213	+	0	NA	Intergenic	CpG	-18470	NM_001356358	69257		NM_023502	ENSMUSG00000037174	Elf2	2610036A20Rik|A230104O07Rik|EU32|NERF|NERF-1A|NERF-1B|NERF-2	E74-like factor 2	protein-coding
678	chr14	49829677	49829880	+	0	NA	Intergenic	RLTR26|LTR|ERVK	26993	NR_164329	667006		NR_164329	ENSMUSG00000121358	Gm8417	EG667006	predicted gene 8417	pseudo
521	chr18	64965210	64965652	+	0	NA	intron (NM_001114386, intron 1 of 30)	intron (NM_001114386, intron 1 of 30)	-58096	NM_031881	83814		NM_031881	ENSMUSG00000024589	Nedd4l	1300012C07Rik|NEDD4.2|Nedd4-2|Nedd4b	neural precursor cell expressed, developmentally down-regulated gene 4-like	protein-coding
538	chr9	21161334	21161782	+	0	NA	Intergenic	CpG	-4156	NM_183408	18577		NM_019798	ENSMUSG00000032177	Pde4a	D9Ertd60e|Dpde2	phosphodiesterase 4A, cAMP specific	protein-coding
939	chr11	68399414	68399992	+	0	NA	Intergenic	CpG	-12877	NM_008744	18208		NM_008744	ENSMUSG00000020902	Ntn1	Netrin-1	netrin 1	protein-coding
1337	chr10	19207832	19208345	+	0	NA	TTS (NR_038022)	TTS (NR_038022)	40850	NR_038022	100504265		NR_038021		Gm20139	-	predicted gene, 20139	ncRNA
85	chr7	112743305	112743695	+	0	NA	intron (NM_001166584, intron 1 of 13)	intron (NM_001166584, intron 1 of 13)	64144	NM_001166584	21676		NM_009346	ENSMUSG00000055320	Tead1	2610024B07Rik|B230114H05Rik|Gtrgeo5|TEAD-1|TEF-1|Tcf13|mTEF-1	TEA domain family member 1	protein-coding
1492	chr19	47464013	47464255	+	0	NA	exon (NM_001164717, exon 1 of 14)	exon (NM_001164717, exon 1 of 14)	277	NM_008018	14218		NM_008018	ENSMUSG00000053617	Sh3pxd2a	2310014D11Rik|C230050L11|EG329070|Fish|Gm5098|Sh3md1|TSK5|Tks5	SH3 and PX domains 2A	protein-coding
1394	chr19	43546527	43546937	+	0	NA	Intergenic	Intergenic	-22127	NM_010324	14718		NM_010324	ENSMUSG00000025190	Got1	Got-1|cAspAT|cCAT	glutamic-oxaloacetic transaminase 1, soluble	protein-coding
432	chr13	46434329	46434558	+	0	NA	Intergenic	Intergenic	16143	NM_001081425	666794		NM_001081425	ENSMUSG00000038132	Rbm24	6330546B05Rik	RNA binding motif protein 24	protein-coding
35	chr2	146835114	146835353	+	0	NA	Intergenic	Intergenic	-20647	NM_001033298	228730		NM_001033298	ENSMUSG00000074749	Kiz	Gm114|Ncrna00153|Plk1s1	kizuna centrosomal protein	protein-coding
1755	chr11	4637792	4637989	+	0	NA	intron (NM_001376980, intron 1 of 18)	CpG	140	NM_029291	75452		NM_029291	ENSMUSG00000020412	Ascc2	1700011I11Rik|2610034L15Rik|ASC1p100	activating signal cointegrator 1 complex subunit 2	protein-coding
1732	chr10	117063448	117063759	+	0	NA	promoter-TSS (NM_001358767)	promoter-TSS (NM_001358767)	-228	NM_001358767	12461		NM_007636	ENSMUSG00000034024	Cct2	Cctb	chaperonin containing TCP1 subunit 2	protein-coding
1718	chr2	63702708	63703024	+	0	NA	Intergenic	Intergenic	-127578	NR_152174	667257		NR_152174		Gm8541	EG667257	predicted gene 8541	ncRNA
19	chr7	89766406	89766757	+	0	NA	intron (NM_181407, intron 3 of 13)	intron (NM_181407, intron 3 of 13)	133763	NM_181407	109264		NM_181407	ENSMUSG00000030621	Me3	1700020C08Rik|B230207H15Rik	malic enzyme 3, NADP(+)-dependent, mitochondrial	protein-coding
18	chr7	87396777	87397020	+	0	NA	3' UTR (NM_015760, exon 18 of 18)	3' UTR (NM_015760, exon 18 of 18)	96614	NM_001317397	22173		NM_011661	ENSMUSG00000004651	Tyr	Oca1|albino|c|skc35	tyrosinase	protein-coding
371	chr5	103659240	103659627	+	0	NA	Intergenic	Intergenic	-3701	NM_001163550	74218		NM_028824	ENSMUSG00000029320	1700016H13Rik	-	RIKEN cDNA 1700016H13 gene	protein-coding
555	chr5	147293240	147293550	+	0	NA	Intergenic	Intergenic	-10097	NR_105854	102465309		NR_105854	ENSMUSG00000098687	Mir7k	Gm27814|Mirlet7k|mmu-let-7k	microRNA 7k	ncRNA
105	chr2	160382207	160382505	+	0	NA	Intergenic	Intergenic	-15291	NM_010658	16658		NM_010658	ENSMUSG00000074622	Mafb	Kreisler|Krml|Krml1|kr	MAF bZIP transcription factor B	protein-coding
51	chr2	152049024	152049292	+	0	NA	Intergenic	CpG	-32371	NM_001160410	545474		NM_001160410	ENSMUSG00000060257	Scrt2	-	scratch family zinc finger 2	protein-coding
238	chr17	33394621	33394968	+	0	NA	promoter-TSS (NM_009542)	promoter-TSS (NM_009542)	-157	NM_009542	22643		NM_009542	ENSMUSG00000055240	Zfp101	-	zinc finger protein 101	protein-coding
221	chr8	11758176	11758373	+	0	NA	promoter-TSS (NM_017402)	promoter-TSS (NM_017402)	-91	NM_017402	54126		NM_017402	ENSMUSG00000031511	Arhgef7	Cool|PIX|Pak3bp|beta-Pix|betaPix|betaPix-b|betaPix-c|cool-1|mKIAA0142|p85Cool1|p85SPR	Rho guanine nucleotide exchange factor	protein-coding
1115	chr1	131378587	131378808	+	0	NA	intron (NM_001081011, intron 4 of 22)	intron (NM_001081011, intron 4 of 22)	-99134	NM_019777	56489		NM_019777	ENSMUSG00000042349	Ikbke	IKK-E|IKK-i|IKKepsilon|Ikki	inhibitor of kappaB kinase epsilon	protein-coding
1383	chr4	132732613	132732855	+	0	NA	promoter-TSS (NM_201368)	promoter-TSS (NM_201368)	-188	NM_201368	381560		NM_201368	ENSMUSG00000037752	Xkr8	4931440N07Rik|Gm1031|XRG8|mXkr8	X-linked Kx blood group related 8	protein-coding
1213	chr11	108162444	108162762	+	0	NA	intron (NM_011101, intron 3 of 16)	intron (NM_011101, intron 3 of 16)	165755	NR_106082	102465705		NR_106082	ENSMUSG00000098989	Mir7223	Gm28009|mmu-mir-7223	microRNA 7223	ncRNA
1158	chr11	100712232	100712435	+	0	NA	exon (NM_001038010, exon 1 of 18)	exon (NM_001038010, exon 1 of 18)	134	NR_166132	14534		NM_020004	ENSMUSG00000020918	Kat2a	1110051E14Rik|Gcn5|Gcn5l2|mmGCN5	K(lysine) acetyltransferase 2A	protein-coding
753	chr3	88607301	88607532	+	0	NA	Intergenic	Intergenic	-8727	NM_001198911	16800		NM_008487	ENSMUSG00000028059	Arhgef2	GEF|GEF-H1|GEFH1|LFP40|Lbcl1|Lfc|P40|mKIAA0651	Rho/Rac guanine nucleotide exchange factor 2	protein-coding
914	chr3	129901463	129901665	+	0	NA	intron (NM_009811, intron 1 of 6)	CpG	149	NM_009811	12368		NM_009811	ENSMUSG00000027997	Casp6	CASP-6|Mch2	caspase 6	protein-coding
950	chr11	69561334	69561634	+	0	NA	TTS (NM_001364769)	TTS (NM_001364769)	-1247	NM_007911	13643		NM_007911	ENSMUSG00000003934	Efnb3	EFL-6|ELF-3|Elk-L3|Epl8|LERK-8|NLERK-2	ephrin B3	protein-coding
315	chr5	76683366	76683629	+	0	NA	Intergenic	Intergenic	94798	NM_199032	381644		NM_199032	ENSMUSG00000036403	Cep135	Cep4|Gm1044	centrosomal protein 135	protein-coding
1391	chr19	41311102	41311368	+	0	NA	intron (NM_031376, intron 8 of 16)	LTR87|LTR|ERVL?	-47231	NM_133352	107358		NM_133352	ENSMUSG00000025016	Tm9sf3	1810073M23Rik|2810031D16Rik|Smbp|mKIAA4036	transmembrane 9 superfamily member 3	protein-coding
1605	chr2	29843945	29844272	+	0	NA	3' UTR (NM_026615, exon 5 of 5)	3' UTR (NM_026615, exon 5 of 5)	-1539	NR_106110	102466839		NR_106110	ENSMUSG00000105010	Mir219b	mmu-mir-219b	microRNA 219b	ncRNA
647	chr14	22494737	22494989	+	0	NA	intron (NM_028275, intron 2 of 6)	intron (NM_028275, intron 2 of 6)	47935	NR_046307	74896		NR_046307	ENSMUSG00000114412	4930405A10Rik	4930456G20Rik	RIKEN cDNA 4930405A10 gene	ncRNA
1762	chrX	163958283	163959055	+	0	NA	promoter-TSS (NM_178794)	promoter-TSS (NM_178794)	-3	NM_009453	22184		NM_009453	ENSMUSG00000031370	Zrsr2	35kDa|5031411E02Rik|A230052C13Rik|U2af1-rs2|URP	zinc finger (CCCH type), RNA binding motif and serine/arginine rich 2	protein-coding
477	chr5	135253523	135254151	+	0	NA	Intergenic	Intergenic	-2790	NM_010246	14371		NM_010246	ENSMUSG00000049551	Fzd9	Fz9|mfz9	frizzled class receptor 9	protein-coding
1620	chr12	93886211	93886475	+	0	NA	Intergenic	Intergenic	-40995	NR_106175	102465890		NR_106175	ENSMUSG00000098498	Mir8099-1	Gm27917|mmu-mir-8099-1	microRNA 8099-1	ncRNA
601	chr13	99475789	99476142	+	0	NA	intron (NM_008634, intron 2 of 6)	intron (NM_008634, intron 2 of 6)	40637	NM_008634	17755		NM_008634	ENSMUSG00000052727	Map1b	A230055D22|LC1|MAP5|Mtap-5|Mtap1b|Mtap5	microtubule-associated protein 1B	protein-coding
1626	chr12	104736317	104736526	+	0	NA	intron (NM_148948, intron 1 of 26)	intron (NM_148948, intron 1 of 26)	15531	NM_148948	192119		NM_148948	ENSMUSG00000041415	Dicer1	1110006F08Rik|D12Ertd7e|aviD|mKIAA0928	dicer 1, ribonuclease type III	protein-coding
1651	chr10	95577176	95577711	+	0	NA	Intergenic	Intergenic	-13297	NM_027722	71207		NM_027722	ENSMUSG00000020029	Nudt4	4933436C10Rik|DIPP-2|DIPP2|DIPP2alpha|DIPP2beta|HDCMB47P	nudix hydrolase 4	protein-coding
1059	chr15	83724779	83724985	+	0	NA	exon (NM_001271473, exon 1 of 20)	exon (NM_001271473, exon 1 of 20)	157	NM_001271473	64706		NM_022723	ENSMUSG00000016763	Scube1	7330410C13Rik|A630023E24Rik	signal peptide, CUB domain, EGF-like 1	protein-coding
808	chr3	88774785	88775117	+	0	NA	Intergenic	B1_Mus2|SINE|Alu	-2106	NR_028359	100302730		NR_028359		5830417I10Rik	3632445O20Rik	gon-4-like pseudogene	pseudo
288	chr17	50905944	50906285	+	0	NA	intron (NM_028162, intron 13 of 21)	intron (NM_028162, intron 13 of 21)	207433	NM_001297747	12228		NM_009770	ENSMUSG00000022863	Btg3	ANA|tob5	BTG anti-proliferation factor 3	protein-coding
275	chr8	54975612	54975981	+	0	NA	intron (NM_001253756, intron 1 of 5)	intron (NM_001253756, intron 1 of 5)	21068	NM_153581	234267		NM_153581	ENSMUSG00000031517	Gpm6a	Gpm6|M6A	glycoprotein m6a	protein-coding
298	chr8	69808804	69809180	+	0	NA	intron (NM_198101, intron 1 of 20)	intron (NM_198101, intron 1 of 20)	305	NM_198101	78816		NM_198101	ENSMUSG00000036246	Gmip	5031419I10Rik	Gem-interacting protein	protein-coding
1704	chr2	44526701	44526899	+	0	NA	Intergenic	Intergenic	334822	NM_172662	227835		NM_172662	ENSMUSG00000036890	Gtdc1	E330008O22Rik|QTMAN	glycosyltransferase-like domain containing 1	protein-coding
1753	chr11	3292507	3292881	+	0	NA	intron (NM_019574, intron 1 of 3)	intron (NM_019574, intron 1 of 3)	2237	NM_019574	56218		NM_019574	ENSMUSG00000020453	Patz1	8430401L15Rik|Mazr|Patz|Zfp278	POZ (BTB) and AT hook containing zinc finger 1	protein-coding
924	chr15	38078117	38078365	+	0	NA	intron (NM_001081359, intron 1 of 58)	CpG	613	NM_001081359	70790		NM_027553	ENSMUSG00000037487	Ubr5	Edd|Edd1	ubiquitin protein ligase E3 component n-recognin 5	protein-coding
864	chr11	53931742	53931940	+	0	NA	Intergenic	Intergenic	-40138	NM_001362712	20520		NM_011396	ENSMUSG00000018900	Slc22a5	Lstpl|Octn2|jvs	solute carrier family 22 (organic cation transporter), member 5	protein-coding
767	chr11	11881569	11882003	+	0	NA	intron (NM_001190448, intron 1 of 14)	intron (NM_001190448, intron 1 of 14)	8622	NM_016672	13195		NM_016672	ENSMUSG00000020182	Ddc	Aadc	dopa decarboxylase	protein-coding
658	chr6	52513949	52514152	+	0	NA	Intergenic	Intergenic	21599	NR_046049	74304		NR_046049	ENSMUSG00000107895	1700094M24Rik	-	RIKEN cDNA 1700094M24 gene	ncRNA
13	chr7	78782788	78783299	+	0	NA	promoter-TSS (NM_001360702)	promoter-TSS (NM_001360702)	46	NM_023331	67308		NM_023331	ENSMUSG00000030612	Mrpl46	3110052F15Rik|C15orf4|LIECG2|P2ECSL	mitochondrial ribosomal protein L46	protein-coding
756	chr14	63436183	63436433	+	0	NA	promoter-TSS (NM_177628)	promoter-TSS (NM_177628)	-86	NM_177628	219148		NM_177628	ENSMUSG00000035095	Fam167a	A030013D21	family with sequence similarity 167, member A	protein-coding
1701	chr2	38782072	38782521	+	0	NA	intron (NM_010264, intron 3 of 10)	intron (NM_010264, intron 3 of 10)	2219	NM_001159549	14536		NM_010264	ENSMUSG00000063972	Nr6a1	1700113M01Rik|Gcnf|NCNF|RTR	nuclear receptor subfamily 6, group A, member 1	protein-coding
1627	chr10	83069874	83070262	+	0	NA	intron (NM_021439, intron 1 of 2)	intron (NM_021439, intron 1 of 2)	84571	NM_021439	58250		NM_021439	ENSMUSG00000034612	Chst11	1110020P09Rik|C4ST|C4ST-1|C4ST1|C4s	carbohydrate sulfotransferase 11	protein-coding
1654	chr10	96755386	96755882	+	0	NA	Intergenic	Intergenic	138633	NM_007569	12226		NM_007569	ENSMUSG00000036478	Btg1	-	BTG anti-proliferation factor 1	protein-coding
1603	chr2	28908543	28908769	+	0	NA	3' UTR (NM_001355435, exon 3 of 3)	3' UTR (NM_001355435, exon 3 of 3)	3839	NM_001355435	54422		NM_019446	ENSMUSG00000026805	Barhl1	Dres115|MBH2	BarH like homeobox 1	protein-coding
87	chr7	113814247	113814489	+	0	NA	intron (NM_145584, intron 2 of 15)	intron (NM_145584, intron 2 of 15)	48370	NM_145584	233744		NM_145584	ENSMUSG00000038156	Spon1	D330035F22Rik|FSP	spondin 1, (f-spondin) extracellular matrix protein	protein-coding
260	chr8	33916766	33916988	+	0	NA	intron (NM_001042675, intron 1 of 6)	intron (NM_001042675, intron 1 of 6)	12986	NM_019733	19663		NM_019733	ENSMUSG00000031586	Rbpms	2010300K22Rik|2700019M19Rik|RBP-MS|hermes	RNA binding protein gene with multiple splicing	protein-coding
325	chr8	79748435	79748776	+	0	NA	intron (NM_001357237, intron 5 of 5)	intron (NM_001357237, intron 5 of 5)	36756	NM_001357235	68999		NM_026904	ENSMUSG00000036977	Anapc10	1500026N15Rik|A830003M23Rik|APC10	anaphase promoting complex subunit 10	protein-coding
542	chr5	140749457	140749774	+	0	NA	intron (NM_173405, intron 7 of 7)	intron (NM_173405, intron 7 of 7)	25488	NM_173405	231842		NM_173405	ENSMUSG00000050022	Amz1	5330426I05|6530401C20Rik	archaelysin family metallopeptidase 1	protein-coding
851	chr14	106877453	106877680	+	0	NA	Intergenic	Lx9|LINE|L1	-391046	NR_045938	73631		NR_045938	ENSMUSG00000099794	1700128A07Rik	-	RIKEN cDNA 1700128A07 gene	ncRNA
492	chr18	54505482	54505678	+	0	NA	Intergenic	Intergenic	-8997	NR_166904	105246441		NR_166904		4933434P08Rik	-	RIKEN cDNA 4933434P08 gene	ncRNA
482	chr13	55464222	55464743	+	0	NA	intron (NM_001030296, intron 1 of 2)	CpG	215	NM_001030296	432763		NM_001030296	ENSMUSG00000034686	Prr7	XM_484263	proline rich 7 (synaptic)	protein-coding
52	chr2	152293865	152294296	+	0	NA	intron (NR_156111, intron 1 of 7)	CpG	252	NM_024196	67231		NM_024196	ENSMUSG00000027465	Tbc1d20	1110028I04Rik|2810442O16Rik|bs	TBC1 domain family, member 20	protein-coding
1215	chr1	167283789	167284022	+	0	NA	intron (NM_030724, intron 1 of 6)	CpG	1222	NM_030724	80914		NM_030724	ENSMUSG00000026558	Uck2	TSA903|UK|UMK|Umpk	uridine-cytidine kinase 2	protein-coding
1258	chr9	51364127	51364551	+	0	NA	Intergenic	Intergenic	-35421	NM_027217	69809		NM_027217	ENSMUSG00000036027	Pou2af2	1810046K07Rik|Oca-t1	POU domain, class 2, associating factor 2	protein-coding
1113	chr1	128592129	128592324	+	0	NA	promoter-TSS (NM_009911)	promoter-TSS (NM_009911)	73	NM_009911	12767		NM_009911	ENSMUSG00000045382	Cxcr4	CD184|CXC-R4|CXCR-4|Cmkar4|LESTR|PB-CKR|PBSF/SDF-1|Sdf1r|b2b220Clo	C-X-C motif chemokine receptor 4	protein-coding
1385	chr19	36535545	36535845	+	0	NA	Intergenic	Intergenic	-18944	NM_001163471	226098		NM_172637	ENSMUSG00000041180	Hectd2	4921524L07|A630025O09Rik	HECT domain E3 ubiquitin protein ligase 2	protein-coding
211	chr8	3567753	3568109	+	0	NA	promoter-TSS (NM_001024728)	promoter-TSS (NM_001024728)	-67	NM_001024728	546049		NM_001024728	ENSMUSG00000065952	Rps23rg1	2610027C06Rik|C330021F23Rik|Rps23r1	ribosomal protein S23, retrogene 1	protein-coding
311	chr5	76304446	76304709	+	0	NA	promoter-TSS (NM_007715)	promoter-TSS (NM_007715)	-29	NM_007715	12753		NM_007715	ENSMUSG00000029238	Clock	5330400M04Rik|KAT13D	clock circadian regulator	protein-coding
1608	chr2	30545390	30545626	+	0	NA	Intergenic	Intergenic	10779	NR_166439	102633942		NR_166439	ENSMUSG00000085275	Gm14487	-	predicted gene 14487	ncRNA
1037	chr11	75421820	75422236	+	0	NA	intron (NM_011340, intron 1 of 7)	intron (NM_011340, intron 1 of 7)	595	NM_011340	20317		NM_011340	ENSMUSG00000000753	Serpinf1	EPC-1|Pedf|Pedfl|Sdf3	serine (or cysteine) peptidase inhibitor, clade F, member 1	protein-coding
1446	chr10	42951792	42952026	+	0	NA	intron (NM_001359264, intron 6 of 7)	intron (NM_001359264, intron 6 of 7)	39253	NR_153349	327749		NR_153349		Gm5079	C230040G06	predicted gene 5079	ncRNA
1262	chr9	54537320	54537629	+	0	NA	intron (NM_173778, intron 2 of 5)	intron (NM_173778, intron 2 of 5)	3351	NM_173778	244885		NM_173778	ENSMUSG00000046460	Sh2d7	4933412E14Rik	SH2 domain containing 7	protein-coding
1440	chr12	46417260	46417478	+	0	NA	Intergenic	Intergenic	401398	NM_021361	664883		NM_021361	ENSMUSG00000021047	Nova1	9430099M15Rik|G630039L02|Nova-1	NOVA alternative splicing regulator 1	protein-coding
427	chr18	30737158	30737374	+	0	NA	Intergenic	MER20|DNA|hAT-Charlie	464401	NR_151699	225326		NM_181414	ENSMUSG00000033628	Pik3c3	5330434F23Rik|Vps34	phosphatidylinositol 3-kinase catalytic subunit type 3	protein-coding
508	chr18	55954247	55954592	+	0	NA	Intergenic	Intergenic	-445921	NM_001360917	107022		NM_026240	ENSMUSG00000001700	Gramd2b	9030613F08Rik|9130427A09Rik|Gramd3|NS3TP2	GRAM domain containing 2B	protein-coding
909	chr3	127087020	127087251	+	0	NA	intron (NM_001327938, intron 2 of 47)	L1Md_F2|LINE|L1	-74170	NR_105030	100862268		NR_105029	ENSMUSG00000097456	Gm16958	-	predicted gene, 16958	ncRNA
225	chr17	24152093	24152311	+	0	NA	Intergenic	Intergenic	-1280	NM_001286662	18607		NM_011062	ENSMUSG00000024122	Pdpk1	Pdk1	3-phosphoinositide dependent protein kinase 1	protein-coding
360	chr17	86145419	86145726	+	0	NA	promoter-TSS (NM_030133)	promoter-TSS (NM_030133)	-397	NM_030133	78586		NM_030133	ENSMUSG00000024135	Srbd1	D530025C17Rik	S1 RNA binding domain 1	protein-coding
1118	chr1	131867264	131867482	+	0	NA	promoter-TSS (NM_144875)	promoter-TSS (NM_144875)	96	NM_144875	226422		NM_144875	ENSMUSG00000026433	Rab29	Rab7l1	RAB29, member RAS oncogene family	protein-coding
1253	chr9	48961574	48961939	+	0	NA	intron (NM_020274, intron 1 of 8)	intron (NM_020274, intron 1 of 8)	3234	NM_020274	57014		NM_020274	ENSMUSG00000008590	Htr3b	5-HT3B	5-hydroxytryptamine (serotonin) receptor 3B	protein-coding
1132	chr4	53826053	53826304	+	0	NA	exon (NM_028053, exon 1 of 6)	exon (NM_028053, exon 1 of 6)	133	NM_028053	52076		NM_028053	ENSMUSG00000028420	Tmem38b	1600017F22Rik|D4Ertd89e|TRIC-B|mg33b	transmembrane protein 38B	protein-coding
1204	chr4	108797871	108798079	+	0	NA	Intergenic	Intergenic	-16887	NM_001347163	230597		NM_183300	ENSMUSG00000034557	Zfyve9	Madhip|NSP|SARA|SMADIP	zinc finger, FYVE domain containing 9	protein-coding
1155	chr1	134405504	134405729	+	0	NA	promoter-TSS (NM_001355133)	promoter-TSS (NM_001355133)	-165	NM_028057	72017		NM_028057	ENSMUSG00000026456	Cyb5r1	1500005G05Rik|B5R.1|Nqo3a2	cytochrome b5 reductase 1	protein-coding
101	chr16	50380281	50380985	+	0	NA	intron (NM_001347240, intron 2 of 16)	intron (NM_001347240, intron 2 of 16)	51756	NM_027444	70508		NM_027444	ENSMUSG00000022641	Bbx	5530401J07Rik|5730403O13Rik	bobby sox HMG box containing	protein-coding
1479	chr9	97453236	97453495	+	0	NA	intron (NM_022319, intron 17 of 17)	intron (NM_022319, intron 17 of 17)	-83407	NM_030219	78911		NM_030219	ENSMUSG00000032451	Trim42	4930486B16Rik	tripartite motif-containing 42	protein-coding
82	chr7	111968251	111968610	+	0	NA	Intergenic	Intergenic	-55076	NM_177249	74996		NM_133758	ENSMUSG00000059263	Usp47	4930502N04Rik|A630020C16Rik	ubiquitin specific peptidase 47	protein-coding
96	chr2	156775096	156775303	+	0	NA	promoter-TSS (NM_172118)	promoter-TSS (NM_172118)	-265	NM_172118	98932		NM_172118	ENSMUSG00000067818	Myl9	MLC20|Mylc2c|RLC-C	myosin, light polypeptide 9, regulatory	protein-coding
1447	chr10	43155225	43155483	+	0	NA	intron (NM_175407, intron 3 of 6)	intron (NM_175407, intron 3 of 6)	19176	NM_175407	109205		NM_175407	ENSMUSG00000038248	Sobp	2900009C16Rik|5330439J01Rik|JXC1|jc	sine oculis binding protein	protein-coding
1036	chr15	79970737	79971119	+	0	NA	Intergenic	Intergenic	28098	NR_106072	102465699		NR_106072	ENSMUSG00000099222	Mir7213	Gm27377|mmu-mir-7213	microRNA 7213	ncRNA
398	chr8	108593634	108593947	+	0	NA	Intergenic	(CA)n|Simple_repeat|Simple_repeat	-9113	NR_077224	109215		NR_077224	ENSMUSG00000110613	Lncbate1	3010033K07Rik|Lnc-BATE1	brown adipose tissue enriched long non-coding RNA 1	ncRNA
375	chr8	90076115	90076534	+	0	NA	Intergenic	Intergenic	271928	NM_172913	244579		NM_172913	ENSMUSG00000043668	Tox3	500-9|C230068E13|CAGF9|Tnrc9	TOX high mobility group box family member 3	protein-coding
551	chr5	146592535	146592800	+	0	NA	Intergenic	URR1B|DNA|hAT-Charlie	-7428	NM_001010941	14738		NM_008151	ENSMUSG00000041468	Gpr12	Gpcr01|Gpcr12|Gpcr20|Gpcr21	G-protein coupled receptor 12	protein-coding
388	chr5	112643610	112644009	+	0	NA	Intergenic	Intergenic	-5388	NR_166515	102632462		NR_166515		Gm30529	-	predicted gene, 30529	ncRNA
1030	chr1	20302335	20303013	+	0	NA	intron (NM_153179, intron 50 of 66)	intron (NM_153179, intron 50 of 66)	-53780	NR_045734	75028		NR_045734	ENSMUSG00000089914	4930486I03Rik	-	RIKEN cDNA 4930486I03 gene	ncRNA
842	chr14	102554362	102554635	+	0	NA	Intergenic	Intergenic	428134	NR_039592	100628599		NR_039592	ENSMUSG00000092901	Mir5130	mir-5130|mmu-mir-5130|mu-mir-5130	microRNA 5130	ncRNA
974	chr11	74638262	74638535	+	0	NA	exon (NM_001013784, exon 4 of 4)	exon (NM_001013784, exon 4 of 4)	-11106	NM_001368711	74148		NM_001081158	ENSMUSG00000020741	Cluh	1300001I01Rik|Kiaa0664|mKIAA0664	clustered mitochondria homolog	protein-coding
1201	chr4	106989298	106989615	+	0	NA	intron (NM_001355532, intron 1 of 14)	intron (NM_001355532, intron 1 of 14)	66271	NM_001355532	72475		NM_023672	ENSMUSG00000061887	Ssbp3	2610021L12Rik|2610200M23Rik|5730488C10Rik|LAST|SSDP1	single-stranded DNA binding protein 3	protein-coding
1758	chrX	151117101	151117565	+	0	NA	Intergenic	L2c|LINE|L2	-20790	NM_175146	69499		NM_175146	ENSMUSG00000025264	Tsr2	2310007F12Rik	TSR2 20S rRNA accumulation	protein-coding
63	chr16	34573634	34573865	+	0	NA	Intergenic	CpG	-59722	NM_177357	545156		NM_177357	ENSMUSG00000061751	Kalrn	2210407G14Rik|DUET|E530005C20Rik|Gm539|Hapip|TRAD	kalirin, RhoGEF kinase	protein-coding
1715	chr2	60122500	60122963	+	0	NA	intron (NM_001001182, intron 1 of 35)	intron (NM_001001182, intron 1 of 35)	3009	NM_001001182	407823		NM_001001182	ENSMUSG00000026987	Baz2b	5830435C13Rik|D2Ertd794e	bromodomain adjacent to zinc finger domain, 2B	protein-coding
158	chr7	132610626	132610847	+	0	NA	promoter-TSS (NM_029609)	promoter-TSS (NM_029609)	93	NM_029609	76429		NM_029609	ENSMUSG00000030946	Lhpp	2310007H09Rik	phospholysine phosphohistidine inorganic pyrophosphate phosphatase	protein-coding
564	chr6	4488220	4488450	+	0	NA	Intergenic	Intergenic	-17283	NM_007743	12843		NM_007743	ENSMUSG00000029661	Col1a2	Col1a-2|Cola-2|Cola2|oim	collagen, type I, alpha 2	protein-coding
57	chr2	152847970	152848445	+	0	NA	5' UTR (NM_001141977, exon 1 of 18)	5' UTR (NM_001141977, exon 1 of 18)	243	NM_001141978	72119		NM_028109	ENSMUSG00000027469	Tpx2	2610005B21Rik|DIL2|REPP86|p100	TPX2, microtubule-associated	protein-coding
1153	chr1	133046171	133046369	+	0	NA	5' UTR (NM_001099276, exon 1 of 33)	5' UTR (NM_001099276, exon 1 of 33)	258	NM_001099276	240752		NM_001099276	ENSMUSG00000026447	Pik3c2b	C330011J12Rik|Gm199|PI3K-C2beta|PI3KC2beta	phosphatidylinositol-4-phosphate 3-kinase catalytic subunit type 2 beta	protein-coding
1232	chr1	177444284	177444546	+	0	NA	promoter-TSS (NM_001355103)	promoter-TSS (NM_001355103)	-238	NM_001355103	30928		NM_013915	ENSMUSG00000063659	Zbtb18	RP58|Zfp238|Znf238.|zfp-238	zinc finger and BTB domain containing 18	protein-coding
1218	chr1	168286919	168287115	+	0	NA	intron (NM_183355, intron 2 of 8)	intron (NM_183355, intron 2 of 8)	145152	NM_183355	18514		NM_008783	ENSMUSG00000052534	Pbx1	2310056B04Rik|D230003C07Rik|Pbx-1	pre B cell leukemia homeobox 1	protein-coding
68	chr16	34990663	34990993	+	0	NA	intron (NM_139300, intron 29 of 31)	RLTR31D_MM|LTR|ERVK	-31593	NM_023587	70757		NM_023587	ENSMUSG00000035376	Hacd2	6330408J20Rik|Hcad2|Ptplb	3-hydroxyacyl-CoA dehydratase 2	protein-coding
1104	chr1	95667950	95668300	+	0	NA	promoter-TSS (NM_009183)	promoter-TSS (NM_009183)	424	NR_166710	102632331		NR_166710		Gm30431	-	predicted gene, 30431	ncRNA
69	chr16	35587823	35588231	+	0	NA	intron (NM_013661, intron 1 of 21)	intron (NM_013661, intron 1 of 21)	46665	NM_013661	20357		NM_013661	ENSMUSG00000052133	Sema5b	SemG|Semag|mKIAA1445	sema domain, seven thrombospondin repeats (type 1 and type 1-like), transmembrane domain (TM) and short cytoplasmic domain, (semaphorin) 5B	protein-coding
1255	chr9	50727853	50728051	+	0	NA	promoter-TSS (NM_178118)	promoter-TSS (NM_178118)	32	NM_001374656	330938		NM_178118	ENSMUSG00000032064	Dixdc1	4930563F16Rik|Ccd1|Ccd1Aalpha1L|Ccd1Abeta1L|Ccd1BalphaL|Ccd1BbetaL|Ccd1CL|mKIAA1735	DIX domain containing 1	protein-coding
1544	chr12	69227790	69228222	+	0	NA	intron (NM_011133, intron 1 of 18)	CpG	184	NM_011133	18974		NM_011133	ENSMUSG00000020974	Pole2	-	polymerase (DNA directed), epsilon 2 (p59 subunit)	protein-coding
1388	chr19	37434500	37434826	+	0	NA	promoter-TSS (NM_008245)	promoter-TSS (NM_008245)	-178	NM_008245	15242		NM_008245	ENSMUSG00000024986	Hhex	Hex|Hex1|Hhex-rs2|Prh|Prhx	hematopoietically expressed homeobox	protein-coding
1067	chr15	85947894	85948103	+	0	NA	intron (NM_009886, intron 5 of 34)	intron (NM_009886, intron 5 of 34)	68671	NM_028063	72026		NM_028063	ENSMUSG00000022386	Trmu	1110005N20Rik|1600025P05Rik|Mtu1|Trmt1	tRNA 5-methylaminomethyl-2-thiouridylate methyltransferase	protein-coding
215	chr8	9256165	9256370	+	0	NA	intron (NM_173446, intron 1 of 2)	intron (NM_173446, intron 1 of 2)	111598	NR_073360	74688		NR_073360	ENSMUSG00000109215	4930453L07Rik	-	RIKEN cDNA 4930453L07 gene	ncRNA
1589	chrX	36817070	36817442	+	0	NA	promoter-TSS (NR_131979)	promoter-TSS (NR_131979)	-56	NR_131979	69591		NR_131979		Mdrl	2310010G23Rik	mitochondrial dynamic related lncRNA	ncRNA
855	chr11	52168325	52168557	+	0	NA	Intergenic	Intergenic	-10534	NR_034155	257871		NR_034155		Or2y7	GA_x5J8B7TR6JS-3-632|MOR256-54P|NP_TR6JSE50FPA|Olfr1372|Olfr1372-ps1	olfactory receptor family 2 subfamily Y member 7	pseudo
1614	chr5	44052929	44053213	+	0	NA	intron (NM_001163577, intron 5 of 27)	intron (NM_001163577, intron 5 of 27)	41697	NM_001163582	19126		NM_008935	ENSMUSG00000029086	Prom1	4932416E19Rik|AC133|CD133|Prom|Prom-1|Proml1	prominin 1	protein-coding
321	chr5	77986640	77986904	+	0	NA	Intergenic	Intergenic	521284	NR_131050	69370		NR_131050	ENSMUSG00000107232	1700017L05Rik	-	RIKEN cDNA 1700017L05 gene	ncRNA
338	chr17	66412352	66412631	+	0	NA	intron (NM_001114098, intron 3 of 14)	intron (NM_001114098, intron 3 of 14)	37259	NM_001114098	68617		NM_172963	ENSMUSG00000052105	Mtcl1	1110012J17Rik|Ccdc165|D130071O13|Kiaa0802|Soga2|mKIAA0802|t8219b25	microtubule crosslinking factor 1	protein-coding
417	chr13	27479732	27479935	+	0	NA	Intergenic	Intergenic	33384	NM_023741	74188		NM_023741	ENSMUSG00000021346	Prl8a8	1600032B14Rik|Ghd14|PLP-C3|PLP-Cgamma|Prlpc3	prolactin family 8, subfamily a, member 81	protein-coding
1162	chr1	136727865	136728184	+	0	NA	Intergenic	Intergenic	31813	NR_037986	100503474		NR_037986		Platr22	Gm16880	pluripotency associated transcript 22	ncRNA
271	chr8	47905919	47906172	+	0	NA	intron (NM_133791, intron 2 of 22)	intron (NM_133791, intron 2 of 22)	81563	NM_029383	75677		NM_029383	ENSMUSG00000038064	Cldn22	2210404A22Rik|5330431C14Rik|9530051B05Rik	claudin 22	protein-coding
1713	chr2	58094719	58095087	+	0	NA	Intergenic	Intergenic	-42039	NM_029972	77767		NM_029972	ENSMUSG00000026830	Ermn	A330104H05Rik|ermin|mKIAA1189	ermin, ERM-like protein	protein-coding
1066	chr1	53296800	53297013	+	0	NA	promoter-TSS (NM_145517)	promoter-TSS (NM_145517)	122	NM_153556	227099		NM_153556	ENSMUSG00000026098	Pms1	-	PMS1 homolog 1, mismatch repair system component	protein-coding
1611	chr2	31499744	31500015	+	0	NA	intron (NR_002687, intron 10 of 15)	MER131|SINE?|SINE?	29571	NR_002687	432466		NR_002687	ENSMUSG00000046687	Gm5424	EG432466	argininosuccinate synthase pseudogene	pseudo
1060	chr15	84681529	84681729	+	0	NA	intron (NM_001346662, intron 2 of 8)	CpG	631	NM_146061	109270		NM_146061	ENSMUSG00000036106	Prr5	Arhgap8|C030017C09Rik|Protor-1|Protor1	proline rich 5 (renal)	protein-coding
1019	chr7	34570418	34570884	+	0	NA	Intergenic	Intergenic	23764	NR_166595	102638744		NR_166595		Gm12784	-	predicted gene 12784	ncRNA
147	chr7	126923910	126924459	+	0	NA	Intergenic	Intergenic	-1278	NM_001374613	68742		NM_026827	ENSMUSG00000060538	Tmem219	1110032O16Rik|2900045G02Rik|IGFBP-3R	transmembrane protein 219	protein-coding
605	chr13	103921671	103921880	+	0	NA	Intergenic	CpG	-1189	NM_001289473	59079		NM_021563	ENSMUSG00000021709	Erbin	1700028E05Rik|Erbb2ip|mKIAA1225	Erbb2 interacting protein	protein-coding
81	chr7	110221282	110221989	+	0	NA	promoter-TSS (NM_009302)	promoter-TSS (NM_009302)	-68	NM_009302	20947		NM_009302	ENSMUSG00000031015	Swap70	70kDa	SWA-70 protein	protein-coding
25	chr2	131821290	131821735	+	0	NA	non-coding (NR_029381, exon 3 of 3)	non-coding (NR_029381, exon 3 of 3)	26144	NR_029381	414081		NR_029381	ENSMUSG00000086822	5330413P13Rik	-	RIKEN cDNA 5330413P13 gene	ncRNA
1541	chr12	57444022	57444347	+	0	NA	intron (NM_001164370, intron 9 of 9)	intron (NM_001164370, intron 9 of 9)	101927	NM_008259	15375		NM_008259	ENSMUSG00000035451	Foxa1	Hnf-3a|Hnf3a|Tcf-3a|Tcf3a	forkhead box A1	protein-coding
1101	chr15	98662619	98662908	+	0	NA	intron (NM_001080981, intron 1 of 16)	CpG	126	NM_001080981	74351		NM_001080981	ENSMUSG00000003360	Ddx23	3110082M05Rik|4921506D17Rik	DEAD box helicase 23	protein-coding
1679	chrX	101260816	101261041	+	0	NA	TTS (NM_001317221)	TTS (NM_001317221)	3064	NM_001317221	245536		NM_001033362	ENSMUSG00000090141	Gm614	-	predicted gene 614	protein-coding
1087	chr1	89941966	89942205	+	0	NA	Intergenic	CpG	-10909	NM_010262	14472		NM_010262	ENSMUSG00000034486	Gbx2	D130058E05Rik|Gbx-2|MMoxA|Stra7	gastrulation brain homeobox 2	protein-coding
1516	chr4	153424268	153424481	+	0	NA	intron (NM_001099299, intron 2 of 5)	intron (NM_001099299, intron 2 of 5)	58456	NM_001099299	230959		NM_001099299	ENSMUSG00000039546	Ajap1	Gm573	adherens junction associated protein 1	protein-coding
1368	chr9	74975836	74976238	+	0	NA	promoter-TSS (NM_153584)	promoter-TSS (NM_153584)	-74	NM_153584	235493		NM_153584	ENSMUSG00000034858	Atosa	6330415I01Rik|C130047D21Rik|Fam214a|Kiaa1370|mKIAA1370	atos homolog A	protein-coding
1071	chr11	82460561	82460767	+	0	NA	Intergenic	Intergenic	71764	NM_001304439	270893		NM_023438	ENSMUSG00000020701	Tmem132e	Gm644	transmembrane protein 132E	protein-coding
503	chr13	63979919	63980497	+	0	NA	Intergenic	Intergenic	108993	NM_008291	15487		NM_008291	ENSMUSG00000033122	Hsd17b3	-	hydroxysteroid (17-beta) dehydrogenase 3	protein-coding
78	chr7	101933549	101933985	+	0	NA	promoter-TSS (NM_001162974)	promoter-TSS (NM_001162974)	90	NM_027053	69358		NM_027053	ENSMUSG00000064307	Lrrc51	1700008D07Rik|Lrtomt	leucine rich repeat containing 51	protein-coding
1569	chr9	114528074	114528568	+	0	NA	intron (NM_001042503, intron 1 of 3)	intron (NM_001042503, intron 1 of 3)	-31777	NM_009916	12773		NM_009916	ENSMUSG00000047898	Ccr4	C-C CKR-4|CHEMR1|Cmkbr4|LESTR|Sdf1r	C-C motif chemokine receptor 4	protein-coding
1510	chr4	149606942	149607231	+	0	NA	intron (NM_023051, intron 1 of 18)	intron (NM_023051, intron 1 of 18)	20618	NM_001290989	65945		NM_023051	ENSMUSG00000039953	Clstn1	1810034E21Rik|Cst-1|Cstn1	calsyntenin 1	protein-coding
79	chr7	102110549	102110787	+	0	NA	TTS (NM_001081424)	TTS (NM_001081424)	6045	NM_001081424	504186		NM_001081424	ENSMUSG00000066279	Chrna10	-	cholinergic receptor, nicotinic, alpha polypeptide 10	protein-coding
340	chr12	112678352	112678863	+	0	NA	promoter-TSS (NM_001100460)	promoter-TSS (NM_001100460)	-233	NM_001100460	382639		NM_001100460	ENSMUSG00000037638	Zbtb42	EG382639|Gm5188|simiRP58	zinc finger and BTB domain containing 42	protein-coding
1646	chr10	87447901	87448162	+	0	NA	Intergenic	Intergenic	45629	NM_008553	17172		NM_008553	ENSMUSG00000020052	Ascl1	ASH1|Mash1|bHLHa46	achaete-scute family bHLH transcription factor 1	protein-coding
336	chr5	99787119	99787400	+	0	NA	Intergenic	Intergenic	-33286	NR_131054	330133		NR_131054	ENSMUSG00000105218	Gm38413	A830083F22|Gm43248	predicted gene, 38413	ncRNA
1640	chr12	109857708	109858066	+	0	NA	Intergenic	L1_Rod|LINE|L1	110009	NR_037233	100499517		NR_037233	ENSMUSG00000093351	Mir3072	mir-3072|mmu-mir-3072	microRNA 3072	ncRNA
1408	chr19	46136178	46136381	+	0	NA	TTS (NM_001374665)	TTS (NM_001374665)	4380	NM_007703	12686		NM_007703	ENSMUSG00000038754	Elovl3	CIN-2|Cig30	ELOVL fatty acid elongase 3	protein-coding
1182	chr4	65252084	65252411	+	0	NA	intron (NM_021362, intron 9 of 21)	intron (NM_021362, intron 9 of 21)	128073	NM_021362	18491		NM_021362	ENSMUSG00000028370	Pappa	8430414N03Rik|IGFBP-4ase|PAG1|PAPP-A	pregnancy-associated plasma protein A	protein-coding
400	chr5	115317547	115317795	+	0	NA	non-coding (NR_131932, exon 2 of 2)	non-coding (NR_131932, exon 2 of 2)	-9506	NR_036616	108014		NM_025573	ENSMUSG00000029538	Srsf9	25kDa|2610029M16Rik|SRp30c|Sfrs9	serine and arginine-rich splicing factor 9	protein-coding
1517	chr4	154960701	154960968	+	0	NA	promoter-TSS (NM_010419)	promoter-TSS (NM_010419)	-89	NM_001370755	15208		NM_010419	ENSMUSG00000048001	Hes5	bHLHb38	hes family bHLH transcription factor 5	protein-coding
1086	chr1	89183763	89184020	+	0	NA	Intergenic	Intergenic	113476	NM_133816	98402		NM_133816	ENSMUSG00000036206	Sh3bp4	BOG25	SH3-domain binding protein 4	protein-coding
484	chr18	51131052	51131254	+	0	NA	intron (NM_001081224, intron 1 of 1)	intron (NM_001081224, intron 1 of 1)	13255	NM_001081224	71373		NM_001081224	ENSMUSG00000073565	Prr16	5430406M13Rik	proline rich 16	protein-coding
494	chr13	59011217	59011662	+	0	NA	intron (NM_001025074, intron 13 of 17)	intron (NM_001025074, intron 13 of 17)	62275	NR_168904	102637438		NR_168904		Gm53063	Gm34245	predicted gene 53063	ncRNA
1080	chr11	85696645	85696852	+	0	NA	intron (NM_138681, intron 24 of 25)	intron (NM_138681, intron 24 of 25)	22996	NR_045875	71489		NR_045875	ENSMUSG00000086199	Bcas3os1	8430403D17Rik	BCAS3 microtubule associated cell migration factor, opposite strand 1	ncRNA
383	chr5	111506420	111506755	+	0	NA	Intergenic	Intergenic	-74974	NR_015546	330164		NM_177875	ENSMUSG00000052848	C130026L21Rik	-	RIKEN cDNA C130026L21 gene	ncRNA
393	chr8	105965717	105966092	+	0	NA	intron (NM_009195, intron 1 of 23)	CpG	211	NR_045594	20498		NM_009195	ENSMUSG00000017765	Slc12a4	KCC1|RBCKCC1	solute carrier family 12, member 4	protein-coding
544	chr9	22116701	22117100	+	0	NA	5' UTR (NM_001357312, exon 1 of 3)	5' UTR (NM_001357312, exon 1 of 3)	295	NM_001357311	66126		NM_170777	ENSMUSG00000013822	Elof1	1110011K10Rik	ELF1 homolog, elongation factor 1	protein-coding
705	chr6	90428625	90428820	+	0	NA	promoter-TSS (NM_173775)	promoter-TSS (NM_173775)	-242	NM_173775	243538		NM_173775	ENSMUSG00000048794	Cfap100	C030041G11Rik|C230069K22Rik|Ccdc37	cilia and flagella associated protein 100	protein-coding
153	chr7	131362482	131362704	+	0	NA	exon (NM_026655, exon 1 of 6)	exon (NM_026655, exon 1 of 6)	133	NR_152380	68277		NM_026655	ENSMUSG00000040177	2310057M21Rik	3110040E10Rik|PAAT	RIKEN cDNA 2310057M21 gene	protein-coding
1647	chr10	87502250	87502731	+	0	NA	Intergenic	Intergenic	-8830	NM_008553	17172		NM_008553	ENSMUSG00000020052	Ascl1	ASH1|Mash1|bHLHa46	achaete-scute family bHLH transcription factor 1	protein-coding
94	chr7	119793750	119794264	+	0	NA	promoter-TSS (NM_027698)	promoter-TSS (NM_027698)	51	NM_001355104	71151		NM_027698	ENSMUSG00000030929	Eri2	4933424N09Rik|Exod1|mKIAA1504	exoribonuclease 2	protein-coding
1838	chr16	8619716	8619938	+	0	NA	3' UTR (NM_172961, exon 16 of 16)	3' UTR (NM_172961, exon 16 of 16)	17670	NM_001362486	66690		NM_025708	ENSMUSG00000043140	Tmem186	2810440M13Rik|4432406C05Rik	transmembrane protein 186	protein-coding
1812	chr2	115513816	115514100	+	0	NA	Intergenic	Intergenic	-1757	NR_030712	100043232		NR_030712	ENSMUSG00000085582	3110099E03Rik	-	RIKEN cDNA 3110099E03 gene	ncRNA
862	chr11	53520919	53521144	+	0	NA	intron (NM_001361969, intron 1 of 9)	intron (NM_001361969, intron 1 of 9)	843	NM_001361969	20362		NM_033144	ENSMUSG00000018398	Septin8	Sepl|Sept8	septin 8	protein-coding
922	chr3	138144345	138145015	+	0	NA	intron (NM_001348197, intron 1 of 8)	intron (NM_001348197, intron 1 of 8)	881	NM_001348197	108943		NM_175389	ENSMUSG00000004127	Trmt10a	3110023L08Rik|Rg9mtd2|Rnmtd2	tRNA methyltransferase 10A	protein-coding
1074	chr15	90400804	90401246	+	0	NA	Intergenic	Intergenic	47315	NR_155426	102640415		NR_155426	ENSMUSG00000116204	Gm36480	-	predicted gene, 36480	ncRNA
1338	chr10	19277605	19277988	+	0	NA	Intergenic	Intergenic	-78743	NM_053008	94222		NM_053008	ENSMUSG00000045591	Olig3	Bhlhb7|bHLHe20|oligo3	oligodendrocyte transcription factor 3	protein-coding
1312	chr11	120932624	120932822	+	0	NA	5' UTR (NM_027745, exon 1 of 19)	5' UTR (NM_027745, exon 1 of 19)	149	NM_027745	71276		NM_027745	ENSMUSG00000048445	Ccdc57	4933434G05Rik	coiled-coil domain containing 57	protein-coding
1414	chr19	46970553	46971045	+	0	NA	intron (NR_165064, intron 1 of 16)	RMER1B|Other|Other	-1231	NM_001164365	76952		NM_029810	ENSMUSG00000025041	Nt5c2	2010002I23Rik|CnII|Gm9751|Gmp|Nt5b|Pnt5|cN-II	5'-nucleotidase, cytosolic II	protein-coding
1282	chr4	119293016	119293377	+	0	NA	intron (NM_011732, intron 2 of 7)	intron (NM_011732, intron 2 of 7)	1317	NM_011732	22608		NM_011732	ENSMUSG00000028639	Ybx1	1700102N10Rik|EF1A|MSY1|Nsep1|YB-1|dbpB|mYB-1a	Y box protein 1	protein-coding
1539	chr12	56827928	56828256	+	0	NA	intron (NM_001167976, intron 4 of 10)	intron (NM_001167976, intron 4 of 10)	132621	NM_011041	18511		NM_011041	ENSMUSG00000001497	Pax9	Pax-9	paired box 9	protein-coding
506	chr13	64275002	64275288	+	0	NA	promoter-TSS (NM_172587)	promoter-TSS (NM_172587)	-157	NM_172587	218294		NM_172587	ENSMUSG00000033102	Cdc14b	2810432N10Rik|A530086E13Rik|CDC14B3|Cdc14B1	CDC14 cell division cycle 14B	protein-coding
434	chr13	46975265	46975713	+	0	NA	Intergenic	Intergenic	39361	NM_175340	105193		NM_175340	ENSMUSG00000044231	Nhlrc1	B230309E09Rik|EPM2B	NHL repeat containing 1	protein-coding
333	chr5	97200504	97201287	+	0	NA	Intergenic	Intergenic	-89299	NM_001359910	231474		NM_198422	ENSMUSG00000055725	Paqr3	6330415A20Rik|RKTG	progestin and adipoQ receptor family member III	protein-coding
396	chr8	106892358	106892713	+	0	NA	intron (NM_001378379, intron 1 of 2)	intron (NM_001378379, intron 1 of 2)	1058	NM_001378376	116621581		NM_001378376	ENSMUSG00000117748	Derpc	Gm50241	DERPC proline and glycine rich nuclear protein	protein-coding
386	chr8	95352827	95353067	+	0	NA	exon (NM_008609, exon 1 of 10)	exon (NM_008609, exon 1 of 10)	651	NM_008609	17388		NM_008609	ENSMUSG00000031790	Mmp15	MT-MMP 2|MT2-MMP	matrix metallopeptidase 15	protein-coding
912	chr3	127780182	127780422	+	0	NA	5' UTR (NM_027808, exon 1 of 14)	5' UTR (NM_027808, exon 1 of 14)	225	NM_027808	71481		NM_027808	ENSMUSG00000028028	Alpk1	8430410J10Rik|LAK	alpha-kinase 1	protein-coding
1411	chr4	142248183	142248571	+	0	NA	Intergenic	Intergenic	-8976	NM_001109685	71529		NM_144531	ENSMUSG00000040606	Kazn	2310007B04Rik|9030409G11Rik|Kaz|Kazrin	kazrin, periplakin interacting protein	protein-coding
156	chr7	132282141	132282359	+	0	NA	intron (NM_029935, intron 1 of 7)	intron (NM_029935, intron 1 of 7)	-33414	NR_028578	100043682		NR_028578	ENSMUSG00000109270	Gm10584	-	predicted gene 10584	ncRNA
73	chr7	97183732	97184058	+	0	NA	intron (NM_010248, intron 1 of 9)	intron (NM_010248, intron 1 of 9)	102144	NM_010248	14389		NM_010248	ENSMUSG00000004508	Gab2	D130058I17Rik|p97	growth factor receptor bound protein 2-associated protein 2	protein-coding
167	chr16	97535767	97536238	+	0	NA	promoter-TSS (NR_003508)	promoter-TSS (NR_003508)	-79	NR_003508	17858		NM_013606	ENSMUSG00000023341	Mx2	Mx-2	MX dynamin-like GTPase 2	protein-coding
1782	chr2	104367570	104367927	+	0	NA	intron (NM_001033347, intron 1 of 20)	intron (NM_001033347, intron 1 of 20)	42586	NM_001033347	241589		NM_001033347	ENSMUSG00000068373	D430041D05Rik	9630056G07Rik|G2	RIKEN cDNA D430041D05 gene	protein-coding
1835	chr2	122702249	122702610	+	0	NA	5' UTR (NM_001290993, exon 1 of 6)	5' UTR (NM_001290993, exon 1 of 6)	234	NM_001290993	22785		NM_011774	ENSMUSG00000005802	Slc30a4	Znt4|lm|znT-4	solute carrier family 30 (zinc transporter), member 4	protein-coding
701	chr6	88901971	88902214	+	0	NA	promoter-TSS (NM_011906)	promoter-TSS (NM_011906)	-159	NM_011906	24100		NM_011906	ENSMUSG00000002871	Tpra1	40kDa|Gpr175|Tpra40	transmembrane protein, adipocyte asscociated 1	protein-coding
1557	chr12	80627167	80627380	+	0	NA	Intergenic	Intergenic	16838	NM_007951	13877		NM_007951	ENSMUSG00000021131	Erh	Mer|Prei1	ERH mRNA splicing and mitosis factor	protein-coding
806	chr11	44469820	44470079	+	0	NA	intron (NM_024475, intron 1 of 10)	intron (NM_024475, intron 1 of 10)	599	NM_024475	79560		NM_024475	ENSMUSG00000041231	Ublcp1	4930527B16Rik|8430435I17Rik	ubiquitin-like domain containing CTD phosphatase 1	protein-coding
286	chr17	48097151	48097412	+	0	NA	Intergenic	Intergenic	-6903	NR_110485	320638		NR_110485	ENSMUSG00000117334	A730006G06Rik	-	RIKEN cDNA A730006G06 gene	ncRNA
296	chr5	63970085	63970438	+	0	NA	Intergenic	MTC|LTR|ERVL-MaLR	-1364	NM_145923	100532		NM_145923	ENSMUSG00000047881	Rell1	-	RELT-like 1	protein-coding
1524	chr2	9516759	9516997	+	0	NA	Intergenic	Intergenic	164618	NR_168279	100040710		NR_168279	ENSMUSG00000079604	Gm13219	-	predicted gene 13219	ncRNA
1692	chrX	113442244	113442590	+	0	NA	intron (NM_001289734, intron 4 of 15)	intron (NM_001289734, intron 4 of 15)	144161	NM_033605	93837		NM_033605	ENSMUSG00000025592	Dach2	9430028N04Rik	dachshund family transcription factor 2	protein-coding
459	chr8	121829658	121829858	+	0	NA	promoter-TSS (NM_145605)	promoter-TSS (NM_145605)	-189	NM_145605	234825		NM_145605	ENSMUSG00000040263	Klhdc4	G430025P05Rik	kelch domain containing 4	protein-coding
656	chr6	50178949	50179178	+	0	NA	intron (NM_019939, intron 7 of 12)	intron (NM_019939, intron 7 of 12)	68203	NM_001361247	56524		NM_008016	ENSMUSG00000038388	Pals2	Mpp6|P55t	protein associated with LIN7 2, MAGUK family member	protein-coding
233	chr17	29371179	29371494	+	0	NA	intron (NM_001159538, intron 9 of 15)	intron (NM_001159538, intron 9 of 15)	10422	NM_001159538	26382		NM_013710	ENSMUSG00000024013	Fgd2	Tcd-2|Tcd2|ZFYVE4|tcs-2|tcs2	FYVE, RhoGEF and PH domain containing 2	protein-coding
1405	chr4	138693266	138693496	+	0	NA	Intergenic	Intergenic	31475	NM_001285930	212190		NM_178671	ENSMUSG00000043621	Ubxn10	5730509E04Rik|A830047D02|Ubxd3	UBX domain protein 10	protein-coding
758	chr14	64173632	64173964	+	0	NA	intron (NM_001253712, intron 5 of 5)	intron (NM_001253712, intron 5 of 5)	57508	NR_167725	78569		NR_167725	ENSMUSG00000114284	9630015K15Rik	-	RIKEN cDNA 9630015K15 gene	ncRNA
667	chr6	83115260	83115477	+	0	NA	promoter-TSS (NM_020619)	promoter-TSS (NM_020619)	-138	NM_020619	57377		NM_020619	ENSMUSG00000030036	Mogs	1810017N02Rik|Gcs1	mannosyl-oligosaccharide glucosidase	protein-coding
1333	chr10	12584587	12584794	+	0	NA	intron (NM_011682, intron 50 of 73)	intron (NM_011682, intron 50 of 73)	277045	NM_011682	22288		NM_011682	ENSMUSG00000019820	Utrn	DRP|Dmdl	utrophin	protein-coding
1521	chr2	6212933	6213183	+	0	NA	promoter-TSS (NM_024208)	promoter-TSS (NM_024208)	-64	NM_024208	67856		NM_024208	ENSMUSG00000039063	Echdc3	2310005D12Rik	enoyl Coenzyme A hydratase domain containing 3	protein-coding
937	chr15	58215125	58215323	+	0	NA	promoter-TSS (NM_026346)	promoter-TSS (NM_026346)	-332	NM_026346	67731		NM_026346	ENSMUSG00000022358	Fbxo32	4833442G10Rik|ATROGIN1|Gm20361|MAFbx	F-box protein 32	protein-coding
1556	chr10	75773528	75773723	+	0	NA	promoter-TSS (NM_010027)	promoter-TSS (NM_010027)	-251	NM_010027	13202		NM_010027	ENSMUSG00000001666	Ddt	-	D-dopachrome tautomerase	protein-coding
1365	chr9	72834088	72834373	+	0	NA	intron (NM_175485, intron 2 of 19)	intron (NM_175485, intron 2 of 19)	26956	NM_175485	235472		NM_175485	ENSMUSG00000036030	Prtg	A230098A12Rik|Igdcc5	protogenin	protein-coding
1550	chr12	77572929	77573263	+	0	NA	Intergenic	Intergenic	162955	NM_001252616	53618		NM_016893	ENSMUSG00000021065	Fut8	-	fucosyltransferase 8	protein-coding
987	chr1	85112295	85112536	+	0	NA	intron (NR_163968, intron 2 of 3)	intron (NR_163968, intron 2 of 3)	-2562	NM_213615	381287		NM_213615	ENSMUSG00000089844	Sp140l1	A530032D15Rik|Gm1888	Sp140 nuclear body protein like 1	protein-coding
997	chr4	3574838	3575106	+	0	NA	promoter-TSS (NM_054089)	promoter-TSS (NM_054089)	93	NM_054089	116940		NM_054089	ENSMUSG00000028233	Tgs1	D4Ertd800e|Ncoa6ip|Pimt	trimethylguanosine synthase 1	protein-coding
1451	chr12	53537014	53537403	+	0	NA	intron (NM_001370964, intron 4 of 12)	intron (NM_001370964, intron 4 of 12)	288776	NM_001370960	27386		NM_013780	ENSMUSG00000021010	Npas3	4930423H22Rik|bHLHe12	neuronal PAS domain protein 3	protein-coding
293	chr8	69176224	69176510	+	0	NA	intron (NM_001370971, intron 1 of 3)	intron (NM_001370971, intron 1 of 3)	7831	NM_199364	211134		NM_199364	ENSMUSG00000036306	Lzts1	F37|FEZ1|PSD-Zip70	leucine zipper, putative tumor suppressor 1	protein-coding
283	chr17	47898987	47899294	+	0	NA	intron (NM_028767, intron 2 of 16)	intron (NM_028767, intron 2 of 16)	25492	NM_001110824	74123		NM_028767	ENSMUSG00000023991	Foxp4	1200010K03Rik|2310007G05Rik|mFKHLA	forkhead box P4	protein-coding
1420	chr12	17557019	17557548	+	0	NA	Intergenic	Intergenic	12410	NM_013614	18263		NM_013614	ENSMUSG00000011179	Odc1	ODC	ornithine decarboxylase, structural 1	protein-coding
803	chr14	88471063	88471258	+	0	NA	intron (NM_178685, intron 1 of 2)	intron (NM_178685, intron 1 of 2)	236	NM_178685	219257		NM_178685	ENSMUSG00000050505	Pcdh20	C630015B17Rik|Pcdh13	protocadherin 20	protein-coding
1833	chr2	122611060	122611338	+	0	NA	promoter-TSS (NM_025961)	promoter-TSS (NM_025961)	78	NM_025961	67092		NM_025961	ENSMUSG00000027199	Gatm	1810003P21Rik|AT	glycine amidinotransferase (L-arginine:glycine amidinotransferase)	protein-coding
1426	chr12	27061664	27062313	+	0	NA	Intergenic	Intergenic	53007	NR_045052	100504347		NR_045052	ENSMUSG00000094002	Gm20187	-	predicted gene, 20187	ncRNA
236	chr17	30612413	30612721	+	0	NA	promoter-TSS (NM_001113560)	promoter-TSS (NM_001113560)	92	NM_001113560	109801		NM_025374	ENSMUSG00000024026	Glo1	0610009E22Rik|1110008E19Rik|2510049H23Rik|GLY1|Glo-1|Glo-1r|Glo-1s|Glo1-r|Glo1-s|Qglo	glyoxalase 1	protein-coding
653	chr14	30593881	30594433	+	0	NA	Intergenic	Intergenic	16153	NM_001310682	18753		NM_011103	ENSMUSG00000021948	Prkcd	D14Ertd420e|PKC[d]|PKCdelta|Pkcd	protein kinase C, delta	protein-coding
562	chr9	37101198	37101453	+	0	NA	intron (NM_001029838, intron 1 of 12)	intron (NM_001029838, intron 1 of 12)	45997	NM_148950	208076		NM_148950	ENSMUSG00000035934	Pknox2	D230005H23Rik|Prep2	Pbx/knotted 1 homeobox 2	protein-coding
1363	chr9	71879880	71880295	+	0	NA	intron (NM_001253862, intron 12 of 19)	intron (NM_001253862, intron 12 of 19)	16009	NM_001253863	21406		NM_011544	ENSMUSG00000032228	Tcf12	A130037E08Rik|ALF1|HEB|HEBAlt|HTF-4|HTF4|ME1|REB|bHLHb20	transcription factor 12	protein-coding
1335	chr10	17374285	17374504	+	0	NA	Intergenic	Intergenic	-278612	NR_038020	100504235		NR_038020	ENSMUSG00000101969	Gm20125	-	predicted gene, 20125	ncRNA
1352	chr9	61368835	61369355	+	0	NA	Intergenic	Intergenic	-3271	NM_001083927	21887		NM_009389	ENSMUSG00000032280	Tle3	2610103N05Rik|ESG|Grg3a|Grg3b|mKIAA1547	transducin-like enhancer of split 3	protein-coding
1403	chr19	45154005	45154226	+	0	NA	intron (NM_021901, intron 2 of 2)	CpG-7577	3400	NM_021901	21908		NM_021901	ENSMUSG00000025215	Tlx1	Hox-11|Hox11|Tlx-1	T cell leukemia, homeobox 1	protein-coding
1454	chr10	45229913	45230115	+	0	NA	Intergenic	Intergenic	-59291	NM_024286	78977		NM_024286	ENSMUSG00000019848	Popdc3	Pop3	popeye domain containing 3	protein-coding
972	chr15	78119834	78120034	+	0	NA	promoter-TSS (NM_007583)	promoter-TSS (NM_007583)	-654	NM_007583	12300		NM_007583	ENSMUSG00000019146	Cacng2	B230105C07Rik|B930041E13Rik|stargazer|stargazin|stg|wag|waggler	calcium channel, voltage-dependent, gamma subunit 2	protein-coding
240	chr1	4785495	4786192	+	0	NA	promoter-TSS (NR_033530)	promoter-TSS (NR_033530)	-117	NR_033530	27395		NM_025300	ENSMUSG00000033845	Mrpl15	HSPC145|L15mt|MRP-L15|MRP-L7|Rpml7	mitochondrial ribosomal protein L15	protein-coding
844	chr14	103651177	103651425	+	0	NA	intron (NM_001361639, intron 1 of 7)	intron (NM_001361639, intron 1 of 7)	1073	NM_001361639	105439		NM_198014	ENSMUSG00000055717	Slain1	9630044O09Rik	SLAIN motif family, member 1	protein-coding
747	chr3	87789489	87789894	+	0	NA	intron (NM_001033124, intron 3 of 16)	intron (NM_001033124, intron 3 of 16)	5471	NM_001033124	18211		NM_001033124	ENSMUSG00000028072	Ntrk1	Tkr|TrkA|trk	neurotrophic tyrosine kinase, receptor, type 1	protein-coding
1427	chr12	28460623	28460907	+	0	NA	intron (NM_001177964, intron 8 of 8)	intron (NM_001177964, intron 8 of 8)	87572	NM_001177964	68511		NM_001177964	ENSMUSG00000020633	Dcdc2c	1110015M06Rik	doublecortin domain containing 2C	protein-coding
1525	chr2	14604347	14604554	+	0	NA	5' UTR (NM_023116, exon 1 of 14)	5' UTR (NM_023116, exon 1 of 14)	144	NM_023116	12296		NM_023116	ENSMUSG00000057914	Cacnb2	CAB2|Cavbeta2|Cchb2	calcium channel, voltage-dependent, beta 2 subunit	protein-coding
1401	chr4	137930942	137931169	+	0	NA	intron (NM_001369178, intron 2 of 16)	intron (NM_001369178, intron 2 of 16)	10262	NM_001369178	230857		NM_199307	ENSMUSG00000057530	Ece1	ECE-1|ECE-1a|ECE-1b|ECE-1c1|ECE-1d	endothelin converting enzyme 1	protein-coding
962	chr1	58712054	58712611	+	0	NA	promoter-TSS (NR_149255)	promoter-TSS (NR_149255)	841	NR_149256	12633		NM_009805	ENSMUSG00000026031	Cflar	2310024N18Rik|A430105C05Rik|CLARP|Cash|Casper|FLAME|FLAME-1|Flip|Gm9845|I-FLICE|MRIT|c-Flip	CASP8 and FADD-like apoptosis regulator	protein-coding
822	chr3	96424441	96424685	+	0	NA	Intergenic	Intergenic	-9730	NR_001579	21748		NR_001579	ENSMUSG00000118406	Terc	mTER|mTR	telomerase RNA component	ncRNA
84	chr7	112685118	112685342	+	0	NA	intron (NM_001166584, intron 1 of 13)	intron (NM_001166584, intron 1 of 13)	5874	NM_001166584	21676		NM_009346	ENSMUSG00000055320	Tead1	2610024B07Rik|B230114H05Rik|Gtrgeo5|TEAD-1|TEF-1|Tcf13|mTEF-1	TEA domain family member 1	protein-coding
307	chr8	71147784	71148029	+	0	NA	intron (NM_001324526, intron 3 of 10)	L1_Mus4|LINE|L1	7537	NM_001324526	665858		NM_001324526		Gm7827	EG665858	predicted gene 7827	protein-coding
1247	chr9	43263989	43264242	+	0	NA	promoter-TSS (NR_168928)	promoter-TSS (NR_168928)	-18	NR_168928	235302		NM_001243261	ENSMUSG00000095385	D630033O11Rik	Gm588	RIKEN cDNA D630033O11 gene	ncRNA
572	chr18	71595414	71595656	+	0	NA	intron (NM_007831, intron 7 of 28)	intron (NM_007831, intron 7 of 28)	755534	NM_007831	13176		NM_007831	ENSMUSG00000060534	Dcc	C030036D22Rik|Igdcc1	DCC netrin 1 receptor	protein-coding
117	chr2	165641971	165642211	+	0	NA	intron (NM_001271962, intron 1 of 15)	intron (NM_001271962, intron 1 of 15)	11746	NM_001271962	14049		NM_010165	ENSMUSG00000017897	Eya2	Eab1	EYA transcriptional coactivator and phosphatase 2	protein-coding
632	chr6	39226314	39226563	+	0	NA	Intergenic	Intergenic	-19665	NM_001033430	338523		NM_001033430	ENSMUSG00000042599	Kdm7a	A630082K20Rik|Jhdm1d|mKIAA1718	lysine (K)-specific demethylase 7A	protein-coding
1078	chr15	91077677	91077896	+	0	NA	Intergenic	Intergenic	-27835	NM_001109040	16564		NM_016705	ENSMUSG00000022629	Kif21a	-	kinesin family member 21A	protein-coding
1361	chr9	69713374	69713690	+	0	NA	Intergenic	Intergenic	47408	NM_022378	64290		NM_022378	ENSMUSG00000059246	Foxb1	C43|Fkh5|Foxb1a|Foxb1b|Hfh-e5.1|Mf3|Twh	forkhead box B1	protein-coding
1834	chr2	122630651	122630868	+	0	NA	exon (NM_001033256, exon 1 of 2)	exon (NM_001033256, exon 1 of 2)	134	NM_001033256	214616		NM_001033256	ENSMUSG00000118663	Afg2b	C130039A10Rik|Spata5l1	AFG2 AAA ATPase homolog B	protein-coding
447	chr5	121757988	121758561	+	0	NA	intron (NM_001359153, intron 5 of 23)	intron (NM_001359153, intron 5 of 23)	19742	NM_001359153	20239		NM_009125	ENSMUSG00000042605	Atxn2	9630045M23Rik|ATX2|Sca2	ataxin 2	protein-coding
1240	chr1	186749568	186749827	+	0	NA	promoter-TSS (NM_026041)	promoter-TSS (NM_026041)	-339	NM_026041	67223		NM_026041	ENSMUSG00000001305	Rrp15	2810430M08Rik|5430437H21Rik	ribosomal RNA processing 15 homolog	protein-coding
1831	chr2	121506799	121507000	+	0	NA	promoter-TSS (NM_026220)	promoter-TSS (NM_026220)	176	NM_030234	241627		NM_030234	ENSMUSG00000027242	Wdr76	5830411K18Rik|6030457D09	WD repeat domain 76	protein-coding
1246	chr9	41611990	41612285	+	0	NA	intron (NR_131930, intron 3 of 3)	CT-rich|Low_complexity|Low_complexity	30211	NR_029822	387236		NR_029822	ENSMUSG00000093354	Mir125b-1	Mirn125b|Mirn125b-1|mir-125b-1	microRNA 125b-1	ncRNA
597	chr13	98504220	98504773	+	0	NA	Intergenic	Intergenic	-69431	NR_045498	70090		NR_045498	ENSMUSG00000099446	2310005E17Rik	-	RIKEN cDNA 2310005E17 gene	ncRNA
587	chr13	91636624	91636950	+	0	NA	intron (NM_024186, intron 4 of 15)	intron (NM_024186, intron 4 of 15)	-104734	NM_028790	74156		NM_028790	ENSMUSG00000021620	Acot12	1300004O04Rik|4930449F15Rik|CACH-1|Cach|mCACH-1	acyl-CoA thioesterase 12	protein-coding
1462	chr10	60346948	60347164	+	0	NA	exon (NM_028732, exon 1 of 7)	exon (NM_028732, exon 1 of 7)	205	NM_001159572	74048		NM_028732	ENSMUSG00000020101	Vsir	4632428N05Rik|Dies1|PD-1H|VISTA	V-set immunoregulatory receptor	protein-coding
1364	chr9	72155422	72155698	+	0	NA	Intergenic	Intergenic	-43741	NM_011544	21406		NM_011544	ENSMUSG00000032228	Tcf12	A130037E08Rik|ALF1|HEB|HEBAlt|HTF-4|HTF4|ME1|REB|bHLHb20	transcription factor 12	protein-coding
1279	chr4	117551417	117551668	+	0	NA	intron (NM_001379285, intron 1 of 6)	intron (NM_001379285, intron 1 of 6)	1177	NM_001285899	140546		NM_080469	ENSMUSG00000033423	Eri3	PINT1|Prnpip1	exoribonuclease 3	protein-coding
1404	chr19	45596395	45596662	+	0	NA	intron (NM_013907, intron 5 of 8)	intron (NM_013907, intron 5 of 8)	35943	NM_172639	226162		NM_172639	ENSMUSG00000041035	Dpcd	Gm17018|Ndac	deleted in primary ciliary dyskinesia	protein-coding
1302	chr11	117266722	117266945	+	0	NA	intron (NM_001113487, intron 1 of 10)	intron (NM_001113487, intron 1 of 10)	587	NM_001113487	53860		NM_017380	ENSMUSG00000059248	Septin9	MSF1|Msf|PNUTL4|Sept9|Sint1	septin 9	protein-coding
1453	chr10	44529321	44529664	+	0	NA	Intergenic	CpG	-70744	NM_007548	12142		NM_007548	ENSMUSG00000038151	Prdm1	Blimp-1|Blimp1|PRDI-BF1|ZNFPR1A1|b2b1765Clo	PR domain containing 1, with ZNF domain	protein-coding
245	chr8	23598198	23598410	+	0	NA	Intergenic	Intergenic	-71357	NM_001277239	320158		NM_177086	ENSMUSG00000037492	Zmat4	9630048M01Rik	zinc finger, matrin type 4	protein-coding
127	chr16	85964620	85965150	+	0	NA	Intergenic	Intergenic	-63760	NM_011782	23794		NM_011782	ENSMUSG00000022894	Adamts5	9530092O11Rik|ADAM-TS5|ADAMTS1|ADAMTS11|ADMP-2|ASMP-2	ADAM metallopeptidase with thrombospondin type 1 motif 5	protein-coding
759	chr14	64233390	64233616	+	0	NA	intron (NM_001253712, intron 4 of 5)	intron (NM_001253712, intron 4 of 5)	117213	NR_167725	78569		NR_167725	ENSMUSG00000114284	9630015K15Rik	-	RIKEN cDNA 9630015K15 gene	ncRNA
1042	chr11	77513036	77513320	+	0	NA	promoter-TSS (NM_001024920)	promoter-TSS (NM_001024920)	95	NM_001024920	216964		NM_001024920	ENSMUSG00000044328	Trp53i13	2410019G02Rik|Tp53i13	transformation related protein 53 inducible protein 13	protein-coding
1802	chr7	45447290	45447560	+	0	NA	intron (NM_030678, intron 10 of 15)	B2_Mm2|SINE|B2	12461	NM_010240	14325		NM_010240	ENSMUSG00000050708	Ftl1	Ftl|Ftl-1|L-ferritin	ferritin light polypeptide 1	protein-coding
252	chr8	26672851	26673060	+	0	NA	Intergenic	Intergenic	151468	NR_045904	72316		NR_045904	ENSMUSG00000100335	2310008N11Rik	-	RIKEN cDNA 2310008N11 gene	ncRNA
1523	chr2	8498708	8499025	+	0	NA	Intergenic	Intergenic	-448070	NR_168337	102633034		NR_168337		Gm30957	-	predicted gene, 30957	ncRNA
537	chr9	16500277	16500780	+	0	NA	intron (NM_001080814, intron 1 of 25)	intron (NM_001080814, intron 1 of 25)	1526	NM_001080814	270120		NM_001080814	ENSMUSG00000074505	Fat3	9430076A06Rik|D430038H04Rik|Gm1132|Gm510|MFAT3F	FAT atypical cadherin 3	protein-coding
401	chr5	115340931	115341144	+	0	NA	promoter-TSS (NM_026933)	promoter-TSS (NM_026933)	124	NM_029645	384281		NM_029645	ENSMUSG00000029536	Gatc	2010003O18Rik	glutamyl-tRNA amidotransferase subunit C	protein-coding
1331	chr10	12540223	12540445	+	0	NA	intron (NM_011682, intron 50 of 73)	intron (NM_011682, intron 50 of 73)	321401	NM_011682	22288		NM_011682	ENSMUSG00000019820	Utrn	DRP|Dmdl	utrophin	protein-coding
1507	chr19	56344073	56344302	+	0	NA	intron (NM_008733, intron 28 of 41)	intron (NM_008733, intron 28 of 41)	45851	NM_008733	18175		NM_008733	ENSMUSG00000049134	Nrap	-	nebulin-related anchoring protein	protein-coding
677	chr14	46822045	46822290	+	0	NA	promoter-TSS (NM_022023)	promoter-TSS (NM_022023)	75	NM_022023	63985		NM_022023	ENSMUSG00000062014	Gmfb	3110001H22Rik|3110001O16Rik|D14Ertd630e	glia maturation factor, beta	protein-coding
1147	chr11	95859851	95860073	+	0	NA	intron (NR_045187, intron 1 of 1)	intron (NR_045187, intron 1 of 1)	1145	NR_045187	73906		NR_045187	ENSMUSG00000086015	4833417C18Rik	-	RIKEN cDNA 4833417C18 gene	ncRNA
812	chr3	89436810	89437137	+	0	NA	intron (NM_146131, intron 1 of 10)	intron (NM_146131, intron 1 of 10)	269	NM_146131	229534		NM_146131	ENSMUSG00000042613	Pbxip1	4732463H20Rik	pre B cell leukemia transcription factor interacting protein 1	protein-coding
1792	chr7	35396910	35397106	+	0	NA	promoter-TSS (NM_178643)	promoter-TSS (NM_178643)	-55	NM_028120	72140		NM_028120	ENSMUSG00000023072	Cep89	2610507L03Rik|Ccdc123	centrosomal protein 89	protein-coding
1179	chr1	165865622	165865822	+	0	NA	3' UTR (NM_198934, exon 17 of 17)	3' UTR (NM_198934, exon 17 of 17)	69226	NM_198934	18986		NM_011137	ENSMUSG00000026565	Pou2f1	2810482H01Rik|NF-A1|Oct-1|Oct1|Otf-1|Otf1	POU domain, class 2, transcription factor 1	protein-coding
682	chr14	54205387	54205670	+	0	NA	Intergenic	MIRc|SINE|MIR	48401	NM_001113358	13135		NM_010015	ENSMUSG00000022174	Dad1	-	defender against cell death 1	protein-coding
692	chr14	62342141	62342582	+	0	NA	intron (NM_026001, intron 1 of 10)	L1M2|LINE|L1	10293	NM_026001	67153		NM_026001	ENSMUSG00000021932	Rnaseh2b	1110019N06Rik|2610207P08Rik|Dleu8	ribonuclease H2, subunit B	protein-coding
1334	chr10	13118244	13118715	+	0	NA	intron (NM_001364644, intron 5 of 7)	intron (NM_001364644, intron 5 of 7)	27634	NR_131912	338438		NR_131912		Hymai	-	hydatidiform mole associated and imprinted transcript	ncRNA
1418	chr12	17348154	17348366	+	0	NA	promoter-TSS (NM_001008421)	promoter-TSS (NM_001008421)	-233	NM_001008421	217431		NM_001008421	ENSMUSG00000061458	Nol10	Gm67	nucleolar protein 10	protein-coding
1432	chr12	35894150	35894358	+	0	NA	Intergenic	Intergenic	-31367	NM_207531	403205		NM_207531	ENSMUSG00000036231	Agr3	BCMP11|E030025L21Rik|Gm888	anterior gradient 3	protein-coding
1455	chr10	46088128	46088702	+	0	NA	Intergenic	Intergenic	-156333	NR_028274	100302593		NR_028274	ENSMUSG00000118706	Snord14d	Gm23710	small nucleolar RNA, C/D box 14D	snoRNA
1146	chr11	95666556	95667109	+	0	NA	promoter-TSS (NM_008831)	promoter-TSS (NM_008831)	-125	NM_008831	18673		NM_008831	ENSMUSG00000038845	Phb1	Bap32|Phb	prohibitin 1	protein-coding
1506	chr19	56029553	56030018	+	0	NA	Intergenic	Intergenic	134464	NM_001142924	21416		NM_009333	ENSMUSG00000024985	Tcf7l2	TCF4B|TCF4E|Tcf-4|Tcf4	transcription factor 7 like 2, T cell specific, HMG box	protein-coding
1140	chr4	58986471	58986732	+	0	NA	intron (NM_025968, intron 1 of 9)	intron (NM_025968, intron 1 of 9)	477	NM_025968	67103		NM_025968	ENSMUSG00000028378	Ptgr1	2510002C21Rik|DIG-1|Ltb4dh|Zadh3	prostaglandin reductase 1	protein-coding
1500	chr4	148867026	148867267	+	0	NA	intron (NM_001159344, intron 2 of 20)	intron (NM_001159344, intron 2 of 20)	-22201	NR_161310	69743		NM_027195	ENSMUSG00000028977	Casz1	2410019P08Rik|Cst|D4Ertd432e	castor zinc finger 1	protein-coding
341	chr17	68837117	68837482	+	0	NA	5' UTR (NM_001206661, exon 1 of 2)	5' UTR (NM_001206661, exon 1 of 2)	163	NM_001206661	622645		NM_001206661	ENSMUSG00000095407	Tmem200c	EG622645|Gm6338	transmembrane protein 200C	protein-coding
1682	chrX	102156833	102157137	+	0	NA	5' UTR (NM_146235, exon 1 of 2)	5' UTR (NM_146235, exon 1 of 2)	106	NM_146235	236930		NM_146235	ENSMUSG00000051220	Ercc6l	D330021P09Rik	excision repair cross-complementing rodent repair deficiency complementation group 6 like	protein-coding
458	chr5	124862690	124862890	+	0	NA	promoter-TSS (NM_001081750)	promoter-TSS (NM_001081750)	85	NM_001081750	269704		NM_001081750	ENSMUSG00000079215	Zfp664	D930038J03Rik|ZFOC1|Znf664	zinc finger protein 664	protein-coding
734	chr3	83098644	83098945	+	0	NA	Intergenic	Intergenic	-28733	NM_001357165	100534287		NM_001357165	ENSMUSG00000102692	Dchs2	EG627094|Gm417|Gm6731	dachsous cadherin related 2	protein-coding
837	chr14	98070992	98071207	+	0	NA	intron (NM_007826, intron 1 of 11)	intron (NM_007826, intron 1 of 11)	98666	NM_001038610	13134		NM_007826	ENSMUSG00000055639	Dach1	Dac|Dach	dachshund family transcription factor 1	protein-coding
1413	chr19	46573387	46573818	+	0	NA	promoter-TSS (NM_019718)	promoter-TSS (NM_019718)	237	NM_053196	94279		NM_053196	ENSMUSG00000025036	Sfxn2	F630107H02Rik	sideroflexin 2	protein-coding
241	chr1	9601420	9601832	+	0	NA	exon (NM_178399, exon 1 of 6)	exon (NM_178399, exon 1 of 6)	359	NM_178399	76982		NM_178399	ENSMUSG00000067879	Vxn	3110035E14Rik	vexin	protein-coding
177	chr17	15376399	15376897	+	0	NA	promoter-TSS (NM_007865)	promoter-TSS (NM_007865)	284	NM_001379042	13388		NM_007865	ENSMUSG00000014773	Dll1	Delta1	delta like canonical Notch ligand 1	protein-coding
512	chr13	68581679	68582069	+	0	NA	promoter-TSS (NM_001330423)	promoter-TSS (NM_001330423)	230	NM_001308475	210009		NM_172480	ENSMUSG00000034617	Mtrr	4732420G08|MSR	5-methyltetrahydrofolate-homocysteine methyltransferase reductase	protein-coding
627	chr6	32601833	32602227	+	0	NA	Intergenic	Intergenic	-13838	NM_175750	243743		NM_175750	ENSMUSG00000029765	Plxna4	9330117B14|Plxa4|mKIAA1550	plexin A4	protein-coding
1075	chr11	83302395	83302626	+	0	NA	promoter-TSS (NM_027915)	promoter-TSS (NM_027915)	-187	NM_027915	71770		NM_027915	ENSMUSG00000035152	Ap2b1	1300012O03Rik|AP105B	adaptor-related protein complex 2, beta 1 subunit	protein-coding
1292	chr19	16599210	16599415	+	0	NA	intron (NM_008137, intron 3 of 6)	intron (NM_008137, intron 3 of 6)	163645	NM_008137	14675		NM_008137	ENSMUSG00000024697	Gna14	Hg1i	guanine nucleotide binding protein, alpha 14	protein-coding
43	chr16	23258737	23259255	+	0	NA	intron (NM_001252505, intron 2 of 7)	intron (NM_001252505, intron 2 of 7)	-31474	NM_001252506	20440		NM_145933	ENSMUSG00000022885	St6gal1	Siat1|St6Gal-I|St6gal|St6galI	beta galactoside alpha 2,6 sialyltransferase 1	protein-coding
352	chr17	78508584	78508837	+	0	NA	intron (NM_028813, intron 1 of 13)	intron (NM_028813, intron 1 of 13)	647	NM_028813	74199		NM_028813	ENSMUSG00000024076	Vit	1700052E02Rik|1700110E08Rik|2810429K11Rik|AKH|akhirin	vitrin	protein-coding
906	chr7	6696257	6696606	+	0	NA	promoter-TSS (NM_011769)	promoter-TSS (NM_011769)	1	NM_011769	22776		NM_011769	ENSMUSG00000002266	Zim1	-	zinc finger, imprinted 1	protein-coding
1528	chr5	12530032	12530373	+	0	NA	intron (NM_028882, intron 8 of 17)	intron (NM_028882, intron 8 of 17)	147036	NM_028882	108151		NM_028882	ENSMUSG00000040254	Sema3d	4631426B19Rik	sema domain, immunoglobulin domain (Ig), short basic domain, secreted, (semaphorin) 3D	protein-coding
192	chr3	37204377	37204722	+	0	NA	Intergenic	Intergenic	21664	NR_153188	102639848		NR_153188	ENSMUSG00000084754	Gm12532	-	predicted gene 12532	ncRNA
182	chr3	34196700	34197019	+	0	NA	Intergenic	Intergenic	-115505	NM_001286973	67713		NM_026332	ENSMUSG00000027679	Dnajc19	1810055D05Rik|Tim14	DnaJ heat shock protein family (Hsp40) member C19	protein-coding
1329	chr12	16509177	16509633	+	0	NA	Intergenic	Intergenic	80365	NM_172950	14245		NM_015763	ENSMUSG00000020593	Lpin1	Lipin1|fld	lipin 1	protein-coding
872	chr15	10746514	10747183	+	0	NA	intron (NR_045063, intron 2 of 6)	intron (NR_045063, intron 2 of 6)	31948	NR_045065	75259		NR_045063	ENSMUSG00000096971	4930556M19Rik	1700009D01Rik|C130022M03Rik	RIKEN cDNA 4930556M19 gene	ncRNA
345	chr12	114797400	114797596	+	0	NA	Intergenic	L1_Mus1|LINE|L1	-283804	NR_106063	102465664		NR_106063	ENSMUSG00000118845	Mir7094-2	Gm27508|mmu-mir-7094-2	microRNA 7094-2	ncRNA
1747	chr10	127164864	127165084	+	0	NA	promoter-TSS (NM_001244618)	promoter-TSS (NM_001244618)	-182	NM_001358577	14421		NM_008080	ENSMUSG00000006731	B4galnt1	4933429D13Rik|Gal-NAc-T|GalNAc-T|GalNAcT|Galgt1|Ggm-2|Ggm2	beta-1,4-N-acetyl-galactosaminyl transferase 1	protein-coding
617	chr6	17694221	17694420	+	0	NA	exon (NM_001289626, exon 1 of 15)	exon (NM_001289626, exon 1 of 15)	326	NM_001289626	64213		NM_022332	ENSMUSG00000029534	St7	9430001H04Rik|Fam4a2|HELG|RAY1|SEN4|TSG7	suppression of tumorigenicity 7	protein-coding
132	chr2	170772729	170772926	+	0	NA	intron (NM_001163686, intron 1 of 7)	intron (NM_001163686, intron 1 of 7)	41020	NM_029761	76829		NM_029761	ENSMUSG00000027560	Dok5	2700055C10Rik	docking protein 5	protein-coding
1096	chr11	87423453	87423718	+	0	NA	intron (NM_031386, intron 1 of 30)	ID4|SINE|ID	-4006	NM_001199293	83560		NM_031386	ENSMUSG00000010342	Tex14	-	testis expressed gene 14 intercellular bridge forming factor	protein-coding
944	chr15	60823392	60823632	+	0	NA	non-coding (NR_030696, exon 1 of 3)	non-coding (NR_030696, exon 1 of 3)	547	NR_030696	320469		NM_177166		9930014A18Rik	-	RIKEN cDNA 9930014A18 gene	ncRNA
1829	chr2	120567219	120567743	+	0	NA	promoter-TSS (NM_001177792)	promoter-TSS (NM_001177792)	-190	NM_001177793	20619		NM_009222	ENSMUSG00000027287	Snap23	23kDa|SNAP-23|Sndt|Syndet	synaptosomal-associated protein 23	protein-coding
1090	chr15	97664006	97664279	+	0	NA	Intergenic	ORR1E|LTR|ERVL-MaLR	41680	NM_028003	71919		NM_028003	ENSMUSG00000022466	Rpap3	2310042P20Rik|D15Ertd682e	RNA polymerase II associated protein 3	protein-coding
1415	chr19	46971263	46971475	+	0	NA	intron (NR_165064, intron 1 of 16)	MamRep1527|LTR|LTR	-1801	NM_001164365	76952		NM_029810	ENSMUSG00000025041	Nt5c2	2010002I23Rik|CnII|Gm9751|Gmp|Nt5b|Pnt5|cN-II	5'-nucleotidase, cytosolic II	protein-coding
1458	chr10	52690515	52690743	+	0	NA	5' UTR (NM_178675, exon 1 of 8)	5' UTR (NM_178675, exon 1 of 8)	128	NM_178675	215085		NM_178675	ENSMUSG00000038602	Slc35f1	Duf6|E130016L02	solute carrier family 35, member F1	protein-coding
54	chr16	31679247	31679455	+	0	NA	intron (NR_045516, intron 3 of 24)	L1MC2|LINE|L1	15416	NM_007862	13383		NM_007862	ENSMUSG00000022770	Dlg1	B130052P05Rik|Dlgh1|E-dlg/SAP97|SAP-97|SAP97|mKIAA4187	discs large MAGUK scaffold protein 1	protein-coding
522	chr18	66226463	66226723	+	0	NA	intron (NM_178793, intron 2 of 10)	intron (NM_178793, intron 2 of 10)	-7260	NR_030467	751558		NR_030467	ENSMUSG00000076147	Mir694	Mirn694|mir-694|mmu-mir-694	microRNA 694	ncRNA
49	chr16	29876309	29876564	+	0	NA	Intergenic	Intergenic	62886	NR_164311	108168307		NR_164311		Gm46567	-	predicted gene, 46567	ncRNA
48	chr16	29838152	29838363	+	0	NA	Intergenic	Intergenic	24707	NR_164311	108168307		NR_164311		Gm46567	-	predicted gene, 46567	ncRNA
1097	chr1	90544097	90544471	+	0	NA	Intergenic	Intergenic	-59141	NM_133805	108679		NM_133805	ENSMUSG00000034432	Cops8	9430009J09Rik|Csn8|Sgn8	COP9 signalosome subunit 8	protein-coding
903	chr3	115887917	115888518	+	0	NA	promoter-TSS (NR_015487)	promoter-TSS (NR_015487)	34	NM_027193	69740		NM_027193	ENSMUSG00000033554	Dph5	2410012M04Rik	diphthamide biosynthesis 5	protein-coding
1740	chr10	120685790	120686161	+	0	NA	Intergenic	Intergenic	-79757	NR_038000	70874		NR_038000	ENSMUSG00000044544	4921513I03Rik	-	RIKEN cDNA 4921513I03 gene	ncRNA
405	chr18	5892943	5893370	+	0	NA	Intergenic	Intergenic	242942	NM_001039692	75415		NM_029277	ENSMUSG00000041225	Arhgap12	2810011M08Rik	Rho GTPase activating protein 12	protein-coding
1746	chr10	125839483	125839772	+	0	NA	Intergenic	Intergenic	-126592	NM_177152	320398		NM_177152	ENSMUSG00000020105	Lrig3	9030421L11Rik|9130004I02Rik|9430095K15Rik|mKIAA3016	leucine-rich repeats and immunoglobulin-like domains 3	protein-coding
207	chr7	144553716	144553921	+	0	NA	promoter-TSS (NM_001195086)	promoter-TSS (NM_001195086)	-89	NM_001033319	233977		NM_001033319	ENSMUSG00000037519	Ppfia1	C030014K08Rik|LIP.1|LIP1	protein tyrosine phosphatase, receptor type, f polypeptide (PTPRF), interacting protein (liprin), alpha 1	protein-coding
897	chr6	149141508	149141803	+	0	NA	5' UTR (NM_001252096, exon 1 of 4)	5' UTR (NM_001252096, exon 1 of 4)	142	NM_177101	320204		NM_177101	ENSMUSG00000039958	Etfbkmt	4833442J19Rik|ETFB-KMT|Mettl20	electron transfer flavoprotein beta subunit lysine methyltransferase	protein-coding
794	chr14	78289145	78289364	+	0	NA	intron (NM_011613, intron 2 of 4)	intron (NM_011613, intron 2 of 4)	18789	NM_011613	21943		NM_011613	ENSMUSG00000022015	Tnfsf11	Ly109l|ODF|OPGL|RANKL|Trance	tumor necrosis factor (ligand) superfamily, member 11	protein-coding
887	chr6	144559991	144560367	+	0	NA	Intergenic	Intergenic	-112689	NR_040519	66760		NR_040519	ENSMUSG00000085785	Sox5os3	4933425H06Rik	SRY (sex determining region Y)-box 5, opposite strand 3	ncRNA
784	chr11	26593414	26593622	+	0	NA	intron (NM_027260, intron 1 of 12)	CpG	402	NM_001252447	69922		NM_027260	ENSMUSG00000064090	Vrk2	2810003O05Rik	vaccinia related kinase 2	protein-coding
1073	chr15	89275817	89276047	+	0	NA	intron (NM_001356969, intron 13 of 23)	B1_Mur2|SINE|Alu	29800	NR_105924	102465981		NR_105924	ENSMUSG00000098442	Mir6959	Gm27807|mmu-mir-6959	microRNA 6959	ncRNA
1192	chr4	95685085	95685535	+	0	NA	intron (NM_001113412, intron 5 of 15)	intron (NM_001113412, intron 5 of 15)	105889	NM_029347	75578		NM_029347	ENSMUSG00000028573	Fggy	2310009E04Rik	FGGY carbohydrate kinase domain containing	protein-coding
1779	chr2	102745440	102745743	+	0	NA	intron (NR_153853, intron 1 of 1)	intron (NR_153853, intron 1 of 1)	1169	NR_153853	102637542		NR_153852	ENSMUSG00000087185	Gm13872	-	predicted gene 13872	ncRNA
700	chr6	88544992	88545242	+	0	NA	TTS (NM_001278671)	TTS (NM_001278671)	-26317	NM_016906	53421		NM_016906	ENSMUSG00000030082	Sec61a1	Sec61a	SEC61 translocon subunit alpha 1	protein-coding
717	chr6	93956890	93957683	+	0	NA	intron (NM_001029850, intron 1 of 23)	intron (NM_001029850, intron 1 of 23)	-43596	NM_001286788	14924		NM_010367	ENSMUSG00000045095	Magi1	AIP3|BAP1|Baiap1|Gukmi1|MAGI1c|Magi-1|TNRC19|WWP3|mKIAA4129	membrane associated guanylate kinase, WW and PDZ domain containing 1	protein-coding
814	chr3	93554494	93554705	+	0	NA	promoter-TSS (NM_009112)	promoter-TSS (NM_009112)	-518	NM_009112	20194		NM_009112	ENSMUSG00000041959	S100a10	42C|CAL12|CLP11|Cal1l|p10|p11	S100 calcium binding protein A10 (calpactin)	protein-coding
850	chr14	105851659	105851854	+	0	NA	Intergenic	Intergenic	45063	NM_011897	24064		NM_011897	ENSMUSG00000022114	Spry2	sprouty2	sprouty RTK signaling antagonist 2	protein-coding
1127	chr4	44561013	44561346	+	0	NA	intron (NM_008782, intron 8 of 9)	intron (NM_008782, intron 8 of 9)	46389	NR_039580	100628590		NR_039580	ENSMUSG00000092761	Mir5120	mmu-mir-5120|mu-mir-5120	microRNA 5120	ncRNA
1205	chr4	109342998	109343228	+	0	NA	promoter-TSS (NM_001159964)	promoter-TSS (NM_001159964)	57	NM_001159964	13858		NM_007943	ENSMUSG00000028552	Eps15	2410112D09Rik	epidermal growth factor receptor pathway substrate 15	protein-coding
1543	chr12	69168578	69169032	+	0	NA	promoter-TSS (NM_001081406)	promoter-TSS (NM_001081406)	-9	NM_001081406	69706		NM_001081406	ENSMUSG00000034883	Lrr1	2410005L11Rik|LRR-1|Ppil5	leucine rich repeat protein 1	protein-coding
1154	chr11	98022944	98023179	+	0	NA	promoter-TSS (NM_001282978)	promoter-TSS (NM_001282978)	-434	NM_001282977	12295		NM_031173	ENSMUSG00000020882	Cacnb1	CAB1|Cchb1|Cchlb1	calcium channel, voltage-dependent, beta 1 subunit	protein-coding
1103	chr1	93445709	93446130	+	0	NA	promoter-TSS (NM_001301364)	promoter-TSS (NM_001301364)	-218	NM_001301364	110611		NM_133808	ENSMUSG00000034088	Hdlbp	1110005P14Rik|D1Ertd101e	high density lipoprotein (HDL) binding protein	protein-coding
254	chr8	27260379	27261054	+	0	NA	intron (NM_007918, intron 1 of 2)	CpG	389	NM_007918	13685		NM_007918	ENSMUSG00000031490	Eif4ebp1	4e-bp1|PHAS-I	eukaryotic translation initiation factor 4E binding protein 1	protein-coding
210	chr8	3516607	3516819	+	0	NA	promoter-TSS (NM_001359124)	promoter-TSS (NM_001359124)	-150	NM_001378955	50767		NM_015801	ENSMUSG00000004565	Pnpla6	MSws|Nte	patatin-like phospholipase domain containing 6	protein-coding
1711	chr2	52958760	52959036	+	0	NA	intron (NM_172409, intron 1 of 26)	intron (NM_172409, intron 1 of 26)	101030	NM_172409	71409		NM_172409	ENSMUSG00000036053	Fmnl2	5430425K04Rik|Man	formin-like 2	protein-coding
1613	chr5	36145243	36145472	+	0	NA	intron (NM_030889, intron 3 of 26)	intron (NM_030889, intron 3 of 26)	-58664	NM_175249	76943		NM_175249	ENSMUSG00000043430	Psapl1	2310020A21Rik	prosaposin-like 1	protein-coding
1022	chr1	12672159	12672465	+	0	NA	non-coding (NR_045297, exon 3 of 3)	non-coding (NR_045297, exon 3 of 3)	4749	NR_045297	329096		NR_045297	ENSMUSG00000097171	Gm17644	4932411L15	predicted gene, 17644	ncRNA
261	chr8	34451123	34451739	+	0	NA	Intergenic	Intergenic	188885	NR_040706	330734		NR_040706	ENSMUSG00000109819	B930018H19Rik	B930018H19	RIKEN cDNA B930018H19 gene	ncRNA
1398	chr19	43986322	43986547	+	0	NA	promoter-TSS (NM_030703)	promoter-TSS (NM_030703)	86	NM_030703	93721		NM_030703	ENSMUSG00000025196	Cpn1	0610011F20Rik|CPN	carboxypeptidase N, polypeptide 1	protein-coding
1599	chr5	27768287	27768525	+	0	NA	intron (NM_018878, intron 6 of 20)	B1_Mur3|SINE|Alu	23144	NM_018878	55982		NM_018878	ENSMUSG00000002221	Paxip1	D5Ertd149e|PTIP	PAX interacting (with transcription-activation domain) protein 1	protein-coding
1120	chr4	34883030	34883247	+	0	NA	promoter-TSS (NM_013889)	promoter-TSS (NM_013889)	-190	NM_013889	30046		NM_013889	ENSMUSG00000039967	Zfp292	5730450D02Rik|5830493J20Rik|9430062L07Rik|Krox-10|Zfp-15|Zfp15|Zn-15|Zn-16|mKIAA0530	zinc finger protein 292	protein-coding
1714	chr2	58956789	58957010	+	0	NA	intron (NM_001001178, intron 10 of 14)	intron (NM_001001178, intron 10 of 14)	201715	NM_029692	76654		NM_029692	ENSMUSG00000026839	Upp2	1700124F02Rik|UDRPASE2|UP2|UPASE2	uridine phosphorylase 2	protein-coding
1126	chr4	44300851	44301139	+	0	NA	promoter-TSS (NM_010790)	promoter-TSS (NM_010790)	78	NM_010790	17279		NM_010790	ENSMUSG00000035683	Melk	MPK38|mKIAA0175	maternal embryonic leucine zipper kinase	protein-coding
1151	chr11	97685634	97685925	+	0	NA	promoter-TSS (NM_001085500)	promoter-TSS (NM_001085500)	-154	NM_001085500	217149		NM_001085500	ENSMUSG00000078695	Cisd3	Mel-13|Mel13	CDGSH iron sulfur domain 3	protein-coding
694	chr3	51341526	51341865	+	0	NA	Intergenic	Intergenic	-1051	NM_001356358	69257		NM_023502	ENSMUSG00000037174	Elf2	2610036A20Rik|A230104O07Rik|EU32|NERF|NERF-1A|NERF-1B|NERF-2	E74-like factor 2	protein-coding
339	chr12	112145470	112145721	+	0	NA	promoter-TSS (NM_001097621)	promoter-TSS (NM_001097621)	-613	NM_001097621	668303		NM_001097621	ENSMUSG00000021294	Kif26a	mKIAA1236	kinesin family member 26A	protein-coding
684	chr14	55094817	55095223	+	0	NA	5' UTR (NM_153083, exon 1 of 2)	5' UTR (NM_153083, exon 1 of 2)	236	NM_153083	105663		NM_153083	ENSMUSG00000045691	Thtpa	-	thiamine triphosphatase	protein-coding
600	chr13	99474847	99475064	+	0	NA	intron (NM_008634, intron 2 of 6)	intron (NM_008634, intron 2 of 6)	41647	NM_008634	17755		NM_008634	ENSMUSG00000052727	Map1b	A230055D22|LC1|MAP5|Mtap-5|Mtap1b|Mtap5	microtubule-associated protein 1B	protein-coding
56	chr2	152735914	152736432	+	0	NA	promoter-TSS (NM_010495)	promoter-TSS (NM_010495)	-78	NM_001369018	15901		NM_010495	ENSMUSG00000042745	Id1	D2Wsu140e|Idb1|bHLHb24	inhibitor of DNA binding 1, HLH protein	protein-coding
951	chr11	69605689	69605904	+	0	NA	5' UTR (NM_013415, exon 1 of 7)	5' UTR (NM_013415, exon 1 of 7)	164	NM_013415	11932		NM_013415	ENSMUSG00000041329	Atp1b2	Amog|Atpb-2	ATPase, Na+/K+ transporting, beta 2 polypeptide	protein-coding
634	chr6	39434974	39435227	+	0	NA	Intergenic	Intergenic	14722	NR_152168	621427		NR_152168	ENSMUSG00000068601	Gm10244	Anmkrn1	predicted gene 10244	ncRNA
399	chr5	115187379	115187636	+	0	NA	intron (NM_001310712, intron 1 of 5)	intron (NM_001310712, intron 1 of 5)	-1386	NM_013879	29867		NM_013879	ENSMUSG00000029544	Cabp1	caldendrin	calcium binding protein 1	protein-coding
389	chr5	113180355	113180572	+	0	NA	intron (NM_001375886, intron 5 of 12)	intron (NM_001375886, intron 5 of 12)	-17150	NM_172884	243219		NM_172884	ENSMUSG00000051339	2900026A02Rik	8430408O14Rik|A530094D01|Gm449|Kiaa1671|mKIAA1671	RIKEN cDNA 2900026A02 gene	protein-coding
574	chr13	83110997	83111217	+	0	NA	Intergenic	Intergenic	-392927	NM_025282	17260		NM_025282	ENSMUSG00000005583	Mef2c	5430401D19Rik|9930028G15Rik|Mef2	myocyte enhancer factor 2C	protein-coding
1658	chr10	105110103	105110429	+	0	NA	Intergenic	Intergenic	464213	NM_177368	278279		NM_177368	ENSMUSG00000036019	Tmtc2	8430438D04Rik|D330034A10Rik	transmembrane and tetratricopeptide repeat containing 2	protein-coding
1615	chr2	33592997	33593203	+	0	NA	intron (NM_010725, intron 2 of 7)	intron (NM_010725, intron 2 of 7)	47998	NM_010725	16917		NM_010725	ENSMUSG00000038765	Lmx1b	Icst|LMX1.1|LMX1.2	LIM homeobox transcription factor 1 beta	protein-coding
1227	chr11	114819331	114819607	+	0	NA	Intergenic	Intergenic	15933	NM_001379097	217302		NM_181749	ENSMUSG00000034677	Gpr142	PGR2	G protein-coupled receptor 142	protein-coding
159	chr7	133759828	133760267	+	0	NA	5' UTR (NM_001286030, exon 1 of 12)	5' UTR (NM_001286030, exon 1 of 12)	222	NM_001286030	101437		NM_133941	ENSMUSG00000030986	Dhx32	4732469F02Rik|Ddx32|muDDX32	DEAH-box helicase 32 (putative)	protein-coding
727	chr6	97607837	97608242	+	0	NA	intron (NM_145148, intron 1 of 23)	RLTR28|LTR|ERVL	9618	NM_145148	232288		NM_145148	ENSMUSG00000030064	Frmd4b	6030440G05Rik|GOBLIN|GRSP1	FERM domain containing 4B	protein-coding
824	chr6	134425434	134425722	+	0	NA	intron (NM_001355686, intron 2 of 5)	intron (NM_001355686, intron 2 of 5)	11150	NM_001355686	66813		NM_025778	ENSMUSG00000030200	Bcl2l14	4930452K23Rik|4933405K19Rik|9030625M01Rik|Bcl-G|Bclg	BCL2 like 14	protein-coding
964	chr11	71636680	71636902	+	0	NA	Intergenic	MamRep1527|LTR|LTR	103743	NR_166818	102637142		NR_166818	ENSMUSG00000085251	Gm12326	-	predicted gene 12326	ncRNA
365	chr13	21935607	21935810	+	0	NA	Intergenic	Intergenic	-9386	NM_183014	193452		NM_183014	ENSMUSG00000006720	Zfp184	4930500C15Rik	zinc finger protein 184 (Kruppel-like)	protein-coding
220	chr8	11656889	11657114	+	0	NA	intron (NM_024271, intron 4 of 5)	RMER5|LTR|ERV1	-21244	NM_001167967	102334		NM_133971	ENSMUSG00000031508	Ankrd10	4833425P12Rik	ankyrin repeat domain 10	protein-coding
1105	chr1	98048077	98048324	+	0	NA	promoter-TSS (NR_037993)	promoter-TSS (NR_037993)	-407	NR_037993	78603		NR_037993	ENSMUSG00000089706	B230216N24Rik	-	RIKEN cDNA B230216N24 gene	ncRNA
1254	chr9	49798539	49798873	+	0	NA	exon (NM_001113204, exon 1 of 19)	exon (NM_001113204, exon 1 of 19)	363	NM_010875	17967		NM_010875	ENSMUSG00000039542	Ncam1	CD56|E-NCAM|NCAM-1|Ncam	neural cell adhesion molecule 1	protein-coding
1545	chr12	70144854	70145153	+	0	NA	Intergenic	(GA)n|Simple_repeat|Simple_repeat	-9128	NM_001195033	100504285		NM_001195033	ENSMUSG00000090121	Abhd12b	Gm804	abhydrolase domain containing 12B	protein-coding
1203	chr4	107835152	107835646	+	0	NA	intron (NM_053073, intron 3 of 19)	intron (NM_053073, intron 3 of 19)	4446	NM_001369054	16975		NM_053073	ENSMUSG00000028613	Lrp8	4932703M08Rik|ApoER2|Lr8b	low density lipoprotein receptor-related protein 8, apolipoprotein e receptor	protein-coding
97	chr2	157186897	157187115	+	0	NA	intron (NM_001139516, intron 11 of 12)	intron (NM_001139516, intron 11 of 12)	17528	NM_001139516	19650		NM_011249	ENSMUSG00000027641	Rbl1	PRB1|p107	RB transcriptional corepressor like 1	protein-coding
1251	chr9	48266912	48267160	+	0	NA	Intergenic	Intergenic	73862	NM_030069	78252		NM_030069	ENSMUSG00000032028	Nxpe2	4432416J03Rik|Fam55b	neurexophilin and PC-esterase domain family, member 2	protein-coding
509	chr13	67552910	67553106	+	0	NA	promoter-TSS (NR_131100)	promoter-TSS (NR_131100)	144	NM_001035231	212276		NM_183145	ENSMUSG00000095432	Zfp748	KRAB-O|Rslcan20/21|Zfp208|mszf54	zinc finger protein 748	protein-coding
908	chr3	122420075	122420299	+	0	NA	intron (NM_013867, intron 1 of 11)	CpG	430	NM_013867	29815		NM_013867	ENSMUSG00000028121	Bcar3	AND-34	breast cancer anti-estrogen resistance 3	protein-coding
370	chr5	101543637	101543979	+	0	NA	Intergenic	Intergenic	120903	NM_144955	18096		NM_144955	ENSMUSG00000035187	Nkx6-1	NKX6A|Nkx6.1	NK6 homeobox 1	protein-coding
1708	chr2	51768601	51768890	+	0	NA	Intergenic	Intergenic	-36736	NR_040639	433426		NR_040639	ENSMUSG00000085014	Gm13490	-	predicted gene 13490	ncRNA
1226	chr1	172017394	172017600	+	0	NA	intron (NM_033509, intron 1 of 7)	(TG)n|Simple_repeat|Simple_repeat	9798	NM_033509	93840		NM_033509	ENSMUSG00000026556	Vangl2	C530001F03Rik|Lootl|Lp|Lpp1|Ltap|Vang1l2|loop-tail|ska17|ska<m17Jus>|stbm|strabismus	VANGL planar cell polarity 2	protein-coding
1220	chr1	168537416	168537620	+	0	NA	Intergenic	Intergenic	46875	NR_105766	102465178		NR_105766	ENSMUSG00000098407	Mir6348	Gm27412|mmu-mir-6348	microRNA 6348	ncRNA
659	chr6	53971967	53972206	+	0	NA	intron (NM_001289714, intron 2 of 11)	intron (NM_001289714, intron 2 of 11)	6587	NM_027749	71287		NM_027749	ENSMUSG00000052955	Cpvl	4933436L16Rik|HVLP	carboxypeptidase, vitellogenic-like	protein-coding
524	chr13	78203097	78203468	+	0	NA	intron (NR_045195, intron 1 of 2)	CpG	-4409	NM_010151	13865		NM_010151	ENSMUSG00000069171	Nr2f1	COUP-TF1|COUP-TFI|COUPTFA|EAR-3|EAR3|Erbal3|SVP44|Tcfcoup1	nuclear receptor subfamily 2, group F, member 1	protein-coding
1111	chr1	127424855	127425052	+	0	NA	intron (NM_145128, intron 12 of 17)	intron (NM_145128, intron 12 of 17)	219967	NM_145128	107895		NM_145128	ENSMUSG00000036155	Mgat5	4930471A21Rik|5330407H02Rik|GlcNAc-TV	mannoside acetylglucosaminyltransferase 5	protein-coding
270	chr8	47764857	47765085	+	0	NA	Intergenic	Intergenic	-14779	NR_166572	102634125		NR_166571		Gm31786	Gm45863	predicted gene, 31786	ncRNA
1849	chr16	16896249	16896560	+	0	NA	promoter-TSS (NM_176833)	promoter-TSS (NM_176833)	-65	NM_176833	68606		NM_176833	ENSMUSG00000026181	Ppm1f	1110021B16Rik|4933427B07Rik|CaMKPase|Popx2|mKIAA0015	protein phosphatase 1F (PP2C domain containing)	protein-coding
942	chr15	58872359	58872922	+	0	NA	promoter-TSS (NM_026642)	promoter-TSS (NM_026642)	-9	NM_026642	68260		NM_026642	ENSMUSG00000037085	Trmt12	4632406N01Rik|Tyw2	tRNA methyltransferase 12	protein-coding
1703	chr2	43437408	43437787	+	0	NA	Intergenic	Intergenic	-117728	NM_001289593	70789		NM_027552	ENSMUSG00000026866	Kynu	4432411A05Rik	kynureninase	protein-coding
92	chr7	118448304	118448566	+	0	NA	promoter-TSS (NM_001362179)	promoter-TSS (NM_001362179)	-213	NM_001362179	110058		NM_138649	ENSMUSG00000058420	Syt17	Bk|sytXVII	synaptotagmin XVII	protein-coding
1754	chr11	3371607	3371831	+	0	NA	promoter-TSS (NM_173053)	promoter-TSS (NM_173053)	-315	NM_173053	16886		NM_010718	ENSMUSG00000020451	Limk2	Limk-2|whe	LIM domain kinase 2	protein-coding
134	chr16	89863320	89863552	+	0	NA	intron (NM_009384, intron 8 of 27)	intron (NM_009384, intron 8 of 27)	-45084	NM_001145887	21844		NM_009384	ENSMUSG00000002489	Tiam1	D16Ium10|D16Ium10e	T cell lymphoma invasion and metastasis 1	protein-coding
86	chr7	112788246	112788461	+	0	NA	intron (NM_001166584, intron 2 of 13)	intron (NM_001166584, intron 2 of 13)	108997	NM_001166584	21676		NM_009346	ENSMUSG00000055320	Tead1	2610024B07Rik|B230114H05Rik|Gtrgeo5|TEAD-1|TEF-1|Tcf13|mTEF-1	TEA domain family member 1	protein-coding
1601	chr2	26586719	26586948	+	0	NA	intron (NM_001164564, intron 1 of 8)	CpG	197	NM_001164564	353156		NM_178444	ENSMUSG00000026921	Egfl7	VE-statin|Zneu1	EGF-like domain 7	protein-coding
1395	chr4	136776164	136776639	+	0	NA	intron (NM_001290753, intron 1 of 15)	intron (NM_001290753, intron 1 of 15)	59611	NM_001290753	13844		NM_010142	ENSMUSG00000028664	Ephb2	Cek5|Drt|ETECK|Erk|Hek5|Nuk|Prkm5|Qek5|Sek3|Tyro5	Eph receptor B2	protein-coding
1727	chr2	74752912	74753197	+	0	NA	intron (NR_110447, intron 1 of 1)	CpG	370	NR_110447	102634401		NR_110447	ENSMUSG00000085015	Gm14424	Gm14426	predicted gene 14424	ncRNA
1009	chr4	13268151	13268383	+	0	NA	Intergenic	Intergenic	361430	NM_001171801	208820		NM_173746	ENSMUSG00000055963	Triqk	C130086A10|Gm11818	triple QxxK/R motif containing	protein-coding
777	chr14	70599669	70599880	+	0	NA	promoter-TSS (NM_194345)	promoter-TSS (NM_194345)	61	NM_194345	239170		NM_194345	ENSMUSG00000022095	Fhip2b	Fam160b2|G430067P06Rik|Rai16	FHF complex subunit HOOK interacting protein 2B	protein-coding
874	chr11	59068748	59069035	+	0	NA	intron (NM_001171512, intron 36 of 103)	intron (NM_001171512, intron 36 of 103)	67484	NM_199152	380698		NM_199152	ENSMUSG00000061462	Obscn	Gm878|UNC89	obscurin, cytoskeletal calmodulin and titin-interacting RhoGEF	protein-coding
1653	chr10	96747160	96747404	+	0	NA	Intergenic	Intergenic	130281	NM_007569	12226		NM_007569	ENSMUSG00000036478	Btg1	-	BTG anti-proliferation factor 1	protein-coding
1604	chr5	31240805	31241266	+	0	NA	intron (NM_147201, intron 1 of 17)	CpG	117	NM_147201	192292		NM_147201	ENSMUSG00000029148	Nrbp1	B230344L17Rik|Nrbp	nuclear receptor binding protein 1	protein-coding
320	chr8	74994120	74994374	+	0	NA	intron (NM_178017, intron 1 of 10)	CpG	597	NM_178017	70823		NM_178017	ENSMUSG00000034518	Hmgxb4	4733401K04Rik|Hmgb2l1	HMG box domain containing 4	protein-coding
265	chr8	36155543	36155979	+	0	NA	promoter-TSS (NR_151736)	promoter-TSS (NR_151736)	-249	NR_151736	330738		NR_151736	ENSMUSG00000109704	Gm38414	A230084N10|Gm45568	predicted gene, 38414	ncRNA
782	chr11	24829713	24829955	+	0	NA	Intergenic	Intergenic	96225	NR_167755	102636777		NR_167753	ENSMUSG00000087145	Gm12665	-	predicted gene 12665	ncRNA
792	chr11	35523706	35524213	+	0	NA	intron (NM_011412, intron 5 of 35)	intron (NM_011412, intron 5 of 35)	-92857	NR_029799	723924		NR_029799	ENSMUSG00000065583	Mir218-2	Mirn218-2|mir-218-2	microRNA 218-2	ncRNA
1751	chr10	130239043	130239347	+	0	NA	Intergenic	MIR3|SINE|MIR	-28067	NM_146300	258297		NM_146300	ENSMUSG00000045559	Or9k7	MOR210-5|Olfr827	olfactory receptor family 9 subfamily K member 7	protein-coding
1726	chr2	73143618	73143971	+	0	NA	intron (NM_025942, intron 5 of 10)	intron (NM_025942, intron 5 of 10)	70653	NM_025942	67059		NM_025942	ENSMUSG00000027108	Ola1	2510025G09Rik|2810405J23Rik|2810409H07Rik|Gtpbp9|PTD004	Obg-like ATPase 1	protein-coding
1114	chr1	131078893	131079370	+	0	NA	intron (NM_008551, intron 1 of 9)	intron (NM_008551, intron 1 of 9)	18712	NM_008551	17164		NM_008551	ENSMUSG00000016528	Mapkapk2	MAPKAP-K2|MK-2|MK2|Rps6kc1	MAP kinase-activated protein kinase 2	protein-coding
1208	chr11	101952983	101953195	+	0	NA	intron (NR_045806, intron 1 of 3)	intron (NR_045806, intron 1 of 3)	668	NR_045806	73887		NR_045806	ENSMUSG00000071818	4930417O22Rik	-	RIKEN cDNA 4930417O22 gene	ncRNA
1720	chr2	67566151	67566396	+	0	NA	intron (NM_001379329, intron 1 of 5)	CpG	584	NM_001379325	26877		NM_020283	ENSMUSG00000034780	B3galt1	beta3Gal-T1	UDP-Gal:betaGlcNAc beta 1,3-galactosyltransferase, polypeptide 1	protein-coding
289	chr17	54868671	54868905	+	0	NA	Intergenic	Intergenic	-498714	NR_045825	69418		NR_045825	ENSMUSG00000099747	1700025K24Rik	-	RIKEN cDNA 1700025K24 gene	ncRNA
299	chr5	64253665	64253941	+	0	NA	intron (NM_001289514, intron 1 of 18)	intron (NM_001289514, intron 1 of 18)	23446	NM_001289514	57915		NM_019636	ENSMUSG00000029174	Tbc1d1	1110062G02Rik|Nob1|Nobq1|Tbc1|mKIAA1108	TBC1 domain family, member 1	protein-coding
809	chr3	89164232	89164438	+	0	NA	promoter-TSS (NM_001310017)	promoter-TSS (NM_001310017)	-460	NM_001310017	105943584		NM_001310016		Gm45927	Clk2-scamp3|TU52	predicted gene, 45927	protein-coding
467	chr5	130256617	130256859	+	0	NA	promoter-TSS (NM_001015876)	promoter-TSS (NM_001015876)	-299	NM_001015876	100929		NM_178897	ENSMUSG00000056310	Tyw1	Rsafd1	tRNA-yW synthesizing protein 1 homolog (S. cerevisiae)	protein-coding
1572	chr9	114689683	114689906	+	0	NA	intron (NM_146229, intron 2 of 12)	intron (NM_146229, intron 2 of 12)	963	NM_146229	235661		NM_146229	ENSMUSG00000032435	Dync1li1	1110053F02Rik|Dlic1|Dnclic1|LIC-1	dynein cytoplasmic 1 light intermediate chain 1	protein-coding
456	chr5	124540531	124540819	+	0	NA	promoter-TSS (NM_019770)	promoter-TSS (NM_019770)	-116	NM_019770	56334		NM_019770	ENSMUSG00000029390	Tmed2	1110032D12Rik|1810020N21Rik|Rnp24|Sid394|p24beta1	transmembrane p24 trafficking protein 2	protein-coding
1662	chr10	108701555	108701883	+	0	NA	intron (NM_001358504, intron 4 of 11)	intron (NM_001358504, intron 4 of 11)	-1559	NM_203660	368203		NM_203660	ENSMUSG00000112039	Brcc3dc	C6.1AL|EG368203|Gm5136	BRCA1/BRCA2-containing complex, subunit 3, domain containing	protein-coding
91	chr7	117474306	117474542	+	0	NA	intron (NM_175645, intron 1 of 11)	intron (NM_175645, intron 1 of 11)	93445	NM_175645	233781		NM_175645	ENSMUSG00000030657	Xylt1	8030490L12	xylosyltransferase 1	protein-coding
1705	chr2	44966690	44967052	+	0	NA	Intergenic	MLT1L|LTR|ERVL-MaLR	-39154	NM_001362986	227835		NM_172662	ENSMUSG00000036890	Gtdc1	E330008O22Rik|QTMAN	glycosyltransferase-like domain containing 1	protein-coding
239	chr17	34027844	34028039	+	0	NA	TTS (NM_001077709)	TTS (NM_001077709)	114	NM_013543	14979		NM_013543	ENSMUSG00000073422	Hsd17b8	D17H6S112E|H-2Ke6|H2-Ke6|Ke-6|Ke6|Ring2	hydroxysteroid 17-beta dehydrogenase 8	protein-coding
1393	chr4	135494185	135494482	+	0	NA	intron (NM_001361484, intron 1 of 11)	intron (NM_001361484, intron 1 of 11)	245	NM_001347220	74552		NM_028995	ENSMUSG00000028803	Nipal3	9130020G22Rik|Npal3	NIPA-like domain containing 3	protein-coding
550	chr9	25694830	25695429	+	0	NA	Intergenic	Intergenic	213532	NM_026189	67484		NM_026189	ENSMUSG00000036611	Eepd1	2310005P05Rik	endonuclease/exonuclease/phosphatase family domain containing 1	protein-coding
514	chr13	73070443	73070664	+	0	NA	Intergenic	Intergenic	158547	NR_126459	75361		NR_126459		4930555K05Rik	-	RIKEN cDNA 4930555K05 gene	ncRNA
1377	chr4	130274898	130275147	+	0	NA	intron (NM_172702, intron 1 of 9)	CpG	198	NM_001253386	230779		NM_172702	ENSMUSG00000023232	Serinc2	2310004K20Rik|FKSG84|TDE2|Tde2l	serine incorporator 2	protein-coding
1381	chr19	28679913	28680137	+	0	NA	promoter-TSS (NM_001305671)	promoter-TSS (NM_001305671)	52	NM_175459	226075		NM_175459	ENSMUSG00000052942	Glis3	4833409N03Rik|E330013K21Rik	GLIS family zinc finger 3	protein-coding
1211	chr11	102248895	102249094	+	0	NA	5' UTR (NM_153544, exon 1 of 10)	5' UTR (NM_153544, exon 1 of 10)	112	NM_153544	217216		NM_153544	ENSMUSG00000034773	Hrob	-	homologous recombination factor with OB-fold	protein-coding
732	chr3	78523223	78523427	+	0	NA	Intergenic	Intergenic	622421	NM_001310536	76089		NM_001099624	ENSMUSG00000062232	Rapgef2	5830453M24Rik|CNRasGEF|Pdzgef1|RA-GEF-1|mKIAA0313|nRapGEP	Rap guanine nucleotide exchange factor (GEF) 2	protein-coding
1349	chr10	34266055	34266324	+	0	NA	Intergenic	Intergenic	-16001	NM_009433	22110		NM_009433	ENSMUSG00000047514	Tspyl1	Tspyl	testis-specific protein, Y-encoded-like 1	protein-coding
361	chr13	21326407	21327240	+	0	NA	Intergenic	Intergenic	14620	NM_145451	75512		NM_145451	ENSMUSG00000004341	Gpx6	1700020G18Rik|Ry2d1|olfactory	glutathione peroxidase 6	protein-coding
184	chr3	34559000	34559234	+	0	NA	Intergenic	Intergenic	-1264	NR_015580	320478		NM_177170	ENSMUSG00000105265	Sox2ot	B230215L15Rik	SOX2 overlapping transcript (non-protein coding)	ncRNA
1214	chr11	109206314	109206994	+	0	NA	Intergenic	L1ME3A|LINE|L1	-62285	NR_037978	268498		NM_001085512	ENSMUSG00000078605	E030025P04Rik	Gm664	RIKEN cDNA E030025P04 gene	ncRNA
1108	chr1	121111832	121112061	+	0	NA	intron (NR_110450, intron 2 of 2)	intron (NR_110450, intron 2 of 2)	24541	NR_110450	98452		NR_038008	ENSMUSG00000097881	Celrr	B230209K01Rik|Celr|Gm818	cerebellum expressed regulatory RNA	ncRNA
194	chr17	21054018	21054221	+	0	NA	Intergenic	Intergenic	-37089	NR_137274	328766		NR_137274	ENSMUSG00000102080	Gm5092	4933430A09	predicted gene 5092	ncRNA
1482	chr9	101426051	101426613	+	0	NA	Intergenic	Intergenic	84138	NR_110509	102633035		NR_110509	ENSMUSG00000101941	Gm28979	-	predicted gene 28979	ncRNA
1548	chr12	76196366	76196744	+	0	NA	Intergenic	Intergenic	-19296	NM_207707	13983		NM_010157	ENSMUSG00000021055	Esr2	ER[b]|ERbeta|Estrb	estrogen receptor 2 (beta)	protein-coding
1384	chr19	33354036	33354268	+	0	NA	intron (NR_160911, intron 4 of 6)	intron (NR_160911, intron 4 of 6)	-37649	NR_166828	102631731		NR_166828		2810449D17Rik	Gm29998	RIKEN cDNA 2810449D17 gene	ncRNA
100	chr2	157475691	157476044	+	0	NA	Intergenic	Intergenic	51574	NM_009271	20779		NM_009271	ENSMUSG00000027646	Src	pp60c-src	Rous sarcoma oncogene	protein-coding
1376	chr19	26865388	26865987	+	0	NA	Intergenic	Intergenic	-20238	NM_001033407	329047		NM_001033407	ENSMUSG00000074913	Gm815	-	predicted gene 815	protein-coding
310	chr5	76139796	76140012	+	0	NA	promoter-TSS (NM_020611)	promoter-TSS (NM_020611)	-369	NM_020611	57357		NM_020611	ENSMUSG00000029233	Srd5a3	1110025P14Rik|A430076C09|D730040M03Rik|H5ar|S5AR 3|Srd5a2l	steroid 5 alpha-reductase 3	protein-coding
354	chr13	14613273	14613492	+	0	NA	promoter-TSS (NM_029271)	promoter-TSS (NM_029271)	140	NM_008944	19166		NM_008944	ENSMUSG00000015671	Psma2	Lmpc3	proteasome subunit alpha 2	protein-coding
1655	chr10	99197403	99197725	+	0	NA	non-coding (NR_153333, exon 13 of 13)	non-coding (NR_153333, exon 13 of 13)	-65667	NM_026268	67603		NM_026268	ENSMUSG00000019960	Dusp6	1300019I03Rik|MKP-3|MKP3|PYST1	dual specificity phosphatase 6	protein-coding
1370	chr9	75436024	75436373	+	0	NA	Intergenic	Intergenic	-5326	NM_001039522	235497		NM_001006122	ENSMUSG00000042487	Leo1	Gm185	Leo1, Paf1/RNA polymerase II complex component	protein-coding
1632	chr12	108255683	108256007	+	0	NA	intron (NM_001159910, intron 1 of 5)	intron (NM_001159910, intron 1 of 5)	19548	NM_001159910	668158		NM_001159910	ENSMUSG00000084883	Ccdc85c	EG668158|Gm265|Gm9010|hhy	coiled-coil domain containing 85C	protein-coding
1618	chr12	85777672	85778129	+	0	NA	intron (NM_145447, intron 1 of 9)	RLTR28|LTR|ERVL	-18443	NR_168514	105244960		NR_168514		Gm40478	-	predicted gene, 40478	ncRNA
453	chr5	123572800	123573062	+	0	NA	promoter-TSS (NM_029929)	promoter-TSS (NM_029929)	84	NM_001359513	77573		NM_029929	ENSMUSG00000029434	Vps33a	3830421M04Rik|bf	VPS33A CORVET/HOPS core subunit	protein-coding
955	chr15	73645812	73646047	+	0	NA	Intergenic	CpG	-21185	NM_001033219	106068		NM_001033219	ENSMUSG00000079020	Slc45a4	9330175B01Rik	solute carrier family 45, member 4	protein-coding
