# Supplementary material for: Kdm6b-mediated epigenetic coordination of temporal precision during motor neuron differentiation
Source: EMBO Rep. 2026 May 26;27(13):3665–88. doi: 10.1038/s44319-026-00808-2 (PMC13354772; doi:10.1038/s44319-026-00808-2)
Supplement: Supplementary file 9 — Source data Fig. 3 [file 44319_2026_808_MOESM9_ESM.zip › Source data Fig 3/Fig 3A/D4H8D5 peaks.xls]

PeakID (cmd=annotatePeaks.pl merge_D4H8_peaks.narrowPeak_D5_peaks.narrowPeak.foranno mm10)	Chr	Start	End	Strand	Peak Score	Focus Ratio/Region Size	Annotation	Detailed Annotation	Distance to TSS	Nearest PromoterID	Entrez ID	Nearest Unigene	Nearest Refseq	Nearest Ensembl	Gene Name	Gene Alias	Gene Description	Gene Type
59	chr7	102222496	102223005	+	0	NA	promoter-TSS (NM_145583)	promoter-TSS (NM_145583)	-278	NR_111938
927	chr12	29049183	29049602	+	0	NA	Intergenic	HAL1|LINE|L1	-92537	NR_154987	102633526		NR_154987	ENSMUSG00000113986	Gm31333	-	predicted gene, 31333	ncRNA
71	chr7	115568346	115569202	+	0	NA	intron (NM_001025559, intron 9 of 15)	intron (NM_001025559, intron 9 of 15)	232835	NM_001277328	20679		NM_011445	ENSMUSG00000051910	Sox6	SOX-LZ	SRY (sex determining region Y)-box 6	protein-coding
523	chr3	89090880	89091238	+	0	NA	intron (NM_028188, intron 2 of 10)	CpG	-1028	NM_001083808	72296		NM_028188	ENSMUSG00000041263	Rusc1	2210403N08Rik|NESCA	RUN and SH3 domain containing 1	protein-coding
328	chr5	129454881	129455426	+	0	NA	Intergenic	ORSL|DNA|hAT-Tip100	-46078	NM_172276	231769		NM_172276	ENSMUSG00000029439	Sfswap	1190005N23Rik|6330437E22Rik|SWAP|Sfrs8|Srsf8	splicing factor SWAP	protein-coding
671	chr1	12991291	12992673	+	0	NA	promoter-TSS (NM_172841)	promoter-TSS (NM_172841)	-847	NM_172841	240726		NM_172841	ENSMUSG00000025938	Slco5a1	4732454B15|A630033C23Rik	solute carrier organic anion transporter family, member 5A1	protein-coding
549	chr14	114837608	114838277	+	0	NA	intron (NR_045661, intron 1 of 5)	intron (NR_045661, intron 1 of 5)	5977	NR_045661	75822		NR_045661	ENSMUSG00000115320	4930524C18Rik	-	RIKEN cDNA 4930524C18 gene	ncRNA
12	chr7	79525934	79526718	+	0	NA	intron (NR_040311, intron 3 of 4)	intron (NR_040311, intron 3 of 4)	10891	NR_040312	101694		NR_040311	ENSMUSG00000097023	Mir9-3hg	BS-DRL1	Mir9-3 host gene	ncRNA
863	chr11	117975741	117976199	+	0	NA	Intergenic	Intergenic	-6604	NM_007707	12702		NM_007707	ENSMUSG00000053113	Socs3	Cis3|Cish3|EF-10|Ef10|SSI-3|Ssi3	suppressor of cytokine signaling 3	protein-coding
684	chr11	78177594	78178407	+	0	NA	promoter-TSS (NM_001291237)	promoter-TSS (NM_001291237)	-130	NM_001291237	68385		NM_026708	ENSMUSG00000019437	Tlcd1	-	TLC domain containing 1	protein-coding
669	chr4	32041865	32042568	+	0	NA	Intergenic	Intergenic	78109	NM_009316	26409		NM_009316	ENSMUSG00000028284	Map3k7	B430101B05|Tak1	mitogen-activated protein kinase kinase kinase 7	protein-coding
193	chr17	47887477	47887975	+	0	NA	intron (NM_028767, intron 3 of 16)	intron (NM_028767, intron 3 of 16)	36906	NM_028767	74123		NM_028767	ENSMUSG00000023991	Foxp4	1200010K03Rik|2310007G05Rik|mFKHLA	forkhead box P4	protein-coding
248	chr5	101414057	101415096	+	0	NA	Intergenic	Intergenic	150096	NR_166480	100040902		NR_166480		Gm3032	-	predicted gene 3032	ncRNA
127	chr2	181763695	181764709	+	0	NA	intron (NM_001171615, intron 1 of 22)	intron (NM_001171615, intron 1 of 22)	870	NM_001171615	17932		NM_008665	ENSMUSG00000010505	Myt1	Nzf2|Nzf2a|Nzf2b|Nztf2	myelin transcription factor 1	protein-coding
597	chr3	138854459	138855033	+	0	NA	intron (NR_121195, intron 1 of 7)	intron (NR_121195, intron 1 of 7)	112538	NM_019571	56224		NM_019571	ENSMUSG00000028152	Tspan5	2810455A09Rik|4930505M03Rik|NET-4|Tm4sf9	tetraspanin 5	protein-coding
232	chr13	13889598	13889923	+	0	NA	Intergenic	Intergenic	-64914	NM_001362404	97884		NM_178640	ENSMUSG00000039242	B3galnt2	A930105D20Rik|D230016N13Rik	UDP-GalNAc:betaGlcNAc beta 1,3-galactosaminyltransferase, polypeptide 2	protein-coding
296	chr13	46534248	46535163	+	0	NA	intron (NM_026056, intron 3 of 12)	intron (NM_026056, intron 3 of 12)	32802	NM_026056	67252		NM_026056	ENSMUSG00000021373	Cap2	2810452G09Rik	cyclase associated actin cytoskeleton regulatory protein 2	protein-coding
92	chr2	166330047	166330738	+	0	NA	Intergenic	Intergenic	56484	NR_033467	670775		NR_033467	ENSMUSG00000084840	Gm11468	-	predicted gene 11468	ncRNA
717	chr1	98349938	98350390	+	0	NA	Intergenic	Intergenic	-70960	NM_001164233	70866		NM_027584	ENSMUSG00000026336	Slco6d1	4921511I05Rik	solute carrier organic anion transporter family, member 6d1	protein-coding
202	chr8	69790970	69791532	+	0	NA	promoter-TSS (NM_133224)	promoter-TSS (NM_133224)	88	NM_133224	170759		NM_133224	ENSMUSG00000031862	Atp13a1	Atp13a|Cgi152|catp	ATPase type 13A1	protein-coding
658	chr7	28301630	28302316	+	0	NA	promoter-TSS (NM_007866)	promoter-TSS (NM_007866)	-188	NM_007866	13389		NM_007866	ENSMUSG00000003436	Dll3	pu|pudgy	delta like canonical Notch ligand 3	protein-coding
993	chr10	80754969	80755522	+	0	NA	promoter-TSS (NM_199322)	promoter-TSS (NM_199322)	42	NM_199322	208266		NM_199322	ENSMUSG00000061589	Dot1l	A630076O07|Dot1|KMT4|mDot1	DOT1 like histone lysine methyltransferase	protein-coding
1164	chr2	125625101	125625414	+	0	NA	promoter-TSS (NM_001081091)	promoter-TSS (NM_001081091)	-144	NM_001081091	99100		NM_001081091	ENSMUSG00000068394	Cep152	mKIAA0912	centrosomal protein 152	protein-coding
725	chr1	132333436	132334220	+	0	NA	TTS (NM_001195025)	TTS (NM_001195025)	17703	NM_028778	74137		NM_028778	ENSMUSG00000009772	Nuak2	1200013B22Rik|Omphk2|Snark|mKIAA0537	NUAK family, SNF1-like kinase, 2	protein-coding
833	chr9	52148245	52149848	+	0	NA	intron (NM_001162921, intron 1 of 5)	intron (NM_001162921, intron 1 of 5)	317	NM_001368810	244871		NM_001162921	ENSMUSG00000035164	Zc3h12c	A230108E06|C230027N18Rik|mKIAA1726	zinc finger CCCH type containing 12C	protein-coding
115	chr7	130750405	130751080	+	0	NA	intron (NM_206856, intron 14 of 20)	intron (NM_206856, intron 14 of 20)	-23327	NM_001081038	330660		NM_001081038	ENSMUSG00000040298	Btbd16	E330040A16Rik	BTB domain containing 16	protein-coding
287	chr13	34248943	34249417	+	0	NA	intron (NM_001382849, intron 3 of 9)	intron (NM_001382849, intron 3 of 9)	86216	NM_001101430	69666		NM_001101430	ENSMUSG00000071451	Psmg4	PAC-4|mPAC4	proteasome (prosome, macropain) assembly chaperone 4	protein-coding
639	chr3	144643168	144643859	+	0	NA	Intergenic	Intergenic	73086	NM_053102	93684		NM_053102	ENSMUSG00000037072	Selenof	9430015P09Rik|Sep15	selenoprotein F	protein-coding
586	chr7	16052603	16053029	+	0	NA	Intergenic	CpG	-19029	NM_001347559	666528		NM_001099277	ENSMUSG00000078796	Zfp541	EG666528|Znf541	zinc finger protein 541	protein-coding
803	chr11	106160282	106160905	+	0	NA	promoter-TSS (NM_172397)	promoter-TSS (NM_172397)	136	NM_001356458	67803		NM_172397	ENSMUSG00000040699	Limd2	0610025L06Rik	LIM domain containing 2	protein-coding
609	chr15	60968160	60968722	+	0	NA	Intergenic	Intergenic	-47171	NM_001081067	117586		NM_001081067	ENSMUSG00000022347	A1bg	C44	alpha-1-B glycoprotein	protein-coding
772	chr1	161195738	161196127	+	0	NA	Intergenic	Intergenic	-36618	NM_001195189	100502590		NM_001195189	ENSMUSG00000049160	Tex50	4930469G21Rik	testis expressed 50	protein-coding
451	chr6	54681349	54681890	+	0	NA	promoter-TSS (NM_001289741)	promoter-TSS (NM_001289741)	-5	NM_001289740	68235		NM_026629	ENSMUSG00000038065	Mturn	2410066E13Rik|B230212L03Rik	maturin, neural progenitor differentiation regulator homolog (Xenopus)	protein-coding
1126	chr2	93849385	93849949	+	0	NA	5' UTR (NM_183220, exon 1 of 15)	5' UTR (NM_183220, exon 1 of 15)	132	NM_183220	329470		NM_183220	ENSMUSG00000040272	Accs	2610203E10Rik|Phacs	1-aminocyclopropane-1-carboxylate synthase (inactive)	protein-coding
28	chr2	146855559	146856006	+	0	NA	promoter-TSS (NM_001033298)	promoter-TSS (NM_001033298)	-98	NM_001033298	228730		NM_001033298	ENSMUSG00000074749	Kiz	Gm114|Ncrna00153|Plk1s1	kizuna centrosomal protein	protein-coding
552	chr11	53769912	53770439	+	0	NA	promoter-TSS (NM_001159396)	promoter-TSS (NM_001159396)	161	NM_001159393	16362		NM_008390	ENSMUSG00000018899	Irf1	Irf-1	interferon regulatory factor 1	protein-coding
478	chr6	90736890	90737141	+	0	NA	intron (NM_001356440, intron 1 of 13)	CpG	-20486	NM_001134383	232227		NM_182784	ENSMUSG00000034312	Iqsec1	BRAG2|D6Ertd349e|cI-43	IQ motif and Sec7 domain 1	protein-coding
915	chr19	46962382	46962624	+	0	NA	promoter-TSS (NM_029810)	promoter-TSS (NM_029810)	60	NM_001377068	76952		NM_029810	ENSMUSG00000025041	Nt5c2	2010002I23Rik|CnII|Gm9751|Gmp|Nt5b|Pnt5|cN-II	5'-nucleotidase, cytosolic II	protein-coding
1078	chrX	103533132	103533957	+	0	NA	Intergenic	Intergenic	-11956	NR_033398	668415		NR_033398		Gm53177	-	predicted gene, 53177	pseudo
262	chr5	112225605	112226526	+	0	NA	intron (NR_033657, intron 3 of 6)	intron (NR_033657, intron 3 of 6)	2883	NR_003718	330166		NR_003718	ENSMUSG00000097767	Miat	3632434I06|A230057G18Rik|Rncr2|gomafu	myocardial infarction associated transcript (non-protein coding)	ncRNA
655	chr4	8799261	8800064	+	0	NA	intron (NM_001355382, intron 2 of 36)	intron (NM_001355382, intron 2 of 36)	48338	NM_001355382	320790		NM_001033395	ENSMUSG00000041235	Chd7	A730019I05Rik|Cycn|Cyn|Dz|Edy|Flo|GENA 47|GENA 60|Gena 52|Lda|Mt|Obt|Todo|WBE1|Whi|metis	chromodomain helicase DNA binding protein 7	protein-coding
1002	chrX	8096758	8097237	+	0	NA	promoter-TSS (NR_003632)	promoter-TSS (NR_003632)	-90	NR_003632	627782		NM_001037930	ENSMUSG00000086404	Gm6787	EG627782	proteasome (prosome, macropain) subunit, beta type 7 pseudogene	pseudo
245	chr18	4993944	4994617	+	0	NA	Intergenic	Intergenic	-52309	NM_153153	225115		NM_153153	ENSMUSG00000024236	Svil	B430302E16Rik	supervillin	protein-coding
1067	chr10	99599331	99600263	+	0	NA	Intergenic	IAPLTR2_Mm|LTR|ERVK	-9374	NR_038019	100504202		NR_038019	ENSMUSG00000111962	Gm20110	-	predicted gene, 20110	ncRNA
372	chr13	73763373	73763958	+	0	NA	promoter-TSS (NM_011390)	promoter-TSS (NM_011390)	5	NM_001360694	20499		NM_011390	ENSMUSG00000017756	Slc12a7	D13Ertd261e|Kcc4	solute carrier family 12, member 7	protein-coding
1029	chr5	38874866	38875558	+	0	NA	intron (NM_013748, intron 1 of 18)	intron (NM_013748, intron 1 of 18)	1481	NM_013748	27278		NM_013748	ENSMUSG00000039315	Clnk	MIST	cytokine-dependent hematopoietic cell linker	protein-coding
325	chr5	125179410	125179714	+	0	NA	promoter-TSS (NM_011424)	promoter-TSS (NM_011424)	-348	NM_001253904	20602		NM_011424	ENSMUSG00000029478	Ncor2	N-CoR|SMRT|SMRTe	nuclear receptor co-repressor 2	protein-coding
831	chr9	49087331	49087871	+	0	NA	Intergenic	Intergenic	-15127	NM_001359460	80893		NM_030709	ENSMUSG00000032268	Tmprss5	spinesin	transmembrane protease, serine 5 (spinesin)	protein-coding
500	chr14	67242095	67242642	+	0	NA	intron (NM_001360202, intron 5 of 15)	intron (NM_001360202, intron 5 of 15)	7724	NM_001360202	13592		NM_010095	ENSMUSG00000022053	Ebf2	D14Ggc1e|EBF-2|Mmot1|O/E-3|OE-3	early B cell factor 2	protein-coding
453	chr6	77050472	77050847	+	0	NA	intron (NM_001355193, intron 9 of 17)	intron (NM_001355193, intron 9 of 17)	-191818	NR_155299	74342		NM_028880	ENSMUSG00000060780	Lrrtm1	4632401D06Rik	leucine rich repeat transmembrane neuronal 1	protein-coding
801	chr11	103412672	103413035	+	0	NA	promoter-TSS (NM_183034)	promoter-TSS (NM_183034)	-148	NM_183034	353047		NM_183034	ENSMUSG00000034247	Plekhm1	AP162|B2|D330036J23Rik	pleckstrin homology domain containing, family M (with RUN domain) member 1	protein-coding
530	chr6	119492161	119492846	+	0	NA	intron (NM_009525, intron 1 of 4)	intron (NM_009525, intron 1 of 4)	12835	NM_133940	101358		NM_133940	ENSMUSG00000030019	Fbxl14	Fbx14l	F-box and leucine-rich repeat protein 14	protein-coding
814	chr11	113611705	113612471	+	0	NA	intron (NM_001362939, intron 1 of 9)	intron (NM_001362939, intron 1 of 9)	-7239	NM_001042606	20606		NM_009217	ENSMUSG00000047904	Sstr2	SRIF-1|SS2R|SSTR-2|Smstr-2|Smstr2|sst2	somatostatin receptor 2	protein-coding
317	chr5	124628673	124629119	+	0	NA	promoter-TSS (NM_011596)	promoter-TSS (NM_011596)	-156	NM_011596	21871		NM_011596	ENSMUSG00000038023	Atp6v0a2	8430408C20Rik|ATP6a2|Atp6n1d|Atp6n2|ISF|J6B7|SHIF|Stv1|TJ6M|TJ6s|Tj6|V-ATPase 116 kDa|V-ATPase a2	ATPase, H+ transporting, lysosomal V0 subunit A2	protein-coding
918	chr12	20990051	20990693	+	0	NA	Intergenic	CpG	-121384	NM_001135192	211914		NM_001004364	ENSMUSG00000052632	Asap2	6530401G17Rik|Ddef2|Gm1523|Gm592|PAG3|PAP	ArfGAP with SH3 domain, ankyrin repeat and PH domain 2	protein-coding
475	chr6	89008728	89009101	+	0	NA	Intergenic	Intergenic	-87196	NR_134977	232217		NM_175017	ENSMUSG00000055403	4933427D06Rik	-	RIKEN cDNA 4933427D06 gene	ncRNA
1120	chr2	92183840	92184375	+	0	NA	promoter-TSS (NM_138755)	promoter-TSS (NM_138755)	-75	NM_138755	192285		NM_138755	ENSMUSG00000058318	Phf21a	80kDa|BHC80a|Bhc|Bhc80|D030065N23Rik|PFTF1|mBHC80	PHD finger protein 21A	protein-coding
991	chr10	79533296	79533782	+	0	NA	intron (NM_001302389, intron 1 of 5)	CpG	248	NM_001302389	50784		NM_015817	ENSMUSG00000052151	Plpp2	Lpp2|PAP2-G|PAP2-gamma|PAP2c|Ppap2c	phospholipid phosphatase 2	protein-coding
422	chr6	7692928	7693208	+	0	NA	intron (NM_012055, intron 1 of 11)	CpG	141	NM_012055	27053		NM_012055	ENSMUSG00000029752	Asns	-	asparagine synthetase	protein-coding
250	chr5	101520948	101521368	+	0	NA	Intergenic	Intergenic	143553	NM_144955	18096		NM_144955	ENSMUSG00000035187	Nkx6-1	NKX6A|Nkx6.1	NK6 homeobox 1	protein-coding
820	chr1	177258488	177258966	+	0	NA	Intergenic	CpG	-9960	NM_011785	23797		NM_011785	ENSMUSG00000019699	Akt3	D930002M15Rik|Nmf350	thymoma viral proto-oncogene 3	protein-coding
1093	chr2	69042438	69043137	+	0	NA	intron (NM_001347161, intron 4 of 10)	intron (NM_001347161, intron 4 of 10)	-93013	NM_181547	329416		NM_181547	ENSMUSG00000034738	Nostrin	Daip2|mDaIP2	nitric oxide synthase trafficker	protein-coding
118	chr7	137228281	137229285	+	0	NA	intron (NM_010096, intron 8 of 15)	intron (NM_010096, intron 8 of 15)	-5900	NR_045885	100038555		NR_045885	ENSMUSG00000109722	Gm10578	-	predicted gene 10578	ncRNA
521	chr3	88716800	88717346	+	0	NA	intron (NM_001163310, intron 1 of 4)	CpG	219	NR_028056	19769		NM_009069	ENSMUSG00000028057	Rit1	RIBB|ROC1|Rit	Ras-like without CAAX 1	protein-coding
879	chr10	12869176	12869522	+	0	NA	Intergenic	CpG	-7614	NM_011682	22288		NM_011682	ENSMUSG00000019820	Utrn	DRP|Dmdl	utrophin	protein-coding
728	chr4	34778149	34778425	+	0	NA	promoter-TSS (NR_138487)	promoter-TSS (NR_138487)	79	NR_138487	66291		NM_025471	ENSMUSG00000028295	Smim8	1810030N24Rik|2810406B13Rik	small integral membrane protein 8	protein-coding
31	chr2	150362413	150363005	+	0	NA	promoter-TSS (NM_027017)	promoter-TSS (NM_027017)	56	NM_027017	69277		NM_027017	ENSMUSG00000063364	3300002I08Rik	2900016H11Rik	RIKEN cDNA 3300002I08 gene	protein-coding
673	chr1	15805508	15805894	+	0	NA	promoter-TSS (NM_001286628)	promoter-TSS (NM_001286628)	55	NR_152944	21749		NM_009352	ENSMUSG00000025925	Terf1	Pin2|Trbf1|Trf1	telomeric repeat binding factor 1	protein-coding
560	chr15	7078636	7078852	+	0	NA	Intergenic	Intergenic	-50828	NM_001113386	16880		NM_013584	ENSMUSG00000054263	Lifr	A230075M04Rik|LIF	LIF receptor alpha	protein-coding
191	chr17	36271191	36271929	+	0	NA	promoter-TSS (NM_001357889)	promoter-TSS (NM_001357889)	-127	NM_178281	79263		NM_024468	ENSMUSG00000045409	Trim39	1100001D15Rik|E130103K13Rik|RBCC-B30.2|Rnf23|mKIAA4179|tfp	tripartite motif-containing 39	protein-coding
640	chr3	146379965	146380385	+	0	NA	Intergenic	Intergenic	-1231	NR_033542	100038607		NR_033542	ENSMUSG00000105602	Gm10636	-	predicted gene 10636	ncRNA
861	chr11	117497769	117498322	+	0	NA	Intergenic	Intergenic	13677	NR_130966	432615		NR_130966	ENSMUSG00000069588	Gm11733	-	predicted gene 11733	ncRNA
323	chr8	121578746	121579390	+	0	NA	promoter-TSS (NM_133765)	promoter-TSS (NM_133765)	-262	NM_133765	76454		NM_133765	ENSMUSG00000052934	Fbxo31	1110003O08Rik|2310046N15Rik|Fbx14|Fbxo14	F-box protein 31	protein-coding
760	chr11	98457587	98457880	+	0	NA	Intergenic	CpG	10899	NM_010346	14786		NM_010346	ENSMUSG00000019312	Grb7	mKIAA4028	growth factor receptor bound protein 7	protein-coding
104	chr16	91224949	91225391	+	0	NA	promoter-TSS (NM_016967)	promoter-TSS (NM_016967)	-380	NM_016967	50913		NM_016967	ENSMUSG00000039830	Olig2	Bhlhb1|Olg-2|Oligo2|RK17|bHLHe19	oligodendrocyte transcription factor 2	protein-coding
111	chr7	128282553	128283133	+	0	NA	intron (NM_001360882, intron 4 of 10)	intron (NM_001360882, intron 4 of 10)	5592	NR_037290	100526559		NR_037290	ENSMUSG00000093215	Mir3103	mir-3103|mmu-mir-3103	microRNA 3103	ncRNA
146	chr3	41565426	41565815	+	0	NA	intron (NM_001130186, intron 1 of 10)	CpG	740	NM_001130186	269424		NM_172303	ENSMUSG00000025764	Jade1	D530048A03Rik|Phf17|mKIAA1807	jade family PHD finger 1	protein-coding
528	chr6	118186760	118187423	+	0	NA	intron (NM_001080780, intron 1 of 18)	intron (NM_001080780, intron 1 of 18)	10653	NM_009050	19713		NM_009050	ENSMUSG00000030110	Ret	PTC|RET51|RET9|c-Ret	ret proto-oncogene	protein-coding
39	chr2	152105467	152105704	+	0	NA	promoter-TSS (NM_029688)	promoter-TSS (NM_029688)	61	NM_029688	76650		NM_029688	ENSMUSG00000032802	Srxn1	1700127B04Rik|Npn3|Srx|Srx1|TX01	sulfiredoxin 1 homolog (S. cerevisiae)	protein-coding
455	chr6	84630298	84630939	+	0	NA	intron (NM_177077, intron 20 of 21)	intron (NM_177077, intron 20 of 21)	-36710	NM_001177713	232174		NM_175475	ENSMUSG00000063415	Cyp26b1	CP26|P450RAI-2	cytochrome P450, family 26, subfamily b, polypeptide 1	protein-coding
1108	chr11	3963754	3964095	+	0	NA	promoter-TSS (NM_022889)	promoter-TSS (NM_022889)	-51	NM_022889	64934		NM_022889	ENSMUSG00000020430	Pes1	-	pescadillo ribosomal biogenesis factor 1	protein-coding
134	chr3	16858575	16859213	+	0	NA	Intergenic	Intergenic	41800	NR_153388	102632048		NR_153388		Gm30223	-	predicted gene, 30223	ncRNA
1091	chr2	65929609	65930107	+	0	NA	intron (NM_153409, intron 3 of 6)	intron (NM_153409, intron 3 of 6)	-2007	NM_001290665	77771		NM_153409	ENSMUSG00000044647	Csrnp3	A330102K23Rik|CSRNP-3|Csnrp3|Mbu1|taip-2	cysteine-serine-rich nuclear protein 3	protein-coding
198	chr17	56218902	56219259	+	0	NA	promoter-TSS (NM_172624)	promoter-TSS (NM_172624)	-191	NM_172624	224897		NM_172624	ENSMUSG00000001229	Dpp9	6430584G11Rik|A330078I11|DPP IX|DPRP2	dipeptidylpeptidase 9	protein-coding
868	chr12	3960007	3960275	+	0	NA	exon (NM_001278581, exon 4 of 4)	exon (NM_001278581, exon 4 of 4)	5196	NM_008895	18976		NM_008895	ENSMUSG00000020660	Pomc	ACTH|BE|Beta-LPH|Clip|Gamma-LPH|Npp|Pomc-1|Pomc1|alpha-MSH|alphaMSH|beta-MSH|gamma-MSH	pro-opiomelanocortin-alpha	protein-coding
721	chr1	126726258	126726780	+	0	NA	intron (NM_176957, intron 1 of 12)	intron (NM_176957, intron 1 of 12)	104113	NM_001081756	210356		NM_172484	ENSMUSG00000049690	Nckap5	8430408F21|D130011D22Rik|E030049G20Rik|Erih1|Erih2|Gm1548|Nap5	NCK-associated protein 5	protein-coding
349	chr13	55210999	55211447	+	0	NA	intron (NM_008739, intron 1 of 22)	CpG	1441	NM_008739	18193		NM_008739	ENSMUSG00000021488	Nsd1	KMT3B	nuclear receptor-binding SET-domain protein 1	protein-coding
270	chr8	106043268	106043864	+	0	NA	intron (NM_025518, intron 9 of 15)	intron (NM_025518, intron 9 of 15)	-15252	NM_001368797	18021		NM_010901	ENSMUSG00000031902	Nfatc3	D8Ertd281e|NFAT4|NFATx	nuclear factor of activated T cells, cytoplasmic, calcineurin dependent 3	protein-coding
904	chr19	34878085	34878382	+	0	NA	promoter-TSS (NM_023792)	promoter-TSS (NM_023792)	-316	NM_023792	75735		NM_023792	ENSMUSG00000033610	Pank1	Pank|Pank1b	pantothenate kinase 1	protein-coding
946	chr9	105343050	105343500	+	0	NA	intron (NM_172461, intron 3 of 15)	intron (NM_172461, intron 3 of 15)	52012	NM_172461	208583		NM_172461	ENSMUSG00000035032	Nek11	4932416N14Rik	NIMA (never in mitosis gene a)-related expressed kinase 11	protein-coding
911	chr4	136206098	136206661	+	0	NA	promoter-TSS (NM_001008232)	promoter-TSS (NM_001008232)	14	NM_001008232	230837		NM_001008232	ENSMUSG00000036995	Asap3	9430088F20Rik|Ddefl1|Gm140|UPLC1	ArfGAP with SH3 domain, ankyrin repeat and PH domain 3	protein-coding
1060	chr12	109948164	109948663	+	0	NA	Intergenic	LTR103_Mam|LTR|ERV1?	200535	NR_037233	100499517		NR_037233	ENSMUSG00000093351	Mir3072	mir-3072|mmu-mir-3072	microRNA 3072	ncRNA
934	chr10	57572060	57572564	+	0	NA	Intergenic	MIRb|SINE|MIR	-39783	NM_019760	56442		NM_019760	ENSMUSG00000019877	Serinc1	1500011D18Rik|AIGP-2|TMS-2|Tde1l|Tde2|Tms2|mKIAA1253	serine incorporator 1	protein-coding
243	chr17	94834446	94834736	+	0	NA	intron (NR_045963, intron 1 of 4)	intron (NR_045963, intron 1 of 4)	208	NR_045964	100038746		NR_045963	ENSMUSG00000066057	Gm1976	100038868	predicted gene 1976	ncRNA
998	chr9	114583905	114584225	+	0	NA	Intergenic	Intergenic	-19696	NM_001042503	636931		NM_001042503	ENSMUSG00000079259	Trim71	2610206G21Rik|Gm1127|Lin41|lin-41|mLin41|mlin-41	tripartite motif-containing 71	protein-coding
653	chr4	8577118	8577977	+	0	NA	intron (NM_021518, intron 3 of 7)	intron (NM_021518, intron 3 of 7)	41903	NM_021518	59021		NM_021518	ENSMUSG00000047187	Rab2a	9330148M11Rik|Rab2	RAB2A, member RAS oncogene family	protein-coding
229	chr17	79817906	79818473	+	0	NA	Intergenic	Intergenic	77934	NM_178050	56298		NM_019717	ENSMUSG00000059811	Atl2	2010110I21Rik|Aip-2|Arl6ip2	atlastin GTPase 2	protein-coding
859	chr11	116826721	116827002	+	0	NA	intron (NM_026280, intron 1 of 3)	intron (NM_026280, intron 1 of 3)	1185	NM_026280	67622		NM_026280	ENSMUSG00000020814	Mxra7	1810057P16Rik|E130302J09Rik	matrix-remodelling associated 7	protein-coding
397	chr6	5380401	5381367	+	0	NA	Intergenic	Intergenic	-2502	NM_023048	65255		NM_023048	ENSMUSG00000042607	Asb4	8430401O13Rik	ankyrin repeat and SOCS box-containing 4	protein-coding
700	chr11	84869810	84870749	+	0	NA	promoter-TSS (NR_131197)	promoter-TSS (NR_131197)	274	NR_131201	102635561		NR_131197		Ggnbp2os	-	gametogenetin binding protein 2, opposite strand	ncRNA
894	chr9	69989141	69989494	+	0	NA	promoter-TSS (NM_001374750)	promoter-TSS (NM_001374750)	-149	NM_016787	12175		NM_016787	ENSMUSG00000011958	Bnip2	5730523P12Rik|BNIP2beta|Nip21	BCL2/adenovirus E1B interacting protein 2	protein-coding
189	chr17	35673515	35674014	+	0	NA	promoter-TSS (NM_010364)	promoter-TSS (NM_010364)	-21	NM_010364	14885		NM_010364	ENSMUSG00000001524	Gtf2h4	BTF2 p52|p52	general transcription factor II H, polypeptide 4	protein-coding
164	chr17	25634849	25635601	+	0	NA	intron (NM_029624, intron 5 of 10)	CT-rich|Low_complexity|Low_complexity	56051	NR_045520	76483		NM_029624	ENSMUSG00000002279	Lmf1	2400010G15Rik|Tmem112|cld	lipase maturation factor 1	protein-coding
675	chr1	34182699	34184057	+	0	NA	3' UTR (NM_010081, exon 24 of 24)	3' UTR (NM_010081, exon 24 of 24)	-5214	NR_165804	108167617		NR_165804	ENSMUSG00000096992	Gm26788	-	predicted gene, 26788	ncRNA
730	chr4	40757478	40757906	+	0	NA	intron (NM_021535, intron 1 of 11)	CpG	193	NM_021535	74255		NM_021535	ENSMUSG00000028409	Smu1	2600001O03Rik|2610203K23Rik|Bwd	smu-1 suppressor of mec-8 and unc-52 homolog (C. elegans)	protein-coding
842	chr4	117323098	117324006	+	0	NA	intron (NM_025739, intron 2 of 14)	intron (NM_025739, intron 2 of 14)	-34097	NM_001310730	66743		NM_025739	ENSMUSG00000028677	Rnf220	4732477A13|4931406I20Rik|5730503K05Rik	ring finger protein 220	protein-coding
808	chr1	168924026	168924604	+	0	NA	Intergenic	Intergenic	94774	NR_105772	102466632		NR_105772	ENSMUSG00000098829	Mir6354	Gm27282|mmu-mir-6354	microRNA 6354	ncRNA
622	chr15	77366912	77367372	+	0	NA	Intergenic	Intergenic	3940	NR_168087	102639762		NR_165616	ENSMUSG00000121848	Gm3787	100042318	predicted gene 3787	ncRNA
1169	chr2	129529481	129529987	+	0	NA	intron (NM_001379444, intron 1 of 6)	intron (NM_001379444, intron 1 of 6)	6868	NM_177653	228592		NM_177653	ENSMUSG00000043727	F830045P16Rik	Sirpb3	RIKEN cDNA F830045P16 gene	protein-coding
838	chr4	117040350	117041039	+	0	NA	intron (NM_001111277, intron 3 of 11)	intron (NM_001111277, intron 3 of 11)	21292	NM_001355225	108067		NM_175135	ENSMUSG00000028683	Eif2b3	1190002P15Rik	eukaryotic translation initiation factor 2B, subunit 3	protein-coding
386	chr9	22054548	22054952	+	0	NA	TTS (NM_001310759)	TTS (NM_001310759)	-2727	NM_010487	15571		NM_010487	ENSMUSG00000003410	Elavl3	2600009P04Rik|Huc|PLE21|mHuC	ELAV like RNA binding protein 3	protein-coding
352	chr13	56221147	56222166	+	0	NA	TTS (NR_131023)	TTS (NR_131023)	22284	NR_131023	75245		NR_131023	ENSMUSG00000097361	4930550C17Rik	-	RIKEN cDNA 4930550C17 gene	ncRNA
964	chr2	4461297	4461991	+	0	NA	intron (NM_172475, intron 2 of 22)	intron (NM_172475, intron 2 of 22)	60668	NM_001177843	209630		NM_172475	ENSMUSG00000026657	Frmd4a	2700017I06Rik|5330420J21|C230040M21Rik|Frmd4|Gm13190|mKIAA1294	FERM domain containing 4A	protein-coding
989	chr10	77007953	77008532	+	0	NA	non-coding (NR_168652, exon 1 of 5)	non-coding (NR_168652, exon 1 of 5)	381	NR_168651	102639395		NR_168651		Gm35721	-	predicted gene, 35721	ncRNA
1127	chr2	94178862	94179233	+	0	NA	Intergenic	Intergenic	-21138	NM_019657	56348		NM_019657	ENSMUSG00000027195	Hsd17b12	2610510O05Rik|KIK-I|Kik1	hydroxysteroid (17-beta) dehydrogenase 12	protein-coding
440	chr14	21682710	21683186	+	0	NA	intron (NM_001013826, intron 3 of 3)	intron (NM_001013826, intron 3 of 3)	31628	NM_001013826	435391		NM_001013826	ENSMUSG00000063821	Dusp29	Dupd1|EG435391	dual specificity phosphatase 29	protein-coding
473	chr6	88084339	88084625	+	0	NA	promoter-TSS (NM_133933)	promoter-TSS (NM_133933)	9	NM_133933	103963		NM_133933	ENSMUSG00000030062	Rpn1	D6Wsu137e|Rpn-1	ribophorin I	protein-coding
995	chr10	81416663	81416903	+	0	NA	promoter-TSS (NR_106141)	promoter-TSS (NR_106141)	-486	NR_106141	102465778		NR_106141	ENSMUSG00000105379	Mir1191b	mmu-mir-1191b	microRNA 1191b	ncRNA
1066	chr10	99538556	99539065	+	0	NA	Intergenic	Intergenic	-70361	NR_038019	100504202		NR_038019	ENSMUSG00000111962	Gm20110	-	predicted gene, 20110	ncRNA
484	chr6	99615232	99615676	+	0	NA	Intergenic	Intergenic	51317	NM_025829	66892		NM_025829	ENSMUSG00000093661	Eif4e3	1300018P11Rik|eIF4E-3	eukaryotic translation initiation factor 4E member 3	protein-coding
469	chr6	86487487	86487961	+	0	NA	intron (NR_040292, intron 1 of 1)	intron (NR_040292, intron 1 of 1)	503	NR_040292	381792		NR_040292	ENSMUSG00000101655	2310040G24Rik	-	RIKEN cDNA 2310040G24 gene	ncRNA
752	chr11	88406523	88407220	+	0	NA	intron (NM_001373923, intron 8 of 12)	MER58A|DNA|hAT-Charlie	54098	NR_039545	100628571		NR_039545	ENSMUSG00000092985	Mir378b	mir-378b|mmu-mir-378b	microRNA 378b	ncRNA
471	chr3	51408634	51409263	+	0	NA	promoter-TSS (NM_025523)	promoter-TSS (NM_025523)	7	NM_025523	66377		NM_025523	ENSMUSG00000037152	Ndufc1	2310016K22Rik|CI-KFYI|KFYI	NADH:ubiquinone oxidoreductase subunit C1	protein-coding
786	chr4	99194343	99194981	+	0	NA	intron (NM_175029, intron 1 of 10)	intron (NM_175029, intron 1 of 10)	515	NM_001145967	242557		NM_175029	ENSMUSG00000028550	Atg4c	Apg4-C|Apg4c|Atg4cl|Autl1	autophagy related 4C, cysteine peptidase	protein-coding
572	chr6	144454514	144455026	+	0	NA	Intergenic	Intergenic	-218098	NR_040519	66760		NR_040519	ENSMUSG00000085785	Sox5os3	4933425H06Rik	SRY (sex determining region Y)-box 5, opposite strand 3	ncRNA
865	chr11	120307824	120308185	+	0	NA	Intergenic	Intergenic	39409	NR_105900	102465564		NR_105900	ENSMUSG00000098955	Mir6935	Gm27344|mmu-mir-6935	microRNA 6935	ncRNA
195	chr17	48098179	48098402	+	0	NA	Intergenic	Intergenic	-7912	NR_110485	320638		NR_110485	ENSMUSG00000117334	A730006G06Rik	-	RIKEN cDNA A730006G06 gene	ncRNA
458	chr14	45530128	45530567	+	0	NA	promoter-TSS (NM_146054)	promoter-TSS (NM_146054)	-282	NM_001360526	218952		NM_146054	ENSMUSG00000037712	Fermt2	Kindlin-2|Mig2|Plekhc1	fermitin family member 2	protein-coding
330	chr5	130255248	130255871	+	0	NA	promoter-TSS (NM_178897)	promoter-TSS (NM_178897)	-29	NM_023248	66711		NM_023248	ENSMUSG00000025337	Sbds	4733401P19Rik|CGI-97|SDS	SBDS ribosome maturation factor	protein-coding
1024	chr2	30759981	30760366	+	0	NA	Intergenic	Intergenic	38963	NR_037272	100526499		NR_037272	ENSMUSG00000093091	Mir3089	mir-3089|mmu-mir-3089	microRNA 3089	ncRNA
525	chr6	117526159	117526998	+	0	NA	Intergenic	Intergenic	31343	NR_152214	100126203		NR_152214	ENSMUSG00000108020	6820426E19Rik	Gm43983	RIKEN cDNA 6820426E19 gene	ncRNA
300	chr13	54565503	54565707	+	0	NA	promoter-TSS (NM_001252645)	promoter-TSS (NM_001252645)	-223	NM_001252648	97820		NM_133797	ENSMUSG00000025871	4833439L19Rik	4930558H15Rik|Kiaa1191|P33monox	RIKEN cDNA 4833439L19 gene	protein-coding
1195	chrX	167315377	167316535	+	0	NA	intron (NM_001290758, intron 2 of 3)	L2b|LINE|L2	14615	NM_133211	170743		NM_133211	ENSMUSG00000044583	Tlr7	-	toll-like receptor 7	protein-coding
913	chr4	139130596	139131338	+	0	NA	promoter-TSS (NR_033745)	promoter-TSS (NR_033745)	70	NR_033745	433771		NM_001163006	ENSMUSG00000050608	Micos10	2310028O11Rik|Minos1	mitochondrial contact site and cristae organizing system subunit 10	protein-coding
797	chr11	101726809	101727215	+	0	NA	Intergenic	Intergenic	-5944	NM_144831	217207		NM_144831	ENSMUSG00000034931	Dhx8	Ddx8|mDEAH6|mKIAA4096	DEAH-box helicase 8	protein-coding
216	chr5	97299824	97301072	+	0	NA	Intergenic	MIRb|SINE|MIR	91882	NM_001033191	97243		NM_001033191	ENSMUSG00000046000	Naa11	Ard1b|Ard2	N(alpha)-acetyltransferase 11, NatA catalytic subunit	protein-coding
241	chr17	87877569	87877956	+	0	NA	Intergenic	Intergenic	-79768	NM_199251	210741		NM_199251	ENSMUSG00000050138	Kcnk12	mntk1	potassium channel, subfamily K, member 12	protein-coding
517	chr11	43559690	43560132	+	0	NA	intron (NM_001045530, intron 3 of 5)	intron (NM_001045530, intron 3 of 5)	31162	NM_001045530	380694		NM_001045530	ENSMUSG00000044707	Ccnjl	Gm877	cyclin J-like	protein-coding
409	chr18	80047024	80047332	+	0	NA	intron (NM_053117, intron 1 of 2)	CpG	283	NM_053117	93737		NM_053117	ENSMUSG00000056214	Pard6g	2410049N21Rik|Par6a	par-6 family cell polarity regulator gamma	protein-coding
651	chr7	27553018	27553434	+	0	NA	promoter-TSS (NM_011116)	promoter-TSS (NM_011116)	-8	NM_011116	18807		NM_011116	ENSMUSG00000003363	Pld3	Sam-9	phospholipase D family member 3	protein-coding
439	chr14	21533245	21533701	+	0	NA	intron (NM_017479, intron 2 of 16)	intron (NM_017479, intron 2 of 16)	33688	NM_017479	54169		NM_017479	ENSMUSG00000021767	Kat6b	B130044K16Rik|MYST-4|Morf|Myst4|mKIAA0383|qkf|querkopf	K(lysine) acetyltransferase 6B	protein-coding
835	chr9	56302918	56303766	+	0	NA	intron (NM_172924, intron 3 of 6)	intron (NM_172924, intron 3 of 6)	114708	NM_172924	244895		NM_172924	ENSMUSG00000074305	Peak1	1110049L02Rik|9530046P14|C230081A13Rik|SGK269|mKIAA2002	pseudopodium-enriched atypical kinase 1	protein-coding
749	chr11	88240802	88241160	+	0	NA	Intergenic	Intergenic	36593	NM_001291273	64656		NM_024174	ENSMUSG00000023723	Mrps23	D11Bwg1153e|MRP-S23|Rpms23|S23mt	mitochondrial ribosomal protein S23	protein-coding
1172	chr2	130664241	130664659	+	0	NA	intron (NM_029832, intron 1 of 8)	CpG	195	NM_029832	77006		NM_029832	ENSMUSG00000068290	Ddrgk1	1110001I20Rik|2600009E05Rik|Ufbp1	DDRGK domain containing 1	protein-coding
113	chr7	128523466	128524040	+	0	NA	5' UTR (NM_013863, exon 1 of 4)	5' UTR (NM_013863, exon 1 of 4)	170	NM_013863	29810		NM_013863	ENSMUSG00000030847	Bag3	Bis|mg638	BCL2-associated athanogene 3	protein-coding
321	chr8	120618060	120618645	+	0	NA	intron (NM_001308449, intron 2 of 3)	intron (NM_001308449, intron 2 of 3)	-10354	NR_168723	102635834		NR_168723		Gm33075	-	predicted gene, 33075	ncRNA
805	chr11	107470513	107471067	+	0	NA	promoter-TSS (NM_145823)	promoter-TSS (NM_145823)	-70	NM_145823	71795		NM_145823	ENSMUSG00000040430	Pitpnc1	1110020B03Rik|5830436L09Rik|C330017I21Rik|Dnr411|RDGBB|RDGBB1|mrdgBbeta|rdgB-beta	phosphatidylinositol transfer protein, cytoplasmic 1	protein-coding
79	chr2	158624827	158625239	+	0	NA	5' UTR (NM_175419, exon 1 of 9)	5' UTR (NM_175419, exon 1 of 9)	120	NM_175419	109275		NM_175419	ENSMUSG00000037761	Actr5	B430109J19Rik	ARP5 actin-related protein 5	protein-coding
678	chr1	38562639	38562943	+	0	NA	intron (NM_001290814, intron 1 of 21)	L2a|LINE|L2	64453	NM_001290814	16764		NM_010678	ENSMUSG00000037138	Aff3	3222402O04Rik|A730046J16|LAF-4|Laf4	AF4/FMR2 family, member 3	protein-coding
51	chr16	34745101	34745434	+	0	NA	Intergenic	CpG	-39683	NM_139300	107589		NM_139300	ENSMUSG00000022836	Mylk	9530072E15Rik|A930019C19Rik|KRP|MLCK108|MLCK210|Mlck|nmMlck|smMLCK	myosin, light polypeptide kinase	protein-coding
723	chr1	127531066	127531869	+	0	NA	intron (NM_028135, intron 4 of 7)	intron (NM_028135, intron 4 of 7)	146554	NM_028135	72160		NM_028135	ENSMUSG00000026347	Tmem163	2610024A01Rik|A-cre|Act-Cre|SV31|Tg(ACTB-cre)2Mrt|actin-cre|cre<actin>	transmembrane protein 163	protein-coding
360	chr18	55131225	55131480	+	0	NA	Intergenic	Intergenic	-138761	NM_001360787	269023		NM_175751	ENSMUSG00000052713	Zfp608	4932417D18Rik|D430007A19Rik|Znf608	zinc finger protein 608	protein-coding
295	chr18	35919918	35920785	+	0	NA	Intergenic	CpG	7219	NR_165176	115488923		NR_165175	ENSMUSG00000118347	C330008A17Rik	-	RIKEN cDNA C330008A17 gene	ncRNA
410	chr18	82798408	82799368	+	0	NA	Intergenic	Intergenic	-39849	NR_045389	76961		NR_045389	ENSMUSG00000101773	2210420H20Rik	-	RIKEN cDNA 2210420H20 gene	ncRNA
1087	chr2	58289372	58290259	+	0	NA	intron (NM_001033369, intron 2 of 7)	intron (NM_001033369, intron 2 of 7)	13036	NR_040365	100502932		NR_040365	ENSMUSG00000086995	Gm13544	-	predicted gene 13544	ncRNA
1036	chr12	89442372	89442938	+	0	NA	intron (NM_172544, intron 8 of 19)	intron (NM_172544, intron 8 of 19)	-369828	NM_001252074	18191		NM_172544	ENSMUSG00000066392	Nrxn3	-	neurexin III	protein-coding
783	chr4	88757204	88757852	+	0	NA	promoter-TSS (NM_001243150)	promoter-TSS (NM_001243150)	-316	NM_001243150	100041062		NM_001243150	ENSMUSG00000081501	Gm13286	-	predicted gene 13286	protein-coding
812	chr1	171064357	171064720	+	0	NA	TTS (NR_106103)	TTS (NR_106103)	114	NR_106103	102466998		NR_106103	ENSMUSG00000118979	Mir6546	Gm27408|mmu-mir-6546	microRNA 6546	ncRNA
374	chr13	78998743	78999098	+	0	NA	Intergenic	Intergenic	-800047	NM_010151	13865		NM_010151	ENSMUSG00000069171	Nr2f1	COUP-TF1|COUP-TFI|COUPTFA|EAR-3|EAR3|Erbal3|SVP44|Tcfcoup1	nuclear receptor subfamily 2, group F, member 1	protein-coding
381	chr5	139585160	139585679	+	0	NA	Intergenic	Intergenic	41521	NM_013702	22255		NM_013702	ENSMUSG00000029546	Uncx	Chx4|Uncx4.1	UNC homeobox	protein-coding
1049	chr10	82240991	82241343	+	0	NA	intron (NM_001379438, intron 1 of 4)	intron (NM_001379438, intron 1 of 4)	108	NM_001105557	237411		NM_172789	ENSMUSG00000062931	Zfp938	B230315N10Rik	zinc finger protein 938	protein-coding
1119	chr2	91053786	91054453	+	0	NA	5' UTR (NM_008948, exon 1 of 12)	5' UTR (NM_008948, exon 1 of 12)	103	NM_008948	19182		NM_008948	ENSMUSG00000002102	Psmc3	TBP-1	proteasome (prosome, macropain) 26S subunit, ATPase 3	protein-coding
941	chr9	96957828	96958508	+	0	NA	intron (NM_145134, intron 2 of 2)	intron (NM_145134, intron 2 of 2)	60187	NM_145134	211949		NM_145134	ENSMUSG00000046997	Spsb4	D030068E18Rik|SSB-4|Ssb4	splA/ryanodine receptor domain and SOCS box containing 4	protein-coding
916	chr12	17557648	17558065	+	0	NA	Intergenic	Intergenic	12983	NM_013614	18263		NM_013614	ENSMUSG00000011179	Odc1	ODC	ornithine decarboxylase, structural 1	protein-coding
424	chr6	21889030	21889241	+	0	NA	Intergenic	Intergenic	-36602	NM_173007	269831		NM_173007	ENSMUSG00000029669	Tspan12	9030619E17|Tm4sf12	tetraspanin 12	protein-coding
213	chr8	84180777	84181204	+	0	NA	Intergenic	Intergenic	-2029	NR_029821	723819		NR_029821	ENSMUSG00000065483	Mir181c	Mirn181c|mir-181c	microRNA 181c	ncRNA
1140	chr7	45162089	45162404	+	0	NA	Intergenic	CpG	-1675	NM_182993	72961		NM_182993	ENSMUSG00000070570	Slc17a7	2900052E22Rik|Vglut1	solute carrier family 17 (sodium-dependent inorganic phosphate cotransporter), member 7	protein-coding
877	chr12	12681111	12681433	+	0	NA	Intergenic	Intergenic	-11355	NR_136889	102637952		NR_136889	ENSMUSG00000118614	Gm34637	-	predicted gene, 34637	ncRNA
1010	chr2	25371986	25372465	+	0	NA	5' UTR (NM_001081085, exon 1 of 7)	5' UTR (NM_001081085, exon 1 of 7)	190	NM_001081085	72080		NM_001081085	ENSMUSG00000026955	Sapcd2	2010317E24Rik|6030458L21Rik|ang	suppressor APC domain containing 2	protein-coding
1073	chrX	73930735	73931110	+	0	NA	promoter-TSS (NM_001164704)	promoter-TSS (NM_001164704)	-72	NM_023132	19703		NM_023132	ENSMUSG00000031387	Renbp	Age|Rnbp	renin binding protein	protein-coding
141	chr3	30012953	30013342	+	0	NA	promoter-TSS (NM_007963)	promoter-TSS (NM_007963)	57	NM_007963	14013		NM_007963	ENSMUSG00000027684	Mecom	D630039M04Rik|Evi-1|Evi1|Jbo|Mds|Mds1|Mds1-Evi1|Prdm3|Znfpr1b1	MDS1 and EVI1 complex locus	protein-coding
116	chr7	130835178	130835850	+	0	NA	Intergenic	Intergenic	-30210	NM_001346515	101476		NM_133942	ENSMUSG00000040268	Plekha1	C920009D07Rik|TAPP1	pleckstrin homology domain containing, family A (phosphoinositide binding specific) member 1	protein-coding
690	chr11	80208985	80209443	+	0	NA	5' UTR (NM_021536, exon 1 of 19)	5' UTR (NM_021536, exon 1 of 19)	163	NM_001163354	59040		NM_021536	ENSMUSG00000017686	Rhot1	2210403N23Rik|Arht1|C430039G08Rik|Miro1	ras homolog family member T1	protein-coding
585	chr3	122618929	122619667	+	0	NA	intron (NM_153118, intron 1 of 13)	CpG	416	NM_001114665	214459		NM_153118	ENSMUSG00000039735	Fnbp1l	2610318I01Rik|TOCA1|toca-1	formin binding protein 1-like	protein-coding
1154	chr2	119593976	119594515	+	0	NA	promoter-TSS (NR_015473)	promoter-TSS (NR_015473)	-51	NR_027832	66602		NR_015473	ENSMUSG00000085438	Oip5os1	1190006L01Rik|1700020I14Rik|4933437I03Rik|Cyrano|Oip5as1|linc-oip5	Opa interacting protein 5, opposite strand 1	ncRNA
319	chr8	120537045	120537612	+	0	NA	promoter-TSS (NM_001145896)	promoter-TSS (NM_001145896)	-81	NM_001145896	382034		NM_198671	ENSMUSG00000031822	Gse1	2210013I18Rik|mKIAA0182	genetic suppressor element 1, coiled-coil protein	protein-coding
1005	chrX	12136357	12137158	+	0	NA	non-coding (NR_045434, exon 3 of 4)	non-coding (NR_045434, exon 3 of 4)	23589	NR_045434	71458		NM_029510	ENSMUSG00000040363	Bcor	2900008C10Rik|5830466J11Rik|8430401K06Rik|BcorR|D930024N20Rik|mKIAA1575	BCL6 interacting corepressor	protein-coding
87	chr2	165195673	165196054	+	0	NA	intron (NM_174988, intron 1 of 11)	intron (NM_174988, intron 1 of 11)	38874	NM_174988	104010		NM_174988	ENSMUSG00000053166	Cdh22	-	cadherin 22	protein-coding
726	chr1	132530627	132531311	+	0	NA	intron (NM_177129, intron 2 of 22)	intron (NM_177129, intron 2 of 22)	11971	NM_177129	21367		NM_011531	ENSMUSG00000053024	Cntn2	D130012K04Rik|TAG-1|TAG1|Tax	contactin 2	protein-coding
326	chr5	125441558	125441861	+	0	NA	exon (NM_029752, exon 1 of 3)	exon (NM_029752, exon 1 of 3)	141	NM_029752	76809		NM_029752	ENSMUSG00000037905	Bri3bp	2410150I18Rik	Bri3 binding protein	protein-coding
143	chr17	15378438	15379060	+	0	NA	Intergenic	Intergenic	-1817	NM_001379042	13388		NM_007865	ENSMUSG00000014773	Dll1	Delta1	delta like canonical Notch ligand 1	protein-coding
719	chr1	126597024	126597873	+	0	NA	intron (NM_176957, intron 2 of 12)	intron (NM_176957, intron 2 of 12)	-104521	NM_172484	210356		NM_172484	ENSMUSG00000049690	Nckap5	8430408F21|D130011D22Rik|E030049G20Rik|Erih1|Erih2|Gm1548|Nap5	NCK-associated protein 5	protein-coding
682	chr1	39736058	39736626	+	0	NA	Intergenic	Intergenic	-15353	NM_001145660	619289		NM_001145660	ENSMUSG00000057173	Rfx8	4933400N17Rik	regulatory factor X 8	protein-coding
170	chr17	33824294	33824854	+	0	NA	promoter-TSS (NM_023202)	promoter-TSS (NM_023202)	2	NM_023202	66416		NM_023202	ENSMUSG00000041881	Ndufa7	14.5kDa|2400007M02Rik|CI-B14.5a	NADH:ubiquinone oxidoreductase subunit A7	protein-coding
599	chr15	39248984	39249608	+	0	NA	intron (NM_001256382, intron 1 of 26)	intron (NM_001256382, intron 1 of 26)	51010	NM_001256383	116838		NM_053271	ENSMUSG00000037386	Rims2	2810036I15Rik|RIM2|Rab3ip2|Rim2(+40A)|Rim2(+44A)|Rim2(+4A)|Serg2|Syt3-rs|mKIAA0751	regulating synaptic membrane exocytosis 2	protein-coding
66	chr7	111739037	111740296	+	0	NA	intron (NM_001360903, intron 1 of 10)	intron (NM_001360903, intron 1 of 10)	40311	NM_001360903	233733		NM_173739	ENSMUSG00000038296	Galnt18	2900011G21Rik|Galntl4|galNAc-T18|mpp-GalNAc-T18(O18)	polypeptide N-acetylgalactosaminyltransferase 18	protein-coding
129	chr3	5218402	5219061	+	0	NA	5' UTR (NM_030708, exon 1 of 11)	5' UTR (NM_030708, exon 1 of 11)	177	NM_030708	80892		NM_030708	ENSMUSG00000025255	Zfhx4	A930021B15|C130041O22Rik|Zfh-4|Zfh4	zinc finger homeodomain 4	protein-coding
54	chr16	37990726	37991420	+	0	NA	intron (NM_153394, intron 7 of 9)	intron (NM_153394, intron 7 of 9)	-26250	NR_040565	75175		NR_040565		4930542C21Rik	-	RIKEN cDNA 4930542C21 gene	ncRNA
667	chr7	30957394	30957678	+	0	NA	promoter-TSS (NM_011680)	promoter-TSS (NM_011680)	-733	NM_011680	22282		NM_011680	ENSMUSG00000058239	Usf2	Usf-2|bHLHb12	upstream transcription factor 2	protein-coding
943	chr9	99568669	99569174	+	0	NA	promoter-TSS (NM_028768)	promoter-TSS (NM_028768)	-22	NM_001166138	74125		NM_028768	ENSMUSG00000032468	Armc8	1200015K23Rik|Gid5|HSPC056	armadillo repeat containing 8	protein-coding
234	chr17	84096397	84096846	+	0	NA	Intergenic	CpG	17961	NR_045458	74473		NR_045458	ENSMUSG00000117571	4933433H22Rik	-	RIKEN cDNA 4933433H22 gene	ncRNA
5	chr7	64738842	64739401	+	0	NA	intron (NM_001291166, intron 9 of 14)	URR1A|DNA|hAT-Charlie	133919	NM_023239	66647		NM_023239	ENSMUSG00000070520	Nsmce3	5730494G16Rik|HCA4|Mageg1|Ndnl2|mage-g1	NSE3 homolog, SMC5-SMC6 complex component	protein-coding
547	chr14	98156392	98157247	+	0	NA	intron (NM_007826, intron 1 of 11)	intron (NM_007826, intron 1 of 11)	12946	NM_001038610	13134		NM_007826	ENSMUSG00000055639	Dach1	Dac|Dach	dachshund family transcription factor 1	protein-coding
1030	chr12	84893895	84894328	+	0	NA	Intergenic	MLT1K|LTR|ERVL-MaLR	-17620	NM_001370743	16997		NM_013589	ENSMUSG00000002020	Ltbp2	-	latent transforming growth factor beta binding protein 2	protein-coding
970	chr2	25185637	25186442	+	0	NA	Intergenic	CpG	5281	NM_025980	67122		NM_025980	ENSMUSG00000078202	Nrarp	2700054M22Rik	Notch-regulated ankyrin repeat protein	protein-coding
204	chr5	65107063	65107547	+	0	NA	promoter-TSS (NM_001347355)	promoter-TSS (NM_001347355)	-263	NM_001347355	71778		NM_175174	ENSMUSG00000054920	Klhl5	1300013C10Rik	kelch-like 5	protein-coding
211	chr5	85239684	85240441	+	0	NA	Intergenic	Intergenic	-822680	NM_007937	13839		NM_007937	ENSMUSG00000029245	Epha5	Cek7|Ehk1|Els1|Hek7|Rek7|bsk	Eph receptor A5	protein-coding
1057	chr10	86685274	86685675	+	0	NA	promoter-TSS (NR_015572)	promoter-TSS (NR_015572)	-53	NR_015572	66263		NR_015572	ENSMUSG00000121489	1810014B01Rik	-	RIKEN cDNA 1810014B01 gene	pseudo
246	chr13	23298621	23299408	+	0	NA	intron (NR_126444, intron 1 of 1)	intron (NR_126444, intron 1 of 1)	14393	NR_126444	75322		NR_126443	ENSMUSG00000085488	4930557F10Rik	-	RIKEN cDNA 4930557F10 gene	ncRNA
656	chr7	27756138	27757148	+	0	NA	Intergenic	Intergenic	-9030	NR_033484	100043229		NR_033484	ENSMUSG00000121480	Gm10046	-	predicted gene 10046	ncRNA
298	chr13	49215919	49216361	+	0	NA	promoter-TSS (NM_026738)	promoter-TSS (NM_026738)	-114	NM_026738	68480		NM_026738	ENSMUSG00000037960	Card19	1110007C09Rik|Bincard	caspase recruitment domain family, member 19	protein-coding
929	chr12	39741774	39742926	+	0	NA	Intergenic	(CTCTG)n|Simple_repeat|Simple_repeat	295026	NM_007487	11861		NM_007487	ENSMUSG00000047446	Arl4a	Arl4	ADP-ribosylation factor-like 4A	protein-coding
781	chr4	84109877	84110355	+	0	NA	Intergenic	Intergenic	-65237	NR_130998	78238		NR_130998	ENSMUSG00000085217	6030471H07Rik	-	RIKEN cDNA 6030471H07 gene	ncRNA
1098	chr2	74129450	74130316	+	0	NA	Intergenic	Intergenic	177834	NR_040501	73962		NR_040501	ENSMUSG00000085405	4930441J16Rik	Astx1a|Astx1b|Astx1c	RIKEN cDNA 4930441J16 gene	ncRNA
1101	chr10	122259247	122259605	+	0	NA	Intergenic	B1F|SINE|Alu	139729	NR_027637	100043513		NR_027637	ENSMUSG00000111952	Gm4489	Gm241	predicted gene 4489	ncRNA
774	chr1	167239883	167240875	+	0	NA	intron (NM_030724, intron 1 of 6)	intron (NM_030724, intron 1 of 6)	44748	NM_030724	80914		NM_030724	ENSMUSG00000026558	Uck2	TSA903|UK|UMK|Umpk	uridine-cytidine kinase 2	protein-coding
1184	chr3	51805348	51806134	+	0	NA	intron (NM_001004176, intron 2 of 4)	intron (NM_001004176, intron 2 of 4)	144562	NM_174995	211666		NM_174995	ENSMUSG00000074604	Mgst2	GST2|MGST-II	microsomal glutathione S-transferase 2	protein-coding
60	chr7	102441601	102442056	+	0	NA	5' UTR (NM_009103, exon 1 of 19)	5' UTR (NM_009103, exon 1 of 19)	133	NM_009103	20133		NM_009103	ENSMUSG00000030978	Rrm1	RnrM1	ribonucleotide reductase M1	protein-coding
63	chr7	109438908	109439604	+	0	NA	promoter-TSS (NM_001355145)	promoter-TSS (NM_001355145)	-203	NM_054103	117229		NM_054103	ENSMUSG00000031027	Stk33	4921505G21Rik	serine/threonine kinase 33	protein-coding
1139	chr7	45092127	45092485	+	0	NA	promoter-TSS (NM_026555)	promoter-TSS (NM_026555)	-93	NM_001355045	52377		NM_026555	ENSMUSG00000019539	Rcn3	6030455P07Rik|D530026G20Rik|D7Ertd671e|RLP49	reticulocalbin 3, EF-hand calcium binding domain	protein-coding
588	chr7	16295014	16295568	+	0	NA	Intergenic	Intergenic	-8496	NM_001136471	243846		NM_172297	ENSMUSG00000041375	Ccdc9	2600011L02Rik	coiled-coil domain containing 9	protein-coding
383	chr5	139893773	139894343	+	0	NA	Intergenic	Intergenic	-13808	NM_175522	243312		NM_175522	ENSMUSG00000048988	Elfn1	A930017N06Rik|Ppp1r28	leucine rich repeat and fibronectin type III, extracellular 1	protein-coding
607	chr11	68852819	68853348	+	0	NA	promoter-TSS (NM_023668)	promoter-TSS (NM_023668)	52	NM_023668	83431		NM_023668	ENSMUSG00000018736	Ndel1	2600006O07Rik|MITAP1|NUDEL|mNudE-L|mNudel	nudE neurodevelopment protein 1 like 1	protein-coding
637	chr1	82839087	82839708	+	0	NA	promoter-TSS (NM_001310713)	promoter-TSS (NM_001310713)	-63	NM_010472	15463		NM_010472	ENSMUSG00000026159	Agfg1	C130049H11Rik|D730048C23Rik|Hrb|RAB|Rip	ArfGAP with FG repeats 1	protein-coding
264	chr5	112237243	112238017	+	0	NA	Intergenic	Intergenic	-8682	NR_033657	330166		NR_003718	ENSMUSG00000097767	Miat	3632434I06|A230057G18Rik|Rncr2|gomafu	myocardial infarction associated transcript (non-protein coding)	ncRNA
289	chr13	35740897	35741346	+	0	NA	promoter-TSS (NM_001378942)	promoter-TSS (NM_001378942)	-281	NM_001123386	12593		NM_009881	ENSMUSG00000059288	Cdyl	-	chromodomain protein, Y chromosome-like	protein-coding
1146	chr2	116066931	116067414	+	0	NA	promoter-TSS (NR_153841)	promoter-TSS (NR_153841)	-53	NR_153841	108168785		NR_153841	ENSMUSG00000086308	G630016G05Rik	-	RIKEN cDNA G630016G05 gene	ncRNA
1016	chr2	26500600	26501747	+	0	NA	intron (NM_008714, intron 2 of 33)	intron (NM_008714, intron 2 of 33)	2649	NM_008714	18128		NM_008714	ENSMUSG00000026923	Notch1	9930111A19Rik|Mis6|N1|Tan1|lin-12	notch 1	protein-coding
554	chr11	54754390	54754921	+	0	NA	intron (NM_178626, intron 2 of 5)	intron (NM_178626, intron 2 of 5)	33048	NM_178626	72729		NM_178626	ENSMUSG00000052298	Cdc42se2	2810404F18Rik|SPEC2	CDC42 small effector 2	protein-coding
476	chr3	55873158	55873718	+	0	NA	intron (NM_030595, intron 36 of 57)	intron (NM_030595, intron 36 of 57)	13901	NR_162798	114482873		NR_162798		Mir12194	Gm51273|mmu-mir-12194	microRNA 12194	ncRNA
1175	chr16	16559245	16560502	+	0	NA	intron (NM_001301817, intron 1 of 16)	intron (NM_001301817, intron 1 of 16)	346	NM_139232	224014		NM_139232	ENSMUSG00000022788	Fgd4	9030023J02Rik|9330209B17Rik|Frabp|ZFYVE6	FYVE, RhoGEF and PH domain containing 4	protein-coding
482	chr3	68283041	68283610	+	0	NA	intron (NM_001113420, intron 1 of 6)	intron (NM_001113420, intron 1 of 6)	-184858	NM_001282045	30953		NM_013928	ENSMUSG00000027777	Schip1	Nf2ip|Schip-1	schwannomin interacting protein 1	protein-coding
754	chr11	93955552	93956298	+	0	NA	promoter-TSS (NM_001077529)	promoter-TSS (NM_001077529)	-142	NM_001077529	18103		NM_008705	ENSMUSG00000020857	Nme2	NM23-H2|NM23B|nm23-M2	NME/NM23 nucleoside diphosphate kinase 2	protein-coding
945	chr9	102690009	102691072	+	0	NA	Intergenic	Intergenic	-27264	NM_019764	56332		NM_019764	ENSMUSG00000032531	Amotl2	Lccp|MASCOT|mKIAA0989	angiomotin-like 2	protein-coding
46	chr16	34546750	34547554	+	0	NA	Intergenic	Intergenic	-33125	NM_177357	545156		NM_177357	ENSMUSG00000061751	Kalrn	2210407G14Rik|DUET|E530005C20Rik|Gm539|Hapip|TRAD	kalirin, RhoGEF kinase	protein-coding
1050	chr10	83543447	83544223	+	0	NA	promoter-TSS (NM_001033375)	promoter-TSS (NM_001033375)	-106	NM_001033375	319277		NM_001033375	ENSMUSG00000034560	Washc4	A230046K03Rik|Kiaa1033|mKIAA1033	WASH complex subunit 4	protein-coding
1086	chr2	51148741	51149268	+	0	NA	5' UTR (NM_028810, exon 1 of 5)	5' UTR (NM_028810, exon 1 of 5)	107	NM_028810	74194		NM_028810	ENSMUSG00000017144	Rnd3	2610017M01Rik|Arhe|Rhoe	Rho family GTPase 3	protein-coding
1037	chr12	90026779	90027499	+	0	NA	intron (NM_172544, intron 15 of 19)	intron (NM_172544, intron 15 of 19)	214656	NM_001252074	18191		NM_172544	ENSMUSG00000066392	Nrxn3	-	neurexin III	protein-coding
1114	chrY	1245517	1245742	+	0	NA	5' UTR (NM_009484, exon 1 of 27)	5' UTR (NM_009484, exon 1 of 27)	130	NM_009484	22290		NM_009484	ENSMUSG00000068457	Uty	Hydb|mKIAA4057	ubiquitously transcribed tetratricopeptide repeat containing, Y-linked	protein-coding
1103	chr10	127380383	127380691	+	0	NA	promoter-TSS (NM_001359244)	promoter-TSS (NM_001359244)	-131	NM_001359244	71750		NM_027900	ENSMUSG00000025404	R3hdm2	1300003K24Rik|mKIAA1002	R3H domain containing 2	protein-coding
1044	chr12	99406222	99407350	+	0	NA	intron (NM_183186, intron 1 of 5)	intron (NM_183186, intron 1 of 5)	43288	NM_183186	71375		NM_183186	ENSMUSG00000033713	Foxn3	5430426H20Rik|Ches1|Ches1l|HTLFL1	forkhead box N3	protein-coding
467	chr6	85587460	85587953	+	0	NA	exon (NM_145223, exon 1 of 23)	exon (NM_145223, exon 1 of 23)	175	NM_145223	236266		NM_145223	ENSMUSG00000063810	Alms1	bbb	ALMS1, centrosome and basal body associated	protein-coding
788	chr4	99929351	99929698	+	0	NA	promoter-TSS (NM_028132)	promoter-TSS (NM_028132)	73	NM_028132	72157		NM_028132	ENSMUSG00000025791	Pgm1	2610020G18Rik|Pgm-2|Pgm1a|Pgm2	phosphoglucomutase 1	protein-coding
581	chr7	4925519	4926261	+	0	NA	promoter-TSS (NM_173008)	promoter-TSS (NM_173008)	69	NM_173008	269855		NM_173008	ENSMUSG00000035279	Ssc5d	A430110N23Rik|S5D-SRCRB	scavenger receptor cysteine rich family, 5 domains	protein-coding
145	chr3	40355372	40355908	+	0	NA	Intergenic	Arthur1|DNA|hAT-Tip100	167272	NR_040445	100040882		NR_040445	ENSMUSG00000037884	1700017G19Rik	-	RIKEN cDNA 1700017G19 gene	ncRNA
456	chr6	84976737	84977511	+	0	NA	intron (NM_177077, intron 6 of 21)	intron (NM_177077, intron 6 of 21)	92389	NM_177077	75914		NM_177077	ENSMUSG00000033769	Exoc6b	4930569O18Rik|G430127E12Rik|Sec15b|Sec15l2|mKIAA0919	exocyst complex component 6B	protein-coding
880	chr10	13858178	13858730	+	0	NA	intron (NM_001347362, intron 1 of 5)	MTD|LTR|ERVL-MaLR	10503	NM_001347362	66253		NM_025446	ENSMUSG00000019806	Aig1	1500031O19Rik|CGI-103	androgen-induced 1	protein-coding
574	chr3	107631460	107631928	+	0	NA	promoter-TSS (NM_153563)	promoter-TSS (NM_153563)	16	NM_153563	229707		NM_153563	ENSMUSG00000014601	Strip1	6330569M22Rik|6530401O14Rik|Fam40a	striatin interacting protein 1	protein-coding
218	chr12	111671691	111672538	+	0	NA	intron (NM_021273, intron 1 of 7)	CpG-3541	224	NM_021273	12709		NM_021273	ENSMUSG00000001270	Ckb	B-CK|Bck|CPK-B|Ck-3|Ck3|Ckbb	creatine kinase, brain	protein-coding
150	chr7	140057889	140058508	+	0	NA	Intergenic	CpG	-9110	NM_010836	17703		NM_010836	ENSMUSG00000025469	Msx3	-	msh homeobox 3	protein-coding
43	chr16	31663517	31663878	+	0	NA	promoter-TSS (NM_001252434)	promoter-TSS (NM_001252434)	-238	NR_045516	13383		NM_007862	ENSMUSG00000022770	Dlg1	B130052P05Rik|Dlgh1|E-dlg/SAP97|SAP-97|SAP97|mKIAA4187	discs large MAGUK scaffold protein 1	protein-coding
291	chr18	31788961	31789365	+	0	NA	promoter-TSS (NM_001357480)	promoter-TSS (NM_001357480)	38	NM_027002	69241		NM_027002	ENSMUSG00000024258	Polr2d	2310002G05Rik|2610028L19Rik|HSRBP4|RBP4	polymerase (RNA) II (DNA directed) polypeptide D	protein-coding
40	chr2	152343627	152344087	+	0	NA	5' UTR (NM_175093, exon 1 of 4)	5' UTR (NM_175093, exon 1 of 4)	203	NM_175093	228775		NM_144554	ENSMUSG00000032715	Trib3	Ifld2|Nipk|SINK|SKIP3|TRB-3|Trb3	tribbles pseudokinase 3	protein-coding
7	chr7	67951844	67952280	+	0	NA	promoter-TSS (NM_010513)	promoter-TSS (NM_010513)	-195	NM_010513	16001		NM_010513	ENSMUSG00000005533	Igf1r	A330103N21Rik|CD221|D930020L01|IGF-1R|hyft	insulin-like growth factor I receptor	protein-coding
747	chr4	57832845	57833451	+	0	NA	intron (NM_001384150, intron 7 of 10)	intron (NM_001384150, intron 7 of 10)	-12100	NM_009649	677884		NM_009649	ENSMUSG00000038729	Pakap	53-H12|AA959716|AI649048|AKAP-2|AKAP-KL|Akap2|B130066I24|B230340M18Rik|Gm20459|PRKA2|Palm2|Palm2-Akap2|Palm2Akap2|Palm2akap2|R75368|pEN70	paralemmin A kinase anchor protein	protein-coding
1192	chr9	96980468	96981320	+	0	NA	intron (NM_145134, intron 2 of 2)	intron (NM_145134, intron 2 of 2)	37461	NM_145134	211949		NM_145134	ENSMUSG00000046997	Spsb4	D030068E18Rik|SSB-4|Ssb4	splA/ryanodine receptor domain and SOCS box containing 4	protein-coding
437	chr14	12821852	12822266	+	0	NA	intron (NM_001359919, intron 1 of 30)	CpG	1020	NM_001042617	27062		NM_012061	ENSMUSG00000054423	Cadps	CAPS|CAPS1|mKIAA1121	Ca2+-dependent secretion activator	protein-coding
407	chr13	91370831	91371344	+	0	NA	non-coding (NR_045161, exon 3 of 3)	non-coding (NR_045161, exon 3 of 3)	16998	NR_045161	320297		NR_045161	ENSMUSG00000097182	A830009L08Rik	-	RIKEN cDNA A830009L08 gene	ncRNA
950	chr9	110047374	110048077	+	0	NA	intron (NM_001205332, intron 8 of 17)	intron (NM_001205332, intron 8 of 17)	-4296	NM_001311163	17758		NM_008633	ENSMUSG00000032479	Map4	MAP-4|Mtap-4|Mtap4	microtubule-associated protein 4	protein-coding
1159	chr2	122234385	122234986	+	0	NA	promoter-TSS (NM_146126)	promoter-TSS (NM_146126)	-154	NM_146126	20322		NM_146126	ENSMUSG00000027227	Sord	SDH|Sdh-1|Sdh1|Sodh-1|XDH	sorbitol dehydrogenase	protein-coding
385	chr9	21411779	21412065	+	0	NA	promoter-TSS (NM_021888)	promoter-TSS (NM_021888)	85	NM_021888	60507		NM_021888	ENSMUSG00000002825	Qtrt1	2610028E17Rik|Tgt	queuine tRNA-ribosyltransferase catalytic subunit 1	protein-coding
74	chr16	44530440	44531100	+	0	NA	intron (NM_172506, intron 1 of 18)	T-rich|Low_complexity|Low_complexity	27359	NR_037242	100526478		NR_037242	ENSMUSG00000093046	Mir3081	mir-3081|mmu-mir-3081	microRNA 3081	ncRNA
519	chr11	44520052	44520560	+	0	NA	promoter-TSS (NM_001363166)	promoter-TSS (NM_001363166)	17	NM_001363166	74315		NM_028862	ENSMUSG00000019189	Rnf145	3732413I11Rik|TMRF1	ring finger protein 145	protein-coding
676	chr1	35457331	35458080	+	0	NA	Intergenic	Intergenic	607716	NM_001357425	226971		NM_145516	ENSMUSG00000026123	Plekhb2	2310009M15Rik|Evt2|Phdc|evt-2	pleckstrin homology domain containing, family B (evectins) member 2	protein-coding
799	chr11	102924893	102925538	+	0	NA	promoter-TSS (NM_197959)	promoter-TSS (NM_197959)	-91	NM_197959	70218		NM_197959	ENSMUSG00000051378	Kif18b	3000004C01Rik	kinesin family member 18B	protein-coding
399	chr18	69404367	69404905	+	0	NA	intron (NM_001361128, intron 3 of 19)	intron (NM_001361128, intron 3 of 19)	58476	NM_001361126	21413		NM_013685	ENSMUSG00000053477	Tcf4	5730422P05Rik|ASP-I2|E2-2|E2.2|ITF-2|ITF-2b|ITF2|ME2|MITF-2A|MITF-2B|SEF-2|SEF2|SEF2-1|TFE|Tcf-4|bHLHb19	transcription factor 4	protein-coding
857	chr4	127227210	127227613	+	0	NA	intron (NM_001302081, intron 8 of 11)	intron (NM_001302081, intron 8 of 11)	-16373	NM_030252	80284		NM_030252	ENSMUSG00000042380	Smim12	-	small integral membrane protein 12	protein-coding
526	chr3	89430175	89430490	+	0	NA	promoter-TSS (NM_026869)	promoter-TSS (NM_026869)	118	NM_001293768	68911		NM_026869	ENSMUSG00000047824	Pygo2	1190004M21Rik	pygopus 2	protein-coding
148	chr7	139075296	139075787	+	0	NA	intron (NM_028708, intron 19 of 19)	intron (NM_028708, intron 19 of 19)	-10460	NM_011993	26757		NM_011993	ENSMUSG00000025478	Dpysl4	CRMP-3|Crmp3|DPY4|Drp-4|Ulip4	dihydropyrimidinase-like 4	protein-coding
227	chr12	118829633	118830120	+	0	NA	Intergenic	Intergenic	-16453	NM_177082	320145		NM_177082	ENSMUSG00000048562	Sp8	D930049B17Rik|mBtd	trans-acting transcription factor 8	protein-coding
102	chr2	173021904	173022516	+	0	NA	exon (NM_019547, exon 1 of 4)	exon (NM_019547, exon 1 of 4)	308	NM_019547	56190		NM_019547	ENSMUSG00000027510	Rbm38	Rnpc1|Seb4|Seb4l	RNA binding motif protein 38	protein-coding
785	chr4	95161210	95161540	+	0	NA	Intergenic	CpG	-31929	NR_166673	105244624		NR_166673	ENSMUSG00000084918	Gm12708	-	predicted gene 12708	ncRNA
34	chr2	151973396	151973803	+	0	NA	promoter-TSS (NM_001289151)	promoter-TSS (NM_001289151)	-205	NM_001289151	73847		NM_028666	ENSMUSG00000027459	Fam110a	1700008J10Rik|5430432M24Rik	family with sequence similarity 110, member A	protein-coding
866	chr11	120343917	120345092	+	0	NA	Intergenic	B1_Mus1|SINE|Alu	2909	NR_105900	102465564		NR_105900	ENSMUSG00000098955	Mir6935	Gm27344|mmu-mir-6935	microRNA 6935	ncRNA
610	chr11	69110629	69111150	+	0	NA	TTS (NM_011065)	TTS (NM_011065)	-9564	NM_033041	84653		NM_033041	ENSMUSG00000023781	Hes7	bHLHb37	hes family bHLH transcription factor 7	protein-coding
132	chr3	9355746	9356249	+	0	NA	Intergenic	Intergenic	-47023	NR_015499	320088		NR_015499	ENSMUSG00000097365	C030034L19Rik	A130044O20Rik	RIKEN cDNA C030034L19 gene	ncRNA
196	chr17	50006675	50007203	+	0	NA	intron (NM_181397, intron 7 of 9)	intron (NM_181397, intron 7 of 9)	183558	NM_181397	76438		NM_181397	ENSMUSG00000039316	Rftn1	2310015N21Rik	raftlin lipid raft linker 1	protein-coding
3	chr7	63957041	63957561	+	0	NA	Intergenic	Intergenic	-18386	NM_021366	50794		NM_021366	ENSMUSG00000052040	Klf13	0610043C13Rik|9430029L20Rik|Bteb3|FKLF-2|FKLF2|NSLP1|RFLAT-1|RFLAT1	Kruppel-like transcription factor 13	protein-coding
1056	chr10	85451633	85452173	+	0	NA	intron (NM_028709, intron 1 of 16)	intron (NM_028709, intron 1 of 16)	65089	NM_028709	74007		NM_028709	ENSMUSG00000020042	Abtb3	6330404E16Rik|Btbd11	ankyrin repeat and BTB domain containing 3	protein-coding
347	chr13	55105178	55105591	+	0	NA	promoter-TSS (NM_001378935)	promoter-TSS (NM_001378935)	62	NR_166189	26919		NM_012017	ENSMUSG00000021481	Zfp346	Jaz|Znf346	zinc finger protein 346	protein-coding
1080	chrX	109012754	109013571	+	0	NA	intron (NM_016710, intron 1 of 5)	intron (NM_016710, intron 1 of 5)	218	NM_016710	50887		NM_016710	ENSMUSG00000031245	Hmgn5	GARP45|NBP-45|Nsbp1	high-mobility group nucleosome binding domain 5	protein-coding
948	chr9	107587472	107588069	+	0	NA	promoter-TSS (NM_025903)	promoter-TSS (NM_025903)	52	NM_025903	15983		NM_025903	ENSMUSG00000010048	Ifrd2	1810034A24Rik|SKMc15	interferon-related developmental regulator 2	protein-coding
1071	chrX	49226036	49226434	+	0	NA	intron (NM_001271449, intron 2 of 15)	intron (NM_001271449, intron 2 of 15)	62007	NM_001271449	209224		NM_145951	ENSMUSG00000031109	Enox2	APK1|Cova1|tNOX	ecto-NOX disulfide-thiol exchanger 2	protein-coding
902	chr4	131982960	131983730	+	0	NA	intron (NM_001128607, intron 7 of 17)	intron (NM_001128607, intron 7 of 17)	61574	NM_001201367	623230		NM_001201367	ENSMUSG00000070720	Tmem200b	EG623230	transmembrane protein 200B	protein-coding
293	chr18	34561440	34561791	+	0	NA	Intergenic	Intergenic	17500	NM_080637	75533		NM_080637	ENSMUSG00000035984	Nme5	1700019D05Rik|Nm23-M5	NME/NM23 family member 5	protein-coding
932	chr10	45799704	45800492	+	0	NA	Intergenic	Intergenic	-7606	NR_040624	320363		NR_040624	ENSMUSG00000110874	D030045P18Rik	-	RIKEN cDNA D030045P18 gene	ncRNA
85	chr2	164070899	164071338	+	0	NA	promoter-TSS (NM_001291155)	promoter-TSS (NM_001291155)	-16	NM_025996	67145		NM_025996	ENSMUSG00000018322	Tomm34	2610100K07Rik|TOM34	translocase of outer mitochondrial membrane 34	protein-coding
996	chr9	110732656	110733155	+	0	NA	intron (NM_011199, intron 3 of 15)	intron (NM_011199, intron 3 of 15)	9705	NM_001083936	19228		NM_011199	ENSMUSG00000032492	Pth1r	PPR|Pthr|Pthr1	parathyroid hormone 1 receptor	protein-coding
22	chr2	140395169	140395449	+	0	NA	promoter-TSS (NM_001013802)	promoter-TSS (NM_001013802)	-121	NM_001013802	72899		NM_028387	ENSMUSG00000068205	Macrod2	1110033L15Rik|2610107G07Rik|2900006F19Rik	mono-ADP ribosylhydrolase 2	protein-coding
624	chr11	72690007	72690368	+	0	NA	intron (NM_009671, intron 1 of 24)	CpG	185	NM_009671	11736		NM_009671	ENSMUSG00000020790	Ankfy1	Ankhzn|ZFYVE14|mKIAA1255	ankyrin repeat and FYVE domain containing 1	protein-coding
1134	chr2	105611804	105612454	+	0	NA	intron (NR_002867, intron 1 of 3)	intron (NR_002867, intron 1 of 3)	49214	NR_117095	103164605		NR_117095	ENSMUSG00000102424	Paupar	-	Pax6 upstream antisense RNA	ncRNA
18	chr7	90129823	90130289	+	0	NA	promoter-TSS (NM_001252523)	promoter-TSS (NM_001252523)	-120	NR_046007	78329		NR_046006	ENSMUSG00000097162	2310010J17Rik	-	RIKEN cDNA 2310010J17 gene	ncRNA
836	chr9	56928045	56928611	+	0	NA	promoter-TSS (NM_175483)	promoter-TSS (NM_175483)	43	NM_175483	235406		NM_175483	ENSMUSG00000032733	Snx33	E130307J07Rik|Sh3px3	sorting nexin 33	protein-coding
162	chr8	18694177	18694840	+	0	NA	exon (NM_007426, exon 8 of 9)	exon (NM_007426, exon 8 of 9)	47054	NM_007426	11601		NM_007426	ENSMUSG00000031465	Angpt2	Agpt2|Ang-2|Ang2	angiopoietin 2	protein-coding
388	chr5	142821513	142822064	+	0	NA	Intergenic	Intergenic	-4126	NM_178242	231861		NM_178242	ENSMUSG00000039477	Tnrc18	EG381742|Zfp469	trinucleotide repeat containing 18	protein-coding
1189	chr11	113308157	113309395	+	0	NA	intron (NM_001362944, intron 5 of 8)	intron (NM_001362944, intron 5 of 8)	-99107	NR_040276	319871		NR_040276	ENSMUSG00000085421	4732490B19Rik	-	RIKEN cDNA 4732490B19 gene	ncRNA
583	chr3	121539705	121540386	+	0	NA	Intergenic	Intergenic	-7701	NM_145394	213603		NM_145394	ENSMUSG00000039865	Slc44a3	-	solute carrier family 44, member 3	protein-coding
892	chr9	65580639	65581122	+	0	NA	promoter-TSS (NM_153119)	promoter-TSS (NM_153119)	-793	NM_153119	102595		NM_153119	ENSMUSG00000050721	Plekho2	Plekhq1	pleckstrin homology domain containing, family O member 2	protein-coding
844	chr19	6609819	6610581	+	0	NA	Intergenic	Intergenic	-67130	NM_009203	20521		NM_009203	ENSMUSG00000061742	Slc22a12	OAT4L|Rst|Slc22al2|URAT1	solute carrier family 22 (organic anion/cation transporter), member 12	protein-coding
806	chr11	108424793	108425261	+	0	NA	promoter-TSS (NM_029606)	promoter-TSS (NM_029606)	-239	NM_001373900	76380		NM_029586	ENSMUSG00000020728	Cep112	1700001M19Rik|1700029K01Rik|8430407H02Rik|Ccdc46|Macoco	centrosomal protein 112	protein-coding
987	chr12	80857747	80859036	+	0	NA	intron (NM_001242419, intron 3 of 6)	intron (NM_001242419, intron 3 of 6)	66056	NR_033786	67340		NR_033786	ENSMUSG00000101912	1700052I22Rik	-	RIKEN cDNA 1700052I22 gene	ncRNA
98	chr16	87916557	87917239	+	0	NA	intron (NM_010348, intron 14 of 15)	intron (NM_010348, intron 14 of 15)	7627	NR_155304	105246151		NR_155304		4930590A17Rik	-	RIKEN cDNA 4930590A17 gene	ncRNA
490	chr6	112943658	112943982	+	0	NA	intron (NM_080448, intron 1 of 21)	intron (NM_080448, intron 1 of 21)	3446	NM_080448	259302		NM_080448	ENSMUSG00000030257	Srgap3	Arhgap14|D130026O08Rik|Gbi|MEGAP|WRP|mKIAA0411	SLIT-ROBO Rho GTPase activating protein 3	protein-coding
354	chr13	56252007	56252483	+	0	NA	promoter-TSS (NM_010896)	promoter-TSS (NM_010896)	-65	NM_010896	18014		NM_010896	ENSMUSG00000048904	Neurog1	AKA|Math4C|Neurod3|bHLHa6|ngn1	neurogenin 1	protein-coding
962	chr2	4436387	4437180	+	0	NA	intron (NM_172475, intron 2 of 22)	intron (NM_172475, intron 2 of 22)	35807	NM_001177843	209630		NM_172475	ENSMUSG00000026657	Frmd4a	2700017I06Rik|5330420J21|C230040M21Rik|Frmd4|Gm13190|mKIAA1294	FERM domain containing 4A	protein-coding
1147	chr15	99029833	99030299	+	0	NA	5' UTR (NM_009448, exon 1 of 4)	5' UTR (NM_009448, exon 1 of 4)	175	NM_009448	22146		NM_009448	ENSMUSG00000043091	Tuba1c	M[a]6|Tuba6	tubulin, alpha 1C	protein-coding
215	chr5	97222754	97223112	+	0	NA	Intergenic	Intergenic	-111337	NM_198422	231474		NM_198422	ENSMUSG00000055725	Paqr3	6330415A20Rik|RKTG	progestin and adipoQ receptor family member III	protein-coding
1017	chr2	27027769	27028144	+	0	NA	promoter-TSS (NM_001177627)	promoter-TSS (NM_001177627)	42	NM_172659	227659		NM_172659	ENSMUSG00000036067	Slc2a6	A330096C23|F630103L12Rik|GLUT-6|Glut6|Glut9	solute carrier family 2 (facilitated glucose transporter), member 6	protein-coding
187	chr8	57404909	57405832	+	0	NA	Intergenic	Intergenic	-50553	NM_009136	20284		NM_009136	ENSMUSG00000031610	Scrg1	-	scrapie responsive gene 1	protein-coding
1059	chr12	109559928	109560574	+	0	NA	non-coding (NR_003633, exon 5 of 5)	non-coding (NR_003633, exon 5 of 5)	-3441	NR_030427	791079		NR_030427	ENSMUSG00000076451	Mir770	Mirn770|mir-770|mmu-mir-770	microRNA 770	ncRNA
417	chr19	4698338	4698666	+	0	NA	exon (NM_001033447, exon 1 of 15)	exon (NM_001033447, exon 1 of 15)	166	NM_001033447	381196		NM_001033447	ENSMUSG00000071691	Top6bl	Gm960|TOPOVIBL	TOP6B like initiator of meiotic double strand breaks	protein-coding
375	chr5	135957456	135957853	+	0	NA	Intergenic	Intergenic	16822	NM_001160366	109267		NM_001160366	ENSMUSG00000029699	Ssc4d	C330016E03Rik|S4D-SRCRB|SRCRB-S4D|Srcrb4d	scavenger receptor cysteine rich family, 4 domains	protein-coding
686	chr15	82244451	82244746	+	0	NA	promoter-TSS (NM_001080158)	promoter-TSS (NM_001080158)	149	NM_178269	66570		NM_025639	ENSMUSG00000068101	Cenpm	2610019I03Rik|Pane1	centromere protein M	protein-coding
539	chr6	128021737	128022846	+	0	NA	intron (NM_001356301, intron 2 of 7)	intron (NM_001356301, intron 2 of 7)	12771	NM_001379136	109246		NM_175414	ENSMUSG00000030352	Tspan9	6720474K14Rik|9430079M16Rik|Tspan-9	tetraspanin 9	protein-coding
322	chr8	120959410	120960039	+	0	NA	Intergenic	Intergenic	123386	NR_045471	68790		NR_045471	ENSMUSG00000097336	Fendrr	1110050K14Rik|LL66|linc-Foxf1a|lincFoxf1	Foxf1 adjacent non-coding developmental regulatory RNA	ncRNA
509	chr14	73142452	73142919	+	0	NA	promoter-TSS (NR_033185)	promoter-TSS (NR_033185)	-100	NR_033185	105670		NM_134083	ENSMUSG00000022106	Rcbtb2	2610028E02Rik|2810420M18Rik|Chc1l|RC/BTB2	regulator of chromosome condensation (RCC1) and BTB (POZ) domain containing protein 2	protein-coding
238	chr13	21275621	21276384	+	0	NA	Intergenic	tRNA-Thr-ACG_|tRNA|tRNA	16684	NM_010343	14780		NM_010343	ENSMUSG00000004344	Gpx5	Arep	glutathione peroxidase 5	protein-coding
652	chr4	8575918	8576780	+	0	NA	intron (NM_021518, intron 3 of 7)	intron (NM_021518, intron 3 of 7)	40705	NM_021518	59021		NM_021518	ENSMUSG00000047187	Rab2a	9330148M11Rik|Rab2	RAB2A, member RAS oncogene family	protein-coding
208	chr5	74155848	74156690	+	0	NA	Intergenic	MT2A|LTR|ERVL	-39057	NM_026878	68939		NM_026878	ENSMUSG00000049907	Rasl11b	1190017B18Rik	RAS-like, family 11, member B	protein-coding
41	chr16	31275031	31275380	+	0	NA	promoter-TSS (NM_025800)	promoter-TSS (NM_025800)	72	NM_025800	66849		NM_025800	ENSMUSG00000047714	Ppp1r2	0610025N14Rik|2310007G06Rik|4930440J04Rik|5430408E15Rik|D16Ertd248e|I-2|IPP-2	protein phosphatase 1, regulatory inhibitor subunit 2	protein-coding
242	chr17	90696583	90696881	+	0	NA	intron (NM_020252, intron 8 of 22)	intron (NM_020252, intron 8 of 22)	96744	NR_136930	102634634		NR_136930		Gm20491	-	enolase 1, alpha non-neuron pseudogene	pseudo
1092	chr2	69034986	69035982	+	0	NA	intron (NM_001347161, intron 4 of 10)	intron (NM_001347161, intron 4 of 10)	-100316	NM_181547	329416		NM_181547	ENSMUSG00000034738	Nostrin	Daip2|mDaIP2	nitric oxide synthase trafficker	protein-coding
294	chr13	43398336	43398608	+	0	NA	promoter-TSS (NM_023554)	promoter-TSS (NM_023554)	96	NM_023554	70078		NM_023554	ENSMUSG00000063200	Nol7	2210008F15Rik|5730556I21Rik|NOP27|RARG-1	nucleolar protein 7	protein-coding
69	chr7	114753503	114754362	+	0	NA	intron (NM_173767, intron 1 of 12)	intron (NM_173767, intron 1 of 12)	8166	NM_173767	233752		NM_173767	ENSMUSG00000048782	Insc	3830422K02Rik|C730020D23	INSC spindle orientation adaptor protein	protein-coding
1003	chrX	8192623	8193148	+	0	NA	TTS (NM_001308474)	TTS (NM_001308474)	627	NM_007898	13595		NM_007898	ENSMUSG00000031168	Ebp	Pabp|SI|Td|mSI	EBP cholestenol delta-isomerase	protein-coding
1144	chr7	55962205	55962656	+	0	NA	promoter-TSS (NM_001256133)	promoter-TSS (NM_001256133)	63	NM_001256133	93790		NM_023647	ENSMUSG00000030452	Nipa2	2600017P10Rik|3830408P04Rik	non imprinted in Prader-Willi/Angelman syndrome 2 homolog (human)	protein-coding
829	chr9	48649280	48649884	+	0	NA	Intergenic	Intergenic	-44459	NM_001311062	18113		NM_010924	ENSMUSG00000032271	Nnmt	-	nicotinamide N-methyltransferase	protein-coding
1014	chr2	26315189	26315650	+	0	NA	promoter-TSS (NM_001199146)	promoter-TSS (NM_001199146)	-114	NM_001199146	67839		NM_153410	ENSMUSG00000026930	Gpsm1	1810037C22Rik|Ags3	G-protein signalling modulator 1 (AGS3-like, C. elegans)	protein-coding
778	chr4	71484951	71485895	+	0	NA	Intergenic	Intergenic	715470	NM_001285530	21885		NM_011599	ENSMUSG00000008305	Tle1	C230057C06Rik|Estm14|Grg-1|Grg1|Tle4l	transducin-like enhancer of split 1	protein-coding
259	chr8	94098088	94098771	+	0	NA	promoter-TSS (NM_026116)	promoter-TSS (NM_026116)	80	NM_026116	67378		NM_026116	ENSMUSG00000031755	Bbs2	2410125H22Rik	Bardet-Biedl syndrome 2	protein-coding
623	chr15	77905187	77905590	+	0	NA	Intergenic	Intergenic	23606	NM_019913	56551		NM_019913	ENSMUSG00000005354	Txn2	2510006J11Rik|Trx2	thioredoxin 2	protein-coding
649	chr7	27336134	27336580	+	0	NA	intron (NM_175641, intron 1 of 32)	intron (NM_175641, intron 1 of 32)	1255	NM_175641	108075		NM_175641	ENSMUSG00000040488	Ltbp4	2310046A13Rik	latent transforming growth factor beta binding protein 4	protein-coding
571	chr11	62648793	62649240	+	0	NA	promoter-TSS (NM_198861)	promoter-TSS (NM_198861)	352	NM_175002	216829		NM_175002	ENSMUSG00000048497	Mmgt2	-	membrane magnesium transporter 2	protein-coding
843	chr19	6306172	6306562	+	0	NA	promoter-TSS (NM_001033342)	promoter-TSS (NM_001033342)	-90	NM_001033342	240505		NM_001033342	ENSMUSG00000024769	Cdc42bpg	MRCKgamma	CDC42 binding protein kinase gamma	protein-coding
569	chr11	61484467	61485212	+	0	NA	promoter-TSS (NM_001347545)	promoter-TSS (NM_001347545)	-592	NM_029568	76293		NM_029568	ENSMUSG00000042436	Mfap4	1110007F23Rik	microfibrillar-associated protein 4	protein-coding
584	chr3	122293105	122293425	+	0	NA	TTS (NR_030439)	TTS (NR_030439)	438	NR_030439	791077		NR_030439	ENSMUSG00000076456	Mir760	Mirn760|mir-760|mmu-mir-760	microRNA 760	ncRNA
870	chr1	194041816	194042505	+	0	NA	Intergenic	Intergenic	180599	NR_040477	74942		NR_040477	ENSMUSG00000103692	4930503O07Rik	-	RIKEN cDNA 4930503O07 gene	ncRNA
751	chr11	88308986	88309988	+	0	NA	Intergenic	Intergenic	15444	NM_028859	74297		NM_028859	ENSMUSG00000034031	Ccdc182	1700106J16Rik	coiled-coil domain containing 182	protein-coding
472	chr3	52088326	52088775	+	0	NA	intron (NM_001004176, intron 1 of 4)	intron (NM_001004176, intron 1 of 4)	16456	NM_001004176	433586		NM_001004176	ENSMUSG00000061143	Maml3	Mam-2|mKIAA1816	mastermind like transcriptional coactivator 3	protein-coding
1075	chrX	75416418	75416777	+	0	NA	promoter-TSS (NM_001039373)	promoter-TSS (NM_001039373)	-13	NM_010839	105886298		NM_010839	ENSMUSG00000090110	Cmc4	Mtcp1nb|p8MTCP1	C-X9-C motif containing 4	protein-coding
268	chr8	105445818	105446395	+	0	NA	intron (NM_001033371, intron 3 of 10)	intron (NM_001033371, intron 3 of 10)	18466	NM_001033371	270091		NM_001033371	ENSMUSG00000054320	Lrrc36	-	leucine rich repeat containing 36	protein-coding
1150	chr2	119337947	119338183	+	0	NA	Intergenic	CpG	-11868	NR_030683	100043609		NR_030683	ENSMUSG00000074912	Gm14207	Dll4	predicted gene 14207	ncRNA
1137	chr2	109989085	109989957	+	0	NA	intron (NM_172671, intron 2 of 17)	intron (NM_172671, intron 2 of 17)	-28296	NR_149736	68201		NM_026613	ENSMUSG00000027160	Ccdc34	2810027O19Rik|4930522P10Rik	coiled-coil domain containing 34	protein-coding
697	chr15	89140362	89141124	+	0	NA	promoter-TSS (NM_013871)	promoter-TSS (NM_013871)	-40	NM_013871	29857		NM_013871	ENSMUSG00000022610	Mapk12	Erk6|P38gamma|Prkm12|Sapk3	mitogen-activated protein kinase 12	protein-coding
1186	chr3	84937062	84938682	+	0	NA	intron (NM_001177773, intron 4 of 13)	intron (NM_001177773, intron 4 of 13)	-14339	NM_080428	50754		NM_080428	ENSMUSG00000028086	Fbxw7	1110001A17Rik|AGO|Cdc4|Fbw7|Fbwd6|Fbx30|Fbxo30|Fbxw6|SEL-10	F-box and WD-40 domain protein 7	protein-coding
425	chr6	29347738	29348071	+	0	NA	promoter-TSS (NM_001285412)	promoter-TSS (NM_001285412)	-202	NM_007594	12321		NM_007594	ENSMUSG00000029767	Calu	9530075H20Rik	calumenin	protein-coding
558	chr11	55682286	55682787	+	0	NA	Intergenic	Intergenic	-74338	NM_001290821	14654		NM_020492	ENSMUSG00000000263	Glra1	nmf11|oscillator|ot|spasmodic|spd	glycine receptor, alpha 1 subunit	protein-coding
353	chr13	56249850	56250828	+	0	NA	TTS (NM_010896)	TTS (NM_010896)	1841	NM_010896	18014		NM_010896	ENSMUSG00000048904	Neurog1	AKA|Math4C|Neurod3|bHLHa6|ngn1	neurogenin 1	protein-coding
753	chr11	89528093	89528451	+	0	NA	intron (NM_001327810, intron 3 of 19)	intron (NM_001327810, intron 3 of 19)	-109324	NM_172534	382543		NM_172534	ENSMUSG00000047773	Ankfn1	4932411E22Rik|Gm1175|mWAKE|nmf9	ankyrin-repeat and fibronectin type III domain containing 1	protein-coding
97	chr2	168765196	168765806	+	0	NA	promoter-TSS (NR_166178)	promoter-TSS (NR_166178)	-642	NR_166178	105244370		NR_166178	ENSMUSG00000085322	Gm14261	-	predicted gene 14261	ncRNA
205	chr8	70302523	70302760	+	0	NA	promoter-TSS (NR_157058)	promoter-TSS (NR_157058)	-126	NM_021538	59042		NM_021538	ENSMUSG00000055681	Cope	1110005D17Rik|Cope1	coatomer protein complex, subunit epsilon	protein-coding
1117	chr2	79399434	79399913	+	0	NA	intron (NM_001048176, intron 1 of 12)	intron (NM_001048176, intron 1 of 12)	29315	NM_001048176	228094		NM_001033295	ENSMUSG00000075256	Cerkl	Gm1958|Rp26	ceramide kinase-like	protein-coding
1047	chr12	100952408	100953197	+	0	NA	intron (NM_026681, intron 12 of 29)	intron (NM_026681, intron 12 of 29)	-33827	NR_166870	102640764		NR_166870	ENSMUSG00000113634	Gm36756	-	predicted gene, 36756	ncRNA
351	chr18	52847815	52848648	+	0	NA	intron (NM_001199151, intron 2 of 11)	intron (NM_001199151, intron 2 of 11)	22921	NM_001367923	113939900		NM_001367923	ENSMUSG00000118407	Gm50457	Ancv1r|Gm51263	predicted gene, 50457	protein-coding
235	chr13	20232196	20232561	+	0	NA	intron (NM_080288, intron 4 of 21)	intron (NM_080288, intron 4 of 21)	141871	NM_080288	140580		NM_080288	ENSMUSG00000041112	Elmo1	6330578D22Rik|C230095H21Rik|CED-12	engulfment and cell motility 1	protein-coding
177	chr8	22805596	22805922	+	0	NA	promoter-TSS (NM_001122820)	promoter-TSS (NM_001122820)	-105	NM_001122820	64933		NM_029505	ENSMUSG00000031539	Ap3m2	5830445E16Rik|AP-3B	adaptor-related protein complex 3, mu 2 subunit	protein-coding
621	chr1	59684980	59685285	+	0	NA	5' UTR (NM_018868, exon 1 of 15)	5' UTR (NM_018868, exon 1 of 15)	126	NM_018868	55989		NM_018868	ENSMUSG00000026020	Nop58	MSSP|Nol5|SIK|nop5	NOP58 ribonucleoprotein	protein-coding
1034	chr12	86884515	86885115	+	0	NA	promoter-TSS (NM_145836)	promoter-TSS (NM_145836)	-1	NM_145836	238330		NM_145836	ENSMUSG00000034168	Irf2bpl	6430527G18Rik|Eap1	interferon regulatory factor 2 binding protein-like	protein-coding
17	chr7	89627714	89628625	+	0	NA	Intergenic	Intergenic	-4649	NM_181407	109264		NM_181407	ENSMUSG00000030621	Me3	1700020C08Rik|B230207H15Rik	malic enzyme 3, NADP(+)-dependent, mitochondrial	protein-coding
816	chr11	115419694	115420163	+	0	NA	promoter-TSS (NM_027862)	promoter-TSS (NM_027862)	-9	NM_027862	71679		NM_027862	ENSMUSG00000034566	Atp5pd	0610009D10Rik|Atp5h	ATP synthase peripheral stalk subunit d	protein-coding
841	chr4	117317180	117318245	+	0	NA	intron (NM_025739, intron 2 of 14)	intron (NM_025739, intron 2 of 14)	-28257	NM_001310730	66743		NM_025739	ENSMUSG00000028677	Rnf220	4732477A13|4931406I20Rik|5730503K05Rik	ring finger protein 220	protein-coding
660	chr4	9318027	9318622	+	0	NA	intron (NM_001355183, intron 2 of 5)	intron (NM_001355183, intron 2 of 5)	49007	NM_028940	74438		NM_028940	ENSMUSG00000041216	Clvs1	4933402J24Rik|Clvl1|Rlbp1l1	clavesin 1	protein-coding
573	chr3	105359406	105360354	+	0	NA	Intergenic	Intergenic	-92010	NM_019931	56543		NM_019931	ENSMUSG00000040896	Kcnd3	Kncd3|Kv4.3	potassium voltage-gated channel, Shal-related family, member 3	protein-coding
378	chr5	138154999	138156037	+	0	NA	intron (NM_019747, intron 1 of 4)	CpG	226	NM_019747	56314		NM_019747	ENSMUSG00000037007	Zfp113	4732456B05Rik|mKIAA4229	zinc finger protein 113	protein-coding
540	chr6	131293135	131293621	+	0	NA	promoter-TSS (NM_025564)	promoter-TSS (NM_025564)	-134	NM_025564	66441		NM_025564	ENSMUSG00000030188	Magohb	2010012C16Rik|Mago|Magoh|Magoh-rs1	mago homolog B, exon junction complex core component	protein-coding
1089	chr2	60788243	60788685	+	0	NA	intron (NM_001141931, intron 4 of 13)	intron (NM_001141931, intron 4 of 13)	-65861	NM_001159564	16420		NM_021359	ENSMUSG00000026971	Itgb6	2210409C20Rik|4831415H04Rik	integrin beta 6	protein-coding
977	chr12	71433551	71434297	+	0	NA	Intergenic	Intergenic	-49716	NR_136902	67348		NR_136902	ENSMUSG00000100668	1700083H02Rik	100041190|Gm3190	RIKEN cDNA 1700083H02 gene	ncRNA
555	chr14	120355359	120355827	+	0	NA	intron (NM_001360376, intron 2 of 8)	intron (NM_001360376, intron 2 of 8)	49141	NM_001360376	105559		NM_175341	ENSMUSG00000022139	Mbnl2	1110002M11Rik|MBLL|mKIAA4072	muscleblind like splicing factor 2	protein-coding
1156	chr15	101092564	101093506	+	0	NA	Intergenic	Intergenic	-22709	NM_001374225	208258		NM_144790	ENSMUSG00000047034	Ankrd33	A930021G21Rik|Panky|Panky-a	ankyrin repeat domain 33	protein-coding
428	chr6	38871218	38871555	+	0	NA	intron (NM_001294143, intron 1 of 14)	intron (NM_001294143, intron 1 of 14)	4804	NM_001294144	15258		NM_010433	ENSMUSG00000061436	Hipk2	1110014O20Rik|B230339E18Rik|Stank	homeodomain interacting protein kinase 2	protein-coding
1180	chr18	55206614	55208276	+	0	NA	Intergenic	Intergenic	-214854	NM_001360787	269023		NM_175751	ENSMUSG00000052713	Zfp608	4932417D18Rik|D430007A19Rik|Znf608	zinc finger protein 608	protein-coding
265	chr5	112394893	112395350	+	0	NA	promoter-TSS (NM_001357015)	promoter-TSS (NM_001357015)	249	NM_001357011	72898		NM_028386	ENSMUSG00000029348	Asphd2	2900006N09Rik|9230106G13Rik	aspartate beta-hydroxylase domain containing 2	protein-coding
912	chr19	45041264	45041860	+	0	NA	intron (NM_001195265, intron 1 of 15)	intron (NM_001195265, intron 1 of 15)	4210	NM_001195265	100503041		NM_177605	ENSMUSG00000074818	Pdzd7	9130207N01|EG435601|Pdzk7	PDZ domain containing 7	protein-coding
1171	chr16	10992745	10993446	+	0	NA	promoter-TSS (NM_019980)	promoter-TSS (NM_019980)	26	NM_019980	56722		NM_019980	ENSMUSG00000022500	Litaf	3222402J11Rik|N4WBP3|TBX1	LPS-induced TN factor	protein-coding
722	chr1	126861625	126862718	+	0	NA	Intergenic	Intergenic	-31539	NM_176957	210356		NM_172484	ENSMUSG00000049690	Nckap5	8430408F21|D130011D22Rik|E030049G20Rik|Erih1|Erih2|Gm1548|Nap5	NCK-associated protein 5	protein-coding
600	chr11	63180437	63181114	+	0	NA	Intergenic	Intergenic	47972	NM_001302260	18858		NM_008885	ENSMUSG00000018217	Pmp22	Gas-3|HNPP|PMP-22|TRE002|Tr|trembler	peripheral myelin protein 22	protein-coding
775	chr4	62583266	62583909	+	0	NA	intron (NM_019492, intron 3 of 19)	CpG	23740	NM_019492	50780		NM_019492	ENSMUSG00000059810	Rgs3	4930506N09Rik|C2PA-RGS3|C2pa|PDZ-RGS3|RGS3S	regulator of G-protein signaling 3	protein-coding
112	chr7	128288758	128289267	+	0	NA	promoter-TSS (NR_037290)	promoter-TSS (NR_037290)	-8	NM_001360882	233913		NM_145590	ENSMUSG00000030780	Rusf1	-	RUS family member 1	protein-coding
630	chr1	72872291	72872551	+	0	NA	intron (NM_010518, intron 1 of 3)	intron (NM_010518, intron 1 of 3)	2444	NM_010518	16011		NM_010518	ENSMUSG00000026185	Igfbp5	IGFBP-5|IGFBP-5P	insulin-like growth factor binding protein 5	protein-coding
575	chr7	3411115	3411555	+	0	NA	intron (NM_133190, intron 2 of 3)	intron (NM_133190, intron 2 of 3)	-3731	NR_128566	104795667		NR_128566	ENSMUSG00000094210	Mir935	Gm23450|mmu-mir-935	microRNA 935	ncRNA
862	chr11	117825039	117825463	+	0	NA	promoter-TSS (NM_027827)	promoter-TSS (NM_027827)	-668	NM_027827	71562		NM_027827	ENSMUSG00000017718	Afmid	9030621K19Rik|Ammd|FKF|KFA|Kf|formylase	arylformamidase	protein-coding
136	chr17	10209066	10209920	+	0	NA	TTS (NM_001159516)	TTS (NM_001159516)	109868	NM_021881	19317		NM_021881	ENSMUSG00000062078	Qki	1110003F05Rik|1500005P18|Qk|l(17)-1Wis|l17Wis1	quaking, KH domain containing RNA binding	protein-coding
192	chr17	37002565	37003403	+	0	NA	promoter-TSS (NR_033137)	promoter-TSS (NR_033137)	459	NM_001013745	22715		NM_009559	ENSMUSG00000036036	Zfp57	G19|Zfp-57	zinc finger protein 57	protein-coding
144	chr3	37666591	37667225	+	0	NA	Intergenic	Intergenic	26961	NM_001305441	24063		NM_011896	ENSMUSG00000037211	Spry1	sprouty1|spry-1	sprouty RTK signaling antagonist 1	protein-coding
106	chr16	91597321	91597899	+	0	NA	promoter-TSS (NM_030018)	promoter-TSS (NM_030018)	70	NM_030018	77975		NM_030018	ENSMUSG00000022964	Tmem50b	B230114J08Rik	transmembrane protein 50B	protein-coding
522	chr3	88950073	88950931	+	0	NA	promoter-TSS (NM_001164533)	promoter-TSS (NM_001164533)	31	NM_001368419	65111		NM_022994	ENSMUSG00000068921	Dap3	4921514D13Rik|DAP-3|MRP-S29|S29mt	death associated protein 3	protein-coding
1105	chr10	128194122	128194641	+	0	NA	promoter-TSS (NM_001285779)	promoter-TSS (NM_001285779)	-254	NM_001285777	216456		NM_001033264	ENSMUSG00000044005	Gls2	A330074B06Rik|GA|GLS|Lga	glutaminase 2 (liver, mitochondrial)	protein-coding
309	chr8	119630706	119631451	+	0	NA	exon (NM_001357210, exon 3 of 4)	exon (NM_001357210, exon 3 of 4)	4602	NM_025734	66733		NM_025734	ENSMUSG00000045246	Kcng4	4921535I01Rik|KV6.3|KV6.4	potassium voltage-gated channel, subfamily G, member 4	protein-coding
88	chr16	73117207	73117785	+	0	NA	Intergenic	Intergenic	454347	NM_019413	19876		NM_019413	ENSMUSG00000022883	Robo1	DUTT1|Gm310	roundabout guidance receptor 1	protein-coding
339	chr5	134176290	134176893	+	0	NA	exon (NM_033572, exon 1 of 11)	exon (NM_033572, exon 1 of 11)	176	NM_033572	94254		NM_033572	ENSMUSG00000061979	Rcc1l	5730496C04Rik|Wbscr16	reculator of chromosome condensation 1 like	protein-coding
1054	chr10	84885786	84886621	+	0	NA	intron (NM_001024918, intron 15 of 17)	intron (NM_001024918, intron 15 of 17)	-31410	NM_001013441	237422		NM_183172	ENSMUSG00000035620	Ric8b	Ric-8|Ric-8b	RIC8 guanine nucleotide exchange factor B	protein-coding
203	chr8	69903052	69903592	+	0	NA	promoter-TSS (NM_023312)	promoter-TSS (NM_023312)	-764	NM_023312	67184		NM_023312	ENSMUSG00000036199	Ndufa13	2700054G14Rik|CDA016|CGI-39|CI-B16.6|GRIM-19|Grim19	NADH:ubiquinone oxidoreductase subunit A13	protein-coding
421	chr19	5424586	5425092	+	0	NA	promoter-TSS (NM_134149)	promoter-TSS (NM_134149)	140	NM_024176	66556		NM_024176	ENSMUSG00000024914	Drap1	2310074H19Rik|NC2-alpha	DR1 associated protein 1	protein-coding
936	chr10	60752555	60752927	+	0	NA	promoter-TSS (NM_023596)	promoter-TSS (NM_023596)	41	NM_023596	71279		NM_023596	ENSMUSG00000020100	Slc29a3	4933435C21Rik|Ent3	solute carrier family 29 (nucleoside transporters), member 3	protein-coding
1110	chrX	151343715	151344145	+	0	NA	promoter-TSS (NM_198105)	promoter-TSS (NM_198105)	-293	NM_198105	207375		NM_198105	ENSMUSG00000025262	Fam120c	D930001I21Rik|ORF34	family with sequence similarity 120, member C	protein-coding
1040	chr12	92292444	92293235	+	0	NA	Intergenic	Intergenic	-443682	NM_011344	20338		NM_011344	ENSMUSG00000020964	Sel1l	Sel1h|mKIAA4137	sel-1 suppressor of lin-12-like (C. elegans)	protein-coding
992	chr10	79840829	79841252	+	0	NA	intron (NR_038088, intron 3 of 4)	intron (NR_038088, intron 3 of 4)	-13392	NM_008956	19205		NM_008956	ENSMUSG00000006498	Ptbp1	HNRPI|PTB-1|PTB2|PTB3|PTB4|Ptb|pPTB	polypyrimidine tract binding protein 1	protein-coding
233	chr17	83167174	83167625	+	0	NA	Intergenic	Intergenic	-47884	NM_134117	106522		NM_134117	ENSMUSG00000024247	Pkdcc	Adtk1|ESTM17|MAd1|Sgk493|Vlk	protein kinase domain containing, cytoplasmic	protein-coding
944	chr9	100271530	100272538	+	0	NA	Intergenic	Intergenic	214439	NM_001033543	213208		NM_001033543	ENSMUSG00000044244	Il20rb	Fndc6|Gm186|Il20R2	interleukin 20 receptor beta	protein-coding
906	chr4	134675991	134676255	+	0	NA	intron (NM_207237, intron 1 of 11)	intron (NM_207237, intron 1 of 11)	28167	NM_207237	230815		NM_207237	ENSMUSG00000037306	Man1c1	-	mannosidase, alpha, class 1C, member 1	protein-coding
887	chr10	37101663	37102853	+	0	NA	Intergenic	Intergenic	36668	NM_008538	17118		NM_008538	ENSMUSG00000069662	Marcks	Macs|PKCSL	myristoylated alanine rich protein kinase C substrate	protein-coding
1173	chr2	131190500	131190919	+	0	NA	intron (NM_023117, intron 3 of 15)	intron (NM_023117, intron 3 of 15)	3761	NM_023117	12531		NM_023117	ENSMUSG00000027330	Cdc25b	-	cell division cycle 25B	protein-coding
755	chr11	94978786	94979214	+	0	NA	Intergenic	Intergenic	-2673	NM_009161	20391		NM_009161	ENSMUSG00000001508	Sgca	50DAG|Asg	sarcoglycan, alpha (dystrophin-associated glycoprotein)	protein-coding
460	chr14	45715935	45716206	+	0	NA	Intergenic	Lx8b|LINE|L1	-57927	NM_001039106	114874		NM_176845	ENSMUSG00000037697	Ddhd1	Mir5131|PA-PLA1	DDHD domain containing 1	protein-coding
628	chr15	79044771	79045322	+	0	NA	Intergenic	Intergenic	3161	NM_015738	14429		NM_015738	ENSMUSG00000114755	Galr3	Galnr3	galanin receptor 3	protein-coding
802	chr11	105451302	105451978	+	0	NA	intron (NM_172568, intron 2 of 11)	intron (NM_172568, intron 2 of 11)	5095	NM_172568	632687		NM_172568	ENSMUSG00000078627	Marchf10	4933417C16Rik|March10|Rnf190	membrane associated ring-CH-type finger 10	protein-coding
773	chr1	162832138	162832699	+	0	NA	intron (NM_010231, intron 8 of 8)	intron (NM_010231, intron 8 of 8)	-19869	NM_144878	226564		NM_144878	ENSMUSG00000026692	Fmo4	D1Ertd532e	flavin containing monooxygenase 4	protein-coding
832	chr9	49485616	49486283	+	0	NA	intron (NM_172770, intron 1 of 21)	intron (NM_172770, intron 1 of 21)	276	NM_172770	235330		NM_172770	ENSMUSG00000040219	Ttc12	E330017O07Rik	tetratricopeptide repeat domain 12	protein-coding
166	chr17	27679226	27679654	+	0	NA	intron (NM_001286744, intron 1 of 9)	intron (NM_001286744, intron 1 of 9)	-5799	NM_178365	23969		NM_011861	ENSMUSG00000040276	Pacsin1	A830061D09Rik|H74|mKIAA1379|syndapin	protein kinase C and casein kinase substrate in neurons 1	protein-coding
95	chr16	79449770	79450334	+	0	NA	Intergenic	Intergenic	-358955	NM_178855	19146		NM_008941	ENSMUSG00000022857	Tmprss15	Entk|Prss7	transmembrane protease, serine 15	protein-coding
740	chr4	46489123	46489522	+	0	NA	promoter-TSS (NM_053179)	promoter-TSS (NM_053179)	-7	NM_053179	94181		NM_053179	ENSMUSG00000028334	Nans	4632418E04Rik|Sas	N-acetylneuraminic acid synthase (sialic acid synthase)	protein-coding
896	chr9	72806464	72807147	+	0	NA	promoter-TSS (NM_175485)	promoter-TSS (NM_175485)	-469	NM_175485	235472		NM_175485	ENSMUSG00000036030	Prtg	A230098A12Rik|Igdcc5	protogenin	protein-coding
384	chr5	140389138	140389502	+	0	NA	promoter-TSS (NM_172277)	promoter-TSS (NM_172277)	-12	NM_172277	231834		NM_172277	ENSMUSG00000029560	Snx8	B130023O14Rik	sorting nexin 8	protein-coding
369	chr18	61643586	61643915	+	0	NA	intron (NR_045420, intron 1 of 2)	B1_Mur3|SINE|Alu	4097	NR_045420	545261		NR_045420		Bvht	Braveheart|Gm20748	braveheart long non-coding RNA	ncRNA
1019	chr5	29485128	29485612	+	0	NA	Intergenic	Intergenic	-6900	NM_019944	15285		NM_019944	ENSMUSG00000001566	Mnx1	HB9|Hlxb9|MNR2	motor neuron and pancreas homeobox 1	protein-coding
1149	chr2	119322226	119323264	+	0	NA	intron (NR_030683, intron 3 of 3)	CpG	-3039	NM_019454	54485		NM_019454	ENSMUSG00000027314	Dll4	Delta4	delta like canonical Notch ligand 4	protein-coding
848	chr19	7267013	7268147	+	0	NA	promoter-TSS (NM_001320554)	promoter-TSS (NM_001320554)	186	NM_054048	104383		NM_054048	ENSMUSG00000024968	Rcor2	1A13|CoREST|Rcor|Rcor1	REST corepressor 2	protein-coding
157	chr8	8870505	8870826	+	0	NA	Intergenic	Intergenic	-180128	NM_176849	234023		NM_176849	ENSMUSG00000040459	Arglu1	9430010O03Rik|C130008N12	arginine and glutamate rich 1	protein-coding
371	chr18	62977837	62978210	+	0	NA	exon (NM_028017, exon 1 of 12)	exon (NM_028017, exon 1 of 12)	107	NM_028017	108123		NM_028017	ENSMUSG00000024581	Napg	2400003O04Rik|SNARE	N-ethylmaleimide sensitive fusion protein attachment protein gamma	protein-coding
263	chr5	112228423	112228967	+	0	NA	non-coding (NR_003718, exon 1 of 7)	non-coding (NR_003718, exon 1 of 7)	253	NR_003718	330166		NR_003718	ENSMUSG00000097767	Miat	3632434I06|A230057G18Rik|Rncr2|gomafu	myocardial infarction associated transcript (non-protein coding)	ncRNA
966	chr2	13271240	13271652	+	0	NA	promoter-TSS (NM_009105)	promoter-TSS (NM_009105)	-31	NM_009105	20163		NM_009105	ENSMUSG00000026727	Rsu1	RsuI|rsp-1	Ras suppressor protein 1	protein-coding
15	chr7	80294221	80295007	+	0	NA	5' UTR (NM_001382386, exon 1 of 14)	5' UTR (NM_001382386, exon 1 of 14)	138	NM_001382385	233406		NM_145150	ENSMUSG00000038943	Prc1	D7Ertd348e	protein regulator of cytokinesis 1	protein-coding
430	chr6	40360947	40361390	+	0	NA	intron (NM_023538, intron 5 of 15)	Lx3_Mus|LINE|L1	35690	NM_023538	69923		NM_023538	ENSMUSG00000029916	Agk	2610037M15Rik|6720408I04Rik|Mulk	acylglycerol kinase	protein-coding
358	chr13	58148449	58149104	+	0	NA	non-coding (NR_126543, exon 2 of 2)	non-coding (NR_126543, exon 2 of 2)	1827	NR_126543	67339		NR_126543	ENSMUSG00000097717	1700066J03Rik	-	RIKEN cDNA 1700066J03 gene	ncRNA
553	chr11	53980099	53980453	+	0	NA	promoter-TSS (NM_019723)	promoter-TSS (NM_019723)	57	NM_001362202	56517		NM_019723	ENSMUSG00000063652	Slc22a21	Octn3|Slc22a9	solute carrier family 22 (organic cation transporter), member 21	protein-coding
1136	chr2	109959289	109960571	+	0	NA	intron (NM_172671, intron 1 of 17)	intron (NM_172671, intron 1 of 17)	42283	NM_172671	107515		NM_172671	ENSMUSG00000050199	Lgr4	9130225G07|A330106J01Rik|A930009A08Rik|Gpr48	leucine-rich repeat-containing G protein-coupled receptor 4	protein-coding
1187	chr1	66266057	66266954	+	0	NA	intron (NM_001039934, intron 3 of 14)	intron (NM_001039934, intron 3 of 14)	-55219	NM_001310634	17756		NM_008632	ENSMUSG00000015222	Map2	G1-397-34|MAP-2|Mtap-2|Mtap2|repro4	microtubule-associated protein 2	protein-coding
957	chr19	57404077	57404711	+	0	NA	Intergenic	Intergenic	43385	NM_145505	226252		NM_145505	ENSMUSG00000033478	Fhip2a	Fam160b1|mKIAA1600	FHF complex subunit HOOK interacting protein 2A	protein-coding
400	chr13	84571248	84571963	+	0	NA	Intergenic	Intergenic	349309	NR_029419	72745		NM_175187	ENSMUSG00000035762	Tmem161b	2810446P07Rik	transmembrane protein 161B	protein-coding
261	chr5	111416750	111417181	+	0	NA	promoter-TSS (NM_001081235)	promoter-TSS (NM_001081235)	-335	NM_001081235	433938		NM_001081235	ENSMUSG00000070576	Mn1	-	meningioma 1	protein-coding
279	chr18	12941369	12941864	+	0	NA	intron (NM_207530, intron 1 of 27)	CpG	225	NM_207530	64291		NM_020573	ENSMUSG00000044252	Osbpl1a	G430090F17Rik|Gm753|ORP-1|Osbpl1b	oxysterol binding protein-like 1A	protein-coding
617	chr15	75921248	75921528	+	0	NA	exon (NM_025412, exon 1 of 6)	exon (NM_025412, exon 1 of 6)	172	NM_025412	66194		NM_025412	ENSMUSG00000022571	Pycr3	1110058B13Rik|2700073G24Rik|Pycrl	pyrroline-5-carboxylate reductase 3	protein-coding
758	chr11	96876304	96876794	+	0	NA	Intergenic	Intergenic	26156	NR_029562	387170		NR_029562	ENSMUSG00000065515	Mir152	Mirn152|mir-152|mmu-mir-152	microRNA 152	ncRNA
551	chr14	115042086	115042621	+	0	NA	Intergenic	CpG	-1318	NR_029785	723905		NR_029785	ENSMUSG00000065508	Mir17	Mirn17|mir-17|mmu-mir-17	microRNA 17	ncRNA
486	chr6	100203605	100203992	+	0	NA	Intergenic	MLT1H2|LTR|ERVL-MaLR	83560	NM_019743	56353		NM_019743	ENSMUSG00000072872	Rybp	2410018J24Rik|DEDAF|YEAF1	RING1 and YY1 binding protein	protein-coding
850	chr19	8774485	8774965	+	0	NA	promoter-TSS (NR_028418)	promoter-TSS (NR_028418)	240	NR_015538	100039957		NR_015538		Gm2518	D630022E15Rik	interferon induced transmembrane protein 2 pseudogene	pseudo
220	chr12	112276734	112277549	+	0	NA	Intergenic	Intergenic	128671	NR_166919	320390		NR_166919	ENSMUSG00000113120	E330035G20Rik	-	RIKEN cDNA E330035G20 gene	ncRNA
1116	chr2	78868505	78868743	+	0	NA	promoter-TSS (NM_009454)	promoter-TSS (NM_009454)	-423	NM_009454	22193		NM_009454	ENSMUSG00000027011	Ube2e3	Ubce4|ubcM2	ubiquitin-conjugating enzyme E2E 3	protein-coding
1046	chr12	99883490	99884386	+	0	NA	promoter-TSS (NM_028354)	promoter-TSS (NM_028354)	-496	NM_030172	78767		NM_030172	ENSMUSG00000021176	Efcab11	2610021K21Rik|2610110A13Rik	EF-hand calcium binding domain 11	protein-coding
771	chr1	158489390	158489907	+	0	NA	intron (NM_007495, intron 2 of 22)	intron (NM_007495, intron 2 of 22)	-15977	NR_030441	735253		NR_030441	ENSMUSG00000070103	Mir488	Mirn488|mir-488|mmu-mir-488	microRNA 488	ncRNA
1084	chr2	45031343	45031678	+	0	NA	intron (NM_015753, intron 2 of 9)	intron (NM_015753, intron 2 of 9)	-8333	NR_039591	100628598		NR_039591	ENSMUSG00000092679	Mir5129	mir-5129|mmu-mir-5129|mu-mir-5129	microRNA 5129	ncRNA
1001	chr9	123021103	123021417	+	0	NA	promoter-TSS (NM_001164823)	promoter-TSS (NM_001164823)	-66	NM_025339	66079		NM_025339	ENSMUSG00000066233	Tmem42	0610027O18Rik|4933429E06Rik|D9Ertd662e	transmembrane protein 42	protein-coding
452	chr6	72789179	72789548	+	0	NA	promoter-TSS (NM_009332)	promoter-TSS (NM_009332)	-318	NM_009332	21415		NM_009332	ENSMUSG00000055799	Tcf7l1	Tcf-3|Tcf3|bHLHb21	transcription factor 7 like 1 (T cell specific, HMG box)	protein-coding
769	chr1	156754504	156754816	+	0	NA	Intergenic	Intergenic	-35750	NM_145413	215015		NM_145413	ENSMUSG00000033557	Fam20b	C530043G21Rik|mKIAA0475	FAM20B, glycosaminoglycan xylosylkinase	protein-coding
784	chr4	89294578	89295024	+	0	NA	promoter-TSS (NM_009877)	promoter-TSS (NM_009877)	-182	NM_009877	12578		NM_009877	ENSMUSG00000044303	Cdkn2a	ARF-INK4a|Arf|INK4a-ARF|Ink4a/Arf|MTS1|Pctr1|p16|p16(INK4a)|p16INK4a|p19<ARF>|p19ARF	cyclin dependent kinase inhibitor 2A	protein-coding
1039	chr12	91384201	91384719	+	0	NA	promoter-TSS (NM_181815)	promoter-TSS (NM_181815)	-51	NM_181815	75216		NM_181815	ENSMUSG00000061533	Cep128	4930534B04Rik|5430424K18Rik|E230024F20	centrosomal protein 128	protein-coding
340	chr8	128263123	128264044	+	0	NA	Intergenic	Intergenic	14642	NR_105822	102465212		NR_105822	ENSMUSG00000099326	Mir21c	Gm28013|mmu-mir-21c	microRNA 21c	ncRNA
373	chr13	74062000	74062297	+	0	NA	intron (NM_028959, intron 1 of 11)	CpG	137	NM_028959	74470		NM_028959	ENSMUSG00000021572	Cep72	2610029E11Rik|4933440J22Rik	centrosomal protein 72	protein-coding
61	chr7	105633586	105633947	+	0	NA	promoter-TSS (NM_001285871)	promoter-TSS (NM_001285871)	-195	NM_001360425	55992		NM_018880	ENSMUSG00000036989	Trim3	BERP1|HAC1|Rnf22	tripartite motif-containing 3	protein-coding
578	chr3	108653846	108654305	+	0	NA	5' UTR (NM_001177770, exon 1 of 11)	5' UTR (NM_001177770, exon 1 of 11)	135	NM_001177770	229725		NM_145543	ENSMUSG00000027884	Clcc1	Mclc	chloride channel CLIC-like 1	protein-coding
1130	chr2	102451937	102452221	+	0	NA	promoter-TSS (NM_010218)	promoter-TSS (NM_010218)	-287	NM_010218	14221		NM_010218	ENSMUSG00000075012	Fjx1	-	four jointed box 1	protein-coding
1157	chr2	120539525	120540233	+	0	NA	intron (NM_011743, intron 3 of 21)	intron (NM_011743, intron 3 of 21)	23980	NM_011743	20402		NM_009165	ENSMUSG00000027288	Zfp106	Cd-1|D2Dcr28|EyeLinc12|H3a|Sh3bp3|Znf106|sirm|zfp-106	zinc finger protein 106	protein-coding
201	chr5	53589125	53589736	+	0	NA	promoter-TSS (NM_009035)	promoter-TSS (NM_009035)	-916	NM_001277116	19664		NM_009035	ENSMUSG00000039191	Rbpj	CBF1|Igkjrb|Igkrsbp|RBP-J|RBP-J kappa|RBP-Jkappa|RBPjk|Rbpsuh	recombination signal binding protein for immunoglobulin kappa J region	protein-coding
214	chr8	84197504	84197824	+	0	NA	Intergenic	CpG	-10854	NR_029740	387216		NR_029740	ENSMUSG00000065611	Mir23a	Mirn23a|mir-23a|mmu-mir-23a	microRNA 23a	ncRNA
423	chr6	21851677	21852520	+	0	NA	promoter-TSS (NM_001363814)	promoter-TSS (NM_001363814)	69	NM_001363814	269831		NM_173007	ENSMUSG00000029669	Tspan12	9030619E17|Tm4sf12	tetraspanin 12	protein-coding
980	chr10	69352679	69353201	+	0	NA	promoter-TSS (NM_007659)	promoter-TSS (NM_007659)	-28	NM_007659	12534		NM_007659	ENSMUSG00000019942	Cdk1	Cdc2|Cdc2a|p34<CDC2>	cyclin dependent kinase 1	protein-coding
231	chr17	80982140	80982614	+	0	NA	intron (NM_026516, intron 1 of 3)	intron (NM_026516, intron 1 of 3)	37745	NM_026516	68027		NM_026516	ENSMUSG00000024245	Tmem178	2810417M05Rik|Tmem178a	transmembrane protein 178	protein-coding
355	chr18	54545304	54545798	+	0	NA	Intergenic	Intergenic	-48968	NR_166904	105246441		NR_166904		4933434P08Rik	-	RIKEN cDNA 4933434P08 gene	ncRNA
49	chr2	154426690	154427157	+	0	NA	Intergenic	Intergenic	-9561	NM_001285446	12396		NM_009823	ENSMUSG00000038533	Cbfa2t2	A430091M07|C330013D05Rik|Cbfa2t2h|MTGR1	CBFA2/RUNX1 translocation partner 2	protein-coding
449	chr6	54133422	54133902	+	0	NA	intron (NM_001163640, intron 1 of 12)	intron (NM_001163640, intron 1 of 12)	93730	NM_001163640	69993		NM_023543	ENSMUSG00000004633	Chn2	1700026N20Rik|4930557O16Rik|ARHGAP3|Bch	chimerin 2	protein-coding
845	chr4	117415105	117415990	+	0	NA	intron (NM_025739, intron 2 of 14)	intron (NM_025739, intron 2 of 14)	-40086	NM_001310729	66743		NM_025739	ENSMUSG00000028677	Rnf220	4732477A13|4931406I20Rik|5730503K05Rik	ring finger protein 220	protein-coding
739	chr4	45824184	45824920	+	0	NA	intron (NM_018741, intron 1 of 4)	L3|LINE|CR1	2275	NM_018741	75426		NM_018741	ENSMUSG00000035551	Igfbpl1	2810011G06Rik|2810453O06Rik|IGFBPL	insulin-like growth factor binding protein-like 1	protein-coding
180	chr8	31043865	31044514	+	0	NA	Intergenic	Intergenic	-45338	NM_025869	66959		NM_025869	ENSMUSG00000039661	Dusp26	2310043K02Rik|Skrp3	dual specificity phosphatase 26	protein-coding
709	chr1	90162519	90162762	+	0	NA	Intergenic	Intergenic	-9204	NM_001368722	74918		NM_029122	ENSMUSG00000026301	Iqca1	4930465P12Rik|4930585L22Rik|Iqca	IQ motif containing with AAA domain 1	protein-coding
672	chr1	14309535	14310321	+	0	NA	5' UTR (NM_001310459, exon 1 of 18)	5' UTR (NM_001310459, exon 1 of 18)	271	NM_001252192	14048		NM_010164	ENSMUSG00000025932	Eya1	bor	EYA transcriptional coactivator and phosphatase 1	protein-coding
497	chr14	66502209	66502945	+	0	NA	Intergenic	Intergenic	-132674	NM_013461	11549		NM_013461	ENSMUSG00000045875	Adra1a	Adra1c	adrenergic receptor, alpha 1a	protein-coding
625	chr1	61139252	61139918	+	0	NA	Intergenic	Intergenic	161671	NM_017480	54167		NM_017480	ENSMUSG00000026009	Icos	AILIM|CCLP|CRP-1|H4|Ly115	inducible T cell co-stimulator	protein-coding
979	chr12	75818215	75818853	+	0	NA	intron (NM_001005510, intron 1 of 115)	CpG	216	NM_001005510	319565		NM_001005510	ENSMUSG00000063450	Syne2	6820443O06Rik|Cpfl8|D12Ertd777e|KASH2|NUA|Nesp2g|dice|mKIAA1011	spectrin repeat containing, nuclear envelope 2	protein-coding
1027	chr2	32287803	32288410	+	0	NA	promoter-TSS (NR_110965)	promoter-TSS (NR_110965)	-37	NR_110965	72931		NM_175190	ENSMUSG00000044627	Swi5	1500019F05Rik|2900010J23Rik	SWI5 recombination repair homolog (yeast)	protein-coding
961	chr2	4232572	4233245	+	0	NA	intron (NM_172475, intron 1 of 22)	intron (NM_172475, intron 1 of 22)	80045	NM_172475	209630		NM_172475	ENSMUSG00000026657	Frmd4a	2700017I06Rik|5330420J21|C230040M21Rik|Frmd4|Gm13190|mKIAA1294	FERM domain containing 4A	protein-coding
920	chr12	25304936	25305311	+	0	NA	Intergenic	Intergenic	175949	NR_045844	432641		NR_045844		Gm17746	-	predicted gene, 17746	ncRNA
483	chr6	97278123	97278530	+	0	NA	Intergenic	Intergenic	-25569	NM_001081157	320502		NM_001081157	ENSMUSG00000044086	Lmod3	5430424A14Rik	leiomodin 3 (fetal)	protein-coding
179	chr8	24439040	24439777	+	0	NA	promoter-TSS (NM_026931)	promoter-TSS (NM_026931)	-462	NM_026931	69068		NM_026931	ENSMUSG00000056313	Tcim	1110065B09Rik|1810011O10Rik	transcriptional and immune response regulator	protein-coding
685	chr1	42691429	42692160	+	0	NA	intron (NR_168293, intron 1 of 2)	intron (NR_168293, intron 1 of 2)	3031	NR_027826	66297		NM_183252		Pantr1	2610017I09Rik|Pou3f3os|linc-Brn1a	POU domain, class 3, transcription factor 3 adjacent noncoding transcript 1	ncRNA
590	chr7	18949651	18950413	+	0	NA	intron (NM_001029877, intron 2 of 3)	intron (NM_001029877, intron 2 of 3)	24144	NM_001029877	384569		NM_001029877	ENSMUSG00000030411	Nova2	Gm1424	NOVA alternative splicing regulator 2	protein-coding
891	chr9	65162764	65163516	+	0	NA	intron (NM_008988, intron 2 of 13)	CpG	21986	NM_001357257	19289		NM_008988	ENSMUSG00000032394	Igdcc3	2810401C09Rik|Punc|WI-14920	immunoglobulin superfamily, DCC subclass, member 3	protein-coding
710	chr15	95790649	95791055	+	0	NA	promoter-TSS (NM_001253813)	promoter-TSS (NM_001253813)	9	NM_001253813	105722		NM_175344	ENSMUSG00000064210	Ano6	2900059G15Rik|F730003B03Rik|Tmem16f	anoctamin 6	protein-coding
161	chr8	13907512	13907982	+	0	NA	promoter-TSS (NM_025785)	promoter-TSS (NM_025785)	8	NM_001347316	66822		NM_025785	ENSMUSG00000038365	Fbxo25	9130015I06Rik|Fbx25	F-box protein 25	protein-coding
1069	chrX	42067949	42068459	+	0	NA	promoter-TSS (NM_001301639)	promoter-TSS (NM_001301639)	-194	NR_125870	11798		NM_009688	ENSMUSG00000025860	Xiap	1110015C02Rik|Aipa|Api3|Birc4|IAP3|ILP-1|MIHA	X-linked inhibitor of apoptosis	protein-coding
120	chr7	137316809	137317575	+	0	NA	Intergenic	Intergenic	-2747	NM_001113415	13593		NM_010096	ENSMUSG00000010476	Ebf3	3110018A08Rik|O/E-2|mKIAA4201	early B cell factor 3	protein-coding
376	chr5	136230342	136230846	+	0	NA	intron (NM_001302938, intron 2 of 8)	intron (NM_001302938, intron 2 of 8)	14346	NM_001302939	23921		NM_018825	ENSMUSG00000005057	Sh2b2	Aps	SH2B adaptor protein 2	protein-coding
818	chr1	174930852	174931393	+	0	NA	Intergenic	Intergenic	-9303	NM_011825	23893		NM_011825	ENSMUSG00000050069	Grem2	Gremlin2|Prdc	gremlin 2, DAN family BMP antagonist	protein-coding
280	chr13	28481326	28481995	+	0	NA	intron (NR_045054, intron 7 of 7)	intron (NR_045054, intron 7 of 7)	229213	NR_105787	102466635		NR_105787	ENSMUSG00000099158	Mir6368	Gm27800|mmu-mir-6368	microRNA 6368	ncRNA
1160	chr15	103215072	103215715	+	0	NA	promoter-TSS (NM_007626)	promoter-TSS (NM_007626)	-41	NM_007626	12419		NM_007626	ENSMUSG00000009575	Cbx5	2610029O15Rik|HP1|Hp1a|Hp1alpha	chromobox 5	protein-coding
426	chr6	36775574	36776152	+	0	NA	intron (NM_008973, intron 1 of 4)	intron (NM_008973, intron 1 of 4)	34316	NM_008973	19242		NM_008973	ENSMUSG00000029838	Ptn	HARP|HB-GAM|HBBM|HBBN|HBGF-8|HBNF|OSF|Osf-1|Osf1	pleiotrophin	protein-coding
931	chr10	45025190	45025572	+	0	NA	Intergenic	Intergenic	-41835	NM_011156	19072		NM_011156	ENSMUSG00000019849	Prep	D10Wsu136e|PE|PEP|Pop	prolyl endopeptidase	protein-coding
901	chr19	26978085	26978812	+	0	NA	Intergenic	Intergenic	92523	NM_001033407	329047		NM_001033407	ENSMUSG00000074913	Gm815	-	predicted gene 815	protein-coding
914	chr4	139589949	139590922	+	0	NA	intron (NM_001205173, intron 1 of 8)	intron (NM_001205173, intron 1 of 8)	15715	NM_001205173	212632		NM_183148	ENSMUSG00000041025	Iffo2	-	intermediate filament family orphan 2	protein-coding
131	chr17	6079539	6080024	+	0	NA	promoter-TSS (NM_001111017)	promoter-TSS (NM_001111017)	-42	NM_177311	321007		NM_177311	ENSMUSG00000015659	Serac1	4930511N22Rik|D17Ertd141e	serine active site containing 1	protein-coding
1191	chr12	46697723	46699117	+	0	NA	3' UTR (NM_021361, exon 5 of 5)	3' UTR (NM_021361, exon 5 of 5)	120347	NM_001364638	664883		NM_021361	ENSMUSG00000021047	Nova1	9430099M15Rik|G630039L02|Nova-1	NOVA alternative splicing regulator 1	protein-coding
1008	chr5	23414015	23415178	+	0	NA	intron (NR_165301, intron 1 of 4)	intron (NR_165301, intron 1 of 4)	18740	NR_165301	269630		NM_001033370	ENSMUSG00000073147	5031425E22Rik	-	RIKEN cDNA 5031425E22 gene	ncRNA
101	chr2	172831393	172831876	+	0	NA	Intergenic	MLT1D|LTR|ERVL-MaLR	108687	NM_007557	12162		NM_007557	ENSMUSG00000008999	Bmp7	OP1	bone morphogenetic protein 7	protein-coding
114	chr7	129958270	129958557	+	0	NA	Intergenic	Intergenic	-3752	NR_046077	100043150		NR_046077	ENSMUSG00000108504	Gm4265	-	predicted gene 4265	ncRNA
724	chr1	132281755	132282177	+	0	NA	Intergenic	Intergenic	-16660	NM_144810	213417		NM_144810	ENSMUSG00000042115	Klhdc8a	A630065K24Rik	kelch domain containing 8A	protein-coding
133	chr3	9885840	9886221	+	0	NA	Intergenic	Intergenic	-52351	NM_001195031	94212		NM_053182	ENSMUSG00000027508	Pag1	Cbp|F730007C19Rik|Pag	phosphoprotein associated with glycosphingolipid microdomains 1	protein-coding
815	chr11	113651045	113651872	+	0	NA	intron (NM_013581, intron 1 of 13)	intron (NM_013581, intron 1 of 13)	-1366	NM_001362943	69806		NM_027216	ENSMUSG00000041654	Slc39a11	1810074D23Rik|ZIP-11	solute carrier family 39 (metal ion transporter), member 11	protein-coding
103	chr2	173276486	173276920	+	0	NA	promoter-TSS (NM_022995)	promoter-TSS (NM_022995)	-170	NM_022995	65112		NM_022995	ENSMUSG00000038400	Pmepa1	2210418I02Rik|Erg1.2|N4wbp4|Stag1|Tmepai	prostate transmembrane protein, androgen induced 1	protein-coding
1072	chrX	71555850	71556250	+	0	NA	5' UTR (NM_001293623, exon 1 of 5)	5' UTR (NM_001293623, exon 1 of 5)	133	NM_001293624	15354		NM_008253	ENSMUSG00000015217	Hmgb3	Hmg2a|Hmg4	high mobility group box 3	protein-coding
324	chr5	125141217	125141706	+	0	NA	intron (NM_011424, intron 1 of 46)	intron (NM_011424, intron 1 of 46)	37753	NM_001253905	20602		NM_011424	ENSMUSG00000029478	Ncor2	N-CoR|SMRT|SMRTe	nuclear receptor co-repressor 2	protein-coding
50	chr2	154568578	154569365	+	0	NA	intron (NM_007891, intron 1 of 6)	intron (NM_007891, intron 1 of 6)	455	NM_001291105	13555		NM_007891	ENSMUSG00000027490	E2f1	E2F-1|Tg(Wnt1-cre)2Sor|mKIAA4009	E2F transcription factor 1	protein-coding
688	chr15	84853680	84853932	+	0	NA	intron (NM_001081166, intron 2 of 12)	CpG	1293	NM_001356573	271305		NM_001081166	ENSMUSG00000016624	Phf21b	A730032D07Rik	PHD finger protein 21B	protein-coding
53	chr16	37684874	37685338	+	0	NA	Intergenic	Intergenic	-30738	NM_026610	68194		NM_026610	ENSMUSG00000022820	Ndufb4	0610006N12Rik|1300010H20Rik|CI-B15	NADH:ubiquinone oxidoreductase subunit B4	protein-coding
933	chr10	51257505	51258211	+	0	NA	Intergenic	Intergenic	-222754	NM_001291893	14727		NM_008147	ENSMUSG00000112023	Lilrb4b	Gp49a|Lilr4b|gp49	leukocyte immunoglobulin-like receptor, subfamily B, member 4B	protein-coding
244	chr17	94864597	94864913	+	0	NA	promoter-TSS (NM_001379445)	promoter-TSS (NM_001379445)	-146	NM_001379445	100044193		NM_001024731		Gm20939	-	predicted gene, 20939	protein-coding
206	chr8	70804700	70805054	+	0	NA	Intergenic	CpG	-3572	NM_008353	16161		NM_008353	ENSMUSG00000000791	Il12rb1	CD212|IL-12R-beta-1|IL-12R[b]	interleukin 12 receptor, beta 1	protein-coding
507	chr14	70658790	70659288	+	0	NA	Intergenic	Intergenic	-5955	NM_181345	328440		NM_181345	ENSMUSG00000047911	Npm2	-	nucleophosmin/nucleoplasmin 2	protein-coding
903	chr19	32756209	32756803	+	0	NA	Intergenic	CpG	-1071	NM_008960	19211		NM_008960	ENSMUSG00000013663	Pten	2310035O07Rik|A130070J02Rik|B430203M17Rik|MMAC1|PTENbeta|TEP1	phosphatase and tensin homolog	protein-coding
236	chr13	21172445	21172942	+	0	NA	Intergenic	Intergenic	-7238	NM_009054	19720		NM_009054	ENSMUSG00000021326	Trim27	Gm19403|Rfp	tripartite motif-containing 27	protein-coding
537	chr3	96057919	96058468	+	0	NA	5' UTR (NM_013841, exon 1 of 15)	5' UTR (NM_013841, exon 1 of 15)	262	NM_013841	22365		NM_013841	ENSMUSG00000015747	Vps45	mVps45	vacuolar protein sorting 45	protein-coding
292	chr13	41249397	41250134	+	0	NA	promoter-TSS (NM_001135577)	promoter-TSS (NM_001135577)	-79	NM_001135577	108934		NM_001135577	ENSMUSG00000091264	Smim13	2900036K02Rik	small integral membrane protein 13	protein-coding
419	chr13	112241301	112242202	+	0	NA	Intergenic	Intergenic	-46700	NM_029898	77318		NM_029898	ENSMUSG00000049985	Ankrd55	C030011J08Rik	ankyrin repeat domain 55	protein-coding
654	chr4	8750452	8750896	+	0	NA	promoter-TSS (NM_001355382)	promoter-TSS (NM_001355382)	-650	NM_001355382	320790		NM_001033395	ENSMUSG00000041235	Chd7	A730019I05Rik|Cycn|Cyn|Dz|Edy|Flo|GENA 47|GENA 60|Gena 52|Lda|Mt|Obt|Todo|WBE1|Whi|metis	chromodomain helicase DNA binding protein 7	protein-coding
25	chr2	146330804	146331461	+	0	NA	intron (NM_001033348, intron 36 of 40)	intron (NM_001033348, intron 36 of 40)	71846	NR_040619	77806		NR_040619	ENSMUSG00000085958	A930019D19Rik	-	RIKEN cDNA A930019D19 gene	ncRNA
82	chr2	161339142	161339793	+	0	NA	Intergenic	Intergenic	-230381	NM_173368	71389		NM_173368	ENSMUSG00000057133	Chd6	5430439G14Rik|6330406J24Rik|CHD-6	chromodomain helicase DNA binding protein 6	protein-coding
776	chr4	62659123	62659654	+	0	NA	3' UTR (NM_001081650, exon 11 of 11)	3' UTR (NM_001081650, exon 11 of 11)	-14586	NM_001310706	50780		NM_019492	ENSMUSG00000059810	Rgs3	4930506N09Rik|C2PA-RGS3|C2pa|PDZ-RGS3|RGS3S	regulator of G-protein signaling 3	protein-coding
163	chr17	24414205	24414902	+	0	NA	promoter-TSS (NM_001080128)	promoter-TSS (NM_001080128)	-40	NR_033554	654822		NM_001039561	ENSMUSG00000073437	D330041H03Rik	-	RIKEN cDNA D330041H03 gene	ncRNA
699	chr11	83753607	83754134	+	0	NA	exon (NM_145432, exon 1 of 20)	exon (NM_145432, exon 1 of 20)	233	NM_145432	217026		NM_145432	ENSMUSG00000000976	Heatr6	2700008B19Rik	HEAT repeat containing 6	protein-coding
582	chr3	116537062	116537442	+	0	NA	intron (NM_001357344, intron 4 of 9)	Lx5c|LINE|L1	24182	NM_001357344	13171		NM_010022	ENSMUSG00000000340	Dbt	BCKAD E2|BCKAD-E2|D3Wsu60e	dihydrolipoamide branched chain transacylase E2	protein-coding
893	chr9	66919694	66920168	+	0	NA	promoter-TSS (NM_173413)	promoter-TSS (NM_173413)	-226	NM_173413	235442		NM_173413	ENSMUSG00000036943	Rab8b	5930437D16|D330025I23Rik	RAB8B, member RAS oncogene family	protein-coding
56	chr7	97737736	97738027	+	0	NA	exon (NM_175105, exon 1 of 3)	exon (NM_175105, exon 1 of 3)	366	NM_175105	66333		NM_175105	ENSMUSG00000042797	Aqp11	1700015P13Rik|sjds	aquaporin 11	protein-coding
1095	chr2	72529333	72529858	+	0	NA	Intergenic	Intergenic	53376	NM_025866	66953		NM_025866	ENSMUSG00000055612	Cdca7	2310021G01Rik|JPO1	cell division cycle associated 7	protein-coding
310	chr5	123302219	123302842	+	0	NA	intron (NM_001370840, intron 17 of 20)	intron (NM_001370840, intron 17 of 20)	-41918	NM_029850	77045		NM_029850	ENSMUSG00000029438	Bcl7a	4432415N06Rik	B cell CLL/lymphoma 7A	protein-coding
1124	chr2	93226783	93227090	+	0	NA	intron (NM_183180, intron 2 of 9)	intron (NM_183180, intron 2 of 9)	39388	NR_151503	277414		NM_001025246	ENSMUSG00000068735	Trp53i11	Tp53i11	transformation related protein 53 inducible protein 11	protein-coding
64	chr7	109579179	109579651	+	0	NA	intron (NM_001001326, intron 1 of 19)	intron (NM_001001326, intron 1 of 19)	37153	NR_037617	76954		NM_029811	ENSMUSG00000031024	Dennd2b	2010004M01Rik|2610305K15Rik|Denn2b|St5	DENN domain containing 2B	protein-coding
266	chr5	113041654	113042099	+	0	NA	Intergenic	(CCCCCA)n|Simple_repeat|Simple_repeat	-26338	NM_177078	320129		NM_177078	ENSMUSG00000042249	Grk3	4833444A01Rik|Adrbk-2|Adrbk2|Bark-2	G protein-coupled receptor kinase 3	protein-coding
567	chr15	27129670	27130271	+	0	NA	Intergenic	Intergenic	-234406	NM_176959	448987		NM_176959	ENSMUSG00000043556	Fbxl7	D230018M15Rik|FBL7|Fbl6	F-box and leucine-rich repeat protein 7	protein-coding
963	chr4	154864395	154864659	+	0	NA	non-coding (NR_154548, exon 5 of 5)	non-coding (NR_154548, exon 5 of 5)	-5058	NM_013783	27390		NM_013783	ENSMUSG00000058183	Mmel1	Mell1|NEP2|NEP2(m)|NEPII|NL-1|NL2|Nl1|SEP	membrane metallo-endopeptidase-like 1	protein-coding
647	chr3	153724843	153725250	+	0	NA	promoter-TSS (NM_011372)	promoter-TSS (NM_011372)	87	NM_011372	20447		NM_011372	ENSMUSG00000052544	St6galnac3	Siat7c	ST6 (alpha-N-acetyl-neuraminyl-2,3-beta-galactosyl-1,3)-N-acetylgalactosaminide alpha-2,6-sialyltransferase 3	protein-coding
6	chr7	64839970	64840981	+	0	NA	intron (NM_183087, intron 3 of 9)	intron (NM_183087, intron 3 of 9)	32565	NM_023239	66647		NM_023239	ENSMUSG00000070520	Nsmce3	5730494G16Rik|HCA4|Mageg1|Ndnl2|mage-g1	NSE3 homolog, SMC5-SMC6 complex component	protein-coding
257	chr8	91525308	91525770	+	0	NA	intron (NM_011936, intron 8 of 8)	intron (NM_011936, intron 8 of 8)	212014	NM_011936	26383		NM_011936	ENSMUSG00000055932	Fto	mKIAA1752	FTO alpha-ketoglutarate dependent dioxygenase	protein-coding
474	chr6	88925237	88926216	+	0	NA	Intergenic	Intergenic	23475	NM_011906	24100		NM_011906	ENSMUSG00000002871	Tpra1	40kDa|Gpr175|Tpra40	transmembrane protein, adipocyte asscociated 1	protein-coding
556	chr11	54955850	54956209	+	0	NA	5' UTR (NM_001199275, exon 2 of 19)	5' UTR (NM_001199275, exon 2 of 19)	6911	NM_001271455	57783		NM_021327	ENSMUSG00000020400	Tnip1	ABIN|ABIN-1|ABIN1|Naf1|Nef|VAN	TNFAIP3 interacting protein 1	protein-coding
827	chr9	44320029	44320651	+	0	NA	promoter-TSS (NM_027909)	promoter-TSS (NM_027909)	-58	NM_001359259	71764		NM_027909	ENSMUSG00000032120	C2cd2l	1300006O23Rik|Tmem24	C2 calcium-dependent domain containing 2-like	protein-coding
1166	chr2	126707030	126707578	+	0	NA	promoter-TSS (NM_019729)	promoter-TSS (NM_019729)	-24	NM_001252580	84092		NM_019729	ENSMUSG00000027363	Usp8	Ubpy|mKIAA0055	ubiquitin specific peptidase 8	protein-coding
481	chr3	68271600	68272106	+	0	NA	intron (NM_001113420, intron 1 of 6)	(A)n|Simple_repeat|Simple_repeat	-196330	NM_001282045	30953		NM_013928	ENSMUSG00000027777	Schip1	Nf2ip|Schip-1	schwannomin interacting protein 1	protein-coding
756	chr11	95991131	95991756	+	0	NA	intron (NM_009951, intron 2 of 14)	CpG	14501	NM_009951	140486		NM_009951	ENSMUSG00000013415	Igf2bp1	CRD-BP|Crdbp|D030026A21Rik|D11Moh40e|D11Moh45|IMP1|Neilsen|ZBP-1|Zbp1|mir-3063	insulin-like growth factor 2 mRNA binding protein 1	protein-coding
27	chr2	146833945	146834877	+	0	NA	Intergenic	CpG	-21469	NM_001033298	228730		NM_001033298	ENSMUSG00000074749	Kiz	Gm114|Ncrna00153|Plk1s1	kizuna centrosomal protein	protein-coding
1026	chr2	31489156	31490009	+	0	NA	intron (NR_002687, intron 7 of 15)	intron (NR_002687, intron 7 of 15)	19274	NR_002687	432466		NR_002687	ENSMUSG00000046687	Gm5424	EG432466	argininosuccinate synthase pseudogene	pseudo
935	chr10	60351679	60352408	+	0	NA	intron (NM_001159572, intron 1 of 6)	intron (NM_001159572, intron 1 of 6)	5192	NM_001159572	74048		NM_028732	ENSMUSG00000020101	Vsir	4632428N05Rik|Dies1|PD-1H|VISTA	V-set immunoregulatory receptor	protein-coding
767	chr1	155229520	155230213	+	0	NA	intron (NM_001370865, intron 4 of 9)	intron (NM_001370865, intron 4 of 9)	14666	NM_001370865	207792		NM_001370865	ENSMUSG00000033722	BC034090	6820428L09|mKIAA1614	cDNA sequence BC034090	protein-coding
488	chr3	87974121	87974580	+	0	NA	intron (NM_016701, intron 2 of 3)	intron (NM_016701, intron 2 of 3)	3257	NM_016701	18008		NM_016701	ENSMUSG00000004891	Nes	ESTM46|Ifaprc2|Marc2|RC2	nestin	protein-coding
905	chr19	38237778	38238609	+	0	NA	Intergenic	Intergenic	-14041	NM_027466	70567		NM_027466	ENSMUSG00000054237	Fra10ac1	5730455O13Rik	FRA10A associated CGG repeat 1	protein-coding
1178	chr5	115204268	115205107	+	0	NA	Intergenic	Intergenic	-10306	NM_001310712	29867		NM_013879	ENSMUSG00000029544	Cabp1	caldendrin	calcium binding protein 1	protein-coding
76	chr16	45843946	45844401	+	0	NA	intron (NM_001357078, intron 1 of 16)	intron (NM_001357078, intron 1 of 16)	205	NM_153412	208177		NM_153412	ENSMUSG00000033149	Phldb2	C820004H04Rik|LL5b|LL5beta	pleckstrin homology like domain, family B, member 2	protein-coding
390	chr5	147076422	147076762	+	0	NA	promoter-TSS (NM_009087)	promoter-TSS (NM_009087)	-20	NM_080795	140887		NM_080795	ENSMUSG00000016520	Lnx2	9630046H24	ligand of numb-protein X 2	protein-coding
1064	chr10	96646126	96646962	+	0	NA	Intergenic	Intergenic	29543	NM_007569	12226		NM_007569	ENSMUSG00000036478	Btg1	-	BTG anti-proliferation factor 1	protein-coding
135	chr17	6782788	6783233	+	0	NA	promoter-TSS (NM_009510)	promoter-TSS (NM_009510)	-230	NM_009510	22350		NM_009510	ENSMUSG00000052397	Ezr	Vil2|p81	ezrin	protein-coding
576	chr3	108409954	108410509	+	0	NA	intron (NM_017392, intron 1 of 33)	intron (NM_017392, intron 1 of 33)	5348	NM_001004177	53883		NM_017392	ENSMUSG00000068740	Celsr2	Adgrc2|EGFL2|Flamingo1|flamingo|mKIAA0279|mfmi1	cadherin, EGF LAG seven-pass G-type receptor 2	protein-coding
813	chr11	113583738	113584522	+	0	NA	intron (NM_001362939, intron 1 of 9)	intron (NM_001362939, intron 1 of 9)	-18315	NM_001362937	69806		NM_027216	ENSMUSG00000041654	Slc39a11	1810074D23Rik|ZIP-11	solute carrier family 39 (metal ion transporter), member 11	protein-coding
619	chr1	58445278	58445598	+	0	NA	promoter-TSS (NM_001285826)	promoter-TSS (NM_001285826)	48	NM_027351	70225		NM_027351	ENSMUSG00000026035	Ppil3	2310076N22Rik|2510026K04Rik|Cyp10l	peptidylprolyl isomerase (cyclophilin)-like 3	protein-coding
454	chr6	83317215	83317722	+	0	NA	exon (NM_008638, exon 1 of 8)	exon (NM_008638, exon 1 of 8)	136	NM_008638	17768		NM_008638	ENSMUSG00000005667	Mthfd2	NMDMC	methylenetetrahydrofolate dehydrogenase (NAD+ dependent), methenyltetrahydrofolate cyclohydrolase	protein-coding
277	chr18	10735262	10736401	+	0	NA	intron (NM_001364997, intron 1 of 21)	intron (NM_001364997, intron 1 of 21)	10206	NM_144860	225164		NM_144860	ENSMUSG00000024294	Mib1	DIP-1|E430019M12Rik|Mib|mindbomb	MIB E3 ubiquitin protein ligase 1	protein-coding
105	chr16	91334101	91334731	+	0	NA	Intergenic	Intergenic	-38367	NM_010509	15976		NM_010509	ENSMUSG00000022971	Ifnar2	IFN-R-2|Ifnar-2	interferon (alpha and beta) receptor 2	protein-coding
782	chr4	88722048	88722809	+	0	NA	promoter-TSS (NM_172871)	promoter-TSS (NM_172871)	80	NM_172871	242521		NM_172871	ENSMUSG00000070923	Klhl9	8030469P05|C530050O22Rik|mKIAA1354	kelch-like 9	protein-coding
499	chr14	67234132	67234843	+	0	NA	promoter-TSS (NM_001360202)	promoter-TSS (NM_001360202)	-157	NM_001360202	13592		NM_010095	ENSMUSG00000022053	Ebf2	D14Ggc1e|EBF-2|Mmot1|O/E-3|OE-3	early B cell factor 2	protein-coding
707	chr11	86200911	86201606	+	0	NA	promoter-TSS (NR_130959)	promoter-TSS (NR_130959)	-65	NM_178309	237911		NM_178309	ENSMUSG00000034329	Brip1	3110009N10Rik|8030460J03Rik|Bach1|FACJ|Fancj|OF	BRCA1 interacting protein C-terminal helicase 1	protein-coding
212	chr8	80055700	80056484	+	0	NA	intron (NM_020259, intron 1 of 12)	intron (NM_020259, intron 1 of 12)	1916	NM_020259	15245		NM_020259	ENSMUSG00000064325	Hhip	Hhip1	Hedgehog-interacting protein	protein-coding
44	chr2	152414672	152415072	+	0	NA	promoter-TSS (NM_001289738)	promoter-TSS (NM_001289738)	172	NM_175126	67917		NM_175126	ENSMUSG00000074682	Zcchc3	2810406K24Rik	zinc finger, CCHC domain containing 3	protein-coding
737	chr4	44392442	44392999	+	0	NA	Intergenic	Intergenic	91803	NM_010790	17279		NM_010790	ENSMUSG00000035683	Melk	MPK38|mKIAA0175	maternal embryonic leucine zipper kinase	protein-coding
965	chr2	6129909	6130297	+	0	NA	promoter-TSS (NM_144883)	promoter-TSS (NM_144883)	82	NM_001159657	227545		NM_144883	ENSMUSG00000045319	Proser2	5430407P10Rik	proline and serine rich 2	protein-coding
70	chr7	115064987	115065336	+	0	NA	Intergenic	Intergenic	113887	NR_040319	101786		NR_040317	ENSMUSG00000108379	A730082K24Rik	-	RIKEN cDNA A730082K24 gene	ncRNA
447	chr6	50949719	50950622	+	0	NA	Intergenic	Intergenic	43764	NR_157241	102633851		NR_157241		Gm31579	Gm44400	predicted gene, 31579	ncRNA
4	chr7	64501641	64502116	+	0	NA	promoter-TSS (NM_001291167)	promoter-TSS (NM_001291167)	172	NM_007461	11784		NM_007461	ENSMUSG00000030519	Apba2	X11-like|X11L|XllL|mXllL	amyloid beta precursor protein binding family A member 2	protein-coding
73	chr7	118887088	118887732	+	0	NA	intron (NM_001081446, intron 4 of 8)	MLT1A0|LTR|ERVL-MaLR	-31412	NM_001168219	66356		NM_023197	ENSMUSG00000030980	Knop1	2310008H09Rik|Tsg118	lysine rich nucleolar protein 1	protein-coding
681	chr1	39577257	39577540	+	0	NA	promoter-TSS (NM_001033135)	promoter-TSS (NM_001033135)	-51	NM_001033135	67702		NM_001033135	ENSMUSG00000048234	Rnf149	1600023E10Rik|Gm15832|Greul4	ring finger protein 149	protein-coding
165	chr17	25881115	25881896	+	0	NA	promoter-TSS (NM_001100454)	promoter-TSS (NM_001100454)	-647	NM_001100454	215001		NM_001100454	ENSMUSG00000071192	Wfikkn1	Gasp2|Wfikkn	WAP, FS, Ig, KU, and NTR-containing protein 1	protein-coding
674	chr1	16660980	16661479	+	0	NA	intron (NR_037998, intron 3 of 3)	RLTR30D2_MM|LTR|ERV1	3677	NR_037998	329101		NR_037998	ENSMUSG00000097744	D030040B21Rik	D030040B21	RIKEN cDNA D030040B21 gene	ncRNA
895	chr9	70207160	70207558	+	0	NA	promoter-TSS (NM_181072)	promoter-TSS (NM_181072)	9	NM_181072	71602		NM_025612	ENSMUSG00000032220	Myo1e	2310020N23Rik|9130023P14Rik|myosin-1e|myr 3	myosin IE	protein-coding
524	chr3	89227449	89227920	+	0	NA	promoter-TSS (NR_030579)	promoter-TSS (NR_030579)	-486	NR_030579	100124470		NR_030579	ENSMUSG00000076255	Mir92b	Mirn92b|mir-92b|mmu-mir-92b	microRNA 92b	ncRNA
108	chr7	126008645	126009186	+	0	NA	intron (NM_001358885, intron 2 of 5)	intron (NM_001358885, intron 2 of 5)	73496	NM_001358885	269994		NM_001101488	ENSMUSG00000046182	Gsg1l	C230098I05Rik|G630023A01Rik|Gm637|g1l	GSG1-like	protein-coding
1193	chr9	106456527	106457329	+	0	NA	intron (NM_021567, intron 1 of 12)	intron (NM_021567, intron 1 of 12)	3090	NM_021567	59092		NM_021567	ENSMUSG00000023495	Pcbp4	1200003L19Rik|AlphaCP-4	poly(rC) binding protein 4	protein-coding
138	chr3	18625665	18626175	+	0	NA	non-coding (NR_166210, exon 4 of 4)	non-coding (NR_166210, exon 4 of 4)	17175	NR_166210	102632812		NR_166210		Gm30789	-	predicted gene, 30789	ncRNA
194	chr17	47898260	47898777	+	0	NA	intron (NM_028767, intron 2 of 16)	intron (NM_028767, intron 2 of 16)	26114	NM_028767	74123		NM_028767	ENSMUSG00000023991	Foxp4	1200010K03Rik|2310007G05Rik|mFKHLA	forkhead box P4	protein-coding
683	chr11	78176185	78176689	+	0	NA	intron (NM_080849, intron 1 of 14)	intron (NM_080849, intron 1 of 14)	229	NM_080849	140859		NM_080849	ENSMUSG00000017405	Nek8	4632401F23Rik|b2b1449Clo|jck	NIMA (never in mitosis gene a)-related expressed kinase 8	protein-coding
889	chr10	37666600	37667594	+	0	NA	Intergenic	Intergenic	-508677	NR_131035	75877		NR_131035	ENSMUSG00000111234	4930591E09Rik	-	RIKEN cDNA 4930591E09 gene	ncRNA
864	chr11	118739004	118740190	+	0	NA	intron (NM_001024931, intron 2 of 14)	MLT1I|LTR|ERVL-MaLR	21444	NM_001285438	52897		NM_001024931	ENSMUSG00000025576	Rbfox3	Fox-3|Hrnbp3|NeuN|Neuna60	RNA binding protein, fox-1 homolog (C. elegans) 3	protein-coding
33	chr2	150909595	150909835	+	0	NA	5' UTR (NM_001163476, exon 1 of 5)	5' UTR (NM_001163476, exon 1 of 5)	121	NM_027014	69270		NM_027014	ENSMUSG00000027454	Gins1	2810418N01Rik|Gins4|PSF1|mKIAA0186	GINS complex subunit 1	protein-coding
142	chr17	13683303	13684061	+	0	NA	Intergenic	Intergenic	-76859	NR_151731	17356		NM_010806	ENSMUSG00000068036	Afdn	5033403D15Rik|AF6|Af-6|Afadin|Gm314|I-afadin|Mllt4|S-afadin	afadin, adherens junction formation factor	protein-coding
30	chr16	23842594	23843086	+	0	NA	Intergenic	Intergenic	48004	NM_009215	20604		NM_009215	ENSMUSG00000004366	Sst	SOM|SRIF|SS|Smst	somatostatin	protein-coding
908	chr4	135352890	135353710	+	0	NA	promoter-TSS (NM_001130477)	promoter-TSS (NM_001130477)	-154	NM_001369072	51796		NM_016799	ENSMUSG00000028809	Srrm1	POP101|Srm160	serine/arginine repetitive matrix 1	protein-coding
337	chr5	132774021	132774603	+	0	NA	Intergenic	Intergenic	-231092	NM_001363480	319974		NM_001363480	ENSMUSG00000029673	Auts2	2700063G02Rik|A730011F23Rik|D830032G16Rik	autism susceptibility candidate 2	protein-coding
485	chr3	83980331	83980741	+	0	NA	intron (NM_172681, intron 3 of 34)	intron (NM_172681, intron 3 of 34)	59625	NM_172681	229473		NM_172681	ENSMUSG00000033767	Tmem131l	D930015E06Rik|Kiaa0922|mKIAA0922	transmembrane 131 like	protein-coding
938	chr9	90126322	90126795	+	0	NA	Intergenic	tRNA-Lys-AAG|tRNA|tRNA	-11738	NM_001357780	21761		NM_024431	ENSMUSG00000062270	Morf4l1	MORFRG15|MRG15|TEG-189|Tex189|mKIAA4002	mortality factor 4 like 1	protein-coding
307	chr5	122693505	122693946	+	0	NA	Intergenic	Intergenic	11128	NR_106195	102465902		NR_106195	ENSMUSG00000099324	Mir8115	Gm28012|mmu-mir-8115	microRNA 8115	ncRNA
994	chr10	81175026	81175468	+	0	NA	Intergenic	Intergenic	-1384	NM_007907	13629		NM_007907	ENSMUSG00000034994	Eef2	Ef-2	eukaryotic translation elongation factor 2	protein-coding
1020	chr2	28974072	28974902	+	0	NA	intron (NM_001166705, intron 3 of 5)	intron (NM_001166705, intron 3 of 5)	-57819	NM_001355434	54422		NM_019446	ENSMUSG00000026805	Barhl1	Dres115|MBH2	BarH like homeobox 1	protein-coding
942	chr9	97051038	97051498	+	0	NA	Intergenic	Intergenic	-32913	NM_145134	211949		NM_145134	ENSMUSG00000046997	Spsb4	D030068E18Rik|SSB-4|Ssb4	splA/ryanodine receptor domain and SOCS box containing 4	protein-coding
898	chr9	74186971	74187295	+	0	NA	intron (NM_001033500, intron 14 of 19)	intron (NM_001033500, intron 14 of 19)	76799	NM_001033500	546144		NM_177908	ENSMUSG00000044976	Wdr72	D230040E23	WD repeat domain 72	protein-coding
1129	chr2	102185652	102186030	+	0	NA	intron (NM_178886, intron 1 of 5)	intron (NM_178886, intron 1 of 5)	619	NM_178886	241576		NM_178886	ENSMUSG00000048058	Ldlrad3	6430500P08|Lrad3	low density lipoprotein receptor class A domain containing 3	protein-coding
382	chr5	139736219	139736614	+	0	NA	promoter-TSS (NM_174850)	promoter-TSS (NM_174850)	-83	NM_174850	231830		NM_174850	ENSMUSG00000036718	Micall2	A930021H16Rik|JRAB|MICAL-L2|mFLJ00139	MICAL-like 2	protein-coding
168	chr17	28141779	28142202	+	0	NA	promoter-TSS (NM_001004366)	promoter-TSS (NM_001004366)	-319	NM_001368734	268935		NM_001004366	ENSMUSG00000038677	Scube3	CEGF3|D030038I21Rik	signal peptide, CUB domain, EGF-like 3	protein-coding
959	chr19	59267470	59267793	+	0	NA	intron (NM_172523, intron 3 of 15)	intron (NM_172523, intron 3 of 15)	6753	NM_172523	214084		NM_172523	ENSMUSG00000025094	Slc18a2	1110037L13Rik|9330105E13|Vmat2	solute carrier family 18 (vesicular monoamine), member 2	protein-coding
626	chr1	62747739	62748686	+	0	NA	intron (NM_010939, intron 6 of 15)	intron (NM_010939, intron 6 of 15)	44895	NM_001077403	18187		NM_010939	ENSMUSG00000025969	Nrp2	1110048P06Rik|Np-2|Np2|Npn-2|Npn2	neuropilin 2	protein-coding
804	chr11	106920462	106920833	+	0	NA	promoter-TSS (NM_025481)	promoter-TSS (NM_025481)	68	NM_001362894	66313		NM_025481	ENSMUSG00000018363	Smurf2	2810411E22Rik	SMAD specific E3 ubiquitin protein ligase 2	protein-coding
790	chr4	107108148	107108637	+	0	NA	TTS (NM_172873)	TTS (NM_172873)	11501	NM_172873	242603		NM_172873	ENSMUSG00000047636	Cdcp2	D030010E02Rik	CUB domain containing protein 2	protein-coding
846	chr19	7185753	7186394	+	0	NA	intron (NM_001378919, intron 4 of 9)	intron (NM_001378919, intron 4 of 9)	20211	NM_134150	107260		NM_134150	ENSMUSG00000024767	Otub1	-	OTU domain, ubiquitin aldehyde binding 1	protein-coding
811	chr11	113439543	113439989	+	0	NA	intron (NM_001362941, intron 5 of 9)	intron (NM_001362941, intron 5 of 9)	126049	NM_001362941	69806		NM_027216	ENSMUSG00000041654	Slc39a11	1810074D23Rik|ZIP-11	solute carrier family 39 (metal ion transporter), member 11	protein-coding
36	chr16	29657558	29658609	+	0	NA	Intergenic	Intergenic	78749	NM_001199177	74143		NM_133752	ENSMUSG00000038084	Opa1	1200011N24Rik|lilr3|mKIAA0567	OPA1, mitochondrial dynamin like GTPase	protein-coding
834	chr9	53667141	53667646	+	0	NA	5' UTR (NM_027807, exon 1 of 19)	intron (NR_166653, intron 1 of 1)	114	NM_027807	75717		NM_027807	ENSMUSG00000032030	Cul5	4921514I20Rik|8430423K24Rik|C030032G03Rik|C330021I08Rik|VACM-1|VACM1	cullin 5	protein-coding
510	chr14	73552561	73552999	+	0	NA	promoter-TSS (NM_011506)	promoter-TSS (NM_011506)	-6	NM_001361638	20916		NM_011506	ENSMUSG00000022110	Sucla2	4930547K18Rik|A-SCS|SCS-betaA	succinate-Coenzyme A ligase, ADP-forming, beta subunit	protein-coding
968	chr2	21010023	21010828	+	0	NA	Intergenic	Intergenic	41551	NR_033225	433408		NR_033225	ENSMUSG00000075514	Gm13375	-	predicted gene 13375	ncRNA
159	chr8	12165239	12166043	+	0	NA	Intergenic	Intergenic	-220130	NR_027975	434280		NM_001013812		Sox1ot	EG434280|Gm5607	Sox1 overlapping transcript	ncRNA
367	chr18	56431968	56432354	+	0	NA	promoter-TSS (NM_026240)	promoter-TSS (NM_026240)	29	NM_026240	107022		NM_026240	ENSMUSG00000001700	Gramd2b	9030613F08Rik|9130427A09Rik|Gramd3|NS3TP2	GRAM domain containing 2B	protein-coding
1102	chr10	122931512	122932022	+	0	NA	intron (NM_001110218, intron 9 of 9)	intron (NM_001110218, intron 9 of 9)	53957	NR_029527	387251		NR_029527	ENSMUSG00000065406	Mirlet7i	Mirnlet7i|let-7i|mmu-let-7i	microRNA let7i	ncRNA
1167	chr2	127362651	127363188	+	0	NA	promoter-TSS (NM_009633)	promoter-TSS (NM_009633)	-260	NM_009633	11552		NM_009633	ENSMUSG00000058620	Adra2b	Adra-2b|[a]2B|a2b-AR|alpha2-C2|alpha2B	adrenergic receptor, alpha 2b	protein-coding
356	chr18	54611146	54611910	+	0	NA	promoter-TSS (NR_045400)	promoter-TSS (NR_045400)	-216	NR_045400	328957		NR_045400	ENSMUSG00000118154	9330117O12Rik	9330117O12	RIKEN cDNA 9330117O12 gene	ncRNA
1097	chr2	73911092	73911660	+	0	NA	promoter-TSS (NM_001301722)	promoter-TSS (NM_001301722)	-50	NM_001301721	228033		NM_175015	ENSMUSG00000018770	Atp5mc3	6030447M23|Atp5g3	ATP synthase membrane subunit c locus 3	protein-coding
972	chr12	59012975	59013339	+	0	NA	promoter-TSS (NM_025656)	promoter-TSS (NM_025656)	-234	NM_025656	66603		NM_025656	ENSMUSG00000060121	Gemin2	Sip1|gemin-2	gem nuclear organelle associated protein 2	protein-coding
925	chr12	28785091	28785866	+	0	NA	intron (NM_201357, intron 3 of 8)	intron (NM_201357, intron 3 of 8)	-24772	NM_001379230	380752		NM_201357	ENSMUSG00000036613	Eipr1	D12Ertd604e|Tssc1	EARP complex and GARP complex interacting protein 1	protein-coding
715	chr15	98871992	98872347	+	0	NA	promoter-TSS (NM_001033276)	promoter-TSS (NM_001033276)	-964	NM_001033276	381022		NM_001033276	ENSMUSG00000048154	Kmt2d	ALR|C430014K11Rik|KMT2B|Mll2|Mll4|bapa	lysine (K)-specific methyltransferase 2D	protein-coding
595	chr3	138526862	138527431	+	0	NA	promoter-TSS (NM_001313980)	promoter-TSS (NM_001313980)	-122	NM_001313980	13684		NM_007917	ENSMUSG00000028156	Eif4e	EG668879|Eif4e-ps|If4e|eIF-4E	eukaryotic translation initiation factor 4E	protein-coding
680	chr11	76398955	76399209	+	0	NA	promoter-TSS (NM_008750)	promoter-TSS (NM_008750)	59	NM_008750	18230		NM_008750	ENSMUSG00000020844	Nxn	l11Jus13	nucleoredoxin	protein-coding
172	chr17	33929422	33929820	+	0	NA	promoter-TSS (NM_009059)	promoter-TSS (NM_009059)	-273	NM_009059	19732		NM_009059	ENSMUSG00000041354	Rgl2	KE1.5|Rab2l|Rgt2|Rlf	ral guanine nucleotide dissociation stimulator-like 2	protein-coding
125	chr2	180894085	180894942	+	0	NA	promoter-TSS (NR_162797)	promoter-TSS (NR_162797)	-412	NR_162797	114482867		NR_162797		Gm51272	Mir124b|mmu-mir-124b	predicted gene, 51272	ncRNA
117	chr7	134193135	134193641	+	0	NA	intron (NM_007400, intron 1 of 22)	intron (NM_007400, intron 1 of 22)	31709	NM_007400	11489		NM_007400	ENSMUSG00000054555	Adam12	Mltna	ADAM metallopeptidase domain 12	protein-coding
1132	chr2	103643744	103644303	+	0	NA	intron (NM_178890, intron 1 of 16)	intron (NM_178890, intron 1 of 16)	77713	NM_178890	99382		NM_178890	ENSMUSG00000032724	Abtb2	-	ankyrin repeat and BTB domain containing 2	protein-coding
285	chr18	25121494	25122153	+	0	NA	intron (NM_001289655, intron 23 of 25)	intron (NM_001289655, intron 23 of 25)	44142	NM_001142697	66648		NM_001004361	ENSMUSG00000024269	Tpgs2	5730437P09Rik|5730494M16Rik|Pgs2	tubulin polyglutamylase complex subunit 2	protein-coding
727	chr1	132696546	132696879	+	0	NA	intron (NM_001160317, intron 1 of 27)	intron (NM_001160317, intron 1 of 27)	10614	NM_001160318	269116		NM_182716	ENSMUSG00000026442	Nfasc	D430023G06Rik|NF|mKIAA0756	neurofascin	protein-coding
91	chr16	76453509	76454086	+	0	NA	Intergenic	Intergenic	-50086	NM_007990	14109		NM_007990	ENSMUSG00000038274	Fau	MNSFB|MNSFbeta	FAU ubiquitin like and ribosomal protein S30 fusion	protein-coding
318	chr8	120505087	120505759	+	0	NA	intron (NM_198671, intron 1 of 15)	intron (NM_198671, intron 1 of 15)	16557	NM_198671	382034		NM_198671	ENSMUSG00000031822	Gse1	2210013I18Rik|mKIAA0182	genetic suppressor element 1, coiled-coil protein	protein-coding
72	chr7	117686146	117686737	+	0	NA	Intergenic	Intergenic	305462	NM_175645	233781		NM_175645	ENSMUSG00000030657	Xylt1	8030490L12	xylosyltransferase 1	protein-coding
876	chr10	7725936	7726306	+	0	NA	5' UTR (NM_011835, exon 1 of 11)	5' UTR (NM_011835, exon 1 of 11)	121	NM_011835	23924		NM_011835	ENSMUSG00000019794	Katna1	-	katanin p60 (ATPase-containing) subunit A1	protein-coding
513	chr11	32113208	32113598	+	0	NA	Intergenic	Intergenic	-12175	NR_130637	104692		NR_130637	ENSMUSG00000086386	Gm12108	-	predicted gene 12108	ncRNA
1121	chr2	93174216	93174938	+	0	NA	Intergenic	Intergenic	-12971	NM_001356537	277414		NM_001025246	ENSMUSG00000068735	Trp53i11	Tp53i11	transformation related protein 53 inducible protein 11	protein-coding
917	chr12	17633236	17633811	+	0	NA	Intergenic	Intergenic	-57286	NM_016677	53602		NM_016677	ENSMUSG00000071379	Hpcal1	NVL-3|NVP-3|Nvp3|VILIP3|Vnsl3|Vsnl3	hippocalcin-like 1	protein-coding
1058	chr12	109403689	109404103	+	0	NA	Intergenic	Intergenic	-48927	NR_033813	13386		NM_010052	ENSMUSG00000040856	Dlk1	DLK-1|DlkI|FA1|Ly107|Peg9|SCP1|ZOG|pG2|pref-1	delta like non-canonical Notch ligand 1	protein-coding
793	chr4	110095838	110096272	+	0	NA	Intergenic	Intergenic	-56614	NR_168597	102635827		NR_168597		Gm33070	-	predicted gene, 33070	ncRNA
1063	chr10	94230431	94230884	+	0	NA	Intergenic	Intergenic	31622	NM_025551	66414		NM_025551	ENSMUSG00000020022	Ndufa12	2410011G03Rik|CI-B17.2|CIB17.2	NADH:ubiquinone oxidoreductase subunit A12	protein-coding
391	chr5	147430151	147430441	+	0	NA	5' UTR (NM_028291, exon 1 of 19)	5' UTR (NM_028291, exon 1 of 19)	140	NM_001359433	72587		NM_028291	ENSMUSG00000029647	Pan3	2700050F09Rik|A430027N15Rik	PAN3 poly(A) specific ribonuclease subunit	protein-coding
11	chr7	74330384	74331074	+	0	NA	intron (NM_001038643, intron 4 of 10)	intron (NM_001038643, intron 4 of 10)	224051	NM_001038643	108116		NM_023908	ENSMUSG00000025790	Slco3a1	5830414C08Rik|Anr1|MJAM|OATP-D|Slc21a11	solute carrier organic anion transporter family, member 3a1	protein-coding
504	chr14	70473563	70474327	+	0	NA	TTS (NR_033241)	TTS (NR_033241)	16428	NM_145981	105653		NM_145981	ENSMUSG00000003469	Phyhip	C630010D02Rik|Lnap1ip|PAHX-AP#1|PAHX-AP1	phytanoyl-CoA hydroxylase interacting protein	protein-coding
546	chr3	103640193	103640587	+	0	NA	intron (NM_001276680, intron 4 of 4)	intron (NM_001276680, intron 4 of 4)	64264	NM_001276681	54524		NM_018800	ENSMUSG00000027849	Syt6	3110037A08Rik|sytVI	synaptotagmin VI	protein-coding
128	chr16	98082000	98082639	+	0	NA	intron (NR_015491, intron 1 of 4)	intron (NR_015491, intron 1 of 4)	120	NR_015491	320586		NR_015491	ENSMUSG00000116673	A630089N07Rik	-	RIKEN cDNA A630089N07 gene	ncRNA
511	chr11	29514892	29515348	+	0	NA	promoter-TSS (NM_001163454)	promoter-TSS (NM_001163454)	-87	NM_026465	67939		NM_026465	ENSMUSG00000032673	Prorsd1	2010316F05Rik|Ncrna00117|Prdxdd1	prolyl-tRNA synthetase domain containing 1	protein-coding
2	chr7	62462335	62462987	+	0	NA	3' UTR (NM_013788, exon 1 of 1)	3' UTR (NM_013788, exon 1 of 1)	1849	NM_013788	27412		NM_013788	ENSMUSG00000070526	Peg12	Frat3	paternally expressed 12	protein-coding
247	chr8	84655969	84656335	+	0	NA	Intergenic	Intergenic	6700	NM_010499	15936		NM_010499	ENSMUSG00000053560	Ier2	Ch1|Pip92	immediate early response 2	protein-coding
534	chr3	95282983	95283675	+	0	NA	5' UTR (NM_199475, exon 1 of 10)	5' UTR (NM_199475, exon 1 of 10)	394	NM_133858	75007		NM_133858	ENSMUSG00000038712	Mindy1	1810005H09Rik|4930504E06Rik|Fam63a|cI-40|mKIAA1390|ni	MINDY lysine 48 deubiquitinase 1	protein-coding
810	chr11	113230720	113230954	+	0	NA	Intergenic	Intergenic	-21168	NR_040276	319871		NR_040276	ENSMUSG00000085421	4732490B19Rik	-	RIKEN cDNA 4732490B19 gene	ncRNA
666	chr4	22997417	22998351	+	0	NA	Intergenic	Intergenic	-59449	NR_169002	117962243		NR_169002	ENSMUSG00000028244	1700025O08Rik	-	RIKEN cDNA 1700025O08 gene	ncRNA
791	chr4	107314020	107314421	+	0	NA	promoter-TSS (NM_001205156)	promoter-TSS (NM_001205156)	-143	NM_001205156	230584		NM_145550	ENSMUSG00000057375	Yipf1	C030002N13Rik	Yip1 domain family, member 1	protein-coding
393	chr5	149006637	149007307	+	0	NA	promoter-TSS (NR_040429)	promoter-TSS (NR_040429)	10	NR_040429	100503307		NR_040429	ENSMUSG00000086610	Gm15408	-	predicted gene 15408	ncRNA
598	chr15	38932157	38933103	+	0	NA	Intergenic	Intergenic	-1279	NM_080640	118452		NM_080640	ENSMUSG00000022296	Baalc	2810457D07Rik	brain and acute leukemia, cytoplasmic	protein-coding
657	chr7	28169226	28170105	+	0	NA	promoter-TSS (NM_007991)	promoter-TSS (NM_007991)	-83	NM_007991	14113		NM_007991	ENSMUSG00000046865	Fbl	FIB|FLRN|RNU3IP1	fibrillarin	protein-coding
32	chr2	150735624	150736405	+	0	NA	Intergenic	Intergenic	-13066	NM_001370630	12497		NM_172117	ENSMUSG00000033068	Entpd6	2700026H11Rik|Cd39l2|NTPDase-6	ectonucleoside triphosphate diphosphohydrolase 6	protein-coding
718	chr1	100928370	100929215	+	0	NA	Intergenic	Intergenic	-226976	NR_037989	100504525		NR_037989	ENSMUSG00000100684	Gm20268	-	predicted gene, 20268	ncRNA
299	chr13	51833401	51834169	+	0	NA	Intergenic	Intergenic	-12890	NM_011817	23882		NM_011817	ENSMUSG00000021453	Gadd45g	CR6|DDIT2|OIG37	growth arrest and DNA-damage-inducible 45 gamma	protein-coding
928	chr12	35046826	35047493	+	0	NA	promoter-TSS (NM_001014973)	promoter-TSS (NM_001014973)	-30	NM_001014973	217463		NM_001014973	ENSMUSG00000020590	Snx13	Rgs-px1|mKIAA0713	sorting nexin 13	protein-coding
65	chr7	111249249	111249798	+	0	NA	Intergenic	Intergenic	-126848	NR_015573	75479		NR_015573	ENSMUSG00000110424	Zbed5-ps	1700012D14Rik	zinc finger, BED type containing 5, pseudogene	pseudo
327	chr8	121907458	121907994	+	0	NA	promoter-TSS (NM_011404)	promoter-TSS (NM_011404)	-40	NM_011404	20539		NM_011404	ENSMUSG00000040010	Slc7a5	4F2LC|D0H16S474E|Gm42049|LAT1|TA1	solute carrier family 7 (cationic amino acid transporter, y+ system), member 5	protein-coding
1112	chrX	166779607	166780074	+	0	NA	Intergenic	Intergenic	117815	NR_046015	382255		NR_046015	ENSMUSG00000086860	Gm1720	-	predicted gene 1720	ncRNA
1042	chr12	99011087	99011845	+	0	NA	Intergenic	Intergenic	90892	NM_029553	76260		NM_029553	ENSMUSG00000021013	Ttc8	0610012F22Rik|BBS8	tetratricopeptide repeat domain 8	protein-coding
412	chr13	97198012	97198444	+	0	NA	exon (NM_010422, exon 1 of 14)	exon (NM_010422, exon 1 of 14)	129	NM_010422	15212		NM_010422	ENSMUSG00000021665	Hexb	-	hexosaminidase B	protein-coding
24	chr2	146073215	146073515	+	0	NA	intron (NM_001369121, intron 17 of 26)	intron (NM_001369121, intron 17 of 26)	138581	NM_175280	78774		NM_175280	ENSMUSG00000037143	Cfap61	4930529M08Rik	cilia and flagella associated protein 61	protein-coding
636	chr1	82724667	82725108	+	0	NA	promoter-TSS (NM_001310695)	promoter-TSS (NM_001310695)	-3	NM_001310699	75734		NM_029409	ENSMUSG00000026150	Mff	5230400G24Rik	mitochondrial fission factor	protein-coding
564	chr11	58168250	58168539	+	0	NA	exon (NM_001166670, exon 1 of 28)	exon (NM_001166670, exon 1 of 28)	119	NM_001374702	216766		NM_172558	ENSMUSG00000037275	Gemin5	C330013N08	gem nuclear organelle associated protein 5	protein-coding
589	chr7	16891790	16892207	+	0	NA	5' UTR (NM_010320, exon 1 of 4)	5' UTR (NM_010320, exon 1 of 4)	212	NM_010320	14709		NM_010320	ENSMUSG00000063594	Gng8	G(y)8|Hg3e	guanine nucleotide binding protein (G protein), gamma 8	protein-coding
692	chr1	54639635	54640594	+	0	NA	Intergenic	Intergenic	-82430	NM_001163314	241062		NM_175508	ENSMUSG00000073678	Pgap1	5033403E17Rik|9030223K07Rik|A530084K22|D230012E17Rik|oto	post-GPI attachment to proteins 1	protein-coding
606	chr11	68623454	68624069	+	0	NA	Intergenic	Intergenic	36724	NM_177779	276920		NM_177779	ENSMUSG00000045915	Ccdc42	A530001H01Rik	coiled-coil domain containing 42	protein-coding
644	chr3	148989291	148989807	+	0	NA	Intergenic	CpG	-34914	NM_001081298	99633		NM_153517	ENSMUSG00000028184	Adgrl2	CIRL-2|Gm619|Lec1|Lphh1|Lphn2|mKIAA0786	adhesion G protein-coupled receptor L2	protein-coding
1088	chr2	60123392	60123716	+	0	NA	intron (NM_001001182, intron 1 of 35)	intron (NM_001001182, intron 1 of 35)	2186	NM_001001182	407823		NM_001001182	ENSMUSG00000026987	Baz2b	5830435C13Rik|D2Ertd794e	bromodomain adjacent to zinc finger domain, 2B	protein-coding
824	chr9	41364996	41365529	+	0	NA	Intergenic	Intergenic	-11264	NR_131928	73144		NM_001033153	ENSMUSG00000074415	Mir100hg	2610203C20Rik|3110039I08Rik|D230004N17Rik|D3Mgi9	Mir100 Mirlet7a-2 Mir125b-1 cluster host gene	ncRNA
1194	chr10	87546225	87547113	+	0	NA	intron (NM_008777, intron 3 of 12)	intron (NM_008777, intron 3 of 12)	24874	NM_008777	18478		NM_008777	ENSMUSG00000020051	Pah	-	phenylalanine hydroxylase	protein-coding
477	chr3	57575823	57576559	+	0	NA	promoter-TSS (NM_001168281)	promoter-TSS (NM_001168281)	-281	NM_001168281	97064		NM_133784	ENSMUSG00000027803	Wwtr1	2310058J06Rik|2610021I22Rik|Taz	WW domain containing transcription regulator 1	protein-coding
254	chr8	90031149	90031943	+	0	NA	Intergenic	Intergenic	316706	NM_172913	244579		NM_172913	ENSMUSG00000043668	Tox3	500-9|C230068E13|CAGF9|Tnrc9	TOX high mobility group box family member 3	protein-coding
1025	chr5	34948955	34949416	+	0	NA	promoter-TSS (NM_173402)	promoter-TSS (NM_173402)	-263	NM_173402	71729		NM_173402	ENSMUSG00000029101	Rgs12	1200016K18Rik|4632412M04Rik|E130309H11	regulator of G-protein signaling 12	protein-coding
315	chr8	120374255	120375342	+	0	NA	Intergenic	Intergenic	-114068	NM_198671	382034		NM_198671	ENSMUSG00000031822	Gse1	2210013I18Rik|mKIAA0182	genetic suppressor element 1, coiled-coil protein	protein-coding
47	chr2	153457496	153458363	+	0	NA	intron (NM_001134300, intron 4 of 10)	intron (NM_001134300, intron 4 of 10)	-13450	NM_001001986	329540		NM_001001986	ENSMUSG00000061411	Nol4l	4931410H15|8430427H17Rik|Gm1636	nucleolar protein 4-like	protein-coding
288	chr13	34814636	34815023	+	0	NA	Intergenic	Intergenic	-60700	NR_165079	19134		NM_013830	ENSMUSG00000021413	Prpf4b	2610037H07|Prp4|Prp4k|Prpk|cbp143	pre-mRNA processing factor 4B	protein-coding
466	chr14	62292626	62293495	+	0	NA	promoter-TSS (NM_173419)	promoter-TSS (NM_173419)	-81	NM_173419	239133		NM_173419	ENSMUSG00000048281	Dleu7	-	deleted in lymphocytic leukemia, 7	protein-coding
1096	chr2	73214152	73214723	+	0	NA	promoter-TSS (NM_030091)	promoter-TSS (NM_030091)	10	NM_025942	67059		NM_025942	ENSMUSG00000027108	Ola1	2510025G09Rik|2810405J23Rik|2810409H07Rik|Gtpbp9|PTD004	Obg-like ATPase 1	protein-coding
457	chr6	85265063	85265508	+	0	NA	intron (NM_178639, intron 9 of 13)	intron (NM_178639, intron 9 of 13)	68137	NM_178639	94282		NM_178639	ENSMUSG00000033720	Sfxn5	C230001H08Rik	sideroflexin 5	protein-coding
900	chr19	25236701	25237189	+	0	NA	promoter-TSS (NM_001348180)	promoter-TSS (NM_001348180)	-30	NM_181404	107351		NM_181404	ENSMUSG00000032702	Kank1	A930031B09Rik|Ankrd15|D330024H06Rik|mKIAA0172	KN motif and ankyrin repeat domains 1	protein-coding
274	chr5	115272535	115273211	+	0	NA	promoter-TSS (NM_001302449)	promoter-TSS (NM_001302449)	22	NM_016698	50849		NM_016698	ENSMUSG00000041740	Rnf10	RIE2|mKIAA0262	ring finger protein 10	protein-coding
930	chr10	43043333	43044167	+	0	NA	intron (NM_175407, intron 5 of 6)	intron (NM_175407, intron 5 of 6)	-52588	NR_153349	327749		NR_153349		Gm5079	C230040G06	predicted gene 5079	ncRNA
281	chr13	28717756	28718927	+	0	NA	intron (NR_045053, intron 3 of 8)	intron (NR_045053, intron 3 of 8)	-7468	NR_105787	102466635		NR_105787	ENSMUSG00000099158	Mir6368	Gm27800|mmu-mir-6368	microRNA 6368	ncRNA
45	chr16	33673688	33674080	+	0	NA	Intergenic	Intergenic	-10582	NM_175256	77446		NM_172934	ENSMUSG00000075254	Heg1	4632417D23Rik|5530401I02Rik|9530025L16Rik|Gm629	heart development protein with EGF-like domains 1	protein-coding
395	chr6	3182867	3183615	+	0	NA	Intergenic	Intergenic	-105278	NR_036696	667335		NR_036696	ENSMUSG00000106779	Gm8579	EG667335	spermatogenesis associated glutamate (E)-rich protein 4a pseudogene	pseudo
1165	chr16	4639875	4640186	+	0	NA	promoter-TSS (NM_139307)	promoter-TSS (NM_139307)	85	NM_139307	246154		NM_139307	ENSMUSG00000039646	Vasn	2610528G05Rik|Atia|Slitl2	vasorin	protein-coding
100	chr16	90349746	90350065	+	0	NA	Intergenic	MTD|LTR|ERVL-MaLR	-36492	NM_015755	26559		NM_015755	ENSMUSG00000053414	Hunk	Bstk1|Mak-v	hormonally upregulated Neu-associated kinase	protein-coding
764	chr1	137323303	137323999	+	0	NA	Intergenic	(CTGGGG)n|Simple_repeat|Simple_repeat	-363203	NM_030676	26424		NM_030676	ENSMUSG00000026398	Nr5a2	D1Ertd308e|Ftf|LRH-1|UF2-H3B	nuclear receptor subfamily 5, group A, member 2	protein-coding
789	chr4	106977255	106978139	+	0	NA	intron (NM_001355532, intron 1 of 14)	intron (NM_001355532, intron 1 of 14)	54512	NM_001355532	72475		NM_023672	ENSMUSG00000061887	Ssbp3	2610021L12Rik|2610200M23Rik|5730488C10Rik|LAST|SSDP1	single-stranded DNA binding protein 3	protein-coding
130	chr3	8705826	8706314	+	0	NA	Intergenic	Intergenic	-13162	NR_168325	102635149		NR_168325		Gm32561	-	predicted gene, 32561	ncRNA
1148	chr15	99607357	99608074	+	0	NA	Intergenic	Intergenic	6515	NM_175087	11831		NM_175087	ENSMUSG00000043144	Aqp6	-	aquaporin 6	protein-coding
612	chr15	64044229	64044679	+	0	NA	intron (NM_001360037, intron 1 of 11)	intron (NM_001360037, intron 1 of 11)	15310	NM_001360038	223601		NM_144846	ENSMUSG00000022378	Cyrib	0910001A06Rik|Fam49b	CYFIP related Rac1 interactor B	protein-coding
1018	chr5	29434449	29435031	+	0	NA	promoter-TSS (NR_153385)	promoter-TSS (NR_153385)	73	NR_153385	433864		NM_001033457	ENSMUSG00000001569	Nom1	D5Kng1|Gm1040	nucleolar protein with MIF4G domain 1	protein-coding
406	chr18	77547458	77547924	+	0	NA	intron (NM_001164504, intron 1 of 7)	MER104|DNA|TcMar-Tc2	17445	NM_001164504	225743		NM_001164504	ENSMUSG00000025427	Ark2c	2900024M11Rik|Akd2|G630064H08Rik|Gm96|Rnf165	arkadia (RNF111) C-terminal like ring finger ubiquitin ligase 2C	protein-coding
444	chr14	25769115	25769538	+	0	NA	promoter-TSS (NM_001101433)	promoter-TSS (NM_001101433)	-254	NM_001101433	71918		NM_001101433	ENSMUSG00000055538	Zcchc24	2310047A01Rik	zinc finger, CCHC domain containing 24	protein-coding
1182	chr18	76595018	76595782	+	0	NA	Intergenic	Intergenic	37470	NR_166695	102634325		NR_166695	ENSMUSG00000117960	Gm31933	-	predicted gene, 31933	ncRNA
921	chr12	26758810	26759132	+	0	NA	Intergenic	Intergenic	75580	NR_146399	74668		NR_146399	ENSMUSG00000113218	4933409F18Rik	4930435E18Rik	RIKEN cDNA 4933409F18 gene	ncRNA
436	chr13	119597695	119598078	+	0	NA	intron (NM_001370626, intron 2 of 2)	intron (NM_001370626, intron 2 of 2)	-25933	NM_020279	56838		NM_020279	ENSMUSG00000074715	Ccl28	CCK1|MEC|Scya28	C-C motif chemokine ligand 28	protein-coding
492	chr11	8811624	8812028	+	0	NA	Intergenic	Intergenic	-147291	NM_001083587	319939		NM_001083587	ENSMUSG00000020422	Tns3	F830010I22Rik|TEM6|Tens1	tensin 3	protein-coding
960	chr4	150758686	150759140	+	0	NA	Intergenic	Intergenic	39039	NR_162802	114482888		NR_162802		Mir12196	Gm51276|mmu-mir-12196	microRNA 12196	ncRNA
219	chr17	66235098	66235633	+	0	NA	Intergenic	Intergenic	111845	NM_001003919	320209		NM_001003919	ENSMUSG00000035842	Ddx11	4732462I11Rik|CHL1|CHLR1|KRG2|essa15a	DEAD/H box helicase 11	protein-coding
677	chr1	37299730	37300334	+	0	NA	5' UTR (NM_001374630, exon 1 of 25)	5' UTR (NM_001374630, exon 1 of 25)	136	NM_001374630	269180		NM_030266	ENSMUSG00000026113	Inpp4a	107kDa|9630012D15|D130048C09Rik	inositol polyphosphate-4-phosphatase, type I	protein-coding
798	chr11	101785046	101785672	+	0	NA	promoter-TSS (NM_008815)	promoter-TSS (NM_008815)	-49	NM_001316366	18612		NM_008815	ENSMUSG00000017724	Etv4	Pea-3|Pea3	ets variant 4	protein-coding
121	chr2	173725291	173725656	+	0	NA	Intergenic	L1MC3|LINE|L1	6058	NM_029308	75485		NM_029308	ENSMUSG00000057047	1700010B08Rik	-	RIKEN cDNA 1700010B08 gene	ncRNA
518	chr11	43575213	43576035	+	0	NA	intron (NM_001045530, intron 3 of 5)	intron (NM_001045530, intron 3 of 5)	25938	NM_008375	16204		NM_008375	ENSMUSG00000020405	Fabp6	GT|I-15P|I-BABP|ILBP|ILBP3|Illbp	fatty acid binding protein 6	protein-coding
67	chr7	112760580	112761189	+	0	NA	intron (NM_001166584, intron 2 of 13)	intron (NM_001166584, intron 2 of 13)	81528	NM_001166585	21676		NM_009346	ENSMUSG00000055320	Tead1	2610024B07Rik|B230114H05Rik|Gtrgeo5|TEAD-1|TEF-1|Tcf13|mTEF-1	TEA domain family member 1	protein-coding
313	chr8	120276157	120276697	+	0	NA	Intergenic	Intergenic	-48197	NR_110496	434353		NR_110496	ENSMUSG00000097960	A330074K22Rik	-	RIKEN cDNA A330074K22 gene	ncRNA
160	chr8	12395232	12395806	+	0	NA	promoter-TSS (NM_009233)	promoter-TSS (NM_009233)	0	NM_009233	20664		NM_009233	ENSMUSG00000096014	Sox1	Sox-1	SRY (sex determining region Y)-box 1	protein-coding
704	chr15	92611578	92612705	+	0	NA	intron (NM_001164594, intron 1 of 7)	intron (NM_001164594, intron 1 of 7)	15032	NM_001164594	239618		NM_001164593	ENSMUSG00000036218	Pdzrn4	1110017D07Rik|LNX4|SAMCAP3L|mKIAA3027	PDZ domain containing RING finger 4	protein-coding
711	chr15	95827531	95828034	+	0	NA	intron (NR_155276, intron 1 of 1)	MLT1B|LTR|ERVL-MaLR	2290	NR_155277	102634389		NR_155276	ENSMUSG00000078648	Gm17546	-	predicted gene, 17546	ncRNA
890	chr9	62531649	62532097	+	0	NA	intron (NM_175484, intron 1 of 11)	intron (NM_175484, intron 1 of 11)	5171	NM_175484	235431		NM_175484	ENSMUSG00000041729	Coro2b	CLIPINC|E130012P22Rik	coronin, actin binding protein, 2B	protein-coding
746	chr4	57824525	57825318	+	0	NA	intron (NM_001384150, intron 7 of 10)	intron (NM_001384150, intron 7 of 10)	-20327	NM_009649	677884		NM_009649	ENSMUSG00000038729	Pakap	53-H12|AA959716|AI649048|AKAP-2|AKAP-KL|Akap2|B130066I24|B230340M18Rik|Gm20459|PRKA2|Palm2|Palm2-Akap2|Palm2Akap2|Palm2akap2|R75368|pEN70	paralemmin A kinase anchor protein	protein-coding
734	chr4	43875316	43875864	+	0	NA	promoter-TSS (NM_016678)	promoter-TSS (NM_016678)	60	NM_016678	53614		NM_016678	ENSMUSG00000028476	Reck	St15|mRECK	reversion-inducing-cysteine-rich protein with kazal motifs	protein-coding
591	chr7	19093624	19094303	+	0	NA	promoter-TSS (NM_011383)	promoter-TSS (NM_011383)	-581	NM_011383	20475		NM_011383	ENSMUSG00000040841	Six5	Dmahp|MDMAHP|TrexBF	sine oculis-related homeobox 5	protein-coding
334	chr5	132047850	132048573	+	0	NA	intron (NM_001363480, intron 3 of 19)	intron (NM_001363480, intron 3 of 19)	167942	NR_040704	75369		NR_040704	ENSMUSG00000105773	4930563F08Rik	-	RIKEN cDNA 4930563F08 gene	ncRNA
86	chr16	72553765	72554394	+	0	NA	Intergenic	Intergenic	-109070	NM_019413	19876		NM_019413	ENSMUSG00000022883	Robo1	DUTT1|Gm310	roundabout guidance receptor 1	protein-coding
1123	chr2	93187296	93187748	+	0	NA	promoter-TSS (NM_001356537)	promoter-TSS (NM_001356537)	-26	NM_001356537	277414		NM_001025246	ENSMUSG00000068735	Trp53i11	Tp53i11	transformation related protein 53 inducible protein 11	protein-coding
19	chr7	96796656	96797234	+	0	NA	intron (NR_045874, intron 2 of 3)	intron (NR_045874, intron 2 of 3)	4604	NR_045874	791381		NR_045874	ENSMUSG00000053049	Gm15413	-	predicted gene 15413	ncRNA
304	chr5	122422159	122422661	+	0	NA	promoter-TSS (NM_019805)	promoter-TSS (NM_019805)	-34	NM_019805	56317		NM_019805	ENSMUSG00000029466	Anapc7	APC7	anaphase promoting complex subunit 7	protein-coding
311	chr5	123346131	123346552	+	0	NA	intron (NM_029850, intron 1 of 5)	intron (NM_029850, intron 1 of 5)	-1199	NR_165267	115490136		NR_165265		Gm15860	-	predicted gene 15860	ncRNA
346	chr13	54994529	54995106	+	0	NA	intron (NM_153131, intron 2 of 15)	intron (NM_153131, intron 2 of 15)	26002	NM_001206390	212032		NM_001033245	ENSMUSG00000025877	Hk3	HK III|HK-III	hexokinase 3	protein-coding
123	chr16	91759554	91760067	+	0	NA	intron (NM_001110276, intron 1 of 15)	intron (NM_001110276, intron 1 of 15)	30439	NM_010587	16443		NM_010587	ENSMUSG00000022957	Itsn1	Ehsh1|Ese1|Itsn|Sh3p17	intersectin 1 (SH3 domain protein 1A)	protein-coding
52	chr16	36828434	36828679	+	0	NA	promoter-TSS (NM_001358102)	promoter-TSS (NM_001358102)	156	NM_177128	320299		NM_177128	ENSMUSG00000022837	Iqcb1	6820449I09Rik|NPHP5	IQ calmodulin-binding motif containing 1	protein-coding
713	chr11	86587128	86587448	+	0	NA	intron (NM_001379040, intron 10 of 11)	intron (NM_001379040, intron 10 of 11)	-3130	NR_029738	387140		NR_029738	ENSMUSG00000065455	Mir21a	Mir21|Mirn21|mmu-mir-21|mmu-mir-21a	microRNA 21a	ncRNA
149	chr7	139139843	139140305	+	0	NA	intron (NM_021302, intron 2 of 11)	intron (NM_021302, intron 2 of 11)	48420	NM_021302	57740		NM_021302	ENSMUSG00000015981	Stk32c	PKE|Pkek|YANK3	serine/threonine kinase 32C	protein-coding
997	chr9	110875046	110875511	+	0	NA	intron (NM_146260, intron 2 of 5)	intron (NM_146260, intron 2 of 5)	4795	NM_146260	20776		NM_146260	ENSMUSG00000049555	Tmie	5131400L21Rik|Mm.87012|sr	transmembrane inner ear	protein-coding
882	chr10	17478680	17479343	+	0	NA	Intergenic	Intergenic	-244217	NM_010828	17684		NM_010828	ENSMUSG00000039910	Cited2	ER154-like|Mrg1|Msg2|p35srj	Cbp/p300-interacting transactivator, with Glu/Asp-rich carboxy-terminal domain, 2	protein-coding
1061	chr10	94093196	94094106	+	0	NA	intron (NM_053072, intron 5 of 20)	intron (NM_053072, intron 5 of 20)	-54280	NM_011629	22025		NM_011629	ENSMUSG00000005897	Nr2c1	4831444H07Rik|80.3|Eenr|TR2|Tr2-11	nuclear receptor subfamily 2, group C, member 1	protein-coding
593	chr7	19320076	19320475	+	0	NA	Intergenic	Intergenic	-10230	NM_001347586	14282		NM_008036	ENSMUSG00000003545	Fosb	-	FBJ osteosarcoma oncogene B	protein-coding
398	chr18	67536536	67537184	+	0	NA	intron (NM_176832, intron 2 of 13)	intron (NM_176832, intron 2 of 13)	12313	NM_176832	68166		NM_176832	ENSMUSG00000024533	Spire1	6030430B19Rik|Spir-1	spire type actin nucleation factor 1	protein-coding
856	chr4	126967933	126968307	+	0	NA	5' UTR (NM_001114399, exon 1 of 30)	5' UTR (NM_001114399, exon 1 of 30)	107	NM_001114399	67785		NM_001114399	ENSMUSG00000042446	Zmym4	6330503C17Rik|CDIR|D630001M21|MYM|Zfp262|Znf262|mKIAA0425	zinc finger, MYM-type 4	protein-coding
527	chr3	89458828	89459058	+	0	NA	promoter-TSS (NM_027348)	promoter-TSS (NM_027348)	-175	NM_026784	68603		NM_026784	ENSMUSG00000027952	Pmvk	1110011E12Rik|2900002L22Rik|PMK|PMKA|PMKASE	phosphomevalonate kinase	protein-coding
480	chr3	63899368	63900059	+	0	NA	promoter-TSS (NM_001370984)	promoter-TSS (NM_001370984)	-251	NM_001370984	269437		NM_183191	ENSMUSG00000036834	Plch1	PLC-eta-1|PLCeta1|Plcl3	phospholipase C, eta 1	protein-coding
99	chr2	168860659	168861316	+	0	NA	Intergenic	Intergenic	51616	NM_001370946	22722		NM_009564	ENSMUSG00000027551	Zfp64	Gm38422	zinc finger protein 64	protein-coding
226	chr17	74804362	74804954	+	0	NA	intron (NM_152817, intron 13 of 19)	intron (NM_152817, intron 13 of 19)	86908	NM_152817	74196		NM_152817	ENSMUSG00000024078	Ttc27	2610511O17Rik	tetratricopeptide repeat domain 27	protein-coding
923	chr12	27575624	27576488	+	0	NA	Intergenic	Intergenic	-233338	NM_009234	20666		NM_009234	ENSMUSG00000063632	Sox11	1110038H03Rik|6230403H02Rik|end1	SRY (sex determining region Y)-box 11	protein-coding
867	chr1	191224193	191224627	+	0	NA	promoter-TSS (NR_151547)	promoter-TSS (NR_151547)	-44	NR_151547	100504360		NM_001033188	ENSMUSG00000073478	D730003I15Rik	-	RIKEN cDNA D730003I15 gene	ncRNA
949	chr9	107709772	107709998	+	0	NA	promoter-TSS (NM_001379496)	promoter-TSS (NM_001379496)	77	NM_001379496	20350		NM_011349	ENSMUSG00000034684	Sema3f	Sema4|Semak	sema domain, immunoglobulin domain (Ig), short basic domain, secreted, (semaphorin) 3F	protein-coding
197	chr17	50407485	50407768	+	0	NA	Intergenic	Intergenic	-101921	NM_013880	224860		NM_013880	ENSMUSG00000038910	Plcl2	PLC-L2|PRIP-2|Plce2|mKIAA1092	phospholipase C-like 2	protein-coding
1090	chr2	61176693	61176940	+	0	NA	Intergenic	Intergenic	-201665	NR_045335	100038493		NR_045335	ENSMUSG00000075325	Gm13582	-	predicted gene 13582	ncRNA
80	chr16	55321580	55322531	+	0	NA	Intergenic	MLT1G1|LTR|ERVL-MaLR	-38818	NM_178720	239852		NM_178720	ENSMUSG00000064310	Zpld1	9430016A21Rik	zona pellucida like domain containing 1	protein-coding
952	chr9	110255257	110255801	+	0	NA	intron (NM_013884, intron 3 of 4)	intron (NM_013884, intron 3 of 4)	11746	NM_013884	29873		NM_013884	ENSMUSG00000032482	Cspg5	Caleb|Ngc	chondroitin sulfate proteoglycan 5	protein-coding
389	chr9	22952770	22953583	+	0	NA	Intergenic	Intergenic	-269900	NM_028472	73230		NM_028472	ENSMUSG00000031963	Bmper	3110056H04Rik|CV-2|Crim3|Cv2	BMP-binding endothelial regulator	protein-coding
83	chr16	59604339	59605021	+	0	NA	Intergenic	Intergenic	-3633	NM_174848	224273		NM_174848	ENSMUSG00000022723	Crybg3	5031404N19|Gm9581	beta-gamma crystallin domain containing 3	protein-coding
364	chr18	55507063	55507563	+	0	NA	Intergenic	Intergenic	-514722	NM_001360787	269023		NM_175751	ENSMUSG00000052713	Zfp608	4932417D18Rik|D430007A19Rik|Znf608	zinc finger protein 608	protein-coding
186	chr8	50392698	50393211	+	0	NA	non-coding (NR_046067, exon 4 of 6)	non-coding (NR_046067, exon 4 of 6)	24842	NR_046067	100039954		NR_046067	ENSMUSG00000110281	Gm2516	-	predicted gene 2516	ncRNA
515	chr11	34833392	34833788	+	0	NA	promoter-TSS (NM_027411)	promoter-TSS (NM_027411)	51	NM_027411	70385		NM_027411	ENSMUSG00000069910	Spdl1	1700018I02Rik|2600001J17Rik|2810049B11Rik|Ccdc99	spindle apparatus coiled-coil protein 1	protein-coding
1038	chr12	90132479	90132998	+	0	NA	intron (NM_172544, intron 15 of 19)	MER135|DNA|DNA	320255	NM_001252074	18191		NM_172544	ENSMUSG00000066392	Nrxn3	-	neurexin III	protein-coding
795	chr4	115657419	115657994	+	0	NA	Intergenic	RLTR1D2_MM|LTR|ERV1	-9985	NM_007823	13120		NM_007823	ENSMUSG00000028713	Cyp4b1	CYPIVB1	cytochrome P450, family 4, subfamily b, polypeptide 1	protein-coding
152	chr7	141950395	141951009	+	0	NA	intron (NM_029426, intron 1 of 18)	intron (NM_029426, intron 1 of 18)	951	NM_001009930	75770		NM_029426	ENSMUSG00000053046	Brsk2	4833424K13Rik|SAD-A|SADA	BR serine/threonine kinase 2	protein-coding
986	chr12	80816603	80817134	+	0	NA	intron (NM_001242419, intron 1 of 6)	intron (NM_001242419, intron 1 of 6)	26336	NM_001242419	217684		NM_178682	ENSMUSG00000021133	Susd6	4933426M11Rik|mKIAA0247	sushi domain containing 6	protein-coding
807	chr11	109362059	109363156	+	0	NA	promoter-TSS (NM_010303)	promoter-TSS (NM_010303)	-187	NM_010303	14674		NM_010303	ENSMUSG00000020611	Gna13	Galpha13	guanine nucleotide binding protein, alpha 13	protein-coding
283	chr18	20640172	20641040	+	0	NA	intron (NR_155534, intron 1 of 2)	intron (NR_155534, intron 1 of 2)	-24644	NM_013697	22139		NM_013697	ENSMUSG00000061808	Ttr	prealbumin	transthyretin	protein-coding
1152	chr15	100040965	100041565	+	0	NA	intron (NM_001159361, intron 1 of 37)	intron (NM_001159361, intron 1 of 37)	2601	NM_001159361	239667		NM_172819	ENSMUSG00000023026	Dip2b	4932422C22|mKIAA1463	disco interacting protein 2 homolog B	protein-coding
837	chr9	58849723	58850075	+	0	NA	intron (NM_001081192, intron 2 of 7)	intron (NM_001081192, intron 2 of 7)	26950	NM_001081192	330953		NM_001081192	ENSMUSG00000032338	Hcn4	Bcng3|Hcn3	hyperpolarization-activated, cyclic nucleotide-gated K+ 4	protein-coding
370	chr18	62781911	62782545	+	0	NA	Intergenic	Intergenic	-25881	NR_037693	78449		NR_037693	ENSMUSG00000041789	2700046A07Rik	A330042I05Rik	RIKEN cDNA 2700046A07 gene	ncRNA
668	chr7	34389653	34390065	+	0	NA	promoter-TSS (NM_025948)	promoter-TSS (NM_025948)	-154	NM_001360655	67070		NM_025948	ENSMUSG00000066568	Lsm14a	2700023B17Rik|Tral|mRAP55A	LSM14A mRNA processing body assembly factor	protein-coding
1009	chr2	25210981	25211500	+	0	NA	exon (NM_021393, exon 1 of 13)	exon (NM_021393, exon 1 of 13)	249	NM_001310157	58202		NM_021393	ENSMUSG00000013465	Nelfb	A730008L03Rik|Cobra1|Nelf-b	negative elongation factor complex member B	protein-coding
343	chr5	135724821	135725834	+	0	NA	intron (NM_008898, intron 2 of 15)	intron (NM_008898, intron 2 of 15)	10562	NR_106001	102466791		NR_106001	ENSMUSG00000099197	Mir7034	Gm27372|mmu-mir-7034	microRNA 7034	ncRNA
126	chr2	181043634	181044253	+	0	NA	Intergenic	Intergenic	-4766	NM_015730	11438		NM_015730	ENSMUSG00000027577	Chrna4	Acra-4|Acra4|EBN1|ENFL1	cholinergic receptor, nicotinic, alpha polypeptide 4	protein-coding
548	chr11	47640446	47640905	+	0	NA	Intergenic	Intergenic	-261350	NM_011891	24052		NM_011891	ENSMUSG00000020354	Sgcd	35DAG|A530047J11Rik|SG-delta|delta-SG	sarcoglycan, delta (dystrophin-associated glycoprotein)	protein-coding
716	chr1	98190045	98190790	+	0	NA	non-coding (NR_151613, exon 4 of 4)	non-coding (NR_151613, exon 4 of 4)	16769	NR_151613	102634194		NR_151613	ENSMUSG00000100711	Gm29461	-	predicted gene 29461	ncRNA
741	chr4	46664905	46665634	+	0	NA	intron (NM_001081141, intron 18 of 18)	intron (NM_001081141, intron 18 of 18)	-15070	NM_198664	381605		NM_198664	ENSMUSG00000039813	Tbc1d2	A630005A06Rik|Gm1037|PARIS-1|PARIS1	TBC1 domain family, member 2	protein-coding
502	chr14	68051192	68051774	+	0	NA	Intergenic	Intergenic	-32380	NM_010910	18039		NM_010910	ENSMUSG00000022055	Nefl	CMT2E|NF-L|NF68|Nfl	neurofilament, light polypeptide	protein-coding
329	chr8	123318343	123318923	+	0	NA	promoter-TSS (NM_016925)	promoter-TSS (NM_016925)	-57	NM_016925	14087		NM_016925	ENSMUSG00000032815	Fanca	FACA	Fanconi anemia, complementation group A	protein-coding
596	chr3	138586455	138587277	+	0	NA	Intergenic	Intergenic	59598	NM_001313980	13684		NM_007917	ENSMUSG00000028156	Eif4e	EG668879|Eif4e-ps|If4e|eIF-4E	eukaryotic translation initiation factor 4E	protein-coding
1031	chr12	85050986	85051658	+	0	NA	intron (NM_178363, intron 16 of 20)	intron (NM_178363, intron 16 of 20)	44293	NM_001361239	73422		NM_175198	ENSMUSG00000042320	Prox2	1700058C01Rik	prospero homeobox 2	protein-coding
532	chr3	95110990	95111310	+	0	NA	exon (NM_009336, exon 1 of 6)	exon (NM_009336, exon 1 of 6)	108	NM_009336	21427		NM_009336	ENSMUSG00000008958	Vps72	Tcfl1|YL-1	vacuolar protein sorting 72	protein-coding
297	chr18	36669957	36670350	+	0	NA	non-coding (NR_028355, exon 1 of 4)	non-coding (NR_028355, exon 1 of 4)	158	NR_028355	24068		NM_025291	ENSMUSG00000006050	Sra1	Sra|Srap|Straa1|Strra1	steroid receptor RNA activator 1	protein-coding
853	chr4	124906127	124906945	+	0	NA	intron (NM_001256432, intron 8 of 16)	intron (NM_001256432, intron 8 of 16)	-11754	NR_040651	73628		NR_040651	ENSMUSG00000085263	1700125G02Rik	-	RIKEN cDNA 1700125G02 gene	ncRNA
414	chr19	4282951	4283408	+	0	NA	promoter-TSS (NM_026720)	promoter-TSS (NM_026720)	-42	NM_026720	68423		NM_026720	ENSMUSG00000005986	Ankrd13d	0710001P18Rik	ankyrin repeat domain 13 family, member D	protein-coding
659	chr4	8957647	8958058	+	0	NA	Intergenic	Intergenic	206528	NM_001355382	320790		NM_001033395	ENSMUSG00000041235	Chd7	A730019I05Rik|Cycn|Cyn|Dz|Edy|Flo|GENA 47|GENA 60|Gena 52|Lda|Mt|Obt|Todo|WBE1|Whi|metis	chromodomain helicase DNA binding protein 7	protein-coding
223	chr17	71551913	71552252	+	0	NA	promoter-TSS (NM_001142631)	promoter-TSS (NM_001142631)	21	NM_001142631	70891		NM_029254	ENSMUSG00000052525	Spdya	4921517J08Rik|4930548B21Rik|GS4|MLZ-465|Spdy1	speedy/RINGO cell cycle regulator family, member A	protein-coding
401	chr18	75018604	75018954	+	0	NA	promoter-TSS (NM_027727)	promoter-TSS (NM_027727)	15	NM_027727	69190		NM_027727	ENSMUSG00000035765	Dym	1810041M12Rik|4933427L07Rik|C030019K18Rik	dymeclin	protein-coding
29	chr2	148672285	148672897	+	0	NA	promoter-TSS (NM_001110159)	promoter-TSS (NM_001110159)	-24	NM_019761	56488		NM_019761	ENSMUSG00000036992	Nxt1	1110001N02Rik	NTF2-related export protein 1	protein-coding
431	chr6	42645097	42645488	+	0	NA	promoter-TSS (NM_146174)	promoter-TSS (NM_146174)	-251	NM_146174	232748		NM_146174	ENSMUSG00000029851	Tcaf2	Fam115c	TRPM8 channel-associated factor 2	protein-coding
926	chr12	28878330	28878678	+	0	NA	Intergenic	Intergenic	-31725	NR_154989	102633758		NR_154989	ENSMUSG00000113387	Gm31508	-	predicted gene, 31508	ncRNA
249	chr5	101425615	101426722	+	0	NA	Intergenic	Intergenic	161688	NR_166480	100040902		NR_166480		Gm3032	-	predicted gene 3032	ncRNA
1022	chr5	31179922	31180195	+	0	NA	promoter-TSS (NM_027901)	promoter-TSS (NM_027901)	86	NM_027901	71752		NM_027901	ENSMUSG00000106864	Gtf3c2	1300004C11Rik|2610510G03Rik|TFIIIC110|mKIAA0011	general transcription factor IIIC, polypeptide 2, beta	protein-coding
1053	chr10	84685776	84686653	+	0	NA	intron (NM_027423, intron 19 of 27)	intron (NM_027423, intron 19 of 27)	63916	NM_027423	70428		NM_027423	ENSMUSG00000034453	Polr3b	2700078H01Rik|A330032P03Rik|C128|RPC2	polymerase (RNA) III (DNA directed) polypeptide B	protein-coding
252	chr8	87536764	87537170	+	0	NA	Intergenic	(CA)n|Simple_repeat|Simple_repeat	-26940	NM_177901	330820		NM_177901	ENSMUSG00000069971	4933402J07Rik	-	RIKEN cDNA 4933402J07 gene	protein-coding
608	chr15	59040711	59041145	+	0	NA	intron (NM_144800, intron 3 of 14)	intron (NM_144800, intron 3 of 14)	41098	NM_001146180	211401		NM_144800	ENSMUSG00000022353	Mtss1	2310003N14Rik|D130001D01Rik|Mim|mKIAA0429	MTSS I-BAR domain containing 1	protein-coding
822	chr1	182959612	182960254	+	0	NA	intron (NM_016928, intron 1 of 3)	intron (NM_016928, intron 1 of 3)	5145	NM_016928	53791		NM_016928	ENSMUSG00000079164	Tlr5	-	toll-like receptor 5	protein-coding
638	chr3	143570041	143570337	+	0	NA	Intergenic	Intergenic	141954	NR_040405	621809		NR_040405	ENSMUSG00000105279	Gm6260	EG621809	predicted gene 6260	ncRNA
1045	chr12	99498305	99498998	+	0	NA	Intergenic	Intergenic	-48577	NM_183186	71375		NM_183186	ENSMUSG00000033713	Foxn3	5430426H20Rik|Ches1|Ches1l|HTLFL1	forkhead box N3	protein-coding
58	chr7	100920003	100920335	+	0	NA	intron (NM_001081116, intron 1 of 20)	intron (NM_001081116, intron 1 of 20)	11992	NM_001081116	207212		NM_001081116	ENSMUSG00000032875	Arhgef17	8030463K16|mKIAA0337	Rho guanine nucleotide exchange factor 17	protein-coding
1115	chrY	90740431	90740657	+	0	NA	Intergenic	Intergenic	14506	NR_137283	654820		NM_001039559	ENSMUSG00000072844	G530011O06Rik	-	RIKEN cDNA G530011O06 gene	ncRNA
694	chr11	82518642	82519169	+	0	NA	Intergenic	Intergenic	-114448	NR_033582	791422		NR_033582	ENSMUSG00000069796	Gm11426	-	predicted gene 11426	ncRNA
183	chr8	34806591	34807576	+	0	NA	promoter-TSS (NM_176933)	promoter-TSS (NM_176933)	-527	NM_176933	319520		NM_176933	ENSMUSG00000031530	Dusp4	2700078F24Rik|E130306H24Rik|MKP2	dual specificity phosphatase 4	protein-coding
875	chr10	7589660	7590059	+	0	NA	promoter-TSS (NM_001379152)	promoter-TSS (NM_001379152)	42	NM_001359744	237253		NM_172784	ENSMUSG00000019796	Lrp11	1700034J19Rik|6330533B21|9830160H19Rik	low density lipoprotein receptor-related protein 11	protein-coding
562	chr15	7194679	7195144	+	0	NA	3' UTR (NM_013584, exon 20 of 20)	3' UTR (NM_013584, exon 20 of 20)	54369	NM_013584	16880		NM_013584	ENSMUSG00000054263	Lifr	A230075M04Rik|LIF	LIF receptor alpha	protein-coding
1068	chr10	100128124	100128682	+	0	NA	Intergenic	Intergenic	112582	NM_013598	17311		NM_013598	ENSMUSG00000019966	Kitl	Clo|Con|Gb|Kitlg|Mgf|SCF|SF|SLF|Sl|blz|contrasted	kit ligand	protein-coding
642	chr7	25219114	25219988	+	0	NA	intron (NM_207677, intron 1 of 4)	CpG	308	NM_207677	67379		NM_026117	ENSMUSG00000054499	Dedd2	2410050E11Rik|FLAME-3	death effector domain-containing DNA binding protein 2	protein-coding
461	chr14	47298204	47298715	+	0	NA	intron (NM_001360542, intron 1 of 3)	CpG	185	NM_178684	218975		NM_178684	ENSMUSG00000021840	Mapk1ip1l	9130202B12|C130032J12Rik	mitogen-activated protein kinase 1 interacting protein 1-like	protein-coding
479	chr3	58112444	58113036	+	0	NA	Intergenic	Intergenic	51067	NR_040538	67850		NR_040538	ENSMUSG00000100666	1700007F19Rik	-	RIKEN cDNA 1700007F19 gene	ncRNA
1174	chr2	131233642	131234081	+	0	NA	promoter-TSS (NM_001206385)	promoter-TSS (NM_001206385)	-202	NM_001206383	228607		NM_144888	ENSMUSG00000037523	Mavs	D430028G21Rik|IPS-1|Visa|cardif	mitochondrial antiviral signaling protein	protein-coding
983	chr12	80168264	80168709	+	0	NA	intron (NM_134156, intron 20 of 20)	CpG	-35642	NR_033514	69548		NR_033514		2310015A10Rik	5330419I17Rik	RIKEN cDNA 2310015A10 gene	ncRNA
1100	chr10	121310627	121311359	+	0	NA	5' UTR (NM_029057, exon 1 of 12)	5' UTR (NM_029057, exon 1 of 12)	403	NM_029057	74694		NM_029057	ENSMUSG00000052302	Tbc1d30	4930505D03Rik|9530013E20Rik	TBC1 domain family, member 30	protein-coding
286	chr18	25590387	25591035	+	0	NA	intron (NM_001362275, intron 2 of 13)	intron (NM_001362275, intron 2 of 13)	89037	NM_001362337	108013		NM_133195	ENSMUSG00000024268	Celf4	A230070D14Rik|BRUNOL-4|Brul4|Brunol4|C130060B05Rik	CUGBP, Elav-like family member 4	protein-coding
587	chr3	127257504	127258098	+	0	NA	intron (NM_001327938, intron 1 of 47)	intron (NM_001327938, intron 1 of 47)	96496	NR_105029	100862268		NR_105029	ENSMUSG00000097456	Gm16958	-	predicted gene, 16958	ncRNA
420	chr19	5118017	5118453	+	0	NA	promoter-TSS (NM_008451)	promoter-TSS (NM_008451)	63	NR_045528	16594		NM_008451	ENSMUSG00000024862	Klc2	8030455F02Rik|KLC 2|KLC-2	kinesin light chain 2	protein-coding
463	chr14	50062104	50062530	+	0	NA	Intergenic	LSU-rRNA_Hsa|rRNA|rRNA	22362	NM_146316	258313		NM_146316	ENSMUSG00000060523	Or4k15c	MOR246-4|Olfr726	olfactory receptor family 4 subfamily K member 15C	protein-coding
230	chr17	79895840	79896373	+	0	NA	promoter-TSS (NM_178050)	promoter-TSS (NM_178050)	17	NM_178050	56298		NM_019717	ENSMUSG00000059811	Atl2	2010110I21Rik|Aip-2|Arl6ip2	atlastin GTPase 2	protein-coding
981	chr10	69583925	69584615	+	0	NA	intron (NM_170730, intron 1 of 17)	intron (NM_170730, intron 1 of 17)	50562	NM_170690	11735		NM_009670	ENSMUSG00000069601	Ank3	2900054D09Rik|Ank-3|AnkG|Ankyrin-3|Ankyrin-G	ankyrin 3, epithelial	protein-coding
974	chr12	70422531	70423170	+	0	NA	intron (NR_037248, intron 2 of 4)	intron (NR_037248, intron 2 of 4)	-30304	NM_028339	72736		NM_028339	ENSMUSG00000021072	Tmx1	2810425A04Rik|Txndc1	thioredoxin-related transmembrane protein 1	protein-coding
200	chr8	64834217	64834611	+	0	NA	intron (NM_178633, intron 2 of 14)	intron (NM_178633, intron 2 of 14)	15510	NM_178633	77113		NM_178633	ENSMUSG00000031605	Klhl2	6030411N21Rik|8530402H02Rik|ABP-KELCH|Mav	kelch-like 2, Mayven	protein-coding
1135	chr2	109280544	109281168	+	0	NA	5' UTR (NM_139303, exon 1 of 17)	5' UTR (NM_139303, exon 1 of 17)	118	NM_139303	228421		NM_139303	ENSMUSG00000027115	Kif18a	B130001M12Rik|gcd2	kinesin family member 18A	protein-coding
545	chr3	103419549	103420224	+	0	NA	Intergenic	Intergenic	140593	NM_053170	94093		NM_053170	ENSMUSG00000033014	Trim33	8030451N04Rik|Ecto|Tif1g	tripartite motif-containing 33	protein-coding
1077	chrX	102081571	102082127	+	0	NA	intron (NM_001163610, intron 7 of 7)	intron (NM_001163610, intron 7 of 7)	-10542	NM_001278534	331474		NM_183318	ENSMUSG00000049191	Rtl5	6430402L03Rik|Mar5|Mart5|Rgag4|mKIAA2001	retrotransposon Gag like 5	protein-coding
181	chr8	34326351	34327163	+	0	NA	Intergenic	Intergenic	109927	NR_166073	102636691		NR_166073	ENSMUSG00000100605	Gm29243	-	predicted gene 29243	ncRNA
665	chr7	29293067	29293875	+	0	NA	TTS (NM_026731)	TTS (NM_026731)	4151	NM_026731	68458		NM_026731	ENSMUSG00000037166	Ppp1r14a	1110001M11Rik|CPI-17|Cpi17	protein phosphatase 1, regulatory inhibitor subunit 14A	protein-coding
174	chr17	34120298	34120898	+	0	NA	promoter-TSS (NR_037970)	promoter-TSS (NR_037970)	-698	NR_037970	14312		NM_010238	ENSMUSG00000024335	Brd2	D17H6S113E|Frg-1|Fsrg-1|Fsrg1|Nat|Ring3|Rnf3|mKIAA4005	bromodomain containing 2	protein-coding
221	chr12	112333371	112333748	+	0	NA	Intergenic	Intergenic	72253	NR_166919	320390		NR_166919	ENSMUSG00000113120	E330035G20Rik	-	RIKEN cDNA E330035G20 gene	ncRNA
1106	chr10	130281720	130282619	+	0	NA	Intergenic	Intergenic	-1915	NM_001329490	11923		NM_007501	ENSMUSG00000048015	Neurod4	ATH-3|Atoh3|MATH-3|Math3|bHLHa4	neurogenic differentiation 4	protein-coding
403	chr18	76542722	76543225	+	0	NA	Intergenic	Intergenic	12254	NR_167768	102634243		NR_166864		Gm31875	-	predicted gene, 31875	ncRNA
851	chr4	123139519	123139995	+	0	NA	intron (NM_019489, intron 1 of 9)	intron (NM_019489, intron 1 of 9)	194	NM_019489	56031		NM_019489	ENSMUSG00000028651	Ppie	2010010D16Rik|Cyp33	peptidylprolyl isomerase E (cyclophilin E)	protein-coding
433	chr6	47366058	47366734	+	0	NA	Intergenic	Intergenic	-87336	NM_001355551	26965		NM_012042	ENSMUSG00000029686	Cul1	Cul-1	cullin 1	protein-coding
550	chr14	114857280	114858008	+	0	NA	intron (NR_045661, intron 5 of 5)	intron (NR_045661, intron 5 of 5)	25679	NR_045661	75822		NR_045661	ENSMUSG00000115320	4930524C18Rik	-	RIKEN cDNA 4930524C18 gene	ncRNA
919	chr12	24708209	24708604	+	0	NA	exon (NM_009104, exon 1 of 10)	exon (NM_009104, exon 1 of 10)	152	NM_009104	20135		NM_009104	ENSMUSG00000020649	Rrm2	R2	ribonucleotide reductase M2	protein-coding
260	chr8	94551622	94551947	+	0	NA	exon (NM_153507, exon 4 of 16)	exon (NM_153507, exon 4 of 16)	18756	NM_153507	234577		NM_153507	ENSMUSG00000034361	Cpne2	3322401K10Rik	copine II	protein-coding
729	chr4	40268441	40269053	+	0	NA	promoter-TSS (NM_001349093)	promoter-TSS (NM_001349093)	-832	NM_001349093	100504309		NM_001349093	ENSMUSG00000028407	Smim27	2010003O02Rik|Toporsos	small integral membrane protein 27	protein-coding
878	chr10	12553664	12554175	+	0	NA	intron (NM_011682, intron 50 of 73)	intron (NM_011682, intron 50 of 73)	307816	NM_011682	22288		NM_011682	ENSMUSG00000019820	Utrn	DRP|Dmdl	utrophin	protein-coding
316	chr8	120425336	120425904	+	0	NA	Intergenic	C-rich|Low_complexity|Low_complexity	-63246	NM_198671	382034		NM_198671	ENSMUSG00000031822	Gse1	2210013I18Rik|mKIAA0182	genetic suppressor element 1, coiled-coil protein	protein-coding
341	chr8	128417806	128418326	+	0	NA	intron (NM_001358959, intron 2 of 16)	intron (NM_001358959, intron 2 of 16)	58825	NR_035436	100316680		NR_035436	ENSMUSG00000084523	Mir1903	Mirn1903|mmu-mir-1903	microRNA 1903	ncRNA
635	chr1	82474536	82475307	+	0	NA	intron (NM_007735, intron 37 of 47)	intron (NM_007735, intron 37 of 47)	111928	NM_007735	12829		NM_007735	ENSMUSG00000067158	Col4a4	E130010M05Rik|[a]4(IV)	collagen, type IV, alpha 4	protein-coding
119	chr7	137289496	137290035	+	0	NA	intron (NM_010096, intron 6 of 15)	intron (NM_010096, intron 6 of 15)	24680	NM_010096	13593		NM_010096	ENSMUSG00000010476	Ebf3	3110018A08Rik|O/E-2|mKIAA4201	early B cell factor 3	protein-coding
743	chr4	54947317	54947671	+	0	NA	promoter-TSS (NM_172867)	promoter-TSS (NM_172867)	-451	NM_172867	242466		NM_172867	ENSMUSG00000060206	Zfp462	6030417H05|9430078C22Rik|Gt4-2|Zfpip|Znf462	zinc finger protein 462	protein-coding
605	chr15	56027366	56027946	+	0	NA	Intergenic	Intergenic	-120707	NM_016667	20649		NM_016667	ENSMUSG00000060429	Sntb1	-	syntrophin, basic 1	protein-coding
770	chr1	157387758	157388730	+	0	NA	intron (NM_177644, intron 1 of 17)	L2b|LINE|L2	-24108	NR_027984	69953		NM_027274	ENSMUSG00000121798	2810025M15Rik	-	RIKEN cDNA 2810025M15 gene	ncRNA
1141	chr7	45339673	45339923	+	0	NA	TTS (NM_010473)	TTS (NM_010473)	4529	NM_010473	15464		NM_010473	ENSMUSG00000038239	Hrc	-	histidine rich calcium binding protein	protein-coding
1083	chr2	38286925	38287395	+	0	NA	5' UTR (NM_001362973, exon 1 of 23)	5' UTR (NM_001362973, exon 1 of 23)	224	NM_146122	227801		NM_146122	ENSMUSG00000035392	Dennd1a	6030446I19Rik|connecdenn	DENN domain containing 1A	protein-coding
1011	chr5	23844074	23844378	+	0	NA	promoter-TSS (NM_025394)	promoter-TSS (NM_025394)	-81	NM_025394	66169		NM_025394	ENSMUSG00000028998	Tomm7	1110020J08Rik|Tom7	translocase of outer mitochondrial membrane 7	protein-coding
871	chr1	194160702	194161429	+	0	NA	Intergenic	Intergenic	61694	NR_040477	74942		NR_040477	ENSMUSG00000103692	4930503O07Rik	-	RIKEN cDNA 4930503O07 gene	ncRNA
1070	chrX	42432189	42432517	+	0	NA	Intergenic	Intergenic	-70212	NR_132588	20400		NM_011364	ENSMUSG00000005696	Sh2d1a	Gm686|SAP	SH2 domain containing 1A	protein-coding
543	chr3	102023154	102023949	+	0	NA	Intergenic	G-rich|Low_complexity|Low_complexity	13406	NM_178777	18072		NM_178777	ENSMUSG00000048540	Nhlh2	6230401I09Rik|Hen2|NSCL2|Nscl-2|bHLHa34	nescient helix loop helix 2	protein-coding
348	chr13	55171607	55172070	+	0	NA	Intergenic	Intergenic	19020	NM_008011	14186		NM_008011	ENSMUSG00000005320	Fgfr4	Fgfr-4	fibroblast growth factor receptor 4	protein-coding
663	chr7	29155765	29156219	+	0	NA	exon (NM_001146023, exon 2 of 8)	exon (NM_001146023, exon 2 of 8)	218	NM_001146023	73833		NM_028661	ENSMUSG00000030590	Fam98c	1110006G06Rik|B230110F21Rik	family with sequence similarity 98, member C	protein-coding
570	chr11	62494847	62495429	+	0	NA	intron (NM_001039536, intron 2 of 6)	intron (NM_001039536, intron 2 of 6)	36697	NM_001039536	327942		NM_199026	ENSMUSG00000014245	Pigl	Gm737	phosphatidylinositol glycan anchor biosynthesis, class L	protein-coding
199	chr8	61606692	61607438	+	0	NA	intron (NM_001293772, intron 10 of 21)	intron (NM_001293772, intron 10 of 21)	-15926	NM_001293774	72333		NM_001081390	ENSMUSG00000058056	Palld	2410003B16Rik|6030492A02	palladin, cytoskeletal associated protein	protein-coding
9	chr7	73716239	73716652	+	0	NA	Intergenic	Intergenic	-23862	NM_001162532	100038347		NM_001162532	ENSMUSG00000078670	Fam174b	-	family with sequence similarity 174, member B	protein-coding
884	chr10	24595442	24595862	+	0	NA	non-coding (NR_163910, exon 1 of 5)	non-coding (NR_163910, exon 1 of 5)	151	NR_163910	102638890		NR_163910		Gm15270	-	predicted gene 15270	ncRNA
869	chr1	192834638	192835438	+	0	NA	non-coding (NR_155503, exon 1 of 1)	non-coding (NR_155503, exon 1 of 1)	175	NR_155503	320952		NR_155503	ENSMUSG00000047384	A730013G03Rik	-	RIKEN cDNA A730013G03 gene	ncRNA
947	chr9	106170949	106171191	+	0	NA	5' UTR (NM_029896, exon 1 of 9)	5' UTR (NM_029896, exon 1 of 9)	141	NM_029896	77305		NM_029896	ENSMUSG00000020257	Wdr82	9430077D24Rik|CDW5/WDR82	WD repeat domain containing 82	protein-coding
396	chr6	4903456	4904003	+	0	NA	intron (NR_156747, intron 1 of 17)	CpG	418	NR_156747	243725		NM_181595	ENSMUSG00000032827	Ppp1r9a	2810430P21Rik|4930518N04Rik|5330407E15|A230094E16Rik|NRB|neurabin-I	protein phosphatase 1, regulatory subunit 9A	protein-coding
1081	chrX	134717770	134718207	+	0	NA	promoter-TSS (NM_030066)	promoter-TSS (NM_030066)	50	NM_030066	78248		NM_030066	ENSMUSG00000033460	Armcx1	3010033I09Rik|ALEX1	armadillo repeat containing, X-linked 1	protein-coding
332	chr8	123983019	123983301	+	0	NA	promoter-TSS (NM_019552)	promoter-TSS (NM_019552)	-38	NM_019552	56199		NM_019552	ENSMUSG00000031974	Abcb10	Abc-me|Abcb12	ATP-binding cassette, sub-family B member 10	protein-coding
1013	chr5	24322106	24322684	+	0	NA	intron (NM_013569, intron 11 of 14)	intron (NM_013569, intron 11 of 14)	7196	NM_001294162	16511		NM_013569	ENSMUSG00000038319	Kcnh2	ERG1|LQT|Lqt2|M-erg|Merg1|merg1a|merg1b	potassium voltage-gated channel, subfamily H (eag-related), member 2	protein-coding
1143	chr7	48958924	48959490	+	0	NA	intron (NM_001111016, intron 1 of 38)	intron (NM_001111016, intron 1 of 38)	134	NM_001111016	78286		NM_175272	ENSMUSG00000052512	Nav2	5330421F07Rik|HELAD1|POMFIL2|RAINB1|RAINB2|Unc53H2|mKIAA3015	neuron navigator 2	protein-coding
1004	chrX	11664449	11665069	+	0	NA	Intergenic	CpG	336937	NM_001114529	236663		NM_001114529	ENSMUSG00000069038	H2al1j	EG236663|Gm4906	H2A histone family member L1J	protein-coding
1155	chr15	101077594	101078342	+	0	NA	Intergenic	CpG	-23569	NM_001214911	668225		NM_001214911	ENSMUSG00000095440	Fignl2	EG668225	fidgetin-like 2	protein-coding
302	chr8	114116096	114116710	+	0	NA	Intergenic	Intergenic	-17171	NM_024446	67528		NM_024437	ENSMUSG00000031767	Nudt7	1300007B24Rik|2210404C19Rik	nudix hydrolase 7	protein-coding
14	chr7	80114738	80115331	+	0	NA	intron (NM_173011, intron 1 of 10)	CpG	316	NM_173011	269951		NM_173011	ENSMUSG00000030541	Idh2	E430004F23|IDPm|Idh-2	isocitrate dehydrogenase 2 (NADP+), mitochondrial	protein-coding
529	chr6	119478959	119479487	+	0	NA	promoter-TSS (NM_133940)	promoter-TSS (NM_133940)	-445	NM_133940	101358		NM_133940	ENSMUSG00000030019	Fbxl14	Fbx14l	F-box and leucine-rich repeat protein 14	protein-coding
999	chr9	121277263	121278042	+	0	NA	promoter-TSS (NM_177589)	promoter-TSS (NM_177589)	-480	NM_177589	209012		NM_177589	ENSMUSG00000040936	Ulk4	4932415A06Rik|A730098P15	unc-51-like kinase 4	protein-coding
228	chr13	9276260	9277451	+	0	NA	5' UTR (NM_001081426, exon 1 of 37)	5' UTR (NM_001081426, exon 1 of 37)	330	NM_001081426	208440		NM_172459	ENSMUSG00000048264	Dip2c	2900024P20Rik|9630044M06|mKIAA0934	disco interacting protein 2 homolog C	protein-coding
1	chr7	62445603	62446046	+	0	NA	Intergenic	RLTR28|LTR|ERVL	18686	NM_013788	27412		NM_013788	ENSMUSG00000070526	Peg12	Frat3	paternally expressed 12	protein-coding
858	chr19	21037061	21037764	+	0	NA	Intergenic	Intergenic	-67298	NR_126458	75354		NR_126458	ENSMUSG00000118047	4930554I06Rik	-	RIKEN cDNA 4930554I06 gene	ncRNA
147	chr17	22423987	22424453	+	0	NA	promoter-TSS (NM_198003)	promoter-TSS (NM_198003)	18	NM_001331195	74149		NM_198003	ENSMUSG00000071266	Zfp946	1300003B13Rik	zinc finger protein 946	protein-coding
465	chr14	61681152	61681843	+	0	NA	intron (NR_028264, intron 1 of 6)	CpG	876	NR_028264	668253		NR_028264	ENSMUSG00000097589	Dleu2	1810047A16Rik|4932411A06Rik|7730401J12Rik|Alt1|Gm9069|Leu2	deleted in lymphocytic leukemia, 2	ncRNA
750	chr11	88274749	88275510	+	0	NA	Intergenic	Intergenic	-18914	NM_028859	74297		NM_028859	ENSMUSG00000034031	Ccdc182	1700106J16Rik	coiled-coil domain containing 182	protein-coding
94	chr2	167062866	167063507	+	0	NA	promoter-TSS (NM_001033196)	promoter-TSS (NM_001033196)	-171	NM_001033196	98999		NM_001033196	ENSMUSG00000039501	Znfx1	Astx3	zinc finger, NFX1-type containing 1	protein-coding
633	chr1	74661524	74662045	+	0	NA	promoter-TSS (NM_001014974)	promoter-TSS (NM_001014974)	82	NM_001014974	67534		NM_001014974	ENSMUSG00000033257	Ttll4	4632407P03Rik|mKIAA0173	tubulin tyrosine ligase-like family, member 4	protein-coding
745	chr4	57765819	57766677	+	0	NA	intron (NM_001384150, intron 7 of 10)	intron (NM_001384150, intron 7 of 10)	-79000	NM_009649	677884		NM_009649	ENSMUSG00000038729	Pakap	53-H12|AA959716|AI649048|AKAP-2|AKAP-KL|Akap2|B130066I24|B230340M18Rik|Gm20459|PRKA2|Palm2|Palm2-Akap2|Palm2Akap2|Palm2akap2|R75368|pEN70	paralemmin A kinase anchor protein	protein-coding
38	chr2	152091187	152091917	+	0	NA	intron (NM_001160410, intron 1 of 1)	intron (NM_001160410, intron 1 of 1)	10023	NM_001160410	545474		NM_001160410	ENSMUSG00000060257	Scrt2	-	scratch family zinc finger 2	protein-coding
839	chr4	117283131	117283977	+	0	NA	intron (NM_025739, intron 8 of 14)	intron (NM_025739, intron 8 of 14)	5901	NM_001310731	66743		NM_025739	ENSMUSG00000028677	Rnf220	4732477A13|4931406I20Rik|5730503K05Rik	ring finger protein 220	protein-coding
603	chr11	66167982	66168550	+	0	NA	non-coding (NR_153847, exon 1 of 3)	non-coding (NR_153847, exon 1 of 3)	231	NR_153847	100093714		NR_153847	ENSMUSG00000084967	Gm12296	-	predicted gene 12296	ncRNA
809	chr11	112989761	112990341	+	0	NA	Intergenic	Intergenic	-164923	NR_130164	76393		NR_130164		1700012H19Rik	-	RIKEN cDNA 1700012H19 gene	ncRNA
954	chr19	47536850	47537270	+	0	NA	promoter-TSS (NM_175360)	promoter-TSS (NM_175360)	59	NM_175360	108689		NM_175360	ENSMUSG00000042694	Stn1	0610009H20Rik|2310057J23Rik|AAF-44|AAF44|Obfc1|RPA-32	STN1, CST complex subunit	protein-coding
188	chr17	35046755	35046992	+	0	NA	promoter-TSS (NM_001146215)	promoter-TSS (NM_001146215)	-128	NM_001146215	17687		NM_013600	ENSMUSG00000007035	Msh5	Mut5	mutS homolog 5	protein-coding
362	chr18	55133883	55134324	+	0	NA	Intergenic	Intergenic	-141512	NM_001360787	269023		NM_175751	ENSMUSG00000052713	Zfp608	4932417D18Rik|D430007A19Rik|Znf608	zinc finger protein 608	protein-coding
1179	chr13	56208185	56209225	+	0	NA	Intergenic	Intergenic	-29820	NM_145976	212937		NM_145976	ENSMUSG00000049625	Tifab	-	TRAF-interacting protein with forkhead-associated domain, family member B	protein-coding
405	chr13	89740585	89740936	+	0	NA	intron (NM_019389, intron 1 of 13)	intron (NM_019389, intron 1 of 13)	1752	NM_019389	13003		NM_019389	ENSMUSG00000021614	Vcan	5430420N07Rik|9430051N09|Cspg2|DPEAAE|NG2|PG-M|PG-M(V0)|PG-M(V1)|hdf	versican	protein-coding
387	chr9	22085117	22085607	+	0	NA	promoter-TSS (NM_001253897)	promoter-TSS (NM_001253897)	65	NM_001253898	26940		NM_012029	ENSMUSG00000066839	Ecsit	Sitpec	ECSIT signalling integrator	protein-coding
435	chr13	116711785	116712416	+	0	NA	Intergenic	Intergenic	126078	NR_153406	74680		NR_153406	ENSMUSG00000114290	4930435F18Rik	-	RIKEN cDNA 4930435F18 gene	ncRNA
154	chr7	144581706	144582440	+	0	NA	intron (NM_010175, intron 1 of 1)	intron (NM_010175, intron 1 of 1)	368	NM_010175	14082		NM_010175	ENSMUSG00000031077	Fadd	Mort1/FADD	Fas associated via death domain	protein-coding
988	chr12	81817033	81817325	+	0	NA	Intergenic	Intergenic	-36009	NM_177395	338372		NM_177395	ENSMUSG00000042724	Map3k9	E130314H24Rik|Mlk1|Prke1	mitogen-activated protein kinase kinase kinase 9	protein-coding
272	chr5	114795159	114795465	+	0	NA	intron (NM_001378897, intron 6 of 14)	intron (NM_001378897, intron 6 of 14)	18664	NR_027817	66236		NR_027817	ENSMUSG00000072694	1500011B03Rik	-	RIKEN cDNA 1500011B03 gene	ncRNA
787	chr4	99574088	99574526	+	0	NA	Intergenic	Intergenic	-81992	NM_010425	15221		NM_010425	ENSMUSG00000067261	Foxd3	CWH3|Genesis|Hfh2	forkhead box D3	protein-coding
468	chr6	86396517	86397227	+	0	NA	intron (NM_025823, intron 1 of 5)	CpG	278	NM_025823	66881		NM_025823	ENSMUSG00000029998	Pcyox1	1200015P13Rik|PCL1|Pcly	prenylcysteine oxidase 1	protein-coding
855	chr19	18712912	18713235	+	0	NA	promoter-TSS (NM_177640)	promoter-TSS (NM_177640)	-162	NM_001374130	225995		NM_177640	ENSMUSG00000047044	D030056L22Rik	-	RIKEN cDNA D030056L22 gene	protein-coding
225	chr17	74316369	74316722	+	0	NA	promoter-TSS (NM_001146224)	promoter-TSS (NM_001146224)	-112	NM_001146223	66310		NM_024428	ENSMUSG00000024067	Dpy30	2810410M20Rik	dpy-30, histone methyltransferase complex regulatory subunit	protein-coding
762	chr1	136234085	136234498	+	0	NA	promoter-TSS (NM_028872)	promoter-TSS (NM_028872)	-11	NM_028872	67313		NM_028872	ENSMUSG00000041605	Inava	1700034M08Rik|4933426C09Rik|5730559C18Rik|D1Mgi54	innate immunity activator	protein-coding
1185	chr6	93912264	93913339	+	0	NA	intron (NM_001029850, intron 2 of 23)	intron (NM_001029850, intron 2 of 23)	162	NR_104594	14924		NM_010367	ENSMUSG00000045095	Magi1	AIP3|BAP1|Baiap1|Gukmi1|MAGI1c|Magi-1|TNRC19|WWP3|mKIAA4129	membrane associated guanylate kinase, WW and PDZ domain containing 1	protein-coding
631	chr1	73059897	73060621	+	0	NA	Intergenic	Intergenic	35673	NR_038002	69449		NR_038001	ENSMUSG00000101968	Teshl	1700027A15Rik	testicular germ cell expressed HSF2 interacting lncRNA	ncRNA
1051	chr12	104907930	104908804	+	0	NA	Intergenic	Intergenic	-43291	NR_104438	94040		NM_053155	ENSMUSG00000021097	Clmn	9330188N17Rik|mKIAA1188	calmin	protein-coding
614	chr15	73732099	73732792	+	0	NA	intron (NM_001166388, intron 1 of 5)	intron (NM_001166388, intron 1 of 5)	7515	NM_001166388	19245		NM_008975	ENSMUSG00000059895	Ptp4a3	Prl-3|pPtp4a3	protein tyrosine phosphatase 4a3	protein-coding
1128	chr2	101172520	101173506	+	0	NA	Intergenic	Intergenic	448033	NM_001362687	68170		NM_026592	ENSMUSG00000027165	Iftap	B230118H07Rik|NWC	intraflagellar transport associated protein	protein-coding
459	chr14	45707336	45707861	+	0	NA	Intergenic	Intergenic	-49455	NM_001039106	114874		NM_176845	ENSMUSG00000037697	Ddhd1	Mir5131|PA-PLA1	DDHD domain containing 1	protein-coding
601	chr11	63455127	63455458	+	0	NA	Intergenic	Intergenic	322489	NM_001302260	18858		NM_008885	ENSMUSG00000018217	Pmp22	Gas-3|HNPP|PMP-22|TRE002|Tr|trembler	peripheral myelin protein 22	protein-coding
1076	chrX	101639893	101640279	+	0	NA	promoter-TSS (NM_001290535)	promoter-TSS (NM_001290535)	35	NM_139144	108155		NM_139144	ENSMUSG00000034160	Ogt	1110038P24Rik|4831420N21Rik|Ogtl	O-linked N-acetylglucosamine (GlcNAc) transferase (UDP-N-acetylglucosamine:polypeptide-N-acetylglucosaminyl transferase)	protein-coding
345	chr18	43509255	43510047	+	0	NA	Intergenic	Intergenic	-71365	NM_001291455	22240		NM_009468	ENSMUSG00000024501	Dpysl3	CRMP-4|DRP-3|TUC4|ULIP-1|Ulip|Ulip1	dihydropyrimidinase-like 3	protein-coding
78	chr16	50529298	50529892	+	0	NA	intron (NR_040379, intron 1 of 5)	CpG	1093	NR_040379	619312		NR_040379	ENSMUSG00000097694	G730013B05Rik	linc-Cblb|linc1610	RIKEN cDNA G730013B05 gene	ncRNA
985	chr10	75944425	75944687	+	0	NA	Intergenic	Intergenic	-3744	NM_001358532	22364		NM_009514	ENSMUSG00000000903	Vpreb3	8HS-20|Vpreb-3	V-set pre-B cell surrogate light chain 3	protein-coding
350	chr13	56052578	56052883	+	0	NA	Intergenic	Intergenic	82820	NM_001159515	26914		NM_012015	ENSMUSG00000015937	Macroh2a1	H2AF12M|H2afy|mH2a1	macroH2A.1 histone	protein-coding
438	chr14	21252383	21252972	+	0	NA	intron (NM_134079, intron 6 of 10)	intron (NM_134079, intron 6 of 10)	176525	NM_001243041	11534		NM_134079	ENSMUSG00000039197	Adk	2310026J05Rik|5033405D03Rik|Ak	adenosine kinase	protein-coding
1162	chr16	4558288	4558824	+	0	NA	intron (NM_031182, intron 1 of 6)	intron (NM_031182, intron 1 of 6)	1164	NM_031182	83383		NM_031182	ENSMUSG00000005718	Tfap4	AP-4|D930048N17Rik|Tcfap4|bHLHc41	transcription factor AP4	protein-coding
1107	chr10	130293571	130294255	+	0	NA	Intergenic	Intergenic	-13659	NM_001329490	11923		NM_007501	ENSMUSG00000048015	Neurod4	ATH-3|Atoh3|MATH-3|Math3|bHLHa4	neurogenic differentiation 4	protein-coding
408	chr13	91807276	91807852	+	0	NA	intron (NM_145453, intron 1 of 5)	CpG	132	NM_145453	69085		NM_145453	ENSMUSG00000021621	Zcchc9	1810019C21Rik	zinc finger, CCHC domain containing 9	protein-coding
21	chr2	135658545	135659193	+	0	NA	promoter-TSS (NM_001355156)	promoter-TSS (NM_001355156)	-678	NM_001355155	18798		NM_013829	ENSMUSG00000039943	Plcb4	A930039J07Rik|C230058B11Rik	phospholipase C, beta 4	protein-coding
442	chr14	24807016	24807343	+	0	NA	Intergenic	Intergenic	-302082	NR_153781	102634576		NR_153781		Gm32123	-	predicted gene, 32123	ncRNA
494	chr14	64652342	64652754	+	0	NA	promoter-TSS (NM_001081177)	promoter-TSS (NM_001081177)	7	NM_001081177	16554		NM_001081177	ENSMUSG00000060012	Kif13b	5330429L19Rik|6030414C01|C130021D12Rik|GAKIN	kinesin family member 13B	protein-coding
679	chr15	80948208	80948577	+	0	NA	promoter-TSS (NM_009634)	promoter-TSS (NM_009634)	-98	NM_009634	11564		NM_009634	ENSMUSG00000022407	Adsl	Adl|Asl	adenylosuccinate lyase	protein-coding
702	chr1	88008064	88008571	+	0	NA	intron (NM_001033291, intron 1 of 27)	CpG	234	NM_001198573	227334		NM_001033291	ENSMUSG00000005501	Usp40	B230215L03Rik|C730029K03	ubiquitin specific peptidase 40	protein-coding
217	chr5	98169870	98170383	+	0	NA	Intergenic	Intergenic	-10743	NM_029947	77630		NM_029947	ENSMUSG00000035456	Prdm8	4930565F05Rik|PFM5	PR domain containing 8	protein-coding
185	chr8	45627500	45628129	+	0	NA	promoter-TSS (NM_001310707)	promoter-TSS (NM_001310707)	63	NM_001310707	234214		NM_172752	ENSMUSG00000031626	Sorbs2	2010203O03Rik|9430041O17Rik|A530071H08|Argbp2|mKIAA0777|nArgBP2	sorbin and SH3 domain containing 2	protein-coding
516	chr14	79842906	79843389	+	0	NA	Intergenic	Intergenic	26029	NR_033535	100038734		NR_033535	ENSMUSG00000095959	Gm10845	-	predicted gene 10845	ncRNA
873	chr1	194629252	194629746	+	0	NA	intron (NM_008882, intron 1 of 31)	intron (NM_008882, intron 1 of 31)	9670	NM_008882	18845		NM_008882	ENSMUSG00000026640	Plxna2	2810428A13Rik|OCT|PlexA2|Plxn2|mKIAA0463	plexin A2	protein-coding
541	chr3	97297747	97298195	+	0	NA	Intergenic	Intergenic	-70607	NM_029933	77578		NM_029933	ENSMUSG00000038256	Bcl9	2610202E01Rik|8030475K17Rik|A330041G23Rik|Gm130	B cell CLL/lymphoma 9	protein-coding
732	chr4	41628349	41628681	+	0	NA	intron (NM_175138, intron 13 of 19)	intron (NM_175138, intron 13 of 19)	11787	NM_027147	69638		NM_027147	ENSMUSG00000028445	Enho	1110065P19Rik|2310040A07Rik	energy homeostasis associated	protein-coding
796	chr11	101477380	101478073	+	0	NA	Intergenic	Intergenic	9551	NM_009708	11858		NM_009708	ENSMUSG00000001313	Rnd2	Arhn|Rohn|rho7	Rho family GTPase 2	protein-coding
840	chr4	117289067	117289637	+	0	NA	5' UTR (NM_001310731, exon 1 of 11)	5' UTR (NM_001310731, exon 1 of 11)	103	NM_001310731	66743		NM_025739	ENSMUSG00000028677	Rnf220	4732477A13|4931406I20Rik|5730503K05Rik	ring finger protein 220	protein-coding
661	chr7	28375576	28375881	+	0	NA	Intergenic	Intergenic	-3066	NM_001083912	101497		NM_138752	ENSMUSG00000037552	Plekhg2	Clg|Cslg	pleckstrin homology domain containing, family G (with RhoGef domain) member 2	protein-coding
1033	chr12	86787030	86787461	+	0	NA	Intergenic	(GA)n|Simple_repeat|Simple_repeat	52876	NM_001195767	627607		NM_001195767	ENSMUSG00000059114	Lrrc74a	EG627607|Gm6772|Lrrc74	leucine rich repeat containing 74A	protein-coding
620	chr11	71763718	71763988	+	0	NA	intron (NM_177618, intron 2 of 8)	intron (NM_177618, intron 2 of 8)	12838	NM_001357965	216881		NM_177618	ENSMUSG00000020811	Wscd1	mKIAA0523	WSC domain containing 1	protein-coding
748	chr11	88235463	88236454	+	0	NA	Intergenic	Intergenic	31570	NM_001291273	64656		NM_024174	ENSMUSG00000023723	Mrps23	D11Bwg1153e|MRP-S23|Rpms23|S23mt	mitochondrial ribosomal protein S23	protein-coding
290	chr13	36282315	36283591	+	0	NA	intron (NM_001039189, intron 3 of 5)	intron (NM_001039189, intron 3 of 5)	165310	NM_001039189	69955		NM_024274	ENSMUSG00000021420	Fars2	Fars1|pheRS	phenylalanine-tRNA synthetase 2, mitochondrial	protein-coding
377	chr5	137045930	137046293	+	0	NA	promoter-TSS (NM_007457)	promoter-TSS (NM_007457)	-3	NM_007457	11769		NM_007457	ENSMUSG00000004849	Ap1s1	AP19	adaptor protein complex AP-1, sigma 1	protein-coding
151	chr7	141934621	141935211	+	0	NA	Intergenic	Intergenic	-14835	NM_001276763	75770		NM_029426	ENSMUSG00000053046	Brsk2	4833424K13Rik|SAD-A|SADA	BR serine/threonine kinase 2	protein-coding
415	chr13	102504378	102504781	+	0	NA	Intergenic	Intergenic	-188968	NM_001360519	17079		NM_008533	ENSMUSG00000021624	Cd180	F630107B15|Ly-78|Ly78|RP105	CD180 antigen	protein-coding
978	chr12	74316888	74317167	+	0	NA	Intergenic	Intergenic	19553	NM_198866	386753		NM_198866	ENSMUSG00000029878	Dbpht2	Spot2	DNA binding protein with his-thr domain	protein-coding
1079	chrX	103617070	103617303	+	0	NA	intron (NR_028381, intron 1 of 10)	intron (NR_028381, intron 1 of 10)	6568	NR_028381	78878		NR_028380	ENSMUSG00000086370	Ftx	B230206F22Rik|NCRNA00182|Thcytx	Ftx transcript, Xist regulator, non-protein coding	ncRNA
613	chr15	64382182	64382650	+	0	NA	intron (NM_001276461, intron 1 of 28)	CpG	503	NM_001276467	13196		NM_010026	ENSMUSG00000022377	Asap1	DEF-1|Ddef1|PAP|mKIAA1249|s19	ArfGAP with SH3 domain, ankyrin repeat and PH domain1	protein-coding
37	chr2	152029458	152029678	+	0	NA	Intergenic	CpG	29702	NM_001164820	69698		NM_027172	ENSMUSG00000027463	Slc52a3	2310046K01Rik|RFT2	solute carrier protein family 52, member 3	protein-coding
819	chr1	177149986	177150921	+	0	NA	intron (NM_011785, intron 1 of 12)	intron (NM_011785, intron 1 of 12)	98314	NM_011785	23797		NM_011785	ENSMUSG00000019699	Akt3	D930002M15Rik|Nmf350	thymoma viral proto-oncogene 3	protein-coding
951	chr9	110053403	110054275	+	0	NA	intron (NM_001311163, intron 1 of 10)	intron (NM_001311163, intron 1 of 10)	1818	NM_001311164	17758		NM_008633	ENSMUSG00000032479	Map4	MAP-4|Mtap-4|Mtap4	microtubule-associated protein 4	protein-coding
178	chr8	22858974	22859312	+	0	NA	promoter-TSS (NM_001081149)	promoter-TSS (NM_001081149)	-403	NM_001364449	244349		NM_001081149	ENSMUSG00000031540	Kat6a	1500036M03|9930021N24Rik|MOZ|Myst3|Zfp220	K(lysine) acetyltransferase 6A	protein-coding
493	chr14	64300175	64300824	+	0	NA	intron (NM_001253714, intron 1 of 4)	intron (NM_001253714, intron 1 of 4)	116457	NM_001253716	110265		NM_026322	ENSMUSG00000054733	Msra	2310045J23Rik|6530413P12Rik|MSR-A	methionine sulfoxide reductase A	protein-coding
42	chr16	31546244	31546708	+	0	NA	Intergenic	Intergenic	-71657	NM_001357871	224098		NM_001357870	ENSMUSG00000116597	Gm536	Gm1777	predicted gene 536	protein-coding
881	chr10	17196087	17196792	+	0	NA	Intergenic	Intergenic	-100657	NR_038020	100504235		NR_038020	ENSMUSG00000101969	Gm20125	-	predicted gene, 20125	ncRNA
874	chr12	8771319	8771786	+	0	NA	5' UTR (NM_011519, exon 1 of 5)	5' UTR (NM_011519, exon 1 of 5)	156	NM_011519	20969		NM_011519	ENSMUSG00000020592	Sdc1	CD138|Sstn|Synd|Synd1|syn-1	syndecan 1	protein-coding
1170	chr2	130397273	130397841	+	0	NA	promoter-TSS (NM_019696)	promoter-TSS (NM_019696)	72	NM_019696	56264		NM_019696	ENSMUSG00000027408	Cpxm1	Cpx-1|Cpx1|Cpxm	carboxypeptidase X, M14 family member 1	protein-coding
695	chr11	82580048	82580603	+	0	NA	Intergenic	Intergenic	-53028	NR_033582	791422		NR_033582	ENSMUSG00000069796	Gm11426	-	predicted gene 11426	ncRNA
580	chr7	4876829	4877128	+	0	NA	promoter-TSS (NM_001101598)	promoter-TSS (NM_001101598)	-75	NM_001101598	664994		NM_001101598	ENSMUSG00000086784	Isoc2a	Isoc2	isochorismatase domain containing 2a	protein-coding
427	chr6	38848271	38849862	+	0	NA	intron (NM_001294143, intron 1 of 14)	intron (NM_001294143, intron 1 of 14)	-11755	NM_001136065	15258		NM_010433	ENSMUSG00000061436	Hipk2	1110014O20Rik|B230339E18Rik|Stank	homeodomain interacting protein kinase 2	protein-coding
1055	chr10	85022576	85023462	+	0	NA	Intergenic	Intergenic	79476	NM_010214	14202		NM_010214	ENSMUSG00000050035	Fhl4	-	four and a half LIM domains 4	protein-coding
312	chr8	120265005	120266053	+	0	NA	Intergenic	Intergenic	-37299	NR_110496	434353		NR_110496	ENSMUSG00000097960	A330074K22Rik	-	RIKEN cDNA A330074K22 gene	ncRNA
1043	chr12	99220068	99221144	+	0	NA	intron (NM_183186, intron 4 of 5)	intron (NM_183186, intron 4 of 5)	-57798	NR_038130	67639		NR_038130	ENSMUSG00000113210	4930474N09Rik	-	RIKEN cDNA 4930474N09 gene	ncRNA
1104	chr10	128090893	128091168	+	0	NA	TTS (NM_016774)	TTS (NM_016774)	-1753	NM_054078	116848		NM_054078	ENSMUSG00000040054	Baz2a	C030005G16Rik|Tip5|Walp3|mKIAA0314	bromodomain adjacent to zinc finger domain, 2A	protein-coding
1113	chrX	167208661	167209439	+	0	NA	intron (NM_021278, intron 1 of 2)	intron (NM_021278, intron 1 of 2)	168	NM_021278	19241		NM_021278	ENSMUSG00000049775	Tmsb4x	Ptmb4|Tb4|Tbeta4	thymosin, beta 4, X chromosome	protein-coding
1181	chr5	140611029	140612054	+	0	NA	intron (NM_008494, intron 1 of 7)	intron (NM_008494, intron 1 of 7)	4200	NM_008494	16848		NM_008494	ENSMUSG00000029570	Lfng	-	LFNG O-fucosylpeptide 3-beta-N-acetylglucosaminyltransferase	protein-coding
883	chr10	19309891	19310542	+	0	NA	Intergenic	Intergenic	-46323	NM_053008	94222		NM_053008	ENSMUSG00000045591	Olig3	Bhlhb7|bHLHe20|oligo3	oligodendrocyte transcription factor 3	protein-coding
237	chr13	21233606	21234517	+	0	NA	Intergenic	tRNA-Ala-GCY_|tRNA|tRNA	54130	NM_009054	19720		NM_009054	ENSMUSG00000021326	Trim27	Gm19403|Rfp	tripartite motif-containing 27	protein-coding
592	chr3	134238474	134239062	+	0	NA	intron (NM_001004367, intron 2 of 3)	intron (NM_001004367, intron 2 of 3)	1815	NR_035435	100316832		NR_035435	ENSMUSG00000084564	Mir1895	Mirn1895|mmu-mir-1895	microRNA 1895	ncRNA
175	chr1	6729382	6729853	+	0	NA	promoter-TSS (NR_045188)	promoter-TSS (NR_045188)	-434	NR_045188	240690		NM_173868	ENSMUSG00000033740	St18	Myt3|NZF-3|Nzf3|mKIAA0535	suppression of tumorigenicity 18	protein-coding
689	chr15	84988129	84988352	+	0	NA	promoter-TSS (NM_001033273)	promoter-TSS (NM_001033273)	-269	NM_001033273	223739		NM_001033273	ENSMUSG00000036046	5031439G07Rik	mKIAA0930	RIKEN cDNA 5031439G07 gene	protein-coding
664	chr7	29291489	29292771	+	0	NA	intron (NM_026731, intron 3 of 3)	intron (NM_026731, intron 3 of 3)	2810	NM_026731	68458		NM_026731	ENSMUSG00000037166	Ppp1r14a	1110001M11Rik|CPI-17|Cpi17	protein phosphatase 1, regulatory inhibitor subunit 14A	protein-coding
536	chr3	95905017	95905866	+	0	NA	promoter-TSS (NM_001355752)	promoter-TSS (NM_001355752)	-756	NM_001355751	23831		NM_011797	ENSMUSG00000038526	Car14	CA-XIV|Ca14	carbonic anhydrase 14	protein-coding
207	chr5	67427845	67428190	+	0	NA	promoter-TSS (NM_001164806)	promoter-TSS (NM_001164806)	-218	NM_001164806	666938		NM_001164806	ENSMUSG00000092060	Bend4	D330027G24Rik|EG666938	BEN domain containing 4	protein-coding
712	chr15	96286320	96286792	+	0	NA	promoter-TSS (NM_175251)	promoter-TSS (NM_175251)	-966	NM_175251	77044		NM_175251	ENSMUSG00000033237	Arid2	1700124K17Rik|4432409D24Rik|BAF200|zipzap/p200	AT-rich interaction domain 2	protein-coding
544	chr6	137754544	137754800	+	0	NA	promoter-TSS (NM_172733)	promoter-TSS (NM_172733)	95	NM_172733	232449		NM_172733	ENSMUSG00000030225	Dera	2010002D22Rik|2500002K03Rik|DEOC	deoxyribose-phosphate aldolase	protein-coding
506	chr11	22859726	22860056	+	0	NA	promoter-TSS (NM_016888)	promoter-TSS (NM_016888)	-156	NM_016888	53625		NM_016888	ENSMUSG00000051650	B3gnt2	B3Galt6|B3gnt1|BGnT-1|BGnT-2|BGnT1|BGnT2|Beta3gnt	UDP-GlcNAc:betaGal beta-1,3-N-acetylglucosaminyltransferase 2	protein-coding
122	chr2	174305578	174306184	+	0	NA	intron (NM_001310085, intron 2 of 12)	intron (NM_001310085, intron 2 of 12)	8022	NM_010309	14683		NM_010309	ENSMUSG00000027523	Gnas	5530400H20Rik|A930027G11Rik|C130027O20Rik|GPSA|GSP|Galphas|Gnas1|Gnasxl|Gs-alpha|Gsa|Nesp|Nesp55|Nespl|Oed-Sml|Oedsml|P1|P2|P3|PHP1A|PHP1B|POH|SCG6	GNAS complex locus	protein-coding
1133	chr2	103796038	103796608	+	0	NA	intron (NM_001111292, intron 1 of 16)	intron (NM_001111292, intron 1 of 16)	755	NM_001111290	53872		NM_016739	ENSMUSG00000027184	Caprin1	Caprin-1|Gpiap|Gpiap1|Mmgpip137|P137|rng105	cell cycle associated protein 1	protein-coding
1062	chr10	94129221	94130205	+	0	NA	intron (NM_053072, intron 14 of 20)	intron (NM_053072, intron 14 of 20)	-18218	NM_011629	22025		NM_011629	ENSMUSG00000005897	Nr2c1	4831444H07Rik|80.3|Eenr|TR2|Tr2-11	nuclear receptor subfamily 2, group C, member 1	protein-coding
975	chr12	71339549	71340243	+	0	NA	Intergenic	Intergenic	30012	NM_001190466	59036		NM_021532	ENSMUSG00000044548	Dact1	4921528D17Rik|DAPPER|DAPPER1|FRODO|Frd1|Frodo1|MDpr1|MTNG3|THYEX3	dishevelled-binding antagonist of beta-catenin 1	protein-coding
1007	chr5	21732808	21733223	+	0	NA	Intergenic	Intergenic	-4145	NM_028431	73078		NM_028431	ENSMUSG00000029017	Pmpcb	3110004O18Rik|MPP11|MPPB|MPPP52	peptidase (mitochondrial processing) beta	protein-coding
418	chr13	108316213	108316752	+	0	NA	intron (NM_178683, intron 1 of 10)	CpG	145	NM_178683	218581		NM_178683	ENSMUSG00000021697	Depdc1b	9830132O03|XTP1	DEP domain containing 1B	protein-coding
491	chr11	6625793	6626404	+	0	NA	promoter-TSS (NM_001362714)	promoter-TSS (NM_001362714)	-31	NM_134011	21379		NM_134011	ENSMUSG00000000384	Tbrg4	2310042P22Rik|Cpr2|Tb-12	transforming growth factor beta regulated gene 4	protein-coding
23	chr2	146049830	146050642	+	0	NA	intron (NM_001369121, intron 17 of 26)	intron (NM_001369121, intron 17 of 26)	115452	NM_175280	78774		NM_175280	ENSMUSG00000037143	Cfap61	4930529M08Rik	cilia and flagella associated protein 61	protein-coding
922	chr12	27064908	27065458	+	0	NA	Intergenic	Intergenic	49812	NR_045052	100504347		NR_045052	ENSMUSG00000094002	Gm20187	-	predicted gene, 20187	ncRNA
20	chr2	131847753	131848179	+	0	NA	promoter-TSS (NR_029381)	promoter-TSS (NR_029381)	-310	NR_029381	414081		NR_029381	ENSMUSG00000086822	5330413P13Rik	-	RIKEN cDNA 5330413P13 gene	ncRNA
1151	chr2	119350827	119351214	+	0	NA	promoter-TSS (NM_026929)	promoter-TSS (NM_026929)	-222	NM_026929	69065		NM_026929	ENSMUSG00000027313	Chac1	1810008K03Rik	ChaC, cation transport regulator 1	protein-coding
646	chr3	151294197	151294660	+	0	NA	intron (NR_166405, intron 1 of 1)	intron (NR_166405, intron 1 of 1)	266	NR_166405	100504653		NR_166403	ENSMUSG00000106157	4930555A03Rik	2210404B08Rik	RIKEN cDNA 4930555A03 gene	ncRNA
611	chr11	69368097	69368377	+	0	NA	intron (NM_146019, intron 1 of 39)	intron (NM_146019, intron 1 of 39)	1189	NM_146019	216848		NM_146019	ENSMUSG00000018474	Chd3	2600010P09Rik|Chd7|Prp7|Prp9-1	chromodomain helicase DNA binding protein 3	protein-coding
604	chr11	67379820	67380419	+	0	NA	Intergenic	Intergenic	53016	NM_001081250	544791		NM_001081250	ENSMUSG00000060180	Myh13	MyHC-eo	myosin, heavy polypeptide 13, skeletal muscle	protein-coding
1028	chr5	38684230	38684724	+	0	NA	intron (NM_001081144, intron 1 of 3)	CpG	349	NM_001081144	100515		NM_001081144	ENSMUSG00000046572	Zfp518b	6820424L24Rik|Znf518b	zinc finger protein 518B	protein-coding
267	chr8	101328954	101329400	+	0	NA	Intergenic	Intergenic	1455934	NM_009866	12552		NM_009866	ENSMUSG00000031673	Cdh11	Cad11|OSF-4	cadherin 11	protein-coding
566	chr15	25761967	25762536	+	0	NA	intron (NM_001353142, intron 1 of 20)	ID_B1|SINE|B4	9045	NM_001353142	17909		NM_019472	ENSMUSG00000022272	Myo10	D15Ertd600e|mKIAA0799|myosin-X	myosin X	protein-coding
1085	chr2	45776515	45776911	+	0	NA	Intergenic	Intergenic	80108	NR_040497	69405		NR_040497	ENSMUSG00000086202	1700019E08Rik	-	RIKEN cDNA 1700019E08 gene	ncRNA
634	chr1	77495079	77495760	+	0	NA	intron (NM_007936, intron 3 of 17)	intron (NM_007936, intron 3 of 17)	1349	NR_105770	102465180		NR_105770	ENSMUSG00000099141	Mir6352	Gm27481|mmu-mir-6352	microRNA 6352	ncRNA
953	chr4	145034267	145035008	+	0	NA	intron (NM_001276465, intron 65 of 69)	intron (NM_001276465, intron 65 of 69)	141500	NM_001357277	20148		NM_011303	ENSMUSG00000066026	Dhrs3	Rsdr1|retSDR1	dehydrogenase/reductase 3	protein-coding
698	chr15	89355417	89356385	+	0	NA	promoter-TSS (NM_178919)	promoter-TSS (NM_178919)	182	NM_001115132	52683		NM_001115132	ENSMUSG00000008690	Ncaph2	-	non-SMC condensin II complex, subunit H2	protein-coding
1176	chr7	131465107	131465899	+	0	NA	Intergenic	Intergenic	54902	NM_025826	66885		NM_025826	ENSMUSG00000030861	Acadsb	1300003O09Rik|2-MEBCAD|SBCAD	acyl-Coenzyme A dehydrogenase, short/branched chain	protein-coding
256	chr5	107289340	107289721	+	0	NA	promoter-TSS (NM_011578)	promoter-TSS (NM_011578)	99	NM_011578	21814		NM_011578	ENSMUSG00000029287	Tgfbr3	1110036H20Rik|TBRIII	transforming growth factor, beta receptor III	protein-coding
826	chr9	43743473	43744024	+	0	NA	promoter-TSS (NM_021424)	promoter-TSS (NM_021424)	-206	NM_021424	58235		NM_021424	ENSMUSG00000032012	Nectin1	Cd111|HIgR|HveC|PRR|PRR1|Pvrl1|nectin-1	nectin cell adhesion molecule 1	protein-coding
77	chr16	48562482	48562895	+	0	NA	intron (NM_010816, intron 16 of 26)	intron (NM_010816, intron 16 of 26)	131451	NM_010816	17450		NM_010816	ENSMUSG00000022652	Morc1	Morc	microrchidia 1	protein-coding
557	chr11	55633592	55634403	+	0	NA	Intergenic	Intergenic	-25799	NM_001290821	14654		NM_020492	ENSMUSG00000000263	Glra1	nmf11|oscillator|ot|spasmodic|spd	glycine receptor, alpha 1 subunit	protein-coding
282	chr18	16740660	16741077	+	0	NA	intron (NM_007664, intron 2 of 15)	intron (NM_007664, intron 2 of 15)	68378	NM_007664	12558		NM_007664	ENSMUSG00000024304	Cdh2	CDHN|N-CAD|Ncad	cadherin 2	protein-coding
777	chr4	66715952	66716284	+	0	NA	Intergenic	polypyrimidine|Low_complexity|Low_complexity	-111433	NM_021297	21898		NM_021297	ENSMUSG00000039005	Tlr4	Lps|Ly87|Ran/M1|Rasl2-8	toll-like receptor 4	protein-coding
55	chr16	38712680	38713485	+	0	NA	promoter-TSS (NM_020260)	promoter-TSS (NM_020260)	-47	NM_020260	12549		NM_020260	ENSMUSG00000022799	Arhgap31	5830477L08Rik|Cdgap|D330026I07Rik	Rho GTPase activating protein 31	protein-coding
153	chr7	143296180	143296511	+	0	NA	non-coding (NR_001461, exon 1 of 1)	non-coding (NR_001461, exon 1 of 1)	202	NR_001461	63830		NR_001461	ENSMUSG00000101609	Kcnq1ot1	Kvlqt1-as|Lit1|Tssc8	KCNQ1 overlapping transcript 1	ncRNA
26	chr2	146365895	146366431	+	0	NA	intron (NM_001033348, intron 24 of 40)	intron (NM_001033348, intron 24 of 40)	106877	NR_040619	77806		NR_040619	ENSMUSG00000085958	A930019D19Rik	-	RIKEN cDNA A930019D19 gene	ncRNA
1074	chrX	74296936	74297439	+	0	NA	promoter-TSS (NM_018794)	promoter-TSS (NM_018794)	90	NM_001358375	54411		NM_018794	ENSMUSG00000019087	Atp6ap1	16A|AC45|Atp6ip1|Atp6s1|C7-1|CF2|VATPS1|XAP-3|mFLJ00383	ATPase, H+ transporting, lysosomal accessory protein 1	protein-coding
464	chr14	51786912	51787624	+	0	NA	Intergenic	MMERGLN-int|LTR|ERV1	-12778	NM_194347	278676		NM_194347	ENSMUSG00000050961	AY358078	-	cDNA sequence AY358078	protein-coding
489	chr6	112809578	112810203	+	0	NA	intron (NM_080448, intron 3 of 21)	intron (NM_080448, intron 3 of 21)	-113220	NM_001167730	58186		NM_021385	ENSMUSG00000030254	Rad18	2810024C04Rik|Rad18sc	RAD18 E3 ubiquitin protein ligase	protein-coding
1000	chr9	121331744	121332259	+	0	NA	intron (NR_152160, intron 1 of 17)	intron (NR_152160, intron 1 of 17)	34499	NR_152160	67095		NM_175114	ENSMUSG00000032536	Trak1	2310001H13Rik|hyrt|mKIAA1042	trafficking protein, kinesin binding 1	protein-coding
973	chr12	70070285	70070541	+	0	NA	intron (NR_104397, intron 5 of 30)	intron (NR_104397, intron 5 of 30)	32441	NM_001081453	18080		NM_008697	ENSMUSG00000021068	Nin	3110068G20Rik|mKIAA1565	ninein	protein-coding
577	chr3	108433334	108433997	+	0	NA	intron (NM_011319, intron 4 of 11)	intron (NM_011319, intron 4 of 11)	11594	NM_011319	20226		NM_011319	ENSMUSG00000068739	Sars1	Sars|Strs|serRS	seryl-tRNA synthetase 1	protein-coding
75	chr2	157204306	157204790	+	0	NA	promoter-TSS (NM_011249)	promoter-TSS (NM_011249)	-14	NM_001139516	19650		NM_011249	ENSMUSG00000027641	Rbl1	PRB1|p107	RB transcriptional corepressor like 1	protein-coding
940	chr9	96631128	96631848	+	0	NA	promoter-TSS (NM_053268)	promoter-TSS (NM_053268)	15	NM_053268	114713		NM_053268	ENSMUSG00000032413	Rasa2	5430433H21Rik|GAP1m	RAS p21 protein activator 2	protein-coding
276	chr18	5427888	5428610	+	0	NA	Intergenic	Intergenic	-93442	NM_001360447	240186		NM_178722	ENSMUSG00000050945	Zfp438	9430031G09|9430091M14Rik|B830013J05Rik	zinc finger protein 438	protein-coding
1015	chr2	26351735	26352138	+	0	NA	TTS (NM_001037747)	TTS (NM_001037747)	174	NM_026828	52838		NM_026828	ENSMUSG00000075467	Dnlz	1110034G11Rik|D2Bwg1335e|HEP1	DNL-type zinc finger	protein-coding
1145	chr7	57992631	57993028	+	0	NA	Intergenic	Intergenic	401656	NM_008071	14402		NM_008071	ENSMUSG00000033676	Gabrb3	A230092K12Rik|Cp1|Gabrb-3|beta3	GABRB3, gamma-aminobutyric acid type A receptor subunit beta 3	protein-coding
757	chr11	96309934	96310700	+	0	NA	Intergenic	Intergenic	-3407	NR_131758	75395		NR_131758	ENSMUSG00000085645	Hoxb5os	0610040B09Rik|Hoxb5/6as	homeobox B5 and homeobox B6, opposite strand	ncRNA
1153	chr15	100600107	100600409	+	0	NA	promoter-TSS (NM_001304965)	promoter-TSS (NM_001304965)	-274	NM_001304965	19009		NM_010127	ENSMUSG00000009739	Pou6f1	2310038G18Rik|Emb|cns-1	POU domain, class 6, transcription factor 1	protein-coding
57	chr7	98361281	98361608	+	0	NA	promoter-TSS (NM_001168541)	promoter-TSS (NM_001168541)	-116	NM_001168539	244152		NM_001024619	ENSMUSG00000049580	Tsku	9530051K01Rik|E2ig4|Lrrc54|Tsk	tsukushi, small leucine rich proteoglycan	protein-coding
618	chr1	55130974	55131608	+	0	NA	promoter-TSS (NM_025283)	promoter-TSS (NM_025283)	46	NM_001310585	19070		NM_025283	ENSMUSG00000025979	Mob4	2610109B12Rik|Mobkl3|Phocn|Prei3	MOB family member 4, phocein	protein-coding
885	chr10	24927127	24927760	+	0	NA	promoter-TSS (NM_007482)	promoter-TSS (NM_007482)	27	NM_007482	11846		NM_007482	ENSMUSG00000019987	Arg1	AI|Arg-1|PGIF	arginase, liver	protein-coding
173	chr17	33951225	33951523	+	0	NA	TTS (NM_011296)	TTS (NM_011296)	114	NM_019420	54218		NM_019420	ENSMUSG00000067370	B3galt4	Gal-T2|Galt2	UDP-Gal:betaGlcNAc beta 1,3-galactosyltransferase, polypeptide 4	protein-coding
1168	chr16	10785425	10786099	+	0	NA	promoter-TSS (NM_009896)	promoter-TSS (NM_009896)	-226	NM_001271603	12703		NM_009896	ENSMUSG00000038037	Socs1	Cish1|Cish7|JAB|SOCS-1|SSI-1	suppressor of cytokine signaling 1	protein-coding
691	chr11	80301381	80302153	+	0	NA	intron (NM_139228, intron 1 of 8)	intron (NM_139228, intron 1 of 8)	855	NM_139228	246104		NM_139228	ENSMUSG00000017692	Rhbdl3	Rhbdl4|Rhomr1|Vrho	rhomboid like 3	protein-coding
766	chr1	153641543	153642314	+	0	NA	Intergenic	Intergenic	-11109	NM_026380	67792		NM_026380	ENSMUSG00000042671	Rgs8	6530413N01Rik	regulator of G-protein signaling 8	protein-coding
140	chr3	27710915	27711380	+	0	NA	promoter-TSS (NM_173182)	promoter-TSS (NM_173182)	-695	NM_173182	72007		NM_173182	ENSMUSG00000039286	Fndc3b	1600019O04Rik|Fad104|mKIAA4164	fibronectin type III domain containing 3B	protein-coding
155	chr7	145206229	145206626	+	0	NA	5' UTR (NM_001369202, exon 3 of 3)	5' UTR (NM_001369202, exon 3 of 3)	1692	NM_001369202	100040049		NM_001369202	ENSMUSG00000109305	Smim38	1810010D01Rik|Gm2572	small integral membrane protein 38	protein-coding
434	chr6	48443921	48444298	+	0	NA	intron (NM_020589, intron 1 of 4)	C-rich|Low_complexity|Low_complexity	981	NM_001085416	68910		NM_020589	ENSMUSG00000068551	Zfp467	1190001I08Rik|EZI|MNCb-3350|Znf467	zinc finger protein 467	protein-coding
411	chr18	82902215	82902669	+	0	NA	intron (NR_166715, intron 1 of 2)	intron (NR_166715, intron 1 of 2)	395	NR_166715	102632943		NR_166715	ENSMUSG00000117762	Gm30889	-	predicted gene, 30889	ncRNA
446	chr14	32513366	32513764	+	0	NA	promoter-TSS (NM_001081221)	promoter-TSS (NM_001081221)	44	NM_001081221	319955		NM_001081221	ENSMUSG00000054051	Ercc6	4732403I04|C130058G22Rik|CSB	excision repair cross-complementing rodent repair deficiency, complementation group 6	protein-coding
404	chr18	76987895	76988533	+	0	NA	intron (NM_001368656, intron 13 of 15)	intron (NM_001368656, intron 13 of 15)	43830	NM_001039201	76987		NM_029826	ENSMUSG00000025421	Hdhd2	0610039H12Rik|3110052N05Rik	haloacid dehalogenase-like hydrolase domain containing 2	protein-coding
1122	chr2	93176588	93177504	+	0	NA	Intergenic	Intergenic	-10502	NM_001356537	277414		NM_001025246	ENSMUSG00000068735	Trp53i11	Tp53i11	transformation related protein 53 inducible protein 11	protein-coding
498	chr14	67116210	67116914	+	0	NA	Intergenic	Intergenic	-44091	NM_028032	71978		NM_028032	ENSMUSG00000022052	Ppp2r2a	2410004D02Rik|mKIAA1541	protein phosphatase 2, regulatory subunit B, alpha	protein-coding
955	chr4	147936433	147936718	+	0	NA	intron (NM_011122, intron 1 of 18)	CpG	201	NM_011122	18822		NM_011122	ENSMUSG00000019055	Plod1	2410042F05Rik|Lh1|Plod	procollagen-lysine, 2-oxoglutarate 5-dioxygenase 1	protein-coding
1109	chr11	5255436	5256293	+	0	NA	intron (NM_032396, intron 1 of 8)	intron (NM_032396, intron 1 of 8)	5746	NM_032396	84035		NM_032396	ENSMUSG00000020393	Kremen1	Kremen|Krm1	kringle containing transmembrane protein 1	protein-coding
380	chr9	20952635	20953023	+	0	NA	promoter-TSS (NM_001199433)	promoter-TSS (NM_001199433)	150	NM_010066	13433		NM_010066	ENSMUSG00000004099	Dnmt1	Cxxc9|Dnmt|Dnmt1o|MCMT|MTase|Met-1|Met1|MommeD2|m.MmuI	DNA methyltransferase 1	protein-coding
1131	chr2	102663580	102664193	+	0	NA	intron (NM_001361018, intron 1 of 9)	intron (NM_001361018, intron 1 of 9)	5197	NM_001077514	20511		NM_011393	ENSMUSG00000005089	Slc1a2	1700091C19Rik|2900019G14Rik|Eaat2|GLT-1|GLT1|MGLT1	solute carrier family 1 (glial high affinity glutamate transporter), member 2	protein-coding
736	chr4	44234054	44234492	+	0	NA	promoter-TSS (NM_001379574)	promoter-TSS (NM_001379574)	-368	NM_001379574	73469		NM_175201	ENSMUSG00000035696	Rnf38	1700065B19Rik|2610202O07Rik|Oip1	ring finger protein 38	protein-coding
792	chr4	109666578	109667058	+	0	NA	promoter-TSS (NM_001301368)	promoter-TSS (NM_001301368)	-62	NM_001301368	12580		NM_007671	ENSMUSG00000028551	Cdkn2c	INK4c|p18|p18-INK4c|p18-INK6|p18INK4c	cyclin dependent kinase inhibitor 2C	protein-coding
744	chr4	57185837	57186276	+	0	NA	Intergenic	Intergenic	13985	NR_040669	329851		NR_040669	ENSMUSG00000085967	Gm12530	D730003B17	predicted gene 12530	ncRNA
706	chr15	93062084	93063291	+	0	NA	Intergenic	Intergenic	212492	NM_001346785	223827		NM_001033275	ENSMUSG00000036197	Gxylt1	Glt8d3|Gm1228|Gm87	glucoside xylosyltransferase 1	protein-coding
512	chr11	30649104	30649679	+	0	NA	promoter-TSS (NM_029344)	promoter-TSS (NM_029344)	5	NM_029344	75572		NM_029344	ENSMUSG00000060923	Acyp2	2310004B09Rik	acylphosphatase 2, muscle type	protein-coding
344	chr18	43277263	43278135	+	0	NA	intron (NM_178749, intron 5 of 12)	intron (NM_178749, intron 5 of 12)	70002	NM_178749	269019		NM_178749	ENSMUSG00000039954	Stk32a	A930015B13Rik|YANK1	serine/threonine kinase 32A	protein-coding
306	chr5	122621564	122622012	+	0	NA	Intergenic	Intergenic	-7244	NM_001358917	12589		NM_009879	ENSMUSG00000029469	Ift81	Cdv-1|Cdv-1r|Cdv1	intraflagellar transport 81	protein-coding
392	chr5	148452932	148454573	+	0	NA	Intergenic	Charlie8|DNA|hAT-Charlie	-53848	NM_007513	11987		NM_007513	ENSMUSG00000041313	Slc7a1	4831426K01Rik|Atrc-1|Atrc1|CAT-1|Cat1|ERR|EcoR|Rec-1|Rev-1|mCAT-1	solute carrier family 7 (cationic amino acid transporter, y+ system), member 1	protein-coding
888	chr10	37397055	37397915	+	0	NA	Intergenic	Intergenic	255015	NR_166106	100040846		NM_177177		5930403N24Rik	Gm16524	RIKEN cDNA 5930403N24 gene	ncRNA
336	chr8	127054922	127055212	+	0	NA	Intergenic	MER58B|DNA|hAT-Charlie	-8989	NM_001363431	93742		NM_033620	ENSMUSG00000025812	Pard3	Asip|D8Ertd580e|Par-3|Par3|Pard-3|Pard3a|Phip	par-3 family cell polarity regulator	protein-coding
615	chr15	74076585	74076992	+	0	NA	Intergenic	Intergenic	-237117	NM_001033365	268816		NM_001033365	ENSMUSG00000072487	Mroh5	Gm628	maestro heat-like repeat family member 5	protein-coding
1183	chr6	38760335	38761483	+	0	NA	intron (NM_001136065, intron 2 of 14)	intron (NM_001136065, intron 2 of 14)	76402	NM_001136065	15258		NM_010433	ENSMUSG00000061436	Hipk2	1110014O20Rik|B230339E18Rik|Stank	homeodomain interacting protein kinase 2	protein-coding
1111	chrX	160598389	160598994	+	0	NA	3' UTR (NM_001358966, exon 34 of 34)	3' UTR (NM_001358966, exon 34 of 34)	96529	NM_172783	110094		NM_172783	ENSMUSG00000031295	Phka2	6330505C01Rik|D330034O08|Phk	phosphorylase kinase alpha 2	protein-coding
1041	chr12	98628008	98628364	+	0	NA	promoter-TSS (NM_001289573)	promoter-TSS (NM_001289573)	44	NM_001289572	104871		NM_178914	ENSMUSG00000021007	Spata7	B230306G18Rik|HSD3	spermatogenesis associated 7	protein-coding
139	chr3	22075783	22076909	+	0	NA	promoter-TSS (NM_030732)	promoter-TSS (NM_030732)	-306	NM_030732	81004		NM_030732	ENSMUSG00000027630	Tbl1xr1	8030499H02Rik|A630076E03Rik|C21|C230089I12Rik|DC42|Ira1|TBLR1	transducin (beta)-like 1X-linked receptor 1	protein-coding
780	chr4	76901748	76902063	+	0	NA	intron (NR_160919, intron 8 of 39)	ORR1F|LTR|ERVL-MaLR	451013	NR_168523	105247151		NR_168523		Gm42303	Gm45260	predicted gene, 42303	ncRNA
109	chr7	126200314	126200789	+	0	NA	promoter-TSS (NM_028816)	promoter-TSS (NM_028816)	-50	NM_001311143	74204		NM_028816	ENSMUSG00000000131	Xpo6	2610005L19Rik|C230091E20Rik|Ranbp20|exp6|mKIAA0370	exportin 6	protein-coding
413	chr13	98353705	98354510	+	0	NA	promoter-TSS (NM_008242)	promoter-TSS (NM_008242)	-138	NM_008242	15229		NM_008242	ENSMUSG00000078302	Foxd1	BF-2|FREAC4|Hfh10|Hfhbf2	forkhead box D1	protein-coding
224	chr17	72076573	72077016	+	0	NA	intron (NM_007439, intron 4 of 28)	intron (NM_007439, intron 4 of 28)	294847	NM_030179	78785		NM_030179	ENSMUSG00000024059	Clip4	1700024K14Rik|1700074B05Rik|4833417L20Rik|5830409B12Rik|Rsnl2	CAP-GLY domain containing linker protein family, member 4	protein-coding
1006	chrX	20950338	20951154	+	0	NA	promoter-TSS (NM_007922)	promoter-TSS (NM_007922)	-138	NM_007922	13712		NM_007922	ENSMUSG00000009406	Elk1	Elk-1	ELK1, member of ETS oncogene family	protein-coding
854	chr4	125534786	125535124	+	0	NA	intron (NM_001081097, intron 1 of 15)	(TG)n|Simple_repeat|Simple_repeat	30206	NR_035409	100124641		NR_035409	ENSMUSG00000076033	Mir692-3	Mir692-2b|Mirn692-2b|mmu-mir-692-3	microRNA 692-3	ncRNA
939	chr9	96258927	96260351	+	0	NA	intron (NM_001184710, intron 1 of 9)	intron (NM_001184710, intron 1 of 9)	391	NM_001184711	211586		NM_178667	ENSMUSG00000032411	Tfdp2	1110029I05Rik|A330080J22Rik|DP-3|DP3	transcription factor Dp 2	protein-coding
909	chr4	136134741	136135291	+	0	NA	Intergenic	Intergenic	7202	NR_168524	105247187		NR_168524		Gm42329	-	predicted gene, 42329	ncRNA
1035	chr12	89041492	89042413	+	0	NA	intron (NM_172544, intron 2 of 19)	intron (NM_172544, intron 2 of 19)	88562	NM_172544	18191		NM_172544	ENSMUSG00000066392	Nrxn3	-	neurexin III	protein-coding
366	chr18	55548959	55550178	+	0	NA	Intergenic	Intergenic	-556977	NM_001360787	269023		NM_175751	ENSMUSG00000052713	Zfp608	4932417D18Rik|D430007A19Rik|Znf608	zinc finger protein 608	protein-coding
84	chr16	63500735	63501735	+	0	NA	Intergenic	Intergenic	362940	NM_001362452	13837		NM_010140	ENSMUSG00000052504	Epha3	Cek4|EK4|ETK1|End3|Hek|Hek4|Mek4|Tyro4	Eph receptor A3	protein-coding
171	chr17	33843055	33843353	+	0	NA	promoter-TSS (NM_001305169)	promoter-TSS (NM_001305169)	113	NM_019421	54219		NM_019421	ENSMUSG00000002308	Cd320	425O18-1|8D6|D17Ertd716e|NG29|TCblR|VLDL	CD320 antigen	protein-coding
62	chr7	109114862	109115451	+	0	NA	Intergenic	Intergenic	-31825	NM_001311161	320360		NM_178780	ENSMUSG00000048330	Ric3	E130307J04Rik	RIC3 acetylcholine receptor chaperone	protein-coding
357	chr18	54719188	54720092	+	0	NA	Intergenic	Intergenic	107896	NR_045400	328957		NR_045400	ENSMUSG00000118154	9330117O12Rik	9330117O12	RIKEN cDNA 9330117O12 gene	ncRNA
899	chr4	129057716	129058315	+	0	NA	promoter-TSS (NM_029219)	promoter-TSS (NM_029219)	-129	NM_029219	75234		NM_029219	ENSMUSG00000028793	Rnf19b	4930534K13Rik|4930555L03Rik|Ibrdc3	ring finger protein 19B	protein-coding
693	chr15	87723370	87723857	+	0	NA	intron (NM_134096, intron 3 of 3)	intron (NM_134096, intron 3 of 3)	72330	NR_105817	102465209		NR_105817	ENSMUSG00000098938	Mir6393	Gm27424|mmu-mir-6393	microRNA 6393	ncRNA
169	chr17	28232519	28232937	+	0	NA	promoter-TSS (NM_011145)	promoter-TSS (NM_011145)	-26	NM_011145	19015		NM_011145	ENSMUSG00000002250	Ppard	NUC-1|NUC1|Nr1c2|PPAR-beta|PPAR-delta|PPAR[b]|PPARdelta|Pparb|Pparb/d	peroxisome proliferator activator receptor delta	protein-coding
184	chr8	35095049	35095577	+	0	NA	Intergenic	MLT1C|LTR|ERVL-MaLR	-129623	NM_175091	21951		NM_175091	ENSMUSG00000031529	Tnks	4930554K12Rik|ARTD5|D130072O21Rik|Parp5a|TANK1|mTNKS1	tankyrase, TRF1-interacting ankyrin-related ADP-ribose polymerase	protein-coding
958	chr4	149893738	149894319	+	0	NA	Intergenic	Intergenic	60978	NM_029035	74646		NM_029035	ENSMUSG00000039911	Spsb1	1110014L01Rik|4930422J18Rik|SSB-1|SSB1	splA/ryanodine receptor domain and SOCS box containing 1	protein-coding
1177	chr8	90353898	90354727	+	0	NA	Intergenic	Intergenic	-6060	NM_172913	244579		NM_172913	ENSMUSG00000043668	Tox3	500-9|C230068E13|CAGF9|Tnrc9	TOX high mobility group box family member 3	protein-coding
495	chr14	65274724	65275522	+	0	NA	intron (NM_001360381, intron 2 of 8)	intron (NM_001360381, intron 2 of 8)	8505	NM_015795	50759		NM_015795	ENSMUSG00000034532	Fbxo16	4932435C24Rik|Fbx16	F-box protein 16	protein-coding
627	chr15	78770603	78771512	+	0	NA	intron (NM_008595, intron 1 of 7)	intron (NM_008595, intron 1 of 7)	2388	NM_008595	17305		NM_008595	ENSMUSG00000018169	Mfng	-	MFNG O-fucosylpeptide 3-beta-N-acetylglucosaminyltransferase	protein-coding
35	chr2	151991001	151991655	+	0	NA	Intergenic	Intergenic	-5183	NM_027172	69698		NM_027172	ENSMUSG00000027463	Slc52a3	2310046K01Rik|RFT2	solute carrier protein family 52, member 3	protein-coding
971	chr12	56004590	56005261	+	0	NA	Intergenic	Intergenic	168559	NR_155205	52592		NM_027867	ENSMUSG00000012076	Brms1l	0710008O11Rik|BRMS1|D12Ertd407e	breast cancer metastasis-suppressor 1-like	protein-coding
210	chr5	77666668	77667306	+	0	NA	Intergenic	Intergenic	201499	NR_131050	69370		NR_131050	ENSMUSG00000107232	1700017L05Rik	-	RIKEN cDNA 1700017L05 gene	ncRNA
984	chr10	75921139	75921892	+	0	NA	promoter-TSS (NM_001161853)	promoter-TSS (NM_001161853)	99	NM_011418	20587		NM_011418	ENSMUSG00000000902	Smarcb1	Baf47|Ini1|SNF5/INI1|Snf5	SWI/SNF related, matrix associated, actin dependent regulator of chromatin, subfamily b, member 1	protein-coding
969	chr2	25126027	25126740	+	0	NA	intron (NR_166479, intron 2 of 2)	intron (NR_166479, intron 2 of 2)	19104	NR_166477	329358		NR_166477	ENSMUSG00000087028	Gm13387	D530008I23	predicted gene 13387	ncRNA
8	chr7	73376259	73376790	+	0	NA	promoter-TSS (NR_040324)	promoter-TSS (NR_040324)	-750	NR_040325	319783		NR_040324	ENSMUSG00000097756	A730056A06Rik	-	RIKEN cDNA A730056A06 gene	ncRNA
847	chr19	7265619	7266788	+	0	NA	Intergenic	Intergenic	-1191	NM_054048	104383		NM_054048	ENSMUSG00000024968	Rcor2	1A13|CoREST|Rcor|Rcor1	REST corepressor 2	protein-coding
158	chr8	10173349	10174206	+	0	NA	intron (NM_001319151, intron 1 of 34)	intron (NM_001319151, intron 1 of 34)	19866	NM_001319151	244281		NM_001081397	ENSMUSG00000039057	Myo16	C230040D10Rik|Gm1105|NYAP3|mKIAA0865	myosin XVI	protein-coding
124	chr2	180227494	180228001	+	0	NA	Intergenic	Intergenic	-1888	NM_001081171	16776		NM_001081171	ENSMUSG00000015647	Lama5	[a]5|laminin-511|mKIAA0533	laminin, alpha 5	protein-coding
508	chr14	73105443	73106491	+	0	NA	Intergenic	Intergenic	-36543	NM_001170694	105670		NM_134083	ENSMUSG00000022106	Rcbtb2	2610028E02Rik|2810420M18Rik|Chc1l|RC/BTB2	regulator of chromosome condensation (RCC1) and BTB (POZ) domain containing protein 2	protein-coding
303	chr8	116229660	116230264	+	0	NA	Intergenic	Intergenic	-275053	NM_029297	75465		NM_029297	ENSMUSG00000034467	Dynlrb2	1700009A04Rik|DNLC2B|Dncl2b	dynein light chain roadblock-type 2	protein-coding
68	chr7	112825163	112826501	+	0	NA	intron (NM_001166584, intron 2 of 13)	intron (NM_001166584, intron 2 of 13)	-128130	NM_175279	78748		NM_175279	ENSMUSG00000098132	Rassf10	4632411J06Rik	Ras association (RalGDS/AF-6) domain family (N-terminal) member 10	protein-coding
538	chr6	127700935	127702122	+	0	NA	intron (NR_157230, intron 7 of 9)	intron (NR_157230, intron 7 of 9)	67627	NR_157230	381813		NM_201371	ENSMUSG00000030350	Prmt8	Hrmt1l3|Hrmt1l4	protein arginine N-methyltransferase 8	protein-coding
333	chr5	131972413	131972782	+	0	NA	intron (NM_001363480, intron 4 of 19)	MIR3|SINE|MIR	92328	NR_040704	75369		NR_040704	ENSMUSG00000105773	4930563F08Rik	-	RIKEN cDNA 4930563F08 gene	ncRNA
662	chr7	28953558	28953968	+	0	NA	intron (NM_001360549, intron 1 of 20)	intron (NM_001360549, intron 1 of 20)	8569	NM_021895	60595		NM_021895	ENSMUSG00000054808	Actn4	-	actinin alpha 4	protein-coding
731	chr4	41135366	41135965	+	0	NA	promoter-TSS (NM_026275)	promoter-TSS (NM_026275)	-356	NM_026275	67615		NM_026275	ENSMUSG00000036241	Ube2r2	1200003M11Rik|Cdc34b|Ubc3b	ubiquitin-conjugating enzyme E2R 2	protein-coding
594	chr3	138499968	138500881	+	0	NA	Intergenic	Intergenic	-11042	NM_175224	75624		NM_175224	ENSMUSG00000005813	Metap1	1700029C17Rik|mKIAA0094	methionyl aminopeptidase 1	protein-coding
542	chr3	101356496	101356818	+	0	NA	Intergenic	B1F|SINE|Alu	-2054	NR_166187	102635610		NR_166187		Gm32900	-	predicted gene, 32900	ncRNA
701	chr1	86532183	86532516	+	0	NA	Intergenic	Intergenic	5792	NR_153834	19231		NM_008972	ENSMUSG00000026238	Ptma	Thym	prothymosin alpha	protein-coding
714	chr15	98797979	98798391	+	0	NA	Intergenic	Intergenic	8328	NM_021279	22408		NM_021279	ENSMUSG00000022997	Wnt1	Int-1|Wnt-1|sw|swaying	wingless-type MMTV integration site family, member 1	protein-coding
924	chr12	28635910	28636289	+	0	NA	promoter-TSS (NM_011300)	promoter-TSS (NM_011300)	-146	NM_011300	20115		NM_011300	ENSMUSG00000061477	Rps7	Mtu|Rps7A|S7	ribosomal protein S7	protein-coding
441	chr14	24578670	24578950	+	0	NA	Intergenic	Intergenic	88057	NM_001360586	20088		NM_011297	ENSMUSG00000025290	Rps24	-	ribosomal protein S24	protein-coding
416	chr13	104822103	104822366	+	0	NA	intron (NR_135272, intron 1 of 4)	intron (NR_135272, intron 1 of 4)	5064	NM_026075	67288		NM_026075	ENSMUSG00000021716	Srek1ip1	3110031B13Rik|Sfrs12ip1|Srsf12ip1	splicing regulatory glutamine/lysine-rich protein 1interacting protein 1	protein-coding
1082	chr2	37452082	37452475	+	0	NA	promoter-TSS (NM_001033960)	promoter-TSS (NM_001033960)	24	NM_001362958	227800		NM_146121	ENSMUSG00000035437	Rabgap1	Gapcena|mKIAA4104	RAB GTPase activating protein 1	protein-coding
209	chr5	76588534	76589039	+	0	NA	promoter-TSS (NM_199032)	promoter-TSS (NM_199032)	87	NM_199032	381644		NM_199032	ENSMUSG00000036403	Cep135	Cep4|Gm1044	centrosomal protein 135	protein-coding
687	chr15	83349996	83350402	+	0	NA	promoter-TSS (NM_025445)	promoter-TSS (NM_025445)	48	NM_025445	66251		NM_025445	ENSMUSG00000054277	Arfgap3	0610009H19Rik|1810004P07Rik|1810035F16Rik|9130416J18Rik|Arfgap1	ADP-ribosylation factor GTPase activating protein 3	protein-coding
239	chr13	21727825	21728304	+	0	NA	Intergenic	Intergenic	6020	NM_178200	319186		NM_178200	ENSMUSG00000114279	H2bc14	H2b-291b|Hist1h2bm	H2B clustered histone 14	protein-coding
568	chr15	28051319	28051601	+	0	NA	Intergenic	Intergenic	-25612	NM_001081302	223435		NM_001081302	ENSMUSG00000022263	Trio	6720464I07Rik|Solo	triple functional domain (PTPRF interacting)	protein-coding
1065	chr10	99285505	99286533	+	0	NA	Intergenic	Intergenic	22788	NM_026268	67603		NM_026268	ENSMUSG00000019960	Dusp6	1300019I03Rik|MKP-3|MKP3|PYST1	dual specificity phosphatase 6	protein-coding
720	chr1	126600701	126601296	+	0	NA	intron (NM_176957, intron 2 of 12)	intron (NM_176957, intron 2 of 12)	-108071	NM_172484	210356		NM_172484	ENSMUSG00000049690	Nckap5	8430408F21|D130011D22Rik|E030049G20Rik|Erih1|Erih2|Gm1548|Nap5	NCK-associated protein 5	protein-coding
363	chr18	55453726	55454284	+	0	NA	Intergenic	Intergenic	-461414	NM_001360787	269023		NM_175751	ENSMUSG00000052713	Zfp608	4932417D18Rik|D430007A19Rik|Znf608	zinc finger protein 608	protein-coding
648	chr7	27228462	27228725	+	0	NA	promoter-TSS (NM_181593)	promoter-TSS (NM_181593)	24	NM_181593	233011		NM_181593	ENSMUSG00000003752	Itpkc	9130023N17Rik|IP3K C	inositol 1,4,5-trisphosphate 3-kinase C	protein-coding
1118	chr2	84840137	84840630	+	0	NA	promoter-TSS (NM_001083809)	promoter-TSS (NM_001083809)	60	NM_024497	72401		NM_024497	ENSMUSG00000027075	Slc43a1	2610016F07Rik|Lat3|PB39|Pov1|R00504	solute carrier family 43, member 1	protein-coding
602	chr11	64079559	64079876	+	0	NA	promoter-TSS (NM_178379)	promoter-TSS (NM_178379)	233	NR_033780	66456		NR_033780	ENSMUSG00000087497	2810001G20Rik	-	RIKEN cDNA 2810001G20 gene	ncRNA
1048	chr12	101958005	101958453	+	0	NA	promoter-TSS (NM_001167914)	promoter-TSS (NM_001167914)	14	NM_001167914	110616		NM_029705	ENSMUSG00000021189	Atxn3	2210008M02Rik|ATX3|MJD1|Mjd|Sca3|ataxin-3	ataxin 3	protein-coding
828	chr9	46328629	46329567	+	0	NA	Intergenic	Intergenic	-9112	NM_183104	74361		NM_183104	ENSMUSG00000056617	4931429L15Rik	-	RIKEN cDNA 4931429L15 gene	protein-coding
779	chr4	72233706	72234119	+	0	NA	Intergenic	Intergenic	32668	NR_027923	68285		NR_027923	ENSMUSG00000084910	C630043F03Rik	-	RIKEN cDNA C630043F03 gene	ncRNA
258	chr5	108669054	108669487	+	0	NA	TTS (NM_001310691)	TTS (NM_001310691)	5526	NM_001310692	231583		NM_174870	ENSMUSG00000046959	Slc26a1	Sat1	solute carrier family 26 (sulfate transporter), member 1	protein-coding
632	chr1	73169577	73170224	+	0	NA	Intergenic	Intergenic	-29223	NR_168338	102633423		NR_168338		Gm31254	-	predicted gene, 31254	ncRNA
110	chr7	127841474	127841734	+	0	NA	promoter-TSS (NM_009294)	promoter-TSS (NM_009294)	-204	NM_009294	20909		NM_009294	ENSMUSG00000030805	Stx4a	Stx4|Syn-4|Syn4	syntaxin 4A (placental)	protein-coding
696	chr15	89075609	89075918	+	0	NA	promoter-TSS (NM_001378756)	promoter-TSS (NM_001378756)	91	NR_040417	69120		NR_040417	ENSMUSG00000087331	1810021B22Rik	-	RIKEN cDNA 1810021B22 gene	ncRNA
761	chr1	135740823	135741471	+	0	NA	intron (NR_153810, intron 2 of 3)	intron (NR_153810, intron 2 of 3)	11980	NR_153810	13007		NM_007791	ENSMUSG00000026421	Csrp1	CRP1|Csrp	cysteine and glycine-rich protein 1	protein-coding
559	chr11	55684750	55685693	+	0	NA	Intergenic	Intergenic	-77023	NM_001290821	14654		NM_020492	ENSMUSG00000000263	Glra1	nmf11|oscillator|ot|spasmodic|spd	glycine receptor, alpha 1 subunit	protein-coding
284	chr18	24121387	24121995	+	0	NA	exon (NM_172625, exon 1 of 5)	exon (NM_172625, exon 1 of 5)	128	NM_172625	225280		NM_172625	ENSMUSG00000047989	Ino80c	D030070L09Rik	INO80 complex subunit C	protein-coding
269	chr5	113503176	113503934	+	0	NA	Intergenic	Intergenic	-46865	NM_177292	320916		NM_177292	ENSMUSG00000063430	Wscd2	4933413A10Rik|C530024P05Rik|Gm450	WSC domain containing 2	protein-coding
271	chr5	114264083	114264423	+	0	NA	intron (NM_148935, intron 2 of 9)	intron (NM_148935, intron 2 of 9)	9508	NM_148935	116810		NM_148935	ENSMUSG00000042002	Foxn4	-	forkhead box N4	protein-coding
910	chr4	136140274	136141040	+	0	NA	intron (NR_168524, intron 1 of 1)	intron (NR_168524, intron 1 of 1)	1561	NR_168524	105247187		NR_168524		Gm42329	-	predicted gene, 42329	ncRNA
650	chr3	157321157	157321648	+	0	NA	Intergenic	Intergenic	212688	NR_152231	381498		NR_152231	ENSMUSG00000105834	4930592C13Rik	Gm1657|Gm43159	RIKEN cDNA 4930592C13 gene	ncRNA
1052	chr12	108265977	108266282	+	0	NA	intron (NM_001159910, intron 1 of 5)	intron (NM_001159910, intron 1 of 5)	9264	NM_001159910	668158		NM_001159910	ENSMUSG00000084883	Ccdc85c	EG668158|Gm265|Gm9010|hhy	coiled-coil domain containing 85C	protein-coding
240	chr17	87745089	87745890	+	0	NA	TTS (NM_199251)	TTS (NM_199251)	52505	NM_199251	210741		NM_199251	ENSMUSG00000050138	Kcnk12	mntk1	potassium channel, subfamily K, member 12	protein-coding
976	chr12	71429348	71430100	+	0	NA	Intergenic	Intergenic	-45516	NR_136902	67348		NR_136902	ENSMUSG00000100668	1700083H02Rik	100041190|Gm3190	RIKEN cDNA 1700083H02 gene	ncRNA
817	chr1	172082464	172083165	+	0	NA	promoter-TSS (NM_021607)	promoter-TSS (NM_021607)	-65	NM_021607	59287		NM_021607	ENSMUSG00000003458	Ncstn	9430068N19Rik|Aph2|D1Dau13e|Kiaa0253|Nct|mKIAA0253	nicastrin	protein-coding
273	chr8	107588398	107588907	+	0	NA	promoter-TSS (NM_010817)	promoter-TSS (NM_010817)	-170	NM_010817	17463		NM_010817	ENSMUSG00000039067	Psmd7	Mov-34|Mov34	proteasome (prosome, macropain) 26S subunit, non-ATPase, 7	protein-coding
361	chr13	63719677	63720020	+	0	NA	intron (NR_126476, intron 4 of 4)	intron (NR_126476, intron 4 of 4)	14450	NR_126476	75522		NR_126476	ENSMUSG00000113825	1700024I08Rik	-	RIKEN cDNA 1700024I08 gene	ncRNA
1099	chr2	76058597	76058956	+	0	NA	intron (NM_001081033, intron 13 of 19)	intron (NM_001081033, intron 13 of 19)	-76809	NM_030188	78802		NM_030188	ENSMUSG00000075271	Ift70a1	4930506L13Rik|Ttc30a1	intraflagellar transport 70A1	protein-coding
81	chr2	161177597	161177850	+	0	NA	Intergenic	Intergenic	-68637	NM_173368	71389		NM_173368	ENSMUSG00000057133	Chd6	5430439G14Rik|6330406J24Rik|CHD-6	chromodomain helicase DNA binding protein 6	protein-coding
379	chr5	138441248	138441738	+	0	NA	promoter-TSS (NM_028130)	promoter-TSS (NM_028130)	17	NM_028130	72154		NM_028130	ENSMUSG00000036898	Zfp157	2610020C11Rik|A630094N24Rik|Roma|mszf12|mszf23-1	zinc finger protein 157	protein-coding
535	chr3	95357006	95357461	+	0	NA	promoter-TSS (NM_001163641)	promoter-TSS (NM_001163641)	-31	NM_001163642	84505		NM_018877	ENSMUSG00000015697	Setdb1	ESET|KMT1E|mKIAA0067	SET domain, bifurcated 1	protein-coding
1138	chr7	44359762	44360243	+	0	NA	TTS (NM_027049)	TTS (NM_027049)	15028	NM_027049	69349		NM_027049	ENSMUSG00000008028	1700008O03Rik	-	RIKEN cDNA 1700008O03 gene	protein-coding
176	chr1	9583572	9584295	+	0	NA	intron (NR_015470, intron 3 of 4)	intron (NR_015470, intron 3 of 4)	-17334	NM_178399	76982		NM_178399	ENSMUSG00000067879	Vxn	3110035E14Rik	vexin	protein-coding
320	chr8	120564928	120565531	+	0	NA	intron (NM_198671, intron 3 of 15)	intron (NM_198671, intron 3 of 15)	23846	NM_178856	272551		NM_178856	ENSMUSG00000031821	Gins2	2210013I18Rik|4833427B12Rik|Pfs2|Psf2	GINS complex subunit 2	protein-coding
763	chr11	101095376	101095842	+	0	NA	promoter-TSS (NM_008949)	promoter-TSS (NM_008949)	-174	NM_008949	19183		NM_008949	ENSMUSG00000019303	Psmc3ip	GT198|HOP2|Tbpip	proteasome (prosome, macropain) 26S subunit, ATPase 3, interacting protein	protein-coding
505	chr11	20853811	20854356	+	0	NA	Intergenic	Intergenic	-22975	NM_173752	216551		NM_173752	ENSMUSG00000042363	Lgalsl	1110067D22Rik|A530071M23|Grpa|Hspc159|Lgalsla	galectin like	protein-coding
470	chr3	51224675	51224930	+	0	NA	5' UTR (NM_009834, exon 1 of 3)	5' UTR (NM_009834, exon 1 of 3)	355	NM_009834	12457		NM_009834	ENSMUSG00000023087	Noct	Ccr4|Ccrn4l	nocturnin	protein-coding
443	chr14	25458897	25459490	+	0	NA	promoter-TSS (NM_001310666)	promoter-TSS (NM_001310666)	8	NM_001310666	328365		NM_183208	ENSMUSG00000007817	Zmiz1	E330020C23|Gm10397|I920194n01|Rai17|Zimp10	zinc finger, MIZ-type containing 1	protein-coding
429	chr6	39373419	39373903	+	0	NA	intron (NM_001361617, intron 1 of 16)	intron (NM_001361617, intron 1 of 16)	3774	NR_155076	72144		NM_028123	ENSMUSG00000029924	Slc37a3	2610507O21Rik	solute carrier family 37 (glycerol-3-phosphate transporter), member 3	protein-coding
1190	chr1	172026803	172027921	+	0	NA	promoter-TSS (NM_033509)	promoter-TSS (NM_033509)	-67	NM_033509	93840		NM_033509	ENSMUSG00000026556	Vangl2	C530001F03Rik|Lootl|Lp|Lpp1|Ltap|Vang1l2|loop-tail|ska17|ska<m17Jus>|stbm|strabismus	VANGL planar cell polarity 2	protein-coding
301	chr8	111536078	111536377	+	0	NA	promoter-TSS (NM_133206)	promoter-TSS (NM_133206)	-413	NR_156703	170737		NM_133206	ENSMUSG00000033545	Znrf1	B830022L21Rik|Rnf42|Zrfp1|nin283	zinc and ring finger 1	protein-coding
314	chr8	120323037	120323645	+	0	NA	Intergenic	Intergenic	-95111	NR_110496	434353		NR_110496	ENSMUSG00000097960	A330074K22Rik	-	RIKEN cDNA A330074K22 gene	ncRNA
331	chr5	131537244	131537695	+	0	NA	intron (NM_001363480, intron 5 of 19)	CpG	-122751	NR_152164	545809		NR_152164	ENSMUSG00000105387	Gm29681	Gm42590	predicted gene, 29681	ncRNA
1023	chr5	33705341	33705755	+	0	NA	Intergenic	Intergenic	-16176	NM_001205270	14184		NM_008010	ENSMUSG00000054252	Fgfr3	CD333|FR3|Fgfr-3|Flg-2|HBGFR|Mfr3|sam3	fibroblast growth factor receptor 3	protein-coding
255	chr5	105415412	105415745	+	0	NA	promoter-TSS (NM_001033550)	promoter-TSS (NM_001033550)	-197	NM_001033550	433926		NM_001033550	ENSMUSG00000070639	Lrrc8b	2210408K08Rik|Ta-lrrp|mKIAA0231	leucine rich repeat containing 8 family, member B	protein-coding
825	chr9	42897241	42897913	+	0	NA	intron (NM_175481, intron 1 of 20)	CpG	46794	NM_175481	110637		NM_175481	ENSMUSG00000032017	Grik4	6330551K01Rik|GluK4|GluRgamma1|KA-1|KA1	glutamate receptor, ionotropic, kainate 4	protein-coding
733	chr4	43669028	43669516	+	0	NA	promoter-TSS (NM_175517)	promoter-TSS (NM_175517)	-35	NM_001368840	242409		NM_001085508	ENSMUSG00000078716	Tmem8b	4930500O05Rik	transmembrane protein 8B	protein-coding
1161	chr15	103323545	103324085	+	0	NA	intron (NM_001356627, intron 2 of 7)	intron (NM_001356627, intron 2 of 7)	10523	NM_001356627	29813		NM_013866	ENSMUSG00000000552	Zfp385a	Hzf|Zfp385|Znf385a	zinc finger protein 385A	protein-coding
645	chr3	149462210	149462708	+	0	NA	Intergenic	Intergenic	187722	NR_040591	381482		NR_040591		Gm1653	-	predicted gene 1653	ncRNA
703	chr15	91191506	91192161	+	0	NA	5' UTR (NM_001358967, exon 1 of 10)	5' UTR (NM_001358967, exon 1 of 10)	174	NM_001358967	26874		NM_011994	ENSMUSG00000055782	Abcd2	ABC39|ALDL1|ALDR|ALDRP	ATP-binding cassette, sub-family D member 2	protein-coding
872	chr1	194362652	194363867	+	0	NA	Intergenic	Intergenic	-140500	NR_040477	74942		NR_040477	ENSMUSG00000103692	4930503O07Rik	-	RIKEN cDNA 4930503O07 gene	ncRNA
565	chr11	59202176	59202550	+	0	NA	promoter-TSS (NM_026035)	promoter-TSS (NM_026035)	68	NR_037964	72203		NR_037964	ENSMUSG00000085882	2610507I01Rik	5033414D05Rik	RIKEN cDNA 2610507I01 gene	ncRNA
907	chr19	41688185	41688831	+	0	NA	intron (NM_015748, intron 4 of 36)	intron (NM_015748, intron 4 of 36)	55348	NM_015748	20562		NM_015748	ENSMUSG00000025020	Slit1	Slil1|mKIAA0813	slit guidance ligand 1	protein-coding
1021	chr5	30949737	30950315	+	0	NA	promoter-TSS (NM_021304)	promoter-TSS (NM_021304)	-40	NR_003522	57742		NM_021304	ENSMUSG00000006638	Abhd1	LABH-1|LABH1	abhydrolase domain containing 1	protein-coding
886	chr10	26772129	26772480	+	0	NA	promoter-TSS (NM_176837)	promoter-TSS (NM_176837)	-208	NM_176837	73910		NM_176837	ENSMUSG00000039031	Arhgap18	4833419J07Rik	Rho GTPase activating protein 18	protein-coding
450	chr6	54594948	54595375	+	0	NA	promoter-TSS (NM_001164361)	promoter-TSS (NM_001164361)	50	NM_001164361	231999		NM_001001335	ENSMUSG00000005225	Plekha8	6330400G01|Fapp-2|Fapp2	pleckstrin homology domain containing, family A (phosphoinositide binding specific) member 8	protein-coding
338	chr5	133991624	133992574	+	0	NA	Intergenic	ZP3AR|Satellite|Satellite	107542	NR_166664	102640952		NR_166664		Gm15627	-	predicted gene 15627	ncRNA
1158	chr15	103169083	103170098	+	0	NA	Intergenic	Intergenic	-6306	NM_027885	71726		NM_027885	ENSMUSG00000036061	Smug1	1200013B09Rik|A930006H09Rik	single-strand selective monofunctional uracil DNA glycosylase	protein-coding
533	chr6	122491446	122491680	+	0	NA	Intergenic	Intergenic	-5258	NM_027664	108653		NM_027664	ENSMUSG00000040649	Rimklb	4931417E21Rik|4933426K21Rik|Naags	ribosomal modification protein rimK-like family member B	protein-coding
765	chr1	138618041	138618634	+	0	NA	intron (NM_021605, intron 1 of 9)	intron (NM_021605, intron 1 of 9)	1420	NM_001311148	59125		NM_021605	ENSMUSG00000026393	Nek7	2810460C19Rik	NIMA (never in mitosis gene a)-related expressed kinase 7	protein-coding
937	chr10	60760307	60760599	+	0	NA	Intergenic	Intergenic	-7671	NM_023596	71279		NM_023596	ENSMUSG00000020100	Slc29a3	4933435C21Rik|Ent3	solute carrier family 29 (nucleoside transporters), member 3	protein-coding
308	chr5	122994559	122995085	+	0	NA	intron (NR_045820, intron 2 of 2)	intron (NR_045820, intron 2 of 2)	5468	NR_045820	109202		NM_175405	ENSMUSG00000056735	A930024E05Rik	Kancr|LncKdm2b	RIKEN cDNA A930024E05 gene	ncRNA
503	chr14	69912776	69913341	+	0	NA	intron (NM_028560, intron 3 of 6)	intron (NM_028560, intron 3 of 6)	72651	NM_028526	73523		NM_028526	ENSMUSG00000022085	Pebp4	PEBP-4	phosphatidylethanolamine binding protein 4	protein-coding
342	chr8	128654560	128654898	+	0	NA	Intergenic	Intergenic	-30925	NM_010578	16412		NM_010578	ENSMUSG00000025809	Itgb1	4633401G24Rik|CD29|Fnrb|Gm9863|gpIIa	integrin beta 1 (fibronectin receptor beta)	protein-coding
10	chr7	74007021	74007566	+	0	NA	intron (NM_009181, intron 1 of 5)	intron (NM_009181, intron 1 of 5)	6389	NM_009181	20450		NM_009181	ENSMUSG00000025789	St8sia2	ST8SiaII|STX|Siat8b	ST8 alpha-N-acetyl-neuraminide alpha-2,8-sialyltransferase 2	protein-coding
1163	chr2	124505982	124506537	+	0	NA	intron (NM_001290997, intron 5 of 20)	intron (NM_001290997, intron 5 of 20)	-104037	NM_001291000	214968		NM_172537	ENSMUSG00000027200	Sema6d	1110067B02Rik|D330011G23|mKIAA1479	sema domain, transmembrane domain (TM), and cytoplasmic domain, (semaphorin) 6D	protein-coding
13	chr7	80024723	80025173	+	0	NA	5' UTR (NM_001146000, exon 1 of 6)	5' UTR (NM_001146000, exon 1 of 6)	134	NM_001145999	209225		NM_175433	ENSMUSG00000048897	Zfp710	5430400N05Rik|9830165K13|Znf710	zinc finger protein 710	protein-coding
394	chr5	149196491	149197170	+	0	NA	intron (NM_001359956, intron 4 of 8)	RSINE1|SINE|B4	12270	NM_001286824	231915		NM_001013378	ENSMUSG00000041264	Uspl1	E430026A01Rik	ubiquitin specific peptidase like 1	protein-coding
1032	chr12	86216938	86217204	+	0	NA	Intergenic	Intergenic	-24787	NM_001324488	70373		NM_027405	ENSMUSG00000021254	Gpatch2l	1700020O03Rik|4732487G21Rik|A630090I05Rik|Kiaa1152	G patch domain containing 2 like	protein-coding
107	chr7	120982146	120982591	+	0	NA	promoter-TSS (NM_028955)	promoter-TSS (NM_028955)	-56	NM_001354986	12585		NM_007672	ENSMUSG00000030878	Cdr2	-	cerebellar degeneration-related 2	protein-coding
137	chr17	10335208	10335634	+	0	NA	Intergenic	CpG	10819	NR_045461	76634		NR_045461	ENSMUSG00000099384	1700110C19Rik	-	RIKEN cDNA 1700110C19 gene	ncRNA
275	chr5	117287318	117287876	+	0	NA	promoter-TSS (NM_018858)	promoter-TSS (NM_018858)	-33	NM_018858	23980		NM_018858	ENSMUSG00000032959	Pebp1	HCNP|Pbp|Pbp1|Pbpr|Rkip	phosphatidylethanolamine binding protein 1	protein-coding
90	chr16	76373059	76373457	+	0	NA	promoter-TSS (NM_173440)	promoter-TSS (NM_173440)	-209	NM_173440	268903		NM_173440	ENSMUSG00000048490	Nrip1	6030458L20Rik|8430438I05Rik|9630050P12|RIP140	nuclear receptor interacting protein 1	protein-coding
852	chr4	123718041	123718500	+	0	NA	promoter-TSS (NR_002445)	promoter-TSS (NR_002445)	-84	NM_001030274	595136		NM_001030274	ENSMUSG00000028648	Ndufs5	-	NADH:ubiquinone oxidoreductase core subunit S5	protein-coding
93	chr2	166653576	166654215	+	0	NA	intron (NM_177782, intron 1 of 39)	intron (NM_177782, intron 1 of 39)	59937	NM_177782	277360		NM_177782	ENSMUSG00000039621	Prex1	G630042G04|P-REX1|Setd6	phosphatidylinositol-3,4,5-trisphosphate-dependent Rac exchange factor 1	protein-coding
222	chr17	69382610	69383249	+	0	NA	promoter-TSS (NM_009547)	promoter-TSS (NM_009547)	-246	NM_001356283	22666		NM_009547	ENSMUSG00000049672	Zbtb14	ZF5|Zfp161|b2b1982Clo	zinc finger and BTB domain containing 14	protein-coding
735	chr4	43982298	43982598	+	0	NA	Intergenic	Intergenic	-1056	NM_001002787	442829		NM_001002787	ENSMUSG00000070999	Ccin	4933417A14Rik	calicin	protein-coding
967	chr2	18587048	18587889	+	0	NA	Intergenic	Intergenic	-84967	NM_147778	12238		NM_147778	ENSMUSG00000051154	Commd3	Bup|D2Ertd542e	COMM domain containing 3	protein-coding
849	chr4	120389212	120389699	+	0	NA	Intergenic	MIRb|SINE|MIR	-15826	NM_013883	29871		NM_013883	ENSMUSG00000000085	Scmh1	Scml1|Scml3	sex comb on midleg homolog 1	protein-coding
643	chr3	147378296	147378805	+	0	NA	Intergenic	Intergenic	526183	NM_001302958	70892		NM_027594	ENSMUSG00000036745	Ttll7	1110049N09Rik|4921517B04Rik|C630030B20|mTTLL7	tubulin tyrosine ligase-like family, member 7	protein-coding
368	chr18	60652948	60653921	+	0	NA	Intergenic	L1MA5|LINE|L1	-9976	NR_045401	328963		NR_045401		G630071F17Rik	G630071F17	RIKEN cDNA G630071F17 gene	ncRNA
705	chr15	92640438	92640986	+	0	NA	intron (NM_001164594, intron 1 of 7)	intron (NM_001164594, intron 1 of 7)	43603	NM_001164594	239618		NM_001164593	ENSMUSG00000036218	Pdzrn4	1110017D07Rik|LNX4|SAMCAP3L|mKIAA3027	PDZ domain containing RING finger 4	protein-coding
182	chr8	34363027	34363970	+	0	NA	Intergenic	Intergenic	146668	NR_166073	102636691		NR_166073	ENSMUSG00000100605	Gm29243	-	predicted gene 29243	ncRNA
670	chr1	9648875	9649708	+	0	NA	Intergenic	Intergenic	-18199	NR_015470	72481		NR_015470		2610203C22Rik	2310007M24Rik	RIKEN cDNA 2610203C22 gene	ncRNA
563	chr15	8445330	8445950	+	0	NA	Intergenic	Intergenic	-1177	NM_027707	71175		NM_027707	ENSMUSG00000022141	Nipbl	Idn3	NIPBL cohesin loading factor	protein-coding
16	chr7	89579605	89580118	+	0	NA	Intergenic	Intergenic	-52674	NM_001360752	76453		NM_029614	ENSMUSG00000039405	Prss23	2310046G15Rik|4930479H08Rik|Spuve	serine protease 23	protein-coding
956	chr4	148399517	148399909	+	0	NA	Intergenic	Intergenic	45047	NM_027873	71707		NM_027873	ENSMUSG00000047719	Ubiad1	1200002M06Rik|Tere1	UbiA prenyltransferase domain containing 1	protein-coding
89	chr16	74464533	74464995	+	0	NA	intron (NM_001358492, intron 1 of 26)	intron (NM_001358492, intron 1 of 26)	-52939	NM_175549	268902		NM_175549	ENSMUSG00000052516	Robo2	2600013A04Rik|9430089E08Rik|D230004I22Rik|mKIAA1568	roundabout guidance receptor 2	protein-coding
253	chr8	89042604	89043686	+	0	NA	promoter-TSS (NM_001371070)	promoter-TSS (NM_001371070)	-283	NM_001371070	58198		NM_021390	ENSMUSG00000031665	Sall1	Msal-3	spalt like transcription factor 1	protein-coding
629	chr1	66247005	66247284	+	0	NA	intron (NM_001039934, intron 2 of 14)	intron (NM_001039934, intron 2 of 14)	71815	NM_008632	17756		NM_008632	ENSMUSG00000015222	Map2	G1-397-34|MAP-2|Mtap-2|Mtap2|repro4	microtubule-associated protein 2	protein-coding
823	chr1	189727806	189728221	+	0	NA	promoter-TSS (NM_008976)	promoter-TSS (NM_008976)	-255	NM_008976	19250		NM_008976	ENSMUSG00000026604	Ptpn14	C130080N23Rik|PTP36	protein tyrosine phosphatase, non-receptor type 14	protein-coding
167	chr17	27826265	27827360	+	0	NA	Intergenic	Intergenic	-6270	NM_001271511	224647		NM_001033279	ENSMUSG00000056692	Ilrun	C030010A15|D17Wsu92e	inflammation and lipid regulator with UBA-like and NBR1-like domains	protein-coding
897	chr9	72871272	72871934	+	0	NA	intron (NM_175485, intron 11 of 19)	intron (NM_175485, intron 11 of 19)	-54042	NM_028116	72135		NM_028116	ENSMUSG00000034910	Pygo1	2600014C22Rik	pygopus 1	protein-coding
982	chr12	79879190	79880127	+	0	NA	Intergenic	Intergenic	45075	NR_131075	77290		NR_131073	ENSMUSG00000112765	9430078K24Rik	-	RIKEN cDNA 9430078K24 gene	ncRNA
359	chr18	54911634	54912626	+	0	NA	intron (NM_001360787, intron 2 of 8)	intron (NM_001360787, intron 2 of 8)	78050	NM_175751	269023		NM_175751	ENSMUSG00000052713	Zfp608	4932417D18Rik|D430007A19Rik|Znf608	zinc finger protein 608	protein-coding
96	chr2	168154254	168154776	+	0	NA	promoter-TSS (NR_040327)	promoter-TSS (NR_040327)	-2	NR_040327	77017		NR_040327	ENSMUSG00000087648	E130018N17Rik	-	RIKEN cDNA E130018N17 gene	ncRNA
156	chr8	6188335	6189144	+	0	NA	Intergenic	Intergenic	-1083452	NM_011388	20494		NM_011388	ENSMUSG00000023073	Slc10a2	9130221J18Rik|ASBT|IBAT|ISBT	solute carrier family 10, member 2	protein-coding
445	chr14	28958519	28959023	+	0	NA	intron (NM_009785, intron 31 of 37)	intron (NM_009785, intron 31 of 37)	-59437	NM_176920	319476		NM_176920	ENSMUSG00000045776	Lrtm1	A930016D02Rik	leucine-rich repeats and transmembrane domains 1	protein-coding
48	chr2	154420961	154422034	+	0	NA	Intergenic	Intergenic	-13413	NM_009228	20648		NM_009228	ENSMUSG00000027488	Snta1	Snt1	syntrophin, acidic 1	protein-coding
990	chr10	77418066	77418569	+	0	NA	promoter-TSS (NR_027377)	promoter-TSS (NR_027377)	-44	NR_021486	110532		NM_130895	ENSMUSG00000020262	Adarb1	1700057H01Rik|Adar2|D10Bwg0447e|Red1	adenosine deaminase, RNA-specific, B1	protein-coding
278	chr13	26154539	26155471	+	0	NA	Intergenic	Intergenic	157401	NR_045933	73576		NR_045933	ENSMUSG00000084811	1700092E19Rik	-	RIKEN cDNA 1700092E19 gene	ncRNA
759	chr11	97150582	97151085	+	0	NA	promoter-TSS (NM_001372531)	promoter-TSS (NM_001372531)	286	NM_001372528	73174		NM_198100	ENSMUSG00000038517	Tbkbp1	3110043L15Rik|ProSAPiP2|SINTBAD	TBK1 binding protein 1	protein-coding
462	chr14	48708910	48709452	+	0	NA	intron (NR_029384, intron 4 of 4)	intron (NR_029384, intron 4 of 4)	39893	NR_029384	606497		NR_029384	ENSMUSG00000098682	Otx2os1	-	orthodenticle homeobox 2 opposite strand 1	ncRNA
860	chr11	117267278	117267574	+	0	NA	intron (NM_001113487, intron 1 of 10)	intron (NM_001113487, intron 1 of 10)	1180	NM_001113487	53860		NM_017380	ENSMUSG00000059248	Septin9	MSF1|Msf|PNUTL4|Sept9|Sint1	septin 9	protein-coding
616	chr15	74225008	74226096	+	0	NA	Intergenic	Intergenic	262094	NR_144499	102634630		NR_144499		Gm32168	-	predicted gene, 32168	ncRNA
641	chr3	146499527	146500183	+	0	NA	promoter-TSS (NM_001316756)	promoter-TSS (NM_001316756)	19	NM_010318	14707		NM_010318	ENSMUSG00000068523	Gng5	G(y)5	G protein subunit gamma 5	protein-coding
579	chr3	115604464	115605103	+	0	NA	Intergenic	(CA)n|Simple_repeat|Simple_repeat	110272	NM_007901	13609		NM_007901	ENSMUSG00000045092	S1pr1	Edg1|Lpb1|S1p|S1p1	sphingosine-1-phosphate receptor 1	protein-coding
190	chr17	35909544	35910177	+	0	NA	TTS (NM_001347380)	TTS (NM_001347380)	125	NR_167681	102635200		NR_167681		Gm16279	-	predicted gene 16279	ncRNA
561	chr15	7129406	7129738	+	0	NA	promoter-TSS (NM_001358593)	promoter-TSS (NM_001358593)	0	NM_001113386	16880		NM_013584	ENSMUSG00000054263	Lifr	A230075M04Rik|LIF	LIF receptor alpha	protein-coding
520	chr6	113237370	113237895	+	0	NA	promoter-TSS (NM_026849)	promoter-TSS (NM_026849)	-211	NR_155434	97287		NM_026849	ENSMUSG00000030269	Mtmr14	1110061O04Rik	myotubularin related protein 14	protein-coding
487	chr6	104615619	104616156	+	0	NA	intron (NM_017383, intron 2 of 22)	intron (NM_017383, intron 2 of 22)	122843	NM_017383	53870		NM_017383	ENSMUSG00000030092	Cntn6	NB-3	contactin 6	protein-coding
1125	chr2	93313516	93314392	+	0	NA	intron (NM_183180, intron 1 of 9)	intron (NM_183180, intron 1 of 9)	20533	NM_183180	241556		NM_183180	ENSMUSG00000027217	Tspan18	2610042G18Rik|6720430O15	tetraspanin 18	protein-coding
305	chr5	122518289	122518700	+	0	NA	Intergenic	Intergenic	-16269	NR_027838	11938		NM_009722	ENSMUSG00000029467	Atp2a2	9530097L16Rik|D5Wsu150e|SERCA2|SERCA2B|Serca2a|mKIAA4195	ATPase, Ca++ transporting, cardiac muscle, slow twitch 2	protein-coding
768	chr1	155790230	155790803	+	0	NA	intron (NM_023268, intron 6 of 12)	intron (NM_023268, intron 6 of 12)	22383	NM_001024945	104009		NM_023268	ENSMUSG00000033684	Qsox1	1300003H02Rik|QSOX|Qscn6|SOx|b2b2673Clo	quiescin Q6 sulfhydryl oxidase 1	protein-coding
1094	chr2	69683220	69683524	+	0	NA	intron (NM_001081087, intron 5 of 5)	intron (NM_001081087, intron 5 of 5)	13252	NM_001081087	228003		NM_001081087	ENSMUSG00000075307	Klhl41	Gm112|Kbtbd10|SARCOSIN	kelch-like 41	protein-coding
821	chr1	182341384	182341587	+	0	NA	exon (NM_175127, exon 1 of 5)	exon (NM_175127, exon 1 of 5)	121	NM_175127	67948		NM_175127	ENSMUSG00000047539	Fbxo28	4833428J17Rik|5730505P19Rik|D1Ertd578e|Fbx28|mKIAA0483	F-box protein 28	protein-coding
1188	chr15	87089657	87090677	+	0	NA	Intergenic	Intergenic	-7326	NR_167712	77961		NR_167711	ENSMUSG00000115930	A930027H12Rik	-	RIKEN cDNA A930027H12 gene	ncRNA
335	chr5	132290904	132291412	+	0	NA	intron (NM_001363480, intron 1 of 19)	intron (NM_001363480, intron 1 of 19)	252062	NM_001363480	319974		NM_001363480	ENSMUSG00000029673	Auts2	2700063G02Rik|A730011F23Rik|D830032G16Rik	autism susceptibility candidate 2	protein-coding
251	chr8	85840719	85841218	+	0	NA	promoter-TSS (NM_001364412)	promoter-TSS (NM_001364412)	-19	NM_028007	71927		NM_028007	ENSMUSG00000031703	Itfg1	2310047C21Rik|Cda08|D8Wsu49e	integrin alpha FG-GAP repeat containing 1	protein-coding
448	chr6	53981858	53982800	+	0	NA	intron (NR_110484, intron 1 of 3)	L2b|LINE|L2	3638	NR_110484	320178		NR_110484		4921529L05Rik	4930590G02Rik	RIKEN cDNA 4921529L05 gene	ncRNA
1142	chr7	48880891	48881609	+	0	NA	promoter-TSS (NM_001013368)	promoter-TSS (NM_001013368)	-50	NR_155436	108167326		NR_155436	ENSMUSG00000085995	Gm2788	100040465	predicted gene 2788	ncRNA
1012	chr5	23850423	23850864	+	0	NA	promoter-TSS (NR_045042)	promoter-TSS (NR_045042)	46	NR_045040	67194		NR_045040	ENSMUSG00000097180	2700038G22Rik	-	RIKEN cDNA 2700038G22 gene	ncRNA
432	chr6	46704354	46705162	+	0	NA	intron (NM_001004357, intron 13 of 23)	intron (NM_001004357, intron 13 of 23)	-539638	NM_025771	66797		NM_025771	ENSMUSG00000039419	Cntnap2	5430425M22Rik|Caspr2|mKIAA0868	contactin associated protein-like 2	protein-coding
496	chr11	16591551	16591798	+	0	NA	Intergenic	Intergenic	-83190	NM_001109972	20335		NM_011343	ENSMUSG00000078974	Sec61g	-	SEC61 translocon subunit gamma	protein-coding
402	chr18	76034967	76035328	+	0	NA	intron (NM_145356, intron 3 of 4)	intron (NM_145356, intron 3 of 4)	-24179	NM_001357506	207259		NM_145356	ENSMUSG00000044646	Zbtb7c	B230208J24Rik|Kr-pok|Zbtb36	zinc finger and BTB domain containing 7C	protein-coding
800	chr11	103158806	103159245	+	0	NA	Intergenic	Intergenic	-12113	NM_019679	57778		NM_019679	ENSMUSG00000055805	Fmnl1	8030453N10Rik|Fmnl|Fnrl|Frls	formin-like 1	protein-coding
531	chr3	94310085	94310384	+	0	NA	exon (NM_029431, exon 1 of 6)	exon (NM_029431, exon 1 of 6)	102	NM_029431	75778		NM_029431	ENSMUSG00000028145	Them4	2700077M13Rik|4921507I02Rik	thioesterase superfamily member 4	protein-coding
794	chr4	110285248	110285924	+	0	NA	intron (NM_001357190, intron 1 of 7)	intron (NM_001357190, intron 1 of 7)	1248	NM_001163399	15572		NM_010488	ENSMUSG00000028546	Elavl4	Elav|Hud|PNEM	ELAV like RNA binding protein 4	protein-coding
501	chr14	67344533	67344979	+	0	NA	intron (NR_045961, intron 5 of 5)	intron (NR_045961, intron 5 of 5)	-30045	NR_165040	628416		NM_001037931	ENSMUSG00000075549	Gm6878	EG628416	predicted gene 6878	ncRNA
830	chr9	48835953	48836321	+	0	NA	promoter-TSS (NM_001364543)	promoter-TSS (NM_001364543)	88	NM_001364543	235320		NM_001033324	ENSMUSG00000066687	Zbtb16	PLZF|Zfp145|lu	zinc finger and BTB domain containing 16	protein-coding
514	chr14	76254954	76255307	+	0	NA	Intergenic	Intergenic	3668	NR_152108	72893		NR_152108	ENSMUSG00000115625	2900040C04Rik	-	RIKEN cDNA 2900040C04 gene	ncRNA
742	chr4	48287275	48287678	+	0	NA	intron (NM_001281978, intron 2 of 18)	intron (NM_001281978, intron 2 of 18)	7716	NM_001281978	16348		NM_010569	ENSMUSG00000028344	Invs	Nphp2|inv	inversin	protein-coding
365	chr18	55519265	55519881	+	0	NA	Intergenic	Intergenic	-526982	NM_001360787	269023		NM_175751	ENSMUSG00000052713	Zfp608	4932417D18Rik|D430007A19Rik|Znf608	zinc finger protein 608	protein-coding
708	chr1	88840003	88840689	+	0	NA	Intergenic	Intergenic	85456	NR_040493	78650		NR_040493	ENSMUSG00000097398	Platr5	2410088K16Rik	pluripotency associated transcript 5	ncRNA
738	chr4	44558001	44558590	+	0	NA	intron (NM_008782, intron 8 of 9)	intron (NM_008782, intron 8 of 9)	49273	NR_039580	100628590		NR_039580	ENSMUSG00000092761	Mir5120	mmu-mir-5120|mu-mir-5120	microRNA 5120	ncRNA
