# Supplementary material for: Kdm6b-mediated epigenetic coordination of temporal precision during motor neuron differentiation
Source: EMBO Rep. 2026 May 26;27(13):3665–88. doi: 10.1038/s44319-026-00808-2 (PMC13354772; doi:10.1038/s44319-026-00808-2)
Supplement: Supplementary file 9 — Source data Fig. 3 [file 44319_2026_808_MOESM9_ESM.zip › Source data Fig 3/Fig 3A/D4H8D5D6 peaks.xls]

PeakID (cmd=annotatePeaks.pl merge_D4H8_peaks.narrowPeak_D5_peaks.narrowPeak_D6_peaks.narrowPeak.foranno mm10)	Chr	Start	End	Strand	Peak Score	Focus Ratio/Region Size	Annotation	Detailed Annotation	Distance to TSS	Nearest PromoterID	Entrez ID	Nearest Unigene	Nearest Refseq	Nearest Ensembl	Gene Name	Gene Alias	Gene Description	Gene Type
1594	chr1	63213905	63214737	+	0	NA	promoter-TSS (NM_146250)	promoter-TSS (NM_146250)	-40	NM_146250	241070		NM_146250	ENSMUSG00000046856	Cmklr2	Gpr1	chemerin chemokine-like receptor 2	protein-coding
477	chr8	70042720	70043017	+	0	NA	promoter-TSS (NM_001167939)	promoter-TSS (NM_001167939)	81	NM_001368391	70616		NM_027481	ENSMUSG00000011306	Sugp1	5730496N02Rik|Sf4	SURP and G patch domain containing 1	protein-coding
605	chr18	5162224	5163630	+	0	NA	TTS (NR_153824)	TTS (NR_153824)	2804	NR_153824	102637682		NR_153824	ENSMUSG00000097888	Gm26682	Gm38715	predicted gene, 26682	ncRNA
201	chr2	172934765	172935681	+	0	NA	intron (NM_007557, intron 1 of 6)	intron (NM_007557, intron 1 of 6)	5098	NM_007557	12162		NM_007557	ENSMUSG00000008999	Bmp7	OP1	bone morphogenetic protein 7	protein-coding
43	chr16	17451686	17452420	+	0	NA	promoter-TSS (NM_001277231)	promoter-TSS (NM_001277231)	68	NM_001277231	12929		NM_007764	ENSMUSG00000006134	Crkl	1110025F07Rik|Crkol|snoop	v-crk avian sarcoma virus CT10 oncogene homolog-like	protein-coding
2381	chr10	61783727	61784548	+	0	NA	promoter-TSS (NM_207000)	promoter-TSS (NM_207000)	-273	NM_207000	404634		NM_207000	ENSMUSG00000020086	Macroh2a2	H2afy2	macroH2A.2 histone	protein-coding
2105	chr19	10101516	10102438	+	0	NA	promoter-TSS (NM_019699)	promoter-TSS (NM_019699)	-474	NM_019699	56473		NM_019699	ENSMUSG00000024665	Fads2	2900042M13Rik|Fads2a|Fadsd2	fatty acid desaturase 2	protein-coding
720	chr18	34220698	34221267	+	0	NA	promoter-TSS (NM_007462)	promoter-TSS (NM_007462)	-2	NM_007462	11789		NM_007462	ENSMUSG00000005871	Apc	CC1|Min|mAPC	APC, WNT signaling pathway regulator	protein-coding
645	chr8	94214311	94214800	+	0	NA	promoter-TSS (NM_001357266)	promoter-TSS (NM_001357266)	-9	NM_172410	71805		NM_172410	ENSMUSG00000032939	Nup93	2410008G02Rik	nucleoporin 93	protein-coding
265	chr2	181287791	181288163	+	0	NA	promoter-TSS (NM_198169)	promoter-TSS (NM_198169)	-11	NM_198169	229004		NM_198169	ENSMUSG00000038705	Gmeb2	-	glucocorticoid modulatory element binding protein 2	protein-coding
661	chr5	113735385	113736089	+	0	NA	promoter-TSS (NM_001010825)	promoter-TSS (NM_001010825)	-45	NM_001010825	231630		NM_001010825	ENSMUSG00000053334	Ficd	D5Ertd40e|Hype	FIC domain containing	protein-coding
241	chr7	137410362	137411061	+	0	NA	promoter-TSS (NM_029886)	promoter-TSS (NM_029886)	45	NM_029886	77252		NM_029886	ENSMUSG00000040139	9430038I01Rik	-	RIKEN cDNA 9430038I01 gene	protein-coding
2867	chr2	112265516	112265821	+	0	NA	promoter-TSS (NM_001362700)	promoter-TSS (NM_001362700)	-646	NM_001362700	107723		NM_133648	ENSMUSG00000027130	Slc12a6	9530023I19Rik|KCC3|gaxp	solute carrier family 12, member 6	protein-coding
674	chr8	107293042	107293585	+	0	NA	promoter-TSS (NM_133957)	promoter-TSS (NM_133957)	-157	NM_001286260	54446		NM_018823	ENSMUSG00000003847	Nfat5	B130038B15Rik|CAG-8|CAG80|NFATL1|OREBP|TonEBP|mKIAA0827|nfatz	nuclear factor of activated T cells 5	protein-coding
1472	chr3	108017619	108018125	+	0	NA	promoter-TSS (NM_001374678)	promoter-TSS (NM_001374678)	-54	NM_001374678	14862		NM_010358	ENSMUSG00000058135	Gstm1	Gstb-1|Gstb1	glutathione S-transferase, mu 1	protein-coding
2842	chr2	77945934	77946434	+	0	NA	5' UTR (NM_030560, exon 1 of 21)	5' UTR (NM_030560, exon 1 of 21)	172	NM_172667	80744		NM_030560	ENSMUSG00000027014	Cwc22	B230213M24|mKIAA1604	CWC22 spliceosome-associated protein	protein-coding
1072	chr14	20707260	20707582	+	0	NA	promoter-TSS (NM_001252082)	promoter-TSS (NM_001252082)	-131	NM_001252081	268721		NM_027996	ENSMUSG00000021819	Zswim8	2310021P13Rik|4832404P21Rik|Kiaa0913|mKIAA0913	zinc finger SWIM-type containing 8	protein-coding
815	chr18	42511074	42511596	+	0	NA	promoter-TSS (NM_001289526)	promoter-TSS (NM_001289526)	-152	NR_110344	56070		NM_019512	ENSMUSG00000024498	Tcerg1	2410022J09Rik|2900090C16Rik|CA150b|FBP23|FBP28|Taf2s|ca150|p144	transcription elongation regulator 1 (CA150)	protein-coding
1018	chr6	8258890	8259446	+	0	NA	promoter-TSS (NM_026632)	promoter-TSS (NM_026632)	-27	NM_026632	68240		NM_026632	ENSMUSG00000012483	Rpa3	14kDa|C330026P08Rik	replication protein A3	protein-coding
2490	chr2	18056149	18057053	+	0	NA	intron (NR_149308, intron 1 of 9)	CpG	873	NR_149308	17354		NM_010804	ENSMUSG00000026743	Mllt10	Af10|B130021D15Rik|D630001B22Rik|mKIAA4140	myeloid/lymphoid or mixed-lineage leukemia; translocated to, 10	protein-coding
2249	chr19	29100989	29101752	+	0	NA	promoter-TSS (NM_021525)	promoter-TSS (NM_021525)	-5	NM_021525	59028		NM_021525	ENSMUSG00000024785	Rcl1	2310040A02Rik|RPCL1|Rnac	RNA terminal phosphate cyclase-like 1	protein-coding
2090	chr4	120815485	120816105	+	0	NA	promoter-TSS (NM_001357192)	promoter-TSS (NM_001357192)	-82	NM_001357192	18046		NM_008692	ENSMUSG00000032897	Nfyc	-	nuclear transcription factor-Y gamma	protein-coding
2823	chr11	5444794	5445283	+	0	NA	promoter-TSS (NM_001080924)	promoter-TSS (NM_001080924)	-191	NM_001080924	407821		NM_001080924	ENSMUSG00000041961	Znrf3	Gm1167	zinc and ring finger 3	protein-coding
2969	chr2	130423869	130424782	+	0	NA	promoter-TSS (NM_001362651)	promoter-TSS (NM_001362651)	5	NM_030559	80743		NM_030559	ENSMUSG00000027411	Vps16	1810074M16Rik|mVPS16	VSP16 CORVET/HOPS core subunit	protein-coding
1418	chr15	12204641	12205167	+	0	NA	promoter-TSS (NM_001356498)	promoter-TSS (NM_001356498)	-124	NM_001356498	268783		NM_172958	ENSMUSG00000039458	Mtmr12	3Pap|4932703C11|C730015A02Rik|Pip3ap|mKIAA1682	myotubularin related protein 12	protein-coding
1529	chr15	57911887	57912415	+	0	NA	promoter-TSS (NM_001356310)	promoter-TSS (NM_001356310)	-48	NM_001356310	210544		NM_199300	ENSMUSG00000022364	Tbc1d31	4B3|D330013L20Rik|Gm85|Wdr67	TBC1 domain family, member 31	protein-coding
1658	chr4	11485550	11486190	+	0	NA	promoter-TSS (NM_001081183)	promoter-TSS (NM_001081183)	-88	NM_001347055	66185		NM_001081183	ENSMUSG00000040720	Virma	1110037F02Rik|4930422M05Rik|Kiaa1429|mKIAA1429	vir like m6A methyltransferase associated	protein-coding
1780	chr15	96698659	96699938	+	0	NA	intron (NM_175121, intron 1 of 15)	CpG	430	NM_001355633	67760		NM_175121	ENSMUSG00000022462	Slc38a2	5033402L14Rik|ATA2|SAT2|SNAT2|mKIAA1382	solute carrier family 38, member 2	protein-coding
121	chr7	111779519	111780175	+	0	NA	5' UTR (NM_173739, exon 1 of 11)	5' UTR (NM_173739, exon 1 of 11)	130	NM_173739	233733		NM_173739	ENSMUSG00000038296	Galnt18	2900011G21Rik|Galntl4|galNAc-T18|mpp-GalNAc-T18(O18)	polypeptide N-acetylgalactosaminyltransferase 18	protein-coding
958	chr13	91223504	91224143	+	0	NA	intron (NM_025770, intron 1 of 7)	CpG	164	NM_025770	66795		NM_025770	ENSMUSG00000021619	Atg10	5330424L23Rik|5430428K15Rik|APG10|Agp10|Apg10l|Apg10p|Atg10l|mAPG10	autophagy related 10	protein-coding
1759	chr11	82387087	82387641	+	0	NA	Intergenic	CpG	-1536	NM_001304439	270893		NM_023438	ENSMUSG00000020701	Tmem132e	Gm644	transmembrane protein 132E	protein-coding
1130	chr14	34310156	34310702	+	0	NA	promoter-TSS (NM_008133)	promoter-TSS (NM_008133)	88	NR_153399	75698		NM_029389	ENSMUSG00000041471	Shld2	3110001K24Rik|Fam35a	shieldin complex subunit 2	protein-coding
217	chr7	126799032	126799832	+	0	NA	promoter-TSS (NM_001177307)	promoter-TSS (NM_001177307)	-178	NM_007438	11674		NM_007438	ENSMUSG00000030695	Aldoa	Aldo-1|Aldo1	aldolase A, fructose-bisphosphate	protein-coding
1112	chr6	71493678	71494157	+	0	NA	promoter-TSS (NM_001308303)	promoter-TSS (NM_001308303)	40	NM_009543	22644		NM_009543	ENSMUSG00000052656	Rnf103	Zfp103|kf-1	ring finger protein 103	protein-coding
1049	chr6	47594538	47595691	+	0	NA	promoter-TSS (NM_001146689)	promoter-TSS (NM_001146689)	-84	NM_001146689	14056		NM_007971	ENSMUSG00000029687	Ezh2	Enx-1|Enx1h|KMT6|mKIAA4065	enhancer of zeste 2 polycomb repressive complex 2 subunit	protein-coding
2218	chr9	72860666	72861612	+	0	NA	intron (NM_175485, intron 11 of 19)	B2_Mm1a|SINE|B2	53865	NM_175485	235472		NM_175485	ENSMUSG00000036030	Prtg	A230098A12Rik|Igdcc5	protogenin	protein-coding
2101	chr19	8953351	8954125	+	0	NA	promoter-TSS (NM_197993)	promoter-TSS (NM_197993)	-94	NM_197993	70044		NM_197993	ENSMUSG00000071645	Tut1	2700038E08Rik|PAPD2|Rbm21|TUTase6|Tent1|U6-TUTase|star-PAP	terminal uridylyl transferase 1, U6 snRNA-specific	protein-coding
2385	chr10	63023719	63024778	+	0	NA	promoter-TSS (NM_026085)	promoter-TSS (NM_026085)	-264	NM_026085	67307		NM_026085	ENSMUSG00000020072	Pbld2	3110049J23Rik|Mawbp	phenazine biosynthesis-like protein domain containing 2	protein-coding
4	chr7	64872704	64873319	+	0	NA	promoter-TSS (NM_023239)	promoter-TSS (NM_023239)	29	NM_023239	66647		NM_023239	ENSMUSG00000070520	Nsmce3	5730494G16Rik|HCA4|Mageg1|Ndnl2|mage-g1	NSE3 homolog, SMC5-SMC6 complex component	protein-coding
1449	chr11	62602452	62603215	+	0	NA	promoter-TSS (NR_028550)	promoter-TSS (NR_028550)	-44	NR_030738	69221		NR_030738	ENSMUSG00000086841	2410006H16Rik	-	RIKEN cDNA 2410006H16 gene	ncRNA
1573	chr1	59912602	59913246	+	0	NA	promoter-TSS (NM_001037725)	promoter-TSS (NM_001037725)	-82	NM_001037725	72750		NM_001037725	ENSMUSG00000041040	Fam117b	2810425F24Rik|6330416D14Rik|Als2cr13	family with sequence similarity 117, member B	protein-coding
1290	chr11	45925192	45926985	+	0	NA	Intergenic	B3A|SINE|B2	18847	NM_028185	72290		NM_028185	ENSMUSG00000044847	Lsm11	2210404M20Rik	U7 snRNP-specific Sm-like protein LSM11	protein-coding
2317	chr19	47029629	47030166	+	0	NA	Intergenic	Intergenic	-14723	NR_165062	76952		NM_029810	ENSMUSG00000025041	Nt5c2	2010002I23Rik|CnII|Gm9751|Gmp|Nt5b|Pnt5|cN-II	5'-nucleotidase, cytosolic II	protein-coding
2879	chr7	43579550	43580251	+	0	NA	intron (NM_001357769, intron 1 of 3)	intron (NM_001357769, intron 1 of 3)	314	NM_172482	210105		NM_172482	ENSMUSG00000030469	Zfp719	8030458J18|9430094P17Rik|C630016O21Rik|mszf6	zinc finger protein 719	protein-coding
2977	chr5	67138853	67140596	+	0	NA	Intergenic	Intergenic	-40598	NM_008888	18935		NM_008888	ENSMUSG00000012520	Phox2b	Dilp1|NBPhox|Pmx2b|Px2b	paired-like homeobox 2b	protein-coding
2353	chr12	49391415	49391877	+	0	NA	intron (NR_026733, intron 2 of 2)	CpG	1994	NR_026733	67293		NR_026733	ENSMUSG00000104861	3110039M20Rik	-	RIKEN cDNA 3110039M20 gene	ncRNA
867	chr18	63708314	63708970	+	0	NA	promoter-TSS (NM_001360837)	promoter-TSS (NM_001360837)	-53	NM_001360837	104082		NM_001014981	ENSMUSG00000040560	Wdr7	TRAG|mKIAA0541	WD repeat domain 7	protein-coding
1178	chr3	52007555	52008420	+	0	NA	intron (NM_001004176, intron 1 of 4)	intron (NM_001004176, intron 1 of 4)	97019	NM_001004176	433586		NM_001004176	ENSMUSG00000061143	Maml3	Mam-2|mKIAA1816	mastermind like transcriptional coactivator 3	protein-coding
2272	chr19	40830767	40831339	+	0	NA	promoter-TSS (NM_172839)	promoter-TSS (NM_172839)	-226	NM_172839	240665		NM_172839	ENSMUSG00000025010	Ccnj	D430039C20Rik	cyclin J	protein-coding
2584	chr9	121371407	121372120	+	0	NA	intron (NM_001357973, intron 1 of 5)	intron (NM_001357973, intron 1 of 5)	4805	NM_001357973	67095		NM_175114	ENSMUSG00000032536	Trak1	2310001H13Rik|hyrt|mKIAA1042	trafficking protein, kinesin binding 1	protein-coding
652	chr5	112001264	112002767	+	0	NA	Intergenic	Intergenic	-154212	NR_166436	75640		NR_166436	ENSMUSG00000104538	1700016B01Rik	Gm42491	RIKEN cDNA 1700016B01 gene	ncRNA
192	chr16	84773709	84775019	+	0	NA	5' UTR (NM_023844, exon 1 of 10)	5' UTR (NM_023844, exon 1 of 10)	241	NM_023844	67374		NM_023844	ENSMUSG00000053062	Jam2	1110002N23Rik|2410030G21Rik|2410167M24Rik|JAM-2|JAM-B|Jcam2|VE-JAM	junction adhesion molecule 2	protein-coding
256	chr2	180701647	180702383	+	0	NA	promoter-TSS (NM_001291433)	promoter-TSS (NM_001291433)	87	NM_011805	23856		NM_011805	ENSMUSG00000038914	Dido1	6720461J16Rik|C130092D22Rik|D130048F08Rik|DATF-1|DIO-1|Datf1|dido	death inducer-obliterator 1	protein-coding
319	chr7	139188192	139188709	+	0	NA	promoter-TSS (NM_021302)	promoter-TSS (NM_021302)	44	NM_021302	57740		NM_021302	ENSMUSG00000015981	Stk32c	PKE|Pkek|YANK3	serine/threonine kinase 32C	protein-coding
1536	chr15	59647520	59648673	+	0	NA	promoter-TSS (NM_144549)	promoter-TSS (NM_144549)	-558	NM_144549	211770		NM_144549	ENSMUSG00000032501	Trib1	A530090O15Rik|TRB-1|Trb1	tribbles pseudokinase 1	protein-coding
1391	chr11	53300180	53301000	+	0	NA	promoter-TSS (NM_008300)	promoter-TSS (NM_008300)	-111	NM_008300	15525		NM_008300	ENSMUSG00000020361	Hspa4	70kDa|APG-2|Hsp110|Hsp70RY|mKIAA4025	heat shock protein 4	protein-coding
1749	chr11	80153859	80154279	+	0	NA	promoter-TSS (NM_172133)	promoter-TSS (NM_172133)	-93	NM_172133	216991		NM_172133	ENSMUSG00000020709	Adap2	Centa2	ArfGAP with dual PH domains 2	protein-coding
1900	chr1	155973170	155973914	+	0	NA	promoter-TSS (NM_001039184)	promoter-TSS (NM_001039184)	-287	NM_001039184	74081		NM_001039184	ENSMUSG00000033671	Cep350	4933409L06Rik|6430546F08Rik	centrosomal protein 350	protein-coding
512	chr5	86804028	86804562	+	0	NA	promoter-TSS (NM_001347376)	promoter-TSS (NM_001347376)	29	NM_177680	231386		NM_177680	ENSMUSG00000035851	Ythdc1	A730098D12Rik|mKIAA1966	YTH domain containing 1	protein-coding
2322	chr12	21373559	21374147	+	0	NA	promoter-TSS (NM_009615)	promoter-TSS (NM_009615)	-221	NM_001291871	11491		NM_009615	ENSMUSG00000052593	Adam17	CD156b|Tace	a disintegrin and metallopeptidase domain 17	protein-coding
1568	chr1	59119833	59120321	+	0	NA	promoter-TSS (NM_001033449)	promoter-TSS (NM_001033449)	19	NM_001033449	381259		NM_001033449	ENSMUSG00000038079	Tmem237	Als2cr4|Gm972	transmembrane protein 237	protein-coding
1619	chr3	141111911	141113072	+	0	NA	Intergenic	Intergenic	99864	NM_008811	18598		NM_008811	ENSMUSG00000047674	Pdha2	Pdhal	pyruvate dehydrogenase E1 alpha 2	protein-coding
1459	chr6	145340557	145341938	+	0	NA	Intergenic	Intergenic	-46378	NR_003625	381827		NM_001001987		1700073E17Rik	-	ribosomal protein L7 pseudogene	pseudo
2928	chr15	102203207	102203648	+	0	NA	promoter-TSS (NM_001358674)	promoter-TSS (NM_001358674)	-218	NM_001289691	68744		NM_153194	ENSMUSG00000046897	Zfp740	1110034O07Rik|Znf740	zinc finger protein 740	protein-coding
2931	chr2	120850154	120850779	+	0	NA	promoter-TSS (NR_038350)	promoter-TSS (NR_038350)	-48	NM_001024857	140810		NM_080788	ENSMUSG00000090100	Ttbk2	2610507N02Rik|B930008N24Rik|TTK|Ttbk|Ttbk1|mKIAA0847	tau tubulin kinase 2	protein-coding
1604	chr1	72237043	72237541	+	0	NA	Intergenic	Intergenic	-6701	NR_155355	320933		NR_155355		D230017M19Rik	B930094L07Rik	RIKEN cDNA D230017M19 gene	ncRNA
3025	chr18	90579272	90580026	+	0	NA	promoter-TSS (NM_001362365)	promoter-TSS (NM_001362365)	-176	NM_001362365	108168395		NM_001362365	ENSMUSG00000110277	Gm45871	-	predicted gene 45871	protein-coding
1059	chr13	116514437	116515623	+	0	NA	Intergenic	Intergenic	-205342	NM_021459	16392		NM_021459	ENSMUSG00000042258	Isl1	-	ISL1 transcription factor, LIM/homeodomain	protein-coding
323	chr7	141228189	141228824	+	0	NA	promoter-TSS (NM_001081118)	promoter-TSS (NM_001081118)	-282	NM_001081118	101471		NM_207211	ENSMUSG00000038611	Phrf1	-	PHD and ring finger domains 1	protein-coding
1127	chr6	83914279	83914839	+	0	NA	intron (NM_008717, intron 1 of 26)	CpG	206	NM_001355285	18139		NM_008717	ENSMUSG00000030016	Zfp638	Np220|Zfml|Znf638|mNP220	zinc finger protein 638	protein-coding
1163	chr14	59200963	59201362	+	0	NA	promoter-TSS (NM_001360610)	promoter-TSS (NM_001360610)	-66	NM_027764	71330		NM_027764	ENSMUSG00000035469	Rcbtb1	5430409I18Rik|CLLD7|CLLL7	regulator of chromosome condensation (RCC1) and BTB (POZ) domain containing protein 1	protein-coding
1480	chr3	108721852	108722638	+	0	NA	promoter-TSS (NM_029522)	promoter-TSS (NM_029522)	54	NM_029522	76123		NM_029522	ENSMUSG00000027883	Gpsm2	6230410J09Rik|LGN|Pins	G-protein signalling modulator 2 (AGS3-like, C. elegans)	protein-coding
2343	chr10	39659147	39660124	+	0	NA	intron (NR_038037, intron 2 of 2)	intron (NR_038037, intron 2 of 2)	-45953	NR_152259	100504626		NR_152259	ENSMUSG00000086915	Gm16364	Gm16365|Hilnc	predicted gene 16364	ncRNA
1080	chr14	26970056	26970775	+	0	NA	exon (NM_145221, exon 1 of 22)	exon (NM_145221, exon 1 of 22)	136	NM_145221	72993		NM_145221	ENSMUSG00000040760	Appl1	2900057D21Rik|7330406P05Rik|DIP13	adaptor protein, phosphotyrosine interaction, PH domain and leucine zipper containing 1	protein-coding
411	chr8	46551582	46552022	+	0	NA	promoter-TSS (NM_027973)	promoter-TSS (NM_027973)	-267	NR_160798	71876		NM_027973	ENSMUSG00000031629	Cenpu	1700029A22Rik|Mlf1ip	centromere protein U	protein-coding
2790	chr2	65413895	65414557	+	0	NA	Intergenic	Intergenic	-49826	NR_105755	102466151		NR_105755	ENSMUSG00000099184	Mir6337	Gm27877|mmu-mir-6337	microRNA 6337	ncRNA
1718	chr15	81399664	81400143	+	0	NA	promoter-TSS (NM_001347075)	promoter-TSS (NM_001347075)	-209	NM_133726	70356		NM_133726	ENSMUSG00000022403	St13	1110007I03Rik|3110002K08Rik|HIP|HOP|HSPABP|HSPABP1|PRO0786|SNC6|p48	suppression of tumorigenicity 13	protein-coding
1772	chr1	86582320	86582872	+	0	NA	promoter-TSS (NM_001360888)	promoter-TSS (NM_001360888)	189	NM_008801	18582		NM_008801	ENSMUSG00000026239	Pde6d	PrBP/delta	phosphodiesterase 6D, cGMP-specific, rod, delta	protein-coding
3021	chr6	70871631	70872782	+	0	NA	intron (NM_010121, intron 2 of 16)	intron (NM_010121, intron 2 of 16)	27691	NM_010121	13666		NM_010121	ENSMUSG00000031668	Eif2ak3	Pek|Perk	eukaryotic translation initiation factor 2 alpha kinase 3	protein-coding
1806	chr1	127555690	127556608	+	0	NA	intron (NM_028135, intron 2 of 7)	intron (NM_028135, intron 2 of 7)	121872	NM_028135	72160		NM_028135	ENSMUSG00000026347	Tmem163	2610024A01Rik|A-cre|Act-Cre|SV31|Tg(ACTB-cre)2Mrt|actin-cre|cre<actin>	transmembrane protein 163	protein-coding
264	chr2	181186823	181188176	+	0	NA	intron (NM_001356427, intron 1 of 4)	CpG	252	NM_025598	66496		NM_025598	ENSMUSG00000016344	Ppdpf	0610012G23Rik|2610317A05Rik|2700038C09Rik|3110053G12Rik	pancreatic progenitor cell differentiation and proliferation factor	protein-coding
2935	chr2	121413421	121414208	+	0	NA	promoter-TSS (NM_007952)	promoter-TSS (NM_007952)	-22	NM_153075	212670		NM_153075	ENSMUSG00000033486	Catsper2	-	cation channel, sperm associated 2	protein-coding
644	chr8	94036724	94037380	+	0	NA	promoter-TSS (NM_001093757)	promoter-TSS (NM_001093757)	-13	NM_026623	68219		NM_026623	ENSMUSG00000031754	Nudt21	25kDa|3110048P04Rik|5730530J16Rik|Cpsf5	nudix hydrolase 21	protein-coding
3038	chr8	54529576	54530350	+	0	NA	promoter-TSS (NM_029701)	promoter-TSS (NM_029701)	35	NM_029701	76687		NM_029701	ENSMUSG00000054408	Spcs3	1810011E08Rik|SPC22/23	signal peptidase complex subunit 3 homolog (S. cerevisiae)	protein-coding
604	chr18	3507032	3508078	+	0	NA	promoter-TSS (NM_026505)	promoter-TSS (NM_026505)	-402	NM_026505	68010		NM_026505	ENSMUSG00000024232	Bambi	2610003H06Rik	BMP and activin membrane-bound inhibitor	protein-coding
29	chr7	83883808	83884581	+	0	NA	promoter-TSS (NR_164324)	promoter-TSS (NR_164324)	147	NM_030705	80889		NM_030705	ENSMUSG00000070462	Tlnrd1	Mesdc1	talin rod domain containing 1	protein-coding
1395	chr11	53493359	53493851	+	0	NA	Intergenic	Intergenic	-13410	NM_183173	237761		NM_183173	ENSMUSG00000044352	Sowaha	A830006N08Rik|Ankrd43	sosondowah ankyrin repeat domain family member A	protein-coding
675	chr5	115326774	115327145	+	0	NA	promoter-TSS (NM_025573)	promoter-TSS (NM_025573)	-218	NR_036616	108014		NM_025573	ENSMUSG00000029538	Srsf9	25kDa|2610029M16Rik|SRp30c|Sfrs9	serine and arginine-rich splicing factor 9	protein-coding
799	chr5	132542968	132543930	+	0	NA	promoter-TSS (NM_001363480)	promoter-TSS (NM_001363480)	-229	NM_001363480	319974		NM_001363480	ENSMUSG00000029673	Auts2	2700063G02Rik|A730011F23Rik|D830032G16Rik	autism susceptibility candidate 2	protein-coding
271	chr17	4906961	4907579	+	0	NA	Intergenic	Intergenic	-1052	NR_166049	102637782		NR_166049		Gm34507	-	predicted gene, 34507	ncRNA
2852	chr2	91236773	91237574	+	0	NA	promoter-TSS (NR_015464)	promoter-TSS (NR_015464)	27	NR_015464	606735		NR_015464	ENSMUSG00000120340	A330069E16Rik	-	RIKEN cDNA A330069E16 gene	ncRNA
2280	chr19	41933213	41933718	+	0	NA	promoter-TSS (NM_001164561)	promoter-TSS (NM_001164561)	20	NM_023740	74168		NM_023740	ENSMUSG00000025157	Zdhhc16	1500015N03Rik|Aph2	zinc finger, DHHC domain containing 16	protein-coding
407	chr8	40610130	40610543	+	0	NA	intron (NM_001040699, intron 1 of 13)	IAPLTR2a|LTR|ERVK	24456	NM_001040699	54384		NM_019433	ENSMUSG00000039431	Mtmr7	-	myotubularin related protein 7	protein-coding
1648	chr7	28049834	28050518	+	0	NA	promoter-TSS (NM_011874)	promoter-TSS (NM_011874)	-84	NM_011874	23996		NM_011874	ENSMUSG00000030603	Psmc4	CIP21|MIP224	proteasome (prosome, macropain) 26S subunit, ATPase, 4	protein-coding
814	chr18	42274978	42275804	+	0	NA	promoter-TSS (NR_033452)	promoter-TSS (NR_033452)	38	NM_172626	225432		NM_172626	ENSMUSG00000024491	Rbm27	A730010I06|Psc1|mKIAA1311	RNA binding motif protein 27	protein-coding
2259	chr19	36910667	36911139	+	0	NA	Intergenic	Intergenic	8696	NM_028263	72514		NM_028263	ENSMUSG00000047632	Fgfbp3	2610306H15Rik|Fgf-bp3	fibroblast growth factor binding protein 3	protein-coding
447	chr17	48031414	48032084	+	0	NA	Intergenic	CpG	6544	NM_029689	76651		NM_029689	ENSMUSG00000094928	1700122O11Rik	-	RIKEN cDNA 1700122O11 gene	ncRNA
1875	chr1	134060883	134061345	+	0	NA	promoter-TSS (NR_165647)	promoter-TSS (NR_165647)	-167	NR_165647	105246710		NR_165647		Gm19497	-	predicted gene, 19497	ncRNA
153	chr16	56075275	56076005	+	0	NA	intron (NM_001003972, intron 1 of 6)	CpG	160	NM_001304503	66315		NM_025483	ENSMUSG00000052917	Senp7	2410152H17Rik|2810413I22Rik|2900036C23Rik|6030449K19Rik	SUMO1/sentrin specific peptidase 7	protein-coding
693	chr13	23555829	23556501	+	0	NA	TTS (NM_145713)	TTS (NM_145713)	1133	NM_145713	14957		NM_145713	ENSMUSG00000052565	H1f3	H1-3|H1.3|H1D|H1s-4|Hist1h1d	H1.3 linker histone, cluster member	protein-coding
2445	chr4	149307473	149308441	+	0	NA	promoter-TSS (NM_001290995)	promoter-TSS (NM_001290995)	-224	NM_001290995	16561		NM_008441	ENSMUSG00000063077	Kif1b	A530096N05Rik|D4Mil1e|KIF1Bp130|KIF1Bp204	kinesin family member 1B	protein-coding
1389	chr11	51619409	51619886	+	0	NA	promoter-TSS (NM_026631)	promoter-TSS (NM_026631)	-126	NM_001364736	52530		NM_026631	ENSMUSG00000001056	Nhp2	2410130M07Rik|D11Ertd175e|Nola2	NHP2 ribonucleoprotein	protein-coding
2293	chr19	44930805	44931627	+	0	NA	promoter-TSS (NM_001081225)	promoter-TSS (NM_001081225)	97	NM_001081225	226151		NM_172638	ENSMUSG00000036097	Slf2	3632432H19|Fam178a	SMC5-SMC6 complex localization factor 2	protein-coding
2570	chr9	110624507	110624964	+	0	NA	promoter-TSS (NM_026012)	promoter-TSS (NM_026012)	-342	NM_026012	67169		NM_026012	ENSMUSG00000032491	Nradd	2610311B09Rik|NRDD|NRH2|PLAIDD	neurotrophin receptor associated death domain	protein-coding
2045	chr9	57836615	57837081	+	0	NA	promoter-TSS (NM_001379353)	promoter-TSS (NM_001379353)	-69	NM_001379353	56380		NM_019689	ENSMUSG00000004661	Arid3b	Bdp|Dri2	AT-rich interaction domain 3B	protein-coding
1926	chr4	95051783	95053287	+	0	NA	promoter-TSS (NM_010591)	promoter-TSS (NM_010591)	-313	NM_010591	16476		NM_010591	ENSMUSG00000052684	Jun	AP-1|Junc|c-jun	jun proto-oncogene	protein-coding
2566	chr10	81384121	81384751	+	0	NA	promoter-TSS (NM_133964)	promoter-TSS (NM_133964)	2	NR_168929	117934533		NR_168929	ENSMUSG00000113262	Gm48551	-	predicted gene, 48551	ncRNA
1350	chr6	128200241	128201048	+	0	NA	Intergenic	CpG	-16841	NR_077223	330427		NR_077223	ENSMUSG00000107879	9330102E08Rik	-	RIKEN cDNA 9330102E08 gene	ncRNA
870	chr13	73117018	73117928	+	0	NA	Intergenic	Intergenic	111627	NR_126459	75361		NR_126459		4930555K05Rik	-	RIKEN cDNA 4930555K05 gene	ncRNA
1592	chr11	74649063	74649594	+	0	NA	promoter-TSS (NM_001081158)	promoter-TSS (NM_001081158)	-176	NM_001081158	74148		NM_001081158	ENSMUSG00000020741	Cluh	1300001I01Rik|Kiaa0664|mKIAA0664	clustered mitochondria homolog	protein-coding
781	chr8	123042255	123042888	+	0	NA	promoter-TSS (NR_045268)	promoter-TSS (NR_045268)	-4	NR_045268	100503178		NR_045268	ENSMUSG00000099881	2810013P06Rik	-	RIKEN cDNA 2810013P06 gene	ncRNA
2538	chr10	75211915	75212655	+	0	NA	promoter-TSS (NM_001145826)	promoter-TSS (NM_001145826)	-105	NM_001145826	74392		NM_153406	ENSMUSG00000033444	Specc1l	4930470P14Rik|4932439K10Rik|9530057A13Rik|Cytsa|mKIAA0376	sperm antigen with calponin homology and coiled-coil domains 1-like	protein-coding
2783	chr2	52741964	52742672	+	0	NA	promoter-TSS (NM_019667)	promoter-TSS (NM_019667)	-169	NM_019667	56324		NM_019667	ENSMUSG00000055371	Stam2	1200004O12Rik|5730456G07Rik|Hbp	signal transducing adaptor molecule (SH3 domain and ITAM motif) 2	protein-coding
1241	chr14	67188612	67189165	+	0	NA	Intergenic	Intergenic	-44404	NM_010095	13592		NM_010095	ENSMUSG00000022053	Ebf2	D14Ggc1e|EBF-2|Mmot1|O/E-3|OE-3	early B cell factor 2	protein-coding
1961	chr11	105125807	105126531	+	0	NA	promoter-TSS (NM_172567)	promoter-TSS (NM_172567)	-256	NM_172567	52686		NM_172567	ENSMUSG00000020691	Mettl2	2810438F06Rik|C130031G21Rik|D11Ertd768e|METL|PSENIP1	methyltransferase 2, methylcytidine	protein-coding
2521	chr12	72760437	72761256	+	0	NA	promoter-TSS (NM_008910)	promoter-TSS (NM_008910)	-365	NM_008910	19042		NM_008910	ENSMUSG00000021096	Ppm1a	2310003C21Rik|2900017D14Rik|MMPa-2|MPPa-1	protein phosphatase 1A, magnesium dependent, alpha isoform	protein-coding
1074	chr14	21830925	21831644	+	0	NA	promoter-TSS (NM_011695)	promoter-TSS (NM_011695)	-277	NM_011695	22334		NM_011695	ENSMUSG00000021771	Vdac2	Vdac6|mVDAC2|mVDAC6	voltage-dependent anion channel 2	protein-coding
2133	chr4	128993096	128993513	+	0	NA	promoter-TSS (NM_016895)	promoter-TSS (NM_016895)	80	NR_138540	11637		NM_016895	ENSMUSG00000028792	Ak2	Ak-2|D4Ertd220e	adenylate kinase 2	protein-coding
985	chr19	3768482	3768905	+	0	NA	intron (NM_001379679, intron 1 of 9)	CpG	804	NM_001379678	225888		NM_144871	ENSMUSG00000045098	Kmt5b	C630029K18Rik|Suv4-20h1|Suv420h1	lysine methyltransferase 5B	protein-coding
2755	chrX	57392421	57393383	+	0	NA	non-coding (NR_029425, exon 1 of 10)	non-coding (NR_029425, exon 1 of 10)	134	NM_011252	19655		NM_011252	ENSMUSG00000031134	Rbmx	hnRNP G	RNA binding motif protein, X chromosome	protein-coding
1474	chr3	108283600	108284009	+	0	NA	promoter-TSS (NM_001271599)	promoter-TSS (NM_001271599)	-260	NM_001271599	20661		NM_019972	ENSMUSG00000068747	Sort1	2900053A11Rik|Ntr3|Ntsr3	sortilin 1	protein-coding
2844	chr2	83759094	83760151	+	0	NA	intron (NM_008402, intron 4 of 29)	intron (NM_008402, intron 4 of 29)	35225	NM_008402	16410		NM_008402	ENSMUSG00000027087	Itgav	1110004F14Rik|2610028E01Rik|CD51|D430040G12Rik	integrin alpha V	protein-coding
569	chr13	12257930	12258289	+	0	NA	promoter-TSS (NM_001081128)	promoter-TSS (NM_001081128)	4	NM_001081128	238505		NM_001081128	ENSMUSG00000021311	Mtr	D830038K18Rik|MS	5-methyltetrahydrofolate-homocysteine methyltransferase	protein-coding
2646	chr5	33629175	33630091	+	0	NA	promoter-TSS (NM_001359463)	promoter-TSS (NM_001359463)	2	NM_001359463	74504		NM_178390	ENSMUSG00000037339	Fam53a	2410018C17Rik|5430419M09Rik|Dntnp	family with sequence similarity 53, member A	protein-coding
2751	chrX	38564655	38565125	+	0	NA	intron (NM_001110142, intron 3 of 22)	CpG	11306	NM_028288	72584		NM_028288	ENSMUSG00000031095	Cul4b	2700050M05Rik|CUL-4B|mKIAA0695	cullin 4B	protein-coding
180	chr16	74386748	74387629	+	0	NA	intron (NM_001358492, intron 1 of 26)	intron (NM_001358492, intron 1 of 26)	24637	NM_001358494	268902		NM_175549	ENSMUSG00000052516	Robo2	2600013A04Rik|9430089E08Rik|D230004I22Rik|mKIAA1568	roundabout guidance receptor 2	protein-coding
1697	chr1	21079323	21079656	+	0	NA	promoter-TSS (NM_177409)	promoter-TSS (NM_177409)	-264	NM_177409	170829		NM_177409	ENSMUSG00000041779	Tram2	C330003D03Rik	translocating chain-associating membrane protein 2	protein-coding
2525	chr12	75669115	75670045	+	0	NA	promoter-TSS (NM_028203)	promoter-TSS (NM_028203)	-43	NM_028203	72338		NM_028203	ENSMUSG00000045690	Wdr89	2600001A11Rik	WD repeat domain 89	protein-coding
736	chr18	37217460	37218373	+	0	NA	intron (NM_001301259, intron 1 of 3)	intron (NM_001301259, intron 1 of 3)	-47082	NM_053126	93872		NM_053126	ENSMUSG00000051663	Pcdhb1	PcdhbA	protocadherin beta 1	protein-coding
1493	chr7	12921559	12922427	+	0	NA	promoter-TSS (NM_009095)	promoter-TSS (NM_009095)	-318	NM_009095	20103		NM_009095	ENSMUSG00000012848	Rps5	-	ribosomal protein S5	protein-coding
1965	chr11	106487661	106488227	+	0	NA	promoter-TSS (NM_023913)	promoter-TSS (NM_023913)	-148	NM_023913	78943		NM_023913	ENSMUSG00000020715	Ern1	9030414B18Rik|Ire1a|Ire1alpha|Ire1p	endoplasmic reticulum to nucleus signalling 1	protein-coding
1245	chr11	19531020	19532014	+	0	NA	Intergenic	Intergenic	-392925	NM_033523	114716		NM_033523	ENSMUSG00000045671	Spred2	-	sprouty-related EVH1 domain containing 2	protein-coding
1820	chr4	40269517	40269908	+	0	NA	TTS (NM_001033305)	TTS (NM_001033305)	129	NM_134097	106021		NM_134097	ENSMUSG00000036822	Topors	LUN|TP53BPL|p53BP3|p53BP3/LUN	topoisomerase I binding, arginine/serine-rich	protein-coding
1093	chr6	51170611	51171036	+	0	NA	Intergenic	Intergenic	99087	NR_029719	387166		NR_029719	ENSMUSG00000065505	Mir148a	Mirn148|Mirn148a|mir-148a	microRNA 148a	ncRNA
2808	chr10	128368830	128369340	+	0	NA	promoter-TSS (NM_001374700)	promoter-TSS (NM_001374700)	-105	NM_001374700	210582		NM_001081040	ENSMUSG00000039914	Coq10a	Gm1	coenzyme Q10A	protein-coding
2274	chr19	41829719	41830316	+	0	NA	promoter-TSS (NM_008043)	promoter-TSS (NM_008043)	47	NM_008043	14296		NM_008043	ENSMUSG00000067199	Frat1	-	frequently rearranged in advanced T cell lymphomas	protein-coding
460	chr17	56989839	56990527	+	0	NA	promoter-TSS (NM_017393)	promoter-TSS (NM_017393)	-81	NM_017393	53895		NM_017393	ENSMUSG00000002660	Clpp	D17Wsu160e	caseinolytic mitochondrial matrix peptidase proteolytic subunit	protein-coding
2041	chr9	57148185	57148556	+	0	NA	promoter-TSS (NM_001357409)	promoter-TSS (NM_001357409)	-65	NR_151685	72774		NM_028347	ENSMUSG00000032298	Neil1	2810450N13Rik|NEH1|Nei1	nei endonuclease VIII-like 1 (E. coli)	protein-coding
346	chr17	24426579	24427168	+	0	NA	TTS (NM_001080128)	TTS (NM_001080128)	190	NM_010023	13177		NM_010023	ENSMUSG00000024132	Eci1	Dci|eci	enoyl-Coenzyme A delta isomerase 1	protein-coding
362	chr17	27555236	27556869	+	0	NA	promoter-TSS (NM_001166546)	promoter-TSS (NM_001166546)	-522	NM_001166535	15361		NM_016660	ENSMUSG00000046711	Hmga1	Hmga1a|Hmga1b|Hmgi|Hmgiy|Hmgy	high mobility group AT-hook 1	protein-coding
932	chr9	36767532	36768344	+	0	NA	promoter-TSS (NM_008408)	promoter-TSS (NM_008408)	51	NR_166654	102637672		NR_166654	ENSMUSG00000096993	Gm26787	-	predicted gene, 26787	ncRNA
833	chr18	53992964	53993611	+	0	NA	Intergenic	Intergenic	131174	NM_152809	70425		NM_152809	ENSMUSG00000073563	Csnk1g3	3300002K07Rik|C330049O21Rik	casein kinase 1, gamma 3	protein-coding
1109	chr6	61042711	61043694	+	0	NA	Intergenic	Intergenic	98885	NM_027613	70945		NM_027613	ENSMUSG00000054641	Mmrn1	4921530G03Rik|Emilin4|Mmrn	multimerin 1	protein-coding
1114	chr6	72362186	72362838	+	0	NA	promoter-TSS (NM_025607)	promoter-TSS (NM_025607)	-80	NM_025607	66510		NM_025607	ENSMUSG00000055850	Rnf181	1700047F16Rik|2500002L14Rik|6230415N01Rik	ring finger protein 181	protein-coding
2441	chr4	148288012	148288262	+	0	NA	promoter-TSS (NR_149755)	promoter-TSS (NR_149755)	-172	NR_149755	242748		NM_001083342	ENSMUSG00000041544	Disp3	G630052C06Rik|Ptchd2|RNDEu-2	dispatched RND transporter family member 3	protein-coding
306	chr3	36000411	36000951	+	0	NA	promoter-TSS (NM_023644)	promoter-TSS (NM_023644)	-3	NM_023644	72039		NM_023644	ENSMUSG00000027709	Mccc1	1810045E08Rik|2310058B18Rik|MCCalpha|Mcca	methylcrotonoyl-Coenzyme A carboxylase 1 (alpha)	protein-coding
2716	chr10	84621917	84622581	+	0	NA	promoter-TSS (NM_027423)	promoter-TSS (NM_027423)	-49	NM_027423	70428		NM_027423	ENSMUSG00000034453	Polr3b	2700078H01Rik|A330032P03Rik|C128|RPC2	polymerase (RNA) III (DNA directed) polypeptide B	protein-coding
1871	chr11	98400229	98400633	+	0	NA	promoter-TSS (NM_001033537)	promoter-TSS (NM_001033537)	59	NM_001033537	320655		NM_001033537	ENSMUSG00000038208	Pgap3	CAB2|D430035D22Rik|Perld1	post-GPI attachment to proteins 3	protein-coding
376	chr17	33089306	33089771	+	0	NA	intron (NM_001024950, intron 1 of 3)	intron (NM_001024950, intron 1 of 3)	171	NM_001024950	240068		NM_001024950	ENSMUSG00000067424	Zfp563	D130054H01|NTfin7|Zfp413	zinc finger protein 563	protein-coding
2399	chr9	97672177	97672999	+	0	NA	intron (NM_022319, intron 2 of 17)	intron (NM_022319, intron 2 of 17)	-302630	NM_030219	78911		NM_030219	ENSMUSG00000032451	Trim42	4930486B16Rik	tripartite motif-containing 42	protein-coding
2016	chr1	190928050	190928762	+	0	NA	promoter-TSS (NM_001357134)	promoter-TSS (NM_001357134)	-84	NM_001357132	52477		NM_021421	ENSMUSG00000026634	Angel2	2610307I21Rik|5730410O10Rik|D1Ertd396e|D1Ertd654e	angel homolog 2	protein-coding
1283	chr11	36677331	36677852	+	0	NA	intron (NM_001290702, intron 2 of 27)	intron (NM_001290702, intron 2 of 27)	266650	NM_001290702	23964		NM_011856	ENSMUSG00000049336	Tenm2	Odz2|Odz3|Ten-2|Ten-m2	teneurin transmembrane protein 2	protein-coding
2656	chr5	34659896	34660571	+	0	NA	promoter-TSS (NM_019497)	promoter-TSS (NM_019497)	-85	NM_029278	75416		NM_029278	ENSMUSG00000036693	Nop14	2610033H07Rik|Nol14	NOP14 nucleolar protein	protein-coding
2741	chr10	105841088	105841554	+	0	NA	promoter-TSS (NM_025602)	promoter-TSS (NM_025602)	59	NM_207522	216292		NM_207522	ENSMUSG00000036009	Mettl25	-	methyltransferase like 25	protein-coding
2416	chr9	106280577	106281329	+	0	NA	promoter-TSS (NM_027354)	promoter-TSS (NM_027354)	-108	NM_027354	70235		NM_027354	ENSMUSG00000023345	Poc1a	2510040D07Rik|Wdr51a|cha	POC1 centriolar protein A	protein-coding
1255	chr11	23633609	23633956	+	0	NA	promoter-TSS (NR_156450)	promoter-TSS (NR_156450)	-151	NM_027860	71675		NM_027860	ENSMUSG00000042208	Sanbr	0610010F05Rik|Kiaa1841|mKIAA1841	SANT and BTB domain regulator of CSR	protein-coding
2582	chr9	121037706	121038553	+	0	NA	intron (NM_177589, intron 35 of 36)	intron (NM_177589, intron 35 of 36)	83043	NR_106058	102465661		NR_106058	ENSMUSG00000106193	Mir7090	mmu-mir-7090	microRNA 7090	ncRNA
1837	chr4	47353017	47353467	+	0	NA	promoter-TSS (NM_009370)	promoter-TSS (NM_009370)	20	NM_001312868	21812		NM_009370	ENSMUSG00000007613	Tgfbr1	ALK5|Alk-5|ESK2|TGFR-1|TbetaR-I|TbetaRI	transforming growth factor, beta receptor I	protein-coding
1793	chr1	93101413	93102211	+	0	NA	promoter-TSS (NM_008440)	promoter-TSS (NM_008440)	62	NM_008440	16560		NM_008440	ENSMUSG00000014602	Kif1a	ATSV|C630002N23Rik|Gm1626|Kns1	kinesin family member 1A	protein-coding
583	chr13	20512668	20513093	+	0	NA	intron (NM_198093, intron 1 of 6)	intron (NM_198093, intron 1 of 6)	39890	NM_198093	140580		NM_080288	ENSMUSG00000041112	Elmo1	6330578D22Rik|C230095H21Rik|CED-12	engulfment and cell motility 1	protein-coding
927	chr5	147894555	147895000	+	0	NA	promoter-TSS (NM_027872)	promoter-TSS (NM_027872)	38	NM_001357002	71706		NM_027872	ENSMUSG00000029650	Slc46a3	1200006F02Rik	solute carrier family 46, member 3	protein-coding
1602	chr1	71556847	71557378	+	0	NA	promoter-TSS (NM_026195)	promoter-TSS (NM_026195)	-44	NM_026195	108147		NM_026195	ENSMUSG00000026192	Atic	2610509C24Rik	5-aminoimidazole-4-carboxamide ribonucleotide formyltransferase/IMP cyclohydrolase	protein-coding
2611	chr5	23386551	23387311	+	0	NA	intron (NR_165300, intron 1 of 2)	intron (NR_165300, intron 1 of 2)	46405	NR_165301	269630		NM_001033370	ENSMUSG00000073147	5031425E22Rik	-	RIKEN cDNA 5031425E22 gene	ncRNA
2451	chr4	149737578	149738277	+	0	NA	promoter-TSS (NM_001284273)	promoter-TSS (NM_001284273)	141	NM_177672	230917		NM_177672	ENSMUSG00000044700	Tmem201	D4Ertd429e|Net5|Samp1	transmembrane protein 201	protein-coding
1939	chr4	109000215	109000912	+	0	NA	promoter-TSS (NM_001346554)	promoter-TSS (NM_001346554)	-92	NM_146150	230598		NM_146150	ENSMUSG00000053510	Nrdc	2600011I06Rik|NRD-C|Nrd1	nardilysin convertase	protein-coding
2324	chr12	26533162	26533893	+	0	NA	Intergenic	Intergenic	64312	NM_020557	22169		NM_020557	ENSMUSG00000020638	Cmpk2	1200004E04Rik|TDKI|Tyki	cytidine/uridine monophosphate kinase 2	protein-coding
2051	chr4	116053252	116053955	+	0	NA	promoter-TSS (NM_001369076)	promoter-TSS (NM_001369076)	-129	NM_001369075	72181		NM_028142	ENSMUSG00000028706	Nsun4	2310010O12Rik|2810405F18Rik|Shtap	NOL1/NOP2/Sun domain family, member 4	protein-coding
638	chr5	107987212	107988002	+	0	NA	promoter-TSS (NM_026062)	promoter-TSS (NM_026062)	-530	NM_026062	67266		NM_026062	ENSMUSG00000029270	Dipk1a	2900024C23Rik|Fam69a	divergent protein kinase domain 1A	protein-coding
459	chr17	56764788	56765239	+	0	NA	intron (NM_144858, intron 1 of 12)	CpG	262	NM_001360405	224907		NM_144858	ENSMUSG00000007603	Dus3l	-	dihydrouridine synthase 3 like	protein-coding
2055	chr19	5771108	5771487	+	0	NA	exon (NM_001361921, exon 1 of 17)	exon (NM_001361921, exon 1 of 17)	122	NM_001361921	78891		NM_023912	ENSMUSG00000024941	Scyl1	2810011O19Rik|Ntkl|mdf|mfd|p105	SCY1-like 1 (S. cerevisiae)	protein-coding
1774	chr15	93275073	93275736	+	0	NA	promoter-TSS (NM_001033275)	promoter-TSS (NM_001033275)	-225	NM_001033275	223827		NM_001033275	ENSMUSG00000036197	Gxylt1	Glt8d3|Gm1228|Gm87	glucoside xylosyltransferase 1	protein-coding
2455	chr19	57610473	57611209	+	0	NA	promoter-TSS (NM_181415)	promoter-TSS (NM_181415)	-193	NM_181415	226255		NM_181415	ENSMUSG00000054843	Atrnl1	Alp|Atrnl|Atrnlp	attractin like 1	protein-coding
2615	chr5	24343954	24344789	+	0	NA	intron (NM_013569, intron 2 of 14)	intron (NM_013569, intron 2 of 14)	7233	NM_013569	16511		NM_013569	ENSMUSG00000038319	Kcnh2	ERG1|LQT|Lqt2|M-erg|Merg1|merg1a|merg1b	potassium voltage-gated channel, subfamily H (eag-related), member 2	protein-coding
898	chr5	137684506	137684949	+	0	NA	promoter-TSS (NM_178162)	promoter-TSS (NM_178162)	26	NM_178162	231801		NM_145566	ENSMUSG00000029722	Agfg2	A630095P14Rik|Hrbl|RAB-R|RABR	ArfGAP with FG repeats 2	protein-coding
610	chr8	85036496	85037382	+	0	NA	promoter-TSS (NM_001364032)	promoter-TSS (NM_001364032)	46	NM_145390	212999		NM_145390	ENSMUSG00000031691	Tnpo2	1110034O24Rik|IPO3|Knpb2b|Kpnb2b|TRN2	transportin 2 (importin 3, karyopherin beta 2b)	protein-coding
2176	chr10	4386526	4387481	+	0	NA	intron (NM_001033466, intron 1 of 2)	CpG	472	NM_001359811	381990		NM_001033466	ENSMUSG00000075327	Zbtb2	Gm1103	zinc finger and BTB domain containing 2	protein-coding
2687	chr12	85485830	85486813	+	0	NA	Intergenic	CpG	12431	NM_010234	14281		NM_010234	ENSMUSG00000021250	Fos	D12Rfj1|c-fos|cFos	FBJ osteosarcoma oncogene	protein-coding
2483	chr4	155704806	155705675	+	0	NA	5' UTR (NM_026899, exon 1 of 5)	5' UTR (NM_026899, exon 1 of 5)	425	NM_026899	68991		NM_026899	ENSMUSG00000029038	Ssu72	1190002E22Rik|1500011L16Rik|2610101M12Rik	Ssu72 RNA polymerase II CTD phosphatase homolog (yeast)	protein-coding
1216	chr3	87960483	87961101	+	0	NA	Intergenic	Intergenic	-10301	NM_016701	18008		NM_016701	ENSMUSG00000004891	Nes	ESTM46|Ifaprc2|Marc2|RC2	nestin	protein-coding
2160	chr11	120467263	120467758	+	0	NA	promoter-TSS (NM_001159328)	promoter-TSS (NM_001159328)	90	NM_197995	70317		NM_197995	ENSMUSG00000057594	Arl16	2600005N12Rik	ADP-ribosylation factor-like 16	protein-coding
2083	chr4	119294316	119294914	+	0	NA	promoter-TSS (NM_011732)	promoter-TSS (NM_011732)	-102	NM_011732	22608		NM_011732	ENSMUSG00000028639	Ybx1	1700102N10Rik|EF1A|MSY1|Nsep1|YB-1|dbpB|mYB-1a	Y box protein 1	protein-coding
1340	chr3	96244919	96245417	+	0	NA	promoter-TSS (NM_178212).2	promoter-TSS (NM_178212).2	-289	NM_178212	319192		NM_178212	ENSMUSG00000063954	H2ac19	H2a-614|H2a-615|Hist2h2aa2	H2A clustered histone 19	protein-coding
840	chr18	54990398	54991438	+	0	NA	promoter-TSS (NM_175751)	promoter-TSS (NM_175751)	623	NR_166629	100043089		NR_166627	ENSMUSG00000096948	Gm4221	-	predicted gene 4221	ncRNA
1507	chr7	16781039	16781659	+	0	NA	promoter-TSS (NM_009201)	promoter-TSS (NM_009201)	3	NM_009201	20514		NM_009201	ENSMUSG00000001918	Slc1a5	AAAT|ASCT2|ATBO|M7V1|M7VS1|R16|RDRC|Slc1a7	solute carrier family 1 (neutral amino acid transporter), member 5	protein-coding
550	chr12	112808642	112809253	+	0	NA	promoter-TSS (NM_145450)	promoter-TSS (NM_145450)	-28	NM_145450	217887		NM_145450	ENSMUSG00000037594	Clba1	C130001I08Rik|Flj20080	clathrin binding box of aftiphilin containing 1	protein-coding
351	chr17	24886318	24886791	+	0	NA	promoter-TSS (NM_001163751)	promoter-TSS (NM_001163751)	-89	NR_152137
800	chr8	124862835	124863307	+	0	NA	promoter-TSS (NM_010322)	promoter-TSS (NM_010322)	38	NM_010322	14712		NM_010322	ENSMUSG00000031985	Gnpat	D1Ertd819e|DHAPAT	glyceronephosphate O-acyltransferase	protein-coding
1251	chr14	70443148	70443713	+	0	NA	promoter-TSS (NM_025945)	promoter-TSS (NM_025945)	41	NM_025945	67065		NM_025945	ENSMUSG00000000776	Polr3d	2810426M17Rik|44kDa|BN51T|RPC4|TSBN51	polymerase (RNA) III (DNA directed) polypeptide D	protein-coding
984	chr19	3707968	3708548	+	0	NA	promoter-TSS (NM_001358258)	promoter-TSS (NM_001358258)	-35	NM_028077	72056		NM_028077	ENSMUSG00000035372	1810055G02Rik	-	RIKEN cDNA 1810055G02 gene	protein-coding
2854	chr2	91649762	91650255	+	0	NA	promoter-TSS (NM_001145902)	promoter-TSS (NM_001145902)	-110	NR_027373	228359		NM_146124	ENSMUSG00000027247	Arhgap1	B230365D05Rik|Cdc42GAP|p50rhoGAP	Rho GTPase activating protein 1	protein-coding
2745	chr10	111164437	111164822	+	0	NA	promoter-TSS (NM_175489)	promoter-TSS (NM_175489)	-173	NM_001003717	237542		NM_175489	ENSMUSG00000020189	Osbpl8	C730029P18Rik|D330025H14Rik|ORP-8	oxysterol binding protein-like 8	protein-coding
2903	chr15	98983541	98984445	+	0	NA	Intergenic	Intergenic	-1972	NR_045991	75951		NR_045991	ENSMUSG00000097587	4930578M01Rik	3010001K12Rik	RIKEN cDNA 4930578M01 gene	ncRNA
1486	chr7	6155935	6156338	+	0	NA	promoter-TSS (NM_001379300)	promoter-TSS (NM_001379300)	-171	NR_166605	67109		NM_001013012	ENSMUSG00000046792	Zfp787	2210018M03Rik|Znf787	zinc finger protein 787	protein-coding
2213	chr9	66974818	66975618	+	0	NA	exon (NM_030717, exon 1 of 6)	exon (NM_030717, exon 1 of 6)	266	NM_030717	80907		NM_030717	ENSMUSG00000032370	Lactb	LACT-1|Lact1|Mrpl56	lactamase, beta	protein-coding
1578	chr11	72215028	72215564	+	0	NA	5' UTR (NM_001163728, exon 1 of 1)	5' UTR (NM_001163728, exon 1 of 1)	158	NM_001163728	75304		NM_001163728	ENSMUSG00000053574	4930563E22Rik	-	RIKEN cDNA 4930563E22 gene	protein-coding
1086	chr14	31661760	31662817	+	0	NA	exon (NM_025295, exon 2 of 4)	exon (NM_025295, exon 2 of 4)	21224	NM_001374217	26363		NM_025295	ENSMUSG00000021900	Btd	-	biotinidase	protein-coding
2952	chr16	4594101	4594560	+	0	NA	promoter-TSS (NM_031184)	promoter-TSS (NM_031184)	-383	NM_031184	83396		NM_031184	ENSMUSG00000014303	Glis2	Gli5|Klf16|Nkl	GLIS family zinc finger 2	protein-coding
1512	chr7	19131123	19131961	+	0	NA	intron (NM_175530, intron 1 of 1)	intron (NM_175530, intron 1 of 1)	11683	NM_175530	243867		NM_175530	ENSMUSG00000050428	Fbxo46	20D7-FC4|4932704E22Rik|Fbxo34l	F-box protein 46	protein-coding
2501	chr5	15993303	15994124	+	0	NA	intron (NM_001110845, intron 1 of 38)	intron (NM_001110845, intron 1 of 38)	59022	NM_009784	12293		NM_009784	ENSMUSG00000040118	Cacna2d1	Ca(v)alpha2delta1|Cacna2|Cchl2a	calcium channel, voltage-dependent, alpha2/delta subunit 1	protein-coding
28	chr7	81788777	81789440	+	0	NA	intron (NM_026077, intron 1 of 4)	intron (NM_026077, intron 1 of 4)	347	NM_026077	67290		NM_026077	ENSMUSG00000025102	3110040N11Rik	-	RIKEN cDNA 3110040N11 gene	protein-coding
2358	chr10	42958349	42959294	+	0	NA	3' UTR (NM_001359265, exon 7 of 7)	3' UTR (NM_001359265, exon 7 of 7)	32341	NR_153349	327749		NR_153349		Gm5079	C230040G06	predicted gene 5079	ncRNA
789	chr8	123373505	123374542	+	0	NA	exon (NM_001037878, exon 1 of 18)	exon (NM_001037878, exon 1 of 18)	312	NM_001037878	66855		NM_025804	ENSMUSG00000001472	Tcf25	1100001J13Rik|1810041K11Rik|D8Ertd325e|Nulp1|mKIAA1049	transcription factor 25 (basic helix-loop-helix)	protein-coding
2434	chr19	47731048	47731783	+	0	NA	promoter-TSS (NM_026377)	promoter-TSS (NM_026377)	-341	NM_026377	67788		NM_026377	ENSMUSG00000025066	Sfr1	6330577E15Rik|Meir5	SWI5 dependent recombination repair 1	protein-coding
2034	chr9	55067402	55068251	+	0	NA	Intergenic	Intergenic	-19282	NM_148944	108015		NM_148944	ENSMUSG00000035200	Chrnb4	Acrb-4|Acrb4	cholinergic receptor, nicotinic, beta polypeptide 4	protein-coding
1173	chr3	51340474	51341438	+	0	NA	promoter-TSS (NM_001291059)	promoter-TSS (NM_001291059)	-312	NM_001356358	69257		NM_023502	ENSMUSG00000037174	Elf2	2610036A20Rik|A230104O07Rik|EU32|NERF|NERF-1A|NERF-1B|NERF-2	E74-like factor 2	protein-coding
2257	chr19	32388464	32388908	+	0	NA	promoter-TSS (NR_033198)	promoter-TSS (NR_033198)	-174	NM_144792	208449		NM_144792	ENSMUSG00000040451	Sgms1	9530058O11Rik|Mob|Sms1|Sor1|Tmem23	sphingomyelin synthase 1	protein-coding
1530	chr15	58135056	58135355	+	0	NA	promoter-TSS (NM_027435)	promoter-TSS (NM_027435)	-123	NM_027435	70472		NM_027435	ENSMUSG00000022360	Atad2	2610509G12Rik	ATPase family, AAA domain containing 2	protein-coding
257	chr16	93883524	93884072	+	0	NA	promoter-TSS (NM_028083)	promoter-TSS (NM_028083)	-103	NM_028083	110749		NM_028083	ENSMUSG00000022945	Chaf1b	2600017H24Rik|CAF-I p60|CAF-Ip60|CAF1|CAF1A|CAF1P60|MPHOSPH7	chromatin assembly factor 1, subunit B	protein-coding
2835	chrX	159255236	159255709	+	0	NA	promoter-TSS (NM_001346675)	promoter-TSS (NM_001346675)	-310	NM_148945	110651		NM_148945	ENSMUSG00000031309	Rps6ka3	MAPKAPK-1b|MPK-9|Rsk2|S6K-alpha3|p90RSK3|pp90RSK2	ribosomal protein S6 kinase polypeptide 3	protein-coding
1906	chr1	161034589	161035709	+	0	NA	promoter-TSS (NR_151479)	promoter-TSS (NR_151479)	-17	NR_153815	14455		NM_013525	ENSMUSG00000053332	Gas5	Gas-5|Mir5117|Snhg2	growth arrest specific 5	ncRNA
973	chr13	96542472	96543072	+	0	NA	promoter-TSS (NM_012048)	promoter-TSS (NM_012048)	37	NM_001164222	68018		NM_023420	ENSMUSG00000021669	Cert1	2810404O15Rik|9230101K08Rik|CERT|Col4a3bp|GPBP	ceramide transporter 1	protein-coding
872	chr13	75707304	75707780	+	0	NA	promoter-TSS (NM_138953)	promoter-TSS (NM_138953)	58	NM_138953	192657		NM_138953	ENSMUSG00000001542	Ell2	-	elongation factor for RNA polymerase II 2	protein-coding
135	chr2	156065041	156065942	+	0	NA	exon (NM_139151, exon 1 of 12)	exon (NM_139151, exon 1 of 12)	278	NM_139151	245865		NM_139151	ENSMUSG00000038180	Spag4	1700041K21Rik|MNCb-0953|Sun4|mKIAA4118	sperm associated antigen 4	protein-coding
918	chr9	25151385	25152273	+	0	NA	promoter-TSS (NM_020586)	promoter-TSS (NM_020586)	-48	NM_020586	80517		NM_020586	ENSMUSG00000008429	Herpud2	5031400M07Rik	HERPUD family member 2	protein-coding
1681	chr7	30729369	30729879	+	0	NA	promoter-TSS (NM_027215)	promoter-TSS (NM_027215)	-90	NM_027215	69804		NM_027215	ENSMUSG00000006315	Tmem147	2010004E11Rik|5033425B17Rik|Nifie14	transmembrane protein 147	protein-coding
1685	chr4	32074327	32075167	+	0	NA	Intergenic	Intergenic	110640	NM_172688	26409		NM_009316	ENSMUSG00000028284	Map3k7	B430101B05|Tak1	mitogen-activated protein kinase kinase kinase 7	protein-coding
855	chr13	66905061	66905421	+	0	NA	promoter-TSS (NM_001177750)	promoter-TSS (NM_001177750)	109	NM_026219	67530		NM_026219	ENSMUSG00000021520	Uqcrb	2210415M14Rik|QP-C|QPC|UQBC|UQBP|UQPC	ubiquinol-cytochrome c reductase binding protein	protein-coding
1617	chr7	19562218	19563000	+	0	NA	promoter-TSS (NM_199149)	promoter-TSS (NM_199149)	-211	NM_199149	232947		NM_199149	ENSMUSG00000051403	Ppp1r37	Gm158|Lrrc68	protein phosphatase 1, regulatory subunit 37	protein-coding
505	chr8	72474927	72475486	+	0	NA	promoter-TSS (NM_138585)	promoter-TSS (NM_138585)	27	NM_138585	27967		NM_138585	ENSMUSG00000052488	Cherp	5730408I11Rik|D8Wsu96e|DAN16|Scaf6	calcium homeostasis endoplasmic reticulum protein	protein-coding
1457	chr3	104794368	104794992	+	0	NA	TTS (NM_001163441)	TTS (NM_001163441)	5646	NM_007484	11853		NM_007484	ENSMUSG00000002233	Rhoc	Arh9|Arhc	ras homolog family member C	protein-coding
561	chr17	73107723	73108185	+	0	NA	promoter-TSS (NM_001177968)	promoter-TSS (NM_001177968)	-31	NM_001177968	225010		NM_001081071	ENSMUSG00000054469	Lclat1	1-AGPAT 8|Agpat8|Alcat1|Gm91|Lycat	lysocardiolipin acyltransferase 1	protein-coding
360	chr17	26972836	26973384	+	0	NA	promoter-TSS (NM_001005916)	promoter-TSS (NM_001005916)	-69	NM_001005916	474156		NM_001005916	ENSMUSG00000079605	Zbtb9	3930402F13Rik	zinc finger and BTB domain containing 9	protein-coding
545	chr17	65782444	65783020	+	0	NA	promoter-TSS (NM_001114131)	promoter-TSS (NM_001114131)	-623	NR_152099	70351		NM_146081	ENSMUSG00000061950	Ppp4r1	3110001J10Rik|Pp4r1	protein phosphatase 4, regulatory subunit 1	protein-coding
1057	chr13	115751038	115751728	+	0	NA	Intergenic	Intergenic	558305	NM_021459	16392		NM_021459	ENSMUSG00000042258	Isl1	-	ISL1 transcription factor, LIM/homeodomain	protein-coding
1129	chr14	33446919	33447555	+	0	NA	promoter-TSS (NM_001310454)	promoter-TSS (NM_001310454)	-79	NM_016700	26419		NM_016700	ENSMUSG00000021936	Mapk8	JNK|JNK1|Prkm8|SAPK1	mitogen-activated protein kinase 8	protein-coding
1234	chr14	66324665	66325337	+	0	NA	Intergenic	Intergenic	-19295	NM_001310522	56471		NM_019675	ENSMUSG00000022044	Stmn4	Lagl|RB3	stathmin-like 4	protein-coding
930	chr9	35421156	35421985	+	0	NA	Intergenic	CpG	-30506	NM_021339	57810		NM_021339	ENSMUSG00000038119	Cdon	CDO|Cd0|Orcam	cell adhesion molecule-related/down-regulated by oncogenes	protein-coding
446	chr17	47629297	47629813	+	0	NA	intron (NR_157366, intron 3 of 8)	CpG	-1135	NM_198421	224836		NM_198421	ENSMUSG00000090115	Usp49	C330046L10Rik|Gm545	ubiquitin specific peptidase 49	protein-coding
462	chr8	64947162	64947626	+	0	NA	intron (NM_028427, intron 1 of 5)	CpG	209	NM_028427	73067		NM_028427	ENSMUSG00000025521	Tmem192	3110005G23Rik	transmembrane protein 192	protein-coding
2831	chrX	151016990	151018007	+	0	NA	promoter-TSS (NM_001168600)	promoter-TSS (NM_001168600)	-176	NM_198110	237107		NM_198110	ENSMUSG00000025266	Gnl3l	-	guanine nucleotide binding protein nucleolar 3 like	protein-coding
1013	chr13	112926986	112927754	+	0	NA	promoter-TSS (NM_028151)	promoter-TSS (NM_028151)	10	NM_028151	72198		NM_028151	ENSMUSG00000016018	Mtrex	2610528A15Rik|Skiv2l2|mKIAA0052	Mtr4 exosome RNA helicase	protein-coding
2286	chr4	137048434	137049073	+	0	NA	promoter-TSS (NM_198248)	promoter-TSS (NM_198248)	-58	NM_198248	230848		NM_198248	ENSMUSG00000060862	Zbtb40	C230087D24|Gm571|mKIAA0478	zinc finger and BTB domain containing 40	protein-coding
1653	chr4	10874107	10874870	+	0	NA	promoter-TSS (NM_026005)	promoter-TSS (NM_026005)	-10	NM_026005	67157		NM_026005	ENSMUSG00000059482	Cfap418	2610301B20Rik	cilia and flagella associated protein 418	protein-coding
2828	chrX	150477948	150478613	+	0	NA	Intergenic	Intergenic	-19130	NM_001164683	382245		NM_001164683	ENSMUSG00000041353	Vcf2	2700081K05Rik|6330540D07Rik|CXorf44-like|Tmem29	VCP nuclear cofactor family member 2	protein-coding
1413	chr11	58949672	58950164	+	0	NA	TTS (NM_030082)	TTS (NM_030082)	1007	NM_030082	78303		NM_030082	ENSMUSG00000056895	H2bc27	1500011O09Rik|H2bu2|Hist3h2ba	H2B clustered histone 27	protein-coding
406	chr8	40511069	40512080	+	0	NA	promoter-TSS (NM_033560)	promoter-TSS (NM_033560)	180	NR_155265	18983		NM_011135	ENSMUSG00000031601	Cnot7	CAF-1|Caf1|Pop2	CCR4-NOT transcription complex, subunit 7	protein-coding
1800	chr1	119648553	119649098	+	0	NA	5' UTR (NM_145506, exon 1 of 25)	5' UTR (NM_145506, exon 1 of 25)	175	NM_145506	226352		NM_145506	ENSMUSG00000026383	Epb41l5	1700030C16Rik|BE37|E230025E14Rik|Epb4.1l5|Lulu1|NBL5	erythrocyte membrane protein band 4.1 like 5	protein-coding
2505	chr2	24975018	24975850	+	0	NA	promoter-TSS (NM_001031808)	promoter-TSS (NM_001031808)	-336	NM_001031808	107733		NM_001031808	ENSMUSG00000036850	Mrpl41	MRP-L27|Rpml27	mitochondrial ribosomal protein L41	protein-coding
1194	chr6	93094736	93095328	+	0	NA	intron (NR_015530, intron 1 of 2)	Eulor9C|DNA|DNA	-151498	NM_175314	101401		NM_175314	ENSMUSG00000030022	Adamts9	1810011L16Rik|8430403M15Rik|E030027K14Rik|Gsfund3|Mhdaund3|Mhdaund4|UND3|UND4	ADAM metallopeptidase with thrombospondin type 1 motif 9	protein-coding
574	chr17	80553410	80554035	+	0	NA	intron (NM_001033443, intron 3 of 9)	intron (NM_001033443, intron 3 of 9)	10112	NM_001033443	381113		NM_001033443	ENSMUSG00000033966	Cdkl4	Gm942	cyclin dependent kinase like 4	protein-coding
2796	chr2	73775367	73775891	+	0	NA	promoter-TSS (NM_001113246)	promoter-TSS (NM_001113246)	-283	NM_001166603	108699		NM_029716	ENSMUSG00000056486	Chn1	0610007I19Rik|0710001E19Rik|1700112L09Rik|2900046J01Rik|ARHGAP2	chimerin 1	protein-coding
182	chr16	75766569	75767373	+	0	NA	promoter-TSS (NM_030201)	promoter-TSS (NM_030201)	-153	NR_027492	110920		NM_030201	ENSMUSG00000032932	Hspa13	1600002I10Rik|B230217N24Rik|Stch	heat shock protein 70 family, member 13	protein-coding
1747	chr15	84922943	84923625	+	0	NA	promoter-TSS (NM_016714)	promoter-TSS (NM_016714)	-144	NM_016714	18141		NM_016714	ENSMUSG00000016619	Nup50	1700030K07Rik|Npap60	nucleoporin 50	protein-coding
1762	chr15	89196065	89196953	+	0	NA	promoter-TSS (NM_027081)	promoter-TSS (NM_027081)	-35	NM_027081	69440		NM_027081	ENSMUSG00000015377	Dennd6b	1700027J05Rik|Fam116b	DENN domain containing 6B	protein-coding
1047	chr6	43665825	43666318	+	0	NA	intron (NM_001311111, intron 1 of 7)	intron (NM_001311111, intron 1 of 7)	207	NM_013861	29807		NM_013861	ENSMUSG00000029735	Tpk1	-	thiamine pyrophosphokinase	protein-coding
2304	chr4	140029419	140030643	+	0	NA	intron (NM_198610, intron 6 of 9)	intron (NM_198610, intron 6 of 9)	-62005	NM_173427	242721		NM_173427	ENSMUSG00000078234	Klhdc7a	B230308G19Rik	kelch domain containing 7A	protein-coding
544	chr12	111537506	111538380	+	0	NA	promoter-TSS (NM_178041)	promoter-TSS (NM_178041)	-158	NM_173363	217869		NM_173363	ENSMUSG00000021282	Eif5	2810011H21Rik|D12Ertd549e	eukaryotic translation initiation factor 5	protein-coding
2496	chr5	9420858	9421333	+	0	NA	intron (NM_001359884, intron 6 of 20)	intron (NM_001359884, intron 6 of 20)	45391	NR_030537	100124492		NR_030537	ENSMUSG00000077896	Mir879	Mirn879|mir-879|mmu-mir-879	microRNA 879	ncRNA
1062	chr14	8080300	8080585	+	0	NA	5' UTR (NM_025938, exon 1 of 6)	5' UTR (NM_025938, exon 1 of 6)	129	NM_025938	67053		NM_025938	ENSMUSG00000023156	Rpp14	2610511E03Rik	ribonuclease P 14 subunit	protein-coding
1622	chr7	24316425	24317064	+	0	NA	promoter-TSS (NM_001199321)	promoter-TSS (NM_001199321)	-78	NM_001199321	22756		NM_009568	ENSMUSG00000074282	Zfp94	-	zinc finger protein 94	protein-coding
854	chr13	64432251	64432906	+	0	NA	promoter-TSS (NM_053180)	promoter-TSS (NM_053180)	25	NM_053180	105278		NM_053180	ENSMUSG00000021483	Cdk20	4932702G04Rik|CDCH|Ccrk|PNQLARE|p42	cyclin dependent kinase 20	protein-coding
1462	chr3	105052512	105053342	+	0	NA	promoter-TSS (NM_001163333)	promoter-TSS (NM_001163333)	26	NM_001163332	80281		NM_030249	ENSMUSG00000062127	Cttnbp2nl	mKIAA1433	CTTNBP2 N-terminal like	protein-coding
1447	chr15	37007259	37007865	+	0	NA	promoter-TSS (NM_026521)	promoter-TSS (NM_026521)	-160	NM_026521	68036		NM_026521	ENSMUSG00000062397	Zfp706	3110006P09Rik|Znf706	zinc finger protein 706	protein-coding
504	chr5	77310064	77310758	+	0	NA	promoter-TSS (NM_153798)	promoter-TSS (NM_153798)	-73	NM_153798	231329		NM_153798	ENSMUSG00000029250	Polr2b	Pol2rb|Rpb140|Rpb2	polymerase (RNA) II (DNA directed) polypeptide B	protein-coding
2319	chr12	17544357	17544968	+	0	NA	promoter-TSS (NM_013614)	promoter-TSS (NM_013614)	-211	NM_013614	18263		NM_013614	ENSMUSG00000011179	Odc1	ODC	ornithine decarboxylase, structural 1	protein-coding
2877	chr7	43443413	43444099	+	0	NA	promoter-TSS (NM_026695)	promoter-TSS (NM_026695)	-316	NM_026695	110826		NM_026695	ENSMUSG00000004610	Etfb	0610009I16Rik|2810441H06Rik	electron transferring flavoprotein, beta polypeptide	protein-coding
2096	chr19	8920269	8920704	+	0	NA	promoter-TSS (NM_024256)	promoter-TSS (NM_024256)	93	NM_024256	72727		NM_024256	ENSMUSG00000071649	B3gat3	2810405M13Rik	beta-1,3-glucuronyltransferase 3	protein-coding
1643	chr7	27591526	27592442	+	0	NA	intron (NM_001110208, intron 1 of 13)	CpG	432	NM_001110208	11652		NM_007434	ENSMUSG00000004056	Akt2	2410016A19Rik|PKB|PKBbeta	thymoma viral proto-oncogene 2	protein-coding
2979	chr17	80659991	80661135	+	0	NA	intron (NM_001360278, intron 3 of 33)	intron (NM_001360278, intron 3 of 33)	67462	NM_001360278	225028		NM_001081357	ENSMUSG00000024242	Map4k3	4833416M01Rik|4833416M07Rik|9530052P13Rik|Glk|MAPKKKK3|MEKKK 3|MEKKK3|RAB8IPL1	mitogen-activated protein kinase kinase kinase kinase 3	protein-coding
476	chr8	69974267	69974671	+	0	NA	promoter-TSS (NM_001113346)	promoter-TSS (NM_001113346)	-86	NM_001113346	234366		NM_145596	ENSMUSG00000036180	Gatad2a	1110066C11Rik	GATA zinc finger domain containing 2A	protein-coding
1713	chr1	37996974	37998128	+	0	NA	promoter-TSS (NM_172054)	promoter-TSS (NM_172054)	-343	NM_172054	98258		NM_172054	ENSMUSG00000058407	Txndc9	APACD	thioredoxin domain containing 9	protein-coding
1757	chr1	55052425	55053183	+	0	NA	promoter-TSS (NM_026424)	promoter-TSS (NM_026424)	34	NM_001039710	67876		NM_026424	ENSMUSG00000025981	Coq10b	1500041J02Rik|1700030I21Rik|9530077A17Rik	coenzyme Q10B	protein-coding
3033	chrX	113185180	113185889	+	0	NA	promoter-TSS (NM_018818)	promoter-TSS (NM_018818)	-19	NM_018818	12662		NM_018818	ENSMUSG00000025531	Chm	Rep-1	CHM Rab escort protein	protein-coding
2691	chr12	86946824	86947583	+	0	NA	promoter-TSS (NM_001364274)	promoter-TSS (NM_001364274)	-140	NM_173735	217732		NM_173735	ENSMUSG00000034157	Cipc	2310044G17Rik	CLOCK interacting protein, circadian	protein-coding
575	chr13	13589890	13590649	+	0	NA	promoter-TSS (NM_010748)	promoter-TSS (NM_010748)	-140	NM_010748	17101		NM_010748	ENSMUSG00000019726	Lyst	D13Sfk13|beige|bg	lysosomal trafficking regulator	protein-coding
2869	chr2	113828511	113829173	+	0	NA	intron (NM_009162, intron 1 of 5)	intron (NM_009162, intron 1 of 5)	249	NM_009162	20394		NM_009162	ENSMUSG00000023236	Scg5	7B2|Sgne-1|Sgne1	secretogranin V	protein-coding
2923	chr2	120352693	120353135	+	0	NA	intron (NM_001363054, intron 1 of 23)	CpG	219	NR_027618	269338		NM_147153	ENSMUSG00000027291	Vps39	A230065P22Rik|Vam6|Vam6P|mVam6	VPS39 HOPS complex subunit	protein-coding
1563	chr15	76715212	76715642	+	0	NA	TTS (NM_001358892)	TTS (NM_001358892)	4786	NM_145471	223664		NM_145471	ENSMUSG00000033728	Lrrc14	E130306I01Rik|mKIAA0014	leucine rich repeat containing 14	protein-coding
2695	chr12	98258946	98259822	+	0	NA	promoter-TSS (NM_008079)	promoter-TSS (NM_008079)	75	NM_008079	14420		NM_008079	ENSMUSG00000021003	Galc	2310068B06Rik|A930008M05Rik|Gacy|twi|twitcher	galactosylceramidase	protein-coding
451	chr17	55891778	55892581	+	0	NA	promoter-TSS (NM_001360136)	promoter-TSS (NM_001360136)	86	NM_001360136	224893		NM_145490	ENSMUSG00000003198	Zfp959	-	zinc finger protein 959	protein-coding
552	chr12	112950384	112950970	+	0	NA	Intergenic	CpG	-8535	NM_001316724	66174		NM_025399	ENSMUSG00000002804	Nudt14	1110030M18Rik|UGPPase	nudix hydrolase 14	protein-coding
2262	chr4	133672415	133672674	+	0	NA	5' UTR (NM_001145956, exon 1 of 3)	5' UTR (NM_001145956, exon 1 of 3)	103	NM_178698	230801		NM_178698	ENSMUSG00000043257	Pigv	B330013B03|D430024F16Rik	phosphatidylinositol glycan anchor biosynthesis, class V	protein-coding
903	chr9	21424520	21425061	+	0	NA	promoter-TSS (NM_007871)	promoter-TSS (NM_007871)	-118	NM_001253893	13430		NM_007871	ENSMUSG00000033335	Dnm2	Dyn2|Udnm|b2b2159Clo	dynamin 2	protein-coding
2247	chr4	131873051	131873967	+	0	NA	promoter-TSS (NM_020587)	promoter-TSS (NM_020587)	-128	NM_001369309	57317		NM_020587	ENSMUSG00000028911	Srsf4	5730499P16Rik|MNCb-2616|SRp75|Sfrs4	serine and arginine-rich splicing factor 4	protein-coding
802	chr8	125515845	125516802	+	0	NA	intron (NM_001357372, intron 2 of 21)	intron (NM_001357372, intron 2 of 21)	-23490	NM_001081337	244668		NM_001081337	ENSMUSG00000001995	Sipa1l2	mKIAA1389	signal-induced proliferation-associated 1 like 2	protein-coding
1168	chr14	61682085	61682443	+	0	NA	non-coding (NR_028264, exon 1 of 7)	non-coding (NR_028264, exon 1 of 7)	109	NR_028264	668253		NR_028264	ENSMUSG00000097589	Dleu2	1810047A16Rik|4932411A06Rik|7730401J12Rik|Alt1|Gm9069|Leu2	deleted in lymphocytic leukemia, 2	ncRNA
943	chr6	5403312	5404109	+	0	NA	intron (NM_023048, intron 3 of 5)	intron (NM_023048, intron 3 of 5)	13300	NM_001355662	65255		NM_023048	ENSMUSG00000042607	Asb4	8430401O13Rik	ankyrin repeat and SOCS box-containing 4	protein-coding
866	chr18	62548398	62549196	+	0	NA	promoter-TSS (NM_134136)	promoter-TSS (NM_134136)	66	NM_001361088	107035		NM_134136	ENSMUSG00000042211	Fbxo38	6030410I24Rik|Moka|SP329	F-box protein 38	protein-coding
842	chr13	63430878	63431774	+	0	NA	intron (NM_001347515, intron 1 of 15)	(CCCCG)n|Simple_repeat|Simple_repeat	419	NM_007985	14088		NM_007985	ENSMUSG00000021461	Fancc	Facc	Fanconi anemia, complementation group C	protein-coding
1296	chr3	89378481	89378875	+	0	NA	3' UTR (NM_009565, exon 3 of 3)	3' UTR (NM_009565, exon 3 of 3)	8993	NM_001355212	22724		NM_009565	ENSMUSG00000028042	Zbtb7b	Thpok|Zfp67|c-Krox	zinc finger and BTB domain containing 7B	protein-coding
2942	chr2	122118032	122118753	+	0	NA	promoter-TSS (NM_145531)	promoter-TSS (NM_145531)	-6	NM_145531	214585		NM_145531	ENSMUSG00000033396	Spg11	6030465E24Rik|A330015I11|C530005A01Rik	SPG11, spatacsin vesicle trafficking associated	protein-coding
2967	chr16	13437090	13438271	+	0	NA	Intergenic	Intergenic	-10272	NR_169185	118027462		NR_169185	ENSMUSG00000109857	Gm53058	-	predicted gene 53058	ncRNA
2348	chr12	44209702	44210511	+	0	NA	promoter-TSS (NM_013760)	promoter-TSS (NM_013760)	-38	NM_013760	27362		NM_013760	ENSMUSG00000014905	Dnajb9	ERdj4|Mdg1|mDj7	DnaJ heat shock protein family (Hsp40) member B9	protein-coding
1527	chr15	39943857	39944203	+	0	NA	promoter-TSS (NM_001347036)	promoter-TSS (NM_001347036)	-36	NM_172814	239393		NM_172814	ENSMUSG00000022305	Lrp12	C820005L12Rik|LRP-12	low density lipoprotein-related protein 12	protein-coding
359	chr17	26916712	26917268	+	0	NA	promoter-TSS (NM_053173)	promoter-TSS (NM_053173)	-101	NM_053173	16580		NM_016761	ENSMUSG00000024301	Kifc5b	Hset|KNSL2|Kifc5a	kinesin family member C5B	protein-coding
2734	chr10	95940322	95940948	+	0	NA	promoter-TSS (NM_001001932)	promoter-TSS (NM_001001932)	-28	NM_001001932	216238		NM_001001932	ENSMUSG00000036499	Eea1	A430109M19Rik|B230358H09Rik|ZFYVE2	early endosome antigen 1	protein-coding
1136	chr14	46831767	46832650	+	0	NA	promoter-TSS (NM_026832)	promoter-TSS (NM_026832)	74	NM_026832	68755		NM_026832	ENSMUSG00000055128	Cgrrf1	1110038G02Rik|1810009H17Rik|CGR19	cell growth regulator with ring finger domain 1	protein-coding
82	chr2	152686773	152687185	+	0	NA	promoter-TSS (NM_025543)	promoter-TSS (NM_025543)	-169	NM_025543	66405		NM_025543	ENSMUSG00000042814	Mcts2	2400002F11Rik|MCT-2	malignant T cell amplified sequence 2	protein-coding
2184	chr10	18234711	18235369	+	0	NA	promoter-TSS (NM_144820)	promoter-TSS (NM_144820)	-59	NM_001346751	215814		NM_144820	ENSMUSG00000059554	Ccdc28a	1700009P13Rik	coiled-coil domain containing 28A	protein-coding
216	chr7	126792340	126792786	+	0	NA	promoter-TSS (NM_001360464)	promoter-TSS (NM_001360464)	-16	NM_019674	56420		NM_019674	ENSMUSG00000030697	Ppp4c	1110002D08Rik|PP-X|PP4C|Ppx|pp4	protein phosphatase 4, catalytic subunit	protein-coding
1786	chr1	92906858	92907445	+	0	NA	exon (NM_175118, exon 1 of 2)	exon (NM_175118, exon 1 of 2)	162	NM_175118	67446		NM_175118	ENSMUSG00000047067	Dusp28	0710001B24Rik	dual specificity phosphatase 28	protein-coding
612	chr5	100429184	100429882	+	0	NA	promoter-TSS (NR_034038)	promoter-TSS (NR_034038)	2	NR_034038	100503199		NR_034038	ENSMUSG00000097772	5430416N02Rik	100041797|Adapt33|Gm3514	RIKEN cDNA 5430416N02 gene	ncRNA
134	chr2	156007881	156008452	+	0	NA	promoter-TSS (NM_001145352)	promoter-TSS (NM_001145352)	138	NM_001356413	66366		NM_025516	ENSMUSG00000005881	Ergic3	2310015B14Rik|CGI-54|D2Ucla1|NY-BR-84|Sdbcag84	ERGIC and golgi 3	protein-coding
763	chr5	124095767	124096159	+	0	NA	promoter-TSS (NM_019875)	promoter-TSS (NM_019875)	-165	NM_019875	56325		NM_019875	ENSMUSG00000029408	Abcb9	TAPL|mKIAA1520	ATP-binding cassette, sub-family B member 9	protein-coding
2032	chr9	54501727	54502277	+	0	NA	promoter-TSS (NM_172771)	promoter-TSS (NM_172771)	-376	NM_172771	235380		NM_172771	ENSMUSG00000041268	Dmxl2	6330586A12|6430411K14Rik|E130119P06Rik|mKIAA0856	Dmx-like 2	protein-coding
926	chr5	147299262	147299647	+	0	NA	Intergenic	Intergenic	7795	NM_007673	12591		NM_007673	ENSMUSG00000029646	Cdx2	Cdx-2	caudal type homeobox 2	protein-coding
1509	chr3	130709407	130709836	+	0	NA	promoter-TSS (NM_025509)	promoter-TSS (NM_025509)	-177	NM_025509	66357		NM_025509	ENSMUSG00000041084	Ostc	2310008M10Rik|5730557H03Rik	oligosaccharyltransferase complex subunit (non-catalytic)	protein-coding
2803	chr10	127041618	127042186	+	0	NA	promoter-TSS (NM_010792)	promoter-TSS (NM_010792)	-30	NM_010792	17299		NM_010792	ENSMUSG00000006732	Mettl1	2810012D02Rik	methyltransferase 1, tRNA methylguanosine	protein-coding
2954	chr16	4789712	4790365	+	0	NA	promoter-TSS (NM_001358080)	promoter-TSS (NM_001358080)	-97	NM_001358079	66626		NM_025670	ENSMUSG00000004071	Cdip1	2700048O17Rik|5730403B10Rik|CDIP	cell death inducing Trp53 target 1	protein-coding
1514	chr3	134243654	134244063	+	0	NA	intron (NM_001004367, intron 3 of 3)	intron (NM_001004367, intron 3 of 3)	-3275	NR_035435	100316832		NR_035435	ENSMUSG00000084564	Mir1895	Mirn1895|mmu-mir-1895	microRNA 1895	ncRNA
994	chr19	4163247	4163707	+	0	NA	promoter-TSS (NR_153661)	promoter-TSS (NR_153661)	-94	NR_153659	58988		NM_021485	ENSMUSG00000024830	Rps6kb2	S6K-beta-2|S6K2	ribosomal protein S6 kinase, polypeptide 2	protein-coding
2432	chr4	143412424	143412950	+	0	NA	5' UTR (NM_001355724, exon 1 of 4)	5' UTR (NM_001355724, exon 1 of 4)	261	NM_172877	242736		NM_172877	ENSMUSG00000046862	Pramel12	4732496O08Rik|Pramef8	PRAME like 12	protein-coding
74	chr16	25058792	25059597	+	0	NA	promoter-TSS (NR_040374)	promoter-TSS (NR_040374)	-445	NR_040374	319487		NR_040374	ENSMUSG00000096960	A230028O05Rik	-	RIKEN cDNA A230028O05 gene	ncRNA
669	chr5	114773438	114773983	+	0	NA	promoter-TSS (NM_001077359)	promoter-TSS (NM_001077359)	-218	NM_001347400	26431		NM_019834	ENSMUSG00000041890	Git2	1500036H07Rik|5830420E16Rik|6430510B20Rik|9630056M03Rik|B230104M05Rik|CAT2|mKIAA0148	GIT ArfGAP 2	protein-coding
249	chr16	93603713	93604443	+	0	NA	promoter-TSS (NM_145482)	promoter-TSS (NM_145482)	-263	NM_145482	224440		NM_145482	ENSMUSG00000022948	Setd4	C21orf18|ORF21	SET domain containing 4	protein-coding
70	chr2	148752068	148752511	+	0	NA	intron (NM_177655, intron 2 of 3)	intron (NM_177655, intron 2 of 3)	1928	NM_177655	228756		NM_177655	ENSMUSG00000055177	Cstl1	RCET1|RCET2|RCET3	cystatin-like 1	protein-coding
209	chr7	125707423	125707937	+	0	NA	promoter-TSS (NM_001358287)	promoter-TSS (NM_001358287)	8	NM_207239	233863		NM_207239	ENSMUSG00000032777	Gtf3c1	-	general transcription factor III C 1	protein-coding
722	chr18	34506563	34507141	+	0	NA	promoter-TSS (NM_146084)	promoter-TSS (NM_146084)	-29	NM_146084	225358		NM_146084	ENSMUSG00000036501	Fam13b	2610024E20Rik	family with sequence similarity 13, member B	protein-coding
2125	chr4	126262136	126262481	+	0	NA	promoter-TSS (NM_013718)	promoter-TSS (NM_013718)	-97	NM_013718	27096		NM_013718	ENSMUSG00000028847	Trappc3	1110058K12Rik|Bet3	trafficking protein particle complex 3	protein-coding
377	chr17	33628883	33629516	+	0	NA	non-coding (NR_034153, exon 1 of 7)	non-coding (NR_034153, exon 1 of 7)	107	NM_026712	328801		NM_026712	ENSMUSG00000073423	Zfp414	0610030H11Rik|Znf414	zinc finger protein 414	protein-coding
2689	chr12	86800997	86801618	+	0	NA	Intergenic	Intergenic	66938	NM_001195767	627607		NM_001195767	ENSMUSG00000059114	Lrrc74a	EG627607|Gm6772|Lrrc74	leucine rich repeat containing 74A	protein-coding
2010	chr1	182408753	182409554	+	0	NA	promoter-TSS (NM_173378)	promoter-TSS (NM_173378)	-14	NM_173378	209456		NM_173378	ENSMUSG00000026510	Trp53bp2	53BP2|ASPP2|PPP1R13A|Tp53bp2	transformation related protein 53 binding protein 2	protein-coding
96	chr16	42190117	42190964	+	0	NA	Intergenic	Intergenic	112929	NR_105858	102466172		NR_105858	ENSMUSG00000098300	Mir6540	Gm27780|mir-6540|mmu-mir-6540	microRNA 6540	ncRNA
33	chr7	92669528	92670444	+	0	NA	promoter-TSS (NM_029078)	promoter-TSS (NM_029078)	-74	NM_029078	74737		NM_029078	ENSMUSG00000041328	Pcf11	2500001H09Rik|5730417B17Rik	PCF11 cleavage and polyadenylation factor subunit	protein-coding
1498	chr7	16119720	16120212	+	0	NA	promoter-TSS (NM_133727)	promoter-TSS (NM_133727)	90	NM_133727	70394		NM_133727	ENSMUSG00000006021	Kptn	2310042D10Rik|2E4|C030013F01Rik	kaptin	protein-coding
888	chr5	136953044	136953484	+	0	NA	promoter-TSS (NM_001163243)	promoter-TSS (NM_001163243)	-11	NM_001347504	66437		NM_025562	ENSMUSG00000019054	Fis1	2010003O14Rik|Ttc11	fission, mitochondrial 1	protein-coding
1098	chr6	51993037	51993895	+	0	NA	intron (NM_018773, intron 4 of 12)	intron (NM_018773, intron 4 of 12)	19083	NM_018773	54353		NM_018773	ENSMUSG00000059182	Skap2	2610021A10Rik|RA70|SKAP-HOM|Saps|Scap2|mSKAP55R	src family associated phosphoprotein 2	protein-coding
2410	chr9	102650094	102650621	+	0	NA	Intergenic	Intergenic	24061	NM_181394	69010		NM_181394	ENSMUSG00000035048	Anapc13	1810004D07Rik|APC13|SWM1	anaphase promoting complex subunit 13	protein-coding
2650	chr2	30647227	30648099	+	0	NA	Intergenic	Intergenic	30348	NR_136917	665635		NR_136917		Gm14486	-	predicted gene 14486	ncRNA
2788	chr2	61454106	61454637	+	0	NA	Intergenic	Intergenic	-124186	NM_001374667	21353		NM_011529	ENSMUSG00000064289	Tank	E430026L09Rik|I-TRAF	TRAF family member-associated Nf-kappa B activator	protein-coding
1839	chr4	48279500	48280109	+	0	NA	promoter-TSS (NM_001355184)	promoter-TSS (NM_001355184)	44	NM_010569	16348		NM_010569	ENSMUSG00000028344	Invs	Nphp2|inv	inversin	protein-coding
2533	chr10	72654473	72655607	+	0	NA	intron (NM_001293684, intron 1 of 7)	CpG	194	NM_001293683	52696		NM_025635	ENSMUSG00000019923	Zwint	2010007E07Rik|2600001N01Rik|D10Ertd749e|Zwint-1	ZW10 interactor	protein-coding
3	chr7	64287324	64287911	+	0	NA	promoter-TSS (NM_172742)	promoter-TSS (NM_172742)	-53	NM_172742	233315		NM_172742	ENSMUSG00000030522	Mtmr10	-	myotubularin related protein 10	protein-coding
129	chr7	118129093	118130059	+	0	NA	promoter-TSS (NM_019419)	promoter-TSS (NM_019419)	49	NM_019419	54208		NM_019419	ENSMUSG00000030654	Arl6ip1	AIP-6|ARMER|Aip-1|Arl6ip|mKIAA0069	ADP-ribosylation factor-like 6 interacting protein 1	protein-coding
2138	chr11	116198694	116199442	+	0	NA	promoter-TSS (NM_001271898)	promoter-TSS (NM_001271898)	-23	NM_015729	11430		NM_015729	ENSMUSG00000020777	Acox1	AOX|Acox|D130055E20Rik|Paox	acyl-Coenzyme A oxidase 1, palmitoyl	protein-coding
593	chr17	87671986	87672630	+	0	NA	promoter-TSS (NM_008628)	promoter-TSS (NM_008628)	-224	NM_008628	17685		NM_008628	ENSMUSG00000024151	Msh2	-	mutS homolog 2	protein-coding
1232	chr14	64641658	64642752	+	0	NA	Intergenic	Intergenic	-10336	NM_001081177	16554		NM_001081177	ENSMUSG00000060012	Kif13b	5330429L19Rik|6030414C01|C130021D12Rik|GAKIN	kinesin family member 13B	protein-coding
1937	chr4	107803486	107803956	+	0	NA	intron (NM_053073, intron 2 of 19)	intron (NM_053073, intron 2 of 19)	836	NM_001369052	16975		NM_053073	ENSMUSG00000028613	Lrp8	4932703M08Rik|ApoER2|Lr8b	low density lipoprotein receptor-related protein 8, apolipoprotein e receptor	protein-coding
2121	chr4	126046862	126047416	+	0	NA	exon (NM_025544, exon 1 of 8)	exon (NM_025544, exon 1 of 8)	211	NM_025544	66407		NM_025544	ENSMUSG00000028861	Mrps15	1500003E24Rik|2410002B11Rik|Mprs15	mitochondrial ribosomal protein S15	protein-coding
178	chr16	74276761	74277405	+	0	NA	intron (NM_001358492, intron 2 of 26)	intron (NM_001358492, intron 2 of 26)	64984	NR_030464	751561		NR_030464	ENSMUSG00000104758	Mir691	Mirn691|mir-691|mmu-mir-691	microRNA 691	ncRNA
2166	chr12	3309764	3310440	+	0	NA	promoter-TSS (NM_016676)	promoter-TSS (NM_016676)	-133	NM_016676	19325		NM_016676	ENSMUSG00000020671	Rab10	-	RAB10, member RAS oncogene family	protein-coding
1210	chr3	84814037	84814636	+	0	NA	promoter-TSS (NR_165832)	promoter-TSS (NR_165832)	97	NR_165832	102639087		NR_165832		Gm35486	-	predicted gene, 35486	ncRNA
1764	chr15	89429340	89430262	+	0	NA	non-coding (NR_004843, exon 1 of 27)	non-coding (NR_004843, exon 1 of 27)	126	NR_004843	100134861		NR_004843	ENSMUSG00000116461	Gm44502	Chkb-Cpt1b|ChkbCpt1b|Chkbcpt1b	predicted readthrough transcript (NMD candidate), 44502	ncRNA
2397	chr9	97018439	97019409	+	0	NA	promoter-TSS (NM_145134)	promoter-TSS (NM_145134)	-569	NM_145134	211949		NM_145134	ENSMUSG00000046997	Spsb4	D030068E18Rik|SSB-4|Ssb4	splA/ryanodine receptor domain and SOCS box containing 4	protein-coding
1192	chr6	91877736	91878483	+	0	NA	promoter-TSS (NM_172730)	promoter-TSS (NM_172730)	56	NM_172730	232236		NM_172730	ENSMUSG00000034083	Ccdc174	C130022K22Rik	coiled-coil domain containing 174	protein-coding
1346	chr3	96277704	96278553	+	0	NA	Intergenic	CpG	8428	NM_175666	319189		NM_175666	ENSMUSG00000105827	H2bc18	H2b-616|Hist2h2bb	H2B clustered histone 18	protein-coding
2298	chr4	138596583	138597305	+	0	NA	intron (NM_029401, intron 8 of 21)	intron (NM_029401, intron 8 of 21)	27048	NM_029401	75718		NM_029401	ENSMUSG00000028753	Vwa5b1	4931403E03Rik	von Willebrand factor A domain containing 5B1	protein-coding
113	chr7	105581004	105581831	+	0	NA	promoter-TSS (NM_001253885)	promoter-TSS (NM_001253885)	74	NM_001253886	11785		NM_009685	ENSMUSG00000037032	Apbb1	Fe65|Rir	amyloid beta precursor protein binding family B member 1	protein-coding
2170	chr12	4917071	4918069	+	0	NA	5' UTR (NM_001362349, exon 1 of 28)	5' UTR (NM_001362349, exon 1 of 28)	217	NM_001362349	320817		NM_177269	ENSMUSG00000052812	Atad2b	1110014E10Rik|D530031C13Rik	ATPase family, AAA domain containing 2B	protein-coding
1971	chr1	167349686	167350294	+	0	NA	promoter-TSS (NM_019993)	promoter-TSS (NM_019993)	-1	NM_019993	56752		NM_019993	ENSMUSG00000026687	Aldh9a1	Abaldh|ESTM40|TMABA-DH|Tmabadh	aldehyde dehydrogenase 9, subfamily A1	protein-coding
423	chr8	61590733	61591536	+	0	NA	promoter-TSS (NM_001293774)	promoter-TSS (NM_001293774)	5	NM_001293774	72333		NM_001081390	ENSMUSG00000058056	Palld	2410003B16Rik|6030492A02	palladin, cytoskeletal associated protein	protein-coding
3005	chr10	127311352	127312477	+	0	NA	promoter-TSS (NM_001171582)	promoter-TSS (NM_001171582)	-128	NM_001003913	216443		NM_001003913	ENSMUSG00000040354	Mars1	Mars|Metrs|Mtrns	methionine-tRNA synthetase 1	protein-coding
1624	chr7	24530087	24530899	+	0	NA	promoter-TSS (NM_153134)	promoter-TSS (NM_153134)	-155	NM_153134	210146		NM_153134	ENSMUSG00000041037	Irgq	FKSG27|Irgq1	immunity-related GTPase family, Q	protein-coding
1464	chr3	105687414	105687981	+	0	NA	promoter-TSS (NM_017397)	promoter-TSS (NM_017397)	-126	NM_017397	53975		NM_017397	ENSMUSG00000027905	Ddx20	GEMIN3|dp103	DEAD box helicase 20	protein-coding
148	chr16	50432154	50432686	+	0	NA	promoter-TSS (NM_027444)	promoter-TSS (NM_027444)	-31	NM_027444	70508		NM_027444	ENSMUSG00000022641	Bbx	5530401J07Rik|5730403O13Rik	bobby sox HMG box containing	protein-coding
1107	chr6	57703017	57703386	+	0	NA	exon (NM_133737, exon 1 of 9)	exon (NM_133737, exon 1 of 9)	746	NM_133737	71835		NM_133737	ENSMUSG00000062190	Lancl2	1700003F10Rik	LanC (bacterial lantibiotic synthetase component C)-like 2	protein-coding
2302	chr4	138682576	138683276	+	0	NA	Intergenic	Intergenic	41930	NM_001285930	212190		NM_178671	ENSMUSG00000043621	Ubxn10	5730509E04Rik|A830047D02|Ubxd3	UBX domain protein 10	protein-coding
108	chr7	100663139	100663804	+	0	NA	Intergenic	Intergenic	-1077	NM_013746	27276		NM_013746	ENSMUSG00000030701	Plekhb1	PHR1|Phret1|evt-1	pleckstrin homology domain containing, family B (evectins) member 1	protein-coding
510	chr5	77460070	77460620	+	0	NA	Intergenic	Intergenic	-5143	NR_131050	69370		NR_131050	ENSMUSG00000107232	1700017L05Rik	-	RIKEN cDNA 1700017L05 gene	ncRNA
311	chr17	21679492	21680216	+	0	NA	promoter-TSS (NM_001354753)	promoter-TSS (NM_001354753)	-23	NM_001354753	100310809		NM_001354753	ENSMUSG00000073448	Gm10509	-	predicted gene 10509	protein-coding
2908	chr15	99370201	99370663	+	0	NA	promoter-TSS (NM_001310622)	promoter-TSS (NM_001310622)	50	NM_001310623	22379		NM_011711	ENSMUSG00000023008	Fmnl3	2700073B04Rik|FBP11|Wbp3|mKIAA2014	formin-like 3	protein-coding
1064	chr14	8213807	8214151	+	0	NA	promoter-TSS (NM_001305936)	promoter-TSS (NM_001305936)	-102	NM_027782	71393		NM_027782	ENSMUSG00000021752	Kctd6	5430433B02Rik	potassium channel tetramerisation domain containing 6	protein-coding
1311	chr3	90376132	90376633	+	0	NA	Intergenic	Intergenic	13556	NM_011988	26568		NM_011988	ENSMUSG00000027932	Slc27a3	Acsvl3|FATP-3|FATP3|Vlcs-3	solute carrier family 27 (fatty acid transporter), member 3	protein-coding
1356	chr3	96696901	96697436	+	0	NA	promoter-TSS (NM_018812)	promoter-TSS (NM_018812)	92	NM_018812	229615		NM_018812	ENSMUSG00000028101	Pias3	Pias3l	protein inhibitor of activated STAT 3	protein-coding
2560	chr10	81014910	81015171	+	0	NA	promoter-TSS (NM_010319)	promoter-TSS (NM_010319)	-115	NM_010319	14708		NM_010319	ENSMUSG00000048240	Gng7	Hg3b	guanine nucleotide binding protein (G protein), gamma 7	protein-coding
1920	chr4	74612337	74613101	+	0	NA	Intergenic	Intergenic	360840	NM_001356561	76804		NM_144787	ENSMUSG00000028397	Kdm4c	2410141F18Rik|Gasc1|Jmjd2c	lysine (K)-specific demethylase 4C	protein-coding
1699	chr1	24100147	24100892	+	0	NA	promoter-TSS (NM_026604)	promoter-TSS (NM_026604)	-178	NM_026604	68187		NM_026604	ENSMUSG00000026153	Fam135a	4921533L14Rik	family with sequence similarity 135, member A	protein-coding
1865	chr11	97629466	97629863	+	0	NA	promoter-TSS (NM_175332)	promoter-TSS (NM_175332)	52	NM_175332	103551		NM_175332	ENSMUSG00000043439	Epop	E13|E130012A19Rik|esPRC2p48	elongin BC and polycomb repressive complex 2 associated protein	protein-coding
419	chr8	60632419	60633282	+	0	NA	promoter-TSS (NM_027756)	promoter-TSS (NM_027756)	25	NM_027756	71306		NM_027756	ENSMUSG00000031647	Mfap3l	4933428A15Rik|5430405D20Rik|NYD-sp9|mKIAA0626	microfibrillar-associated protein 3-like	protein-coding
2488	chr2	14054913	14055904	+	0	NA	intron (NM_001012396, intron 1 of 5)	CpG	627	NM_001012396	30963		NM_013935	ENSMUSG00000063275	Hacd1	Ptpla	3-hydroxyacyl-CoA dehydratase 1	protein-coding
2088	chr19	8723079	8723911	+	0	NA	promoter-TSS (NR_002896)	promoter-TSS (NR_002896)	8	NR_002896	83673		NR_002896		Snhg1	-	small nucleolar RNA host gene 1	ncRNA
2576	chr9	114026380	114026833	+	0	NA	intron (NM_178624, intron 1 of 14)	C-rich|Low_complexity|Low_complexity	145	NM_178624	72179		NM_178624	ENSMUSG00000032507	Fbxl2	2810423A21Rik|Fbl3	F-box and leucine-rich repeat protein 2	protein-coding
650	chr5	110448477	110449025	+	0	NA	promoter-TSS (NM_001317042)	promoter-TSS (NM_001317042)	-248	NM_001142642	381668		NM_028596	ENSMUSG00000043323	Fbrsl1	2410025L10Rik|Gm1049|Gm29766|mKIAA1545	fibrosin-like 1	protein-coding
190	chr2	167421588	167422258	+	0	NA	intron (NM_001304540, intron 1 of 16)	CpG	213	NM_148929	77031		NM_148929	ENSMUSG00000039463	Slc9a8	1200006P13Rik|6430709P13Rik|NHE-8|NHE8	solute carrier family 9 (sodium/hydrogen exchanger), member 8	protein-coding
1798	chr1	97770154	97770459	+	0	NA	promoter-TSS (NM_173760)	promoter-TSS (NM_173760)	134	NM_001310773	252876		NM_026250	ENSMUSG00000026333	Gin1	4930429M06Rik|8430411H10Rik|Gin-1|Zh2c2	gypsy retrotransposon integrase 1	protein-coding
2944	chr2	122377492	122378568	+	0	NA	intron (NR_166176, intron 1 of 2)	tRNA-His-CAY_|tRNA|tRNA	3197	NR_166177	105244278		NR_166176		Gm39918	-	predicted gene, 39918	ncRNA
995	chr19	4169100	4169916	+	0	NA	intron (NM_134148, intron 9 of 9)	CpG	5971	NM_134148	107239		NM_134148	ENSMUSG00000075289	Carns1	Atpgd1|mKIAA1394	carnosine synthase 1	protein-coding
2710	chr12	105545819	105546445	+	0	NA	Intergenic	Intergenic	-17040	NM_009747	12062		NM_009747	ENSMUSG00000021070	Bdkrb2	B(2)|B2|B2R|BK-2|BK2|BK2R|BKR2|BRB2	bradykinin receptor, beta 2	protein-coding
2264	chr4	133813278	133814240	+	0	NA	Intergenic	CpG	-2720	NR_168140	105247182		NR_166714		Gm12974	-	predicted gene 12974	ncRNA
228	chr7	127875466	127876267	+	0	NA	promoter-TSS (NM_001362192)	promoter-TSS (NM_001362192)	-224	NM_001362191	244219		NM_146259	ENSMUSG00000049728	Zfp668	E130018B19Rik|Znf668	zinc finger protein 668	protein-coding
1861	chr11	96620464	96621331	+	0	NA	intron (NM_001033186, intron 4 of 12)	intron (NM_001033186, intron 4 of 12)	156306	NM_001177899	78473		NM_001033186	ENSMUSG00000057058	Skap1	1700091G21Rik|Scap1|Skap-55	src family associated phosphoprotein 1	protein-coding
307	chr3	36475435	36475993	+	0	NA	promoter-TSS (NR_105976)	promoter-TSS (NR_105976)	173	NM_009673	11747		NM_009673	ENSMUSG00000027712	Anxa5	Anx5|CPB-I	annexin A5	protein-coding
347	chr17	24454854	24455673	+	0	NA	exon (NM_001301784, exon 1 of 14)	exon (NM_001301784, exon 1 of 14)	129	NR_125990	13560		NM_007893	ENSMUSG00000024137	E4f1	p120E4F|phi-AP3	E4F transcription factor 1	protein-coding
1315	chr3	90490788	90491422	+	0	NA	promoter-TSS (NM_133854)	promoter-TSS (NM_133854)	-92	NM_133854	20615		NM_133854	ENSMUSG00000001018	Snapin	25kDa|Bloc1s7|Snap25bp|Snapap	SNAP-associated protein	protein-coding
77	chr2	152332214	152332805	+	0	NA	promoter-TSS (NM_001083921)	promoter-TSS (NM_001083921)	-84	NM_001355282
791	chr8	123442927	123443799	+	0	NA	5' UTR (NM_001281803, exon 1 of 12)	5' UTR (NM_001281803, exon 1 of 12)	104	NM_001281803	23854		NM_054046	ENSMUSG00000001482	Def8	D8Ertd713e|DEF-8	differentially expressed in FDCP 8	protein-coding
279	chr17	6476543	6477115	+	0	NA	Intergenic	CpG	-25835	NR_033520	547127		NM_001045538		Tmem181b-ps	Tmem181b	transmembrane protein 181B, pseudogene	pseudo
1387	chr11	51584319	51585361	+	0	NA	promoter-TSS (NR_168564)	promoter-TSS (NR_168564)	59	NM_001382821	72947		NM_028398	ENSMUSG00000020359	Phykpl	2900006B13Rik|Agxt2l2	5-phosphohydroxy-L-lysine phospholyase	protein-coding
538	chr12	110485491	110486233	+	0	NA	promoter-TSS (NM_001081458)	promoter-TSS (NM_001081458)	65	NM_001364207	26931		NM_012023	ENSMUSG00000017843	Ppp2r5c	2610043M05Rik|2700063L20Rik|D12Bwg0916e	protein phosphatase 2, regulatory subunit B', gamma	protein-coding
2182	chr10	17229906	17230798	+	0	NA	Intergenic	Intergenic	-134570	NR_038020	100504235		NR_038020	ENSMUSG00000101969	Gm20125	-	predicted gene, 20125	ncRNA
1826	chr4	41741092	41741501	+	0	NA	promoter-TSS (NM_001286605)	promoter-TSS (NM_001286605)	63	NM_011014	18391		NM_011014	ENSMUSG00000036078	Sigmar1	Oprs1|Sig1R|sigma1R	sigma non-opioid intracellular receptor 1	protein-coding
1288	chr14	97559765	97560574	+	0	NA	Intergenic	Intergenic	609596	NM_001038610	13134		NM_007826	ENSMUSG00000055639	Dach1	Dac|Dach	dachshund family transcription factor 1	protein-coding
3001	chr12	72303947	72305521	+	0	NA	intron (NM_153457, intron 2 of 8)	intron (NM_153457, intron 2 of 8)	-68007	NM_001007596	104001		NM_153457	ENSMUSG00000021087	Rtn1	Nsp	reticulon 1	protein-coding
2640	chr5	33018377	33019267	+	0	NA	promoter-TSS (NM_011738)	promoter-TSS (NM_011738)	6	NM_011738	22629		NM_011738	ENSMUSG00000018965	Ywhah	-	tyrosine 3-monooxygenase/tryptophan 5-monooxygenase activation protein, eta polypeptide	protein-coding
2732	chr10	95323365	95324409	+	0	NA	promoter-TSS (NM_001330138)	promoter-TSS (NM_001330138)	-178	NM_001330138	12905		NM_009950	ENSMUSG00000045867	Cradd	RAIDD	CASP2 and RIPK1 domain containing adaptor with death domain	protein-coding
1975	chr11	113172532	113173245	+	0	NA	intron (NR_015556, intron 1 of 2)	intron (NR_015556, intron 1 of 2)	28950	NR_015556	72386		NR_015556	ENSMUSG00000087259	2610035D17Rik	Rason	RIKEN cDNA 2610035D17 gene	ncRNA
683	chr8	110919122	110920038	+	0	NA	promoter-TSS (NM_009179)	promoter-TSS (NM_009179)	-285	NM_009179	20444		NM_009179	ENSMUSG00000031749	St3gal2	ST3GalII|Siat5	ST3 beta-galactoside alpha-2,3-sialyltransferase 2	protein-coding
737	chr18	37806244	37806720	+	0	NA	promoter-TSS (NM_033581)	promoter-TSS (NM_033581)	72	NM_033581	93706		NM_033581	ENSMUSG00000102918	Pcdhgc3	PC43|Pcdh2	protocadherin gamma subfamily C, 3	protein-coding
2536	chr10	75098311	75098932	+	0	NA	intron (NM_001081412, intron 1 of 22)	intron (NM_001081412, intron 1 of 22)	37725	NM_001081412	110279		NM_001081412	ENSMUSG00000009681	Bcr	5133400C09Rik|mKIAA3017	BCR activator of RhoGEF and GTPase	protein-coding
2391	chr9	90113704	90114986	+	0	NA	intron (NM_001039147, intron 1 of 12)	CpG	475	NM_001039147	21761		NM_024431	ENSMUSG00000062270	Morf4l1	MORFRG15|MRG15|TEG-189|Tex189|mKIAA4002	mortality factor 4 like 1	protein-coding
2900	chr15	98880894	98881632	+	0	NA	5' UTR (NM_026967, exon 1 of 8)	5' UTR (NM_026967, exon 1 of 8)	151	NM_026967	69159		NM_026967	ENSMUSG00000023755	Rhebl1	1810036J22Rik|Rheb2	Ras homolog enriched in brain like 1	protein-coding
2749	chrX	37110098	37110626	+	0	NA	promoter-TSS (NM_026573)	promoter-TSS (NM_026573)	-40	NM_026573	68134		NM_026573	ENSMUSG00000036572	Upf3b	5730594O13Rik|RENT3B|UPF3X	UPF3 regulator of nonsense transcripts homolog B (yeast)	protein-coding
292	chr17	12960313	12960762	+	0	NA	intron (NM_009338, intron 1 of 8)	CpG	188	NM_009338	110460		NM_009338	ENSMUSG00000023832	Acat2	Tcp-1x|Tcp1-rs1	acetyl-Coenzyme A acetyltransferase 2	protein-coding
156	chr2	160451549	160452182	+	0	NA	Intergenic	Intergenic	-84800	NM_010658	16658		NM_010658	ENSMUSG00000074622	Mafb	Kreisler|Krml|Krml1|kr	MAF bZIP transcription factor B	protein-coding
696	chr18	10181839	10182568	+	0	NA	promoter-TSS (NM_009071)	promoter-TSS (NM_009071)	-411	NM_009071	19877		NM_009071	ENSMUSG00000024290	Rock1	1110055K06Rik|Rock-I	Rho-associated coiled-coil containing protein kinase 1	protein-coding
1584	chr1	61685400	61686437	+	0	NA	intron (NM_001081050, intron 1 of 22)	intron (NM_001081050, intron 1 of 22)	47094	NM_001081050	72823		NM_001081050	ENSMUSG00000052062	Pard3b	1810008K04Rik|2010002N16Rik|2810455B10Rik|Als2cr19|PAR3B|PAR3L|PAR3beta	par-3 family cell polarity regulator beta	protein-coding
624	chr5	103424799	103425570	+	0	NA	promoter-TSS (NM_011204)	promoter-TSS (NM_011204)	-8	NM_011204	19249		NM_011204	ENSMUSG00000034573	Ptpn13	PTP-BL|PTPL1|Ptpri|RIP	protein tyrosine phosphatase, non-receptor type 13	protein-coding
2480	chr4	155601073	155601809	+	0	NA	promoter-TSS (NM_177186)	promoter-TSS (NM_177186)	25	NM_177186	320541		NM_177186	ENSMUSG00000042202	Slc35e2	A530082C11Rik|Slc35e2a	solute carrier family 35, member E2	protein-coding
770	chr5	124530974	124531751	+	0	NA	promoter-TSS (NM_021430)	promoter-TSS (NM_021430)	29	NM_021430	75695		NM_021430	ENSMUSG00000029392	Rilpl1	2900002H16Rik|6330559I19Rik|GOSPEL	Rab interacting lysosomal protein-like 1	protein-coding
2163	chr11	121204231	121204681	+	0	NA	promoter-TSS (NM_001001333)	promoter-TSS (NM_001001333)	23	NM_001001333	238023		NM_001001333	ENSMUSG00000039307	Hexd	Hexdc	hexosaminidase D	protein-coding
881	chr9	4376086	4376730	+	0	NA	promoter-TSS (NM_145609)	promoter-TSS (NM_145609)	-144	NM_145609	78100		NM_145609	ENSMUSG00000041124	Msantd4	8430410K20Rik|Mysantd4	Myb/SANT-like DNA-binding domain containing 4 with coiled-coils	protein-coding
1343	chr6	127561224	127561702	+	0	NA	intron (NM_001033464, intron 1 of 7)	intron (NM_001033464, intron 1 of 7)	127	NM_001033464	381812		NM_001033464	ENSMUSG00000061414	Cracr2a	Efcab4b|Gm1073|Gm462	calcium release activated channel regulator 2A	protein-coding
2080	chr19	7217351	7217872	+	0	NA	promoter-TSS (NM_007750)	promoter-TSS (NM_007750)	5	NM_007750	12868		NM_007750	ENSMUSG00000035885	Cox8a	COX8L	cytochrome c oxidase subunit 8A	protein-coding
2568	chr10	81627353	81627934	+	0	NA	promoter-TSS (NM_001163430)	promoter-TSS (NM_001163430)	-77	NM_001378945	50721		NM_181586	ENSMUSG00000034748	Sirt6	2810449N18Rik|Sir2l6|mSIRT6	sirtuin 6	protein-coding
2619	chr2	26487034	26487911	+	0	NA	intron (NM_008714, intron 2 of 33)	intron (NM_008714, intron 2 of 33)	16350	NM_008714	18128		NM_008714	ENSMUSG00000026923	Notch1	9930111A19Rik|Mis6|N1|Tan1|lin-12	notch 1	protein-coding
1928	chr4	98382978	98383275	+	0	NA	exon (NM_053157, exon 1 of 7)	exon (NM_053157, exon 1 of 7)	139	NM_053157	94043		NM_053157	ENSMUSG00000028563	Tm2d1	2310026L18Rik|Bbp	TM2 domain containing 1	protein-coding
2459	chr4	150281160	150281762	+	0	NA	promoter-TSS (NM_001085492)	promoter-TSS (NM_001085492)	-455	NM_001085492	68703		NM_001085492	ENSMUSG00000039852	Rere	1110033A15Rik|ARG|ARP|ATN1L|Atr2|DNB1|eye<m03Jus>|eyes3|mKIAA0458	arginine glutamic acid dipeptide (RE) repeats	protein-coding
427	chr17	35089039	35089612	+	0	NA	promoter-TSS (NM_178592)	promoter-TSS (NM_178592)	34	NM_178592	193742		NM_178592	ENSMUSG00000007036	Abhd16a	Bat-5|Bat5|D17H6S82E|NG26|mBAT5	abhydrolase domain containing 16A	protein-coding
1322	chr3	94974684	94975046	+	0	NA	5' UTR (NM_175356, exon 1 of 11)	5' UTR (NM_175356, exon 1 of 11)	134	NM_001293716	107650		NM_175356	ENSMUSG00000038861	Pi4kb	ESTM41|PI4K-beta|PI4Kbeta|Pik4cb	phosphatidylinositol 4-kinase beta	protein-coding
2127	chr19	15836560	15838196	+	0	NA	Intergenic	Intergenic	87244	NM_001205339	107272		NM_177420	ENSMUSG00000024640	Psat1	D8Ertd814e|EPIP|PSA|Psat	phosphoserine aminotransferase 1	protein-coding
1931	chr4	106560646	106561378	+	0	NA	promoter-TSS (NM_053272)	promoter-TSS (NM_053272)	-26	NM_053272	74754		NM_053272	ENSMUSG00000034926	Dhcr24	2310076D10Rik|5830417J06Rik|mKIAA0018	24-dehydrocholesterol reductase	protein-coding
2604	chrX	20425322	20425889	+	0	NA	promoter-TSS (NM_001289684)	promoter-TSS (NM_001289684)	-83	NM_199317	382207		NM_199317	ENSMUSG00000037315	Jade3	5730598B06|Phf16|mKIAA0215	jade family PHD finger 3	protein-coding
2059	chr4	116994360	116995261	+	0	NA	promoter-TSS (NM_009478)	promoter-TSS (NM_009478)	-397	NM_009478	22275		NM_009478	ENSMUSG00000028684	Urod	UPD|Uro-d	uroporphyrinogen decarboxylase	protein-coding
687	chr5	115732593	115733254	+	0	NA	Intergenic	Intergenic	-1302	NR_151599	75665		NM_001080808	ENSMUSG00000041609	Bicdl1	2210403N09Rik|BICDR-1|Ccdc64	BICD family like cargo adaptor 1	protein-coding
733	chr13	48260468	48261293	+	0	NA	promoter-TSS (NM_031166)	promoter-TSS (NM_031166)	-236	NM_031166	15904		NM_031166	ENSMUSG00000021379	Id4	Idb4|bHLHb27	inhibitor of DNA binding 4	protein-coding
2806	chr10	128231851	128232775	+	0	NA	TTS (NM_008600)	TTS (NM_008600)	250	NM_001164080	21853		NM_011589	ENSMUSG00000039994	Timeless	Debt69|tim	timeless circadian clock 1	protein-coding
164	chr16	63091262	63092036	+	0	NA	Intergenic	Intergenic	237342	NM_011173	19128		NM_011173	ENSMUSG00000022912	Pros1	-	protein S (alpha)	protein-coding
1935	chr4	107367765	107368089	+	0	NA	promoter-TSS (NM_028355)	promoter-TSS (NM_028355)	-120	NR_165083	72787		NM_028355	ENSMUSG00000028614	Ndc1	2810475A17Rik|Tmem48|sks	NDC1 transmembrane nucleoporin	protein-coding
2772	chr2	36136217	36136909	+	0	NA	non-coding (NR_027515, exon 1 of 6)	non-coding (NR_027515, exon 1 of 6)	141	NR_027515	67889		NM_026434	ENSMUSG00000026889	Rbm18	2010004P11Rik	RNA binding motif protein 18	protein-coding
1790	chr11	87736924	87737556	+	0	NA	promoter-TSS (NR_149757)	promoter-TSS (NR_149757)	-311	NR_149757	20922		NM_009296	ENSMUSG00000020485	Supt4a	Supt4h|Supt4h1|Supt4h1a	SPT4A, DSIF elongation factor subunit	protein-coding
959	chr18	77714014	77714480	+	0	NA	promoter-TSS (NM_178670)	promoter-TSS (NM_178670)	63	NR_027978	67640		NM_026289		4930465K10Rik	-	RIKEN cDNA 4930465K10 gene	ncRNA
51	chr16	17928092	17928909	+	0	NA	promoter-TSS (NM_153150)	promoter-TSS (NM_153150)	-281	NM_153150	13358		NM_153150	ENSMUSG00000003528	Slc25a1	1300019P08Rik|2610100G11Rik|Ctp|Dgsj|Slc20a3	solute carrier family 25 (mitochondrial carrier, citrate transporter), member 1	protein-coding
2718	chr12	108792352	108793211	+	0	NA	promoter-TSS (NM_009537)	promoter-TSS (NM_009537)	-516	NM_009537	22632		NM_009537	ENSMUSG00000021264	Yy1	NF-E1|YY-1	YY1 transcription factor	protein-coding
2648	chr5	33936037	33936663	+	0	NA	promoter-TSS (NM_011914)	promoter-TSS (NM_011914)	-79	NM_011914	24116		NM_011914	ENSMUSG00000029111	Nelfa	Whsc2|Whsc2h	negative elongation factor complex member A, Whsc2	protein-coding
343	chr8	20424457	20424935	+	0	NA	non-coding (NR_028428, exon 1 of 6)	non-coding (NR_028428, exon 1 of 6)	118	NR_028428	381598		NM_001024708	ENSMUSG00000121345	2610005L07Rik	2810038F24Rik|6720476A01Rik	cadherin 11 pseudogene	pseudo
836	chr13	59822901	59823318	+	0	NA	promoter-TSS (NM_153538)	promoter-TSS (NM_153538)	1	NM_001373964	214290		NM_153538	ENSMUSG00000035248	Tut7	6030448M23Rik|Tent3b|Zcchc6	terminal uridylyl transferase 7	protein-coding
484	chr8	70760876	70761424	+	0	NA	promoter-TSS (NM_183170)	promoter-TSS (NM_183170)	-229	NM_183170	234384		NM_183170	ENSMUSG00000035559	Mpv17l2	Fksg24	MPV17 mitochondrial membrane protein-like 2	protein-coding
1259	chr11	28685093	28685914	+	0	NA	intron (NR_045906, intron 2 of 2)	intron (NR_045906, intron 2 of 2)	3939	NR_045906	72818		NR_045906	ENSMUSG00000084966	2810471M01Rik	-	RIKEN cDNA 2810471M01 gene	ncRNA
303	chr17	17234559	17235302	+	0	NA	promoter-TSS (NM_001362181)	promoter-TSS (NM_001362181)	27	NM_001362181	102640673		NM_001362181	ENSMUSG00000116802	Gm5165	EG382161	predicted gene 5165	protein-coding
1852	chr11	88690601	88691184	+	0	NA	intron (NM_001201341, intron 5 of 7)	intron (NM_001201341, intron 5 of 7)	27337	NM_054043	76626		NM_054043	ENSMUSG00000069769	Msi2	1700105C15Rik|Msi2h	musashi RNA-binding protein 2	protein-coding
1280	chr14	79426369	79426686	+	0	NA	promoter-TSS (NM_001024135)	promoter-TSS (NM_001024135)	16	NM_001024135	211255		NM_001024135	ENSMUSG00000043881	Kbtbd7	1110008P08Rik|Gm295	kelch repeat and BTB (POZ) domain containing 7	protein-coding
2395	chr9	96364343	96364723	+	0	NA	promoter-TSS (NM_001357213)	promoter-TSS (NM_001357213)	-102	NM_007502	11933		NM_007502	ENSMUSG00000032412	Atp1b3	ATPB-3	ATPase, Na+/K+ transporting, beta 3 polypeptide	protein-coding
19	chr7	80246205	80246681	+	0	NA	promoter-TSS (NM_177765)	promoter-TSS (NM_177765)	67	NM_177765	269954		NM_177765	ENSMUSG00000045467	Ttll13	1700111A04Rik|4921538O11	tubulin tyrosine ligase-like family, member 13	protein-coding
65	chr16	21865275	21866210	+	0	NA	Intergenic	Intergenic	-26227	NM_172821	71751		NM_172821	ENSMUSG00000033618	Map3k13	C130026N12Rik|LZK	mitogen-activated protein kinase kinase kinase 13	protein-coding
171	chr16	64851642	64852104	+	0	NA	promoter-TSS (NM_178647)	promoter-TSS (NM_178647)	-128	NM_001357416	106143		NM_178647	ENSMUSG00000054604	Cggbp1	-	CGG triplet repeat binding protein 1	protein-coding
1381	chr14	105732285	105732985	+	0	NA	Intergenic	Intergenic	-108865	NR_105814	102465207		NR_105814	ENSMUSG00000098780	Mir6390	Gm27562|mmu-mir-6390	microRNA 6390	ncRNA
318	chr7	138845756	138846363	+	0	NA	promoter-TSS (NM_026391)	promoter-TSS (NM_026391)	208	NM_027115	69546		NM_027115	ENSMUSG00000041775	Mapk1ip1	2310009E07Rik|MISS	mitogen-activated protein kinase 1 interacting protein 1	protein-coding
101	chr7	98702695	98703192	+	0	NA	promoter-TSS (NM_001355114)	promoter-TSS (NM_001355114)	-15	NR_144495	100040769		NR_144495		Gm15506	-	predicted gene 15506	ncRNA
165	chr2	163419269	163420161	+	0	NA	promoter-TSS (NR_151490)	promoter-TSS (NR_151490)	-56	NR_151490	108168734		NR_151490	ENSMUSG00000099632	2900093K20Rik	-	RIKEN cDNA 2900093K20 gene	ncRNA
141	chr16	45742716	45743242	+	0	NA	promoter-TSS (NM_001272070)	promoter-TSS (NM_001272070)	-24	NR_073572	213012		NM_172511	ENSMUSG00000033157	Abhd10	-	abhydrolase domain containing 10	protein-coding
3007	chr16	4596241	4596946	+	0	NA	intron (NM_031184, intron 1 of 6)	intron (NM_031184, intron 1 of 6)	1880	NM_031184	83396		NM_031184	ENSMUSG00000014303	Glis2	Gli5|Klf16|Nkl	GLIS family zinc finger 2	protein-coding
1105	chr6	57535017	57535831	+	0	NA	promoter-TSS (NM_175523)	promoter-TSS (NM_175523)	63	NR_156746	243382		NM_175523	ENSMUSG00000037826	Ppm1k	2900063A19Rik|A930026L03Rik|BCKDH|BDP|PP2C-kappa|PP2Cm	protein phosphatase 1K (PP2C domain containing)	protein-coding
373	chr17	31564192	31564949	+	0	NA	promoter-TSS (NM_016670)	promoter-TSS (NM_016670)	-203	NM_016670	18771		NM_016670	ENSMUSG00000006705	Pknox1	D17Wsu76e|PREP1	Pbx/knotted 1 homeobox	protein-coding
2594	chrX	7898752	7899513	+	0	NA	promoter-TSS (NM_001252528)	promoter-TSS (NM_001252528)	-132	NM_019478	54633		NM_019478	ENSMUSG00000031157	Pqbp1	PQBP-1|Sfc2|npw38	polyglutamine binding protein 1	protein-coding
1490	chr3	121171424	121171863	+	0	NA	promoter-TSS (NM_028456)	promoter-TSS (NM_028456)	52	NM_025637	66568		NM_025637	ENSMUSG00000028133	Rwdd3	2510027J23Rik|3110037C01Rik|Rsume|X2CR1	RWD domain containing 3	protein-coding
1249	chr14	69805436	69805852	+	0	NA	promoter-TSS (NM_153514)	promoter-TSS (NM_153514)	-99	NM_153514	246710		NM_153514	ENSMUSG00000022075	Rhobtb2	Dbc2|E130206H14Rik|mKIAA0717	Rho-related BTB domain containing 2	protein-coding
485	chr5	67260531	67261024	+	0	NA	5' UTR (NM_001285452, exon 1 of 7)	5' UTR (NM_001285452, exon 1 of 7)	212	NM_028975	67878		NM_028975	ENSMUSG00000037720	Tmem33	1110006G02Rik|1600019D15Rik|2410089A21Rik|2700052H22Rik|5430406L04Rik|db83	transmembrane protein 33	protein-coding
2018	chr1	191025969	191026678	+	0	NA	promoter-TSS (NM_198025)	promoter-TSS (NM_198025)	-133	NM_198025	226844		NM_198025	ENSMUSG00000066595	Flvcr1	9630055N22Rik|FLVCR|Mfsd7b	feline leukemia virus subgroup C cellular receptor 1	protein-coding
1823	chr4	41464683	41465357	+	0	NA	promoter-TSS (NM_024241)	promoter-TSS (NM_024241)	-128	NM_025539	66401		NM_025539	ENSMUSG00000028443	Nudt2	2310051L06Rik|APAH1	nudix hydrolase 2	protein-coding
1969	chr11	109650224	109651021	+	0	NA	promoter-TSS (NM_001313976)	promoter-TSS (NM_001313976)	80	NM_001373912	19084		NM_021880	ENSMUSG00000020612	Prkar1a	1300018C22Rik|RIalpha|Tse-1|Tse1	protein kinase, cAMP dependent regulatory, type I, alpha	protein-coding
2418	chr9	107612527	107613266	+	0	NA	Intergenic	CpG	-3655	NM_001291539	20347		NM_009153	ENSMUSG00000057969	Sema3b	SemA|Semaa|sema5|semaV	sema domain, immunoglobulin domain (Ig), short basic domain, secreted, (semaphorin) 3B	protein-coding
2529	chr12	77854354	77855221	+	0	NA	Intergenic	Intergenic	-342269	NR_164360	626215		NM_001374218	ENSMUSG00000099418	Ccdc196	EG626215|Gm6657	coiled-coil domain containing 196	protein-coding
2658	chr5	35893039	35893701	+	0	NA	promoter-TSS (NM_027373)	promoter-TSS (NM_027373)	51	NM_027373	70292		NM_027373	ENSMUSG00000029094	Afap1	2600003E23Rik|9630044L16Rik|Afap|mKIAA3018	actin filament associated protein 1	protein-coding
1090	chr6	50455889	50456299	+	0	NA	promoter-TSS (NM_001163645)	promoter-TSS (NM_001163645)	76	NM_001163645	71720		NM_027881	ENSMUSG00000029822	Osbpl3	1200014M06Rik|6720421I08Rik|A530055M08|ORP-3|ORP3|OSBP3	oxysterol binding protein-like 3	protein-coding
2472	chr4	155066400	155067230	+	0	NA	promoter-TSS (NM_001042407)	promoter-TSS (NM_001042407)	-215	NM_001042407	668173		NM_001042407	ENSMUSG00000029047	Pex10	Gm142	peroxisomal biogenesis factor 10	protein-coding
1842	chr4	52438623	52439428	+	0	NA	promoter-TSS (NR_045175)	promoter-TSS (NR_045175)	-61	NR_045175	72648		NR_045175	ENSMUSG00000085763	Smc2os	2700081L22Rik	structural maintenance of chromosomes 2, opposite strand	ncRNA
1867	chr11	97702609	97703379	+	0	NA	promoter-TSS (NM_011971)	promoter-TSS (NM_011971)	-440	NM_011971	26446		NM_011971	ENSMUSG00000069744	Psmb3	C10-II	proteasome (prosome, macropain) subunit, beta type 3	protein-coding
586	chr17	86166781	86167553	+	0	NA	promoter-TSS (NM_011104)	promoter-TSS (NM_011104)	318	NR_165800	115488784		NR_165800		Gm5817	545228	predicted gene 5817	ncRNA
2072	chr19	6909730	6910287	+	0	NA	promoter-TSS (NM_001358444)	promoter-TSS (NM_001358444)	98	NM_001358444	54683		NM_012021	ENSMUSG00000024953	Prdx5	AOEB166|AOPP|PLP|Pmp20|Prdx6|PrxV	peroxiredoxin 5	protein-coding
2759	chrX	74254379	74255015	+	0	NA	promoter-TSS (NM_007927)	promoter-TSS (NM_007927)	10	NM_007927	13726		NM_007927	ENSMUSG00000001964	Emd	Sta	emerin	protein-coding
2130	chr19	19110751	19111523	+	0	NA	promoter-TSS (NM_001043354)	promoter-TSS (NM_001043354)	59	NM_001043354	225998		NM_146095	ENSMUSG00000036192	Rorb	Nr1f2|RZR-beta|RZRB|Rorbeta|hstp	RAR-related orphan receptor beta	protein-coding
117	chr7	110017979	110018679	+	0	NA	promoter-TSS (NM_001362172)	promoter-TSS (NM_001362172)	14	NM_001362172	233726		NM_181517	ENSMUSG00000066232	Ipo7	A330055O14Rik|C330016G14|Imp7|Ranbp7	importin 7	protein-coding
625	chr5	103753727	103754643	+	0	NA	promoter-TSS (NM_133919)	promoter-TSS (NM_133919)	23	NM_133919	17355		NM_133919	ENSMUSG00000029313	Aff1	9630032B01Rik|Af4|Mllt2h|Rob	AF4/FMR2 family, member 1	protein-coding
221	chr7	127195621	127196187	+	0	NA	5' UTR (NM_001285907, exon 1 of 7)	5' UTR (NM_001285907, exon 1 of 7)	173	NM_001285905	70233		NM_027353	ENSMUSG00000042502	Cd2bp2	1500011B02Rik|2410024K20Rik	CD2 cytoplasmic tail binding protein 2	protein-coding
740	chr18	38296557	38297155	+	0	NA	promoter-TSS (NM_001164621)	promoter-TSS (NM_001164621)	51	NM_001164621	56736		NM_020012	ENSMUSG00000060450	Rnf14	2310075C09Rik|2610005D23Rik|D18Ertd188e|D7Bwg0165e|Triad2	ring finger protein 14	protein-coding
2780	chr2	49619245	49619636	+	0	NA	5' UTR (NM_008449, exon 1 of 26)	5' UTR (NM_008449, exon 1 of 26)	154	NM_008449	16574		NM_008449	ENSMUSG00000026764	Kif5c	KINN|Khc|NKHC|NKHC2	kinesin family member 5C	protein-coding
700	chr18	12236172	12237097	+	0	NA	promoter-TSS (NM_008720)	promoter-TSS (NM_008720)	-248	NM_008720	18145		NM_008720	ENSMUSG00000024413	Npc1	A430089E03Rik|D18Ertd139e|D18Ertd723e|lcsd|nmf164|spm	NPC intracellular cholesterol transporter 1	protein-coding
1977	chr1	171110911	171111850	+	0	NA	Intergenic	Intergenic	-2606	NM_001379427	75472		NM_001081275	ENSMUSG00000026649	Cfap126	1700009P17Rik|Flattop|Fltp	cilia and flagella associated protein 126	protein-coding
1353	chr6	134829874	134830565	+	0	NA	promoter-TSS (NM_177687)	promoter-TSS (NM_177687)	20	NM_177687	232430		NM_177687	ENSMUSG00000032652	Crebl2	B230205M03	cAMP responsive element binding protein-like 2	protein-coding
1272	chr14	76152208	76153077	+	0	NA	Intergenic	Intergenic	41751	NM_013745	27275		NM_013745	ENSMUSG00000022009	Nufip1	Nufip	nuclear FMR1 interacting protein 1	protein-coding
597	chr13	21750433	21751014	+	0	NA	promoter-TSS (NM_178211)	promoter-TSS (NM_178211)	-170	NM_178211	319160		NM_178211	ENSMUSG00000064288	H4c12	H4c1|H4c11|H4c14|H4c16|H4c2|H4c3|H4c4|H4c6|H4c8|H4c9|H4f16|Hist1h4k	H4 clustered histone 12	protein-coding
2178	chr12	10390738	10391056	+	0	NA	TTS (NM_001310582)	TTS (NM_001310582)	117	NM_023697	105014		NM_023697	ENSMUSG00000020621	Rdh14	3110030G19Rik|PAN2	retinol dehydrogenase 14 (all-trans and 9-cis)	protein-coding
432	chr17	37028334	37029283	+	0	NA	Intergenic	Intergenic	-5410	NM_010814	17441		NM_010814	ENSMUSG00000076439	Mog	B230317G11Rik	myelin oligodendrocyte glycoprotein	protein-coding
960	chr18	77767519	77767911	+	0	NA	promoter-TSS (NM_146089)	promoter-TSS (NM_146089)	84	NM_146089	225745		NM_146089	ENSMUSG00000041840	Haus1	Ccdc5|HEI-C	HAUS augmin-like complex, subunit 1	protein-coding
1218	chr3	88141990	88142437	+	0	NA	promoter-TSS (NM_001310587)	promoter-TSS (NM_001310587)	-159	NM_133665	17261		NM_133665	ENSMUSG00000001419	Mef2d	-	myocyte enhancer factor 2D	protein-coding
1101	chr6	52163781	52165160	+	0	NA	exon (NM_010451, exon 1 of 2)	exon (NM_010451, exon 1 of 2)	361	NM_010451	15399		NM_010451	ENSMUSG00000014704	Hoxa2	HOX1.11|Hox-1.11	homeobox A2	protein-coding
2112	chr4	125085088	125085630	+	0	NA	intron (NM_001374123, intron 1 of 7)	CpG	198	NR_164336	70088		NM_027310	ENSMUSG00000028863	Meaf6	2310005N01Rik|2810036M01Rik	MYST/Esa1-associated factor 6	protein-coding
2049	chr9	60813352	60814352	+	0	NA	intron (NM_001357407, intron 1 of 18)	intron (NM_001357407, intron 1 of 18)	19410	NM_001357408	72565		NM_028283	ENSMUSG00000034485	Uaca	2700059D02Rik|nucling	uveal autoantigen with coiled-coil domains and ankyrin repeats	protein-coding
531	chr8	83972549	83972979	+	0	NA	promoter-TSS (NM_008854)	promoter-TSS (NM_008854)	-214	NM_008854	18747		NM_008854	ENSMUSG00000005469	Prkaca	PKCD|Pkaca	protein kinase, cAMP dependent, catalytic, alpha	protein-coding
330	chr7	143783842	143784334	+	0	NA	intron (NM_175534, intron 1 of 1)	intron (NM_175534, intron 1 of 1)	412	NM_175534	244238		NM_175534	ENSMUSG00000048965	Mrgpre	C130069N09Rik|Ebrt3|Mgrf|MrgE	MAS-related GPR, member E	protein-coding
2449	chr19	57360432	57361103	+	0	NA	promoter-TSS (NM_145505)	promoter-TSS (NM_145505)	132	NR_040316	320879		NR_040316	ENSMUSG00000097785	B230217O12Rik	-	RIKEN cDNA B230217O12 gene	ncRNA
2573	chr9	111271276	111272104	+	0	NA	promoter-TSS (NM_175266)	promoter-TSS (NM_175266)	-82	NM_026810	17350		NM_026810	ENSMUSG00000032498	Mlh1	1110035C23Rik	mutL homolog 1	protein-coding
2290	chr19	44266695	44267513	+	0	NA	Intergenic	CpG	-26572	NM_009128	20250		NM_009128	ENSMUSG00000025203	Scd2	Mir5114|Scd-2|mir-5114|swty	stearoyl-Coenzyme A desaturase 2	protein-coding
1879	chr1	134494561	134495055	+	0	NA	exon (NM_145510, exon 1 of 2)	exon (NM_145510, exon 1 of 2)	169	NM_145510	98710		NM_145510	ENSMUSG00000042229	Rabif	E130318E12Rik|MSS4|RASGFR3	RAB interacting factor	protein-coding
1317	chr6	120835736	120836714	+	0	NA	promoter-TSS (NM_153516)	promoter-TSS (NM_153516)	-5	NM_153516	94044		NM_153516	ENSMUSG00000009112	Bcl2l13	BCL-RAMBO|E430016C20Rik|Mil-1|Mil1	BCL2 like 13	protein-coding
798	chr5	131832972	131833453	+	0	NA	intron (NM_001363480, intron 4 of 19)	intron (NM_001363480, intron 4 of 19)	-47057	NR_040704	75369		NR_040704	ENSMUSG00000105773	4930563F08Rik	-	RIKEN cDNA 4930563F08 gene	ncRNA
1385	chr11	50377085	50378404	+	0	NA	promoter-TSS (NM_001362529)	promoter-TSS (NM_001362529)	-53	NM_001362525	59013		NM_021510	ENSMUSG00000007850	Hnrnph1	E430005G16Rik|Hnrnph|Hnrph1	heterogeneous nuclear ribonucleoprotein H1	protein-coding
2255	chr4	133241285	133241697	+	0	NA	intron (NM_016693, intron 1 of 28)	CpG	673	NM_016693	53608		NM_016693	ENSMUSG00000028862	Map3k6	Ask2|MAPKKK6|MEKK6	mitogen-activated protein kinase kinase kinase 6	protein-coding
715	chr18	32067455	32068141	+	0	NA	promoter-TSS (NM_173441)	promoter-TSS (NM_173441)	64	NM_173441	73473		NM_173441	ENSMUSG00000024384	Iws1	1700069O15Rik|3000008H23	IWS1, SUPT6 interacting protein	protein-coding
1582	chr11	73177012	73177430	+	0	NA	promoter-TSS (NM_001168470)	promoter-TSS (NM_001168470)	138	NM_029564	76281		NM_029564	ENSMUSG00000040158	Tax1bp3	1300011C24Rik|TIP-1	Tax1 (human T cell leukemia virus type I) binding protein 3	protein-coding
1399	chr14	119007289	119008048	+	0	NA	intron (NM_001081252, intron 33 of 38)	intron (NM_001081252, intron 33 of 38)	69736	NM_008929	100037258		NM_008929	ENSMUSG00000022136	Dnajc3	Dnajc3a|Dnajc3b|Prkri|mp58|p58|p58IPK	DnaJ heat shock protein family (Hsp40) member C3	protein-coding
1016	chr13	115652969	115654058	+	0	NA	Intergenic	Intergenic	-551549	NM_001033228	109700		NM_001033228	ENSMUSG00000042284	Itga1	CD49A|E130012M19Rik|Vla1	integrin alpha 1	protein-coding
2283	chr19	43524431	43524960	+	0	NA	promoter-TSS (NM_010324)	promoter-TSS (NM_010324)	-90	NM_010324	14718		NM_010324	ENSMUSG00000025190	Got1	Got-1|cAspAT|cCAT	glutamic-oxaloacetic transaminase 1, soluble	protein-coding
1741	chr11	78550461	78551124	+	0	NA	promoter-TSS (NM_133706)	promoter-TSS (NM_133706)	-57	NM_133706	69071		NM_133706	ENSMUSG00000037278	Tmem97	1810014L12Rik|D11Bhm182e	transmembrane protein 97	protein-coding
1656	chr4	11155999	11156632	+	0	NA	promoter-TSS (NM_001199105)	promoter-TSS (NM_001199105)	-126	NM_001199105	60599		NM_021897	ENSMUSG00000028211	Trp53inp1	2700057G22Rik|SIP|SIP18|SIP27|Stinp|Teap|Tp53inp1|p53DINP1	transformation related protein 53 inducible nuclear protein 1	protein-coding
1416	chr15	11399554	11399941	+	0	NA	promoter-TSS (NM_033074)	promoter-TSS (NM_033074)	-89	NM_033074	110960		NM_033074	ENSMUSG00000022241	Tars1	D15Wsu59e|Tars|ThrRS	threonyl-tRNA synthetase 1	protein-coding
1611	chr1	75479140	75479656	+	0	NA	promoter-TSS (NM_177056)	promoter-TSS (NM_177056)	73	NM_001001566	74241		NM_001001565	ENSMUSG00000032997	Chpf	1700028N03Rik|D1Bwg1363e	chondroitin polymerizing factor	protein-coding
911	chr9	22049940	22050897	+	0	NA	intron (NM_010487, intron 1 of 6)	CpG	1605	NM_010487	15571		NM_010487	ENSMUSG00000003410	Elavl3	2600009P04Rik|Huc|PLE21|mHuC	ELAV like RNA binding protein 3	protein-coding
1451	chr11	62628959	62629749	+	0	NA	intron (NM_198861, intron 1 of 3)	intron (NM_198861, intron 1 of 3)	18695	NM_001357955	192976		NM_198861	ENSMUSG00000046417	Lrrc75a	Fam211a	leucine rich repeat containing 75A	protein-coding
2602	chrX	13846636	13847097	+	0	NA	promoter-TSS (NM_001284504)	promoter-TSS (NM_001284504)	-310	NM_001284503	12361		NM_009806	ENSMUSG00000031012	Cask	DXPri1|DXRib1|LIN-2|Pals3|mLin-2	calcium/calmodulin dependent serine protein kinase	protein-coding
2939	chr15	103013844	103014812	+	0	NA	promoter-TSS (NR_030526)	promoter-TSS (NR_030526)	320	NM_175730	15424		NM_175730	ENSMUSG00000022485	Hoxc5	Hox-3.4|Hox-6.2	homeobox C5	protein-coding
820	chr18	44584545	44585406	+	0	NA	intron (NM_001085373, intron 3 of 18)	intron (NM_001085373, intron 3 of 18)	-76690	NR_026853	626275		NR_026853	ENSMUSG00000097610	A930012L18Rik	-	RIKEN cDNA A930012L18 gene	ncRNA
1324	chr6	122874171	122874875	+	0	NA	promoter-TSS (NM_026267)	promoter-TSS (NM_026267)	-34	NR_156733	67602		NM_026267	ENSMUSG00000030327	Necap1	1200016B17Rik	NECAP endocytosis associated 1	protein-coding
1051	chr6	48554493	48555262	+	0	NA	promoter-TSS (NM_177736)	promoter-TSS (NM_177736)	78	NM_177736	243371		NM_177736	ENSMUSG00000073096	Lrrc61	-	leucine rich repeat containing 61	protein-coding
2837	chrX	163908608	163909518	+	0	NA	promoter-TSS (NM_001290379)	promoter-TSS (NM_001290379)	46	NM_001290378	108012		NM_026887	ENSMUSG00000031367	Ap1s2	1500012A13Rik|EST1	adaptor-related protein complex 1, sigma 2 subunit	protein-coding
2793	chr2	71453164	71453702	+	0	NA	promoter-TSS (NM_025633)	promoter-TSS (NM_025633)	95	NM_025633	66559		NM_025633	ENSMUSG00000041921	Metap1d	2310066F24Rik|3110033D18Rik|MAP 1D|Map1d|MetAP 1D|Metapl1	methionyl aminopeptidase type 1D (mitochondrial)	protein-coding
767	chr8	120416411	120417260	+	0	NA	Intergenic	Intergenic	-72031	NM_198671	382034		NM_198671	ENSMUSG00000031822	Gse1	2210013I18Rik|mKIAA0182	genetic suppressor element 1, coiled-coil protein	protein-coding
1160	chr14	57571350	57571980	+	0	NA	promoter-TSS (NM_026526)	promoter-TSS (NM_026526)	51	NR_152103	67518		NR_152103	ENSMUSG00000097933	1700039M10Rik	-	RIKEN cDNA 1700039M10 gene	ncRNA
1483	chr7	4915098	4916193	+	0	NA	intron (NM_170759, intron 1 of 2)	intron (NM_170759, intron 1 of 2)	428	NM_170759	232816		NM_170759	ENSMUSG00000074406	Zfp628	Zec|Znf628	zinc finger protein 628	protein-coding
2216	chr9	70678695	70679356	+	0	NA	promoter-TSS (NM_007399)	promoter-TSS (NM_007399)	43	NM_007399	11487		NM_007399	ENSMUSG00000054693	Adam10	1700031C13Rik|MADM|kuz|kuzbanian	a disintegrin and metallopeptidase domain 10	protein-coding
1083	chr14	31130639	31131492	+	0	NA	promoter-TSS (NM_001374087)	promoter-TSS (NM_001374087)	-24	NM_001374087	70021		NM_027289	ENSMUSG00000071547	Nt5dc2	2510015F01Rik	5'-nucleotidase domain containing 2	protein-coding
2340	chr12	33035357	33036045	+	0	NA	intron (NM_001024478, intron 18 of 19)	intron (NM_001024478, intron 18 of 19)	57174	NM_001024478	68764		NM_001024478	ENSMUSG00000035860	Cdhr3	1110049B09Rik|Cdh28	cadherin-related family member 3	protein-coding
1055	chr13	115687274	115688083	+	0	NA	Intergenic	Intergenic	-585714	NM_001033228	109700		NM_001033228	ENSMUSG00000042284	Itga1	CD49A|E130012M19Rik|Vla1	integrin alpha 1	protein-coding
3029	chr11	76846764	76847207	+	0	NA	promoter-TSS (NM_007754)	promoter-TSS (NM_007754)	23	NM_007754	12874		NM_007754	ENSMUSG00000020841	Cpd	D830034L15Rik	carboxypeptidase D	protein-coding
568	chr17	78835317	78835769	+	0	NA	promoter-TSS (NM_001081179)	promoter-TSS (NM_001081179)	27	NM_181649	53951		NM_181649	ENSMUSG00000050668	Gpatch11	2310002B06Rik|Ccdc75	G patch domain containing 11	protein-coding
1176	chr6	87811817	87812175	+	0	NA	promoter-TSS (NM_001039394)	promoter-TSS (NM_001039394)	102	NR_104477	69834		NM_133717	ENSMUSG00000030055	Rab43	1810048P08Rik|2500004H21Rik	RAB43, member RAS oncogene family	protein-coding
1687	chr4	32531300	32532267	+	0	NA	intron (NM_001109661, intron 2 of 4)	intron (NM_001109661, intron 2 of 4)	39879	NR_026843	414068		NM_001033486	ENSMUSG00000086150	Bach2os	-	BTB and CNC homology 2, opposite strand	ncRNA
2774	chr2	37703347	37703936	+	0	NA	promoter-TSS (NM_001379316)	promoter-TSS (NM_001379316)	218	NM_001379314	20744		NM_009261	ENSMUSG00000026915	Strbp	6430510M02Rik|C230082I21Rik|Spnr	spermatid perinuclear RNA binding protein	protein-coding
1455	chr3	104638236	104638960	+	0	NA	promoter-TSS (NM_009196)	promoter-TSS (NM_009196)	-66	NM_009196	20501		NM_009196	ENSMUSG00000032902	Slc16a1	Mct1	solute carrier family 16 (monocarboxylic acid transporters), member 1	protein-coding
1615	chr1	85088284	85088600	+	0	NA	3' UTR (NM_213615, exon 7 of 7)	3' UTR (NM_213615, exon 7 of 7)	-17651	NR_163968	621875		NM_001037910	ENSMUSG00000072109	A530040E14Rik	-	RIKEN cDNA A530040E14 gene	ncRNA
1854	chr11	90249062	90249738	+	0	NA	promoter-TSS (NM_026178)	promoter-TSS (NM_026178)	-76	NM_026178	67468		NM_026178	ENSMUSG00000003948	Mmd	1200017E07Rik|1810073C06Rik|Paqr11	monocyte to macrophage differentiation-associated	protein-coding
1745	chr1	51650167	51650942	+	0	NA	Intergenic	Intergenic	-53836	NR_151621	100045066		NR_151621	ENSMUSG00000099413	Gm17767	-	predicted gene, 17767	ncRNA
947	chr13	80647179	80648418	+	0	NA	Intergenic	Intergenic	-235586	NR_153410	105171		NM_178917	ENSMUSG00000074794	Arrdc3	mKIAA1376	arrestin domain containing 3	protein-coding
907	chr9	21927141	21927736	+	0	NA	promoter-TSS (NM_178577)	promoter-TSS (NM_178577)	-33	NM_025977	67119		NM_025977	ENSMUSG00000006241	Ccdc159	2510048L02Rik	coiled-coil domain containing 159	protein-coding
1903	chr1	157412334	157412938	+	0	NA	promoter-TSS (NM_177644)	promoter-TSS (NM_177644)	-41	NM_177644	226525		NM_177644	ENSMUSG00000070565	Rasal2	6530401P13|A330066M24Rik	RAS protein activator like 2	protein-coding
2507	chr12	59011721	59012564	+	0	NA	promoter-TSS (NM_009147)	promoter-TSS (NM_009147)	-125	NM_009147	20334		NM_009147	ENSMUSG00000020986	Sec23a	Msec23|Sec23r	SEC23 homolog A, COPII coat complex component	protein-coding
2251	chr19	31082449	31083393	+	0	NA	promoter-TSS (NM_031249)	promoter-TSS (NM_031249)	80	NM_031249	83410		NM_031249	ENSMUSG00000053536	Cstf2t	64kDa|tCstF-64|tauCstF-64	cleavage stimulation factor, 3' pre-RNA subunit 2, tau	protein-coding
395	chr8	25840490	25841173	+	0	NA	promoter-TSS (NM_001286207)	promoter-TSS (NM_001286207)	-44	NM_011791	23808		NM_011791	ENSMUSG00000031575	Ash2l	-	ASH2 like histone lysine methyltransferase complex subunit	protein-coding
2350	chr10	41450064	41450592	+	0	NA	promoter-TSS (NM_001277230)	promoter-TSS (NM_001277230)	-30	NM_001277230	268294		NM_153398	ENSMUSG00000019826	Zbtb24	Bif1|Bsg1|ZNF450	zinc finger and BTB domain containing 24	protein-coding
2926	chr15	101283435	101284271	+	0	NA	promoter-TSS (NM_026566)	promoter-TSS (NM_026566)	-448	NM_026566	68118		NM_026566	ENSMUSG00000037204	Atg101	9430023L20Rik	autophagy related 101	protein-coding
1566	chr11	70451875	70452378	+	0	NA	intron (NM_025397, intron 1 of 2)	CpG	208	NM_025397	66172		NM_025397	ENSMUSG00000018923	Med11	1110030J09Rik	mediator complex subunit 11	protein-coding
36	chr2	132252732	132253389	+	0	NA	5' UTR (NM_011045, exon 1 of 6)	5' UTR (NM_011045, exon 1 of 6)	120	NM_011045	18538		NM_011045	ENSMUSG00000027342	Pcna	-	proliferating cell nuclear antigen	protein-coding
93	chr2	155276245	155276891	+	0	NA	non-coding (NR_046364, exon 1 of 3)	non-coding (NR_046364, exon 1 of 3)	204	NM_025735	66734		NM_025735	ENSMUSG00000027602	Map1lc3a	1010001H21Rik|4922501H04Rik|LC3|LC3a	microtubule-associated protein 1 light chain 3 alpha	protein-coding
2592	chr9	123529279	123530128	+	0	NA	promoter-TSS (NM_030692)	promoter-TSS (NM_030692)	-50	NM_001357485	83493		NM_030692	ENSMUSG00000025240	Sacm1l	SAC1|Sac1p|mKIAA0851	SAC1 suppressor of actin mutations 1-like (yeast)	protein-coding
2389	chr10	67285008	67285666	+	0	NA	promoter-TSS (NM_001036293)	promoter-TSS (NM_001036293)	-56	NM_001036293	641340		NM_001036293	ENSMUSG00000075000	Nrbf2	NRBF-2	nuclear receptor binding factor 2	protein-coding
977	chr18	83839627	83840286	+	0	NA	Intergenic	Intergenic	246509	NM_001081300	110796		NM_001081300	ENSMUSG00000046982	Tshz1	5730407I04Rik|D18Bwg1409e|Mtsh1|NY-CO-33|Sdccag33|Tsh1|teashirt1	teashirt zinc finger family member 1	protein-coding
2875	chr7	39544328	39545087	+	0	NA	intron (NM_001378666, intron 1 of 4)	intron (NM_001378666, intron 1 of 4)	277	NM_001378666	102637087		NM_001378666	ENSMUSG00000108621	Gm33989	6230415J03Rik|Gm37494|Gm4790	predicted gene, 33989	protein-coding
253	chr2	180256886	180257666	+	0	NA	promoter-TSS (NM_025587)	promoter-TSS (NM_025587)	-103	NM_001355517	66481		NM_025587	ENSMUSG00000039001	Rps21	1810049N11Rik|2410030A14Rik	ribosomal protein S21	protein-coding
1445	chr15	35155447	35155907	+	0	NA	5' UTR (NM_019635, exon 1 of 11)	5' UTR (NM_019635, exon 1 of 11)	129	NM_019635	56274		NM_019635	ENSMUSG00000022329	Stk3	0610042I06Rik|MST|Mst2|Mst3|Ste20|mess1	serine/threonine kinase 3	protein-coding
1045	chr6	42349235	42350139	+	0	NA	promoter-TSS (NM_001289619)	promoter-TSS (NM_001289619)	-141	NM_001289617	22793		NM_011777	ENSMUSG00000029860	Zyx	9530098H06Rik	zyxin	protein-coding
1293	chr6	113690000	113690737	+	0	NA	intron (NM_172161, intron 11 of 12)	RLTR35B_MM|LTR|ERVL	-6682	NM_001347356	381801		NM_001033463	ENSMUSG00000056952	Tatdn2	mKIAA0218	TatD DNase domain containing 2	protein-coding
1570	chr11	72041848	72042495	+	0	NA	promoter-TSS (NM_144526)	promoter-TSS (NM_144526)	-331	NM_144526	109212		NM_144526	ENSMUSG00000020808	Pimreg	2610008F03Rik|6720460F02Rik|CATS|Fam64a	PICALM interacting mitotic regulator	protein-coding
1133	chr14	37134858	37135691	+	0	NA	promoter-TSS (NM_078478)	promoter-TSS (NM_078478)	-20	NM_001359902	66092		NM_078478	ENSMUSG00000041028	Ghitm	1010001P14Rik|MICS1|PTD010|Tmbim5	growth hormone inducible transmembrane protein	protein-coding
2074	chr4	117836322	117836711	+	0	NA	intron (NM_001369016, intron 1 of 13)	CpG	906	NM_001369016	14664		NM_008135	ENSMUSG00000028542	Slc6a9	Glyt-1|Glyt1	solute carrier family 6 (neurotransmitter transporter, glycine), member 9	protein-coding
639	chr5	108065160	108066081	+	0	NA	promoter-TSS (NM_001253880)	promoter-TSS (NM_001253880)	-54	NM_013827	17765		NM_013827	ENSMUSG00000029267	Mtf2	9230112N11Rik|M96|Pcl2	metal response element binding transcription factor 2	protein-coding
1755	chr1	54250390	54251003	+	0	NA	promoter-TSS (NM_030025)	promoter-TSS (NM_030025)	13	NM_030025	78016		NM_030025	ENSMUSG00000025983	Ccdc150	4930511H11Rik	coiled-coil domain containing 150	protein-coding
2474	chr2	4651880	4652400	+	0	NA	promoter-TSS (NM_026045)	promoter-TSS (NM_026045)	-5	NM_026045	67229		NM_026045	ENSMUSG00000039449	Prpf18	2810441A10Rik	pre-mRNA processing factor 18	protein-coding
1844	chr4	55349500	55350040	+	0	NA	promoter-TSS (NM_009011)	promoter-TSS (NM_009011)	-272	NM_009011	19359		NM_009011	ENSMUSG00000028426	Rad23b	0610007D13Rik|HR23B|mHR23B|p58	RAD23 homolog B, nucleotide excision repair protein	protein-coding
1783	chr1	91412962	91414526	+	0	NA	promoter-TSS (NM_019479)	promoter-TSS (NM_019479)	294	NM_001360900	55927		NM_019479	ENSMUSG00000067071	Hes6	bHLHb41	hairy and enhancer of split 6	protein-coding
2241	chr4	129742106	129743046	+	0	NA	promoter-TSS (NM_011317)	promoter-TSS (NM_011317)	-273	NM_011317	20218		NM_011317	ENSMUSG00000028790	Khdrbs1	Sam68|p62|p68	KH domain containing, RNA binding, signal transduction associated 1	protein-coding
394	chr8	25753891	25754851	+	0	NA	promoter-TSS (NM_028102)	promoter-TSS (NM_028102)	42	NM_001361595	72108		NM_028102	ENSMUSG00000061313	Ddhd2	2010305K11Rik|SAMWD1|mKIAA0725	DDHD domain containing 2	protein-coding
1538	chr11	69235415	69235870	+	0	NA	exon (NM_008192, exon 3 of 19)	exon (NM_008192, exon 3 of 19)	1380	NM_008192	14919		NM_008192	ENSMUSG00000020890	Gucy2e	GC-E|GC1|ROS-GC1	guanylate cyclase 2e	protein-coding
2961	chr16	5049555	5050415	+	0	NA	promoter-TSS (NM_026666)	promoter-TSS (NM_026666)	-72	NM_026666	170644		NM_026666	ENSMUSG00000039473	Ubn1	1110029L11Rik|2610108L02Rik	ubinuclein 1	protein-coding
1521	chr15	38078879	38079228	+	0	NA	promoter-TSS (NM_001112721)	promoter-TSS (NM_001112721)	-199	NM_001081359	70790		NM_027553	ENSMUSG00000037487	Ubr5	Edd|Edd1	ubiquitin protein ligase E3 component n-recognin 5	protein-coding
326	chr7	142387832	142388254	+	0	NA	promoter-TSS (NM_009983)	promoter-TSS (NM_009983)	-216	NM_009983	13033		NM_009983	ENSMUSG00000007891	Ctsd	CD|CatD	cathepsin D	protein-coding
1525	chr11	62879061	62879781	+	0	NA	promoter-TSS (NM_001356521)	promoter-TSS (NM_001356521)	-34	NM_001356520	67510		NM_026210	ENSMUSG00000014177	Tvp23b	1810036I24Rik|Fam18b|Fam18b1	trans-golgi network vesicle protein 23B	protein-coding
2493	chr5	8622602	8623180	+	0	NA	promoter-TSS (NM_198620)	promoter-TSS (NM_198620)	61	NM_001347311	242819		NM_198620	ENSMUSG00000040570	Rundc3b	Gm440	RUN domain containing 3B	protein-coding
2965	chr16	11065818	11066858	+	0	NA	promoter-TSS (NM_009223)	promoter-TSS (NM_009223)	40	NM_009223	20621		NM_009223	ENSMUSG00000037972	Snn	2810407J07Rik	stannin	protein-coding
2093	chr19	8880496	8881205	+	0	NA	promoter-TSS (NM_001160356)	promoter-TSS (NM_001160356)	83	NM_001160356	107197		NM_001160356	ENSMUSG00000071654	Uqcc3	Cbp4	ubiquinol-cytochrome c reductase complex assembly factor 3	protein-coding
714	chr18	31910552	31911316	+	0	NA	exon (NM_026006, exon 1 of 1)	exon (NM_026006, exon 1 of 1)	969	NM_026006	67158		NM_026006	ENSMUSG00000044982	Sft2d3	2610206C24Rik	SFT2 domain containing 3	protein-coding
2245	chr4	130359892	130360386	+	0	NA	promoter-TSS (NM_153160)	promoter-TSS (NM_153160)	7	NM_025645	66585		NM_025645	ENSMUSG00000074088	Snrnp40	0610009C03Rik|Prp8bp|Wdr57	small nuclear ribonucleoprotein 40 (U5)	protein-coding
2820	chr11	4704111	4704632	+	0	NA	promoter-TSS (NM_001362879)	promoter-TSS (NM_001362879)	-27	NR_156411	66152		NM_197979	ENSMUSG00000059534	Uqcr10	1110020P15Rik|Ucrc	ubiquinol-cytochrome c reductase, complex III subunit X	protein-coding
1646	chr4	8666673	8667356	+	0	NA	Intergenic	Intergenic	-19557	NR_168732	666752		NR_168732		Gm8273	EG666752	predicted gene 8273	ncRNA
280	chr3	10012058	10012807	+	0	NA	promoter-TSS (NM_001272098)	promoter-TSS (NM_001272098)	-153	NM_010634	16592		NM_010634	ENSMUSG00000027533	Fabp5	E-FABP|Fabpe|Klbp|PA-FABP|mal1	fatty acid binding protein 5, epidermal	protein-coding
1751	chr11	80382765	80383686	+	0	NA	promoter-TSS (NM_001362721)	promoter-TSS (NM_001362721)	-54	NR_156116	22680		NM_011751	ENSMUSG00000017421	Zfp207	8430401D15Rik|BuGZ|Zep|Znf207	zinc finger protein 207	protein-coding
458	chr17	56609522	56610082	+	0	NA	promoter-TSS (NM_153152)	promoter-TSS (NM_153152)	-31	NM_153152	224904		NM_153152	ENSMUSG00000049760	Micos13	2410015M20Rik|Mic13|QIL1|sr104	mitochondrial contact site and cristae organizing system subunit 13	protein-coding
2697	chr12	100159398	100159693	+	0	NA	exon (NM_001377383, exon 1 of 13)	exon (NM_001377383, exon 1 of 13)	104	NR_165260	217827		NM_183155	ENSMUSG00000021179	Nrde2	6720454P05Rik	nrde-2 necessary for RNA interference, domain containing	protein-coding
899	chr5	138187178	138187899	+	0	NA	promoter-TSS (NM_001356602)	promoter-TSS (NM_001356602)	3	NM_178612	66455		NM_178612	ENSMUSG00000036968	Cnpy4	2610019P18Rik	canopy FGF signaling regulator 4	protein-coding
2109	chr4	124477870	124478507	+	0	NA	intron (NR_040774, intron 2 of 3)	intron (NR_040774, intron 2 of 3)	7771	NR_040774	78460		NR_040774		1700057H15Rik	-	RIKEN cDNA 1700057H15 gene	ncRNA
1041	chr6	36097534	36098431	+	0	NA	Intergenic	Intergenic	-290102	NM_203491	243764		NM_203491	ENSMUSG00000045613	Chrm2	AChR-M2|Chrm-2|M2	cholinergic receptor, muscarinic 2, cardiac	protein-coding
1441	chr11	61930007	61930432	+	0	NA	promoter-TSS (NM_019921)	promoter-TSS (NM_019921)	38	NM_019921	56697		NM_019921	ENSMUSG00000047804	Akap10	1500031L16Rik|B130049N18Rik|D-AKAP-2|D-AKAP2|PRKA10	A kinase anchor protein 10	protein-coding
1716	chr15	80799481	80799912	+	0	NA	intron (NM_177124, intron 1 of 21)	intron (NM_177124, intron 1 of 21)	1086	NM_177124	213988		NM_144812	ENSMUSG00000047888	Tnrc6b	2700090M07Rik|A730065C02Rik|D230019K20Rik	trinucleotide repeat containing 6b	protein-coding
2871	chr7	35585639	35586301	+	0	NA	promoter-TSS (NM_145633)	promoter-TSS (NM_145633)	-277	NM_001358876	245886		NM_145633	ENSMUSG00000034867	Ankrd27	D330003H11Rik|Varp	ankyrin repeat domain 27	protein-coding
2114	chr4	125450742	125451144	+	0	NA	Intergenic	Intergenic	-39753	NM_001081097	14807		NM_001081097	ENSMUSG00000001985	Grik3	9630027E11|GluK3|GluR7-3|Glur-7|Glur7	glutamate receptor, ionotropic, kainate 3	protein-coding
1274	chr14	76622554	76623520	+	0	NA	Intergenic	Intergenic	-54531	NR_015485	73272		NR_015485	ENSMUSG00000101009	1700108F19Rik	1700020I02Rik	RIKEN cDNA 1700108F19 gene	ncRNA
9	chr7	70796197	70796958	+	0	NA	Intergenic	Intergenic	-429831	NM_183261	11819		NM_009697	ENSMUSG00000030551	Nr2f2	2700033K02Rik|9430015G03Rik|ARP-1|Aporp1|COUP-TF2|COUP-TFII|COUPTFB|EAR3|SVP40|Tcfcoup2	nuclear receptor subfamily 2, group F, member 2	protein-coding
1808	chr1	128244057	128244625	+	0	NA	5' UTR (NM_026390, exon 1 of 13)	5' UTR (NM_026390, exon 1 of 13)	204	NM_026390	67812		NM_026390	ENSMUSG00000026353	Ubxn4	1300013G12Rik|Ubxd2|mKIAA0242	UBX domain protein 4	protein-coding
3036	chr5	65698126	65698644	+	0	NA	promoter-TSS (NM_001081321)	promoter-TSS (NM_001081321)	-149	NM_001081321	71521		NM_027818	ENSMUSG00000029202	Pds5a	9030416H16Rik|B230308N11Rik|E230024D05Rik	PDS5 cohesin associated factor A	protein-coding
788	chr5	131538094	131538916	+	0	NA	intron (NM_001363480, intron 5 of 19)	CpG	-123787	NR_152164	545809		NR_152164	ENSMUSG00000105387	Gm29681	Gm42590	predicted gene, 29681	ncRNA
1979	chr11	113751399	113751824	+	0	NA	promoter-TSS (NM_020006)	promoter-TSS (NM_020006)	204	NM_001163346	56699		NM_020006	ENSMUSG00000041598	Cdc42ep4	1500041M20Rik|Borg4|CEP4	CDC42 effector protein 4	protein-coding
2643	chr2	30363979	30364271	+	0	NA	promoter-TSS (NM_001378911)	promoter-TSS (NM_001378911)	-108	NM_001242407	108958		NM_175392	ENSMUSG00000026858	Miga2	5730472N09Rik|C9orf54|Fam73b	mitoguardin 2	protein-coding
61	chr16	20651127	20651716	+	0	NA	promoter-TSS (NR_027485)	promoter-TSS (NR_027485)	-231	NR_027485	21762		NM_134101	ENSMUSG00000006998	Psmd2	9430095H01Rik|TEG-190|Tex190	proteasome (prosome, macropain) 26S subunit, non-ATPase, 2	protein-coding
2062	chr19	6067225	6068050	+	0	NA	TTS (NM_001081041)	TTS (NM_001081041)	213	NM_028454	73166		NM_028454	ENSMUSG00000024799	Tm7sf2	3110041O18Rik|ANG1|C14SR|Dhcr14	transmembrane 7 superfamily member 2	protein-coding
1304	chr6	118419376	118419804	+	0	NA	promoter-TSS (NM_194339)	promoter-TSS (NM_194339)	-173	NM_194339	213895		NM_194339	ENSMUSG00000030138	Bms1	Bms1l|mKIAA0187	BMS1, ribosome biogenesis factor	protein-coding
923	chr5	146832643	146833354	+	0	NA	5' UTR (NM_019647, exon 1 of 6)	5' UTR (NM_019647, exon 1 of 6)	108	NM_019647	19933		NM_019647	ENSMUSG00000041453	Rpl21	8430440E03Rik|L21	ribosomal protein L21	protein-coding
2047	chr9	59353283	59353722	+	0	NA	promoter-TSS (NR_153195)	promoter-TSS (NR_153195)	6	NM_001359558	102774		NM_175325	ENSMUSG00000025235	Bbs4	D9Ertd464e	Bardet-Biedl syndrome 4	protein-coding
587	chr17	86324048	86324940	+	0	NA	intron (NM_011104, intron 1 of 14)	intron (NM_011104, intron 1 of 14)	-37316	NR_045435	72104		NR_045435	ENSMUSG00000100738	2010106C02Rik	-	RIKEN cDNA 2010106C02 gene	ncRNA
1496	chr3	122983992	122984901	+	0	NA	promoter-TSS (NM_133857)	promoter-TSS (NM_133857)	1	NM_133857	99526		NM_133857	ENSMUSG00000039701	Usp53	Phxr3|Sp6|mKIAA1350|mbo	ubiquitin specific peptidase 53	protein-coding
822	chr18	45558046	45558872	+	0	NA	promoter-TSS (NR_166708)	promoter-TSS (NR_166708)	87	NR_166708	102634598		NR_166707		Gm32139	-	predicted gene, 32139	ncRNA
2447	chr4	149517878	149518257	+	0	NA	promoter-TSS (NM_023465)	promoter-TSS (NM_023465)	-174	NM_023465	67087		NM_023465	ENSMUSG00000028988	Ctnnbip1	1110008O09Rik|2310001I19Rik|Catnbip1|Icat	catenin beta interacting protein 1	protein-coding
1877	chr1	134078460	134079659	+	0	NA	promoter-TSS (NM_007570)	promoter-TSS (NM_007570)	96	NM_007570	12227		NM_007570	ENSMUSG00000020423	Btg2	APRO1|Pc3|TIS21	BTG anti-proliferation factor 2	protein-coding
1096	chr6	51857707	51858106	+	0	NA	Intergenic	Intergenic	154643	NM_018773	54353		NM_018773	ENSMUSG00000059182	Skap2	2610021A10Rik|RA70|SKAP-HOM|Saps|Scap2|mSKAP55R	src family associated phosphoprotein 2	protein-coding
1319	chr3	94786514	94787225	+	0	NA	promoter-TSS (NM_001293727)	promoter-TSS (NM_001293727)	-387	NM_001037711	70737		NM_001037711	ENSMUSG00000068876	Cgn	6330408J11Rik	cingulin	protein-coding
2622	chr2	26964389	26964931	+	0	NA	promoter-TSS (NM_001362876)	promoter-TSS (NM_001362876)	-274	NR_156410	227656		NM_207234	ENSMUSG00000052406	Rexo4	Gm111|Rex4|Xpmc2h	REX4, 3'-5' exonuclease	protein-coding
2462	chr4	151057701	151058260	+	0	NA	promoter-TSS (NM_009498)	promoter-TSS (NM_009498)	-27	NM_009498	22319		NM_009498	ENSMUSG00000028955	Vamp3	D130027G05Rik|VAMP-3|ceb	vesicle-associated membrane protein 3	protein-coding
84	chr16	33056201	33056759	+	0	NA	promoter-TSS (NM_001130485)	promoter-TSS (NM_001130485)	-2	NM_001130484	57808		NM_021338	ENSMUSG00000060636	Rpl35a	2810431L15Rik|Rpl35	ribosomal protein L35A	protein-coding
2757	chrX	73459005	73459383	+	0	NA	promoter-TSS (NM_207104)	promoter-TSS (NM_207104)	-165	NM_207104	73738		NM_028633	ENSMUSG00000031371	Haus7	1110020L19Rik|Uchl5ip|Uip1	HAUS augmin-like complex, subunit 7	protein-coding
1691	chr1	10039778	10040135	+	0	NA	intron (NM_026493, intron 1 of 29)	CpG	1738	NM_026493	211660		NM_026493	ENSMUSG00000056763	Cspp1	2310020J12Rik|4930413O22Rik|Cspp2|Cspp3	centrosome and spindle pole associated protein 1	protein-coding
919	chr9	26806197	26806719	+	0	NA	promoter-TSS (NM_153803)	promoter-TSS (NM_153803)	10	NM_001310768	244757		NM_153803	ENSMUSG00000036395	Glb1l2	-	galactosidase, beta 1-like 2	protein-coding
55	chr16	18686734	18687568	+	0	NA	Intergenic	Intergenic	-57213	NM_213614	18951		NM_213614	ENSMUSG00000072214	Septin5	Cdcrel-1|Cdcrel1|Pnutl1|Sept5	septin 5	protein-coding
80	chr16	31932729	31933704	+	0	NA	promoter-TSS (NM_172822)	promoter-TSS (NM_172822)	-635	NM_172822	239827		NM_172822	ENSMUSG00000045625	Pigz	F630022B06Rik	phosphatidylinositol glycan anchor biosynthesis, class Z	protein-coding
2713	chr12	108240751	108241435	+	0	NA	intron (NM_001159910, intron 1 of 5)	intron (NM_001159910, intron 1 of 5)	34300	NM_001159910	668158		NM_001159910	ENSMUSG00000084883	Ccdc85c	EG668158|Gm265|Gm9010|hhy	coiled-coil domain containing 85C	protein-coding
1247	chr14	68209002	68210189	+	0	NA	Intergenic	Intergenic	-84591	NM_008691	18040		NM_008691	ENSMUSG00000022054	Nefm	NF-M|NF160|NF165|Nef3|Nfm	neurofilament, medium polypeptide	protein-coding
2168	chr12	4768916	4769438	+	0	NA	promoter-TSS (NM_001361147)	promoter-TSS (NM_001361147)	57	NM_001382825	207921		NM_175431	ENSMUSG00000050545	Fam228b	A830093I24Rik	family with sequence similarity 228, member B	protein-coding
596	chr17	88597219	88597624	+	0	NA	Intergenic	Intergenic	28078	NR_166676	102634016		NR_166676		Gm31704	-	predicted gene, 31704	ncRNA
1262	chr14	75540925	75541804	+	0	NA	Intergenic	Intergenic	50621	NM_026457	67926		NM_026457	ENSMUSG00000034913	Cby2	1700086N05Rik|Nurit|Spert	chibby family member 2	protein-coding
1967	chr11	107012457	107012917	+	0	NA	Intergenic	CpG	-13162	NM_010655	16647		NM_010655	ENSMUSG00000018362	Kpna2	2410044B12Rik|IPOA1|PTAC58|Rch1	karyopherin subunit alpha 2	protein-coding
1348	chr3	96576468	96577316	+	0	NA	TTS (NM_001293701)	TTS (NM_001293701)	-10091	NR_040409	100038464		NR_040409	ENSMUSG00000074398	Gm15441	-	predicted gene 15441	ncRNA
2527	chr12	76962032	76962582	+	0	NA	promoter-TSS (NM_001146176)	promoter-TSS (NM_001146176)	-59	NM_001361664	17187		NM_008558	ENSMUSG00000059436	Max	bHLHd4|bHLHd5|bHLHd6|bHLHd7|bHLHd8	Max protein	protein-coding
524	chr8	81014721	81015399	+	0	NA	promoter-TSS (NM_027554)	promoter-TSS (NM_027554)	-154	NM_027554	74841		NM_027554	ENSMUSG00000038250	Usp38	4631402N15Rik|4833420O05Rik|mKIAA1891	ubiquitin specific peptidase 38	protein-coding
2296	chr4	138325547	138326319	+	0	NA	exon (NM_026880, exon 1 of 8)	exon (NM_026880, exon 1 of 8)	363	NM_026880	68943		NM_026880	ENSMUSG00000028756	Pink1	1190006F07Rik|BRPK|mFLJ00387	PTEN induced putative kinase 1	protein-coding
1942	chr4	110287475	110287895	+	0	NA	promoter-TSS (NM_010488)	promoter-TSS (NM_010488)	-158	NM_001347178	15572		NM_010488	ENSMUSG00000028546	Elavl4	Elav|Hud|PNEM	ELAV like RNA binding protein 4	protein-coding
1869	chr1	132800274	132800953	+	0	NA	Intergenic	Intergenic	-58816	NM_001160317	269116		NM_182716	ENSMUSG00000026442	Nfasc	D430023G06Rik|NF|mKIAA0756	neurofascin	protein-coding
1923	chr4	83524838	83525552	+	0	NA	promoter-TSS (NM_001355549)	promoter-TSS (NM_001355549)	-350	NM_001355378	320226		NM_029117	ENSMUSG00000052407	Ccdc171	4930418J05Rik|4930473A06Rik|A330015D16Rik	coiled-coil domain containing 171	protein-coding
1695	chr1	16656718	16657448	+	0	NA	promoter-TSS (NM_001310470)	promoter-TSS (NM_001310470)	36	NM_001310470	67923		NM_026456	ENSMUSG00000079658	Eloc	2610043E24Rik|2610301I15Rik|Tceb1	elongin C	protein-coding
2563	chr10	81167724	81168191	+	0	NA	promoter-TSS (NM_021501)	promoter-TSS (NM_021501)	-237	NM_021501	59004		NM_021501	ENSMUSG00000004934	Pias4	PIASY|Pias-gamma|Piasg	protein inhibitor of activated STAT 4	protein-coding
495	chr5	76140244	76140794	+	0	NA	exon (NM_020611, exon 1 of 6)	exon (NM_020611, exon 1 of 6)	246	NM_020611	57357		NM_020611	ENSMUSG00000029233	Srd5a3	1110025P14Rik|A430076C09|D730040M03Rik|H5ar|S5AR 3|Srd5a2l	steroid 5 alpha-reductase 3	protein-coding
116	chr7	109703404	109704048	+	0	NA	promoter-TSS (NM_020616)	promoter-TSS (NM_020616)	48	NM_020616	57373		NM_020616	ENSMUSG00000031023	Akip1	BCA3|C11orf17|D7H11orf17|D930014E17Rik|ICRFP703B1614Q5.6|ORF27	A kinase interacting protein 1	protein-coding
2786	chr2	57181737	57182488	+	0	NA	promoter-TSS (NR_040356)	promoter-TSS (NR_040356)	281	NR_040633	75279		NR_040633	ENSMUSG00000086396	4930555B11Rik	-	RIKEN cDNA 4930555B11 gene	ncRNA
3014	chr9	123851453	123852467	+	0	NA	promoter-TSS (NM_001110253)	promoter-TSS (NM_001110253)	-61	NM_001110253	17281		NM_148925	ENSMUSG00000025241	Fyco1	2810409M01Rik|Mem2|RUFY3|ZFYVE7	FYVE and coiled-coil domain containing 1	protein-coding
1184	chr3	54735101	54735492	+	0	NA	promoter-TSS (NM_025442)	promoter-TSS (NM_025442)	68	NM_001163570	69639		NM_027148	ENSMUSG00000027752	Exosc8	2310032N20Rik|CIP3|mKIAA4013	exosome component 8	protein-coding
234	chr7	131410131	131410879	+	0	NA	promoter-TSS (NM_175115)	promoter-TSS (NM_175115)	-27	NM_175115	67143		NM_175115	ENSMUSG00000040167	Ikzf5	2610034F18Rik|PEGASUS|Zfpn1a5	IKAROS family zinc finger 5	protein-coding
3009	chr6	86364655	86365950	+	0	NA	promoter-TSS (NM_025591)	promoter-TSS (NM_025591)	-169	NM_001368363	66488		NM_025591	ENSMUSG00000057497	Fam136a	2010309E21Rik|Hyccin	family with sequence similarity 136, member A	protein-coding
2136	chr19	24961451	24961907	+	0	NA	promoter-TSS (NR_033744)	promoter-TSS (NR_033744)	-63	NR_033744	226043		NM_146097	ENSMUSG00000024878	Zng1	Cbwd1	Zn regulated GTPase metalloprotein activator 1	protein-coding
1734	chr1	43933590	43934223	+	0	NA	promoter-TSS (NM_009418)	promoter-TSS (NM_009418)	-88	NM_001310540	22019		NM_009418	ENSMUSG00000041763	Tpp2	TPP-2|TppII	tripeptidyl peptidase II	protein-coding
1501	chr3	126596253	126597186	+	0	NA	promoter-TSS (NM_023813)	promoter-TSS (NM_023813)	-232	NM_023813	108058		NM_023813	ENSMUSG00000053819	Camk2d	2810011D23Rik|8030469K03Rik|CaMK II|[d]-CaMKII	calcium/calmodulin-dependent protein kinase II, delta	protein-coding
1358	chr3	99141034	99141665	+	0	NA	intron (NM_027462, intron 1 of 5)	CpG	259	NM_027462	70560		NM_027462	ENSMUSG00000004233	Wars2	5730427B17Rik|9430020O07Rik|TrpRS	tryptophanyl tRNA synthetase 2 (mitochondrial)	protein-coding
18	chr7	80232384	80232953	+	0	NA	promoter-TSS (NM_178752)	promoter-TSS (NM_178752)	137	NM_001291276	23991		NM_011870	ENSMUSG00000030538	Cib1	Cibkip|Kip|Prkdcip	calcium and integrin binding 1	protein-coding
1434	chr15	27681490	27681967	+	0	NA	promoter-TSS (NM_001242423)	promoter-TSS (NM_001242423)	-186	NM_001242423	223433		NM_198301	ENSMUSG00000056069	Otulinl	9830126M18|Fam105a	OTU deubiquitinase with linear linkage specificity like	protein-coding
1952	chr11	102430315	102431134	+	0	NA	intron (NM_008175, intron 1 of 12)	intron (NM_008175, intron 1 of 12)	217	NM_008175	14824		NM_008175	ENSMUSG00000034708	Grn	GP88|PCDGF|PEPI|Pgrn|epithelin	granulin	protein-coding
2512	chr12	70347008	70348010	+	0	NA	5' UTR (NM_001110203, exon 1 of 9)	5' UTR (NM_001110203, exon 1 of 9)	105	NM_053167	94090		NM_053167	ENSMUSG00000021071	Trim9	-	tripartite motif-containing 9	protein-coding
525	chr8	83332090	83332662	+	0	NA	promoter-TSS (NR_168721)	promoter-TSS (NR_168721)	110	NM_001170691	244548		NM_178736	ENSMUSG00000035151	Elmod2	9830169G11Rik	ELMO/CED-12 domain containing 2	protein-coding
2173	chr12	8640689	8641097	+	0	NA	Intergenic	Intergenic	-33241	NM_001160221	80913		NM_030723	ENSMUSG00000020594	Pum2	5730503J23Rik|Pumm2	pumilio RNA-binding family member 2	protein-coding
1257	chr11	23770551	23771393	+	0	NA	promoter-TSS (NM_009044)	promoter-TSS (NM_009044)	-3	NM_009044	19696		NM_009044	ENSMUSG00000020275	Rel	c-Rel	reticuloendotheliosis oncogene	protein-coding
1034	chr6	32853166	32853689	+	0	NA	intron (NM_025336, intron 5 of 7)	intron (NM_025336, intron 5 of 7)	206833	NM_025336	66075		NM_025336	ENSMUSG00000053768	Chchd3	0610041L09Rik|1700039J09Rik|Micos19	coiled-coil-helix-coiled-coil-helix domain containing 3	protein-coding
494	chr5	74535419	74535872	+	0	NA	5' UTR (NM_001159573, exon 1 of 18)	5' UTR (NM_001159573, exon 1 of 18)	154	NM_001159573	66899		NM_024183	ENSMUSG00000029227	Fip1l1	1300019H17Rik|Rje	factor interacting with PAPOLA and CPSF1	protein-coding
2486	chr5	3596018	3596663	+	0	NA	5' UTR (NM_001293806, exon 1 of 24)	5' UTR (NM_001293806, exon 1 of 24)	207	NM_172991	269623		NM_172991	ENSMUSG00000040302	Rbm48	C030048B08Rik	RNA binding motif protein 48	protein-coding
1213	chr6	108065005	108065654	+	0	NA	intron (NM_178391, intron 1 of 1)	intron (NM_178391, intron 1 of 1)	284	NM_001276356	74729		NM_178391	ENSMUSG00000034639	Setmar	5830404F24Rik|Etet2	SET domain without mariner transposase fusion	protein-coding
2086	chr19	7482850	7484117	+	0	NA	promoter-TSS (NM_001271486)	promoter-TSS (NM_001271486)	-192	NM_001003933	20168		NM_053076	ENSMUSG00000024758	Rtn3	RTN3-A1	reticulon 3	protein-coding
426	chr17	35051144	35052189	+	0	NA	intron (NM_033444, intron 1 of 5)	intron (NM_033444, intron 1 of 5)	1423	NM_033444	114584		NM_033444	ENSMUSG00000007041	Clic1	Clcp|G6	chloride intracellular channel 1	protein-coding
2578	chr9	114933702	114934091	+	0	NA	promoter-TSS (NM_175380)	promoter-TSS (NM_175380)	91	NM_175380	333433		NM_175380	ENSMUSG00000050627	Gpd1l	2210409H23Rik|D9Ertd660e	glycerol-3-phosphate dehydrogenase 1-like	protein-coding
631	chr5	106696012	106696851	+	0	NA	promoter-TSS (NM_001363321)	promoter-TSS (NM_001363321)	94	NM_001363320	52397		NM_026856	ENSMUSG00000049606	Zfp644	1110068L01Rik|BM-005|D5Ertd689e|Zep-2	zinc finger protein 644	protein-coding
235	chr7	131560302	131560619	+	0	NA	promoter-TSS (NM_001317350)	promoter-TSS (NM_001317350)	-34	NM_001317350	12237		NM_009774	ENSMUSG00000066979	Bub3	-	BUB3 mitotic checkpoint protein	protein-coding
46	chr16	17807352	17807657	+	0	NA	exon (NM_153790, exon 11 of 11)	exon (NM_153790, exon 11 of 11)	10222	NM_153790	224024		NM_153790	ENSMUSG00000012017	Scarf2	NSR1|SREC-II|SRECRP-1|Scatf1|Srec2|SrecII	scavenger receptor class F, member 2	protein-coding
2681	chr2	34105932	34107192	+	0	NA	intron (NR_130173, intron 1 of 3)	intron (NR_130173, intron 1 of 3)	1173	NR_130173	329387		NR_130173	ENSMUSG00000087461	C230014O12Rik	-	RIKEN cDNA C230014O12 gene	ncRNA
2530	chr12	78225881	78226693	+	0	NA	promoter-TSS (NM_145965)	promoter-TSS (NM_145965)	-368	NM_145965	268566		NM_145965	ENSMUSG00000047454	Gphn	5730552E08Rik|C230040D23|GPH|GPHRYN|geph	gephyrin	protein-coding
157	chr2	160530302	160531099	+	0	NA	Intergenic	Intergenic	89367	NR_168354	115489488		NR_168354		Gm57688	-	predicted gene, 57688	ncRNA
697	chr18	11351905	11352410	+	0	NA	Intergenic	Intergenic	-281119	NR_045527	225182		NM_175458	ENSMUSG00000041238	Rbbp8	9930104E21Rik|CtIP|RBBP-8|RIM|SAE2	retinoblastoma binding protein 8, endonuclease	protein-coding
1835	chr4	44167251	44168054	+	0	NA	promoter-TSS (NM_175201)	promoter-TSS (NM_175201)	-217	NM_175201	73469		NM_175201	ENSMUSG00000035696	Rnf38	1700065B19Rik|2610202O07Rik|Oip1	ring finger protein 38	protein-coding
2906	chr2	118388325	118388763	+	0	NA	promoter-TSS (NM_001355383)	promoter-TSS (NM_001355383)	-73	NM_001355383	27103		NM_013719	ENSMUSG00000005102	Eif2ak4	2610011M03|GCN2|MGCN2	eukaryotic translation initiation factor 2 alpha kinase 4	protein-coding
1831	chr4	43562291	43562842	+	0	NA	promoter-TSS (NM_011602)	promoter-TSS (NM_011602)	17	NM_011602	21894		NM_011602	ENSMUSG00000028465	Tln1	Tln	talin 1	protein-coding
2013	chr1	188805524	188806506	+	0	NA	intron (NM_021408, intron 49 of 70)	intron (NM_021408, intron 49 of 70)	201825	NR_153196	226823		NM_172650	ENSMUSG00000026608	Kctd3	4930438A20Rik|9330185B06|E330032J19Rik|NY-REN-45	potassium channel tetramerisation domain containing 3	protein-coding
837	chr18	54885547	54886324	+	0	NA	Intergenic	Intergenic	104245	NM_175751	269023		NM_175751	ENSMUSG00000052713	Zfp608	4932417D18Rik|D430007A19Rik|Znf608	zinc finger protein 608	protein-coding
1286	chr14	84443163	84443526	+	0	NA	promoter-TSS (NR_168879)	promoter-TSS (NR_168879)	60	NR_168880	102635069		NR_168879		Gm32498	-	predicted gene, 32498	ncRNA
2653	chr2	30718192	30719353	+	0	NA	Intergenic	Intergenic	-2438	NR_037272	100526499		NR_037272	ENSMUSG00000093091	Mir3089	mir-3089|mmu-mir-3089	microRNA 3089	ncRNA
1828	chr4	43031325	43031780	+	0	NA	promoter-TSS (NM_023231)	promoter-TSS (NM_023231)	-168	NM_023231	66592		NM_023231	ENSMUSG00000028455	Stoml2	0610038F01Rik|MSLP2|SLP-2	stomatin (Epb7.2)-like 2	protein-coding
2413	chr9	104063106	104063637	+	0	NA	promoter-TSS (NM_025692)	promoter-TSS (NM_025692)	-250	NM_025692	66663		NM_025692	ENSMUSG00000032557	Uba5	5730525G14Rik|Ube1dc1	ubiquitin-like modifier activating enzyme 5	protein-coding
2617	chr2	26132828	26133696	+	0	NA	Intergenic	Intergenic	6281	NM_001256522	109299		NM_001256521	ENSMUSG00000087679	Tmem250	C330006A16Rik|Tmem250-ps	transmembrane protein 250	protein-coding
2457	chr19	58943171	58943731	+	0	NA	promoter-TSS (NM_178689)	promoter-TSS (NM_178689)	26	NM_178689	226265		NM_178689	ENSMUSG00000048029	Eno4	6430537H07Rik	enolase 4	protein-coding
2685	chr12	85219122	85219621	+	0	NA	promoter-TSS (NM_145445)	promoter-TSS (NM_145445)	-110	NM_145445	217715		NM_145445	ENSMUSG00000004788	Eif2b2	EIF-2Bbeta|EIF2B	eukaryotic translation initiation factor 2B, subunit 2 beta	protein-coding
891	chr9	15279649	15280096	+	0	NA	promoter-TSS (NM_001364533)	promoter-TSS (NM_001364533)	34	NM_001364533	234959		NM_144933	ENSMUSG00000031935	Med17	77kDa|C330002H14Rik|Crsp6|Trap80	mediator complex subunit 17	protein-coding
87	chr16	36874640	36875399	+	0	NA	promoter-TSS (NM_134111)	promoter-TSS (NM_134111)	-193	NM_134111	106389		NM_134111	ENSMUSG00000022838	Eaf2	FESTA-L|FESTA-S|Festa|Traits|U19	ELL associated factor 2	protein-coding
2129	chr19	16353635	16354301	+	0	NA	intron (NM_008139, intron 5 of 6)	intron (NM_008139, intron 5 of 6)	-38964	NR_105832	102465218		NR_105832	ENSMUSG00000098718	Mir496b	Gm28028|mmu-mir-496b	microRNA 496b	ncRNA
2234	chr9	86464405	86464911	+	0	NA	intron (NM_027394, intron 1 of 9)	CpG	258	NM_027394	70348		NM_027394	ENSMUSG00000032415	Ube3d	2610018I03Rik|Ube2cbp	ubiquitin protein ligase E3D	protein-coding
2057	chr4	116807356	116807773	+	0	NA	promoter-TSS (NM_133250)	promoter-TSS (NM_133250)	-5	NM_026654	68276		NM_026654	ENSMUSG00000028688	Toe1	4930584N22Rik|4933424D16Rik	target of EGR1, member 1 (nuclear)	protein-coding
1796	chr1	93754621	93755126	+	0	NA	promoter-TSS (NM_001368266)	promoter-TSS (NM_001368266)	-32	NM_001368266	66615		NM_174874	ENSMUSG00000026280	Atg4b	2510009N07Rik|Apg4b|Atg4bl|Autl1|MmAPG4B	autophagy related 4B, cysteine peptidase	protein-coding
2194	chr10	39171319	39172425	+	0	NA	Intergenic	Intergenic	-8078	NM_001127376	327743		NM_001127376	ENSMUSG00000062074	Ccn6	Gm735|WISP-3|Wisp3	cellular communication network factor 6	protein-coding
2762	chrX	94212445	94213290	+	0	NA	promoter-TSS (NM_012010)	promoter-TSS (NM_012010)	-216	NM_012010	26905		NM_012010	ENSMUSG00000035150	Eif2s3x	Eif-2gx|eIF-2-gamma X	eukaryotic translation initiation factor 2, subunit 3, structural gene X-linked	protein-coding
282	chr17	6948180	6948702	+	0	NA	promoter-TSS (NM_001083945)	promoter-TSS (NM_001083945)	-85	NM_001083945	100037282		NM_001083945	ENSMUSG00000023806	Rsph3b	Rshl2b	radial spoke 3B homolog (Chlamydomonas)	protein-coding
2747	chr10	111867280	111867704	+	0	NA	intron (NR_046029, intron 2 of 5)	intron (NR_046029, intron 2 of 5)	6884	NR_046029	629206		NR_046029	ENSMUSG00000112533	Gm20758	-	predicted gene, 20758	ncRNA
686	chr5	115559083	115559780	+	0	NA	promoter-TSS (NM_007475)	promoter-TSS (NM_007475)	-36	NM_007475	11837		NM_007475	ENSMUSG00000067274	Rplp0	36B4|Arbp|L10E	ribosomal protein lateral stalk subunit P0	protein-coding
2800	chr10	121626015	121626809	+	0	NA	promoter-TSS (NM_001359618)	promoter-TSS (NM_001359618)	-80	NM_001359618	73192		NM_001081056	ENSMUSG00000034667	Xpot	1110004L07Rik|3110065H13Rik|EXPORTIN-T	exportin, tRNA (nuclear export receptor for tRNAs)	protein-coding
358	chr17	26252693	26253182	+	0	NA	promoter-TSS (NM_028190)	promoter-TSS (NM_028190)	27	NR_037906	66978		NM_025881	ENSMUSG00000024188	Luc7l	1810045C04Rik|2410018D03Rik	Luc7-like	protein-coding
1505	chr7	16312452	16313177	+	0	NA	intron (NM_001382553, intron 2 of 3)	intron (NM_001382553, intron 2 of 3)	2383	NM_001382549	170770		NM_133234	ENSMUSG00000002083	Bbc3	PUMA|PUMA/JFY1	BCL2 binding component 3	protein-coding
668	chr5	114466942	114467847	+	0	NA	Intergenic	Intergenic	23125	NM_023556	17855		NM_023556	ENSMUSG00000041939	Mvk	2310010A05Rik|MK	mevalonate kinase	protein-coding
248	chr16	91770547	91771423	+	0	NA	intron (NM_001110276, intron 1 of 15)	intron (NM_001110276, intron 1 of 15)	41614	NM_010587	16443		NM_010587	ENSMUSG00000022957	Itsn1	Ehsh1|Ese1|Itsn|Sh3p17	intersectin 1 (SH3 domain protein 1A)	protein-coding
2107	chr19	10388581	10389040	+	0	NA	promoter-TSS (NM_173068)	promoter-TSS (NM_173068)	-213	NM_001373944	54525		NM_018801	ENSMUSG00000024743	Syt7	B230112P13Rik	synaptotagmin VII	protein-coding
2624	chr2	27475430	27476354	+	0	NA	promoter-TSS (NM_001113573)	promoter-TSS (NM_001113573)	-219	NM_001113574	67382		NM_023336	ENSMUSG00000026918	Brd3	2410084F24Rik|Fsrg2|ORFX|RINGL3	bromodomain containing 3	protein-coding
2464	chr4	152008655	152009320	+	0	NA	promoter-TSS (NM_001033352)	promoter-TSS (NM_001033352)	96	NM_001033352	242785		NM_001033352	ENSMUSG00000073700	Klhl21	1810045K06Rik|D330008A20|mKIAA0469	kelch-like 21	protein-coding
1908	chr1	162740047	162740682	+	0	NA	5' UTR (NM_001081290, exon 1 of 35)	5' UTR (NM_001081290, exon 1 of 35)	192	NM_001081290	226562		NM_025603	ENSMUSG00000040225	Prrc2c	1810043M20Rik|9630039I18Rik|A630006J20|Bat2d|Bat2d1|Bat2l2|E130112L15Rik|Prrc3|mKIAA1096	proline-rich coiled-coil 2C	protein-coding
2064	chr19	6118146	6118805	+	0	NA	TTS (NM_026912)	TTS (NM_026912)	111	NM_133678	66406		NM_133678	ENSMUSG00000024790	Sac3d1	2410004C24Rik|shd1	SAC3 domain containing 1	protein-coding
2311	chr19	46152223	46152757	+	0	NA	promoter-TSS (NM_178930)	promoter-TSS (NM_178930)	-68	NM_178930	107338		NM_178930	ENSMUSG00000025224	Gbf1	1700083E03Rik|mKIAA0248	golgi-specific brefeldin A-resistance factor 1	protein-coding
1302	chr3	90213458	90213985	+	0	NA	promoter-TSS (NM_001190258)	promoter-TSS (NM_001190258)	6	NM_001293741	68328		NM_026677	ENSMUSG00000027935	Rab13	0610007N03Rik|B230212B15Rik	RAB13, member RAS oncogene family	protein-coding
208	chr7	125444650	125445203	+	0	NA	intron (NM_029842, intron 1 of 7)	CpG	306	NM_029842	77035		NM_029842	ENSMUSG00000030752	Kdm8	3110005O21Rik|Jmjd5	lysine (K)-specific demethylase 8	protein-coding
327	chr7	142897384	142898137	+	0	NA	intron (NM_009377, intron 2 of 12)	intron (NM_009377, intron 2 of 12)	2235	NM_009377	21823		NM_009377	ENSMUSG00000000214	Th	-	tyrosine hydroxylase	protein-coding
2971	chr2	131352601	131353016	+	0	NA	promoter-TSS (NM_178607)	promoter-TSS (NM_178607)	84	NM_178607	51902		NM_178607	ENSMUSG00000048911	Rnf24	2810473M14Rik|4930505A13Rik|D2Ertd504e	ring finger protein 24	protein-coding
772	chr5	125389761	125390095	+	0	NA	promoter-TSS (NM_019639)	promoter-TSS (NM_019639)	89	NM_019639	22190		NM_019639	ENSMUSG00000008348	Ubc	2700054O04Rik|Rps27a|TI-225|Uba52|Ubb	ubiquitin C	protein-coding
889	chr9	14275641	14276364	+	0	NA	promoter-TSS (NM_030261)	promoter-TSS (NM_030261)	-299	NM_030261	75747		NM_030261	ENSMUSG00000032009	Sesn3	5630400E15Rik|SEST3	sestrin 3	protein-coding
1488	chr3	116594606	116595022	+	0	NA	promoter-TSS (NM_001289571)	promoter-TSS (NM_001289571)	73	NR_152258	229780		NM_030016	ENSMUSG00000033439	Trmt13	4631408H19Rik|A330067P21|A930028L21Rik|Ccdc76	tRNA methyltransferase 13	protein-coding
1576	chr15	77956310	77957101	+	0	NA	promoter-TSS (NM_001017983)	promoter-TSS (NM_001017983)	17	NM_001017983	239554		NM_001017983	ENSMUSG00000016552	Foxred2	A430097D04Rik|D15Bwg0759e|Gm304	FAD-dependent oxidoreductase domain containing 2	protein-coding
290	chr17	12118807	12119942	+	0	NA	promoter-TSS (NM_026644)	promoter-TSS (NM_026644)	90	NM_026644	68262		NM_026644	ENSMUSG00000023827	Agpat4	1500003P24Rik	1-acylglycerol-3-phosphate O-acyltransferase 4	protein-coding
1088	chr14	32245992	32246791	+	0	NA	intron (NM_001374221, intron 9 of 17)	intron (NM_001374221, intron 9 of 17)	44420	NM_001359915	26430		NM_011960	ENSMUSG00000021911	Parg	-	poly (ADP-ribose) glycohydrolase	protein-coding
1560	chr15	76350725	76351742	+	0	NA	promoter-TSS (NM_001164607)	promoter-TSS (NM_001164607)	-61	NM_026859	68877		NM_026859	ENSMUSG00000022553	Maf1	1110068E11Rik	MAF1 homolog, negative regulator of RNA polymerase III	protein-coding
2920	chr2	119872523	119873397	+	0	NA	Intergenic	CpG	-24268	NM_013720	29808		NM_013720	ENSMUSG00000033943	Mga	C130042M01Rik|D030062C11Rik|Mad5	MAX gene associated	protein-coding
2356	chr10	42890284	42891293	+	0	NA	intron (NM_001359265, intron 1 of 6)	intron (NM_001359265, intron 1 of 6)	30276	NM_001359264	268297		NM_172938	ENSMUSG00000044770	Scml4	9330161D17|mFLJ00197	Scm polycomb group protein like 4	protein-coding
2699	chr12	100831169	100832033	+	0	NA	intron (NM_001361023, intron 2 of 11)	intron (NM_001361023, intron 2 of 11)	52544	NM_001361023	217830		NM_145448	ENSMUSG00000021185	Dglucy	9030617O03Rik	D-glutamate cyclase	protein-coding
2865	chr2	110179528	110180523	+	0	NA	Intergenic	Intergenic	125700	NM_130452	170442		NM_130452	ENSMUSG00000041660	Bbox1	-	gamma-butyrobetaine hydroxylase 1	protein-coding
976	chr18	83656283	83657452	+	0	NA	Intergenic	Intergenic	-330983	NR_045361	70960		NR_045361	ENSMUSG00000118333	4921531P14Rik	1700108N05Rik	RIKEN cDNA 4921531P14 gene	ncRNA
443	chr17	46751871	46752421	+	0	NA	promoter-TSS (NM_001305988)	promoter-TSS (NM_001305988)	68	NM_001305988	72029		NM_028065	ENSMUSG00000023973	Cnpy3	1600025D17Rik|2410050O22Rik|CAG4A|ERDA5|PRAT4A|Tnrc5	canopy FGF signaling regulator 3	protein-coding
2861	chr2	103073400	103073995	+	0	NA	promoter-TSS (NM_019735)	promoter-TSS (NM_019735)	22	NM_001355474	56369		NM_019735	ENSMUSG00000010911	Apip	APIP2|CGI-29|Mmrp19	APAF1 interacting protein	protein-coding
384	chr17	34135338	34135725	+	0	NA	5' UTR (NM_001360530, exon 2 of 6)	5' UTR (NM_001360530, exon 2 of 6)	-7698	NR_160896	15000		NM_010388	ENSMUSG00000037548	H2-DMb2	H-2Mb2|H2-Mb2	histocompatibility 2, class II, locus Mb2	protein-coding
403	chr8	34679896	34680261	+	0	NA	Intergenic	Intergenic	-39762	NR_040706	330734		NR_040706	ENSMUSG00000109819	B930018H19Rik	B930018H19	RIKEN cDNA B930018H19 gene	ncRNA
3030	chr16	30599442	30600166	+	0	NA	promoter-TSS (NM_177632)	promoter-TSS (NM_177632)	81	NM_177632	224093		NM_177632	ENSMUSG00000046546	Fam43a	Tuf1	family with sequence similarity 43, member A	protein-coding
951	chr18	73815479	73816062	+	0	NA	promoter-TSS (NM_145494)	promoter-TSS (NM_145494)	-332	NR_157387	107029		NM_145494	ENSMUSG00000024556	Me2	D030040L20Rik|NAD-ME	malic enzyme 2, NAD(+)-dependent, mitochondrial	protein-coding
2798	chr2	75704340	75705058	+	0	NA	promoter-TSS (NM_010902)	promoter-TSS (NM_010902)	-36	NR_132727
1944	chr4	111251643	111252852	+	0	NA	intron (NM_030231, intron 5 of 12)	intron (NM_030231, intron 5 of 12)	-162759	NR_033793	67621		NM_026279	ENSMUSG00000028545	Bend5	2310026E23Rik	BEN domain containing 5	protein-coding
128	chr7	116503985	116504744	+	0	NA	promoter-TSS (NM_001130479)	promoter-TSS (NM_001130479)	-5	NM_001130479	53322		NM_016773	ENSMUSG00000030659	Nucb2	Calnuc|Nefa|Nesfatin-1	nucleobindin 2	protein-coding
1710	chr11	75678888	75679872	+	0	NA	5' UTR (NM_001277221, exon 1 of 2)	5' UTR (NM_001277221, exon 1 of 2)	121	NM_133656	12928		NM_133656	ENSMUSG00000017776	Crk	Crk-I|Crk-II|Crk-III|Crk3|CrkIII|Crko|c-Crk|p38	v-crk avian sarcoma virus CT10 oncogene homolog	protein-coding
1264	chr14	75786673	75787335	+	0	NA	promoter-TSS (NM_026232)	promoter-TSS (NM_026232)	33	NM_026232	67554		NM_026232	ENSMUSG00000022003	Slc25a30	4933433D23Rik|KMCP1	solute carrier family 25, member 30	protein-coding
1640	chr3	157946862	157947229	+	0	NA	promoter-TSS (NM_001359909)	promoter-TSS (NM_001359909)	45	NM_001359909	433667		NM_001013806	ENSMUSG00000039988	Ankrd13c	-	ankyrin repeat domain 13c	protein-coding
2975	chr17	15342596	15343738	+	0	NA	Intergenic	Intergenic	11294	NR_033511	100038481		NR_033511		Gm10510	-	predicted gene 10510	ncRNA
1732	chr1	43098213	43099166	+	0	NA	promoter-TSS (NM_133818)	promoter-TSS (NM_133818)	-21	NM_133818	98404		NM_133818	ENSMUSG00000010290	AI597479	-	expressed sequence AI597479	protein-coding
2387	chr10	67003422	67004385	+	0	NA	Intergenic	Intergenic	-1172	NR_110511	102634101		NR_110511	ENSMUSG00000112925	Gm31763	-	predicted gene, 31763	ncRNA
755	chr8	116993251	116993904	+	0	NA	promoter-TSS (NM_026572)	promoter-TSS (NM_026572)	-79	NM_026572	68133		NM_026572	ENSMUSG00000034424	Gcsh	1100001L02Rik|5730591C18Rik	glycine cleavage system protein H (aminomethyl carrier)	protein-coding
2315	chr19	46395185	46395808	+	0	NA	intron (NM_001365070, intron 1 of 9)	CpG	245	NM_001365070	54130		NM_016860	ENSMUSG00000025228	Actr1a	Arp1|actin-RPV|alpha-Arp1	ARP1 actin-related protein 1A, centractin alpha	protein-coding
179	chr16	74339153	74339490	+	0	NA	intron (NM_001358492, intron 2 of 26)	intron (NM_001358492, intron 2 of 26)	2746	NR_030464	751561		NR_030464	ENSMUSG00000104758	Mir691	Mirn691|mir-691|mmu-mir-691	microRNA 691	ncRNA
2826	chrX	142390441	142390908	+	0	NA	promoter-TSS (NM_019477)	promoter-TSS (NM_019477)	-139	NM_207625	50790		NM_019477	ENSMUSG00000031278	Acsl4	9430020A05Rik|ACS4|Facl4|Lacs4	acyl-CoA synthetase long-chain family member 4	protein-coding
2288	chr4	137468309	137469014	+	0	NA	promoter-TSS (NM_008305)	promoter-TSS (NM_008305)	-142	NM_008305	15530		NM_008305	ENSMUSG00000028763	Hspg2	HSPG|Pcn|Plc|per	perlecan (heparan sulfate proteoglycan 2)	protein-coding
3012	chr4	133756636	133757698	+	0	NA	promoter-TSS (NM_001363070)	promoter-TSS (NM_001363070)	-398	NM_001363070	93760		NM_001080819	ENSMUSG00000007880	Arid1a	1110030E03Rik|BAF250|BAF250a|Osa1|Smarcf1	AT-rich interaction domain 1A	protein-coding
1182	chr3	52196328	52197057	+	0	NA	Intergenic	(GGGA)n|Simple_repeat|Simple_repeat	-71645	NM_019739	56458		NM_019739	ENSMUSG00000044167	Foxo1	Afxh|FKHR|Fkhr1|Foxo1a	forkhead box O1	protein-coding
385	chr17	34398487	34399259	+	0	NA	promoter-TSS (NM_001163855)	promoter-TSS (NM_001163855)	53	NM_001001177	407788		NM_001001177	ENSMUSG00000057246	Tsbp1	NG8|TSBP|Tesb|Tesbp	testis expressed basic protein 1	protein-coding
149	chr2	158767792	158768357	+	0	NA	promoter-TSS (NM_027975)	promoter-TSS (NM_027975)	-25	NM_027975	71878		NM_027975	ENSMUSG00000027654	Fam83d	2310007D09Rik	family with sequence similarity 83, member D	protein-coding
109	chr7	100706190	100706781	+	0	NA	promoter-TSS (NM_178764)	promoter-TSS (NM_178764)	-150	NM_178764	319604		NM_178764	ENSMUSG00000029461	Fam168a	2610030B18Rik|B930006L02Rik|mKIAA0280	family with sequence similarity 168, member A	protein-coding
2509	chr12	65073638	65074206	+	0	NA	promoter-TSS (NM_013902)	promoter-TSS (NM_013902)	16	NM_013902	30795		NM_013902	ENSMUSG00000020949	Fkbp3	25kDa|FKBP-3|FKBP25	FK506 binding protein 3	protein-coding
1803	chr1	121567724	121568382	+	0	NA	promoter-TSS (NM_025860)	promoter-TSS (NM_025860)	-73	NM_025860	66942		NM_025860	ENSMUSG00000001674	Ddx18	2310005B10Rik	DEAD box helicase 18	protein-coding
1032	chr6	30693435	30694147	+	0	NA	promoter-TSS (NR_130781)	promoter-TSS (NR_130781)	-42	NR_130781	83922		NM_031998	ENSMUSG00000029790	Cep41	1700017E11Rik|2810431D15Rik|Tsga14	centrosomal protein 41	protein-coding
1432	chr11	60727821	60728429	+	0	NA	promoter-TSS (NM_001302207)	promoter-TSS (NM_001302207)	-273	NM_001009927	237781		NM_001009927	ENSMUSG00000018599	Mief2	Gm11|Smcr7	mitochondrial elongation factor 2	protein-coding
1954	chr11	102880730	102881392	+	0	NA	promoter-TSS (NM_001364757)	promoter-TSS (NM_001364757)	-86	NM_011431	20624		NM_011431	ENSMUSG00000020929	Eftud2	116kDa|Snrp116|U5-116kD	elongation factor Tu GTP binding domain containing 2	protein-coding
2514	chr12	70825078	70825680	+	0	NA	promoter-TSS (NM_028127)	promoter-TSS (NM_028127)	-135	NM_028127	319710		NM_028127	ENSMUSG00000048285	Frmd6	2610019M19Rik|4930488L10Rik|Willin	FERM domain containing 6	protein-coding
2498	chr2	21205125	21205969	+	0	NA	promoter-TSS (NM_177588)	promoter-TSS (NM_177588)	-177	NM_001362772	208967		NM_177588	ENSMUSG00000048550	Thnsl1	-	threonine synthase-like 1 (bacterial)	protein-coding
1010	chr19	5490156	5490924	+	0	NA	promoter-TSS (NM_007687)	promoter-TSS (NM_007687)	85	NM_007687	12631		NM_007687	ENSMUSG00000056201	Cfl1	Cof	cofilin 1, non-muscle	protein-coding
418	chr8	57487566	57488267	+	0	NA	promoter-TSS (NR_126555)	promoter-TSS (NR_126555)	-47	NR_126553	78353		NR_126553	ENSMUSG00000096917	2500002B13Rik	-	RIKEN cDNA 2500002B13 gene	ncRNA
1410	chr11	58301404	58302855	+	0	NA	Intergenic	Intergenic	-4940	NM_182996	103836		NM_182996	ENSMUSG00000037243	Zfp692	Zfp692-ps|Znf692	zinc finger protein 692	protein-coding
1650	chr7	28372429	28373431	+	0	NA	promoter-TSS (NM_138752)	promoter-TSS (NM_138752)	-268	NM_001083912	101497		NM_138752	ENSMUSG00000037552	Plekhg2	Clg|Cslg	pleckstrin homology domain containing, family G (with RhoGef domain) member 2	protein-coding
2098	chr4	123411640	123412332	+	0	NA	promoter-TSS (NM_001167918)	promoter-TSS (NM_001167918)	-75	NM_001167918	11426		NM_009600	ENSMUSG00000028649	Macf1	ABP620|Acf7|Aclp7|D830031N03Rik|MACF|mKIAA0465|mKIAA0754	microtubule-actin crosslinking factor 1	protein-coding
3027	chr9	78527159	78528304	+	0	NA	Intergenic	Intergenic	-38570	NR_168563	115487230		NR_168563		Gm53210	-	predicted gene, 53210	ncRNA
473	chr5	65390958	65391601	+	0	NA	promoter-TSS (NM_001310612)	promoter-TSS (NM_001310612)	152	NM_011292	20005		NM_011292	ENSMUSG00000047215	Rpl9	-	ribosomal protein L9	protein-coding
1125	chr6	83506591	83507014	+	0	NA	exon (NM_013764, exon 1 of 7)	exon (NM_013764, exon 1 of 7)	167	NR_149734	27369		NM_013764	ENSMUSG00000014554	Dguok	dGK|dGK1|dGK2|dGK3	deoxyguanosine kinase	protein-coding
1689	chr4	33188995	33189513	+	0	NA	exon (NM_001034867, exon 1 of 7)	exon (NM_001034867, exon 1 of 7)	483	NM_001034867	242377		NM_001034867	ENSMUSG00000054659	Pm20d2	Acy1l2|Gm424	peptidase M20 domain containing 2	protein-coding
754	chr5	123140910	123141638	+	0	NA	promoter-TSS (NM_001040398)	promoter-TSS (NM_001040398)	-919	NM_001040398	208043		NM_177581	ENSMUSG00000038384	Setd1b	KMT2G|mKIAA1076	SET domain containing 1B	protein-coding
2232	chr9	83440906	83441548	+	0	NA	promoter-TSS (NM_029434)	promoter-TSS (NM_029434)	-100	NM_029434	75782		NM_027448	ENSMUSG00000032258	Lca5	4930431B11Rik|5730406O13Rik|ORF64	Leber congenital amaurosis 5 (human)	protein-coding
906	chr9	21917845	21918546	+	0	NA	promoter-TSS (NM_001324531)	promoter-TSS (NM_001324531)	-12	NM_001324531	19340		NM_031874	ENSMUSG00000019066	Rab3d	C130057E11Rik	RAB3D, member RAS oncogene family	protein-coding
1138	chr14	48446081	48446396	+	0	NA	promoter-TSS (NR_132324)	promoter-TSS (NR_132324)	-114	NR_132324	218989		NM_172600	ENSMUSG00000036339	Tmem260	5930435P15|6720456H20Rik	transmembrane protein 260	protein-coding
863	chr13	70637748	70638301	+	0	NA	promoter-TSS (NM_144837)	promoter-TSS (NM_144837)	-390	NM_144837	218333		NM_144837	ENSMUSG00000034525	Ice1	mKIAA0947	interactor of little elongation complex ELL subunit 1	protein-coding
946	chr13	80000274	80001250	+	0	NA	Intergenic	Intergenic	-882622	NR_153410	105171		NM_178917	ENSMUSG00000074794	Arrdc3	mKIAA1376	arrestin domain containing 3	protein-coding
1121	chr6	82774165	82774730	+	0	NA	promoter-TSS (NM_013820)	promoter-TSS (NM_013820)	7	NM_013820	15277		NM_013820	ENSMUSG00000000628	Hk2	HKII	hexokinase 2	protein-coding
962	chr13	91460457	91461194	+	0	NA	promoter-TSS (NM_001360776)	promoter-TSS (NM_001360776)	-272	NM_001360775	66970		NM_024186	ENSMUSG00000003992	Ssbp2	1500004K09Rik|2310079I02Rik|9330163K02Rik|A830008M03Rik|Hspc116|SSDP2	single-stranded DNA binding protein 2	protein-coding
2937	chr15	102510309	102511225	+	0	NA	promoter-TSS (NM_001358844)	promoter-TSS (NM_001358844)	-67	NM_001358844	26404		NM_009582	ENSMUSG00000023050	Map3k12	DLK|MUK|Zpk	mitogen-activated protein kinase kinase kinase 12	protein-coding
332	chr7	144914579	144915546	+	0	NA	promoter-TSS (NM_028184)	promoter-TSS (NM_028184)	-38	NM_001357869	72284		NM_028184	ENSMUSG00000031072	LTO1	2210010N10Rik|Oraov1|TAOS1	ABCE maturation factor	protein-coding
2839	chrX	164980375	164980798	+	0	NA	promoter-TSS (NM_029730)	promoter-TSS (NM_029730)	-6	NM_001146081	237211		NM_175027	ENSMUSG00000047757	Fancb	-	Fanconi anemia, complementation group B	protein-coding
1533	chr11	69059280	69059869	+	0	NA	promoter-TSS (NM_028005)	promoter-TSS (NM_028005)	-201	NM_028005	71923		NM_028005	ENSMUSG00000045176	Borcs6	2310047M10Rik	BLOC-1 related complex subunit 6	protein-coding
1788	chr15	98567374	98568177	+	0	NA	promoter-TSS (NM_009833)	promoter-TSS (NM_009833)	-39	NR_160872	12455		NM_009833	ENSMUSG00000011960	Ccnt1	2810478G24Rik|CycT1	cyclin T1	protein-coding
430	chr17	35969533	35970127	+	0	NA	promoter-TSS (NM_013854)	promoter-TSS (NM_013854)	-80	NM_013854	224742		NM_013854	ENSMUSG00000038762	Abcf1	Abc50|D17Wsu166e|GCN20	ATP-binding cassette, sub-family F member 1	protein-coding
72	chr16	23127518	23128224	+	0	NA	promoter-TSS (NM_145480)	promoter-TSS (NM_145480)	-141	NM_145480	106344		NM_145480	ENSMUSG00000022881	Rfc4	A1|RFC37	replication factor C (activator 1) 4	protein-coding
229	chr7	127876352	127877191	+	0	NA	promoter-TSS (NM_146259)	promoter-TSS (NM_146259)	65	NM_146259	244219		NM_146259	ENSMUSG00000049728	Zfp668	E130018B19Rik|Znf668	zinc finger protein 668	protein-coding
702	chr13	28415973	28417041	+	0	NA	Intergenic	Intergenic	274023	NM_023746	28078		NM_023746	ENSMUSG00000017064	Prl5a1	1600013P04Rik|D13Wsu14e|Ghd24|PLP-L|Prlpl	prolactin family 5, subfamily a, member 1	protein-coding
213	chr7	126583034	126583604	+	0	NA	promoter-TSS (NM_001329789)	promoter-TSS (NM_001329789)	-83	NM_009907	12752		NM_009907	ENSMUSG00000030720	Cln3	-	CLN3 lysosomal/endosomal transmembrane protein, battenin	protein-coding
742	chr18	38992541	38993523	+	0	NA	promoter-TSS (NM_175164)	promoter-TSS (NM_175164)	-113	NM_001361073	71302		NM_175164	ENSMUSG00000036452	Arhgap26	1810044B20Rik|2610010G17Rik|4933432P15Rik|mKIAA0621	Rho GTPase activating protein 26	protein-coding
1170	chr6	85961302	85962066	+	0	NA	promoter-TSS (NM_028099)	promoter-TSS (NM_028099)	-17	NM_028099	72102		NM_028099	ENSMUSG00000030002	Dusp11	2010300F21Rik	dual specificity phosphatase 11 (RNA/RNP complex 1-interacting)	protein-coding
766	chr8	120335141	120336455	+	0	NA	Intergenic	Intergenic	-107568	NR_110496	434353		NR_110496	ENSMUSG00000097960	A330074K22Rik	-	RIKEN cDNA A330074K22 gene	ncRNA
2210	chr9	66059958	66060477	+	0	NA	promoter-TSS (NM_011149)	promoter-TSS (NM_011149)	48	NM_011149	19035		NM_011149	ENSMUSG00000032383	Ppib	Cphn-2|Cphn2|CyP-20b	peptidylprolyl isomerase B	protein-coding
2764	chrX	100776746	100777174	+	0	NA	promoter-TSS (NM_001177780)	promoter-TSS (NM_001177780)	-311	NM_001177780	53310		NM_016747	ENSMUSG00000000881	Dlg3	Dlgh3|SAP102|mKIAA1232	discs large MAGUK scaffold protein 3	protein-coding
1397	chr11	54437857	54438457	+	0	NA	promoter-TSS (NM_173753)	promoter-TSS (NM_173753)	-22	NM_173753	216742		NM_173753	ENSMUSG00000035992	Fnip1	A730024A03Rik	folliculin interacting protein 1	protein-coding
278	chr17	5440028	5440801	+	0	NA	promoter-TSS (NM_027457)	promoter-TSS (NM_027457)	-154	NM_027457	70544		NM_027457	ENSMUSG00000004945	Tmem242	1110008A10Rik|2310046K16Rik|5730437N04Rik	transmembrane protein 242	protein-coding
1166	chr14	61172521	61173379	+	0	NA	intron (NM_172809, intron 2 of 9)	CpG	34493	NM_015788	50720		NM_015788	ENSMUSG00000048279	Sacs	A230052M14|DNAJC29|E130115J16Rik	sacsin	protein-coding
1298	chr6	116673677	116674346	+	0	NA	promoter-TSS (NM_178045)	promoter-TSS (NM_178045)	-175	NM_178045	213391		NM_178045	ENSMUSG00000042129	Rassf4	3830411C14Rik|AD037	Ras association (RalGDS/AF-6) domain family member 4	protein-coding
2192	chr10	34316632	34317619	+	0	NA	intron (NM_176968, intron 8 of 11)	intron (NM_176968, intron 8 of 11)	19704	NM_030203	72480		NM_030203	ENSMUSG00000039485	Tspyl4	2610102M01Rik|B230210I21Rik|D10Bwg0791e	TSPY-like 4	protein-coding
2346	chr10	40246724	40247294	+	0	NA	promoter-TSS (NM_001042556)	promoter-TSS (NM_001042556)	-30	NM_001042556	67239		NM_023323	ENSMUSG00000038510	Rpf2	2810470K21Rik|Bxdc1	ribosome production factor 2 homolog	protein-coding
539	chr12	110591331	110591943	+	0	NA	non-coding (NR_033340, exon 1 of 1)	non-coding (NR_033340, exon 1 of 1)	263	NR_033340	319786		NR_033340		B930059L03Rik	-	RIKEN cDNA B930059L03 gene	ncRNA
1482	chr3	116007354	116008293	+	0	NA	promoter-TSS (NM_001163514)	promoter-TSS (NM_001163514)	374	NM_001163515	58193		NM_021388	ENSMUSG00000027963	Extl2	3000001D04Rik	exostosin-like glycosyltransferase 2	protein-coding
429	chr17	35241309	35242679	+	0	NA	promoter-TSS (NM_001252457)	promoter-TSS (NM_001252457)	248	NM_019693	53817		NM_019693	ENSMUSG00000019432	Ddx39b	0610030D10Rik|Bat-1|Bat1|Bat1a|D17H6S81E|D17H6S81E-1|D6S81Eh	DEAD box helicase 39b	protein-coding
1082	chr14	27508017	27508806	+	0	NA	promoter-TSS (NM_177111)	promoter-TSS (NM_177111)	49	NM_177111	320234		NM_177111	ENSMUSG00000046753	Ccdc66	E230015L20Rik	coiled-coil domain containing 66	protein-coding
230	chr7	128611074	128611603	+	0	NA	promoter-TSS (NM_178641)	promoter-TSS (NM_178641)	-27	NM_178641	101490		NM_178641	ENSMUSG00000042105	Inpp5f	5830435P03Rik|SAC2|cI-27|hSAC2|mKIAA0966	inositol polyphosphate-5-phosphatase F	protein-coding
3049	chr2	65668167	65668850	+	0	NA	promoter-TSS (NM_001346680)	promoter-TSS (NM_001346680)	-178	NM_001346680	110876		NM_001099298	ENSMUSG00000075318	Scn2a	6430408L10|A230052E19Rik|Nav1.2|Scn2a1	sodium channel, voltage-gated, type II, alpha	protein-coding
2320	chr12	17625901	17626445	+	0	NA	Intergenic	Intergenic	-64636	NM_001361645	53602		NM_016677	ENSMUSG00000071379	Hpcal1	NVL-3|NVP-3|Nvp3|VILIP3|Vnsl3|Vsnl3	hippocalcin-like 1	protein-coding
2956	chr2	126875610	126876534	+	0	NA	5' UTR (NM_001164325, exon 1 of 39)	5' UTR (NM_001164325, exon 1 of 39)	189	NM_021450	58800		NM_021450	ENSMUSG00000027365	Trpm7	2310022G15Rik|4833414K03Rik|5033407O22Rik|CHAK|CHAK1|LTrpC-7|Ltpr7|Ltrpc7|TRPPLIK	transient receptor potential cation channel, subfamily M, member 7	protein-coding
1516	chr7	19175907	19176366	+	0	NA	promoter-TSS (NM_001347582)	promoter-TSS (NM_001347582)	-285	NM_001347582	72205		NM_028153	ENSMUSG00000040811	Eml2	1600029N02Rik|EMAP-2	echinoderm microtubule associated protein like 2	protein-coding
1207	chr3	79628634	79629460	+	0	NA	promoter-TSS (NM_029482)	promoter-TSS (NM_029482)	-32	NM_029482	75939		NM_029482	ENSMUSG00000027811	4930579G24Rik	-	RIKEN cDNA 4930579G24 gene	protein-coding
1639	chr3	157533929	157534606	+	0	NA	promoter-TSS (NR_152231)	promoter-TSS (NR_152231)	102	NM_001355386	53861		NM_017381	ENSMUSG00000028180	Zranb2	Zfp265|Zis|Znf265	zinc finger, RAN-binding domain containing 2	protein-coding
2911	chr15	99725394	99726019	+	0	NA	promoter-TSS (NM_183256)	promoter-TSS (NM_183256)	88	NM_183256	66379		NM_183256	ENSMUSG00000023020	Cox14	2310016M24Rik	cytochrome c oxidase assembly protein 14	protein-coding
478	chr8	70139296	70139713	+	0	NA	promoter-TSS (NM_001025589)	promoter-TSS (NM_001025589)	5	NR_132133	72368		NM_001145552	ENSMUSG00000002345	Borcs8	2310045N01Rik|Mef2bnb	BLOC-1 related complex subunit 8	protein-coding
1551	chr11	69846253	69846830	+	0	NA	promoter-TSS (NM_023564)	promoter-TSS (NM_023564)	-76	NM_023564	70310		NM_023564	ENSMUSG00000019461	Plscr3	2210403O21Rik|2610037N06Rik|ESTM3	phospholipid scramblase 3	protein-coding
1308	chr6	119175140	119175758	+	0	NA	intron (NM_001033379, intron 1 of 8)	CpG	196	NM_001033379	319618		NM_001033379	ENSMUSG00000041477	Dcp1b	B930050E02Rik	decapping mRNA 1B	protein-coding
321	chr7	140036388	140036763	+	0	NA	promoter-TSS (NM_001286011)	promoter-TSS (NM_001286011)	99	NM_001286007	74237		NM_133755	ENSMUSG00000025474	Tubgcp2	1700022B05Rik	tubulin, gamma complex component 2	protein-coding
520	chr5	91962557	91963357	+	0	NA	promoter-TSS (NR_073442)	promoter-TSS (NR_073442)	75	NR_028429	381650		NR_028429	ENSMUSG00000102644	Thap6	4930534K21Rik	THAP domain containing 6	pseudo
1902	chr1	156997741	156998098	+	0	NA	Intergenic	AT_rich|Low_complexity|Low_complexity	-58293	NM_001159968	78255		NM_023884	ENSMUSG00000026594	Ralgps2	1810020P17Rik|2210408F11Rik|4921528G01Rik|9130014M22Rik	Ral GEF with PH domain and SH3 binding motif 2	protein-coding
2371	chr10	59221542	59221924	+	0	NA	promoter-TSS (NM_172939)	promoter-TSS (NM_172939)	-189	NM_172939	268301		NM_172939	ENSMUSG00000098188	Sowahc	4921515A04Rik|9430099J10Rik|Ankrd57|C820004L04Rik	sosondowah ankyrin repeat domain family member C	protein-coding
1725	chr15	81729686	81730243	+	0	NA	promoter-TSS (NM_001358622)	promoter-TSS (NM_001358622)	-45	NM_001146174	19387		NM_011241	ENSMUSG00000022391	Rangap1	Fug1|mKIAA1835	RAN GTPase activating protein 1	protein-coding
413	chr8	47533383	47533743	+	0	NA	promoter-TSS (NM_203507)	promoter-TSS (NM_203507)	-82	NM_203507	192174		NM_203507	ENSMUSG00000031568	Rwdd4a	Gm1942|Rwdd4	RWD domain containing 4A	protein-coding
1721	chr11	77685788	77686404	+	0	NA	promoter-TSS (NM_001024205)	promoter-TSS (NM_001024205)	-43	NM_001024205	68564		NM_001024205	ENSMUSG00000037857	Nufip2	1110001M19Rik|9530056D24Rik|PIG1|mKIAA1321	nuclear FMR1 interacting protein 2	protein-coding
1738	chr15	83464353	83464866	+	0	NA	promoter-TSS (NM_001358643)	promoter-TSS (NM_001358643)	-3	NM_001358641	23970		NM_011862	ENSMUSG00000016664	Pacsin2	SdpII	protein kinase C and casein kinase substrate in neurons 2	protein-coding
2375	chr10	59951599	59952531	+	0	NA	promoter-TSS (NM_029083)	promoter-TSS (NM_029083)	-295	NM_029083	74747		NM_029083	ENSMUSG00000020108	Ddit4	5830413E08Rik|REDD1|Rtp801|dig2	DNA-damage-inducible transcript 4	protein-coding
1583	chr1	61145626	61146312	+	0	NA	Intergenic	Intergenic	168055	NM_017480	54167		NM_017480	ENSMUSG00000026009	Icos	AILIM|CCLP|CRP-1|H4|Ly115	inducible T cell co-stimulator	protein-coding
2889	chr7	46508766	46509741	+	0	NA	intron (NM_013789, intron 10 of 10)	intron (NM_013789, intron 10 of 10)	112785	NM_008421	16502		NM_008421	ENSMUSG00000058975	Kcnc1	C230009H10Rik|KShIIIB|KV4|Kcr2-1|Kv3.1|NGK2|Shaw	potassium voltage gated channel, Shaw-related subfamily, member 1	protein-coding
98	chr7	97331883	97332639	+	0	NA	promoter-TSS (NM_001039039)	promoter-TSS (NM_001039039)	-62	NM_001039039	622320		NM_001039039	ENSMUSG00000044952	Kctd21	EG622320	potassium channel tetramerisation domain containing 21	protein-coding
2987	chr13	63814910	63815770	+	0	NA	promoter-TSS (NM_023507)	promoter-TSS (NM_023507)	100	NM_001013608	76251		NM_023507	ENSMUSG00000021470	Ercc6l2	0610007P08Rik|1700019D06Rik|9330134C04Rik|Rad26l|Sr278	excision repair cross-complementing rodent repair deficiency, complementation group 6 like 2	protein-coding
1555	chr1	56973030	56973728	+	0	NA	non-coding (NR_024325, exon 1 of 1)	non-coding (NR_024325, exon 1 of 1)	1910	NR_024326	329160		NR_024325	ENSMUSG00000087022	9130024F11Rik	B530002L08|EG329160	RIKEN cDNA 9130024F11 gene	ncRNA
868	chr18	64014734	64015225	+	0	NA	Intergenic	Intergenic	-239380	NM_009182	20451		NM_009182	ENSMUSG00000056812	St8sia3	ST8SiaIII|Siat8c	ST8 alpha-N-acetyl-neuraminide alpha-2,8-sialyltransferase 3	protein-coding
2915	chr15	100422938	100423385	+	0	NA	promoter-TSS (NR_040351)	promoter-TSS (NR_040351)	-32	NR_040351	432982		NM_001034883	ENSMUSG00000087444	Gm5475	EG432982	predicted gene 5475	ncRNA
1188	chr3	58525608	58526490	+	0	NA	promoter-TSS (NM_030685)	promoter-TSS (NM_030685)	-165	NM_030685	28146		NM_030685	ENSMUSG00000027808	Serp1	D3Ucla1|Ramp4	stress-associated endoplasmic reticulum protein 1	protein-coding
3018	chr13	17944181	17944897	+	0	NA	promoter-TSS (NM_019491)	promoter-TSS (NM_019491)	-322	NM_019491	56044		NM_019491	ENSMUSG00000008859	Rala	3010001O15Rik|Ral|Rasl1	v-ral simian leukemia viral oncogene A (ras related)	protein-coding
2282	chr19	42779528	42779989	+	0	NA	5' UTR (NM_001346703, exon 1 of 20)	5' UTR (NM_001346703, exon 1 of 20)	220	NM_001346703	192236		NM_019424	ENSMUSG00000025188	Hps1	6030422N11Rik|Gm21361|Hps|ep	HPS1, biogenesis of lysosomal organelles complex 3 subunit 1	protein-coding
2850	chr2	91070131	91070753	+	0	NA	promoter-TSS (NM_001290765)	promoter-TSS (NM_001290765)	91	NR_166131	105244227		NR_166131		Gm39874	-	predicted gene, 39874	ncRNA
1770	chr1	86434156	86435186	+	0	NA	Intergenic	CpG	8342	NM_027966	71863		NM_027966	ENSMUSG00000036574	Tex44	1700019O17Rik	testis expressed 44	protein-coding
2603	chrX	18161920	18162930	+	0	NA	promoter-TSS (NM_009483)	promoter-TSS (NM_009483)	-150	NM_009483	22289		NM_009483	ENSMUSG00000037369	Kdm6a	Utx	lysine (K)-specific demethylase 6A	protein-coding
273	chr3	5754908	5755381	+	0	NA	Intergenic	Intergenic	-178896	NM_001267715	19302		NM_008994	ENSMUSG00000040374	Pex2	D3Ertd138e|PAF-1|PMP35|Pxmp3	peroxisomal biogenesis factor 2	protein-coding
957	chr13	90089157	90090161	+	0	NA	promoter-TSS (NM_025335)	promoter-TSS (NM_025335)	-8	NM_025335	66074		NM_025335	ENSMUSG00000012422	Tmem167	0610041E09Rik|5730424F14Rik|Gm10085|Tmem167a	transmembrane protein 167	protein-coding
2792	chr2	70177408	70178480	+	0	NA	intron (NM_177376, intron 8 of 34)	intron (NM_177376, intron 8 of 34)	138818	NM_177376	329421		NM_177376	ENSMUSG00000042064	Myo3b	A430065P19Rik	myosin IIIB	protein-coding
2007	chr1	181841955	181842673	+	0	NA	promoter-TSS (NM_133815)	promoter-TSS (NM_133815)	87	NM_133815	98386		NM_133815	ENSMUSG00000004880	Lbr	C14SR|ic	lamin B receptor	protein-coding
1344	chr6	127717456	127718252	+	0	NA	intron (NR_157230, intron 4 of 9)	intron (NR_157230, intron 4 of 9)	51301	NR_157230	381813		NM_201371	ENSMUSG00000030350	Prmt8	Hrmt1l3|Hrmt1l4	protein arginine N-methyltransferase 8	protein-coding
689	chr18	5818963	5820139	+	0	NA	Intergenic	Intergenic	226904	NM_001360982	21417		NM_011546	ENSMUSG00000024238	Zeb1	3110032K11Rik|AREB6|BZP|MEB1|Nil2|TCF-8|Tcf18|Tcf8|Tw|ZEB|Zfhep|Zfhx1a|Zfx1a|Zfx1ha|[delta]EF1	zinc finger E-box binding homeobox 1	protein-coding
2407	chr9	101073473	101073973	+	0	NA	promoter-TSS (NM_001379344)	promoter-TSS (NM_001379344)	-331	NM_001379344	77853		NM_001100451	ENSMUSG00000066415	Msl2	E130103E02Rik|Msl2l1|Rnf184	MSL complex subunit 2	protein-coding
218	chr7	126884539	126885004	+	0	NA	5' UTR (NM_001163775, exon 1 of 16)	5' UTR (NM_001163775, exon 1 of 16)	196	NM_001163774	381921		NM_001163774	ENSMUSG00000059981	Taok2	1110033K02Rik|B230344N16|MAP3K17|PSK|PSK1|TAO1|TAO2|mKIAA0881	TAO kinase 2	protein-coding
1766	chr11	83382385	83383338	+	0	NA	intron (NM_001035854, intron 18 of 21)	intron (NM_001035854, intron 18 of 21)	-26276	NM_001361566	276952		NM_001013386	ENSMUSG00000020684	Rasl10b	B230331P10Rik|Gm729|VTS58635	RAS-like, family 10, member B	protein-coding
2164	chr1	191906610	191906957	+	0	NA	promoter-TSS (NM_009579)	promoter-TSS (NM_009579)	2	NM_009579	22782		NM_009579	ENSMUSG00000037434	Slc30a1	C130040I11Rik|Znt1	solute carrier family 30 (zinc transporter), member 1	protein-coding
1066	chr14	16249278	16249610	+	0	NA	promoter-TSS (NM_001359882)	promoter-TSS (NM_001359882)	130	NM_001362433	59007		NM_021504	ENSMUSG00000021785	Ngly1	1110002C09Rik|PNGase|Png1	N-glycanase 1	protein-coding
2492	chr5	8422490	8423270	+	0	NA	promoter-TSS (NM_001190717)	promoter-TSS (NM_001190717)	42	NM_001289596	319653		NM_178766	ENSMUSG00000054099	Slc25a40	B230315F11Rik	solute carrier family 25, member 40	protein-coding
2092	chr19	8837067	8837709	+	0	NA	promoter-TSS (NM_001136064)	promoter-TSS (NM_001136064)	-79	NM_001136064	14705		NM_008144	ENSMUSG00000071657	Bscl2	2900097C17Rik|Gng3lg	BSCL2 lipid droplet biogenesis associated, seipin	protein-coding
2707	chr10	82622826	82623821	+	0	NA	promoter-TSS (NM_001135569)	promoter-TSS (NM_001135569)	-95	NM_001135567	544717		NM_001135567	ENSMUSG00000063320	Uqcc6	1190007I07Rik|Brawnin	ubiquinol-cytochrome c reductase complex assembly factor 6	protein-coding
1626	chr7	24950126	24950433	+	0	NA	Intergenic	Intergenic	4197	NR_168692	102640835		NR_168692		Gm36809	-	predicted gene, 36809	ncRNA
1466	chr3	107931594	107931966	+	0	NA	promoter-TSS (NM_001356351)	promoter-TSS (NM_001356351)	37	NM_026672	68312		NM_026672	ENSMUSG00000004035	Gstm7	0610005A07Rik|Cd203c	glutathione S-transferase, mu 7	protein-coding
203	chr16	91484921	91485862	+	0	NA	exon (NM_010508, exon 1 of 11)	exon (NM_010508, exon 1 of 11)	176	NM_010508	15975		NM_010508	ENSMUSG00000022967	Ifnar1	Ifar|Ifnar|Ifrc|Infar	interferon (alpha and beta) receptor 1	protein-coding
2840	chrX	166479496	166479922	+	0	NA	5' UTR (NM_019773, exon 1 of 3)	5' UTR (NM_019773, exon 1 of 3)	158	NM_019773	56382		NM_019773	ENSMUSG00000079316	Rab9	2410064E05Rik|Rab9a|Sid6061p	RAB9, member RAS oncogene family	protein-coding
2225	chr9	77916921	77917420	+	0	NA	promoter-TSS (NM_134255)	promoter-TSS (NM_134255)	-195	NM_134255	68801		NM_134255	ENSMUSG00000032349	Elovl5	1110059L23Rik|HELO1	ELOVL fatty acid elongase 5	protein-coding
712	chr13	34162792	34163235	+	0	NA	promoter-TSS (NM_001110515)	promoter-TSS (NM_001110515)	49	NM_001110515	69666		NM_001101430	ENSMUSG00000071451	Psmg4	PAC-4|mPAC4	proteasome (prosome, macropain) assembly chaperone 4	protein-coding
1470	chr7	3331656	3332472	+	0	NA	promoter-TSS (NM_133189)	promoter-TSS (NM_133189)	-761	NM_133189	81904		NM_133189	ENSMUSG00000069806	Cacng7	-	calcium channel, voltage-dependent, gamma subunit 7	protein-coding
1070	chr14	20347646	20348561	+	0	NA	promoter-TSS (NM_172379)	promoter-TSS (NM_172379)	18	NM_027475	70601		NM_027475	ENSMUSG00000021810	Ecd	5730461K03Rik|Hsgt1	ecdysoneless cell cycle regulator	protein-coding
243	chr2	174329514	174330088	+	0	NA	promoter-TSS (NM_001077510)	promoter-TSS (NM_001077510)	-205	NM_201616	14683		NM_010309	ENSMUSG00000027523	Gnas	5530400H20Rik|A930027G11Rik|C130027O20Rik|GPSA|GSP|Galphas|Gnas1|Gnasxl|Gs-alpha|Gsa|Nesp|Nesp55|Nespl|Oed-Sml|Oedsml|P1|P2|P3|PHP1A|PHP1B|POH|SCG6	GNAS complex locus	protein-coding
1545	chr11	69580038	69580381	+	0	NA	promoter-TSS (NM_001127233)	promoter-TSS (NM_001127233)	41	NM_001364769	216853		NM_144824	ENSMUSG00000041346	Wrap53	Wdr79	WD repeat containing, antisense to Trp53	protein-coding
663	chr5	113921238	113922288	+	0	NA	Intergenic	Intergenic	-13057	NM_011779	23790		NM_011779	ENSMUSG00000004530	Coro1c	CRN2	coronin, actin binding protein 1C	protein-coding
2574	chr9	113792776	113793279	+	0	NA	promoter-TSS (NM_001286603)	promoter-TSS (NM_001286603)	-303	NM_001286603	76499		NM_029633	ENSMUSG00000033392	Clasp2	1500004F14Rik|8030404L10Rik|CLASP2beta|mKIAA0627	CLIP associating protein 2	protein-coding
1661	chr4	13460344	13461265	+	0	NA	Intergenic	Intergenic	-282498	NM_001111026	12395		NM_009822	ENSMUSG00000006586	Runx1t1	Cbfa2t1h|ETO|MTG8	RUNX1 translocation partner 1	protein-coding
1038	chr6	34910362	34910985	+	0	NA	intron (NM_001013366, intron 1 of 14)	CpG	158	NM_001013366	101240		NM_001013366	ENSMUSG00000058486	Wdr91	9530020G05Rik	WD repeat domain 91	protein-coding
1421	chr11	59506198	59506527	+	0	NA	non-coding (NR_015585, exon 1 of 5)	non-coding (NR_015585, exon 1 of 5)	278	NM_001291014	268417		NM_172941	ENSMUSG00000020472	Zkscan17	Nizp1|Zfp496|Znf496	zinc finger with KRAB and SCAN domains 17	protein-coding
916	chr5	143909521	143910111	+	0	NA	promoter-TSS (NM_008886)	promoter-TSS (NM_008886)	23	NM_001172146	231872		NM_146165	ENSMUSG00000029610	Aimp2	Aimp2(p38)|Jtv1	aminoacyl tRNA synthetase complex-interacting multifunctional protein 2	protein-coding
1438	chr11	60913699	60914238	+	0	NA	promoter-TSS (NM_025294)	promoter-TSS (NM_025294)	-176	NM_025294	24083		NM_025294	ENSMUSG00000018931	Natd1	F3-2|Gm16515|Gtlf3b	N-acetyltransferase domain containing 1	protein-coding
1354	chr3	96600747	96601111	+	0	NA	promoter-TSS (NM_001163170)	promoter-TSS (NM_001163170)	-204	NM_001163170	280411		NM_001163170	ENSMUSG00000049288	Lix1l	D130027M04Rik	Lix1-like	protein-coding
1021	chr6	12117467	12118309	+	0	NA	Intergenic	Intergenic	-8308	NR_003631	625347		NM_001039041	ENSMUSG00000121657	Gm6578	EG625347	mitochondrial ribosomal protein L32 pseudogene	pseudo
1025	chr6	17806309	17807130	+	0	NA	intron (NM_022332, intron 1 of 15)	intron (NM_022332, intron 1 of 15)	57549	NM_022332	64213		NM_022332	ENSMUSG00000029534	St7	9430001H04Rik|Fam4a2|HELG|RAY1|SEN4|TSG7	suppression of tumorigenicity 7	protein-coding
123	chr7	113513327	113514109	+	0	NA	promoter-TSS (NM_001360669)	promoter-TSS (NM_001360669)	-116	NM_001360668	67420		NM_026143	ENSMUSG00000030759	Far1	2600011M19Rik|2900034E22Rik|3732409C05Rik|Mlstd2	fatty acyl CoA reductase 1	protein-coding
1899	chr1	155158342	155159127	+	0	NA	promoter-TSS (NM_021433)	promoter-TSS (NM_021433)	31	NM_021433	58244		NM_021433	ENSMUSG00000026470	Stx6	2310039E05Rik|2410005I16Rik	syntaxin 6	protein-coding
1425	chr15	13174274	13175007	+	0	NA	promoter-TSS (NM_007666)	promoter-TSS (NM_007666)	-965	NM_007666	12563		NM_007666	ENSMUSG00000039385	Cdh6	cad6	cadherin 6	protein-coding
2270	chr4	134535085	134535484	+	0	NA	promoter-TSS (NM_001256112)	promoter-TSS (NM_001256112)	-16	NM_001256112	76824		NM_029759	ENSMUSG00000046671	Mtfr1l	2410166I05Rik|Fam54b	mitochondrial fission regulator 1-like	protein-coding
1665	chr7	29908240	29908560	+	0	NA	promoter-TSS (NM_001243908)	promoter-TSS (NM_001243908)	-117	NM_001243908	73729		NM_001243908	ENSMUSG00000099689	Zfp383	1110003H10Rik	zinc finger protein 383	protein-coding
2593	chr9	123924301	123925620	+	0	NA	Intergenic	CpG	43732	NM_009912	12768		NM_009912	ENSMUSG00000025804	Ccr1	Cmkbr1|Mip-1a-R	C-C motif chemokine receptor 1	protein-coding
1997	chr1	177257273	177257652	+	0	NA	Intergenic	CpG	-8695	NM_011785	23797		NM_011785	ENSMUSG00000019699	Akt3	D930002M15Rik|Nmf350	thymoma viral proto-oncogene 3	protein-coding
1110	chr6	65042575	65042853	+	0	NA	promoter-TSS (NM_001253392)	promoter-TSS (NM_001253392)	123	NM_001355248	13990		NM_007958	ENSMUSG00000029920	Smarcad1	D6Pas1|Etl1|etl-1|mKIAA1122	SWI/SNF-related, matrix-associated actin-dependent regulator of chromatin, subfamily a, containing DEAD/H box 1	protein-coding
408	chr8	41239272	41240066	+	0	NA	promoter-TSS (NM_023662)	promoter-TSS (NM_023662)	-90	NM_023662	18536		NM_023662	ENSMUSG00000031592	Pcm1	2600002H09Rik|9430077F19Rik|C030044G17Rik	pericentriolar material 1	protein-coding
2266	chr19	38223836	38224512	+	0	NA	promoter-TSS (NM_001081075)	promoter-TSS (NM_001081075)	-22	NM_001081075	70567		NM_027466	ENSMUSG00000054237	Fra10ac1	5730455O13Rik	FRA10A associated CGG repeat 1	protein-coding
2198	chr9	61946539	61947047	+	0	NA	promoter-TSS (NM_024245)	promoter-TSS (NM_024245)	6	NM_024245	71819		NM_024245	ENSMUSG00000032254	Kif23	3110001D19Rik|CHO1|Knsl5|MKLP-1|MKLP1	kinesin family member 23	protein-coding
599	chr13	21944736	21945350	+	0	NA	promoter-TSS (NM_001360886)	promoter-TSS (NM_001360886)	-51	NM_183014	193452		NM_183014	ENSMUSG00000006720	Zfp184	4930500C15Rik	zinc finger protein 184 (Kruppel-like)	protein-coding
2946	chr16	3743654	3744062	+	0	NA	promoter-TSS (NM_148924)	promoter-TSS (NM_148924)	-241	NM_148924	74120		NM_148924	ENSMUSG00000022529	Zfp263	1200014J04Rik|NT2|Znf263|mFPM315	zinc finger protein 263	protein-coding
448	chr17	51179088	51179573	+	0	NA	promoter-TSS (NM_001285991)	promoter-TSS (NM_001285991)	22	NM_028162	72238		NM_028162	ENSMUSG00000023923	Tbc1d5	1600014N05Rik	TBC1 domain family, member 5	protein-coding
1292	chr6	113494325	113494758	+	0	NA	exon (NM_172487, exon 4 of 4)	exon (NM_172487, exon 4 of 4)	7277	NM_172487	210673		NM_172487	ENSMUSG00000045009	Prrt3	6330505P20|B230206N24Rik	proline-rich transmembrane protein 3	protein-coding
1541	chr15	63997933	63998579	+	0	NA	promoter-TSS (NM_001360035)	promoter-TSS (NM_001360035)	-190	NM_001360035	223601		NM_144846	ENSMUSG00000022378	Cyrib	0910001A06Rik|Fam49b	CYFIP related Rac1 interactor B	protein-coding
1132	chr14	36968407	36969014	+	0	NA	promoter-TSS (NM_027045)	promoter-TSS (NM_027045)	54	NM_027045	72972		NM_027045	ENSMUSG00000058690	Ccser2	1700012P13Rik|2900054P12Rik|Fam190b|Gcap14	coiled-coil serine rich 2	protein-coding
2238	chr9	88547453	88548249	+	0	NA	promoter-TSS (NM_001142943)	promoter-TSS (NM_001142943)	-169	NM_001142943	71640		NM_001142943	ENSMUSG00000032425	Zfp949	4930422I07Rik|Nczf	zinc finger protein 949	protein-coding
2221	chr9	75559398	75559714	+	0	NA	5' UTR (NM_016963, exon 1 of 10)	5' UTR (NM_016963, exon 1 of 10)	101	NM_016963	50875		NM_016963	ENSMUSG00000058587	Tmod3	U-Tmod|UTMOD	tropomodulin 3	protein-coding
2337	chr12	32378556	32379029	+	0	NA	promoter-TSS (NM_001162903)	promoter-TSS (NM_001162903)	3	NM_001162903	72123		NM_028111	ENSMUSG00000090946	Ccdc71l	2010109K11Rik	coiled-coil domain containing 71 like	protein-coding
392	chr8	25596998	25597814	+	0	NA	promoter-TSS (NM_173012)	promoter-TSS (NM_173012)	81	NM_173012	270035		NM_173012	ENSMUSG00000037363	Letm2	6030453H13|D030041N04Rik	leucine zipper-EF-hand containing transmembrane protein 2	protein-coding
1824	chr4	41502838	41503324	+	0	NA	promoter-TSS (NM_001085515)	promoter-TSS (NM_001085515)	-6	NM_001085515	329828		NM_001085515	ENSMUSG00000046312	Myorg	Gm762|Kiaa1161|NET37	myogenesis regulating glycosidase (putative)	protein-coding
1782	chr11	86993490	86994079	+	0	NA	promoter-TSS (NM_001005341)	promoter-TSS (NM_001005341)	-22	NM_001005341	77864		NM_001005341	ENSMUSG00000018427	Ypel2	6430570G24|E130113K08Rik	yippee like 2	protein-coding
490	chr8	70864946	70866087	+	0	NA	Intergenic	CpG	-2258	NM_001363407	84036		NM_032397	ENSMUSG00000002908	Kcnn1	KCa2.1|SK1|SKCa1	potassium intermediate/small conductance calcium-activated channel, subfamily N, member 1	protein-coding
119	chr7	110164026	110164980	+	0	NA	Intergenic	Intergenic	42444	NM_001355058	22390		NM_009516	ENSMUSG00000031016	Wee1	Wee1A	WEE 1 homolog 1 (S. pombe)	protein-coding
1600	chr1	68046902	68047762	+	0	NA	intron (NM_010154, intron 25 of 26)	intron (NM_010154, intron 25 of 26)	924305	NM_001080809	227231		NM_001080809	ENSMUSG00000025991	Cps1	4732433M03Rik|CPS|D1Ucla3	carbamoyl-phosphate synthetase 1	protein-coding
2773	chr2	37358582	37359341	+	0	NA	intron (NM_026176, intron 1 of 3)	intron (NM_026176, intron 1 of 3)	371	NM_026176	67466		NM_026176	ENSMUSG00000009030	Pdcl	1200011E13Rik|PhLP1	phosducin-like	protein-coding
2036	chr9	55937775	55938209	+	0	NA	intron (NM_001081341, intron 1 of 32)	CpG	127	NM_001081341	244891		NM_175536	ENSMUSG00000034007	Scaper	C430017I08|D530014O03Rik|Zfp291	S phase cyclin A-associated protein in the ER	protein-coding
2436	chr19	53313710	53314395	+	0	NA	intron (NM_001360348, intron 1 of 5)	intron (NM_001360348, intron 1 of 5)	2607	NM_001360348	17859		NM_010847	ENSMUSG00000025025	Mxi1	Gm10197|Mad2|bHLHc11	MAX interactor 1, dimerization protein	protein-coding
1084	chr14	31250889	31251534	+	0	NA	promoter-TSS (NM_027088)	promoter-TSS (NM_027088)	104	NM_001360624	71838		NM_027949	ENSMUSG00000021902	Phf7	1700006H01Rik|1700010P14Rik	PHD finger protein 7	protein-coding
106	chr7	100590887	100591543	+	0	NA	non-coding (NR_153425, exon 1 of 8)	non-coding (NR_153425, exon 1 of 8)	199	NR_153425	52443		NM_198831	ENSMUSG00000030706	Mrpl48	1810030E20Rik|2610028L11Rik|CGI-118|D4Ertd786e|L48mt|MRP-L48	mitochondrial ribosomal protein L48	protein-coding
162	chr2	162931188	162931597	+	0	NA	promoter-TSS (NM_026499)	promoter-TSS (NM_026499)	-116	NM_026499	67996		NM_026499	ENSMUSG00000016921	Srsf6	1210001E11Rik|Sfrs6	serine and arginine-rich splicing factor 6	protein-coding
146	chr16	48993347	48994172	+	0	NA	promoter-TSS (NM_172616)	promoter-TSS (NM_172616)	353	NM_027341	224170		NM_027341	ENSMUSG00000064061	Dzip3	2310047C04Rik|2A-HUB|6430549P11Rik|A230104G20	DAZ interacting protein 3, zinc finger	protein-coding
1484	chr7	5020105	5020554	+	0	NA	promoter-TSS (NM_001033383)	promoter-TSS (NM_001033383)	-47	NM_001033383	319748		NM_001033383	ENSMUSG00000074405	Zfp865	6430526N21Rik|Znf865	zinc finger protein 865	protein-coding
1885	chr1	134955691	134956212	+	0	NA	promoter-TSS (NM_001081307)	promoter-TSS (NM_001081307)	-11	NM_001081307	329251		NM_001081307	ENSMUSG00000073557	Ppp1r12b	1810037O03Rik|9530009M10Rik|Mypt2	protein phosphatase 1, regulatory subunit 12B	protein-coding
1379	chr14	102982794	102983298	+	0	NA	promoter-TSS (NM_177715)	promoter-TSS (NM_177715)	-409	NM_177715	239217		NM_177715	ENSMUSG00000098557	Kctd12	Pfet1|Pfetin	potassium channel tetramerisation domain containing 12	protein-coding
1817	chr4	33924031	33925135	+	0	NA	promoter-TSS (NM_007726)	promoter-TSS (NM_007726)	-61	NM_007726	12801		NM_007726	ENSMUSG00000044288	Cnr1	CB-R|CB1|CB1A|CB1B|CB1R	cannabinoid receptor 1	protein-coding
380	chr17	33915796	33916169	+	0	NA	promoter-TSS (NM_020625)	promoter-TSS (NM_020625)	-194	NM_020625	81630		NM_020625	ENSMUSG00000051390	Zbtb22	1110008J20Rik|Bing1|Zfp297	zinc finger and BTB domain containing 22	protein-coding
581	chr17	84187615	84188565	+	0	NA	promoter-TSS (NM_001001806)	promoter-TSS (NM_001001806)	-143	NM_001001806	12193		NM_007565	ENSMUSG00000045817	Zfp36l2	Brf2|ERF2|Tis11d	zinc finger protein 36, C3H type-like 2	protein-coding
2580	chr9	120011186	120011743	+	0	NA	Intergenic	CpG	12134	NM_011724	22437		NM_011724	ENSMUSG00000079243	Xirp1	Cmya1	xin actin-binding repeat containing 1	protein-coding
482	chr8	70506214	70506746	+	0	NA	promoter-TSS (NR_151646)	promoter-TSS (NR_151646)	-54	NR_151646	66462		NM_025577	ENSMUSG00000058833	Rex1bd	2810428I15Rik	required for excision 1-B domain containing	protein-coding
2631	chr5	30907505	30908099	+	0	NA	promoter-TSS (NM_024460)	promoter-TSS (NM_024460)	-14	NM_001134692	67695		NM_024460	ENSMUSG00000038803	Ost4	2310016E02Rik	oligosaccharyltransferase complex subunit 4 (non-catalytic)	protein-coding
2068	chr19	6334838	6335374	+	0	NA	promoter-TSS (NM_001168490)	promoter-TSS (NM_001168490)	67	NM_008583	17283		NM_008583	ENSMUSG00000024947	Men1	-	multiple endocrine neoplasia 1	protein-coding
1904	chr1	160194904	160195834	+	0	NA	promoter-TSS (NM_001347121)	promoter-TSS (NM_001347121)	37	NM_001347121	64659		NM_025474	ENSMUSG00000058267	Mrps14	1810032L21Rik|Rpms14	mitochondrial ribosomal protein S14	protein-coding
1853	chr11	88864538	88864924	+	0	NA	promoter-TSS (NM_001042541)	promoter-TSS (NM_001042541)	-145	NM_001042541	11640		NM_009648	ENSMUSG00000018428	Akap1	AKAP121|AKAP84|Akap|DAKAP1|S-AKAP84	A kinase anchor protein 1	protein-coding
2468	chr4	152177809	152178360	+	0	NA	promoter-TSS (NM_133348)	promoter-TSS (NM_133348)	-16	NM_133348	70025		NM_133348	ENSMUSG00000028937	Acot7	2410041A17Rik|Ach1|Act|Bach|CTE-IIa|Cte-II|Lach1	acyl-CoA thioesterase 7	protein-coding
1919	chr4	73488427	73489507	+	0	NA	Intergenic	LTR33C|LTR|ERVL	-83895	NM_001013393	433719		NM_001013393	ENSMUSG00000066137	Msantd5f6	Gm11487	Myb/SANT DNA binding domain containing 5 family member 6	protein-coding
2628	chr2	28582795	28583477	+	0	NA	5' UTR (NM_148928, exon 1 of 12)	5' UTR (NM_148928, exon 1 of 12)	143	NM_148928	70239		NM_148928	ENSMUSG00000026816	Gtf3c5	2700084A09Rik|TFIIIC63|TFiiiC2-63	general transcription factor IIIC, polypeptide 5	protein-coding
2559	chr10	80929589	80930364	+	0	NA	promoter-TSS (NM_008655)	promoter-TSS (NM_008655)	-115	NM_008655	17873		NM_008655	ENSMUSG00000015312	Gadd45b	Myd118	growth arrest and DNA-damage-inducible 45 beta	protein-coding
622	chr5	101665130	101665919	+	0	NA	promoter-TSS (NM_144955)	promoter-TSS (NM_144955)	-813	NM_144955	18096		NM_144955	ENSMUSG00000035187	Nkx6-1	NKX6A|Nkx6.1	NK6 homeobox 1	protein-coding
226	chr7	127572947	127573561	+	0	NA	promoter-TSS (NM_026888)	promoter-TSS (NM_026888)	-94	NM_001360741	68961		NM_026888	ENSMUSG00000030815	Phkg2	1500017I02Rik	phosphorylase kinase, gamma 2 (testis)	protein-coding
2284	chr19	43689502	43689937	+	0	NA	promoter-TSS (NM_053103)	promoter-TSS (NM_053103)	30	NM_053103	93685		NM_053103	ENSMUSG00000025192	Entpd7	1810012B13Rik|1810020C02Rik|2810003F23Rik|LALP1|Lysal2	ectonucleoside triphosphate diphosphohydrolase 7	protein-coding
294	chr3	30601846	30602864	+	0	NA	5' UTR (NM_001289623, exon 1 of 7)	5' UTR (NM_001289623, exon 1 of 7)	268	NM_001289623	80732		NM_030557	ENSMUSG00000037730	Mynn	2810011C24Rik|Mynr|SBBIZ1	myoneurin	protein-coding
2635	chr2	29889417	29890562	+	0	NA	promoter-TSS (NM_013615)	promoter-TSS (NM_013615)	-1	NM_001369060	18286		NM_013615	ENSMUSG00000026790	Odf2	MMTEST29	outer dense fiber of sperm tails 2	protein-coding
949	chr18	70567989	70568509	+	0	NA	promoter-TSS (NM_001311071)	promoter-TSS (NM_001311071)	-43	NM_010773	17191		NM_010773	ENSMUSG00000024513	Mbd2	MBD2a	methyl-CpG binding domain protein 2	protein-coding
1236	chr11	17211617	17211891	+	0	NA	promoter-TSS (NM_025443)	promoter-TSS (NM_025443)	-139	NM_178909	103784		NM_178909	ENSMUSG00000078970	Dnaaf10	HZGJ|Wdr92	dynein axonemal assembly factor 10	protein-coding
2729	chr10	94035395	94036215	+	0	NA	promoter-TSS (NM_001304575)	promoter-TSS (NM_001304575)	-6	NM_001304575	215008		NM_172538	ENSMUSG00000036099	Vezt	A630071D13Rik	vezatin, adherens junctions transmembrane protein	protein-coding
81	chr2	152669365	152669888	+	0	NA	exon (NM_010376, exon 1 of 12)	exon (NM_010376, exon 1 of 12)	165	NM_010376	14950		NM_010376	ENSMUSG00000019188	H13	1200006O09Rik|4930443L17Rik|5031424B04Rik|H-13|Hm13|PSL3|Spp	histocompatibility 13	protein-coding
909	chr5	140830458	140830813	+	0	NA	promoter-TSS (NM_010302)	promoter-TSS (NM_010302)	-204	NM_010302	14673		NM_010302	ENSMUSG00000000149	Gna12	Galpha12	guanine nucleotide binding protein, alpha 12	protein-coding
1881	chr11	99024010	99024391	+	0	NA	promoter-TSS (NM_011623)	promoter-TSS (NM_011623)	-11	NM_011623	21973		NM_011623	ENSMUSG00000020914	Top2a	Top-2	topoisomerase (DNA) II alpha	protein-coding
1268	chr11	30025689	30026233	+	0	NA	promoter-TSS (NM_146016)	promoter-TSS (NM_146016)	72	NM_146016	237711		NM_146016	ENSMUSG00000044072	Eml6	2900083P10Rik|C230094A16Rik|EMAP-6	echinoderm microtubule associated protein like 6	protein-coding
2147	chr11	118627518	118628747	+	0	NA	intron (NM_001024931, intron 3 of 14)	intron (NM_001024931, intron 3 of 14)	132909	NM_001285438	52897		NM_001024931	ENSMUSG00000025576	Rbfox3	Fox-3|Hrnbp3|NeuN|Neuna60	RNA binding protein, fox-1 homolog (C. elegans) 3	protein-coding
2162	chr11	120991055	120991528	+	0	NA	promoter-TSS (NM_139059)	promoter-TSS (NM_139059)	42	NM_027874	104318		NM_027874	ENSMUSG00000025162	Csnk1d	1200006A05Rik|D930010H05Rik	casein kinase 1, delta	protein-coding
536	chr17	62882178	62883183	+	0	NA	Intergenic	CpG-6536	-1363	NM_207654	13640		NM_010109	ENSMUSG00000048915	Efna5	AL-1|EFL-5|Ephrin-A5|Epl7|LERK-7|RAGS	ephrin A5	protein-coding
353	chr17	25239863	25240474	+	0	NA	promoter-TSS (NM_001163718)	promoter-TSS (NM_001163718)	-2	NM_026676	68327		NM_026676	ENSMUSG00000015126	Tsr3	0610007P22Rik|1110014B11Rik	TSR3 20S rRNA accumulation	protein-coding
1948	chr11	102087176	102087891	+	0	NA	intron (NM_016695, intron 1 of 12)	CpG	982	NM_016695	50997		NM_016695	ENSMUSG00000017314	Mpp2	D11Bwg0652e|Dlg2|Dlgh2|Pals4	membrane protein, palmitoylated 2 (MAGUK p55 subfamily member 2)	protein-coding
1367	chr6	142964585	142965174	+	0	NA	promoter-TSS (NM_011374)	promoter-TSS (NM_011374)	-427	NM_011374	20449		NM_011374	ENSMUSG00000030283	St8sia1	9330109E03Rik|GD3S|Sia-T|Siat8|Siat8a	ST8 alpha-N-acetyl-neuraminide alpha-2,8-sialyltransferase 1	protein-coding
2794	chr2	71872844	71873396	+	0	NA	promoter-TSS (NM_172665)	promoter-TSS (NM_172665)	-104	NM_172665	228026		NM_172665	ENSMUSG00000006494	Pdk1	B830012B01|D530020C15Rik	pyruvate dehydrogenase kinase, isoenzyme 1	protein-coding
1342	chr6	125215219	125215861	+	0	NA	promoter-TSS (NM_009496)	promoter-TSS (NM_009496)	-41	NM_009496	22317		NM_009496	ENSMUSG00000030337	Vamp1	Syb-1|Syb1|VAMP-1|lew	vesicle-associated membrane protein 1	protein-coding
1196	chr3	65527625	65528700	+	0	NA	promoter-TSS (NM_178892)	promoter-TSS (NM_178892)	-285	NM_178892	99929		NM_178892	ENSMUSG00000034640	Tiparp	ARTD14|PARP7	TCDD-inducible poly(ADP-ribose) polymerase	protein-coding
26	chr7	81570966	81571533	+	0	NA	promoter-TSS (NM_001004185)	promoter-TSS (NM_001004185)	-43	NM_001004185	434204		NM_001004185	ENSMUSG00000045795	Whamm	Whdc1|mKIAA1971	WAS protein homolog associated with actin, golgi membranes and microtubules	protein-coding
64	chr16	21845644	21846564	+	0	NA	Intergenic	Intergenic	-45865	NM_172821	71751		NM_172821	ENSMUSG00000033618	Map3k13	C130026N12Rik|LZK	mitogen-activated protein kinase kinase kinase 13	protein-coding
769	chr5	124482965	124483770	+	0	NA	intron (NM_029532, intron 1 of 1)	CpG	212	NM_029532	76167		NM_029532	ENSMUSG00000029402	Snrnp35	6330548G22Rik	small nuclear ribonucleoprotein 35 (U11/U12)	protein-coding
1323	chr3	95106474	95107196	+	0	NA	promoter-TSS (NM_001293707)	promoter-TSS (NM_001293707)	95	NM_008847	18720		NM_008847	ENSMUSG00000028126	Pip5k1a	PI4P5K-I[a]|PIP5K1-alpha|PIP5KIalpha|Pipk5a	phosphatidylinositol-4-phosphate 5-kinase, type 1 alpha	protein-coding
60	chr16	20425901	20426699	+	0	NA	promoter-TSS (NM_013790)	promoter-TSS (NM_013790)	94	NM_013790	27416		NM_013790	ENSMUSG00000022822	Abcc5	2900011L11Rik|Abcc5a|Abcc5b|Mrp5	ATP-binding cassette, sub-family C member 5	protein-coding
435	chr17	45433446	45434363	+	0	NA	promoter-TSS (NR_130960)	promoter-TSS (NR_130960)	73	NR_130960	105246278		NR_130960	ENSMUSG00000097119	B230354K17Rik	-	RIKEN cDNA B230354K17 gene	ncRNA
67	chr16	22265454	22266538	+	0	NA	promoter-TSS (NM_001330555)	promoter-TSS (NM_001330555)	9	NM_009186	20462		NM_009186	ENSMUSG00000022858	Tra2b	5730405G21Rik|D16Ertd266e|SIG-41|Sfrs10|Silg41|TRA2beta	transformer 2 beta	protein-coding
295	chr3	30969150	30969560	+	0	NA	promoter-TSS (NM_001165955)	promoter-TSS (NM_001165955)	60	NM_001165954	241915		NM_153421	ENSMUSG00000037652	Phc3	E030046K01Rik|Edr3|Hph3	polyhomeotic 3	protein-coding
691	chr18	6515840	6516598	+	0	NA	promoter-TSS (NM_007935)	promoter-TSS (NM_007935)	-111	NM_007935	13831		NM_007935	ENSMUSG00000024240	Epc1	2400007E14Rik|5730566F07Rik|A930032N02Rik|mir-1893	enhancer of polycomb homolog 1	protein-coding
151	chr16	52452787	52453602	+	0	NA	promoter-TSS (NM_001331110)	promoter-TSS (NM_001331110)	-113	NM_001331110	11658		NM_009655	ENSMUSG00000022636	Alcam	BEN|CD166|DM-GRASP|MuSC|SC1	activated leukocyte cell adhesion molecule	protein-coding
928	chr5	148552590	148553208	+	0	NA	promoter-TSS (NM_011908)	promoter-TSS (NM_011908)	-111	NM_011908	24109		NM_011908	ENSMUSG00000001687	Ubl3	HCG|MUB|mmMUB	ubiquitin-like 3	protein-coding
2094	chr19	8888420	8889161	+	0	NA	promoter-TSS (NR_039598)	promoter-TSS (NR_039598)	-16	NR_039598	100628605		NR_039598	ENSMUSG00000093314	Mir5136	mmu-mir-5136|mu-mir-5136	microRNA 5136	ncRNA
2306	chr19	45782917	45783771	+	0	NA	non-coding (NR_151594, exon 1 of 15)	non-coding (NR_151594, exon 1 of 15)	209	NR_151594	76055		NM_023799	ENSMUSG00000025220	Oga	Hy5|Mgea5|Ncoat	O-GlcNAcase	protein-coding
2494	chr5	8997046	8997497	+	0	NA	promoter-TSS (NM_023733)	promoter-TSS (NM_023733)	-125	NM_023733	74114		NM_023733	ENSMUSG00000003623	Crot	1200003H03Rik	carnitine O-octanoyltransferase	protein-coding
783	chr8	123212745	123213230	+	0	NA	promoter-TSS (NM_145606)	promoter-TSS (NM_145606)	129	NM_177279	320869		NM_177279	ENSMUSG00000048478	Spata33	4732415M23Rik	spermatogenesis associated 33	protein-coding
637	chr5	107868975	107869406	+	0	NA	promoter-TSS (NM_001378825)	promoter-TSS (NM_001378825)	-142	NM_001378824	14020		NM_007964	ENSMUSG00000011831	Evi5	NB4S	ecotropic viral integration site 5	protein-coding
2669	chr2	32750952	32751478	+	0	NA	intron (NM_013781, intron 8 of 11)	intron (NM_013781, intron 8 of 11)	-6019	NM_001369223	30933		NM_152800	ENSMUSG00000009563	Tor2a	Prosalusin	torsin family 2, member A	protein-coding
2518	chr12	71830577	71831491	+	0	NA	promoter-TSS (NM_172464)	promoter-TSS (NM_172464)	-34	NM_172464	208846		NM_026102	ENSMUSG00000034574	Daam1	-	dishevelled associated activator of morphogenesis 1	protein-coding
2895	chr7	56049952	56050589	+	0	NA	promoter-TSS (NM_001360080)	promoter-TSS (NM_001360080)	115	NM_010418	15204		NM_010418	ENSMUSG00000030451	Herc2	D15F32S1h|D7H15F32S1|D7H15F37S1|jdf2|mKIAA0393|rjs	HECT and RLD domain containing E3 ubiquitin protein ligase 2	protein-coding
2429	chr9	109875244	109875761	+	0	NA	promoter-TSS (NM_007658)	promoter-TSS (NM_007658)	-77	NM_007658	12530		NM_007658	ENSMUSG00000032477	Cdc25a	D9Ertd393e	cell division cycle 25A	protein-coding
1958	chr11	104231020	104231678	+	0	NA	promoter-TSS (NM_001285455)	promoter-TSS (NM_001285455)	-87	NM_001038609	17762		NM_010838	ENSMUSG00000018411	Mapt	Mtapt|PHF-tau|Tau	microtubule-associated protein tau	protein-coding
979	chr18	84589517	84589958	+	0	NA	promoter-TSS (NM_001033341)	promoter-TSS (NM_001033341)	-233	NM_001033341	240476		NM_001033341	ENSMUSG00000048410	Zfp407	6430585N13Rik|Gm333|Gm334|Gm948|ZNF407	zinc finger protein 407	protein-coding
1352	chr6	134792401	134793034	+	0	NA	promoter-TSS (NM_130447)	promoter-TSS (NM_130447)	-89	NM_130447	70686		NM_130447	ENSMUSG00000030203	Dusp16	3830417M17Rik|D6Ertd213e|MKP-7|MKP7|Mkpm	dual specificity phosphatase 16	protein-coding
1590	chr11	73199081	73199695	+	0	NA	promoter-TSS (NM_029031)	promoter-TSS (NM_029031)	-94	NM_029031	74637		NM_029031	ENSMUSG00000005951	Shpk	4930431K22Rik|Carkl	sedoheptulokinase	protein-coding
2157	chr11	120189585	120190335	+	0	NA	promoter-TSS (NR_030682)	promoter-TSS (NR_030682)	-104	NR_030682	100042332		NR_030682	ENSMUSG00000075389	Reno1	2810410L24Rik	regulator of early neurogenesis 1	ncRNA
1273	chr14	76503924	76504915	+	0	NA	promoter-TSS (NM_009366)	promoter-TSS (NM_009366)	-91	NM_009366	21807		NM_009366	ENSMUSG00000022010	Tsc22d1	Egr5|Gm19597|TSC-22|Tgfb1i4|Tsc|Tsc22	TSC22 domain family, member 1	protein-coding
2029	chr9	51008924	51009342	+	0	NA	promoter-TSS (NM_178710)	promoter-TSS (NM_178710)	-60	NM_178710	235344		NM_178710	ENSMUSG00000037112	Sik2	G630080D20Rik|Snf1lk2	salt inducible kinase 2	protein-coding
2113	chr4	125282506	125283068	+	0	NA	Intergenic	Intergenic	-154906	NM_153159	230738		NM_153159	ENSMUSG00000042677	Zc3h12a	MCPIP|MCPIP-1|Mcpip1|Reg1	zinc finger CCCH type containing 12A	protein-coding
434	chr17	44776822	44777739	+	0	NA	non-coding (NR_158206, exon 1 of 12)	non-coding (NR_158206, exon 1 of 12)	114	NM_178652	109115		NM_178652	ENSMUSG00000038954	Supt3	2310066G22Rik|SPT3|SPT3L|Supt3h	SPT3, SAGA and STAGA complex component	protein-coding
886	chr5	136135786	136136401	+	0	NA	promoter-TSS (NM_001347492)	promoter-TSS (NM_001347492)	-19	NM_027891	71735		NM_027891	ENSMUSG00000029703	Lrwd1	1200011O22Rik|Orca	leucine-rich repeats and WD repeat domain containing 1	protein-coding
2572	chr9	110781147	110782012	+	0	NA	Intergenic	CpG	-16606	NM_153099	235628		NM_153099	ENSMUSG00000044664	Prss42	Tessp2	serine protease 42	protein-coding
1294	chr3	88685334	88686253	+	0	NA	promoter-TSS (NR_151827)	promoter-TSS (NR_151827)	6	NR_151826	74200		NM_028814	ENSMUSG00000028060	Khdc4	2810403A07Rik|A430106P18Rik|Blom7|Kiaa0907	KH domain containing 4, pre-mRNA splicing factor	protein-coding
2768	chrX	106026678	106027474	+	0	NA	promoter-TSS (NM_009726)	promoter-TSS (NM_009726)	-148	NM_001109757	11977		NM_009726	ENSMUSG00000033792	Atp7a	MNK	ATPase, Cu++ transporting, alpha polypeptide	protein-coding
2891	chr7	48749333	48750136	+	0	NA	Intergenic	Intergenic	-39269	NM_028031	243983		NM_028031	ENSMUSG00000030471	Zdhhc13	2410004E01Rik|C530010M18|HIP3RP|Hip14l|kojak|skc4	zinc finger, DHHC domain containing 13	protein-coding
750	chr8	114298207	114298774	+	0	NA	intron (NM_173016, intron 7 of 8)	intron (NM_173016, intron 7 of 8)	52988	NR_045831	71122		NR_045831		4933408N05Rik	-	RIKEN cDNA 4933408N05 gene	ncRNA
1822	chr4	41124101	41124632	+	0	NA	promoter-TSS (NM_139236)	promoter-TSS (NM_139236)	-27	NM_139236	230082		NM_139236	ENSMUSG00000028430	Nol6	Nrap	nucleolar protein family 6 (RNA-associated)	protein-coding
1784	chr1	91459102	91459690	+	0	NA	promoter-TSS (NM_011066)	promoter-TSS (NM_011066)	-68	NM_011066	18627		NM_011066	ENSMUSG00000055866	Per2	mKIAA0347|mPer2	period circadian clock 2	protein-coding
897	chr9	20697259	20698116	+	0	NA	intron (NM_001357639, intron 1 of 5)	intron (NM_001357639, intron 1 of 5)	29316	NM_001357635	244723		NM_173777	ENSMUSG00000032172	Olfm2	A030009A06Rik	olfactomedin 2	protein-coding
2677	chr5	45450054	45450583	+	0	NA	promoter-TSS (NM_024236)	promoter-TSS (NM_024236)	-89	NM_024236	110391		NM_024236	ENSMUSG00000015806	Qdpr	2610008L04Rik|D5Ertd371e|Dhpr|PKU2	quinoid dihydropteridine reductase	protein-coding
176	chr2	165316691	165317421	+	0	NA	promoter-TSS (NM_001302754)	promoter-TSS (NM_001302754)	-705	NM_001302754	140579		NM_080287	ENSMUSG00000017670	Elmo2	1190002F24Rik|CED-12	engulfment and cell motility 2	protein-coding
2186	chr10	22731094	22731925	+	0	NA	promoter-TSS (NM_011603)	promoter-TSS (NM_011603)	-62	NM_011603	237336		NM_011603	ENSMUSG00000071359	Tbpl1	4732475G08|STD|TLF|TRF2|TRP|Tlp	TATA box binding protein-like 1	protein-coding
2473	chr2	4551674	4552532	+	0	NA	intron (NM_172475, intron 11 of 22)	intron (NM_172475, intron 11 of 22)	-7651	NM_001177844	209630		NM_172475	ENSMUSG00000026657	Frmd4a	2700017I06Rik|5330420J21|C230040M21Rik|Frmd4|Gm13190|mKIAA1294	FERM domain containing 4A	protein-coding
2549	chr10	77902342	77903328	+	0	NA	promoter-TSS (NM_145152)	promoter-TSS (NM_145152)	-299	NM_145152	237387		NM_145152	ENSMUSG00000051652	Lrrc3	1300011L04Rik|C21orf102	leucine rich repeat containing 3	protein-coding
1843	chr4	53713886	53714396	+	0	NA	promoter-TSS (NM_001363127)	promoter-TSS (NM_001363127)	-13	NM_139309	246179		NM_139309	ENSMUSG00000028414	Fktn	D830030O17Rik|Fcmd	fukutin	protein-coding
831	chr18	53078055	53078921	+	0	NA	Intergenic	Intergenic	-97804	NM_001357463	67804		NM_026386	ENSMUSG00000034484	Snx2	0610030A03Rik	sorting nexin 2	protein-coding
1134	chr14	45329240	45330103	+	0	NA	promoter-TSS (NM_025959)	promoter-TSS (NM_025959)	-153	NM_025959	67089		NM_025959	ENSMUSG00000021832	Psmc6	2300001E01Rik	proteasome (prosome, macropain) 26S subunit, ATPase, 6	protein-coding
1229	chr11	6528124	6528973	+	0	NA	non-coding (NR_045893, exon 1 of 4)	non-coding (NR_045893, exon 1 of 4)	212	NR_045893	100041286		NR_045893	ENSMUSG00000085156	Snhg15	Gm11974|SAM	small nucleolar RNA host gene 15	ncRNA
2073	chr4	117484582	117485318	+	0	NA	intron (NM_025739, intron 2 of 14)	CpG	12102	NM_025739	66743		NM_025739	ENSMUSG00000028677	Rnf220	4732477A13|4931406I20Rik|5730503K05Rik	ring finger protein 220	protein-coding
2736	chr10	99106761	99107094	+	0	NA	promoter-TSS (NM_027740)	promoter-TSS (NM_027740)	-155	NM_027740	382406		NM_027740	ENSMUSG00000019952	Poc1b	4933430F16Rik|Wdr51b	POC1 centriolar protein B	protein-coding
2608	chr5	20951289	20952091	+	0	NA	non-coding (NR_030699, exon 1 of 1)	non-coding (NR_030699, exon 1 of 1)	132	NM_001080977	242860		NM_001080977	ENSMUSG00000039968	Rsbn1l	8430412F05Rik|C330002G24Rik	round spermatid basic protein 1-like	protein-coding
480	chr8	70353245	70353726	+	0	NA	promoter-TSS (NM_001122829)	promoter-TSS (NM_001122829)	-206	NM_001122829	19704		NM_030680	ENSMUSG00000058301	Upf1	B430202H16Rik|NORF1|PNORF-1|Rent1|Upflp	UPF1 RNA helicase and ATPase	protein-coding
258	chr16	94370265	94371807	+	0	NA	promoter-TSS (NM_019543)	promoter-TSS (NM_019543)	-21	NM_019543	56176		NM_019543	ENSMUSG00000022940	Pigp	Dcrc|Dscr5	phosphatidylinositol glycan anchor biosynthesis, class P	protein-coding
1924	chr4	86748347	86749064	+	0	NA	non-coding (NR_168733, exon 1 of 1)	non-coding (NR_168733, exon 1 of 1)	150	NM_184088	329877		NM_184088	ENSMUSG00000038024	Dennd4c	1700065A05Rik	DENN domain containing 4C	protein-coding
2339	chr12	32953693	32954126	+	0	NA	promoter-TSS (NR_044986)	promoter-TSS (NR_044986)	-36	NM_013635	19027		NM_013635	ENSMUSG00000020570	Sypl1	D12Ertd446e|PanI|Pphn|Sypl	synaptophysin like 1	protein-coding
2564	chr10	81182693	81183197	+	0	NA	promoter-TSS (NM_001190473)	promoter-TSS (NM_001190473)	-62	NM_001190474	13144		NM_007828	ENSMUSG00000034974	Dapk3	ZIPK|dlk	death-associated protein kinase 3	protein-coding
382	chr17	33981333	33981731	+	0	NA	promoter-TSS (NR_033305)	promoter-TSS (NR_033305)	40	NR_033305	433100		NM_001013793		AA388235	-	expressed sequence AA388235	ncRNA
917	chr9	22388609	22389182	+	0	NA	promoter-TSS (NM_001378983)	promoter-TSS (NM_001378983)	17	NM_001378982	68283		NM_026739	ENSMUSG00000036411	Matcap2	1110003N12Rik|9530077C05Rik|mKIAA0895	microtubule associated tyrosine carboxypeptidase 2	protein-coding
1671	chr4	21727056	21727939	+	0	NA	promoter-TSS (NM_001290420)	promoter-TSS (NM_001290420)	-204	NM_001290422	51813		NM_016746	ENSMUSG00000028252	Ccnc	CG1C	cyclin C	protein-coding
1476	chr7	3665186	3665890	+	0	NA	TTS (NM_181820)	TTS (NM_181820)	302	NM_027203	69757		NM_027203	ENSMUSG00000078813	Leng1	1500001K17Rik	leukocyte receptor cluster (LRC) member 1	protein-coding
589	chr17	87106876	87107779	+	0	NA	promoter-TSS (NM_019654)	promoter-TSS (NM_019654)	-352	NM_019654	56468		NM_019654	ENSMUSG00000037104	Socs5	1810018L08Rik|Cish5|mKIAA0671	suppressor of cytokine signaling 5	protein-coding
2846	chr2	84677669	84678468	+	0	NA	promoter-TSS (NM_025885)	promoter-TSS (NM_025885)	106	NM_001290751	66958		NM_025868	ENSMUSG00000050043	Tmx2	2310042M24Rik|Txndc14	thioredoxin-related transmembrane protein 2	protein-coding
160	chr2	160872740	160873410	+	0	NA	promoter-TSS (NM_177263)	promoter-TSS (NM_177263)	-85	NM_177263	320799		NM_177263	ENSMUSG00000035877	Zhx3	1810059C13Rik|4932418O04Rik|9530010N21Rik|Tix1|mKIAA0395	zinc fingers and homeoboxes 3	protein-coding
1155	chr14	55721755	55722258	+	0	NA	promoter-TSS (NM_019519)	promoter-TSS (NM_019519)	-83	NM_019519	56187		NM_019519	ENSMUSG00000040472	Rabggta	gm	Rab geranylgeranyl transferase, a subunit	protein-coding
1588	chr15	78531938	78532379	+	0	NA	Intergenic	Intergenic	-2507	NM_001204153	72709		NM_028331	ENSMUSG00000022440	C1qtnf6	2810036M19Rik|Adiq|CTRP6	C1q and tumor necrosis factor related protein 6	protein-coding
1076	chr14	24769976	24771136	+	0	NA	Intergenic	Intergenic	279803	NM_001360586	20088		NM_011297	ENSMUSG00000025290	Rps24	-	ribosomal protein S24	protein-coding
1897	chr1	153332634	153333361	+	0	NA	promoter-TSS (NM_010683)	promoter-TSS (NM_010683)	-211	NM_010683	226519		NM_010683	ENSMUSG00000026478	Lamc1	Lamb2	laminin, gamma 1	protein-coding
1733	chr1	43827683	43828138	+	0	NA	promoter-TSS (NR_160750)	promoter-TSS (NR_160750)	-71	NR_160749	67883		NM_026430	ENSMUSG00000057363	Uxs1	1600025I13Rik	UDP-glucuronate decarboxylase 1	protein-coding
1999	chr1	177983127	177983473	+	0	NA	Intergenic	CpG	-8098	NR_160909	545391		NM_001034899	ENSMUSG00000091476	Catspere2	Gm16432|Gm30473	cation channel sperm associated auxiliary subunit epsilon 2	protein-coding
1060	chr13	118386819	118387312	+	0	NA	exon (NM_021556, exon 1 of 5)	exon (NM_021556, exon 1 of 5)	187	NM_021556	59054		NM_021556	ENSMUSG00000021731	Mrps30	2610020A16Rik|PAP|Pdcd9	mitochondrial ribosomal protein S30	protein-coding
1460	chr6	145746110	145746690	+	0	NA	promoter-TSS (NM_027760)	promoter-TSS (NM_027760)	-387	NM_027760	71323		NM_027760	ENSMUSG00000030259	Rassf8	5133400D11Rik|Hoj1|mHoj-1	Ras association (RalGDS/AF-6) domain family (N-terminal) member 8	protein-coding
1620	chr3	142395382	142395867	+	0	NA	promoter-TSS (NM_001190854)	promoter-TSS (NM_001190854)	72	NM_001190855	56376		NM_019808	ENSMUSG00000028273	Pdlim5	1110001A05Rik|Enh|Enh1|Enh2|Enh3|LIM	PDZ and LIM domain 5	protein-coding
3013	chr2	11777278	11778755	+	0	NA	promoter-TSS (NM_015792)	promoter-TSS (NM_015792)	263	NR_156442	320816		NM_177268	ENSMUSG00000047909	Ankrd16	2810455F06Rik|D430029B21Rik	ankyrin repeat domain 16	protein-coding
1183	chr3	53863635	53864188	+	0	NA	promoter-TSS (NM_026435)	promoter-TSS (NM_026435)	-104	NM_026435	67890		NM_026435	ENSMUSG00000027746	Ufm1	1810045K17Rik|Gm10726	ubiquitin-fold modifier 1	protein-coding
774	chr5	125465664	125466027	+	0	NA	Intergenic	CpG	-10028	NM_030210	78894		NM_030210	ENSMUSG00000029482	Aacs	2210408B16Rik|SUR5	acetoacetyl-CoA synthetase	protein-coding
453	chr17	56036427	56036860	+	0	NA	promoter-TSS (NM_001252471)	promoter-TSS (NM_001252471)	-6	NM_001252471	20405		NM_013664	ENSMUSG00000003200	Sh3gl1	EEN|SH3P8|Sh3d2b	SH3-domain GRB2-like 1	protein-coding
1303	chr6	117906227	117907083	+	0	NA	promoter-TSS (NM_133834)	promoter-TSS (NM_133834)	-127	NM_001166430	98758		NM_133834	ENSMUSG00000042079	Hnrnpf	4833420I20Rik|Hnrpf	heterogeneous nuclear ribonucleoprotein F	protein-coding
901	chr5	140321394	140322091	+	0	NA	promoter-TSS (NM_001359025)	promoter-TSS (NM_001359025)	120	NM_001356585	17766		NM_008637	ENSMUSG00000036639	Nudt1	Mth1	nudix hydrolase 1	protein-coding
941	chr9	41207341	41207984	+	0	NA	intron (NR_040392, intron 1 of 4)	intron (NR_040392, intron 1 of 4)	1507	NR_040392	78500		NR_040392	ENSMUSG00000100837	1700063D05Rik	-	RIKEN cDNA 1700063D05 gene	ncRNA
1151	chr14	55478792	55479226	+	0	NA	exon (NM_030686, exon 1 of 5)	exon (NM_030686, exon 1 of 5)	251	NM_001037938	28200		NM_030686	ENSMUSG00000022210	Dhrs4	CR|D14Ucla2|NDRD|PHCR|PSCD|RRD|mouNRDR	dehydrogenase/reductase 4	protein-coding
965	chr13	92610825	92611362	+	0	NA	promoter-TSS (NM_172588)	promoter-TSS (NM_172588)	-45	NM_172588	218442		NM_172588	ENSMUSG00000021703	Serinc5	A130038L21Rik|AIGP3|TPO1	serine incorporator 5	protein-coding
335	chr8	4238389	4239033	+	0	NA	promoter-TSS (NM_001291777)	promoter-TSS (NM_001291777)	-29	NM_001291777	26400		NM_011944	ENSMUSG00000002948	Map2k7	5930412N11Rik|JNKK 2|Jnkk2|MAPKK 7|MEK 7|Mapkk7|Mek7|Mkk7|Prkmk7|sek2	mitogen-activated protein kinase kinase 7	protein-coding
2644	chr2	30441238	30442271	+	0	NA	promoter-TSS (NR_156127)	promoter-TSS (NR_156127)	-99	NR_156126	110854		NM_138748	ENSMUSG00000039515	Ptpa	2610042B21Rik|PR53|Ppp2r4	protein phosphatase 2 protein activator	protein-coding
2260	chr4	133339037	133339631	+	0	NA	promoter-TSS (NM_199306)	promoter-TSS (NM_199306)	-19	NM_199306	230796		NM_199306	ENSMUSG00000037622	Wdtc1	Gm695|adipose|adp	WD and tetratricopeptide repeats 1	protein-coding
1675	chr7	30551681	30552509	+	0	NA	promoter-TSS (NR_128568)	promoter-TSS (NR_128568)	177	NM_183321	333193		NM_183321	ENSMUSG00000036864	Proser3	-	proline and serine rich 3	protein-coding
2714	chr10	84477374	84478274	+	0	NA	Intergenic	Intergenic	-10469	NR_108059	75804		NR_108059	ENSMUSG00000020033	4930463O16Rik	-	RIKEN cDNA 4930463O16 gene	ncRNA
1116	chr6	73248347	73248641	+	0	NA	promoter-TSS (NM_019879)	promoter-TSS (NM_019879)	-11	NM_019879	56451		NM_019879	ENSMUSG00000052738	Suclg1	1500000I01Rik|Sucla1	succinate-CoA ligase, GDP-forming, alpha subunit	protein-coding
2940	chr15	103029199	103030176	+	0	NA	Intergenic	Intergenic	-4708	NM_013553	15423		NM_013553	ENSMUSG00000075394	Hoxc4	Hox-3.5	homeobox C4	protein-coding
2709	chr10	82858821	82859556	+	0	NA	promoter-TSS (NM_015762)	promoter-TSS (NM_015762)	-18	NM_015762	50493		NM_015762	ENSMUSG00000020250	Txnrd1	TR|TR1|TrxR1	thioredoxin reductase 1	protein-coding
705	chr18	23954203	23954997	+	0	NA	promoter-TSS (NM_027007)	promoter-TSS (NM_027007)	-88	NM_027007	69256		NM_027007	ENSMUSG00000024276	Zfp397	2810411K16Rik|6720480F11Rik	zinc finger protein 397	protein-coding
2276	chr19	41911684	41911959	+	0	NA	promoter-TSS (NM_023418)	promoter-TSS (NM_023418)	-50	NM_023418	18648		NM_023418	ENSMUSG00000011752	Pgam1	2310050F24Rik|Pgam-1	phosphoglycerate mutase 1	protein-coding
620	chr5	101537678	101538602	+	0	NA	Intergenic	Intergenic	126571	NM_144955	18096		NM_144955	ENSMUSG00000035187	Nkx6-1	NKX6A|Nkx6.1	NK6 homeobox 1	protein-coding
745	chr8	111259010	111259513	+	0	NA	promoter-TSS (NM_009149)	promoter-TSS (NM_009149)	-51	NM_001368315	20340		NM_009149	ENSMUSG00000003316	Glg1	CFR|CFR-1|ESL-1|MG-160|MG160|Selel	golgi apparatus protein 1	protein-coding
761	chr5	123524122	123524539	+	0	NA	promoter-TSS (NM_023232)	promoter-TSS (NM_023232)	-166	NM_023232	66593		NM_023232	ENSMUSG00000029433	Diablo	0610041G12Rik|1700006L01Rik|Smac	diablo, IAP-binding mitochondrial protein	protein-coding
2233	chr9	85748868	85749769	+	0	NA	promoter-TSS (NM_175371)	promoter-TSS (NM_175371)	16	NM_175371	108837		NM_175371	ENSMUSG00000035941	Ibtk	5430411K16Rik|BTKI|mKIAA1417	inhibitor of Bruton agammaglobulinemia tyrosine kinase	protein-coding
775	chr8	122443039	122443936	+	0	NA	promoter-TSS (NR_045696)	promoter-TSS (NR_045696)	-65	NR_028354	192156		NM_138656	ENSMUSG00000006517	Mvd	Mpd	mevalonate (diphospho) decarboxylase	protein-coding
699	chr13	24831171	24831988	+	0	NA	promoter-TSS (NM_019551)	promoter-TSS (NM_019551)	-80	NM_019551	56196		NM_019551	ENSMUSG00000035958	Tdp2	D13Ertd656e|Ttrap	tyrosyl-DNA phosphodiesterase 2	protein-coding
159	chr2	160731004	160731816	+	0	NA	promoter-TSS (NM_021280)	promoter-TSS (NM_021280)	100	NM_021280	18803		NM_021280	ENSMUSG00000016933	Plcg1	Cded|Plc-1|Plc-gamma1|Plcg-1	phospholipase C, gamma 1	protein-coding
964	chr13	92530490	92531100	+	0	NA	promoter-TSS (NM_173392)	promoter-TSS (NM_173392)	15	NM_173392	218441		NM_173392	ENSMUSG00000021706	Zfyve16	B130024H06Rik|B130031L15|mKIAA0305	zinc finger, FYVE domain containing 16	protein-coding
1141	chr14	50944330	50945016	+	0	NA	intron (NM_013632, intron 1 of 5)	intron (NM_013632, intron 1 of 5)	370	NM_013632	18950		NM_013632	ENSMUSG00000115338	Pnp	Np|Np-1|Np-2|Pnp1	purine-nucleoside phosphorylase	protein-coding
1532	chr11	68901406	68901790	+	0	NA	promoter-TSS (NR_003373)	promoter-TSS (NR_003373)	9	NR_003373	100034726		NR_003373	ENSMUSG00000062353	Gm15772	Rpl26|SIG-20	ribosomal protein L26 pseudogene	pseudo
2654	chr5	34335990	34337150	+	0	NA	promoter-TSS (NM_001304270)	promoter-TSS (NM_001304270)	190	NM_001304269	19822		NM_011278	ENSMUSG00000029110	Rnf4	Gtrgeo8|SNURF	ring finger protein 4	protein-coding
2009	chr1	182282530	182282951	+	0	NA	promoter-TSS (NM_007853)	promoter-TSS (NM_007853)	61	NM_007853	13244		NM_007853	ENSMUSG00000038633	Degs1	Degs|Des1|Mdes	delta 4-desaturase, sphingolipid 1	protein-coding
2414	chr9	104262337	104263301	+	0	NA	5' UTR (NM_001163026, exon 1 of 56)	5' UTR (NM_001163026, exon 1 of 56)	111	NM_001359740	235567		NM_001163026	ENSMUSG00000032560	Dnajc13	D030002L11Rik|Gm1124|RME-8|Rme8|mKIAA0678	DnaJ heat shock protein family (Hsp40) member C13	protein-coding
334	chr8	3499944	3500672	+	0	NA	promoter-TSS (NM_053177)	promoter-TSS (NM_053177)	-211	NM_053177	94178		NM_053177	ENSMUSG00000004567	Mcoln1	2210015I05Rik|TRPML1|mucolipidin	mucolipin 1	protein-coding
2409	chr9	102625930	102626595	+	0	NA	promoter-TSS (NM_181394)	promoter-TSS (NM_181394)	-34	NM_181394	69010		NM_181394	ENSMUSG00000035048	Anapc13	1810004D07Rik|APC13|SWM1	anaphase promoting complex subunit 13	protein-coding
2014	chr1	189687881	189688546	+	0	NA	promoter-TSS (NM_001081363)	promoter-TSS (NM_001081363)	-127	NM_001081363	108000		NM_001081363	ENSMUSG00000026605	Cenpf	6530404A22Rik|CENF|Lek1|PRO1779|mitosin	centromere protein F	protein-coding
2361	chr10	43578554	43579641	+	0	NA	promoter-TSS (NM_009846)	promoter-TSS (NM_009846)	-72	NM_009846	12484		NM_009846	ENSMUSG00000047139	Cd24a	Cd24|HSA|Ly-52|nectadrin	CD24a antigen	protein-coding
1510	chr3	130730308	130730651	+	0	NA	promoter-TSS (NM_001287581)	promoter-TSS (NM_001287581)	-81	NM_001005859	68436		NM_026724	ENSMUSG00000062006	Rpl34	1100001I22Rik	ribosomal protein L34	protein-coding
2950	chr2	125247184	125247778	+	0	NA	promoter-TSS (NM_023595)	promoter-TSS (NM_023595)	-34	NM_023595	110074		NM_023595	ENSMUSG00000027203	Dut	5031412I06Rik|5133400F09Rik|D2Bwg0749e|Dutp|dUTPase	deoxyuridine triphosphatase	protein-coding
2326	chr12	26733782	26734943	+	0	NA	Intergenic	Intergenic	100189	NR_146399	74668		NR_146399	ENSMUSG00000113218	4933409F18Rik	4930435E18Rik	RIKEN cDNA 4933409F18 gene	ncRNA
2598	chrX	8252454	8252749	+	0	NA	promoter-TSS (NM_133991)	promoter-TSS (NM_133991)	-195	NM_001290430	54632		NM_133991	ENSMUSG00000031171	Ftsj1	Ftsj|Ftsjl|Sfc12	FtsJ RNA 2'-O-methyltransferase 1	protein-coding
2815	chr11	3193170	3194024	+	0	NA	promoter-TSS (NM_030207)	promoter-TSS (NM_030207)	6	NM_030207	78887		NM_030207	ENSMUSG00000023764	Sfi1	-	Sfi1 homolog, spindle assembly associated (yeast)	protein-coding
971	chr13	95375159	95375784	+	0	NA	promoter-TSS (NM_025630)	promoter-TSS (NM_025630)	-114	NM_025630	66549		NM_025630	ENSMUSG00000021681	Aggf1	2010009L17Rik|2310029P06Rik|Peg3|VG5Q	angiogenic factor with G patch and FHA domains 1	protein-coding
2887	chr7	45717748	45718323	+	0	NA	promoter-TSS (NM_203280)	promoter-TSS (NM_203280)	-33	NM_001172561	56632		NM_020011	ENSMUSG00000057342	Sphk2	Sk2|Spk2	sphingosine kinase 2	protein-coding
99	chr7	97579343	97579841	+	0	NA	promoter-TSS (NM_001177945)	promoter-TSS (NM_001177945)	-95	NM_001177946	66273		NM_183251	ENSMUSG00000035642	Aamdc	1810020D17Rik|1810037D19Rik|LI2	adipogenesis associated Mth938 domain containing	protein-coding
2989	chr13	79345203	79347149	+	0	NA	Intergenic	Intergenic	-1147303	NM_010151	13865		NM_010151	ENSMUSG00000069171	Nr2f1	COUP-TF1|COUP-TFI|COUPTFA|EAR-3|EAR3|Erbal3|SVP44|Tcfcoup1	nuclear receptor subfamily 2, group F, member 1	protein-coding
744	chr13	54303510	54304041	+	0	NA	intron (NR_155492, intron 1 of 2)	intron (NR_155492, intron 1 of 2)	1219	NM_001362218	12890		NM_009946	ENSMUSG00000025867	Cplx2	921-L|Gm34843	complexin 2	protein-coding
704	chr18	23803691	23804300	+	0	NA	promoter-TSS (NM_153058)	promoter-TSS (NM_153058)	25	NM_153058	212307		NM_153058	ENSMUSG00000024277	Mapre2	C820009F03Rik|D18Abb1e|EB1|EB2|RP1	microtubule-associated protein, RP/EB family, member 2	protein-coding
2193	chr10	36974046	36975026	+	0	NA	promoter-TSS (NM_008229)	promoter-TSS (NM_008229)	-8	NM_008229	15182		NM_008229	ENSMUSG00000019777	Hdac2	D10Wsu179e|YAF1|Yy1bp|mRPD3	histone deacetylase 2	protein-coding
1209	chr3	84582325	84583049	+	0	NA	promoter-TSS (NM_001081093)	promoter-TSS (NM_001081093)	-62	NM_001081093	99889		NM_001081093	ENSMUSG00000074513	Arfip1	2310030I10Rik|Arfaptin|D3Ertd598e	ADP-ribosylation factor interacting protein 1	protein-coding
956	chr13	86046366	86046870	+	0	NA	exon (NM_007749, exon 1 of 3)	exon (NM_007749, exon 1 of 3)	177	NM_007749	12867		NM_007749	ENSMUSG00000017778	Cox7c	COXVIIc|Cox7c1	cytochrome c oxidase subunit 7C	protein-coding
1637	chr3	154596397	154597247	+	0	NA	promoter-TSS (NR_151773)	promoter-TSS (NR_151773)	111	NM_009968	12972		NM_009968	ENSMUSG00000028199	Cryz	Sez9	crystallin, zeta	protein-coding
563	chr17	74489225	74489864	+	0	NA	promoter-TSS (NM_026417)	promoter-TSS (NM_026417)	51	NM_026417	67864		NM_026417	ENSMUSG00000024072	Yipf4	2310034L04Rik	Yip1 domain family, member 4	protein-coding
1760	chr11	83298779	83299283	+	0	NA	promoter-TSS (NM_001364763)	promoter-TSS (NM_001364763)	-54	NM_001364763	103737		NM_134025	ENSMUSG00000018733	Pex12	-	peroxisomal biogenesis factor 12	protein-coding
1214	chr6	108212708	108213277	+	0	NA	promoter-TSS (NM_010585)	promoter-TSS (NM_010585)	-74	NR_167934	105242735		NR_167934		Gm38872	-	predicted gene, 38872	ncRNA
2174	chr12	8673873	8674539	+	0	NA	promoter-TSS (NM_001160220)	promoter-TSS (NM_001160220)	-53	NR_027670	80913		NM_030723	ENSMUSG00000020594	Pum2	5730503J23Rik|Pumm2	pumilio RNA-binding family member 2	protein-coding
1802	chr1	120120810	120121607	+	0	NA	promoter-TSS (NM_001172074)	promoter-TSS (NM_001172074)	21	NM_028439	73103		NM_028439	ENSMUSG00000026388	3110009E18Rik	-	RIKEN cDNA 3110009E18 gene	protein-coding
2811	chr10	128547384	128548117	+	0	NA	promoter-TSS (NM_134003)	promoter-TSS (NM_134003)	-4	NM_134003	103284		NM_134003	ENSMUSG00000039810	Zc3h10	-	zinc finger CCCH type containing 10	protein-coding
1776	chr11	85139733	85140475	+	0	NA	promoter-TSS (NM_001029934)	promoter-TSS (NM_001029934)	-149	NM_001029934	237898		NM_001029934	ENSMUSG00000000804	Usp32	2900074J03Rik|6430526O11Rik	ubiquitin specific peptidase 32	protein-coding
1033	chr6	32805928	32806760	+	0	NA	intron (NM_025336, intron 6 of 7)	intron (NM_025336, intron 6 of 7)	-218152	NM_175750	243743		NM_175750	ENSMUSG00000029765	Plxna4	9330117B14|Plxa4|mKIAA1550	plexin A4	protein-coding
1433	chr15	27495678	27496772	+	0	NA	intron (NM_020332, intron 1 of 11)	intron (NM_020332, intron 1 of 11)	29548	NM_020332	11732		NM_020332	ENSMUSG00000022265	Ank	Ankh|D15Ertd221e|ank|mKIAA1581	progressive ankylosis	protein-coding
752	chr5	122820897	122821695	+	0	NA	promoter-TSS (NM_001289517)	promoter-TSS (NM_001289517)	46	NM_021505	59008		NM_021505	ENSMUSG00000029472	Anapc5	2510006G12Rik|APC5|Anpc5	anaphase-promoting complex subunit 5	protein-coding
2365	chr10	52381464	52382458	+	0	NA	5' UTR (NM_001199272, exon 1 of 9)	5' UTR (NM_001199272, exon 1 of 9)	163	NM_001199272	94221		NM_053187	ENSMUSG00000019861	Gopc	2210402P09Rik|CAL|FIG|GOPC1|PIST	golgi associated PDZ and coiled-coil motif containing	protein-coding
2856	chr2	91921633	91922142	+	0	NA	promoter-TSS (NM_007699)	promoter-TSS (NM_007699)	-302	NM_007699	12672		NM_007699	ENSMUSG00000040495	Chrm4	AChR M4|Chrm-4|M4|mm4 mAChR	cholinergic receptor, muscarinic 4	protein-coding
3047	chr2	26021153	26021939	+	0	NA	5' UTR (NM_133835, exon 1 of 10)	5' UTR (NM_133835, exon 1 of 10)	214	NM_001362681	98766		NM_133835	ENSMUSG00000036352	Ubac1	1110033G07Rik|GBDR1|Gdbr1|Kpc2|Ubadc1	ubiquitin associated domain containing 1	protein-coding
1145	chr14	52304873	52305398	+	0	NA	promoter-TSS (NM_019721)	promoter-TSS (NM_019721)	-11	NM_019721	56335		NM_019721	ENSMUSG00000022160	Mettl3	2310024F18Rik|M6A|Spo8	methyltransferase 3, N6-adenosine-methyltransferase complex catalytic subunit	protein-coding
839	chr18	54952362	54953043	+	0	NA	intron (NM_175751, intron 2 of 9)	intron (NM_175751, intron 2 of 9)	37478	NM_175751	269023		NM_175751	ENSMUSG00000052713	Zfp608	4932417D18Rik|D430007A19Rik|Znf608	zinc finger protein 608	protein-coding
1705	chr15	79658796	79659166	+	0	NA	promoter-TSS (NM_029407)	promoter-TSS (NM_029407)	-25	NM_029407	75729		NM_029407	ENSMUSG00000042564	Fam227a	4933432B09Rik	family with sequence similarity 227, member A	protein-coding
1263	chr14	75754364	75754655	+	0	NA	promoter-TSS (NM_177381)	promoter-TSS (NM_177381)	-16	NM_177381	338337		NM_177381	ENSMUSG00000034893	Cog3	E430004N23	component of oligomeric golgi complex 3	protein-coding
378	chr17	33684959	33685625	+	0	NA	TTS (NR_045522)	TTS (NR_045522)	166	NM_029804	76936		NM_029804	ENSMUSG00000059208	Hnrnpm	2610023M21Rik|Hnrpm|mKIAA4193	heterogeneous nuclear ribonucleoprotein M	protein-coding
421	chr8	61387598	61388278	+	0	NA	intron (NM_021506, intron 11 of 11)	intron (NM_021506, intron 11 of 11)	-99066	NR_045475	69279		NR_045475	ENSMUSG00000099419	1700001D01Rik	-	RIKEN cDNA 1700001D01 gene	ncRNA
2679	chr2	33215863	33216414	+	0	NA	5' UTR (NM_011923, exon 1 of 5)	5' UTR (NM_011923, exon 1 of 5)	177	NM_011923	26360		NM_011923	ENSMUSG00000004105	Angptl2	Arp2	angiopoietin-like 2	protein-coding
1943	chr4	110351165	110352054	+	0	NA	intron (NM_001163397, intron 1 of 5)	CpG	302	NM_001163397	15572		NM_010488	ENSMUSG00000028546	Elavl4	Elav|Hud|PNEM	ELAV like RNA binding protein 4	protein-coding
2547	chr10	77032593	77033435	+	0	NA	promoter-TSS (NM_031196)	promoter-TSS (NM_031196)	-198	NM_031196	20509		NM_031196	ENSMUSG00000001436	Slc19a1	RFC|RFC-1|RFC1	solute carrier family 19 (folate transporter), member 1	protein-coding
1328	chr3	95314990	95315627	+	0	NA	promoter-TSS (NM_001379546)	promoter-TSS (NM_001379546)	118	NM_029789	76893		NM_029789	ENSMUSG00000015714	Cers2	0610013I17Rik|Lass2|TRH3	ceramide synthase 2	protein-coding
1922	chr4	83417041	83417722	+	0	NA	promoter-TSS (NM_001358795)	promoter-TSS (NM_001358795)	-343	NR_152449	77634		NM_029949	ENSMUSG00000028483	Snapc3	1810020H02Rik|4930558A07Rik|5031401C21Rik|E030018J20Rik	small nuclear RNA activating complex, polypeptide 3	protein-coding
887	chr5	136566980	136567580	+	0	NA	5' UTR (NM_009986, exon 1 of 24)	5' UTR (NM_009986, exon 1 of 24)	210	NM_009986	13047		NM_009986	ENSMUSG00000029705	Cux1	CDP|Cutl1|Cux|Cux-1	cut-like homeobox 1	protein-coding
2562	chr10	81060145	81060580	+	0	NA	promoter-TSS (NM_024499)	promoter-TSS (NM_024499)	-91	NM_001358550	52551		NM_024499	ENSMUSG00000004937	Sgta	5330427H01Rik|D10Ertd190e|Sgt|Stg	small glutamine-rich tetratricopeptide repeat (TPR)-containing, alpha	protein-coding
522	chr5	92083312	92084062	+	0	NA	promoter-TSS (NM_001080794)	promoter-TSS (NM_001080794)	57	NM_011816	23881		NM_011816	ENSMUSG00000029405	G3bp2	E430034L04Rik|G3BP|mKIAA0660	G3BP stress granule assembly factor 2	protein-coding
313	chr3	41082995	41083863	+	0	NA	promoter-TSS (NM_027558)	promoter-TSS (NM_027558)	-383	NM_027558	70804		NM_027558	ENSMUSG00000049940	Pgrmc2	4631434O19Rik|5730409G06Rik|DG6|PMBP	progesterone receptor membrane component 2	protein-coding
1227	chr14	63860072	63860935	+	0	NA	intron (NM_028228, intron 1 of 6)	CpG	191	NM_028228	72400		NM_028228	ENSMUSG00000021958	Pinx1	2210403I16Rik|2610028A01Rik|67-11-3|LPTS|LPTS1	PIN2/TERF1 interacting, telomerase inhibitor 1	protein-coding
1331	chr6	124965125	124965626	+	0	NA	promoter-TSS (NM_001379125)	promoter-TSS (NM_001379125)	-109	NM_001379123	26894		NM_012003	ENSMUSG00000030127	Cops7a	D6Ertd35e|SGN7a	COP9 signalosome subunit 7A	protein-coding
1596	chr1	64442010	64443287	+	0	NA	Intergenic	Intergenic	-90156	NM_001037726	12912		NM_009952	ENSMUSG00000025958	Creb1	2310001E10Rik|3526402H21Rik|Creb|Creb-1	cAMP responsive element binding protein 1	protein-coding
1	chr7	63938677	63939570	+	0	NA	promoter-TSS (NM_021366)	promoter-TSS (NM_021366)	-208	NM_021366	50794		NM_021366	ENSMUSG00000052040	Klf13	0610043C13Rik|9430029L20Rik|Bteb3|FKLF-2|FKLF2|NSLP1|RFLAT-1|RFLAT1	Kruppel-like transcription factor 13	protein-coding
2991	chr4	8910934	8912248	+	0	NA	Intergenic	CpG	160267	NM_001355382	320790		NM_001033395	ENSMUSG00000041235	Chd7	A730019I05Rik|Cycn|Cyn|Dz|Edy|Flo|GENA 47|GENA 60|Gena 52|Lda|Mt|Obt|Todo|WBE1|Whi|metis	chromodomain helicase DNA binding protein 7	protein-coding
54	chr16	18392490	18393351	+	0	NA	intron (NM_001272032, intron 1 of 15)	CpG	357	NM_001272031	11877		NM_033474	ENSMUSG00000118669	Arvcf	-	armadillo repeat gene deleted in velocardiofacial syndrome	protein-coding
329	chr7	143460829	143461450	+	0	NA	promoter-TSS (NM_001161624)	promoter-TSS (NM_001161624)	-89	NM_001161624	12577		NM_009876	ENSMUSG00000037664	Cdkn1c	CDKI|Kip2|p57(kip2)|p57Kip2	cyclin dependent kinase inhibitor 1C	protein-coding
2300	chr19	45220821	45221314	+	0	NA	Intergenic	Intergenic	15774	NM_010691	16814		NM_010691	ENSMUSG00000025216	Lbx1	Lbx1h	ladybird homeobox 1	protein-coding
85	chr2	154466007	154466705	+	0	NA	intron (NM_172860, intron 1 of 10)	intron (NM_172860, intron 1 of 10)	29872	NM_172860	12396		NM_009823	ENSMUSG00000038533	Cbfa2t2	A430091M07|C330013D05Rik|Cbfa2t2h|MTGR1	CBFA2/RUNX1 translocation partner 2	protein-coding
50	chr2	144270581	144271010	+	0	NA	promoter-TSS (NM_028984)	promoter-TSS (NM_028984)	107	NM_001199188	69178		NM_024225	ENSMUSG00000027423	Snx5	0910001N05Rik|1810032P22Rik|D2Ertd52e	sorting nexin 5	protein-coding
636	chr8	91866570	91867654	+	0	NA	Intergenic	Intergenic	-65458	NM_001253822	16373		NM_008393	ENSMUSG00000031734	Irx3	-	Iroquois related homeobox 3	protein-coding
232	chr7	130546730	130547408	+	0	NA	exon (NM_001162855, exon 1 of 11)	exon (NM_001162855, exon 1 of 11)	312	NM_001162855	67872		NM_001162855	ENSMUSG00000040331	Nsmce4a	2410003A14Rik	NSE4 homolog A, SMC5-SMC6 complex component	protein-coding
2667	chr2	32694012	32694498	+	0	NA	promoter-TSS (NM_010236)	promoter-TSS (NM_010236)	-80	NM_010236	14287		NM_010236	ENSMUSG00000009566	Fpgs	-	folylpolyglutamyl synthetase	protein-coding
177	chr2	165326412	165326944	+	0	NA	promoter-TSS (NM_207706)	promoter-TSS (NM_207706)	-199	NM_207706	140579		NM_080287	ENSMUSG00000017670	Elmo2	1190002F24Rik|CED-12	engulfment and cell motility 2	protein-coding
2427	chr9	108783354	108784275	+	0	NA	promoter-TSS (NM_001379603)	promoter-TSS (NM_001379603)	2	NM_001379603	76500		NM_029634	ENSMUSG00000032599	Ip6k2	1500005N04Rik|Ihpk2	inositol hexaphosphate kinase 2	protein-coding
896	chr9	20459918	20460263	+	0	NA	promoter-TSS (NM_011753)	promoter-TSS (NM_011753)	70	NM_011753	22688		NM_011753	ENSMUSG00000063108	Zfp26	5033428C05Rik|KRAB15|Zfp-26|Zfp70|Zfp81-rs1|mKIAA4196|mkr-3|mszf14|mszf52	zinc finger protein 26	protein-coding
2642	chr2	30171561	30171809	+	0	NA	exon (NM_007931, exon 1 of 3)	exon (NM_007931, exon 1 of 3)	161	NM_007931	13804		NM_007931	ENSMUSG00000015337	Endog	-	endonuclease G	protein-coding
2730	chr10	94198704	94199303	+	0	NA	promoter-TSS (NM_001364691)	promoter-TSS (NM_001364691)	-32	NM_025551	66414		NM_025551	ENSMUSG00000020022	Ndufa12	2410011G03Rik|CI-B17.2|CIB17.2	NADH:ubiquinone oxidoreductase subunit A12	protein-coding
2159	chr11	120378331	120379091	+	0	NA	promoter-TSS (NM_027980)	promoter-TSS (NM_027980)	35	NM_027980	71885		NM_027980	ENSMUSG00000025384	Faap100	2310003H01Rik	Fanconi anemia core complex associated protein 100	protein-coding
824	chr13	55321787	55322495	+	0	NA	promoter-TSS (NM_025596)	promoter-TSS (NM_025596)	86	NM_025596	66494		NM_025596	ENSMUSG00000021486	Prelid1	2610524G07Rik|Preli	PRELI domain containing 1	protein-coding
2027	chr9	49950412	49950968	+	0	NA	Intergenic	LTR78|LTR|ERV1	-151297	NM_001311065	17967		NM_010875	ENSMUSG00000039542	Ncam1	CD56|E-NCAM|NCAM-1|Ncam	neural cell adhesion molecule 1	protein-coding
2063	chr19	6076968	6077267	+	0	NA	promoter-TSS (NM_001081041)	promoter-TSS (NM_001081041)	70	NM_001081041	68505		NM_001081041	ENSMUSG00000024797	Vps51	1110014N23Rik|3110057M17Rik|Ffr	VPS51 GARP complex subunit	protein-coding
2180	chr10	12922471	12923269	+	0	NA	non-coding (NR_038027, exon 1 of 4)	non-coding (NR_038027, exon 1 of 4)	257	NR_038028	320273		NR_038027	ENSMUSG00000097378	B230208H11Rik	-	RIKEN cDNA B230208H11 gene	ncRNA
2623	chr2	27009754	27010204	+	0	NA	promoter-TSS (NM_001243240)	promoter-TSS (NM_001243240)	53	NM_001243239	381356		NM_029862	ENSMUSG00000015488	Cacfd1	5930434B04Rik|mFwe	calcium channel flower domain containing 1	protein-coding
13	chr7	78895705	78896185	+	0	NA	promoter-TSS (NM_001162939)	promoter-TSS (NM_001162939)	18	NR_153795	68048		NM_026531	ENSMUSG00000030609	Aen	2700083B06Rik|Isg20l1	apoptosis enhancing nuclease	protein-coding
2995	chr1	133181199	133183178	+	0	NA	Intergenic	G-rich|Low_complexity|Low_complexity	51022	NM_133819	108954		NM_133819	ENSMUSG00000046062	Ppp1r15b	1810033K10Rik|C530022L24Rik|CReP	protein phosphatase 1, regulatory subunit 15B	protein-coding
1858	chr11	95041316	95042323	+	0	NA	promoter-TSS (NM_001361915)	promoter-TSS (NM_001361915)	-448	NM_133667	18604		NM_133667	ENSMUSG00000038967	Pdk2	-	pyruvate dehydrogenase kinase, isoenzyme 2	protein-coding
2463	chr4	151128438	151129240	+	0	NA	intron (NM_001081557, intron 11 of 23)	CpG	39269	NM_001308446	105704528		NM_001308446	ENSMUSG00000078491	Gm13090	-	predicted gene 13090	protein-coding
1335	chr3	95928738	95929505	+	0	NA	promoter-TSS (NM_001253757)	promoter-TSS (NM_001253757)	-136	NM_001253757	66471		NM_023210	ENSMUSG00000015749	Anp32e	2810018A15Rik|CPD1|LANP-L|LANPL|mLANP-L	acidic nuclear phosphoprotein 32 family member E	protein-coding
793	chr8	124721837	124722464	+	0	NA	promoter-TSS (NM_026855)	promoter-TSS (NM_026855)	-16	NM_001368372	68865		NM_026855	ENSMUSG00000031982	Arv1	1110067L22Rik	ARV1 homolog, fatty acid homeostasis modulator	protein-coding
2778	chr2	44304425	44305770	+	0	NA	intron (NM_001364029, intron 11 of 12)	intron (NM_001364029, intron 11 of 12)	-239773	NR_040622	320872		NR_040622	ENSMUSG00000085089	Arhgap15os	A430092G05Rik	Rho GTPase activating protein 15, opposite strand	ncRNA
2712	chr12	106009849	106010441	+	0	NA	promoter-TSS (NM_011705)	promoter-TSS (NM_011705)	-118	NM_011705	22367		NM_011705	ENSMUSG00000021115	Vrk1	51PK|Gm40568|Gm46378	vaccinia related kinase 1	protein-coding
1701	chr15	79062716	79063264	+	0	NA	promoter-TSS (NM_144849)	promoter-TSS (NM_144849)	-72	NM_001378988	223690		NM_144849	ENSMUSG00000033055	Ankrd54	C730048E16Rik|EST1068184|EST475269|Liar	ankyrin repeat domain 54	protein-coding
285	chr3	17793601	17794232	+	0	NA	intron (NR_033490, intron 1 of 2)	intron (NR_033490, intron 1 of 2)	-1746	NR_029814	723950		NR_029814	ENSMUSG00000093073	Mir124a-2	Mirn124a-2|mir-124-2|mir-124a-2	microRNA 124a-2	ncRNA
681	chr8	110217420	110218167	+	0	NA	promoter-TSS (NM_146215)	promoter-TSS (NM_146215)	-167	NM_146215	234728		NM_146215	ENSMUSG00000046441	Cmtr2	C730036L12Rik|Ftsjd1|MTr2	cap methyltransferase 2	protein-coding
2012	chr1	185362791	185363275	+	0	NA	promoter-TSS (NM_029735)	promoter-TSS (NM_029735)	-11	NM_001357474	107508		NM_029735	ENSMUSG00000026615	Eprs1	2410081F06Rik|3010002K18Rik|Eprs|Qprs	glutamyl-prolyl-tRNA synthetase 1	protein-coding
2149	chr11	119052924	119053605	+	0	NA	Intergenic	CpG	-12351	NM_013926	30951		NM_013926	ENSMUSG00000025578	Cbx8	Pc3	chromobox 8	protein-coding
1001	chr19	4961955	4962507	+	0	NA	promoter-TSS (NM_025553)	promoter-TSS (NM_025553)	-75	NM_025553	66419		NM_025553	ENSMUSG00000024902	Mrpl11	2410001P07Rik|L11mt	mitochondrial ribosomal protein L11	protein-coding
825	chr13	55329847	55330783	+	0	NA	promoter-TSS (NM_016662)	promoter-TSS (NM_016662)	-584	NM_016662	17121		NM_016662	ENSMUSG00000021485	Mxd3	4631412E13Rik|Mad3|bHLHc13	Max dimerization protein 3	protein-coding
1401	chr14	121878273	121878646	+	0	NA	promoter-TSS (NR_131002)	promoter-TSS (NR_131002)	45	NR_131000	78312		NR_130999	ENSMUSG00000102112	1810041H14Rik	-	RIKEN cDNA 1810041H14 gene	ncRNA
1369	chr3	103057997	103058746	+	0	NA	promoter-TSS (NM_010937)	promoter-TSS (NM_010937)	86	NM_010937	18176		NM_010937	ENSMUSG00000027852	Nras	N-ras	neuroblastoma ras oncogene	protein-coding
1534	chr15	58823167	58823977	+	0	NA	promoter-TSS (NM_175212)	promoter-TSS (NM_175212)	-145	NM_175212	74868		NM_175212	ENSMUSG00000062373	Tmem65	2610029O13Rik|4930438D12Rik	transmembrane protein 65	protein-coding
2652	chr2	30692425	30693648	+	0	NA	Intergenic	Intergenic	-15025	NR_136917	665635		NR_136917		Gm14486	-	predicted gene 14486	ncRNA
2412	chr9	103365462	103366214	+	0	NA	promoter-TSS (NM_001134426)	promoter-TSS (NM_001134426)	-58	NM_175833	321022		NM_175565	ENSMUSG00000032803	Cdv3	2510010F10Rik|C230084J24Rik|TPP36	carnitine deficiency-associated gene expressed in ventricle 3	protein-coding
1848	chr4	59783491	59784196	+	0	NA	promoter-TSS (NM_001013577)	promoter-TSS (NM_001013577)	12	NM_001013577	66209		NM_001013577	ENSMUSG00000038544	Inip	1110054O05Rik|2610312O17Rik|Ssbip1	INTS3 and NABP interacting protein	protein-coding
2478	chr4	155249401	155250100	+	0	NA	promoter-TSS (NM_001190445)	promoter-TSS (NM_001190445)	-216	NM_001347262	67513		NM_001190445	ENSMUSG00000073684	Faap20	2610002J02Rik	Fanconi anemia core complex associated protein 20	protein-coding
2078	chr19	7057660	7058113	+	0	NA	intron (NM_001378920, intron 1 of 3)	intron (NM_001378920, intron 1 of 3)	1095	NM_001378919	107227		NM_134147	ENSMUSG00000036278	Macrod1	D930010J01Rik|Lrp16	mono-ADP ribosylhydrolase 1	protein-coding
2586	chr9	121857538	121858265	+	0	NA	promoter-TSS (NM_019814)	promoter-TSS (NM_019814)	-105	NM_001357841	56295		NM_019814	ENSMUSG00000038412	Higd1a	2210020B17Rik|7420700H20Rik|HIMP1|Hig1	HIG1 domain family, member 1A	protein-coding
1981	chr11	114184788	114185697	+	0	NA	TTS (NR_166726)	TTS (NR_166726)	1507	NR_166726	102633312		NR_166725	ENSMUSG00000086135	1700001J04Rik	4930429E18Rik	RIKEN cDNA 1700001J04 gene	ncRNA
2763	chrX	94234602	94235107	+	0	NA	promoter-TSS (NM_001039060)	promoter-TSS (NM_001039060)	-76	NM_153165	236904		NM_153165	ENSMUSG00000043929	Klhl15	6330500C13Rik	kelch-like 15	protein-coding
710	chr18	25168607	25169056	+	0	NA	promoter-TSS (NM_001142698)	promoter-TSS (NM_001142698)	46	NM_001004361	66648		NM_001004361	ENSMUSG00000024269	Tpgs2	5730437P09Rik|5730494M16Rik|Pgs2	tubulin polyglutamylase complex subunit 2	protein-coding
2205	chr9	64281471	64281844	+	0	NA	promoter-TSS (NM_001324558)	promoter-TSS (NM_001324558)	72	NR_136926	66131		NM_025372	ENSMUSG00000032397	Tipin	1110005A05Rik|1110018P21Rik	timeless interacting protein	protein-coding
2030	chr9	52047832	52048270	+	0	NA	5' UTR (NM_009041, exon 1 of 14)	5' UTR (NM_009041, exon 1 of 14)	110	NM_001104617	19684		NM_009041	ENSMUSG00000032050	Rdx	-	radixin	protein-coding
147	chr16	49855262	49855837	+	0	NA	promoter-TSS (NM_010581)	promoter-TSS (NM_010581)	-105	NM_010581	16423		NM_010581	ENSMUSG00000055447	Cd47	9130415E20Rik|B430305P08Rik|IAP|Itgp	CD47 antigen (Rh-related antigen, integrin-associated signal transducer)	protein-coding
2727	chr10	91171572	91171981	+	0	NA	promoter-TSS (NM_001080129)	promoter-TSS (NM_001080129)	-157	NM_001080132	21917		NM_011605	ENSMUSG00000019961	Tmpo	5630400D24Rik|LAP2|TP	thymopoietin	protein-coding
1606	chr1	72582937	72583543	+	0	NA	promoter-TSS (NM_018817)	promoter-TSS (NM_018817)	-11	NM_018817	54380		NM_018817	ENSMUSG00000039354	Smarcal1	6030401P21Rik|Mharp	SWI/SNF related matrix associated, actin dependent regulator of chromatin, subfamily a-like 1	protein-coding
284	chr17	9680761	9681648	+	0	NA	Intergenic	Intergenic	-11500	NM_001163836	67543		NM_026226	ENSMUSG00000046173	Pabpc6	4932702K14Rik|Pabpc3	poly(A) binding protein, cytoplasmic 6	protein-coding
107	chr7	100607273	100607816	+	0	NA	promoter-TSS (NM_001163663)	promoter-TSS (NM_001163663)	-42	NM_001163663	19346		NM_024287	ENSMUSG00000030704	Rab6a	2610028L11Rik|Rab6	RAB6A, member RAS oncogene family	protein-coding
2430	chr9	109931396	109931957	+	0	NA	promoter-TSS (NM_008633)	promoter-TSS (NM_008633)	-98	NM_001205332	17758		NM_008633	ENSMUSG00000032479	Map4	MAP-4|Mtap-4|Mtap4	microtubule-associated protein 4	protein-coding
1819	chr4	35225888	35226599	+	0	NA	promoter-TSS (NM_001081343)	promoter-TSS (NM_001081343)	-407	NM_001081343	73205		NM_028466	ENSMUSG00000028300	C9orf72	3110043O21Rik|Dennd9	C9orf72, member of C9orf72-SMCR8 complex	protein-coding
1377	chr11	48856312	48857012	+	0	NA	Intergenic	tRNA-Val-GTY|tRNA|tRNA	14758	NM_008326	15944		NM_008326	ENSMUSG00000046879	Irgm1	Ifggd3|Ifi1|Iigp3|Iipg3|Irgm	immunity-related GTPase family M member 1	protein-coding
1953	chr11	102555863	102556697	+	0	NA	promoter-TSS (NM_001159492)	promoter-TSS (NM_001159492)	-122	NM_001159492	237943		NM_001159492	ENSMUSG00000034621	Gpatch8	5430405G24Rik|Fbm1|Gpatc8|mKIAA0553	G patch domain containing 8	protein-coding
2513	chr12	70452781	70453341	+	0	NA	promoter-TSS (NM_028339)	promoter-TSS (NM_028339)	-93	NM_028339	72736		NM_028339	ENSMUSG00000021072	Tmx1	2810425A04Rik|Txndc1	thioredoxin-related transmembrane protein 1	protein-coding
537	chr17	63157667	63158619	+	0	NA	intron (NM_015794, intron 7 of 8)	intron (NM_015794, intron 7 of 8)	154830	NR_130176	414079		NR_130176	ENSMUSG00000090565	4930405O22Rik	-	RIKEN cDNA 4930405O22 gene	ncRNA
2172	chr12	8499393	8500441	+	0	NA	promoter-TSS (NM_007483)	promoter-TSS (NM_007483)	92	NM_007483	11852		NM_007483	ENSMUSG00000054364	Rhob	Arh6|Arhb	ras homolog family member B	protein-coding
1804	chr1	125435296	125436090	+	0	NA	promoter-TSS (NM_023735)	promoter-TSS (NM_023735)	34	NM_001205386	74117		NM_023735	ENSMUSG00000026341	Actr3	1200003A09Rik|Arp3	ARP3 actin-related protein 3	protein-coding
492	chr8	71371260	71371674	+	0	NA	non-coding (NR_122030, exon 1 of 3)	non-coding (NR_122030, exon 1 of 3)	169	NR_122030	77090		NM_029865	ENSMUSG00000002396	Ocel1	9430098E02Rik	occludin/ELL domain containing 1	protein-coding
1278	chr14	78732806	78733431	+	0	NA	promoter-TSS (NM_001081336)	promoter-TSS (NM_001081336)	-389	NM_001081336	380921		NM_001081336	ENSMUSG00000034731	Dgkh	5930402B05Rik|D130015C16|DGK	diacylglycerol kinase, eta	protein-coding
2201	chr9	62811636	62812237	+	0	NA	promoter-TSS (NM_010193)	promoter-TSS (NM_010193)	-288	NM_010193	14155		NM_010193	ENSMUSG00000032244	Fem1b	mKIAA0396	fem 1 homolog b	protein-coding
2118	chr19	12011757	12012355	+	0	NA	Intergenic	Intergenic	24684	NM_146680	258675		NM_146680	ENSMUSG00000067529	Or4d11	MOR239-3|Olfr1423	olfactory receptor family 4 subfamily D member 11	protein-coding
591	chr17	87446451	87447483	+	0	NA	promoter-TSS (NM_007589)	promoter-TSS (NM_007589)	-32	NM_001355703	12314		NM_007589	ENSMUSG00000036438	Calm2	1500001E21Rik|Cam2|CamC	calmodulin 2	protein-coding
390	chr8	22807551	22808582	+	0	NA	Intergenic	CpG	-2412	NM_001122820	64933		NM_029505	ENSMUSG00000031539	Ap3m2	5830445E16Rik|AP-3B	adaptor-related protein complex 3, mu 2 subunit	protein-coding
57	chr16	19760114	19760938	+	0	NA	intron (NM_054052, intron 1 of 3)	intron (NM_054052, intron 1 of 3)	292	NM_001159407	108105		NM_054052	ENSMUSG00000022686	B3gnt5	beta3GnT5	UDP-GlcNAc:betaGal beta-1,3-N-acetylglucosaminyltransferase 5	protein-coding
1212	chr6	103377437	103378366	+	0	NA	Intergenic	Intergenic	-132975	NM_007697	12661		NM_007697	ENSMUSG00000030077	Chl1	A530023M13Rik|CALL|LICAM2	cell adhesion molecule L1-like	protein-coding
1917	chr4	63544358	63544658	+	0	NA	promoter-TSS (NM_024173)	promoter-TSS (NM_024173)	-257	NM_024173	66290		NM_024173	ENSMUSG00000039105	Atp6v1g1	1810024D14Rik|ATP6J|Atp6g1|VAG1|Vma10	ATPase, H+ transporting, lysosomal V1 subunit G1	protein-coding
1190	chr6	91515537	91516310	+	0	NA	promoter-TSS (NM_009531)	promoter-TSS (NM_009531)	-35	NM_009531	22591		NM_009531	ENSMUSG00000030094	Xpc	-	xeroderma pigmentosum, complementation group C	protein-coding
2557	chr10	80475329	80476068	+	0	NA	Intergenic	CpG	-19208	NM_139226	246086		NM_139226	ENSMUSG00000045518	Onecut3	OC-3|Oc3	one cut domain, family member 3	protein-coding
1985	chr11	114795165	114796220	+	0	NA	intron (NM_028055, intron 1 of 2)	intron (NM_028055, intron 1 of 2)	200	NM_028055	72014		NM_028055	ENSMUSG00000000202	Btbd17	1500005I02Rik|Tango10a	BTB domain containing 17	protein-coding
738	chr13	49420809	49421297	+	0	NA	promoter-TSS (NM_001276399)	promoter-TSS (NM_001276399)	-170	NR_075085	75678		NM_199056	ENSMUSG00000021385	Ippk	1810043M15Rik|InsP6	inositol 1,3,4,5,6-pentakisphosphate 2-kinase	protein-coding
1230	chr11	6546408	6546825	+	0	NA	promoter-TSS (NM_001190343)	promoter-TSS (NM_001190343)	-271	NM_001190343	216527		NM_146014	ENSMUSG00000000378	Ccm2	-	cerebral cavernous malformation 2	protein-coding
227	chr7	127708097	127709177	+	0	NA	TTS (NR_030428)	TTS (NR_030428)	129	NM_009746	12055		NM_009746	ENSMUSG00000030814	Bcl7c	C230096E12Rik	B cell CLL/lymphoma 7C	protein-coding
111	chr7	101301804	101302423	+	0	NA	promoter-TSS (NR_152152)	promoter-TSS (NR_152152)	-25	NM_001111111	73683		NM_001111111	ENSMUSG00000047767	Atg16l2	2410118P20Rik	autophagy related 16 like 2	protein-coding
308	chr17	17827056	17828574	+	0	NA	Intergenic	Intergenic	-2373	NR_029536	387230		NR_029536	ENSMUSG00000065396	Mir99b	Mirn99b|mmu-mir-99b	microRNA 99b	ncRNA
1405	chr14	122983037	122983971	+	0	NA	promoter-TSS (NM_001360599)	promoter-TSS (NM_001360599)	-221	NR_153663	70551		NM_028651	ENSMUSG00000041594	Tmtc4	4930403J22Rik|5730419O14Rik	transmembrane and tetratricopeptide repeat containing 4	protein-coding
1005	chr13	112463573	112464337	+	0	NA	promoter-TSS (NM_010560)	promoter-TSS (NM_010560)	-115	NM_010560	16195		NM_010560	ENSMUSG00000021756	Il6st	5133400A03Rik|CD130|D13Ertd699e|gp130	interleukin 6 signal transducer	protein-coding
348	chr17	24469879	24470510	+	0	NA	promoter-TSS (NM_025954)	promoter-TSS (NM_025954)	-232	NM_025954	67078		NM_025954	ENSMUSG00000043445	Pgp	1700012G19Rik|AUM|G3PP	phosphoglycolate phosphatase	protein-coding
1840	chr4	49520703	49521455	+	0	NA	promoter-TSS (NM_001289901)	promoter-TSS (NM_001289901)	4	NM_178603	28028		NM_178603	ENSMUSG00000044018	Mrpl50	D4Wsu125e	mitochondrial ribosomal protein L50	protein-coding
1225	chr3	88509908	88510504	+	0	NA	Intergenic	Intergenic	-6854	NM_001111102	16905		NM_019390	ENSMUSG00000028063	Lmna	Dhe	lamin A	protein-coding
2470	chr4	152325592	152325918	+	0	NA	promoter-TSS (NM_001277114)	promoter-TSS (NM_001277114)	29	NM_009079	19934		NM_009079	ENSMUSG00000028936	Rpl22	2700038K18Rik	ribosomal protein L22	protein-coding
103	chr7	99182575	99183041	+	0	NA	promoter-TSS (NM_026384)	promoter-TSS (NM_026384)	-95	NM_026384	67800		NM_026384	ENSMUSG00000030747	Dgat2	0610010B06Rik|ARAT|DGAT-2	diacylglycerol O-acyltransferase 2	protein-coding
143	chr2	157278940	157279527	+	0	NA	promoter-TSS (NM_001355165)	promoter-TSS (NM_001355165)	135	NM_019642	20014		NM_019642	ENSMUSG00000027642	Rpn2	1300012C06Rik|Rpn-2	ribophorin II	protein-coding
2545	chr12	81484269	81485117	+	0	NA	intron (NM_001309847, intron 3 of 5)	CpG	158	NR_132135	66272		NM_025461	ENSMUSG00000091803	Cox16	1810020G14Rik|1810055I05Rik	cytochrome c oxidase assembly protein 16	protein-coding
2070	chr19	6502137	6502697	+	0	NA	intron (NM_001369363, intron 17 of 22)	intron (NM_001369363, intron 17 of 22)	40653	NM_009203	20521		NM_009203	ENSMUSG00000061742	Slc22a12	OAT4L|Rst|Slc22al2|URAT1	solute carrier family 22 (organic anion/cation transporter), member 12	protein-coding
428	chr17	35121219	35121790	+	0	NA	promoter-TSS (NM_001303476)	promoter-TSS (NM_001303476)	8	NM_001128597	81845		NM_032460	ENSMUSG00000092417	Gpank1	Bat-4|Bat4|D17H6S54E|G5	G patch domain and ankyrin repeats 1	protein-coding
1492	chr7	12803288	12803961	+	0	NA	promoter-TSS (NM_001382523)	promoter-TSS (NM_001382523)	14	NM_001382523	232875		NM_001017955	ENSMUSG00000070822	Zscan18	EG232875	zinc finger and SCAN domain containing 18	protein-coding
371	chr17	30377911	30379026	+	0	NA	intron (NM_027060, intron 6 of 10)	intron (NM_027060, intron 6 of 10)	17712	NR_030688	623169		NR_030688		Gm6402	EG623169	ribosomal protein S17 pseudogene	pseudo
570	chr13	12565555	12566259	+	0	NA	promoter-TSS (NM_026184)	promoter-TSS (NM_026184)	24	NM_026184	67475		NM_026184	ENSMUSG00000057069	Ero1b	1300013B24Rik|1700065B09Rik|Ero1lb|ero1-beta	endoplasmic reticulum oxidoreductase 1 beta	protein-coding
2066	chr4	117251602	117252243	+	0	NA	promoter-TSS (NM_001285816)	promoter-TSS (NM_001285816)	-5	NM_001145637	381544		NM_001033774	ENSMUSG00000060268	Armh1	1700012C08Rik|Gm1661|Gm1662|Ncrna00082	armadillo-like helical domain containing 1	protein-coding
39	chr2	134643514	134644269	+	0	NA	exon (NM_029148, exon 1 of 8)	exon (NM_029148, exon 1 of 8)	230	NM_029148	52837		NM_029148	ENSMUSG00000034723	Tmx4	2810417D04Rik|4930500L08Rik|D2Bwg1356e|Txndc13|mKIAA1162	thioredoxin-related transmembrane protein 4	protein-coding
1707	chr11	75348180	75348582	+	0	NA	promoter-TSS (NM_001164223)	promoter-TSS (NM_001164223)	2	NM_026653	68275		NM_026653	ENSMUSG00000000751	Rpa1	5031405K23Rik|70kDa|RF-A|RP-A|Rpa	replication protein A1	protein-coding
2626	chr5	29568967	29569259	+	0	NA	promoter-TSS (NM_133907)	promoter-TSS (NM_133907)	-129	NM_133907	100763		NM_133907	ENSMUSG00000039000	Ube3c	RAUL|mKIAA0010	ubiquitin protein ligase E3C	protein-coding
2466	chr2	3474354	3475175	+	0	NA	non-coding (NR_027509, exon 1 of 5)	non-coding (NR_027509, exon 1 of 5)	222	NM_022724	64707		NM_022724	ENSMUSG00000026646	Suv39h2	4930507K23Rik|D030054H19Rik|D2Ertd544e|KMT1B	suppressor of variegation 3-9 2	protein-coding
1092	chr6	50776798	50778135	+	0	NA	intron (NR_045984, intron 2 of 4)	intron (NR_045984, intron 2 of 4)	1351	NR_045984	319981		NR_045984	ENSMUSG00000107667	C530044C16Rik	-	RIKEN cDNA C530044C16 gene	ncRNA
2038	chr9	56937332	56937744	+	0	NA	promoter-TSS (NM_133976)	promoter-TSS (NM_133976)	38	NM_133976	102462		NM_133976	ENSMUSG00000032288	Imp3	1190002L16Rik	IMP3, U3 small nucleolar ribonucleoprotein	protein-coding
2661	chr2	32137925	32138255	+	0	NA	Intergenic	CpG	-13058	NM_001159634	227723		NM_172661	ENSMUSG00000039262	Prrc2b	5830434P21Rik|Bat2l|Bat2l1|D430039P21|mKIAA0515	proline-rich coiled-coil 2B	protein-coding
2421	chr9	108305974	108306317	+	0	NA	promoter-TSS (NM_016802)	promoter-TSS (NM_016802)	14	NM_001311156	102791		NM_133986	ENSMUSG00000039461	Tcta	9130410M22Rik|Tctal	T cell leukemia translocation altered gene	protein-coding
2438	chr4	148139913	148140737	+	0	NA	promoter-TSS (NM_027985)	promoter-TSS (NM_027985)	-165	NM_027985	71890		NM_027985	ENSMUSG00000029003	Mad2l2	2310033C13Rik|G1-453-4|MAD2B|REV7|repro22	MAD2 mitotic arrest deficient-like 2	protein-coding
364	chr17	27839362	27840317	+	0	NA	promoter-TSS (NM_011432)	promoter-TSS (NM_011432)	-248	NM_011432	20630		NM_011432	ENSMUSG00000024217	Snrpc	Snrp1c|U1-C|U1C	U1 small nuclear ribonucleoprotein C	protein-coding
2354	chr12	52412880	52413501	+	0	NA	Intergenic	Intergenic	67419	NR_136881	102638611		NR_136881	ENSMUSG00000111982	Gm35135	-	predicted gene, 35135	ncRNA
2021	chr9	44343827	44344296	+	0	NA	5' UTR (NM_013551, exon 1 of 14)	5' UTR (NM_013551, exon 1 of 14)	167	NM_013551	15288		NM_013551	ENSMUSG00000032126	Hmbs	PBGD|Ups|Uros1	hydroxymethylbilane synthase	protein-coding
934	chr5	149183775	149184873	+	0	NA	promoter-TSS (NM_001115153)	promoter-TSS (NM_001115153)	-236	NM_001115149	231915		NM_001013378	ENSMUSG00000041264	Uspl1	E430026A01Rik	ubiquitin specific peptidase like 1	protein-coding
1574	chr1	60097557	60098456	+	0	NA	promoter-TSS (NM_139150)	promoter-TSS (NM_139150)	-99	NM_021312	57750		NM_021312	ENSMUSG00000026019	Wdr12	4933402C23Rik|Ytm1|Ytm1p	WD repeat domain 12	protein-coding
479	chr8	70234194	70234666	+	0	NA	promoter-TSS (NM_133972)	promoter-TSS (NM_133972)	-8	NM_133972	76813		NM_133972	ENSMUSG00000002343	Armc6	2410153K17Rik	armadillo repeat containing 6	protein-coding
869	chr18	64265513	64266715	+	0	NA	intron (NM_009182, intron 3 of 5)	CpG	11066	NR_045366	73588		NR_045366	ENSMUSG00000086128	St8sia3os	1700091E21Rik	ST8 alpha-N-acetyl-neuraminide alpha-2,8-sialyltransferase 3, opposite strand	ncRNA
1266	chr11	29373247	29373926	+	0	NA	promoter-TSS (NM_001363368)	promoter-TSS (NM_001363368)	-72	NM_001363368	108686		NM_176841	ENSMUSG00000032740	Ccdc88a	A430106J12Rik|Ape|C130096N06Rik|C330012F17Rik|D130005J21Rik|Girdin|Giv|Grdn|Hkrp1	coiled coil domain containing 88A	protein-coding
2997	chr1	191821086	191821943	+	0	NA	promoter-TSS (NM_010892)	promoter-TSS (NM_010892)	41	NM_010892	18005		NM_010892	ENSMUSG00000026622	Nek2	-	NIMA (never in mitosis gene a)-related expressed kinase 2	protein-coding
2110	chr4	124802088	124802777	+	0	NA	promoter-TSS (NM_008636)	promoter-TSS (NM_008636)	-117	NM_008636	17764		NM_008636	ENSMUSG00000028890	Mtf1	MTF-1|Thyls	metal response element binding transcription factor 1	protein-coding
1946	chr4	114999710	115000321	+	0	NA	promoter-TSS (NM_009185)	promoter-TSS (NM_009185)	-103	NM_001304551	20460		NM_009185	ENSMUSG00000028718	Stil	Sil	Scl/Tal1 interrupting locus	protein-coding
2292	chr19	44293376	44294416	+	0	NA	5' UTR (NM_009128, exon 1 of 6)	5' UTR (NM_009128, exon 1 of 6)	220	NM_009128	20250		NM_009128	ENSMUSG00000025203	Scd2	Mir5114|Scd-2|mir-5114|swty	stearoyl-Coenzyme A desaturase 2	protein-coding
1198	chr6	94400623	94402010	+	0	NA	Intergenic	Intergenic	-98998	NM_026255	67582		NM_026255	ENSMUSG00000045100	Slc25a26	4930433D19Rik|4933433F13Rik|D6Bwg0781e|Slc25a6	solute carrier family 25 (mitochondrial carrier, phosphate carrier), member 26	protein-coding
223	chr7	127260636	127261029	+	0	NA	promoter-TSS (NM_023203)	promoter-TSS (NM_023203)	-165	NM_023203	66422		NM_023203	ENSMUSG00000042462	Dctpp1	2410015N17Rik|RS21-C6	dCTP pyrophosphatase 1	protein-coding
2025	chr9	47384345	47385588	+	0	NA	Intergenic	Intergenic	-145204	NM_001310841	54725		NM_018770	ENSMUSG00000032076	Cadm1	2900073G06Rik|3100001I08Rik|Bl2|Igsf4|Igsf4a|Necl2|RA175|RA175A|RA175B|RA175C|RA175N|ST17|SgIGSF|SynCam|Tslc1	cell adhesion molecule 1	protein-coding
2425	chr9	108566772	108567692	+	0	NA	5' UTR (NM_023247, exon 1 of 5)	5' UTR (NM_023247, exon 1 of 5)	204	NM_023247	66706		NM_023247	ENSMUSG00000070283	Ndufaf3	4733401H18Rik	NADH:ubiquinone oxidoreductase complex assembly factor 3	protein-coding
2899	chr2	116975557	116976262	+	0	NA	Intergenic	CpG	75757	NR_040335	320975		NR_040335	ENSMUSG00000085316	D330050G23Rik	-	RIKEN cDNA D330050G23 gene	ncRNA
1270	chr11	32205201	32205616	+	0	NA	promoter-TSS (NM_030093)	promoter-TSS (NM_030093)	-7	NM_030093	78372		NM_030093	ENSMUSG00000040767	Snrnp25	3300001G02Rik|C16ORF33	small nuclear ribonucleoprotein 25 (U11/U12)	protein-coding
2665	chr5	36796010	36796751	+	0	NA	exon (NM_026242, exon 1 of 2)	exon (NM_026242, exon 1 of 2)	374	NM_026242	67568		NM_026242	ENSMUSG00000055302	Mrfap1	9130413I22Rik|Pam14	Morf4 family associated protein 1	protein-coding
1593	chr11	74723580	74724716	+	0	NA	promoter-TSS (NR_037610)	promoter-TSS (NR_037610)	236	NM_013625	18472		NM_013625	ENSMUSG00000020745	Pafah1b1	LIS-1|Lis1|MMS10-U|Mdsh|Ms10u|Pafaha	platelet-activating factor acetylhydrolase, isoform 1b, subunit 1	protein-coding
688	chr5	116591338	116593198	+	0	NA	promoter-TSS (NM_026886)	promoter-TSS (NM_026886)	-451	NM_026886	68955		NM_026886	ENSMUSG00000063919	Srrm4	1500001A10Rik|B230202K19Rik|bv|mKIAA1853|nSR100	serine/arginine repetitive matrix 4	protein-coding
2782	chr2	51066155	51066913	+	0	NA	Intergenic	Intergenic	82577	NM_028810	74194		NM_028810	ENSMUSG00000017144	Rnd3	2610017M01Rik|Arhe|Rhoe	Rho family GTPase 3	protein-coding
2824	chr11	5520645	5521537	+	0	NA	exon (NM_001271730, exon 1 of 6)	exon (NM_001271730, exon 1 of 6)	450	NM_001271730	22433		NM_013842	ENSMUSG00000020484	Xbp1	D11Ertd39e|TREB-5|TREB5|XBP-1	X-box binding protein 1	protein-coding
219	chr7	126976064	126976546	+	0	NA	promoter-TSS (NM_001379260)	promoter-TSS (NM_001379260)	-153	NM_001347656	52858		NM_026638	ENSMUSG00000030682	Cdipt	9530042F15Rik|D7Bwg0575e|Pis|Pis1	CDP-diacylglycerol--inositol 3-phosphatidyltransferase	protein-coding
71	chr2	150217861	150218441	+	0	NA	promoter-TSS (NM_001142411)	promoter-TSS (NM_001142411)	52	NM_001142411	245174		NM_001142411	ENSMUSG00000060336	Zfp937	EG245174|Gm4979|ZIPO-I	zinc finger protein 937	protein-coding
1238	chr11	19018656	19019257	+	0	NA	promoter-TSS (NM_010789)	promoter-TSS (NM_010789)	13	NM_010789	17268		NM_010789	ENSMUSG00000020160	Meis1	C530044H18Rik|Evi8	Meis homeobox 1	protein-coding
2541	chr10	75859540	75860313	+	0	NA	intron (NM_010798, intron 1 of 2)	CpG-1170	351	NM_010798	17319		NM_010798	ENSMUSG00000033307	Mif	DER6|GIF|Glif	macrophage migration inhibitory factor (glycosylation-inhibiting factor)	protein-coding
2132	chr4	127020856	127021550	+	0	NA	promoter-TSS (NM_023603)	promoter-TSS (NM_023603)	-98	NM_023603	71514		NM_023603	ENSMUSG00000028820	Sfpq	1110004P21Rik|2810416M14Rik|5730453G22Rik|9030402K04Rik|D4Ertd314e|Gm12940|PSF|REP1	splicing factor proline/glutamine rich (polypyrimidine tract binding protein associated)	protein-coding
533	chr5	99906168	99906778	+	0	NA	intron (NM_001378420, intron 1 of 5)	CpG	208	NM_001378420	102639650		NM_001378420	ENSMUSG00000105078	Vamp9	Gm35911	vesicle-associated membrane protein 9	protein-coding
356	chr17	25985070	25986247	+	0	NA	promoter-TSS (NR_168725)	promoter-TSS (NR_168725)	138	NR_151779	50817		NM_015830	ENSMUSG00000037326	Capn15	Solh	calpain 15	protein-coding
1337	chr3	96171917	96172749	+	0	NA	promoter-TSS (NM_153053)	promoter-TSS (NM_153053)	-173	NM_153053	107701		NM_153053	ENSMUSG00000068856	Sf3b4	SF3b49|SF3b50|Sap49	splicing factor 3b, subunit 4	protein-coding
1221	chr6	113045918	113046650	+	0	NA	promoter-TSS (NM_008188)	promoter-TSS (NM_008188)	-18	NM_001355266	14911		NM_008188	ENSMUSG00000030264	Thumpd3	Gt(ROSA)26asSor|Gtrosa26as	THUMP domain containing 3	protein-coding
1956	chr11	103697497	103698191	+	0	NA	promoter-TSS (NM_001362857)	promoter-TSS (NM_001362857)	120	NR_102388	399609		NR_102388	ENSMUSG00000085154	C130046K22Rik	-	RIKEN cDNA C130046K22 gene	ncRNA
2516	chr12	70974536	70975286	+	0	NA	intron (NM_001310595, intron 1 of 10)	CpG	288	NM_001310596	19167		NM_011184	ENSMUSG00000060073	Psma3	Lmpc8	proteasome subunit alpha 3	protein-coding
1320	chr3	94837102	94837655	+	0	NA	promoter-TSS (NM_172683)	promoter-TSS (NM_172683)	-59	NM_001165948	229584		NM_172683	ENSMUSG00000038902	Pogz	9530006B08Rik	pogo transposable element with ZNF domain	protein-coding
786	chr5	129908042	129908899	+	0	NA	promoter-TSS (NM_001359308)	promoter-TSS (NM_001359308)	-70	NM_026916	69034		NM_026916	ENSMUSG00000095789	Nupr2	1810010E01Rik|4930579G22Rik|Nupr1l	nuclear protein transcriptional regulator 2	protein-coding
2482	chr2	10080200	10080862	+	0	NA	promoter-TSS (NM_020615)	promoter-TSS (NM_020615)	-21	NM_020615	11949		NM_020615	ENSMUSG00000025781	Atp5f1c	1700094F02Rik|Atp5c1	ATP synthase F1 subunit gamma	protein-coding
2082	chr4	119232466	119233126	+	0	NA	promoter-TSS (NM_019783)	promoter-TSS (NM_019783)	-72	NM_001012400	230696		NM_001012400	ENSMUSG00000078584	AU022252	-	expressed sequence AU022252	protein-coding
130	chr7	118740186	118740961	+	0	NA	5' UTR (NM_027815, exon 1 of 31)	5' UTR (NM_027815, exon 1 of 31)	302	NM_027815	71517		NM_027815	ENSMUSG00000030982	Vps35l	2610029J22Rik|9030624J02Rik|Vsp35l	VPS35 endosomal protein sorting factor like	protein-coding
1371	chr3	103737897	103738450	+	0	NA	promoter-TSS (NM_133859)	promoter-TSS (NM_133859)	-172	NM_133859	99543		NM_133859	ENSMUSG00000027848	Olfml3	2810002E22Rik|HNOEL-iso|ONT3|mONT3	olfactomedin-like 3	protein-coding
317	chr17	23829234	23829585	+	0	NA	promoter-TSS (NM_026305)	promoter-TSS (NM_026305)	-300	NM_026305	67673		NM_026305	ENSMUSG00000055839	Elob	0610040H15Rik|Tceb2	elongin B	protein-coding
883	chr9	7836610	7837534	+	0	NA	promoter-TSS (NM_001291503)	promoter-TSS (NM_001291503)	-15	NM_007465	11797		NM_007465	ENSMUSG00000057367	Birc2	Api1|Api2|Birc3|C-IAP1|C330006D17Rik|HIAP1|HIAP2|IAP1|IAP2|MIAP1|MIAP2|MIHB|MIHC|RNF48|cIAP1|cIAP2|mcIAP1	baculoviral IAP repeat-containing 2	protein-coding
982	chr13	99413464	99414290	+	0	NA	intron (NM_173757, intron 10 of 10)	intron (NM_173757, intron 10 of 10)	-1051	NR_015515	320893		NR_015515		6430562O15Rik	-	RIKEN cDNA 6430562O15 gene	ncRNA
2725	chr10	91082523	91083095	+	0	NA	promoter-TSS (NM_027078)	promoter-TSS (NM_027078)	-66	NM_001282947	11783		NM_009684	ENSMUSG00000019979	Apaf1	6230400I06Rik|Apaf-1|Apaf1l|fog|mKIAA0413	apoptotic peptidase activating factor 1	protein-coding
2639	chr5	32713495	32714410	+	0	NA	Intergenic	CpG	32390	NM_001347332	320951		NM_177298	ENSMUSG00000023452	Pisd	9030221M09Rik	phosphatidylserine decarboxylase	protein-coding
2207	chr9	65214652	65215543	+	0	NA	intron (NM_177460, intron 1 of 6)	G-rich|Low_complexity|Low_complexity	407	NM_177460	214424		NM_177460	ENSMUSG00000032392	Parp16	ARTD15|PARP-16	poly (ADP-ribose) polymerase family, member 16	protein-coding
2902	chr15	98968939	98969749	+	0	NA	Intergenic	B4A|SINE|B4	-15843	NM_011653	22142		NM_011653	ENSMUSG00000072235	Tuba1a	Tuba-1|Tuba1	tubulin, alpha 1A	protein-coding
1911	chr1	164248598	164249252	+	0	NA	promoter-TSS (NM_001276455)	promoter-TSS (NM_001276455)	-121	NM_054087	116914		NM_054087	ENSMUSG00000040918	Slc19a2	DDA1|THTR1|TRMA|ThTr-1	solute carrier family 19 (thiamine transporter), member 2	protein-coding
2551	chr12	84284950	84285456	+	0	NA	promoter-TSS (NM_001252626)	promoter-TSS (NM_001252626)	-93	NM_001252625	77219		NM_029880	ENSMUSG00000072946	Ptgr2	1810016I24Rik|9130222H03Rik|9630002F03Rik|B830026H24Rik|PGR-2|PRG-2|Zadh1	prostaglandin reductase 2	protein-coding
2308	chr19	46045112	46045537	+	0	NA	promoter-TSS (NM_001113408)	promoter-TSS (NM_001113408)	-13	NM_001113408	16825		NM_010697	ENSMUSG00000025223	Ldb1	CLIM2|NLI	LIM domain binding 1	protein-coding
731	chr13	45389471	45389961	+	0	NA	promoter-TSS (NM_153789)	promoter-TSS (NM_153789)	-26	NM_153789	218203		NM_153789	ENSMUSG00000038175	Mylip	9430057C20Rik|Mir	myosin regulatory light chain interacting protein	protein-coding
2555	chr10	80053274	80054139	+	0	NA	promoter-TSS (NM_001037741)	promoter-TSS (NM_001037741)	47	NM_001367995	625249		NM_008162	ENSMUSG00000075706	Gpx4	GPx-4|GSHPx-4|PHGPx|mtPHGPx|snGPx	glutathione peroxidase 4	protein-coding
1915	chr1	166379074	166379522	+	0	NA	5' UTR (NM_030245, exon 1 of 8)	5' UTR (NM_030245, exon 1 of 8)	131	NM_030245	27878		NM_030245	ENSMUSG00000026563	Tada1	2900026B15Rik|D1Ertd251e|Staf42|Tada1l	transcriptional adaptor 1	protein-coding
409	chr8	41374351	41375120	+	0	NA	promoter-TSS (NM_019734)	promoter-TSS (NM_019734)	-38	NM_019734	11886		NM_019734	ENSMUSG00000031591	Asah1	2310081N20Rik|AC|Asah	N-acylsphingosine amidohydrolase 1	protein-coding
1987	chr1	171360762	171361295	+	0	NA	promoter-TSS (NM_001033039)	promoter-TSS (NM_001033039)	-230	NM_001033039	68874		NM_001033039	ENSMUSG00000045259	Klhdc9	1190002J23Rik|ESTM31	kelch domain containing 9	protein-coding
449	chr17	53689089	53689886	+	0	NA	promoter-TSS (NM_028232)	promoter-TSS (NM_028232)	-172	NM_028232	72415		NM_028232	ENSMUSG00000023940	Sgo1	3300001M08Rik|Sgol1	shugoshin 1	protein-coding
1282	chr14	79700997	79701657	+	0	NA	Intergenic	Intergenic	-1593	NR_045060	73989		NR_045060	ENSMUSG00000115422	4930452G13Rik	-	RIKEN cDNA 4930452G13 gene	ncRNA
598	chr13	21787077	21787686	+	0	NA	promoter-TSS (NM_001290466)	promoter-TSS (NM_001290466)	-107	NM_178202	319188		NM_178202	ENSMUSG00000069308	H2bc22	Hist1h2bp	H2B clustered histone 22	protein-coding
1850	chr4	62360327	62361144	+	0	NA	promoter-TSS (NM_001355385)	promoter-TSS (NM_001355385)	34	NM_175090	20529		NM_175090	ENSMUSG00000066150	Slc31a1	4930445G01Rik|Ctr1	solute carrier family 31, member 1	protein-coding
2188	chr10	30618127	30618476	+	0	NA	promoter-TSS (NM_025798)	promoter-TSS (NM_025798)	65	NM_025798	66847		NM_025798	ENSMUSG00000019791	Hint3	0610010I17Rik|HINT-3|HINT-4|HINT4	histidine triad nucleotide binding protein 3	protein-coding
2721	chr10	85386676	85387219	+	0	NA	5' UTR (NM_028709, exon 1 of 17)	5' UTR (NM_028709, exon 1 of 17)	133	NM_028709	74007		NM_028709	ENSMUSG00000020042	Abtb3	6330404E16Rik|Btbd11	ankyrin repeat and BTB domain containing 3	protein-coding
2583	chr9	121313829	121314739	+	0	NA	intron (NR_152160, intron 1 of 17)	intron (NR_152160, intron 1 of 17)	16782	NM_001357972	67095		NM_175114	ENSMUSG00000032536	Trak1	2310001H13Rik|hyrt|mKIAA1042	trafficking protein, kinesin binding 1	protein-coding
1889	chr11	101009130	101009893	+	0	NA	promoter-TSS (NM_001362641)	promoter-TSS (NM_001362641)	70	NM_001243050	11975		NM_016920	ENSMUSG00000019302	Atp6v0a1	ATP6a1|Atp6n1|Atp6n1a|Atpv0a1|Vpp-1|Vpp1	ATPase, H+ transporting, lysosomal V0 subunit A1	protein-coding
2738	chr10	100487116	100487808	+	0	NA	promoter-TSS (NM_001110013)	promoter-TSS (NM_001110013)	-115	NM_001110013	237500		NM_001033332	ENSMUSG00000036676	Tmtc3	9130014E20Rik|B130008E12Rik|mSmile	transmembrane and tetratricopeptide repeat containing 3	protein-coding
797	chr5	131680397	131681063	+	0	NA	intron (NM_001363480, intron 5 of 19)	intron (NM_001363480, intron 5 of 19)	-199539	NR_040704	75369		NR_040704	ENSMUSG00000105773	4930563F08Rik	-	RIKEN cDNA 4930563F08 gene	ncRNA
1375	chr11	45955195	45955529	+	0	NA	promoter-TSS (NM_001290737)	promoter-TSS (NM_001290737)	141	NM_001080969	66628		NM_001080969	ENSMUSG00000011254	Thg1l	-	tRNA-histidine guanylyltransferase 1-like (S. cerevisiae)	protein-coding
540	chr12	110737617	110738248	+	0	NA	promoter-TSS (NM_027149)	promoter-TSS (NM_027149)	-68	NM_001347428	69641		NM_027149	ENSMUSG00000037957	Wdr20	2310040A13Rik|Wdr20a	WD repeat domain 20	protein-coding
1007	chr19	5106790	5107080	+	0	NA	promoter-TSS (NM_029576)	promoter-TSS (NM_029576)	61	NM_029576	76308		NM_029576	ENSMUSG00000024870	Rab1b	1110011F09Rik	RAB1B, member RAS oncogene family	protein-coding
2344	chr10	39731349	39732706	+	0	NA	promoter-TSS (NR_038037)	promoter-TSS (NR_038037)	-20	NR_038037	327744		NM_183198	ENSMUSG00000087177	E130307A14Rik	-	RIKEN cDNA E130307A14 gene	ncRNA
341	chr8	15519821	15520063	+	0	NA	Intergenic	LSU-rRNA_Hsa|rRNA|rRNA	462289	NM_008664	17930		NM_008664	ENSMUSG00000031461	Myom2	-	myomesin 2	protein-coding
365	chr17	28486116	28486482	+	0	NA	promoter-TSS (NM_010220)	promoter-TSS (NM_010220)	-150	NM_010220	14229		NM_010220	ENSMUSG00000024222	Fkbp5	D17Ertd592e|Dit1|FKBP-5|FKBP51	FK506 binding protein 5	protein-coding
935	chr5	149229042	149229630	+	0	NA	Intergenic	CpG	18905	NR_166503	102632155		NR_166503		Gm24105	-	predicted gene, 24105	ncRNA
1792	chr11	88086828	88087620	+	0	NA	Intergenic	Intergenic	-10834	NR_045499	70393		NR_045499	ENSMUSG00000018378	2210416O15Rik	-	RIKEN cDNA 2210416O15 gene	ncRNA
850	chr18	55812309	55813101	+	0	NA	Intergenic	Intergenic	-587635	NM_001360917	107022		NM_026240	ENSMUSG00000001700	Gramd2b	9030613F08Rik|9130427A09Rik|Gramd3|NS3TP2	GRAM domain containing 2B	protein-coding
1164	chr14	59440701	59441337	+	0	NA	promoter-TSS (NM_026908)	promoter-TSS (NM_026908)	56	NM_026908	69008		NM_026908	ENSMUSG00000021981	Cab39l	1500031K13Rik|2810425O13Rik|4930520C08Rik|MO2L	calcium binding protein 39-like	protein-coding
500	chr8	71908421	71909018	+	0	NA	5' UTR (NM_001166645, exon 1 of 3)	5' UTR (NM_001166645, exon 1 of 3)	113	NM_001166645	382019		NM_001166645	ENSMUSG00000089857	Zfp882	Gm15468	zinc finger protein 882	protein-coding
1407	chr15	5116097	5117000	+	0	NA	promoter-TSS (NM_026069)	promoter-TSS (NM_026069)	-65	NM_026069	67281		NM_026069	ENSMUSG00000041841	Rpl37	3110005M08Rik	ribosomal protein L37	protein-coding
301	chr17	15564149	15565006	+	0	NA	promoter-TSS (NM_001361436)	promoter-TSS (NM_001361436)	-223	NM_001361436	213389		NM_144809	ENSMUSG00000051977	Prdm9	Dsbc1|G1-419-29|Meisetz|PRDM9-B|Rcr1|repro7	PR domain containing 9	protein-coding
118	chr7	110121441	110122207	+	0	NA	promoter-TSS (NM_009516)	promoter-TSS (NM_009516)	-235	NM_009516	22390		NM_009516	ENSMUSG00000031016	Wee1	Wee1A	WEE 1 homolog 1 (S. pombe)	protein-coding
2766	chrX	103493686	103494142	+	0	NA	intron (NR_015508, intron 1 of 2)	intron (NR_015508, intron 1 of 2)	356	NR_015508	70252		NR_015508	ENSMUSG00000097571	Jpx	2010000I03Rik|2510040I06Rik|Enox	Jpx transcript, Xist activator (non-protein coding)	ncRNA
1603	chr1	71652661	71653427	+	0	NA	promoter-TSS (NR_040308)	promoter-TSS (NR_040308)	190	NM_001276412	14268		NM_010233	ENSMUSG00000026193	Fn1	E330027I09|Fn|Fn-1	fibronectin 1	protein-coding
2770	chrX	135009085	135009600	+	0	NA	promoter-TSS (NM_175446)	promoter-TSS (NM_175446)	-133	NM_175446	215693		NM_175446	ENSMUSG00000052676	Zmat1	A230096A06|B930008K04Rik	zinc finger, matrin type 1	protein-coding
173	chr2	164769419	164770109	+	0	NA	promoter-TSS (NM_026785)	promoter-TSS (NM_026785)	-165	NM_026785	68612		NM_026785	ENSMUSG00000001403	Ube2c	1110015A16Rik|D2Ertd695e	ubiquitin-conjugating enzyme E2C	protein-coding
1094	chr6	51592445	51592967	+	0	NA	Intergenic	CpG	47413	NM_001361577	71982		NM_028035	ENSMUSG00000038301	Snx10	2410004M09Rik	sorting nexin 10	protein-coding
1306	chr6	118725005	118725747	+	0	NA	intron (NM_001256000, intron 9 of 46)	intron (NM_001256000, intron 9 of 46)	32598	NM_001290335	12288		NM_009781	ENSMUSG00000051331	Cacna1c	Cav1.2|Cchl1a1|D930026N18Rik|MBC|MELC-CC	calcium channel, voltage-dependent, L type, alpha 1C subunit	protein-coding
1494	chr3	121814888	121815470	+	0	NA	promoter-TSS (NM_001355756)	promoter-TSS (NM_001355756)	123	NM_008991	19299		NM_008991	ENSMUSG00000028127	Abcd3	PMP68|PMP70|Pxmp1	ATP-binding cassette, sub-family D member 3	protein-coding
655	chr5	112276186	112276911	+	0	NA	promoter-TSS (NM_009419)	promoter-TSS (NM_009419)	-197	NM_009419	22022		NM_009419	ENSMUSG00000029344	Tpst2	D5Ucla3|Tango13b|grm|grt	protein-tyrosine sulfotransferase 2	protein-coding
195	chr2	168955225	168955835	+	0	NA	promoter-TSS (NM_009564)	promoter-TSS (NM_009564)	57	NM_009564	22722		NM_009564	ENSMUSG00000027551	Zfp64	Gm38422	zinc finger protein 64	protein-coding
251	chr2	180041941	180043075	+	0	NA	promoter-TSS (NM_011969)	promoter-TSS (NM_011969)	25	NM_178750	269397		NM_178750	ENSMUSG00000039086	Ss18l1	A230053O16Rik|CREST	SS18, nBAF chromatin remodeling complex subunit like 1	protein-coding
1113	chr6	71908786	71909471	+	0	NA	promoter-TSS (NM_009088)	promoter-TSS (NM_009088)	75	NM_009088	20019		NM_009088	ENSMUSG00000049553	Polr1a	194kDa|2900087K15Rik|3010014K16Rik|RPA194|Rpo1-4|mRPA1	polymerase (RNA) I polypeptide A	protein-coding
416	chr8	48554836	48555454	+	0	NA	intron (NM_011857, intron 2 of 28)	CpG	119545	NM_001145937	23965		NM_011857	ENSMUSG00000031561	Tenm3	2610100B16Rik|Odz1|Odz3|Ten-m3|mKIAA1455	teneurin transmembrane protein 3	protein-coding
1572	chr1	59763458	59763761	+	0	NA	promoter-TSS (NM_007561)	promoter-TSS (NM_007561)	-670	NM_007561	12168		NM_007561	ENSMUSG00000067336	Bmpr2	2610024H22Rik|BMP-2|BMPR-2|BMPR-II|BMPRII|BRK-3|Gm20272	bone morphogenetic protein receptor type 2	protein-coding
515	chr8	78508825	78509570	+	0	NA	promoter-TSS (NM_009033)	promoter-TSS (NM_009033)	-131	NR_104094	76775		NM_029736	ENSMUSG00000031684	Slc10a7	2410193C02Rik|P7	solute carrier family 10 (sodium/bile acid cotransporter family), member 7	protein-coding
2352	chr10	42478381	42478836	+	0	NA	promoter-TSS (NM_001359297)	promoter-TSS (NM_001359297)	-43	NM_001359297	215951		NM_145743	ENSMUSG00000038302	Afg1l	CG8520|Lace1	AFG1 like ATPase	protein-coding
1669	chr4	14863775	14864673	+	0	NA	promoter-TSS (NM_028264)	promoter-TSS (NM_028264)	5	NM_028264	72519		NM_028264	ENSMUSG00000028221	Pip4p2	2610319K07Rik|Tmem55a	phosphatidylinositol-4,5-bisphosphate 4-phosphatase 2	protein-coding
1518	chr7	19345019	19345457	+	0	NA	intron (NM_007948, intron 1 of 9)	CpG	167	NM_001127324	13870		NM_007948	ENSMUSG00000003549	Ercc1	Ercc-1	excision repair cross-complementing rodent repair deficiency, complementation group 1	protein-coding
1895	chr1	152090416	152091209	+	0	NA	promoter-TSS (NM_197990)	promoter-TSS (NM_197990)	-492	NM_197990	69399		NM_197990	ENSMUSG00000032666	1700025G04Rik	2610510E02Rik|2900042O04Rik	RIKEN cDNA 1700025G04 gene	protein-coding
2958	chr2	127792236	127792749	+	0	NA	promoter-TSS (NM_001384135)	promoter-TSS (NM_001384135)	-4	NM_001384135	67885		NM_175125	ENSMUSG00000051319	Mtln	1500011K16Rik|Moxi|Mpm	mitoregulin	protein-coding
1429	chr11	60176311	60177550	+	0	NA	intron (NM_001037764, intron 1 of 4)	CpG	23687	NR_105886	102465555		NR_105886	ENSMUSG00000098547	Mir6921	Gm27352|mmu-mir-6921	microRNA 6921	ncRNA
1029	chr6	29767944	29768284	+	0	NA	promoter-TSS (NM_001171000)	promoter-TSS (NM_001171000)	-329	NM_021414	74340		NM_021414	ENSMUSG00000029772	Ahcyl2	4631427C17Rik|Adohcyase3|mKIAA0828	S-adenosylhomocysteine hydrolase-like 2	protein-coding
2590	chr9	123112905	123113300	+	0	NA	promoter-TSS (NM_001372550)	promoter-TSS (NM_001372550)	92	NM_001372539	69035		NM_026917	ENSMUSG00000025786	Zdhhc3	1110020O22Rik|1810006O10Rik|2210017C02Rik|DHHC-3|GODZ|Gramp1|Zfp373	zinc finger, DHHC domain containing 3	protein-coding
1157	chr14	56667882	56668535	+	0	NA	promoter-TSS (NM_001360072)	promoter-TSS (NM_001360072)	-40	NR_153396	75339		NM_023773	ENSMUSG00000079184	Mphosph8	1500035L22Rik|4930548G07Rik	M-phase phosphoprotein 8	protein-coding
2273	chr19	40894510	40895163	+	0	NA	TTS (NR_106167)	TTS (NR_106167)	131	NM_028319	72672		NM_028319	ENSMUSG00000049164	Zfp518a	2810401C22Rik|6330417C12Rik|Zfp518|Znf518|Znf518a|mKIAA0335	zinc finger protein 518A	protein-coding
948	chr13	81710945	81711403	+	0	NA	promoter-TSS (NM_001081176)	promoter-TSS (NM_001081176)	-161	NM_001081176	67486		NM_026190	ENSMUSG00000035834	Polr3g	2310047G20Rik|RPC32|RPC7	polymerase (RNA) III (DNA directed) polypeptide G	protein-coding
1891	chr11	101442156	101442651	+	0	NA	5' UTR (NM_011289, exon 1 of 5)	5' UTR (NM_011289, exon 1 of 5)	158	NM_011289	19942		NM_011289	ENSMUSG00000063316	Rpl27	-	ribosomal protein L27	protein-coding
908	chr9	21936677	21937101	+	0	NA	promoter-TSS (NM_001290299)	promoter-TSS (NM_001290299)	-121	NM_001290299	235044		NM_144935	ENSMUSG00000040563	Plppr2	Lppr2|PRG-4	phospholipid phosphatase related 2	protein-coding
2294	chr4	137861949	137862331	+	0	NA	promoter-TSS (NM_199307)	promoter-TSS (NM_199307)	-97	NM_199307	230857		NM_199307	ENSMUSG00000057530	Ece1	ECE-1|ECE-1a|ECE-1b|ECE-1c1|ECE-1d	endothelin converting enzyme 1	protein-coding
1768	chr11	84513340	84513978	+	0	NA	promoter-TSS (NM_019816)	promoter-TSS (NM_019816)	-158	NM_019816	56321		NM_019816	ENSMUSG00000018697	Aatf	4933415H02Rik|5830465M17Rik|Che-1|Trb	apoptosis antagonizing transcription factor	protein-coding
768	chr5	124425395	124426162	+	0	NA	promoter-TSS (NM_001359979)	promoter-TSS (NM_001359979)	-176	NM_001359978	243272		NM_145631	ENSMUSG00000038095	Sbno1	9330180L10Rik|Sbno|mSno1|sno	strawberry notch 1	protein-coding
1473	chr3	108200247	108200924	+	0	NA	intron (NM_028061, intron 1 of 2)	CpG	249	NM_028061	72023		NM_028061	ENSMUSG00000048796	Cyb561d1	1600010M23Rik	cytochrome b-561 domain containing 1	protein-coding
1549	chr11	69681789	69682222	+	0	NA	promoter-TSS (NM_001163571)	promoter-TSS (NM_001163571)	-27	NR_166808	100503827		NR_166808		Tnfsf13os	2010012P19Rik	tumor necrosis factor (ligand) superfamily, member 13, opposite strand	ncRNA
2843	chr2	79378529	79379942	+	0	NA	intron (NM_001048176, intron 2 of 12)	intron (NM_001048176, intron 2 of 12)	49753	NM_001048176	228094		NM_001033295	ENSMUSG00000075256	Cerkl	Gm1958|Rp26	ceramide kinase-like	protein-coding
1073	chr14	21052204	21052877	+	0	NA	promoter-TSS (NM_018829)	promoter-TSS (NM_018829)	-34	NM_134079	11534		NM_134079	ENSMUSG00000039197	Adk	2310026J05Rik|5033405D03Rik|Ak	adenosine kinase	protein-coding
1736	chr15	82354233	82354721	+	0	NA	promoter-TSS (NM_025987)	promoter-TSS (NM_025987)	-186	NM_025987	67130		NM_025987	ENSMUSG00000022450	Ndufa6	14kDa|2700038D15Rik|B230217P19Rik	NADH:ubiquinone oxidoreductase subunit A6	protein-coding
990	chr13	101767624	101768467	+	0	NA	5' UTR (NM_001077495, exon 1 of 16)	5' UTR (NM_001077495, exon 1 of 16)	172	NM_001077495	18708		NM_001024955	ENSMUSG00000041417	Pik3r1	PI3K|p50alpha|p55alpha|p85alpha	phosphoinositide-3-kinase regulatory subunit 1	protein-coding
2134	chr19	21271784	21272517	+	0	NA	promoter-TSS (NM_009551)	promoter-TSS (NM_009551)	-128	NM_009551	22682		NM_009551	ENSMUSG00000024750	Zfand5	2310057A04Rik|5830475F03Rik|Za20d2|Zfp216	zinc finger, AN1-type domain 5	protein-coding
2229	chr9	78587664	78588701	+	0	NA	promoter-TSS (NM_001276452)	promoter-TSS (NM_001276452)	-137	NM_172773	235504		NM_172773	ENSMUSG00000049624	Slc17a5	4631416G20Rik|4732491M05|AST|ISSD|NSD|SD|SIALIN|SIASD|SLD|VEAT	solute carrier family 17 (anion/sugar transporter), member 5	protein-coding
567	chr17	78736523	78736862	+	0	NA	promoter-TSS (NM_011500)	promoter-TSS (NM_011500)	-131	NM_011500	268980		NM_011500	ENSMUSG00000024077	Strn	D130055P19	striatin, calmodulin binding protein	protein-coding
672	chr8	106210685	106211232	+	0	NA	promoter-TSS (NM_145404)	promoter-TSS (NM_145404)	-25	NM_001007567	66432		NM_001007567	ENSMUSG00000033106	Slc7a6os	2010007L18Rik|2400002F02Rik	solute carrier family 7, member 6 opposite strand	protein-coding
3016	chr7	73617208	73618936	+	0	NA	Intergenic	CpG	-59677	NR_037569	69170		NR_037569	ENSMUSG00000101970	Chaserr	1810026B05Rik|linc2025	CHD2 adjacent suppressive regulatory RNA	ncRNA
1677	chr4	24897881	24898379	+	0	NA	promoter-TSS (NM_026742)	promoter-TSS (NM_026742)	47	NM_026742	68493		NM_026742	ENSMUSG00000028261	Ndufaf4	1110007M04Rik|3000003G13Rik	NADH:ubiquinone oxidoreductase complex assembly factor 4	protein-coding
1186	chr6	89242057	89243227	+	0	NA	Intergenic	Intergenic	-26463	NR_033190	330379		NM_201356		Gm839	-	predicted gene 839	ncRNA
276	chr3	8666787	8667338	+	0	NA	promoter-TSS (NM_010423)	promoter-TSS (NM_010423)	-24	NM_010423	15213		NM_010423	ENSMUSG00000040289	Hey1	CHF2|HRT1|Herp2|Hesr1|bHLHb31|hesr-1	hairy/enhancer-of-split related with YRPW motif 1	protein-coding
2784	chr2	54078979	54079904	+	0	NA	Intergenic	Intergenic	6111	NM_023396	67874		NM_023396	ENSMUSG00000075334	Rprm	2410012A13Rik|Reprimo	reprimo, TP53 dependent G2 arrest mediator candidate	protein-coding
2822	chr11	4895045	4895517	+	0	NA	promoter-TSS (NM_172438)	promoter-TSS (NM_172438)	-62	NM_172438	107829		NM_172438	ENSMUSG00000034274	Thoc5	1700060C24Rik|A430085L24Rik|Fmip|PK1.3|Sgk2	THO complex 5	protein-coding
602	chr18	3337179	3338033	+	0	NA	promoter-TSS (NM_001374833)	promoter-TSS (NM_001374833)	-17	NM_001110852	12916		NM_013498	ENSMUSG00000063889	Crem	ICER|ICERI	cAMP responsive element modulator	protein-coding
206	chr7	123123861	123124161	+	0	NA	5' UTR (NM_144925, exon 1 of 24)	5' UTR (NM_144925, exon 1 of 24)	126	NM_144925	233833		NM_144925	ENSMUSG00000052707	Tnrc6a	2010321I05Rik|3110054G10Rik|CAGH26|D130023A07Rik|GW182|Tnrc6	trinucleotide repeat containing 6a	protein-coding
2084	chr4	119422344	119422747	+	0	NA	promoter-TSS (NM_026494)	promoter-TSS (NM_026494)	-125	NM_026494	106564		NM_026494	ENSMUSG00000028636	Ppcs	6330579B17Rik	phosphopantothenoylcysteine synthetase	protein-coding
2484	chr4	155770036	155770419	+	0	NA	3' UTR (NM_147776, exon 4 of 4)	3' UTR (NM_147776, exon 4 of 4)	4334	NM_147776	246228		NM_147776	ENSMUSG00000042116	Vwa1	4932416A11Rik|WARP	von Willebrand factor A domain containing 1	protein-coding
642	chr5	109923349	109923886	+	0	NA	promoter-TSS (NR_166631)	promoter-TSS (NR_166631)	27	NR_166631	102638769		NR_166631		Gm26808	-	predicted gene, 26808	ncRNA
262	chr16	96144972	96145638	+	0	NA	promoter-TSS (NM_207301)	promoter-TSS (NM_207301)	-95	NM_207301	71446		NM_207301	ENSMUSG00000023147	Get1	5530402J05Rik|C030018G21Rik|Chd5|Wrb	guided entry of tail-anchored proteins factor 1	protein-coding
3041	chr8	105854554	105855392	+	0	NA	promoter-TSS (NM_021513)	promoter-TSS (NM_021513)	-130	NM_021513	59016		NM_021513	ENSMUSG00000036442	Thap11	2810036E22Rik|CTG-B43a|CTG-B45d|Ronin	THAP domain containing 11	protein-coding
246	chr2	180024575	180025000	+	0	NA	promoter-TSS (NM_001372364)	promoter-TSS (NM_001372364)	-200	NM_001372364	241846		NM_177727	ENSMUSG00000039108	Lsm14b	9430078B04	LSM family member 14B	protein-coding
666	chr8	106059170	106059857	+	0	NA	promoter-TSS (NM_001368796)	promoter-TSS (NM_001368796)	-77	NM_010901	18021		NM_010901	ENSMUSG00000031902	Nfatc3	D8Ertd281e|NFAT4|NFATx	nuclear factor of activated T cells, cytoplasmic, calcineurin dependent 3	protein-coding
1773	chr15	91017457	91018882	+	0	NA	intron (NM_016705, intron 1 of 32)	LTR16D|LTR|ERVL	31782	NM_001109041	16564		NM_016705	ENSMUSG00000022629	Kif21a	-	kinesin family member 21A	protein-coding
1036	chr6	34176624	34177183	+	0	NA	5' UTR (NM_021435, exon 1 of 10)	5' UTR (NM_021435, exon 1 of 10)	151	NM_021435	58246		NM_021435	ENSMUSG00000018999	Slc35b4	4930474D06Rik	solute carrier family 35, member B4	protein-coding
2600	chrX	13230217	13231091	+	0	NA	Intergenic	LTR72_RN|LTR|ERV1	5629	NR_045430	72122		NR_045429	ENSMUSG00000100714	2010308F09Rik	-	RIKEN cDNA 2010308F09 gene	ncRNA
929	chr5	148994702	148995290	+	0	NA	intron (NR_102383, intron 1 of 1)	intron (NR_102383, intron 1 of 1)	218	NR_102383	319982		NR_102383	ENSMUSG00000106951	5930430L01Rik	-	RIKEN cDNA 5930430L01 gene	ncRNA
1436	chr15	28025925	28026324	+	0	NA	promoter-TSS (NM_001081302)	promoter-TSS (NM_001081302)	-276	NM_001081302	223435		NM_001081302	ENSMUSG00000022263	Trio	6720464I07Rik|Solo	triple functional domain (PTPRF interacting)	protein-coding
1068	chr14	16733269	16734043	+	0	NA	intron (NM_001289760, intron 2 of 9)	intron (NM_001289760, intron 2 of 9)	-158180	NM_001289762	218772		NM_011243	ENSMUSG00000017491	Rarb	A830025K23|Hap|Nr1b2	retinoic acid receptor, beta	protein-coding
812	chr5	135688540	135689203	+	0	NA	promoter-TSS (NM_008898)	promoter-TSS (NM_008898)	-274	NM_008898	18984		NM_008898	ENSMUSG00000005514	Por	4933424M13Rik|CPR|CYPOR|P450R	cytochrome p450 oxidoreductase	protein-coding
1631	chr3	146852106	146852432	+	0	NA	promoter-TSS (NM_001357217)	promoter-TSS (NM_001357217)	-98	NM_001302958	70892		NM_027594	ENSMUSG00000036745	Ttll7	1110049N09Rik|4921517B04Rik|C630030B20|mTTLL7	tubulin tyrosine ligase-like family, member 7	protein-coding
2904	chr15	99074591	99075179	+	0	NA	promoter-TSS (NM_030159)	promoter-TSS (NM_030159)	-88	NM_001162506	78733		NM_030159	ENSMUSG00000032783	Troap	E130301L11Rik|tastin	trophinin associated protein	protein-coding
913	chr9	22225217	22226136	+	0	NA	promoter-TSS (NR_028420)	promoter-TSS (NR_028420)	-27	NM_172763	235047		NM_172763	ENSMUSG00000057982	Zfp809	C330026E23	zinc finger protein 809	protein-coding
2853	chr2	91264931	91265498	+	0	NA	promoter-TSS (NM_023854)	promoter-TSS (NM_023854)	99	NM_023854	77038		NM_023854	ENSMUSG00000027255	Arfgap2	2310032E02Rik|Zfp289	ADP-ribosylation factor GTPase activating protein 2	protein-coding
1468	chr6	149188154	149188999	+	0	NA	non-coding (NR_153963, exon 1 of 5)	non-coding (NR_153963, exon 1 of 5)	119	NM_001381983	232566		NM_001113424	ENSMUSG00000068250	Amn1	5830467E07Rik|A230083D09|C730024G19Rik	antagonist of mitotic exit network 1	protein-coding
2919	chr2	119618252	119618720	+	0	NA	promoter-TSS (NM_001042653)	promoter-TSS (NM_001042653)	19	NM_001042653	70645		NM_001042653	ENSMUSG00000072980	Oip5	5730547N13Rik|Lint-25|Ms18b	Opa interacting protein 5	protein-coding
1628	chr7	25150594	25151752	+	0	NA	Intergenic	Intergenic	-1284	NR_045847	434147		NM_001033781	ENSMUSG00000074274	D930028M14Rik	EG434147	RIKEN cDNA D930028M14 gene	ncRNA
1559	chr15	76080611	76081320	+	0	NA	promoter-TSS (NM_028364)	promoter-TSS (NM_028364)	-19	NM_133691	67959		NM_028364	ENSMUSG00000002524	Puf60	2410104I19Rik|2810454F19Rik|SIAHBP1	poly-U binding splicing factor 60	protein-coding
2379	chr10	61080220	61080748	+	0	NA	Intergenic	RMER10A|LTR|ERVL	-8847	NM_025273	13180		NM_025273	ENSMUSG00000020098	Pcbd1	Dcoh|Pcbd|Pcd|Phs	pterin 4 alpha carbinolamine dehydratase/dimerization cofactor of hepatocyte nuclear factor 1 alpha (TCF1) 1	protein-coding
2817	chr11	3408792	3409377	+	0	NA	5' UTR (NM_010718, exon 1 of 16)	5' UTR (NM_010718, exon 1 of 16)	154	NM_010718	16886		NM_010718	ENSMUSG00000020451	Limk2	Limk-2|whe	LIM domain kinase 2	protein-coding
978	chr18	84073132	84073994	+	0	NA	intron (NM_001364993, intron 1 of 1)	intron (NM_001364993, intron 1 of 1)	12902	NM_001081300	110796		NM_001081300	ENSMUSG00000046982	Tshz1	5730407I04Rik|D18Bwg1409e|Mtsh1|NY-CO-33|Sdccag33|Tsh1|teashirt1	teashirt zinc finger family member 1	protein-coding
2885	chr7	45510163	45510629	+	0	NA	promoter-TSS (NM_001163662)	promoter-TSS (NM_001163662)	12	NM_001163662	18220		NM_008749	ENSMUSG00000030824	Nucb1	B230337F23Rik|Calnuc|MTEST82|Nucb	nucleobindin 1	protein-coding
62	chr16	20693212	20693803	+	0	NA	TTS (NM_001304432)	TTS (NM_001304432)	-1550	NM_133778	78408		NM_133778	ENSMUSG00000050821	Fam131a	2900046G09Rik	family with sequence similarity 131, member A	protein-coding
1580	chr11	72607023	72608591	+	0	NA	intron (NM_025985, intron 1 of 5)	CpG	546	NM_025985	67128		NM_025985	ENSMUSG00000020794	Ube2g1	2700059C12Rik|D130023C12Rik	ubiquitin-conjugating enzyme E2G 1	protein-coding
1729	chr15	82016147	82016799	+	0	NA	promoter-TSS (NM_001356541)	promoter-TSS (NM_001356541)	104	NM_010247	14375		NM_010247	ENSMUSG00000022471	Xrcc6	70kDa|G22p1|Ku70	X-ray repair complementing defective repair in Chinese hamster cells 6	protein-coding
2236	chr9	87255334	87255835	+	0	NA	promoter-TSS (NM_199316)	promoter-TSS (NM_199316)	-52	NM_199316	382090		NM_199316	ENSMUSG00000056919	Cep162	4922501C03Rik|mKIAA1009	centrosomal protein 162	protein-coding
2881	chr7	44748180	44748949	+	0	NA	promoter-TSS (NM_001289838)	promoter-TSS (NM_001289838)	53	NM_178734	243963		NM_178734	ENSMUSG00000048012	Zfp473	D030014N22Rik|Znf473|zfp-100	zinc finger protein 473	protein-coding
48	chr2	142334381	142335546	+	0	NA	intron (NM_001013802, intron 16 of 18)	intron (NM_001013802, intron 16 of 18)	566501	NM_001081133	16558		NM_001081133	ENSMUSG00000038844	Kif16b	8430434E15Rik|mKIAA1590	kinesin family member 16B	protein-coding
1284	chr11	40692444	40693026	+	0	NA	promoter-TSS (NM_134017)	promoter-TSS (NM_134017)	-53	NM_134017	108645		NM_134017	ENSMUSG00000042032	Mat2b	1110064C04Rik|2410018D16Rik|MAT-II|MATIIbeta|TGR	methionine adenosyltransferase 2 non-catalytic beta subunit methionine	protein-coding
126	chr7	116092987	116093810	+	0	NA	promoter-TSS (NM_019772)	promoter-TSS (NM_019772)	18	NM_019772	56372		NM_019772	ENSMUSG00000030663	1110004F10Rik	Smacp|Smap|sid2057|sid2057p	RIKEN cDNA 1110004F10 gene	protein-coding
194	chr16	87495525	87496254	+	0	NA	promoter-TSS (NR_040375)	promoter-TSS (NR_040375)	-20	NM_009840	12469		NM_009840	ENSMUSG00000025613	Cct8	Cctq|Tcpq	chaperonin containing TCP1 subunit 8	protein-coding
1635	chr3	152396315	152396683	+	0	NA	promoter-TSS (NM_001287139)	promoter-TSS (NM_001287139)	-185	NM_001287139	108946		NM_198416	ENSMUSG00000039068	Zzz3	3110065C23Rik|6430567E01Rik	zinc finger, ZZ domain containing 3	protein-coding
654	chr8	95331803	95332524	+	0	NA	promoter-TSS (NM_133954)	promoter-TSS (NM_133954)	-121	NM_133954	101985		NM_133954	ENSMUSG00000031792	Usb1	-	U6 snRNA biogenesis 1	protein-coding
16	chr7	80186797	80187416	+	0	NA	intron (NM_013659, intron 1 of 14)	intron (NM_013659, intron 1 of 14)	236	NM_013659	20352		NM_013659	ENSMUSG00000030539	Sema4b	SemC|Semac|mKIAA1745|sema C	sema domain, immunoglobulin domain (Ig), transmembrane domain (TM) and short cytoplasmic domain, (semaphorin) 4B	protein-coding
2323	chr12	25475195	25476046	+	0	NA	Intergenic	Intergenic	346446	NR_045844	432641		NR_045844		Gm17746	-	predicted gene, 17746	ncRNA
3045	chr2	18063981	18064994	+	0	NA	promoter-TSS (NM_001252560)	promoter-TSS (NM_001252560)	-98	NR_045538	17354		NM_010804	ENSMUSG00000026743	Mllt10	Af10|B130021D15Rik|D630001B22Rik|mKIAA4140	myeloid/lymphoid or mixed-lineage leukemia; translocated to, 10	protein-coding
1162	chr14	57890172	57890519	+	0	NA	promoter-TSS (NM_001360097)	promoter-TSS (NM_001360097)	-9	NM_001360098	75965		NM_029492	ENSMUSG00000021969	Zdhhc20	4930542A17Rik|5033406L14Rik|B230110O18Rik|HK11	zinc finger, DHHC domain containing 20	protein-coding
2268	chr19	40513561	40514193	+	0	NA	promoter-TSS (NM_009166)	promoter-TSS (NM_009166)	-65	NM_009166	20411		NM_009166	ENSMUSG00000025006	Sorbs1	2310065E01Rik|9530001P15Rik|CAP|SH3P12|Sh3d5|mKIAA1296	sorbin and SH3 domain containing 1	protein-coding
457	chr17	56584349	56585232	+	0	NA	promoter-TSS (NM_001163300)	promoter-TSS (NM_001163300)	-192	NM_001163300	224903		NM_001163300	ENSMUSG00000071054	Safb	3110021E02Rik|5330423C17Rik|E130307D12|HAP|HET|SAF-B1|SAFB1	scaffold attachment factor B	protein-coding
1147	chr14	54553856	54554673	+	0	NA	promoter-TSS (NM_145462)	promoter-TSS (NM_145462)	97	NM_145462	219072		NM_145462	ENSMUSG00000022177	Haus4	9430093H08Rik|D14Ertd500e	HAUS augmin-like complex, subunit 4	protein-coding
2196	chr9	61377642	61378688	+	0	NA	intron (NM_009389, intron 4 of 19)	(CA)n|Simple_repeat|Simple_repeat	5799	NM_001083928	21887		NM_009389	ENSMUSG00000032280	Tle3	2610103N05Rik|ESG|Grg3a|Grg3b|mKIAA1547	transducin-like enhancer of split 3	protein-coding
2342	chr10	39369476	39369884	+	0	NA	promoter-TSS (NR_168582)	promoter-TSS (NR_168582)	-68	NR_168583	102633901		NR_168582	ENSMUSG00000119997	Gm31616	-	predicted gene, 31616	ncRNA
514	chr5	88720407	88721022	+	0	NA	promoter-TSS (NM_026735)	promoter-TSS (NM_026735)	-157	NM_026735	68473		NM_026735	ENSMUSG00000006262	Mob1b	1110003E08Rik|B230364F10|Mobkl1a	MOB kinase activator 1B	protein-coding
2948	chr16	3908464	3909029	+	0	NA	promoter-TSS (NM_029738)	promoter-TSS (NM_029738)	-57	NM_028484	73261		NM_028484	ENSMUSG00000005983	1700037C18Rik	2810022L20Rik	RIKEN cDNA 1700037C18 gene	protein-coding
2367	chr10	53629568	53630250	+	0	NA	promoter-TSS (NM_027830)	promoter-TSS (NM_027830)	48	NM_027830	71567		NM_027830	ENSMUSG00000058298	Mcm9	9030408O17Rik|Gm235|Mcmdc1	minichromosome maintenance 9 homologous recombination repair factor	protein-coding
1794	chr1	93342912	93343816	+	0	NA	promoter-TSS (NM_080850)	promoter-TSS (NM_080850)	-264	NM_023200	66385		NM_023200	ENSMUSG00000026275	Ppp1r7	2310014J01Rik|SDS22	protein phosphatase 1, regulatory subunit 7	protein-coding
1654	chr7	28962091	28962600	+	0	NA	promoter-TSS (NM_001360548)	promoter-TSS (NM_001360548)	-13	NM_001360548	60595		NM_021895	ENSMUSG00000054808	Actn4	-	actinin alpha 4	protein-coding
1009	chr19	5457096	5457808	+	0	NA	5' UTR (NM_198616, exon 1 of 1)	5' UTR (NM_198616, exon 1 of 1)	111	NM_198616	240514		NM_198616	ENSMUSG00000095098	Ccdc85b	-	coiled-coil domain containing 85B	protein-coding
1414	chr15	9070872	9071456	+	0	NA	promoter-TSS (NM_001286253)	promoter-TSS (NM_001286253)	-96	NM_001286255	68646		NM_001040395	ENSMUSG00000022253	Nadk2	MNADK|Nadkd1	NAD kinase 2, mitochondrial	protein-coding
2141	chr11	117114679	117115416	+	0	NA	promoter-TSS (NM_001166506)	promoter-TSS (NM_001166506)	-121	NM_001166507	74136		NM_028777	ENSMUSG00000020823	Sec14l1	1200017E04Rik|2810012L19Rik|Naa-35	SEC14-like lipid binding 1	protein-coding
2532	chr10	69212636	69213143	+	0	NA	promoter-TSS (NM_001252638)	promoter-TSS (NM_001252638)	209	NM_001331193	320700		NM_177232	ENSMUSG00000090622	A930033H14Rik	-	RIKEN cDNA A930033H14 gene	protein-coding
316	chr17	23786280	23786891	+	0	NA	promoter-TSS (NM_029798)	promoter-TSS (NM_029798)	-369	NM_001357140	76917		NM_029798	ENSMUSG00000023911	Flywch2	2810417J12Rik|3010014L17Rik	FLYWCH family member 2	protein-coding
1409	chr11	58103890	58104782	+	0	NA	promoter-TSS (NM_001363086)	promoter-TSS (NM_001363086)	27	NM_001363086	69125		NM_026949	ENSMUSG00000020515	Cnot8	1500015I04Rik|1810022F04Rik	CCR4-NOT transcription complex, subunit 8	protein-coding
1361	chr6	134928118	134928775	+	0	NA	promoter-TSS (NR_037956)	promoter-TSS (NR_037956)	-646	NR_037956	381822		NR_037955	ENSMUSG00000098318	Lockd	1190002F15Rik|Droc	lncRNA downstream of Cdkn1b	ncRNA
1014	chr13	113343368	113344406	+	0	NA	intron (NM_001378698, intron 6 of 9)	intron (NM_001378698, intron 6 of 9)	50717	NM_001378698	408066		NM_001378698	ENSMUSG00000021763	Cspg4b	-	chondroitin sulfate proteoglycan 4B	protein-coding
1233	chr14	66296622	66297502	+	0	NA	promoter-TSS (NR_038077)	promoter-TSS (NR_038077)	37	NM_029979	66854		NM_029979	ENSMUSG00000022043	Trim35	0710005M05Rik|A430106H13Rik|HLS5|Mair|NC8|mKIAA1098	tripartite motif-containing 35	protein-coding
75	chr2	152080532	152081775	+	0	NA	promoter-TSS (NM_001160410)	promoter-TSS (NM_001160410)	-376	NM_001160410	545474		NM_001160410	ENSMUSG00000060257	Scrt2	-	scratch family zinc finger 2	protein-coding
259	chr16	94723919	94724801	+	0	NA	Intergenic	Intergenic	112941	NM_001347731	13548		NM_007890	ENSMUSG00000022897	Dyrk1a	2310043O08Rik|D16Ertd272e|D16Ertd493e|Dyrk|Gm10783|Mnbh|Mp86|mmb	dual-specificity tyrosine phosphorylation regulated kinase 1a	protein-coding
787	chr5	130144183	130145075	+	0	NA	promoter-TSS (NM_172509)	promoter-TSS (NM_172509)	-254	NM_172509	212919		NM_172509	ENSMUSG00000034110	Kctd7	4932409E18|9430010P06Rik	potassium channel tetramerisation domain containing 7	protein-coding
633	chr5	107597242	107597960	+	0	NA	promoter-TSS (NM_133248)	promoter-TSS (NM_133248)	38	NM_001161739	170823		NM_133248	ENSMUSG00000029276	Glmn	9330160J16Rik|Fap48|Fap68	glomulin, FKBP associated protein	protein-coding
1989	chr11	115513844	115514642	+	0	NA	exon (NM_008258, exon 1 of 5)	exon (NM_008258, exon 1 of 5)	150	NM_008258	15374		NM_008258	ENSMUSG00000020737	Jpt1	Hn1	Jupiter microtubule associated homolog 1	protein-coding
1193	chr6	92092053	92092458	+	0	NA	promoter-TSS (NM_001347342)	promoter-TSS (NM_001347342)	-178	NM_001347342	22026		NM_011630	ENSMUSG00000005893	Nr2c2	TAK1|Tr4|mKIAA4145	nuclear receptor subfamily 2, group C, member 2	protein-coding
1326	chr3	95160093	95160707	+	0	NA	promoter-TSS (NM_001272024)	promoter-TSS (NM_001272024)	-20	NR_073549	20360		NM_011351	ENSMUSG00000038777	Sema6c	Semay|mKIAA1869	sema domain, transmembrane domain (TM), and cytoplasmic domain, (semaphorin) 6C	protein-coding
2510	chr12	69158849	69159784	+	0	NA	promoter-TSS (NM_009093)	promoter-TSS (NM_009093)	-130	NM_009093	20090		NM_009093	ENSMUSG00000034892	Rps29	-	ribosomal protein S29	protein-coding
1950	chr11	102393063	102393861	+	0	NA	promoter-TSS (NM_016759)	promoter-TSS (NM_016759)	59	NM_016759	51799		NM_016759	ENSMUSG00000006575	Rundc3a	RPIP-8|Rap2ip|Rpip8	RUN domain containing 3A	protein-coding
588	chr17	87025154	87025873	+	0	NA	promoter-TSS (NM_008838)	promoter-TSS (NM_008838)	-48	NM_019936	56724		NM_019936	ENSMUSG00000024146	Cript	1200020A08Rik	cysteine-rich PDZ-binding protein	protein-coding
1887	chr1	136345657	136346460	+	0	NA	promoter-TSS (NM_001347110)	promoter-TSS (NM_001347110)	46	NM_001347110	67886		NM_001081360	ENSMUSG00000041570	Camsap2	1600013L13Rik|4930541M15Rik|Camsap1l1|mKIAA1078	calmodulin regulated spectrin-associated protein family, member 2	protein-coding
1598	chr1	65178432	65179742	+	0	NA	promoter-TSS (NM_010497)	promoter-TSS (NM_010497)	55	NM_010497	15926		NM_010497	ENSMUSG00000025950	Idh1	E030024J03Rik|Id-1|Idh-1|Idpc	isocitrate dehydrogenase 1 (NADP+), soluble	protein-coding
1815	chr1	132558010	132559517	+	0	NA	Intergenic	Intergenic	-15823	NM_177129	21367		NM_011531	ENSMUSG00000053024	Cntn2	D130012K04Rik|TAG-1|TAG1|Tax	contactin 2	protein-coding
1811	chr1	130715602	130716326	+	0	NA	promoter-TSS (NR_027859)	promoter-TSS (NR_027859)	84	NM_001368843	18640		NM_008825	ENSMUSG00000026409	Pfkfb2	4930568D07Rik	6-phosphofructo-2-kinase/fructose-2,6-biphosphatase 2	protein-coding
2776	chr2	38643526	38644209	+	0	NA	promoter-TSS (NM_011187)	promoter-TSS (NM_011187)	39	NM_011187	19177		NM_011187	ENSMUSG00000026750	Psmb7	MC14	proteasome (prosome, macropain) subunit, beta type 7	protein-coding
2033	chr9	54745607	54746377	+	0	NA	Intergenic	Intergenic	-11443	NM_001025375	66317		NM_023191	ENSMUSG00000061559	Skic8	2700038L12Rik|2810418I05Rik|REC14|Ski8|Wdr61	SKI8 subunit of superkiller complex	protein-coding
670	chr5	114774267	114774922	+	0	NA	promoter-TSS (NM_026718)	promoter-TSS (NM_026718)	-354	NM_001378897	68420		NM_026718	ENSMUSG00000041870	Ankrd13a	1100001D10Rik|ANKRD13	ankyrin repeat domain 13a	protein-coding
2802	chr10	123196702	123197293	+	0	NA	promoter-TSS (NM_001301628)	promoter-TSS (NM_001301628)	22	NM_027604	14479		NM_027604	ENSMUSG00000020124	Usp15	4921514G19Rik|E430033I05Rik|Gcap18	ubiquitin specific peptidase 15	protein-coding
1174	chr6	86848996	86849690	+	0	NA	promoter-TSS (NM_177762)	promoter-TSS (NM_177762)	59	NM_001378652	269774		NM_177762	ENSMUSG00000057230	Aak1	5530400K14Rik|9630042K20|D6Ertd245e|Gm38495|mKIAA1048	AP2 associated kinase 1	protein-coding
2433	chr4	147868296	147869021	+	0	NA	promoter-TSS (NM_001374704)	promoter-TSS (NM_001374704)	61	NM_001025365	28010		NM_133873	ENSMUSG00000029022	Miip	D4Wsu114e|IIP45	migration and invasion inhibitory protein	protein-coding
2637	chr2	30048744	30049206	+	0	NA	promoter-TSS (NM_001008498)	promoter-TSS (NM_001008498)	-96	NM_001008498	71820		NM_001008498	ENSMUSG00000039715	Dync2i2	3200002I06Rik|Wdr34	dynein 2 intermediate chain 2	protein-coding
2209	chr9	65908542	65909188	+	0	NA	promoter-TSS (NM_019797)	promoter-TSS (NM_019797)	-71	NM_019797	56404		NM_019797	ENSMUSG00000032386	Trip4	4930558E03Rik|ASC-1|Asc1	thyroid hormone receptor interactor 4	protein-coding
893	chr9	15357537	15358103	+	0	NA	promoter-TSS (NM_176976)	promoter-TSS (NM_176976)	-32	NM_176976	319675		NM_176976	ENSMUSG00000046111	Cep295	5830418K08Rik|5832426L23Rik|Gm1131|Kiaa1731	centrosomal protein 295	protein-coding
992	chr19	4037764	4038214	+	0	NA	promoter-TSS (NM_013541)	promoter-TSS (NM_013541)	-77	NM_013541	14870		NM_013541	ENSMUSG00000060803	Gstp1	GstpiB	glutathione S-transferase, pi 1	protein-coding
2760	chrX	75514189	75514663	+	0	NA	exon (NM_011692, exon 1 of 6)	exon (NM_011692, exon 1 of 6)	129	NM_011692	22327		NM_011692	ENSMUSG00000031197	Vbp1	VBP-1	von Hippel-Lindau binding protein 1	protein-coding
2214	chr9	67043702	67044116	+	0	NA	promoter-TSS (NM_001164252)	promoter-TSS (NM_001164252)	-38	NM_001164252	22003		NM_024427	ENSMUSG00000032366	Tpm1	TM2|TPM1kappa|Tm3|Tmpa|Tpm-1|alpha-TM	tropomyosin 1, alpha	protein-coding
1365	chr6	136828025	136828449	+	0	NA	promoter-TSS (NM_021714)	promoter-TSS (NM_021714)	-21	NM_021714	60321		NM_021714	ENSMUSG00000030216	Wbp11	2510026P17Rik|D6Wsu113e|Npwbp|SIPP1	WW domain binding protein 11	protein-coding
796	chr5	131585787	131586612	+	0	NA	intron (NM_001363480, intron 5 of 19)	intron (NM_001363480, intron 5 of 19)	-171481	NR_152164	545809		NR_152164	ENSMUSG00000105387	Gm29681	Gm42590	predicted gene, 29681	ncRNA
2145	chr11	118289995	118290744	+	0	NA	promoter-TSS (NM_001033528)	promoter-TSS (NM_001033528)	-125	NM_001033528	72344		NM_001033528	ENSMUSG00000033909	Usp36	2700002L06Rik|mKIAA1453	ubiquitin specific peptidase 36	protein-coding
724	chr13	43304027	43304677	+	0	NA	promoter-TSS (NM_001033399)	promoter-TSS (NM_001033399)	-180	NM_001033399	328232		NM_001033399	ENSMUSG00000051335	Gfod1	9630032O13	glucose-fructose oxidoreductase domain containing 1	protein-coding
1856	chr11	94548837	94549346	+	0	NA	exon (NM_001013381, exon 1 of 9)	exon (NM_001013381, exon 1 of 9)	116	NM_001013381	237926		NM_001013381	ENSMUSG00000039096	Rsad1	B430319G23	radical S-adenosyl methionine domain containing 1	protein-coding
2671	chr2	32823068	32824704	+	0	NA	intron (NM_009295, intron 1 of 18)	intron (NM_009295, intron 1 of 18)	-22050	NR_166175	105244117		NR_166174		Gm13524	-	predicted gene 13524	ncRNA
921	chr5	145203913	145204673	+	0	NA	promoter-TSS (NM_001167944)	promoter-TSS (NM_001167944)	-266	NM_001359189	22757		NM_016683	ENSMUSG00000055991	Zkscan5	Zfp95|hKraba1	zinc finger with KRAB and SCAN domains 5	protein-coding
1608	chr1	74587842	74588518	+	0	NA	promoter-TSS (NM_001305652)	promoter-TSS (NM_001305652)	-109	NM_001305652	66821		NM_025784	ENSMUSG00000026172	Bcs1l	9130022O19Rik	BCS1 homolog, ubiquinol-cytochrome c reductase complex chaperone	protein-coding
2924	chr15	101066172	101067073	+	0	NA	Intergenic	Intergenic	-12223	NM_001214911	668225		NM_001214911	ENSMUSG00000095440	Fignl2	EG668225	fidgetin-like 2	protein-coding
810	chr9	3024094	3024568	+	0	NA	Intergenic	GSAT_MM|Satellite|Satellite	14412	NR_039546	100628572		NR_039546	ENSMUSG00000106183	Mir101c	mir-101c|mmu-mir-101c	microRNA 101c	ncRNA
1339	chr3	96219486	96220046	+	0	NA	promoter-TSS (NM_178213)	promoter-TSS (NM_178213)	-119	NM_178213	621893		NM_178213	ENSMUSG00000063689	H2ac21	EG621893|H2a-613a|Hist2h2ab	H2A clustered histone 21	protein-coding
1564	chr15	76722299	76723007	+	0	NA	promoter-TSS (NM_198119)	promoter-TSS (NM_198119)	-480	NM_198119	378937		NM_198119	ENSMUSG00000033707	Lrrc24	6430402H13Rik	leucine rich repeat containing 24	protein-coding
698	chr13	23761002	23761985	+	0	NA	promoter-TSS (NM_178192)	promoter-TSS (NM_178192)	-244	NM_178192	326619		NM_178192	ENSMUSG00000060093	H4c1	H4c11|H4c12|H4c14|H4c16|H4c2|H4c3|H4c4|H4c6|H4c8|H4c9|H4f16|Hist1h4a	H4 clustered histone 1	protein-coding
158	chr2	160645642	160646084	+	0	NA	promoter-TSS (NM_009408)	promoter-TSS (NM_009408)	-34	NM_009408	21969		NM_009408	ENSMUSG00000070544	Top1	D130064I21Rik|Top-1	topoisomerase (DNA) I	protein-coding
2060	chr4	117120276	117121070	+	0	NA	3' UTR (NM_001384196, exon 8 of 8)	3' UTR (NM_001384196, exon 8 of 8)	4985	NM_001384196	78611		NM_001033187	ENSMUSG00000073771	Btbd19	9530048O09Rik	BTB domain containing 19	protein-coding
2999	chr12	17881453	17882257	+	0	NA	promoter-TSS (NM_001382838)	promoter-TSS (NM_001382838)	-18	NM_001382841	668525		NM_001382838		Gm9222	BDR-1|EG668383|EG668525|Gm29722	predicted gene 9222	protein-coding
2183	chr10	17721977	17723557	+	0	NA	promoter-TSS (NM_010828)	promoter-TSS (NM_010828)	-461	NM_010828	17684		NM_010828	ENSMUSG00000039910	Cited2	ER154-like|Mrg1|Msg2|p35srj	Cbp/p300-interacting transactivator, with Glu/Asp-rich carboxy-terminal domain, 2	protein-coding
2460	chr4	150371394	150372162	+	0	NA	intron (NM_001085492, intron 1 of 22)	CpG	89862	NM_001085492	68703		NM_001085492	ENSMUSG00000039852	Rere	1110033A15Rik|ARG|ARP|ATN1L|Atr2|DNB1|eye<m03Jus>|eyes3|mKIAA0458	arginine glutamic acid dipeptide (RE) repeats	protein-coding
2620	chr5	25499007	25499942	+	0	NA	promoter-TSS (NM_001081383)	promoter-TSS (NM_001081383)	-323	NR_030700	320965		NR_030700		4831440E17Rik	-	RIKEN cDNA 4831440E17 gene	ncRNA
725	chr13	44730617	44731294	+	0	NA	promoter-TSS (NM_001205043)	promoter-TSS (NM_001205043)	181	NM_021878	16468		NM_021878	ENSMUSG00000038518	Jarid2	Jmj|jumonji	jumonji and AT-rich interaction domain containing 2	protein-coding
2155	chr11	120098657	120099158	+	0	NA	promoter-TSS (NM_001110242)	promoter-TSS (NM_001110242)	-27	NM_001110242	208501		NM_001110242	ENSMUSG00000078572	Ndufaf8	1810043H04Rik	NADH:ubiquinone oxidoreductase complex assembly factor 8	protein-coding
2476	chr2	5895034	5895638	+	0	NA	promoter-TSS (NM_021305)	promoter-TSS (NM_021305)	96	NM_021305	57743		NM_021305	ENSMUSG00000025816	Sec61a2	-	SEC61 translocon subunit alpha 2	protein-coding
640	chr5	108132264	108133226	+	0	NA	promoter-TSS (NM_001347383)	promoter-TSS (NM_001347383)	-125	NM_001361467	73130		NM_028876	ENSMUSG00000063406	Tmed5	3110020O18Rik|4432412D15Rik|p24gamma2	transmembrane p24 trafficking protein 5	protein-coding
260	chr16	95701960	95702371	+	0	NA	promoter-TSS (NM_011809)	promoter-TSS (NM_011809)	-242	NM_011809	23872		NM_011809	ENSMUSG00000022895	Ets2	Ets-2	E26 avian leukemia oncogene 2, 3' domain	protein-coding
1846	chr4	55532461	55532861	+	0	NA	promoter-TSS (NM_010637)	promoter-TSS (NM_010637)	-186	NM_010637	16600		NM_010637	ENSMUSG00000003032	Klf4	EZF|Gklf|Zie	Kruppel-like transcription factor 4 (gut)	protein-coding
2897	chr2	115581370	115581880	+	0	NA	promoter-TSS (NM_001145898)	promoter-TSS (NM_001145898)	-91	NM_207264	399568		NM_207264	ENSMUSG00000040282	Cdin1	-	CDAN1 interacting nuclease 1	protein-coding
2076	chr19	6941514	6942542	+	0	NA	promoter-TSS (NM_207220)	promoter-TSS (NM_207220)	167	NM_007522	12015		NM_007522	ENSMUSG00000024959	Bad	Bbc2	BCL2-associated agonist of cell death	protein-coding
600	chr13	21974331	21974964	+	0	NA	Intergenic	Intergenic	-6534	NM_001162928	195236		NM_001162928	ENSMUSG00000016982	Pom121l2	Gm24	POM121 transmembrane nucleoporin like 2	protein-coding
2733	chr10	95416528	95417451	+	0	NA	promoter-TSS (NM_001168655)	promoter-TSS (NM_001168655)	-132	NM_007706	216233		NM_007706	ENSMUSG00000020027	Socs2	8030460M17|CIS2|Cish2|D130043N08Rik|JAB|SOCS-2|SSI-2|hg	suppressor of cytokine signaling 2	protein-coding
2588	chr9	122572132	122572686	+	0	NA	promoter-TSS (NR_015610)	promoter-TSS (NR_015610)	-92	NR_015610	319626		NR_015610	ENSMUSG00000097736	9530059O14Rik	-	RIKEN cDNA 9530059O14 gene	ncRNA
1644	chr7	27674585	27675138	+	0	NA	promoter-TSS (NM_001290528)	promoter-TSS (NM_001290528)	200	NM_198417	112415		NM_198417	ENSMUSG00000057093	Zfp607b	C030039L03Rik	zinc finger protein 607B	protein-coding
2151	chr11	119299771	119300389	+	0	NA	promoter-TSS (NM_138669)	promoter-TSS (NM_138669)	-37	NM_138669	192170		NM_138669	ENSMUSG00000025580	Eif4a3	2400003O03Rik|Ddx48|eIF4A-III|mKIAA0111	eukaryotic translation initiation factor 4A3	protein-coding
357	chr17	26243994	26244356	+	0	NA	promoter-TSS (NM_207217)	promoter-TSS (NM_207217)	-15	NM_001374603	106581		NM_207217	ENSMUSG00000024187	Fam234a	Itfg3	family with sequence similarity 234, member A	protein-coding
2303	chr4	139574290	139574929	+	0	NA	promoter-TSS (NM_001205173)	promoter-TSS (NM_001205173)	-111	NM_001205173	212632		NM_183148	ENSMUSG00000041025	Iffo2	-	intermediate filament family orphan 2	protein-coding
3034	chr5	38240859	38241485	+	0	NA	Intergenic	Intergenic	-19013	NM_025480	66309		NM_025480	ENSMUSG00000067365	Tmem128	2810021O14Rik	transmembrane protein 128	protein-coding
838	chr18	54901900	54902938	+	0	NA	intron (NM_001360787, intron 2 of 8)	intron (NM_001360787, intron 2 of 8)	87761	NM_175751	269023		NM_175751	ENSMUSG00000052713	Zfp608	4932417D18Rik|D430007A19Rik|Znf608	zinc finger protein 608	protein-coding
38	chr2	132815856	132816377	+	0	NA	promoter-TSS (NM_001291054)	promoter-TSS (NM_001291054)	-25	NM_025676	66634		NM_025676	ENSMUSG00000027353	Mcm8	5730432L01Rik	minichromosome maintenance 8 homologous recombination repair factor	protein-coding
1276	chr11	35454314	35455275	+	0	NA	intron (NM_011412, intron 4 of 35)	intron (NM_011412, intron 4 of 35)	-162022	NR_029799	723924		NR_029799	ENSMUSG00000065583	Mir218-2	Mirn218-2|mir-218-2	microRNA 218-2	ncRNA
2116	chr19	10605321	10605965	+	0	NA	promoter-TSS (NM_015735)	promoter-TSS (NM_015735)	46	NM_015735	13194		NM_015735	ENSMUSG00000024740	Ddb1	127kDa|p127-Ddb1	damage specific DNA binding protein 1	protein-coding
1260	chr11	29172518	29173549	+	0	NA	promoter-TSS (NM_134034)	promoter-TSS (NM_134034)	57	NM_001363360	104570		NM_134034	ENSMUSG00000020463	Ppp4r3b	Smek2|mKIAA1387	protein phosphatase 4 regulatory subunit 3B	protein-coding
2675	chr5	43232376	43233492	+	0	NA	promoter-TSS (NM_001177379)	promoter-TSS (NM_001177379)	-319	NM_001368807	231207		NM_175937	ENSMUSG00000039782	Cpeb2	A630055H10Rik|Cpe-bp2	cytoplasmic polyadenylation element binding protein 2	protein-coding
1714	chr1	38467506	38468334	+	0	NA	intron (NM_001290814, intron 4 of 21)	intron (NM_001290814, intron 4 of 21)	159324	NM_001290814	16764		NM_010678	ENSMUSG00000037138	Aff3	3222402O04Rik|A730046J16|LAF-4|Laf4	AF4/FMR2 family, member 3	protein-coding
1709	chr11	75510339	75510859	+	0	NA	intron (NM_001029938, intron 2 of 7)	CpG	505	NM_001029938	280408		NM_001029938	ENSMUSG00000038195	Rilp	Gm857	Rab interacting lysosomal protein	protein-coding
1940	chr4	109676123	109676983	+	0	NA	promoter-TSS (NM_007983)	promoter-TSS (NM_007983)	-74	NM_007983	14084		NM_007983	ENSMUSG00000010517	Faf1	Dffrx|Fam	Fas-associated factor 1	protein-coding
2848	chr2	90744987	90745716	+	0	NA	promoter-TSS (NM_018828)	promoter-TSS (NM_018828)	-207	NM_018828	55935		NM_018828	ENSMUSG00000008200	Fnbp4	FBP30|Fnbp30|mKIAA1014	formin binding protein 4	protein-coding
1478	chr7	4658662	4659417	+	0	NA	promoter-TSS (NM_172894)	promoter-TSS (NM_172894)	-89	NM_172894	243819		NM_172894	ENSMUSG00000052296	Ppp6r1	2010309P17Rik|B430201G11Rik|D030074N20Rik|Pp6r1|Saps1|mKIAA1115	protein phosphatase 6, regulatory subunit 1	protein-coding
464	chr8	69121350	69122294	+	0	NA	Intergenic	Intergenic	-32600	NM_153054	110877		NM_153054	ENSMUSG00000036330	Slc18a1	4832416I10Rik|Vat1|Vmat1	solute carrier family 18 (vesicular monoamine), member 1	protein-coding
1586	chr15	78174076	78174613	+	0	NA	promoter-TSS (NM_025931)	promoter-TSS (NM_025931)	-263	NM_025931	67042		NM_025931	ENSMUSG00000016637	Ift27	2600013G09Rik|Rabl4	intraflagellar transport 27	protein-coding
1078	chr14	25377802	25378818	+	0	NA	Intergenic	CpG	-80875	NM_001310666	328365		NM_183208	ENSMUSG00000007817	Zmiz1	E330020C23|Gm10397|I920194n01|Rai17|Zimp10	zinc finger, MIZ-type containing 1	protein-coding
2001	chr1	179545701	179546745	+	0	NA	promoter-TSS (NM_001331055)	promoter-TSS (NM_001331055)	53	NM_008249	15278		NM_008249	ENSMUSG00000026492	Tfb2m	Hkp1|mTFB2M|mtTFB2	transcription factor B2, mitochondrial	protein-coding
1149	chr14	54876261	54876855	+	0	NA	exon (NM_001167908, exon 2 of 2)	exon (NM_001167908, exon 2 of 2)	980	NM_001167908	105651		NM_001167908	ENSMUSG00000072494	Ppp1r3e	A630071A11Rik|Gm1211	protein phosphatase 1, regulatory subunit 3E	protein-coding
1012	chr13	112800590	112801154	+	0	NA	promoter-TSS (NM_008247)	promoter-TSS (NM_008247)	95	NM_008247	19012		NM_008247	ENSMUSG00000021759	Plpp1	Hic53|Hpic53|LPP-1|LPP1|PAP-2a|PAP2-alpha|PAP2a|Ppap2a|mPAP	phospholipid phosphatase 1	protein-coding
1652	chr4	9668825	9669605	+	0	NA	promoter-TSS (NM_001177856)	promoter-TSS (NM_001177856)	-53	NM_001177850	65973		NM_023066	ENSMUSG00000028207	Asph	2310005F16Rik|3110001L23Rik|BAH|cI-37	aspartate-beta-hydroxylase	protein-coding
1412	chr11	58903998	58904556	+	0	NA	promoter-TSS (NM_011758)	promoter-TSS (NM_011758)	-52	NM_011758	22698		NM_011758	ENSMUSG00000037001	Zfp39	CTfin33|Zfp-39	zinc finger protein 39	protein-coding
379	chr17	33817454	33818268	+	0	NA	exon (NM_030697, exon 3 of 11)	exon (NM_030697, exon 3 of 11)	6701	NM_001355384	54127		NM_016844	ENSMUSG00000067288	Rps28	-	ribosomal protein S28	protein-coding
2401	chr9	98563358	98563958	+	0	NA	promoter-TSS (NM_015827)	promoter-TSS (NM_015827)	-47	NR_029444	75881		NM_175227		4930579K19Rik	-	RIKEN cDNA 4930579K19 gene	ncRNA
2369	chr10	57486005	57486574	+	0	NA	promoter-TSS (NR_045353)	promoter-TSS (NR_045353)	64	NR_045353	74928		NR_045353	ENSMUSG00000097370	4930467K11Rik	-	RIKEN cDNA 4930467K11 gene	ncRNA
2534	chr10	74966897	74967390	+	0	NA	promoter-TSS (NM_001358848)	promoter-TSS (NM_001358848)	-34	NM_010311	14687		NM_010311	ENSMUSG00000040009	Gnaz	Gz	guanine nucleotide binding protein, alpha z subunit	protein-coding
247	chr16	91688440	91689155	+	0	NA	promoter-TSS (NM_021720)	promoter-TSS (NM_021720)	-69	NM_021720	60364		NM_021720	ENSMUSG00000022960	Donson	1110025J21Rik|ORF60	downstream neighbor of SON	protein-coding
667	chr5	114443795	114444345	+	0	NA	promoter-TSS (NM_001306205)	promoter-TSS (NM_001306205)	-43	NM_029956	77697		NM_029956	ENSMUSG00000029575	Mmab	9130222L19Rik|ATR	methylmalonic aciduria (cobalamin deficiency) cblB type homolog (human)	protein-coding
1727	chr15	81926054	81926591	+	0	NA	promoter-TSS (NM_030229)	promoter-TSS (NM_030229)	-109	NM_030229	78929		NM_030229	ENSMUSG00000022476	Polr3h	5031409G22Rik|RPC8	polymerase (RNA) III (DNA directed) polypeptide H	protein-coding
2606	chrX	20798037	20798692	+	0	NA	Intergenic	Intergenic	-50179	NM_001159645	11836		NM_009703	ENSMUSG00000001127	Araf	1200013E08Rik|A-Raf|Araf1	Araf proto-oncogene, serine/threonine kinase	protein-coding
184	chr2	166713584	166714159	+	0	NA	promoter-TSS (NM_177782)	promoter-TSS (NM_177782)	-39	NM_177782	277360		NM_177782	ENSMUSG00000039621	Prex1	G630042G04|P-REX1|Setd6	phosphatidylinositol-3,4,5-trisphosphate-dependent Rac exchange factor 1	protein-coding
1030	chr6	30047454	30048092	+	0	NA	promoter-TSS (NM_001164227)	promoter-TSS (NM_001164227)	-215	NM_001164230	18181		NM_010938	ENSMUSG00000058440	Nrf1	D6Ertd415e	nuclear respiratory factor 1	protein-coding
1430	chr11	60220349	60220649	+	0	NA	exon (NM_011480, exon 1 of 19)	exon (NM_011480, exon 1 of 19)	128	NM_011480	20787		NM_011480	ENSMUSG00000020538	Srebf1	ADD1|SREBP1|bHLHd1	sterol regulatory element binding transcription factor 1	protein-coding
207	chr7	123500567	123501160	+	0	NA	promoter-TSS (NM_001081329)	promoter-TSS (NM_001081329)	-237	NM_001081329	210162		NM_175435	ENSMUSG00000030757	Zkscan2	9430065N20Rik|Zfp694	zinc finger with KRAB and SCAN domains 2	protein-coding
572	chr17	80206788	80207711	+	0	NA	promoter-TSS (NM_146083)	promoter-TSS (NM_146083)	56	NM_001360435	225027		NM_146083	ENSMUSG00000024097	Srsf7	35kDa|9430065L19Rik|9G8|NX-96|Sfrs7	serine and arginine-rich splicing factor 7	protein-coding
328	chr7	143052582	143053067	+	0	NA	promoter-TSS (NM_133655)	promoter-TSS (NM_133655)	74	NM_133655	12520		NM_133655	ENSMUSG00000037706	Cd81	Tapa-1|Tapa1|Tspan28	CD81 antigen	protein-coding
471	chr8	69901348	69902024	+	0	NA	promoter-TSS (NM_032004)	promoter-TSS (NM_032004)	334	NM_001382215	67184		NM_023312	ENSMUSG00000036199	Ndufa13	2700054G14Rik|CDA016|CGI-39|CI-B16.6|GRIM-19|Grim19	NADH:ubiquinone oxidoreductase subunit A13	protein-coding
49	chr2	144011174	144011590	+	0	NA	promoter-TSS (NM_024281)	promoter-TSS (NM_024281)	-119	NM_024281	81910		NM_024281	ENSMUSG00000027422	Rrbp1	1700087N07Rik|5730465C04Rik|ES/130|mKIAA1398|mRRp0|mRRp1.8|mRRp10|mRRp15a|mRRp15b|mRRp16.8|mRRp2|mRRp41|mRRp47|mRRp5.4|p180	ribosome binding protein 1	protein-coding
2981	chr5	113872685	113873884	+	0	NA	intron (NM_011779, intron 2 of 10)	intron (NM_011779, intron 2 of 10)	35422	NM_011779	23790		NM_011779	ENSMUSG00000004530	Coro1c	CRN2	coronin, actin binding protein 1C	protein-coding
1205	chr6	99522816	99523642	+	0	NA	Intergenic	Intergenic	-2236	NM_001347345	108655		NM_053202	ENSMUSG00000030067	Foxp1	3110052D19Rik|4932443N09Rik	forkhead box P1	protein-coding
1763	chr15	89373522	89374177	+	0	NA	promoter-TSS (NM_001111288)	promoter-TSS (NM_001111288)	42	NM_001111288	100126824		NM_001111288	ENSMUSG00000091780	Sco2	-	SCO2 cytochrome c oxidase assembly protein	protein-coding
555	chr12	116047570	116048218	+	0	NA	intron (NM_001004066, intron 1 of 2)	CpG	170	NM_019565	56220		NM_019565	ENSMUSG00000042063	Zfp386	Kzf1|mKIAA4205	zinc finger protein 386 (Kruppel-like)	protein-coding
2212	chr9	66834609	66835235	+	0	NA	promoter-TSS (NM_026674)	promoter-TSS (NM_026674)	-216	NM_026674	68318		NM_026674	ENSMUSG00000053040	Aph1c	-	aph1 homolog C, gamma secretase subunit	protein-coding
1201	chr6	97205529	97205913	+	0	NA	promoter-TSS (NM_001301858)	promoter-TSS (NM_001301858)	-74	NM_001301859	22200		NM_011666	ENSMUSG00000030061	Uba3	A830034N06Rik|Ube1c	ubiquitin-like modifier activating enzyme 3	protein-coding
805	chr8	126826075	126826948	+	0	NA	Intergenic	Intergenic	-22509	NR_151740	414091		NM_001033546		A630001O12Rik	Gm45803	RIKEN cDNA A630001O12 gene	ncRNA
1118	chr6	77742532	77743929	+	0	NA	intron (NM_001355193, intron 3 of 17)	intron (NM_001355193, intron 3 of 17)	236437	NM_009819	12386		NM_009819	ENSMUSG00000063063	Ctnna2	Catna|Catna2|cdf|chp	catenin alpha 2	protein-coding
861	chr13	67637082	67638042	+	0	NA	intron (NM_183146, intron 1 of 3)	intron (NM_183146, intron 1 of 3)	219	NM_183146	212281		NM_183146	ENSMUSG00000021510	Zfp729a	A530054K11Rik|Rslcan3	zinc finger protein 729a	protein-coding
2985	chr5	125404844	125406404	+	0	NA	Intergenic	tRNA-Asp-GAY|tRNA|tRNA	-15607	NM_019639	22190		NM_019639	ENSMUSG00000008348	Ubc	2700054O04Rik|Rps27a|TI-225|Uba52|Ubb	ubiquitin C	protein-coding
845	chr13	63951972	63953132	+	0	NA	Intergenic	Intergenic	136649	NM_008291	15487		NM_008291	ENSMUSG00000033122	Hsd17b3	-	hydroxysteroid (17-beta) dehydrogenase 3	protein-coding
2917	chr15	100494877	100495610	+	0	NA	promoter-TSS (NM_153407)	promoter-TSS (NM_153407)	-4	NM_153407	207785		NM_153407	ENSMUSG00000044636	Csrnp2	CSRNP-2|Csnrp2|taip-12	cysteine-serine-rich nuclear protein 2	protein-coding
2190	chr10	34019550	34019895	+	0	NA	promoter-TSS (NM_025614)	promoter-TSS (NM_025614)	-106	NM_025614	66521		NM_025614	ENSMUSG00000019782	Rwdd1	0710001K08Rik|2610002D06Rik|2700069A07Rik|IH1	RWD domain containing 1	protein-coding
1557	chr1	58423508	58424010	+	0	NA	intron (NR_027853, intron 1 of 11)	CpG	329	NR_027854	12747		NM_009905	ENSMUSG00000026034	Clk1	STY	CDC-like kinase 1	protein-coding
2819	chr11	3894931	3895613	+	0	NA	promoter-TSS (NM_173745)	promoter-TSS (NM_173745)	32	NM_173745	75219		NM_173745	ENSMUSG00000047205	Dusp18	4930527G07Rik|DSP18|DUSP20|LMWDSP20	dual specificity phosphatase 18	protein-coding
2377	chr10	60105440	60106309	+	0	NA	promoter-TSS (NM_052994)	promoter-TSS (NM_052994)	-383	NM_052994	94214		NM_052994	ENSMUSG00000058297	Spock2	Gcap26|mKIAA0275	sparc/osteonectin, cwcv and kazal-like domains proteoglycan 2	protein-coding
2953	chr16	4679379	4680051	+	0	NA	promoter-TSS (NM_030205)	promoter-TSS (NM_030205)	5	NM_030205	78885		NM_030205	ENSMUSG00000039637	Coro7	0610011B16Rik	coronin 7	protein-coding
1513	chr3	132683673	132684208	+	0	NA	promoter-TSS (NM_007926)	promoter-TSS (NM_007926)	-61	NM_007926	13722		NM_007926	ENSMUSG00000028029	Aimp1	9830137A06Rik|AIMP1/p43|EMAPII|Emap2|Scye1|p43	aminoacyl tRNA synthetase complex-interacting multifunctional protein 1	protein-coding
456	chr17	56303949	56304319	+	0	NA	promoter-TSS (NM_001111078)	promoter-TSS (NM_001111078)	-179	NM_001111080	18140		NM_010931	ENSMUSG00000001228	Uhrf1	ICBP90|Np95|RNF106	ubiquitin-like, containing PHD and RING finger domains, 1	protein-coding
2278	chr4	135873277	135874080	+	0	NA	5' UTR (NM_026383, exon 1 of 3)	5' UTR (NM_026383, exon 1 of 3)	168	NM_026383	52830		NM_026383	ENSMUSG00000028675	Pnrc2	0610011E17Rik|D4Bwg0593e	proline-rich nuclear receptor coactivator 2	protein-coding
1172	chr3	51276061	51276357	+	0	NA	promoter-TSS (NR_073429)	promoter-TSS (NR_073429)	-552	NR_073429	67746		NR_073429	ENSMUSG00000087440	4930577N17Rik	-	RIKEN cDNA 4930577N17 gene	ncRNA
2804	chr10	127069679	127070736	+	0	NA	promoter-TSS (NM_025982)	promoter-TSS (NM_025982)	54	NM_025982	67125		NM_025982	ENSMUSG00000006736	Tspan31	2700085A14Rik|Sas	tetraspanin 31	protein-coding
2405	chr9	100545781	100546659	+	0	NA	promoter-TSS (NM_010878)	promoter-TSS (NM_010878)	-86	NM_010878	17973		NM_010878	ENSMUSG00000032475	Nck1	6330586M15Rik|D230010O13Rik|Nck|Nck-1	non-catalytic region of tyrosine kinase adaptor protein 1	protein-coding
211	chr7	126396541	126397042	+	0	NA	promoter-TSS (NM_010900)	promoter-TSS (NM_010900)	-54	NM_010900	18020		NM_010900	ENSMUSG00000030722	Nfatc2ip	D7Ertd304e|NIP45	nuclear factor of activated T cells, cytoplasmic, calcineurin dependent 2 interacting protein	protein-coding
615	chr8	85492184	85492974	+	0	NA	promoter-TSS (NM_173866)	promoter-TSS (NM_173866)	3	NM_173866	108682		NM_173866	ENSMUSG00000031700	Gpt2	4631422C05Rik|ALT2	glutamic pyruvate transaminase (alanine aminotransferase) 2	protein-coding
2005	chr1	180813122	180814080	+	0	NA	promoter-TSS (NM_008210)	promoter-TSS (NM_008210)	4	NM_008210	15078		NM_008210	ENSMUSG00000060743	H3f3a	EyeLinc14|H3-3a|H3-3b|H3.3A	H3.3 histone A	protein-coding
2230	chr9	79793281	79793847	+	0	NA	promoter-TSS (NR_040734)	promoter-TSS (NR_040734)	-77	NR_040734	74633		NR_040734	ENSMUSG00000086918	4930429F24Rik	Myolinc	RIKEN cDNA 4930429F24 gene	ncRNA
874	chr18	64466411	64466945	+	0	NA	intron (NM_001348055, intron 5 of 9)	intron (NM_001348055, intron 5 of 9)	22420	NM_001348055	14151		NM_007998	ENSMUSG00000024588	Fech	Fcl|fch	ferrochelatase	protein-coding
127	chr7	116443134	116443927	+	0	NA	promoter-TSS (NM_011083)	promoter-TSS (NM_011083)	-72	NM_011083	18704		NM_011083	ENSMUSG00000030660	Pik3c2a	Cpk-m|PI3KC2	phosphatidylinositol-4-phosphate 3-kinase catalytic subunit type 2 alpha	protein-coding
2922	chr2	119972334	119972660	+	0	NA	promoter-TSS (NM_001355293)	promoter-TSS (NM_001355293)	-202	NM_011941	26390		NM_011941	ENSMUSG00000033902	Mapkbp1	2810483F24Rik|JNKBP-1|Jnkbp1|mKIAA0596	mitogen-activated protein kinase binding protein 1	protein-coding
844	chr18	55484955	55486002	+	0	NA	Intergenic	Intergenic	-492887	NM_001360787	269023		NM_175751	ENSMUSG00000052713	Zfp608	4932417D18Rik|D430007A19Rik|Znf608	zinc finger protein 608	protein-coding
1562	chr15	76522667	76524014	+	0	NA	Intergenic	CpG	-1211	NM_130893	170729		NM_130893	ENSMUSG00000048385	Scrt1	-	scratch family zinc finger 1	protein-coding
1547	chr15	73185087	73185481	+	0	NA	promoter-TSS (NM_153178)	promoter-TSS (NM_153178)	-337	NM_153178	239528		NM_153178	ENSMUSG00000036698	Ago2	1110029L17Rik|2310051F07Rik|Eif2c2|Gerp95|Gm10365|mKIAA4215	argonaute RISC catalytic subunit 2	protein-coding
417	chr8	56550658	56551618	+	0	NA	promoter-TSS (NM_001368348)	promoter-TSS (NM_001368348)	-16	NM_015791	50753		NM_015791	ENSMUSG00000038206	Fbxo8	Fbx8	F-box protein 8	protein-coding
2328	chr12	27082289	27083369	+	0	NA	Intergenic	Intergenic	32166	NR_045052	100504347		NR_045052	ENSMUSG00000094002	Gm20187	-	predicted gene, 20187	ncRNA
554	chr12	113014042	113014368	+	0	NA	promoter-TSS (NM_001291445)	promoter-TSS (NM_001291445)	-303	NM_001291444	217893		NM_198165	ENSMUSG00000021143	Pacs2	6720425G15Rik|E230011J22|Pacs1l|mKIAA0602	phosphofurin acidic cluster sorting protein 2	protein-coding
2331	chr12	27565677	27566540	+	0	NA	Intergenic	Intergenic	-223390	NM_009234	20666		NM_009234	ENSMUSG00000063632	Sox11	1110038H03Rik|6230403H02Rik|end1	SRY (sex determining region Y)-box 11	protein-coding
2596	chrX	8074528	8075045	+	0	NA	promoter-TSS (NM_011514)	promoter-TSS (NM_011514)	-26	NM_011514	20937		NM_011514	ENSMUSG00000039231	Suv39h1	DXHXS7466e|H3-K9-HMTase 1|KMT1A|mIS6	suppressor of variegation 3-9 1	protein-coding
804	chr8	126594113	126595007	+	0	NA	promoter-TSS (NM_001164598)	promoter-TSS (NM_001164598)	-574	NM_001164598	270110		NM_001164598	ENSMUSG00000051495	Irf2bp2	E130305N23Rik|IRF-2BP2	interferon regulatory factor 2 binding protein 2	protein-coding
2227	chr9	78481423	78482291	+	0	NA	promoter-TSS (NM_010106)	promoter-TSS (NM_010106)	-133	NM_010106	13627		NM_010106	ENSMUSG00000037742	Eef1a1	-	eukaryotic translation elongation factor 1 alpha 1	protein-coding
980	chr13	97240453	97241191	+	0	NA	promoter-TSS (NM_007930)	promoter-TSS (NM_007930)	-283	NM_007930	13803		NM_007930	ENSMUSG00000041773	Enc1	Nrpb|PIG10	ectodermal-neural cortex 1	protein-coding
2263	chr4	133729739	133730350	+	0	NA	intron (NM_001363070, intron 1 of 19)	intron (NM_001363070, intron 1 of 19)	-12936	NR_106086	102465707		NR_106086	ENSMUSG00000104566	Mir7227	mmu-mir-7227	microRNA 7227	ncRNA
2705	chr12	103388542	103389143	+	0	NA	5' UTR (NM_001177841, exon 1 of 7)	5' UTR (NM_001177841, exon 1 of 7)	160	NM_001177841	68149		NM_026580	ENSMUSG00000021203	Otub2	2010015L18Rik|4930586I02Rik|OTB2|OTU2	OTU domain, ubiquitin aldehyde binding 2	protein-coding
1679	chr4	26346184	26346957	+	0	NA	promoter-TSS (NM_172865)	promoter-TSS (NM_172865)	82	NM_172865	242362		NM_172865	ENSMUSG00000040520	Manea	4932703L02Rik	mannosidase, endo-alpha	protein-coding
2943	chr2	122375566	122376002	+	0	NA	intron (NR_166176, intron 1 of 2)	intron (NR_166176, intron 1 of 2)	951	NR_166177	105244278		NR_166176		Gm39918	-	predicted gene, 39918	ncRNA
132	chr2	155592390	155592944	+	0	NA	intron (NM_008180, intron 1 of 12)	CpG	143	NM_008180	14854		NM_008180	ENSMUSG00000027610	Gss	GS-A/GS-B|GSH-S	glutathione synthetase	protein-coding
614	chr5	100982166	100983085	+	0	NA	Intergenic	Intergenic	-68933	NR_168093	102640815		NR_166652	ENSMUSG00000106255	Gm36793	-	predicted gene, 36793	ncRNA
2	chr7	63970173	63971399	+	0	NA	Intergenic	Intergenic	-16049	NR_169109	102635243		NR_169109	ENSMUSG00000108393	Gm32633	Gm45055	predicted gene, 32633	ncRNA
1991	chr11	115603652	115604389	+	0	NA	promoter-TSS (NM_001252067)	promoter-TSS (NM_001252067)	-104	NM_173048	260302		NM_173048	ENSMUSG00000020740	Gga3	C230037M19Rik|mKIAA0154	golgi associated, gamma adaptin ear containing, ARF binding protein 3	protein-coding
1300	chr3	90052196	90053062	+	0	NA	promoter-TSS (NM_028475)	promoter-TSS (NM_028475)	-114	NM_001165984	74383		NM_028475	ENSMUSG00000042520	Ubap2l	3110083O19Rik|4932431F02Rik|A430103N23Rik|Nice-4|mKIAA0144	ubiquitin-associated protein 2-like	protein-coding
875	chr18	64887185	64887584	+	0	NA	promoter-TSS (NM_001114386)	promoter-TSS (NM_001114386)	-372	NM_001114386	83814		NM_031881	ENSMUSG00000024589	Nedd4l	1300012C07Rik|NEDD4.2|Nedd4-2|Nedd4b	neural precursor cell expressed, developmentally down-regulated gene 4-like	protein-coding
441	chr17	46680441	46681219	+	0	NA	promoter-TSS (NM_010787)	promoter-TSS (NM_010787)	47	NM_001277311	17256		NM_010787	ENSMUSG00000002768	Mea1	Mea-1	male enhanced antigen 1	protein-coding
465	chr5	52833815	52834186	+	0	NA	promoter-TSS (NM_024213)	promoter-TSS (NM_024213)	-135	NM_024213	52206		NM_024213	ENSMUSG00000029176	Anapc4	2610306D21Rik|APC4|D5Ertd249e	anaphase promoting complex subunit 4	protein-coding
1063	chr14	8172725	8173465	+	0	NA	promoter-TSS (NM_024221)	promoter-TSS (NM_024221)	-103	NM_024221	68263		NM_024221	ENSMUSG00000021748	Pdhb	2610103L06Rik	pyruvate dehydrogenase (lipoamide) beta	protein-coding
739	chr18	37935216	37935705	+	0	NA	promoter-TSS (NM_007858)	promoter-TSS (NM_007858)	16	NM_001305981	13367		NM_007858	ENSMUSG00000024456	Diaph1	D18Wsu154e|Dia1|Diap1|Drf1|p140mDia	diaphanous related formin 1	protein-coding
1623	chr7	24506945	24507630	+	0	NA	non-coding (NR_110958, exon 1 of 3)	non-coding (NR_110958, exon 1 of 3)	200	NM_146183	232969		NM_146183	ENSMUSG00000064264	Zfp428	2410005H09Rik|Znf428	zinc finger protein 428	protein-coding
2858	chr2	92433716	92434336	+	0	NA	promoter-TSS (NM_009963)	promoter-TSS (NM_009963)	43	NM_009963	12953		NM_009963	ENSMUSG00000068742	Cry2	D130054K12Rik	cryptochrome circadian regulator 2	protein-coding
23	chr7	80860354	80861206	+	0	NA	promoter-TSS (NM_001382511)	promoter-TSS (NM_001382511)	-151	NM_001382512	22691		NM_009553	ENSMUSG00000038797	Zscan2	Zfp-29|Zfp29	zinc finger and SCAN domain containing 2	protein-coding
1463	chr3	105214851	105215324	+	0	NA	Intergenic	Intergenic	148243	NM_029228	75269		NM_029228	ENSMUSG00000051788	4930564D02Rik	-	RIKEN cDNA 4930564D02 gene	ncRNA
1995	chr1	172632598	172633311	+	0	NA	promoter-TSS (NM_026725)	promoter-TSS (NM_026725)	20	NM_026725	68440		NM_026725	ENSMUSG00000026544	Dusp23	1300005N15Rik|LDP-3	dual specificity phosphatase 23	protein-coding
1180	chr6	87851034	87851413	+	0	NA	promoter-TSS (NM_001355195)	promoter-TSS (NM_001355195)	-117	NM_013493	12785		NM_013493	ENSMUSG00000030057	Cnbp	Cnbp1|Znf9	cellular nucleic acid binding protein	protein-coding
401	chr8	33641496	33642116	+	0	NA	intron (NM_178648, intron 1 of 7)	CpG	170	NM_178648	108159		NM_178648	ENSMUSG00000052906	Ubxn8	D0H8S2298E|Rep-8|Rep8h|Ubxd6	UBX domain protein 8	protein-coding
3010	chr3	136669595	136670342	+	0	NA	promoter-TSS (NM_001293622)	promoter-TSS (NM_001293622)	-98	NM_001293622	19055		NM_008913	ENSMUSG00000028161	Ppp3ca	2900074D19Rik|CN|Caln|Calna|CnA	protein phosphatase 3, catalytic subunit, alpha isoform	protein-coding
953	chr18	75366667	75367179	+	0	NA	promoter-TSS (NM_001042660)	promoter-TSS (NM_001042660)	165	NR_155535	102636262		NR_155535	ENSMUSG00000092569	Gm20544	-	predicted gene 20544	ncRNA
852	chr18	56707503	56708236	+	0	NA	promoter-TSS (NM_010721)	promoter-TSS (NM_010721)	56	NM_010721	16906		NM_010721	ENSMUSG00000024590	Lmnb1	-	lamin B1	protein-coding
1642	chr7	27486822	27487297	+	0	NA	5' UTR (NM_018820, exon 1 of 2)	5' UTR (NM_018820, exon 1 of 2)	106	NM_018820	55942		NM_018820	ENSMUSG00000008384	Sertad1	1110032C13Rik|Sei-1|Sei1|TRIP-Br1	SERTA domain containing 1	protein-coding
1667	chr7	30090239	30090848	+	0	NA	promoter-TSS (NM_152814)	promoter-TSS (NM_152814)	-33	NM_152814	72556		NM_152814	ENSMUSG00000078768	Zfp566	2700043M03Rik|mszf4	zinc finger protein 566	protein-coding
277	chr17	5189581	5190365	+	0	NA	intron (NM_001085355, intron 4 of 19)	CpG	194899	NM_001085355	239985		NM_001085355	ENSMUSG00000069729	Arid1b	8030481M12|9330189K18Rik|Ardi1b|B230217J03Rik|BAF250B|mKIAA1235	AT-rich interaction domain 1B	protein-coding
502	chr5	76664816	76667013	+	0	NA	Intergenic	Intergenic	77215	NM_199032	381644		NM_199032	ENSMUSG00000036403	Cep135	Cep4|Gm1044	centrosomal protein 135	protein-coding
1427	chr15	24971800	24972278	+	0	NA	Intergenic	Intergenic	441725	NM_027395	70350		NM_027395	ENSMUSG00000045763	Basp1	2610024P12Rik|CAP-23|CAP23|Ckap3|NAP-22|NAP22	brain abundant, membrane attached signal protein 1	protein-coding
566	chr17	78023784	78024768	+	0	NA	Intergenic	Intergenic	175749	NR_168063	102634780		NR_167677	ENSMUSG00000117648	Gm32282	-	predicted gene, 32282	ncRNA
542	chr12	111038452	111039352	+	0	NA	promoter-TSS (NM_198023)	promoter-TSS (NM_198023)	-465	NM_198023	217864		NM_198023	ENSMUSG00000037896	Rcor1	5730409O11|6720480E22Rik|D12Wsu95e|Rocr1|mKIAA0071	REST corepressor 1	protein-coding
1027	chr6	28479946	28480510	+	0	NA	promoter-TSS (NM_019776)	promoter-TSS (NM_019776)	-120	NM_019776	56463		NM_019776	ENSMUSG00000001424	Snd1	Tudor-SN	staphylococcal nuclease and tudor domain containing 1	protein-coding
1730	chr11	78188270	78189334	+	0	NA	promoter-TSS (NM_033475)	promoter-TSS (NM_033475)	54	NM_033475	19376		NM_033475	ENSMUSG00000002059	Rab34	Narr|Rah|Rah1	RAB34, member RAS oncogene family	protein-coding
1159	chr14	57423666	57424304	+	0	NA	promoter-TSS (NM_009376)	promoter-TSS (NM_009376)	-86	NM_009376	21821		NM_009376	ENSMUSG00000040040	Ift88	Tg737|Tg737Rpw|TgN737Rpw|Ttc10|flexo|fxo|orpk|polaris	intraflagellar transport 88	protein-coding
309	chr17	17837957	17838520	+	0	NA	exon (NM_001162909, exon 7 of 9)	exon (NM_001162909, exon 7 of 9)	7263	NM_001162909	75202		NM_029205	ENSMUSG00000080316	Spaca6	4930546H06Rik|9530079D04Rik|B230206P06Rik|Ncrna00085|SPACA6A|let-7e|mir-125a|mir-99b	sperm acrosome associated 6	protein-coding
185	chr2	166905884	166906484	+	0	NA	promoter-TSS (NM_023565)	promoter-TSS (NM_023565)	88	NM_023565	110750		NM_023565	ENSMUSG00000002718	Cse1l	2610100P18Rik|Capts|Cas|Xpo2	chromosome segregation 1 like	protein-coding
2701	chr12	102439484	102439962	+	0	NA	promoter-TSS (NM_001378875)	promoter-TSS (NM_001378875)	5	NM_011175	19141		NM_011175	ENSMUSG00000021190	Lgmn	AEP|Prsc1	legumain	protein-coding
349	chr17	24719543	24720331	+	0	NA	promoter-TSS (NR_027900)	promoter-TSS (NR_027900)	28	NR_027900	73474		NR_027900	ENSMUSG00000090101	Snhg9	1700072N11Rik	small nucleolar RNA host gene 9	ncRNA
52	chr16	18248397	18249201	+	0	NA	promoter-TSS (NM_011239)	promoter-TSS (NM_011239)	-84	NM_001357146	15547		NM_008307	ENSMUSG00000022721	Trmt2a	Htf9c	TRM2 tRNA methyltransferase 2A	protein-coding
1712	chr1	36444994	36445463	+	0	NA	promoter-TSS (NM_001310517)	promoter-TSS (NM_001310517)	43	NM_001013374	214895		NM_001013374	ENSMUSG00000001143	Lman2l	A630028F14Rik|VIP36-like|VIPL	lectin, mannose-binding 2-like	protein-coding
2335	chr12	29368005	29368658	+	0	NA	Intergenic	Intergenic	-160053	NM_001093775	17933		NM_008666	ENSMUSG00000061911	Myt1l	2900046C06Rik|2900093J19Rik|C630034G21Rik|Nztf1|Pmng1|Png-1|mKIAA1106	myelin transcription factor 1-like	protein-coding
1778	chr11	86358071	86358712	+	0	NA	promoter-TSS (NM_001080931)	promoter-TSS (NM_001080931)	-795	NM_001080931	327987		NM_001080931	ENSMUSG00000034297	Med13	1110067M05Rik|D030023K18|Thrap1|Trap240	mediator complex subunit 13	protein-coding
3032	chr13	38634875	38635535	+	0	NA	promoter-TSS (NM_139063)	promoter-TSS (NM_139063)	-113	NM_139063	17828		NM_139063	ENSMUSG00000038982	Bloc1s5	1810074A19Rik|Muted|mu	biogenesis of lysosomal organelles complex-1, subunit 5, muted	protein-coding
2959	chr2	128127303	128128065	+	0	NA	exon (NM_001284410, exon 1 of 4)	exon (NM_001284410, exon 1 of 4)	109	NM_001284410	12125		NM_009754	ENSMUSG00000027381	Bcl2l11	1500006F24Rik|Bim|Bod|bcl2-L-11	BCL2 like 11	protein-coding
1428	chr15	25622247	25623009	+	0	NA	promoter-TSS (NM_019472)	promoter-TSS (NM_019472)	78	NM_019472	17909		NM_019472	ENSMUSG00000022272	Myo10	D15Ertd600e|mKIAA0799|myosin-X	myosin X	protein-coding
2813	chr10	128704825	128705346	+	0	NA	promoter-TSS (NM_016756)	promoter-TSS (NM_016756)	-34	NM_183417	12566		NM_016756	ENSMUSG00000025358	Cdk2	A630093N05Rik	cyclin dependent kinase 2	protein-coding
1519	chr7	19359509	19359982	+	0	NA	promoter-TSS (NM_145822)	promoter-TSS (NM_145822)	-262	NM_145822	70333		NM_145822	ENSMUSG00000047649	Polr1g	1190028F09|2610103M17Rik|ASE-1|Ase1|CAST|Cd3eap|PAF49	RNA polymerase I subunit G	protein-coding
1668	chr4	14826346	14826840	+	0	NA	promoter-TSS (NM_152812)	promoter-TSS (NM_152812)	-180	NM_152812	72201		NM_152812	ENSMUSG00000040550	Otud6b	2600013N14Rik	OTU domain containing 6B	protein-coding
1031	chr6	30509269	30509989	+	0	NA	promoter-TSS (NM_027073)	promoter-TSS (NM_027073)	144	NM_001347087	72649		NM_178625	ENSMUSG00000029782	Tmem209	2700094F01Rik	transmembrane protein 209	protein-coding
1028	chr6	29467675	29468276	+	0	NA	intron (NM_025381, intron 1 of 1)	intron (NM_025381, intron 1 of 1)	192	NM_025381	66144		NM_025381	ENSMUSG00000004285	Atp6v1f	1110004G16Rik	ATPase, H+ transporting, lysosomal V1 subunit F	protein-coding
816	chr18	43175500	43175875	+	0	NA	Intergenic	Intergenic	-32010	NM_178749	269019		NM_178749	ENSMUSG00000039954	Stk32a	A930015B13Rik|YANK1	serine/threonine kinase 32A	protein-coding
1504	chr7	16273184	16273914	+	0	NA	TTS (NM_001136471)	TTS (NM_001136471)	143	NM_001136270	66300		NM_001136270	ENSMUSG00000091811	Inafm1	2610014I16Rik|Prr24	InaF motif containing 1	protein-coding
1431	chr11	60416838	60417511	+	0	NA	promoter-TSS (NR_157083)	promoter-TSS (NR_157083)	29	NM_025757	66771		NM_025757	ENSMUSG00000018415	Gid4	4933439F18Rik	GID complex subunit 4, VID24 homolog	protein-coding
2980	chr5	101496665	101498087	+	0	NA	Intergenic	Intergenic	167335	NM_144955	18096		NM_144955	ENSMUSG00000035187	Nkx6-1	NKX6A|Nkx6.1	NK6 homeobox 1	protein-coding
729	chr18	35814572	35816302	+	0	NA	Intergenic	Intergenic	-14351	NM_133687	67393		NM_133687	ENSMUSG00000046668	Cxxc5	4930415K17Rik	CXXC finger 5	protein-coding
22	chr7	80802911	80803566	+	0	NA	promoter-TSS (NM_016721)	promoter-TSS (NM_016721)	93	NM_016721	29875		NM_016721	ENSMUSG00000030536	Iqgap1	D7Ertd237e|D7Ertd257e|mKIAA0051	IQ motif containing GTPase activating protein 1	protein-coding
2195	chr9	61370442	61371231	+	0	NA	Intergenic	CpG	-1530	NM_009389	21887		NM_009389	ENSMUSG00000032280	Tle3	2610103N05Rik|ESG|Grg3a|Grg3b|mKIAA1547	transducin-like enhancer of split 3	protein-coding
2857	chr2	92008240	92008580	+	0	NA	intron (NM_011957, intron 1 of 11)	CpG	15760	NM_011957	26427		NM_011957	ENSMUSG00000027230	Creb3l1	Oasis	cAMP responsive element binding protein 3-like 1	protein-coding
3046	chr2	23068062	23069512	+	0	NA	promoter-TSS (NM_001102437)	promoter-TSS (NM_001102437)	-285	NM_001102437	74159		NM_028793	ENSMUSG00000026781	Acbd5	1300014E15Rik	acyl-Coenzyme A binding domain containing 5	protein-coding
1777	chr11	85234597	85235297	+	0	NA	promoter-TSS (NR_028329)	promoter-TSS (NR_028329)	173	NM_025825	66884		NM_025825	ENSMUSG00000018481	Appbp2	1300003O07Rik|PAT1	amyloid beta precursor protein binding protein 2	protein-coding
646	chr8	94385905	94386632	+	0	NA	promoter-TSS (NM_022331)	promoter-TSS (NM_022331)	-161	NM_022331	64209		NM_022331	ENSMUSG00000031770	Herpud1	Herp|Mifl|SUP	homocysteine-inducible, endoplasmic reticulum stress-inducible, ubiquitin-like domain member 1	protein-coding
266	chr2	181496578	181497624	+	0	NA	promoter-TSS (NM_001291197)	promoter-TSS (NM_001291197)	-41	NM_001373960	66314		NM_025482	ENSMUSG00000000827	Tpd52l2	2810411G23Rik|D54	tumor protein D52-like 2	protein-coding
242	chr2	174049666	174050658	+	0	NA	Intergenic	Intergenic	-26140	NM_001363030	228960		NM_172675	ENSMUSG00000027522	Stx16	4930401D03|5430410K23Rik|6330500A18Rik|Syn16	syntaxin 16	protein-coding
662	chr5	113771679	113772696	+	0	NA	promoter-TSS (NM_025526)	promoter-TSS (NM_025526)	213	NM_016926	53890		NM_016926	ENSMUSG00000018974	Sart3	mKIAA0156	squamous cell carcinoma antigen recognized by T cells 3	protein-coding
2684	chr12	84589869	84590884	+	0	NA	intron (NM_001301427, intron 3 of 4)	intron (NM_001301427, intron 3 of 4)	20548	NM_007701	12677		NM_007701	ENSMUSG00000021239	Vsx2	Chx10|Hox-10|Hox10|or	visual system homeobox 2	protein-coding
2235	chr9	86571806	86572149	+	0	NA	promoter-TSS (NM_027100)	promoter-TSS (NM_027100)	-11	NM_001145969	69519		NM_027100	ENSMUSG00000032417	Rwdd2a	1700030C20Rik|Rwdd2	RWD domain containing 2A	protein-coding
713	chr13	37993941	37994329	+	0	NA	promoter-TSS (NM_025965)	promoter-TSS (NM_025965)	73	NM_001360842	107513		NM_025965	ENSMUSG00000021427	Ssr1	2510001K09Rik|6330400D04|SSR|TRAPA	signal sequence receptor, alpha	protein-coding
606	chr13	23368926	23369548	+	0	NA	promoter-TSS (NM_001286156)	promoter-TSS (NM_001286156)	-29	NM_001286156	218100		NM_172586	ENSMUSG00000046351	Zfp322a	Znf322|Znf322a	zinc finger protein 322A	protein-coding
577	chr13	14039382	14039882	+	0	NA	promoter-TSS (NR_130788)	promoter-TSS (NR_130788)	6	NM_178337	70430		NM_178337	ENSMUSG00000039233	Tbce	2610206D02Rik|C530005D02Rik|pmn	tubulin-specific chaperone E	protein-coding
202	chr2	172999771	173000529	+	0	NA	promoter-TSS (NM_175112)	promoter-TSS (NM_175112)	33	NM_175112	66679		NM_175112	ENSMUSG00000027509	Rae1	3230401I12Rik|D2Ertd342e|MNRP|MNRP41	ribonucleic acid export 1	protein-coding
1636	chr3	153193180	153194013	+	0	NA	Intergenic	Intergenic	-41488	NR_108044	75001		NR_108044		4930482G09Rik	-	RIKEN cDNA 4930482G09 gene	ncRNA
53	chr16	18348061	18348680	+	0	NA	promoter-TSS (NM_001359108)	promoter-TSS (NM_001359108)	188	NM_033474	11877		NM_033474	ENSMUSG00000118669	Arvcf	-	armadillo repeat gene deleted in velocardiofacial syndrome	protein-coding
2000	chr1	178405551	178406852	+	0	NA	intron (NM_026626, intron 1 of 6)	CpG	183	NM_026626	68226		NM_026626	ENSMUSG00000026495	Efcab2	1700073K01Rik|D830011E08Rik	EF-hand calcium binding domain 2	protein-coding
778	chr5	129386541	129386896	+	0	NA	Intergenic	(CA)n|Simple_repeat|Simple_repeat	-114513	NM_001359952	231769		NM_172276	ENSMUSG00000029439	Sfswap	1190005N23Rik|6330437E22Rik|SWAP|Sfrs8|Srsf8	splicing factor SWAP	protein-coding
2400	chr9	98033018	98033623	+	0	NA	promoter-TSS (NM_022319)	promoter-TSS (NM_022319)	-153	NM_022319	64085		NM_022319	ENSMUSG00000032452	Clstn2	2900042C18Rik|CSTN2|Cs2|Cst-2|mKIAA4134	calsyntenin 2	protein-coding
10	chr7	73594713	73595813	+	0	NA	Intergenic	Intergenic	-36868	NR_037569	69170		NR_037569	ENSMUSG00000101970	Chaserr	1810026B05Rik|linc2025	CHD2 adjacent suppressive regulatory RNA	ncRNA
1143	chr14	52197195	52197485	+	0	NA	promoter-TSS (NM_033618)	promoter-TSS (NM_033618)	-101	NM_033618	114741		NM_033618	ENSMUSG00000035726	Supt16	Cdc68|Fact140|Spt16|Supt16h	SPT16, facilitates chromatin remodeling subunit	protein-coding
5	chr7	66079344	66079907	+	0	NA	promoter-TSS (NM_024439)	promoter-TSS (NM_024439)	-24	NM_024439	109815		NM_024439	ENSMUSG00000075701	Selenos	1500011E07Rik|H-4|H-47|H4|H47|Sels|Seps1|Vimp	selenoprotein S	protein-coding
1834	chr4	43957340	43958024	+	0	NA	promoter-TSS (NM_027450)	promoter-TSS (NM_027450)	-20	NM_027450	384009		NM_027450	ENSMUSG00000028480	Glipr2	5730414A08Rik|GAPR-1	GLI pathogenesis-related 2	protein-coding
2363	chr10	43580474	43581174	+	0	NA	intron (NM_009846, intron 1 of 1)	intron (NM_009846, intron 1 of 1)	1655	NM_009846	12484		NM_009846	ENSMUSG00000047139	Cd24a	Cd24|HSA|Ly-52|nectadrin	CD24a antigen	protein-coding
14	chr7	79272747	79273511	+	0	NA	promoter-TSS (NM_018811)	promoter-TSS (NM_018811)	-100	NR_169073	102633760		NR_169073	ENSMUSG00000108387	Gm31510	Gm44558	predicted gene, 31510	ncRNA
2327	chr12	26844583	26845418	+	0	NA	Intergenic	Intergenic	-10449	NR_146399	74668		NR_146399	ENSMUSG00000113218	4933409F18Rik	4930435E18Rik	RIKEN cDNA 4933409F18 gene	ncRNA
393	chr8	25719968	25720439	+	0	NA	TTS (NM_001081269)	TTS (NM_001081269)	155	NM_028000	71910		NM_028000	ENSMUSG00000031570	Plpp5	1810019D05Rik|2310022A04Rik|Ppapdc1|Ppapdc1b	phospholipid phosphatase 5	protein-coding
1548	chr15	74156257	74157168	+	0	NA	Intergenic	Intergenic	-317041	NM_001368162	268816		NM_001033365	ENSMUSG00000072487	Mroh5	Gm628	maestro heat-like repeat family member 5	protein-coding
2231	chr9	82975423	82976106	+	0	NA	promoter-TSS (NM_001081216)	promoter-TSS (NM_001081216)	-275	NM_001081216	83946		NM_031879	ENSMUSG00000032253	Phip	2810004D21Rik|4632404O06Rik|Ndrp|Wdr11	pleckstrin homology domain interacting protein	protein-coding
2228	chr9	78520278	78521051	+	0	NA	Intergenic	RLTR51A_Mm|LTR|ERVK?	-31503	NR_168563	115487230		NR_168563		Gm53210	-	predicted gene, 53210	ncRNA
2886	chr7	45589191	45589495	+	0	NA	exon (NM_009737, exon 11 of 11)	exon (NM_009737, exon 11 of 11)	-14167	NR_038166	71661		NR_038165	ENSMUSG00000109644	0610005C13Rik	-	RIKEN cDNA 0610005C13 gene	ncRNA
1122	chr6	83054182	83054769	+	0	NA	promoter-TSS (NM_001301649)	promoter-TSS (NM_001301649)	-46	NM_001301649	11993		NM_007517	ENSMUSG00000068328	Aup1	-	ancient ubiquitous protein 1	protein-coding
1200	chr6	95117575	95118299	+	0	NA	promoter-TSS (NR_153843)	promoter-TSS (NR_153843)	57	NM_001102670	243574		NM_001008785	ENSMUSG00000030031	Kbtbd8	SSEC-51|SSEC51|Takrp|mKIAA1842	kelch repeat and BTB (POZ) domain containing 8	protein-coding
2191	chr10	34297116	34297708	+	0	NA	promoter-TSS (NM_030203)	promoter-TSS (NM_030203)	-9	NM_030203	72480		NM_030203	ENSMUSG00000039485	Tspyl4	2610102M01Rik|B230210I21Rik|D10Bwg0791e	TSPY-like 4	protein-coding
1769	chr1	86154463	86154860	+	0	NA	promoter-TSS (NM_001310702)	promoter-TSS (NM_001310702)	-119	NM_001310702	78795		NM_027456	ENSMUSG00000062590	Armc9	3830422A13Rik|4831423D23Rik|4930438O05Rik|5730415N24Rik	armadillo repeat containing 9	protein-coding
1435	chr15	27937339	27938062	+	0	NA	intron (NM_001081302, intron 1 of 56)	intron (NM_001081302, intron 1 of 56)	88148	NM_001081302	223435		NM_001081302	ENSMUSG00000022263	Trio	6720464I07Rik|Solo	triple functional domain (PTPRF interacting)	protein-coding
254	chr2	180455904	180456517	+	0	NA	promoter-TSS (NM_001355218)	promoter-TSS (NM_001355218)	-35	NR_149314	108115		NM_148933	ENSMUSG00000038963	Slco4a1	OATP-E|Slc21a12	solute carrier organic anion transporter family, member 4a1	protein-coding
122	chr7	113207062	113207451	+	0	NA	promoter-TSS (NM_001243048)	promoter-TSS (NM_001243048)	-209	NM_001243048	11865		NM_007489	ENSMUSG00000055116	Bmal1	Arnt3|Arntl|BMAL1b|MOP3|bHLHe5|bmal1b'	basic helix-loop-helix ARNT like 1	protein-coding
1035	chr6	33060025	33060461	+	0	NA	promoter-TSS (NM_001355667)	promoter-TSS (NM_001355667)	17	NM_025336	66075		NM_025336	ENSMUSG00000053768	Chchd3	0610041L09Rik|1700039J09Rik|Micos19	coiled-coil-helix-coiled-coil-helix domain containing 3	protein-coding
2972	chr16	14317073	14317514	+	0	NA	promoter-TSS (NM_025345)	promoter-TSS (NM_025345)	39	NM_025345	66086		NM_025345	ENSMUSG00000022677	Cep20	0610037P05Rik|Fopnl	centrosomal protein 20	protein-coding
1735	chr1	44147581	44148248	+	0	NA	5' UTR (NM_011729, exon 1 of 15)	5' UTR (NM_011729, exon 1 of 15)	170	NM_011729	22592		NM_011729	ENSMUSG00000026048	Ercc5	Xpg	excision repair cross-complementing rodent repair deficiency, complementation group 5	protein-coding
412	chr8	46686739	46687227	+	0	NA	Intergenic	L1M6|LINE|L1	52532	NR_045750	100503498		NR_045750	ENSMUSG00000097534	Gm16675	-	predicted gene, 16675	ncRNA
2378	chr10	60831252	60831748	+	0	NA	promoter-TSS (NM_001359273)	promoter-TSS (NM_001359273)	81	NM_001359273	107449		NM_029770	ENSMUSG00000020099	Unc5b	6330415E02Rik|A630020F16|D10Bwg0792e|Unc5h2	unc-5 netrin receptor B	protein-coding
2277	chr4	135855299	135856206	+	0	NA	promoter-TSS (NM_001284195)	promoter-TSS (NM_001284195)	-319	NM_001080387	14105		NM_010178	ENSMUSG00000028676	Srsf10	FUSIP2|Fusip1|NSSR1|NSSR2|Nssr|SRrp40|Sfrs13a|Srsf13a|TASR|TASR1|TASR2	serine and arginine-rich splicing factor 10	protein-coding
1153	chr14	55643335	55643615	+	0	NA	promoter-TSS (NM_001360063)	promoter-TSS (NM_001360063)	-104	NM_001360063	74140		NM_028780	ENSMUSG00000002320	Tm9sf1	1200014D02Rik|MP70	transmembrane 9 superfamily member 1	protein-coding
1117	chr6	77075409	77076033	+	0	NA	intron (NM_001355193, intron 9 of 17)	intron (NM_001355193, intron 9 of 17)	-166756	NR_155300	74342		NM_028880	ENSMUSG00000060780	Lrrtm1	4632401D06Rik	leucine rich repeat transmembrane neuronal 1	protein-coding
1990	chr11	115563925	115564663	+	0	NA	promoter-TSS (NM_001002929)	promoter-TSS (NM_001002929)	-150	NM_001002929	445007		NM_001002929	ENSMUSG00000020739	Nup85	Pcnt1|frount	nucleoporin 85	protein-coding
1185	chr3	55354053	55354873	+	0	NA	intron (NM_019978, intron 3 of 16)	intron (NM_019978, intron 3 of 16)	48756	NR_165825	101056032		NR_165824	ENSMUSG00000105975	Gm9831	Gm40051|Gm42609	predicted gene 9831	ncRNA
1069	chr14	18573200	18573756	+	0	NA	TTS (NM_144839)	TTS (NM_144839)	-241634	NM_009455	22194		NM_009455	ENSMUSG00000021774	Ube2e1	UbcM3|Ubce5|ubcM2	ubiquitin-conjugating enzyme E2E 1	protein-coding
3015	chr11	3266143	3267090	+	0	NA	promoter-TSS (NM_007879)	promoter-TSS (NM_007879)	-153	NM_007879	13494		NM_007879	ENSMUSG00000020457	Drg1	DRG-1|NEDD-3|Nedd3	developmentally regulated GTP binding protein 1	protein-coding
1558	chr1	58973173	58973662	+	0	NA	promoter-TSS (NM_172656)	promoter-TSS (NM_172656)	65	NM_172406	70827		NM_172406	ENSMUSG00000026028	Trak2	2900022D04Rik|4733401O11Rik|Als2cr3|CALS-C|GRIF-1|GRIF1|OIP98|mKIAA0549	trafficking protein, kinesin binding 2	protein-coding
1629	chr3	144720180	144720646	+	0	NA	promoter-TSS (NM_019464)	promoter-TSS (NM_019464)	-78	NM_001282037	54673		NM_019464	ENSMUSG00000037062	Sh3glb1	Bif-1|mKIAA0491	SH3-domain GRB2-like B1 (endophilin)	protein-coding
1301	chr3	90079479	90080040	+	0	NA	exon (NM_001357581, exon 1 of 9)	exon (NM_001357581, exon 1 of 9)	238	NM_001357581	59069		NM_022314	ENSMUSG00000027940	Tpm3	TM30nm|TMnm|Tm5NM|Tpm-5|Tpm5|Trop-5|gamma-TM|hTM30nm|hTMnm	tropomyosin 3, gamma	protein-coding
2918	chr2	119547168	119547848	+	0	NA	promoter-TSS (NM_019769)	promoter-TSS (NM_019769)	119	NM_172857	241624		NM_172857	ENSMUSG00000048647	Exd1	4932702D22Rik|Exdl1|mExd1	exonuclease 3'-5' domain containing 1	protein-coding
1469	chr7	3290109	3290723	+	0	NA	promoter-TSS (NM_001093765)	promoter-TSS (NM_001093765)	-139	NM_016969	50918		NM_016969	ENSMUSG00000068566	Myadm	D7Wsu62e	myeloid-associated differentiation marker	protein-coding
310	chr17	21449902	21450614	+	0	NA	promoter-TSS (NM_009558)	promoter-TSS (NM_009558)	-116	NM_001308323	22709		NM_009558	ENSMUSG00000023892	Zfp51	Zfp-51|zfec12	zinc finger protein 51	protein-coding
511	chr5	86065347	86066625	+	0	NA	promoter-TSS (NM_001345904)	promoter-TSS (NM_001345904)	-403	NM_001345904	12617		NM_007683	ENSMUSG00000029253	Cenpc1	CENP-C|Cenpc	centromere protein C1	protein-coding
2312	chr19	46338344	46339074	+	0	NA	promoter-TSS (NM_001164291)	promoter-TSS (NM_001164291)	-49	NM_001164293	67116		NM_024192	ENSMUSG00000036748	Cuedc2	3010002G01Rik	CUE domain containing 2	protein-coding
1694	chr1	16619058	16619749	+	0	NA	promoter-TSS (NR_073122)	promoter-TSS (NR_073122)	-112	NR_073122	66799		NM_025773	ENSMUSG00000025939	Ube2w	6130401J04Rik	ubiquitin-conjugating enzyme E2W (putative)	protein-coding
137	chr2	156143970	156144436	+	0	NA	promoter-TSS (NM_001164217)	promoter-TSS (NM_001164217)	-17	NM_010911	18041		NM_010911	ENSMUSG00000027618	Nfs1	m-Nfs1|m-Nfsl	nitrogen fixation gene 1 (S. cerevisiae)	protein-coding
2330	chr12	27342583	27343185	+	0	NA	promoter-TSS (NM_009234)	promoter-TSS (NM_009234)	-166	NM_009234	20666		NM_009234	ENSMUSG00000063632	Sox11	1110038H03Rik|6230403H02Rik|end1	SRY (sex determining region Y)-box 11	protein-coding
191	chr2	168766818	168767665	+	0	NA	promoter-TSS (NM_175303)	promoter-TSS (NM_175303)	-40	NM_175303	99377		NM_175303	ENSMUSG00000027547	Sall4	5730441M18Rik|C330011P20Rik|Tex20	spalt like transcription factor 4	protein-coding
651	chr5	110839532	110840056	+	0	NA	promoter-TSS (NM_001359835)	promoter-TSS (NM_001359835)	-17	NM_153571	100900		NM_153571	ENSMUSG00000043510	Hscb	Hsc20	HscB iron-sulfur cluster co-chaperone	protein-coding
17	chr7	80198296	80198708	+	0	NA	promoter-TSS (NM_001360135)	promoter-TSS (NM_001360135)	-86	NM_001360135	20352		NM_013659	ENSMUSG00000030539	Sema4b	SemC|Semac|mKIAA1745|sema C	sema domain, immunoglobulin domain (Ig), transmembrane domain (TM) and short cytoplasmic domain, (semaphorin) 4B	protein-coding
255	chr2	180589322	180589868	+	0	NA	exon (NM_031373, exon 1 of 7)	exon (NM_031373, exon 1 of 7)	188	NM_031373	72075		NM_031373	ENSMUSG00000049401	Ogfr	2010013E17Rik	opioid growth factor receptor	protein-coding
2269	chr19	40588225	40588975	+	0	NA	promoter-TSS (NM_019698)	promoter-TSS (NM_019698)	-137	NM_153554	56454		NM_019698	ENSMUSG00000025007	Aldh18a1	2810433K04Rik|Pycs	aldehyde dehydrogenase 18 family, member A1	protein-coding
708	chr13	30966290	30966812	+	0	NA	intron (NM_025588, intron 1 of 27)	intron (NM_025588, intron 1 of 27)	7496	NM_025588	66482		NM_025588	ENSMUSG00000021357	Exoc2	2410030I24Rik|Gm29675|Sec5|Sec5l1	exocyst complex component 2	protein-coding
2949	chr2	122467501	122468065	+	0	NA	promoter-TSS (NR_027919)	promoter-TSS (NR_027919)	14	NR_027919	81913		NR_027919		Bambi-ps1	-	BMP and activin membrane-bound inhibitor, pseudogene (Xenopus laevis)	pseudo
1673	chr7	30373594	30374003	+	0	NA	Intergenic	Intergenic	-11026	NM_175478	233067		NM_175478	ENSMUSG00000036957	Lrfn3	A530045B06Rik|SALM4	leucine rich repeat and fibronectin type III domain containing 3	protein-coding
2700	chr12	101083260	101083764	+	0	NA	non-coding (NR_038049, exon 1 of 2)	non-coding (NR_038049, exon 1 of 2)	190	NM_211355	68734		NM_211355	ENSMUSG00000041846	Ppp4r3a	1110034C04Rik|Smek1|mKIAA2010	protein phosphatase 4 regulatory subunit 3A	protein-coding
748	chr5	120679943	120680406	+	0	NA	TTS (NM_008052)	TTS (NM_008052)	26805	NM_001359147	19415		NM_013832	ENSMUSG00000029602	Rasal1	MRASAL	RAS protein activator like 1 (GAP1 like)	protein-coding
857	chr18	60605923	60606495	+	0	NA	intron (NM_177340, intron 1 of 2)	L2b|LINE|L2	3895	NM_001109975	104027		NM_177340	ENSMUSG00000043079	Synpo	9030217H17Rik|9130229N11|9330140I15Rik	synaptopodin	protein-coding
2862	chr2	103484908	103485705	+	0	NA	promoter-TSS (NM_009804)	promoter-TSS (NM_009804)	-153	NM_009804	12359		NM_009804	ENSMUSG00000027187	Cat	2210418N07|Cas-1|Cas1|Cs-1	catalase	protein-coding
507	chr8	72548274	72548749	+	0	NA	promoter-TSS (NM_027485)	promoter-TSS (NM_027485)	-201	NM_027485	70625		NM_027485	ENSMUSG00000045248	Med26	5730493L18Rik|Crsp7	mediator complex subunit 26	protein-coding
676	chr8	109608389	109608703	+	0	NA	5' UTR (NM_020046, exon 1 of 9)	5' UTR (NM_020046, exon 1 of 9)	127	NM_020046	56749		NM_020046	ENSMUSG00000031730	Dhodh	2810417D19Rik	dihydroorotate dehydrogenase	protein-coding
1477	chr7	3703721	3704282	+	0	NA	promoter-TSS (NM_029767)	promoter-TSS (NM_029767)	-40	NM_029767	76846		NM_029767	ENSMUSG00000006333	Rps9	3010033P07Rik	ribosomal protein S9	protein-coding
2847	chr2	84774610	84775137	+	0	NA	intron (NM_009776, intron 1 of 7)	intron (NM_009776, intron 1 of 7)	556	NM_009776	12258		NM_009776	ENSMUSG00000023224	Serping1	C1 Inh|C1INH.|C1Inh|C1nh	serine (or cysteine) peptidase inhibitor, clade G, member 1	protein-coding
272	chr3	5575892	5576679	+	0	NA	promoter-TSS (NM_001163301)	promoter-TSS (NM_001163301)	-37	NM_001267715	19302		NM_008994	ENSMUSG00000040374	Pex2	D3Ertd138e|PAF-1|PMP35|Pxmp3	peroxisomal biogenesis factor 2	protein-coding
547	chr17	66076802	66077211	+	0	NA	promoter-TSS (NM_001025572)	promoter-TSS (NM_001025572)	40	NM_001025572	106585		NM_001025572	ENSMUSG00000034647	Ankrd12	2900001A12Rik|ANCO-2|GAC-1|mKIAA0874	ankyrin repeat domain 12	protein-coding
1077	chr14	25317798	25318546	+	0	NA	Intergenic	Intergenic	-141013	NM_001310666	328365		NM_183208	ENSMUSG00000007817	Zmiz1	E330020C23|Gm10397|I920194n01|Rai17|Zimp10	zinc finger, MIZ-type containing 1	protein-coding
1896	chr1	152766326	152766869	+	0	NA	promoter-TSS (NM_001346119)	promoter-TSS (NM_001346119)	55	NM_026369	67771		NM_026369	ENSMUSG00000008475	Arpc5	5830443F10Rik|p16-Arc	actin related protein 2/3 complex, subunit 5	protein-coding
790	chr8	123410874	123411911	+	0	NA	promoter-TSS (NM_023279)	promoter-TSS (NM_023279)	-161	NM_023279	22152		NM_023279	ENSMUSG00000062380	Tubb3	3200002H15Rik|M(beta)3|M(beta)6	tubulin, beta 3 class III	protein-coding
1305	chr6	118455044	118455738	+	0	NA	intron (NM_001361899, intron 1 of 5)	CpG	115	NM_001361899	72720		NM_028335	ENSMUSG00000030145	Zfp248	2810037F07Rik|E130106N01Rik	zinc finger protein 248	protein-coding
3011	chr10	18021918	18023178	+	0	NA	intron (NM_028440, intron 1 of 2)	intron (NM_028440, intron 1 of 2)	542	NM_001359560	73112		NM_028440	ENSMUSG00000078453	Abracl	1700028I04Rik|3110003A17Rik	ABRA C-terminal like	protein-coding
968	chr18	80256001	80256414	+	0	NA	promoter-TSS (NM_025861)	promoter-TSS (NM_025861)	-19	NM_001164424	66943		NM_025861	ENSMUSG00000034006	Slc66a2	2310009N05Rik|4933425L21Rik|5730564E11Rik|Pqlc1	solute carrier family 66 member 2	protein-coding
1181	chr6	87887703	87888120	+	0	NA	promoter-TSS (NM_201244)	promoter-TSS (NM_201244)	-29	NM_017477	54161		NM_017477	ENSMUSG00000030058	Copg1	Copg|D6Ertd71e|D6Wsu16e	coatomer protein complex, subunit gamma 1	protein-coding
88	chr2	154613190	154613986	+	0	NA	intron (NM_199304, intron 1 of 14)	CpG	220	NM_199304	228807		NM_199304	ENSMUSG00000059842	Zfp341	Znf341	zinc finger protein 341	protein-coding
338	chr8	13104967	13105786	+	0	NA	promoter-TSS (NM_146207)	promoter-TSS (NM_146207)	-33	NM_178708	234069		NM_178708	ENSMUSG00000038542	Pcid2	A730042J05Rik	PCI domain containing 2	protein-coding
1728	chr15	81960314	81961053	+	0	NA	intron (NM_013872, intron 1 of 7)	CpG	247	NM_001282040	29858		NM_013872	ENSMUSG00000022474	Pmm1	-	phosphomannomutase 1	protein-coding
1731	chr11	78245729	78246296	+	0	NA	promoter-TSS (NM_009297)	promoter-TSS (NM_009297)	261	NM_001359106	20316		NM_009143	ENSMUSG00000002064	Sdf2	-	stromal cell derived factor 2	protein-coding
2765	chrX	101222084	101222701	+	0	NA	exon (NM_001110311, exon 1 of 6)	exon (NM_001110311, exon 1 of 6)	171	NM_001110310	55988		NM_018875	ENSMUSG00000046032	Snx12	2610001F05Rik|SDP8	sorting nexin 12	protein-coding
2203	chr9	63328929	63329566	+	0	NA	intron (NM_001364492, intron 7 of 8)	intron (NM_001364492, intron 7 of 8)	48655	NM_011840	23938		NM_011840	ENSMUSG00000058444	Map2k5	MEK5|Mapkk5|Prkmk5	mitogen-activated protein kinase kinase 5	protein-coding
986	chr19	3851395	3852265	+	0	NA	promoter-TSS (NM_001271496)	promoter-TSS (NM_001271496)	57	NM_001271496	12660		NM_013490	ENSMUSG00000024843	Chka	CK|CK/EK-alpha|Chetk-alpha|Chk|ChoK|EK|EtnK-alpha	choline kinase alpha	protein-coding
1951	chr11	102408143	102408872	+	0	NA	promoter-TSS (NM_026542)	promoter-TSS (NM_026542)	-990	NM_026542	68066		NM_026542	ENSMUSG00000018677	Slc25a39	3010027G13Rik|D11Ertd333e	solute carrier family 25, member 39	protein-coding
2511	chr12	69724592	69725375	+	0	NA	promoter-TSS (NM_026536)	promoter-TSS (NM_026536)	38	NM_001361690	68055		NM_026536	ENSMUSG00000054894	Dmac2l	1110015E18Rik|ATPW|Atp5s	distal membrane arm assembly component 2 like	protein-coding
2039	chr9	56994822	56995391	+	0	NA	5' UTR (NM_019651, exon 1 of 13)	5' UTR (NM_019651, exon 1 of 13)	138	NM_019651	56294		NM_019651	ENSMUSG00000032290	Ptpn9	MEG2	protein tyrosine phosphatase, non-receptor type 9	protein-coding
1502	chr3	127293847	127294833	+	0	NA	intron (NM_001327938, intron 1 of 47)	intron (NM_001327938, intron 1 of 47)	114718	NM_001327939	109676		NM_178655	ENSMUSG00000032826	Ank2	100043364|Ank-2|Gm4392	ankyrin 2, brain	protein-coding
879	chr13	78445674	78446529	+	0	NA	Intergenic	Intergenic	-247228	NM_010151	13865		NM_010151	ENSMUSG00000069171	Nr2f1	COUP-TF1|COUP-TFI|COUPTFA|EAR-3|EAR3|Erbal3|SVP44|Tcfcoup1	nuclear receptor subfamily 2, group F, member 1	protein-coding
2439	chr4	148151583	148152131	+	0	NA	promoter-TSS (NM_015797)	promoter-TSS (NM_015797)	68	NM_015797	50762		NM_015797	ENSMUSG00000055401	Fbxo6	FBG2|Fbs2|Fbx6b|Fbxo6b	F-box protein 6	protein-coding
2140	chr11	116843085	116843827	+	0	NA	promoter-TSS (NM_001363363)	promoter-TSS (NM_001363363)	-7	NM_001363363	107817		NM_033398	ENSMUSG00000056962	Jmjd6	5730436I23Rik|D11Ertd195e|PSR|PtdSerR|Ptdsr|mKIAA0585	jumonji domain containing 6	protein-coding
782	chr8	123102292	123102647	+	0	NA	promoter-TSS (NR_028128)	promoter-TSS (NR_028128)	119	NM_016738	270106		NM_016738	ENSMUSG00000000740	Rpl13	A52|L13	ribosomal protein L13	protein-coding
1360	chr6	134897983	134898707	+	0	NA	promoter-TSS (NM_001362051)	promoter-TSS (NM_001362051)	-151	NM_001362051	14760		NM_008157	ENSMUSG00000032641	Gpr19	-	G protein-coupled receptor 19	protein-coding
1916	chr4	62525079	62525596	+	0	NA	promoter-TSS (NM_021498)	promoter-TSS (NM_021498)	-32	NM_001356420	214106		NM_177607	ENSMUSG00000058046	4933430I17Rik	bN189G18.7	RIKEN cDNA 4933430I17 gene	protein-coding
2556	chr10	80141310	80142465	+	0	NA	promoter-TSS (NM_001347092)	promoter-TSS (NM_001347092)	-388	NM_001347092	66043		NM_025313	ENSMUSG00000003072	Atp5f1d	0610008F14Rik|1500000I11Rik|Atp5d	ATP synthase F1 subunit delta	protein-coding
1376	chr11	48799826	48800655	+	0	NA	promoter-TSS (NM_008143)	promoter-TSS (NM_008143)	-120	NM_008143	14694		NM_008143	ENSMUSG00000020372	Rack1	GB-like|Gnb2-rs1|Gnb2l1|p205	receptor for activated C kinase 1	protein-coding
828	chr13	55622714	55623044	+	0	NA	promoter-TSS (NM_007596)	promoter-TSS (NM_007596)	-126	NM_007596	12328		NM_007596	ENSMUSG00000021501	Caml	Camlg	calcium modulating ligand	protein-coding
2682	chr2	34870740	34871632	+	0	NA	promoter-TSS (NM_080554)	promoter-TSS (NM_080554)	-224	NM_001355544	66998		NM_080554	ENSMUSG00000026869	Psmd5	1500032A03Rik|S5b|mKIAA0072	proteasome (prosome, macropain) 26S subunit, non-ATPase, 5	protein-coding
305	chr3	35753947	35754497	+	0	NA	non-coding (NR_151627, exon 1 of 32)	non-coding (NR_151627, exon 1 of 32)	159	NR_151626	76295		NM_029570	ENSMUSG00000037400	Atp11b	1110019I14Rik|ATPIF|ATPIR|mKIAA0956	ATPase, class VI, type 11B	protein-coding
1607	chr1	74397260	74397924	+	0	NA	TTS (NM_153088)	TTS (NM_153088)	3282	NR_029743	387219		NR_029743	ENSMUSG00000065468	Mir26b	Mirn26b|mir-26b|mmu-mir-26b	microRNA 26b	ncRNA
2726	chr10	91123791	91124325	+	0	NA	promoter-TSS (NM_133668)	promoter-TSS (NM_133668)	-91	NM_133668	18674		NM_133668	ENSMUSG00000061904	Slc25a3	5730556H19Rik|PTP|Phc	solute carrier family 25 (mitochondrial carrier, phosphate carrier), member 3	protein-coding
1124	chr6	83325761	83326313	+	0	NA	promoter-TSS (NM_145571)	promoter-TSS (NM_145571)	-2	NM_145571	232157		NM_145571	ENSMUSG00000043131	Mob1a	4022402H07Rik|MOB1|MOB4B|Mobk1b|Mobkl1b	MOB kinase activator 1A	protein-coding
1239	chr11	19020223	19021032	+	0	NA	Intergenic	CpG	-1658	NM_001193271	17268		NM_010789	ENSMUSG00000020160	Meis1	C530044H18Rik|Evi8	Meis homeobox 1	protein-coding
931	chr9	35558818	35559726	+	0	NA	promoter-TSS (NM_013932)	promoter-TSS (NM_013932)	712	NM_023292	67049		NM_023292	ENSMUSG00000032103	Pus3	2610020J05Rik|5730412F04Rik	pseudouridine synthase 3	protein-coding
345	chr17	24073107	24073824	+	0	NA	promoter-TSS (NM_027008)	promoter-TSS (NM_027008)	20	NM_027008	69259		NM_027008	ENSMUSG00000016946	Kctd5	2610030N08Rik|mKIAA0176	potassium channel tetramerisation domain containing 5	protein-coding
189	chr16	80272474	80273153	+	0	NA	Intergenic	Intergenic	273437	NR_169071	78654		NR_169071	ENSMUSG00000101810	1700066C05Rik	-	RIKEN cDNA 1700066C05 gene	ncRNA
361	chr17	27204410	27204804	+	0	NA	promoter-TSS (NM_146075)	promoter-TSS (NM_146075)	-169	NM_146075	224640		NM_146075	ENSMUSG00000044857	Lemd2	Lem2|NET25	LEM domain containing 2	protein-coding
560	chr17	72917924	72919004	+	0	NA	promoter-TSS (NR_168598)	promoter-TSS (NR_168598)	159	NM_029999	77889		NM_029999	ENSMUSG00000024063	Lbh	1810009F10Rik|6720416L16Rik	limb-bud and heart	protein-coding
1003	chr19	5023735	5024401	+	0	NA	promoter-TSS (NM_007854)	promoter-TSS (NM_007854)	62	NM_007854	13340		NM_007854	ENSMUSG00000024891	Slc29a2	Der12|Ent2|Hnp36|mENT2	solute carrier family 29 (nucleoside transporters), member 2	protein-coding
997	chr13	106946691	106947259	+	0	NA	promoter-TSS (NM_025447)	promoter-TSS (NM_025447)	-154	NM_025447	66254		NM_025447	ENSMUSG00000021692	Dimt1	1500031M22Rik|Dimt1l	DIM1 rRNA methyltransferase and ribosome maturation factor	protein-coding
1832	chr4	43630355	43631181	+	0	NA	Intergenic	Intergenic	-1167	NM_173788	230103		NM_173788	ENSMUSG00000028469	Npr2	GC-B|GC-B2|GC-B3|cn|mNPR-B|pwe	natriuretic peptide receptor 2	protein-coding
1403	chr11	55097639	55098112	+	0	NA	promoter-TSS (NM_010299)	promoter-TSS (NM_010299)	-110	NM_010299	14667		NM_010299	ENSMUSG00000000594	Gm2a	GM2-AP|SAP-3	GM2 ganglioside activator protein	protein-coding
469	chr8	69774591	69775119	+	0	NA	promoter-TSS (NM_177899)	promoter-TSS (NM_177899)	56	NM_177899	330788		NM_177899	ENSMUSG00000043090	Zfp866	9830167H18Rik|D330038O06Rik	zinc finger protein 866	protein-coding
1810	chr1	129473098	129474085	+	0	NA	intron (NM_172485, intron 2 of 27)	intron (NM_172485, intron 2 of 27)	200287	NM_172485	210417		NM_172485	ENSMUSG00000042581	Thsd7b	1700074E13Rik|B930082A18|D130067I03Rik	thrombospondin, type I, domain containing 7B	protein-coding
2587	chr9	122294159	122294714	+	0	NA	promoter-TSS (NM_001271873)	promoter-TSS (NM_001271873)	-13	NM_001271873	102566		NM_133979	ENSMUSG00000037949	Ano10	Tmem16k	anoctamin 10	protein-coding
2515	chr12	70968524	70969225	+	0	NA	Intergenic	Intergenic	-5749	NM_011184	19167		NM_011184	ENSMUSG00000060073	Psma3	Lmpc8	proteasome subunit alpha 3	protein-coding
735	chr18	36744407	36744909	+	0	NA	promoter-TSS (NM_011879)	promoter-TSS (NM_011879)	2	NM_011879	24010		NM_011879	ENSMUSG00000024474	Ik	MuRED	IK cytokine	protein-coding
2898	chr2	115859138	115859734	+	0	NA	Intergenic	Intergenic	205183	NM_001346055	17536		NM_010825	ENSMUSG00000027210	Meis2	A430109D20Rik|Mrg1|Stra10	Meis homeobox 2	protein-coding
1955	chr11	103132486	103133122	+	0	NA	promoter-TSS (NM_001130516)	promoter-TSS (NM_001130516)	-535	NM_001130516	71059		NM_027658	ENSMUSG00000043372	Hexim2	4933402L21Rik	hexamethylene bis-acetamide inducible 2	protein-coding
374	chr17	31855864	31856140	+	0	NA	promoter-TSS (NM_010831)	promoter-TSS (NM_010831)	-198	NM_010831	17691		NM_010831	ENSMUSG00000024042	Sik1	Hrt-20|Msk|Sik|Sik-1|Snf1lk	salt inducible kinase 1	protein-coding
1983	chr11	114668263	114669352	+	0	NA	5' UTR (NM_001048058, exon 2 of 5)	5' UTR (NM_001048058, exon 2 of 5)	227	NM_023372	67671		NM_023372	ENSMUSG00000057322	Rpl38	0610025G13Rik|Rbt|Ts|Tss	ribosomal protein L38	protein-coding
1199	chr6	94699919	94700650	+	0	NA	promoter-TSS (NM_001355269)	promoter-TSS (NM_001355269)	-139	NM_001355269	16206		NM_008377	ENSMUSG00000030029	Lrig1	D6Bwg0781e|Img|LIG-1	leucine-rich repeats and immunoglobulin-like domains 1	protein-coding
2761	chrX	85776545	85777360	+	0	NA	promoter-TSS (NM_001294140)	promoter-TSS (NM_001294140)	-133	NM_212444	14933		NM_008194	ENSMUSG00000025059	Gk	D930012N15Rik|Gyk	glycerol kinase	protein-coding
2638	chr5	32135285	32136070	+	0	NA	promoter-TSS (NM_008037)	promoter-TSS (NM_008037)	-795	NM_008037	14284		NM_008037	ENSMUSG00000029135	Fosl2	Fra-2	fos-like antigen 2	protein-coding
2061	chr4	117131509	117132687	+	0	NA	intron (NM_013807, intron 5 of 14)	intron (NM_013807, intron 5 of 14)	1865	NM_013807	12795		NM_013807	ENSMUSG00000028680	Plk3	Cnk|Fnk|PLK-3|PRK	polo like kinase 3	protein-coding
2314	chr4	141793191	141794000	+	0	NA	promoter-TSS (NM_001277932)	promoter-TSS (NM_001277932)	-17	NM_001277932	12371		NM_015733	ENSMUSG00000028914	Casp9	APAF-3|CASP-9|Caspase-9|ICE-LAP6|Mch6	caspase 9	protein-coding
344	chr8	20550137	20550702	+	0	NA	Intergenic	CpG	-64508	NM_001270553	100861668		NM_001270553	ENSMUSG00000095294	Potefam3b	Gm21119|Pote3b	POTE ankyrin domain family member 3B	protein-coding
2621	chr2	26933210	26934053	+	0	NA	promoter-TSS (NM_198628)	promoter-TSS (NM_198628)	-120	NM_011512	20932		NM_011512	ENSMUSG00000014867	Surf4	Surf-4	surfeit gene 4	protein-coding
2309	chr19	46056179	46057137	+	0	NA	exon (NM_001346801, exon 1 of 14)	exon (NM_001346801, exon 1 of 14)	119	NM_001346801	226169		NM_145504	ENSMUSG00000055491	Pprc1	A930018M19|PRC|mKIAA0595	peroxisome proliferative activated receptor, gamma, coactivator-related 1	protein-coding
304	chr17	17294035	17294417	+	0	NA	promoter-TSS (NM_001324550)	promoter-TSS (NM_001324550)	-217	NM_001324550	100862203		NM_001324550	ENSMUSG00000072761	Gm6712	EG626854	predicted gene 6712	protein-coding
2461	chr4	150854708	150855267	+	0	NA	promoter-TSS (NR_040649)	promoter-TSS (NR_040649)	-38	NR_040649	73348		NR_040649	ENSMUSG00000078492	1700045H11Rik	-	RIKEN cDNA 1700045H11 gene	ncRNA
483	chr8	70659440	70660161	+	0	NA	promoter-TSS (NM_023217)	promoter-TSS (NM_023217)	-62	NM_023217	66522		NM_023217	ENSMUSG00000056204	Pgpep1	2810003H13Rik|Gm19458|PAP-I|PGP|PGP-I|PGPI|Pcp	pyroglutamyl-peptidase I	protein-coding
2974	chr2	160366770	160367984	+	0	NA	promoter-TSS (NM_010658)	promoter-TSS (NM_010658)	-312	NM_010658	16658		NM_010658	ENSMUSG00000074622	Mafb	Kreisler|Krml|Krml1|kr	MAF bZIP transcription factor B	protein-coding
1945	chr4	114986574	114987395	+	0	NA	exon (NM_025647, exon 1 of 6)	exon (NM_025647, exon 1 of 6)	244	NM_025647	66588		NM_025647	ENSMUSG00000028719	Cmpk1	0610011D08Rik|CK|Cmpk|UMP-CMPk	cytidine/uridine monophosphate kinase 1	protein-coding
163	chr16	62786534	62787124	+	0	NA	promoter-TSS (NM_178925)	promoter-TSS (NM_178925)	-113	NM_178925	106338		NM_178925	ENSMUSG00000050312	Nsun3	6720484A09Rik	NOL1/NOP2/Sun domain family member 3	protein-coding
734	chr18	36679145	36679795	+	0	NA	promoter-TSS (NM_146085)	promoter-TSS (NM_146085)	-104	NM_001357512	225372		NM_146085	ENSMUSG00000117679	Apbb3	Fe65l2|Rirl2|TR2S	amyloid beta precursor protein binding family B member 3	protein-coding
1703	chr15	79327839	79328561	+	0	NA	5' UTR (NM_001199024, exon 1 of 16)	5' UTR (NM_001199024, exon 1 of 16)	171	NM_001199025	53357		NM_016915	ENSMUSG00000042632	Pla2g6	PNPLA9|iPLA(2)beta|iPLA2|iPLA2beta	phospholipase A2, group VI	protein-coding
2670	chr2	32757037	32757801	+	0	NA	non-coding (NR_045485, exon 1 of 5)	non-coding (NR_045485, exon 1 of 5)	185	NM_152800	30933		NM_152800	ENSMUSG00000009563	Tor2a	Prosalusin	torsin family 2, member A	protein-coding
1265	chr14	75834127	75834710	+	0	NA	Intergenic	HAL1M8|LINE|L1	10546	NR_045294	100043189		NR_045294		Gm4285	-	predicted gene 4285	ncRNA
2666	chr5	36988771	36989556	+	0	NA	promoter-TSS (NM_011716)	promoter-TSS (NM_011716)	-181	NM_011716	22393		NM_011716	ENSMUSG00000039474	Wfs1	wolframin	wolframin ER transmembrane glycoprotein	protein-coding
2426	chr9	108578442	108579049	+	0	NA	promoter-TSS (NM_031392)	promoter-TSS (NM_031392)	-32	NM_031392	83669		NM_031392	ENSMUSG00000066357	Wdr6	-	WD repeat domain 6	protein-coding
375	chr17	32891291	32891776	+	0	NA	promoter-TSS (NM_207245)	promoter-TSS (NM_207245)	70	NM_207245	240066		NM_207245	ENSMUSG00000095325	Zfp870	-	zinc finger protein 870	protein-coding
2026	chr9	47838654	47839279	+	0	NA	intron (NM_001310841, intron 10 of 11)	intron (NM_001310841, intron 10 of 11)	-20758	NR_046048	100038460		NR_046048		Gm10677	-	predicted gene 10677	ncRNA
1692	chr1	13372320	13373020	+	0	NA	promoter-TSS (NM_001302702)	promoter-TSS (NM_001302702)	-241	NM_001302702	17978		NM_008678	ENSMUSG00000005886	Ncoa2	D1Ertd433e|GRIP-1|Grip1|KAT13C|NCoA-2|SRC-2|TIF2|bHLHe75	nuclear receptor coactivator 2	protein-coding
619	chr8	88137825	88138489	+	0	NA	promoter-TSS (NR_106039)	promoter-TSS (NR_106039)	-49	NR_106039	102465649		NR_106039	ENSMUSG00000099080	Mir7071	Gm27623|mmu-mir-7071	microRNA 7071	ncRNA
2864	chr2	106756278	106756909	+	0	NA	intron (NM_029837, intron 3 of 6)	intron (NM_029837, intron 3 of 6)	60992	NM_029837	77015		NM_029837	ENSMUSG00000016386	Mpped2	239Fb|2700082O15Rik	metallophosphoesterase domain containing 2	protein-coding
1333	chr6	125131360	125131864	+	0	NA	promoter-TSS (NM_138747)	promoter-TSS (NM_138747)	-271	NM_138747	110109		NM_138747	ENSMUSG00000038279	Nop2	120kDa|A530002O17|Nol1	NOP2 nucleolar protein	protein-coding
450	chr17	55878702	55879315	+	0	NA	promoter-TSS (NM_144546)	promoter-TSS (NM_144546)	-55	NM_144546	104349		NM_144546	ENSMUSG00000057835	Zfp119a	Mzf13|Zfp119	zinc finger protein 119a	protein-coding
288	chr17	10850039	10851010	+	0	NA	intron (NM_001317726, intron 1 of 6)	intron (NM_001317726, intron 1 of 6)	10165	NM_016694	50873		NM_016694	ENSMUSG00000023826	Prkn	Park2	parkin RBR E3 ubiquitin protein ligase	protein-coding
1261	chr14	74731955	74732591	+	0	NA	promoter-TSS (NM_001285423)	promoter-TSS (NM_001285423)	-24	NM_001285423	13885		NM_016903	ENSMUSG00000021996	Esd	Es-10|Es10|FGH|sid478	esterase D/formylglutathione hydrolase	protein-coding
352	chr17	24960432	24961057	+	0	NA	promoter-TSS (NM_198937)	promoter-TSS (NM_198937)	-121	NM_198937	52009		NM_198937	ENSMUSG00000024165	Jpt2	2810430B18Rik|C16orf34|D17Ertd441e|Hn1l	Jupiter microtubule associated homolog 2	protein-coding
1941	chr4	110050622	110051432	+	0	NA	Intergenic	Intergenic	73002	NM_172296	242620		NM_172296	ENSMUSG00000047143	Dmrta2	Dmrt5	doublesex and mab-3 related transcription factor like family A2	protein-coding
809	chr8	128685292	128686288	+	0	NA	5' UTR (NM_010578, exon 1 of 16)	5' UTR (NM_010578, exon 1 of 16)	136	NM_010578	16412		NM_010578	ENSMUSG00000025809	Itgb1	4633401G24Rik|CD29|Fnrb|Gm9863|gpIIa	integrin beta 1 (fibronectin receptor beta)	protein-coding
2546	chr12	81781184	81781673	+	0	NA	promoter-TSS (NM_177395)	promoter-TSS (NM_177395)	-258	NM_001174107	338372		NM_177395	ENSMUSG00000042724	Map3k9	E130314H24Rik|Mlk1|Prke1	mitogen-activated protein kinase kinase kinase 9	protein-coding
91	chr2	155050468	155051140	+	0	NA	3' UTR (NM_015770, exon 4 of 4)	3' UTR (NM_015770, exon 4 of 4)	23693	NM_016661	269378		NM_016661	ENSMUSG00000027597	Ahcy	CuBP|SAHH	S-adenosylhomocysteine hydrolase	protein-coding
559	chr17	72836207	72836846	+	0	NA	promoter-TSS (NM_027166)	promoter-TSS (NM_027166)	-102	NM_027166	383295		NM_027166	ENSMUSG00000039770	Ypel5	2310076K21Rik|CGI-127	yippee like 5	protein-coding
1597	chr1	64532457	64533067	+	0	NA	promoter-TSS (NM_133828)	promoter-TSS (NM_133828)	-42	NM_001037726	12912		NM_009952	ENSMUSG00000025958	Creb1	2310001E10Rik|3526402H21Rik|Creb|Creb-1	cAMP responsive element binding protein 1	protein-coding
2739	chr10	103726560	103727354	+	0	NA	Intergenic	Intergenic	359149	NM_175328	103098		NM_175328	ENSMUSG00000019894	Slc6a15	v7-3	solute carrier family 6 (neurotransmitter transporter), member 15	protein-coding
2150	chr11	119228501	119229280	+	0	NA	promoter-TSS (NM_172443)	promoter-TSS (NM_172443)	318	NM_001364767	207607		NM_175430	ENSMUSG00000039963	Ccdc40	B930008I02Rik	coiled-coil domain containing 40	protein-coding
1888	chr1	136415230	136415669	+	0	NA	promoter-TSS (NR_024328)	promoter-TSS (NR_024328)	70	NR_024328	320054		NR_024328	ENSMUSG00000097403	9230116N13Rik	-	RIKEN cDNA 9230116N13 gene	ncRNA
1226	chr14	63177622	63178426	+	0	NA	promoter-TSS (NM_001360211)	promoter-TSS (NM_001360211)	-137	NM_001360211	14137		NM_010191	ENSMUSG00000021273	Fdft1	SQS|SS	farnesyl diphosphate farnesyl transferase 1	protein-coding
849	chr18	55793658	55794387	+	0	NA	Intergenic	Intergenic	-606318	NM_001360917	107022		NM_026240	ENSMUSG00000001700	Gramd2b	9030613F08Rik|9130427A09Rik|Gramd3|NS3TP2	GRAM domain containing 2B	protein-coding
2993	chr1	118434844	118435982	+	0	NA	intron (NM_001359347, intron 2 of 40)	intron (NM_001359347, intron 2 of 40)	23852	NR_027901	68204		NR_027901	ENSMUSG00000107722	2900060B14Rik	-	RIKEN cDNA 2900060B14 gene	ncRNA
2465	chr19	61265476	61265839	+	0	NA	Intergenic	RLTR11A2|LTR|ERVK	-37239	NM_009970	12982		NM_009970	ENSMUSG00000059326	Csf2ra	CD116|Csfgmra|GM-CSF-Ra|GM-CSFR	colony stimulating factor 2 receptor, alpha, low-affinity (granulocyte-macrophage)	protein-coding
2625	chr5	28316614	28317177	+	0	NA	promoter-TSS (NM_028234)	promoter-TSS (NM_028234)	-294	NM_028234	381626		NM_028234	ENSMUSG00000048271	Rbm33	3200001K10Rik|6430512A10Rik|Prr8	RNA binding motif protein 33	protein-coding
2065	chr19	6127937	6128305	+	0	NA	exon (NM_026912, exon 1 of 8)	exon (NM_026912, exon 1 of 8)	139	NM_026912	69024		NM_026912	ENSMUSG00000024787	Snx15	1500032B08Rik|E130013C21Rik	sorting nexin 15	protein-coding
2189	chr10	30842685	30843441	+	0	NA	promoter-TSS (NM_013904)	promoter-TSS (NM_013904)	-280	NM_013904	15214		NM_013904	ENSMUSG00000019789	Hey2	CHF1|Herp1|Hrt2|bHLHb32|hesr2	hairy/enhancer-of-split related with YRPW motif 2	protein-coding
623	chr5	103335742	103336414	+	0	NA	Intergenic	Intergenic	-10520	NR_152117	75519		NR_152117	ENSMUSG00000105426	1700021F02Rik	Gm42618	RIKEN cDNA 1700021F02 gene	ncRNA
214	chr7	126649271	126649664	+	0	NA	5' UTR (NM_029339, exon 1 of 10)	5' UTR (NM_029339, exon 1 of 10)	158	NM_029339	75565		NM_029339	ENSMUSG00000030714	Sgf29	1700023O11Rik|9530025I05Rik|Ccdc101	SAGA complex associated factor 29	protein-coding
136	chr2	156111675	156112227	+	0	NA	promoter-TSS (NM_170598)	promoter-TSS (NM_170598)	14	NM_170590	266692		NM_170588	ENSMUSG00000074643	Cpne1	1810028N16Rik|mKIAA4108	copine I	protein-coding
1384	chr11	50325399	50326164	+	0	NA	promoter-TSS (NM_007597)	promoter-TSS (NM_007597)	-108	NM_001110500	12330		NM_007597	ENSMUSG00000020368	Canx	1110069N15Rik|Cnx|D11Ertd153e	calnexin	protein-coding
89	chr2	154656465	154657104	+	0	NA	promoter-TSS (NM_029362)	promoter-TSS (NM_029362)	-242	NM_029362	75608		NM_029362	ENSMUSG00000038467	Chmp4b	2010012F05Rik|Snf7-2	charged multivesicular body protein 4B	protein-coding
871	chr13	74462660	74463145	+	0	NA	Intergenic	Intergenic	31059	NM_146231	235956		NM_146231	ENSMUSG00000069208	Zfp825	-	zinc finger protein 825	protein-coding
780	chr8	122610968	122611903	+	0	NA	promoter-TSS (NM_001193645)	promoter-TSS (NM_001193645)	52	NM_016722	50917		NM_016722	ENSMUSG00000015027	Galns	mFLJ00319	galactosamine (N-acetyl)-6-sulfatase	protein-coding
2591	chr9	123366305	123367147	+	0	NA	promoter-TSS (NM_153168)	promoter-TSS (NM_153168)	-201	NM_001348168	102436		NM_153168	ENSMUSG00000035202	Lars2	Kiaa0028|LEURS	leucyl-tRNA synthetase, mitochondrial	protein-coding
6	chr7	66839487	66839874	+	0	NA	promoter-TSS (NM_001033877)	promoter-TSS (NM_001033877)	-55	NM_001033877	233332		NM_001033877	ENSMUSG00000058145	Adamts17	-	ADAM metallopeptidase with thrombospondin type 1 motif 17	protein-coding
2336	chr12	29526582	29528300	+	0	NA	promoter-TSS (NM_001093775)	promoter-TSS (NM_001093775)	-943	NM_001093775	17933		NM_008666	ENSMUSG00000061911	Myt1l	2900046C06Rik|2900093J19Rik|C630034G21Rik|Nztf1|Pmng1|Png-1|mKIAA1106	myelin transcription factor 1-like	protein-coding
1148	chr14	54603172	54603822	+	0	NA	intron (NM_028890, intron 1 of 6)	CpG	2411	NM_028890	74359		NM_028890	ENSMUSG00000022179	4931414P19Rik	Rtfc	RIKEN cDNA 4931414P19 gene	protein-coding
2267	chr19	38836292	38836814	+	0	NA	promoter-TSS (NM_001362424)	promoter-TSS (NM_001362424)	-26	NM_145952	209478		NM_145952	ENSMUSG00000048720	Tbc1d12	-	TBC1D12: TBC1 domain family, member 12	protein-coding
1996	chr1	175625500	175626172	+	0	NA	promoter-TSS (NM_010209)	promoter-TSS (NM_010209)	-201	NM_010209	14194		NM_010209	ENSMUSG00000026526	Fh1	Fh|Fh-1	fumarate hydratase 1	protein-coding
2242	chr19	26747411	26748424	+	0	NA	promoter-TSS (NM_026003)	promoter-TSS (NM_026003)	-248	NM_001347439	67155		NM_011416	ENSMUSG00000024921	Smarca2	2610209L14Rik|SNF2alpha|Snf2l2|brahma|brm	SWI/SNF related, matrix associated, actin dependent regulator of chromatin, subfamily a, member 2	protein-coding
2368	chr10	56228467	56229025	+	0	NA	promoter-TSS (NM_001033385)	promoter-TSS (NM_001033385)	-57	NM_001033385	544696		NM_001033385	ENSMUSG00000038122	Tbc1d32	Bromi|C6orf170|D630037F22Rik|b2b2284Clo	TBC1 domain family, member 32	protein-coding
2947	chr16	3884288	3884741	+	0	NA	promoter-TSS (NM_001290689)	promoter-TSS (NM_001290689)	-105	NM_001290689	74763		NM_029090	ENSMUSG00000005982	Naa60	1200013P24Rik|HAT4|Nat15|NatF	N(alpha)-acetyltransferase 60, NatF catalytic subunit	protein-coding
2962	chr2	128817269	128818581	+	0	NA	promoter-TSS (NM_001355629)	promoter-TSS (NM_001355629)	-378	NM_001355629	72477		NM_028248	ENSMUSG00000014353	Tmem87b	2610301K12Rik|2810431I02Rik	transmembrane protein 87B	protein-coding
864	chr13	71158361	71159042	+	0	NA	Intergenic	Intergenic	51612	NR_130325	100316804		NR_130325	ENSMUSG00000080580	Mir466f-4	Mirn466f-4|mmu-mir-466f-4	microRNA 466f-4	ncRNA
1522	chr15	38518216	38518652	+	0	NA	intron (NR_125913, intron 1 of 11)	CpG	832	NM_018745	54375		NM_018745	ENSMUSG00000037458	Azin1	1700085L02Rik|AZI|Oazi|Oazin	antizyme inhibitor 1	protein-coding
1479	chr7	4752344	4753381	+	0	NA	promoter-TSS (NM_183406)	promoter-TSS (NM_183406)	40	NM_183406	333182		NM_183405	ENSMUSG00000051811	Cox6b2	1700067P11Rik|COXVIB2	cytochrome c oxidase subunit 6B2	protein-coding
1543	chr15	68258234	68259174	+	0	NA	non-coding (NR_152182, exon 1 of 14)	non-coding (NR_152182, exon 1 of 14)	152	NM_001145888	380993		NM_198644	ENSMUSG00000022335	Zfat	Gm922|Zfat1|Zfp406	zinc finger and AT hook domain containing	protein-coding
2849	chr2	90846786	90847368	+	0	NA	promoter-TSS (NM_001317241)	promoter-TSS (NM_001317241)	-78	NM_001317241	56428		NM_019758	ENSMUSG00000027282	Mtch2	2310034D24Rik|4930539J07Rik|HSPC032	mitochondrial carrier 2	protein-coding
1079	chr14	26579311	26579829	+	0	NA	promoter-TSS (NM_001134465)	promoter-TSS (NM_001134465)	20	NM_145969	211922		NM_145969	ENSMUSG00000040818	Dennd6a	Fam116a	DENN domain containing 6A	protein-coding
2223	chr9	77750393	77751046	+	0	NA	Intergenic	CpG	-3816	NR_151778	14629		NM_010295	ENSMUSG00000032350	Gclc	D9Wsu168e|GLCL-H|Ggcs-hs|Glclc	glutamate-cysteine ligase, catalytic subunit	protein-coding
939	chr9	40637785	40638946	+	0	NA	Intergenic	Intergenic	-47654	NM_133733	71566		NM_133733	ENSMUSG00000032024	Clmp	9030425E11Rik|ACAM|ASP5	CXADR-like membrane protein	protein-coding
1752	chr11	80428331	80428948	+	0	NA	promoter-TSS (NM_178616)	promoter-TSS (NM_178616)	24	NM_178616	69077		NM_178616	ENSMUSG00000017428	Psmd11	1700089D09Rik|1810019E17Rik|2610024G20Rik|2810055C24Rik|P44.5|S9	proteasome (prosome, macropain) 26S subunit, non-ATPase, 11	protein-coding
181	chr16	74412486	74413170	+	0	NA	intron (NM_001358492, intron 1 of 26)	intron (NM_001358492, intron 1 of 26)	-1003	NM_175549	268902		NM_175549	ENSMUSG00000052516	Robo2	2600013A04Rik|9430089E08Rik|D230004I22Rik|mKIAA1568	roundabout guidance receptor 2	protein-coding
369	chr17	29436941	29437560	+	0	NA	Intergenic	Intergenic	30688	NR_168685	102640282		NR_168683		Gm26885	-	predicted gene, 26885	ncRNA
474	chr5	65435679	65436296	+	0	NA	promoter-TSS (NM_009466)	promoter-TSS (NM_009466)	-145	NM_009466	22235		NM_009466	ENSMUSG00000029201	Ugdh	Udpgdh	UDP-glucose dehydrogenase	protein-coding
753	chr5	122849705	122850631	+	0	NA	promoter-TSS (NM_030564)	promoter-TSS (NM_030564)	-20	NM_030564	80751		NM_030564	ENSMUSG00000029474	Rnf34	RIFF	ring finger protein 34	protein-coding
405	chr8	36613739	36614213	+	0	NA	promoter-TSS (NM_015802)	promoter-TSS (NM_015802)	-33	NM_015802	50768		NM_015802	ENSMUSG00000031523	Dlc1	A730069N07Rik|Arhgap7|HP|STARD12|dlc-1	deleted in liver cancer 1	protein-coding
63	chr16	20717298	20717995	+	0	NA	promoter-TSS (NM_001356423)	promoter-TSS (NM_001356423)	-180	NM_145632	245841		NM_145632	ENSMUSG00000021018	Polr2h	-	polymerase (RNA) II (DNA directed) polypeptide H	protein-coding
2595	chrX	7947775	7948201	+	0	NA	promoter-TSS (NM_010413)	promoter-TSS (NM_010413)	-99	NM_010413	15185		NM_010413	ENSMUSG00000031161	Hdac6	Hd6|Hdac5|Sfc6|mHDA2	histone deacetylase 6	protein-coding
1663	chr7	29180282	29180787	+	0	NA	TTS (NM_001164658)	TTS (NM_001164658)	139	NM_026545	57296		NM_026545	ENSMUSG00000030591	Psmd8	6720456J22Rik	proteasome (prosome, macropain) 26S subunit, non-ATPase, 8	protein-coding
1423	chr11	60046256	60046639	+	0	NA	promoter-TSS (NM_001290012)	promoter-TSS (NM_001290012)	42	NM_001290012	18618		NM_008819	ENSMUSG00000000301	Pemt	PEAMT|PEMT2|PLMT|Pempt|Pempt2	phosphatidylethanolamine N-methyltransferase	protein-coding
2818	chr11	3648715	3649333	+	0	NA	promoter-TSS (NM_001159288)	promoter-TSS (NM_001159288)	-210	NR_002321	544752		NM_001396521	ENSMUSG00000056579	Tug1	-	taurine upregulated gene 1	protein-coding
1023	chr6	13871079	13871740	+	0	NA	promoter-TSS (NR_045995)	promoter-TSS (NR_045995)	109	NM_001352887	66520		NM_183258	ENSMUSG00000052419	Smim30	2610001J05Rik	small integral membrane protein 30	protein-coding
2279	chr4	136021633	136022097	+	0	NA	promoter-TSS (NM_013736)	promoter-TSS (NM_013736)	-216	NM_013736	27224		NM_013736	ENSMUSG00000028668	Eloa	110kDa|Tceb3|Tceb3a	elongin A	protein-coding
445	chr17	47611015	47611507	+	0	NA	promoter-TSS (NM_001364926)	promoter-TSS (NM_001364926)	231	NM_016859	53414		NM_016859	ENSMUSG00000023988	Bysl	Bys|Enp1	bystin-like	protein-coding
461	chr8	64692755	64693265	+	0	NA	promoter-TSS (NM_013494)	promoter-TSS (NM_013494)	99	NM_013494	12876		NM_013494	ENSMUSG00000037852	Cpe	CPH|Cph-1|Cph1|NF-alpha1|fat	carboxypeptidase E	protein-coding
1890	chr1	136777178	136777752	+	0	NA	Intergenic	Intergenic	81254	NR_037986	100503474		NR_037986		Platr22	Gm16880	pluripotency associated transcript 22	ncRNA
1119	chr6	77979428	77979938	+	0	NA	promoter-TSS (NM_009819)	promoter-TSS (NM_009819)	-16	NM_001355193	12386		NM_009819	ENSMUSG00000063063	Ctnna2	Catna|Catna2|cdf|chp	catenin alpha 2	protein-coding
1042	chr6	37442147	37442518	+	0	NA	promoter-TSS (NM_178661)	promoter-TSS (NM_178661)	-178	NR_166917	102636178		NR_166917	ENSMUSG00000120046	Gm33318	-	predicted gene, 33318	ncRNA
562	chr17	73804588	73805169	+	0	NA	promoter-TSS (NM_020578)	promoter-TSS (NM_020578)	37	NM_020578	57440		NM_020578	ENSMUSG00000024065	Ehd3	Ehd2	EH-domain containing 3	protein-coding
546	chr17	65884830	65885400	+	0	NA	promoter-TSS (NM_001198949)	promoter-TSS (NM_001198949)	-192	NM_001198949	19765		NM_009067	ENSMUSG00000024096	Ralbp1	RLIP76|Rip1	ralA binding protein 1	protein-coding
1067	chr14	16574862	16575937	+	0	NA	promoter-TSS (NM_011243)	promoter-TSS (NM_011243)	77	NM_011243	218772		NM_011243	ENSMUSG00000017491	Rarb	A830025K23|Hap|Nr1b2	retinoic acid receptor, beta	protein-coding
1627	chr7	24972140	24972808	+	0	NA	intron (NM_010261, intron 1 of 4)	intron (NM_010261, intron 1 of 4)	254	NM_010261	14470		NM_010261	ENSMUSG00000003380	Rabac1	2310040I06Rik|Gbpap1|PRA1|prenylin	Rab acceptor 1 (prenylated)	protein-coding
2706	chr12	103425649	103426275	+	0	NA	promoter-TSS (NM_001159502)	promoter-TSS (NM_001159502)	-115	NM_001364163	27225		NM_020494	ENSMUSG00000041645	Ddx24	1700055J08Rik|2510027P10Rik	DEAD box helicase 24	protein-coding
506	chr8	72492686	72493282	+	0	NA	promoter-TSS (NM_177766)	promoter-TSS (NM_177766)	-370	NM_177766	270066		NM_177766	ENSMUSG00000019731	Slc35e1	6030458H05	solute carrier family 35, member E1	protein-coding
677	chr8	109692909	109693796	+	0	NA	promoter-TSS (NM_001361562)	promoter-TSS (NM_001361562)	-58	NM_001361562	71955		NM_028018	ENSMUSG00000031729	Ist1	2400003C14Rik|CHMP8|mKIAA0174	increased sodium tolerance 1 homolog (yeast)	protein-coding
1467	chr6	148946183	148946772	+	0	NA	promoter-TSS (NM_019643)	promoter-TSS (NM_019643)	-7	NM_019643	56306		NM_019643	ENSMUSG00000039985	Sinhcaf	Fam60a|Ppcs1|Pptcs1|Tera	SIN3-HDAC complex associated factor	protein-coding
1442	chr15	31601724	31602547	+	0	NA	promoter-TSS (NM_007637)	promoter-TSS (NM_007637)	19	NM_001356313	68073		NM_026546	ENSMUSG00000039065	Atpsckmt	A930016P21Rik|Fam173b|mFam173b	ATP synthase C subunit lysine N-methyltransferase	protein-coding
856	chr13	67609379	67609879	+	0	NA	promoter-TSS (NM_001163246)	promoter-TSS (NM_001163246)	78	NM_001163246	100416706		NM_001163246	ENSMUSG00000058093	Zfp729b	-	zinc finger protein 729b	protein-coding
1104	chr6	56044276	56044986	+	0	NA	Intergenic	Intergenic	27134	NM_011153	19051		NM_011153	ENSMUSG00000002930	Ppp1r17	Gsbs|Ppp1r2	protein phosphatase 1, regulatory subunit 17	protein-coding
2872	chr7	36877315	36878120	+	0	NA	Intergenic	Intergenic	179599	NM_172298	243931		NM_172298	ENSMUSG00000021217	Tshz3	A630038G13Rik|Tsh3|Zfp537|mKIAA1474|teashirt3	teashirt zinc finger family member 3	protein-coding
2006	chr1	180903970	180904561	+	0	NA	promoter-TSS (NM_133705)	promoter-TSS (NM_133705)	-9	NM_133705	69051		NM_133705	ENSMUSG00000026520	Pycr2	1810018M05Rik|P5cr2	pyrroline-5-carboxylate reductase family, member 2	protein-coding
607	chr13	23423993	23424699	+	0	NA	promoter-TSS (NM_013924)	promoter-TSS (NM_013924)	-480	NM_013924	30946		NM_013924	ENSMUSG00000036376	Abt1	-	activator of basal transcription 1	protein-coding
576	chr13	13954111	13954740	+	0	NA	promoter-TSS (NM_178640)	promoter-TSS (NM_178640)	-249	NM_001362404	97884		NM_178640	ENSMUSG00000039242	B3galnt2	A930105D20Rik|D230016N13Rik	UDP-GalNAc:betaGlcNAc beta 1,3-galactosaminyltransferase, polypeptide 2	protein-coding
1630	chr3	146521181	146521840	+	0	NA	promoter-TSS (NM_027332)	promoter-TSS (NM_027332)	-87	NM_027371	70285		NM_027332	ENSMUSG00000028187	Rpf1	2210420E24Rik|2310066N05Rik|Bxdc5	ribosome production factor 1 homolog	protein-coding
1742	chr11	79992674	79993255	+	0	NA	promoter-TSS (NM_001163018)	promoter-TSS (NM_001163018)	-142	NM_199196	52615		NM_199196	ENSMUSG00000017548	Suz12	2610028O16Rik|D11Ertd530e|mKIAA0160	SUZ12 polycomb repressive complex 2 subunit	protein-coding
2406	chr9	101034027	101034966	+	0	NA	intron (NM_025835, intron 1 of 14)	intron (NM_025835, intron 1 of 14)	388	NM_025835	66904		NM_025835	ENSMUSG00000032527	Pccb	1300012P06Rik	propionyl Coenzyme A carboxylase, beta polypeptide	protein-coding
1767	chr11	84179377	84180142	+	0	NA	Intergenic	CpG	-12283	NM_001037932	628813		NM_001037932	ENSMUSG00000051452	Gm11437	-	predicted gene 11437	protein-coding
647	chr8	94492122	94492584	+	0	NA	exon (NM_001033207, exon 19 of 49)	exon (NM_001033207, exon 19 of 49)	-12693	NR_106040	102466800		NR_106040	ENSMUSG00000098511	Mir7072	Gm27665|mmu-mir-7072	microRNA 7072	ncRNA
2394	chr9	96237976	96238532	+	0	NA	intron (NM_178667, intron 3 of 13)	RLTR18B|LTR|ERVK	-20451	NM_001184709	211586		NM_178667	ENSMUSG00000032411	Tfdp2	1110029I05Rik|A330080J22Rik|DP-3|DP3	transcription factor Dp 2	protein-coding
267	chr2	181520057	181520800	+	0	NA	promoter-TSS (NM_001271584)	promoter-TSS (NM_001271584)	-57	NM_001271585	13002		NM_016775	ENSMUSG00000000826	Dnajc5	2610314I24Rik|Csp	DnaJ heat shock protein family (Hsp40) member C5	protein-coding
1723	chr1	39367169	39368235	+	0	NA	promoter-TSS (NM_001252219)	promoter-TSS (NM_001252219)	-149	NM_001252218	114641		NM_053257	ENSMUSG00000073702	Rpl31	Dts	ribosomal protein L31	protein-coding
1581	chr11	72795598	72796232	+	0	NA	promoter-TSS (NM_001045536)	promoter-TSS (NM_001045536)	-76	NM_001024926	192986		NM_001024926	ENSMUSG00000057778	Cyb5d2	9330151E16Rik|Gm2	cytochrome b5 domain containing 2	protein-coding
475	chr5	65537058	65537742	+	0	NA	promoter-TSS (NM_001376972)	promoter-TSS (NM_001376972)	155	NM_001310619	53323		NM_016786	ENSMUSG00000029203	Ube2k	D5Ertd601e|E2-25k|HIP-2|Hip2|Hypg|Lig	ubiquitin-conjugating enzyme E2K	protein-coding
817	chr18	43392733	43393806	+	0	NA	5' UTR (NM_009468, exon 1 of 14)	5' UTR (NM_009468, exon 1 of 14)	108	NM_009468	22240		NM_009468	ENSMUSG00000024501	Dpysl3	CRMP-4|DRP-3|TUC4|ULIP-1|Ulip|Ulip1	dihydropyrimidinase-like 3	protein-coding
2986	chr18	47368862	47370317	+	0	NA	promoter-TSS (NM_001311097)	promoter-TSS (NM_001311097)	-719	NM_001311097	20358		NM_018744	ENSMUSG00000019647	Sema6a	A730020P05Rik|Sema6A-1|Semaq|VIa	sema domain, transmembrane domain (TM), and cytoplasmic domain, (semaphorin) 6A	protein-coding
444	chr17	47010050	47011116	+	0	NA	promoter-TSS (NM_146078)	promoter-TSS (NM_146078)	-51	NM_146078	224826		NM_146078	ENSMUSG00000023977	Ubr2	9930021A08Rik|E130209G04Rik|mKIAA0349	ubiquitin protein ligase E3 component n-recognin 2	protein-coding
3040	chr3	96499651	96501435	+	0	NA	Intergenic	Intergenic	-24642	NM_027126	69585		NM_027126	ENSMUSG00000038403	Hjv	2310035L15Rik|5230400G09Rik|DL-M|Hfe2|Rgmc|hemojuvelin	hemojuvelin BMP co-receptor	protein-coding
404	chr8	36249397	36249801	+	0	NA	promoter-TSS (NM_001081150)	promoter-TSS (NM_001081150)	-240	NM_001081150	244421		NM_001081150	ENSMUSG00000039633	Lonrf1	-	LON peptidase N-terminal domain and ring finger 1	protein-coding
1678	chr4	25281386	25282024	+	0	NA	exon (NM_026194, exon 1 of 19)	exon (NM_026194, exon 1 of 19)	116	NM_001355512	67490		NM_026194	ENSMUSG00000040359	Ufl1	1810074P20Rik|Kiaa0776|Maxer|Rcad|mKIAA0776	UFM1 specific ligase 1	protein-coding
383	chr17	34031377	34032072	+	0	NA	promoter-TSS (NM_001205216)	promoter-TSS (NM_001205216)	-34	NM_001077709	14977		NM_008202	ENSMUSG00000024327	Slc39a7	H-2Ke4|H2-Ke4|Ke-4|Ke4|Ring5|Zip7	solute carrier family 39 (zinc transporter), member 7	protein-coding
1934	chr4	107253334	107253950	+	0	NA	promoter-TSS (NM_028394)	promoter-TSS (NM_028394)	-50	NM_001355460	72938		NM_028394	ENSMUSG00000063172	Ift25	2900042B11Rik|Hspb11|PP25	intraflagellar transport 25	protein-coding
2329	chr12	27139139	27140671	+	0	NA	TTS (NR_045869)	TTS (NR_045869)	20611	NR_045868	636791		NM_001039248	ENSMUSG00000094002	Silc1	EG636791|Gm9866	sciatic injury induced lincRNA upregulator of SOX11	ncRNA
2601	chrX	13461733	13462262	+	0	NA	intron (NM_173415, intron 1 of 3)	CpG	907	NM_173415	236690		NM_173415	ENSMUSG00000051228	Nyx	CLNP|CSNB1|CSNB4|nob	nyctalopin	protein-coding
1612	chr1	79776018	79776416	+	0	NA	exon (NM_001081210, exon 1 of 4)	exon (NM_001081210, exon 1 of 4)	199	NM_001081210	69163		NM_026970	ENSMUSG00000026248	Mrpl44	1810030E18Rik|5730593H20Rik	mitochondrial ribosomal protein L44	protein-coding
1452	chr11	62731594	62731929	+	0	NA	non-coding (NR_168576, exon 1 of 2)	non-coding (NR_168576, exon 1 of 2)	135	NM_001382824	170740		NM_133208	ENSMUSG00000005267	Zfp287	B230333C16Rik|SKAT-2|Skat2|Znf287|mszf16|mszf74|zfp-287	zinc finger protein 287	protein-coding
1052	chr6	48593372	48593994	+	0	NA	promoter-TSS (NM_001079904)	promoter-TSS (NM_001079904)	-200	NM_001079905	58887		NM_175099	ENSMUSG00000052751	Repin1	Ap4|E430037F08Rik|Zfp-464|Zfp464	replication initiator 1	protein-coding
1779	chr11	86544675	86545173	+	0	NA	promoter-TSS (NM_001363162)	promoter-TSS (NM_001363162)	-67	NM_001199045	56427		NM_019756	ENSMUSG00000020513	Tubd1	4930550G19Rik|Tubd	tubulin, delta 1	protein-coding
215	chr7	126695425	126695999	+	0	NA	promoter-TSS (NR_033446)	promoter-TSS (NR_033446)	71	NR_033446	75764		NM_029420	ENSMUSG00000059772	Slx1b	1110030E23Rik|2410170E21Rik|4833422P03Rik|Giyd1|Giyd2	SLX1 structure-specific endonuclease subunit homolog B (S. cerevisiae)	protein-coding
611	chr8	85071261	85072144	+	0	NA	promoter-TSS (NM_001039514)	promoter-TSS (NM_001039514)	-55	NM_001039514	330817		NM_201408	ENSMUSG00000060038	Dhps	Dhs	deoxyhypusine synthase	protein-coding
2605	chrX	20687543	20688680	+	0	NA	promoter-TSS (NM_011049)	promoter-TSS (NM_011049)	157	NM_001310456	18555		NM_011049	ENSMUSG00000031065	Cdk16	Crk5|Pctaire1|Pctk1	cyclin dependent kinase 16	protein-coding
1206	chr3	75956313	75957275	+	0	NA	5' UTR (NM_001291069, exon 1 of 16)	5' UTR (NM_001291069, exon 1 of 16)	155	NM_175193	73124		NM_175193	ENSMUSG00000034109	Golim4	3110027H23Rik|GIMPC|GPP130|Golph4|P138	golgi integral membrane protein 4	protein-coding
2957	chr2	127269920	127270799	+	0	NA	non-coding (NR_156114, exon 1 of 7)	non-coding (NR_156114, exon 1 of 7)	130	NM_001362684	99138		NM_139308	ENSMUSG00000027367	Stard7	-	StAR related lipid transfer domain containing 7	protein-coding
2373	chr10	59879253	59880131	+	0	NA	exon (NM_001374756, exon 1 of 9)	exon (NM_001374756, exon 1 of 9)	109	NM_001376970	56709		NM_019965	ENSMUSG00000020109	Dnajb12	Dj10|mDj10	DnaJ heat shock protein family (Hsp40) member B12	protein-coding
1517	chr7	19309756	19310383	+	0	NA	promoter-TSS (NM_008036)	promoter-TSS (NM_008036)	-24	NM_001347586	14282		NM_008036	ENSMUSG00000003545	Fosb	-	FBJ osteosarcoma oncogene B	protein-coding
865	chr18	61707191	61708223	+	0	NA	promoter-TSS (NM_172832)	promoter-TSS (NM_172832)	-72	NM_172832	240334		NM_172832	ENSMUSG00000024579	Pcyox1l	C630049M13	prenylcysteine oxidase 1 like	protein-coding
841	chr13	60601609	60602078	+	0	NA	promoter-TSS (NM_001285917)	promoter-TSS (NM_001285917)	-104	NM_029653	69635		NM_029653	ENSMUSG00000021559	Dapk1	D13Ucla1|DAP-Kinase	death associated protein kinase 1	protein-coding
1585	chr1	62518509	62519334	+	0	NA	intron (NM_001081050, intron 20 of 22)	intron (NM_001081050, intron 20 of 22)	-184396	NM_001077404	18187		NM_010939	ENSMUSG00000025969	Nrp2	1110048P06Rik|Np-2|Np2|Npn-2|Npn2	neuropilin 2	protein-coding
1158	chr14	56886932	56887451	+	0	NA	intron (NM_001360643, intron 1 of 24)	CpG-4519	348	NM_001360643	76007		NM_029498	ENSMUSG00000021945	Zmym2	5830413P05Rik|FIM|MYM|RAMP|SCLL|Zfp198|Znf198	zinc finger, MYM-type 2	protein-coding
801	chr8	125277053	125278180	+	0	NA	Intergenic	Intergenic	215217	NM_001081337	244668		NM_001081337	ENSMUSG00000001995	Sipa1l2	mKIAA1389	signal-induced proliferation-associated 1 like 2	protein-coding
2880	chr7	44553365	44554015	+	0	NA	5' UTR (NM_001285517, exon 2 of 10)	5' UTR (NM_001285517, exon 2 of 10)	275	NM_009473	22260		NM_009473	ENSMUSG00000060601	Nr1h2	LXR|LXRB|LXRBSV|LXRbeta|NER1|OR-1|RIP15|UR|Unr|Unr2	nuclear receptor subfamily 1, group H, member 2	protein-coding
2252	chr4	132329232	132329814	+	0	NA	promoter-TSS (NM_027925)	promoter-TSS (NM_027925)	15	NM_027925	71787		NM_027925	ENSMUSG00000028898	Trnau1ap	1110007F05Rik|Secp43|Trspap1|WI1-2643G14.2	tRNA selenocysteine 1 associated protein 1	protein-coding
350	chr17	24849861	24850798	+	0	NA	promoter-TSS (NM_023480)	promoter-TSS (NM_023480)	-27	NM_023480	68636		NM_023480	ENSMUSG00000045316	Fahd1	1110025H10Rik	fumarylacetoacetate hydrolase domain containing 1	protein-coding
551	chr12	112829128	112829901	+	0	NA	promoter-TSS (NM_001359234)	promoter-TSS (NM_001359234)	7	NM_001359234	71963		NM_028023	ENSMUSG00000047832	Cdca4	2410018C03Rik|HEPP|SEI-3	cell division cycle associated 4	protein-coding
452	chr17	55944983	55945278	+	0	NA	intron (NM_001310337, intron 1 of 3)	CpG	129	NM_146249	240120		NM_146249	ENSMUSG00000062101	Zfp119b	-	zinc finger protein 119b	protein-coding
2913	chr2	119046839	119047154	+	0	NA	promoter-TSS (NM_001362732)	promoter-TSS (NM_001362732)	-123	NM_029617	76464		NM_029617	ENSMUSG00000027326	Knl1	2310043D08Rik|5730505K17Rik|Casc5	kinetochore scaffold 1	protein-coding
2859	chr2	94732520	94733140	+	0	NA	Intergenic	Intergenic	-2124	NR_168282	102636406		NR_168282	ENSMUSG00000087069	Gm13793	-	predicted gene 13793	ncRNA
1553	chr11	70237646	70238240	+	0	NA	promoter-TSS (NM_001177607)	promoter-TSS (NM_001177607)	-29	NM_001177603	104457		NM_026757	ENSMUSG00000020831	0610010K14Rik	1110020A23Rik|Bap18	RIKEN cDNA 0610010K14 gene	protein-coding
2420	chr9	108002074	108002832	+	0	NA	promoter-TSS (NM_013785)	promoter-TSS (NM_013785)	-34	NR_166685	78027		NR_166685	ENSMUSG00000093619	4930535L15Rik	-	RIKEN cDNA 4930535L15 gene	ncRNA
2660	chr2	31687935	31688641	+	0	NA	promoter-TSS (NM_001112703)	promoter-TSS (NM_001112703)	181	NR_153862	108168742		NR_153862	ENSMUSG00000087549	Gm13427	-	predicted gene 13427	ncRNA
1275	chr11	33513052	33513762	+	0	NA	intron (NM_001362875, intron 1 of 28)	CpG	346	NR_110973	66011		NM_023146	ENSMUSG00000040594	Ranbp17	-	RAN binding protein 17	protein-coding
2893	chr7	48981157	48982729	+	0	NA	intron (NM_001111016, intron 2 of 38)	intron (NM_001111016, intron 2 of 38)	22870	NM_001111016	78286		NM_175272	ENSMUSG00000052512	Nav2	5330421F07Rik|HELAD1|POMFIL2|RAINB1|RAINB2|Unc53H2|mKIAA3015	neuron navigator 2	protein-coding
2737	chr10	99262570	99263548	+	0	NA	promoter-TSS (NM_026268)	promoter-TSS (NM_026268)	-172	NM_026268	67603		NM_026268	ENSMUSG00000019960	Dusp6	1300019I03Rik|MKP-3|MKP3|PYST1	dual specificity phosphatase 6	protein-coding
1599	chr1	66817014	66817808	+	0	NA	5' UTR (NM_001122738, exon 1 of 15)	5' UTR (NM_001122738, exon 1 of 15)	184	NM_001357156	68691		NM_177645	ENSMUSG00000026004	Kansl1l	1110028C15Rik|1190030G24|C430010P07Rik|mKIAA4189	KAT8 regulatory NSL complex subunit 1-like	protein-coding
[truncated: 1,219 more rows]
