# Supplementary material for: Kdm6b-mediated epigenetic coordination of temporal precision during motor neuron differentiation
Source: EMBO Rep. 2026 May 26;27(13):3665–88. doi: 10.1038/s44319-026-00808-2 (PMC13354772; doi:10.1038/s44319-026-00808-2)
Supplement: Supplementary file 9 — Source data Fig. 3 [file 44319_2026_808_MOESM9_ESM.zip › Source data Fig 3/Fig 3A/D4H8D6 peaks.xls]

PeakID (cmd=annotatePeaks.pl merge_D4H8_peaks.narrowPeak_D6_peaks.narrowPeak.foranno mm10)	Chr	Start	End	Strand	Peak Score	Focus Ratio/Region Size	Annotation	Detailed Annotation	Distance to TSS	Nearest PromoterID	Entrez ID	Nearest Unigene	Nearest Refseq	Nearest Ensembl	Gene Name	Gene Alias	Gene Description	Gene Type
242	chr3	130180433	130180902	+	0	NA	promoter-TSS (NM_001244952)	promoter-TSS (NM_001244952)	-178	NM_001244952	77018		NM_029838	ENSMUSG00000058897	Col25a1	2700062B08Rik|CLAC-P	collagen, type XXV, alpha 1	protein-coding
143	chr13	67754953	67755223	+	0	NA	non-coding (NR_027969, exon 3 of 3)	non-coding (NR_027969, exon 3 of 3)	114	NM_001001130	22746		NM_001001130	ENSMUSG00000058331	Zfp85	KRAB19|Rslcan2|Zfp71|Zfp85-rs1	zinc finger protein 85	protein-coding
118	chr13	49147540	49147908	+	0	NA	intron (NM_001290311, intron 1 of 28)	CpG-3837	604	NM_001290311	75607		NM_029361	ENSMUSG00000037989	Wnk2	1810073P09Rik|ESTM15|mKIAA1760	WNK lysine deficient protein kinase 2	protein-coding
151	chr5	140331869	140332203	+	0	NA	promoter-TSS (NM_001356584)	promoter-TSS (NM_001356584)	80	NM_001356584	17766		NM_008637	ENSMUSG00000036639	Nudt1	Mth1	nudix hydrolase 1	protein-coding
444	chr2	35200825	35201412	+	0	NA	promoter-TSS (NM_026697)	promoter-TSS (NM_026697)	2	NM_026697	68365		NM_026697	ENSMUSG00000026878	Rab14	0610030G24Rik|2810475J17Rik|A830021G03Rik|D030017L14Rik	RAB14, member RAS oncogene family	protein-coding
356	chr9	64253370	64253852	+	0	NA	promoter-TSS (NM_008927)	promoter-TSS (NM_008927)	-6	NM_008927	26395		NM_008927	ENSMUSG00000004936	Map2k1	MAPKK1|MEKK1|Mek1|Prkmk1	mitogen-activated protein kinase kinase 1	protein-coding
382	chr9	103563646	103564395	+	0	NA	intron (NR_040764, intron 2 of 2)	intron (NR_040764, intron 2 of 2)	6930	NR_040764	319215		NR_040764	ENSMUSG00000099616	4932413F04Rik	-	RIKEN cDNA 4932413F04 gene	ncRNA
50	chr17	24632467	24632884	+	0	NA	promoter-TSS (NM_011647)	promoter-TSS (NM_011647)	-7	NM_001357615	18207		NM_008743	ENSMUSG00000041429	Nthl1	Nth1|Octs3	nth (endonuclease III)-like 1 (E.coli)	protein-coding
435	chrX	60404215	60404941	+	0	NA	promoter-TSS (NM_001359002)	promoter-TSS (NM_001359002)	-573	NM_001359002	320940		NM_001001798	ENSMUSG00000062949	Atp11c	A330005H02Rik|Ig	ATPase, class VI, type 11C	protein-coding
98	chr8	104591328	104591939	+	0	NA	intron (NM_001024606, intron 1 of 1)	CpG	161	NM_001024606	382051		NM_001024606	ENSMUSG00000048371	Pdp2	4833426J09Rik|Gm1705|PDP 2|PDPC 2|mKIAA1348	pyruvate dehydrogenase phosphatase catalytic subunit 2	protein-coding
323	chr9	44478761	44479484	+	0	NA	Intergenic	Intergenic	-3703	NM_001357490	80288		NM_030256	ENSMUSG00000063382	Bcl9l	B9L|BCL9-2|DLNB11	B cell CLL/lymphoma 9-like	protein-coding
294	chr4	45018526	45018860	+	0	NA	promoter-TSS (NM_001285800)	promoter-TSS (NM_001285800)	84	NM_022811	64424		NM_022811	ENSMUSG00000028318	Polr1e	53kDa|D030019D19Rik|Paf53|Praf1	polymerase (RNA) I polypeptide E	protein-coding
479	chr15	99126229	99126521	+	0	NA	promoter-TSS (NM_139140)	promoter-TSS (NM_139140)	-470	NM_139140	72572		NM_139140	ENSMUSG00000051934	Spats2	2700012F11Rik|59kDa|Scr59|p59|p59scr	spermatogenesis associated, serine-rich 2	protein-coding
172	chr6	29916771	29917287	+	0	NA	promoter-TSS (NM_177204)	promoter-TSS (NM_177204)	16	NR_104576	320609		NM_177204	ENSMUSG00000039629	Strip2	D330017J20Rik|Fam40b|Myoscape	striatin interacting protein 2	protein-coding
117	chr18	37655616	37655900	+	0	NA	intron (NM_001301259, intron 1 of 3)	intron (NM_001301259, intron 1 of 3)	-6017	NM_033584	93709		NM_033584	ENSMUSG00000103144	Pcdhga1	-	protocadherin gamma subfamily A, 1	protein-coding
16	chr16	32099538	32099926	+	0	NA	promoter-TSS (NM_024464)	promoter-TSS (NM_024464)	-5	NM_001111025	72084		NM_024464	ENSMUSG00000023791	Pigx	2010319C14Rik|PIG-X	phosphatidylinositol glycan anchor biosynthesis, class X	protein-coding
273	chr4	33031177	33031666	+	0	NA	promoter-TSS (NM_019586)	promoter-TSS (NM_019586)	41	NM_001355494	56228		NM_019586	ENSMUSG00000028277	Ube2j1	0710008M05Rik|1110030I22Rik|NCUBE-1|Ncube|Ncube1|Ubc6p	ubiquitin-conjugating enzyme E2J 1	protein-coding
199	chr14	62874091	62874383	+	0	NA	intron (NM_175546, intron 1 of 11)	intron (NM_175546, intron 1 of 11)	8695	NR_105860	102465311		NR_105860	ENSMUSG00000098858	Mir6541	Gm27311|mmu-mir-6541	microRNA 6541	ncRNA
150	chr5	139200222	139200768	+	0	NA	promoter-TSS (NM_024451)	promoter-TSS (NM_024451)	-142	NM_024451	77053		NM_024451	ENSMUSG00000036817	Sun1	4632417G13Rik|5730434D03Rik|Unc84a|mKIAA0810	Sad1 and UNC84 domain containing 1	protein-coding
33	chr2	170838029	170838308	+	0	NA	intron (NM_001163686, intron 5 of 7)	intron (NM_001163686, intron 5 of 7)	106361	NM_001163686	76829		NM_029761	ENSMUSG00000027560	Dok5	2700055C10Rik	docking protein 5	protein-coding
446	chr2	59882294	59882596	+	0	NA	5' UTR (NM_001159636, exon 1 of 11)	5' UTR (NM_001159636, exon 1 of 11)	161	NM_001379401	72137		NM_028118	ENSMUSG00000026988	Wdsub1	1700048E19Rik|2610014F08Rik	WD repeat, SAM and U-box domain containing 1	protein-coding
354	chr9	63293536	63294309	+	0	NA	intron (NM_001364493, intron 9 of 20)	intron (NM_001364493, intron 9 of 20)	83980	NM_001364492	23938		NM_011840	ENSMUSG00000058444	Map2k5	MEK5|Mapkk5|Prkmk5	mitogen-activated protein kinase kinase 5	protein-coding
420	chr5	34513808	34514229	+	0	NA	promoter-TSS (NM_139064)	promoter-TSS (NM_139064)	-39	NM_139064	231130		NM_139064	ENSMUSG00000059866	Tnip2	1810020H16Rik|ABIN-2	TNFAIP3 interacting protein 2	protein-coding
5	chr7	96643626	96644007	+	0	NA	intron (NM_011858, intron 5 of 32)	intron (NM_011858, intron 5 of 32)	157733	NR_045874	791381		NR_045874	ENSMUSG00000053049	Gm15413	-	predicted gene 15413	ncRNA
296	chr11	97361979	97362379	+	0	NA	promoter-TSS (NM_138657)	promoter-TSS (NM_138657)	-113	NM_138657	192157		NM_138657	ENSMUSG00000038485	Socs7	2310063P06Rik|Nap4	suppressor of cytokine signaling 7	protein-coding
57	chr8	39005332	39006383	+	0	NA	promoter-TSS (NM_030254)	promoter-TSS (NM_030254)	12	NM_030254	80286		NM_030254	ENSMUSG00000118664	Tusc3	N33	tumor suppressor candidate 3	protein-coding
66	chr8	67818637	67819140	+	0	NA	promoter-TSS (NM_027626)	promoter-TSS (NM_027626)	-593	NM_027626	234353		NM_027626	ENSMUSG00000030465	Psd3	4931420C21Rik|D430018P08|EFA6D	pleckstrin and Sec7 domain containing 3	protein-coding
203	chr3	63929086	63929391	+	0	NA	promoter-TSS (NM_001357824)	promoter-TSS (NM_001357824)	234	NM_177856	329659		NM_177856	ENSMUSG00000048581	E130311K13Rik	-	RIKEN cDNA E130311K13 gene	protein-coding
421	chr5	34636644	34637074	+	0	NA	intron (NM_001356978, intron 1 of 12)	intron (NM_001356978, intron 1 of 12)	353	NM_001356979	68294		NM_026660	ENSMUSG00000001082	Mfsd10	0610009O03Rik|Tetran	major facilitator superfamily domain containing 10	protein-coding
409	chr5	21645719	21646138	+	0	NA	promoter-TSS (NM_026034)	promoter-TSS (NM_026034)	-78	NM_001363422	67211		NM_026034	ENSMUSG00000038525	Armc10	2810037C14Rik|Svh	armadillo repeat containing 10	protein-coding
102	chr8	106683094	106683511	+	0	NA	intron (NM_173037, intron 1 of 17)	CpG	234	NM_173037	272538		NM_173037	ENSMUSG00000041949	Tango6	E330010G16|Tmco7	transport and golgi organization 6	protein-coding
377	chr10	60277593	60278050	+	0	NA	intron (NM_001146123, intron 1 of 13)	CpG	193	NM_001146123	19156		NM_011179	ENSMUSG00000004207	Psap	SGP-1	prosaposin	protein-coding
188	chr6	53286595	53287666	+	0	NA	promoter-TSS (NM_001327821)	promoter-TSS (NM_001327821)	-173	NM_001327821	231991		NM_172728	ENSMUSG00000053007	Creb5	9430076C15Rik|CRE-BPa|Crebpa|D430026C09Rik	cAMP responsive element binding protein 5	protein-coding
312	chr4	99502892	99503370	+	0	NA	Intergenic	Intergenic	-153168	NM_010425	15221		NM_010425	ENSMUSG00000067261	Foxd3	CWH3|Genesis|Hfh2	forkhead box D3	protein-coding
205	chr3	79567873	79568389	+	0	NA	promoter-TSS (NM_001162999)	promoter-TSS (NM_001162999)	-61	NR_152118	75879		NR_152118	ENSMUSG00000068957	4930589L23Rik	-	RIKEN cDNA 4930589L23 gene	ncRNA
227	chr11	50225009	50225305	+	0	NA	promoter-TSS (NM_145926)	promoter-TSS (NM_145926)	-178	NM_145926	103534		NM_145926	ENSMUSG00000036620	Mgat4b	GnTIVb	mannoside acetylglucosaminyltransferase 4, isoenzyme B	protein-coding
65	chr17	56935500	56935790	+	0	NA	promoter-TSS (NM_022328)	promoter-TSS (NM_022328)	-257	NM_022328	64144		NM_022328	ENSMUSG00000024212	Mllt1	BAM11|ENL|LTG19	myeloid/lymphoid or mixed-lineage leukemia; translocated to, 1	protein-coding
89	chr8	84840664	84841187	+	0	NA	promoter-TSS (NM_009010)	promoter-TSS (NM_009010)	-273	NM_001297607	19358		NM_009010	ENSMUSG00000003813	Rad23a	2310040P19Rik|HR23A|mHR23A	RAD23 homolog A, nucleotide excision repair protein	protein-coding
136	chr9	3006736	3007306	+	0	NA	Intergenic	GSAT_MM|Satellite|Satellite	31722	NR_039546	100628572		NR_039546	ENSMUSG00000106183	Mir101c	mir-101c|mmu-mir-101c	microRNA 101c	ncRNA
331	chr19	7240893	7241279	+	0	NA	5' UTR (NM_027643, exon 1 of 8)	5' UTR (NM_027643, exon 1 of 8)	136	NM_027643	70999		NM_027643	ENSMUSG00000024764	Naa40	4931433E08Rik|Nat11|NatD	N(alpha)-acetyltransferase 40, NatD catalytic subunit	protein-coding
42	chr17	23924627	23925193	+	0	NA	intron (NM_001384098, intron 1 of 3)	intron (NM_001384098, intron 1 of 3)	2359	NM_001384098	20234		NM_011321	ENSMUSG00000024128	Sbp	p25	spermine binding protein	protein-coding
72	chr8	84270105	84270704	+	0	NA	promoter-TSS (NM_001294281)	promoter-TSS (NM_001294281)	-2	NM_026350	67736		NM_026350	ENSMUSG00000004994	Yju2b	4930527D15Rik|Ccdc130	YJU2 splicing factor homolog B	protein-coding
378	chr10	64089762	64090815	+	0	NA	promoter-TSS (NM_178678)	promoter-TSS (NM_178678)	-33	NM_178678	216028		NM_178678	ENSMUSG00000042846	Lrrtm3	9630044H04Rik	leucine rich repeat transmembrane neuronal 3	protein-coding
364	chr4	133095373	133095886	+	0	NA	Intergenic	Intergenic	-35004	NM_153423	242687		NM_153423	ENSMUSG00000028868	Wasf2	D4Ertd13e|WAVE2	WASP family, member 2	protein-coding
187	chr6	51876007	51876373	+	0	NA	intron (NM_018773, intron 10 of 12)	intron (NM_018773, intron 10 of 12)	136359	NM_018773	54353		NM_018773	ENSMUSG00000059182	Skap2	2610021A10Rik|RA70|SKAP-HOM|Saps|Scap2|mSKAP55R	src family associated phosphoprotein 2	protein-coding
330	chr19	6057538	6057999	+	0	NA	promoter-TSS (NM_007990).2	promoter-TSS (NM_007990).2	-13	NM_026246	18120		NM_026246	ENSMUSG00000007338	Mrpl49	L49mt|MRP-L49|Nof1	mitochondrial ribosomal protein L49	protein-coding
228	chr11	50915749	50916155	+	0	NA	intron (NM_001294323, intron 1 of 5)	CpG	224	NM_001294323	22678		NM_009550	ENSMUSG00000049321	Zfp2	9930007F06Rik|Fnp-2|Zfp-2|mKR2|mkr-2|mszf87	zinc finger protein 2	protein-coding
91	chr5	101323058	101323652	+	0	NA	Intergenic	Intergenic	58875	NR_166480	100040902		NR_166480		Gm3032	-	predicted gene 3032	ncRNA
15	chr16	31948169	31948664	+	0	NA	promoter-TSS (NM_026554)	promoter-TSS (NM_026554)	89	NM_134107	106264		NM_025320	ENSMUSG00000107002	Ncbp2as2	0610012G03Rik	Ncbp2 antisense 2 (head to head)	protein-coding
160	chr13	81632980	81633533	+	0	NA	promoter-TSS (NM_054053)	promoter-TSS (NM_054053)	-112	NM_054053	110789		NM_054053	ENSMUSG00000069170	Adgrv1	Frings|Gpr98|Mass1|Mgr1|VLGR1	adhesion G protein-coupled receptor V1	protein-coding
433	chrX	49287887	49288410	+	0	NA	promoter-TSS (NM_001271447)	promoter-TSS (NM_001271447)	94	NM_001271447	209224		NM_145951	ENSMUSG00000031109	Enox2	APK1|Cova1|tNOX	ecto-NOX disulfide-thiol exchanger 2	protein-coding
325	chr9	54586226	54587154	+	0	NA	intron (NM_029573, intron 1 of 10)	CpG	179	NM_029573	67834		NM_029573	ENSMUSG00000032279	Idh3a	1110003P10Rik|1500012E04Rik	isocitrate dehydrogenase 3 (NAD+) alpha	protein-coding
307	chr1	166922947	166923498	+	0	NA	Intergenic	L1MB2|LINE|L1	76508	NR_037988	100503962		NR_037988	ENSMUSG00000102548	Gm16701	ln-CR2	predicted gene, 16701	ncRNA
239	chr3	109561219	109561872	+	0	NA	intron (NM_001378987, intron 15 of 27)	intron (NM_001378987, intron 15 of 27)	-12462	NM_146139	57257		NM_020505	ENSMUSG00000033721	Vav3	A530094I06Rik|Idd18.1	vav 3 oncogene	protein-coding
275	chr1	34801731	34802046	+	0	NA	5' UTR (NM_183019, exon 1 of 10)	5' UTR (NM_183019, exon 1 of 10)	147	NM_183019	226970		NM_183019	ENSMUSG00000037509	Arhgef4	9330140K16Rik|Asef|C230030N03Rik	Rho guanine nucleotide exchange factor 4	protein-coding
134	chr5	132500892	132501396	+	0	NA	intron (NM_001363480, intron 1 of 19)	intron (NM_001363480, intron 1 of 19)	42076	NM_001363480	319974		NM_001363480	ENSMUSG00000029673	Auts2	2700063G02Rik|A730011F23Rik|D830032G16Rik	autism susceptibility candidate 2	protein-coding
308	chr4	65830619	65831261	+	0	NA	intron (NM_019514, intron 9 of 21)	intron (NM_019514, intron 9 of 21)	225954	NM_001161782	69807		NM_053084	ENSMUSG00000051675	Trim32	1810045E12Rik|3f3|BBS11|Zfp117	tripartite motif-containing 32	protein-coding
161	chr18	73703903	73704222	+	0	NA	promoter-TSS (NM_008540)	promoter-TSS (NM_008540)	136	NR_155448	105246496		NR_155448		4930578L24Rik	-	RIKEN cDNA 4930578L24 gene	ncRNA
145	chr5	137029913	137030357	+	0	NA	promoter-TSS (NM_001039385)	promoter-TSS (NM_001039385)	-160	NM_001039385	381677		NM_001039385	ENSMUSG00000037428	Vgf	Gm1052	VGF nerve growth factor inducible	protein-coding
366	chr19	37375954	37376418	+	0	NA	promoter-TSS (NM_010615)	promoter-TSS (NM_010615)	-196	NM_010615	16551		NM_010615	ENSMUSG00000012443	Kif11	Eg5|Kif8|Kifl1|Knsl1	kinesin family member 11	protein-coding
482	chr2	119787277	119787696	+	0	NA	promoter-TSS (NM_001163701)	promoter-TSS (NM_001163701)	51	NM_177294	68925		NM_177294	ENSMUSG00000034032	Rpap1	1190005L06Rik|A730023M06Rik|mKIAA1403	RNA polymerase II associated protein 1	protein-coding
189	chr6	54039572	54040389	+	0	NA	promoter-TSS (NM_001163640)	promoter-TSS (NM_001163640)	48	NM_001163640	69993		NM_023543	ENSMUSG00000004633	Chn2	1700026N20Rik|4930557O16Rik|ARHGAP3|Bch	chimerin 2	protein-coding
456	chr11	4594395	4595002	+	0	NA	promoter-TSS (NM_001373897)	promoter-TSS (NM_001373897)	92	NM_001373897	74302		NM_028860	ENSMUSG00000034354	Mtmr3	1700092A20Rik|FYVE-DSP1|ZFYVE10|mKIAA0371	myotubularin related protein 3	protein-coding
344	chr11	121387911	121388526	+	0	NA	promoter-TSS (NM_139147)	promoter-TSS (NM_139147)	33	NM_139147	217371		NM_139147	ENSMUSG00000025170	Rab40b	SEC4L|rar	Rab40B, member RAS oncogene family	protein-coding
284	chr15	85859320	85859767	+	0	NA	promoter-TSS (NM_001168672)	promoter-TSS (NM_001168672)	-164	NM_001168672	29870		NM_013882	ENSMUSG00000022385	Gtse1	B99|Gtse-1	G two S phase expressed protein 1	protein-coding
99	chr5	113993154	113993761	+	0	NA	intron (NM_001363469, intron 1 of 13)	CpG	333	NM_001363469	231637		NM_198109	ENSMUSG00000042121	Ssh1	Gm1394|Gm1395|SSH-1|SSH-1L	slingshot protein phosphatase 1	protein-coding
200	chr6	86684291	86684663	+	0	NA	promoter-TSS (NM_025665)	promoter-TSS (NM_025665)	14	NM_025665	66618		NM_025665	ENSMUSG00000001158	Snrnp27	2610209M04Rik|Ry1	small nuclear ribonucleoprotein 27 (U4/U6.U5)	protein-coding
392	chr5	3802873	3803448	+	0	NA	promoter-TSS (NM_030675)	promoter-TSS (NM_030675)	-5	NM_001170552	79264		NM_030675	ENSMUSG00000000600	Krit1	2010007K12Rik|A630036P20Rik|Ccm1	KRIT1, ankyrin repeat containing	protein-coding
379	chr10	67979361	67979909	+	0	NA	promoter-TSS (NM_001359319)	promoter-TSS (NM_001359319)	65	NM_001359318	170799		NM_133244	ENSMUSG00000037846	Rtkn2	B130039D23Rik|Mbf|Plekhk1	rhotekin 2	protein-coding
124	chr8	114205367	114205732	+	0	NA	promoter-TSS (NM_173016)	promoter-TSS (NM_173016)	-91	NM_173016	270097		NM_173016	ENSMUSG00000046844	Vat1l	9430073I07|mKIAA1576	vesicle amine transport protein 1 like	protein-coding
81	chr17	84465949	84466360	+	0	NA	promoter-TSS (NM_183021)	promoter-TSS (NM_183021)	54	NM_183021	240174		NM_177826	ENSMUSG00000024251	Thada	6530405K19|A930021O22|GITA	thyroid adenoma associated	protein-coding
423	chr2	32381487	32382103	+	0	NA	5' UTR (NM_198001, exon 1 of 2)	5' UTR (NM_198001, exon 1 of 2)	120	NM_198001	73737		NM_198001	ENSMUSG00000039195	Bbln	1110008P14Rik	bublin coiled coil protein	protein-coding
201	chr3	52046588	52047327	+	0	NA	intron (NM_001004176, intron 1 of 4)	intron (NM_001004176, intron 1 of 4)	58049	NM_001004176	433586		NM_001004176	ENSMUSG00000061143	Maml3	Mam-2|mKIAA1816	mastermind like transcriptional coactivator 3	protein-coding
335	chr4	126429291	126430165	+	0	NA	promoter-TSS (NM_153402)	promoter-TSS (NM_153402)	-186	NM_153402	214150		NM_153402	ENSMUSG00000028842	Ago3	C130014L07Rik|Eif2c3	argonaute RISC catalytic subunit 3	protein-coding
229	chr14	118924937	118925554	+	0	NA	promoter-TSS (NM_001360411)	promoter-TSS (NM_001360411)	225	NM_025943	66573		NM_025640	ENSMUSG00000042156	Dzip1	2510025K24Rik|2810422M04Rik	DAZ interacting protein 1	protein-coding
320	chr1	189932482	189932709	+	0	NA	Intergenic	Intergenic	-10304	NM_026796	226830		NM_026796	ENSMUSG00000026603	Smyd2	1110020E07Rik|4930402C15|KMT3C|Zmynd14	SET and MYND domain containing 2	protein-coding
454	chr10	130542021	130542468	+	0	NA	Intergenic	Intergenic	-44865	NM_001103366	625131		NM_001103366	ENSMUSG00000091511	Vmn2r87	EG625131	vomeronasal 2, receptor 87	protein-coding
238	chr6	149100771	149101710	+	0	NA	exon (NM_177192, exon 1 of 21)	exon (NM_177192, exon 1 of 21)	440	NM_177192	320560		NM_177192	ENSMUSG00000030313	Dennd5b	9330160C06Rik|D030011O10Rik|Gm17524	DENN domain containing 5B	protein-coding
346	chr1	194976305	194976822	+	0	NA	non-coding (NR_033564, exon 1 of 5)	non-coding (NR_033564, exon 1 of 5)	396	NR_033564	320400		NM_177154	ENSMUSG00000097325	Gm16897	C030002c11rik	predicted gene, 16897	ncRNA
141	chr13	67060983	67061306	+	0	NA	promoter-TSS (NM_001166218)	promoter-TSS (NM_001166218)	26	NM_001166218	78251		NM_001166218	ENSMUSG00000090641	Zfp712	4921504N20Rik|mszf31|mszf89	zinc finger protein 712	protein-coding
165	chr18	82821604	82822060	+	0	NA	Intergenic	Intergenic	-34065	NR_125720	73985		NR_125720	ENSMUSG00000097738	4930445N18Rik	3010027C24Rik	RIKEN cDNA 4930445N18 gene	ncRNA
270	chr7	28311590	28312433	+	0	NA	promoter-TSS (NM_025616)	promoter-TSS (NM_025616)	35	NM_025616	66525		NM_025616	ENSMUSG00000003438	Timm50	2810403L02Rik|TIM50L	translocase of inner mitochondrial membrane 50	protein-coding
153	chr5	146385174	146385689	+	0	NA	intron (NM_145155, intron 1 of 9)	CpG	425	NM_145155	245880		NM_145155	ENSMUSG00000029636	Wasf3	Scar3|Wave3	WASP family, member 3	protein-coding
43	chr7	140115854	140116561	+	0	NA	intron (NM_053119, intron 1 of 7)	intron (NM_053119, intron 1 of 7)	214	NM_053119	93747		NM_053119	ENSMUSG00000025465	Echs1	SCEH|mECH|mECH1	enoyl Coenzyme A hydratase, short chain, 1, mitochondrial	protein-coding
73	chr5	99613434	99614088	+	0	NA	intron (NR_030692, intron 1 of 3)	intron (NR_030692, intron 1 of 3)	-68660	NR_168095	102638080		NR_166665	ENSMUSG00000089743	Gm16226	Gm38691	predicted gene 16226	ncRNA
286	chr11	82764021	82764565	+	0	NA	promoter-TSS (NM_001291242)	promoter-TSS (NM_001291242)	28	NM_001291242	12467		NM_009839	ENSMUSG00000020698	Cct6b	CCT-zeta-2|CCTzeta-2|Cctz-2|TCP-1-zeta-2	chaperonin containing TCP1 subunit 6B	protein-coding
252	chr15	75678140	75678790	+	0	NA	intron (NM_001355589, intron 1 of 13)	intron (NM_001355589, intron 1 of 13)	335	NM_001355589	72960		NM_028404	ENSMUSG00000000934	Top1mt	2900052H09Rik	DNA topoisomerase 1, mitochondrial	protein-coding
140	chr18	55763711	55764242	+	0	NA	Intergenic	Intergenic	-636364	NM_001360917	107022		NM_026240	ENSMUSG00000001700	Gramd2b	9030613F08Rik|9130427A09Rik|Gramd3|NS3TP2	GRAM domain containing 2B	protein-coding
309	chr4	69823463	69823902	+	0	NA	Intergenic	Intergenic	586753	NM_001313762	214444		NM_145990	ENSMUSG00000039298	Cdk5rap2	2900018K03Rik|an|mKIAA1633	CDK5 regulatory subunit associated protein 2	protein-coding
237	chr6	148895701	148896559	+	0	NA	5' UTR (NM_181541, exon 1 of 19)	5' UTR (NM_181541, exon 1 of 19)	107	NM_181541	232560		NM_181541	ENSMUSG00000030309	Caprin2	Adir|C1qdc1|Eeg1|rng140	caprin family member 2	protein-coding
126	chr8	114751660	114752495	+	0	NA	intron (NM_019573, intron 8 of 8)	intron (NM_019573, intron 8 of 8)	312425	NM_019573	80707		NM_019573	ENSMUSG00000004637	Wwox	5330426P09Rik|9030416C10Rik|WOX1	WW domain-containing oxidoreductase	protein-coding
321	chr1	190169711	190170397	+	0	NA	promoter-TSS (NM_001360827)	promoter-TSS (NM_001360827)	-242	NR_151620	102632463		NR_151620	ENSMUSG00000079045	Prox1os	Gm17566	prospero homeobox 1, opposite strand	ncRNA
271	chr7	29983464	29983942	+	0	NA	promoter-TSS (NM_001033355)	promoter-TSS (NM_001033355)	-252	NM_001167872	243905		NM_001033355	ENSMUSG00000074221	Zfp568	Gm1691|Znf568|chato	zinc finger protein 568	protein-coding
214	chr11	37354771	37355572	+	0	NA	Intergenic	Intergenic	-303818	NR_131154	100039148		NR_131154	ENSMUSG00000087388	Gm12128	-	predicted gene 12128	ncRNA
431	chr10	99460982	99461500	+	0	NA	Intergenic	Intergenic	-147930	NR_038019	100504202		NR_038019	ENSMUSG00000111962	Gm20110	-	predicted gene, 20110	ncRNA
119	chr13	51569095	51569844	+	0	NA	promoter-TSS (NM_009167)	promoter-TSS (NM_009167)	-18	NM_009167	20418		NM_009167	ENSMUSG00000021448	Shc3	N-Shc|Rai|ShcC	src homology 2 domain-containing transforming protein C3	protein-coding
412	chr5	24444987	24445341	+	0	NA	promoter-TSS (NM_023229)	promoter-TSS (NM_023229)	71	NM_023229	66587		NM_023229	ENSMUSG00000028959	Fastk	0610011K02Rik|610011K02Rik	Fas-activated serine/threonine kinase	protein-coding
197	chr14	56812543	56812827	+	0	NA	promoter-TSS (NM_144842)	promoter-TSS (NM_144842)	696	NR_152252	100503842		NR_152252	ENSMUSG00000100017	2410022M11Rik	-	RIKEN cDNA 2410022M11 gene	ncRNA
14	chr2	151542224	151542498	+	0	NA	promoter-TSS (NM_008019)	promoter-TSS (NM_008019)	110	NR_166213	102633071		NR_166213	ENSMUSG00000087433	Gm14167	-	predicted gene 14167	ncRNA
477	chr7	58843874	58844623	+	0	NA	Intergenic	Intergenic	186046	NM_009728	11982		NM_009728	ENSMUSG00000025324	Atp10a	Atp10c|pfatp	ATPase, class V, type 10A	protein-coding
262	chr1	76717548	76718106	+	0	NA	Intergenic	Intergenic	208267	NR_105761	102465175		NR_105761	ENSMUSG00000098611	Mir6343	Gm27304|mmu-mir-6343	microRNA 6343	ncRNA
88	chr8	84662647	84663228	+	0	NA	promoter-TSS (NM_010499)	promoter-TSS (NM_010499)	-85	NM_010499	15936		NM_010499	ENSMUSG00000053560	Ier2	Ch1|Pip92	immediate early response 2	protein-coding
430	chr10	83648347	83648729	+	0	NA	exon (NM_145220, exon 1 of 21)	exon (NM_145220, exon 1 of 21)	126	NM_145220	216190		NM_145220	ENSMUSG00000020263	Appl2	DIP13 beta|Dip3 beta|Dip3b	adaptor protein, phosphotyrosine interaction, PH domain and leucine zipper containing 2	protein-coding
163	chr18	75000263	75000769	+	0	NA	promoter-TSS (NR_028552).2	promoter-TSS (NR_028552).2	39	NM_001002239	319195		NM_001002239	ENSMUSG00000062328	Rpl17	-	ribosomal protein L17	protein-coding
2	chr7	74355551	74356110	+	0	NA	intron (NM_001038643, intron 3 of 10)	LFSINE_Vert|SINE|tRNA	198950	NM_001038643	108116		NM_023908	ENSMUSG00000025790	Slco3a1	5830414C08Rik|Anr1|MJAM|OATP-D|Slc21a11	solute carrier organic anion transporter family, member 3a1	protein-coding
27	chr16	77172921	77173494	+	0	NA	Intergenic	Intergenic	-156121	NR_015543	77994		NR_015543	ENSMUSG00000090386	Mir99ahg	2810055G20Rik|D730043B02Rik	Mir99a and Mirlet7c-1 host gene (non-protein coding)	ncRNA
464	chr2	95232272	95232823	+	0	NA	Intergenic	Intergenic	-501841	NR_168282	102636406		NR_168282	ENSMUSG00000087069	Gm13793	-	predicted gene 13793	ncRNA
478	chr2	115859976	115860617	+	0	NA	TTS (NM_001346036)	TTS (NM_001346036)	204323	NM_001346055	17536		NM_010825	ENSMUSG00000027210	Meis2	A430109D20Rik|Mrg1|Stra10	Meis homeobox 2	protein-coding
155	chr9	36726383	36726963	+	0	NA	promoter-TSS (NM_007691)	promoter-TSS (NM_007691)	-15	NM_007691	12649		NM_007691	ENSMUSG00000032113	Chek1	Chk1|rad27	checkpoint kinase 1	protein-coding
32	chr16	90385600	90386249	+	0	NA	promoter-TSS (NM_015755)	promoter-TSS (NM_015755)	-473	NM_015755	26559		NM_015755	ENSMUSG00000053414	Hunk	Bstk1|Mak-v	hormonally upregulated Neu-associated kinase	protein-coding
198	chr14	62332031	62332450	+	0	NA	intron (NM_026001, intron 1 of 10)	CpG	172	NM_026001	67153		NM_026001	ENSMUSG00000021932	Rnaseh2b	1110019N06Rik|2610207P08Rik|Dleu8	ribonuclease H2, subunit B	protein-coding
216	chr6	113392413	113392672	+	0	NA	promoter-TSS (NM_133923)	promoter-TSS (NM_133923)	79	NM_133923	101100		NM_133923	ENSMUSG00000030276	Ttll3	4833441J24Rik	tubulin tyrosine ligase-like family, member 3	protein-coding
64	chr17	56074759	56075064	+	0	NA	promoter-TSS (NM_001379362)	promoter-TSS (NM_001379362)	115	NM_001379361	66530		NM_024432	ENSMUSG00000019578	Ubxn6	1200008L11Rik|2210415J11Rik|Ubxd1|Ubxdc2	UBX domain protein 6	protein-coding
425	chr5	45519990	45520570	+	0	NA	promoter-TSS (NM_025895)	promoter-TSS (NM_025895)	51	NM_025895	66999		NM_025895	ENSMUSG00000015804	Med28	1500003D12Rik|Eg1|FKSG20|magicin	mediator complex subunit 28	protein-coding
407	chrX	12587397	12588380	+	0	NA	5' UTR (NM_027439, exon 1 of 9)	5' UTR (NM_027439, exon 1 of 9)	129	NM_027439	70495		NM_027439	ENSMUSG00000031007	Atp6ap2	(P)RR|5730403E06Rik|APT6M8-9|ATP6M8-9|Atp6ip2|M8-9|PRR	ATPase, H+ transporting, lysosomal accessory protein 2	protein-coding
333	chr19	8756749	8757318	+	0	NA	promoter-TSS (NM_001276704)	promoter-TSS (NM_001276704)	-64	NR_132424	102640359		NR_132423		1700023D09Rik	-	RIKEN cDNA 1700023D09 gene	ncRNA
20	chr7	105650693	105651361	+	0	NA	intron (NM_001370803, intron 1 of 43)	intron (NM_001370803, intron 1 of 43)	251	NM_001370803	77505		NM_001370803	ENSMUSG00000030882	Dnhd1	8030491N06Rik	dynein heavy chain domain 1	protein-coding
466	chr2	107968776	107969341	+	0	NA	Intergenic	Intergenic	678469	NM_021275	16492		NM_021275	ENSMUSG00000042604	Kcna4	Kv1.4	potassium voltage-gated channel, shaker-related subfamily, member 4	protein-coding
408	chrX	12839774	12840433	+	0	NA	Intergenic	Intergenic	77825	NR_045852	552913		NR_045852	ENSMUSG00000085891	Gm14634	-	predicted gene 14634	ncRNA
86	chr13	21897001	21897413	+	0	NA	promoter-TSS (NR_035500)	promoter-TSS (NR_035500)	-158	NR_035500	100316716		NR_035500	ENSMUSG00000088148	Mir1983	mmu-mir-1983	microRNA 1983	ncRNA
282	chr11	81152472	81152976	+	0	NA	5' UTR (NM_007384, exon 1 of 10)	5' UTR (NM_007384, exon 1 of 10)	179	NM_007384	11418		NM_007384	ENSMUSG00000020704	Asic2	ACIC2|Accn1|BNC1|BNaC1|BNaC1a|Mdeg	acid-sensing ion channel 2	protein-coding
256	chr11	73047585	73048071	+	0	NA	promoter-TSS (NM_025818)	promoter-TSS (NM_025818)	-39	NM_025818	66874		NM_025818	ENSMUSG00000020783	Ncbp3	1200014J11Rik|C130061O14Rik	nuclear cap binding subunit 3	protein-coding
183	chr14	24490459	24490945	+	0	NA	promoter-TSS (NM_011297)	promoter-TSS (NM_011297)	24	NM_001360585	20088		NM_011297	ENSMUSG00000025290	Rps24	-	ribosomal protein S24	protein-coding
484	chr2	122147692	122147960	+	0	NA	intron (NM_009735, intron 1 of 3)	intron (NM_009735, intron 1 of 3)	139	NM_009735	12010		NM_009735	ENSMUSG00000060802	B2m	Ly-m11|beta2-m|beta2m	beta-2 microglobulin	protein-coding
342	chr11	116274122	116274613	+	0	NA	promoter-TSS (NM_146032)	promoter-TSS (NM_146032)	-150	NM_146032	217337		NM_146032	ENSMUSG00000020780	Srp68	2610024I03Rik	signal recognition particle 68	protein-coding
400	chr12	59061090	59061572	+	0	NA	5' UTR (NM_001306218, exon 1 of 7)	5' UTR (NM_001306218, exon 1 of 7)	141	NM_001306218	78232		NM_030057	ENSMUSG00000020993	Trappc6b	5830498C14Rik	trafficking protein particle complex 6B	protein-coding
373	chr12	29937961	29938448	+	0	NA	exon (NM_181395, exon 1 of 23)	exon (NM_181395, exon 1 of 23)	168	NM_181395	69675		NM_177804	ENSMUSG00000020674	Pxdn	2310075M15Rik|E330004E07|VPO1|mKIAA0230	peroxidasin	protein-coding
94	chr5	109866515	109866916	+	0	NA	promoter-TSS (NM_001378279)	promoter-TSS (NM_001378279)	4	NM_001378279	105246961		NM_001378279	ENSMUSG00000121596	AB010352	Mszf33	cDNA sequence AB010352	protein-coding
394	chr5	15061187	15061544	+	0	NA	Intergenic	MMERVK10C-int|LTR|ERVK	-28358	NM_182957	66773		NM_182957	ENSMUSG00000091897	Gm17019	-	predicted gene 17019	protein-coding
223	chr6	134862929	134863407	+	0	NA	Intergenic	Intergenic	24617	NM_001362049	14760		NM_008157	ENSMUSG00000032641	Gpr19	-	G protein-coupled receptor 19	protein-coding
401	chr10	70599127	70599644	+	0	NA	promoter-TSS (NM_178621)	promoter-TSS (NM_178621)	-94	NM_178621	70911		NM_178621	ENSMUSG00000037747	Phyhipl	4921522K17Rik|PHY2	phytanoyl-CoA hydroxylase interacting protein-like	protein-coding
429	chr12	103532140	103532452	+	0	NA	promoter-TSS (NM_028980)	promoter-TSS (NM_028980)	-269	NM_028980	74521		NM_028980	ENSMUSG00000021209	Ppp4r4	8430415E04Rik|mKIAA1622	protein phosphatase 4, regulatory subunit 4	protein-coding
122	chr13	52980142	52981031	+	0	NA	intron (NM_017373, intron 1 of 1)	CpG	453	NM_017373	18030		NM_017373	ENSMUSG00000056749	Nfil3	E4BP4	nuclear factor, interleukin 3, regulated	protein-coding
254	chr15	77153387	77153817	+	0	NA	5' UTR (NM_001110830, exon 1 of 13)	5' UTR (NM_001110830, exon 1 of 13)	210	NM_001286419	93686		NM_053104	ENSMUSG00000033565	Rbfox2	Fbm2|Fxh|Hrnbp2|Rbm9	RNA binding protein, fox-1 homolog (C. elegans) 2	protein-coding
438	chrX	113297785	113298229	+	0	NA	promoter-TSS (NM_033605)	promoter-TSS (NM_033605)	-249	NM_001142570	93837		NM_033605	ENSMUSG00000025592	Dach2	9430028N04Rik	dachshund family transcription factor 2	protein-coding
486	chr2	126152025	126152516	+	0	NA	promoter-TSS (NM_029455)	promoter-TSS (NM_029455)	129	NM_001355583	69185		NM_026981	ENSMUSG00000023330	Dtwd1	1810033A06Rik	DTW domain containing 1	protein-coding
470	chr7	42692575	42693382	+	0	NA	promoter-TSS (NM_001008427)	promoter-TSS (NM_001008427)	-260	NM_001008427	434179		NM_001008427	ENSMUSG00000069727	Zfp975	EG434179|Gm5595|mszf88	zinc finger protein 975	protein-coding
23	chr16	55600050	55600885	+	0	NA	Intergenic	Intergenic	105736	NR_039578	100628589		NR_039578	ENSMUSG00000093292	Mir5118	mmu-mir-5118|mu-mir-5118	microRNA 5118	ncRNA
190	chr6	54992817	54993168	+	0	NA	promoter-TSS (NM_026637)	promoter-TSS (NM_026637)	-125	NM_026637	110175		NM_026637	ENSMUSG00000002797	Ggct	A030007L17Rik|Gctg|Ggc	gamma-glutamyl cyclotransferase	protein-coding
452	chr2	76441982	76442765	+	0	NA	intron (NM_145525, intron 1 of 26)	intron (NM_145525, intron 1 of 26)	35865	NM_001290734	99031		NM_145525	ENSMUSG00000042359	Osbpl6	1110062M20Rik|ORP-6|mKIAA4128	oxysterol binding protein-like 6	protein-coding
159	chr18	68474565	68475155	+	0	NA	Intergenic	Intergenic	-45540	NM_001301372	17200		NM_008560	ENSMUSG00000045569	Mc2r	ACTH-R|ACTHR|MC2-R	melanocortin 2 receptor	protein-coding
437	chrX	95957001	95957408	+	0	NA	promoter-TSS (NM_001374717)	promoter-TSS (NM_001374717)	-230	NM_152822	76130		NM_152822	ENSMUSG00000057421	Las1l	1810030A06Rik|5830482G23Rik	LAS1-like (S. cerevisiae)	protein-coding
52	chr17	31519847	31520691	+	0	NA	intron (NM_001083891, intron 1 of 2)	CpG	154	NM_001083891	78330		NM_030087	ENSMUSG00000024038	Ndufv3	1500032D16Rik	NADH:ubiquinone oxidoreductase core subunit V3	protein-coding
303	chr1	137928100	137928661	+	0	NA	Intergenic	Intergenic	-38075	NR_029795	735252		NR_029795	ENSMUSG00000065565	Mir181a-1	Mirn181a-1|Mirn213|miR-213|mir-181a-1|mmu-mir-213	microRNA 181a-1	ncRNA
191	chr6	71012941	71013396	+	0	NA	Intergenic	CpG	56562	NM_001101464	232077		NM_001101464	ENSMUSG00000055874	Foxi3	-	forkhead box I3	protein-coding
396	chr2	24905621	24905952	+	0	NA	intron (NM_001012518, intron 1 of 26)	intron (NM_001012518, intron 1 of 26)	13823	NM_172545	77683		NM_172545	ENSMUSG00000036893	Ehmt1	9230102N17Rik|D330003E03|Eu-HMTase1|GLP|GLP1|KMT1D|mKIAA1876	euchromatic histone methyltransferase 1	protein-coding
471	chr7	44374027	44374405	+	0	NA	intron (NM_027049, intron 2 of 5)	intron (NM_027049, intron 2 of 5)	814	NM_027049	69349		NM_027049	ENSMUSG00000008028	1700008O03Rik	-	RIKEN cDNA 1700008O03 gene	protein-coding
115	chr13	43365248	43365671	+	0	NA	Intergenic	CpG	-5257	NM_178848	68346		NM_178848	ENSMUSG00000054021	Sirt5	0610012J09Rik|1500032M05Rik	sirtuin 5	protein-coding
414	chr2	28117760	28118141	+	0	NA	Intergenic	Intergenic	-33072	NM_010190	14134		NM_010190	ENSMUSG00000026835	Fcnb	Fcn2	ficolin B	protein-coding
231	chr15	13172809	13173591	+	0	NA	intron (NM_007666, intron 1 of 11)	CpG	475	NM_007666	12563		NM_007666	ENSMUSG00000039385	Cdh6	cad6	cadherin 6	protein-coding
148	chr9	21073392	21073858	+	0	NA	promoter-TSS (NM_001039824)	promoter-TSS (NM_001039824)	-94	NR_157203	68165		NM_001039824	ENSMUSG00000079677	Fdx2	B230118G17Rik|Fdx1l	ferredoxin 2	protein-coding
327	chr9	57439871	57440225	+	0	NA	promoter-TSS (NM_176831)	promoter-TSS (NM_176831)	66	NR_152146	66812		NM_176831	ENSMUSG00000063849	Ppcdc	1810057I13Rik|8430432M10Rik	phosphopantothenoylcysteine decarboxylase	protein-coding
305	chr1	164307302	164307686	+	0	NA	promoter-TSS (NM_178071)	promoter-TSS (NM_178071)	-7	NM_001357052	66352		NM_025505	ENSMUSG00000026577	Blzf1	1700030G05Rik|Blzf1l|Golgin-45|Jem-1	basic leucine zipper nuclear factor 1	protein-coding
212	chr11	36045849	36046329	+	0	NA	intron (NM_001290702, intron 22 of 27)	intron (NM_001290702, intron 22 of 27)	-65562	NM_170779	211652		NM_170779	ENSMUSG00000018849	Wwc1	Kibra	WW, C2 and coiled-coil domain containing 1	protein-coding
113	chr13	38036955	38037453	+	0	NA	promoter-TSS (NM_027724)	promoter-TSS (NM_027724)	215	NM_024242	71340		NM_024242	ENSMUSG00000021428	Riok1	3110046C13Rik|5430416A05Rik|Ad034	RIO kinase 1	protein-coding
277	chr15	81831616	81831925	+	0	NA	Intergenic	Intergenic	20356	NM_017376	21685		NM_017376	ENSMUSG00000022389	Tef	2310028D20Rik	thyrotroph embryonic factor	protein-coding
462	chr2	91202507	91203147	+	0	NA	promoter-TSS (NM_007387)	promoter-TSS (NM_007387)	-85	NM_001357067	11432		NM_007387	ENSMUSG00000002103	Acp2	Acp-2|LAP	acid phosphatase 2, lysosomal	protein-coding
169	chr13	113509111	113509996	+	0	NA	Intergenic	Intergenic	-6709	NR_045501	70917		NR_045501	ENSMUSG00000114790	4921509O07Rik	-	RIKEN cDNA 4921509O07 gene	ncRNA
328	chr9	57537274	57537901	+	0	NA	promoter-TSS (NM_001166364)	promoter-TSS (NM_001166364)	59	NM_001166364	78323		NM_175273	ENSMUSG00000032305	Fam219b	2310046O06Rik	family with sequence similarity 219, member B	protein-coding
19	chr7	102687160	102687415	+	0	NA	promoter-TSS (NM_001307998)	promoter-TSS (NM_001307998)	40	NM_198012	101700		NM_198012	ENSMUSG00000073968	Trim68	F730114J12Rik|Rnf137|SS-56	tripartite motif-containing 68	protein-coding
77	chr17	69384166	69384719	+	0	NA	intron (NM_009547, intron 1 of 2)	intron (NM_009547, intron 1 of 2)	638	NM_009547	22666		NM_009547	ENSMUSG00000049672	Zbtb14	ZF5|Zfp161|b2b1982Clo	zinc finger and BTB domain containing 14	protein-coding
147	chr5	138116687	138117341	+	0	NA	intron (NM_001044703, intron 1 of 3)	CpG	109	NM_001044703	22697		NM_011757	ENSMUSG00000037017	Zscan21	CTfin51|RU49|Zfp-38|Zfp38|Zipro1	zinc finger and SCAN domain containing 21	protein-coding
7	chr2	140670878	140671580	+	0	NA	intron (NM_178382, intron 1 of 2)	intron (NM_178382, intron 1 of 2)	247	NM_001172160	71436		NM_178382	ENSMUSG00000051379	Flrt3	5530600M07Rik|C430047I10Rik|mKIAA1469	fibronectin leucine rich transmembrane protein 3	protein-coding
230	chr11	57518335	57518887	+	0	NA	promoter-TSS (NM_026342)	promoter-TSS (NM_026342)	33	NM_001168667	67726		NM_026342	ENSMUSG00000020523	Fam114a2	1810073G14Rik|9030624B09Rik	family with sequence similarity 114, member A2	protein-coding
4	chr7	84749845	84750216	+	0	NA	intron (NR_038175, intron 2 of 4)	intron (NR_038175, intron 2 of 4)	-60073	NM_001360582	65098		NM_022985	ENSMUSG00000030629	Zfand6	3110005P07Rik|Awp1|Za20d3	zinc finger, AN1-type domain 6	protein-coding
47	chr8	8661071	8661566	+	0	NA	promoter-TSS (NM_001368299)	promoter-TSS (NM_001368299)	-76	NM_010111	13642		NM_010111	ENSMUSG00000001300	Efnb2	ELF-2|Epl5|Eplg5|Htk-L|LERK-5|Lerk5|NLERK-1	ephrin B2	protein-coding
264	chr7	24299189	24299522	+	0	NA	5' UTR (NM_009561, exon 1 of 7)	5' UTR (NM_009561, exon 1 of 7)	194	NM_009561	22719		NM_009561	ENSMUSG00000050605	Zfp61	-	zinc finger protein 61	protein-coding
278	chr11	78327955	78328514	+	0	NA	promoter-TSS (NM_201406)	promoter-TSS (NM_201406)	-188	NM_201406	276846		NM_201406	ENSMUSG00000041958	Pigs	Gm393|Gm689	phosphatidylinositol glycan anchor biosynthesis, class S	protein-coding
416	chr5	31613745	31614189	+	0	NA	promoter-TSS (NM_025796)	promoter-TSS (NM_025796)	16	NM_025796	66845		NM_025796	ENSMUSG00000106918	Mrpl33	0610009M10Rik|L33mt|MRP-L33	mitochondrial ribosomal protein L33	protein-coding
375	chr10	57532043	57532463	+	0	NA	intron (NM_019760, intron 1 of 8)	CpG	276	NM_019760	56442		NM_019760	ENSMUSG00000019877	Serinc1	1500011D18Rik|AIGP-2|TMS-2|Tde1l|Tde2|Tms2|mKIAA1253	serine incorporator 1	protein-coding
339	chr19	24301118	24301518	+	0	NA	intron (NM_008846, intron 14 of 14)	MLT1C|LTR|ERVL-MaLR	-20728	NR_157400	14297		NM_008044	ENSMUSG00000059363	Fxn	FA|FARR|Frda|X25	frataxin	protein-coding
207	chr14	67631783	67632334	+	0	NA	Intergenic	MamSINE1|SINE|tRNA	83552	NM_001110162	108912		NM_175384	ENSMUSG00000048922	Cdca2	2610311M19Rik	cell division cycle associated 2	protein-coding
225	chr14	99046073	99046629	+	0	NA	promoter-TSS (NM_175265)	promoter-TSS (NM_175265)	-26	NM_175265	77744		NM_175265	ENSMUSG00000022070	Bora	6720463M24Rik	bora, aurora kinase A activator	protein-coding
70	chr5	75012806	75013267	+	0	NA	intron (NM_028850, intron 3 of 5)	intron (NM_028850, intron 3 of 5)	31605	NM_028850	74277		NM_028850	ENSMUSG00000029229	Chic2	1700081B18Rik|4930502K01Rik|BTL	cysteine-rich hydrophobic domain 2	protein-coding
40	chr17	22817118	22817771	+	0	NA	intron (NR_030709, intron 1 of 4)	intron (NR_030709, intron 1 of 4)	303	NR_030709	100042679		NR_030709		Gm16386	EG545191|Gm21017	zinc finger protein 946 pseudogene	pseudo
185	chr14	31205709	31206306	+	0	NA	intron (NM_022656, intron 1 of 20)	(CA)n|Simple_repeat|Simple_repeat	819	NM_022656	64652		NM_022656	ENSMUSG00000021910	Nisch	1200007D05Rik|3202002H23Rik|I-1|edsn	nischarin	protein-coding
266	chr3	142700631	142701244	+	0	NA	promoter-TSS (NM_001293560)	promoter-TSS (NM_001293560)	-111	NM_001293560	229905		NM_173763	ENSMUSG00000040213	Kyat3	Ccbl2|KATIII|Kat3	kynurenine aminotransferase 3	protein-coding
69	chr8	70510405	70510753	+	0	NA	promoter-TSS (NM_001348228)	promoter-TSS (NM_001348228)	93	NR_151735	78183		NR_151735		4930522P08Rik	-	RIKEN cDNA 4930522P08 gene	ncRNA
85	chr17	88937992	88938760	+	0	NA	Intergenic	Intergenic	-146362	NM_013582	16867		NM_013582	ENSMUSG00000024107	Lhcgr	Gpcr19-rs1|LH-R|LH/CG-R|LSH-R|Lhr	luteinizing hormone/choriogonadotropin receptor	protein-coding
208	chr11	19925382	19926187	+	0	NA	intron (NM_033523, intron 1 of 5)	CpG	1342	NM_033523	114716		NM_033523	ENSMUSG00000045671	Spred2	-	sprouty-related EVH1 domain containing 2	protein-coding
149	chr9	21320609	21320940	+	0	NA	promoter-TSS (NM_001199186)	promoter-TSS (NM_001199186)	55	NM_001359227	68682		NM_152808	ENSMUSG00000057193	Slc44a2	1110028E10Rik|CTL2	solute carrier family 44, member 2	protein-coding
442	chrX	136290910	136291185	+	0	NA	Intergenic	Intergenic	20794	NM_009750	12070		NM_009750	ENSMUSG00000046432	Bex3	DXWsu67e|Gcap27|Nade|Ngfrap1	brain expressed X-linked 3	protein-coding
300	chr11	100355902	100356517	+	0	NA	promoter-TSS (NM_177981)	promoter-TSS (NM_177981)	-68	NM_010404	15114		NM_010404	ENSMUSG00000006930	Hap1	HAP-1	huntingtin-associated protein 1	protein-coding
384	chr9	105131584	105132041	+	0	NA	promoter-TSS (NM_029385)	promoter-TSS (NM_029385)	-7	NM_029385	75686		NM_029385	ENSMUSG00000032565	Nudt16	2310041H06Rik|2810047L04Rik|2900006H04Rik	nudix hydrolase 16	protein-coding
11	chr16	23251272	23251648	+	0	NA	intron (NM_001252505, intron 1 of 7)	MIRb|SINE|MIR	25439	NM_001252505	20440		NM_145933	ENSMUSG00000022885	St6gal1	Siat1|St6Gal-I|St6gal|St6galI	beta galactoside alpha 2,6 sialyltransferase 1	protein-coding
167	chr13	104178309	104179073	+	0	NA	promoter-TSS (NM_001360778)	promoter-TSS (NM_001360778)	-148	NM_001361539	81003		NM_030731	ENSMUSG00000021712	Trim23	6330516O20Rik|Arfd1	tripartite motif-containing 23	protein-coding
244	chr7	19300797	19301251	+	0	NA	Intergenic	Intergenic	9021	NM_008036	14282		NM_008036	ENSMUSG00000003545	Fosb	-	FBJ osteosarcoma oncogene B	protein-coding
329	chr4	117095852	117096231	+	0	NA	promoter-TSS (NM_001312903)	promoter-TSS (NM_001312903)	-15	NM_008958	19207		NM_008958	ENSMUSG00000028681	Ptch2	ptc2	patched 2	protein-coding
168	chr13	104228585	104229049	+	0	NA	promoter-TSS (NM_001377093)	promoter-TSS (NM_001377093)	27	NM_172807	238831		NM_172807	ENSMUSG00000021713	Ppwd1	4632422M10Rik|A330090G21Rik	peptidylprolyl isomerase domain and WD repeat containing 1	protein-coding
174	chr6	38534727	38535249	+	0	NA	exon (NM_025363, exon 1 of 2)	exon (NM_025363, exon 1 of 2)	127	NM_025363	66117		NM_025363	ENSMUSG00000019689	Fmc1	1110001J03Rik	formation of mitochondrial complex V assembly factor 1	protein-coding
235	chr6	146642390	146642855	+	0	NA	promoter-TSS (NM_025315)	promoter-TSS (NM_025315)	43	NM_025315	108098		NM_025315	ENSMUSG00000030291	Med21	0610007L03Rik|D6Ertd782e|Srb7|Surb7	mediator complex subunit 21	protein-coding
301	chr1	136140158	136140541	+	0	NA	intron (NM_001039472, intron 1 of 34)	CpG	8959	NR_153829	16565		NM_019962	ENSMUSG00000041642	Kif21b	2610511N21Rik|mKIAA0449	kinesin family member 21B	protein-coding
106	chr18	12862256	12862692	+	0	NA	5' UTR (NM_001252491, exon 1 of 13)	5' UTR (NM_001252491, exon 1 of 13)	239	NM_001252493	64291		NM_020573	ENSMUSG00000044252	Osbpl1a	G430090F17Rik|Gm753|ORP-1|Osbpl1b	oxysterol binding protein-like 1A	protein-coding
279	chr11	79254433	79254842	+	0	NA	promoter-TSS (NM_019653)	promoter-TSS (NM_019653)	58	NM_019653	78889		NM_019653	ENSMUSG00000017677	Wsb1	1110056B13Rik|2700038M07Rik	WD repeat and SOCS box-containing 1	protein-coding
193	chr6	83866797	83867448	+	0	NA	Intergenic	CpG	-35381	NM_146169	232164		NM_146169	ENSMUSG00000045896	Paip2b	-	poly(A) binding protein interacting protein 2B	protein-coding
473	chr7	44974353	44974840	+	0	NA	5' UTR (NM_001357670, exon 1 of 19)	5' UTR (NM_001357670, exon 1 of 19)	255	NM_153679	78070		NM_153679	ENSMUSG00000007783	Cpt1c	6530437J22Rik|9630004I06Rik|CPT I-C|CPT IC|CPT1-B|CPTI-B	carnitine palmitoyltransferase 1c	protein-coding
292	chr4	41707267	41707591	+	0	NA	Intergenic	Intergenic	6088	NM_027278	69961		NM_027278	ENSMUSG00000036114	Rpp25l	2810432D09Rik|Rppl25	ribonuclease P/MRP 25 subunit-like	protein-coding
352	chr10	34206798	34207217	+	0	NA	intron (NM_172508, intron 1 of 5)	CpG	228	NM_172508	212898		NM_172508	ENSMUSG00000039497	Dse	6030499O08|B130024B19Rik|DS-epi1|Sart2	dermatan sulfate epimerase	protein-coding
386	chr19	53421105	53421504	+	0	NA	Intergenic	Intergenic	-30670	NM_172429	76479		NM_172429	ENSMUSG00000025024	Smndc1	-	survival motor neuron domain containing 1	protein-coding
181	chr14	20082805	20083113	+	0	NA	exon (NM_026209, exon 1 of 2)	exon (NM_026209, exon 1 of 2)	213	NM_026209	67509		NM_026209	ENSMUSG00000045107	Saysd1	1810063B07Rik|4930488P03Rik	SAYSVFN motif domain containing 1	protein-coding
370	chr19	45006406	45006729	+	0	NA	promoter-TSS (NM_153796)	promoter-TSS (NM_153796)	9	NM_153796	226153		NM_153796	ENSMUSG00000025209	Twnk	D19Ertd626e|PEO|Peo1|Twinl	twinkle mtDNA helicase	protein-coding
246	chr11	67052157	67052782	+	0	NA	promoter-TSS (NM_001040026)	promoter-TSS (NM_001040026)	149	NM_025510	66358		NM_025510	ENSMUSG00000020910	Adprm	2310004I24Rik|MDS006	ADP-ribose/CDP-alcohol diphosphatase, manganese dependent	protein-coding
338	chr4	127243620	127244069	+	0	NA	promoter-TSS (NM_030252)	promoter-TSS (NM_030252)	60	NM_030252	80284		NM_030252	ENSMUSG00000042380	Smim12	-	small integral membrane protein 12	protein-coding
220	chr6	119388759	119389232	+	0	NA	promoter-TSS (NM_001355692)	promoter-TSS (NM_001355692)	-261	NM_001355692	68465		NM_197985	ENSMUSG00000030168	Adipor2	1110001I14Rik|ADCR2|D6Ucla1e|Paqr2	adiponectin receptor 2	protein-coding
61	chr17	45630093	45630493	+	0	NA	TTS (NM_001013767)	TTS (NM_001013767)	-28191	NM_001177469	653016		NM_001177468	ENSMUSG00000079471	Mymx	EG653016|Esgp|Gm7325|minion|myomerger	myomixer, myoblast fusion factor	protein-coding
180	chr14	17089525	17090286	+	0	NA	Intergenic	Intergenic	-7574	NM_001289761	218772		NM_011243	ENSMUSG00000017491	Rarb	A830025K23|Hap|Nr1b2	retinoic acid receptor, beta	protein-coding
371	chr12	21784505	21784769	+	0	NA	Intergenic	CpG	366755	NR_166748	100043407		NR_166748	ENSMUSG00000097055	Gm4419	-	predicted gene 4419	ncRNA
176	chr6	47650949	47651441	+	0	NA	Intergenic	CpG	3899	NR_002841	19799		NR_002841		Rn4.5s	-	4.5S RNA	rRNA
104	chr18	7868694	7869161	+	0	NA	promoter-TSS (NM_001360956)	promoter-TSS (NM_001360956)	95	NM_001282093	225131		NM_153085	ENSMUSG00000024283	Wac	1110067P07Rik|A230035H12Rik|Wwp4	WW domain containing adaptor with coiled-coil	protein-coding
403	chr10	82083288	82083615	+	0	NA	intron (NM_001374033, intron 1 of 3)	CpG	131	NM_001374033	666584		NM_001374033	ENSMUSG00000112160	BC024063	-	cDNA sequence BC024063	protein-coding
221	chr6	122340036	122340670	+	0	NA	promoter-TSS (NM_001271579)	promoter-TSS (NM_001271579)	-126	NM_001271579	13619		NM_007905	ENSMUSG00000040669	Phc1	Edr|Edr1|Mph1|Rae-28|rae28	polyhomeotic 1	protein-coding
95	chr8	94387086	94387483	+	0	NA	intron (NM_001357205, intron 1 of 7)	intron (NM_001357205, intron 1 of 7)	855	NM_001357205	64209		NM_022331	ENSMUSG00000031770	Herpud1	Herp|Mifl|SUP	homocysteine-inducible, endoplasmic reticulum stress-inducible, ubiquitin-like domain member 1	protein-coding
337	chr19	15801224	15801903	+	0	NA	Intergenic	Intergenic	123059	NM_001205339	107272		NM_177420	ENSMUSG00000024640	Psat1	D8Ertd814e|EPIP|PSA|Psat	phosphoserine aminotransferase 1	protein-coding
209	chr14	70351053	70351978	+	0	NA	promoter-TSS (NM_144808)	promoter-TSS (NM_144808)	-91	NM_001135151	213053		NM_144808	ENSMUSG00000022094	Slc39a14	FAD-123|ZIP-14|Zip14|fad123	solute carrier family 39 (zinc transporter), member 14	protein-coding
96	chr8	94917285	94917666	+	0	NA	intron (NM_001033533, intron 1 of 8)	intron (NM_001033533, intron 1 of 8)	623	NM_001033533	234582		NM_001033533	ENSMUSG00000063605	Ccdc102a	Gm586	coiled-coil domain containing 102A	protein-coding
427	chr12	86509599	86510166	+	0	NA	intron (NM_001159500, intron 5 of 6)	intron (NM_001159500, intron 5 of 6)	88238	NM_011934	26380		NM_011934	ENSMUSG00000021255	Esrrb	Err2|Errb|Estrrb|Nr3b2	estrogen related receptor, beta	protein-coding
405	chr9	118925257	118925840	+	0	NA	promoter-TSS (NM_133710)	promoter-TSS (NM_133710)	-988	NM_133710	69274		NM_133710	ENSMUSG00000047409	Ctdspl	2810418J22Rik|HYA22|SCP3	CTD small phosphatase like	protein-coding
53	chr17	31658752	31659159	+	0	NA	promoter-TSS (NM_001163769)	promoter-TSS (NM_001163769)	-191	NM_001357907	108121		NM_024187	ENSMUSG00000061613	U2af1	2010107D16Rik	U2 small nuclear ribonucleoprotein auxiliary factor (U2AF) 1	protein-coding
314	chr11	104157808	104158382	+	0	NA	intron (NM_001313928, intron 2 of 11)	intron (NM_001313928, intron 2 of 11)	25314	NM_007762	12921		NM_007762	ENSMUSG00000018634	Crhr1	CRF-R1alpha|CRF1R|CRFR1|Crhr	corticotropin releasing hormone receptor 1	protein-coding
18	chr7	100582891	100583249	+	0	NA	promoter-TSS (NR_153427)	promoter-TSS (NR_153427)	60	NR_153428	52443		NM_198831	ENSMUSG00000030706	Mrpl48	1810030E20Rik|2610028L11Rik|CGI-118|D4Ertd786e|L48mt|MRP-L48	mitochondrial ribosomal protein L48	protein-coding
84	chr17	88763922	88764231	+	0	NA	intron (NM_001364898, intron 6 of 10)	intron (NM_001364898, intron 6 of 10)	27938	NR_157357	16867		NM_013582	ENSMUSG00000024107	Lhcgr	Gpcr19-rs1|LH-R|LH/CG-R|LSH-R|Lhr	luteinizing hormone/choriogonadotropin receptor	protein-coding
22	chr2	156312318	156312815	+	0	NA	promoter-TSS (NM_001316755)	promoter-TSS (NM_001316755)	93	NM_001316755	70873		NM_027585	ENSMUSG00000038085	Cnbd2	4921517L17Rik|5430421B09Rik|Cris	cyclic nucleotide binding domain containing 2	protein-coding
37	chr2	180920944	180921352	+	0	NA	promoter-TSS (NM_173761)	promoter-TSS (NM_173761)	-212	NM_173761	228994		NM_173761	ENSMUSG00000038848	Ythdf1	2210410K23Rik|8030473O16	YTH N6-methyladenosine RNA binding protein 1	protein-coding
3	chr7	75847947	75848647	+	0	NA	promoter-TSS (NM_001122780)	promoter-TSS (NM_001122780)	-41	NM_001122780	207952		NM_029652	ENSMUSG00000055652	Klhl25	2810402K13Rik|Enc-1	kelch-like 25	protein-coding
428	chr12	91400448	91400887	+	0	NA	promoter-TSS (NM_011648)	promoter-TSS (NM_011648)	-326	NM_001113404	22095		NM_011648	ENSMUSG00000020963	Tshr	hypothroid|hyt|pet	thyroid stimulating hormone receptor	protein-coding
362	chr4	129959801	129960548	+	0	NA	promoter-TSS (NR_040647)	promoter-TSS (NR_040647)	-200	NR_040647	72225		NR_040647	ENSMUSG00000085389	1700003M07Rik	-	RIKEN cDNA 1700003M07 gene	ncRNA
233	chr11	60199618	60200102	+	0	NA	TTS (NM_009021)	TTS (NM_009021)	757	NR_105886	102465555		NR_105886	ENSMUSG00000098547	Mir6921	Gm27352|mmu-mir-6921	microRNA 6921	ncRNA
68	chr5	64505901	64506298	+	0	NA	Intergenic	Intergenic	29091	NR_045413	77382		NR_045411	ENSMUSG00000105352	C030018K13Rik	-	RIKEN cDNA C030018K13 gene	ncRNA
132	chr5	130221733	130222423	+	0	NA	promoter-TSS (NM_027854)	promoter-TSS (NM_027854)	-257	NM_027854	71667		NM_027854	ENSMUSG00000053094	Tmem248	0610007L01Rik|A930023A16Rik|G430067H08Rik	transmembrane protein 248	protein-coding
439	chrX	123103867	123104315	+	0	NA	intron (NM_001310652, intron 1 of 1)	MMERVK10C-int|LTR|ERVK	568	NM_001310652	73061		NM_028426	ENSMUSG00000079450	Cldn34c1	3110007F17Rik	claudin 34C1	protein-coding
195	chr14	52316475	52317169	+	0	NA	promoter-TSS (NM_001244916)	promoter-TSS (NM_001244916)	-499	NM_001244916	50524		NM_015772	ENSMUSG00000049532	Sall2	Msal-2|Sal-2|mKIAA0360|p150(Sal2)	spalt like transcription factor 2	protein-coding
158	chr9	41228595	41229169	+	0	NA	Intergenic	Intergenic	22727	NR_040392	78500		NR_040392	ENSMUSG00000100837	1700063D05Rik	-	RIKEN cDNA 1700063D05 gene	ncRNA
111	chr13	30973777	30974360	+	0	NA	promoter-TSS (NM_025588)	promoter-TSS (NM_025588)	-21	NM_025588	66482		NM_025588	ENSMUSG00000021357	Exoc2	2410030I24Rik|Gm29675|Sec5|Sec5l1	exocyst complex component 2	protein-coding
475	chr7	48834719	48835331	+	0	NA	intron (NM_013808, intron 3 of 5)	intron (NM_013808, intron 3 of 5)	8646	NM_013808	13009		NM_013808	ENSMUSG00000030470	Csrp3	CRP3|MLP|MMLP	cysteine and glycine-rich protein 3	protein-coding
316	chr1	170644175	170644712	+	0	NA	promoter-TSS (NM_177068)	promoter-TSS (NM_177068)	-89	NM_177068	320078		NM_177068	ENSMUSG00000038463	Olfml2b	1110018N05Rik|4832415H08Rik	olfactomedin-like 2B	protein-coding
157	chr9	41157362	41157901	+	0	NA	5' UTR (NM_176860, exon 1 of 14)	5' UTR (NM_176860, exon 1 of 14)	431	NM_176860	72828		NM_176860	ENSMUSG00000032020	Ubash3b	2810457I06Rik|STS-1|TULA-2|p70	ubiquitin associated and SH3 domain containing, B	protein-coding
110	chr13	29222144	29222527	+	0	NA	intron (NR_131896, intron 15 of 16)	intron (NR_131896, intron 15 of 16)	206080	NR_045073	77920		NR_045073	ENSMUSG00000086363	A330102I10Rik	-	RIKEN cDNA A330102I10 gene	ncRNA
30	chr2	169297882	169298442	+	0	NA	Intergenic	Intergenic	-90882	NR_166154	105244374		NR_166154		Gm14250	-	predicted gene 14250	ncRNA
261	chr1	75236234	75237076	+	0	NA	promoter-TSS (NM_001159885)	promoter-TSS (NM_001159885)	-47	NM_001159885	56812		NM_020266	ENSMUSG00000026203	Dnajb2	2700059H22Rik|Dnajb10|Hsj1|mDj8	DnaJ heat shock protein family (Hsp40) member B2	protein-coding
245	chr11	62756802	62757364	+	0	NA	Intergenic	CpG	-25187	NM_001382824	170740		NM_133208	ENSMUSG00000005267	Zfp287	B230333C16Rik|SKAT-2|Skat2|Znf287|mszf16|mszf74|zfp-287	zinc finger protein 287	protein-coding
410	chr2	25365497	25365785	+	0	NA	promoter-TSS (NM_001033293)	promoter-TSS (NM_001033293)	22	NR_149315	227620		NM_001033293	ENSMUSG00000026956	Uap1l1	5730445F03Rik	UDP-N-acteylglucosamine pyrophosphorylase 1-like 1	protein-coding
457	chr11	5837662	5838330	+	0	NA	promoter-TSS (NM_017401)	promoter-TSS (NM_017401)	20	NM_017401	54125		NM_017401	ENSMUSG00000020474	Polm	B230309I03Rik|Tdt-N	polymerase (DNA directed), mu	protein-coding
385	chr9	106202979	106203207	+	0	NA	promoter-TSS (NM_011876)	promoter-TSS (NM_011876)	-15	NM_011876	23999		NM_011876	ENSMUSG00000023277	Twf2	A6-related|Ptk9l|Ptk9r	twinfilin actin binding protein 2	protein-coding
432	chr10	103731433	103732065	+	0	NA	Intergenic	UCON26|Unknown|Unknown	363941	NM_175328	103098		NM_175328	ENSMUSG00000019894	Slc6a15	v7-3	solute carrier family 6 (neurotransmitter transporter), member 15	protein-coding
139	chr13	60602872	60603272	+	0	NA	intron (NM_029653, intron 2 of 25)	intron (NM_029653, intron 2 of 25)	861	NM_134062	69635		NM_029653	ENSMUSG00000021559	Dapk1	D13Ucla1|DAP-Kinase	death associated protein kinase 1	protein-coding
260	chr1	74386967	74387254	+	0	NA	Intergenic	Intergenic	-4499	NM_153088	227292		NM_153088	ENSMUSG00000026176	Ctdsp1	GIP|NLIIF|Nif3|SCP1	CTD small phosphatase 1	protein-coding
25	chr16	57888471	57888936	+	0	NA	Intergenic	Intergenic	-133966	NM_007739	12837		NM_007739	ENSMUSG00000068196	Col8a1	Col8a-1	collagen, type VIII, alpha 1	protein-coding
175	chr6	46414305	46414717	+	0	NA	intron (NM_001004357, intron 11 of 23)	intron (NM_001004357, intron 11 of 23)	-829885	NM_025771	66797		NM_025771	ENSMUSG00000039419	Cntnap2	5430425M22Rik|Caspr2|mKIAA0868	contactin associated protein-like 2	protein-coding
411	chr5	24101442	24101951	+	0	NA	intron (NM_001161800, intron 1 of 9)	intron (NM_001161800, intron 1 of 9)	1106	NM_026448	52323		NM_026448	ENSMUSG00000028986	Klhl7	2700038B03Rik|D5Ertd363e|SBBI26	kelch-like 7	protein-coding
234	chr11	61266858	61267425	+	0	NA	promoter-TSS (NM_001331114)	promoter-TSS (NM_001331114)	45	NM_007437	11671		NM_007437	ENSMUSG00000010025	Aldh3a2	Ahd-3|Ahd-3r|Ahd3|Ahd3-r|Aldh4|Aldh4-r|FALDH	aldehyde dehydrogenase family 3, subfamily A2	protein-coding
458	chr11	5878180	5878607	+	0	NA	promoter-TSS (NM_008894)	promoter-TSS (NM_008894)	-137	NM_008894	18972		NM_008894	ENSMUSG00000020471	Pold2	50kDa|p50|po1D2	polymerase (DNA directed), delta 2, regulatory subunit	protein-coding
287	chr11	86257204	86257550	+	0	NA	5' UTR (NM_001363130, exon 1 of 24)	5' UTR (NM_001363130, exon 1 of 24)	217	NM_001363130	70422		NM_027421	ENSMUSG00000018068	Ints2	2810417D08Rik|mKIAA1287	integrator complex subunit 2	protein-coding
128	chr8	119574664	119575228	+	0	NA	promoter-TSS (NM_001379016)	promoter-TSS (NM_001379016)	16	NM_001379016	72552		NM_175185	ENSMUSG00000034189	Hsdl1	2700067E09Rik	hydroxysteroid dehydrogenase like 1	protein-coding
369	chr4	136836018	136836447	+	0	NA	promoter-TSS (NM_010142)	promoter-TSS (NM_010142)	-220	NM_001290753	13844		NM_010142	ENSMUSG00000028664	Ephb2	Cek5|Drt|ETECK|Erk|Hek5|Nuk|Prkm5|Qek5|Sek3|Tyro5	Eph receptor B2	protein-coding
39	chr17	17004688	17005224	+	0	NA	promoter-TSS (NM_001374000)	promoter-TSS (NM_001374000)	-160	NM_001374002	115486031		NM_001374000	ENSMUSG00000120995	Gm51425	-	predicted gene, 51425	protein-coding
347	chr10	18482474	18483141	+	0	NA	intron (NM_173390, intron 2 of 6)	intron (NM_173390, intron 2 of 6)	12826	NM_001163592	215819		NM_173390	ENSMUSG00000039835	Nhsl1	5730409E15Rik|A630035H13Rik|A730096F01|D10Bwg0940e|mKIAA1357	NHS like 1	protein-coding
313	chr4	103180304	103180659	+	0	NA	intron (NM_177732, intron 9 of 9)	intron (NM_177732, intron 9 of 9)	34695	NM_001356276	242585		NM_177732	ENSMUSG00000028521	Slc35d1	C330011J09|UGTREL7|mKIAA0260	solute carrier family 35 (UDP-glucuronic acid/UDP-N-acetylgalactosamine dual transporter), member D1	protein-coding
288	chr15	98634625	98634910	+	0	NA	promoter-TSS (NM_001286226)	promoter-TSS (NM_001286226)	0	NM_007581	12297		NM_007581	ENSMUSG00000003352	Cacnb3	Beta3|CAB3|Ca(v)beta3|Cchb3	calcium channel, voltage-dependent, beta 3 subunit	protein-coding
348	chr10	20285530	20285998	+	0	NA	Intergenic	Intergenic	11924	NR_105840	102466647		NR_105840	ENSMUSG00000098887	Mir6413	Gm27432|mmu-mir-6413	microRNA 6413	ncRNA
236	chr6	146888225	146888799	+	0	NA	promoter-TSS (NM_001170433)	promoter-TSS (NM_001170433)	18	NM_001170433	67533		NM_026221	ENSMUSG00000016487	Ppfibp1	4632409B19Rik	PTPRF interacting protein, binding protein 1 (liprin beta 1)	protein-coding
78	chr17	75005064	75005649	+	0	NA	promoter-TSS (NM_019919)	promoter-TSS (NM_019919)	-173	NM_019919	268977		NM_019919	ENSMUSG00000001870	Ltbp1	9430031G15Rik|9830146M04|Ltbp-1|Ltbp1L|TGF-beta1-BP-1|Tgfb|b2b1000Clo	latent transforming growth factor beta binding protein 1	protein-coding
48	chr8	18845954	18846500	+	0	NA	promoter-TSS (NM_026792)	promoter-TSS (NM_026792)	-52	NM_026792	52123		NM_026792	ENSMUSG00000031467	Agpat5	1110013A05Rik|D8Ertd319e	1-acylglycerol-3-phosphate O-acyltransferase 5	protein-coding
105	chr13	25933094	25933826	+	0	NA	intron (NR_045062, intron 1 of 3)	intron (NR_045062, intron 1 of 3)	32856	NR_045062	100503530		NR_045062	ENSMUSG00000086531	Gm11351	-	predicted gene 11351	ncRNA
127	chr8	119440442	119440897	+	0	NA	intron (NR_157155, intron 1 of 5)	intron (NR_157155, intron 1 of 5)	3522	NR_157155	71839		NM_027950	ENSMUSG00000074063	Osgin1	1700012B18Rik|Okl38	oxidative stress induced growth inhibitor 1	protein-coding
196	chr14	54863655	54864660	+	0	NA	promoter-TSS (NM_001177705)	promoter-TSS (NM_001177705)	1	NM_001177705	239099		NM_183174	ENSMUSG00000057156	Homez	mKIAA1443	homeodomain leucine zipper-encoding gene	protein-coding
83	chr13	21506295	21506546	+	0	NA	intron (NR_026798, intron 1 of 1)	intron (NR_026798, intron 1 of 1)	104	NR_026798	100038371		NR_026798		Zfp389	-	zinc finger protein 389	pseudo
391	chr4	155361226	155361599	+	0	NA	promoter-TSS (NM_008860)	promoter-TSS (NM_008860)	16	NM_008860	18762		NM_008860	ENSMUSG00000029053	Prkcz	Pkcz|aPKCzeta|nPKC-zeta|zetaPKC	protein kinase C, zeta	protein-coding
404	chr10	82128006	82128279	+	0	NA	intron (NM_001163064, intron 1 of 3)	CpG	129	NM_001163064	216177		NM_001163064	ENSMUSG00000078435	AU041133	-	expressed sequence AU041133	protein-coding
476	chr7	48995199	48995638	+	0	NA	intron (NM_001111016, intron 2 of 38)	intron (NM_001111016, intron 2 of 38)	36345	NM_001111016	78286		NM_175272	ENSMUSG00000052512	Nav2	5330421F07Rik|HELAD1|POMFIL2|RAINB1|RAINB2|Unc53H2|mKIAA3015	neuron navigator 2	protein-coding
315	chr11	111065843	111066638	+	0	NA	promoter-TSS (NM_008425)	promoter-TSS (NM_008425)	76	NM_008425	16518		NM_008425	ENSMUSG00000041695	Kcnj2	IRK1|Kcnf1|Kir2.1	potassium inwardly-rectifying channel, subfamily J, member 2	protein-coding
480	chr15	99596119	99596525	+	0	NA	Intergenic	Intergenic	-4878	NM_175087	11831		NM_175087	ENSMUSG00000043144	Aqp6	-	aquaporin 6	protein-coding
202	chr6	88074988	88075476	+	0	NA	Intergenic	Intergenic	-9241	NM_133933	103963		NM_133933	ENSMUSG00000030062	Rpn1	D6Wsu137e|Rpn-1	ribophorin I	protein-coding
103	chr5	117037125	117037697	+	0	NA	Intergenic	Intergenic	78582	NM_001122666	71954		NM_178622	ENSMUSG00000066900	Suds3	2400003N08Rik|2410008L21Rik|mSds3	suppressor of defective silencing 3 homolog (S. cerevisiae)	protein-coding
481	chr2	119156541	119157436	+	0	NA	promoter-TSS (NM_001033136)	promoter-TSS (NM_001033136)	46	NM_001033136	67809		NM_001033136	ENSMUSG00000070730	Rmdn3	1200015F23Rik|Fam82a2|Ptpip51|RMD-3|Rmd3	regulator of microtubule dynamics 3	protein-coding
390	chr2	5063774	5064151	+	0	NA	5' UTR (NM_001356487, exon 1 of 14)	5' UTR (NM_001356487, exon 1 of 14)	155	NM_001356487	71648		NM_181848	ENSMUSG00000026672	Optn	4930441O07Rik|FIP2|HYPL|NRP	optineurin	protein-coding
359	chr9	89704676	89705128	+	0	NA	exon (NM_025360, exon 1 of 3)	exon (NM_025360, exon 1 of 3)	141	NM_025360	66111		NM_025360	ENSMUSG00000032353	Tmed3	1200002G13Rik|P24b	transmembrane p24 trafficking protein 3	protein-coding
54	chr17	33033202	33033673	+	0	NA	promoter-TSS (NM_028543)	promoter-TSS (NM_028543)	-56	NM_028543	73451		NM_028543	ENSMUSG00000067430	Zfp763	1700065O13Rik	zinc finger protein 763	protein-coding
406	chrX	12077018	12077552	+	0	NA	intron (NM_001168321, intron 1 of 13)	CpG	3268	NM_175044	71458		NM_029510	ENSMUSG00000040363	Bcor	2900008C10Rik|5830466J11Rik|8430401K06Rik|BcorR|D930024N20Rik|mKIAA1575	BCL6 interacting corepressor	protein-coding
194	chr14	34502759	34503243	+	0	NA	promoter-TSS (NM_009758)	promoter-TSS (NM_009758)	-455	NM_009758	12166		NM_009758	ENSMUSG00000021796	Bmpr1a	1110037I22Rik|ALK-3|ALK3|BMPR-1A|BMPR-IA|Bmpr|SKR5	bone morphogenetic protein receptor, type 1A	protein-coding
474	chr7	48131935	48132308	+	0	NA	Intergenic	IAPEY4_LTR|LTR|ERVK	36864	NM_207538	404239		NM_207538	ENSMUSG00000070551	Mrgprb5	Mgrg11|MrgB5	MAS-related GPR, member B5	protein-coding
468	chr2	113327413	113327985	+	0	NA	promoter-TSS (NM_001285458)	promoter-TSS (NM_001285458)	-37	NM_010230	14260		NM_010230	ENSMUSG00000044042	Fmn1	Fmn|formin-1|ld	formin 1	protein-coding
322	chr9	42264146	42264760	+	0	NA	promoter-TSS (NM_172769)	promoter-TSS (NM_172769)	-153	NM_172769	235293		NM_172769	ENSMUSG00000032018	Sc5d	A830037K02|A830073K23Rik|Sc5dl	sterol-C5-desaturase	protein-coding
250	chr11	69088263	69089055	+	0	NA	intron (NM_009497, intron 1 of 4)	CpG	131	NM_009497	22318		NM_009497	ENSMUSG00000020894	Vamp2	Syb-2|Syb2|Vamp-2|sybII	vesicle-associated membrane protein 2	protein-coding
173	chr6	38381201	38381466	+	0	NA	promoter-TSS (NM_153600)	promoter-TSS (NM_153600)	-191	NM_153600	264134		NM_153600	ENSMUSG00000056832	Ift56	9330141E21Rik|9430097H08Rik|Ttc26|hop|hpy	intraflagellar transport 56	protein-coding
299	chr11	98794768	98795234	+	0	NA	promoter-TSS (NM_028722)	promoter-TSS (NM_028722)	-515	NM_028722	74026		NM_028722	ENSMUSG00000052915	Msl1	2810017F12Rik|4121402D02Rik|4930463F05Rik|Msl-1	male specific lethal 1	protein-coding
26	chr16	59638781	59639476	+	0	NA	5' UTR (NM_019665, exon 1 of 8)	5' UTR (NM_019665, exon 1 of 8)	211	NM_019665	56297		NM_019665	ENSMUSG00000022722	Arl6	1110018H24Rik|2210411E14Rik|BBS3	ADP-ribosylation factor-like 6	protein-coding
217	chr6	116193656	116194061	+	0	NA	promoter-TSS (NM_177412)	promoter-TSS (NM_177412)	-484	NM_177412	330401		NM_177412	ENSMUSG00000030126	Tmcc1	3632431M01Rik|mKIAA0779	transmembrane and coiled coil domains 1	protein-coding
272	chr4	32985377	32985825	+	0	NA	intron (NM_027491, intron 1 of 6)	B3|SINE|B2	2310	NM_001369055	52187		NM_027491	ENSMUSG00000028278	Rragd	5730543C08Rik|C030003H22Rik|D4Ertd174e	Ras-related GTP binding D	protein-coding
41	chr17	23740128	23740630	+	0	NA	promoter-TSS (NM_023824)	promoter-TSS (NM_023824)	-49	NM_023824	76498		NM_023824	ENSMUSG00000023909	Paqr4	1500004C10Rik	progestin and adipoQ receptor family member IV	protein-coding
467	chr2	112378863	112379345	+	0	NA	promoter-TSS (NM_024254)	promoter-TSS (NM_024254)	-107	NM_024254	72425		NM_024254	ENSMUSG00000027132	Katnbl1	2410042D21Rik	katanin p80 subunit B like 1	protein-coding
71	chr5	86172755	86173268	+	0	NA	promoter-TSS (NM_172712)	promoter-TSS (NM_172712)	-268	NM_172712	231380		NM_172712	ENSMUSG00000035898	Uba6	4930542H01|5730469D23Rik|E1-L2|Ube1l2	ubiquitin-like modifier activating enzyme 6	protein-coding
243	chr3	131303021	131303494	+	0	NA	promoter-TSS (NM_027816)	promoter-TSS (NM_027816)	-30	NM_027816	71519		NM_027816	ENSMUSG00000027983	Cyp2u1	8430436A10Rik	cytochrome P450, family 2, subfamily u, polypeptide 1	protein-coding
449	chr2	72475923	72476229	+	0	NA	promoter-TSS (NM_025866)	promoter-TSS (NM_025866)	-143	NM_025866	66953		NM_025866	ENSMUSG00000055612	Cdca7	2310021G01Rik|JPO1	cell division cycle associated 7	protein-coding
142	chr18	60560576	60561071	+	0	NA	promoter-TSS (NM_025776)	promoter-TSS (NM_025776)	37	NM_025776	66810		NM_025776	ENSMUSG00000024604	Rbm22	8430430L24Rik	RNA binding motif protein 22	protein-coding
251	chr15	74720978	74721340	+	0	NA	promoter-TSS (NM_198607)	promoter-TSS (NM_198607)	-75	NM_198607	223626		NM_198607	ENSMUSG00000056665	Them6	4930572J05Rik	thioesterase superfamily member 6	protein-coding
218	chr6	117167035	117167314	+	0	NA	Intergenic	Intergenic	-1361	NM_013655	20315		NM_013655	ENSMUSG00000061353	Cxcl12	Pbsf|Scyb12|Sdf1|Tlsf|Tpar1	C-X-C motif chemokine ligand 12	protein-coding
383	chr9	104970484	104970955	+	0	NA	intron (NM_001357439, intron 7 of 15)	intron (NM_001357439, intron 7 of 15)	-82549	NM_001364512	94062		NM_053159	ENSMUSG00000032563	Mrpl3	2010320L16Rik|5930422H18Rik|L3mt|dcr	mitochondrial ribosomal protein L3	protein-coding
92	chr8	86623894	86624482	+	0	NA	exon (NM_025827, exon 1 of 15)	exon (NM_025827, exon 1 of 15)	145	NM_025827	66887		NM_025827	ENSMUSG00000047866	Lonp2	1300002A08Rik|Lonp	lon peptidase 2, peroxisomal	protein-coding
357	chr9	64340451	64340925	+	0	NA	promoter-TSS (NM_001177784)	promoter-TSS (NM_001177784)	85	NM_001177784	213550		NM_172519	ENSMUSG00000032396	Dis3l	-	DIS3 like exosome 3'-5' exoribonuclease	protein-coding
310	chr4	83486462	83486903	+	0	NA	promoter-TSS (NM_001347143)	promoter-TSS (NM_001347143)	-219	NM_133948	101739		NM_133948	ENSMUSG00000028484	Psip1	Dfs70|Ledgfa|Ledgfb|Psip2	PC4 and SFRS1 interacting protein 1	protein-coding
485	chr2	122348661	122349012	+	0	NA	TTS (NM_001099297)	TTS (NM_001099297)	20082	NM_001013829	435684		NM_001013829	ENSMUSG00000033256	Shf	-	Src homology 2 domain containing F	protein-coding
10	chr16	22548248	22548522	+	0	NA	intron (NM_001346673, intron 19 of 23)	intron (NM_001346673, intron 19 of 23)	-16201	NR_106170	102465887		NR_106170	ENSMUSG00000099071	Mir8095	Gm27566|mmu-mir-8095	microRNA 8095	ncRNA
93	chr8	87199996	87200398	+	0	NA	promoter-TSS (NR_040697)	promoter-TSS (NR_040697)	-347	NR_040697	100038706		NR_040697	ENSMUSG00000099207	Gm10637	-	predicted gene 10637	ncRNA
6	chr2	137116565	137117403	+	0	NA	promoter-TSS (NM_013822)	promoter-TSS (NM_013822)	-464	NM_013822	16449		NM_013822	ENSMUSG00000027276	Jag1	ABE2|Gena228|Gsfabe2|Htu|Ozz|Ser-1	jagged 1	protein-coding
67	chr5	54181123	54182016	+	0	NA	Intergenic	Intergenic	-168423	NR_038045	330086		NM_177871	ENSMUSG00000105912	Gm10440	D130065D13	predicted gene 10440	ncRNA
56	chr8	32292882	32293329	+	0	NA	Intergenic	Intergenic	141210	NR_046039	666589		NR_046039		Gm8179	EG666589	predicted gene 8179	ncRNA
395	chr5	17746952	17747294	+	0	NA	Intergenic	(TTTC)n|Simple_repeat|Simple_repeat	88773	NM_007643	12491		NM_007643	ENSMUSG00000002944	Cd36	FAT|GPIV|Scarb3	CD36 molecule	protein-coding
116	chr13	46930063	46930630	+	0	NA	promoter-TSS (NM_010617)	promoter-TSS (NM_010617)	-628	NM_010617	16553		NM_010617	ENSMUSG00000021375	Kif13a	4930505I07Rik|mKIAA4109	kinesin family member 13A	protein-coding
358	chr9	82829570	82830176	+	0	NA	promoter-TSS (NM_001168240)	promoter-TSS (NM_001168240)	67	NM_001168240	65099		NM_022986	ENSMUSG00000032251	Irak1bp1	4921528N06Rik|Aabp3|Aip70|Simpl	interleukin-1 receptor-associated kinase 1 binding protein 1	protein-coding
311	chr4	86575195	86575948	+	0	NA	promoter-TSS (NM_178376)	promoter-TSS (NM_178376)	-102	NM_178376	68441		NM_178376	ENSMUSG00000070934	Rraga	1300010C19Rik|FIP-1|RAGA	Ras-related GTP binding A	protein-coding
332	chr4	121017030	121017585	+	0	NA	promoter-TSS (NM_133716)	promoter-TSS (NM_133716)	-60	NM_133716	69780		NM_133716	ENSMUSG00000032870	Smap2	1810031K02Rik|Smap1l	small ArfGAP 2	protein-coding
17	chr16	36041133	36041497	+	0	NA	5' UTR (NM_027113, exon 1 of 1)	5' UTR (NM_027113, exon 1 of 1)	125	NM_027113	69544		NM_027113	ENSMUSG00000034379	Wdr5b	2310009C03Rik	WD repeat domain 5B	protein-coding
263	chr1	82316405	82316895	+	0	NA	promoter-TSS (NM_029777)	promoter-TSS (NM_029777)	71	NM_029777	76867		NM_029777	ENSMUSG00000026142	Rhbdd1	4930418P06Rik|RRP4|mRHBDD1	rhomboid domain containing 1	protein-coding
1	chr7	67950843	67951446	+	0	NA	Intergenic	CpG	-1113	NM_010513	16001		NM_010513	ENSMUSG00000005533	Igf1r	A330103N21Rik|CD221|D930020L01|IGF-1R|hyft	insulin-like growth factor I receptor	protein-coding
447	chr2	61711781	61712142	+	0	NA	intron (NM_021526, intron 1 of 11)	CpG	267	NM_021526	59029		NM_021526	ENSMUSG00000026914	Psmd14	2610312C03Rik|3200001M20Rik|Pad1|Poh1|rpm11	proteasome (prosome, macropain) 26S subunit, non-ATPase, 14	protein-coding
49	chr17	24220728	24221369	+	0	NA	promoter-TSS (NM_028056)	promoter-TSS (NM_028056)	-197	NM_028056	72016		NM_028056	ENSMUSG00000024118	Tedc2	1600002H07Rik	tubulin epsilon and delta complex 2	protein-coding
469	chr7	41393475	41393731	+	0	NA	promoter-TSS (NM_001199330)	promoter-TSS (NM_001199330)	-95	NR_166533	102638296		NR_166533	ENSMUSG00000091864	Gm17102	-	predicted gene 17102	ncRNA
162	chr18	74063854	74064171	+	0	NA	intron (NM_172632, intron 1 of 5)	CpG	937	NM_172632	225724		NM_172632	ENSMUSG00000024558	Mapk4	A330097D03Rik|Erk3|Prkm4|p63Mapk	mitogen-activated protein kinase 4	protein-coding
79	chr13	7191499	7192253	+	0	NA	Intergenic	Intergenic	-543105	NM_001291071	56421		NM_019703	ENSMUSG00000021196	Pfkp	1200015H23Rik|9330125N24Rik|ATP-PFK|PFK-C|PFK-P	phosphofructokinase, platelet	protein-coding
298	chr11	98149178	98150020	+	0	NA	promoter-TSS (NM_028149)	promoter-TSS (NM_028149)	17	NM_028149	72194		NM_028149	ENSMUSG00000020883	Fbxl20	2610511F20Rik|4632423N09Rik|Fbl2|Scr|mKIAA4147	F-box and leucine-rich repeat protein 20	protein-coding
60	chr17	43952181	43952526	+	0	NA	promoter-TSS (NM_001286654)	promoter-TSS (NM_001286654)	-646	NM_001286654	53901		NM_030598	ENSMUSG00000039601	Rcan2	Csp2|Dscr1l1|MCIP2|ZAKI-4	regulator of calcineurin 2	protein-coding
255	chr1	60343058	60343592	+	0	NA	promoter-TSS (NM_001313721)	promoter-TSS (NM_001313721)	25	NM_030013	77951		NM_030013	ENSMUSG00000049439	Cyp20a1	A930011N14Rik|Cypm	cytochrome P450, family 20, subfamily a, polypeptide 1	protein-coding
448	chr2	63575604	63575984	+	0	NA	promoter-TSS (NR_152174)	promoter-TSS (NR_152174)	-506	NR_152174	667257		NR_152174		Gm8541	EG667257	predicted gene 8541	ncRNA
38	chr3	24992408	24992729	+	0	NA	Intergenic	Intergenic	-208562	NM_001326288	635702		NM_001326288	ENSMUSG00000102758	Naaladl2	2810043G22Rik|EG635702|Gm1021	N-acetylated alpha-linked acidic dipeptidase-like 2	protein-coding
114	chr18	34102911	34103260	+	0	NA	Intergenic	Intergenic	-95879	NM_013512	13824		NM_013512	ENSMUSG00000024376	Epb41l4a	Epb4.1l4|Epb4.1l4a|NBL4	erythrocyte membrane protein band 4.1 like 4a	protein-coding
82	chr13	19395738	19396140	+	0	NA	promoter-TSS (NM_001347485)	promoter-TSS (NM_001347485)	-126	NM_001347485	76205		NM_024270	ENSMUSG00000003062	Stard3nl	0610035N01Rik|6530409L22Rik|MENTHO	STARD3 N-terminal like	protein-coding
24	chr2	163017001	163017385	+	0	NA	promoter-TSS (NM_172150)	promoter-TSS (NM_172150)	-160	NM_172150	245866		NM_172150	ENSMUSG00000017858	Ift52	NGD5	intraflagellar transport 52	protein-coding
413	chr2	27426846	27427240	+	0	NA	non-coding (NR_133905, exon 1 of 30)	non-coding (NR_133905, exon 1 of 30)	565	NM_009500	22325		NM_009500	ENSMUSG00000009621	Vav2	2810040F13Rik|Vav-2	vav 2 oncogene	protein-coding
297	chr11	97434846	97435239	+	0	NA	Intergenic	Intergenic	-15118	NM_021493	58996		NM_021493	ENSMUSG00000049807	Arhgap23	A330041B18Rik	Rho GTPase activating protein 23	protein-coding
219	chr6	118138933	118139469	+	0	NA	promoter-TSS (NM_001362149)	promoter-TSS (NM_001362149)	-61	NM_030165	78752		NM_030165	ENSMUSG00000042042	Csgalnact2	4632415D10Rik|Galnact2	chondroitin sulfate N-acetylgalactosaminyltransferase 2	protein-coding
226	chr11	49203253	49203946	+	0	NA	promoter-TSS (NM_001362731)	promoter-TSS (NM_001362731)	-132	NM_001362731	22720		NM_009562	ENSMUSG00000046311	Zfp62	-	zinc finger protein 62	protein-coding
240	chr7	6434784	6435485	+	0	NA	Intergenic	RSINE1|SINE|B4	-4768	NM_177061	257882		NM_177061	ENSMUSG00000090824	Or2bd2	4930415J05Rik|MOR124-1|Olfr1344	olfactory receptor family 2 subfamily BD member 2	protein-coding
137	chr18	43451785	43452521	+	0	NA	Intergenic	Intergenic	-13867	NM_001291455	22240		NM_009468	ENSMUSG00000024501	Dpysl3	CRMP-4|DRP-3|TUC4|ULIP-1|Ulip|Ulip1	dihydropyrimidinase-like 3	protein-coding
415	chr2	29817895	29818125	+	0	NA	TTS (NM_011989)	TTS (NM_011989)	-9379	NM_026615	68205		NM_026615	ENSMUSG00000069020	Urm1	2900073H19Rik	ubiquitin related modifier 1	protein-coding
376	chr10	58446425	58447019	+	0	NA	promoter-TSS (NM_011240)	promoter-TSS (NM_011240)	-130	NM_011240	19386		NM_011240	ENSMUSG00000003226	Ranbp2	A430087B05Rik|NUP358	RAN binding protein 2	protein-coding
380	chr9	100446121	100446563	+	0	NA	Intergenic	Intergenic	40131	NM_001033543	213208		NM_001033543	ENSMUSG00000044244	Il20rb	Fndc6|Gm186|Il20R2	interleukin 20 receptor beta	protein-coding
171	chr6	29278791	29279198	+	0	NA	Intergenic	PB1D11|SINE|Alu	-2147	NM_001101486	245884		NM_001101486	ENSMUSG00000079652	Garin1a	Fam71f2|GARI	golgi associated RAB2 interactor 1A	protein-coding
304	chr1	156718525	156718807	+	0	NA	intron (NM_145413, intron 1 of 7)	CpG	244	NM_145413	215015		NM_145413	ENSMUSG00000033557	Fam20b	C530043G21Rik|mKIAA0475	FAM20B, glycosaminoglycan xylosylkinase	protein-coding
138	chr18	45015749	45016042	+	0	NA	Intergenic	Intergenic	187230	NM_001163013	240255		NM_001163013	ENSMUSG00000034653	Ythdc2	3010002F02Rik|mYTHDC2	YTH domain containing 2	protein-coding
265	chr3	141600744	141601386	+	0	NA	intron (NM_009472, intron 1 of 15)	intron (NM_009472, intron 1 of 15)	135501	NM_009472	22253		NM_009472	ENSMUSG00000059921	Unc5c	B130051O18Rik|Unc5h3|rcm	unc-5 netrin receptor C	protein-coding
241	chr3	126695220	126695852	+	0	NA	intron (NM_001025438, intron 3 of 18)	intron (NM_001025438, intron 3 of 18)	-26593	NR_166466	102639086		NR_166466	ENSMUSG00000086679	Gm15551	-	predicted gene 15551	ncRNA
152	chr9	26999279	27000117	+	0	NA	promoter-TSS (NM_144543)	promoter-TSS (NM_144543)	21	NM_144543	77862		NM_144543	ENSMUSG00000035443	Thyn1	D730042P09Rik|HSPC144|MDS012|MY105|Thy28	thymocyte nuclear protein 1	protein-coding
490	chr5	33335020	33335733	+	0	NA	promoter-TSS (NM_021500)	promoter-TSS (NM_021500)	-196	NM_021500	59003		NM_021500	ENSMUSG00000079562	Maea	1110030D19Rik|EMP|Gid9	macrophage erythroblast attacher	protein-coding
459	chrX	166440446	166441063	+	0	NA	promoter-TSS (NM_001313722)	promoter-TSS (NM_001313722)	-1	NM_025432	66226		NM_025432	ENSMUSG00000079317	Trappc2	1110066L09Rik|1810064C02Rik|MIP-2A|Sedl|TRS20	trafficking protein particle complex 2	protein-coding
381	chr9	103201837	103202104	+	0	NA	promoter-TSS (NM_009275)	promoter-TSS (NM_009275)	95	NM_009275	20818		NM_009275	ENSMUSG00000032553	Srprb	-	signal recognition particle receptor, B subunit	protein-coding
170	chr6	22875187	22875778	+	0	NA	promoter-TSS (NM_001081306)	promoter-TSS (NM_001081306)	-20	NM_001311064	19283		NM_011219	ENSMUSG00000068748	Ptprz1	DSD-1-PG|PTPbeta|PTPzeta|Ptprz|Ptpz|R-PTP-zeta|RPTPz|Rptpbeta	protein tyrosine phosphatase receptor type Z, polypeptide 1	protein-coding
253	chr11	70562290	70562905	+	0	NA	promoter-TSS (NM_176893)	promoter-TSS (NM_176893)	-284	NM_001045959	50932		NM_016713	ENSMUSG00000020827	Mink1	B55|MINK|Map4k6|Ysk2	misshapen-like kinase 1 (zebrafish)	protein-coding
186	chr6	49773445	49773854	+	0	NA	Intergenic	Intergenic	-49061	NM_023456	109648		NM_023456	ENSMUSG00000029819	Npy	0710005A05Rik	neuropeptide Y	protein-coding
224	chr6	142345597	142345886	+	0	NA	promoter-TSS (NM_183165)	promoter-TSS (NM_183165)	44	NM_183165	232491		NM_183165	ENSMUSG00000041671	Pyroxd1	-	pyridine nucleotide-disulphide oxidoreductase domain 1	protein-coding
393	chr2	23039882	23040455	+	0	NA	promoter-TSS (NM_145994)	promoter-TSS (NM_145994)	28	NM_001377513	11308		NM_007380	ENSMUSG00000058835	Abi1	E3B1|NAP1|Ssh3bp1|abi-1	abl interactor 1	protein-coding
422	chr5	35757677	35758095	+	0	NA	promoter-TSS (NM_177678)	promoter-TSS (NM_177678)	6	NM_001177697	231148		NM_177678	ENSMUSG00000029095	Ablim2	C230091L11	actin-binding LIM protein 2	protein-coding
368	chr19	43530394	43530641	+	0	NA	Intergenic	Intergenic	-5912	NM_010324	14718		NM_010324	ENSMUSG00000025190	Got1	Got-1|cAspAT|cCAT	glutamic-oxaloacetic transaminase 1, soluble	protein-coding
129	chr8	121590213	121590683	+	0	NA	promoter-TSS (NM_026160)	promoter-TSS (NM_026160)	10	NM_001364358	67443		NM_026160	ENSMUSG00000031812	Map1lc3b	1010001C15Rik|Atg8|LC3b|MAP1A/MAP1B|Map1lc3	microtubule-associated protein 1 light chain 3 beta	protein-coding
374	chr12	53915764	53916694	+	0	NA	intron (NM_001370962, intron 5 of 11)	intron (NM_001370962, intron 5 of 11)	287645	NM_028133	112407		NM_028133	ENSMUSG00000035105	Egln3	2610021G09Rik|Hif-p4h-3|Phd3|SM-20	egl-9 family hypoxia-inducible factor 3	protein-coding
306	chr1	165018809	165019297	+	0	NA	Intergenic	RLTR20A2B_MM|LTR|ERVK	58166	NR_166148	69476		NR_166148	ENSMUSG00000101189	1700029M03Rik	-	RIKEN cDNA 1700029M03 gene	ncRNA
101	chr5	114667462	114667835	+	0	NA	Intergenic	CpG	-9227	NM_022017	63873		NM_022017	ENSMUSG00000014158	Trpv4	0610033B08Rik|OTRPC4|Trp12|VR-OAC|VRL-2|VROAC	transient receptor potential cation channel, subfamily V, member 4	protein-coding
483	chr15	101984137	101984640	+	0	NA	Intergenic	Intergenic	19954	NM_031170	16691		NM_031170	ENSMUSG00000049382	Krt8	Card2|EndoA|K8|Krt-2.8|Krt2-8	keratin 8	protein-coding
289	chr1	93668839	93669228	+	0	NA	Intergenic	(CA)n|Simple_repeat|Simple_repeat	-16542	NM_016778	51800		NM_016778	ENSMUSG00000026278	Bok	matador|mtd	BCL2-related ovarian killer	protein-coding
55	chr8	25785168	25785505	+	0	NA	promoter-TSS (NM_026121)	promoter-TSS (NM_026121)	-127	NM_026121	67384		NM_026121	ENSMUSG00000037316	Bag4	2410112I15Rik|SODD	BCL2-associated athanogene 4	protein-coding
100	chr5	114175510	114175953	+	0	NA	intron (NM_133904, intron 1 of 51)	intron (NM_133904, intron 1 of 51)	10213	NM_133904	100705		NM_133904	ENSMUSG00000042010	Acacb	Acc2|Accb	acetyl-Coenzyme A carboxylase beta	protein-coding
349	chr10	21145052	21145375	+	0	NA	exon (NM_001198914, exon 10 of 16)	exon (NM_001198914, exon 10 of 16)	15771	NM_001198914	17863		NM_010848	ENSMUSG00000019982	Myb	c-myb	myeloblastosis oncogene	protein-coding
367	chr4	134000755	134001147	+	0	NA	promoter-TSS (NM_026144)	promoter-TSS (NM_026144)	-69	NM_026144	67422		NM_026144	ENSMUSG00000012117	Dhdds	3222401G21Rik|CIT|DS|HDS|cis-IPTase	dehydrodolichyl diphosphate synthase	protein-coding
31	chr2	169906575	169906918	+	0	NA	intron (NM_001363022, intron 2 of 2)	intron (NM_001363022, intron 2 of 2)	56441	NR_131974	446211		NR_131974	ENSMUSG00000103935	AY702102	STDP1	cDNA sequence AY702102	ncRNA
184	chr14	28870878	28871422	+	0	NA	Intergenic	Intergenic	-147058	NM_176920	319476		NM_176920	ENSMUSG00000045776	Lrtm1	A930016D02Rik	leucine-rich repeats and transmembrane domains 1	protein-coding
285	chr15	85878964	85879419	+	0	NA	promoter-TSS (NM_028063)	promoter-TSS (NM_028063)	-136	NM_028063	72026		NM_028063	ENSMUSG00000022386	Trmu	1110005N20Rik|1600025P05Rik|Mtu1|Trmt1	tRNA 5-methylaminomethyl-2-thiouridylate methyltransferase	protein-coding
108	chr13	28782277	28782940	+	0	NA	intron (NR_045054, intron 2 of 7)	intron (NR_045054, intron 2 of 7)	-71735	NR_105787	102466635		NR_105787	ENSMUSG00000099158	Mir6368	Gm27800|mmu-mir-6368	microRNA 6368	ncRNA
166	chr19	4396894	4397678	+	0	NA	promoter-TSS (NM_001001984)	promoter-TSS (NM_001001984)	-209	NM_001001984	225876		NM_001001984	ENSMUSG00000054611	Kdm2a	100043628|5530401A10Rik|Cxxc8|Fbl11|Fbl7|Fbxl11|Gm4560|Jhdm1|Jhdm1a|lalina	lysine (K)-specific demethylase 2A	protein-coding
345	chr12	8327115	8327423	+	0	NA	intron (NM_021429, intron 4 of 6)	intron (NM_021429, intron 4 of 6)	13836	NM_021429	58240		NM_021429	ENSMUSG00000020605	Hs1bp3	-	HCLS1 binding protein 3	protein-coding
361	chr19	25671854	25672252	+	0	NA	promoter-TSS (NM_145831)	promoter-TSS (NM_145831)	186	NR_045347	100503074		NR_045347	ENSMUSG00000101089	2610016A17Rik	2610317C19Rik	RIKEN cDNA 2610016A17 gene	ncRNA
51	chr17	25874791	25875508	+	0	NA	promoter-TSS (NM_026686)	promoter-TSS (NM_026686)	-351	NM_026686	68347		NM_026686	ENSMUSG00000025731	Mettl26	0610011F06Rik	methyltransferase like 26	protein-coding
334	chr4	124708916	124709438	+	0	NA	TTS (NM_010213)	TTS (NM_010213)	-5684	NM_029157	75062		NM_029157	ENSMUSG00000028902	Sf3a3	4930512K19Rik|60kDa	splicing factor 3a, subunit 3	protein-coding
35	chr7	127895505	127895843	+	0	NA	promoter-TSS (NM_178600)	promoter-TSS (NM_178600)	-57	NM_178600	27973		NM_178600	ENSMUSG00000096145	Vkorc1	D7Wsu86e	vitamin K epoxide reductase complex, subunit 1	protein-coding
360	chr4	129672514	129673088	+	0	NA	promoter-TSS (NM_008468)	promoter-TSS (NM_008468)	-34	NM_008468	16650		NM_008468	ENSMUSG00000003731	Kpna6	IPOA7|Kpna5|NPI-2	karyopherin subunit alpha 6	protein-coding
107	chr18	15149930	15150650	+	0	NA	intron (NM_134112, intron 1 of 4)	CpG	1156	NM_134112	106931		NM_134112	ENSMUSG00000036225	Kctd1	4933402K10Rik	potassium channel tetramerisation domain containing 1	protein-coding
125	chr8	114452910	114453185	+	0	NA	intron (NM_019573, intron 4 of 8)	intron (NM_019573, intron 4 of 8)	13395	NM_019573	80707		NM_019573	ENSMUSG00000004637	Wwox	5330426P09Rik|9030416C10Rik|WOX1	WW domain-containing oxidoreductase	protein-coding
247	chr15	57695402	57695645	+	0	NA	intron (NM_199449, intron 1 of 3)	CpG	856	NM_199449	387609		NM_199449	ENSMUSG00000071757	Zhx2	Afr-1|Afr1|Raf|mKIAA0854	zinc fingers and homeoboxes 2	protein-coding
463	chr2	94406049	94406992	+	0	NA	promoter-TSS (NR_027831)	promoter-TSS (NR_027831)	169	NM_183106	74569		NM_183106	ENSMUSG00000027194	Ttc17	9130020K17Rik|D2Bwg1005e	tetratricopeptide repeat domain 17	protein-coding
130	chr5	129008294	129008669	+	0	NA	promoter-TSS (NM_001286034)	promoter-TSS (NM_001286034)	91	NM_007941	13852		NM_007941	ENSMUSG00000029428	Stx2	Epim|G1-536-1|Syn-2|repro34	syntaxin 2	protein-coding
29	chr2	167537887	167538239	+	0	NA	promoter-TSS (NM_011427)	promoter-TSS (NM_011427)	-132	NM_011427	20613		NM_011427	ENSMUSG00000042821	Snai1	Sna|Sna1|Snail|Snail1	snail family zinc finger 1	protein-coding
269	chr3	157924898	157925362	+	0	NA	promoter-TSS (NM_145953)	promoter-TSS (NM_145953)	-67	NM_145953	107869		NM_145953	ENSMUSG00000028179	Cth	0610010I13Rik|CGL|CSE|Cys3	cystathionine gamma lyase	protein-coding
455	chr11	3331915	3332457	+	0	NA	promoter-TSS (NR_165248)	promoter-TSS (NR_165248)	-996	NR_165248	791413		NR_165248	ENSMUSG00000053263	Gm12592	-	predicted gene 12592	ncRNA
178	chr6	49367416	49367956	+	0	NA	promoter-TSS (NM_172727)	promoter-TSS (NM_172727)	-53	NM_172727	231946		NM_172727	ENSMUSG00000047115	Fam221a	D330028D13Rik	family with sequence similarity 221, member A	protein-coding
164	chr13	94358582	94358979	+	0	NA	promoter-TSS (NM_009680)	promoter-TSS (NM_009680)	143	NR_045619	328309		NM_183205	ENSMUSG00000042857	Gm9776	A530089L17	predicted gene 9776	ncRNA
387	chr19	55491524	55491971	+	0	NA	intron (NM_001293685, intron 6 of 8)	intron (NM_001293685, intron 6 of 8)	175690	NM_001360431	53611		NM_016862	ENSMUSG00000024983	Vti1a	1110014F16Rik|1110018K19Rik|4921537J05Rik|MVti1|MVti1a|Vti1|Vti1-rp2	vesicle transport through interaction with t-SNAREs 1A	protein-coding
131	chr5	130023914	130024377	+	0	NA	intron (NM_133768, intron 1 of 16)	intron (NM_133768, intron 1 of 16)	236	NM_133768	109900		NM_133768	ENSMUSG00000025533	Asl	2510006M18Rik|ASAL	argininosuccinate lyase	protein-coding
336	chr19	14890701	14891744	+	0	NA	Intergenic	Intergenic	-293039	NM_001302950	21888		NM_011600	ENSMUSG00000024642	Tle4	5730411M05Rik|Bce-1|Bce1|ESTM13|ESTM14|Grg4|grg-4	transducin-like enhancer of split 4	protein-coding
248	chr15	58033927	58034377	+	0	NA	exon (NM_029418, exon 1 of 6)	exon (NM_029418, exon 1 of 6)	142	NM_029418	75758		NM_029418	ENSMUSG00000101892	9130401M01Rik	-	RIKEN cDNA 9130401M01 gene	protein-coding
177	chr6	47920613	47921092	+	0	NA	intron (NM_145576, intron 1 of 4)	CpG	284	NM_145576	232784		NM_145576	ENSMUSG00000052763	Zfp212	Znf212|mKIAA3011	Zinc finger protein 212	protein-coding
74	chr17	61217335	61217806	+	0	NA	Intergenic	Intergenic	1663747	NM_207654	13640		NM_010109	ENSMUSG00000048915	Efna5	AL-1|EFL-5|Ephrin-A5|Epl7|LERK-7|RAGS	ephrin A5	protein-coding
213	chr14	79390506	79391053	+	0	NA	promoter-TSS (NM_025832)	promoter-TSS (NM_025832)	-111	NM_025832	66897		NM_025832	ENSMUSG00000022020	Naa16	1300019C06Rik|Narg1l	N(alpha)-acetyltransferase 16, NatA auxiliary subunit	protein-coding
388	chr19	56548152	56548771	+	0	NA	promoter-TSS (NM_018831)	promoter-TSS (NM_018831)	200	NM_025811	66866		NM_025811	ENSMUSG00000025078	Nhlrc2	1200003G01Rik	NHL repeat containing 2	protein-coding
44	chr7	140125454	140125891	+	0	NA	promoter-TSS (NM_153783)	promoter-TSS (NM_153783)	-13	NM_153783	212503		NM_153783	ENSMUSG00000025464	Paox	2410012F02Rik|Pao	polyamine oxidase (exo-N4-amino)	protein-coding
419	chr2	30286076	30286761	+	0	NA	promoter-TSS (NR_156132)	promoter-TSS (NR_156132)	2	NR_156132	227699		NM_198304	ENSMUSG00000052533	Nup188	-	nucleoporin 188	protein-coding
112	chr13	32338468	32338891	+	0	NA	promoter-TSS (NM_146041)	promoter-TSS (NM_146041)	-135	NM_146041	218138		NM_146041	ENSMUSG00000038372	Gmds	-	GDP-mannose 4, 6-dehydratase	protein-coding
426	chr12	85280358	85280732	+	0	NA	promoter-TSS (NM_001364361)	promoter-TSS (NM_001364361)	-110	NM_025421	66204		NM_025421	ENSMUSG00000008822	Acyp1	1110039O14Rik	acylphosphatase 1	protein-coding
302	chr11	100761659	100761900	+	0	NA	TTS (NM_010410)	TTS (NM_010410)	1152	NM_010410	15171		NM_010410	ENSMUSG00000045471	Hcrt	PPOX	hypocretin	protein-coding
440	chrX	134059096	134059331	+	0	NA	promoter-TSS (NM_001359054)	promoter-TSS (NM_001359054)	37	NM_133196	108062		NM_133196	ENSMUSG00000031256	Cstf2	C630034J23Rik|Cstf64|mir-3112	cleavage stimulation factor, 3' pre-RNA subunit 2	protein-coding
215	chr14	93890522	93891540	+	0	NA	promoter-TSS (NM_001271799)	promoter-TSS (NM_001271799)	-352	NM_001346722	211712		NM_001081377	ENSMUSG00000055421	Pcdh9	-	protocadherin 9	protein-coding
291	chr1	131657793	131658213	+	0	NA	intron (NM_007799, intron 1 of 9)	B1_Mur1|SINE|Alu	19689	NM_007799	13034		NM_007799	ENSMUSG00000004552	Ctse	A430072O03Rik|C920004C08Rik|CE|CatE	cathepsin E	protein-coding
441	chrX	135795594	135796313	+	0	NA	intron (NM_001005385, intron 5 of 9)	intron (NM_001005385, intron 5 of 9)	-9736	NR_035497	100316820		NR_035497	ENSMUSG00000088464	Mir1970	mmu-mir-1970	microRNA 1970	ncRNA
465	chr2	97466298	97466848	+	0	NA	intron (NM_001289742, intron 6 of 7)	intron (NM_001289742, intron 6 of 7)	-1084	NM_178725	241568		NM_178725	ENSMUSG00000050587	Lrrc4c	6430556C10Rik|NGL-1	leucine rich repeat containing 4C	protein-coding
154	chr9	27191875	27192477	+	0	NA	Intergenic	Intergenic	-36755	NM_023277	83964		NM_023277	ENSMUSG00000031990	Jam3	1110002N23Rik|JAM-3|JAM-C|Jcam3	junction adhesion molecule 3	protein-coding
58	chr8	44998649	44999260	+	0	NA	intron (NM_001081286, intron 2 of 25)	intron (NM_001081286, intron 2 of 25)	48746	NM_001081286	14107		NM_010179	ENSMUSG00000070047	Fat1	2310038E12Rik|Fath|mFat1	FAT atypical cadherin 1	protein-coding
259	chr1	72710934	72711527	+	0	NA	promoter-TSS (NM_009084)	promoter-TSS (NM_009084)	-30	NM_009084	19981		NM_009084	ENSMUSG00000046330	Rpl37a	-	ribosomal protein L37a	protein-coding
290	chr1	94034918	94035424	+	0	NA	Intergenic	Intergenic	14678	NM_173772	241159		NM_173772	ENSMUSG00000034000	Neu4	9330166I04	sialidase 4	protein-coding
90	chr8	84976366	84976851	+	0	NA	TTS (NM_008416)	TTS (NM_008416)	2140	NM_008416	16477		NM_008416	ENSMUSG00000052837	Junb	-	jun B proto-oncogene	protein-coding
13	chr2	150451244	150451834	+	0	NA	promoter-TSS (NM_001310645)	promoter-TSS (NM_001310645)	-38	NM_001310645	668923		NM_001177550	ENSMUSG00000068130	Zfp442	ZIPO-II	zinc finger protein 442	protein-coding
453	chr10	116388907	116389288	+	0	NA	3' UTR (NM_029928, exon 32 of 32)	3' UTR (NM_029928, exon 32 of 32)	-29024	NR_028107	67342		NM_026098	ENSMUSG00000020164	Kcnmb4os1	1700058G18Rik	potassium large conductance calcium-activated channel, subfamily M, beta member 4, opposite strand 1	ncRNA
424	chr5	36767469	36767888	+	0	NA	Intergenic	MLTR73|LTR|ERV1	-18999	NM_133724	117197		NM_133724	ENSMUSG00000060708	Bloc1s4	2610101N07Rik|Blos4|Cno	biogenesis of lysosomal organelles complex-1, subunit 4, cappuccino	protein-coding
372	chr12	28649402	28649855	+	0	NA	promoter-TSS (NM_001286865)	promoter-TSS (NM_001286865)	26	NM_011275	19819		NM_011275	ENSMUSG00000020630	Rnaseh1	-	ribonuclease H1	protein-coding
317	chr1	170867910	170868585	+	0	NA	promoter-TSS (NM_001081304)	promoter-TSS (NM_001081304)	-476	NM_001081304	226641		NM_001081304	ENSMUSG00000026663	Atf6	9130025P16Rik|9630036G24|Atf6alpha|ESTM49	activating transcription factor 6	protein-coding
36	chr7	132551490	132552012	+	0	NA	Intergenic	Intergenic	24647	NM_016978	18242		NM_016978	ENSMUSG00000030934	Oat	rhg	ornithine aminotransferase	protein-coding
350	chr10	26375696	26376508	+	0	NA	promoter-TSS (NM_172787)	promoter-TSS (NM_172787)	-883	NM_172787	237339		NM_172787	ENSMUSG00000039089	L3mbtl3	MBT-1	L3MBTL3 histone methyl-lysine binding protein	protein-coding
399	chr12	56636838	56637423	+	0	NA	Intergenic	Intergenic	-23846	NM_008701	18094		NM_008701	ENSMUSG00000058669	Nkx2-9	Nkx-2.9|Nkx2-8|Nkx2.9|tinman	NK2 homeobox 9	protein-coding
222	chr6	128143666	128143956	+	0	NA	promoter-TSS (NM_175414)	promoter-TSS (NM_175414)	-233	NM_001379133	109246		NM_175414	ENSMUSG00000030352	Tspan9	6720474K14Rik|9430079M16Rik|Tspan-9	tetraspanin 9	protein-coding
123	chr5	120503354	120503825	+	0	NA	promoter-TSS (NM_023625)	promoter-TSS (NM_023625)	34	NM_023625	71772		NM_023625	ENSMUSG00000029598	Plbd2	1300012G16Rik|P76	phospholipase B domain containing 2	protein-coding
156	chr5	149322268	149322613	+	0	NA	Intergenic	Intergenic	57436	NM_001308462	11690		NM_009663	ENSMUSG00000060063	Alox5ap	Flap	arachidonate 5-lipoxygenase activating protein	protein-coding
318	chr1	180195632	180196166	+	0	NA	5' UTR (NM_001359268, exon 1 of 16)	5' UTR (NM_001359268, exon 1 of 16)	121	NM_001359268	67426		NM_023341	ENSMUSG00000026489	Coq8a	4632432J16Rik|Adck3|Cabc1|mKIAA0451	coenzyme Q8A	protein-coding
283	chr1	53352451	53352811	+	0	NA	5' UTR (NM_133728, exon 1 of 6)	5' UTR (NM_133728, exon 1 of 6)	121	NM_001353501	110599589		NM_001353501	ENSMUSG00000117809	Asdurf	ASNSD1-SEP|Asnsd1|Gm50478	Asnsd1 upstream reading frame	protein-coding
351	chr10	31313413	31313828	+	0	NA	intron (NM_027168, intron 1 of 5)	CpG	215	NM_027168	69692		NM_027168	ENSMUSG00000000295	Hddc2	2310057G13Rik	HD domain containing 2	protein-coding
489	chr2	130642610	130643195	+	0	NA	promoter-TSS (NM_001291027)	promoter-TSS (NM_001291027)	-58	NM_001291028	241638		NM_197945	ENSMUSG00000037703	Lzts3	Prosapip1	leucine zipper, putative tumor suppressor family member 3	protein-coding
182	chr14	20640938	20641596	+	0	NA	Intergenic	CpG	15273	NM_021508	59011		NM_021508	ENSMUSG00000068697	Myoz1	2310001N11Rik|FATZ|Myoz	myozenin 1	protein-coding
63	chr17	55931769	55932392	+	0	NA	Intergenic	Intergenic	13179	NM_146249	240120		NM_146249	ENSMUSG00000062101	Zfp119b	-	zinc finger protein 119b	protein-coding
97	chr8	104250859	104251243	+	0	NA	exon (NM_029295, exon 1 of 4)	exon (NM_029295, exon 1 of 4)	190	NM_001037841	75458		NM_029295	ENSMUSG00000054400	Cklf	1700001C14Rik|1810018M11Rik|A730028G07Rik|C32|CKLF1|CKLF3|CKLF4|CKLF5|Cklf2|Cklf6|HSPC224|UCK-1	chemokine-like factor	protein-coding
9	chr2	146959179	146959689	+	0	NA	intron (NM_001033298, intron 12 of 13)	intron (NM_001033298, intron 12 of 13)	-53565	NM_001356403	24128		NM_011917	ENSMUSG00000027433	Xrn2	-	5'-3' exoribonuclease 2	protein-coding
343	chr11	120598340	120598689	+	0	NA	promoter-TSS (NM_025389)	promoter-TSS (NM_025389)	-18	NM_001038230	66156		NM_025389	ENSMUSG00000025135	Anapc11	1110011I19Rik	anaphase promoting complex subunit 11	protein-coding
445	chr2	38823947	38824347	+	0	NA	intron (NM_010264, intron 3 of 10)	intron (NM_010264, intron 3 of 10)	-28588	NR_029568	387176		NR_029568	ENSMUSG00000065423	Mir181a-2	Mirn181|Mirn181a|Mirn181a-2|miR-181|mir-181a|mir-181a-2	microRNA 181a-2	ncRNA
461	chr2	85036962	85037412	+	0	NA	promoter-TSS (NM_001136081)	promoter-TSS (NM_001136081)	67	NM_182990	20833		NM_182990	ENSMUSG00000027067	Ssrp1	Hmg1-rs1|Hmgi-rs3|Hmgox|T160	structure specific recognition protein 1	protein-coding
210	chr14	76505457	76506169	+	0	NA	intron (NM_001177751, intron 2 of 2)	intron (NM_001177751, intron 2 of 2)	1303	NM_009366	21807		NM_009366	ENSMUSG00000022010	Tsc22d1	Egr5|Gm19597|TSC-22|Tgfb1i4|Tsc|Tsc22	TSC22 domain family, member 1	protein-coding
257	chr1	63114446	63114678	+	0	NA	promoter-TSS (NR_045915)	promoter-TSS (NR_045915)	91	NR_045915	100380944		NR_045914	ENSMUSG00000084799	Ino80dos	Gm11602	INO80 complex subunit D, opposite strand	ncRNA
62	chr17	47368634	47369113	+	0	NA	promoter-TSS (NM_001146212)	promoter-TSS (NM_001146212)	-14	NM_001146212	64657		NM_183086	ENSMUSG00000034729	Mrps10	1110038B19Rik|Rpms10	mitochondrial ribosomal protein S10	protein-coding
232	chr11	59947936	59948265	+	0	NA	promoter-TSS (NM_138675)	promoter-TSS (NM_138675)	47	NR_045273	100504121		NR_045273	ENSMUSG00000085260	Med9os	1700013G23Rik	mediator complex subunit 9, opposite strand	ncRNA
460	chr2	79634960	79635537	+	0	NA	promoter-TSS (NM_080558)	promoter-TSS (NM_080558)	-177	NM_080558	70599		NM_080558	ENSMUSG00000027007	Itprid2	5730488C15Rik|CS-1|CS1|KRAP|SPAG13|Ssfa2|mKIAA1927	ITPR interacting domain containing 2	protein-coding
133	chr5	131548964	131549607	+	0	NA	intron (NM_001363480, intron 5 of 19)	MamSINE1|SINE|tRNA	-134567	NR_152164	545809		NR_152164	ENSMUSG00000105387	Gm29681	Gm42590	predicted gene, 29681	ncRNA
45	chr7	143599953	143600190	+	0	NA	promoter-TSS (NM_001252593)	promoter-TSS (NM_001252593)	19	NM_013742	27267		NM_013742	ENSMUSG00000010755	Cars1	CA3|Cars	cysteinyl-tRNA synthetase 1	protein-coding
75	chr17	63220538	63221191	+	0	NA	intron (NM_015794, intron 7 of 8)	intron (NM_015794, intron 7 of 8)	92109	NR_130176	414079		NR_130176	ENSMUSG00000090565	4930405O22Rik	-	RIKEN cDNA 4930405O22 gene	ncRNA
434	chrX	57053283	57053790	+	0	NA	promoter-TSS (NM_028242)	promoter-TSS (NM_028242)	-34	NM_028242	72459		NM_028242	ENSMUSG00000067873	Htatsf1	1600023H17Rik|2600017A12Rik|2700077B20Rik|TAT-SF1	HIV TAT specific factor 1	protein-coding
211	chr14	76883047	76883363	+	0	NA	Intergenic	Intergenic	123074	NR_153763	73883		NR_153763	ENSMUSG00000115709	4930431P22Rik	-	RIKEN cDNA 4930431P22 gene	ncRNA
258	chr15	78447615	78448394	+	0	NA	intron (NM_027902, intron 10 of 17)	intron (NM_027902, intron 10 of 17)	19440	NM_001289672	72844		NM_001081367	ENSMUSG00000033287	Kctd17	2900008M13Rik	potassium channel tetramerisation domain containing 17	protein-coding
80	chr17	80224348	80224914	+	0	NA	5' UTR (NM_001355458, exon 1 of 3)	5' UTR (NM_001355458, exon 1 of 3)	180	NM_026053	67242		NM_026053	ENSMUSG00000055760	Gemin6	2610019B15Rik|2810470M17Rik	gem nuclear organelle associated protein 6	protein-coding
295	chr4	57275107	57275637	+	0	NA	intron (NM_011207, intron 1 of 25)	intron (NM_011207, intron 1 of 25)	24997	NM_001384115	545622		NM_011207	ENSMUSG00000038764	Ptpn3	9530011I20Rik|PTP-H1|PTPCL	protein tyrosine phosphatase, non-receptor type 3	protein-coding
355	chr9	63750433	63750772	+	0	NA	intron (NM_016769, intron 1 of 8)	intron (NM_016769, intron 1 of 8)	7392	NM_016769	17127		NM_016769	ENSMUSG00000032402	Smad3	Madh3	SMAD family member 3	protein-coding
487	chr2	130294662	130295062	+	0	NA	Intergenic	CpG	-1077	NM_001110513	228598		NM_152993	ENSMUSG00000053552	Ebf4	Ebf3|O/E-4|Olf-1	early B cell factor 4	protein-coding
12	chr16	23497483	23497992	+	0	NA	intron (NM_001359083, intron 2 of 10)	intron (NM_001359083, intron 2 of 10)	23078	NM_008555	17174		NM_008555	ENSMUSG00000022887	Masp1	CCPII|Crarf|Masp1/3	MBL associated serine protease 1	protein-coding
398	chr12	55398503	55399184	+	0	NA	promoter-TSS (NM_011968)	promoter-TSS (NM_011968)	18	NM_011968	26443		NM_011968	ENSMUSG00000021024	Psma6	IOTA	proteasome subunit alpha 6	protein-coding
363	chr19	29521782	29522278	+	0	NA	promoter-TSS (NM_001081319)	promoter-TSS (NM_001081319)	-43	NR_015567	77779		NR_015567	ENSMUSG00000097855	A930007I19Rik	-	RIKEN cDNA A930007I19 gene	ncRNA
319	chr1	182018584	182019238	+	0	NA	intron (NM_010135, intron 1 of 14)	intron (NM_010135, intron 1 of 14)	1069	NM_001083120	13800		NM_008680	ENSMUSG00000022995	Enah	Mena|NDPP-1|Ndpp1|WBP8	ENAH actin regulator	protein-coding
397	chr2	25181434	25181904	+	0	NA	3' UTR (NM_025980, exon 1 of 1)	3' UTR (NM_025980, exon 1 of 1)	911	NM_025980	67122		NM_025980	ENSMUSG00000078202	Nrarp	2700054M22Rik	Notch-regulated ankyrin repeat protein	protein-coding
488	chr16	11174782	11175138	+	0	NA	intron (NR_027502, intron 1 of 22)	intron (NR_027502, intron 1 of 22)	1381	NM_145931	106205		NM_145931	ENSMUSG00000037965	Zc3h7a	A430104C18Rik|HSPC055|Zc3h7|Zc3hdc7	zinc finger CCCH type containing 7 A	protein-coding
34	chr2	173171537	173171861	+	0	NA	Intergenic	Intergenic	18626	NM_011044	18534		NM_011044	ENSMUSG00000027513	Pck1	PEPCK|PEPCK-C|Pck-1	phosphoenolpyruvate carboxykinase 1, cytosolic	protein-coding
28	chr16	78265079	78265430	+	0	NA	Intergenic	Intergenic	-9800	NR_045698	100503619		NR_045698	ENSMUSG00000109841	E330011O21Rik	-	RIKEN cDNA E330011O21 gene	ncRNA
436	chrX	77795851	77796319	+	0	NA	promoter-TSS (NM_016979)	promoter-TSS (NM_016979)	-146	NM_016979	19108		NM_016979	ENSMUSG00000035725	Prkx	PKX1|Pkare	protein kinase, X-linked	protein-coding
87	chr13	23307206	23307553	+	0	NA	intron (NR_126444, intron 1 of 1)	intron (NR_126444, intron 1 of 1)	6028	NR_126443	75322		NR_126443	ENSMUSG00000085488	4930557F10Rik	-	RIKEN cDNA 4930557F10 gene	ncRNA
8	chr16	20516893	20517305	+	0	NA	5' UTR (NM_007889, exon 1 of 15)	5' UTR (NM_007889, exon 1 of 15)	113	NM_007889	13544		NM_007889	ENSMUSG00000003233	Dvl3	b2b2866Clo	dishevelled segment polarity protein 3	protein-coding
204	chr6	93771376	93772171	+	0	NA	intron (NM_001029850, intron 6 of 23)	intron (NM_001029850, intron 6 of 23)	141190	NR_104594	14924		NM_010367	ENSMUSG00000045095	Magi1	AIP3|BAP1|Baiap1|Gukmi1|MAGI1c|Magi-1|TNRC19|WWP3|mKIAA4129	membrane associated guanylate kinase, WW and PDZ domain containing 1	protein-coding
280	chr1	51697378	51697795	+	0	NA	Intergenic	Intergenic	-100868	NR_151621	100045066		NR_151621	ENSMUSG00000099413	Gm17767	-	predicted gene, 17767	ncRNA
276	chr1	38848087	38848371	+	0	NA	Intergenic	Intergenic	-11542	NM_001029878	381338		NM_028403	ENSMUSG00000048814	Lonrf2	2900060P06Rik	LON peptidase N-terminal domain and ring finger 2	protein-coding
59	chr17	34646797	34647362	+	0	NA	promoter-TSS (NM_017406)	promoter-TSS (NM_017406)	-67	NM_017406	12915		NM_017406	ENSMUSG00000015461	Atf6b	ATF6beta|Creb-rp|Crebl1	activating transcription factor 6 beta	protein-coding
402	chr10	81069836	81070188	+	0	NA	promoter-TSS (NM_022653)	promoter-TSS (NM_022653)	-71	NM_022653	50492		NM_022653	ENSMUSG00000004929	Thop1	EP24.15	thimet oligopeptidase 1	protein-coding
109	chr18	16809354	16809767	+	0	NA	promoter-TSS (NM_007664)	promoter-TSS (NM_007664)	-314	NM_007664	12558		NM_007664	ENSMUSG00000024304	Cdh2	CDHN|N-CAD|Ncad	cadherin 2	protein-coding
340	chr11	115933307	115933905	+	0	NA	promoter-TSS (NM_020483)	promoter-TSS (NM_020483)	-53	NM_020483	57230		NM_020483	ENSMUSG00000020755	Sap30bp	2700016D05Rik|Hcngp	SAP30 binding protein	protein-coding
121	chr18	38601075	38602027	+	0	NA	promoter-TSS (NM_011898)	promoter-TSS (NM_011898)	-204	NM_011898	24066		NM_011898	ENSMUSG00000024427	Spry4	A030006O18Rik|sprouty4	sprouty RTK signaling antagonist 4	protein-coding
326	chr9	55511947	55512316	+	0	NA	5' UTR (NM_145615, exon 1 of 12)	5' UTR (NM_145615, exon 1 of 12)	112	NM_145615	110842		NM_145615	ENSMUSG00000032314	Etfa	2010200I21Rik|D9Ertd394e	electron transferring flavoprotein, alpha polypeptide	protein-coding
353	chr9	61914322	61914938	+	0	NA	promoter-TSS (NM_018853)	promoter-TSS (NM_018853)	-120	NM_018853	56040		NM_018853	ENSMUSG00000007892	Rplp1	2410042H16Rik|Arpp1|C430017H15Rik	ribosomal protein lateral stalk subunit P1	protein-coding
281	chr11	80476366	80476937	+	0	NA	promoter-TSS (NM_009871)	promoter-TSS (NM_009871)	-372	NM_009871	12569		NM_009871	ENSMUSG00000048895	Cdk5r1	Cdk5r|D11Bwg0379e|p25|p35	cyclin dependent kinase 5, regulatory subunit 1	protein-coding
120	chr18	37842303	37842608	+	0	NA	TTS (NM_001301259)	TTS (NM_001301259)	12205	NR_105945	102465592		NR_105945	ENSMUSG00000098706	Mir6979	Gm27524|mmu-mir-6979	microRNA 6979	ncRNA
365	chr19	32711872	32712452	+	0	NA	intron (NM_026487, intron 1 of 9)	CpG	136	NM_026487	67979		NM_026487	ENSMUSG00000013662	Atad1	4921525H23Rik|Thorase	ATPase family, AAA domain containing 1	protein-coding
341	chr11	116130689	116131004	+	0	NA	TTS (NM_024177)	TTS (NM_024177)	282	NM_178802	338364		NM_178802	ENSMUSG00000054517	Trim65	4732463G12Rik	tripartite motif-containing 65	protein-coding
146	chr9	16499617	16500034	+	0	NA	intron (NM_001080814, intron 1 of 25)	intron (NM_001080814, intron 1 of 25)	2229	NM_001080814	270120		NM_001080814	ENSMUSG00000074505	Fat3	9430076A06Rik|D430038H04Rik|Gm1132|Gm510|MFAT3F	FAT atypical cadherin 3	protein-coding
206	chr6	108709804	108710085	+	0	NA	Intergenic	Intergenic	-49010	NR_104577	75394		NR_040757	ENSMUSG00000087341	0610040F04Rik	-	RIKEN cDNA 0610040F04 gene	ncRNA
274	chr1	33669815	33670426	+	0	NA	promoter-TSS (NM_008922)	promoter-TSS (NM_008922)	296	NR_033199	67503		NM_026204	ENSMUSG00000103746	1700001G17Rik	-	RIKEN cDNA 1700001G17 gene	ncRNA
268	chr7	25718760	25719342	+	0	NA	promoter-TSS (NM_028771)	promoter-TSS (NM_028771)	-16	NM_001368384	52132		NM_028771	ENSMUSG00000002608	Ccdc97	1200014H14Rik|2810446P04Rik|D7Ertd462e	coiled-coil domain containing 97	protein-coding
135	chr8	129263322	129264018	+	0	NA	promoter-TSS (NM_001376968)	promoter-TSS (NM_001376968)	40	NR_144501	102635552		NM_001346808	ENSMUSG00000110605	Gm32856	-	predicted gene, 32856	protein-coding
192	chr6	72711368	72712010	+	0	NA	intron (NM_001079822, intron 3 of 12)	intron (NM_001079822, intron 3 of 12)	77356	NM_001079822	21415		NM_009332	ENSMUSG00000055799	Tcf7l1	Tcf-3|Tcf3|bHLHb21	transcription factor 7 like 1 (T cell specific, HMG box)	protein-coding
450	chr2	74749448	74749993	+	0	NA	non-coding (NR_110445, exon 3 of 3)	non-coding (NR_110445, exon 3 of 3)	-2964	NR_110447	102634401		NR_110447	ENSMUSG00000085015	Gm14424	Gm14426	predicted gene 14424	ncRNA
417	chr5	32610752	32611221	+	0	NA	promoter-TSS (NM_001205133)	promoter-TSS (NM_001205133)	-185	NM_001205132	22612		NM_009535	ENSMUSG00000014932	Yes1	Yes|p61-Yes	YES proto-oncogene 1, Src family tyrosine kinase	protein-coding
46	chr8	3672001	3672312	+	0	NA	intron (NM_001357661, intron 1 of 1)	intron (NM_001357661, intron 1 of 1)	235	NM_001357661	100503924		NM_001357661	ENSMUSG00000089665	Fcor	2400009B08Rik	Foxo1 corepressor	protein-coding
76	chr12	111908072	111908405	+	0	NA	promoter-TSS (NM_011625)	promoter-TSS (NM_011625)	-183	NM_011625	21981		NM_011625	ENSMUSG00000021285	Ppp1r13b	ASPP1|Tp53bp2|Trp53bp2|p85	protein phosphatase 1, regulatory subunit 13B	protein-coding
179	chr14	16365934	16366497	+	0	NA	intron (NM_009409, intron 1 of 35)	intron (NM_009409, intron 1 of 35)	1009	NM_009409	21974		NM_009409	ENSMUSG00000017485	Top2b	D230016L12Rik|Top-2	topoisomerase (DNA) II beta	protein-coding
472	chr7	44548625	44549017	+	0	NA	promoter-TSS (NM_011131)	promoter-TSS (NM_011131)	-6	NM_011131	18971		NM_011131	ENSMUSG00000038644	Pold1	125kDa	polymerase (DNA directed), delta 1, catalytic subunit	protein-coding
293	chr4	41773640	41774385	+	0	NA	promoter-TSS (NM_001361246)	promoter-TSS (NM_001361246)	89	NM_001361246	20301		NM_011336	ENSMUSG00000073888	Ccl27a	ALP|CTACK|CTAK|Ccl27|ESkine|ILC|PESKY|Scya27|Scya27a	C-C motif chemokine ligand 27A	protein-coding
324	chr9	50528377	50528748	+	0	NA	promoter-TSS (NM_011220)	promoter-TSS (NM_011220)	94	NM_001364490	19286		NM_011220	ENSMUSG00000032067	Pts	PTPS	6-pyruvoyl-tetrahydropterin synthase	protein-coding
443	chr2	35132199	35132545	+	0	NA	5' UTR (NM_001290635, exon 1 of 9)	5' UTR (NM_001290635, exon 1 of 9)	138	NM_001290635	26920		NM_012018	ENSMUSG00000057110	Cntrl	6720467O09Rik|Cep1|Cep110|IB3/5|Ma2a8|b2b1468.1Clo|b2b1468Clo	centriolin	protein-coding
21	chr7	114562640	114563273	+	0	NA	promoter-TSS (NM_177382)	promoter-TSS (NM_177382)	16	NR_110408	244209		NM_177382	ENSMUSG00000030670	Cyp2r1	-	cytochrome P450, family 2, subfamily r, polypeptide 1	protein-coding
267	chr3	145576168	145576595	+	0	NA	exon (NM_001081094, exon 1 of 10)	exon (NM_001081094, exon 1 of 10)	165	NM_001346521	229937		NM_001081094	ENSMUSG00000074182	Znhit6	2410019A14Rik	zinc finger, HIT type 6	protein-coding
249	chr11	69016126	69016587	+	0	NA	intron (NM_001013256, intron 1 of 22)	intron (NM_001013256, intron 1 of 22)	445	NM_001281464	68964		NM_001013256	ENSMUSG00000020898	Ctc1	1500010J02Rik|AAF-132|AAF132	CTS telomere maintenance complex component 1	protein-coding
389	chr19	60580678	60581147	+	0	NA	5' UTR (NM_030197, exon 1 of 9)	5' UTR (NM_030197, exon 1 of 9)	111	NM_030197	78832		NM_030197	ENSMUSG00000033417	Cacul1	2700078E11Rik|2810417M16Rik|9830127L17Rik|D130033C15Rik	CDK2 associated, cullin domain 1	protein-coding
144	chr9	3403340	3404097	+	0	NA	promoter-TSS (NM_027545)	promoter-TSS (NM_027545)	-367	NM_027545	244672		NM_027545	ENSMUSG00000025898	Cwf19l2	3230401L03Rik|9030209E10	CWF19 like cell cycle control factor 2	protein-coding
451	chr2	76070158	76070806	+	0	NA	intron (NM_001081033, intron 12 of 19)	intron (NM_001081033, intron 12 of 19)	-88515	NM_030188	78802		NM_030188	ENSMUSG00000075271	Ift70a1	4930506L13Rik|Ttc30a1	intraflagellar transport 70A1	protein-coding
418	chr2	30133479	30134076	+	0	NA	promoter-TSS (NM_146252)	promoter-TSS (NM_146252)	31	NM_146252	70296		NM_146252	ENSMUSG00000039678	Tbc1d13	2600014A06Rik	TBC1 domain family, member 13	protein-coding
