# Supplementary material for: Kdm6b-mediated epigenetic coordination of temporal precision during motor neuron differentiation
Source: EMBO Rep. 2026 May 26;27(13):3665–88. doi: 10.1038/s44319-026-00808-2 (PMC13354772; doi:10.1038/s44319-026-00808-2)
Supplement: Supplementary file 9 — Source data Fig. 3 [file 44319_2026_808_MOESM9_ESM.zip › Source data Fig 3/Fig 3A/D5 peaks.xls]

PeakID (cmd=annotatePeaks.pl merge_D5_peaks.narrowPeak.foranno mm10)	Chr	Start	End	Strand	Peak Score	Focus Ratio/Region Size	Annotation	Detailed Annotation	Distance to TSS	Nearest PromoterID	Entrez ID	Nearest Unigene	Nearest Refseq	Nearest Ensembl	Gene Name	Gene Alias	Gene Description	Gene Type
3480	chr2	32727442	32727669	+	0	NA	promoter-TSS (NM_001252547)	promoter-TSS (NM_001252547)	-134	NM_001252547	27387		NM_013781	ENSMUSG00000059013	Sh2d3c	Chat|Nsp3|Shep1	SH2 domain containing 3C	protein-coding
2753	chr19	24945521	24945766	+	0	NA	intron (NM_146097, intron 6 of 14)	intron (NM_146097, intron 6 of 14)	-3340	NR_037245	100526521		NR_037245	ENSMUSG00000119558	Mir3084-1	Mir3084|mmu-mir-3084|mmu-mir-3084-1	microRNA 3084-1	ncRNA
185	chr17	34121369	34121682	+	0	NA	5' UTR (NM_010238, exon 1 of 13)	5' UTR (NM_010238, exon 1 of 13)	222	NM_010238	14312		NM_010238	ENSMUSG00000024335	Brd2	D17H6S113E|Frg-1|Fsrg-1|Fsrg1|Nat|Ring3|Rnf3|mKIAA4005	bromodomain containing 2	protein-coding
1809	chr4	140452511	140452754	+	0	NA	Intergenic	Intergenic	72165	NR_151508	329970		NR_151508		Gm13016	A830025M08	predicted gene 13016	ncRNA
2768	chr14	30715166	30715408	+	0	NA	promoter-TSS (NM_001166532)	promoter-TSS (NM_001166532)	120	NM_001166531	54650		NM_019460	ENSMUSG00000006527	Sfmbt1	4930442N21Rik|9330180L21Rik|Sfmbt|Smr	Scm-like with four mbt domains 1	protein-coding
3651	chr2	65071145	65071559	+	0	NA	Intergenic	Intergenic	-48586	NM_016719	50915		NM_016719	ENSMUSG00000026888	Grb14	-	growth factor receptor bound protein 14	protein-coding
3577	chr9	46908865	46909092	+	0	NA	Intergenic	Intergenic	-4625	NR_015605	73040		NM_175192	ENSMUSG00000099696	2900052N01Rik	-	RIKEN cDNA 2900052N01 gene	ncRNA
2935	chr11	99017479	99017716	+	0	NA	intron (NM_011623, intron 5 of 35)	B1_Mur3|SINE|Alu	6592	NM_011623	21973		NM_011623	ENSMUSG00000020914	Top2a	Top-2	topoisomerase (DNA) II alpha	protein-coding
2206	chr8	11203353	11203842	+	0	NA	intron (NM_009931, intron 49 of 51)	intron (NM_009931, intron 49 of 51)	-109208	NM_009932	12827		NM_009932	ENSMUSG00000031503	Col4a2	Col4a-2	collagen, type IV, alpha 2	protein-coding
669	chr12	118511361	118511565	+	0	NA	Intergenic	Intergenic	18730	NR_045947	100384890		NR_045947	ENSMUSG00000113875	D230030E09Rik	Npe	Riken cDNA D230030E09 gene	ncRNA
691	chr10	128211842	128212071	+	0	NA	promoter-TSS (NM_025716)	promoter-TSS (NM_025716)	-162	NM_025716	66701		NM_025716	ENSMUSG00000051346	Spryd4	4633402N23Rik	SPRY domain containing 4	protein-coding
2274	chr3	32427959	32428210	+	0	NA	intron (NM_008839, intron 1 of 20)	intron (NM_008839, intron 1 of 20)	31019	NM_008839	18706		NM_008839	ENSMUSG00000027665	Pik3ca	6330412C24Rik|caPI3K|p110|p110alpha	phosphatidylinositol-4,5-bisphosphate 3-kinase catalytic subunit alpha	protein-coding
3331	chr11	114675215	114675583	+	0	NA	promoter-TSS (NM_053273)	promoter-TSS (NM_053273)	-69	NM_053273	117160		NM_053273	ENSMUSG00000034714	Ttyh2	1110001A03Rik	tweety family member 2	protein-coding
2516	chr8	57328756	57328971	+	0	NA	Intergenic	Intergenic	-3572	NR_131041	75996		NR_131041	ENSMUSG00000097910	Hdnr	5033428I22Rik|Handlr|Hdn|handsdown	Hand2 downstream lncRNA	ncRNA
3671	chr12	26764507	26764810	+	0	NA	Intergenic	Intergenic	69893	NR_146399	74668		NR_146399	ENSMUSG00000113218	4933409F18Rik	4930435E18Rik	RIKEN cDNA 4933409F18 gene	ncRNA
187	chr17	34591742	34592085	+	0	NA	promoter-TSS (NM_017463)	promoter-TSS (NM_017463)	-346	NM_017463	18515		NM_017463	ENSMUSG00000034673	Pbx2	G17	pre B cell leukemia homeobox 2	protein-coding
2773	chr14	31564757	31565143	+	0	NA	intron (NM_009937, intron 1 of 16)	intron (NM_009937, intron 1 of 16)	12433	NM_009937	382864		NM_009937	ENSMUSG00000057606	Colq	A130034K24Rik	collagen like tail subunit of asymmetric acetylcholinesterase	protein-coding
2600	chr13	116707535	116707963	+	0	NA	Intergenic	Intergenic	130429	NR_153406	74680		NR_153406	ENSMUSG00000114290	4930435F18Rik	-	RIKEN cDNA 4930435F18 gene	ncRNA
1389	chr4	116788965	116789191	+	0	NA	intron (NM_146151, intron 4 of 10)	intron (NM_146151, intron 4 of 10)	18481	NM_026654	68276		NM_026654	ENSMUSG00000028688	Toe1	4930584N22Rik|4933424D16Rik	target of EGR1, member 1 (nuclear)	protein-coding
400	chr1	11138131	11138342	+	0	NA	intron (NM_029525, intron 15 of 39)	intron (NM_029525, intron 15 of 39)	-125727	NM_001033636	109294		NM_029525	ENSMUSG00000048960	Prex2	6230420N16Rik|C030045D06Rik|D430013K02|Depdc2|P-Rex2	phosphatidylinositol-3,4,5-trisphosphate-dependent Rac exchange factor 2	protein-coding
3047	chr6	134888277	134888610	+	0	NA	promoter-TSS (NM_001362052)	promoter-TSS (NM_001362052)	-582	NM_001362052	14760		NM_008157	ENSMUSG00000032641	Gpr19	-	G protein-coupled receptor 19	protein-coding
3557	chr1	6760538	6761075	+	0	NA	intron (NR_045189, intron 3 of 22)	intron (NR_045189, intron 3 of 22)	30755	NR_045189	240690		NM_173868	ENSMUSG00000033740	St18	Myt3|NZF-3|Nzf3|mKIAA0535	suppression of tumorigenicity 18	protein-coding
1323	chr11	61579355	61579590	+	0	NA	intron (NM_001362587, intron 1 of 11)	CpG	215	NM_001362586	13855		NM_010148	ENSMUSG00000001036	Epn2	9530051D10Rik|Ibp2	epsin 2	protein-coding
501	chr10	19485658	19485898	+	0	NA	promoter-TSS (NR_152784)	promoter-TSS (NR_152784)	-937	NR_152784	102635880		NR_152784	ENSMUSG00000110902	Gm33104	-	predicted gene, 33104	ncRNA
2114	chr16	55758969	55759242	+	0	NA	Intergenic	MTD|LTR|ERVL-MaLR	63033	NM_001159394	80859		NM_030612	ENSMUSG00000035356	Nfkbiz	INAP|Mail	nuclear factor of kappa light polypeptide gene enhancer in B cells inhibitor, zeta	protein-coding
2254	chr3	18626548	18627010	+	0	NA	intron (NR_166210, intron 3 of 3)	intron (NR_166210, intron 3 of 3)	16316	NR_166210	102632812		NR_166210		Gm30789	-	predicted gene, 30789	ncRNA
893	chr7	141131604	141131912	+	0	NA	intron (NM_013782, intron 1 of 11)	intron (NM_013782, intron 1 of 11)	472	NM_013782	27388		NM_013782	ENSMUSG00000025495	Ptdss2	PSS2	phosphatidylserine synthase 2	protein-coding
981	chr4	45551003	45551442	+	0	NA	Intergenic	Intergenic	-20394	NM_001033306	230126		NM_001033306	ENSMUSG00000044813	Shb	-	src homology 2 domain-containing transforming protein B	protein-coding
3702	chr1	154607360	154607743	+	0	NA	intron (NM_009782, intron 6 of 46)	L2b|LINE|L2	118369	NM_009782	12290		NM_009782	ENSMUSG00000004110	Cacna1e	A430040I15|BII|Cach6|Cacnl1a6|Cav2.3|Cchra1|alpha1E	calcium channel, voltage-dependent, R type, alpha 1E subunit	protein-coding
1366	chr6	89327819	89328021	+	0	NA	intron (NM_008881, intron 23 of 31)	intron (NM_008881, intron 23 of 31)	34693	NM_008881	18844		NM_008881	ENSMUSG00000030084	Plxna1	2600013D04Rik|NOV|PlexA1|Plxn1|mKIAA4053	plexin A1	protein-coding
706	chr10	51153721	51153942	+	0	NA	Intergenic	Intergenic	258180	NM_011376	20464		NM_011376	ENSMUSG00000019913	Sim1	bHLHe14|mSIM1	single-minded family bHLH transcription factor 1	protein-coding
414	chr1	34060925	34061225	+	0	NA	intron (NM_134448, intron 1 of 97)	intron (NM_134448, intron 1 of 97)	49480	NM_133833	13518		NM_010081	ENSMUSG00000026131	Dst	2310001O04Rik|A830042E19Rik|BP230|BPAG1-n|Bpag|Bpag1|Macf2|ah|athetoid|dt|mKIAA0728|nmf203|nmf339	dystonin	protein-coding
3107	chr4	13882430	13882723	+	0	NA	intron (NM_001111027, intron 11 of 11)	intron (NM_001111027, intron 11 of 11)	97794	NM_009822	12395		NM_009822	ENSMUSG00000006586	Runx1t1	Cbfa2t1h|ETO|MTG8	RUNX1 translocation partner 1	protein-coding
743	chr7	125763341	125763872	+	0	NA	intron (NM_001081022, intron 5 of 27)	intron (NM_001081022, intron 5 of 27)	55736	NM_001081022	233865		NM_001081022	ENSMUSG00000032743	Katnip	D430042O09Rik|Kiaa0556	katanin interacting protein	protein-coding
1673	chr11	76997470	76997696	+	0	NA	Intergenic	CpG	-1014	NM_010484	15567		NM_010484	ENSMUSG00000020838	Slc6a4	5-HTT|Htt|Sert	solute carrier family 6 (neurotransmitter transporter, serotonin), member 4	protein-coding
1700	chr11	82473179	82473505	+	0	NA	Intergenic	Intergenic	84442	NM_001304439	270893		NM_023438	ENSMUSG00000020701	Tmem132e	Gm644	transmembrane protein 132E	protein-coding
294	chr5	116497202	116497792	+	0	NA	intron (NM_026886, intron 1 of 12)	intron (NM_026886, intron 1 of 12)	58775	NR_015595	76798		NR_015595	ENSMUSG00000086219	Srrm4os	2410137F16Rik	serine/arginine repetitive matrix 4, opposite strand	ncRNA
2925	chr1	39650771	39651096	+	0	NA	exon (NM_170597, exon 1 of 4)	exon (NM_170597, exon 1 of 4)	249	NM_170597	263764		NM_170597	ENSMUSG00000050967	Creg2	A830098L22Rik	cellular repressor of E1A-stimulated genes 2	protein-coding
117	chr5	112153719	112154017	+	0	NA	Intergenic	CpG	-2359	NR_166436	75640		NR_166436	ENSMUSG00000104538	1700016B01Rik	Gm42491	RIKEN cDNA 1700016B01 gene	ncRNA
3807	chr17	25766001	25766209	+	0	NA	Intergenic	Intergenic	-7671	NM_026238	67563		NM_026238	ENSMUSG00000002280	Ciao3	9030612I22Rik|Narfl|PRN	cytosolic iron-sulfur assembly component 3	protein-coding
484	chr10	11450062	11450331	+	0	NA	intron (NM_010146, intron 3 of 3)	intron (NM_010146, intron 3 of 3)	106751	NM_010146	13853		NM_010146	ENSMUSG00000055493	Epm2a	TG-B|Tg(TcraK,TcrbK)TG-BFlv	epilepsy, progressive myoclonic epilepsy, type 2 gene alpha	protein-coding
3321	chr11	114000163	114000443	+	0	NA	intron (NM_172800, intron 1 of 44)	intron (NM_172800, intron 1 of 44)	66726	NM_172800	237979		NM_172800	ENSMUSG00000041592	Sdk2	4632412F08Rik|5330435L01Rik|Sdk-2|mKIAA1514	sidekick cell adhesion molecule 2	protein-coding
2814	chr11	95585096	95585384	+	0	NA	intron (NM_033217, intron 1 of 5)	CpG	2458	NM_033217	18053		NM_033217	ENSMUSG00000000120	Ngfr	LNGFR|Tnfrsf16|p75|p75NGFR|p75NTR	nerve growth factor receptor (TNFR superfamily, member 16)	protein-coding
925	chr18	36801499	36801794	+	0	NA	promoter-TSS (NR_027885)	promoter-TSS (NR_027885)	-117	NR_027885	378472		NR_027885		Vaultrc5	Gm22653|Mvg1	vault RNA component 5	ncRNA
1579	chr4	125928304	125929442	+	0	NA	Intergenic	Intergenic	-6470	NR_015560	72395		NR_015560	ENSMUSG00000085562	2610028E06Rik	-	RIKEN cDNA 2610028E06 gene	ncRNA
911	chr18	25533277	25533576	+	0	NA	intron (NM_001362327, intron 3 of 12)	intron (NM_001362327, intron 3 of 12)	146322	NM_001362337	108013		NM_133195	ENSMUSG00000024268	Celf4	A230070D14Rik|BRUNOL-4|Brul4|Brunol4|C130060B05Rik	CUGBP, Elav-like family member 4	protein-coding
1668	chr11	76385728	76386168	+	0	NA	intron (NM_008750, intron 1 of 7)	intron (NM_008750, intron 1 of 7)	13193	NM_008750	18230		NM_008750	ENSMUSG00000020844	Nxn	l11Jus13	nucleoredoxin	protein-coding
3615	chr9	55540924	55541269	+	0	NA	promoter-TSS (NM_027397)	promoter-TSS (NM_027397)	-53	NM_027397	104360		NM_027397	ENSMUSG00000032318	Isl2	3110001N10Rik	insulin related protein 2 (islet 2)	protein-coding
1653	chr9	94409863	94410291	+	0	NA	Intergenic	Intergenic	-63283	NR_168505	102634356		NR_168505		Gm31957	-	predicted gene, 31957	ncRNA
1109	chr11	49918561	49918935	+	0	NA	intron (NM_001347462, intron 1 of 13)	intron (NM_001347462, intron 1 of 13)	16587	NM_001347462	74563		NM_029004	ENSMUSG00000020374	Rasgef1c	9130006A14Rik	RasGEF domain family, member 1C	protein-coding
115	chr5	111864461	111864661	+	0	NA	Intergenic	Intergenic	-102833	NR_045833	269683		NM_207252	ENSMUSG00000085271	E130006D01Rik	Gm16018|Gm681|Hrtlincr5	RIKEN cDNA E130006D01 gene	ncRNA
121	chr7	70346586	70346929	+	0	NA	Intergenic	Intergenic	-8905	NR_131144	624549		NR_131144	ENSMUSG00000109097	Gm29683	Gm44536	predicted gene, 29683	ncRNA
149	chr7	75826800	75827008	+	0	NA	Intergenic	Intergenic	-21434	NM_001122780	207952		NM_029652	ENSMUSG00000055652	Klhl25	2810402K13Rik|Enc-1	kelch-like 25	protein-coding
742	chr5	139983960	139984473	+	0	NA	Intergenic	RLTR11A|LTR|ERVK	76350	NM_001384186	243312		NM_175522	ENSMUSG00000048988	Elfn1	A930017N06Rik|Ppp1r28	leucine rich repeat and fibronectin type III, extracellular 1	protein-coding
3387	chr15	6707804	6708058	+	0	NA	promoter-TSS (NM_030168)	promoter-TSS (NM_030168)	-450	NM_030168	78757		NM_030168	ENSMUSG00000050310	Rictor	4921505C17Rik|6030405M08Rik|AVO3|D530039E11Rik	RPTOR independent companion of MTOR, complex 2	protein-coding
1482	chr11	68302755	68303119	+	0	NA	intron (NM_008744, intron 2 of 6)	intron (NM_008744, intron 2 of 6)	82045	NR_105833	102465219		NR_105833	ENSMUSG00000099174	Mir6406	Gm27981|mmu-mir-6406	microRNA 6406	ncRNA
1967	chr16	32783276	32783750	+	0	NA	intron (NM_001145874, intron 3 of 3)	RSINE1|SINE|B4	13922	NM_001145874	224116		NM_146071	ENSMUSG00000035638	Muc20	-	mucin 20	protein-coding
2391	chr3	37922466	37922693	+	0	NA	intron (NR_040559, intron 1 of 3)	intron (NR_040559, intron 1 of 3)	23766	NR_040559	626410		NR_040559	ENSMUSG00000106461	Gm20755	-	predicted gene, 20755	ncRNA
1049	chr18	45559362	45559620	+	0	NA	promoter-TSS (NM_080465)	promoter-TSS (NM_080465)	-158	NR_166707	102634598		NR_166707		Gm32139	-	predicted gene, 32139	ncRNA
1333	chr11	66813268	66813566	+	0	NA	Intergenic	Intergenic	-98574	NM_178656	193003		NM_178656	ENSMUSG00000048070	Pirt	A530088H08Rik	phosphoinositide-interacting regulator of transient receptor potential channels	protein-coding
150	chr7	75859760	75860195	+	0	NA	intron (NM_029652, intron 1 of 2)	intron (NM_029652, intron 1 of 2)	11639	NM_029652	207952		NM_029652	ENSMUSG00000055652	Klhl25	2810402K13Rik|Enc-1	kelch-like 25	protein-coding
1559	chr6	110205878	110206129	+	0	NA	Intergenic	Intergenic	-439509	NM_001346640	108073		NM_177328	ENSMUSG00000056755	Grm7	6330570A01Rik|C030018L03|E130018M02Rik|Gpr1g|Gprc1g|SMN2|Tg(SMN2)89Ahmb|mGluR7	glutamate receptor, metabotropic 7	protein-coding
892	chr7	141094670	141094960	+	0	NA	5' UTR (NM_023059, exon 2 of 10)	5' UTR (NM_023059, exon 2 of 10)	5731	NM_001355055	24058		NM_023059	ENSMUSG00000025494	Sigirr	TIR8	single immunoglobulin and toll-interleukin 1 receptor (TIR) domain	protein-coding
927	chr18	38085212	38085416	+	0	NA	Intergenic	Intergenic	-86345	NM_001205336	106952		NM_139206	ENSMUSG00000024451	Arap3	Centd3|Drag1|E030006K04Rik|cnt-d3	ArfGAP with RhoGAP domain, ankyrin repeat and PH domain 3	protein-coding
1780	chr9	114716764	114716974	+	0	NA	intron (NM_146229, intron 8 of 12)	B1F1|SINE|Alu	-14334	NM_026036	67213		NM_026036	ENSMUSG00000032434	Cmtm6	2810051A14Rik|Cklfsf6	CKLF-like MARVEL transmembrane domain containing 6	protein-coding
2415	chr3	51652498	51652790	+	0	NA	Intergenic	Intergenic	-8535	NM_001310482	211666		NM_174995	ENSMUSG00000074604	Mgst2	GST2|MGST-II	microsomal glutathione S-transferase 2	protein-coding
2891	chr3	147181783	147182219	+	0	NA	Intergenic	Intergenic	329634	NM_001357217	70892		NM_027594	ENSMUSG00000036745	Ttll7	1110049N09Rik|4921517B04Rik|C630030B20|mTTLL7	tubulin tyrosine ligase-like family, member 7	protein-coding
3131	chr14	67536748	67537257	+	0	NA	Intergenic	Intergenic	60129	NR_153767	328436		NR_153767	ENSMUSG00000114744	Gm38409	E030037F02	predicted gene, 38409	ncRNA
1564	chr4	124385162	124385854	+	0	NA	Intergenic	Intergenic	-52788	NR_166446	76410		NR_166446		1700021L23Rik	-	RIKEN cDNA 1700021L23 gene	ncRNA
2295	chr16	88372275	88372917	+	0	NA	Intergenic	Intergenic	-82380	NM_001346964	14805		NM_010348	ENSMUSG00000022935	Grik1	A830007B11Rik|D16Ium24|D16Ium24e|GluK1|GluK5|Glur-5|Glur5|Glurbeta1	glutamate receptor, ionotropic, kainate 1	protein-coding
643	chr12	111713080	111713315	+	0	NA	promoter-TSS (NM_026511)	promoter-TSS (NM_026511)	59	NM_027404	70369		NM_027404	ENSMUSG00000049792	Bag5	1600025G07Rik|4930405J06Rik|Bag-5	BCL2-associated athanogene 5	protein-coding
606	chr17	72047371	72047817	+	0	NA	intron (NM_007439, intron 5 of 28)	intron (NM_007439, intron 5 of 28)	265647	NM_030179	78785		NM_030179	ENSMUSG00000024059	Clip4	1700024K14Rik|1700074B05Rik|4833417L20Rik|5830409B12Rik|Rsnl2	CAP-GLY domain containing linker protein family, member 4	protein-coding
1833	chr16	13256237	13256471	+	0	NA	promoter-TSS (NM_001122667)	promoter-TSS (NM_001122667)	-127	NM_001122667	239719		NM_153588	ENSMUSG00000009569	Mrtfb	Gt4-1|MRTF-B|Mkl2|SOLOIST|mKIAA1243	myocardin related transcription factor B	protein-coding
273	chr10	83107582	83107900	+	0	NA	intron (NM_021439, intron 2 of 2)	intron (NM_021439, intron 2 of 2)	122244	NM_021439	58250		NM_021439	ENSMUSG00000034612	Chst11	1110020P09Rik|C4ST|C4ST-1|C4ST1|C4s	carbohydrate sulfotransferase 11	protein-coding
829	chr11	6895290	6895602	+	0	NA	Intergenic	Intergenic	-167987	NM_009622	432530		NM_009622	ENSMUSG00000020431	Adcy1	AC1|D11Bwg1392e|I-AC|brl	adenylate cyclase 1	protein-coding
2530	chr8	69208976	69209261	+	0	NA	promoter-TSS (NM_001013379)	promoter-TSS (NM_001013379)	72	NM_001013379	234358		NM_001013379	ENSMUSG00000059897	Zfp930	-	zinc finger protein 930	protein-coding
1189	chr4	103306023	103306335	+	0	NA	intron (NR_045887, intron 2 of 3)	intron (NR_045887, intron 2 of 3)	-7667	NM_025909	67013		NM_025909	ENSMUSG00000035069	Oma1	2010001O09Rik|MPRP-1|ZMPOMA1	OMA1 zinc metallopeptidase	protein-coding
3019	chr6	125485645	125485882	+	0	NA	intron (NM_007657, intron 1 of 7)	intron (NM_007657, intron 1 of 7)	8997	NM_007657	12527		NM_007657	ENSMUSG00000030342	Cd9	Tspan29	CD9 antigen	protein-coding
1645	chr19	7440393	7440814	+	0	NA	intron (NM_053076, intron 1 of 6)	intron (NM_053076, intron 1 of 6)	18030	NR_105957	102466781		NR_105957	ENSMUSG00000098293	Mir6991	Gm27966|mmu-mir-6991	microRNA 6991	ncRNA
162	chr17	29731765	29732045	+	0	NA	Intergenic	Intergenic	-14888	NM_026782	68597		NM_026782	ENSMUSG00000024018	Ccdc167	1110021J02Rik	coiled-coil domain containing 167	protein-coding
769	chr7	128303685	128304730	+	0	NA	Intergenic	Intergenic	-6076	NM_145590	233913		NM_145590	ENSMUSG00000030780	Rusf1	-	RUS family member 1	protein-coding
434	chr12	98562542	98563025	+	0	NA	intron (NM_029911, intron 1 of 6)	intron (NM_029911, intron 1 of 6)	11929	NM_001316665	72258		NM_029911	ENSMUSG00000033854	Kcnk10	1700024D23Rik|3010005K24Rik|Trek2	potassium channel, subfamily K, member 10	protein-coding
3307	chr2	29843563	29843936	+	0	NA	3' UTR (NM_026615, exon 5 of 5)	3' UTR (NM_026615, exon 5 of 5)	-1898	NR_106110	102466839		NR_106110	ENSMUSG00000105010	Mir219b	mmu-mir-219b	microRNA 219b	ncRNA
1402	chr6	95469384	95469855	+	0	NA	Intergenic	Intergenic	-135626	NR_033559	414067		NR_033559	ENSMUSG00000068180	AY512915	-	cDNA sequence AY512915	ncRNA
3821	chr17	27501764	27502146	+	0	NA	intron (NM_001379317, intron 1 of 9)	intron (NM_001379317, intron 1 of 9)	1578	NM_001013385	268934		NM_001013385	ENSMUSG00000063239	Grm4	Gprc1d|mGluR4	glutamate receptor, metabotropic 4	protein-coding
791	chr17	88440424	88441174	+	0	NA	promoter-TSS (NM_180974)	promoter-TSS (NM_180974)	95	NM_180974	14236		NM_180974	ENSMUSG00000034998	Foxn2	3230402J05Rik|6030465J18Rik|Fkh19|Foxn1|HTLF	forkhead box N2	protein-coding
1166	chr6	75126158	75126816	+	0	NA	Intergenic	Intergenic	-1517814	NR_157242	102634075		NR_157242	ENSMUSG00000107441	Gm31747	-	predicted gene, 31747	ncRNA
1592	chr19	4629067	4629297	+	0	NA	intron (NM_001033447, intron 13 of 14)	MIR|SINE|MIR	-3537	NR_160883	19671		NM_023131	ENSMUSG00000024889	Rce1	D19Ertd283e|D19Ertd98e	Ras converting CAAX endopeptidase 1	protein-coding
324	chr7	96336510	96337034	+	0	NA	intron (NM_001310760, intron 1 of 32)	intron (NM_001310760, intron 1 of 32)	5192	NR_046043	670727		NR_046043	ENSMUSG00000085751	Gm15412	-	predicted gene 15412	ncRNA
2314	chr13	64248827	64249075	+	0	NA	promoter-TSS (NM_001122989)	promoter-TSS (NM_001122989)	251	NR_045798	66503		NR_045798	ENSMUSG00000097101	1810034E14Rik	-	RIKEN cDNA 1810034E14 gene	ncRNA
3225	chr6	145998799	145999142	+	0	NA	Intergenic	Intergenic	64848	NM_010656	16651		NM_010656	ENSMUSG00000030255	Sspn	Gm32675|Krag	sarcospan	protein-coding
158	chr5	116231943	116232461	+	0	NA	intron (NM_001360005, intron 1 of 5)	intron (NM_001360005, intron 1 of 5)	56783	NM_177759	269693		NM_177759	ENSMUSG00000043913	Ccdc60	C130098D09	coiled-coil domain containing 60	protein-coding
1123	chr6	54565944	54566440	+	0	NA	intron (NM_027268, intron 1 of 7)	CpG	190	NM_027268	69938		NM_027268	ENSMUSG00000019124	Scrn1	2810019K23Rik|6330535A03Rik|SES1|mKIAA0193	secernin 1	protein-coding
841	chr11	18877803	18878016	+	0	NA	Intergenic	Intergenic	141060	NM_001193271	17268		NM_010789	ENSMUSG00000020160	Meis1	C530044H18Rik|Evi8	Meis homeobox 1	protein-coding
596	chr17	70853212	70853486	+	0	NA	intron (NM_001164074, intron 1 of 2)	CpG	183	NM_001164074	21815		NM_009372	ENSMUSG00000047407	Tgif1	Tgif	TGFB-induced factor homeobox 1	protein-coding
3400	chr1	90603047	90603274	+	0	NA	promoter-TSS (NM_133805)	promoter-TSS (NM_133805)	-265	NM_133805	108679		NM_133805	ENSMUSG00000034432	Cops8	9430009J09Rik|Csn8|Sgn8	COP9 signalosome subunit 8	protein-coding
137	chr7	72541637	72541895	+	0	NA	Intergenic	Intergenic	107584	NR_169100	100042880		NR_169100	ENSMUSG00000081895	Rpl17-ps10	Gm10294	ribosomal protein L17, pseudogene 10	pseudo
1889	chr4	148376521	148376773	+	0	NA	Intergenic	Intergenic	68113	NM_027873	71707		NM_027873	ENSMUSG00000047719	Ubiad1	1200002M06Rik|Tere1	UbiA prenyltransferase domain containing 1	protein-coding
2471	chr13	88792845	88793114	+	0	NA	Intergenic	RLTR11A2|LTR|ERVK	-28493	NM_001037987	13612		NM_010103	ENSMUSG00000034488	Edil3	Del-1|Del1|Sox2-cre|Sox2Cre|Tg(Sox2-cre)1Amc	EGF-like repeats and discoidin I-like domains 3	protein-coding
3590	chr9	49798891	49799136	+	0	NA	promoter-TSS (NM_001113204)	promoter-TSS (NM_001113204)	56	NM_010875	17967		NM_010875	ENSMUSG00000039542	Ncam1	CD56|E-NCAM|NCAM-1|Ncam	neural cell adhesion molecule 1	protein-coding
2286	chr16	86694562	86694773	+	0	NA	Intergenic	Intergenic	111846	NR_153789	102635020		NR_153789		Gm32461	-	predicted gene, 32461	ncRNA
642	chr10	115315567	115315892	+	0	NA	promoter-TSS (NM_024454)	promoter-TSS (NM_024454)	-138	NM_024454	216344		NM_024454	ENSMUSG00000020132	Rab21	9630024B22	RAB21, member RAS oncogene family	protein-coding
931	chr11	20571865	20572111	+	0	NA	intron (NM_021372, intron 1 of 1)	intron (NM_021372, intron 1 of 1)	28822	NM_021372	58172		NM_021372	ENSMUSG00000049800	Sertad2	Kiaa0127|MNCb-1504|SEI-2|Sei2|TRIP-Br2|mKIAA0127	SERTA domain containing 2	protein-coding
1866	chr9	123281983	123282186	+	0	NA	Intergenic	Intergenic	-21295	NM_001002267	72309		NM_001002267	ENSMUSG00000054871	Tmem158	2310037P21Rik|Ris1	transmembrane protein 158	protein-coding
272	chr10	82859751	82860237	+	0	NA	promoter-TSS (NM_001042514)	promoter-TSS (NM_001042514)	-347	NM_001042514	50493		NM_015762	ENSMUSG00000020250	Txnrd1	TR|TR1|TrxR1	thioredoxin reductase 1	protein-coding
1823	chr4	147586785	147587015	+	0	NA	Intergenic	Intergenic	33623	NM_001014397	433804		NM_001014397	ENSMUSG00000065999	Zfp985	Gm13154	zinc finger protein 985	protein-coding
2745	chr3	112325392	112325670	+	0	NA	Intergenic	Intergenic	443628	NR_045362	625585		NR_045362	ENSMUSG00000104543	Gm6602	-	predicted gene 6602	ncRNA
2269	chr3	31057137	31057527	+	0	NA	Intergenic	Intergenic	18366	NR_105975	102465610		NR_105975	ENSMUSG00000098890	Mir7008	Gm27752|mmu-mir-7008	microRNA 7008	ncRNA
3121	chr14	65724395	65724598	+	0	NA	intron (NM_001168318, intron 3 of 7)	intron (NM_001168318, intron 3 of 7)	58093	NM_001168318	71145		NM_028903	ENSMUSG00000022032	Scara5	4932433F15Rik|4933425F03Rik|Tesr	scavenger receptor class A, member 5	protein-coding
2451	chr17	8165643	8165860	+	0	NA	intron (NM_001197046, intron 1 of 12)	CpG	233	NM_201230	75296		NM_201230	ENSMUSG00000069135	Cep43	4930553O10Rik|FOP|Fgfr1op	centrosomal protein 43	protein-coding
2680	chr8	84647397	84647855	+	0	NA	Intergenic	Intergenic	15226	NM_010499	15936		NM_010499	ENSMUSG00000053560	Ier2	Ch1|Pip92	immediate early response 2	protein-coding
135	chr5	113619871	113620549	+	0	NA	intron (NM_008153, intron 1 of 2)	(CCCCCA)n|Simple_repeat|Simple_repeat	23393	NM_001359060	14747		NM_008153	ENSMUSG00000042190	Cmklr1	ChemR23|DEZ|Gpcr27|mcmklr1	chemerin chemokine-like receptor 1	protein-coding
1309	chr9	63182027	63182529	+	0	NA	intron (NM_001364493, intron 20 of 20)	intron (NM_001364493, intron 20 of 20)	-33317	NM_001163758	207667		NM_172446	ENSMUSG00000022245	Skor1	C230094B15Rik|Corl1|Lbxcor1	SKI family transcriptional corepressor 1	protein-coding
2520	chr8	60884227	60884585	+	0	NA	Intergenic	Intergenic	-6022	NM_001379028	72612		NM_028299	ENSMUSG00000038005	Hpf1	2700029M09Rik|C230006B22Rik|C4orf27	histone PARylation factor 1	protein-coding
408	chr1	23762927	23763150	+	0	NA	exon (NM_172124, exon 1 of 4)	exon (NM_172124, exon 1 of 4)	1112	NM_172124	280645		NM_172124	ENSMUSG00000026156	B3gat2	GlcAT-S|Glcats	beta-1,3-glucuronyltransferase 2	protein-coding
1098	chr11	44634839	44635225	+	0	NA	intron (NM_001362569, intron 5 of 15)	intron (NM_001362569, intron 5 of 15)	14804	NM_001362569	13591		NM_007897	ENSMUSG00000057098	Ebf1	Ebf|O/E-1|OE-1|Olf-1|Olf1	early B cell factor 1	protein-coding
874	chr6	13677861	13678341	+	0	NA	promoter-TSS (NM_175312)	promoter-TSS (NM_175312)	-135	NM_175312	101148		NM_175312	ENSMUSG00000042742	Bmt2	B630005N14Rik	base methyltransferase of 25S rRNA 2	protein-coding
379	chr2	130179365	130179604	+	0	NA	promoter-TSS (NM_009225)	promoter-TSS (NM_009225)	-120	NM_009225	20638		NM_009225	ENSMUSG00000027404	Snrpb	SM-B|SM11|SMB|SNRNP-B	small nuclear ribonucleoprotein B	protein-coding
3235	chr6	149442850	149443285	+	0	NA	intron (NM_009753, intron 1 of 8)	intron (NM_009753, intron 1 of 8)	34083	NM_001112796	12121		NM_009753	ENSMUSG00000003452	Bicd1	B830009D06Rik|bic-D 1	BICD cargo adaptor 1	protein-coding
3782	chr2	75442378	75443415	+	0	NA	intron (NR_040635, intron 1 of 2)	intron (NR_040635, intron 1 of 2)	1283	NR_040635	77269		NR_040635		9430019J16Rik	-	RIKEN cDNA 9430019J16 gene	ncRNA
1133	chr4	82513170	82513513	+	0	NA	intron (NR_137202, intron 1 of 1)	CpG	5352	NR_137202	102635783		NR_137202	ENSMUSG00000087413	Gm11266	-	predicted gene 11266	ncRNA
163	chr17	30110522	30111086	+	0	NA	intron (NM_148926, intron 2 of 4)	intron (NM_148926, intron 2 of 4)	105765	NR_151443	21769		NM_148926	ENSMUSG00000044477	Zfand3	TEG-27|Tex27	zinc finger, AN1-type domain 3	protein-coding
1017	chr6	51044100	51044564	+	0	NA	Intergenic	Intergenic	137926	NR_157241	102633851		NR_157241		Gm31579	Gm44400	predicted gene, 31579	ncRNA
2191	chrX	153497387	153497945	+	0	NA	promoter-TSS (NM_018798)	promoter-TSS (NM_018798)	-566	NM_018798	54609		NM_018798	ENSMUSG00000050148	Ubqln2	Chap1|Dsk2|HRIHFB2157|Plic-2|Plic2	ubiquilin 2	protein-coding
3187	chr11	112501795	112502086	+	0	NA	Intergenic	Intergenic	209416	NR_024085	217294		NM_146031	ENSMUSG00000041674	BC006965	-	cDNA sequence BC006965	ncRNA
3831	chr2	93069324	93069531	+	0	NA	Intergenic	Intergenic	-23262	NM_001368849	100042784		NM_001177536	ENSMUSG00000075028	Prdm11	8030443D09Rik|Gm29694|Gm707	PR domain containing 11	protein-coding
2442	chr17	5993695	5994089	+	0	NA	intron (NM_001357667, intron 3 of 24)	intron (NM_001357667, intron 3 of 24)	-5693	NR_166688	102639142		NR_166688		Gm35525	-	predicted gene, 35525	ncRNA
3828	chr17	27797155	27797619	+	0	NA	intron (NM_001044719, intron 1 of 4)	intron (NM_001044719, intron 1 of 4)	23155	NM_001044719	224647		NM_001033279	ENSMUSG00000056692	Ilrun	C030010A15|D17Wsu92e	inflammation and lipid regulator with UBA-like and NBR1-like domains	protein-coding
2605	chr14	7314978	7315268	+	0	NA	5' UTR (NM_001378725, exon 1 of 6)	5' UTR (NM_001378725, exon 1 of 6)	122	NM_001378725	100042235		NM_001378725	ENSMUSG00000091472	Gm3739	-	predicted gene 3739	protein-coding
2089	chr2	174917616	174917906	+	0	NA	Intergenic	Intergenic	61857	NR_166457	102632360		NR_166457		Gm14616	-	predicted gene 14616	ncRNA
2023	chrX	75475408	75475702	+	0	NA	Intergenic	CpG	-38742	NM_011692	22327		NM_011692	ENSMUSG00000031197	Vbp1	VBP-1	von Hippel-Lindau binding protein 1	protein-coding
3384	chr1	88069365	88069793	+	0	NA	intron (NM_201641, intron 1 of 4)	intron (NM_201641, intron 1 of 4)	-1200	NM_201644	394434		NM_201644	ENSMUSG00000090175	Ugt1a9	UDPGT|UDPGT 1-9|UGT1-09|UGT1.9|UGTP4|Ugt1a12|mUGTBr/P	UDP glucuronosyltransferase 1 family, polypeptide A9	protein-coding
2436	chr5	74782656	74783025	+	0	NA	Intergenic	Intergenic	-79937	NM_001159577	16924		NM_010727	ENSMUSG00000029228	Lnx1	Lnx	ligand of numb-protein X 1	protein-coding
1964	chr13	23453494	23453777	+	0	NA	Intergenic	Intergenic	12266	NM_013483	12231		NM_013483	ENSMUSG00000000706	Btn1a1	Btn	butyrophilin, subfamily 1, member A1	protein-coding
2066	chr2	170345356	170345719	+	0	NA	Intergenic	Intergenic	-10824	NR_040610	73303		NR_040610	ENSMUSG00000086999	Bcas1os2	1700040N02Rik	brain enriched myelin associated protein 1, opposite strand 2	ncRNA
2898	chr11	96737955	96738307	+	0	NA	intron (NM_001177898, intron 10 of 10)	intron (NM_001177898, intron 10 of 10)	39424	NM_001163389	74479		NM_028965	ENSMUSG00000020876	Snx11	4933439F10Rik|A930041K09Rik	sorting nexin 11	protein-coding
3485	chr2	33886548	33886865	+	0	NA	intron (NM_175184, intron 1 of 9)	intron (NM_175184, intron 1 of 9)	1240	NM_175184	72543		NM_175184	ENSMUSG00000038740	Mvb12b	2610200O14Rik|2610528K11Rik|Fam125b	multivesicular body subunit 12B	protein-coding
3138	chr11	102937415	102938129	+	0	NA	Intergenic	Intergenic	8944	NM_011795	23829		NM_011795	ENSMUSG00000045532	C1ql1	Adil|C1qrf|CRF|CTRP14|gliacolin	complement component 1, q subcomponent-like 1	protein-coding
720	chr7	119720530	119720843	+	0	NA	exon (NM_145585, exon 2 of 5)	exon (NM_145585, exon 2 of 5)	2933	NM_145585	233802		NM_145585	ENSMUSG00000030942	Thumpd1	6330575P11Rik	THUMP domain containing 1	protein-coding
66	chr1	170484830	170485550	+	0	NA	intron (NR_154593, intron 2 of 9)	intron (NR_154593, intron 2 of 9)	71920	NR_154593	70729		NM_027528	ENSMUSG00000038473	Nos1ap	6330408P19Rik|Capon	nitric oxide synthase 1 (neuronal) adaptor protein	protein-coding
2930	chr1	39900667	39900907	+	0	NA	promoter-TSS (NM_001252201)	promoter-TSS (NM_001252201)	-126	NM_001252202	26921		NM_008696	ENSMUSG00000026074	Map4k4	9430080K19Rik|HGK|Nik	mitogen-activated protein kinase kinase kinase kinase 4	protein-coding
336	chr7	99352187	99352503	+	0	NA	intron (NM_001111043, intron 1 of 5)	intron (NM_001111043, intron 1 of 5)	894	NM_001111043	12406		NM_009825	ENSMUSG00000070436	Serpinh1	BERF-1|Cbp1|Cbp2|Hsp47|J6|Serpinh2|gp46	serine (or cysteine) peptidase inhibitor, clade H, member 1	protein-coding
556	chr7	116333921	116334361	+	0	NA	promoter-TSS (NM_026533)	promoter-TSS (NM_026533)	49	NM_026533	68052		NM_026533	ENSMUSG00000090862	Rps13	2700063M04Rik	ribosomal protein S13	protein-coding
198	chr17	35438969	35439418	+	0	NA	promoter-TSS (NM_001198561)	promoter-TSS (NM_001198561)	26	NM_001201460	110558		NM_001201460		H2-Q9	H-2Q9|Ped|Qa-2|Qa-9|Qa9	histocompatibility 2, Q region locus 9	protein-coding
1992	chr13	29823775	29824073	+	0	NA	intron (NM_001308486, intron 4 of 5)	intron (NM_001308486, intron 4 of 5)	31749	NM_144536	68916		NM_144536	ENSMUSG00000006191	Cdkal1	1190005B03Rik|6620401C13Rik	CDK5 regulatory subunit associated protein 1-like 1	protein-coding
2817	chr11	95645660	95645976	+	0	NA	Intergenic	Intergenic	-21139	NM_008831	18673		NM_008831	ENSMUSG00000038845	Phb1	Bap32|Phb	prohibitin 1	protein-coding
1612	chr19	5729447	5729734	+	0	NA	promoter-TSS (NM_023166)	promoter-TSS (NM_023166)	76	NM_181452	17826		NM_023166	ENSMUSG00000024939	Fam89b	1110021A21Rik|MMTV|Mtvr2	family with sequence similarity 89, member B	protein-coding
751	chr5	142401129	142401472	+	0	NA	promoter-TSS (NM_199068)	promoter-TSS (NM_199068)	-197	NM_199068	17425		NM_010812	ENSMUSG00000056493	Foxk1	A630048H08Rik|Gm10868|Mnf	forkhead box K1	protein-coding
426	chr10	84287788	84288242	+	0	NA	Intergenic	Intergenic	152653	NM_001004363	77976		NM_001004363	ENSMUSG00000020032	Nuak1	B230104P22Rik|Omphk1	NUAK family, SNF1-like kinase, 1	protein-coding
3804	chr2	81849075	81849333	+	0	NA	Intergenic	Lx9|LINE|L1	-204454	NM_175513	241514		NM_175513	ENSMUSG00000070866	Zfp804a	C630007C17Rik|Znf804a	zinc finger protein 804A	protein-coding
3093	chr4	9269864	9270255	+	0	NA	intron (NM_001355183, intron 1 of 5)	intron (NM_001355183, intron 1 of 5)	742	NM_028940	74438		NM_028940	ENSMUSG00000041216	Clvs1	4933402J24Rik|Clvl1|Rlbp1l1	clavesin 1	protein-coding
860	chr7	134132469	134132877	+	0	NA	intron (NM_007400, intron 3 of 22)	intron (NM_007400, intron 3 of 22)	92424	NM_007400	11489		NM_007400	ENSMUSG00000054555	Adam12	Mltna	ADAM metallopeptidase domain 12	protein-coding
3610	chr7	35732657	35732964	+	0	NA	intron (NM_178704, intron 3 of 18)	intron (NM_178704, intron 3 of 18)	21644	NM_178704	233115		NM_178704	ENSMUSG00000043671	Dpy19l3	6030410G08|9330164H19Rik	dpy-19 like C-mannosyltransferase 3	protein-coding
3554	chr1	132787193	132787393	+	0	NA	Intergenic	Intergenic	-45496	NM_001160317	269116		NM_182716	ENSMUSG00000026442	Nfasc	D430023G06Rik|NF|mKIAA0756	neurofascin	protein-coding
3044	chr8	123515006	123515504	+	0	NA	exon (NM_001170976, exon 1 of 3)	exon (NM_001170976, exon 1 of 3)	200	NM_001170976	72185		NM_028146	ENSMUSG00000031970	Dbndd1	2810427I04Rik|D8Ertd590e	dysbindin domain containing 1	protein-coding
3176	chr14	78288178	78288970	+	0	NA	intron (NM_011613, intron 2 of 4)	intron (NM_011613, intron 2 of 4)	19469	NM_011613	21943		NM_011613	ENSMUSG00000022015	Tnfsf11	Ly109l|ODF|OPGL|RANKL|Trance	tumor necrosis factor (ligand) superfamily, member 11	protein-coding
2198	chrX	160611198	160611436	+	0	NA	Intergenic	MER21B|LTR|ERVL	108655	NM_011147	237178		NM_011147	ENSMUSG00000062168	Ppef1	PPEF-1	protein phosphatase with EF hand calcium-binding domain 1	protein-coding
3838	chr2	93822236	93822648	+	0	NA	5' UTR (NM_010163, exon 1 of 14)	5' UTR (NM_010163, exon 1 of 14)	126	NM_001355075	14043		NM_010163	ENSMUSG00000027198	Ext2	-	exostosin glycosyltransferase 2	protein-coding
628	chr17	81612258	81612542	+	0	NA	intron (NM_011406, intron 2 of 10)	intron (NM_011406, intron 2 of 10)	125987	NM_011406	20541		NM_011406	ENSMUSG00000054640	Slc8a1	D930008O12Rik|Ncx1	solute carrier family 8 (sodium/calcium exchanger), member 1	protein-coding
14	chr12	57068460	57068710	+	0	NA	intron (NM_172577, intron 1 of 9)	intron (NM_172577, intron 1 of 9)	92058	NM_001167976	217593		NM_172577	ENSMUSG00000035472	Slc25a21	9930033G19Rik|A630030I10	solute carrier family 25 (mitochondrial oxodicarboxylate carrier), member 21	protein-coding
2349	chr8	27174513	27174914	+	0	NA	promoter-TSS (NM_001080813)	promoter-TSS (NM_001080813)	-67	NM_001080813	75767		NM_029423	ENSMUSG00000031488	Rab11fip1	2010200K21Rik|4833414G05Rik|Rcp	RAB11 family interacting protein 1 (class I)	protein-coding
2033	chrX	110307811	110308037	+	0	NA	Intergenic	Intergenic	-64829	NR_033597	634340		NR_033597	ENSMUSG00000082853	Gm7134	EG634340	kinesin family member 18B pseudogene	pseudo
2458	chr17	8872243	8872835	+	0	NA	intron (NM_001347321, intron 1 of 21)	intron (NM_001347321, intron 1 of 21)	22554	NM_001347321	23984		NM_011866	ENSMUSG00000023868	Pde10a	-	phosphodiesterase 10A	protein-coding
2426	chr3	53590094	53590337	+	0	NA	intron (NM_172862, intron 2 of 23)	intron (NM_172862, intron 2 of 23)	67140	NM_172862	242022		NM_172862	ENSMUSG00000037016	Frem2	6030440P17Rik|8430406N05Rik|Gm409|b2b1562Clo|my|ne|nv1	Fras1 related extracellular matrix protein 2	protein-coding
2712	chr8	104534202	104534615	+	0	NA	promoter-TSS (NM_001301164)	promoter-TSS (NM_001301164)	229	NM_144931	234664		NM_144931	ENSMUSG00000031878	Nae1	59kDa|Appbp1	NEDD8 activating enzyme E1 subunit 1	protein-coding
2463	chr17	10110450	10110670	+	0	NA	Intergenic	Intergenic	208801	NM_001159516	19317		NM_021881	ENSMUSG00000062078	Qki	1110003F05Rik|1500005P18|Qk|l(17)-1Wis|l17Wis1	quaking, KH domain containing RNA binding	protein-coding
3104	chr2	6322488	6322959	+	0	NA	promoter-TSS (NM_001080548)	promoter-TSS (NM_001080548)	-34	NM_001080548	98910		NM_181399	ENSMUSG00000039046	Usp6nl	RNTRE|TRE2NL|mKIAA0019	USP6 N-terminal like	protein-coding
2257	chr5	37243986	37244520	+	0	NA	intron (NM_001136058, intron 1 of 13)	intron (NM_001136058, intron 1 of 13)	-1511	NM_007765	12933		NM_007765	ENSMUSG00000029121	Crmp1	CRMP-1|DRP-1|Dpysl1|ULIP-3|Ulip3	collapsin response mediator protein 1	protein-coding
2117	chr13	46019646	46020004	+	0	NA	Intergenic	Intergenic	54601	NR_167678	76000		NR_167678	ENSMUSG00000038152	5033430I15Rik	-	RIKEN cDNA 5033430I15 gene	ncRNA
1091	chr11	39913251	39913456	+	0	NA	Intergenic	Intergenic	-523128	NR_126439	75315		NR_126439		4930553C11Rik	-	RIKEN cDNA 4930553C11 gene	ncRNA
1705	chr11	84916262	84916483	+	0	NA	promoter-TSS (NM_001359182)	promoter-TSS (NM_001359182)	-6	NM_001005223	448850		NM_001005223	ENSMUSG00000020526	Znhit3	Myohd1|TRIP-3|Trip3	zinc finger, HIT type 3	protein-coding
3574	chr9	46308886	46309583	+	0	NA	intron (NM_183104, intron 6 of 12)	MIRb|SINE|MIR	10752	NM_183104	74361		NM_183104	ENSMUSG00000056617	4931429L15Rik	-	RIKEN cDNA 4931429L15 gene	protein-coding
2920	chr1	38649932	38650367	+	0	NA	Intergenic	Intergenic	-22905	NM_001290814	16764		NM_010678	ENSMUSG00000037138	Aff3	3222402O04Rik|A730046J16|LAF-4|Laf4	AF4/FMR2 family, member 3	protein-coding
3216	chr8	127031056	127031522	+	0	NA	Intergenic	Intergenic	-32767	NM_001309391	93742		NM_033620	ENSMUSG00000025812	Pard3	Asip|D8Ertd580e|Par-3|Par3|Pard-3|Pard3a|Phip	par-3 family cell polarity regulator	protein-coding
3128	chr11	102027453	102027859	+	0	NA	promoter-TSS (NM_007863)	promoter-TSS (NM_007863)	-701	NM_007863	13384		NM_007863	ENSMUSG00000052373	Mpp3	6430514B01|Dlgh3	membrane protein, palmitoylated 3 (MAGUK p55 subfamily member 3)	protein-coding
3156	chr14	73194688	73194968	+	0	NA	TTS (NM_009029)	TTS (NM_009029)	12023	NR_030459	751541		NR_030459	ENSMUSG00000076121	Mir687	Mirn687|mir-687|mmu-mir-687	microRNA 687	ncRNA
2478	chr17	15527165	15527369	+	0	NA	promoter-TSS (NM_008799)	promoter-TSS (NM_008799)	34	NM_008799	18567		NM_008799	ENSMUSG00000014771	Pdcd2	Pcd2|RP-8	programmed cell death 2	protein-coding
3496	chr11	118909696	118910083	+	0	NA	promoter-TSS (NM_001285436)	promoter-TSS (NM_001285436)	-317	NM_001039167	52897		NM_001024931	ENSMUSG00000025576	Rbfox3	Fox-3|Hrnbp3|NeuN|Neuna60	RNA binding protein, fox-1 homolog (C. elegans) 3	protein-coding
3506	chr11	120484659	120484863	+	0	NA	TTS (NM_001159328)	TTS (NM_001159328)	124	NM_027204	56282		NM_027204	ENSMUSG00000039640	Mrpl12	0610034O11Rik|1500031N16Rik|L12mt|MRP-L12|Rpml12	mitochondrial ribosomal protein L12	protein-coding
2277	chr16	78376773	78377373	+	0	NA	promoter-TSS (NR_002700)	promoter-TSS (NR_002700)	108	NM_001297747	12228		NM_009770	ENSMUSG00000022863	Btg3	ANA|tob5	BTG anti-proliferation factor 3	protein-coding
2535	chr3	67232813	67233042	+	0	NA	intron (NM_025822, intron 6 of 9)	intron (NM_025822, intron 6 of 9)	-141170	NM_010801	17349		NM_010801	ENSMUSG00000048416	Mlf1	HLS7	myeloid leukemia factor 1	protein-coding
76	chr1	172060860	172061440	+	0	NA	Intergenic	Intergenic	-3554	NM_010916	18071		NM_010916	ENSMUSG00000051251	Nhlh1	Hen1|Nscl|Tal2|bHLHa35	nescient helix loop helix 1	protein-coding
620	chr2	153445402	153445617	+	0	NA	intron (NM_001134300, intron 4 of 10)	CpG	-1030	NM_001001986	329540		NM_001001986	ENSMUSG00000061411	Nol4l	4931410H15|8430427H17Rik|Gm1636	nucleolar protein 4-like	protein-coding
2916	chr14	55853547	55854125	+	0	NA	promoter-TSS (NM_001040072)	promoter-TSS (NM_001040072)	-279	NM_001040072	277154		NM_001040072	ENSMUSG00000075592	Nynrin	mKIAA1305	NYN domain and retroviral integrase containing	protein-coding
3678	chr12	29335137	29335452	+	0	NA	Intergenic	MER92C|LTR|ERV1	-193090	NM_001093775	17933		NM_008666	ENSMUSG00000061911	Myt1l	2900046C06Rik|2900093J19Rik|C630034G21Rik|Nztf1|Pmng1|Png-1|mKIAA1106	myelin transcription factor 1-like	protein-coding
2696	chr8	89006709	89007186	+	0	NA	Intergenic	Intergenic	-17788	NR_106190	102465899		NR_106190	ENSMUSG00000099078	Mir8110	Gm27571|mmu-mir-8110	microRNA 8110	ncRNA
1640	chr15	95313980	95314439	+	0	NA	intron (NM_001289653, intron 14 of 20)	intron (NM_001289653, intron 14 of 20)	-164891	NR_015482	100043315		NR_015482	ENSMUSG00000100603	LOC100043315	-	uncharacterized LOC100043315	ncRNA
1014	chr4	57781150	57781685	+	0	NA	intron (NM_001384150, intron 7 of 10)	intron (NM_001384150, intron 7 of 10)	-63831	NM_009649	677884		NM_009649	ENSMUSG00000038729	Pakap	53-H12|AA959716|AI649048|AKAP-2|AKAP-KL|Akap2|B130066I24|B230340M18Rik|Gm20459|PRKA2|Palm2|Palm2-Akap2|Palm2Akap2|Palm2akap2|R75368|pEN70	paralemmin A kinase anchor protein	protein-coding
3184	chr1	74111382	74111676	+	0	NA	intron (NM_027884, intron 1 of 34)	intron (NM_027884, intron 1 of 34)	13019	NM_001289895	21961		NM_027884	ENSMUSG00000055322	Tns1	1110018I21Rik|1200014E20Rik|E030018G17Rik|E030037J05Rik|Tns	tensin 1	protein-coding
651	chr10	119722409	119723016	+	0	NA	intron (NM_133442, intron 1 of 21)	intron (NM_133442, intron 1 of 21)	38987	NR_045359	75321		NR_045359	ENSMUSG00000084764	Grip1os2	4930564G21Rik	glutamate receptor interacting protein 1, opposite strand 2	ncRNA
3220	chr6	144496582	144496791	+	0	NA	Intergenic	L1M5|LINE|L1	-176182	NR_040519	66760		NR_040519	ENSMUSG00000085785	Sox5os3	4933425H06Rik	SRY (sex determining region Y)-box 5, opposite strand 3	ncRNA
82	chr1	172698725	172699259	+	0	NA	exon (NM_007768, exon 2 of 2)	exon (NM_007768, exon 2 of 2)	936	NM_007768	12944		NM_007768	ENSMUSG00000037942	Crp	-	C-reactive protein, pentraxin-related	protein-coding
1232	chr18	64699937	64700290	+	0	NA	Intergenic	Intergenic	-39113	NM_001001488	54670		NM_001001488	ENSMUSG00000039529	Atp8b1	FIC1|Ic	ATPase, class I, type 8B, member 1	protein-coding
1785	chr9	116614781	116615000	+	0	NA	intron (NM_001172126, intron 11 of 12)	intron (NM_001172126, intron 11 of 12)	425710	NR_152204	100043817		NR_152204	ENSMUSG00000111243	Gm4668	-	predicted gene 4668	ncRNA
2410	chr5	66997066	66997444	+	0	NA	intron (NM_001001980, intron 10 of 25)	intron (NM_001001980, intron 10 of 25)	28827	NM_001256122	77569		NM_001001980	ENSMUSG00000037736	Limch1	3732412D22Rik|mKIAA1102	LIM and calponin homology domains 1	protein-coding
3338	chr11	114830383	114830603	+	0	NA	Intergenic	Intergenic	-21039	NM_001110337	70355		NM_147217	ENSMUSG00000051043	Gprc5c	1110028I06Rik|3200002M13Rik|Raig3	G protein-coupled receptor, family C, group 5, member C	protein-coding
3569	chr1	134155638	134155863	+	0	NA	Intergenic	Zaphod3|DNA|hAT-Tip100	-26406	NM_001374626	12654		NM_007695	ENSMUSG00000064246	Chi3l1	Brp39|Chil1|Gp39	chitinase 3 like 1	protein-coding
3663	chr12	21146270	21147115	+	0	NA	intron (NM_001135192, intron 1 of 28)	intron (NM_001135192, intron 1 of 28)	34936	NM_001098168	211914		NM_001004364	ENSMUSG00000052632	Asap2	6530401G17Rik|Ddef2|Gm1523|Gm592|PAG3|PAP	ArfGAP with SH3 domain, ankyrin repeat and PH domain 2	protein-coding
2849	chr3	126563865	126564109	+	0	NA	Intergenic	Intergenic	-32964	NM_023813	108058		NM_023813	ENSMUSG00000053819	Camk2d	2810011D23Rik|8030469K03Rik|CaMK II|[d]-CaMKII	calcium/calmodulin-dependent protein kinase II, delta	protein-coding
2761	chr3	122413816	122414050	+	0	NA	Intergenic	Intergenic	-5824	NM_013867	29815		NM_013867	ENSMUSG00000028121	Bcar3	AND-34	breast cancer anti-estrogen resistance 3	protein-coding
3626	chr7	40647773	40647983	+	0	NA	Intergenic	L1_Mus2|LINE|L1	-26859	NR_045504	71029		NR_045504	ENSMUSG00000102004	4933402C06Rik	-	RIKEN cDNA 4933402C06 gene	ncRNA
3658	chr2	72906930	72907258	+	0	NA	Intergenic	Intergenic	72187	NM_001098425	20687		NM_011450	ENSMUSG00000027109	Sp3	D130027J01Rik	trans-acting transcription factor 3	protein-coding
3586	chr9	48915880	48916606	+	0	NA	Intergenic	Intergenic	-5144	NM_013561	15561		NM_013561	ENSMUSG00000032269	Htr3a	5-HT3|5-HT3A|5-HT3R	5-hydroxytryptamine (serotonin) receptor 3A	protein-coding
853	chr7	132332165	132332713	+	0	NA	Intergenic	Intergenic	-15211	NM_029935	77590		NM_029935	ENSMUSG00000030930	Chst15	4631426J05Rik|BRAG|GalNAc4S-6ST|GalNAcS-6ST|MAd5|mKIAA0598	carbohydrate sulfotransferase 15	protein-coding
2290	chr13	57805926	57806391	+	0	NA	intron (NM_009262, intron 2 of 11)	intron (NM_009262, intron 2 of 11)	102174	NM_001166466	20745		NM_009262	ENSMUSG00000056222	Spock1	Spock|Ticn1|testican	sparc/osteonectin, cwcv and kazal-like domains proteoglycan 1	protein-coding
1246	chr18	67390420	67390759	+	0	NA	promoter-TSS (NM_026473)	promoter-TSS (NM_026473)	-142	NM_026473	67951		NM_026473	ENSMUSG00000001473	Tubb6	2310057H16Rik	tubulin, beta 6 class V	protein-coding
316	chr5	121807201	121807691	+	0	NA	intron (NM_001359153, intron 20 of 23)	intron (NM_001359153, intron 20 of 23)	11827	NR_105998	102465624		NR_105998	ENSMUSG00000099063	Mir7031	Gm27859|mmu-mir-7031	microRNA 7031	ncRNA
2398	chr5	64610485	64610957	+	0	NA	promoter-TSS (NR_045078)	promoter-TSS (NR_045078)	-22	NR_045078	100042198		NR_045078	ENSMUSG00000105402	Gm3716	Gm1683	predicted gene 3716	ncRNA
2685	chr8	84934983	84935504	+	0	NA	intron (NM_019945, intron 3 of 25)	intron (NM_019945, intron 3 of 25)	2110	NM_019945	56527		NM_019945	ENSMUSG00000053693	Mast1	9430008B02Rik|SAST|SAST170	microtubule associated serine/threonine kinase 1	protein-coding
3376	chr1	87035815	87036149	+	0	NA	intron (NM_153530, intron 14 of 20)	intron (NM_153530, intron 14 of 20)	53946	NM_007433	11650		NM_007433	ENSMUSG00000026246	Alppl2	Akp5|Alpg|D1Ertd816e|EAP	alkaline phosphatase, placental-like 2	protein-coding
2525	chr8	67974274	67974580	+	0	NA	5' UTR (NM_177698, exon 1 of 15)	5' UTR (NM_177698, exon 1 of 15)	147	NM_177698	234353		NM_027626	ENSMUSG00000030465	Psd3	4931420C21Rik|D430018P08|EFA6D	pleckstrin and Sec7 domain containing 3	protein-coding
254	chr12	85472233	85472531	+	0	NA	Intergenic	Intergenic	-1508	NM_010234	14281		NM_010234	ENSMUSG00000021250	Fos	D12Rfj1|c-fos|cFos	FBJ osteosarcoma oncogene	protein-coding
2009	chrX	47912481	47912692	+	0	NA	5' UTR (NM_177215, exon 1 of 24)	5' UTR (NM_177215, exon 1 of 24)	130	NM_177215	320634		NM_177215	ENSMUSG00000001173	Ocrl	9530014D17Rik|OCRL1	OCRL, inositol polyphosphate-5-phosphatase	protein-coding
205	chr2	119300003	119300312	+	0	NA	Intergenic	Intergenic	11415	NM_172269	228545		NM_172269	ENSMUSG00000034216	Vps18	9930024E13Rik	VPS18 CORVET/HOPS core subunit	protein-coding
37	chr1	166843495	166843743	+	0	NA	Intergenic	Intergenic	156111	NR_037988	100503962		NR_037988	ENSMUSG00000102548	Gm16701	ln-CR2	predicted gene, 16701	ncRNA
2317	chr16	94544582	94545023	+	0	NA	Intergenic	Intergenic	-18173	NM_007834	13185		NM_007834	ENSMUSG00000022898	Vps26c	Dcra|Dscr3	VPS26 endosomal protein sorting factor C	protein-coding
1661	chr11	75201495	75201813	+	0	NA	intron (NM_177708, intron 1 of 1)	intron (NM_177708, intron 1 of 1)	7661	NM_177708	237847		NM_177708	ENSMUSG00000045287	Rtn4rl1	Ngr3|Ngrh2|Ngrl2	reticulon 4 receptor-like 1	protein-coding
386	chr17	56162166	56162475	+	0	NA	promoter-TSS (NM_025566)	promoter-TSS (NM_025566)	-171	NM_025566	66443		NM_025566	ENSMUSG00000044469	Tnfaip8l1	2600017J23Rik|TIPE1	tumor necrosis factor, alpha-induced protein 8-like 1	protein-coding
1979	chr16	37654346	37654583	+	0	NA	promoter-TSS (NM_026610)	promoter-TSS (NM_026610)	-96	NM_026610	68194		NM_026610	ENSMUSG00000022820	Ndufb4	0610006N12Rik|1300010H20Rik|CI-B15	NADH:ubiquinone oxidoreductase subunit B4	protein-coding
3230	chr6	148354435	148354665	+	0	NA	promoter-TSS (NR_003634)	promoter-TSS (NR_003634)	-106	NR_003634	66184		NM_025405		Rps4l	1110033J19Rik|Rps4y2	ribosomal protein S4-like	pseudo
3304	chr4	44247470	44247692	+	0	NA	Intergenic	Intergenic	-13676	NM_001379574	73469		NM_175201	ENSMUSG00000035696	Rnf38	1700065B19Rik|2610202O07Rik|Oip1	ring finger protein 38	protein-coding
2149	chr16	75200032	75200257	+	0	NA	Intergenic	Intergenic	-107374	NM_001358493	268902		NM_175549	ENSMUSG00000052516	Robo2	2600013A04Rik|9430089E08Rik|D230004I22Rik|mKIAA1568	roundabout guidance receptor 2	protein-coding
3328	chr11	114379620	114379896	+	0	NA	Intergenic	Intergenic	69102	NR_027643	319819		NM_177008	ENSMUSG00000062391	4932435O22Rik	-	RIKEN cDNA 4932435O22 gene	ncRNA
3356	chr1	82966236	82966954	+	0	NA	Intergenic	Intergenic	71853	NM_030556	80721		NM_030556	ENSMUSG00000038496	Slc19a3	A230084E24Rik|ThTr2	solute carrier family 19, member 3	protein-coding
3405	chr1	90775678	90775900	+	0	NA	exon (NM_001243008, exon 40 of 44)	exon (NM_001243008, exon 40 of 44)	68182	NM_001243008	12835		NM_009935	ENSMUSG00000048126	Col6a3	Col6a-3	collagen, type VI, alpha 3	protein-coding
3642	chr2	57517839	57518076	+	0	NA	Intergenic	Intergenic	279575	NM_010274	14571		NM_010274	ENSMUSG00000026827	Gpd2	GPDH|Gdm1|Gpd-m|Gpdh-m|TISP38	glycerol phosphate dehydrogenase 2, mitochondrial	protein-coding
1222	chr15	64232427	64233025	+	0	NA	intron (NM_001276461, intron 3 of 28)	intron (NM_001276461, intron 3 of 28)	79947	NM_001276463	13196		NM_010026	ENSMUSG00000022377	Asap1	DEF-1|Ddef1|PAP|mKIAA1249|s19	ArfGAP with SH3 domain, ankyrin repeat and PH domain1	protein-coding
207	chr17	36042448	36042682	+	0	NA	promoter-TSS (NM_001034909)	promoter-TSS (NM_001034909)	127	NM_010399
728	chr7	122352605	122352904	+	0	NA	intron (NM_008855, intron 2 of 16)	intron (NM_008855, intron 2 of 16)	63629	NM_001316672	18751		NM_008855	ENSMUSG00000052889	Prkcb	PKC-B|PKC-Beta|Pkcb|Prkcb1|Prkcb2	protein kinase C, beta	protein-coding
3595	chr9	50365257	50365460	+	0	NA	Intergenic	Intergenic	-129167	NM_029639	76509		NM_029639	ENSMUSG00000032068	Plet1	0610037B23Rik|1600029D21Rik	placenta expressed transcript 1	protein-coding
852	chr5	150739685	150740023	+	0	NA	intron (NM_175310, intron 9 of 34)	intron (NM_175310, intron 9 of 34)	66027	NM_175310	100710		NM_175310	ENSMUSG00000034021	Pds5b	AS3|Aprin|Tg(Wap-ERBB2)229Wzw|WAP-Her-2|mKIAA0979	PDS5 cohesin associated factor B	protein-coding
1959	chr13	22021342	22021719	+	0	NA	Intergenic	PB1D7|SINE|Alu	-11789	NM_019429	54373		NM_019429	ENSMUSG00000006179	Prss16	TSSP	serine protease 16 (thymus)	protein-coding
190	chr2	114175102	114175544	+	0	NA	promoter-TSS (NM_009702)	promoter-TSS (NM_009702)	16	NM_009702	11834		NM_009702	ENSMUSG00000040383	Aqr	mKIAA0560	aquarius	protein-coding
2740	chr19	18042600	18043175	+	0	NA	Intergenic	Intergenic	-205255	NM_001190483	18552		NM_001163144	ENSMUSG00000024713	Pcsk5	PC5|PC6|SPC6|b2b1549Clo|b2b585Clo	proprotein convertase subtilisin/kexin type 5	protein-coding
1796	chr4	136147714	136147974	+	0	NA	Intergenic	CpG	4022	NM_008321	15903		NM_008321	ENSMUSG00000007872	Id3	Hlh462|Idb3|bHLHb25	inhibitor of DNA binding 3	protein-coding
1567	chr4	124862202	124862550	+	0	NA	promoter-TSS (NM_001007573)	promoter-TSS (NM_001007573)	-205	NM_001007573	215090		NM_001007573	ENSMUSG00000042763	Maneal	Gm50	mannosidase, endo-alpha-like	protein-coding
868	chr7	135888517	135888724	+	0	NA	Intergenic	Intergenic	34501	NR_166518	319551		NR_166518		6330420H09Rik	-	RIKEN cDNA 6330420H09 gene	ncRNA
3636	chr2	50149871	50150320	+	0	NA	intron (NR_033304, intron 2 of 5)	intron (NR_033304, intron 2 of 5)	83666	NM_177139	320343		NM_177139	ENSMUSG00000050447	Lypd6	E130115E03Rik	LY6/PLAUR domain containing 6	protein-coding
3335	chr14	101560916	101561497	+	0	NA	intron (NM_001081278, intron 1 of 18)	intron (NM_001081278, intron 1 of 18)	47985	NM_001081278	210789		NM_173380	ENSMUSG00000033083	Tbc1d4	5930406J04Rik|A930035N22|As160	TBC1 domain family, member 4	protein-coding
1519	chr6	97179263	97179582	+	0	NA	promoter-TSS (NM_001081111)	promoter-TSS (NM_001081111)	-298	NM_001081111	232286		NM_001081111	ENSMUSG00000030059	Tmf1	7030402D04Rik|Gm153|Tmf1`	TATA element modulatory factor 1	protein-coding
2874	chr3	140092123	140092431	+	0	NA	Intergenic	ORR1E-int|LTR|ERVL-MaLR	64028	NR_105798	102465198		NR_105798	ENSMUSG00000099169	Mir7j	Gm27716|Mirlet7j|mmu-let-7j	microRNA 7j	ncRNA
917	chr18	34672785	34673015	+	0	NA	Intergenic	Lx8|LINE|L1	-21164	NM_178347	52563		NM_178347	ENSMUSG00000024370	Cdc23	6030435O18|D18Ertd243e	CDC23 cell division cycle 23	protein-coding
1788	chr9	119401905	119402105	+	0	NA	promoter-TSS (NM_007397)	promoter-TSS (NM_007397)	-173	NM_007397	11481		NM_007397	ENSMUSG00000061393	Acvr2b	4930516B21Rik|AI047905|ActRIIB	activin receptor IIB	protein-coding
479	chr10	9901361	9901643	+	0	NA	promoter-TSS (NM_001081344)	promoter-TSS (NM_001081344)	-462	NM_001081344	78808		NM_030191	ENSMUSG00000019790	Stxbp5	0710001E20Rik|4930565N16Rik|LGL3|mKIAA1006	syntaxin binding protein 5 (tomosyn)	protein-coding
3092	chr4	9002415	9002819	+	0	NA	Intergenic	Intergenic	251293	NM_001355382	320790		NM_001033395	ENSMUSG00000041235	Chd7	A730019I05Rik|Cycn|Cyn|Dz|Edy|Flo|GENA 47|GENA 60|Gena 52|Lda|Mt|Obt|Todo|WBE1|Whi|metis	chromodomain helicase DNA binding protein 7	protein-coding
125	chr7	71064630	71065009	+	0	NA	Intergenic	Intergenic	-698073	NM_183261	11819		NM_009697	ENSMUSG00000030551	Nr2f2	2700033K02Rik|9430015G03Rik|ARP-1|Aporp1|COUP-TF2|COUP-TFII|COUPTFB|EAR3|SVP40|Tcfcoup2	nuclear receptor subfamily 2, group F, member 2	protein-coding
1209	chr18	60960688	60960964	+	0	NA	intron (NM_177407, intron 12 of 17)	intron (NM_177407, intron 12 of 17)	-2728	NM_009792	12322		NM_009792	ENSMUSG00000024617	Camk2a	CaMKII|mKIAA0968	calcium/calmodulin-dependent protein kinase II alpha	protein-coding
111	chr7	67463605	67463904	+	0	NA	Intergenic	Intergenic	-90896	NM_001291192	17258		NM_001033713	ENSMUSG00000030557	Mef2a	A430079H05Rik	myocyte enhancer factor 2A	protein-coding
308	chr5	119463293	119463588	+	0	NA	Intergenic	Intergenic	64517	NR_166577	102633504		NR_166577	ENSMUSG00000106938	Gm31314	-	predicted gene, 31314	ncRNA
2931	chr1	41810510	41810762	+	0	NA	Intergenic	Intergenic	-277325	NR_168323	105243912		NR_168323		Gm39631	-	predicted gene, 39631	ncRNA
1993	chr16	38670622	38671203	+	0	NA	intron (NM_020260, intron 1 of 11)	intron (NM_020260, intron 1 of 11)	42123	NM_020260	12549		NM_020260	ENSMUSG00000022799	Arhgap31	5830477L08Rik|Cdgap|D330026I07Rik	Rho GTPase activating protein 31	protein-coding
1613	chr15	89315241	89315670	+	0	NA	promoter-TSS (NM_001081030)	promoter-TSS (NM_001081030)	-144	NM_001081030	77980		NM_030019	ENSMUSG00000036529	Sbf1	2610510A08Rik|B230113C15Rik|Mtmr5|mKIAA3020	SET binding factor 1	protein-coding
2806	chr11	94420327	94420564	+	0	NA	intron (NM_001177888, intron 25 of 34)	intron (NM_001177888, intron 25 of 34)	-27455	NM_001363189	76408		NM_029600	ENSMUSG00000020865	Abcc3	1700019L09Rik|ABC31|MLP2|MOAT-D|MRP3	ATP-binding cassette, sub-family C member 3	protein-coding
3655	chr2	69647051	69647343	+	0	NA	promoter-TSS (NM_028284)	promoter-TSS (NM_028284)	26	NM_001362706	72569		NM_028284	ENSMUSG00000063145	Bbs5	1700049I01Rik|2700023J09Rik	Bardet-Biedl syndrome 5	protein-coding
915	chr18	32378215	32378676	+	0	NA	promoter-TSS (NR_045403)	promoter-TSS (NR_045403)	-161	NR_045403	402767		NR_045403		A830052D11Rik	-	RIKEN cDNA A830052D11 gene	ncRNA
921	chr18	35822915	35823179	+	0	NA	Intergenic	Intergenic	-6741	NM_133687	67393		NM_133687	ENSMUSG00000046668	Cxxc5	4930415K17Rik	CXXC finger 5	protein-coding
2854	chr3	127244167	127244569	+	0	NA	intron (NM_001327938, intron 1 of 47)	intron (NM_001327938, intron 1 of 47)	83063	NR_105030	100862268		NR_105029	ENSMUSG00000097456	Gm16958	-	predicted gene, 16958	ncRNA
2369	chr8	36729066	36729458	+	0	NA	intron (NM_001194940, intron 5 of 17)	Charlie4a|DNA|hAT-Charlie	3792	NM_001194941	50768		NM_015802	ENSMUSG00000031523	Dlc1	A730069N07Rik|Arhgap7|HP|STARD12|dlc-1	deleted in liver cancer 1	protein-coding
2538	chr3	69044740	69045399	+	0	NA	promoter-TSS (NM_025863)	promoter-TSS (NM_025863)	-327	NM_025863	66949		NM_025863	ENSMUSG00000034317	Trim59	2310035M22Rik|2700022F13Rik|Mrf1|TSBF1	tripartite motif-containing 59	protein-coding
2443	chr17	6052742	6052957	+	0	NA	intron (NM_177311, intron 10 of 15)	intron (NM_177311, intron 10 of 15)	26890	NM_001111017	321007		NM_177311	ENSMUSG00000015659	Serac1	4930511N22Rik|D17Ertd141e	serine active site containing 1	protein-coding
2022	chrX	75095763	75096049	+	0	NA	promoter-TSS (NM_001030307)	promoter-TSS (NM_001030307)	52	NM_001359413	245474		NM_001030307	ENSMUSG00000031403	Dkc1	-	dyskeratosis congenita 1, dyskerin	protein-coding
127	chr7	71381141	71381451	+	0	NA	Intergenic	Intergenic	-528399	NR_130995	78156		NR_130995	ENSMUSG00000108669	4930441H08Rik	-	RIKEN cDNA 4930441H08 gene	ncRNA
950	chr11	32550097	32550653	+	0	NA	intron (NM_001359177, intron 1 of 18)	intron (NM_001359177, intron 1 of 18)	17109	NM_001359178	20868		NM_009288	ENSMUSG00000020272	Stk10	Gek1|Lok|mKIAA4026	serine/threonine kinase 10	protein-coding
3675	chr12	27946939	27947372	+	0	NA	Intergenic	Intergenic	601182	NM_001177964	68511		NM_001177964	ENSMUSG00000020633	Dcdc2c	1110015M06Rik	doublecortin domain containing 2C	protein-coding
2386	chr5	52644104	52644448	+	0	NA	intron (NM_001363463, intron 10 of 10)	intron (NM_001363463, intron 10 of 10)	-25265	NR_045738	211001		NR_045738	ENSMUSG00000052295	8030423F21Rik	-	RIKEN cDNA 8030423F21 gene	ncRNA
949	chr11	32532793	32533013	+	0	NA	promoter-TSS (NM_009288)	promoter-TSS (NM_009288)	-363	NM_009288	20868		NM_009288	ENSMUSG00000020272	Stk10	Gek1|Lok|mKIAA4026	serine/threonine kinase 10	protein-coding
3434	chr7	19381627	19382054	+	0	NA	promoter-TSS (NM_001363981)	promoter-TSS (NM_001363981)	-177	NM_007949	13871		NM_007949	ENSMUSG00000030400	Ercc2	CXPD|Ercc-2|Mhdarco15|RCO015|XPD	excision repair cross-complementing rodent repair deficiency, complementation group 2	protein-coding
3064	chr3	152872399	152872911	+	0	NA	intron (NM_012028, intron 2 of 4)	intron (NM_012028, intron 2 of 4)	109555	NM_012028	26938		NM_012028	ENSMUSG00000039037	St6galnac5	Siat7e	ST6 (alpha-N-acetyl-neuraminyl-2,3-beta-galactosyl-1,3)-N-acetylgalactosaminide alpha-2,6-sialyltransferase 5	protein-coding
424	chr12	90013941	90014186	+	0	NA	intron (NM_172544, intron 15 of 19)	intron (NM_172544, intron 15 of 19)	201580	NM_001252074	18191		NM_172544	ENSMUSG00000066392	Nrxn3	-	neurexin III	protein-coding
3207	chr8	125311919	125312637	+	0	NA	Intergenic	Intergenic	180555	NM_001081337	244668		NM_001081337	ENSMUSG00000001995	Sipa1l2	mKIAA1389	signal-induced proliferation-associated 1 like 2	protein-coding
2576	chr13	102393303	102393592	+	0	NA	Intergenic	Intergenic	-300100	NM_001360519	17079		NM_008533	ENSMUSG00000021624	Cd180	F630107B15|Ly-78|Ly78|RP105	CD180 antigen	protein-coding
3598	chr9	50659497	50659795	+	0	NA	5' UTR (NM_145614, exon 1 of 14)	5' UTR (NM_145614, exon 1 of 14)	134	NM_145614	235339		NM_145614	ENSMUSG00000000168	Dlat	6332404G05Rik|DLTA|PDC-E2	dihydrolipoamide S-acetyltransferase	protein-coding
334	chr7	98816441	98816774	+	0	NA	Intergenic	Intergenic	-18505	NM_001285792	22411		NM_009519	ENSMUSG00000015957	Wnt11	-	wingless-type MMTV integration site family, member 11	protein-coding
985	chr6	38869951	38870158	+	0	NA	intron (NM_001294143, intron 1 of 14)	intron (NM_001294143, intron 1 of 14)	6136	NM_001294143	15258		NM_010433	ENSMUSG00000061436	Hipk2	1110014O20Rik|B230339E18Rik|Stank	homeodomain interacting protein kinase 2	protein-coding
3325	chr14	98109047	98109450	+	0	NA	intron (NM_007826, intron 1 of 11)	intron (NM_007826, intron 1 of 11)	60517	NM_007826	13134		NM_007826	ENSMUSG00000055639	Dach1	Dac|Dach	dachshund family transcription factor 1	protein-coding
697	chr13	18810201	18810483	+	0	NA	intron (NM_172120, intron 7 of 28)	intron (NM_172120, intron 7 of 28)	93050	NM_172120	218035		NM_172120	ENSMUSG00000041236	Vps41	Vam2|mVam2	VPS41 HOPS complex subunit	protein-coding
2214	chr8	12948592	12948847	+	0	NA	promoter-TSS (NM_001159485)	promoter-TSS (NM_001159485)	-704	NM_001159486	17207		NM_178076	ENSMUSG00000031442	Mcf2l	C130040G20Rik|Dbs|Ost|mKIAA0362	mcf.2 transforming sequence-like	protein-coding
554	chr5	136198917	136199271	+	0	NA	promoter-TSS (NM_025774)	promoter-TSS (NM_025774)	-140	NM_025774	66801		NM_025774	ENSMUSG00000039737	Prkrip1	8430424D23Rik|C114	Prkr interacting protein 1 (IL11 inducible)	protein-coding
3408	chr1	91600889	91601099	+	0	NA	Intergenic	Intergenic	59914	NM_023046	65247		NM_023046	ENSMUSG00000026311	Asb1	1700029O08Rik|1700054C17Rik|mKIAA1146	ankyrin repeat and SOCS box-containing 1	protein-coding
505	chr10	22726292	22726710	+	0	NA	intron (NM_011603, intron 1 of 6)	intron (NM_011603, intron 1 of 6)	2931	NR_106123	102465768		NR_106123	ENSMUSG00000098714	Mir7663	Gm28034|mmu-mir-7663	microRNA 7663	ncRNA
2154	chr16	77329267	77329524	+	0	NA	promoter-TSS (NR_015543)	promoter-TSS (NR_015543)	67	NR_015543	77994		NR_015543	ENSMUSG00000090386	Mir99ahg	2810055G20Rik|D730043B02Rik	Mir99a and Mirlet7c-1 host gene (non-protein coding)	ncRNA
3517	chr1	127136859	127137112	+	0	NA	Intergenic	L1_Mus3|LINE|L1	-68001	NM_145128	107895		NM_145128	ENSMUSG00000036155	Mgat5	4930471A21Rik|5330407H02Rik|GlcNAc-TV	mannoside acetylglucosaminyltransferase 5	protein-coding
839	chr11	18152016	18152217	+	0	NA	Intergenic	Intergenic	56130	NR_131129	327872		NR_131129	ENSMUSG00000085453	Gm12018	-	predicted gene 12018	ncRNA
8	chr12	55518112	55518513	+	0	NA	Intergenic	Intergenic	-25665	NM_010907	18035		NM_010907	ENSMUSG00000021025	Nfkbia	Nfkbi	nuclear factor of kappa light polypeptide gene enhancer in B cells inhibitor, alpha	protein-coding
2494	chr13	97514862	97515149	+	0	NA	Intergenic	Intergenic	32304	NR_110431	100039691		NR_110430	ENSMUSG00000078952	Lncenc1	Gm11019|Gm2373|Lincenc1|Platr18|linc-Enc1	long non-coding RNA, embryonic stem cells expressed 1	ncRNA
2504	chr13	97928177	97928410	+	0	NA	intron (NM_012026, intron 35 of 35)	intron (NM_012026, intron 35 of 35)	177181	NR_152263	111365222		NR_152263	ENSMUSG00000097346	Rps18-ps4	Eyelinc18|Gm26619	ribosomal protein S18, pseudogene 4	ncRNA
2921	chr14	56885469	56885785	+	0	NA	promoter-TSS (NM_177627)	promoter-TSS (NM_177627)	-976	NM_177627	76007		NM_029498	ENSMUSG00000021945	Zmym2	5830413P05Rik|FIM|MYM|RAMP|SCLL|Zfp198|Znf198	zinc finger, MYM-type 2	protein-coding
2556	chr3	88138461	88138726	+	0	NA	Intergenic	Intergenic	-3779	NM_001310587	17261		NM_133665	ENSMUSG00000001419	Mef2d	-	myocyte enhancer factor 2D	protein-coding
1944	chr2	165563443	165563785	+	0	NA	Intergenic	CpG	-31414	NM_001271963	14049		NM_010165	ENSMUSG00000017897	Eya2	Eab1	EYA transcriptional coactivator and phosphatase 2	protein-coding
2528	chr8	69132092	69132295	+	0	NA	TTS (NM_199364)	TTS (NM_199364)	-42971	NM_153054	110877		NM_153054	ENSMUSG00000036330	Slc18a1	4832416I10Rik|Vat1|Vmat1	solute carrier family 18 (vesicular monoamine), member 1	protein-coding
2046	chr5	6044871	6045280	+	0	NA	Intergenic	Intergenic	-295758	NM_027399	70358		NM_027399	ENSMUSG00000015652	Steap1	2410007B19Rik|Prss24|Steap	six transmembrane epithelial antigen of the prostate 1	protein-coding
1090	chr11	39546645	39546950	+	0	NA	Intergenic	Intergenic	-156572	NR_126439	75315		NR_126439		4930553C11Rik	-	RIKEN cDNA 4930553C11 gene	ncRNA
2174	chr7	143053264	143053559	+	0	NA	non-coding (NR_015529, exon 1 of 4)	non-coding (NR_015529, exon 1 of 4)	275	NR_015529	97423		NM_133790	ENSMUSG00000059277	R74862	-	expressed sequence R74862	ncRNA
507	chr10	24741755	24741984	+	0	NA	Intergenic	Intergenic	-29710	NM_008813	18605		NM_008813	ENSMUSG00000037370	Enpp1	4833416E15Rik|CD203c|E-NPP 1|E-NPP1|Ly-41|M6S1|NPP1|Npps|PC-1|Pca|Pca-1|Pdnp1|ttw|twy	ectonucleotide pyrophosphatase/phosphodiesterase 1	protein-coding
2395	chr5	64230111	64230507	+	0	NA	promoter-TSS (NM_001289514)	promoter-TSS (NM_001289514)	-48	NM_001289514	57915		NM_019636	ENSMUSG00000029174	Tbc1d1	1110062G02Rik|Nob1|Nobq1|Tbc1|mKIAA1108	TBC1 domain family, member 1	protein-coding
695	chr13	18407756	18408020	+	0	NA	Intergenic	Intergenic	-25849	NM_175006	218030		NM_175006	ENSMUSG00000009734	Pou6f2	D130006K24Rik|RPF-1	POU domain, class 6, transcription factor 2	protein-coding
2688	chr8	85083103	85083486	+	0	NA	promoter-TSS (NM_010764)	promoter-TSS (NM_010764)	25	NM_010764	17159		NM_010764	ENSMUSG00000005142	Man2b1	LAMAN	mannosidase 2, alpha B1	protein-coding
987	chr6	39206678	39206934	+	0	NA	promoter-TSS (NM_001033430)	promoter-TSS (NM_001033430)	-33	NM_001033430	338523		NM_001033430	ENSMUSG00000042599	Kdm7a	A630082K20Rik|Jhdm1d|mKIAA1718	lysine (K)-specific demethylase 7A	protein-coding
3424	chr7	16729752	16729977	+	0	NA	Intergenic	Intergenic	7935	NM_011927	26368		NM_011927	ENSMUSG00000007209	Ceacam9	Cea-5|Cea5|mmCGM8	CEA cell adhesion molecule 9	protein-coding
2106	chr16	51516935	51517852	+	0	NA	Intergenic	Intergenic	469894	NR_153657	629091		NR_153657		Gm29686	-	predicted gene, 29686	ncRNA
3611	chr7	36658404	36658833	+	0	NA	Intergenic	Intergenic	-39500	NM_172298	243931		NM_172298	ENSMUSG00000021217	Tshz3	A630038G13Rik|Tsh3|Zfp537|mKIAA1474|teashirt3	teashirt zinc finger family member 3	protein-coding
2462	chr17	10066566	10066973	+	0	NA	Intergenic	Intergenic	252592	NM_001159516	19317		NM_021881	ENSMUSG00000062078	Qki	1110003F05Rik|1500005P18|Qk|l(17)-1Wis|l17Wis1	quaking, KH domain containing RNA binding	protein-coding
2987	chr1	62190897	62191356	+	0	NA	intron (NM_001081050, intron 10 of 22)	intron (NM_001081050, intron 10 of 22)	-55017	NR_151537	105243940		NR_151537	ENSMUSG00000085019	Pard3bos2	Gm12747	par-3 family cell polarity regulator beta, opposite strand 2	ncRNA
2032	chrX	109113490	109114078	+	0	NA	intron (NM_019989, intron 1 of 3)	intron (NM_019989, intron 1 of 3)	18377	NM_019989	56726		NM_019989	ENSMUSG00000031246	Sh3bgrl	1190008F14Rik	SH3-binding domain glutamic acid-rich protein like	protein-coding
181	chr2	104816951	104817274	+	0	NA	promoter-TSS (NM_001123327)	promoter-TSS (NM_001123327)	-416	NM_001123327	99003		NM_001123327	ENSMUSG00000074994	Qser1	4732486I23Rik	glutamine and serine rich 1	protein-coding
2713	chr3	102194021	102194553	+	0	NA	intron (NM_177545, intron 2 of 7)	intron (NM_177545, intron 2 of 7)	10406	NM_177545	229658		NM_177545	ENSMUSG00000027860	Vangl1	Kitenin|Lpp2|Stb2|Stbm	VANGL planar cell polarity 1	protein-coding
1547	chr6	103161790	103162010	+	0	NA	Intergenic	Intergenic	-348976	NM_007697	12661		NM_007697	ENSMUSG00000030077	Chl1	A530023M13Rik|CALL|LICAM2	cell adhesion molecule L1-like	protein-coding
3287	chr2	27106894	27107182	+	0	NA	intron (NM_029981, intron 17 of 18)	intron (NM_029981, intron 17 of 18)	27659	NM_029981	77794		NM_029981	ENSMUSG00000036040	Adamtsl2	A930008K15Rik|tcp-1	ADAMTS-like 2	protein-coding
2291	chr13	57889072	57889575	+	0	NA	intron (NM_009262, intron 2 of 11)	intron (NM_009262, intron 2 of 11)	19009	NM_001166466	20745		NM_009262	ENSMUSG00000056222	Spock1	Spock|Ticn1|testican	sparc/osteonectin, cwcv and kazal-like domains proteoglycan 1	protein-coding
1057	chr18	49559318	49559643	+	0	NA	Intergenic	Intergenic	36191	NR_033785	67321		NR_033785	ENSMUSG00000100297	1700044K03Rik	-	RIKEN cDNA 1700044K03 gene	ncRNA
2895	chr19	47854858	47855369	+	0	NA	promoter-TSS (NR_166768)	promoter-TSS (NR_166768)	140	NM_010362	14873		NM_010362	ENSMUSG00000025068	Gsto1	Gsto-1|Gstx|Spg-r|p28	glutathione S-transferase omega 1	protein-coding
937	chr11	22982040	22982366	+	0	NA	promoter-TSS (NM_144514)	promoter-TSS (NM_144514)	81	NM_144514	17846		NM_144514	ENSMUSG00000051355	Commd1	Murr1|U2/Mu	COMM domain containing 1	protein-coding
3488	chr2	34482362	34482824	+	0	NA	intron (NM_001362921, intron 4 of 10)	intron (NM_001362921, intron 4 of 10)	75742	NM_001290626	227743		NM_177345	ENSMUSG00000038696	Mapkap1	D230039K05Rik|Sin1	mitogen-activated protein kinase associated protein 1	protein-coding
1233	chr18	65244114	65244589	+	0	NA	intron (NR_105742, intron 4 of 6)	intron (NR_105742, intron 4 of 6)	-4510	NR_029600	387231		NR_029600	ENSMUSG00000065402	Mir122	Mir122a|Mir122b|Mirn122a|Mirn122b|mir-122|mmu-mir-122	microRNA 122	ncRNA
2760	chr3	122274062	122274333	+	0	NA	promoter-TSS (NM_153806)	promoter-TSS (NM_153806)	-217	NM_153806	99480		NM_153806	ENSMUSG00000039756	Dnttip2	4930588M11Rik|HSU15552	deoxynucleotidyltransferase, terminal, interacting protein 2	protein-coding
3135	chr14	67970891	67971168	+	0	NA	Intergenic	Intergenic	-37457	NM_177780	68813		NM_177780	ENSMUSG00000044447	Dock5	1110060D06Rik|E130320D18|lr2|rlc	dedicator of cytokinesis 5	protein-coding
2624	chr8	80272779	80273034	+	0	NA	Intergenic	Intergenic	122279	NR_168035	102632566		NR_168035		Gm30605	-	predicted gene, 30605	ncRNA
131	chr5	113452630	113452850	+	0	NA	Intergenic	Intergenic	95446	NM_001012726	503692		NM_001012726	ENSMUSG00000053873	Aym1	-	activator of yeast meiotic promoters 1	ncRNA
2584	chr13	107846773	107847007	+	0	NA	intron (NM_145456, intron 5 of 17)	intron (NM_145456, intron 5 of 17)	43174	NM_145456	67263		NM_145456	ENSMUSG00000032846	Zswim6	2900036G02Rik|mKIAA1577	zinc finger SWIM-type containing 6	protein-coding
3662	chr12	17159630	17159872	+	0	NA	Intergenic	Intergenic	17137	NM_201531	382571		NM_201531	ENSMUSG00000051726	Kcnf1	Gm1182|Kv5.1	potassium voltage-gated channel, subfamily F, member 1	protein-coding
2411	chr5	67036238	67036747	+	0	NA	intron (NM_001001980, intron 23 of 25)	intron (NM_001001980, intron 23 of 25)	-62188	NR_166598	102635966		NR_166598		Gm33167	Gm42712	predicted gene, 33167	ncRNA
1077	chr15	40124305	40124622	+	0	NA	intron (NR_155348, intron 2 of 2)	intron (NR_155348, intron 2 of 2)	-9902	NM_001256056	328531		NM_001256056	ENSMUSG00000094112	9330182O14Rik	-	RIKEN cDNA 9330182O14 gene	protein-coding
3221	chr8	128156472	128156719	+	0	NA	Intergenic	Intergenic	121630	NR_105822	102465212		NR_105822	ENSMUSG00000099326	Mir21c	Gm28013|mmu-mir-21c	microRNA 21c	ncRNA
2169	chr7	142610811	142611100	+	0	NA	Intergenic	C-rich|Low_complexity|Low_complexity	-32809	NR_130973	14955		NM_023123	ENSMUSG00000000031	H19	EyeLinc6	H19, imprinted maternally expressed transcript	ncRNA
1641	chr15	95412207	95412784	+	0	NA	intron (NM_001289653, intron 10 of 20)	intron (NM_001289653, intron 10 of 20)	115519	NM_001356951	54003		NM_016743	ENSMUSG00000022454	Nell2	A330108N19Rik|mel91	NEL-like 2	protein-coding
3825	chr17	27622414	27622644	+	0	NA	intron (NM_019837, intron 1 of 4)	intron (NM_019837, intron 1 of 4)	435	NM_001291046	56409		NM_019837	ENSMUSG00000024213	Nudt3	1110011B09Rik|Dipp|Dipp1	nudix hydrolase 3	protein-coding
384	chr17	55970394	55970679	+	0	NA	promoter-TSS (NM_001159523)	promoter-TSS (NM_001159523)	54	NM_009168	20420		NM_009168	ENSMUSG00000039154	Shd	-	src homology 2 domain-containing transforming protein D	protein-coding
935	chr11	22008099	22008425	+	0	NA	intron (NM_153078, intron 23 of 24)	intron (NM_153078, intron 23 of 24)	-6611	NM_011023	18423		NM_011023	ENSMUSG00000005917	Otx1	A730044F23Rik|jv	orthodenticle homeobox 1	protein-coding
2608	chr8	70820201	70820670	+	0	NA	intron (NM_008353, intron 15 of 15)	intron (NM_008353, intron 15 of 15)	11986	NM_008353	16161		NM_008353	ENSMUSG00000000791	Il12rb1	CD212|IL-12R-beta-1|IL-12R[b]	interleukin 12 receptor, beta 1	protein-coding
889	chr6	30459965	30460174	+	0	NA	promoter-TSS (NR_131049)	promoter-TSS (NR_131049)	-916	NR_131049	69337		NR_131049	ENSMUSG00000085470	1700012C14Rik	-	RIKEN cDNA 1700012C14 gene	ncRNA
3694	chr1	153107643	153108448	+	0	NA	intron (NM_175460, intron 8 of 10)	intron (NM_175460, intron 8 of 10)	78402	NM_008485	16782		NM_008485	ENSMUSG00000026479	Lamc2	-	laminin, gamma 2	protein-coding
963	chr11	36009504	36010088	+	0	NA	intron (NM_001290702, intron 27 of 27)	intron (NM_001290702, intron 27 of 27)	-29269	NM_170779	211652		NM_170779	ENSMUSG00000018849	Wwc1	Kibra	WW, C2 and coiled-coil domain containing 1	protein-coding
256	chr12	86037370	86037615	+	0	NA	intron (NM_001364628, intron 32 of 32)	intron (NM_001364628, intron 32 of 32)	41549	NM_009368	21809		NM_009368	ENSMUSG00000021253	Tgfb3	TGF-beta-3|Tgfb-3	transforming growth factor, beta 3	protein-coding
2186	chrX	151046900	151047164	+	0	NA	promoter-TSS (NM_008001)	promoter-TSS (NM_008001)	-138	NM_008001	14163		NM_008001	ENSMUSG00000025265	Fgd1	ZFYVE3	FYVE, RhoGEF and PH domain containing 1	protein-coding
2907	chr14	54913065	54913355	+	0	NA	promoter-TSS (NM_001360406)	promoter-TSS (NM_001360406)	-78	NM_021551	59049		NM_021551	ENSMUSG00000022199	Slc22a17	1700094C23Rik|24p3R|BOIT|Boct	solute carrier family 22 (organic cation transporter), member 17	protein-coding
1734	chr4	134575592	134576085	+	0	NA	intron (NM_207237, intron 8 of 11)	intron (NM_207237, intron 8 of 11)	-7987	NR_105829	102465216		NR_105829	ENSMUSG00000099289	Mir6403	Gm27992|mmu-mir-6403	microRNA 6403	ncRNA
2354	chr8	31112852	31113169	+	0	NA	intron (NM_001368375, intron 1 of 5)	intron (NM_001368375, intron 1 of 5)	1183	NM_001368375	68867		NM_175136	ENSMUSG00000039328	Rnf122	1110063C11Rik	ring finger protein 122	protein-coding
845	chr7	131398774	131399079	+	0	NA	intron (NM_175115, intron 1 of 3)	intron (NM_175115, intron 1 of 3)	11552	NM_175115	67143		NM_175115	ENSMUSG00000040167	Ikzf5	2610034F18Rik|PEGASUS|Zfpn1a5	IKAROS family zinc finger 5	protein-coding
1266	chr15	75748333	75748540	+	0	NA	promoter-TSS (NM_194350)	promoter-TSS (NM_194350)	-115	NM_194350	378435		NM_194350	ENSMUSG00000047591	Mafa	RIPE3b1	MAF bZIP transcription factor A	protein-coding
1223	chr15	64639401	64639652	+	0	NA	Intergenic	Intergenic	-256607	NM_001276461	13196		NM_010026	ENSMUSG00000022377	Asap1	DEF-1|Ddef1|PAP|mKIAA1249|s19	ArfGAP with SH3 domain, ankyrin repeat and PH domain1	protein-coding
314	chr5	121546084	121546369	+	0	NA	promoter-TSS (NM_010765)	promoter-TSS (NM_010765)	-334	NM_010765	17165		NM_010765	ENSMUSG00000029454	Mapkapk5	MK5|PRAK	MAP kinase-activated protein kinase 5	protein-coding
3125	chr11	101946450	101946732	+	0	NA	Intergenic	RLTR53_Mm|LTR|ERVK	-5830	NR_045806	73887		NR_045806	ENSMUSG00000071818	4930417O22Rik	-	RIKEN cDNA 4930417O22 gene	ncRNA
3643	chr2	57597876	57598142	+	0	NA	Intergenic	Intergenic	359627	NM_010274	14571		NM_010274	ENSMUSG00000026827	Gpd2	GPDH|Gdm1|Gpd-m|Gpdh-m|TISP38	glycerol phosphate dehydrogenase 2, mitochondrial	protein-coding
795	chr17	93252711	93253032	+	0	NA	Intergenic	Intergenic	53703	NM_001315504	11516		NM_009625	ENSMUSG00000024256	Adcyap1	PACAP	adenylate cyclase activating polypeptide 1	protein-coding
1708	chr4	127414357	127414684	+	0	NA	Intergenic	L3|LINE|CR1	-56356	NM_010291	14622		NM_010291	ENSMUSG00000042357	Gjb5	Cnx31.1|Cx31.1|Cxna|Gjb-5	gap junction protein, beta 5	protein-coding
2869	chr19	42539602	42540021	+	0	NA	intron (NM_177464, intron 1 of 6)	intron (NM_177464, intron 1 of 6)	21006	NM_177464	52013		NM_177464	ENSMUSG00000025184	R3hcc1l	1700036B12Rik|C10orf28|D19Ertd386e|GIDRP86|Gidrp88	R3H domain and coiled-coil containing 1 like	protein-coding
2741	chr19	21030912	21031117	+	0	NA	Intergenic	Intergenic	-73696	NR_126458	75354		NR_126458	ENSMUSG00000118047	4930554I06Rik	-	RIKEN cDNA 4930554I06 gene	ncRNA
1289	chr9	61187965	61188354	+	0	NA	Intergenic	Intergenic	49644	NR_045705	619328		NR_045705	ENSMUSG00000110998	I730028E13Rik	-	RIKEN cDNA I730028E13 gene	ncRNA
3549	chr1	132542939	132543274	+	0	NA	promoter-TSS (NM_177129)	promoter-TSS (NM_177129)	-166	NM_177129	21367		NM_011531	ENSMUSG00000053024	Cntn2	D130012K04Rik|TAG-1|TAG1|Tax	contactin 2	protein-coding
3059	chr3	152494629	152494931	+	0	NA	intron (NM_001081277, intron 10 of 13)	intron (NM_001081277, intron 10 of 13)	-5213	NR_165813	73187		NR_165813		3110067G11Rik	-	RIKEN cDNA 3110067G11 gene	ncRNA
300	chr5	117709287	117709783	+	0	NA	intron (NM_001312914, intron 14 of 19)	intron (NM_001312914, intron 14 of 19)	-157304	NM_008712	18125		NM_008712	ENSMUSG00000029361	Nos1	2310005C01Rik|N-NOS|NC-NOS|NO|NOS|NOS-I|Nos-1|bNOS|nNOS	nitric oxide synthase 1, neuronal	protein-coding
819	chr11	3144628	3144954	+	0	NA	intron (NM_001363224, intron 14 of 28)	intron (NM_001363224, intron 14 of 28)	20789	NR_003517	236604		NM_001004146	ENSMUSG00000121500	Pisd-ps1	-	phosphatidylserine decarboxylase, pseudogene 1	pseudo
2886	chr3	145950180	145950607	+	0	NA	Intergenic	Intergenic	12379	NM_001356284	66421		NM_025555	ENSMUSG00000036873	2410004B18Rik	4930572C24Rik	RIKEN cDNA 2410004B18 gene	protein-coding
2475	chr17	14468889	14469149	+	0	NA	Intergenic	Tigger5b|DNA|TcMar-Tigger	-70077	NR_027986	74917		NM_183107	ENSMUSG00000117328	4930474M22Rik	-	RIKEN cDNA 4930474M22 gene	ncRNA
2634	chr3	90549778	90550404	+	0	NA	Intergenic	L2|LINE|L2	8930	NM_026416	67860		NM_026416	ENSMUSG00000074457	S100a16	2300002L21Rik|DT1P1A7|S100F	S100 calcium binding protein A16	protein-coding
2195	chrX	158274539	158275069	+	0	NA	Intergenic	Intergenic	-231524	NM_001374835	245684		NM_177751	ENSMUSG00000025658	Cnksr2	Cnk2|Ksr2	connector enhancer of kinase suppressor of Ras 2	protein-coding
847	chr7	132316532	132316833	+	0	NA	non-coding (NR_028578, exon 1 of 1)	non-coding (NR_028578, exon 1 of 1)	344	NM_001360768	77590		NM_029935	ENSMUSG00000030930	Chst15	4631426J05Rik|BRAG|GalNAc4S-6ST|GalNAcS-6ST|MAd5|mKIAA0598	carbohydrate sulfotransferase 15	protein-coding
3835	chr17	28328263	28328721	+	0	NA	promoter-TSS (NM_011287)	promoter-TSS (NM_011287)	21	NM_011287	19896		NM_011287	ENSMUSG00000037805	Rpl10a	CsA-19|Nedd6	ribosomal protein L10A	protein-coding
2374	chr5	46740418	46741111	+	0	NA	Intergenic	Intergenic	393093	NR_169028	100503799		NR_169028		Gm7931	EG666103	predicted pseudogene 7931	pseudo
1660	chr9	97919771	97920084	+	0	NA	intron (NM_022319, intron 1 of 17)	intron (NM_022319, intron 1 of 17)	-83493	NR_110443	66737		NR_110443	ENSMUSG00000090255	4921534H16Rik	-	RIKEN cDNA 4921534H16 gene	ncRNA
797	chr17	93308790	93309573	+	0	NA	Intergenic	Intergenic	110013	NM_001315504	11516		NM_009625	ENSMUSG00000024256	Adcyap1	PACAP	adenylate cyclase activating polypeptide 1	protein-coding
3231	chr6	148444410	148444768	+	0	NA	promoter-TSS (NM_198967)	promoter-TSS (NM_198967)	-237	NM_198967	387314		NM_198967	ENSMUSG00000030306	Tmtc1	Arg99	transmembrane and tetratricopeptide repeat containing 1	protein-coding
3079	chr4	8423527	8423957	+	0	NA	Intergenic	Intergenic	-111902	NM_021518	59021		NM_021518	ENSMUSG00000047187	Rab2a	9330148M11Rik|Rab2	RAB2A, member RAS oncogene family	protein-coding
1724	chr4	132049074	132049297	+	0	NA	promoter-TSS (NM_001128606)	promoter-TSS (NM_001128606)	-107	NM_001128606	269587		NM_183428	ENSMUSG00000028906	Epb41	4.1R|D4Ertd442e|Elp-1|Elp1|Epb4.1|mKIAA4056	erythrocyte membrane protein band 4.1	protein-coding
958	chr11	35566559	35567102	+	0	NA	intron (NM_011412, intron 7 of 35)	intron (NM_011412, intron 7 of 35)	-49986	NR_029799	723924		NR_029799	ENSMUSG00000065583	Mir218-2	Mirn218-2|mir-218-2	microRNA 218-2	ncRNA
2306	chr16	90742085	90742287	+	0	NA	intron (NM_029844, intron 1 of 2)	intron (NM_029844, intron 1 of 2)	3979	NM_029844	77037		NM_029844	ENSMUSG00000039956	Mrap	1110025G12Rik|C21ORF61|Falp|ORF61	melanocortin 2 receptor accessory protein	protein-coding
962	chr11	35619477	35619782	+	0	NA	intron (NM_011412, intron 14 of 35)	intron (NM_011412, intron 14 of 35)	2813	NR_029799	723924		NR_029799	ENSMUSG00000065583	Mir218-2	Mirn218-2|mir-218-2	microRNA 218-2	ncRNA
2455	chr13	76852193	76852393	+	0	NA	intron (NM_030174, intron 15 of 20)	intron (NM_030174, intron 15 of 20)	272696	NM_001377108	78771		NM_030174	ENSMUSG00000021596	Mctp1	2810465F10Rik	multiple C2 domains, transmembrane 1	protein-coding
1069	chr15	38384813	38385158	+	0	NA	Intergenic	Intergenic	-84274	NM_013692	21847		NM_013692	ENSMUSG00000037465	Klf10	EGR[a]|Egral|Gdnfif|TIEG-1|Tieg|Tieg1|mGIF	Kruppel-like transcription factor 10	protein-coding
2177	chrX	140375904	140376108	+	0	NA	intron (NM_001320946, intron 4 of 14)	intron (NM_001320946, intron 4 of 14)	9859	NR_166880	102634564		NR_166880	ENSMUSG00000120773	Gm32113	-	predicted gene, 32113	ncRNA
94	chr7	63212312	63212623	+	0	NA	promoter-TSS (NM_007390)	promoter-TSS (NM_007390)	59	NM_007390	11441		NM_007390	ENSMUSG00000030525	Chrna7	Acra7|alpha7|nAchR	cholinergic receptor, nicotinic, alpha polypeptide 7	protein-coding
1439	chr15	79961471	79961741	+	0	NA	Intergenic	Intergenic	-28960	NM_144811	52609		NM_144811	ENSMUSG00000053411	Cbx7	1600014J01Rik|D15Ertd417e	chromobox 7	protein-coding
2772	chr14	31129028	31129383	+	0	NA	promoter-TSS (NM_001308464)	promoter-TSS (NM_001308464)	-275	NM_001308466	66487		NM_001308091	ENSMUSG00000058351	Uqcc5	2010107H07Rik|Gm41122|Smim4	ubiquinol-cytochrome c reductase complex assembly factor 5	protein-coding
1947	chr16	23417043	23417699	+	0	NA	Intergenic	Intergenic	-11762	NM_001004151	239766		NM_001004151	ENSMUSG00000033383	Rtp1	Gm1766|Gm604	receptor transporter protein 1	protein-coding
1086	chr15	52413107	52413650	+	0	NA	Intergenic	Intergenic	117825	NM_172816	239436		NM_172816	ENSMUSG00000022315	Slc30a8	C820002P14Rik|ZnT-8|ZnT8	solute carrier family 30 (zinc transporter), member 8	protein-coding
3116	chr4	17853094	17853321	+	0	NA	promoter-TSS (NM_019724)	promoter-TSS (NM_019724)	-85	NM_001379519	17389		NM_019724	ENSMUSG00000028226	Mmp16	MT-MMP 3|MT3-MMP|Mt3mmp	matrix metallopeptidase 16	protein-coding
2984	chr1	61233832	61234480	+	0	NA	Intergenic	Intergenic	-144276	NR_040483	77341		NR_040483	ENSMUSG00000085447	9530026F06Rik	-	RIKEN cDNA 9530026F06 gene	ncRNA
3228	chr6	146886624	146886825	+	0	NA	Intergenic	Intergenic	-1770	NM_001355729	67533		NM_026221	ENSMUSG00000016487	Ppfibp1	4632409B19Rik	PTPRF interacting protein, binding protein 1 (liprin beta 1)	protein-coding
3256	chr4	24429355	24429725	+	0	NA	Intergenic	Eulor9C|DNA|DNA	-66911	NM_199467	212377		NM_199467	ENSMUSG00000045751	Mms22l	F730047E07Rik|Gm134	MMS22-like, DNA repair protein	protein-coding
1648	chr15	98949111	98949560	+	0	NA	TTS (NM_011653)	TTS (NM_011653)	4166	NM_011653	22142		NM_011653	ENSMUSG00000072235	Tuba1a	Tuba-1|Tuba1	tubulin, alpha 1A	protein-coding
3703	chr1	154983101	154983392	+	0	NA	Intergenic	Intergenic	100018	NR_151545	671336		NR_151545	ENSMUSG00000096950	Gm9530	-	predicted gene 9530	ncRNA
3670	chr12	26635546	26635995	+	0	NA	Intergenic	Intergenic	166555	NM_020557	22169		NM_020557	ENSMUSG00000020638	Cmpk2	1200004E04Rik|TDKI|Tyki	cytidine/uridine monophosphate kinase 2	protein-coding
1322	chr11	61003924	61004928	+	0	NA	Intergenic	Intergenic	-18138	NM_001267593	16515		NM_010603	ENSMUSG00000042529	Kcnj12	IRK-2|IRK2|Kir2.2|MB-IRK2	potassium inwardly-rectifying channel, subfamily J, member 12	protein-coding
2601	chr13	117215366	117215684	+	0	NA	Intergenic	Intergenic	-5048	NM_010330	13723		NM_010330	ENSMUSG00000021728	Emb	Gp70	embigin	protein-coding
738	chr5	139549181	139549384	+	0	NA	Intergenic	(GA)n|Simple_repeat|Simple_repeat	5384	NM_013702	22255		NM_013702	ENSMUSG00000029546	Uncx	Chx4|Uncx4.1	UNC homeobox	protein-coding
3427	chr9	30264950	30265162	+	0	NA	Intergenic	Intergenic	161922	NR_169179	102633001		NR_169179	ENSMUSG00000111109	Gm30933	-	predicted gene, 30933	ncRNA
573	chr17	62980309	62980632	+	0	NA	Intergenic	Intergenic	-99153	NM_207654	13640		NM_010109	ENSMUSG00000048915	Efna5	AL-1|EFL-5|Ephrin-A5|Epl7|LERK-7|RAGS	ephrin A5	protein-coding
3330	chr11	114568593	114568915	+	0	NA	Intergenic	Intergenic	-99826	NM_001048057	67671		NM_023372	ENSMUSG00000057322	Rpl38	0610025G13Rik|Rbt|Ts|Tss	ribosomal protein L38	protein-coding
2157	chr13	55405408	55405654	+	0	NA	intron (NM_011392, intron 8 of 12)	intron (NM_011392, intron 8 of 12)	5883	NM_011392	20505		NM_011392	ENSMUSG00000021490	Slc34a1	NaPi-IIa|Npt2|Npt2a|Slc17a2	solute carrier family 34 (sodium phosphate), member 1	protein-coding
2217	chr8	18311126	18311815	+	0	NA	Intergenic	Intergenic	-283661	NM_173189	244329		NM_173189	ENSMUSG00000039842	Mcph1	5430437K10Rik|BRIT1|D030046N04Rik|MCT|Tg(HLA-A2.1)1Enge	microcephaly, primary autosomal recessive 1	protein-coding
486	chr12	106854060	106854297	+	0	NA	Intergenic	Intergenic	101754	NR_166741	105245067		NR_166741	ENSMUSG00000086319	Gm16087	-	predicted gene 16087	ncRNA
3204	chr1	81287460	81287741	+	0	NA	intron (NM_001356400, intron 5 of 5)	intron (NM_001356400, intron 5 of 5)	210193	NM_001356397	241134		NM_172849	ENSMUSG00000054976	Nyap2	9430031J16Rik|Jr6|Kiaa1486	neuronal tyrosine-phophorylated phosphoinositide 3-kinase adaptor 2	protein-coding
2752	chr3	118547809	118548328	+	0	NA	Intergenic	Intergenic	-14112	NM_170778	99586		NM_170778	ENSMUSG00000033308	Dpyd	DHPDHase|DPD|E330028L06Rik	dihydropyrimidine dehydrogenase	protein-coding
2418	chr5	67656411	67657184	+	0	NA	intron (NM_001038999, intron 29 of 36)	intron (NM_001038999, intron 29 of 36)	48914	NM_001033415	330096		NM_001033415	ENSMUSG00000050010	Shisa3	D830007B15Rik	shisa family member 3	protein-coding
2298	chr13	58266581	58266794	+	0	NA	intron (NM_019832, intron 1 of 11)	intron (NM_019832, intron 1 of 11)	7501	NM_019832	56278		NM_019832	ENSMUSG00000021552	Gkap1	42kDa|4933400B15Rik|D13Ertd340e|Gkap42	G kinase anchoring protein 1	protein-coding
3276	chr4	35099633	35100053	+	0	NA	intron (NM_178061, intron 1 of 3)	intron (NM_178061, intron 1 of 3)	-52212	NM_199157	387510		NM_199157	ENSMUSG00000042993	Ifnk	If1fa	interferon kappa	protein-coding
47	chr1	168410183	168410680	+	0	NA	intron (NM_183355, intron 2 of 8)	intron (NM_183355, intron 2 of 8)	21738	NM_001291509	18514		NM_008783	ENSMUSG00000052534	Pbx1	2310056B04Rik|D230003C07Rik|Pbx-1	pre B cell leukemia homeobox 1	protein-coding
618	chr17	74717671	74717956	+	0	NA	promoter-TSS (NM_152817)	promoter-TSS (NM_152817)	63	NM_152817	74196		NM_152817	ENSMUSG00000024078	Ttc27	2610511O17Rik	tetratricopeptide repeat domain 27	protein-coding
2507	chr8	45201982	45202684	+	0	NA	Intergenic	Intergenic	-37188	NR_040690	622523		NR_040690	ENSMUSG00000110231	Gm6329	EG622523	predicted gene 6329	ncRNA
3481	chr2	32816751	32817365	+	0	NA	intron (NM_009295, intron 6 of 18)	intron (NM_009295, intron 6 of 18)	-28878	NR_166175	105244117		NR_166174		Gm13524	-	predicted gene 13524	ncRNA
2497	chr17	21962598	21962842	+	0	NA	promoter-TSS (NM_001199048)	promoter-TSS (NM_001199048)	161	NM_001025373	74670		NM_001025373	ENSMUSG00000053347	Zfp943	4930432O21Rik	zinc finger prtoein 943	protein-coding
780	chr5	148615757	148616238	+	0	NA	Intergenic	Intergenic	-25232	NR_168911	102639759		NR_168911		Gm35994	-	predicted gene, 35994	ncRNA
296	chr5	116809175	116809692	+	0	NA	Intergenic	Intergenic	-217616	NM_026886	68955		NM_026886	ENSMUSG00000063919	Srrm4	1500001A10Rik|B230202K19Rik|bv|mKIAA1853|nSR100	serine/arginine repetitive matrix 4	protein-coding
3650	chr2	64079979	64080292	+	0	NA	intron (NM_001267847, intron 1 of 3)	intron (NM_001267847, intron 1 of 3)	17903	NM_001267846	60344		NM_021716	ENSMUSG00000075324	Fign	Fgn|fi|fidget	fidgetin	protein-coding
3514	chr11	121451754	121452069	+	0	NA	promoter-TSS (NM_029878)	promoter-TSS (NM_029878)	-80	NM_029878	108903		NM_029878	ENSMUSG00000039230	Tbcd	2310057L06Rik|A030005L14Rik|mKIAA0988	tubulin-specific chaperone d	protein-coding
704	chr10	46819389	46819594	+	0	NA	Intergenic	Intergenic	574743	NR_028274	100302593		NR_028274	ENSMUSG00000118706	Snord14d	Gm23710	small nucleolar RNA, C/D box 14D	snoRNA
416	chr1	34409484	34409946	+	0	NA	Intergenic	Intergenic	23484	NR_039562	100628580		NR_039562	ENSMUSG00000092852	Mir5103	mir-5103|mmu-mir-5103|mu-mir-5103	microRNA 5103	ncRNA
1095	chr11	43613009	43613474	+	0	NA	Intergenic	Intergenic	-11679	NM_008375	16204		NM_008375	ENSMUSG00000020405	Fabp6	GT|I-15P|I-BABP|ILBP|ILBP3|Illbp	fatty acid binding protein 6	protein-coding
755	chr7	126922685	126923168	+	0	NA	promoter-TSS (NM_001374613)	promoter-TSS (NM_001374613)	-20	NM_001374613	68742		NM_026827	ENSMUSG00000060538	Tmem219	1110032O16Rik|2900045G02Rik|IGFBP-3R	transmembrane protein 219	protein-coding
2857	chr3	130945617	130946427	+	0	NA	Intergenic	Intergenic	-164275	NM_001276402	16842		NM_010703	ENSMUSG00000027985	Lef1	3000002B05|Lef-1	lymphoid enhancer binding factor 1	protein-coding
1652	chr9	94378784	94379245	+	0	NA	Intergenic	Intergenic	-94346	NR_168505	102634356		NR_168505		Gm31957	-	predicted gene, 31957	ncRNA
1429	chr18	81053770	81054149	+	0	NA	Intergenic	Intergenic	66503	NR_169072	102641244		NR_169072	ENSMUSG00000098720	Gm27239	-	predicted gene 27239	ncRNA
2390	chr3	37917219	37917429	+	0	NA	intron (NR_040559, intron 1 of 3)	intron (NR_040559, intron 1 of 3)	18511	NR_040559	626410		NR_040559	ENSMUSG00000106461	Gm20755	-	predicted gene, 20755	ncRNA
1346	chr4	108360296	108360571	+	0	NA	Intergenic	Intergenic	23222	NM_001099303	545667		NM_001099303	ENSMUSG00000059816	Shisal2a	Fam159a	shisa like 2A	protein-coding
710	chr10	53379653	53379984	+	0	NA	promoter-TSS (NM_001204983)	promoter-TSS (NM_001204983)	65	NM_001204983	100038725		NM_001204983	ENSMUSG00000038594	Cep85l	1700003O08Rik|Gm9766	centrosomal protein 85-like	protein-coding
3067	chr19	53648604	53648967	+	0	NA	Intergenic	Intergenic	-28521	NM_001170847	73713		NM_001170847	ENSMUSG00000043639	Rbm20	1110018J23Rik|2010003H22Rik	RNA binding motif protein 20	protein-coding
1332	chr11	64396557	64396929	+	0	NA	Intergenic	Intergenic	-38589	NM_178870	15478		NM_178870	ENSMUSG00000047759	Hs3st3a1	3Ost3a|Hs3st3a	heparan sulfate (glucosamine) 3-O-sulfotransferase 3A1	protein-coding
572	chr2	145675284	145675573	+	0	NA	Intergenic	Intergenic	-25767	NR_033220	408057		NR_033220	ENSMUSG00000001768	BC039771	-	cDNA sequence BC039771	ncRNA
3437	chr9	37254951	37255517	+	0	NA	intron (NM_020258, intron 1 of 17)	intron (NM_020258, intron 1 of 17)	504	NM_020258	56857		NM_020258	ENSMUSG00000032122	Slc37a2	G3PP|Slc37a1|cI-2|ci2	solute carrier family 37 (glycerol-3-phosphate transporter), member 2	protein-coding
1483	chr9	74249527	74249928	+	0	NA	intron (NM_001033500, intron 18 of 19)	intron (NM_001033500, intron 18 of 19)	139393	NM_001033500	546144		NM_177908	ENSMUSG00000044976	Wdr72	D230040E23	WD repeat domain 72	protein-coding
3238	chr7	4445450	4445684	+	0	NA	promoter-TSS (NM_001290409)	promoter-TSS (NM_001290409)	90	NM_001290409	108841		NM_175372	ENSMUSG00000008435	Rdh13	8430425D21Rik	retinol dehydrogenase 13 (all-trans and 9-cis)	protein-coding
688	chr10	128049631	128049839	+	0	NA	Intergenic	B1F|SINE|Alu	-9247	NM_019766	56351		NM_019766	ENSMUSG00000071072	Ptges3	5730442A20Rik|Ptges|Tebp|cPGES|p23|sid3177	prostaglandin E synthase 3	protein-coding
757	chr5	142695062	142695301	+	0	NA	Intergenic	Intergenic	-6920	NM_146257	243328		NM_146257	ENSMUSG00000050822	Slc29a4	ENT4|PMAT|mENT4|mPMAT	solute carrier family 29 (nucleoside transporters), member 4	protein-coding
3320	chr11	113985580	113986361	+	0	NA	intron (NM_172800, intron 1 of 44)	intron (NM_172800, intron 1 of 44)	81059	NM_172800	237979		NM_172800	ENSMUSG00000041592	Sdk2	4632412F08Rik|5330435L01Rik|Sdk-2|mKIAA1514	sidekick cell adhesion molecule 2	protein-coding
83	chr1	172751277	172751609	+	0	NA	Intergenic	Intergenic	53387	NM_007768	12944		NM_007768	ENSMUSG00000037942	Crp	-	C-reactive protein, pentraxin-related	protein-coding
1672	chr11	76571123	76571369	+	0	NA	5' UTR (NM_198895, exon 1 of 23)	5' UTR (NM_198895, exon 1 of 23)	138	NM_198895	109934		NM_198018	ENSMUSG00000017631	Abr	-	active BCR-related gene	protein-coding
2877	chr19	45293568	45293893	+	0	NA	Intergenic	Intergenic	9607	NR_167743	102639746		NR_167743	ENSMUSG00000100417	Gm29595	-	predicted gene 29595	ncRNA
1701	chr11	83302874	83303094	+	0	NA	intron (NM_001035854, intron 1 of 21)	CpG	287	NM_027915	71770		NM_027915	ENSMUSG00000035152	Ap2b1	1300012O03Rik|AP105B	adaptor-related protein complex 2, beta 1 subunit	protein-coding
998	chr6	43688931	43689175	+	0	NA	Intergenic	Intergenic	-22775	NM_013861	29807		NM_013861	ENSMUSG00000029735	Tpk1	-	thiamine pyrophosphokinase	protein-coding
3816	chr2	85419932	85420143	+	0	NA	Intergenic	Intergenic	-5160	NM_146435	258427		NM_146435	ENSMUSG00000075220	Or5ak23	MOR203-2|Olfr993	olfactory receptor family 5 subfamily AK member 23	protein-coding
630	chr10	111026185	111026416	+	0	NA	Intergenic	Intergenic	-16234	NM_001359624	320150		NM_172554	ENSMUSG00000035798	Zdhhc17	A230053P19Rik|D130071N24Rik|DHHC-17|Hip14	zinc finger, DHHC domain containing 17	protein-coding
2748	chr3	116411140	116411407	+	0	NA	intron (NM_001378993, intron 2 of 14)	intron (NM_001378993, intron 2 of 14)	12759	NM_001173553	229776		NM_001080818	ENSMUSG00000033502	Cdc14a	A830059A17Rik|CDC14A2|CDC14a1|Cdc14	CDC14 cell division cycle 14A	protein-coding
3739	chr7	45204635	45204903	+	0	NA	5' UTR (NM_201374, exon 1 of 20)	5' UTR (NM_201374, exon 1 of 20)	123	NM_201374	384619		NM_201374	ENSMUSG00000038292	Kash5	Ccdc155|Gm1434	KASH domain containing 5	protein-coding
2377	chr5	49246969	49247311	+	0	NA	intron (NM_001199244, intron 1 of 7)	intron (NM_001199244, intron 1 of 7)	38519	NM_001199244	80334		NM_030265	ENSMUSG00000029088	Kcnip4	Calp|Calp250|KChIP4|KChIP4a	Kv channel interacting protein 4	protein-coding
1699	chr11	82430529	82431003	+	0	NA	intron (NM_001304439, intron 1 of 8)	intron (NM_001304439, intron 1 of 8)	41866	NM_001304439	270893		NM_023438	ENSMUSG00000020701	Tmem132e	Gm644	transmembrane protein 132E	protein-coding
3820	chr17	27228377	27228636	+	0	NA	Intergenic	Intergenic	19560	NR_131118	319720		NR_131118	ENSMUSG00000117916	9630028I04Rik	-	RIKEN cDNA 9630028I04 gene	ncRNA
88	chr1	175492380	175492806	+	0	NA	promoter-TSS (NM_011880)	promoter-TSS (NM_011880)	-48	NM_001357129	24012		NM_011880	ENSMUSG00000026527	Rgs7	-	regulator of G protein signaling 7	protein-coding
1919	chr4	153115068	153115373	+	0	NA	Intergenic	Intergenic	367610	NM_001099299	230959		NM_001099299	ENSMUSG00000039546	Ajap1	Gm573	adherens junction associated protein 1	protein-coding
718	chr10	58672775	58673645	+	0	NA	intron (NM_010100, intron 1 of 11)	intron (NM_010100, intron 1 of 11)	2486	NM_010100	13608		NM_010100	ENSMUSG00000003227	Edar	ED1R|ED3|ED5|EDA-A1R|EDA3|dl	ectodysplasin-A receptor	protein-coding
1122	chr6	54084846	54085047	+	0	NA	intron (NM_001163640, intron 1 of 12)	MLT1A0|LTR|ERVL-MaLR	45014	NM_001163640	69993		NM_023543	ENSMUSG00000004633	Chn2	1700026N20Rik|4930557O16Rik|ARHGAP3|Bch	chimerin 2	protein-coding
876	chr6	15841795	15841997	+	0	NA	Intergenic	Intergenic	121235	NM_175088	16543		NM_175088	ENSMUSG00000041390	Mdfic	Kdt1|Mdfid	MyoD family inhibitor domain containing	protein-coding
1593	chr19	4711659	4712029	+	0	NA	intron (NM_021287, intron 1 of 36)	CpG	636	NM_021287	20743		NM_021287	ENSMUSG00000067889	Sptbn2	Spnb3	spectrin beta, non-erythrocytic 2	protein-coding
2531	chr8	69271044	69271310	+	0	NA	promoter-TSS (NM_001384124)	promoter-TSS (NM_001384124)	73	NM_001384124	211135		NM_172491	ENSMUSG00000079038	Zfp781a	D130040H23Rik	zinc finger protein 781A	protein-coding
1403	chr4	117272612	117272998	+	0	NA	intron (NM_025739, intron 14 of 14)	intron (NM_025739, intron 14 of 14)	16650	NM_001310731	66743		NM_025739	ENSMUSG00000028677	Rnf220	4732477A13|4931406I20Rik|5730503K05Rik	ring finger protein 220	protein-coding
3316	chr14	97395989	97396492	+	0	NA	Intergenic	Intergenic	773525	NM_007826	13134		NM_007826	ENSMUSG00000055639	Dach1	Dac|Dach	dachshund family transcription factor 1	protein-coding
680	chr13	6992083	6992323	+	0	NA	Intergenic	Intergenic	-343432	NM_001291071	56421		NM_019703	ENSMUSG00000021196	Pfkp	1200015H23Rik|9330125N24Rik|ATP-PFK|PFK-C|PFK-P	phosphofructokinase, platelet	protein-coding
1727	chr4	132533175	132533518	+	0	NA	exon (NM_007512, exon 3 of 4)	exon (NM_007512, exon 3 of 4)	2068	NM_007512	11983		NM_007512	ENSMUSG00000054428	Atp5if1	Atpi|Atpif1|IF(1)|If1	ATP synthase inhibitory factor subunit 1	protein-coding
2249	chr3	17216572	17217132	+	0	NA	Intergenic	Intergenic	399758	NR_153388	102632048		NR_153388		Gm30223	-	predicted gene, 30223	ncRNA
2938	chr11	100391196	100391422	+	0	NA	intron (NM_010593, intron 1 of 13)	intron (NM_010593, intron 1 of 13)	6481	NM_010593	16480		NM_010593	ENSMUSG00000001552	Jup	Ctnng|D930025P04Rik|PG	junction plakoglobin	protein-coding
2890	chr3	147101030	147101269	+	0	NA	Intergenic	Intergenic	248782	NM_001357217	70892		NM_027594	ENSMUSG00000036745	Ttll7	1110049N09Rik|4921517B04Rik|C630030B20|mTTLL7	tubulin tyrosine ligase-like family, member 7	protein-coding
1846	chr16	20548243	20548633	+	0	NA	promoter-TSS (NM_013852)	promoter-TSS (NM_013852)	118	NR_030670	100042948		NR_030670	ENSMUSG00000121849	Gm15760	-	mitochondrial ribosomal protein S18B pseudogene	pseudo
2357	chr8	31943395	31943845	+	0	NA	intron (NM_001364421, intron 5 of 12)	intron (NM_001364421, intron 5 of 12)	6449	NM_001364429	211323		NM_178591	ENSMUSG00000062991	Nrg1	6030402G23Rik|ARIA|D230005F13Rik|GGF|GGFII|HRG|HRGalpha|Hgl|NDF|Pro-NRG1|SMDF	neuregulin 1	protein-coding
3130	chr14	67506986	67507423	+	0	NA	Intergenic	Intergenic	30331	NR_153767	328436		NR_153767	ENSMUSG00000114744	Gm38409	E030037F02	predicted gene, 38409	ncRNA
2765	chr14	29562832	29563052	+	0	NA	intron (NM_009785, intron 2 of 37)	intron (NM_009785, intron 2 of 37)	158922	NM_009785	12294		NM_009785	ENSMUSG00000021991	Cacna2d3	Cacnad3|alapha2delta3	calcium channel, voltage-dependent, alpha2/delta subunit 3	protein-coding
1832	chr16	13207881	13208356	+	0	NA	Intergenic	RSINE1|SINE|B4	-48363	NM_001122667	239719		NM_153588	ENSMUSG00000009569	Mrtfb	Gt4-1|MRTF-B|Mkl2|SOLOIST|mKIAA1243	myocardin related transcription factor B	protein-coding
201	chr2	117249483	117250013	+	0	NA	promoter-TSS (NM_026620)	promoter-TSS (NM_026620)	9	NM_026620	68215		NM_026620	ENSMUSG00000027349	Fam98b	2610510H03Rik	family with sequence similarity 98, member B	protein-coding
2637	chr3	96401865	96402294	+	0	NA	Intergenic	CpG	12754	NR_001579	21748		NR_001579	ENSMUSG00000118406	Terc	mTER|mTR	telomerase RNA component	ncRNA
1781	chr9	114752924	114753298	+	0	NA	Intergenic	CpG	21908	NM_026036	67213		NM_026036	ENSMUSG00000032434	Cmtm6	2810051A14Rik|Cklfsf6	CKLF-like MARVEL transmembrane domain containing 6	protein-coding
990	chr4	46546965	46547303	+	0	NA	intron (NM_178893, intron 5 of 12)	intron (NM_178893, intron 5 of 12)	-10993	NM_029077	74735		NM_029077	ENSMUSG00000039853	Trim14	5830400N10Rik|pub	tripartite motif-containing 14	protein-coding
638	chr10	111887508	111887748	+	0	NA	Intergenic	Kanga11a|DNA|TcMar-Tc2	-13252	NR_046029	629206		NR_046029	ENSMUSG00000112533	Gm20758	-	predicted gene, 20758	ncRNA
1146	chr4	86412849	86413112	+	0	NA	intron (NM_001368621, intron 23 of 28)	intron (NM_001368621, intron 23 of 28)	145323	NM_001081096	75811		NM_001081096	ENSMUSG00000028492	Saxo1	4930500O09Rik|Fam154a	stabilizer of axonemal microtubules 1	protein-coding
2190	chrX	153139802	153140024	+	0	NA	promoter-TSS (NM_001004154)	promoter-TSS (NM_001004154)	-45	NM_001004154	245670		NM_001004154	ENSMUSG00000041658	Rragb	-	Ras-related GTP binding B	protein-coding
326	chr7	96718912	96719151	+	0	NA	intron (NM_001310760, intron 8 of 32)	intron (NM_001310760, intron 8 of 32)	82518	NR_045874	791381		NR_045874	ENSMUSG00000053049	Gm15413	-	predicted gene 15413	ncRNA
3830	chr2	92915851	92916074	+	0	NA	intron (NM_030725, intron 1 of 5)	intron (NM_030725, intron 1 of 5)	861	NM_030725	80976		NM_030725	ENSMUSG00000027220	Syt13	5730409J20Rik|mKIAA1427	synaptotagmin XIII	protein-coding
657	chr12	116641929	116642145	+	0	NA	intron (NM_011215, intron 2 of 22)	intron (NM_011215, intron 2 of 22)	156317	NM_011215	19276		NM_011215	ENSMUSG00000056553	Ptprn2	4930425H11Rik|IA2beta|PTP-NP|Phol|mKIAA0387|phogrin	protein tyrosine phosphatase receptor type N polypeptide 2	protein-coding
594	chr17	70738090	70738315	+	0	NA	intron (NM_001347414, intron 5 of 10)	intron (NM_001347414, intron 5 of 10)	67798	NR_168098	105246306		NR_166885	ENSMUSG00000117231	Gm41609	-	predicted gene, 41609	ncRNA
1665	chr11	75966846	75967248	+	0	NA	Intergenic	CpG	-32865	NM_198637	74230		NM_198637	ENSMUSG00000053783	Liat1	1700016K19Rik	ligand of ATE1	protein-coding
2976	chr1	58993673	58993873	+	0	NA	intron (NR_151686, intron 10 of 10)	(TG)n|Simple_repeat|Simple_repeat	20251	NM_172656	227154		NM_172656	ENSMUSG00000026027	Stradb	Als2cr2|B830008M19|D1Ucla2|ILPIP|ILPIPA|PRO1038|Papk|Syradb	STE20-related kinase adaptor beta	protein-coding
3618	chr7	36697359	36697922	+	0	NA	promoter-TSS (NM_172298)	promoter-TSS (NM_172298)	-478	NM_172298	243931		NM_172298	ENSMUSG00000021217	Tshz3	A630038G13Rik|Tsh3|Zfp537|mKIAA1474|teashirt3	teashirt zinc finger family member 3	protein-coding
436	chr10	86300305	86300675	+	0	NA	promoter-TSS (NM_011595)	promoter-TSS (NM_011595)	78	NM_011595	21859		NM_011595	ENSMUSG00000020044	Timp3	Timp-3	tissue inhibitor of metalloproteinase 3	protein-coding
3729	chr7	44670836	44671120	+	0	NA	promoter-TSS (NM_001271540)	promoter-TSS (NM_001271540)	-135	NM_001271540	71960		NM_028021	ENSMUSG00000030739	Myh14	2400004E04Rik|II-C|NHMCII|NMHC II-C	myosin, heavy polypeptide 14	protein-coding
1074	chr15	39694645	39695024	+	0	NA	Intergenic	Intergenic	35323	NM_001256384	116838		NM_053271	ENSMUSG00000037386	Rims2	2810036I15Rik|RIM2|Rab3ip2|Rim2(+40A)|Rim2(+44A)|Rim2(+4A)|Serg2|Syt3-rs|mKIAA0751	regulating synaptic membrane exocytosis 2	protein-coding
1006	chr6	47781405	47781635	+	0	NA	Intergenic	Intergenic	22132	NR_030485	735289		NR_030485	ENSMUSG00000076060	Mir704	Mirn704|mir-704|mmu-mir-704	microRNA 704	ncRNA
2521	chr8	60890240	60890488	+	0	NA	promoter-TSS (NM_028299)	promoter-TSS (NM_028299)	-64	NM_001379028	72612		NM_028299	ENSMUSG00000038005	Hpf1	2700029M09Rik|C230006B22Rik|C4orf27	histone PARylation factor 1	protein-coding
2904	chr11	96934998	96935284	+	0	NA	3' UTR (NM_146026, exon 3 of 3)	3' UTR (NM_146026, exon 3 of 3)	5860	NM_146026	217138		NM_146026	ENSMUSG00000047040	Prr15l	Atad4|E230006A12Rik	proline rich 15-like	protein-coding
1737	chr4	134709641	134710058	+	0	NA	Intergenic	Intergenic	-5559	NM_207237	230815		NM_207237	ENSMUSG00000037306	Man1c1	-	mannosidase, alpha, class 1C, member 1	protein-coding
2450	chr17	7469016	7469535	+	0	NA	Intergenic	Intergenic	-83970	NM_001142539	667055		NM_001142539	ENSMUSG00000056133	Unc93a2	Gm9992	unc-93 homolog A2	protein-coding
3783	chr2	75470173	75470416	+	0	NA	Intergenic	Intergenic	-26115	NR_040635	77269		NR_040635		9430019J16Rik	-	RIKEN cDNA 9430019J16 gene	ncRNA
1132	chr4	81961054	81961284	+	0	NA	Intergenic	Intergenic	-104211	NR_040659	545641		NR_040659	ENSMUSG00000085022	Gm5860	EG545641	predicted gene 5860	ncRNA
2681	chr8	84687823	84688149	+	0	NA	promoter-TSS (NM_025788)	promoter-TSS (NM_025788)	-124	NM_025788	66830		NM_025788	ENSMUSG00000001910	Nacc1	2010001H03Rik|4930511N13Rik|Btbd14b|Nac1	nucleus accumbens associated 1, BEN and BTB (POZ) domain containing	protein-coding
730	chr5	138754844	138755119	+	0	NA	promoter-TSS (NM_030565)	promoter-TSS (NM_030565)	-100	NM_001359593	80752		NM_030565	ENSMUSG00000025854	Fam20c	DMP-4|DMP4|GEF-CK|mKIAA4081	FAM20C, golgi associated secretory pathway kinase	protein-coding
3697	chr1	153662277	153662479	+	0	NA	intron (NM_026380, intron 1 of 6)	intron (NM_026380, intron 1 of 6)	-2896	NM_001357525	67792		NM_026380	ENSMUSG00000042671	Rgs8	6530413N01Rik	regulator of G-protein signaling 8	protein-coding
655	chr12	113222203	113222601	+	0	NA	Intergenic	Intergenic	36499	NM_153776	69195		NM_153776	ENSMUSG00000049036	Tmem121	2410008J05Rik|Hole	transmembrane protein 121	protein-coding
3120	chr2	14137025	14137232	+	0	NA	intron (NM_001356337, intron 8 of 12)	intron (NM_001356337, intron 8 of 12)	-37396	NM_001081310	625286		NM_001081310	ENSMUSG00000061531	Tmem236	2010003H20Rik|Fam23a|Gm613	transmembrane protein 236	protein-coding
604	chr17	71947115	71947906	+	0	NA	intron (NM_007439, intron 11 of 28)	intron (NM_007439, intron 11 of 28)	165563	NM_030179	78785		NM_030179	ENSMUSG00000024059	Clip4	1700024K14Rik|1700074B05Rik|4833417L20Rik|5830409B12Rik|Rsnl2	CAP-GLY domain containing linker protein family, member 4	protein-coding
81	chr1	172698075	172698396	+	0	NA	intron (NM_007768, intron 1 of 1)	intron (NM_007768, intron 1 of 1)	179	NM_007768	12944		NM_007768	ENSMUSG00000037942	Crp	-	C-reactive protein, pentraxin-related	protein-coding
1054	chr18	47336341	47336581	+	0	NA	intron (NM_018744, intron 1 of 18)	intron (NM_018744, intron 1 of 18)	32407	NM_018744	20358		NM_018744	ENSMUSG00000019647	Sema6a	A730020P05Rik|Sema6A-1|Semaq|VIa	sema domain, transmembrane domain (TM), and cytoplasmic domain, (semaphorin) 6A	protein-coding
2799	chr11	90417970	90418216	+	0	NA	Intergenic	CpG	-27176	NM_172563	217082		NM_172563	ENSMUSG00000003949	Hlf	E230015K02Rik	hepatic leukemia factor	protein-coding
3284	chr2	26408942	26409202	+	0	NA	promoter-TSS (NM_001290437)	promoter-TSS (NM_001290437)	55	NM_001290437	64436		NM_033134	ENSMUSG00000026925	Inpp5e	1200002L24Rik|72kDa|mKIAA0123	inositol polyphosphate-5-phosphatase E	protein-coding
2928	chr1	39730963	39731378	+	0	NA	Intergenic	Intergenic	-10181	NM_001145660	619289		NM_001145660	ENSMUSG00000057173	Rfx8	4933400N17Rik	regulatory factor X 8	protein-coding
1544	chr6	100910955	100911263	+	0	NA	Intergenic	Intergenic	77471	NM_182939	232314		NM_182939	ENSMUSG00000052144	Ppp4r2	C230060M08Rik	protein phosphatase 4, regulatory subunit 2	protein-coding
2956	chr1	51888259	51888576	+	0	NA	intron (NM_010863, intron 1 of 29)	intron (NM_010863, intron 1 of 29)	27561	NM_010863	17912		NM_010863	ENSMUSG00000018417	Myo1b	MIH-L|MMIa	myosin IB	protein-coding
610	chr17	72859367	72859685	+	0	NA	Intergenic	Intergenic	21478	NM_001357371	383295		NM_027166	ENSMUSG00000039770	Ypel5	2310076K21Rik|CGI-127	yippee like 5	protein-coding
3591	chr9	49879709	49879913	+	0	NA	Intergenic	Intergenic	-80418	NM_001311065	17967		NM_010875	ENSMUSG00000039542	Ncam1	CD56|E-NCAM|NCAM-1|Ncam	neural cell adhesion molecule 1	protein-coding
2587	chr13	111990787	111991317	+	0	NA	Intergenic	Intergenic	-109870	NR_168715	105245634		NR_168715		Gm41062	-	predicted gene, 41062	ncRNA
3401	chr11	118470356	118470677	+	0	NA	Intergenic	Intergenic	-6316	NR_153103	217364		NM_172573	ENSMUSG00000033857	Engase	C130099A03|D230014K01Rik	endo-beta-N-acetylglucosaminidase	protein-coding
1822	chr4	147390179	147390387	+	0	NA	exon (NM_001378742, exon 5 of 5)	exon (NM_001378742, exon 5 of 5)	-52831	NM_001371349	195531		NM_001039209	ENSMUSG00000078496	Zfp982	Gm13152	zinc finger protein 982	protein-coding
2627	chr8	83115180	83115541	+	0	NA	Intergenic	Intergenic	-49992	NM_001111304	71310		NM_027758	ENSMUSG00000031709	Tbc1d9	4933431N12Rik	TBC1 domain family, member 9	protein-coding
788	chr17	86964660	86964898	+	0	NA	intron (NM_145491, intron 2 of 4)	intron (NM_145491, intron 2 of 4)	1668	NM_145491	104215		NM_145491	ENSMUSG00000024143	Rhoq	Arhq|TC10A|Tc10	ras homolog family member Q	protein-coding
2470	chr17	13192731	13193004	+	0	NA	Intergenic	(TA)n|Simple_repeat|Simple_repeat	-12175	NR_033458	100038394		NR_033458	ENSMUSG00000117051	Gm10512	-	predicted gene 10512	ncRNA
1230	chr15	70644727	70644947	+	0	NA	Intergenic	Intergenic	720604	NR_045071	100503580		NR_045071	ENSMUSG00000116483	Gm19782	-	predicted gene, 19782	ncRNA
186	chr17	34122085	34122582	+	0	NA	promoter-TSS (NM_010238)	promoter-TSS (NM_010238)	274	NM_001204973	14312		NM_010238	ENSMUSG00000024335	Brd2	D17H6S113E|Frg-1|Fsrg-1|Fsrg1|Nat|Ring3|Rnf3|mKIAA4005	bromodomain containing 2	protein-coding
2763	chr19	30694984	30695300	+	0	NA	intron (NM_001013833, intron 9 of 17)	intron (NM_001013833, intron 9 of 17)	-145646	NM_010051	13380		NM_010051	ENSMUSG00000024868	Dkk1	mdkk-1	dickkopf WNT signaling pathway inhibitor 1	protein-coding
3661	chr12	17096920	17097247	+	0	NA	Intergenic	Intergenic	79805	NM_201531	382571		NM_201531	ENSMUSG00000051726	Kcnf1	Gm1182|Kv5.1	potassium voltage-gated channel, subfamily F, member 1	protein-coding
2726	chr3	105718130	105718752	+	0	NA	3' UTR (NM_175398, exon 2 of 2)	3' UTR (NM_175398, exon 2 of 2)	12983	NM_001163356	109050		NM_175398	ENSMUSG00000048458	Inka2	6530418L21Rik|Fam212b	inka box actin regulator 2	protein-coding
2412	chr5	67098765	67099578	+	0	NA	promoter-TSS (NM_008888)	promoter-TSS (NM_008888)	-45	NM_008888	18935		NM_008888	ENSMUSG00000012520	Phox2b	Dilp1|NBPhox|Pmx2b|Px2b	paired-like homeobox 2b	protein-coding
2758	chr19	27904791	27905112	+	0	NA	intron (NM_011265, intron 1 of 16)	intron (NM_011265, intron 1 of 16)	104822	NM_001360358	19726		NM_011265	ENSMUSG00000040929	Rfx3	C230093O12Rik|MRFX3	regulatory factor X, 3 (influences HLA class II expression)	protein-coding
1304	chr9	62344060	62344310	+	0	NA	exon (NM_001378702, exon 1 of 2)	exon (NM_001378702, exon 1 of 2)	462	NM_001378702	102638888		NM_001378702		Gm20346	-	predicted gene, 20346	protein-coding
1376	chr6	90650725	90650948	+	0	NA	Intergenic	Intergenic	31590	NM_001037493	71699		NM_027868	ENSMUSG00000030089	Slc41a3	1010001P06Rik|SLC41A1-L2	solute carrier family 41, member 3	protein-coding
17	chr12	57496221	57496453	+	0	NA	Intergenic	Intergenic	49774	NM_008259	15375		NM_008259	ENSMUSG00000035451	Foxa1	Hnf-3a|Hnf3a|Tcf-3a|Tcf3a	forkhead box A1	protein-coding
2292	chr13	57907898	57908470	+	0	NA	intron (NM_009262, intron 1 of 11)	CpG	148	NM_001166466	20745		NM_009262	ENSMUSG00000056222	Spock1	Spock|Ticn1|testican	sparc/osteonectin, cwcv and kazal-like domains proteoglycan 1	protein-coding
228	chr12	81003108	81003455	+	0	NA	Intergenic	Intergenic	-23527	NM_022316	64075		NM_022316	ENSMUSG00000021136	Smoc1	2600002F22Rik|SRG	SPARC related modular calcium binding 1	protein-coding
707	chr10	51405119	51405347	+	0	NA	Intergenic	Intergenic	-75379	NM_001291893	14727		NM_008147	ENSMUSG00000112023	Lilrb4b	Gp49a|Lilr4b|gp49	leukocyte immunoglobulin-like receptor, subfamily B, member 4B	protein-coding
3796	chr2	79420427	79420749	+	0	NA	intron (NM_001048176, intron 1 of 12)	intron (NM_001048176, intron 1 of 12)	8400	NM_001048176	228094		NM_001033295	ENSMUSG00000075256	Cerkl	Gm1958|Rp26	ceramide kinase-like	protein-coding
2778	chr14	32437517	32437833	+	0	NA	intron (NM_009891, intron 8 of 15)	Lx7|LINE|L1	27175	NM_021712	20508		NM_021712	ENSMUSG00000100241	Slc18a3	VAChT|VAT	solute carrier family 18 (vesicular monoamine), member 3	protein-coding
390	chr2	135101726	135102002	+	0	NA	intron (NM_019677, intron 3 of 32)	intron (NM_019677, intron 3 of 32)	113752	NR_040517	78805		NR_040517	ENSMUSG00000085247	4930545L23Rik	-	RIKEN cDNA 4930545L23 gene	ncRNA
1636	chr15	95057631	95057982	+	0	NA	intron (NM_178789, intron 6 of 7)	intron (NM_178789, intron 6 of 7)	91512	NR_015482	100043315		NR_015482	ENSMUSG00000100603	LOC100043315	-	uncharacterized LOC100043315	ncRNA
1884	chrX	16619675	16619953	+	0	NA	5' UTR (NM_173740, exon 1 of 15)	5' UTR (NM_173740, exon 1 of 15)	116	NM_173740	17161		NM_173740	ENSMUSG00000025037	Maoa	1110061B18Rik	monoamine oxidase A	protein-coding
3567	chr1	133855338	133855702	+	0	NA	Intergenic	Intergenic	51653	NM_001160422	269120		NM_054076	ENSMUSG00000010311	Optc	-	opticin	protein-coding
2847	chr8	119459782	119460070	+	0	NA	intron (NM_054095, intron 5 of 12)	intron (NM_054095, intron 5 of 12)	13207	NM_054095	117148		NM_054095	ENSMUSG00000031837	Necab2	Efcbp2	N-terminal EF-hand calcium binding protein 2	protein-coding
1642	chr15	95526793	95527459	+	0	NA	intron (NM_001289653, intron 3 of 20)	intron (NM_001289653, intron 3 of 20)	888	NM_001356951	54003		NM_016743	ENSMUSG00000022454	Nell2	A330108N19Rik|mel91	NEL-like 2	protein-coding
1405	chr18	75264898	75265215	+	0	NA	intron (NM_027727, intron 16 of 16)	Tigger15a|DNA|TcMar-Tigger	32261	NR_045394	100503117		NR_045393	ENSMUSG00000121833	2010010A06Rik	5033420E22Rik	RIKEN cDNA 2010010A06 gene	ncRNA
2264	chr5	43087947	43089173	+	0	NA	Intergenic	Intergenic	-144693	NM_001368805	231207		NM_175937	ENSMUSG00000039782	Cpeb2	A630055H10Rik|Cpe-bp2	cytoplasmic polyadenylation element binding protein 2	protein-coding
1356	chr6	88971993	88972250	+	0	NA	Intergenic	Intergenic	69870	NM_011906	24100		NM_011906	ENSMUSG00000002871	Tpra1	40kDa|Gpr175|Tpra40	transmembrane protein, adipocyte asscociated 1	protein-coding
1328	chr11	63048126	63048356	+	0	NA	Intergenic	Intergenic	-3091	NR_168671	102640927		NR_168671	ENSMUSG00000120650	Gm36874	-	predicted gene, 36874	ncRNA
1595	chr15	85660929	85661154	+	0	NA	Intergenic	CpG	-42732	NR_110483	102800312		NR_110483		Lncppara	Lincppara|Mirlet7bhg|linc-Ppara	long noncoding RNA near Ppara	ncRNA
705	chr10	46826949	46827191	+	0	NA	Intergenic	Intergenic	582322	NR_028274	100302593		NR_028274	ENSMUSG00000118706	Snord14d	Gm23710	small nucleolar RNA, C/D box 14D	snoRNA
754	chr7	126898270	126898513	+	0	NA	promoter-TSS (NM_026827)	promoter-TSS (NM_026827)	-113	NM_026827	68742		NM_026827	ENSMUSG00000060538	Tmem219	1110032O16Rik|2900045G02Rik|IGFBP-3R	transmembrane protein 219	protein-coding
3222	chr8	128528830	128529192	+	0	NA	Intergenic	Intergenic	-156643	NM_010578	16412		NM_010578	ENSMUSG00000025809	Itgb1	4633401G24Rik|CD29|Fnrb|Gm9863|gpIIa	integrin beta 1 (fibronectin receptor beta)	protein-coding
1184	chr4	101356862	101357093	+	0	NA	promoter-TSS (NR_040708)	promoter-TSS (NR_040708)	-729	NR_040708	77866		NR_040708	ENSMUSG00000086782	E130102H24Rik	-	RIKEN cDNA E130102H24 gene	ncRNA
3014	chr8	121382349	121382724	+	0	NA	Intergenic	Intergenic	159418	NM_029597	76405		NM_029597	ENSMUSG00000031809	1700018B08Rik	1700084O22Rik	RIKEN cDNA 1700018B08 gene	protein-coding
3640	chr2	56460913	56461227	+	0	NA	Intergenic	Intergenic	-324741	NR_105751	102465169		NR_105751	ENSMUSG00000098437	Mir195b	Gm27491|mmu-mir-195b	microRNA 195b	ncRNA
1678	chr9	103613273	103613577	+	0	NA	intron (NM_178638, intron 2 of 5)	intron (NM_178638, intron 2 of 5)	56335	NR_040764	319215		NR_040764	ENSMUSG00000099616	4932413F04Rik	-	RIKEN cDNA 4932413F04 gene	ncRNA
1220	chr18	63771270	63771560	+	0	NA	intron (NM_001014981, intron 14 of 27)	intron (NM_001014981, intron 14 of 27)	62720	NM_001360837	104082		NM_001014981	ENSMUSG00000040560	Wdr7	TRAG|mKIAA0541	WD repeat domain 7	protein-coding
2007	chrX	38634860	38635281	+	0	NA	promoter-TSS (NM_021550)	promoter-TSS (NM_021550)	73	NM_021550	59048		NM_021550	ENSMUSG00000048970	C1galt1c1	1500002I11Rik|C1GalT2|Cosmc	C1GALT1-specific chaperone 1	protein-coding
2736	chr19	15827843	15828138	+	0	NA	Intergenic	Intergenic	96632	NM_001205339	107272		NM_177420	ENSMUSG00000024640	Psat1	D8Ertd814e|EPIP|PSA|Psat	phosphoserine aminotransferase 1	protein-coding
1977	chr16	34690439	34690856	+	0	NA	promoter-TSS (NM_172824)	promoter-TSS (NM_172824)	31	NM_172824	239839		NM_172824	ENSMUSG00000022833	Ccdc14	G630039H03Rik	coiled-coil domain containing 14	protein-coding
2319	chr16	95825147	95825498	+	0	NA	Intergenic	Intergenic	73391	NR_040485	69776		NR_040484	ENSMUSG00000117232	1600002D24Rik	-	RIKEN cDNA 1600002D24 gene	ncRNA
2742	chr19	21165538	21166240	+	0	NA	Intergenic	Intergenic	61179	NR_126458	75354		NR_126458	ENSMUSG00000118047	4930554I06Rik	-	RIKEN cDNA 4930554I06 gene	ncRNA
926	chr18	38061474	38061850	+	0	NA	Intergenic	Intergenic	-62693	NM_001205336	106952		NM_139206	ENSMUSG00000024451	Arap3	Centd3|Drag1|E030006K04Rik|cnt-d3	ArfGAP with RhoGAP domain, ankyrin repeat and PH domain 3	protein-coding
2147	chr13	54322497	54322895	+	0	NA	intron (NM_001362218, intron 2 of 4)	intron (NM_001362218, intron 2 of 4)	20140	NR_155492	12890		NM_009946	ENSMUSG00000025867	Cplx2	921-L|Gm34843	complexin 2	protein-coding
1658	chr9	96982395	96982927	+	0	NA	intron (NM_145134, intron 2 of 2)	intron (NM_145134, intron 2 of 2)	35694	NM_145134	211949		NM_145134	ENSMUSG00000046997	Spsb4	D030068E18Rik|SSB-4|Ssb4	splA/ryanodine receptor domain and SOCS box containing 4	protein-coding
1626	chr15	93433563	93434041	+	0	NA	intron (NM_146062, intron 4 of 9)	RSINE1|SINE|B4	35338	NM_001285863	223828		NM_146062	ENSMUSG00000036167	Pphln1	CR|HSPC206|HSPC232	periphilin 1	protein-coding
1663	chr11	75841624	75841969	+	0	NA	intron (NM_029548, intron 5 of 7)	intron (NM_029548, intron 5 of 7)	-45736	NM_007873	13447		NM_007873	ENSMUSG00000020848	Doc2b	-	double C2, beta	protein-coding
116	chr5	111893202	111893524	+	0	NA	Intergenic	Intergenic	-131635	NR_045833	269683		NM_207252	ENSMUSG00000085271	E130006D01Rik	Gm16018|Gm681|Hrtlincr5	RIKEN cDNA E130006D01 gene	ncRNA
3246	chr9	21149759	21149973	+	0	NA	promoter-TSS (NM_016742)	promoter-TSS (NM_016742)	68	NM_001378796	12539		NM_016742	ENSMUSG00000019471	Cdc37	p50|p50Cdc37	cell division cycle 37	protein-coding
1586	chr4	126466028	126466347	+	0	NA	intron (NM_001378879, intron 1 of 18)	intron (NM_001378879, intron 1 of 18)	2396	NM_153403	236511		NM_153403	ENSMUSG00000041530	Ago1	Eif2c1	argonaute RISC catalytic subunit 1	protein-coding
3785	chr2	75716306	75716828	+	0	NA	Intergenic	Intergenic	-11904	NM_010902	18024		NM_010902	ENSMUSG00000015839	Nfe2l2	Nrf2	nuclear factor, erythroid derived 2, like 2	protein-coding
3232	chr6	149134235	149134543	+	0	NA	Intergenic	Intergenic	-7124	NM_001252096	320204		NM_177101	ENSMUSG00000039958	Etfbkmt	4833442J19Rik|ETFB-KMT|Mettl20	electron transfer flavoprotein beta subunit lysine methyltransferase	protein-coding
1957	chr16	31003865	31004494	+	0	NA	intron (NM_198626, intron 3 of 3)	intron (NM_198626, intron 3 of 3)	77253	NM_198626	268880		NM_198626	ENSMUSG00000047434	Xxylt1	-	xyloside xylosyltransferase 1	protein-coding
1569	chr4	125406975	125407217	+	0	NA	Intergenic	Intergenic	-83600	NM_001081097	14807		NM_001081097	ENSMUSG00000001985	Grik3	9630027E11|GluK3|GluR7-3|Glur-7|Glur7	glutamate receptor, ionotropic, kainate 3	protein-coding
26	chr10	66558130	66558336	+	0	NA	Intergenic	Intergenic	-357742	NR_168561	69433		NR_168557	ENSMUSG00000100000	1700023F02Rik	Gm31056	RIKEN cDNA 1700023F02 gene	ncRNA
1338	chr4	106911122	106911481	+	0	NA	promoter-TSS (NM_023672)	promoter-TSS (NM_023672)	-169	NM_023672	72475		NM_023672	ENSMUSG00000061887	Ssbp3	2610021L12Rik|2610200M23Rik|5730488C10Rik|LAST|SSDP1	single-stranded DNA binding protein 3	protein-coding
1104	chr11	45577861	45578073	+	0	NA	Intergenic	Intergenic	-230116	NR_045876	100009664		NR_045876		F630206G17Rik	-	RIKEN cDNA F630206G17 gene	ncRNA
3091	chr4	8987521	8987765	+	0	NA	Intergenic	Intergenic	236319	NM_001355382	320790		NM_001033395	ENSMUSG00000041235	Chd7	A730019I05Rik|Cycn|Cyn|Dz|Edy|Flo|GENA 47|GENA 60|Gena 52|Lda|Mt|Obt|Todo|WBE1|Whi|metis	chromodomain helicase DNA binding protein 7	protein-coding
2087	chr2	174871583	174871801	+	0	NA	Intergenic	Intergenic	15788	NR_166457	102632360		NR_166457		Gm14616	-	predicted gene 14616	ncRNA
2932	chr1	42416217	42416617	+	0	NA	Intergenic	Intergenic	-268121	NR_168293	108167623		NR_168292	ENSMUSG00000093436	Gm20646	Gm46091	predicted gene 20646	ncRNA
1044	chr15	13619903	13620176	+	0	NA	Intergenic	Intergenic	-446364	NM_007666	12563		NM_007666	ENSMUSG00000039385	Cdh6	cad6	cadherin 6	protein-coding
2946	chr11	100545608	100545894	+	0	NA	5' UTR (NM_001363174, exon 1 of 11)	5' UTR (NM_001363174, exon 1 of 11)	143	NM_028918	74407		NM_028918	ENSMUSG00000006784	Odad4	4933404O19Rik|Ttc25	outer dynein arm complex subunit 4	protein-coding
1554	chr4	124140574	124140811	+	0	NA	Intergenic	Intergenic	192028	NR_166446	76410		NR_166446		1700021L23Rik	-	RIKEN cDNA 1700021L23 gene	ncRNA
1990	chr13	28690856	28691099	+	0	NA	intron (NR_045054, intron 3 of 7)	intron (NR_045054, intron 3 of 7)	19896	NR_105787	102466635		NR_105787	ENSMUSG00000099158	Mir6368	Gm27800|mmu-mir-6368	microRNA 6368	ncRNA
1610	chr15	89128542	89128900	+	0	NA	promoter-TSS (NR_028448)	promoter-TSS (NR_028448)	-21	NR_028447	170787		NM_199198	ENSMUSG00000062906	Hdac10	Hd10	histone deacetylase 10	protein-coding
34	chr10	69662637	69662876	+	0	NA	intron (NM_170730, intron 1 of 17)	B1_Mus1|SINE|Alu	129048	NM_170730	11735		NM_009670	ENSMUSG00000069601	Ank3	2900054D09Rik|Ank-3|AnkG|Ankyrin-3|Ankyrin-G	ankyrin 3, epithelial	protein-coding
597	chr17	70991146	70991392	+	0	NA	promoter-TSS (NM_023402)	promoter-TSS (NM_023402)	-753	NM_023402	67938		NM_023402	ENSMUSG00000034868	Myl12b	1500001M02Rik|Mylc2b|RLC-B	myosin, light chain 12B, regulatory	protein-coding
654	chr10	31515890	31516189	+	0	NA	intron (NM_001146349, intron 3 of 5)	intron (NM_001146349, intron 3 of 5)	-70081	NM_001359366	21987		NM_009413	ENSMUSG00000000296	Tpd52l1	D53	tumor protein D52-like 1	protein-coding
1838	chr16	18088982	18089403	+	0	NA	promoter-TSS (NM_011172)	promoter-TSS (NM_011172)	-2	NM_011172	19125		NM_011172	ENSMUSG00000003526	Prodh	Pro-1|Pro1|Ym24d07	proline dehydrogenase	protein-coding
605	chr17	72023458	72024023	+	0	NA	intron (NM_007439, intron 5 of 28)	intron (NM_007439, intron 5 of 28)	241793	NM_030179	78785		NM_030179	ENSMUSG00000024059	Clip4	1700024K14Rik|1700074B05Rik|4833417L20Rik|5830409B12Rik|Rsnl2	CAP-GLY domain containing linker protein family, member 4	protein-coding
1176	chr4	98948935	98949368	+	0	NA	intron (NM_026082, intron 41 of 47)	intron (NM_026082, intron 41 of 47)	25341	NM_001356424	230484		NM_146144	ENSMUSG00000028560	Usp1	-	ubiquitin specific peptidase 1	protein-coding
2440	chr3	65666161	65666456	+	0	NA	promoter-TSS (NM_001166659)	promoter-TSS (NM_001166659)	80	NM_001166659	624866		NM_001037923	ENSMUSG00000074579	Lekr1	EG546798|EG624866|Gm6534	leucine, glutamate and lysine rich 1	protein-coding
1496	chr9	78448072	78448280	+	0	NA	promoter-TSS (NM_026658)	promoter-TSS (NM_026658)	-34	NM_026658	68291		NM_026658	ENSMUSG00000032342	Mto1	2310039H01Rik|5730419A02Rik	mitochondrial tRNA translation optimization 1	protein-coding
2021	chrX	74312999	74313294	+	0	NA	5' UTR (NM_138607, exon 1 of 13)	5' UTR (NM_138607, exon 1 of 13)	113	NM_138607	108160		NM_138607	ENSMUSG00000001962	Fam50a	D0HXS9928E|XAP-5	family with sequence similarity 50, member A	protein-coding
1506	chr9	85328151	85328535	+	0	NA	Intergenic	Intergenic	-1193	NM_001160379	212943		NM_001160378	ENSMUSG00000032265	Tent5a	BAP014|D930050G01Rik|Fam46a	terminal nucleotidyltransferase 5A	protein-coding
2819	chr11	96034694	96034924	+	0	NA	promoter-TSS (NM_033568)	promoter-TSS (NM_033568)	-76	NM_001356362	27681		NM_033568	ENSMUSG00000006058	Snf8	D11Moh34	SNF8, ESCRT-II complex subunit, homolog (S. cerevisiae)	protein-coding
1574	chr4	125729029	125729654	+	0	NA	Intergenic	Intergenic	193062	NR_015560	72395		NR_015560	ENSMUSG00000085562	2610028E06Rik	-	RIKEN cDNA 2610028E06 gene	ncRNA
3705	chr12	41040071	41040299	+	0	NA	intron (NM_053122, intron 2 of 6)	intron (NM_053122, intron 2 of 6)	16095	NM_053122	93757		NM_053122	ENSMUSG00000056899	Immp2l	IMP2|Tg(HLA-A/H2-D)2Enge	IMP2 inner mitochondrial membrane peptidase-like (S. cerevisiae)	protein-coding
1156	chr6	72216778	72217119	+	0	NA	intron (NM_153778, intron 2 of 2)	intron (NM_153778, intron 2 of 2)	18629	NM_153778	71093		NM_153778	ENSMUSG00000037621	Atoh8	4933425C05Rik|Hath6|Math6|bHLHa21|okadin	atonal bHLH transcription factor 8	protein-coding
1128	chr4	81216364	81216804	+	0	NA	Intergenic	Intergenic	226231	NM_001305284	17475		NM_010820	ENSMUSG00000028402	Mpdz	B930003D11Rik|MUPP1	multiple PDZ domain crumbs cell polarity complex component	protein-coding
607	chr17	72474314	72474778	+	0	NA	intron (NM_007439, intron 1 of 28)	intron (NM_007439, intron 1 of 28)	129761	NM_007439	11682		NM_007439	ENSMUSG00000055471	Alk	CD246|Tcrz	anaplastic lymphoma kinase	protein-coding
1216	chr15	61523183	61523391	+	0	NA	Intergenic	Intergenic	251164	NR_040350	432956		NR_040350	ENSMUSG00000116031	D030024E09Rik	-	RIKEN cDNA D030024E09 gene	ncRNA
595	chr17	70794202	70794446	+	0	NA	intron (NM_027712, intron 8 of 9)	intron (NM_027712, intron 8 of 9)	11676	NR_168098	105246306		NR_166885	ENSMUSG00000117231	Gm41609	-	predicted gene, 41609	ncRNA
2922	chr1	38766889	38767123	+	0	NA	Intergenic	Intergenic	69681	NM_001029878	381338		NM_028403	ENSMUSG00000048814	Lonrf2	2900060P06Rik	LON peptidase N-terminal domain and ring finger 2	protein-coding
251	chr1	181408484	181408703	+	0	NA	intron (NM_028408, intron 2 of 5)	intron (NM_028408, intron 2 of 5)	55965	NM_028408	72978		NM_028408	ENSMUSG00000026514	Cnih3	2900075G08Rik|CNIH-3	cornichon family AMPA receptor auxiliary protein 3	protein-coding
1384	chr4	116507457	116507810	+	0	NA	promoter-TSS (NM_008389)	promoter-TSS (NM_008389)	84	NM_008389	16351		NM_008389	ENSMUSG00000028696	Ipp	D4Jhu8|Mipp	IAP promoted placental gene	protein-coding
1828	chr16	8401675	8401885	+	0	NA	Intergenic	Intergenic	23356	NM_029070	74720		NM_029070	ENSMUSG00000022715	Tmem114	4930511J11Rik|Cldn26	transmembrane protein 114	protein-coding
1856	chr9	120703445	120703746	+	0	NA	Intergenic	Intergenic	126264	NR_073359	76100		NR_073359	ENSMUSG00000052658	5830454E08Rik	-	RIKEN cDNA 5830454E08 gene	ncRNA
2347	chr8	26805124	26805568	+	0	NA	Intergenic	Intergenic	19077	NR_045904	72316		NR_045904	ENSMUSG00000100335	2310008N11Rik	-	RIKEN cDNA 2310008N11 gene	ncRNA
2119	chr13	46574783	46575183	+	0	NA	intron (NM_026056, intron 4 of 12)	intron (NM_026056, intron 4 of 12)	73080	NM_026056	67252		NM_026056	ENSMUSG00000021373	Cap2	2810452G09Rik	cyclase associated actin cytoskeleton regulatory protein 2	protein-coding
2259	chr3	21545258	21545640	+	0	NA	Intergenic	RLTR28|LTR|ERVL	255322	NR_166473	319506		NR_166473		7530428D23Rik	-	RIKEN cDNA 7530428D23 gene	ncRNA
220	chr10	80039717	80039938	+	0	NA	promoter-TSS (NM_025554)	promoter-TSS (NM_025554)	-168	NM_025554	66420		NM_025554	ENSMUSG00000004667	Polr2e	2410021N14Rik|25kDa|RPB5|XAP4	polymerase (RNA) II (DNA directed) polypeptide E	protein-coding
3612	chr9	55110094	55110926	+	0	NA	Intergenic	Intergenic	-38859	NM_180600	109161		NM_180600	ENSMUSG00000032307	Ube2q2	3010021M21Rik	ubiquitin-conjugating enzyme E2Q family member 2	protein-coding
2461	chr17	9745862	9746128	+	0	NA	Intergenic	Intergenic	29871	NR_045433	71092		NR_045433	ENSMUSG00000117264	4930452A19Rik	4933424P20Rik	RIKEN cDNA 4930452A19 gene	ncRNA
2031	chrX	105070237	105070467	+	0	NA	promoter-TSS (NR_015467)	promoter-TSS (NR_015467)	-228	NR_015467	71445		NR_015467	ENSMUSG00000087174	5530601H04Rik	-	RIKEN cDNA 5530601H04 gene	ncRNA
398	chr1	9700306	9700506	+	0	NA	promoter-TSS (NM_001290397)	promoter-TSS (NM_001290397)	-197	NM_001290397	17864		NM_008651	ENSMUSG00000025912	Mybl1	A-myb|G1-419-6|repro9	myeloblastosis oncogene-like 1	protein-coding
136	chr7	72500646	72500849	+	0	NA	Intergenic	Intergenic	148603	NR_169100	100042880		NR_169100	ENSMUSG00000081895	Rpl17-ps10	Gm10294	ribosomal protein L17, pseudogene 10	pseudo
1093	chr11	40546010	40546403	+	0	NA	Intergenic	Intergenic	146476	NM_134017	108645		NM_134017	ENSMUSG00000042032	Mat2b	1110064C04Rik|2410018D16Rik|MAT-II|MATIIbeta|TGR	methionine adenosyltransferase 2 non-catalytic beta subunit methionine	protein-coding
1804	chr4	138574695	138574987	+	0	NA	intron (NM_029401, intron 18 of 21)	intron (NM_029401, intron 18 of 21)	49151	NM_029401	75718		NM_029401	ENSMUSG00000028753	Vwa5b1	4931403E03Rik	von Willebrand factor A domain containing 5B1	protein-coding
1138	chr4	83522209	83522520	+	0	NA	Intergenic	Intergenic	-3181	NM_001355378	320226		NM_029117	ENSMUSG00000052407	Ccdc171	4930418J05Rik|4930473A06Rik|A330015D16Rik	coiled-coil domain containing 171	protein-coding
2710	chr8	102596527	102596766	+	0	NA	Intergenic	Intergenic	188465	NM_009866	12552		NM_009866	ENSMUSG00000031673	Cdh11	Cad11|OSF-4	cadherin 11	protein-coding
1876	chrX	11988309	11988834	+	0	NA	Intergenic	Intergenic	91982	NM_175044	71458		NM_029510	ENSMUSG00000040363	Bcor	2900008C10Rik|5830466J11Rik|8430401K06Rik|BcorR|D930024N20Rik|mKIAA1575	BCL6 interacting corepressor	protein-coding
1485	chr9	74530525	74530778	+	0	NA	Intergenic	Intergenic	-317786	NR_045284	100503019		NR_045284	ENSMUSG00000066477	Gm16551	-	predicted gene 16551	ncRNA
2279	chr13	56258205	56258521	+	0	NA	Intergenic	Intergenic	-6183	NM_010896	18014		NM_010896	ENSMUSG00000048904	Neurog1	AKA|Math4C|Neurod3|bHLHa6|ngn1	neurogenin 1	protein-coding
2532	chr8	70001392	70001825	+	0	NA	Intergenic	PB1D10|SINE|Alu	-5224	NM_145596	234366		NM_145596	ENSMUSG00000036180	Gatad2a	1110066C11Rik	GATA zinc finger domain containing 2A	protein-coding
3823	chr2	91312742	91313088	+	0	NA	intron (NM_175123, intron 3 of 8)	intron (NM_175123, intron 3 of 8)	47800	NM_023854	77038		NM_023854	ENSMUSG00000027255	Arfgap2	2310032E02Rik|Zfp289	ADP-ribosylation factor GTPase activating protein 2	protein-coding
1121	chr6	53972243	53972666	+	0	NA	intron (NM_001289714, intron 2 of 11)	intron (NM_001289714, intron 2 of 11)	6219	NM_001289713	71287		NM_027749	ENSMUSG00000052955	Cpvl	4933436L16Rik|HVLP	carboxypeptidase, vitellogenic-like	protein-coding
337	chr7	99474884	99475399	+	0	NA	Intergenic	G-rich|Low_complexity|Low_complexity	4566	NR_002173	449631		NR_002173	ENSMUSG00000064966	Snord15b	Gm5775|Rnu15-b|Rnu15b|U15B	small nucleolar RNA, C/D box 15B	snoRNA
557	chr7	118004292	118004778	+	0	NA	Intergenic	Intergenic	111612	NM_170669	267019		NM_170669	ENSMUSG00000008683	Rps15a	A630031B11Rik	ribosomal protein S15A	protein-coding
1400	chr6	94500344	94500580	+	0	NA	intron (NM_026255, intron 1 of 9)	CpG	148	NM_026255	67582		NM_026255	ENSMUSG00000045100	Slc25a26	4930433D19Rik|4933433F13Rik|D6Bwg0781e|Slc25a6	solute carrier family 25 (mitochondrial carrier, phosphate carrier), member 26	protein-coding
694	chr13	17842497	17842847	+	0	NA	Intergenic	RLTR41|LTR|ERV1	-37575	NM_001081058	69562		NM_027118	ENSMUSG00000041297	Cdk13	2310015O17Rik|Cdc2l5	cyclin dependent kinase 13	protein-coding
2546	chr3	84687136	84687545	+	0	NA	intron (NM_177260, intron 3 of 6)	intron (NM_177260, intron 3 of 6)	21148	NM_177260	320782		NM_177260	ENSMUSG00000056498	Tmem154	9930117H01Rik	transmembrane protein 154	protein-coding
1590	chr4	127022047	127022493	+	0	NA	intron (NR_045010, intron 1 of 11)	CpG	969	NM_023603	71514		NM_023603	ENSMUSG00000028820	Sfpq	1110004P21Rik|2810416M14Rik|5730453G22Rik|9030402K04Rik|D4Ertd314e|Gm12940|PSF|REP1	splicing factor proline/glutamine rich (polypyrimidine tract binding protein associated)	protein-coding
1954	chr13	21530835	21531101	+	0	NA	5' UTR (NM_001251834, exon 1 of 2)	5' UTR (NM_001251834, exon 1 of 2)	146	NM_001251833	93681		NM_139141	ENSMUSG00000063894	Zkscan8	2510038J07Rik|D430019P06Rik|LD5-1|Zfp192	zinc finger with KRAB and SCAN domains 8	protein-coding
2056	chr2	168292362	168292586	+	0	NA	Intergenic	Intergenic	-10941	NM_001379458	241794		NM_001081134	ENSMUSG00000074575	Kcng1	-	potassium voltage-gated channel, subfamily G, member 1	protein-coding
427	chr10	84437828	84438228	+	0	NA	intron (NM_001004363, intron 1 of 6)	intron (NM_001004363, intron 1 of 6)	2640	NM_001004363	77976		NM_001004363	ENSMUSG00000020032	Nuak1	B230104P22Rik|Omphk1	NUAK family, SNF1-like kinase, 1	protein-coding
2028	chrX	100625869	100626117	+	0	NA	promoter-TSS (NM_008446)	promoter-TSS (NM_008446)	-52	NM_028303	72621		NM_028303	ENSMUSG00000015668	Pdzd11	1810012H22Rik|2310079D11Rik|2700099C19Rik|Pdzk11	PDZ domain containing 11	protein-coding
3133	chr14	67955416	67955736	+	0	NA	Intergenic	Intergenic	-22004	NM_177780	68813		NM_177780	ENSMUSG00000044447	Dock5	1110060D06Rik|E130320D18|lr2|rlc	dedicator of cytokinesis 5	protein-coding
1782	chr9	114836293	114836796	+	0	NA	intron (NM_027294, intron 1 of 3)	Lx8|LINE|L1	7608	NM_027294	70031		NM_027294	ENSMUSG00000041012	Cmtm8	2700018N07Rik|Cklfsf8	CKLF-like MARVEL transmembrane domain containing 8	protein-coding
1906	chr2	157422980	157423235	+	0	NA	Intergenic	Intergenic	-1186	NM_001025395	20779		NM_009271	ENSMUSG00000027646	Src	pp60c-src	Rous sarcoma oncogene	protein-coding
1235	chr18	65559982	65560335	+	0	NA	intron (NR_105742, intron 1 of 6)	intron (NR_105742, intron 1 of 6)	-20072	NM_207255	328977		NM_207255	ENSMUSG00000042439	Zfp532	C530030I18Rik|Znf532|mKIAA1629	zinc finger protein 532	protein-coding
772	chr5	146963585	146963790	+	0	NA	intron (NM_001256101, intron 1 of 4)	CpG	110	NM_001256102	76366		NM_029581	ENSMUSG00000016510	Mtif3	2810012L14Rik	mitochondrial translational initiation factor 3	protein-coding
510	chr10	25224364	25224784	+	0	NA	intron (NM_018747, intron 6 of 7)	Lx7|LINE|L1	-24425	NM_001347460	432442		NM_018747	ENSMUSG00000039166	Akap7	6430401D08|AKAP15|Akap18	A kinase anchor protein 7	protein-coding
179	chr2	104069858	104070061	+	0	NA	Intergenic	Intergenic	-1107	NM_001368215	333883		NM_181858	ENSMUSG00000068686	Cd59b	-	CD59b antigen	protein-coding
2004	chrX	35888601	35888821	+	0	NA	promoter-TSS (NM_001009947)	promoter-TSS (NM_001009947)	-121	NM_001009947	75974		NM_177745	ENSMUSG00000031093	Dock11	5033414A21Rik|8030476J24|Zizimin2|sph238	dedicator of cytokinesis 11	protein-coding
2893	chr19	47291313	47291751	+	0	NA	intron (NM_008018, intron 8 of 14)	intron (NM_008018, intron 8 of 14)	-17943	NR_105961	102466782		NR_105961	ENSMUSG00000098786	Mir6995	Gm27576|mmu-mir-6995	microRNA 6995	ncRNA
1831	chr16	13206147	13206486	+	0	NA	Intergenic	Intergenic	-50165	NM_001122667	239719		NM_153588	ENSMUSG00000009569	Mrtfb	Gt4-1|MRTF-B|Mkl2|SOLOIST|mKIAA1243	myocardin related transcription factor B	protein-coding
1187	chr6	84010485	84010827	+	0	NA	intron (NM_001077694, intron 1 of 54)	intron (NM_001077694, intron 1 of 54)	2058	NM_001077694	26903		NM_021469	ENSMUSG00000033788	Dysf	2310004N10Rik|D6Pas3	dysferlin	protein-coding
363	chr2	124772174	124772740	+	0	NA	Intergenic	Intergenic	118876	NM_199239	214968		NM_172537	ENSMUSG00000027200	Sema6d	1110067B02Rik|D330011G23|mKIAA1479	sema domain, transmembrane domain (TM), and cytoplasmic domain, (semaphorin) 6D	protein-coding
3017	chr6	125099663	125099863	+	0	NA	intron (NM_145979, intron 2 of 38)	intron (NM_145979, intron 2 of 38)	2739	NR_106012	102466272		NR_106012	ENSMUSG00000098762	Mir7045	Gm27758|mmu-mir-7045	microRNA 7045	ncRNA
555	chr7	116262691	116262943	+	0	NA	intron (NM_001305185, intron 3 of 26)	intron (NM_001305185, intron 3 of 26)	-25041	NM_001305186	233765		NM_172743	ENSMUSG00000045659	Plekha7	A430081P20Rik	pleckstrin homology domain containing, family A member 7	protein-coding
3309	chr14	81858730	81858975	+	0	NA	Intergenic	Intergenic	1858550	NM_001351947	380924		NM_001030294	ENSMUSG00000022026	Olfm4	GC1|GW112|Gm296|Gm913|OlfD|pPD4	olfactomedin 4	protein-coding
984	chr4	45799034	45799267	+	0	NA	5' UTR (NM_028270, exon 1 of 2)	5' UTR (NM_028270, exon 1 of 2)	128	NM_028270	72535		NM_028270	ENSMUSG00000035561	Aldh1b1	2700007F14Rik	aldehyde dehydrogenase 1 family, member B1	protein-coding
335	chr5	124432611	124432829	+	0	NA	Intergenic	Intergenic	-6763	NM_001081203	243272		NM_145631	ENSMUSG00000038095	Sbno1	9330180L10Rik|Sbno|mSno1|sno	strawberry notch 1	protein-coding
504	chr10	21296033	21296320	+	0	NA	exon (NM_001145209, exon 1 of 5)	exon (NM_001145209, exon 1 of 5)	197	NM_019702	56422		NM_019702	ENSMUSG00000019977	Hbs1l	2810035F15Rik|eRFS	Hbs1-like (S. cerevisiae)	protein-coding
2144	chr16	74434851	74435599	+	0	NA	intron (NM_001358492, intron 1 of 26)	intron (NM_001358492, intron 1 of 26)	-23400	NM_001358494	268902		NM_175549	ENSMUSG00000052516	Robo2	2600013A04Rik|9430089E08Rik|D230004I22Rik|mKIAA1568	roundabout guidance receptor 2	protein-coding
2076	chr2	173406518	173407271	+	0	NA	Intergenic	Intergenic	-115698	NM_028158	72221		NM_028158	ENSMUSG00000027518	Cimip1	1700021F07Rik	ciliary microtubule inner protein 1	protein-coding
425	chr1	37430032	37430245	+	0	NA	promoter-TSS (NM_026123)	promoter-TSS (NM_026123)	-1	NM_001356528	67387		NM_026123	ENSMUSG00000026111	Unc50	1110002A21Rik|GMH1|UNCL|URP	unc-50 homolog	protein-coding
3098	chr4	9770667	9771249	+	0	NA	intron (NR_030693, intron 1 of 3)	intron (NR_030693, intron 1 of 3)	373	NR_030693	320152		NR_030693		4930412C18Rik	5730591J02Rik	RIKEN cDNA 4930412C18 gene	ncRNA
1974	chr16	34414332	34414780	+	0	NA	intron (NM_177357, intron 1 of 59)	intron (NM_177357, intron 1 of 59)	99471	NM_001164268	545156		NM_177357	ENSMUSG00000061751	Kalrn	2210407G14Rik|DUET|E530005C20Rik|Gm539|Hapip|TRAD	kalirin, RhoGEF kinase	protein-coding
411	chr1	34003778	34004272	+	0	NA	intron (NM_001276764, intron 3 of 102)	intron (NM_001276764, intron 3 of 102)	-7570	NM_134448	13518		NM_010081	ENSMUSG00000026131	Dst	2310001O04Rik|A830042E19Rik|BP230|BPAG1-n|Bpag|Bpag1|Macf2|ah|athetoid|dt|mKIAA0728|nmf203|nmf339	dystonin	protein-coding
291	chr1	192745375	192745644	+	0	NA	intron (NM_144881, intron 3 of 11)	intron (NM_144881, intron 3 of 11)	25710	NM_144881	226861		NM_144881	ENSMUSG00000037375	Hhat	2810432O22Rik|AP-2CRE|Skn|Tg(TFAP2A-cre)1Will	hedgehog acyltransferase	protein-coding
3564	chr1	133216825	133217160	+	0	NA	Intergenic	Intergenic	-29105	NM_001160268	240753		NM_182930	ENSMUSG00000041757	Plekha6	9530028L01Rik|Pepp3	pleckstrin homology domain containing, family A member 6	protein-coding
1131	chr6	58629292	58629742	+	0	NA	intron (NM_001381926, intron 2 of 16)	MLTR14|LTR|ERV1	-11029	NM_001381927	26357		NM_011920	ENSMUSG00000029802	Abcg2	ABC15|ABCP|BCRP|Bcrp1|MXR|MXR1	ATP binding cassette subfamily G member 2 (Junior blood group)	protein-coding
269	chr12	89049222	89049927	+	0	NA	intron (NM_172544, intron 2 of 19)	intron (NM_172544, intron 2 of 19)	96184	NM_172544	18191		NM_172544	ENSMUSG00000066392	Nrxn3	-	neurexin III	protein-coding
2682	chr8	84745722	84746072	+	0	NA	intron (NM_001371056, intron 2 of 9)	intron (NM_001371056, intron 2 of 9)	22840	NR_169084	619292		NM_001033797	ENSMUSG00000074203	G430095P16Rik	-	RIKEN cDNA G430095P16 gene	ncRNA
1887	chrX	22961412	22961613	+	0	NA	Intergenic	L1MB4|LINE|L1	305290	NM_001310466	67455		NM_026167	ENSMUSG00000036782	Klhl13	1200009K10Rik|Bklhd2|D130072F20Rik	kelch-like 13	protein-coding
2522	chr8	61324447	61325014	+	0	NA	intron (NM_021506, intron 2 of 11)	intron (NM_021506, intron 2 of 11)	-35858	NR_045475	69279		NR_045475	ENSMUSG00000099419	1700001D01Rik	-	RIKEN cDNA 1700001D01 gene	ncRNA
900	chr6	32845815	32846114	+	0	NA	intron (NM_025336, intron 6 of 7)	intron (NM_025336, intron 6 of 7)	214296	NM_001355667	66075		NM_025336	ENSMUSG00000053768	Chchd3	0610041L09Rik|1700039J09Rik|Micos19	coiled-coil-helix-coiled-coil-helix domain containing 3	protein-coding
3833	chr17	28037121	28037503	+	0	NA	intron (NM_001374802, intron 11 of 23)	intron (NM_001374802, intron 11 of 23)	42452	NM_001374620	21463		NM_013687	ENSMUSG00000062859	Tcp11	D17Ken1|Tcp-11	t-complex protein 11	protein-coding
2193	chr8	5965619	5965932	+	0	NA	Intergenic	Intergenic	-860488	NM_011388	20494		NM_011388	ENSMUSG00000023073	Slc10a2	9130221J18Rik|ASBT|IBAT|ISBT	solute carrier family 10, member 2	protein-coding
580	chr2	146259098	146259428	+	0	NA	promoter-TSS (NR_040619)	promoter-TSS (NR_040619)	-23	NR_040619	77806		NR_040619	ENSMUSG00000085958	A930019D19Rik	-	RIKEN cDNA A930019D19 gene	ncRNA
2468	chr17	10769674	10770030	+	0	NA	intron (NM_027032, intron 2 of 4)	intron (NM_027032, intron 2 of 4)	-37983	NR_167741	102639427		NR_167741		Gm16169	-	predicted gene 16169	ncRNA
481	chr12	105962820	105963123	+	0	NA	Intergenic	CpG	-47292	NM_011705	22367		NM_011705	ENSMUSG00000021115	Vrk1	51PK|Gm40568|Gm46378	vaccinia related kinase 1	protein-coding
2453	chr13	75943919	75944343	+	0	NA	promoter-TSS (NM_028493)	promoter-TSS (NM_028493)	-307	NM_028493	73296		NM_028493	ENSMUSG00000021589	Rhobtb3	1700040C17Rik|2610033K01Rik|4930503C18Rik|mKIAA0878	Rho-related BTB domain containing 3	protein-coding
2038	chr2	166179622	166179975	+	0	NA	Intergenic	Intergenic	-24115	NM_001252579	72043		NM_028072	ENSMUSG00000006800	Sulf2	2010004N24Rik|MSulf-2|mKIAA1247	sulfatase 2	protein-coding
3780	chr2	74825910	74826369	+	0	NA	intron (NM_016804, intron 1 of 9)	CpG	327	NM_016804	53375		NM_016804	ENSMUSG00000027099	Mtx2	1500012G02Rik	metaxin 2	protein-coding
2267	chr3	30219511	30219773	+	0	NA	intron (NM_001370769, intron 2 of 15)	intron (NM_001370769, intron 2 of 15)	-206438	NM_007963	14013		NM_007963	ENSMUSG00000027684	Mecom	D630039M04Rik|Evi-1|Evi1|Jbo|Mds|Mds1|Mds1-Evi1|Prdm3|Znfpr1b1	MDS1 and EVI1 complex locus	protein-coding
914	chr18	31804005	31804505	+	0	NA	intron (NM_028866, intron 1 of 21)	CpG	198	NM_001170966	74320		NM_028866	ENSMUSG00000024400	Wdr33	1110001N06Rik|2310011G05Rik|2810021O11Rik|8430413N20Rik|WDC146	WD repeat domain 33	protein-coding
2844	chr8	117470265	117470466	+	0	NA	Intergenic	Intergenic	11100	NR_106046	102465653		NR_106046	ENSMUSG00000098483	Mir7078	Gm27386|mmu-mir-7078	microRNA 7078	ncRNA
1821	chr4	147124790	147125072	+	0	NA	promoter-TSS (NM_001378742)	promoter-TSS (NM_001378742)	49	NM_001378742	108168963		NM_001378742		Zfp978	Gm13145	zinc finger protein 978	protein-coding
3402	chr11	118550684	118551226	+	0	NA	intron (NM_001285436, intron 3 of 13)	intron (NM_001285436, intron 3 of 13)	74123	NM_172573	217364		NM_172573	ENSMUSG00000033857	Engase	C130099A03|D230014K01Rik	endo-beta-N-acetylglucosaminidase	protein-coding
1307	chr11	59208253	59208673	+	0	NA	exon (NM_024210, exon 1 of 7)	exon (NM_024210, exon 1 of 7)	102	NM_024210	67862		NM_024210	ENSMUSG00000020441	2310033P09Rik	Mmtag2	RIKEN cDNA 2310033P09 gene	protein-coding
362	chr2	124652640	124653188	+	0	NA	promoter-TSS (NM_199240)	promoter-TSS (NM_199240)	-667	NM_199240	214968		NM_172537	ENSMUSG00000027200	Sema6d	1110067B02Rik|D330011G23|mKIAA1479	sema domain, transmembrane domain (TM), and cytoplasmic domain, (semaphorin) 6D	protein-coding
3645	chr2	59161662	59161935	+	0	NA	promoter-TSS (NM_001362996)	promoter-TSS (NM_001362996)	-71	NM_001362996	227937		NM_026361	ENSMUSG00000026991	Pkp4	5031422I09Rik|9430019K17Rik|Armrp|p0071	plakophilin 4	protein-coding
3123	chr14	66223988	66224211	+	0	NA	intron (NM_001162366, intron 1 of 30)	intron (NM_001162366, intron 1 of 30)	-10275	NM_001360233	19229		NM_172498	ENSMUSG00000059456	Ptk2b	CADTK|CAKB|CAKbeta|E430023O05Rik|FADK2|FAK2|PYK2|Raftk	PTK2 protein tyrosine kinase 2 beta	protein-coding
358	chr17	46629463	46629856	+	0	NA	promoter-TSS (NM_175168)	promoter-TSS (NM_175168)	-155	NM_175168	71461		NM_175168	ENSMUSG00000023972	Ptk7	8430404F20Rik|chz|mPTK7/CCK4	PTK7 protein tyrosine kinase 7	protein-coding
773	chr7	128349831	128350250	+	0	NA	Intergenic	B4|SINE|B4	-51909	NM_145590	233913		NM_145590	ENSMUSG00000030780	Rusf1	-	RUS family member 1	protein-coding
1225	chr18	64344018	64344239	+	0	NA	intron (NM_194268, intron 1 of 1)	intron (NM_194268, intron 1 of 1)	3764	NM_194268	225631		NM_194268	ENSMUSG00000045991	Onecut2	C730009D12|OC-2|Oc2	one cut domain, family member 2	protein-coding
124	chr7	70971573	70972188	+	0	NA	Intergenic	Intergenic	-605134	NM_183261	11819		NM_009697	ENSMUSG00000030551	Nr2f2	2700033K02Rik|9430015G03Rik|ARP-1|Aporp1|COUP-TF2|COUP-TFII|COUPTFB|EAR3|SVP40|Tcfcoup2	nuclear receptor subfamily 2, group F, member 2	protein-coding
538	chr7	110613801	110614285	+	0	NA	intron (NM_177324, intron 1 of 40)	intron (NM_177324, intron 1 of 40)	877	NM_177324	319934		NM_177324	ENSMUSG00000038371	Sbf2	4833411B01Rik|B430219L04Rik|Mtmr13|mMTMH1	SET binding factor 2	protein-coding
3592	chr9	50172009	50172217	+	0	NA	Intergenic	AT_rich|Low_complexity|Low_complexity	61069	NR_131161	71873		NR_131161	ENSMUSG00000110916	2310003N18Rik	-	RIKEN cDNA 2310003N18 gene	ncRNA
3166	chr11	106982022	106982315	+	0	NA	Intergenic	Intergenic	17357	NM_010655	16647		NM_010655	ENSMUSG00000018362	Kpna2	2410044B12Rik|IPOA1|PTAC58|Rch1	karyopherin subunit alpha 2	protein-coding
2473	chr17	13668777	13669155	+	0	NA	Intergenic	Intergenic	-91575	NR_151731	17356		NM_010806	ENSMUSG00000068036	Afdn	5033403D15Rik|AF6|Af-6|Afadin|Gm314|I-afadin|Mllt4|S-afadin	afadin, adherens junction formation factor	protein-coding
1019	chr4	62519711	62520149	+	0	NA	promoter-TSS (NM_001276446)	promoter-TSS (NM_001276446)	-21	NM_001276446	17025		NM_008525	ENSMUSG00000028393	Alad	ALADH|Lv	aminolevulinate, delta-, dehydratase	protein-coding
3189	chr11	112785402	112785734	+	0	NA	3' UTR (NM_011448, exon 3 of 3)	3' UTR (NM_011448, exon 3 of 3)	3358	NM_011448	20682		NM_011448	ENSMUSG00000000567	Sox9	2010306G03Rik|mKIAA4243|mSox9	SRY (sex determining region Y)-box 9	protein-coding
2445	chr13	72280181	72280535	+	0	NA	Intergenic	Intergenic	-316635	NM_010573	16371		NM_010573	ENSMUSG00000060969	Irx1	-	Iroquois homeobox 1	protein-coding
242	chr1	179668185	179668484	+	0	NA	5' UTR (NM_178653, exon 1 of 12)	5' UTR (NM_178653, exon 1 of 12)	103	NM_178653	109232		NM_178653	ENSMUSG00000038936	Sccpdh	C330023F11Rik	saccharopine dehydrogenase (putative)	protein-coding
2602	chr13	118735957	118736181	+	0	NA	intron (NM_008002, intron 1 of 2)	intron (NM_008002, intron 1 of 2)	21370	NM_008002	14165		NM_008002	ENSMUSG00000021732	Fgf10	AEY17|Fgf-10|Fgf5a|Gsfaey17	fibroblast growth factor 10	protein-coding
1321	chr9	65550974	65551259	+	0	NA	Intergenic	Intergenic	28971	NM_153119	102595		NM_153119	ENSMUSG00000050721	Plekho2	Plekhq1	pleckstrin homology domain containing, family O member 2	protein-coding
672	chr10	39134014	39134240	+	0	NA	promoter-TSS (NM_001359444)	promoter-TSS (NM_001359444)	104	NM_028006	71924		NM_028006	ENSMUSG00000019845	Tube1	2310061K05Rik|Tube	tubulin, epsilon 1	protein-coding
1807	chr4	139760516	139760728	+	0	NA	intron (NM_011039, intron 7 of 8)	intron (NM_011039, intron 7 of 8)	72346	NM_011039	18509		NM_011039	ENSMUSG00000028736	Pax7	Pax-7	paired box 7	protein-coding
908	chr18	21736142	21736447	+	0	NA	Intergenic	Intergenic	-81281	NM_001081403	225266		NM_001081403	ENSMUSG00000042514	Klhl14	6330403N15Rik|printor	kelch-like 14	protein-coding
3579	chr7	28693618	28693857	+	0	NA	intron (NM_207238, intron 2 of 5)	intron (NM_207238, intron 2 of 5)	593	NM_001163702	233040		NM_207238	ENSMUSG00000037463	Fbxo27	E130008B10Rik|FBG5|Gm161	F-box protein 27	protein-coding
588	chr17	66444197	66444471	+	0	NA	intron (NM_001114098, intron 1 of 14)	intron (NM_001114098, intron 1 of 14)	5416	NM_001114098	68617		NM_172963	ENSMUSG00000052105	Mtcl1	1110012J17Rik|Ccdc165|D130071O13|Kiaa0802|Soga2|mKIAA0802|t8219b25	microtubule crosslinking factor 1	protein-coding
2771	chr11	86852156	86852403	+	0	NA	TTS (NR_162780)	TTS (NR_162780)	379	NR_162780	114483630		NR_162780		Mir12182	Gm51288|mmu-mir-12182	microRNA 12182	ncRNA
3700	chr12	39997928	39998209	+	0	NA	Intergenic	Intergenic	39308	NM_007487	11861		NM_007487	ENSMUSG00000047446	Arl4a	Arl4	ADP-ribosylation factor-like 4A	protein-coding
3673	chr1	135550898	135551214	+	0	NA	intron (NM_173437, intron 1 of 28)	intron (NM_173437, intron 1 of 28)	34299	NM_173437	215690		NM_173437	ENSMUSG00000009418	Nav1	9530089B19|9930003A20Rik|C230080M11Rik|Gm38399|Pomfil3|Unc53h1|mKIAA1151|steerin-1	neuron navigator 1	protein-coding
317	chr7	92904253	92904631	+	0	NA	intron (NM_028243, intron 2 of 8)	intron (NM_028243, intron 2 of 8)	29189	NM_028243	72461		NM_028243	ENSMUSG00000061119	Prcp	2510048K03Rik|2610104A14Rik|HUMPCP|PCP	prolylcarboxypeptidase (angiotensinase C)	protein-coding
3482	chr2	32961706	32961910	+	0	NA	promoter-TSS (NM_001379441)	promoter-TSS (NM_001379441)	96	NM_009076	269261		NM_009076	ENSMUSG00000038900	Rpl12	E430018F03	ribosomal protein L12	protein-coding
1387	chr6	91345980	91346230	+	0	NA	Intergenic	Intergenic	65248	NM_001363757	22421		NM_009527	ENSMUSG00000030093	Wnt7a	Wnt-7a|px|tw	wingless-type MMTV integration site family, member 7A	protein-coding
349	chr17	43639000	43639795	+	0	NA	3' UTR (NM_001357122, exon 9 of 9)	3' UTR (NM_001357122, exon 9 of 9)	-9098	NM_198418	210510		NM_198418	ENSMUSG00000040140	Tdrd6	Tdr2	tudor domain containing 6	protein-coding
3559	chr1	132880982	132881216	+	0	NA	intron (NM_010732, intron 1 of 1)	intron (NM_010732, intron 1 of 1)	744	NM_010732	16980		NM_010732	ENSMUSG00000026443	Lrrn2	5730406J09Rik|NLRR-2	leucine rich repeat protein 2, neuronal	protein-coding
350	chr17	45548655	45548997	+	0	NA	intron (NM_001013749, intron 1 of 2)	intron (NM_001013749, intron 1 of 2)	851	NM_001013749	210573		NM_001013749	ENSMUSG00000096847	Tmem151b	Gm323	transmembrane protein 151B	protein-coding
530	chr7	109191766	109192074	+	0	NA	Intergenic	Intergenic	-16713	NM_001302205	109594		NM_057173	ENSMUSG00000036111	Lmo1	Rbtn-1|Rbtn1|Ttg1	LIM domain only 1	protein-coding
3333	chr11	114807309	114807716	+	0	NA	TTS (NM_001346772)	TTS (NM_001346772)	3976	NM_001379097	217302		NM_181749	ENSMUSG00000034677	Gpr142	PGR2	G protein-coupled receptor 142	protein-coding
3049	chr8	124897690	124898129	+	0	NA	promoter-TSS (NM_198103)	promoter-TSS (NM_198103)	15	NM_001111141	244666		NM_001111141	ENSMUSG00000031986	Sprtn	Gm505	SprT-like N-terminal domain	protein-coding
431	chr1	38311336	38311672	+	0	NA	intron (NM_001290814, intron 8 of 21)	intron (NM_001290814, intron 8 of 21)	179421	NR_151587	329123		NR_151587	ENSMUSG00000102716	Gm5099	EG329123	predicted gene 5099	ncRNA
3653	chr2	67565433	67565692	+	0	NA	promoter-TSS (NM_001379329)	promoter-TSS (NM_001379329)	-127	NM_001379324	26877		NM_020283	ENSMUSG00000034780	B3galt1	beta3Gal-T1	UDP-Gal:betaGlcNAc beta 1,3-galactosyltransferase, polypeptide 1	protein-coding
794	chr17	93203426	93203889	+	0	NA	intron (NM_009625, intron 4 of 4)	intron (NM_009625, intron 4 of 4)	4489	NM_001315504	11516		NM_009625	ENSMUSG00000024256	Adcyap1	PACAP	adenylate cyclase activating polypeptide 1	protein-coding
1615	chr19	5794813	5795085	+	0	NA	TTS (NR_144621)	TTS (NR_144621)	1032	NR_144621	109146451		NR_144621		Mascrna	-	Malat1-associated small cytoplasmic RNA	scRNA
3668	chr12	26620705	26621047	+	0	NA	Intergenic	Intergenic	151661	NM_020557	22169		NM_020557	ENSMUSG00000020638	Cmpk2	1200004E04Rik|TDKI|Tyki	cytidine/uridine monophosphate kinase 2	protein-coding
1995	chr16	42253753	42254088	+	0	NA	intron (NM_008083, intron 2 of 2)	AT_rich|Low_complexity|Low_complexity	49549	NR_105858	102466172		NR_105858	ENSMUSG00000098300	Mir6540	Gm27780|mir-6540|mmu-mir-6540	microRNA 6540	ncRNA
2751	chr3	118430033	118430480	+	0	NA	Intergenic	Intergenic	-3601	NR_029551	387155		NR_029551	ENSMUSG00000065569	Mir137	Mirn137|mir-137|mmu-mir-137	microRNA 137	ncRNA
321	chr5	122158504	122158743	+	0	NA	intron (NM_001370947, intron 1 of 7)	CpG	282	NM_001370947	434233		NM_001370947	ENSMUSG00000121724	Ppp1ccb	EG434233|Gm5601|PP-1G|Ppp1cc	protein phosphatase 1 catalytic subunit gamma B	protein-coding
2344	chr8	26255286	26255730	+	0	NA	Intergenic	Intergenic	97339	NM_199042	73754		NM_199042	ENSMUSG00000037214	Thap1	4833431A01Rik	THAP domain containing, apoptosis associated protein 1	protein-coding
844	chr7	130668878	130669419	+	0	NA	intron (NM_206856, intron 3 of 20)	intron (NM_206856, intron 3 of 20)	-23470	NM_021314	57752		NM_021314	ENSMUSG00000030852	Tacc2	mKIAA4180	transforming, acidic coiled-coil containing protein 2	protein-coding
3109	chr4	14188847	14189383	+	0	NA	Intergenic	L1MC5a|LINE|L1	102194	NR_131155	100040030		NR_131155		Gm2560	-	predicted gene 2560	ncRNA
315	chr5	121619063	121619298	+	0	NA	promoter-TSS (NM_178799)	promoter-TSS (NM_178799)	-242	NM_178799	338350		NM_178799	ENSMUSG00000042647	Acad12	9330129D05Rik	acyl-Coenzyme A dehydrogenase family, member 12	protein-coding
2393	chr5	55122738	55123179	+	0	NA	Intergenic	Intergenic	772966	NR_038045	330086		NM_177871	ENSMUSG00000105912	Gm10440	D130065D13	predicted gene 10440	ncRNA
243	chr12	82169980	82170235	+	0	NA	promoter-TSS (NM_001167983)	promoter-TSS (NM_001167983)	91	NM_001167983	217692		NM_172579	ENSMUSG00000042700	Sipa1l1	4931426N11Rik|Spar|mKIAA0440	signal-induced proliferation-associated 1 like 1	protein-coding
1331	chr11	64278467	64278827	+	0	NA	Intergenic	Intergenic	114206	NR_166814	102632078		NR_166814	ENSMUSG00000087622	Gm12290	-	predicted gene 12290	ncRNA
673	chr10	39540659	39540868	+	0	NA	intron (NM_001122892, intron 11 of 12)	intron (NM_001122892, intron 11 of 12)	-49585	NR_166645	105245134		NR_166645		Gm40627	-	predicted gene, 40627	ncRNA
206	chr17	35896965	35897483	+	0	NA	TTS (NM_001347378)	TTS (NM_001347378)	154	NM_001033630	69662		NM_001033630	ENSMUSG00000050705	2310061I04Rik	-	RIKEN cDNA 2310061I04 gene	protein-coding
2715	chr19	8871156	8871717	+	0	NA	promoter-TSS (NM_001362044)	promoter-TSS (NM_001362044)	-112	NM_146093	225896		NM_146093	ENSMUSG00000071655	Ubxn1	2B28|4930455J02Rik|D19Ertd721e|mY33K	UBX domain protein 1	protein-coding
1651	chr9	94378030	94378488	+	0	NA	Intergenic	Intergenic	-95101	NR_168505	102634356		NR_168505		Gm31957	-	predicted gene, 31957	ncRNA
385	chr17	55976507	55976742	+	0	NA	TTS (NM_001159523)	TTS (NM_001159523)	6142	NM_009168	20420		NM_009168	ENSMUSG00000039154	Shd	-	src homology 2 domain-containing transforming protein D	protein-coding
3809	chr17	25795791	25796029	+	0	NA	intron (NM_133719, intron 2 of 3)	intron (NM_133719, intron 2 of 3)	1135	NM_133719	70083		NM_133719	ENSMUSG00000002274	Metrn	1810034B16Rik|EyeLinc16|Hyrac	meteorin, glial cell differentiation regulator	protein-coding
934	chr11	20655863	20656138	+	0	NA	Intergenic	Intergenic	24023	NM_001038625	58172		NM_021372	ENSMUSG00000049800	Sertad2	Kiaa0127|MNCb-1504|SEI-2|Sei2|TRIP-Br2|mKIAA0127	SERTA domain containing 2	protein-coding
1480	chr11	68215215	68215431	+	0	NA	intron (NM_008744, intron 6 of 6)	intron (NM_008744, intron 6 of 6)	-5569	NR_105833	102465219		NR_105833	ENSMUSG00000099174	Mir6406	Gm27981|mmu-mir-6406	microRNA 6406	ncRNA
1577	chr4	125856019	125856553	+	0	NA	Intergenic	Intergenic	66117	NR_015560	72395		NR_015560	ENSMUSG00000085562	2610028E06Rik	-	RIKEN cDNA 2610028E06 gene	ncRNA
3366	chr14	120275152	120275586	+	0	NA	promoter-TSS (NM_207515)	promoter-TSS (NM_207515)	-300	NM_001360377	105559		NM_175341	ENSMUSG00000022139	Mbnl2	1110002M11Rik|MBLL|mKIAA4072	muscleblind like splicing factor 2	protein-coding
1702	chr11	84585598	84586108	+	0	NA	Intergenic	Intergenic	60193	NR_038057	78365		NR_038057	ENSMUSG00000087211	Lhx1os	1500016L03Rik|Lhx1as|ln-CR7	LIM homeobox 1, opposite strand	ncRNA
1986	chr16	37867760	37868272	+	0	NA	promoter-TSS (NM_177093)	promoter-TSS (NM_177093)	-384	NM_177093	320184		NM_177093	ENSMUSG00000034158	Lrrc58	1810012N18Rik|C330018J07Rik	leucine rich repeat containing 58	protein-coding
518	chr7	101739337	101739870	+	0	NA	intron (NM_001363991, intron 5 of 16)	intron (NM_001363991, intron 5 of 16)	75852	NM_001363991	20480		NM_009191	ENSMUSG00000001829	Clpb	Skd3	ClpB caseinolytic peptidase B	protein-coding
2084	chr5	25665995	25666233	+	0	NA	Intergenic	Intergenic	39683	NM_020570	57434		NM_020570	ENSMUSG00000028933	Xrcc2	4921524O04Rik|8030409M04Rik|RAD51|RecA	X-ray repair complementing defective repair in Chinese hamster cells 2	protein-coding
3323	chr14	97963251	97963652	+	0	NA	intron (NM_007826, intron 3 of 11)	intron (NM_007826, intron 3 of 11)	206314	NM_007826	13134		NM_007826	ENSMUSG00000055639	Dach1	Dac|Dach	dachshund family transcription factor 1	protein-coding
871	chr6	12465894	12466381	+	0	NA	intron (NM_001164805, intron 6 of 26)	intron (NM_001164805, intron 6 of 26)	283116	NM_001164805	330267		NM_001164805	ENSMUSG00000032625	Thsd7a	Gm837	thrombospondin, type I, domain containing 7A	protein-coding
1107	chr11	48600188	48600511	+	0	NA	Intergenic	Intergenic	199054	NR_166852	102639908		NR_166852		Gm36109	-	predicted gene, 36109	ncRNA
3389	chr1	88752521	88752768	+	0	NA	Intergenic	Intergenic	-2246	NR_040493	78650		NR_040493	ENSMUSG00000097398	Platr5	2410088K16Rik	pluripotency associated transcript 5	ncRNA
1969	chr16	32913823	32914067	+	0	NA	promoter-TSS (NM_001310674)	promoter-TSS (NM_001310674)	-155	NM_001310673	70144		NM_001081255	ENSMUSG00000022801	Lrch3	2210409B11Rik|Gm1742	leucine-rich repeats and calponin homology (CH) domain containing 3	protein-coding
387	chr2	132446095	132446400	+	0	NA	intron (NR_045802, intron 2 of 3)	intron (NR_045802, intron 2 of 3)	21506	NR_045802	70845		NR_045802	ENSMUSG00000027345	4921508D12Rik	-	RIKEN cDNA 4921508D12 gene	ncRNA
1671	chr9	102544836	102545169	+	0	NA	3' UTR (NM_024291, exon 11 of 11)	3' UTR (NM_024291, exon 11 of 11)	38864	NM_024291	16716		NM_024291	ENSMUSG00000035606	Ky	CD1|D9Mgc44e|ky	kyphoscoliosis peptidase	protein-coding
1557	chr6	108660070	108660413	+	0	NA	promoter-TSS (NM_011498)	promoter-TSS (NM_011498)	-388	NM_011498	20893		NM_011498	ENSMUSG00000030103	Bhlhe40	Bhlhb2|C130042M06Rik|CR8|Clast5|Dec1|Sharp2|Stra13|Stra14	basic helix-loop-helix family, member e40	protein-coding
1047	chr15	20034513	20034834	+	0	NA	Intergenic	Intergenic	632077	NM_022816	64833		NM_022816	ENSMUSG00000047565	Acot10	Acate3|MT-ACT48|p48	acyl-CoA thioesterase 10	protein-coding
3737	chr5	97259204	97259537	+	0	NA	Intergenic	Intergenic	132960	NM_001033191	97243		NM_001033191	ENSMUSG00000046000	Naa11	Ard1b|Ard2	N(alpha)-acetyltransferase 11, NatA catalytic subunit	protein-coding
542	chr5	135063986	135064288	+	0	NA	promoter-TSS (NM_025362)	promoter-TSS (NM_025362)	-69	NM_025362	66114		NM_025362	ENSMUSG00000061118	Dnajc30	1300007M11Rik|Wbscr18	DnaJ heat shock protein family (Hsp40) member C30	protein-coding
3006	chr8	121108118	121108621	+	0	NA	promoter-TSS (NM_001166482)	promoter-TSS (NM_001166482)	-32	NM_001372381	234814		NM_172761	ENSMUSG00000031816	Mthfsd	C920004D05	methenyltetrahydrofolate synthetase domain containing	protein-coding
1697	chr11	81926530	81926922	+	0	NA	intron (NM_001034013, intron 1 of 9)	intron (NM_001034013, intron 1 of 9)	41670	NM_001034013	11418		NM_007384	ENSMUSG00000020704	Asic2	ACIC2|Accn1|BNC1|BNaC1|BNaC1a|Mdeg	acid-sensing ion channel 2	protein-coding
1917	chr4	152555071	152555364	+	0	NA	intron (NM_153424, intron 20 of 29)	intron (NM_153424, intron 20 of 29)	77075	NM_153424	260305		NM_153424	ENSMUSG00000039577	Nphp4	4930564O18Rik|nmf192	nephronophthisis 4 (juvenile) homolog (human)	protein-coding
2892	chr19	47178220	47178805	+	0	NA	promoter-TSS (NM_021360)	promoter-TSS (NM_021360)	-308	NM_021360	18011		NM_021360	ENSMUSG00000006435	Neurl1a	2410129E16Rik|Neu1|Neur1|Neurl|Neurl1|Nlz|Rnf67	neuralized E3 ubiquitin protein ligase 1A	protein-coding
288	chr1	192136677	192136897	+	0	NA	promoter-TSS (NR_033536)	promoter-TSS (NR_033536)	-111	NR_033536	100038712		NR_033536	ENSMUSG00000097316	Gm10516	-	predicted gene 10516	ncRNA
3132	chr11	102318369	102318601	+	0	NA	promoter-TSS (NM_001362548)	promoter-TSS (NM_001362548)	611	NM_001302955	21429		NM_011551	ENSMUSG00000020923	Ubtf	A930005G04Rik|NOR-90|Tcfubf|UBF|UBF-1|UBF1	upstream binding transcription factor, RNA polymerase I	protein-coding
1783	chr9	114978519	114978796	+	0	NA	5' UTR (NM_148958, exon 1 of 12)	5' UTR (NM_148958, exon 1 of 12)	172	NM_148958	74486		NM_148958	ENSMUSG00000040875	Osbpl10	4933433D06Rik|C820004B04Rik|OPR-10|ORP-10	oxysterol binding protein-like 10	protein-coding
2379	chr3	34081269	34081584	+	0	NA	promoter-TSS (NM_026332)	promoter-TSS (NM_026332)	-72	NM_001286973	67713		NM_026332	ENSMUSG00000027679	Dnajc19	1810055D05Rik|Tim14	DnaJ heat shock protein family (Hsp40) member C19	protein-coding
1830	chr16	12510772	12510979	+	0	NA	Intergenic	Lx8b|LINE|L1	-300515	NR_040507	75493		NR_040507	ENSMUSG00000101565	1700003L19Rik	-	RIKEN cDNA 1700003L19 gene	ncRNA
126	chr7	71098559	71098957	+	0	NA	Intergenic	Intergenic	-732012	NM_183261	11819		NM_009697	ENSMUSG00000030551	Nr2f2	2700033K02Rik|9430015G03Rik|ARP-1|Aporp1|COUP-TF2|COUP-TFII|COUPTFB|EAR3|SVP40|Tcfcoup2	nuclear receptor subfamily 2, group F, member 2	protein-coding
3146	chr14	70076152	70076937	+	0	NA	promoter-TSS (NM_001289925)	promoter-TSS (NM_001289925)	-773	NM_001289925	13655		NM_018781	ENSMUSG00000033730	Egr3	EGR-3|Pilot	early growth response 3	protein-coding
3074	chr19	58442692	58443750	+	0	NA	intron (NM_010279, intron 4 of 10)	intron (NM_010279, intron 4 of 10)	12177	NR_104342	14585		NM_010279	ENSMUSG00000025089	Gfra1	GFRalpha-1	glial cell line derived neurotrophic factor family receptor alpha 1	protein-coding
498	chr10	107795115	107795546	+	0	NA	intron (NM_001370989, intron 36 of 57)	ORR1B1|LTR|ERVL-MaLR	-75389	NM_001081432	237523		NM_001081432	ENSMUSG00000035916	Ptprq	R-PTP-Q	protein tyrosine phosphatase receptor type Q	protein-coding
1729	chr4	132938163	132938419	+	0	NA	Intergenic	Intergenic	-15740	NM_145553	230789		NM_145553	ENSMUSG00000028878	Fam76a	-	family with sequence similarity 76, member A	protein-coding
1618	chr15	91572987	91573320	+	0	NA	5' UTR (NM_001033633, exon 1 of 10)	5' UTR (NM_001033633, exon 1 of 10)	108	NM_001033633	239606		NM_001033633	ENSMUSG00000036298	Slc2a13	6530403A04|A630029G22Rik|Gm308	solute carrier family 2 (facilitated glucose transporter), member 13	protein-coding
1998	chr16	42336837	42337156	+	0	NA	intron (NM_008083, intron 1 of 2)	intron (NM_008083, intron 1 of 2)	3655	NM_008083	14432		NM_008083	ENSMUSG00000047261	Gap43	B-50|Basp2|GAP-43	growth associated protein 43	protein-coding
3665	chr12	23010146	23010391	+	0	NA	promoter-TSS (NR_015504)	promoter-TSS (NR_015504)	-25	NR_015504	69732		NM_028362	ENSMUSG00000073164	2410018L13Rik	2810480C08Rik	RIKEN cDNA 2410018L13 gene	ncRNA
2247	chr3	16811630	16811960	+	0	NA	Intergenic	Intergenic	-5299	NR_153388	102632048		NR_153388		Gm30223	-	predicted gene, 30223	ncRNA
916	chr18	33871695	33872055	+	0	NA	intron (NM_013512, intron 10 of 23)	intron (NM_013512, intron 10 of 23)	76983	NR_038152	69749		NR_038151	ENSMUSG00000087590	Epb41l4aos	2410004N09Rik|Epb4.1l4aos	erythrocyte membrane protein band 4.1 like 4a, opposite strand	ncRNA
1591	chr19	4333950	4334156	+	0	NA	intron (NM_001001984, intron 12 of 20)	intron (NM_001001984, intron 12 of 20)	-27831	NM_130863	110355		NM_130863	ENSMUSG00000024858	Grk2	Adrbk-1|Adrbk1|Bark-1|beta ARK|betaARK1	G protein-coupled receptor kinase 2	protein-coding
2864	chr19	42306938	42307190	+	0	NA	intron (NM_001356588, intron 6 of 14)	intron (NM_001356588, intron 6 of 14)	-26894	NR_037246	100526549		NR_037246	ENSMUSG00000093234	Mir3085	mir-3085|mmu-mir-3085	microRNA 3085	ncRNA
2359	chr8	33385142	33385862	+	0	NA	promoter-TSS (NM_001122822)	promoter-TSS (NM_001122822)	25	NM_011721	22427		NM_011721	ENSMUSG00000031583	Wrn	-	Werner syndrome RecQ like helicase	protein-coding
230	chr10	80423808	80424193	+	0	NA	intron (NR_166173, intron 3 of 19)	intron (NR_166173, intron 3 of 19)	9635	NM_001164148	21423		NM_011548	ENSMUSG00000020167	Tcf3	A1|ALF2|E12|E12/E47|E2A|E47|KA1|ME2|Pan1|Pan2|TCF-3|Tcfe2a|VDIR|bHLHb21	transcription factor 3	protein-coding
2448	chr13	73328664	73328931	+	0	NA	promoter-TSS (NR_033306)	promoter-TSS (NR_033306)	-315	NM_010888	407785		NM_010888	ENSMUSG00000021606	Ndufs6	IP13	NADH:ubiquinone oxidoreductase core subunit S6	protein-coding
2533	chr8	70172406	70172607	+	0	NA	promoter-TSS (NM_001293797)	promoter-TSS (NM_001293797)	98	NR_122028	234371		NM_145597	ENSMUSG00000002342	Tmem161a	-	transmembrane protein 161A	protein-coding
3822	chr17	27505590	27505805	+	0	NA	intron (NM_001291045, intron 1 of 10)	intron (NM_001291045, intron 1 of 10)	-2164	NM_001013385	268934		NM_001013385	ENSMUSG00000063239	Grm4	Gprc1d|mGluR4	glutamate receptor, metabotropic 4	protein-coding
1401	chr6	94507348	94507560	+	0	NA	intron (NM_026255, intron 1 of 9)	intron (NM_026255, intron 1 of 9)	7140	NM_026255	67582		NM_026255	ENSMUSG00000045100	Slc25a26	4930433D19Rik|4933433F13Rik|D6Bwg0781e|Slc25a6	solute carrier family 25 (mitochondrial carrier, phosphate carrier), member 26	protein-coding
1120	chr11	54812553	54812986	+	0	NA	Intergenic	Intergenic	-7150	NR_040284	432562		NR_040284	ENSMUSG00000086789	Lyrm7os	Gm12228	LYR motif containing 7, opposite strand	ncRNA
2639	chr3	98013228	98013619	+	0	NA	promoter-TSS (NM_010928)	promoter-TSS (NM_010928)	-115	NM_010928	18129		NM_010928	ENSMUSG00000027878	Notch2	N2	notch 2	protein-coding
3544	chr12	12812766	12813330	+	0	NA	Intergenic	Intergenic	-15002	NR_168469	102638640		NR_168469		Gm35155	-	predicted gene, 35155	ncRNA
1284	chr9	60281591	60282046	+	0	NA	intron (NM_001040426, intron 6 of 17)	intron (NM_001040426, intron 6 of 17)	-140598	NM_172444	207596		NM_172444	ENSMUSG00000032289	Thsd4	ADAMTSL-6|ADAMTSL6|Adamtsl4|B230114P05Rik	thrombospondin, type I, domain containing 4	protein-coding
3054	chr6	136807918	136808300	+	0	NA	promoter-TSS (NM_177688)	promoter-TSS (NM_177688)	-139	NM_177688	232440		NM_177688	ENSMUSG00000060032	H2aj	E130307C13|H2afj	H2J.A histone	protein-coding
3593	chr9	50203917	50204290	+	0	NA	Intergenic	Intergenic	29079	NR_131161	71873		NR_131161	ENSMUSG00000110916	2310003N18Rik	-	RIKEN cDNA 2310003N18 gene	ncRNA
701	chr10	45781518	45781942	+	0	NA	Intergenic	Intergenic	-25974	NR_040624	320363		NR_040624	ENSMUSG00000110874	D030045P18Rik	-	RIKEN cDNA D030045P18 gene	ncRNA
3122	chr14	65833929	65834184	+	0	NA	promoter-TSS (NM_028039)	promoter-TSS (NM_028039)	-87	NM_028039	71988		NM_028039	ENSMUSG00000022034	Esco2	2410004I17Rik|D030072L07Rik	establishment of sister chromatid cohesion N-acetyltransferase 2	protein-coding
543	chr7	112023242	112023450	+	0	NA	promoter-TSS (NM_001357952)	promoter-TSS (NM_001357952)	-160	NM_001357952	74996		NM_133758	ENSMUSG00000059263	Usp47	4930502N04Rik|A630020C16Rik	ubiquitin specific peptidase 47	protein-coding
3727	chr7	44433248	44433694	+	0	NA	Intergenic	ZP3AR|Satellite|Satellite	-9016	NM_198250	272381		NM_198250	ENSMUSG00000047085	Lrrc4b	A830007M12|Lrig4|Ngl3	leucine rich repeat containing 4B	protein-coding
986	chr6	38874224	38874634	+	0	NA	intron (NM_001294143, intron 1 of 14)	intron (NM_001294143, intron 1 of 14)	1761	NM_001294143	15258		NM_010433	ENSMUSG00000061436	Hipk2	1110014O20Rik|B230339E18Rik|Stank	homeodomain interacting protein kinase 2	protein-coding
1316	chr9	65153157	65153407	+	0	NA	intron (NM_008988, intron 2 of 13)	intron (NM_008988, intron 2 of 13)	12128	NM_001357257	19289		NM_008988	ENSMUSG00000032394	Igdcc3	2810401C09Rik|Punc|WI-14920	immunoglobulin superfamily, DCC subclass, member 3	protein-coding
3403	chr11	118727863	118728401	+	0	NA	intron (NM_001024931, intron 2 of 14)	intron (NM_001024931, intron 2 of 14)	32909	NM_001285438	52897		NM_001024931	ENSMUSG00000025576	Rbfox3	Fox-3|Hrnbp3|NeuN|Neuna60	RNA binding protein, fox-1 homolog (C. elegans) 3	protein-coding
506	chr10	23449292	23449778	+	0	NA	Intergenic	Intergenic	-99592	NM_010167	14051		NM_010167	ENSMUSG00000010461	Eya4	B130023L16Rik	EYA transcriptional coactivator and phosphatase 4	protein-coding
2164	chrX	120433563	120433768	+	0	NA	intron (NR_073451, intron 3 of 7)	intron (NR_073451, intron 3 of 7)	-120439	NM_001281531	624957		NM_001281531	ENSMUSG00000083616	H2ab3	EG624957|H2A.Bbd3|H2afb3|H2afb3-ps	H2A.B variant histone 3	protein-coding
1739	chr4	135494524	135494911	+	0	NA	promoter-TSS (NM_001347220)	promoter-TSS (NM_001347220)	-139	NM_001347220	74552		NM_028995	ENSMUSG00000028803	Nipal3	9130020G22Rik|Npal3	NIPA-like domain containing 3	protein-coding
97	chr7	63986674	63987057	+	0	NA	promoter-TSS (NR_169109)	promoter-TSS (NR_169109)	30	NR_169109	102635243		NR_169109	ENSMUSG00000108393	Gm32633	Gm45055	predicted gene, 32633	ncRNA
1820	chr4	146067071	146067666	+	0	NA	promoter-TSS (NR_030771)	promoter-TSS (NR_030771)	-156	NR_030771	627585		NM_001039233		Gm13034	-	SWI/SNF related, matrix associated, actin dependent regulator of chromatin, subfamily a, member 5 pseudogene	pseudo
3699	chr12	39971126	39971331	+	0	NA	Intergenic	Intergenic	66148	NM_007487	11861		NM_007487	ENSMUSG00000047446	Arl4a	Arl4	ADP-ribosylation factor-like 4A	protein-coding
2472	chr17	13656682	13656914	+	0	NA	Intergenic	Intergenic	-102704	NR_045437	72578		NR_045436	ENSMUSG00000117042	2700054A10Rik	-	RIKEN cDNA 2700054A10 gene	ncRNA
2192	chr8	5285807	5286153	+	0	NA	Intergenic	Intergenic	-180693	NM_011388	20494		NM_011388	ENSMUSG00000023073	Slc10a2	9130221J18Rik|ASBT|IBAT|ISBT	solute carrier family 10, member 2	protein-coding
2566	chr3	89963277	89963607	+	0	NA	promoter-TSS (NM_001081182)	promoter-TSS (NM_001081182)	-104	NM_001081182	54667		NM_001081182	ENSMUSG00000060671	Atp8b2	Id	ATPase, class I, type 8B, member 2	protein-coding
2523	chr8	61769823	61770071	+	0	NA	intron (NM_001081390, intron 2 of 19)	intron (NM_001081390, intron 2 of 19)	-9858	NM_001293773	72333		NM_001081390	ENSMUSG00000058056	Palld	2410003B16Rik|6030492A02	palladin, cytoskeletal associated protein	protein-coding
44	chr10	75444813	75445202	+	0	NA	Intergenic	Intergenic	-4503	NR_045841	71125		NR_045841		4933407G14Rik	-	RIKEN cDNA 4933407G14 gene	ncRNA
218	chr10	79883983	79884192	+	0	NA	TTS (NM_011178)	TTS (NM_011178)	-2225	NM_015779	50701		NM_015779	ENSMUSG00000020125	Elane	Ela2|F430011M15Rik|NE	elastase, neutrophil expressed	protein-coding
3832	chr17	27856446	27856855	+	0	NA	5' UTR (NM_001080769, exon 1 of 21)	5' UTR (NM_001080769, exon 1 of 21)	143	NM_001080769	224648		NM_001080769	ENSMUSG00000039512	Bltp3a	1110020K19Rik|F830021D11Rik|Uhrf1bp1|mKIAA4127	bridge-like lipid transfer protein family member 3A	protein-coding
2683	chr8	84903118	84903411	+	0	NA	exon (NM_010635, exon 2 of 3)	exon (NM_010635, exon 2 of 3)	1282	NM_010635	16596		NM_010635	ENSMUSG00000054191	Klf1	Eklf|Nan	Kruppel-like transcription factor 1 (erythroid)	protein-coding
2797	chr14	41013693	41014117	+	0	NA	promoter-TSS (NM_001378814)	promoter-TSS (NM_001378814)	-72	NM_001316734	70564		NM_027464	ENSMUSG00000021792	Prxl2a	5730469M10Rik|Adrx|Fam213a|Pamm	peroxiredoxin like 2A	protein-coding
3781	chr2	75068845	75069207	+	0	NA	Intergenic	Intergenic	122828	NR_164193	105244208		NR_164193	ENSMUSG00000081406	Rps6-ps4	Gm13654	ribosomal protein S6, pseudogene 4	pseudo
696	chr13	18457724	18458038	+	0	NA	Intergenic	Intergenic	-75842	NM_175006	218030		NM_175006	ENSMUSG00000009734	Pou6f2	D130006K24Rik|RPF-1	POU domain, class 6, transcription factor 2	protein-coding
2589	chr13	113613827	113614078	+	0	NA	intron (NM_130796, intron 1 of 1)	intron (NM_130796, intron 1 of 1)	4612	NM_130796	170625		NM_130796	ENSMUSG00000042364	Snx18	Snag1	sorting nexin 18	protein-coding
2718	chr3	103657622	103658076	+	0	NA	Intergenic	Intergenic	80152	NM_133859	99543		NM_133859	ENSMUSG00000027848	Olfml3	2810002E22Rik|HNOEL-iso|ONT3|mONT3	olfactomedin-like 3	protein-coding
2452	chr13	74522433	74522668	+	0	NA	Intergenic	Intergenic	-28589	NM_146231	235956		NM_146231	ENSMUSG00000069208	Zfp825	-	zinc finger protein 825	protein-coding
1130	chr6	56020851	56021138	+	0	NA	intron (NM_011153, intron 1 of 4)	intron (NM_011153, intron 1 of 4)	3497	NM_011153	19051		NM_011153	ENSMUSG00000002930	Ppp1r17	Gsbs|Ppp1r2	protein phosphatase 1, regulatory subunit 17	protein-coding
2629	chr8	83699152	83699468	+	0	NA	promoter-TSS (NM_177262)	promoter-TSS (NM_177262)	-131	NM_177262	320795		NM_177262	ENSMUSG00000057672	Pkn1	DBK|F730027O18Rik|PAK1|PRK1|Pkn|Prkcl1|Stk3	protein kinase N1	protein-coding
2179	chrX	142828166	142828381	+	0	NA	intron (NR_152447, intron 5 of 8)	intron (NR_152447, intron 5 of 8)	89273	NR_030523	723976		NR_030523	ENSMUSG00000076011	Mir652	Mirn652|miRX|mmu-mir-652	microRNA 652	ncRNA
1437	chr15	79817314	79817521	+	0	NA	intron (NM_001013360, intron 4 of 7)	intron (NM_001013360, intron 4 of 7)	-12708	NM_030689	73340		NM_030689	ENSMUSG00000022421	Nptxr	1200009K17Rik|1700036C17Rik|5730406O18Rik|D15Bwg0580e|NPR|Npcd	neuronal pentraxin receptor	protein-coding
3332	chr11	114691726	114692307	+	0	NA	intron (NM_053273, intron 3 of 13)	intron (NM_053273, intron 3 of 13)	16548	NM_053273	117160		NM_053273	ENSMUSG00000034714	Ttyh2	1110001A03Rik	tweety family member 2	protein-coding
1067	chr18	54822758	54823708	+	0	NA	Intergenic	Intergenic	166947	NM_175751	269023		NM_175751	ENSMUSG00000052713	Zfp608	4932417D18Rik|D430007A19Rik|Znf608	zinc finger protein 608	protein-coding
1238	chr15	72637834	72638147	+	0	NA	intron (NM_180662, intron 20 of 21)	intron (NM_180662, intron 20 of 21)	-90291	NM_001033876	223604		NM_001033876	ENSMUSG00000036760	Kcnk9	A930009L07Rik|Task3	potassium channel, subfamily K, member 9	protein-coding
1949	chr16	23620003	23620557	+	0	NA	Intergenic	Intergenic	10361	NM_023386	67775		NM_023386	ENSMUSG00000033355	Rtp4	5830458K16Rik|Ifrg28	receptor transporter protein 4	protein-coding
3483	chr2	33700572	33701449	+	0	NA	Intergenic	Intergenic	59817	NR_046275	100504399		NM_177842		C130021I20Rik	-	Riken cDNA C130021I20 gene	ncRNA
802	chr18	4980360	4980699	+	0	NA	Intergenic	Intergenic	-66060	NM_153153	225115		NM_153153	ENSMUSG00000024236	Svil	B430302E16Rik	supervillin	protein-coding
2750	chr19	23758282	23758653	+	0	NA	promoter-TSS (NM_177034)	promoter-TSS (NM_177034)	-409	NM_177034	319924		NM_177034	ENSMUSG00000024897	Apba1	6430513E09Rik|Lin-10|Mint|Mint1|Urop11|X11|X11alpha	amyloid beta precursor protein binding family A member 1	protein-coding
3095	chr4	9377619	9377868	+	0	NA	intron (NM_001355183, intron 3 of 5)	intron (NM_001355183, intron 3 of 5)	108426	NM_028940	74438		NM_028940	ENSMUSG00000041216	Clvs1	4933402J24Rik|Clvl1|Rlbp1l1	clavesin 1	protein-coding
257	chr12	86079138	86079508	+	0	NA	promoter-TSS (NM_009368)	promoter-TSS (NM_009368)	-282	NM_009368	21809		NM_009368	ENSMUSG00000021253	Tgfb3	TGF-beta-3|Tgfb-3	transforming growth factor, beta 3	protein-coding
3346	chr14	105495548	105495893	+	0	NA	Intergenic	Intergenic	-3068	NR_045921	74864		NR_045921	ENSMUSG00000022116	4930449E01Rik	-	RIKEN cDNA 4930449E01 gene	ncRNA
3429	chr9	32302718	32302993	+	0	NA	Intergenic	Intergenic	41489	NR_157190	16521		NM_010605	ENSMUSG00000032034	Kcnj5	CIR|GIRK4|KATP-1|Kir3.4	potassium inwardly-rectifying channel, subfamily J, member 5	protein-coding
3652	chr2	67058446	67058704	+	0	NA	Intergenic	L1Md_F2|LINE|L1	-115259	NM_001033477	383709		NM_001033477	ENSMUSG00000027022	Gm1322	-	predicted gene 1322	protein-coding
2219	chr8	18779794	18779996	+	0	NA	intron (NM_173189, intron 12 of 13)	MTEa|LTR|ERVL-MaLR	-38333	NM_007426	11601		NM_007426	ENSMUSG00000031465	Angpt2	Agpt2|Ang-2|Ang2	angiopoietin 2	protein-coding
2159	chr13	55487442	55488044	+	0	NA	intron (NM_019813, intron 1 of 13)	CpG	333	NM_001177372	56320		NM_019813	ENSMUSG00000034675	Dbn1	-	drebrin 1	protein-coding
210	chr12	77238090	77239089	+	0	NA	promoter-TSS (NR_045554)	promoter-TSS (NR_045554)	-150	NR_045554	53618		NM_016893	ENSMUSG00000021065	Fut8	-	fucosyltransferase 8	protein-coding
2770	chr11	86683626	86684079	+	0	NA	promoter-TSS (NM_001098810)	promoter-TSS (NM_001098810)	-16	NM_001379041	75909		NM_029478	ENSMUSG00000018171	Vmp1	3110098I04Rik|4930579A11Rik|Tango5|Tmem49|mir-21a|ni-2	vacuole membrane protein 1	protein-coding
2603	chr13	119494810	119495064	+	0	NA	intron (NM_001370626, intron 2 of 2)	B2_Mm1t|SINE|B2	6464	NM_001370627	633640		NM_001039244	ENSMUSG00000074634	Tmem267	EG633640|Gm7120	transmembrane protein 267	protein-coding
936	chr11	22893239	22893485	+	0	NA	Intergenic	Intergenic	-33026	NM_001169114	53625		NM_016888	ENSMUSG00000051650	B3gnt2	B3Galt6|B3gnt1|BGnT-1|BGnT-2|BGnT1|BGnT2|Beta3gnt	UDP-GlcNAc:betaGal beta-1,3-N-acetylglucosaminyltransferase 2	protein-coding
1816	chr4	141618161	141618691	+	0	NA	TTS (NM_001013780)	TTS (NM_001013780)	207	NM_145987	213989		NM_145987	ENSMUSG00000043085	Tmem82	-	transmembrane protein 82	protein-coding
3701	chr12	40242748	40243433	+	0	NA	Intergenic	Intergenic	19726	NR_045157	629820		NR_045157	ENSMUSG00000035983	Gm7008	EG629820	predicted gene 7008	ncRNA
255	chr12	86036779	86037148	+	0	NA	intron (NM_001364628, intron 32 of 32)	intron (NM_001364628, intron 32 of 32)	42078	NM_009368	21809		NM_009368	ENSMUSG00000021253	Tgfb3	TGF-beta-3|Tgfb-3	transforming growth factor, beta 3	protein-coding
2509	chr8	46246262	46246554	+	0	NA	Intergenic	Intergenic	-35346	NM_007450	11739		NM_007450	ENSMUSG00000031633	Slc25a4	Ant1|mANC1	solute carrier family 25 (mitochondrial carrier, adenine nucleotide translocator), member 4	protein-coding
2025	chrX	94540475	94540785	+	0	NA	intron (NR_157578, intron 2 of 11)	intron (NR_157578, intron 2 of 11)	1395	NR_157578	94275		NM_019791	ENSMUSG00000025151	Maged1	2810433C11Rik|5430405L04Rik|DXBwg1492e|Dlixin|Dlxin-1|Dlxin1|MAGE-D1|NRAGE	MAGE family member D1	protein-coding
204	chr2	119112562	119112807	+	0	NA	promoter-TSS (NM_011234)	promoter-TSS (NM_011234)	-130	NR_156017	19361		NM_011234	ENSMUSG00000027323	Rad51	Rad51a|Reca	RAD51 recombinase	protein-coding
3672	chr12	26802509	26802780	+	0	NA	Intergenic	Intergenic	31907	NR_146399	74668		NR_146399	ENSMUSG00000113218	4933409F18Rik	4930435E18Rik	RIKEN cDNA 4933409F18 gene	ncRNA
1320	chr9	65294220	65294535	+	0	NA	5' UTR (NM_011802, exon 1 of 14)	5' UTR (NM_011802, exon 1 of 14)	117	NM_001044389	270166		NM_011802	ENSMUSG00000015357	Clpx	E330029I21	caseinolytic mitochondrial matrix peptidase chaperone subunit	protein-coding
2499	chr17	22314838	22315169	+	0	NA	promoter-TSS (NM_001357992)	promoter-TSS (NM_001357992)	-161	NM_001357991	631624		NM_001357991	ENSMUSG00000117284	Gm7072	EG631624	predicted gene 7072	protein-coding
2364	chr8	34815848	34816320	+	0	NA	intron (NM_176933, intron 1 of 3)	intron (NM_176933, intron 1 of 3)	8474	NM_176933	319520		NM_176933	ENSMUSG00000031530	Dusp4	2700078F24Rik|E130306H24Rik|MKP2	dual specificity phosphatase 4	protein-coding
569	chr17	62146415	62146638	+	0	NA	Intergenic	Intergenic	734791	NM_010109	13640		NM_010109	ENSMUSG00000048915	Efna5	AL-1|EFL-5|Ephrin-A5|Epl7|LERK-7|RAGS	ephrin A5	protein-coding
846	chr7	131728267	131728476	+	0	NA	Intergenic	Intergenic	167877	NM_001317350	12237		NM_009774	ENSMUSG00000066979	Bub3	-	BUB3 mitotic checkpoint protein	protein-coding
591	chr2	148029243	148029484	+	0	NA	Intergenic	Intergenic	16101	NM_001291067	15376		NM_010446	ENSMUSG00000037025	Foxa2	HNF3-beta|HNF3beta|Hnf-3b|Hnf3b|Tcf-3b|Tcf3b	forkhead box A2	protein-coding
1256	chr15	74157446	74157689	+	0	NA	Intergenic	Intergenic	-317896	NM_001033365	268816		NM_001033365	ENSMUSG00000072487	Mroh5	Gm628	maestro heat-like repeat family member 5	protein-coding
1228	chr15	67979439	67980044	+	0	NA	Intergenic	Intergenic	279115	NM_198644	380993		NM_198644	ENSMUSG00000022335	Zfat	Gm922|Zfat1|Zfp406	zinc finger and AT hook domain containing	protein-coding
1116	chr11	53252449	53252854	+	0	NA	Intergenic	Intergenic	47828	NM_008300	15525		NM_008300	ENSMUSG00000020361	Hspa4	70kDa|APG-2|Hsp110|Hsp70RY|mKIAA4025	heat shock protein 4	protein-coding
3086	chr4	8850579	8850908	+	0	NA	intron (NM_001355382, intron 22 of 36)	intron (NM_001355382, intron 22 of 36)	99419	NM_001355382	320790		NM_001033395	ENSMUSG00000041235	Chd7	A730019I05Rik|Cycn|Cyn|Dz|Edy|Flo|GENA 47|GENA 60|Gena 52|Lda|Mt|Obt|Todo|WBE1|Whi|metis	chromodomain helicase DNA binding protein 7	protein-coding
803	chr18	4987664	4988620	+	0	NA	Intergenic	Intergenic	-58447	NM_153153	225115		NM_153153	ENSMUSG00000024236	Svil	B430302E16Rik	supervillin	protein-coding
1427	chr18	80777635	80778077	+	0	NA	intron (NM_001201569, intron 14 of 29)	intron (NM_001201569, intron 14 of 29)	-64785	NM_001164110	18018		NM_016791	ENSMUSG00000033016	Nfatc1	2210017P03Rik|NF-ATc|NFAT2|NFATc|Nfatcb	nuclear factor of activated T cells, cytoplasmic, calcineurin dependent 1	protein-coding
796	chr17	93292977	93293221	+	0	NA	Intergenic	Intergenic	93931	NM_001315504	11516		NM_009625	ENSMUSG00000024256	Adcyap1	PACAP	adenylate cyclase activating polypeptide 1	protein-coding
3322	chr14	97855328	97855615	+	0	NA	intron (NM_007826, intron 7 of 11)	intron (NM_007826, intron 7 of 11)	314294	NM_007826	13134		NM_007826	ENSMUSG00000055639	Dach1	Dac|Dach	dachshund family transcription factor 1	protein-coding
2859	chr3	131637568	131637824	+	0	NA	intron (NM_001289477, intron 12 of 12)	intron (NM_001289477, intron 12 of 12)	71664	NM_001289477	23971		NM_011863	ENSMUSG00000028032	Papss1	Asapk|SK1	3'-phosphoadenosine 5'-phosphosulfate synthase 1	protein-coding
280	chr1	187003510	187003736	+	0	NA	Intergenic	Intergenic	36207	NM_033077	110957		NM_033077	ENSMUSG00000039224	D1Pas1	DDX3XL|Pl10	DNA segment, Chr 1, Pasteur Institute 1	protein-coding
1670	chr9	101733459	101733672	+	0	NA	Intergenic	Intergenic	391371	NR_110509	102633035		NR_110509	ENSMUSG00000101941	Gm28979	-	predicted gene 28979	ncRNA
1703	chr11	84729101	84729302	+	0	NA	Intergenic	Intergenic	-8769	NR_046197	78471		NR_046197	ENSMUSG00000085044	1700109G15Rik	-	RIKEN cDNA 1700109G15 gene	ncRNA
3648	chr2	62807640	62808086	+	0	NA	intron (NM_133207, intron 6 of 15)	intron (NM_133207, intron 6 of 15)	143536	NM_145523	227960		NM_145523	ENSMUSG00000026893	Gca	5133401E04Rik	grancalcin	protein-coding
3439	chr9	37457019	37457286	+	0	NA	Intergenic	Intergenic	-23977	NM_001164767	19649		NM_011248	ENSMUSG00000032128	Robo3	Rbig1|Rig-1|Rig1|Robo3a|Robo3b	roundabout guidance receptor 3	protein-coding
3069	chr19	56105589	56105842	+	0	NA	Intergenic	Intergenic	-182197	NM_001329935	226243		NM_146101	ENSMUSG00000025075	Habp2	FSAP|HABP|HGFAL|PHBP	hyaluronic acid binding protein 2	protein-coding
490	chr10	99579798	99580761	+	0	NA	Intergenic	Intergenic	-28892	NR_038019	100504202		NR_038019	ENSMUSG00000111962	Gm20110	-	predicted gene, 20110	ncRNA
601	chr2	151575987	151576208	+	0	NA	intron (NM_145535, intron 1 of 8)	CpG	3474	NM_145535	228765		NM_145535	ENSMUSG00000027456	Sdcbp2	-	syndecan binding protein (syntenin) 2	protein-coding
1276	chr9	57812189	57812560	+	0	NA	intron (NM_001379353, intron 2 of 8)	intron (NM_001379353, intron 2 of 8)	21860	NM_019689	56380		NM_019689	ENSMUSG00000004661	Arid3b	Bdp|Dri2	AT-rich interaction domain 3B	protein-coding
238	chr12	81857830	81858181	+	0	NA	Intergenic	Intergenic	-2025	NM_018814	54604		NM_018814	ENSMUSG00000021140	Pcnx1	2900024E21Rik|3526401J03Rik|Pcnx|Pcnxl1	pecanex 1	protein-coding
1514	chr11	72489981	72490288	+	0	NA	promoter-TSS (NM_153060)	promoter-TSS (NM_153060)	-214	NM_153060	216892		NM_153060	ENSMUSG00000040447	Spns2	-	SPNS lysolipid transporter 2, sphingosine-1-phosphate	protein-coding
1650	chr9	88858816	88859078	+	0	NA	promoter-TSS (NR_037983)	promoter-TSS (NR_037983)	-21	NR_166623	105245027		NR_166623	ENSMUSG00000097677	Gm26611	-	predicted gene, 26611	ncRNA
2879	chr19	45476016	45476291	+	0	NA	intron (NM_001286466, intron 4 of 13)	intron (NM_001286466, intron 4 of 13)	84411	NM_001330507	56626		NM_020032	ENSMUSG00000025218	Poll	1110003P06Rik	polymerase (DNA directed), lambda	protein-coding
2392	chr3	37935189	37935488	+	0	NA	intron (NR_040559, intron 1 of 3)	intron (NR_040559, intron 1 of 3)	36525	NR_040559	626410		NR_040559	ENSMUSG00000106461	Gm20755	-	predicted gene, 20755	ncRNA
1481	chr11	68282870	68283099	+	0	NA	intron (NM_008744, intron 2 of 6)	intron (NM_008744, intron 2 of 6)	62092	NR_105833	102465219		NR_105833	ENSMUSG00000099174	Mir6406	Gm27981|mmu-mir-6406	microRNA 6406	ncRNA
1330	chr11	63396461	63396908	+	0	NA	Intergenic	ERV3-16A3_I-int|LTR|ERVL	263881	NM_001302260	18858		NM_008885	ENSMUSG00000018217	Pmp22	Gas-3|HNPP|PMP-22|TRE002|Tr|trembler	peripheral myelin protein 22	protein-coding
2465	chr13	78625372	78625792	+	0	NA	Intergenic	Intergenic	-426709	NM_010151	13865		NM_010151	ENSMUSG00000069171	Nr2f1	COUP-TF1|COUP-TFI|COUPTFA|EAR-3|EAR3|Erbal3|SVP44|Tcfcoup1	nuclear receptor subfamily 2, group F, member 1	protein-coding
1204	chr18	60639851	60640465	+	0	NA	Intergenic	Intergenic	-15853	NM_177340	104027		NM_177340	ENSMUSG00000043079	Synpo	9030217H17Rik|9130229N11|9330140I15Rik	synaptopodin	protein-coding
2035	chr2	165758357	165758634	+	0	NA	intron (NM_001271963, intron 10 of 15)	(TG)n|Simple_repeat|Simple_repeat	99678	NM_001252585	228880		NM_027230	ENSMUSG00000039671	Zmynd8	1110013E22Rik|2010005I16Rik|3632413B07Rik|Prkcbp1|RACK7	zinc finger, MYND-type containing 8	protein-coding
2794	chr14	37247296	37247503	+	0	NA	Intergenic	Intergenic	-112077	NM_078478	66092		NM_078478	ENSMUSG00000041028	Ghitm	1010001P14Rik|MICS1|PTD010|Tmbim5	growth hormone inducible transmembrane protein	protein-coding
100	chr5	110472767	110472993	+	0	NA	Intergenic	Intergenic	-24377	NM_001142642	381668		NM_028596	ENSMUSG00000043323	Fbrsl1	2410025L10Rik|Gm1049|Gm29766|mKIAA1545	fibrosin-like 1	protein-coding
1059	chr18	53361790	53362002	+	0	NA	intron (NM_001370761, intron 3 of 7)	intron (NM_001370761, intron 3 of 7)	56111	NM_008908	19038		NM_008908	ENSMUSG00000024538	Ppic	CyP-20c	peptidylprolyl isomerase C	protein-coding
1549	chr6	104492745	104492946	+	0	NA	promoter-TSS (NM_017383)	promoter-TSS (NM_017383)	-199	NM_017383	53870		NM_017383	ENSMUSG00000030092	Cntn6	NB-3	contactin 6	protein-coding
3289	chr2	27301236	27301830	+	0	NA	intron (NR_133905, intron 4 of 29)	intron (NR_133905, intron 4 of 29)	-54230	NM_138665	192166		NM_138665	ENSMUSG00000009614	Sardh	-	sarcosine dehydrogenase	protein-coding
487	chr12	108408877	108409177	+	0	NA	intron (NM_001286346, intron 1 of 21)	intron (NM_001286346, intron 1 of 21)	-1606	NM_001286347	68519		NM_001043335	ENSMUSG00000058070	Eml1	1110008N23Rik|A930030P13Rik|ELP79|EMAP|EMAP-1|EMAPL|heco	echinoderm microtubule associated protein like 1	protein-coding
1125	chr4	74613329	74613579	+	0	NA	Intergenic	Intergenic	361575	NM_144787	76804		NM_144787	ENSMUSG00000028397	Kdm4c	2410141F18Rik|Gasc1|Jmjd2c	lysine (K)-specific demethylase 4C	protein-coding
114	chr5	111538520	111539013	+	0	NA	Intergenic	Intergenic	-42795	NR_015546	330164		NM_177875	ENSMUSG00000052848	C130026L21Rik	-	RIKEN cDNA C130026L21 gene	ncRNA
3223	chr6	145855815	145856116	+	0	NA	Intergenic	Intergenic	9455	NM_024469	79362		NM_024469	ENSMUSG00000030256	Bhlhe41	6430520M22Rik|Bhlhb2l|Bhlhb3|DEC2|Sharp1	basic helix-loop-helix family, member e41	protein-coding
3266	chr2	22149841	22150070	+	0	NA	Intergenic	Intergenic	-77548	NM_148413	667663		NM_148413	ENSMUSG00000025716	Myo3a	9030416P08Rik	myosin IIIA	protein-coding
297	chr5	117240243	117240555	+	0	NA	intron (NM_001199685, intron 13 of 20)	intron (NM_001199685, intron 13 of 20)	47165	NM_018858	23980		NM_018858	ENSMUSG00000032959	Pebp1	HCNP|Pbp|Pbp1|Pbpr|Rkip	phosphatidylethanolamine binding protein 1	protein-coding
3708	chr1	155750288	155751825	+	0	NA	Intergenic	Intergenic	-9029	NM_010712	16872		NM_010712	ENSMUSG00000026468	Lhx4	A330062J17Rik|Gsh-4|Gsh4	LIM homeobox protein 4	protein-coding
1643	chr15	96641315	96641585	+	0	NA	5' UTR (NM_134086, exon 1 of 16)	5' UTR (NM_134086, exon 1 of 16)	512	NM_134086	105727		NM_134086	ENSMUSG00000023169	Slc38a1	Gm32457|NAT2|SNAT1	solute carrier family 38, member 1	protein-coding
924	chr18	36328727	36329068	+	0	NA	Intergenic	Intergenic	-19727	NM_001081365	66060		NM_025328	ENSMUSG00000046727	Cystm1	0610010O12Rik	cysteine-rich transmembrane module containing 1	protein-coding
2167	chr7	142328671	142328959	+	0	NA	intron (NM_177265, intron 3 of 3)	intron (NM_177265, intron 3 of 3)	25313	NM_015809	50775		NM_015809	ENSMUSG00000045236	Krtap5-4	-	keratin associated protein 5-4	protein-coding
3724	chr5	81555998	81556387	+	0	NA	intron (NM_001359826, intron 7 of 24)	RLTR17|LTR|ERVK	534599	NM_198702	319387		NM_198702	ENSMUSG00000037605	Adgrl3	5430402I23Rik|CIRL-3|D130075K09Rik|Gm1379|LEC3|Lphn3|mKIAA0768	adhesion G protein-coupled receptor L3	protein-coding
1079	chr15	41163475	41163678	+	0	NA	Intergenic	Intergenic	-10125	NR_151516	100418302		NR_151516		4930555K19Rik	-	leucine rich repeat and sterile alpha motif containing 1 pseudogene	pseudo
485	chr10	13964806	13965072	+	0	NA	Intergenic	CpG	-1136	NM_001358783	15273		NM_010437	ENSMUSG00000015501	Hivep2	Gm20114|MIBP-1|MIBP1|Schnurri-2|Shn-2	human immunodeficiency virus type I enhancer binding protein 2	protein-coding
2413	chr5	67102021	67102652	+	0	NA	intron (NR_166598, intron 2 of 4)	intron (NR_166598, intron 2 of 4)	-3210	NM_008888	18935		NM_008888	ENSMUSG00000012520	Phox2b	Dilp1|NBPhox|Pmx2b|Px2b	paired-like homeobox 2b	protein-coding
2762	chr3	122620144	122620405	+	0	NA	promoter-TSS (NM_001114665)	promoter-TSS (NM_001114665)	-560	NM_153118	214459		NM_153118	ENSMUSG00000039735	Fnbp1l	2610318I01Rik|TOCA1|toca-1	formin binding protein 1-like	protein-coding
1835	chr16	17722757	17722978	+	0	NA	promoter-TSS (NM_033609)	promoter-TSS (NM_033609)	33	NM_001285886	94112		NM_033609	ENSMUSG00000012114	Med15	A230074L19Rik|Pcqap|mPcqap	mediator complex subunit 15	protein-coding
2293	chr16	87454725	87455132	+	0	NA	promoter-TSS (NM_024258)	promoter-TSS (NM_024258)	-57	NM_024258	74112		NM_024258	ENSMUSG00000025616	Usp16	1200004E02Rik|2810483I07Rik|6330514E22Rik|UBPM	ubiquitin specific peptidase 16	protein-coding
1231	chr15	71182312	71182625	+	0	NA	Intergenic	Intergenic	545370	NM_177819	70363		NM_177819	ENSMUSG00000036800	Fam135b	1700010C24Rik|A830008O07Rik	family with sequence similarity 135, member B	protein-coding
3660	chr2	73991668	73991987	+	0	NA	Intergenic	Intergenic	-80501	NM_001301722	228033		NM_175015	ENSMUSG00000018770	Atp5mc3	6030447M23|Atp5g3	ATP synthase membrane subunit c locus 3	protein-coding
2909	chr14	55085545	55085913	+	0	NA	intron (NM_001039198, intron 1 of 9)	CT-rich|Low_complexity|Low_complexity	6319	NM_001039198	239102		NM_001039198	ENSMUSG00000040721	Zfhx2	ZFH-5	zinc finger homeobox 2	protein-coding
295	chr5	116569740	116570264	+	0	NA	intron (NM_026886, intron 1 of 12)	intron (NM_026886, intron 1 of 12)	21815	NM_026886	68955		NM_026886	ENSMUSG00000063919	Srrm4	1500001A10Rik|B230202K19Rik|bv|mKIAA1853|nSR100	serine/arginine repetitive matrix 4	protein-coding
415	chr1	34236337	34236688	+	0	NA	intron (NM_134448, intron 57 of 97)	intron (NM_134448, intron 57 of 97)	-58348	NR_165804	108167617		NR_165804	ENSMUSG00000096992	Gm26788	-	predicted gene, 26788	ncRNA
756	chr7	127104372	127104926	+	0	NA	Intergenic	Intergenic	13213	NM_178901	101602		NM_178901	ENSMUSG00000045165	AI467606	-	expressed sequence AI467606	protein-coding
421	chr1	36061167	36061367	+	0	NA	Intergenic	Intergenic	-7133	NM_015818	50785		NM_015818	ENSMUSG00000045216	Hs6st1	6Ost1	heparan sulfate 6-O-sulfotransferase 1	protein-coding
2867	chr19	42431732	42431965	+	0	NA	promoter-TSS (NM_001356589)	promoter-TSS (NM_001356589)	-60	NM_001356589	72832		NM_145123	ENSMUSG00000042401	Crtac1	2810454P21Rik|Crtac1B|Lotus	cartilage acidic protein 1	protein-coding
1662	chr11	75248802	75249226	+	0	NA	intron (NM_177708, intron 1 of 1)	intron (NM_177708, intron 1 of 1)	55021	NM_177708	237847		NM_177708	ENSMUSG00000045287	Rtn4rl1	Ngr3|Ngrh2|Ngrl2	reticulon 4 receptor-like 1	protein-coding
331	chr7	97696343	97696625	+	0	NA	promoter-TSS (NR_154552)	promoter-TSS (NR_154552)	-17	NR_154552	102641859		NR_154551	ENSMUSG00000086993	Rsf1os2	Gm15623	remodeling and spacing factor 1, opposite strand 2	ncRNA
551	chr7	116040099	116040323	+	0	NA	Intergenic	Intergenic	-1467	NM_001025559	20679		NM_011445	ENSMUSG00000051910	Sox6	SOX-LZ	SRY (sex determining region Y)-box 6	protein-coding
2244	chr5	35919981	35920307	+	0	NA	intron (NM_027373, intron 1 of 16)	intron (NM_027373, intron 1 of 16)	26825	NM_027373	70292		NM_027373	ENSMUSG00000029094	Afap1	2600003E23Rik|9630044L16Rik|Afap|mKIAA3018	actin filament associated protein 1	protein-coding
3057	chr3	151333935	151334397	+	0	NA	Intergenic	MIRb|SINE|MIR	40004	NR_166406	100504653		NR_166403	ENSMUSG00000106157	4930555A03Rik	2210404B08Rik	RIKEN cDNA 4930555A03 gene	ncRNA
1287	chr9	60983388	60983763	+	0	NA	Intergenic	Intergenic	-33494	NR_040767	330956		NR_040767	ENSMUSG00000111290	Gm5122	A430102L10	predicted gene 5122	ncRNA
450	chr1	192947800	192948005	+	0	NA	intron (NM_001301370, intron 4 of 8)	intron (NM_001301370, intron 4 of 8)	87873	NM_181546	329324		NM_181546	ENSMUSG00000016200	Syt14	B230320I09Rik|sytXIV	synaptotagmin XIV	protein-coding
3547	chr12	16548639	16548955	+	0	NA	intron (NM_001130412, intron 15 of 20)	intron (NM_001130412, intron 15 of 20)	40973	NM_015763	14245		NM_015763	ENSMUSG00000020593	Lpin1	Lipin1|fld	lipin 1	protein-coding
1135	chr4	82945920	82946164	+	0	NA	intron (NR_154662, intron 23 of 35)	intron (NR_154662, intron 23 of 35)	-60891	NM_009887	12622		NM_009887	ENSMUSG00000038192	Cer1	Cerl|Cerl1|Cerr1|cer-1	cerberus 1, DAN family BMP antagonist	protein-coding
449	chr10	90818263	90819050	+	0	NA	intron (NM_001359241, intron 17 of 25)	MER135|DNA|DNA	-10998	NM_001347054	77531		NM_181398	ENSMUSG00000058589	Anks1b	AIDA-1|AIDA-1b|C030032C09Rik|E530015N03Rik|EB-1|Gm10937|Gm1555	ankyrin repeat and sterile alpha motif domain containing 1B	protein-coding
3233	chr6	149174086	149174290	+	0	NA	intron (NR_167761, intron 1 of 4)	intron (NR_167761, intron 1 of 4)	14507	NM_001381983	232566		NM_001113424	ENSMUSG00000068250	Amn1	5830467E07Rik|A230083D09|C730024G19Rik	antagonist of mitotic exit network 1	protein-coding
1488	chr11	68719134	68719550	+	0	NA	intron (NM_175260, intron 2 of 40)	intron (NM_175260, intron 2 of 40)	27427	NM_175260	77579		NM_175260	ENSMUSG00000020900	Myh10	5730504C04Rik|9330167F11Rik|Fltn|Myhn-2|Myhn2|NM2B|NMHC II-B|NMHC-B|NMHCII-B|NMMHC II-b|NMMHC-B|NMMHC-IIB|SMemb|mKIAA3005	myosin, heavy polypeptide 10, non-muscle	protein-coding
520	chr5	128810135	128810531	+	0	NA	intron (NM_001378900, intron 5 of 20)	intron (NM_001378900, intron 5 of 20)	74087	NM_021311	57749		NM_021311	ENSMUSG00000029423	Piwil1	MIWI	piwi-like RNA-mediated gene silencing 1	protein-coding
2016	chrX	73921743	73922137	+	0	NA	promoter-TSS (NM_001177965)	promoter-TSS (NM_001177965)	4	NM_001310538	56292		NM_019870	ENSMUSG00000031388	Naa10	2310039H09Rik|Ard1|Ard1a|Te2	N(alpha)-acetyltransferase 10, NatA catalytic subunit	protein-coding
417	chr1	35469184	35469385	+	0	NA	Intergenic	Intergenic	-599116	NM_015818	50785		NM_015818	ENSMUSG00000045216	Hs6st1	6Ost1	heparan sulfate 6-O-sulfotransferase 1	protein-coding
1694	chr11	80746892	80747266	+	0	NA	intron (NM_177390, intron 1 of 21)	intron (NM_177390, intron 1 of 21)	32946	NM_177390	338367		NM_177390	ENSMUSG00000035441	Myo1d	9930104H07Rik|D11Ertd9e|myosin-1d	myosin ID	protein-coding
1914	chr2	160507996	160508219	+	0	NA	Intergenic	Intergenic	111960	NR_168354	115489488		NR_168354		Gm57688	-	predicted gene, 57688	ncRNA
3734	chr5	92897596	92897936	+	0	NA	promoter-TSS (NM_001077596)	promoter-TSS (NM_001077596)	-227	NM_001077596	27428		NM_015756	ENSMUSG00000029381	Shroom3	D5Ertd287e|Shrm|Shrm3	shroom family member 3	protein-coding
979	chr4	45435993	45436193	+	0	NA	intron (NM_001033306, intron 5 of 5)	intron (NM_001033306, intron 5 of 5)	-27327	NM_001009949	230125		NM_001009949	ENSMUSG00000045973	Slc25a51	9130208E07Rik|D130005A03Rik|Gm138|Mcart1	solute carrier family 25, member 51	protein-coding
1221	chr15	64192615	64192928	+	0	NA	intron (NM_001276461, intron 4 of 28)	intron (NM_001276461, intron 4 of 28)	119902	NM_001276463	13196		NM_010026	ENSMUSG00000022377	Asap1	DEF-1|Ddef1|PAP|mKIAA1249|s19	ArfGAP with SH3 domain, ankyrin repeat and PH domain1	protein-coding
3077	chr4	6452781	6453087	+	0	NA	intron (NM_010945, intron 1 of 30)	intron (NM_010945, intron 1 of 30)	1337	NM_010945	18201		NM_010945	ENSMUSG00000028245	Nsmaf	C630007J05|Fan	neutral sphingomyelinase (N-SMase) activation associated factor	protein-coding
184	chr2	108904328	108904537	+	0	NA	Intergenic	Intergenic	-118114	NR_166444	102631935		NR_166444		Gm13923	-	predicted gene 13923	ncRNA
2743	chr19	21166622	21167270	+	0	NA	Intergenic	Intergenic	62236	NR_126458	75354		NR_126458	ENSMUSG00000118047	4930554I06Rik	-	RIKEN cDNA 4930554I06 gene	ncRNA
1825	chr4	148040847	148041101	+	0	NA	promoter-TSS (NM_001161798)	promoter-TSS (NM_001161798)	-215	NR_027809	17769		NM_010840	ENSMUSG00000029009	Mthfr	-	methylenetetrahydrofolate reductase	protein-coding
3641	chr2	57211041	57211433	+	0	NA	Intergenic	Intergenic	-26441	NM_001145820	14571		NM_010274	ENSMUSG00000026827	Gpd2	GPDH|Gdm1|Gpd-m|Gpdh-m|TISP38	glycerol phosphate dehydrogenase 2, mitochondrial	protein-coding
1517	chr6	96251805	96252448	+	0	NA	intron (NM_182808, intron 2 of 4)	intron (NM_182808, intron 2 of 4)	-85921	NR_003643	78482		NM_030107	ENSMUSG00000072878	Nup50l	1700123L14Rik|Npap60|Nup50	nucleoporin 50 like	pseudo
2775	chr11	87073550	87073820	+	0	NA	intron (NM_025638, intron 1 of 9)	intron (NM_025638, intron 1 of 9)	452	NM_025638	66569		NM_025638	ENSMUSG00000061666	Gdpd1	2610020H15Rik	glycerophosphodiester phosphodiesterase domain containing 1	protein-coding
1598	chr19	4942852	4943084	+	0	NA	5' UTR (NM_172835, exon 1 of 7)	5' UTR (NM_172835, exon 1 of 7)	124	NM_172835	240518		NM_172835	ENSMUSG00000024901	Peli3	6030441F14Rik|A930011L17	pellino 3	protein-coding
875	chr7	136864501	136864973	+	0	NA	Intergenic	Intergenic	-29849	NM_008598	17314		NM_008598	ENSMUSG00000054612	Mgmt	AGT|Agat	O-6-methylguanine-DNA methyltransferase	protein-coding
2020	chrX	74305013	74305224	+	0	NA	TTS (NM_018794)	TTS (NM_018794)	106	NM_010273	14567		NM_010273	ENSMUSG00000015291	Gdi1	GDIA|GDIalpha	GDP dissociation inhibitor 1	protein-coding
458	chr10	92556529	92557156	+	0	NA	Intergenic	Intergenic	165576	NM_008682	17997		NM_008682	ENSMUSG00000019988	Nedd1	-	neural precursor cell expressed, developmentally down-regulated gene 1	protein-coding
1207	chr15	60889886	60890117	+	0	NA	Intergenic	Intergenic	31269	NM_001081067	117586		NM_001081067	ENSMUSG00000022347	A1bg	C44	alpha-1-B glycoprotein	protein-coding
2441	chr3	65958183	65958515	+	0	NA	promoter-TSS (NM_001355433)	promoter-TSS (NM_001355433)	-100	NM_019937	56706		NM_019937	ENSMUSG00000027829	Ccnl1	2610030E23Rik|Ccnl|ania-6a	cyclin L1	protein-coding
462	chr1	194635305	194636008	+	0	NA	intron (NM_008882, intron 1 of 31)	intron (NM_008882, intron 1 of 31)	15827	NM_008882	18845		NM_008882	ENSMUSG00000026640	Plxna2	2810428A13Rik|OCT|PlexA2|Plxn2|mKIAA0463	plexin A2	protein-coding
1408	chr18	75697461	75697943	+	0	NA	promoter-TSS (NM_201354)	promoter-TSS (NM_201354)	-6	NM_201354	269037		NM_201354	ENSMUSG00000052928	Ctif	Gm672	CBP80/20-dependent translation initiation factor	protein-coding
1325	chr11	62693455	62693664	+	0	NA	Intergenic	Intergenic	38337	NM_001382824	170740		NM_133208	ENSMUSG00000005267	Zfp287	B230333C16Rik|SKAT-2|Skat2|Znf287|mszf16|mszf74|zfp-287	zinc finger protein 287	protein-coding
134	chr5	113504272	113504927	+	0	NA	Intergenic	Intergenic	-45821	NM_177292	320916		NM_177292	ENSMUSG00000063430	Wscd2	4933413A10Rik|C530024P05Rik|Gm450	WSC domain containing 2	protein-coding
528	chr5	131703815	131704387	+	0	NA	intron (NM_001363480, intron 5 of 19)	intron (NM_001363480, intron 5 of 19)	-176168	NR_040704	75369		NR_040704	ENSMUSG00000105773	4930563F08Rik	-	RIKEN cDNA 4930563F08 gene	ncRNA
2933	chr14	60533595	60533869	+	0	NA	Intergenic	Intergenic	-100973	NM_001033272	219140		NM_001033272	ENSMUSG00000021990	Spata13	ESTM11|asef2|mFLJ00298	spermatogenesis associated 13	protein-coding
1424	chr15	78926419	78926693	+	0	NA	promoter-TSS (NM_008495)	promoter-TSS (NM_008495)	-169	NM_008495	16852		NM_008495	ENSMUSG00000068220	Lgals1	Gal-1|Galbp|L-14.5|L14|Lect14|galectin-1	lectin, galactose binding, soluble 1	protein-coding
381	chr17	53462990	53463252	+	0	NA	exon (NM_172497, exon 1 of 13)	exon (NM_172497, exon 1 of 13)	200	NM_172497	211482		NM_172497	ENSMUSG00000023931	Efhb	4921525D22Rik	EF hand domain family, member B	protein-coding
1991	chr13	29486364	29486784	+	0	NA	intron (NM_144536, intron 11 of 15)	intron (NM_144536, intron 11 of 15)	369099	NM_144536	68916		NM_144536	ENSMUSG00000006191	Cdkal1	1190005B03Rik|6620401C13Rik	CDK5 regulatory subunit associated protein 1-like 1	protein-coding
2755	chr3	119876470	119876687	+	0	NA	Intergenic	Intergenic	-93190	NM_001310711	56195		NM_019550	ENSMUSG00000028134	Ptbp2	Ptb2|brPTB|nPTB	polypyrimidine tract binding protein 2	protein-coding
2367	chr8	36600200	36600441	+	0	NA	intron (NM_001194940, intron 5 of 17)	intron (NM_001194940, intron 5 of 17)	13623	NM_015802	50768		NM_015802	ENSMUSG00000031523	Dlc1	A730069N07Rik|Arhgap7|HP|STARD12|dlc-1	deleted in liver cancer 1	protein-coding
1611	chr19	5601839	5602138	+	0	NA	exon (NM_026616, exon 1 of 4)	exon (NM_026616, exon 1 of 4)	115	NM_026616	68209		NM_026616	ENSMUSG00000024925	Rnaseh2c	1500026D16Rik|AYP1	ribonuclease H2, subunit C	protein-coding
3090	chr19	61057765	61058017	+	0	NA	intron (NR_131953, intron 4 of 6)	intron (NR_131953, intron 4 of 6)	82949	NM_001309195	414758		NM_001001737	ENSMUSG00000074733	Zfp950	5830428H23Rik|Gm34518|Zfp826|mszf84	zinc finger protein 950	protein-coding
877	chr6	17979692	17979913	+	0	NA	Intergenic	Lx9|LINE|L1	50643	NM_023653	22413		NM_023653	ENSMUSG00000010797	Wnt2	2610510E18Rik|Int1l1|Irp|Mirp|Wnt-2|Wnt2a	wingless-type MMTV integration site family, member 2	protein-coding
108	chr5	110888616	110889139	+	0	NA	intron (NM_001267622, intron 1 of 22)	MERVL_2A-int|LTR|ERVL	9074	NM_001267622	209683		NM_024477	ENSMUSG00000033209	Ttc28	2310015L07Rik|6030435N04|TPRBK	tetratricopeptide repeat domain 28	protein-coding
311	chr5	120271080	120271379	+	0	NA	Intergenic	Intergenic	-131966	NR_045793	100503427		NR_045793	ENSMUSG00000097368	Gm10390	-	predicted gene 10390	ncRNA
3209	chr8	125669696	125669909	+	0	NA	promoter-TSS (NM_028908)	promoter-TSS (NM_028908)	-16	NM_028908	74393		NM_028908	ENSMUSG00000050930	Map10	4933403G14Rik|mKIAA1383	microtubule-associated protein 10	protein-coding
325	chr7	96661555	96662062	+	0	NA	intron (NM_001310760, intron 6 of 32)	intron (NM_001310760, intron 6 of 32)	139741	NR_045874	791381		NR_045874	ENSMUSG00000053049	Gm15413	-	predicted gene 15413	ncRNA
1092	chr11	39923992	39924226	+	0	NA	Intergenic	Intergenic	-533884	NR_126439	75315		NR_126439		4930553C11Rik	-	RIKEN cDNA 4930553C11 gene	ncRNA
1655	chr9	95750161	95750374	+	0	NA	promoter-TSS (NM_001311123)	promoter-TSS (NM_001311123)	81	NM_011643	22063		NM_011643	ENSMUSG00000032839	Trpc1	Mtrp1|Trp1|Trrp1	transient receptor potential cation channel, subfamily C, member 1	protein-coding
2711	chr8	103007823	103008247	+	0	NA	Intergenic	Intergenic	-222924	NM_009866	12552		NM_009866	ENSMUSG00000031673	Cdh11	Cad11|OSF-4	cadherin 11	protein-coding
435	chr10	85393271	85393490	+	0	NA	intron (NM_028709, intron 1 of 16)	intron (NM_028709, intron 1 of 16)	6566	NM_028709	74007		NM_028709	ENSMUSG00000020042	Abtb3	6330404E16Rik|Btbd11	ankyrin repeat and BTB domain containing 3	protein-coding
3613	chr9	55355436	55355685	+	0	NA	intron (NM_172923, intron 1 of 10)	intron (NM_172923, intron 1 of 10)	28647	NM_172923	244886		NM_172923	ENSMUSG00000032313	Tmem266	9630029F15|HVRP1	transmembrane protein 266	protein-coding
463	chr12	102702478	102702805	+	0	NA	intron (NM_172584, intron 1 of 9)	intron (NM_172584, intron 1 of 9)	2228	NM_172584	217837		NM_172584	ENSMUSG00000057963	Itpk1	-	inositol 1,3,4-triphosphate 5/6 kinase	protein-coding
1335	chr6	84866870	84867188	+	0	NA	intron (NM_177077, intron 8 of 21)	intron (NM_177077, intron 8 of 21)	202484	NM_177077	75914		NM_177077	ENSMUSG00000033769	Exoc6b	4930569O18Rik|G430127E12Rik|Sec15b|Sec15l2|mKIAA0919	exocyst complex component 6B	protein-coding
3519	chr12	3981250	3981519	+	0	NA	intron (NM_001082483, intron 10 of 22)	intron (NM_001082483, intron 10 of 22)	26439	NM_008895	18976		NM_008895	ENSMUSG00000020660	Pomc	ACTH|BE|Beta-LPH|Clip|Gamma-LPH|Npp|Pomc-1|Pomc1|alpha-MSH|alphaMSH|beta-MSH|gamma-MSH	pro-opiomelanocortin-alpha	protein-coding
2460	chr17	9390857	9391265	+	0	NA	Intergenic	Intergenic	-223039	NR_027881	67791		NR_027881	ENSMUSG00000097049	6530411M01Rik	-	RIKEN cDNA 6530411M01 gene	ncRNA
2030	chrX	103981074	103981529	+	0	NA	promoter-TSS (NM_001358205)	promoter-TSS (NM_001358205)	-16	NM_001358205	19820		NM_011276	ENSMUSG00000056537	Rlim	Ha1r|Rlim1|Rnf12	ring finger protein, LIM domain interacting	protein-coding
3788	chr2	75865939	75866447	+	0	NA	intron (NM_172666, intron 8 of 19)	intron (NM_172666, intron 8 of 19)	34016	NM_172666	228061		NM_172666	ENSMUSG00000042410	Agps	5832437L22|9930035G10Rik|Adaps|Adas|Adhaps|Adps|Aldhpsy|bs2	alkylglycerone phosphate synthase	protein-coding
656	chr12	114765349	114765550	+	0	NA	Intergenic	L1_Mus2|LINE|L1	-251755	NR_106063	102465664		NR_106063	ENSMUSG00000118845	Mir7094-2	Gm27508|mmu-mir-7094-2	microRNA 7094-2	ncRNA
327	chr5	123138275	123138784	+	0	NA	Intergenic	Intergenic	-3664	NM_001040398	208043		NM_177581	ENSMUSG00000038384	Setd1b	KMT2G|mKIAA1076	SET domain containing 1B	protein-coding
1064	chr18	54482508	54482944	+	0	NA	non-coding (NR_166904, exon 4 of 4)	non-coding (NR_166904, exon 4 of 4)	13857	NR_166904	105246441		NR_166904		4933434P08Rik	-	RIKEN cDNA 4933434P08 gene	ncRNA
437	chr12	99025878	99026381	+	0	NA	Intergenic	Intergenic	105555	NM_001364378	76260		NM_029553	ENSMUSG00000021013	Ttc8	0610012F22Rik|BBS8	tetratricopeptide repeat domain 8	protein-coding
2923	chr14	56886016	56886520	+	0	NA	promoter-TSS (NM_177627)	promoter-TSS (NM_177627)	-335	NM_177627	76007		NM_029498	ENSMUSG00000021945	Zmym2	5830413P05Rik|FIM|MYM|RAMP|SCLL|Zfp198|Znf198	zinc finger, MYM-type 2	protein-coding
2966	chr11	101417363	101417635	+	0	NA	promoter-TSS (NM_144829)	promoter-TSS (NM_144829)	-66	NM_144829	69684		NM_144829	ENSMUSG00000075528	Aarsd1	1110069E20Rik|2310044P18Rik|AlaX|AlaXp-II	alanyl-tRNA synthetase domain containing 1	protein-coding
1434	chr18	82497174	82497380	+	0	NA	intron (NM_001025245, intron 1 of 3)	B1_Mur2|SINE|Alu	22154	NM_001025245	17196		NM_010777	ENSMUSG00000041607	Mbp	Hmbpr|golli-mbp|jve|mld|shi	myelin basic protein	protein-coding
1675	chr11	77763627	77763830	+	0	NA	Intergenic	Intergenic	-13507	NM_011586	360013		NM_011586	ENSMUSG00000000631	Myo18a	MAJN|MyoPDZ|MysPDZ|SP-R210	myosin XVIIIA	protein-coding
2989	chr8	120227999	120228457	+	0	NA	promoter-TSS (NR_110496)	promoter-TSS (NR_110496)	2	NR_110496	434353		NR_110496	ENSMUSG00000097960	A330074K22Rik	-	RIKEN cDNA A330074K22 gene	ncRNA
56	chr1	169767279	169767481	+	0	NA	Intergenic	B1F|SINE|Alu	-19738	NM_009062	19736		NM_009062	ENSMUSG00000038530	Rgs4	ESTM48|ESTM50	regulator of G-protein signaling 4	protein-coding
3127	chr11	101984176	101984707	+	0	NA	intron (NM_028207, intron 1 of 2)	CpG	350	NM_028207	72349		NM_028207	ENSMUSG00000003518	Dusp3	2210015O03Rik|5031436O03Rik|T-DSP11|VHR	dual specificity phosphatase 3 (vaccinia virus phosphatase VH1-related)	protein-coding
2764	chr19	33589588	33589860	+	0	NA	intron (NM_001013770, intron 1 of 10)	intron (NM_001013770, intron 1 of 10)	587	NM_001013770	381236		NM_001013770	ENSMUSG00000024766	Lipo3	Lipo1	lipase, member O3	protein-coding
1303	chr11	58928228	58928489	+	0	NA	Intergenic	Intergenic	10301	NM_138678	192194		NM_138678	ENSMUSG00000020490	Btnl10	BUTR-1|Butr1	butyrophilin-like 10	protein-coding
3416	chr9	22117237	22117452	+	0	NA	promoter-TSS (NM_001357312)	promoter-TSS (NM_001357312)	-149	NM_001357311	66126		NM_170777	ENSMUSG00000013822	Elof1	1110011K10Rik	ELF1 homolog, elongation factor 1	protein-coding
3722	chr7	43671890	43672424	+	0	NA	intron (NM_145582, intron 1 of 2)	intron (NM_145582, intron 1 of 2)	126	NM_145582	233189		NM_145582	ENSMUSG00000038888	Ctu1	Atpbd3	cytosolic thiouridylase subunit 1	protein-coding
153	chr5	115349033	115349257	+	0	NA	promoter-TSS (NM_007748)	promoter-TSS (NM_007748)	-187	NM_007748	12861		NM_007748	ENSMUSG00000041697	Cox6a1	VIaL	cytochrome c oxidase subunit 6A1	protein-coding
2278	chr13	56240499	56240943	+	0	NA	intron (NR_131023, intron 2 of 4)	intron (NR_131023, intron 2 of 4)	3219	NR_131023	75245		NR_131023	ENSMUSG00000097361	4930550C17Rik	-	RIKEN cDNA 4930550C17 gene	ncRNA
402	chr1	13005222	13005507	+	0	NA	Intergenic	Intergenic	-14229	NM_172841	240726		NM_172841	ENSMUSG00000025938	Slco5a1	4732454B15|A630033C23Rik	solute carrier organic anion transporter family, member 5A1	protein-coding
2580	chr13	104938398	104938915	+	0	NA	Intergenic	Intergenic	-74763	NM_029984	77803		NM_029984	ENSMUSG00000042655	Shisal2b	A930021C24Rik|Fam159b	shisa like 2B	protein-coding
3296	chr2	28090564	28090831	+	0	NA	Intergenic	Intergenic	-5819	NM_010190	14134		NM_010190	ENSMUSG00000026835	Fcnb	Fcn2	ficolin B	protein-coding
1139	chr6	61043848	61044199	+	0	NA	Intergenic	Intergenic	99706	NM_001163507	70945		NM_027613	ENSMUSG00000054641	Mmrn1	4921530G03Rik|Emilin4|Mmrn	multimerin 1	protein-coding
91	chr1	177039897	177040175	+	0	NA	intron (NM_011785, intron 11 of 12)	URR1B|DNA|hAT-Charlie	-203903	NR_037996	15365		NR_037996	ENSMUSG00000121135	Hmga2-ps1	EG666235|Gm7996|Hmgic-ps1|[y]i-c	high mobility group AT-hook 2, pseudogene 1	pseudo
2477	chr17	15108732	15109097	+	0	NA	Intergenic	Intergenic	67274	NM_001360401	381062		NM_183133	ENSMUSG00000036552	Ermard	2210404J11Rik|2410011O22Rik	ER membrane associated RNA degradation	protein-coding
2620	chr8	74973236	74973805	+	0	NA	Intergenic	Intergenic	-20130	NM_178017	70823		NM_178017	ENSMUSG00000034518	Hmgxb4	4733401K04Rik|Hmgb2l1	HMG box domain containing 4	protein-coding
3837	chr2	93462527	93462911	+	0	NA	promoter-TSS (NM_007656)	promoter-TSS (NM_007656)	-217	NM_001271432	12521		NM_007656	ENSMUSG00000027215	Cd82	C33|IA4|Kai1|Tspan27	CD82 antigen	protein-coding
1011	chr4	57673459	57673670	+	0	NA	intron (NM_001384150, intron 4 of 10)	intron (NM_001384150, intron 4 of 10)	105316	NM_001304544	677884		NM_009649	ENSMUSG00000038729	Pakap	53-H12|AA959716|AI649048|AKAP-2|AKAP-KL|Akap2|B130066I24|B230340M18Rik|Gm20459|PRKA2|Palm2|Palm2-Akap2|Palm2Akap2|Palm2akap2|R75368|pEN70	paralemmin A kinase anchor protein	protein-coding
2197	chrX	160610715	160610936	+	0	NA	Intergenic	Intergenic	108663	NM_001358966	110094		NM_172783	ENSMUSG00000031295	Phka2	6330505C01Rik|D330034O08|Phk	phosphorylase kinase alpha 2	protein-coding
3181	chr11	109207137	109207605	+	0	NA	Intergenic	Intergenic	-63002	NR_037978	268498		NM_001085512	ENSMUSG00000078605	E030025P04Rik	Gm664	RIKEN cDNA E030025P04 gene	ncRNA
2792	chr11	88486055	88486335	+	0	NA	intron (NM_001373923, intron 6 of 12)	intron (NM_001373923, intron 6 of 12)	-133056	NR_131025	68397		NR_131025		0610039H22Rik	-	RIKEN cDNA 0610039H22 gene	ncRNA
12	chr10	62721947	62722153	+	0	NA	intron (NM_001364705, intron 1 of 3)	intron (NM_001364705, intron 1 of 3)	4044	NM_001364705	216021		NM_001033260	ENSMUSG00000036923	Stox1	4732470K04Rik|Gm63	storkhead box 1	protein-coding
648	chr12	113028121	113028914	+	0	NA	intron (NM_001291444, intron 1 of 23)	intron (NM_001291444, intron 1 of 23)	14009	NM_001291444	217893		NM_198165	ENSMUSG00000021143	Pacs2	6720425G15Rik|E230011J22|Pacs1l|mKIAA0602	phosphofurin acidic cluster sorting protein 2	protein-coding
1883	chrX	13344756	13345135	+	0	NA	Intergenic	Intergenic	63923	NM_010028	13205		NM_008015	ENSMUSG00000000787	Ddx3x	D1Pas1-rs2|Ddx3|Fin14	DEAD box helicase 3, X-linked	protein-coding
278	chr1	186889184	186889509	+	0	NA	Intergenic	Intergenic	-78070	NM_033077	110957		NM_033077	ENSMUSG00000039224	D1Pas1	DDX3XL|Pl10	DNA segment, Chr 1, Pasteur Institute 1	protein-coding
2118	chr13	46418153	46418472	+	0	NA	promoter-TSS (NM_001081425)	promoter-TSS (NM_001081425)	12	NM_001081425	666794		NM_001081425	ENSMUSG00000038132	Rbm24	6330546B05Rik	RNA binding motif protein 24	protein-coding
2263	chr5	41844161	41844467	+	0	NA	promoter-TSS (NM_001310601)	promoter-TSS (NM_001310601)	1	NM_001310601	665775		NM_001081422	ENSMUSG00000061755	Bod1l	A230054D04Rik|FAM44A|mKIAA1327	biorientation of chromosomes in cell division 1-like	protein-coding
1730	chr4	132945781	132946177	+	0	NA	Intergenic	Intergenic	-23428	NM_145553	230789		NM_145553	ENSMUSG00000028878	Fam76a	-	family with sequence similarity 76, member A	protein-coding
2226	chr5	33511870	33512179	+	0	NA	Intergenic	Intergenic	-77934	NM_011320	672284		NM_011320	ENSMUSG00000029112	Nkx1-1	Nkx-1.1|Sax2	NK1 homeobox 1	protein-coding
2258	chr5	37917948	37918448	+	0	NA	Intergenic	Intergenic	24426	NR_153822	102637176		NR_153822	ENSMUSG00000106718	Gm20052	Gm34055	predicted gene, 20052	ncRNA
1829	chr16	8637700	8637963	+	0	NA	promoter-TSS (NM_025708)	promoter-TSS (NM_025708)	-120	NM_025708	66690		NM_025708	ENSMUSG00000043140	Tmem186	2810440M13Rik|4432406C05Rik	transmembrane protein 186	protein-coding
3690	chr12	34352000	34352291	+	0	NA	intron (NM_001271386, intron 14 of 27)	intron (NM_001271386, intron 14 of 27)	176744	NM_024124	79221		NM_024124	ENSMUSG00000004698	Hdac9	D030072B18Rik|HD7B|HD9|HDRP|Hdac7b|Mitr|mKIAA0744	histone deacetylase 9	protein-coding
2457	chr13	78177606	78178088	+	0	NA	Intergenic	Intergenic	18602	NM_001347538	13865		NM_010151	ENSMUSG00000069171	Nr2f1	COUP-TF1|COUP-TFI|COUPTFA|EAR-3|EAR3|Erbal3|SVP44|Tcfcoup1	nuclear receptor subfamily 2, group F, member 1	protein-coding
1055	chr15	26895344	26895567	+	0	NA	5' UTR (NM_176959, exon 1 of 4)	5' UTR (NM_176959, exon 1 of 4)	109	NM_176959	448987		NM_176959	ENSMUSG00000043556	Fbxl7	D230018M15Rik|FBL7|Fbl6	F-box and leucine-rich repeat protein 7	protein-coding
759	chr5	142895004	142895354	+	0	NA	promoter-TSS (NM_001033312)	promoter-TSS (NM_001033312)	59	NM_001033312	231863		NM_001033312	ENSMUSG00000066640	Fbxl18	B130019G13Rik|C330021B20Rik	F-box and leucine-rich repeat protein 18	protein-coding
3732	chr5	92603151	92603576	+	0	NA	intron (NM_175096, intron 1 of 1)	CpG	312	NM_175096	52331		NM_175096	ENSMUSG00000047963	Stbd1	D530019K15Rik|D5Ertd593e	starch binding domain 1	protein-coding
1183	chr4	101240634	101241247	+	0	NA	intron (NM_013567, intron 1 of 22)	(ATTTG)n|Simple_repeat|Simple_repeat	24283	NM_013567	16451		NM_013567	ENSMUSG00000028530	Jak1	BAP004|C130039L05Rik	Janus kinase 1	protein-coding
3285	chr4	41313970	41314239	+	0	NA	promoter-TSS (NR_168697)	promoter-TSS (NR_168697)	-238	NR_168697	108169008		NR_168697		Gm46891	-	predicted gene, 46891	ncRNA
890	chr6	30627873	30628427	+	0	NA	intron (NM_144537, intron 9 of 11)	intron (NM_144537, intron 9 of 11)	-11068	NM_025350	109697		NM_025350	ENSMUSG00000054446	Cpa1	0910001L12Rik|Cpa	carboxypeptidase A1, pancreatic	protein-coding
3013	chr8	121377957	121378285	+	0	NA	Intergenic	Intergenic	163833	NM_029597	76405		NM_029597	ENSMUSG00000031809	1700018B08Rik	1700084O22Rik	RIKEN cDNA 1700018B08 gene	protein-coding
152	chr5	115235799	115236044	+	0	NA	promoter-TSS (NM_026398)	promoter-TSS (NM_026398)	70	NM_026398	117109		NM_026398	ENSMUSG00000060152	Pop5	1500019J17Rik|2700077E03Rik|Rnasep3	processing of precursor 5, ribonuclease P/MRP family (S. cerevisiae)	protein-coding
1545	chr6	101047027	101047348	+	0	NA	Intergenic	Intergenic	213549	NM_182939	232314		NM_182939	ENSMUSG00000052144	Ppp4r2	C230060M08Rik	protein phosphatase 4, regulatory subunit 2	protein-coding
2350	chr8	28871377	28871614	+	0	NA	intron (NM_001347499, intron 3 of 16)	intron (NM_001347499, intron 3 of 16)	277965	NR_166526	105243155		NR_166526		Gm26795	-	predicted gene, 26795	ncRNA
3137	chr14	68067761	68067999	+	0	NA	Intergenic	Intergenic	-15983	NM_010910	18039		NM_010910	ENSMUSG00000022055	Nefl	CMT2E|NF-L|NF68|Nfl	neurofilament, light polypeptide	protein-coding
168	chr2	102048501	102048812	+	0	NA	intron (NM_178886, intron 4 of 5)	intron (NM_178886, intron 4 of 5)	137804	NM_001290784	241576		NM_178886	ENSMUSG00000048058	Ldlrad3	6430500P08|Lrad3	low density lipoprotein receptor class A domain containing 3	protein-coding
1692	chr11	80311976	80312835	+	0	NA	intron (NM_139228, intron 2 of 8)	intron (NM_139228, intron 2 of 8)	11493	NM_139228	246104		NM_139228	ENSMUSG00000017692	Rhbdl3	Rhbdl4|Rhomr1|Vrho	rhomboid like 3	protein-coding
2897	chr14	54259139	54259427	+	0	NA	promoter-TSS (NM_134076)	promoter-TSS (NM_134076)	0	NM_134076	105501		NM_134076	ENSMUSG00000040997	Abhd4	1110035H23Rik|Abh4	abhydrolase domain containing 4	protein-coding
1912	chr4	151933566	151933775	+	0	NA	promoter-TSS (NM_172704)	promoter-TSS (NM_172704)	-50	NM_172704	230935		NM_172704	ENSMUSG00000039768	Dnajc11	E030019A03Rik	DnaJ heat shock protein family (Hsp40) member C11	protein-coding
740	chr5	139775535	139775812	+	0	NA	promoter-TSS (NM_026748)	promoter-TSS (NM_026748)	5	NM_026748	68510		NM_026748	ENSMUSG00000029547	Ints1	1110015K06Rik	integrator complex subunit 1	protein-coding
1129	chr6	55037836	55038097	+	0	NA	promoter-TSS (NM_180678)	promoter-TSS (NM_180678)	-35	NM_180678	353172		NM_180678	ENSMUSG00000029777	Gars1	GENA202|Gars|Gena201|Nmf249|Sgrp23	glycyl-tRNA synthetase 1	protein-coding
69	chr12	73964389	73964633	+	0	NA	promoter-TSS (NM_178392)	promoter-TSS (NM_178392)	14	NM_178392	75627		NM_178392	ENSMUSG00000021113	Snapc1	2700033G17Rik|9630050P21Rik	small nuclear RNA activating complex, polypeptide 1	protein-coding
2630	chr8	83996795	83997400	+	0	NA	promoter-TSS (NM_001081415)	promoter-TSS (NM_001081415)	-419	NM_001081415	666704		NM_001081415	ENSMUSG00000079003	Samd1	-	sterile alpha motif domain containing 1	protein-coding
403	chr1	14135423	14136248	+	0	NA	Intergenic	Intergenic	174364	NM_010164	14048		NM_010164	ENSMUSG00000025932	Eya1	bor	EYA transcriptional coactivator and phosphatase 1	protein-coding
2818	chr11	95824031	95824490	+	0	NA	promoter-TSS (NM_153104)	promoter-TSS (NM_153104)	151	NR_164195	105242869		NR_164195		Gm38958	-	predicted gene, 38958	ncRNA
446	chr12	100234895	100235326	+	0	NA	Intergenic	Intergenic	34966	NM_001313934	12313		NM_009790	ENSMUSG00000001175	Calm1	CaM|Calm|Cam1	calmodulin 1	protein-coding
3746	chr5	101093360	101093574	+	0	NA	Intergenic	Intergenic	146186	NR_166657	102640893		NR_166657		Gm36851	-	predicted gene, 36851	ncRNA
1664	chr11	75904522	75904981	+	0	NA	intron (NM_001291159, intron 4 of 4)	intron (NM_001291159, intron 4 of 4)	6308	NM_029548	380714		NM_029548	ENSMUSG00000020847	Rph3al	Gm1753|Noc2	rabphilin 3A-like (without C2 domains)	protein-coding
1075	chr15	40018770	40018971	+	0	NA	Intergenic	Intergenic	-26318	NR_155348	102636079		NR_155348	ENSMUSG00000115142	Gm33251	-	predicted gene, 33251	ncRNA
2242	chr3	16811211	16811416	+	0	NA	Intergenic	Intergenic	-5781	NR_153388	102632048		NR_153388		Gm30223	-	predicted gene, 30223	ncRNA
3301	chr2	29254954	29255276	+	0	NA	Intergenic	MIRc|SINE|MIR	-2122	NR_029460	76220		NR_029460	ENSMUSG00000079499	6530402F18Rik	mKIAA1857	RIKEN cDNA 6530402F18 gene	ncRNA
976	chr6	38206532	38206808	+	0	NA	intron (NM_194061, intron 1 of 19)	intron (NM_194061, intron 1 of 19)	47469	NM_194061	330286		NM_194061	ENSMUSG00000063455	D630045J12Rik	Kiaa1549|mKIAA1549	RIKEN cDNA D630045J12 gene	protein-coding
3827	chr17	27685407	27685756	+	0	NA	intron (NM_178365, intron 1 of 9)	intron (NM_178365, intron 1 of 9)	342	NM_178365	23969		NM_011861	ENSMUSG00000040276	Pacsin1	A830061D09Rik|H74|mKIAA1379|syndapin	protein kinase C and casein kinase substrate in neurons 1	protein-coding
2370	chr8	36911008	36911393	+	0	NA	intron (NM_001194940, intron 2 of 17)	intron (NM_001194940, intron 2 of 17)	41242	NM_001194940	50768		NM_015802	ENSMUSG00000031523	Dlc1	A730069N07Rik|Arhgap7|HP|STARD12|dlc-1	deleted in liver cancer 1	protein-coding
98	chr7	64568512	64568881	+	0	NA	intron (NM_001291167, intron 2 of 13)	intron (NM_001291167, intron 2 of 13)	66558	NM_001291166	11784		NM_007461	ENSMUSG00000030519	Apba2	X11-like|X11L|XllL|mXllL	amyloid beta precursor protein binding family A member 2	protein-coding
1839	chr16	18119103	18119509	+	0	NA	Intergenic	Intergenic	-8336	NM_022982	65079		NM_022982	ENSMUSG00000043811	Rtn4r	NOGOR|NgR|NgR1	reticulon 4 receptor	protein-coding
50	chr12	71918857	71919081	+	0	NA	intron (NM_026102, intron 3 of 25)	intron (NM_026102, intron 3 of 25)	29426	NM_001286452	208846		NM_026102	ENSMUSG00000034574	Daam1	-	dishevelled associated activator of morphogenesis 1	protein-coding
1720	chr4	132030391	132030620	+	0	NA	intron (NM_183428, intron 1 of 20)	intron (NM_183428, intron 1 of 20)	18573	NM_001128606	269587		NM_183428	ENSMUSG00000028906	Epb41	4.1R|D4Ertd442e|Elp-1|Elp1|Epb4.1|mKIAA4056	erythrocyte membrane protein band 4.1	protein-coding
2905	chr11	96992136	96992559	+	0	NA	Intergenic	Intergenic	-9388	NM_001363225	78912		NM_030220	ENSMUSG00000018678	Sp2	4930480I16Rik|mKIAA0048	Sp2 transcription factor	protein-coding
2236	chr5	35417688	35418096	+	0	NA	Intergenic	Intergenic	29031	NM_010445	15371		NM_010445	ENSMUSG00000067438	Hmx1	Nkx5-3	H6 homeobox 1	protein-coding
1103	chr11	45123158	45123922	+	0	NA	Intergenic	Intergenic	-6612	NR_045100	100504255		NR_045100	ENSMUSG00000084773	Gm12159	-	predicted gene 12159	ncRNA
3205	chr1	81593508	81593785	+	0	NA	Intergenic	Intergenic	516239	NM_001356397	241134		NM_172849	ENSMUSG00000054976	Nyap2	9430031J16Rik|Jr6|Kiaa1486	neuronal tyrosine-phophorylated phosphoinositide 3-kinase adaptor 2	protein-coding
898	chr6	32482426	32483370	+	0	NA	intron (NM_175750, intron 3 of 31)	intron (NM_175750, intron 3 of 31)	-28243	NR_040277	319849		NR_040277	ENSMUSG00000086763	Plxna4os1	B230378P21Rik	plexin A4, opposite strand 1	ncRNA
1659	chr9	97289455	97289904	+	0	NA	Intergenic	Intergenic	13940	NR_168654	102636155		NR_168654	ENSMUSG00000120741	Gm33302	-	predicted gene, 33302	ncRNA
160	chr2	100108180	100108396	+	0	NA	Intergenic	Intergenic	1512758	NM_001362687	68170		NM_026592	ENSMUSG00000027165	Iftap	B230118H07Rik|NWC	intraflagellar transport associated protein	protein-coding
2870	chr3	138513424	138513845	+	0	NA	Intergenic	MamGypLTR3a|LTR|Gypsy	-12557	NM_007917	13684		NM_007917	ENSMUSG00000028156	Eif4e	EG668879|Eif4e-ps|If4e|eIF-4E	eukaryotic translation initiation factor 4E	protein-coding
3801	chr2	79456681	79456959	+	0	NA	promoter-TSS (NM_010894)	promoter-TSS (NM_010894)	-184	NM_010894	18012		NM_010894	ENSMUSG00000034701	Neurod1	BETA2|BHF-1|Nd1|Neurod|bHLHa3	neurogenic differentiation 1	protein-coding
1422	chr18	79071136	79071806	+	0	NA	intron (NM_053099, intron 2 of 5)	intron (NM_053099, intron 2 of 5)	38973	NM_053099	240427		NM_053099	ENSMUSG00000024548	Setbp1	C130092E12|Seb|mKIAA0437	SET binding protein 1	protein-coding
1716	chr4	129819828	129820183	+	0	NA	promoter-TSS (NM_001164745)	promoter-TSS (NM_001164745)	-474	NM_008974	19244		NM_008974	ENSMUSG00000028788	Ptp4a2	Prl-2	protein tyrosine phosphatase 4a2	protein-coding
3327	chr11	114217035	114217288	+	0	NA	Intergenic	Intergenic	18903	NR_045930	73536		NR_045930	ENSMUSG00000078600	1700092K14Rik	-	RIKEN cDNA 1700092K14 gene	ncRNA
748	chr5	140220000	140220217	+	0	NA	intron (NR_152617, intron 10 of 16)	intron (NR_152617, intron 10 of 16)	-45190	NM_001359027	17120		NM_010752	ENSMUSG00000029554	Mad1l1	Mad1	MAD1 mitotic arrest deficient 1-like 1	protein-coding
1553	chr4	124048140	124048746	+	0	NA	Intergenic	Intergenic	131010	NM_017475	54170		NM_017475	ENSMUSG00000028646	Rragc	Gtr2|RAGC|TIB929|YGR163W	Ras-related GTP binding C	protein-coding
1339	chr4	107128089	107128384	+	0	NA	Intergenic	MIRc|SINE|MIR	31345	NM_172873	242603		NM_172873	ENSMUSG00000047636	Cdcp2	D030010E02Rik	CUB domain containing protein 2	protein-coding
3515	chr12	3390840	3391144	+	0	NA	intron (NM_008445, intron 5 of 7)	intron (NM_008445, intron 5 of 7)	-25419	NR_164312	619325		NR_164312		I920046F24Rik	-	RIKEN cDNA I920046F24 gene	ncRNA
93	chr7	62419671	62419900	+	0	NA	exon (NM_011746, exon 1 of 1)	exon (NM_011746, exon 1 of 1)	368	NM_011746	22652		NM_011746	ENSMUSG00000070527	Mkrn3	D7H15S9-1|Zfp127	makorin, ring finger protein, 3	protein-coding
1043	chr15	13447222	13447808	+	0	NA	Intergenic	Intergenic	-273840	NM_007666	12563		NM_007666	ENSMUSG00000039385	Cdh6	cad6	cadherin 6	protein-coding
1568	chr4	125066712	125067037	+	0	NA	exon (NM_175246, exon 1 of 4)	exon (NM_175246, exon 1 of 4)	202	NM_175246	76793		NM_175246	ENSMUSG00000050213	Snip1	2410133M08Rik	Smad nuclear interacting protein 1	protein-coding
3381	chr14	123558743	123558972	+	0	NA	intron (NM_177393, intron 7 of 43)	intron (NM_177393, intron 7 of 43)	68287	NM_177393	338370		NM_177393	ENSMUSG00000000197	Nalcn	A530023G15Rik|Vgcnl1	sodium leak channel, non-selective	protein-coding
2397	chr5	64579571	64579870	+	0	NA	Intergenic	Intergenic	30979	NR_045078	100042198		NR_045078	ENSMUSG00000105402	Gm3716	Gm1683	predicted gene 3716	ncRNA
1961	chr16	31499938	31500288	+	0	NA	Intergenic	Intergenic	-70337	NR_152205	100047123		NR_152205	ENSMUSG00000086645	Gm15743	-	predicted gene 15743	ncRNA
2850	chr19	34922124	34922354	+	0	NA	promoter-TSS (NM_001362434)	promoter-TSS (NM_001362434)	-119	NM_001362434	240641		NM_183046	ENSMUSG00000024795	Kif20b	33cex|C330014J10Rik|MPP1|Mphosph1|magoo	kinesin family member 20B	protein-coding
1679	chr9	103654245	103654462	+	0	NA	intron (NM_178638, intron 2 of 5)	intron (NM_178638, intron 2 of 5)	38454	NM_001359465	81907		NM_178638	ENSMUSG00000042757	Tmem108	B130017P16Rik	transmembrane protein 108	protein-coding
3430	chr7	19004056	19004269	+	0	NA	5' UTR (NM_178757, exon 1 of 1)	5' UTR (NM_178757, exon 1 of 1)	104	NM_178757	272359		NM_178757	ENSMUSG00000044030	Irf2bp1	6330414O09Rik|C530033F24	interferon regulatory factor 2 binding protein 1	protein-coding
3060	chr3	152866022	152866233	+	0	NA	intron (NM_012028, intron 2 of 4)	intron (NM_012028, intron 2 of 4)	116083	NM_012028	26938		NM_012028	ENSMUSG00000039037	St6galnac5	Siat7e	ST6 (alpha-N-acetyl-neuraminyl-2,3-beta-galactosyl-1,3)-N-acetylgalactosaminide alpha-2,6-sialyltransferase 5	protein-coding
1573	chr4	125545148	125545702	+	0	NA	intron (NM_001081097, intron 1 of 15)	intron (NM_001081097, intron 1 of 15)	40676	NR_035409	100124641		NR_035409	ENSMUSG00000076033	Mir692-3	Mir692-2b|Mirn692-2b|mmu-mir-692-3	microRNA 692-3	ncRNA
2318	chr13	67500327	67500528	+	0	NA	promoter-TSS (NM_001007575)	promoter-TSS (NM_001007575)	95	NM_001007575	238693		NM_001007575	ENSMUSG00000071291	Zfp58	A530094I17Rik|Mfg-1|Mfg1|Rslcan5|Zfp817	zinc finger protein 58	protein-coding
2985	chr1	61265722	61266300	+	0	NA	Intergenic	Intergenic	-112421	NR_040483	77341		NR_040483	ENSMUSG00000085447	9530026F06Rik	-	RIKEN cDNA 9530026F06 gene	ncRNA
2210	chr8	12324850	12325226	+	0	NA	Intergenic	Intergenic	-60733	NR_027975	434280		NM_001013812		Sox1ot	EG434280|Gm5607	Sox1 overlapping transcript	ncRNA
1062	chr18	53965351	53965721	+	0	NA	Intergenic	Intergenic	103423	NM_152809	70425		NM_152809	ENSMUSG00000073563	Csnk1g3	3300002K07Rik|C330049O21Rik	casein kinase 1, gamma 3	protein-coding
1432	chr15	79742354	79742635	+	0	NA	promoter-TSS (NM_001205345)	promoter-TSS (NM_001205345)	42	NM_001205345	223697		NM_194342	ENSMUSG00000042524	Sun2	B230369L08Rik|C030011B15|Unc84b	Sad1 and UNC84 domain containing 2	protein-coding
3337	chr14	103680254	103680472	+	0	NA	intron (NM_198014, intron 2 of 6)	intron (NM_198014, intron 2 of 6)	19069	NR_045148	70898		NR_045148	ENSMUSG00000089707	Slain1os	4921525B02Rik	SLAIN motif family, member 1, opposite strand	ncRNA
2150	chr16	76001729	76001945	+	0	NA	intron (NR_155447, intron 2 of 3)	intron (NR_155447, intron 2 of 3)	1053	NR_155447	102632240		NR_155447	ENSMUSG00000087214	Gm15555	-	predicted gene 15555	ncRNA
2779	chr11	87816850	87817091	+	0	NA	intron (NM_080420, intron 6 of 12)	intron (NM_080420, intron 6 of 12)	9144	NM_080420	76113		NM_080420	ENSMUSG00000009356	Lpo	5830499B15Rik	lactoperoxidase	protein-coding
1383	chr4	115868879	115869286	+	0	NA	intron (NM_001369238, intron 7 of 11)	intron (NM_001369238, intron 7 of 11)	-15318	NM_001320545	654462		NM_001039124	ENSMUSG00000073774	Kncn	Kino|L5	kinocilin	protein-coding
2500	chr13	97572410	97572611	+	0	NA	intron (NR_046157, intron 2 of 2)	intron (NR_046157, intron 2 of 2)	12510	NR_046157	328314		NR_046157	ENSMUSG00000110235	Gm5086	B230311A21|EG328314	predicted gene 5086	ncRNA
3571	chr9	45300569	45300935	+	0	NA	Intergenic	Intergenic	-18348	NM_001013373	214531		NM_001013373	ENSMUSG00000037129	Tmprss13	Tpmrss13	transmembrane protease, serine 13	protein-coding
3657	chr2	71750224	71750432	+	0	NA	intron (NR_039557, intron 2 of 3)	intron (NR_039557, intron 2 of 3)	30911	NR_037979	381371		NM_201366	ENSMUSG00000064263	Platr26	Gm1631	pluripotency associated transcript 26	ncRNA
1329	chr11	63300021	63300312	+	0	NA	Intergenic	Intergenic	167363	NM_001302260	18858		NM_008885	ENSMUSG00000018217	Pmp22	Gas-3|HNPP|PMP-22|TRE002|Tr|trembler	peripheral myelin protein 22	protein-coding
2490	chr13	97137640	97137957	+	0	NA	promoter-TSS (NM_001271465)	promoter-TSS (NM_001271465)	128	NM_021552	59050		NM_021552	ENSMUSG00000060739	Nsa2	5730427N09Rik|LNR42|Nsa2p|Tinp1|Yr29	NSA2 ribosome biogenesis homolog	protein-coding
1446	chr18	84674848	84675133	+	0	NA	exon (NM_001289531, exon 5 of 11)	exon (NM_001289531, exon 5 of 11)	7069	NM_001289531	66054		NM_023149	ENSMUSG00000024644	Cndp2	0610010E05Rik|Cn2|Dip-2|Pep-1|Pep1	CNDP dipeptidase 2	protein-coding
2170	chrX	131420159	131420589	+	0	NA	Intergenic	Lx3_Mus|LINE|L1	1670632	NM_172493	54004		NM_017398	ENSMUSG00000034480	Diaph2	Dia3|Diap2|Drf2|E430022I22Rik	diaphanous related formin 2	protein-coding
3101	chr4	13408419	13408630	+	0	NA	Intergenic	Intergenic	-334778	NM_001111026	12395		NM_009822	ENSMUSG00000006586	Runx1t1	Cbfa2t1h|ETO|MTG8	RUNX1 translocation partner 1	protein-coding
659	chr12	116771813	116772276	+	0	NA	intron (NM_011215, intron 3 of 22)	intron (NM_011215, intron 3 of 22)	286324	NM_011215	19276		NM_011215	ENSMUSG00000056553	Ptprn2	4930425H11Rik|IA2beta|PTP-NP|Phol|mKIAA0387|phogrin	protein tyrosine phosphatase receptor type N polypeptide 2	protein-coding
2616	chr8	72318801	72319077	+	0	NA	promoter-TSS (NM_008452)	promoter-TSS (NM_008452)	-123	NM_008452	16598		NM_008452	ENSMUSG00000055148	Klf2	Lklf	Kruppel-like transcription factor 2 (lung)	protein-coding
2996	chr6	121560647	121561048	+	0	NA	Intergenic	Intergenic	-75326	NM_175628	232345		NM_175628	ENSMUSG00000030111	A2m	A2mp	alpha-2-macroglobulin	protein-coding
640	chr10	115180830	115181477	+	0	NA	intron (NM_173391, intron 2 of 10)	intron (NM_173391, intron 2 of 10)	3869	NM_173391	216343		NM_173391	ENSMUSG00000006764	Tph2	Ntph	tryptophan hydroxylase 2	protein-coding
1940	chr2	165287617	165287856	+	0	NA	promoter-TSS (NM_001252573)	promoter-TSS (NM_001252573)	51	NM_001252574	228875		NM_144893	ENSMUSG00000017664	Slc35c2	CGI-15|D2Wsu58e|Ovcov1	solute carrier family 35, member C2	protein-coding
1094	chr11	40850687	40850980	+	0	NA	Intergenic	Intergenic	-95547	NM_009831	12450		NM_009831	ENSMUSG00000020326	Ccng1	-	cyclin G1	protein-coding
1803	chr4	138504735	138505473	+	0	NA	Intergenic	Intergenic	49956	NM_025451	66259		NM_025451	ENSMUSG00000046447	Camk2n1	1810006K23Rik	calcium/calmodulin-dependent protein kinase II inhibitor 1	protein-coding
270	chr10	82768978	82769294	+	0	NA	Intergenic	RMER1B|Other|Other	-4995	NM_010914	18045		NM_010914	ENSMUSG00000020248	Nfyb	Cbf-A	nuclear transcription factor-Y beta	protein-coding
2759	chr3	121884743	121885111	+	0	NA	Intergenic	B1_Mus1|SINE|Alu	-68302	NM_172525	214137		NM_172525	ENSMUSG00000039831	Arhgap29	6720461J18Rik|A830014I19|B130017I01Rik|Parg1	Rho GTPase activating protein 29	protein-coding
3551	chr1	132689494	132689858	+	0	NA	intron (NM_001160317, intron 1 of 27)	B4A|SINE|B4	17650	NM_001160318	269116		NM_182716	ENSMUSG00000026442	Nfasc	D430023G06Rik|NF|mKIAA0756	neurofascin	protein-coding
79	chr1	172320026	172320365	+	0	NA	TTS (NM_008429)	TTS (NM_008429)	7828	NM_080419	140559		NM_080419	ENSMUSG00000038034	Igsf8	ESTM34|EWI-2|KCT-4|PGRL	immunoglobulin superfamily, member 8	protein-coding
3041	chr6	128839102	128839670	+	0	NA	Intergenic	Intergenic	-13071	NM_030599	80782		NM_030599	ENSMUSG00000079298	Klrb1b	Klrb1d|Ly55b|Ly55d|NKR-P1B|NKR-P1D|Nkrp1-b|Nkrp1b|Nkrp1d|ly-55b|ly-55d	killer cell lectin-like receptor subfamily B member 1B	protein-coding
3420	chr7	16222106	16222344	+	0	NA	promoter-TSS (NM_001285931)	promoter-TSS (NM_001285931)	-193	NM_027883	71723		NM_027883	ENSMUSG00000006019	Dhx34	1200013B07Rik|1810012L18Rik|Ddx34|mKIAA0134	DExH-box helicase 34	protein-coding
84	chr1	174501770	174502006	+	0	NA	promoter-TSS (NM_019445)	promoter-TSS (NM_019445)	63	NM_019445	54418		NM_019445	ENSMUSG00000028354	Fmn2	-	formin 2	protein-coding
3677	chr1	135700623	135700858	+	0	NA	Intergenic	Intergenic	-19323	NM_001360782	13007		NM_007791	ENSMUSG00000026421	Csrp1	CRP1|Csrp	cysteine and glycine-rich protein 1	protein-coding
862	chr6	6578419	6578643	+	0	NA	exon (NM_009169, exon 1 of 3)	exon (NM_009169, exon 1 of 3)	127	NM_009169	20422		NM_009169	ENSMUSG00000042541	Sem1	DSS1|Shfdg1|Shfg|Shfm1	SEM1, 26S proteasome complex subunit	protein-coding
3824	chr2	91980417	91980617	+	0	NA	Intergenic	Intergenic	-16954	NM_138306	104418		NM_138306	ENSMUSG00000040479	Dgkz	E130307B02Rik|F730209L11Rik|mDGK[z]	diacylglycerol kinase zeta	protein-coding
3536	chr12	8913675	8913894	+	0	NA	Intergenic	Intergenic	-7523	NM_008640	17775		NM_008640	ENSMUSG00000020585	Laptm4a	LAPTM4|MTP|Mtrp|mKIAA0108	lysosomal-associated protein transmembrane 4A	protein-coding
858	chr7	133037420	133037636	+	0	NA	intron (NM_009980, intron 2 of 10)	intron (NM_009980, intron 2 of 10)	-22281	NM_001170744	13017		NM_009980	ENSMUSG00000030970	Ctbp2	D7Ertd45e|Gtrgeo6|Ribeye	C-terminal binding protein 2	protein-coding
141	chr7	73391436	73391800	+	0	NA	intron (NM_177740, intron 2 of 3)	intron (NM_177740, intron 2 of 3)	-15844	NR_040325	319783		NR_040324	ENSMUSG00000097756	A730056A06Rik	-	RIKEN cDNA A730056A06 gene	ncRNA
475	chr10	8736634	8736926	+	0	NA	intron (NM_175155, intron 16 of 19)	intron (NM_175155, intron 16 of 19)	149290	NM_175155	70097		NM_175155	ENSMUSG00000015305	Sash1	1100001C18Rik|2500002E12Rik|A330076K04Rik|mKIAA0790	SAM and SH3 domain containing 1	protein-coding
2311	chr13	63278708	63279031	+	0	NA	intron (NR_110520, intron 2 of 5)	intron (NR_110520, intron 2 of 5)	18278	NR_045794	100504114		NR_045794		Gm16907	-	predicted gene, 16907	ncRNA
2862	chr3	134236005	134236322	+	0	NA	promoter-TSS (NM_001004367)	promoter-TSS (NM_001004367)	-332	NM_001004367	319478		NM_001004367	ENSMUSG00000044365	Cxxc4	9330210J02Rik|C030003J12Rik|Idax	CXXC finger 4	protein-coding
1667	chr11	76374468	76375075	+	0	NA	intron (NM_008750, intron 1 of 7)	intron (NM_008750, intron 1 of 7)	24370	NM_008750	18230		NM_008750	ENSMUSG00000020844	Nxn	l11Jus13	nucleoredoxin	protein-coding
722	chr7	121034227	121034597	+	0	NA	promoter-TSS (NM_021554)	promoter-TSS (NM_021554)	-33	NM_021554	59052		NM_021554	ENSMUSG00000030876	Mettl9	0610012D09Rik|Drev|MNCb-5680|mMETTL9	methyltransferase like 9	protein-coding
1735	chr4	134614642	134614951	+	0	NA	intron (NM_207237, intron 2 of 11)	URR1A|DNA|hAT-Charlie	-46945	NR_105829	102465216		NR_105829	ENSMUSG00000099289	Mir6403	Gm27992|mmu-mir-6403	microRNA 6403	ncRNA
3542	chr1	131486727	131487126	+	0	NA	intron (NM_001081011, intron 2 of 22)	intron (NM_001081011, intron 2 of 22)	40435	NM_001081011	14270		NM_019520	ENSMUSG00000026425	Srgap2	9930124L22Rik|FBP2|Fnbp2|srGAP3	SLIT-ROBO Rho GTPase activating protein 2	protein-coding
1282	chr9	59617272	59617609	+	0	NA	intron (NR_038074, intron 1 of 22)	CpG	156	NR_038075	67287		NM_029922	ENSMUSG00000025237	Parp6	1700119G14Rik|2310028P13Rik|3110038K10Rik|ARTD17|C030013N01Rik|PARP-6	poly (ADP-ribose) polymerase family, member 6	protein-coding
129	chr5	113420487	113420839	+	0	NA	Intergenic	Intergenic	63369	NM_001012726	503692		NM_001012726	ENSMUSG00000053873	Aym1	-	activator of yeast meiotic promoters 1	ncRNA
3052	chr8	125258761	125259255	+	0	NA	intron (NM_174854, intron 12 of 12)	intron (NM_174854, intron 12 of 12)	204813	NM_174853	244667		NM_170596	ENSMUSG00000043051	Disc1	-	disrupted in schizophrenia 1	protein-coding
3695	chr1	153356134	153356394	+	0	NA	Intergenic	Intergenic	-23478	NM_010683	226519		NM_010683	ENSMUSG00000026478	Lamc1	Lamb2	laminin, gamma 1	protein-coding
1968	chr16	32868192	32868468	+	0	NA	promoter-TSS (NM_001200038)	promoter-TSS (NM_001200038)	36	NM_172615	100502698		NM_172615	ENSMUSG00000035629	Rubcn	1700021K19Rik|5330403K09|Rubicon|mKIAA0226	RUN domain and cysteine-rich domain containing, Beclin 1-interacting protein	protein-coding
3388	chr1	88643729	88643985	+	0	NA	Intergenic	Intergenic	58334	NM_177305	320982		NM_177305	ENSMUSG00000049866	Arl4c	A630084M22Rik|Arl7|LAK	ADP-ribosylation factor-like 4C	protein-coding
947	chr11	32141999	32142401	+	0	NA	Intergenic	Intergenic	-40972	NR_130637	104692		NR_130637	ENSMUSG00000086386	Gm12108	-	predicted gene 12108	ncRNA
1953	chr16	29579422	29579676	+	0	NA	exon (NM_001199177, exon 1 of 30)	exon (NM_001199177, exon 1 of 30)	215	NM_001199177	74143		NM_133752	ENSMUSG00000038084	Opa1	1200011N24Rik|lilr3|mKIAA0567	OPA1, mitochondrial dynamin like GTPase	protein-coding
2894	chr19	47327945	47328196	+	0	NA	intron (NM_008018, intron 6 of 14)	intron (NM_008018, intron 6 of 14)	-54481	NR_105961	102466782		NR_105961	ENSMUSG00000098786	Mir6995	Gm27576|mmu-mir-6995	microRNA 6995	ncRNA
2003	chr13	35071014	35071230	+	0	NA	Intergenic	Intergenic	-76978	NM_001110331	23986		NM_011868	ENSMUSG00000021417	Eci2	Acbd2|Drs1|Hca88|Peci	enoyl-Coenzyme A delta isomerase 2	protein-coding
3134	chr14	67970212	67970661	+	0	NA	Intergenic	Intergenic	-36864	NM_177780	68813		NM_177780	ENSMUSG00000044447	Dock5	1110060D06Rik|E130320D18|lr2|rlc	dedicator of cytokinesis 5	protein-coding
1561	chr6	112516353	112516554	+	0	NA	Intergenic	L3|LINE|CR1	-26628	NM_001081147	18430		NM_001081147	ENSMUSG00000049112	Oxtr	OTR	oxytocin receptor	protein-coding
919	chr18	35010852	35011122	+	0	NA	Intergenic	ID2|SINE|ID	28313	NR_167746	102639815		NR_167746		Gm36037	-	predicted gene, 36037	ncRNA
477	chr10	8762303	8762781	+	0	NA	intron (NM_175155, intron 8 of 19)	intron (NM_175155, intron 8 of 19)	123528	NM_175155	70097		NM_175155	ENSMUSG00000015305	Sash1	1100001C18Rik|2500002E12Rik|A330076K04Rik|mKIAA0790	SAM and SH3 domain containing 1	protein-coding
3072	chr3	158031836	158032037	+	0	NA	promoter-TSS (NM_001093753)	promoter-TSS (NM_001093753)	-188	NM_001379533	69207		NM_026989	ENSMUSG00000055436	Srsf11	0610009J05Rik|2610019N13Rik|Sfrs11	serine and arginine-rich splicing factor 11	protein-coding
2585	chr13	109822316	109822903	+	0	NA	intron (NM_011056, intron 7 of 16)	intron (NM_011056, intron 7 of 16)	-81200	NR_035442	100316683		NR_035442	ENSMUSG00000084651	Mir1904	Mirn1904|mmu-mir-1904	microRNA 1904	ncRNA
2143	chr16	74375446	74375835	+	0	NA	intron (NM_001358492, intron 1 of 26)	intron (NM_001358492, intron 1 of 26)	-22761	NM_001358490	268902		NM_175549	ENSMUSG00000052516	Robo2	2600013A04Rik|9430089E08Rik|D230004I22Rik|mKIAA1568	roundabout guidance receptor 2	protein-coding
1973	chr16	33891671	33892039	+	0	NA	intron (NM_010580, intron 5 of 14)	intron (NM_010580, intron 5 of 14)	62190	NM_010580	16419		NM_010580	ENSMUSG00000022817	Itgb5	ESTM23|[b]-5|[b]5|[b]5A|[b]5B|beta-5|beta5	integrin beta 5	protein-coding
264	chr10	81600805	81601113	+	0	NA	promoter-TSS (NM_001346695)	promoter-TSS (NM_001346695)	-59	NM_001346695	114606		NM_053254	ENSMUSG00000034758	Tle6	1810057E06Rik|Grg6	transducin-like enhancer of split 6	protein-coding
945	chr11	32001572	32001849	+	0	NA	intron (NM_001290681, intron 1 of 4)	intron (NM_001290681, intron 1 of 4)	433	NM_001290681	18197		NM_008741	ENSMUSG00000020297	Nsg2	P19	neuron specific gene family member 2	protein-coding
2625	chr8	80314697	80314898	+	0	NA	intron (NR_168035, intron 3 of 3)	intron (NR_168035, intron 3 of 3)	80388	NR_168035	102632566		NR_168035		Gm30605	-	predicted gene, 30605	ncRNA
3808	chr17	25773543	25773888	+	0	NA	promoter-TSS (NM_026238)	promoter-TSS (NM_026238)	-61	NM_026238	67563		NM_026238	ENSMUSG00000002280	Ciao3	9030612I22Rik|Narfl|PRN	cytosolic iron-sulfur assembly component 3	protein-coding
3558	chr1	132820316	132820722	+	0	NA	Intergenic	Intergenic	-59836	NM_010732	16980		NM_010732	ENSMUSG00000026443	Lrrn2	5730406J09Rik|NLRR-2	leucine rich repeat protein 2, neuronal	protein-coding
3526	chr12	7611662	7611921	+	0	NA	Intergenic	Intergenic	-231461	NR_045045	73575		NR_045045	ENSMUSG00000102096	1700101O22Rik	-	RIKEN cDNA 1700101O22 gene	ncRNA
3048	chr6	135198093	135198403	+	0	NA	intron (NM_001362111, intron 1 of 12)	CpG	148	NM_001362111	74525		NM_028982	ENSMUSG00000030207	Fam234b	8430419L09Rik|mKIAA1467	family with sequence similarity 234, member B	protein-coding
1070	chr15	38452759	38453159	+	0	NA	Intergenic	Intergenic	37588	NR_105916	102465574		NR_105916	ENSMUSG00000099110	Mir6951	Gm27765|mmu-mir-6951	microRNA 6951	ncRNA
3563	chr1	133209496	133210133	+	0	NA	Intergenic	Intergenic	-36283	NM_001160268	240753		NM_182930	ENSMUSG00000041757	Plekha6	9530028L01Rik|Pepp3	pleckstrin homology domain containing, family A member 6	protein-coding
2194	chr8	7097567	7097969	+	0	NA	Intergenic	Intergenic	-283180	NR_166536	102632928		NR_166536		Gm17215	-	predicted gene 17215	ncRNA
509	chr10	24958997	24959390	+	0	NA	Intergenic	Intergenic	-31723	NM_007482	11846		NM_007482	ENSMUSG00000019987	Arg1	AI|Arg-1|PGIF	arginase, liver	protein-coding
863	chr7	134724744	134725209	+	0	NA	intron (NM_001033420, intron 2 of 51)	intron (NM_001033420, intron 2 of 51)	54289	NM_001033420	330662		NM_001033420	ENSMUSG00000058325	Dock1	9130006G06Rik|D630004B07Rik|b2b3190Clo	dedicator of cytokinesis 1	protein-coding
3686	chr12	32132571	32133289	+	0	NA	Intergenic	Intergenic	-71653	NM_001364407	19088		NM_011158	ENSMUSG00000002997	Prkar2b	PKARIIbeta|Pkarb2|RII(beta)	protein kinase, cAMP dependent regulatory, type II beta	protein-coding
2375	chr5	46756180	46756477	+	0	NA	Intergenic	Intergenic	408657	NR_169028	100503799		NR_169028		Gm7931	EG666103	predicted pseudogene 7931	pseudo
989	chr6	39304419	39304740	+	0	NA	Intergenic	Intergenic	72856	NR_155076	72144		NM_028123	ENSMUSG00000029924	Slc37a3	2610507O21Rik	solute carrier family 37 (glycerol-3-phosphate transporter), member 3	protein-coding
3834	chr17	28224001	28224339	+	0	NA	exon (NM_027185, exon 7 of 11)	exon (NM_027185, exon 7 of 11)	-8584	NM_011145	19015		NM_011145	ENSMUSG00000002250	Ppard	NUC-1|NUC1|Nr1c2|PPAR-beta|PPAR-delta|PPAR[b]|PPARdelta|Pparb|Pparb/d	peroxisome proliferator activator receptor delta	protein-coding
2454	chr13	76098332	76098808	+	0	NA	promoter-TSS (NM_001081352)	promoter-TSS (NM_001081352)	90	NM_029847	77041		NM_029847	ENSMUSG00000021592	Arsk	2810429K17Rik|4833414G15Rik|ASK	arylsulfatase K	protein-coding
835	chr11	12036114	12036452	+	0	NA	intron (NM_001370603, intron 1 of 17)	intron (NM_001370603, intron 1 of 17)	1137	NM_001370603	14783		NM_010345	ENSMUSG00000020176	Grb10	5730571D09Rik|Meg1|mKIAA0207	growth factor receptor bound protein 10	protein-coding
3108	chr4	13958247	13958641	+	0	NA	Intergenic	Intergenic	173662	NM_009822	12395		NM_009822	ENSMUSG00000006586	Runx1t1	Cbfa2t1h|ETO|MTG8	RUNX1 translocation partner 1	protein-coding
2843	chr8	117446452	117446806	+	0	NA	intron (NM_028941, intron 11 of 20)	intron (NM_028941, intron 11 of 20)	-6394	NR_106045	102466801		NR_106045	ENSMUSG00000099062	Mir7077	Gm27774|mmu-mir-7077	microRNA 7077	ncRNA
1725	chr4	132075276	132075481	+	0	NA	promoter-TSS (NM_001128607)	promoter-TSS (NM_001128607)	-65	NM_001128607	269587		NM_183428	ENSMUSG00000028906	Epb41	4.1R|D4Ertd442e|Elp-1|Elp1|Epb4.1|mKIAA4056	erythrocyte membrane protein band 4.1	protein-coding
723	chr5	137741136	137741427	+	0	NA	promoter-TSS (NM_001347505)	promoter-TSS (NM_001347505)	-113	NM_001347505	243300		NM_175521	ENSMUSG00000045348	Nyap1	6430598A04Rik	neuronal tyrosine-phosphorylated phosphoinositide 3-kinase adaptor 1	protein-coding
174	chr17	32788008	32788231	+	0	NA	promoter-TSS (NM_001346705)	promoter-TSS (NM_001346705)	168	NM_172458	208292		NM_172458	ENSMUSG00000024298	Zfp871	4732483N19|9030612M13Rik|mKIAA3006	zinc finger protein 871	protein-coding
3669	chr12	26631715	26631925	+	0	NA	Intergenic	Intergenic	162605	NM_020557	22169		NM_020557	ENSMUSG00000020638	Cmpk2	1200004E04Rik|TDKI|Tyki	cytidine/uridine monophosphate kinase 2	protein-coding
2900	chr14	54592796	54593065	+	0	NA	intron (NM_028890, intron 2 of 6)	intron (NM_028890, intron 2 of 6)	12978	NM_028890	74359		NM_028890	ENSMUSG00000022179	4931414P19Rik	Rtfc	RIKEN cDNA 4931414P19 gene	protein-coding
1050	chr15	25669098	25669808	+	0	NA	intron (NM_019472, intron 2 of 40)	intron (NM_019472, intron 2 of 40)	46903	NM_019472	17909		NM_019472	ENSMUSG00000022272	Myo10	D15Ertd600e|mKIAA0799|myosin-X	myosin X	protein-coding
2596	chr13	116309522	116310060	+	0	NA	promoter-TSS (NM_021459)	promoter-TSS (NM_021459)	-103	NM_021459	16392		NM_021459	ENSMUSG00000042258	Isl1	-	ISL1 transcription factor, LIM/homeodomain	protein-coding
1540	chr4	119882518	119882757	+	0	NA	intron (NM_010657, intron 1 of 8)	intron (NM_010657, intron 1 of 8)	67959	NM_010657	16656		NM_010657	ENSMUSG00000028634	Hivep3	2900056N03Rik|A130075N07|E030045D18Rik|KBP-1|KBP1|Krc|Rc|Schnurri-3|Shn3|Zas3	human immunodeficiency virus type I enhancer binding protein 3	protein-coding
3280	chr2	26168885	26169387	+	0	NA	Intergenic	Intergenic	-28630	NM_001256521	109299		NM_001256521	ENSMUSG00000087679	Tmem250	C330006A16Rik|Tmem250-ps	transmembrane protein 250	protein-coding
2162	chrX	113442684	113443008	+	0	NA	intron (NM_001289734, intron 4 of 15)	intron (NM_001289734, intron 4 of 15)	144590	NM_001142570	93837		NM_033605	ENSMUSG00000025592	Dach2	9430028N04Rik	dachshund family transcription factor 2	protein-coding
3578	chr7	28598182	28598396	+	0	NA	promoter-TSS (NM_027470)	promoter-TSS (NM_027470)	-105	NM_027470	70584		NM_027470	ENSMUSG00000030602	Pak4	5730488L07Rik|mKIAA1142	p21 (RAC1) activated kinase 4	protein-coding
699	chr13	20090542	20090941	+	0	NA	5' UTR (NM_080288, exon 1 of 22)	5' UTR (NM_080288, exon 1 of 22)	234	NM_080288	140580		NM_080288	ENSMUSG00000041112	Elmo1	6330578D22Rik|C230095H21Rik|CED-12	engulfment and cell motility 1	protein-coding
2406	chr3	49866198	49866432	+	0	NA	Intergenic	Intergenic	-108999	NM_130448	73173		NM_130448	ENSMUSG00000037892	Pcdh18	3110038E07Rik|PCDH68L	protocadherin 18	protein-coding
2767	chr14	30460056	30460277	+	0	NA	non-coding (NR_131095, exon 3 of 4)	non-coding (NR_131095, exon 3 of 4)	2130	NR_131095	77710		NR_131095		4831407H17Rik	-	RIKEN cDNA 4831407H17 gene	ncRNA
2355	chr8	31168788	31168990	+	0	NA	promoter-TSS (NM_026453)	promoter-TSS (NM_026453)	-165	NM_026453	67920		NM_026453	ENSMUSG00000031578	Mak16	2600016B03Rik|Rbm13	MAK16 homolog	protein-coding
661	chr12	117054101	117054332	+	0	NA	intron (NM_011215, intron 12 of 22)	intron (NM_011215, intron 12 of 22)	97053	NR_033538	100038689		NR_033538	ENSMUSG00000099907	Gm10421	-	predicted gene 10421	ncRNA
3124	chr14	66910895	66911159	+	0	NA	promoter-TSS (NM_001378767)	promoter-TSS (NM_001378767)	14	NM_001378767	12934		NM_009955	ENSMUSG00000022048	Dpysl2	Crmp2|DRP2|Musunc33|TOAD-64|Ulip2	dihydropyrimidinase-like 2	protein-coding
2635	chr3	94400020	94400269	+	0	NA	intron (NM_177250, intron 1 of 1)	intron (NM_177250, intron 1 of 1)	925	NM_177250	320747		NM_177250	ENSMUSG00000044505	Lingo4	A530050P17Rik|LERN4|Lrrn6d	leucine rich repeat and Ig domain containing 4	protein-coding
837	chr11	17637232	17637454	+	0	NA	Intergenic	Intergenic	316532	NM_026576	68145		NM_026576	ENSMUSG00000016984	Etaa1	5730466H23Rik	Ewing tumor-associated antigen 1	protein-coding
2474	chr17	13722481	13722825	+	0	NA	intron (NM_022311, intron 2 of 2)	intron (NM_022311, intron 2 of 2)	-37888	NR_151731	17356		NM_010806	ENSMUSG00000068036	Afdn	5033403D15Rik|AF6|Af-6|Afadin|Gm314|I-afadin|Mllt4|S-afadin	afadin, adherens junction formation factor	protein-coding
75	chr1	171150534	171150887	+	0	NA	promoter-TSS (NM_025321)	promoter-TSS (NM_025321)	-3	NM_008623	17528		NM_008623	ENSMUSG00000056569	Mpz	Mpp|P-zero|P0	myelin protein zero	protein-coding
193	chr2	114277020	114277274	+	0	NA	Intergenic	Intergenic	-75715	NM_175466	228491		NM_175466	ENSMUSG00000040321	Zfp770	6430601A21Rik|Znf770	zinc finger protein 770	protein-coding
2111	chr13	43837849	43838120	+	0	NA	Intergenic	Intergenic	52872	NM_009856	12522		NM_009856	ENSMUSG00000015396	Cd83	-	CD83 antigen	protein-coding
1097	chr11	44586266	44586510	+	0	NA	promoter-TSS (NR_126460)	promoter-TSS (NR_126460)	71	NR_126460	75389		NR_126460	ENSMUSG00000086501	4930597A21Rik	-	RIKEN cDNA 4930597A21 gene	ncRNA
2251	chr3	17592411	17592747	+	0	NA	Intergenic	Intergenic	-197342	NR_033490	70441		NR_033490	ENSMUSG00000100252	Mir124-2hg	100040120|2610100L16Rik|6430547I21Rik|A930005K07Rik|Gm2612	Mir124-2 host gene (non-protein coding)	ncRNA
371	chr2	128698485	128698690	+	0	NA	promoter-TSS (NM_008587)	promoter-TSS (NM_008587)	-328	NM_008587	17289		NM_008587	ENSMUSG00000014361	Mertk	Eyk|Mer|Nyk|nmf12	MER proto-oncogene tyrosine kinase	protein-coding
3606	chr9	54973813	54974074	+	0	NA	Intergenic	Intergenic	-6937	NM_176844	110835		NM_176844	ENSMUSG00000035594	Chrna5	Acra-5|Acra5	cholinergic receptor, nicotinic, alpha polypeptide 5	protein-coding
2855	chr3	127632626	127632856	+	0	NA	promoter-TSS (NM_009718)	promoter-TSS (NM_009718)	-395	NM_009718	11924		NM_009718	ENSMUSG00000027967	Neurog2	Atoh4|Math4A|bHLHa8|ngn-2|ngn2	neurogenin 2	protein-coding
887	chr6	29396320	29396527	+	0	NA	promoter-TSS (NM_001347073)	promoter-TSS (NM_001347073)	-152	NM_001347071	232664		NM_145574	ENSMUSG00000029769	Ccdc136	4921511K06Rik	coiled-coil domain containing 136	protein-coding
3435	chr9	36916615	36917090	+	0	NA	intron (NM_001029838, intron 7 of 12)	intron (NM_001029838, intron 7 of 12)	83278	NM_001357611	235180		NM_183171	ENSMUSG00000032118	Fez1	UNC-76|UNC76	fasciculation and elongation protein zeta 1	protein-coding
3674	chr1	135616156	135616537	+	0	NA	Intergenic	Intergenic	18570	NR_151586	215714		NM_175447		Gm4793	EG215714	predicted gene 4793	ncRNA
3065	chr3	153242415	153242623	+	0	NA	intron (NM_011372, intron 3 of 4)	intron (NM_011372, intron 3 of 4)	56130	NR_126464	75489		NR_126464	ENSMUSG00000105023	1700012D16Rik	-	RIKEN cDNA 1700012D16 gene	ncRNA
3188	chr11	112781701	112782136	+	0	NA	promoter-TSS (NM_011448)	promoter-TSS (NM_011448)	-292	NM_011448	20682		NM_011448	ENSMUSG00000000567	Sox9	2010306G03Rik|mKIAA4243|mSox9	SRY (sex determining region Y)-box 9	protein-coding
1018	chr4	59870729	59870996	+	0	NA	intron (NM_172468, intron 3 of 8)	L1MC3|LINE|L1	44194	NM_021053	30936		NM_021053	ENSMUSG00000028386	Slc46a2	5430429N04Rik|Ly110|TSO-1C12|Tscot	solute carrier family 46, member 2	protein-coding
2980	chr1	60627759	60627999	+	0	NA	Intergenic	Intergenic	-61114	NM_001045513	77300		NM_001045513	ENSMUSG00000026014	Raph1	9430025M21Rik|C730009O10Rik|Lpd	Ras association (RalGDS/AF-6) and pleckstrin homology domains 1	protein-coding
2271	chr5	43444801	43445124	+	0	NA	Intergenic	Intergenic	-70607	NM_001135172	109323		NM_175425	ENSMUSG00000061535	C1qtnf7	5530401N20Rik|8430425G24Rik|Adig|Ctrp7	C1q and tumor necrosis factor related protein 7	protein-coding
3200	chr1	80207433	80207851	+	0	NA	intron (NM_173425, intron 1 of 1)	intron (NM_173425, intron 1 of 1)	6302	NM_173425	241128		NM_173425	ENSMUSG00000043230	Fam124b	A830043J08Rik	family with sequence similarity 124, member B	protein-coding
2486	chr17	16177215	16177493	+	0	NA	Intergenic	Intergenic	-346108	NM_001372256	68799		NM_178615	ENSMUSG00000048027	Rgmb	1110059F19Rik|DRAGON	repulsive guidance molecule family member B	protein-coding
2875	chr3	141581405	141581746	+	0	NA	intron (NM_009472, intron 1 of 15)	intron (NM_009472, intron 1 of 15)	116011	NM_001293561	22253		NM_009472	ENSMUSG00000059921	Unc5c	B130051O18Rik|Unc5h3|rcm	unc-5 netrin receptor C	protein-coding
3334	chr14	101352341	101352773	+	0	NA	Intergenic	Intergenic	-152488	NM_029680	76627		NM_029680	ENSMUSG00000042888	Prr30	1700110M21Rik	proline rich 30	protein-coding
9	chr10	61782984	61783296	+	0	NA	intron (NM_207000, intron 1 of 8)	CpG	724	NM_207000	404634		NM_207000	ENSMUSG00000020086	Macroh2a2	H2afy2	macroH2A.2 histone	protein-coding
939	chr11	24081149	24081375	+	0	NA	intron (NM_001159290, intron 1 of 4)	intron (NM_001159290, intron 1 of 4)	567	NM_001159290	14025		NM_016707	ENSMUSG00000000861	Bcl11a	2810047E18Rik|BCL-11A|Ctip1|D930021L15Rik|Evi9|Evi9a|Evi9b|Evi9c|mKIAA1809	BCL11 transcription factor A	protein-coding
3654	chr2	69011573	69012067	+	0	NA	intron (NM_001347161, intron 4 of 10)	intron (NM_001347161, intron 4 of 10)	-123980	NM_181547	329416		NM_181547	ENSMUSG00000034738	Nostrin	Daip2|mDaIP2	nitric oxide synthase trafficker	protein-coding
622	chr2	153496995	153497301	+	0	NA	intron (NM_001134300, intron 1 of 10)	intron (NM_001134300, intron 1 of 10)	32823	NM_001134300	329540		NM_001001986	ENSMUSG00000061411	Nol4l	4931410H15|8430427H17Rik|Gm1636	nucleolar protein 4-like	protein-coding
885	chr7	139588157	139588540	+	0	NA	Intergenic	Intergenic	-5551	NM_183248	14912		NM_183248	ENSMUSG00000041309	Nkx6-2	Gtx|Nkx6.2	NK6 homeobox 2	protein-coding
3510	chr11	120950870	120951118	+	0	NA	intron (NM_001038654, intron 1 of 4)	CpG	1927	NM_001038654	80879		NM_030696	ENSMUSG00000025161	Slc16a3	Mct3|Mct4	solute carrier family 16 (monocarboxylic acid transporters), member 3	protein-coding
2469	chr17	11198384	11198618	+	0	NA	intron (NM_001317726, intron 2 of 6)	intron (NM_001317726, intron 2 of 6)	358142	NM_016694	50873		NM_016694	ENSMUSG00000023826	Prkn	Park2	parkin RBR E3 ubiquitin protein ligase	protein-coding
2039	chr5	3343102	3343458	+	0	NA	promoter-TSS (NM_009873)	promoter-TSS (NM_009873)	279	NR_168898	102640405		NR_168894		Cdk6os1	Gm36470	cyclin dependent kinase 6, opposite strand transcript 1	ncRNA
2343	chr8	25784936	25785146	+	0	NA	promoter-TSS (NM_026032)	promoter-TSS (NM_026032)	168	NM_026121	67384		NM_026121	ENSMUSG00000037316	Bag4	2410112I15Rik|SODD	BCL2-associated athanogene 4	protein-coding
1512	chr11	70700141	70700408	+	0	NA	promoter-TSS (NM_213729)	promoter-TSS (NM_213729)	-119	NM_001252484	103844		NM_213729	ENSMUSG00000057054	Inca1	-	inhibitor of CDK, cyclin A1 interacting protein 1	protein-coding
2175	chr7	143437802	143438532	+	0	NA	Intergenic	CpG	22883	NM_001161624	12577		NM_009876	ENSMUSG00000037664	Cdkn1c	CDKI|Kip2|p57(kip2)|p57Kip2	cyclin dependent kinase inhibitor 1C	protein-coding
849	chr5	149884928	149885320	+	0	NA	Intergenic	Intergenic	37377	NR_045758	70969		NR_045758	ENSMUSG00000107214	4930500F04Rik	4931407C17Rik	RIKEN cDNA 4930500F04 gene	ncRNA
2394	chr5	64092947	64093161	+	0	NA	exon (NM_025700, exon 1 of 14)	exon (NM_025700, exon 1 of 14)	115	NM_025700	66681		NM_025700	ENSMUSG00000029171	Pgm2	3230402E02Rik|Pgm-1|Pgm1	phosphoglucomutase 2	protein-coding
566	chr2	142903001	142903239	+	0	NA	non-coding (NR_131921, exon 1 of 2)	non-coding (NR_131921, exon 1 of 2)	155	NR_131921	75053		NR_131921	ENSMUSG00000086504	Kif16bos	4930511F01Rik	kinesin family member 16B, opposite strand	ncRNA
1945	chr2	165653589	165653971	+	0	NA	intron (NM_001271962, intron 1 of 15)	intron (NM_001271962, intron 1 of 15)	-1518	NM_010165	14049		NM_010165	ENSMUSG00000017897	Eya2	Eab1	EYA transcriptional coactivator and phosphatase 2	protein-coding
850	chr5	150123392	150123629	+	0	NA	Intergenic	Intergenic	104835	NM_001289564	140498		NM_080468	ENSMUSG00000053368	Rxfp2	Gpr106|Great|Lgr8	relaxin/insulin-like family peptide receptor 2	protein-coding
192	chr17	35029973	35030295	+	0	NA	intron (NR_130641, intron 20 of 23)	intron (NR_130641, intron 20 of 23)	-2118	NM_023893	78376		NM_023893	ENSMUSG00000036185	Sapcd1	2810436B06Rik|G7d|Ng23	suppressor APC domain containing 1	protein-coding
799	chr18	3667349	3667682	+	0	NA	Intergenic	Intergenic	159558	NM_026505	68010		NM_026505	ENSMUSG00000024232	Bambi	2610003H06Rik	BMP and activin membrane-bound inhibitor	protein-coding
761	chr5	143180829	143181182	+	0	NA	promoter-TSS (NM_001359235)	promoter-TSS (NM_001359235)	-12	NM_177880	330228		NM_177880	ENSMUSG00000029586	Spdye4b	4933411G11Rik	speedy/RINGO cell cycle regulator family, member E4B	protein-coding
3099	chr4	12978485	12978831	+	0	NA	intron (NM_001171801, intron 4 of 4)	intron (NM_001171801, intron 4 of 4)	71821	NM_173746	208820		NM_173746	ENSMUSG00000055963	Triqk	C130086A10|Gm11818	triple QxxK/R motif containing	protein-coding
1202	chr18	59963310	59963576	+	0	NA	Intergenic	MER67D|LTR|ERV1	-98722	NR_165277	102638742		NR_165277	ENSMUSG00000117701	Gm35234	Gm38695	predicted gene, 35234	ncRNA
3425	chr9	29533844	29534049	+	0	NA	intron (NM_172290, intron 1 of 7)	intron (NM_172290, intron 1 of 7)	-120494	NM_001357603	235106		NM_172290	ENSMUSG00000059974	Ntm	6230410L23Rik|B230210G24Rik|Hnt|Igdcc2	neurotrimin	protein-coding
344	chr7	100227215	100227548	+	0	NA	promoter-TSS (NM_027629)	promoter-TSS (NM_027629)	-226	NM_027629	70974		NM_027629	ENSMUSG00000030729	Pgm2l1	4931406N15Rik|BM32A	phosphoglucomutase 2-like 1	protein-coding
65	chr10	76963978	76964569	+	0	NA	TTS (NR_168652)	TTS (NR_168652)	-2326	NM_021568	59093		NM_021568	ENSMUSG00000001120	Pcbp3	AlphaCP-3	poly(rC) binding protein 3	protein-coding
3308	chr2	29845963	29846590	+	0	NA	promoter-TSS (NR_029838)	promoter-TSS (NR_029838)	-549	NR_029838	723904		NR_029838	ENSMUSG00000065485	Mir219a-2	Mir219-2|Mirn219-2|mir-219a-2|mmu-mir-219a-2	microRNA 219a-2	ncRNA
821	chr11	3268991	3269294	+	0	NA	intron (NR_037301, intron 1 of 1)	intron (NR_037301, intron 1 of 1)	-2679	NM_007879	13494		NM_007879	ENSMUSG00000020457	Drg1	DRG-1|NEDD-3|Nedd3	developmentally regulated GTP binding protein 1	protein-coding
815	chr10	130287686	130288020	+	0	NA	Intergenic	Intergenic	-7599	NM_001329490	11923		NM_007501	ENSMUSG00000048015	Neurod4	ATH-3|Atoh3|MATH-3|Math3|bHLHa4	neurogenic differentiation 4	protein-coding
3324	chr14	97976832	97977126	+	0	NA	intron (NM_007826, intron 2 of 11)	Lx10|LINE|L1	192786	NM_007826	13134		NM_007826	ENSMUSG00000055639	Dach1	Dac|Dach	dachshund family transcription factor 1	protein-coding
2215	chr8	12957187	12957516	+	0	NA	intron (NM_001159486, intron 1 of 29)	intron (NM_001159486, intron 1 of 29)	7928	NM_001159485	17207		NM_178076	ENSMUSG00000031442	Mcf2l	C130040G20Rik|Dbs|Ost|mKIAA0362	mcf.2 transforming sequence-like	protein-coding
2083	chr2	174858437	174858974	+	0	NA	intron (NR_166457, intron 1 of 3)	intron (NR_166457, intron 1 of 3)	2801	NR_166457	102632360		NR_166457		Gm14616	-	predicted gene 14616	ncRNA
2155	chr16	77443995	77444219	+	0	NA	intron (NR_015543, intron 2 of 4)	intron (NR_015543, intron 2 of 4)	114779	NR_015543	77994		NR_015543	ENSMUSG00000090386	Mir99ahg	2810055G20Rik|D730043B02Rik	Mir99a and Mirlet7c-1 host gene (non-protein coding)	ncRNA
2362	chr8	34080457	34080766	+	0	NA	Intergenic	Intergenic	27203	NM_001293758	22428		NM_011722	ENSMUSG00000031516	Dctn6	WS-3|p27	dynactin 6	protein-coding
2811	chr11	94815389	94815658	+	0	NA	intron (NM_001372571, intron 1 of 3)	intron (NM_001372571, intron 1 of 3)	2128	NM_001372571	544808		NM_001372571		AA623943	-	expressed sequence AA623943	protein-coding
2505	chr13	98365949	98366181	+	0	NA	Intergenic	CpG	11820	NM_008242	15229		NM_008242	ENSMUSG00000078302	Foxd1	BF-2|FREAC4|Hfh10|Hfhbf2	forkhead box D1	protein-coding
2029	chrX	103356385	103356751	+	0	NA	promoter-TSS (NM_009767)	promoter-TSS (NM_009767)	92	NM_009767	12212		NM_009767	ENSMUSG00000031327	Chic1	Brx|Gm10454	cysteine-rich hydrophobic domain 1	protein-coding
817	chr11	3100136	3100485	+	0	NA	Intergenic	GSAT_MM|Satellite|Satellite	-23692	NR_003517	236604		NM_001004146	ENSMUSG00000121500	Pisd-ps1	-	phosphatidylserine decarboxylase, pseudogene 1	pseudo
623	chr2	153525405	153526262	+	0	NA	intron (NM_001134300, intron 1 of 10)	intron (NM_001134300, intron 1 of 10)	4138	NM_001134300	329540		NM_001001986	ENSMUSG00000061411	Nol4l	4931410H15|8430427H17Rik|Gm1636	nucleolar protein 4-like	protein-coding
2495	chr17	21422808	21423215	+	0	NA	promoter-TSS (NM_011760)	promoter-TSS (NM_011760)	-216	NM_011760	22712		NM_011760	ENSMUSG00000023882	Zfp54	2810034D10Rik|KRAB10|Zfp-54|Zfp76|mszf83	zinc finger protein 54	protein-coding
968	chr11	39411887	39412093	+	0	NA	Intergenic	Intergenic	-21765	NR_126439	75315		NR_126439		4930553C11Rik	-	RIKEN cDNA 4930553C11 gene	ncRNA
2878	chr19	45446579	45447050	+	0	NA	intron (NM_001360122, intron 3 of 14)	intron (NM_001360122, intron 3 of 14)	83080	NM_001360120	12234		NM_009771	ENSMUSG00000025217	Btrc	Beta-Trcp1|E3RS-IkappaB|E3RSIkappaB|FWD1|Fbw1a|HOS|SCF b-TRCP|Slimb|b-TrCP|beta-TrCP	beta-transducin repeat containing protein	protein-coding
2136	chr13	52025046	52025327	+	0	NA	Intergenic	Intergenic	-71555	NR_045061	74050		NR_045061	ENSMUSG00000113211	4921525O09Rik	-	RIKEN cDNA 4921525O09 gene	ncRNA
1784	chr9	115401561	115401842	+	0	NA	Intergenic	Intergenic	19882	NR_130329	100316675		NR_130329	ENSMUSG00000080409	Mir467h	Mirn467h|mmu-mir-467h	microRNA 467h	ncRNA
952	chr11	33122689	33123136	+	0	NA	intron (NR_102395, intron 4 of 4)	CpG	24488	NM_008005	14172		NM_008005	ENSMUSG00000057967	Fgf18	D130055P09Rik|FGF-18|Fgf6a	fibroblast growth factor 18	protein-coding
2002	chr13	34875047	34875499	+	0	NA	promoter-TSS (NM_013830)	promoter-TSS (NM_013830)	-256	NR_165078	19134		NM_013830	ENSMUSG00000021413	Prpf4b	2610037H07|Prp4|Prp4k|Prpk|cbp143	pre-mRNA processing factor 4B	protein-coding
2747	chr3	115596386	115596661	+	0	NA	Intergenic	Intergenic	118532	NM_007901	13609		NM_007901	ENSMUSG00000045092	S1pr1	Edg1|Lpb1|S1p|S1p1	sphingosine-1-phosphate receptor 1	protein-coding
1972	chr13	23554975	23555279	+	0	NA	promoter-TSS (NM_145713)	promoter-TSS (NM_145713)	95	NM_145713	14957		NM_145713	ENSMUSG00000052565	H1f3	H1-3|H1.3|H1D|H1s-4|Hist1h1d	H1.3 linker histone, cluster member	protein-coding
3073	chr19	57197366	57197806	+	0	NA	promoter-TSS (NM_001103177)	promoter-TSS (NM_001103177)	45	NM_001103177	226251		NM_178688	ENSMUSG00000025085	Ablim1	2210411C18Rik|2610209L21Rik|4833406P10Rik|9330196J19Rik|Limab1|mKIAA0059	actin-binding LIM protein 1	protein-coding
1560	chr6	112362834	112363182	+	0	NA	intron (NM_001356365, intron 11 of 11)	intron (NM_001356365, intron 11 of 11)	25015	NM_001356365	243612		NM_175525	ENSMUSG00000034387	Ssu2	D630042P16Rik|Fls485|Ssuh2	ssu-2 homolog	protein-coding
2142	chr16	74348172	74348727	+	0	NA	intron (NM_001358492, intron 2 of 26)	intron (NM_001358492, intron 2 of 26)	4430	NM_001358490	268902		NM_175549	ENSMUSG00000052516	Robo2	2600013A04Rik|9430089E08Rik|D230004I22Rik|mKIAA1568	roundabout guidance receptor 2	protein-coding
2863	chr3	135212205	135212436	+	0	NA	promoter-TSS (NM_173762)	promoter-TSS (NM_173762)	-243	NM_173762	229841		NM_173762	ENSMUSG00000045328	Cenpe	312kDa|C530022J18|CENP-E|Kif10	centromere protein E	protein-coding
176	chr2	102449805	102450017	+	0	NA	3' UTR (NM_010218, exon 1 of 1)	3' UTR (NM_010218, exon 1 of 1)	1881	NM_010218	14221		NM_010218	ENSMUSG00000075012	Fjx1	-	four jointed box 1	protein-coding
3649	chr2	63852179	63852601	+	0	NA	Intergenic	Intergenic	245648	NM_001267846	60344		NM_021716	ENSMUSG00000075324	Fign	Fgn|fi|fidget	fidgetin	protein-coding
2858	chr3	131112147	131112395	+	0	NA	promoter-TSS (NM_001276403)	promoter-TSS (NM_001276403)	-520	NM_001379061	16842		NM_010703	ENSMUSG00000027985	Lef1	3000002B05|Lef-1	lymphoid enhancer binding factor 1	protein-coding
2826	chr8	105693936	105694353	+	0	NA	exon (NM_001357333, exon 30 of 39)	exon (NM_001357333, exon 30 of 39)	-7004	NM_001047436	56513		NM_019695	ENSMUSG00000005699	Pard6a	0710008C04Rik|2610010A15Rik|PAR-6A|PAR6alpha|Par-6|Par6|Par6c|TAX40|Tip-40	par-6 family cell polarity regulator alpha	protein-coding
1229	chr15	68194398	68194706	+	0	NA	intron (NM_198644, intron 3 of 15)	intron (NM_198644, intron 3 of 15)	64304	NM_198644	380993		NM_198644	ENSMUSG00000022335	Zfat	Gm922|Zfat1|Zfp406	zinc finger and AT hook domain containing	protein-coding
2534	chr3	67136359	67136865	+	0	NA	intron (NM_025822, intron 4 of 9)	intron (NM_025822, intron 4 of 9)	150645	NM_001356273	66880		NM_025822	ENSMUSG00000034544	Rsrc1	1200013F24Rik|SRrp53	arginine/serine-rich coiled-coil 1	protein-coding
1952	chr16	26035424	26035903	+	0	NA	intron (NM_173379, intron 1 of 14)	intron (NM_173379, intron 1 of 14)	70150	NM_173379	210530		NM_173379	ENSMUSG00000038168	P3h2	4832416N06|Leprel1|Mlat4	prolyl 3-hydroxylase 2	protein-coding
3237	chr7	3302382	3302634	+	0	NA	Intergenic	Intergenic	-1024	NM_001291434	18752		NM_011102	ENSMUSG00000078816	Prkcg	PKCgamma|Pkcc|Prkcc	protein kinase C, gamma	protein-coding
2310	chr13	60738099	60738610	+	0	NA	intron (NM_029653, intron 18 of 25)	Charlie5|DNA|hAT-Charlie	48010	NM_199148	218275		NM_199148	ENSMUSG00000042243	BC051665	-	cDNA sequence BC051665	protein-coding
3438	chr9	37348401	37348697	+	0	NA	promoter-TSS (NM_001081429)	promoter-TSS (NM_001081429)	-192	NM_001081429	245902		NM_001081429	ENSMUSG00000034303	Ccdc15	A630039F14Rik|D030074L19	coiled-coil domain containing 15	protein-coding
18	chr10	62980155	62980565	+	0	NA	intron (NM_027425, intron 1 of 17)	CpG	108	NM_027425	70432		NM_027425	ENSMUSG00000020070	Rufy2	2610111M19Rik|Denn|LZ-FYVE|ZFYVE13	RUN and FYVE domain-containing 2	protein-coding
3053	chr8	125310508	125310800	+	0	NA	Intergenic	Intergenic	182179	NM_001081337	244668		NM_001081337	ENSMUSG00000001995	Sipa1l2	mKIAA1389	signal-induced proliferation-associated 1 like 2	protein-coding
3185	chr11	111260891	111261096	+	0	NA	Intergenic	Intergenic	194829	NM_008425	16518		NM_008425	ENSMUSG00000041695	Kcnj2	IRK1|Kcnf1|Kir2.1	potassium inwardly-rectifying channel, subfamily J, member 2	protein-coding
3068	chr19	55316028	55316295	+	0	NA	promoter-TSS (NM_001033573)	promoter-TSS (NM_001033573)	104	NM_016862	53611		NM_016862	ENSMUSG00000024983	Vti1a	1110014F16Rik|1110018K19Rik|4921537J05Rik|MVti1|MVti1a|Vti1|Vti1-rp2	vesicle transport through interaction with t-SNAREs 1A	protein-coding
3543	chr12	12802266	12802670	+	0	NA	Intergenic	Intergenic	-25582	NR_168469	102638640		NR_168469		Gm35155	-	predicted gene, 35155	ncRNA
1283	chr9	60015616	60016254	+	0	NA	intron (NM_172444, intron 2 of 11)	intron (NM_172444, intron 2 of 11)	64639	NR_168957	665389		NM_001101600		Gm7616	EG665389	predicted gene 7616	ncRNA
1015	chr4	57782321	57782824	+	0	NA	intron (NM_001384150, intron 7 of 10)	intron (NM_001384150, intron 7 of 10)	-62676	NM_009649	677884		NM_009649	ENSMUSG00000038729	Pakap	53-H12|AA959716|AI649048|AKAP-2|AKAP-KL|Akap2|B130066I24|B230340M18Rik|Gm20459|PRKA2|Palm2|Palm2-Akap2|Palm2Akap2|Palm2akap2|R75368|pEN70	paralemmin A kinase anchor protein	protein-coding
2417	chr5	67231520	67231979	+	0	NA	promoter-TSS (NR_169035)	promoter-TSS (NR_169035)	-63	NR_169035	102636139		NR_169035		Gm33293	-	predicted gene, 33293	ncRNA
953	chr11	33132100	33132824	+	0	NA	intron (NR_102395, intron 3 of 4)	intron (NR_102395, intron 3 of 4)	14938	NM_008005	14172		NM_008005	ENSMUSG00000057967	Fgf18	D130055P09Rik|FGF-18|Fgf6a	fibroblast growth factor 18	protein-coding
266	chr1	183297018	183297282	+	0	NA	promoter-TSS (NM_181732)	promoter-TSS (NM_181732)	90	NM_181732	108909		NM_145626	ENSMUSG00000042901	Aida	2610208M17Rik	axin interactor, dorsalization associated	protein-coding
3594	chr7	29953902	29954122	+	0	NA	promoter-TSS (NM_178384)	promoter-TSS (NM_178384)	53	NM_178384	72723		NM_178384	ENSMUSG00000059975	Zfp74	2810054M15Rik|KRAB8|Zfp66|Znf569|mszf21|mszf77|zfp-74	zinc finger protein 74	protein-coding
3404	chr1	90743997	90744266	+	0	NA	Intergenic	Intergenic	99840	NM_001243008	12835		NM_009935	ENSMUSG00000048126	Col6a3	Col6a-3	collagen, type VI, alpha 3	protein-coding
2218	chr8	18699339	18699560	+	0	NA	intron (NM_007426, intron 5 of 8)	L3|LINE|CR1	42113	NM_007426	11601		NM_007426	ENSMUSG00000031465	Angpt2	Agpt2|Ang-2|Ang2	angiopoietin 2	protein-coding
2163	chrX	113687007	113687550	+	0	NA	intron (NM_001289734, intron 6 of 15)	intron (NM_001289734, intron 6 of 15)	389022	NM_001142570	93837		NM_033605	ENSMUSG00000025592	Dach2	9430028N04Rik	dachshund family transcription factor 2	protein-coding
2126	chr13	48385064	48385273	+	0	NA	Intergenic	Intergenic	-111284	NR_045162	320315		NR_045162	ENSMUSG00000097326	A330048O09Rik	-	RIKEN cDNA A330048O09 gene	ncRNA
2158	chr13	55471268	55471930	+	0	NA	intron (NM_001030296, intron 1 of 2)	CpG	6177	NR_105909	102465569		NR_105909	ENSMUSG00000098341	Mir6944	Gm27710|mmu-mir-6944	microRNA 6944	ncRNA
11	chr10	62578191	62578566	+	0	NA	promoter-TSS (NM_028197)	promoter-TSS (NM_028197)	79	NM_028197	72320		NM_028197	ENSMUSG00000036955	Kifbp	0710007C18Rik|2510003E04Rik|KBP|Kif1bp|mKIAA1279	kinesin family binding protein	protein-coding
2498	chr17	22225476	22225765	+	0	NA	promoter-TSS (NM_001205095)	promoter-TSS (NM_001205095)	-6	NM_001205095	240038		NM_001205095	ENSMUSG00000096433	Zfp994	EG240038|Gm4944	zinc finger protein 994	protein-coding
3476	chr2	30613634	30613963	+	0	NA	Intergenic	Intergenic	18754	NM_030137	78617		NM_030137	ENSMUSG00000047363	Cstad	9530039B02Rik	CSA-conditional, T cell activation-dependent protein	protein-coding
2508	chr8	46163187	46163737	+	0	NA	promoter-TSS (NM_001357216)	promoter-TSS (NM_001357216)	-189	NM_025747	66756		NM_025747	ENSMUSG00000031631	Cfap97	1110068E21Rik|4933411K20Rik|Kiaa1430	cilia and flagella associated protein 97	protein-coding
1051	chr15	26293792	26294019	+	0	NA	Intergenic	Intergenic	-15143	NM_177597	211147		NM_177597	ENSMUSG00000022269	Marchf11	9630025C22|March11	membrane associated ring-CH-type finger 11	protein-coding
1541	chr4	119986642	119987244	+	0	NA	intron (NM_010657, intron 1 of 8)	intron (NM_010657, intron 1 of 8)	172265	NM_010657	16656		NM_010657	ENSMUSG00000028634	Hivep3	2900056N03Rik|A130075N07|E030045D18Rik|KBP-1|KBP1|Krc|Rc|Schnurri-3|Shn3|Zas3	human immunodeficiency virus type I enhancer binding protein 3	protein-coding
3281	chr4	40279302	40279522	+	0	NA	promoter-TSS (NM_001033305)	promoter-TSS (NM_001033305)	9	NM_001033305	230075		NM_001033305	ENSMUSG00000071014	Ndufb6	CI-B17|Gm137	NADH:ubiquinone oxidoreductase subunit B6	protein-coding
2297	chr13	58215671	58215935	+	0	NA	promoter-TSS (NM_152234)	promoter-TSS (NM_152234)	-150	NM_152234	56085		NM_026842	ENSMUSG00000005312	Ubqln1	1110046H03Rik|1810030E05Rik|D13Ertd372e|Da41|Dsk2|Plic-1|Plic1|Xdrp1	ubiquilin 1	protein-coding
2524	chr8	63970717	63970948	+	0	NA	Intergenic	RMER17D2|LTR|ERVK	-18662	NM_001195687	244495		NM_001195687	ENSMUSG00000094443	Sgo2b	EG244495|Gm4975|Sgol2b	shugoshin 2B	protein-coding
1239	chr15	72809765	72810316	+	0	NA	non-coding (NR_002864, exon 1 of 1)	non-coding (NR_002864, exon 1 of 1)	284	NR_002864	353342		NR_002864	ENSMUSG00000106847	Peg13	-	paternally expressed 13	ncRNA
1948	chr16	23568505	23568769	+	0	NA	Intergenic	Intergenic	-41282	NM_023386	67775		NM_023386	ENSMUSG00000033355	Rtp4	5830458K16Rik|Ifrg28	receptor transporter protein 4	protein-coding
92	chr7	57591148	57591621	+	0	NA	intron (NM_008071, intron 1 of 8)	CpG	211	NM_008071	14402		NM_008071	ENSMUSG00000033676	Gabrb3	A230092K12Rik|Cp1|Gabrb-3|beta3	GABRB3, gamma-aminobutyric acid type A receptor subunit beta 3	protein-coding
2901	chr14	54641649	54641862	+	0	NA	promoter-TSS (NM_199470)	promoter-TSS (NM_199470)	-391	NM_199470	239096		NM_199470	ENSMUSG00000059674	Cdh24	1700040A22Rik	cadherin-like 24	protein-coding
3196	chr1	77708467	77708843	+	0	NA	Intergenic	Intergenic	-193567	NM_007936	13838		NM_007936	ENSMUSG00000026235	Epha4	2900005C20Rik|Cek8|Hek8|Sek|Sek1|Tyro1|rb	Eph receptor A4	protein-coding
2178	chrX	140956700	140957046	+	0	NA	promoter-TSS (NM_001164177)	promoter-TSS (NM_001164177)	-34	NM_001379684	666468		NM_174875	ENSMUSG00000079418	Atg4a	Apg4a|Atg4al|Autl2	autophagy related 4A, cysteine peptidase	protein-coding
3562	chr1	133188206	133188541	+	0	NA	Intergenic	Intergenic	57207	NM_133819	108954		NM_133819	ENSMUSG00000046062	Ppp1r15b	1810033K10Rik|C530022L24Rik|CReP	protein phosphatase 1, regulatory subunit 15B	protein-coding
2684	chr8	84908289	84908610	+	0	NA	promoter-TSS (NM_010062)	promoter-TSS (NM_010062)	-306	NM_010062	13423		NM_010062	ENSMUSG00000003812	Dnase2a	Dnase2	deoxyribonuclease II alpha	protein-coding
2836	chr8	109799586	109800096	+	0	NA	intron (NM_001301211, intron 1 of 22)	intron (NM_001301211, intron 1 of 22)	21258	NM_001301211	11765		NM_009677	ENSMUSG00000031731	Ap1g1	Adtg|D8Ertd374e	adaptor protein complex AP-1, gamma 1 subunit	protein-coding
3456	chr7	25082476	25082720	+	0	NA	3' UTR (NM_175477, exon 2 of 2)	3' UTR (NM_175477, exon 2 of 2)	5791	NM_175477	232976		NM_175477	ENSMUSG00000045252	Zfp574	A630056B21Rik|Znf574	zinc finger protein 574	protein-coding
3428	chr9	31972176	31972382	+	0	NA	Intergenic	Intergenic	-44346	NM_001370957	330914		NM_177379	ENSMUSG00000041444	Arhgap32	3426406O18Rik|Gc-gap|Grit|Px-rics|Rics|mKIAA0712|p200Rhogap|p250Gap	Rho GTPase activating protein 32	protein-coding
3305	chr2	29516197	29516989	+	0	NA	intron (NM_026896, intron 6 of 7)	intron (NM_026896, intron 6 of 7)	-41299	NR_105753	102465170		NR_105753	ENSMUSG00000098539	Mir133c	Gm27865|mmu-mir-133c	microRNA 133c	ncRNA
2842	chr8	114351473	114351684	+	0	NA	promoter-TSS (NR_045831)	promoter-TSS (NR_045831)	-100	NR_045831	71122		NR_045831		4933408N05Rik	-	RIKEN cDNA 4933408N05 gene	ncRNA
1647	chr15	98763143	98763532	+	0	NA	promoter-TSS (NM_007478)	promoter-TSS (NM_007478)	-219	NM_007478	11842		NM_007478	ENSMUSG00000051853	Arf3	5430400P17Rik	ADP-ribosylation factor 3	protein-coding
3227	chr6	146724912	146725233	+	0	NA	intron (NM_001346666, intron 1 of 11)	CpG	142	NM_172734	232533		NM_172734	ENSMUSG00000001630	Stk38l	4930473A22Rik|Ndr2|Ndr54	serine/threonine kinase 38 like	protein-coding
1071	chr15	38710084	38710350	+	0	NA	Intergenic	Intergenic	18299	NR_131206	105463124		NR_131206	ENSMUSG00000115620	Gm45924	Borg	predicted gene, 45924	ncRNA
2927	chr11	98907644	98908033	+	0	NA	promoter-TSS (NR_156128)	promoter-TSS (NR_156128)	37	NM_001362735	23834		NM_011799	ENSMUSG00000017499	Cdc6	CDC18L|p62(cdc6)	cell division cycle 6	protein-coding
3484	chr2	33716620	33717382	+	0	NA	Intergenic	UCON14|DNA?|DNA?	75808	NR_046275	100504399		NM_177842		C130021I20Rik	-	Riken cDNA C130021I20 gene	ncRNA
2336	chr8	20946146	20946536	+	0	NA	Intergenic	RLTR10-int|LTR|ERVK	-1593	NM_001012640	100503970		NM_001012640	ENSMUSG00000079120	AY761185	-	cDNA sequence AY761185	protein-coding
3511	chr1	125730154	125730368	+	0	NA	intron (NM_027677, intron 1 of 1)	intron (NM_027677, intron 1 of 1)	53265	NM_027677	71111		NM_027677	ENSMUSG00000026343	Gpr39	4933415E13Rik	G protein-coupled receptor 39	protein-coding
2342	chr8	25070330	25070756	+	0	NA	intron (NM_031257, intron 3 of 11)	intron (NM_031257, intron 3 of 11)	31268	NM_031257	83436		NM_031257	ENSMUSG00000031557	Plekha2	6430512N22Rik|TAPP2	pleckstrin homology domain-containing, family A (phosphoinositide binding specific) member 2	protein-coding
2719	chr3	103683483	103683859	+	0	NA	Intergenic	Intergenic	54330	NM_133859	99543		NM_133859	ENSMUSG00000027848	Olfml3	2810002E22Rik|HNOEL-iso|ONT3|mONT3	olfactomedin-like 3	protein-coding
2628	chr8	83177169	83177381	+	0	NA	intron (NM_001111304, intron 1 of 20)	intron (NM_001111304, intron 1 of 20)	11923	NM_027758	71310		NM_027758	ENSMUSG00000031709	Tbc1d9	4933431N12Rik	TBC1 domain family, member 9	protein-coding
2656	chr14	19417252	19417588	+	0	NA	Intergenic	GSAT_MM|Satellite|Satellite	87475	NR_164364	100042024		NM_001374231	ENSMUSG00000094590	Gm3629	-	predicted gene 3629	protein-coding
3805	chr2	83724123	83724396	+	0	NA	promoter-TSS (NM_008402)	promoter-TSS (NM_008402)	-138	NM_008402	16410		NM_008402	ENSMUSG00000027087	Itgav	1110004F14Rik|2610028E01Rik|CD51|D430040G12Rik	integrin alpha V	protein-coding
2588	chr13	113446956	113447156	+	0	NA	intron (NR_045501, intron 6 of 6)	intron (NR_045501, intron 6 of 6)	55788	NR_045501	70917		NR_045501	ENSMUSG00000114790	4921509O07Rik	-	RIKEN cDNA 4921509O07 gene	ncRNA
2270	chr5	43355256	43355599	+	0	NA	Intergenic	Intergenic	-120073	NR_028417	665934		NR_028417	ENSMUSG00000085720	Gm7854	EG665934	predicted gene 7854	ncRNA
3201	chr1	81043756	81043965	+	0	NA	Intergenic	Intergenic	-33090	NM_001356399	241134		NM_172849	ENSMUSG00000054976	Nyap2	9430031J16Rik|Jr6|Kiaa1486	neuronal tyrosine-phophorylated phosphoinositide 3-kinase adaptor 2	protein-coding
346	chr5	125267949	125268184	+	0	NA	Intergenic	Intergenic	73028	NM_001205082	20778		NM_016741	ENSMUSG00000037936	Scarb1	CD36|Cd36l1|Chohd1|Cla-1|Cla1|D5Ertd460e|Hdlq1|Hlb398|SR-B1|SR-BI|SRBI|Srb1|mSR-BI	scavenger receptor class B, member 1	protein-coding
303	chr5	118199426	118199835	+	0	NA	intron (NM_001109902, intron 10 of 10)	intron (NM_001109902, intron 10 of 10)	29866	NM_007545	12123		NM_007545	ENSMUSG00000046607	Hrk	Bid3|DP5|harakiri	harakiri, BCL2 interacting protein (contains only BH3 domain)	protein-coding
3617	chr9	56075388	56075728	+	0	NA	Intergenic	Intergenic	-14418	NM_011193	19200		NM_011193	ENSMUSG00000032322	Pstpip1	CD2BP1|def-2	proline-serine-threonine phosphatase-interacting protein 1	protein-coding
2981	chr1	61201959	61202468	+	0	NA	Intergenic	Intergenic	-176219	NR_040483	77341		NR_040483	ENSMUSG00000085447	9530026F06Rik	-	RIKEN cDNA 9530026F06 gene	ncRNA
2604	chr13	119610635	119611009	+	0	NA	TTS (NM_001177666)	TTS (NM_001177666)	-12997	NM_020279	56838		NM_020279	ENSMUSG00000074715	Ccl28	CCK1|MEC|Scya28	C-C motif chemokine ligand 28	protein-coding
1965	chr13	23519239	23519535	+	0	NA	Intergenic	Intergenic	11541	NR_167692	100034675		NR_167692		Gm11335	1700024h08rik	predicted gene 11335	ncRNA
3698	chr12	38778741	38779029	+	0	NA	Intergenic	CpG	-1197	NM_007960	14009		NM_007960	ENSMUSG00000004151	Etv1	ER81|Etsrp81	ets variant 1	protein-coding
3385	chr1	88205710	88205934	+	0	NA	promoter-TSS (NM_008299)	promoter-TSS (NM_008299)	-74	NM_008299	15504		NM_008299	ENSMUSG00000081984	Dnajb3	Hsj3|MSJ-1|Msj1	DnaJ heat shock protein family (Hsp40) member B3	protein-coding
2676	chr14	29064754	29065105	+	0	NA	intron (NM_009785, intron 18 of 37)	intron (NM_009785, intron 18 of 37)	46721	NM_176920	319476		NM_176920	ENSMUSG00000045776	Lrtm1	A930016D02Rik	leucine-rich repeats and transmembrane domains 1	protein-coding
1738	chr4	134930898	134931103	+	0	NA	promoter-TSS (NM_026780)	promoter-TSS (NM_026780)	20	NM_026780	68592		NM_026780	ENSMUSG00000028821	Syf2	1110018L13Rik|Cbpin|D4Bwg1551e|Gcipip|Ntc31|mp29|p29	SYF2 homolog, RNA splicing factor (S. cerevisiae)	protein-coding
2110	chr16	53025775	53026157	+	0	NA	Intergenic	Intergenic	-210222	NR_040495	73820		NR_040495	ENSMUSG00000116611	4930404A05Rik	-	RIKEN cDNA 4930404A05 gene	ncRNA
2250	chr3	17589814	17590348	+	0	NA	Intergenic	Intergenic	-199840	NR_033490	70441		NR_033490	ENSMUSG00000100252	Mir124-2hg	100040120|2610100L16Rik|6430547I21Rik|A930005K07Rik|Gm2612	Mir124-2 host gene (non-protein coding)	ncRNA
564	chr2	142055281	142055500	+	0	NA	intron (NM_001013802, intron 8 of 18)	intron (NM_001013802, intron 8 of 18)	846074	NM_001355123	16558		NM_001081133	ENSMUSG00000038844	Kif16b	8430434E15Rik|mKIAA1590	kinesin family member 16B	protein-coding
960	chr11	35608709	35608967	+	0	NA	intron (NM_011412, intron 12 of 35)	MIRc|SINE|MIR	-7978	NR_029799	723924		NR_029799	ENSMUSG00000065583	Mir218-2	Mirn218-2|mir-218-2	microRNA 218-2	ncRNA
2449	chr13	73937766	73938053	+	0	NA	promoter-TSS (NM_001378948)	promoter-TSS (NM_001378948)	81	NM_001378947	105246		NM_001024508	ENSMUSG00000057649	Brd9	-	bromodomain containing 9	protein-coding
2326	chr17	4498222	4498767	+	0	NA	Intergenic	Intergenic	-136486	NR_130984	75117		NR_130984	ENSMUSG00000116767	4930517M08Rik	-	RIKEN cDNA 4930517M08 gene	ncRNA
2358	chr8	32304587	32305215	+	0	NA	Intergenic	Intergenic	153006	NR_046039	666589		NR_046039		Gm8179	EG666589	predicted gene 8179	ncRNA
2363	chr8	34325721	34326155	+	0	NA	Intergenic	Intergenic	109108	NR_166073	102636691		NR_166073	ENSMUSG00000100605	Gm29243	-	predicted gene 29243	ncRNA
209	chr12	76623359	76623631	+	0	NA	intron (NM_013675, intron 11 of 35)	intron (NM_013675, intron 11 of 35)	-75570	NR_046044	100504549		NR_046044	ENSMUSG00000112388	AI463170	-	expressed sequence AI463170	ncRNA
1704	chr11	84818268	84818488	+	0	NA	intron (NM_145433, intron 2 of 4)	intron (NM_145433, intron 2 of 4)	1137	NM_145433	217038		NM_145433	ENSMUSG00000018405	Mrm1	A530065E19Rik	mitochondrial rRNA methyltransferase 1	protein-coding
2937	chr11	99230521	99230750	+	0	NA	5' UTR (NM_020618, exon 1 of 11)	5' UTR (NM_020618, exon 1 of 11)	382	NM_020618	57376		NM_020618	ENSMUSG00000037935	Smarce1	2810417B20Rik|5830412H02Rik|9030408N19Rik|Baf27	SWI/SNF related, matrix associated, actin dependent regulator of chromatin, subfamily e, member 1	protein-coding
3575	chr9	46337975	46338548	+	0	NA	Intergenic	Intergenic	-18275	NM_183104	74361		NM_183104	ENSMUSG00000056617	4931429L15Rik	-	RIKEN cDNA 4931429L15 gene	protein-coding
2082	chr2	174463887	174464153	+	0	NA	promoter-TSS (NM_025983)	promoter-TSS (NM_025983)	81	NM_025983	67126		NM_025983	ENSMUSG00000016252	Atp5f1e	2410043G19Rik|ATPE|Atp5e	ATP synthase F1 subunit epsilon	protein-coding
2810	chr11	94629642	94629889	+	0	NA	promoter-TSS (NM_133807)	promoter-TSS (NM_133807)	-12	NM_133807	98238		NM_133807	ENSMUSG00000020869	Lrrc59	-	leucine rich repeat containing 59	protein-coding
1776	chr9	111118142	111118369	+	0	NA	5' UTR (NM_001164838, exon 1 of 15)	5' UTR (NM_001164838, exon 1 of 15)	131	NM_001374664	71268		NM_027742	ENSMUSG00000032497	Lrrfip2	5133400F20Rik	leucine rich repeat (in FLII) interacting protein 2	protein-coding
2638	chr3	96414436	96414946	+	0	NA	non-coding (NR_001579, exon 1 of 1)	non-coding (NR_001579, exon 1 of 1)	142	NR_001579	21748		NR_001579	ENSMUSG00000118406	Terc	mTER|mTR	telomerase RNA component	ncRNA
13	chr12	56614500	56614796	+	0	NA	Intergenic	Intergenic	-1364	NM_008701	18094		NM_008701	ENSMUSG00000058669	Nkx2-9	Nkx-2.9|Nkx2-8|Nkx2.9|tinman	NK2 homeobox 9	protein-coding
2378	chr5	49331379	49331581	+	0	NA	Intergenic	Intergenic	-45821	NM_001199244	80334		NM_030265	ENSMUSG00000029088	Kcnip4	Calp|Calp250|KChIP4|KChIP4a	Kv channel interacting protein 4	protein-coding
3396	chr1	89941349	89941891	+	0	NA	Intergenic	CpG	-10444	NM_010262	14472		NM_010262	ENSMUSG00000034486	Gbx2	D130058E05Rik|Gbx-2|MMoxA|Stra7	gastrulation brain homeobox 2	protein-coding
3555	chr1	4802227	4802761	+	0	NA	Intergenic	RLTR12B|LTR|ERVK	-5329	NM_001355712	18777		NM_008866	ENSMUSG00000025903	Lypla1	APT-1|Gm39587|LPL-I|Pla1a	lysophospholipase 1	protein-coding
3045	chr8	124094216	124094560	+	0	NA	Intergenic	Intergenic	71747	NR_035493	100316819		NR_035493	ENSMUSG00000088414	Mir1967	mir-1967|mmu-mir-1967	microRNA 1967	ncRNA
1513	chr11	71430022	71430353	+	0	NA	Intergenic	Intergenic	-86349	NR_152165	619299		NR_152165	ENSMUSG00000072753	9230020A06Rik	-	RIKEN cDNA 9230020A06 gene	ncRNA
302	chr5	118079607	118080757	+	0	NA	intron (NM_172721, intron 7 of 10)	intron (NM_172721, intron 7 of 10)	52439	NM_021344	57816		NM_021344	ENSMUSG00000029359	Tesc	1010001A17Rik|2410011K10Rik|TE-1	tescalcin	protein-coding
1756	chr15	102781374	102781772	+	0	NA	Intergenic	Intergenic	-34664	NR_104334	102216269		NR_104334		Cistr	Cistr-act|Gm38436	chondrogenesis associated transcript	ncRNA
1728	chr4	132843294	132843530	+	0	NA	promoter-TSS (NM_146154)	promoter-TSS (NM_146154)	-243	NM_001290725	100336		NM_146154	ENSMUSG00000028882	Ppp1r8	6330548N22Rik|NIPP1	protein phosphatase 1, regulatory subunit 8	protein-coding
1999	chr16	42974866	42975159	+	0	NA	intron (NM_001285805, intron 1 of 10)	intron (NM_001285805, intron 1 of 10)	19432	NR_002445	170658		NR_002445		Ndufs5-ps	-	NADH:ubiquinone oxidoreductase core subunit S5, pseudogene	pseudo
1619	chr15	91757938	91758221	+	0	NA	intron (NM_025730, intron 33 of 50)	intron (NM_025730, intron 33 of 50)	-80249	NM_198927	223809		NM_198927	ENSMUSG00000047295	Smgc	2310010P21Rik|DXImx49e|Muc19|Muc19/Smgc|Sfc21	submandibular gland protein C	protein-coding
3105	chr2	6483301	6483506	+	0	NA	Intergenic	Intergenic	130667	NM_181399	98910		NM_181399	ENSMUSG00000039046	Usp6nl	RNTRE|TRE2NL|mKIAA0019	USP6 N-terminal like	protein-coding
1203	chr18	60595933	60596369	+	0	NA	exon (NM_177340, exon 3 of 3)	exon (NM_177340, exon 3 of 3)	-4435	NM_133363	170947		NM_133363	ENSMUSG00000049173	Myoz3	4833419K08Rik|Fatz-3	myozenin 3	protein-coding
782	chr17	83705509	83705844	+	0	NA	promoter-TSS (NM_001171053)	promoter-TSS (NM_001171053)	-487	NM_001171052	116871		NM_054082	ENSMUSG00000055817	Mta3	1110002J22Rik|mKIAA1266	metastasis associated 3	protein-coding
2687	chr8	85081032	85081304	+	0	NA	promoter-TSS (NM_026399)	promoter-TSS (NM_026399)	205	NM_001001493	414077		NM_001001493	ENSMUSG00000059355	Wdr83os	PAT-10|PAT10	WD repeat domain 83 opposite strand	protein-coding
1882	chrX	13072587	13072838	+	0	NA	intron (NM_009481, intron 1 of 44)	CpG	1214	NM_009481	22284		NM_009481	ENSMUSG00000031010	Usp9x	5730589N07Rik|Dffrx|FAF-X|Fafl	ubiquitin specific peptidase 9, X chromosome	protein-coding
3691	chr12	35534937	35535300	+	0	NA	promoter-TSS (NM_013464)	promoter-TSS (NM_013464)	-129	NM_013464	11622		NM_013464	ENSMUSG00000019256	Ahr	Ah|Ahh|Ahre|In|bHLHe76	aryl-hydrocarbon receptor	protein-coding
2793	chr11	88618911	88619223	+	0	NA	promoter-TSS (NR_131025)	promoter-TSS (NR_131025)	-184	NR_131025	68397		NR_131025		0610039H22Rik	-	RIKEN cDNA 0610039H22 gene	ncRNA
189	chr2	112720793	112721004	+	0	NA	intron (NM_001319156, intron 64 of 103)	intron (NM_001319156, intron 64 of 103)	102481	NM_001355631	74268		NM_028844	ENSMUSG00000003604	Aven	1700013A01Rik|1700056A21Rik|mAven-L|mAven-S	apoptosis, caspase activation inhibitor	protein-coding
633	chr10	111669641	111669980	+	0	NA	Intergenic	Intergenic	-75537	NR_045344	71321		NR_045344	ENSMUSG00000097082	4933440J02Rik	-	RIKEN cDNA 4933440J02 gene	ncRNA
1731	chr4	133584313	133584564	+	0	NA	promoter-TSS (NM_001290742)	promoter-TSS (NM_001290742)	65	NM_133884	100210		NM_133884	ENSMUSG00000028848	Gpn2	Atpbd1b	GPN-loop GTPase 2	protein-coding
2527	chr8	68830089	68830437	+	0	NA	TTS (NM_001293791)	TTS (NM_001293791)	36334	NM_027590	70885		NM_027590	ENSMUSG00000031864	Ints10	4921521J11Rik	integrator complex subunit 10	protein-coding
974	chr4	45238117	45238464	+	0	NA	intron (NR_040666, intron 1 of 2)	intron (NR_040666, intron 1 of 2)	5700	NR_040666	78508		NR_040666	ENSMUSG00000086284	Frmpd1os	2900093L17Rik	FERM and PDZ domain containing 1, opposite strand	ncRNA
665	chr10	121510008	121510457	+	0	NA	Intergenic	Intergenic	-33982	NM_138956	192678		NM_138956	ENSMUSG00000025795	Rassf3	-	Ras association (RalGDS/AF-6) domain family member 3	protein-coding
2315	chr16	94164369	94164606	+	0	NA	intron (NM_139145, intron 6 of 10)	intron (NM_139145, intron 6 of 10)	79227	NM_011377	20465		NM_011377	ENSMUSG00000062713	Sim2	bHLHe15	single-minded family bHLH transcription factor 2	protein-coding
3224	chr6	145888580	145888948	+	0	NA	Intergenic	Intergenic	-23344	NM_001271768	79362		NM_024469	ENSMUSG00000030256	Bhlhe41	6430520M22Rik|Bhlhb2l|Bhlhb3|DEC2|Sharp1	basic helix-loop-helix family, member e41	protein-coding
2988	chr1	62355960	62356177	+	0	NA	intron (NM_001081050, intron 18 of 22)	intron (NM_001081050, intron 18 of 22)	-219959	NR_151537	105243940		NR_151537	ENSMUSG00000085019	Pard3bos2	Gm12747	par-3 family cell polarity regulator beta, opposite strand 2	ncRNA
1644	chr15	96952880	96953375	+	0	NA	Intergenic	Intergenic	67232	NM_001358059	69354		NM_027052	ENSMUSG00000022464	Slc38a4	1110012E16Rik|1700012A18Rik|Ata3|SNAT4|mATA3|mNAT3	solute carrier family 38, member 4	protein-coding
1010	chr4	56947203	56947532	+	0	NA	promoter-TSS (NM_175518)	promoter-TSS (NM_175518)	62	NR_161228	242474		NM_175518	ENSMUSG00000055296	Tmem245	A630051L19Rik|D730040F13Rik	transmembrane protein 245	protein-coding
2262	chr3	23613118	23613361	+	0	NA	Intergenic	Intergenic	1170767	NM_001326288	635702		NM_001326288	ENSMUSG00000102758	Naaladl2	2810043G22Rik|EG635702|Gm1021	N-acetylated alpha-linked acidic dipeptidase-like 2	protein-coding
3180	chr11	109041629	109041833	+	0	NA	Intergenic	RMER15|LTR|ERVL	102638	NR_037978	268498		NM_001085512	ENSMUSG00000078605	E030025P04Rik	Gm664	RIKEN cDNA E030025P04 gene	ncRNA
3723	chr5	81089472	81089924	+	0	NA	intron (NM_001359826, intron 2 of 24)	intron (NM_001359826, intron 2 of 24)	68105	NM_198702	319387		NM_198702	ENSMUSG00000037605	Adgrl3	5430402I23Rik|CIRL-3|D130075K09Rik|Gm1379|LEC3|Lphn3|mKIAA0768	adhesion G protein-coupled receptor L3	protein-coding
713	chr10	54811461	54812174	+	0	NA	Intergenic	MLT2B4|LTR|ERVL	735895	NR_038016	100502920		NR_038016	ENSMUSG00000097069	Gm16998	-	predicted gene, 16998	ncRNA
3407	chr1	91313380	91313588	+	0	NA	intron (NM_016717, intron 7 of 11)	intron (NM_016717, intron 7 of 11)	-8591	NM_001033292	227357		NM_001033292	ENSMUSG00000049515	Espnl	Gm556	espin-like	protein-coding
444	chr10	87927108	87927497	+	0	NA	intron (NM_001111274, intron 4 of 4)	intron (NM_001111274, intron 4 of 4)	-39369	NR_000040	22172		NR_000040		Tyms-ps	-	thymidylate synthase, pseudogene	pseudo
3766	chr7	51259234	51259616	+	0	NA	Intergenic	Intergenic	-251604	NR_073508	233246		NM_177694	ENSMUSG00000055489	Ano5	9330162L24|Gdd1|Tmem16e	anoctamin 5	protein-coding
2621	chr8	75089411	75089625	+	0	NA	Intergenic	Intergenic	-4100	NM_010442	15368		NM_010442	ENSMUSG00000005413	Hmox1	D8Wsu38e|HO-1|HO1|Hemox|Hmox|Hsp32	heme oxygenase 1	protein-coding
1302	chr11	58588327	58588632	+	0	NA	Intergenic	Intergenic	7642	NM_207153	258261		NM_207153	ENSMUSG00000060765	Or2t46	MOR275-5|Olfr325	olfactory receptor family 2 subfamily T member 46	protein-coding
3597	chr9	50501427	50501706	+	0	NA	intron (NM_029639, intron 3 of 3)	B2_Mm1t|SINE|B2	3239	NR_040714	69631		NR_040714	ENSMUSG00000101304	Plet1os	2310014F07Rik	placenta expressed transcript 1, opposite strand	ncRNA
2581	chr13	105538067	105538377	+	0	NA	Intergenic	MER21C|LTR|ERVL	94529	NM_008308	15550		NM_008308	ENSMUSG00000021721	Htr1a	Gpcr18	5-hydroxytryptamine (serotonin) receptor 1A	protein-coding
2414	chr3	51505644	51506008	+	0	NA	Intergenic	Intergenic	21860	NM_016858	19338		NM_016858	ENSMUSG00000027739	Rab33b	-	RAB33B, member RAS oncogene family	protein-coding
3208	chr8	125509754	125510017	+	0	NA	intron (NM_001357372, intron 2 of 21)	intron (NM_001357372, intron 2 of 21)	-17052	NM_001081337	244668		NM_001081337	ENSMUSG00000001995	Sipa1l2	mKIAA1389	signal-induced proliferation-associated 1 like 2	protein-coding
831	chr11	8966262	8966677	+	0	NA	Intergenic	Intergenic	44722	NM_001303610	15574		NM_008316	ENSMUSG00000020413	Hus1	-	HUS1 checkpoint clamp component	protein-coding
667	chr12	117627759	117628115	+	0	NA	intron (NM_001373989, intron 7 of 25)	intron (NM_001373989, intron 7 of 25)	94009	NM_001373989	217944		NM_175930	ENSMUSG00000041992	Rapgef5	4932413M22|D030051B22Rik|GFR|Mrgef|mKIAA0277|mmr-gef	Rap guanine nucleotide exchange factor (GEF) 5	protein-coding
2294	chr16	87698802	87699057	+	0	NA	promoter-TSS (NM_007520)	promoter-TSS (NM_007520)	-25	NM_007520	12013		NM_007520	ENSMUSG00000025612	Bach1	6230421P05Rik	BTB and CNC homology 1, basic leucine zipper transcription factor 1	protein-coding
3789	chr2	75964768	75965039	+	0	NA	Intergenic	Intergenic	13276	NM_001081228	620631		NM_001081228	ENSMUSG00000075272	Ift70a2	Ttc30a2	intraflagellar transport 70A2	protein-coding
3518	chr12	3960512	3960792	+	0	NA	TTS (NM_001278581)	TTS (NM_001278581)	5707	NM_008895	18976		NM_008895	ENSMUSG00000020660	Pomc	ACTH|BE|Beta-LPH|Clip|Gamma-LPH|Npp|Pomc-1|Pomc1|alpha-MSH|alphaMSH|beta-MSH|gamma-MSH	pro-opiomelanocortin-alpha	protein-coding
1565	chr4	124657249	124657573	+	0	NA	promoter-TSS (NR_168006)	promoter-TSS (NR_168006)	76	NR_168006	100039332		NR_166475		Gm2164	Gm27247	predicted gene 2164	ncRNA
632	chr10	111580500	111580715	+	0	NA	Intergenic	Intergenic	13666	NR_045344	71321		NR_045344	ENSMUSG00000097082	4933440J02Rik	-	RIKEN cDNA 4933440J02 gene	ncRNA
941	chr11	29526274	29526651	+	0	NA	promoter-TSS (NM_001282120)	promoter-TSS (NM_001282120)	65	NM_133767	76784		NM_133767	ENSMUSG00000020459	Mtif2	2310038D14Rik|2410112O06Rik|IF-2(Mt)|IF-2mt|IF2(mt)	mitochondrial translational initiation factor 2	protein-coding
1721	chr4	132031376	132031806	+	0	NA	intron (NM_183428, intron 1 of 20)	intron (NM_183428, intron 1 of 20)	17487	NM_001128606	269587		NM_183428	ENSMUSG00000028906	Epb41	4.1R|D4Ertd442e|Elp-1|Elp1|Epb4.1|mKIAA4056	erythrocyte membrane protein band 4.1	protein-coding
2537	chr3	68586513	68586894	+	0	NA	intron (NM_013928, intron 1 of 6)	intron (NM_013928, intron 1 of 6)	14335	NM_013928	30953		NM_013928	ENSMUSG00000027777	Schip1	Nf2ip|Schip-1	schwannomin interacting protein 1	protein-coding
783	chr17	84112591	84112865	+	0	NA	Intergenic	Intergenic	34068	NR_045458	74473		NR_045458	ENSMUSG00000117571	4933433H22Rik	-	RIKEN cDNA 4933433H22 gene	ncRNA
2243	chr5	35525549	35525946	+	0	NA	promoter-TSS (NM_153107)	promoter-TSS (NM_153107)	-121	NM_153107	242939		NM_153107	ENSMUSG00000036596	Cpz	-	carboxypeptidase Z	protein-coding
147	chr7	74516241	74516856	+	0	NA	intron (NM_001038643, intron 1 of 10)	intron (NM_001038643, intron 1 of 10)	38232	NM_023908	108116		NM_023908	ENSMUSG00000025790	Slco3a1	5830414C08Rik|Anr1|MJAM|OATP-D|Slc21a11	solute carrier organic anion transporter family, member 3a1	protein-coding
3300	chr2	29194383	29194590	+	0	NA	TTS (NM_001305805)	TTS (NM_001305805)	53613	NM_001305805	171171		NM_133500	ENSMUSG00000035513	Ntng2	2610016D08Rik|Lmnt2	netrin G2	protein-coding
2371	chr8	36989491	36990406	+	0	NA	intron (NR_126063, intron 2 of 2)	intron (NR_126063, intron 2 of 2)	-3627	NM_001039220	621080		NM_001039220	ENSMUSG00000074384	AI429214	-	expressed sequence AI429214	protein-coding
3234	chr6	149309376	149309840	+	0	NA	5' UTR (NM_001289662, exon 1 of 5)	5' UTR (NM_001289662, exon 1 of 5)	194	NM_026054	67246		NM_026054	ENSMUSG00000032712	Resf1	2810474O19Rik|6720435I21Rik|GET	retroelement silencing factor 1	protein-coding
929	chr18	38185313	38185537	+	0	NA	Intergenic	Intergenic	24337	NM_029357	75599		NM_029357	ENSMUSG00000051375	Pcdh1	2010005A06Rik	protocadherin 1	protein-coding
1693	chr11	80577913	80578153	+	0	NA	intron (NM_177390, intron 20 of 21)	intron (NM_177390, intron 20 of 21)	-68927	NR_126552	77417		NR_126552	ENSMUSG00000085078	C030013C21Rik	-	RIKEN cDNA C030013C21 gene	ncRNA
1913	chr4	152168350	152168611	+	0	NA	Intergenic	Intergenic	9613	NM_008236	15206		NM_008236	ENSMUSG00000028940	Hes2	HES-2	hes family bHLH transcription factor 2	protein-coding
1787	chr9	118108542	118109103	+	0	NA	intron (NM_026442, intron 2 of 3)	intron (NM_026442, intron 2 of 3)	41374	NM_026442	67899		NM_026442	ENSMUSG00000039163	Cmc1	2010110K16Rik|2010312P05Rik	C-X9-C motif containing 1	protein-coding
3733	chr5	92675308	92675551	+	0	NA	promoter-TSS (NM_177230)	promoter-TSS (NM_177230)	-158	NM_001360020	320696		NM_177230	ENSMUSG00000050050	Ccdc158	4932413O14Rik	coiled-coil domain containing 158	protein-coding
1182	chr4	100886224	100886542	+	0	NA	intron (NM_198037, intron 2 of 26)	intron (NM_198037, intron 2 of 26)	109704	NM_198037	320508		NM_198037	ENSMUSG00000028532	Cachd1	1190007F10Rik|B430218L07Rik|Vwcd1|mKIAA1573	cache domain containing 1	protein-coding
3012	chr8	121368570	121368835	+	0	NA	Intergenic	L1MB7|LINE|L1	173252	NM_029597	76405		NM_029597	ENSMUSG00000031809	1700018B08Rik	1700084O22Rik	RIKEN cDNA 1700018B08 gene	protein-coding
712	chr10	54075820	54076036	+	0	NA	promoter-TSS (NM_008548)	promoter-TSS (NM_008548)	6	NR_038016	100502920		NR_038016	ENSMUSG00000097069	Gm16998	-	predicted gene, 16998	ncRNA
570	chr2	145167626	145167835	+	0	NA	promoter-TSS (NM_001356497)	promoter-TSS (NM_001356497)	-45	NM_001356497	94249		NM_053195	ENSMUSG00000063873	Slc24a3	NCKX3	solute carrier family 24 (sodium/potassium/calcium exchanger), member 3	protein-coding
119	chr7	68917462	68917914	+	0	NA	Intergenic	Intergenic	-168450	NM_025549	66412		NM_025549	ENSMUSG00000042659	Arrdc4	2410003C09Rik	arrestin domain containing 4	protein-coding
2631	chr8	84004727	84005048	+	0	NA	promoter-TSS (NR_106191)	promoter-TSS (NR_106191)	-741	NR_106191	102466886		NR_106191	ENSMUSG00000098823	Mir8111	Gm27823|mmu-mir-8111	microRNA 8111	ncRNA
2351	chr8	30202691	30203021	+	0	NA	Intergenic	Intergenic	-365539	NR_045856	71314		NR_045856	ENSMUSG00000097044	4933433F19Rik	-	RIKEN cDNA 4933433F19 gene	ncRNA
471	chr12	105089376	105089626	+	0	NA	Intergenic	Intergenic	56883	NM_028419	73046		NM_028419	ENSMUSG00000021102	Glrx5	-	glutaredoxin 5	protein-coding
1409	chr15	76598192	76598665	+	0	NA	intron (NM_001164173, intron 25 of 36)	intron (NM_001164173, intron 25 of 36)	9163	NM_001361485	94230		NM_053193	ENSMUSG00000034022	Cpsf1	CPSF160	cleavage and polyadenylation specific factor 1	protein-coding
145	chr7	73938209	73938415	+	0	NA	TTS (NM_009181)	TTS (NM_009181)	75370	NM_009181	20450		NM_009181	ENSMUSG00000025789	St8sia2	ST8SiaII|STX|Siat8b	ST8 alpha-N-acetyl-neuraminide alpha-2,8-sialyltransferase 2	protein-coding
1599	chr19	4990414	4990662	+	0	NA	promoter-TSS (NM_153553)	promoter-TSS (NM_153553)	-567	NM_153553	225872		NM_153553	ENSMUSG00000045903	Npas4	LE-PAS|Nxf	neuronal PAS domain protein 4	protein-coding
2744	chr3	109496514	109496728	+	0	NA	intron (NM_001378987, intron 3 of 27)	intron (NM_001378987, intron 3 of 27)	-77386	NM_146139	57257		NM_020505	ENSMUSG00000033721	Vav3	A530094I06Rik|Idd18.1	vav 3 oncogene	protein-coding
827	chr11	6267917	6268138	+	0	NA	promoter-TSS (NM_026538)	promoter-TSS (NM_026538)	-298	NM_026538	52513		NM_026538	ENSMUSG00000004393	Ddx56	2600001H07Rik|D11Ertd619e|Noh61	DEAD box helicase 56	protein-coding
992	chr6	39805824	39806192	+	0	NA	intron (NM_010270, intron 1 of 2)	intron (NM_010270, intron 1 of 2)	4928	NM_001010930	14548		NM_010270	ENSMUSG00000029918	Mrps33	CGI-139|Gdap3|MRP-S33|PTD003	mitochondrial ribosomal protein S33	protein-coding
613	chr17	73699828	73700194	+	0	NA	intron (NM_027864, intron 1 of 14)	intron (NM_027864, intron 1 of 14)	10440	NM_027864	71685		NM_027864	ENSMUSG00000024064	Galnt14	0610033M06Rik	polypeptide N-acetylgalactosaminyltransferase 14	protein-coding
3431	chr9	33634924	33635133	+	0	NA	Intergenic	Intergenic	-407343	NR_040744	77119		NR_040744	ENSMUSG00000098758	7630403G23Rik	TH-cre|Tg(Th-cre)1Tmd	RIKEN cDNA 7630403G23 gene	ncRNA
3061	chr3	152868209	152868446	+	0	NA	intron (NM_012028, intron 2 of 4)	intron (NM_012028, intron 2 of 4)	113883	NM_012028	26938		NM_012028	ENSMUSG00000039037	St6galnac5	Siat7e	ST6 (alpha-N-acetyl-neuraminyl-2,3-beta-galactosyl-1,3)-N-acetylgalactosaminide alpha-2,6-sialyltransferase 5	protein-coding
3380	chr11	117280012	117280497	+	0	NA	intron (NM_001113487, intron 1 of 10)	intron (NM_001113487, intron 1 of 10)	14008	NM_001113487	53860		NM_017380	ENSMUSG00000059248	Septin9	MSF1|Msf|PNUTL4|Sept9|Sint1	septin 9	protein-coding
1960	chr13	22041171	22041645	+	0	NA	promoter-TSS (NM_175656)	promoter-TSS (NM_175656)	-46	NM_175656	319158		NM_175656	ENSMUSG00000060639	H4c9	H4c1|H4c11|H4c12|H4c14|H4c16|H4c2|H4c3|H4c4|H4c6|H4c8|H4f16|Hist1h4i	H4 clustered histone 9	protein-coding
2851	chr19	36926100	36926325	+	0	NA	5' UTR (NM_001080706, exon 1 of 38)	5' UTR (NM_001080706, exon 1 of 38)	133	NM_001080706	107182		NM_001080706	ENSMUSG00000040565	Btaf1	E430027O22Rik|TAF170	B-TFIID TATA-box binding protein associated factor 1	protein-coding
767	chr5	144550736	144551043	+	0	NA	intron (NM_016789, intron 2 of 4)	intron (NM_016789, intron 2 of 4)	5002	NM_016789	53324		NM_016789	ENSMUSG00000059991	Nptx2	Narp|np2	neuronal pentraxin 2	protein-coding
2115	chr13	45455194	45455422	+	0	NA	Intergenic	Intergenic	-52136	NM_025508	66355		NM_025508	ENSMUSG00000000253	Gmpr	2310004P21Rik|GMPR 1	guanosine monophosphate reductase	protein-coding
1572	chr6	115544592	115544909	+	0	NA	promoter-TSS (NM_199033)	promoter-TSS (NM_199033)	59	NM_199033	381802		NM_199033	ENSMUSG00000042389	Tsen2	-	tRNA splicing endonuclease subunit 2	protein-coding
2255	chr3	19894647	19895131	+	0	NA	promoter-TSS (NR_027985)	promoter-TSS (NR_027985)	18	NR_027985	70808		NM_027561		4632415L05Rik	-	RRS1 ribosome biogenesis regulator homolog pseudogene	pseudo
1423	chr18	80418334	80418537	+	0	NA	intron (NM_026295, intron 12 of 12)	intron (NM_026295, intron 12 of 12)	51257	NM_026295	67655		NM_026295	ENSMUSG00000033323	Ctdp1	4930563P03Rik	CTD phosphatase subunit 1	protein-coding
811	chr18	15063026	15063292	+	0	NA	exon (NM_001142731, exon 1 of 5)	exon (NM_001142731, exon 1 of 5)	423	NM_001142731	106931		NM_134112	ENSMUSG00000036225	Kctd1	4933402K10Rik	potassium channel tetramerisation domain containing 1	protein-coding
1036	chr18	42857809	42858053	+	0	NA	intron (NM_028392, intron 1 of 8)	intron (NM_028392, intron 1 of 8)	41577	NM_027531	72930		NM_027531	ENSMUSG00000024500	Ppp2r2b	2900026H06Rik|6330404L05Rik|E130009M08Rik|PP2A-PR55B|PR55-BETA|SCA12	protein phosphatase 2, regulatory subunit B, beta	protein-coding
1707	chr4	127365717	127365946	+	0	NA	Intergenic	Intergenic	-7667	NM_010291	14622		NM_010291	ENSMUSG00000042357	Gjb5	Cnx31.1|Cx31.1|Cxna|Gjb-5	gap junction protein, beta 5	protein-coding
682	chr10	127211377	127211710	+	0	NA	promoter-TSS (NM_001359280)	promoter-TSS (NM_001359280)	79	NM_001359280	117150		NM_054097	ENSMUSG00000025417	Pip4k2c	Pip5k2c	phosphatidylinositol-5-phosphate 4-kinase, type II, gamma	protein-coding
1466	chr9	68571031	68571545	+	0	NA	Intergenic	Intergenic	-51088	NR_040737	74951		NR_040737	ENSMUSG00000111303	4930502A04Rik	-	RIKEN cDNA 4930502A04 gene	ncRNA
2934	chr1	42491283	42491751	+	0	NA	Intergenic	Intergenic	-193021	NR_168293	108167623		NR_168292	ENSMUSG00000093436	Gm20646	Gm46091	predicted gene 20646	ncRNA
825	chr11	5099989	5100316	+	0	NA	promoter-TSS (NM_001290493)	promoter-TSS (NM_001290493)	-13	NM_001290493	279766		NM_177370	ENSMUSG00000034175	Rhbdd3	Ptag	rhomboid domain containing 3	protein-coding
1102	chr11	44976875	44977088	+	0	NA	intron (NM_001362569, intron 11 of 15)	intron (NM_001362569, intron 11 of 15)	139947	NR_045100	100504255		NR_045100	ENSMUSG00000084773	Gm12159	-	predicted gene 12159	ncRNA
733	chr5	139535627	139536472	+	0	NA	intron (NR_040701, intron 2 of 3)	(TGGA)n|Simple_repeat|Simple_repeat	-7849	NM_013702	22255		NM_013702	ENSMUSG00000029546	Uncx	Chx4|Uncx4.1	UNC homeobox	protein-coding
578	chr2	146168976	146169579	+	0	NA	intron (NM_001369121, intron 25 of 26)	intron (NM_001369121, intron 25 of 26)	-52720	NM_016889	53626		NM_016889	ENSMUSG00000068154	Insm1	IA-1	insulinoma-associated 1	protein-coding
765	chr5	144255744	144256147	+	0	NA	intron (NM_018772, intron 2 of 2)	CpG-11782	720	NM_018772	55950		NM_018772	ENSMUSG00000047843	Bri3	Gm38675|I3	brain protein I3	protein-coding
2871	chr19	43729487	43729692	+	0	NA	intron (NM_053103, intron 12 of 12)	intron (NM_053103, intron 12 of 12)	23411	NM_144874	226139		NM_144874	ENSMUSG00000040018	Cox15	2900026G05Rik|HAS	cytochrome c oxidase assembly protein 15	protein-coding
3800	chr2	79421517	79421858	+	0	NA	intron (NM_001048176, intron 1 of 12)	intron (NM_001048176, intron 1 of 12)	7301	NM_001048176	228094		NM_001033295	ENSMUSG00000075256	Cerkl	Gm1958|Rp26	ceramide kinase-like	protein-coding
1489	chr11	69037047	69037347	+	0	NA	TTS (NM_001281464)	TTS (NM_001281464)	-8440	NM_011496	20877		NM_011496	ENSMUSG00000020897	Aurkb	AIM-1|AIRK2|Aik2|Aim1|Ark2|AurB|IPL1|STK-1|Stk12|Stk5	aurora kinase B	protein-coding
2275	chr3	32950990	32951243	+	0	NA	intron (NM_001310460, intron 15 of 15)	intron (NM_001310460, intron 15 of 15)	33963	NM_001163517	58869		NM_021483	ENSMUSG00000027674	Pex5l	1700016J08Rik|PXR2|Pex2|TRIP8b|pex5Rp	peroxisomal biogenesis factor 5-like	protein-coding
1042	chr18	44380337	44380566	+	0	NA	promoter-TSS (NM_027490)	promoter-TSS (NM_027490)	-49	NM_027490	70640		NM_027490	ENSMUSG00000024472	Dcp2	2410015D23Rik|5730537H01Rik	decapping mRNA 2	protein-coding
1552	chr4	123953244	123953647	+	0	NA	Intergenic	Intergenic	36012	NM_017475	54170		NM_017475	ENSMUSG00000028646	Rragc	Gtr2|RAGC|TIB929|YGR163W	Ras-related GTP binding C	protein-coding
2607	chr8	70629958	70630447	+	0	NA	intron (NM_001330687, intron 2 of 2)	intron (NM_001330687, intron 2 of 2)	1893	NM_011819	23886		NM_011819	ENSMUSG00000038508	Gdf15	MIC-1|NAG-1|SBF	growth differentiation factor 15	protein-coding
1802	chr4	138494891	138495183	+	0	NA	Intergenic	Intergenic	39889	NM_025451	66259		NM_025451	ENSMUSG00000046447	Camk2n1	1810006K23Rik	calcium/calmodulin-dependent protein kinase II inhibitor 1	protein-coding
3421	chr7	16313941	16314203	+	0	NA	intron (NM_001382553, intron 3 of 3)	CpG	3641	NM_001382553	170770		NM_133234	ENSMUSG00000002083	Bbc3	PUMA|PUMA/JFY1	BCL2 binding component 3	protein-coding
3614	chr9	55424174	55424388	+	0	NA	intron (NM_172923, intron 8 of 10)	intron (NM_172923, intron 8 of 10)	87962	NM_145615	110842		NM_145615	ENSMUSG00000032314	Etfa	2010200I21Rik|D9Ertd394e	electron transferring flavoprotein, alpha polypeptide	protein-coding
3550	chr1	132641587	132641813	+	0	NA	intron (NM_182716, intron 3 of 29)	intron (NM_182716, intron 3 of 29)	1158	NM_001160316	269116		NM_182716	ENSMUSG00000026442	Nfasc	D430023G06Rik|NF|mKIAA0756	neurofascin	protein-coding
881	chr6	25809212	25809466	+	0	NA	promoter-TSS (NM_133931)	promoter-TSS (NM_133931)	-121	NM_133931	101185		NM_133931	ENSMUSG00000029676	Pot1a	1500031H18Rik|Pot1	protection of telomeres 1A	protein-coding
993	chr6	39810788	39811046	+	0	NA	promoter-TSS (NM_001010930)	promoter-TSS (NM_001010930)	19	NM_001010930	14548		NM_010270	ENSMUSG00000029918	Mrps33	CGI-139|Gdap3|MRP-S33|PTD003	mitochondrial ribosomal protein S33	protein-coding
1078	chr15	41137838	41138127	+	0	NA	Intergenic	Intergenic	-35719	NR_151516	100418302		NR_151516		4930555K19Rik	-	leucine rich repeat and sterile alpha motif containing 1 pseudogene	pseudo
612	chr17	73361236	73361564	+	0	NA	intron (NM_001033444, intron 4 of 22)	intron (NM_001033444, intron 4 of 22)	37896	NM_001033444	381122		NM_001033444	ENSMUSG00000043705	Capn13	CANP 13|Gm943	calpain 13	protein-coding
3040	chr6	128803101	128803393	+	0	NA	Intergenic	Intergenic	-14606	NM_008527	17059		NM_008527	ENSMUSG00000030325	Klrb1c	CD161|Klrb1b|Ly-59|Ly55c|Ly59|NK-RP1|NK1.1|NKR-P1.9|NKRP1|NKRP140|Nk-1|Nk-1.2|Nk1|Nk1.2|Nkrp1b|Nkrp1c|ly-55c	killer cell lectin-like receptor subfamily B member 1C	protein-coding
377	chr17	49816171	49816787	+	0	NA	intron (NM_177052, intron 13 of 22)	intron (NM_177052, intron 13 of 22)	5326	NR_168028	102632654		NR_167668		Gm16555	-	predicted gene 16555	ncRNA
1941	chr2	165388292	165388603	+	0	NA	promoter-TSS (NM_178411)	promoter-TSS (NM_178411)	-188	NM_178411	228876		NM_178411	ENSMUSG00000017667	Zfp334	D2Ertd535e	zinc finger protein 334	protein-coding
2908	chr14	54926602	54926848	+	0	NA	promoter-TSS (NM_010112)	promoter-TSS (NM_010112)	63	NM_010112	13644		NM_010112	ENSMUSG00000022203	Efs	-	embryonal Fyn-associated substrate	protein-coding
2171	chrX	131774206	131774652	+	0	NA	Intergenic	Intergenic	-1913351	NR_153117	102632590		NR_153117		Gm26851	-	predicted gene, 26851	ncRNA
3100	chr4	13285432	13286607	+	0	NA	Intergenic	Intergenic	379182	NM_173746	208820		NM_173746	ENSMUSG00000055963	Triqk	C130086A10|Gm11818	triple QxxK/R motif containing	protein-coding
139	chr7	73185182	73185426	+	0	NA	Intergenic	Intergenic	53353	NR_166609	102631845		NR_166609		Gm30075	-	predicted gene, 30075	ncRNA
1	chr12	47075083	47075428	+	0	NA	Intergenic	Intergenic	-256488	NM_001364634	664883		NM_021361	ENSMUSG00000021047	Nova1	9430099M15Rik|G630039L02|Nova-1	NOVA alternative splicing regulator 1	protein-coding
3487	chr2	34249685	34249949	+	0	NA	intron (NM_016768, intron 2 of 8)	intron (NM_016768, intron 2 of 8)	122228	NM_001290576	18516		NM_016768	ENSMUSG00000038718	Pbx3	-	pre B cell leukemia homeobox 3	protein-coding
732	chr5	139380493	139380840	+	0	NA	promoter-TSS (NM_030258)	promoter-TSS (NM_030258)	27	NM_030258	80290		NM_030258	ENSMUSG00000044197	Gpr146	D830046C22Rik|PGR8	G protein-coupled receptor 146	protein-coding
2491	chr13	97205248	97205523	+	0	NA	Intergenic	Intergenic	-7028	NM_010422	15212		NM_010422	ENSMUSG00000021665	Hexb	-	hexosaminidase B	protein-coding
1382	chr4	114909015	114909484	+	0	NA	promoter-TSS (NM_008593)	promoter-TSS (NM_008593)	-8	NR_030721	100040736		NR_030721	ENSMUSG00000085399	Foxd2os	9130206I24Rik	forkhead box D2, opposite strand	ncRNA
1433	chr18	82167811	82168062	+	0	NA	Intergenic	Intergenic	-175856	NR_039589	100628596		NR_039589	ENSMUSG00000093036	Mir5127	mmu-mir-5127|mu-mir-5127	microRNA 5127	ncRNA
1026	chr4	66694017	66694457	+	0	NA	Intergenic	Intergenic	-133314	NM_021297	21898		NM_021297	ENSMUSG00000039005	Tlr4	Lps|Ly87|Ran/M1|Rasl2-8	toll-like receptor 4	protein-coding
2501	chr13	97694675	97695141	+	0	NA	Intergenic	Intergenic	52503	NR_152141	403201		NR_152140	ENSMUSG00000054944	5330416C01Rik	Gm532	RIKEN cDNA 5330416C01 gene	ncRNA
1058	chr18	52422103	52422446	+	0	NA	Intergenic	Intergenic	-43419	NM_026040	67222		NM_026040	ENSMUSG00000024528	Srfbp1	2810036K01Rik|p49/STRAP	serum response factor binding protein 1	protein-coding
3570	chr1	134344575	134344851	+	0	NA	promoter-TSS (NM_001374777)	promoter-TSS (NM_001374777)	3	NM_001374777	68507		NM_001144855	ENSMUSG00000026458	Ppfia4	100042382|1110008G13Rik|Gm3812	protein tyrosine phosphatase, receptor type, f polypeptide (PTPRF), interacting protein (liprin), alpha 4	protein-coding
683	chr10	127510403	127510772	+	0	NA	Intergenic	Intergenic	-4352	NM_001098789	407790		NM_001098789	ENSMUSG00000040280	Ndufa4l2	-	Ndufa4, mitochondrial complex associated like 2	protein-coding
1063	chr15	37433002	37433318	+	0	NA	promoter-TSS (NR_045283)	promoter-TSS (NR_045283)	-496	NR_045283	100503538		NR_045283	ENSMUSG00000086992	Gm15941	-	predicted gene 15941	ncRNA
1548	chr4	120890803	120891199	+	0	NA	intron (NM_182929, intron 7 of 7)	intron (NM_182929, intron 7 of 7)	34004	NM_001160043	73172		NM_028457	ENSMUSG00000028629	Exo5	3110037I16Rik|Dem1|Exo V|mExo5	exonuclease 5	protein-coding
2924	chr1	38789984	38790348	+	0	NA	Intergenic	LTR16A|LTR|ERVL	46521	NM_001029878	381338		NM_028403	ENSMUSG00000048814	Lonrf2	2900060P06Rik	LON peptidase N-terminal domain and ring finger 2	protein-coding
3288	chr2	27289220	27289528	+	0	NA	intron (NR_133905, intron 11 of 29)	intron (NR_133905, intron 11 of 29)	-42071	NM_138665	192166		NM_138665	ENSMUSG00000009614	Sardh	-	sarcosine dehydrogenase	protein-coding
2815	chr11	95586384	95587220	+	0	NA	intron (NM_033217, intron 1 of 5)	intron (NM_033217, intron 1 of 5)	896	NM_033217	18053		NM_033217	ENSMUSG00000000120	Ngfr	LNGFR|Tnfrsf16|p75|p75NGFR|p75NTR	nerve growth factor receptor (TNFR superfamily, member 16)	protein-coding
20	chr10	63382567	63382908	+	0	NA	intron (NM_001253685, intron 1 of 4)	intron (NM_001253685, intron 1 of 4)	294	NM_001253685	30045		NM_013888	ENSMUSG00000036764	Dnajc12	Jdp1|mJDP1	DnaJ heat shock protein family (Hsp40) member C12	protein-coding
375	chr17	49732720	49733180	+	0	NA	intron (NM_177052, intron 10 of 22)	L1ME1|LINE|L1	88855	NR_168028	102632654		NR_167668		Gm16555	-	predicted gene 16555	ncRNA
3709	chr1	155810362	155810659	+	0	NA	intron (NM_023268, intron 1 of 12)	intron (NM_023268, intron 1 of 12)	2389	NM_023268	104009		NM_023268	ENSMUSG00000033684	Qsox1	1300003H02Rik|QSOX|Qscn6|SOx|b2b2673Clo	quiescin Q6 sulfhydryl oxidase 1	protein-coding
2211	chr8	12328042	12328255	+	0	NA	Intergenic	Intergenic	-57623	NR_027975	434280		NM_001013812		Sox1ot	EG434280|Gm5607	Sox1 overlapping transcript	ncRNA
2151	chr13	54874769	54875208	+	0	NA	Intergenic	Intergenic	-38247	NR_167691	78071		NR_167691	ENSMUSG00000085896	5330429C05Rik	-	RIKEN cDNA 5330429C05 gene	ncRNA
3202	chr1	81076219	81076769	+	0	NA	promoter-TSS (NM_001356399)	promoter-TSS (NM_001356399)	-456	NM_001356399	241134		NM_172849	ENSMUSG00000054976	Nyap2	9430031J16Rik|Jr6|Kiaa1486	neuronal tyrosine-phophorylated phosphoinositide 3-kinase adaptor 2	protein-coding
2754	chr19	26858896	26859602	+	0	NA	Intergenic	Intergenic	-26676	NM_001033407	329047		NM_001033407	ENSMUSG00000074913	Gm815	-	predicted gene 815	protein-coding
1099	chr11	44732989	44733552	+	0	NA	intron (NM_001362569, intron 6 of 15)	intron (NM_001362569, intron 6 of 15)	113042	NM_001362569	13591		NM_007897	ENSMUSG00000057098	Ebf1	Ebf|O/E-1|OE-1|Olf-1|Olf1	early B cell factor 1	protein-coding
2341	chr8	24893167	24893598	+	0	NA	intron (NM_153397, intron 12 of 21)	Lx7|LINE|L1	55422	NM_001293693	353188		NM_153397	ENSMUSG00000037437	Adam32	-	a disintegrin and metallopeptidase domain 32	protein-coding
1308	chr11	59238922	59239554	+	0	NA	Intergenic	Intergenic	-10971	NM_007476	11840		NM_007476	ENSMUSG00000048076	Arf1	-	ADP-ribosylation factor 1	protein-coding
144	chr5	114579662	114579868	+	0	NA	intron (NM_001004180, intron 1 of 2)	intron (NM_001004180, intron 1 of 2)	11514	NM_001004180	433940		NM_001004180	ENSMUSG00000041930	Fam222a	-	family with sequence similarity 222, member A	protein-coding
1425	chr15	79011553	79011776	+	0	NA	promoter-TSS (NR_045746)	promoter-TSS (NR_045746)	-623	NR_045746	100038602		NR_045746	ENSMUSG00000116505	Gm10865	-	predicted gene 10865	ncRNA
3512	chr1	125845355	125845902	+	0	NA	intron (NM_027677, intron 1 of 1)	intron (NM_027677, intron 1 of 1)	65759	NM_001311090	72585		NM_145100	ENSMUSG00000026344	Lypd1	2700050C12Rik|C530008O16Rik|Lynx2|Lypdc1	Ly6/Plaur domain containing 1	protein-coding
2273	chr5	43782256	43782459	+	0	NA	promoter-TSS (NM_001159963)	promoter-TSS (NM_001159963)	-208	NM_178729	242960		NM_178729	ENSMUSG00000039753	Fbxl5	Fbl4|Fir4	F-box and leucine-rich repeat protein 5	protein-coding
392	chr17	56453645	56453988	+	0	NA	intron (NM_011218, intron 4 of 32)	intron (NM_011218, intron 4 of 32)	8405	NM_001252456	19280		NM_011218	ENSMUSG00000013236	Ptprs	PTP|PTP-NU3|PTPNU-3|PTPsigma|Ptpt9|R-PTP-S|RPTPsigma	protein tyrosine phosphatase receptor type S	protein-coding
2774	chr14	31669561	31669933	+	0	NA	Intergenic	Intergenic	28683	NM_001374217	26363		NM_025295	ENSMUSG00000021900	Btd	-	biotinidase	protein-coding
1888	chrX	23499173	23499416	+	0	NA	Intergenic	Intergenic	-134212	NM_026167	67455		NM_026167	ENSMUSG00000036782	Klhl13	1200009K10Rik|Bklhd2|D130072F20Rik	kelch-like 13	protein-coding
489	chr10	99531322	99531552	+	0	NA	Intergenic	(TCTG)n|Simple_repeat|Simple_repeat	-77734	NR_038019	100504202		NR_038019	ENSMUSG00000111962	Gm20110	-	predicted gene, 20110	ncRNA
2253	chr3	18054125	18054363	+	0	NA	promoter-TSS (NM_021560)	promoter-TSS (NM_021560)	-81	NM_021560	59058		NM_021560	ENSMUSG00000025128	Bhlhe22	Beta3|Beta3a|Bhlhb5	basic helix-loop-helix family, member e22	protein-coding
1324	chr11	62575545	62576066	+	0	NA	5' UTR (NM_001382491, exon 1 of 14)	5' UTR (NM_001382491, exon 1 of 14)	178	NM_001382489	22368		NM_011706	ENSMUSG00000018507	Trpv2	GRC|OTRPC2|VRL-1|Vrl1	transient receptor potential cation channel, subfamily V, member 2	protein-coding
2268	chr3	30508396	30508692	+	0	NA	intron (NM_001370769, intron 1 of 15)	CpG	1131	NM_021442	14013		NM_007963	ENSMUSG00000027684	Mecom	D630039M04Rik|Evi-1|Evi1|Jbo|Mds|Mds1|Mds1-Evi1|Prdm3|Znfpr1b1	MDS1 and EVI1 complex locus	protein-coding
2113	chr13	44381763	44382191	+	0	NA	Intergenic	Intergenic	-57750	NR_045489	69491		NR_045489	ENSMUSG00000098144	1700029N11Rik	-	RIKEN cDNA 1700029N11 gene	ncRNA
261	chr1	182620349	182620814	+	0	NA	intron (NM_130890, intron 14 of 20)	intron (NM_130890, intron 14 of 20)	55574	NM_130890	170725		NM_130890	ENSMUSG00000038599	Capn8	nCL-2|nCL-2'	calpain 8	protein-coding
2037	chr2	166000957	166001186	+	0	NA	intron (NM_001374779, intron 1 of 22)	intron (NM_001374779, intron 1 of 22)	8434	NM_008679	17979		NM_008679	ENSMUSG00000027678	Ncoa3	2010305B15Rik|Actr|Aib1|KAT13B|Rac3|Src3|Tram-1|Tram1|bHLHe42|p/Cip|pCip	nuclear receptor coactivator 3	protein-coding
299	chr7	81345038	81345388	+	0	NA	promoter-TSS (NM_009092)	promoter-TSS (NM_009092)	21	NM_009092	20068		NM_009092	ENSMUSG00000061787	Rps17	-	ribosomal protein S17	protein-coding
2982	chr1	61203239	61203448	+	0	NA	Intergenic	Intergenic	-175089	NR_040483	77341		NR_040483	ENSMUSG00000085447	9530026F06Rik	-	RIKEN cDNA 9530026F06 gene	ncRNA
2467	chr17	10309286	10309816	+	0	NA	intron (NM_021881, intron 1 of 6)	intron (NM_021881, intron 1 of 6)	9810	NM_001159516	19317		NM_021881	ENSMUSG00000062078	Qki	1110003F05Rik|1500005P18|Qk|l(17)-1Wis|l17Wis1	quaking, KH domain containing RNA binding	protein-coding
2706	chr8	95351862	95352515	+	0	NA	promoter-TSS (NM_008609)	promoter-TSS (NM_008609)	-108	NM_008609	17388		NM_008609	ENSMUSG00000031790	Mmp15	MT-MMP 2|MT2-MMP	matrix metallopeptidase 15	protein-coding
3018	chr6	125457622	125458234	+	0	NA	Intergenic	Intergenic	36832	NM_007657	12527		NM_007657	ENSMUSG00000030342	Cd9	Tspan29	CD9 antigen	protein-coding
1188	chr6	84588850	84589161	+	0	NA	intron (NM_175475, intron 1 of 6)	CpG	4805	NM_175475	232174		NM_175475	ENSMUSG00000063415	Cyp26b1	CP26|P450RAI-2	cytochrome P450, family 26, subfamily b, polypeptide 1	protein-coding
1065	chr18	54551562	54551851	+	0	NA	Intergenic	Intergenic	-55123	NR_166904	105246441		NR_166904		4933434P08Rik	-	RIKEN cDNA 4933434P08 gene	ncRNA
1674	chr11	77607677	77608059	+	0	NA	promoter-TSS (NM_144825)	promoter-TSS (NM_144825)	-53	NM_001364134	216965		NM_144825	ENSMUSG00000017291	Taok1	2810468K05Rik|D130018F14Rik|Map3k16|Markk|Psk2	TAO kinase 1	protein-coding
419	chr1	35811173	35811484	+	0	NA	Intergenic	(CAAA)n|Simple_repeat|Simple_repeat	-257072	NM_015818	50785		NM_015818	ENSMUSG00000045216	Hs6st1	6Ost1	heparan sulfate 6-O-sulfotransferase 1	protein-coding
1435	chr18	82551548	82551767	+	0	NA	intron (NM_001025245, intron 3 of 3)	intron (NM_001025245, intron 3 of 3)	-2806	NM_001025251	17196		NM_010777	ENSMUSG00000041607	Mbp	Hmbpr|golli-mbp|jve|mld|shi	myelin basic protein	protein-coding
2360	chr8	33653325	33653608	+	0	NA	5' UTR (NM_010344, exon 1 of 13)	5' UTR (NM_010344, exon 1 of 13)	228	NM_010344	14782		NM_010344	ENSMUSG00000031584	Gsr	D8Ertd238e|Gr-1|Gr1	glutathione reductase	protein-coding
977	chr6	38534139	38534663	+	0	NA	promoter-TSS (NM_025363)	promoter-TSS (NM_025363)	-460	NM_025363	66117		NM_025363	ENSMUSG00000019689	Fmc1	1110001J03Rik	formation of mitochondrial complex V assembly factor 1	protein-coding
3097	chr4	9532128	9532505	+	0	NA	intron (NM_023066, intron 15 of 23)	intron (NM_023066, intron 15 of 23)	111401	NM_001177854	65973		NM_023066	ENSMUSG00000028207	Asph	2310005F16Rik|3110001L23Rik|BAH|cI-37	aspartate-beta-hydroxylase	protein-coding
2081	chr2	174438734	174439107	+	0	NA	5' UTR (NM_022325, exon 1 of 6)	5' UTR (NM_022325, exon 1 of 6)	119	NM_022325	64138		NM_022325	ENSMUSG00000016256	Ctsz	CTSX|D2Wsu143e	cathepsin Z	protein-coding
393	chr17	56474703	56475293	+	0	NA	intron (NM_011218, intron 1 of 32)	intron (NM_011218, intron 1 of 32)	1482	NM_011218	19280		NM_011218	ENSMUSG00000013236	Ptprs	PTP|PTP-NU3|PTPNU-3|PTPsigma|Ptpt9|R-PTP-S|RPTPsigma	protein tyrosine phosphatase receptor type S	protein-coding
1606	chr19	5273067	5273370	+	0	NA	promoter-TSS (NM_001362451)	promoter-TSS (NM_001362451)	-99	NM_153129	107975		NM_153129	ENSMUSG00000024855	Pacs1	-	phosphofurin acidic cluster sorting protein 1	protein-coding
445	chr12	100226319	100226708	+	0	NA	Intergenic	Intergenic	26369	NM_001313934	12313		NM_009790	ENSMUSG00000001175	Calm1	CaM|Calm|Cam1	calmodulin 1	protein-coding
2813	chr14	48606816	48607446	+	0	NA	Intergenic	Intergenic	55603	NM_001360226	18424		NM_144841	ENSMUSG00000021848	Otx2	E130306E05Rik	orthodenticle homeobox 2	protein-coding
171	chr17	31929918	31930273	+	0	NA	Intergenic	Intergenic	-74291	NM_010831	17691		NM_010831	ENSMUSG00000024042	Sik1	Hrt-20|Msk|Sik|Sik-1|Snf1lk	salt inducible kinase 1	protein-coding
1510	chr11	70656870	70657114	+	0	NA	promoter-TSS (NM_001136062)	promoter-TSS (NM_001136062)	-184	NM_001276285	13808		NM_007933	ENSMUSG00000060600	Eno3	Eno-3|MSE	enolase 3, beta muscle	protein-coding
1654	chr9	95180832	95181331	+	0	NA	intron (NM_177909, intron 14 of 15)	intron (NM_177909, intron 14 of 15)	226189	NM_018763	54371		NM_018763	ENSMUSG00000033350	Chst2	C130041E03Rik|Chts2|GST-2|GlcNAc6ST|Gn6st	carbohydrate sulfotransferase 2	protein-coding
975	chr4	45320302	45320589	+	0	NA	exon (NM_025513, exon 1 of 4)	exon (NM_025513, exon 1 of 4)	171	NM_001362788	66362		NM_025513	ENSMUSG00000028322	Exosc3	2310005D06Rik|Rrp40	exosome component 3	protein-coding
664	chr10	121364908	121365334	+	0	NA	promoter-TSS (NM_029364)	promoter-TSS (NM_029364)	31	NM_001364695	75612		NM_029364	ENSMUSG00000034707	Gns	2610016K11Rik|G6S	glucosamine (N-acetyl)-6-sulfatase	protein-coding
2027	chrX	99994588	99995041	+	0	NA	intron (NM_001177942, intron 1 of 7)	intron (NM_001177942, intron 1 of 7)	19208	NM_001177942	13607		NM_010099	ENSMUSG00000059327	Eda	EDA1|Ed1|Eda-A1|Eda-A2|HED|Ta|Tnlg7c|XLHED|tabby	ectodysplasin-A	protein-coding
1200	chr15	58545511	58545896	+	0	NA	intron (NM_001370912, intron 2 of 40)	L2|LINE|L2	35655	NM_001370912	631797		NM_001370912	ENSMUSG00000037106	Fer1l6	EG631797	fer-1 like family member 6	protein-coding
447	chr10	90400599	90400864	+	0	NA	intron (NM_001359241, intron 12 of 25)	intron (NM_001359241, intron 12 of 25)	-174996	NM_001177397	77531		NM_181398	ENSMUSG00000058589	Anks1b	AIDA-1|AIDA-1b|C030032C09Rik|E530015N03Rik|EB-1|Gm10937|Gm1555	ankyrin repeat and sterile alpha motif domain containing 1B	protein-coding
1334	chr11	66892413	66892831	+	0	NA	Intergenic	Intergenic	-19369	NM_178656	193003		NM_178656	ENSMUSG00000048070	Pirt	A530088H08Rik	phosphoinositide-interacting regulator of transient receptor potential channels	protein-coding
1108	chr11	49486250	49486472	+	0	NA	Intergenic	Intergenic	-8174	NM_001011805	258027		NM_001011805	ENSMUSG00000059729	Or2y1	MOR256-41P|MOR256-42P|Olfr1385|Olfr1549-ps1	olfactory receptor family 2 subfamily Y member 1	protein-coding
2141	chr16	74306858	74307550	+	0	NA	intron (NM_001358492, intron 2 of 26)	intron (NM_001358492, intron 2 of 26)	34863	NR_030464	751561		NR_030464	ENSMUSG00000104758	Mir691	Mirn691|mir-691|mmu-mir-691	microRNA 691	ncRNA
25	chr12	62624230	62624473	+	0	NA	Intergenic	Intergenic	-63436	NR_131949	73309		NR_131949		Spanxn4	1700047L15Rik	SPANX family, member N4	ncRNA
1669	chr9	100942065	100942343	+	0	NA	intron (NM_009282, intron 25 of 33)	L1_Mur2|LINE|L1	92680	NM_025835	66904		NM_025835	ENSMUSG00000032527	Pccb	1300012P06Rik	propionyl Coenzyme A carboxylase, beta polypeptide	protein-coding
1971	chr13	23535101	23535386	+	0	NA	promoter-TSS (NM_145073)	promoter-TSS (NM_145073)	-175	NM_145073	97908		NM_145073	ENSMUSG00000099517	H3c8	H3.1-221|H3c1|H3c10|H3c11|Hist1h3g	H3 clustered histone 8	protein-coding
374	chr17	49427958	49428303	+	0	NA	promoter-TSS (NM_028464)	promoter-TSS (NM_028464)	-234	NM_020042	56738		NM_020042	ENSMUSG00000064120	Mocs1	3110045D15Rik	molybdenum cofactor synthesis 1	protein-coding
3725	chr5	84853637	84854256	+	0	NA	Intergenic	Intergenic	-436564	NM_007937	13839		NM_007937	ENSMUSG00000029245	Epha5	Cek7|Ehk1|Els1|Hek7|Rek7|bsk	Eph receptor A5	protein-coding
1563	chr4	124384151	124384578	+	0	NA	Intergenic	Intergenic	-51644	NR_166446	76410		NR_166446		1700021L23Rik	-	RIKEN cDNA 1700021L23 gene	ncRNA
3070	chr3	154196422	154196678	+	0	NA	intron (NM_001081263, intron 2 of 21)	intron (NM_001081263, intron 2 of 21)	134010	NM_010713	16875		NM_010713	ENSMUSG00000096225	Lhx8	L3|Lhx7	LIM homeobox protein 8	protein-coding
879	chr7	139319487	139319697	+	0	NA	Intergenic	Intergenic	-69517	NM_183144	212111		NM_183144	ENSMUSG00000025477	Inpp5a	-	inositol polyphosphate-5-phosphatase A	protein-coding
1048	chr18	44733403	44733945	+	0	NA	intron (NM_001085373, intron 2 of 18)	intron (NM_001085373, intron 2 of 18)	-71408	NM_001085374	328949		NM_001033406	ENSMUSG00000071856	Mcc	D18Ertd451e|E330037C19	mutated in colorectal cancers	protein-coding
1526	chr4	118229180	118229389	+	0	NA	intron (NM_011213, intron 13 of 32)	intron (NM_011213, intron 13 of 32)	-18720	NR_106085	102466820		NR_106085	ENSMUSG00000098596	Mir7226	Gm27630|mmu-mir-7226	microRNA 7226	ncRNA
2001	chr13	34874266	34874693	+	0	NA	Intergenic	CpG	-1050	NR_165078	19134		NM_013830	ENSMUSG00000021413	Prpf4b	2610037H07|Prp4|Prp4k|Prpk|cbp143	pre-mRNA processing factor 4B	protein-coding
1558	chr6	108782745	108782980	+	0	NA	promoter-TSS (NM_026011)	promoter-TSS (NM_026011)	-197	NM_026011	67166		NM_026011	ENSMUSG00000030105	Arl8b	2610313E07Rik|3100002J04Rik|Arl10c|gie1	ADP-ribosylation factor-like 8B	protein-coding
1834	chr16	16251498	16251944	+	0	NA	intron (NM_026163, intron 6 of 12)	intron (NM_026163, intron 6 of 12)	-22596	NR_153656	433003		NR_153656		Gm5481	EG433003	ribosomal protein L30 pseudogene	pseudo
1686	chr11	79054970	79055519	+	0	NA	intron (NM_013571, intron 2 of 17)	intron (NM_013571, intron 2 of 17)	4592	NM_001348207	16706		NM_013571	ENSMUSG00000018334	Ksr1	B-KSR1|D11Bhm183e|D11Bhm184e|Ksr|RSU2|hb|mKSR1	kinase suppressor of ras 1	protein-coding
2795	chr14	37284060	37284592	+	0	NA	Intergenic	Intergenic	-149004	NM_078478	66092		NM_078478	ENSMUSG00000041028	Ghitm	1010001P14Rik|MICS1|PTD010|Tmbim5	growth hormone inducible transmembrane protein	protein-coding
1951	chr16	23898469	23898988	+	0	NA	Intergenic	Intergenic	-7884	NM_009215	20604		NM_009215	ENSMUSG00000004366	Sst	SOM|SRIF|SS|Smst	somatostatin	protein-coding
2860	chr3	133310654	133310945	+	0	NA	intron (NM_001293641, intron 1 of 11)	intron (NM_001293641, intron 1 of 11)	689	NM_146141	74776		NM_146141	ENSMUSG00000028013	Ppa2	1110013G13Rik|Sid6306	pyrophosphatase (inorganic) 2	protein-coding
223	chr12	80230162	80230397	+	0	NA	intron (NM_134156, intron 1 of 20)	intron (NM_134156, intron 1 of 20)	30084	NM_001379076	109711		NM_134156	ENSMUSG00000015143	Actn1	3110023F10Rik|Actn1a	actinin, alpha 1	protein-coding
1578	chr4	125921655	125921874	+	0	NA	intron (NR_015560, intron 2 of 5)	intron (NR_015560, intron 2 of 5)	639	NR_015560	72395		NR_015560	ENSMUSG00000085562	2610028E06Rik	-	RIKEN cDNA 2610028E06 gene	ncRNA
1280	chr9	58769536	58770016	+	0	NA	Intergenic	Intergenic	-28217	NM_028598	73673		NM_028598	ENSMUSG00000074269	Rec114	2410076I21Rik|4930527A11Rik	REC114 meiotic recombination protein	protein-coding
3540	chr12	12610879	12611205	+	0	NA	Intergenic	Intergenic	58875	NR_136889	102637952		NR_136889	ENSMUSG00000118614	Gm34637	-	predicted gene, 34637	ncRNA
3050	chr8	124949469	124949687	+	0	NA	promoter-TSS (NM_053207)	promoter-TSS (NM_053207)	-324	NM_053207	112405		NM_053207	ENSMUSG00000031987	Egln1	C1orf12|HIF-PH2|HPH-2|Hif-p4h-2|ORF13|Phd2|SM-20	egl-9 family hypoxia-inducible factor 1	protein-coding
2313	chr16	93246935	93247149	+	0	NA	Intergenic	Intergenic	106147	NR_040486	69857		NR_040486	ENSMUSG00000100277	1810053B23Rik	1810008L18Rik|1810056K14Rik	RIKEN cDNA 1810053B23 gene	ncRNA
1124	chr6	54639306	54639660	+	0	NA	intron (NM_001001335, intron 13 of 13)	MTE2b-int|LTR|ERVL-MaLR	36336	NM_001001335	231999		NM_001001335	ENSMUSG00000005225	Plekha8	6330400G01|Fapp-2|Fapp2	pleckstrin homology domain containing, family A (phosphoinositide binding specific) member 8	protein-coding
1052	chr18	46741501	46741867	+	0	NA	promoter-TSS (NM_001303015)	promoter-TSS (NM_001303015)	-105	NM_026217	67526		NM_026217	ENSMUSG00000032905	Atg12	4931423H11Rik|A330058M13Rik|Apg12l|Atg12l	autophagy related 12	protein-coding
329	chr7	96865253	96865580	+	0	NA	intron (NM_001310760, intron 25 of 32)	intron (NM_001310760, intron 25 of 32)	-63867	NR_045874	791381		NR_045874	ENSMUSG00000053049	Gm15413	-	predicted gene 15413	ncRNA
3282	chr4	40773300	40773652	+	0	NA	Intergenic	Intergenic	-15591	NM_021535	74255		NM_021535	ENSMUSG00000028409	Smu1	2600001O03Rik|2610203K23Rik|Bwd	smu-1 suppressor of mec-8 and unc-52 homolog (C. elegans)	protein-coding
1542	chr4	120433239	120433540	+	0	NA	intron (NM_001379184, intron 1 of 15)	intron (NM_001379184, intron 1 of 15)	-19855	NM_001355424
2160	chr13	55592883	55593129	+	0	NA	promoter-TSS (NM_026211)	promoter-TSS (NM_026211)	-129	NM_026211	67511		NM_026211	ENSMUSG00000058569	Tmed9	2400003B06Rik	transmembrane p24 trafficking protein 9	protein-coding
3735	chr5	97016776	97016982	+	0	NA	intron (NM_080708, intron 1 of 15)	intron (NM_080708, intron 1 of 15)	19190	NM_080708	140780		NM_080708	ENSMUSG00000034663	Bmp2k	4933417M22Rik|BIKE	BMP2 inducible kinase	protein-coding
4	chr12	53033601	53034479	+	0	NA	intron (NM_198111, intron 9 of 13)	intron (NM_198111, intron 9 of 13)	-214392	NM_001370964	27386		NM_013780	ENSMUSG00000021010	Npas3	4930423H22Rik|bHLHe12	neuronal PAS domain protein 3	protein-coding
764	chr5	143622241	143622710	+	0	NA	promoter-TSS (NM_011182)	promoter-TSS (NM_011182)	28	NM_011182	19159		NM_011182	ENSMUSG00000018001	Cyth3	ARNO3|CLM3|Grp1|Pscd3	cytohesin 3	protein-coding
439	chr12	99528167	99528536	+	0	NA	Intergenic	Intergenic	-35490	NR_136760	102639404		NR_136760	ENSMUSG00000097917	Gm26839	-	predicted gene, 26839	ncRNA
1915	chr2	161512127	161512329	+	0	NA	Intergenic	Intergenic	-403142	NM_173368	71389		NM_173368	ENSMUSG00000057133	Chd6	5430439G14Rik|6330406J24Rik|CHD-6	chromodomain helicase DNA binding protein 6	protein-coding
1388	chr6	91799178	91799384	+	0	NA	intron (NM_001159507, intron 1 of 23)	intron (NM_001159507, intron 1 of 23)	8112	NM_001159507	243547		NM_001033353	ENSMUSG00000030098	Grip2	-	glutamate receptor interacting protein 2	protein-coding
1695	chr11	81239671	81239945	+	0	NA	intron (NM_001034013, intron 1 of 9)	intron (NM_001034013, intron 1 of 9)	-86905	NM_007384	11418		NM_007384	ENSMUSG00000020704	Asic2	ACIC2|Accn1|BNC1|BNaC1|BNaC1a|Mdeg	acid-sensing ion channel 2	protein-coding
1824	chr4	147904489	147904933	+	0	NA	promoter-TSS (NM_001285923)	promoter-TSS (NM_001285923)	-13	NM_001285923	170731		NM_133201	ENSMUSG00000029020	Mfn2	D630023P19Rik|Fzo	mitofusin 2	protein-coding
3667	chr12	26075676	26076258	+	0	NA	Intergenic	Intergenic	134538	NR_131149	629481		NR_131149	ENSMUSG00000113550	Gm29687	-	predicted gene, 29687	ncRNA
341	chr5	125195321	125195566	+	0	NA	Intergenic	Intergenic	-16229	NM_001253905	20602		NM_011424	ENSMUSG00000029478	Ncor2	N-CoR|SMRT|SMRTe	nuclear receptor co-repressor 2	protein-coding
1536	chr6	99666948	99667196	+	0	NA	promoter-TSS (NM_025829)	promoter-TSS (NM_025829)	-301	NM_025829	66892		NM_025829	ENSMUSG00000093661	Eif4e3	1300018P11Rik|eIF4E-3	eukaryotic translation initiation factor 4E member 3	protein-coding
824	chr11	4866098	4866482	+	0	NA	Intergenic	Intergenic	-7661	NM_008698	18082		NM_008698	ENSMUSG00000034285	Nipsnap1	-	nipsnap homolog 1	protein-coding
222	chr12	79890910	79891141	+	0	NA	Intergenic	Intergenic	33708	NR_131075	77290		NR_131073	ENSMUSG00000112765	9430078K24Rik	-	RIKEN cDNA 9430078K24 gene	ncRNA
2245	chr5	36054421	36054626	+	0	NA	intron (NM_030889, intron 9 of 26)	L2c|LINE|L2	-149498	NM_175249	76943		NM_175249	ENSMUSG00000043430	Psapl1	2310020A21Rik	prosaposin-like 1	protein-coding
1072	chr18	54846811	54847251	+	0	NA	Intergenic	Intergenic	143149	NM_175751	269023		NM_175751	ENSMUSG00000052713	Zfp608	4932417D18Rik|D430007A19Rik|Znf608	zinc finger protein 608	protein-coding
1808	chr4	140219224	140219644	+	0	NA	intron (NM_198610, intron 1 of 9)	MIRc|SINE|MIR	27377	NM_198610	230868		NM_198610	ENSMUSG00000040972	Igsf21	Gm141	immunoglobulin superfamily, member 21	protein-coding
2841	chr8	114018375	114018705	+	0	NA	Intergenic	Intergenic	-115034	NM_001290181	67528		NM_024437	ENSMUSG00000031767	Nudt7	1300007B24Rik|2210404C19Rik	nudix hydrolase 7	protein-coding
2769	chr11	85917288	85917670	+	0	NA	Intergenic	Intergenic	20714	NM_172798	21387		NM_011536	ENSMUSG00000000094	Tbx4	3930401C23	T-box 4	protein-coding
1134	chr4	82757469	82758009	+	0	NA	Intergenic	Intergenic	101934	NM_026647	68268		NM_026647	ENSMUSG00000028403	Zdhhc21	9130404H11Rik|D130004H04Rik|DHHC21|dep	zinc finger, DHHC domain containing 21	protein-coding
3561	chr1	133033653	133034345	+	0	NA	Intergenic	tRNA-Lys-AAA|tRNA|tRNA	-3412	NM_001302802	17248		NM_008575	ENSMUSG00000054387	Mdm4	4933417N07Rik|Mdmx	transformed mouse 3T3 cell double minute 4	protein-coding
2902	chr11	96875865	96876094	+	0	NA	Intergenic	Intergenic	25586	NR_029562	387170		NR_029562	ENSMUSG00000065515	Mir152	Mirn152|mir-152|mmu-mir-152	microRNA 152	ncRNA
2786	chr11	88187388	88187761	+	0	NA	intron (NM_198013, intron 7 of 10)	intron (NM_198013, intron 7 of 10)	-6532	NM_001291270	64656		NM_024174	ENSMUSG00000023723	Mrps23	D11Bwg1153e|MRP-S23|Rpms23|S23mt	mitochondrial ribosomal protein S23	protein-coding
1571	chr6	113604846	113605078	+	0	NA	intron (NM_133937, intron 1 of 2)	CpG	190	NM_133937	101314		NM_133937	ENSMUSG00000033940	Brk1	6720456B07Rik	BRICK1, SCAR/WAVE actin-nucleating complex subunit	protein-coding
29	chr1	164392421	164392705	+	0	NA	intron (NM_138314, intron 12 of 13)	intron (NM_138314, intron 12 of 13)	65792	NM_009721	11931		NM_009721	ENSMUSG00000026576	Atp1b1	Atp4b|Atpb|Atpb-1|NKbeta1	ATPase, Na+/K+ transporting, beta 1 polypeptide	protein-coding
3446	chr9	40784169	40784605	+	0	NA	3' UTR (NM_133733, exon 7 of 7)	3' UTR (NM_133733, exon 7 of 7)	-16889	NM_031165	15481		NM_031165	ENSMUSG00000015656	Hspa8	2410008N15Rik|Hsc70|Hsc71|Hsc73|Hsp73|Hspa10	heat shock protein 8	protein-coding
476	chr10	8752395	8752595	+	0	NA	intron (NM_175155, intron 9 of 19)	intron (NM_175155, intron 9 of 19)	133575	NM_175155	70097		NM_175155	ENSMUSG00000015305	Sash1	1100001C18Rik|2500002E12Rik|A330076K04Rik|mKIAA0790	SAM and SH3 domain containing 1	protein-coding
3329	chr11	114537070	114537438	+	0	NA	Intergenic	Intergenic	-88394	NR_027643	319819		NM_177008	ENSMUSG00000062391	4932435O22Rik	-	RIKEN cDNA 4932435O22 gene	ncRNA
2852	chr19	37696044	37696369	+	0	NA	Intergenic	Intergenic	-1602	NM_007811	13082		NM_007811	ENSMUSG00000024987	Cyp26a1	Cyp26|P450RA|P450RAI|RAH	cytochrome P450, family 26, subfamily a, polypeptide 1	protein-coding
1657	chr9	96324451	96324750	+	0	NA	TTS (NM_178667)	TTS (NM_178667)	39115	NM_001357213	11933		NM_007502	ENSMUSG00000032412	Atp1b3	ATPB-3	ATPase, Na+/K+ transporting, beta 3 polypeptide	protein-coding
1337	chr6	85293582	85293970	+	0	NA	intron (NM_178639, intron 3 of 13)	intron (NM_178639, intron 3 of 13)	39646	NM_178639	94282		NM_178639	ENSMUSG00000033720	Sfxn5	C230001H08Rik	sideroflexin 5	protein-coding
48	chr12	71346693	71347295	+	0	NA	Intergenic	Intergenic	37110	NM_021532	59036		NM_021532	ENSMUSG00000044548	Dact1	4921528D17Rik|DAPPER|DAPPER1|FRODO|Frd1|Frodo1|MDpr1|MTNG3|THYEX3	dishevelled-binding antagonist of beta-catenin 1	protein-coding
3432	chr9	34204484	34204727	+	0	NA	Intergenic	Intergenic	162234	NR_040744	77119		NR_040744	ENSMUSG00000098758	7630403G23Rik	TH-cre|Tg(Th-cre)1Tmd	RIKEN cDNA 7630403G23 gene	ncRNA
3062	chr19	47989186	47989400	+	0	NA	intron (NM_001163267, intron 15 of 17)	B4A|SINE|B4	51581	NM_001163267	381229		NM_001163267	ENSMUSG00000046585	Cfap58	Ccdc147|Gm969	cilia and flagella associated protein 58	protein-coding
770	chr7	128321480	128321787	+	0	NA	Intergenic	Intergenic	-23502	NM_145590	233913		NM_145590	ENSMUSG00000030780	Rusf1	-	RUS family member 1	protein-coding
1958	chr13	21940672	21941019	+	0	NA	Intergenic	Intergenic	-4249	NM_183014	193452		NM_183014	ENSMUSG00000006720	Zfp184	4930500C15Rik	zinc finger protein 184 (Kruppel-like)	protein-coding
1926	chr4	153515735	153516224	+	0	NA	Intergenic	Intergenic	-33149	NM_001099299	230959		NM_001099299	ENSMUSG00000039546	Ajap1	Gm573	adherens junction associated protein 1	protein-coding
3383	chr15	3979571	3979797	+	0	NA	promoter-TSS (NM_134099)	promoter-TSS (NM_134099)	-111	NM_134099	106052		NM_134099	ENSMUSG00000022184	Fbxo4	1700096C12Rik|Fbx4	F-box protein 4	protein-coding
2024	chrX	75577819	75578125	+	0	NA	exon (NM_175122, exon 1 of 2)	exon (NM_175122, exon 1 of 2)	259	NM_175122	67790		NM_175122	ENSMUSG00000031202	Rab39b	6330580M05Rik	RAB39B, member RAS oncogene family	protein-coding
512	chr10	28074519	28074839	+	0	NA	promoter-TSS (NM_008983)	promoter-TSS (NM_008983)	-141	NM_008983	19272		NM_008983	ENSMUSG00000019889	Ptprk	PTPk|RPTPkappa	protein tyrosine phosphatase receptor type K	protein-coding
1963	chr13	23438262	23438487	+	0	NA	Intergenic	Intergenic	-7357	NR_015492	320842		NR_015492	ENSMUSG00000085024	C230035I16Rik	-	RIKEN cDNA C230035I16 gene	ncRNA
1041	chr18	43421532	43421788	+	0	NA	intron (NM_001291455, intron 1 of 13)	intron (NM_001291455, intron 1 of 13)	16626	NM_001291455	22240		NM_009468	ENSMUSG00000024501	Dpysl3	CRMP-4|DRP-3|TUC4|ULIP-1|Ulip|Ulip1	dihydropyrimidinase-like 3	protein-coding
2008	chrX	40350782	40351036	+	0	NA	Intergenic	Intergenic	-487305	NM_001191032	100504400		NM_001191032	ENSMUSG00000121885	Cypt14-ps	Cypt14	cysteine-rich perinuclear theca 14, pseudogene	pseudo
1551	chr6	107498683	107498891	+	0	NA	Intergenic	Intergenic	-30939	NM_008516	16979		NM_008516	ENSMUSG00000034648	Lrrn1	2810047E21Rik|NLRR-1	leucine rich repeat protein 1, neuronal	protein-coding
1677	chr9	103305371	103305619	+	0	NA	intron (NM_176979, intron 1 of 27)	CpG	168	NM_176979	235559		NM_176979	ENSMUSG00000032555	Topbp1	1110031N14Rik|2810429C13Rik|D430026L04Rik|mKIAA0259	topoisomerase (DNA) II binding protein 1	protein-coding
2872	chr3	138528009	138528420	+	0	NA	intron (NM_007917, intron 2 of 7)	intron (NM_007917, intron 2 of 7)	946	NM_001313980	13684		NM_007917	ENSMUSG00000028156	Eif4e	EG668879|Eif4e-ps|If4e|eIF-4E	eukaryotic translation initiation factor 4E	protein-coding
1420	chr18	78520609	78520875	+	0	NA	intron (NM_207651, intron 2 of 21)	intron (NM_207651, intron 2 of 21)	43875	NR_167721	74367		NR_167721	ENSMUSG00000117661	4931439C15Rik	-	RIKEN cDNA 4931439C15 gene	ncRNA
2399	chr3	39610035	39610617	+	0	NA	Intergenic	Intergenic	723386	NM_183221	329628		NM_183221	ENSMUSG00000046743	Fat4	6030410K14Rik|9430004M15	FAT atypical cadherin 4	protein-coding
1101	chr11	44892862	44893229	+	0	NA	intron (NM_001290711, intron 8 of 15)	intron (NM_001290711, intron 8 of 15)	223883	NR_045100	100504255		NR_045100	ENSMUSG00000084773	Gm12159	-	predicted gene 12159	ncRNA
2148	chr13	54503767	54504376	+	0	NA	non-coding (NR_168901, exon 1 of 3)	non-coding (NR_168901, exon 1 of 3)	243	NR_168901	115486438		NR_168901		Gm53205	-	predicted gene, 53205	ncRNA
903	chr6	34388633	34388904	+	0	NA	intron (NR_149754, intron 2 of 9)	intron (NR_149754, intron 2 of 9)	4521	NR_149754	67861		NM_172398	ENSMUSG00000061758	Akr1b10	2310005E10Rik|Akr1b16	aldo-keto reductase family 1, member B10	protein-coding
3094	chr4	9323066	9323838	+	0	NA	intron (NM_001355183, intron 2 of 5)	intron (NM_001355183, intron 2 of 5)	54135	NM_028940	74438		NM_028940	ENSMUSG00000041216	Clvs1	4933402J24Rik|Clvl1|Rlbp1l1	clavesin 1	protein-coding
3803	chr2	80638537	80638802	+	0	NA	promoter-TSS (NM_027091)	promoter-TSS (NM_027091)	-143	NM_027091	69482		NM_027091	ENSMUSG00000026999	Nup35	2310006I24Rik|35kDa|5330402E05Rik|MP44|NO44	nucleoporin 35	protein-coding
583	chr2	146414912	146415285	+	0	NA	intron (NM_001033348, intron 16 of 40)	intron (NM_001033348, intron 16 of 40)	96906	NM_001033348	241694		NM_001033348	ENSMUSG00000037110	Ralgapa2	A230067G21Rik|AS250|P220|RGC2|pp250	Ral GTPase activating protein, alpha subunit 2 (catalytic)	protein-coding
946	chr11	32119180	32119538	+	0	NA	Intergenic	Intergenic	-18131	NR_130637	104692		NR_130637	ENSMUSG00000086386	Gm12108	-	predicted gene 12108	ncRNA
1978	chr16	36770267	36770556	+	0	NA	intron (NM_021301, intron 7 of 21)	intron (NM_021301, intron 7 of 21)	14551	NM_001145899	57738		NM_021301	ENSMUSG00000022899	Slc15a2	8430408C16Rik|Pept2	solute carrier family 15 (H+/peptide transporter), member 2	protein-coding
2172	chrX	134585555	134585863	+	0	NA	promoter-TSS (NM_019865)	promoter-TSS (NM_019865)	55	NM_019865	19982		NM_019865	ENSMUSG00000079435	Rpl36a	L44L|Rpl44	ribosomal protein L36A	protein-coding
3568	chr1	134071502	134071713	+	0	NA	Intergenic	Intergenic	7548	NM_007570	12227		NM_007570	ENSMUSG00000020423	Btg2	APRO1|Pc3|TIS21	BTG anti-proliferation factor 2	protein-coding
3043	chr6	134566984	134567516	+	0	NA	promoter-TSS (NM_008514)	promoter-TSS (NM_008514)	-337	NM_008514	16974		NM_008514	ENSMUSG00000030201	Lrp6	C030016K15Rik|Cd|Gw|ska26|ska<m26Jus>|skax26	low density lipoprotein receptor-related protein 6	protein-coding
1515	chr11	73031021	73031718	+	0	NA	intron (NM_001362841, intron 10 of 16)	intron (NM_001362841, intron 10 of 16)	12381	NM_018883	55984		NM_018883	ENSMUSG00000020785	Camkk1	CaMKKalpha|Camkk|caM-KK 1|caM-KK alpha|caMKK 1|caMKK alpha	calcium/calmodulin-dependent protein kinase kinase 1, alpha	protein-coding
3339	chr11	115071283	115071553	+	0	NA	Intergenic	Intergenic	-9379	NM_172050	217306		NM_172050	ENSMUSG00000048498	Cd300e	CLM2|Cd300le|TREM5	CD300E molecule	protein-coding
3553	chr1	132758939	132759169	+	0	NA	Intergenic	Intergenic	-17257	NM_001160317	269116		NM_182716	ENSMUSG00000026442	Nfasc	D430023G06Rik|NF|mKIAA0756	neurofascin	protein-coding
1942	chr2	165493467	165493678	+	0	NA	promoter-TSS (NM_001007581)	promoter-TSS (NM_001007581)	-258	NM_001007581	381406		NM_001007581	ENSMUSG00000039725	Trp53rka	2810408M09Rik	transformation related protein 53 regulating kinase A	protein-coding
2777	chr14	32381388	32381619	+	0	NA	intron (NM_001034037, intron 1 of 2)	intron (NM_001034037, intron 1 of 2)	6870	NM_001034037	67085		NM_001034037	ENSMUSG00000072473	1700024G13Rik	C10orf53	RIKEN cDNA 1700024G13 gene	protein-coding
1936	chr4	155308133	155308454	+	0	NA	intron (NM_008860, intron 4 of 17)	intron (NM_008860, intron 4 of 17)	36456	NM_001355178	18762		NM_008860	ENSMUSG00000029053	Prkcz	Pkcz|aPKCzeta|nPKC-zeta|zetaPKC	protein kinase C, zeta	protein-coding
2464	chr13	78203510	78203851	+	0	NA	intron (NR_045195, intron 1 of 2)	CpG	-4807	NM_010151	13865		NM_010151	ENSMUSG00000069171	Nr2f1	COUP-TF1|COUP-TFI|COUPTFA|EAR-3|EAR3|Erbal3|SVP44|Tcfcoup1	nuclear receptor subfamily 2, group F, member 1	protein-coding
1205	chr18	60680879	60681230	+	0	NA	Intergenic	Intergenic	17644	NR_045401	328963		NR_045401		G630071F17Rik	G630071F17	RIKEN cDNA G630071F17 gene	ncRNA
3103	chr2	5942583	5942800	+	0	NA	5' UTR (NM_001081131, exon 1 of 17)	5' UTR (NM_001081131, exon 1 of 17)	101	NM_001081131	209692		NM_001081131	ENSMUSG00000025815	Dhtkd1	C330018I04Rik|E1a|OADC-E1|OADH-E1	dehydrogenase E1 and transketolase domain containing 1	protein-coding
836	chr11	17135888	17136089	+	0	NA	Intergenic	Intergenic	-23310	NM_024459	19058		NM_024459	ENSMUSG00000033953	Ppp3r1	CaNB1|Cnb1|MCIP1	protein phosphatase 3, regulatory subunit B, alpha isoform (calcineurin B, type I)	protein-coding
2034	chr4	155839686	155840191	+	0	NA	intron (NM_024263, intron 1 of 9)	intron (NM_024263, intron 1 of 9)	258	NM_024263	74761		NM_024263	ENSMUSG00000029070	Mxra8	1200013A08Rik|1700095D18Rik|Asp3|Dicam	matrix-remodelling associated 8	protein-coding
513	chr10	28157049	28157356	+	0	NA	intron (NM_001359356, intron 1 of 30)	intron (NM_001359356, intron 1 of 30)	82382	NM_001359356	19272		NM_008983	ENSMUSG00000019889	Ptprk	PTPk|RPTPkappa	protein tyrosine phosphatase receptor type K	protein-coding
1327	chr11	62983708	62984504	+	0	NA	intron (NM_025496, intron 1 of 1)	intron (NM_025496, intron 1 of 1)	20028	NR_126547	74884		NR_126547	ENSMUSG00000087604	Cdrt4os1	4930452L02Rik	CMT1A duplicated region transcript 4, opposite strand 1	ncRNA
3716	chr1	158267027	158267425	+	0	NA	intron (NM_207583, intron 3 of 7)	intron (NM_207583, intron 3 of 7)	89034	NM_207583	240843		NM_207583	ENSMUSG00000004031	Brinp2	6430517E21Rik|Fam5b|mKIAA1747	bone morphogenic protein/retinoic acid inducible neural-specific 2	protein-coding
3422	chr9	24860732	24861000	+	0	NA	Intergenic	Intergenic	-86563	NM_194263	57246		NM_020496	ENSMUSG00000031965	Tbx20	9430010M06Rik|Tbx12	T-box 20	protein-coding
1801	chr4	137902248	137902552	+	0	NA	intron (NM_001369179, intron 1 of 18)	intron (NM_001369179, intron 1 of 18)	-11158	NM_001369177	230857		NM_199307	ENSMUSG00000057530	Ece1	ECE-1|ECE-1a|ECE-1b|ECE-1c1|ECE-1d	endothelin converting enzyme 1	protein-coding
360	chr17	46674056	46674382	+	0	NA	promoter-TSS (NM_001368622)	promoter-TSS (NM_001368622)	87	NM_001368622	224823		NM_144857	ENSMUSG00000023971	Rrp36	-	ribosomal RNA processing 36	protein-coding
3659	chr2	73572611	73572916	+	0	NA	intron (NM_007389, intron 4 of 8)	intron (NM_007389, intron 4 of 8)	7575	NM_007389	11435		NM_007389	ENSMUSG00000027107	Chrna1	Achr-1|Acra	cholinergic receptor nicotinic alpha 1 subunit	protein-coding
2848	chr3	125576107	125576398	+	0	NA	intron (NM_022565, intron 4 of 13)	intron (NM_022565, intron 4 of 13)	172161	NM_022565	64580		NM_022565	ENSMUSG00000027971	Ndst4	4930439H17Rik	N-deacetylase/N-sulfotransferase (heparin glucosaminyl) 4	protein-coding
1060	chr18	53417886	53418335	+	0	NA	promoter-TSS (NM_008908)	promoter-TSS (NM_008908)	-103	NM_008908	19038		NM_008908	ENSMUSG00000024538	Ppic	CyP-20c	peptidylprolyl isomerase C	protein-coding
3573	chr9	45561267	45561767	+	0	NA	intron (NM_001081270, intron 3 of 32)	intron (NM_001081270, intron 3 of 32)	-130285	NR_040732	74602		NR_040732	ENSMUSG00000097074	4833428L15Rik	-	RIKEN cDNA 4833428L15 gene	ncRNA
2212	chr8	12548185	12548500	+	0	NA	Intergenic	Intergenic	-24694	NM_024279	78634		NM_024279	ENSMUSG00000010435	Spaca7	1700094C09Rik	sperm acrosome associated 7	protein-coding
1430	chr15	79327169	79327369	+	0	NA	intron (NM_016915, intron 1 of 15)	intron (NM_016915, intron 1 of 15)	1102	NM_001199025	53357		NM_016915	ENSMUSG00000042632	Pla2g6	PNPLA9|iPLA(2)beta|iPLA2|iPLA2beta	phospholipase A2, group VI	protein-coding
2152	chr16	77008806	77009152	+	0	NA	intron (NR_040573, intron 1 of 2)	MERVK26-int|LTR|ERVK	1902	NR_040573	76601		NR_040573	ENSMUSG00000100857	1700041M19Rik	-	RIKEN cDNA 1700041M19 gene	ncRNA
2757	chr19	26877009	26877286	+	0	NA	Intergenic	Intergenic	-8778	NM_001033407	329047		NM_001033407	ENSMUSG00000074913	Gm815	-	predicted gene 815	protein-coding
2365	chr8	34965571	34965838	+	0	NA	promoter-TSS (NM_175091)	promoter-TSS (NM_175091)	-14	NM_175091	21951		NM_175091	ENSMUSG00000031529	Tnks	4930554K12Rik|ARTD5|D130072O21Rik|Parp5a|TANK1|mTNKS1	tankyrase, TRF1-interacting ankyrin-related ADP-ribose polymerase	protein-coding
902	chr6	33732094	33732658	+	0	NA	intron (NM_009148, intron 10 of 17)	intron (NM_009148, intron 10 of 17)	260041	NR_168016	102634837		NR_168016		Gm13853	-	predicted gene 13853	ncRNA
2502	chr13	97774897	97775302	+	0	NA	Intergenic	Intergenic	23987	NR_152263	111365222		NR_152263	ENSMUSG00000097346	Rps18-ps4	Eyelinc18|Gm26619	ribosomal protein S18, pseudogene 4	ncRNA
582	chr17	66123479	66123751	+	0	NA	promoter-TSS (NM_001003919)	promoter-TSS (NM_001003919)	95	NM_001348292	320209		NM_001003919	ENSMUSG00000035842	Ddx11	4732462I11Rik|CHL1|CHLR1|KRG2|essa15a	DEAD/H box helicase 11	protein-coding
248	chr10	80999939	81000344	+	0	NA	intron (NM_010319, intron 1 of 3)	intron (NM_010319, intron 1 of 3)	1224	NM_001038655	14708		NM_010319	ENSMUSG00000048240	Gng7	Hg3b	guanine nucleotide binding protein (G protein), gamma 7	protein-coding
3679	chr12	29336069	29336333	+	0	NA	Intergenic	Intergenic	-192183	NM_001093775	17933		NM_008666	ENSMUSG00000061911	Myt1l	2900046C06Rik|2900093J19Rik|C630034G21Rik|Nztf1|Pmng1|Png-1|mKIAA1106	myelin transcription factor 1-like	protein-coding
41	chr12	70969559	70969794	+	0	NA	Intergenic	Intergenic	-4947	NM_011184	19167		NM_011184	ENSMUSG00000060073	Psma3	Lmpc8	proteasome subunit alpha 3	protein-coding
678	chr13	5897031	5897572	+	0	NA	Intergenic	Intergenic	35812	NM_011803	23849		NM_011803	ENSMUSG00000000078	Klf6	BCD1|CPBP|Copeb|FM2|FM6|Ierepo1|Ierepo3|Zf9	Kruppel-like transcription factor 6	protein-coding
1381	chr6	90782697	90782951	+	0	NA	intron (NM_001356440, intron 1 of 13)	intron (NM_001356440, intron 1 of 13)	27299	NM_001356440	232227		NM_182784	ENSMUSG00000034312	Iqsec1	BRAG2|D6Ertd349e|cI-43	IQ motif and Sec7 domain 1	protein-coding
2492	chr13	97252556	97252777	+	0	NA	3' UTR (NM_007930, exon 3 of 3)	3' UTR (NM_007930, exon 3 of 3)	11561	NM_007930	13803		NM_007930	ENSMUSG00000041773	Enc1	Nrpb|PIG10	ectodermal-neural cortex 1	protein-coding
3129	chr11	102040238	102040647	+	0	NA	Intergenic	Intergenic	-1069	NM_001160711	52685		NM_027987	ENSMUSG00000017309	Cd300lg	2310016B05Rik|Clm9|D11Ertd736e	CD300 molecule like family member G	protein-coding
2261	chr3	23398455	23398876	+	0	NA	Intergenic	Intergenic	1147295	NR_004439	19784		NR_004439		Rprl2	RPRH3|Rmrp3	ribonuclease P RNA-like 2	ncRNA
2790	chr14	34363122	34363345	+	0	NA	Intergenic	Intergenic	-7840	NM_183278	69134		NM_183278	ENSMUSG00000043681	Fam25a	2200001I15Rik|Fam25|Fam25c	family with sequence similarity 25, member A	protein-coding
1746	chr15	99818684	99819108	+	0	NA	intron (NM_001113545, intron 4 of 10)	intron (NM_001113545, intron 4 of 10)	1253	NM_023063	65970		NM_023063	ENSMUSG00000023022	Lima1	Eplin	LIM domain and actin binding 1	protein-coding
2865	chr19	42315129	42315444	+	0	NA	intron (NM_001356588, intron 5 of 14)	intron (NM_001356588, intron 5 of 14)	-35116	NR_037246	100526549		NR_037246	ENSMUSG00000093234	Mir3085	mir-3085|mmu-mir-3085	microRNA 3085	ncRNA
3545	chr12	13268902	13269323	+	0	NA	promoter-TSS (NM_027706)	promoter-TSS (NM_027706)	-15	NM_027706	71169		NM_027706	ENSMUSG00000020576	Nbas	4933425L03Rik|Nag	neuroblastoma amplified sequence	protein-coding
532	chr5	131948811	131949109	+	0	NA	intron (NM_001363480, intron 4 of 19)	intron (NM_001363480, intron 4 of 19)	68691	NR_040704	75369		NR_040704	ENSMUSG00000105773	4930563F08Rik	-	RIKEN cDNA 4930563F08 gene	ncRNA
1013	chr6	50112985	50113283	+	0	NA	intron (NM_001361247, intron 1 of 12)	intron (NM_001361247, intron 1 of 12)	2274	NM_001361247	56524		NM_008016	ENSMUSG00000038388	Pals2	Mpp6|P55t	protein associated with LIN7 2, MAGUK family member	protein-coding
1285	chr9	60441624	60441847	+	0	NA	intron (NM_001040426, intron 3 of 17)	intron (NM_001040426, intron 3 of 17)	69300	NM_001040426	207596		NM_172444	ENSMUSG00000032289	Thsd4	ADAMTSL-6|ADAMTSL6|Adamtsl4|B230114P05Rik	thrombospondin, type I, domain containing 4	protein-coding
352	chr17	45584834	45585353	+	0	NA	TTS (NM_001357771)	TTS (NM_001357771)	7844	NM_022880	63959		NM_022880	ENSMUSG00000023942	Slc29a1	1200014D21Rik|ENT1|mENT1	solute carrier family 29 (nucleoside transporters), member 1	protein-coding
3183	chr1	73116622	73116844	+	0	NA	Intergenic	Intergenic	23944	NR_168338	102633423		NR_168338		Gm31254	-	predicted gene, 31254	ncRNA
1732	chr4	133754154	133754745	+	0	NA	promoter-TSS (NM_001080819)	promoter-TSS (NM_001080819)	-464	NM_001080819	93760		NM_001080819	ENSMUSG00000007880	Arid1a	1110030E03Rik|BAF250|BAF250a|Osa1|Smarcf1	AT-rich interaction domain 1A	protein-coding
3055	chr6	139195034	139195263	+	0	NA	Intergenic	Intergenic	127428	NR_045149	70962		NR_045149	ENSMUSG00000108128	4922502N22Rik	-	RIKEN cDNA 4922502N22 gene	ncRNA
3692	chr12	35894389	35894777	+	0	NA	Intergenic	Intergenic	-31038	NM_207531	403205		NM_207531	ENSMUSG00000036231	Agr3	BCMP11|E030025L21Rik|Gm888	anterior gradient 3	protein-coding
1881	chrX	13072118	13072318	+	0	NA	intron (NM_009481, intron 1 of 44)	CpG	720	NM_009481	22284		NM_009481	ENSMUSG00000031010	Usp9x	5730589N07Rik|Dffrx|FAF-X|Fafl	ubiquitin specific peptidase 9, X chromosome	protein-coding
368	chr17	47864433	47864679	+	0	NA	Intergenic	Intergenic	-29865	NM_001109973	17240		NM_010783	ENSMUSG00000032717	Mdfi	I-mf|I-mfa	MyoD family inhibitor	protein-coding
1137	chr4	83339336	83339554	+	0	NA	Intergenic	Intergenic	-15256	NM_027238	69863		NM_025782	ENSMUSG00000038172	Ttc39b	1810054D07Rik|9130422G05Rik	tetratricopeptide repeat domain 39B	protein-coding
2479	chr17	15704618	15705025	+	0	NA	promoter-TSS (NM_007690)	promoter-TSS (NM_007690)	-146	NM_007690	12648		NM_007690	ENSMUSG00000023852	Chd1	4930525N21Rik	chromodomain helicase DNA binding protein 1	protein-coding
2199	chr8	9227876	9228181	+	0	NA	intron (NM_001347127, intron 2 of 3)	intron (NM_001347127, intron 2 of 3)	83359	NR_073360	74688		NR_073360	ENSMUSG00000109215	4930453L07Rik	-	RIKEN cDNA 4930453L07 gene	ncRNA
3839	chr2	93874092	93874296	+	0	NA	intron (NM_001363092, intron 1 of 14)	intron (NM_001363092, intron 1 of 14)	-5037	NM_001033452	381411		NM_001033452	ENSMUSG00000075023	Accsl	Gm1967	1-aminocyclopropane-1-carboxylate synthase (inactive)-like	protein-coding
87	chr1	175447261	175447478	+	0	NA	intron (NM_001357129, intron 2 of 15)	U2|snRNA|snRNA	45176	NM_011880	24012		NM_011880	ENSMUSG00000026527	Rgs7	-	regulator of G protein signaling 7	protein-coding
3720	chr1	161445287	161445528	+	0	NA	Intergenic	Intergenic	-49250	NM_183391	240873		NM_183391	ENSMUSG00000066755	Tnfsf18	Gitrl|Tnlg2a	tumor necrosis factor (ligand) superfamily, member 18	protein-coding
3075	chr4	6191035	6191346	+	0	NA	promoter-TSS (NM_026534)	promoter-TSS (NM_026534)	85	NM_026534	68053		NM_026534	ENSMUSG00000028243	Ubxn2b	3110003A22Rik|6430407D20Rik|p37	UBX domain protein 2B	protein-coding
2582	chr13	107696106	107696365	+	0	NA	Intergenic	Intergenic	8838	NR_045900	72257		NR_045900	ENSMUSG00000102000	1700006H21Rik	-	RIKEN cDNA 1700006H21 gene	ncRNA
259	chr1	182517131	182517501	+	0	NA	exon (NM_009794, exon 1 of 21)	exon (NM_009794, exon 1 of 21)	294	NM_009794	12334		NM_009794	ENSMUSG00000026509	Capn2	CALP80|Capa-2|Capa2|m-calpain|m-calpin	calpain 2	protein-coding
3664	chr12	22906094	22906562	+	0	NA	Intergenic	CpG	103915	NR_015504	69732		NM_028362	ENSMUSG00000073164	2410018L13Rik	2810480C08Rik	RIKEN cDNA 2410018L13 gene	ncRNA
886	chr7	139731184	139731765	+	0	NA	Intergenic	Intergenic	-47544	NR_105827	102465215		NR_105827	ENSMUSG00000098619	Mir6401	Gm27442|mmu-mir-6401	microRNA 6401	ncRNA
2459	chr17	9167807	9169012	+	0	NA	promoter-TSS (NR_027881)	promoter-TSS (NR_027881)	-387	NR_027881	67791		NR_027881	ENSMUSG00000097049	6530411M01Rik	-	RIKEN cDNA 6530411M01 gene	ncRNA
240	chr1	178855800	178856128	+	0	NA	intron (NM_001161665, intron 5 of 14)	intron (NM_001161665, intron 5 of 14)	326839	NM_001161665	269152		NM_177724	ENSMUSG00000026494	Kif26b	4832420M10|D230039L06Rik	kinesin family member 26B	protein-coding
2348	chr8	26844272	26844577	+	0	NA	Intergenic	Intergenic	-20001	NR_045904	72316		NR_045904	ENSMUSG00000100335	2310008N11Rik	-	RIKEN cDNA 2310008N11 gene	ncRNA
1827	chr4	148114895	148115425	+	0	NA	intron (NM_027426, intron 2 of 6)	MIR|SINE|MIR	15538	NM_027426	70433		NM_027426	ENSMUSG00000029005	Draxin	2610109H07Rik|neucrin	dorsal inhibitory axon guidance protein	protein-coding
670	chr10	125288577	125288902	+	0	NA	intron (NM_001358915, intron 3 of 5)	intron (NM_001358915, intron 3 of 5)	20077	NM_001358915	20503		NM_011391	ENSMUSG00000020102	Slc16a7	4921534N07Rik|9030411M13Rik|D630004K10Rik|Mct2	solute carrier family 16 (monocarboxylic acid transporters), member 7	protein-coding
1301	chr11	58306942	58307293	+	0	NA	promoter-TSS (NM_182996)	promoter-TSS (NM_182996)	48	NM_182996	103836		NM_182996	ENSMUSG00000037243	Zfp692	Zfp692-ps|Znf692	zinc finger protein 692	protein-coding
2622	chr8	77826039	77826275	+	0	NA	Intergenic	B3A|SINE|B2	-101705	NM_010332	13617		NM_010332	ENSMUSG00000031616	Ednra	AEA001|ET-AR|ETa|Gpcr10|Mhdaaea1	endothelin receptor type A	protein-coding
2240	chr3	14071257	14071546	+	0	NA	intron (NM_001163328, intron 3 of 8)	intron (NM_001163328, intron 3 of 8)	125096	NM_001163329	76897		NM_178631	ENSMUSG00000039717	Ralyl	0710005M24Rik	RALY RNA binding protein-like	protein-coding
1296	chr9	61538048	61538336	+	0	NA	Intergenic	Intergenic	165826	NM_001083928	21887		NM_009389	ENSMUSG00000032280	Tle3	2610103N05Rik|ESG|Grg3a|Grg3b|mKIAA1547	transducin-like enhancer of split 3	protein-coding
565	chr2	142560017	142560235	+	0	NA	Intergenic	Intergenic	341338	NM_001355123	16558		NM_001081133	ENSMUSG00000038844	Kif16b	8430434E15Rik|mKIAA1590	kinesin family member 16B	protein-coding
2899	chr14	54577975	54578318	+	0	NA	promoter-TSS (NM_010590)	promoter-TSS (NM_010590)	-485	NM_010590	16475		NM_010590	ENSMUSG00000022178	Ajuba	Jub	ajuba LIM protein	protein-coding
3139	chr11	102984856	102985074	+	0	NA	Intergenic	Intergenic	14956	NR_105896	102466988		NR_105896	ENSMUSG00000098613	Mir6931	Gm27303|mmu-mir-6931	microRNA 6931	ncRNA
2372	chr8	40423475	40423699	+	0	NA	promoter-TSS (NM_178395)	promoter-TSS (NM_178395)	-228	NM_178395	70546		NM_178395	ENSMUSG00000039470	Zdhhc2	5730415P04Rik|6430583A19Rik|DHHC-2	zinc finger, DHHC domain containing 2	protein-coding
1127	chr4	80925922	80926248	+	0	NA	intron (NM_026821, intron 1 of 1)	intron (NM_026821, intron 1 of 1)	15399	NM_026821	52829		NM_026821	ENSMUSG00000048706	Lurap1l	1110029A09Rik|D4Bwg0951e|WI-13707|bM350F23.1	leucine rich adaptor protein 1-like	protein-coding
778	chr5	148289966	148290560	+	0	NA	intron (NM_001359503, intron 9 of 14)	intron (NM_001359503, intron 9 of 14)	25046	NM_001359505	77521		NM_029920	ENSMUSG00000029651	Mtus2	5730592G18Rik|A730013O20Rik|C130038G02Rik|Cazip|Gm763|mKIAA0774	microtubule associated tumor suppressor candidate 2	protein-coding
353	chr17	45685869	45686255	+	0	NA	promoter-TSS (NM_026732)	promoter-TSS (NM_026732)	156	NM_198167	224807		NM_198167	ENSMUSG00000036026	Tmem63b	-	transmembrane protein 63b	protein-coding
533	chr5	132023116	132023348	+	0	NA	intron (NM_001363480, intron 4 of 19)	intron (NM_001363480, intron 4 of 19)	142963	NR_040704	75369		NR_040704	ENSMUSG00000105773	4930563F08Rik	-	RIKEN cDNA 4930563F08 gene	ncRNA
1416	chr18	77562409	77562816	+	0	NA	intron (NM_001164504, intron 1 of 7)	intron (NM_001164504, intron 1 of 7)	2524	NM_001164504	225743		NM_001164504	ENSMUSG00000025427	Ark2c	2900024M11Rik|Akd2|G630064H08Rik|Gm96|Rnf165	arkadia (RNF111) C-terminal like ring finger ubiquitin ligase 2C	protein-coding
1722	chr4	132034082	132034476	+	0	NA	intron (NM_183428, intron 1 of 20)	intron (NM_183428, intron 1 of 20)	14799	NM_001128606	269587		NM_183428	ENSMUSG00000028906	Epb41	4.1R|D4Ertd442e|Elp-1|Elp1|Epb4.1|mKIAA4056	erythrocyte membrane protein band 4.1	protein-coding
3303	chr4	43969151	43969564	+	0	NA	intron (NM_027450, intron 3 of 4)	intron (NM_027450, intron 3 of 4)	11655	NM_027450	384009		NM_027450	ENSMUSG00000028480	Glipr2	5730414A08Rik|GAPR-1	GLI pathogenesis-related 2	protein-coding
816	chr10	130288229	130288482	+	0	NA	Intergenic	Intergenic	-8101	NM_001329490	11923		NM_007501	ENSMUSG00000048015	Neurod4	ATH-3|Atoh3|MATH-3|Math3|bHLHa4	neurogenic differentiation 4	protein-coding
567	chr2	143062956	143063277	+	0	NA	promoter-TSS (NM_021335)	promoter-TSS (NM_021335)	47	NM_021335	20639		NM_021335	ENSMUSG00000008333	Snrpb2	2810052G09Rik	U2 small nuclear ribonucleoprotein B	protein-coding
2088	chr2	174899198	174899433	+	0	NA	Intergenic	Intergenic	43411	NR_166457	102632360		NR_166457		Gm14616	-	predicted gene 14616	ncRNA
2165	chr7	141658624	141658828	+	0	NA	Intergenic	Intergenic	-3333	NM_001368953	353328		NM_181729	ENSMUSG00000118661	Muc6	-	mucin 6, gastric	protein-coding
3730	chr5	90338395	90338634	+	0	NA	intron (NM_198010, intron 1 of 32)	intron (NM_198010, intron 1 of 32)	27671	NM_198010	81702		NM_030886	ENSMUSG00000055204	Ankrd17	4933425K22Rik|A130069E23Rik|A930008M01|Foe|Gtar|Mask|mKIAA0697	ankyrin repeat domain 17	protein-coding
2352	chr8	30648319	30648693	+	0	NA	Intergenic	LTR78B|LTR|ERV1	80111	NR_045856	71314		NR_045856	ENSMUSG00000097044	4933433F19Rik	-	RIKEN cDNA 4933433F19 gene	ncRNA
2646	chr3	102055903	102056201	+	0	NA	Intergenic	Intergenic	-30363	NM_009814	12373		NM_009814	ENSMUSG00000027861	Casq2	Csq2|ESTM52|cCSQ	calsequestrin 2	protein-coding
1690	chr11	80080811	80081122	+	0	NA	promoter-TSS (NM_001277106)	promoter-TSS (NM_001277106)	25	NM_001277106	54394		NM_018776	ENSMUSG00000017561	Crlf3	Creme9|Cytor4	cytokine receptor-like factor 3	protein-coding
3829	chr2	92726526	92726733	+	0	NA	Intergenic	Intergenic	125512	NM_001356553	76969		NM_023850	ENSMUSG00000027221	Chst1	2610008E20Rik|C6ST|GST-1|Gst1|KS6ST|KSGAL6ST|KSST	carbohydrate sulfotransferase 1	protein-coding
1910	chr4	150914418	150914941	+	0	NA	Intergenic	CpG	-4758	NM_020569	57320		NM_020569	ENSMUSG00000028964	Park7	DJ-1|Dj1	Parkinson disease (autosomal recessive, early onset) 7	protein-coding
1181	chr4	100436065	100436329	+	0	NA	intron (NM_013845, intron 8 of 8)	intron (NM_013845, intron 8 of 8)	-42670	NM_001033773	381534		NM_001033773	ENSMUSG00000069733	Ube2u	-	ubiquitin-conjugating enzyme E2U (putative)	protein-coding
3011	chr8	121360912	121361557	+	0	NA	Intergenic	Intergenic	180720	NM_029597	76405		NM_029597	ENSMUSG00000031809	1700018B08Rik	1700084O22Rik	RIKEN cDNA 1700018B08 gene	protein-coding
1837	chr16	18066062	18066700	+	0	NA	promoter-TSS (NR_110380)	promoter-TSS (NR_110380)	-22	NR_110380	13353		NM_010047	ENSMUSG00000003531	Dgcr6	-	DiGeorge syndrome critical region gene 6	protein-coding
43	chr10	71865730	71865949	+	0	NA	Intergenic	Intergenic	114866	NR_003644	108950		NM_175390		1700049L16Rik	-	hematological and neurological expressed 1-like pseudogene	pseudo
2632	chr3	90220403	90220651	+	0	NA	promoter-TSS (NM_026677)	promoter-TSS (NM_026677)	-257	NM_026677	68328		NM_026677	ENSMUSG00000027935	Rab13	0610007N03Rik|B230212B15Rik	RAB13, member RAS oncogene family	protein-coding
32	chr12	69296415	69296651	+	0	NA	promoter-TSS (NM_027117)	promoter-TSS (NM_027117)	-148	NM_027117	69554		NM_027117	ENSMUSG00000020978	Klhdc2	2310022K15Rik|D12Ertd522e|HCLP-1|LCP	kelch domain containing 2	protein-coding
70	chr12	75922656	75923195	+	0	NA	exon (NM_001005510, exon 23 of 116)	exon (NM_001005510, exon 23 of 116)	13822	NR_039560	100628610		NR_039560	ENSMUSG00000092922	Mir5101	mmu-mir-5101|mu-mir-5101	microRNA 5101	ncRNA
2873	chr3	138743081	138743586	+	0	NA	intron (NR_121195, intron 1 of 7)	intron (NR_121195, intron 1 of 7)	1125	NR_121195	56224		NM_019571	ENSMUSG00000028152	Tspan5	2810455A09Rik|4930505M03Rik|NET-4|Tm4sf9	tetraspanin 5	protein-coding
177	chr2	102635271	102636272	+	0	NA	intron (NM_173749, intron 7 of 10)	intron (NM_173749, intron 7 of 10)	-22918	NM_001361018	20511		NM_011393	ENSMUSG00000005089	Slc1a2	1700091C19Rik|2900019G14Rik|Eaat2|GLT-1|GLT1|MGLT1	solute carrier family 1 (glial high affinity glutamate transporter), member 2	protein-coding
1100	chr11	44740021	44740366	+	0	NA	intron (NM_001362569, intron 6 of 15)	intron (NM_001362569, intron 6 of 15)	119965	NM_001362569	13591		NM_007897	ENSMUSG00000057098	Ebf1	Ebf|O/E-1|OE-1|Olf-1|Olf1	early B cell factor 1	protein-coding
232	chr1	177382627	177382998	+	0	NA	Intergenic	Intergenic	-59539	NM_001355098	30928		NM_013915	ENSMUSG00000063659	Zbtb18	RP58|Zfp238|Znf238.|zfp-238	zinc finger and BTB domain containing 18	protein-coding
2345	chr8	26471750	26472368	+	0	NA	Intergenic	Intergenic	313890	NM_199042	73754		NM_199042	ENSMUSG00000037214	Thap1	4833431A01Rik	THAP domain containing, apoptosis associated protein 1	protein-coding
1421	chr18	78982126	78982629	+	0	NA	intron (NM_053099, intron 2 of 5)	intron (NM_053099, intron 2 of 5)	128067	NM_053099	240427		NM_053099	ENSMUSG00000024548	Setbp1	C130092E12|Seb|mKIAA0437	SET binding protein 1	protein-coding
3802	chr2	79797651	79797923	+	0	NA	intron (NR_110979, intron 4 of 4)	ID_B1|SINE|B4	90007	NM_172420	75276		NM_172420	ENSMUSG00000034683	Ppp1r1c	4930565M23Rik|4930579P15Rik	protein phosphatase 1, regulatory inhibitor subunit 1C	protein-coding
971	chr6	36672598	36672820	+	0	NA	Intergenic	Intergenic	137470	NM_008973	19242		NM_008973	ENSMUSG00000029838	Ptn	HARP|HB-GAM|HBBM|HBBN|HBGF-8|HBNF|OSF|Osf-1|Osf1	pleiotrophin	protein-coding
1040	chr18	43282462	43282762	+	0	NA	intron (NM_178749, intron 5 of 12)	intron (NM_178749, intron 5 of 12)	74915	NM_178749	269019		NM_178749	ENSMUSG00000039954	Stk32a	A930015B13Rik|YANK1	serine/threonine kinase 32A	protein-coding
2096	chr2	180472756	180472988	+	0	NA	intron (NM_148933, intron 9 of 11)	intron (NM_148933, intron 9 of 11)	11894	NM_148933	108115		NM_148933	ENSMUSG00000038963	Slco4a1	OATP-E|Slc21a12	solute carrier organic anion transporter family, member 4a1	protein-coding
3078	chr4	6688943	6689159	+	0	NA	intron (NM_001377079, intron 8 of 9)	intron (NM_001377079, intron 8 of 9)	-234780	NM_010945	18201		NM_010945	ENSMUSG00000028245	Nsmaf	C630007J05|Fan	neutral sphingomyelinase (N-SMase) activation associated factor	protein-coding
1994	chr16	41937658	41937987	+	0	NA	intron (NM_001361281, intron 4 of 8)	intron (NM_001361281, intron 4 of 8)	365647	NR_105858	102466172		NR_105858	ENSMUSG00000098300	Mir6540	Gm27780|mir-6540|mmu-mir-6540	microRNA 6540	ncRNA
1550	chr6	106728433	106728635	+	0	NA	intron (NM_008370, intron 10 of 12)	intron (NM_008370, intron 10 of 12)	20503	NM_008370	16192		NM_008370	ENSMUSG00000005364	Il5ra	CD125|CDw125|Il5r	interleukin 5 receptor, alpha	protein-coding
1614	chr15	89476132	89476537	+	0	NA	promoter-TSS (NR_077233)	promoter-TSS (NR_077233)	82	NR_077233	100532730		NR_077233		C230037L18Rik	-	RIKEN cDNA C230037L18 gene	ncRNA
175	chr2	102423264	102423635	+	0	NA	Intergenic	RSINE1|SINE|B4	-22549	NM_020267	80985		NM_020267	ENSMUSG00000027189	Trim44	Dipb|Mc7	tripartite motif-containing 44	protein-coding
1709	chr4	127710976	127711434	+	0	NA	Intergenic	Intergenic	236364	NR_166430	73488		NR_166430		1700080G11Rik	-	RIKEN cDNA 1700080G11 gene	ncRNA
441	chr12	99562065	99562292	+	0	NA	Intergenic	Intergenic	-1663	NR_136760	102639404		NR_136760	ENSMUSG00000097917	Gm26839	-	predicted gene, 26839	ncRNA
2853	chr3	127199560	127199956	+	0	NA	intron (NM_001327938, intron 1 of 47)	L1ME4a|LINE|L1	38453	NR_105030	100862268		NR_105029	ENSMUSG00000097456	Gm16958	-	predicted gene, 16958	ncRNA
2868	chr19	42518617	42519027	+	0	NA	promoter-TSS (NM_177464)	promoter-TSS (NM_177464)	17	NM_177464	52013		NM_177464	ENSMUSG00000025184	R3hcc1l	1700036B12Rik|C10orf28|D19Ertd386e|GIDRP86|Gidrp88	R3H domain and coiled-coil containing 1 like	protein-coding
2444	chr17	6399865	6400281	+	0	NA	intron (NR_163600, intron 3 of 11)	intron (NR_163600, intron 3 of 11)	26869	NR_163600	101055731		NR_163600	ENSMUSG00000116719	Gm29719	-	synaptotagmin-like 3 pseudogene	pseudo
834	chr11	11884771	11885180	+	0	NA	non-coding (NR_045178, exon 4 of 4)	non-coding (NR_045178, exon 4 of 4)	5433	NM_016672	13195		NM_016672	ENSMUSG00000020182	Ddc	Aadc	dopa decarboxylase	protein-coding
3382	chr15	3389317	3389529	+	0	NA	intron (NM_010284, intron 2 of 10)	MER21B|LTR|ERVL	-85897	NM_001166063	100039139		NM_001166063	ENSMUSG00000091119	Ccdc152	-	coiled-coil domain containing 152	protein-coding
1962	chr16	32003137	32003447	+	0	NA	promoter-TSS (NM_177103)	promoter-TSS (NM_177103)	-5	NM_001357088	320213		NM_023801	ENSMUSG00000022772	Senp5	6230429P13Rik|A730063F07Rik|SMT3IP3	SUMO/sentrin specific peptidase 5	protein-coding
1487	chr9	74848093	74848381	+	0	NA	promoter-TSS (NR_045284)	promoter-TSS (NR_045284)	-200	NR_045284	100503019		NR_045284	ENSMUSG00000066477	Gm16551	-	predicted gene 16551	ncRNA
3	chr12	52380049	52380480	+	0	NA	Intergenic	Intergenic	100345	NR_136881	102638611		NR_136881	ENSMUSG00000111982	Gm35135	-	predicted gene, 35135	ncRNA
559	chr5	137032559	137032922	+	0	NA	exon (NM_001039385, exon 2 of 2)	exon (NM_001039385, exon 2 of 2)	2445	NM_001039385	381677		NM_001039385	ENSMUSG00000037428	Vgf	Gm1052	VGF nerve growth factor inducible	protein-coding
339	chr5	124598278	124598547	+	0	NA	promoter-TSS (NM_026486)	promoter-TSS (NM_026486)	-337	NM_026486	67978		NM_026486	ENSMUSG00000118662	Tctn2	4432405B04Rik|Tect2	tectonic family member 2	protein-coding
1288	chr9	61111450	61112244	+	0	NA	Intergenic	Intergenic	-6461	NR_105026	66785		NR_105026	ENSMUSG00000111807	4933433G08Rik	-	RIKEN cDNA 4933433G08 gene	ncRNA
3548	chr12	16789854	16790167	+	0	NA	intron (NM_015764, intron 1 of 34)	intron (NM_015764, intron 1 of 34)	10876	NM_015764	268527		NM_015764	ENSMUSG00000036523	Greb1	5730583K22Rik|9130004E13|mKIAA0575	gene regulated by estrogen in breast cancer protein	protein-coding
3063	chr19	52617302	52617524	+	0	NA	Intergenic	RMER1A|Other|Other	-305768	NR_030678	100043450		NR_030678	ENSMUSG00000117896	AA387883	-	expressed sequence AA387883	ncRNA
540	chr5	134639459	134639858	+	0	NA	promoter-TSS (NM_001312867)	promoter-TSS (NM_001312867)	-249	NM_001312867	22384		NM_033561	ENSMUSG00000040731	Eif4h	D5Ertd355e|E430026L18Rik|Ef4h|Wbscr1|Wscr1|eIF-4H	eukaryotic translation initiation factor 4H	protein-coding
1570	chr6	113442580	113442784	+	0	NA	5' UTR (NM_001243739, exon 1 of 2)	5' UTR (NM_001243739, exon 1 of 2)	113	NM_026365	67767		NM_026365	ENSMUSG00000051256	Jagn1	5830427H10Rik	jagunal homolog 1	protein-coding
3058	chr3	152193647	152193882	+	0	NA	promoter-TSS (NM_025926)	promoter-TSS (NM_025926)	81	NM_025926	67035		NM_025926	ENSMUSG00000028035	Dnajb4	1700029A20Rik|2010306G19Rik|5730460G06Rik	DnaJ heat shock protein family (Hsp40) member B4	protein-coding
3026	chr6	126849122	126849390	+	0	NA	promoter-TSS (NM_025358)	promoter-TSS (NM_025358)	-112	NM_025358	66108		NM_025358	ENSMUSG00000000399	Ndufa9	1010001N11Rik	NADH:ubiquinone oxidoreductase subunit A9	protein-coding
3433	chr9	35317191	35317681	+	0	NA	Intergenic	Intergenic	36331	NR_040715	71133		NR_040715	ENSMUSG00000111746	4933422A05Rik	-	RIKEN cDNA 4933422A05 gene	ncRNA
429	chr1	38244401	38244616	+	0	NA	intron (NM_001290814, intron 10 of 21)	intron (NM_001290814, intron 10 of 21)	112425	NR_151587	329123		NR_151587	ENSMUSG00000102716	Gm5099	EG329123	predicted gene 5099	ncRNA
2609	chr8	71464666	71465000	+	0	NA	promoter-TSS (NM_053162)	promoter-TSS (NM_053162)	-93	NM_053162	94065		NM_053162	ENSMUSG00000034880	Mrpl34	0610007O17Rik|D8Bwg1484e	mitochondrial ribosomal protein L34	protein-coding
944	chr11	32000441	32000669	+	0	NA	promoter-TSS (NM_001290680)	promoter-TSS (NM_001290680)	136	NM_008741	18197		NM_008741	ENSMUSG00000020297	Nsg2	P19	neuron specific gene family member 2	protein-coding
265	chr1	183150570	183150939	+	0	NA	intron (NM_001278219, intron 2 of 8)	intron (NM_001278219, intron 2 of 8)	-3197	NM_001278220	68897		NM_026866	ENSMUSG00000030768	Disp1	1190008H24Rik|DispA	dispatched RND transporter family member 1	protein-coding
1380	chr6	90782107	90782339	+	0	NA	intron (NM_001356440, intron 1 of 13)	intron (NM_001356440, intron 1 of 13)	27900	NM_001356440	232227		NM_182784	ENSMUSG00000034312	Iqsec1	BRAG2|D6Ertd349e|cI-43	IQ motif and Sec7 domain 1	protein-coding
2153	chr16	77322280	77322609	+	0	NA	Intergenic	Intergenic	-6884	NR_015543	77994		NR_015543	ENSMUSG00000090386	Mir99ahg	2810055G20Rik|D730043B02Rik	Mir99a and Mirlet7c-1 host gene (non-protein coding)	ncRNA
3572	chr9	45546249	45546614	+	0	NA	intron (NM_001081270, intron 3 of 32)	intron (NM_001081270, intron 3 of 32)	-115199	NR_040732	74602		NR_040732	ENSMUSG00000097074	4833428L15Rik	-	RIKEN cDNA 4833428L15 gene	ncRNA
2168	chr7	142533155	142533537	+	0	NA	intron (NM_011288, intron 1 of 4)	intron (NM_011288, intron 1 of 4)	314	NM_011288	19935		NM_011288	ENSMUSG00000037772	Mrpl23	L23mrp|Rpl23|Rpl23l	mitochondrial ribosomal protein L23	protein-coding
2085	chr5	25705772	25706032	+	0	NA	promoter-TSS (NM_020570)	promoter-TSS (NM_020570)	-105	NM_020570	57434		NM_020570	ENSMUSG00000028933	Xrcc2	4921524O04Rik|8030409M04Rik|RAD51|RecA	X-ray repair complementing defective repair in Chinese hamster cells 2	protein-coding
2213	chr8	12671746	12672247	+	0	NA	promoter-TSS (NR_166502)	promoter-TSS (NR_166502)	104	NM_198031	259279		NM_198031	ENSMUSG00000000759	Tubgcp3	GCP3|Spc98p	tubulin, gamma complex component 3	protein-coding
2493	chr13	97256680	97256911	+	0	NA	Intergenic	Intergenic	15690	NM_007930	13803		NM_007930	ENSMUSG00000041773	Enc1	Nrpb|PIG10	ectodermal-neural cortex 1	protein-coding
1061	chr18	53479716	53480340	+	0	NA	intron (NM_001033281, intron 2 of 6)	intron (NM_001033281, intron 2 of 6)	15482	NM_001033281	225518		NM_001033281	ENSMUSG00000069378	Prdm6	Gm92|PRISM	PR domain containing 6	protein-coding
233	chr1	177445386	177445736	+	0	NA	promoter-TSS (NM_013915)	promoter-TSS (NM_013915)	-260	NM_013915	30928		NM_013915	ENSMUSG00000063659	Zbtb18	RP58|Zfp238|Znf238.|zfp-238	zinc finger and BTB domain containing 18	protein-coding
1431	chr15	79466791	79467011	+	0	NA	Intergenic	Intergenic	-24758	NM_001359863	27373		NM_013767	ENSMUSG00000022433	Csnk1e	CK1epsilon|CKIe|KC1epsilon|tau	casein kinase 1, epsilon	protein-coding
2503	chr13	97829607	97829814	+	0	NA	Intergenic	Intergenic	78598	NR_152263	111365222		NR_152263	ENSMUSG00000097346	Rps18-ps4	Eyelinc18|Gm26619	ribosomal protein S18, pseudogene 4	ncRNA
3489	chr2	34634181	34634395	+	0	NA	Intergenic	Intergenic	120944	NM_025709	66691		NM_025709	ENSMUSG00000026867	Gapvd1	2010005B09Rik|4432404J10Rik|Gapex-5|RAP6|RME-6|mKIAA1521	GTPase activating protein and VPS9 domains 1	protein-coding
267	chr12	88360476	88360730	+	0	NA	promoter-TSS (NM_001277296)	promoter-TSS (NM_001277296)	89	NM_001361600	72113		NM_028105	ENSMUSG00000021044	Adck1	2610005A10Rik	aarF domain containing kinase 1	protein-coding
1800	chr4	136945262	136945469	+	0	NA	intron (NM_007939, intron 3 of 16)	MIR|SINE|MIR	11451	NM_007939	13842		NM_007939	ENSMUSG00000028661	Epha8	Eek|Hek3|mKIAA1459	Eph receptor A8	protein-coding
1943	chr2	165543131	165543793	+	0	NA	Intergenic	Intergenic	39565	NM_130451	170441		NM_130451	ENSMUSG00000027661	Slc2a10	Glut10	solute carrier family 2 (facilitated glucose transporter), member 10	protein-coding
3552	chr1	132694040	132694403	+	0	NA	intron (NM_001160317, intron 1 of 27)	intron (NM_001160317, intron 1 of 27)	13105	NM_001160318	269116		NM_182716	ENSMUSG00000026442	Nfasc	D430023G06Rik|NF|mKIAA0756	neurofascin	protein-coding
2173	chrX	136234092	136234301	+	0	NA	Intergenic	RLTR41B|LTR|ERV1	10155	NM_001127169	100040972		NM_001127169	ENSMUSG00000079428	Tceal7	1110018P05Rik	transcription elongation factor A (SII)-like 7	protein-coding
3042	chr6	128845404	128845695	+	0	NA	Intergenic	Intergenic	-19234	NM_030599	80782		NM_030599	ENSMUSG00000079298	Klrb1b	Klrb1d|Ly55b|Ly55d|NKR-P1B|NKR-P1D|Nkrp1-b|Nkrp1b|Nkrp1d|ly-55b|ly-55d	killer cell lectin-like receptor subfamily B member 1B	protein-coding
3466	chr9	43930879	43931638	+	0	NA	Intergenic	Intergenic	-112126	NM_009382	21838		NM_009382	ENSMUSG00000032011	Thy1	CD90|T25|Thy-1|Thy-1.2|Thy1.1|Thy1.2	thymus cell antigen 1, theta	protein-coding
474	chr10	8037709	8038584	+	0	NA	Intergenic	(CA)n|Simple_repeat|Simple_repeat	-82023	NM_138667	68652		NM_138667	ENSMUSG00000015755	Tab2	1110030N06Rik|A530078N03Rik|Map3k7ip2|mKIAA0733	TGF-beta activated kinase 1/MAP3K7 binding protein 2	protein-coding
3707	chr1	155718848	155719081	+	0	NA	intron (NM_010712, intron 2 of 5)	intron (NM_010712, intron 2 of 5)	23063	NM_010712	16872		NM_010712	ENSMUSG00000026468	Lhx4	A330062J17Rik|Gsh-4|Gsh4	LIM homeobox protein 4	protein-coding
3036	chr8	123268218	123268495	+	0	NA	3' UTR (NM_020497, exon 11 of 11)	3' UTR (NM_020497, exon 11 of 11)	-14134	NM_001310661	72325		NM_028200	ENSMUSG00000001062	Vps9d1	1300018I17Rik|2410004N05Rik|5DOS1|Vsp9d1	VPS9 domain containing 1	protein-coding
808	chr18	9393115	9393318	+	0	NA	intron (NM_026484, intron 1 of 9)	intron (NM_026484, intron 1 of 9)	56938	NM_026484	67974		NM_026484	ENSMUSG00000024286	Ccny	1700025H17Rik|3110050L10Rik|4631402G10Rik|5730405I09Rik	cyclin Y	protein-coding
3423	chr9	24883933	24884137	+	0	NA	Intergenic	Intergenic	-90173	NR_153861	102631612		NR_153861	ENSMUSG00000111866	E130101E03Rik	-	RIKEN cDNA E130101E03 gene	ncRNA
2714	chr3	102743664	102744020	+	0	NA	intron (NM_001243132, intron 1 of 7)	intron (NM_001243132, intron 1 of 7)	-8425	NR_040588	78491		NR_040588	ENSMUSG00000086745	Tspan2os	2410057H14Rik	tetraspanin 2, opposite strand	ncRNA
3102	chr4	13436594	13436863	+	0	NA	Intergenic	Intergenic	-306574	NM_001111026	12395		NM_009822	ENSMUSG00000006586	Runx1t1	Cbfa2t1h|ETO|MTG8	RUNX1 translocation partner 1	protein-coding
2689	chr8	86338608	86338933	+	0	NA	Intergenic	Intergenic	227820	NM_172912	244562		NM_172912	ENSMUSG00000036872	Abcc12	4930467B22Rik|MRP9	ATP-binding cassette, sub-family C member 12	protein-coding
1300	chr9	62166341	62166785	+	0	NA	Intergenic	Intergenic	-43954	NR_160774	93683		NM_033320	ENSMUSG00000032252	Glce	1110017N23Rik|C130034A12Rik|Hsepi	glucuronyl C5-epimerase	protein-coding
347	chr5	125563625	125563894	+	0	NA	intron (NM_001190352, intron 1 of 8)	intron (NM_001190352, intron 1 of 8)	31341	NM_001190352	208151		NM_001190352	ENSMUSG00000070498	Tmem132b	mKIAA1786	transmembrane protein 132B	protein-coding
59	chr1	169858070	169858532	+	0	NA	Intergenic	Intergenic	-70638	NM_001033185	78465		NM_001033185	ENSMUSG00000070532	Ccdc190	1700084C01Rik	coiled-coil domain containing 190	protein-coding
1234	chr18	65490077	65490512	+	0	NA	intron (NR_105742, intron 3 of 6)	intron (NR_105742, intron 3 of 6)	59304	NM_172833	240354		NM_172833	ENSMUSG00000032688	Malt1	A630046N12|D430033E09Rik|Pcasp1	MALT1 paracaspase	protein-coding
2529	chr8	69142369	69143050	+	0	NA	intron (NM_001370971, intron 1 of 3)	MLTR14|LTR|ERV1	41489	NM_199364	211134		NM_199364	ENSMUSG00000036306	Lzts1	F37|FEZ1|PSD-Zip70	leucine zipper, putative tumor suppressor 1	protein-coding
2005	chrX	36807879	36808188	+	0	NA	Intergenic	CpG	9167	NR_131979	69591		NR_131979		Mdrl	2310010G23Rik	mitochondrial dynamic related lncRNA	ncRNA
2623	chr8	78634410	78635110	+	0	NA	intron (NR_104094, intron 4 of 9)	intron (NR_104094, intron 4 of 9)	125432	NR_104094	76775		NM_029736	ENSMUSG00000031684	Slc10a7	2410193C02Rik|P7	solute carrier family 10 (sodium/bile acid cotransporter family), member 7	protein-coding
3721	chr7	43562124	43562777	+	0	NA	promoter-TSS (NM_001008549)	promoter-TSS (NM_001008549)	80	NM_001008549	210104		NM_001008549	ENSMUSG00000056592	Zfp658	-	zinc finger protein 658	protein-coding
2666	chr14	24500666	24500975	+	0	NA	Intergenic	Intergenic	10067	NM_001360586	20088		NM_011297	ENSMUSG00000025290	Rps24	-	ribosomal protein S24	protein-coding
1975	chr16	34571866	34572250	+	0	NA	Intergenic	Intergenic	-58031	NM_177357	545156		NM_177357	ENSMUSG00000061751	Kalrn	2210407G14Rik|DUET|E530005C20Rik|Gm539|Hapip|TRAD	kalirin, RhoGEF kinase	protein-coding
212	chr10	79793481	79793766	+	0	NA	promoter-TSS (NM_001161747)	promoter-TSS (NM_001161747)	51	NM_023128	18483		NM_023128	ENSMUSG00000035863	Palm	-	paralemmin	protein-coding
2145	chr13	53285932	53286196	+	0	NA	promoter-TSS (NM_013846)	promoter-TSS (NM_013846)	60	NM_013846	26564		NM_013846	ENSMUSG00000021464	Ror2	Ntrkr2	receptor tyrosine kinase-like orphan receptor 2	protein-coding
2583	chr13	107767091	107767298	+	0	NA	intron (NM_145456, intron 8 of 17)	intron (NM_145456, intron 8 of 17)	79797	NR_045900	72257		NR_045900	ENSMUSG00000102000	1700006H21Rik	-	RIKEN cDNA 1700006H21 gene	ncRNA
3409	chr1	92782626	92783175	+	0	NA	Intergenic	Intergenic	-48745	NM_016696	14733		NM_016696	ENSMUSG00000034220	Gpc1	-	glypican 1	protein-coding
345	chr5	125238103	125238372	+	0	NA	Intergenic	Intergenic	-59023	NM_001253905	20602		NM_011424	ENSMUSG00000029478	Ncor2	N-CoR|SMRT|SMRTe	nuclear receptor co-repressor 2	protein-coding
1880	chrX	12135655	12136094	+	0	NA	intron (NR_045434, intron 3 of 3)	CpG	24472	NR_045434	71458		NM_029510	ENSMUSG00000040363	Bcor	2900008C10Rik|5830466J11Rik|8430401K06Rik|BcorR|D930024N20Rik|mKIAA1575	BCL6 interacting corepressor	protein-coding
814	chr10	130244108	130244587	+	0	NA	Intergenic	Intergenic	-33219	NM_146300	258297		NM_146300	ENSMUSG00000045559	Or9k7	MOR210-5|Olfr827	olfactory receptor family 9 subfamily K member 7	protein-coding
60	chr1	169916732	169917680	+	0	NA	Intergenic	Intergenic	-11733	NM_001033185	78465		NM_001033185	ENSMUSG00000070532	Ccdc190	1700084C01Rik	coiled-coil domain containing 190	protein-coding
493	chr10	17373910	17374241	+	0	NA	Intergenic	Intergenic	-278293	NR_038020	100504235		NR_038020	ENSMUSG00000101969	Gm20125	-	predicted gene, 20125	ncRNA
3599	chr9	50856653	50857174	+	0	NA	promoter-TSS (NM_001286553)	promoter-TSS (NM_001286553)	-11	NM_001286553	73699		NM_028614	ENSMUSG00000032058	Ppp2r1b	2410091N08Rik	protein phosphatase 2, regulatory subunit A, beta	protein-coding
1955	chr16	30064919	30065369	+	0	NA	promoter-TSS (NM_008235)	promoter-TSS (NM_008235)	-213	NM_008235	15205		NM_008235	ENSMUSG00000022528	Hes1	Hry|bHLHb39	hes family bHLH transcription factor 1	protein-coding
2791	chr14	34617005	34617287	+	0	NA	Intergenic	Lx10|LINE|L1	-17004	NM_013887	30044		NM_013887	ENSMUSG00000021799	Opn4	1110007J02Rik|Gm533	opsin 4 (melanopsin)	protein-coding
3787	chr2	75786058	75786355	+	0	NA	Intergenic	Intergenic	-45971	NM_172666	228061		NM_172666	ENSMUSG00000042410	Agps	5832437L22|9930035G10Rik|Adaps|Adas|Adhaps|Adps|Aldhpsy|bs2	alkylglycerone phosphate synthase	protein-coding
800	chr18	3839815	3840333	+	0	NA	Intergenic	Intergenic	-325758	NM_026092	67328		NM_026092	ENSMUSG00000024233	Lyzl1	1700038F02Rik|Lyc2|Lyzd1	lysozyme-like 1	protein-coding
3693	chr1	152815239	152815553	+	0	NA	intron (NM_010877, intron 3 of 15)	intron (NM_010877, intron 3 of 15)	15243	NM_010877	17970		NM_010877	ENSMUSG00000026480	Ncf2	NOXA2|Ncf-2|p67phox	neutrophil cytosolic factor 2	protein-coding
319	chr7	94975326	94975884	+	0	NA	Intergenic	Intergenic	-1195639	NM_001310762	23966		NM_011858	ENSMUSG00000048078	Tenm4	Doc4|ELM2|Odz4|Ten-m4|l(7)-3Rn|l7Rn3|mKIAA1302	teneurin transmembrane protein 4	protein-coding
2260	chr3	21892121	21892394	+	0	NA	Intergenic	Intergenic	-91486	NR_166473	319506		NR_166473		7530428D23Rik	-	RIKEN cDNA 7530428D23 gene	ncRNA
1012	chr4	57748406	57748845	+	0	NA	intron (NM_001384150, intron 6 of 10)	intron (NM_001384150, intron 6 of 10)	-96623	NM_009649	677884		NM_009649	ENSMUSG00000038729	Pakap	53-H12|AA959716|AI649048|AKAP-2|AKAP-KL|Akap2|B130066I24|B230340M18Rik|Gm20459|PRKA2|Palm2|Palm2-Akap2|Palm2Akap2|Palm2akap2|R75368|pEN70	paralemmin A kinase anchor protein	protein-coding
283	chr1	187787440	187787926	+	0	NA	intron (NM_001357535, intron 1 of 7)	intron (NM_001357535, intron 1 of 7)	135442	NM_001357535	26381		NM_011935	ENSMUSG00000026610	Esrrg	ERR3|Errg|NR3B3|mKIAA0832	estrogen-related receptor gamma	protein-coding
3182	chr1	72823478	72824300	+	0	NA	promoter-TSS (NM_008342)	promoter-TSS (NM_008342)	-591	NM_008342	16008		NM_008342	ENSMUSG00000039323	Igfbp2	IBP-2|Igfbp-2|mIGFBP-2	insulin-like growth factor binding protein 2	protein-coding
1733	chr4	134430476	134430896	+	0	NA	Intergenic	Intergenic	19485	NR_045800	69409		NR_045800	ENSMUSG00000087343	1700021N21Rik	-	RIKEN cDNA 1700021N21 gene	ncRNA
2539	chr3	69722509	69722709	+	0	NA	intron (NM_133787, intron 2 of 15)	CpG-9222	554	NM_133787	97112		NM_133787	ENSMUSG00000027787	Nmd3	-	NMD3 ribosome export adaptor	protein-coding
1224	chr18	64332506	64332842	+	0	NA	Intergenic	Intergenic	-7690	NM_194268	225631		NM_194268	ENSMUSG00000045991	Onecut2	C730009D12|OC-2|Oc2	one cut domain, family member 2	protein-coding
2368	chr8	36631164	36631684	+	0	NA	intron (NM_001194940, intron 5 of 17)	intron (NM_001194940, intron 5 of 17)	-17481	NM_015802	50768		NM_015802	ENSMUSG00000031523	Dlc1	A730069N07Rik|Arhgap7|HP|STARD12|dlc-1	deleted in liver cancer 1	protein-coding
2353	chr8	31076271	31076905	+	0	NA	Intergenic	Intergenic	-12939	NM_025869	66959		NM_025869	ENSMUSG00000039661	Dusp26	2310043K02Rik|Skrp3	dual specificity phosphatase 26	protein-coding
1180	chr6	83349465	83349853	+	0	NA	intron (NM_175277, intron 1 of 3)	intron (NM_175277, intron 1 of 3)	183	NM_175277	78653		NM_175277	ENSMUSG00000045160	Bola3	1810056O20Rik	bolA family member 3	protein-coding
3010	chr6	125090206	125090666	+	0	NA	Intergenic	Intergenic	-5545	NM_001346610	107932		NM_001346610	ENSMUSG00000063870	Chd4	9530019N15Rik|D6Ertd380e|Mi-2beta|mKIAA4075	chromodomain helicase DNA binding protein 4	protein-coding
3644	chr2	58319731	58319995	+	0	NA	intron (NM_001111030, intron 1 of 8)	intron (NM_001111030, intron 1 of 8)	4944	NM_001033369	269275		NM_001033369	ENSMUSG00000026834	Acvr1c	ACTR-IC|ACVRLK7|ALK7|Alk-7|C230097P10	activin A receptor, type IC	protein-coding
884	chr7	139582518	139582866	+	0	NA	non-coding (NR_027857, exon 1 of 4)	non-coding (NR_027857, exon 1 of 4)	105	NR_027857	14912		NM_183248	ENSMUSG00000041309	Nkx6-2	Gtx|Nkx6.2	NK6 homeobox 2	protein-coding
389	chr2	133362601	133363316	+	0	NA	Intergenic	Intergenic	-189201	NM_007553	12156		NM_007553	ENSMUSG00000027358	Bmp2	Bmp2a	bone morphogenetic protein 2	protein-coding
1691	chr11	80292450	80292699	+	0	NA	Intergenic	Intergenic	-8338	NM_139228	246104		NM_139228	ENSMUSG00000017692	Rhbdl3	Rhbdl4|Rhomr1|Vrho	rhomboid like 3	protein-coding
213	chr10	79794165	79794654	+	0	NA	intron (NM_023128, intron 1 of 8)	intron (NM_023128, intron 1 of 8)	837	NM_023128	18483		NM_023128	ENSMUSG00000035863	Palm	-	paralemmin	protein-coding
1911	chr4	151786679	151787056	+	0	NA	intron (NM_001081557, intron 3 of 23)	intron (NM_001081557, intron 3 of 23)	74901	NM_001081557	100072		NM_001081557	ENSMUSG00000014592	Camta1	1810059M14Rik|2310058O09Rik|mKIAA0833	calmodulin binding transcription activator 1	protein-coding
2633	chr3	90247854	90248077	+	0	NA	promoter-TSS (NM_013901)	promoter-TSS (NM_013901)	-227	NM_013901	30791		NM_013901	ENSMUSG00000052310	Slc39a1	Zip1|Zirtl	solute carrier family 39 (zinc transporter), member 1	protein-coding
3731	chr7	44854589	44854969	+	0	NA	3' UTR (NM_001253920, exon 5 of 5)	3' UTR (NM_001253920, exon 5 of 5)	-2367	NM_001290764	59047		NM_021549	ENSMUSG00000002963	Pnkp	1810009G08Rik|PNK	polynucleotide kinase 3'- phosphatase	protein-coding
1789	chr9	119444675	119444995	+	0	NA	promoter-TSS (NM_172456)	promoter-TSS (NM_172456)	-125	NR_153321
492	chr10	14233858	14234429	+	0	NA	Intergenic	Intergenic	267764	NM_010437	15273		NM_010437	ENSMUSG00000015501	Hivep2	Gm20114|MIBP-1|MIBP1|Schnurri-2|Shn-2	human immunodeficiency virus type I enhancer binding protein 2	protein-coding
2373	chr8	40861844	40862201	+	0	NA	promoter-TSS (NM_001044740)	promoter-TSS (NM_001044740)	-345	NM_007514	11988		NM_007514	ENSMUSG00000031596	Slc7a2	20.5|Atrc2|CAT-2|Cat2|Tea	solute carrier family 7 (cationic amino acid transporter, y+ system), member 2	protein-coding
3565	chr1	133237761	133238254	+	0	NA	Intergenic	Intergenic	-8090	NM_001160268	240753		NM_182930	ENSMUSG00000041757	Plekha6	9530028L01Rik|Pepp3	pleckstrin homology domain containing, family A member 6	protein-coding
1518	chr6	97178746	97179001	+	0	NA	intron (NM_001081111, intron 1 of 16)	CpG	251	NM_001081111	232286		NM_001081111	ENSMUSG00000030059	Tmf1	7030402D04Rik|Gm153|Tmf1`	TATA element modulatory factor 1	protein-coding
3302	chr2	29346760	29347048	+	0	NA	promoter-TSS (NM_026896)	promoter-TSS (NM_026896)	94	NM_026896	68975		NM_026896	ENSMUSG00000026799	Med27	1500015J03Rik|2310042P07Rik|Crsp8|D2Ertd434e	mediator complex subunit 27	protein-coding
1766	chr9	107289594	107289796	+	0	NA	promoter-TSS (NM_001316691)	promoter-TSS (NM_001316691)	182	NM_178907	102626		NM_178907	ENSMUSG00000032577	Mapkapk3	3PK|MAPKAP-K3|MAPKAP3|MK-3|MK3|MapkKapk3	mitogen-activated protein kinase-activated protein kinase 3	protein-coding
1407	chr18	75690110	75690464	+	0	NA	intron (NM_201354, intron 1 of 11)	intron (NM_201354, intron 1 of 11)	7409	NM_201354	269037		NM_201354	ENSMUSG00000052928	Ctif	Gm672	CBP80/20-dependent translation initiation factor	protein-coding
1723	chr4	132038119	132038377	+	0	NA	intron (NM_183428, intron 1 of 20)	intron (NM_183428, intron 1 of 20)	10830	NM_001128606	269587		NM_183428	ENSMUSG00000028906	Epb41	4.1R|D4Ertd442e|Elp-1|Elp1|Epb4.1|mKIAA4056	erythrocyte membrane protein band 4.1	protein-coding
2845	chr8	118004436	118004718	+	0	NA	Intergenic	Intergenic	-202603	NM_001357232	68533		NM_026758	ENSMUSG00000031843	Mphosph6	1110001M01Rik	M phase phosphoprotein 6	protein-coding
282	chr1	187651463	187651762	+	0	NA	promoter-TSS (NM_001357535)	promoter-TSS (NM_001357535)	-146	NM_001357534	26381		NM_011935	ENSMUSG00000026610	Esrrg	ERR3|Errg|NR3B3|mKIAA0832	estrogen-related receptor gamma	protein-coding
1208	chr18	60947567	60947886	+	0	NA	intron (NM_177407, intron 3 of 17)	intron (NM_177407, intron 3 of 17)	-6147	NR_106079	102465703		NR_106079	ENSMUSG00000098247	Mir7220	Gm27329|mmu-mir-7220	microRNA 7220	ncRNA
548	chr5	135498889	135499195	+	0	NA	intron (NM_146001, intron 1 of 30)	intron (NM_146001, intron 1 of 30)	-9813	NR_168637	215114		NM_146001	ENSMUSG00000039959	Hip1	2610109B09Rik|A930014B11Rik|E130315I21Rik|mKIAA4113	huntingtin interacting protein 1	protein-coding
2241	chr3	14863218	14863478	+	0	NA	promoter-TSS (NM_007606)	promoter-TSS (NM_007606)	-190	NM_007606	12350		NM_007606	ENSMUSG00000027559	Car3	Ca3|Car-3	carbonic anhydrase 3	protein-coding
1597	chr19	4863030	4863318	+	0	NA	exon (NM_013456, exon 17 of 21)	exon (NM_013456, exon 17 of 21)	8009	NM_019861	56464		NM_019861	ENSMUSG00000083282	Ctsf	-	cathepsin F	protein-coding
3776	chr2	74739530	74739812	+	0	NA	intron (NM_010468, intron 1 of 2)	intron (NM_010468, intron 1 of 2)	-13013	NR_110447	102634401		NR_110447	ENSMUSG00000085015	Gm14424	Gm14426	predicted gene 14424	ncRNA
42	chr10	71347438	71347806	+	0	NA	promoter-TSS (NM_027184)	promoter-TSS (NM_027184)	-141	NM_001347191	69718		NM_027184	ENSMUSG00000060733	Ipmk	2410017C19Rik|Impk	inositol polyphosphate multikinase	protein-coding
2798	chr11	89501850	89502166	+	0	NA	intron (NM_001327810, intron 7 of 19)	intron (NM_001327810, intron 7 of 19)	-83060	NM_172534	382543		NM_172534	ENSMUSG00000047773	Ankfn1	4932411E22Rik|Gm1175|mWAKE|nmf9	ankyrin-repeat and fibronectin type III domain containing 1	protein-coding
2929	chr1	39868123	39868357	+	0	NA	Intergenic	Intergenic	15797	NR_168308	102639244		NR_168308		Gm35600	-	predicted gene, 35600	ncRNA
55	chr1	169766808	169767046	+	0	NA	Intergenic	Intergenic	-19285	NM_009062	19736		NM_009062	ENSMUSG00000038530	Rgs4	ESTM48|ESTM50	regulator of G-protein signaling 4	protein-coding
33	chr12	69892811	69893238	+	0	NA	promoter-TSS (NM_178628)	promoter-TSS (NM_178628)	-81	NM_178628	73991		NM_178628	ENSMUSG00000021066	Atl1	4930435M24Rik|Adfsp|Fsp1|Spg3|Spg3a	atlastin GTPase 1	protein-coding
2983	chr1	61208329	61208789	+	0	NA	Intergenic	Intergenic	-169873	NR_040483	77341		NR_040483	ENSMUSG00000085447	9530026F06Rik	-	RIKEN cDNA 9530026F06 gene	ncRNA
2717	chr3	103641023	103641311	+	0	NA	intron (NM_001276680, intron 4 of 4)	MLT1A0|LTR|ERVL-MaLR	65041	NM_001276681	54524		NM_018800	ENSMUSG00000027849	Syt6	3110037A08Rik|sytVI	synaptotagmin VI	protein-coding
666	chr10	37416348	37416730	+	0	NA	Intergenic	Intergenic	274069	NR_166106	100040846		NM_177177		5930403N24Rik	Gm16524	RIKEN cDNA 5930403N24 gene	ncRNA
1575	chr4	125762926	125763148	+	0	NA	Intergenic	Intergenic	159366	NR_015560	72395		NR_015560	ENSMUSG00000085562	2610028E06Rik	-	RIKEN cDNA 2610028E06 gene	ncRNA
2112	chr13	44182556	44182804	+	0	NA	Intergenic	Intergenic	33807	NR_045088	100503592		NR_045088	ENSMUSG00000113186	A330076C08Rik	-	RIKEN cDNA A330076C08 gene	ncRNA
2252	chr5	36869747	36869957	+	0	NA	intron (NM_001360003, intron 1 of 8)	CpG	1342	NM_172994	269643		NM_172994	ENSMUSG00000029120	Ppp2r2c	6330548O06Rik|IMYPNO|IMYPNO1|PR52	protein phosphatase 2, regulatory subunit B, gamma	protein-coding
3704	chr1	155281401	155281625	+	0	NA	intron (NM_011273, intron 14 of 14)	MIRb|SINE|MIR	-36981	NM_001370865	207792		NM_001370865	ENSMUSG00000033722	BC034090	6820428L09|mKIAA1614	cDNA sequence BC034090	protein-coding
3619	chr7	36731470	36731692	+	0	NA	intron (NM_172298, intron 1 of 1)	intron (NM_172298, intron 1 of 1)	33463	NM_172298	243931		NM_172298	ENSMUSG00000021217	Tshz3	A630038G13Rik|Tsh3|Zfp537|mKIAA1474|teashirt3	teashirt zinc finger family member 3	protein-coding
453	chr1	194148832	194149379	+	0	NA	Intergenic	Intergenic	73654	NR_040477	74942		NR_040477	ENSMUSG00000103692	4930503O07Rik	-	RIKEN cDNA 4930503O07 gene	ncRNA
3728	chr7	44590648	44590885	+	0	NA	non-coding (NR_169735, exon 1 of 6)	non-coding (NR_169735, exon 1 of 6)	314	NM_001385631	16504		NM_008422	ENSMUSG00000062785	Kcnc3	KShIIID|Kcr2-3|Kv3.3	potassium voltage gated channel, Shaw-related subfamily, member 3	protein-coding
3756	chr7	49092184	49092622	+	0	NA	intron (NM_001111016, intron 2 of 38)	intron (NM_001111016, intron 2 of 38)	69755	NR_154465	108167511		NR_154465		9130015G15Rik	-	RIKEN cDNA 9130015G15 gene	ncRNA
3203	chr1	81098697	81098899	+	0	NA	intron (NM_001356400, intron 2 of 5)	intron (NM_001356400, intron 2 of 5)	21391	NM_001356397	241134		NM_172849	ENSMUSG00000054976	Nyap2	9430031J16Rik|Jr6|Kiaa1486	neuronal tyrosine-phophorylated phosphoinositide 3-kinase adaptor 2	protein-coding
1105	chr11	47988563	47988764	+	0	NA	Intergenic	CpG	-609338	NM_011891	24052		NM_011891	ENSMUSG00000020354	Sgcd	35DAG|A530047J11Rik|SG-delta|delta-SG	sarcoglycan, delta (dystrophin-associated glycoprotein)	protein-coding
523	chr5	130003095	130003363	+	0	NA	promoter-TSS (NM_010368)	promoter-TSS (NM_010368)	-180	NM_010368	110006		NM_010368	ENSMUSG00000025534	Gusb	Gur|Gus|Gus-r|Gus-s|Gus-t|Gus-u|Gut|asd|g	glucuronidase, beta	protein-coding
2340	chr8	24127606	24127876	+	0	NA	Intergenic	Intergenic	311205	NM_026931	69068		NM_026931	ENSMUSG00000056313	Tcim	1110065B09Rik|1810011O10Rik	transcriptional and immune response regulator	protein-coding
1396	chr6	92727906	92728255	+	0	NA	Intergenic	(A)n|Simple_repeat|Simple_repeat	-21896	NM_001081146	243548		NM_001081146	ENSMUSG00000030020	Prickle2	6230400G14Rik|6720451F06Rik|Pk2|mpk2	prickle planar cell polarity protein 2	protein-coding
3513	chr1	125859272	125859671	+	0	NA	intron (NM_027677, intron 1 of 1)	intron (NM_027677, intron 1 of 1)	51916	NM_001311090	72585		NM_145100	ENSMUSG00000026344	Lypd1	2700050C12Rik|C530008O16Rik|Lynx2|Lypdc1	Ly6/Plaur domain containing 1	protein-coding
102	chr5	110553102	110553830	+	0	NA	intron (NM_198306, intron 1 of 10)	intron (NM_198306, intron 1 of 10)	9111	NM_198306	231605		NM_198306	ENSMUSG00000033316	Galnt9	GalNAc-T9	polypeptide N-acetylgalactosaminyltransferase 9	protein-coding
2272	chr5	43662484	43662709	+	0	NA	intron (NM_001359905, intron 1 of 37)	intron (NM_001359905, intron 1 of 37)	217	NM_001359904	231214		NM_172274	ENSMUSG00000039765	Cc2d2a	5730509K17Rik|b2b1035Clo	coiled-coil and C2 domain containing 2A	protein-coding
1045	chr15	14423067	14423466	+	0	NA	Intergenic	Intergenic	-1249591	NM_007666	12563		NM_007666	ENSMUSG00000039385	Cdh6	cad6	cadherin 6	protein-coding
1555	chr4	124149821	124150068	+	0	NA	Intergenic	Intergenic	182776	NR_166446	76410		NR_166446		1700021L23Rik	-	RIKEN cDNA 1700021L23 gene	ncRNA
709	chr10	52690996	52691220	+	0	NA	exon (NM_178675, exon 1 of 8)	exon (NM_178675, exon 1 of 8)	607	NM_178675	215085		NM_178675	ENSMUSG00000038602	Slc35f1	Duf6|E130016L02	solute carrier family 35, member F1	protein-coding
1805	chr4	138652903	138653158	+	0	NA	Intergenic	Intergenic	-29038	NM_029401	75718		NM_029401	ENSMUSG00000028753	Vwa5b1	4931403E03Rik	von Willebrand factor A domain containing 5B1	protein-coding
2447	chr13	73107446	73107826	+	0	NA	Intergenic	Intergenic	121464	NR_126459	75361		NR_126459		4930555K05Rik	-	RIKEN cDNA 4930555K05 gene	ncRNA
1201	chr18	59175099	59175370	+	0	NA	promoter-TSS (NM_001081328)	promoter-TSS (NM_001081328)	-106	NM_001081328	78923		NM_001081328	ENSMUSG00000058152	Chsy3	4833446K15Rik	chondroitin sulfate synthase 3	protein-coding
2248	chr3	16872551	16872970	+	0	NA	Intergenic	Intergenic	55666	NR_153388	102632048		NR_153388		Gm30223	-	predicted gene, 30223	ncRNA
2939	chr14	60771193	60771516	+	0	NA	intron (NM_183175, intron 1 of 3)	L1MB2|LINE|L1	3220	NM_183175	239126		NM_183175	ENSMUSG00000071347	C1qtnf9	9130217G22Rik|Adif1|CTRP9|Ciqtnf9	C1q and tumor necrosis factor related protein 9	protein-coding
1511	chr11	70687724	70688337	+	0	NA	promoter-TSS (NM_178116)	promoter-TSS (NM_178116)	75	NM_001190378	216874		NM_178116	ENSMUSG00000040712	Camta2	Kiaa0909-hp|mKIAA0909	calmodulin binding transcription activator 2	protein-coding
1484	chr9	74384422	74384775	+	0	NA	Intergenic	Intergenic	274264	NM_001033500	546144		NM_177908	ENSMUSG00000044976	Wdr72	D230040E23	WD repeat domain 72	protein-coding
468	chr10	4726466	4726671	+	0	NA	intron (NM_007956, intron 2 of 8)	intron (NM_007956, intron 2 of 8)	16410	NM_001302531	13982		NM_007956	ENSMUSG00000019768	Esr1	ER|ER-alpha|ERa|ERalpha|ESR|Estr|Estra|Nr3a1	estrogen receptor 1 (alpha)	protein-coding
522	chr7	101817827	101818346	+	0	NA	promoter-TSS (NM_008887)	promoter-TSS (NM_008887)	-227	NM_008887	11859		NM_008887	ENSMUSG00000007946	Phox2a	Arix|Phox2|Pmx2|Pmx2a|Px2a	paired-like homeobox 2a	protein-coding
1385	chr6	91146752	91147236	+	0	NA	Intergenic	Intergenic	-9821	NM_144919	232232		NM_144919	ENSMUSG00000034245	Hdac11	-	histone deacetylase 11	protein-coding
1918	chr4	152625199	152625540	+	0	NA	Intergenic	Intergenic	-72171	NR_033138	330004		NM_001033414		Gm833	-	predicted gene 833	ncRNA
1698	chr11	82388193	82388502	+	0	NA	promoter-TSS (NM_001304439)	promoter-TSS (NM_001304439)	-553	NM_001304439	270893		NM_023438	ENSMUSG00000020701	Tmem132e	Gm644	transmembrane protein 132E	protein-coding
452	chr1	193732049	193732670	+	0	NA	Intergenic	Intergenic	-222149	NR_166150	70800		NR_166150		Mir205hg	4631405K08Rik	Mir205 host gene	ncRNA
2080	chr2	174051026	174051331	+	0	NA	Intergenic	Intergenic	-25124	NM_001363030	228960		NM_172675	ENSMUSG00000027522	Stx16	4930401D03|5430410K23Rik|6330500A18Rik|Syn16	syntaxin 16	protein-coding
3738	chr5	97410321	97410802	+	0	NA	intron (NR_045981, intron 2 of 7)	intron (NR_045981, intron 2 of 7)	18144	NR_045981	75814		NR_045981		4930467D21Rik	4930448L09Rik	RIKEN cDNA 4930467D21 gene	ncRNA
2812	chr11	94928888	94929138	+	0	NA	Intergenic	Intergenic	-7211	NM_007742	12842		NM_007742	ENSMUSG00000001506	Col1a1	Col1a-1|Cola-1|Cola1|Mov-13|Mov13	collagen, type I, alpha 1	protein-coding
2361	chr8	33929953	33930194	+	0	NA	promoter-TSS (NM_001042674)	promoter-TSS (NM_001042674)	-210	NM_019733	19663		NM_019733	ENSMUSG00000031586	Rbpms	2010300K22Rik|2700019M19Rik|RBP-MS|hermes	RNA binding protein gene with multiple splicing	protein-coding
1997	chr16	42268849	42269546	+	0	NA	intron (NM_008083, intron 2 of 2)	intron (NM_008083, intron 2 of 2)	34272	NR_105858	102466172		NR_105858	ENSMUSG00000098300	Mir6540	Gm27780|mir-6540|mmu-mir-6540	microRNA 6540	ncRNA
1617	chr15	90827668	90827913	+	0	NA	Intergenic	Intergenic	70686	NR_033583	20738		NR_033583	ENSMUSG00000121678	Spn-ps	Cd43-ps	sialophorin, pseudogene	pseudo
103	chr5	110653578	110653869	+	0	NA	promoter-TSS (NM_153570)	promoter-TSS (NM_153570)	272	NM_027156	69663		NM_027156	ENSMUSG00000029504	Ddx51	2310061O04Rik	DEAD box helicase 51	protein-coding
146	chr7	74009012	74009279	+	0	NA	intron (NM_009181, intron 1 of 5)	intron (NM_009181, intron 1 of 5)	4537	NM_009181	20450		NM_009181	ENSMUSG00000025789	St8sia2	ST8SiaII|STX|Siat8b	ST8 alpha-N-acetyl-neuraminide alpha-2,8-sialyltransferase 2	protein-coding
1476	chr9	72863700	72864260	+	0	NA	intron (NM_175485, intron 11 of 19)	intron (NM_175485, intron 11 of 19)	56706	NM_175485	235472		NM_175485	ENSMUSG00000036030	Prtg	A230098A12Rik|Igdcc5	protogenin	protein-coding
1885	chrX	20662596	20662849	+	0	NA	promoter-TSS (NM_001136085)	promoter-TSS (NM_001136085)	-174	NM_001136085	22201		NM_009457	ENSMUSG00000001924	Uba1	A1S9|Sbx|Ube-1|Ube1x	ubiquitin-like modifier activating enzyme 1	protein-coding
31	chr1	165836766	165837004	+	0	NA	intron (NR_103716, intron 1 of 8)	intron (NR_103716, intron 1 of 8)	48204	NM_001113391	12503		NM_031162	ENSMUSG00000005763	Cd247	4930549J05Rik|A430104F18Rik|Cd3|Cd3-eta|Cd3-zeta|Cd3h|Cd3z|Cd3zeta|T3z|Tcrk|Tcrz	CD247 antigen	protein-coding
1281	chr9	59539438	59539723	+	0	NA	promoter-TSS (NM_010421)	promoter-TSS (NM_010421)	40	NM_010421	15211		NM_010421	ENSMUSG00000025232	Hexa	Hex-1	hexosaminidase A	protein-coding
3541	chr1	131134390	131134592	+	0	NA	intron (NM_145508, intron 2 of 2)	intron (NM_145508, intron 2 of 2)	3743	NM_145508	226419		NM_145508	ENSMUSG00000016526	Dyrk3	-	dual-specificity tyrosine phosphorylation regulated kinase 3	protein-coding
3051	chr8	125195312	125195653	+	0	NA	intron (NM_174854, intron 9 of 12)	intron (NM_174854, intron 9 of 12)	141287	NM_174853	244667		NM_170596	ENSMUSG00000043051	Disc1	-	disrupted in schizophrenia 1	protein-coding
1950	chr13	20318841	20319072	+	0	NA	intron (NM_080288, intron 13 of 21)	intron (NM_080288, intron 13 of 21)	-154034	NM_198093	140580		NM_080288	ENSMUSG00000041112	Elmo1	6330578D22Rik|C230095H21Rik|CED-12	engulfment and cell motility 1	protein-coding
1594	chr15	84891637	84891839	+	0	NA	Intergenic	Intergenic	-14922	NR_166787	78021		NR_166787	ENSMUSG00000116491	4930513L16Rik	-	RIKEN cDNA 4930513L16 gene	ncRNA
2312	chr13	63486945	63487369	+	0	NA	Intergenic	Intergenic	-55412	NM_001347515	14088		NM_007985	ENSMUSG00000021461	Fancc	Facc	Fanconi anemia, complementation group C	protein-coding
2861	chr3	134146615	134147008	+	0	NA	Intergenic	Intergenic	-53265	NR_166460	102632621		NR_166459	ENSMUSG00000106139	Gm30648	Gm43194	predicted gene, 30648	ncRNA
2749	chr3	116423785	116424159	+	0	NA	promoter-TSS (NM_001173553)	promoter-TSS (NM_001173553)	60	NM_001173553	229776		NM_001080818	ENSMUSG00000033502	Cdc14a	A830059A17Rik|CDC14A2|CDC14a1|Cdc14	CDC14 cell division cycle 14A	protein-coding
609	chr2	152112038	152112272	+	0	NA	TTS (NM_029688)	TTS (NM_029688)	6631	NM_029688	76650		NM_029688	ENSMUSG00000032802	Srxn1	1700127B04Rik|Npn3|Srx|Srx1|TX01	sulfiredoxin 1 homolog (S. cerevisiae)	protein-coding
1404	chr4	117330552	117330879	+	0	NA	intron (NM_025739, intron 2 of 14)	intron (NM_025739, intron 2 of 14)	-41260	NM_001310730	66743		NM_025739	ENSMUSG00000028677	Rnf220	4732477A13|4931406I20Rik|5730503K05Rik	ring finger protein 220	protein-coding
2265	chr5	43133804	43134108	+	0	NA	Intergenic	Intergenic	-99297	NM_001368805	231207		NM_175937	ENSMUSG00000039782	Cpeb2	A630055H10Rik|Cpe-bp2	cytoplasmic polyadenylation element binding protein 2	protein-coding
3647	chr2	61327590	61327792	+	0	NA	Intergenic	Intergenic	-250866	NM_001374667	21353		NM_011529	ENSMUSG00000064289	Tank	E430026L09Rik|I-TRAF	TRAF family member-associated Nf-kappa B activator	protein-coding
460	chr10	93593909	93594239	+	0	NA	intron (NR_045810, intron 1 of 3)	intron (NR_045810, intron 1 of 3)	-4416	NM_027246	69878		NM_027246	ENSMUSG00000020018	Snrpf	2010013O18Rik|SMF|sm-F|snRNP-F	small nuclear ribonucleoprotein polypeptide F	protein-coding
1305	chr9	62477199	62477415	+	0	NA	intron (NM_175484, intron 2 of 11)	intron (NM_175484, intron 2 of 11)	59737	NM_175484	235431		NM_175484	ENSMUSG00000041729	Coro2b	CLIPINC|E130012P22Rik	coronin, actin binding protein, 2B	protein-coding
1428	chr18	80787655	80788263	+	0	NA	intron (NM_001201569, intron 13 of 29)	intron (NM_001201569, intron 13 of 29)	-74888	NM_001164110	18018		NM_016791	ENSMUSG00000033016	Nfatc1	2210017P03Rik|NF-ATc|NFAT2|NFATc|Nfatcb	nuclear factor of activated T cells, cytoplasmic, calcineurin dependent 1	protein-coding
1456	chr15	84450546	84450974	+	0	NA	intron (NM_001374163, intron 1 of 4)	intron (NM_001374163, intron 1 of 4)	-3700	NM_001163145	72301		NM_001163145	ENSMUSG00000062760	Shisal1	1810041L15Rik|Kiaa1644	shisa like 1	protein-coding
826	chr11	5707487	5707719	+	0	NA	promoter-TSS (NM_001362871)	promoter-TSS (NM_001362871)	98	NM_026080	64660		NM_026080	ENSMUSG00000020477	Mrps24	3110030K20Rik|MRP-S24|Rpms24|S24mt	mitochondrial ribosomal protein S24	protein-coding
3071	chr3	154551753	154551963	+	0	NA	Intergenic	Intergenic	-44853	NM_009968	12972		NM_009968	ENSMUSG00000028199	Cryz	Sez9	crystallin, zeta	protein-coding
1227	chr18	64437376	64438196	+	0	NA	Intergenic	Intergenic	51312	NM_007998	14151		NM_007998	ENSMUSG00000024588	Fech	Fcl|fch	ferrochelatase	protein-coding
2000	chr13	34816222	34816744	+	0	NA	Intergenic	Intergenic	-59046	NR_165078	19134		NM_013830	ENSMUSG00000021413	Prpf4b	2610037H07|Prp4|Prp4k|Prpk|cbp143	pre-mRNA processing factor 4B	protein-coding
766	chr7	127800578	127800811	+	0	NA	promoter-TSS (NM_133943)	promoter-TSS (NM_133943)	85	NM_133943	101502		NM_133943	ENSMUSG00000042289	Hsd3b7	-	hydroxy-delta-5-steroid dehydrogenase, 3 beta- and steroid delta-isomerase 7	protein-coding
1970	chr16	33251627	33252088	+	0	NA	intron (NM_080557, intron 1 of 13)	CpG	401	NM_080557	69150		NM_080557	ENSMUSG00000022808	Snx4	1810036H14Rik	sorting nexin 4	protein-coding
3239	chr9	15494236	15494488	+	0	NA	intron (NM_001359604, intron 1 of 2)	intron (NM_001359604, intron 1 of 2)	930	NM_001359604	170748		NM_133214	ENSMUSG00000058173	Smco4	Fn5	single-pass membrane protein with coiled-coil domains 4	protein-coding
[truncated: 1,955 more rows]
