# Supplementary material for: Kdm6b-mediated epigenetic coordination of temporal precision during motor neuron differentiation
Source: EMBO Rep. 2026 May 26;27(13):3665–88. doi: 10.1038/s44319-026-00808-2 (PMC13354772; doi:10.1038/s44319-026-00808-2)
Supplement: Supplementary file 9 — Source data Fig. 3 [file 44319_2026_808_MOESM9_ESM.zip › Source data Fig 3/Fig 3A/D5D6 peaks.xls]

PeakID (cmd=annotatePeaks.pl merge_D5_peaks.narrowPeak_D6_peaks.narrowPeak.foranno mm10)	Chr	Start	End	Strand	Peak Score	Focus Ratio/Region Size	Annotation	Detailed Annotation	Distance to TSS	Nearest PromoterID	Entrez ID	Nearest Unigene	Nearest Refseq	Nearest Ensembl	Gene Name	Gene Alias	Gene Description	Gene Type
2496	chr1	3671613	3672218	+	0	NA	promoter-TSS (NM_001011874)	promoter-TSS (NM_001011874)	-417	NM_001011874	497097		NM_001011874	ENSMUSG00000051951	Xkr4	Gm210|XRG4|mKIAA1889	X-linked Kx blood group related 4	protein-coding
781	chr15	43477011	43477631	+	0	NA	promoter-TSS (NR_046064)	promoter-TSS (NR_046064)	92	NM_025736	66736		NM_025736	ENSMUSG00000022337	Emc2	4921531G14Rik|Ttc35	ER membrane protein complex subunit 2	protein-coding
1723	chr17	11260738	11262198	+	0	NA	intron (NM_016694, intron 3 of 11)	intron (NM_016694, intron 3 of 11)	421109	NM_001317726	50873		NM_016694	ENSMUSG00000023826	Prkn	Park2	parkin RBR E3 ubiquitin protein ligase	protein-coding
1854	chr14	9727587	9728286	+	0	NA	intron (NM_010210, intron 7 of 8)	intron (NM_010210, intron 7 of 8)	-156159	NR_030680	100042415		NR_030680	ENSMUSG00000121680	Mnd1-ps	Gm3833	Mnd1 retrotransposed pseudogene	pseudo
330	chr12	100110224	100110561	+	0	NA	Intergenic	CpG	-1939	NM_008947	19179		NM_008947	ENSMUSG00000021178	Psmc1	P26s4|Rpt2/S4|S4|rpt2	protease (prosome, macropain) 26S subunit, ATPase 1	protein-coding
1609	chr16	95990661	95991298	+	0	NA	promoter-TSS (NM_019537)	promoter-TSS (NM_019537)	-19	NM_019537	56088		NM_019537	ENSMUSG00000022913	Psmg1	Dscr2	proteasome (prosome, macropain) assembly chaperone 1	protein-coding
2688	chr2	93045369	93045699	+	0	NA	intron (NM_001368848, intron 1 of 7)	CpG	631	NM_001177536	100042784		NM_001177536	ENSMUSG00000075028	Prdm11	8030443D09Rik|Gm29694|Gm707	PR domain containing 11	protein-coding
882	chr18	64349037	64350812	+	0	NA	intron (NM_194268, intron 1 of 1)	intron (NM_194268, intron 1 of 1)	9560	NM_194268	225631		NM_194268	ENSMUSG00000045991	Onecut2	C730009D12|OC-2|Oc2	one cut domain, family member 2	protein-coding
1172	chr4	128132739	128133113	+	0	NA	intron (NM_001281955, intron 3 of 70)	intron (NM_001281955, intron 3 of 70)	127969	NM_027036	69317		NM_027036	ENSMUSG00000048686	Hmgb4	1700001F22Rik	high-mobility group box 4	protein-coding
1631	chr8	22593602	22594535	+	0	NA	promoter-TSS (NM_001198998)	promoter-TSS (NM_001198998)	-255	NM_001198998	22335		NM_011696	ENSMUSG00000008892	Vdac3	-	voltage-dependent anion channel 3	protein-coding
2371	chr14	100713674	100714062	+	0	NA	Intergenic	Intergenic	486201	NM_029680	76627		NM_029680	ENSMUSG00000042888	Prr30	1700110M21Rik	proline rich 30	protein-coding
314	chr1	36547113	36547706	+	0	NA	promoter-TSS (NM_001310533)	promoter-TSS (NM_001310533)	-157	NR_132321	109346		NM_026241	ENSMUSG00000079610	Ankrd39	9130416N05Rik|C030004B10Rik	ankyrin repeat domain 39	protein-coding
895	chr15	73747840	73748262	+	0	NA	promoter-TSS (NM_008975)	promoter-TSS (NM_008975)	25	NM_008975	19245		NM_008975	ENSMUSG00000059895	Ptp4a3	Prl-3|pPtp4a3	protein tyrosine phosphatase 4a3	protein-coding
2057	chr3	146198936	146199630	+	0	NA	Intergenic	Intergenic	-21678	NM_022983	65086		NM_022983	ENSMUSG00000036832	Lpar3	Edg7|lpA3	lysophosphatidic acid receptor 3	protein-coding
42	chr1	169138703	169139859	+	0	NA	Intergenic	Intergenic	-120192	NR_105772	102466632		NR_105772	ENSMUSG00000098829	Mir6354	Gm27282|mmu-mir-6354	microRNA 6354	ncRNA
1404	chr2	165769609	165769986	+	0	NA	intron (NM_001271963, intron 15 of 15)	intron (NM_001271963, intron 15 of 15)	88376	NM_001252585	228880		NM_027230	ENSMUSG00000039671	Zmynd8	1110013E22Rik|2010005I16Rik|3632413B07Rik|Prkcbp1|RACK7	zinc finger, MYND-type containing 8	protein-coding
1924	chr3	117851241	117851914	+	0	NA	intron (NM_001190156, intron 1 of 7)	intron (NM_001190156, intron 1 of 7)	17359	NM_001190156	76561		NM_029655	ENSMUSG00000028007	Snx7	2510028H01Rik	sorting nexin 7	protein-coding
1716	chr17	10775490	10777384	+	0	NA	intron (NM_027032, intron 2 of 4)	intron (NM_027032, intron 2 of 4)	-31398	NR_167741	102639427		NR_167741		Gm16169	-	predicted gene 16169	ncRNA
2670	chr17	24936617	24937231	+	0	NA	promoter-TSS (NM_013931)	promoter-TSS (NM_013931)	53	NM_001163447	30957		NM_013931	ENSMUSG00000024163	Mapk8ip3	D17Wsu15e|JIP-3|JSAP1|JSAP1a|JSAP1b|JSAP1c|JSAP1d|Jip3|Syd2|mKIAA1066	mitogen-activated protein kinase 8 interacting protein 3	protein-coding
1330	chr2	164785714	164786634	+	0	NA	exon (NM_133924, exon 1 of 3)	exon (NM_133924, exon 1 of 3)	153	NM_133924	101113		NM_133924	ENSMUSG00000050373	Snx21	5730407K14Rik	sorting nexin family member 21	protein-coding
1803	chr13	106936641	106937158	+	0	NA	promoter-TSS (NM_029665)	promoter-TSS (NM_029665)	59	NM_001360897	76582		NM_029665	ENSMUSG00000042590	Ipo11	1700081H05Rik|2510001A17Rik|E330021B14Rik|Ranbp11	importin 11	protein-coding
870	chr15	58869988	58870214	+	0	NA	Intergenic	Intergenic	-2548	NM_026642	68260		NM_026642	ENSMUSG00000037085	Trmt12	4632406N01Rik|Tyw2	tRNA methyltransferase 12	protein-coding
1968	chr11	93968042	93968804	+	0	NA	promoter-TSS (NM_008704)	promoter-TSS (NM_008704)	-151	NM_008704	18102		NM_008704	ENSMUSG00000037601	Nme1	NDPK-A|NM23-M1|NM23A	NME/NM23 nucleoside diphosphate kinase 1	protein-coding
81	chr7	69554589	69555470	+	0	NA	Intergenic	Intergenic	58935	NR_045940	73796		NR_045940	ENSMUSG00000108885	4930402F11Rik	-	RIKEN cDNA 4930402F11 gene	ncRNA
1453	chr13	43559972	43560299	+	0	NA	promoter-TSS (NM_001081059)	promoter-TSS (NM_001081059)	56	NM_001081059	76137		NM_001081059	ENSMUSG00000021371	Mcur1	6230416A05Rik|Ccdc90a	mitochondrial calcium uniporter regulator 1	protein-coding
311	chr1	34005784	34006265	+	0	NA	intron (NM_001276764, intron 3 of 102)	intron (NM_001276764, intron 3 of 102)	-5571	NM_134448	13518		NM_010081	ENSMUSG00000026131	Dst	2310001O04Rik|A830042E19Rik|BP230|BPAG1-n|Bpag|Bpag1|Macf2|ah|athetoid|dt|mKIAA0728|nmf203|nmf339	dystonin	protein-coding
1253	chr16	7407561	7408806	+	0	NA	intron (NM_001359729, intron 13 of 13)	intron (NM_001359729, intron 13 of 13)	338348	NM_183188	268859		NM_021477	ENSMUSG00000008658	Rbfox1	A2bp|A2bp1|Hrnbp1|fox-1	RNA binding protein, fox-1 homolog (C. elegans) 1	protein-coding
636	chr6	17748928	17749601	+	0	NA	promoter-TSS (NM_001083315)	promoter-TSS (NM_001083315)	94	NM_022332	64213		NM_022332	ENSMUSG00000029534	St7	9430001H04Rik|Fam4a2|HELG|RAY1|SEN4|TSG7	suppression of tumorigenicity 7	protein-coding
1652	chr8	34933009	34933557	+	0	NA	intron (NM_175091, intron 2 of 26)	RCHARR1|DNA|hAT-Charlie	32407	NM_175091	21951		NM_175091	ENSMUSG00000031529	Tnks	4930554K12Rik|ARTD5|D130072O21Rik|Parp5a|TANK1|mTNKS1	tankyrase, TRF1-interacting ankyrin-related ADP-ribose polymerase	protein-coding
784	chr18	55752951	55753619	+	0	NA	Intergenic	Intergenic	-647055	NM_001360917	107022		NM_026240	ENSMUSG00000001700	Gramd2b	9030613F08Rik|9130427A09Rik|Gramd3|NS3TP2	GRAM domain containing 2B	protein-coding
2560	chr2	66143998	66144658	+	0	NA	Intergenic	RSINE1|SINE|B4	-19535	NM_015736	14425		NM_015736	ENSMUSG00000026994	Galnt3	-	polypeptide N-acetylgalactosaminyltransferase 3	protein-coding
406	chr7	105640029	105640666	+	0	NA	promoter-TSS (NR_153392)	promoter-TSS (NR_153392)	69	NM_029802	76932		NM_029802	ENSMUSG00000030881	Arfip2	2310002N04Rik|POR|Por1	ADP-ribosylation factor interacting protein 2	protein-coding
44	chr10	75951580	75952001	+	0	NA	Intergenic	Intergenic	-2724	NM_198635	333669		NM_198635	ENSMUSG00000033255	Gm5134	EG333669	predicted gene 5134	protein-coding
1204	chr15	103278054	103278521	+	0	NA	intron (NM_019817, intron 1 of 8)	intron (NM_019817, intron 1 of 8)	5399	NM_001357748	56447		NM_019817	ENSMUSG00000060992	Copz1	5930435A22Rik|D4Ertd360e	coatomer protein complex, subunit zeta 1	protein-coding
250	chr5	127234700	127235460	+	0	NA	Intergenic	Intergenic	-6746	NM_175432	208213		NM_175432	ENSMUSG00000034324	Tmem132c	2810482M11Rik|3230401P16|4632425D07Rik	transmembrane protein 132C	protein-coding
687	chr11	31688899	31689437	+	0	NA	Intergenic	Intergenic	-17306	NM_001024919	69556		NM_001024919	ENSMUSG00000044502	Bod1	2310022M17Rik|BOD2.1|Bodq1|Fam44b	biorientation of chromosomes in cell division 1	protein-coding
1746	chr13	98262953	98263255	+	0	NA	promoter-TSS (NM_001271390)	promoter-TSS (NM_001271390)	28	NM_001271390	68558		NM_023472	ENSMUSG00000021661	Ankra2	1110004M18Rik|Ankra	ankyrin repeat family A member 2	protein-coding
2296	chr9	18291892	18292617	+	0	NA	promoter-TSS (NM_025844)	promoter-TSS (NM_025844)	-13	NM_025844	66917		NM_025844	ENSMUSG00000001774	Chordc1	1110001O09Rik|Chp-1|morgana	cysteine and histidine rich domain containing 1	protein-coding
2150	chr6	135011493	135012028	+	0	NA	intron (NM_026360, intron 1 of 11)	intron (NM_026360, intron 1 of 11)	148	NM_026360	67755		NM_026360	ENSMUSG00000030204	Ddx47	4930588A18Rik	DEAD box helicase 47	protein-coding
202	chr7	80184874	80185194	+	0	NA	Intergenic	Intergenic	-1836	NM_013659	20352		NM_013659	ENSMUSG00000030539	Sema4b	SemC|Semac|mKIAA1745|sema C	sema domain, immunoglobulin domain (Ig), transmembrane domain (TM) and short cytoplasmic domain, (semaphorin) 4B	protein-coding
1753	chr8	47242502	47243042	+	0	NA	intron (NM_175162, intron 1 of 4)	intron (NM_175162, intron 1 of 4)	46630	NM_001363119	71069		NM_175162	ENSMUSG00000038143	Stox2	4933409N07Rik|mKIAA1392	storkhead box 2	protein-coding
431	chr7	118463136	118463713	+	0	NA	Intergenic	Intergenic	-15202	NM_001362179	110058		NM_138649	ENSMUSG00000058420	Syt17	Bk|sytXVII	synaptotagmin XVII	protein-coding
1824	chr8	71922741	71923337	+	0	NA	intron (NM_133358, intron 1 of 3)	CpG	214	NM_133358	170938		NM_133358	ENSMUSG00000066880	Zfp617	Zfps11-6	zinc finger protein 617	protein-coding
885	chr15	68501755	68502741	+	0	NA	Intergenic	Intergenic	-160959	NR_029718	387228		NR_029718	ENSMUSG00000065437	Mir30d	Mirn30d|mir-30d|mmu-mir-30d	microRNA 30d	ncRNA
1681	chr3	51888799	51889800	+	0	NA	intron (NM_001004176, intron 1 of 4)	intron (NM_001004176, intron 1 of 4)	215707	NM_001004176	433586		NM_001004176	ENSMUSG00000061143	Maml3	Mam-2|mKIAA1816	mastermind like transcriptional coactivator 3	protein-coding
1605	chr16	94179846	94180141	+	0	NA	intron (NM_139145, intron 6 of 10)	intron (NM_139145, intron 6 of 10)	94733	NM_011377	20465		NM_011377	ENSMUSG00000062713	Sim2	bHLHe15	single-minded family bHLH transcription factor 2	protein-coding
2027	chr19	41801850	41802363	+	0	NA	promoter-TSS (NM_001163495)	promoter-TSS (NM_001163495)	-22	NM_001163495	71085		NM_027667	ENSMUSG00000025154	Arhgap19	4933411B03Rik|mFLJ00368	Rho GTPase activating protein 19	protein-coding
892	chr18	67449101	67449612	+	0	NA	promoter-TSS (NM_027130)	promoter-TSS (NM_027130)	-164	NM_027130	69597		NM_027130	ENSMUSG00000024527	Afg3l2	2310036I02Rik|Emv66|par	AFG3-like AAA ATPase 2	protein-coding
2638	chr5	101060809	101061791	+	0	NA	Intergenic	Intergenic	-147608	NR_168093	102640815		NR_166652	ENSMUSG00000106255	Gm36793	-	predicted gene, 36793	ncRNA
840	chr6	77811187	77811998	+	0	NA	intron (NM_001355193, intron 2 of 17)	intron (NM_001355193, intron 2 of 17)	168075	NM_009819	12386		NM_009819	ENSMUSG00000063063	Ctnna2	Catna|Catna2|cdf|chp	catenin alpha 2	protein-coding
1378	chr16	42717317	42718138	+	0	NA	Intergenic	Intergenic	157860	NR_040521	75722		NR_040521	ENSMUSG00000075070	4932412D23Rik	Gm10809	RIKEN cDNA 4932412D23 gene	ncRNA
66	chr5	110110070	110110342	+	0	NA	5' UTR (NM_001163996, exon 1 of 5)	5' UTR (NM_001163996, exon 1 of 5)	114	NM_001163996	675812		NM_001163996	ENSMUSG00000023284	Zfp605	A830023I12Rik	zinc finger protein 605	protein-coding
1416	chr2	167958934	167959728	+	0	NA	intron (NM_011201, intron 1 of 8)	intron (NM_011201, intron 1 of 8)	27004	NM_011201	19246		NM_011201	ENSMUSG00000027540	Ptpn1	PTP-1B|PTP-HA2|PTP1B	protein tyrosine phosphatase, non-receptor type 1	protein-coding
1954	chr14	32464567	32465058	+	0	NA	promoter-TSS (NM_021712)	promoter-TSS (NM_021712)	38	NM_021712	20508		NM_021712	ENSMUSG00000100241	Slc18a3	VAChT|VAT	solute carrier family 18 (vesicular monoamine), member 3	protein-coding
2507	chr9	46353343	46354238	+	0	NA	Intergenic	Intergenic	-33804	NM_183104	74361		NM_183104	ENSMUSG00000056617	4931429L15Rik	-	RIKEN cDNA 4931429L15 gene	protein-coding
791	chr11	44617015	44617530	+	0	NA	promoter-TSS (NM_001290710)	promoter-TSS (NM_001290710)	-828	NM_001290711	13591		NM_007897	ENSMUSG00000057098	Ebf1	Ebf|O/E-1|OE-1|Olf-1|Olf1	early B cell factor 1	protein-coding
1666	chr5	54253757	54254527	+	0	NA	Intergenic	Intergenic	-95850	NR_038045	330086		NM_177871	ENSMUSG00000105912	Gm10440	D130065D13	predicted gene 10440	ncRNA
1704	chr3	66738670	66739566	+	0	NA	Intergenic	Intergenic	239693	NM_001302358	20429		NM_013665	ENSMUSG00000027833	Shox2	6330543G17Rik|OG12|Og12x|Prx3|SHOT	SHOX homeobox 2	protein-coding
601	chr7	130233645	130233940	+	0	NA	intron (NM_201601, intron 2 of 15)	intron (NM_201601, intron 2 of 15)	33016	NM_010207	14183		NM_010207	ENSMUSG00000030849	Fgfr2	Bek|Fgfr-2|Fgfr-7|Fgfr2b|Fgfr7|KGFR|KGFRTr|svs	fibroblast growth factor receptor 2	protein-coding
1868	chr14	22808136	22808701	+	0	NA	intron (NM_028275, intron 5 of 6)	intron (NM_028275, intron 5 of 6)	-265620	NR_046307	74896		NR_046307	ENSMUSG00000114412	4930405A10Rik	4930456G20Rik	RIKEN cDNA 4930405A10 gene	ncRNA
1246	chr4	141159182	141159677	+	0	NA	intron (NM_172518, intron 1 of 9)	intron (NM_172518, intron 1 of 9)	11507	NM_172518	213499		NM_172518	ENSMUSG00000028920	Fbxo42	6720460I06Rik|mKIAA1332	F-box protein 42	protein-coding
1903	chr19	12010865	12011566	+	0	NA	Intergenic	Intergenic	25525	NM_146680	258675		NM_146680	ENSMUSG00000067529	Or4d11	MOR239-3|Olfr1423	olfactory receptor family 4 subfamily D member 11	protein-coding
1380	chrX	36795250	36796243	+	0	NA	exon (NM_007451, exon 1 of 4)	exon (NM_007451, exon 1 of 4)	149	NM_007451	11740		NM_007451	ENSMUSG00000016319	Slc25a5	Ant2	solute carrier family 25 (mitochondrial carrier, adenine nucleotide translocator), member 5	protein-coding
1423	chr2	170642413	170643003	+	0	NA	Intergenic	Intergenic	-40691	NR_027825	67637		NM_026287	ENSMUSG00000043583	4930470P17Rik	-	RIKEN cDNA 4930470P17 gene	ncRNA
1223	chr9	113812001	113812797	+	0	NA	promoter-TSS (NM_001081960)	promoter-TSS (NM_001081960)	-187	NM_001081960	76499		NM_029633	ENSMUSG00000033392	Clasp2	1500004F14Rik|8030404L10Rik|CLASP2beta|mKIAA0627	CLIP associating protein 2	protein-coding
410	chr7	109170161	109170597	+	0	NA	5' UTR (NM_001302206, exon 1 of 4)	5' UTR (NM_001302206, exon 1 of 4)	133	NM_001302206	109594		NM_057173	ENSMUSG00000036111	Lmo1	Rbtn-1|Rbtn1|Ttg1	LIM domain only 1	protein-coding
794	chr11	46091073	46091787	+	0	NA	intron (NM_001291890, intron 3 of 22)	intron (NM_001291890, intron 3 of 22)	-10840	NR_106177	102465996		NR_106177	ENSMUSG00000098942	Mir8100	Gm27638|mmu-mir-8100	microRNA 8100	ncRNA
1446	chr2	180582513	180582934	+	0	NA	non-coding (NR_151482, exon 2 of 5)	non-coding (NR_151482, exon 2 of 5)	1501	NM_001356494	73247		NM_028479	ENSMUSG00000027569	Mrgbp	1600027N09Rik	MRG/MORF4L binding protein	protein-coding
1576	chr16	80265989	80266619	+	0	NA	Intergenic	Intergenic	266928	NR_169071	78654		NR_169071	ENSMUSG00000101810	1700066C05Rik	-	RIKEN cDNA 1700066C05 gene	ncRNA
1622	chr13	71138765	71139251	+	0	NA	Intergenic	Intergenic	31919	NR_130325	100316804		NR_130325	ENSMUSG00000080580	Mir466f-4	Mirn466f-4|mmu-mir-466f-4	microRNA 466f-4	ncRNA
434	chr5	137307225	137307967	+	0	NA	promoter-TSS (NM_001109910)	promoter-TSS (NM_001109910)	78	NM_031405	83701		NM_031405	ENSMUSG00000037364	Srrt	2810019G02Rik|ASR2A|ASR2B|ASR2C|ASR2D|Ars2|Asr2	serrate RNA effector molecule homolog (Arabidopsis)	protein-coding
707	chr6	39557861	39558149	+	0	NA	promoter-TSS (NM_172477)	promoter-TSS (NM_172477)	-171	NM_172477	209773		NM_172477	ENSMUSG00000038456	Dennd2a	B930096L08Rik|C130031G22|mKIAA1277	DENN domain containing 2A	protein-coding
47	chr12	72855452	72856596	+	0	NA	Intergenic	Intergenic	61741	NM_029444	75801		NM_029444	ENSMUSG00000021098	4930447C04Rik	4921504I02Rik|A930035O15Rik|Six6OS|Six6as|Six6os1	RIKEN cDNA 4930447C04 gene	protein-coding
1216	chr9	108049080	108049436	+	0	NA	promoter-TSS (NM_177910)	promoter-TSS (NM_177910)	-6	NM_001357682	331026		NM_177910	ENSMUSG00000070284	Gmppb	E430010H19	GDP-mannose pyrophosphorylase B	protein-coding
820	chr6	60942355	60942975	+	0	NA	Intergenic	Intergenic	-1652	NM_027613	70945		NM_027613	ENSMUSG00000054641	Mmrn1	4921530G03Rik|Emilin4|Mmrn	multimerin 1	protein-coding
697	chr11	36331661	36332406	+	0	NA	intron (NM_001290702, intron 3 of 27)	intron (NM_001290702, intron 3 of 27)	-351506	NM_170779	211652		NM_170779	ENSMUSG00000018849	Wwc1	Kibra	WW, C2 and coiled-coil domain containing 1	protein-coding
205	chr5	117388606	117389273	+	0	NA	promoter-TSS (NM_028128)	promoter-TSS (NM_028128)	84	NM_028128	72151		NM_028128	ENSMUSG00000029363	Rfc5	2610020K06Rik|2610209F07Rik|36.5kDa|36kDa|Recc5	replication factor C (activator 1) 5	protein-coding
2120	chr6	120539226	120539584	+	0	NA	Intergenic	Intergenic	-8106	NM_144815	214932		NM_144815	ENSMUSG00000058979	Hdhd5	A930002G03Rik|Cecr5	haloacid dehalogenase like hydrolase domain containing 5	protein-coding
604	chr5	149319922	149321157	+	0	NA	Intergenic	Intergenic	55535	NM_009663	11690		NM_009663	ENSMUSG00000060063	Alox5ap	Flap	arachidonate 5-lipoxygenase activating protein	protein-coding
560	chr5	148625148	148625501	+	0	NA	Intergenic	Intergenic	-34559	NR_168911	102639759		NR_168911		Gm35994	-	predicted gene, 35994	ncRNA
1004	chr15	79774215	79774596	+	0	NA	promoter-TSS (NM_017470)	promoter-TSS (NM_017470)	62	NM_017470	54152		NM_017470	ENSMUSG00000022420	Dnal4	D15Ertd424e|Dnalc4	dynein, axonemal, light chain 4	protein-coding
855	chr6	83434893	83435425	+	0	NA	intron (NM_001347313, intron 3 of 11)	intron (NM_001347313, intron 3 of 11)	6519	NM_183138	194388		NM_183138	ENSMUSG00000034832	Tet3	B430006D22Rik|D230004J03Rik	tet methylcytosine dioxygenase 3	protein-coding
426	chr7	118116044	118116536	+	0	NA	promoter-TSS (NM_170669)	promoter-TSS (NM_170669)	-143	NM_170669	267019		NM_170669	ENSMUSG00000008683	Rps15a	A630031B11Rik	ribosomal protein S15A	protein-coding
2121	chr8	120421762	120422177	+	0	NA	Intergenic	Intergenic	-66897	NM_198671	382034		NM_198671	ENSMUSG00000031822	Gse1	2210013I18Rik|mKIAA0182	genetic suppressor element 1, coiled-coil protein	protein-coding
671	chr18	38174103	38174814	+	0	NA	Intergenic	Intergenic	35304	NM_029357	75599		NM_029357	ENSMUSG00000051375	Pcdh1	2010005A06Rik	protocadherin 1	protein-coding
1158	chr9	106656499	106656856	+	0	NA	promoter-TSS (NM_001160353)	promoter-TSS (NM_001160353)	-568	NM_001160353	108068		NM_001160353	ENSMUSG00000023192	Grm2	4930441L02Rik|Gprc1b|mGluR2|mGluR7	glutamate receptor, metabotropic 2	protein-coding
2457	chr2	32095505	32095794	+	0	NA	non-coding (NR_149316, exon 1 of 2)	non-coding (NR_149316, exon 1 of 2)	121	NM_145521	227721		NM_145521	ENSMUSG00000051373	Plpp7	D830019K17Rik|NET39|Ppapdc3	phospholipid phosphatase 7 (inactive)	protein-coding
1524	chr5	30666519	30667099	+	0	NA	promoter-TSS (NM_001302132)	promoter-TSS (NM_001302132)	-77	NM_001302129	12615		NM_007681	ENSMUSG00000029177	Cenpa	Cenp-A	centromere protein A	protein-coding
1115	chr15	92500139	92500520	+	0	NA	intron (NM_001164593, intron 3 of 9)	intron (NM_001164593, intron 3 of 9)	-96780	NM_001164594	239618		NM_001164593	ENSMUSG00000036218	Pdzrn4	1110017D07Rik|LNX4|SAMCAP3L|mKIAA3027	PDZ domain containing RING finger 4	protein-coding
2199	chr4	16013707	16014282	+	0	NA	promoter-TSS (NM_145950)	promoter-TSS (NM_145950)	-106	NM_145950	209212		NM_145950	ENSMUSG00000041153	Osgin2	C230027H09Rik	oxidative stress induced growth inhibitor family member 2	protein-coding
464	chr2	154603424	154604024	+	0	NA	promoter-TSS (NM_021534)	promoter-TSS (NM_021534)	-51	NM_021534	59038		NM_021534	ENSMUSG00000000876	Pxmp4	3010018P03Rik|Pmp24	peroxisomal membrane protein 4	protein-coding
2536	chr7	30650082	30650387	+	0	NA	promoter-TSS (NM_133693)	promoter-TSS (NM_133693)	-6	NM_133693	68035		NM_133693	ENSMUSG00000036733	Rbm42	1700003D06Rik|3100004P22Rik	RNA binding motif protein 42	protein-coding
1322	chr2	163300334	163300799	+	0	NA	intron (NM_001372577, intron 3 of 8)	intron (NM_001372577, intron 3 of 8)	75112	NM_001363064	269389		NM_001098799	ENSMUSG00000074607	Tox2	Gcx1|RxHMG1	TOX high mobility group box family member 2	protein-coding
2096	chr14	63718805	63719557	+	0	NA	intron (NM_173393, intron 1 of 2)	intron (NM_173393, intron 1 of 2)	-8008	NR_030611	100124452		NR_030611	ENSMUSG00000076049	Mir598	Mirn598|mir-598|mmu-mir-598	microRNA 598	ncRNA
222	chr7	93079926	93080632	+	0	NA	exon (NM_021427, exon 1 of 2)	exon (NM_021427, exon 1 of 2)	400	NM_021427	58238		NM_021427	ENSMUSG00000051515	Fam181b	A830059I20Rik	family with sequence similarity 181, member B	protein-coding
1568	chr5	43094215	43095016	+	0	NA	Intergenic	Intergenic	-138638	NM_001368807	231207		NM_175937	ENSMUSG00000039782	Cpeb2	A630055H10Rik|Cpe-bp2	cytoplasmic polyadenylation element binding protein 2	protein-coding
1053	chr11	70000423	70000784	+	0	NA	promoter-TSS (NM_007888)	promoter-TSS (NM_007888)	11	NM_007888	13543		NM_007888	ENSMUSG00000020888	Dvl2	-	dishevelled segment polarity protein 2	protein-coding
514	chr13	14630139	14630605	+	0	NA	intron (NM_134067, intron 1 of 1)	intron (NM_134067, intron 1 of 1)	114	NM_134067	105351		NM_134067	ENSMUSG00000039182	AW209491	-	expressed sequence AW209491	protein-coding
816	chr4	81659034	81659687	+	0	NA	Intergenic	Intergenic	-172347	NR_030570	100124446		NR_030570	ENSMUSG00000077941	Mir466h	Mirn466h	microRNA 466h	ncRNA
530	chr5	138255364	138256034	+	0	NA	5' UTR (NM_001081108, exon 1 of 4)	5' UTR (NM_001081108, exon 1 of 4)	217	NM_001081108	66096		NM_001081108	ENSMUSG00000050552	Lamtor4	0910001L09Rik	late endosomal/lysosomal adaptor, MAPK and MTOR activator 4	protein-coding
461	chr17	79354752	79356085	+	0	NA	promoter-TSS (NM_026514)	promoter-TSS (NM_026514)	-327	NM_026514	260409		NM_026514	ENSMUSG00000036533	Cdc42ep3	3200001F04Rik|Borg2|Cep3|UB1	CDC42 effector protein 3	protein-coding
1145	chr9	98424458	98425110	+	0	NA	5' UTR (NM_011254, exon 1 of 4)	5' UTR (NM_011254, exon 1 of 4)	1823	NM_011254	19659		NM_011254	ENSMUSG00000046402	Rbp1	CRBPI|Crbp|Rbp-1	retinol binding protein 1, cellular	protein-coding
1381	chrX	36903274	36903780	+	0	NA	promoter-TSS (NM_029891)	promoter-TSS (NM_029891)	-62	NM_029891	77286		NM_029891	ENSMUSG00000044149	Nkrf	9430034D17Rik	NF-kappaB repressing factor	protein-coding
2182	chr4	11704109	11704417	+	0	NA	promoter-TSS (NM_010276)	promoter-TSS (NM_010276)	-184	NM_010276	14579		NM_010276	ENSMUSG00000028214	Gem	-	GTP binding protein overexpressed in skeletal muscle	protein-coding
1305	chr2	156666393	156666829	+	0	NA	intron (NM_146128, intron 2 of 12)	intron (NM_146128, intron 2 of 12)	52914	NM_001277186	228836		NM_146128	ENSMUSG00000061689	Dlgap4	DAP-4|DAP4|SAPAP-4|Sapap4|WBP16	DLG associated protein 4	protein-coding
1678	chr5	67178925	67179480	+	0	NA	Intergenic	Intergenic	52484	NR_169035	102636139		NR_169035		Gm33293	-	predicted gene, 33293	ncRNA
63	chr5	108461078	108461498	+	0	NA	promoter-TSS (NM_001377001)	promoter-TSS (NM_001377001)	29	NM_001377001	69587		NM_172716	ENSMUSG00000033623	Pcgf3	2310035N15Rik|D630042K08Rik|DONG1|E430039C14|RNF3A|Rnf3	polycomb group ring finger 3	protein-coding
2338	chr4	35817664	35818428	+	0	NA	intron (NM_175516, intron 1 of 2)	intron (NM_175516, intron 1 of 2)	27158	NM_175516	242384		NM_175516	ENSMUSG00000045083	Lingo2	B230217C06Rik|Lern3|Lrrn6c	leucine rich repeat and Ig domain containing 2	protein-coding
1876	chr8	85432725	85433136	+	0	NA	promoter-TSS (NR_033144)	promoter-TSS (NR_033144)	-89	NM_025722	66714		NM_025722	ENSMUSG00000036934	4921524J17Rik	-	RIKEN cDNA 4921524J17 gene	protein-coding
275	chr2	127247690	127248163	+	0	NA	promoter-TSS (NM_001362704)	promoter-TSS (NM_001362704)	-22	NM_175145	69470		NM_175145	ENSMUSG00000034850	Tmem127	2310003P10Rik	transmembrane protein 127	protein-coding
674	chr11	20112865	20113152	+	0	NA	promoter-TSS (NM_001362899)	promoter-TSS (NM_001362899)	-57	NM_001362899	66713		NM_146243	ENSMUSG00000020152	Actr2	4921510D23Rik|Arp2|D6Ertd746e	actin related protein 2	protein-coding
290	chr2	136107877	136108471	+	0	NA	intron (NM_172858, intron 4 of 9)	intron (NM_172858, intron 4 of 9)	50426	NM_029530	76161		NM_029530	ENSMUSG00000027270	Lamp5	3110035N03Rik|6330527O06Rik|BAD-LAMP|LAMP-5	lysosomal-associated membrane protein family, member 5	protein-coding
1366	chr16	37964121	37964673	+	0	NA	intron (NM_153394, intron 3 of 9)	intron (NM_153394, intron 3 of 9)	47901	NM_153394	239845		NM_153394	ENSMUSG00000046961	Gpr156	Gababl	G protein-coupled receptor 156	protein-coding
242	chr7	99535098	99535520	+	0	NA	promoter-TSS (NM_177231)	promoter-TSS (NM_177231)	-177	NM_178220	109689		NM_177231	ENSMUSG00000018909	Arrb1	1200006I17Rik|G430100A01Rik	arrestin, beta 1	protein-coding
2257	chr1	72635380	72636144	+	0	NA	3' UTR (NM_018817, exon 17 of 17)	3' UTR (NM_018817, exon 17 of 17)	52511	NM_018817	54380		NM_018817	ENSMUSG00000039354	Smarcal1	6030401P21Rik|Mharp	SWI/SNF related matrix associated, actin dependent regulator of chromatin, subfamily a-like 1	protein-coding
446	chr17	69417145	69417619	+	0	NA	non-coding (NR_026848, exon 1 of 1)	non-coding (NR_026848, exon 1 of 1)	935	NR_026848	77533		NR_026848		C030034I22Rik	-	RIKEN cDNA C030034I22 gene	ncRNA
777	chr15	40796913	40797470	+	0	NA	intron (NM_001356998, intron 2 of 6)	intron (NM_001356998, intron 2 of 6)	142149	NM_011766	22762		NM_011766	ENSMUSG00000022306	Zfpm2	B330005D23Rik|FOG-2|FOG2	zinc finger protein, multitype 2	protein-coding
511	chr10	41887229	41887714	+	0	NA	promoter-TSS (NM_001013370)	promoter-TSS (NM_001013370)	32	NM_001013370	140742		NM_001013370	ENSMUSG00000038332	Sesn1	1110002G11Rik|Pa26|Sest1	sestrin 1	protein-coding
1680	chr3	51810728	51811230	+	0	NA	intron (NM_001004176, intron 2 of 4)	intron (NM_001004176, intron 2 of 4)	149800	NM_001310482	211666		NM_174995	ENSMUSG00000074604	Mgst2	GST2|MGST-II	microsomal glutathione S-transferase 2	protein-coding
40	chr1	167597909	167598613	+	0	NA	promoter-TSS (NM_009107)	promoter-TSS (NM_009107)	-101	NM_009107	20183		NM_009107	ENSMUSG00000015843	Rxrg	Nr2b3	retinoid X receptor gamma	protein-coding
852	chr4	99353636	99354282	+	0	NA	Intergenic	Intergenic	159812	NM_001145967	242557		NM_175029	ENSMUSG00000028550	Atg4c	Apg4-C|Apg4c|Atg4cl|Autl1	autophagy related 4C, cysteine peptidase	protein-coding
1016	chr19	3388755	3389345	+	0	NA	promoter-TSS (NM_001286557)	promoter-TSS (NM_001286557)	193	NM_001039658	17771		NM_010841	ENSMUSG00000024905	Tesmin	Mtl5	testis expressed metallothionein like	protein-coding
2427	chr7	19024166	19024442	+	0	NA	promoter-TSS (NM_008260)	promoter-TSS (NM_008260)	-73	NM_026605	68188		NM_026605	ENSMUSG00000023118	Sympk	1500016F02Rik|4632415H16Rik|SPK|SYM	symplekin	protein-coding
2195	chr2	10525736	10526097	+	0	NA	intron (NM_001369078, intron 11 of 21)	intron (NM_001369078, intron 11 of 21)	7761	NR_035418	100316831		NR_035418	ENSMUSG00000080594	Mir669h	Mirn669h|mir-669h|mmu-mir-669h	microRNA 669h	ncRNA
1119	chr19	6969864	6970367	+	0	NA	promoter-TSS (NM_008874)	promoter-TSS (NM_008874)	-301	NM_001290349	18797		NM_008874	ENSMUSG00000024960	Plcb3	mKIAA4098	phospholipase C, beta 3	protein-coding
2586	chr12	26883932	26884526	+	0	NA	Intergenic	Intergenic	-49678	NR_146399	74668		NR_146399	ENSMUSG00000113218	4933409F18Rik	4930435E18Rik	RIKEN cDNA 4933409F18 gene	ncRNA
1554	chr5	36830599	36831242	+	0	NA	promoter-TSS (NM_008550)	promoter-TSS (NM_008550)	-271	NM_008550	17160		NM_008550	ENSMUSG00000029119	Man2b2	mKIAA0935	mannosidase 2, alpha B2	protein-coding
666	chr18	36348555	36349170	+	0	NA	promoter-TSS (NM_001368637)	promoter-TSS (NM_001368637)	89	NM_001368637	66060		NM_025328	ENSMUSG00000046727	Cystm1	0610010O12Rik	cysteine-rich transmembrane module containing 1	protein-coding
751	chr18	47242439	47242820	+	0	NA	Intergenic	Intergenic	126239	NM_018744	20358		NM_018744	ENSMUSG00000019647	Sema6a	A730020P05Rik|Sema6A-1|Semaq|VIa	sema domain, transmembrane domain (TM), and cytoplasmic domain, (semaphorin) 6A	protein-coding
2151	chr8	125069468	125069986	+	0	NA	intron (NM_174854, intron 1 of 12)	intron (NM_174854, intron 1 of 12)	15532	NM_174853	244667		NM_170596	ENSMUSG00000043051	Disc1	-	disrupted in schizophrenia 1	protein-coding
800	chr11	50430820	50431478	+	0	NA	promoter-TSS (NM_172557)	promoter-TSS (NM_172557)	-24	NM_172557	216724		NM_172557	ENSMUSG00000020375	Rufy1	3000002E04Rik|Rabip4|ZFYVE12	RUN and FYVE domain containing 1	protein-coding
1128	chr19	8786102	8786596	+	0	NA	promoter-TSS (NM_001177798)	promoter-TSS (NM_001177798)	-33	NM_146092	225895		NM_146092	ENSMUSG00000003680	Taf6l	2810417N14Rik|C530024J06Rik|Paf65a	TATA-box binding protein associated factor 6 like	protein-coding
1352	chr16	32430617	32431179	+	0	NA	promoter-TSS (NM_001163160)	promoter-TSS (NM_001163160)	-23	NM_009981	13026		NM_009981	ENSMUSG00000005615	Pcyt1a	CTalpha|Cctalpha|Ctpct|Cttalpha	phosphate cytidylyltransferase 1, choline, alpha isoform	protein-coding
624	chr6	7844510	7844740	+	0	NA	promoter-TSS (NM_052993)	promoter-TSS (NM_052993)	-599	NM_052993	94192		NM_052993	ENSMUSG00000042460	C1galt1	2210410E06Rik|T-synthase	core 1 synthase, glycoprotein-N-acetylgalactosamine 3-beta-galactosyltransferase, 1	protein-coding
225	chr5	122157882	122158313	+	0	NA	promoter-TSS (NM_013636)	promoter-TSS (NM_013636)	-178	NR_156471	19047		NM_013636	ENSMUSG00000004455	Ppp1cc	PP-1G|PP1|dis2m1	protein phosphatase 1 catalytic subunit gamma	protein-coding
1164	chr11	81369605	81370549	+	0	NA	intron (NM_001034013, intron 1 of 9)	intron (NM_001034013, intron 1 of 9)	203462	NM_001033765	237880		NM_001033765		1700071K01Rik	-	RIKEN cDNA 1700071K01 gene	protein-coding
7	chr12	52847844	52848278	+	0	NA	intron (NM_198111, intron 2 of 13)	RMER1B|Other|Other	148678	NM_198111	238161		NM_198111	ENSMUSG00000061603	Akap6	Akapalpha|Akapbeta|PRKA	A kinase anchor protein 6	protein-coding
1023	chr15	84397664	84398483	+	0	NA	intron (NM_001374164, intron 4 of 4)	intron (NM_001374164, intron 4 of 4)	46252	NM_001374164	72301		NM_001163145	ENSMUSG00000062760	Shisal1	1810041L15Rik|Kiaa1644	shisa like 1	protein-coding
2561	chr2	68124732	68125886	+	0	NA	Intergenic	A-rich|Low_complexity|Low_complexity	20637	NM_020283	26877		NM_020283	ENSMUSG00000034780	B3galt1	beta3Gal-T1	UDP-Gal:betaGlcNAc beta 1,3-galactosyltransferase, polypeptide 1	protein-coding
1503	chr8	4216677	4217540	+	0	NA	5' UTR (NM_207203, exon 1 of 7)	5' UTR (NM_207203, exon 1 of 7)	204	NM_207203	73072		NM_207203	ENSMUSG00000064125	Prr36	-	proline rich 36	protein-coding
641	chr7	139497794	139498469	+	0	NA	intron (NM_001355162, intron 4 of 15)	intron (NM_001355162, intron 4 of 15)	84666	NR_027857	14912		NM_183248	ENSMUSG00000041309	Nkx6-2	Gtx|Nkx6.2	NK6 homeobox 2	protein-coding
727	chr6	52640082	52640529	+	0	NA	promoter-TSS (NM_145567)	promoter-TSS (NM_145567)	-5	NM_145567	58875		NM_145567	ENSMUSG00000029776	Hibadh	6430402H10Rik	3-hydroxyisobutyrate dehydrogenase	protein-coding
476	chr12	111966789	111967313	+	0	NA	promoter-TSS (NM_001361914)	promoter-TSS (NM_001361914)	-42	NM_027360	70257		NM_027360	ENSMUSG00000021290	Atp5mj	2010107E04Rik|9430003J03Rik|Atp5mpl|MLQ|Mp68	ATP synthase membrane subunit j	protein-coding
747	chr15	25983826	25984431	+	0	NA	promoter-TSS (NM_144523)	promoter-TSS (NM_144523)	-238	NM_144523	52521		NM_144523	ENSMUSG00000052253	Zfp622	1110033B05Rik|D15Ertd806e|ZPR9|Znf622	zinc finger protein 622	protein-coding
360	chr12	105685021	105685655	+	0	NA	promoter-TSS (NM_029654)	promoter-TSS (NM_029654)	-14	NM_178613	66787		NM_178613	ENSMUSG00000044715	Gskip	4933433P14Rik	GSK3B interacting protein	protein-coding
1976	chr11	95009674	95010001	+	0	NA	promoter-TSS (NM_146025)	promoter-TSS (NM_146025)	-42	NM_146025	217125		NM_146025	ENSMUSG00000047181	Samd14	-	sterile alpha motif domain containing 14	protein-coding
1309	chr4	150909649	150910133	+	0	NA	promoter-TSS (NM_020569)	promoter-TSS (NM_020569)	30	NM_020569	57320		NM_020569	ENSMUSG00000028964	Park7	DJ-1|Dj1	Parkinson disease (autosomal recessive, early onset) 7	protein-coding
2388	chr11	116138583	116139141	+	0	NA	promoter-TSS (NM_024177)	promoter-TSS (NM_024177)	6	NM_024177	60441		NM_024177	ENSMUSG00000020775	Mrpl38	1110036N21Rik|4733401F03Rik|MRP-L3|Rpml3	mitochondrial ribosomal protein L38	protein-coding
621	chr7	133954396	133954770	+	0	NA	intron (NM_007400, intron 11 of 22)	intron (NM_007400, intron 11 of 22)	-171798	NM_001286031	101437		NM_133941	ENSMUSG00000030986	Dhx32	4732469F02Rik|Ddx32|muDDX32	DEAH-box helicase 32 (putative)	protein-coding
2132	chr6	125089531	125089944	+	0	NA	Intergenic	Intergenic	-6244	NM_001346610	107932		NM_001346610	ENSMUSG00000063870	Chd4	9530019N15Rik|D6Ertd380e|Mi-2beta|mKIAA4075	chromodomain helicase DNA binding protein 4	protein-coding
2671	chr2	77249757	77250479	+	0	NA	intron (NM_175465, intron 1 of 17)	intron (NM_175465, intron 1 of 17)	30474	NM_175465	228071		NM_175465	ENSMUSG00000042272	Sestd1	1500031J16Rik|A930010O20|Solo/Trio8	SEC14 and spectrin domains 1	protein-coding
1331	chr4	155086127	155086729	+	0	NA	promoter-TSS (NM_001362981)	promoter-TSS (NM_001362981)	-75	NM_001362981	67830		NM_026395	ENSMUSG00000029048	Rer1	1110060F11Rik|5830454N22Rik	retention in endoplasmic reticulum sorting receptor 1	protein-coding
1046	chr11	69408745	69409075	+	0	NA	intron (NM_001017426, intron 2 of 23)	intron (NM_001017426, intron 2 of 23)	7284	NM_001017426	216850		NM_001017426	ENSMUSG00000018476	Kdm6b	1700064E03Rik|Jmjd3	KDM1 lysine (K)-specific demethylase 6B	protein-coding
754	chr18	47898591	47899312	+	0	NA	Intergenic	Intergenic	-23890	NR_045404	414127		NR_045404	ENSMUSG00000118267	G630055G22Rik	-	RIKEN cDNA G630055G22 gene	ncRNA
1149	chr11	75846540	75847016	+	0	NA	intron (NR_136933, intron 3 of 3)	intron (NR_136933, intron 3 of 3)	-50718	NM_007873	13447		NM_007873	ENSMUSG00000020848	Doc2b	-	double C2, beta	protein-coding
272	chr17	47245926	47246833	+	0	NA	intron (NM_172622, intron 1 of 16)	intron (NM_172622, intron 1 of 16)	16149	NM_172622	224829		NM_172622	ENSMUSG00000064043	Trerf1	9430096I18Rik|B830015H24|RAPA|Trep-132|Trep132	transcriptional regulating factor 1	protein-coding
1630	chr13	71558446	71559001	+	0	NA	Intergenic	Intergenic	405000	NM_010573	16371		NM_010573	ENSMUSG00000060969	Irx1	-	Iroquois homeobox 1	protein-coding
245	chr5	125068227	125068615	+	0	NA	intron (NM_001253904, intron 15 of 47)	intron (NM_001253904, intron 15 of 47)	64973	NM_028443	73121		NM_028443	ENSMUSG00000037962	Rflna	3110032G18Rik|Fam101a|cfm|cfm2	refilin A	protein-coding
2370	chr11	114656874	114657829	+	0	NA	Intergenic	Intergenic	-11229	NM_001048057	67671		NM_023372	ENSMUSG00000057322	Rpl38	0610025G13Rik|Rbt|Ts|Tss	ribosomal protein L38	protein-coding
644	chr6	30896529	30896867	+	0	NA	promoter-TSS (NM_017478)	promoter-TSS (NM_017478)	96	NR_149738	54160		NM_017478	ENSMUSG00000025607	Copg2	gamma-2-COP	coatomer protein complex, subunit gamma 2	protein-coding
2227	chr14	68935087	68935768	+	0	NA	Intergenic	Intergenic	-93862	NM_009285	20855		NM_009285	ENSMUSG00000014813	Stc1	Stc	stanniocalcin 1	protein-coding
280	chr17	48960139	48960938	+	0	NA	intron (NM_027452, intron 1 of 2)	intron (NM_027452, intron 1 of 2)	27956	NM_027452	70530		NM_027452	ENSMUSG00000040490	Lrfn2	5730420O05Rik|SALM1|mKIAA1246	leucine rich repeat and fibronectin type III domain containing 2	protein-coding
657	chr18	32162576	32163201	+	0	NA	promoter-TSS (NM_011946)	promoter-TSS (NM_011946)	-201	NM_011946	26405		NM_011946	ENSMUSG00000024383	Map3k2	9630061B06Rik|Mekk2|Mekk2b	mitogen-activated protein kinase kinase kinase 2	protein-coding
2094	chr1	44118736	44119487	+	0	NA	promoter-TSS (NM_023645)	promoter-TSS (NM_023645)	-51	NM_001357047	246229		NM_144558	ENSMUSG00000041684	Bivm	-	basic, immunoglobulin-like variable motif containing	protein-coding
1273	chr16	21794115	21794774	+	0	NA	promoter-TSS (NR_037957)	promoter-TSS (NR_037957)	97	NR_037958	100043489		NR_037957	ENSMUSG00000097290	1300002E11Rik	1500026P21Rik	RIKEN cDNA 1300002E11 gene	ncRNA
1349	chr16	32246921	32247257	+	0	NA	promoter-TSS (NM_026898)	promoter-TSS (NM_026898)	-64	NM_173439	268882		NM_173439	ENSMUSG00000035764	Fbxo45	2610017J04Rik	F-box protein 45	protein-coding
364	chr10	98418460	98418808	+	0	NA	Intergenic	Intergenic	-66767	NR_045179	667438		NR_045179	ENSMUSG00000112896	Gm8633	EG667438	predicted gene 8633	ncRNA
1131	chr9	89286209	89286856	+	0	NA	Intergenic	Intergenic	75148	NM_001359993	107885		NM_026829	ENSMUSG00000066442	Mthfs	1110034I12Rik|2310020H23Rik	5, 10-methenyltetrahydrofolate synthetase	protein-coding
2534	chr9	50697825	50698158	+	0	NA	intron (NM_001311069, intron 5 of 19)	intron (NM_001311069, intron 5 of 19)	29993	NM_001374656	330938		NM_178118	ENSMUSG00000032064	Dixdc1	4930563F16Rik|Ccd1|Ccd1Aalpha1L|Ccd1Abeta1L|Ccd1BalphaL|Ccd1BbetaL|Ccd1CL|mKIAA1735	DIX domain containing 1	protein-coding
2188	chr4	12538807	12539056	+	0	NA	Intergenic	Intergenic	-366916	NM_001310743	68099		NM_026558	ENSMUSG00000028218	Cibar1	6720467C03Rik|Fam92a|Fam92a1	CBY1 interacting BAR domain containing 1	protein-coding
1109	chr15	89180755	89181060	+	0	NA	promoter-TSS (NM_001284506)	promoter-TSS (NM_001284506)	-119	NM_001284506	140570		NM_138749	ENSMUSG00000036606	Plxnb2	Debt|plexin-B2	plexin B2	protein-coding
1897	chr3	105408148	105408753	+	0	NA	Intergenic	Intergenic	-43440	NM_019931	56543		NM_019931	ENSMUSG00000040896	Kcnd3	Kncd3|Kv4.3	potassium voltage-gated channel, Shal-related family, member 3	protein-coding
801	chr11	50506540	50507334	+	0	NA	Intergenic	Intergenic	-75812	NM_172557	216724		NM_172557	ENSMUSG00000020375	Rufy1	3000002E04Rik|Rabip4|ZFYVE12	RUN and FYVE domain containing 1	protein-coding
1672	chr5	65764857	65765316	+	0	NA	intron (NM_001024917, intron 1 of 19)	intron (NM_001024917, intron 1 of 19)	1565	NM_001024917	333789		NM_001024917	ENSMUSG00000037795	N4bp2	B3bp|E430014I16|Gm1791|Gm868	NEDD4 binding protein 2	protein-coding
1526	chr5	30960024	30960467	+	0	NA	promoter-TSS (NM_016703)	promoter-TSS (NM_016703)	82	NM_001294302	50907		NM_016703	ENSMUSG00000045302	Preb	-	prolactin regulatory element binding	protein-coding
750	chr18	46958742	46959120	+	0	NA	promoter-TSS (NM_178377)	promoter-TSS (NM_178377)	55	NM_178377	69456		NM_178377	ENSMUSG00000042705	Commd10	2310003A05Rik|DRWMS2|Tg(Vav1-icre)A2Kio|Vav-cre|Vav-iCre|Vav1-Cre|VavCre	COMM domain containing 10	protein-coding
2332	chr4	32607126	32607672	+	0	NA	Intergenic	Intergenic	-5017	NM_010289	14610		NM_010289	ENSMUSG00000051056	Gja10	Cx-57|Cx59|Cxnn|cx57	gap junction protein, alpha 10	protein-coding
1487	chr13	55536532	55536806	+	0	NA	promoter-TSS (NM_134059)	promoter-TSS (NM_134059)	-11	NM_134059	72935		NM_134059	ENSMUSG00000021494	Ddx41	2900024F02Rik|ABS	DEAD box helicase 41	protein-coding
123	chr2	106744630	106745325	+	0	NA	intron (NM_029837, intron 3 of 6)	intron (NM_029837, intron 3 of 6)	49376	NM_029837	77015		NM_029837	ENSMUSG00000016386	Mpped2	239Fb|2700082O15Rik	metallophosphoesterase domain containing 2	protein-coding
326	chr1	38475207	38476182	+	0	NA	intron (NM_001290814, intron 4 of 21)	intron (NM_001290814, intron 4 of 21)	151550	NM_001290814	16764		NM_010678	ENSMUSG00000037138	Aff3	3222402O04Rik|A730046J16|LAF-4|Laf4	AF4/FMR2 family, member 3	protein-coding
978	chr6	94665856	94666591	+	0	NA	intron (NM_008377, intron 1 of 18)	intron (NM_008377, intron 1 of 18)	33922	NM_001355269	16206		NM_008377	ENSMUSG00000030029	Lrig1	D6Bwg0781e|Img|LIG-1	leucine-rich repeats and immunoglobulin-like domains 1	protein-coding
1006	chr18	82725612	82726484	+	0	NA	Intergenic	Intergenic	5767	NR_039572	100628586		NR_039572	ENSMUSG00000092638	Mir5112	mmu-mir-5112|mu-mir-5112	microRNA 5112	ncRNA
702	chr6	38433614	38434166	+	0	NA	promoter-TSS (NM_177185)	promoter-TSS (NM_177185)	-35	NM_177185	320538		NM_177185	ENSMUSG00000038538	Ubn2	2900060J04Rik|6030408G03Rik|D130059P03Rik|mKIAA2030	ubinuclein 2	protein-coding
86	chr5	113226740	113227004	+	0	NA	promoter-TSS (NM_001033428)	promoter-TSS (NM_001033428)	-37	NM_001033428	333048		NM_001033428	ENSMUSG00000066964	Lhfpl7	Gm854|Tmem211	LHFPL tetraspan subfamily member 7	protein-coding
640	chr7	139363930	139364360	+	0	NA	Intergenic	Intergenic	-24964	NM_001127363	212111		NM_183144	ENSMUSG00000025477	Inpp5a	-	inositol polyphosphate-5-phosphatase A	protein-coding
1065	chr6	99206724	99207661	+	0	NA	intron (NM_053202, intron 3 of 18)	intron (NM_053202, intron 3 of 18)	-22173	NR_162807	114482918		NR_162807		Mir12201	Gm51278|mmu-mir-12201	microRNA 12201	ncRNA
692	chr11	35543753	35544545	+	0	NA	intron (NM_011412, intron 5 of 35)	intron (NM_011412, intron 5 of 35)	-72667	NR_029799	723924		NR_029799	ENSMUSG00000065583	Mir218-2	Mirn218-2|mir-218-2	microRNA 218-2	ncRNA
1737	chr13	94595641	94596812	+	0	NA	Intergenic	CpG	-192694	NM_009321	21371		NM_009321	ENSMUSG00000042043	Tbca	Tbca13	tubulin cofactor A	protein-coding
1513	chr8	9699327	9699855	+	0	NA	intron (NM_173446, intron 1 of 2)	intron (NM_173446, intron 1 of 2)	71432	NM_173446	270028		NM_173446	ENSMUSG00000079157	Nalf1	6430500D16|Fam155a|Tmem28	NALCN channel auxiliary factor 1	protein-coding
284	chr2	130840257	130841121	+	0	NA	promoter-TSS (NM_029432)	promoter-TSS (NM_029432)	-544	NM_029432	228602		NM_028367	ENSMUSG00000027309	Dnaaf9	2810487F15Rik|4930402H24Rik	dynein axonemal assembly factor 9	protein-coding
685	chr11	29692703	29693357	+	0	NA	promoter-TSS (NM_194051)	promoter-TSS (NM_194051)	132	NM_194054	68585		NM_024226	ENSMUSG00000020458	Rtn4	1110020G17Rik|ASY|C130026I10Rik|NOGO|NSP-CL|NgA|Nogo-A|Nogo-B|Nogo-C|mKIAA0886|mKIAA4153	reticulon 4	protein-coding
2170	chr19	58419866	58420311	+	0	NA	intron (NM_010279, intron 4 of 10)	intron (NM_010279, intron 4 of 10)	35310	NM_001285457	14585		NM_010279	ENSMUSG00000025089	Gfra1	GFRalpha-1	glial cell line derived neurotrophic factor family receptor alpha 1	protein-coding
2083	chr11	98775311	98775728	+	0	NA	promoter-TSS (NM_145434)	promoter-TSS (NM_145434)	-142	NM_145434	217166		NM_145434	ENSMUSG00000020889	Nr1d1	A530070C09Rik	nuclear receptor subfamily 1, group D, member 1	protein-coding
999	chr18	80771578	80772384	+	0	NA	intron (NM_001201569, intron 15 of 29)	intron (NM_001201569, intron 15 of 29)	-58910	NM_001164110	18018		NM_016791	ENSMUSG00000033016	Nfatc1	2210017P03Rik|NF-ATc|NFAT2|NFATc|Nfatcb	nuclear factor of activated T cells, cytoplasmic, calcineurin dependent 1	protein-coding
52	chr1	171037431	171038561	+	0	NA	Intergenic	Intergenic	19070	NM_144559	246256		NM_144559	ENSMUSG00000059089	Fcgr4	4833442P21Rik|CD16-2|FcgRIV|FcgammaRIV|Fcgr3a|Fcrl3	Fc receptor, IgG, low affinity IV	protein-coding
943	chr11	63901691	63902340	+	0	NA	intron (NM_018805, intron 1 of 1)	intron (NM_018805, intron 1 of 1)	20269	NM_018805	54710		NM_018805	ENSMUSG00000070407	Hs3st3b1	3-OST-3B|3OST3B1|3Ost3b|Hs3st3b|m3-OST-3B	heparan sulfate (glucosamine) 3-O-sulfotransferase 3B1	protein-coding
923	chr9	62341163	62341411	+	0	NA	promoter-TSS (NM_009672)	promoter-TSS (NM_009672)	-56	NM_009672	11737		NM_009672	ENSMUSG00000032249	Anp32a	Anp32|I1PP2A|LANP|PHAP1|pp32	acidic nuclear phosphoprotein 32 family member A	protein-coding
178	chr10	81401903	81402361	+	0	NA	intron (NM_026756, intron 8 of 8)	intron (NM_026756, intron 8 of 8)	-7443	NR_152732	102634174		NR_152732	ENSMUSG00000085327	Gm16104	-	predicted gene 16104	ncRNA
54	chr1	171102055	171103009	+	0	NA	Intergenic	CpG	-11454	NR_166655
1874	chr8	84856762	84857244	+	0	NA	promoter-TSS (NM_025648)	promoter-TSS (NM_025648)	17	NR_152751	66590		NM_025648	ENSMUSG00000003808	Farsa	0610012A19Rik|Farsla|pheRS	phenylalanyl-tRNA synthetase, alpha subunit	protein-coding
804	chr11	51635822	51636507	+	0	NA	promoter-TSS (NM_025346)	promoter-TSS (NM_025346)	-268	NM_025346	66089		NM_025346	ENSMUSG00000001054	Rmnd5b	0610039K22Rik|Gid2	required for meiotic nuclear division 5 homolog B	protein-coding
506	chr13	11099085	11099818	+	0	NA	Intergenic	Intergenic	-422601	NR_027813	664793		NR_027813	ENSMUSG00000121372	Zp4-ps	EG664793|Zp4|Zpb	zona pellucida glycoprotein 4, pseudogene	pseudo
1152	chr11	78094412	78095146	+	0	NA	promoter-TSS (NM_001346762)	promoter-TSS (NM_001346762)	89	NM_001346762	216971		NM_145430	ENSMUSG00000037750	Fam222b	9630020I17Rik	family with sequence similarity 222, member B	protein-coding
2395	chr11	116588914	116589484	+	0	NA	Intergenic	Intergenic	-4488	NR_033223	11298		NM_009591	ENSMUSG00000020804	Aanat	AA-NAT|Nat-2|Nat4|Snat	arylalkylamine N-acetyltransferase	protein-coding
2077	chr14	55617843	55618150	+	0	NA	promoter-TSS (NM_020002)	promoter-TSS (NM_020002)	-170	NM_001360389	56739		NM_020002	ENSMUSG00000002324	Rec8	Rec8L1|mrec	REC8 meiotic recombination protein	protein-coding
897	chr15	74302342	74302837	+	0	NA	Intergenic	Intergenic	185057	NR_144499	102634630		NR_144499		Gm32168	-	predicted gene, 32168	ncRNA
1319	chr4	152878736	152879405	+	0	NA	Intergenic	Intergenic	181530	NR_033138	330004		NM_001033414		Gm833	-	predicted gene 833	ncRNA
2351	chr2	28525454	28526350	+	0	NA	intron (NM_009058, intron 1 of 17)	intron (NM_009058, intron 1 of 17)	-7562	NM_001145835	19730		NM_009058	ENSMUSG00000026821	Ralgds	Gnds|Rgds|mKIAA1308	ral guanine nucleotide dissociation stimulator	protein-coding
620	chr6	5374764	5375069	+	0	NA	Intergenic	Intergenic	-8470	NM_023048	65255		NM_023048	ENSMUSG00000042607	Asb4	8430401O13Rik	ankyrin repeat and SOCS box-containing 4	protein-coding
1328	chr4	154160621	154161096	+	0	NA	promoter-TSS (NR_151647)	promoter-TSS (NR_151647)	-174	NR_151647	67808		NM_026388	ENSMUSG00000029030	Tprg1l	1200015A19Rik|Svap30|Tprgl|mover	transformation related protein 63 regulated 1 like	protein-coding
361	chr12	106429629	106430239	+	0	NA	Intergenic	Intergenic	17732	NR_036593	76639		NR_036593	ENSMUSG00000092066	1700121N20Rik	-	RIKEN cDNA 1700121N20 gene	ncRNA
1562	chr5	37851470	37851938	+	0	NA	Intergenic	Intergenic	-27119	NM_010835	17701		NM_010835	ENSMUSG00000048450	Msx1	Hox-7|Hox7|Hox7.1|msh	msh homeobox 1	protein-coding
30	chr10	69533679	69534335	+	0	NA	5' UTR (NM_170730, exon 1 of 18)	5' UTR (NM_170730, exon 1 of 18)	299	NM_170728	11735		NM_009670	ENSMUSG00000069601	Ank3	2900054D09Rik|Ank-3|AnkG|Ankyrin-3|Ankyrin-G	ankyrin 3, epithelial	protein-coding
199	chr1	188740897	188741575	+	0	NA	intron (NM_021408, intron 42 of 70)	MamSINE1|SINE|tRNA	266604	NR_153196	226823		NM_172650	ENSMUSG00000026608	Kctd3	4930438A20Rik|9330185B06|E330032J19Rik|NY-REN-45	potassium channel tetramerisation domain containing 3	protein-coding
2650	chr5	102151259	102152148	+	0	NA	Intergenic	Intergenic	-23627	NR_168518	108169125		NR_168518		Gm46947	-	predicted gene, 46947	ncRNA
281	chr17	49399832	49400166	+	0	NA	Intergenic	Intergenic	-28365	NM_028464	56738		NM_020042	ENSMUSG00000064120	Mocs1	3110045D15Rik	molybdenum cofactor synthesis 1	protein-coding
1543	chr3	9500533	9501171	+	0	NA	intron (NM_133218, intron 2 of 8)	intron (NM_133218, intron 2 of 8)	97832	NR_015499	320088		NR_015499	ENSMUSG00000097365	C030034L19Rik	A130044O20Rik	RIKEN cDNA C030034L19 gene	ncRNA
346	chr12	102730347	102731101	+	0	NA	Intergenic	MLT1O|LTR|ERVL-MaLR	12937	NM_022323	64113		NM_022323	ENSMUSG00000096458	Moap1	Map-1|MmMOAP1|Pnma4	modulator of apoptosis 1	protein-coding
143	chr2	120154489	120154786	+	0	NA	promoter-TSS (NM_133838)	promoter-TSS (NM_133838)	-62	NM_133838	98878		NM_133838	ENSMUSG00000027293	Ehd4	2210022F10Rik|Past2	EH-domain containing 4	protein-coding
1287	chrX	13041822	13042044	+	0	NA	promoter-TSS (NR_038158)	promoter-TSS (NR_038158)	-82	NR_038158	70489		NR_038158	ENSMUSG00000087424	5730405O15Rik	-	RIKEN cDNA 5730405O15 gene	ncRNA
1364	chr16	35983053	35983538	+	0	NA	promoter-TSS (NM_008465)	promoter-TSS (NM_008465)	-68	NM_008465	16646		NM_008465	ENSMUSG00000022905	Kpna1	IPOA5|NPI1|Rch2|mSRP1	karyopherin subunit alpha 1	protein-coding
1473	chr13	51651670	51652043	+	0	NA	intron (NM_001308448, intron 1 of 16)	CpG	148	NM_029279	75420		NM_029279	ENSMUSG00000035139	Secisbp2	2210413N07Rik|2810012K13Rik|SBP2	SECIS binding protein 2	protein-coding
973	chr6	91473302	91473949	+	0	NA	promoter-TSS (NM_028766)	promoter-TSS (NM_028766)	-82	NM_028766	74122		NM_028766	ENSMUSG00000030095	Tmem43	1200015A22Rik|LUMA	transmembrane protein 43	protein-coding
128	chr2	115852161	115852810	+	0	NA	Intergenic	Intergenic	212134	NM_001346041	17536		NM_010825	ENSMUSG00000027210	Meis2	A430109D20Rik|Mrg1|Stra10	Meis homeobox 2	protein-coding
2382	chr1	82815920	82816451	+	0	NA	Intergenic	Intergenic	6939	NR_169188	100044526		NR_169188		Gm17764	-	predicted gene, 17764	pseudo
1437	chr2	174701459	174702040	+	0	NA	intron (NM_001099328, intron 3 of 4)	intron (NM_001099328, intron 3 of 4)	58215	NM_001099328	100043757		NM_001099328	ENSMUSG00000050600	Zfp831	-	zinc finger protein 831	protein-coding
1105	chr15	87812281	87813197	+	0	NA	Intergenic	Intergenic	-16796	NR_105817	102465209		NR_105817	ENSMUSG00000098938	Mir6393	Gm27424|mmu-mir-6393	microRNA 6393	ncRNA
1997	chr8	108264668	108265055	+	0	NA	Intergenic	Intergenic	272989	NR_166530	105243280		NR_166530		Gm39244	Gm45529	predicted gene, 39244	ncRNA
61	chr7	60391115	60391353	+	0	NA	intron (NR_146211, intron 3 of 171)	Lx2|LINE|L1	58943	NR_146211	52480		NR_015456		Snhg14	C230091D08Rik|D7Ertd715e|Gm42386|Gm42387|Gm42388|Gm42389|Gm42390|Gm42391|Gm45921|Lncat|Pwcr1|U-Ube3a-ATS|Ube3a-ATS|lincRNA-EC50	small nucleolar RNA host gene 14	ncRNA
2138	chr6	127109548	127109776	+	0	NA	promoter-TSS (NM_177003)	promoter-TSS (NM_177003)	-110	NM_177003	319801		NM_177003	ENSMUSG00000038028	Tigar	9630033F20Rik	Trp53 induced glycolysis regulatory phosphatase	protein-coding
2584	chr1	135313341	135314133	+	0	NA	promoter-TSS (NM_001360858)	promoter-TSS (NM_001360858)	0	NM_001360857	21854		NM_011590	ENSMUSG00000062580	Timm17a	Tim17a|mTim17a	translocase of inner mitochondrial membrane 17a	protein-coding
670	chr18	37879796	37880645	+	0	NA	intron (NM_001305981, intron 18 of 28)	intron (NM_001305981, intron 18 of 28)	-25560	NR_105945	102465592		NR_105945	ENSMUSG00000098706	Mir6979	Gm27524|mmu-mir-6979	microRNA 6979	ncRNA
1556	chr5	37163068	37163629	+	0	NA	exon (NM_001370827, exon 4 of 14)	exon (NM_001370827, exon 4 of 14)	10219	NM_001370827	381634		NM_001370827	ENSMUSG00000117286	Gm1043	-	predicted gene 1043	protein-coding
1181	chr4	132051543	132052272	+	0	NA	intron (NM_183428, intron 1 of 20)	intron (NM_183428, intron 1 of 20)	-2829	NM_001128606	269587		NM_183428	ENSMUSG00000028906	Epb41	4.1R|D4Ertd442e|Elp-1|Elp1|Epb4.1|mKIAA4056	erythrocyte membrane protein band 4.1	protein-coding
1014	chr18	88971721	88972022	+	0	NA	promoter-TSS (NR_105777)	promoter-TSS (NR_105777)	81	NM_175542	246102		NM_175542	ENSMUSG00000023066	Rttn	4921538A15Rik|C530033I08Rik|D230040K24	rotatin	protein-coding
705	chr6	39419905	39420527	+	0	NA	promoter-TSS (NM_001311109)	promoter-TSS (NM_001311109)	153	NM_018810	54484		NM_018810	ENSMUSG00000029922	Mkrn1	RFP	makorin, ring finger protein, 1	protein-coding
1345	chr13	22050430	22051545	+	0	NA	Intergenic	CpG	7789	NM_178198	319183		NM_178198	ENSMUSG00000069300	H2bc11	H2bc13|H2bc15|H2bc7|Hist1h2bj	H2B clustered histone 11	protein-coding
948	chr11	65162711	65162984	+	0	NA	5' UTR (NM_001099288, exon 1 of 20)	5' UTR (NM_001099288, exon 1 of 20)	114	NM_175003	216831		NM_175003	ENSMUSG00000033389	Arhgap44	6330543G20|Rich2	Rho GTPase activating protein 44	protein-coding
2033	chr19	42170393	42170889	+	0	NA	promoter-TSS (NM_001164531)	promoter-TSS (NM_001164531)	74	NM_001164531	319740		NM_177319	ENSMUSG00000018820	Zfyve27	2210011N02Rik|9530077C24Rik	zinc finger, FYVE domain containing 27	protein-coding
531	chr7	122015355	122016148	+	0	NA	intron (NM_028758, intron 1 of 16)	intron (NM_028758, intron 1 of 16)	5447	NM_028758	74105		NM_028758	ENSMUSG00000030872	Gga2	1200007E24Rik|mKIAA1080	golgi associated, gamma adaptin ear containing, ARF binding protein 2	protein-coding
989	chr15	77344642	77345073	+	0	NA	Intergenic	MIRc|SINE|MIR	26225	NR_168087	102639762		NR_165616	ENSMUSG00000121848	Gm3787	100042318	predicted gene 3787	ncRNA
2593	chr1	143776790	143777383	+	0	NA	promoter-TSS (NM_001159866)	promoter-TSS (NM_001159866)	-35	NM_013835	20822		NM_013835	ENSMUSG00000018199	Ro60	1810007I17Rik|A530054J02Rik|SS-A/Ro|Ssa|Ssa2|Trove2	Ro60, Y RNA binding protein	protein-coding
695	chr11	36161815	36162414	+	0	NA	intron (NM_001290702, intron 8 of 27)	intron (NM_001290702, intron 8 of 27)	-181587	NM_170779	211652		NM_170779	ENSMUSG00000018849	Wwc1	Kibra	WW, C2 and coiled-coil domain containing 1	protein-coding
294	chr2	137637300	137638311	+	0	NA	Intergenic	Lx9|LINE|L1	239026	NR_166195	102635955		NR_166195	ENSMUSG00000086214	Gm14062	-	predicted gene 14062	ncRNA
1787	chr3	88771733	88772001	+	0	NA	intron (NM_018804, intron 1 of 3)	intron (NM_018804, intron 1 of 3)	732	NM_018804	229521		NM_018804	ENSMUSG00000068923	Syt11	1500004A13Rik|3632445O20Rik|5430404N14Rik|6530420C11Rik	synaptotagmin XI	protein-coding
1069	chr6	100447392	100447725	+	0	NA	Intergenic	Intergenic	-79842	NR_040525	73395		NR_040525	ENSMUSG00000101553	1700049E22Rik	-	RIKEN cDNA 1700049E22 gene	ncRNA
682	chr11	28584081	28584381	+	0	NA	promoter-TSS (NM_001166661)	promoter-TSS (NM_001166661)	93	NM_001166661	216613		NM_181577	ENSMUSG00000032878	Ccdc85a	-	coiled-coil domain containing 85A	protein-coding
1166	chr11	84653441	84654018	+	0	NA	Intergenic	Intergenic	66703	NR_046197	78471		NR_046197	ENSMUSG00000085044	1700109G15Rik	-	RIKEN cDNA 1700109G15 gene	ncRNA
207	chr5	117976397	117977000	+	0	NA	promoter-TSS (NM_001346588)	promoter-TSS (NM_001346588)	-72	NM_001346588	231670		NM_145564	ENSMUSG00000032898	Fbxo21	2810425J22Rik	F-box protein 21	protein-coding
1773	chr3	69126993	69127467	+	0	NA	promoter-TSS (NM_008467)	promoter-TSS (NM_008467)	-138	NM_008467	16649		NM_008467	ENSMUSG00000027782	Kpna4	1110058D08Rik|IPOA3|qip1	karyopherin subunit alpha 4	protein-coding
1315	chr4	151236961	151237308	+	0	NA	intron (NM_001081557, intron 6 of 23)	intron (NM_001081557, intron 6 of 23)	147564	NM_001308446	105704528		NM_001308446	ENSMUSG00000078491	Gm13090	-	predicted gene 13090	protein-coding
2399	chr11	116814193	116815133	+	0	NA	intron (NM_026280, intron 2 of 3)	intron (NM_026280, intron 2 of 3)	13383	NM_026280	67622		NM_026280	ENSMUSG00000020814	Mxra7	1810057P16Rik|E130302J09Rik	matrix-remodelling associated 7	protein-coding
887	chr15	70993470	70994340	+	0	NA	Intergenic	Intergenic	733933	NM_177819	70363		NM_177819	ENSMUSG00000036800	Fam135b	1700010C24Rik|A830008O07Rik	family with sequence similarity 135, member B	protein-coding
1044	chr11	69062806	69063358	+	0	NA	Intergenic	tRNA-Ser-AGY|tRNA|tRNA	3307	NM_028005	71923		NM_028005	ENSMUSG00000045176	Borcs6	2310047M10Rik	BLOC-1 related complex subunit 6	protein-coding
1122	chr15	96285558	96286150	+	0	NA	Intergenic	CpG	-1668	NM_175251	77044		NM_175251	ENSMUSG00000033237	Arid2	1700124K17Rik|4432409D24Rik|BAF200|zipzap/p200	AT-rich interaction domain 2	protein-coding
2321	chr4	24850863	24851272	+	0	NA	promoter-TSS (NM_001163020)	promoter-TSS (NM_001163020)	57	NM_001163020	212390		NM_001033531	ENSMUSG00000040387	Klhl32	6430524H05Rik|D4Ertd389e|Gm1356|mKIAA1900	kelch-like 32	protein-coding
1358	chr16	33380482	33380828	+	0	NA	promoter-TSS (NM_001358570)	promoter-TSS (NM_001358570)	81	NR_045709	100502742		NR_045709	ENSMUSG00000097318	1700007L15Rik	linc-Iqcg|linc1609	RIKEN cDNA 1700007L15 gene	ncRNA
460	chr2	153528023	153528440	+	0	NA	intron (NM_001134300, intron 1 of 10)	CpG	1740	NM_001134300	329540		NM_001001986	ENSMUSG00000061411	Nol4l	4931410H15|8430427H17Rik|Gm1636	nucleolar protein 4-like	protein-coding
1974	chr14	47808434	47808934	+	0	NA	Intergenic	Intergenic	-51186	NR_166788	78029		NR_166788	ENSMUSG00000115719	4930538L07Rik	-	RIKEN cDNA 4930538L07 gene	ncRNA
376	chr10	17023801	17024414	+	0	NA	intron (NR_038020, intron 1 of 8)	intron (NR_038020, intron 1 of 8)	71675	NR_038020	100504235		NR_038020	ENSMUSG00000101969	Gm20125	-	predicted gene, 20125	ncRNA
173	chr1	180783395	180783726	+	0	NA	Intergenic	Intergenic	30045	NM_008210	15078		NM_008210	ENSMUSG00000060743	H3f3a	EyeLinc14|H3-3a|H3-3b|H3.3A	H3.3 histone A	protein-coding
928	chr9	63602404	63602869	+	0	NA	promoter-TSS (NM_001311098)	promoter-TSS (NM_001311098)	-10	NR_151671	66939		NM_025857	ENSMUSG00000037257	Aagab	2310007F21Rik|p34	alpha- and gamma-adaptin binding protein	protein-coding
2620	chr1	161968964	161969609	+	0	NA	promoter-TSS (NM_001039045)	promoter-TSS (NM_001039045)	98	NM_001039045	67292		NM_026078	ENSMUSG00000026698	Pigc	3110030E07Rik	phosphatidylinositol glycan anchor biosynthesis, class C	protein-coding
510	chr10	128082943	128083513	+	0	NA	promoter-TSS (NM_016774)	promoter-TSS (NM_016774)	-79	NM_016774	11947		NM_016774	ENSMUSG00000025393	Atp5f1b	Atp5b	ATP synthase F1 subunit beta	protein-coding
534	chr5	138720673	138720999	+	0	NA	Intergenic	Intergenic	-34245	NM_001359593	80752		NM_030565	ENSMUSG00000025854	Fam20c	DMP-4|DMP4|GEF-CK|mKIAA4081	FAM20C, golgi associated secretory pathway kinase	protein-coding
836	chr4	94120309	94121077	+	0	NA	Intergenic	Intergenic	436103	NM_026368	67770		NM_026368	ENSMUSG00000028578	Caap1	5830433M19Rik|CAAP	caspase activity and apoptosis inhibitor 1	protein-coding
1237	chr4	138249869	138250471	+	0	NA	promoter-TSS (NM_001099631)	promoter-TSS (NM_001099631)	-241	NM_001099631	230863		NM_001099631	ENSMUSG00000045349	Sh2d5	-	SH2 domain containing 5	protein-coding
148	chr12	77677777	77678541	+	0	NA	Intergenic	Intergenic	268018	NM_001252616	53618		NM_016893	ENSMUSG00000021065	Fut8	-	fucosyltransferase 8	protein-coding
291	chr2	136149281	136149672	+	0	NA	intron (NM_172858, intron 3 of 9)	intron (NM_172858, intron 3 of 9)	91728	NM_029530	76161		NM_029530	ENSMUSG00000027270	Lamp5	3110035N03Rik|6330527O06Rik|BAD-LAMP|LAMP-5	lysosomal-associated membrane protein family, member 5	protein-coding
57	chr1	172206282	172206735	+	0	NA	intron (NM_001329871, intron 1 of 3)	intron (NM_001329871, intron 1 of 3)	296	NM_001329869	18611		NM_008556	ENSMUSG00000013698	Pea15a	Mat1|PEA-15|Pea15|Pkcs15	proliferation and apoptosis adaptor protein 15A	protein-coding
189	chr1	183369517	183369821	+	0	NA	promoter-TSS (NM_177389)	promoter-TSS (NM_177389)	-104	NM_177389	338366		NM_177389	ENSMUSG00000056050	Mia3	9130229H14Rik|A930039G15Rik|B230399H06Rik|Gm1525|TANGO1|Tango	MIA SH3 domain ER export factor 3	protein-coding
1406	chr2	166155248	166155686	+	0	NA	promoter-TSS (NM_001252578)	promoter-TSS (NM_001252578)	-182	NM_001355619	72043		NM_028072	ENSMUSG00000006800	Sulf2	2010004N24Rik|MSulf-2|mKIAA1247	sulfatase 2	protein-coding
742	chr18	44524460	44524858	+	0	NA	intron (NM_001085373, intron 4 of 18)	intron (NM_001085373, intron 4 of 18)	-137006	NR_026853	626275		NR_026853	ENSMUSG00000097610	A930012L18Rik	-	RIKEN cDNA A930012L18 gene	ncRNA
1926	chr19	24271498	24271914	+	0	NA	intron (NM_008044, intron 3 of 4)	intron (NM_008044, intron 3 of 4)	8884	NM_008044	14297		NM_008044	ENSMUSG00000059363	Fxn	FA|FARR|Frda|X25	frataxin	protein-coding
2517	chr7	28981699	28982246	+	0	NA	promoter-TSS (NM_001355054)	promoter-TSS (NM_001355054)	-78	NM_001355054	26411		NM_008279	ENSMUSG00000037337	Map4k1	Hpk1|mHPK1	mitogen-activated protein kinase kinase kinase kinase 1	protein-coding
32	chr10	71237977	71238338	+	0	NA	promoter-TSS (NM_009360)	promoter-TSS (NM_009360)	-113	NM_009360	21780		NM_009360	ENSMUSG00000003923	Tfam	Hmgts|mtTFA|tsHMG	transcription factor A, mitochondrial	protein-coding
790	chr11	43528818	43529450	+	0	NA	intron (NM_001045530, intron 1 of 5)	CpG	385	NM_001045530	380694		NM_001045530	ENSMUSG00000044707	Ccnjl	Gm877	cyclin J-like	protein-coding
1615	chr17	3274401	3275102	+	0	NA	Intergenic	Intergenic	-51822	NM_001122998	24001		NM_011878	ENSMUSG00000023800	Tiam2	3000002F19Rik|STEF|mKIAA2016	T cell lymphoma invasion and metastasis 2	protein-coding
841	chr6	77918967	77919300	+	0	NA	intron (NM_145732, intron 1 of 18)	intron (NM_145732, intron 1 of 18)	60534	NM_009819	12386		NM_009819	ENSMUSG00000063063	Ctnna2	Catna|Catna2|cdf|chp	catenin alpha 2	protein-coding
414	chr7	109196435	109197010	+	0	NA	Intergenic	Intergenic	-21515	NM_001302205	109594		NM_057173	ENSMUSG00000036111	Lmo1	Rbtn-1|Rbtn1|Ttg1	LIM domain only 1	protein-coding
1087	chr4	124850313	124850766	+	0	NA	promoter-TSS (NM_001347196)	promoter-TSS (NM_001347196)	25	NM_001347196	68920		NM_001142727	ENSMUSG00000078570	1110065P20Rik	C530005M16Rik	RIKEN cDNA 1110065P20 gene	protein-coding
2621	chr7	43313075	43313399	+	0	NA	promoter-TSS (NM_027264)	promoter-TSS (NM_027264)	63	NM_027264	69930		NM_027264	ENSMUSG00000012640	Zfp715	2610041B18Rik|mszf15	zinc finger protein 715	protein-coding
1658	chr5	48181685	48182296	+	0	NA	intron (NM_178804, intron 5 of 35)	intron (NM_178804, intron 5 of 35)	-41952	NR_029798	723822		NR_029798	ENSMUSG00000065603	Mir218-1	Mirn218-1|mir-218-1	microRNA 218-1	ncRNA
1769	chr3	66935238	66936158	+	0	NA	Intergenic	Intergenic	43113	NM_001302358	20429		NM_013665	ENSMUSG00000027833	Shox2	6330543G17Rik|OG12|Og12x|Prx3|SHOT	SHOX homeobox 2	protein-coding
2494	chr12	15816455	15817100	+	0	NA	promoter-TSS (NM_144551)	promoter-TSS (NM_144551)	8	NM_144551	217410		NM_144551	ENSMUSG00000020601	Trib2	TRB-2|TRB2	tribbles pseudokinase 2	protein-coding
430	chr7	118448611	118448937	+	0	NA	promoter-TSS (NM_001362179)	promoter-TSS (NM_001362179)	-552	NM_001362179	110058		NM_138649	ENSMUSG00000058420	Syt17	Bk|sytXVII	synaptotagmin XVII	protein-coding
1856	chr14	11358008	11358599	+	0	NA	Intergenic	Intergenic	75826	NR_105811	102466641		NR_105811	ENSMUSG00000099218	Mir5124b	Gm27681|mmu-mir-5124b	microRNA 5124b	ncRNA
277	chr17	47687893	47688383	+	0	NA	TTS (NM_001290337)	TTS (NM_001290337)	248	NM_025365	66119		NM_025365	ENSMUSG00000033475	Tomm6	1110002E23Rik	translocase of outer mitochondrial membrane 6	protein-coding
526	chr7	119033302	119033731	+	0	NA	Intergenic	Intergenic	-38305	NM_001195774	64297		NM_022420	ENSMUSG00000008734	Gprc5b	Raig2	G protein-coupled receptor, family C, group 5, member B	protein-coding
1913	chr3	108591138	108591811	+	0	NA	promoter-TSS (NM_001358055)	promoter-TSS (NM_001358055)	196	NM_001358054	99512		NM_181400	ENSMUSG00000040389	Wdr47	1810073M12Rik|mKIAA0893	WD repeat domain 47	protein-coding
2483	chr11	121420982	121421639	+	0	NA	promoter-TSS (NM_181420)	promoter-TSS (NM_181420)	-63	NM_181420	238024		NM_181420	ENSMUSG00000039253	Fn3krp	FN3K-RP	fructosamine 3 kinase related protein	protein-coding
2320	chr4	24544671	24545070	+	0	NA	intron (NM_199467, intron 13 of 23)	intron (NM_199467, intron 13 of 23)	48419	NR_149739	212377		NM_199467	ENSMUSG00000045751	Mms22l	F730047E07Rik|Gm134	MMS22-like, DNA repair protein	protein-coding
824	chr6	67266453	67267262	+	0	NA	promoter-TSS (NM_001113564)	promoter-TSS (NM_001113564)	-122	NM_025814	66870		NM_025814	ENSMUSG00000036371	Serbp1	1200009K13Rik|9330147J08Rik|Pairbp1	serpine1 mRNA binding protein 1	protein-coding
903	chr18	73623027	73623314	+	0	NA	Intergenic	CpG	50465	NM_001039214	240396		NM_001039214	ENSMUSG00000037253	Mex3c	A130001D14Rik|BM-013|Rkhd2	mex3 RNA binding family member C	protein-coding
959	chr4	109117707	109118088	+	0	NA	exon (NM_001134791, exon 1 of 20)	exon (NM_001134791, exon 1 of 20)	139	NM_173350	100273		NM_133885	ENSMUSG00000028559	Osbpl9	2600011I06Rik|Orp-9	oxysterol binding protein-like 9	protein-coding
564	chr17	93260044	93261148	+	0	NA	Intergenic	Intergenic	61428	NM_001315504	11516		NM_009625	ENSMUSG00000024256	Adcyap1	PACAP	adenylate cyclase activating polypeptide 1	protein-coding
600	chr11	19673028	19673910	+	0	NA	Intergenic	Intergenic	-250973	NM_033523	114716		NM_033523	ENSMUSG00000045671	Spred2	-	sprouty-related EVH1 domain containing 2	protein-coding
1465	chr13	48625443	48625785	+	0	NA	promoter-TSS (NM_001301781)	promoter-TSS (NM_001301781)	58	NM_001301781	218232		NM_207232	ENSMUSG00000038042	Ptpdc1	Naa-1|Ptpcd1	protein tyrosine phosphatase domain containing 1	protein-coding
866	chr18	56621146	56621574	+	0	NA	Intergenic	Intergenic	33012	NM_026099	67343		NM_026099	ENSMUSG00000032900	Spmip10	1700065I17Rik|Tex43|Tseg7	sperm microtubule inner protein 10	protein-coding
2277	chr8	126474877	126475177	+	0	NA	promoter-TSS (NM_001159907)	promoter-TSS (NM_001159907)	38	NM_001159907	212728		NM_001159907	ENSMUSG00000090290	Tarbp1	Gm17296|Gm179	TAR RNA binding protein 1	protein-coding
1714	chr13	79136359	79137452	+	0	NA	Intergenic	Intergenic	-938032	NM_010151	13865		NM_010151	ENSMUSG00000069171	Nr2f1	COUP-TF1|COUP-TFI|COUPTFA|EAR-3|EAR3|Erbal3|SVP44|Tcfcoup1	nuclear receptor subfamily 2, group F, member 1	protein-coding
652	chr6	34476061	34476527	+	0	NA	promoter-TSS (NM_007563)	promoter-TSS (NM_007563)	-62	NR_156731	12183		NM_007563	ENSMUSG00000038871	Bpgm	-	2,3-bisphosphoglycerate mutase	protein-coding
775	chr18	54991988	54992585	+	0	NA	TTS (NR_166627)	TTS (NR_166627)	305	NM_001360787	269023		NM_175751	ENSMUSG00000052713	Zfp608	4932417D18Rik|D430007A19Rik|Znf608	zinc finger protein 608	protein-coding
857	chr6	83456499	83456884	+	0	NA	promoter-TSS (NM_001347313)	promoter-TSS (NM_001347313)	-299	NM_001347313	194388		NM_183138	ENSMUSG00000034832	Tet3	B430006D22Rik|D230004J03Rik	tet methylcytosine dioxygenase 3	protein-coding
2477	chr1	119526044	119526398	+	0	NA	promoter-TSS (NM_146103)	promoter-TSS (NM_146103)	67	NM_146103	226351		NM_146103	ENSMUSG00000098923	Tmem185b	2500001K11Rik	transmembrane protein 185B	protein-coding
2682	chr2	90679168	90679375	+	0	NA	5' UTR (NM_021512, exon 2 of 37)	5' UTR (NM_021512, exon 2 of 37)	2056	NM_021512	59015		NM_021512	ENSMUSG00000051329	Nup160	160kDa|2810011M03Rik|Gtl-13|Gtl1-13|Gtl13|mKIAA0197	nucleoporin 160	protein-coding
1265	chr16	16146695	16147105	+	0	NA	promoter-TSS (NM_146068)	promoter-TSS (NM_146068)	-49	NM_001355731	224008		NM_146068	ENSMUSG00000041974	Spidr	2310008H04Rik|Kiaa0146	scaffolding protein involved in DNA repair	protein-coding
1178	chr4	130663400	130664072	+	0	NA	intron (NM_001159605, intron 1 of 19)	CpG	379	NM_001356564	80912		NM_030722	ENSMUSG00000028580	Pum1	Pumm|mKIAA0099	pumilio RNA-binding family member 1	protein-coding
2547	chr7	37514848	37515661	+	0	NA	intron (NM_172385, intron 4 of 5)	intron (NM_172385, intron 4 of 5)	-154545	NR_166497	67641		NR_166497	ENSMUSG00000093540	4930505M18Rik	-	RIKEN cDNA 4930505M18 gene	ncRNA
411	chr5	131851599	131852306	+	0	NA	intron (NM_001363480, intron 4 of 19)	intron (NM_001363480, intron 4 of 19)	-28317	NR_040704	75369		NR_040704	ENSMUSG00000105773	4930563F08Rik	-	RIKEN cDNA 4930563F08 gene	ncRNA
50	chr10	77581346	77582195	+	0	NA	5' UTR (NM_145925, exon 1 of 6)	5' UTR (NM_145925, exon 1 of 6)	115	NM_145925	108705		NM_145925	ENSMUSG00000009291	Pttg1ip	1810010L20Rik|PBF	pituitary tumor-transforming 1 interacting protein	protein-coding
844	chr4	95966844	95967489	+	0	NA	promoter-TSS (NR_045777)	promoter-TSS (NR_045777)	-131	NR_045777	319247		NM_175680	ENSMUSG00000044125	9530080O11Rik	-	RIKEN cDNA 9530080O11 gene	ncRNA
2283	chr6	143648864	143649148	+	0	NA	intron (NR_045732, intron 1 of 4)	intron (NR_045732, intron 1 of 4)	2282	NR_045732	73425		NR_045732	ENSMUSG00000086887	1700060C16Rik	-	RIKEN cDNA 1700060C16 gene	ncRNA
1645	chr8	33731781	33732168	+	0	NA	promoter-TSS (NM_001167922)	promoter-TSS (NM_001167922)	60	NM_001167921	68153		NM_026584	ENSMUSG00000031585	Gtf2e2	34kDa|C330006J08Rik	general transcription factor II E, polypeptide 2 (beta subunit)	protein-coding
546	chr5	142591061	142591633	+	0	NA	intron (NM_175217, intron 1 of 6)	intron (NM_175217, intron 1 of 6)	17405	NM_175217	75104		NM_175217	ENSMUSG00000039533	Mmd2	4930518M15Rik	monocyte to macrophage differentiation-associated 2	protein-coding
1073	chr4	119733386	119733993	+	0	NA	Intergenic	CpG	-74744	NM_008191	14916		NM_008191	ENSMUSG00000032978	Guca2b	Gcap2|Ugn	guanylate cyclase activator 2b (retina)	protein-coding
2294	chr9	15766595	15767044	+	0	NA	Intergenic	Intergenic	57081	NM_001357565	234967		NM_172289	ENSMUSG00000043885	Slc36a4	6330573I15Rik|PAT4	solute carrier family 36 (proton/amino acid symporter), member 4	protein-coding
1180	chr4	131390991	131391938	+	0	NA	Intergenic	Intergenic	319076	NR_166702	105247176		NR_166702		Gm42321	Gm16080	predicted gene, 42321	ncRNA
561	chr17	83351899	83352349	+	0	NA	intron (NM_199466, intron 1 of 20)	intron (NM_199466, intron 1 of 20)	1183	NM_001379374	78798		NM_199466	ENSMUSG00000032624	Eml4	4930443C24Rik	echinoderm microtubule associated protein like 4	protein-coding
1744	chr17	21707518	21707935	+	0	NA	promoter-TSS (NM_001008501)	promoter-TSS (NM_001008501)	-15	NM_001008501	240034		NM_001008501	ENSMUSG00000067928	Zfp760	9430018I06	zinc finger protein 760	protein-coding
1962	chr11	89971228	89971472	+	0	NA	Intergenic	Intergenic	31544	NM_008796	18559		NM_008796	ENSMUSG00000020553	Pctp	PC-TP|StarD2	phosphatidylcholine transfer protein	protein-coding
821	chr4	83794495	83795201	+	0	NA	intron (NM_001355378, intron 23 of 25)	intron (NM_001355378, intron 23 of 25)	250031	NR_130998	78238		NR_130998	ENSMUSG00000085217	6030471H07Rik	-	RIKEN cDNA 6030471H07 gene	ncRNA
159	chr10	80742197	80742727	+	0	NA	promoter-TSS (NM_007460)	promoter-TSS (NM_007460)	-187	NM_007460	11776		NM_007460	ENSMUSG00000020198	Ap3d1	Ap3d|Bolvr|mBLVR1|mh|mocha	adaptor-related protein complex 3, delta 1 subunit	protein-coding
1943	chr14	30654261	30654887	+	0	NA	intron (NM_177815, intron 1 of 12)	CpG	199	NM_177815	328370		NM_177815	ENSMUSG00000052395	Rft1	D930025H04	RFT1 homolog	protein-coding
34	chr1	167082522	167082981	+	0	NA	intron (NM_001160262, intron 2 of 2)	intron (NM_001160262, intron 2 of 2)	81334	NM_001160261	226610		NM_175461	ENSMUSG00000060568	Fam78b	C030014K22Rik|C030020L09Rik	family with sequence similarity 78, member B	protein-coding
722	chr6	51656731	51657592	+	0	NA	Intergenic	Intergenic	111868	NM_001361577	71982		NM_028035	ENSMUSG00000038301	Snx10	2410004M09Rik	sorting nexin 10	protein-coding
1206	chr16	4003785	4004240	+	0	NA	Intergenic	Intergenic	-2334	NM_177472	52864		NM_177472	ENSMUSG00000039738	Slx4	Btbd12|D16Bwg1016e	SLX4 structure-specific endonuclease subunit homolog (S. cerevisiae)	protein-coding
103	chr5	115010620	115011168	+	0	NA	promoter-TSS (NM_029012)	promoter-TSS (NM_029012)	-630	NM_029012	74585		NM_029012	ENSMUSG00000029550	Sppl3	4833416I09Rik|Psl4|Usmg3	signal peptide peptidase 3	protein-coding
306	chr1	24678300	24679039	+	0	NA	promoter-TSS (NM_001310483)	promoter-TSS (NM_001310483)	125	NM_026719	68421		NM_026719	ENSMUSG00000073725	Lmbrd1	0910001K20Rik|LMBD1	LMBR1 domain containing 1	protein-coding
1956	chr14	34449784	34450190	+	0	NA	intron (NM_009758, intron 2 of 12)	L2|LINE|L2	52559	NM_009758	12166		NM_009758	ENSMUSG00000021796	Bmpr1a	1110037I22Rik|ALK-3|ALK3|BMPR-1A|BMPR-IA|Bmpr|SKR5	bone morphogenetic protein receptor, type 1A	protein-coding
1414	chr5	9265514	9266118	+	0	NA	promoter-TSS (NR_153371)	promoter-TSS (NR_153371)	-302	NM_001359886	231014		NM_172706	ENSMUSG00000056004	Elapor2	9330182L06Rik|Eig121l	endosome-lysosome associated apoptosis and autophagy regulator family member 2	protein-coding
745	chr15	25412283	25413025	+	0	NA	intron (NM_027395, intron 1 of 1)	CpG	1110	NM_027395	70350		NM_027395	ENSMUSG00000045763	Basp1	2610024P12Rik|CAP-23|CAP23|Ckap3|NAP-22|NAP22	brain abundant, membrane attached signal protein 1	protein-coding
1765	chr8	69654342	69654890	+	0	NA	promoter-TSS (NM_001177527)	promoter-TSS (NM_001177527)	60	NM_001177527	636741		NM_001177527	ENSMUSG00000091764	Zfp964	4732490P12|EG636741|Gm7187	zinc finger protein 964	protein-coding
616	chr7	132641098	132641802	+	0	NA	intron (NM_029609, intron 3 of 6)	intron (NM_029609, intron 3 of 6)	30807	NM_029609	76429		NM_029609	ENSMUSG00000030946	Lhpp	2310007H09Rik	phospholysine phosphohistidine inorganic pyrophosphate phosphatase	protein-coding
1619	chr13	70438475	70439367	+	0	NA	Intergenic	Intergenic	-134320	NR_045934	73584		NR_045934	ENSMUSG00000101051	1700100L14Rik	-	RIKEN cDNA 1700100L14 gene	ncRNA
1037	chr11	68425472	68426156	+	0	NA	Intergenic	LTR88a|LTR|Gypsy?	-6311	NM_177320	320207		NM_177320	ENSMUSG00000020901	Pik3r5	F730038I15Rik|Foap2|p101	phosphoinositide-3-kinase regulatory subunit 5	protein-coding
2695	chr4	138777413	138778149	+	0	NA	intron (NM_011109, intron 1 of 3)	intron (NM_011109, intron 1 of 3)	2046	NM_001347230	18782		NM_011109	ENSMUSG00000041202	Pla2g2d	GIID|GIID sPLA2|PLA2IID|Splash|mGIID|sPLA2-IID	phospholipase A2, group IID	protein-coding
2651	chr7	49704525	49704836	+	0	NA	Intergenic	Intergenic	-54426	NM_001146049	53415		NM_016865	ENSMUSG00000039745	Htatip2	Cc3|Tip30	HIV-1 Tat interactive protein 2	protein-coding
1628	chr13	71440105	71440998	+	0	NA	Intergenic	Intergenic	333462	NR_130325	100316804		NR_130325	ENSMUSG00000080580	Mir466f-4	Mirn466f-4|mmu-mir-466f-4	microRNA 466f-4	ncRNA
780	chr15	42978926	42980035	+	0	NA	Intergenic	Intergenic	191338	NM_172815	239405		NM_172815	ENSMUSG00000051920	Rspo2	2610028F08Rik|D430027K22|ftls	R-spondin 2	protein-coding
1826	chr8	74993573	74994025	+	0	NA	intron (NM_178017, intron 1 of 10)	CpG	149	NM_001316753	70823		NM_178017	ENSMUSG00000034518	Hmgxb4	4733401K04Rik|Hmgb2l1	HMG box domain containing 4	protein-coding
1597	chr13	63091066	63091566	+	0	NA	intron (NM_001289924, intron 5 of 16)	intron (NM_001289924, intron 5 of 16)	126423	NM_001289926	72061		NM_028079	ENSMUSG00000021458	Aopep	2010111I01Rik|2300006M17Rik|AP-O|ApO|mir-23b|mir-24-1|mir-27b	aminopeptidase O	protein-coding
331	chr12	100201715	100202197	+	0	NA	intron (NM_001313934, intron 1 of 5)	intron (NM_001313934, intron 1 of 5)	1812	NM_001313934	12313		NM_009790	ENSMUSG00000001175	Calm1	CaM|Calm|Cam1	calmodulin 1	protein-coding
247	chr5	125151798	125152267	+	0	NA	intron (NM_011424, intron 1 of 46)	intron (NM_011424, intron 1 of 46)	27182	NM_001253905	20602		NM_011424	ENSMUSG00000029478	Ncor2	N-CoR|SMRT|SMRTe	nuclear receptor co-repressor 2	protein-coding
2350	chr2	28294358	28294783	+	0	NA	Intergenic	Intergenic	88881	NM_019498	56177		NM_019498	ENSMUSG00000026833	Olfm1	AMY|Noe1|OlfA|Pancortin|Pancortin3	olfactomedin 1	protein-coding
1469	chr16	63745721	63746487	+	0	NA	intron (NM_010140, intron 3 of 16)	intron (NM_010140, intron 3 of 16)	118071	NM_010140	13837		NM_010140	ENSMUSG00000052504	Epha3	Cek4|EK4|ETK1|End3|Hek|Hek4|Mek4|Tyro4	Eph receptor A3	protein-coding
1244	chr4	140960934	140961605	+	0	NA	promoter-TSS (NM_001355515)	promoter-TSS (NM_001355515)	-2	NM_023374	67680		NM_023374	ENSMUSG00000009863	Sdhb	0710008N11Rik	succinate dehydrogenase complex, subunit B, iron sulfur (Ip)	protein-coding
871	chr15	58888774	58889053	+	0	NA	promoter-TSS (NM_175226)	promoter-TSS (NM_175226)	-316	NM_175226	75841		NM_175226	ENSMUSG00000037075	Rnf139	4930555P18Rik	ring finger protein 139	protein-coding
908	chr15	76246438	76247530	+	0	NA	intron (NM_023168, intron 1 of 6)	CpG	177	NM_023168	66168		NM_023168	ENSMUSG00000022564	Grina	1110025J15Rik|Lag|Tmbim3	glutamate receptor, ionotropic, N-methyl D-aspartate-associated protein 1 (glutamate binding)	protein-coding
1706	chr17	6492629	6493395	+	0	NA	Intergenic	Intergenic	-42018	NR_033520	547127		NM_001045538		Tmem181b-ps	Tmem181b	transmembrane protein 181B, pseudogene	pseudo
655	chr18	25582807	25583358	+	0	NA	intron (NM_001362275, intron 2 of 13)	intron (NM_001362275, intron 2 of 13)	96666	NM_001362337	108013		NM_133195	ENSMUSG00000024268	Celf4	A230070D14Rik|BRUNOL-4|Brul4|Brunol4|C130060B05Rik	CUGBP, Elav-like family member 4	protein-coding
1664	chr3	36613287	36613608	+	0	NA	promoter-TSS (NM_027810)	promoter-TSS (NM_027810)	-58	NM_027810	71492		NM_027810	ENSMUSG00000037325	Bbs7	8430406N16Rik	Bardet-Biedl syndrome 7	protein-coding
772	chr15	38470434	38471145	+	0	NA	Intergenic	CpG	19758	NR_105916	102465574		NR_105916	ENSMUSG00000099110	Mir6951	Gm27765|mmu-mir-6951	microRNA 6951	ncRNA
2433	chr7	19770553	19771022	+	0	NA	promoter-TSS (NM_020486)	promoter-TSS (NM_020486)	-255	NM_020486	57278		NM_020486	ENSMUSG00000002980	Bcam	1200005K12Rik|B-CAM|Gplu|Lu	basal cell adhesion molecule	protein-coding
1813	chr13	117220591	117221206	+	0	NA	exon (NM_010330, exon 1 of 9)	exon (NM_010330, exon 1 of 9)	325	NM_010330	13723		NM_010330	ENSMUSG00000021728	Emb	Gp70	embigin	protein-coding
254	chr17	43016459	43016805	+	0	NA	promoter-TSS (NM_178589)	promoter-TSS (NM_178589)	77	NM_178589	94185		NM_178589	ENSMUSG00000023915	Tnfrsf21	DR6|TR7	tumor necrosis factor receptor superfamily, member 21	protein-coding
2233	chr14	70618183	70618636	+	0	NA	5' UTR (NM_001252666, exon 1 of 12)	5' UTR (NM_001252666, exon 1 of 12)	160	NM_001252666	13829		NM_013514	ENSMUSG00000022099	Dmtn	Epb4.9|Epb49|dematin	dematin actin binding protein	protein-coding
37	chr12	70937623	70938161	+	0	NA	promoter-TSS (NM_019785)	promoter-TSS (NM_019785)	35	NM_019785	56444		NM_019785	ENSMUSG00000021076	Actr10	Actr11|Arp11	ARP10 actin-related protein 10	protein-coding
2	chr12	46819437	46819746	+	0	NA	promoter-TSS (NM_021361)	promoter-TSS (NM_021361)	-824	NM_001364636	664883		NM_021361	ENSMUSG00000021047	Nova1	9430099M15Rik|G630039L02|Nova-1	NOVA alternative splicing regulator 1	protein-coding
1649	chr8	34188937	34189599	+	0	NA	Intergenic	Intergenic	-22556	NR_105820	102465211		NR_105820	ENSMUSG00000098785	Mir6395	Gm27561|mmu-mir-6395	microRNA 6395	ncRNA
2171	chr4	3835393	3836013	+	0	NA	promoter-TSS (NM_026147)	promoter-TSS (NM_026147)	-48	NM_026147	67427		NM_026147	ENSMUSG00000028234	Rps20	4632426K06Rik|Dsk4	ribosomal protein S20	protein-coding
334	chr10	89685921	89686602	+	0	NA	promoter-TSS (NM_198021)	promoter-TSS (NM_198021)	33	NM_198021	213326		NM_198021	ENSMUSG00000069539	Scyl2	CVAK104|D10Ertd802e	SCY1-like 2 (S. cerevisiae)	protein-coding
1574	chr3	33217707	33218521	+	0	NA	Intergenic	Intergenic	-74923	NM_001163516	58869		NM_021483	ENSMUSG00000027674	Pex5l	1700016J08Rik|PXR2|Pex2|TRIP8b|pex5Rp	peroxisomal biogenesis factor 5-like	protein-coding
1444	chr5	30154982	30155343	+	0	NA	promoter-TSS (NM_178878)	promoter-TSS (NM_178878)	-91	NM_145558	231086		NM_145558	ENSMUSG00000059447	Hadhb	4930479F15Rik|Mtpb|TP-beta	hydroxyacyl-CoA dehydrogenase trifunctional multienzyme complex subunit beta	protein-coding
2632	chr5	99564237	99565103	+	0	NA	intron (NR_030692, intron 1 of 3)	intron (NR_030692, intron 1 of 3)	-117751	NR_168095	102638080		NR_166665	ENSMUSG00000089743	Gm16226	Gm38691	predicted gene 16226	ncRNA
1372	chr16	41521293	41522063	+	0	NA	intron (NM_001361281, intron 2 of 8)	intron (NM_001361281, intron 2 of 8)	-11148	NM_001347236	268890		NM_175548	ENSMUSG00000061080	Lsamp	5430428I19|B130007O04Rik|D930023J12Rik|Gm29907|Lam|Lamp	limbic system-associated membrane protein	protein-coding
1269	chr16	20301951	20302464	+	0	NA	intron (NM_001005767, intron 1 of 9)	CpG	155	NM_001005767	381038		NM_001005767	ENSMUSG00000033918	Parl	D16Ertd607e|PRO2207|PSARL1|PSENIP2|Psarl	presenilin associated, rhomboid-like	protein-coding
227	chr7	96210451	96211187	+	0	NA	promoter-TSS (NM_001310760)	promoter-TSS (NM_001310760)	182	NM_011858	23966		NM_011858	ENSMUSG00000048078	Tenm4	Doc4|ELM2|Odz4|Ten-m4|l(7)-3Rn|l7Rn3|mKIAA1302	teneurin transmembrane protein 4	protein-coding
310	chr1	33814041	33814556	+	0	NA	intron (NM_001359274, intron 1 of 13)	CpG	297	NM_001359275	98403		NM_133817	ENSMUSG00000042197	Zfp451	4930515K21Rik|4933435G09Rik|COASTER|Kiaa0576-hp|Znf451|mKIAA1702	zinc finger protein 451	protein-coding
108	chr5	115484014	115484439	+	0	NA	promoter-TSS (NM_001167691)	promoter-TSS (NM_001167691)	71	NM_001167691	75387		NM_133760	ENSMUSG00000029524	Sirt4	4930596O17Rik	sirtuin 4	protein-coding
874	chr18	63692225	63692672	+	0	NA	promoter-TSS (NM_016792)	promoter-TSS (NM_016792)	-89	NM_016792	53382		NM_016792	ENSMUSG00000024583	Txnl1	32kDa|TRP32|Txnl	thioredoxin-like 1	protein-coding
576	chr18	14782985	14783407	+	0	NA	promoter-TSS (NM_001100449)	promoter-TSS (NM_001100449)	-49	NM_001369358	72504		NM_001100449	ENSMUSG00000054321	Taf4b	105kDa|2610524B04Rik|4932409F03Rik|TAFII-105|TAFII105|Taf2c2	TATA-box binding protein associated factor 4b	protein-coding
83	chr7	70402487	70403085	+	0	NA	intron (NR_045850, intron 8 of 10)	intron (NR_045850, intron 8 of 10)	-36040	NM_183261	11819		NM_009697	ENSMUSG00000030551	Nr2f2	2700033K02Rik|9430015G03Rik|ARP-1|Aporp1|COUP-TF2|COUP-TFII|COUPTFB|EAR3|SVP40|Tcfcoup2	nuclear receptor subfamily 2, group F, member 2	protein-coding
1843	chr3	95985125	95985761	+	0	NA	promoter-TSS (NR_045872)	promoter-TSS (NR_045872)	-67	NR_045872	668224		NR_045872		Gm9054	EG668224	predicted gene 9054	ncRNA
251	chr2	120403825	120404244	+	0	NA	promoter-TSS (NM_001110497)	promoter-TSS (NM_001110497)	82	NM_001110496	211499		NM_173734	ENSMUSG00000033808	Tmem87a	A930025J12Rik	transmembrane protein 87A	protein-coding
1862	chr14	20661022	20661582	+	0	NA	exon (NM_001310431, exon 4 of 4)	exon (NM_001310431, exon 4 of 4)	3272	NM_001310432	68760		NM_175132	ENSMUSG00000039376	Synpo2l	1110054M18Rik|Chap	synaptopodin 2-like	protein-coding
725	chr4	63101863	63102499	+	0	NA	intron (NM_028326, intron 10 of 14)	intron (NM_028326, intron 10 of 14)	51991	NM_007443	11699		NM_007443	ENSMUSG00000028356	Ambp	ASPI|HI-30|Intin4|Itil|UTI	alpha 1 microglobulin/bikunin precursor	protein-coding
1130	chr9	87021735	87022250	+	0	NA	promoter-TSS (NM_024195)	promoter-TSS (NM_024195)	-37	NM_024195	266690		NM_024195	ENSMUSG00000032872	Cyb5r4	2810034J18Rik|B5+B5R|Cb5cb5r|Ncb5or|b5/b5r|b5b5r	cytochrome b5 reductase 4	protein-coding
1214	chr9	107644605	107644995	+	0	NA	Intergenic	Intergenic	-9457	NM_008138	14678		NM_008138	ENSMUSG00000032562	Gnai2	Galphai2|Gia|Gnai-2|Hg1c	G protein subunit alpha i2	protein-coding
1052	chr9	85767474	85767888	+	0	NA	Intergenic	Intergenic	-18347	NM_001081282	108837		NM_175371	ENSMUSG00000035941	Ibtk	5430411K16Rik|BTKI|mKIAA1417	inhibitor of Bruton agammaglobulinemia tyrosine kinase	protein-coding
1548	chr5	35582655	35583512	+	0	NA	promoter-TSS (NM_001357018)	promoter-TSS (NM_001357018)	49	NM_030721	80911		NM_030721	ENSMUSG00000029098	Acox3	EST-s59|PCOX	acyl-Coenzyme A oxidase 3, pristanoyl	protein-coding
814	chr4	74251580	74252210	+	0	NA	promoter-TSS (NM_001356561)	promoter-TSS (NM_001356561)	16	NM_144787	76804		NM_144787	ENSMUSG00000028397	Kdm4c	2410141F18Rik|Gasc1|Jmjd2c	lysine (K)-specific demethylase 4C	protein-coding
441	chr17	62850828	62851660	+	0	NA	intron (NM_010109, intron 1 of 3)	intron (NM_010109, intron 1 of 3)	30073	NM_010109	13640		NM_010109	ENSMUSG00000048915	Efna5	AL-1|EFL-5|Ephrin-A5|Epl7|LERK-7|RAGS	ephrin A5	protein-coding
516	chr10	43332075	43332575	+	0	NA	intron (NM_027772, intron 2 of 7)	intron (NM_027772, intron 2 of 7)	110839	NM_027772	71365		NM_027772	ENSMUSG00000038240	Pdss2	5430420P03Rik|Gm60|Plmp|kd|mDLP1	prenyl (solanesyl) diphosphate synthase, subunit 2	protein-coding
395	chr5	128917295	128917769	+	0	NA	intron (NM_001378900, intron 1 of 20)	intron (NM_001378900, intron 1 of 20)	35528	NM_001378900	231760		NM_001081388	ENSMUSG00000029420	Rimbp2	A930033C01Rik|mKIAA0318	RIMS binding protein 2	protein-coding
1730	chr13	90711903	90712579	+	0	NA	Intergenic	Intergenic	193114	NM_001145879	435376		NM_001145879	ENSMUSG00000078958	Atp6ap1l	EG435376	ATPase, H+ transporting, lysosomal accessory protein 1-like	protein-coding
1316	chr2	160485320	160485750	+	0	NA	Intergenic	Intergenic	-118470	NM_010658	16658		NM_010658	ENSMUSG00000074622	Mafb	Kreisler|Krml|Krml1|kr	MAF bZIP transcription factor B	protein-coding
382	chr10	109010740	109011279	+	0	NA	promoter-TSS (NM_001252341)	promoter-TSS (NM_001252341)	-34	NM_001252342	20979		NM_009306	ENSMUSG00000035864	Syt1	G630098F17Rik|SytI	synaptotagmin I	protein-coding
2177	chr4	9136456	9137430	+	0	NA	Intergenic	Intergenic	-132350	NM_001355183	74438		NM_028940	ENSMUSG00000041216	Clvs1	4933402J24Rik|Clvl1|Rlbp1l1	clavesin 1	protein-coding
1478	chr16	74330517	74331012	+	0	NA	intron (NM_001358492, intron 2 of 26)	intron (NM_001358492, intron 2 of 26)	11303	NR_030464	751561		NR_030464	ENSMUSG00000104758	Mir691	Mirn691|mir-691|mmu-mir-691	microRNA 691	ncRNA
830	chr6	72414077	72414570	+	0	NA	promoter-TSS (NM_019802)	promoter-TSS (NM_019802)	15	NM_019802	56316		NM_019802	ENSMUSG00000053460	Ggcx	-	gamma-glutamyl carboxylase	protein-coding
424	chr5	135632517	135632996	+	0	NA	exon (NM_146002, exon 1 of 4)	exon (NM_146002, exon 1 of 4)	102	NM_146002	215160		NM_031398	ENSMUSG00000039917	Rhbdd2	0610011L13Rik|Rhbdl7|Usmg1	rhomboid domain containing 2	protein-coding
555	chr5	145231398	145232288	+	0	NA	intron (NM_001363449, intron 1 of 3)	CpG	101	NM_001347533	72611		NM_028298	ENSMUSG00000007812	Zfp655	2700038I16Rik|9030409O18Rik	zinc finger protein 655	protein-coding
31	chr10	69535198	69535942	+	0	NA	intron (NM_170730, intron 1 of 17)	intron (NM_170730, intron 1 of 17)	1862	NM_170728	11735		NM_009670	ENSMUSG00000069601	Ank3	2900054D09Rik|Ank-3|AnkG|Ankyrin-3|Ankyrin-G	ankyrin 3, epithelial	protein-coding
262	chr2	123364302	123364728	+	0	NA	Intergenic	Intergenic	582516	NM_021507	59010		NM_021507	ENSMUSG00000005803	Sqor	0610039J17Rik|4930557M22Rik|Sqrdl	sulfide quinone oxidoreductase	protein-coding
1890	chr8	95434566	95435345	+	0	NA	promoter-TSS (NM_008187)	promoter-TSS (NM_008187)	-86	NM_008187	14894		NM_008187	ENSMUSG00000031796	Cfap20	2600014O15Rik|Gtl3|T10-2A2	cilia and flagella associated protein 20	protein-coding
466	chr17	80482617	80483118	+	0	NA	Intergenic	Intergenic	-2414	NM_009231	20662		NM_009231	ENSMUSG00000024241	Sos1	4430401P03Rik|9630010N06	SOS Ras/Rac guanine nucleotide exchange factor 1	protein-coding
370	chr10	13965513	13966006	+	0	NA	promoter-TSS (NM_010437)	promoter-TSS (NM_010437)	-316	NM_001358783	15273		NM_010437	ENSMUSG00000015501	Hivep2	Gm20114|MIBP-1|MIBP1|Schnurri-2|Shn-2	human immunodeficiency virus type I enhancer binding protein 2	protein-coding
1323	chr2	163472510	163472788	+	0	NA	promoter-TSS (NM_173397)	promoter-TSS (NM_173397)	-20	NM_173397	228859		NM_173397	ENSMUSG00000048486	Fitm2	D930001I22Rik|Fit2	fat storage-inducing transmembrane protein 2	protein-coding
1480	chr16	76004968	76005834	+	0	NA	intron (NR_155447, intron 2 of 3)	intron (NR_155447, intron 2 of 3)	4617	NR_155447	102632240		NR_155447	ENSMUSG00000087214	Gm15555	-	predicted gene 15555	ncRNA
1031	chr9	71527444	71528162	+	0	NA	intron (NM_001033208, intron 10 of 12)	intron (NM_001033208, intron 10 of 12)	-41820	NM_178602	28015		NM_178602	ENSMUSG00000032199	Polr2m	D9Wsu138e|Grinl1a|mKIAA4185	polymerase (RNA) II (DNA directed) polypeptide M	protein-coding
1346	chr16	31493213	31494393	+	0	NA	Intergenic	Intergenic	-64027	NR_152205	100047123		NR_152205	ENSMUSG00000086645	Gm15743	-	predicted gene 15743	ncRNA
2657	chr7	51790946	51791401	+	0	NA	Intergenic	Intergenic	-70842	NM_001330608	14453		NM_008087	ENSMUSG00000030498	Gas2	Gas-2	growth arrest specific 2	protein-coding
457	chr17	74338413	74338837	+	0	NA	promoter-TSS (NM_001162870)	promoter-TSS (NM_001162870)	-362	NM_001357738	50850		NM_016962	ENSMUSG00000024068	Spast	Spg4|mKIAA1083	spastin	protein-coding
1280	chr9	122950753	122951106	+	0	NA	promoter-TSS (NM_010620)	promoter-TSS (NM_010620)	71	NM_025419	66202		NM_025419	ENSMUSG00000032551	1110059G10Rik	-	RIKEN cDNA 1110059G10 gene	protein-coding
2194	chr4	15265567	15266088	+	0	NA	promoter-TSS (NM_181401)	promoter-TSS (NM_181401)	7	NM_181401	100201		NM_181401	ENSMUSG00000043252	Tmem64	9630015D15Rik	transmembrane protein 64	protein-coding
1555	chr5	36855053	36855509	+	0	NA	Intergenic	Intergenic	-13229	NM_001360003	269643		NM_172994	ENSMUSG00000029120	Ppp2r2c	6330548O06Rik|IMYPNO|IMYPNO1|PR52	protein phosphatase 2, regulatory subunit B, gamma	protein-coding
1591	chr16	90284296	90284643	+	0	NA	promoter-TSS (NM_178923)	promoter-TSS (NM_178923)	17	NM_001346799	224432		NM_178923	ENSMUSG00000022983	Scaf4	Sfrs15|Sra4|Srsf15	SR-related CTD-associated factor 4	protein-coding
1106	chr15	88059117	88059732	+	0	NA	Intergenic	Intergenic	-255450	NR_045281	328579		NR_045281	ENSMUSG00000116331	B230214G05Rik	B230214G05	RIKEN cDNA B230214G05 gene	ncRNA
1518	chrX	166696401	166696994	+	0	NA	Intergenic	Intergenic	34672	NR_046015	382255		NR_046015	ENSMUSG00000086860	Gm1720	-	predicted gene 1720	ncRNA
712	chr6	42264683	42265183	+	0	NA	promoter-TSS (NM_007610)	promoter-TSS (NM_007610)	-52	NM_007610	12366		NM_007610	ENSMUSG00000029863	Casp2	CASP-2|ICH-1|NEDD-2|Nedd2	caspase 2	protein-coding
1529	chr2	180765280	180765867	+	0	NA	Intergenic	Intergenic	11327	NM_080641	140489		NM_080641	ENSMUSG00000045493	Bhlhe23	A930001L02Rik|BETA4|Beta3b|Bhlhb4	basic helix-loop-helix family, member e23	protein-coding
2088	chr14	60378014	60378495	+	0	NA	exon (NM_001164705, exon 1 of 2)	exon (NM_001164705, exon 1 of 2)	562	NM_001164705	72125		NM_028113	ENSMUSG00000021986	Amer2	2600011E07Rik|Fam123a	APC membrane recruitment 2	protein-coding
1009	chr15	80579210	80579619	+	0	NA	intron (NM_001289442, intron 1 of 7)	intron (NM_001289442, intron 1 of 7)	6817	NM_001289442	17444		NM_010815	ENSMUSG00000042351	Grap2	GRAP-2|GRB2L|GRBLG|GRID|Gads|GrbX|Grf40|GrpL|Mona|P38	GRB2-related adaptor protein 2	protein-coding
444	chr17	64600164	64601096	+	0	NA	Intergenic	CpG	-1019	NM_008549	17158		NM_008549	ENSMUSG00000024085	Man2a1	Mana-2|Mana2|Map-2	mannosidase 2, alpha 1	protein-coding
811	chr11	54592495	54593180	+	0	NA	intron (NM_001252494, intron 6 of 28)	intron (NM_001252494, intron 6 of 28)	-3309	NM_001252497	192786		NM_175258	ENSMUSG00000037533	Rapgef6	A530068K01|C030018K18Rik|PDZ-GEF2|Pdzgef2|RA-GEF-2|Ragef2|mKIAA4052	Rap guanine nucleotide exchange factor (GEF) 6	protein-coding
1165	chr11	83291493	83291765	+	0	NA	promoter-TSS (NR_028363)	promoter-TSS (NR_028363)	-70	NR_028363	613254		NR_028363	ENSMUSG00000093483	AA465934	-	expressed sequence AA465934	ncRNA
1278	chr9	121710195	121710602	+	0	NA	promoter-TSS (NM_026794)	promoter-TSS (NM_026794)	9	NM_026794	26901		NM_026794	ENSMUSG00000032526	Ss18l2	1110020I04Rik|Deb1	SS18, nBAF chromatin remodeling complex subunit like 2	protein-coding
78	chr7	68809712	68810314	+	0	NA	Intergenic	Intergenic	-60775	NM_025549	66412		NM_025549	ENSMUSG00000042659	Arrdc4	2410003C09Rik	arrestin domain containing 4	protein-coding
2183	chr2	4472694	4473898	+	0	NA	intron (NM_172475, intron 3 of 22)	intron (NM_172475, intron 3 of 22)	72320	NM_001177843	209630		NM_172475	ENSMUSG00000026657	Frmd4a	2700017I06Rik|5330420J21|C230040M21Rik|Frmd4|Gm13190|mKIAA1294	FERM domain containing 4A	protein-coding
2070	chr11	96719917	96720788	+	0	NA	intron (NM_001177899, intron 9 of 11)	intron (NM_001177899, intron 9 of 11)	57203	NM_028965	74479		NM_028965	ENSMUSG00000020876	Snx11	4933439F10Rik|A930041K09Rik	sorting nexin 11	protein-coding
421	chr7	112812325	112812848	+	0	NA	intron (NM_001166584, intron 2 of 13)	intron (NM_001166584, intron 2 of 13)	133230	NM_009346	21676		NM_009346	ENSMUSG00000055320	Tead1	2610024B07Rik|B230114H05Rik|Gtrgeo5|TEAD-1|TEF-1|Tcf13|mTEF-1	TEA domain family member 1	protein-coding
676	chr11	21091078	21091510	+	0	NA	promoter-TSS (NM_023324)	promoter-TSS (NM_023324)	-30	NM_023324	67245		NM_023324	ENSMUSG00000020134	Peli1	2810468L03Rik|A930031K15Rik|D11Ertd676e	pellino 1	protein-coding
2541	chr9	55101385	55101744	+	0	NA	Intergenic	ID_B1|SINE|B4	-47805	NM_001346657	109161		NM_180600	ENSMUSG00000032307	Ube2q2	3010021M21Rik	ubiquitin-conjugating enzyme E2Q family member 2	protein-coding
1022	chr15	84192062	84192338	+	0	NA	promoter-TSS (NM_178614)	promoter-TSS (NM_178614)	-40	NM_178614	68653		NM_178614	ENSMUSG00000022437	Samm50	1110030L07Rik	SAMM50 sorting and assembly machinery component	protein-coding
1144	chr11	75630729	75631030	+	0	NA	promoter-TSS (NM_008916)	promoter-TSS (NM_008916)	-141	NM_008916	19062		NM_008916	ENSMUSG00000006127	Inpp5k	C62|Pps|SKIP	inositol polyphosphate 5-phosphatase K	protein-coding
2396	chr14	122104743	122105255	+	0	NA	non-coding (NR_015586, exon 2 of 4)	non-coding (NR_015586, exon 2 of 4)	1975	NR_015586	319727		NM_176990		A330035P11Rik	-	RIKEN cDNA A330035P11 gene	ncRNA
392	chr10	29143574	29143948	+	0	NA	promoter-TSS (NM_026138)	promoter-TSS (NM_026138)	-235	NM_026138	67412		NM_026138	ENSMUSG00000038916	Mtcl3	6330407J23Rik|Soga3	MTCL family member 3	protein-coding
1502	chr8	3467274	3467819	+	0	NA	5' UTR (NM_001368376, exon 1 of 5)	5' UTR (NM_001368376, exon 1 of 5)	102	NM_028594	69129		NM_026951	ENSMUSG00000069633	Pex11g	1810022F11Rik|1810049N02Rik|Pex11c|Pex11gamma	peroxisomal biogenesis factor 11 gamma	protein-coding
767	chr18	54278008	54278654	+	0	NA	Intergenic	Intergenic	-143964	NR_040338	77433		NR_040338	ENSMUSG00000096982	Redrum	9430076G02Rik	Redrum, erythroid developmental long intergenic non-protein coding transcript	ncRNA
340	chr10	93452842	93453572	+	0	NA	promoter-TSS (NM_001313897)	promoter-TSS (NM_001313897)	-189	NM_008517	16993		NM_008517	ENSMUSG00000015889	Lta4h	-	leukotriene A4 hydrolase	protein-coding
1780	chr3	85063772	85064501	+	0	NA	Intergenic	Intergenic	111925	NM_080428	50754		NM_080428	ENSMUSG00000028086	Fbxw7	1110001A17Rik|AGO|Cdc4|Fbw7|Fbwd6|Fbx30|Fbxo30|Fbxw6|SEL-10	F-box and WD-40 domain protein 7	protein-coding
1304	chr4	149137326	149137735	+	0	NA	promoter-TSS (NM_027263)	promoter-TSS (NM_027263)	70	NM_027263	69928		NM_027263	ENSMUSG00000073705	Cenps	2610040C18Rik|2810407L01Rik|Apitd1|CENP-S	centromere protein S	protein-coding
385	chr10	19015197	19015739	+	0	NA	promoter-TSS (NM_009397)	promoter-TSS (NM_009397)	-58	NM_009397	21929		NM_009397	ENSMUSG00000019850	Tnfaip3	A20|Tnfip3	tumor necrosis factor, alpha-induced protein 3	protein-coding
2471	chr11	119793122	119793867	+	0	NA	intron (NM_028898, intron 7 of 33)	intron (NM_028898, intron 7 of 33)	40871	NR_045312	319454		NR_045312	ENSMUSG00000085081	Rptoros	A430071A18Rik	regulatory associated protein of MTOR, complex 1, opposite strand	ncRNA
552	chr5	144223558	144223834	+	0	NA	promoter-TSS (NM_027410)	promoter-TSS (NM_027410)	-81	NM_001356992	70381		NM_027410	ENSMUSG00000066621	Tecpr1	2210010N04Rik|mKIAA1358	tectonin beta-propeller repeat containing 1	protein-coding
1778	chr3	83211471	83212437	+	0	NA	intron (NM_001357165, intron 1 of 19)	intron (NM_001357165, intron 1 of 19)	-82708	NM_001358023	100038599		NM_001358023	ENSMUSG00000074517	Gm10710	-	predicted gene 10710	protein-coding
1430	chr2	173789914	173790852	+	0	NA	Intergenic	Intergenic	52812	NM_019806	56491		NM_019806	ENSMUSG00000054455	Vapb	D2Abb2e|VAMP-B|VAP-B|VAP33b|Vamp33b	vesicle-associated membrane protein, associated protein B and C	protein-coding
265	chr17	46383366	46383795	+	0	NA	promoter-TSS (NM_207671)	promoter-TSS (NM_207671)	-186	NM_021346	57908		NM_021346	ENSMUSG00000015597	Zfp318	2610034E08Rik|D530032D06Rik|TZF|Znf318	zinc finger protein 318	protein-coding
664	chr18	35829648	35830075	+	0	NA	promoter-TSS (NM_001357458)	promoter-TSS (NM_001357458)	73	NM_133687	67393		NM_133687	ENSMUSG00000046668	Cxxc5	4930415K17Rik	CXXC finger 5	protein-coding
1990	chr8	106149997	106150624	+	0	NA	promoter-TSS (NM_133792)	promoter-TSS (NM_133792)	-44	NM_001357319	192654		NM_133792	ENSMUSG00000031903	Pla2g15	ACS|LLPL|Lpla2|Lypla3	phospholipase A2, group XV	protein-coding
500	chr10	39227616	39228331	+	0	NA	Intergenic	Intergenic	-64179	NM_001127376	327743		NM_001127376	ENSMUSG00000062074	Ccn6	Gm735|WISP-3|Wisp3	cellular communication network factor 6	protein-coding
471	chr10	111009579	111010151	+	0	NA	intron (NM_001359622, intron 1 of 16)	CpG	144	NM_001359622	320150		NM_172554	ENSMUSG00000035798	Zdhhc17	A230053P19Rik|D130071N24Rik|DHHC-17|Hip14	zinc finger, DHHC domain containing 17	protein-coding
1353	chr16	32608704	32609120	+	0	NA	promoter-TSS (NM_001357298)	promoter-TSS (NM_001357298)	16	NM_011638	22042		NM_011638	ENSMUSG00000022797	Tfrc	2610028K12Rik|CD71|E430033M20Rik|Mtvr1|TFR|TFR1|TR|Trfr|p90	transferrin receptor	protein-coding
626	chr7	134444211	134444778	+	0	NA	Intergenic	Intergenic	-67663	NM_001081331	71007		NM_001081331	ENSMUSG00000030994	D7Ertd443e	4933400E14Rik|FATS|Gm497	DNA segment, Chr 7, ERATO Doi 443, expressed	protein-coding
1005	chr18	81897650	81899041	+	0	NA	Intergenic	Intergenic	93735	NR_039589	100628596		NR_039589	ENSMUSG00000093036	Mir5127	mmu-mir-5127|mu-mir-5127	microRNA 5127	ncRNA
2627	chr5	97167481	97168120	+	0	NA	Intergenic	AmnSINE1|SINE|Deu	-56204	NM_198422	231474		NM_198422	ENSMUSG00000055725	Paqr3	6330415A20Rik|RKTG	progestin and adipoQ receptor family member III	protein-coding
646	chr6	31886676	31887662	+	0	NA	Intergenic	Intergenic	-163119	NM_029587	76382		NM_029587	ENSMUSG00000029766	1700012A03Rik	-	RIKEN cDNA 1700012A03 gene	protein-coding
2038	chr19	42652851	42653644	+	0	NA	Intergenic	Intergenic	-40441	NM_053083	67573		NM_053083	ENSMUSG00000025185	Loxl4	4833426I20Rik|Loxc	lysyl oxidase-like 4	protein-coding
60	chr7	58398806	58399334	+	0	NA	Intergenic	Intergenic	-259132	NM_009728	11982		NM_009728	ENSMUSG00000025324	Atp10a	Atp10c|pfatp	ATPase, class V, type 10A	protein-coding
2598	chr1	152249115	152249976	+	0	NA	Intergenic	Intergenic	137137	NM_025677	66637		NM_025677	ENSMUSG00000014980	Tsen15	5730449L18Rik|Sen15	tRNA splicing endonuclease subunit 15	protein-coding
1525	chr5	30814449	30814764	+	0	NA	promoter-TSS (NM_133350)	promoter-TSS (NM_133350)	-35	NM_133350	100732		NM_133350	ENSMUSG00000029166	Mapre3	EB2|EB3|EBF3|RP3	microtubule-associated protein, RP/EB family, member 3	protein-coding
1559	chr3	19187916	19188585	+	0	NA	promoter-TSS (NM_001356295)	promoter-TSS (NM_001356295)	-45	NM_001356295	67472		NM_026182	ENSMUSG00000027601	Mtfr1	1300002C08Rik|1700080D04Rik|2810026O10Rik|4930579E05Rik|Chppr|Fam54a2	mitochondrial fission regulator 1	protein-coding
1114	chr19	5912337	5912997	+	0	NA	promoter-TSS (NR_168272)	promoter-TSS (NR_168272)	204	NM_011262	19708		NM_011262	ENSMUSG00000024826	Dpf2	2210010M07Rik|BAF45D|Req|ubi-d4	double PHD fingers 2	protein-coding
2511	chr9	46814769	46815250	+	0	NA	Intergenic	Intergenic	-98594	NR_015605	73040		NM_175192	ENSMUSG00000099696	2900052N01Rik	-	RIKEN cDNA 2900052N01 gene	ncRNA
715	chr4	53212192	53212968	+	0	NA	Intergenic	Intergenic	-33616	NR_040665	78180		NR_040665	ENSMUSG00000086947	4930522O17Rik	-	RIKEN cDNA 4930522O17 gene	ncRNA
1230	chr9	119093451	119093868	+	0	NA	promoter-TSS (NM_019676)	promoter-TSS (NM_019676)	-157	NR_121571	18799		NM_019676	ENSMUSG00000010660	Plcd1	-	phospholipase C, delta 1	protein-coding
1081	chr4	123282656	123283091	+	0	NA	promoter-TSS (NM_130881)	promoter-TSS (NM_130881)	-38	NM_001356377	230721		NM_130881	ENSMUSG00000011257	Pabpc4	-	poly(A) binding protein, cytoplasmic 4	protein-coding
474	chr12	111574100	111574506	+	0	NA	promoter-TSS (NR_045295)	promoter-TSS (NR_045295)	99	NR_045295	100504687		NR_045295	ENSMUSG00000096995	2810029C07Rik	-	RIKEN cDNA 2810029C07 gene	ncRNA
2271	chr1	79439872	79440327	+	0	NA	promoter-TSS (NM_009129)	promoter-TSS (NM_009129)	-73	NM_001310680	20254		NM_009129	ENSMUSG00000050711	Scg2	Chgc|SgII	secretogranin II	protein-coding
43	chr12	71337496	71338421	+	0	NA	Intergenic	Intergenic	28074	NM_021532	59036		NM_021532	ENSMUSG00000044548	Dact1	4921528D17Rik|DAPPER|DAPPER1|FRODO|Frd1|Frodo1|MDpr1|MTNG3|THYEX3	dishevelled-binding antagonist of beta-catenin 1	protein-coding
2133	chr8	121585422	121585955	+	0	NA	Intergenic	CpG	-4750	NM_026160	67443		NM_026160	ENSMUSG00000031812	Map1lc3b	1010001C15Rik|Atg8|LC3b|MAP1A/MAP1B|Map1lc3	microtubule-associated protein 1 light chain 3 beta	protein-coding
1066	chr6	99467212	99467915	+	0	NA	intron (NM_001347345, intron 1 of 19)	intron (NM_001347345, intron 1 of 19)	-32218	NM_053202	108655		NM_053202	ENSMUSG00000030067	Foxp1	3110052D19Rik|4932443N09Rik	forkhead box P1	protein-coding
320	chr1	38129817	38130079	+	0	NA	promoter-TSS (NM_001359288)	promoter-TSS (NM_001359288)	-282	NM_001359288	56210		NM_019570	ENSMUSG00000026082	Rev1	1110027I23Rik|Rev1l	REV1, DNA directed polymerase	protein-coding
79	chr5	111761748	111762193	+	0	NA	promoter-TSS (NR_045833)	promoter-TSS (NR_045833)	-242	NR_045834	269683		NM_207252	ENSMUSG00000085271	E130006D01Rik	Gm16018|Gm681|Hrtlincr5	RIKEN cDNA E130006D01 gene	ncRNA
217	chr7	90456788	90457687	+	0	NA	promoter-TSS (NM_025460)	promoter-TSS (NM_025460)	-34	NM_025460	66271		NM_025460	ENSMUSG00000030615	Tmem126a	1810020E01Rik	transmembrane protein 126A	protein-coding
1169	chr11	85310907	85311385	+	0	NA	promoter-TSS (NM_016910)	promoter-TSS (NM_016910)	-108	NM_016910	53892		NM_016910	ENSMUSG00000020525	Ppm1d	Wip1	protein phosphatase 1D magnesium-dependent, delta isoform	protein-coding
661	chr18	35498618	35499201	+	0	NA	promoter-TSS (NM_030749)	promoter-TSS (NM_030749)	16	NM_030749	81500		NM_030749	ENSMUSG00000024357	Sil1	1810057E01Rik|wz	SIL1 nucleotide exchange factor	protein-coding
756	chr15	31453532	31453998	+	0	NA	promoter-TSS (NM_145852)	promoter-TSS (NM_145852)	-76	NM_145852	252967		NM_145852	ENSMUSG00000022236	Ropn1l	ASP|Akapasp	ropporin 1-like	protein-coding
2327	chr4	32152638	32153506	+	0	NA	Intergenic	Intergenic	188965	NM_009316	26409		NM_009316	ENSMUSG00000028284	Map3k7	B430101B05|Tak1	mitogen-activated protein kinase kinase kinase 7	protein-coding
1078	chr6	103879577	103879998	+	0	NA	Intergenic	Lx7|LINE|L1	84897	NR_144494	100846987		NR_144494		Gm21054	Oct4P5|Otf3-rs5|Otf3e|Pou5f1-rs5	POU domain, class 5, transcription factor 1 pseudogene	pseudo
1802	chr13	103001738	103002124	+	0	NA	intron (NM_175171, intron 4 of 28)	intron (NM_175171, intron 4 of 28)	241676	NR_130171	76624		NR_130171	ENSMUSG00000091906	1700099I09Rik	-	RIKEN cDNA 1700099I09 gene	ncRNA
570	chr18	11657342	11657885	+	0	NA	non-coding (NR_045526, exon 1 of 18)	non-coding (NR_045526, exon 1 of 18)	264	NR_045526	225182		NM_175458	ENSMUSG00000041238	Rbbp8	9930104E21Rik|CtIP|RBBP-8|RIM|SAE2	retinoblastoma binding protein 8, endonuclease	protein-coding
51	chr1	170215118	170215706	+	0	NA	promoter-TSS (NM_010633)	promoter-TSS (NM_010633)	-5	NM_010633	16589		NM_010633	ENSMUSG00000026667	Uhmk1	4732477C12Rik|4930500M09Rik|C820018A03Rik|KIS|Kist|P-CIP2	U2AF homology motif (UHM) kinase 1	protein-coding
401	chr5	131307650	131308122	+	0	NA	promoter-TSS (NM_145218)	promoter-TSS (NM_145218)	-364	NM_145218	212996		NM_145218	ENSMUSG00000034040	Galnt17	E330012B09Rik|Galnt19|Gcap8|Wbscr17	polypeptide N-acetylgalactosaminyltransferase 17	protein-coding
2270	chr1	78657652	78658103	+	0	NA	promoter-TSS (NM_001136226)	promoter-TSS (NM_001136226)	52	NM_001001981	195434		NM_001001981	ENSMUSG00000079470	Utp14b	4932411L21Rik|jsd	UTP14B small subunit processome component	protein-coding
1948	chr11	87126510	87127134	+	0	NA	promoter-TSS (NM_197987)	promoter-TSS (NM_197987)	-253	NM_001363026	68729		NM_197987	ENSMUSG00000018548	Trim37	1110032A10Rik|2810004E07Rik|MUL|TEF3	tripartite motif-containing 37	protein-coding
1452	chr16	49698862	49699454	+	0	NA	promoter-TSS (NM_028680)	promoter-TSS (NM_028680)	-136	NM_028680	73916		NM_028680	ENSMUSG00000032965	Ift57	4833420A15Rik|Esrrbl1|Hippi|MHS4R2	intraflagellar transport 57	protein-coding
355	chr10	95577819	95578075	+	0	NA	Intergenic	Intergenic	-13801	NM_001358996	71207		NM_027722	ENSMUSG00000020029	Nudt4	4933436C10Rik|DIPP-2|DIPP2|DIPP2alpha|DIPP2beta|HDCMB47P	nudix hydrolase 4	protein-coding
2510	chr9	46684244	46685015	+	0	NA	Intergenic	Intergenic	-228974	NR_015605	73040		NM_175192	ENSMUSG00000099696	2900052N01Rik	-	RIKEN cDNA 2900052N01 gene	ncRNA
1722	chr13	80652749	80653390	+	0	NA	Intergenic	Intergenic	-230315	NR_153410	105171		NM_178917	ENSMUSG00000074794	Arrdc3	mKIAA1376	arrestin domain containing 3	protein-coding
1231	chr4	135963383	135963806	+	0	NA	promoter-TSS (NM_001356493)	promoter-TSS (NM_001356493)	-131	NM_001356493	74246		NM_178389	ENSMUSG00000028671	Gale	2310002A12Rik	galactose-4-epimerase, UDP	protein-coding
582	chr11	3539221	3539643	+	0	NA	promoter-TSS (NM_001284427)	promoter-TSS (NM_001284427)	-140	NM_001284427	29856		NM_013870	ENSMUSG00000020439	Smtn	smsmo	smoothelin	protein-coding
46	chr1	169458990	169459492	+	0	NA	Intergenic	Intergenic	72223	NM_001355159	66977		NM_023284	ENSMUSG00000026683	Nuf2	2410003C07Rik|Cdca1|NUF2R	NUF2, NDC80 kinetochore complex component	protein-coding
1080	chr6	106768776	106769373	+	0	NA	promoter-TSS (NM_001242360)	promoter-TSS (NM_001242360)	-64	NM_001242358	70047		NM_027296	ENSMUSG00000013736	Trnt1	2410043H24Rik|2610044E04Rik|9830143O18Rik|CGI-47|mt-Trat	tRNA nucleotidyl transferase, CCA-adding, 1	protein-coding
1173	chr4	128241070	128241523	+	0	NA	intron (NM_001281955, intron 5 of 70)	intron (NM_001281955, intron 5 of 70)	19599	NM_027036	69317		NM_027036	ENSMUSG00000048686	Hmgb4	1700001F22Rik	high-mobility group box 4	protein-coding
316	chr1	37541118	37541436	+	0	NA	promoter-TSS (NM_173870)	promoter-TSS (NM_173870)	-261	NM_173870	269181		NM_173870	ENSMUSG00000026110	Mgat4a	9530018I07Rik|GnT-IVa|glcNAc-T-IVa	mannoside acetylglucosaminyltransferase 4, isoenzyme A	protein-coding
113	chr17	29614350	29614868	+	0	NA	promoter-TSS (NR_132314)	promoter-TSS (NR_132314)	-180	NR_132314	106014251		NR_132314		Gm28043	Rnf8-cmtr1	predicted gene, 28043	ncRNA
595	chr11	11850246	11850658	+	0	NA	intron (NM_001190448, intron 6 of 14)	intron (NM_001190448, intron 6 of 14)	-17671	NR_045178	73321		NR_045178	ENSMUSG00000086391	1700042O10Rik	-	RIKEN cDNA 1700042O10 gene	ncRNA
631	chr7	137208222	137209171	+	0	NA	intron (NM_010096, intron 10 of 15)	intron (NM_010096, intron 10 of 15)	-25987	NR_045885	100038555		NR_045885	ENSMUSG00000109722	Gm10578	-	predicted gene 10578	ncRNA
2288	chr8	127778659	127779409	+	0	NA	Intergenic	Intergenic	479422	NM_001013580	93742		NM_033620	ENSMUSG00000025812	Pard3	Asip|D8Ertd580e|Par-3|Par3|Pard-3|Pard3a|Phip	par-3 family cell polarity regulator	protein-coding
1209	chr16	4726294	4726931	+	0	NA	intron (NM_001136066, intron 1 of 5)	CpG	251	NM_001136066	15369		NM_010443	ENSMUSG00000004070	Hmox2	HO-2|HO2	heme oxygenase 2	protein-coding
1918	chr19	21778217	21778479	+	0	NA	promoter-TSS (NM_001033759)	promoter-TSS (NM_001033759)	8	NM_001033759	83921		NM_031997	ENSMUSG00000024754	Cemip2	Tmem2	cell migration inducing hyaluronidase 2	protein-coding
1825	chr8	72421458	72421698	+	0	NA	promoter-TSS (NM_007944)	promoter-TSS (NM_007944)	-104	NM_001122832	13859		NM_007944	ENSMUSG00000006276	Eps15l1	9830147J04Rik|Eps15-rs|Eps15R	epidermal growth factor receptor pathway substrate 15-like 1	protein-coding
2488	chr12	5088287	5089223	+	0	NA	intron (NM_001164493, intron 11 of 13)	intron (NM_001164493, intron 11 of 13)	171402	NM_001362349	320817		NM_177269	ENSMUSG00000052812	Atad2b	1110014E10Rik|D530031C13Rik	ATPase family, AAA domain containing 2B	protein-coding
1409	chr5	3647693	3648038	+	0	NA	promoter-TSS (NM_026033)	promoter-TSS (NM_026033)	71	NM_026033	67210		NM_026033	ENSMUSG00000007415	Gatad1	2310031E19Rik|2810047M21Rik|8430439A17Rik|9130430G15Rik|B330017N08Rik|Odag	GATA zinc finger domain containing 1	protein-coding
1929	chr19	26861051	26861774	+	0	NA	Intergenic	Intergenic	-24513	NM_001033407	329047		NM_001033407	ENSMUSG00000074913	Gm815	-	predicted gene 815	protein-coding
404	chr5	131717498	131718279	+	0	NA	intron (NM_001363480, intron 5 of 19)	intron (NM_001363480, intron 5 of 19)	-162381	NR_040704	75369		NR_040704	ENSMUSG00000105773	4930563F08Rik	-	RIKEN cDNA 4930563F08 gene	ncRNA
1187	chr4	133479796	133480137	+	0	NA	promoter-TSS (NM_175307)	promoter-TSS (NM_175307)	-167	NM_175307	100342		NM_175307	ENSMUSG00000046694	Tent5b	4732473B16Rik|Fam46b	terminal nucleotidyltransferase 5B	protein-coding
2696	chr2	159513939	159515669	+	0	NA	Intergenic	Intergenic	-432537	NR_040498	71081		NR_040498	ENSMUSG00000085198	4933416E03Rik	-	RIKEN cDNA 4933416E03 gene	ncRNA
737	chr18	44488362	44489016	+	0	NA	intron (NM_001085373, intron 8 of 18)	intron (NM_001085373, intron 8 of 18)	108189	NM_027490	70640		NM_027490	ENSMUSG00000024472	Dcp2	2410015D23Rik|5730537H01Rik	decapping mRNA 2	protein-coding
1604	chr13	64161720	64162134	+	0	NA	promoter-TSS (NM_019986)	promoter-TSS (NM_019986)	61	NM_019986	56541		NM_019986	ENSMUSG00000021476	Habp4	4933413D03Rik|4933428J01Rik	hyaluronic acid binding protein 4	protein-coding
1766	chr8	69936353	69936913	+	0	NA	intron (NM_145596, intron 2 of 12)	intron (NM_145596, intron 2 of 12)	-34075	NM_023312	67184		NM_023312	ENSMUSG00000036199	Ndufa13	2700054G14Rik|CDA016|CGI-39|CI-B16.6|GRIM-19|Grim19	NADH:ubiquinone oxidoreductase subunit A13	protein-coding
497	chr12	117751303	117751901	+	0	NA	intron (NM_001373989, intron 24 of 25)	intron (NM_001373989, intron 24 of 25)	-92259	NM_146040	217946		NM_146040	ENSMUSG00000021175	Cdca7l	JPO2	cell division cycle associated 7 like	protein-coding
1431	chr5	24586764	24587329	+	0	NA	non-coding (NR_155297, exon 1 of 5)	non-coding (NR_155297, exon 1 of 5)	296	NM_133913	100910		NM_133913	ENSMUSG00000038181	Chpf2	2010209O12Rik|Gm42230|mKIAA1402|mir-671	chondroitin polymerizing factor 2	protein-coding
1955	chr14	33283964	33284477	+	0	NA	intron (NM_153800, intron 3 of 10)	intron (NM_153800, intron 3 of 10)	67397	NM_153800	239027		NM_153800	ENSMUSG00000063506	Arhgap22	B230341L19Rik|RHOGAP2|p68RacGAP	Rho GTPase activating protein 22	protein-coding
1859	chr14	17983526	17984371	+	0	NA	intron (NM_009380, intron 1 of 6)	intron (NM_009380, intron 1 of 6)	2304	NM_009380	21834		NM_009380	ENSMUSG00000021779	Thrb	Nr1a2|T3R[b]|T3Rbeta|Thrb1|Thrb2|c-erbAbeta	thyroid hormone receptor beta	protein-coding
1991	chr8	107056661	107057234	+	0	NA	promoter-TSS (NM_001164472)	promoter-TSS (NM_001164472)	70	NR_028367	66164		NM_025391	ENSMUSG00000031917	Nip7	1110017C15Rik|6330509M23Rik|PEachy	NIP7, nucleolar pre-rRNA processing protein	protein-coding
1705	chr3	66746424	66747292	+	0	NA	Intergenic	Intergenic	231953	NM_001302358	20429		NM_013665	ENSMUSG00000027833	Shox2	6330543G17Rik|OG12|Og12x|Prx3|SHOT	SHOX homeobox 2	protein-coding
67	chr7	64518502	64519329	+	0	NA	intron (NM_001291166, intron 1 of 14)	intron (NM_001291166, intron 1 of 14)	16777	NM_001291166	11784		NM_007461	ENSMUSG00000030519	Apba2	X11-like|X11L|XllL|mXllL	amyloid beta precursor protein binding family A member 2	protein-coding
1252	chr16	7309207	7309937	+	0	NA	intron (NM_001359726, intron 7 of 12)	intron (NM_001359726, intron 7 of 12)	239737	NM_183188	268859		NM_021477	ENSMUSG00000008658	Rbfox1	A2bp|A2bp1|Hrnbp1|fox-1	RNA binding protein, fox-1 homolog (C. elegans) 1	protein-coding
2470	chr11	119215266	119216081	+	0	NA	intron (NM_001347625, intron 1 of 11)	intron (NM_001347625, intron 1 of 11)	12826	NM_172443	207592		NM_172443	ENSMUSG00000039976	Tbc1d16	B930087K01|Tcd1d16	TBC1 domain family, member 16	protein-coding
235	chr7	97480841	97481250	+	0	NA	promoter-TSS (NM_001358012)	promoter-TSS (NM_001358012)	89	NM_001358012	101861		NM_027256	ENSMUSG00000025133	Ints4	2610034N24Rik	integrator complex subunit 4	protein-coding
913	chr9	59036357	59036807	+	0	NA	promoter-TSS (NM_001042752)	promoter-TSS (NM_001042752)	-141	NM_008684	18007		NM_008684	ENSMUSG00000032340	Neo1	2610028H22Rik|D930014N22Rik|Igdcc2	neogenin	protein-coding
634	chr7	137302883	137303184	+	0	NA	intron (NM_010096, intron 6 of 15)	intron (NM_010096, intron 6 of 15)	11412	NM_001113415	13593		NM_010096	ENSMUSG00000010476	Ebf3	3110018A08Rik|O/E-2|mKIAA4201	early B cell factor 3	protein-coding
1653	chr8	35088806	35089126	+	0	NA	Intergenic	Intergenic	-123276	NM_175091	21951		NM_175091	ENSMUSG00000031529	Tnks	4930554K12Rik|ARTD5|D130072O21Rik|Parp5a|TANK1|mTNKS1	tankyrase, TRF1-interacting ankyrin-related ADP-ribose polymerase	protein-coding
2540	chr7	35056377	35056926	+	0	NA	promoter-TSS (NM_009884)	promoter-TSS (NM_009884)	-85	NM_009884	12611		NM_009884	ENSMUSG00000056216	Cebpg	C/EBP[g]|C/EBPgamma|GPE1-BP|Gpe1bp|Ig/EBP	CCAAT/enhancer binding protein gamma	protein-coding
786	chr15	51991711	51991988	+	0	NA	promoter-TSS (NM_009009)	promoter-TSS (NM_009009)	-89	NM_009009	19357		NM_009009	ENSMUSG00000022314	Rad21	SCC1|mHR21|mKIAA0078	RAD21 cohesin complex component	protein-coding
610	chr5	149974301	149974819	+	0	NA	Intergenic	Intergenic	-44115	NM_001289566	140498		NM_080468	ENSMUSG00000053368	Rxfp2	Gpr106|Great|Lgr8	relaxin/insulin-like family peptide receptor 2	protein-coding
1781	chr3	85203757	85204451	+	0	NA	Intergenic	Intergenic	-113415	NR_040542	73283		NR_040542	ENSMUSG00000099995	1700036G14Rik	-	RIKEN cDNA 1700036G14 gene	ncRNA
2071	chr11	96824080	96824478	+	0	NA	promoter-TSS (NM_001130453)	promoter-TSS (NM_001130453)	-152	NM_001130452	18023		NM_008686	ENSMUSG00000038615	Nfe2l1	LCR-F1|Lcrf1|NRF1|TCF-11|TCF11	nuclear factor, erythroid derived 2,-like 1	protein-coding
2357	chr14	79771082	79771421	+	0	NA	promoter-TSS (NM_021543)	promoter-TSS (NM_021543)	61	NM_021543	18530		NM_021543	ENSMUSG00000036422	Pcdh8	1700080P15Rik|Papc	protocadherin 8	protein-coding
1646	chr8	33747446	33747769	+	0	NA	intron (NM_001206849, intron 1 of 1)	intron (NM_001206849, intron 1 of 1)	163	NM_001206849	72632		NM_001206849	ENSMUSG00000094500	Smim18	2700090O03Rik	small integral membrane protein 18	protein-coding
1848	chr3	97609921	97610260	+	0	NA	promoter-TSS (NM_026539)	promoter-TSS (NM_026539)	100	NM_026539	68058		NM_026539	ENSMUSG00000028089	Chd1l	4432404A22Rik|Alc1|Snf2p	chromodomain helicase DNA binding protein 1-like	protein-coding
300	chr1	14181434	14181722	+	0	NA	intron (NM_010164, intron 16 of 17)	intron (NM_010164, intron 16 of 17)	128621	NM_001310459	14048		NM_010164	ENSMUSG00000025932	Eya1	bor	EYA transcriptional coactivator and phosphatase 1	protein-coding
1266	chr16	16870477	16871256	+	0	NA	5' UTR (NM_011624, exon 1 of 18)	5' UTR (NM_011624, exon 1 of 18)	130	NM_011624	21976		NM_011624	ENSMUSG00000022779	Top3b	-	topoisomerase (DNA) III beta	protein-coding
352	chr12	103327003	103327363	+	0	NA	intron (NM_001374764, intron 5 of 7)	intron (NM_001374764, intron 5 of 7)	-9690	NR_166806	102632708		NR_166806		Gm15523	-	predicted gene 15523	ncRNA
1902	chr3	107696360	107696792	+	0	NA	promoter-TSS (NM_001357113)	promoter-TSS (NM_001357113)	-16	NM_145542	229709		NM_145542	ENSMUSG00000027893	Ahcyl1	1110034F20Rik|Ahcy-rs3|DCAL|Irbit	S-adenosylhomocysteine hydrolase-like 1	protein-coding
1422	chr2	170131125	170131683	+	0	NA	promoter-TSS (NM_001033299)	promoter-TSS (NM_001033299)	-184	NM_001033299	228913		NM_001033299	ENSMUSG00000052056	Zfp217	4933431C08Rik|Gm562|ZABC1|Znf217	zinc finger protein 217	protein-coding
1752	chr8	46616949	46617674	+	0	NA	promoter-TSS (NM_001284409)	promoter-TSS (NM_001284409)	20	NM_001284409	12367		NM_009810	ENSMUSG00000031628	Casp3	A830040C14Rik|AC-3|CASP-3|CC3|CPP-32|CPP32|Caspase-3|Lice|SCA-1|Yama|mldy	caspase 3	protein-coding
62	chr7	62261796	62262058	+	0	NA	Intergenic	Intergenic	-86350	NM_010882	17984		NM_010882	ENSMUSG00000033585	Ndn	Peg6	necdin, MAGE family member	protein-coding
2238	chr1	64617276	64617765	+	0	NA	5' UTR (NM_025964, exon 1 of 3)	5' UTR (NM_025964, exon 1 of 3)	244	NM_025964	67099		NM_025964	ENSMUSG00000025956	Mettl21a	2310038H17Rik|Fam119a	methyltransferase 21A, HSPA lysine	protein-coding
1205	chr15	103315165	103315450	+	0	NA	intron (NM_001356627, intron 7 of 7)	intron (NM_001356627, intron 7 of 7)	-4869	NM_030720	80910		NM_030720	ENSMUSG00000063234	Gpr84	EX33	G protein-coupled receptor 84	protein-coding
585	chr11	4186623	4187022	+	0	NA	promoter-TSS (NM_134023)	promoter-TSS (NM_134023)	-11	NM_134023	103724		NM_134023	ENSMUSG00000034412	Tbc1d10a	EPI64|Tbc1d10|mFLJ00288	TBC1 domain family, member 10a	protein-coding
118	chr17	32506018	32506357	+	0	NA	promoter-TSS (NM_001101445)	promoter-TSS (NM_001101445)	-297	NM_001101445	208285		NM_001101445	ENSMUSG00000091586	Cyp4f17	EG208285	cytochrome P450, family 4, subfamily f, polypeptide 17	protein-coding
1030	chr9	70656863	70657593	+	0	NA	promoter-TSS (NM_172772)	promoter-TSS (NM_172772)	-54	NM_172772	235461		NM_172772	ENSMUSG00000042444	Mindy2	B230380D07Rik|Fam63b|mKIAA1164	MINDY lysine 48 deubiquitinase 2	protein-coding
592	chr11	6476155	6476608	+	0	NA	promoter-TSS (NM_011221)	promoter-TSS (NM_011221)	-305	NM_011221	19291		NM_011221	ENSMUSG00000094483	Purb	2310015K15Rik|Cager-2|D11Bwg0414e	purine rich element binding protein B	protein-coding
540	chr5	140191348	140192174	+	0	NA	intron (NR_152617, intron 11 of 16)	intron (NR_152617, intron 11 of 16)	-16843	NM_001359027	17120		NM_010752	ENSMUSG00000029554	Mad1l1	Mad1	MAD1 mitotic arrest deficient 1-like 1	protein-coding
1281	chr9	124440043	124440875	+	0	NA	Intergenic	Intergenic	16672	NR_015516	75135		NR_015516		4930526I15Rik	1600027J15Rik	RIKEN cDNA 4930526I15 gene	ncRNA
1590	chr13	58589400	58589646	+	0	NA	intron (NM_022317, intron 1 of 17)	intron (NM_022317, intron 1 of 17)	21354	NM_022317	114304		NM_022317	ENSMUSG00000021553	Slc28a3	Cnt3	solute carrier family 28 (sodium-coupled nucleoside transporter), member 3	protein-coding
1891	chr8	95702703	95704037	+	0	NA	intron (NM_001372435, intron 1 of 12)	intron (NM_001372435, intron 1 of 12)	314	NM_145602	234593		NM_145602	ENSMUSG00000036564	Ndrg4	D8Bwg1337e|Ndr1-rs|Ndr4|SMAP-8	N-myc downstream regulated gene 4	protein-coding
1959	chr11	89060431	89060846	+	0	NA	promoter-TSS (NR_110336)	promoter-TSS (NR_110336)	110	NR_156181	56077		NM_019505	ENSMUSG00000000276	Dgke	DAGK6|DGK|DGK-epsilon	diacylglycerol kinase, epsilon	protein-coding
1481	chr16	76160752	76161417	+	0	NA	Intergenic	Intergenic	38471	NR_040575	78215		NR_040575	ENSMUSG00000116695	4930578N18Rik	-	RIKEN cDNA 4930578N18 gene	ncRNA
1855	chr14	9840388	9841315	+	0	NA	intron (NM_010210, intron 6 of 8)	intron (NM_010210, intron 6 of 8)	-43244	NR_030680	100042415		NR_030680	ENSMUSG00000121680	Mnd1-ps	Gm3833	Mnd1 retrotransposed pseudogene	pseudo
520	chr10	44268064	44268493	+	0	NA	promoter-TSS (NM_001314013)	promoter-TSS (NM_001314013)	-61	NM_053069	11793		NM_053069	ENSMUSG00000038160	Atg5	2010107M05Rik|3110067M24Rik|Apg5l|Atg5l|Paddy	autophagy related 5	protein-coding
487	chr10	119723457	119724097	+	0	NA	intron (NM_133442, intron 1 of 21)	intron (NM_133442, intron 1 of 21)	37922	NR_045359	75321		NR_045359	ENSMUSG00000084764	Grip1os2	4930564G21Rik	glutamate receptor interacting protein 1, opposite strand 2	ncRNA
1616	chr13	69739502	69740417	+	0	NA	promoter-TSS (NM_001145162)	promoter-TSS (NM_001145162)	-62	NM_001145162	76980		NM_001145162	ENSMUSG00000052981	Ube2ql1	3110006E14Rik	ubiquitin-conjugating enzyme E2Q family-like 1	protein-coding
1405	chr2	166097931	166098561	+	0	NA	intron (NM_028072, intron 3 of 20)	intron (NM_028072, intron 3 of 20)	57039	NM_001252578	72043		NM_028072	ENSMUSG00000006800	Sulf2	2010004N24Rik|MSulf-2|mKIAA1247	sulfatase 2	protein-coding
1829	chr8	78694524	78694830	+	0	NA	intron (NR_104094, intron 6 of 9)	intron (NR_104094, intron 6 of 9)	126475	NM_030145	78651		NM_030145	ENSMUSG00000031683	Lsm6	1500031N17Rik|2410088K19Rik	LSM6 homolog, U6 small nuclear RNA and mRNA degradation associated	protein-coding
1137	chr9	96478666	96478974	+	0	NA	promoter-TSS (NM_011279)	promoter-TSS (NM_011279)	-145	NM_001311135	19823		NM_011279	ENSMUSG00000051234	Rnf7	Rbx2|SAG	ring finger protein 7	protein-coding
606	chr5	149528098	149528538	+	0	NA	promoter-TSS (NM_029440)	promoter-TSS (NM_029440)	-361	NM_029440	381693		NM_029440	ENSMUSG00000029658	Wdr95	4930434E21Rik	WD40 repeat domain 95	protein-coding
1818	chr8	70691575	70692154	+	0	NA	Intergenic	Intergenic	-5875	NM_001286944	16478		NM_010592	ENSMUSG00000071076	Jund	Jund1	jun D proto-oncogene	protein-coding
2438	chr9	41060849	41062389	+	0	NA	intron (NM_176860, intron 1 of 13)	intron (NM_176860, intron 1 of 13)	17887	NM_001357412	72828		NM_176860	ENSMUSG00000032020	Ubash3b	2810457I06Rik|STS-1|TULA-2|p70	ubiquitin associated and SH3 domain containing, B	protein-coding
1925	chr3	117927818	117928450	+	0	NA	Intergenic	Intergenic	-59198	NM_029655	76561		NM_029655	ENSMUSG00000028007	Snx7	2510028H01Rik	sorting nexin 7	protein-coding
64	chr5	109690603	109691135	+	0	NA	promoter-TSS (NM_001378588)	promoter-TSS (NM_001378588)	-35	NM_001378588	77200		NM_001378588	ENSMUSG00000072763	Zfp1007	5430403G16Rik	zinc finger protein 1007	protein-coding
860	chr4	102446093	102447050	+	0	NA	intron (NM_001374780, intron 1 of 14)	MLT1N2|LTR|ERVL-MaLR	25016	NM_001374780	18578		NM_019840	ENSMUSG00000028525	Pde4b	Dpde4|dunce	phosphodiesterase 4B, cAMP specific	protein-coding
1731	chr13	90798591	90799397	+	0	NA	Intergenic	Intergenic	106361	NM_001145879	435376		NM_001145879	ENSMUSG00000078958	Atp6ap1l	EG435376	ATPase, H+ transporting, lysosomal accessory protein 1-like	protein-coding
1222	chr9	111739277	111740038	+	0	NA	Intergenic	Intergenic	-49309	NM_001324546	20840		NM_016853	ENSMUSG00000032502	Stac	-	src homology three (SH3) and cysteine rich domain	protein-coding
75	chr5	111054927	111055291	+	0	NA	intron (NM_001267622, intron 2 of 22)	intron (NM_001267622, intron 2 of 22)	50965	NR_030482	735278		NR_030482	ENSMUSG00000076163	Mir701	Mirn701|mir-701|mmu-mir-701	microRNA 701	ncRNA
1466	chr13	48878478	48878893	+	0	NA	TTS (NM_001033268)	TTS (NM_001033268)	-7800	NM_011078	18676		NM_011078	ENSMUSG00000038025	Phf2	GRC5	PHD finger protein 2	protein-coding
232	chr5	123014839	123015411	+	0	NA	promoter-TSS (NM_175423)	promoter-TSS (NM_175423)	51	NM_175423	109305		NM_175423	ENSMUSG00000049686	Orai1	D730049H07Rik|Tmem142a|orai-1	ORAI calcium release-activated calcium modulator 1	protein-coding
796	chr11	49712587	49712996	+	0	NA	promoter-TSS (NM_001290741)	promoter-TSS (NM_001290741)	-69	NM_001363356	104625		NM_212484	ENSMUSG00000020362	Cnot6	CCR4	CCR4-NOT transcription complex, subunit 6	protein-coding
436	chr2	141714403	141714667	+	0	NA	intron (NM_001013802, intron 6 of 18)	intron (NM_001013802, intron 6 of 18)	-1043059	NM_001172160	71436		NM_178382	ENSMUSG00000051379	Flrt3	5530600M07Rik|C430047I10Rik|mKIAA1469	fibronectin leucine rich transmembrane protein 3	protein-coding
918	chr9	61279095	61279599	+	0	NA	intron (NR_045334, intron 3 of 4)	intron (NR_045334, intron 3 of 4)	14462	NR_045334	622037		NR_045334	ENSMUSG00000111658	B930092H01Rik	-	RIKEN cDNA B930092H01 gene	ncRNA
1623	chr17	4908068	4908531	+	0	NA	promoter-TSS (NR_166049)	promoter-TSS (NR_166049)	-23	NR_166049	102637782		NR_166049		Gm34507	-	predicted gene, 34507	ncRNA
1709	chr13	72298427	72298852	+	0	NA	Intergenic	Intergenic	329925	NR_030701	328287		NR_030701		Gm20554	D430050G20	predicted gene, 20554	ncRNA
1912	chr3	108562240	108563495	+	0	NA	promoter-TSS (NM_026198)	promoter-TSS (NM_026198)	-401	NM_026198	67495		NM_026198	ENSMUSG00000068732	Tmem167b	2010200O16Rik	transmembrane protein 167B	protein-coding
2677	chr2	80616923	80617663	+	0	NA	promoter-TSS (NM_024438)	promoter-TSS (NM_024438)	79	NM_024438	68082		NM_024438	ENSMUSG00000027001	Dusp19	5930436K22Rik|SKRP1|TS-DSP1	dual specificity phosphatase 19	protein-coding
826	chr6	71270902	71272148	+	0	NA	promoter-TSS (NR_106192)	promoter-TSS (NR_106192)	-146	NR_106192	102465900		NR_106192	ENSMUSG00000098623	Mir8112	Gm27739|mmu-mir-8112	microRNA 8112	ncRNA
2482	chr1	121226515	121227592	+	0	NA	Intergenic	Intergenic	100625	NM_001271531	72999		NM_133748	ENSMUSG00000003721	Insig2	2900053I11Rik|C730043J18Rik|Insig-2	insulin induced gene 2	protein-coding
1337	chr13	21199941	21200698	+	0	NA	Intergenic	Intergenic	20388	NM_009054	19720		NM_009054	ENSMUSG00000021326	Trim27	Gm19403|Rfp	tripartite motif-containing 27	protein-coding
455	chr17	73072098	73072730	+	0	NA	Intergenic	Intergenic	35323	NR_169083	102632391		NR_169083	ENSMUSG00000120305	Gm30476	-	predicted gene, 30476	ncRNA
524	chr10	50592506	50593147	+	0	NA	5' UTR (NM_198007, exon 1 of 42)	5' UTR (NM_198007, exon 1 of 42)	157	NM_198007	77987		NM_198007	ENSMUSG00000038774	Ascc3	ASC1p200|B630009I04Rik|D430001L07Rik|D630041L21|Helic1|RNAH	activating signal cointegrator 1 complex subunit 3	protein-coding
28	chr12	70100985	70101278	+	0	NA	intron (NR_104397, intron 3 of 30)	intron (NR_104397, intron 3 of 30)	1723	NM_001081453	18080		NM_008697	ENSMUSG00000021068	Nin	3110068G20Rik|mKIAA1565	ninein	protein-coding
1575	chr3	33219230	33219810	+	0	NA	Intergenic	Intergenic	-76329	NM_001163516	58869		NM_021483	ENSMUSG00000027674	Pex5l	1700016J08Rik|PXR2|Pex2|TRIP8b|pex5Rp	peroxisomal biogenesis factor 5-like	protein-coding
301	chr1	14348566	14349219	+	0	NA	Intergenic	Intergenic	-38693	NM_010164	14048		NM_010164	ENSMUSG00000025932	Eya1	bor	EYA transcriptional coactivator and phosphatase 1	protein-coding
864	chr4	103994088	103994831	+	0	NA	intron (NM_001369046, intron 2 of 16)	intron (NM_001369046, intron 2 of 16)	-373079	NM_177259	13131		NM_010014	ENSMUSG00000028519	Dab1	C630028C02Rik|scm|scr|scrambler|yot	disabled 1	protein-coding
1445	chr2	180273457	180273867	+	0	NA	promoter-TSS (NM_145851)	promoter-TSS (NM_145851)	-197	NM_145851	252966		NM_145851	ENSMUSG00000038990	Cables2	ik3-2	CDK5 and Abl enzyme substrate 2	protein-coding
566	chr18	9212089	9212393	+	0	NA	promoter-TSS (NM_008058)	promoter-TSS (NM_008058)	-615	NM_008058	14370		NM_008058	ENSMUSG00000036904	Fzd8	Fz8	frizzled class receptor 8	protein-coding
1258	chr16	10542991	10543431	+	0	NA	promoter-TSS (NM_021428)	promoter-TSS (NM_021428)	-157	NM_021428	58239		NM_021428	ENSMUSG00000038055	Dexi	1810029J14Rik|D16Bwg0586e|Myle	dexamethasone-induced transcript	protein-coding
2221	chr14	68361959	68362619	+	0	NA	Intergenic	Intergenic	171400	NM_007402	11500		NM_007402	ENSMUSG00000022056	Adam7	ADAM 7|EAP1|EAPI	a disintegrin and metallopeptidase domain 7	protein-coding
416	chr5	134006605	134007195	+	0	NA	Intergenic	Intergenic	92741	NR_166664	102640952		NR_166664		Gm15627	-	predicted gene 15627	ncRNA
938	chr11	61854737	61855345	+	0	NA	promoter-TSS (NM_013881)	promoter-TSS (NM_013881)	51	NM_013881	29869		NM_013881	ENSMUSG00000004798	Ulk2	A830085I22Rik|Unc51.2|mKIAA0623	unc-51 like kinase 2	protein-coding
541	chr5	140221248	140221549	+	0	NA	intron (NR_152617, intron 10 of 16)	intron (NR_152617, intron 10 of 16)	-46480	NM_001359027	17120		NM_010752	ENSMUSG00000029554	Mad1l1	Mad1	MAD1 mitotic arrest deficient 1-like 1	protein-coding
36	chr12	70367609	70368072	+	0	NA	intron (NR_037248, intron 2 of 4)	intron (NR_037248, intron 2 of 4)	-20226	NM_001286388	94090		NM_053167	ENSMUSG00000021071	Trim9	-	tripartite motif-containing 9	protein-coding
2050	chr3	141504088	141504503	+	0	NA	intron (NM_009472, intron 1 of 15)	intron (NM_009472, intron 1 of 15)	38731	NM_001293561	22253		NM_009472	ENSMUSG00000059921	Unc5c	B130051O18Rik|Unc5h3|rcm	unc-5 netrin receptor C	protein-coding
212	chr7	84779317	84779764	+	0	NA	Intergenic	L1MD2|LINE|L1	-74031	NM_146415	258410		NM_146415	ENSMUSG00000070460	Or5ae2	MOR254-2|Olfr291	olfactory receptor family 5 subfamily AE member 2	protein-coding
1749	chr8	46210810	46211404	+	0	NA	promoter-TSS (NM_007450)	promoter-TSS (NM_007450)	-45	NM_007450	11739		NM_007450	ENSMUSG00000031633	Slc25a4	Ant1|mANC1	solute carrier family 25 (mitochondrial carrier, adenine nucleotide translocator), member 4	protein-coding
1215	chr9	107872499	107872985	+	0	NA	promoter-TSS (NM_011251)	promoter-TSS (NM_011251)	77	NM_011251	19654		NM_011251	ENSMUSG00000032582	Rbm6	4930506F14Rik|Def-3|NY-LU-12|g16|mKIAA4015	RNA binding motif protein 6	protein-coding
2299	chr9	20581329	20581655	+	0	NA	5' UTR (NM_172919, exon 1 of 6)	5' UTR (NM_172919, exon 1 of 6)	164	NM_172919	244721		NM_172919	ENSMUSG00000058192	Zfp846	2210010B09Rik|9130221F13|Znf846	zinc finger protein 846	protein-coding
2499	chr1	133087248	133088048	+	0	NA	intron (NM_001099276, intron 15 of 32)	intron (NM_001099276, intron 15 of 32)	41636	NM_001099276	240752		NM_001099276	ENSMUSG00000026447	Pik3c2b	C330011J12Rik|Gm199|PI3K-C2beta|PI3KC2beta	phosphatidylinositol-4-phosphate 3-kinase catalytic subunit type 2 beta	protein-coding
1415	chr2	167932070	167932386	+	0	NA	promoter-TSS (NM_011201)	promoter-TSS (NM_011201)	-99	NM_011201	19246		NM_011201	ENSMUSG00000027540	Ptpn1	PTP-1B|PTP-HA2|PTP1B	protein tyrosine phosphatase, non-receptor type 1	protein-coding
861	chr4	102759360	102760390	+	0	NA	promoter-TSS (NM_001285860)	promoter-TSS (NM_001285860)	-260	NM_001285852	73094		NM_144906	ENSMUSG00000028524	Sgip1	3110007P09Rik|SGIP1alpha|gag	SH3-domain GRB2-like (endophilin) interacting protein 1	protein-coding
1072	chr4	119453508	119454027	+	0	NA	3' UTR (NM_001014900, exon 8 of 8)	3' UTR (NM_001014900, exon 8 of 8)	31083	NM_001014900	332934		NM_001014900	ENSMUSG00000070806	Zmynd12	-	zinc finger, MYND domain containing 12	protein-coding
1808	chr13	111893333	111893771	+	0	NA	Intergenic	Intergenic	25616	NR_130345	102636620		NR_130345	ENSMUSG00000086111	Gm15326	-	predicted gene 15326	ncRNA
1764	chr8	69184179	69184579	+	0	NA	promoter-TSS (NM_199364)	promoter-TSS (NM_199364)	-181	NM_001370971	211134		NM_199364	ENSMUSG00000036306	Lzts1	F37|FEZ1|PSD-Zip70	leucine zipper, putative tumor suppressor 1	protein-coding
1606	chr13	65112693	65113161	+	0	NA	promoter-TSS (NM_001083901)	promoter-TSS (NM_001083901)	55	NM_133680	66631		NM_133680	ENSMUSG00000038212	Mfsd14b	5730414C17Rik|Hiatl1	major facilitator superfamily domain containing 14B	protein-coding
397	chr7	101765661	101766065	+	0	NA	intron (NM_001363991, intron 7 of 16)	intron (NM_001363991, intron 7 of 16)	-52450	NM_008887	11859		NM_008887	ENSMUSG00000007946	Phox2a	Arix|Phox2|Pmx2|Pmx2a|Px2a	paired-like homeobox 2a	protein-coding
762	chr15	34347578	34348553	+	0	NA	TTS (NM_001256161)	TTS (NM_001256161)	9807	NM_001256161	77358		NM_001256161	ENSMUSG00000094447	9430069I07Rik	-	RIKEN cDNA 9430069I07 gene	protein-coding
1963	chr14	45658029	45658420	+	0	NA	promoter-TSS (NM_001039106)	promoter-TSS (NM_001039106)	-81	NM_001042719	114874		NM_176845	ENSMUSG00000037697	Ddhd1	Mir5131|PA-PLA1	DDHD domain containing 1	protein-coding
521	chr10	45485168	45485643	+	0	NA	Intergenic	Intergenic	-15204	NM_001031772	380669		NM_001031772	ENSMUSG00000063804	Lin28b	2810403D23Rik|D030047M17Rik|Lin-28.2	lin-28 homolog B	protein-coding
2694	chr11	45482965	45484346	+	0	NA	Intergenic	Intergenic	-324428	NR_045876	100009664		NR_045876		F630206G17Rik	-	RIKEN cDNA F630206G17 gene	ncRNA
1942	chr14	30548880	30549263	+	0	NA	promoter-TSS (NM_009388)	promoter-TSS (NM_009388)	-60	NM_009388	21881		NM_009388	ENSMUSG00000021957	Tkt	p68	transketolase	protein-coding
2421	chr7	16815625	16816282	+	0	NA	promoter-TSS (NM_133789)	promoter-TSS (NM_133789)	64	NM_133789	97387		NM_133789	ENSMUSG00000030374	Strn4	ZIN|zinedin	striatin, calmodulin binding protein 4	protein-coding
1458	chr16	55966266	55966864	+	0	NA	exon (NM_024218, exon 2 of 6)	exon (NM_024218, exon 2 of 6)	290	NM_024218	68193		NM_024218	ENSMUSG00000098274	Rpl24	0610008L05Rik|Bst|Zbtb11	ribosomal protein L24	protein-coding
304	chr1	20951171	20951812	+	0	NA	promoter-TSS (NM_027974)	promoter-TSS (NM_027974)	-135	NM_027974	71877		NM_027974	ENSMUSG00000041809	Efhc1	1700029F22Rik|mRib72-1|myoclonin1	EF-hand domain (C-terminal) containing 1	protein-coding
2157	chr19	52823533	52823943	+	0	NA	Intergenic	MLT1K|LTR|ERVL-MaLR	-99443	NR_030678	100043450		NR_030678	ENSMUSG00000117896	AA387883	-	expressed sequence AA387883	ncRNA
1719	chr13	79749189	79750108	+	0	NA	Intergenic	Intergenic	-1133736	NR_153410	105171		NM_178917	ENSMUSG00000074794	Arrdc3	mKIAA1376	arrestin domain containing 3	protein-coding
557	chr5	146844493	146845343	+	0	NA	promoter-TSS (NM_026864)	promoter-TSS (NM_026864)	-153	NM_026864	68895		NM_026864	ENSMUSG00000029641	Rasl11a	1110065D03Rik	RAS-like, family 11, member A	protein-coding
1728	chr17	13590342	13590712	+	0	NA	Intergenic	Intergenic	-36433	NR_045437	72578		NR_045436	ENSMUSG00000117042	2700054A10Rik	-	RIKEN cDNA 2700054A10 gene	ncRNA
1245	chr4	141078141	141078495	+	0	NA	promoter-TSS (NM_025383)	promoter-TSS (NM_025383)	39	NR_149724	66147		NM_025383	ENSMUSG00000028923	Necap2	1110005F07Rik|NECAP-2	NECAP endocytosis associated 2	protein-coding
2683	chr2	90904280	90904703	+	0	NA	promoter-TSS (NM_001311116)	promoter-TSS (NM_001311116)	230	NM_026688	68349		NM_026688	ENSMUSG00000005510	Ndufs3	0610010M09Rik|CI-30kD	NADH:ubiquinone oxidoreductase core subunit S3	protein-coding
138	chr2	118533001	118533412	+	0	NA	intron (NM_001331221, intron 3 of 3)	(CA)n|Simple_repeat|Simple_repeat	11381	NR_138603	171543		NM_138313	ENSMUSG00000040093	Bmf	-	BCL2 modifying factor	protein-coding
2567	chr2	71389025	71389436	+	0	NA	promoter-TSS (NM_026115)	promoter-TSS (NM_026115)	-30	NM_026115	107435		NM_026115	ENSMUSG00000027018	Hat1	2410071B14Rik|Hat-1|KAT1	histone aminotransferase 1	protein-coding
544	chr5	142448071	142448545	+	0	NA	intron (NM_199068, intron 2 of 8)	intron (NM_199068, intron 2 of 8)	-15623	NM_172725	231855		NM_172725	ENSMUSG00000039623	Ap5z1	C330006K01Rik	adaptor-related protein complex 5, zeta 1 subunit	protein-coding
80	chr5	111975546	111976122	+	0	NA	Intergenic	Intergenic	-180393	NR_166436	75640		NR_166436	ENSMUSG00000104538	1700016B01Rik	Gm42491	RIKEN cDNA 1700016B01 gene	ncRNA
1665	chr3	36862902	36863236	+	0	NA	promoter-TSS (NM_172679)	promoter-TSS (NM_172679)	-37	NM_172679	229227		NM_172679	ENSMUSG00000037270	Bltp1	4732443H21|4932438A13Rik|B830039D19Rik|D630029K19Rik|FSA|Kiaa1109|Tweek	bridge-like lipid transfer protein family member 1	protein-coding
846	chr4	98010327	98010850	+	0	NA	intron (NM_001122953, intron 4 of 9)	intron (NM_001122953, intron 4 of 9)	232962	NM_001122953	18027		NM_010905	ENSMUSG00000028565	Nfia	1110047K16Rik|9430022M17Rik|CTF|NF1-A|NF1A	nuclear factor I/A	protein-coding
2282	chr8	126945834	126946187	+	0	NA	promoter-TSS (NM_024214)	promoter-TSS (NM_024214)	-89	NM_024214	67952		NM_024214	ENSMUSG00000093904	Tomm20	1810060K07Rik|Gm19268|MAS20|MOM19|TOM20|mKIAA0016	translocase of outer mitochondrial membrane 20	protein-coding
452	chr17	71598510	71599102	+	0	NA	promoter-TSS (NR_015549)	promoter-TSS (NR_015549)	-45	NR_027952	68789		NR_015549	ENSMUSG00000085492	Trmt61b	1110039F03Rik|623451|Gm6431	tRNA methyltransferase 61B	ncRNA
400	chr5	130171343	130171846	+	0	NA	promoter-TSS (NM_001378873)	promoter-TSS (NM_001378873)	-225	NM_001359233	56715		NM_019983	ENSMUSG00000025340	Rabgef1	Rab5ef|Rabex5|Rin2	RAB guanine nucleotide exchange factor (GEF) 1	protein-coding
1264	chr16	15986618	15987437	+	0	NA	intron (NM_001355731, intron 7 of 18)	intron (NM_001355731, intron 7 of 18)	99741	NM_007679	12609		NM_007679	ENSMUSG00000071637	Cebpd	c/EBPdelta	CCAAT/enhancer binding protein delta	protein-coding
1449	chr13	39823632	39824148	+	0	NA	promoter-TSS (NR_167689)	promoter-TSS (NR_167689)	-289	NR_167689	77753		NR_167689	ENSMUSG00000114491	A230103O09Rik	-	RIKEN cDNA A230103O09 gene	ncRNA
717	chr4	57249194	57249590	+	0	NA	intron (NM_001384115, intron 8 of 25)	intron (NM_001384115, intron 8 of 25)	50977	NM_001384115	545622		NM_011207	ENSMUSG00000038764	Ptpn3	9530011I20Rik|PTP-H1|PTPCL	protein tyrosine phosphatase, non-receptor type 3	protein-coding
1579	chr13	55727151	55728102	+	0	NA	intron (NM_028281, intron 1 of 3)	PB1D9|SINE|Alu	258	NM_028281	72562		NM_028281	ENSMUSG00000021496	Pcbd2	2700061N24Rik|Dcoh2|Dcohm	pterin 4 alpha carbinolamine dehydratase/dimerization cofactor of hepatocyte nuclear factor 1 alpha (TCF1) 2	protein-coding
29	chr10	69466318	69467311	+	0	NA	Intergenic	Intergenic	-66894	NM_170690	11735		NM_009670	ENSMUSG00000069601	Ank3	2900054D09Rik|Ank-3|AnkG|Ankyrin-3|Ankyrin-G	ankyrin 3, epithelial	protein-coding
571	chr18	11854742	11855110	+	0	NA	intron (NM_001146287, intron 1 of 9)	intron (NM_001146287, intron 1 of 9)	-14488	NR_035447	100316686		NR_035447	ENSMUSG00000084565	Mir1901	Mirn1901|mmu-mir-1901	microRNA 1901	ncRNA
256	chr17	43801372	43802105	+	0	NA	promoter-TSS (NM_207649)	promoter-TSS (NM_207649)	-113	NM_207649	53901		NM_030598	ENSMUSG00000039601	Rcan2	Csp2|Dscr1l1|MCIP2|ZAKI-4	regulator of calcineurin 2	protein-coding
2432	chr9	37207912	37208373	+	0	NA	promoter-TSS (NM_001310096)	promoter-TSS (NM_001310096)	-81	NM_025464	66279		NM_025464	ENSMUSG00000032121	Tmem218	1810021J13Rik	transmembrane protein 218	protein-coding
1812	chr13	117088380	117088860	+	0	NA	Intergenic	Intergenic	-41405	NR_046023	623312		NR_046023	ENSMUSG00000114792	Gm6416	-	predicted gene 6416	ncRNA
1387	chrX	60719487	60720446	+	0	NA	Intergenic	Intergenic	171958	NM_001271548	279618		NM_001271548	ENSMUSG00000082226	Gm715	Hapstr2	predicted gene 715	protein-coding
1644	chr8	31872177	31872889	+	0	NA	intron (NM_001364421, intron 5 of 12)	intron (NM_001364421, intron 5 of 12)	46310	NM_001364426	211323		NM_178591	ENSMUSG00000062991	Nrg1	6030402G23Rik|ARIA|D230005F13Rik|GGF|GGFII|HRG|HRGalpha|Hgl|NDF|Pro-NRG1|SMDF	neuregulin 1	protein-coding
1228	chr9	115647416	115648146	+	0	NA	Intergenic	Intergenic	-18087	NR_166686	414114		NR_166686		D330037F02Rik	-	RIKEN cDNA D330037F02 gene	ncRNA
2251	chr1	72236465	72236754	+	0	NA	Intergenic	CpG	-7384	NR_155355	320933		NR_155355		D230017M19Rik	B930094L07Rik	RIKEN cDNA D230017M19 gene	ncRNA
630	chr7	137191778	137192555	+	0	NA	Intergenic	Intergenic	-42517	NR_045885	100038555		NR_045885	ENSMUSG00000109722	Gm10578	-	predicted gene 10578	ncRNA
2295	chr9	15958372	15958864	+	0	NA	intron (NM_001080814, intron 19 of 25)	intron (NM_001080814, intron 19 of 25)	-84062	NM_145712	244701		NM_145712	ENSMUSG00000050901	Mtnr1b	Mel-1B-R|Mel1b|Mt2	melatonin receptor 1B	protein-coding
1219	chr9	108516651	108517797	+	0	NA	5' UTR (NM_001114119, exon 1 of 11)	5' UTR (NM_001114119, exon 1 of 11)	137	NM_001114119	69232		NM_175143	ENSMUSG00000006673	Qrich1	2610028H07Rik|b2b2404Clo	glutamine-rich 1	protein-coding
1745	chr13	97824121	97824878	+	0	NA	Intergenic	Intergenic	73387	NR_152263	111365222		NR_152263	ENSMUSG00000097346	Rps18-ps4	Eyelinc18|Gm26619	ribosomal protein S18, pseudogene 4	ncRNA
2020	chr3	127356596	127357258	+	0	NA	intron (NM_001327939, intron 1 of 45)	intron (NM_001327939, intron 1 of 45)	52131	NM_001327939	109676		NM_178655	ENSMUSG00000032826	Ank2	100043364|Ank-2|Gm4392	ankyrin 2, brain	protein-coding
215	chr7	88467461	88467914	+	0	NA	intron (NM_028238, intron 2 of 2)	intron (NM_028238, intron 2 of 2)	37414	NM_028238	72433		NM_028238	ENSMUSG00000030559	Rab38	2310011F14Rik|cht	RAB38, member RAS oncogene family	protein-coding
933	chr11	60222711	60223202	+	0	NA	promoter-TSS (NM_001358315)	promoter-TSS (NM_001358315)	-375	NM_001358315	20787		NM_011480	ENSMUSG00000020538	Srebf1	ADD1|SREBP1|bHLHd1	sterol regulatory element binding transcription factor 1	protein-coding
614	chr7	132502669	132503762	+	0	NA	Intergenic	RSINE1|SINE|B4	73183	NM_016978	18242		NM_016978	ENSMUSG00000030934	Oat	rhg	ornithine aminotransferase	protein-coding
2500	chr1	133307011	133307595	+	0	NA	Intergenic	Intergenic	-2520	NM_026680	68338		NM_026680	ENSMUSG00000103421	Golt1a	0610012C01Rik|Kiss1|metastatin	golgi transport 1A	protein-coding
574	chr18	13707772	13708506	+	0	NA	intron (NM_001360804, intron 7 of 7)	intron (NM_001360804, intron 7 of 7)	199748	NR_166720	102640755		NR_166720		Gm36747	-	predicted gene, 36747	ncRNA
876	chr18	64006775	64007186	+	0	NA	Intergenic	Intergenic	-247379	NM_009182	20451		NM_009182	ENSMUSG00000056812	St8sia3	ST8SiaIII|Siat8c	ST8 alpha-N-acetyl-neuraminide alpha-2,8-sialyltransferase 3	protein-coding
53	chr1	171044482	171044917	+	0	NA	Intergenic	Intergenic	14695	NM_001356511	14131		NM_010188	ENSMUSG00000059498	Fcgr3	CD16	Fc receptor, IgG, low affinity III	protein-coding
1614	chr16	97391568	97392445	+	0	NA	intron (NM_019517, intron 1 of 8)	intron (NM_019517, intron 1 of 8)	35278	NM_019517	56175		NM_019517	ENSMUSG00000040605	Bace2	1110059C24Rik|AEPLC|ALP56|ARP1|ASP1|ASP21|BAE2|CDA13|CEAP1|DRAP	beta-site APP-cleaving enzyme 2	protein-coding
1842	chr3	95893704	95894532	+	0	NA	5' UTR (NM_146134, exon 1 of 7)	5' UTR (NM_146134, exon 1 of 7)	197	NM_146134	226548		NM_146104	ENSMUSG00000015750	Aph1a	APH-1a	aph1 homolog A, gamma secretase subunit	protein-coding
1863	chr14	20734356	20734590	+	0	NA	promoter-TSS (NM_010811)	promoter-TSS (NM_010811)	89	NM_010811	17423		NM_010811	ENSMUSG00000039308	Ndst2	Mndns|NDST-2	N-deacetylase/N-sulfotransferase (heparan glucosaminyl) 2	protein-coding
765	chr18	53316785	53317200	+	0	NA	intron (NM_001370761, intron 1 of 7)	intron (NM_001370761, intron 1 of 7)	71367	NM_029394	69226		NM_029394	ENSMUSG00000024535	Snx24	2810011K15Rik|5730433I16Rik	sorting nexing 24	protein-coding
387	chr10	21834864	21835694	+	0	NA	Intergenic	Intergenic	-46905	NM_001161845	20393		NM_011361	ENSMUSG00000019970	Sgk1	Sgk	serum/glucocorticoid regulated kinase 1	protein-coding
1419	chr5	13529354	13529652	+	0	NA	intron (NM_009152, intron 6 of 16)	intron (NM_009152, intron 6 of 16)	130194	NM_009152	20346		NM_009152	ENSMUSG00000028883	Sema3a	Hsema-I|SEMA1|SemD|Semad|coll-1	sema domain, immunoglobulin domain (Ig), short basic domain, secreted, (semaphorin) 3A	protein-coding
2495	chr12	16734066	16734479	+	0	NA	intron (NM_001252071, intron 3 of 32)	intron (NM_001252071, intron 3 of 32)	22967	NM_001252071	268527		NM_015764	ENSMUSG00000036523	Greb1	5730583K22Rik|9130004E13|mKIAA0575	gene regulated by estrogen in breast cancer protein	protein-coding
1908	chr19	15209981	15210549	+	0	NA	Intergenic	L3|LINE|CR1	-612082	NM_001302950	21888		NM_011600	ENSMUSG00000024642	Tle4	5730411M05Rik|Bce-1|Bce1|ESTM13|ESTM14|Grg4|grg-4	transducin-like enhancer of split 4	protein-coding
2127	chr8	120704377	120704935	+	0	NA	Intergenic	Intergenic	-31702	NM_008320	15900		NM_008320	ENSMUSG00000041515	Irf8	ICSBP|IRF-8|Icsbp1|Myls	interferon regulatory factor 8	protein-coding
2451	chr2	30463925	30464349	+	0	NA	Intergenic	MLT1I|LTR|ERVL-MaLR	10062	NM_030244	72500		NM_030244	ENSMUSG00000089762	Ier5l	2610524G09Rik	immediate early response 5-like	protein-coding
1428	chr5	24030233	24030867	+	0	NA	promoter-TSS (NM_001310471)	promoter-TSS (NM_001310471)	140	NM_053090	84652		NM_053090	ENSMUSG00000028995	Hycc1	Drctnnb1a|Fam126a	hyccin PI4KA lipid kinase complex subunit 1	protein-coding
1758	chr8	50689778	50690595	+	0	NA	Intergenic	Intergenic	322074	NR_046067	100039954		NR_046067	ENSMUSG00000110281	Gm2516	-	predicted gene 2516	ncRNA
611	chr5	150130015	150131655	+	0	NA	Intergenic	Intergenic	112160	NM_001289564	140498		NM_080468	ENSMUSG00000053368	Rxfp2	Gpr106|Great|Lgr8	relaxin/insulin-like family peptide receptor 2	protein-coding
1669	chr3	40744883	40745668	+	0	NA	promoter-TSS (NM_011020)	promoter-TSS (NM_011020)	-338	NM_011020	18415		NM_011020	ENSMUSG00000025757	Hspa4l	94kDa|APG-1|Osp94	heat shock protein 4 like	protein-coding
2232	chr11	105435615	105436338	+	0	NA	intron (NM_172568, intron 4 of 11)	intron (NM_172568, intron 4 of 11)	20759	NM_001039242	632687		NM_172568	ENSMUSG00000078627	Marchf10	4933417C16Rik|March10|Rnf190	membrane associated ring-CH-type finger 10	protein-coding
133	chr17	35823097	35823537	+	0	NA	promoter-TSS (NM_008027)	promoter-TSS (NM_008027)	-40	NM_008027	14251		NM_008027	ENSMUSG00000059714	Flot1	reggie-2	flotillin 1	protein-coding
336	chr1	193698679	193699099	+	0	NA	Intergenic	Intergenic	-188679	NR_166150	70800		NR_166150		Mir205hg	4631405K08Rik	Mir205 host gene	ncRNA
267	chr2	124609819	124610842	+	0	NA	promoter-TSS (NM_172537)	promoter-TSS (NM_172537)	34	NM_001291000	214968		NM_172537	ENSMUSG00000027200	Sema6d	1110067B02Rik|D330011G23|mKIAA1479	sema domain, transmembrane domain (TM), and cytoplasmic domain, (semaphorin) 6D	protein-coding
1249	chr16	5523435	5523975	+	0	NA	Intergenic	Intergenic	92311	NR_169082	105246064		NR_169081	ENSMUSG00000116029	Gm41414	-	predicted gene, 41414	ncRNA
1464	chr13	48497839	48498101	+	0	NA	intron (NM_001164576, intron 4 of 5)	intron (NM_001164576, intron 4 of 5)	15440	NM_001164575	67911		NM_026450	ENSMUSG00000050954	Zfp169	1700025J14Rik|4930429A13Rik	zinc finger protein 169	protein-coding
2633	chr5	100039530	100040148	+	0	NA	promoter-TSS (NM_016690)	promoter-TSS (NM_016690)	-155	NR_027990	67870		NM_026421	ENSMUSG00000029326	Enoph1	2310057D15Rik	enolase-phosphatase 1	protein-coding
1373	chr16	42255308	42256604	+	0	NA	intron (NM_008083, intron 2 of 2)	intron (NM_008083, intron 2 of 2)	47513	NR_105858	102466172		NR_105858	ENSMUSG00000098300	Mir6540	Gm27780|mir-6540|mmu-mir-6540	microRNA 6540	ncRNA
1715	chr17	10539662	10540252	+	0	NA	intron (NM_027032, intron 4 of 4)	intron (NM_027032, intron 4 of 4)	83741	NR_077238	319750		NR_077237	ENSMUSG00000089633	A230009B12Rik	-	RIKEN cDNA A230009B12 gene	ncRNA
1314	chr4	151108346	151108792	+	0	NA	intron (NM_001081557, intron 11 of 23)	CpG	18999	NM_001308446	105704528		NM_001308446	ENSMUSG00000078491	Gm13090	-	predicted gene 13090	protein-coding
482	chr10	117709927	117711079	+	0	NA	intron (NM_001288586, intron 1 of 10)	CpG-1528	255	NM_010786	17246		NM_010786	ENSMUSG00000020184	Mdm2	1700007J15Rik|Mdm-2	transformed mouse 3T3 cell double minute 2	protein-coding
56	chr10	78412574	78413037	+	0	NA	intron (NM_010925, intron 1 of 12)	CpG	238	NM_010925	18114		NM_010925	ENSMUSG00000061032	Rrp1	NNP-1|Nnp1	ribosomal RNA processing 1	protein-coding
1045	chr9	77931896	77932196	+	0	NA	intron (NM_134255, intron 1 of 7)	intron (NM_134255, intron 1 of 7)	14681	NM_134255	68801		NM_134255	ENSMUSG00000032349	Elovl5	1110059L23Rik|HELO1	ELOVL fatty acid elongase 5	protein-coding
735	chr15	13052144	13053016	+	0	NA	intron (NM_007666, intron 6 of 11)	intron (NM_007666, intron 6 of 11)	121095	NM_007666	12563		NM_007666	ENSMUSG00000039385	Cdh6	cad6	cadherin 6	protein-coding
1512	chr8	9261567	9261983	+	0	NA	intron (NM_173446, intron 1 of 2)	intron (NM_173446, intron 1 of 2)	117106	NR_073360	74688		NR_073360	ENSMUSG00000109215	4930453L07Rik	-	RIKEN cDNA 4930453L07 gene	ncRNA
495	chr10	36803446	36803861	+	0	NA	intron (NM_001253355, intron 4 of 5)	intron (NM_001253355, intron 4 of 5)	-170891	NM_008229	15182		NM_008229	ENSMUSG00000019777	Hdac2	D10Wsu179e|YAF1|Yy1bp|mRPD3	histone deacetylase 2	protein-coding
286	chr17	52479402	52480387	+	0	NA	Intergenic	Intergenic	122766	NR_155517	108168350		NR_155517	ENSMUSG00000098552	Gm27217	-	predicted gene 27217	ncRNA
341	chr1	194223247	194223893	+	0	NA	promoter-TSS (NR_040477)	promoter-TSS (NR_040477)	-811	NR_040477	74942		NR_040477	ENSMUSG00000103692	4930503O07Rik	-	RIKEN cDNA 4930503O07 gene	ncRNA
1879	chr8	89616043	89616520	+	0	NA	Intergenic	Intergenic	-572119	NM_021390	58198		NM_021390	ENSMUSG00000031665	Sall1	Msal-3	spalt like transcription factor 1	protein-coding
2082	chr11	98741813	98742269	+	0	NA	intron (NM_001313983, intron 1 of 9)	CpG	256	NM_001313983	21833		NM_178060	ENSMUSG00000058756	Thra	6430529J03Rik|Erba|Nr1a1|Rvr|T3R[a]|T3Ralpha|Thra1|Thra2|c-erbA-1|c-erbA-alpha|c-erbAalpha	thyroid hormone receptor alpha	protein-coding
82	chr7	69979920	69980663	+	0	NA	Intergenic	Intergenic	357531	NR_131145	624549		NR_131144	ENSMUSG00000109097	Gm29683	Gm44536	predicted gene, 29683	ncRNA
1975	chr14	48453707	48454029	+	0	NA	intron (NR_132324, intron 3 of 13)	intron (NR_132324, intron 3 of 13)	7516	NR_132324	218989		NM_172600	ENSMUSG00000036339	Tmem260	5930435P15|6720456H20Rik	transmembrane protein 260	protein-coding
1272	chr16	21422858	21423480	+	0	NA	promoter-TSS (NM_001285893)	promoter-TSS (NM_001285893)	51	NM_001285893	209018		NM_145948	ENSMUSG00000033653	Vps8	mKIAA0804	VPS8 CORVET complex subunit	protein-coding
1369	chr16	38562533	38563097	+	0	NA	promoter-TSS (NM_026407)	promoter-TSS (NM_026407)	1	NM_026407	67846		NM_026407	ENSMUSG00000002845	Tmem39a	2610033C09Rik	transmembrane protein 39a	protein-coding
470	chr12	110601309	110601665	+	0	NA	promoter-TSS (NM_030238)	promoter-TSS (NM_030238)	92	NM_030238	13424		NM_030238	ENSMUSG00000018707	Dync1h1	9930018I23Rik|DHC1|DHC1a|DNCL|Dnchc1|Dnec1|Dnecl|Loa|MAP1C|P22|Swl|mKIAA0325	dynein cytoplasmic 1 heavy chain 1	protein-coding
2450	chr2	30093601	30093979	+	0	NA	promoter-TSS (NM_025428)	promoter-TSS (NM_025428)	-155	NM_025428	66220		NM_025428	ENSMUSG00000015335	Zdhhc12	1190004A01Rik	zinc finger, DHHC domain containing 12	protein-coding
237	chr5	123906990	123907431	+	0	NA	promoter-TSS (NM_026603)	promoter-TSS (NM_026603)	-65	NM_026603	68184		NM_026603	ENSMUSG00000023106	Denr	1500003K04Rik	density-regulated protein	protein-coding
366	chr10	98543395	98544054	+	0	NA	Intergenic	Intergenic	-191857	NR_045179	667438		NR_045179	ENSMUSG00000112896	Gm8633	EG667438	predicted gene 8633	ncRNA
163	chr1	179631966	179632782	+	0	NA	Intergenic	Intergenic	-35857	NM_178653	109232		NM_178653	ENSMUSG00000038936	Sccpdh	C330023F11Rik	saccharopine dehydrogenase (putative)	protein-coding
41	chr1	168309220	168310181	+	0	NA	intron (NM_183355, intron 2 of 8)	intron (NM_183355, intron 2 of 8)	122469	NM_008783	18514		NM_008783	ENSMUSG00000052534	Pbx1	2310056B04Rik|D230003C07Rik|Pbx-1	pre B cell leukemia homeobox 1	protein-coding
1673	chr5	66618642	66618952	+	0	NA	promoter-TSS (NM_001201415)	promoter-TSS (NM_001201415)	20	NM_001310626	11787		NM_009686	ENSMUSG00000029207	Apbb2	2310007D03Rik|FE65L1|Rirl1|TR2L|Zfra	amyloid beta precursor protein binding family B member 2	protein-coding
501	chr10	127121140	127121559	+	0	NA	promoter-TSS (NM_001171026)	promoter-TSS (NM_001171026)	-189	NM_177614	216440		NM_177614	ENSMUSG00000040462	Os9	4632413K17Rik	amplified in osteosarcoma	protein-coding
2333	chr4	33247595	33248005	+	0	NA	intron (NM_001033225, intron 1 of 1)	CpG	987	NM_001033225	108767		NM_001033225	ENSMUSG00000040128	Pnrc1	5730463C12Rik|B4-2|PRR2|Prol2	proline-rich nuclear receptor coactivator 1	protein-coding
324	chr1	38262964	38263329	+	0	NA	intron (NM_001290814, intron 9 of 21)	intron (NM_001290814, intron 9 of 21)	131063	NR_151587	329123		NR_151587	ENSMUSG00000102716	Gm5099	EG329123	predicted gene 5099	ncRNA
2021	chr3	129213851	129214213	+	0	NA	promoter-TSS (NM_001287048)	promoter-TSS (NM_001287048)	100	NM_001287048	18741		NM_011098	ENSMUSG00000028023	Pitx2	9430085M16Rik|Brx1|Brx1b|Munc30|Otlx2|Ptx2|Rieg	paired-like homeodomain transcription factor 2	protein-coding
1563	chr5	38006662	38007118	+	0	NA	Intergenic	Intergenic	-32340	NM_026959	71116		NM_026959	ENSMUSG00000029125	Stx18	1810035L21Rik|4933425D03Rik	syntaxin 18	protein-coding
344	chr10	4265685	4266412	+	0	NA	promoter-TSS (NM_031185)	promoter-TSS (NM_031185)	-281	NM_031185	83397		NM_031185	ENSMUSG00000038587	Akap12	SSeCKS|Srcs5|Tsga12	A kinase anchor protein 12	protein-coding
1058	chr11	73281633	73281941	+	0	NA	exon (NM_145099, exon 7 of 18)	exon (NM_145099, exon 7 of 18)	14267	NR_163834	246788		NM_145099	ENSMUSG00000043029	Trpv3	1110036I10Rik|Nh|VRL3	transient receptor potential cation channel, subfamily V, member 3	protein-coding
1542	chr3	9289257	9289737	+	0	NA	Intergenic	PB1|SINE|Alu	38930	NM_177660	229055		NM_177660	ENSMUSG00000069114	Zbtb10	4832414A18|RINZF	zinc finger and BTB domain containing 10	protein-coding
1104	chr15	87722283	87722901	+	0	NA	intron (NM_134096, intron 3 of 3)	MER112|DNA|hAT-Charlie	73351	NR_105817	102465209		NR_105817	ENSMUSG00000098938	Mir6393	Gm27424|mmu-mir-6393	microRNA 6393	ncRNA
2501	chr1	133610029	133610666	+	0	NA	promoter-TSS (NM_009227)	promoter-TSS (NM_009227)	-67	NM_009227	20643		NM_009227	ENSMUSG00000090553	Snrpe	SME|sm-E|snRNP-E	small nuclear ribonucleoprotein E	protein-coding
2585	chr1	135341873	135342232	+	0	NA	intron (NM_053106, intron 1 of 2)	intron (NM_053106, intron 1 of 2)	17239	NM_053106	93689		NM_053106	ENSMUSG00000048096	Lmod1	9530015K06Rik|SM-Lmod	leiomodin 1 (smooth muscle)	protein-coding
2196	chr2	11059662	11060223	+	0	NA	Intergenic	Intergenic	-112440	NM_008859	18761		NM_008859	ENSMUSG00000026778	Prkcq	A130035A12Rik|PKC-0|PKC-theta|PKCtheta|Pkcq	protein kinase C, theta	protein-coding
2250	chr11	107317535	107318135	+	0	NA	intron (NM_001359616, intron 4 of 8)	intron (NM_001359616, intron 4 of 8)	-18089	NR_166849	102640379		NR_166848		Gm11716	-	predicted gene 11716	ncRNA
2539	chr7	34939445	34940128	+	0	NA	intron (NM_008820, intron 4 of 14)	intron (NM_008820, intron 4 of 14)	27379	NM_008820	18624		NM_008820	ENSMUSG00000063931	Pepd	Pep-4|Pep4|dal	peptidase D	protein-coding
2099	chr1	52113498	52114039	+	0	NA	Intergenic	CpG	-5670	NM_009283	20846		NM_009283	ENSMUSG00000026104	Stat1	2010005J02Rik	signal transducer and activator of transcription 1	protein-coding
357	chr10	7956263	7956636	+	0	NA	promoter-TSS (NM_138667)	promoter-TSS (NM_138667)	-326	NM_138667	68652		NM_138667	ENSMUSG00000015755	Tab2	1110030N06Rik|A530078N03Rik|Map3k7ip2|mKIAA0733	TGF-beta activated kinase 1/MAP3K7 binding protein 2	protein-coding
1015	chr18	90510029	90510516	+	0	NA	promoter-TSS (NR_169052)	promoter-TSS (NR_169052)	118	NM_198295	67988		NM_198295	ENSMUSG00000024614	Tmx3	6430411B10Rik|A730024F05Rik|Txndc10|mKIAA1830	thioredoxin-related transmembrane protein 3	protein-coding
1472	chr13	51067223	51067698	+	0	NA	Intergenic	Intergenic	33267	NR_029463	77428		NR_029463		9430083A17Rik	-	RIKEN cDNA 9430083A17 gene	ncRNA
1687	chr5	72886684	72887183	+	0	NA	Intergenic	RSINE1|SINE|B4	-18485	NM_001113464	21682		NM_013689	ENSMUSG00000029217	Tec	-	tec protein tyrosine kinase	protein-coding
1344	chr13	22042738	22043462	+	0	NA	promoter-TSS (NM_178198)	promoter-TSS (NM_178198)	-98	NM_178198	319183		NM_178198	ENSMUSG00000069300	H2bc11	H2bc13|H2bc15|H2bc7|Hist1h2bj	H2B clustered histone 11	protein-coding
504	chr13	8248160	8248736	+	0	NA	intron (NR_110345, intron 1 of 10)	intron (NR_110345, intron 1 of 10)	45582	NM_052977	94191		NM_052977	ENSMUSG00000052551	Adarb2	Adar3|RED2	adenosine deaminase, RNA-specific, B2	protein-coding
84	chr7	70845992	70846391	+	0	NA	Intergenic	Intergenic	-479445	NM_183261	11819		NM_009697	ENSMUSG00000030551	Nr2f2	2700033K02Rik|9430015G03Rik|ARP-1|Aporp1|COUP-TF2|COUP-TFII|COUPTFB|EAR3|SVP40|Tcfcoup2	nuclear receptor subfamily 2, group F, member 2	protein-coding
660	chr18	34679516	34680073	+	0	NA	Intergenic	Intergenic	-28058	NM_178347	52563		NM_178347	ENSMUSG00000024370	Cdc23	6030435O18|D18Ertd243e	CDC23 cell division cycle 23	protein-coding
806	chr11	52098525	52098823	+	0	NA	promoter-TSS (NM_019411)	promoter-TSS (NM_019411)	-150	NM_019411	19052		NM_019411	ENSMUSG00000020349	Ppp2ca	PP2A	protein phosphatase 2 (formerly 2A), catalytic subunit, alpha isoform	protein-coding
321	chr1	38185822	38186429	+	0	NA	intron (NM_001290814, intron 18 of 21)	intron (NM_001290814, intron 18 of 21)	54042	NR_151587	329123		NR_151587	ENSMUSG00000102716	Gm5099	EG329123	predicted gene 5099	ncRNA
1153	chr11	78261378	78262056	+	0	NA	promoter-TSS (NM_001002004)	promoter-TSS (NM_001002004)	-37	NM_001002004	72503		NM_001002004	ENSMUSG00000010277	Bltp2	2610507B11Rik|D11Bhm178e|D11Bhm179e|E1|mKIAA0100	bridge-like lipid transfer protein family member 2	protein-coding
597	chr11	16772494	16772949	+	0	NA	intron (NM_207655, intron 1 of 27)	intron (NM_207655, intron 1 of 27)	20518	NM_207655	13649		NM_007912	ENSMUSG00000020122	Egfr	9030024J15Rik|Erbb|Errb1|Errp|Wa5|wa-2|wa2	epidermal growth factor receptor	protein-coding
963	chr6	88518694	88519422	+	0	NA	promoter-TSS (NM_016906)	promoter-TSS (NM_016906)	-258	NM_016906	53421		NM_016906	ENSMUSG00000030082	Sec61a1	Sec61a	SEC61 translocon subunit alpha 1	protein-coding
1875	chr8	84978471	84978902	+	0	NA	promoter-TSS (NM_008416)	promoter-TSS (NM_008416)	62	NM_008416	16477		NM_008416	ENSMUSG00000052837	Junb	-	jun B proto-oncogene	protein-coding
1979	chr14	51064685	51065475	+	0	NA	Intergenic	Intergenic	6362	NM_207558	404319		NM_207558	ENSMUSG00000035932	Or6s1	GA_x5J8B7W5WBF-6267395-6266441|GA_x6K02T2PMLR-6808276-6807281|MOR103-18|Olfr750	olfactory receptor family 6 subfamily S member 1	protein-coding
2032	chr19	42090144	42090542	+	0	NA	promoter-TSS (NM_145501)	promoter-TSS (NM_145501)	-92	NM_145501	84095		NM_145501	ENSMUSG00000025178	Pi4k2a	Pi4k2	phosphatidylinositol 4-kinase type 2 alpha	protein-coding
831	chr4	88094337	88094878	+	0	NA	promoter-TSS (NM_001081184)	promoter-TSS (NM_001081184)	-23	NM_001081184	230393		NM_001081184	ENSMUSG00000038368	Focad	-	focadhesin	protein-coding
25	chr12	69360924	69361731	+	0	NA	Intergenic	7SLRNA|srpRNA|srpRNA	-4151	NM_025441	66244		NM_025441	ENSMUSG00000020982	Nemf	1500011I12Rik|4933405E14Rik|Sdccag1	nuclear export mediator factor	protein-coding
2592	chr1	138499754	138500369	+	0	NA	intron (NM_021605, intron 8 of 9)	intron (NM_021605, intron 8 of 9)	119696	NM_021605	59125		NM_021605	ENSMUSG00000026393	Nek7	2810460C19Rik	NIMA (never in mitosis gene a)-related expressed kinase 7	protein-coding
732	chr15	11995580	11996362	+	0	NA	promoter-TSS (NM_011294)	promoter-TSS (NM_011294)	36	NM_011294	20024		NM_011294	ENSMUSG00000022205	Sub1	P15|P9|Pc4|Rpo2tc1	SUB1 homolog, transcriptional regulator	protein-coding
1306	chr2	156839885	156840291	+	0	NA	promoter-TSS (NM_001291124)	promoter-TSS (NM_001291124)	81	NM_001291124	228839		NM_173396	ENSMUSG00000062175	Tgif2	4921501K24|5730599O09Rik	TGFB-induced factor homeobox 2	protein-coding
296	chr17	56515834	56516337	+	0	NA	Intergenic	Intergenic	-3602	NM_011483	20834		NM_011483	ENSMUSG00000044526	Znrf4	1700094M01Rik|Ssrzf1|spzn	zinc and ring finger 4	protein-coding
485	chr12	112929859	112930129	+	0	NA	promoter-TSS (NM_010588)	promoter-TSS (NM_010588)	-499	NM_010588	16450		NM_010588	ENSMUSG00000002799	Jag2	D12Ggc2e|Serh|mJagged2-1|sm	jagged 2	protein-coding
2394	chr11	116306676	116307054	+	0	NA	promoter-TSS (NM_001378961)	promoter-TSS (NM_001378961)	-131	NM_001378960	53413		NM_016857	ENSMUSG00000020792	Exoc7	Exo70|sec70	exocyst complex component 7	protein-coding
440	chr17	62747932	62748385	+	0	NA	intron (NM_010109, intron 1 of 3)	intron (NM_010109, intron 1 of 3)	133159	NM_010109	13640		NM_010109	ENSMUSG00000048915	Efna5	AL-1|EFL-5|Ephrin-A5|Epl7|LERK-7|RAGS	ephrin A5	protein-coding
1049	chr9	83691480	83691721	+	0	NA	intron (NR_046066, intron 1 of 2)	intron (NR_046066, intron 1 of 2)	125	NR_046066	100039222		NR_046066	ENSMUSG00000100155	Gm2109	-	predicted gene 2109	ncRNA
492	chr10	121206040	121206610	+	0	NA	Intergenic	Intergenic	-3676	NR_152796	74647		NR_152796	ENSMUSG00000112846	4930432O09Rik	-	RIKEN cDNA 4930432O09 gene	ncRNA
1146	chr9	98497120	98497738	+	0	NA	intron (NM_009034, intron 1 of 3)	intron (NM_009034, intron 1 of 3)	6892	NM_009034	19660		NM_009034	ENSMUSG00000032454	Rbp2	Crbp-2|CrbpII|Rbp-2	retinol binding protein 2, cellular	protein-coding
2383	chr11	115413100	115413817	+	0	NA	TTS (NM_001347645)	TTS (NM_001347645)	6461	NM_027862	71679		NM_027862	ENSMUSG00000034566	Atp5pd	0610009D10Rik|Atp5h	ATP synthase peripheral stalk subunit d	protein-coding
2420	chr9	25481306	25481733	+	0	NA	promoter-TSS (NM_026189)	promoter-TSS (NM_026189)	-78	NM_026189	67484		NM_026189	ENSMUSG00000036611	Eepd1	2310005P05Rik	endonuclease/exonuclease/phosphatase family domain containing 1	protein-coding
371	chr12	108006225	108006605	+	0	NA	Intergenic	CpG	-3001	NM_001286343	58208		NM_021399	ENSMUSG00000048251	Bcl11b	9130430L19Rik|B630002E05Rik|BCL-11B|Ctip2|Rit1	B cell leukemia/lymphoma 11B	protein-coding
168	chr1	180312777	180313945	+	0	NA	Intergenic	Intergenic	-17115	NM_001081175	320404		NM_001081175	ENSMUSG00000038855	Itpkb	1110033J02Rik|E130307H12Rik	inositol 1,4,5-trisphosphate 3-kinase B	protein-coding
1365	chr16	37450962	37451620	+	0	NA	Intergenic	Intergenic	-66333	NM_001114611	207227		NM_172440	ENSMUSG00000022829	Stxbp5l	9430094L02|A830015P08Rik|LLGL4|T2dm1|t2md1|tomosyn-2	syntaxin binding protein 5-like	protein-coding
1637	chr8	26593760	26594554	+	0	NA	Intergenic	Intergenic	230266	NR_045904	72316		NR_045904	ENSMUSG00000100335	2310008N11Rik	-	RIKEN cDNA 2310008N11 gene	ncRNA
1019	chr19	4125740	4126118	+	0	NA	promoter-TSS (NM_001078649)	promoter-TSS (NM_001078649)	-31	NM_025889	66990		NM_025889	ENSMUSG00000024845	Tmem134	2410001H17Rik	transmembrane protein 134	protein-coding
2377	chr14	104137211	104138037	+	0	NA	Intergenic	Intergenic	-110482	NR_045953	73877		NR_045953	ENSMUSG00000115727	4930432J09Rik	-	RIKEN cDNA 4930432J09 gene	ncRNA
2095	chr14	63346868	63347209	+	0	NA	Intergenic	Intergenic	21557	NR_168492	108168167		NR_168492		Gm46458	-	predicted gene, 46458	ncRNA
810	chr11	54522491	54523248	+	0	NA	promoter-TSS (NM_175258)	promoter-TSS (NM_175258)	24	NM_001252494	192786		NM_175258	ENSMUSG00000037533	Rapgef6	A530068K01|C030018K18Rik|PDZ-GEF2|Pdzgef2|RA-GEF-2|Ragef2|mKIAA4052	Rap guanine nucleotide exchange factor (GEF) 6	protein-coding
2051	chr3	141733943	141734530	+	0	NA	intron (NM_009472, intron 4 of 15)	intron (NM_009472, intron 4 of 15)	197184	NM_001355043	12167		NM_007560	ENSMUSG00000052430	Bmpr1b	ALK-6|Acvrlk6|Alk6|BMPR-1B|BMPR-IB|CFK-43a|SKR6	bone morphogenetic protein receptor, type 1B	protein-coding
1028	chr9	66945907	66946284	+	0	NA	promoter-TSS (NM_001311101)	promoter-TSS (NM_001311101)	9	NM_026467	67941		NM_026467	ENSMUSG00000036781	Rps27l	1810034D23Rik	ribosomal protein S27-like	protein-coding
1116	chr15	92656416	92656941	+	0	NA	intron (NM_001164594, intron 1 of 7)	intron (NM_001164594, intron 1 of 7)	49277	NR_166719	67740		NR_166719	ENSMUSG00000115858	4930588J15Rik	-	RIKEN cDNA 4930588J15 gene	ncRNA
2589	chr1	136624490	136624984	+	0	NA	promoter-TSS (NM_177643)	promoter-TSS (NM_177643)	-164	NM_001160251	226442		NM_177643	ENSMUSG00000041483	Zfp281	Znf281	zinc finger protein 281	protein-coding
1508	chr8	6964977	6966353	+	0	NA	Intergenic	Intergenic	-415283	NR_166537	102632928		NR_166536		Gm17215	-	predicted gene 17215	ncRNA
2535	chr7	30559607	30560089	+	0	NA	promoter-TSS (NM_001290569)	promoter-TSS (NM_001290569)	-202	NM_029377	75660		NM_029377	ENSMUSG00000036845	Lin37	1810054G18Rik	lin-37 DREAM MuvB core complex component	protein-coding
834	chr4	91673118	91673643	+	0	NA	Intergenic	Intergenic	-273378	NM_001374237	15569		NM_010486	ENSMUSG00000008489	Elavl2	Hub|mel-N1	ELAV like RNA binding protein 1	protein-coding
536	chr7	123377688	123378276	+	0	NA	promoter-TSS (NM_025304)	promoter-TSS (NM_025304)	0	NM_025304	30949		NM_025304	ENSMUSG00000030763	Lcmt1	LCMT-1|Lcmt	leucine carboxyl methyltransferase 1	protein-coding
2220	chr14	68355407	68356115	+	0	NA	Intergenic	Intergenic	177928	NM_007402	11500		NM_007402	ENSMUSG00000022056	Adam7	ADAM 7|EAP1|EAPI	a disintegrin and metallopeptidase domain 7	protein-coding
87	chr7	70927754	70928153	+	0	NA	Intergenic	Tigger20a|DNA|TcMar-Tigger	-561207	NM_183261	11819		NM_009697	ENSMUSG00000030551	Nr2f2	2700033K02Rik|9430015G03Rik|ARP-1|Aporp1|COUP-TF2|COUP-TFII|COUPTFB|EAR3|SVP40|Tcfcoup2	nuclear receptor subfamily 2, group F, member 2	protein-coding
1772	chr3	68493857	68494421	+	0	NA	promoter-TSS (NM_001282044)	promoter-TSS (NM_001282044)	-42	NM_001282044	30953		NM_013928	ENSMUSG00000027777	Schip1	Nf2ip|Schip-1	schwannomin interacting protein 1	protein-coding
968	chr6	89235637	89236366	+	0	NA	Intergenic	Intergenic	-19822	NR_033190	330379		NM_201356		Gm839	-	predicted gene 839	ncRNA
1064	chr4	118134876	118135228	+	0	NA	promoter-TSS (NM_009176)	promoter-TSS (NM_009176)	-106	NM_001161774	20441		NM_009176	ENSMUSG00000028538	St3gal3	ST3GalIII|ST3N|Siat3|Siat6	ST3 beta-galactoside alpha-2,3-sialyltransferase 3	protein-coding
420	chr5	134932252	134932606	+	0	NA	promoter-TSS (NM_001359535)	promoter-TSS (NM_001359535)	56	NM_024479	79565		NM_024479	ENSMUSG00000040557	Mettl27	Wbscr27	methyltransferase like 27	protein-coding
1123	chr19	7103813	7104351	+	0	NA	intron (NM_201411, intron 1 of 1)	intron (NM_201411, intron 1 of 1)	1647	NM_201411	396184		NM_201411	ENSMUSG00000047787	Flrt1	D630040I23Rik	fibronectin leucine rich transmembrane protein 1	protein-coding
587	chr11	5521945	5522188	+	0	NA	intron (NM_013842, intron 2 of 4)	intron (NM_013842, intron 2 of 4)	1425	NM_001271730	22433		NM_013842	ENSMUSG00000020484	Xbp1	D11Ertd39e|TREB-5|TREB5|XBP-1	X-box binding protein 1	protein-coding
33	chr1	166947959	166948513	+	0	NA	Intergenic	Intergenic	51494	NR_037988	100503962		NR_037988	ENSMUSG00000102548	Gm16701	ln-CR2	predicted gene, 16701	ncRNA
374	chr10	13976113	13976745	+	0	NA	intron (NM_001358782, intron 1 of 9)	intron (NM_001358782, intron 1 of 9)	10050	NM_001358782	15273		NM_010437	ENSMUSG00000015501	Hivep2	Gm20114|MIBP-1|MIBP1|Schnurri-2|Shn-2	human immunodeficiency virus type I enhancer binding protein 2	protein-coding
975	chr4	116651376	116651960	+	0	NA	promoter-TSS (NM_021473)	promoter-TSS (NM_021473)	6	NM_021473	58810		NM_021473	ENSMUSG00000028692	Akr1a1	2610201A18Rik|Akr1a4	aldo-keto reductase family 1, member A1	protein-coding
2004	chr8	111717058	111717943	+	0	NA	intron (NM_009954, intron 2 of 6)	intron (NM_009954, intron 2 of 6)	14636	NM_001198839	12927		NM_009954	ENSMUSG00000031955	Bcar1	Cas|Crkas	breast cancer anti-estrogen resistance 1	protein-coding
2158	chr19	53038519	53038988	+	0	NA	promoter-TSS (NM_133216)	promoter-TSS (NM_133216)	-99	NM_133216	170750		NM_133216	ENSMUSG00000025027	Xpnpep1	D230045I08Rik|sAMP	X-prolyl aminopeptidase (aminopeptidase P) 1, soluble	protein-coding
1121	chr15	95066174	95067147	+	0	NA	intron (NM_178789, intron 6 of 7)	intron (NM_178789, intron 6 of 7)	82658	NR_015482	100043315		NR_015482	ENSMUSG00000100603	LOC100043315	-	uncharacterized LOC100043315	ncRNA
2524	chr9	49935718	49936670	+	0	NA	Intergenic	Intergenic	-136801	NM_001311065	17967		NM_010875	ENSMUSG00000039542	Ncam1	CD56|E-NCAM|NCAM-1|Ncam	neural cell adhesion molecule 1	protein-coding
1457	chr16	55838697	55839005	+	0	NA	promoter-TSS (NM_030612)	promoter-TSS (NM_030612)	-210	NM_001159395	80859		NM_030612	ENSMUSG00000035356	Nfkbiz	INAP|Mail	nuclear factor of kappa light polypeptide gene enhancer in B cells inhibitor, zeta	protein-coding
1199	chr15	102470269	102470578	+	0	NA	promoter-TSS (NM_001103165)	promoter-TSS (NM_001103165)	-116	NM_001374771	18521		NM_011042	ENSMUSG00000056851	Pcbp2	Hnrpx|alphaCP-2	poly(rC) binding protein 2	protein-coding
1807	chr13	110279942	110280505	+	0	NA	promoter-TSS (NM_023852)	promoter-TSS (NM_023852)	-17	NM_023852	67295		NM_023852	ENSMUSG00000021700	Rab3c	2700062I01Rik|3110015B08Rik|3110037E15Rik	RAB3C, member RAS oncogene family	protein-coding
2115	chr1	62209368	62210043	+	0	NA	intron (NM_001081050, intron 11 of 22)	intron (NM_001081050, intron 11 of 22)	-73596	NR_151537	105243940		NR_151537	ENSMUSG00000085019	Pard3bos2	Gm12747	par-3 family cell polarity regulator beta, opposite strand 2	ncRNA
2322	chr4	28881248	28881806	+	0	NA	intron (NM_001122889, intron 5 of 9)	intron (NM_001122889, intron 5 of 9)	68382	NM_001122889	13841		NM_010141	ENSMUSG00000028289	Epha7	Cek11|Ebk|Ehk3|Hek11|Mdk1	Eph receptor A7	protein-coding
759	chr15	32153712	32154243	+	0	NA	Intergenic	Intergenic	-23312	NM_020503	57254		NM_020503	ENSMUSG00000045267	Tas2r119	T2r19|Tas2r19|mGR19|mt2r19	taste receptor, type 2, member 119	protein-coding
1536	chr3	5359264	5359751	+	0	NA	intron (NM_001368671, intron 4 of 10)	intron (NM_001368671, intron 4 of 10)	138311	NM_001368671	80892		NM_030708	ENSMUSG00000025255	Zfhx4	A930021B15|C130041O22Rik|Zfh-4|Zfh4	zinc finger homeodomain 4	protein-coding
703	chr4	45672578	45673388	+	0	NA	Intergenic	Intergenic	-10606	NM_001033412	329839		NM_001033412		Gm829	-	predicted gene 829	protein-coding
1096	chr4	126321482	126321823	+	0	NA	promoter-TSS (NM_133883)	promoter-TSS (NM_133883)	51	NM_133883	100206		NM_133883	ENSMUSG00000042558	Adprs	Adprhl2|Arh3	ADP-ribosylserine hydrolase	protein-coding
122	chr2	103871495	103872089	+	0	NA	Intergenic	Intergenic	-29159	NR_131913	100996933		NR_131913		Lincred1	-	long intergenic non-protein coding RNA of erythroid differentiation 1	ncRNA
2053	chr3	144623175	144623902	+	0	NA	Intergenic	Intergenic	53111	NM_053102	93684		NM_053102	ENSMUSG00000037072	Selenof	9430015P09Rik|Sep15	selenoprotein F	protein-coding
2568	chr2	71512167	71512679	+	0	NA	intron (NM_025633, intron 5 of 9)	intron (NM_025633, intron 5 of 9)	-17022	NM_010053	13390		NM_010053	ENSMUSG00000041911	Dlx1	DII B|Dlx|Dlx-1	distal-less homeobox 1	protein-coding
649	chr7	141539556	141540208	+	0	NA	promoter-TSS (NM_026522)	promoter-TSS (NM_026522)	-54	NM_001369350	68038		NM_026522	ENSMUSG00000025512	Chid1	3110023E09Rik	chitinase domain containing 1	protein-coding
693	chr11	35619994	35621235	+	0	NA	intron (NM_011412, intron 14 of 35)	intron (NM_011412, intron 14 of 35)	3798	NR_029799	723924		NR_029799	ENSMUSG00000065583	Mir218-2	Mirn218-2|mir-218-2	microRNA 218-2	ncRNA
688	chr11	31759562	31759976	+	0	NA	Intergenic	Intergenic	64778	NR_102311	414116		NR_102310	ENSMUSG00000085772	D630024D03Rik	-	RIKEN cDNA D630024D03 gene	ncRNA
1727	chr13	85189131	85189740	+	0	NA	promoter-TSS (NM_001347588)	promoter-TSS (NM_001347588)	50	NM_001347588	66671		NM_023243	ENSMUSG00000021548	Ccnh	6330408H09Rik	cyclin H	protein-coding
990	chr15	77358802	77359148	+	0	NA	Intergenic	Intergenic	12107	NR_168087	102639762		NR_165616	ENSMUSG00000121848	Gm3787	100042318	predicted gene 3787	ncRNA
942	chr11	63587482	63588437	+	0	NA	Intergenic	Intergenic	334325	NM_018805	54710		NM_018805	ENSMUSG00000070407	Hs3st3b1	3-OST-3B|3OST3B1|3Ost3b|Hs3st3b|m3-OST-3B	heparan sulfate (glucosamine) 3-O-sulfotransferase 3B1	protein-coding
922	chr11	58239072	58239686	+	0	NA	Intergenic	Intergenic	24402	NM_019440	54396		NM_019440	ENSMUSG00000069874	Irgm2	GTPI|Ifggd2|Iigp2	immunity-related GTPase family M member 2	protein-coding
2145	chr8	123477763	123478484	+	0	NA	intron (NM_054070, intron 1 of 16)	CpG	261	NM_054070	114896		NM_054070	ENSMUSG00000031967	Afg3l1	1700047G05Rik|3110061K15Rik	AFG3-like AAA ATPase 1	protein-coding
1960	chr11	89416514	89417009	+	0	NA	intron (NM_001327810, intron 17 of 19)	intron (NM_001327810, intron 17 of 19)	2187	NM_172534	382543		NM_172534	ENSMUSG00000047773	Ankfn1	4932411E22Rik|Gm1175|mWAKE|nmf9	ankyrin-repeat and fibronectin type III domain containing 1	protein-coding
2381	chr14	105502086	105502668	+	0	NA	intron (NR_045921, intron 1 of 2)	intron (NR_045921, intron 1 of 2)	3589	NR_045921	74864		NR_045921	ENSMUSG00000022116	4930449E01Rik	-	RIKEN cDNA 4930449E01 gene	ncRNA
2305	chr9	21002567	21003122	+	0	NA	5' UTR (NM_023167, exon 1 of 9)	5' UTR (NM_023167, exon 1 of 9)	107	NM_023167	66163		NM_023167	ENSMUSG00000003299	Mrpl4	1110017G11Rik	mitochondrial ribosomal protein L4	protein-coding
1182	chr4	132308631	132309176	+	0	NA	promoter-TSS (NR_029412)	promoter-TSS (NR_029412)	225	NR_029468	100039864		NR_029468	ENSMUSG00000086290	Snhg12	2310005L22Rik	small nucleolar RNA host gene 12	ncRNA
1338	chr16	27370371	27371082	+	0	NA	promoter-TSS (NM_198166)	promoter-TSS (NM_198166)	-487	NM_198166	224065		NM_198166	ENSMUSG00000056423	Uts2b	Gm538|U2B|Urp|Uts2d	urotensin 2B	protein-coding
629	chr7	137170363	137170778	+	0	NA	Intergenic	Intergenic	-64113	NR_045885	100038555		NR_045885	ENSMUSG00000109722	Gm10578	-	predicted gene 10578	ncRNA
2678	chr2	84650329	84651076	+	0	NA	promoter-TSS (NM_001085453)	promoter-TSS (NM_001085453)	38	NM_007615	12388		NM_007615	ENSMUSG00000034101	Ctnnd1	Catns|Ctnnd|P120|mKIAA0384	catenin delta 1	protein-coding
175	chr12	84995968	84996430	+	0	NA	promoter-TSS (NM_001347421)	promoter-TSS (NM_001347421)	-122	NM_001347421	56531		NM_178363	ENSMUSG00000021244	Ylpm1	A930013E17Rik|ZAP|Zap3	YLP motif containing 1	protein-coding
2366	chr11	113974880	113975700	+	0	NA	intron (NM_172800, intron 1 of 44)	intron (NM_172800, intron 1 of 44)	91739	NM_172800	237979		NM_172800	ENSMUSG00000041592	Sdk2	4632412F08Rik|5330435L01Rik|Sdk-2|mKIAA1514	sidekick cell adhesion molecule 2	protein-coding
190	chr1	183756502	183757105	+	0	NA	intron (NR_151520, intron 1 of 2)	intron (NR_151520, intron 1 of 2)	7826	NR_151520	102637191		NR_151520	ENSMUSG00000103305	Gm34068	-	predicted gene, 34068	ncRNA
142	chr2	119775782	119776184	+	0	NA	intron (NM_177294, intron 8 of 25)	intron (NM_177294, intron 8 of 25)	11554	NM_001163701	68925		NM_177294	ENSMUSG00000034032	Rpap1	1190005L06Rik|A730023M06Rik|mKIAA1403	RNA polymerase II associated protein 1	protein-coding
1257	chr16	9115463	9115928	+	0	NA	Intergenic	Intergenic	285595	NM_001081400	69053		NM_001081400	ENSMUSG00000022507	Hapstr1	1110017P05Rik|1810013L24Rik|3010002C02Rik|Gm19906|Tapr1	HUWE1 associated protein modifying stress responses	protein-coding
2680	chr17	26676391	26676946	+	0	NA	intron (NM_025272, intron 1 of 3)	CpG	272	NM_025272	11974		NM_025272	ENSMUSG00000015575	Atp6v0e	Atp6k|Atp6v0e1|M9.2	ATPase, H+ transporting, lysosomal V0 subunit E	protein-coding
2016	chr3	124931019	124931584	+	0	NA	Intergenic	Intergenic	-350210	NR_160692	384775		NM_001368235	ENSMUSG00000039174	1700003H04Rik	4930538K10Rik|4933400D22Rik	RIKEN cDNA 1700003H04 gene	protein-coding
972	chr4	111442969	111443594	+	0	NA	intron (NM_026279, intron 3 of 5)	intron (NM_026279, intron 3 of 5)	28275	NR_033793	67621		NM_026279	ENSMUSG00000028545	Bend5	2310026E23Rik	BEN domain containing 5	protein-coding
708	chr4	46138051	46138853	+	0	NA	promoter-TSS (NM_173033)	promoter-TSS (NM_173033)	23	NM_001355375	272027		NM_173033	ENSMUSG00000035495	Tstd2	3010020C06	thiosulfate sulfurtransferase (rhodanese)-like domain containing 2	protein-coding
2119	chr6	120356954	120357528	+	0	NA	intron (NR_045558, intron 1 of 9)	intron (NR_045558, intron 1 of 9)	126	NM_001381936	67200		NM_026028	ENSMUSG00000030177	Ccdc77	2400002C23Rik|2700091N06Rik	coiled-coil domain containing 77	protein-coding
2554	chr2	45001404	45002093	+	0	NA	exon (NM_001355291, exon 6 of 10)	exon (NM_001355291, exon 6 of 10)	21429	NR_039591	100628598		NR_039591	ENSMUSG00000092679	Mir5129	mir-5129|mmu-mir-5129|mu-mir-5129	microRNA 5129	ncRNA
1586	chr16	87833832	87834984	+	0	NA	Intergenic	Intergenic	-74863	NR_155304	105246151		NR_155304		4930590A17Rik	-	RIKEN cDNA 4930590A17 gene	ncRNA
1195	chr15	100388950	100389467	+	0	NA	intron (NM_008732, intron 16 of 16)	intron (NM_008732, intron 16 of 16)	24623	NM_001002900	380975		NM_001002900	ENSMUSG00000093550	Higd1c	Gm921|HIG1-4|Yghl1-4	HIG1 domain family, member 1C	protein-coding
1427	chr2	172925016	172925433	+	0	NA	intron (NM_007557, intron 1 of 6)	intron (NM_007557, intron 1 of 6)	15097	NM_007557	12162		NM_007557	ENSMUSG00000008999	Bmp7	OP1	bone morphogenetic protein 7	protein-coding
2128	chr8	120882314	120882865	+	0	NA	Intergenic	Intergenic	143950	NM_001301811	15900		NM_008320	ENSMUSG00000041515	Irf8	ICSBP|IRF-8|Icsbp1|Myls	interferon regulatory factor 8	protein-coding
1151	chr9	103574307	103574875	+	0	NA	intron (NM_178638, intron 3 of 5)	intron (NM_178638, intron 3 of 5)	17501	NR_040764	319215		NR_040764	ENSMUSG00000099616	4932413F04Rik	-	RIKEN cDNA 4932413F04 gene	ncRNA
1907	chr3	108444864	108445467	+	0	NA	promoter-TSS (NM_001204979)	promoter-TSS (NM_001204979)	94	NM_011319	20226		NM_011319	ENSMUSG00000068739	Sars1	Sars|Strs|serRS	seryl-tRNA synthetase 1	protein-coding
679	chr11	23895089	23895405	+	0	NA	promoter-TSS (NM_172555)	promoter-TSS (NM_172555)	23	NM_172555	216578		NM_172555	ENSMUSG00000020273	Papolg	9630006B20Rik	poly(A) polymerase gamma	protein-coding
2352	chr4	43040256	43040549	+	0	NA	promoter-TSS (NM_001253354)	promoter-TSS (NM_001253354)	-101	NM_001253353	230088		NM_172691	ENSMUSG00000036002	Atosb	B230312A22Rik|Fam214b	atos homolog B	protein-coding
125	chr17	34893888	34894452	+	0	NA	promoter-TSS (NM_198886)	promoter-TSS (NM_198886)	-389	NM_198886	193736		NM_198886	ENSMUSG00000049823	Zbtb12	Bat-9|Bat9|G10|NG35	zinc finger and BTB domain containing 12	protein-coding
2164	chr19	55669026	55669549	+	0	NA	intron (NR_045318, intron 2 of 3)	intron (NR_045318, intron 2 of 3)	32917	NR_045318	77594		NR_045318		4930552P12Rik	-	RIKEN cDNA 4930552P12 gene	ncRNA
980	chr18	75397973	75398695	+	0	NA	Intergenic	Intergenic	30969	NM_001042660	17131		NM_008543	ENSMUSG00000025880	Smad7	Madh7	SMAD family member 7	protein-coding
2023	chr19	38819050	38819396	+	0	NA	promoter-TSS (NM_021315)	promoter-TSS (NM_021315)	14	NM_021315	57753		NM_021315	ENSMUSG00000024999	Noc3l	Fad24	NOC3 like DNA replication regulator	protein-coding
1561	chr5	37241833	37242285	+	0	NA	promoter-TSS (NM_001136058)	promoter-TSS (NM_001136058)	1	NM_001136058	12933		NM_007765	ENSMUSG00000029121	Crmp1	CRMP-1|DRP-1|Dpysl1|ULIP-3|Ulip3	collapsin response mediator protein 1	protein-coding
2503	chr9	45906521	45907119	+	0	NA	promoter-TSS (NM_001361114)	promoter-TSS (NM_001361114)	91	NM_001361113	235315		NM_178709	ENSMUSG00000042790	Rnf214	D130054N24Rik	ring finger protein 214	protein-coding
683	chr11	28709198	28709846	+	0	NA	Intergenic	Intergenic	27958	NR_045906	72818		NR_045906	ENSMUSG00000084966	2810471M01Rik	-	RIKEN cDNA 2810471M01 gene	ncRNA
698	chr6	34877786	34878452	+	0	NA	promoter-TSS (NM_001347101)	promoter-TSS (NM_001347101)	-54	NM_001135611	78412		NM_199145	ENSMUSG00000046806	Cyren	3110062M04Rik|Mri	cell cycle regulator of NHEJ	protein-coding
1757	chr8	48981404	48982554	+	0	NA	Intergenic	Intergenic	-307289	NM_011857	23965		NM_011857	ENSMUSG00000031561	Tenm3	2610100B16Rik|Odz1|Odz3|Ten-m3|mKIAA1455	teneurin transmembrane protein 3	protein-coding
945	chr11	64329935	64330391	+	0	NA	Intergenic	Intergenic	-105169	NM_178870	15478		NM_178870	ENSMUSG00000047759	Hs3st3a1	3Ost3a|Hs3st3a	heparan sulfate (glucosamine) 3-O-sulfotransferase 3A1	protein-coding
925	chr9	62828196	62829049	+	0	NA	Intergenic	Intergenic	-10163	NM_001033175	76524		NM_001033175	ENSMUSG00000032245	Cln6	1810065L06Rik|D9Bwg1455e|nclf	ceroid-lipofuscinosis, neuronal 6	protein-coding
1388	chrX	74244534	74245176	+	0	NA	intron (NM_001290421, intron 1 of 46)	intron (NM_001290421, intron 1 of 46)	1679	NM_001290421	192176		NM_010227	ENSMUSG00000031328	Flna	ABP-280|Dilp2|F730004A14Rik|Fln1|GENA 379|filamin-1	filamin, alpha	protein-coding
2309	chr7	7278215	7278542	+	0	NA	promoter-TSS (NR_003555)	promoter-TSS (NR_003555)	-89	NR_003555	76229		NM_001113468	ENSMUSG00000095730	Vmn2r29	6430701C03Rik	vomeronasal 2, receptor 29	protein-coding
1132	chr9	89827191	89827473	+	0	NA	intron (NR_040735, intron 1 of 5)	intron (NR_040735, intron 1 of 5)	813	NR_040735	74700		NR_040735	ENSMUSG00000098627	4930524O08Rik	-	RIKEN cDNA 4930524O08 gene	ncRNA
2331	chr2	25054118	25054579	+	0	NA	promoter-TSS (NM_020276)	promoter-TSS (NM_020276)	-31	NM_020276	56876		NM_020276	ENSMUSG00000006476	Nsmf	Jacob|Nelf	NMDA receptor synaptonuclear signaling and neuronal migration factor	protein-coding
1671	chr3	46890659	46891398	+	0	NA	Intergenic	Intergenic	9754	NR_105800	102465199		NR_105800	ENSMUSG00000098417	Mir6379	Gm27730|mmu-mir-6379	microRNA 6379	ncRNA
2046	chr19	44562634	44563102	+	0	NA	promoter-TSS (NM_176958)	promoter-TSS (NM_176958)	14	NM_176958	319594		NM_176958	ENSMUSG00000036450	Hif1an	2310046M24Rik|A830014H24Rik|FIH|FIH1	hypoxia-inducible factor 1, alpha subunit inhibitor	protein-coding
469	chr12	109508256	109509725	+	0	NA	Intergenic	Intergenic	-32006	NR_027651	17263		NM_144513	ENSMUSG00000021268	Meg3	2900016C05Rik|3110050O07Rik|6330408G06Rik|D12Bwg1266e|Gtl2	maternally expressed 3	ncRNA
1860	chr14	19991693	19992309	+	0	NA	Intergenic	Intergenic	-14752	NM_010315	14702		NM_010315	ENSMUSG00000043004	Gng2	Hg3f1	guanine nucleotide binding protein (G protein), gamma 2	protein-coding
172	chr1	180768657	180768987	+	0	NA	Intergenic	Intergenic	42779	NM_133225	170760		NM_133225	ENSMUSG00000026499	Acbd3	60kDa|8430407O11Rik|D1Ertd10e|GCP60|GOLPH1|Gocap1|Pap7	acyl-Coenzyme A binding domain containing 3	protein-coding
2149	chr6	134733912	134734265	+	0	NA	intron (NM_001048054, intron 4 of 6)	intron (NM_001048054, intron 4 of 6)	-58272	NR_151454	105242798		NR_151454		1700055D16Rik	-	RIKEN cDNA 1700055D16 gene	ncRNA
145	chr17	37045559	37046322	+	0	NA	promoter-TSS (NM_019439)	promoter-TSS (NM_019439)	-26	NM_019439	54393		NM_019439	ENSMUSG00000024462	Gabbr1	GABAB1|GABAbR1|bM573K1.1	gamma-aminobutyric acid type B receptor subunit 1	protein-coding
1370	chr16	39984305	39984590	+	0	NA	promoter-TSS (NM_001361282)	promoter-TSS (NM_001361282)	83	NM_001361281	268890		NM_175548	ENSMUSG00000061080	Lsamp	5430428I19|B130007O04Rik|D930023J12Rik|Gm29907|Lam|Lamp	limbic system-associated membrane protein	protein-coding
2630	chr7	45182133	45182498	+	0	NA	TTS (NM_053256)	TTS (NM_053256)	1320	NM_053256	114640		NM_053256	ENSMUSG00000038300	Pth2	Tifp39|Tip39	parathyroid hormone 2	protein-coding
519	chr13	18323346	18324453	+	0	NA	intron (NM_175006, intron 2 of 7)	intron (NM_175006, intron 2 of 7)	58140	NM_175006	218030		NM_175006	ENSMUSG00000009734	Pou6f2	D130006K24Rik|RPF-1	POU domain, class 6, transcription factor 2	protein-coding
1227	chr9	114796494	114797039	+	0	NA	intron (NM_027294, intron 1 of 3)	intron (NM_027294, intron 1 of 3)	-14773	NM_001252479	102545		NM_133978	ENSMUSG00000032436	Cmtm7	Cklfsf7|LNV	CKLF-like MARVEL transmembrane domain containing 7	protein-coding
180	chr10	81482697	81482967	+	0	NA	promoter-TSS (NM_001374703)	promoter-TSS (NM_001374703)	-133	NM_001379196	319586		NM_176954	ENSMUSG00000034818	Celf5	4930565A21Rik|Brunol5	CUGBP, Elav-like family member 5	protein-coding
743	chr18	46212021	46212775	+	0	NA	5' UTR (NM_178872, exon 1 of 10)	5' UTR (NM_178872, exon 1 of 10)	209	NM_178872	28105		NM_178872	ENSMUSG00000033949	Trim36	D18Wsu100e|haprin	tripartite motif-containing 36	protein-coding
1496	chrX	144188070	144188692	+	0	NA	Intergenic	Intergenic	34686	NM_001354493	319764		NM_001354493	ENSMUSG00000085139	Sertm2	A730046J19Rik	serine rich and transmembrane domain containing 2	protein-coding
1886	chr8	91818385	91819193	+	0	NA	Intergenic	Intergenic	-17135	NM_008393	16373		NM_008393	ENSMUSG00000031734	Irx3	-	Iroquois related homeobox 3	protein-coding
799	chr11	50154108	50154428	+	0	NA	intron (NM_029745, intron 10 of 20)	L1MB3|LINE|L1	-20583	NM_026543	68067		NM_026543	ENSMUSG00000020381	Mrnip	2900016G09Rik|3010026O09Rik	MRN complex interacting protein	protein-coding
1936	chr3	122293962	122294626	+	0	NA	promoter-TSS (NR_030439)	promoter-TSS (NR_030439)	-591	NR_030439	791077		NR_030439	ENSMUSG00000076456	Mir760	Mirn760|mir-760|mmu-mir-760	microRNA 760	ncRNA
2609	chr12	41842258	41843086	+	0	NA	intron (NM_053122, intron 6 of 6)	intron (NM_053122, intron 6 of 6)	-356615	NM_010733	16981		NM_010733	ENSMUSG00000036295	Lrrn3	NLRR-3	leucine rich repeat protein 3, neuronal	protein-coding
1688	chr3	52104735	52105122	+	0	NA	promoter-TSS (NM_001004176)	promoter-TSS (NM_001004176)	78	NM_001004176	433586		NM_001004176	ENSMUSG00000061143	Maml3	Mam-2|mKIAA1816	mastermind like transcriptional coactivator 3	protein-coding
2172	chr19	58860353	58861135	+	0	NA	intron (NM_001327998, intron 2 of 12)	intron (NM_001327998, intron 2 of 12)	240	NM_175199	73442		NM_175199	ENSMUSG00000025092	Hspa12a	1700063D12Rik|D5Mgi40|Gm19925|mKIAA0417	heat shock protein 12A	protein-coding
1371	chr16	40391096	40391528	+	0	NA	intron (NM_001361281, intron 1 of 8)	intron (NM_001361281, intron 1 of 8)	406948	NM_001361281	268890		NM_175548	ENSMUSG00000061080	Lsamp	5430428I19|B130007O04Rik|D930023J12Rik|Gm29907|Lam|Lamp	limbic system-associated membrane protein	protein-coding
2631	chr5	99252634	99253010	+	0	NA	5' UTR (NM_181318, exon 1 of 14)	5' UTR (NM_181318, exon 1 of 14)	105	NM_181318	320292		NM_145839	ENSMUSG00000089809	Rasgef1b	4732452O09Rik|GPIgamma4|Gpig4	RasGEF domain family, member 1B	protein-coding
1057	chr11	72072400	72072838	+	0	NA	intron (NM_001024927, intron 6 of 19)	intron (NM_001024927, intron 6 of 19)	30117	NM_144526	109212		NM_144526	ENSMUSG00000020808	Pimreg	2610008F03Rik|6720460F02Rik|CATS|Fam64a	PICALM interacting mitotic regulator	protein-coding
439	chr17	62465744	62466323	+	0	NA	Intergenic	UCON27|Unknown|Unknown	415284	NM_010109	13640		NM_010109	ENSMUSG00000048915	Efna5	AL-1|EFL-5|Ephrin-A5|Epl7|LERK-7|RAGS	ephrin A5	protein-coding
2404	chr11	117617963	117618748	+	0	NA	Intergenic	Intergenic	7108	NR_015489	78403		NR_015489		2900041M22Rik	-	RIKEN cDNA 2900041M22 gene	ncRNA
2330	chr2	22293489	22294390	+	0	NA	intron (NM_148413, intron 7 of 19)	intron (NM_148413, intron 7 of 19)	66436	NM_148413	667663		NM_148413	ENSMUSG00000025716	Myo3a	9030416P08Rik	myosin IIIA	protein-coding
1670	chr5	65492286	65493158	+	0	NA	promoter-TSS (NM_001376976)	promoter-TSS (NM_001376976)	-11	NM_001376976	68552		NM_133697	ENSMUSG00000037822	Smim14	1110003E01Rik|1700127H04Rik|5430439C17Rik|MAd4	small integral membrane protein 14	protein-coding
902	chr18	73418256	73419036	+	0	NA	Intergenic	Intergenic	-154059	NM_001039214	240396		NM_001039214	ENSMUSG00000037253	Mex3c	A130001D14Rik|BM-013|Rkhd2	mex3 RNA binding family member C	protein-coding
778	chr18	55040793	55041411	+	0	NA	intron (NR_166629, intron 1 of 3)	intron (NR_166629, intron 1 of 3)	-48511	NM_001360787	269023		NM_175751	ENSMUSG00000052713	Zfp608	4932417D18Rik|D430007A19Rik|Znf608	zinc finger protein 608	protein-coding
1861	chr14	20393286	20393770	+	0	NA	promoter-TSS (NR_155747)	promoter-TSS (NR_155747)	-38	NR_155747	66242		NM_025440	ENSMUSG00000049960	Mrps16	1500011E11Rik|Mprs16|S16mt	mitochondrial ribosomal protein S16	protein-coding
950	chr6	84646155	84646716	+	0	NA	intron (NM_177077, intron 20 of 21)	intron (NM_177077, intron 20 of 21)	-52527	NM_001177713	232174		NM_175475	ENSMUSG00000063415	Cyp26b1	CP26|P450RAI-2	cytochrome P450, family 26, subfamily b, polypeptide 1	protein-coding
609	chr5	149931410	149932430	+	0	NA	Intergenic	Intergenic	84173	NR_045758	70969		NR_045758	ENSMUSG00000107214	4930500F04Rik	4931407C17Rik	RIKEN cDNA 4930500F04 gene	ncRNA
2453	chr2	30642683	30643292	+	0	NA	Intergenic	Intergenic	35024	NR_136917	665635		NR_136917		Gm14486	-	predicted gene 14486	ncRNA
653	chr18	17399521	17400279	+	0	NA	Intergenic	MIR|SINE|MIR	-164418	NR_033607	664619		NR_033607	ENSMUSG00000117460	4921533I20Rik	-	PRP18 pre-mRNA processing factor 18 homolog pseudogene	pseudo
2253	chr14	77273692	77274968	+	0	NA	intron (NM_172813, intron 2 of 18)	intron (NM_172813, intron 2 of 18)	117567	NM_001253759	239188		NM_172813	ENSMUSG00000022012	Enox1	B230207J08|D230005D02Rik	ecto-NOX disulfide-thiol exchanger 1	protein-coding
2652	chr5	104072513	104072821	+	0	NA	intron (NM_001163772, intron 6 of 9)	G-rich|Low_complexity|Low_complexity	4941	NM_001163772	100271704		NM_001163772	ENSMUSG00000091034	Scpppq1	Gm17660	secretory calcium-binding phosphoprotein proline-glutamine rich 1	protein-coding
1560	chr5	37221181	37222268	+	0	NA	Intergenic	Intergenic	-20334	NM_001136058	12933		NM_007765	ENSMUSG00000029121	Crmp1	CRMP-1|DRP-1|Dpysl1|ULIP-3|Ulip3	collapsin response mediator protein 1	protein-coding
2204	chr2	13084016	13085103	+	0	NA	intron (NM_009105, intron 8 of 8)	intron (NM_009105, intron 8 of 8)	-73695	NM_153155	227580		NM_153155	ENSMUSG00000049630	C1ql3	1110065A22Rik|Adij|C1ql|C1qtnf13|CTRP13|K100	C1q-like 3	protein-coding
150	chr12	79296218	79297200	+	0	NA	promoter-TSS (NM_001252562)	promoter-TSS (NM_001252562)	-427	NM_001008550	211978		NM_001008550	ENSMUSG00000066440	Zfyve26	4930465A13|9330197E15Rik|A630028O16Rik|Gm893|mKIAA0321	zinc finger, FYVE domain containing 26	protein-coding
1150	chr11	76945460	76945740	+	0	NA	promoter-TSS (NM_178645)	promoter-TSS (NM_178645)	-56	NM_178645	104184		NM_178645	ENSMUSG00000020840	Blmh	Bh|Bmh	bleomycin hydrolase	protein-coding
1296	chr4	148724222	148724653	+	0	NA	Intergenic	CpG	-79955	NM_027195	69743		NM_027195	ENSMUSG00000028977	Casz1	2410019P08Rik|Cst|D4Ertd432e	castor zinc finger 1	protein-coding
102	chr5	114567126	114567858	+	0	NA	promoter-TSS (NM_001004180)	promoter-TSS (NM_001004180)	-759	NM_001004180	433940		NM_001004180	ENSMUSG00000041930	Fam222a	-	family with sequence similarity 222, member A	protein-coding
723	chr6	52062150	52062574	+	0	NA	Intergenic	Intergenic	-40587	NR_110440	102635415		NR_110440		Halr1	Gm15055|Haunt|Linchoxa1|linc-Evx1|linc-Hoxa1|linc1547	Hoxa adjacent long noncoding RNA 1	ncRNA
2681	chr2	85047522	85048157	+	0	NA	TTS (NM_001136081)	TTS (NM_001136081)	-2621	NM_001081260	228140		NM_001081260	ENSMUSG00000033955	Tnks1bp1	Tab182|mKIAA1741	tankyrase 1 binding protein 1	protein-coding
1027	chr9	66592932	66593241	+	0	NA	promoter-TSS (NM_144937)	promoter-TSS (NM_144937)	29	NM_001302116	235441		NM_144937	ENSMUSG00000032376	Usp3	-	ubiquitin specific peptidase 3	protein-coding
2605	chr1	155099210	155099957	+	0	NA	promoter-TSS (NM_010500)	promoter-TSS (NM_010500)	53	NM_010500	15939		NM_010500	ENSMUSG00000056708	Ier5	-	immediate early response 5	protein-coding
2378	chr1	82304078	82305036	+	0	NA	Intergenic	Intergenic	-12022	NM_029777	76867		NM_029777	ENSMUSG00000026142	Rhbdd1	4930418P06Rik|RRP4|mRHBDD1	rhomboid domain containing 1	protein-coding
1638	chr8	26747312	26748550	+	0	NA	Intergenic	Intergenic	76492	NR_045904	72316		NR_045904	ENSMUSG00000100335	2310008N11Rik	-	RIKEN cDNA 2310008N11 gene	ncRNA
1986	chr8	105205574	105206472	+	0	NA	intron (NM_001161458, intron 5 of 5)	intron (NM_001161458, intron 5 of 5)	-19164	NR_166491	234678		NM_145604	ENSMUSG00000031889	Phaf1	D230025D16Rik|Lin10|Mytho	phagosome assembly factor 1	protein-coding
789	chr11	40510292	40511189	+	0	NA	Intergenic	Intergenic	181942	NM_134017	108645		NM_134017	ENSMUSG00000042032	Mat2b	1110064C04Rik|2410018D16Rik|MAT-II|MATIIbeta|TGR	methionine adenosyltransferase 2 non-catalytic beta subunit methionine	protein-coding
1836	chr3	94582201	94582791	+	0	NA	exon (NM_029721, exon 1 of 12)	exon (NM_029721, exon 1 of 12)	220	NM_029721	76742		NM_029721	ENSMUSG00000028136	Snx27	5730552M22Rik|ESTM45|ESTM47	sorting nexin family member 27	protein-coding
2416	chr7	16452774	16453456	+	0	NA	exon (NM_026938, exon 1 of 3)	exon (NM_026938, exon 1 of 3)	336	NM_026938	69094		NM_026938	ENSMUSG00000019158	Tmem160	1810008O21Rik	transmembrane protein 160	protein-coding
1507	chr8	6002455	6003094	+	0	NA	Intergenic	Intergenic	-897487	NM_011388	20494		NM_011388	ENSMUSG00000023073	Slc10a2	9130221J18Rik|ASBT|IBAT|ISBT	solute carrier family 10, member 2	protein-coding
748	chr15	26015968	26016904	+	0	NA	Intergenic	Intergenic	32070	NM_144523	52521		NM_144523	ENSMUSG00000052253	Zfp622	1110033B05Rik|D15Ertd806e|ZPR9|Znf622	zinc finger protein 622	protein-coding
905	chr18	74215786	74216463	+	0	NA	promoter-TSS (NM_001378844)	promoter-TSS (NM_001378844)	-88	NM_028868	74322		NM_028868	ENSMUSG00000024560	Cxxc1	2410002I16Rik|5830420C16Rik|Cfp1|Cgbp|PHF18	CXXC finger protein 1	protein-coding
658	chr18	32240066	32240389	+	0	NA	promoter-TSS (NM_133658)	promoter-TSS (NM_133658)	-100	NM_133658	13872		NM_133658	ENSMUSG00000024382	Ercc3	BTF2 p89|Ercc-3|XPB	excision repair cross-complementing rodent repair deficiency, complementation group 3	protein-coding
2666	chr2	75425258	75425504	+	0	NA	Intergenic	Intergenic	18798	NR_040635	77269		NR_040635		9430019J16Rik	-	RIKEN cDNA 9430019J16 gene	ncRNA
2246	chr1	66700589	66701094	+	0	NA	promoter-TSS (NM_001310642)	promoter-TSS (NM_001310642)	10	NM_001310644	66646		NM_025683	ENSMUSG00000026005	Rpe	2810429B02Rik|5730518J08Rik	ribulose-5-phosphate-3-epimerase	protein-coding
1961	chr14	45219356	45219989	+	0	NA	promoter-TSS (NM_001310534)	promoter-TSS (NM_001310534)	-45	NM_027518	70713		NM_027518	ENSMUSG00000049092	Gpr137c	6330416L11Rik|Gm908|TM7SF1L2	G protein-coupled receptor 137C	protein-coding
773	chr15	38661726	38662216	+	0	NA	promoter-TSS (NM_025494)	promoter-TSS (NM_025494)	67	NM_025494	66335		NM_025494	ENSMUSG00000022295	Atp6v1c1	1700025B18Rik	ATPase, H+ transporting, lysosomal V1 subunit C1	protein-coding
1796	chr13	99516407	99516900	+	0	NA	promoter-TSS (NM_008634)	promoter-TSS (NM_008634)	19	NR_167890	102639339		NR_167890		Gm26559	-	predicted gene, 26559	ncRNA
2380	chr1	82465287	82465729	+	0	NA	intron (NM_007735, intron 42 of 47)	intron (NM_007735, intron 42 of 47)	121341	NM_007735	12829		NM_007735	ENSMUSG00000067158	Col4a4	E130010M05Rik|[a]4(IV)	collagen, type IV, alpha 4	protein-coding
2423	chr7	18750045	18750273	+	0	NA	Intergenic	MMERGLN_LTR|LTR|ERV1	32078	NM_001004152	243862		NM_001004152	ENSMUSG00000044903	Psg22	cea9	pregnancy-specific beta-1-glycoprotein 22	protein-coding
2223	chr11	104258882	104259492	+	0	NA	intron (NM_001038609, intron 1 of 11)	intron (NM_001038609, intron 1 of 11)	27751	NM_001285456	17762		NM_010838	ENSMUSG00000018411	Mapt	Mtapt|PHF-tau|Tau	microtubule-associated protein tau	protein-coding
2446	chr9	44233810	44234530	+	0	NA	promoter-TSS (NM_007619)	promoter-TSS (NM_007619)	-124	NM_007619	12402		NM_007619	ENSMUSG00000034342	Cbl	4732447J05Rik|Cbl-2|c-Cbl|cbl	Casitas B-lineage lymphoma	protein-coding
2576	chr12	21426329	21426599	+	0	NA	Intergenic	Intergenic	8582	NR_166748	100043407		NR_166748	ENSMUSG00000097055	Gm4419	-	predicted gene 4419	ncRNA
2622	chr7	44262918	44263568	+	0	NA	Intergenic	Intergenic	1802	NM_001384596	628854		NM_001384596	ENSMUSG00000087376	Gm15517	-	predicted gene 15517	protein-coding
319	chr10	84960398	84960698	+	0	NA	intron (NM_183172, intron 4 of 9)	intron (NM_183172, intron 4 of 9)	42935	NM_001013441	237422		NM_183172	ENSMUSG00000035620	Ric8b	Ric-8|Ric-8b	RIC8 guanine nucleotide exchange factor B	protein-coding
728	chr6	53397797	53398734	+	0	NA	intron (NM_001327821, intron 4 of 10)	intron (NM_001327821, intron 4 of 10)	110962	NM_001327821	231991		NM_172728	ENSMUSG00000053007	Creb5	9430076C15Rik|CRE-BPa|Crebpa|D430026C09Rik	cAMP responsive element binding protein 5	protein-coding
2216	chr11	103102625	103103036	+	0	NA	5' UTR (NM_025988, exon 2 of 11)	5' UTR (NM_025988, exon 2 of 11)	1142	NM_025988	67131		NM_025988	ENSMUSG00000056938	Acbd4	2010009P05Rik|2010015A21Rik	acyl-Coenzyme A binding domain containing 4	protein-coding
105	chr5	115186527	115187335	+	0	NA	promoter-TSS (NM_013879)	promoter-TSS (NM_013879)	-810	NM_013879	29867		NM_013879	ENSMUSG00000029544	Cabp1	caldendrin	calcium binding protein 1	protein-coding
1120	chr19	6992497	6992749	+	0	NA	promoter-TSS (NM_020566)	promoter-TSS (NM_020566)	-41	NM_001357000	57431		NM_020566	ENSMUSG00000024963	Dnajc4	Hspf2|Mcg18	DnaJ heat shock protein family (Hsp40) member C4	protein-coding
2406	chr15	9140324	9140784	+	0	NA	promoter-TSS (NM_013787)	promoter-TSS (NM_013787)	-16	NM_177178	320506		NM_177178	ENSMUSG00000039704	Lmbrd2	9930036E21Rik	LMBR1 domain containing 2	protein-coding
1517	chr8	12030559	12031075	+	0	NA	Intergenic	Intergenic	190296	NM_029326	75528		NM_029326	ENSMUSG00000031512	Tex29	1700018L24Rik	testis expressed 29	protein-coding
1733	chr13	92556891	92557210	+	0	NA	Intergenic	Intergenic	19182	NM_030237	79401		NM_030237	ENSMUSG00000046957	Spz1	1700027M20Rik	spermatogenic leucine zipper 1	protein-coding
339	chr12	101913148	101913438	+	0	NA	promoter-TSS (NM_028446)	promoter-TSS (NM_028446)	-122	NM_028446	109181		NM_028446	ENSMUSG00000021188	Trip11	2610511G22Rik|3110031G15Rik|6030460N08Rik|GMAP-210|TRIP230	thyroid hormone receptor interactor 11	protein-coding
2615	chr1	156782107	156782707	+	0	NA	Intergenic	Intergenic	-56616	NM_028333	72713		NM_028333	ENSMUSG00000033544	Angptl1	2810039D03Rik|ANG3|ANGPT3|ANGY|ARP1	angiopoietin-like 1	protein-coding
1699	chr3	59182144	59182611	+	0	NA	intron (NM_001302203, intron 2 of 2)	intron (NM_001302203, intron 2 of 2)	12727	NM_001302203	84111		NM_032399	ENSMUSG00000051431	Gpr87	-	G protein-coupled receptor 87	protein-coding
898	chr18	71388646	71389072	+	0	NA	intron (NM_007831, intron 15 of 28)	intron (NM_007831, intron 15 of 28)	820567	NM_010773	17191		NM_010773	ENSMUSG00000024513	Mbd2	MBD2a	methyl-CpG binding domain protein 2	protein-coding
2087	chr14	60251166	60251930	+	0	NA	promoter-TSS (NM_170591)	promoter-TSS (NM_170591)	-69	NM_001362440	71844		NM_170591	ENSMUSG00000114797	Nup58	1700017F11Rik|Nupl1|mKIAA0410	nucleoporin 58	protein-coding
883	chr18	64516253	64517006	+	0	NA	promoter-TSS (NM_001377022)	promoter-TSS (NM_001377022)	-114	NM_001377023	70223		NM_027350	ENSMUSG00000024587	Nars1	3010001M15Rik|ASNRS|Nars	asparaginyl-tRNA synthetase 1	protein-coding
2658	chr5	107561080	107561623	+	0	NA	intron (NM_001161738, intron 11 of 18)	intron (NM_001161738, intron 11 of 18)	26631	NM_175241	76421		NM_175241	ENSMUSG00000089798	1700028K03Rik	SCRE|Spo16	RIKEN cDNA 1700028K03 gene	protein-coding
1621	chr13	71136114	71136674	+	0	NA	Intergenic	Intergenic	29305	NR_130325	100316804		NR_130325	ENSMUSG00000080580	Mir466f-4	Mirn466f-4|mmu-mir-466f-4	microRNA 466f-4	ncRNA
1494	chrX	134600794	134601915	+	0	NA	promoter-TSS (NM_013463)	promoter-TSS (NM_013463)	175	NM_019868	56258		NM_019868	ENSMUSG00000045427	Hnrnph2	DXHXS1271E|Ftp-3|Ftp3|H'|HNRNP|Hnrph2	heterogeneous nuclear ribonucleoprotein H2	protein-coding
1934	chr19	27216857	27217228	+	0	NA	promoter-TSS (NM_001161420)	promoter-TSS (NM_001161420)	22	NM_001161420	22359		NM_013703	ENSMUSG00000024924	Vldlr	-	very low density lipoprotein receptor	protein-coding
177	chr10	81176272	81176878	+	0	NA	promoter-TSS (NM_007907)	promoter-TSS (NM_007907)	-56	NM_007907	13629		NM_007907	ENSMUSG00000034994	Eef2	Ef-2	eukaryotic translation elongation factor 2	protein-coding
1884	chr8	91634566	91635296	+	0	NA	intron (NM_011936, intron 8 of 8)	intron (NM_011936, intron 8 of 8)	166723	NM_001253822	16373		NM_008393	ENSMUSG00000031734	Irx3	-	Iroquois related homeobox 3	protein-coding
1483	chr16	76896112	76896564	+	0	NA	Intergenic	Intergenic	114543	NR_040573	76601		NR_040573	ENSMUSG00000100857	1700041M19Rik	-	RIKEN cDNA 1700041M19 gene	ncRNA
1320	chr4	152916377	152917203	+	0	NA	Intergenic	Intergenic	219250	NR_033138	330004		NM_001033414		Gm833	-	predicted gene 833	ncRNA
1893	chr8	104442774	104443100	+	0	NA	5' UTR (NM_001013380, exon 1 of 13)	5' UTR (NM_001013380, exon 1 of 13)	110	NM_001013380	234663		NM_001013380	ENSMUSG00000035770	Dync1li2	C920003I06|Dlic2|Dncli2|Dnclic2|LIC2	dynein, cytoplasmic 1 light intermediate chain 2	protein-coding
879	chr15	64257899	64258660	+	0	NA	intron (NM_001276461, intron 3 of 28)	intron (NM_001276461, intron 3 of 28)	54394	NM_001276463	13196		NM_010026	ENSMUSG00000022377	Asap1	DEF-1|Ddef1|PAP|mKIAA1249|s19	ArfGAP with SH3 domain, ankyrin repeat and PH domain1	protein-coding
2465	chr2	37422713	37423286	+	0	NA	promoter-TSS (NM_001290642)	promoter-TSS (NM_001290642)	-96	NM_001100591	319817		NM_001100591	ENSMUSG00000075376	Rc3h2	2900024N03Rik|9430019J22Rik|D930043C02Rik|Mnab|Rnf164	ring finger and CCCH-type zinc finger domains 2	protein-coding
1277	chr9	121403022	121403859	+	0	NA	promoter-TSS (NM_001357968)	promoter-TSS (NM_001357968)	-6	NM_001357968	67095		NM_175114	ENSMUSG00000032536	Trak1	2310001H13Rik|hyrt|mKIAA1042	trafficking protein, kinesin binding 1	protein-coding
977	chr4	117130973	117131314	+	0	NA	exon (NM_001313916, exon 9 of 15)	exon (NM_001313916, exon 9 of 15)	2820	NM_013807	12795		NM_013807	ENSMUSG00000028680	Plk3	Cnk|Fnk|PLK-3|PRK	polo like kinase 3	protein-coding
1682	chr3	52044231	52045049	+	0	NA	intron (NM_001004176, intron 1 of 4)	intron (NM_001004176, intron 1 of 4)	60366	NM_001004176	433586		NM_001004176	ENSMUSG00000061143	Maml3	Mam-2|mKIAA1816	mastermind like transcriptional coactivator 3	protein-coding
1477	chr13	52929380	52929959	+	0	NA	promoter-TSS (NM_016709)	promoter-TSS (NM_016709)	8	NM_016709	11992		NM_016709	ENSMUSG00000021460	Auh	-	AU RNA binding protein/enoyl-coenzyme A hydratase	protein-coding
2178	chr4	9444235	9444719	+	0	NA	intron (NM_001355183, intron 5 of 5)	intron (NM_001355183, intron 5 of 5)	175160	NM_028940	74438		NM_028940	ENSMUSG00000041216	Clvs1	4933402J24Rik|Clvl1|Rlbp1l1	clavesin 1	protein-coding
2265	chr11	112870077	112870778	+	0	NA	Intergenic	Intergenic	-45299	NR_130164	76393		NR_130164		1700012H19Rik	-	RIKEN cDNA 1700012H19 gene	ncRNA
1547	chr5	35434658	35435017	+	0	NA	Intergenic	Intergenic	45976	NM_001363144	15371		NM_010445	ENSMUSG00000067438	Hmx1	Nkx5-3	H6 homeobox 1	protein-coding
1283	chrX	7648839	7649342	+	0	NA	intron (NM_009305, intron 6 of 6)	intron (NM_009305, intron 6 of 6)	-8289	NM_001290624	54630		NM_175097	ENSMUSG00000031145	Prickle3	Lmo6|Pk3|Sfc16	prickle planar cell polarity protein 3	protein-coding
2645	chr5	101565785	101566620	+	0	NA	Intergenic	Intergenic	98509	NM_144955	18096		NM_144955	ENSMUSG00000035187	Nkx6-1	NKX6A|Nkx6.1	NK6 homeobox 1	protein-coding
2180	chr2	4298689	4299135	+	0	NA	intron (NM_172475, intron 1 of 22)	intron (NM_172475, intron 1 of 22)	-102064	NM_001177843	209630		NM_172475	ENSMUSG00000026657	Frmd4a	2700017I06Rik|5330420J21|C230040M21Rik|Frmd4|Gm13190|mKIAA1294	FERM domain containing 4A	protein-coding
1294	chr4	148591110	148591717	+	0	NA	promoter-TSS (NM_009272)	promoter-TSS (NM_009272)	-100	NM_009272	20810		NM_009272	ENSMUSG00000006442	Srm	SpdST|SpdSy	spermidine synthase	protein-coding
2073	chr14	55194133	55194917	+	0	NA	Intergenic	Intergenic	-27482	NM_027790	71412		NM_027790	ENSMUSG00000022209	Dhrs2	5430405K24Rik|Hep27	dehydrogenase/reductase member 2	protein-coding
259	chr2	121294904	121295372	+	0	NA	promoter-TSS (NM_001173506)	promoter-TSS (NM_001173506)	-316	NM_001173506	17754		NM_032393	ENSMUSG00000027254	Map1a	6330416M19Rik|Mtap-1|Mtap1|Mtap1a|moth1	microtubule-associated protein 1 A	protein-coding
203	chr5	116322540	116323218	+	0	NA	Intergenic	Intergenic	10519	NR_110475	77846		NR_110475	ENSMUSG00000086715	B230112J18Rik	-	RIKEN cDNA B230112J18 gene	ncRNA
2206	chr14	66344006	66345475	+	0	NA	intron (NM_001310522, intron 1 of 6)	intron (NM_001310522, intron 1 of 6)	444	NM_019675	56471		NM_019675	ENSMUSG00000022044	Stmn4	Lagl|RB3	stathmin-like 4	protein-coding
1834	chr3	90265257	90266002	+	0	NA	promoter-TSS (NM_201407)	promoter-TSS (NM_201407)	394	NM_001356483	229541		NM_201407	ENSMUSG00000042404	Dennd4b	-	DENN domain containing 4B	protein-coding
2414	chr1	106131973	106132868	+	0	NA	Intergenic	Intergenic	39104	NR_040630	626049		NR_040630	ENSMUSG00000101583	Gm20753	-	predicted gene, 20753	ncRNA
927	chr11	59228110	59228433	+	0	NA	promoter-TSS (NM_001130408)	promoter-TSS (NM_001130408)	-4	NM_007476	11840		NM_007476	ENSMUSG00000048076	Arf1	-	ADP-ribosylation factor 1	protein-coding
1984	chr11	96340786	96341184	+	0	NA	intron (NM_001079869, intron 1 of 3)	CpG	-2784	NM_010458	15410		NM_010458	ENSMUSG00000048763	Hoxb3	Hox-2.7	homeobox B3	protein-coding
888	chr18	66002406	66002852	+	0	NA	promoter-TSS (NM_027400)	promoter-TSS (NM_027400)	6	NM_027400	70361		NM_027400	ENSMUSG00000041891	Lman1	2610020P13Rik|C730041J05|ERGIC53|F5F8D|MCFD1|MR60|P58|gp58	lectin, mannose-binding, 1	protein-coding
1695	chr5	76529160	76529371	+	0	NA	promoter-TSS (NM_001289770)	promoter-TSS (NM_001289770)	-42	NM_001359372	69940		NM_027270	ENSMUSG00000036435	Exoc1	2810407P21Rik|A730011E05Rik|SEC3|Sec3l1|Sec3p	exocyst complex component 1	protein-coding
893	chr15	73423243	73423580	+	0	NA	promoter-TSS (NM_007982)	promoter-TSS (NM_007982)	-220	NM_001358046	14083		NM_007982	ENSMUSG00000022607	Ptk2	FADK 1|FAK|FRNK|Fadk|p125FAK	PTK2 protein tyrosine kinase 2	protein-coding
2619	chr1	159773285	159773496	+	0	NA	intron (NM_022312, intron 2 of 22)	intron (NM_022312, intron 2 of 22)	249621	NM_022312	21960		NM_022312	ENSMUSG00000015829	Tnr	J1-tenascin|TN-R|janusin|restrictin	tenascin R	protein-coding
2037	chr19	42638915	42639697	+	0	NA	Intergenic	Intergenic	-26500	NM_053083	67573		NM_053083	ENSMUSG00000025185	Loxl4	4833426I20Rik|Loxc	lysyl oxidase-like 4	protein-coding
2628	chr5	97187276	97188057	+	0	NA	Intergenic	Intergenic	-76070	NM_198422	231474		NM_198422	ENSMUSG00000055725	Paqr3	6330415A20Rik|RKTG	progestin and adipoQ receptor family member III	protein-coding
849	chr6	80503142	80503748	+	0	NA	intron (NM_001134743, intron 2 of 2)	intron (NM_001134743, intron 2 of 2)	483802	NM_178731	243499		NM_178731	ENSMUSG00000052581	Lrrtm4	7530419J18Rik|A230052N11	leucine rich repeat transmembrane neuronal 4	protein-coding
1651	chr8	34912572	34913440	+	0	NA	intron (NM_175091, intron 3 of 26)	intron (NM_175091, intron 3 of 26)	52684	NM_175091	21951		NM_175091	ENSMUSG00000031529	Tnks	4930554K12Rik|ARTD5|D130072O21Rik|Parp5a|TANK1|mTNKS1	tankyrase, TRF1-interacting ankyrin-related ADP-ribose polymerase	protein-coding
1783	chr3	86142407	86142974	+	0	NA	promoter-TSS (NM_016959)	promoter-TSS (NM_016959)	-22	NM_016959	20091		NM_016959	ENSMUSG00000028081	Rps3a1	Rps3a	ribosomal protein S3A1	protein-coding
2597	chr1	152164908	152165993	+	0	NA	Intergenic	Intergenic	-75130	NM_197990	69399		NM_197990	ENSMUSG00000032666	1700025G04Rik	2610510E02Rik|2900042O04Rik	RIKEN cDNA 1700025G04 gene	protein-coding
9	chr10	60885859	60886392	+	0	NA	Intergenic	Intergenic	-36898	NR_105835	102466158		NR_105835	ENSMUSG00000099279	Mir6408	Gm27451|mmu-mir-6408	microRNA 6408	ncRNA
1794	chr3	89411566	89412076	+	0	NA	promoter-TSS (NR_155545)	promoter-TSS (NR_155545)	60	NM_177041	319945		NM_177041	ENSMUSG00000042642	Flad1	A930017E24Rik|Pp591	flavin adenine dinucleotide synthetase 1	protein-coding
147	chr12	76369207	76369703	+	0	NA	promoter-TSS (NM_001172104)	promoter-TSS (NM_001172104)	9	NM_001172104	109929		NM_028356	ENSMUSG00000056459	Zbtb25	2810462M08Rik|2900064P18Rik|Kup|Zfp-50|Zfp50	zinc finger and BTB domain containing 25	protein-coding
1350	chr16	32331955	32332522	+	0	NA	promoter-TSS (NM_177633)	promoter-TSS (NM_177633)	-14	NM_177633	224111		NM_177633	ENSMUSG00000053774	Ubxn7	A630090P18|Ubxd7|mKIAA0794	UBX domain protein 7	protein-coding
2244	chr14	75494867	75495456	+	0	NA	intron (NM_001128093, intron 1 of 1)	intron (NM_001128093, intron 1 of 1)	39179	NM_001128093	380918		NM_001128093	ENSMUSG00000091722	Siah3	Gm912	siah E3 ubiquitin protein ligase family member 3	protein-coding
2469	chr11	119176479	119176986	+	0	NA	intron (NM_001347625, intron 3 of 11)	intron (NM_001347625, intron 3 of 11)	-22595	NR_105899	102465563		NR_105899	ENSMUSG00000098704	Mir6934	Gm27523|mmu-mir-6934	microRNA 6934	ncRNA
951	chr6	84697611	84698143	+	0	NA	intron (NM_177077, intron 20 of 21)	intron (NM_177077, intron 20 of 21)	-103969	NM_001177713	232174		NM_175475	ENSMUSG00000063415	Cyp26b1	CP26|P450RAI-2	cytochrome P450, family 26, subfamily b, polypeptide 1	protein-coding
2664	chr2	75073837	75074303	+	0	NA	Intergenic	Intergenic	117784	NR_164193	105244208		NR_164193	ENSMUSG00000081406	Rps6-ps4	Gm13654	ribosomal protein S6, pseudogene 4	pseudo
1993	chr8	107576708	107577006	+	0	NA	Intergenic	Intergenic	11625	NM_010817	17463		NM_010817	ENSMUSG00000039067	Psmd7	Mov-34|Mov34	proteasome (prosome, macropain) 26S subunit, non-ATPase, 7	protein-coding
154	chr12	80807523	80808003	+	0	NA	intron (NM_001242419, intron 1 of 6)	intron (NM_001242419, intron 1 of 6)	17231	NM_001242419	217684		NM_178682	ENSMUSG00000021133	Susd6	4933426M11Rik|mKIAA0247	sushi domain containing 6	protein-coding
1433	chr5	24908449	24908767	+	0	NA	promoter-TSS (NM_001170555)	promoter-TSS (NM_001170555)	-99	NM_001170555	108099		NM_145401	ENSMUSG00000028944	Prkag2	2410051C13Rik|AAKG|AAKG2|H91620p|WPWS	protein kinase, AMP-activated, gamma 2 non-catalytic subunit	protein-coding
1233	chr4	136755613	136755927	+	0	NA	intron (NM_001290753, intron 3 of 15)	CpG	80242	NM_010142	13844		NM_010142	ENSMUSG00000028664	Ephb2	Cek5|Drt|ETECK|Erk|Hek5|Nuk|Prkm5|Qek5|Sek3|Tyro5	Eph receptor B2	protein-coding
419	chr7	111654750	111655426	+	0	NA	intron (NM_001360903, intron 1 of 10)	intron (NM_001360903, intron 1 of 10)	124889	NM_173739	233733		NM_173739	ENSMUSG00000038296	Galnt18	2900011G21Rik|Galntl4|galNAc-T18|mpp-GalNAc-T18(O18)	polypeptide N-acetylgalactosaminyltransferase 18	protein-coding
2649	chr5	102109691	102110337	+	0	NA	Intergenic	Intergenic	-40093	NM_172882	72145		NM_028124	ENSMUSG00000043940	Wdfy3	2610509D04Rik|ALFY|B930017C24|BWF1|Bchs|D5Ertd66e|Ggtb3|ZFYVE25|mKIAA0993	WD repeat and FYVE domain containing 3	protein-coding
1	chr12	45594058	45594797	+	0	NA	Intergenic	Eulor8|DNA|TcMar?	-519944	NM_144552	217517		NM_144552	ENSMUSG00000046314	Stxbp6	-	syntaxin binding protein 6 (amisyn)	protein-coding
1171	chr4	127549064	127549774	+	0	NA	Intergenic	Intergenic	74578	NR_166430	73488		NR_166430		1700080G11Rik	-	RIKEN cDNA 1700080G11 gene	ncRNA
2574	chr12	21111360	21111997	+	0	NA	promoter-TSS (NM_001098168)	promoter-TSS (NM_001098168)	-78	NM_001004364	211914		NM_001004364	ENSMUSG00000052632	Asap2	6530401G17Rik|Ddef2|Gm1523|Gm592|PAG3|PAP	ArfGAP with SH3 domain, ankyrin repeat and PH domain 2	protein-coding
2372	chr14	103099522	103099802	+	0	NA	promoter-TSS (NM_001347601)	promoter-TSS (NM_001347601)	-96	NM_001347600	50789		NM_015822	ENSMUSG00000022124	Fbxl3	FBK|Fbl3a|Fbxl3a|Ovtm|Play68	F-box and leucine-rich repeat protein 3	protein-coding
2269	chr1	75546454	75546743	+	0	NA	5' UTR (NM_001357150, exon 1 of 23)	5' UTR (NM_001357150, exon 1 of 23)	136	NM_001357150	20536		NM_009208	ENSMUSG00000006576	Slc4a3	A930038D23Rik|Ae3	solute carrier family 4 (anion exchanger), member 3	protein-coding
2444	chr7	25221243	25221709	+	0	NA	promoter-TSS (NM_175436)	promoter-TSS (NM_175436)	51	NM_175436	210172		NM_175436	ENSMUSG00000046541	Zfp526	D030024H03Rik|Znf526	zinc finger protein 526	protein-coding
1632	chr8	23028127	23028712	+	0	NA	intron (NM_001110783, intron 1 of 43)	intron (NM_001110783, intron 1 of 43)	-6680	NM_001277284	11733		NM_031158	ENSMUSG00000031543	Ank1	Ank-1|nb|pale	ankyrin 1, erythroid	protein-coding
127	chr2	115688216	115688997	+	0	NA	intron (NM_207264, intron 10 of 10)	intron (NM_207264, intron 10 of 10)	49881	NR_035476	100316703		NR_035476	ENSMUSG00000088606	Mir1951	mir-1951|mmu-mir-1951	microRNA 1951	ncRNA
208	chr5	118089274	118089807	+	0	NA	intron (NM_172721, intron 7 of 10)	intron (NM_172721, intron 7 of 10)	61797	NM_021344	57816		NM_021344	ENSMUSG00000029359	Tesc	1010001A17Rik|2410011K10Rik|TE-1	tescalcin	protein-coding
954	chr6	85374755	85375111	+	0	NA	promoter-TSS (NM_177466)	promoter-TSS (NM_177466)	-299	NM_001003955	52055		NM_177466	ENSMUSG00000051343	Rab11fip5	9130206P09Rik|D6Ertd32e|GAF1|RIP11	RAB11 family interacting protein 5 (class I)	protein-coding
151	chr10	79874259	79874822	+	0	NA	promoter-TSS (NR_033210)	promoter-TSS (NR_033210)	94	NM_001170935	216152		NM_181681	ENSMUSG00000035835	Plppr3	Lppr3|Prg2	phospholipid phosphatase related 3	protein-coding
829	chr6	72355131	72355562	+	0	NA	promoter-TSS (NM_144916)	promoter-TSS (NM_144916)	-137	NM_144916	232086		NM_144916	ENSMUSG00000055912	Tmem150a	Tmem150	transmembrane protein 150A	protein-coding
1777	chr3	83055268	83055747	+	0	NA	promoter-TSS (NM_016784)	promoter-TSS (NM_016784)	-31	NM_016784	53317		NM_016784	ENSMUSG00000027998	Plrg1	Tango4	pleiotropic regulator 1	protein-coding
2130	chr6	124917904	124918232	+	0	NA	promoter-TSS (NM_026988)	promoter-TSS (NM_026988)	-122	NM_026988	69202		NM_026988	ENSMUSG00000030122	Ptms	2610009E16Rik	parathymosin	protein-coding
947	chr11	64978571	64979086	+	0	NA	promoter-TSS (NM_023479)	promoter-TSS (NM_023479)	-207	NM_001362983	68626		NM_023479	ENSMUSG00000020549	Elac2	1110017O07Rik|D11Wsu80e|Hpc2	elaC ribonuclease Z 2	protein-coding
569	chr18	10725457	10725730	+	0	NA	promoter-TSS (NM_144860)	promoter-TSS (NM_144860)	-32	NM_144860	225164		NM_144860	ENSMUSG00000024294	Mib1	DIP-1|E430019M12Rik|Mib|mindbomb	MIB E3 ubiquitin protein ligase 1	protein-coding
2214	chr11	102963369	102964180	+	0	NA	intron (NR_037963, intron 1 of 2)	intron (NR_037963, intron 1 of 2)	380	NR_037963	69739		NR_037963	ENSMUSG00000085338	2410004I01Rik	-	RIKEN cDNA 2410004I01 gene	ncRNA
2273	chr1	80340927	80341221	+	0	NA	promoter-TSS (NM_001313728)	promoter-TSS (NM_001313728)	-384	NM_001313728	26554		NM_016716	ENSMUSG00000004364	Cul3	KIAA0617	cullin 3	protein-coding
1094	chr6	115676418	115676981	+	0	NA	promoter-TSS (NM_001356333)	promoter-TSS (NM_001356333)	-64	NM_029780	110157		NM_029780	ENSMUSG00000000441	Raf1	6430402F14Rik|Craf1|D830050J10Rik|Raf-1|c-Raf|cRaf|v-Raf	v-raf-leukemia viral oncogene 1	protein-coding
2349	chr2	27514875	27515478	+	0	NA	promoter-TSS (NM_080848)	promoter-TSS (NM_080848)	29	NM_080848	140858		NM_080848	ENSMUSG00000026917	Wdr5	2410008O07Rik|Big|Big-3	WD repeat domain 5	protein-coding
2131	chr6	125008677	125009075	+	0	NA	promoter-TSS (NM_001252083)	promoter-TSS (NM_001252083)	-250	NM_001372424	269800		NM_175557	ENSMUSG00000038346	Zfp384	C130073D16Rik|Ciz|NP|Nmp4	zinc finger protein 384	protein-coding
1534	chr2	181487615	181488168	+	0	NA	Intergenic	Intergenic	-5315	NM_183181	241850		NM_183181	ENSMUSG00000055882	Abhd16b	1700095H12	abhydrolase domain containing 16B	protein-coding
2109	chr11	101706740	101707204	+	0	NA	Intergenic	Intergenic	-25984	NM_144831	217207		NM_144831	ENSMUSG00000034931	Dhx8	Ddx8|mDEAH6|mKIAA4096	DEAH-box helicase 8	protein-coding
1188	chr4	134287239	134287774	+	0	NA	promoter-TSS (NM_001163794)	promoter-TSS (NM_001163794)	-253	NM_001163794	230809		NM_146156	ENSMUSG00000050890	Pdik1l	stk35l2	PDLIM1 interacting kinase 1 like	protein-coding
1332	chr2	164833476	164833746	+	0	NA	promoter-TSS (NM_001082974)	promoter-TSS (NM_001082974)	-15	NM_001082974	415115		NM_001082974	ENSMUSG00000039873	Neurl2	Neur2|Ozz|Ozz-E3	neuralized E3 ubiquitin protein ligase 2	protein-coding
2487	chr12	4907452	4907982	+	0	NA	promoter-TSS (NM_145441)	promoter-TSS (NM_145441)	-164	NM_145441	217379		NM_145441	ENSMUSG00000020634	Ubxn2a	6330407P03Rik|Ubxd4	UBX domain protein 2A	protein-coding
2672	chr2	78960844	78961809	+	0	NA	Intergenic	Intergenic	91648	NR_151458	22193		NM_009454	ENSMUSG00000027011	Ube2e3	Ubce4|ubcM2	ubiquitin-conjugating enzyme E2E 3	protein-coding
2526	chr9	50205442	50206050	+	0	NA	Intergenic	Intergenic	27436	NR_131161	71873		NR_131161	ENSMUSG00000110916	2310003N18Rik	-	RIKEN cDNA 2310003N18 gene	ncRNA
1917	chr3	110693143	110693793	+	0	NA	Intergenic	Intergenic	-442469	NM_178891	99890		NM_178891	ENSMUSG00000049300	Prmt6	Hrmt1l6	protein arginine N-methyltransferase 6	protein-coding
2006	chr8	111933706	111933969	+	0	NA	promoter-TSS (NM_001033321)	promoter-TSS (NM_001033321)	-24	NM_001033321	234740		NM_001033321	ENSMUSG00000031951	Tmem231	4932417I16Rik|Gm178	transmembrane protein 231	protein-coding
223	chr7	95569820	95570096	+	0	NA	Intergenic	Intergenic	-601286	NM_001310762	23966		NM_011858	ENSMUSG00000048078	Tenm4	Doc4|ELM2|Odz4|Ten-m4|l(7)-3Rn|l7Rn3|mKIAA1302	teneurin transmembrane protein 4	protein-coding
858	chr4	100588461	100588713	+	0	NA	Intergenic	Intergenic	109720	NM_001033773	381534		NM_001033773	ENSMUSG00000069733	Ube2u	-	ubiquitin-conjugating enzyme E2U (putative)	protein-coding
2065	chr19	47865307	47865930	+	0	NA	promoter-TSS (NM_030051)	promoter-TSS (NM_030051)	73	NM_030051	68214		NM_026619	ENSMUSG00000025069	Gsto2	1700020F09Rik|4930425C18Rik|GSTO 2-2	glutathione S-transferase omega 2	protein-coding
184	chr12	86801990	86802521	+	0	NA	Intergenic	Intergenic	67886	NM_001195767	627607		NM_001195767	ENSMUSG00000059114	Lrrc74a	EG627607|Gm6772|Lrrc74	leucine rich repeat containing 74A	protein-coding
2513	chr9	47367338	47368207	+	0	NA	Intergenic	Intergenic	-162398	NM_001310841	54725		NM_018770	ENSMUSG00000032076	Cadm1	2900073G06Rik|3100001I08Rik|Bl2|Igsf4|Igsf4a|Necl2|RA175|RA175A|RA175B|RA175C|RA175N|ST17|SgIGSF|SynCam|Tslc1	cell adhesion molecule 1	protein-coding
1170	chr11	85656283	85657040	+	0	NA	intron (NM_138681, intron 24 of 25)	intron (NM_138681, intron 24 of 25)	63083	NR_045875	71489		NR_045875	ENSMUSG00000086199	Bcas3os1	8430403D17Rik	BCAS3 microtubule associated cell migration factor, opposite strand 1	ncRNA
1083	chr4	124199944	124200645	+	0	NA	Intergenic	Intergenic	132426	NR_166446	76410		NR_166446		1700021L23Rik	-	RIKEN cDNA 1700021L23 gene	ncRNA
981	chr18	75476036	75476527	+	0	NA	intron (NM_201354, intron 9 of 11)	intron (NM_201354, intron 9 of 11)	-38364	NR_045879	100038353		NR_045879	ENSMUSG00000097712	Gm10532	-	predicted gene 10532	ncRNA
539	chr7	125491162	125491712	+	0	NA	promoter-TSS (NM_001377011)	promoter-TSS (NM_001377011)	6	NM_001377011	67711		NM_026330	ENSMUSG00000030750	Nsmce1	2510027N19Rik	NSE1 homolog, SMC5-SMC6 complex component	protein-coding
1947	chr14	31494687	31495311	+	0	NA	promoter-TSS (NM_001359846)	promoter-TSS (NM_001359846)	25	NM_001374773	67011		NM_025907	ENSMUSG00000021891	Mettl6	1600013P15Rik	methyltransferase 6, methylcytidine	protein-coding
278	chr17	47694691	47695194	+	0	NA	promoter-TSS (NM_001290337)	promoter-TSS (NM_001290337)	-206	NM_001290337	381104		NM_001290337	ENSMUSG00000096549	Prickle4	Gm939	prickle planar cell polarity protein 4	protein-coding
2152	chr8	125282630	125283748	+	0	NA	Intergenic	Intergenic	209644	NM_001081337	244668		NM_001081337	ENSMUSG00000001995	Sipa1l2	mKIAA1389	signal-induced proliferation-associated 1 like 2	protein-coding
2319	chr2	18767019	18767402	+	0	NA	Intergenic	CpG	-6348	NR_126079	100041479		NR_126079	ENSMUSG00000092353	Gm3363	Gm20539	predicted gene 3363	ncRNA
1395	chrX	101532513	101532953	+	0	NA	promoter-TSS (NM_001290729)	promoter-TSS (NM_001290729)	-2	NM_001290729	270627		NM_001081008	ENSMUSG00000031314	Taf1	B430306D02Rik|Ccg-1|Ccg1|KAT4|N-TAF1|TAFII250|Taf2a|p250	TATA-box binding protein associated factor 1	protein-coding
1077	chr4	122835957	122836439	+	0	NA	promoter-TSS (NM_008917)	promoter-TSS (NM_008917)	-29	NM_008917	19063		NM_008917	ENSMUSG00000028657	Ppt1	9530043G02Rik|CLN1|D4Ertd184e|INCL|PPT	palmitoyl-protein thioesterase 1	protein-coding
1351	chr13	23445730	23446843	+	0	NA	Intergenic	Intergenic	-15269	NR_015492	320842		NR_015492	ENSMUSG00000085024	C230035I16Rik	-	RIKEN cDNA C230035I16 gene	ncRNA
2328	chr4	32174932	32175474	+	0	NA	Intergenic	Intergenic	211096	NM_009316	26409		NM_009316	ENSMUSG00000028284	Map3k7	B430101B05|Tak1	mitogen-activated protein kinase kinase kinase 7	protein-coding
299	chr1	12576863	12577440	+	0	NA	Intergenic	Intergenic	-90412	NR_045297	329096		NR_045297	ENSMUSG00000097171	Gm17644	4932411L15	predicted gene, 17644	ncRNA
2562	chr2	68861201	68861747	+	0	NA	promoter-TSS (NM_172856)	promoter-TSS (NM_172856)	33	NM_172856	241447		NM_172856	ENSMUSG00000027035	Cers6	4732462C07Rik|Lass6|T1L	ceramide synthase 6	protein-coding
181	chr1	182574006	182574782	+	0	NA	intron (NM_130890, intron 2 of 20)	intron (NM_130890, intron 2 of 20)	9387	NM_130890	170725		NM_130890	ENSMUSG00000038599	Capn8	nCL-2|nCL-2'	calpain 8	protein-coding
2543	chr7	35802735	35803076	+	0	NA	promoter-TSS (NM_177739)	promoter-TSS (NM_177739)	84	NM_177739	668501		NM_177739	ENSMUSG00000044452	Zfp507	1810022O10Rik|A230056M16Rik|Gm480|Znf507|mKIAA1084	zinc finger protein 507	protein-coding
243	chr7	99795449	99795910	+	0	NA	Intergenic	Intergenic	28515	NM_146356	258353		NM_146356	ENSMUSG00000073997	Or2at1	MOR101-2|Olfr521	olfactory receptor family 2 subfamily AT member 1	protein-coding
1650	chr8	34316557	34317534	+	0	NA	Intergenic	Intergenic	100215	NR_166073	102636691		NR_166073	ENSMUSG00000100605	Gm29243	-	predicted gene 29243	ncRNA
984	chr15	76625691	76626390	+	0	NA	promoter-TSS (NM_025842)	promoter-TSS (NM_025842)	44	NM_001305668	66914		NM_025842	ENSMUSG00000115987	Vps28	1110014J03Rik|CIIA|D730005C08Rik	vacuolar protein sorting 28	protein-coding
2287	chr8	127593017	127593578	+	0	NA	intron (NM_001363431, intron 23 of 24)	intron (NM_001363431, intron 23 of 24)	293685	NM_001013580	93742		NM_033620	ENSMUSG00000025812	Pard3	Asip|D8Ertd580e|Par-3|Par3|Pard-3|Pard3a|Phip	par-3 family cell polarity regulator	protein-coding
2364	chr11	113865819	113866129	+	0	NA	intron (NM_172800, intron 12 of 44)	intron (NM_172800, intron 12 of 44)	79800	NR_168674	105243583		NR_168674	ENSMUSG00000121049	Gm39468	-	predicted gene, 39468	ncRNA
2473	chr11	120304976	120305683	+	0	NA	Intergenic	CpG	42084	NR_105900	102465564		NR_105900	ENSMUSG00000098955	Mir6935	Gm27344|mmu-mir-6935	microRNA 6935	ncRNA
853	chr4	99459329	99459694	+	0	NA	Intergenic	Intergenic	-196788	NM_010425	15221		NM_010425	ENSMUSG00000067261	Foxd3	CWH3|Genesis|Hfh2	forkhead box D3	protein-coding
228	chr7	96670354	96671065	+	0	NA	intron (NM_001310760, intron 6 of 32)	(TG)n|Simple_repeat|Simple_repeat	130840	NR_045874	791381		NR_045874	ENSMUSG00000053049	Gm15413	-	predicted gene 15413	ncRNA
2105	chr14	65149646	65150185	+	0	NA	Intergenic	CpG	-22402	NR_166862	105245784		NR_166862	ENSMUSG00000114693	Gm41177	-	predicted gene, 41177	ncRNA
2437	chr9	40268926	40269875	+	0	NA	5' UTR (NM_001359700, exon 1 of 7)	5' UTR (NM_001359700, exon 1 of 7)	184	NM_001286614	235281		NM_153522	ENSMUSG00000049281	Scn3b	1110001K16Rik|4833414B02Rik|Scnb3	sodium channel, voltage-gated, type III, beta	protein-coding
1817	chr8	70527495	70527955	+	0	NA	promoter-TSS (NM_001111066)	promoter-TSS (NM_001111066)	-18	NM_001111066	14232		NM_010223	ENSMUSG00000019428	Fkbp8	38kDa|FKBP-38|FKBP-8|FKBPR38|Fkbp38|mFKBP38	FK506 binding protein 8	protein-coding
1382	chrX	42148975	42149611	+	0	NA	promoter-TSS (NM_001077712)	promoter-TSS (NM_001077712)	-119	NM_001077712	20843		NM_021465	ENSMUSG00000025862	Stag2	9230105L23Rik|B230112I07Rik|SA-2|SAP2	STAG2 cohesin complex component	protein-coding
1138	chr9	97704287	97704697	+	0	NA	intron (NM_022319, intron 2 of 17)	intron (NM_022319, intron 2 of 17)	-298928	NR_110443	66737		NR_110443	ENSMUSG00000090255	4921534H16Rik	-	RIKEN cDNA 4921534H16 gene	ncRNA
809	chr11	54112926	54113246	+	0	NA	intron (NM_001136076, intron 5 of 15)	intron (NM_001136076, intron 5 of 15)	12162	NM_011031	18452		NM_011031	ENSMUSG00000018906	P4ha2	P4hl	procollagen-proline, 2-oxoglutarate 4-dioxygenase (proline 4-hydroxylase), alpha II polypeptide	protein-coding
2556	chr2	49633340	49634072	+	0	NA	intron (NM_008449, intron 1 of 25)	intron (NM_008449, intron 1 of 25)	14420	NM_008449	16574		NM_008449	ENSMUSG00000026764	Kif5c	KINN|Khc|NKHC|NKHC2	kinesin family member 5C	protein-coding
1584	chr13	57722170	57722635	+	0	NA	intron (NM_009262, intron 2 of 11)	intron (NM_009262, intron 2 of 11)	185930	NM_009262	20745		NM_009262	ENSMUSG00000056222	Spock1	Spock|Ticn1|testican	sparc/osteonectin, cwcv and kazal-like domains proteoglycan 1	protein-coding
2181	chr2	4402207	4402615	+	0	NA	intron (NM_001177843, intron 1 of 23)	intron (NM_001177843, intron 1 of 23)	1435	NM_001177843	209630		NM_172475	ENSMUSG00000026657	Frmd4a	2700017I06Rik|5330420J21|C230040M21Rik|Frmd4|Gm13190|mKIAA1294	FERM domain containing 4A	protein-coding
2014	chr8	119840318	119840804	+	0	NA	promoter-TSS (NM_028071)	promoter-TSS (NM_028071)	18	NM_028071	72042		NM_028071	ENSMUSG00000031827	Cotl1	1810074P22Rik|2010004C08Rik|Clp	coactosin like F-actin binding protein 1	protein-coding
2345	chr2	26910547	26911127	+	0	NA	promoter-TSS (NM_013721)	promoter-TSS (NM_013721)	30	NM_013721	27176		NM_013721	ENSMUSG00000062647	Rpl7a	Surf3	ribosomal protein L7A	protein-coding
991	chr18	78465381	78466163	+	0	NA	intron (NM_207651, intron 2 of 21)	intron (NM_207651, intron 2 of 21)	-11095	NR_167721	74367		NR_167721	ENSMUSG00000117661	4931439C15Rik	-	RIKEN cDNA 4931439C15 gene	ncRNA
1033	chr9	72661648	72662445	+	0	NA	promoter-TSS (NM_010890)	promoter-TSS (NM_010890)	-285	NM_010890	17999		NM_010890	ENSMUSG00000032216	Nedd4	E430025J12Rik|EG639396|Gm7265|KIAA0093|Nedd4-1|Nedd4a	neural precursor cell expressed, developmentally down-regulated 4	protein-coding
1593	chr13	59292829	59293359	+	0	NA	Intergenic	Intergenic	-147259	NR_168643	102637520		NR_168643	ENSMUSG00000114208	Gm34307	-	predicted gene, 34307	ncRNA
194	chr1	186634191	186635045	+	0	NA	intron (NM_001329107, intron 3 of 7)	intron (NM_001329107, intron 3 of 7)	47296	NR_168306	102639175		NR_168305	ENSMUSG00000119954	Gm35546	-	predicted gene, 35546	ncRNA
2069	chr11	96645628	96646168	+	0	NA	intron (NM_001033186, intron 4 of 12)	intron (NM_001033186, intron 4 of 12)	131657	NM_028965	74479		NM_028965	ENSMUSG00000020876	Snx11	4933439F10Rik|A930041K09Rik	sorting nexin 11	protein-coding
2166	chr3	155093109	155093751	+	0	NA	promoter-TSS (NM_028938)	promoter-TSS (NM_028938)	-4	NM_028938	74435		NM_028938	ENSMUSG00000028182	Lrriq3	4930438B07Rik|4930511J15Rik|4933403H06Rik|Lrrc44	leucine-rich repeats and IQ motif containing 3	protein-coding
107	chr7	79659789	79660244	+	0	NA	promoter-TSS (NM_029835)	promoter-TSS (NM_029835)	-180	NM_029835	77011		NM_029835	ENSMUSG00000046591	Ticrr	5730590G19Rik|Lrrk1	TOPBP1-interacting checkpoint and replication regulator	protein-coding
369	chr10	13552747	13553452	+	0	NA	promoter-TSS (NM_001347361)	promoter-TSS (NM_001347361)	43	NM_019961	56535		NM_019961	ENSMUSG00000019809	Pex3	1700014F15Rik|2810027F19Rik|2900010N04Rik	peroxisomal biogenesis factor 3	protein-coding
1399	chrX	111510389	111510803	+	0	NA	intron (NM_025949, intron 1 of 24)	intron (NM_025949, intron 1 of 24)	27363	NM_025949	67071		NM_025949	ENSMUSG00000025665	Rps6ka6	2610524K04Rik|RSK4|S6K-alpha-6	ribosomal protein S6 kinase polypeptide 6	protein-coding
2315	chr4	22946121	22947273	+	0	NA	Intergenic	Intergenic	-8262	NR_169002	117962243		NR_169002	ENSMUSG00000028244	1700025O08Rik	-	RIKEN cDNA 1700025O08 gene	ncRNA
2122	chr6	121129933	121130510	+	0	NA	intron (NM_001270475, intron 1 of 31)	intron (NM_001270475, intron 1 of 31)	801	NM_001270475	194401		NM_153396	ENSMUSG00000051586	Mical3	C130040D16Rik|Mical-3|mKIAA1364	microtubule associated monooxygenase, calponin and LIM domain containing 3	protein-coding
2044	chr3	139860933	139861635	+	0	NA	Intergenic	Intergenic	-80525	NR_153353	102635321		NR_153353	ENSMUSG00000106505	Gm32693	-	predicted gene, 32693	ncRNA
1321	chr2	162103118	162103831	+	0	NA	intron (NM_021464, intron 7 of 29)	intron (NM_021464, intron 7 of 29)	-287339	NR_040617	77645		NR_040617	ENSMUSG00000084919	Ptprtos	C330008G21Rik	protein tyrosine phosphatase receptor type T, opposite strand	ncRNA
2358	chr14	79881305	79882313	+	0	NA	Intergenic	Intergenic	-12633	NR_033535	100038734		NR_033535	ENSMUSG00000095959	Gm10845	-	predicted gene 10845	ncRNA
1847	chr3	96727275	96727797	+	0	NA	promoter-TSS (NM_026406)	promoter-TSS (NM_026406)	-75	NM_026406	67845		NM_026406	ENSMUSG00000028098	Rnf115	2610028E05Rik|Zfp364	ring finger protein 115	protein-coding
273	chr17	47428767	47429233	+	0	NA	intron (NM_029296, intron 3 of 3)	intron (NM_029296, intron 3 of 3)	-7120	NM_001347584	75462		NM_029296	ENSMUSG00000047150	Cimip3	1700001C19Rik	ciliary microtubule inner protein 3	protein-coding
1620	chr13	70508940	70509761	+	0	NA	Intergenic	Intergenic	-63891	NR_045934	73584		NR_045934	ENSMUSG00000101051	1700100L14Rik	-	RIKEN cDNA 1700100L14 gene	ncRNA
907	chr18	75005367	75006181	+	0	NA	promoter-TSS (NM_001358304)	promoter-TSS (NM_001358304)	-65	NM_001358303	407819		NM_001001181	ENSMUSG00000036299	BC031181	-	cDNA sequence BC031181	protein-coding
2237	chr1	64337552	64338302	+	0	NA	Intergenic	Intergenic	-194877	NM_001037726	12912		NM_009952	ENSMUSG00000025958	Creb1	2310001E10Rik|3526402H21Rik|Creb|Creb-1	cAMP responsive element binding protein 1	protein-coding
994	chr15	78934898	78935373	+	0	NA	intron (NM_133800, intron 1 of 5)	CpG	202	NM_133800	97961		NM_133800	ENSMUSG00000033099	Nol12	Nop25	nucleolar protein 12	protein-coding
191	chr1	185216610	185216906	+	0	NA	intron (NM_001163754, intron 1 of 34)	AT_rich|Low_complexity|Low_complexity	12590	NM_001163754	98732		NM_172649	ENSMUSG00000039318	Rab3gap2	1110059F07Rik|2010002H18Rik|5830469C09|RAB3-GAP150|mKIAA0839	RAB3 GTPase activating protein subunit 2	protein-coding
248	chr7	100536908	100537290	+	0	NA	promoter-TSS (NM_183270)	promoter-TSS (NM_183270)	-1	NM_183270	68185		NM_183270	ENSMUSG00000044881	Coa4	5330414O08Rik|Chchd8|E2ig2	cytochrome c oxidase assembly factor 4	protein-coding
289	chr17	56476274	56476575	+	0	NA	promoter-TSS (NM_001252453)	promoter-TSS (NM_001252453)	56	NM_011218	19280		NM_011218	ENSMUSG00000013236	Ptprs	PTP|PTP-NU3|PTPNU-3|PTPsigma|Ptpt9|R-PTP-S|RPTPsigma	protein tyrosine phosphatase receptor type S	protein-coding
1327	chr4	153974950	153975408	+	0	NA	promoter-TSS (NM_007859)	promoter-TSS (NM_007859)	-98	NM_007859	13368		NM_007859	ENSMUSG00000029027	Dffb	40kDa|5730477D02Rik|CAD|CPAN|DFF40|Didff	DNA fragmentation factor, beta subunit	protein-coding
2078	chr11	98026636	98026951	+	0	NA	promoter-TSS (NM_001159483)	promoter-TSS (NM_001159483)	83	NM_001159483	19921		NM_009078	ENSMUSG00000017404	Rpl19	-	ribosomal protein L19	protein-coding
1841	chr3	95658468	95658889	+	0	NA	promoter-TSS (NM_008562)	promoter-TSS (NM_008562)	-43	NM_008562	17210		NM_008562	ENSMUSG00000038612	Mcl1	Gm52627|Mcl-1	myeloid cell leukemia sequence 1	protein-coding
1270	chr16	20672513	20672871	+	0	NA	promoter-TSS (NM_001304432)	promoter-TSS (NM_001304432)	-35	NM_001304432	208643		NM_145941	ENSMUSG00000045983	Eif4g1	E030015G23Rik|eIF-4-gamma 1|eIF-4G 1|eIF-4G1|eIF4GI	eukaryotic translation initiation factor 4, gamma 1	protein-coding
458	chr17	76743190	76744179	+	0	NA	Intergenic	Intergenic	882661	NR_033456	100043885		NR_033456	ENSMUSG00000117539	Gm4710	-	predicted gene 4710	ncRNA
2452	chr2	30470056	30470667	+	0	NA	Intergenic	CpG	3838	NM_030244	72500		NM_030244	ENSMUSG00000089762	Ier5l	2610524G09Rik	immediate early response 5-like	protein-coding
2231	chr11	105181215	105181549	+	0	NA	promoter-TSS (NM_001361996)	promoter-TSS (NM_001361996)	51	NR_027956	73431		NM_028539		1700052K11Rik	-	RIKEN cDNA 1700052K11 gene	ncRNA
1510	chrX	159532490	159532931	+	0	NA	promoter-TSS (NM_001033472)	promoter-TSS (NM_001033472)	42	NM_001358942	382252		NM_001033472	ENSMUSG00000044150	Bclaf3	2310067E24Rik|A830080D01Rik|Gm1146	Bclaf1 and Thrap3 family member 3	protein-coding
2173	chr19	58911311	58911590	+	0	NA	TTS (NR_037247)	TTS (NR_037247)	309	NR_037247	100526480		NR_037247	ENSMUSG00000092813	Mir3086	mir-3086|mmu-mir-3086	microRNA 3086	ncRNA
2080	chr1	38511978	38512882	+	0	NA	intron (NM_001290814, intron 4 of 21)	intron (NM_001290814, intron 4 of 21)	114814	NM_001290814	16764		NM_010678	ENSMUSG00000037138	Aff3	3222402O04Rik|A730046J16|LAF-4|Laf4	AF4/FMR2 family, member 3	protein-coding
935	chr9	65175344	65176634	+	0	NA	intron (NM_008988, intron 2 of 13)	intron (NM_008988, intron 2 of 13)	34835	NM_008988	19289		NM_008988	ENSMUSG00000032394	Igdcc3	2810401C09Rik|Punc|WI-14920	immunoglobulin superfamily, DCC subclass, member 3	protein-coding
213	chr5	119538433	119538886	+	0	NA	Intergenic	Intergenic	-10702	NR_166577	102633504		NR_166577	ENSMUSG00000106938	Gm31314	-	predicted gene, 31314	ncRNA
2209	chr14	67072024	67072826	+	0	NA	promoter-TSS (NM_001205188)	promoter-TSS (NM_001205188)	46	NM_028032	71978		NM_028032	ENSMUSG00000022052	Ppp2r2a	2410004D02Rik|mKIAA1541	protein phosphatase 2, regulatory subunit B, alpha	protein-coding
1288	chrX	13346638	13347336	+	0	NA	Intergenic	Intergenic	65965	NM_010028	13205		NM_008015	ENSMUSG00000000787	Ddx3x	D1Pas1-rs2|Ddx3|Fin14	DEAD box helicase 3, X-linked	protein-coding
2409	chr1	91298070	91298513	+	0	NA	promoter-TSS (NM_016717)	promoter-TSS (NM_016717)	-47	NM_016717	50880		NM_016717	ENSMUSG00000026307	Scly	A930015N15Rik|SCL|Scly1|Scly2|mSCL	selenocysteine lyase	protein-coding
1488	chrX	113104454	113105211	+	0	NA	intron (NM_001370788, intron 8 of 14)	intron (NM_001370788, intron 8 of 14)	-29939	NR_029849	723850		NR_029849	ENSMUSG00000065510	Mir361	Mirn361|mir-361|mmu-mir-361	microRNA 361	ncRNA
2187	chr4	12421938	12422521	+	0	NA	Intergenic	Intergenic	-250214	NM_001310743	68099		NM_026558	ENSMUSG00000028218	Cibar1	6720467C03Rik|Fam92a|Fam92a1	CBY1 interacting BAR domain containing 1	protein-coding
1898	chr19	10881543	10882077	+	0	NA	promoter-TSS (NM_134142)	promoter-TSS (NM_134142)	-67	NM_134142	68539		NM_134142	ENSMUSG00000034659	Tmem109	1110006I15Rik	transmembrane protein 109	protein-coding
763	chr15	34443271	34443883	+	0	NA	promoter-TSS (NM_009083)	promoter-TSS (NM_009083)	-301	NM_001163485	19946		NM_009083	ENSMUSG00000058600	Rpl30	-	ribosomal protein L30	protein-coding
1696	chr3	57847648	57848091	+	0	NA	promoter-TSS (NM_019410)	promoter-TSS (NM_019410)	-112	NM_019410	18645		NM_019410	ENSMUSG00000027805	Pfn2	Pfn	profilin 2	protein-coding
2604	chr1	154705811	154706456	+	0	NA	intron (NM_009782, intron 1 of 46)	intron (NM_009782, intron 1 of 46)	19787	NM_009782	12290		NM_009782	ENSMUSG00000004110	Cacna1e	A430040I15|BII|Cach6|Cacnl1a6|Cav2.3|Cchra1|alpha1E	calcium channel, voltage-dependent, R type, alpha 1E subunit	protein-coding
1811	chr13	114387537	114388158	+	0	NA	intron (NM_010887, intron 1 of 4)	CpG	247	NM_010887	17993		NM_010887	ENSMUSG00000021764	Ndufs4	6720411N02Rik|C1-18k	NADH:ubiquinone oxidoreductase core subunit S4	protein-coding
2431	chr9	37066523	37066903	+	0	NA	intron (NM_001029838, intron 2 of 12)	L2c|LINE|L2	80609	NM_001029838	208076		NM_148950	ENSMUSG00000035934	Pknox2	D230005H23Rik|Prep2	Pbx/knotted 1 homeobox 2	protein-coding
2252	chr14	77141861	77142362	+	0	NA	Intergenic	Intergenic	-14652	NM_172813	239188		NM_172813	ENSMUSG00000022012	Enox1	B230207J08|D230005D02Rik	ecto-NOX disulfide-thiol exchanger 1	protein-coding
1738	chr13	96010765	96011388	+	0	NA	intron (NM_029210, intron 4 of 12)	intron (NM_029210, intron 4 of 12)	-119154	NM_027711	544963		NM_027711	ENSMUSG00000021676	Iqgap2	4933417J23Rik|A630053O10	IQ motif containing GTPase activating protein 2	protein-coding
135	chr17	35861072	35861587	+	0	NA	promoter-TSS (NM_134122)	promoter-TSS (NM_134122)	11	NM_134122	106582		NM_134122	ENSMUSG00000059791	Nrm	2610307M02Rik	nurim (nuclear envelope membrane protein)	protein-coding
1470	chr16	64885102	64885627	+	0	NA	Intergenic	RMER10A|LTR|ERVL	33363	NM_001357416	106143		NM_178647	ENSMUSG00000054604	Cggbp1	-	CGG triplet repeat binding protein 1	protein-coding
1540	chr3	7502960	7503672	+	0	NA	promoter-TSS (NM_173181)	promoter-TSS (NM_173181)	-110	NM_173181	67306		NM_173181	ENSMUSG00000043542	Zc2hc1a	3110050N22Rik|Fam164a	zinc finger, C2HC-type containing 1A	protein-coding
2653	chr5	106748422	106749159	+	0	NA	Intergenic	Intergenic	-51960	NM_001363323	52397		NM_026856	ENSMUSG00000049606	Zfp644	1110068L01Rik|BM-005|D5Ertd689e|Zep-2	zinc finger protein 644	protein-coding
1071	chr6	100563749	100564169	+	0	NA	Intergenic	Intergenic	36559	NR_040525	73395		NR_040525	ENSMUSG00000101553	1700049E22Rik	-	RIKEN cDNA 1700049E22 gene	ncRNA
2646	chr7	46919681	46920262	+	0	NA	promoter-TSS (NM_021884)	promoter-TSS (NM_021884)	-2	NM_001348088	22088		NM_021884	ENSMUSG00000014402	Tsg101	CC2	tumor susceptibility gene 101	protein-coding
453	chr17	72372987	72373728	+	0	NA	intron (NM_007439, intron 2 of 28)	intron (NM_007439, intron 2 of 28)	230950	NM_007439	11682		NM_007439	ENSMUSG00000055471	Alk	CD246|Tcrz	anaplastic lymphoma kinase	protein-coding
1357	chr13	23581243	23581866	+	0	NA	promoter-TSS (NM_175654)	promoter-TSS (NM_175654)	-14	NM_175654	319156		NM_175654	ENSMUSG00000061482	H4c4	H4c1|H4c11|H4c12|H4c14|H4c16|H4c2|H4c3|H4c6|H4c8|H4c9|H4f16|Hist1h4d	H4 clustered histone 4	protein-coding
409	chr7	109145026	109145901	+	0	NA	intron (NM_001302205, intron 1 of 3)	intron (NM_001302205, intron 1 of 3)	25049	NM_001302206	109594		NM_057173	ENSMUSG00000036111	Lmo1	Rbtn-1|Rbtn1|Ttg1	LIM domain only 1	protein-coding
1941	chr14	30479440	30479887	+	0	NA	promoter-TSS (NM_133761)	promoter-TSS (NM_133761)	98	NM_133761	75901		NM_133761	ENSMUSG00000021962	Dcp1a	1110066A22Rik|4930568L04Rik|D14Ertd817e|Mitc1|SMIF	decapping mRNA 1A	protein-coding
2266	chr1	74332386	74332757	+	0	NA	promoter-TSS (NM_019999)	promoter-TSS (NM_019999)	-39	NM_019999	56695		NM_019999	ENSMUSG00000026179	Pnkd	2210013N15Rik|2810403H05Rik|Brp17|MNCb-5687|MR-1|Tahccp2	paroxysmal nonkinesiogenic dyskinesia	protein-coding
2422	chr7	17027375	17027939	+	0	NA	intron (NM_011155, intron 1 of 12)	CpG	257	NM_011155	19060		NM_011155	ENSMUSG00000003099	Ppp5c	PP5	protein phosphatase 5, catalytic subunit	protein-coding
1238	chr4	138453689	138454464	+	0	NA	Intergenic	CpG	-1072	NM_025451	66259		NM_025451	ENSMUSG00000046447	Camk2n1	1810006K23Rik	calcium/calmodulin-dependent protein kinase II inhibitor 1	protein-coding
639	chr6	29198822	29199295	+	0	NA	Intergenic	Intergenic	13239	NM_011829	23917		NM_011829	ENSMUSG00000003500	Impdh1	B930086D20Rik|IMPDH-I	inosine monophosphate dehydrogenase 1	protein-coding
2205	chr2	13175541	13176368	+	0	NA	intron (NM_009105, intron 7 of 8)	intron (NM_009105, intron 7 of 8)	95461	NM_009105	20163		NM_009105	ENSMUSG00000026727	Rsu1	RsuI|rsp-1	Ras suppressor protein 1	protein-coding
218	chr7	90475715	90476608	+	0	NA	promoter-TSS (NM_026734)	promoter-TSS (NM_026734)	-166	NM_026734	68472		NM_026734	ENSMUSG00000030614	Tmem126b	1110001A23Rik	transmembrane protein 126B	protein-coding
2030	chr3	133544034	133544462	+	0	NA	5' UTR (NM_001040400, exon 1 of 11)	5' UTR (NM_001040400, exon 1 of 11)	142	NM_001346736	214133		NM_145989	ENSMUSG00000040943	Tet2	Ayu17-449|E130014J05Rik|mKIAA1546	tet methylcytosine dioxygenase 2	protein-coding
932	chr9	64407072	64407576	+	0	NA	intron (NM_172522, intron 1 of 22)	intron (NM_172522, intron 1 of 22)	21698	NM_001134399	214058		NM_172522	ENSMUSG00000036466	Megf11	2410080H04Rik|D130061K05	multiple EGF-like-domains 11	protein-coding
2281	chr8	126838884	126839829	+	0	NA	Intergenic	Intergenic	-9664	NR_151740	414091		NM_001033546		A630001O12Rik	Gm45803	RIKEN cDNA A630001O12 gene	ncRNA
2590	chr12	28675272	28675683	+	0	NA	intron (NM_134052, intron 1 of 3)	CpG	270	NM_134052	104923		NM_134052	ENSMUSG00000020629	Adi1	ARD'|Fe-ARD|MTCBP-1|Ni-ARD	acireductone dioxygenase 1	protein-coding
2481	chr1	119837179	119837793	+	0	NA	promoter-TSS (NM_019933)	promoter-TSS (NM_019933)	-415	NM_019933	19258		NM_019933	ENSMUSG00000026384	Ptpn4	PTPMEG|Ptn4|TEP|TEP/mPTPMEG|hPTP-MEG	protein tyrosine phosphatase, non-receptor type 4	protein-coding
1911	chr3	108554093	108554790	+	0	NA	promoter-TSS (NR_028538)	promoter-TSS (NR_028538)	-39	NR_028538	100217438		NR_028538		Scarna2	MBII-382	small Cajal body-specific RNA 2	ncRNA
2616	chr1	157947187	157947913	+	0	NA	Intergenic	Intergenic	408710	NM_207583	240843		NM_207583	ENSMUSG00000004031	Brinp2	6430517E21Rik|Fam5b|mKIAA1747	bone morphogenic protein/retinoic acid inducible neural-specific 2	protein-coding
1770	chr3	67319146	67319552	+	0	NA	intron (NM_025822, intron 7 of 9)	intron (NM_025822, intron 7 of 9)	-54748	NM_010801	17349		NM_010801	ENSMUSG00000048416	Mlf1	HLS7	myeloid leukemia factor 1	protein-coding
768	chr15	36295515	36296124	+	0	NA	Intergenic	Intergenic	-12672	NM_013923	30945		NM_013923	ENSMUSG00000022280	Rnf19a	Dorfin|Rnf19|UIP117|Ubce7ip2|XYbp	ring finger protein 19A	protein-coding
2137	chr6	126370861	126371759	+	0	NA	Intergenic	Intergenic	-42624	NR_045480	100038574		NR_045480	ENSMUSG00000107623	Gm10415	-	predicted gene 10415	ncRNA
1998	chr8	108301604	108302796	+	0	NA	Intergenic	Intergenic	235650	NR_166530	105243280		NR_166530		Gm39244	Gm45529	predicted gene, 39244	ncRNA
2405	chr15	7123909	7124253	+	0	NA	Intergenic	Intergenic	-5491	NM_001358593	16880		NM_013584	ENSMUSG00000054263	Lifr	A230075M04Rik|LIF	LIF receptor alpha	protein-coding
1438	chr5	26904406	26904796	+	0	NA	promoter-TSS (NM_001198886)	promoter-TSS (NM_001198886)	-177	NM_001198886	13483		NM_010075	ENSMUSG00000061576	Dpp6	B930011P16Rik|D5Buc3|D5Buc4|D5Buc5|DPP VI|Dpp-6|Gm1377|In(5)6H-p|Peplb|Rw	dipeptidylpeptidase 6	protein-coding
2222	chr14	68382275	68383274	+	0	NA	Intergenic	Intergenic	150915	NM_007402	11500		NM_007402	ENSMUSG00000022056	Adam7	ADAM 7|EAP1|EAPI	a disintegrin and metallopeptidase domain 7	protein-coding
2466	chr2	37443072	37443642	+	0	NA	promoter-TSS (NM_199025)	promoter-TSS (NM_199025)	72	NM_001362957	227800		NM_146121	ENSMUSG00000035437	Rabgap1	Gapcena|mKIAA4104	RAB GTPase activating protein 1	protein-coding
132	chr17	35680769	35681040	+	0	NA	TTS (NM_007584)	TTS (NM_007584)	-7161	NM_010364	14885		NM_010364	ENSMUSG00000001524	Gtf2h4	BTF2 p52|p52	general transcription factor II H, polypeptide 4	protein-coding
2623	chr5	88583393	88584163	+	0	NA	5' UTR (NM_027530, exon 1 of 13)	5' UTR (NM_027530, exon 1 of 13)	265	NM_001359208	52822		NM_027530	ENSMUSG00000029291	Rufy3	2810428M05Rik|6330416M07Rik|D5Bwg0860e|Ripx|Rpipx	RUN and FYVE domain containing 3	protein-coding
1788	chr3	88831609	88832024	+	0	NA	intron (NR_160679, intron 1 of 3)	intron (NR_160679, intron 1 of 3)	731	NR_160678	319830		NR_015498	ENSMUSG00000098912	1500004A13Rik	5430404N14Rik	RIKEN cDNA 1500004A13 gene	ncRNA
2052	chr3	141814353	141815074	+	0	NA	intron (NM_009472, intron 12 of 15)	intron (NM_009472, intron 12 of 15)	116707	NM_001355043	12167		NM_007560	ENSMUSG00000052430	Bmpr1b	ALK-6|Acvrlk6|Alk6|BMPR-1B|BMPR-IB|CFK-43a|SKR6	bone morphogenetic protein receptor, type 1B	protein-coding
2548	chr9	56464817	56465532	+	0	NA	intron (NM_025812, intron 1 of 9)	intron (NM_025812, intron 1 of 9)	46555	NM_025812	66867		NM_025812	ENSMUSG00000032329	Hmg20a	1200004E06Rik|5730490E10Rik|Hmgxb1|Ibraf	high mobility group 20A	protein-coding
483	chr10	117792386	117792959	+	0	NA	promoter-TSS (NM_134010)	promoter-TSS (NM_134010)	33	NM_134010	103468		NM_134010	ENSMUSG00000052798	Nup107	-	nucleoporin 107	protein-coding
498	chr10	122469114	122469687	+	0	NA	Intergenic	L1M3|LINE|L1	20901	NM_016847	54140		NM_016847	ENSMUSG00000020123	Avpr1a	AVPR|Avpr1|V1a|V1aR	arginine vasopressin receptor 1A	protein-coding
2316	chr4	23905847	23906544	+	0	NA	Intergenic	Intergenic	-590256	NM_199467	212377		NM_199467	ENSMUSG00000045751	Mms22l	F730047E07Rik|Gm134	MMS22-like, DNA repair protein	protein-coding
738	chr15	13592683	13594276	+	0	NA	Intergenic	Intergenic	-419804	NM_007666	12563		NM_007666	ENSMUSG00000039385	Cdh6	cad6	cadherin 6	protein-coding
1177	chr4	129239183	129239526	+	0	NA	promoter-TSS (NM_001285865)	promoter-TSS (NM_001285865)	-136	NM_001285865	97130		NM_001033189	ENSMUSG00000050390	Nhsl3	C77080|mKIAA1522	NHS like 3	protein-coding
2478	chr11	120632665	120633159	+	0	NA	promoter-TSS (NR_165823)	promoter-TSS (NR_165823)	635	NM_010756	17134		NM_010756	ENSMUSG00000051510	Mafg	C630022N07Rik	v-maf musculoaponeurotic fibrosarcoma oncogene family, protein G (avian)	protein-coding
1771	chr3	68035942	68036835	+	0	NA	intron (NM_177585, intron 1 of 3)	intron (NM_177585, intron 1 of 3)	-28414	NM_001113420	30953		NM_013928	ENSMUSG00000027777	Schip1	Nf2ip|Schip-1	schwannomin interacting protein 1	protein-coding
479	chr10	116001729	116002282	+	0	NA	Intergenic	Intergenic	-16358	NM_011217	19279		NM_011217	ENSMUSG00000020151	Ptprr	Gmcp1|PTP-SL|PTPBR7|RPTPRR|mPTP213	protein tyrosine phosphatase receptor type R	protein-coding
162	chr1	179621053	179621604	+	0	NA	intron (NM_146105, intron 9 of 10)	intron (NM_146105, intron 9 of 10)	-46903	NM_178653	109232		NM_178653	ENSMUSG00000038936	Sccpdh	C330023F11Rik	saccharopine dehydrogenase (putative)	protein-coding
2480	chr11	121259415	121259951	+	0	NA	promoter-TSS (NM_001080932)	promoter-TSS (NM_001080932)	-304	NM_001363033	68837		NM_001080932	ENSMUSG00000039275	Foxk2	1110054H05Rik|5730434B08Rik|6230415M23Rik|ILF|Ilf1	forkhead box K2	protein-coding
2323	chr2	19657369	19658037	+	0	NA	promoter-TSS (NM_027715)	promoter-TSS (NM_027715)	-28	NM_027715	71198		NM_027715	ENSMUSG00000043415	Otud1	4933428L19Rik	OTU domain containing 1	protein-coding
1910	chr19	16132037	16132711	+	0	NA	promoter-TSS (NM_008139)	promoter-TSS (NM_008139)	-310	NM_008139	14682		NM_008139	ENSMUSG00000024639	Gnaq	1110005L02Rik|6230401I02Rik|Dsk1|Dsk10|Galphaq|Gq|GqI	guanine nucleotide binding protein, alpha q polypeptide	protein-coding
2031	chr3	134302668	134303585	+	0	NA	Intergenic	Intergenic	-62543	NR_035435	100316832		NR_035435	ENSMUSG00000084564	Mir1895	Mirn1895|mmu-mir-1895	microRNA 1895	ncRNA
2346	chr4	41640038	41640494	+	0	NA	promoter-TSS (NM_027147)	promoter-TSS (NM_027147)	36	NM_027147	69638		NM_027147	ENSMUSG00000028445	Enho	1110065P19Rik|2310040A07Rik	energy homeostasis associated	protein-coding
1657	chr5	46149922	46150214	+	0	NA	Intergenic	Intergenic	-197603	NR_169028	100503799		NR_169028		Gm7931	EG666103	predicted pseudogene 7931	pseudo
2555	chr2	49620124	49621090	+	0	NA	intron (NM_008449, intron 1 of 25)	intron (NM_008449, intron 1 of 25)	1321	NM_008449	16574		NM_008449	ENSMUSG00000026764	Kif5c	KINN|Khc|NKHC|NKHC2	kinesin family member 5C	protein-coding
2280	chr6	139877639	139878428	+	0	NA	intron (NM_207683, intron 24 of 31)	intron (NM_207683, intron 24 of 31)	36588	NM_011084	18705		NM_011084	ENSMUSG00000030228	Pik3c2g	PI3K-C2-gamma	phosphatidylinositol-4-phosphate 3-kinase catalytic subunit type 2 gamma	protein-coding
1194	chr15	99457311	99457976	+	0	NA	5' UTR (NM_001001884, exon 1 of 13)	5' UTR (NM_001001884, exon 1 of 13)	105	NM_001001884	380969		NM_001001884	ENSMUSG00000023009	Nckap5l	C230021P08Rik|Cep169	NCK-associated protein 5-like	protein-coding
2591	chr12	28848686	28849524	+	0	NA	intron (NM_001379229, intron 6 of 9)	intron (NM_001379229, intron 6 of 9)	38855	NM_001379230	380752		NM_201357	ENSMUSG00000036613	Eipr1	D12Ertd604e|Tssc1	EARP complex and GARP complex interacting protein 1	protein-coding
2106	chr14	65203063	65203427	+	0	NA	intron (NM_021458, intron 6 of 6)	intron (NM_021458, intron 6 of 6)	29196	NR_166863	105245784		NR_166862	ENSMUSG00000114693	Gm41177	-	predicted gene, 41177	ncRNA
2518	chr9	48663009	48663553	+	0	NA	intron (NM_001033324, intron 5 of 6)	intron (NM_001033324, intron 5 of 6)	-58158	NM_010924	18113		NM_010924	ENSMUSG00000032271	Nnmt	-	nicotinamide N-methyltransferase	protein-coding
2529	chr9	50250852	50251512	+	0	NA	Intergenic	Intergenic	-18000	NR_131161	71873		NR_131161	ENSMUSG00000110916	2310003N18Rik	-	RIKEN cDNA 2310003N18 gene	ncRNA
2009	chr8	115707430	115708117	+	0	NA	promoter-TSS (NM_001025577)	promoter-TSS (NM_001025577)	-879	NM_001025577	17132		NM_001025577	ENSMUSG00000055435	Maf	2810401A20Rik|A230108G15Rik|c-maf	MAF bZIP transcription factor	protein-coding
1088	chr4	125186172	125186585	+	0	NA	Intergenic	Intergenic	-58497	NM_153159	230738		NM_153159	ENSMUSG00000042677	Zc3h12a	MCPIP|MCPIP-1|Mcpip1|Reg1	zinc finger CCCH type containing 12A	protein-coding
669	chr18	37643946	37644317	+	0	NA	promoter-TSS (NM_175770)	promoter-TSS (NM_175770)	73	NM_175770	24074		NM_175770	ENSMUSG00000051316	Taf7	55kDa|TAFII55|Taf2f	TATA-box binding protein associated factor 7	protein-coding
2278	chr8	126516708	126517282	+	0	NA	Intergenic	Intergenic	-41930	NM_001159907	212728		NM_001159907	ENSMUSG00000090290	Tarbp1	Gm17296|Gm179	TAR RNA binding protein 1	protein-coding
1940	chr14	29968177	29968763	+	0	NA	promoter-TSS (NM_019979)	promoter-TSS (NM_019979)	90	NM_019979	80795		NM_019979	ENSMUSG00000042682	Selenok	1110001C03Rik|HSPC030|Hsp30|Selk	selenoprotein K	protein-coding
2165	chr3	154221912	154222975	+	0	NA	intron (NM_001081263, intron 3 of 21)	intron (NM_001081263, intron 3 of 21)	108117	NM_010713	16875		NM_010713	ENSMUSG00000096225	Lhx8	L3|Lhx7	LIM homeobox protein 8	protein-coding
1070	chr6	100525488	100526301	+	0	NA	Intergenic	Intergenic	-1506	NR_040525	73395		NR_040525	ENSMUSG00000101553	1700049E22Rik	-	RIKEN cDNA 1700049E22 gene	ncRNA
1183	chr4	132509618	132510677	+	0	NA	exon (NM_144907, exon 1 of 10)	exon (NM_144907, exon 1 of 10)	309	NM_144907	230784		NM_144907	ENSMUSG00000028893	Sesn2	HI95|SEST2|Ses2	sestrin 2	protein-coding
962	chr4	110129133	110129745	+	0	NA	Intergenic	Intergenic	-23230	NR_168597	102635827		NR_168597		Gm33070	-	predicted gene, 33070	ncRNA
1541	chr5	33995993	33996561	+	0	NA	5' UTR (NM_001001985, exon 1 of 3)	5' UTR (NM_001001985, exon 1 of 3)	293	NM_001001985	269642		NM_001001985	ENSMUSG00000048142	Nat8l	1110038O08Rik|Shati	N-acetyltransferase 8-like	protein-coding
2144	chr6	133105032	133105825	+	0	NA	exon (NM_001271582, exon 1 of 2)	exon (NM_001271582, exon 1 of 2)	189	NM_001271583	381820		NM_001163445	ENSMUSG00000072704	Smim10l1	2700089E24Rik	small integral membrane protein 10 like 1	protein-coding
2022	chr19	38245798	38246429	+	0	NA	Intergenic	Intergenic	-18574	NM_020278	56839		NM_020278	ENSMUSG00000067242	Lgi1	-	leucine-rich repeat LGI family, member 1	protein-coding
2502	chr9	45828212	45829291	+	0	NA	promoter-TSS (NM_001081373)	promoter-TSS (NM_001081373)	-88	NM_001081373	214552		NM_001081373	ENSMUSG00000043987	Cep164	D030051D21	centrosomal protein 164	protein-coding
1396	chrX	103622438	103622817	+	0	NA	intron (NR_028381, intron 1 of 10)	intron (NR_028381, intron 1 of 10)	1127	NR_028381	78878		NR_028380	ENSMUSG00000086370	Ftx	B230206F22Rik|NCRNA00182|Thcytx	Ftx transcript, Xist regulator, non-protein coding	ncRNA
733	chr15	12321112	12321698	+	0	NA	promoter-TSS (NM_025673)	promoter-TSS (NM_025673)	-91	NM_025673	66629		NM_025673	ENSMUSG00000022200	Golph3	4733401N08Rik|5730410D03Rik	golgi phosphoprotein 3	protein-coding
2304	chr7	4865950	4866580	+	0	NA	promoter-TSS (NM_026158)	promoter-TSS (NM_026158)	-86	NM_026158	67441		NM_026158	ENSMUSG00000052605	Isoc2b	0610042E07Rik|Isoc2	isochorismatase domain containing 2b	protein-coding
449	chr2	149660210	149661632	+	0	NA	Intergenic	Intergenic	137899	NR_166392	100503289		NR_166392	ENSMUSG00000087029	Gm14133	-	predicted gene 14133	ncRNA
493	chr10	121739656	121739913	+	0	NA	promoter-TSS (NM_173022)	promoter-TSS (NM_173022)	-146	NM_173022	270802		NM_173022	ENSMUSG00000053684	Kics2	E030027L10	KICSTOR subunit 2	protein-coding
488	chr10	119776385	119776911	+	0	NA	intron (NM_133442, intron 1 of 21)	intron (NM_133442, intron 1 of 21)	-14949	NR_045359	75321		NR_045359	ENSMUSG00000084764	Grip1os2	4930564G21Rik	glutamate receptor interacting protein 1, opposite strand 2	ncRNA
1471	chr13	50971267	50972293	+	0	NA	Intergenic	Intergenic	128947	NR_029463	77428		NR_029463		9430083A17Rik	-	RIKEN cDNA 9430083A17 gene	ncRNA
165	chr10	80928703	80929360	+	0	NA	Intergenic	MIRc|SINE|MIR	-1060	NM_008655	17873		NM_008655	ENSMUSG00000015312	Gadd45b	Myd118	growth arrest and DNA-damage-inducible 45 beta	protein-coding
2430	chr9	35569661	35570484	+	0	NA	promoter-TSS (NM_029762)	promoter-TSS (NM_029762)	-3	NM_029762	76832		NM_029762	ENSMUSG00000050555	Hyls1	3010015K02Rik	HYLS1, centriolar and ciliogenesis associated	protein-coding
1810	chr13	113464305	113465016	+	0	NA	non-coding (NR_045501, exon 5 of 7)	non-coding (NR_045501, exon 5 of 7)	38184	NR_045501	70917		NR_045501	ENSMUSG00000114790	4921509O07Rik	-	RIKEN cDNA 4921509O07 gene	ncRNA
917	chr9	61070495	61071499	+	0	NA	Intergenic	Intergenic	34389	NR_105026	66785		NR_105026	ENSMUSG00000111807	4933433G08Rik	-	RIKEN cDNA 4933433G08 gene	ncRNA
2353	chr4	43058689	43059263	+	0	NA	promoter-TSS (NM_021468)	promoter-TSS (NM_021468)	23	NM_001081413	22249		NM_021468	ENSMUSG00000028456	Unc13b	Munc13-1|Munc13-2|Unc13a|Unc13h1|Unc13h2	unc-13 homolog B	protein-coding
1627	chr17	5934774	5935257	+	0	NA	Intergenic	CpG	-6265	NR_151772	20975		NM_011523	ENSMUSG00000023805	Synj2	SJ2|mKIAA0348	synaptojanin 2	protein-coding
2005	chr8	111854129	111854933	+	0	NA	promoter-TSS (NM_011801)	promoter-TSS (NM_011801)	-194	NM_001368336	23837		NM_011801	ENSMUSG00000031954	Cfdp1	Bcnt|Bucentaur|Cfdp|cp27	craniofacial development protein 1	protein-coding
819	chr6	58831565	58831864	+	0	NA	5' UTR (NM_001361967, exon 1 of 23)	5' UTR (NM_001361967, exon 1 of 23)	249	NM_001361967	73998		NM_028705	ENSMUSG00000029804	Herc3	5730409F18Rik|mKIAA0032	hect domain and RLD 3	protein-coding
1038	chr9	74198014	74198379	+	0	NA	intron (NM_001033500, intron 14 of 19)	intron (NM_001033500, intron 14 of 19)	87862	NM_001033500	546144		NM_177908	ENSMUSG00000044976	Wdr72	D230040E23	WD repeat domain 72	protein-coding
1598	chr13	63113316	63114175	+	0	NA	intron (NM_001289924, intron 5 of 16)	intron (NM_001289924, intron 5 of 16)	-126284	NR_110520	72061		NM_028079	ENSMUSG00000021458	Aopep	2010111I01Rik|2300006M17Rik|AP-O|ApO|mir-23b|mir-24-1|mir-27b	aminopeptidase O	protein-coding
2525	chr9	50187957	50188832	+	0	NA	Intergenic	Intergenic	44788	NR_131161	71873		NR_131161	ENSMUSG00000110916	2310003N18Rik	-	RIKEN cDNA 2310003N18 gene	ncRNA
2559	chr2	64451743	64452172	+	0	NA	Intergenic	Intergenic	-353919	NM_001267846	60344		NM_021716	ENSMUSG00000075324	Fign	Fgn|fi|fidget	fidgetin	protein-coding
2114	chr1	62181879	62182337	+	0	NA	intron (NM_001081050, intron 10 of 22)	intron (NM_001081050, intron 10 of 22)	-45999	NR_151537	105243940		NR_151537	ENSMUSG00000085019	Pard3bos2	Gm12747	par-3 family cell polarity regulator beta, opposite strand 2	ncRNA
2230	chr11	105153397	105154071	+	0	NA	Intergenic	MIRb|SINE|MIR	-25073	NM_001294331	24086		NM_011903	ENSMUSG00000020694	Tlk2	4933403M19Rik|PKU-alpha|PKUalpha|Tlk	tousled-like kinase 2 (Arabidopsis)	protein-coding
1511	chr8	8659043	8659442	+	0	NA	intron (NM_010111, intron 1 of 4)	intron (NM_010111, intron 1 of 4)	2000	NM_001368299	13642		NM_010111	ENSMUSG00000001300	Efnb2	ELF-2|Epl5|Eplg5|Htk-L|LERK-5|Lerk5|NLERK-1	ephrin B2	protein-coding
2081	chr11	98590583	98591241	+	0	NA	Intergenic	MIR|SINE|MIR	-3667	NM_025661	66612		NM_025661	ENSMUSG00000038150	Ormdl3	2810011N17Rik	ORM1-like 3 (S. cerevisiae)	protein-coding
1271	chr16	21333377	21333795	+	0	NA	promoter-TSS (NR_131983)	promoter-TSS (NR_131983)	-230	NR_131983	76222		NR_131983	ENSMUSG00000121787	Magef1	6430590I03Rik	MAGE family member F1	pseudo
1133	chr9	95406881	95407630	+	0	NA	promoter-TSS (NM_018763)	promoter-TSS (NM_018763)	15	NM_018763	54371		NM_018763	ENSMUSG00000033350	Chst2	C130041E03Rik|Chts2|GST-2|GlcNAc6ST|Gn6st	carbohydrate sulfotransferase 2	protein-coding
429	chr5	137287199	137288014	+	0	NA	promoter-TSS (NM_009599)	promoter-TSS (NM_009599)	-648	NM_001290010	11423		NM_009599	ENSMUSG00000023328	Ache	-	acetylcholinesterase	protein-coding
965	chr6	88810222	88810782	+	0	NA	intron (NM_011844, intron 5 of 7)	intron (NM_011844, intron 5 of 7)	31433	NM_030251	80283		NM_030251	ENSMUSG00000030083	Abtb1	BPOZ|EF1ABP	ankyrin repeat and BTB domain containing 1	protein-coding
2066	chr14	54253708	54254314	+	0	NA	promoter-TSS (NM_001205181)	promoter-TSS (NM_001205181)	-82	NM_001113358	13135		NM_010015	ENSMUSG00000022174	Dad1	-	defender against cell death 1	protein-coding
117	chr17	32350257	32350906	+	0	NA	promoter-TSS (NM_017476)	promoter-TSS (NM_017476)	-4	NM_017476	54194		NM_017476	ENSMUSG00000002625	Akap8l	HAP95|Nakap95	A kinase anchor protein 8-like	protein-coding
2169	chr19	58309941	58310592	+	0	NA	intron (NM_001285457, intron 4 of 9)	intron (NM_001285457, intron 4 of 9)	14062	NR_040449	791347		NR_040449		Gm10007	-	predicted gene 10007	ncRNA
1840	chr3	95434041	95435002	+	0	NA	5' UTR (NM_009709, exon 1 of 21)	5' UTR (NM_009709, exon 1 of 21)	131	NM_009709	11863		NM_009709	ENSMUSG00000015522	Arnt	D3Ertd557e|Drnt|ESTM42|Hif1b|bHLHe2|mKIAA4051	aryl hydrocarbon receptor nuclear translocator	protein-coding
2314	chr4	22488137	22488829	+	0	NA	promoter-TSS (NM_008899)	promoter-TSS (NM_008899)	-117	NM_008899	18992		NM_008899	ENSMUSG00000095139	Pou3f2	9430075J19Rik|A230098E07Rik|Brn-2|Brn2|OTF-7|Otf7|oct-7	POU domain, class 3, transcription factor 2	protein-coding
2045	chr19	44388509	44388793	+	0	NA	Intergenic	Intergenic	19058	NM_009127	20249		NM_009127	ENSMUSG00000037071	Scd1	Scd|Scd-1|ab	stearoyl-Coenzyme A desaturase 1	protein-coding
2512	chr9	46968887	46969573	+	0	NA	Intergenic	Intergenic	-29511	NM_001243258	215467		NM_001243258		Gm4791	D930036J05	predicted gene 4791	ncRNA
1720	chr13	80195813	80196911	+	0	NA	Intergenic	Intergenic	-687022	NR_153410	105171		NM_178917	ENSMUSG00000074794	Arrdc3	mKIAA1376	arrestin domain containing 3	protein-coding
186	chr12	86918293	86919242	+	0	NA	Intergenic	Intergenic	-26200	NR_166902	102635544		NR_166902	ENSMUSG00000120265	Gm26698	-	predicted gene, 26698	ncRNA
383	chr10	109684374	109685060	+	0	NA	intron (NM_001368815, intron 37 of 37)	intron (NM_001368815, intron 37 of 37)	315673	NM_001081035	260315		NM_177797	ENSMUSG00000020181	Nav3	4732483H20Rik|9630020C08Rik|POMFIL1|Pomfil1p|mKIAA0938|unc53H3	neuron navigator 3	protein-coding
398	chr7	101772563	101773270	+	0	NA	intron (NM_001363991, intron 7 of 16)	intron (NM_001363991, intron 7 of 16)	-45397	NM_008887	11859		NM_008887	ENSMUSG00000007946	Phox2a	Arix|Phox2|Pmx2|Pmx2a|Px2a	paired-like homeobox 2a	protein-coding
1082	chr4	123917038	123917706	+	0	NA	promoter-TSS (NM_017475)	promoter-TSS (NM_017475)	-61	NM_017475	54170		NM_017475	ENSMUSG00000028646	Rragc	Gtr2|RAGC|TIB929|YGR163W	Ras-related GTP binding C	protein-coding
839	chr4	94614009	94614747	+	0	NA	promoter-TSS (NM_001290568)	promoter-TSS (NM_001290568)	-113	NM_001290568	67694		NM_026319	ENSMUSG00000028576	Ift74	1700029H06Rik|Ccdc2|Cmg1|b2b796Clo	intraflagellar transport 74	protein-coding
2369	chr14	99099475	99099920	+	0	NA	promoter-TSS (NM_028315)	promoter-TSS (NM_028315)	73	NM_028315	72662		NM_028315	ENSMUSG00000033166	Dis3	2810028N01Rik	DIS3 homolog, exosome endoribonuclease and 3'-5' exoribonuclease	protein-coding
2272	chr1	79466478	79467128	+	0	NA	Intergenic	Intergenic	-26777	NM_001310680	20254		NM_009129	ENSMUSG00000050711	Scg2	Chgc|SgII	secretogranin II	protein-coding
263	chr2	123365655	123365990	+	0	NA	Intergenic	Intergenic	583823	NM_021507	59010		NM_021507	ENSMUSG00000005803	Sqor	0610039J17Rik|4930557M22Rik|Sqrdl	sulfide quinone oxidoreductase	protein-coding
137	chr17	35879438	35879912	+	0	NA	promoter-TSS (NM_026987)	promoter-TSS (NM_026987)	-103	NM_026987	69192		NM_026987	ENSMUSG00000024422	Dhx16	2410006N22Rik|DBP2|Ddx16|mKIAA0577	DEAH-box helicase 16	protein-coding
1450	chr13	40722792	40723316	+	0	NA	intron (NM_001122948, intron 4 of 6)	CpG	-4754	NR_125899	102633805		NR_125899	ENSMUSG00000097752	Gm26688	Tfap2a-as1	predicted gene, 26688	ncRNA
1800	chr13	100833278	100833648	+	0	NA	promoter-TSS (NM_022885)	promoter-TSS (NM_022885)	-36	NM_022885	69048		NM_022885	ENSMUSG00000021629	Slc30a5	1810010K08Rik|ZNT5|ZTL1|ZnT-5|Zntl1	solute carrier family 30 (zinc transporter), member 5	protein-coding
379	chr12	109020186	109021043	+	0	NA	intron (NM_177602, intron 4 of 6)	L1MC5|LINE|L1	32484	NM_001374203	380785		NM_001163175	ENSMUSG00000040867	Begain	Gm897	brain-enriched guanylate kinase-associated	protein-coding
1333	chr4	155624266	155624911	+	0	NA	promoter-TSS (NM_001355568)	promoter-TSS (NM_001355568)	167	NR_040441	100502734		NR_040441	ENSMUSG00000086682	Gm16023	-	predicted gene 16023	ncRNA
2673	chr17	25115546	25116000	+	0	NA	5' UTR (NM_001163661, exon 1 of 21)	5' UTR (NM_001163661, exon 1 of 21)	132	NM_027880	71718		NM_027880	ENSMUSG00000024170	Telo2	1200003M09Rik|Tel2|mKIAA0683	telomere maintenance 2	protein-coding
558	chr5	147860211	147860673	+	0	NA	promoter-TSS (NM_025624)	promoter-TSS (NM_025624)	-186	NM_025624	66537		NM_025624	ENSMUSG00000029649	Pomp	2510048O06Rik|Ump1	proteasome maturation protein	protein-coding
1021	chr15	84167662	84167934	+	0	NA	promoter-TSS (NR_105816)	promoter-TSS (NR_105816)	-18	NM_054088	116939		NM_054088	ENSMUSG00000041653	Pnpla3	Adpn	patatin-like phospholipase domain containing 3	protein-coding
2563	chr2	69086719	69087582	+	0	NA	intron (NM_001347161, intron 8 of 10)	intron (NM_001347161, intron 8 of 10)	-48650	NM_181547	329416		NM_181547	ENSMUSG00000034738	Nostrin	Daip2|mDaIP2	nitric oxide synthase trafficker	protein-coding
2058	chr19	46499777	46500474	+	0	NA	Intergenic	CpG	-1523	NM_053100	93679		NM_053100	ENSMUSG00000025034	Trim8	GERP|Rnf27	tripartite motif-containing 8	protein-coding
2542	chr7	35118945	35119572	+	0	NA	promoter-TSS (NM_001287523)	promoter-TSS (NM_001287523)	-35	NM_001287521	12606		NM_007678	ENSMUSG00000034957	Cebpa	C/ebpalpha|CBF-A|Cebp	CCAAT/enhancer binding protein alpha	protein-coding
2104	chr14	65097980	65098350	+	0	NA	promoter-TSS (NM_018788)	promoter-TSS (NM_018788)	-59	NM_018788	54616		NM_018788	ENSMUSG00000021978	Extl3	2900009G18Rik|Ext1l|mKIAA0519	exostosin-like glycosyltransferase 3	protein-coding
986	chr18	76556362	76556907	+	0	NA	Intergenic	Intergenic	-1407	NR_167768	102634243		NR_166864		Gm31875	-	predicted gene, 31875	ncRNA
1501	chrX	151169034	151169905	+	0	NA	Intergenic	CpG	-28609	NM_001271678	279561		NM_001271678	ENSMUSG00000041245	Wnk3	Prkwnk3|Wnk3-ps	WNK lysine deficient protein kinase 3	protein-coding
1250	chr16	5578211	5578636	+	0	NA	Intergenic	Intergenic	147029	NR_169082	105246064		NR_169081	ENSMUSG00000116029	Gm41414	-	predicted gene, 41414	ncRNA
1196	chr15	101246307	101246990	+	0	NA	Intergenic	CpG	-20198	NM_010444	15370		NM_010444	ENSMUSG00000023034	Nr4a1	GFRP1|Gfrp|Hbr-1|Hbr1|Hmr|N10|NGFI-B|NGFIB|NP10|NUR77-1|NUR77-2|TIS1|TR3|nur77	nuclear receptor subfamily 4, group A, member 1	protein-coding
713	chr4	48335129	48335623	+	0	NA	intron (NM_010569, intron 3 of 16)	intron (NM_010569, intron 3 of 16)	55616	NM_010569	16348		NM_010569	ENSMUSG00000028344	Invs	Nphp2|inv	inversin	protein-coding
1585	chr16	87699416	87700483	+	0	NA	intron (NM_007520, intron 1 of 4)	intron (NM_007520, intron 1 of 4)	995	NM_007520	12013		NM_007520	ENSMUSG00000025612	Bach1	6230421P05Rik	BTB and CNC homology 1, basic leucine zipper transcription factor 1	protein-coding
1539	chr5	33495968	33496295	+	0	NA	Intergenic	Intergenic	-62041	NM_011320	672284		NM_011320	ENSMUSG00000029112	Nkx1-1	Nkx-1.1|Sax2	NK1 homeobox 1	protein-coding
2015	chr3	122800172	122801412	+	0	NA	intron (NR_045168, intron 1 of 3)	intron (NR_045168, intron 1 of 3)	1188	NR_045168	71647		NR_045168	ENSMUSG00000106583	4930447N08Rik	-	RIKEN cDNA 4930447N08 gene	ncRNA
1099	chr19	4625468	4625921	+	0	NA	promoter-TSS (NM_023131)	promoter-TSS (NM_023131)	-49	NR_160880	19671		NM_023131	ENSMUSG00000024889	Rce1	D19Ertd283e|D19Ertd98e	Ras converting CAAX endopeptidase 1	protein-coding
2687	chr17	27820711	27821013	+	0	NA	promoter-TSS (NM_001033279)	promoter-TSS (NM_001033279)	-320	NM_001271511	224647		NM_001033279	ENSMUSG00000056692	Ilrun	C030010A15|D17Wsu92e	inflammation and lipid regulator with UBA-like and NBR1-like domains	protein-coding
2344	chr2	26902793	26903147	+	0	NA	promoter-TSS (NM_009298)	promoter-TSS (NM_009298)	-83	NM_009298	20935		NM_009298	ENSMUSG00000036160	Surf6	D2Wsu129e|Surf-6	surfeit gene 6	protein-coding
2472	chr11	120216493	120217341	+	0	NA	Intergenic	Intergenic	14700	NR_151480	102640779		NM_175248		2900052L18Rik	-	RIKEN cDNA 2900052L18 gene	ncRNA
1967	chr14	47086932	47087446	+	0	NA	intron (NM_028966, intron 8 of 11)	L2b|LINE|L2	18212	NM_001310544	74480		NM_028966	ENSMUSG00000021838	Samd4	1700024G08Rik|1700111L17Rik|4933436G17Rik|Samd4a|Smaug|Smaug1|sunk	sterile alpha motif domain containing 4	protein-coding
2153	chr3	152340215	152340517	+	0	NA	promoter-TSS (NM_001162375)	promoter-TSS (NM_001162375)	41	NM_001162375	215708		NM_174868	ENSMUSG00000054942	Miga1	A930038D06|C030011O14Rik|Fam73a|Mita1	mitoguardin 1	protein-coding
937	chr11	61684009	61684486	+	0	NA	promoter-TSS (NM_178618)	promoter-TSS (NM_178618)	-163	NM_178618	69640		NM_178618	ENSMUSG00000042377	Fam83g	2310040C09Rik|wly	family with sequence similarity 83, member G	protein-coding
15	chr12	55820953	55821252	+	0	NA	promoter-TSS (NM_001368814)	promoter-TSS (NM_001368814)	65	NM_001368814	56784		NM_019994	ENSMUSG00000021027	Ralgapa1	2310003F20Rik|4930400K19Rik|GRIPE|Garnl1|Tulip1|mKIAA0884	Ral GTPase activating protein, alpha subunit 1	protein-coding
1032	chr9	72133067	72133815	+	0	NA	Intergenic	CpG	-21622	NM_001253865	21406		NM_011544	ENSMUSG00000032228	Tcf12	A130037E08Rik|ALF1|HEB|HEBAlt|HTF-4|HTF4|ME1|REB|bHLHb20	transcription factor 12	protein-coding
196	chr1	187505441	187505898	+	0	NA	Intergenic	Intergenic	-103337	NM_001243792	26381		NM_011935	ENSMUSG00000026610	Esrrg	ERR3|Errg|NR3B3|mKIAA0832	estrogen-related receptor gamma	protein-coding
393	chr10	29313051	29313480	+	0	NA	promoter-TSS (NM_001110195)	promoter-TSS (NM_001110195)	99	NM_001110195	52665		NM_025855	ENSMUSG00000019883	Echdc1	1700028A24Rik|D10Ertd667e|MMCD	enoyl Coenzyme A hydratase domain containing 1	protein-coding
1592	chr16	90934722	90935150	+	0	NA	promoter-TSS (NM_026502)	promoter-TSS (NM_026502)	-87	NM_026502	68001		NM_026502	ENSMUSG00000022972	Cfap298	1110004E09Rik	cilia and flagella associate protien 298	protein-coding
2306	chr9	21131207	21131749	+	0	NA	promoter-TSS (NM_001205312)	promoter-TSS (NM_001205312)	-203	NM_001205312	54721		NM_018793	ENSMUSG00000032175	Tyk2	JTK1	tyrosine kinase 2	protein-coding
388	chr10	21994353	21994889	+	0	NA	promoter-TSS (NM_011361)	promoter-TSS (NM_011361)	-45	NM_011361	20393		NM_011361	ENSMUSG00000019970	Sgk1	Sgk	serum/glucocorticoid regulated kinase 1	protein-coding
349	chr10	6839421	6839844	+	0	NA	intron (NM_001304950, intron 3 of 4)	intron (NM_001304950, intron 3 of 4)	51056	NM_001039652	18390		NM_011013	ENSMUSG00000000766	Oprm1	M-OR-1|MOP-R|MOR-1|MOR-1O|Oprm|mor|muOR	opioid receptor, mu 1	protein-coding
1394	chrX	99135790	99136202	+	0	NA	promoter-TSS (NM_010110)	promoter-TSS (NM_010110)	-65	NM_010110	13641		NM_010110	ENSMUSG00000031217	Efnb1	Cek5-L|EFL-3|Elk-L|Epl2|Eplg2|LERK-2|Lerk2|Stra1	ephrin B1	protein-coding
2049	chr3	140663419	140664323	+	0	NA	Intergenic	Intergenic	253447	NR_169132	102635403		NR_169132		Gm32754	Gm43783|Gm44309	predicted gene, 32754	ncRNA
1750	chr8	46333419	46334312	+	0	NA	Intergenic	Intergenic	-39194	NM_173789	234219		NM_173789	ENSMUSG00000047171	Helt	A830086M02|Hesl|Heslike|Mgn|megane	helt bHLH transcription factor	protein-coding
2146	chr8	123859411	123859828	+	0	NA	promoter-TSS (NM_001379289)	promoter-TSS (NM_001379289)	-151	NM_001379289	73420		NM_028536	ENSMUSG00000031971	Ccsap	1700054N08Rik	centriole, cilia and spindle associated protein	protein-coding
553	chr5	144767938	144768704	+	0	NA	promoter-TSS (NM_001081362)	promoter-TSS (NM_001081362)	-473	NM_001081362	100683		NM_133901	ENSMUSG00000045482	Trrap	-	transformation/transcription domain-associated protein	protein-coding
1383	chrX	48284413	48285429	+	0	NA	intron (NR_045916, intron 1 of 3)	intron (NR_045916, intron 1 of 3)	505	NR_045916	100500713		NR_045916		9530027J09Rik	-	RIKEN cDNA 9530027J09 gene	ncRNA
1420	chr5	15470043	15470464	+	0	NA	Intergenic	L1_Mus3|LINE|L1	6283	NM_001374725	100861702		NM_001374725	ENSMUSG00000099762	Gm21149	-	predicted gene, 21149	protein-coding
1900	chr19	11912064	11912450	+	0	NA	promoter-TSS (NM_172635)	promoter-TSS (NM_172635)	-142	NM_172635	225929		NM_172635	ENSMUSG00000046139	Patl1	Pat1b	protein associated with topoisomerase II homolog 1 (yeast)	protein-coding
509	chr10	128035311	128036117	+	0	NA	intron (NM_013608, intron 1 of 7)	CpG	368	NM_013608	17938		NM_013608	ENSMUSG00000061315	Naca	Gm1878|mKIAA0363|skNAC	nascent polypeptide-associated complex alpha polypeptide	protein-coding
268	chr2	125122445	125122917	+	0	NA	intron (NM_001162417, intron 1 of 18)	intron (NM_001162417, intron 1 of 18)	979	NM_001162418	17876		NM_010852	ENSMUSG00000027201	Myef2	9430071B01|mKIAA1341	myelin basic protein expression factor 2, repressor	protein-coding
2365	chr11	113942160	113942907	+	0	NA	intron (NM_172800, intron 2 of 44)	intron (NM_172800, intron 2 of 44)	124496	NM_172800	237979		NM_172800	ENSMUSG00000041592	Sdk2	4632412F08Rik|5330435L01Rik|Sdk-2|mKIAA1514	sidekick cell adhesion molecule 2	protein-coding
1095	chr6	116207639	116208482	+	0	NA	promoter-TSS (NR_131013)	promoter-TSS (NR_131013)	27	NM_026585	28006		NM_026585	ENSMUSG00000024104	Washc2	A130095H06|C530005J20Rik|D6Wsu116e|Fam21	WASH complex subunit 2	protein-coding
1377	chr16	42275676	42276642	+	0	NA	intron (NM_008083, intron 2 of 2)	intron (NM_008083, intron 2 of 2)	27310	NR_105858	102466172		NR_105858	ENSMUSG00000098300	Mir6540	Gm27780|mir-6540|mmu-mir-6540	microRNA 6540	ncRNA
2637	chr5	100845636	100845941	+	0	NA	promoter-TSS (NM_172715)	promoter-TSS (NM_172715)	-441	NM_172715	231510		NM_172715	ENSMUSG00000029314	Gpat3	1-AGPAT|1-AGPAT 9|4933407I02Rik|4933408F15|A230097K15Rik|AGPAT 10|Agpat9|GPAT-3|mGPAT3	glycerol-3-phosphate acyltransferase 3	protein-coding
2019	chr3	127281612	127282018	+	0	NA	intron (NM_001327938, intron 1 of 47)	MLT1A1|LTR|ERVL-MaLR	120510	NR_105030	100862268		NR_105029	ENSMUSG00000097456	Gm16958	-	predicted gene, 16958	ncRNA
2028	chr3	133091741	133092281	+	0	NA	promoter-TSS (NM_001356309)	promoter-TSS (NM_001356309)	28	NM_001356309	67553		NM_026231	ENSMUSG00000028018	Gstcd	4933434L15Rik	glutathione S-transferase, C-terminal domain containing	protein-coding
1051	chr9	83833932	83834697	+	0	NA	promoter-TSS (NM_001110265)	promoter-TSS (NM_001110265)	-375	NM_001284272	22137		NM_009445	ENSMUSG00000038379	Ttk	Esk1|Mps1|PYT|esk	Ttk protein kinase	protein-coding
2116	chr1	62325654	62326227	+	0	NA	intron (NM_001081050, intron 16 of 22)	MER135|DNA|DNA	-189831	NR_151537	105243940		NR_151537	ENSMUSG00000085019	Pard3bos2	Gm12747	par-3 family cell polarity regulator beta, opposite strand 2	ncRNA
2508	chr9	46482742	46483315	+	0	NA	Intergenic	Intergenic	-163042	NM_183104	74361		NM_183104	ENSMUSG00000056617	4931429L15Rik	-	RIKEN cDNA 4931429L15 gene	protein-coding
1589	chr13	58450455	58451015	+	0	NA	Intergenic	Intergenic	-47392	NM_001301341	15387		NM_025279	ENSMUSG00000021546	Hnrnpk	Hnrpk|KBBP|NOVA	heterogeneous nuclear ribonucleoprotein K	protein-coding
1535	chr2	181766759	181767243	+	0	NA	promoter-TSS (NM_008665)	promoter-TSS (NM_008665)	-28	NM_008665	17932		NM_008665	ENSMUSG00000010505	Myt1	Nzf2|Nzf2a|Nzf2b|Nztf2	myelin transcription factor 1	protein-coding
718	chr6	50261410	50261996	+	0	NA	promoter-TSS (NM_018769)	promoter-TSS (NM_018769)	66	NM_018769	54722		NM_018769	ENSMUSG00000029821	Gsdme	2310037D07Rik|4932441K13Rik|Dfna5|Dfna5h|EG14210|Fin15	gasdermin E	protein-coding
996	chr15	78983002	78983490	+	0	NA	intron (NM_001024716, intron 1 of 13)	CpG	190	NM_001024716	110253		NM_138579	ENSMUSG00000033088	Triobp	EST478828|Tara|mKIAA1662	TRIO and F-actin binding protein	protein-coding
1220	chr9	109832519	109833039	+	0	NA	promoter-TSS (NM_018757)	promoter-TSS (NM_018757)	-15	NM_018757	54369		NM_018757	ENSMUSG00000032478	Nme6	nm23-M6	NME/NM23 nucleoside diphosphate kinase 6	protein-coding
95	chr7	72750897	72752079	+	0	NA	Intergenic	Intergenic	-102138	NR_169100	100042880		NR_169100	ENSMUSG00000081895	Rpl17-ps10	Gm10294	ribosomal protein L17, pseudogene 10	pseudo
2064	chr19	47464642	47465336	+	0	NA	promoter-TSS (NM_001164717)	promoter-TSS (NM_001164717)	-578	NM_008018	14218		NM_008018	ENSMUSG00000053617	Sh3pxd2a	2310014D11Rik|C230050L11|EG329070|Fish|Gm5098|Sh3md1|TSK5|Tks5	SH3 and PX domains 2A	protein-coding
2123	chr6	121165817	121166465	+	0	NA	Intergenic	Intergenic	-17526	NR_130903	74043		NM_028730	ENSMUSG00000067825	Pex26	4632428M11Rik	peroxisomal biogenesis factor 26	protein-coding
329	chr12	99736871	99738137	+	0	NA	intron (NM_030172, intron 5 of 5)	intron (NM_030172, intron 5 of 5)	94408	NR_166738	105245440		NR_166738	ENSMUSG00000113136	Gm19951	-	predicted gene, 19951	ncRNA
1867	chr14	22546295	22546910	+	0	NA	intron (NM_028275, intron 2 of 6)	intron (NM_028275, intron 2 of 6)	-3804	NR_046307	74896		NR_046307	ENSMUSG00000114412	4930405A10Rik	4930456G20Rik	RIKEN cDNA 4930405A10 gene	ncRNA
2337	chr4	34687063	34687659	+	0	NA	promoter-TSS (NM_011895)	promoter-TSS (NM_011895)	77	NM_011895	24060		NM_011895	ENSMUSG00000028293	Slc35a1	CMP-SA-Tr|CMP-Sia-Tr|CST	solute carrier family 35 (CMP-sialic acid transporter), member 1	protein-coding
1482	chr16	76319568	76320588	+	0	NA	intron (NM_173440, intron 3 of 3)	intron (NM_173440, intron 3 of 3)	52971	NM_173440	268903		NM_173440	ENSMUSG00000048490	Nrip1	6030458L20Rik|8430438I05Rik|9630050P12|RIP140	nuclear receptor interacting protein 1	protein-coding
1677	chr5	67150501	67151427	+	0	NA	Intergenic	Intergenic	-51838	NM_008888	18935		NM_008888	ENSMUSG00000012520	Phox2b	Dilp1|NBPhox|Pmx2b|Px2b	paired-like homeobox 2b	protein-coding
1892	chr8	95833028	95834064	+	0	NA	Intergenic	Intergenic	19945	NM_172758	234595		NM_172758	ENSMUSG00000036534	Slc38a7	D430050E18	solute carrier family 38, member 7	protein-coding
358	chr10	9142675	9143332	+	0	NA	Intergenic	Intergenic	-256933	NM_175155	70097		NM_175155	ENSMUSG00000015305	Sash1	1100001C18Rik|2500002E12Rik|A330076K04Rik|mKIAA0790	SAM and SH3 domain containing 1	protein-coding
18	chr1	162477603	162478094	+	0	NA	5' UTR (NM_172646, exon 1 of 20)	5' UTR (NM_172646, exon 1 of 20)	186	NM_172646	103967		NM_172646	ENSMUSG00000040265	Dnm3	9630020E24Rik|B230343F03Rik|C530045C17|Dyna III|mKIAA0820	dynamin 3	protein-coding
2575	chr12	21285668	21286540	+	0	NA	promoter-TSS (NM_018813)	promoter-TSS (NM_018813)	180	NM_001355609	16413		NM_008403	ENSMUSG00000062352	Itgb1bp1	Icap1	integrin beta 1 binding protein 1	protein-coding
579	chr11	3159714	3159939	+	0	NA	intron (NM_030207, intron 10 of 32)	MTD|LTR|ERVL-MaLR	33777	NM_030207	78887		NM_030207	ENSMUSG00000023764	Sfi1	-	Sfi1 homolog, spindle assembly associated (yeast)	protein-coding
2445	chr9	44066791	44067056	+	0	NA	promoter-TSS (NM_198092)	promoter-TSS (NM_198092)	-98	NM_198092	53376		NM_016808	ENSMUSG00000032010	Usp2	B930035K21Rik|Ubp41	ubiquitin specific peptidase 2	protein-coding
1221	chr9	110408044	110408591	+	0	NA	promoter-TSS (NM_001081043)	promoter-TSS (NM_001081043)	-107	NM_001081043	104831		NM_001081043	ENSMUSG00000036057	Ptpn23	PTP-TD14	protein tyrosine phosphatase, non-receptor type 23	protein-coding
2258	chr11	109144764	109145038	+	0	NA	promoter-TSS (NR_037978)	promoter-TSS (NR_037978)	-532	NR_037978	268498		NM_001085512	ENSMUSG00000078605	E030025P04Rik	Gm664	RIKEN cDNA E030025P04 gene	ncRNA
1732	chr13	92232175	92232881	+	0	NA	intron (NM_010829, intron 20 of 23)	intron (NM_010829, intron 20 of 23)	-100700	NM_009027	19418		NM_009027	ENSMUSG00000021708	Rasgrf2	6330417G04Rik|Grf2|Ras-GRF2	RAS protein-specific guanine nucleotide-releasing factor 2	protein-coding
583	chr11	3913528	3914229	+	0	NA	5' UTR (NM_153142, exon 1 of 2)	5' UTR (NM_153142, exon 1 of 2)	786	NM_153142	103710		NM_153142	ENSMUSG00000048807	Slc35e4	A330108F03Rik	solute carrier family 35, member E4	protein-coding
598	chr11	17158979	17159319	+	0	NA	promoter-TSS (NM_024459)	promoter-TSS (NM_024459)	-149	NM_024459	19058		NM_024459	ENSMUSG00000033953	Ppp3r1	CaNB1|Cnb1|MCIP1	protein phosphatase 3, regulatory subunit B, alpha isoform (calcineurin B, type I)	protein-coding
112	chr2	95053787	95054907	+	0	NA	Intergenic	Intergenic	-323641	NR_168282	102636406		NR_168282	ENSMUSG00000087069	Gm13793	-	predicted gene 13793	ncRNA
1050	chr9	83805939	83806562	+	0	NA	promoter-TSS (NM_148941)	promoter-TSS (NM_148941)	55	NM_148941	83603		NM_148941	ENSMUSG00000032262	Elovl4	-	ELOVL fatty acid elongase 4	protein-coding
1299	chr4	148921280	148922524	+	0	NA	intron (NM_001159344, intron 4 of 20)	intron (NM_001159344, intron 4 of 20)	30420	NR_154553	108168987		NR_154553		Gm13205	-	predicted gene 13205	ncRNA
2215	chr11	103101654	103102199	+	0	NA	promoter-TSS (NM_152813)	promoter-TSS (NM_152813)	238	NM_025988	67131		NM_025988	ENSMUSG00000056938	Acbd4	2010009P05Rik|2010015A21Rik	acyl-Coenzyme A binding domain containing 4	protein-coding
1835	chr3	94477866	94478274	+	0	NA	promoter-TSS (NM_001289616)	promoter-TSS (NM_001289616)	-225	NM_001357786	78784		NM_172434	ENSMUSG00000028137	Celf3	4930415M08Rik|BRUNOL1|CAGH4|ERDA4|ETR-1|Tnrc4	CUGBP, Elav-like family member 3	protein-coding
2415	chr9	22307459	22308030	+	0	NA	promoter-TSS (NM_145612)	promoter-TSS (NM_145612)	-106	NM_145612	235050		NM_145612	ENSMUSG00000066829	Zfp810	-	zinc finger protein 810	protein-coding
1499	chrX	144231912	144232981	+	0	NA	Intergenic	Intergenic	-65344	NR_030448	751551		NR_030448	ENSMUSG00000119616	Mir680-2	Mirn680-2	microRNA 680-2	ncRNA
1985	chr8	104641661	104642234	+	0	NA	promoter-TSS (NM_026753)	promoter-TSS (NM_026753)	-219	NM_026753	68523		NM_026753	ENSMUSG00000031879	Ciao2b	1110019N10Rik|Fam96b	cytosolic iron-sulfur assembly component 2B	protein-coding
1889	chr8	95242856	95243711	+	0	NA	intron (NM_001195413, intron 31 of 32)	intron (NM_001195413, intron 31 of 32)	-40457	NM_001372313	16582		NM_010631	ENSMUSG00000031788	Kifc3	-	kinesin family member C3	protein-coding
1939	chr19	33391685	33392189	+	0	NA	non-coding (NR_166828, exon 1 of 4)	non-coding (NR_166828, exon 1 of 4)	136	NR_166828	102631731		NR_166828		2810449D17Rik	Gm29998	RIKEN cDNA 2810449D17 gene	ncRNA
2072	chr14	54754534	54754897	+	0	NA	intron (NM_016972, intron 3 of 10)	intron (NM_016972, intron 3 of 10)	27171	NM_016972	50934		NM_016972	ENSMUSG00000022180	Slc7a8	LAT2	solute carrier family 7 (cationic amino acid transporter, y+ system), member 8	protein-coding
2606	chr1	155442714	155443543	+	0	NA	Intergenic	Intergenic	-25684	NM_011273	19775		NM_011273	ENSMUSG00000026469	Xpr1	Rmc-1|Rmc1|Sxv|Syg1|XR	xenotropic and polytropic retrovirus receptor 1	protein-coding
98	chr7	73606721	73607429	+	0	NA	Intergenic	Intergenic	-48680	NR_037569	69170		NR_037569	ENSMUSG00000101970	Chaserr	1810026B05Rik|linc2025	CHD2 adjacent suppressive regulatory RNA	ncRNA
1694	chr5	75155914	75156626	+	0	NA	5' UTR (NM_001083316, exon 1 of 23)	5' UTR (NM_001083316, exon 1 of 23)	104	NM_001083316	18595		NM_011058	ENSMUSG00000029231	Pdgfra	CD140a|Pdgfr-2	platelet derived growth factor receptor, alpha polypeptide	protein-coding
1421	chr2	169632474	169632772	+	0	NA	5' UTR (NM_080455, exon 1 of 2)	5' UTR (NM_080455, exon 1 of 2)	114	NM_080455	228911		NM_080455	ENSMUSG00000047907	Tshz2	2900073F20Rik|B830045G17|Mtsh2|Sdccag33l|Tsh2|Zfp218|mKIAA4248|teashirt2	teashirt zinc finger family member 2	protein-coding
2458	chr2	32174201	32174808	+	0	NA	intron (NM_001159634, intron 1 of 31)	intron (NM_001159634, intron 1 of 31)	23356	NM_172661	227723		NM_172661	ENSMUSG00000039262	Prrc2b	5830434P21Rik|Bat2l|Bat2l1|D430039P21|mKIAA0515	proline-rich coiled-coil 2B	protein-coding
1157	chr9	106438142	106438499	+	0	NA	promoter-TSS (NM_025371)	promoter-TSS (NM_025371)	-84	NM_025371	109652		NM_025371	ENSMUSG00000023262	Acy1	1110014J22Rik|Acy-1	aminoacylase 1	protein-coding
1901	chr3	106547496	106547920	+	0	NA	promoter-TSS (NM_001293694)	promoter-TSS (NM_001293694)	-83	NM_001357818	99712		NM_133869	ENSMUSG00000040774	Cept1	9930118K05Rik|mCEPT1	choline/ethanolaminephosphotransferase 1	protein-coding
1795	chr13	98768265	98768785	+	0	NA	intron (NM_172591, intron 8 of 25)	intron (NM_172591, intron 8 of 25)	46924	NM_172591	218503		NM_172591	ENSMUSG00000041685	Fcho2	5832424M12Rik	FCH domain only 2	protein-coding
1751	chr8	46530558	46530990	+	0	NA	intron (NM_007981, intron 16 of 20)	intron (NM_007981, intron 16 of 20)	-21295	NR_160797	71876		NM_027973	ENSMUSG00000031629	Cenpu	1700029A22Rik|Mlf1ip	centromere protein U	protein-coding
1683	chr5	68749380	68750060	+	0	NA	Intergenic	Intergenic	591989	NM_175519	243043		NM_175519	ENSMUSG00000037653	Kctd8	A730087N02Rik	potassium channel tetramerisation domain containing 8	protein-coding
2245	chr1	66250875	66252515	+	0	NA	5' UTR (NM_008632, exon 3 of 14)	5' UTR (NM_008632, exon 3 of 14)	-70029	NM_001310634	17756		NM_008632	ENSMUSG00000015222	Map2	G1-397-34|MAP-2|Mtap-2|Mtap2|repro4	microtubule-associated protein 2	protein-coding
912	chr9	58581923	58582421	+	0	NA	promoter-TSS (NM_001293673)	promoter-TSS (NM_001293673)	-68	NM_001293673	20320		NM_009145	ENSMUSG00000032336	Nptn	NP65|SDR-1|Sdfr1	neuroplastin	protein-coding
238	chr7	98309334	98309675	+	0	NA	promoter-TSS (NM_025408)	promoter-TSS (NM_025408)	38	NR_153759	66190		NM_025408	ENSMUSG00000030760	Acer3	1110057L18Rik|5430429L08Rik|Phca|aPHC	alkaline ceramidase 3	protein-coding
1567	chr3	27153839	27154249	+	0	NA	promoter-TSS (NM_001177626)	promoter-TSS (NM_001177626)	18	NR_040548	76657		NR_040548	ENSMUSG00000097584	1700125G22Rik	-	RIKEN cDNA 1700125G22 gene	ncRNA
2665	chr2	75089447	75090559	+	0	NA	Intergenic	Intergenic	101851	NR_164193	105244208		NR_164193	ENSMUSG00000081406	Rps6-ps4	Gm13654	ribosomal protein S6, pseudogene 4	pseudo
619	chr6	4812491	4812936	+	0	NA	intron (NR_157243, intron 2 of 3)	intron (NR_157243, intron 2 of 3)	3615	NR_157243	102637299		NR_157243	ENSMUSG00000093570	Gm20714	-	predicted gene 20714	ncRNA
1282	chrX	7188340	7188914	+	0	NA	promoter-TSS (NM_016691)	promoter-TSS (NM_016691)	87	NM_016691	12728		NM_016691	ENSMUSG00000004317	Clcn5	5430408K11Rik|ClC-5|Clc4-1|Clc5|Clcn4-1|D930009B12Rik|DXImx42e|Sfc13	chloride channel, voltage-sensitive 5	protein-coding
2449	chr9	44772744	44773226	+	0	NA	promoter-TSS (NM_023831)	promoter-TSS (NM_023831)	-24	NM_023831	76568		NM_023831	ENSMUSG00000002031	Ift46	1500035H01Rik|c11orf2	intraflagellar transport 46	protein-coding
2264	chr1	73363700	73364159	+	0	NA	promoter-TSS (NR_168702)	promoter-TSS (NR_168702)	23	NR_168702	102633545		NR_168702		Gm31344	-	predicted gene, 31344	ncRNA
19	chr1	162548542	162548936	+	0	NA	promoter-TSS (NM_144877)	promoter-TSS (NM_144877)	-394	NM_144877	71449		NM_144877	ENSMUSG00000026694	Mettl13	5630401D24Rik|Eef1aknmt	methyltransferase 13, eEF1A lysine and N-terminal methyltransferase	protein-coding
309	chr1	30873620	30873979	+	0	NA	Intergenic	CpG	-10543	NM_001081080	213109		NM_025871	ENSMUSG00000048874	Phf3	2310061N19Rik	PHD finger protein 3	protein-coding
2579	chr12	25095866	25096515	+	0	NA	promoter-TSS (NM_010496)	promoter-TSS (NM_010496)	-98	NM_010496	15902		NM_010496	ENSMUSG00000020644	Id2	Idb2|bHLHb26	inhibitor of DNA binding 2	protein-coding
156	chr10	80248811	80249429	+	0	NA	promoter-TSS (NM_029272)	promoter-TSS (NM_029272)	-329	NM_029272	75406		NM_029272	ENSMUSG00000020153	Ndufs7	1010001M04Rik|CI-20kD	NADH:ubiquinone oxidoreductase core subunit S7	protein-coding
353	chr12	104617341	104617621	+	0	NA	Intergenic	Intergenic	134471	NM_148948	192119		NM_148948	ENSMUSG00000041415	Dicer1	1110006F08Rik|D12Ertd7e|aviD|mKIAA0928	dicer 1, ribonuclease type III	protein-coding
1992	chr8	107150338	107150803	+	0	NA	promoter-TSS (NM_025558)	promoter-TSS (NM_025558)	-91	NM_025558	66427		NM_025558	ENSMUSG00000031924	Cyb5b	1810044O22Rik|Cyb5m	cytochrome b5 type B	protein-coding
2387	chr11	115765085	115765664	+	0	NA	promoter-TSS (NM_028014)	promoter-TSS (NM_028014)	-59	NM_028014	71947		NM_028014	ENSMUSG00000020747	Tmem94	2310067B10Rik|Kiaa0195|mKIAA0195	transmembrane protein 94	protein-coding
2644	chr7	46639517	46640203	+	0	NA	promoter-TSS (NM_013789)	promoter-TSS (NM_013789)	-53	NM_013789	27414		NM_013789	ENSMUSG00000030839	Sergef	DelGEF|Gef|Gnef|Gnefr	secretion regulating guanine nucleotide exchange factor	protein-coding
1432	chr5	24604527	24605477	+	0	NA	Intergenic	Intergenic	-3000	NM_025891	66993		NM_025891	ENSMUSG00000028949	Smarcd3	1500001J14Rik|2210409C08Rik|BAF60C	SWI/SNF related, matrix associated, actin dependent regulator of chromatin, subfamily d, member 3	protein-coding
2228	chr1	63204139	63204744	+	0	NA	intron (NM_001285936, intron 1 of 6)	intron (NM_001285936, intron 1 of 6)	4083	NM_001285937	73884		NM_028673	ENSMUSG00000027520	Zdbf2	4930431J08Rik|9330107J05Rik	zinc finger, DBF-type containing 2	protein-coding
1251	chr16	7043847	7044986	+	0	NA	intron (NM_001359729, intron 1 of 13)	intron (NM_001359729, intron 1 of 13)	5046	NM_001359728	268859		NM_021477	ENSMUSG00000008658	Rbfox1	A2bp|A2bp1|Hrnbp1|fox-1	RNA binding protein, fox-1 homolog (C. elegans) 1	protein-coding
2219	chr14	68261641	68262296	+	0	NA	Intergenic	Intergenic	-136964	NM_008691	18040		NM_008691	ENSMUSG00000022054	Nefm	NF-M|NF160|NF165|Nef3|Nfm	neurofilament, medium polypeptide	protein-coding
1295	chr4	148708547	148709341	+	0	NA	Intergenic	Intergenic	65627	NM_001085505	230909		NM_001085505	ENSMUSG00000070577	Gm572	b2b1167Clo	predicted gene 572	protein-coding
593	chr11	6605733	6606056	+	0	NA	5' UTR (NM_001081652, exon 1 of 8)	5' UTR (NM_001081652, exon 1 of 8)	160	NM_001081652	192950		NM_001081652	ENSMUSG00000041073	Nacad	D230024G13Rik|mKIAA0363	NAC alpha domain containing	protein-coding
588	chr11	5762051	5762491	+	0	NA	5' UTR (NM_001361588, exon 1 of 7)	5' UTR (NM_001361588, exon 1 of 7)	105	NM_001077661	72046		NM_178623	ENSMUSG00000049680	Urgcp	2010005J08Rik|9130001I21Rik|Urg4|mKIAA1507	upregulator of cell proliferation	protein-coding
115	chr2	102038053	102038625	+	0	NA	intron (NM_178886, intron 4 of 5)	intron (NM_178886, intron 4 of 5)	148121	NM_178886	241576		NM_178886	ENSMUSG00000048058	Ldlrad3	6430500P08|Lrad3	low density lipoprotein receptor class A domain containing 3	protein-coding
1020	chr19	4231532	4232048	+	0	NA	promoter-TSS (NR_132280)	promoter-TSS (NR_132280)	-103	NM_027196	69745		NM_027196	ENSMUSG00000024854	Pold4	2410012M21Rik|Polds|p12	polymerase (DNA-directed), delta 4	protein-coding
549	chr7	127421773	127422241	+	0	NA	promoter-TSS (NM_026999)	promoter-TSS (NM_026999)	27	NM_026999	69234		NM_026999	ENSMUSG00000045251	Zfp688	2810407K09Rik	zinc finger protein 688	protein-coding
967	chr6	89121244	89121919	+	0	NA	Intergenic	MIR|SINE|MIR	-19413	NR_121596	434065		NM_001033491	ENSMUSG00000090254	Gm1965	-	predicted gene 1965	ncRNA
1782	chr3	85369452	85369797	+	0	NA	Intergenic	MIRc|SINE|MIR	52105	NR_040542	73283		NR_040542	ENSMUSG00000099995	1700036G14Rik	-	RIKEN cDNA 1700036G14 gene	ncRNA
1500	chrX	150458888	150459254	+	0	NA	promoter-TSS (NM_001164683)	promoter-TSS (NM_001164683)	79	NM_001359039	382245		NM_001164683	ENSMUSG00000041353	Vcf2	2700081K05Rik|6330540D07Rik|CXorf44-like|Tmem29	VCP nuclear cofactor family member 2	protein-coding
956	chr6	86052293	86053282	+	0	NA	intron (NM_001271858, intron 1 of 15)	intron (NM_001271858, intron 1 of 15)	24106	NM_001271860	11519		NM_013458	ENSMUSG00000030000	Add2	2900072M03Rik|add97	adducin 2	protein-coding
1801	chr13	102804642	102805618	+	0	NA	intron (NM_175171, intron 6 of 28)	intron (NM_175171, intron 6 of 28)	44875	NR_130171	76624		NR_130171	ENSMUSG00000091906	1700099I09Rik	-	RIKEN cDNA 1700099I09 gene	ncRNA
2614	chr1	156230598	156231289	+	0	NA	Intergenic	Intergenic	-25917	NM_177838	329274		NM_177838	ENSMUSG00000015484	Fam163a	A230106N23Rik	family with sequence similarity 163, member A	protein-coding
529	chr5	138194021	138194566	+	0	NA	promoter-TSS (NM_177878)	promoter-TSS (NM_177878)	-21	NM_177878	330216		NM_177878	ENSMUSG00000049285	Mblac1	-	metallo-beta-lactamase domain containing 1	protein-coding
99	chr7	73712774	73713064	+	0	NA	Intergenic	Intergenic	-26356	NR_033604	244061		NR_033604	ENSMUSG00000108337	Gm4971	EG244061	Smad nuclear interacting protein 1 pseudogene	pseudo
1495	chrX	143896663	143897314	+	0	NA	intron (NM_010025, intron 3 of 6)	intron (NM_010025, intron 3 of 6)	36136	NM_001110222	13193		NM_010025	ENSMUSG00000031285	Dcx	Dbct	doublecortin	protein-coding
1989	chr8	105758399	105758749	+	0	NA	promoter-TSS (NM_001368388)	promoter-TSS (NM_001368388)	33	NM_001368385	70575		NM_027469	ENSMUSG00000013150	Gfod2	5730466C23Rik	glucose-fructose oxidoreductase domain containing 2	protein-coding
1127	chr15	97606836	97607180	+	0	NA	Intergenic	Intergenic	98814	NM_028003	71919		NM_028003	ENSMUSG00000022466	Rpap3	2310042P20Rik|D15Ertd682e	RNA polymerase II associated protein 3	protein-coding
2419	chr9	25084604	25085236	+	0	NA	Intergenic	Intergenic	66861	NM_020586	80517		NM_020586	ENSMUSG00000008429	Herpud2	5031400M07Rik	HERPUD family member 2	protein-coding
1839	chr3	95281493	95282196	+	0	NA	5' UTR (NM_173347, exon 1 of 8)	5' UTR (NM_173347, exon 1 of 8)	232	NM_173347	229589		NM_173347	ENSMUSG00000015711	Prune1	9230112O05Rik|C130058A12|DRES-17|HTCD37|PRUNEM1|Prune|Prune-M1	prune exopolyphosphatase	protein-coding
1935	chr3	122245173	122245768	+	0	NA	promoter-TSS (NM_008129)	promoter-TSS (NM_008129)	-87	NM_008129	14630		NM_008129	ENSMUSG00000028124	Gclm	Gcmc|Glclr	glutamate-cysteine ligase, modifier subunit	protein-coding
2428	chr7	19119655	19120107	+	0	NA	promoter-TSS (NM_175530)	promoter-TSS (NM_175530)	22	NM_175530	243867		NM_175530	ENSMUSG00000050428	Fbxo46	20D7-FC4|4932704E22Rik|Fbxo34l	F-box protein 46	protein-coding
1885	chr8	91661787	91662323	+	0	NA	intron (NM_011936, intron 8 of 8)	intron (NM_011936, intron 8 of 8)	139599	NM_001253822	16373		NM_008393	ENSMUSG00000031734	Irx3	-	Iroquois related homeobox 3	protein-coding
1451	chr13	41000834	41001261	+	0	NA	promoter-TSS (NM_026550)	promoter-TSS (NM_026550)	37	NM_026550	68083		NM_026550	ENSMUSG00000038683	Pak1ip1	5830431I15Rik|5930415H02Rik|Gdpd1|PIP1	PAK1 interacting protein 1	protein-coding
869	chr18	59606843	59607594	+	0	NA	Intergenic	Intergenic	27588	NR_105773	102465182		NR_105773	ENSMUSG00000098287	Mir6355	Gm27473|mmu-mir-6355	microRNA 6355	ncRNA
1232	chr4	136738049	136738692	+	0	NA	intron (NM_001290753, intron 3 of 15)	intron (NM_001290753, intron 3 of 15)	97642	NM_010142	13844		NM_010142	ENSMUSG00000028664	Ephb2	Cek5|Drt|ETECK|Erk|Hek5|Nuk|Prkm5|Qek5|Sek3|Tyro5	Eph receptor B2	protein-coding
1721	chr13	80514424	80515128	+	0	NA	Intergenic	Intergenic	-368608	NR_153410	105171		NM_178917	ENSMUSG00000074794	Arrdc3	mKIAA1376	arrestin domain containing 3	protein-coding
2669	chr2	75832148	75832448	+	0	NA	exon (NM_172666, exon 1 of 20)	exon (NM_172666, exon 1 of 20)	121	NM_172666	228061		NM_172666	ENSMUSG00000042410	Agps	5832437L22|9930035G10Rik|Adaps|Adas|Adhaps|Adps|Aldhpsy|bs2	alkylglycerone phosphate synthase	protein-coding
915	chr9	59486621	59487131	+	0	NA	promoter-TSS (NM_019927)	promoter-TSS (NM_019927)	-502	NM_019927	23806		NM_019927	ENSMUSG00000025234	Arih1	Ari|Ari1|Hari|Hhari|Ubch7bp|Uip77	ariadne RBR E3 ubiquitin protein ligase 1	protein-coding
167	chr1	180256112	180256639	+	0	NA	promoter-TSS (NM_001128605)	promoter-TSS (NM_001128605)	-30	NR_168339	102634049		NR_168339	ENSMUSG00000102923	Gm31728	-	predicted gene, 31728	ncRNA
233	chr5	123076283	123076586	+	0	NA	exon (NM_001039723, exon 1 of 12)	exon (NM_001039723, exon 1 of 12)	159	NM_001039723	330189		NM_001039723	ENSMUSG00000054434	Tmem120b	-	transmembrane protein 120B	protein-coding
2464	chr2	35109503	35109750	+	0	NA	5' UTR (NM_012018, exon 1 of 44)	5' UTR (NM_012018, exon 1 of 44)	130	NM_001379274	26920		NM_012018	ENSMUSG00000057110	Cntrl	6720467O09Rik|Cep1|Cep110|IB3/5|Ma2a8|b2b1468.1Clo|b2b1468Clo	centriolin	protein-coding
2249	chr1	72212123	72212511	+	0	NA	promoter-TSS (NM_001357488)	promoter-TSS (NM_001357488)	-3	NM_001357488	381269		NM_001005423	ENSMUSG00000039395	Mreg	Gm974|Wdt2|dsu	melanoregulin	protein-coding
2373	chr11	115104886	115105217	+	0	NA	intron (NM_001163753, intron 1 of 8)	intron (NM_001163753, intron 1 of 8)	13620	NM_001163753	58222		NM_021411	ENSMUSG00000020732	Rab37	B230331O03Rik|B230354I04Rik	RAB37, member RAS oncogene family	protein-coding
1633	chr8	25201520	25201816	+	0	NA	promoter-TSS (NM_177089)	promoter-TSS (NM_177089)	-126	NM_199323	320165		NM_177089	ENSMUSG00000065954	Tacc1	4833447E04Rik|B230378H13Rik	transforming, acidic coiled-coil containing protein 1	protein-coding
1799	chr13	100651126	100651356	+	0	NA	promoter-TSS (NM_011233)	promoter-TSS (NM_011233)	-102	NM_027139	108143		NM_027139	ENSMUSG00000052293	Taf9	2310012M09Rik|TAFII31|TAFII32|Taf2g	TATA-box binding protein associated factor 9	protein-coding
2613	chr1	156089734	156090743	+	0	NA	intron (NM_177838, intron 1 of 4)	intron (NM_177838, intron 1 of 4)	49377	NM_001160181	240832		NM_022329	ENSMUSG00000050565	Tor1aip2	1110020D10Rik|15kDa|A130072J07|Ifrg15|Lull1	torsin A interacting protein 2	protein-coding
910	chr15	76380175	76380525	+	0	NA	promoter-TSS (NM_175457)	promoter-TSS (NM_175457)	-163	NM_175457	223658		NM_175457	ENSMUSG00000022558	Mroh1	D330001F17Rik|Heatr7a	maestro heat-like repeat family member 1	protein-coding
1789	chr3	88913765	88914242	+	0	NA	promoter-TSS (NM_144898)	promoter-TSS (NM_144898)	-53	NM_144898	229524		NM_144898	ENSMUSG00000068922	Msto1	mst	misato 1, mitochondrial distribution and morphology regulator	protein-coding
1735	chr17	15990053	15990722	+	0	NA	Intergenic	Intergenic	-159141	NM_001372256	68799		NM_178615	ENSMUSG00000048027	Rgmb	1110059F19Rik|DRAGON	repulsive guidance molecule family member B	protein-coding
1067	chr4	118276369	118276693	+	0	NA	intron (NM_011213, intron 3 of 32)	intron (NM_011213, intron 3 of 32)	14866	NM_011213	19268		NM_011213	ENSMUSG00000033295	Ptprf	LAR|LARS|RPTP-LAR	protein tyrosine phosphatase receptor type F	protein-coding
613	chr7	132425697	132426634	+	0	NA	Intergenic	Intergenic	-108937	NM_029935	77590		NM_029935	ENSMUSG00000030930	Chst15	4631426J05Rik|BRAG|GalNAc4S-6ST|GalNAcS-6ST|MAd5|mKIAA0598	carbohydrate sulfotransferase 15	protein-coding
934	chr11	60777302	60777575	+	0	NA	promoter-TSS (NM_175491)	promoter-TSS (NM_175491)	-73	NM_009410	21975		NM_009410	ENSMUSG00000002814	Top3a	-	topoisomerase (DNA) III alpha	protein-coding
2212	chr11	102455826	102456136	+	0	NA	exon (NM_010575, exon 28 of 30)	exon (NM_010575, exon 28 of 30)	-8318	NM_199200	217219		NM_199200	ENSMUSG00000034685	Fam171a2	-	family with sequence similarity 171, member A2	protein-coding
131	chr2	118373442	118374102	+	0	NA	promoter-TSS (NM_201367)	promoter-TSS (NM_201367)	-353	NM_201367	381413		NM_201367	ENSMUSG00000040133	Gpr176	Gm1012	G protein-coupled receptor 176	protein-coding
97	chr7	73399502	73400101	+	0	NA	intron (NM_177740, intron 2 of 3)	intron (NM_177740, intron 2 of 3)	-24027	NR_040325	319783		NR_040324	ENSMUSG00000097756	A730056A06Rik	-	RIKEN cDNA A730056A06 gene	ncRNA
2572	chr12	16894299	16894726	+	0	NA	promoter-TSS (NM_009072)	promoter-TSS (NM_009072)	-466	NM_009072	19878		NM_009072	ENSMUSG00000020580	Rock2	B230113H15Rik|ROKalpha|Rho-kinase|Rock-II|Rock2m|mKIAA0619	Rho-associated coiled-coil containing protein kinase 2	protein-coding
2626	chr5	96162317	96163036	+	0	NA	promoter-TSS (NM_144910)	promoter-TSS (NM_144910)	-686	NM_144910	231464		NM_144910	ENSMUSG00000034724	Cnot6l	4932442K20Rik	CCR4-NOT transcription complex, subunit 6-like	protein-coding
1851	chr3	101967102	101967963	+	0	NA	Intergenic	Intergenic	-42613	NM_178777	18072		NM_178777	ENSMUSG00000048540	Nhlh2	6230401I09Rik|Hen2|NSCL2|Nscl-2|bHLHa34	nescient helix loop helix 2	protein-coding
1999	chr8	108714606	108714893	+	0	NA	5' UTR (NM_007496, exon 1 of 10)	5' UTR (NM_007496, exon 1 of 10)	105	NM_007496	11906		NM_007496	ENSMUSG00000038872	Zfhx3	A230102L03Rik|Atbf1|Sci|WBP9|mKIAA4228	zinc finger homeobox 3	protein-coding
1485	chr16	77382967	77383477	+	0	NA	intron (NR_015543, intron 2 of 4)	intron (NR_015543, intron 2 of 4)	53894	NR_015543	77994		NR_015543	ENSMUSG00000090386	Mir99ahg	2810055G20Rik|D730043B02Rik	Mir99a and Mirlet7c-1 host gene (non-protein coding)	ncRNA
1439	chr5	29195407	29196257	+	0	NA	promoter-TSS (NM_021470)	promoter-TSS (NM_021470)	-161	NM_001289757	56874		NM_021470	ENSMUSG00000029130	Rnf32	1700009J01Rik|2700025B22Rik|4930542N22Rik|Lmbr2	ring finger protein 32	protein-coding
868	chr15	57824147	57824749	+	0	NA	intron (NM_199449, intron 3 of 3)	intron (NM_199449, intron 3 of 3)	67970	NM_024207	67819		NM_024207	ENSMUSG00000022365	Derl1	1110021N07Rik|Derlin-1	Der1-like domain family, member 1	protein-coding
1895	chr3	102995437	102995956	+	0	NA	promoter-TSS (NM_025679)	promoter-TSS (NM_025679)	-44	NM_025679	66641		NM_025679	ENSMUSG00000027854	Sike1	2810005O12Rik|5730470L24Rik|Sike|Sikeb	suppressor of IKBKE 1	protein-coding
1921	chr19	24242064	24242850	+	0	NA	Intergenic	Intergenic	-17329	NM_011597	21873		NM_011597	ENSMUSG00000024812	Tjp2	ZO-2	tight junction protein 2	protein-coding
1401	chr4	155812090	155812712	+	0	NA	promoter-TSS (NM_207678)	promoter-TSS (NM_207678)	-88	NM_207678	56036		NM_018856	ENSMUSG00000029068	Ccnl2	1700010A01Rik|1810019L15Rik|2010319M22Rik|Ania-6b|HCLA-150|Pcee|SB138	cyclin L2	protein-coding
2463	chr2	34601550	34602430	+	0	NA	intron (NM_001362921, intron 9 of 10)	intron (NM_001362921, intron 9 of 10)	153242	NM_001356441	66691		NM_025709	ENSMUSG00000026867	Gapvd1	2010005B09Rik|4432404J10Rik|Gapex-5|RAP6|RME-6|mKIAA1521	GTPase activating protein and VPS9 domains 1	protein-coding
528	chr7	121707255	121707613	+	0	NA	promoter-TSS (NM_001033173)	promoter-TSS (NM_001033173)	8	NM_001033173	76179		NM_001033173	ENSMUSG00000063317	Usp31	6330567E21Rik|mKIAA1203	ubiquitin specific peptidase 31	protein-coding
2374	chr11	115153832	115154180	+	0	NA	promoter-TSS (NM_021411)	promoter-TSS (NM_021411)	-172	NM_021411	58222		NM_021411	ENSMUSG00000020732	Rab37	B230331O03Rik|B230354I04Rik	RAB37, member RAS oncogene family	protein-coding
2442	chr7	25105654	25106083	+	0	NA	intron (NM_001163556, intron 5 of 13)	intron (NM_001163556, intron 5 of 13)	-8693	NR_105855	102465968		NR_105855	ENSMUSG00000098441	Mir6537	Gm27808|mmu-mir-6537	microRNA 6537	ncRNA
1634	chr8	25601609	25602290	+	0	NA	promoter-TSS (NM_001001735)	promoter-TSS (NM_001001735)	-335	NM_001308482	234135		NM_001001735	ENSMUSG00000054823	Nsd3	6720429E03|A530023P05|WHISTLE|Whsc1l1	nuclear receptor binding SET domain protein 3	protein-coding
931	chr11	60210376	60210747	+	0	NA	promoter-TSS (NM_001358314)	promoter-TSS (NM_001358314)	-90	NM_001358314	20787		NM_011480	ENSMUSG00000020538	Srebf1	ADD1|SREBP1|bHLHd1	sterol regulatory element binding transcription factor 1	protein-coding
2242	chr1	65185853	65186785	+	0	NA	promoter-TSS (NM_011086)	promoter-TSS (NM_011086)	160	NM_001111320	15926		NM_010497	ENSMUSG00000025950	Idh1	E030024J03Rik|Id-1|Idh-1|Idpc	isocitrate dehydrogenase 1 (NADP+), soluble	protein-coding
589	chr11	5788189	5788812	+	0	NA	promoter-TSS (NM_001146309)	promoter-TSS (NM_001146309)	17	NM_013810	13169		NM_013810	ENSMUSG00000020476	Dbnl	Abp1|SH3P7|mAbp1	drebrin-like	protein-coding
548	chr7	127393613	127394129	+	0	NA	promoter-TSS (NM_198011)	promoter-TSS (NM_198011)	-250	NM_198011	101604		NM_198011	ENSMUSG00000078580	Zfp764l1	E430018J23Rik	zinc finger protein 764 like 1	protein-coding
17	chr10	63243912	63244356	+	0	NA	promoter-TSS (NR_166111)	promoter-TSS (NR_166111)	19	NR_166111	641387		NR_166111		1700120B22Rik	-	RIKEN cDNA 1700120B22 gene	ncRNA
2263	chr14	79672647	79673644	+	0	NA	Intergenic	Intergenic	-10962	NM_001310655	16840		NM_010701	ENSMUSG00000022025	Cnmd	Bricd3|ChM-I|Chmd|Lect1	chondromodulin	protein-coding
1792	chr3	89202648	89202931	+	0	NA	promoter-TSS (NM_008094)	promoter-TSS (NM_008094)	-139	NR_122037	14466		NM_008094	ENSMUSG00000028048	Gba1	GC|GCase|GLUC|Gba|betaGC	glucosylceramidase beta 1	protein-coding
1201	chr15	102752871	102753485	+	0	NA	Intergenic	Intergenic	-6269	NR_104334	102216269		NR_104334		Cistr	Cistr-act|Gm38436	chondrogenesis associated transcript	ncRNA
134	chr17	35838229	35838953	+	0	NA	promoter-TSS (NM_011655)	promoter-TSS (NM_011655)	-290	NM_011655	22154		NM_011655	ENSMUSG00000001525	Tubb5	B130022C14Rik|M(beta)5	tubulin, beta 5 class I	protein-coding
2662	chr17	23726083	23726860	+	0	NA	5' UTR (NM_023058, exon 1 of 8)	5' UTR (NM_023058, exon 1 of 8)	135	NM_023058	268930		NM_023058	ENSMUSG00000023908	Pkmyt1	6230424P17|Myt1	protein kinase, membrane associated tyrosine/threonine 1	protein-coding
1239	chr4	138859505	138859976	+	0	NA	intron (NM_001122954, intron 1 of 5)	intron (NM_001122954, intron 1 of 5)	3729	NM_001122954	18784		NM_011110	ENSMUSG00000041193	Pla2g5	PLA2|PLA2-10|sPLA2	phospholipase A2, group V	protein-coding
1550	chr3	16845172	16845819	+	0	NA	Intergenic	Intergenic	28401	NR_153388	102632048		NR_153388		Gm30223	-	predicted gene, 30223	ncRNA
1285	chrX	10714645	10715341	+	0	NA	Intergenic	Intergenic	-2372	NM_001166635	68041		NM_026524	ENSMUSG00000008035	Mid1ip1	3110038L01Rik|Mig12|S14R	Mid1 interacting protein 1 (gastrulation specific G12-like (zebrafish))	protein-coding
2643	chr7	46123000	46123382	+	0	NA	intron (NM_001357538, intron 19 of 38)	intron (NM_001357538, intron 19 of 38)	-22427	NM_001204411	16514		NM_010602	ENSMUSG00000096146	Kcnj11	Kir6.2|mBIR	potassium inwardly rectifying channel, subfamily J, member 11	protein-coding
110	chr2	94010570	94011146	+	0	NA	promoter-TSS (NM_026944)	promoter-TSS (NM_026944)	-128	NM_026944	69113		NM_026944	ENSMUSG00000040174	Alkbh3	1700108H04Rik|1810020C19Rik|Abh3|mABH3	alkB homolog 3, alpha-ketoglutarate-dependent dioxygenase	protein-coding
573	chr18	12740953	12741710	+	0	NA	promoter-TSS (NM_001042420)	promoter-TSS (NM_001042420)	-24	NM_001042420	71132		NM_027687	ENSMUSG00000024430	Cabyr	1700016C01Rik|4933421A18Rik|CBP86|FSP-2	calcium binding tyrosine phosphorylation regulated	protein-coding
308	chr1	30564555	30565516	+	0	NA	Intergenic	Intergenic	298221	NM_001081080	213109		NM_025871	ENSMUSG00000048874	Phf3	2310061N19Rik	PHD finger protein 3	protein-coding
2412	chr1	105663407	105664380	+	0	NA	promoter-TSS (NM_173187)	promoter-TSS (NM_173187)	32	NM_173187	227446		NM_029349	ENSMUSG00000026319	Relch	2310035C23Rik|6430401N10|Kiaa1468|mKIAA1468	RAB11 binding and LisH domain, coiled-coil and HEAT repeat containing	protein-coding
1832	chr8	82863289	82863512	+	0	NA	promoter-TSS (NM_177378)	promoter-TSS (NM_177378)	44	NM_177378	330812		NM_177378	ENSMUSG00000047747	Rnf150	A630007N06Rik|C030044C12Rik|Greul5|mKIAA1214	ring finger protein 150	protein-coding
1982	chr11	96303197	96304030	+	0	NA	5' UTR (NM_008268, exon 1 of 2)	5' UTR (NM_008268, exon 1 of 2)	101	NM_008268	15413		NM_008268	ENSMUSG00000038700	Hoxb5	Hox-2.1	homeobox B5	protein-coding
2397	chr14	122720034	122720983	+	0	NA	intron (NM_144844, intron 18 of 23)	intron (NM_144844, intron 18 of 23)	186180	NM_144844	110821		NM_144844	ENSMUSG00000041650	Pcca	-	propionyl-Coenzyme A carboxylase, alpha polypeptide	protein-coding
2075	chr11	97428191	97428730	+	0	NA	Intergenic	Intergenic	-21700	NM_021493	58996		NM_021493	ENSMUSG00000049807	Arhgap23	A330041B18Rik	Rho GTPase activating protein 23	protein-coding
1160	chr9	106887117	106887404	+	0	NA	promoter-TSS (NM_175402)	promoter-TSS (NM_175402)	-185	NM_175402	109095		NM_175402	ENSMUSG00000074102	Rbm15b	1810017N16Rik	RNA binding motif protein 15B	protein-coding
12	chr10	61452824	61453118	+	0	NA	promoter-TSS (NM_010124)	promoter-TSS (NM_010124)	-302	NM_010124	13688		NM_010124	ENSMUSG00000020091	Eif4ebp2	2810011I19Rik|4E-BP2|PHAS-II	eukaryotic translation initiation factor 4E binding protein 2	protein-coding
239	chr7	98377248	98377647	+	0	NA	Intergenic	L1M4c|LINE|L1	-16119	NM_001168539	244152		NM_001024619	ENSMUSG00000049580	Tsku	9530051K01Rik|E2ig4|Lrrc54|Tsk	tsukushi, small leucine rich proteoglycan	protein-coding
618	chr6	4747589	4748159	+	0	NA	promoter-TSS (NM_001130191)	promoter-TSS (NM_001130191)	568	NM_130877	170676		NM_130877	ENSMUSG00000092035	Peg10	Edr|HB-1|MEF3L|Mar2|Mart2|MmPEG10|MyEF-3|Rtl2	paternally expressed 10	protein-coding
1701	chr5	77916520	77917330	+	0	NA	Intergenic	Intergenic	451437	NR_131050	69370		NR_131050	ENSMUSG00000107232	1700017L05Rik	-	RIKEN cDNA 1700017L05 gene	ncRNA
1292	chr4	148448282	148448804	+	0	NA	promoter-TSS (NM_020009)	promoter-TSS (NM_020009)	-39	NM_020009	56717		NM_020009	ENSMUSG00000028991	Mtor	2610315D21Rik|FRAP|FRAP2|Frap1|RAFT1|RAPT1|flat	mechanistic target of rapamycin kinase	protein-coding
1785	chr3	87905985	87906375	+	0	NA	promoter-TSS (NM_001331052)	promoter-TSS (NM_001331052)	-141	NM_008231	15191		NM_008231	ENSMUSG00000004897	Hdgf	D3Ertd299e	heparin binding growth factor	protein-coding
1739	chr17	16951145	16951625	+	0	NA	promoter-TSS (NR_166920)	promoter-TSS (NR_166920)	-151	NR_166920	213811		NM_145397	ENSMUSG00000060149	BC002059	-	cDNA sequence BC002059	ncRNA
1693	chr3	55780178	55780776	+	0	NA	intron (NM_030595, intron 41 of 57)	CpG	-2033	NM_010750	17116		NM_010750	ENSMUSG00000056947	Mab21l1	-	mab-21-like 1	protein-coding
1684	chr5	72148720	72149133	+	0	NA	3' UTR (NM_008069, exon 9 of 9)	3' UTR (NM_008069, exon 9 of 9)	19263	NM_001356612	27784		NM_178599	ENSMUSG00000029213	Commd8	D5Buc26e	COMM domain containing 8	protein-coding
2656	chr7	51632963	51633462	+	0	NA	intron (NM_001355150, intron 3 of 11)	(T)n|Simple_repeat|Simple_repeat	8575	NM_001355150	140919		NM_080853	ENSMUSG00000030500	Slc17a6	2900073D12Rik|DNPI|VGLUT2	solute carrier family 17 (sodium-dependent inorganic phosphate cotransporter), member 6	protein-coding
1347	chr16	31501724	31502508	+	0	NA	Intergenic	Intergenic	-72340	NR_152205	100047123		NR_152205	ENSMUSG00000086645	Gm15743	-	predicted gene 15743	ncRNA
906	chr18	74267930	74268492	+	0	NA	promoter-TSS (NM_001357422)	promoter-TSS (NM_001357422)	36	NM_013594	17190		NM_013594	ENSMUSG00000024561	Mbd1	Cxxc3|PCM1	methyl-CpG binding domain protein 1	protein-coding
523	chr10	45577862	45578453	+	0	NA	intron (NM_172473, intron 1 of 23)	CpG	328	NM_172473	209462		NM_172473	ENSMUSG00000038822	Hace1	1700042J16Rik|A730034A22Rik	HECT domain and ankyrin repeat containing, E3 ubiquitin protein ligase 1	protein-coding
94	chr7	72685849	72686527	+	0	NA	Intergenic	L2b|LINE|L2	-36838	NR_169100	100042880		NR_169100	ENSMUSG00000081895	Rpl17-ps10	Gm10294	ribosomal protein L17, pseudogene 10	pseudo
1821	chr8	71396496	71397076	+	0	NA	promoter-TSS (NM_181418)	promoter-TSS (NM_181418)	-69	NM_026636	68251		NM_026636	ENSMUSG00000031820	Babam1	5430437P03Rik|Merit40	BRISC and BRCA1 A complex member 1	protein-coding
863	chr4	103968998	103970260	+	0	NA	intron (NM_001369046, intron 2 of 16)	MIRb|SINE|MIR	350129	NM_001369046	13131		NM_010014	ENSMUSG00000028519	Dab1	C630028C02Rik|scm|scr|scrambler|yot	disabled 1	protein-coding
1995	chr8	108022147	108022782	+	0	NA	Intergenic	Intergenic	-433982	NM_010817	17463		NM_010817	ENSMUSG00000039067	Psmd7	Mov-34|Mov34	proteasome (prosome, macropain) 26S subunit, non-ATPase, 7	protein-coding
2408	chr1	90334822	90335528	+	0	NA	Intergenic	Intergenic	131195	NM_007722	12778		NM_007722	ENSMUSG00000044337	Ackr3	CXC-R7|CXCR-7|Cmkor1|Cxcr7|RDC-1|Rdc1	atypical chemokine receptor 3	protein-coding
1489	chrX	113421677	113422329	+	0	NA	intron (NM_001289734, intron 4 of 15)	intron (NM_001289734, intron 4 of 15)	123747	NM_001142570	93837		NM_033605	ENSMUSG00000025592	Dach2	9430028N04Rik	dachshund family transcription factor 2	protein-coding
1899	chr19	10895046	10895674	+	0	NA	5' UTR (NM_001253843, exon 1 of 16)	5' UTR (NM_001253843, exon 1 of 16)	129	NM_001253843	28000		NM_134129	ENSMUSG00000024735	Prpf19	D19Wsu55e|NMP200|PSO4|Prp19|Snev	pre-mRNA processing factor 19	protein-coding
1951	chr14	31933674	31934568	+	0	NA	Intergenic	Intergenic	-94982	NM_030166	78754		NM_030166	ENSMUSG00000021903	Galnt15	4631401E18Rik|Galntl2|mpp-GalNAc-T15	polypeptide N-acetylgalactosaminyltransferase 15	protein-coding
1107	chr15	88068036	88068918	+	0	NA	Intergenic	Intergenic	-246397	NR_045281	328579		NR_045281	ENSMUSG00000116331	B230214G05Rik	B230214G05	RIKEN cDNA B230214G05 gene	ncRNA
1435	chr2	174075972	174076511	+	0	NA	promoter-TSS (NM_001102425)	promoter-TSS (NM_001102425)	-61	NM_001363030	228960		NM_172675	ENSMUSG00000027522	Stx16	4930401D03|5430410K23Rik|6330500A18Rik|Syn16	syntaxin 16	protein-coding
1235	chr4	136981259	136981724	+	0	NA	3' UTR (NM_198248, exon 19 of 19)	3' UTR (NM_198248, exon 19 of 19)	-24675	NM_007939	13842		NM_007939	ENSMUSG00000028661	Epha8	Eek|Hek3|mKIAA1459	Eph receptor A8	protein-coding
2208	chr11	102185090	102185486	+	0	NA	promoter-TSS (NM_172947)	promoter-TSS (NM_172947)	-32	NM_172947	268490		NM_172947	ENSMUSG00000020922	Lsm12	1110032E16Rik|1110059P07|2600001B17Rik	LSM12 homolog	protein-coding
1289	chrX	16618299	16618710	+	0	NA	Intergenic	CpG	-1194	NM_173740	17161		NM_173740	ENSMUSG00000025037	Maoa	1110061B18Rik	monoamine oxidase A	protein-coding
1520	chr8	13890164	13890514	+	0	NA	promoter-TSS (NM_025556)	promoter-TSS (NM_025556)	-68	NM_001359059	66423		NM_025556	ENSMUSG00000031458	Coprs	1700029I03Rik|2410022L05Rik|Copr5	coordinator of PRMT5, differentiation stimulator	protein-coding
92	chr7	71411363	71412441	+	0	NA	Intergenic	Intergenic	-497793	NR_130995	78156		NR_130995	ENSMUSG00000108669	4930441H08Rik	-	RIKEN cDNA 4930441H08 gene	ncRNA
543	chr5	141362537	141363115	+	0	NA	intron (NM_177879, intron 1 of 44)	L1MB7|LINE|L1	121292	NM_177879	330222		NM_177879	ENSMUSG00000039683	Sdk1	5330440E10|6720466O15Rik	sidekick cell adhesion molecule 1	protein-coding
1000	chr18	80933757	80934120	+	0	NA	exon (NM_015805, exon 1 of 29)	exon (NM_015805, exon 1 of 29)	120	NM_001201569	50771		NM_015805	ENSMUSG00000024566	Atp9b	Atpc2b|IIb|MMR	ATPase, class II, type 9B	protein-coding
599	chr11	19200973	19201249	+	0	NA	Intergenic	Intergenic	135836	NR_046037	74059		NR_046037	ENSMUSG00000086025	4933406G16Rik	-	RIKEN cDNA 4933406G16 gene	ncRNA
1492	chr7	141902266	141902939	+	0	NA	promoter-TSS (NM_001347562)	promoter-TSS (NM_001347562)	-141	NM_001347562	54473		NM_023764	ENSMUSG00000025139	Tollip	4930403G24Rik|4931428G15Rik	toll interacting protein	protein-coding
1932	chr3	121483379	121483857	+	0	NA	intron (NM_145394, intron 12 of 14)	intron (NM_145394, intron 12 of 14)	48726	NM_145394	213603		NM_145394	ENSMUSG00000039865	Slc44a3	-	solute carrier family 44, member 3	protein-coding
2079	chr11	98551104	98551481	+	0	NA	exon (NM_027061, exon 1 of 8)	exon (NM_027061, exon 1 of 8)	195	NM_027061	69376		NM_027061	ENSMUSG00000017195	Zpbp2	1700017D11Rik|2610022C02Rik|ZPBPL	zona pellucida binding protein 2	protein-coding
1882	chr8	91596211	91596713	+	0	NA	intron (NM_011936, intron 8 of 8)	intron (NM_011936, intron 8 of 8)	205192	NM_001253822	16373		NM_008393	ENSMUSG00000031734	Irx3	-	Iroquois related homeobox 3	protein-coding
1317	chr4	152435064	152435414	+	0	NA	intron (NM_001355172, intron 2 of 15)	intron (NM_001355172, intron 2 of 15)	13616	NM_001252655	16498		NM_010598	ENSMUSG00000028931	Kcnab2	F5|I2rf5|Kcnb3|kv-beta-2	potassium voltage-gated channel, shaker-related subfamily, beta member 2	protein-coding
359	chr10	11149242	11149754	+	0	NA	promoter-TSS (NM_001284354)	promoter-TSS (NM_001284354)	68	NM_001284354	268281		NM_172937	ENSMUSG00000090112	Shprh	2610103K11Rik|D230017O13Rik|E130018M05	SNF2 histone linker PHD RING helicase	protein-coding
303	chr1	16173159	16173467	+	0	NA	Intergenic	Intergenic	67431	NM_133832	98711		NM_133832	ENSMUSG00000025921	Rdh10	3110069K09Rik|4921506A21Rik|D1Ertd762e|m366Asp	retinol dehydrogenase 10 (all-trans)	protein-coding
106	chr7	79609116	79609629	+	0	NA	intron (NM_019799, intron 1 of 10)	intron (NM_019799, intron 1 of 10)	8285	NM_019799	56315		NM_019799	ENSMUSG00000030549	Rhcg	-	Rhesus blood group-associated C glycoprotein	protein-coding
578	chr11	3146859	3147644	+	0	NA	intron (NM_001363224, intron 11 of 28)	B2_Mm2|SINE|B2	23249	NR_003517	236604		NM_001004146	ENSMUSG00000121500	Pisd-ps1	-	phosphatidylserine decarboxylase, pseudogene 1	pseudo
14	chr12	54656407	54656846	+	0	NA	promoter-TSS (NM_134054)	promoter-TSS (NM_134054)	-54	NM_134054	104725		NM_134054	ENSMUSG00000044408	Sptssa	1110002B05Rik|Ssspta	serine palmitoyltransferase, small subunit A	protein-coding
2176	chr19	61199614	61200061	+	0	NA	Intergenic	Intergenic	-23528	NM_001177513	633057		NM_001177513	ENSMUSG00000094649	Mplkipl1	EG633057|Gm7102	M-phase specific PLK1 intereacting protein like 1	protein-coding
328	chr12	99627368	99628209	+	0	NA	non-coding (NR_045288, exon 1 of 2)	non-coding (NR_045288, exon 1 of 2)	186	NR_045288	73457		NR_045288	ENSMUSG00000100211	1700064M15Rik	-	RIKEN cDNA 1700064M15 gene	ncRNA
976	chr4	116708004	116708695	+	0	NA	promoter-TSS (NR_151452)	promoter-TSS (NR_151452)	36	NM_025962	67096		NM_025962	ENSMUSG00000028690	Mmachc	1810037K07Rik|CblC	methylmalonic aciduria cblC type, with homocystinuria	protein-coding
2275	chr1	82089143	82089791	+	0	NA	Intergenic	Intergenic	-42449	NR_105762	102466629		NR_105762	ENSMUSG00000098797	Mir6344	Gm27840|mmu-mir-6344	microRNA 6344	ncRNA
2168	chr19	57075124	57075798	+	0	NA	intron (NM_001103178, intron 4 of 19)	intron (NM_001103178, intron 4 of 19)	43563	NM_001347459	226251		NM_178688	ENSMUSG00000025085	Ablim1	2210411C18Rik|2610209L21Rik|4833406P10Rik|9330196J19Rik|Limab1|mKIAA0059	actin-binding LIM protein 1	protein-coding
1467	chr13	48968266	48968614	+	0	NA	promoter-TSS (NM_001033268)	promoter-TSS (NM_001033268)	328	NR_015601	68128		NR_015601	ENSMUSG00000120113	Fam120aos	C030044B11Rik	family with sequence similarity 120A, opposite strand	ncRNA
1521	chr8	13974794	13975122	+	0	NA	promoter-TSS (NM_173744)	promoter-TSS (NM_173744)	116	NM_001361625	72148		NM_173744	ENSMUSG00000050052	Tdrp	2610019F03Rik	testis development related protein	protein-coding
2558	chr2	60126587	60127304	+	0	NA	Intergenic	Intergenic	-1205	NM_001001182	407823		NM_001001182	ENSMUSG00000026987	Baz2b	5830435C13Rik|D2Ertd794e	bromodomain adjacent to zinc finger domain, 2B	protein-coding
2063	chr19	47301660	47302166	+	0	NA	intron (NM_008018, intron 8 of 14)	intron (NM_008018, intron 8 of 14)	-28324	NR_105961	102466782		NR_105961	ENSMUSG00000098786	Mir6995	Gm27576|mmu-mir-6995	microRNA 6995	ncRNA
2124	chr8	120549466	120550128	+	0	NA	intron (NM_001145896, intron 1 of 15)	intron (NM_001145896, intron 1 of 15)	11101	NR_106159	102466849		NR_106159	ENSMUSG00000098280	Mir7687	Gm27573|mmu-mir-7687	microRNA 7687	ncRNA
2042	chr3	138851417	138852584	+	0	NA	intron (NR_121195, intron 1 of 7)	(CA)n|Simple_repeat|Simple_repeat	109792	NM_019571	56224		NM_019571	ENSMUSG00000028152	Tspan5	2810455A09Rik|4930505M03Rik|NET-4|Tm4sf9	tetraspanin 5	protein-coding
1001	chr18	80974633	80975193	+	0	NA	intron (NM_001369133, intron 1 of 2)	intron (NM_001369133, intron 1 of 2)	12108	NM_178280	20689		NM_178280	ENSMUSG00000024565	Sall3	B130022O04Rik|Msal|Msal-1|Sal|Salt|Spalt	spalt like transcription factor 3	protein-coding
1085	chr4	124310701	124311099	+	0	NA	intron (NR_166446, intron 4 of 4)	intron (NR_166446, intron 4 of 4)	21820	NR_166446	76410		NR_166446		1700021L23Rik	-	RIKEN cDNA 1700021L23 gene	ncRNA
1039	chr9	74536081	74536842	+	0	NA	Intergenic	Intergenic	-311976	NR_045284	100503019		NR_045284	ENSMUSG00000066477	Gm16551	-	predicted gene 16551	ncRNA
1617	chr13	70038036	70038469	+	0	NA	intron (NR_131156, intron 2 of 2)	intron (NR_131156, intron 2 of 2)	-9904	NR_045965	74280		NR_045965	ENSMUSG00000099639	1700084F23Rik	1700003E18Rik|4930589D02Rik	RIKEN cDNA 1700084F23 gene	ncRNA
1599	chr13	63567659	63568206	+	0	NA	intron (NM_001328514, intron 1 of 23)	CpG	-2197	NM_008957	19206		NM_008957	ENSMUSG00000021466	Ptch1	A230106A15Rik|Ptc|Ptc1|Ptch|mes|wig	patched 1	protein-coding
2515	chr9	48495264	48495796	+	0	NA	promoter-TSS (NR_037589)	promoter-TSS (NR_037589)	187	NM_001004191	434402		NM_001004191	ENSMUSG00000042293	Gm5617	EG434402	predicted gene 5617	protein-coding
719	chr4	59549016	59549576	+	0	NA	promoter-TSS (NM_178164)	promoter-TSS (NM_178164)	68	NM_178164	230257		NM_144904	ENSMUSG00000028382	Ptbp3	5830471K22Rik|Rod1	polypyrimidine tract binding protein 3	protein-coding
1136	chr9	96196024	96196384	+	0	NA	promoter-TSS (NM_178667)	promoter-TSS (NM_178667)	-71	NM_001184708	211586		NM_178667	ENSMUSG00000032411	Tfdp2	1110029I05Rik|A330080J22Rik|DP-3|DP3	transcription factor Dp 2	protein-coding
269	chr17	46782418	46783201	+	0	NA	promoter-TSS (NM_025433)	promoter-TSS (NM_025433)	-153	NM_025433	66229		NM_025433	ENSMUSG00000063888	Rpl7l1	1500016H10Rik	ribosomal protein L7-like 1	protein-coding
1950	chr11	87422627	87423409	+	0	NA	intron (NM_031386, intron 1 of 30)	U1|snRNA|snRNA	-4573	NM_001199293	83560		NM_031386	ENSMUSG00000010342	Tex14	-	testis expressed gene 14 intercellular bridge forming factor	protein-coding
373	chr10	105020301	105021295	+	0	NA	Intergenic	Intergenic	553681	NM_177368	278279		NM_177368	ENSMUSG00000036019	Tmtc2	8430438D04Rik|D330034A10Rik	transmembrane and tetratricopeptide repeat containing 2	protein-coding
1393	chrX	94541981	94542419	+	0	NA	promoter-TSS (NM_019791)	promoter-TSS (NM_019791)	-175	NR_157578	94275		NM_019791	ENSMUSG00000025151	Maged1	2810433C11Rik|5430405L04Rik|DXBwg1492e|Dlixin|Dlxin-1|Dlxin1|MAGE-D1|NRAGE	MAGE family member D1	protein-coding
176	chr10	81161836	81162381	+	0	NA	intron (NM_021501, intron 2 of 10)	intron (NM_021501, intron 2 of 10)	5612	NM_021501	59004		NM_021501	ENSMUSG00000004934	Pias4	PIASY|Pias-gamma|Piasg	protein inhibitor of activated STAT 4	protein-coding
508	chr10	127621287	127621688	+	0	NA	promoter-TSS (NM_008512)	promoter-TSS (NM_008512)	-339	NM_008512	16971		NM_008512	ENSMUSG00000040249	Lrp1	A2mr|CD91|Lrp|b2b1554Clo	low density lipoprotein receptor-related protein 1	protein-coding
1820	chr8	70792404	70792809	+	0	NA	promoter-TSS (NM_199308)	promoter-TSS (NM_199308)	-173	NM_199308	546071		NM_199308	ENSMUSG00000031833	Mast3	mKIAA0561	microtubule associated serine/threonine kinase 3	protein-coding
1384	chrX	48343549	48343838	+	0	NA	intron (NM_178782, intron 2 of 14)	CpG	2335	NM_178782	320376		NM_178782	ENSMUSG00000036959	Bcorl1	6720425J07Rik|B930011H20Rik	BCL6 co-repressor-like 1	protein-coding
2356	chr4	44425181	44425485	+	0	NA	Intergenic	CpG	124416	NM_010790	17279		NM_010790	ENSMUSG00000035683	Melk	MPK38|mKIAA0175	maternal embryonic leucine zipper kinase	protein-coding
1647	chr8	34108244	34108838	+	0	NA	promoter-TSS (NM_001293758)	promoter-TSS (NM_001293758)	171	NM_001293757	22428		NM_011722	ENSMUSG00000031516	Dctn6	WS-3|p27	dynactin 6	protein-coding
2545	chr7	36973136	36974239	+	0	NA	Intergenic	Intergenic	275569	NM_172298	243931		NM_172298	ENSMUSG00000021217	Tshz3	A630038G13Rik|Tsh3|Zfp537|mKIAA1474|teashirt3	teashirt zinc finger family member 3	protein-coding
2012	chr8	118502241	118502824	+	0	NA	intron (NM_019707, intron 1 of 13)	intron (NM_019707, intron 1 of 13)	218921	NM_019707	12554		NM_019707	ENSMUSG00000031841	Cdh13	4932416G01Rik|Cdht|Tcad	cadherin 13	protein-coding
1267	chr16	17069534	17070136	+	0	NA	promoter-TSS (NM_001291053)	promoter-TSS (NM_001291053)	-304	NM_023249	106369		NM_023249	ENSMUSG00000022773	Ypel1	0610009L05Rik|1700016N17Rik|1700019O22Rik|4921520K19Rik|4930511F14Rik|DGL-1|Dgl1|Ppil2|mdgl-1	yippee like 1	protein-coding
833	chr4	91556815	91557714	+	0	NA	Intergenic	Intergenic	-157262	NM_001374237	15569		NM_010486	ENSMUSG00000008489	Elavl2	Hub|mel-N1	ELAV like RNA binding protein 1	protein-coding
2475	chr1	106796343	106796826	+	0	NA	5' UTR (NM_009190, exon 1 of 11)	5' UTR (NM_009190, exon 1 of 11)	141	NM_009190	20479		NM_009190	ENSMUSG00000009907	Vps4b	8030489C12Rik|Skd1	vacuolar protein sorting 4B	protein-coding
389	chr10	23786952	23787635	+	0	NA	promoter-TSS (NM_011295)	promoter-TSS (NM_011295)	-84	NM_011295	20042		NM_011295	ENSMUSG00000061983	Rps12	-	ribosomal protein S12	protein-coding
1582	chr16	87440272	87440570	+	0	NA	intron (NM_016924, intron 1 of 4)	CpG	171	NM_016924	53858		NM_016924	ENSMUSG00000041079	Rwdd2b	ORF5	RWD domain containing 2B	protein-coding
348	chr10	5194240	5195018	+	0	NA	promoter-TSS (NM_001079686)	promoter-TSS (NM_001079686)	78	NM_001079686	64009		NM_022027	ENSMUSG00000096054	Syne1	8B|A330049M09Rik|C130039F11Rik|CPG2|KASH1|Myne1|mKIAA1756|myne-1	spectrin repeat containing, nuclear envelope 1	protein-coding
1700	chr5	76762196	76763055	+	0	NA	Intergenic	Intergenic	-77974	NM_001163793	320827		NM_027611	ENSMUSG00000036377	Cracd	2810489J07Rik|4930529A19Rik|4931405B09Rik|C530008M17Rik|Crad|Gm10430|mKIAA1211	capping protein inhibiting regulator of actin	protein-coding
2103	chr11	101338313	101338656	+	0	NA	3' UTR (NM_009675, exon 4 of 4)	3' UTR (NM_009675, exon 4 of 4)	7878	NM_009675	11754		NM_009675	ENSMUSG00000019326	Aoc3	SSAO|VAP1	amine oxidase, copper containing 3	protein-coding
961	chr4	109868857	109869616	+	0	NA	intron (NM_007983, intron 13 of 18)	intron (NM_007983, intron 13 of 18)	-108789	NM_172296	242620		NM_172296	ENSMUSG00000047143	Dmrta2	Dmrt5	doublesex and mab-3 related transcription factor like family A2	protein-coding
2564	chr2	70661231	70661612	+	0	NA	promoter-TSS (NM_027352)	promoter-TSS (NM_027352)	-88	NM_027352	70231		NM_027352	ENSMUSG00000014959	Gorasp2	0610011A07Rik|2410043M02Rik|5730520M13Rik|9430094F20Rik|GOLPH2|GRASP55|GRS2|p59	golgi reassembly stacking protein 2	protein-coding
164	chr12	84193874	84194208	+	0	NA	promoter-TSS (NM_001163502)	promoter-TSS (NM_001163502)	-26	NM_001163502	238317		NM_001163501	ENSMUSG00000042507	Mideas	9430029N19Rik|C130039O16Rik|Elmsan1|Gm260	mitotic deacetylase associated SANT domain protein	protein-coding
1161	chr11	79611266	79611631	+	0	NA	intron (NR_003283, intron 2 of 2)	intron (NR_003283, intron 2 of 2)	11715	NR_003283	790912		NR_003283	ENSMUSG00000087434	Rab11fip4os1	Gm11202	RAB11 family interacting protein 4 (class II), opposite strand 1	ncRNA
2362	chr14	97101331	97101724	+	0	NA	Intergenic	Intergenic	-582493	NM_053105	93688		NM_053105	ENSMUSG00000022076	Klhl1	mKIAA1490	kelch-like 1	protein-coding
2279	chr8	126518212	126518528	+	0	NA	Intergenic	Intergenic	-43305	NM_001159907	212728		NM_001159907	ENSMUSG00000090290	Tarbp1	Gm17296|Gm179	TAR RNA binding protein 1	protein-coding
2343	chr4	41314550	41315098	+	0	NA	promoter-TSS (NM_026893)	promoter-TSS (NM_026893)	77	NM_026893	68970		NM_026893	ENSMUSG00000028436	Dcaf12	1500001L20Rik|5830424K06Rik|Wdr40a	DDB1 and CUL4 associated factor 12	protein-coding
323	chr12	94578545	94579022	+	0	NA	Intergenic	Intergenic	651445	NR_106175	102465890		NR_106175	ENSMUSG00000098498	Mir8099-1	Gm27917|mmu-mir-8099-1	microRNA 8099-1	ncRNA
126	chr2	114492579	114492834	+	0	NA	Intergenic	Intergenic	162258	NM_001356439	66632		NM_025675	ENSMUSG00000057147	Dph6	5730421E18Rik|Atpbd4	diphthamine biosynthesis 6	protein-coding
2519	chr9	49200759	49201127	+	0	NA	Intergenic	Intergenic	-49588	NM_177701	235327		NM_177701	ENSMUSG00000054156	Gm4894	A430041E03|EG235327	predicted gene 4894	ncRNA
2154	chr3	152395657	152396127	+	0	NA	promoter-TSS (NM_001287139)	promoter-TSS (NM_001287139)	-111	NM_001355673	108946		NM_198416	ENSMUSG00000039068	Zzz3	3110065C23Rik|6430567E01Rik	zinc finger, ZZ domain containing 3	protein-coding
1186	chr4	133369699	133369993	+	0	NA	promoter-TSS (NR_039582)	promoter-TSS (NR_039582)	70	NR_039582	100628620		NR_039582	ENSMUSG00000092745	Mir5122	mmu-mir-5122|mu-mir-5122	microRNA 5122	ncRNA
1595	chr16	91044188	91044929	+	0	NA	promoter-TSS (NM_026110)	promoter-TSS (NM_026110)	-179	NM_026110	67367		NM_026110	ENSMUSG00000022974	Paxbp1	1810007M14Rik|C21orf66|Gcfc|Gcfc1|Pax3/7bp	PAX3 and PAX7 binding protein 1	protein-coding
2528	chr7	30322293	30322543	+	0	NA	promoter-TSS (NM_001033140)	promoter-TSS (NM_001033140)	-43	NM_001033140	68332		NM_001033140	ENSMUSG00000074211	Sdhaf1	0610010E21Rik|Lyrm8	succinate dehydrogenase complex assembly factor 1	protein-coding
1551	chr3	16847009	16848120	+	0	NA	Intergenic	Intergenic	30470	NR_153388	102632048		NR_153388		Gm30223	-	predicted gene, 30223	ncRNA
2008	chr8	115295975	115296391	+	0	NA	intron (NM_019573, intron 8 of 8)	intron (NM_019573, intron 8 of 8)	410711	NM_001025577	17132		NM_001025577	ENSMUSG00000055435	Maf	2810401A20Rik|A230108G15Rik|c-maf	MAF bZIP transcription factor	protein-coding
1089	chr6	113696620	113697177	+	0	NA	promoter-TSS (NM_001347356)	promoter-TSS (NM_001347356)	-152	NM_001033463	381801		NM_001033463	ENSMUSG00000056952	Tatdn2	mKIAA0218	TatD DNase domain containing 2	protein-coding
2697	chr13	88794882	88796502	+	0	NA	Intergenic	Intergenic	-25780	NM_001037987	13612		NM_010103	ENSMUSG00000034488	Edil3	Del-1|Del1|Sox2-cre|Sox2Cre|Tg(Sox2-cre)1Amc	EGF-like repeats and discoidin I-like domains 3	protein-coding
1035	chr9	73780395	73781006	+	0	NA	intron (NM_001081153, intron 4 of 31)	intron (NM_001081153, intron 4 of 31)	188337	NM_001081153	208898		NM_153531	ENSMUSG00000062151	Unc13c	1500037O19Rik|D9Ertd414e|Munc13-3|Unc13h3	unc-13 homolog C	protein-coding
1767	chr8	70158464	70158852	+	0	NA	intron (NM_001045484, intron 1 of 8)	CpG	5897	NM_001045484	17259		NM_008578	ENSMUSG00000079033	Mef2b	-	myocyte enhancer factor 2B	protein-coding
1200	chr15	102692553	102693539	+	0	NA	Intergenic	CpG	-21180	NR_030460	751542		NR_030460	ENSMUSG00000076009	Mir688	Mirn688|mmu-mir-688	microRNA 688	ncRNA
946	chr11	64435215	64435936	+	0	NA	non-coding (NR_028445, exon 1 of 1)	non-coding (NR_028445, exon 1 of 1)	243	NM_178870	15478		NM_178870	ENSMUSG00000047759	Hs3st3a1	3Ost3a|Hs3st3a	heparan sulfate (glucosamine) 3-O-sulfotransferase 3A1	protein-coding
90	chr7	71216451	71216852	+	0	NA	Intergenic	Intergenic	-693044	NR_130995	78156		NR_130995	ENSMUSG00000108669	4930441H08Rik	-	RIKEN cDNA 4930441H08 gene	ncRNA
1920	chr19	24155626	24156000	+	0	NA	intron (NM_011597, intron 1 of 22)	intron (NM_011597, intron 1 of 22)	-12731	NM_001360391	21873		NM_011597	ENSMUSG00000024812	Tjp2	ZO-2	tight junction protein 2	protein-coding
503	chr10	40713372	40713956	+	0	NA	intron (NM_177793, intron 1 of 4)	intron (NM_177793, intron 1 of 4)	30382	NM_177793	327747		NM_177793	ENSMUSG00000045555	Mettl24	9030224M15Rik	methyltransferase like 24	protein-coding
2313	chr7	13278498	13279021	+	0	NA	promoter-TSS (NM_001083188)	promoter-TSS (NM_001083188)	-38	NM_177312	321008		NM_177312	ENSMUSG00000070814	Zswim9	6330408A02Rik	zinc finger SWIM-type containing 9	protein-coding
378	chr12	108757653	108758221	+	0	NA	Intergenic	CpG	-35360	NM_009537	22632		NM_009537	ENSMUSG00000021264	Yy1	NF-E1|YY-1	YY1 transcription factor	protein-coding
926	chr11	59191695	59192133	+	0	NA	promoter-TSS (NM_008193)	promoter-TSS (NM_008193)	38	NM_008193	14923		NM_008193	ENSMUSG00000020444	Guk1	Gmk|Guk-1	guanylate kinase 1	protein-coding
1400	chr4	155784011	155784440	+	0	NA	3' UTR (NM_001033394, exon 2 of 2)	3' UTR (NM_001033394, exon 2 of 2)	1649	NM_001033394	320587		NM_001033394	ENSMUSG00000073680	Tmem88b	A230069A22Rik	transmembrane protein 88B	protein-coding
559	chr7	128744613	128745233	+	0	NA	promoter-TSS (NM_001029982)	promoter-TSS (NM_001029982)	53	NM_001029982	207352		NM_001029982	ENSMUSG00000055319	Sec23ip	D7Ertd373e|p125	Sec23 interacting protein	protein-coding
964	chr6	88743771	88744541	+	0	NA	intron (NM_011844, intron 2 of 7)	intron (NM_011844, intron 2 of 7)	19452	NM_001166251	23945		NM_011844	ENSMUSG00000033174	Mgll	Magl|Mgl	monoglyceride lipase	protein-coding
1850	chr3	101506301	101506627	+	0	NA	Intergenic	Intergenic	98243	NM_144900	11928		NM_144900	ENSMUSG00000033161	Atp1a1	Atpa-1	ATPase, Na+/K+ transporting, alpha 1 polypeptide	protein-coding
161	chr1	178369006	178369449	+	0	NA	Intergenic	Intergenic	-31412	NR_149827	51810		NM_016805	ENSMUSG00000039630	Hnrnpu	Hnrpu|SAFA|Sp120|hnRNP U	heterogeneous nuclear ribonucleoprotein U	protein-coding
343	chr1	194377484	194378713	+	0	NA	Intergenic	Intergenic	-155339	NR_040477	74942		NR_040477	ENSMUSG00000103692	4930503O07Rik	-	RIKEN cDNA 4930503O07 gene	ncRNA
146	chr12	76307760	76308482	+	0	NA	intron (NM_138745, intron 22 of 27)	intron (NM_138745, intron 22 of 27)	-16770	NM_001101471	238276		NM_001101471	ENSMUSG00000021057	Akap5	3526401B18Rik|AKAP 150|AKAP-5|AKAP150|Gm258|P150	A kinase anchor protein 5	protein-coding
1532	chr5	31697722	31698461	+	0	NA	promoter-TSS (NM_144541)	promoter-TSS (NM_144541)	41	NM_181281	107976		NM_144541	ENSMUSG00000052139	Babam2	6030405P19Rik|B830038C02Rik|Bre	BRISC and BRCA1 A complex member 2	protein-coding
10	chr10	60925444	60925765	+	0	NA	Intergenic	Intergenic	2581	NR_105835	102466158		NR_105835	ENSMUSG00000099279	Mir6408	Gm27451|mmu-mir-6408	microRNA 6408	ncRNA
2326	chr4	31878633	31879197	+	0	NA	Intergenic	Intergenic	-85192	NM_172688	26409		NM_009316	ENSMUSG00000028284	Map3k7	B430101B05|Tak1	mitogen-activated protein kinase kinase kinase 7	protein-coding
399	chr5	129887039	129887720	+	0	NA	promoter-TSS (NM_024166)	promoter-TSS (NM_024166)	91	NM_024166	14004		NM_024166	ENSMUSG00000070493	Chchd2	Etohi6	coiled-coil-helix-coiled-coil-helix domain containing 2	protein-coding
1092	chr6	115057630	115058064	+	0	NA	Intergenic	Intergenic	-19973	NM_026894	68971		NM_026894	ENSMUSG00000030316	Tamm41	1500001M20Rik|TAM41	TAM41 mitochondrial translocator assembly and maintenance homolog	protein-coding
2479	chr11	120713525	120714054	+	0	NA	promoter-TSS (NM_016665)	promoter-TSS (NM_016665)	19	NM_001347611	20892		NM_016665	ENSMUSG00000025144	Cenpx	Stra13	centromere protein X	protein-coding
838	chr4	94556659	94557055	+	0	NA	promoter-TSS (NM_026368)	promoter-TSS (NM_026368)	-61	NM_026368	67770		NM_026368	ENSMUSG00000028578	Caap1	5830433M19Rik|CAAP	caspase activity and apoptosis inhibitor 1	protein-coding
2549	chr9	56950582	56951125	+	0	NA	promoter-TSS (NM_178374)	promoter-TSS (NM_178374)	-55	NM_178374	66069		NM_178374	ENSMUSG00000055334	Snupn	0610031A09Rik|Rnut1|Snupn1	snurportin 1	protein-coding
1334	chr2	165157918	165158514	+	0	NA	intron (NM_174988, intron 3 of 11)	intron (NM_174988, intron 3 of 11)	-67466	NR_033448	72211		NR_033448	ENSMUSG00000078935	1700025C18Rik	-	RIKEN cDNA 1700025C18 gene	ncRNA
2674	chr17	25221964	25222189	+	0	NA	promoter-TSS (NM_028789)	promoter-TSS (NM_028789)	-506	NM_028789	74154		NM_028789	ENSMUSG00000015127	Unkl	1300004G08Rik	unkempt family like zinc finger	protein-coding
1440	chr5	29378250	29378683	+	0	NA	promoter-TSS (NM_020295)	promoter-TSS (NM_020295)	-76	NM_020295	56873		NM_020295	ENSMUSG00000010721	Lmbr1	1110048D14Rik	limb region 1	protein-coding
663	chr18	35661925	35662210	+	0	NA	exon (NM_027733, exon 1 of 4)	exon (NM_027733, exon 1 of 4)	119	NM_027733	71242		NM_027733	ENSMUSG00000024352	Spata24	2700012K08Rik|4930583E11Rik|5133400G04Rik|TIPT|TIPT2	spermatogenesis associated 24	protein-coding
1570	chr5	44250205	44250688	+	0	NA	Intergenic	Intergenic	-23840	NM_173764	231225		NM_173764	ENSMUSG00000046985	Tapt1	4932414K18Rik	transmembrane anterior posterior transformation 1	protein-coding
960	chr6	87981715	87982147	+	0	NA	promoter-TSS (NM_198622)	promoter-TSS (NM_198622)	248	NR_026990	434064		NR_026990	ENSMUSG00000084950	Gm5577	EG434064	predicted gene 5577	ncRNA
2113	chr1	60409248	60410045	+	0	NA	promoter-TSS (NM_001198571)	promoter-TSS (NM_001198571)	27	NM_001198570	329165		NM_198127	ENSMUSG00000026782	Abi2	8430425M24Rik|AblBP3|ArgBP1|C130078H13	abl interactor 2	protein-coding
428	chr5	137122746	137122996	+	0	NA	Intergenic	Intergenic	-6664	NM_201373	384309		NM_201373	ENSMUSG00000043279	Trim56	A130009K11Rik|Gm452|RNF109	tripartite motif-containing 56	protein-coding
2531	chr9	50314908	50315689	+	0	NA	Intergenic	Intergenic	-82116	NR_131161	71873		NR_131161	ENSMUSG00000110916	2310003N18Rik	-	RIKEN cDNA 2310003N18 gene	ncRNA
1210	chr16	4964065	4964574	+	0	NA	promoter-TSS (NM_028301)	promoter-TSS (NM_028301)	31	NM_001271586	74684		NM_001271586	ENSMUSG00000121881	Dnaaf8	4930451G09Rik	dynein axonemal assembly factor 8	protein-coding
1134	chr9	95954430	95954997	+	0	NA	promoter-TSS (NM_011916)	promoter-TSS (NM_011916)	-47	NM_001311130	24127		NM_011916	ENSMUSG00000032410	Xrn1	Dhm2|exo|mXrn1	5'-3' exoribonuclease 1	protein-coding
2055	chr3	146107633	146108130	+	0	NA	intron (NM_172864, intron 1 of 22)	intron (NM_172864, intron 1 of 22)	155	NM_172864	242253		NM_172864	ENSMUSG00000043020	Dnai3	4931433A13Rik|IC140|Ida7|Wdr63	dynein axonemal intermediate chain 3	protein-coding
2091	chr11	99039913	99040348	+	0	NA	Intergenic	Intergenic	-1114	NM_010517	16010		NM_010517	ENSMUSG00000017493	Igfbp4	Deb2|IBP-4|IGFBP-4	insulin-like growth factor binding protein 4	protein-coding
2018	chr19	37207087	37207708	+	0	NA	promoter-TSS (NM_001290828)	promoter-TSS (NM_001290828)	74	NM_198300	208922		NM_198300	ENSMUSG00000039652	Cpeb3	4831444O18Rik|CPE-BP3|mKIAA0940	cytoplasmic polyadenylation element binding protein 3	protein-coding
818	chr4	82933827	82934462	+	0	NA	intron (NR_154662, intron 26 of 35)	intron (NR_154662, intron 26 of 35)	-48993	NM_009887	12622		NM_009887	ENSMUSG00000038192	Cer1	Cerl|Cerl1|Cerr1|cer-1	cerberus 1, DAN family BMP antagonist	protein-coding
2029	chr3	133382023	133382870	+	0	NA	Intergenic	Intergenic	72336	NM_146141	74776		NM_146141	ENSMUSG00000028013	Ppa2	1110013G13Rik|Sid6306	pyrophosphatase (inorganic) 2	protein-coding
1588	chr16	88937841	88938441	+	0	NA	Intergenic	Intergenic	-5877	NM_133359	170939		NM_133359	ENSMUSG00000057174	Krtap19-9b	Krtap16-10b|Krtap16.10L	keratin associated protein 19-9B	protein-coding
2509	chr9	46647225	46648084	+	0	NA	Intergenic	Intergenic	-265949	NR_015605	73040		NM_175192	ENSMUSG00000099696	2900052N01Rik	-	RIKEN cDNA 2900052N01 gene	ncRNA
2126	chr8	120667828	120668363	+	0	NA	promoter-TSS (NM_010926)	promoter-TSS (NM_010926)	-8	NM_010926	18117		NM_010926	ENSMUSG00000031819	Emc8	Cox4nb|Fam158b|Noc4	ER membrane protein complex subunit 8	protein-coding
160	chr1	178337512	178338103	+	0	NA	promoter-TSS (NM_016805)	promoter-TSS (NM_016805)	8	NM_016805	51810		NM_016805	ENSMUSG00000039630	Hnrnpu	Hnrpu|SAFA|Sp120|hnRNP U	heterogeneous nuclear ribonucleoprotein U	protein-coding
473	chr12	110888832	110889508	+	0	NA	promoter-TSS (NM_001289510)	promoter-TSS (NM_001289510)	-25	NM_027223	67236		NM_026048	ENSMUSG00000021276	Cinp	1810047K05Rik|2810452K22Rik	cyclin dependent kinase 2 interacting protein	protein-coding
2162	chr3	153959623	153960185	+	0	NA	Intergenic	Intergenic	-13532	NM_001081263	242259		NM_001081263	ENSMUSG00000028360	Slc44a5	Gm422	solute carrier family 44, member 5	protein-coding
2143	chr6	128799036	128799836	+	0	NA	Intergenic	Intergenic	-10795	NM_001159904	17059		NM_008527	ENSMUSG00000030325	Klrb1c	CD161|Klrb1b|Ly-59|Ly55c|Ly59|NK-RP1|NK1.1|NKR-P1.9|NKRP1|NKRP140|Nk-1|Nk-1.2|Nk1|Nk1.2|Nkrp1b|Nkrp1c|ly-55c	killer cell lectin-like receptor subfamily B member 1C	protein-coding
1361	chr13	23697573	23698600	+	0	NA	TTS (NM_178208)	TTS (NM_178208)	372	NM_178208	319155		NM_178208	ENSMUSG00000060678	H4c3	H4c1|H4c11|H4c12|H4c14|H4c16|H4c2|H4c4|H4c6|H4c8|H4c9|H4f16|Hist1h4c	H4 clustered histone 3	protein-coding
2303	chr7	4844830	4845205	+	0	NA	promoter-TSS (NM_001290291)	promoter-TSS (NM_001290291)	-321	NM_001290291	232813		NM_172737	ENSMUSG00000053550	Shisa7	ckamp59	shisa family member 7	protein-coding
1410	chr5	4650977	4651766	+	0	NA	Intergenic	Intergenic	106845	NM_021457	14362		NM_021457	ENSMUSG00000044674	Fzd1	FZ-1|Fz1	frizzled class receptor 1	protein-coding
2552	chr2	41872121	41872870	+	0	NA	intron (NM_053011, intron 3 of 90)	intron (NM_053011, intron 3 of 90)	575073	NR_105754	102465171		NR_105754	ENSMUSG00000098660	Mir6336	Gm27584|mmu-mir-6336	microRNA 6336	ncRNA
448	chr17	69969130	69969628	+	0	NA	5' UTR (NM_001360665, exon 1 of 15)	5' UTR (NM_001360665, exon 1 of 15)	306	NM_001347412	224997		NM_027712	ENSMUSG00000003279	Dlgap1	4933422O14Rik|9630002F18|D17Bwg0511e|GKAP/SAPAP|GKPA/SAPAP|Gkap|Sapap1|mKIAA4162	DLG associated protein 1	protein-coding
1660	chr5	48864337	48865168	+	0	NA	intron (NM_001199244, intron 1 of 7)	HAL1|LINE|L1	24805	NM_030265	80334		NM_030265	ENSMUSG00000029088	Kcnip4	Calp|Calp250|KChIP4|KChIP4a	Kv channel interacting protein 4	protein-coding
489	chr10	30775406	30776168	+	0	NA	intron (NM_172495, intron 1 of 15)	intron (NM_172495, intron 1 of 15)	27539	NM_001358841	211329		NM_172495	ENSMUSG00000039697	Ncoa7	9030406N13Rik	nuclear receptor coactivator 7	protein-coding
2048	chr3	140065660	140066405	+	0	NA	Intergenic	Intergenic	37783	NR_105798	102465198		NR_105798	ENSMUSG00000099169	Mir7j	Gm27716|Mirlet7j|mmu-let-7j	microRNA 7j	ncRNA
1871	chr14	24826579	24827672	+	0	NA	Intergenic	Intergenic	-282136	NR_153781	102634576		NR_153781		Gm32123	-	predicted gene, 32123	ncRNA
1240	chr4	139130106	139130559	+	0	NA	intron (NM_001163006, intron 1 of 3)	CpG	705	NR_033745	433771		NM_001163006	ENSMUSG00000050608	Micos10	2310028O11Rik|Minos1	mitochondrial contact site and cristae organizing system subunit 10	protein-coding
1386	chrX	52911919	52912528	+	0	NA	promoter-TSS (NM_027642)	promoter-TSS (NM_027642)	9	NM_001290546	70998		NM_027642	ENSMUSG00000025626	Phf6	2700007B13Rik|4931428F02Rik|mKIAA1823	PHD finger protein 6	protein-coding
2354	chr2	29060166	29060503	+	0	NA	promoter-TSS (NM_009442)	promoter-TSS (NM_009442)	71	NM_009442	22130		NM_009442	ENSMUSG00000026803	Ttf1	TTF-1|TTF-I	transcription termination factor, RNA polymerase I	protein-coding
423	chr5	135557014	135557679	+	0	NA	Intergenic	Intergenic	6223	NM_001013412	541307		NM_001013412	ENSMUSG00000070464	Ccl26	Ccl26l	C-C motif chemokine ligand 26	protein-coding
1193	chr15	99295012	99295297	+	0	NA	promoter-TSS (NM_018786)	promoter-TSS (NM_018786)	-84	NM_001370632	54614		NM_018786	ENSMUSG00000023007	Prpf40b	2610317D23Rik|Hypc	pre-mRNA processing factor 40B	protein-coding
668	chr18	37178292	37178905	+	0	NA	intron (NM_007767, intron 3 of 3)	intron (NM_007767, intron 3 of 3)	34920	NM_001003672	353237		NM_001003672	ENSMUSG00000102697	Pcdhac2	CNRc2	protocadherin alpha subfamily C, 2	protein-coding
2566	chr2	71211635	71212178	+	0	NA	promoter-TSS (NM_001198878)	promoter-TSS (NM_001198878)	-40	NM_010064	13427		NM_010064	ENSMUSG00000027012	Dync1i2	3110079H08Rik|Dncic2	dynein cytoplasmic 1 intermediate chain 2	protein-coding
2505	chr9	46272922	46273359	+	0	NA	promoter-TSS (NM_011752)	promoter-TSS (NM_011752)	76	NM_011752	22687		NM_011752	ENSMUSG00000032078	Zpr1	Zfp259|Znf259	ZPR1 zinc finger	protein-coding
1538	chr5	32854091	32854416	+	0	NA	promoter-TSS (NM_194340)	promoter-TSS (NM_194340)	-23	NM_194340	215476		NM_194340	ENSMUSG00000054280	Prr14l	6030436E02Rik|C330019G07Rik|Prl14l	proline rich 14-like	protein-coding
1098	chr4	126619890	126620192	+	0	NA	Intergenic	Intergenic	10187	NM_001013755	230757		NM_001013755	ENSMUSG00000073755	5730409E04Rik	7530403E16Rik	RIKEN cDNA 5730409E04Rik gene	protein-coding
813	chr6	53912673	53913547	+	0	NA	intron (NM_001289714, intron 10 of 11)	intron (NM_001289714, intron 10 of 11)	65563	NM_001289713	71287		NM_027749	ENSMUSG00000052955	Cpvl	4933436L16Rik|HVLP	carboxypeptidase, vitellogenic-like	protein-coding
1607	chr13	67128210	67128632	+	0	NA	intron (NM_172392, intron 1 of 3)	intron (NM_172392, intron 1 of 3)	193	NM_172392	268670		NM_172392	ENSMUSG00000057396	Zfp759	Rslcan-8|Rslcan8	zinc finger protein 759	protein-coding
2025	chr3	129831215	129831451	+	0	NA	promoter-TSS (NM_026578)	promoter-TSS (NM_026578)	63	NM_026578	68147		NM_026578	ENSMUSG00000028010	Gar1	C430047J18Rik|Nola1	GAR1 ribonucleoprotein	protein-coding
2059	chr19	46572731	46573382	+	0	NA	promoter-TSS (NM_053196)	promoter-TSS (NM_053196)	126	NM_019718	56350		NM_019718	ENSMUSG00000025035	Arl3	-	ADP-ribosylation factor-like 3	protein-coding
1740	chr13	96670474	96671479	+	0	NA	promoter-TSS (NM_001360166)	promoter-TSS (NM_001360166)	-40	NM_008255	15357		NM_008255	ENSMUSG00000021670	Hmgcr	HMG-CoAR|Red	3-hydroxy-3-methylglutaryl-Coenzyme A reductase	protein-coding
1011	chr18	83464133	83464833	+	0	NA	Intergenic	Intergenic	-138599	NR_045361	70960		NR_045361	ENSMUSG00000118333	4921531P14Rik	1700108N05Rik	RIKEN cDNA 4921531P14 gene	ncRNA
2156	chr19	50457486	50457989	+	0	NA	intron (NM_001360457, intron 2 of 26)	intron (NM_001360457, intron 2 of 26)	-219668	NR_166832	102631841		NR_166832	ENSMUSG00000097446	Gm26629	-	predicted gene, 26629	ncRNA
2290	chr9	3032406	3032908	+	0	NA	Intergenic	GSAT_MM|Satellite|Satellite	6086	NR_039546	100628572		NR_039546	ENSMUSG00000106183	Mir101c	mir-101c|mmu-mir-101c	microRNA 101c	ncRNA
1184	chr4	132638682	132639261	+	0	NA	promoter-TSS (NM_010166)	promoter-TSS (NM_010166)	-75	NM_211357	14050		NM_010166	ENSMUSG00000028886	Eya3	-	EYA transcriptional coactivator and phosphatase 3	protein-coding
2581	chr12	25328248	25329027	+	0	NA	Intergenic	Intergenic	199463	NR_045844	432641		NR_045844		Gm17746	-	predicted gene, 17746	ncRNA
2490	chr1	128592413	128592975	+	0	NA	promoter-TSS (NM_009911)	promoter-TSS (NM_009911)	-395	NM_009911	12767		NM_009911	ENSMUSG00000045382	Cxcr4	CD184|CXC-R4|CXCR-4|Cmkar4|LESTR|PB-CKR|PBSF/SDF-1|Sdf1r|b2b220Clo	C-X-C motif chemokine receptor 4	protein-coding
2368	chr14	98832652	98834146	+	0	NA	Intergenic	Intergenic	212737	NM_175245	76789		NM_175245	ENSMUSG00000033186	Mzt1	2410129H14Rik|Mozart1	mitotic spindle organizing protein 1	protein-coding
478	chr12	112673029	112673248	+	0	NA	intron (NM_001331107, intron 1 of 13)	intron (NM_001331107, intron 1 of 13)	1138	NM_001165894	11651		NM_009652	ENSMUSG00000001729	Akt1	Akt|LTR-akt|PKB|PKB/Akt|PKBalpha|Rac	thymoma viral proto-oncogene 1	protein-coding
1041	chr9	74861637	74861883	+	0	NA	promoter-TSS (NM_008262)	promoter-TSS (NM_008262)	-161	NM_008262	15379		NM_008262	ENSMUSG00000043013	Onecut1	D9Ertd423e|HNF-6|Hfh12|Hnf6|Hnf6b|OC-1|Oc1	one cut domain, family member 1	protein-coding
2676	chr2	80581143	80581610	+	0	NA	promoter-TSS (NM_016965)	promoter-TSS (NM_016965)	-194	NM_001355411	50884		NM_016965	ENSMUSG00000027002	Nckap1	H19|Hem-2|Hem2|Nap1|mKIAA0587|mh19|p125Nap1	NCK-associated protein 1	protein-coding
1710	chr17	8283448	8284047	+	0	NA	promoter-TSS (NM_018819)	promoter-TSS (NM_018819)	-40	NM_018819	55951		NM_018819	ENSMUSG00000023861	Mpc1	0610006G08Rik|3830411I18Rik|Brp44l	mitochondrial pyruvate carrier 1	protein-coding
2522	chr7	29818733	29819167	+	0	NA	intron (NM_001145880, intron 1 of 4)	intron (NM_001145880, intron 1 of 4)	2878	NM_001145880	233056		NM_146185	ENSMUSG00000011427	Zfp790	6330581L23Rik	zinc finger protein 790	protein-coding
739	chr15	21394776	21395411	+	0	NA	intron (NM_001008420, intron 3 of 11)	intron (NM_001008420, intron 3 of 11)	283641	NM_001008420	215654		NM_001008420	ENSMUSG00000040452	Cdh12	Cdhb	cadherin 12	protein-coding
1336	chr13	21167398	21168111	+	0	NA	Intergenic	Intergenic	-12177	NM_009054	19720		NM_009054	ENSMUSG00000021326	Trim27	Gm19403|Rfp	tripartite motif-containing 27	protein-coding
2002	chr8	111521868	111522291	+	0	NA	promoter-TSS (NM_001170743)	promoter-TSS (NM_001170743)	28	NM_001170742	319481		NM_176923	ENSMUSG00000031959	Wdr59	5430401O09Rik|Cdw12	WD repeat domain 59	protein-coding
1971	chr11	94327525	94328029	+	0	NA	promoter-TSS (NM_027799)	promoter-TSS (NM_027799)	-224	NM_027799	71452		NM_027799	ENSMUSG00000020864	Ankrd40	1110011C06Rik|5530600A18Rik|Gcap15	ankyrin repeat domain 40	protein-coding
499	chr10	125736364	125736940	+	0	NA	Intergenic	Intergenic	-229567	NM_177152	320398		NM_177152	ENSMUSG00000020105	Lrig3	9030421L11Rik|9130004I02Rik|9430095K15Rik|mKIAA3016	leucine-rich repeats and immunoglobulin-like domains 3	protein-coding
2324	chr2	20416895	20417943	+	0	NA	intron (NM_001081006, intron 2 of 21)	intron (NM_001081006, intron 2 of 21)	-92628	NM_178059	208618		NM_029895	ENSMUSG00000036617	Etl4	6620402G01Rik|9430077C05Rik|E330027G05Rik|Etl-4|Skt	enhancer trap locus 4	protein-coding
443	chr17	63145340	63146687	+	0	NA	intron (NM_015794, intron 7 of 8)	intron (NM_015794, intron 7 of 8)	166960	NR_130176	414079		NR_130176	ENSMUSG00000090565	4930405O22Rik	-	RIKEN cDNA 4930405O22 gene	ncRNA
2248	chr1	70725318	70726196	+	0	NA	promoter-TSS (NM_177164)	promoter-TSS (NM_177164)	42	NM_177164	320460		NM_177164	ENSMUSG00000045648	Vwc2l	A830006F12Rik|Brl	von Willebrand factor C domain-containing protein 2-like	protein-coding
1970	chr11	94160458	94161095	+	0	NA	Intergenic	Intergenic	27320	NR_167700	100039440		NR_167699	ENSMUSG00000086003	B230206L02Rik	Gm11519	RIKEN cDNA B230206L02 gene	ncRNA
1798	chr13	99879280	99880190	+	0	NA	Intergenic	Intergenic	20948	NM_001081493	27220		NM_013732	ENSMUSG00000021647	Cartpt	Cart	CART prepropeptide	protein-coding
2668	chr17	24351483	24352245	+	0	NA	promoter-TSS (NM_013855)	promoter-TSS (NM_013855)	-159	NM_013855	27410		NM_013855	ENSMUSG00000024130	Abca3	1810036E22Rik|ABC-C|Abc3	ATP-binding cassette, sub-family A member 3	protein-coding
1040	chr9	74656582	74657460	+	0	NA	Intergenic	Intergenic	-191416	NR_045284	100503019		NR_045284	ENSMUSG00000066477	Gm16551	-	predicted gene 16551	ncRNA
1711	chr17	8507780	8508492	+	0	NA	Intergenic	Intergenic	-18665	NM_001290707	23984		NM_011866	ENSMUSG00000023868	Pde10a	-	phosphodiesterase 10A	protein-coding
1636	chr8	26504107	26504649	+	0	NA	Intergenic	Intergenic	320045	NR_045904	72316		NR_045904	ENSMUSG00000100335	2310008N11Rik	-	RIKEN cDNA 2310008N11 gene	ncRNA
2376	chr11	115367299	115367717	+	0	NA	intron (NM_001346774, intron 1 of 18)	CpG	211	NM_175454	217310		NM_175454	ENSMUSG00000034586	Hid1	C630004H02Rik	HID1 domain containing	protein-coding
769	chr15	36716035	36716691	+	0	NA	Intergenic	Intergenic	74569	NM_001253807	22631		NM_011740	ENSMUSG00000022285	Ywhaz	1110013I11Rik|14-3-3zeta	tyrosine 3-monooxygenase/tryptophan 5-monooxygenase activation protein, zeta polypeptide	protein-coding
2418	chr9	25055359	25056967	+	0	NA	Intergenic	Intergenic	81955	NR_153861	102631612		NR_153861	ENSMUSG00000111866	E130101E03Rik	-	RIKEN cDNA E130101E03 gene	ncRNA
1838	chr3	95228130	95228597	+	0	NA	promoter-TSS (NM_001038708)	promoter-TSS (NM_001038708)	-61	NM_172395	57912		NM_172395	ENSMUSG00000046722	Cdc42se1	1300002M12Rik|Cdcse1|SCIP1|Spec1	CDC42 small effector 1	protein-coding
1988	chr8	105606554	105606930	+	0	NA	intron (NM_001081241, intron 1 of 21)	intron (NM_001081241, intron 1 of 21)	1513	NM_001081241	75687		NM_001081241	ENSMUSG00000038604	Ripor1	2310066E14Rik|Fam65a	RHO family interacting cell polarization regulator 1	protein-coding
2429	chr9	34791312	34792035	+	0	NA	intron (NM_001190912, intron 1 of 15)	intron (NM_001190912, intron 1 of 15)	302942	NM_001190913	67703		NM_026324	ENSMUSG00000032036	Kirrel3	1500010O20Rik|2900036G11Rik|NEPH2|SST4|mKIAA1867	kirre like nephrin family adhesion molecule 3	protein-coding
1117	chr15	94543260	94543972	+	0	NA	promoter-TSS (NM_172437)	promoter-TSS (NM_172437)	-44	NM_029926	266632		NM_029926	ENSMUSG00000059883	Irak4	8430405M07Rik|9330209D03Rik|IRAK-4|NY-REN-64	interleukin-1 receptor-associated kinase 4	protein-coding
2455	chr2	30758433	30758935	+	0	NA	Intergenic	Intergenic	37474	NR_037272	100526499		NR_037272	ENSMUSG00000093091	Mir3089	mir-3089|mmu-mir-3089	microRNA 3089	ncRNA
2491	chr12	6087670	6088440	+	0	NA	Intergenic	Intergenic	712335	NR_015579	72669		NM_028318	ENSMUSG00000037735	2810032G03Rik	-	RIKEN cDNA 2810032G03 gene	ncRNA
2624	chr5	92277968	92278288	+	0	NA	promoter-TSS (NM_025972)	promoter-TSS (NM_025972)	53	NM_001163687	67111		NM_025972	ENSMUSG00000029413	Naaa	2210023K21Rik|3830414F09Rik|Asahl	N-acylethanolamine acid amidase	protein-coding
1741	chr13	97384063	97384705	+	0	NA	Intergenic	Intergenic	-50586	NR_110432	100039691		NR_110430	ENSMUSG00000078952	Lncenc1	Gm11019|Gm2373|Lincenc1|Platr18|linc-Enc1	long non-coding RNA, embryonic stem cells expressed 1	ncRNA
1010	chr18	83439273	83439871	+	0	NA	Intergenic	Intergenic	-113688	NR_045361	70960		NR_045361	ENSMUSG00000118333	4921531P14Rik	1700108N05Rik	RIKEN cDNA 4921531P14 gene	ncRNA
2291	chr9	12597654	12598380	+	0	NA	Intergenic	Intergenic	507838	NR_040755	78219		NR_040755	ENSMUSG00000111830	4930568E12Rik	-	RIKEN cDNA 4930568E12 gene	ncRNA
2255	chr14	78536425	78537177	+	0	NA	promoter-TSS (NM_001164503)	promoter-TSS (NM_001164503)	59	NM_001164503	219181		NM_001164503	ENSMUSG00000022016	Akap11	6330501D17Rik|AKAP220|Gm80|PRKA11|mKIAA0629	A kinase anchor protein 11	protein-coding
2580	chr12	25098709	25098939	+	0	NA	Intergenic	CpG	-2732	NM_010496	15902		NM_010496	ENSMUSG00000020644	Id2	Idb2|bHLHb26	inhibitor of DNA binding 2	protein-coding
638	chr6	24664844	24665400	+	0	NA	promoter-TSS (NM_028459)	promoter-TSS (NM_028459)	-127	NM_028459	73178		NM_028459	ENSMUSG00000029684	Wasl	2900021I12Rik|3110031I02Rik|N-WASP	WASP like actin nucleation promoting factor	protein-coding
2229	chr1	63977532	63978052	+	0	NA	Intergenic	Intergenic	13065	NR_027824	433315		NM_001013800	ENSMUSG00000044689	Gm13749	-	predicted gene 13749	ncRNA
2218	chr14	68253252	68253615	+	0	NA	Intergenic	Intergenic	-128429	NM_008691	18040		NM_008691	ENSMUSG00000022054	Nefm	NF-M|NF160|NF165|Nef3|Nfm	neurofilament, medium polypeptide	protein-coding
219	chr7	91897164	91897731	+	0	NA	intron (NM_011807, intron 5 of 22)	intron (NM_011807, intron 5 of 22)	-164947	NM_001243046	23859		NM_011807	ENSMUSG00000052572	Dlg2	A330103J02Rik|B230218P12Rik|B330007M19Rik|Dlgh2|Gm1197|Gm21505|PSD93	discs large MAGUK scaffold protein 2	protein-coding
2578	chr12	24572025	24572281	+	0	NA	promoter-TSS (NM_001161406)	promoter-TSS (NM_001161406)	-134	NM_001161406	195733		NM_145890	ENSMUSG00000020656	Grhl1	LBP-32|MGR|Tcfcp2l2	grainyhead like transcription factor 1	protein-coding
1307	chr2	156862647	156863136	+	0	NA	promoter-TSS (NM_026124)	promoter-TSS (NM_026124)	54	NR_027914	74487		NR_015591	ENSMUSG00000085741	5430405H02Rik	2610307N17Rik	RIKEN cDNA 5430405H02 gene	ncRNA
408	chr7	105751957	105752356	+	0	NA	promoter-TSS (NM_009906)	promoter-TSS (NM_009906)	79	NM_009906	12751		NM_009906	ENSMUSG00000030894	Tpp1	Cln2|LPIC|TPP-1|TPP-I	tripeptidyl peptidase I	protein-coding
1147	chr9	98538524	98538908	+	0	NA	Intergenic	Intergenic	24895	NR_029444	75881		NM_175227		4930579K19Rik	-	RIKEN cDNA 4930579K19 gene	ncRNA
2448	chr9	44396802	44397145	+	0	NA	promoter-TSS (NM_001293630)	promoter-TSS (NM_001293630)	27	NM_001378834	14385		NM_008063	ENSMUSG00000032114	Slc37a4	100043178|G6PT|G6pt1|GSD-1b|mG6PT	solute carrier family 37 (glucose-6-phosphate transporter), member 4	protein-coding
130	chr2	115865219	115865788	+	0	NA	intron (NM_010825, intron 11 of 11)	intron (NM_010825, intron 11 of 11)	199116	NM_001346041	17536		NM_010825	ENSMUSG00000027210	Meis2	A430109D20Rik|Mrg1|Stra10	Meis homeobox 2	protein-coding
1241	chr4	139192465	139193207	+	0	NA	promoter-TSS (NM_009798)	promoter-TSS (NM_009798)	-63	NM_001037761	12345		NM_009798	ENSMUSG00000028745	Capzb	1700120C01Rik|CPB1|CPB2|CPbeat2|CPbeta1|CPbeta2|Cappb1	capping actin protein of muscle Z-line subunit beta	protein-coding
2202	chr4	20778084	20778480	+	0	NA	exon (NM_001290410, exon 1 of 6)	exon (NM_001290410, exon 1 of 6)	386	NM_001290410	269513		NM_172987	ENSMUSG00000055761	Nkain3	C530048M05|E130310K16Rik	Na+/K+ transporting ATPase interacting 3	protein-coding
1661	chr5	49361654	49362952	+	0	NA	Intergenic	Intergenic	-76644	NM_001199244	80334		NM_030265	ENSMUSG00000029088	Kcnip4	Calp|Calp250|KChIP4|KChIP4a	Kv channel interacting protein 4	protein-coding
114	chr17	29660516	29661000	+	0	NA	5' UTR (NM_028791, exon 1 of 24)	5' UTR (NM_028791, exon 1 of 24)	163	NM_028791	74157		NM_028791	ENSMUSG00000024019	Cmtr1	1300018I05Rik|Ftsjd2|MTr1	cap methyltransferase 1	protein-coding
911	chr9	58008820	58009513	+	0	NA	intron (NM_001346787, intron 2 of 9)	intron (NM_001346787, intron 2 of 9)	-5786	NM_019779	13070		NM_019779	ENSMUSG00000032323	Cyp11a1	Cyp11a|Cypxia1|D9Ertd411e|P450scc|Scc|cscc	cytochrome P450, family 11, subfamily a, polypeptide 1	protein-coding
2603	chr1	154526305	154527198	+	0	NA	intron (NM_009782, intron 7 of 46)	intron (NM_009782, intron 7 of 46)	199169	NM_009782	12290		NM_009782	ENSMUSG00000004110	Cacna1e	A430040I15|BII|Cach6|Cacnl1a6|Cav2.3|Cchra1|alpha1E	calcium channel, voltage-dependent, R type, alpha 1E subunit	protein-coding
1870	chr14	24820527	24820823	+	0	NA	Intergenic	Intergenic	-288586	NR_153781	102634576		NR_153781		Gm32123	-	predicted gene, 32123	ncRNA
1360	chr13	23621194	23621861	+	0	NA	promoter-TSS (NM_178194)	promoter-TSS (NM_178194)	-403	NM_178194	319179		NM_178194	ENSMUSG00000047246	H2bc6	Gm11398|H2bc4|H2bc8|Hist1h2be	H2B clustered histone 6	protein-coding
2459	chr2	32423814	32424636	+	0	NA	promoter-TSS (NM_001290558)	promoter-TSS (NM_001290558)	-159	NM_001290558	227731		NM_146118	ENSMUSG00000026819	Slc25a25	1110030N17Rik|MCSC|SCaMC-2|mKIAA1896	solute carrier family 25 (mitochondrial carrier, phosphate carrier), member 25	protein-coding
1411	chr2	166996075	166996661	+	0	NA	promoter-TSS (NM_011490)	promoter-TSS (NM_011490)	-69	NM_001109905	20853		NM_011490	ENSMUSG00000039536	Stau1	5830401L18Rik|Stau	staufen double-stranded RNA binding protein 1	protein-coding
1498	chr7	144470667	144470979	+	0	NA	5' UTR (NM_001357116, exon 1 of 16)	5' UTR (NM_001357116, exon 1 of 16)	112	NM_001252572	13043		NM_007803	ENSMUSG00000031078	Cttn	1110020L01Rik|Ems1	cortactin	protein-coding
1938	chr19	31762984	31763540	+	0	NA	intron (NM_001013833, intron 1 of 17)	intron (NM_001013833, intron 1 of 17)	1771	NM_001013833	19091		NM_011160	ENSMUSG00000052920	Prkg1	CGKI|Gm19690|Prkg1b|Prkgr1b	protein kinase, cGMP-dependent, type I	protein-coding
2197	chr2	11501314	11502168	+	0	NA	5' UTR (NM_133232, exon 1 of 15)	5' UTR (NM_133232, exon 1 of 15)	349	NM_001177752	170768		NM_133232	ENSMUSG00000026773	Pfkfb3	E330010H22Rik|iPFK-2|uPFK-2	6-phosphofructo-2-kinase/fructose-2,6-biphosphatase 3	protein-coding
2425	chr9	27298863	27299140	+	0	NA	promoter-TSS (NM_001326702)	promoter-TSS (NM_001326702)	-103	NM_001326702	235086		NM_001033323	ENSMUSG00000034275	Igsf9b	AI854107|Gm508|mKIAA1030	immunoglobulin superfamily, member 9B	protein-coding
1888	chr8	94838269	94838816	+	0	NA	promoter-TSS (NM_134141)	promoter-TSS (NM_134141)	129	NM_026452	67914		NM_026452	ENSMUSG00000031782	Coq9	2310005O14Rik	coenzyme Q9	protein-coding
2654	chr7	49889511	49889956	+	0	NA	Intergenic	Intergenic	-20566	NM_001146013	104245		NM_148931	ENSMUSG00000039728	Slc6a5	Glyt2|prestin	solute carrier family 6 (neurotransmitter transporter, glycine), member 5	protein-coding
1686	chr5	72868424	72868886	+	0	NA	promoter-TSS (NM_001113461)	promoter-TSS (NM_001113461)	-207	NM_001113464	21682		NM_013689	ENSMUSG00000029217	Tec	-	tec protein tyrosine kinase	protein-coding
111	chr2	94245355	94245766	+	0	NA	Intergenic	Intergenic	-4107	NR_029752	723953		NR_029752	ENSMUSG00000065511	Mir129-2	Mirn129-2|mir-129-2	microRNA 129-2	ncRNA
2225	chr14	68461490	68462353	+	0	NA	Intergenic	Intergenic	71768	NM_007402	11500		NM_007402	ENSMUSG00000022056	Adam7	ADAM 7|EAP1|EAPI	a disintegrin and metallopeptidase domain 7	protein-coding
633	chr7	137241390	137242502	+	0	NA	non-coding (NR_045885, exon 4 of 4)	non-coding (NR_045885, exon 4 of 4)	7263	NR_045885	100038555		NR_045885	ENSMUSG00000109722	Gm10578	-	predicted gene 10578	ncRNA
914	chr9	59291082	59291785	+	0	NA	promoter-TSS (NM_001359282)	promoter-TSS (NM_001359282)	-139	NM_001359282	72141		NM_028121	ENSMUSG00000025236	Adpgk	2610017G09Rik|Adp-gk	ADP-dependent glucokinase	protein-coding
1298	chr4	148803981	148804401	+	0	NA	promoter-TSS (NM_027195)	promoter-TSS (NM_027195)	-201	NM_027195	69743		NM_027195	ENSMUSG00000028977	Casz1	2410019P08Rik|Cst|D4Ertd432e	castor zinc finger 1	protein-coding
2530	chr9	50305846	50306553	+	0	NA	Intergenic	Intergenic	-73017	NR_131161	71873		NR_131161	ENSMUSG00000110916	2310003N18Rik	-	RIKEN cDNA 2310003N18 gene	ncRNA
1211	chr9	107340411	107340740	+	0	NA	promoter-TSS (NM_175486)	promoter-TSS (NM_175486)	-65	NM_175486	235599		NM_175486	ENSMUSG00000037977	6430571L13Rik	-	RIKEN cDNA 6430571L13 gene	protein-coding
2259	chr14	78600552	78600958	+	0	NA	intron (NM_001281794, intron 14 of 27)	intron (NM_001281794, intron 14 of 27)	28535	NM_001281794	380921		NM_001081336	ENSMUSG00000034731	Dgkh	5930402B05Rik|D130015C16|DGK	diacylglycerol kinase, eta	protein-coding
930	chr11	60114979	60115466	+	0	NA	promoter-TSS (NR_164314)	promoter-TSS (NR_164314)	10	NR_164314	100504140		NM_177098	ENSMUSG00000051008	4930412M03Rik	-	RIKEN cDNA 4930412M03 gene	ncRNA
2090	chr11	98982185	98982592	+	0	NA	exon (NM_178596, exon 1 of 1)	exon (NM_178596, exon 1 of 1)	632	NM_178596	353155		NM_178596	ENSMUSG00000047197	Gjd3	Cxnr|Gja11|Gjc1|cx30.2	gap junction protein, delta 3	protein-coding
1571	chr5	45669638	45670130	+	0	NA	promoter-TSS (NR_073433)	promoter-TSS (NR_073433)	-41	NM_019438	54392		NM_019438	ENSMUSG00000015880	Ncapg	5730507H05Rik|Hcapg|MFT.M05.13	non-SMC condensin I complex, subunit G	protein-coding
2174	chr19	59943249	59943601	+	0	NA	promoter-TSS (NM_001033172)	promoter-TSS (NM_001033172)	-61	NM_001033172	74998		NM_001033172	ENSMUSG00000040022	Rab11fip2	4930470G04Rik|A830046J09Rik|Nrip11	RAB11 family interacting protein 2 (class I)	protein-coding
403	chr7	105554033	105554602	+	0	NA	promoter-TSS (NM_011421)	promoter-TSS (NM_011421)	-43	NM_011421	20597		NM_011421	ENSMUSG00000037049	Smpd1	A-SMase|ASM|Zn-SMase|aSMase	sphingomyelin phosphodiesterase 1, acid lysosomal	protein-coding
459	chr2	153427038	153427560	+	0	NA	intron (NM_001001986, intron 2 of 7)	intron (NM_001001986, intron 2 of 7)	17180	NM_001001986	329540		NM_001001986	ENSMUSG00000061411	Nol4l	4931410H15|8430427H17Rik|Gm1636	nucleolar protein 4-like	protein-coding
2402	chr15	4013729	4014126	+	0	NA	non-coding (NR_045740, exon 3 of 3)	non-coding (NR_045740, exon 3 of 3)	-12501	NM_024188	67041		NM_024188	ENSMUSG00000022186	Oxct1	2610008O03Rik|Oxct|Oxct2a|SCOT|Scot-s	3-oxoacid CoA transferase 1	protein-coding
1441	chr2	177314710	177315069	+	0	NA	Intergenic	MMSAT4|Satellite|Satellite	-108393	NM_001374129	100043403		NM_001113806	ENSMUSG00000078870	Gm14410	-	predicted gene 14410	protein-coding
2062	chr19	47090558	47090846	+	0	NA	promoter-TSS (NM_011053)	promoter-TSS (NM_011053)	-55	NM_023211	66477		NM_023211	ENSMUSG00000071528	Atp5mk	2010301L15Rik|Atp5md|Usmg5	ATP synthase membrane subunit k	protein-coding
1217	chr9	108201215	108201495	+	0	NA	Intergenic	Intergenic	-10972	NM_007567	12217		NM_007567	ENSMUSG00000032589	Bsn	-	bassoon	protein-coding
2043	chr3	139205507	139205918	+	0	NA	promoter-TSS (NM_198659)	promoter-TSS (NM_198659)	-181	NM_198659	381476		NM_198659	ENSMUSG00000047940	Stpg2	B930007M17Rik|Gm1017	sperm tail PG rich repeat containing 2	protein-coding
249	chr5	125245397	125246071	+	0	NA	Intergenic	Intergenic	-66520	NM_011424	20602		NM_011424	ENSMUSG00000029478	Ncor2	N-CoR|SMRT|SMRTe	nuclear receptor co-repressor 2	protein-coding
288	chr17	56290354	56291463	+	0	NA	promoter-TSS (NM_025836)	promoter-TSS (NM_025836)	-397	NM_025836	66905		NM_025836	ENSMUSG00000024197	Plin3	1300012C15Rik|M6prbp1|Tip47	perilipin 3	protein-coding
293	chr2	137393316	137393840	+	0	NA	Intergenic	Intergenic	-277058	NM_013822	16449		NM_013822	ENSMUSG00000027276	Jag1	ABE2|Gena228|Gsfabe2|Htu|Ozz|Ser-1	jagged 1	protein-coding
974	chr6	91617121	91617385	+	0	NA	Intergenic	Intergenic	-66814	NM_009320	21366		NM_009320	ENSMUSG00000030096	Slc6a6	Taut	solute carrier family 6 (neurotransmitter transporter, taurine), member 6	protein-coding
171	chr1	180568794	180569341	+	0	NA	exon (NM_007415, exon 1 of 23)	exon (NM_007415, exon 1 of 23)	176	NM_007415	11545		NM_007415	ENSMUSG00000026496	Parp1	5830444G22Rik|ARTD1|Adprp|Adprt1|PARP|PPOL|msPARP|parp-1|sPARP-1	poly (ADP-ribose) polymerase family, member 1	protein-coding
1447	chr16	44724410	44725017	+	0	NA	intron (NM_145972, intron 1 of 8)	CpG	412	NM_145972	212547		NM_145972	ENSMUSG00000036208	Nepro	-	nucleolus and neural progenitor protein	protein-coding
93	chr7	71471514	71472043	+	0	NA	Intergenic	Intergenic	-437917	NR_130995	78156		NR_130995	ENSMUSG00000108669	4930441H08Rik	-	RIKEN cDNA 4930441H08 gene	ncRNA
2148	chr8	124460913	124461516	+	0	NA	Intergenic	Intergenic	-27278	NM_171824	209966		NM_171824	ENSMUSG00000050751	Pgbd5	2900019M05Rik	piggyBac transposable element derived 5	protein-coding
1577	chr16	84735260	84735591	+	0	NA	promoter-TSS (NM_001384093)	promoter-TSS (NM_001384093)	-181	NM_001384095	27393		NM_017404	ENSMUSG00000022889	Mrpl39	C21orf8|MRP-L5|ORF22|Rpml5	mitochondrial ribosomal protein L39	protein-coding
368	chr10	98962011	98962392	+	0	NA	intron (NM_001359507, intron 1 of 21)	L2c|LINE|L2	47049	NM_001359507	67972		NM_026482	ENSMUSG00000019943	Atp2b1	2810442I22Rik|E130111D10Rik|Pmca1	ATPase, Ca++ transporting, plasma membrane 1	protein-coding
1389	chrX	74428936	74429640	+	0	NA	promoter-TSS (NM_178590)	promoter-TSS (NM_178590)	-27	NM_001161422	16151		NM_010547	ENSMUSG00000004221	Ikbkg	1110037D23Rik|IKK[g]|NEMO	inhibitor of kappaB kinase gamma	protein-coding
2308	chr7	6286200	6286644	+	0	NA	promoter-TSS (NM_001024928)	promoter-TSS (NM_001024928)	-158	NM_001024928	384763		NM_001024928	ENSMUSG00000054893	Zfp667	A830025F02Rik|Mip1|ZNF667	zinc finger protein 667	protein-coding
1335	chr13	21160917	21161308	+	0	NA	Intergenic	B1_Mur1|SINE|Alu	-18057	NM_146534	258527		NM_146534	ENSMUSG00000045474	Or2ad1	MOR256-15|Olfr1368	olfactory receptor family 2 subfamily AD member 1	protein-coding
2675	chr17	25433688	25434181	+	0	NA	promoter-TSS (NM_001163691)	promoter-TSS (NM_001163691)	-151	NM_001163691	58226		NM_021415	ENSMUSG00000024112	Cacna1h	Cav3.2|MNCb-1209|alpha13.2	calcium channel, voltage-dependent, T type, alpha 1H subunit	protein-coding
1667	chr5	57568551	57569128	+	0	NA	Intergenic	Intergenic	149080	NR_015588	319216		NR_015588	ENSMUSG00000097216	4932441J04Rik	-	RIKEN cDNA 4932441J04 gene	ncRNA
2565	chr2	71055613	71056055	+	0	NA	promoter-TSS (NM_001165980)	promoter-TSS (NM_001165980)	90	NM_001165982	75763		NM_198005	ENSMUSG00000041966	Dcaf17	2810055O12Rik|4833418A01Rik|A030004A10Rik|A930009G19Rik	DDB1 and CUL4 associated factor 17	protein-coding
533	chr7	122101840	122102151	+	0	NA	promoter-TSS (NM_001360744)	promoter-TSS (NM_001360744)	-147	NM_001360744	70316		NM_028177	ENSMUSG00000030869	Ndufab1	2210401F17Rik|2310039H15Rik|2610003B19Rik|8kDa|9130423F15Rik|ACP|CI-SDAP|SDAP	NADH:ubiquinone oxidoreductase subunit AB1	protein-coding
2013	chr8	119778047	119778703	+	0	NA	promoter-TSS (NM_028883)	promoter-TSS (NM_028883)	41	NM_028883	74347		NM_028883	ENSMUSG00000034105	Meak7	4632415K11Rik|Kiaa1609|Tldc1	MTOR associated protein, eak-7 homolog	protein-coding
1247	chr4	142776927	142777316	+	0	NA	Intergenic	Intergenic	359041	NR_105988	102465618		NR_105988	ENSMUSG00000106597	Mir7021	mmu-mir-7021	microRNA 7021	ncRNA
1583	chr13	57474352	57475158	+	0	NA	intron (NM_009262, intron 7 of 11)	intron (NM_009262, intron 7 of 11)	433577	NM_009262	20745		NM_009262	ENSMUSG00000056222	Spock1	Spock|Ticn1|testican	sparc/osteonectin, cwcv and kazal-like domains proteoglycan 1	protein-coding
2155	chr3	152713938	152714353	+	0	NA	promoter-TSS (NM_178016)	promoter-TSS (NM_178016)	45	NM_178016	329777		NM_025662	ENSMUSG00000039047	Pigk	3000001O05Rik|Gm38470|PIG-K	phosphatidylinositol glycan anchor biosynthesis, class K	protein-coding
1594	chr13	59557494	59557954	+	0	NA	promoter-TSS (NM_001284221)	promoter-TSS (NM_001284221)	-377	NM_001048008	67269		NM_023328	ENSMUSG00000021557	Agtpbp1	1700020N17Rik|2310001G17Rik|2900054O13Rik|4930445M19Rik|5730402G09Rik|CCP1|Nna1|atms|nmf243|pcd	ATP/GTP binding protein 1	protein-coding
2191	chr2	7222481	7223317	+	0	NA	intron (NM_001110232, intron 1 of 15)	intron (NM_001110232, intron 1 of 15)	-141597	NM_001160292	14007		NM_010160	ENSMUSG00000002107	Celf2	B230218O03|B230345P09Rik|CELF-2|CUG-BP2|Cugbp2|D230046B21Rik|Etr-3|Napor|Napor-2|mETR-3	CUGBP, Elav-like family member 2	protein-coding
1034	chr9	73431552	73432782	+	0	NA	Intergenic	Intergenic	239689	NR_166650	102636126		NR_166650	ENSMUSG00000098875	Gm27211	-	predicted gene 27211	ncRNA
971	chr4	111414701	111415174	+	0	NA	promoter-TSS (NR_033793)	promoter-TSS (NR_033793)	-69	NM_026279	67621		NM_026279	ENSMUSG00000028545	Bend5	2310026E23Rik	BEN domain containing 5	protein-coding
2026	chr19	41655149	41656105	+	0	NA	intron (NM_015748, intron 4 of 36)	intron (NM_015748, intron 4 of 36)	66976	NR_106166	102465884		NR_106166	ENSMUSG00000098286	Mir8091	Gm27575|mmu-mir-8091	microRNA 8091	ncRNA
229	chr7	96679968	96680568	+	0	NA	intron (NM_001310760, intron 6 of 32)	intron (NM_001310760, intron 6 of 32)	121281	NR_045874	791381		NR_045874	ENSMUSG00000053049	Gm15413	-	predicted gene 15413	ncRNA
13	chr10	61475457	61475872	+	0	NA	promoter-TSS (NM_153542)	promoter-TSS (NM_153542)	-169	NM_153542	216011		NM_153542	ENSMUSG00000037151	Lrrc20	-	leucine rich repeat containing 20	protein-coding
2118	chr8	119910683	119911187	+	0	NA	exon (NM_009462, exon 1 of 14)	exon (NM_009462, exon 1 of 14)	575	NM_001310630	22224		NM_009462	ENSMUSG00000031826	Usp10	2610014N07Rik|UBPO|Uchrp|mKIAA0190	ubiquitin specific peptidase 10	protein-coding
2506	chr7	27838159	27838796	+	0	NA	promoter-TSS (NM_011762)	promoter-TSS (NM_011762)	-107	NM_011762	22717		NM_011762	ENSMUSG00000078779	Zfp59	Mfg-2|Mfg2	zinc finger protein 59	protein-coding
1392	chrX	94177786	94178189	+	0	NA	Intergenic	CpG	34664	NM_012010	26905		NM_012010	ENSMUSG00000035150	Eif2s3x	Eif-2gx|eIF-2-gamma X	eukaryotic translation initiation factor 2, subunit 3, structural gene X-linked	protein-coding
174	chr12	84617405	84617767	+	0	NA	promoter-TSS (NM_008992)	promoter-TSS (NM_008992)	-120	NM_008992	19300		NM_008992	ENSMUSG00000021240	Abcd4	P69r|P70R|Pxmp1l	ATP-binding cassette, sub-family D member 4	protein-coding
1417	chr5	12365480	12366765	+	0	NA	Intergenic	Intergenic	-17044	NM_028882	108151		NM_028882	ENSMUSG00000040254	Sema3d	4631426B19Rik	sema domain, immunoglobulin domain (Ig), short basic domain, secreted, (semaphorin) 3D	protein-coding
2129	chr8	120940359	120940719	+	0	NA	Intergenic	Intergenic	142571	NR_130109	68790		NR_045471	ENSMUSG00000097336	Fendrr	1110050K14Rik|LL66|linc-Foxf1a|lincFoxf1	Foxf1 adjacent non-coding developmental regulatory RNA	ncRNA
808	chr11	52569720	52570193	+	0	NA	Intergenic	Intergenic	173528	NM_153117	213673		NM_153117	ENSMUSG00000036275	9530068E07Rik	Kct2	RIKEN cDNA 9530068E07 gene	protein-coding
957	chr6	86058717	86059586	+	0	NA	intron (NM_001271858, intron 1 of 15)	intron (NM_001271858, intron 1 of 15)	-18897	NM_013458	11519		NM_013458	ENSMUSG00000030000	Add2	2900072M03Rik|add97	adducin 2	protein-coding
1600	chr16	92117266	92117687	+	0	NA	Intergenic	Intergenic	59140	NM_080456	121022		NM_080456	ENSMUSG00000039680	Mrps6	-	mitochondrial ribosomal protein S6	protein-coding
298	chr1	9944054	9944402	+	0	NA	promoter-TSS (NR_024067)	promoter-TSS (NR_024067)	-110	NR_024067	73824		NR_024067	ENSMUSG00000098234	Snhg6	1110008H02Rik	small nucleolar RNA host gene 6	ncRNA
283	chr2	130274166	130274754	+	0	NA	promoter-TSS (NR_149733)	promoter-TSS (NR_149733)	48	NM_024193	67134		NM_024193	ENSMUSG00000027405	Nop56	2310044F10Rik|Nol5a	NOP56 ribonucleoprotein	protein-coding
1747	chr8	45615329	45616010	+	0	NA	intron (NM_172752, intron 1 of 22)	MER34|LTR|ERV1	-12082	NM_001310707	234214		NM_172752	ENSMUSG00000031626	Sorbs2	2010203O03Rik|9430041O17Rik|A530071H08|Argbp2|mKIAA0777|nArgBP2	sorbin and SH3 domain containing 2	protein-coding
141	chr17	36314964	36316010	+	0	NA	Intergenic	ERVB5_1-I_MM-int|LTR|ERVK	10663	NM_013544	14985		NM_013544	ENSMUSG00000024448	H2-M10.1	9.5H	histocompatibility 2, M region locus 10.1	protein-coding
2297	chr7	4478168	4478713	+	0	NA	intron (NM_001290416, intron 18 of 19)	intron (NM_001290416, intron 18 of 19)	-7556	NR_028416	320749		NR_028416		D630041G03Rik	-	RIKEN cDNA D630041G03 gene	ncRNA
944	chr11	63907163	63907669	+	0	NA	intron (NM_018805, intron 1 of 1)	intron (NM_018805, intron 1 of 1)	14868	NM_018805	54710		NM_018805	ENSMUSG00000070407	Hs3st3b1	3-OST-3B|3OST3B1|3Ost3b|Hs3st3b|m3-OST-3B	heparan sulfate (glucosamine) 3-O-sulfotransferase 3B1	protein-coding
2102	chr1	53940144	53941322	+	0	NA	intron (NM_001001883, intron 4 of 28)	intron (NM_001001883, intron 4 of 28)	91309	NR_106149	102465783		NR_106149	ENSMUSG00000098443	Mir7681	Gm27806|mmu-mir-7681	microRNA 7681	ncRNA
1385	chrX	49470376	49470783	+	0	NA	5' UTR (NM_001081123, exon 1 of 13)	5' UTR (NM_001081123, exon 1 of 13)	129	NM_001081123	75404		NM_001081123	ENSMUSG00000036198	Arhgap36	1100001E04Rik|rho-gap	Rho GTPase activating protein 36	protein-coding
2679	chr17	25941808	25942274	+	0	NA	promoter-TSS (NM_001291025)	promoter-TSS (NM_001291025)	-52	NM_001291025	14755		NM_011822	ENSMUSG00000025728	Pigq	Gpi1|Gpi1h|Gpi1p|Gpih	phosphatidylinositol glycan anchor biosynthesis, class Q	protein-coding
1339	chr13	21710133	21710608	+	0	NA	Intergenic	Intergenic	5813	NM_178199	319185		NM_178199	ENSMUSG00000094338	H2bc13	H2b-291a|H2bc11|H2bc15|H2bc7|Hist1h2bl	H2B clustered histone 13	protein-coding
1141	chr9	98295862	98296914	+	0	NA	promoter-TSS (NM_001357449)	promoter-TSS (NM_001357449)	-182	NM_001357449	74080		NM_144533	ENSMUSG00000032456	Nmnat3	4933408N02Rik|PNAT3	nicotinamide nucleotide adenylyltransferase 3	protein-coding
363	chr10	98006813	98007728	+	0	NA	Intergenic	Intergenic	-40180	NR_033537	100038699		NR_033537	ENSMUSG00000074776	Gm10754	-	predicted gene 10754	ncRNA
166	chr1	180118408	180119085	+	0	NA	exon (NM_001359547, exon 23 of 39)	exon (NM_001359547, exon 23 of 39)	74739	NM_001163290	67426		NM_023341	ENSMUSG00000026489	Coq8a	4632432J16Rik|Adck3|Cabc1|mKIAA0451	coenzyme Q8A	protein-coding
2544	chr9	55721497	55721976	+	0	NA	intron (NM_001081341, intron 24 of 32)	intron (NM_001081341, intron 24 of 32)	-164956	NM_001357653	244891		NM_175536	ENSMUSG00000034007	Scaper	C430017I08|D530014O03Rik|Zfp291	S phase cyclin A-associated protein in the ER	protein-coding
279	chr2	129065855	129066173	+	0	NA	promoter-TSS (NM_027192)	promoter-TSS (NM_027192)	67	NM_027192	69737		NM_027192	ENSMUSG00000027394	Ttl	2410003M22Rik|2700049H19Rik	tubulin tyrosine ligase	protein-coding
2363	chr14	97329168	97330424	+	0	NA	Intergenic	Intergenic	-810762	NM_053105	93688		NM_053105	ENSMUSG00000022076	Klhl1	mKIAA1490	kelch-like 1	protein-coding
2342	chr2	26237302	26237610	+	0	NA	promoter-TSS (NM_153559)	promoter-TSS (NM_153559)	-57	NM_153559	227638		NM_153559	ENSMUSG00000036327	Qsox2	Qscn6l1|Soxn	quiescin Q6 sulfhydryl oxidase 2	protein-coding
921	chr9	62180960	62181354	+	0	NA	Intergenic	Intergenic	-58548	NR_160774	93683		NM_033320	ENSMUSG00000032252	Glce	1110017N23Rik|C130034A12Rik|Hsepi	glucuronyl C5-epimerase	protein-coding
2474	chr11	120310949	120311324	+	0	NA	Intergenic	CpG	36277	NR_105900	102465564		NR_105900	ENSMUSG00000098955	Mir6935	Gm27344|mmu-mir-6935	microRNA 6935	ncRNA
124	chr2	110137168	110137712	+	0	NA	Intergenic	Intergenic	-86961	NR_040508	75517		NR_040508	ENSMUSG00000086186	Ccdc34os	1700024P03Rik	coiled-coil domain containing 34, opposite strand	ncRNA
1301	chr2	155818678	155819448	+	0	NA	TTS (NM_010808)	TTS (NM_010808)	169	NM_001384169	613262		NM_001384169	ENSMUSG00000074649	Mmp24os1	-	matrix metallopeptidase 24 opposite strand transcript 1	protein-coding
1717	chr17	10783853	10784743	+	0	NA	intron (NM_027032, intron 1 of 4)	intron (NM_027032, intron 1 of 4)	-23537	NR_167741	102639427		NR_167741		Gm16169	-	predicted gene 16169	ncRNA
144	chr17	36951469	36951986	+	0	NA	promoter-TSS (NM_029632)	promoter-TSS (NM_029632)	65	NM_029632	76497		NM_029632	ENSMUSG00000036398	Ppp1r11	1500041B02Rik|Hcgv|Tcte5|Tctex-5|Tctex5	protein phosphatase 1, regulatory inhibitor subunit 11	protein-coding
1533	chr2	181364938	181365425	+	0	NA	promoter-TSS (NM_001048148)	promoter-TSS (NM_001048148)	223	NR_028585	76688		NM_029702	ENSMUSG00000038671	Arfrp1	1500006I01Rik	ADP-ribosylation factor related protein 1	protein-coding
2274	chr1	81169177	81169932	+	0	NA	intron (NM_001356400, intron 2 of 5)	intron (NM_001356400, intron 2 of 5)	92147	NM_001356397	241134		NM_172849	ENSMUSG00000054976	Nyap2	9430031J16Rik|Jr6|Kiaa1486	neuronal tyrosine-phophorylated phosphoinositide 3-kinase adaptor 2	protein-coding
1093	chr4	125973923	125974458	+	0	NA	Intergenic	MER21C|LTR|ERVL	-50469	NM_001252651	12986		NM_007782	ENSMUSG00000028859	Csf3r	Cd114|Csfgr|G-CSF-R|G-CSFR	colony stimulating factor 3 receptor	protein-coding
941	chr11	63332680	63333764	+	0	NA	Intergenic	Intergenic	200419	NM_001302260	18858		NM_008885	ENSMUSG00000018217	Pmp22	Gas-3|HNPP|PMP-22|TRE002|Tr|trembler	peripheral myelin protein 22	protein-coding
538	chr7	125393722	125394184	+	0	NA	Intergenic	Intergenic	25092	NM_001145759	75861		NM_001145759	ENSMUSG00000090457	4930571K23Rik	-	RIKEN cDNA 4930571K23 gene	protein-coding
2569	chr2	72426803	72427338	+	0	NA	intron (NM_023057, intron 16 of 19)	intron (NM_023057, intron 16 of 19)	-49149	NM_025866	66953		NM_025866	ENSMUSG00000055612	Cdca7	2310021G01Rik|JPO1	cell division cycle associated 7	protein-coding
157	chr12	81594981	81595408	+	0	NA	promoter-TSS (NM_001347386)	promoter-TSS (NM_001347386)	-186	NM_001347385	69792		NM_027213	ENSMUSG00000002679	Med6	1500012F11Rik	mediator complex subunit 6	protein-coding
803	chr11	50931596	50931958	+	0	NA	promoter-TSS (NM_013744)	promoter-TSS (NM_013744)	-142	NM_013744	27274		NM_013744	ENSMUSG00000020335	Zfp354b	Kid2|Tcf17l1|Znf354b	zinc finger protein 354B	protein-coding
924	chr9	62536587	62537154	+	0	NA	5' UTR (NM_175484, exon 1 of 12)	5' UTR (NM_175484, exon 1 of 12)	174	NM_175484	235431		NM_175484	ENSMUSG00000041729	Coro2b	CLIPINC|E130012P22Rik	coronin, actin binding protein, 2B	protein-coding
2312	chr7	12949277	12950062	+	0	NA	non-coding (NR_166501, exon 2 of 2)	non-coding (NR_166501, exon 2 of 2)	12148	NR_166501	69086		NR_166501	ENSMUSG00000097115	1810019N24Rik	4930481I22Rik	RIKEN cDNA 1810019N24 gene	ncRNA
1198	chr15	102350585	102351051	+	0	NA	promoter-TSS (NR_155425)	promoter-TSS (NR_155425)	-9	NR_155425	102640093		NR_155425	ENSMUSG00000116402	Gm36246	-	predicted gene, 36246	ncRNA
2125	chr6	124745570	124746006	+	0	NA	exon (NM_007881, exon 6 of 10)	exon (NM_007881, exon 6 of 10)	-4719	NM_013535	14790		NM_013535	ENSMUSG00000072772	Grcc10	2310033H05Rik|C10	gene rich cluster, C10 gene	protein-coding
2497	chr1	6734187	6735342	+	0	NA	intron (NM_173868, intron 1 of 21)	intron (NM_173868, intron 1 of 21)	4713	NR_045189	240690		NM_173868	ENSMUSG00000033740	St18	Myt3|NZF-3|Nzf3|mKIAA0535	suppression of tumorigenicity 18	protein-coding
859	chr4	101264892	101265366	+	0	NA	promoter-TSS (NM_013567)	promoter-TSS (NM_013567)	94	NM_013567	16451		NM_013567	ENSMUSG00000028530	Jak1	BAP004|C130039L05Rik	Janus kinase 1	protein-coding
121	chr17	33810211	33810687	+	0	NA	promoter-TSS (NM_030697)	promoter-TSS (NM_030697)	-74	NM_001357162	80880		NM_030697	ENSMUSG00000042099	Kank3	0610013D04Rik|Ankrd47|D17Ertd288e|NG28	KN motif and ankyrin repeat domains 3	protein-coding
1084	chr4	124298436	124299294	+	0	NA	Intergenic	Intergenic	33855	NR_166446	76410		NR_166446		1700021L23Rik	-	RIKEN cDNA 1700021L23 gene	ncRNA
2056	chr3	146177873	146178363	+	0	NA	intron (NM_001005846, intron 7 of 13)	intron (NM_001005846, intron 7 of 13)	27944	NM_001005846	68279		NM_026656	ENSMUSG00000011008	Mcoln2	3300002C04Rik|TRPML2	mucolipin 2	protein-coding
966	chr4	110325009	110325321	+	0	NA	intron (NM_001163397, intron 1 of 5)	intron (NM_001163397, intron 1 of 5)	26746	NM_001163397	15572		NM_010488	ENSMUSG00000028546	Elavl4	Elav|Hud|PNEM	ELAV like RNA binding protein 4	protein-coding
2514	chr9	47412508	47413270	+	0	NA	Intergenic	Intergenic	-117281	NM_001310841	54725		NM_018770	ENSMUSG00000032076	Cadm1	2900073G06Rik|3100001I08Rik|Bl2|Igsf4|Igsf4a|Necl2|RA175|RA175A|RA175B|RA175C|RA175N|ST17|SgIGSF|SynCam|Tslc1	cell adhesion molecule 1	protein-coding
2159	chr3	153277066	153277656	+	0	NA	intron (NM_011372, intron 3 of 4)	intron (NM_011372, intron 3 of 4)	21288	NR_126464	75489		NR_126464	ENSMUSG00000105023	1700012D16Rik	-	RIKEN cDNA 1700012D16 gene	ncRNA
1111	chr15	90422522	90423484	+	0	NA	Intergenic	Intergenic	69293	NR_155426	102640415		NR_155426	ENSMUSG00000116204	Gm36480	-	predicted gene, 36480	ncRNA
2573	chr12	17266166	17266823	+	0	NA	promoter-TSS (NM_027959)	promoter-TSS (NM_027959)	-95	NM_027959	71853		NM_027959	ENSMUSG00000020571	Pdia6	1700015E05Rik|CaBP5|P5|Txndc7	protein disulfide isomerase associated 6	protein-coding
1234	chr4	136864945	136865686	+	0	NA	Intergenic	Intergenic	20885	NM_009777	12260		NM_009777	ENSMUSG00000036905	C1qb	Adia	complement component 1, q subcomponent, beta polypeptide	protein-coding
987	chr18	76615809	76616289	+	0	NA	Intergenic	Intergenic	16821	NR_166695	102634325		NR_166695	ENSMUSG00000117960	Gm31933	-	predicted gene, 31933	ncRNA
568	chr18	10610077	10610433	+	0	NA	promoter-TSS (NM_001081222)	promoter-TSS (NM_001081222)	97	NM_001081222	77805		NM_144542	ENSMUSG00000024293	Esco1	A930014I12Rik	establishment of sister chromatid cohesion N-acetyltransferase 1	protein-coding
1110	chr15	89210093	89210835	+	0	NA	Intergenic	B1_Mur1|SINE|Alu	-1095	NM_027805	71474		NM_026813	ENSMUSG00000036561	Ppp6r2	1110033O10Rik|8430411H09Rik|B230107H12Rik|Pp6r2|Saps2	protein phosphatase 6, regulatory subunit 2	protein-coding
209	chr5	118099312	118099953	+	0	NA	intron (NM_172721, intron 5 of 10)	intron (NM_172721, intron 5 of 10)	55826	NM_172721	231672		NM_172721	ENSMUSG00000032867	Fbxw8	4930438M06Rik|FBW6|FBW8|FBXO29|Fbx29	F-box and WD-40 domain protein 8	protein-coding
2226	chr14	68493242	68494552	+	0	NA	Intergenic	Intergenic	39792	NM_007402	11500		NM_007402	ENSMUSG00000022056	Adam7	ADAM 7|EAP1|EAPI	a disintegrin and metallopeptidase domain 7	protein-coding
828	chr4	87570798	87571228	+	0	NA	Intergenic	Intergenic	235310	NM_001286158	70122		NM_027326	ENSMUSG00000028496	Mllt3	2210011H10Rik|2610012I03Rik|3830408D16Rik|Af9|D4Ertd321e	myeloid/lymphoid or mixed-lineage leukemia; translocated to, 3	protein-coding
2462	chr2	33371332	33371582	+	0	NA	promoter-TSS (NM_001290570)	promoter-TSS (NM_001290570)	37	NM_175211	241308		NM_175211	ENSMUSG00000038831	Ralgps1	5830418G11Rik|RALGEF2|RALGPS1A|RalGEF 2|mKIAA0351	Ral GEF with PH domain and SH3 binding motif 1	protein-coding
2443	chr7	25179085	25180030	+	0	NA	Intergenic	CpG	24488	NR_045848	434147		NM_001033781	ENSMUSG00000074274	D930028M14Rik	EG434147	RIKEN cDNA D930028M14 gene	ncRNA
253	chr2	121140164	121140681	+	0	NA	promoter-TSS (NM_001290812)	promoter-TSS (NM_001290812)	-6	NM_001290812	75894		NM_029475	ENSMUSG00000027259	Adal	4930578F03Rik	adenosine deaminase-like	protein-coding
1977	chr14	50807510	50808177	+	0	NA	promoter-TSS (NR_002142)	promoter-TSS (NR_002142)	-72	NR_002142	85029		NR_002142	ENSMUSG00000092837	Rpph1	Gm24821|H1RNA|Rmrp5|Rpr	ribonuclease P RNA component H1	ncRNA
2612	chr1	155585905	155586718	+	0	NA	intron (NM_028250, intron 3 of 7)	intron (NM_028250, intron 3 of 7)	28191	NM_028250	72482		NM_026683	ENSMUSG00000033701	Acbd6	0610010G04Rik|2610100E10Rik	acyl-Coenzyme A binding domain containing 6	protein-coding
936	chr11	60931685	60932102	+	0	NA	promoter-TSS (NR_157293)	promoter-TSS (NR_157293)	-26	NR_027800	24082		NM_025293	ENSMUSG00000042549	Map2k3os	F3-1|Gm16516|Gtlf3a	mitogen-activated protein kinase kinase 3, opposite strand	ncRNA
418	chr7	110821229	110821688	+	0	NA	intron (NM_025999, intron 4 of 5)	intron (NM_025999, intron 4 of 5)	22923	NM_025999	67150		NM_025999	ENSMUSG00000030788	Rnf141	2610110L04Rik|ZFP36|ZNF230	ring finger protein 141	protein-coding
1047	chr9	79759671	79760283	+	0	NA	promoter-TSS (NM_009945)	promoter-TSS (NM_009945)	-124	NM_009945	12866		NM_009945	ENSMUSG00000032330	Cox7a2	COX7AL|Cox7a3|CoxVIIa-L	cytochrome c oxidase subunit 7A2	protein-coding
2213	chr14	68017520	68018252	+	0	NA	Intergenic	Intergenic	-65977	NM_010910	18039		NM_010910	ENSMUSG00000022055	Nefl	CMT2E|NF-L|NF68|Nfl	neurofilament, light polypeptide	protein-coding
873	chr15	62147191	62147981	+	0	NA	intron (NR_132746, intron 2 of 6)	intron (NR_132746, intron 2 of 6)	71865	NR_003523	67552		NM_026230		Macroh2a3	4933432H23Rik|H2afy3	macroH2A.3 histone	pseudo
2413	chr1	105990269	105990593	+	0	NA	promoter-TSS (NR_151625)	promoter-TSS (NR_151625)	25	NM_001122675	227449		NM_001122675	ENSMUSG00000038866	Zcchc2	9930114B20Rik	zinc finger, CCHC domain containing 2	protein-coding
1833	chr8	84026003	84026318	+	0	NA	intron (NM_028877, intron 2 of 6)	CpG	4686	NM_028877	74337		NM_028877	ENSMUSG00000047986	Palm3	4432412L15Rik	paralemmin 3	protein-coding
1983	chr11	96317895	96318653	+	0	NA	promoter-TSS (NM_010459)	promoter-TSS (NM_010459)	7	NM_010459	15412		NM_010459	ENSMUSG00000038692	Hoxb4	Hox-2.6	homeobox B4	protein-coding
1300	chr4	149039990	149040698	+	0	NA	intron (NM_019781, intron 3 of 8)	intron (NM_019781, intron 3 of 8)	59499	NM_019781	56273		NM_019781	ENSMUSG00000028975	Pex14	Pex14p	peroxisomal biogenesis factor 14	protein-coding
1784	chr3	86448422	86449523	+	0	NA	intron (NM_030695, intron 37 of 56)	intron (NM_030695, intron 37 of 56)	99311	NM_011839	23937		NM_011839	ENSMUSG00000057777	Mab21l2	-	mab-21-like 2	protein-coding
187	chr10	82698883	82699375	+	0	NA	promoter-TSS (NM_001368720)	promoter-TSS (NM_001368720)	15	NM_001368720	67933		NM_026462	ENSMUSG00000020246	Hcfc2	1700129L13Rik|fkls	host cell factor C2	protein-coding
1140	chr9	98002373	98002823	+	0	NA	promoter-TSS (NR_110443)	promoter-TSS (NR_110443)	-822	NR_110443	66737		NR_110443	ENSMUSG00000090255	4921534H16Rik	-	RIKEN cDNA 4921534H16 gene	ncRNA
2243	chr14	75482727	75483501	+	0	NA	intron (NM_001128093, intron 1 of 1)	intron (NM_001128093, intron 1 of 1)	27132	NM_001128093	380918		NM_001128093	ENSMUSG00000091722	Siah3	Gm912	siah E3 ubiquitin protein ligase family member 3	protein-coding
1685	chr5	72167946	72168276	+	0	NA	promoter-TSS (NM_001356614)	promoter-TSS (NM_001356614)	78	NM_001356612	27784		NM_178599	ENSMUSG00000029213	Commd8	D5Buc26e	COMM domain containing 8	protein-coding
889	chr15	72606815	72607440	+	0	NA	intron (NM_180662, intron 20 of 21)	intron (NM_180662, intron 20 of 21)	-59428	NM_001033876	223604		NM_001033876	ENSMUSG00000036760	Kcnk9	A930009L07Rik|Task3	potassium channel, subfamily K, member 9	protein-coding
1017	chr15	82960866	82961539	+	0	NA	Intergenic	Intergenic	-1906	NR_037241	100526477		NR_037241	ENSMUSG00000092751	Mir3080	mmu-mir-3080	microRNA 3080	ncRNA
1639	chr8	27023401	27023982	+	0	NA	promoter-TSS (NM_001364477)	promoter-TSS (NM_001364477)	-128	NM_001379176	244373		NM_153592	ENSMUSG00000031483	Erlin2	Spfh2	ER lipid raft associated 2	protein-coding
2262	chr1	72963384	72963730	+	0	NA	Intergenic	Intergenic	52342	NM_009407	21958		NM_009407	ENSMUSG00000026182	Tnp1	Stp-1|TP1|Tp-1	transition protein 1	protein-coding
2379	chr1	82329450	82330008	+	0	NA	intron (NM_029777, intron 1 of 6)	intron (NM_029777, intron 1 of 6)	-9320	NM_001122685	76867		NM_029777	ENSMUSG00000026142	Rhbdd1	4930418P06Rik|RRP4|mRHBDD1	rhomboid domain containing 1	protein-coding
848	chr4	98322144	98322828	+	0	NA	Intergenic	Intergenic	60779	NM_053157	94043		NM_053157	ENSMUSG00000028563	Tm2d1	2310026L18Rik|Bbp	TM2 domain containing 1	protein-coding
136	chr17	35865624	35866426	+	0	NA	promoter-TSS (NM_175242)	promoter-TSS (NM_175242)	-103	NM_001146710	76448		NM_175242	ENSMUSG00000034595	Ppp1r18	2310014H01Rik	protein phosphatase 1, regulatory subunit 18	protein-coding
1793	chr3	89393657	89394495	+	0	NA	promoter-TSS (NM_009565)	promoter-TSS (NM_009565)	-214	NR_040404	545539		NR_040403	ENSMUSG00000074466	Gm15417	-	predicted gene 15417	ncRNA
333	chr10	89491227	89491760	+	0	NA	intron (NM_001385711, intron 3 of 9)	intron (NM_001385711, intron 3 of 9)	15165	NM_001163700	20186		NM_009108	ENSMUSG00000047638	Nr1h4	Fxr|HRR1|RIP14|Rxrip14	nuclear receptor subfamily 1, group H, member 4	protein-coding
2426	chr9	32695653	32696339	+	0	NA	promoter-TSS (NM_001372535)	promoter-TSS (NM_001372535)	-41	NM_001372535	23871		NM_011808	ENSMUSG00000032035	Ets1	D230050P06|Ets-1|Tpl1|p54|vs	E26 avian leukemia oncogene 1, 5' domain	protein-coding
2587	chr1	135731774	135732360	+	0	NA	intron (NR_153810, intron 1 of 3)	intron (NR_153810, intron 1 of 3)	2900	NR_153810	13007		NM_007791	ENSMUSG00000026421	Csrp1	CRP1|Csrp	cysteine and glycine-rich protein 1	protein-coding
2663	chr2	74964598	74964938	+	0	NA	Intergenic	Intergenic	138956	NM_016804	53375		NM_016804	ENSMUSG00000027099	Mtx2	1500012G02Rik	metaxin 2	protein-coding
1994	chr8	107603034	107603634	+	0	NA	Intergenic	Intergenic	-14852	NM_010817	17463		NM_010817	ENSMUSG00000039067	Psmd7	Mov-34|Mov34	proteasome (prosome, macropain) 26S subunit, non-ATPase, 7	protein-coding
1434	chr5	25222790	25223207	+	0	NA	5' UTR (NM_144908, exon 1 of 12)	5' UTR (NM_144908, exon 1 of 12)	126	NM_144908	231050		NM_144908	ENSMUSG00000038072	Galnt11	A430075I06Rik|E430002F06Rik	polypeptide N-acetylgalactosaminyltransferase 11	protein-coding
2642	chr7	45872754	45873095	+	0	NA	promoter-TSS (NM_133950)	promoter-TSS (NM_133950)	84	NM_133950	68137		NM_133950	ENSMUSG00000002778	Kdelr1	8030486F04Rik|Erd2.1	KDEL (Lys-Asp-Glu-Leu) endoplasmic reticulum protein retention receptor 1	protein-coding
1601	chr16	92158097	92158709	+	0	NA	Intergenic	Intergenic	100067	NM_080456	121022		NM_080456	ENSMUSG00000039680	Mrps6	-	mitochondrial ribosomal protein S6	protein-coding
258	chr17	45563693	45564243	+	0	NA	promoter-TSS (NM_001357105)	promoter-TSS (NM_001357105)	32	NM_001357105	73836		NM_028662	ENSMUSG00000037089	Slc35b2	1110003M08Rik|PAPST1|Slc35b1	solute carrier family 35, member B2	protein-coding
904	chr18	74065061	74065689	+	0	NA	promoter-TSS (NM_172632)	promoter-TSS (NM_172632)	321	NR_164344	433202		NR_164344		Gm9925	-	predicted gene 9925	ncRNA
823	chr4	84265073	84265637	+	0	NA	Intergenic	Intergenic	-220476	NR_130998	78238		NR_130998	ENSMUSG00000085217	6030471H07Rik	-	RIKEN cDNA 6030471H07 gene	ncRNA
1367	chr16	38550018	38550541	+	0	NA	promoter-TSS (NM_001300827)	promoter-TSS (NM_001300827)	-23	NM_001300827	224143		NM_172380	ENSMUSG00000034064	Poglut1	9630046K23Rik|Clp46|Ktelc1|Rumi|wsnp	protein O-glucosyltransferase 1	protein-coding
101	chr5	114380545	114380895	+	0	NA	promoter-TSS (NM_001331219)	promoter-TSS (NM_001331219)	100	NM_054093	117146		NM_054093	ENSMUSG00000029577	Ube3b	-	ubiquitin protein ligase E3B	protein-coding
563	chr17	86753303	86753960	+	0	NA	promoter-TSS (NM_010137)	promoter-TSS (NM_010137)	-233	NM_010137	13819		NM_010137	ENSMUSG00000024140	Epas1	HIF-2alpha|HIF2A|HLF|HRF|MOP2|bHLHe73	endothelial PAS domain protein 1	protein-coding
2256	chr1	72577595	72578245	+	0	NA	Intergenic	Intergenic	-5331	NM_018817	54380		NM_018817	ENSMUSG00000039354	Smarcal1	6030401P21Rik|Mharp	SWI/SNF related matrix associated, actin dependent regulator of chromatin, subfamily a-like 1	protein-coding
997	chr15	79141080	79141386	+	0	NA	promoter-TSS (NM_001310581)	promoter-TSS (NM_001310581)	18	NM_001310579	27660		NM_138581	ENSMUSG00000033029	1700088E04Rik	ESTJ0827E04	RIKEN cDNA 1700088E04 gene	protein-coding
2190	chr4	13028078	13028359	+	0	NA	Intergenic	Intergenic	121381	NM_173746	208820		NM_173746	ENSMUSG00000055963	Triqk	C130086A10|Gm11818	triple QxxK/R motif containing	protein-coding
1284	chrX	7721771	7722375	+	0	NA	promoter-TSS (NM_001290795)	promoter-TSS (NM_001290795)	-147	NM_001290795	54636		NM_172372	ENSMUSG00000039382	Wdr45	DXImx38e|JM5|Sfc19|WIPI-4|Wdrx1	WD repeat domain 45	protein-coding
413	chr5	132448426	132449062	+	0	NA	intron (NM_001363480, intron 1 of 19)	intron (NM_001363480, intron 1 of 19)	94476	NM_001363480	319974		NM_001363480	ENSMUSG00000029673	Auts2	2700063G02Rik|A730011F23Rik|D830032G16Rik	autism susceptibility candidate 2	protein-coding
1293	chr4	148558376	148558691	+	0	NA	promoter-TSS (NM_001355489)	promoter-TSS (NM_001355489)	114	NR_131061	50912		NM_016699	ENSMUSG00000017264	Exosc10	PM-Scl|PM/Scl-100|Pmscl2|RRP6|p2|p3|p4	exosome component 10	protein-coding
2074	chr11	97315589	97316049	+	0	NA	5' UTR (NM_025927, exon 1 of 8)	5' UTR (NM_025927, exon 1 of 8)	103	NM_025927	67036		NM_025927	ENSMUSG00000018882	Mrpl45	2600005P05Rik	mitochondrial ribosomal protein L45	protein-coding
16	chr10	62865255	62865725	+	0	NA	intron (NM_001253857, intron 2 of 12)	intron (NM_001253857, intron 2 of 12)	21834	NM_001253857	52463		NM_027384	ENSMUSG00000047146	Tet1	2510010B09Rik|Cxxc6|D10Ertd17e|LCX|mKIAA1676	tet methylcytosine dioxygenase 1	protein-coding
1692	chr3	55520206	55520658	+	0	NA	intron (NM_019978, intron 16 of 16)	intron (NM_019978, intron 16 of 16)	58704	NM_001111051	13175		NM_019978	ENSMUSG00000027797	Dclk1	1700113D08Rik|2810480F11Rik|Click-I|Cpg16|Dcamkl1|Dcl|Dclk|mKIAA0369	doublecortin-like kinase 1	protein-coding
1877	chr8	88199044	88199490	+	0	NA	promoter-TSS (NM_001164499)	promoter-TSS (NM_001164499)	54	NM_001164499	214627		NM_001164497	ENSMUSG00000036779	Tent4b	5730445M16Rik|5830428A09|Papd5	terminal nucleotidyltransferase 4B	protein-coding
197	chr1	188064726	188065331	+	0	NA	intron (NM_001357534, intron 3 of 7)	intron (NM_001357534, intron 3 of 7)	-56038	NR_038007	320272		NR_038007	ENSMUSG00000103577	9330162B11Rik	-	RIKEN cDNA 9330162B11 gene	ncRNA
1734	chr17	15949277	15949621	+	0	NA	Intergenic	L3|LINE|CR1	-118203	NM_001372256	68799		NM_178615	ENSMUSG00000048027	Rgmb	1110059F19Rik|DRAGON	repulsive guidance molecule family member B	protein-coding
1493	chr7	142095334	142095948	+	0	NA	promoter-TSS (NM_008748)	promoter-TSS (NM_008748)	-357	NM_008748	18218		NM_008748	ENSMUSG00000037887	Dusp8	5530400B01Rik|Nttp1	dual specificity phosphatase 8	protein-coding
901	chr15	75981649	75982009	+	0	NA	exon (NM_146059, exon 1 of 2)	exon (NM_146059, exon 1 of 2)	456	NM_001163518	223648		NM_146059	ENSMUSG00000098176	Ccdc166	2410075B13Rik	coiled-coil domain containing 166	protein-coding
1933	chr19	26869406	26870739	+	0	NA	Intergenic	Intergenic	-15853	NM_001033407	329047		NM_001033407	ENSMUSG00000074913	Gm815	-	predicted gene 815	protein-coding
1883	chr8	91624078	91624515	+	0	NA	intron (NM_011936, intron 8 of 8)	intron (NM_011936, intron 8 of 8)	177358	NM_001253822	16373		NM_008393	ENSMUSG00000031734	Irx3	-	Iroquois related homeobox 3	protein-coding
104	chr7	75633651	75634320	+	0	NA	intron (NM_029332, intron 8 of 36)	Lx9|LINE|L1	148135	NR_165329	108167440		NR_165329	ENSMUSG00000097415	AU020206	-	expressed sequence AU020206	ncRNA
878	chr15	64254700	64255709	+	0	NA	intron (NM_001276461, intron 3 of 28)	intron (NM_001276461, intron 3 of 28)	57469	NM_001276463	13196		NM_010026	ENSMUSG00000022377	Asap1	DEF-1|Ddef1|PAP|mKIAA1249|s19	ArfGAP with SH3 domain, ankyrin repeat and PH domain1	protein-coding
2456	chr2	30771367	30772097	+	0	NA	Intergenic	CpG	30005	NM_198000	73598		NM_198000	ENSMUSG00000044320	1700001O22Rik	1700113K14Rik|4930549G18Rik	RIKEN cDNA 1700001O22 gene	protein-coding
1484	chr16	77013500	77013961	+	0	NA	promoter-TSS (NM_013918)	promoter-TSS (NM_013918)	-339	NM_013918	30940		NM_013918	ENSMUSG00000022867	Usp25	-	ubiquitin specific peptidase 25	protein-coding
96	chr5	114091050	114091570	+	0	NA	promoter-TSS (NM_001359214)	promoter-TSS (NM_001359214)	70	NM_001359214	68666		NM_026805	ENSMUSG00000042078	Svop	1110030H18Rik|msvop	SV2 related protein	protein-coding
1894	chr3	102979819	102980520	+	0	NA	Intergenic	Intergenic	-15571	NM_025679	66641		NM_025679	ENSMUSG00000027854	Sike1	2810005O12Rik|5730470L24Rik|Sike|Sikeb	suppressor of IKBKE 1	protein-coding
2537	chr7	30717467	30717790	+	0	NA	intron (NM_001290627, intron 10 of 21)	intron (NM_001290627, intron 10 of 21)	5419	NM_001290627	11944		NM_018731	ENSMUSG00000005553	Atp4a	-	ATPase, H+/K+ exchanging, gastric, alpha polypeptide	protein-coding
338	chr12	100527804	100528472	+	0	NA	Intergenic	Intergenic	-7301	NM_001374711	104718		NM_001033213	ENSMUSG00000033530	Ttc7b	Ttc7l1	tetratricopeptide repeat domain 7B	protein-coding
843	chr4	95819270	95820447	+	0	NA	intron (NM_001113412, intron 10 of 15)	intron (NM_001113412, intron 10 of 15)	147177	NR_045777	319247		NM_175680	ENSMUSG00000044125	9530080O11Rik	-	RIKEN cDNA 9530080O11 gene	ncRNA
1689	chr3	54692759	54693066	+	0	NA	promoter-TSS (NM_019995)	promoter-TSS (NM_019995)	97	NR_152184	56790		NM_019995	ENSMUSG00000027751	Supt20	D3Ertd300e|Fam48a|Supt20h|p38IP	SPT20 SAGA complex component	protein-coding
2608	chr12	41721325	41721732	+	0	NA	intron (NM_053122, intron 6 of 6)	intron (NM_053122, intron 6 of 6)	-235471	NM_010733	16981		NM_010733	ENSMUSG00000036295	Lrrn3	NLRR-3	leucine rich repeat protein 3, neuronal	protein-coding
2097	chr11	101278725	101279054	+	0	NA	promoter-TSS (NM_026562)	promoter-TSS (NM_026562)	59	NM_026618	52469		NM_026618	ENSMUSG00000017188	Coa3	1810033A19Rik|Ccdc56|D11Ertd99e|HSPC009	cytochrome C oxidase assembly factor 3	protein-coding
2375	chr11	115163016	115163722	+	0	NA	promoter-TSS (NM_012030)	promoter-TSS (NM_012030)	28	NM_012030	26941		NM_012030	ENSMUSG00000020733	Nherf1	EBP-50|NHE-RF|NHERF-1|Slc9a3r1	NHERF family PDZ scaffold protein 1	protein-coding
899	chr18	72640962	72641314	+	0	NA	Intergenic	Intergenic	279952	NR_168034	102634287		NR_166865	ENSMUSG00000118316	Gm31908	-	predicted gene, 31908	ncRNA
1635	chr8	26015236	26015677	+	0	NA	exon (NM_008033, exon 1 of 9)	exon (NM_008033, exon 1 of 9)	154	NM_008033	14272		NM_008033	ENSMUSG00000015994	Fnta	FTA	farnesyltransferase, CAAX box, alpha	protein-coding
2224	chr14	68391621	68392393	+	0	NA	Intergenic	Intergenic	141682	NM_007402	11500		NM_007402	ENSMUSG00000022056	Adam7	ADAM 7|EAP1|EAPI	a disintegrin and metallopeptidase domain 7	protein-coding
100	chr7	73890677	73891390	+	0	NA	Intergenic	Intergenic	65109	NR_102375	100861851		NR_102375		Gm21269	-	predicted gene, 21269	ncRNA
729	chr4	71484142	71484656	+	0	NA	Intergenic	Intergenic	716494	NM_001285531	21885		NM_011599	ENSMUSG00000008305	Tle1	C230057C06Rik|Estm14|Grg-1|Grg1|Tle4l	transducin-like enhancer of split 1	protein-coding
1236	chr4	137357590	137357845	+	0	NA	promoter-TSS (NM_001243769)	promoter-TSS (NM_001243769)	42	NM_009861	12540		NM_009861	ENSMUSG00000006699	Cdc42	-	cell division cycle 42	protein-coding
152	chr12	80435169	80435564	+	0	NA	intron (NM_001364324, intron 1 of 8)	CpG	1235	NM_177267	320808		NM_177267	ENSMUSG00000049106	Dcaf5	9430020B07Rik|BCRG2|BCRP2|Wdr22	DDB1 and CUL4 associated factor 5	protein-coding
2175	chr19	60874278	60874623	+	0	NA	promoter-TSS (NM_007452)	promoter-TSS (NM_007452)	88	NM_007452	11757		NM_007452	ENSMUSG00000024997	Prdx3	Aop1|D0Tohi1|Ef2l|Mer5|Prx3|SP22|TDXM	peroxiredoxin 3	protein-coding
2268	chr1	75180111	75180466	+	0	NA	TTS (NR_109938)	TTS (NR_109938)	104	NM_023732	74104		NM_023732	ENSMUSG00000026198	Abcb6	1200005B17Rik	ATP-binding cassette, sub-family B member 6	protein-coding
318	chr10	84440359	84440859	+	0	NA	promoter-TSS (NM_001004363)	promoter-TSS (NM_001004363)	59	NM_001004363	77976		NM_001004363	ENSMUSG00000020032	Nuak1	B230104P22Rik|Omphk1	NUAK family, SNF1-like kinase, 1	protein-coding
1060	chr11	74770708	74771125	+	0	NA	promoter-TSS (NM_026197)	promoter-TSS (NM_026197)	53	NM_026197	67493		NM_026197	ENSMUSG00000010554	Mettl16	2610100D03Rik|2810013M15Rik|A830095F14Rik|Mett10d	methyltransferase 16, N6-methyladenosine	protein-coding
2648	chr7	48138012	48138595	+	0	NA	Intergenic	Intergenic	30682	NM_207538	404239		NM_207538	ENSMUSG00000070551	Mrgprb5	Mgrg11|MrgB5	MAS-related GPR, member B5	protein-coding
952	chr6	84795868	84796537	+	0	NA	intron (NM_177077, intron 18 of 21)	intron (NM_177077, intron 18 of 21)	-202294	NM_001177713	232174		NM_175475	ENSMUSG00000063415	Cyp26b1	CP26|P450RAI-2	cytochrome P450, family 26, subfamily b, polypeptide 1	protein-coding
900	chr15	75678950	75679350	+	0	NA	promoter-TSS (NM_028404)	promoter-TSS (NM_028404)	-350	NM_001355589	72960		NM_028404	ENSMUSG00000000934	Top1mt	2900052H09Rik	DNA topoisomerase 1, mitochondrial	protein-coding
1786	chr3	87970679	87971225	+	0	NA	promoter-TSS (NM_016701)	promoter-TSS (NM_016701)	-141	NM_016701	18008		NM_016701	ENSMUSG00000004891	Nes	ESTM46|Ifaprc2|Marc2|RC2	nestin	protein-coding
2390	chr14	118435584	118436583	+	0	NA	Intergenic	Intergenic	70205	NR_045624	73306		NR_045624	ENSMUSG00000099911	1700044C05Rik	-	RIKEN cDNA 1700044C05 gene	ncRNA
659	chr18	34651462	34651954	+	0	NA	promoter-TSS (NM_178347)	promoter-TSS (NM_178347)	28	NM_178347	52563		NM_178347	ENSMUSG00000024370	Cdc23	6030435O18|D18Ertd243e	CDC23 cell division cycle 23	protein-coding
2468	chr11	119085823	119086271	+	0	NA	5' UTR (NM_007625, exon 1 of 5)	5' UTR (NM_007625, exon 1 of 5)	190	NM_007625	12418		NM_007625	ENSMUSG00000039989	Cbx4	MPc2|PC2	chromobox 4	protein-coding
603	chr5	149258927	149259608	+	0	NA	Intergenic	Intergenic	-5737	NM_001308462	11690		NM_009663	ENSMUSG00000060063	Alox5ap	Flap	arachidonate 5-lipoxygenase activating protein	protein-coding
1167	chr11	84672320	84673132	+	0	NA	Intergenic	Intergenic	47706	NR_046197	78471		NR_046197	ENSMUSG00000085044	1700109G15Rik	-	RIKEN cDNA 1700109G15 gene	ncRNA
2618	chr1	159231850	159232304	+	0	NA	promoter-TSS (NM_011931)	promoter-TSS (NM_011931)	-123	NM_001360878	26374		NM_011931	ENSMUSG00000040782	Cop1	Rfwd2	COP1, E3 ubiquitin ligase	protein-coding
2629	chr5	98167385	98167711	+	0	NA	Intergenic	CpG	-13321	NM_029947	77630		NM_029947	ENSMUSG00000035456	Prdm8	4930565F05Rik|PFM5	PR domain containing 8	protein-coding
1761	chr8	61736699	61736992	+	0	NA	intron (NM_001081390, intron 2 of 19)	intron (NM_001081390, intron 2 of 19)	23244	NM_001293773	72333		NM_001081390	ENSMUSG00000058056	Palld	2410003B16Rik|6030492A02	palladin, cytoskeletal associated protein	protein-coding
1996	chr8	108241186	108241731	+	0	NA	Intergenic	Intergenic	296392	NR_166530	105243280		NR_166530		Gm39244	Gm45529	predicted gene, 39244	ncRNA
788	chr11	39998868	39999938	+	0	NA	Intergenic	Intergenic	-609178	NR_126439	75315		NR_126439		4930553C11Rik	-	RIKEN cDNA 4930553C11 gene	ncRNA
793	chr11	44682222	44683728	+	0	NA	intron (NM_001362569, intron 6 of 15)	intron (NM_001362569, intron 6 of 15)	62747	NM_001362569	13591		NM_007897	ENSMUSG00000057098	Ebf1	Ebf|O/E-1|OE-1|Olf-1|Olf1	early B cell factor 1	protein-coding
1436	chr2	174102074	174102846	+	0	NA	Intergenic	Intergenic	-7891	NM_001378793	228961		NM_213733	ENSMUSG00000039263	Npepl1	mKIAA1974	aminopeptidase-like 1	protein-coding
749	chr15	26365567	26366159	+	0	NA	intron (NM_001310774, intron 2 of 2)	intron (NM_001310774, intron 2 of 2)	56815	NM_177597	211147		NM_177597	ENSMUSG00000022269	Marchf11	9630025C22|March11	membrane associated ring-CH-type finger 11	protein-coding
433	chr7	118766313	118767041	+	0	NA	intron (NM_027815, intron 9 of 30)	intron (NM_027815, intron 9 of 30)	26406	NM_027815	71517		NM_027815	ENSMUSG00000030982	Vps35l	2610029J22Rik|9030624J02Rik|Vsp35l	VPS35 endosomal protein sorting factor like	protein-coding
1557	chr5	37202123	37202842	+	0	NA	intron (NM_001370827, intron 12 of 13)	intron (NM_001370827, intron 12 of 13)	-39576	NM_001136058	12933		NM_007765	ENSMUSG00000029121	Crmp1	CRMP-1|DRP-1|Dpysl1|ULIP-3|Ulip3	collapsin response mediator protein 1	protein-coding
2424	chr7	18910248	18910901	+	0	NA	promoter-TSS (NM_001033314)	promoter-TSS (NM_001033314)	-170	NM_001033314	232933		NM_001033314	ENSMUSG00000074358	Ccdc61	C530028I08Rik|Gm159	coiled-coil domain containing 61	protein-coding
2655	chr7	50887519	50888162	+	0	NA	Intergenic	Intergenic	288650	NM_172901	243996		NM_172901	ENSMUSG00000084234	4933405O20Rik	-	RIKEN cDNA 4933405O20 gene	protein-coding
2691	chr17	28952187	28952624	+	0	NA	promoter-TSS (NM_025888)	promoter-TSS (NM_025888)	-31	NM_001356300	66989		NM_025888	ENSMUSG00000005936	Kctd20	2410004N11Rik|D17Ertd562e	potassium channel tetramerisation domain containing 20	protein-coding
1340	chr16	30063998	30064631	+	0	NA	Intergenic	CpG	-1043	NM_008235	15205		NM_008235	ENSMUSG00000022528	Hes1	Hry|bHLHb39	hes family bHLH transcription factor 1	protein-coding
2254	chr14	78285812	78286628	+	0	NA	intron (NM_011613, intron 2 of 4)	intron (NM_011613, intron 2 of 4)	21823	NM_011613	21943		NM_011613	ENSMUSG00000022015	Tnfsf11	Ly109l|ODF|OPGL|RANKL|Trance	tumor necrosis factor (ligand) superfamily, member 11	protein-coding
1286	chrX	11098143	11098773	+	0	NA	Intergenic	Intergenic	-200799	NM_001111037	100042922		NM_001111037	ENSMUSG00000100626	H2al1a	Gm14483|H2A.L.1|H2AL1|H2al1c|H2al1d|H2al1f|H2al1g|H2al1h|H2al1i	H2A histone family member L1A	protein-coding
1100	chr15	85336015	85337267	+	0	NA	intron (NM_016843, intron 1 of 11)	CpG	386	NM_016843	54138		NM_016843	ENSMUSG00000016541	Atxn10	E46|Sca10|TEG-169|Tex169	ataxin 10	protein-coding
155	chr12	80945186	80946335	+	0	NA	promoter-TSS (NR_045057)	promoter-TSS (NR_045057)	261	NM_009159	20384		NM_009159	ENSMUSG00000021134	Srsf5	Sfrs5	serine and arginine-rich splicing factor 5	protein-coding
1261	chr16	11323265	11323683	+	0	NA	intron (NM_028964, intron 1 of 20)	intron (NM_028964, intron 1 of 20)	570	NM_028964	74478		NM_028964	ENSMUSG00000071669	Snx29	4933437K13Rik|Gm11170|Gm1737|Gm930|Rundc2a	sorting nexin 29	protein-coding
2203	chr2	12887065	12887935	+	0	NA	Intergenic	Intergenic	-36541	NM_008961	19212		NM_008961	ENSMUSG00000026730	Pter	Mpr56-1	phosphotriesterase related	protein-coding
313	chr1	36307709	36308111	+	0	NA	intron (NM_001290727, intron 1 of 5)	CpG	177	NM_145996	214855		NM_145996	ENSMUSG00000037447	Arid5a	D430024K22Rik|Mrf1	AT-rich interaction domain 5A	protein-coding
116	chr2	102142672	102143157	+	0	NA	intron (NM_178886, intron 1 of 5)	intron (NM_178886, intron 1 of 5)	43546	NM_178886	241576		NM_178886	ENSMUSG00000048058	Ldlrad3	6430500P08|Lrad3	low density lipoprotein receptor class A domain containing 3	protein-coding
1641	chr8	31305932	31306483	+	0	NA	Intergenic	Intergenic	-61542	NR_046272	74517		NR_046272	ENSMUSG00000109915	7420700N18Rik	-	RIKEN cDNA 7420700N18 gene	ncRNA
2076	chr11	97733839	97734382	+	0	NA	intron (NM_054051, intron 1 of 9)	intron (NM_054051, intron 1 of 9)	10594	NM_054051	108083		NM_054051	ENSMUSG00000018547	Pip4k2b	PI5P4Kbeta|Pip5k2b|c11	phosphatidylinositol-5-phosphate 4-kinase, type II, beta	protein-coding
2602	chr12	40477867	40478299	+	0	NA	intron (NM_172803, intron 1 of 52)	intron (NM_172803, intron 1 of 52)	32030	NM_172803	238130		NM_172803	ENSMUSG00000035954	Dock4	5330406C03|6330411N01Rik|C030023J22|mKIAA0716	dedicator of cytokinesis 4	protein-coding
2179	chr2	3713283	3713684	+	0	NA	promoter-TSS (NM_025626)	promoter-TSS (NM_025626)	25	NM_025626	66540		NM_025626	ENSMUSG00000026655	Fam107b	3110001A13Rik	family with sequence similarity 107, member B	protein-coding
608	chr7	131552293	131552622	+	0	NA	intron (NM_001368360, intron 1 of 2)	CpG	-1836	NM_145998	15372		NM_145998	ENSMUSG00000050100	Hmx2	Nkx-5.2|Nkx5-2	H6 homeobox 2	protein-coding
955	chr6	85915641	85916242	+	0	NA	promoter-TSS (NM_023160)	promoter-TSS (NM_023160)	-30	NM_001362065	69786		NM_176842	ENSMUSG00000054226	Tprkb	0610033G21Rik|1810034M08Rik|Cgi-121|DRWMS1|mDRWMS1	Tp53rk binding protein	protein-coding
2403	chr1	88406164	88406597	+	0	NA	promoter-TSS (NM_029269)	promoter-TSS (NM_029269)	-630	NM_029269	75396		NM_029269	ENSMUSG00000026295	Spp2	0610038O04Rik|pp-24|spp24	secreted phosphoprotein 2	protein-coding
1736	chr13	94084371	94084978	+	0	NA	intron (NM_172589, intron 1 of 3)	MER135|DNA|DNA	26878	NM_172589	218454		NM_172589	ENSMUSG00000045312	Lhfpl2	6030465B15|mKIAA0206|vgim	lipoma HMGIC fusion partner-like 2	protein-coding
1310	chr4	151044499	151044985	+	0	NA	promoter-TSS (NM_001289878)	promoter-TSS (NM_001289878)	-77	NM_001289877	18628		NM_011067	ENSMUSG00000028957	Per3	2810049O06Rik|mPer3	period circadian clock 3	protein-coding
779	chr18	55406555	55407004	+	0	NA	Intergenic	Intergenic	-414188	NM_001360787	269023		NM_175751	ENSMUSG00000052713	Zfp608	4932417D18Rik|D430007A19Rik|Znf608	zinc finger protein 608	protein-coding
1461	chr13	47105835	47106174	+	0	NA	intron (NM_025900, intron 1 of 10)	CpG	217	NM_025900	110052		NM_025900	ENSMUSG00000021377	Dek	1810019E15Rik|D13H6S231E	DEK proto-oncogene	protein-coding
2659	chr2	74300499	74300937	+	0	NA	intron (NR_040501, intron 3 of 4)	intron (NR_040501, intron 3 of 4)	6999	NR_040501	73962		NR_040501	ENSMUSG00000085405	4930441J16Rik	Astx1a|Astx1b|Astx1c	RIKEN cDNA 4930441J16 gene	ncRNA
1611	chr13	67876214	67877113	+	0	NA	Intergenic	RLTR6_Mm|LTR|ERV1	13337	NM_001001185	408058		NM_001001185	ENSMUSG00000064063	BC048507	-	cDNA sequence BC048507	protein-coding
[truncated: 829 more rows]
