# Supplementary material for: Kdm6b-mediated epigenetic coordination of temporal precision during motor neuron differentiation
Source: EMBO Rep. 2026 May 26;27(13):3665–88. doi: 10.1038/s44319-026-00808-2 (PMC13354772; doi:10.1038/s44319-026-00808-2)
Supplement: Supplementary file 9 — Source data Fig. 3 [file 44319_2026_808_MOESM9_ESM.zip › Source data Fig 3/Fig 3A/D6 peaks.xls]

PeakID (cmd=annotatePeaks.pl merge_D6_peaks.narrowPeak.foranno mm10)	Chr	Start	End	Strand	D6fe	Focus Ratio/Region Size	Annotation	Detailed Annotation	Distance to TSS	Nearest PromoterID	Entrez ID	Nearest Unigene	Nearest Refseq	Nearest Ensembl	Gene Name	Gene Alias	Gene Description	Gene Type
5471	chr11	41404374	41405126	+	11.7673	NA	Intergenic	Intergenic	596107	NM_177408	14406		NM_008073	ENSMUSG00000020436	Gabrg2	GABAA-R|Gabrg-2|gamma2	gamma-aminobutyric acid type A receptor, subunit gamma 2	protein-coding
5057	chr3	7973528	7974253	+	11.4714	NA	Intergenic	Intergenic	-19003	NR_040587	75476		NR_040587	ENSMUSG00000100010	1700010I02Rik	-	RIKEN cDNA 1700010I02 gene	ncRNA
5529	chr3	52138476	52139019	+	11.4265	NA	Intergenic	Intergenic	-33741	NM_001004176	433586		NM_001004176	ENSMUSG00000061143	Maml3	Mam-2|mKIAA1816	mastermind like transcriptional coactivator 3	protein-coding
2859	chr14	17110049	17110840	+	11.1643	NA	Intergenic	Intergenic	4886	NR_144493	100417973		NR_144493		Pou5f1-rs6	Gm18927|Oct4P3|Otf3-rs6|Otf3f	POU domain, class 5, transcription factor 1, related sequence 6	pseudo
2856	chr14	16713950	16714709	+	10.8241	NA	intron (NM_001289760, intron 2 of 9)	intron (NM_001289760, intron 2 of 9)	-138853	NM_011243	218772		NM_011243	ENSMUSG00000017491	Rarb	A830025K23|Hap|Nr1b2	retinoic acid receptor, beta	protein-coding
3726	chr4	87322141	87322602	+	10.4158	NA	Intergenic	ERVL-int|LTR|ERVL	-91831	NM_172426	76376		NM_172426	ENSMUSG00000037996	Slc24a2	2810021B17Rik|6330417K15Rik|Nckx2	solute carrier family 24 (sodium/potassium/calcium exchanger), member 2	protein-coding
4264	chr12	78129241	78130182	+	10.1434	NA	Intergenic	Intergenic	-67345	NM_001374218	626215		NM_001374218	ENSMUSG00000099418	Ccdc196	EG626215|Gm6657	coiled-coil domain containing 196	protein-coding
4201	chr16	61497782	61498171	+	10.0645	NA	Intergenic	L1MCa|LINE|L1	-892445	NM_007938	13840		NM_007938	ENSMUSG00000055540	Epha6	EHK-2|Ehk2|Hek12|m-ehk2	Eph receptor A6	protein-coding
5180	chr11	33369338	33369958	+	10.0604	NA	intron (NM_001362875, intron 14 of 28)	intron (NM_001362875, intron 14 of 28)	144105	NR_110973	66011		NM_023146	ENSMUSG00000040594	Ranbp17	-	RAN binding protein 17	protein-coding
3878	chr6	64359168	64359715	+	10.0079	NA	intron (NM_001370966, intron 11 of 15)	intron (NM_001370966, intron 11 of 15)	-369684	NM_007500	11921		NM_007500	ENSMUSG00000073043	Atoh1	Hath1|MATH-1|Math1|bHLHa14	atonal bHLH transcription factor 1	protein-coding
2925	chr7	126109021	126109848	+	9.98997	NA	intron (NM_001311143, intron 18 of 23)	intron (NM_001311143, intron 18 of 23)	-27023	NM_001358885	269994		NM_001101488	ENSMUSG00000046182	Gsg1l	C230098I05Rik|G630023A01Rik|Gm637|g1l	GSG1-like	protein-coding
961	chr3	152203172	152203421	+	9.98632	NA	intron (NM_001356363, intron 1 of 3)	Tigger17a|DNA|TcMar-Tigger	6787	NM_027287	67035		NM_025926	ENSMUSG00000028035	Dnajb4	1700029A20Rik|2010306G19Rik|5730460G06Rik	DnaJ heat shock protein family (Hsp40) member B4	protein-coding
5470	chr11	40362329	40363024	+	9.95131	NA	Intergenic	Intergenic	330006	NM_134017	108645		NM_134017	ENSMUSG00000042032	Mat2b	1110064C04Rik|2410018D16Rik|MAT-II|MATIIbeta|TGR	methionine adenosyltransferase 2 non-catalytic beta subunit methionine	protein-coding
1750	chr2	78655961	78656618	+	9.83687	NA	Intergenic	Intergenic	-212758	NM_009454	22193		NM_009454	ENSMUSG00000027011	Ube2e3	Ubce4|ubcM2	ubiquitin-conjugating enzyme E2E 3	protein-coding
4580	chr4	124264767	124265472	+	9.81674	NA	Intergenic	Intergenic	67601	NR_166446	76410		NR_166446		1700021L23Rik	-	RIKEN cDNA 1700021L23 gene	ncRNA
2528	chr2	143090955	143091829	+	9.81263	NA	Intergenic	Intergenic	12999	NM_020595	57329		NM_020595	ENSMUSG00000027416	Otor	CDRAP|Fdp|MIA|MIAL	otoraplin	protein-coding
3173	chr12	3426664	3427368	+	9.73258	NA	promoter-TSS (NR_030694)	promoter-TSS (NR_030694)	159	NM_001270988	75302		NM_172421	ENSMUSG00000037486	Asxl2	4930556B16Rik|mKIAA1685	ASXL transcriptional regulator 2	protein-coding
2093	chr2	115658552	115659251	+	9.68692	NA	intron (NM_207264, intron 5 of 10)	intron (NM_207264, intron 5 of 10)	20176	NR_035476	100316703		NR_035476	ENSMUSG00000088606	Mir1951	mir-1951|mmu-mir-1951	microRNA 1951	ncRNA
4189	chr16	58303212	58303866	+	9.55586	NA	Intergenic	Intergenic	-104996	NM_028523	73379		NM_028523	ENSMUSG00000035107	Dcbld2	1700055P21Rik|CLCP1|Esdn	discoidin, CUB and LCCL domain containing 2	protein-coding
3218	chr4	41420821	41421400	+	9.55161	NA	intron (NM_024241, intron 3 of 12)	intron (NM_024241, intron 3 of 12)	43738	NM_024241	109242		NM_024241	ENSMUSG00000028438	Kif24	4933425J19Rik|9430029L23Rik	kinesin family member 24	protein-coding
4190	chr16	58388989	58389745	+	9.51355	NA	Intergenic	Intergenic	-19168	NM_028523	73379		NM_028523	ENSMUSG00000035107	Dcbld2	1700055P21Rik|CLCP1|Esdn	discoidin, CUB and LCCL domain containing 2	protein-coding
4566	chr10	111077990	111078774	+	9.51355	NA	Intergenic	Intergenic	-68316	NM_172554	320150		NM_172554	ENSMUSG00000035798	Zdhhc17	A230053P19Rik|D130071N24Rik|DHHC-17|Hip14	zinc finger, DHHC domain containing 17	protein-coding
1649	chr13	47452111	47452663	+	9.49787	NA	Intergenic	Intergenic	-215163	NR_153835	74939		NR_153835	ENSMUSG00000114509	4930471G24Rik	-	RIKEN cDNA 4930471G24 gene	ncRNA
1171	chr2	43360817	43361681	+	9.26458	NA	Intergenic	Intergenic	-194076	NM_027552	70789		NM_027552	ENSMUSG00000026866	Kynu	4432411A05Rik	kynureninase	protein-coding
1321	chr15	84349753	84350577	+	9.22635	NA	Intergenic	Intergenic	24046	NM_001162500	64099		NM_022321	ENSMUSG00000022439	Parvg	-	parvin, gamma	protein-coding
4128	chr16	46815730	46816461	+	9.18076	NA	Intergenic	Intergenic	-319128	NM_021495	58998		NM_021495	ENSMUSG00000022656	Nectin3	2610301B19Rik|3000002N23Rik|4921513D19Rik|CD113|Pvrl3	nectin cell adhesion molecule 3	protein-coding
3489	chr8	26438412	26438782	+	9.14608	NA	Intergenic	Intergenic	280428	NM_199042	73754		NM_199042	ENSMUSG00000037214	Thap1	4833431A01Rik	THAP domain containing, apoptosis associated protein 1	protein-coding
130	chr15	21155241	21155977	+	9.10738	NA	intron (NM_001008420, intron 1 of 11)	intron (NM_001008420, intron 1 of 11)	44157	NM_001008420	215654		NM_001008420	ENSMUSG00000040452	Cdh12	Cdhb	cadherin 12	protein-coding
5736	chr14	90488093	90488544	+	9.10366	NA	Intergenic	Intergenic	361427	NR_045712	74967		NR_045712	ENSMUSG00000115001	4930474H20Rik	-	RIKEN cDNA 4930474H20 gene	ncRNA
1970	chr2	97416492	97416817	+	9.08915	NA	intron (NM_001289742, intron 5 of 7)	intron (NM_001289742, intron 5 of 7)	-51003	NM_178725	241568		NM_178725	ENSMUSG00000050587	Lrrc4c	6430556C10Rik|NGL-1	leucine rich repeat containing 4C	protein-coding
2056	chr2	113082121	113082887	+	9.08915	NA	intron (NM_001319156, intron 1 of 103)	intron (NM_001319156, intron 1 of 103)	134579	NM_001319156	20192		NM_177652	ENSMUSG00000057378	Ryr3	C230090H21|RYR-3	ryanodine receptor 3	protein-coding
4045	chr4	99384281	99384920	+	9.05548	NA	Intergenic	Intergenic	190453	NM_001145967	242557		NM_175029	ENSMUSG00000028550	Atg4c	Apg4-C|Apg4c|Atg4cl|Autl1	autophagy related 4C, cysteine peptidase	protein-coding
5810	chr17	62526051	62526634	+	9.03636	NA	Intergenic	Intergenic	354975	NM_207654	13640		NM_010109	ENSMUSG00000048915	Efna5	AL-1|EFL-5|Ephrin-A5|Epl7|LERK-7|RAGS	ephrin A5	protein-coding
4349	chr16	64468150	64468406	+	9.03458	NA	Intergenic	Charlie5|DNA|hAT-Charlie	134053	NM_173861	224291		NM_173861	ENSMUSG00000068167	Csnka2ip	Ckt2	casein kinase 2, alpha prime interacting protein	protein-coding
3487	chr8	26420114	26421180	+	9.01121	NA	Intergenic	Intergenic	262478	NM_199042	73754		NM_199042	ENSMUSG00000037214	Thap1	4833431A01Rik	THAP domain containing, apoptosis associated protein 1	protein-coding
1637	chr13	46006439	46006967	+	9.00171	NA	Intergenic	Intergenic	41479	NR_167678	76000		NR_167678	ENSMUSG00000038152	5033430I15Rik	-	RIKEN cDNA 5033430I15 gene	ncRNA
4490	chr6	107274242	107274811	+	8.9572	NA	Intergenic	Intergenic	-255200	NM_008516	16979		NM_008516	ENSMUSG00000034648	Lrrn1	2810047E21Rik|NLRR-1	leucine rich repeat protein 1, neuronal	protein-coding
988	chr3	153432320	153433264	+	8.95437	NA	intron (NM_011372, intron 2 of 4)	intron (NM_011372, intron 2 of 4)	-134143	NR_126464	75489		NR_126464	ENSMUSG00000105023	1700012D16Rik	-	RIKEN cDNA 1700012D16 gene	ncRNA
5318	chr3	42220696	42221696	+	8.87509	NA	Intergenic	Intergenic	478578	NM_027271	73852		NM_027271	ENSMUSG00000025766	D3Ertd751e	2810009O15Rik|4930415G15Rik	DNA segment, Chr 3, ERATO Doi 751, expressed	protein-coding
5765	chr5	59037917	59038960	+	8.76743	NA	Intergenic	Intergenic	-585440	NR_046190	78163		NR_046190	ENSMUSG00000105234	4930459L07Rik	-	RIKEN cDNA 4930459L07 gene	ncRNA
3660	chr10	68030285	68030902	+	8.74672	NA	intron (NM_001359318, intron 9 of 11)	intron (NM_001359318, intron 9 of 11)	51023	NM_001359319	170799		NM_133244	ENSMUSG00000037846	Rtkn2	B130039D23Rik|Mbf|Plekhk1	rhotekin 2	protein-coding
3323	chr8	23237651	23237919	+	8.67864	NA	promoter-TSS (NM_024240)	promoter-TSS (NM_024240)	-117	NM_024240	109145		NM_024240	ENSMUSG00000031546	Gins4	2810037C03Rik|4933405K01Rik|Sld5	GINS complex subunit 4	protein-coding
5461	chr11	38852686	38853622	+	8.61375	NA	Intergenic	Intergenic	-333109	NR_040295	100502917		NR_040295		Gm12130	-	predicted gene 12130	ncRNA
3147	chrX	56597908	56598207	+	8.6107	NA	promoter-TSS (NM_146234)	promoter-TSS (NM_146234)	-113	NM_146234	236792		NM_146234	ENSMUSG00000061273	Mmgt1	9630048L06Rik|Emc5|Mir5116|Tmem32|mir-5116	membrane magnesium transporter 1	protein-coding
4821	chr2	170520545	170520818	+	8.55487	NA	Intergenic	Intergenic	-8754	NR_040367	100502946		NR_040367	ENSMUSG00000085495	Gm16796	-	predicted gene, 16796	ncRNA
3811	chr6	53601198	53601857	+	8.53397	NA	intron (NM_172728, intron 1 of 6)	intron (NM_172728, intron 1 of 6)	28153	NM_172728	231991		NM_172728	ENSMUSG00000053007	Creb5	9430076C15Rik|CRE-BPa|Crebpa|D430026C09Rik	cAMP responsive element binding protein 5	protein-coding
2339	chr11	78782038	78782979	+	8.43582	NA	Intergenic	Intergenic	-30779	NM_197989	69109		NM_197989	ENSMUSG00000049489	Ccnq	1810009O10Rik|Fam58a|Fam58b	cyclin Q	protein-coding
5496	chr11	50520348	50520778	+	8.43098	NA	Intergenic	Intergenic	-81522	NM_175643	216725		NM_175643	ENSMUSG00000036545	Adamts2	ADAM-TS 2|ADAM-TS2|ADAMTS-2|PC I-NP|PCINP|pNPI	ADAM metallopeptidase with thrombospondin type 1 motif 2	protein-coding
1433	chr6	5752420	5753217	+	8.4192	NA	intron (NM_010063, intron 1 of 16)	intron (NM_010063, intron 1 of 16)	27179	NM_001191026	13426		NM_010063	ENSMUSG00000029757	Dync1i1	DH IC-1|DHIC-1|DIC|Dncic1|IC74	dynein cytoplasmic 1 intermediate chain 1	protein-coding
4765	chr10	126352288	126352602	+	8.41888	NA	Intergenic	AmnSINE1|SINE|Deu	-19530	NR_166080	66334		NR_166080		1700025K04Rik	-	RIKEN cDNA 1700025K04 gene	ncRNA
3192	chr4	27038146	27038764	+	8.39756	NA	Intergenic	Intergenic	-333006	NR_040656	75360		NR_040656	ENSMUSG00000086257	4930548K13Rik	-	RIKEN cDNA 4930548K13 gene	ncRNA
2974	chr9	117799618	117799941	+	8.39756	NA	Intergenic	Intergenic	-169866	NM_001172121	207181		NM_178660	ENSMUSG00000039607	Rbms3	6720477E09Rik|8430436O14Rik	RNA binding motif, single stranded interacting protein	protein-coding
4027	chr4	97294107	97294852	+	8.39478	NA	Intergenic	Intergenic	-287464	NM_001122952	18027		NM_010905	ENSMUSG00000028565	Nfia	1110047K16Rik|9430022M17Rik|CTF|NF1-A|NF1A	nuclear factor I/A	protein-coding
1762	chr10	4781843	4782297	+	8.37897	NA	intron (NM_007956, intron 3 of 8)	intron (NM_007956, intron 3 of 8)	71912	NM_001302531	13982		NM_007956	ENSMUSG00000019768	Esr1	ER|ER-alpha|ERa|ERalpha|ESR|Estr|Estra|Nr3a1	estrogen receptor 1 (alpha)	protein-coding
2360	chr13	101018640	101019539	+	8.36808	NA	Intergenic	Intergenic	-185662	NM_022885	69048		NM_022885	ENSMUSG00000021629	Slc30a5	1810010K08Rik|ZNT5|ZTL1|ZnT-5|Zntl1	solute carrier family 30 (zinc transporter), member 5	protein-coding
3512	chr8	28902849	28903153	+	8.35892	NA	intron (NM_001347499, intron 1 of 16)	intron (NM_001347499, intron 1 of 16)	309471	NR_166526	105243155		NR_166526		Gm26795	-	predicted gene, 26795	ncRNA
5295	chr5	10028663	10029587	+	8.33517	NA	Intergenic	Intergenic	-303773	NM_181850	108069		NM_181850	ENSMUSG00000003974	Grm3	0710001G23Rik|Gprc1c|mGlu3|mGluR3	glutamate receptor, metabotropic 3	protein-coding
2362	chr13	101233385	101234298	+	8.33246	NA	intron (NR_046158, intron 1 of 3)	intron (NR_046158, intron 1 of 3)	1714	NR_046158	328324		NR_046158	ENSMUSG00000114590	5930438M14Rik	5930438M14	RIKEN cDNA 5930438M14 gene	ncRNA
321	chr3	112278956	112279204	+	8.29511	NA	Intergenic	Intergenic	397177	NR_045362	625585		NR_045362	ENSMUSG00000104543	Gm6602	-	predicted gene 6602	ncRNA
2705	chr9	90899477	90900169	+	8.27588	NA	Intergenic	L1MD|LINE|L1	-70967	NR_166895	102633152		NR_166895		Gm28703	-	predicted gene 28703	ncRNA
3488	chr8	26431979	26432907	+	8.25838	NA	Intergenic	Intergenic	274274	NM_199042	73754		NM_199042	ENSMUSG00000037214	Thap1	4833431A01Rik	THAP domain containing, apoptosis associated protein 1	protein-coding
5889	chr3	77197693	77198538	+	8.25698	NA	Intergenic	Intergenic	1122532	NM_001253719	213262		NM_178673	ENSMUSG00000034098	Fstl5	9130207J01Rik	follistatin-like 5	protein-coding
416	chr15	45717018	45717807	+	8.24923	NA	Intergenic	Intergenic	-602478	NM_026200	67498		NM_026200	ENSMUSG00000022342	Kcnv1	2700023A03Rik|vibe	potassium channel, subfamily V, member 1	protein-coding
5227	chr3	24532148	24532937	+	8.23489	NA	intron (NM_001326288, intron 2 of 13)	intron (NM_001326288, intron 2 of 13)	251464	NM_001326288	635702		NM_001326288	ENSMUSG00000102758	Naaladl2	2810043G22Rik|EG635702|Gm1021	N-acetylated alpha-linked acidic dipeptidase-like 2	protein-coding
5983	chr14	102768726	102769834	+	8.23226	NA	Intergenic	Intergenic	213352	NR_039592	100628599		NR_039592	ENSMUSG00000092901	Mir5130	mir-5130|mmu-mir-5130|mu-mir-5130	microRNA 5130	ncRNA
405	chr12	89289833	89290437	+	8.21633	NA	intron (NM_172544, intron 6 of 19)	MamRep605|LTR?|LTR?	336745	NM_172544	18191		NM_172544	ENSMUSG00000066392	Nrxn3	-	neurexin III	protein-coding
1173	chr2	43521936	43522715	+	8.21543	NA	Intergenic	Intergenic	-33000	NM_027552	70789		NM_027552	ENSMUSG00000026866	Kynu	4432411A05Rik	kynureninase	protein-coding
91	chr7	71353277	71353926	+	8.20782	NA	Intergenic	Intergenic	-556094	NR_130995	78156		NR_130995	ENSMUSG00000108669	4930441H08Rik	-	RIKEN cDNA 4930441H08 gene	ncRNA
4158	chr16	55401906	55402186	+	8.20566	NA	Intergenic	Intergenic	-92685	NR_039578	100628589		NR_039578	ENSMUSG00000093292	Mir5118	mmu-mir-5118|mu-mir-5118	microRNA 5118	ncRNA
3827	chr6	55998821	55999415	+	8.12639	NA	Intergenic	L2|LINE|L2	-18379	NM_011153	19051		NM_011153	ENSMUSG00000002930	Ppp1r17	Gsbs|Ppp1r2	protein phosphatase 1, regulatory subunit 17	protein-coding
2619	chr13	111788355	111788780	+	8.10491	NA	intron (NM_011945, intron 1 of 19)	intron (NM_011945, intron 1 of 19)	20426	NM_011945	26401		NM_011945	ENSMUSG00000021754	Map3k1	MAPKKK1|MEKK1|Mekk	mitogen-activated protein kinase kinase kinase 1	protein-coding
4844	chr17	3657618	3658345	+	8.08489	NA	intron (NM_198958, intron 10 of 12)	intron (NM_198958, intron 10 of 12)	38280	NM_198958	224480		NM_198958	ENSMUSG00000023802	Nox3	GP91-3|het|nmf250	NADPH oxidase 3	protein-coding
3079	chr7	135811342	135811662	+	8.07745	NA	Intergenic	Intergenic	-42617	NR_166518	319551		NR_166518		6330420H09Rik	-	RIKEN cDNA 6330420H09 gene	ncRNA
5400	chr14	68451471	68452044	+	8.06753	NA	Intergenic	Intergenic	81932	NM_007402	11500		NM_007402	ENSMUSG00000022056	Adam7	ADAM 7|EAP1|EAPI	a disintegrin and metallopeptidase domain 7	protein-coding
4105	chr8	63169473	63169942	+	8.05546	NA	intron (NM_001252620, intron 5 of 11)	intron (NM_001252620, intron 5 of 11)	218362	NM_023689	72902		NM_023689	ENSMUSG00000054162	Spock3	2900045C01Rik|mKIAA4039	sparc/osteonectin, cwcv and kazal-like domains proteoglycan 3	protein-coding
629	chr2	22587280	22588045	+	7.99761	NA	Intergenic	Intergenic	-34665	NM_008078	14417		NM_008078	ENSMUSG00000026787	Gad2	6330404F12Rik|GAD(65)|GAD65|Gad-2	glutamic acid decarboxylase 2	protein-coding
372	chr12	86249928	86250420	+	7.97127	NA	intron (NM_027405, intron 2 of 9)	intron (NM_027405, intron 2 of 9)	8316	NM_001324488	70373		NM_027405	ENSMUSG00000021254	Gpatch2l	1700020O03Rik|4732487G21Rik|A630090I05Rik|Kiaa1152	G patch domain containing 2 like	protein-coding
2646	chr11	91775501	91775946	+	7.97127	NA	Intergenic	Intergenic	-198168	NM_028547	73470		NM_028547	ENSMUSG00000046755	Kif2b	1700063D03Rik	kinesin family member 2B	protein-coding
4738	chr10	117063985	117064213	+	7.9693	NA	promoter-TSS (NM_001358767)	promoter-TSS (NM_001358767)	-247	NM_007636	12461		NM_007636	ENSMUSG00000034024	Cct2	Cctb	chaperonin containing TCP1 subunit 2	protein-coding
5306	chrX	101273974	101274186	+	7.9626	NA	promoter-TSS (NM_021521)	promoter-TSS (NM_021521)	-11	NM_021521	59024		NM_021521	ENSMUSG00000079487	Med12	230kDa|Mopa|OPA-1|Tnrc11|Trap230	mediator complex subunit 12	protein-coding
2292	chr9	64535934	64536548	+	7.9616	NA	intron (NM_172522, intron 4 of 22)	intron (NM_172522, intron 4 of 22)	150615	NM_001134399	214058		NM_172522	ENSMUSG00000036466	Megf11	2410080H04Rik|D130061K05	multiple EGF-like-domains 11	protein-coding
3257	chr8	6340401	6340691	+	7.93504	NA	Intergenic	Intergenic	-1040402	NR_166537	102632928		NR_166536		Gm17215	-	predicted gene 17215	ncRNA
2081	chr9	54917085	54917341	+	7.93504	NA	promoter-TSS (NM_177351)	promoter-TSS (NM_177351)	-77	NM_177351	235386		NM_177351	ENSMUSG00000035878	Hykk	Agphd1|C630028N24Rik	hydroxylysine kinase 1	protein-coding
5542	chr3	54599048	54599656	+	7.91067	NA	Intergenic	RLTR40|LTR|ERVK	-93463	NR_152184	56790		NM_019995	ENSMUSG00000027751	Supt20	D3Ertd300e|Fam48a|Supt20h|p38IP	SPT20 SAGA complex component	protein-coding
5269	chr5	7517745	7518250	+	7.9083	NA	Intergenic	Intergenic	-173619	NM_001163223	207618		NM_001163223	ENSMUSG00000092094	Zfp804b	Gm441	zinc finger protein 804B	protein-coding
178	chr15	27630741	27631057	+	7.90526	NA	promoter-TSS (NM_001013792)	promoter-TSS (NM_001013792)	-206	NM_001013792	432940		NM_001013792	ENSMUSG00000046034	Otulin	Fam105b|m3Sapc|m7-1Sapc	OTU deubiquitinase with linear linkage specificity	protein-coding
5649	chr1	55472731	55473457	+	7.88704	NA	intron (NM_001114663, intron 1 of 5)	intron (NM_001114663, intron 1 of 5)	67148	NM_001114663	227120		NM_001114663	ENSMUSG00000038349	Plcl1	C230017K02Rik|PLC-L|PLC-L1|PLCE|PLCL|PLDL1|PRIP|PRIP-1	phospholipase C-like 1	protein-coding
4411	chr6	99189576	99190483	+	7.88703	NA	intron (NM_053202, intron 3 of 18)	intron (NM_053202, intron 3 of 18)	-5010	NR_162807	114482918		NR_162807		Mir12201	Gm51278|mmu-mir-12201	microRNA 12201	ncRNA
5811	chr17	63070133	63070654	+	7.84487	NA	intron (NM_015794, intron 8 of 8)	intron (NM_015794, intron 8 of 8)	-189076	NM_010109	13640		NM_010109	ENSMUSG00000048915	Efna5	AL-1|EFL-5|Ephrin-A5|Epl7|LERK-7|RAGS	ephrin A5	protein-coding
4983	chr11	18357108	18358278	+	7.84104	NA	Intergenic	Intergenic	135573	NR_167980	102633911		NR_167980	ENSMUSG00000085675	Gm12022	-	predicted gene 12022	ncRNA
4705	chr6	121272192	121272431	+	7.82964	NA	Intergenic	Intergenic	26405	NM_011909	24110		NM_011909	ENSMUSG00000030107	Usp18	1110058H21Rik|UBP43|Ubp15	ubiquitin specific peptidase 18	protein-coding
5751	chr7	40437399	40438053	+	7.82916	NA	Intergenic	Intergenic	-237011	NR_045504	71029		NR_045504	ENSMUSG00000102004	4933402C06Rik	-	RIKEN cDNA 4933402C06 gene	ncRNA
2539	chr7	96972073	96972540	+	7.82916	NA	intron (NM_153591, intron 4 of 13)	intron (NM_153591, intron 4 of 13)	20779	NM_153591	244141		NM_153591	ENSMUSG00000018995	Nars2	-	asparaginyl-tRNA synthetase 2 (mitochondrial)(putative)	protein-coding
2003	chr17	69015932	69016493	+	7.81699	NA	Intergenic	Intergenic	-59465	NM_001355732	13823		NM_013813	ENSMUSG00000024044	Epb41l3	4.1B|DAL1P|Dal1|Epb4.1l3|NBL3	erythrocyte membrane protein band 4.1 like 3	protein-coding
5768	chr5	59779905	59780366	+	7.80473	NA	Intergenic	Intergenic	205867	NR_040683	71057		NR_040682	ENSMUSG00000106013	4933402J10Rik	-	RIKEN cDNA 4933402J10 gene	ncRNA
1953	chr2	94919265	94919555	+	7.80473	NA	Intergenic	Intergenic	-188704	NR_168282	102636406		NR_168282	ENSMUSG00000087069	Gm13793	-	predicted gene 13793	ncRNA
4171	chr19	50886868	50887473	+	7.80125	NA	Intergenic	Intergenic	-208524	NM_001290356	58178		NM_021377	ENSMUSG00000043531	Sorcs1	Sorcs|mSorCS	sortilin-related VPS10 domain containing receptor 1	protein-coding
260	chr1	89750727	89751322	+	7.79153	NA	intron (NM_001037136, intron 11 of 16)	intron (NM_001037136, intron 11 of 16)	-67132	NR_015540	74403		NR_015540		4933400F21Rik	1700091C04Rik|4930565K10Rik	RIKEN cDNA 4933400F21 gene	ncRNA
5754	chr14	91630840	91631229	+	7.79153	NA	Intergenic	Intergenic	1504143	NR_045712	74967		NR_045712	ENSMUSG00000115001	4930474H20Rik	-	RIKEN cDNA 4930474H20 gene	ncRNA
363	chr15	31880271	31881315	+	7.79094	NA	Intergenic	Intergenic	278677	NM_026546	68073		NM_026546	ENSMUSG00000039065	Atpsckmt	A930016P21Rik|Fam173b|mFam173b	ATP synthase C subunit lysine N-methyltransferase	protein-coding
4433	chr16	77874644	77875226	+	7.73807	NA	Intergenic	Intergenic	228662	NR_029540	723952		NR_029540	ENSMUSG00000065472	Mir125b-2	Mirn125b-2|mir-125b-2	microRNA 125b-2	ncRNA
3646	chr12	41409229	41409594	+	7.72681	NA	intron (NM_053122, intron 4 of 6)	intron (NM_053122, intron 4 of 6)	76646	NM_010733	16981		NM_010733	ENSMUSG00000036295	Lrrn3	NLRR-3	leucine rich repeat protein 3, neuronal	protein-coding
3482	chr8	25575265	25576067	+	7.72469	NA	TTS (NM_001079909)	TTS (NM_001079909)	-19583	NR_110510	102633315		NR_110510	ENSMUSG00000086134	Gm16159	-	predicted gene 16159	ncRNA
1710	chr6	33248956	33249266	+	7.70865	NA	promoter-TSS (NM_001347089)	promoter-TSS (NM_001347089)	-17	NM_009148	20336		NM_009148	ENSMUSG00000029763	Exoc4	Sec8|Sec8l1	exocyst complex component 4	protein-coding
333	chr2	7171139	7171475	+	7.68973	NA	intron (NM_001110232, intron 2 of 15)	intron (NM_001110232, intron 2 of 15)	-90005	NM_001160292	14007		NM_010160	ENSMUSG00000002107	Celf2	B230218O03|B230345P09Rik|CELF-2|CUG-BP2|Cugbp2|D230046B21Rik|Etr-3|Napor|Napor-2|mETR-3	CUGBP, Elav-like family member 2	protein-coding
3366	chr12	13973382	13973976	+	7.68232	NA	Intergenic	Intergenic	178359	NM_029007	105005		NM_029007	ENSMUSG00000020607	Lratd1	2310003N02Rik|4731402F03Rik|Fam84a|Nse1	LRAT domain containing 1	protein-coding
1789	chr9	39557425	39557980	+	7.67555	NA	Intergenic	Intergenic	-6833	NM_146330	258327		NM_146330	ENSMUSG00000050853	Or10d3	MOR224-9|Olfr958	olfactory receptor family 10 subfamily D member 3	protein-coding
5038	chr2	181319597	181319958	+	7.66053	NA	promoter-TSS (NM_001363071)	promoter-TSS (NM_001363071)	53	NM_001166666	269400		NM_001001882	ENSMUSG00000038685	Rtel1	Rtel	regulator of telomere elongation helicase 1	protein-coding
2722	chr18	40360852	40361222	+	7.65338	NA	intron (NM_001371039, intron 2 of 2)	intron (NM_001371039, intron 2 of 2)	-102271	NR_168033	102633199		NR_166850		Gm31087	-	predicted gene, 31087	ncRNA
3408	chr12	26849792	26850416	+	7.64057	NA	Intergenic	Intergenic	-15553	NR_146399	74668		NR_146399	ENSMUSG00000113218	4933409F18Rik	4930435E18Rik	RIKEN cDNA 4933409F18 gene	ncRNA
1025	chr12	116405175	116405405	+	7.60815	NA	promoter-TSS (NR_028421)	promoter-TSS (NR_028421)	-129	NR_028421	319545		NR_028421	ENSMUSG00000112980	D430020J02Rik	-	RIKEN cDNA D430020J02 gene	ncRNA
594	chr3	124003875	124004249	+	7.60441	NA	Intergenic	Intergenic	-313210	NR_121616	83398		NM_031186	ENSMUSG00000027977	Ndst3	4921531K01Rik|4930511P15Rik|N-HSST 3|NDST-3	N-deacetylase/N-sulfotransferase (heparan glucosaminyl) 3	protein-coding
4605	chr4	131173930	131174250	+	7.60441	NA	Intergenic	CpG	-163616	NR_130167	77835		NR_130167	ENSMUSG00000086262	A930031H19Rik	A930004I12Rik	RIKEN cDNA A930031H19 gene	ncRNA
4929	chr6	143998337	143998716	+	7.59064	NA	intron (NM_001113559, intron 6 of 13)	intron (NM_001113559, intron 6 of 13)	-51420	NM_001347506	20678		NM_011444	ENSMUSG00000041540	Sox5	A730017D01Rik	SRY (sex determining region Y)-box 5	protein-coding
1663	chr13	48227820	48228072	+	7.58723	NA	promoter-TSS (NR_168048)	promoter-TSS (NR_168048)	-12	NR_168048	102640005		NR_168048		Gm36183	Gm40939	predicted gene, 36183	ncRNA
2692	chr2	152436025	152436533	+	7.58526	NA	promoter-TSS (NM_001379452)	promoter-TSS (NM_001379452)	-211	NM_001379452	228778		NM_177656	ENSMUSG00000032680	6820408C15Rik	-	RIKEN cDNA 6820408C15 gene	protein-coding
2432	chr9	71533712	71534581	+	7.58133	NA	intron (NM_001033208, intron 10 of 12)	intron (NM_001033208, intron 10 of 12)	-48163	NM_178602	28015		NM_178602	ENSMUSG00000032199	Polr2m	D9Wsu138e|Grinl1a|mKIAA4185	polymerase (RNA) II (DNA directed) polypeptide M	protein-coding
4060	chr4	104088222	104088711	+	7.56411	NA	intron (NM_001369046, intron 2 of 16)	intron (NM_001369046, intron 2 of 16)	-279072	NM_177259	13131		NM_010014	ENSMUSG00000028519	Dab1	C630028C02Rik|scm|scr|scrambler|yot	disabled 1	protein-coding
3270	chr15	102722111	102722345	+	7.55791	NA	promoter-TSS (NM_026192)	promoter-TSS (NM_026192)	-50	NM_026192	67488		NM_026192	ENSMUSG00000023055	Calcoco1	1810009B06Rik|Cocoa|Gcap11|mKIAA1536	calcium binding and coiled coil domain 1	protein-coding
5211	chr4	154756870	154757262	+	7.55624	NA	Intergenic	Intergenic	-80350	NM_172878	242800		NM_172878	ENSMUSG00000046637	Ttc34	4932418L02|B230396O12Rik	tetratricopeptide repeat domain 34	protein-coding
5721	chr5	56501396	56502027	+	7.55334	NA	Intergenic	Intergenic	1216208	NR_015588	319216		NR_015588	ENSMUSG00000097216	4932441J04Rik	-	RIKEN cDNA 4932441J04 gene	ncRNA
773	chr15	71042692	71043275	+	7.52806	NA	Intergenic	Intergenic	684855	NM_177819	70363		NM_177819	ENSMUSG00000036800	Fam135b	1700010C24Rik|A830008O07Rik	family with sequence similarity 135, member B	protein-coding
809	chr15	75834615	75835602	+	7.52731	NA	intron (NM_172121, intron 3 of 11)	intron (NM_172121, intron 3 of 11)	6800	NM_172121	223642		NM_172121	ENSMUSG00000075600	Zc3h3	Kiaa0150|Smicl|Zc3hdc3	zinc finger CCCH type containing 3	protein-coding
2306	chr13	90376332	90376841	+	7.52731	NA	Intergenic	Intergenic	286919	NM_025335	66074		NM_025335	ENSMUSG00000012422	Tmem167	0610041E09Rik|5730424F14Rik|Gm10085|Tmem167a	transmembrane protein 167	protein-coding
1183	chr1	167467785	167468483	+	7.50709	NA	Intergenic	Intergenic	-1354	NM_001013382	240899		NM_001013382	ENSMUSG00000040485	Lrrc52	4930413P14Rik	leucine rich repeat containing 52	protein-coding
4202	chr16	61584742	61585692	+	7.50378	NA	Intergenic	Intergenic	-979686	NM_007938	13840		NM_007938	ENSMUSG00000055540	Epha6	EHK-2|Ehk2|Hek12|m-ehk2	Eph receptor A6	protein-coding
584	chr2	16236876	16237543	+	7.50295	NA	intron (NM_001310455, intron 37 of 38)	intron (NM_001310455, intron 37 of 38)	-119095	NM_026162	67448		NM_026162	ENSMUSG00000026748	Plxdc2	1200007L24Rik|5430431D22Rik|Tem7r	plexin domain containing 2	protein-coding
3618	chr10	60635848	60636079	+	7.49874	NA	intron (NR_045556, intron 4 of 68)	intron (NR_045556, intron 4 of 68)	-51194	NR_165484	115487454		NR_165484		Gm51803	-	predicted gene, 51803	ncRNA
2057	chr9	52361594	52362281	+	7.48317	NA	Intergenic	Intergenic	-193531	NM_001162921	244871		NM_001162921	ENSMUSG00000035164	Zc3h12c	A230108E06|C230027N18Rik|mKIAA1726	zinc finger CCCH type containing 12C	protein-coding
603	chr1	128460507	128461207	+	7.48317	NA	Intergenic	Intergenic	-43441	NM_177445	226414		NM_145507	ENSMUSG00000026356	Dars1	5730439G15Rik|Dars	aspartyl-tRNA synthetase 1	protein-coding
4701	chr16	96704330	96704939	+	7.45042	NA	intron (NM_031174, intron 15 of 32)	intron (NM_031174, intron 15 of 32)	237028	NM_008791	18546		NM_008791	ENSMUSG00000090223	Pcp4	P16Rimb19|Pcp-4|Pep19	Purkinje cell protein 4	protein-coding
3535	chr19	15340556	15340927	+	7.45009	NA	Intergenic	Intergenic	583881	NM_001205339	107272		NM_177420	ENSMUSG00000024640	Psat1	D8Ertd814e|EPIP|PSA|Psat	phosphoserine aminotransferase 1	protein-coding
5003	chr4	142808499	142809090	+	7.45009	NA	Intergenic	Intergenic	327368	NR_105988	102465618		NR_105988	ENSMUSG00000106597	Mir7021	mmu-mir-7021	microRNA 7021	ncRNA
283	chr2	4291777	4292555	+	7.44529	NA	intron (NM_172475, intron 1 of 22)	intron (NM_172475, intron 1 of 22)	-108810	NM_001177843	209630		NM_172475	ENSMUSG00000026657	Frmd4a	2700017I06Rik|5330420J21|C230040M21Rik|Frmd4|Gm13190|mKIAA1294	FERM domain containing 4A	protein-coding
459	chr12	97402278	97402649	+	7.44529	NA	Intergenic	Intergenic	706130	NR_168899	102638980		NR_168899	ENSMUSG00000112812	Gm47415	Gm35412	predicted gene, 47415	ncRNA
4331	chr4	116464291	116465095	+	7.44529	NA	promoter-TSS (NM_001042743)	promoter-TSS (NM_001042743)	-470	NM_001369061	17776		NM_008641	ENSMUSG00000003810	Mast2	MAST205|Mtssk	microtubule associated serine/threonine kinase 2	protein-coding
1869	chr9	46383401	46384081	+	7.4325	NA	Intergenic	Intergenic	-63755	NM_183104	74361		NM_183104	ENSMUSG00000056617	4931429L15Rik	-	RIKEN cDNA 4931429L15 gene	protein-coding
4155	chr16	55077425	55077912	+	7.4325	NA	Intergenic	Intergenic	205569	NM_178720	239852		NM_178720	ENSMUSG00000064310	Zpld1	9430016A21Rik	zona pellucida like domain containing 1	protein-coding
5027	chr4	148206441	148206675	+	7.41466	NA	Intergenic	Intergenic	45890	NM_176848	230904		NM_176848	ENSMUSG00000041556	Fbxo2	FBG1|FBX2|Fbs1|Fbs2|NFB42|Prpl4	F-box protein 2	protein-coding
522	chr1	21461032	21461449	+	7.40904	NA	intron (NM_001310477, intron 8 of 12)	intron (NM_001310477, intron 8 of 12)	77684	NM_001113187	98582		NM_001113187	ENSMUSG00000085079	Khdc1b	Khdc1|Khdc1c	KH domain containing 1B	protein-coding
526	chr1	23648843	23649558	+	7.40904	NA	Intergenic	Intergenic	74613	NR_151529	105243890		NR_151529	ENSMUSG00000099503	Gm28822	-	predicted gene 28822	ncRNA
2479	chr9	74459876	74460733	+	7.40416	NA	Intergenic	Intergenic	349970	NM_001033500	546144		NM_177908	ENSMUSG00000044976	Wdr72	D230040E23	WD repeat domain 72	protein-coding
2980	chr7	131496835	131497497	+	7.40416	NA	Intergenic	Intergenic	-45797	NM_008257	15373		NM_008257	ENSMUSG00000040148	Hmx3	Nkx-5.1|Nkx5-1|Nkx5.1	H6 homeobox 3	protein-coding
3084	chrX	10485804	10486141	+	7.40281	NA	intron (NM_019634, intron 1 of 7)	intron (NM_019634, intron 1 of 7)	856	NM_019634	21912		NM_019634	ENSMUSG00000058254	Tspan7	1200014P11Rik|A15|Cd231|Mxs1|PE31|TALLA|Tm4sf2	tetraspanin 7	protein-coding
344	chr2	10937510	10937962	+	7.39885	NA	Intergenic	Intergenic	-234646	NM_008859	18761		NM_008859	ENSMUSG00000026778	Prkcq	A130035A12Rik|PKC-0|PKC-theta|PKCtheta|Pkcq	protein kinase C, theta	protein-coding
1386	chr5	149778110	149778394	+	7.39586	NA	Intergenic	Intergenic	-8749	NR_168889	102639949		NR_168889		Gm36141	-	predicted gene, 36141	ncRNA
1406	chr5	151177073	151177320	+	7.38666	NA	intron (NM_001359985, intron 1 of 12)	intron (NM_001359985, intron 1 of 12)	12997	NR_153382	243362		NM_146258	ENSMUSG00000016128	Stard13	DLC2|GT650	StAR related lipid transfer domain containing 13	protein-coding
1330	chr15	87083783	87084229	+	7.38506	NA	Intergenic	Intergenic	-13487	NR_167712	77961		NR_167711	ENSMUSG00000115930	A930027H12Rik	-	RIKEN cDNA A930027H12 gene	ncRNA
4892	chr6	138594286	138594721	+	7.37987	NA	intron (NR_131103, intron 3 of 3)	intron (NR_131103, intron 3 of 3)	-12535	NM_207222	109593		NM_207222	ENSMUSG00000030226	Lmo3	Lmo-3|Rbtn-3|Rbtn3	LIM domain only 3	protein-coding
1443	chr6	8958303	8958732	+	7.36884	NA	intron (NM_008751, intron 1 of 1)	intron (NM_008751, intron 1 of 1)	8498	NM_008751	18231		NM_008751	ENSMUSG00000046178	Nxph1	C130005L03Rik	neurexophilin 1	protein-coding
124	chr7	73348728	73349048	+	7.36652	NA	intron (NR_040324, intron 1 of 2)	intron (NR_040324, intron 1 of 2)	-26632	NM_177740	244058		NM_177740	ENSMUSG00000070509	Rgma	C230063O06	repulsive guidance molecule family member A	protein-coding
5265	chrX	84788471	84788851	+	7.36311	NA	intron (NM_007868, intron 57 of 78)	intron (NM_007868, intron 57 of 78)	-259634	NM_001314034	13405		NM_007868	ENSMUSG00000045103	Dmd	DXSmh7|DXSmh9|Dp427|Dp71|dys|mdx|pke	dystrophin, muscular dystrophy	protein-coding
3997	chr12	59881159	59881488	+	7.36256	NA	Intergenic	Intergenic	-661840	NM_001033156	70611		NM_001033156	ENSMUSG00000035329	Fbxo33	5730501N20Rik	F-box protein 33	protein-coding
4347	chr16	63353379	63353955	+	7.35948	NA	Intergenic	Intergenic	499360	NM_011173	19128		NM_011173	ENSMUSG00000022912	Pros1	-	protein S (alpha)	protein-coding
2124	chr13	72078493	72079360	+	7.35948	NA	Intergenic	Intergenic	-115203	NM_010573	16371		NM_010573	ENSMUSG00000060969	Irx1	-	Iroquois homeobox 1	protein-coding
1291	chr2	59274651	59274975	+	7.35887	NA	intron (NM_001362994, intron 4 of 22)	intron (NM_001362994, intron 4 of 22)	111869	NR_040510	76676		NR_040510	ENSMUSG00000087455	5330411J11Rik	-	RIKEN cDNA 5330411J11 gene	ncRNA
4423	chr6	99856860	99857427	+	7.35887	NA	Intergenic	Intergenic	-130751	NM_015768	50501		NM_015768	ENSMUSG00000030069	Prok2	Bv8|PK2|Prok1	prokineticin 2	protein-coding
5520	chr5	20540144	20540715	+	7.35574	NA	intron (NM_001170745, intron 11 of 20)	intron (NM_001170745, intron 11 of 20)	341695	NM_172992	68770		NM_172992	ENSMUSG00000039987	Phtf2	1110054G21Rik|9530062N20Rik	putative homeodomain transcription factor 2	protein-coding
1308	chr9	6353283	6353956	+	7.35142	NA	intron (NM_001357398, intron 5 of 5)	intron (NM_001357398, intron 5 of 5)	-87072	NM_027942	71829		NM_027942	ENSMUSG00000047619	Ddi1	1700011N24Rik	DNA-damage inducible 1	protein-coding
2438	chr18	23624305	23624734	+	7.34831	NA	intron (NM_001361217, intron 13 of 20)	intron (NM_001361217, intron 13 of 20)	127037	NM_001285810	13527		NM_010087	ENSMUSG00000024302	Dtna	2210407P21Rik|DTN-A|Dtn|Gm19389|a-DB-1|adbn	dystrobrevin alpha	protein-coding
1347	chr13	28742165	28742649	+	7.3467	NA	intron (NR_045053, intron 3 of 8)	intron (NR_045053, intron 3 of 8)	-31534	NR_105787	102466635		NR_105787	ENSMUSG00000099158	Mir6368	Gm27800|mmu-mir-6368	microRNA 6368	ncRNA
797	chr5	130923593	130924225	+	7.3467	NA	intron (NM_145218, intron 6 of 10)	MTD|LTR|ERVL-MaLR	383613	NM_145218	212996		NM_145218	ENSMUSG00000034040	Galnt17	E330012B09Rik|Galnt19|Gcap8|Wbscr17	polypeptide N-acetylgalactosaminyltransferase 17	protein-coding
733	chr15	67445085	67445909	+	7.33902	NA	Intergenic	Intergenic	218728	NR_045140	69334		NR_045140	ENSMUSG00000102069	1700012I11Rik	-	RIKEN cDNA 1700012I11 gene	ncRNA
864	chr1	152235314	152236000	+	7.33902	NA	Intergenic	Intergenic	-145337	NM_197990	69399		NM_197990	ENSMUSG00000032666	1700025G04Rik	2610510E02Rik|2900042O04Rik	RIKEN cDNA 1700025G04 gene	protein-coding
113	chr15	19614391	19615080	+	7.33861	NA	Intergenic	Intergenic	429362	NR_155419	102639102		NR_155419	ENSMUSG00000115803	Gm35496	-	predicted gene, 35496	ncRNA
117	chr15	19898208	19898802	+	7.33176	NA	Intergenic	Intergenic	713132	NR_155419	102639102		NR_155419	ENSMUSG00000115803	Gm35496	-	predicted gene, 35496	ncRNA
106	chr7	72371262	72371935	+	7.33176	NA	Intergenic	Intergenic	-65003	NM_001024703	244049		NM_001024703	ENSMUSG00000032776	Mctp2	Gm489	multiple C2 domains, transmembrane 2	protein-coding
3098	chr18	78601126	78601883	+	7.3233	NA	Intergenic	Intergenic	-4554	NM_207651	27411		NM_030683	ENSMUSG00000024552	Slc14a2	UT-A1|UT-A3	solute carrier family 14 (urea transporter), member 2	protein-coding
492	chr5	119125707	119126051	+	7.31405	NA	Intergenic	L1M2|LINE|L1	-7773	NR_168635	102633262		NR_168635		Gm31129	-	predicted gene, 31129	ncRNA
2025	chr2	106653530	106653823	+	7.31129	NA	Intergenic	Intergenic	-3312	NR_137201	102640562		NR_137201	ENSMUSG00000085218	BB218582	-	expressed sequence BB218582	ncRNA
1197	chr2	47116901	47117565	+	7.30624	NA	Intergenic	Intergenic	-674328	NR_166211	102633065		NR_166211	ENSMUSG00000086644	Gm13470	-	predicted gene 13470	ncRNA
1158	chr4	6364998	6365584	+	7.30281	NA	promoter-TSS (NM_016807)	promoter-TSS (NM_016807)	-389	NM_016807	53378		NM_016807	ENSMUSG00000028249	Sdcbp	MDA-9|Sycl|syntenin-1	syndecan binding protein	protein-coding
2012	chr2	105544028	105544671	+	7.28035	NA	intron (NR_002867, intron 3 of 3)	intron (NR_002867, intron 3 of 3)	67906	NR_166134	105244259		NR_166134		4930527A07Rik	-	RIKEN cDNA 4930527A07 gene	ncRNA
5725	chr7	37628209	37628883	+	7.27598	NA	intron (NM_172385, intron 3 of 5)	intron (NM_172385, intron 3 of 5)	-41253	NR_166497	67641		NR_166497	ENSMUSG00000093540	4930505M18Rik	-	RIKEN cDNA 4930505M18 gene	ncRNA
5438	chr7	34443872	34444551	+	7.27132	NA	Intergenic	Intergenic	-54506	NM_001360654	67070		NM_025948	ENSMUSG00000066568	Lsm14a	2700023B17Rik|Tral|mRAP55A	LSM14A mRNA processing body assembly factor	protein-coding
6014	chr14	112422340	112422939	+	7.27132	NA	Intergenic	Intergenic	746612	NM_001378769	75409		NM_029273	ENSMUSG00000033214	Slitrk5	2610019D03Rik	SLIT and NTRK-like family, member 5	protein-coding
2979	chr7	130764977	130765222	+	7.26924	NA	TTS (NM_021314)	TTS (NM_021314)	-8970	NM_001081038	330660		NM_001081038	ENSMUSG00000040298	Btbd16	E330040A16Rik	BTB domain containing 16	protein-coding
3195	chr4	28548323	28548948	+	7.25833	NA	Intergenic	Intergenic	-264496	NM_010141	13841		NM_010141	ENSMUSG00000028289	Epha7	Cek11|Ebk|Ehk3|Hek11|Mdk1	Eph receptor A7	protein-coding
5430	chr7	30599936	30600269	+	7.25037	NA	Intergenic	Intergenic	-1193	NR_153655	58206		NM_021397	ENSMUSG00000006310	Zbtb32	4930524C15Rik|FAXF|FAZF|PLZP|Rog|Tzfp	zinc finger and BTB domain containing 32	protein-coding
1527	chr2	69713264	69713493	+	7.25037	NA	promoter-TSS (NM_177244)	promoter-TSS (NM_177244)	-772	NM_177244	320720		NM_177244	ENSMUSG00000027086	Fastkd1	5330408N05Rik|mKIAA1800	FAST kinase domains 1	protein-coding
5466	chr11	40033188	40033721	+	7.24822	NA	Intergenic	Intergenic	-643229	NR_126439	75315		NR_126439		4930553C11Rik	-	RIKEN cDNA 4930553C11 gene	ncRNA
2247	chr9	61645809	61646241	+	7.23674	NA	Intergenic	Intergenic	268485	NM_018853	56040		NM_018853	ENSMUSG00000007892	Rplp1	2410042H16Rik|Arpp1|C430017H15Rik	ribosomal protein lateral stalk subunit P1	protein-coding
2310	chr13	93996624	93997014	+	7.23593	NA	Intergenic	Intergenic	-60977	NM_172589	218454		NM_172589	ENSMUSG00000045312	Lhfpl2	6030465B15|mKIAA0206|vgim	lipoma HMGIC fusion partner-like 2	protein-coding
2312	chr13	94516988	94517602	+	7.22493	NA	intron (NM_009680, intron 22 of 26)	intron (NM_009680, intron 22 of 26)	158335	NM_009680	11774		NM_009680	ENSMUSG00000021686	Ap3b1	AP-3|Hps2|beta3A|pe|pearl|rim2	adaptor-related protein complex 3, beta 1 subunit	protein-coding
1883	chr13	58913795	58914039	+	7.22299	NA	intron (NM_001025074, intron 12 of 17)	intron (NM_001025074, intron 12 of 17)	106220	NM_001025074	18212		NM_008745	ENSMUSG00000055254	Ntrk2	GP145-TrkB/GP95-TrkB|Tkrb|trk-B|trkB	neurotrophic tyrosine kinase, receptor, type 2	protein-coding
2410	chr18	17732230	17732937	+	7.21864	NA	Intergenic	Intergenic	-151593	NR_045374	75162		NR_045374	ENSMUSG00000117615	4930545E07Rik	-	RIKEN cDNA 4930545E07 gene	ncRNA
350	chr1	120910831	120911292	+	7.20075	NA	Intergenic	Intergenic	-176344	NR_038008	98452		NR_038008	ENSMUSG00000097881	Celrr	B230209K01Rik|Celr|Gm818	cerebellum expressed regulatory RNA	ncRNA
5575	chrX	159047870	159048172	+	7.19684	NA	Intergenic	Intergenic	-207761	NM_001346675	110651		NM_148945	ENSMUSG00000031309	Rps6ka3	MAPKAPK-1b|MPK-9|Rsk2|S6K-alpha3|p90RSK3|pp90RSK2	ribosomal protein S6 kinase polypeptide 3	protein-coding
5259	chr3	31070998	31071480	+	7.19113	NA	Intergenic	Intergenic	-23819	NM_001039090	20482		NM_011386	ENSMUSG00000027660	Skil	Skir|SnoN|sno	SKI-like	protein-coding
511	chr1	11277547	11277875	+	7.18771	NA	intron (NM_029525, intron 37 of 39)	intron (NM_029525, intron 37 of 39)	13748	NM_001033636	109294		NM_029525	ENSMUSG00000048960	Prex2	6230420N16Rik|C030045D06Rik|D430013K02|Depdc2|P-Rex2	phosphatidylinositol-3,4,5-trisphosphate-dependent Rac exchange factor 2	protein-coding
3334	chr10	24928363	24928801	+	7.18706	NA	Intergenic	Intergenic	-1112	NM_007482	11846		NM_007482	ENSMUSG00000019987	Arg1	AI|Arg-1|PGIF	arginase, liver	protein-coding
1230	chr2	50197560	50198022	+	7.18609	NA	Intergenic	Intergenic	99010	NM_001348200	109129		NM_133839	ENSMUSG00000026766	Mmadhc	2010311D03Rik|CblD	methylmalonic aciduria (cobalamin deficiency) cblD type, with homocystinuria	protein-coding
2659	chr13	115948195	115948807	+	7.18122	NA	Intergenic	Intergenic	361187	NM_021459	16392		NM_021459	ENSMUSG00000042258	Isl1	-	ISL1 transcription factor, LIM/homeodomain	protein-coding
4903	chr6	139062814	139064044	+	7.17513	NA	Intergenic	Intergenic	259147	NR_045149	70962		NR_045149	ENSMUSG00000108128	4922502N22Rik	-	RIKEN cDNA 4922502N22 gene	ncRNA
5641	chr3	67582645	67583054	+	7.17252	NA	promoter-TSS (NM_025813)	promoter-TSS (NM_025813)	81	NM_025813	66868		NM_025813	ENSMUSG00000027775	Mfsd1	1200003O06Rik	major facilitator superfamily domain containing 1	protein-coding
5519	chr5	20498758	20499232	+	7.16104	NA	intron (NM_001170746, intron 10 of 22)	intron (NM_001170746, intron 10 of 22)	383129	NM_172992	68770		NM_172992	ENSMUSG00000039987	Phtf2	1110054G21Rik|9530062N20Rik	putative homeodomain transcription factor 2	protein-coding
5120	chr14	57407498	57407938	+	7.15238	NA	Intergenic	Intergenic	-9235	NM_030004	68631		NM_030004	ENSMUSG00000021947	Cryl1	1110025H08Rik|A230106J09Rik|gul3dh	crystallin, lambda 1	protein-coding
3732	chr4	91027859	91028337	+	7.13863	NA	Intergenic	Intergenic	343942	NM_001374236	15569		NM_010486	ENSMUSG00000008489	Elavl2	Hub|mel-N1	ELAV like RNA binding protein 1	protein-coding
3761	chr19	24200433	24201109	+	7.13286	NA	intron (NM_001360392, intron 1 of 22)	intron (NM_001360392, intron 1 of 22)	24255	NM_001376368	21873		NM_011597	ENSMUSG00000024812	Tjp2	ZO-2	tight junction protein 2	protein-coding
3924	chr8	60954327	60955024	+	7.12966	NA	5' UTR (NM_173876, exon 1 of 12)	5' UTR (NM_173876, exon 1 of 12)	124	NM_173876	12725		NM_007711	ENSMUSG00000004319	Clcn3	Clc3	chloride channel, voltage-sensitive 3	protein-coding
993	chr2	34024880	34025573	+	7.12917	NA	intron (NR_130173, intron 3 of 3)	L1M5|LINE|L1	82509	NR_130173	329387		NR_130173	ENSMUSG00000087461	C230014O12Rik	-	RIKEN cDNA C230014O12 gene	ncRNA
2233	chr9	61201386	61202286	+	7.12759	NA	Intergenic	Intergenic	63321	NR_045705	619328		NR_045705	ENSMUSG00000110998	I730028E13Rik	-	RIKEN cDNA I730028E13 gene	ncRNA
1761	chr10	4332481	4333108	+	7.12663	NA	intron (NM_031185, intron 2 of 3)	intron (NM_031185, intron 2 of 3)	54681	NM_001359811	381990		NM_001033466	ENSMUSG00000075327	Zbtb2	Gm1103	zinc finger and BTB domain containing 2	protein-coding
5778	chr14	93948227	93948539	+	7.12495	NA	Intergenic	Intergenic	-57704	NM_001346722	211712		NM_001081377	ENSMUSG00000055421	Pcdh9	-	protocadherin 9	protein-coding
2679	chr2	148326196	148326710	+	7.12281	NA	Intergenic	Intergenic	-68924	NM_009219	20608		NM_009219	ENSMUSG00000037014	Sstr4	Smstr4|sst4	somatostatin receptor 4	protein-coding
3145	chrX	51873827	51874349	+	7.11916	NA	Intergenic	Intergenic	-72855	NM_031388	83563		NM_031388	ENSMUSG00000055780	Usp26	-	ubiquitin specific peptidase 26	protein-coding
2677	chr11	96608809	96609289	+	7.11786	NA	intron (NM_001033186, intron 4 of 12)	intron (NM_001033186, intron 4 of 12)	144458	NM_001033186	78473		NM_001033186	ENSMUSG00000057058	Skap1	1700091G21Rik|Scap1|Skap-55	src family associated phosphoprotein 1	protein-coding
3922	chr8	60718641	60718875	+	7.11145	NA	Intergenic	Intergenic	63201	NM_001177882	71306		NM_027756	ENSMUSG00000031647	Mfap3l	4933428A15Rik|5430405D20Rik|NYD-sp9|mKIAA0626	microfibrillar-associated protein 3-like	protein-coding
5270	chr5	7532770	7533496	+	7.10407	NA	Intergenic	Intergenic	-188755	NM_001163223	207618		NM_001163223	ENSMUSG00000092094	Zfp804b	Gm441	zinc finger protein 804B	protein-coding
3998	chr12	60823044	60823789	+	7.10033	NA	Intergenic	HERVL40-int|LTR|ERVL	698404	NR_045049	100504101		NR_045049	ENSMUSG00000113429	Gm20063	-	predicted gene, 20063	ncRNA
5197	chr4	153383816	153384486	+	7.0869	NA	intron (NM_001099299, intron 4 of 5)	intron (NM_001099299, intron 4 of 5)	98679	NM_001099299	230959		NM_001099299	ENSMUSG00000039546	Ajap1	Gm573	adherens junction associated protein 1	protein-coding
756	chr15	69079469	69080232	+	7.08149	NA	intron (NM_010158, intron 7 of 8)	intron (NM_010158, intron 7 of 8)	151430	NM_010158	13992		NM_010158	ENSMUSG00000022332	Khdrbs3	Etle|SLM-2|Salp|Slm2|T-STAR	KH domain containing, RNA binding, signal transduction associated 3	protein-coding
1202	chr4	9196728	9197406	+	7.07799	NA	Intergenic	Intergenic	-72226	NM_001355183	74438		NM_028940	ENSMUSG00000041216	Clvs1	4933402J24Rik|Clvl1|Rlbp1l1	clavesin 1	protein-coding
4353	chr16	66776840	66777549	+	7.07629	NA	intron (NM_178721, intron 6 of 9)	Looper|DNA|PiggyBac	120076	NR_040512	75501		NR_040512	ENSMUSG00000092599	1700010K23Rik	-	RIKEN cDNA 1700010K23 gene	ncRNA
2704	chr9	89860596	89861090	+	7.07552	NA	intron (NR_040735, intron 5 of 5)	intron (NR_040735, intron 5 of 5)	34324	NR_040735	74700		NR_040735	ENSMUSG00000098627	4930524O08Rik	-	RIKEN cDNA 4930524O08 gene	ncRNA
6099	chr14	120257270	120258078	+	7.07409	NA	Intergenic	Intergenic	-17995	NM_207515	105559		NM_175341	ENSMUSG00000022139	Mbnl2	1110002M11Rik|MBLL|mKIAA4072	muscleblind like splicing factor 2	protein-coding
2237	chr17	87530369	87531055	+	7.07073	NA	Intergenic	Intergenic	-70353	NR_168623	102632818		NR_168623	ENSMUSG00000117545	Gm30794	-	predicted gene, 30794	ncRNA
4633	chr16	90810206	90810623	+	7.07073	NA	promoter-TSS (NM_029497)	promoter-TSS (NM_029497)	-1	NM_029497	207932		NM_029497	ENSMUSG00000039929	Urb1	4921511H13Rik|5730405K23Rik|mKIAA0539	URB1 ribosome biogenesis 1 homolog (S. cerevisiae)	protein-coding
4857	chr14	29599409	29599940	+	7.07051	NA	intron (NM_009785, intron 2 of 37)	intron (NM_009785, intron 2 of 37)	122190	NM_009785	12294		NM_009785	ENSMUSG00000021991	Cacna2d3	Cacnad3|alapha2delta3	calcium channel, voltage-dependent, alpha2/delta subunit 3	protein-coding
5678	chr14	77677907	77678792	+	7.06721	NA	intron (NM_172813, intron 16 of 18)	intron (NM_172813, intron 16 of 18)	120619	NR_157389	380920		NR_157389	ENSMUSG00000075512	Gm1587	-	predicted gene 1587	ncRNA
3800	chr19	27458910	27459231	+	7.06415	NA	Intergenic	Intergenic	29033	NR_027987	107372		NM_175354		C030016D13Rik	-	RIKEN cDNA C030016D13 gene	ncRNA
5712	chr7	37171410	37172246	+	7.05901	NA	Intergenic	Intergenic	473710	NM_172298	243931		NM_172298	ENSMUSG00000021217	Tshz3	A630038G13Rik|Tsh3|Zfp537|mKIAA1474|teashirt3	teashirt zinc finger family member 3	protein-coding
670	chr2	27572870	27573501	+	7.04719	NA	Intergenic	Intergenic	32759	NR_166126	105244102		NR_166126	ENSMUSG00000085929	Gm13421	-	predicted gene 13421	ncRNA
2099	chr9	56535638	56535924	+	7.04393	NA	Intergenic	Intergenic	99867	NM_001311076	235402		NM_181074	ENSMUSG00000049556	Lingo1	4930471K13Rik|LERN1|LINGO-1|Lrrn6a|UNQ201	leucine rich repeat and Ig domain containing 1	protein-coding
6111	chr14	123864733	123865113	+	7.04393	NA	intron (NM_145467, intron 7 of 10)	intron (NM_145467, intron 7 of 10)	-122712	NR_045479	69393		NR_045479	ENSMUSG00000099994	1700024B18Rik	-	RIKEN cDNA 1700024B18 gene	ncRNA
4126	chr8	68619313	68619860	+	7.03372	NA	intron (NM_001364256, intron 3 of 10)	intron (NM_001364256, intron 3 of 10)	115499	NM_001364256	234356		NM_172753	ENSMUSG00000036356	Csgalnact1	4732435N03Rik|CSGalNAcT-1	chondroitin sulfate N-acetylgalactosaminyltransferase 1	protein-coding
1188	chr1	167896508	167896981	+	7.02107	NA	Intergenic	Intergenic	207186	NM_033652	110648		NM_033652	ENSMUSG00000026686	Lmx1a	Lmx1.1|dr|dreher|sst	LIM homeobox transcription factor 1 alpha	protein-coding
2947	chr18	63894138	63894582	+	7.01573	NA	intron (NM_001014981, intron 21 of 27)	intron (NM_001014981, intron 21 of 27)	185665	NM_001014981	104082		NM_001014981	ENSMUSG00000040560	Wdr7	TRAG|mKIAA0541	WD repeat domain 7	protein-coding
5506	chr5	15792119	15792987	+	7.0107	NA	Intergenic	Intergenic	-78282	NM_001281511	100502967		NM_001281511	ENSMUSG00000073208	Speer4c1	4933431D05Rik|SPEER-4C|Speer4c	spermatogenesis associated glutamate (E)-rich protein 4C1	protein-coding
3967	chr12	53663958	53664735	+	7.0097	NA	intron (NM_001370962, intron 4 of 11)	intron (NM_001370962, intron 4 of 11)	415914	NM_001370960	27386		NM_013780	ENSMUSG00000021010	Npas3	4930423H22Rik|bHLHe12	neuronal PAS domain protein 3	protein-coding
1947	chr6	52085919	52086631	+	7.00877	NA	Intergenic	Intergenic	-16674	NR_110440	102635415		NR_110440		Halr1	Gm15055|Haunt|Linchoxa1|linc-Evx1|linc-Hoxa1|linc1547	Hoxa adjacent long noncoding RNA 1	ncRNA
2029	chr2	106889522	106889817	+	7.00711	NA	Intergenic	Intergenic	71611	NR_169080	320230		NM_177110		C130023O10Rik	-	RIKEN cDNA C130023O10 gene	ncRNA
4648	chr16	92301136	92301493	+	6.99066	NA	promoter-TSS (NM_138743)	promoter-TSS (NM_138743)	11	NM_138743	68936		NM_138743	ENSMUSG00000051989	Smim11	1190017O12Rik|C21orf51|Fam165b|Smim11a	small integral membrane protein 11	protein-coding
349	chr1	120431445	120432129	+	6.99066	NA	Intergenic	Intergenic	73237	NM_010766	17167		NM_010766	ENSMUSG00000026390	Marco	Ly112|Scara2	macrophage receptor with collagenous structure	protein-coding
3179	chr4	21021825	21022571	+	6.9902	NA	Intergenic	Intergenic	-243530	NM_001290410	269513		NM_172987	ENSMUSG00000055761	Nkain3	C530048M05|E130310K16Rik	Na+/K+ transporting ATPase interacting 3	protein-coding
6096	chr7	62376303	62376958	+	6.9902	NA	promoter-TSS (NM_013779)	promoter-TSS (NM_013779)	-349	NM_013779	27385		NM_013779	ENSMUSG00000056972	Magel2	Mage-l2|NDNL1|nM15|ns7	MAGE family member L2	protein-coding
642	chr3	130689399	130689948	+	6.99001	NA	Intergenic	Intergenic	19771	NM_025509	66357		NM_025509	ENSMUSG00000041084	Ostc	2310008M10Rik|5730557H03Rik	oligosaccharyltransferase complex subunit (non-catalytic)	protein-coding
102	chr7	71524886	71525241	+	6.98966	NA	Intergenic	Intergenic	-384632	NR_130995	78156		NR_130995	ENSMUSG00000108669	4930441H08Rik	-	RIKEN cDNA 4930441H08 gene	ncRNA
1948	chr6	52138441	52138893	+	6.9891	NA	Intergenic	Intergenic	-18235	NR_146400	106007488		NR_146400	ENSMUSG00000087658	Hotairm2	-	Hoxa transcript antisense RNA, myeloid-specific 2	ncRNA
2197	chr2	117429100	117429799	+	6.96907	NA	Intergenic	Intergenic	-86572	NM_011246	19419		NM_011246	ENSMUSG00000027347	Rasgrp1	Rasgrp|calDAG-GEFII	RAS guanyl releasing protein 1	protein-coding
2373	chr13	102545867	102546399	+	6.96835	NA	Intergenic	Intergenic	-147414	NM_001360519	17079		NM_008533	ENSMUSG00000021624	Cd180	F630107B15|Ly-78|Ly78|RP105	CD180 antigen	protein-coding
4215	chr6	89362768	89363239	+	6.96576	NA	promoter-TSS (NM_008881)	promoter-TSS (NM_008881)	-390	NM_008881	18844		NM_008881	ENSMUSG00000030084	Plxna1	2600013D04Rik|NOV|PlexA1|Plxn1|mKIAA4053	plexin A1	protein-coding
1576	chr9	24967239	24967716	+	6.96472	NA	Intergenic	Intergenic	-6731	NR_153861	102631612		NR_153861	ENSMUSG00000111866	E130101E03Rik	-	RIKEN cDNA E130101E03 gene	ncRNA
5708	chr17	56233748	56234107	+	6.96081	NA	Intergenic	Intergenic	-7789	NR_155493	320593		NR_155493	ENSMUSG00000117172	A230051N06Rik	-	RIKEN cDNA A230051N06 gene	ncRNA
3613	chr10	59821175	59821523	+	6.94992	NA	intron (NM_001359267, intron 8 of 11)	RLTR19A|LTR|ERVK	-21095	NR_155871	102640356		NR_155871	ENSMUSG00000091184	Gm17059	-	predicted gene 17059	ncRNA
609	chr1	129619574	129620078	+	6.94683	NA	intron (NM_172485, intron 4 of 27)	intron (NM_172485, intron 4 of 27)	346522	NM_172485	210417		NM_172485	ENSMUSG00000042581	Thsd7b	1700074E13Rik|B930082A18|D130067I03Rik	thrombospondin, type I, domain containing 7B	protein-coding
2550	chr2	145612325	145613071	+	6.94508	NA	intron (NM_053195, intron 12 of 16)	intron (NM_053195, intron 12 of 16)	-57716	NM_001037929	627302		NM_001037929		Gm14092	-	predicted gene 14092	protein-coding
4948	chr14	47568165	47568532	+	6.94316	NA	promoter-TSS (NM_172599)	promoter-TSS (NM_172599)	86	NM_172599	100504663		NM_172599	ENSMUSG00000037526	Atg14	4832427M01|Atg14L|D14Ertd114e|D14Ertd436e	autophagy related 14	protein-coding
3949	chr10	72318255	72318715	+	6.94316	NA	Intergenic	Intergenic	-336361	NM_001293684	52696		NM_025635	ENSMUSG00000019923	Zwint	2010007E07Rik|2600001N01Rik|D10Ertd749e|Zwint-1	ZW10 interactor	protein-coding
2799	chr18	48904312	48904765	+	6.94105	NA	Intergenic	Intergenic	-618751	NR_033785	67321		NR_033785	ENSMUSG00000100297	1700044K03Rik	-	RIKEN cDNA 1700044K03 gene	ncRNA
1940	chr6	51635931	51636172	+	6.94105	NA	Intergenic	Intergenic	90758	NM_001361577	71982		NM_028035	ENSMUSG00000038301	Snx10	2410004M09Rik	sorting nexin 10	protein-coding
914	chr2	31670635	31670963	+	6.93613	NA	promoter-TSS (NM_144886)	promoter-TSS (NM_144886)	84	NM_144886	227715		NM_144886	ENSMUSG00000039356	Exosc2	Rrp4	exosome component 2	protein-coding
5086	chr14	49828591	49828993	+	6.93613	NA	Intergenic	Intergenic	26007	NR_164329	667006		NR_164329	ENSMUSG00000121358	Gm8417	EG667006	predicted gene 8417	pseudo
4970	chr11	15620821	15621274	+	6.93323	NA	Intergenic	Intergenic	-636695	NM_001290539	211739		NM_145967	ENSMUSG00000048834	Vstm2a	Vstm2	V-set and transmembrane domain containing 2A	protein-coding
2137	chr13	72538984	72539676	+	6.93022	NA	Intergenic	Intergenic	89234	NR_030701	328287		NR_030701		Gm20554	D430050G20	predicted gene, 20554	ncRNA
1632	chr6	17589412	17589770	+	6.92793	NA	Intergenic	Intergenic	-47419	NM_007604	12343		NM_007604	ENSMUSG00000015733	Capza2	1110053K06Rik|Cappa2	capping actin protein of muscle Z-line subunit alpha 2	protein-coding
3311	chr16	5513240	5513835	+	6.92273	NA	Intergenic	Intergenic	82143	NR_169082	105246064		NR_169081	ENSMUSG00000116029	Gm41414	-	predicted gene, 41414	ncRNA
3842	chr16	32877675	32877896	+	6.91976	NA	promoter-TSS (NM_027226)	promoter-TSS (NM_027226)	1	NM_001159349	69823		NM_027226	ENSMUSG00000022800	Fyttd1	2010005M05Rik|3830411L18Rik|3830421F13Rik|4933423A17Rik	forty-two-three domain containing 1	protein-coding
4685	chr8	103503484	103503995	+	6.91613	NA	Intergenic	Intergenic	-100060	NR_045730	71058		NR_045730	ENSMUSG00000110336	4933400L20Rik	-	RIKEN cDNA 4933400L20 gene	ncRNA
1419	chr6	5204481	5205293	+	6.91063	NA	Intergenic	L1M5|LINE|L1	-10941	NM_011134	18979		NM_011134	ENSMUSG00000002588	Pon1	Pon	paraoxonase 1	protein-coding
5439	chr7	34773479	34774262	+	6.91063	NA	intron (NM_175140, intron 1 of 3)	intron (NM_175140, intron 1 of 3)	38841	NM_175140	68947		NM_175140	ENSMUSG00000060402	Chst8	1500011J21Rik	carbohydrate sulfotransferase 8	protein-coding
4169	chr19	50045626	50046548	+	6.91063	NA	Intergenic	Intergenic	-631318	NR_166832	102631841		NR_166832	ENSMUSG00000097446	Gm26629	-	predicted gene, 26629	ncRNA
5230	chr4	155869385	155869692	+	6.9089	NA	promoter-TSS (NM_024472)	promoter-TSS (NM_024472)	-29	NM_028020	71957		NM_028020	ENSMUSG00000029034	Ints11	2410006F12Rik|Cpsf3l	integrator complex subunit 11	protein-coding
968	chr1	158708614	158708825	+	6.9089	NA	Intergenic	Intergenic	203094	NR_030441	735253		NR_030441	ENSMUSG00000070103	Mir488	Mirn488|mir-488|mmu-mir-488	microRNA 488	ncRNA
1669	chr6	27305544	27305921	+	6.90419	NA	intron (NM_008174, intron 9 of 10)	intron (NM_008174, intron 9 of 10)	631018	NR_030420	735266		NR_030420	ENSMUSG00000076067	Mir592	Mirn592|mir-592|mmu-mir-592	microRNA 592	ncRNA
4627	chr8	91711410	91711768	+	6.90419	NA	Intergenic	(TG)n|Simple_repeat|Simple_repeat	90065	NM_001253822	16373		NM_008393	ENSMUSG00000031734	Irx3	-	Iroquois related homeobox 3	protein-coding
1503	chr1	182764183	182764668	+	6.90419	NA	promoter-TSS (NM_144796)	promoter-TSS (NM_144796)	209	NM_001356464	96935		NM_144796	ENSMUSG00000038576	Susd4	E430021N18Rik	sushi domain containing 4	protein-coding
3915	chr8	58756716	58756942	+	6.89943	NA	intron (NM_175032, intron 1 of 11)	intron (NM_175032, intron 1 of 11)	-55786	NM_001177534	100271928		NM_001177534		Gm15881	-	predicted gene 15881	protein-coding
5695	chr7	36513130	36513469	+	6.89653	NA	Intergenic	Intergenic	-184819	NM_172298	243931		NM_172298	ENSMUSG00000021217	Tshz3	A630038G13Rik|Tsh3|Zfp537|mKIAA1474|teashirt3	teashirt zinc finger family member 3	protein-coding
4165	chr19	48630821	48631256	+	6.89653	NA	intron (NM_025696, intron 5 of 26)	intron (NM_025696, intron 5 of 26)	425013	NM_025696	66673		NM_025696	ENSMUSG00000063434	Sorcs3	6330404A12Rik	sortilin-related VPS10 domain containing receptor 3	protein-coding
3845	chr6	60652096	60653103	+	6.89474	NA	Intergenic	Intergenic	65827	NR_168002	102638951		NR_168002		Gm35386	-	predicted gene, 35386	ncRNA
3974	chr10	76906176	76906791	+	6.89474	NA	intron (NM_021568, intron 1 of 15)	intron (NM_021568, intron 1 of 15)	55464	NM_001347216	59093		NM_021568	ENSMUSG00000001120	Pcbp3	AlphaCP-3	poly(rC) binding protein 3	protein-coding
2666	chr11	95336687	95336935	+	6.89213	NA	promoter-TSS (NM_172543)	promoter-TSS (NM_172543)	-207	NM_172543	215512		NM_172543	ENSMUSG00000038893	Fam117a	5730593F17Rik	family with sequence similarity 117, member A	protein-coding
544	chr1	30510292	30510937	+	6.88306	NA	Intergenic	Intergenic	352642	NM_001081080	213109		NM_025871	ENSMUSG00000048874	Phf3	2310061N19Rik	PHD finger protein 3	protein-coding
4432	chr16	77835761	77836652	+	6.88306	NA	Intergenic	Intergenic	189933	NR_029540	723952		NR_029540	ENSMUSG00000065472	Mir125b-2	Mirn125b-2|mir-125b-2	microRNA 125b-2	ncRNA
5720	chr5	56440411	56440794	+	6.87589	NA	Intergenic	Intergenic	1277317	NR_015588	319216		NR_015588	ENSMUSG00000097216	4932441J04Rik	-	RIKEN cDNA 4932441J04 gene	ncRNA
3591	chr10	47831473	47831886	+	6.87345	NA	Intergenic	Intergenic	1586931	NR_028274	100302593		NR_028274	ENSMUSG00000118706	Snord14d	Gm23710	small nucleolar RNA, C/D box 14D	snoRNA
4447	chr8	87076666	87077365	+	6.87345	NA	Intergenic	Intergenic	-24705	NR_168261	102637261		NR_168261		Gm27246	Gm39216	predicted gene 27246	ncRNA
655	chr3	135303967	135304652	+	6.86206	NA	3' UTR (NM_001172055, exon 10 of 10)	3' UTR (NM_001172055, exon 10 of 10)	-3391	NM_178877	97086		NM_178877	ENSMUSG00000037994	Slc9b2	NHA2|NHE10|Nhedc2|nha-oc|nhaoc	solute carrier family 9, subfamily B (NHA2, cation proton antiporter 2), member 2	protein-coding
1677	chr13	49682042	49682467	+	6.86185	NA	intron (NM_172015, intron 1 of 33)	CpG	124	NM_172015	105148		NM_172015	ENSMUSG00000037851	Iars1	2510016L12Rik|E430001P04Rik|ILRS|Iars	isoleucyl-tRNA synthetase 1	protein-coding
5339	chrX	143913937	143914513	+	6.86185	NA	intron (NM_010025, intron 3 of 6)	intron (NM_010025, intron 3 of 6)	18899	NM_001110222	13193		NM_010025	ENSMUSG00000031285	Dcx	Dbct	doublecortin	protein-coding
5960	chr1	69790503	69790713	+	6.8551	NA	Intergenic	Intergenic	-36362	NM_001271533	66722		NM_025728	ENSMUSG00000053153	Spag16	4921511D23Rik|4930524F24Rik|4930585K05Rik|Pf20|Wdr29	sperm associated antigen 16	protein-coding
2335	chr13	97575002	97575631	+	6.85253	NA	intron (NR_046157, intron 2 of 2)	intron (NR_046157, intron 2 of 2)	15316	NR_046157	328314		NR_046157	ENSMUSG00000110235	Gm5086	B230311A21|EG328314	predicted gene 5086	ncRNA
1329	chr15	86785921	86786568	+	6.8439	NA	Intergenic	Intergenic	-311249	NR_167712	77961		NR_167711	ENSMUSG00000115930	A930027H12Rik	-	RIKEN cDNA A930027H12 gene	ncRNA
4164	chr19	48617518	48618241	+	6.83477	NA	intron (NM_025696, intron 5 of 26)	intron (NM_025696, intron 5 of 26)	411854	NM_025696	66673		NM_025696	ENSMUSG00000063434	Sorcs3	6330404A12Rik	sortilin-related VPS10 domain containing receptor 3	protein-coding
2326	chr13	96217734	96217946	+	6.82851	NA	Intergenic	Intergenic	85115	NR_167969	105245595		NR_167969		Gm29543	-	predicted gene 29543	ncRNA
3621	chr12	33251301	33251826	+	6.82045	NA	TTS (NM_028139)	TTS (NM_028139)	-50952	NM_001033436	380753		NM_028139	ENSMUSG00000020564	Atxn7l1	2810423G08Rik|Atxn7l4	ataxin 7-like 1	protein-coding
3285	chr16	3847174	3847448	+	6.81948	NA	promoter-TSS (NM_001081217)	promoter-TSS (NM_001081217)	88	NM_001081217	385674		NM_001081217	ENSMUSG00000054939	Zfp174	Gm1754	zinc finger protein 174	protein-coding
539	chr1	28584254	28584460	+	6.81948	NA	Intergenic	Intergenic	195895	NM_001013750	210962		NM_001013750	ENSMUSG00000048411	Spata31e5	Gm597	spermatogenesis associated 31 subfamily E member 5	protein-coding
4394	chr16	75457152	75457445	+	6.81948	NA	Intergenic	Intergenic	128763	NM_001252513	320355		NM_177142	ENSMUSG00000032948	Lipi	D930038D03Rik|lpd1	lipase, member I	protein-coding
4080	chr16	40437247	40438383	+	6.81528	NA	intron (NM_001361281, intron 1 of 8)	intron (NM_001361281, intron 1 of 8)	453451	NM_001361282	268890		NM_175548	ENSMUSG00000061080	Lsamp	5430428I19|B130007O04Rik|D930023J12Rik|Gm29907|Lam|Lamp	limbic system-associated membrane protein	protein-coding
4849	chr17	5150667	5151153	+	6.81154	NA	intron (NM_001085355, intron 4 of 19)	intron (NM_001085355, intron 4 of 19)	155836	NM_001085355	239985		NM_001085355	ENSMUSG00000069729	Arid1b	8030481M12|9330189K18Rik|Ardi1b|B230217J03Rik|BAF250B|mKIAA1235	AT-rich interaction domain 1B	protein-coding
1875	chr13	57016831	57017117	+	6.81154	NA	Intergenic	Intergenic	53130	NR_168711	105245515		NR_168710		Gm40962	-	predicted gene, 40962	ncRNA
1724	chr2	75825089	75825371	+	6.81154	NA	Intergenic	Intergenic	-6947	NM_172666	228061		NM_172666	ENSMUSG00000042410	Agps	5832437L22|9930035G10Rik|Adaps|Adas|Adhaps|Adps|Aldhpsy|bs2	alkylglycerone phosphate synthase	protein-coding
3551	chr16	21576090	21576472	+	6.80737	NA	intron (NM_001081366, intron 42 of 46)	intron (NM_001081366, intron 42 of 46)	118384	NM_001001881	72190		NM_001001881	ENSMUSG00000043391	2510009E07Rik	-	RIKEN cDNA 2510009E07 gene	protein-coding
278	chr2	3608884	3609438	+	6.79634	NA	Intergenic	Intergenic	96096	NM_177647	227526		NM_177647	ENSMUSG00000039496	Cdnf	9330140G23|Armetl1	cerebral dopamine neurotrophic factor	protein-coding
729	chr15	65395196	65395688	+	6.79634	NA	Intergenic	Intergenic	-391578	NM_133766	76740		NM_133766	ENSMUSG00000015002	Efr3a	A130089M23Rik|C920006C10Rik|D030063F01Rik|mKIAA0143	EFR3 homolog A	protein-coding
4764	chr10	126321010	126321411	+	6.79634	NA	Intergenic	Intergenic	-50765	NR_166080	66334		NR_166080		1700025K04Rik	-	RIKEN cDNA 1700025K04 gene	ncRNA
1771	chr9	36832536	36832845	+	6.79162	NA	promoter-TSS (NM_001357614)	promoter-TSS (NM_001357614)	-50	NM_183171	235180		NM_183171	ENSMUSG00000032118	Fez1	UNC-76|UNC76	fasciculation and elongation protein zeta 1	protein-coding
4933	chr6	145380988	145381248	+	6.78666	NA	Intergenic	Intergenic	-6507	NR_003625	381827		NM_001001987		1700073E17Rik	-	ribosomal protein L7 pseudogene	pseudo
4952	chr6	148374309	148375014	+	6.78265	NA	intron (NM_001347518, intron 5 of 18)	intron (NM_001347518, intron 5 of 18)	20005	NR_003634	66184		NM_025405		Rps4l	1110033J19Rik|Rps4y2	ribosomal protein S4-like	pseudo
5807	chr5	65175885	65176218	+	6.77594	NA	Intergenic	Intergenic	-23645	NM_001359880	213081		NM_153391	ENSMUSG00000037890	Wdr19	C330027H04Rik|D330023L08Rik|DYF2|Ift144|PWDMP|mKIAA1638	WD repeat domain 19	protein-coding
1234	chr8	124294985	124295373	+	6.77594	NA	intron (NM_139272, intron 1 of 15)	intron (NM_139272, intron 1 of 15)	63785	NM_139272	108148		NM_139272	ENSMUSG00000089704	Galnt2	-	polypeptide N-acetylgalactosaminyltransferase 2	protein-coding
5068	chr3	9915286	9916021	+	6.77025	NA	Intergenic	Intergenic	-81974	NM_001195031	94212		NM_053182	ENSMUSG00000027508	Pag1	Cbp|F730007C19Rik|Pag	phosphoprotein associated with glycosphingolipid microdomains 1	protein-coding
5445	chr5	48522014	48522302	+	6.76631	NA	intron (NM_001199244, intron 1 of 7)	intron (NM_001199244, intron 1 of 7)	-12397	NM_001199242	80334		NM_030265	ENSMUSG00000029088	Kcnip4	Calp|Calp250|KChIP4|KChIP4a	Kv channel interacting protein 4	protein-coding
1533	chr1	186408733	186409181	+	6.76631	NA	Intergenic	Intergenic	149724	NR_131158	320449		NR_131124	ENSMUSG00000103690	A730004F24Rik	-	RIKEN cDNA A730004F24 gene	ncRNA
151	chr15	25037807	25038762	+	6.76477	NA	Intergenic	Intergenic	375480	NM_027395	70350		NM_027395	ENSMUSG00000045763	Basp1	2610024P12Rik|CAP-23|CAP23|Ckap3|NAP-22|NAP22	brain abundant, membrane attached signal protein 1	protein-coding
4522	chr10	98508672	98509639	+	6.76477	NA	Intergenic	Intergenic	-157288	NR_045179	667438		NR_045179	ENSMUSG00000112896	Gm8633	EG667438	predicted gene 8633	ncRNA
4917	chr6	140962287	140963327	+	6.75602	NA	Intergenic	Intergenic	-286462	NM_018779	54611		NM_018779	ENSMUSG00000041741	Pde3a	A930022O17Rik	phosphodiesterase 3A, cGMP inhibited	protein-coding
5093	chr17	25126827	25127363	+	6.75061	NA	Intergenic	Intergenic	-6296	NM_011930	26373		NM_011930	ENSMUSG00000036636	Clcn7	ClC-7|D17Wsu51e	chloride channel, voltage-sensitive 7	protein-coding
5793	chr17	59949557	59949817	+	6.75061	NA	Intergenic	MLT1A|LTR|ERVL-MaLR	-936365	NM_026497	67993		NM_026497	ENSMUSG00000024228	Nudt12	0610016O18Rik	nudix hydrolase 12	protein-coding
3599	chr12	29083501	29083820	+	6.74996	NA	Intergenic	Intergenic	-58269	NR_154987	102633526		NR_154987	ENSMUSG00000113986	Gm31333	-	predicted gene, 31333	ncRNA
3896	chr8	54724189	54724584	+	6.74996	NA	promoter-TSS (NM_001372370)	promoter-TSS (NM_001372370)	-18	NM_001372373	244484		NM_028220	ENSMUSG00000039375	Wdr17	3010002I12Rik|B230207L18Rik	WD repeat domain 17	protein-coding
4031	chr4	97689905	97690181	+	6.74996	NA	intron (NM_001122952, intron 1 of 10)	intron (NM_001122952, intron 1 of 10)	-87583	NM_010905	18027		NM_010905	ENSMUSG00000028565	Nfia	1110047K16Rik|9430022M17Rik|CTF|NF1-A|NF1A	nuclear factor I/A	protein-coding
3236	chr15	100038572	100038889	+	6.74901	NA	promoter-TSS (NM_001159361)	promoter-TSS (NM_001159361)	66	NM_001159361	239667		NM_172819	ENSMUSG00000023026	Dip2b	4932422C22|mKIAA1463	disco interacting protein 2 homolog B	protein-coding
1664	chr13	48405105	48405535	+	6.74866	NA	Intergenic	Intergenic	108090	NM_001164575	67911		NM_026450	ENSMUSG00000050954	Zfp169	1700025J14Rik|4930429A13Rik	zinc finger protein 169	protein-coding
3694	chr4	71811109	71811919	+	6.7481	NA	Intergenic	Intergenic	389379	NM_011599	21885		NM_011599	ENSMUSG00000008305	Tle1	C230057C06Rik|Estm14|Grg-1|Grg1|Tle4l	transducin-like enhancer of split 1	protein-coding
3840	chr8	48634828	48635423	+	6.73872	NA	intron (NM_011857, intron 2 of 28)	Lx9|LINE|L1	39565	NM_001145937	23965		NM_011857	ENSMUSG00000031561	Tenm3	2610100B16Rik|Odz1|Odz3|Ten-m3|mKIAA1455	teneurin transmembrane protein 3	protein-coding
4543	chr10	103817719	103818288	+	6.73872	NA	Intergenic	L1M2|LINE|L1	-324984	NM_001270900	667692		NM_001270900	ENSMUSG00000097878	Alyreffm13	EG667692|Gm8764	Aly/REF export factor family member 13	protein-coding
5341	chr17	32829983	32830283	+	6.73659	NA	5' UTR (NM_001293229, exon 1 of 3)	5' UTR (NM_001293229, exon 1 of 3)	128	NM_177359	240064		NM_177359	ENSMUSG00000095253	Zfp799	6030490I01Rik	zinc finger protein 799	protein-coding
5489	chr11	48547402	48547678	+	6.73659	NA	Intergenic	Intergenic	251863	NR_166852	102639908		NR_166852		Gm36109	-	predicted gene, 36109	ncRNA
3701	chr4	75023391	75023701	+	6.73659	NA	Intergenic	Intergenic	254746	NM_025849	66928		NM_025849	ENSMUSG00000028398	Dmac1	1700027K24Rik|3110001D03Rik|Tmem261	distal membrane arm assembly complex 1	protein-coding
491	chr5	119062482	119062735	+	6.73659	NA	Intergenic	Intergenic	-45628	NR_040693	73477		NR_040693	ENSMUSG00000100573	1700081H04Rik	-	RIKEN cDNA 1700081H04 gene	ncRNA
2588	chr13	106431754	106432388	+	6.73245	NA	Intergenic	Intergenic	404231	NM_001378597	113523645		NM_001378597	ENSMUSG00000121855	Lrrc70	-	leucine rich repeat containing 70	protein-coding
1781	chr10	9097909	9098792	+	6.73239	NA	Intergenic	Intergenic	-212280	NM_175155	70097		NM_175155	ENSMUSG00000015305	Sash1	1100001C18Rik|2500002E12Rik|A330076K04Rik|mKIAA0790	SAM and SH3 domain containing 1	protein-coding
3404	chr10	40736862	40737979	+	6.73049	NA	intron (NM_177793, intron 2 of 4)	intron (NM_177793, intron 2 of 4)	54138	NM_177793	327747		NM_177793	ENSMUSG00000045555	Mettl24	9030224M15Rik	methyltransferase like 24	protein-coding
88	chr7	71233799	71234583	+	6.73049	NA	Intergenic	Intergenic	-675504	NR_130995	78156		NR_130995	ENSMUSG00000108669	4930441H08Rik	-	RIKEN cDNA 4930441H08 gene	ncRNA
5289	chr3	36495305	36495625	+	6.72623	NA	Intergenic	Intergenic	11344	NR_040590	329623		NR_040590	ENSMUSG00000085320	Gm11548	E330009D11	predicted gene 11548	ncRNA
5761	chr5	58817737	58818481	+	6.72161	NA	Intergenic	Intergenic	-365111	NR_046190	78163		NR_046190	ENSMUSG00000105234	4930459L07Rik	-	RIKEN cDNA 4930459L07 gene	ncRNA
5264	chrX	83338450	83338652	+	6.71705	NA	intron (NM_007868, intron 2 of 78)	intron (NM_007868, intron 2 of 78)	149373	NM_021898	100502723		NM_021898	ENSMUSG00000035522	Tsga8	Halap-X|Halapx	testis specific gene A8	protein-coding
688	chr1	140245454	140245817	+	6.71311	NA	promoter-TSS (NM_001081027)	promoter-TSS (NM_001081027)	-83	NM_001081027	240776		NM_001081027	ENSMUSG00000052726	Kcnt2	E330038N15Rik|Slick	potassium channel, subfamily T, member 2	protein-coding
4492	chr6	107654126	107654636	+	6.71007	NA	Intergenic	G-rich|Low_complexity|Low_complexity	124655	NM_008516	16979		NM_008516	ENSMUSG00000034648	Lrrn1	2810047E21Rik|NLRR-1	leucine rich repeat protein 1, neuronal	protein-coding
1486	chr2	64852601	64853670	+	6.69858	NA	Intergenic	Intergenic	169631	NM_016719	50915		NM_016719	ENSMUSG00000026888	Grb14	-	growth factor receptor bound protein 14	protein-coding
2966	chr7	128471198	128471476	+	6.69422	NA	Intergenic	Lx8|LINE|L1	-9664	NM_001347641	21843		NM_009383	ENSMUSG00000030846	Tial1	5330433G13Rik|TIAR|mTIAR	Tia1 cytotoxic granule-associated RNA binding protein-like 1	protein-coding
490	chr5	118930063	118930350	+	6.69286	NA	Intergenic	Intergenic	-22133	NR_040694	74627		NR_040694	ENSMUSG00000107144	4930413E15Rik	-	RIKEN cDNA 4930413E15 gene	ncRNA
1365	chr15	90769729	90770393	+	6.68894	NA	Intergenic	Intergenic	-90673	NM_001033851	66871		NM_025815	ENSMUSG00000052560	Cpne8	1200003E11Rik|1500031E20Rik	copine VIII	protein-coding
2694	chr2	153305385	153305811	+	6.68894	NA	intron (NM_008444, intron 1 of 8)	intron (NM_008444, intron 1 of 8)	14182	NM_008444	16569		NM_008444	ENSMUSG00000027475	Kif3b	mKIAA0359	kinesin family member 3B	protein-coding
281	chr2	4029314	4029701	+	6.68609	NA	intron (NM_001347086, intron 2 of 24)	Eulor5A|DNA?|DNA?	11824	NM_001347086	209630		NM_172475	ENSMUSG00000026657	Frmd4a	2700017I06Rik|5330420J21|C230040M21Rik|Frmd4|Gm13190|mKIAA1294	FERM domain containing 4A	protein-coding
765	chr15	70868319	70868856	+	6.68609	NA	Intergenic	Intergenic	859251	NM_177819	70363		NM_177819	ENSMUSG00000036800	Fam135b	1700010C24Rik|A830008O07Rik	family with sequence similarity 135, member B	protein-coding
2214	chr17	85258791	85259514	+	6.68393	NA	intron (NM_028576, intron 3 of 10)	intron (NM_028576, intron 3 of 10)	168526	NM_001364946	73582		NM_028576	ENSMUSG00000071037	Camkmt	1700106N22Rik|CLNMT|CaM KMT	calmodulin-lysine N-methyltransferase	protein-coding
4831	chr2	171620417	171620771	+	6.68028	NA	Intergenic	Intergenic	342205	NR_040509	75655		NR_040509	ENSMUSG00000086823	1700028P15Rik	-	RIKEN cDNA 1700028P15 gene	ncRNA
2940	chr9	112506790	112507364	+	6.67869	NA	Intergenic	Intergenic	250503	NR_033433	620760		NR_015468	ENSMUSG00000087038	2900079G21Rik	C130083B14|Gm6179	RIKEN cDNA 2900079G21 gene	ncRNA
3870	chr6	61385493	61385903	+	6.67247	NA	intron (NM_001164316, intron 4 of 10)	MTD|LTR|ERVL-MaLR	-204888	NR_040287	100504262		NR_040287		A730020E08Rik	-	RIKEN cDNA A730020E08 gene	ncRNA
1552	chr1	188427213	188428071	+	6.66571	NA	intron (NM_021408, intron 13 of 70)	intron (NM_021408, intron 13 of 70)	164804	NM_021408	22283		NM_021408	ENSMUSG00000026609	Ush2a	A930011D15Rik|A930037M10Rik|Gm676|Gm983|Mush2a|Ushrn	usherin	protein-coding
4273	chr10	86021743	86022220	+	6.66495	NA	promoter-TSS (NM_153195)	promoter-TSS (NM_153195)	52	NM_153195	69754		NM_153195	ENSMUSG00000001786	Fbxo7	2410015K21Rik|A230052G17Rik	F-box protein 7	protein-coding
2109	chr13	71300884	71302177	+	6.6615	NA	Intergenic	Intergenic	194441	NR_130325	100316804		NR_130325	ENSMUSG00000080580	Mir466f-4	Mirn466f-4|mmu-mir-466f-4	microRNA 466f-4	ncRNA
5622	chr3	66683655	66684563	+	6.65892	NA	Intergenic	Intergenic	294702	NM_001302358	20429		NM_013665	ENSMUSG00000027833	Shox2	6330543G17Rik|OG12|Og12x|Prx3|SHOT	SHOX homeobox 2	protein-coding
2492	chr18	30424094	30424646	+	6.65754	NA	Intergenic	Intergenic	151505	NM_181414	225326		NM_181414	ENSMUSG00000033628	Pik3c3	5330434F23Rik|Vps34	phosphatidylinositol 3-kinase catalytic subunit type 3	protein-coding
2013	chr2	105675253	105675562	+	6.65754	NA	promoter-TSS (NM_001244202)	promoter-TSS (NM_001244202)	-337	NM_001244200	18508		NM_013627	ENSMUSG00000027168	Pax6	1500038E17Rik|AEY11|Dey|Gsfaey11|Pax-6|Sey	paired box 6	protein-coding
1056	chr5	136403434	136403797	+	6.65754	NA	intron (NM_198602, intron 3 of 22)	intron (NM_198602, intron 3 of 22)	-27812	NR_030500	723975		NR_030500	ENSMUSG00000106479	Mir721	Mirn721|miRY|mir-721|mmu-mir-721	microRNA 721	ncRNA
3262	chr15	102705836	102706306	+	6.65568	NA	TTS (NM_026192)	TTS (NM_026192)	16107	NM_026192	67488		NM_026192	ENSMUSG00000023055	Calcoco1	1810009B06Rik|Cocoa|Gcap11|mKIAA1536	calcium binding and coiled coil domain 1	protein-coding
4458	chr6	103488118	103489240	+	6.65423	NA	Intergenic	Intergenic	-22197	NM_007697	12661		NM_007697	ENSMUSG00000030077	Chl1	A530023M13Rik|CALL|LICAM2	cell adhesion molecule L1-like	protein-coding
3309	chr16	5368750	5369374	+	6.64799	NA	intron (NR_169081, intron 1 of 2)	intron (NR_169081, intron 1 of 2)	62224	NR_169081	105246064		NR_169081	ENSMUSG00000116029	Gm41414	-	predicted gene, 41414	ncRNA
2317	chr13	95419125	95419467	+	6.64113	NA	Intergenic	Intergenic	25535	NM_198408	12919		NM_198408	ENSMUSG00000021680	Crhbp	CRH-BP	corticotropin releasing hormone binding protein	protein-coding
4736	chr10	116757942	116758173	+	6.64113	NA	Intergenic	Intergenic	28804	NR_131036	75878		NR_131036	ENSMUSG00000112924	4930579P08Rik	-	RIKEN cDNA 4930579P08 gene	ncRNA
1116	chr5	142463647	142464204	+	6.64113	NA	promoter-TSS (NM_172725)	promoter-TSS (NM_172725)	-6	NM_172725	231855		NM_172725	ENSMUSG00000039623	Ap5z1	C330006K01Rik	adaptor-related protein complex 5, zeta 1 subunit	protein-coding
5698	chr5	49451498	49452013	+	6.63496	NA	Intergenic	Intergenic	-166096	NM_001199244	80334		NM_030265	ENSMUSG00000029088	Kcnip4	Calp|Calp250|KChIP4|KChIP4a	Kv channel interacting protein 4	protein-coding
3355	chr10	28365804	28366677	+	6.63421	NA	intron (NM_001359356, intron 6 of 30)	intron (NM_001359356, intron 6 of 30)	291420	NM_001359355	19272		NM_008983	ENSMUSG00000019889	Ptprk	PTPk|RPTPkappa	protein tyrosine phosphatase receptor type K	protein-coding
3064	chr7	133957912	133958437	+	6.62968	NA	intron (NM_007400, intron 11 of 22)	intron (NM_007400, intron 11 of 22)	-175389	NM_001286031	101437		NM_133941	ENSMUSG00000030986	Dhx32	4732469F02Rik|Ddx32|muDDX32	DEAH-box helicase 32 (putative)	protein-coding
5815	chr14	98449092	98450046	+	6.62956	NA	Intergenic	Intergenic	-279804	NM_001038610	13134		NM_007826	ENSMUSG00000055639	Dach1	Dac|Dach	dachshund family transcription factor 1	protein-coding
5767	chr5	59545712	59545932	+	6.62939	NA	Intergenic	Intergenic	440180	NR_040683	71057		NR_040682	ENSMUSG00000106013	4933402J10Rik	-	RIKEN cDNA 4933402J10 gene	ncRNA
3536	chr8	32158087	32158482	+	6.62914	NA	intron (NR_046039, intron 1 of 2)	L4_B_Mam|LINE|RTE-X	6389	NR_046039	666589		NR_046039		Gm8179	EG666589	predicted gene 8179	ncRNA
48	chr1	81593812	81594070	+	6.62914	NA	Intergenic	Intergenic	516534	NM_001356397	241134		NM_172849	ENSMUSG00000054976	Nyap2	9430031J16Rik|Jr6|Kiaa1486	neuronal tyrosine-phophorylated phosphoinositide 3-kinase adaptor 2	protein-coding
3120	chrX	22786528	22787172	+	6.62298	NA	Intergenic	MER135|DNA|DNA	325254	NR_033731	76705		NM_029707		Ppp1r2-ps7	1700023I07Rik	protein phosphatase 1, regulatory (inhibitor) subunit 2, pseudogene 7	pseudo
1277	chr1	173389793	173390403	+	6.62298	NA	Intergenic	Intergenic	-22403	NM_053199	94332		NM_053199	ENSMUSG00000005338	Cadm3	BIgR|Igsf4b|Necl-1|Necl1|SynCAM3|Tsll1	cell adhesion molecule 3	protein-coding
658	chr2	26286103	26286691	+	6.61973	NA	intron (NM_177841, intron 4 of 9)	intron (NM_177841, intron 4 of 9)	8160	NM_177841	329366		NM_177841	ENSMUSG00000048038	Ccdc187	4932418E24Rik	coiled-coil domain containing 187	protein-coding
768	chr5	127891511	127892244	+	6.61764	NA	intron (NM_172885, intron 4 of 8)	intron (NM_172885, intron 4 of 8)	259615	NM_177005	319804		NM_177005	ENSMUSG00000049971	Glt1d1	5730455A04Rik	glycosyltransferase 1 domain containing 1	protein-coding
380	chr12	86807154	86807565	+	6.61551	NA	Intergenic	Intergenic	72990	NM_001195767	627607		NM_001195767	ENSMUSG00000059114	Lrrc74a	EG627607|Gm6772|Lrrc74	leucine rich repeat containing 74A	protein-coding
935	chr2	32487330	32487705	+	6.61403	NA	Intergenic	B3|SINE|B2	-36047	NM_001164357	227731		NM_146118	ENSMUSG00000026819	Slc25a25	1110030N17Rik|MCSC|SCaMC-2|mKIAA1896	solute carrier family 25 (mitochondrial carrier, phosphate carrier), member 25	protein-coding
3655	chr10	66984285	66984855	+	6.61253	NA	Intergenic	Intergenic	-20505	NR_110511	102634101		NR_110511	ENSMUSG00000112925	Gm31763	-	predicted gene, 31763	ncRNA
1121	chr5	143732397	143732633	+	6.61253	NA	promoter-TSS (NM_029749)	promoter-TSS (NM_029749)	-235	NM_029749	76800		NM_029749	ENSMUSG00000051306	Usp42	2410140K03Rik|3110031A07Rik|A630018G05Rik|D5Ertd591e	ubiquitin specific peptidase 42	protein-coding
2963	chr9	117126457	117127307	+	6.61163	NA	intron (NM_178660, intron 1 of 13)	intron (NM_178660, intron 1 of 13)	125601	NM_178660	207181		NM_178660	ENSMUSG00000039607	Rbms3	6720477E09Rik|8430436O14Rik	RNA binding motif, single stranded interacting protein	protein-coding
1295	chr8	127543327	127543831	+	6.61163	NA	intron (NM_001363431, intron 22 of 24)	intron (NM_001363431, intron 22 of 24)	243967	NM_001013580	93742		NM_033620	ENSMUSG00000025812	Pard3	Asip|D8Ertd580e|Par-3|Par3|Pard-3|Pard3a|Phip	par-3 family cell polarity regulator	protein-coding
5313	chr5	14963778	14964017	+	6.60807	NA	intron (NR_001584, intron 2 of 3)	intron (NR_001584, intron 2 of 3)	15002	NM_001281514	100503549		NM_001281514	ENSMUSG00000072188	Speer4e2	Gm10354	spermatogenesis associated glutamate (E)-rich protein 4E2	protein-coding
103	chr7	71544146	71544504	+	6.604	NA	Intergenic	Intergenic	-365370	NR_130995	78156		NR_130995	ENSMUSG00000108669	4930441H08Rik	-	RIKEN cDNA 4930441H08 gene	ncRNA
599	chr2	19024927	19025419	+	6.60282	NA	Intergenic	MLT1H|LTR|ERVL-MaLR	26854	NR_024323	74629		NR_024323	ENSMUSG00000026736	4930426L09Rik	-	RIKEN cDNA 4930426L09 gene	ncRNA
1832	chr9	41735858	41736828	+	6.60168	NA	Intergenic	Intergenic	154417	NR_029822	387236		NR_029822	ENSMUSG00000093354	Mir125b-1	Mirn125b|Mirn125b-1|mir-125b-1	microRNA 125b-1	ncRNA
145	chr15	22915846	22916321	+	6.59399	NA	Intergenic	Intergenic	-120380	NM_001081299	320865		NM_001081299	ENSMUSG00000040420	Cdh18	B230220E17Rik|Cdh14l|Tg(GFAP-APOE_i4)1Hol	cadherin 18	protein-coding
3047	chr18	71905425	71905952	+	6.59399	NA	intron (NM_007831, intron 2 of 28)	L2|LINE|L2	445381	NM_007831	13176		NM_007831	ENSMUSG00000060534	Dcc	C030036D22Rik|Igdcc1	DCC netrin 1 receptor	protein-coding
346	chr2	12868908	12869453	+	6.59025	NA	Intergenic	Intergenic	-54861	NM_001305436	19212		NM_008961	ENSMUSG00000026730	Pter	Mpr56-1	phosphotriesterase related	protein-coding
5912	chr3	80758703	80759285	+	6.58917	NA	intron (NR_152148, intron 2 of 17)	intron (NR_152148, intron 2 of 17)	43699	NM_001357924	14800		NM_013540	ENSMUSG00000033981	Gria2	GluA2|GluR-B|Glur-2|Glur2|gluR-K2	glutamate receptor, ionotropic, AMPA2 (alpha 2)	protein-coding
4628	chr8	92031417	92031999	+	6.58827	NA	Intergenic	Intergenic	-230054	NM_008393	16373		NM_008393	ENSMUSG00000031734	Irx3	-	Iroquois related homeobox 3	protein-coding
2063	chr9	53820106	53820879	+	6.58687	NA	Intergenic	Intergenic	-29759	NM_025540	66402		NM_025540	ENSMUSG00000042045	Sln	2310045A07Rik	sarcolipin	protein-coding
1203	chr4	9234028	9234836	+	6.57068	NA	Intergenic	Intergenic	-34861	NM_001355183	74438		NM_028940	ENSMUSG00000041216	Clvs1	4933402J24Rik|Clvl1|Rlbp1l1	clavesin 1	protein-coding
3920	chr6	73571602	73572137	+	6.57068	NA	Intergenic	Intergenic	36804	NR_157242	102634075		NR_157242	ENSMUSG00000107441	Gm31747	-	predicted gene, 31747	ncRNA
2897	chr11	102754207	102754461	+	6.56812	NA	Intergenic	Intergenic	-7101	NM_001110778	11488		NM_009613	ENSMUSG00000020926	Adam11	Mdc	a disintegrin and metallopeptidase domain 11	protein-coding
2171	chr13	80522661	80523139	+	6.56581	NA	Intergenic	Intergenic	-360484	NR_153410	105171		NM_178917	ENSMUSG00000074794	Arrdc3	mKIAA1376	arrestin domain containing 3	protein-coding
6079	chr14	118136802	118137172	+	6.55694	NA	promoter-TSS (NM_021434)	promoter-TSS (NM_021434)	-140	NM_021434	58245		NM_021434	ENSMUSG00000022131	Gpr180	E130016I23Rik|Itr	G protein-coupled receptor 180	protein-coding
1741	chr2	78021588	78022098	+	6.55492	NA	Intergenic	Intergenic	-29334	NR_108098	78158		NR_108098	ENSMUSG00000054510	4930440I19Rik	-	RIKEN cDNA 4930440I19 gene	ncRNA
5697	chr14	79107120	79107336	+	6.55272	NA	intron (NM_027906, intron 37 of 44)	intron (NM_027906, intron 37 of 44)	91962	NR_152203	100043765		NR_152203	ENSMUSG00000115111	Gm4632	-	predicted gene 4632	ncRNA
2408	chr18	16038025	16038429	+	6.55079	NA	Intergenic	Intergenic	-278070	NM_001364992	71367		NM_199055	ENSMUSG00000047161	Chst9	5430438D01Rik|GalNAc4ST-2|galNAc-4-ST2	carbohydrate sulfotransferase 9	protein-coding
273	chr2	3418777	3419226	+	6.54752	NA	promoter-TSS (NM_001355210)	promoter-TSS (NM_001355210)	128	NM_001355209	104362		NM_008579	ENSMUSG00000026650	Meig1	MLZ-278|Meg1	meiosis expressed gene 1	protein-coding
4409	chr6	98451914	98452400	+	6.54752	NA	Intergenic	Intergenic	-109403	NM_001128092	330390		NM_001128092	ENSMUSG00000090667	Mdfic2	Gm765	MyoD family inhibitor domain containing 2	protein-coding
29	chr1	78129297	78129559	+	6.5254	NA	intron (NM_008781, intron 5 of 7)	intron (NM_008781, intron 5 of 7)	67708	NM_001159520	18505		NM_008781	ENSMUSG00000004872	Pax3	Pax-3|Sp|Splchl2|splotch	paired box 3	protein-coding
5902	chr3	79161511	79162046	+	6.52479	NA	Intergenic	Intergenic	-15903	NM_001099624	76089		NM_001099624	ENSMUSG00000062232	Rapgef2	5830453M24Rik|CNRasGEF|Pdzgef1|RA-GEF-1|mKIAA0313|nRapGEP	Rap guanine nucleotide exchange factor (GEF) 2	protein-coding
3863	chr8	49998553	49998928	+	6.52453	NA	Intergenic	Intergenic	-369372	NR_046067	100039954		NR_046067	ENSMUSG00000110281	Gm2516	-	predicted gene 2516	ncRNA
5956	chr1	68789663	68790186	+	6.52453	NA	intron (NM_010154, intron 1 of 26)	Lx8|LINE|L1	318135	NM_010154	13869		NM_010154	ENSMUSG00000062209	Erbb4	Her4|c-erbB-4	erb-b2 receptor tyrosine kinase 4	protein-coding
3630	chr12	37652713	37653291	+	6.5243	NA	Intergenic	Intergenic	-227172	NM_001361688	217480		NM_178681	ENSMUSG00000036095	Dgkb	6430574F24|90kda|C630029D13Rik|DAGK2|DGK|DGK-beta|mKIAA0718	diacylglycerol kinase, beta	protein-coding
123	chr7	72953129	72953657	+	6.5243	NA	Intergenic	Intergenic	148675	NR_046024	625243		NR_046024	ENSMUSG00000108383	Gm6567	-	predicted gene 6567	ncRNA
2180	chr13	85926813	85927438	+	6.52391	NA	Intergenic	Intergenic	119670	NM_007749	12867		NM_007749	ENSMUSG00000017778	Cox7c	COXVIIc|Cox7c1	cytochrome c oxidase subunit 7C	protein-coding
6040	chr14	116553019	116553615	+	6.52391	NA	Intergenic	Intergenic	-371980	NM_001079844	23888		NM_011821	ENSMUSG00000058571	Gpc6	-	glypican 6	protein-coding
4322	chr4	111517260	111517910	+	6.52343	NA	intron (NM_030231, intron 6 of 12)	intron (NM_030231, intron 6 of 12)	102579	NM_026279	67621		NM_026279	ENSMUSG00000028545	Bend5	2310026E23Rik	BEN domain containing 5	protein-coding
2028	chr2	106873502	106873913	+	6.52317	NA	Intergenic	Intergenic	55649	NR_169080	320230		NM_177110		C130023O10Rik	-	RIKEN cDNA C130023O10 gene	ncRNA
3491	chr8	26655984	26656515	+	6.50344	NA	Intergenic	Intergenic	168174	NR_045904	72316		NR_045904	ENSMUSG00000100335	2310008N11Rik	-	RIKEN cDNA 2310008N11 gene	ncRNA
3783	chr16	29002141	29002550	+	6.50344	NA	Intergenic	Intergenic	-72647	NM_177718	239796		NM_177718	ENSMUSG00000051065	Mb21d2	1600021P15Rik|A430031N04	Mab-21 domain containing 2	protein-coding
383	chr12	86911307	86911780	+	6.50261	NA	Intergenic	Intergenic	-18976	NR_166902	102635544		NR_166902	ENSMUSG00000120265	Gm26698	-	predicted gene, 26698	ncRNA
120	chr5	101461533	101461884	+	6.49957	NA	Intergenic	Intergenic	197228	NR_166480	100040902		NR_166480		Gm3032	-	predicted gene 3032	ncRNA
2730	chr2	155692072	155692429	+	6.49957	NA	exon (NM_001163452, exon 1 of 19)	exon (NM_001163452, exon 1 of 19)	134	NM_001163452	56407		NM_019828	ENSMUSG00000038324	Trpc4ap	4833429F06Rik|D2Ertd113e|Trrp4ap|mFLJ00177|truss	transient receptor potential cation channel, subfamily C, member 4 associated protein	protein-coding
5053	chr3	5571595	5571898	+	6.49887	NA	intron (NM_008994, intron 1 of 5)	intron (NM_008994, intron 1 of 5)	4502	NM_008994	19302		NM_008994	ENSMUSG00000040374	Pex2	D3Ertd138e|PAF-1|PMP35|Pxmp3	peroxisomal biogenesis factor 2	protein-coding
5715	chr14	80176462	80176919	+	6.49522	NA	Intergenic	Intergenic	176388	NM_001351947	380924		NM_001030294	ENSMUSG00000022026	Olfm4	GC1|GW112|Gm296|Gm913|OlfD|pPD4	olfactomedin 4	protein-coding
2391	chr11	85632549	85633433	+	6.48751	NA	intron (NM_138681, intron 24 of 25)	intron (NM_138681, intron 24 of 25)	86753	NR_045875	71489		NR_045875	ENSMUSG00000086199	Bcas3os1	8430403D17Rik	BCAS3 microtubule associated cell migration factor, opposite strand 1	ncRNA
4724	chr6	126514566	126515192	+	6.47678	NA	Intergenic	Intergenic	20676	NM_145983	16493		NM_145983	ENSMUSG00000045534	Kcna5	Kv1.5	potassium voltage-gated channel, shaker-related subfamily, member 5	protein-coding
5495	chr11	50421842	50422541	+	6.47426	NA	intron (NM_172557, intron 1 of 17)	intron (NM_172557, intron 1 of 17)	8934	NM_172557	216724		NM_172557	ENSMUSG00000020375	Rufy1	3000002E04Rik|Rabip4|ZFYVE12	RUN and FYVE domain containing 1	protein-coding
1048	chr13	7346843	7347346	+	6.47142	NA	Intergenic	Intergenic	-698323	NM_001291071	56421		NM_019703	ENSMUSG00000021196	Pfkp	1200015H23Rik|9330125N24Rik|ATP-PFK|PFK-C|PFK-P	phosphofructokinase, platelet	protein-coding
3821	chr19	30107455	30107876	+	6.47142	NA	intron (NM_138595, intron 21 of 24)	intron (NM_138595, intron 21 of 24)	67776	NM_138595	104174		NM_138595	ENSMUSG00000024827	Gldc	D030049L12Rik|D19Wsu57e|b2b2679Clo	glycine decarboxylase	protein-coding
1620	chr13	44650109	44650332	+	6.47142	NA	Intergenic	AmnSINE1|SINE|Deu	-80554	NM_001205044	16468		NM_021878	ENSMUSG00000038518	Jarid2	Jmj|jumonji	jumonji and AT-rich interaction domain containing 2	protein-coding
1946	chr6	52035139	52035395	+	6.47142	NA	Intergenic	Intergenic	-22718	NM_018773	54353		NM_018773	ENSMUSG00000059182	Skap2	2610021A10Rik|RA70|SKAP-HOM|Saps|Scap2|mSKAP55R	src family associated phosphoprotein 2	protein-coding
5851	chr11	56013876	56014121	+	6.47142	NA	Intergenic	Intergenic	26989	NM_153079	216749		NM_153079	ENSMUSG00000037393	Nmur2	Nmu2r	neuromedin U receptor 2	protein-coding
5432	chr5	44461870	44462166	+	6.46822	NA	Intergenic	Intergenic	-235412	NM_173764	231225		NM_173764	ENSMUSG00000046985	Tapt1	4932414K18Rik	transmembrane anterior posterior transformation 1	protein-coding
2918	chr7	124929085	124929363	+	6.46822	NA	Intergenic	Intergenic	-220289	NR_045907	73076		NR_045907	ENSMUSG00000086254	3100003L05Rik	-	RIKEN cDNA 3100003L05 gene	ncRNA
2843	chr14	11716613	11717201	+	6.46746	NA	intron (NM_008981, intron 1 of 29)	intron (NM_008981, intron 1 of 29)	163354	NM_008981	19270		NM_008981	ENSMUSG00000121513	Ptprg	5430405N12Rik|RPTPgamma	protein tyrosine phosphatase receptor type G	protein-coding
1922	chr13	69853322	69853861	+	6.4651	NA	Intergenic	Intergenic	43709	NM_138596	28077		NM_138596	ENSMUSG00000021598	Med10	D13Wsu50e	mediator complex subunit 10	protein-coding
97	chr5	100416052	100416592	+	6.4651	NA	promoter-TSS (NM_001359344)	promoter-TSS (NM_001359344)	-88	NM_001359323	69162		NM_026969	ENSMUSG00000035325	Sec31a	1810024J13Rik|ABP125|ABP130|HSPC275|Sec31l1	SEC31 homolog A, COPII coat complex component	protein-coding
3675	chr10	71529714	71529936	+	6.46455	NA	Intergenic	Intergenic	182062	NM_001347191	69718		NM_027184	ENSMUSG00000060733	Ipmk	2410017C19Rik|Impk	inositol polyphosphate multikinase	protein-coding
1586	chr9	29224751	29225436	+	6.45966	NA	intron (NM_001357601, intron 1 of 7)	intron (NM_001357601, intron 1 of 7)	187592	NM_001357601	235106		NM_172290	ENSMUSG00000059974	Ntm	6230410L23Rik|B230210G24Rik|Hnt|Igdcc2	neurotrimin	protein-coding
4208	chr8	71602455	71603161	+	6.45966	NA	exon (NM_001166213, exon 8 of 15)	exon (NM_001166213, exon 8 of 15)	5100	NM_001384129	100037278		NM_001166213	ENSMUSG00000043243	Niban3	Bcnp1|Fam129c	niban apoptosis regulator 3	protein-coding
5160	chr11	23067562	23068109	+	6.45652	NA	Intergenic	CpG	54448	NM_028672	73873		NM_028672	ENSMUSG00000049811	Fam161a	4930430E16Rik	family with sequence similarity 161, member A	protein-coding
528	chr1	23705477	23705746	+	6.45652	NA	Intergenic	Intergenic	-56315	NM_172124	280645		NM_172124	ENSMUSG00000026156	B3gat2	GlcAT-S|Glcats	beta-1,3-glucuronyltransferase 2	protein-coding
4519	chr10	98136099	98136450	+	6.45652	NA	Intergenic	Intergenic	-169184	NR_033537	100038699		NR_033537	ENSMUSG00000074776	Gm10754	-	predicted gene 10754	ncRNA
4594	chr4	128883469	128883858	+	6.45652	NA	promoter-TSS (NM_178110)	promoter-TSS (NM_178110)	-381	NM_178110	67525		NM_178110	ENSMUSG00000041000	Trim62	6330414G21Rik|Dear1	tripartite motif-containing 62	protein-coding
5185	chr11	33810195	33810588	+	6.44914	NA	intron (NM_001190885, intron 1 of 8)	intron (NM_001190885, intron 1 of 8)	33295	NM_001290690	70357		NM_027398	ENSMUSG00000053519	Kcnip1	KCHIP1|Kchip1.2	Kv channel-interacting protein 1	protein-coding
3650	chr10	64989453	64989774	+	6.44914	NA	intron (NM_177612, intron 17 of 17)	intron (NM_177612, intron 17 of 17)	130754	NR_152621	102632700		NR_152621	ENSMUSG00000100528	Gm28881	-	predicted gene 28881	ncRNA
143	chr7	74024819	74025099	+	6.44914	NA	Intergenic	Intergenic	-11277	NM_009181	20450		NM_009181	ENSMUSG00000025789	St8sia2	ST8SiaII|STX|Siat8b	ST8 alpha-N-acetyl-neuraminide alpha-2,8-sialyltransferase 2	protein-coding
4668	chr8	96346817	96347382	+	6.44573	NA	Intergenic	Intergenic	-458698	NM_010325	14719		NM_010325	ENSMUSG00000031672	Got2	FABP-pm|Got-2|Kyat4|mAspAT	glutamatic-oxaloacetic transaminase 2, mitochondrial	protein-coding
2194	chr11	74468217	74468593	+	6.44477	NA	intron (NM_001364132, intron 2 of 23)	intron (NM_001364132, intron 2 of 23)	54396	NM_001364131	380711		NM_001015046	ENSMUSG00000038807	Rap1gap2	Garnl4|Gm1561|mKIAA1039	RAP1 GTPase activating protein 2	protein-coding
1081	chr13	18553156	18553879	+	6.44224	NA	Intergenic	Intergenic	-163775	NM_172120	218035		NM_172120	ENSMUSG00000041236	Vps41	Vam2|mVam2	VPS41 HOPS complex subunit	protein-coding
5687	chr17	54166884	54167554	+	6.44224	NA	Intergenic	Intergenic	131815	NM_022025	63993		NM_022025	ENSMUSG00000023945	Slc5a7	CHT1	solute carrier family 5 (choline transporter), member 7	protein-coding
1720	chr2	75376907	75378182	+	6.43886	NA	Intergenic	Intergenic	66635	NR_040635	77269		NR_040635		9430019J16Rik	-	RIKEN cDNA 9430019J16 gene	ncRNA
788	chr15	73816600	73817470	+	6.4384	NA	intron (NM_001368162, intron 2 of 10)	L1_Mur3|LINE|L1	-7102	NM_001362047	100041273		NM_001362047		Ndufb4c	Gm3244	NADH:ubiquinone oxidoreductase subunit B4C	protein-coding
4689	chr6	120822452	120823064	+	6.4384	NA	promoter-TSS (NM_007510)	promoter-TSS (NM_007510)	-60	NM_007510	11973		NM_007510	ENSMUSG00000019210	Atp6v1e1	2410029D23Rik|Atp6e|Atp6e2|Atp6v1e|D6Ertd385e|Vma4|p31	ATPase, H+ transporting, lysosomal V1 subunit E1	protein-coding
1122	chr5	144441961	144442210	+	6.43417	NA	Intergenic	Intergenic	83560	NR_102373	100579137		NR_102372	ENSMUSG00000104600	Dmrt1i	Dmr	Dmrt1 interacting ncRNA	ncRNA
3889	chr8	51884685	51885385	+	6.43416	NA	Intergenic	Intergenic	-471576	NR_151738	330767		NR_151738	ENSMUSG00000110013	1190028D05Rik	-	RIKEN cDNA 1190028D05 gene	ncRNA
204	chr5	111065517	111065923	+	6.43416	NA	intron (NM_001267622, intron 2 of 22)	intron (NM_001267622, intron 2 of 22)	61576	NR_030482	735278		NR_030482	ENSMUSG00000076163	Mir701	Mirn701|mir-701|mmu-mir-701	microRNA 701	ncRNA
5124	chr14	58101065	58101709	+	6.41728	NA	intron (NM_013518, intron 2 of 2)	intron (NM_013518, intron 2 of 2)	28701	NM_013518	14180		NM_013518	ENSMUSG00000021974	Fgf9	Eks|FGF-9|Fgf4b|GAF|HBGF-9	fibroblast growth factor 9	protein-coding
2370	chr11	81668633	81669178	+	6.41215	NA	intron (NM_001034013, intron 1 of 9)	intron (NM_001034013, intron 1 of 9)	81546	NR_167970	102634628		NR_167970		Gm11418	-	predicted gene 11418	ncRNA
3389	chr12	20921061	20921320	+	6.41167	NA	Intergenic	CpG	-105411	NR_015521	69513		NR_015521	ENSMUSG00000099759	1700030C10Rik	-	RIKEN cDNA 1700030C10 gene	ncRNA
1083	chr15	81663814	81664067	+	6.41167	NA	promoter-TSS (NR_110362)	promoter-TSS (NR_110362)	51	NM_001289712	214669		NM_145993	ENSMUSG00000022394	L3mbtl2	4732493N06Rik|M4mbt	L3MBTL2 polycomb repressive complex 1 subunit	protein-coding
5995	chr7	46033450	46033745	+	6.40607	NA	promoter-TSS (NM_153057)	promoter-TSS (NM_153057)	-99	NM_153057	211548		NM_153057	ENSMUSG00000030835	Nomo1	D7Ertd156e|Nomo|pM5	nodal modulator 1	protein-coding
623	chr3	127837527	127837861	+	6.40607	NA	promoter-TSS (NM_145964)	promoter-TSS (NM_145964)	-171	NM_145964	211556		NM_145964	ENSMUSG00000074238	Ap1ar	Gadkin	adaptor-related protein complex 1 associated regulatory protein	protein-coding
4061	chr4	104246582	104247384	+	6.40207	NA	intron (NM_001369046, intron 3 of 16)	intron (NM_001369046, intron 3 of 16)	-120555	NM_177259	13131		NM_010014	ENSMUSG00000028519	Dab1	C630028C02Rik|scm|scr|scrambler|yot	disabled 1	protein-coding
5610	chr3	63964571	63964781	+	6.3995	NA	promoter-TSS (NM_001331067)	promoter-TSS (NM_001331067)	57	NM_001331067	11416		NM_015728	ENSMUSG00000027822	Slc33a1	Acatn|D630022N01Rik	solute carrier family 33 (acetyl-CoA transporter), member 1	protein-coding
5814	chr14	98400622	98400886	+	6.3995	NA	Intergenic	Intergenic	-230989	NM_001038610	13134		NM_007826	ENSMUSG00000055639	Dach1	Dac|Dach	dachshund family transcription factor 1	protein-coding
4720	chr8	107116268	107116470	+	6.3995	NA	Intergenic	Intergenic	-19821	NM_001371067	21750		NM_009353	ENSMUSG00000031921	Terf2	TRF2	telomeric repeat binding factor 2	protein-coding
5452	chr5	48618828	48619712	+	6.39908	NA	intron (NM_001199244, intron 1 of 7)	intron (NM_001199244, intron 1 of 7)	-19588	NM_001199245	80334		NM_030265	ENSMUSG00000029088	Kcnip4	Calp|Calp250|KChIP4|KChIP4a	Kv channel interacting protein 4	protein-coding
131	chr15	21169594	21170283	+	6.39393	NA	intron (NM_001008420, intron 1 of 11)	intron (NM_001008420, intron 1 of 11)	58486	NM_001008420	215654		NM_001008420	ENSMUSG00000040452	Cdh12	Cdhb	cadherin 12	protein-coding
5643	chr3	67645610	67646478	+	6.39393	NA	Intergenic	Intergenic	63276	NM_025813	66868		NM_025813	ENSMUSG00000027775	Mfsd1	1200003O06Rik	major facilitator superfamily domain containing 1	protein-coding
1241	chr4	12763556	12764040	+	6.39212	NA	Intergenic	Intergenic	-143039	NM_173746	208820		NM_173746	ENSMUSG00000055963	Triqk	C130086A10|Gm11818	triple QxxK/R motif containing	protein-coding
325	chr3	114189454	114189746	+	6.39212	NA	intron (NM_007729, intron 54 of 66)	L1MA5|LINE|L1	159060	NM_007729	12814		NM_007729	ENSMUSG00000027966	Col11a1	C530001D20Rik|cho	collagen, type XI, alpha 1	protein-coding
4339	chr4	119415315	119415619	+	6.39212	NA	promoter-TSS (NM_001270435)	promoter-TSS (NM_001270435)	54	NM_001270435	73332		NM_028506	ENSMUSG00000028637	Ccdc30	1700001O02Rik|1700041C02Rik|1700111D19Rik|4930445I03Rik	coiled-coil domain containing 30	protein-coding
4345	chr4	123174295	123174516	+	6.39212	NA	Intergenic	Intergenic	-9099	NM_174998	170638		NM_174998	ENSMUSG00000046093	Hpcal4	NVP-2	hippocalcin-like 4	protein-coding
5617	chr5	30915974	30916226	+	6.38991	NA	intron (NM_133918, intron 3 of 7)	intron (NM_133918, intron 3 of 7)	2314	NM_133918	100952		NM_133918	ENSMUSG00000029163	Emilin1	5830419M17Rik|EMILIN-1|gp115	elastin microfibril interfacer 1	protein-coding
67	chr1	85582910	85583128	+	6.38991	NA	intron (NM_175397, intron 10 of 12)	B3|SINE|B2	15791	NM_030194	109032		NM_030194	ENSMUSG00000070034	Sp110	5031415C07Rik|52kDa|5830484A20Rik|Ifi75|Ipr1	Sp110 nuclear body protein	protein-coding
513	chr1	14687045	14687673	+	6.38377	NA	Intergenic	Intergenic	68607	NM_001360810	17681		NM_010827	ENSMUSG00000025930	Msc	MyoR|bHLHa22	musculin	protein-coding
3264	chr8	7745824	7746342	+	6.38284	NA	Intergenic	Intergenic	365135	NR_166536	102632928		NR_166536		Gm17215	-	predicted gene 17215	ncRNA
4129	chr16	48653905	48654814	+	6.38284	NA	Intergenic	Intergenic	117703	NM_198297	77647		NM_198297	ENSMUSG00000030775	Trat1	C030046M14Rik|Tcrim|Trim	T cell receptor associated transmembrane adaptor 1	protein-coding
1769	chr2	82963301	82963613	+	6.38284	NA	intron (NM_001370266, intron 12 of 22)	intron (NM_001370266, intron 12 of 22)	19823	NM_001370266	241516		NM_001370266	ENSMUSG00000075249	Fsip2	-	fibrous sheath-interacting protein 2	protein-coding
621	chr3	127827092	127827318	+	6.38284	NA	intron (NM_001346718, intron 1 of 8)	intron (NM_001346718, intron 1 of 8)	10318	NM_001346718	211556		NM_145964	ENSMUSG00000074238	Ap1ar	Gadkin	adaptor-related protein complex 1 associated regulatory protein	protein-coding
4889	chr6	137336241	137336713	+	6.38284	NA	intron (NM_011216, intron 1 of 26)	intron (NM_011216, intron 1 of 26)	-74244	NM_001164403	19277		NM_011216	ENSMUSG00000030223	Ptpro	D28|GLEPP1|PTPBK|PTPROt|PTPU2|PTPoc|PTPphi|Ptpn15|R-PTP-O	protein tyrosine phosphatase receptor type O	protein-coding
1531	chr1	186046073	186046323	+	6.38284	NA	Intergenic	Intergenic	71112	NM_146106	226791		NM_146106	ENSMUSG00000039246	Lyplal1	Q96AVO	lysophospholipase-like 1	protein-coding
841	chr2	29586026	29586501	+	6.38218	NA	Intergenic	Intergenic	-33457	NM_001362702	107746		NM_054050	ENSMUSG00000039844	Rapgef1	4932418O06Rik|C3G|Grf2	Rap guanine nucleotide exchange factor (GEF) 1	protein-coding
3712	chr4	80681899	80682107	+	6.38218	NA	Intergenic	Intergenic	-152210	NM_001282014	22178		NM_031202	ENSMUSG00000005994	Tyrp1	Oca3|TRP-1|TRP1|Tyrp|b|brown|isa	tyrosinase-related protein 1	protein-coding
4846	chr17	4479550	4480016	+	6.37496	NA	Intergenic	Intergenic	-155197	NR_130984	75117		NR_130984	ENSMUSG00000116767	4930517M08Rik	-	RIKEN cDNA 4930517M08 gene	ncRNA
5513	chr3	50819361	50819829	+	6.37496	NA	Intergenic	Intergenic	-375982	NM_011990	26570		NM_011990	ENSMUSG00000027737	Slc7a11	9930009M05Rik|sut|xCT	solute carrier family 7 (cationic amino acid transporter, y+ system), member 11	protein-coding
4414	chr8	84893755	84894045	+	6.37496	NA	promoter-TSS (NM_001044744)	promoter-TSS (NM_001044744)	21	NM_001044744	270076		NM_008097	ENSMUSG00000003809	Gcdh	9030411L18|GCD	glutaryl-Coenzyme A dehydrogenase	protein-coding
751	chr12	106453361	106453992	+	6.37496	NA	Intergenic	Intergenic	-6010	NR_036593	76639		NR_036593	ENSMUSG00000092066	1700121N20Rik	-	RIKEN cDNA 1700121N20 gene	ncRNA
6020	chr14	114734899	114735248	+	6.37496	NA	Intergenic	Intergenic	-96892	NR_045661	75822		NR_045661	ENSMUSG00000115320	4930524C18Rik	-	RIKEN cDNA 4930524C18 gene	ncRNA
766	chr5	127617223	127617534	+	6.36802	NA	promoter-TSS (NM_133895)	promoter-TSS (NM_133895)	14	NM_133895	100561		NM_133895	ENSMUSG00000029416	Slc15a4	C130069N12Rik|PHT1|PTR4	solute carrier family 15, member 4	protein-coding
4691	chr6	121069452	121069812	+	6.35978	NA	non-coding (NR_138098, exon 2 of 2)	non-coding (NR_138098, exon 2 of 2)	5168	NR_138098	100043793		NR_138098	ENSMUSG00000097011	Gm4651	-	predicted gene 4651	ncRNA
1354	chr5	148107555	148108408	+	6.35978	NA	intron (NM_001359503, intron 4 of 14)	intron (NM_001359503, intron 4 of 14)	150661	NM_029920	77521		NM_029920	ENSMUSG00000029651	Mtus2	5730592G18Rik|A730013O20Rik|C130038G02Rik|Cazip|Gm763|mKIAA0774	microtubule associated tumor suppressor candidate 2	protein-coding
983	chr3	153122982	153123302	+	6.35978	NA	Intergenic	Intergenic	28966	NR_108044	75001		NR_108044		4930482G09Rik	-	RIKEN cDNA 4930482G09 gene	ncRNA
6114	chr5	92383648	92383912	+	6.34627	NA	intron (NM_001310664, intron 2 of 10)	intron (NM_001310664, intron 2 of 10)	-3107	NM_001370591	109979		NM_181728	ENSMUSG00000034842	Art3	4930569O04Rik|ARTC3	ADP-ribosyltransferase 3	protein-coding
2055	chr2	113030302	113030536	+	6.34627	NA	intron (NM_001319156, intron 1 of 103)	intron (NM_001319156, intron 1 of 103)	186664	NM_001319156	20192		NM_177652	ENSMUSG00000057378	Ryr3	C230090H21|RYR-3	ryanodine receptor 3	protein-coding
1580	chr1	191242246	191242733	+	6.34627	NA	Intergenic	Intergenic	18035	NR_151547	100504360		NM_001033188	ENSMUSG00000073478	D730003I15Rik	-	RIKEN cDNA D730003I15 gene	ncRNA
3182	chr4	22146957	22147310	+	6.34473	NA	Intergenic	Intergenic	-210410	NR_104379	269514		NM_172988	ENSMUSG00000040410	Fbxl4	FBL4|FBL5	F-box and leucine-rich repeat protein 4	protein-coding
6002	chr14	109266387	109267206	+	6.34426	NA	Intergenic	Intergenic	-352557	NM_199065	76965		NM_199065	ENSMUSG00000075478	Slitrk1	3200001I04Rik	SLIT and NTRK-like family, member 1	protein-coding
1690	chr6	29609628	29609922	+	6.34032	NA	promoter-TSS (NM_001347079)	promoter-TSS (NM_001347079)	74	NM_001361290	320938		NM_177296	ENSMUSG00000012535	Tnpo3	5730544L10Rik|C430013M08Rik|D6Ertd313e|Trn-SR|mKIAA4133	transportin 3	protein-coding
90	chr7	71324409	71324905	+	6.34032	NA	Intergenic	Intergenic	-585038	NR_130995	78156		NR_130995	ENSMUSG00000108669	4930441H08Rik	-	RIKEN cDNA 4930441H08 gene	ncRNA
1847	chr2	94657493	94657910	+	6.34032	NA	Intergenic	Intergenic	73005	NR_168282	102636406		NR_168282	ENSMUSG00000087069	Gm13793	-	predicted gene 13793	ncRNA
3602	chr12	29280214	29280621	+	6.32644	NA	Intergenic	Intergenic	138488	NR_154987	102633526		NR_154987	ENSMUSG00000113986	Gm31333	-	predicted gene, 31333	ncRNA
5749	chr7	38200878	38201423	+	6.32644	NA	Intergenic	Intergenic	17363	NM_028166	72244		NM_028166	ENSMUSG00000054676	1600014C10Rik	-	RIKEN cDNA 1600014C10 gene	protein-coding
1053	chr15	79018674	79019054	+	6.32644	NA	intron (NR_155267, intron 1 of 1)	B3|SINE|B2	4665	NR_155268	654469		NR_155267		Gm17753	-	predicted gene, 17753	ncRNA
3881	chr19	40612148	40612450	+	6.32467	NA	promoter-TSS (NM_026260)	promoter-TSS (NM_026260)	-67	NM_001304721	12495		NM_009848	ENSMUSG00000048120	Entpd1	2610206B08Rik|ATP-DPH|Cd39|E130009M23Rik|NTPDase-1	ectonucleoside triphosphate diphosphohydrolase 1	protein-coding
212	chr7	88974358	88974997	+	6.32467	NA	Intergenic	Intergenic	364110	NM_001360745	72759		NM_028343	ENSMUSG00000039428	Tmem135	2810439K08Rik|PMP52	transmembrane protein 135	protein-coding
4486	chr8	89562143	89562609	+	6.32467	NA	Intergenic	Intergenic	-518214	NM_021390	58198		NM_021390	ENSMUSG00000031665	Sall1	Msal-3	spalt like transcription factor 1	protein-coding
4679	chr8	101555489	101555834	+	6.32467	NA	Intergenic	Intergenic	1229450	NM_009866	12552		NM_009866	ENSMUSG00000031673	Cdh11	Cad11|OSF-4	cadherin 11	protein-coding
1681	chr6	28606877	28607170	+	6.32323	NA	intron (NM_019776, intron 10 of 23)	intron (NM_019776, intron 10 of 23)	126675	NM_019776	56463		NM_019776	ENSMUSG00000001424	Snd1	Tudor-SN	staphylococcal nuclease and tudor domain containing 1	protein-coding
1866	chr9	45626053	45626524	+	6.32323	NA	intron (NM_001081270, intron 3 of 32)	intron (NM_001081270, intron 3 of 32)	-195056	NR_040732	74602		NR_040732	ENSMUSG00000097074	4833428L15Rik	-	RIKEN cDNA 4833428L15 gene	ncRNA
4185	chr19	52252186	52252760	+	6.32204	NA	Intergenic	Intergenic	-11824	NM_008386	16333		NM_008386	ENSMUSG00000035804	Ins1	Ins-1|Ins2-rs1	insulin I	protein-coding
5726	chr7	37650530	37651264	+	6.32105	NA	intron (NM_172385, intron 2 of 5)	intron (NM_172385, intron 2 of 5)	-18902	NR_166497	67641		NR_166497	ENSMUSG00000093540	4930505M18Rik	-	RIKEN cDNA 4930505M18 gene	ncRNA
1010	chr1	164430329	164430557	+	6.31546	NA	intron (NM_138314, intron 13 of 13)	B2_Mm1t|SINE|B2	27912	NM_009721	11931		NM_009721	ENSMUSG00000026576	Atp1b1	Atp4b|Atpb|Atpb-1|NKbeta1	ATPase, Na+/K+ transporting, beta 1 polypeptide	protein-coding
3471	chr16	8637319	8637608	+	6.31473	NA	promoter-TSS (NM_001362486)	promoter-TSS (NM_001362486)	34	NM_001362486	66690		NM_025708	ENSMUSG00000043140	Tmem186	2810440M13Rik|4432406C05Rik	transmembrane protein 186	protein-coding
428	chr15	48072262	48072649	+	6.31473	NA	intron (NM_001081391, intron 13 of 70)	intron (NM_001081391, intron 13 of 70)	719534	NM_001081391	239420		NM_001081391	ENSMUSG00000022311	Csmd3	4930500N14Rik|mKIAA1894	CUB and Sushi multiple domains 3	protein-coding
5498	chr11	51059226	51059509	+	6.31473	NA	5' UTR (NM_009329, exon 1 of 5)	5' UTR (NM_009329, exon 1 of 5)	110	NM_001347495	21408		NM_009329	ENSMUSG00000020364	Zfp354a	Tcf17|Znf354a|kid1	zinc finger protein 354A	protein-coding
4716	chr6	126133934	126134658	+	6.31473	NA	intron (NM_008742, intron 1 of 1)	intron (NM_008742, intron 1 of 1)	30664	NM_001164035	18205		NM_008742	ENSMUSG00000049107	Ntf3	HDNF|NGF-2|Nt3|Ntf-3	neurotrophin 3	protein-coding
6043	chr14	117015548	117015805	+	6.31371	NA	intron (NM_001079844, intron 1 of 9)	intron (NM_001079844, intron 1 of 9)	90379	NM_011821	23888		NM_011821	ENSMUSG00000058571	Gpc6	-	glypican 6	protein-coding
4804	chr2	167634469	167634704	+	6.30475	NA	Intergenic	Intergenic	-2581	NM_023230	66589		NM_023230	ENSMUSG00000078923	Ube2v1	0610011J09Rik|CROC-1|CROC1|D7Bwg1382e|UEV-1	ubiquitin-conjugating enzyme E2 variant 1	protein-coding
3793	chr6	53262531	53262806	+	6.30382	NA	Intergenic	Intergenic	-24635	NM_001327821	231991		NM_172728	ENSMUSG00000053007	Creb5	9430076C15Rik|CRE-BPa|Crebpa|D430026C09Rik	cAMP responsive element binding protein 5	protein-coding
2851	chr14	16460185	16460395	+	6.30321	NA	intron (NM_001289760, intron 5 of 9)	intron (NM_001289760, intron 5 of 9)	95084	NM_009409	21974		NM_009409	ENSMUSG00000017485	Top2b	D230016L12Rik|Top-2	topoisomerase (DNA) II beta	protein-coding
3634	chr12	39780412	39780977	+	6.30321	NA	Intergenic	Intergenic	256682	NM_007487	11861		NM_007487	ENSMUSG00000047446	Arl4a	Arl4	ADP-ribosylation factor-like 4A	protein-coding
6	chr3	89618981	89619410	+	6.30321	NA	intron (NM_080466, intron 3 of 7)	L1MEd|LINE|L1	-95827	NM_001038587	56417		NM_019655	ENSMUSG00000027951	Adar	Adar1|Adar1p110|Adar1p150|DRADA|mZaADAR	adenosine deaminase, RNA-specific	protein-coding
2681	chr2	148738008	148738860	+	6.30321	NA	Intergenic	B4|SINE|B4	-6014	NM_019632	17957		NM_019632	ENSMUSG00000027438	Napb	Brp14|E161|I47|SNARE|b-SNAP	N-ethylmaleimide sensitive fusion protein attachment protein beta	protein-coding
2817	chr9	104595134	104595382	+	6.30246	NA	intron (NM_001378996, intron 1 of 15)	intron (NM_001378996, intron 1 of 15)	7200	NM_001378996	74020		NM_028719	ENSMUSG00000032564	Cpne4	3632411M23Rik|4933406O10Rik	copine IV	protein-coding
3556	chr8	35114228	35114574	+	6.30151	NA	Intergenic	Intergenic	147030	NR_168727	102637967		NR_168727		Gm34647	-	predicted gene, 34647	ncRNA
5775	chr17	58996356	58996576	+	6.30151	NA	non-coding (NR_145522, exon 1 of 4)	non-coding (NR_145522, exon 1 of 4)	215	NR_145521	75039		NR_145521	ENSMUSG00000086594	Nudt12os	4930505H01Rik	nudix hydrolase 12, opposite strand	ncRNA
6132	chr7	68111793	68112167	+	6.30151	NA	intron (NM_010513, intron 2 of 20)	intron (NM_010513, intron 2 of 20)	152253	NM_030101	78444		NM_030101	ENSMUSG00000030553	Pgpep1l	C330024D12Rik	pyroglutamyl-peptidase I-like	protein-coding
5756	chr14	93220274	93220689	+	6.30151	NA	intron (NM_001081377, intron 4 of 4)	intron (NM_001081377, intron 4 of 4)	670188	NM_001271798	211712		NM_001081377	ENSMUSG00000055421	Pcdh9	-	protocadherin 9	protein-coding
4487	chr8	90165570	90166298	+	6.29609	NA	Intergenic	Intergenic	182318	NM_172913	244579		NM_172913	ENSMUSG00000043668	Tox3	500-9|C230068E13|CAGF9|Tnrc9	TOX high mobility group box family member 3	protein-coding
2204	chr17	82103581	82103950	+	6.29339	NA	Intergenic	Intergenic	-365378	NR_104580	20541		NM_011406	ENSMUSG00000054640	Slc8a1	D930008O12Rik|Ncx1	solute carrier family 8 (sodium/calcium exchanger), member 1	protein-coding
4744	chr10	119527960	119528688	+	6.28815	NA	intron (NM_133442, intron 1 of 21)	intron (NM_133442, intron 1 of 21)	74290	NM_133442	74053		NM_028736	ENSMUSG00000034813	Grip1	4931400F03Rik|GRIP|eb	glutamate receptor interacting protein 1	protein-coding
1678	chr6	28188153	28189002	+	6.28453	NA	Intergenic	Intergenic	-26922	NR_165174	115490342		NR_165173		6530409C15Rik	-	RIKEN cDNA 6530409C15 gene	ncRNA
2766	chr7	115627011	115627333	+	6.28453	NA	intron (NM_001025559, intron 7 of 15)	intron (NM_001025559, intron 7 of 15)	174437	NM_001277328	20679		NM_011445	ENSMUSG00000051910	Sox6	SOX-LZ	SRY (sex determining region Y)-box 6	protein-coding
4292	chr10	90755726	90756481	+	6.28357	NA	intron (NM_001359241, intron 17 of 25)	intron (NM_001359241, intron 17 of 25)	-73551	NM_001347054	77531		NM_181398	ENSMUSG00000058589	Anks1b	AIDA-1|AIDA-1b|C030032C09Rik|E530015N03Rik|EB-1|Gm10937|Gm1555	ankyrin repeat and sterile alpha motif domain containing 1B	protein-coding
3652	chr10	66270715	66271278	+	6.2819	NA	Intergenic	Intergenic	-70505	NR_168558	69433		NR_168557	ENSMUSG00000100000	1700023F02Rik	Gm31056	RIKEN cDNA 1700023F02 gene	ncRNA
6044	chr14	117078430	117079146	+	6.2819	NA	intron (NM_001079844, intron 1 of 9)	intron (NM_001079844, intron 1 of 9)	153491	NM_011821	23888		NM_011821	ENSMUSG00000058571	Gpc6	-	glypican 6	protein-coding
1550	chr1	188136190	188136513	+	6.2819	NA	intron (NM_001357534, intron 4 of 7)	intron (NM_001357534, intron 4 of 7)	-126487	NM_021408	22283		NM_021408	ENSMUSG00000026609	Ush2a	A930011D15Rik|A930037M10Rik|Gm676|Gm983|Mush2a|Ushrn	usherin	protein-coding
2325	chr13	96073137	96073912	+	6.28157	NA	intron (NM_029210, intron 2 of 12)	intron (NM_029210, intron 2 of 12)	59053	NM_029210	75209		NM_029210	ENSMUSG00000051111	Sv2c	4930527L09Rik	synaptic vesicle glycoprotein 2c	protein-coding
3470	chr16	8513122	8513615	+	6.27866	NA	promoter-TSS (NM_172961)	promoter-TSS (NM_172961)	-61	NM_001170978	268860		NM_172961	ENSMUSG00000057880	Abat	9630038C02Rik|Gabaat|Gabat|Gm9851|I54|Laibat	4-aminobutyrate aminotransferase	protein-coding
5141	chr17	32091124	32091587	+	6.27866	NA	promoter-TSS (NR_027316)	promoter-TSS (NR_027316)	68	NR_027316	435518		NR_027316	ENSMUSG00000121449	Pdxk-ps	Gm9743	pyridoxal (pyridoxine, vitamin B6) kinase, pseudogene	pseudo
2685	chr18	36783226	36783685	+	6.27866	NA	promoter-TSS (NM_008214)	promoter-TSS (NM_008214)	246	NM_080636	70791		NM_080636	ENSMUSG00000019143	Hars2	4631412B19Rik|HARSR|HO3|Harsl	histidyl-tRNA synthetase 2	protein-coding
2656	chr13	115630953	115631339	+	6.27866	NA	Intergenic	Intergenic	-529182	NM_001033228	109700		NM_001033228	ENSMUSG00000042284	Itga1	CD49A|E130012M19Rik|Vla1	integrin alpha 1	protein-coding
1708	chr6	32706440	32706892	+	6.2775	NA	Intergenic	Intergenic	-118474	NM_175750	243743		NM_175750	ENSMUSG00000029765	Plxna4	9330117B14|Plxa4|mKIAA1550	plexin A4	protein-coding
1747	chr10	4233283	4233487	+	6.27456	NA	Intergenic	Intergenic	-20265	NR_152620	102632515		NR_152620	ENSMUSG00000111266	Gm30570	-	predicted gene, 30570	ncRNA
4946	chr14	46848945	46849219	+	6.26919	NA	intron (NM_001360454, intron 4 of 5)	intron (NM_001360454, intron 4 of 5)	16948	NM_001360454	68755		NM_026832	ENSMUSG00000055128	Cgrrf1	1110038G02Rik|1810009H17Rik|CGR19	cell growth regulator with ring finger domain 1	protein-coding
5655	chr1	58504827	58505256	+	6.26919	NA	promoter-TSS (NM_001271526)	promoter-TSS (NM_001271526)	68	NM_001271526	18393		NM_008765	ENSMUSG00000026037	Orc2	Orc2l	origin recognition complex, subunit 2	protein-coding
3583	chr12	28686147	28686501	+	6.26417	NA	Intergenic	ID4_|SINE|ID	6999	NR_105902	102465980		NR_105902	ENSMUSG00000098579	Mir6937	Gm27448|mmu-mir-6937	microRNA 6937	ncRNA
5950	chr1	66895952	66896240	+	6.26417	NA	Intergenic	PB1|SINE|Alu	-32787	NM_007381	11363		NM_007381	ENSMUSG00000026003	Acadl	LCAD	acyl-Coenzyme A dehydrogenase, long-chain	protein-coding
9	chr1	73150969	73151218	+	6.26417	NA	Intergenic	MIRc|SINE|MIR	-10416	NR_168338	102633423		NR_168338		Gm31254	-	predicted gene, 31254	ncRNA
3699	chr4	73334879	73335293	+	6.26074	NA	Intergenic	Intergenic	69986	NM_001013393	433719		NM_001013393	ENSMUSG00000066137	Msantd5f6	Gm11487	Myb/SANT DNA binding domain containing 5 family member 6	protein-coding
4561	chr10	110249371	110249594	+	6.26074	NA	Intergenic	L1MA5A|LINE|L1	-249092	NM_001368815	260315		NM_177797	ENSMUSG00000020181	Nav3	4732483H20Rik|9630020C08Rik|POMFIL1|Pomfil1p|mKIAA0938|unc53H3	neuron navigator 3	protein-coding
4262	chr12	78057139	78057707	+	6.25824	NA	Intergenic	Intergenic	-139633	NM_001374218	626215		NM_001374218	ENSMUSG00000099418	Ccdc196	EG626215|Gm6657	coiled-coil domain containing 196	protein-coding
3378	chr10	34762342	34762978	+	6.25504	NA	Intergenic	Intergenic	279260	NM_010237	14302		NM_010237	ENSMUSG00000019779	Frk	BSK|BSK/IYK|GTK|RAK	fyn-related kinase	protein-coding
4183	chr19	51627403	51628148	+	6.25504	NA	Intergenic	Intergenic	-636522	NM_008386	16333		NM_008386	ENSMUSG00000035804	Ins1	Ins-1|Ins2-rs1	insulin I	protein-coding
4597	chr4	129556131	129556609	+	6.25504	NA	exon (NM_010693, exon 6 of 12)	exon (NM_010693, exon 6 of 12)	1441	NR_106199	102465997		NR_106199	ENSMUSG00000099070	Mir8119	Gm27567|mmu-mir-8119	microRNA 8119	ncRNA
4902	chr6	139053971	139054585	+	6.25315	NA	Intergenic	Intergenic	268298	NR_045149	70962		NR_045149	ENSMUSG00000108128	4922502N22Rik	-	RIKEN cDNA 4922502N22 gene	ncRNA
5258	chr5	5064130	5065127	+	6.25176	NA	intron (NM_001310448, intron 7 of 13)	intron (NM_001310448, intron 7 of 13)	201440	NM_001310448	18647		NM_011074	ENSMUSG00000028926	Cdk14	Pftk1|mKIAA0834	cyclin dependent kinase 14	protein-coding
4906	chr6	139858067	139858447	+	6.25069	NA	intron (NM_207683, intron 21 of 31)	RLTR17B_Mm|LTR|ERVK	16812	NM_011084	18705		NM_011084	ENSMUSG00000030228	Pik3c2g	PI3K-C2-gamma	phosphatidylinositol-4-phosphate 3-kinase catalytic subunit type 2 gamma	protein-coding
5220	chr3	21371165	21371695	+	6.24038	NA	Intergenic	Intergenic	429341	NR_166473	319506		NR_166473		7530428D23Rik	-	RIKEN cDNA 7530428D23 gene	ncRNA
4684	chr8	103187960	103188967	+	6.24009	NA	Intergenic	Intergenic	159071	NR_036588	69794		NR_036588	ENSMUSG00000110340	1600027J07Rik	-	RIKEN cDNA 1600027J07 gene	ncRNA
1483	chr2	63878130	63878755	+	6.23971	NA	Intergenic	Intergenic	219596	NM_021716	60344		NM_021716	ENSMUSG00000075324	Fign	Fgn|fi|fidget	fidgetin	protein-coding
2477	chr9	73616584	73617002	+	6.23971	NA	intron (NM_001081153, intron 18 of 31)	intron (NM_001081153, intron 18 of 31)	352244	NM_001081153	208898		NM_153531	ENSMUSG00000062151	Unc13c	1500037O19Rik|D9Ertd414e|Munc13-3|Unc13h3	unc-13 homolog C	protein-coding
3241	chr18	84758661	84758943	+	6.23971	NA	Intergenic	Intergenic	14735	NR_155706	102641800		NR_155706	ENSMUSG00000118075	Gm38576	-	predicted gene, 38576	ncRNA
5297	chr5	11251854	11252087	+	6.23726	NA	Intergenic	(TAGA)n|Simple_repeat|Simple_repeat	68955	NM_001310021	545728		NM_001310021	ENSMUSG00000095918	Speer1e	EG545728|Gm5861	spermatogenesis associated glutamate (E)-rich protein 1E	protein-coding
3139	chrX	48694696	48695059	+	6.23726	NA	promoter-TSS (NM_173376)	promoter-TSS (NM_173376)	-127	NM_173376	209003		NM_173376	ENSMUSG00000031107	Rbmx2	2700089A17Rik|2810411A03Rik|CGI-79	RNA binding motif protein, X-linked 2	protein-coding
3898	chr8	55347292	55347498	+	6.23726	NA	Intergenic	Intergenic	-25098	NM_001384123	115486932		NM_001384123		Gm51573	-	predicted gene, 51573	protein-coding
2868	chr11	101082268	101082511	+	6.23322	NA	promoter-TSS (NM_001305982)	promoter-TSS (NM_001305982)	-176	NR_155015	71743		NM_027896	ENSMUSG00000001755	Coasy	1300003G02Rik|Dpck|Ppat|Ukr1	Coenzyme A synthase	protein-coding
1776	chr10	8363455	8363701	+	6.23159	NA	intron (NM_177387, intron 2 of 7)	intron (NM_177387, intron 2 of 7)	155247	NM_177387	338362		NM_177387	ENSMUSG00000047712	Ust	D930010O20Rik|UA2OST	uronyl-2-sulfotransferase	protein-coding
5848	chr11	54904409	54904669	+	6.23159	NA	intron (NM_001329860, intron 1 of 5)	MIR3|SINE|MIR	1685	NM_001329860	14778		NM_008161	ENSMUSG00000018339	Gpx3	EGPx|GPx|GSHPx-3|GSHPx-P	glutathione peroxidase 3	protein-coding
239	chr3	104434348	104434568	+	6.22926	NA	Intergenic	L1MA5|LINE|L1	77460	NM_001025067	269473		NM_001025067	ENSMUSG00000032913	Lrig2	4632419I10Rik|LIG-2	leucine-rich repeats and immunoglobulin-like domains 2	protein-coding
1489	chr2	65393164	65393436	+	6.22737	NA	Intergenic	Intergenic	-28900	NR_105755	102466151		NR_105755	ENSMUSG00000099184	Mir6337	Gm27877|mmu-mir-6337	microRNA 6337	ncRNA
5979	chr14	101297781	101298275	+	6.22737	NA	Intergenic	L1ME4a|LINE|L1	-97959	NM_029680	76627		NM_029680	ENSMUSG00000042888	Prr30	1700110M21Rik	proline rich 30	protein-coding
109	chr15	13969283	13969571	+	6.22485	NA	Intergenic	Intergenic	-795752	NM_007666	12563		NM_007666	ENSMUSG00000039385	Cdh6	cad6	cadherin 6	protein-coding
550	chr1	33508557	33509091	+	6.22485	NA	intron (NM_008922, intron 10 of 13)	intron (NM_008922, intron 10 of 13)	160970	NM_008922	19076		NM_008922	ENSMUSG00000026134	Prim2	-	DNA primase, p58 subunit	protein-coding
4683	chr8	102583861	102584660	+	6.22429	NA	Intergenic	Intergenic	200851	NM_009866	12552		NM_009866	ENSMUSG00000031673	Cdh11	Cad11|OSF-4	cadherin 11	protein-coding
3494	chr16	13780452	13780923	+	6.22134	NA	promoter-TSS (NM_001039521)	promoter-TSS (NM_001039521)	-12	NM_001039521	106298		NM_001039521	ENSMUSG00000022682	Rrn3	E130302O19Rik|TIF-1A|Tif1a	RRN3 RNA polymerase I transcription factor homolog (yeast)	protein-coding
3516	chr16	17405726	17405999	+	6.21883	NA	promoter-TSS (NM_023348)	promoter-TSS (NM_023348)	3	NM_001373955	224020		NM_001001983	ENSMUSG00000041720	Pi4ka	PI4K-alpha|Pik4ca	phosphatidylinositol 4-kinase alpha	protein-coding
3707	chr4	77345140	77345617	+	6.21883	NA	intron (NR_160919, intron 5 of 39)	ORR1G|LTR|ERVL-MaLR	866364	NM_011211	19266		NM_011211	ENSMUSG00000028399	Ptprd	1110002J03Rik|3000002J10Rik|B230219D21Rik|R-PTP-delta	protein tyrosine phosphatase receptor type D	protein-coding
4028	chr4	97420363	97421046	+	6.21883	NA	Intergenic	Intergenic	-161239	NM_001122952	18027		NM_010905	ENSMUSG00000028565	Nfia	1110047K16Rik|9430022M17Rik|CTF|NF1-A|NF1A	nuclear factor I/A	protein-coding
2066	chr17	76953671	76954777	+	6.2172	NA	Intergenic	Intergenic	1093201	NR_033456	100043885		NR_033456	ENSMUSG00000117539	Gm4710	-	predicted gene 4710	ncRNA
1773	chr9	37008058	37008489	+	6.21442	NA	intron (NM_001029838, intron 2 of 12)	intron (NM_001029838, intron 2 of 12)	139049	NM_001029838	208076		NM_148950	ENSMUSG00000035934	Pknox2	D230005H23Rik|Prep2	Pbx/knotted 1 homeobox 2	protein-coding
1626	chr13	45344057	45344395	+	6.21442	NA	Intergenic	Intergenic	-45516	NM_153789	218203		NM_153789	ENSMUSG00000038175	Mylip	9430057C20Rik|Mir	myosin regulatory light chain interacting protein	protein-coding
5916	chr3	82047884	82048911	+	6.21342	NA	intron (NM_001161796, intron 4 of 13)	intron (NM_001161796, intron 4 of 13)	26314	NM_001161796	54195		NM_017469	ENSMUSG00000028005	Gucy1b1	GC-S-beta-1|GCbeta1|Gucy1b3	guanylate cyclase 1, soluble, beta 1	protein-coding
39	chr3	96488001	96488408	+	6.20869	NA	Intergenic	RMER5|LTR|ERV1	-35898	NM_001256181	329716		NM_183223	ENSMUSG00000046317	BC107364	D730018G16	cDNA sequence BC107364	protein-coding
5300	chr5	12455036	12455695	+	6.20493	NA	intron (NM_028882, intron 2 of 17)	intron (NM_028882, intron 2 of 17)	72199	NM_028882	108151		NM_028882	ENSMUSG00000040254	Sema3d	4631426B19Rik	sema domain, immunoglobulin domain (Ig), short basic domain, secreted, (semaphorin) 3D	protein-coding
4851	chr17	5583877	5584125	+	6.20292	NA	intron (NM_146073, intron 1 of 8)	intron (NM_146073, intron 1 of 8)	91401	NM_146073	224454		NM_146073	ENSMUSG00000034265	Zdhhc14	B530001K09Rik|New1cp	zinc finger, DHHC domain containing 14	protein-coding
1605	chr9	34609415	34609760	+	6.20292	NA	intron (NM_001190912, intron 1 of 15)	intron (NM_001190912, intron 1 of 15)	120856	NM_001190914	67703		NM_026324	ENSMUSG00000032036	Kirrel3	1500010O20Rik|2900036G11Rik|NEPH2|SST4|mKIAA1867	kirre like nephrin family adhesion molecule 3	protein-coding
1399	chr15	95872970	95873204	+	6.20292	NA	intron (NM_175344, intron 2 of 19)	L3|LINE|CR1	-43015	NR_155277	102634389		NR_155276	ENSMUSG00000078648	Gm17546	-	predicted gene, 17546	ncRNA
945	chr3	149436867	149437401	+	6.20292	NA	Intergenic	Intergenic	162397	NR_040591	381482		NR_040591		Gm1653	-	predicted gene 1653	ncRNA
4140	chr8	69089357	69089909	+	6.20006	NA	promoter-TSS (NM_153054)	promoter-TSS (NM_153054)	-411	NM_153054	110877		NM_153054	ENSMUSG00000036330	Slc18a1	4832416I10Rik|Vat1|Vmat1	solute carrier family 18 (vesicular monoamine), member 1	protein-coding
95	chr15	13367245	13368184	+	6.19823	NA	Intergenic	Intergenic	-194039	NM_007666	12563		NM_007666	ENSMUSG00000039385	Cdh6	cad6	cadherin 6	protein-coding
5634	chr3	67170824	67171669	+	6.19809	NA	intron (NM_025822, intron 4 of 9)	intron (NM_025822, intron 4 of 9)	185279	NM_001356273	66880		NM_025822	ENSMUSG00000034544	Rsrc1	1200013F24Rik|SRrp53	arginine/serine-rich coiled-coil 1	protein-coding
2272	chr18	3681288	3681922	+	6.19506	NA	Intergenic	L1M5|LINE|L1	173648	NM_026505	68010		NM_026505	ENSMUSG00000024232	Bambi	2610003H06Rik	BMP and activin membrane-bound inhibitor	protein-coding
1144	chr1	165421120	165421519	+	6.19506	NA	intron (NM_028759, intron 4 of 18)	B2_Mm2|SINE|B2	39144	NM_028759	74106		NM_028759	ENSMUSG00000026571	Dcaf6	1200006M05Rik|Iqwd1|PC326	DDB1 and CUL4 associated factor 6	protein-coding
1426	chr13	39296974	39297689	+	6.19375	NA	Intergenic	Intergenic	-336452	NM_001170431	108652		NM_134060	ENSMUSG00000021432	Slc35b3	4921526O06Rik|CGI-19|PABST2|PAPST2	solute carrier family 35, member B3	protein-coding
3858	chr8	49304755	49305439	+	6.19375	NA	Intergenic	Intergenic	-630407	NM_011857	23965		NM_011857	ENSMUSG00000031561	Tenm3	2610100B16Rik|Odz1|Odz3|Ten-m3|mKIAA1455	teneurin transmembrane protein 3	protein-coding
785	chr12	109749902	109750137	+	6.18523	NA	TTS (NR_028265)	TTS (NR_028265)	2141	NR_037233	100499517		NR_037233	ENSMUSG00000093351	Mir3072	mir-3072|mmu-mir-3072	microRNA 3072	ncRNA
5178	chr11	33240165	33241033	+	6.18508	NA	intron (NM_001362875, intron 26 of 28)	intron (NM_001362875, intron 26 of 28)	-37011	NM_019916	27140		NM_019916	ENSMUSG00000040610	Tlx3	Hox11l2|Rnx|Tlx1l2	T cell leukemia, homeobox 3	protein-coding
2536	chr9	76636763	76637330	+	6.18114	NA	Intergenic	Intergenic	-69931	NM_001045518	208994		NM_001045518	ENSMUSG00000032358	Fam83b	C530008M07Rik|Gm516	family with sequence similarity 83, member B	protein-coding
4059	chr4	104059612	104060138	+	6.18114	NA	intron (NM_001369046, intron 2 of 16)	intron (NM_001369046, intron 2 of 16)	-307663	NM_177259	13131		NM_010014	ENSMUSG00000028519	Dab1	C630028C02Rik|scm|scr|scrambler|yot	disabled 1	protein-coding
162	chr7	77669481	77670125	+	6.17748	NA	Intergenic	Lx8|LINE|L1	908035	NM_182809	18213		NM_008746	ENSMUSG00000059146	Ntrk3	Ntrk3_tv3|TrkC	neurotrophic tyrosine kinase, receptor, type 3	protein-coding
2923	chr18	55833869	55834774	+	6.1742	NA	Intergenic	Intergenic	-566019	NM_001360917	107022		NM_026240	ENSMUSG00000001700	Gramd2b	9030613F08Rik|9130427A09Rik|Gramd3|NS3TP2	GRAM domain containing 2B	protein-coding
6022	chr5	74943955	74944194	+	6.17309	NA	Intergenic	Intergenic	-5120	NR_045866	619945		NM_001037908	ENSMUSG00000072874	Gm6116	EG619945	predicted gene 6116	ncRNA
5566	chr5	28118498	28118778	+	6.16544	NA	Intergenic	CpG	-47058	NM_010134	13799		NM_010134	ENSMUSG00000039095	En2	En-2|mo-En-2	engrailed 2	protein-coding
810	chr15	75940700	75941046	+	6.16544	NA	promoter-TSS (NM_030199)	promoter-TSS (NM_030199)	-79	NM_030199	78834		NM_030199	ENSMUSG00000050846	Zfp623	2610029D06Rik	zinc finger protein 623	protein-coding
1770	chr2	83329617	83329846	+	6.16544	NA	Intergenic	Intergenic	-314847	NM_026934	69082		NM_026934	ENSMUSG00000027091	Zc3h15	1700006A17Rik|1810012H02Rik|2610312B22Rik|FM22|Ierepo4	zinc finger CCCH-type containing 15	protein-coding
2384	chr13	103561979	103562334	+	6.16544	NA	Intergenic	Intergenic	145477	NR_136924	102632492		NR_136924	ENSMUSG00000114206	Gm30551	Gm30710	predicted gene, 30551	ncRNA
3102	chr7	138061114	138061502	+	6.16544	NA	Intergenic	Intergenic	336422	NM_183289	70571		NM_183289	ENSMUSG00000091002	Tcerg1l	5730476P14Rik	transcription elongation regulator 1-like	protein-coding
1523	chr2	68280622	68280873	+	6.16382	NA	intron (NM_016866, intron 14 of 17)	intron (NM_016866, intron 14 of 17)	176075	NM_020283	26877		NM_020283	ENSMUSG00000034780	B3galt1	beta3Gal-T1	UDP-Gal:betaGlcNAc beta 1,3-galactosyltransferase, polypeptide 1	protein-coding
1797	chr10	9465662	9465990	+	6.1623	NA	Intergenic	Intergenic	209382	NM_177271	320825		NM_177271	ENSMUSG00000060487	Samd5	E130306M17Rik	sterile alpha motif domain containing 5	protein-coding
5215	chr3	20057501	20058052	+	6.1623	NA	promoter-TSS (NM_009210)	promoter-TSS (NM_009210)	-35	NR_105046	20585		NM_009210	ENSMUSG00000002428	Hltf	P113|Smarca3|Snf2l3	helicase-like transcription factor	protein-coding
5365	chr5	33480805	33481337	+	6.1623	NA	Intergenic	Intergenic	-46981	NM_011320	672284		NM_011320	ENSMUSG00000029112	Nkx1-1	Nkx-1.1|Sax2	NK1 homeobox 1	protein-coding
5186	chr11	34314749	34315409	+	6.1623	NA	intron (NM_001025382, intron 1 of 3)	intron (NM_001025382, intron 1 of 3)	257	NM_001025382	574403		NM_001025382	ENSMUSG00000069911	Insyn2b	EG574403|Fam196b|Gm6041	inhibitory synaptic factor family member 2B	protein-coding
2894	chr14	25030105	25030697	+	6.16175	NA	Intergenic	Intergenic	-78860	NR_153781	102634576		NR_153781		Gm32123	-	predicted gene, 32123	ncRNA
4224	chr8	77518204	77518406	+	6.15951	NA	promoter-TSS (NM_001363418)	promoter-TSS (NM_001363418)	-352	NM_001363417	78514		NM_030113	ENSMUSG00000037148	Arhgap10	A930033B01Rik|PS-GAP|PSGAP|PSGAP-m|PSGAP-s	Rho GTPase activating protein 10	protein-coding
2250	chr17	89711798	89712115	+	6.15951	NA	Intergenic	Eulor8|DNA|TcMar?	332715	NR_045952	100043904		NR_045952	ENSMUSG00000117524	Gm4719	-	predicted gene 4719	ncRNA
4641	chr8	92545635	92546093	+	6.15951	NA	Intergenic	Intergenic	-128425	NM_022428	64379		NM_022428	ENSMUSG00000031738	Irx6	-	Iroquois homeobox 6	protein-coding
2502	chr2	141182624	141183094	+	6.15701	NA	intron (NM_001013802, intron 5 of 18)	intron (NM_001013802, intron 5 of 18)	-511383	NM_178382	71436		NM_178382	ENSMUSG00000051379	Flrt3	5530600M07Rik|C430047I10Rik|mKIAA1469	fibronectin leucine rich transmembrane protein 3	protein-coding
4431	chr16	77676135	77677010	+	6.15642	NA	Intergenic	Intergenic	30299	NR_029540	723952		NR_029540	ENSMUSG00000065472	Mir125b-2	Mirn125b-2|mir-125b-2	microRNA 125b-2	ncRNA
1470	chr2	60916713	60917250	+	6.15477	NA	intron (NM_020296, intron 1 of 13)	intron (NM_020296, intron 1 of 13)	-35543	NM_001141931	56878		NM_020296	ENSMUSG00000026970	Rbms1	2600014B10Rik|MSSP-1|MSSP-2|MSSP-3|YC1	RNA binding motif, single stranded interacting protein 1	protein-coding
2852	chr14	16552487	16553006	+	6.15274	NA	intron (NM_001289761, intron 2 of 8)	intron (NM_001289761, intron 2 of 8)	22730	NM_001289762	218772		NM_011243	ENSMUSG00000017491	Rarb	A830025K23|Hap|Nr1b2	retinoic acid receptor, beta	protein-coding
3390	chr10	36787247	36788163	+	6.1509	NA	intron (NM_001253355, intron 4 of 5)	intron (NM_001253355, intron 4 of 5)	-186839	NM_008229	15182		NM_008229	ENSMUSG00000019777	Hdac2	D10Wsu179e|YAF1|Yy1bp|mRPD3	histone deacetylase 2	protein-coding
3387	chr12	18609898	18610152	+	6.14794	NA	Intergenic	CpG	95515	NM_001033157	236366		NM_001033157	ENSMUSG00000073197	5730507C01Rik	-	RIKEN cDNA 5730507C01 gene	protein-coding
4471	chr16	83358539	83358859	+	6.14794	NA	Intergenic	Intergenic	-1012444	NR_040567	75247		NR_040567	ENSMUSG00000116907	4930553E22Rik	-	RIKEN cDNA 4930553E22 gene	ncRNA
2167	chr13	80173041	80173673	+	6.14767	NA	Intergenic	Intergenic	-710027	NR_153410	105171		NM_178917	ENSMUSG00000074794	Arrdc3	mKIAA1376	arrestin domain containing 3	protein-coding
1311	chr9	8134218	8134436	+	6.14318	NA	5' UTR (NM_001045524, exon 1 of 11)	5' UTR (NM_001045524, exon 1 of 11)	119	NM_001045524	234915		NM_001045524	ENSMUSG00000040729	Cep126	mKIAA1377	centrosomal protein 126	protein-coding
2440	chr18	24530021	24530356	+	6.14318	NA	promoter-TSS (NM_144861)	promoter-TSS (NM_144861)	16	NM_144861	225283		NM_144861	ENSMUSG00000040446	Rprd1a	mKIAA4077	regulation of nuclear pre-mRNA domain containing 1A	protein-coding
2637	chr13	113701429	113701679	+	6.14318	NA	Intergenic	Intergenic	-37878	NM_019960	56534		NM_019960	ENSMUSG00000051456	Hspb3	2310035K17Rik|Hsbp3|spb3	heat shock protein 3	protein-coding
4649	chr6	115984997	115985325	+	6.14318	NA	intron (NM_026376, intron 1 of 35)	intron (NM_026376, intron 1 of 35)	9844	NM_026376	67784		NM_026376	ENSMUSG00000030123	Plxnd1	6230425C21Rik|b2b1863Clo|b2b553Clo	plexin D1	protein-coding
1536	chr2	70247643	70247932	+	6.14125	NA	intron (NM_177376, intron 17 of 34)	intron (NM_177376, intron 17 of 34)	208661	NM_177376	329421		NM_177376	ENSMUSG00000042064	Myo3b	A430065P19Rik	myosin IIIB	protein-coding
3990	chr10	78752539	78752851	+	6.13955	NA	exon (NM_027630, exon 1 of 7)	exon (NM_027630, exon 1 of 7)	372	NM_027630	70976		NM_027630	ENSMUSG00000078442	Tektl1	4931413A09Rik|Ccdc105	tektin like 1	protein-coding
1624	chr13	45271673	45271952	+	6.13803	NA	Intergenic	Intergenic	-117930	NM_153789	218203		NM_153789	ENSMUSG00000038175	Mylip	9430057C20Rik|Mir	myosin regulatory light chain interacting protein	protein-coding
4802	chr4	136469770	136470084	+	6.13803	NA	intron (NM_024452, intron 1 of 4)	CpG	166	NM_024452	269593		NM_024452	ENSMUSG00000001089	Luzp1	2700072H04Rik|Luzp|mFLJ00226	leucine zipper protein 1	protein-coding
5340	chr17	32284728	32285023	+	6.13668	NA	promoter-TSS (NM_020508)	promoter-TSS (NM_020508)	-742	NM_020508	57261		NM_020508	ENSMUSG00000024002	Brd4	Brd5|HUNK1|MCAP|WI-11513	bromodomain containing 4	protein-coding
5923	chr3	82809277	82809857	+	6.13668	NA	Intergenic	Intergenic	66916	NM_001277170	633285		NM_001146328	ENSMUSG00000033882	Rbm46	EG633285|Gm761	RNA binding motif protein 46	protein-coding
798	chr5	130938361	130938701	+	6.13668	NA	intron (NM_145218, intron 6 of 10)	intron (NM_145218, intron 6 of 10)	368991	NM_145218	212996		NM_145218	ENSMUSG00000034040	Galnt17	E330012B09Rik|Galnt19|Gcap8|Wbscr17	polypeptide N-acetylgalactosaminyltransferase 17	protein-coding
3776	chr8	41054546	41054977	+	6.13546	NA	promoter-TSS (NM_001005864)	promoter-TSS (NM_001005864)	35	NM_001005864	102103		NM_001005863	ENSMUSG00000045636	Mtus1	ATBP135|Atip1|B430010I23Rik|B430305I03Rik|Cctsg1-440|MD44|MTSG1|mKIAA1288	mitochondrial tumor suppressor 1	protein-coding
294	chr2	4583930	4584286	+	6.13436	NA	intron (NM_172475, intron 14 of 22)	intron (NM_172475, intron 14 of 22)	24354	NM_001177844	209630		NM_172475	ENSMUSG00000026657	Frmd4a	2700017I06Rik|5330420J21|C230040M21Rik|Frmd4|Gm13190|mKIAA1294	FERM domain containing 4A	protein-coding
3379	chr10	34779335	34779953	+	6.13436	NA	Intergenic	Intergenic	296244	NM_010237	14302		NM_010237	ENSMUSG00000019779	Frk	BSK|BSK/IYK|GTK|RAK	fyn-related kinase	protein-coding
711	chr15	63310240	63310660	+	6.13436	NA	Intergenic	Intergenic	169158	NR_045279	432958		NR_045279	ENSMUSG00000115520	Gm20740	-	predicted gene, 20740	ncRNA
4266	chr10	84910691	84911129	+	6.13245	NA	Intergenic	Intergenic	-6703	NM_183172	237422		NM_183172	ENSMUSG00000035620	Ric8b	Ric-8|Ric-8b	RIC8 guanine nucleotide exchange factor B	protein-coding
21	chr1	76257619	76258590	+	6.13161	NA	Intergenic	Intergenic	-231029	NR_038013	620079		NR_038012	ENSMUSG00000100553	Gm17751	-	predicted gene, 17751	ncRNA
1064	chr13	11167707	11168678	+	6.13013	NA	Intergenic	Intergenic	-353860	NR_027813	664793		NR_027813	ENSMUSG00000121372	Zp4-ps	EG664793|Zp4|Zpb	zona pellucida glycoprotein 4, pseudogene	pseudo
5862	chr11	59973347	59973829	+	6.11835	NA	intron (NM_001290014, intron 3 of 4)	intron (NM_001290014, intron 3 of 4)	-8644	NM_009026	19416		NM_009026	ENSMUSG00000049892	Rasd1	Dexras1	RAS, dexamethasone-induced 1	protein-coding
2278	chr2	127656190	127656415	+	6.11835	NA	5' UTR (NM_001171187, exon 1 of 3)	5' UTR (NM_001171187, exon 1 of 3)	393	NM_001171187	17153		NM_010762	ENSMUSG00000027375	Mal	Mpv17|Vip17	myelin and lymphocyte protein, T cell differentiation protein	protein-coding
5808	chr5	66174284	66174641	+	6.11793	NA	intron (NR_040695, intron 2 of 2)	intron (NR_040695, intron 2 of 2)	16873	NR_040695	73639		NR_040695	ENSMUSG00000107014	1700126H18Rik	-	RIKEN cDNA 1700126H18 gene	ncRNA
2760	chr9	98601295	98601756	+	6.11793	NA	exon (NM_025485, exon 1 of 8)	exon (NM_025485, exon 1 of 8)	154	NM_025485	64655		NM_025485	ENSMUSG00000032459	Mrps22	3100002P07Rik|Rpms22	mitochondrial ribosomal protein S22	protein-coding
5667	chr17	49743500	49743768	+	6.11756	NA	intron (NM_177052, intron 10 of 22)	intron (NM_177052, intron 10 of 22)	78171	NR_168028	102632654		NR_167668		Gm16555	-	predicted gene 16555	ncRNA
4583	chr4	124551233	124551778	+	6.11756	NA	intron (NR_168006, intron 3 of 10)	intron (NR_168006, intron 3 of 10)	-17674	NR_045819	108809		NR_045819		4933407E24Rik	-	RIKEN cDNA 4933407E24 gene	ncRNA
2839	chr14	10966783	10967091	+	6.11724	NA	intron (NM_001308285, intron 2 of 9)	intron (NM_001308285, intron 2 of 9)	195098	NM_001360141	14198		NM_010210	ENSMUSG00000060579	Fhit	Fra14A2	fragile histidine triad gene	protein-coding
1246	chr2	51374756	51375082	+	6.11724	NA	Intergenic	Intergenic	62981	NR_130155	73375		NR_130155	ENSMUSG00000086007	1700057H21Rik	-	RIKEN cDNA 1700057H21 gene	ncRNA
4350	chr16	64770717	64771239	+	6.11724	NA	promoter-TSS (NM_026273)	promoter-TSS (NM_026273)	-39	NM_026273	67609		NM_026273	ENSMUSG00000059920	4930453N24Rik	din	RIKEN cDNA 4930453N24 gene	protein-coding
3887	chr8	51448319	51448728	+	6.11696	NA	Intergenic	Intergenic	-908088	NR_151738	330767		NR_151738	ENSMUSG00000110013	1190028D05Rik	-	RIKEN cDNA 1190028D05 gene	ncRNA
5920	chr1	62668407	62668705	+	6.11696	NA	Intergenic	Intergenic	-34761	NM_001077403	18187		NM_010939	ENSMUSG00000025969	Nrp2	1110048P06Rik|Np-2|Np2|Npn-2|Npn2	neuropilin 2	protein-coding
2189	chr13	89583778	89584273	+	6.11696	NA	intron (NM_013500, intron 1 of 4)	intron (NM_013500, intron 1 of 4)	43389	NM_013500	12950		NM_013500	ENSMUSG00000021613	Hapln1	CLP|Crtl1|Crtl1l|LP|LP-1	hyaluronan and proteoglycan link protein 1	protein-coding
5817	chr14	98723215	98723512	+	6.11696	NA	Intergenic	AT_rich|Low_complexity|Low_complexity	322773	NM_175245	76789		NM_175245	ENSMUSG00000033186	Mzt1	2410129H14Rik|Mozart1	mitotic spindle organizing protein 1	protein-coding
1040	chr15	78054581	78054945	+	6.11671	NA	intron (NM_007583, intron 1 of 3)	Tigger19a|DNA|TcMar-Tigger	64517	NM_007583	12300		NM_007583	ENSMUSG00000019146	Cacng2	B230105C07Rik|B930041E13Rik|stargazer|stargazin|stg|wag|waggler	calcium channel, voltage-dependent, gamma subunit 2	protein-coding
4858	chr17	7269341	7269581	+	6.11628	NA	intron (NM_011299, intron 10 of 20)	intron (NM_011299, intron 10 of 20)	-55199	NR_046291	21461		NM_011553	ENSMUSG00000071322	Tcp10a	D17Leh66A|D17Leh66aa|Gm10326|T66A-a|Tcp-10a	t-complex protein 10a	protein-coding
3641	chr12	40557318	40557994	+	6.1161	NA	intron (NM_172803, intron 1 of 52)	intron (NM_172803, intron 1 of 52)	111603	NM_172803	238130		NM_172803	ENSMUSG00000035954	Dock4	5330406C03|6330411N01Rik|C030023J22|mKIAA0716	dedicator of cytokinesis 4	protein-coding
987	chr1	160351887	160352424	+	6.09974	NA	promoter-TSS (NM_001038621)	promoter-TSS (NM_001038621)	-584	NM_001038621	29809		NM_013862	ENSMUSG00000026721	Rabgap1l	5830411O09Rik|8430421H08Rik|9630005B12Rik|HHL|Hh1|mKIAA0471	RAB GTPase activating protein 1-like	protein-coding
3085	chr18	76379806	76380333	+	6.09794	NA	Intergenic	Intergenic	117624	NM_001311070	17126		NM_010754	ENSMUSG00000024563	Smad2	7120426M23Rik|Madh2|Madr2|Smad-2|mMad2	SMAD family member 2	protein-coding
3201	chr4	31963613	31964089	+	6.09641	NA	promoter-TSS (NM_009316)	promoter-TSS (NM_009316)	-256	NM_009316	26409		NM_009316	ENSMUSG00000028284	Map3k7	B430101B05|Tak1	mitogen-activated protein kinase kinase kinase 7	protein-coding
2758	chr2	158409620	158409870	+	6.09641	NA	promoter-TSS (NM_001291137)	promoter-TSS (NM_001291137)	-108	NM_001291137	228850		NM_177227	ENSMUSG00000027652	Ralgapb	B230339M05Rik|p170	Ral GTPase activating protein, beta subunit (non-catalytic)	protein-coding
2837	chr11	97041405	97041787	+	6.09553	NA	promoter-TSS (NM_026154)	promoter-TSS (NM_026154)	14	NM_001357808	107732		NM_026154	ENSMUSG00000001445	Mrpl10	0610040E02Rik|L10mt|MRP-L8|Rpml8	mitochondrial ribosomal protein L10	protein-coding
952	chr1	157231295	157231602	+	6.09553	NA	intron (NM_177644, intron 3 of 17)	intron (NM_177644, intron 3 of 17)	110493	NR_165831	102632688		NR_165831		Gm30694	-	predicted gene, 30694	ncRNA
3365	chr12	13734082	13734550	+	6.09342	NA	Intergenic	Intergenic	-106670	NR_136761	102639399		NR_136761	ENSMUSG00000113666	Gm35725	-	predicted gene, 35725	ncRNA
1600	chr9	33416889	33417277	+	6.09342	NA	Intergenic	(CA)n|Simple_repeat|Simple_repeat	-488117	NR_131058	330917		NR_131058		Gm27162	A430016B06	predicted gene 27162	ncRNA
248	chr19	57838487	57838724	+	6.09215	NA	intron (NM_181415, intron 26 of 28)	intron (NM_181415, intron 26 of 28)	-212562	NR_049196	100885835		NR_049196	ENSMUSG00000093757	Mir5623	Gm26068|mir-5623|mmu-mir-5623	microRNA 5623	ncRNA
3923	chr8	60840293	60840633	+	6.09215	NA	Intergenic	Intergenic	-49965	NR_166424	72612		NM_028299	ENSMUSG00000038005	Hpf1	2700029M09Rik|C230006B22Rik|C4orf27	histone PARylation factor 1	protein-coding
4053	chr4	102368433	102369359	+	6.08136	NA	intron (NM_019840, intron 1 of 14)	intron (NM_019840, intron 1 of 14)	-52659	NM_001374780	18578		NM_019840	ENSMUSG00000028525	Pde4b	Dpde4|dunce	phosphodiesterase 4B, cAMP specific	protein-coding
3019	chr11	111313230	111314181	+	6.07988	NA	Intergenic	Intergenic	198752	NR_168625	102631959		NR_168625		Gm30158	-	predicted gene, 30158	ncRNA
1383	chr15	93631012	93631543	+	6.07648	NA	Intergenic	Intergenic	-35375	NM_001033217	106042		NM_001033217	ENSMUSG00000036158	Prickle1	1110058P22Rik|Pk1|Prickle|b2b019Clo|mpk1	prickle planar cell polarity protein 1	protein-coding
2540	chr7	97136616	97137274	+	6.07648	NA	intron (NM_010248, intron 1 of 9)	intron (NM_010248, intron 1 of 9)	55194	NM_010248	14389		NM_010248	ENSMUSG00000004508	Gab2	D130058I17Rik|p97	growth factor receptor bound protein 2-associated protein 2	protein-coding
4994	chr4	142283259	142283950	+	6.07648	NA	Intergenic	MIR|SINE|MIR	-44203	NM_001109685	71529		NM_144531	ENSMUSG00000040606	Kazn	2310007B04Rik|9030409G11Rik|Kaz|Kazrin	kazrin, periplakin interacting protein	protein-coding
2546	chr2	144660939	144661426	+	6.07648	NA	intron (NM_025314, intron 4 of 5)	intron (NM_025314, intron 4 of 5)	61229	NM_025314	66044		NM_025314	ENSMUSG00000027430	Dtd1	0610006H08Rik|DTD|DUE-B|Hars2	D-tyrosyl-tRNA deacylase 1	protein-coding
3340	chr12	6692677	6692885	+	6.07227	NA	Intergenic	Intergenic	687549	NR_045045	73575		NR_045045	ENSMUSG00000102096	1700101O22Rik	-	RIKEN cDNA 1700101O22 gene	ncRNA
6073	chr7	56598216	56598515	+	6.07227	NA	Intergenic	L2a|LINE|L2	358606	NR_157031	18431		NM_021879	ENSMUSG00000030450	Oca2	D7H15S12|D7Icr28RN|D7Nic1|p|p<cas>	oculocutaneous albinism II	protein-coding
3112	chr18	79739264	79739718	+	6.07227	NA	Intergenic	Intergenic	-279803	NM_001370903	102640717		NM_001370903		Gm36718	-	predicted gene, 36718	protein-coding
1867	chr9	45713850	45714507	+	6.06978	NA	intron (NM_001081270, intron 16 of 32)	intron (NM_001081270, intron 16 of 32)	114485	NM_001081373	214552		NM_001081373	ENSMUSG00000043987	Cep164	D030051D21	centrosomal protein 164	protein-coding
4187	chr16	57606877	57607098	+	6.06696	NA	promoter-TSS (NM_025599)	promoter-TSS (NM_025599)	-120	NM_025599	66497		NM_025599	ENSMUSG00000022748	Cmss1	1110001A06Rik|2610528E23Rik|4930572F24Rik	cms small ribosomal subunit 1	protein-coding
2224	chr17	86938002	86938216	+	6.06696	NA	Intergenic	Intergenic	9778	NM_029121	74915		NM_029121	ENSMUSG00000053375	Atp6v1e2	4930500C14Rik|Atp6e1|E1	ATPase, H+ transporting, lysosomal V1 subunit E2	protein-coding
4219	chr6	90809921	90810282	+	6.06696	NA	promoter-TSS (NM_001134384)	promoter-TSS (NM_001134384)	22	NM_001356440	232227		NM_182784	ENSMUSG00000034312	Iqsec1	BRAG2|D6Ertd349e|cI-43	IQ motif and Sec7 domain 1	protein-coding
5459	chr5	49196936	49197374	+	6.06002	NA	intron (NM_001199244, intron 1 of 7)	intron (NM_001199244, intron 1 of 7)	88504	NM_001199244	80334		NM_030265	ENSMUSG00000029088	Kcnip4	Calp|Calp250|KChIP4|KChIP4a	Kv channel interacting protein 4	protein-coding
2577	chr9	83629250	83629874	+	6.05944	NA	Intergenic	Intergenic	-61913	NR_046066	100039222		NR_046066	ENSMUSG00000100155	Gm2109	-	predicted gene 2109	ncRNA
4427	chr8	85555129	85555451	+	6.05944	NA	promoter-TSS (NM_019794)	promoter-TSS (NM_019794)	71	NM_019794	56445		NM_019794	ENSMUSG00000031701	Dnaja2	1500017M13Rik|2010206B19Rik|DNAJ|DNJ3|Dnaj3|HIRIP4|PRO3015|mDj3	DnaJ heat shock protein family (Hsp40) member A2	protein-coding
2361	chr13	101061737	101063217	+	6.05738	NA	Intergenic	Intergenic	-169650	NR_046158	328324		NR_046158	ENSMUSG00000114590	5930438M14Rik	5930438M14	RIKEN cDNA 5930438M14 gene	ncRNA
6069	chr5	81729547	81730038	+	6.0536	NA	intron (NM_001359826, intron 18 of 24)	intron (NM_001359826, intron 18 of 24)	394921	NR_138557	67327		NR_138557	ENSMUSG00000099863	1700031L13Rik	-	RIKEN cDNA 1700031L13 gene	ncRNA
4581	chr4	124395448	124395882	+	6.05256	NA	Intergenic	Intergenic	-62945	NR_166446	76410		NR_166446		1700021L23Rik	-	RIKEN cDNA 1700021L23 gene	ncRNA
5717	chr14	82352418	82353255	+	6.05018	NA	Intergenic	Intergenic	1722454	NR_153783	102635012		NR_153783	ENSMUSG00000115043	Gm32455	-	predicted gene, 32455	ncRNA
4611	chr16	84966050	84966873	+	6.04765	NA	intron (NM_001198825, intron 13 of 15)	intron (NM_001198825, intron 13 of 15)	-5750	NR_045889	100038614		NR_045889	ENSMUSG00000115518	Gm10791	-	predicted gene 10791	ncRNA
4106	chr8	63439056	63440039	+	6.04717	NA	Intergenic	L2|LINE|L2	488202	NM_023689	72902		NM_023689	ENSMUSG00000054162	Spock3	2900045C01Rik|mKIAA4039	sparc/osteonectin, cwcv and kazal-like domains proteoglycan 3	protein-coding
5166	chr11	27731690	27732097	+	6.04633	NA	Intergenic	Intergenic	852431	NM_181577	216613		NM_181577	ENSMUSG00000032878	Ccdc85a	-	coiled-coil domain containing 85A	protein-coding
4484	chr8	88881630	88881872	+	6.04528	NA	Intergenic	Intergenic	-142984	NR_106190	102465899		NR_106190	ENSMUSG00000099078	Mir8110	Gm27571|mmu-mir-8110	microRNA 8110	ncRNA
4936	chr14	45684019	45684678	+	6.04072	NA	Intergenic	Intergenic	-26205	NM_001039106	114874		NM_176845	ENSMUSG00000037697	Ddhd1	Mir5131|PA-PLA1	DDHD domain containing 1	protein-coding
2924	chr18	56071028	56071754	+	6.04072	NA	Intergenic	Intergenic	-328949	NM_001360917	107022		NM_026240	ENSMUSG00000001700	Gramd2b	9030613F08Rik|9130427A09Rik|Gramd3|NS3TP2	GRAM domain containing 2B	protein-coding
6123	chr5	96305517	96306096	+	6.04072	NA	Intergenic	Intergenic	-68149	NM_175473	231470		NM_175473	ENSMUSG00000034687	Fras1	E130113P14Rik|bl|mKIAA1500	Fraser extracellular matrix complex subunit 1	protein-coding
100	chr5	100917055	100917569	+	6.03997	NA	Intergenic	Intergenic	-3620	NR_168093	102640815		NR_166652	ENSMUSG00000106255	Gm36793	-	predicted gene, 36793	ncRNA
3594	chr10	52963633	52963850	+	6.037	NA	intron (NM_178675, intron 2 of 7)	intron (NM_178675, intron 2 of 7)	-271446	NR_152766	102639992		NR_152766	ENSMUSG00000112835	Gm36173	-	predicted gene, 36173	ncRNA
2516	chr18	30504338	30504925	+	6.03375	NA	Intergenic	Intergenic	231766	NM_181414	225326		NM_181414	ENSMUSG00000033628	Pik3c3	5330434F23Rik|Vps34	phosphatidylinositol 3-kinase catalytic subunit type 3	protein-coding
2985	chr9	120294459	120295024	+	6.03286	NA	Intergenic	Intergenic	-9332	NM_144557	245049		NM_144557	ENSMUSG00000041794	Myrip	A230081N12Rik|Slac2-c|Slac2c	myosin VIIA and Rab interacting protein	protein-coding
3342	chr12	6801443	6801668	+	6.03128	NA	Intergenic	L1M4|LINE|L1	578775	NR_045045	73575		NR_045045	ENSMUSG00000102096	1700101O22Rik	-	RIKEN cDNA 1700101O22 gene	ncRNA
4094	chr16	43503161	43503416	+	6.03022	NA	intron (NM_019778, intron 3 of 8)	CT-rich|Low_complexity|Low_complexity	-83092	NR_046026	626693		NR_046026	ENSMUSG00000085499	Gm15713	-	predicted gene 15713	ncRNA
5863	chr11	60094023	60094784	+	6.03022	NA	Intergenic	Intergenic	-10610	NM_009021	19377		NM_009021	ENSMUSG00000062115	Rai1	Gt1	retinoic acid induced 1	protein-coding
3872	chr6	62004724	62005387	+	6.03022	NA	intron (NM_001164316, intron 10 of 10)	intron (NM_001164316, intron 10 of 10)	-824245	NR_040287	100504262		NR_040287		A730020E08Rik	-	RIKEN cDNA A730020E08 gene	ncRNA
3730	chr4	88163485	88164885	+	6.03022	NA	intron (NM_001081184, intron 5 of 43)	intron (NM_001081184, intron 5 of 43)	42145	NR_030478	735282		NR_030478	ENSMUSG00000070077	Mir491	Mirn491|mir-491|mmu-mir-491	microRNA 491	ncRNA
2330	chr13	97212715	97213227	+	6.03022	NA	Intergenic	Intergenic	-14614	NM_010422	15212		NM_010422	ENSMUSG00000021665	Hexb	-	hexosaminidase B	protein-coding
631	chr2	23116811	23117405	+	6.02824	NA	3' UTR (NM_025979, exon 12 of 12)	3' UTR (NM_025979, exon 12 of 12)	38916	NM_025979	67121		NM_025979	ENSMUSG00000026779	Mastl	2700091H24Rik|GW|GWL|MAST-L|THC2	microtubule associated serine/threonine kinase-like	protein-coding
2497	chr7	95582354	95582725	+	6.02824	NA	Intergenic	Intergenic	-588705	NM_001310762	23966		NM_011858	ENSMUSG00000048078	Tenm4	Doc4|ELM2|Odz4|Ten-m4|l(7)-3Rn|l7Rn3|mKIAA1302	teneurin transmembrane protein 4	protein-coding
2652	chr13	115287609	115287816	+	6.02824	NA	Intergenic	Intergenic	-185748	NM_001033228	109700		NM_001033228	ENSMUSG00000042284	Itga1	CD49A|E130012M19Rik|Vla1	integrin alpha 1	protein-coding
566	chr3	118904122	118904408	+	6.02824	NA	intron (NM_170778, intron 10 of 22)	intron (NM_170778, intron 10 of 22)	342085	NM_170778	99586		NM_170778	ENSMUSG00000033308	Dpyd	DHPDHase|DPD|E330028L06Rik	dihydropyrimidine dehydrogenase	protein-coding
4757	chr10	124665080	124665480	+	6.02824	NA	Intergenic	UCON11|Unknown|Unknown	196206	NR_028310	75030		NR_028310	ENSMUSG00000121661	4930503E24Rik	-	eukaryotic translation initiation factor 3, subunit I pseudogene	pseudo
414	chr15	44743140	44743407	+	6.02306	NA	intron (NM_001032727, intron 1 of 5)	intron (NM_001032727, intron 1 of 5)	3597	NM_001358584	319613		NM_176998	ENSMUSG00000022340	Sybu	Golsyn	syntabulin (syntaxin-interacting)	protein-coding
4195	chr6	87671970	87672561	+	6.02306	NA	promoter-TSS (NM_024251)	promoter-TSS (NM_024251)	-97	NM_001170489	72103		NM_024251	ENSMUSG00000030051	Aplf	2010301N04Rik	aprataxin and PNKP like factor	protein-coding
4973	chr11	17678543	17679094	+	6.02212	NA	Intergenic	Intergenic	275057	NM_026576	68145		NM_026576	ENSMUSG00000016984	Etaa1	5730466H23Rik	Ewing tumor-associated antigen 1	protein-coding
3740	chr4	94978750	94979239	+	6.02212	NA	intron (NM_177239, intron 1 of 19)	CpG	106	NM_177239	320713		NM_177239	ENSMUSG00000062627	Mysm1	C130067A03Rik|C530050H10Rik	myb-like, SWIRM and MPN domains 1	protein-coding
5346	chr14	63756016	63756899	+	6.01773	NA	intron (NM_173393, intron 1 of 2)	intron (NM_173393, intron 1 of 2)	29268	NR_030611	100124452		NR_030611	ENSMUSG00000076049	Mir598	Mirn598|mir-598|mmu-mir-598	microRNA 598	ncRNA
1393	chr13	35627719	35628415	+	6.01761	NA	Intergenic	Intergenic	-31795	NM_009881	12593		NM_009881	ENSMUSG00000059288	Cdyl	-	chromodomain protein, Y chromosome-like	protein-coding
2962	chr9	117081489	117082098	+	6.01761	NA	intron (NM_178660, intron 2 of 13)	intron (NM_178660, intron 2 of 13)	170690	NM_178660	207181		NM_178660	ENSMUSG00000039607	Rbms3	6720477E09Rik|8430436O14Rik	RNA binding motif, single stranded interacting protein	protein-coding
1304	chr1	179319210	179319965	+	6.01761	NA	intron (NM_027188, intron 5 of 11)	intron (NM_027188, intron 5 of 11)	198454	NM_027188	69726		NM_027188	ENSMUSG00000055067	Smyd3	2410008A19Rik|Zmynd1	SET and MYND domain containing 3	protein-coding
4104	chr19	45979571	45979879	+	6.01719	NA	intron (NM_198296, intron 1 of 25)	intron (NM_198296, intron 1 of 25)	-18412	NR_152221	100174921		NR_152221	ENSMUSG00000097690	4930505N22Rik	-	RIKEN cDNA 4930505N22 gene	ncRNA
3816	chr6	54490884	54491151	+	6.01719	NA	intron (NM_001167860, intron 7 of 8)	intron (NM_001167860, intron 7 of 8)	-60796	NR_033635	100042056		NM_198118	ENSMUSG00000073067	9130019P16Rik	6430501H15Rik	RIKEN cDNA 9130019P16 gene	ncRNA
5098	chr14	54528321	54528659	+	6.01719	NA	Intergenic	Intergenic	-11020	NM_001313906	27374		NM_013768	ENSMUSG00000023110	Prmt5	Jbp1|Skb1	protein arginine N-methyltransferase 5	protein-coding
2942	chr18	61854260	61854797	+	6.01719	NA	intron (NM_001164491, intron 5 of 23)	intron (NM_001164491, intron 5 of 23)	57296	NM_198649	319713		NM_198649	ENSMUSG00000032735	Ablim3	D930036B08Rik	actin binding LIM protein family, member 3	protein-coding
12	chr1	73962887	73963231	+	6.01719	NA	intron (NM_027884, intron 18 of 34)	intron (NM_027884, intron 18 of 34)	-98593	NR_045311	109198		NR_045311	ENSMUSG00000100301	6030407O03Rik	-	RIKEN cDNA 6030407O03 gene	ncRNA
585	chr2	16535870	16536428	+	6.01225	NA	intron (NM_026162, intron 2 of 13)	intron (NM_026162, intron 2 of 13)	179845	NM_026162	67448		NM_026162	ENSMUSG00000026748	Plxdc2	1200007L24Rik|5430431D22Rik|Tem7r	plexin domain containing 2	protein-coding
4355	chr16	67014437	67014951	+	6.01225	NA	intron (NM_178721, intron 1 of 9)	intron (NM_178721, intron 1 of 9)	357576	NR_040512	75501		NR_040512	ENSMUSG00000092599	1700010K23Rik	-	RIKEN cDNA 1700010K23 gene	ncRNA
1388	chr5	149937453	149937747	+	6.01225	NA	Intergenic	Intergenic	-81075	NM_080468	140498		NM_080468	ENSMUSG00000053368	Rxfp2	Gpr106|Great|Lgr8	relaxin/insulin-like family peptide receptor 2	protein-coding
2863	chr14	20041213	20041477	+	6.0105	NA	Intergenic	L1MC5a|LINE|L1	41827	NM_026209	67509		NM_026209	ENSMUSG00000045107	Saysd1	1810063B07Rik|4930488P03Rik	SAYSVFN motif domain containing 1	protein-coding
1674	chr13	49044171	49044489	+	6.0105	NA	intron (NM_001290311, intron 27 of 28)	intron (NM_001290311, intron 27 of 28)	76218	NR_015601	68128		NR_015601	ENSMUSG00000120113	Fam120aos	C030044B11Rik	family with sequence similarity 120A, opposite strand	ncRNA
32	chr1	78782049	78782339	+	6.0105	NA	Intergenic	Intergenic	-34717	NM_021342	57814		NM_021342	ENSMUSG00000047330	Kcne4	MiRP3	potassium voltage-gated channel, Isk-related subfamily, gene 4	protein-coding
4030	chr4	97482698	97483736	+	6.01028	NA	Intergenic	Intergenic	-98726	NM_001122952	18027		NM_010905	ENSMUSG00000028565	Nfia	1110047K16Rik|9430022M17Rik|CTF|NF1-A|NF1A	nuclear factor I/A	protein-coding
2771	chr2	159064481	159064822	+	6.00873	NA	Intergenic	Intergenic	269844	NM_001291144	71715		NM_145742	ENSMUSG00000027655	Dhx35	1200009D07Rik|Ddx35	DEAH-box helicase 35	protein-coding
916	chr2	31974052	31974477	+	6.00646	NA	promoter-TSS (NM_172268)	promoter-TSS (NM_172268)	-186	NM_172268	227720		NM_172268	ENSMUSG00000001855	Nup214	CAN|D2H9S46E	nucleoporin 214	protein-coding
2203	chr17	81794609	81794934	+	6.00646	NA	Intergenic	Lx7|LINE|L1	-56384	NR_104580	20541		NM_011406	ENSMUSG00000054640	Slc8a1	D930008O12Rik|Ncx1	solute carrier family 8 (sodium/calcium exchanger), member 1	protein-coding
3007	chr11	108030751	108031098	+	6.00646	NA	intron (NM_011101, intron 5 of 16)	intron (NM_011101, intron 5 of 16)	34076	NR_106082	102465705		NR_106082	ENSMUSG00000098989	Mir7223	Gm28009|mmu-mir-7223	microRNA 7223	ncRNA
4707	chr6	124415176	124415577	+	6.00646	NA	promoter-TSS (NM_001277330)	promoter-TSS (NM_001277330)	-309	NM_008995	19305		NM_008995	ENSMUSG00000005069	Pex5	ESTM1|PTS1-BP|PTS1R|PXR1P|Pxr1	peroxisomal biogenesis factor 5	protein-coding
2290	chr9	64461656	64462096	+	6.00609	NA	intron (NM_172522, intron 1 of 22)	intron (NM_172522, intron 1 of 22)	76250	NM_001134399	214058		NM_172522	ENSMUSG00000036466	Megf11	2410080H04Rik|D130061K05	multiple EGF-like-domains 11	protein-coding
5582	chrX	161538277	161538898	+	6.0028	NA	Intergenic	Intergenic	-178449	NM_001103367	24004		NM_198409	ENSMUSG00000043518	Rai2	3f8	retinoic acid induced 2	protein-coding
5189	chr11	36121362	36121674	+	5.99996	NA	intron (NM_011856, intron 12 of 28)	intron (NM_011856, intron 12 of 28)	-140991	NM_170779	211652		NM_170779	ENSMUSG00000018849	Wwc1	Kibra	WW, C2 and coiled-coil domain containing 1	protein-coding
3944	chr6	78568860	78569402	+	5.99996	NA	Intergenic	Intergenic	-100257	NM_011260	19695		NM_011260	ENSMUSG00000030017	Reg3g	REG-3-gamma|reg III-gamma	regenerating islet-derived 3 gamma	protein-coding
381	chr12	86832185	86832546	+	5.99996	NA	Intergenic	Intergenic	52449	NM_145836	238330		NM_145836	ENSMUSG00000034168	Irf2bpl	6430527G18Rik|Eap1	interferon regulatory factor 2 binding protein-like	protein-coding
467	chr12	97921051	97921316	+	5.99996	NA	Intergenic	Intergenic	187410	NR_168899	102638980		NR_168899	ENSMUSG00000112812	Gm47415	Gm35412	predicted gene, 47415	ncRNA
431	chr15	50382261	50382527	+	5.99802	NA	Intergenic	Intergenic	506655	NM_001310485	83925		NM_032000	ENSMUSG00000038679	Trps1	D15Ertd586e	transcriptional repressor GATA binding 1	protein-coding
4680	chr8	102167584	102167813	+	5.99261	NA	Intergenic	Intergenic	617413	NM_009866	12552		NM_009866	ENSMUSG00000031673	Cdh11	Cad11|OSF-4	cadherin 11	protein-coding
960	chr8	113309244	113309512	+	5.99261	NA	Intergenic	Intergenic	-207904	NR_110476	78048		NR_110476		4930571O06Rik	-	RIKEN cDNA 4930571O06 gene	ncRNA
2989	chr7	131712946	131713370	+	5.99261	NA	Intergenic	Intergenic	152664	NM_001317350	12237		NM_009774	ENSMUSG00000066979	Bub3	-	BUB3 mitotic checkpoint protein	protein-coding
5354	chr14	65676059	65676567	+	5.9912	NA	intron (NM_001168318, intron 2 of 7)	intron (NM_001168318, intron 2 of 7)	9910	NM_001168318	71145		NM_028903	ENSMUSG00000022032	Scara5	4932433F15Rik|4933425F03Rik|Tesr	scavenger receptor class A, member 5	protein-coding
1996	chr9	46756114	46756548	+	5.98558	NA	Intergenic	Intergenic	-157272	NR_015605	73040		NM_175192	ENSMUSG00000099696	2900052N01Rik	-	RIKEN cDNA 2900052N01 gene	ncRNA
5966	chr1	70716777	70717605	+	5.98527	NA	intron (NM_029160, intron 16 of 16)	intron (NM_029160, intron 16 of 16)	-8524	NM_001310658	320460		NM_177164	ENSMUSG00000045648	Vwc2l	A830006F12Rik|Brl	von Willebrand factor C domain-containing protein 2-like	protein-coding
4416	chr16	77133356	77133982	+	5.98527	NA	Intergenic	LTR41|LTR|ERVL	119600	NM_013918	30940		NM_013918	ENSMUSG00000022867	Usp25	-	ubiquitin specific peptidase 25	protein-coding
777	chr5	127997790	127998245	+	5.98484	NA	intron (NM_172885, intron 3 of 8)	intron (NM_172885, intron 3 of 8)	365755	NM_177005	319804		NM_177005	ENSMUSG00000049971	Glt1d1	5730455A04Rik	glycosyltransferase 1 domain containing 1	protein-coding
4323	chr4	111522843	111523424	+	5.97994	NA	intron (NM_030231, intron 6 of 12)	intron (NM_030231, intron 6 of 12)	108127	NM_026279	67621		NM_026279	ENSMUSG00000028545	Bend5	2310026E23Rik	BEN domain containing 5	protein-coding
293	chr2	4512305	4512533	+	5.97704	NA	intron (NM_172475, intron 5 of 22)	MER3|DNA|hAT-Charlie	-47335	NM_001177844	209630		NM_172475	ENSMUSG00000026657	Frmd4a	2700017I06Rik|5330420J21|C230040M21Rik|Frmd4|Gm13190|mKIAA1294	FERM domain containing 4A	protein-coding
1595	chr9	30916035	30916285	+	5.97704	NA	intron (NM_001024139, intron 1 of 7)	intron (NM_001024139, intron 1 of 7)	4790	NM_001329420	235130		NM_001024139	ENSMUSG00000033453	Adamts15	-	ADAM metallopeptidase with thrombospondin type 1 motif 15	protein-coding
5688	chr7	35948679	35948926	+	5.97704	NA	Intergenic	Intergenic	-145813	NM_177739	668501		NM_177739	ENSMUSG00000044452	Zfp507	1810022O10Rik|A230056M16Rik|Gm480|Znf507|mKIAA1084	zinc finger protein 507	protein-coding
2572	chr9	81980931	81981467	+	5.97146	NA	intron (NM_001357477, intron 4 of 4)	intron (NM_001357477, intron 4 of 4)	117529	NM_175213	75033		NM_175213	ENSMUSG00000043289	Mei4	4930486G11Rik	meiotic double-stranded break formation protein 4	protein-coding
1378	chr15	92434895	92435499	+	5.97146	NA	intron (NM_001164593, intron 3 of 9)	intron (NM_001164593, intron 3 of 9)	38387	NM_001164593	239618		NM_001164593	ENSMUSG00000036218	Pdzrn4	1110017D07Rik|LNX4|SAMCAP3L|mKIAA3027	PDZ domain containing RING finger 4	protein-coding
4392	chr6	95089640	95089904	+	5.97146	NA	Intergenic	Intergenic	27859	NR_153843	102634268		NR_153843	ENSMUSG00000085413	Kbtbd8os	1700010K10Rik	kelch repeat and BTB (POZ) domain containing 8, opposite strand	ncRNA
2804	chr7	119146146	119146680	+	5.97146	NA	intron (NM_001024138, intron 1 of 1)	intron (NM_001024138, intron 1 of 1)	38125	NM_001024138	209776		NM_001024138	ENSMUSG00000066197	Gpr139	GPRg1|Gm495|PGR3	G protein-coupled receptor 139	protein-coding
867	chr1	152273835	152274853	+	5.97041	NA	Intergenic	Intergenic	112338	NM_025677	66637		NM_025677	ENSMUSG00000014980	Tsen15	5730449L18Rik|Sen15	tRNA splicing endonuclease subunit 15	protein-coding
81	chr15	11054101	11054416	+	5.96823	NA	Intergenic	L2c|LINE|L2	-10515	NM_175501	239337		NM_175501	ENSMUSG00000047497	Adamts12	ADAMTS-12	ADAM metallopeptidase with thrombospondin type 1 motif 12	protein-coding
1656	chr6	22493758	22494074	+	5.96823	NA	Intergenic	Intergenic	-101818	NR_168027	105242605		NR_168027		Gm38773	-	predicted gene, 38773	ncRNA
790	chr5	129500910	129501201	+	5.96823	NA	promoter-TSS (NM_001378917)	promoter-TSS (NM_001378917)	-176	NM_172276	231769		NM_172276	ENSMUSG00000029439	Sfswap	1190005N23Rik|6330437E22Rik|SWAP|Sfrs8|Srsf8	splicing factor SWAP	protein-coding
3143	chr7	143594993	143595266	+	5.96823	NA	intron (NM_013742, intron 1 of 22)	intron (NM_013742, intron 1 of 22)	4961	NM_013742	27267		NM_013742	ENSMUSG00000010755	Cars1	CA3|Cars	cysteinyl-tRNA synthetase 1	protein-coding
451	chr15	53419663	53419963	+	5.96701	NA	Intergenic	L2|LINE|L2	-73630	NM_010162	14042		NM_010162	ENSMUSG00000061731	Ext1	-	exostosin glycosyltransferase 1	protein-coding
4259	chr12	77746552	77747193	+	5.96701	NA	Intergenic	Intergenic	336731	NM_001252616	53618		NM_016893	ENSMUSG00000021065	Fut8	-	fucosyltransferase 8	protein-coding
205	chr5	111208376	111208690	+	5.96701	NA	intron (NM_001267622, intron 6 of 22)	intron (NM_001267622, intron 6 of 22)	-122164	NM_001301666	56305		NM_019640	ENSMUSG00000050017	Pitpnb	PI-TP-beta	phosphatidylinositol transfer protein, beta	protein-coding
31	chr3	95980336	95980789	+	5.96628	NA	Intergenic	ERV3-16A3_I-int|LTR|ERVL	-4948	NR_045872	668224		NR_045872		Gm9054	EG668224	predicted gene 9054	ncRNA
1780	chr10	9043917	9044500	+	5.96337	NA	Intergenic	Intergenic	-158138	NM_175155	70097		NM_175155	ENSMUSG00000015305	Sash1	1100001C18Rik|2500002E12Rik|A330076K04Rik|mKIAA0790	SAM and SH3 domain containing 1	protein-coding
2240	chr2	122905638	122905973	+	5.96337	NA	Intergenic	Intergenic	123806	NM_021507	59010		NM_021507	ENSMUSG00000005803	Sqor	0610039J17Rik|4930557M22Rik|Sqrdl	sulfide quinone oxidoreductase	protein-coding
2288	chr2	128288128	128288394	+	5.96337	NA	Intergenic	Intergenic	-134425	NR_166620	100043729		NR_166620		Gm14010	-	predicted gene 14010	ncRNA
2114	chr13	71653821	71654081	+	5.95819	NA	Intergenic	Intergenic	309772	NM_010573	16371		NM_010573	ENSMUSG00000060969	Irx1	-	Iroquois homeobox 1	protein-coding
4127	chr8	69088594	69088962	+	5.9539	NA	promoter-TSS (NM_007509)	promoter-TSS (NM_007509)	42	NM_007509	11966		NM_007509	ENSMUSG00000006273	Atp6v1b2	Atp6b2|HO57	ATPase, H+ transporting, lysosomal V1 subunit B2	protein-coding
2899	chr18	50450791	50451016	+	5.95128	NA	Intergenic	Intergenic	117796	NM_026108	67365		NM_026108	ENSMUSG00000048875	Pudp	1700121L12Rik|GS1|Hdhd1|Hdhd1a	pseudouridine 5'-phosphatase	protein-coding
5244	chrX	72918259	72918715	+	5.94665	NA	promoter-TSS (NM_019405)	promoter-TSS (NM_019405)	-34	NM_010941	18194		NM_010941	ENSMUSG00000031349	Nsdhl	Bpa|H105E3|Str|XAP104	NAD(P) dependent steroid dehydrogenase-like	protein-coding
482	chr12	98674792	98675028	+	5.94665	NA	Intergenic	Intergenic	46768	NM_001289574	104871		NM_178914	ENSMUSG00000021007	Spata7	B230306G18Rik|HSD3	spermatogenesis associated 7	protein-coding
1006	chr1	162346530	162346784	+	5.94665	NA	intron (NM_001038619, intron 4 of 20)	intron (NM_001038619, intron 4 of 20)	123289	NR_029796	387210		NR_029796	ENSMUSG00000065516	Mir214	Mirn214|mir-214|mmu-mir-214	microRNA 214	ncRNA
3774	chr19	26750202	26750669	+	5.94524	NA	intron (NM_001347439, intron 2 of 7)	intron (NM_001347439, intron 2 of 7)	2032	NM_026003	67155		NM_011416	ENSMUSG00000024921	Smarca2	2610209L14Rik|SNF2alpha|Snf2l2|brahma|brm	SWI/SNF related, matrix associated, actin dependent regulator of chromatin, subfamily a, member 2	protein-coding
4534	chr10	102145234	102145437	+	5.94405	NA	intron (NM_001205098, intron 3 of 7)	intron (NM_001205098, intron 3 of 7)	-13523	NM_001162368	67569		NM_026243	ENSMUSG00000019888	Mgat4c	9130411I17Rik|GntIVh	MGAT4 family, member C	protein-coding
5518	chr5	20245262	20245939	+	5.94206	NA	intron (NM_001170746, intron 6 of 22)	MTE2b|LTR|ERVL-MaLR	338082	NM_001170745	50791		NM_015823	ENSMUSG00000040003	Magi2	AIP-1|Acvri1|Acvrinp1|Acvrip1|Magi-2|S-SCAM|mKIAA0705	membrane associated guanylate kinase, WW and PDZ domain containing 2	protein-coding
1597	chr9	31365176	31365764	+	5.94206	NA	intron (NM_001368846, intron 19 of 20)	RMER15-int|LTR|ERVL	20578	NR_165167	115487162		NR_165167		1700023A20Rik	-	RIKEN cDNA 1700023A20 gene	ncRNA
4913	chr14	39473433	39473741	+	5.94206	NA	promoter-TSS (NM_001190188)	promoter-TSS (NM_001190188)	-499	NM_001190187	18183		NM_008734	ENSMUSG00000041014	Nrg3	ska	neuregulin 3	protein-coding
5333	chrX	134686207	134687069	+	5.94206	NA	promoter-TSS (NR_045454)	promoter-TSS (NR_045454)	119	NM_001202500	100503043		NM_001202500	ENSMUSG00000049804	Armcx4	Gm195	armadillo repeat containing, X-linked 4	protein-coding
1448	chr6	12406518	12407081	+	5.94049	NA	intron (NM_001164805, intron 8 of 26)	intron (NM_001164805, intron 8 of 26)	-297219	NR_003631	625347		NM_001039041	ENSMUSG00000121657	Gm6578	EG625347	mitochondrial ribosomal protein L32 pseudogene	pseudo
2047	chr9	51633899	51634392	+	5.94049	NA	Intergenic	MLT2B4|LTR|ERVL	-131206	NM_175535	244867		NM_175535	ENSMUSG00000053199	Arhgap20	6530403F17Rik|A530023E23Rik|RARhoGAP|mKIAA1391	Rho GTPase activating protein 20	protein-coding
510	chr1	11268801	11269198	+	5.93923	NA	intron (NM_029525, intron 37 of 39)	intron (NM_029525, intron 37 of 39)	5036	NM_001033636	109294		NM_029525	ENSMUSG00000048960	Prex2	6230420N16Rik|C030045D06Rik|D430013K02|Depdc2|P-Rex2	phosphatidylinositol-3,4,5-trisphosphate-dependent Rac exchange factor 2	protein-coding
1189	chr1	168128195	168128618	+	5.93923	NA	intron (NM_008783, intron 7 of 7)	intron (NM_008783, intron 7 of 7)	303763	NM_001291508	18514		NM_008783	ENSMUSG00000052534	Pbx1	2310056B04Rik|D230003C07Rik|Pbx-1	pre B cell leukemia homeobox 1	protein-coding
1806	chr9	40575256	40575610	+	5.93237	NA	Intergenic	Intergenic	-44050	NM_001357617	235283		NM_172768	ENSMUSG00000040111	Gramd1b	3222402H23|A930008A22Rik|mKIAA1201	GRAM domain containing 1B	protein-coding
4086	chr16	41258474	41258751	+	5.93237	NA	intron (NM_001361281, intron 2 of 8)	intron (NM_001361281, intron 2 of 8)	-274214	NM_001347236	268890		NM_175548	ENSMUSG00000061080	Lsamp	5430428I19|B130007O04Rik|D930023J12Rik|Gm29907|Lam|Lamp	limbic system-associated membrane protein	protein-coding
2181	chr13	86573926	86574182	+	5.93237	NA	Intergenic	Intergenic	-527259	NM_007749	12867		NM_007749	ENSMUSG00000017778	Cox7c	COXVIIc|Cox7c1	cytochrome c oxidase subunit 7C	protein-coding
6112	chr5	91468177	91468502	+	5.93237	NA	Intergenic	Lx7|LINE|L1	-49361	NM_145562	231440		NM_145562	ENSMUSG00000034981	Parm1	2210012L08Rik|9130213B05Rik	prostate androgen-regulated mucin-like protein 1	protein-coding
6029	chr7	49029109	49029420	+	5.93173	NA	intron (NM_001111016, intron 2 of 38)	intron (NM_001111016, intron 2 of 38)	70191	NM_001111016	78286		NM_175272	ENSMUSG00000052512	Nav2	5330421F07Rik|HELAD1|POMFIL2|RAINB1|RAINB2|Unc53H2|mKIAA3015	neuron navigator 2	protein-coding
4177	chr19	50911115	50911318	+	5.93173	NA	Intergenic	Intergenic	-232570	NM_001290356	58178		NM_021377	ENSMUSG00000043531	Sorcs1	Sorcs|mSorCS	sortilin-related VPS10 domain containing receptor 1	protein-coding
4771	chr10	129674118	129674376	+	5.93173	NA	Intergenic	Intergenic	-3730	NM_146285	258282		NM_146285	ENSMUSG00000058513	Or6c211	MOR110-10|Olfr801	olfactory receptor family 6 subfamily C member 211	protein-coding
3089	chr18	78223312	78223613	+	5.93123	NA	intron (NM_207651, intron 3 of 21)	intron (NM_207651, intron 3 of 21)	-17022	NM_001110274	27411		NM_030683	ENSMUSG00000024552	Slc14a2	UT-A1|UT-A3	solute carrier family 14 (urea transporter), member 2	protein-coding
288	chr3	109732527	109733443	+	5.93123	NA	Intergenic	Intergenic	158978	NM_146139	57257		NM_020505	ENSMUSG00000033721	Vav3	A530094I06Rik|Idd18.1	vav 3 oncogene	protein-coding
3838	chr8	48204146	48205037	+	5.92979	NA	Intergenic	Intergenic	94578	NM_001161515	320685		NM_178788	ENSMUSG00000031562	Dctd	6030466N05Rik	dCMP deaminase	protein-coding
1585	chr9	28302829	28303309	+	5.9221	NA	Intergenic	Intergenic	-101259	NM_177906	330908		NM_177906	ENSMUSG00000062257	Opcml	2900075O15Rik|3732419F12|B930023M13Rik|C230027C17|Gm181|Obcam	opioid binding protein/cell adhesion molecule-like	protein-coding
1641	chr6	18655137	18655681	+	5.92156	NA	Intergenic	Intergenic	-140540	NM_080285	30785		NM_080285	ENSMUSG00000000416	Cttnbp2	3010022N24Rik|4732477G22Rik|6430526E05|9130022E09Rik|Cortbp2|ORF4|mKIAA1758	cortactin binding protein 2	protein-coding
2358	chr13	100892411	100892927	+	5.92156	NA	Intergenic	Intergenic	-59242	NM_022885	69048		NM_022885	ENSMUSG00000021629	Slc30a5	1810010K08Rik|ZNT5|ZTL1|ZnT-5|Zntl1	solute carrier family 30 (zinc transporter), member 5	protein-coding
2255	chr2	123616772	123617444	+	5.92156	NA	Intergenic	Intergenic	-472861	NM_001290997	214968		NM_172537	ENSMUSG00000027200	Sema6d	1110067B02Rik|D330011G23|mKIAA1479	sema domain, transmembrane domain (TM), and cytoplasmic domain, (semaphorin) 6D	protein-coding
602	chr3	125190481	125191444	+	5.92156	NA	Intergenic	Intergenic	-213129	NM_022565	64580		NM_022565	ENSMUSG00000027971	Ndst4	4930439H17Rik	N-deacetylase/N-sulfotransferase (heparin glucosaminyl) 4	protein-coding
4921	chr6	143243130	143243381	+	5.9209	NA	Intergenic	Intergenic	-2633	NR_027803	52285		NM_001033129		D6Ertd474e	1700001I24Rik	DNA segment, Chr 6, ERATO Doi 474, expressed	ncRNA
1851	chr9	42896712	42896950	+	5.92006	NA	intron (NM_175481, intron 1 of 20)	intron (NM_175481, intron 1 of 20)	47540	NM_175481	110637		NM_175481	ENSMUSG00000032017	Grik4	6330551K01Rik|GluK4|GluRgamma1|KA-1|KA1	glutamate receptor, ionotropic, kainate 4	protein-coding
50	chr3	96635380	96635635	+	5.92006	NA	promoter-TSS (NR_027844)	promoter-TSS (NR_027844)	77	NM_001162387	18632		NM_011069	ENSMUSG00000028102	Pex11b	PEX11beta|Pex11pbeta	peroxisomal biogenesis factor 11 beta	protein-coding
2429	chr2	136485968	136486177	+	5.92006	NA	Intergenic	Intergenic	-46249	NM_175667	319196		NM_175667	ENSMUSG00000074771	Ankef1	Ankrd5	ankyrin repeat and EF-hand domain containing 1	protein-coding
3576	chr12	28505665	28506140	+	5.91131	NA	intron (NM_001373956, intron 10 of 11)	intron (NM_001373956, intron 10 of 11)	42435	NM_001177964	68511		NM_001177964	ENSMUSG00000020633	Dcdc2c	1110015M06Rik	doublecortin domain containing 2C	protein-coding
3985	chr12	56160837	56161180	+	5.90678	NA	Intergenic	Intergenic	-92235	NR_045048	100503961		NR_045048	ENSMUSG00000112164	Gm19990	-	predicted gene, 19990	ncRNA
5770	chr5	60631432	60631987	+	5.90507	NA	Intergenic	Intergenic	-645707	NR_040682	71057		NR_040682	ENSMUSG00000106013	4933402J10Rik	-	RIKEN cDNA 4933402J10 gene	ncRNA
3297	chr8	12200791	12201278	+	5.90275	NA	Intergenic	Intergenic	-184737	NR_027975	434280		NM_001013812		Sox1ot	EG434280|Gm5607	Sox1 overlapping transcript	ncRNA
3267	chr8	8182728	8183294	+	5.89989	NA	Intergenic	Intergenic	478231	NM_001368299	13642		NM_010111	ENSMUSG00000001300	Efnb2	ELF-2|Epl5|Eplg5|Htk-L|LERK-5|Lerk5|NLERK-1	ephrin B2	protein-coding
5578	chr1	41559128	41559517	+	5.89989	NA	Intergenic	Intergenic	-26011	NR_168323	105243912		NR_168323		Gm39631	-	predicted gene, 39631	ncRNA
1263	chr2	53869737	53869945	+	5.89989	NA	Intergenic	(CA)n|Simple_repeat|Simple_repeat	-172971	NR_169308	102635781		NM_001378665		Idi1-ps1	Gm13502|Gm38481	isopentenyl-diphosphate delta isomerase, pseudogene 1	pseudo
1020	chr15	76477100	76477628	+	5.89989	NA	promoter-TSS (NM_001331153)	promoter-TSS (NM_001331153)	2	NR_138588	15499		NM_008296	ENSMUSG00000022556	Hsf1	HSTF|HSTF 1|Hsf1alpha|Hsf1beta	heat shock factor 1	protein-coding
299	chr3	109818548	109819063	+	5.89989	NA	intron (NM_001163349, intron 5 of 5)	intron (NM_001163349, intron 5 of 5)	244798	NM_146139	57257		NM_020505	ENSMUSG00000033721	Vav3	A530094I06Rik|Idd18.1	vav 3 oncogene	protein-coding
455	chr5	116830750	116831032	+	5.89989	NA	Intergenic	Intergenic	-239074	NM_026886	68955		NM_026886	ENSMUSG00000063919	Srrm4	1500001A10Rik|B230202K19Rik|bv|mKIAA1853|nSR100	serine/arginine repetitive matrix 4	protein-coding
5115	chr17	27401248	27401562	+	5.89626	NA	Intergenic	Intergenic	43308	NR_106077	102466228		NR_106077	ENSMUSG00000106215	Mir7218	mmu-mir-7218	microRNA 7218	ncRNA
5856	chr11	57645192	57645472	+	5.89626	NA	promoter-TSS (NM_134189)	promoter-TSS (NM_134189)	-110	NM_134189	171212		NM_134189	ENSMUSG00000020520	Galnt10	C330012K04Rik|GalNAc-T10|GalNAc-T9|Galnt9|ppGaNTase	polypeptide N-acetylgalactosaminyltransferase 10	protein-coding
2070	chr17	77577140	77577791	+	5.89626	NA	Intergenic	Intergenic	622560	NR_168063	102634780		NR_167677	ENSMUSG00000117648	Gm32282	-	predicted gene, 32282	ncRNA
556	chr1	34284418	34284946	+	5.89153	NA	intron (NM_134448, intron 83 of 97)	intron (NM_134448, intron 83 of 97)	-106518	NR_165804	108167617		NR_165804	ENSMUSG00000096992	Gm26788	-	predicted gene, 26788	ncRNA
5426	chr5	39490997	39491321	+	5.89153	NA	intron (NR_045416, intron 3 of 5)	PB1D10|SINE|Alu	112415	NR_045416	75095		NR_045416	ENSMUSG00000106741	4930513D17Rik	-	RIKEN cDNA 4930513D17 gene	ncRNA
1316	chr9	12647189	12647563	+	5.88709	NA	Intergenic	Intergenic	458479	NR_040755	78219		NR_040755	ENSMUSG00000111830	4930568E12Rik	-	RIKEN cDNA 4930568E12 gene	ncRNA
439	chr12	94301246	94301602	+	5.88709	NA	Intergenic	Intergenic	374086	NR_106175	102465890		NR_106175	ENSMUSG00000098498	Mir8099-1	Gm27917|mmu-mir-8099-1	microRNA 8099-1	ncRNA
3167	chr11	118968681	118968955	+	5.88709	NA	Intergenic	Intergenic	-19363	NM_001359574	238011		NM_001030291	ENSMUSG00000046697	Enpp7	Alk-SMase|E-NPP 7|Gm254|NPP-7	ectonucleotide pyrophosphatase/phosphodiesterase 7	protein-coding
4272	chr12	79707797	79708399	+	5.88406	NA	intron (NM_009014, intron 8 of 10)	intron (NM_009014, intron 8 of 10)	216635	NR_131075	77290		NR_131073	ENSMUSG00000112765	9430078K24Rik	-	RIKEN cDNA 9430078K24 gene	ncRNA
4863	chr17	9167369	9167745	+	5.88364	NA	non-coding (NR_027881, exon 1 of 3)	non-coding (NR_027881, exon 1 of 3)	465	NR_027881	67791		NR_027881	ENSMUSG00000097049	6530411M01Rik	-	RIKEN cDNA 6530411M01 gene	ncRNA
2009	chr2	105302298	105302534	+	5.88141	NA	intron (NM_028747, intron 3 of 3)	intron (NM_028747, intron 3 of 3)	78074	NM_028747	74088		NM_028747	ENSMUSG00000055312	Them7	0610012H03Rik	thioesterase superfamily member 7	protein-coding
317	chr2	5714633	5714961	+	5.87903	NA	promoter-TSS (NM_001290374)	promoter-TSS (NM_001290374)	-35	NM_001290374	227541		NM_177343	ENSMUSG00000039145	Camk1d	A630059D12Rik|CKLiK|CaMKIdelta|E030025C11Rik|mCKLiK	calcium/calmodulin-dependent protein kinase ID	protein-coding
4142	chr16	52900803	52901167	+	5.87903	NA	Intergenic	Intergenic	-85241	NR_040495	73820		NR_040495	ENSMUSG00000116611	4930404A05Rik	-	RIKEN cDNA 4930404A05 gene	ncRNA
1984	chr17	66880764	66881468	+	5.87903	NA	intron (NM_001357625, intron 15 of 32)	intron (NM_001357625, intron 15 of 32)	145119	NR_049205	100885844		NR_049205	ENSMUSG00000093508	Mir5709	Gm22041|mir-5709|mmu-mir-5709	microRNA 5709	ncRNA
1733	chr1	193727548	193727754	+	5.87903	NA	Intergenic	Intergenic	-217441	NR_166150	70800		NR_166150		Mir205hg	4631405K08Rik	Mir205 host gene	ncRNA
5268	chr5	7398332	7398859	+	5.87736	NA	Intergenic	Intergenic	-54217	NM_001163223	207618		NM_001163223	ENSMUSG00000092094	Zfp804b	Gm441	zinc finger protein 804B	protein-coding
3099	chr18	78776659	78777375	+	5.87736	NA	intron (NM_053099, intron 5 of 5)	intron (NM_053099, intron 5 of 5)	-180067	NM_207651	27411		NM_030683	ENSMUSG00000024552	Slc14a2	UT-A1|UT-A3	solute carrier family 14 (urea transporter), member 2	protein-coding
4098	chr19	45302091	45302553	+	5.87613	NA	intron (NR_167743, intron 1 of 1)	intron (NR_167743, intron 1 of 1)	1015	NR_167743	102639746		NR_167743	ENSMUSG00000100417	Gm29595	-	predicted gene 29595	ncRNA
1039	chr13	6395733	6396007	+	5.87266	NA	Intergenic	Intergenic	-152287	NM_001360106	69617		NM_145131	ENSMUSG00000021193	Pitrm1	2310012C15Rik|MP-1|MP1|Ntup1|PreP|mKIAA1104	pitrilysin metallepetidase 1	protein-coding
82	chr15	11267792	11268008	+	5.87266	NA	intron (NM_175501, intron 12 of 23)	intron (NM_175501, intron 12 of 23)	131758	NM_033074	110960		NM_033074	ENSMUSG00000022241	Tars1	D15Wsu59e|Tars|ThrRS	threonyl-tRNA synthetase 1	protein-coding
3810	chr16	31070822	31071074	+	5.87266	NA	intron (NM_198626, intron 1 of 3)	intron (NM_198626, intron 1 of 3)	10484	NM_198626	268880		NM_198626	ENSMUSG00000047434	Xxylt1	-	xyloside xylosyltransferase 1	protein-coding
2087	chr17	78937040	78937255	+	5.87266	NA	promoter-TSS (NM_028611)	promoter-TSS (NM_028611)	12	NM_028611	73694		NM_028611	ENSMUSG00000024082	Ndufaf7	2410091C18Rik|PRO1853	NADH:ubiquinone oxidoreductase complex assembly factor 7	protein-coding
2667	chr13	117281425	117282014	+	5.87187	NA	Intergenic	Intergenic	61146	NM_010330	13723		NM_010330	ENSMUSG00000021728	Emb	Gp70	embigin	protein-coding
4711	chr17	3356283	3356903	+	5.87089	NA	intron (NM_001122998, intron 1 of 26)	intron (NM_001122998, intron 1 of 26)	30020	NM_001122998	24001		NM_011878	ENSMUSG00000023800	Tiam2	3000002F19Rik|STEF|mKIAA2016	T cell lymphoma invasion and metastasis 2	protein-coding
5797	chr17	61033642	61033968	+	5.86503	NA	Intergenic	Intergenic	1847512	NM_207654	13640		NM_010109	ENSMUSG00000048915	Efna5	AL-1|EFL-5|Ephrin-A5|Epl7|LERK-7|RAGS	ephrin A5	protein-coding
862	chr3	143423537	143424129	+	5.86503	NA	Intergenic	Intergenic	180778	NR_040551	320072		NR_040551	ENSMUSG00000105923	A830019L24Rik	-	RIKEN cDNA A830019L24 gene	ncRNA
5296	chr5	10861901	10862235	+	5.86436	NA	Intergenic	RMER5|LTR|ERV1	-2961	NR_003596	623849		NR_003596	ENSMUSG00000091422	Gm6455	EG623849	predicted gene 6455	pseudo
148	chr15	24642044	24642551	+	5.86436	NA	Intergenic	Intergenic	771467	NM_027395	70350		NM_027395	ENSMUSG00000045763	Basp1	2610024P12Rik|CAP-23|CAP23|Ckap3|NAP-22|NAP22	brain abundant, membrane attached signal protein 1	protein-coding
534	chr1	28409323	28410255	+	5.85975	NA	Intergenic	Intergenic	370463	NM_001013750	210962		NM_001013750	ENSMUSG00000048411	Spata31e5	Gm597	spermatogenesis associated 31 subfamily E member 5	protein-coding
3653	chr10	66885339	66885984	+	5.85975	NA	Intergenic	Intergenic	34723	NR_138561	68488		NR_138560		1110002J07Rik	-	RIKEN cDNA 1110002J07 gene	ncRNA
4236	chr10	81357401	81357624	+	5.85975	NA	promoter-TSS (NM_028657)	promoter-TSS (NM_028657)	21	NM_028657	73822		NM_028657	ENSMUSG00000034854	Mfsd12	C19orf28|F630110N24Rik|Wdt1|gr	major facilitator superfamily domain containing 12	protein-coding
259	chr1	89661986	89662371	+	5.85831	NA	intron (NM_178119, intron 6 of 17)	intron (NM_178119, intron 6 of 17)	21714	NR_015540	74403		NR_015540		4933400F21Rik	1700091C04Rik|4930565K10Rik	RIKEN cDNA 4933400F21 gene	ncRNA
5008	chr4	144999995	145000378	+	5.85831	NA	intron (NM_001276465, intron 67 of 69)	intron (NM_001276465, intron 67 of 69)	107049	NM_001357275	20148		NM_011303	ENSMUSG00000066026	Dhrs3	Rsdr1|retSDR1	dehydrogenase/reductase 3	protein-coding
5077	chr3	12208152	12208462	+	5.85625	NA	Intergenic	Lx8|LINE|L1	-363948	NR_040751	100038545		NR_040751	ENSMUSG00000104015	Gm10745	-	predicted gene 10745	ncRNA
3676	chr10	71857410	71858012	+	5.85625	NA	Intergenic	Intergenic	122994	NR_003644	108950		NM_175390		1700049L16Rik	-	hematological and neurological expressed 1-like pseudogene	pseudo
3104	chrX	17712762	17713247	+	5.84925	NA	Intergenic	L1MEd|LINE|L1	-140679	NM_001313745	72018		NM_028058	ENSMUSG00000025040	Fundc1	1500005J14Rik|1810033P05Rik	FUN14 domain containing 1	protein-coding
1671	chr6	27824103	27824401	+	5.84925	NA	intron (NM_008174, intron 3 of 10)	L1MC4a|LINE|L1	112498	NR_030420	735266		NR_030420	ENSMUSG00000076067	Mir592	Mirn592|mir-592|mmu-mir-592	microRNA 592	ncRNA
4288	chr12	81799028	81799306	+	5.84925	NA	Intergenic	RLTR18-int|LTR|ERVK	-17997	NM_177395	338372		NM_177395	ENSMUSG00000042724	Map3k9	E130314H24Rik|Mlk1|Prke1	mitogen-activated protein kinase kinase kinase 9	protein-coding
2777	chr18	48278035	48278262	+	5.84703	NA	Intergenic	Intergenic	232813	NM_001025388	433182		NM_001025388	ENSMUSG00000059040	Eno1b	EG433182|Eno-1|Eno1|Gm5506|NNE	enolase 1B, retrotransposed	protein-coding
394	chr12	89232240	89232964	+	5.84703	NA	intron (NM_172544, intron 4 of 19)	intron (NM_172544, intron 4 of 19)	279212	NM_172544	18191		NM_172544	ENSMUSG00000066392	Nrxn3	-	neurexin III	protein-coding
3890	chr16	37562788	37563132	+	5.84313	NA	intron (NM_001042499, intron 4 of 7)	intron (NM_001042499, intron 4 of 7)	-17193	NR_027778	15233		NM_013547	ENSMUSG00000022821	Hgd	Hgo|aku	homogentisate 1, 2-dioxygenase	protein-coding
2178	chr11	70822020	70822433	+	5.84313	NA	Intergenic	Intergenic	-9665	NM_001045526	327957		NM_001045526	ENSMUSG00000057135	Scimp	A430084P05Rik	SLP adaptor and CSK interacting membrane protein	protein-coding
5184	chr11	33670212	33670808	+	5.84225	NA	intron (NM_001190885, intron 1 of 8)	intron (NM_001190885, intron 1 of 8)	10172	NM_001363115	70357		NM_027398	ENSMUSG00000053519	Kcnip1	KCHIP1|Kchip1.2	Kv channel-interacting protein 1	protein-coding
1247	chr2	51657571	51657851	+	5.83774	NA	non-coding (NR_040639, exon 7 of 7)	non-coding (NR_040639, exon 7 of 7)	30200	NM_199158	387511		NM_199158	ENSMUSG00000056115	Tas2r134	T2R134|Tas2r34	taste receptor, type 2, member 134	protein-coding
753	chr12	106839748	106840085	+	5.83774	NA	Intergenic	Intergenic	116016	NR_166741	105245067		NR_166741	ENSMUSG00000086319	Gm16087	-	predicted gene 16087	ncRNA
1344	chr5	146794934	146795171	+	5.83774	NA	promoter-TSS (NM_011669)	promoter-TSS (NM_011669)	-96	NM_011669	22217		NM_011669	ENSMUSG00000029640	Usp12	Ubh1	ubiquitin specific peptidase 12	protein-coding
1068	chr15	79834243	79834644	+	5.83296	NA	promoter-TSS (NM_028763)	promoter-TSS (NM_028763)	-110	NM_001013362	504193		NM_029079	ENSMUSG00000089837	Npcd	Cbx6-Nptxr	neuronal pentraxin chromo domain	protein-coding
1651	chr13	47478342	47478649	+	5.83131	NA	Intergenic	Intergenic	-189055	NR_153835	74939		NR_153835	ENSMUSG00000114509	4930471G24Rik	-	RIKEN cDNA 4930471G24 gene	ncRNA
3040	chr18	70850671	70851286	+	5.83131	NA	Intergenic	L1ME2z|LINE|L1	282686	NM_001311071	17191		NM_010773	ENSMUSG00000024513	Mbd2	MBD2a	methyl-CpG binding domain protein 2	protein-coding
744	chr5	124552583	124552917	+	5.83131	NA	promoter-TSS (NM_026409)	promoter-TSS (NM_026409)	-114	NM_026409	67848		NM_026409	ENSMUSG00000029389	Ddx55	2810021H22Rik|mKIAA1595	DEAD box helicase 55	protein-coding
1119	chr5	143112774	143113059	+	5.83131	NA	5' UTR (NM_207110, exon 1 of 17)	5' UTR (NM_207110, exon 1 of 17)	104	NM_001359851	108086		NM_080561	ENSMUSG00000045078	Rnf216	2810055G22Rik|F830018F18Rik|TRIAD3|UIP83|Ubce7ip1	ring finger protein 216	protein-coding
5561	chrX	158715795	158716097	+	5.83131	NA	Intergenic	Intergenic	-539836	NM_001346675	110651		NM_148945	ENSMUSG00000031309	Rps6ka3	MAPKAPK-1b|MPK-9|Rsk2|S6K-alpha3|p90RSK3|pp90RSK2	ribosomal protein S6 kinase polypeptide 3	protein-coding
53	chr1	82191847	82192378	+	5.83044	NA	Intergenic	Intergenic	60196	NR_105762	102466629		NR_105762	ENSMUSG00000098797	Mir6344	Gm27840|mmu-mir-6344	microRNA 6344	ncRNA
4529	chr10	101816477	101817132	+	5.83044	NA	intron (NM_001205098, intron 1 of 7)	intron (NM_001205098, intron 1 of 7)	44112	NR_037211	100526516		NR_037211	ENSMUSG00000092952	Mir3059	mir-3059|mmu-mir-3059	microRNA 3059	ncRNA
1684	chr6	28877948	28878517	+	5.82869	NA	intron (NM_019776, intron 17 of 23)	intron (NM_019776, intron 17 of 23)	-46485	NM_138682	192198		NM_138682	ENSMUSG00000049939	Lrrc4	MBAG1|NGL-2|NGL2|NLG-2|Nag14	leucine rich repeat containing 4	protein-coding
1833	chr9	41784615	41785237	+	5.82869	NA	Intergenic	Intergenic	203000	NR_029822	387236		NR_029822	ENSMUSG00000093354	Mir125b-1	Mirn125b|Mirn125b-1|mir-125b-1	microRNA 125b-1	ncRNA
2111	chr13	71358915	71359430	+	5.82869	NA	Intergenic	L1M2|LINE|L1	252083	NR_130325	100316804		NR_130325	ENSMUSG00000080580	Mir466f-4	Mirn466f-4|mmu-mir-466f-4	microRNA 466f-4	ncRNA
5780	chr14	93978218	93979091	+	5.82869	NA	Intergenic	Intergenic	-87975	NM_001346722	211712		NM_001081377	ENSMUSG00000055421	Pcdh9	-	protocadherin 9	protein-coding
3828	chr6	56831764	56832125	+	5.82601	NA	promoter-TSS (NM_012056)	promoter-TSS (NM_012056)	-115	NM_012056	27055		NM_012056	ENSMUSG00000029781	Fkbp9	1810014L23|FKBP-63|FKBP-9|FKBP60|FKBP63|FKBP65RS	FK506 binding protein 9	protein-coding
17	chr3	95133777	95134094	+	5.82601	NA	promoter-TSS (NM_027013)	promoter-TSS (NM_027013)	77	NM_027013	69269		NM_027013		Scnm1	3110001I17Rik|Scnm1-ps	sodium channel modifier 1	protein-coding
732	chr15	67342080	67342949	+	5.82485	NA	intron (NR_045140, intron 7 of 8)	intron (NR_045140, intron 7 of 8)	115745	NR_045140	69334		NR_045140	ENSMUSG00000102069	1700012I11Rik	-	RIKEN cDNA 1700012I11 gene	ncRNA
572	chr3	120478263	120478849	+	5.82485	NA	intron (NR_130170, intron 12 of 18)	intron (NR_130170, intron 12 of 18)	408176	NR_130170	320739		NR_130170		6530403H02Rik	-	RIKEN cDNA 6530403H02 gene	ncRNA
3056	chr7	133081280	133082602	+	5.82369	NA	promoter-TSS (NM_001347623)	promoter-TSS (NM_001347623)	-81	NM_001347623	13017		NM_009980	ENSMUSG00000030970	Ctbp2	D7Ertd45e|Gtrgeo6|Ribeye	C-terminal binding protein 2	protein-coding
4608	chr4	131569180	131569689	+	5.82139	NA	Intergenic	Intergenic	141106	NR_166702	105247176		NR_166702		Gm42321	Gm16080	predicted gene, 42321	ncRNA
4976	chr11	17768252	17769278	+	5.82138	NA	Intergenic	Intergenic	185110	NM_026576	68145		NM_026576	ENSMUSG00000016984	Etaa1	5730466H23Rik	Ewing tumor-associated antigen 1	protein-coding
1521	chr2	68048547	68049575	+	5.82138	NA	intron (NM_001379324, intron 5 of 6)	intron (NM_001379324, intron 5 of 6)	-55611	NM_020283	26877		NM_020283	ENSMUSG00000034780	B3galt1	beta3Gal-T1	UDP-Gal:betaGlcNAc beta 1,3-galactosyltransferase, polypeptide 1	protein-coding
3841	chr16	32659347	32659661	+	5.81731	NA	intron (NM_016788, intron 1 of 15)	intron (NM_016788, intron 1 of 15)	8693	NR_033493	675921		NR_033493	ENSMUSG00000075265	Tnk2os	Gm10818	tyrosine kinase, non-receptor 2, opposite strand	ncRNA
2533	chr9	75610874	75611245	+	5.81731	NA	5' UTR (NM_016711, exon 1 of 10)	5' UTR (NM_016711, exon 1 of 10)	266	NM_016711	50876		NM_016711	ENSMUSG00000032186	Tmod2	N-Tmod|NTMOD	tropomodulin 2	protein-coding
2332	chr11	78032257	78032688	+	5.81731	NA	exon (NM_183286, exon 1 of 5)	exon (NM_183286, exon 1 of 5)	159	NM_183286	70451		NM_183286	ENSMUSG00000020834	Dhrs13	2610209N15Rik	dehydrogenase/reductase 13	protein-coding
2720	chr18	39716836	39717272	+	5.8137	NA	Intergenic	Intergenic	-56443	NM_011033	18459		NM_011033	ENSMUSG00000051732	Pabpc2	Pabp|Pabp+|Pabp2	poly(A) binding protein, cytoplasmic 2	protein-coding
5009	chr2	174203275	174203682	+	5.8137	NA	Intergenic	Intergenic	-19560	NR_040530	100038374		NR_040530	ENSMUSG00000074555	Gm10714	-	predicted gene 10714	ncRNA
5149	chr7	19421363	19421602	+	5.81075	NA	promoter-TSS (NR_073014)	promoter-TSS (NR_073014)	-65	NR_073015	100503495		NR_073014	ENSMUSG00000040705	A930016O22Rik	-	RIKEN cDNA A930016O22 gene	ncRNA
128	chr15	20852387	20852646	+	5.81075	NA	Intergenic	Intergenic	-185766	NM_022816	64833		NM_022816	ENSMUSG00000047565	Acot10	Acate3|MT-ACT48|p48	acyl-CoA thioesterase 10	protein-coding
3472	chr16	9054444	9055172	+	5.81046	NA	Intergenic	Intergenic	224708	NM_001081400	69053		NM_001081400	ENSMUSG00000022507	Hapstr1	1110017P05Rik|1810013L24Rik|3010002C02Rik|Gm19906|Tapr1	HUWE1 associated protein modifying stress responses	protein-coding
5132	chr7	18925088	18925609	+	5.80756	NA	promoter-TSS (NM_001029877)	promoter-TSS (NM_001029877)	-540	NM_001029877	384569		NM_001029877	ENSMUSG00000030411	Nova2	Gm1424	NOVA alternative splicing regulator 2	protein-coding
182	chr5	107560266	107560594	+	5.80756	NA	intron (NM_001161738, intron 13 of 18)	intron (NM_001161738, intron 13 of 18)	25710	NM_175241	76421		NM_175241	ENSMUSG00000089798	1700028K03Rik	SCRE|Spo16	RIKEN cDNA 1700028K03 gene	protein-coding
5267	chr5	7273623	7273903	+	5.80658	NA	intron (NM_001163223, intron 1 of 3)	ORR1F|LTR|ERVL-MaLR	-30401	NM_027603	70920		NM_027603	ENSMUSG00000040514	Tex47	4921511H03Rik	testis expressed 47	protein-coding
3372	chr12	14679015	14679224	+	5.80658	NA	Intergenic	Intergenic	371270	NR_045960	73972		NR_045960	ENSMUSG00000113644	4930448C13Rik	-	RIKEN cDNA 4930448C13 gene	ncRNA
4149	chr19	47356476	47356772	+	5.80658	NA	intron (NM_008018, intron 5 of 14)	intron (NM_008018, intron 5 of 14)	-83035	NR_105961	102466782		NR_105961	ENSMUSG00000098786	Mir6995	Gm27576|mmu-mir-6995	microRNA 6995	ncRNA
51	chr1	82145325	82145837	+	5.80658	NA	Intergenic	Intergenic	13665	NR_105762	102466629		NR_105762	ENSMUSG00000098797	Mir6344	Gm27840|mmu-mir-6344	microRNA 6344	ncRNA
2382	chr13	103090024	103090276	+	5.80658	NA	intron (NM_175171, intron 3 of 28)	intron (NM_175171, intron 3 of 28)	244342	NM_175171	328329		NM_175171	ENSMUSG00000034751	Mast4	4930420O11Rik|mKIAA0303	microtubule associated serine/threonine kinase family member 4	protein-coding
6018	chr14	113417986	113418327	+	5.80658	NA	Intergenic	ID_B1|SINE|B4	-1413809	NR_045661	75822		NR_045661	ENSMUSG00000115320	4930524C18Rik	-	RIKEN cDNA 4930524C18 gene	ncRNA
3706	chr4	77259141	77259918	+	5.80493	NA	intron (NR_160919, intron 6 of 39)	intron (NR_160919, intron 6 of 39)	808637	NR_168523	105247151		NR_168523		Gm42303	Gm45260	predicted gene, 42303	ncRNA
3335	chr10	24970130	24970474	+	5.80297	NA	Intergenic	Intergenic	-42832	NM_007482	11846		NM_007482	ENSMUSG00000019987	Arg1	AI|Arg-1|PGIF	arginase, liver	protein-coding
4853	chr14	29064451	29064686	+	5.80297	NA	intron (NM_009785, intron 18 of 37)	intron (NM_009785, intron 18 of 37)	46360	NM_176920	319476		NM_176920	ENSMUSG00000045776	Lrtm1	A930016D02Rik	leucine-rich repeats and transmembrane domains 1	protein-coding
3899	chr8	57429134	57429374	+	5.80297	NA	Intergenic	Intergenic	-26669	NM_009136	20284		NM_009136	ENSMUSG00000031610	Scrg1	-	scrapie responsive gene 1	protein-coding
4467	chr8	88627295	88627821	+	5.80297	NA	exon (NM_027840, exon 4 of 4)	exon (NM_027840, exon 4 of 4)	8570	NM_027840	71607		NM_027840	ENSMUSG00000031662	Snx20	9130017C17Rik	sorting nexin 20	protein-coding
1842	chr10	16803219	16803797	+	5.80254	NA	Intergenic	Intergenic	292274	NR_038020	100504235		NR_038020	ENSMUSG00000101969	Gm20125	-	predicted gene, 20125	ncRNA
4469	chr16	81138386	81139115	+	5.80254	NA	Intergenic	Intergenic	-61947	NM_010954	17968		NM_010954	ENSMUSG00000022762	Ncam2	Ncam-2|Ocam|RNCAM	neural cell adhesion molecule 2	protein-coding
613	chr2	21367405	21367832	+	5.79981	NA	promoter-TSS (NM_001004761)	promoter-TSS (NM_001004761)	51	NM_001004761	241263		NM_175706	ENSMUSG00000045967	Gpr158	5330427M13Rik|mGlyR|mKIAA1136	G protein-coupled receptor 158	protein-coding
1603	chr9	33858369	33858942	+	5.79981	NA	Intergenic	MIRc|SINE|MIR	-183716	NR_040744	77119		NR_040744	ENSMUSG00000098758	7630403G23Rik	TH-cre|Tg(Th-cre)1Tmd	RIKEN cDNA 7630403G23 gene	ncRNA
2098	chr9	56505998	56506442	+	5.79981	NA	Intergenic	Intergenic	87601	NM_025812	66867		NM_025812	ENSMUSG00000032329	Hmg20a	1200004E06Rik|5730490E10Rik|Hmgxb1|Ibraf	high mobility group 20A	protein-coding
2102	chr9	58071775	58072022	+	5.79981	NA	intron (NM_001311085, intron 7 of 18)	intron (NM_001311085, intron 7 of 18)	30327	NM_029212	382077		NM_029212	ENSMUSG00000037716	Ccdc33	4930535E21Rik|Gm1117|Tzip1	coiled-coil domain containing 33	protein-coding
2085	chr17	78079601	78079904	+	5.79981	NA	Intergenic	Intergenic	120273	NR_168063	102634780		NR_167677	ENSMUSG00000117648	Gm32282	-	predicted gene, 32282	ncRNA
5729	chr14	85994529	85994778	+	5.79981	NA	Intergenic	Intergenic	-251317	NR_040457	75155		NR_040457	ENSMUSG00000115271	4930529K09Rik	4930507G21Rik	RIKEN cDNA 4930529K09 gene	ncRNA
4037	chr4	98050360	98050925	+	5.79981	NA	intron (NM_001122952, intron 7 of 10)	intron (NM_001122952, intron 7 of 10)	273016	NM_001122953	18027		NM_010905	ENSMUSG00000028565	Nfia	1110047K16Rik|9430022M17Rik|CTF|NF1-A|NF1A	nuclear factor I/A	protein-coding
4481	chr6	106892168	106892478	+	5.79981	NA	Intergenic	Intergenic	-92236	NM_175357	58799		NM_021449	ENSMUSG00000005362	Crbn	2610203G15Rik|2900045O07Rik|piL	cereblon	protein-coding
1036	chr13	3610880	3611284	+	5.79703	NA	promoter-TSS (NM_134063)	promoter-TSS (NM_134063)	26	NM_134063	105203		NM_134063	ENSMUSG00000033799	Tasor2	Fam208b|Pap20|mKIAA2006	transcription activation suppressor family member 2	protein-coding
5882	chr3	70885825	70886191	+	5.79456	NA	Intergenic	Intergenic	-78717	NR_040556	625901		NR_040556		Gm6634	EG625901	predicted gene 6634	ncRNA
2630	chr11	89327303	89327610	+	5.79456	NA	Intergenic	Intergenic	-24897	NM_008711	18121		NM_008711	ENSMUSG00000048616	Nog	-	noggin	protein-coding
2448	chr2	136736506	136737005	+	5.79235	NA	intron (NM_001355254, intron 1 of 7)	MER5A|DNA|hAT-Charlie	23069	NM_001355254	20614		NM_011428	ENSMUSG00000027273	Snap25	Bdr|GENA70|SNAP-25|SUP|sp	synaptosomal-associated protein 25	protein-coding
1466	chr2	59996793	59997274	+	5.79037	NA	intron (NM_001001182, intron 4 of 35)	L1ME1|LINE|L1	-40108	NR_166198	102636022		NR_166198	ENSMUSG00000085975	Gm13572	-	predicted gene 13572	ncRNA
1966	chr2	96122214	96122529	+	5.79037	NA	Intergenic	Lx8b|LINE|L1	-195798	NM_001289742	241568		NM_178725	ENSMUSG00000050587	Lrrc4c	6430556C10Rik|NGL-1	leucine rich repeat containing 4C	protein-coding
523	chr1	22132321	22132572	+	5.78432	NA	Intergenic	Lx7|LINE|L1	-169796	NM_001310477	226922		NM_023872	ENSMUSG00000028033	Kcnq5	7730402H11|9230107O05Rik|D1Mgi1	potassium voltage-gated channel, subfamily Q, member 5	protein-coding
1802	chr2	85123419	85123949	+	5.78432	NA	Intergenic	Intergenic	-12676	NM_011784	23796		NM_011784	ENSMUSG00000044338	Aplnr	APJ|Agtrl1|msr/apj	apelin receptor	protein-coding
2618	chr13	111397817	111398056	+	5.78432	NA	Intergenic	Intergenic	92191	NM_001122963	73274		NM_028487	ENSMUSG00000032745	Gpbp1	1700034P14Rik|D230035M11Rik|Gpbp|mGPBP	GC-rich promoter binding protein 1	protein-coding
1592	chr9	29352727	29352965	+	5.7801	NA	intron (NM_001357601, intron 1 of 7)	intron (NM_001357601, intron 1 of 7)	59839	NM_001357601	235106		NM_172290	ENSMUSG00000059974	Ntm	6230410L23Rik|B230210G24Rik|Hnt|Igdcc2	neurotrimin	protein-coding
1262	chr2	53763315	53763820	+	5.7801	NA	Intergenic	Intergenic	-66697	NR_169308	102635781		NM_001378665		Idi1-ps1	Gm13502|Gm38481	isopentenyl-diphosphate delta isomerase, pseudogene 1	pseudo
4365	chr16	71928264	71928523	+	5.7801	NA	Intergenic	Intergenic	305934	NR_131116	319533		NR_131115	ENSMUSG00000116769	8030451O07Rik	-	RIKEN cDNA 8030451O07 gene	ncRNA
2307	chr11	74847982	74848246	+	5.7801	NA	Intergenic	Intergenic	17190	NM_010813	17428		NM_010813	ENSMUSG00000000282	Mnt	Rox|bHLHd3	max binding protein	protein-coding
2183	chr13	88425808	88426181	+	5.7801	NA	Intergenic	Intergenic	-95199	NR_166903	102637889		NR_166903	ENSMUSG00000114273	Gm34585	-	predicted gene, 34585	ncRNA
2251	chr17	89848532	89848947	+	5.7801	NA	Intergenic	Intergenic	239629	NM_001347419	18189		NM_020252	ENSMUSG00000024109	Nrxn1	1700062G21Rik|9330127H16Rik|A230068P09Rik|mKIAA0578	neurexin I	protein-coding
775	chr15	72397876	72398391	+	5.7784	NA	Intergenic	Intergenic	149566	NM_001033876	223604		NM_001033876	ENSMUSG00000036760	Kcnk9	A930009L07Rik|Task3	potassium channel, subfamily K, member 9	protein-coding
2714	chr9	93827125	93827604	+	5.7784	NA	Intergenic	Intergenic	-645996	NR_168505	102634356		NR_168505		Gm31957	-	predicted gene, 31957	ncRNA
3876	chr6	62973946	62974435	+	5.77689	NA	Intergenic	RLTR18-int|LTR|ERVK	-281816	NM_001370966	14804		NM_008167	ENSMUSG00000071424	Grid2	B230104L07Rik|GluD2|GluRdelta2|Lc|Lc<J>|MMS10-AC|Ms10ac|cpr|ho|nmf408|tpr	glutamate receptor, ionotropic, delta 2	protein-coding
2728	chr7	109429676	109430060	+	5.77689	NA	intron (NM_054103, intron 1 of 13)	intron (NM_054103, intron 1 of 13)	-8750	NR_152110	74293		NR_152110	ENSMUSG00000085407	1700095J03Rik	-	RIKEN cDNA 1700095J03 gene	ncRNA
5133	chr14	60402680	60403365	+	5.77555	NA	Intergenic	Intergenic	25330	NM_001368677	72125		NM_028113	ENSMUSG00000021986	Amer2	2600011E07Rik|Fam123a	APC membrane recruitment 2	protein-coding
4380	chr6	93298248	93298569	+	5.77327	NA	Intergenic	Intergenic	-354874	NM_175314	101401		NM_175314	ENSMUSG00000030022	Adamts9	1810011L16Rik|8430403M15Rik|E030027K14Rik|Gsfund3|Mhdaund3|Mhdaund4|UND3|UND4	ADAM metallopeptidase with thrombospondin type 1 motif 9	protein-coding
4530	chr10	101840873	101841560	+	5.7723	NA	intron (NM_001205098, intron 1 of 7)	intron (NM_001205098, intron 1 of 7)	68524	NR_037211	100526516		NR_037211	ENSMUSG00000092952	Mir3059	mir-3059|mmu-mir-3059	microRNA 3059	ncRNA
836	chr2	28997380	28997598	+	5.75774	NA	intron (NM_001166705, intron 1 of 5)	intron (NM_001166705, intron 1 of 5)	57577	NM_001166705	329375		NM_001085514	ENSMUSG00000079502	Cfap77	1700101E01Rik|Gm823	cilia and flagella associated protein 77	protein-coding
3589	chr10	46422452	46422738	+	5.75774	NA	Intergenic	Intergenic	177847	NR_028274	100302593		NR_028274	ENSMUSG00000118706	Snord14d	Gm23710	small nucleolar RNA, C/D box 14D	snoRNA
6032	chr7	49923313	49923676	+	5.75774	NA	intron (NM_148931, intron 4 of 14)	intron (NM_148931, intron 4 of 14)	11794	NM_148931	104245		NM_148931	ENSMUSG00000039728	Slc6a5	Glyt2|prestin	solute carrier family 6 (neurotransmitter transporter, glycine), member 5	protein-coding
4103	chr8	62994027	62994397	+	5.75774	NA	intron (NM_001252620, intron 3 of 11)	intron (NM_001252620, intron 3 of 11)	42867	NM_023689	72902		NM_023689	ENSMUSG00000054162	Spock3	2900045C01Rik|mKIAA4039	sparc/osteonectin, cwcv and kazal-like domains proteoglycan 3	protein-coding
1810	chr10	12385201	12385504	+	5.75747	NA	intron (NM_011682, intron 73 of 73)	intron (NM_011682, intron 73 of 73)	476383	NM_011682	22288		NM_011682	ENSMUSG00000019820	Utrn	DRP|Dmdl	utrophin	protein-coding
4915	chr17	15041279	15041496	+	5.75747	NA	promoter-TSS (NM_001360401)	promoter-TSS (NM_001360401)	-164	NM_001360402	381062		NM_183133	ENSMUSG00000036552	Ermard	2210404J11Rik|2410011O22Rik	ER membrane associated RNA degradation	protein-coding
5292	chrX	95128524	95128901	+	5.75747	NA	intron (NM_001290385, intron 2 of 9)	intron (NM_001290385, intron 2 of 9)	37827	NM_001290385	236915		NM_001033329	ENSMUSG00000025656	Arhgef9	9630036L12Rik	CDC42 guanine nucleotide exchange factor 9	protein-coding
4572	chr10	112435047	112435404	+	5.75747	NA	intron (NM_001359753, intron 2 of 4)	intron (NM_001359753, intron 2 of 4)	163952	NM_001359753	268345		NM_001025581	ENSMUSG00000035681	Kcnc2	B230117I07|KShIIIA|Kv3.2	potassium voltage gated channel, Shaw-related subfamily, member 2	protein-coding
5334	chrX	134756563	134757033	+	5.75747	NA	promoter-TSS (NM_001358521)	promoter-TSS (NM_001358521)	47	NM_001358521	71703		NM_027870	ENSMUSG00000049047	Armcx3	1200004E24Rik|ALEX3	armadillo repeat containing, X-linked 3	protein-coding
5558	chrX	152327344	152327602	+	5.75747	NA	promoter-TSS (NR_040269)	promoter-TSS (NR_040269)	20	NR_040270	72997		NR_040269	ENSMUSG00000087403	Kantr	2810454L23Rik|2900056M20Rik|Spasm	Kdm5c adjacent non-coding transcript	ncRNA
5412	chr14	70520513	70520728	+	5.75742	NA	promoter-TSS (NR_033241)	promoter-TSS (NR_033241)	52	NM_001360021	12153		NM_009755	ENSMUSG00000022098	Bmp1	Pcp|Tld	bone morphogenetic protein 1	protein-coding
752	chr12	106518534	106518807	+	5.75742	NA	Intergenic	Intergenic	-71004	NR_036593	76639		NR_036593	ENSMUSG00000092066	1700121N20Rik	-	RIKEN cDNA 1700121N20 gene	ncRNA
2785	chr7	117508056	117508409	+	5.75742	NA	intron (NM_175645, intron 2 of 11)	intron (NM_175645, intron 2 of 11)	127253	NM_175645	233781		NM_175645	ENSMUSG00000030657	Xylt1	8030490L12	xylosyltransferase 1	protein-coding
1191	chr2	45046071	45046486	+	5.75714	NA	intron (NM_015753, intron 2 of 9)	intron (NM_015753, intron 2 of 9)	-23101	NR_039591	100628598		NR_039591	ENSMUSG00000092679	Mir5129	mir-5129|mmu-mir-5129|mu-mir-5129	microRNA 5129	ncRNA
4354	chr16	66900665	66900934	+	5.75714	NA	intron (NM_001347247, intron 1 of 9)	intron (NM_001347247, intron 1 of 9)	243681	NR_040512	75501		NR_040512	ENSMUSG00000092599	1700010K23Rik	-	RIKEN cDNA 1700010K23 gene	ncRNA
3020	chr11	112720706	112720929	+	5.75689	NA	Intergenic	Intergenic	-9461	NR_024085	217294		NM_146031	ENSMUSG00000041674	BC006965	-	cDNA sequence BC006965	ncRNA
4702	chr16	96761127	96761548	+	5.75666	NA	intron (NM_031174, intron 11 of 32)	intron (NM_031174, intron 11 of 32)	293731	NM_008791	18546		NM_008791	ENSMUSG00000090223	Pcp4	P16Rimb19|Pcp-4|Pep19	Purkinje cell protein 4	protein-coding
3078	chr7	135800723	135801499	+	5.75666	NA	Intergenic	Intergenic	-53008	NR_166518	319551		NR_166518		6330420H09Rik	-	RIKEN cDNA 6330420H09 gene	ncRNA
4868	chr17	9369052	9369990	+	5.75646	NA	Intergenic	Intergenic	-201499	NR_027881	67791		NR_027881	ENSMUSG00000097049	6530411M01Rik	-	RIKEN cDNA 6530411M01 gene	ncRNA
3026	chr11	114507457	114507851	+	5.75646	NA	Intergenic	Intergenic	-58794	NR_027643	319819		NM_177008	ENSMUSG00000062391	4932435O22Rik	-	RIKEN cDNA 4932435O22 gene	ncRNA
2084	chr17	77712072	77712407	+	5.75628	NA	Intergenic	Intergenic	487786	NR_168063	102634780		NR_167677	ENSMUSG00000117648	Gm32282	-	predicted gene, 32282	ncRNA
5986	chr14	103346588	103346937	+	5.75612	NA	promoter-TSS (NM_207215)	promoter-TSS (NM_207215)	38	NM_207215	105689		NM_207215	ENSMUSG00000033004	Mycbp2	C130061D10Rik|Pam|Phr1	MYC binding protein 2, E3 ubiquitin protein ligase	protein-coding
3178	chr4	20607431	20608075	+	5.75597	NA	intron (NM_172987, intron 1 of 4)	intron (NM_172987, intron 1 of 4)	170915	NM_172987	269513		NM_172987	ENSMUSG00000055761	Nkain3	C530048M05|E130310K16Rik	Na+/K+ transporting ATPase interacting 3	protein-coding
984	chr3	153168527	153169411	+	5.75584	NA	Intergenic	Intergenic	-16861	NR_108044	75001		NR_108044		4930482G09Rik	-	RIKEN cDNA 4930482G09 gene	ncRNA
1864	chr10	21923412	21924011	+	5.73869	NA	intron (NM_001161845, intron 1 of 13)	intron (NM_001161845, intron 1 of 13)	41527	NM_001161845	20393		NM_011361	ENSMUSG00000019970	Sgk1	Sgk	serum/glucocorticoid regulated kinase 1	protein-coding
3255	chr8	5379278	5379711	+	5.7379	NA	Intergenic	Intergenic	-274207	NM_011388	20494		NM_011388	ENSMUSG00000023073	Slc10a2	9130221J18Rik|ASBT|IBAT|ISBT	solute carrier family 10, member 2	protein-coding
5709	chr7	36890759	36891148	+	5.7379	NA	Intergenic	ID4_|SINE|ID	192835	NM_172298	243931		NM_172298	ENSMUSG00000021217	Tshz3	A630038G13Rik|Tsh3|Zfp537|mKIAA1474|teashirt3	teashirt zinc finger family member 3	protein-coding
5616	chr1	49199520	49199993	+	5.7379	NA	Intergenic	Intergenic	-44860	NR_151585	442837		NM_001002792	ENSMUSG00000051616	C230029F24Rik	-	RIKEN cDNA C230029F24 gene	ncRNA
1358	chr13	28984705	28985114	+	5.73702	NA	Intergenic	Intergenic	-29505	NR_045077	77920		NR_045073	ENSMUSG00000086363	A330102I10Rik	-	RIKEN cDNA A330102I10 gene	ncRNA
1028	chr15	77037320	77038010	+	5.73702	NA	intron (NM_013593, intron 1 of 3)	intron (NM_013593, intron 1 of 3)	-7410	NM_001163621	71939		NM_028010	ENSMUSG00000033576	Apol6	2310076O14Rik	apolipoprotein L 6	protein-coding
6051	chr7	51922852	51923168	+	5.73603	NA	intron (NM_008087, intron 3 of 7)	intron (NM_008087, intron 3 of 7)	44043	NM_008087	14453		NM_008087	ENSMUSG00000030498	Gas2	Gas-2	growth arrest specific 2	protein-coding
228	chr19	54731574	54731956	+	5.73603	NA	Intergenic	Intergenic	367712	NM_008149	14732		NM_008149	ENSMUSG00000024978	Gpam	GPAT|GPAT-1|GPAT1|P90	glycerol-3-phosphate acyltransferase, mitochondrial	protein-coding
2686	chr2	151494094	151494694	+	5.73603	NA	exon (NM_001291074, exon 1 of 9)	exon (NM_001291074, exon 1 of 9)	212	NM_198326	386649		NM_198326	ENSMUSG00000027455	Nsfl1c	Munc-18c|Stxbp3a|p47	NSFL1 (p97) cofactor (p47)	protein-coding
4801	chr2	166559502	166559831	+	5.73603	NA	Intergenic	Intergenic	-4856	NR_152154	433503		NR_152154		Gm29679	-	predicted gene, 29679	ncRNA
5630	chr5	31494560	31495016	+	5.73491	NA	promoter-TSS (NM_133756)	promoter-TSS (NM_133756)	47	NM_133756	74254		NM_133756	ENSMUSG00000064037	Gpn1	2410004J02Rik|MBDIN|NTPBP|Xab1	GPN-loop GTPase 1	protein-coding
2687	chr18	36793740	36794082	+	5.73491	NA	promoter-TSS (NM_025594)	promoter-TSS (NM_025594)	-12	NM_025594	66492		NM_025594	ENSMUSG00000001383	Zmat2	2610510D14Rik|2900082I05Rik	zinc finger, matrin type 2	protein-coding
6125	chr7	67222435	67222653	+	5.73491	NA	promoter-TSS (NR_131044)	promoter-TSS (NR_131044)	0	NM_001357963	75099		NM_175215	ENSMUSG00000043831	Lysmd4	4930506D23Rik	LysM, putative peptidoglycan-binding, domain containing 4	protein-coding
219	chr5	112593477	112594064	+	5.73491	NA	Intergenic	L1M5|LINE|L1	-3774	NR_045397	67325		NR_045396	ENSMUSG00000097962	1700034G24Rik	-	RIKEN cDNA 1700034G24 gene	ncRNA
3170	chr11	120617838	120618059	+	5.73491	NA	promoter-TSS (NM_001363001)	promoter-TSS (NM_001363001)	-3	NM_001347615	68671		NM_024229	ENSMUSG00000025137	Pcyt2	1110033E03Rik|ET	phosphate cytidylyltransferase 2, ethanolamine	protein-coding
217	chr5	112205853	112206306	+	5.73363	NA	promoter-TSS (NR_045378)	promoter-TSS (NR_045378)	-684	NR_045378	75569		NR_045377	ENSMUSG00000101683	1700028D13Rik	-	RIKEN cDNA 1700028D13 gene	ncRNA
2628	chr13	112987434	112987780	+	5.73363	NA	promoter-TSS (NM_001081062)	promoter-TSS (NM_001081062)	-195	NM_001081062	218630		NM_001081062	ENSMUSG00000042417	Ccno	Ccnu|E130318K11|UDG2|Ung2	cyclin O	protein-coding
5243	chrX	69214388	69214908	+	5.73216	NA	Intergenic	Intergenic	-145683	NM_008032	14266		NM_008032	ENSMUSG00000031189	Aff2	FMR2P|Fmr2|Ox19|Oxh	AF4/FMR2 family, member 2	protein-coding
2491	chr7	94735822	94736046	+	5.73216	NA	Intergenic	Intergenic	-1435310	NM_001310762	23966		NM_011858	ENSMUSG00000048078	Tenm4	Doc4|ELM2|Odz4|Ten-m4|l(7)-3Rn|l7Rn3|mKIAA1302	teneurin transmembrane protein 4	protein-coding
3133	chrX	38456244	38456573	+	5.73044	NA	promoter-TSS (NR_152733)	promoter-TSS (NR_152733)	52	NM_001017959	16784		NM_010685	ENSMUSG00000016534	Lamp2	CD107b|LGP-B|Lamp II|Lamp-2|Lamp-2a|Lamp-2b|Lamp-2c|Mac3	lysosomal-associated membrane protein 2	protein-coding
1602	chr9	33666499	33666897	+	5.72102	NA	Intergenic	Intergenic	-375673	NR_040744	77119		NR_040744	ENSMUSG00000098758	7630403G23Rik	TH-cre|Tg(Th-cre)1Tmd	RIKEN cDNA 7630403G23 gene	ncRNA
1340	chr15	88386220	88387082	+	5.72102	NA	Intergenic	Intergenic	71777	NR_045281	328579		NR_045281	ENSMUSG00000116331	B230214G05Rik	B230214G05	RIKEN cDNA B230214G05 gene	ncRNA
4408	chr6	98377005	98377455	+	5.72102	NA	Intergenic	Intergenic	-34476	NM_001128092	330390		NM_001128092	ENSMUSG00000090667	Mdfic2	Gm765	MyoD family inhibitor domain containing 2	protein-coding
570	chr3	120216058	120216422	+	5.72102	NA	Intergenic	Intergenic	-432852	NM_001310711	56195		NM_019550	ENSMUSG00000028134	Ptbp2	Ptb2|brPTB|nPTB	polypyrimidine tract binding protein 2	protein-coding
933	chr1	156752255	156752479	+	5.72102	NA	Intergenic	Intergenic	-33457	NM_145413	215015		NM_145413	ENSMUSG00000033557	Fam20b	C530043G21Rik|mKIAA0475	FAM20B, glycosaminoglycan xylosylkinase	protein-coding
2875	chr14	22147651	22148084	+	5.71926	NA	intron (NM_028275, intron 2 of 6)	intron (NM_028275, intron 2 of 6)	128155	NM_028275	76633		NM_028275	ENSMUSG00000063458	Lrmda	1700112E06Rik|2700009F18Rik	leucine rich melanocyte differentiation associated	protein-coding
939	chr8	111732067	111732301	+	5.71926	NA	promoter-TSS (NM_001198839)	promoter-TSS (NM_001198839)	-48	NM_001198839	12927		NM_009954	ENSMUSG00000031955	Bcar1	Cas|Crkas	breast cancer anti-estrogen resistance 1	protein-coding
3620	chr12	33236664	33237216	+	5.71508	NA	intron (NM_001374022, intron 3 of 10)	intron (NM_001374022, intron 3 of 10)	-65575	NM_001033436	380753		NM_028139	ENSMUSG00000020564	Atxn7l1	2810423G08Rik|Atxn7l4	ataxin 7-like 1	protein-coding
1920	chr6	50698438	50699159	+	5.71508	NA	Intergenic	RLTR20C1_MM|LTR|ERVK	-44353	NM_021892	60531		NM_021892	ENSMUSG00000029831	Npvf	Rfrp	neuropeptide VF precursor	protein-coding
1251	chr2	53674250	53674657	+	5.71508	NA	Intergenic	Intergenic	22417	NR_169308	102635781		NM_001378665		Idi1-ps1	Gm13502|Gm38481	isopentenyl-diphosphate delta isomerase, pseudogene 1	pseudo
2678	chr11	96662436	96663132	+	5.71508	NA	intron (NM_001033186, intron 4 of 12)	intron (NM_001033186, intron 4 of 12)	114771	NM_028965	74479		NM_028965	ENSMUSG00000020876	Snx11	4933439F10Rik|A930041K09Rik	sorting nexin 11	protein-coding
5048	chr3	5222793	5223368	+	5.71299	NA	intron (NM_001368671, intron 1 of 10)	intron (NM_001368671, intron 1 of 10)	1884	NM_001368671	80892		NM_030708	ENSMUSG00000025255	Zfhx4	A930021B15|C130041O22Rik|Zfh-4|Zfh4	zinc finger homeodomain 4	protein-coding
3753	chr19	23697939	23698463	+	5.71258	NA	intron (NM_028208, intron 2 of 6)	intron (NM_028208, intron 2 of 6)	10801	NM_028208	72351		NM_028208	ENSMUSG00000074925	Ptar1	1700084D09Rik|2010013L17Rik|4930428J16Rik	protein prenyltransferase alpha subunit repeat containing 1	protein-coding
2300	chr9	67435011	67435308	+	5.71258	NA	intron (NM_001081242, intron 2 of 57)	intron (NM_001081242, intron 2 of 57)	124544	NM_001081242	70549		NM_027458	ENSMUSG00000052698	Tln2	5730421P04Rik|mKIAA0320	talin 2	protein-coding
2235	chr17	87265898	87266153	+	5.71258	NA	promoter-TSS (NM_176808)	promoter-TSS (NM_176808)	-78	NM_176808	193813		NM_139295	ENSMUSG00000024150	Mcfd2	1810021C21Rik|F5f8d|Lman1ip|Sdnsf	multiple coagulation factor deficiency 2	protein-coding
408	chr12	89918461	89918738	+	5.71258	NA	intron (NM_001252074, intron 1 of 6)	intron (NM_001252074, intron 1 of 6)	106116	NM_001252074	18191		NM_172544	ENSMUSG00000066392	Nrxn3	-	neurexin III	protein-coding
1198	chr8	122819790	122820011	+	5.71258	NA	Intergenic	Intergenic	-28474	NM_007662	12555		NM_007662	ENSMUSG00000031962	Cdh15	Cdh14|Mcad	cadherin 15	protein-coding
3670	chr12	46722033	46722608	+	5.71199	NA	intron (NM_001364634, intron 2 of 3)	intron (NM_001364634, intron 2 of 3)	96447	NM_001364639	664883		NM_021361	ENSMUSG00000021047	Nova1	9430099M15Rik|G630039L02|Nova-1	NOVA alternative splicing regulator 1	protein-coding
2159	chr13	78860777	78861121	+	5.71015	NA	Intergenic	(TATATG)n|Simple_repeat|Simple_repeat	-662076	NM_010151	13865		NM_010151	ENSMUSG00000069171	Nr2f1	COUP-TF1|COUP-TFI|COUPTFA|EAR-3|EAR3|Erbal3|SVP44|Tcfcoup1	nuclear receptor subfamily 2, group F, member 1	protein-coding
137	chr5	101700600	101701086	+	5.70972	NA	Intergenic	Intergenic	-36132	NM_144955	18096		NM_144955	ENSMUSG00000035187	Nkx6-1	NKX6A|Nkx6.1	NK6 homeobox 1	protein-coding
3744	chr19	17482312	17482565	+	5.70643	NA	intron (NM_001190483, intron 24 of 37)	intron (NM_001190483, intron 24 of 37)	88395	NM_019437	54391		NM_019437	ENSMUSG00000024712	Rfk	0610038L10Rik|KOI-4	riboflavin kinase	protein-coding
842	chr2	29696130	29696342	+	5.70643	NA	intron (NM_054050, intron 5 of 23)	intron (NM_054050, intron 5 of 23)	55421	NM_001370923	433415		NM_001370923	ENSMUSG00000079497	Prrt1b	Dspd2|Gm13420	proline rich transmembrane protein 1B	protein-coding
5683	chr17	52098443	52098852	+	5.70643	NA	Intergenic	Intergenic	-50642	NR_155494	100503190		NR_155494	ENSMUSG00000100150	Gm19585	-	predicted gene, 19585	ncRNA
1512	chr9	16257087	16257558	+	5.70591	NA	intron (NM_001080814, intron 2 of 25)	intron (NM_001080814, intron 2 of 25)	244732	NM_001080814	270120		NM_001080814	ENSMUSG00000074505	Fat3	9430076A06Rik|D430038H04Rik|Gm1132|Gm510|MFAT3F	FAT atypical cadherin 3	protein-coding
2176	chr13	81944284	81944901	+	5.70591	NA	Intergenic	Intergenic	161345	NM_007684	12626		NM_007684	ENSMUSG00000021537	Cetn3	MmCEN3	centrin 3	protein-coding
3306	chr8	15271839	15272329	+	5.70346	NA	Intergenic	Intergenic	214431	NM_008664	17930		NM_008664	ENSMUSG00000031461	Myom2	-	myomesin 2	protein-coding
5163	chr11	25703946	25704513	+	5.70346	NA	intron (NR_027973, intron 2 of 5)	intron (NR_027973, intron 2 of 5)	378122	NR_045853	71234		NR_045853	ENSMUSG00000033015	4933427E13Rik	-	RIKEN cDNA 4933427E13 gene	ncRNA
4422	chr6	99843015	99843470	+	5.70074	NA	Intergenic	Intergenic	-116850	NM_015768	50501		NM_015768	ENSMUSG00000030069	Prok2	Bv8|PK2|Prok1	prokineticin 2	protein-coding
2331	chr11	77886372	77886707	+	5.6977	NA	non-coding (NR_168622, exon 2 of 2)	non-coding (NR_168622, exon 2 of 2)	1855	NR_168622	102631645		NR_168622		Gm29932	-	predicted gene, 29932	ncRNA
1091	chr15	82338688	82339086	+	5.6977	NA	promoter-TSS (NM_008669)	promoter-TSS (NM_008669)	-61	NM_001355546	17939		NM_008669	ENSMUSG00000022453	Naga	-	N-acetyl galactosaminidase, alpha	protein-coding
1801	chr2	85095965	85096470	+	5.6977	NA	Intergenic	Intergenic	-9756	NR_040504	74687		NR_040504	ENSMUSG00000086969	4930443O20Rik	-	RIKEN cDNA 4930443O20 gene	ncRNA
420	chr12	91643130	91643370	+	5.6977	NA	intron (NM_175367, intron 5 of 6)	intron (NM_175367, intron 5 of 6)	-52763	NM_175335	83602		NM_031391	ENSMUSG00000020962	Gtf2a1	6330549H03Rik|TfIIAa/b|Tfiia1	general transcription factor II A, 1	protein-coding
4655	chr16	92765687	92766168	+	5.6977	NA	intron (NM_001111021, intron 2 of 7)	intron (NM_001111021, intron 2 of 7)	60147	NM_001111021	12394		NM_009821	ENSMUSG00000022952	Runx1	AML1|CBF-alpha-2|Cbfa2|Pebp2a2|Pebpa2b	runt related transcription factor 1	protein-coding
2075	chr2	114911869	114912281	+	5.6977	NA	intron (NR_166464, intron 2 of 4)	Eulor5A|DNA?|DNA?	58179	NR_166464	102633438		NR_166464		Gm13974	-	predicted gene 13974	ncRNA
4603	chr4	131020470	131020912	+	5.6977	NA	Intergenic	Intergenic	-10217	NR_130167	77835		NR_130167	ENSMUSG00000086262	A930031H19Rik	A930004I12Rik	RIKEN cDNA A930031H19 gene	ncRNA
2347	chr13	99837334	99838148	+	5.69752	NA	Intergenic	Intergenic	62942	NM_013732	27220		NM_013732	ENSMUSG00000021647	Cartpt	Cart	CART prepropeptide	protein-coding
71	chr15	6014816	6015175	+	5.69428	NA	Intergenic	Intergenic	29709	NR_155429	105245876		NR_155428		Gm41259	-	predicted gene, 41259	ncRNA
1983	chr17	65951068	65951321	+	5.69428	NA	promoter-TSS (NM_023053)	promoter-TSS (NM_023053)	-7	NM_023053	65960		NM_023053	ENSMUSG00000024098	Twsg1	1810013J15Rik|9030422N06Rik|D17Ertd403e|Tsg|Twg	twisted gastrulation BMP signaling modulator 1	protein-coding
2223	chr17	86622816	86623079	+	5.69428	NA	intron (NM_011104, intron 12 of 14)	intron (NM_011104, intron 12 of 14)	-130917	NM_010137	13819		NM_010137	ENSMUSG00000024140	Epas1	HIF-2alpha|HIF2A|HLF|HRF|MOP2|bHLHe73	endothelial PAS domain protein 1	protein-coding
2241	chr2	123191132	123191701	+	5.69428	NA	Intergenic	Intergenic	409417	NM_021507	59010		NM_021507	ENSMUSG00000005803	Sqor	0610039J17Rik|4930557M22Rik|Sqrdl	sulfide quinone oxidoreductase	protein-coding
2287	chr2	128141105	128141316	+	5.69428	NA	intron (NM_207680, intron 2 of 3)	intron (NM_207680, intron 2 of 3)	13635	NM_001284410	12125		NM_009754	ENSMUSG00000027381	Bcl2l11	1500006F24Rik|Bim|Bod|bcl2-L-11	BCL2 like 11	protein-coding
4833	chr2	171973322	171973827	+	5.69428	NA	Intergenic	L1M3a|LINE|L1	-10775	NR_040509	75655		NR_040509	ENSMUSG00000086823	1700028P15Rik	-	RIKEN cDNA 1700028P15 gene	ncRNA
2409	chr18	16281001	16281610	+	5.69042	NA	Intergenic	Intergenic	-521148	NM_001364992	71367		NM_199055	ENSMUSG00000047161	Chst9	5430438D01Rik|GalNAc4ST-2|galNAc-4-ST2	carbohydrate sulfotransferase 9	protein-coding
1634	chr13	45539114	45539383	+	5.69042	NA	intron (NM_025508, intron 7 of 8)	intron (NM_025508, intron 7 of 8)	31804	NM_025508	66355		NM_025508	ENSMUSG00000000253	Gmpr	2310004P21Rik|GMPR 1	guanosine monophosphate reductase	protein-coding
5538	chr3	52701883	52702300	+	5.69042	NA	Intergenic	Intergenic	-37633	NR_038079	329639		NR_038079	ENSMUSG00000102785	Gm2447	100039832|A530017F20	predicted gene 2447	ncRNA
2494	chr7	95332319	95332640	+	5.69042	NA	Intergenic	Intergenic	-838765	NM_001310762	23966		NM_011858	ENSMUSG00000048078	Tenm4	Doc4|ELM2|Odz4|Ten-m4|l(7)-3Rn|l7Rn3|mKIAA1302	teneurin transmembrane protein 4	protein-coding
4396	chr6	95590282	95590805	+	5.69042	NA	intron (NM_001326558, intron 4 of 10)	L1MD1|LINE|L1	102339	NM_001326558	20917		NM_011507	ENSMUSG00000061838	Suclg2	D6Wsu120e|G-SCS|GTPSCS|SCS-betaG	succinate-Coenzyme A ligase, GDP-forming, beta subunit	protein-coding
5786	chr14	95645804	95646024	+	5.69042	NA	Intergenic	Intergenic	-235340	NM_001358241	66732		NM_025733	ENSMUSG00000034689	Ccdc202	4921530L21Rik|Spertl	coiled-coil domain containing 202	protein-coding
831	chr3	139994083	139994695	+	5.69042	NA	Intergenic	MER112|DNA|hAT-Charlie	-33860	NR_105798	102465198		NR_105798	ENSMUSG00000099169	Mir7j	Gm27716|Mirlet7j|mmu-let-7j	microRNA 7j	ncRNA
3496	chr19	10017874	10018135	+	5.68601	NA	promoter-TSS (NM_001347430)	promoter-TSS (NM_001347430)	-190	NM_001347430	74760		NM_144538	ENSMUSG00000024663	Rab3il1	1200014K04Rik|Rab3ail1	RAB3A interacting protein (rabin3)-like 1	protein-coding
564	chr1	35579510	35579734	+	5.68601	NA	Intergenic	Intergenic	-488778	NM_015818	50785		NM_015818	ENSMUSG00000045216	Hs6st1	6Ost1	heparan sulfate 6-O-sulfotransferase 1	protein-coding
5611	chr1	44585009	44585237	+	5.68601	NA	intron (NM_028450, intron 1 of 10)	intron (NM_028450, intron 1 of 10)	33452	NM_028450	70676		NM_027506	ENSMUSG00000056870	Gulp1	3110030A04Rik|5730529O06Rik|CED-6|Ced6|GULP|Gulp-2	GULP, engulfment adaptor PTB domain containing 1	protein-coding
4358	chr16	69979990	69980338	+	5.68601	NA	Intergenic	Intergenic	-116420	NM_173069	224318		NM_173069	ENSMUSG00000063163	Speer2	SPEER-2	spermatogenesis associated glutamate (E)-rich protein 2	protein-coding
2496	chr7	95563064	95563400	+	5.68601	NA	Intergenic	Intergenic	-608012	NM_001310762	23966		NM_011858	ENSMUSG00000048078	Tenm4	Doc4|ELM2|Odz4|Ten-m4|l(7)-3Rn|l7Rn3|mKIAA1302	teneurin transmembrane protein 4	protein-coding
833	chr3	140150493	140150807	+	5.68601	NA	Intergenic	Intergenic	122401	NR_105798	102465198		NR_105798	ENSMUSG00000099169	Mir7j	Gm27716|Mirlet7j|mmu-let-7j	microRNA 7j	ncRNA
3341	chr12	6731191	6731409	+	5.68234	NA	Intergenic	Intergenic	649030	NR_045045	73575		NR_045045	ENSMUSG00000102096	1700101O22Rik	-	RIKEN cDNA 1700101O22 gene	ncRNA
3180	chr4	21157925	21158652	+	5.68234	NA	Intergenic	Intergenic	-379620	NM_001290410	269513		NM_172987	ENSMUSG00000055761	Nkain3	C530048M05|E130310K16Rik	Na+/K+ transporting ATPase interacting 3	protein-coding
3435	chr4	48944751	48945280	+	5.68234	NA	Intergenic	Intergenic	-114447	NM_178756	272031		NM_178756	ENSMUSG00000063446	Plppr1	E130309F12Rik|Lppr1|PRG-3|mKIAA4247	phospholipid phosphatase related 1	protein-coding
4665	chr6	118302390	118303353	+	5.68111	NA	intron (NR_110507, intron 4 of 5)	intron (NR_110507, intron 4 of 5)	5848	NR_110507	102632423		NR_110507	ENSMUSG00000107933	Gm30498	-	predicted gene, 30498	ncRNA
3148	chrX	56731142	56731529	+	5.68093	NA	promoter-TSS (NM_001077361)	promoter-TSS (NM_001077361)	-426	NM_010211	14199		NM_010211	ENSMUSG00000023092	Fhl1	FHL-1|KyoT|RAM14-1|SLIM|SLIM-1	four and a half LIM domains 1	protein-coding
6138	chr7	70744170	70744403	+	5.68093	NA	Intergenic	Intergenic	-377540	NM_183261	11819		NM_009697	ENSMUSG00000030551	Nr2f2	2700033K02Rik|9430015G03Rik|ARP-1|Aporp1|COUP-TF2|COUP-TFII|COUPTFB|EAR3|SVP40|Tcfcoup2	nuclear receptor subfamily 2, group F, member 2	protein-coding
4207	chr6	88465335	88465679	+	5.68093	NA	promoter-TSS (NM_019685)	promoter-TSS (NM_019685)	98	NM_019685	56505		NM_019685	ENSMUSG00000030079	Ruvbl1	2510009G06Rik|Pontin52|Tip49a	RuvB-like AAA ATPase 1	protein-coding
337	chr1	113703663	113703919	+	5.68093	NA	Intergenic	Intergenic	-1286873	NR_157044	102635484		NR_157044		Gm32810	Gm18406	predicted gene, 32810	ncRNA
820	chr5	133002297	133002888	+	5.68093	NA	Intergenic	Intergenic	-459372	NM_001363480	319974		NM_001363480	ENSMUSG00000029673	Auts2	2700063G02Rik|A730011F23Rik|D830032G16Rik	autism susceptibility candidate 2	protein-coding
2913	chr18	55490896	55491159	+	5.68	NA	Intergenic	Intergenic	-498436	NM_001360787	269023		NM_175751	ENSMUSG00000052713	Zfp608	4932417D18Rik|D430007A19Rik|Znf608	zinc finger protein 608	protein-coding
4115	chr16	46245738	46246193	+	5.67364	NA	Intergenic	Intergenic	-90888	NM_001304528	11615		NM_001304528	ENSMUSG00000048087	Ahcyl	AL024110|EG11615|Gm4737	adenosylhomocysteinase like	protein-coding
5959	chr1	69498787	69499313	+	5.67364	NA	Intergenic	Intergenic	186910	NM_011770	22779		NM_011770	ENSMUSG00000025997	Ikzf2	A730095J18Rik|Helios|Zfpn1a2|Znfn1a2	IKAROS family zinc finger 2	protein-coding
5054	chr4	150606388	150607319	+	5.66881	NA	intron (NM_001085492, intron 12 of 22)	intron (NM_001085492, intron 12 of 22)	45321	NM_173774	242773		NM_173774	ENSMUSG00000039838	Slc45a1	C230078B22|Dnb5|PAST-A	solute carrier family 45, member 1	protein-coding
5287	chr3	36150972	36151426	+	5.66843	NA	intron (NM_001101478, intron 1 of 3)	CpG	119	NM_001101478	241944		NM_001101478	ENSMUSG00000033883	Zfp267	D3Ertd254e	zinc finger protein 267	protein-coding
4093	chr16	43276959	43277302	+	5.66843	NA	intron (NM_019778, intron 1 of 8)	intron (NM_019778, intron 1 of 8)	29846	NM_181058	56490		NM_019778	ENSMUSG00000022708	Zbtb20	1300017A20Rik|7330412A13Rik|A930017C21Rik|D16Wsu73e|DPZF|HOF|J20|ODA-8S|Oda8|Tg(PDGFB-APPSwInd)20Lms|Zfp288	zinc finger and BTB domain containing 20	protein-coding
1478	chr2	63350869	63351152	+	5.66843	NA	Intergenic	Intergenic	-166723	NM_133207	170738		NM_133207	ENSMUSG00000059742	Kcnh7	9330137I11Rik|Kv11.3|erg3	potassium voltage-gated channel, subfamily H (eag-related), member 7	protein-coding
20	chr1	75964096	75964318	+	5.66843	NA	Intergenic	Intergenic	417745	NM_001357150	20536		NM_009208	ENSMUSG00000006576	Slc4a3	A930038D23Rik|Ae3	solute carrier family 4 (anion exchanger), member 3	protein-coding
3731	chr4	89469917	89470181	+	5.66843	NA	intron (NR_132431, intron 7 of 9)	intron (NR_132431, intron 7 of 9)	-159017	NM_007670	12579		NM_007670	ENSMUSG00000073802	Cdkn2b	INK4b|MTS2|p15|p15(INK4b)|p15INK4b	cyclin dependent kinase inhibitor 2B	protein-coding
4695	chr8	105164564	105164960	+	5.66843	NA	Intergenic	Intergenic	-5912	NM_001161456	12400		NM_022309	ENSMUSG00000031885	Cbfb	PEA2|PEBP2b|Pebp2|Pebpb2	core binding factor beta	protein-coding
1387	chr5	149831369	149831908	+	5.66843	NA	Intergenic	Intergenic	-16109	NR_045758	70969		NR_045758	ENSMUSG00000107214	4930500F04Rik	4931407C17Rik	RIKEN cDNA 4930500F04 gene	ncRNA
2162	chr13	79142899	79143557	+	5.66504	NA	Intergenic	Intergenic	-944355	NM_010151	13865		NM_010151	ENSMUSG00000069171	Nr2f1	COUP-TF1|COUP-TFI|COUPTFA|EAR-3|EAR3|Erbal3|SVP44|Tcfcoup1	nuclear receptor subfamily 2, group F, member 1	protein-coding
410	chr12	90745880	90746478	+	5.6625	NA	Intergenic	Intergenic	-7141	NM_010050	13371		NM_010050	ENSMUSG00000007682	Dio2	5DII|DIOII	deiodinase, iodothyronine, type II	protein-coding
1992	chr2	104410336	104410606	+	5.6625	NA	promoter-TSS (NM_001033347)	promoter-TSS (NM_001033347)	-137	NM_001033347	241589		NM_001033347	ENSMUSG00000068373	D430041D05Rik	9630056G07Rik|G2	RIKEN cDNA D430041D05 gene	protein-coding
6117	chr7	65049273	65050454	+	5.66093	NA	intron (NM_183087, intron 1 of 9)	intron (NM_183087, intron 1 of 9)	106665	NM_183087	70638		NM_183087	ENSMUSG00000030518	Entrep2	5730507A09Rik|Fam189a1	endosomal transmembrane epsin interactor 2	protein-coding
1676	chr13	49371621	49371882	+	5.65891	NA	intron (NM_001039179, intron 2 of 6)	intron (NM_001039179, intron 2 of 6)	30202	NM_001039179	76895		NM_029791	ENSMUSG00000037933	Bicd2	-	BICD cargo adaptor 2	protein-coding
5806	chr14	97830473	97830691	+	5.65891	NA	intron (NM_007826, intron 9 of 11)	intron (NM_007826, intron 9 of 11)	339183	NM_007826	13134		NM_007826	ENSMUSG00000055639	Dach1	Dac|Dach	dachshund family transcription factor 1	protein-coding
6056	chr14	117309157	117309563	+	5.65891	NA	intron (NM_001079844, intron 2 of 9)	intron (NM_001079844, intron 2 of 9)	384063	NM_011821	23888		NM_011821	ENSMUSG00000058571	Gpc6	-	glypican 6	protein-coding
153	chr15	25105823	25106463	+	5.65641	NA	Intergenic	Intergenic	307621	NM_027395	70350		NM_027395	ENSMUSG00000045763	Basp1	2610024P12Rik|CAP-23|CAP23|Ckap3|NAP-22|NAP22	brain abundant, membrane attached signal protein 1	protein-coding
111	chr15	18190041	18190351	+	5.65566	NA	intron (NR_045711, intron 7 of 11)	intron (NR_045711, intron 7 of 11)	179431	NR_045711	70886		NR_045711	ENSMUSG00000098150	4921515E04Rik	-	RIKEN cDNA 4921515E04 gene	ncRNA
1410	chr13	37434289	37434617	+	5.65566	NA	intron (NR_167664, intron 1 of 1)	intron (NR_167664, intron 1 of 1)	668	NR_167664	100042794		NR_167664		Gm4035	-	predicted gene 4035	ncRNA
1437	chr13	39537882	39538253	+	5.65566	NA	Intergenic	Intergenic	253317	NR_167936	105245474		NR_167936	ENSMUSG00000114710	Gm40923	-	predicted gene, 40923	ncRNA
403	chr15	41500922	41501368	+	5.65566	NA	intron (NM_001358977, intron 1 of 16)	intron (NM_001358977, intron 1 of 16)	52042	NM_001358977	170719		NM_130885	ENSMUSG00000022307	Oxr1	2210416C20Rik|C7|C7B	oxidation resistance 1	protein-coding
5598	chr1	43381562	43381773	+	5.65566	NA	Intergenic	Intergenic	-64084	NM_010879	17974		NM_010879	ENSMUSG00000066877	Nck2	4833426I10Rik|Grb4|NCKbeta|Nck-2	non-catalytic region of tyrosine kinase adaptor protein 2	protein-coding
3806	chr8	46386766	46387223	+	5.65566	NA	Intergenic	Intergenic	-84043	NM_007981	14081		NM_007981	ENSMUSG00000018796	Acsl1	Acas|Acas1|Acs|FACS|Facl2|LACS 1|LACS1	acyl-CoA synthetase long-chain family member 1	protein-coding
614	chr2	22029190	22029815	+	5.65314	NA	Intergenic	Intergenic	-198001	NM_148413	667663		NM_148413	ENSMUSG00000025716	Myo3a	9030416P08Rik	myosin IIIA	protein-coding
3442	chr4	53147431	53147649	+	5.65314	NA	intron (NM_013454, intron 1 of 49)	intron (NM_013454, intron 1 of 49)	12355	NM_013454	11303		NM_013454	ENSMUSG00000015243	Abca1	ABC-1|Abc1	ATP-binding cassette, sub-family A member 1	protein-coding
156	chr7	75240416	75240897	+	5.65314	NA	intron (NM_001360573, intron 1 of 13)	intron (NM_001360573, intron 1 of 13)	-20637	NM_001360575	64176		NM_153579	ENSMUSG00000053025	Sv2b	A830038F04Rik|mKIAA0735	synaptic vesicle glycoprotein 2b	protein-coding
4304	chr10	93641718	93641947	+	5.65314	NA	intron (NM_021320, intron 1 of 9)	intron (NM_021320, intron 1 of 9)	783	NM_021320	57764		NM_021320	ENSMUSG00000020019	Ntn4	-	netrin 4	protein-coding
5517	chr3	51170441	51170688	+	5.65142	NA	Intergenic	Intergenic	-53883	NM_009834	12457		NM_009834	ENSMUSG00000023087	Noct	Ccr4|Ccrn4l	nocturnin	protein-coding
5740	chr5	57821015	57821676	+	5.65142	NA	intron (NM_001310606, intron 1 of 2)	intron (NM_001310606, intron 1 of 2)	103264	NM_001310608	54216		NM_018764	ENSMUSG00000029108	Pcdh7	-	protocadherin 7	protein-coding
4141	chr16	52225999	52226543	+	5.65017	NA	Intergenic	Intergenic	194722	NM_001033238	208650		NM_001033238	ENSMUSG00000022637	Cblb	Cbl-b	Casitas B-lineage lymphoma b	protein-coding
571	chr3	120239111	120239343	+	5.64661	NA	Intergenic	Intergenic	-455839	NM_001310711	56195		NM_019550	ENSMUSG00000028134	Ptbp2	Ptb2|brPTB|nPTB	polypyrimidine tract binding protein 2	protein-coding
3416	chr12	27586189	27586711	+	5.64589	NA	Intergenic	Intergenic	-243732	NM_009234	20666		NM_009234	ENSMUSG00000063632	Sox11	1110038H03Rik|6230403H02Rik|end1	SRY (sex determining region Y)-box 11	protein-coding
2711	chr18	38418886	38419230	+	5.64537	NA	5' UTR (NM_001355749, exon 1 of 8)	5' UTR (NM_001355749, exon 1 of 8)	151	NM_001355749	65113		NM_022996	ENSMUSG00000024425	Ndfip1	0610010M22Rik|N4wbp5	Nedd4 family interacting protein 1	protein-coding
5414	chr14	72845267	72845775	+	5.64537	NA	Intergenic	Intergenic	-135518	NM_207636	319448		NM_207636	ENSMUSG00000033487	Fndc3a	1700094E19Rik|D14Ertd453e|F730017H24Rik|Fndc3|sys	fibronectin type III domain containing 3A	protein-coding
2244	chr9	61405153	61405632	+	5.64498	NA	intron (NM_009389, intron 8 of 19)	intron (NM_009389, intron 8 of 19)	33026	NM_009389	21887		NM_009389	ENSMUSG00000032280	Tle3	2610103N05Rik|ESG|Grg3a|Grg3b|mKIAA1547	transducin-like enhancer of split 3	protein-coding
4319	chr4	111203412	111204333	+	5.64059	NA	intron (NM_030231, intron 5 of 12)	MIRb|SINE|MIR	-211134	NR_033793	67621		NM_026279	ENSMUSG00000028545	Bend5	2310026E23Rik	BEN domain containing 5	protein-coding
4449	chr16	78236662	78237279	+	5.6401	NA	Intergenic	Intergenic	18484	NR_045698	100503619		NR_045698	ENSMUSG00000109841	E330011O21Rik	-	RIKEN cDNA E330011O21 gene	ncRNA
996	chr2	34280850	34281173	+	5.63972	NA	intron (NM_016768, intron 2 of 8)	intron (NM_016768, intron 2 of 8)	91034	NM_016768	18516		NM_016768	ENSMUSG00000038718	Pbx3	-	pre B cell leukemia homeobox 3	protein-coding
5752	chr7	40523946	40524266	+	5.63972	NA	Intergenic	Intergenic	-150631	NR_045504	71029		NR_045504	ENSMUSG00000102004	4933402C06Rik	-	RIKEN cDNA 4933402C06 gene	ncRNA
3453	chr4	57783054	57783435	+	5.63972	NA	intron (NM_001384150, intron 7 of 10)	intron (NM_001384150, intron 7 of 10)	-62004	NM_001035532	677884		NM_009649	ENSMUSG00000038729	Pakap	53-H12|AA959716|AI649048|AKAP-2|AKAP-KL|Akap2|B130066I24|B230340M18Rik|Gm20459|PRKA2|Palm2|Palm2-Akap2|Palm2Akap2|Palm2akap2|R75368|pEN70	paralemmin A kinase anchor protein	protein-coding
5832	chr5	68929175	68929415	+	5.63972	NA	Intergenic	Intergenic	412414	NM_175519	243043		NM_175519	ENSMUSG00000037653	Kctd8	A730087N02Rik	potassium channel tetramerisation domain containing 8	protein-coding
5838	chr5	72093812	72094409	+	5.63972	NA	intron (NM_001370968, intron 6 of 9)	intron (NM_001370968, intron 6 of 9)	74079	NM_001356613	27784		NM_178599	ENSMUSG00000029213	Commd8	D5Buc26e	COMM domain containing 8	protein-coding
2609	chr13	110018545	110019570	+	5.63972	NA	Intergenic	Intergenic	115248	NR_035442	100316683		NR_035442	ENSMUSG00000084651	Mir1904	Mirn1904|mmu-mir-1904	microRNA 1904	ncRNA
5404	chr14	70099776	70100181	+	5.63917	NA	promoter-TSS (NM_001360404)	promoter-TSS (NM_001360404)	-115	NM_001360404	57784		NM_021328	ENSMUSG00000022089	Bin3	1700015F07Rik	bridging integrator 3	protein-coding
4242	chr12	73883984	73884203	+	5.63917	NA	Intergenic	Intergenic	-17231	NM_001313920	15251		NM_010431	ENSMUSG00000021109	Hif1a	HIF-1-alpha|HIF1-alpha|HIF1alpha|MOP1|bHLHe78	hypoxia inducible factor 1, alpha subunit	protein-coding
627	chr3	128498755	128499485	+	5.63917	NA	Intergenic	Intergenic	-267515	NR_045704	402774		NR_045704	ENSMUSG00000105816	D030025E07Rik	Playrr|Plyrr	RIKEN cDNA D030025E07 gene	ncRNA
4981	chr11	18217596	18218444	+	5.63684	NA	Intergenic	Intergenic	122034	NR_131129	327872		NR_131129	ENSMUSG00000085453	Gm12018	-	predicted gene 12018	ncRNA
2416	chr18	17981988	17982602	+	5.63428	NA	Intergenic	Intergenic	-401305	NR_045374	75162		NR_045374	ENSMUSG00000117615	4930545E07Rik	-	RIKEN cDNA 4930545E07 gene	ncRNA
2274	chr18	5806518	5806813	+	5.63279	NA	Intergenic	Intergenic	214018	NM_001360981	21417		NM_011546	ENSMUSG00000024238	Zeb1	3110032K11Rik|AREB6|BZP|MEB1|Nil2|TCF-8|Tcf18|Tcf8|Tw|ZEB|Zfhep|Zfhx1a|Zfx1a|Zfx1ha|[delta]EF1	zinc finger E-box binding homeobox 1	protein-coding
3711	chr4	79871098	79871615	+	5.63279	NA	Intergenic	Intergenic	-962857	NM_001282014	22178		NM_031202	ENSMUSG00000005994	Tyrp1	Oca3|TRP-1|TRP1|Tyrp|b|brown|isa	tyrosinase-related protein 1	protein-coding
4578	chr4	124163367	124163596	+	5.63061	NA	Intergenic	Intergenic	169239	NR_166446	76410		NR_166446		1700021L23Rik	-	RIKEN cDNA 1700021L23 gene	ncRNA
4021	chr4	95520397	95521195	+	5.62784	NA	Intergenic	Intergenic	-36711	NM_001113412	75578		NM_029347	ENSMUSG00000028573	Fggy	2310009E04Rik	FGGY carbohydrate kinase domain containing	protein-coding
4439	chr6	101242908	101243701	+	5.62784	NA	intron (NM_018884, intron 3 of 9)	MTEa|LTR|ERVL-MaLR	-28632	NR_166918	102637022		NR_166918	ENSMUSG00000121193	Gm33934	-	predicted gene, 33934	ncRNA
1132	chr2	35952460	35952664	+	5.62496	NA	intron (NM_029774, intron 1 of 9)	intron (NM_029774, intron 1 of 9)	27258	NM_029774	74410		NM_028921	ENSMUSG00000026885	Ttll11	4932702F08Rik|4933424A20Rik|D2Ertd624e	tubulin tyrosine ligase-like family, member 11	protein-coding
5784	chr5	63063222	63063714	+	5.62496	NA	Intergenic	Intergenic	251812	NM_001170705	100322896		NM_001170705	ENSMUSG00000090326	Dthd1	Gm17384	death domain containing 1	protein-coding
1964	chr17	64242147	64242624	+	5.62496	NA	Intergenic	Intergenic	89498	NM_001025309	224938		NM_144859	ENSMUSG00000024083	Pja2	Neurodap1|mKIAA0438	praja ring finger ubiquitin ligase 2	protein-coding
6085	chr14	119496887	119497182	+	5.62496	NA	intron (NM_015820, intron 1 of 1)	intron (NM_015820, intron 1 of 1)	-252193	NR_045621	75432		NR_045621	ENSMUSG00000100274	1700006F04Rik	-	RIKEN cDNA 1700006F04 gene	ncRNA
6063	chr5	80083027	80083244	+	5.62066	NA	Intergenic	Tigger18a|DNA|TcMar-Tigger	-937436	NM_001347367	319387		NM_198702	ENSMUSG00000037605	Adgrl3	5430402I23Rik|CIRL-3|D130075K09Rik|Gm1379|LEC3|Lphn3|mKIAA0768	adhesion G protein-coupled receptor L3	protein-coding
5559	chr1	39007320	39008033	+	5.62065	NA	Intergenic	Intergenic	19862	NM_026850	68833		NM_026850	ENSMUSG00000026078	Pdcl3	1110061A19Rik|Viaf1	phosducin-like 3	protein-coding
2135	chr13	72365869	72366343	+	5.62065	NA	Intergenic	Intergenic	262458	NR_030701	328287		NR_030701		Gm20554	D430050G20	predicted gene, 20554	ncRNA
1098	chr13	21453741	21453952	+	5.61604	NA	promoter-TSS (NM_001013786)	promoter-TSS (NM_001013786)	-119	NM_001013786	432731		NM_001013786	ENSMUSG00000022228	Zscan26	Zfp187|Znf187	zinc finger and SCAN domain containing 26	protein-coding
5510	chr3	45680589	45680856	+	5.61604	NA	Intergenic	Intergenic	-241413	NR_040594	72274		NR_040594	ENSMUSG00000100799	1700027H10Rik	-	RIKEN cDNA 1700027H10 gene	ncRNA
255	chr1	88959924	88960158	+	5.61604	NA	Intergenic	Intergenic	-56072	NR_040471	73475		NR_040471	ENSMUSG00000099378	1700067G17Rik	-	RIKEN cDNA 1700067G17 gene	ncRNA
5619	chr5	31290852	31291482	+	5.6099	NA	promoter-TSS (NM_026298)	promoter-TSS (NM_026298)	-53	NM_026298	67661		NM_026298	ENSMUSG00000038564	Ift172	4930553F24Rik|Slb|avc1|wim	intraflagellar transport 172	protein-coding
4150	chr19	48070753	48071007	+	5.6099	NA	Intergenic	Intergenic	133168	NM_001163267	381229		NM_001163267	ENSMUSG00000046585	Cfap58	Ccdc147|Gm969	cilia and flagella associated protein 58	protein-coding
7	chr3	89714611	89714989	+	5.6099	NA	promoter-TSS (NM_001357958)	promoter-TSS (NM_001357958)	-222	NM_001038587	56417		NM_019655	ENSMUSG00000027951	Adar	Adar1|Adar1p110|Adar1p150|DRADA|mZaADAR	adenosine deaminase, RNA-specific	protein-coding
356	chr1	126058846	126059409	+	5.60776	NA	intron (NM_172484, intron 8 of 14)	intron (NM_172484, intron 8 of 14)	-146199	NM_001311089	72585		NM_145100	ENSMUSG00000026344	Lypd1	2700050C12Rik|C530008O16Rik|Lynx2|Lypdc1	Ly6/Plaur domain containing 1	protein-coding
5887	chr3	75210066	75211425	+	5.606	NA	Intergenic	Intergenic	59333	NM_026460	67931		NM_026460	ENSMUSG00000034139	Serpini2	Spi14	serine (or cysteine) peptidase inhibitor, clade I, member 2	protein-coding
5637	chr1	52436316	52436554	+	5.60579	NA	Intergenic	Intergenic	64013	NM_008667	17936		NM_008667	ENSMUSG00000002881	Nab1	-	Ngfi-A binding protein 1	protein-coding
3627	chr10	62058678	62059199	+	5.60579	NA	Intergenic	Intergenic	52030	NM_001358253	69894		NM_027251	ENSMUSG00000020083	Fam241b	2010107G23Rik	family with sequence similarity 241, member B	protein-coding
3972	chr10	76468851	76469115	+	5.60579	NA	promoter-TSS (NM_019434)	promoter-TSS (NM_019434)	81	NM_019434	54387		NM_019434	ENSMUSG00000001150	Mcm3ap	GANP	minichromosome maintenance complex component 3 associated protein	protein-coding
4118	chr6	82264555	82265320	+	5.60579	NA	Intergenic	Intergenic	-137538	NM_009313	21336		NM_009313	ENSMUSG00000030043	Tacr1	Nk1r|Spr|Tac1r	tachykinin receptor 1	protein-coding
5330	chrX	119427550	119428088	+	5.60579	NA	Intergenic	Intergenic	-499377	NM_053114	93728		NM_053114	ENSMUSG00000034732	Pabpc5	C820015E17	poly(A) binding protein, cytoplasmic 5	protein-coding
1643	chr6	20555093	20555798	+	5.60348	NA	Intergenic	Intergenic	-659901	NM_019697	16508		NM_019697	ENSMUSG00000060882	Kcnd2	Gm52855|Kv4.2	potassium voltage-gated channel, Shal-related family, member 2	protein-coding
2495	chr7	95484757	95485025	+	5.60348	NA	Intergenic	Intergenic	-686353	NM_001310762	23966		NM_011858	ENSMUSG00000048078	Tenm4	Doc4|ELM2|Odz4|Ten-m4|l(7)-3Rn|l7Rn3|mKIAA1302	teneurin transmembrane protein 4	protein-coding
4324	chr4	111687310	111687792	+	5.60348	NA	Intergenic	Intergenic	-32459	NM_026470	67946		NM_026470	ENSMUSG00000034401	Spata6	1700062C23Rik|Hash|KRP|Mash	spermatogenesis associated 6	protein-coding
2256	chr2	123832890	123833710	+	5.60348	NA	Intergenic	Intergenic	-256669	NM_001290997	214968		NM_172537	ENSMUSG00000027200	Sema6d	1110067B02Rik|D330011G23|mKIAA1479	sema domain, transmembrane domain (TM), and cytoplasmic domain, (semaphorin) 6D	protein-coding
2917	chr7	124914800	124915240	+	5.60348	NA	Intergenic	Intergenic	-206085	NR_045907	73076		NR_045907	ENSMUSG00000086254	3100003L05Rik	-	RIKEN cDNA 3100003L05 gene	ncRNA
1044	chr5	135834985	135835646	+	5.60348	NA	intron (NM_021403, intron 2 of 14)	intron (NM_021403, intron 2 of 14)	17209	NM_021403	58212		NM_021403	ENSMUSG00000039860	Srrm3	2900083I11Rik|SRm300-like|Srrm2l	serine/arginine repetitive matrix 3	protein-coding
835	chr3	140630108	140630583	+	5.60348	NA	Intergenic	L1M5|LINE|L1	286973	NR_169132	102635403		NR_169132		Gm32754	Gm43783|Gm44309	predicted gene, 32754	ncRNA
180	chr15	27923572	27924270	+	5.6033	NA	intron (NM_001081302, intron 1 of 56)	intron (NM_001081302, intron 1 of 56)	101927	NM_001081302	223435		NM_001081302	ENSMUSG00000022263	Trio	6720464I07Rik|Solo	triple functional domain (PTPRF interacting)	protein-coding
3955	chr12	52869756	52870328	+	5.60224	NA	intron (NM_198111, intron 2 of 13)	intron (NM_198111, intron 2 of 13)	170659	NM_198111	238161		NM_198111	ENSMUSG00000061603	Akap6	Akapalpha|Akapbeta|PRKA	A kinase anchor protein 6	protein-coding
1172	chr2	43454288	43454906	+	5.60171	NA	Intergenic	Intergenic	-100728	NM_027552	70789		NM_027552	ENSMUSG00000026866	Kynu	4432411A05Rik	kynureninase	protein-coding
5661	chr17	47796106	47796523	+	5.60171	NA	Intergenic	Intergenic	10570	NM_011549	21425		NM_011549	ENSMUSG00000023990	Tfeb	Tcfeb|bHLHe35	transcription factor EB	protein-coding
5763	chr5	58893202	58893980	+	5.59748	NA	Intergenic	Intergenic	-440593	NR_046190	78163		NR_046190	ENSMUSG00000105234	4930459L07Rik	-	RIKEN cDNA 4930459L07 gene	ncRNA
4352	chr16	66525435	66525964	+	5.59387	NA	Intergenic	Intergenic	-131419	NR_040512	75501		NR_040512	ENSMUSG00000092599	1700010K23Rik	-	RIKEN cDNA 1700010K23 gene	ncRNA
1827	chr10	15299859	15300176	+	5.5931	NA	Intergenic	Intergenic	-491760	NR_131087	77538		NR_131087	ENSMUSG00000112227	C330004P14Rik	-	RIKEN cDNA C330004P14 gene	ncRNA
6036	chr14	116128067	116128404	+	5.5931	NA	intron (NM_175500, intron 7 of 7)	intron (NM_175500, intron 7 of 7)	-718683	NR_045761	75088		NR_045761	ENSMUSG00000093551	4930505G20Rik	-	RIKEN cDNA 4930505G20 gene	ncRNA
3624	chr12	34279350	34279629	+	5.59253	NA	intron (NM_001271386, intron 18 of 27)	intron (NM_001271386, intron 18 of 27)	249400	NM_024124	79221		NM_024124	ENSMUSG00000004698	Hdac9	D030072B18Rik|HD7B|HD9|HDRP|Hdac7b|Mitr|mKIAA0744	histone deacetylase 9	protein-coding
458	chr5	117717685	117717918	+	5.59253	NA	intron (NM_001312914, intron 14 of 19)	intron (NM_001312914, intron 14 of 19)	-149038	NM_008712	18125		NM_008712	ENSMUSG00000029361	Nos1	2310005C01Rik|N-NOS|NC-NOS|NO|NOS|NOS-I|Nos-1|bNOS|nNOS	nitric oxide synthase 1, neuronal	protein-coding
2990	chr7	131746832	131747470	+	5.59253	NA	Intergenic	Intergenic	186657	NM_001317350	12237		NM_009774	ENSMUSG00000066979	Bub3	-	BUB3 mitotic checkpoint protein	protein-coding
187	chr15	29439351	29439990	+	5.59208	NA	Intergenic	Intergenic	273734	NR_039542	100628607		NR_039542	ENSMUSG00000092639	Mir3964	mmu-mir-3964|mu-mir-3964	microRNA 3964	ncRNA
2857	chr14	16742046	16742953	+	5.59172	NA	intron (NM_001289760, intron 2 of 9)	intron (NM_001289760, intron 2 of 9)	-167023	NM_011243	218772		NM_011243	ENSMUSG00000017491	Rarb	A830025K23|Hap|Nr1b2	retinoic acid receptor, beta	protein-coding
4582	chr4	124520425	124521048	+	5.58349	NA	Intergenic	Intergenic	-34777	NR_040774	78460		NR_040774		1700057H15Rik	-	RIKEN cDNA 1700057H15 gene	ncRNA
4954	chr6	149409005	149409266	+	5.58349	NA	5' UTR (NM_001112796, exon 1 of 8)	5' UTR (NM_001112796, exon 1 of 8)	151	NM_001112796	12121		NM_009753	ENSMUSG00000003452	Bicd1	B830009D06Rik|bic-D 1	BICD cargo adaptor 1	protein-coding
535	chr1	28426675	28427267	+	5.58216	NA	Intergenic	Intergenic	353281	NM_001013750	210962		NM_001013750	ENSMUSG00000048411	Spata31e5	Gm597	spermatogenesis associated 31 subfamily E member 5	protein-coding
3643	chr12	41023902	41024198	+	5.58216	NA	promoter-TSS (NM_053122)	promoter-TSS (NM_053122)	-40	NM_053122	93757		NM_053122	ENSMUSG00000056899	Immp2l	IMP2|Tg(HLA-A/H2-D)2Enge	IMP2 inner mitochondrial membrane peptidase-like (S. cerevisiae)	protein-coding
4925	chr14	45318594	45318840	+	5.58216	NA	promoter-TSS (NM_015774)	promoter-TSS (NM_015774)	-145	NM_015774	50527		NM_015774	ENSMUSG00000021831	Ero1a	ERO1-L|Ero1l	endoplasmic reticulum oxidoreductase 1 alpha	protein-coding
2544	chr7	97757048	97757659	+	5.58216	NA	Intergenic	Intergenic	-19106	NM_175105	66333		NM_175105	ENSMUSG00000042797	Aqp11	1700015P13Rik|sjds	aquaporin 11	protein-coding
3979	chr12	54256399	54256696	+	5.58118	NA	Intergenic	L1MC5a|LINE|L1	22932	NR_108033	73592		NR_108033	ENSMUSG00000112821	1700104L18Rik	-	RIKEN cDNA 1700104L18 gene	ncRNA
5773	chr17	57276783	57277043	+	5.58118	NA	Intergenic	Intergenic	-2187	NM_011691	22324		NM_011691	ENSMUSG00000034116	Vav1	Vav|vav-T	vav 1 oncogene	protein-coding
1137	chr3	156017822	156018041	+	5.58118	NA	Intergenic	Intergenic	41577	NR_040553	329780		NR_040553	ENSMUSG00000104553	9330178D15Rik	9330178D15	RIKEN cDNA 9330178D15 gene	ncRNA
5079	chr3	13503268	13503511	+	5.57437	NA	intron (NM_001357034, intron 1 of 7)	intron (NM_001357034, intron 1 of 7)	30590	NM_001357036	76897		NM_178631	ENSMUSG00000039717	Ralyl	0710005M24Rik	RALY RNA binding protein-like	protein-coding
149	chr15	24743174	24743661	+	5.57437	NA	Intergenic	Intergenic	670347	NM_027395	70350		NM_027395	ENSMUSG00000045763	Basp1	2610024P12Rik|CAP-23|CAP23|Ckap3|NAP-22|NAP22	brain abundant, membrane attached signal protein 1	protein-coding
3623	chr12	33429446	33429830	+	5.57437	NA	promoter-TSS (NM_172253)	promoter-TSS (NM_172253)	14	NM_172253	28071		NM_172253	ENSMUSG00000020561	Polr1f	2410173G11|2810024J17Rik|D16Wsu83e|Twistnb	RNA polymerase I subunit F	protein-coding
2797	chr18	48720996	48721507	+	5.57437	NA	Intergenic	Intergenic	675916	NM_001025388	433182		NM_001025388	ENSMUSG00000059040	Eno1b	EG433182|Eno-1|Eno1|Gm5506|NNE	enolase 1B, retrotransposed	protein-coding
2219	chr9	59083348	59083937	+	5.57437	NA	Intergenic	Intergenic	-47201	NM_001042752	18007		NM_008684	ENSMUSG00000032340	Neo1	2610028H22Rik|D930014N22Rik|Igdcc2	neogenin	protein-coding
974	chr2	33616325	33616741	+	5.57261	NA	intron (NM_010725, intron 2 of 7)	intron (NM_010725, intron 2 of 7)	24565	NM_010725	16917		NM_010725	ENSMUSG00000038765	Lmx1b	Icst|LMX1.1|LMX1.2	LIM homeobox transcription factor 1 beta	protein-coding
2651	chr11	93500376	93500794	+	5.57261	NA	intron (NM_001361708, intron 5 of 9)	intron (NM_001361708, intron 5 of 9)	385181	NM_001013375	217109		NM_001013375	ENSMUSG00000054079	Utp18	6230425C22Rik|6430513M13|Wdr50	UTP18 small subunit processome component	protein-coding
4698	chr16	96599381	96599909	+	5.57261	NA	intron (NM_031174, intron 32 of 32)	intron (NM_031174, intron 32 of 32)	132039	NM_008791	18546		NM_008791	ENSMUSG00000090223	Pcp4	P16Rimb19|Pcp-4|Pep19	Purkinje cell protein 4	protein-coding
4602	chr4	130861674	130861963	+	5.57261	NA	Intergenic	CpG	-51498	NM_010686	16792		NM_010686	ENSMUSG00000028581	Laptm5	E3|Stra13	lysosomal-associated protein transmembrane 5	protein-coding
2538	chr18	33386579	33387177	+	5.57035	NA	Intergenic	Intergenic	76756	NM_001267717	27528		NM_053078	ENSMUSG00000042834	Nrep	D0H4S114|Harp|P311|PTZ17|SEZ17	neuronal regeneration related protein	protein-coding
2920	chr7	125262974	125263492	+	5.56677	NA	Intergenic	Intergenic	86553	NR_045803	71208		NM_172408	ENSMUSG00000045928	4933440M02Rik	-	RIKEN cDNA 4933440M02 gene	ncRNA
4895	chr14	34120512	34120957	+	5.56422	NA	Intergenic	Intergenic	-17980	NM_001251843	105518		NM_001251843	ENSMUSG00000095493	A630023A22Rik	-	RIKEN cDNA A630023A22 gene	protein-coding
5514	chr3	50972786	50973170	+	5.56422	NA	Intergenic	Intergenic	-251469	NM_009834	12457		NM_009834	ENSMUSG00000023087	Noct	Ccr4|Ccrn4l	nocturnin	protein-coding
3964	chr12	53566596	53567116	+	5.56422	NA	intron (NM_001370964, intron 4 of 12)	intron (NM_001370964, intron 4 of 12)	318424	NM_001370960	27386		NM_013780	ENSMUSG00000021010	Npas3	4930423H22Rik|bHLHe12	neuronal PAS domain protein 3	protein-coding
5798	chr17	61066580	61067479	+	5.56422	NA	Intergenic	Intergenic	1814288	NM_207654	13640		NM_010109	ENSMUSG00000048915	Efna5	AL-1|EFL-5|Ephrin-A5|Epl7|LERK-7|RAGS	ephrin A5	protein-coding
5550	chr3	55637538	55637833	+	5.56099	NA	intron (NM_030595, intron 54 of 57)	intron (NM_030595, intron 54 of 57)	-144825	NM_010750	17116		NM_010750	ENSMUSG00000056947	Mab21l1	-	mab-21-like 1	protein-coding
1738	chr2	77385023	77385286	+	5.56099	NA	Intergenic	Intergenic	-77490	NR_040368	100503106		NR_040368	ENSMUSG00000085845	Gm13944	-	predicted gene 13944	ncRNA
4832	chr2	171767172	171767648	+	5.56099	NA	Intergenic	Intergenic	195389	NR_040509	75655		NR_040509	ENSMUSG00000086823	1700028P15Rik	-	RIKEN cDNA 1700028P15 gene	ncRNA
2801	chr18	49168033	49168790	+	5.55994	NA	Intergenic	Intergenic	-354878	NR_033785	67321		NR_033785	ENSMUSG00000100297	1700044K03Rik	-	RIKEN cDNA 1700044K03 gene	ncRNA
2020	chr17	70033664	70034145	+	5.55994	NA	intron (NM_001347411, intron 1 of 14)	intron (NM_001347411, intron 1 of 14)	64831	NM_001347411	224997		NM_027712	ENSMUSG00000003279	Dlgap1	4933422O14Rik|9630002F18|D17Bwg0511e|GKAP/SAPAP|GKPA/SAPAP|Gkap|Sapap1|mKIAA4162	DLG associated protein 1	protein-coding
4960	chr11	4757708	4757986	+	5.55679	NA	Intergenic	Intergenic	-10668	NM_138948	192650		NM_138948	ENSMUSG00000009075	Cabp7	-	calcium binding protein 7	protein-coding
1685	chr6	28919808	28920107	+	5.55679	NA	Intergenic	MLT1A0|LTR|ERVL-MaLR	-88210	NM_138682	192198		NM_138682	ENSMUSG00000049939	Lrrc4	MBAG1|NGL-2|NGL2|NLG-2|Nag14	leucine rich repeat containing 4	protein-coding
713	chr15	63756166	63756382	+	5.55679	NA	Intergenic	MamSINE1|SINE|tRNA	37926	NR_166778	73994		NR_166778		4930449C09Rik	-	RIKEN cDNA 4930449C09 gene	ncRNA
3053	chr18	72590456	72590907	+	5.55679	NA	Intergenic	Intergenic	-239612	NM_007831	13176		NM_007831	ENSMUSG00000060534	Dcc	C030036D22Rik|Igdcc1	DCC netrin 1 receptor	protein-coding
2112	chr13	71365126	71365546	+	5.55678	NA	Intergenic	Intergenic	258247	NR_130325	100316804		NR_130325	ENSMUSG00000080580	Mir466f-4	Mirn466f-4|mmu-mir-466f-4	microRNA 466f-4	ncRNA
2573	chr9	82509909	82510284	+	5.55678	NA	Intergenic	Intergenic	-319710	NM_001168240	65099		NM_022986	ENSMUSG00000032251	Irak1bp1	4921528N06Rik|Aabp3|Aip70|Simpl	interleukin-1 receptor-associated kinase 1 binding protein 1	protein-coding
252	chr3	105483663	105484226	+	5.55678	NA	intron (NM_019931, intron 2 of 7)	intron (NM_019931, intron 2 of 7)	-30989	NR_040759	78635		NR_040759	ENSMUSG00000074346	Kcnd3os	1700095B22Rik	potassium voltage-gated channel, Shal-related family, member 3, opposite strand	ncRNA
954	chr1	157244273	157244686	+	5.55678	NA	intron (NM_177644, intron 3 of 17)	intron (NM_177644, intron 3 of 17)	123524	NR_165831	102632688		NR_165831		Gm30694	-	predicted gene, 30694	ncRNA
3483	chr8	25976564	25976803	+	5.55284	NA	promoter-TSS (NM_029884)	promoter-TSS (NM_029884)	61	NM_029884	52120		NM_029884	ENSMUSG00000037260	Hgsnat	9430010M12Rik|D8Ertd354e|Tmem76	heparan-alpha-glucosaminide N-acetyltransferase	protein-coding
3598	chr12	29062130	29062543	+	5.55284	NA	Intergenic	Intergenic	-79593	NR_154987	102633526		NR_154987	ENSMUSG00000113986	Gm31333	-	predicted gene, 31333	ncRNA
3455	chr4	58533904	58534350	+	5.55284	NA	intron (NM_010336, intron 1 of 3)	intron (NM_010336, intron 1 of 3)	19166	NM_172989	14745		NM_010336	ENSMUSG00000038668	Lpar1	Edg2|Gpcr26|Kdt2|lpA1|vzg-1	lysophosphatidic acid receptor 1	protein-coding
3700	chr4	74013109	74013614	+	5.55284	NA	promoter-TSS (NM_172869)	promoter-TSS (NM_172869)	-242	NM_172869	242506		NM_172869	ENSMUSG00000049122	Frmd3	4.1O|9430066I12Rik|EPB41L4O|P410	FERM domain containing 3	protein-coding
1104	chr15	83122403	83122964	+	5.55284	NA	exon (NM_029101, exon 1 of 7)	exon (NM_029101, exon 1 of 7)	118	NM_029101	74778		NM_029101	ENSMUSG00000018040	Rrp7a	1110014J01Rik|Kheg1	ribosomal RNA processing 7 homolog A	protein-coding
2813	chr7	121252372	121252850	+	5.55284	NA	Intergenic	Intergenic	-139685	NM_001081327	195646		NM_177575	ENSMUSG00000046321	Hs3st2	6430516N12Rik|A830061E14Rik	heparan sulfate (glucosamine) 3-O-sulfotransferase 2	protein-coding
4829	chr2	170775874	170776178	+	5.55014	NA	intron (NM_001163686, intron 1 of 7)	intron (NM_001163686, intron 1 of 7)	44219	NM_001163686	76829		NM_029761	ENSMUSG00000027560	Dok5	2700055C10Rik	docking protein 5	protein-coding
65	chr1	84934317	84934736	+	5.54778	NA	intron (NM_027921, intron 1 of 4)	intron (NM_027921, intron 1 of 4)	557	NM_027921	71781		NM_027921	ENSMUSG00000026220	Slc16a14	1110004H10Rik	solute carrier family 16 (monocarboxylic acid transporters), member 14	protein-coding
270	chr1	91398581	91398821	+	5.54778	NA	exon (NM_023343, exon 1 of 12)	exon (NM_023343, exon 1 of 12)	122	NM_001355152	67444		NM_023343	ENSMUSG00000026309	Ilkap	0710007A14Rik|1600009O09Rik|PP2C-DELTA	integrin-linked kinase-associated serine/threonine phosphatase 2C	protein-coding
4074	chr4	106678893	106679232	+	5.54778	NA	promoter-TSS (NM_028209)	promoter-TSS (NM_028209)	-118	NM_028209	72354		NM_028209	ENSMUSG00000025413	Ttc4	2810002P21Rik|L62	tetratricopeptide repeat domain 4	protein-coding
2334	chr13	97317613	97318293	+	5.54566	NA	Intergenic	Intergenic	76848	NM_007930	13803		NM_007930	ENSMUSG00000041773	Enc1	Nrpb|PIG10	ectodermal-neural cortex 1	protein-coding
608	chr1	129578947	129579164	+	5.54566	NA	intron (NM_172485, intron 2 of 27)	intron (NM_172485, intron 2 of 27)	305751	NM_172485	210417		NM_172485	ENSMUSG00000042581	Thsd7b	1700074E13Rik|B930082A18|D130067I03Rik	thrombospondin, type I, domain containing 7B	protein-coding
851	chr3	141590266	141590744	+	5.54566	NA	intron (NM_009472, intron 1 of 15)	intron (NM_009472, intron 1 of 15)	124941	NM_001293561	22253		NM_009472	ENSMUSG00000059921	Unc5c	B130051O18Rik|Unc5h3|rcm	unc-5 netrin receptor C	protein-coding
1012	chr1	164898687	164899194	+	5.54566	NA	Intergenic	Intergenic	35819	NR_040303	433374		NR_040303	ENSMUSG00000104117	Gm20743	-	predicted gene, 20743	ncRNA
1063	chr13	10601778	10602489	+	5.54418	NA	Intergenic	Intergenic	-241330	NM_033269	12671		NM_033269	ENSMUSG00000046159	Chrm3	Chrm-3|M3|M3R	cholinergic receptor, muscarinic 3, cardiac	protein-coding
234	chr19	55765629	55766048	+	5.54418	NA	intron (NM_001331146, intron 4 of 14)	intron (NM_001331146, intron 4 of 14)	-22635	NR_168129	102634055		NR_168127		Gm31734	-	predicted gene, 31734	ncRNA
1697	chr6	30304518	30304723	+	5.54308	NA	promoter-TSS (NR_166056)	promoter-TSS (NR_166056)	5	NR_166056	115490402		NR_166056	ENSMUSG00000084861	1700095J07Rik	-	RIKEN cDNA 1700095J07 gene	ncRNA
5535	chr5	24019588	24020115	+	5.53999	NA	intron (NM_053090, intron 1 of 10)	intron (NM_053090, intron 1 of 10)	10461	NM_001310471	84652		NM_053090	ENSMUSG00000028995	Hycc1	Drctnnb1a|Fam126a	hyccin PI4KA lipid kinase complex subunit 1	protein-coding
5663	chr17	48931670	48932036	+	5.53999	NA	promoter-TSS (NM_027452)	promoter-TSS (NM_027452)	-729	NM_027452	70530		NM_027452	ENSMUSG00000040490	Lrfn2	5730420O05Rik|SALM1|mKIAA1246	leucine rich repeat and fibronectin type III domain containing 2	protein-coding
5597	chr3	62375270	62375590	+	5.53999	NA	intron (NM_001081295, intron 3 of 13)	MIRb|SINE|MIR	36653	NM_001081295	622434		NM_001081295	ENSMUSG00000036885	Arhgef26	4631416L12Rik|8430436L14Rik|SGEF	Rho guanine nucleotide exchange factor 26	protein-coding
1253	chr8	126072564	126073012	+	5.53999	NA	Intergenic	Intergenic	-66337	NM_001363500	210027		NM_175434	ENSMUSG00000057060	Slc35f3	B230375D17Rik	solute carrier family 35, member F3	protein-coding
2703	chr2	154569927	154570474	+	5.53999	NA	promoter-TSS (NM_007891)	promoter-TSS (NM_007891)	-308	NM_007891	13555		NM_007891	ENSMUSG00000027490	E2f1	E2F-1|Tg(Wnt1-cre)2Sor|mKIAA4009	E2F transcription factor 1	protein-coding
1283	chr1	176417100	176417513	+	5.53999	NA	Intergenic	Intergenic	109963	NR_151528	102640488		NR_151528	ENSMUSG00000104021	Gm36536	-	predicted gene, 36536	ncRNA
3543	chr19	15769819	15770873	+	5.53929	NA	Intergenic	Intergenic	154276	NM_001205339	107272		NM_177420	ENSMUSG00000024640	Psat1	D8Ertd814e|EPIP|PSA|Psat	phosphoserine aminotransferase 1	protein-coding
5454	chr5	48785977	48786384	+	5.53929	NA	intron (NM_001199244, intron 1 of 7)	intron (NM_001199244, intron 1 of 7)	103377	NM_030265	80334		NM_030265	ENSMUSG00000029088	Kcnip4	Calp|Calp250|KChIP4|KChIP4a	Kv channel interacting protein 4	protein-coding
1916	chr13	69272262	69272890	+	5.53929	NA	Intergenic	Intergenic	131373	NR_166905	102638947		NR_166905	ENSMUSG00000097522	Gm26844	-	predicted gene, 26844	ncRNA
425	chr12	93011715	93012253	+	5.53929	NA	Intergenic	Intergenic	432839	NR_126436	75295		NR_126436	ENSMUSG00000113164	4930559C10Rik	-	RIKEN cDNA 4930559C10 gene	ncRNA
1079	chr13	18343220	18343781	+	5.53391	NA	intron (NM_175006, intron 2 of 7)	intron (NM_175006, intron 2 of 7)	38539	NM_175006	218030		NM_175006	ENSMUSG00000009734	Pou6f2	D130006K24Rik|RPF-1	POU domain, class 6, transcription factor 2	protein-coding
3664	chr12	45265180	45265911	+	5.53361	NA	Intergenic	Intergenic	-191062	NM_144552	217517		NM_144552	ENSMUSG00000046314	Stxbp6	-	syntaxin binding protein 6 (amisyn)	protein-coding
5486	chr11	47101963	47102959	+	5.53361	NA	intron (NM_011891, intron 5 of 7)	intron (NM_011891, intron 5 of 7)	276864	NM_011891	24052		NM_011891	ENSMUSG00000020354	Sgcd	35DAG|A530047J11Rik|SG-delta|delta-SG	sarcoglycan, delta (dystrophin-associated glycoprotein)	protein-coding
274	chr2	3424086	3424540	+	5.5332	NA	exon (NM_001110214, exon 1 of 15)	exon (NM_001110214, exon 1 of 15)	182	NM_146114	227525		NM_146114	ENSMUSG00000026648	Dclre1c	9930121L06Rik|Art|Snm1l	DNA cross-link repair 1C	protein-coding
2521	chr7	95972219	95972460	+	5.5332	NA	Intergenic	Intergenic	-198905	NM_001310762	23966		NM_011858	ENSMUSG00000048078	Tenm4	Doc4|ELM2|Odz4|Ten-m4|l(7)-3Rn|l7Rn3|mKIAA1302	teneurin transmembrane protein 4	protein-coding
6064	chr14	117804190	117804536	+	5.5332	NA	intron (NM_001079844, intron 4 of 9)	L1_Rod|LINE|L1	149484	NR_105747	102465148		NR_105747	ENSMUSG00000098648	Mir6239	Gm28025|mmu-mir-6239	microRNA 6239	ncRNA
413	chr15	44321693	44321920	+	5.5326	NA	Intergenic	MT2B1|LTR|ERVL	-106305	NM_175009	223527		NM_175009	ENSMUSG00000022338	Eny2	1810057B09Rik|6720481I12|DC6|Ey2	ENY2 transcription and export complex 2 subunit	protein-coding
757	chr15	69151587	69152297	+	5.5326	NA	Intergenic	Intergenic	-118591	NR_130983	75076		NR_130983	ENSMUSG00000116167	4930504C09Rik	-	RIKEN cDNA 4930504C09 gene	ncRNA
3635	chr12	40037302	40037875	+	5.52851	NA	promoter-TSS (NM_007487)	promoter-TSS (NM_007487)	-212	NM_007487	11861		NM_007487	ENSMUSG00000047446	Arl4a	Arl4	ADP-ribosylation factor-like 4A	protein-coding
2387	chr13	105887619	105888121	+	5.52722	NA	Intergenic	Intergenic	444177	NM_008308	15550		NM_008308	ENSMUSG00000021721	Htr1a	Gpcr18	5-hydroxytryptamine (serotonin) receptor 1A	protein-coding
5639	chr1	52817177	52817680	+	5.52539	NA	5' UTR (NM_008384, exon 1 of 6)	5' UTR (NM_008384, exon 1 of 6)	260	NM_008384	16329		NM_008384	ENSMUSG00000026102	Inpp1	2300002C06Rik	inositol polyphosphate-1-phosphatase	protein-coding
4750	chr10	122217634	122218153	+	5.52539	NA	Intergenic	Intergenic	98196	NR_027637	100043513		NR_027637	ENSMUSG00000111952	Gm4489	Gm241	predicted gene 4489	ncRNA
4787	chr4	134510836	134511098	+	5.52539	NA	promoter-TSS (NM_001081099)	promoter-TSS (NM_001081099)	-32	NM_001081099	69885		NM_001081099	ENSMUSG00000078521	Aunip	2610002D18Rik|Clhc1	aurora kinase A and ninein interacting protein	protein-coding
2831	chr14	9248170	9248583	+	5.52192	NA	Intergenic	Intergenic	280982	NR_168883	105245679		NR_168883		Gm41096	-	predicted gene, 41096	ncRNA
3590	chr10	46778758	46779272	+	5.52192	NA	Intergenic	Intergenic	534267	NR_028274	100302593		NR_028274	ENSMUSG00000118706	Snord14d	Gm23710	small nucleolar RNA, C/D box 14D	snoRNA
1066	chr15	79441669	79442466	+	5.52192	NA	promoter-TSS (NM_001289899)	promoter-TSS (NM_001289899)	-10	NM_001289898	27373		NM_013767	ENSMUSG00000022433	Csnk1e	CK1epsilon|CKIe|KC1epsilon|tau	casein kinase 1, epsilon	protein-coding
3113	chr7	139505777	139506353	+	5.52164	NA	intron (NM_001355162, intron 4 of 15)	intron (NM_001355162, intron 4 of 15)	76732	NM_183248	14912		NM_183248	ENSMUSG00000041309	Nkx6-2	Gtx|Nkx6.2	NK6 homeobox 2	protein-coding
1790	chr9	40192141	40192517	+	5.51915	NA	promoter-TSS (NR_153114)	promoter-TSS (NR_153114)	13	NM_030713	80902		NM_030713	ENSMUSG00000025602	Zfp202	C130037E22Rik|Znf202	zinc finger protein 202	protein-coding
4289	chr12	81844969	81845369	+	5.51915	NA	Intergenic	Intergenic	-14861	NM_018814	54604		NM_018814	ENSMUSG00000021140	Pcnx1	2900024E21Rik|3526401J03Rik|Pcnx|Pcnxl1	pecanex 1	protein-coding
4412	chr6	99233380	99233583	+	5.51915	NA	intron (NM_053202, intron 3 of 18)	intron (NM_053202, intron 3 of 18)	33034	NM_001197321	108655		NM_053202	ENSMUSG00000030067	Foxp1	3110052D19Rik|4932443N09Rik	forkhead box P1	protein-coding
4533	chr10	102057098	102057470	+	5.51718	NA	intron (NM_001205098, intron 3 of 7)	L2|LINE|L2	-101574	NM_001162368	67569		NM_026243	ENSMUSG00000019888	Mgat4c	9130411I17Rik|GntIVh	MGAT4 family, member C	protein-coding
4089	chr16	42219869	42220084	+	5.5137	NA	Intergenic	L1MA8|LINE|L1	83493	NR_105858	102466172		NR_105858	ENSMUSG00000098300	Mir6540	Gm27780|mir-6540|mmu-mir-6540	microRNA 6540	ncRNA
1522	chr2	68227682	68227891	+	5.5137	NA	intron (NM_016866, intron 16 of 17)	intron (NM_016866, intron 16 of 17)	123114	NM_020283	26877		NM_020283	ENSMUSG00000034780	B3galt1	beta3Gal-T1	UDP-Gal:betaGlcNAc beta 1,3-galactosyltransferase, polypeptide 1	protein-coding
4228	chr6	92869794	92870072	+	5.5137	NA	intron (NR_169058, intron 1 of 1)	intron (NR_169058, intron 1 of 1)	576	NR_169058	115490424		NR_169058	ENSMUSG00000079462	Gm15737	-	predicted gene 15737	ncRNA
4066	chr4	104666724	104667060	+	5.5137	NA	intron (NM_001369046, intron 6 of 16)	intron (NM_001369046, intron 6 of 16)	-99425	NM_133882	110382		NM_133882	ENSMUSG00000029656	C8b	4930439B20Rik	complement component 8, beta polypeptide	protein-coding
900	chr3	146257364	146257919	+	5.5137	NA	intron (NM_022983, intron 2 of 2)	intron (NM_022983, intron 2 of 2)	36680	NM_022983	65086		NM_022983	ENSMUSG00000036832	Lpar3	Edg7|lpA3	lysophosphatidic acid receptor 3	protein-coding
2789	chr2	160473204	160473590	+	5.5137	NA	Intergenic	Intergenic	-106332	NM_010658	16658		NM_010658	ENSMUSG00000074622	Mafb	Kreisler|Krml|Krml1|kr	MAF bZIP transcription factor B	protein-coding
26	chr1	76919732	76920290	+	5.51292	NA	Intergenic	Intergenic	410451	NR_105761	102465175		NR_105761	ENSMUSG00000098611	Mir6343	Gm27304|mmu-mir-6343	microRNA 6343	ncRNA
119	chr5	101092622	101093040	+	5.50908	NA	Intergenic	Intergenic	146822	NR_166657	102640893		NR_166657		Gm36851	-	predicted gene, 36851	ncRNA
4756	chr10	124639457	124639679	+	5.50891	NA	Intergenic	Intergenic	170494	NR_028310	75030		NR_028310	ENSMUSG00000121661	4930503E24Rik	-	eukaryotic translation initiation factor 3, subunit I pseudogene	pseudo
4230	chr6	93236149	93236372	+	5.50863	NA	Intergenic	Intergenic	-292726	NM_175314	101401		NM_175314	ENSMUSG00000030022	Adamts9	1810011L16Rik|8430403M15Rik|E030027K14Rik|Gsfund3|Mhdaund3|Mhdaund4|UND3|UND4	ADAM metallopeptidase with thrombospondin type 1 motif 9	protein-coding
917	chr8	110618509	110618867	+	5.50863	NA	non-coding (NR_151674, exon 1 of 19)	non-coding (NR_151674, exon 1 of 19)	121	NR_151674	234729		NM_146216	ENSMUSG00000010936	Vac14	D8Wsu151e|Tax1bp2|Trx|ingls	Vac14 homolog (S. cerevisiae)	protein-coding
4809	chr2	169154659	169155933	+	5.5035	NA	Intergenic	Intergenic	177027	NR_040326	75508		NR_040326	ENSMUSG00000086348	1700017J07Rik	-	RIKEN cDNA 1700017J07 gene	ncRNA
2068	chr17	77476148	77476447	+	5.50318	NA	Intergenic	Intergenic	723728	NR_168063	102634780		NR_167677	ENSMUSG00000117648	Gm32282	-	predicted gene, 32282	ncRNA
2582	chr7	101263763	101264012	+	5.50318	NA	intron (NM_001146010, intron 13 of 19)	intron (NM_001146010, intron 13 of 19)	38201	NR_152152	73683		NM_001111111	ENSMUSG00000047767	Atg16l2	2410118P20Rik	autophagy related 16 like 2	protein-coding
2386	chr13	104816913	104817221	+	5.50318	NA	promoter-TSS (NM_026075)	promoter-TSS (NM_026075)	-103	NR_135272	67288		NM_026075	ENSMUSG00000021716	Srek1ip1	3110031B13Rik|Sfrs12ip1|Srsf12ip1	splicing regulatory glutamine/lysine-rich protein 1interacting protein 1	protein-coding
5201	chr4	154346690	154346894	+	5.50318	NA	intron (NM_001291029, intron 6 of 15)	intron (NM_001291029, intron 6 of 15)	-46897	NM_001112744	230972		NM_001112744	ENSMUSG00000029032	Arhgef16	-	Rho guanine nucleotide exchange factor 16	protein-coding
366	chr12	85150219	85151600	+	5.5024	NA	intron (NM_001364316, intron 1 of 10)	intron (NM_001364316, intron 1 of 10)	355	NM_146244	238323		NM_146244	ENSMUSG00000019235	Rps6kl1	A830084F09Rik	ribosomal protein S6 kinase-like 1	protein-coding
3946	chr12	49961899	49962296	+	5.50085	NA	Intergenic	Intergenic	393935	NR_168543	18760		NM_008858	ENSMUSG00000002688	Prkd1	PKD|PKD1|Pkcm|Prkcm|nPKC-D1|nPKC-mu	protein kinase D1	protein-coding
4366	chr16	72136810	72137318	+	5.50085	NA	Intergenic	Intergenic	97263	NR_131116	319533		NR_131115	ENSMUSG00000116769	8030451O07Rik	-	RIKEN cDNA 8030451O07 gene	ncRNA
3177	chr4	20388850	20389532	+	5.49846	NA	intron (NM_172987, intron 3 of 4)	intron (NM_172987, intron 3 of 4)	347139	NM_010281	14590		NM_010281	ENSMUSG00000073987	Ggh	gamma-GH	gamma-glutamyl hydrolase	protein-coding
2888	chr14	23168080	23168699	+	5.49846	NA	Intergenic	L1MC|LINE|L1	-73818	NR_033550	791307		NR_033550	ENSMUSG00000068680	Gm10248	-	predicted gene 10248	ncRNA
2486	chr18	28077790	28078205	+	5.49846	NA	Intergenic	Intergenic	-482167	NR_045398	320624		NR_045398	ENSMUSG00000117473	4930474G06Rik	-	RIKEN cDNA 4930474G06 gene	ncRNA
3770	chr16	28752790	28753676	+	5.49846	NA	promoter-TSS (NM_010199)	promoter-TSS (NM_010199)	10	NM_010199	14167		NM_010199	ENSMUSG00000022523	Fgf12	B230343J05Rik|FGF-12|FHF-1|Fgf1a|Fhf1	fibroblast growth factor 12	protein-coding
6004	chr14	109359663	109360130	+	5.49846	NA	Intergenic	Intergenic	-445657	NM_199065	76965		NM_199065	ENSMUSG00000075478	Slitrk1	3200001I04Rik	SLIT and NTRK-like family, member 1	protein-coding
85	chr15	12963729	12963946	+	5.49743	NA	Intergenic	Intergenic	139022	NM_026799	14000		NM_026799	ENSMUSG00000022191	Drosha	1110013A17Rik|Etohi2|Rn3|Rnasen	drosha, ribonuclease type III	protein-coding
2390	chr11	85567179	85567422	+	5.49743	NA	intron (NM_138681, intron 21 of 25)	intron (NM_138681, intron 21 of 25)	152444	NR_045875	71489		NR_045875	ENSMUSG00000086199	Bcas3os1	8430403D17Rik	BCAS3 microtubule associated cell migration factor, opposite strand 1	ncRNA
5100	chr17	25803180	25803435	+	5.49434	NA	Intergenic	Intergenic	-5154	NM_001379394	214931		NM_001164225	ENSMUSG00000025738	Fbxl16	Scirr1	F-box and leucine-rich repeat protein 16	protein-coding
5693	chr7	36432588	36432989	+	5.49434	NA	Intergenic	Intergenic	-265330	NM_172298	243931		NM_172298	ENSMUSG00000021217	Tshz3	A630038G13Rik|Tsh3|Zfp537|mKIAA1474|teashirt3	teashirt zinc finger family member 3	protein-coding
4371	chr8	79329924	79330577	+	5.49434	NA	Intergenic	Intergenic	35172	NR_045822	234479		NR_045822		Gm4890	A630049P17	predicted gene 4890	ncRNA
4216	chr6	89595388	89595774	+	5.49434	NA	promoter-TSS (NM_001167736)	promoter-TSS (NM_001167736)	71	NM_025351	66098		NM_025351	ENSMUSG00000030086	Chchd6	0710001P09Rik|1700021B03Rik|Micos25	coiled-coil-helix-coiled-coil-helix domain containing 6	protein-coding
6134	chr5	97685252	97685533	+	5.49434	NA	Intergenic	Intergenic	-228369	NM_010294	14626		NM_010294	ENSMUSG00000050553	Gk2	GKTA|Gk-rs2	glycerol kinase 2	protein-coding
336	chr1	110481160	110481776	+	5.49434	NA	Intergenic	MTD|LTR|ERVL-MaLR	496125	NM_001081386	227485		NM_001081386	ENSMUSG00000047216	Cdh19	-	cadherin 19, type 2	protein-coding
2921	chr7	125340374	125341094	+	5.49434	NA	intron (NR_045804, intron 1 of 2)	intron (NR_045804, intron 1 of 2)	9052	NR_045803	71208		NM_172408	ENSMUSG00000045928	4933440M02Rik	-	RIKEN cDNA 4933440M02 gene	ncRNA
2269	chr2	125724269	125724665	+	5.49434	NA	promoter-TSS (NM_199022)	promoter-TSS (NM_199022)	-319	NM_199022	271849		NM_199022	ENSMUSG00000035109	Shc4	6230417E10Rik|9930029B02Rik|Gm685|RaLP	SHC (Src homology 2 domain containing) family, member 4	protein-coding
2881	chr14	22491806	22492400	+	5.49153	NA	intron (NM_028275, intron 2 of 6)	intron (NM_028275, intron 2 of 6)	50695	NR_046307	74896		NR_046307	ENSMUSG00000114412	4930405A10Rik	4930456G20Rik	RIKEN cDNA 4930405A10 gene	ncRNA
4731	chr8	108621376	108622246	+	5.49153	NA	Intergenic	Intergenic	-37134	NR_077224	109215		NR_077224	ENSMUSG00000110613	Lncbate1	3010033K07Rik|Lnc-BATE1	brown adipose tissue enriched long non-coding RNA 1	ncRNA
3784	chr16	29039569	29039953	+	5.49071	NA	Intergenic	Intergenic	-110063	NM_177718	239796		NM_177718	ENSMUSG00000051065	Mb21d2	1600021P15Rik|A430031N04	Mab-21 domain containing 2	protein-coding
3836	chr8	48108776	48109154	+	5.49071	NA	promoter-TSS (NM_178788)	promoter-TSS (NM_178788)	-993	NM_178788	320685		NM_178788	ENSMUSG00000031562	Dctd	6030466N05Rik	dCMP deaminase	protein-coding
1675	chr13	49191309	49191849	+	5.49071	NA	intron (NM_013610, intron 1 of 3)	intron (NM_013610, intron 1 of 3)	4050	NM_013610	18081		NM_013610	ENSMUSG00000037966	Ninj1	-	ninjurin 1	protein-coding
4156	chr16	55135267	55135605	+	5.49071	NA	Intergenic	Intergenic	147801	NM_178720	239852		NM_178720	ENSMUSG00000064310	Zpld1	9430016A21Rik	zona pellucida like domain containing 1	protein-coding
5804	chr14	97658674	97659197	+	5.49071	NA	Intergenic	Intergenic	510830	NM_007826	13134		NM_007826	ENSMUSG00000055639	Dach1	Dac|Dach	dachshund family transcription factor 1	protein-coding
118	chr5	101032519	101033065	+	5.49071	NA	Intergenic	Intergenic	-119100	NR_168093	102640815		NR_166652	ENSMUSG00000106255	Gm36793	-	predicted gene, 36793	ncRNA
1034	chr12	118500161	118500926	+	5.49071	NA	Intergenic	Intergenic	29650	NR_045947	100384890		NR_045947	ENSMUSG00000113875	D230030E09Rik	Npe	Riken cDNA D230030E09 gene	ncRNA
5294	chrX	99517190	99517396	+	5.48921	NA	Intergenic	Intergenic	-46558	NM_001290556	18744		NM_008853	ENSMUSG00000034403	Pja1	praja-1	praja ring finger ubiquitin ligase 1	protein-coding
4325	chr4	111886364	111886740	+	5.48921	NA	intron (NM_145551, intron 11 of 14)	intron (NM_145551, intron 11 of 14)	16244	NM_145551	230612		NM_145551	ENSMUSG00000028544	Slc5a9	SGLT4	solute carrier family 5 (sodium/glucose cotransporter), member 9	protein-coding
1517	chr1	183055711	183056422	+	5.48749	NA	Intergenic	Intergenic	91491	NM_001278220	68897		NM_026866	ENSMUSG00000030768	Disp1	1190008H24Rik|DispA	dispatched RND transporter family member 1	protein-coding
2422	chr18	22979710	22979980	+	5.48487	NA	intron (NM_001361224, intron 1 of 10)	intron (NM_001361224, intron 1 of 10)	58818	NM_001161483	319211		NM_199024	ENSMUSG00000041923	Nol4	1700013J13Rik|4930568N03Rik|Gm1262	nucleolar protein 4	protein-coding
3888	chr8	51872593	51872818	+	5.48487	NA	Intergenic	Intergenic	-483906	NR_151738	330767		NR_151738	ENSMUSG00000110013	1190028D05Rik	-	RIKEN cDNA 1190028D05 gene	ncRNA
3956	chr12	52924782	52925185	+	5.48487	NA	intron (NM_198111, intron 5 of 13)	L1_Mus3|LINE|L1	225600	NM_198111	238161		NM_198111	ENSMUSG00000061603	Akap6	Akapalpha|Akapbeta|PRKA	A kinase anchor protein 6	protein-coding
3529	chr19	14347775	14348224	+	5.48461	NA	Intergenic	Intergenic	87951	NR_152176	667433		NR_152176		Gm8630	EG667433	predicted gene 8630	ncRNA
5816	chr14	98707874	98708548	+	5.48461	NA	Intergenic	Intergenic	337925	NM_175245	76789		NM_175245	ENSMUSG00000033186	Mzt1	2410129H14Rik|Mozart1	mitotic spindle organizing protein 1	protein-coding
5710	chr7	37143908	37144382	+	5.48115	NA	Intergenic	Intergenic	446027	NM_172298	243931		NM_172298	ENSMUSG00000021217	Tshz3	A630038G13Rik|Tsh3|Zfp537|mKIAA1474|teashirt3	teashirt zinc finger family member 3	protein-coding
3745	chr19	18631750	18631970	+	5.47793	NA	promoter-TSS (NM_145497)	promoter-TSS (NM_145497)	-47	NM_017375	20409		NM_017375	ENSMUSG00000024725	Ostf1	SH3P2|Sh3d3	osteoclast stimulating factor 1	protein-coding
4369	chr16	72481819	72482181	+	5.47793	NA	Intergenic	Intergenic	-181149	NM_019413	19876		NM_019413	ENSMUSG00000022883	Robo1	DUTT1|Gm310	roundabout guidance receptor 1	protein-coding
154	chr5	103655534	103656028	+	5.47793	NA	promoter-TSS (NM_001163550)	promoter-TSS (NM_001163550)	-49	NM_001163550	74218		NM_028824	ENSMUSG00000029320	1700016H13Rik	-	RIKEN cDNA 1700016H13 gene	protein-coding
2829	chr7	124578081	124578389	+	5.47793	NA	Intergenic	MIRc|SINE|MIR	130700	NR_045907	73076		NR_045907	ENSMUSG00000086254	3100003L05Rik	-	RIKEN cDNA 3100003L05 gene	ncRNA
399	chr15	39925767	39926082	+	5.47512	NA	intron (NM_172814, intron 1 of 6)	L1MC5a|LINE|L1	18070	NM_001347036	239393		NM_172814	ENSMUSG00000022305	Lrp12	C820005L12Rik|LRP-12	low density lipoprotein-related protein 12	protein-coding
5428	chr5	43142448	43142671	+	5.47512	NA	Intergenic	Intergenic	-90694	NM_175937	231207		NM_175937	ENSMUSG00000039782	Cpeb2	A630055H10Rik|Cpe-bp2	cytoplasmic polyadenylation element binding protein 2	protein-coding
4496	chr8	90507740	90508052	+	5.47512	NA	Intergenic	Intergenic	-159644	NM_172913	244579		NM_172913	ENSMUSG00000043668	Tox3	500-9|C230068E13|CAGF9|Tnrc9	TOX high mobility group box family member 3	protein-coding
802	chr12	112171116	112171692	+	5.47264	NA	intron (NM_001097621, intron 5 of 15)	intron (NM_001097621, intron 5 of 15)	25196	NM_001097621	668303		NM_001097621	ENSMUSG00000021294	Kif26a	mKIAA1236	kinesin family member 26A	protein-coding
1153	chr2	40750637	40751389	+	5.47044	NA	exon (NM_053011, exon 67 of 91)	exon (NM_053011, exon 67 of 91)	-1524664	NM_024209	67857		NM_024209	ENSMUSG00000026753	Ppp6c	2310003C10Rik|Pp6C	protein phosphatase 6, catalytic subunit	protein-coding
1573	chr2	74974783	74975305	+	5.47044	NA	Intergenic	Intergenic	149232	NM_016804	53375		NM_016804	ENSMUSG00000027099	Mtx2	1500012G02Rik	metaxin 2	protein-coding
57	chr3	98084549	98084983	+	5.4667	NA	intron (NM_010928, intron 5 of 33)	intron (NM_010928, intron 5 of 33)	71228	NM_010928	18129		NM_010928	ENSMUSG00000027878	Notch2	N2	notch 2	protein-coding
2975	chr9	117810558	117811326	+	5.4667	NA	Intergenic	Intergenic	-181029	NM_001172121	207181		NM_178660	ENSMUSG00000039607	Rbms3	6720477E09Rik|8430436O14Rik	RNA binding motif, single stranded interacting protein	protein-coding
723	chr12	103202379	103203168	+	5.4651	NA	exon (NM_133364, exon 4 of 5)	exon (NM_133364, exon 4 of 5)	39373	NM_133364	170952		NM_133364	ENSMUSG00000041669	Prima1	B230212M13Rik|PRiMA	proline rich membrane anchor 1	protein-coding
2443	chr7	90887038	90887380	+	5.46366	NA	Intergenic	Intergenic	-203577	NM_011807	23859		NM_011807	ENSMUSG00000052572	Dlg2	A330103J02Rik|B230218P12Rik|B330007M19Rik|Dlgh2|Gm1197|Gm21505|PSD93	discs large MAGUK scaffold protein 2	protein-coding
2394	chr2	130284419	130284668	+	5.46366	NA	promoter-TSS (NM_130884)	promoter-TSS (NM_130884)	-92	NM_130884	170718		NM_130884	ENSMUSG00000027406	Idh3b	-	isocitrate dehydrogenase 3 (NAD+) beta	protein-coding
3384	chr10	36773618	36773963	+	5.46131	NA	intron (NM_001253355, intron 4 of 5)	B1_Mur1|SINE|Alu	-200754	NM_008229	15182		NM_008229	ENSMUSG00000019777	Hdac2	D10Wsu179e|YAF1|Yy1bp|mRPD3	histone deacetylase 2	protein-coding
415	chr15	45550967	45551812	+	5.46131	NA	Intergenic	Intergenic	-436455	NM_026200	67498		NM_026200	ENSMUSG00000022342	Kcnv1	2700023A03Rik|vibe	potassium channel, subfamily V, member 1	protein-coding
5088	chr14	50785285	50785593	+	5.46131	NA	promoter-TSS (NM_001080949)	promoter-TSS (NM_001080949)	81	NM_001080949	219022		NM_177625	ENSMUSG00000006288	Ttc5	-	tetratricopeptide repeat domain 5	protein-coding
5343	chr14	62638214	62638516	+	5.46131	NA	Intergenic	Intergenic	-25302	NM_001199945	319433		NM_001199945	ENSMUSG00000091155	Serpine3	E130113E03Rik	serpin peptidase inhibitor, clade E (nexin, plasminogen activator inhibitor type 1), member 3	protein-coding
795	chr15	74709371	74709606	+	5.46131	NA	promoter-TSS (NM_008415)	promoter-TSS (NM_008415)	-166	NM_008415	16469		NM_008415	ENSMUSG00000046380	Jrk	-	jerky	protein-coding
5755	chr14	92285427	92285709	+	5.46131	NA	Intergenic	Intergenic	1605101	NM_001271798	211712		NM_001081377	ENSMUSG00000055421	Pcdh9	-	protocadherin 9	protein-coding
1652	chr13	47529957	47530544	+	5.4593	NA	Intergenic	Intergenic	-137300	NR_153835	74939		NR_153835	ENSMUSG00000114509	4930471G24Rik	-	RIKEN cDNA 4930471G24 gene	ncRNA
5934	chr1	64409109	64409381	+	5.4593	NA	Intergenic	Intergenic	-123559	NM_001037726	12912		NM_009952	ENSMUSG00000025958	Creb1	2310001E10Rik|3526402H21Rik|Creb|Creb-1	cAMP responsive element binding protein 1	protein-coding
4302	chr12	84175930	84176298	+	5.4593	NA	intron (NM_001163501, intron 1 of 12)	intron (NM_001163501, intron 1 of 12)	17901	NM_001163502	238317		NM_001163501	ENSMUSG00000042507	Mideas	9430029N19Rik|C130039O16Rik|Elmsan1|Gm260	mitotic deacetylase associated SANT domain protein	protein-coding
1326	chr15	85976038	85976470	+	5.4593	NA	intron (NM_009886, intron 2 of 34)	intron (NM_009886, intron 2 of 34)	57523	NM_009886	12614		NM_009886	ENSMUSG00000016028	Celsr1	Adgrc1|Crsh|Scy|crash	cadherin, EGF LAG seven-pass G-type receptor 1	protein-coding
475	chr5	118365072	118365781	+	5.4593	NA	Intergenic	Intergenic	120199	NM_001081236	76792		NM_001081236	ENSMUSG00000032840	Spring1	2410131K14Rik|Spring	SREBF pathway regulator in golgi 1	protein-coding
1118	chr5	142701742	142701977	+	5.4593	NA	promoter-TSS (NM_146257)	promoter-TSS (NM_146257)	-242	NM_146257	243328		NM_146257	ENSMUSG00000050822	Slc29a4	ENT4|PMAT|mENT4|mPMAT	solute carrier family 29 (nucleoside transporters), member 4	protein-coding
5932	chr3	85709330	85709539	+	5.45755	NA	intron (NM_172682, intron 5 of 11)	intron (NM_172682, intron 5 of 11)	36775	NM_172682	229488		NM_172682	ENSMUSG00000051000	Fhip1a	9930021J17Rik|Fam160a1	FHF complex subunit HOOK interacting protein 1A	protein-coding
152	chr5	102732090	102732539	+	5.45755	NA	intron (NM_146161, intron 2 of 8)	intron (NM_146161, intron 2 of 8)	-36496	NM_001286468	231532		NM_029270	ENSMUSG00000057315	Arhgap24	0610025G21Rik	Rho GTPase activating protein 24	protein-coding
2549	chr2	145167140	145167568	+	5.45469	NA	promoter-TSS (NM_001356497)	promoter-TSS (NM_001356497)	-421	NM_001356497	94249		NM_053195	ENSMUSG00000063873	Slc24a3	NCKX3	solute carrier family 24 (sodium/potassium/calcium exchanger), member 3	protein-coding
5672	chr17	51760504	51761014	+	5.45349	NA	intron (NM_001357640, intron 8 of 10)	intron (NM_001357640, intron 8 of 10)	51295	NM_001163630	20230		NM_009122	ENSMUSG00000023927	Satb1	2610306G12Rik	special AT-rich sequence binding protein 1	protein-coding
421	chr12	91877929	91879027	+	5.45349	NA	Intergenic	Intergenic	-29321	NM_001039089	20338		NM_011344	ENSMUSG00000020964	Sel1l	Sel1h|mKIAA4137	sel-1 suppressor of lin-12-like (C. elegans)	protein-coding
750	chr12	106303999	106304685	+	5.45349	NA	Intergenic	Intergenic	143324	NR_036593	76639		NR_036593	ENSMUSG00000092066	1700121N20Rik	-	RIKEN cDNA 1700121N20 gene	ncRNA
4567	chr10	111248190	111248925	+	5.45242	NA	intron (NM_001003717, intron 3 of 22)	intron (NM_001003717, intron 3 of 22)	-50122	NM_027914	71769		NM_027914	ENSMUSG00000035759	Bbs10	1300007O09Rik	Bardet-Biedl syndrome 10	protein-coding
4082	chr16	40552790	40553399	+	5.44908	NA	intron (NM_001361281, intron 1 of 8)	intron (NM_001361281, intron 1 of 8)	568730	NM_001361282	268890		NM_175548	ENSMUSG00000061080	Lsamp	5430428I19|B130007O04Rik|D930023J12Rik|Gm29907|Lam|Lamp	limbic system-associated membrane protein	protein-coding
2525	chr2	142873795	142874116	+	5.43834	NA	intron (NM_001081133, intron 1 of 25)	intron (NM_001081133, intron 1 of 25)	27509	NM_001081133	16558		NM_001081133	ENSMUSG00000038844	Kif16b	8430434E15Rik|mKIAA1590	kinesin family member 16B	protein-coding
5604	chr5	30869582	30869858	+	5.43795	NA	exon (NM_144525, exon 1 of 17)	exon (NM_144525, exon 1 of 17)	141	NM_144525	68796		NM_144525	ENSMUSG00000038828	Tmem214	1110039B18Rik|4921530J21Rik	transmembrane protein 214	protein-coding
4703	chr16	96904559	96904838	+	5.43795	NA	intron (NM_031174, intron 3 of 32)	intron (NM_031174, intron 3 of 32)	266037	NM_031174	13508		NM_031174	ENSMUSG00000050272	Dscam	4932410A21Rik	DS cell adhesion molecule	protein-coding
4040	chr4	98271904	98272410	+	5.43795	NA	Intergenic	Lx9|LINE|L1	111108	NM_053157	94043		NM_053157	ENSMUSG00000028563	Tm2d1	2310026L18Rik|Bbp	TM2 domain containing 1	protein-coding
714	chr12	102554745	102555198	+	5.43795	NA	promoter-TSS (NM_007693)	promoter-TSS (NM_007693)	30	NM_007693	12652		NM_007693	ENSMUSG00000021194	Chga	ChrA|cgA	chromogranin A	protein-coding
4758	chr10	124755266	124755485	+	5.43795	NA	Intergenic	Intergenic	286301	NR_028310	75030		NR_028310	ENSMUSG00000121661	4930503E24Rik	-	eukaryotic translation initiation factor 3, subunit I pseudogene	pseudo
1310	chr9	7184127	7184459	+	5.43761	NA	promoter-TSS (NM_001357483)	promoter-TSS (NM_001357483)	-212	NM_029775	76863		NM_029775	ENSMUSG00000032002	Dcun1d5	3110001A18Rik|4833420K19Rik|D430047L21Rik|DCNL5	defective in cullin neddylation 1 domain containing 5	protein-coding
1367	chr15	91491080	91491661	+	5.43761	NA	intron (NM_001033633, intron 3 of 9)	intron (NM_001033633, intron 3 of 9)	81891	NM_001033633	239606		NM_001033633	ENSMUSG00000036298	Slc2a13	6530403A04|A630029G22Rik|Gm308	solute carrier family 2 (facilitated glucose transporter), member 13	protein-coding
1516	chr1	182804366	182804579	+	5.43761	NA	intron (NM_001356463, intron 1 of 7)	intron (NM_001356463, intron 1 of 7)	39576	NM_001356463	96935		NM_144796	ENSMUSG00000038576	Susd4	E430021N18Rik	sushi domain containing 4	protein-coding
94	chr15	13329506	13330035	+	5.43733	NA	Intergenic	Intergenic	-156095	NM_007666	12563		NM_007666	ENSMUSG00000039385	Cdh6	cad6	cadherin 6	protein-coding
5541	chr1	37029236	37029442	+	5.43733	NA	promoter-TSS (NM_001370829)	promoter-TSS (NM_001370829)	26	NM_001370829	70853		NM_027580	ENSMUSG00000050122	Vwa3b	4921511C04Rik|A230074B11Rik|Gm555	von Willebrand factor A domain containing 3B	protein-coding
5901	chr3	79145791	79146107	+	5.43733	NA	promoter-TSS (NM_001310536)	promoter-TSS (NM_001310536)	-74	NM_001099624	76089		NM_001099624	ENSMUSG00000062232	Rapgef2	5830453M24Rik|CNRasGEF|Pdzgef1|RA-GEF-1|mKIAA0313|nRapGEP	Rap guanine nucleotide exchange factor (GEF) 2	protein-coding
5732	chr14	88346120	88346725	+	5.43733	NA	Intergenic	Intergenic	124974	NM_178685	219257		NM_178685	ENSMUSG00000050505	Pcdh20	C630015B17Rik|Pcdh13	protocadherin 20	protein-coding
4718	chr8	106723967	106724258	+	5.43733	NA	intron (NM_173037, intron 10 of 17)	MER20|DNA|hAT-Charlie	41044	NM_173037	272538		NM_173037	ENSMUSG00000041949	Tango6	E330010G16|Tmco7	transport and golgi organization 6	protein-coding
4639	chr6	113922301	113922546	+	5.43733	NA	intron (NM_009723, intron 2 of 21)	L1MD2|LINE|L1	12258	NM_001347365	11941		NM_009723	ENSMUSG00000030302	Atp2b2	D6Abb2e|Gena300|PMCA2|Tmy|dfw|jog|wms|wri	ATPase, Ca++ transporting, plasma membrane 2	protein-coding
315	chr2	5160193	5160676	+	5.43707	NA	intron (NM_028804, intron 2 of 2)	intron (NM_028804, intron 2 of 2)	22658	NM_028804	74186		NM_028804	ENSMUSG00000026676	Ccdc3	2310045O21Rik	coiled-coil domain containing 3	protein-coding
3140	chrX	49445763	49446372	+	5.43707	NA	Intergenic	Intergenic	-17878	NM_001356394	75404		NM_001081123	ENSMUSG00000036198	Arhgap36	1100001E04Rik|rho-gap	Rho GTPase activating protein 36	protein-coding
2046	chr9	50739267	50739581	+	5.43707	NA	TTS (NM_025865)	TTS (NM_025865)	-1689	NM_001311069	330938		NM_178118	ENSMUSG00000032064	Dixdc1	4930563F16Rik|Ccd1|Ccd1Aalpha1L|Ccd1Abeta1L|Ccd1BalphaL|Ccd1BbetaL|Ccd1CL|mKIAA1735	DIX domain containing 1	protein-coding
5701	chr5	51760800	51761331	+	5.43707	NA	Intergenic	Intergenic	-193340	NR_132764	19017		NM_008904	ENSMUSG00000029167	Ppargc1a	A830037N07Rik|Gm11133|PGC-1|PPARGC-1-alpha|Pgc-1alpha|Pgc1|Pgco1|Ppargc1	peroxisome proliferative activated receptor, gamma, coactivator 1 alpha	protein-coding
1368	chr15	91522983	91523331	+	5.43707	NA	intron (NM_001033633, intron 1 of 9)	intron (NM_001033633, intron 1 of 9)	50104	NM_001033633	239606		NM_001033633	ENSMUSG00000036298	Slc2a13	6530403A04|A630029G22Rik|Gm308	solute carrier family 2 (facilitated glucose transporter), member 13	protein-coding
1532	chr1	186117054	186117364	+	5.43707	NA	exon (NM_146106, exon 1 of 5)	exon (NM_146106, exon 1 of 5)	101	NM_146106	226791		NM_146106	ENSMUSG00000039246	Lyplal1	Q96AVO	lysophospholipase-like 1	protein-coding
4910	chr14	36456170	36456915	+	5.43685	NA	Intergenic	Intergenic	361577	NM_175008	218921		NM_175008	ENSMUSG00000096405	4930474N05Rik	-	RIKEN cDNA 4930474N05 gene	protein-coding
3393	chr10	37779714	37780418	+	5.43685	NA	Intergenic	Intergenic	-395708	NR_131035	75877		NR_131035	ENSMUSG00000111234	4930591E09Rik	-	RIKEN cDNA 4930591E09 gene	ncRNA
244	chr1	88513727	88514318	+	5.43685	NA	Intergenic	Intergenic	-3956	NM_008132	14659		NM_008132	ENSMUSG00000062310	Glrp1	GRP-1	glutamine repeat protein 1	protein-coding
4645	chr8	93889233	93889449	+	5.43685	NA	intron (NM_010308, intron 2 of 8)	intron (NM_010308, intron 2 of 8)	-75786	NR_026888	75809		NM_029449		4930488L21Rik	4930452J22Rik	RIKEN cDNA 4930488L21 gene	ncRNA
4862	chr17	8505861	8506180	+	5.43665	NA	Intergenic	Intergenic	-20781	NM_001290707	23984		NM_011866	ENSMUSG00000023868	Pde10a	-	phosphodiesterase 10A	protein-coding
5322	chr3	44831306	44831615	+	5.43665	NA	Intergenic	Intergenic	546800	NR_045172	72511		NR_045172	ENSMUSG00000097040	2610316D01Rik	-	RIKEN cDNA 2610316D01 gene	ncRNA
5222	chr3	21892613	21893033	+	5.43647	NA	Intergenic	Intergenic	-92052	NR_166473	319506		NR_166473		7530428D23Rik	-	RIKEN cDNA 7530428D23 gene	ncRNA
3713	chr4	82341480	82342244	+	5.43647	NA	intron (NM_001286127, intron 6 of 10)	intron (NM_001286127, intron 6 of 10)	163917	NM_008687	18028		NM_008687	ENSMUSG00000008575	Nfib	6720429L07Rik|CTF|E030026I10Rik|NF-I/B|NF1-B|NFI-B	nuclear factor I/B	protein-coding
1822	chr10	14055558	14055781	+	5.43631	NA	intron (NM_001358783, intron 2 of 12)	intron (NM_001358783, intron 2 of 12)	89290	NM_001358782	15273		NM_010437	ENSMUSG00000015501	Hivep2	Gm20114|MIBP-1|MIBP1|Schnurri-2|Shn-2	human immunodeficiency virus type I enhancer binding protein 2	protein-coding
4277	chr10	87855820	87856618	+	5.42436	NA	Intergenic	Intergenic	-2046	NM_001314010	16000		NM_010512	ENSMUSG00000020053	Igf1	C730016P09Rik|Igf-1|Igf-I	insulin-like growth factor 1	protein-coding
5904	chr3	79378728	79379037	+	5.42061	NA	intron (NM_001370773, intron 1 of 3)	L1_Rod|LINE|L1	33511	NM_001370773	100233207		NM_001142953	ENSMUSG00000091685	Spmip2	Gm17359	sperm microtubule inner protein 2	protein-coding
4095	chr16	43549574	43549834	+	5.41913	NA	intron (NM_019778, intron 3 of 8)	intron (NM_019778, intron 3 of 8)	-90951	NR_030576	100124467		NR_030576	ENSMUSG00000076372	Mir568	Mirn568|mmu-mir-568	microRNA 568	ncRNA
5097	chr14	54426587	54427012	+	5.41913	NA	promoter-TSS (NM_026851)	promoter-TSS (NM_026851)	-110	NM_026851	68836		NM_026851	ENSMUSG00000010406	Mrpl52	1110047B07Rik	mitochondrial ribosomal protein L52	protein-coding
508	chr1	9564047	9564532	+	5.41825	NA	intron (NM_001357376, intron 11 of 12)	intron (NM_001357376, intron 11 of 12)	16341	NM_001357376	76187		NM_175236	ENSMUSG00000025911	Adhfe1	6330565B14Rik|Adh8|HOT	alcohol dehydrogenase, iron containing, 1	protein-coding
4585	chr4	124714643	124714859	+	5.41825	NA	promoter-TSS (NM_029157)	promoter-TSS (NM_029157)	-110	NM_029157	75062		NM_029157	ENSMUSG00000028902	Sf3a3	4930512K19Rik|60kDa	splicing factor 3a, subunit 3	protein-coding
3219	chr4	41722967	41723248	+	5.4161	NA	promoter-TSS (NM_016890)	promoter-TSS (NM_016890)	56	NM_001159565	53598		NM_016890	ENSMUSG00000028447	Dctn3	p24	dynactin 3	protein-coding
63	chr1	83970547	83971028	+	5.4161	NA	Intergenic	Intergenic	248174	NR_105771	102465181		NR_105771	ENSMUSG00000098851	Mir6353	Gm27391|mmu-mir-6353	microRNA 6353	ncRNA
376	chr12	86726228	86726606	+	5.4161	NA	promoter-TSS (NM_144524)	promoter-TSS (NM_144524)	43	NM_144524	68737		NM_144524	ENSMUSG00000021257	Angel1	1110030H02Rik|mKIAA0759	angel homolog 1	protein-coding
4026	chr4	97102184	97102539	+	5.4161	NA	Intergenic	MIRb|SINE|MIR	-315611	NM_001081284	620779		NM_001081284	ENSMUSG00000078639	Gm12695	-	predicted gene 12695	protein-coding
1628	chr6	17144325	17144712	+	5.41479	NA	intron (NR_153844, intron 1 of 2)	L1M4|LINE|L1	27315	NR_153844	232599		NM_177689	ENSMUSG00000054556	Gm4876	B930018B01|EG232599	predicted gene 4876	ncRNA
4204	chr16	62303209	62303571	+	5.41479	NA	Intergenic	Intergenic	483326	NM_178925	106338		NM_178925	ENSMUSG00000050312	Nsun3	6720484A09Rik	NOL1/NOP2/Sun domain family member 3	protein-coding
1238	chr8	125012629	125013049	+	5.41479	NA	promoter-TSS (NM_016909)	promoter-TSS (NM_016909)	-202	NM_016909	53424		NM_016909	ENSMUSG00000056820	Tsnax	Trax	translin-associated factor X	protein-coding
5017	chr4	147101865	147102813	+	5.41479	NA	Intergenic	CpG	-22543	NM_001378742	108168963		NM_001378742		Zfp978	Gm13145	zinc finger protein 978	protein-coding
5769	chr5	60491664	60492280	+	5.41325	NA	Intergenic	Intergenic	-505970	NR_040682	71057		NR_040682	ENSMUSG00000106013	4933402J10Rik	-	RIKEN cDNA 4933402J10 gene	ncRNA
4010	chr12	69016629	69017002	+	5.41325	NA	Intergenic	Intergenic	-113018	NR_168640	102633682		NR_168640	ENSMUSG00000113158	Gm31447	-	predicted gene, 31447	ncRNA
3009	chr11	109244808	109245168	+	5.41325	NA	intron (NM_001165934, intron 13 of 16)	intron (NM_001165934, intron 13 of 16)	53193	NM_011268	19739		NM_011268	ENSMUSG00000020599	Rgs9	RGS9-1|Rgs9-2	regulator of G-protein signaling 9	protein-coding
2939	chr9	112074797	112075385	+	5.40977	NA	intron (NM_001362041, intron 19 of 20)	intron (NM_001362041, intron 19 of 20)	43620	NR_029823	723815		NR_029823	ENSMUSG00000065441	Mir128-2	Mirn128-2|Mirn128b|mir-128-2|mir-128b	microRNA 128-2	ncRNA
2594	chr13	107469881	107470526	+	5.40754	NA	intron (NR_045084, intron 1 of 1)	intron (NR_045084, intron 1 of 1)	381	NR_045083	105120		NR_045083	ENSMUSG00000114780	AI197445	-	expressed sequence AI197445	ncRNA
3622	chr12	33286204	33286600	+	5.40485	NA	intron (NM_001374022, intron 3 of 10)	MER74A|LTR|ERVL	-16113	NM_001033436	380753		NM_028139	ENSMUSG00000020564	Atxn7l1	2810423G08Rik|Atxn7l4	ataxin 7-like 1	protein-coding
4197	chr19	52534831	52535104	+	5.40485	NA	Intergenic	LTR33C|LTR|ERVL	270670	NM_008386	16333		NM_008386	ENSMUSG00000035804	Ins1	Ins-1|Ins2-rs1	insulin I	protein-coding
595	chr3	124320802	124321052	+	5.40485	NA	promoter-TSS (NM_146140)	promoter-TSS (NM_146140)	-110	NM_146140	229801		NM_146140	ENSMUSG00000044528	Tram1l1	A830091N21Rik	translocation associated membrane protein 1-like 1	protein-coding
2649	chr11	93337645	93337881	+	5.40328	NA	intron (NM_001361708, intron 4 of 9)	intron (NM_001361708, intron 4 of 9)	238473	NM_028296	72605		NM_028296	ENSMUSG00000056158	Car10	2700029L05Rik|Ca10	carbonic anhydrase 10	protein-coding
901	chr3	146270999	146271533	+	5.40328	NA	intron (NM_022983, intron 2 of 2)	intron (NM_022983, intron 2 of 2)	50305	NM_022983	65086		NM_022983	ENSMUSG00000036832	Lpar3	Edg7|lpA3	lysophosphatidic acid receptor 3	protein-coding
4430	chr16	77636150	77636727	+	5.40327	NA	Intergenic	Intergenic	-9835	NR_029540	723952		NR_029540	ENSMUSG00000065472	Mir125b-2	Mirn125b-2|mir-125b-2	microRNA 125b-2	ncRNA
4362	chr16	71703305	71703812	+	5.40152	NA	Intergenic	Intergenic	453654	NR_040576	78221		NR_040576	ENSMUSG00000116982	4930567J20Rik	-	RIKEN cDNA 4930567J20 gene	ncRNA
3371	chr12	14152134	14152579	+	5.39955	NA	promoter-TSS (NM_029007)	promoter-TSS (NM_029007)	-318	NM_029007	105005		NM_029007	ENSMUSG00000020607	Lratd1	2310003N02Rik|4731402F03Rik|Fam84a|Nse1	LRAT domain containing 1	protein-coding
3537	chr8	32496965	32497327	+	5.39955	NA	Intergenic	Intergenic	345251	NR_046039	666589		NR_046039		Gm8179	EG666589	predicted gene 8179	ncRNA
5651	chr1	56815210	56815797	+	5.39955	NA	intron (NM_001358580, intron 11 of 11)	intron (NM_001358580, intron 11 of 11)	155831	NM_139146	212712		NM_139146	ENSMUSG00000038331	Satb2	BAP002|mKIAA1034	special AT-rich sequence binding protein 2	protein-coding
1795	chr10	9242904	9243374	+	5.39732	NA	Intergenic	Intergenic	-357069	NM_175155	70097		NM_175155	ENSMUSG00000015305	Sash1	1100001C18Rik|2500002E12Rik|A330076K04Rik|mKIAA0790	SAM and SH3 domain containing 1	protein-coding
3884	chr8	50894381	50894914	+	5.39732	NA	Intergenic	Intergenic	526535	NR_046067	100039954		NR_046067	ENSMUSG00000110281	Gm2516	-	predicted gene 2516	ncRNA
2519	chr18	31242355	31242750	+	5.39514	NA	intron (NM_009065, intron 2 of 4)	intron (NM_009065, intron 2 of 4)	74576	NM_009065	19762		NM_009065	ENSMUSG00000057455	Rit2	RIBA|Rin|Roc2	Ras-like without CAAX 2	protein-coding
3668	chr12	45970195	45970429	+	5.39476	NA	Intergenic	Intergenic	848455	NM_001364639	664883		NM_021361	ENSMUSG00000021047	Nova1	9430099M15Rik|G630039L02|Nova-1	NOVA alternative splicing regulator 1	protein-coding
4203	chr16	62111640	62112016	+	5.39476	NA	Intergenic	Intergenic	674888	NM_178925	106338		NM_178925	ENSMUSG00000050312	Nsun3	6720484A09Rik	NOL1/NOP2/Sun domain family member 3	protein-coding
2129	chr11	67024941	67025235	+	5.39476	NA	promoter-TSS (NM_177392)	promoter-TSS (NM_177392)	-66	NM_177392	338369		NM_177392	ENSMUSG00000050270	Tmem220	-	transmembrane protein 220	protein-coding
2357	chr11	81531831	81532058	+	5.39476	NA	intron (NM_001034013, intron 1 of 9)	intron (NM_001034013, intron 1 of 9)	41595	NM_001033765	237880		NM_001033765		1700071K01Rik	-	RIKEN cDNA 1700071K01 gene	protein-coding
4192	chr6	87009864	87010212	+	5.39476	NA	intron (NM_020045, intron 1 of 7)	CpG	202	NM_020045	56748		NM_020045	ENSMUSG00000029993	Nfu1	0610006G17Rik|CGI-33|Hirip5	NFU1 iron-sulfur cluster scaffold	protein-coding
179	chr5	107437872	107438105	+	5.39476	NA	promoter-TSS (NM_001378266)	promoter-TSS (NM_001378266)	58	NM_001378266	100503185		NM_001007574	ENSMUSG00000111375	Btbd8	A830010M20Rik|AI849226|EG627196|Gm16115|mKIAA1107	BTB domain containing 8	protein-coding
4309	chr10	94625319	94625679	+	5.39334	NA	Intergenic	Intergenic	-39300	NR_106070	102466817		NR_106070	ENSMUSG00000098544	Mir7211	Gm27536|mmu-mir-7211	microRNA 7211	ncRNA
4501	chr6	111511363	111511831	+	5.39182	NA	intron (NM_001346640, intron 10 of 10)	intron (NM_001346640, intron 10 of 10)	-699111	NR_027865	67336		NR_027865	ENSMUSG00000100219	1700054K19Rik	-	RIKEN cDNA 1700054K19 gene	ncRNA
4861	chr17	8372543	8372805	+	5.39136	NA	intron (NM_001161832, intron 1 of 10)	intron (NM_001161832, intron 1 of 10)	278	NM_001161832	21331		NM_013682	ENSMUSG00000058159	T2	brachyury2	brachyury 2	protein-coding
5789	chr5	64577730	64578268	+	5.38917	NA	Intergenic	Intergenic	32700	NR_045078	100042198		NR_045078	ENSMUSG00000105402	Gm3716	Gm1683	predicted gene 3716	ncRNA
1313	chr9	10638867	10639169	+	5.3884	NA	intron (NM_001033359, intron 2 of 20)	intron (NM_001033359, intron 2 of 20)	265708	NM_001033359	244682		NM_001033359	ENSMUSG00000039488	Cntn5	6720426O10Rik|A830025P08Rik|Gm507|NB-2	contactin 5	protein-coding
3086	chr18	76714428	76714659	+	5.3884	NA	Intergenic	Intergenic	-81673	NR_166695	102634325		NR_166695	ENSMUSG00000117960	Gm31933	-	predicted gene, 31933	ncRNA
4263	chr12	78119967	78120328	+	5.3884	NA	Intergenic	Intergenic	-76909	NM_001374218	626215		NM_001374218	ENSMUSG00000099418	Ccdc196	EG626215|Gm6657	coiled-coil domain containing 196	protein-coding
468	chr12	97966955	97967560	+	5.38674	NA	Intergenic	Intergenic	141336	NR_168899	102638980		NR_168899	ENSMUSG00000112812	Gm47415	Gm35412	predicted gene, 47415	ncRNA
396	chr12	89278499	89279616	+	5.38542	NA	intron (NM_172544, intron 6 of 19)	intron (NM_172544, intron 6 of 19)	325667	NM_172544	18191		NM_172544	ENSMUSG00000066392	Nrxn3	-	neurexin III	protein-coding
3914	chr8	58364894	58365575	+	5.38387	NA	intron (NM_175032, intron 4 of 11)	intron (NM_175032, intron 4 of 11)	335809	NM_001177534	100271928		NM_001177534		Gm15881	-	predicted gene 15881	protein-coding
5894	chr3	78077610	78078037	+	5.38165	NA	Intergenic	Intergenic	1067923	NM_001310536	76089		NM_001099624	ENSMUSG00000062232	Rapgef2	5830453M24Rik|CNRasGEF|Pdzgef1|RA-GEF-1|mKIAA0313|nRapGEP	Rap guanine nucleotide exchange factor (GEF) 2	protein-coding
5917	chr1	62279592	62280081	+	5.38098	NA	intron (NM_001081050, intron 16 of 22)	intron (NM_001081050, intron 16 of 22)	-143727	NR_151537	105243940		NR_151537	ENSMUSG00000085019	Pard3bos2	Gm12747	par-3 family cell polarity regulator beta, opposite strand 2	ncRNA
5954	chr1	68089755	68090282	+	5.38098	NA	intron (NM_010154, intron 20 of 26)	intron (NM_010154, intron 20 of 26)	966991	NM_001080809	227231		NM_001080809	ENSMUSG00000025991	Cps1	4732433M03Rik|CPS|D1Ucla3	carbamoyl-phosphate synthetase 1	protein-coding
3034	chr18	69335338	69335995	+	5.38098	NA	Intergenic	Intergenic	-8826	NM_013685	21413		NM_013685	ENSMUSG00000053477	Tcf4	5730422P05Rik|ASP-I2|E2-2|E2.2|ITF-2|ITF-2b|ITF2|ME2|MITF-2A|MITF-2B|SEF-2|SEF2|SEF2-1|TFE|Tcf-4|bHLHb19	transcription factor 4	protein-coding
4806	chr4	137630231	137630507	+	5.38098	NA	intron (NM_001355588, intron 15 of 26)	intron (NM_001355588, intron 15 of 26)	-34357	NM_029563	110351		NM_029563	ENSMUSG00000041351	Rap1gap	1300019I11Rik|2310004O14Rik|ARPP-90|Gap|Rap1GAP1|Rap1ga1	Rap1 GTPase-activating protein	protein-coding
1874	chr13	56917127	56917360	+	5.37753	NA	Intergenic	L1M5|LINE|L1	-21454	NM_001302372	26946		NM_012035	ENSMUSG00000021541	Trpc7	TRP7|Trrp8	transient receptor potential cation channel, subfamily C, member 7	protein-coding
3030	chr18	66801586	66801903	+	5.37753	NA	Intergenic	MLT1F1|LTR|ERVL-MaLR	58743	NM_016977	17202		NM_016977	ENSMUSG00000047259	Mc4r	Mc4-r|Pkcp	melanocortin 4 receptor	protein-coding
5897	chr3	78466887	78467554	+	5.37753	NA	Intergenic	Intergenic	678526	NM_001310536	76089		NM_001099624	ENSMUSG00000062232	Rapgef2	5830453M24Rik|CNRasGEF|Pdzgef1|RA-GEF-1|mKIAA0313|nRapGEP	Rap guanine nucleotide exchange factor (GEF) 2	protein-coding
1768	chr2	82052230	82052629	+	5.37753	NA	Intergenic	Intergenic	-1229	NM_175513	241514		NM_175513	ENSMUSG00000070866	Zfp804a	C630007C17Rik|Znf804a	zinc finger protein 804A	protein-coding
4283	chr10	89744886	89745093	+	5.37753	NA	promoter-TSS (NM_029166)	promoter-TSS (NM_029166)	-2	NM_029166	75089		NM_029166	ENSMUSG00000019951	Bltp3b	2010319N22Rik|4930506D01Rik|E030041M21Rik|Uhrf1bp1l|mKIAA0701	bridge-like lipid transfer protein family member 3B	protein-coding
832	chr3	140012848	140013192	+	5.37753	NA	Intergenic	Intergenic	-15229	NR_105798	102465198		NR_105798	ENSMUSG00000099169	Mir7j	Gm27716|Mirlet7j|mmu-let-7j	microRNA 7j	ncRNA
860	chr1	152150388	152150782	+	5.37753	NA	Intergenic	Intergenic	-60265	NM_197990	69399		NM_197990	ENSMUSG00000032666	1700025G04Rik	2610510E02Rik|2900042O04Rik	RIKEN cDNA 1700025G04 gene	protein-coding
1515	chr9	17173506	17173776	+	5.37359	NA	Intergenic	Intergenic	-671587	NM_001080814	270120		NM_001080814	ENSMUSG00000074505	Fat3	9430076A06Rik|D430038H04Rik|Gm1132|Gm510|MFAT3F	FAT atypical cadherin 3	protein-coding
3615	chr12	30911360	30911666	+	5.37359	NA	promoter-TSS (NM_001110239)	promoter-TSS (NM_001110239)	99	NM_001110239	11431		NM_021330	ENSMUSG00000044573	Acp1	4632432E04Rik|Acp-1|LMW-PTP|Lmptp	acid phosphatase 1, soluble	protein-coding
3651	chr10	66027315	66027731	+	5.37359	NA	Intergenic	Intergenic	-117773	NR_131070	77198		NR_131070	ENSMUSG00000112210	4930407I19Rik	-	RIKEN cDNA 4930407I19 gene	ncRNA
30	chr1	78425085	78425355	+	5.37359	NA	non-coding (NR_102757, exon 17 of 17)	non-coding (NR_102757, exon 17 of 17)	63677	NR_102758	23874		NM_011811	ENSMUSG00000026245	Farsb	Farsa|Farsl|Farslb|Frsb	phenylalanyl-tRNA synthetase, beta subunit	protein-coding
4042	chr4	98428680	98429024	+	5.37359	NA	intron (NM_001005784, intron 9 of 19)	intron (NM_001005784, intron 9 of 19)	17825	NM_001355177	12695		NM_007704	ENSMUSG00000061859	Patj	Cipp|Inadl	PATJ, crumbs cell polarity complex component	protein-coding
2604	chr13	109312406	109312884	+	5.37359	NA	intron (NM_011056, intron 3 of 16)	intron (NM_011056, intron 3 of 16)	-12099	NR_030644	100124489		NR_030644	ENSMUSG00000076946	Mir582	Mirn582|mir-582|mmu-mir-582	microRNA 582	ncRNA
5491	chr11	50022183	50022391	+	5.37102	NA	Intergenic	Intergenic	-3044	NM_021540	59044		NM_021540	ENSMUSG00000020376	Rnf130	2510042A13Rik|G1RZFP|G1rp|GOLIATH|GP	ring finger protein 130	protein-coding
1270	chr8	126666397	126666850	+	5.37031	NA	Intergenic	Intergenic	-72637	NM_001164598	270110		NM_001164598	ENSMUSG00000051495	Irf2bp2	E130305N23Rik|IRF-2BP2	interferon regulatory factor 2 binding protein 2	protein-coding
2427	chr2	135856082	135856359	+	5.37031	NA	intron (NM_001355154, intron 2 of 36)	intron (NM_001355154, intron 2 of 36)	-43206	NR_166432	102634680		NR_166432	ENSMUSG00000086928	Gm14210	-	predicted gene 14210	ncRNA
5385	chr7	28277696	28278011	+	5.36905	NA	exon (NM_001177427, exon 1 of 1)	exon (NM_001177427, exon 1 of 1)	147	NM_001177427	434156		NM_001177427	ENSMUSG00000070705	Eid2b	3010005C08Rik	EP300 interacting inhibitor of differentiation 2B	protein-coding
3662	chr10	68465212	68465501	+	5.36905	NA	intron (NM_028491, intron 5 of 7)	intron (NM_028491, intron 5 of 7)	76519	NM_028491	73287		NM_028491	ENSMUSG00000019945	Cabcoco1	1700040L02Rik	ciliary associated calcium binding coiled-coil 1	protein-coding
2001	chr17	68882020	68882370	+	5.36905	NA	Intergenic	MER68B|LTR|ERVL	45059	NM_001206661	622645		NM_001206661	ENSMUSG00000095407	Tmem200c	EG622645|Gm6338	transmembrane protein 200C	protein-coding
2378	chr13	103060155	103060510	+	5.36905	NA	intron (NM_175171, intron 3 of 28)	intron (NM_175171, intron 3 of 28)	274160	NM_175171	328329		NM_175171	ENSMUSG00000034751	Mast4	4930420O11Rik|mKIAA0303	microtubule associated serine/threonine kinase family member 4	protein-coding
2998	chr11	104065159	104065374	+	5.36905	NA	Intergenic	Intergenic	-67515	NM_007762	12921		NM_007762	ENSMUSG00000018634	Crhr1	CRF-R1alpha|CRF1R|CRFR1|Crhr	corticotropin releasing hormone receptor 1	protein-coding
2014	chr2	105904453	105904717	+	5.36905	NA	promoter-TSS (NM_023876)	promoter-TSS (NM_023876)	-21	NM_023876	77766		NM_023876	ENSMUSG00000027167	Elp4	A330107A17Rik|Paxneb	elongator acetyltransferase complex subunit 4	protein-coding
2660	chr13	115977180	115977699	+	5.36905	NA	Intergenic	Intergenic	332249	NM_021459	16392		NM_021459	ENSMUSG00000042258	Isl1	-	ISL1 transcription factor, LIM/homeodomain	protein-coding
2960	chr9	116354405	116354864	+	5.36905	NA	Intergenic	Intergenic	165454	NR_152204	100043817		NR_152204	ENSMUSG00000111243	Gm4668	-	predicted gene 4668	ncRNA
4811	chr2	169445570	169445849	+	5.36905	NA	Intergenic	Intergenic	-16214	NR_166520	102637316		NR_166520	ENSMUSG00000087074	Gm14249	Gm38497	predicted gene 14249	ncRNA
2654	chr13	115322300	115322582	+	5.36665	NA	Intergenic	Intergenic	-220477	NM_001033228	109700		NM_001033228	ENSMUSG00000042284	Itga1	CD49A|E130012M19Rik|Vla1	integrin alpha 1	protein-coding
3444	chr4	53264571	53264774	+	5.36377	NA	intron (NR_033139, intron 1 of 1)	intron (NR_033139, intron 1 of 1)	820	NR_033140	381524		NM_001033454	ENSMUSG00000086712	Mexis	Gm1659	macrophage expressed LXRa(NR1H3)-dependent amplifier of Abca1 transcription lncRNA	ncRNA
3720	chr4	85740318	85740635	+	5.36377	NA	Intergenic	Intergenic	-313439	NM_029967	77739		NM_029967	ENSMUSG00000066113	Adamtsl1	5930437A14Rik|6720426B09Rik|ADAMTSL-1	ADAMTS-like 1	protein-coding
2848	chr11	97524162	97524549	+	5.36377	NA	intron (NM_018873, intron 16 of 19)	MIRc|SINE|MIR	-24015	NM_001289118	100141474		NM_001289118		4933428G20Rik	-	RIKEN cDNA 4933428G20 gene	ncRNA
4896	chr17	11918599	11918972	+	5.36254	NA	intron (NM_016694, intron 9 of 11)	intron (NM_016694, intron 9 of 11)	-35596	NR_045808	52027		NR_045808		D17Ertd648e	-	DNA segment, Chr 17, ERATO Doi 648, expressed	ncRNA
5382	chr17	42242109	42243132	+	5.36254	NA	Intergenic	Intergenic	-73327	NM_028474	627626		NM_028474	ENSMUSG00000042256	Ptchd4	3110082D06Rik|Gm321	patched domain containing 4	protein-coding
341	chr1	118310886	118311425	+	5.36254	NA	promoter-TSS (NR_153836)	promoter-TSS (NR_153836)	191	NM_011650	22099		NM_011650	ENSMUSG00000026374	Tsn	2610034C24Rik|C3PO|TB-RBP	translin	protein-coding
3679	chr4	63943821	63944556	+	5.35809	NA	Intergenic	Intergenic	-82904	NM_009403	21949		NM_009403	ENSMUSG00000028362	Tnfsf8	CD153|CD30LG|Cd30l|Tnlg3a	tumor necrosis factor (ligand) superfamily, member 8	protein-coding
1561	chr9	22475351	22475760	+	5.35789	NA	promoter-TSS (NM_181316)	promoter-TSS (NM_181316)	-160	NM_181316	319845		NM_178415	ENSMUSG00000035919	Bbs9	E130103I17Rik	Bardet-Biedl syndrome 9	protein-coding
5515	chr3	50985313	50985537	+	5.35789	NA	Intergenic	Intergenic	-239022	NM_009834	12457		NM_009834	ENSMUSG00000023087	Noct	Ccr4|Ccrn4l	nocturnin	protein-coding
730	chr15	66312026	66312353	+	5.35789	NA	Intergenic	Intergenic	-25560	NM_152923	110862		NM_152923	ENSMUSG00000056258	Kcnq3	-	potassium voltage-gated channel, subfamily Q, member 3	protein-coding
3940	chr6	77795575	77796022	+	5.35789	NA	intron (NM_001355193, intron 2 of 17)	intron (NM_001355193, intron 2 of 17)	183869	NM_009819	12386		NM_009819	ENSMUSG00000063063	Ctnna2	Catna|Catna2|cdf|chp	catenin alpha 2	protein-coding
3022	chr11	113404110	113404532	+	5.35789	NA	intron (NM_001362941, intron 5 of 9)	intron (NM_001362941, intron 5 of 9)	161494	NM_001166503	69806		NM_027216	ENSMUSG00000041654	Slc39a11	1810074D23Rik|ZIP-11	solute carrier family 39 (metal ion transporter), member 11	protein-coding
1235	chr8	124449492	124449871	+	5.35789	NA	Intergenic	Intergenic	-15745	NM_171824	209966		NM_171824	ENSMUSG00000050751	Pgbd5	2900019M05Rik	piggyBac transposable element derived 5	protein-coding
509	chr1	11144583	11144974	+	5.35398	NA	intron (NM_029525, intron 18 of 39)	intron (NM_029525, intron 18 of 39)	-119185	NM_001033636	109294		NM_029525	ENSMUSG00000048960	Prex2	6230420N16Rik|C030045D06Rik|D430013K02|Depdc2|P-Rex2	phosphatidylinositol-3,4,5-trisphosphate-dependent Rac exchange factor 2	protein-coding
2806	chr9	103657552	103658031	+	5.35398	NA	intron (NM_178638, intron 2 of 5)	intron (NM_178638, intron 2 of 5)	35016	NM_001359465	81907		NM_178638	ENSMUSG00000042757	Tmem108	B130017P16Rik	transmembrane protein 108	protein-coding
1630	chr6	17537784	17538278	+	5.35258	NA	intron (NM_008591, intron 11 of 21)	intron (NM_008591, intron 11 of 21)	74074	NM_008591	17295		NM_008591	ENSMUSG00000009376	Met	HGF|HGFR|Par4|c-Met	met proto-oncogene	protein-coding
3933	chr6	77494236	77494572	+	5.35258	NA	intron (NM_001355193, intron 7 of 17)	intron (NM_001355193, intron 7 of 17)	-111929	NR_045141	70753		NR_045141	ENSMUSG00000108077	6330415B21Rik	-	RIKEN cDNA 6330415B21 gene	ncRNA
2182	chr13	88218867	88219073	+	5.35258	NA	Intergenic	Lx6|LINE|L1	-302223	NR_166903	102637889		NR_166903	ENSMUSG00000114273	Gm34585	-	predicted gene, 34585	ncRNA
3127	chr7	141060660	141061006	+	5.35258	NA	promoter-TSS (NM_177897)	promoter-TSS (NM_177897)	-145	NM_177897	330671		NM_177897	ENSMUSG00000055629	B4galnt4	Gm1095|NGalNAc-T1|beta4GalNAcT4	beta-1,4-N-acetyl-galactosaminyl transferase 4	protein-coding
1244	chr1	171380184	171380582	+	5.35258	NA	exon (NM_027893, exon 2 of 9)	exon (NM_027893, exon 2 of 9)	-8577	NM_001005508	226652		NM_001005508	ENSMUSG00000048865	Arhgap30	6030405P05Rik|Gm102|mFLJ00267	Rho GTPase activating protein 30	protein-coding
3596	chr12	28916159	28916771	+	5.34938	NA	intron (NR_154989, intron 1 of 2)	intron (NR_154989, intron 1 of 2)	6236	NR_154989	102633758		NR_154989	ENSMUSG00000113387	Gm31508	-	predicted gene, 31508	ncRNA
4359	chr16	70422989	70423486	+	5.34938	NA	intron (NM_028803, intron 3 of 15)	intron (NM_028803, intron 3 of 15)	109288	NM_028803	74185		NM_028803	ENSMUSG00000022707	Gbe1	2310045H19Rik|2810426P10Rik|D16Ertd536e	1,4-alpha-glucan branching enzyme 1	protein-coding
5682	chr14	78155651	78156011	+	5.34938	NA	Intergenic	Intergenic	35647	NR_035499	100316715		NR_035499	ENSMUSG00000087932	Mir1971	mmu-mir-1971	microRNA 1971	ncRNA
275	chr1	92366284	92366726	+	5.34938	NA	Intergenic	Intergenic	98037	NR_105865	102465542		NR_105865	ENSMUSG00000098288	Mir6900	Gm27708|mmu-mir-6900	microRNA 6900	ncRNA
5188	chr11	35491539	35492251	+	5.34893	NA	intron (NM_011412, intron 4 of 35)	intron (NM_011412, intron 4 of 35)	-124921	NR_029799	723924		NR_029799	ENSMUSG00000065583	Mir218-2	Mirn218-2|mir-218-2	microRNA 218-2	ncRNA
1456	chr6	13371340	13371621	+	5.34648	NA	Intergenic	Intergenic	-41857	NR_038149	69413		NR_038149	ENSMUSG00000101894	1700016P04Rik	-	RIKEN cDNA 1700016P04 gene	ncRNA
3658	chr12	43832774	43833308	+	5.34648	NA	Intergenic	Intergenic	377027	NM_013760	27362		NM_013760	ENSMUSG00000014905	Dnajb9	ERdj4|Mdg1|mDj7	DnaJ heat shock protein family (Hsp40) member B9	protein-coding
230	chr19	55253540	55253855	+	5.34648	NA	5' UTR (NM_027976, exon 1 of 22)	5' UTR (NM_027976, exon 1 of 22)	328	NM_027976	433256		NM_027976	ENSMUSG00000024981	Acsl5	1700030F05Rik|ACS2|ACS5|Facl5	acyl-CoA synthetase long-chain family member 5	protein-coding
1711	chr6	33288036	33288655	+	5.34422	NA	intron (NM_009148, intron 3 of 17)	intron (NM_009148, intron 3 of 17)	39217	NM_001347089	20336		NM_009148	ENSMUSG00000029763	Exoc4	Sec8|Sec8l1	exocyst complex component 4	protein-coding
430	chr15	49537505	49537722	+	5.34422	NA	Intergenic	Intergenic	-745624	NM_001081391	239420		NM_001081391	ENSMUSG00000022311	Csmd3	4930500N14Rik|mKIAA1894	CUB and Sushi multiple domains 3	protein-coding
3875	chr6	62596098	62596901	+	5.34422	NA	Intergenic	Intergenic	-659507	NM_001370966	14804		NM_008167	ENSMUSG00000071424	Grid2	B230104L07Rik|GluD2|GluRdelta2|Lc|Lc<J>|MMS10-AC|Ms10ac|cpr|ho|nmf408|tpr	glutamate receptor, ionotropic, delta 2	protein-coding
4000	chr12	64093100	64094209	+	5.34422	NA	Intergenic	Intergenic	381244	NM_001163271	623046		NM_001163271	ENSMUSG00000043060	Fscb	EG623046	fibrous sheath CABYR binding protein	protein-coding
1396	chr15	95101303	95101540	+	5.34422	NA	intron (NR_015482, intron 2 of 2)	intron (NR_015482, intron 2 of 2)	47897	NR_015482	100043315		NR_015482	ENSMUSG00000100603	LOC100043315	-	uncharacterized LOC100043315	ncRNA
1968	chr2	96534957	96535808	+	5.34269	NA	intron (NM_001363047, intron 1 of 8)	intron (NM_001363047, intron 1 of 8)	217213	NM_001363048	241568		NM_178725	ENSMUSG00000050587	Lrrc4c	6430556C10Rik|NGL-1	leucine rich repeat containing 4C	protein-coding
5314	chr5	14989189	14989466	+	5.33937	NA	Intergenic	Intergenic	-10428	NM_001281514	100503549		NM_001281514	ENSMUSG00000072188	Speer4e2	Gm10354	spermatogenesis associated glutamate (E)-rich protein 4E2	protein-coding
5099	chr17	25503383	25503622	+	5.33937	NA	Intergenic	Intergenic	-6214	NM_011425	20609		NM_011425	ENSMUSG00000050824	Sstr5	Smstr5|sst5	somatostatin receptor 5	protein-coding
3772	chr19	26465451	26465670	+	5.33937	NA	Intergenic	Intergenic	-139600	NM_011416	67155		NM_011416	ENSMUSG00000024921	Smarca2	2610209L14Rik|SNF2alpha|Snf2l2|brahma|brm	SWI/SNF related, matrix associated, actin dependent regulator of chromatin, subfamily a, member 2	protein-coding
5410	chr7	29859936	29860386	+	5.33937	NA	intron (NM_001364619, intron 1 of 1)	CpG	149	NM_001364618	233058		NM_172740	ENSMUSG00000058402	Zfp420	B230119D13|B230312I18Rik|mszf59-1|mszf70	zinc finger protein 420	protein-coding
5075	chr3	10360406	10360893	+	5.33839	NA	Intergenic	Intergenic	-6324	NM_025519	66371		NM_025519	ENSMUSG00000027536	Chmp4c	2010012P02Rik|2210015K02Rik|2310010I16Rik|Shax3|Snf7-3	charged multivesicular body protein 4C	protein-coding
2697	chr18	37954805	37955517	+	5.33839	NA	promoter-TSS (NM_153793)	promoter-TSS (NM_153793)	-173	NM_010411	15183		NM_010411	ENSMUSG00000024454	Hdac3	-	histone deacetylase 3	protein-coding
2263	chr9	62244185	62244425	+	5.33839	NA	promoter-TSS (NR_040769)	promoter-TSS (NR_040769)	-205	NR_040769	330958		NR_040769	ENSMUSG00000111232	A730043L09Rik	A730043L09	RIKEN cDNA A730043L09 gene	ncRNA
4391	chr16	74695579	74695827	+	5.33839	NA	intron (NM_001358492, intron 1 of 26)	intron (NM_001358492, intron 1 of 26)	-283878	NM_001358494	268902		NM_175549	ENSMUSG00000052516	Robo2	2600013A04Rik|9430089E08Rik|D230004I22Rik|mKIAA1568	roundabout guidance receptor 2	protein-coding
4214	chr6	89138907	89139628	+	5.33839	NA	Intergenic	Intergenic	-1727	NR_121594	434065		NM_001033491	ENSMUSG00000090254	Gm1965	-	predicted gene 1965	ncRNA
2396	chr2	130563438	130563821	+	5.33839	NA	promoter-TSS (NM_207207)	promoter-TSS (NM_207207)	120	NR_040348	321014		NR_040348	ENSMUSG00000060029	4930473A02Rik	-	RIKEN cDNA 4930473A02 gene	ncRNA
1490	chr1	181000628	181001029	+	5.33839	NA	intron (NM_010145, intron 2 of 8)	intron (NM_010145, intron 2 of 8)	16741	NM_010145	13849		NM_010145	ENSMUSG00000038776	Ephx1	EH|Eph-1|Eph1|Epxh1|mEH	epoxide hydrolase 1, microsomal	protein-coding
1732	chr1	193627508	193627963	+	5.33839	NA	Intergenic	Intergenic	-117525	NR_166150	70800		NR_166150		Mir205hg	4631405K08Rik	Mir205 host gene	ncRNA
4712	chr8	105851755	105852046	+	5.33257	NA	exon (NM_177150, exon 1 of 13)	exon (NM_177150, exon 1 of 13)	108	NM_177150	320394		NM_177150	ENSMUSG00000036672	Cenpt	G630055P03Rik	centromere protein T	protein-coding
1193	chr2	46327108	46327698	+	5.33223	NA	Intergenic	Intergenic	115502	NR_166211	102633065		NR_166211	ENSMUSG00000086644	Gm13470	-	predicted gene 13470	ncRNA
1878	chr13	57611392	57612247	+	5.33223	NA	intron (NM_009262, intron 4 of 11)	intron (NM_009262, intron 4 of 11)	296513	NM_009262	20745		NM_009262	ENSMUSG00000056222	Spock1	Spock|Ticn1|testican	sparc/osteonectin, cwcv and kazal-like domains proteoglycan 1	protein-coding
3873	chr6	62157554	62157829	+	5.33223	NA	intron (NM_001164316, intron 10 of 10)	intron (NM_001164316, intron 10 of 10)	-976881	NR_040287	100504262		NR_040287		A730020E08Rik	-	RIKEN cDNA A730020E08 gene	ncRNA
1752	chr2	79173272	79174017	+	5.33223	NA	Intergenic	Intergenic	-81782	NM_010576	16401		NM_010576	ENSMUSG00000027009	Itga4	CD49D|Itga4B	integrin alpha 4	protein-coding
4647	chr16	92057998	92058470	+	5.33223	NA	promoter-TSS (NM_080456)	promoter-TSS (NM_080456)	-88	NM_017391	53881		NM_017391	ENSMUSG00000089774	Slc5a3	Smit1	solute carrier family 5 (inositol transporters), member 3	protein-coding
980	chr8	115891484	115891695	+	5.33223	NA	Intergenic	Intergenic	175667	NR_168616	102632716		NR_168616		Gm30712	-	predicted gene, 30712	ncRNA
4838	chr2	173409469	173409688	+	5.33223	NA	Intergenic	Intergenic	-113014	NM_028158	72221		NM_028158	ENSMUSG00000027518	Cimip1	1700021F07Rik	ciliary microtubule inner protein 1	protein-coding
4847	chr17	4530182	4530720	+	5.33174	NA	Intergenic	Intergenic	-104529	NR_130984	75117		NR_130984	ENSMUSG00000116767	4930517M08Rik	-	RIKEN cDNA 4930517M08 gene	ncRNA
5298	chr5	12029975	12030373	+	5.33174	NA	Intergenic	Intergenic	112131	NM_001177510	545732		NM_001177510	ENSMUSG00000067848	Speer1m	4933402N22Rik	spermatogenesis associated glutamate (E)-rich protein 1M	protein-coding
4407	chr16	76827701	76828082	+	5.33174	NA	Intergenic	Intergenic	-48799	NR_155453	102632814		NR_155453	ENSMUSG00000109333	Gm30790	Gm45028	predicted gene, 30790	ncRNA
2564	chr9	78503445	78503812	+	5.33174	NA	Intergenic	Intergenic	-14467	NR_168563	115487230		NR_168563		Gm53210	-	predicted gene, 53210	ncRNA
2600	chr13	108905001	108905561	+	5.33174	NA	intron (NM_011056, intron 2 of 16)	intron (NM_011056, intron 2 of 16)	251104	NM_011056	238871		NM_011056	ENSMUSG00000021699	Pde4d	9630011N22Rik|Dpde3	phosphodiesterase 4D, cAMP specific	protein-coding
4726	chr6	126627299	126627589	+	5.33174	NA	Intergenic	Intergenic	18357	NM_010595	16485		NM_010595	ENSMUSG00000047976	Kcna1	Kca1-1|Kv1.1|MBK1|Mk-1|Shak|mceph	potassium voltage-gated channel, shaker-related subfamily, member 1	protein-coding
2442	chr7	90505971	90506692	+	5.32737	NA	Intergenic	Intergenic	-30336	NM_026734	68472		NM_026734	ENSMUSG00000030614	Tmem126b	1110001A23Rik	transmembrane protein 126B	protein-coding
3476	chr16	9370671	9370952	+	5.32604	NA	Intergenic	Intergenic	540711	NM_001081400	69053		NM_001081400	ENSMUSG00000022507	Hapstr1	1110017P05Rik|1810013L24Rik|3010002C02Rik|Gm19906|Tapr1	HUWE1 associated protein modifying stress responses	protein-coding
3865	chr16	35518252	35518599	+	5.32604	NA	Intergenic	Intergenic	-9006	NR_040481	69768		NR_040481	ENSMUSG00000099429	1600019K03Rik	-	RIKEN cDNA 1600019K03 gene	ncRNA
3100	chr18	78948462	78948856	+	5.32604	NA	intron (NM_053099, intron 2 of 5)	intron (NM_053099, intron 2 of 5)	161785	NM_053099	240427		NM_053099	ENSMUSG00000024548	Setbp1	C130092E12|Seb|mKIAA0437	SET binding protein 1	protein-coding
3128	chr18	81724742	81725523	+	5.32604	NA	Intergenic	Intergenic	266948	NR_039589	100628596		NR_039589	ENSMUSG00000093036	Mir5127	mmu-mir-5127|mu-mir-5127	microRNA 5127	ncRNA
955	chr1	157439565	157439919	+	5.32604	NA	Intergenic	Intergenic	-18826	NM_001356418	226527		NM_001033284	ENSMUSG00000033488	Cryzl2	-	crystallin zeta like 2	protein-coding
77	chr15	8098782	8099317	+	5.32409	NA	intron (NM_001081402, intron 1 of 17)	CpG-4774	160	NM_001358788	545085		NM_001081402	ENSMUSG00000039828	Wdr70	4833422F06Rik	WD repeat domain 70	protein-coding
708	chr15	62549381	62549773	+	5.32409	NA	Intergenic	Intergenic	-330126	NR_003523	67552		NM_026230		Macroh2a3	4933432H23Rik|H2afy3	macroH2A.3 histone	pseudo
5900	chr3	78937106	78937433	+	5.32409	NA	Intergenic	Intergenic	208477	NM_001310536	76089		NM_001099624	ENSMUSG00000062232	Rapgef2	5830453M24Rik|CNRasGEF|Pdzgef1|RA-GEF-1|mKIAA0313|nRapGEP	Rap guanine nucleotide exchange factor (GEF) 2	protein-coding
214	chr7	89717832	89718374	+	5.32409	NA	intron (NM_181407, intron 1 of 13)	intron (NM_181407, intron 1 of 13)	85285	NM_181407	109264		NM_181407	ENSMUSG00000030621	Me3	1700020C08Rik|B230207H15Rik	malic enzyme 3, NADP(+)-dependent, mitochondrial	protein-coding
4815	chr4	138434323	138434661	+	5.32409	NA	promoter-TSS (NM_026689)	promoter-TSS (NM_026689)	-180	NM_026689	68350		NM_026689	ENSMUSG00000041241	Mul1	0610009K11Rik|Gide	mitochondrial ubiquitin ligase activator of NFKB 1	protein-coding
1838	chr9	42116239	42116454	+	5.32161	NA	intron (NM_011436, intron 1 of 47)	intron (NM_011436, intron 1 of 47)	7951	NM_011436	20660		NM_011436	ENSMUSG00000049313	Sorl1	2900010L19Rik|LR11|SorLA|gp250|mSorLA	sortilin-related receptor, LDLR class A repeats-containing	protein-coding
332	chr2	7136142	7136796	+	5.31904	NA	intron (NM_001110232, intron 2 of 15)	intron (NM_001110232, intron 2 of 15)	-55167	NM_001160292	14007		NM_010160	ENSMUSG00000002107	Celf2	B230218O03|B230345P09Rik|CELF-2|CUG-BP2|Cugbp2|D230046B21Rik|Etr-3|Napor|Napor-2|mETR-3	CUGBP, Elav-like family member 2	protein-coding
5130	chr17	30278464	30279204	+	5.31904	NA	intron (NM_027060, intron 8 of 10)	intron (NM_027060, intron 8 of 10)	117346	NR_030688	623169		NR_030688		Gm6402	EG623169	ribosomal protein S17 pseudogene	pseudo
3209	chr4	34234498	34234713	+	5.31904	NA	Intergenic	Intergenic	86296	NR_165834	636187		NR_165834		Gm20764	-	ribosomal protein L21-like pseudogene	pseudo
6031	chr7	49397044	49397672	+	5.31904	NA	intron (NM_175272, intron 3 of 37)	intron (NM_175272, intron 3 of 37)	151169	NM_175272	78286		NM_175272	ENSMUSG00000052512	Nav2	5330421F07Rik|HELAD1|POMFIL2|RAINB1|RAINB2|Unc53H2|mKIAA3015	neuron navigator 2	protein-coding
5884	chr3	71900391	71900651	+	5.31904	NA	Intergenic	Intergenic	1067342	NM_001081137	69983		NM_001081137	ENSMUSG00000027790	Sis	2010204N08Rik|SI|Si-s	sucrase isomaltase	protein-coding
4405	chr16	76762792	76763236	+	5.31904	NA	intron (NR_155453, intron 1 of 3)	intron (NR_155453, intron 1 of 3)	16078	NR_155453	102632814		NR_155453	ENSMUSG00000109333	Gm30790	Gm45028	predicted gene, 30790	ncRNA
1800	chr2	84826838	84827302	+	5.31904	NA	promoter-TSS (NM_013899)	promoter-TSS (NM_013899)	49	NM_013899	30059		NM_013899	ENSMUSG00000027076	Timm10	Tim13|Timm13a	translocase of inner mitochondrial membrane 10	protein-coding
167	chr5	105876247	105876579	+	5.31904	NA	promoter-TSS (NM_018759)	promoter-TSS (NM_018759)	-155	NR_030777	54367		NM_018759	ENSMUSG00000029290	Zfp326	5730470H14Rik|ZAN75|Znf326	zinc finger protein 326	protein-coding
220	chr5	113122379	113122770	+	5.31904	NA	intron (NM_001375886, intron 6 of 12)	MIR|SINE|MIR	-15238	NR_166693	105246973		NR_166693		4833439F03Rik	-	RIKEN cDNA 4833439F03 gene	ncRNA
944	chr3	148954516	148954999	+	5.31904	NA	promoter-TSS (NM_001081298)	promoter-TSS (NM_001081298)	-122	NM_001081298	99633		NM_153517	ENSMUSG00000028184	Adgrl2	CIRL-2|Gm619|Lec1|Lphh1|Lphn2|mKIAA0786	adhesion G protein-coupled receptor L2	protein-coding
5946	chr3	87110718	87111036	+	5.31519	NA	intron (NM_001377046, intron 1 of 14)	intron (NM_001377046, intron 1 of 14)	63660	NM_001170985	170643		NM_130867	ENSMUSG00000041734	Kirrel1	6720469N11Rik|Kirrel|Neph1	kirre like nephrin family adhesion molecule 1	protein-coding
3256	chr8	5957655	5958125	+	5.31106	NA	Intergenic	Intergenic	-852603	NM_011388	20494		NM_011388	ENSMUSG00000023073	Slc10a2	9130221J18Rik|ASBT|IBAT|ISBT	solute carrier family 10, member 2	protein-coding
3344	chr12	7304246	7304656	+	5.31106	NA	Intergenic	Intergenic	75879	NR_045045	73575		NR_045045	ENSMUSG00000102096	1700101O22Rik	-	RIKEN cDNA 1700101O22 gene	ncRNA
4969	chr11	15086781	15087281	+	5.31106	NA	Intergenic	Intergenic	487791	NM_001164166	432536		NM_001164166	ENSMUSG00000084135	Pom121l12	1700054H16Rik	POM121 membrane glycoprotein-like 12	protein-coding
5234	chr3	26879816	26880081	+	5.31106	NA	intron (NM_029150, intron 6 of 10)	intron (NM_029150, intron 6 of 10)	242317	NM_027583	70862		NM_027583	ENSMUSG00000039335	Spata16	4921511F01Rik|4930503K02Rik|Nyd-sp12	spermatogenesis associated 16	protein-coding
3564	chr8	39264433	39264996	+	5.31106	NA	Intergenic	Intergenic	-33266	NR_044988	621335		NR_044988	ENSMUSG00000109827	Gm6213	EG621335	predicted gene 6213	ncRNA
5423	chr14	74033822	74034058	+	5.31106	NA	Intergenic	Intergenic	-321587	NR_046059	74425		NR_046059	ENSMUSG00000115845	4933402J15Rik	-	RIKEN cDNA 4933402J15 gene	ncRNA
4240	chr10	81643543	81643849	+	5.31106	NA	exon (NM_027480, exon 17 of 20)	exon (NM_027480, exon 17 of 20)	-5373	NM_001142963	100233208		NM_001142963	ENSMUSG00000096856	Gm10778	-	predicted gene 10778	protein-coding
367	chr12	86203423	86203874	+	5.31106	NA	Intergenic	Intergenic	34307	NR_046081	328136		NR_046081	ENSMUSG00000097543	Gm805	-	predicted gene 805	ncRNA
2631	chr11	89665336	89665736	+	5.31106	NA	intron (NM_001327810, intron 1 of 19)	intron (NM_001327810, intron 1 of 19)	31400	NM_001327810	382543		NM_172534	ENSMUSG00000047773	Ankfn1	4932411E22Rik|Gm1175|mWAKE|nmf9	ankyrin-repeat and fibronectin type III domain containing 1	protein-coding
652	chr1	134099297	134099561	+	5.31106	NA	Intergenic	Intergenic	-11813	NM_001284524	71884		NM_027979	ENSMUSG00000026450	Chit1	2300002L19Rik	chitinase 1	protein-coding
3911	chr8	57958268	57958757	+	5.30797	NA	intron (NM_175032, intron 5 of 11)	intron (NM_175032, intron 5 of 11)	158644	NR_165835	105243194		NR_165835		Gm2921	100040711	predicted gene 2921	ncRNA
5824	chr5	67418151	67418694	+	5.30797	NA	intron (NM_001164806, intron 1 of 4)	intron (NM_001164806, intron 1 of 4)	9377	NM_001164806	666938		NM_001164806	ENSMUSG00000092060	Bend4	D330027G24Rik|EG666938	BEN domain containing 4	protein-coding
392	chr12	89106344	89106616	+	5.30797	NA	intron (NM_172544, intron 2 of 19)	intron (NM_172544, intron 2 of 19)	153090	NM_172544	18191		NM_172544	ENSMUSG00000066392	Nrxn3	-	neurexin III	protein-coding
3136	chr7	141949382	141949744	+	5.30797	NA	promoter-TSS (NM_001276763)	promoter-TSS (NM_001276763)	-188	NM_001009929	75770		NM_029426	ENSMUSG00000053046	Brsk2	4833424K13Rik|SAD-A|SADA	BR serine/threonine kinase 2	protein-coding
1289	chr2	59160481	59160699	+	5.30557	NA	promoter-TSS (NM_001362991)	promoter-TSS (NM_001362991)	93	NM_001001178	227933		NM_177650	ENSMUSG00000036641	Ccdc148	5830402J09|Gm38473	coiled-coil domain containing 148	protein-coding
4025	chr4	97049025	97049772	+	5.30365	NA	Intergenic	Intergenic	-262648	NM_001081284	620779		NM_001081284	ENSMUSG00000078639	Gm12695	-	predicted gene 12695	protein-coding
5362	chr5	32785573	32785887	+	5.30189	NA	promoter-TSS (NM_177298)	promoter-TSS (NM_177298)	-104	NM_177298	320951		NM_177298	ENSMUSG00000023452	Pisd	9030221M09Rik	phosphatidylserine decarboxylase	protein-coding
1687	chr13	51306906	51307207	+	5.30189	NA	Intergenic	MLT1J1|LTR|ERVL-MaLR	-101562	NM_010101	13610		NM_010101	ENSMUSG00000067586	S1pr3	Edg3|Lpb3|S1p3	sphingosine-1-phosphate receptor 3	protein-coding
5864	chr11	60830745	60830955	+	5.30189	NA	intron (NM_001172112, intron 1 of 6)	intron (NM_001172112, intron 1 of 6)	219	NM_145428	216820		NM_145428	ENSMUSG00000042569	Dhrs7b	PexRAP	dehydrogenase/reductase 7B	protein-coding
5969	chr1	72343500	72343791	+	5.30189	NA	intron (NM_009533, intron 13 of 20)	L1M2|LINE|L1	36224	NM_001357520	22596		NM_009533	ENSMUSG00000026187	Xrcc5	CTC85|CTCBF|Ku80|Ku86	X-ray repair complementing defective repair in Chinese hamster cells 5	protein-coding
202	chr7	84086539	84086893	+	5.30189	NA	promoter-TSS (NM_030728)	promoter-TSS (NM_030728)	-211	NM_030728	80982		NM_030728	ENSMUSG00000052353	Cemip	12H19.01.T7|6330404C01Rik|9930013L23Rik|Hybid|Kiaa1199	cell migration inducing protein, hyaluronan binding	protein-coding
1200	chr8	123224482	123224820	+	5.30189	NA	promoter-TSS (NM_194446)	promoter-TSS (NM_194446)	-190	NM_194444	234854		NM_194444	ENSMUSG00000033862	Cdk10	-	cyclin dependent kinase 10	protein-coding
3362	chr12	12828056	12828355	+	5.29982	NA	intron (NR_168469, intron 1 of 1)	intron (NR_168469, intron 1 of 1)	155	NR_168469	102638640		NR_168469		Gm35155	-	predicted gene, 35155	ncRNA
1484	chr2	64072783	64073256	+	5.29982	NA	intron (NM_001267847, intron 1 of 3)	intron (NM_001267847, intron 1 of 3)	25019	NM_021716	60344		NM_021716	ENSMUSG00000075324	Fign	Fgn|fi|fidget	fidgetin	protein-coding
5456	chr5	49047710	49048260	+	5.29824	NA	intron (NM_001199244, intron 1 of 7)	intron (NM_001199244, intron 1 of 7)	-158428	NM_030265	80334		NM_030265	ENSMUSG00000029088	Kcnip4	Calp|Calp250|KChIP4|KChIP4a	Kv channel interacting protein 4	protein-coding
737	chr12	106110237	106110516	+	5.29824	NA	Intergenic	Intergenic	-11356	NR_168018	102635247		NR_168018	ENSMUSG00000113390	Gm32635	-	predicted gene, 32635	ncRNA
2638	chr13	113957157	113957847	+	5.29824	NA	intron (NM_172595, intron 3 of 4)	intron (NM_172595, intron 3 of 4)	162994	NM_172595	218639		NM_172595	ENSMUSG00000042348	Arl15	A430036I03|Arfrp2|C230032K13Rik	ADP-ribosylation factor-like 15	protein-coding
3388	chr12	20815473	20815846	+	5.29122	NA	non-coding (NR_015521, exon 1 of 2)	non-coding (NR_015521, exon 1 of 2)	120	NR_015521	69513		NR_015521	ENSMUSG00000099759	1700030C10Rik	-	RIKEN cDNA 1700030C10 gene	ncRNA
557	chr1	34459703	34459936	+	5.29122	NA	promoter-TSS (NM_011206)	promoter-TSS (NM_011206)	73	NM_011206	19253		NM_011206	ENSMUSG00000026126	Ptpn18	FLP-1|FLP1|HSCF|PTP-HSCF|PTP-K1|Ptpk1	protein tyrosine phosphatase, non-receptor type 18	protein-coding
738	chr12	106234137	106234360	+	5.29122	NA	Intergenic	Intergenic	-135228	NR_168018	102635247		NR_168018	ENSMUSG00000113390	Gm32635	-	predicted gene, 32635	ncRNA
6110	chr14	122883851	122884054	+	5.29122	NA	intron (NR_153443, intron 23 of 24)	intron (NR_153443, intron 23 of 24)	-29078	NR_155286	105245866		NM_001039531	ENSMUSG00000075463	4930594M22Rik	F930011C10Rik|Gm15735	RIKEN cDNA 4930594M22 gene	ncRNA
1542	chr1	187542445	187542715	+	5.29122	NA	Intergenic	Intergenic	-66426	NM_001243792	26381		NM_011935	ENSMUSG00000026610	Esrrg	ERR3|Errg|NR3B3|mKIAA0832	estrogen-related receptor gamma	protein-coding
1157	chr4	5724003	5724381	+	5.29054	NA	promoter-TSS (NM_001355716)	promoter-TSS (NM_001355716)	-120	NM_001355716	242297		NM_173426	ENSMUSG00000049119	Fam110b	1700012H17Rik|5031405P22	family with sequence similarity 110, member B	protein-coding
4939	chr14	46077590	46077884	+	5.29054	NA	Intergenic	Intergenic	-6290	NR_002875	218963		NR_002875		Ubb-ps	Gm1821	ubiquitin B, pseudogene	pseudo
4251	chr12	76324713	76325111	+	5.29054	NA	promoter-TSS (NM_001101471)	promoter-TSS (NM_001101471)	21	NM_001101471	238276		NM_001101471	ENSMUSG00000021057	Akap5	3526401B18Rik|AKAP 150|AKAP-5|AKAP150|Gm258|P150	A kinase anchor protein 5	protein-coding
2746	chr9	97950629	97951290	+	5.29054	NA	intron (NM_022319, intron 1 of 17)	intron (NM_022319, intron 1 of 17)	-52461	NR_110443	66737		NR_110443	ENSMUSG00000090255	4921534H16Rik	-	RIKEN cDNA 4921534H16 gene	ncRNA
4547	chr10	105585802	105586023	+	5.29054	NA	Intergenic	Lx8|LINE|L1	11361	NR_038032	327812		NR_038032	ENSMUSG00000085282	Gm15663	9330159K06	predicted gene 15663	ncRNA
3116	chr7	139594933	139595446	+	5.29054	NA	Intergenic	Intergenic	-12392	NR_027857	14912		NM_183248	ENSMUSG00000041309	Nkx6-2	Gtx|Nkx6.2	NK6 homeobox 2	protein-coding
5246	chr4	156252879	156253212	+	5.29054	NA	intron (NM_001110516, intron 2 of 10)	intron (NM_001110516, intron 2 of 10)	2297	NM_001355709	231004		NM_173736	ENSMUSG00000096351	Samd11	mr-s	sterile alpha motif domain containing 11	protein-coding
5000	chr2	173994295	173994753	+	5.29054	NA	Intergenic	Intergenic	-81778	NM_001363030	228960		NM_172675	ENSMUSG00000027522	Stx16	4930401D03|5430410K23Rik|6330500A18Rik|Syn16	syntaxin 16	protein-coding
5759	chr14	93456623	93457206	+	5.29002	NA	intron (NM_001271798, intron 2 of 3)	intron (NM_001271798, intron 2 of 3)	433755	NM_001271798	211712		NM_001081377	ENSMUSG00000055421	Pcdh9	-	protocadherin 9	protein-coding
4740	chr10	118623255	118624153	+	5.29002	NA	Intergenic	Intergenic	-67179	NR_104123	103214		NR_104123	ENSMUSG00000112230	Ifngas1	Tmevpg1	Ifng antisense RNA 1	ncRNA
3773	chr19	26604727	26605303	+	5.28962	NA	promoter-TSS (NM_011416)	promoter-TSS (NM_011416)	-145	NM_011416	67155		NM_011416	ENSMUSG00000024921	Smarca2	2610209L14Rik|SNF2alpha|Snf2l2|brahma|brm	SWI/SNF related, matrix associated, actin dependent regulator of chromatin, subfamily a, member 2	protein-coding
3211	chr4	34550168	34550689	+	5.28272	NA	promoter-TSS (NM_001007589)	promoter-TSS (NM_001007589)	-187	NM_001007589	433693		NM_026019	ENSMUSG00000028291	Akirin2	2700059D21Rik|Akirin-2	akirin 2	protein-coding
6057	chr14	117561368	117561809	+	5.28237	NA	intron (NM_001079844, intron 3 of 9)	intron (NM_001079844, intron 3 of 9)	392259	NR_105747	102465148		NR_105747	ENSMUSG00000098648	Mir6239	Gm28025|mmu-mir-6239	microRNA 6239	ncRNA
5196	chr11	37649916	37650816	+	5.28141	NA	Intergenic	Intergenic	-8623	NR_131154	100039148		NR_131154	ENSMUSG00000087388	Gm12128	-	predicted gene 12128	ncRNA
1931	chr6	51209230	51209614	+	5.28141	NA	Intergenic	Intergenic	60488	NR_029719	387166		NR_029719	ENSMUSG00000065505	Mir148a	Mirn148|Mirn148a|mir-148a	microRNA 148a	ncRNA
3454	chr4	57842686	57843348	+	5.28141	NA	intron (NM_001384150, intron 7 of 10)	intron (NM_001384150, intron 7 of 10)	-2231	NM_001035532	677884		NM_009649	ENSMUSG00000038729	Pakap	53-H12|AA959716|AI649048|AKAP-2|AKAP-KL|Akap2|B130066I24|B230340M18Rik|Gm20459|PRKA2|Palm2|Palm2-Akap2|Palm2Akap2|Palm2akap2|R75368|pEN70	paralemmin A kinase anchor protein	protein-coding
4482	chr8	88758132	88758878	+	5.28141	NA	Intergenic	Intergenic	61477	NM_173369	74256		NM_173369	ENSMUSG00000036712	Cyld	2010013M14Rik|2900009M21Rik|C130039D01Rik|CDMT|CYLD1|EAC|mKIAA0849	CYLD lysine 63 deubiquitinase	protein-coding
6010	chr5	73647474	73647711	+	5.28074	NA	intron (NM_011890, intron 1 of 5)	CpG	145	NM_011890	24051		NM_011890	ENSMUSG00000029156	Sgcb	43DAG|beta-SG	sarcoglycan, beta (dystrophin-associated glycoprotein)	protein-coding
5660	chr14	76110892	76111186	+	5.28074	NA	promoter-TSS (NM_026177)	promoter-TSS (NM_026177)	148	NM_013745	27275		NM_013745	ENSMUSG00000022009	Nufip1	Nufip	nuclear FMR1 interacting protein 1	protein-coding
1739	chr2	77514156	77514365	+	5.28074	NA	intron (NM_178723, intron 3 of 9)	intron (NM_178723, intron 3 of 9)	5406	NM_001113400	241494		NM_178723	ENSMUSG00000027016	Zfp385b	B830010L13Rik|C130013B13Rik|Zfp533|Znf385b	zinc finger protein 385B	protein-coding
5937	chr3	86429948	86430153	+	5.28074	NA	intron (NM_030695, intron 36 of 56)	intron (NM_030695, intron 36 of 56)	118233	NM_011839	23937		NM_011839	ENSMUSG00000057777	Mab21l2	-	mab-21-like 2	protein-coding
4278	chr10	88201119	88201582	+	5.28074	NA	intron (NM_026070, intron 1 of 6)	intron (NM_026070, intron 1 of 6)	253	NM_001122960	67282		NM_026070	ENSMUSG00000020056	Washc3	2900091E11Rik|5730495F03Rik|Ccdc53	WASH complex subunit 3	protein-coding
2128	chr11	66984686	66985018	+	5.27987	NA	Intergenic	Intergenic	-17234	NR_165257	115487731		NR_165257		Gm12299	-	predicted gene 12299	ncRNA
2816	chr9	104355991	104356312	+	5.27987	NA	Intergenic	Intergenic	-5680	NR_166651	102636046		NR_166651	ENSMUSG00000099599	Gm28548	-	predicted gene 28548	ncRNA
2208	chr2	119034654	119034882	+	5.27987	NA	promoter-TSS (NM_173450)	promoter-TSS (NM_173450)	-22	NM_173450	271842		NM_173450	ENSMUSG00000027324	Rpusd2	4921503C21Rik|9630001E10	RNA pseudouridylate synthase domain containing 2	protein-coding
5062	chr4	152027479	152027809	+	5.27987	NA	promoter-TSS (NM_133879)	promoter-TSS (NM_133879)	-32	NM_001379628	100090		NM_133879	ENSMUSG00000028952	Zbtb48	0610011D15Rik|Hkr3|TZAP	zinc finger and BTB domain containing 48	protein-coding
3067	chrX	6366288	6366500	+	5.27768	NA	Intergenic	MIRb|SINE|MIR	-33638	NM_001040459	208431		NM_001040459	ENSMUSG00000068270	Shroom4	D430043L16Rik|Gm724|Shrm4	shroom family member 4	protein-coding
3108	chrX	20291554	20291759	+	5.27768	NA	exon (NM_177353, exon 1 of 17)	exon (NM_177353, exon 1 of 17)	171	NM_177353	236727		NM_177353	ENSMUSG00000037341	Slc9a7	6330509M05Rik|A530087D17Rik|NHE7	solute carrier family 9 (sodium/hydrogen exchanger), member 7	protein-coding
3514	chr8	29290380	29290698	+	5.27768	NA	Intergenic	Intergenic	-70903	NM_001347499	210801		NM_153135	ENSMUSG00000063626	Unc5d	D930029E11Rik|Unc5h4|mKIAA1777	unc-5 netrin receptor D	protein-coding
3563	chr8	39152974	39153220	+	5.27768	NA	intron (NM_001357305, intron 7 of 8)	intron (NM_001357305, intron 7 of 8)	-144883	NR_044988	621335		NR_044988	ENSMUSG00000109827	Gm6213	EG621335	predicted gene 6213	ncRNA
5668	chr17	49923800	49924079	+	5.27768	NA	Intergenic	Intergenic	-102134	NR_168028	102632654		NR_167668		Gm16555	-	predicted gene 16555	ncRNA
6106	chr7	64468737	64469046	+	5.27768	NA	Intergenic	Intergenic	-32815	NM_007461	11784		NM_007461	ENSMUSG00000030519	Apba2	X11-like|X11L|XllL|mXllL	amyloid beta precursor protein binding family A member 2	protein-coding
6108	chr7	64608170	64608655	+	5.27768	NA	intron (NM_001291167, intron 2 of 13)	ID|SINE|ID	106274	NM_001291167	11784		NM_007461	ENSMUSG00000030519	Apba2	X11-like|X11L|XllL|mXllL	amyloid beta precursor protein binding family A member 2	protein-coding
5242	chrX	67175553	67176120	+	5.27768	NA	Intergenic	Intergenic	-336711	NR_030149	723888		NR_030149	ENSMUSG00000070071	Mir465	Mirn465|mir-465a|mmu-mir-465	microRNA 465	ncRNA
5263	chrX	80436247	80436454	+	5.27768	NA	Intergenic	Intergenic	-634294	NM_138751	192216		NM_138751	ENSMUSG00000025666	Tmem47	3010015F07Rik|BCMP1|Tm4sf10	transmembrane protein 47	protein-coding
5279	chrX	84903174	84903427	+	5.27768	NA	intron (NM_007868, intron 60 of 78)	intron (NM_007868, intron 60 of 78)	-144995	NM_001314034	13405		NM_007868	ENSMUSG00000045103	Dmd	DXSmh7|DXSmh9|Dp427|Dp71|dys|mdx|pke	dystrophin, muscular dystrophy	protein-coding
4162	chr6	85410948	85411219	+	5.27768	NA	Intergenic	Intergenic	-12803	NM_001007472	384452		NM_001007472	ENSMUSG00000068302	Noto	Flh|MmNot|Not|tc	notochord homeobox	protein-coding
2186	chr13	89344083	89344447	+	5.27768	NA	Intergenic	Intergenic	-196371	NM_013500	12950		NM_013500	ENSMUSG00000021613	Hapln1	CLP|Crtl1|Crtl1l|LP|LP-1	hyaluronan and proteoglycan link protein 1	protein-coding
343	chr3	118569861	118570253	+	5.27768	NA	intron (NM_170778, intron 1 of 22)	intron (NM_170778, intron 1 of 22)	7877	NM_170778	99586		NM_170778	ENSMUSG00000033308	Dpyd	DHPDHase|DPD|E330028L06Rik	dihydropyrimidine dehydrogenase	protein-coding
5331	chrX	120530858	120531117	+	5.27768	NA	intron (NR_073451, intron 3 of 7)	intron (NR_073451, intron 3 of 7)	-217761	NM_001281531	624957		NM_001281531	ENSMUSG00000083616	H2ab3	EG624957|H2A.Bbd3|H2afb3|H2afb3-ps	H2A.B variant histone 3	protein-coding
2948	chr7	127674923	127675254	+	5.27768	NA	intron (NM_001347652, intron 5 of 5)	LTR41B|LTR|ERVL	-33399	NR_030428	791073		NR_030428	ENSMUSG00000076454	Mir762	Mirn762|mir-762|mmu-mir-762	microRNA 762	ncRNA
5070	chr4	153031878	153032083	+	5.27768	NA	Intergenic	Intergenic	334440	NR_033138	330004		NM_001033414		Gm833	-	predicted gene 833	ncRNA
2701	chr2	154354071	154354281	+	5.27768	NA	exon (NM_025876, exon 7 of 14)	exon (NM_025876, exon 7 of 14)	18543	NM_025876	66971		NM_025876	ENSMUSG00000027487	Cdk5rap1	2310066P17Rik	CDK5 regulatory subunit associated protein 1	protein-coding
5601	chrX	166760932	166761237	+	5.27768	NA	Intergenic	Intergenic	99059	NR_046015	382255		NR_046015	ENSMUSG00000086860	Gm1720	-	predicted gene 1720	ncRNA
1446	chr6	11275843	11276728	+	5.27504	NA	Intergenic	Intergenic	-301907	NR_033776	57866		NR_033776		AA545190	-	EST AA545190	ncRNA
3824	chr16	31653497	31654080	+	5.27504	NA	Intergenic	Intergenic	-9655	NM_001252435	13383		NM_007862	ENSMUSG00000022770	Dlg1	B130052P05Rik|Dlgh1|E-dlg/SAP97|SAP-97|SAP97|mKIAA4187	discs large MAGUK scaffold protein 1	protein-coding
4410	chr6	99179801	99180059	+	5.27378	NA	intron (NM_053202, intron 3 of 18)	L2a|LINE|L2	5089	NR_162807	114482918		NR_162807		Mir12201	Gm51278|mmu-mir-12201	microRNA 12201	ncRNA
4532	chr10	102056249	102056715	+	5.27378	NA	intron (NM_001205098, intron 3 of 7)	Eulor6C|DNA?|DNA?	-102376	NM_001162368	67569		NM_026243	ENSMUSG00000019888	Mgat4c	9130411I17Rik|GntIVh	MGAT4 family, member C	protein-coding
1553	chr1	188666870	188667349	+	5.27378	NA	intron (NM_021408, intron 36 of 70)	intron (NM_021408, intron 36 of 70)	340731	NM_001359578	226823		NM_172650	ENSMUSG00000026608	Kctd3	4930438A20Rik|9330185B06|E330032J19Rik|NY-REN-45	potassium channel tetramerisation domain containing 3	protein-coding
1403	chr5	150906332	150906578	+	5.2722	NA	Intergenic	Intergenic	-46152	NM_013823	16591		NM_013823	ENSMUSG00000058488	Kl	alpha-kl	klotho	protein-coding
966	chr3	152639907	152640511	+	5.2722	NA	intron (NM_001081277, intron 5 of 13)	intron (NM_001081277, intron 5 of 13)	-26704	NR_040386	99542		NR_040386	ENSMUSG00000097745	AI115009	-	expressed sequence AI115009	ncRNA
887	chr1	154474277	154474539	+	5.2722	NA	intron (NM_009782, intron 18 of 46)	intron (NM_009782, intron 18 of 46)	-217502	NR_040629	78112		NR_040629	ENSMUSG00000099933	4930452N14Rik	-	RIKEN cDNA 4930452N14 gene	ncRNA
4699	chr16	96649704	96650104	+	5.27163	NA	intron (NM_031174, intron 23 of 32)	intron (NM_031174, intron 23 of 32)	182298	NM_008791	18546		NM_008791	ENSMUSG00000090223	Pcp4	P16Rimb19|Pcp-4|Pep19	Purkinje cell protein 4	protein-coding
5465	chr11	40013064	40013557	+	5.27017	NA	Intergenic	Intergenic	-623085	NR_126439	75315		NR_126439		4930553C11Rik	-	RIKEN cDNA 4930553C11 gene	ncRNA
1608	chr13	41416284	41416556	+	5.27017	NA	intron (NM_001111324, intron 2 of 7)	intron (NM_001111324, intron 2 of 7)	-57419	NM_017464	18003		NM_017464	ENSMUSG00000021365	Nedd9	Cas-L|CasL|HEF1|MEF1|Nedd-9|p105	neural precursor cell expressed, developmentally down-regulated gene 9	protein-coding
2951	chr18	64116799	64117226	+	5.27017	NA	Intergenic	Plat_L3|LINE|CR1	-137347	NM_009182	20451		NM_009182	ENSMUSG00000056812	St8sia3	ST8SiaIII|Siat8c	ST8 alpha-N-acetyl-neuraminide alpha-2,8-sialyltransferase 3	protein-coding
2117	chr11	64771174	64771440	+	5.27017	NA	Intergenic	Intergenic	-207728	NM_023479	68626		NM_023479	ENSMUSG00000020549	Elac2	1110017O07Rik|D11Wsu80e|Hpc2	elaC ribonuclease Z 2	protein-coding
2036	chr17	72070893	72071134	+	5.27017	NA	intron (NM_007439, intron 4 of 28)	intron (NM_007439, intron 4 of 28)	289066	NM_030179	78785		NM_030179	ENSMUSG00000024059	Clip4	1700024K14Rik|1700074B05Rik|4833417L20Rik|5830409B12Rik|Rsnl2	CAP-GLY domain containing linker protein family, member 4	protein-coding
4274	chr10	86179003	86179205	+	5.27017	NA	intron (NM_013722, intron 6 of 13)	intron (NM_013722, intron 6 of 13)	83250	NR_038024	78170		NR_038024	ENSMUSG00000112493	4930486F22Rik	-	RIKEN cDNA 4930486F22 gene	ncRNA
4445	chr8	86934014	86934437	+	5.27017	NA	Intergenic	Intergenic	-48967	NM_030563	80750		NM_030563	ENSMUSG00000031652	N4bp1	-	NEDD4 binding protein 1	protein-coding
2327	chr13	96972005	96972322	+	5.27017	NA	Intergenic	Intergenic	47450	NM_001166065	218476		NM_001166065	ENSMUSG00000091387	Gcnt4	C2gnt3|Gm279|Gm73	glucosaminyl (N-acetyl) transferase 4, core 2 (beta-1,6-N-acetylglucosaminyltransferase)	protein-coding
4342	chr4	121097803	121098254	+	5.27017	NA	5' UTR (NM_172700, exon 1 of 10)	5' UTR (NM_172700, exon 1 of 10)	182	NM_172700	230709		NM_172700	ENSMUSG00000043207	Zmpste24	A530043O15Rik|D030046F19|FACE1|Face-1|MADB|STE24|Ste24p	zinc metallopeptidase, STE24	protein-coding
824	chr5	133863691	133864006	+	5.27017	NA	Intergenic	Intergenic	235793	NR_166664	102640952		NR_166664		Gm15627	-	predicted gene 15627	ncRNA
227	chr19	54383752	54383973	+	5.26747	NA	Intergenic	Intergenic	338603	NM_007417	11551		NM_007417	ENSMUSG00000033717	Adra2a	Adra-2|Adra-2a|alpha(2A)AR|alpha2-C10|alpha2A|alpha2A-AR	adrenergic receptor, alpha 2a	protein-coding
2130	chr11	67819771	67820333	+	5.26747	NA	Intergenic	Intergenic	21781	NM_001013013	68460		NM_001013013	ENSMUSG00000033044	Dhrs7c	1110001P11Rik|SRP-35	dehydrogenase/reductase 7C	protein-coding
735	chr12	105705899	105706116	+	5.26747	NA	promoter-TSS (NM_030187)	promoter-TSS (NM_030187)	25	NM_030187	78801		NM_030187	ENSMUSG00000041323	Ak7	4930502N02Rik|AK 7	adenylate kinase 7	protein-coding
2768	chr2	159002808	159003023	+	5.26747	NA	Intergenic	Intergenic	208108	NM_001291144	71715		NM_145742	ENSMUSG00000027655	Dhx35	1200009D07Rik|Ddx35	DEAH-box helicase 35	protein-coding
5047	chr3	4594875	4595421	+	5.26697	NA	Intergenic	Intergenic	-203560	NR_045272	100503859		NR_045272	ENSMUSG00000098659	1110015O18Rik	-	RIKEN cDNA 1110015O18 gene	ncRNA
1791	chr9	40408749	40409203	+	5.26469	NA	intron (NM_001357617, intron 2 of 20)	AT_rich|Low_complexity|Low_complexity	-32559	NM_001357621	235283		NM_172768	ENSMUSG00000040111	Gramd1b	3222402H23|A930008A22Rik|mKIAA1201	GRAM domain containing 1B	protein-coding
2658	chr11	94321964	94322219	+	5.26469	NA	promoter-TSS (NM_026313)	promoter-TSS (NM_026313)	-128	NR_155069	67684		NM_026313	ENSMUSG00000020863	Luc7l3	3300001P08Rik|Luc7a	LUC7-like 3 (S. cerevisiae)	protein-coding
2349	chr13	100871453	100872046	+	5.26469	NA	Intergenic	Intergenic	-38322	NM_022885	69048		NM_022885	ENSMUSG00000021629	Slc30a5	1810010K08Rik|ZNT5|ZTL1|ZnT-5|Zntl1	solute carrier family 30 (zinc transporter), member 5	protein-coding
3248	chr18	88915854	88916493	+	5.26317	NA	Intergenic	Intergenic	-21966	NM_018821	54607		NM_018821	ENSMUSG00000056153	Socs6	1500012M23Rik|5830401B18Rik|Cis4|Cish4|HSPC060|SOCS-4|SOCS-6|SSI4|STAI4|STATI4|Socs4	suppressor of cytokine signaling 6	protein-coding
555	chr1	34060621	34060873	+	5.2618	NA	intron (NM_134448, intron 1 of 97)	intron (NM_134448, intron 1 of 97)	49152	NM_134448	13518		NM_010081	ENSMUSG00000026131	Dst	2310001O04Rik|A830042E19Rik|BP230|BPAG1-n|Bpag|Bpag1|Macf2|ah|athetoid|dt|mKIAA0728|nmf203|nmf339	dystonin	protein-coding
5621	chr3	66179503	66179862	+	5.2618	NA	intron (NM_145820, intron 6 of 13)	MERVL_2A-int|LTR|ERVL	-40205	NM_008987	19288		NM_008987	ENSMUSG00000027832	Ptx3	TSG-14	pentraxin related gene	protein-coding
4418	chr16	77322632	77322870	+	5.2618	NA	Intergenic	Intergenic	-6577	NR_015543	77994		NR_015543	ENSMUSG00000090386	Mir99ahg	2810055G20Rik|D730043B02Rik	Mir99a and Mirlet7c-1 host gene (non-protein coding)	ncRNA
2365	chr13	101624238	101624799	+	5.2618	NA	Intergenic	Intergenic	68112	NM_001024955	18708		NM_001024955	ENSMUSG00000041417	Pik3r1	PI3K|p50alpha|p55alpha|p85alpha	phosphoinositide-3-kinase regulatory subunit 1	protein-coding
4461	chr6	103692056	103692385	+	5.2618	NA	intron (NM_007697, intron 12 of 26)	intron (NM_007697, intron 12 of 26)	181344	NM_007697	12661		NM_007697	ENSMUSG00000030077	Chl1	A530023M13Rik|CALL|LICAM2	cell adhesion molecule L1-like	protein-coding
452	chr5	116420814	116421142	+	5.2618	NA	intron (NM_030704, intron 1 of 2)	intron (NM_030704, intron 1 of 2)	1886	NM_030704	80888		NM_030704	ENSMUSG00000041548	Hspb8	Cryac|D5Ucla4|E2IG1|H11|H11K|HSP20-like|HSP22	heat shock protein 8	protein-coding
689	chr1	143739229	143739808	+	5.2618	NA	promoter-TSS (NM_023505)	promoter-TSS (NM_023505)	-50	NM_001038592	69367		NM_023505	ENSMUSG00000018196	Glrx2	1700010P22Rik|Grx2	glutaredoxin 2	protein-coding
3303	chr16	4885835	4886372	+	5.26085	NA	promoter-TSS (NM_001379012)	promoter-TSS (NM_001379012)	3	NM_001357061	17237		NM_029657	ENSMUSG00000022517	Mgrn1	2610042J20Rik|mKIAA0544|md|nc	mahogunin, ring finger 1	protein-coding
3353	chr12	7739033	7739600	+	5.26085	NA	Intergenic	Intergenic	-238361	NM_009693	238055		NM_009693	ENSMUSG00000020609	Apob	Apo B-100|apob-100|apob-48	apolipoprotein B	protein-coding
1828	chr10	16170840	16171455	+	5.25803	NA	Intergenic	Intergenic	379370	NR_131087	77538		NR_131087	ENSMUSG00000112227	C330004P14Rik	-	RIKEN cDNA C330004P14 gene	ncRNA
5557	chr1	38587578	38588022	+	5.25803	NA	intron (NM_001290814, intron 1 of 21)	intron (NM_001290814, intron 1 of 21)	39444	NM_001290814	16764		NM_010678	ENSMUSG00000037138	Aff3	3222402O04Rik|A730046J16|LAF-4|Laf4	AF4/FMR2 family, member 3	protein-coding
709	chr15	63038051	63038416	+	5.25803	NA	Intergenic	Intergenic	441375	NR_045279	432958		NR_045279	ENSMUSG00000115520	Gm20740	-	predicted gene, 20740	ncRNA
6105	chr7	64373850	64374082	+	5.25803	NA	promoter-TSS (NM_177893)	promoter-TSS (NM_177893)	90	NM_177893	330554		NM_177893	ENSMUSG00000033458	Fan1	6030441H18Rik|Mtmr15|mFAN1	FANCD2/FANCI-associated nuclease 1	protein-coding
5826	chr5	67437320	67437873	+	5.25803	NA	Intergenic	Intergenic	-9797	NM_001164806	666938		NM_001164806	ENSMUSG00000092060	Bend4	D330027G24Rik|EG666938	BEN domain containing 4	protein-coding
3126	chr18	81571450	81572108	+	5.25803	NA	Intergenic	Intergenic	420301	NR_039589	100628596		NR_039589	ENSMUSG00000093036	Mir5127	mmu-mir-5127|mu-mir-5127	microRNA 5127	ncRNA
2580	chr9	86204726	86205253	+	5.25803	NA	Intergenic	Intergenic	259927	NM_027394	70348		NM_027394	ENSMUSG00000032415	Ube3d	2610018I03Rik|Ube2cbp	ubiquitin protein ligase E3D	protein-coding
2790	chr9	101934190	101934527	+	5.25803	NA	intron (NM_173447, intron 13 of 15)	intron (NM_173447, intron 13 of 15)	370617	NR_106163	102466241		NR_106163	ENSMUSG00000098521	Mir7243	Gm27363|mmu-mir-7243	microRNA 7243	ncRNA
619	chr3	127758855	127759318	+	5.25803	NA	intron (NM_027808, intron 1 of 13)	intron (NM_027808, intron 1 of 13)	21441	NM_027808	71481		NM_027808	ENSMUSG00000028028	Alpk1	8430410J10Rik|LAK	alpha-kinase 1	protein-coding
5155	chr11	20742499	20742750	+	5.25585	NA	non-coding (NR_168691, exon 1 of 1)	non-coding (NR_168691, exon 1 of 1)	-1068	NM_001252503	216549		NM_181411	ENSMUSG00000049659	Aftph	-	aftiphilin	protein-coding
1047	chr13	6897972	6898549	+	5.2545	NA	Intergenic	Intergenic	-249489	NM_001291071	56421		NM_019703	ENSMUSG00000021196	Pfkp	1200015H23Rik|9330125N24Rik|ATP-PFK|PFK-C|PFK-P	phosphofructokinase, platelet	protein-coding
2400	chr18	13694160	13694438	+	5.2545	NA	intron (NM_001360804, intron 7 of 7)	intron (NM_001360804, intron 7 of 7)	185908	NR_166720	102640755		NR_166720		Gm36747	-	predicted gene, 36747	ncRNA
5516	chr3	51156624	51157100	+	5.2545	NA	Intergenic	Intergenic	-67585	NM_009834	12457		NM_009834	ENSMUSG00000023087	Noct	Ccr4|Ccrn4l	nocturnin	protein-coding
6052	chr7	53105878	53106253	+	5.2545	NA	Intergenic	Intergenic	785824	NR_105746	102466619		NR_105746	ENSMUSG00000099176	Mir6238	Gm27982|mmu-mir-6238	microRNA 6238	ncRNA
238	chr19	56822048	56822364	+	5.2545	NA	promoter-TSS (NM_170757)	promoter-TSS (NM_170757)	-7	NM_170757	213993		NM_170757	ENSMUSG00000035173	Ccdc186	1810028B20Rik|A630007B06Rik|Otg1	coiled-coil domain containing 186	protein-coding
3710	chr4	78800523	78800740	+	5.2529	NA	Intergenic	Intergenic	206584	NR_131142	623726		NR_131142		A430085M09Rik	EG623726	RIKEN cDNA A430085M09 gene	ncRNA
1714	chr6	35864422	35864985	+	5.25208	NA	Intergenic	Intergenic	-324815	NM_008098	14489		NM_008098	ENSMUSG00000029840	Mtpn	5033418D15Rik|Gcdp|V1	myotrophin	protein-coding
4184	chr19	52207489	52208043	+	5.25208	NA	Intergenic	Intergenic	-56531	NM_008386	16333		NM_008386	ENSMUSG00000035804	Ins1	Ins-1|Ins2-rs1	insulin I	protein-coding
3504	chr19	10356799	10357247	+	5.24997	NA	Intergenic	Intergenic	-32000	NM_001373944	54525		NM_018801	ENSMUSG00000024743	Syt7	B230112P13Rik	synaptotagmin VII	protein-coding
5123	chr7	16869556	16869762	+	5.24997	NA	intron (NM_178900, intron 17 of 17)	intron (NM_178900, intron 17 of 17)	5227	NR_152128	320950		NR_152128	ENSMUSG00000097842	9330104G04Rik	-	RIKEN cDNA 9330104G04 gene	ncRNA
3181	chr4	21356589	21356804	+	5.24997	NA	Intergenic	MTD|LTR|ERVL-MaLR	329267	NM_001080771	230025		NM_001080771	ENSMUSG00000040478	Prdm13	-	PR domain containing 13	protein-coding
5499	chr11	52867103	52867332	+	5.24997	NA	intron (NM_177059, intron 3 of 15)	intron (NM_177059, intron 3 of 15)	102511	NM_177059	320027		NM_177059	ENSMUSG00000036264	Fstl4	B230374F23Rik|SPIG1|mKIAA1061	follistatin-like 4	protein-coding
1548	chr2	72715902	72716222	+	5.24997	NA	intron (NR_040503, intron 4 of 6)	intron (NR_040503, intron 4 of 6)	12552	NR_040503	74541		NR_040503	ENSMUSG00000085252	8430437L04Rik	-	RIKEN cDNA 8430437L04 gene	ncRNA
697	chr1	148827680	148827884	+	5.24997	NA	Intergenic	Lx9|LINE|L1	1094657	NM_001305632	18783		NM_008869	ENSMUSG00000056220	Pla2g4a	Pla2g4|cPLA2|cPLA2-alpha|cPLA2alpha	phospholipase A2, group IVA (cytosolic, calcium-dependent)	protein-coding
947	chr1	156838373	156838981	+	5.24997	NA	promoter-TSS (NM_028333)	promoter-TSS (NM_028333)	-346	NM_028333	72713		NM_028333	ENSMUSG00000033544	Angptl1	2810039D03Rik|ANG3|ANGPT3|ANGY|ARP1	angiopoietin-like 1	protein-coding
5247	chr3	28742537	28742786	+	5.24807	NA	intron (NR_166153, intron 1 of 2)	intron (NR_166153, intron 1 of 2)	38461	NR_166153	73611		NR_166152	ENSMUSG00000091329	1700112D23Rik	-	RIKEN cDNA 1700112D23 gene	ncRNA
5787	chr5	63367256	63367841	+	5.24807	NA	Intergenic	Intergenic	-281555	NM_177006	319807		NM_028470	ENSMUSG00000090061	Nwd2	3110047P20Rik|B830017A01Rik|Hn1-ps2|mKIAA1239	NACHT and WD repeat domain containing 2	protein-coding
5666	chr14	76875198	76875549	+	5.24807	NA	Intergenic	Intergenic	115242	NR_153763	73883		NR_153763	ENSMUSG00000115709	4930431P22Rik	-	RIKEN cDNA 4930431P22 gene	ncRNA
1909	chr13	67683348	67683590	+	5.24394	NA	promoter-TSS (NM_001001187)	promoter-TSS (NM_001001187)	43	NM_001001187	408068		NM_175676	ENSMUSG00000048280	Zfp738	3830402I07Rik|6720487G11Rik	zinc finger protein 738	protein-coding
789	chr15	74114482	74114790	+	5.24394	NA	Intergenic	Intergenic	-274965	NM_001033365	268816		NM_001033365	ENSMUSG00000072487	Mroh5	Gm628	maestro heat-like repeat family member 5	protein-coding
6021	chr14	114791135	114791581	+	5.24394	NA	Intergenic	Intergenic	-40607	NR_045661	75822		NR_045661	ENSMUSG00000115320	4930524C18Rik	-	RIKEN cDNA 4930524C18 gene	ncRNA
3186	chr4	23332792	23333273	+	5.243	NA	Intergenic	Intergenic	-394597	NR_169002	117962243		NR_169002	ENSMUSG00000028244	1700025O08Rik	-	RIKEN cDNA 1700025O08 gene	ncRNA
4346	chr4	123687607	123687890	+	5.243	NA	Intergenic	Intergenic	-3388	NM_001199136	11426		NM_009600	ENSMUSG00000028649	Macf1	ABP620|Acf7|Aclp7|D830031N03Rik|MACF|mKIAA0465|mKIAA0754	microtubule-actin crosslinking factor 1	protein-coding
1303	chr1	179254489	179254793	+	5.24237	NA	intron (NM_027188, intron 5 of 11)	intron (NM_027188, intron 5 of 11)	263400	NM_027188	69726		NM_027188	ENSMUSG00000055067	Smyd3	2410008A19Rik|Zmynd1	SET and MYND domain containing 3	protein-coding
1420	chr6	5265215	5266273	+	5.23754	NA	intron (NM_183308, intron 8 of 8)	intron (NM_183308, intron 8 of 8)	-9511	NM_001363812	269823		NM_173006	ENSMUSG00000029759	Pon3	2.81E+26	paraoxonase 3	protein-coding
2122	chr13	71931833	71932277	+	5.23691	NA	Intergenic	Intergenic	31668	NM_010573	16371		NM_010573	ENSMUSG00000060969	Irx1	-	Iroquois homeobox 1	protein-coding
4434	chr16	78046127	78046497	+	5.23691	NA	Intergenic	Intergenic	209142	NR_045698	100503619		NR_045698	ENSMUSG00000109841	E330011O21Rik	-	RIKEN cDNA E330011O21 gene	ncRNA
5913	chr3	81357332	81357891	+	5.23691	NA	Intergenic	Intergenic	321195	NM_019971	54635		NM_019971	ENSMUSG00000028019	Pdgfc	1110064L01Rik|PDGF-C|SCDGF|VEGF-E	platelet-derived growth factor, C polypeptide	protein-coding
4630	chr8	92348493	92348765	+	5.23691	NA	intron (NR_110452, intron 2 of 3)	intron (NR_110452, intron 2 of 3)	7491	NR_033641	71296		NR_033641	ENSMUSG00000031736	Crnde	4933436C20Rik	colorectal neoplasia differentially expressed, non-protein coding	ncRNA
164	chr15	26166381	26166791	+	5.23638	NA	Intergenic	Intergenic	-104148	NR_155439	105245898		NR_155439	ENSMUSG00000115335	Gm41279	-	predicted gene, 41279	ncRNA
5436	chr7	30664941	30665378	+	5.23638	NA	promoter-TSS (NM_027999)	promoter-TSS (NM_027999)	-165	NM_027999	71909		NM_027999	ENSMUSG00000078762	Haus5	2310022K01Rik	HAUS augmin-like complex, subunit 5	protein-coding
5355	chr17	35021399	35021673	+	5.23638	NA	exon (NM_138582, exon 9 of 17)	exon (NM_138582, exon 9 of 17)	4957	NM_138582	27762		NM_138582	ENSMUSG00000007030	Vwa7	C6orf27|D17H6S56E-3|G7c|NG37	von Willebrand factor A domain containing 7	protein-coding
5571	chr1	39132968	39133486	+	5.23638	NA	Intergenic	Intergenic	53765	NR_105767	102466631		NR_105767	ENSMUSG00000098833	Mir6349	Gm27558|mmu-mir-6349	microRNA 6349	ncRNA
5791	chr17	59092999	59093250	+	5.23638	NA	Intergenic	Intergenic	-79802	NM_026497	67993		NM_026497	ENSMUSG00000024228	Nudt12	0610016O18Rik	nudix hydrolase 12	protein-coding
313	chr1	100801620	100801824	+	5.23638	NA	Intergenic	AT_rich|Low_complexity|Low_complexity	-354046	NR_037989	100504525		NR_037989	ENSMUSG00000100684	Gm20268	-	predicted gene, 20268	ncRNA
4033	chr4	97921913	97922713	+	5.23421	NA	intron (NM_001122953, intron 2 of 9)	intron (NM_001122953, intron 2 of 9)	144687	NM_001122953	18027		NM_010905	ENSMUSG00000028565	Nfia	1110047K16Rik|9430022M17Rik|CTF|NF1-A|NF1A	nuclear factor I/A	protein-coding
4682	chr8	102578690	102579619	+	5.23421	NA	Intergenic	Intergenic	205957	NM_009866	12552		NM_009866	ENSMUSG00000031673	Cdh11	Cad11|OSF-4	cadherin 11	protein-coding
2417	chr18	20746288	20746510	+	5.23155	NA	promoter-TSS (NM_019737)	promoter-TSS (NM_019737)	5	NM_019737	56386		NM_019737	ENSMUSG00000056124	B4galt6	-	UDP-Gal:betaGlcNAc beta 1,4-galactosyltransferase, polypeptide 6	protein-coding
5924	chr3	84040284	84040550	+	5.23155	NA	promoter-TSS (NM_172681)	promoter-TSS (NM_172681)	-256	NM_172681	229473		NM_172681	ENSMUSG00000033767	Tmem131l	D930015E06Rik|Kiaa0922|mKIAA0922	transmembrane 131 like	protein-coding
1269	chr8	126537270	126537483	+	5.23155	NA	Intergenic	Intergenic	56610	NM_001164598	270110		NM_001164598	ENSMUSG00000051495	Irf2bp2	E130305N23Rik|IRF-2BP2	interferon regulatory factor 2 binding protein 2	protein-coding
5282	chr5	9247121	9247329	+	5.22991	NA	Intergenic	Intergenic	-18893	NM_001359886	231014		NM_172706	ENSMUSG00000056004	Elapor2	9330182L06Rik|Eig121l	endosome-lysosome associated apoptosis and autophagy regulator family member 2	protein-coding
2461	chr18	26037167	26037439	+	5.22991	NA	Intergenic	AmnSINE1|SINE|Deu	-283146	NM_001362279	108013		NM_133195	ENSMUSG00000024268	Celf4	A230070D14Rik|BRUNOL-4|Brul4|Brunol4|C130060B05Rik	CUGBP, Elav-like family member 4	protein-coding
659	chr2	26640051	26640364	+	5.22991	NA	promoter-TSS (NR_024068)	promoter-TSS (NR_024068)	37	NR_024068	72091		NR_024068	ENSMUSG00000120369	Snhg7	2610002F03Rik	small nucleolar RNA host gene 7	ncRNA
5272	chr3	33237103	33237372	+	5.22991	NA	Intergenic	Intergenic	-94046	NM_001163516	58869		NM_021483	ENSMUSG00000027674	Pex5l	1700016J08Rik|PXR2|Pex2|TRIP8b|pex5Rp	peroxisomal biogenesis factor 5-like	protein-coding
3441	chr4	53046532	53047242	+	5.22991	NA	intron (NM_013454, intron 37 of 49)	L2b|LINE|L2	35007	NM_025623	66536		NM_025623	ENSMUSG00000015247	Nipsnap3b	2700063N13Rik|Nipsnap3a	nipsnap homolog 3B	protein-coding
3228	chr18	82953895	82954248	+	5.22991	NA	intron (NM_001177464, intron 1 of 5)	intron (NM_001177464, intron 1 of 5)	-33511	NR_033307	75853		NR_033307	ENSMUSG00000118339	4930592I03Rik	-	RIKEN cDNA 4930592I03 gene	ncRNA
3282	chr15	103156135	103156783	+	5.22991	NA	intron (NM_027885, intron 5 of 5)	intron (NM_027885, intron 5 of 5)	6825	NM_027885	71726		NM_027885	ENSMUSG00000036061	Smug1	1200013B09Rik|A930006H09Rik	single-strand selective monofunctional uracil DNA glycosylase	protein-coding
879	chr8	109035209	109035419	+	5.22991	NA	Intergenic	Intergenic	-39908	NR_126329	628686		NR_126329	ENSMUSG00000097393	D030068K23Rik	-	RIKEN cDNA D030068K23 gene	ncRNA
1007	chr8	119320058	119320487	+	5.22991	NA	intron (NM_019707, intron 13 of 13)	intron (NM_019707, intron 13 of 13)	-24266	NM_024219	68196		NM_024219	ENSMUSG00000031839	Hsbp1	0610007A03Rik|Hsp25	heat shock factor binding protein 1	protein-coding
3135	chr7	141487124	141487781	+	5.22991	NA	intron (NM_001252588, intron 2 of 7)	intron (NM_001252588, intron 2 of 7)	11072	NM_001252588	64540		NM_053082	ENSMUSG00000025511	Tspan4	D130042I01Rik|NAG-2|Tm4sf7|Tspan-4	tetraspanin 4	protein-coding
3105	chrX	17736307	17736895	+	5.22738	NA	Intergenic	Intergenic	-164276	NM_001313745	72018		NM_028058	ENSMUSG00000025040	Fundc1	1500005J14Rik|1810033P05Rik	FUN14 domain containing 1	protein-coding
5321	chr3	44723184	44723410	+	5.22738	NA	Intergenic	Intergenic	654963	NR_045172	72511		NR_045172	ENSMUSG00000097040	2610316D01Rik	-	RIKEN cDNA 2610316D01 gene	ncRNA
3756	chr16	24501452	24502316	+	5.2268	NA	intron (NM_001145952, intron 2 of 11)	intron (NM_001145952, intron 2 of 11)	-27430	NR_038091	624582		NR_038091		Morf4l1-ps1	A730098P11Rik	mortality factor 4 like 1, pseudogene 1	pseudo
3401	chr12	25416384	25416997	+	5.2268	NA	Intergenic	Intergenic	287516	NR_045844	432641		NR_045844		Gm17746	-	predicted gene, 17746	ncRNA
861	chr3	143314337	143315113	+	5.2268	NA	Intergenic	Intergenic	71670	NR_040551	320072		NR_040551	ENSMUSG00000105923	A830019L24Rik	-	RIKEN cDNA A830019L24 gene	ncRNA
6113	chr15	4026417	4026657	+	5.22432	NA	non-coding (NR_028266, exon 1 of 2)	non-coding (NR_028266, exon 1 of 2)	109	NM_024188	67041		NM_024188	ENSMUSG00000022186	Oxct1	2610008O03Rik|Oxct|Oxct2a|SCOT|Scot-s	3-oxoacid CoA transferase 1	protein-coding
4950	chr14	47765314	47765805	+	5.22432	NA	Intergenic	Intergenic	-8061	NR_166788	78029		NR_166788	ENSMUSG00000115719	4930538L07Rik	-	RIKEN cDNA 4930538L07 gene	ncRNA
1924	chr13	69925170	69925612	+	5.22432	NA	Intergenic	Intergenic	-34442	NR_138559	67550		NR_138559	ENSMUSG00000113802	4933416O17Rik	-	RIKEN cDNA 4933416O17 gene	ncRNA
4239	chr12	73715631	73716170	+	5.22432	NA	intron (NM_008856, intron 9 of 13)	intron (NM_008856, intron 9 of 13)	131104	NM_001313977	18755		NM_008856	ENSMUSG00000021108	Prkch	Pkch	protein kinase C, eta	protein-coding
5131	chr7	16982966	16983216	+	5.22061	NA	promoter-TSS (NM_001370851)	promoter-TSS (NM_001370851)	8	NM_001370851	105247240		NM_001370851	ENSMUSG00000108348	Pnma8c	Gm42372	PNMA family member 8C	protein-coding
5276	chr3	34380308	34380611	+	5.22061	NA	Intergenic	Intergenic	-28761	NR_166363	102638008		NR_166362	ENSMUSG00000092196	Gm38505	Gm20446|Gm20514	predicted gene, 38505	ncRNA
4987	chr11	18929637	18930438	+	5.2206	NA	intron (NM_001193271, intron 8 of 12)	intron (NM_001193271, intron 8 of 12)	88932	NM_010789	17268		NM_010789	ENSMUSG00000020160	Meis1	C530044H18Rik|Evi8	Meis homeobox 1	protein-coding
2285	chr18	8669458	8670274	+	5.21944	NA	Intergenic	Intergenic	-542990	NM_008058	14370		NM_008058	ENSMUSG00000036904	Fzd8	Fz8	frizzled class receptor 8	protein-coding
2059	chr9	53060767	53061258	+	5.21944	NA	Intergenic	Intergenic	187100	NM_029936	77591		NM_029936	ENSMUSG00000053289	Ddx10	4632415A01Rik	DEAD box helicase 10	protein-coding
3986	chr12	56240179	56240436	+	5.21944	NA	Intergenic	Intergenic	-12936	NR_045048	100503961		NR_045048	ENSMUSG00000112164	Gm19990	-	predicted gene, 19990	ncRNA
2807	chr9	103761779	103762027	+	5.21944	NA	promoter-TSS (NM_178638)	promoter-TSS (NM_178638)	-66	NM_178638	81907		NM_178638	ENSMUSG00000042757	Tmem108	B130017P16Rik	transmembrane protein 108	protein-coding
472	chr5	118118806	118119512	+	5.21828	NA	intron (NM_172721, intron 4 of 10)	intron (NM_172721, intron 4 of 10)	36299	NM_172721	231672		NM_172721	ENSMUSG00000032867	Fbxw8	4930438M06Rik|FBW6|FBW8|FBXO29|Fbx29	F-box and WD-40 domain protein 8	protein-coding
326	chr3	115162403	115163116	+	5.21514	NA	Intergenic	Intergenic	81794	NM_153157	229759		NM_153157	ENSMUSG00000027965	Olfm3	B230206G02Rik	olfactomedin 3	protein-coding
5512	chr3	50307934	50308210	+	5.2149	NA	Intergenic	Intergenic	135541	NM_011990	26570		NM_011990	ENSMUSG00000027737	Slc7a11	9930009M05Rik|sut|xCT	solute carrier family 7 (cationic amino acid transporter, y+ system), member 11	protein-coding
5116	chr17	27708210	27708424	+	5.21001	NA	intron (NM_178365, intron 9 of 9)	intron (NM_178365, intron 9 of 9)	20634	NM_013891	30051		NM_013891	ENSMUSG00000024215	Spdef	PDEF|Pse	SAM pointed domain containing ets transcription factor	protein-coding
1229	chr2	50066324	50066529	+	5.21001	NA	promoter-TSS (NM_177139)	promoter-TSS (NM_177139)	-3	NM_177139	320343		NM_177139	ENSMUSG00000050447	Lypd6	E130115E03Rik	LY6/PLAUR domain containing 6	protein-coding
4005	chr12	65906108	65906477	+	5.21001	NA	Intergenic	Intergenic	378109	NM_001162933	238217		NM_001162933	ENSMUSG00000060499	Rpl10l	EG238217	ribosomal protein L10-like	protein-coding
395	chr12	89255312	89255706	+	5.21001	NA	intron (NM_172544, intron 5 of 19)	intron (NM_172544, intron 5 of 19)	302119	NM_172544	18191		NM_172544	ENSMUSG00000066392	Nrxn3	-	neurexin III	protein-coding
1969	chr2	96965778	96966266	+	5.21001	NA	intron (NM_001363047, intron 3 of 8)	intron (NM_001363047, intron 3 of 8)	-501635	NM_178725	241568		NM_178725	ENSMUSG00000050587	Lrrc4c	6430556C10Rik|NGL-1	leucine rich repeat containing 4C	protein-coding
804	chr12	112221756	112222093	+	5.21001	NA	Intergenic	Intergenic	75716	NM_001097621	668303		NM_001097621	ENSMUSG00000021294	Kif26a	mKIAA1236	kinesin family member 26A	protein-coding
2896	chr14	25222393	25222942	+	5.20578	NA	Intergenic	Intergenic	-79426	NR_045718	75862		NR_045718	ENSMUSG00000114916	4930572O13Rik	-	RIKEN cDNA 4930572O13 gene	ncRNA
1609	chr13	41680689	41681189	+	5.20578	NA	Intergenic	Intergenic	75057	NM_001163572	621976		NM_001163572	ENSMUSG00000087370	Tmem170b	EG621976	transmembrane protein 170B	protein-coding
4966	chr11	9048445	9048705	+	5.2021	NA	promoter-TSS (NM_001037928)	promoter-TSS (NM_001037928)	-17	NM_001037928	626870		NM_001037928	ENSMUSG00000040978	Gm11992	-	predicted gene 11992	protein-coding
5016	chr4	146435360	146435771	+	5.2021	NA	intron (NM_001083918, intron 3 of 6)	L1M4|LINE|L1	-13465	NM_001085522	433791		NM_001085522	ENSMUSG00000070605	Zfp992	Gm13251	zinc finger protein 992	protein-coding
3172	chr12	3371306	3371773	+	5.20209	NA	intron (NM_008445, intron 1 of 7)	intron (NM_008445, intron 1 of 7)	-5966	NR_164312	619325		NR_164312		I920046F24Rik	-	RIKEN cDNA I920046F24 gene	ncRNA
5285	chr5	9358294	9359117	+	5.20209	NA	intron (NM_001359885, intron 1 of 20)	LTR33|LTR|ERVL	-16999	NR_030537	100124492		NR_030537	ENSMUSG00000077896	Mir879	Mirn879|mir-879|mmu-mir-879	microRNA 879	ncRNA
5482	chr11	46312428	46312696	+	5.20209	NA	promoter-TSS (NM_001252460)	promoter-TSS (NM_001252460)	-204	NM_133769	76884		NM_133769	ENSMUSG00000020340	Cyfip2	1500004I01Rik|6430511D02Rik|Pir121|mKIAA1168	cytoplasmic FMR1 interacting protein 2	protein-coding
762	chr15	69897421	69897823	+	5.19884	NA	Intergenic	Mam_R4|LINE|Dong-R4	-26611	NR_045071	100503580		NR_045071	ENSMUSG00000116483	Gm19782	-	predicted gene, 19782	ncRNA
1777	chr10	8565685	8565931	+	5.19749	NA	Intergenic	RLTR17|LTR|ERVK	-46983	NM_177387	338362		NM_177387	ENSMUSG00000047712	Ust	D930010O20Rik|UA2OST	uronyl-2-sulfotransferase	protein-coding
5527	chr1	35919963	35920383	+	5.19749	NA	Intergenic	Intergenic	-148227	NM_015818	50785		NM_015818	ENSMUSG00000045216	Hs6st1	6Ost1	heparan sulfate 6-O-sulfotransferase 1	protein-coding
3999	chr12	60922491	60923040	+	5.19749	NA	Intergenic	Intergenic	599055	NR_045049	100504101		NR_045049	ENSMUSG00000113429	Gm20063	-	predicted gene, 20063	ncRNA
4220	chr6	91310527	91310816	+	5.19749	NA	Intergenic	RMER1A|Other|Other	97907	NM_007992	14115		NM_007992	ENSMUSG00000064080	Fbln2	5730577E14Rik|FIBL-2	fibulin 2	protein-coding
4517	chr10	97347209	97347512	+	5.19749	NA	Intergenic	RMER6C|LTR|ERVK	-76118	NR_039547	100628616		NR_039547	ENSMUSG00000105557	Mir3966	mmu-mir-3966|mu-mir-3966	microRNA 3966	ncRNA
3271	chr15	102807080	102807329	+	5.19749	NA	Intergenic	Intergenic	-60295	NR_104334	102216269		NR_104334		Cistr	Cistr-act|Gm38436	chondrogenesis associated transcript	ncRNA
1868	chr9	46012345	46012760	+	5.19595	NA	promoter-TSS (NM_027498)	promoter-TSS (NM_027498)	138	NM_001357241	18475		NM_008775	ENSMUSG00000003131	Pafah1b2	2610005M20Rik|Pafahb|mus[b]	platelet-activating factor acetylhydrolase, isoform 1b, subunit 2	protein-coding
681	chr2	28273137	28273465	+	5.19359	NA	Intergenic	Intergenic	67612	NM_019498	56177		NM_019498	ENSMUSG00000026833	Olfm1	AMY|Noe1|OlfA|Pancortin|Pancortin3	olfactomedin 1	protein-coding
850	chr2	29802571	29803273	+	5.19359	NA	5' UTR (NM_011989, exon 1 of 13)	5' UTR (NM_011989, exon 1 of 13)	288	NM_011989	26569		NM_011989	ENSMUSG00000059316	Slc27a4	ACSVL4|FATP4	solute carrier family 27 (fatty acid transporter), member 4	protein-coding
5140	chr17	31296229	31296689	+	5.19359	NA	5' UTR (NM_001242427, exon 1 of 20)	5' UTR (NM_001242427, exon 1 of 20)	235	NM_001242427	224674		NM_153062	ENSMUSG00000024036	Slc37a1	G3PP	solute carrier family 37 (glycerol-3-phosphate transporter), member 1	protein-coding
3844	chr6	59426109	59426387	+	5.19359	NA	promoter-TSS (NM_183183)	promoter-TSS (NM_183183)	58	NM_183183	243385		NM_183183	ENSMUSG00000045441	Gprin3	C030038J10Rik|C730021L23	GPRIN family member 3	protein-coding
1468	chr2	60412855	60413153	+	5.19359	NA	TTS (NR_046065)	TTS (NR_046065)	1479	NR_046065	100039176		NR_046065	ENSMUSG00000087283	Gm13580	-	predicted gene 13580	ncRNA
1766	chr2	79476732	79476973	+	5.19359	NA	Intergenic	Intergenic	-20216	NM_010894	18012		NM_010894	ENSMUSG00000034701	Neurod1	BETA2|BHF-1|Nd1|Neurod|bHLHa3	neurogenic differentiation 1	protein-coding
624	chr3	127896172	127896384	+	5.19359	NA	promoter-TSS (NM_027482)	promoter-TSS (NM_027482)	45	NM_027482	70617		NM_027482	ENSMUSG00000050549	Fam241a	2700063A17Rik|5730508B09Rik	family with sequence similarity 241, member A	protein-coding
1257	chr1	172126472	172126851	+	5.19359	NA	promoter-TSS (NM_023041)	promoter-TSS (NM_023041)	-94	NM_001356514	19298		NM_023041	ENSMUSG00000003464	Pex19	Pxf	peroxisomal biogenesis factor 19	protein-coding
4937	chr14	45707864	45708701	+	5.19104	NA	Intergenic	MER21-int|LTR|ERVL	-50139	NM_001039106	114874		NM_176845	ENSMUSG00000037697	Ddhd1	Mir5131|PA-PLA1	DDHD domain containing 1	protein-coding
2835	chr14	10291802	10292291	+	5.19026	NA	intron (NM_010210, intron 4 of 8)	intron (NM_010210, intron 4 of 8)	161412	NM_001308286	14198		NM_010210	ENSMUSG00000060579	Fhit	Fra14A2	fragile histidine triad gene	protein-coding
2420	chr18	22477924	22478128	+	5.19026	NA	intron (NM_001167777, intron 9 of 12)	intron (NM_001167777, intron 9 of 12)	132937	NM_001167777	211961		NM_001167777	ENSMUSG00000045215	Asxl3	C230079D11Rik|D430002O22Rik|D930044O18Rik|Gm329|Gm945	ASXL transcriptional regulator 3	protein-coding
3903	chr16	38341898	38342134	+	5.19026	NA	promoter-TSS (NM_001081025)	promoter-TSS (NM_001081025)	-156	NM_001081025	320214		NM_177104	ENSMUSG00000022805	Cfap91	4932425I24Rik|Aat1|Maats1|Spata26	cilia and flagella associated protein 91	protein-coding
3058	chr7	133195851	133196109	+	5.19026	NA	Intergenic	ID_B1|SINE|B4	67729	NR_046279	74970		NR_046279	ENSMUSG00000109816	4930483O08Rik	-	RIKEN cDNA 4930483O08 gene	ncRNA
892	chr1	154828751	154829062	+	5.19026	NA	Intergenic	MIR|SINE|MIR	-102986	NM_009782	12290		NM_009782	ENSMUSG00000004110	Cacna1e	A430040I15|BII|Cach6|Cacnl1a6|Cav2.3|Cchra1|alpha1E	calcium channel, voltage-dependent, R type, alpha 1E subunit	protein-coding
54	chr1	82195564	82196023	+	5.18894	NA	Intergenic	MER67A|LTR|ERV1	63877	NR_105762	102466629		NR_105762	ENSMUSG00000098797	Mir6344	Gm27840|mmu-mir-6344	microRNA 6344	ncRNA
4964	chr11	5955619	5956117	+	5.18738	NA	5' UTR (NM_019661, exon 1 of 7)	5' UTR (NM_019661, exon 1 of 7)	110	NM_019661	56418		NM_019661	ENSMUSG00000002741	Ykt6	0610042I15Rik|1810013M05Rik	YKT6 v-SNARE homolog (S. cerevisiae)	protein-coding
2844	chr14	11729354	11729569	+	5.18738	NA	intron (NM_008981, intron 2 of 29)	intron (NM_008981, intron 2 of 29)	175908	NM_008981	19270		NM_008981	ENSMUSG00000121513	Ptprg	5430405N12Rik|RPTPgamma	protein tyrosine phosphatase receptor type G	protein-coding
5181	chr11	33379205	33379723	+	5.18738	NA	intron (NM_001362875, intron 14 of 28)	intron (NM_001362875, intron 14 of 28)	134289	NR_110973	66011		NM_023146	ENSMUSG00000040594	Ranbp17	-	RAN binding protein 17	protein-coding
4238	chr12	73286763	73287024	+	5.18738	NA	promoter-TSS (NM_001037717)	promoter-TSS (NM_001037717)	45	NM_001037717	625098		NM_001037717	ENSMUSG00000044712	Slc38a6	EG625098	solute carrier family 38, member 6	protein-coding
4397	chr6	96325294	96325782	+	5.18738	NA	intron (NM_182808, intron 2 of 4)	intron (NM_182808, intron 2 of 4)	-159333	NR_003643	78482		NM_030107	ENSMUSG00000072878	Nup50l	1700123L14Rik|Npap60|Nup50	nucleoporin 50 like	pseudo
1539	chr1	186765432	186766063	+	5.18738	NA	Intergenic	Intergenic	-16389	NM_026041	67223		NM_026041	ENSMUSG00000001305	Rrp15	2810430M08Rik|5430437H21Rik	ribosomal RNA processing 15 homolog	protein-coding
563	chr1	35528044	35528419	+	5.18485	NA	Intergenic	Intergenic	-540169	NM_015818	50785		NM_015818	ENSMUSG00000045216	Hs6st1	6Ost1	heparan sulfate 6-O-sulfotransferase 1	protein-coding
3980	chr12	54795770	54796003	+	5.18485	NA	promoter-TSS (NM_026998)	promoter-TSS (NM_026998)	-224	NM_026998	72183		NM_026998	ENSMUSG00000005656	Snx6	2010006G21Rik|2610032J07Rik|2810425K19Rik	sorting nexin 6	protein-coding
4275	chr10	86491876	86492457	+	5.18485	NA	intron (NM_013722, intron 1 of 13)	(GA)n|Simple_repeat|Simple_repeat	6730	NM_001164495	27204		NM_013722	ENSMUSG00000059602	Syn3	-	synapsin III	protein-coding
2242	chr2	123200831	123201378	+	5.18485	NA	Intergenic	L1MEd|LINE|L1	419105	NM_021507	59010		NM_021507	ENSMUSG00000005803	Sqor	0610039J17Rik|4930557M22Rik|Sqrdl	sulfide quinone oxidoreductase	protein-coding
628	chr1	132007334	132007608	+	5.18485	NA	promoter-TSS (NM_007923)	promoter-TSS (NM_007923)	-149	NM_001376959	13714		NM_007923	ENSMUSG00000026436	Elk4	2310011G17Rik|A130026I01Rik|SAP-1|Sap1	ELK4, member of ETS oncogene family	protein-coding
5126	chr14	59970992	59971235	+	5.18263	NA	intron (NM_015803, intron 23 of 35)	intron (NM_015803, intron 23 of 35)	115801	NM_015803	50769		NM_015803	ENSMUSG00000021983	Atp8a2	Atpc1b|agil|wl	ATPase, aminophospholipid transporter-like, class I, type 8A, member 2	protein-coding
14	chr1	74391383	74391592	+	5.18263	NA	promoter-TSS (NM_153088)	promoter-TSS (NM_153088)	-122	NM_153088	227292		NM_153088	ENSMUSG00000026176	Ctdsp1	GIP|NLIIF|Nif3|SCP1	CTD small phosphatase 1	protein-coding
4116	chr6	80436166	80436914	+	5.18263	NA	intron (NM_001134743, intron 2 of 2)	intron (NM_001134743, intron 2 of 2)	416897	NM_178731	243499		NM_178731	ENSMUSG00000052581	Lrrtm4	7530419J18Rik|A230052N11	leucine rich repeat transmembrane neuronal 4	protein-coding
1407	chr13	36060984	36061855	+	5.18066	NA	intron (NM_201358, intron 2 of 2)	intron (NM_201358, intron 2 of 2)	55938	NM_201358	380840		NM_201358	ENSMUSG00000046573	Lyrm4	Gm903	LYR motif containing 4	protein-coding
1423	chr13	38814764	38815548	+	5.18066	NA	Intergenic	Intergenic	145381	NM_134060	108652		NM_134060	ENSMUSG00000021432	Slc35b3	4921526O06Rik|CGI-19|PABST2|PAPST2	solute carrier family 35, member B3	protein-coding
5989	chr14	104943817	104944229	+	5.18066	NA	intron (NR_015593, intron 4 of 5)	intron (NR_015593, intron 4 of 5)	233291	NM_134077	74213		NM_134077	ENSMUSG00000022119	Rbm26	1700009P03Rik|C230097K14Rik|MLZ-393|Pro1777|Se70-2	RNA binding motif protein 26	protein-coding
4694	chr8	104948624	104948851	+	5.17706	NA	intron (NM_001079865, intron 2 of 12)	intron (NM_001079865, intron 2 of 12)	1381	NM_001079865	71903		NM_001079865	ENSMUSG00000062826	Ces2f	2310038E17Rik|A430088E12	carboxylesterase 2F	protein-coding
2892	chr11	102089288	102089581	+	5.17587	NA	promoter-TSS (NM_016695)	promoter-TSS (NM_016695)	-919	NM_016695	50997		NM_016695	ENSMUSG00000017314	Mpp2	D11Bwg0652e|Dlg2|Dlgh2|Pals4	membrane protein, palmitoylated 2 (MAGUK p55 subfamily member 2)	protein-coding
5082	chr17	23193007	23193283	+	5.17457	NA	promoter-TSS (NM_009555)	promoter-TSS (NM_009555)	83	NM_009555	22700		NM_009555	ENSMUSG00000002617	Zfp40	CTfin12|NTfin12|Zfp-40	zinc finger protein 40	protein-coding
2634	chr11	90390629	90391077	+	5.17457	NA	promoter-TSS (NM_172563)	promoter-TSS (NM_172563)	64	NM_172563	217082		NM_172563	ENSMUSG00000003949	Hlf	E230015K02Rik	hepatic leukemia factor	protein-coding
4425	chr6	100312009	100312300	+	5.17457	NA	Intergenic	Intergenic	-24796	NM_019743	56353		NM_019743	ENSMUSG00000072872	Rybp	2410018J24Rik|DEDAF|YEAF1	RING1 and YY1 binding protein	protein-coding
5001	chr2	174154980	174155193	+	5.17457	NA	intron (NR_040530, intron 2 of 3)	L1_Mur3|LINE|L1	28832	NR_040530	100038374		NR_040530	ENSMUSG00000074555	Gm10714	-	predicted gene 10714	ncRNA
3995	chr12	57496629	57496871	+	5.17247	NA	Intergenic	Intergenic	49361	NM_008259	15375		NM_008259	ENSMUSG00000035451	Foxa1	Hnf-3a|Hnf3a|Tcf-3a|Tcf3a	forkhead box A1	protein-coding
1282	chr1	176405351	176405690	+	5.17247	NA	Intergenic	Intergenic	121749	NR_151528	102640488		NR_151528	ENSMUSG00000104021	Gm36536	-	predicted gene, 36536	ncRNA
600	chr2	19060207	19060802	+	5.17066	NA	Intergenic	L4_A_Mam|LINE|RTE-X	62185	NR_024323	74629		NR_024323	ENSMUSG00000026736	4930426L09Rik	-	RIKEN cDNA 4930426L09 gene	ncRNA
1905	chr6	47778649	47778887	+	5.17066	NA	Intergenic	AT_rich|Low_complexity|Low_complexity	24884	NR_030485	735289		NR_030485	ENSMUSG00000076060	Mir704	Mirn704|mir-704|mmu-mir-704	microRNA 704	ncRNA
13	chr1	74174584	74174942	+	5.17066	NA	Intergenic	Lx6|LINE|L1	19868	NM_178241	227288		NM_178241	ENSMUSG00000048480	Cxcr1	Il8ra	C-X-C motif chemokine receptor 1	protein-coding
2471	chr2	138918265	138918750	+	5.17066	NA	Intergenic	Intergenic	98578	NR_035477	100316816		NR_035477	ENSMUSG00000088983	Mir1952	mmu-mir-1952	microRNA 1952	ncRNA
5056	chr4	151401163	151401390	+	5.17066	NA	intron (NM_001081557, intron 5 of 23)	intron (NM_001081557, intron 5 of 23)	311706	NM_001308446	105704528		NM_001308446	ENSMUSG00000078491	Gm13090	-	predicted gene 13090	protein-coding
1432	chr6	5718798	5719121	+	5.1691	NA	Intergenic	Intergenic	-6680	NM_001191023	13426		NM_010063	ENSMUSG00000029757	Dync1i1	DH IC-1|DHIC-1|DIC|Dncic1|IC74	dynein cytoplasmic 1 intermediate chain 1	protein-coding
1695	chr13	54987435	54988128	+	5.1691	NA	intron (NM_153131, intron 1 of 15)	intron (NM_153131, intron 1 of 15)	33038	NM_001206391	212032		NM_001033245	ENSMUSG00000025877	Hk3	HK III|HK-III	hexokinase 3	protein-coding
2143	chr13	74009316	74009601	+	5.1691	NA	promoter-TSS (NM_182839)	promoter-TSS (NM_182839)	39	NM_182839	72948		NM_182839	ENSMUSG00000021573	Tppp	2900041A09Rik|TPPP/p25	tubulin polymerization promoting protein	protein-coding
2069	chr17	77519634	77520058	+	5.1691	NA	Intergenic	Intergenic	680179	NR_168063	102634780		NR_167677	ENSMUSG00000117648	Gm32282	-	predicted gene, 32282	ncRNA
4697	chr16	96363157	96363406	+	5.1691	NA	intron (NM_028078, intron 1 of 7)	ID_B1|SINE|B4	1517	NM_028078	72058		NM_028078	ENSMUSG00000000159	Igsf5	2010003D20Rik|JCAM|Jam4	immunoglobulin superfamily, member 5	protein-coding
5837	chr5	72043604	72044139	+	5.16773	NA	intron (NM_001370968, intron 6 of 9)	intron (NM_001370968, intron 6 of 9)	124318	NM_001356613	27784		NM_178599	ENSMUSG00000029213	Commd8	D5Buc26e	COMM domain containing 8	protein-coding
3246	chr18	88546133	88546353	+	5.16773	NA	Intergenic	Intergenic	347964	NM_018821	54607		NM_018821	ENSMUSG00000056153	Socs6	1500012M23Rik|5830401B18Rik|Cis4|Cish4|HSPC060|SOCS-4|SOCS-6|SSI4|STAI4|STATI4|Socs4	suppressor of cytokine signaling 6	protein-coding
2010	chr2	105447357	105447963	+	5.16773	NA	Intergenic	Intergenic	-28783	NR_166134	105244259		NR_166134		4930527A07Rik	-	RIKEN cDNA 4930527A07 gene	ncRNA
3509	chr8	28575310	28575824	+	5.16653	NA	Intergenic	Intergenic	-17963	NR_166526	105243155		NR_166526		Gm26795	-	predicted gene, 26795	ncRNA
3727	chr4	87379677	87380025	+	5.16653	NA	Intergenic	Intergenic	-149311	NM_172426	76376		NM_172426	ENSMUSG00000037996	Slc24a2	2810021B17Rik|6330417K15Rik|Nckx2	solute carrier family 24 (sodium/potassium/calcium exchanger), member 2	protein-coding
575	chr2	13240629	13241038	+	5.16363	NA	intron (NM_009105, intron 3 of 8)	intron (NM_009105, intron 3 of 8)	30582	NM_009105	20163		NM_009105	ENSMUSG00000026727	Rsu1	RsuI|rsp-1	Ras suppressor protein 1	protein-coding
4869	chr6	128764189	128764483	+	5.16215	NA	Intergenic	Intergenic	24305	NM_001159904	17059		NM_008527	ENSMUSG00000030325	Klrb1c	CD161|Klrb1b|Ly-59|Ly55c|Ly59|NK-RP1|NK1.1|NKR-P1.9|NKRP1|NKRP140|Nk-1|Nk-1.2|Nk1|Nk1.2|Nkrp1b|Nkrp1c|ly-55c	killer cell lectin-like receptor subfamily B member 1C	protein-coding
5107	chr17	26090258	26090496	+	5.15227	NA	promoter-TSS (NM_011933)	promoter-TSS (NM_011933)	-213	NM_011933	26378		NM_011933	ENSMUSG00000036775	Decr2	-	2-4-dienoyl-Coenzyme A reductase 2, peroxisomal	protein-coding
5350	chr17	33968757	33969120	+	5.15227	NA	Intergenic	Intergenic	9853	NR_004446	630499		NM_001081015	ENSMUSG00000121503	H2-K2	EG630499|Gm7035|H-2K1|H-2K1K|H-2K2|H2-K1	histocompatibility 2, K region locus 2	pseudo
579	chr3	120794227	120794465	+	5.15227	NA	intron (NR_130170, intron 2 of 18)	intron (NR_130170, intron 2 of 18)	92386	NR_130170	320739		NR_130170		6530403H02Rik	-	RIKEN cDNA 6530403H02 gene	ncRNA
1223	chr4	11321726	11322315	+	5.15186	NA	5' UTR (NM_001081201, exon 1 of 19)	5' UTR (NM_001081201, exon 1 of 19)	117	NM_001081201	381510		NM_001081201	ENSMUSG00000045205	Dpy19l4	Gm1023|Narg3	dpy-19 like 4	protein-coding
1450	chr6	12518208	12518478	+	5.15186	NA	intron (NM_001164805, intron 2 of 26)	intron (NM_001164805, intron 2 of 26)	230910	NM_001164805	330267		NM_001164805	ENSMUSG00000032625	Thsd7a	Gm837	thrombospondin, type I, domain containing 7A	protein-coding
4356	chr16	67699315	67699984	+	5.15186	NA	Intergenic	Intergenic	-78741	NM_001347247	239857		NM_178721	ENSMUSG00000064115	Cadm2	2900078E11Rik|9330131D06|A830029E02Rik|Igdf4d|Igsf4d|NECL3|SynCAM 2|SynCAM2	cell adhesion molecule 2	protein-coding
478	chr12	98406181	98406564	+	5.15186	NA	Intergenic	Intergenic	-117472	NR_136759	105245437		NR_136759	ENSMUSG00000113613	Gm40893	-	predicted gene, 40893	ncRNA
4875	chr17	9837289	9837525	+	5.15151	NA	Intergenic	Intergenic	-61541	NR_045433	71092		NR_045433	ENSMUSG00000117264	4930452A19Rik	4933424P20Rik	RIKEN cDNA 4930452A19 gene	ncRNA
3469	chr16	7805762	7806250	+	5.15121	NA	Intergenic	Intergenic	619130	NM_029070	74720		NM_029070	ENSMUSG00000022715	Tmem114	4930511J11Rik|Cldn26	transmembrane protein 114	protein-coding
1562	chr9	22755212	22755431	+	5.15121	NA	intron (NM_001360259, intron 19 of 22)	intron (NM_001360259, intron 19 of 22)	279606	NM_178415	319845		NM_178415	ENSMUSG00000035919	Bbs9	E130103I17Rik	Bardet-Biedl syndrome 9	protein-coding
2134	chr11	68312826	68313435	+	5.15121	NA	intron (NM_008744, intron 2 of 6)	intron (NM_008744, intron 2 of 6)	73696	NM_008744	18208		NM_008744	ENSMUSG00000020902	Ntn1	Netrin-1	netrin 1	protein-coding
4513	chr10	96804392	96804910	+	5.15121	NA	Intergenic	Intergenic	187650	NM_007569	12226		NM_007569	ENSMUSG00000036478	Btg1	-	BTG anti-proliferation factor 1	protein-coding
5256	chr5	4776517	4777320	+	5.15095	NA	Intergenic	LTR16A1|LTR|ERVL	-18702	NM_021457	14362		NM_021457	ENSMUSG00000044674	Fzd1	FZ-1|Fz1	frizzled class receptor 1	protein-coding
3600	chr12	29095992	29096627	+	5.15095	NA	Intergenic	Intergenic	-45620	NR_154987	102633526		NR_154987	ENSMUSG00000113986	Gm31333	-	predicted gene, 31333	ncRNA
5473	chr11	44470366	44470728	+	5.15095	NA	promoter-TSS (NM_024475)	promoter-TSS (NM_024475)	1	NM_024475	79560		NM_024475	ENSMUSG00000041231	Ublcp1	4930527B16Rik|8430435I17Rik	ubiquitin-like domain containing CTD phosphatase 1	protein-coding
2930	chr18	59433909	59434205	+	5.15095	NA	Intergenic	Intergenic	-145573	NR_105773	102465182		NR_105773	ENSMUSG00000098287	Mir6355	Gm27473|mmu-mir-6355	microRNA 6355	ncRNA
1322	chr15	84613029	84613244	+	5.15095	NA	Intergenic	Intergenic	-50070	NM_001346662	109270		NM_146061	ENSMUSG00000036106	Prr5	Arhgap8|C030017C09Rik|Protor-1|Protor1	proline rich 5 (renal)	protein-coding
3511	chr8	28770240	28770719	+	5.15072	NA	intron (NM_001347499, intron 4 of 16)	intron (NM_001347499, intron 4 of 16)	176949	NR_166526	105243155		NR_166526		Gm26795	-	predicted gene, 26795	ncRNA
5435	chr5	46830360	46831181	+	5.15052	NA	Intergenic	Intergenic	483099	NR_169028	100503799		NR_169028		Gm7931	EG666103	predicted pseudogene 7931	pseudo
650	chr3	134099057	134099428	+	5.15052	NA	Intergenic	Intergenic	-100834	NR_166459	102632621		NR_166459	ENSMUSG00000106139	Gm30648	Gm43194	predicted gene, 30648	ncRNA
5342	chr17	33092484	33092945	+	5.15034	NA	intron (NM_001024950, intron 1 of 3)	intron (NM_001024950, intron 1 of 3)	3347	NM_001024950	240068		NM_001024950	ENSMUSG00000067424	Zfp563	D130054H01|NTfin7|Zfp413	zinc finger protein 563	protein-coding
5299	chr5	12192334	12192985	+	5.15004	NA	Intergenic	Intergenic	-190507	NM_028882	108151		NM_028882	ENSMUSG00000040254	Sema3d	4631426B19Rik	sema domain, immunoglobulin domain (Ig), short basic domain, secreted, (semaphorin) 3D	protein-coding
4044	chr4	99374301	99375239	+	5.15004	NA	Intergenic	Intergenic	180623	NM_001145967	242557		NM_175029	ENSMUSG00000028550	Atg4c	Apg4-C|Apg4c|Atg4cl|Autl1	autophagy related 4C, cysteine peptidase	protein-coding
5745	chr5	58754740	58755898	+	5.14991	NA	Intergenic	Intergenic	-302321	NR_046190	78163		NR_046190	ENSMUSG00000105234	4930459L07Rik	-	RIKEN cDNA 4930459L07 gene	ncRNA
4986	chr11	18907171	18907452	+	5.1375	NA	intron (NM_001193271, intron 8 of 12)	intron (NM_001193271, intron 8 of 12)	111658	NM_010789	17268		NM_010789	ENSMUSG00000020160	Meis1	C530044H18Rik|Evi8	Meis homeobox 1	protein-coding
4209	chr8	71671684	71671921	+	5.1375	NA	promoter-TSS (NM_001029873)	promoter-TSS (NM_001029873)	-45	NM_001029873	382018		NM_001029873	ENSMUSG00000034799	Unc13a	2410078G03Rik|Munc13-1	unc-13 homolog A	protein-coding
3855	chr19	37174932	37175614	+	5.13595	NA	intron (NM_001290827, intron 1 of 10)	intron (NM_001290827, intron 1 of 10)	790	NM_001290826	208922		NM_198300	ENSMUSG00000039652	Cpeb3	4831444O18Rik|CPE-BP3|mKIAA0940	cytoplasmic polyadenylation element binding protein 3	protein-coding
3669	chr12	46697065	46697279	+	5.13595	NA	TTS (NM_021361)	TTS (NM_021361)	121595	NM_001364639	664883		NM_021361	ENSMUSG00000021047	Nova1	9430099M15Rik|G630039L02|Nova-1	NOVA alternative splicing regulator 1	protein-coding
5212	chr4	154856065	154856451	+	5.13461	NA	exon (NM_172878, exon 3 of 9)	exon (NM_172878, exon 3 of 9)	-13327	NM_013783	27390		NM_013783	ENSMUSG00000058183	Mmel1	Mell1|NEP2|NEP2(m)|NEPII|NL-1|NL2|Nl1|SEP	membrane metallo-endopeptidase-like 1	protein-coding
5266	chr5	5110889	5111576	+	5.13382	NA	intron (NM_001310448, intron 5 of 13)	intron (NM_001310448, intron 5 of 13)	154836	NM_001310448	18647		NM_011074	ENSMUSG00000028926	Cdk14	Pftk1|mKIAA0834	cyclin dependent kinase 14	protein-coding
2872	chr14	21600161	21600779	+	5.13382	NA	intron (NM_017479, intron 2 of 16)	intron (NM_017479, intron 2 of 16)	100685	NM_017479	54169		NM_017479	ENSMUSG00000021767	Kat6b	B130044K16Rik|MYST-4|Morf|Myst4|mKIAA0383|qkf|querkopf	K(lysine) acetyltransferase 6B	protein-coding
5349	chr14	64574088	64574551	+	5.13382	NA	Intergenic	Intergenic	-13796	NR_040709	268755		NR_040709	ENSMUSG00000097545	Mir124a-1hg	A930011O12Rik|Rncr3|mir-124-1|mir-3078	Mir124-1 host gene (non-protein coding)	ncRNA
4796	chr4	135050084	135050333	+	5.13382	NA	Intergenic	Intergenic	-70437	NM_019732	12399		NM_019732	ENSMUSG00000070691	Runx3	AML2|Cbfa3|Pebp2a3|Rx3	runt related transcription factor 3	protein-coding
1143	chr3	158036389	158036632	+	5.13382	NA	promoter-TSS (NM_001359763)	promoter-TSS (NM_001359763)	96	NM_001379532	69207		NM_026989	ENSMUSG00000055436	Srsf11	0610009J05Rik|2610019N13Rik|Sfrs11	serine and arginine-rich splicing factor 11	protein-coding
2683	chr18	36197205	36197569	+	5.13293	NA	promoter-TSS (NM_001167891)	promoter-TSS (NM_001167891)	4	NM_001382420	100042150		NM_001167891	ENSMUSG00000060275	Nrg2	Don1|NTAK	neuregulin 2	protein-coding
449	chr15	52932275	52932765	+	5.13293	NA	Intergenic	Intergenic	220075	NM_027212	69790		NM_027212	ENSMUSG00000038622	Med30	1810038N03Rik|2510044J04Rik|TRAP25|Thrap6	mediator complex subunit 30	protein-coding
5945	chr3	86920759	86920991	+	5.13293	NA	promoter-TSS (NM_001195496)	promoter-TSS (NM_001195496)	9	NM_001195496	70762		NM_027539	ENSMUSG00000028078	Dclk2	6330415M09Rik|CL2|CLICK2|Click-II|Dcamkl2	doublecortin-like kinase 2	protein-coding
166	chr15	26231592	26232229	+	5.1319	NA	Intergenic	Intergenic	-77138	NM_001310774	211147		NM_177597	ENSMUSG00000022269	Marchf11	9630025C22|March11	membrane associated ring-CH-type finger 11	protein-coding
3425	chr4	44012311	44012666	+	5.1319	NA	promoter-TSS (NM_001369159)	promoter-TSS (NM_001369159)	-182	NM_001290470	12757		NM_016760	ENSMUSG00000028478	Clta	Lca	clathrin light chain A	protein-coding
2779	chr18	48464944	48465326	+	5.1319	NA	Intergenic	Intergenic	419800	NM_001025388	433182		NM_001025388	ENSMUSG00000059040	Eno1b	EG433182|Eno-1|Eno1|Gm5506|NNE	enolase 1B, retrotransposed	protein-coding
2045	chr9	50500800	50501384	+	5.1319	NA	exon (NM_029639, exon 3 of 4)	exon (NM_029639, exon 3 of 4)	3713	NR_040714	69631		NR_040714	ENSMUSG00000101304	Plet1os	2310014F07Rik	placenta expressed transcript 1, opposite strand	ncRNA
1248	chr2	51825339	51825570	+	5.1319	NA	Intergenic	Intergenic	-93445	NR_040639	433426		NR_040639	ENSMUSG00000085014	Gm13490	-	predicted gene 13490	ncRNA
1830	chr2	91978515	91978920	+	5.1319	NA	Intergenic	Intergenic	-15154	NM_138306	104418		NM_138306	ENSMUSG00000040479	Dgkz	E130307B02Rik|F730209L11Rik|mDGK[z]	diacylglycerol kinase zeta	protein-coding
1957	chr2	95816648	95817166	+	5.1319	NA	Intergenic	Intergenic	-501262	NM_001289742	241568		NM_178725	ENSMUSG00000050587	Lrrc4c	6430556C10Rik|NGL-1	leucine rich repeat containing 4C	protein-coding
256	chr3	105704508	105704850	+	5.1319	NA	promoter-TSS (NM_175398)	promoter-TSS (NM_175398)	80	NM_175398	109050		NM_175398	ENSMUSG00000048458	Inka2	6530418L21Rik|Fam212b	inka box actin regulator 2	protein-coding
2423	chr2	133326670	133326964	+	5.1319	NA	Intergenic	Intergenic	-225342	NM_007553	12156		NM_007553	ENSMUSG00000027358	Bmp2	Bmp2a	bone morphogenetic protein 2	protein-coding
1638	chr13	46221394	46221626	+	5.13072	NA	Intergenic	Intergenic	-52211	NM_001005422	380842		NM_001005422	ENSMUSG00000063529	Stmnd1	Gm1574	stathmin domain containing 1	protein-coding
1805	chr2	90641025	90641296	+	5.13072	NA	Intergenic	Intergenic	-36055	NM_021512	59015		NM_021512	ENSMUSG00000051329	Nup160	160kDa|2810011M03Rik|Gtl-13|Gtl1-13|Gtl13|mKIAA0197	nucleoporin 160	protein-coding
2466	chr7	93664304	93664617	+	5.13072	NA	Intergenic	Intergenic	-480284	NM_001358087	100040298		NM_001358087	ENSMUSG00000087412	Gm15501	EyeLinc5	predicted pseudogene 15501	protein-coding
4491	chr6	107499025	107499267	+	5.13072	NA	Intergenic	Intergenic	-30580	NM_008516	16979		NM_008516	ENSMUSG00000034648	Lrrn1	2810047E21Rik|NLRR-1	leucine rich repeat protein 1, neuronal	protein-coding
834	chr3	140255363	140255830	+	5.13072	NA	Intergenic	Intergenic	227347	NR_105798	102465198		NR_105798	ENSMUSG00000099169	Mir7j	Gm27716|Mirlet7j|mmu-let-7j	microRNA 7j	ncRNA
2680	chr2	148574063	148574283	+	5.13072	NA	Intergenic	Intergenic	-98442	NM_019761	56488		NM_019761	ENSMUSG00000036992	Nxt1	1110001N02Rik	NTF2-related export protein 1	protein-coding
4834	chr2	171986887	171987361	+	5.13072	NA	Intergenic	Intergenic	-24325	NR_040509	75655		NR_040509	ENSMUSG00000086823	1700028P15Rik	-	RIKEN cDNA 1700028P15 gene	ncRNA
3265	chr8	8037831	8038252	+	5.12934	NA	Intergenic	Intergenic	623201	NM_001368299	13642		NM_010111	ENSMUSG00000001300	Efnb2	ELF-2|Epl5|Eplg5|Htk-L|LERK-5|Lerk5|NLERK-1	ephrin B2	protein-coding
1073	chr13	12159263	12160045	+	5.12934	NA	Intergenic	Intergenic	26834	NR_045170	328186		NM_183202		Gm10336	B330003H21	predicted gene 10336	ncRNA
5699	chr5	50057896	50058348	+	5.12934	NA	intron (NM_133911, intron 1 of 18)	intron (NM_133911, intron 1 of 18)	874	NM_133911	70693		NM_133911	ENSMUSG00000029090	Adgra3	3830613O22Rik|Gpr125|Tem5-like	adhesion G protein-coupled receptor A3	protein-coding
4014	chr12	69757995	69758279	+	5.12934	NA	intron (NM_183294, intron 4 of 9)	intron (NM_183294, intron 4 of 9)	5807	NR_030450	751538		NR_030450	ENSMUSG00000076065	Mir681	Mirn681|mmu-mir-681	microRNA 681	ncRNA
3908	chr6	71847107	71847342	+	5.12934	NA	intron (NM_001362138, intron 3 of 13)	B2_Mm1t|SINE|B2	15904	NM_001253687	76614		NM_029673	ENSMUSG00000052337	Immt	1700082C19Rik|D830041H16Rik|HMP|Micos60|P87|P87/89|P89	inner membrane protein, mitochondrial	protein-coding
2462	chr7	91806693	91807342	+	5.12934	NA	intron (NM_011807, intron 3 of 22)	intron (NM_011807, intron 3 of 22)	-255377	NM_001243046	23859		NM_011807	ENSMUSG00000052572	Dlg2	A330103J02Rik|B230218P12Rik|B330007M19Rik|Dlgh2|Gm1197|Gm21505|PSD93	discs large MAGUK scaffold protein 2	protein-coding
2073	chr2	114340425	114341355	+	5.12789	NA	Intergenic	Intergenic	-139458	NM_175466	228491		NM_175466	ENSMUSG00000040321	Zfp770	6430601A21Rik|Znf770	zinc finger protein 770	protein-coding
3574	chr12	28392111	28392415	+	5.12771	NA	Intergenic	Intergenic	156074	NM_001177964	68511		NM_001177964	ENSMUSG00000020633	Dcdc2c	1110015M06Rik	doublecortin domain containing 2C	protein-coding
435	chr5	115359175	115359582	+	5.12771	NA	intron (NR_163911, intron 1 of 1)	PB1D9|SINE|Alu	745	NR_163911	73792		NR_163911	ENSMUSG00000086352	4930401G09Rik	-	RIKEN cDNA 4930401G09 gene	ncRNA
1973	chr17	64902755	64903043	+	5.12306	NA	Intergenic	Intergenic	-66828	NM_030031	78057		NM_030031	ENSMUSG00000024088	4930583I09Rik	-	RIKEN cDNA 4930583I09 gene	protein-coding
2108	chr9	59071471	59072061	+	5.12038	NA	Intergenic	Intergenic	-35325	NM_001042752	18007		NM_008684	ENSMUSG00000032340	Neo1	2610028H22Rik|D930014N22Rik|Igdcc2	neogenin	protein-coding
2042	chr2	109677368	109677879	+	5.12038	NA	intron (NM_001285419, intron 1 of 1)	CpG	591	NM_001285419	12064		NM_007540	ENSMUSG00000048482	Bdnf	-	brain derived neurotrophic factor	protein-coding
3609	chr12	29698716	29699158	+	5.1188	NA	intron (NM_001361657, intron 3 of 24)	intron (NM_001361657, intron 3 of 24)	-12492	NR_046080	328075		NR_046080	ENSMUSG00000112663	C630031E19Rik	C630031E19	RIKEN cDNA C630031E19 gene	ncRNA
3661	chr10	68106531	68106759	+	5.1188	NA	intron (NM_023598, intron 8 of 9)	intron (NM_023598, intron 8 of 9)	127075	NM_001359319	170799		NM_133244	ENSMUSG00000037846	Rtkn2	B130039D23Rik|Mbf|Plekhk1	rhotekin 2	protein-coding
4361	chr16	71521286	71521586	+	5.11703	NA	Intergenic	Intergenic	271532	NR_040576	78221		NR_040576	ENSMUSG00000116982	4930567J20Rik	-	RIKEN cDNA 4930567J20 gene	ncRNA
407	chr12	89434236	89434829	+	5.11703	NA	intron (NM_172544, intron 8 of 19)	intron (NM_172544, intron 8 of 19)	-377951	NM_001252074	18191		NM_172544	ENSMUSG00000066392	Nrxn3	-	neurexin III	protein-coding
2645	chr11	91319308	91319830	+	5.11703	NA	Intergenic	Intergenic	257986	NM_028547	73470		NM_028547	ENSMUSG00000046755	Kif2b	1700063D03Rik	kinesin family member 2B	protein-coding
4032	chr4	97840209	97840537	+	5.11703	NA	intron (NM_001122953, intron 2 of 9)	intron (NM_001122953, intron 2 of 9)	62747	NM_001122953	18027		NM_010905	ENSMUSG00000028565	Nfia	1110047K16Rik|9430022M17Rik|CTF|NF1-A|NF1A	nuclear factor I/A	protein-coding
2976	chr9	118642771	118643436	+	5.11703	NA	intron (NM_133721, intron 4 of 27)	intron (NM_133721, intron 4 of 27)	36394	NM_133721	104099		NM_133721	ENSMUSG00000039115	Itga9	(alpha)9|2610002H11Rik|6720458D17Rik|D130073C02|D9Ertd428e	integrin alpha 9	protein-coding
694	chr1	147239337	147239632	+	5.11703	NA	Intergenic	Intergenic	741797	NM_001357572	215378		NM_153539	ENSMUSG00000035131	Brinp3	B830045N13Rik|Fam5c	bone morphogenetic protein/retinoic acid inducible neural specific 3	protein-coding
3230	chr18	83119584	83119820	+	5.11503	NA	Intergenic	Intergenic	-199142	NR_033307	75853		NR_033307	ENSMUSG00000118339	4930592I03Rik	-	RIKEN cDNA 4930592I03 gene	ncRNA
4444	chr8	86746115	86746349	+	5.11503	NA	promoter-TSS (NM_009172)	promoter-TSS (NM_009172)	-226	NM_009172	20437		NM_009172	ENSMUSG00000036840	Siah1a	Sinh1a	siah E3 ubiquitin protein ligase 1A	protein-coding
1425	chr13	39206532	39206802	+	5.11274	NA	Intergenic	Intergenic	-245788	NM_001170431	108652		NM_134060	ENSMUSG00000021432	Slc35b3	4921526O06Rik|CGI-19|PABST2|PAPST2	solute carrier family 35, member B3	protein-coding
761	chr15	69853485	69854005	+	5.11274	NA	Intergenic	Intergenic	-70488	NR_045071	100503580		NR_045071	ENSMUSG00000116483	Gm19782	-	predicted gene, 19782	ncRNA
4267	chr10	85147250	85147771	+	5.11274	NA	intron (NM_007771, intron 5 of 12)	intron (NM_007771, intron 5 of 12)	-19483	NM_028832	74238		NM_028832	ENSMUSG00000049038	Mterf2	1700007D05Rik|Mterfd3	mitochondrial transcription termination factor 2	protein-coding
3002	chr11	105489354	105489965	+	5.11274	NA	Intergenic	L1MC4|LINE|L1	-32924	NM_001039242	632687		NM_172568	ENSMUSG00000078627	Marchf10	4933417C16Rik|March10|Rnf190	membrane associated ring-CH-type finger 10	protein-coding
5993	chr14	106989701	106990066	+	5.11274	NA	Intergenic	Intergenic	-503363	NR_045938	73631		NR_045938	ENSMUSG00000099794	1700128A07Rik	-	RIKEN cDNA 1700128A07 gene	ncRNA
2765	chr7	114700904	114701319	+	5.11274	NA	Intergenic	Intergenic	-17532	NM_054084	116903		NM_054084	ENSMUSG00000030666	Calcb	CGRP2|Calc2	calcitonin-related polypeptide, beta	protein-coding
1092	chr5	139372014	139372296	+	5.11274	NA	intron (NM_028469, intron 2 of 4)	CpG	-2410	NR_029768	723898		NR_029768	ENSMUSG00000065593	Mir339	Mirn339|mir-339|mmu-mir-339	microRNA 339	ncRNA
1009	chr1	164275508	164275758	+	5.11274	NA	promoter-TSS (NM_029115)	promoter-TSS (NM_029115)	35	NM_029115	74895		NM_029115	ENSMUSG00000026578	Ccdc181	4930455F23Rik	coiled-coil domain containing 181	protein-coding
1683	chr6	28864578	28865086	+	5.1101	NA	intron (NM_019776, intron 16 of 23)	intron (NM_019776, intron 16 of 23)	-33085	NM_138682	192198		NM_138682	ENSMUSG00000049939	Lrrc4	MBAG1|NGL-2|NGL2|NLG-2|Nag14	leucine rich repeat containing 4	protein-coding
4246	chr12	74951293	74951621	+	5.1101	NA	intron (NM_172805, intron 10 of 10)	intron (NM_172805, intron 10 of 10)	225875	NM_172805	238271		NM_172805	ENSMUSG00000034402	Kcnh5	Eag2	potassium voltage-gated channel, subfamily H (eag-related), member 5	protein-coding
5895	chr3	78311916	78312118	+	5.1101	NA	Intergenic	Intergenic	833729	NM_001310536	76089		NM_001099624	ENSMUSG00000062232	Rapgef2	5830453M24Rik|CNRasGEF|Pdzgef1|RA-GEF-1|mKIAA0313|nRapGEP	Rap guanine nucleotide exchange factor (GEF) 2	protein-coding
4617	chr16	86479273	86479734	+	5.1101	NA	Intergenic	Intergenic	327010	NR_153789	102635020		NR_153789		Gm32461	-	predicted gene, 32461	ncRNA
4465	chr8	87656598	87656827	+	5.1101	NA	Intergenic	Intergenic	-14502	NR_131165	73557		NR_131165		1700096P03Rik	-	RIKEN cDNA 1700096P03 gene	ncRNA
2404	chr2	131491816	131492102	+	5.1101	NA	promoter-TSS (NM_001177840)	promoter-TSS (NM_001177840)	97	NM_001177837	228608		NM_145533	ENSMUSG00000027333	Smox	B130066H01Rik|PAO|PAOh1|SMO	spermine oxidase	protein-coding
653	chr1	134215886	134216096	+	5.1101	NA	intron (NM_001291930, intron 1 of 1)	intron (NM_001291930, intron 1 of 1)	18865	NM_001291928	11539		NM_009629	ENSMUSG00000042429	Adora1	A1-AR|A1AR|A1R|AA1R|ARA1|Ri	adenosine A1 receptor	protein-coding
4999	chr2	173939989	173940370	+	5.10968	NA	Intergenic	Intergenic	-136123	NM_001363030	228960		NM_172675	ENSMUSG00000027522	Stx16	4930401D03|5430410K23Rik|6330500A18Rik|Syn16	syntaxin 16	protein-coding
1267	chr2	56916184	56916870	+	5.10771	NA	Intergenic	Intergenic	130716	NR_105751	102465169		NR_105751	ENSMUSG00000098437	Mir195b	Gm27491|mmu-mir-195b	microRNA 195b	ncRNA
4842	chr17	3570706	3571007	+	5.10702	NA	Intergenic	Intergenic	13032	NR_045303	68230		NR_045302	ENSMUSG00000116852	1700102H20Rik	-	RIKEN cDNA 1700102H20 gene	ncRNA
3478	chr16	10192809	10193012	+	5.10702	NA	promoter-TSS (NM_029253)	promoter-TSS (NM_029253)	4	NM_153123	75329		NM_029253	ENSMUSG00000039200	Atf7ip2	4930558K11Rik|Get-1|PSM2	activating transcription factor 7 interacting protein 2	protein-coding
5374	chr17	36854044	36854254	+	5.10702	NA	intron (NM_001025599, intron 5 of 9)	intron (NM_001025599, intron 5 of 9)	13038	NM_001024134	69097		NM_001024134	ENSMUSG00000050747	Trim15	1810012B10Rik	tripartite motif-containing 15	protein-coding
719	chr15	64519344	64519588	+	5.10702	NA	Intergenic	Intergenic	-136547	NM_010026	13196		NM_010026	ENSMUSG00000022377	Asap1	DEF-1|Ddef1|PAP|mKIAA1249|s19	ArfGAP with SH3 domain, ankyrin repeat and PH domain1	protein-coding
1749	chr2	78566094	78566296	+	5.10702	NA	Intergenic	Intergenic	-302852	NM_009454	22193		NM_009454	ENSMUSG00000027011	Ube2e3	Ubce4|ubcM2	ubiquitin-conjugating enzyme E2E 3	protein-coding
5925	chr3	84435621	84435930	+	5.10702	NA	Intergenic	Intergenic	43716	NM_001205355	229474		NM_001033301	ENSMUSG00000041842	Fhdc1	6330505N24Rik|Gm126	FH2 domain containing 1	protein-coding
4734	chr6	127582778	127583041	+	5.10702	NA	intron (NM_001033464, intron 2 of 7)	intron (NM_001033464, intron 2 of 7)	21573	NM_001368877	381812		NM_001033464	ENSMUSG00000061414	Cracr2a	Efcab4b|Gm1073|Gm462	calcium release activated channel regulator 2A	protein-coding
791	chr5	129715506	129715719	+	5.10702	NA	intron (NM_001356957, intron 1 of 3)	CpG	115	NR_151584	66258		NM_025450	ENSMUSG00000034211	Mrps17	1810006P02Rik|Mprs17	mitochondrial ribosomal protein S17	protein-coding
5063	chr4	152107958	152108424	+	5.10702	NA	non-coding (NR_104381, exon 15 of 22)	non-coding (NR_104381, exon 15 of 22)	-7743	NM_001291010	85030		NM_033042	ENSMUSG00000024793	Tnfrsf25	APO-3|DDR3|DR3|LARD|TR3|TRAMP|Tnfrsf12|WSL-1|WSL-LR|Wsl	tumor necrosis factor receptor superfamily, member 25	protein-coding
5200	chr4	154335258	154335502	+	5.10702	NA	intron (NM_001291029, intron 10 of 15)	intron (NM_001291029, intron 10 of 15)	-35485	NM_001112744	230972		NM_001112744	ENSMUSG00000029032	Arhgef16	-	Rho guanine nucleotide exchange factor 16	protein-coding
5680	chr14	78060016	78060932	+	5.10553	NA	Intergenic	Intergenic	28533	NM_177629	219170		NM_177629	ENSMUSG00000045655	Fam216b	9330158N17	family with sequence similarity 216, member B	protein-coding
604	chr3	125363013	125363319	+	5.10339	NA	Intergenic	Intergenic	-40925	NM_022565	64580		NM_022565	ENSMUSG00000027971	Ndst4	4930439H17Rik	N-deacetylase/N-sulfotransferase (heparin glucosaminyl) 4	protein-coding
1825	chr10	14906399	14906642	+	5.10309	NA	Intergenic	Intergenic	146573	NM_008703	18101		NM_008703	ENSMUSG00000019865	Nmbr	-	neuromedin B receptor	protein-coding
1921	chr13	69823853	69824431	+	5.10309	NA	Intergenic	Intergenic	14260	NM_138596	28077		NM_138596	ENSMUSG00000021598	Med10	D13Wsu50e	mediator complex subunit 10	protein-coding
3101	chr18	79109512	79109763	+	5.10096	NA	5' UTR (NM_053099, exon 1 of 6)	5' UTR (NM_053099, exon 1 of 6)	807	NM_053099	240427		NM_053099	ENSMUSG00000024548	Setbp1	C130092E12|Seb|mKIAA0437	SET binding protein 1	protein-coding
740	chr15	67546793	67547270	+	5.10036	NA	Intergenic	Intergenic	320262	NR_045140	69334		NR_045140	ENSMUSG00000102069	1700012I11Rik	-	RIKEN cDNA 1700012I11 gene	ncRNA
1297	chr8	128057969	128058828	+	5.10036	NA	Intergenic	Intergenic	219827	NR_105822	102465212		NR_105822	ENSMUSG00000099326	Mir21c	Gm28013|mmu-mir-21c	microRNA 21c	ncRNA
1631	chr6	17578598	17578838	+	5.09725	NA	Intergenic	Intergenic	-58292	NM_007604	12343		NM_007604	ENSMUSG00000015733	Capza2	1110053K06Rik|Cappa2	capping actin protein of muscle Z-line subunit alpha 2	protein-coding
1667	chr6	24527368	24527635	+	5.09725	NA	promoter-TSS (NM_080847)	promoter-TSS (NM_080847)	25	NR_154219	68202		NM_026614	ENSMUSG00000023089	Ndufa5	2900002J19Rik|CI-13kD-B	NADH:ubiquinone oxidoreductase subunit A5	protein-coding
5139	chr17	30750940	30751193	+	5.09725	NA	intron (NM_013811, intron 53 of 92)	B4|SINE|B4	124130	NM_013811	13417		NM_013811	ENSMUSG00000033826	Dnah8	ATPase|Dnahc8|Hst6.7b|P1-Loop	dynein, axonemal, heavy chain 8	protein-coding
934	chr2	32430962	32431506	+	5.09725	NA	promoter-TSS (NM_001164358)	promoter-TSS (NM_001164358)	-83	NM_001362907	227731		NM_146118	ENSMUSG00000026819	Slc25a25	1110030N17Rik|MCSC|SCaMC-2|mKIAA1896	solute carrier family 25 (mitochondrial carrier, phosphate carrier), member 25	protein-coding
5392	chr5	36155013	36155260	+	5.09725	NA	intron (NM_030889, intron 2 of 26)	intron (NM_030889, intron 2 of 26)	-48885	NM_175249	76943		NM_175249	ENSMUSG00000043430	Psapl1	2310020A21Rik	prosaposin-like 1	protein-coding
5393	chr5	36230553	36230811	+	5.09725	NA	intron (NM_030889, intron 1 of 26)	intron (NM_030889, intron 1 of 26)	26661	NM_175249	76943		NM_175249	ENSMUSG00000043430	Psapl1	2310020A21Rik	prosaposin-like 1	protein-coding
5952	chr1	66983956	66984229	+	5.09725	NA	Intergenic	Intergenic	-39036	NM_021285	17901		NM_021285	ENSMUSG00000061816	Myl1	MLC1f|MLC3f|Mylf	myosin, light polypeptide 1	protein-coding
2138	chr13	72555335	72555570	+	5.09725	NA	Intergenic	Intergenic	73112	NR_030701	328287		NR_030701		Gm20554	D430050G20	predicted gene, 20554	ncRNA
6139	chr5	98940930	98941214	+	5.09725	NA	intron (NM_008926, intron 17 of 18)	intron (NM_008926, intron 17 of 18)	86657	NM_173404	110075		NM_173404	ENSMUSG00000029335	Bmp3	9530029I04Rik	bone morphogenetic protein 3	protein-coding
4503	chr6	112525420	112526086	+	5.09725	NA	Intergenic	L1MC5|LINE|L1	-35928	NM_001081147	18430		NM_001081147	ENSMUSG00000049112	Oxtr	OTR	oxytocin receptor	protein-coding
5328	chrX	113823123	113823363	+	5.09725	NA	intron (NM_001289734, intron 15 of 15)	intron (NM_001289734, intron 15 of 15)	524987	NM_033605	93837		NM_033605	ENSMUSG00000025592	Dach2	9430028N04Rik	dachshund family transcription factor 2	protein-coding
951	chr3	151418078	151418593	+	5.09725	NA	Intergenic	Intergenic	-19547	NM_133222	170757		NM_133222	ENSMUSG00000039167	Adgrl4	1110033N21Rik|ETL1|Eltd1|Etl	adhesion G protein-coupled receptor L4	protein-coding
3369	chr10	32879467	32879980	+	5.09372	NA	intron (NM_001025286, intron 1 of 3)	intron (NM_001025286, intron 1 of 3)	10192	NM_001013411	432450		NM_001013411	ENSMUSG00000069670	Nkain2	6330571D19Rik|Tcba1	Na+/K+ transporting ATPase interacting 2	protein-coding
5707	chr17	56153819	56154091	+	5.09372	NA	Intergenic	Intergenic	-8536	NM_025566	66443		NM_025566	ENSMUSG00000044469	Tnfaip8l1	2600017J23Rik|TIPE1	tumor necrosis factor, alpha-induced protein 8-like 1	protein-coding
5569	chr3	56864772	56865161	+	5.09372	NA	Intergenic	Intergenic	437022	NM_001355130	17112		NM_008536	ENSMUSG00000027800	Tm4sf1	L6|M3s1	transmembrane 4 superfamily member 1	protein-coding
6109	chr7	64688252	64688542	+	5.09372	NA	intron (NM_001291166, intron 3 of 14)	intron (NM_001291166, intron 3 of 14)	184643	NM_023239	66647		NM_023239	ENSMUSG00000070520	Nsmce3	5730494G16Rik|HCA4|Mageg1|Ndnl2|mage-g1	NSE3 homolog, SMC5-SMC6 complex component	protein-coding
1035	chr15	77214620	77214976	+	5.09372	NA	intron (NM_175387, intron 2 of 12)	intron (NM_175387, intron 2 of 12)	30810	NM_001358772	93686		NM_053104	ENSMUSG00000033565	Rbfox2	Fbm2|Fxh|Hrnbp2|Rbm9	RNA binding protein, fox-1 homolog (C. elegans) 2	protein-coding
4504	chr6	112618666	112619176	+	5.09372	NA	TTS (NM_001167730)	TTS (NM_001167730)	77727	NM_001381933	58186		NM_021385	ENSMUSG00000030254	Rad18	2810024C04Rik|Rad18sc	RAD18 E3 ubiquitin protein ligase	protein-coding
3021	chr11	112728276	112728490	+	5.09372	NA	Intergenic	Intergenic	-17027	NR_024085	217294		NM_146031	ENSMUSG00000041674	BC006965	-	cDNA sequence BC006965	ncRNA
2742	chr2	156635787	156635990	+	5.09372	NA	intron (NM_146128, intron 1 of 12)	L1MEc|LINE|L1	22191	NM_146128	228836		NM_146128	ENSMUSG00000061689	Dlgap4	DAP-4|DAP4|SAPAP-4|Sapap4|WBP16	DLG associated protein 4	protein-coding
5010	chr2	174225997	174226318	+	5.09372	NA	Intergenic	Intergenic	40968	NR_029646	723906		NR_029646	ENSMUSG00000065521	Mir296	Mirn296|mir-296|mmu-mir-296	microRNA 296	ncRNA
1452	chr6	12551172	12551941	+	5.09077	NA	intron (NM_001164805, intron 2 of 26)	intron (NM_001164805, intron 2 of 26)	197697	NM_001164805	330267		NM_001164805	ENSMUSG00000032625	Thsd7a	Gm837	thrombospondin, type I, domain containing 7A	protein-coding
5159	chr11	22554457	22554991	+	5.09077	NA	Intergenic	Intergenic	42441	NM_153596	103765		NM_153596	ENSMUSG00000049904	Tmem17	-	transmembrane protein 17	protein-coding
5976	chr1	7592482	7592726	+	5.08964	NA	Intergenic	L1Md_F3|LINE|L1	503684	NM_183028	319263		NM_183028	ENSMUSG00000051285	Pcmtd1	8430411F12Rik|A030012M09Rik	protein-L-isoaspartate (D-aspartate) O-methyltransferase domain containing 1	protein-coding
5431	chr7	30625937	30626252	+	5.08964	NA	promoter-TSS (NM_025628)	promoter-TSS (NM_025628)	20	NR_157092	110323		NM_025628	ENSMUSG00000036751	Cox6b1	2010000G05Rik|COX VIb-1|Cox6b	cytochrome c oxidase, subunit 6B1	protein-coding
1859	chr9	44417822	44418249	+	5.08964	NA	promoter-TSS (NM_201372)	promoter-TSS (NM_201372)	34	NM_201372	382073		NM_201372	ENSMUSG00000043923	Cenatac	Ccdc84|D630044F24Rik|Gm1114	centrosomal AT-AC splicing factor	protein-coding
1688	chr13	52675548	52675934	+	5.08964	NA	Intergenic	Intergenic	78859	NM_011518	20963		NM_011518	ENSMUSG00000021457	Syk	Sykb	spleen tyrosine kinase	protein-coding
1754	chr2	79215288	79215502	+	5.08964	NA	Intergenic	Intergenic	-40031	NM_010576	16401		NM_010576	ENSMUSG00000027009	Itga4	CD49D|Itga4B	integrin alpha 4	protein-coding
2958	chr9	115088453	115088721	+	5.08964	NA	intron (NM_148958, intron 3 of 11)	intron (NM_148958, intron 3 of 11)	110102	NM_148958	74486		NM_148958	ENSMUSG00000040875	Osbpl10	4933433D06Rik|C820004B04Rik|OPR-10|ORP-10	oxysterol binding protein-like 10	protein-coding
[truncated: 4,246 more rows]
