# Supplementary material for: Kdm6b-mediated epigenetic coordination of temporal precision during motor neuron differentiation
Source: EMBO Rep. 2026 May 26;27(13):3665–88. doi: 10.1038/s44319-026-00808-2 (PMC13354772; doi:10.1038/s44319-026-00808-2)
Supplement: Supplementary file 10 — Source data Fig. 4 [file 44319_2026_808_MOESM10_ESM.zip]

Archive with 15 entries (11 files):
- Source data Fig 4/
- Source data Fig 4/Fig 4A/
- Source data Fig 4/Fig 4A/D4H8peaksTargetGene.xls
- Source data Fig 4/Fig 4A/D4H8_GSKJ4_vs_D4H8_down P0.05.xlsx
- Source data Fig 4/Fig 4A/D4peaksTargetGene.xls
- Source data Fig 4/Fig 4A/D5peaksTargetGene.xls
- Source data Fig 4/Fig 4A/D5_GSKJ4_vs_D5_down p0.05.xls
- Source data Fig 4/Fig 4A/D6peaksTargetGene.xls
- Source data Fig 4/Fig 4A/D6_GSKJ4_vs_D6_down p0.05.xlsx
- Source data Fig 4/Fig 4B/
- Source data Fig 4/Fig 4B/D4H8GSKvsD4H8_Kdm6b target genes.xls
- Source data Fig 4/Fig 4B/D5GSKJ4vsD5_Kdm6b target genes.xls
- Source data Fig 4/Fig 4B/D6GSKJ4vsD6_Kdm6b target genes.xls
- Source data Fig 4/Fig 4D/
- Source data Fig 4/Fig 4D/D5 GSKJ4 IS quantification.xlsx
