# Supplementary material for: Kdm6b-mediated epigenetic coordination of temporal precision during motor neuron differentiation
Source: EMBO Rep. 2026 May 26;27(13):3665–88. doi: 10.1038/s44319-026-00808-2 (PMC13354772; doi:10.1038/s44319-026-00808-2)
Supplement: Supplementary file 10 — Source data Fig. 4 [file 44319_2026_808_MOESM10_ESM.zip › Source data Fig 4/Fig 4A/D4H8peaksTargetGene.xls]

0610005C13Rik
0610009B22Rik
0610009L18Rik
0610010F05Rik
0610010K14Rik
0610012G03Rik
0610039H22Rik
0610040F04Rik
1110004F10Rik
1110008P14Rik
1110020A21Rik
1110037F02Rik
1110038B12Rik
1110038F14Rik
1110059E24Rik
1190002N15Rik
1190005I06Rik
1190007I07Rik
1500009L16Rik
1500011B03Rik
1500011K16Rik
1600002H07Rik
1600020E01Rik
1700001D01Rik
1700001G17Rik
1700001O22Rik
1700003M07Rik
1700007F19Rik
1700007P06Rik
1700008O03Rik
1700010B08Rik
1700010I02Rik
1700012C14Rik
1700012D14Rik
1700012H19Rik
1700016C15Rik
1700016G22Rik
1700016H13Rik
1700017G19Rik
1700017J07Rik
1700017L05Rik
1700019E08Rik
1700019O17Rik
1700020D14Rik
1700020I14Rik
1700022H01Rik
1700024I08Rik
1700025G04Rik
1700025K24Rik
1700027A15Rik
1700028D13Rik
1700028E10Rik
1700028M03Rik
1700029N11Rik
1700030C10Rik
1700030F04Rik
1700030J22Rik
1700031P21Rik
1700034G24Rik
1700036G14Rik
1700037C18Rik
1700037H04Rik
1700041M19Rik
1700042O10Rik
1700044C05Rik
1700044K03Rik
1700045H11Rik
1700049E22Rik
1700052I22Rik
1700057H15Rik
1700061F12Rik
1700063D05Rik
1700065J18Rik
1700066J03Rik
1700067G17Rik
1700073E17Rik
1700083H02Rik
1700086O06Rik
1700092E19Rik
1700092K14Rik
1700094M24Rik
1700095B10Rik
1700096K18Rik
1700099I09Rik
1700100I10Rik
1700101O22Rik
1700108F19Rik
1700109I08Rik
1700109K24Rik
1700110C19Rik
1700112E06Rik
1700113A16Rik
1700113H08Rik
1700120C14Rik
1700122O11Rik
1700123M08Rik
1700123O20Rik
1700125G02Rik
1700128A07Rik
1700129C05Rik
1810006J02Rik
1810007C17Rik
1810009A15Rik
1810010D01Rik
1810011O10Rik
1810013L24Rik
1810014B01Rik
1810021B22Rik
1810022K09Rik
1810026B05Rik
1810041H14Rik
1810046K07Rik
1810055G02Rik
2010106C02Rik
2010109A12Rik
2010308F09Rik
2010320M18Rik
2210016L21Rik
2210408F21Rik
2210416O15Rik
2210420H20Rik
2300009A05Rik
2310005E17Rik
2310008N11Rik
2310010J17Rik
2310015A10Rik
2310022A10Rik
2310022B05Rik
2310040G24Rik
2310043L19Rik
2310057M21Rik
2410002F23Rik
2410006H16Rik
2410015M20Rik
2500004C02Rik
2610001J05Rik
2610005L07Rik
2610008E11Rik
2610016A17Rik
2610035D17Rik
2610035F20Rik
2610044O15Rik8
2610203C22Rik
2610206C17Rik
2610301B20Rik
2610306M01Rik
2610307P16Rik
2610318N02Rik
2610507I01Rik
2700038G22Rik
2700046A07Rik
2700049A03Rik
2700054A10Rik
2700069I18Rik
2810001G20Rik
2810002D19Rik
2810004N23Rik
2810006K23Rik
2810013P06Rik
2810025M15Rik
2810032G03Rik
2810049E08Rik
2810403A07Rik
2810408A11Rik
2810408I11Rik
2810410L24Rik
2810428I15Rik
2810454H06Rik
2810471M01Rik
2900009J06Rik
2900026A02Rik
2900057B20Rik
2900060B14Rik
2900076A07Rik
3010001F23Rik
3110009E18Rik
3110009F21Rik
3110021A11Rik
3110035E14Rik
3110039I08Rik
3110039M20Rik
3110040N11Rik
3110043O21Rik
3110045C21Rik
3110056K07Rik
3110099E03Rik
3300002I08Rik
3300005D01Rik
3632451O06Rik
4632404H12Rik
4632427E13Rik
4732490B19Rik
4732491K20Rik
4831440E17Rik
4833417C18Rik
4833418N02Rik
4833439L19Rik
4921509O07Rik
4921513I03Rik
4921525O09Rik
4921529L05Rik
4921531C22Rik
4921531P14Rik
4930405A10Rik
4930405L22Rik
4930405O22Rik
4930412B13Rik
4930413G21Rik
4930417O22Rik
4930427A07Rik
4930429D17Rik
4930433B08Rik
4930441J16Rik
4930445N18Rik
4930448I06Rik
4930449E01Rik
4930452G13Rik
4930453L07Rik
4930459C07Rik
4930463O16Rik
4930465K10Rik
4930467E23Rik
4930467K11Rik
4930469G21Rik
4930470H14Rik
4930474G06Rik
4930474N09Rik
4930480K23Rik
4930482G09Rik
4930483J18Rik
4930486I03Rik
4930487H11Rik
4930503O07Rik
4930504C09Rik
4930509K18Rik
4930515G01Rik
4930519H02Rik
4930522O17Rik
4930524C18Rik
4930526I15Rik
4930528A17Rik
4930532I03Rik
4930539J05Rik
4930542C21Rik
4930544G11Rik
4930547E14Rik
4930548K13Rik
4930550C17Rik
4930552P12Rik
4930554I06Rik
4930555B11Rik
4930555K05Rik
4930556M19Rik
4930557F10Rik
4930563E22Rik
4930563F08Rik
4930564D02Rik
4930565D16Rik
4930568E12Rik
4930568G15Rik
4930572O13Rik
4930577N17Rik
4930578M01Rik
4930579G24Rik
4930579K19Rik
4930583K01Rik
4930591E09Rik
4930593C16Rik
4931403E22Rik
4931406P16Rik
4931408C20Rik
4931414P19Rik
4931428F04Rik
4931429L15Rik
4932412D23Rik
4932413F04Rik
4932416H05Rik
4932438H23Rik
4932443I19Rik
4933402C06Rik
4933402J07Rik
4933405D12Rik
4933405L10Rik
4933406G16Rik
4933407K13Rik
4933407L21Rik
4933408N05Rik
4933413J09Rik
4933417G07Rik
4933421O10Rik
4933422A05Rik
4933424G05Rik
4933427D06Rik
4933430I17Rik
4933433G15Rik
4933433H22Rik
5031425E22Rik
5031434O11Rik
5031439G07Rik
5330413P13Rik
5330434G04Rik
5430402O13Rik
5430416N02Rik
5730412P04Rik
5730488B01Rik
5730508B09Rik
5730559C18Rik
5830417I10Rik
5830454E08Rik
5930412G12Rik
5930430L01Rik
6030440G07Rik
6030458C11Rik
6030471H07Rik
6430503K07Rik
6430548M08Rik
6430562O15Rik
6530403H02Rik
6820431F20Rik
7530416G11Rik
8430429K09Rik
9030617O03Rik
9030624J02Rik
9130011E15Rik
9130023H24Rik
9130024F11Rik
9130227L01Rik
9130401M01Rik
9230102K24Rik
9230110C19Rik
9330102E08Rik
9330117O12Rik
9330182O14Rik
9430014N10Rik
9430015G10Rik
9430038I01Rik
9430078K24Rik
9430091E24Rik
9530026P05Rik
9530051G07Rik
9530052E02Rik
9530059O14Rik
9630013K17Rik
9630028H03Rik
9930014A18Rik
9930021J03Rik
a
A130010J15Rik
A1bg
A230028O05Rik
A330069E16Rik
A330074K22Rik
A330076C08Rik
A330102I10Rik
A430046D13Rik
A430078I02Rik
A530006G24Rik
A530032D15Rik
A530072M11Rik
A630001G21Rik
A630089N07Rik
A730006G06Rik
A730008H23Rik
A730018C14Rik
A730056A06Rik
A730082K24Rik
A830009L08Rik
A930001A20Rik
A930007I19Rik
A930009A15Rik
A930011G23Rik
A930012L18Rik
A930018P22Rik
A930019D19Rik
A930024E05Rik
A930033H14Rik
AA388235
Aacs
Aaed1
Aamdc
Aamp
Aard
Aars
Aars2
Aasdh
Aatf
Abca13
Abca7
Abcb10
Abcb8
Abcb9
Abcc1
Abcc10
Abcc12
Abcc5
Abcd1
Abcd2
Abcd3
Abce1
Abcf1
Abcf2
Abhd1
Abhd10
Abhd11
Abhd12
Abhd12b
Abhd16a
Abhd17a
Abhd18
Abhd2
Abi1
Abl1
Ablim2
Abr
Abra
Abracl
Abt1
Abtb1
Abtb2
Acaa1a
Acaa2
Acacb
Acad11
Acad8
Acadl
Acadm
Acadsb
Acap3
Acat2
Acbd3
Acbd5
Accs
Acly
Aco1
Aco2
Acot11
Acot12
Acot6
Acot7
Acox1
Acp2
Acsf3
Acsl4
Acss2
Actb
Actl6a
Actn1
Actn4
Actr1a
Actr3
Actr5
Actr8
Acvr2a
Acvr2b
Acyp1
Acyp2
Adam10
Adam12
Adam17
Adam7
Adamts1
Adamts17
Adamts2
Adamts5
Adap2
Adar
Adck2
Add1
Add3
Adgrd1
Adgrg1
Adgrl1
Adgrl2
Adgrl4
Adgrv1
Adh4
Adh5
Adipor2
Adk
Adnp
Adnp2
Ado
Adra1a
Adra2b
Adrm1
Adsl
Adss
Aebp2
Aen
Afap1
Afap1l2
Afdn
Aff1
Aff3
Aff4
Afmid
Aftph
Agbl5
Agfg1
Agfg2
Aggf1
Agk
Agl
Ago1
Ago2
Ago3
Agpat4
Agpat5
Agpat9
Agr3
Agrn
Ahctf1
Ahcy
Ahcyl2
Ahi1
Ahr
Ahsa1
Ahsa2
AI464131
AI597479
AI846148
AI987944
Aida
Aig1
Aimp1
Aimp2
Aip
Ajap1
Ak2
Akap1
Akap10
Akap13
Akap17b
Akap2
Akap6
Akap8
Akip1
Akirin1
Akirin2
Akna
Akt1s1
Akt2
Akt3
Aktip
Alcam
Aldh16a1
Aldh18a1
Aldh3a2
Aldh4a1
Aldh9a1
Aldoa
Alg11
Alg12
Alg14
Alg2
Alkbh4
Alkbh5
Alkbh7
Alms1
Alox5ap
Aloxe3
Alpk1
Als2
Alyref2
Amacr
Amd1
Amer3
Ammecr1l
Amn1
Amotl1
Amotl2
Amz1
Amz2
Anapc10
Anapc11
Anapc13
Anapc15
Anapc16
Anapc4
Anapc5
Anapc7
Angel2
Angpt2
Angptl2
Angptl6
Ank
Ank2
Ank3
Ankfn1
Ankfy1
Ankhd1
Ankrd10
Ankrd12
Ankrd13c
Ankrd13d
Ankrd16
Ankrd17
Ankrd28
Ankrd33
Ankrd37
Ankrd50
Ankrd54
Ankrd55
Anln
Ano10
Ano2
Ano6
Ano9
Anp32a
Anp32e
Antxr1
Antxr2
Anxa5
Ap1b1
Ap1g1
Ap1m1
Ap1s1
Ap1s2
Ap2a1
Ap2b1
Ap2s1
Ap3b1
Ap3b2
Ap3m1
Ap3m2
Ap5b1
Ap5m1
Ap5s1
Ap5z1
Apaf1
Apba2
Apbb1
Apbb3
Apc
Apeh
Apex1
Aph1b
Aph1c
Api5
Apip
Apln
Aplp2
Apol7a
Apoo
Appbp2
Appl1
Appl2
Aptx
Aqp11
Aqp6
Aqp7
Araf
Arf2
Arf4
Arfgap2
Arfgap3
Arfip1
Arg1
Arglu1
Arhgap11a
Arhgap12
Arhgap15os
Arhgap17
Arhgap18
Arhgap23
Arhgap26
Arhgap28
Arhgap29
Arhgap31
Arhgap33
Arhgap35
Arhgap4
Arhgap42
Arhgap5
Arhgef10l
Arhgef17
Arhgef18
Arhgef2
Arhgef39
Arhgef4
Arhgef7
Arhgef9
Arid1a
Arid1b
Arid2
Arid3a
Arid3b
Arid5b
Arl15
Arl16
Arl2
Arl2bp
Arl4a
Arl4d
Arl5b
Arl6
Arl6ip1
Armc10
Armc6
Armc8
Armc9
Armcx1
Arntl
Arpc4
Arpc5
Arrb2
Arrdc1
Arrdc2
Arrdc3
Arrdc4
Art3
Art5
Arv1
Arvcf
Asah1
Asap1
Asap2
Asap3
Asb1
Asb4
Asb8
Ascc2
Ascl1
Asf1a
Asf1b
Ash2l
Asic2
Asl
Asna1
Asns
Asnsd1
Asph
Asphd2
Aspscr1
Asun
Asxl3
Atad1
Atad2
Atad2b
Atat1
Atcayos
Ate1
Atf1
Atf2
Atf3
Atf4
Atf6
Atf6b
Atf7
Atf7ip
Atg10
Atg101
Atg13
Atg16l2
Atg4a
Atg4b
Atg4c
Atg9a
Atic
Atl2
Atl3
Atm
Atoh1
Atoh8
Atp10a
Atp11b
Atp11c
Atp13a1
Atp1a1
Atp1b1
Atp1b2
Atp1b3
Atp2a2
Atp2b1
Atp5a1
Atp5d
Atp5g1
Atp5g2
Atp5g3
Atp5h
Atp5l
Atp6ap1
Atp6ap1l
Atp6ap2
Atp6v0a1
Atp6v0a2
Atp6v0c
Atp6v0d1
Atp6v1f
Atp6v1g1
Atp6v1h
Atp7a
Atp8a1
Atp9a
Atrnl1
Atxn2
Atxn2l
Atxn3
Atxn7l2
Atxn7l3
AU021063
AU022252
AU040320
AU041133
Aurka
Aurkb
Auts2
Avl9
Avpi1
AW146154
AW549877
Axin1
Axin2
AY358078
AY702102
Aym1
Azi2
Azin1
B020004C17Rik
B130034C11Rik
B230118H07Rik
B230119M05Rik
B230208H11Rik
B230216N24Rik
B230217C12Rik
B230217O12Rik
B230307C23Rik
B230311B06Rik
B230323A14Rik
B230354K17Rik
B2m
B330016D10Rik
B3galnt2
B3galt4
B3gat3
B3glct
B3gnt2
B3gnt4
B3gnt5
B3gntl1
B4galnt1
B4galt1
B4galt3
B4galt5
B930018H19Rik
B930025P03Rik
B930059L03Rik
B930092H01Rik
B9d1
B9d2
Baalc
Bace2
Bach1
Bach2
Bach2os
Bad
Bag1
Bag3
Bag4
Bag6
Bahcc1
Baiap2
Baiap2l1
Bambi
Bambi-ps1
Banp
Bard1
Barhl1
Barhl2
Basp1
Baz1b
Baz2a
Baz2b
BB218582
Bbc3
Bbox1
Bbs10
Bbs2
Bbs4
Bbx
BC003331
BC005537
BC022687
BC025920
BC026585
BC029214
BC030867
BC037704
BC048644
BC051142
BC051226
BC051665
BC052040
BC064078
BC068281
Bcam
Bcan
Bcar3
Bcas2
Bcas3
Bcas3os1
Bccip
Bcdin3d
Bche
Bckdha
Bcl10
Bcl2l1
Bcl2l11
Bcl2l12
Bcl2l13
Bcl2l14
Bcl6
Bcl7a
Bcl7b
Bcl7c
Bcl9
Bcl9l
Bclaf1
Bcor
Bcr
Bdkrb2
Bend3
Bend4
Bend5
Bet1l
Bex3
Bicc1
Bicd2
Bin1
Birc2
Birc5
Birc6
Blcap
Blm
Bloc1s4
Bloc1s5
Blvrb
Blzf1
Bmf
Bmp7
Bmper
Bmpr1a
Bmpr2
Bms1
Bnip2
Bnip3
Bnip3l
Bok
Bola1
Bora
Borcs5
Borcs6
Borcs8
Brat1
Brd2
Brd3
Brd7
Brf1
Bri3bp
Brinp2
Brinp3
Brip1
Brms1l
Brpf1
Brsk2
Brwd1
Bscl2
Bsdc1
Bsg
Btbd11
Btbd16
Btbd17
Btbd19
Btbd2
Btbd3
Btbd9
Btd
Btf3l4
Btg1
Btg2
Btg3
Btn1a1
Btn2a2
Btrc
Bub1b
Bub3
Bysl
Bzw1
Bzw2
C030013C21Rik
C030018K13Rik
C030034L19Rik
C130026L21Rik
C130046K22Rik
C130071C03Rik
C1d
C1qtnf6
C230014O12Rik
C230035I16Rik
C2cd2l
C2cd3
C2cd5
C330004P14Rik
C330006A16Rik
C330021F23Rik
C430002N11Rik
C530044C16Rik
C630043F03Rik
C730036E19Rik
C87436
C920006O11Rik
Cabp1
Cacfd1
Cacna1b
Cacna1c
Cacna2d1
Cacnb1
Cacnb2
Cacnb3
Cacng2
Cacng7
Cactin
Cacul1
Cacybp
Cadm1
Cadps
Cald1
Calm1
Calm2
Calm3
Calml3
Calr
Calu
Camk1g
Camk2d
Camk2n1
Camkk1
Caml
Camsap1
Camsap2
Camta1
Cand1
Cant1
Canx
Cap1
Cap2
Capn10
Capn15
Capn7
Caprin1
Caprin2
Capza2
Car14
Car8
Card19
Carm1
Carns1
Cars
Casc1
Casc3
Casc4
Cask
Casp6
Casp7
Casp8ap2
Casp9
Casq2
Casz1
Cat
Catsper2
Cbfa2t2
Cbfb
Cblb
Cbll1
Cbr4
Cbwd1
Cbx2
Cbx5
Cbx8
Cc2d2a
Ccar1
Ccar2
Ccdc102a
Ccdc115
Ccdc117
Ccdc12
Ccdc122
Ccdc124
Ccdc126
Ccdc130
Ccdc134
Ccdc138
Ccdc142
Ccdc148
Ccdc150
Ccdc159
Ccdc171
Ccdc174
Ccdc18
Ccdc182
Ccdc184
Ccdc187
Ccdc189
Ccdc191
Ccdc25
Ccdc28a
Ccdc28b
Ccdc33
Ccdc34
Ccdc34os
Ccdc40
Ccdc42
Ccdc51
Ccdc57
Ccdc58
Ccdc62
Ccdc64
Ccdc66
Ccdc71l
Ccdc85b
Ccdc85c
Ccdc88a
Ccdc88b
Ccdc88c
Ccdc9
Ccdc90b
Ccdc91
Ccdc94
Ccdc96
Ccdc97
Ccin
Ccl27a
Ccl28
Ccm2
Ccna2
Ccnc
Ccnd1
Ccne1
Ccne2
Ccnf
Ccng1
Ccng2
Ccnj
Ccnjl
Ccnk
Ccnl1
Ccnt1
Ccny
Ccpg1
Ccr1
Ccr4
Ccr7
Ccser2
Cct2
Cct6b
Cd151
Cd164
Cd180
Cd248
Cd24a
Cd2bp2
Cd300a
Cd300lg
Cd320
Cd36
Cd37
Cd3eap
Cd47
Cd81
Cd83
Cdan1
Cdc14a
Cdc14b
Cdc20
Cdc25a
Cdc25b
Cdc25c
Cdc27
Cdc34
Cdc42bpb
Cdc42bpg
Cdc42ep4
Cdc42se2
Cdc7
Cdca2
Cdca4
Cdca5
Cdca7
Cdcp2
Cdh10
Cdh11
Cdh13
Cdh2
Cdh20
Cdh22
Cdh6
Cdh7
Cdhr3
Cdip1
Cdipt
Cdk1
Cdk12
Cdk13
Cdk15
Cdk16
Cdk19
Cdk2
Cdk20
Cdk2ap1
Cdk2ap2
Cdk4
Cdk5
Cdk5r1
Cdk5rap1
Cdk5rap2
Cdk5rap3
Cdk8
Cdkal1
Cdkl2
Cdkl4
Cdkl5
Cdkn1b
Cdkn1c
Cdkn2a
Cdkn2aip
Cdkn2c
Cdkn2d
Cdnf
Cdon
Cdpf1
Cdr2
Cdt1
Cdv3
Cdx2
Cdyl
Cdyl2
Cebpb
Cecr2
Cela3a
Celf1
Celf2
Celf4
Celf6
Celrr
Celsr1
Celsr2
Celsr3
Cenpc1
Cenpf
Cenph
Cenpj
Cenpm
Cenpn
Cenpo
Cenpu
Cep112
Cep120
Cep128
Cep131
Cep135
Cep152
Cep162
Cep19
Cep250
Cep295
Cep350
Cep41
Cep55
Cep57
Cep57l1
Cep70
Cep72
Cep83os
Cep85
Cep89
Cep97
Cercam
Cerkl
Cers2
Cetn3
Cfap100
Cfap126
Cfap45
Cfap58
Cfap61
Cfl1
Cfl2
Cflar
Cftr
Cgn
Cgrrf1
Chac1
Chaf1a
Chaf1b
Chchd3
Chchd6
Chchd7
Chd2
Chd3
Chd4
Chd6
Chd7
Chd8
Chd9
Chek1
Cherp
Chgb
Chic2
Chka
Chkb
Chl1
Chm
Chmp4b
Chn1
Chn2
Chpf
Chrac1
Chrm2
Chrm4
Chrna10
Chrna4
Chrna7
Chrnb4
Chst11
Chst12
Chst8
Chsy1
Chtf18
Chtf8
Chtop
Churc1
Ciart
Cib1
Cic
Cipc
Cirbp
Cisd2
Cisd3
Cited1
Cited2
Cited4
Ckap2
Ckb
Cklf
Ckmt1
Cks2
Clasp1
Clasp2
Clcc1
Clcn3
Clcn4
Cldn11
Cldn22
Cldn34c1
Cldn34d
Cldn4
Cldn9
Cldnd1
Clec11a
Clic1
Clic4
Clip2
Clip4
Clk1
Clk2-scamp3
Clk3
Clk4
Clmn
Clmp
Cln3
Cln5
Cln8
Clnk
Clock
Clp1
Clpb
Clpp
Clptm1
Clspn
Clstn1
Clstn2
Cltc
Cluh
Clvs1
Cmpk1
Cmpk2
Cmtr2
Cnbp
Cndp2
Cnep1r1
Cngb3
Cnn3
Cnnm2
Cnnm3
Cnot1
Cnot11
Cnot3
Cnot4
Cnot7
Cnot8
Cnot9
Cnppd1
Cnpy2
Cnpy3
Cnpy4
Cnr1
Cntn2
Cntn4
Cntn5
Cntn6
Cntnap2
Cntrl
Coa6
Coa7
Cobl
Cog1
Cog3
Cog4
Col13a1
Col14a1
Col18a1
Col19a1
Col1a2
Col25a1
Col2a1
Col4a2
Col4a3
Col4a4
Col8a1
Colgalt1
Commd3
Commd6
Commd9
Cope
Copg1
Cops3
Cops4
Cops5
Cops7a
Cops8
Copz1
Coq10a
Coq10b
Coq3
Coq4
Coq7
Coq8a
Coq8b
Coro1c
Coro2b
Coro6
Coro7
Cox14
Cox16
Cox18
Cox20
Cox5a
Cox6a1
Cox6b2
Cox7a2l
Cox7c
Cox8a
Cpd
Cpe
Cpeb2
Cpeb4
Cplx2
Cpm
Cpn1
Cpne2
Cps1
Cpsf2
Cpsf7
Cpt1c
Cpvl
Cpxm1
Cr1l
Cr2
Crabp1
Crabp2
Cracr2a
Cradd
Crat
Crb2
Crbn
Creb1
Creb3l1
Creb3l2
Creb5
Crebl2
Crebrf
Creld1
Crem
Crhr1
Crim1
Crip2
Cript
Crk
Crkl
Crlf2
Crnde
Crocc
Crot
Crtc2
Cry1
Cry2
Crygs
Cryzl1
Csde1
Cse1l
Csf2ra
Csgalnact2
Csnk1a1
Csnk1d
Csnk1g1
Csnk1g2
Csnk1g3
Csnk2a1
Csnka2ip
Cspg5
Cspp1
Csrnp2
Csrnp3
Csrp1
Csrp2
Csrp3
Cstad
Cstf2
Cstf2t
Cstf3
Cstl1
Ctbp1
Ctc1
Ctcf
Ctdp1
Ctdsp1
Ctdsp2
Ctdspl
Ctgf
Cth
Ctnna2
Ctnna3
Ctnnbip1
Ctnnd2
Ctns
Ctps
Ctr9
Ctsb
Ctsd
Ctse
Ctsf
Ctsl
Cttnbp2nl
Cuedc1
Cuedc2
Cul1
Cul2
Cul4b
Cul5
Cuta
Cutc
Cux1
Cwc15
Cwc22
Cwf19l2
Cxcl12
Cxcr4
Cxxc4
Cxxc5
Cyb561a3
Cyb561d1
Cyb5d2
Cyb5r1
Cyb5r3
Cyb5rl
Cyhr1
Cyld
Cyp1b1
Cyp20a1
Cyp26b1
Cyp2j5
Cyp2r1
Cyp2u1
Cyp46a1
Cyp4b1
Cyp51
Cypt12
Cysrt1
Cyth2
Cyth3
D030024E09Rik
D030040B21Rik
D030045P18Rik
D030056L22Rik
D11Wsu47e
D17Wsu92e
D230030E09Rik
D2hgdh
D330041H03Rik
D330050G23Rik
D3Ertd751e
D430041D05Rik
D5Ertd579e
D630010B17Rik
D630013N20Rik
D630033O11Rik
D630045J12Rik
D6Wsu163e
D730050B12Rik
D830013O20Rik
D830031N03Rik
D930015E06Rik
D930028M14Rik
D930032P07Rik
Daam1
Dach1
Dach2
Dact1
Dact3
Dad1
Dag1
Dancr
Dap
Dap3
Dapk1
Dapk3
Dars
Dars2
Dazap2
Dbp
Dbpht2
Dbt
Dbx1
Dcaf11
Dcaf13
Dcaf15
Dcaf7
Dcbld2
Dcc
Dcdc2c
Dck
Dclk1
Dclk2
Dclre1b
Dcp1b
Dcpp3
Dctd
Dctn4
Dctpp1
Dcun1d3
Dcun1d4
Dcx
Dda1
Ddah2
Ddb1
Ddc
Ddhd1
Ddhd2
Ddit4
Ddost
Ddr1
Ddrgk1
Ddt
Ddx11
Ddx17
Ddx18
Ddx20
Ddx21
Ddx23
Ddx24
Ddx28
Ddx31
Ddx39
Ddx39b
Ddx3x
Ddx42
Ddx5
Ddx50
Ddx54
Ddx59
Dedd
Dedd2
Def8
Defb29
Degs1
Dennd1a
Dennd4a
Dennd4c
Dennd5b
Dennd6a
Dennd6b
Depdc1b
Dera
Derl1
Desi2
Det1
Dgat1
Dgat2
Dgcr2
Dgcr8
Dgkh
Dguok
Dhcr24
Dhcr7
Dhdds
Dhodh
Dhps
Dhrs3
Dhrs4
Dhx30
Dhx32
Dhx35
Dhx38
Dhx40
Dhx8
Dhx9
Diablo
Diaph1
Diaph2
Diaph3
Dicer1
Dido1
Dimt1
Dip2b
Dip2c
Dis3l
Disp1
Dixdc1
Dkk2
Dlc1
Dlec1
Dleu2
Dleu7
Dlg1
Dlg2
Dlg3
Dlg4
Dlk1
Dll1
Dll3
Dll4
Dlx1
Dmap1
Dmd
Dmrta2
Dmtf1
Dmwd
Dmxl1
Dmxl2
Dnaaf5
Dnah2
Dnah7b
Dnah7c
Dnah9
Dnaja1
Dnajb1
Dnajb12
Dnajb2
Dnajb3
Dnajb5
Dnajb9
Dnajc1
Dnajc13
Dnajc14
Dnajc16
Dnajc19
Dnajc24
Dnajc27
Dnajc3
Dnajc5
Dnajc7
Dnal4
Dnlz
Dnm1l
Dnm2
Dnm3os
Dnmbp
Dnmt1
Dnmt3aos
Dnpep
Dock4
Dock6
Dock9
Dohh
Dok5
Dolk
Dolpp1
Dopey2
Dot1l
Dpagt1
Dpcd
Dpf3
Dph3
Dph5
Dph6
Dpp3
Dpp9
Dpy30
Dpyd
Dpysl3
Dpysl4
Dpysl5
Drap1
Drg1
Dscr3
Dse
Dst
Dstn
Dstyk
Dtnbp1
Dtwd1
Dtwd2
Dtx3l
Dtx4
Dubr
Dupd1
Dus3l
Dusp1
Dusp10
Dusp11
Dusp14
Dusp16
Dusp18
Dusp23
Dusp26
Dusp28
Dusp4
Dusp5
Dusp6
Dusp7
Dut
Dvl3
Dym
Dync1li1
Dynll1
Dynll2
Dynlrb1
Dynlrb2
Dynlt1a
Dynlt1b
Dynlt1c
Dynlt3
Dyrk1a
Dyrk1b
Dyrk2
Dzip1
Dzip3
E030018B13Rik
E030019B13Rik
E030025P04Rik
E030044B06Rik
E130018N17Rik
E130307A14Rik
E130311K13Rik
E2f1
E2f2
E2f3
E2f6
E2f7
E2f8
E330011O21Rik
E4f1
Eaf2
Eapp
Ear10
Ear7
Ebag9
Ebf1
Ebf2
Ebf3
Ebf4
Ebp
Ece1
Ece2
Echdc3
Echs1
Eci1
Ecsit
Eda
Edc3
Edem1
Edem3
Edil3
Ednra
Ednrb
Edrf1
Eea1
Eed
Eef1a1
Eef1akmt1
Eef1d
Eef1e1
Eef1g
Eef2
Eef2kmt
Eepd1
Efcab11
Efcab12
Efcab14
Efcab2
Efcab7
Efcc1
Efna5
Efnb2
Efnb3
Efr3b
Efs
Eftud2
Egf
Egfl7
Egln2
Egln3
Egr1
Egr2
Ehbp1
Ehd1
Ehd3
Ehmt1
Eif1
Eif2ak1
Eif2ak3
Eif2ak4
Eif2b2
Eif2b3
Eif2b4
Eif2s1
Eif2s3x
Eif3b
Eif3d
Eif3f
Eif3m
Eif4a1
Eif4a2
Eif4a3
Eif4b
Eif4e
Eif4e3
Eif4ebp1
Eif4enif1
Eif4g2
Eif4g3
Eif5
Eif5a
Elavl3
Elavl4
Eldr
Elf2
Elf3
Elfn1
Elk1
Ell
Ell2
Elmo1
Elmo2
Elmod1
Elmod2
Elmsan1
Eloa
Elob
Eloc
Elof1
Elovl3
Elovl5
Elovl7
Elp5
Elp6
Emc7
Emd
Emg1
Eml1
Eml2
Eml5
Eml6
Emp3
Emsy
Enah
Enc1
Endod1
Endog
Endov
Engase
Enho
Eno1
Eno4
Enox2
Enpp6
Ensa
Entpd6
Entpd7
Eny2
Ep300
Ep400
Epb41l4a
Epb41l4aos
Epb41l5
Epc1
Epc2
Epcam
Epg5
Epha10
Epha3
Epha5
Epha7
Ephb2
Ephb3
Ephb4
Ephx4
Epm2aip1
Epop
Eprs
Eps15
Erap1
Erbin
Ercc1
Ercc5
Ercc6
Ercc6l
Ercc6l2
Erdr1
Ergic3
Erh
Eri2
Eri3
Erich2
Ermard
Ermn
Ern1
Ern2
Ero1lb
Esd
Esm1
Esr2
Esrra
Esrrb
Esyt1
Esyt2
Etf1
Etfa
Etfb
Etfbkmt
Etl4
Etnk1
Etohd2
Ets1
Ets2
Etv1
Etv3
Etv4
Etv5
Etv6
Eva1b
Evi5
Evi5l
Evl
Exd1
Exd2
Exoc2
Exoc6b
Exoc7
Exosc6
Exosc8
Exosc9
Ext1
Extl2
Eya1
Eya2
Ezh2
Ezr
F2r
F2rl2
F830045P16Rik
F8a
Faap100
Faap20
Fabp5
Fabp6
Fadd
Fads1
Fads2
Faf1
Faf2
Fahd1
Faim
Fam102a
Fam103a1
Fam105a
Fam110a
Fam110b
Fam114a2
Fam117b
Fam118a
Fam120b
Fam120c
Fam129b
Fam131a
Fam133b
Fam134b
Fam134c
Fam135a
Fam135b
Fam136a
Fam13b
Fam149b
Fam151b
Fam159a
Fam160a2
Fam160b1
Fam160b2
Fam161a
Fam161b
Fam163a
Fam167a
Fam168a
Fam168b
Fam171a1
Fam173b
Fam174b
Fam178a
Fam179b
Fam181b
Fam188b
Fam192a
Fam193a
Fam19a1
Fam19a2
Fam19a5
Fam208a
Fam20b
Fam210a
Fam210b
Fam213b
Fam214a
Fam214b
Fam219a
Fam219b
Fam221a
Fam222b
Fam227a
Fam228b
Fam234a
Fam35a
Fam43a
Fam46a
Fam46b
Fam49b
Fam53a
Fam53c
Fam60a
Fam63a
Fam64a
Fam69a
Fam71e1
Fam71f2
Fam72a
Fam76a
Fam83d
Fam8a1
Fam92b
Fam98a
Fam98c
Fanca
Fancb
Fancc
Fancg
Fanci
Fancl
Far1
Farp2
Fars2
Farsb
Fasn
Fastk
Fastkd2
Fat1
Fat3
Fat4
Fbl
Fbln2
Fbrsl1
Fbxl12
Fbxl14
Fbxl15
Fbxl16
Fbxl19
Fbxl2
Fbxl20
Fbxl7
Fbxo11
Fbxo16
Fbxo22
Fbxo25
Fbxo28
Fbxo30
Fbxo31
Fbxo32
Fbxo33
Fbxo36
Fbxo38
Fbxo44
Fbxo46
Fbxo47
Fbxo5
Fbxo6
Fbxo8
Fbxo9
Fbxw11
Fbxw7
Fcho2
Fchsd2
Fcnb
Fdft1
Fdx1l
Fdxacb1
Fdxr
Fech
Fem1a
Fem1b
Fem1c
Fendrr
Fer
Fermt2
Fez1
Fez2
Fgd2
Fgd4
Fgf11
Fgf12
Fgfbp3
Fgfr1
Fgfr1op
Fgfr2
Fgfr3
Fgfr4
Fggy
Fh1
Fhdc1
Fhitos
Fhl4
Fhod3
Ficd
Fig4
Fign
Fignl1
Fignl2
Filip1l
Fip1l1
Fis1
Fiz1
Fjx1
Fkbp1a
Fkbp2
Fkbp3
Fkbp5
Fktn
Flcn
Flii
Flnb
Flnc
Flrt3
Flywch2
Fmc1
Fmn1
Fmnl1
Fmnl2
Fmnl3
Fmo4
Fn1
Fnbp1l
Fnbp4
Fndc3b
Fnip1
Fnip2
Fntb
Fopnl
Fos
Fosb
Fosl2
Foxa1
Foxb1
Foxd1
Foxd3
Foxi3
Foxj2
Foxk1
Foxn3
Foxn4
Foxo1
Foxo3
Foxo6
Foxp1
Foxp2
Foxp4
Foxred1
Foxred2
Fpgs
Fra10ac1
Frat1
Frat2
Frmd4a
Frmd4b
Frmd6
Frs2
Fryl
Fscn1
Fsip1
Fstl3
Fstl4
Fth1
Ftl1
Fto
Ftsj1
Ftx
Fubp1
Fubp3
Fuca1
Fundc1
Fus
Fut8
Fuz
Fxn
Fxr2
Fxyd2
Fyco1
Fyn
Fzd1
Fzd2
Fzd3
Fzd4
Fzd7
Fzd8
Fzd9
Fzr1
G0s2
G3bp1
G3bp2
G530011O06Rik
G630071F17Rik
G730013B05Rik
Gaa
Gab1
Gab2
Gabarap
Gabpa
Gabpb1
Gabrb3
Gabrg2
Gadd45a
Gadd45b
Gadd45g
Galc
Galk2
Galns
Galnt18
Galnt2
Galr3
Gamt
Gan
Ganab
Gap43
Gapdh
Garem1
Garnl3
Gas1
Gas2l1
Gas5
Gata4
Gatad2a
Gatb
Gatc
Gatm
Gatsl2
Gba
Gbe1
Gbf1
Gbx2
Gcat
Gclc
Gcsh
Gdi2
Gdpd5
Gemin2
Gemin5
Gemin6
Gen1
Gene Name
Get4
Gfod1
Gfpt1
Gfra1
Gga1
Gga3
Ggct
Ggn
Ggnbp2
Ggps1
Ghitm
Ghr
Ghrh
Gid4
Gin1
Gins1
Gins2
Gipc1
Git1
Git2
Gja1
Gk
Glb1l2
Glcci1
Glg1
Gli1
Gli3
Glipr2
Glis2
Glis3
Glmn
Glo1
Glra1
Glrx5
Gls
Gls2
Glt1d1
Gltscr2
Glul
Glyctk
Glyr1
Gm10033
Gm10046
Gm10125
Gm10416
Gm10421
Gm10433
Gm10440
Gm10466
Gm10509
Gm10510
Gm10549
Gm10578
Gm10584
Gm10635
Gm10636
Gm10637
Gm10649
Gm10677
Gm10785
Gm10787
Gm10789
Gm10791
Gm10845
Gm10941
Gm11266
Gm11351
Gm11426
Gm11437
Gm11468
Gm11487
Gm11681
Gm11733
Gm12070
Gm12108
Gm12128
Gm12530
Gm12669
Gm12830
Gm12866
Gm13090
Gm13286
Gm13375
Gm13490
Gm13544
Gm13582
Gm13752
Gm14023
Gm14092
Gm14207
Gm14461
Gm14486
Gm14634
Gm15348
Gm15401
Gm15408
Gm15413
Gm15417
Gm15441
Gm15446
Gm15506
Gm15545
Gm15663
Gm15698
Gm15772
Gm15800
Gm1600
Gm16159
Gm16291
Gm16386
Gm16432
Gm1653
Gm16675
Gm16701
Gm16740
Gm16845
Gm16863
Gm16897
Gm17019
Gm1720
Gm17644
Gm17746
Gm17750
Gm17769
Gm1821
Gm1968
Gm1976
Gm19782
Gm19784
Gm20110
Gm20125
Gm20139
Gm20187
Gm20268
Gm20491
Gm20604
Gm20740
Gm20753
Gm20758
Gm20877
Gm20939
Gm21119
Gm21944
Gm21992
Gm23450
Gm2447
Gm2516
Gm2518
Gm2694
Gm2897
Gm28979
Gm29508
Gm29684
Gm29685
Gm29687
Gm2a
Gm30731
Gm31763
Gm32168
Gm32856
Gm32921
Gm34637
Gm35135
Gm3636
Gm3716
Gm38403
Gm38404
Gm38407
Gm38413
Gm38509
Gm4251
Gm4265
Gm4285
Gm4489
Gm4532
Gm4832
Gm4925
Gm4951
Gm5089
Gm5091
Gm5092
Gm5136
Gm5420
Gm5424
Gm5458
Gm5464
Gm5475
Gm5523
Gm5544
Gm5607
Gm572
Gm5860
Gm614
Gm6260
Gm6402
Gm6578
Gm6634
Gm6639
Gm6642
Gm6644
Gm6710
Gm6712
Gm6787
Gm6878
Gm7134
Gm7244
Gm7325
Gm765
Gm7827
Gm8096
Gm815
Gm8179
Gm839
Gm8579
Gm9159
Gm960
Gm9731
Gm9758
Gm9776
Gm9866
Gmds
Gmeb2
Gmfb
Gmip
Gmnn
Gna11
Gna12
Gna13
Gna14
Gnai1
Gnai2
Gnas
Gnat1
Gnaz
Gnb2
Gng2
Gng7
Gng8
Gnl3l
Gnmt
Golga3
Golga5
Golga7
Golim4
Golm1
Golph3l
Gopc
Gorab
Gosr1
Got1
Gpank1
Gpat4
Gpatch11
Gpatch2l
Gpatch8
Gpbp1
Gpbp1l1
Gpc1
Gpc2
Gpc6
Gpcpd1
Gpd1l
Gpd2
Gphn
Gpm6a
Gpn3
Gpr1
Gpr108
Gpr12
Gpr142
Gpr155
Gpr157
Gpr19
Gpr26
Gpr68
Gpr84
Gpr85
Gprasp2
Gpsm1
Gpsm2
Gpsm3
Gpt2
Gpx4
Gpx5
Gpx6
Gramd1a
Gramd1b
Gramd3
Grb2
Grb7
Grcc10
Greb1l
Grem2
Grid1
Grifin
Grik3
Grik4
Grin3a
Gripap1
Grk3
Grk5
Grk6
Grm7
Grn
Grpel1
Gse1
Gsg1l
Gsk3a
Gsk3b
Gss
Gstm1
Gstm7
Gstp1
Gstt2
Gstz1
Gtdc1
Gtf2a1
Gtf2e1
Gtf2f1
Gtf2h4
Gtf2i
Gtf2ird2
Gtf3c1
Gtf3c2
Gtf3c5
Gtf3c6
Gtpbp1
Gtpbp2
Gtpbp4
Gtpbp6
Gt(ROSA)26Sor
Gtse1
Gucd1
Gucy2e
Gxylt1
H13
H2afv
H2afx
H2afy
H2afy2
H2afz
H2al1j
H2-DMb2
H2-Ke6
H3f3a
H3f3b
H6pd
Haao
Hacd1
Hacd2
Hadh
Haghl
Halr1
Hap1
Haus1
Haus2
Haus4
Haus7
Haus8
Hax1
Hbp1
Hcfc1
Hcn4
Hcrt
Hdac1
Hdac11
Hdac2
Hdac4
Hdac5
Hdac6
Hdac8
Hddc2
Hdgfrp2
Hdhd2
Hdlbp
Hdx
Heatr1
Heatr5a
Heatr6
Hectd2
Hecw2
Heg1
Herc2
Herpud1
Herpud2
Hes1
Hes5
Hes6
Hes7
Hexb
Hexdc
Hexim1
Hexim2
Hey1
Hey2
Hfe2
Hgd
Hhat
Hhex
Hhip
Hibch
Hic2
Hif1a
Higd1a
Higd2a
Hilpda
Hint2
Hint3
Hip1
Hipk2
Hira
Hirip3
Hist1h1a
Hist1h1b
Hist1h1d
Hist1h1e
Hist1h2ae
Hist1h2ah
Hist1h2ak
Hist1h2an
Hist1h2bb
Hist1h2be
Hist1h2bl
Hist1h2bm
Hist1h3a
Hist1h3b
Hist1h3d
Hist1h3e
Hist1h3f
Hist1h3h
Hist1h4a
Hist1h4h
Hist1h4j
Hist1h4k
Hist2h2aa2
Hist2h2ab
Hist2h2bb
Hist2h2be
Hist2h4
Hist3h2a
Hist3h2ba
Hist4h4
Hivep1
Hk1
Hk2
Hk3
Hmbs
Hmg20a
Hmg20b
Hmga1
Hmga2-ps1
Hmgb1
Hmgb2
Hmgb3
Hmgcs1
Hmgn1
Hmgn2
Hmgn5
Hmgxb4
Hmx3
Hn1
Hn1l
Hnf1b
Hnrnpa0
Hnrnpa1
Hnrnpa2b1
Hnrnpa3
Hnrnpab
Hnrnpc
Hnrnpd
Hnrnpdl
Hnrnpf
Hnrnph1
Hnrnph3
Hnrnpk
Hnrnpl
Hnrnpll
Hnrnpm
Hnrnpr
Hnrnpul1
Hnrnpul2
Homer1
Homer3
Homez
Hook2
Hoxa1
Hoxa2
Hoxa5
Hoxb5os
Hoxc4
Hoxc5
Hpcal1
Hpcal4
Hpdl
Hpf1
Hps1
Hps3
Hps5
Hrc
Hrh4
Hs1bp3
Hs3st3b1
Hs6st1
Hscb
Hsd17b12
Hsd17b14
Hsd17b3
Hsdl1
Hsp90aa1
Hsp90ab1
Hspa13
Hspa1b
Hspa2
Hspa4
Hspa5
Hspa8
Hspa9
Hspb1
Hspbp1
Hspe1
Hspg2
Hsph1
Htatip2
Htatsf1
Htr3b
Htra2
Htt
Hunk
Huwe1
Hyal2
Hymai
Hyou1
Iba57
Ibtk
Ica1
Ice1
Icmt
Icos
Id1
Id2
Id3
Id4
Idh1
Idh2
Idh3a
Idh3g
Idi1
Ier2
Ier5
Ier5l
Iffo1
Iffo2
Ifnar1
Ifnar2
Ifngr1
Ifnk
Ifrd2
Ift122
Ift140
Ift27
Ift52
Ift80
Ift81
Ift88
Igdcc3
Igf1r
Igf2bp1
Igf2bp3
Igfbp2
Igfbp5
Igfbpl1
Igsf3
Igsf9
Ik
Ikbkap
Ikbke
Il12b
Il12rb1
Il1rapl2
Il20rb
Il21
Il3ra
Il4ra
Il6st
Ilf2
Ilf3
Ilvbl
Immt
Imp3
Impa2
Impact
Impdh2
Inafm1
Incenp
Ing1
Ing2
Ing3
Ing4
Ing5
Inip
Ino80
Ino80c
Ino80dos
Inpp4a
Inpp5a
Inpp5f
Ins1
Insc
Insig1
Insig2
Insm1
Insr
Ints10
Ints2
Ints3
Ints6
Ints6l
Ints7
Ints8
Ints9
Invs
Ip6k1
Ip6k2
Ipo13
Ipo5
Ipo7
Ipo9
Ippk
Iqca
Iqcb1
Iqcd
Iqch
Iqgap1
Iqsec1
Irak1
Irak1bp1
Irf1
Irf2
Irf2bp2
Irf2bpl
Irf8
Irgm1
Irgq
Irs1
Irx1
Irx3
Isl1
Isoc2a
Ispd
Ist1
Isx
Isy1
Itfg1
Itfg2
Itga1
Itgav
Itgb1
Itgb6
Itgb8
Itpkc
Itpr1
Itpr2
Itprip
Itsn1
Iws1
Izumo4
Jade1
Jade3
Jag1
Jam2
Jam3
Jarid2
Jkamp
Jmjd1c
Josd2
Jpx
Jtb
Jun
Junb
Jund
Kalrn
Kank1
Kansl1
Kansl1l
Kansl2
Kat2a
Kat5
Kat6a
Kat6b
Kat7
Kat8
Katna1
Katnal1
Katnal2
Katnb1
Katnbl1
Kazald1
Kazn
Kbtbd13
Kbtbd3
Kbtbd7
Kbtbd8
Kcna4
Kcnc1
Kcnc3
Kcnd3
Kcne1
Kcng4
Kcnh2
Kcnh7
Kcnip4
Kcnj1
Kcnj10
Kcnj2
Kcnk12
Kcnmb4os1
Kcnn1
Kcnn2
Kcnq1
Kcnq1ot1
Kctd1
Kctd11
Kctd12
Kctd13
Kctd15
Kctd16
Kctd17
Kctd21
Kctd3
Kctd5
Kctd6
Kctd7
Kdm1b
Kdm2a
Kdm3a
Kdm4a
Kdm4b
Kdm4c
Kdm5a
Kdm5b
Kdm5c
Kdm6a
Kdm6b
Kdm7a
Kdm8
Kdsr
Khdrbs1
Khdrbs3
Khnyn
Khsrp
Kif11
Kif13a
Kif13b
Kif16b
Kif18a
Kif18b
Kif1a
Kif1b
Kif20a
Kif21a
Kif21b
Kif23
Kif24
Kif26a
Kif2b
Kif2c
Kif5c
Kif6
Kifc1
Kifc5b
Kin
Kitl
Kiz
Klc1
Klc2
Klf10
Klf11
Klf12
Klf13
Klf16
Klf3
Klf4
Klf6
Klf7
Klhdc10
Klhdc4
Klhdc7a
Klhdc8a
Klhdc9
Klhl1
Klhl13
Klhl15
Klhl18
Klhl2
Klhl21
Klhl24
Klhl25
Klhl26
Klhl31
Klhl35
Klhl36
Klhl41
Klhl5
Klhl7
Klhl9
Kmt2a
Kmt2d
Kmt5a
Kmt5b
Kmt5c
Knl1
Knop1
Kpna2
Kpna3
Kpna6
Kpnb1
Kptn
Kras
Kri1
Krit1
Krr1
Krt10
Krt8
Ksr1
Kyat3
Kynu
L2hgdh
L3mbtl3
Lacc1
Lace1
Lactb
Lag3
Lama5
Lamb2
Lamc1
Lamp2
Lamtor1
Lancl2
Lap3
Laptm4a
Laptm4b
Large1
Larp1
Larp1b
Larp4
Larp7
Lars
Lars2
Las1l
Lasp1
Lats2
Layn
Lbh
Lbr
Lbx1
Lca5
Lclat1
Lcorl
Ldb1
Ldhal6b
Ldhb
Ldlr
Ldlrad3
Lemd2
Leng1
Leng8
Leo1
Leprot
Letm1
Letm2
Letmd1
Lfng
Lgalsl
Lgmn
Lgr4
Lhcgr
Lhfpl2
Lhpp
Lhx2
Lhx4
Lifr
Lilr4b
Lima1
Limch1
Limd1
Limd2
Limk1
Limk2
Lims1
Lin28a
Lin28b
Lin52
Lins1
Lipe
Litaf
Lix1l
Lman2
Lman2l
Lmbr1l
Lmf1
Lmln
Lmna
Lmnb1
Lmod3
Lmx1b
Lncbate1
Lncpint
Lnpep
Lnx2
LOC100043315
LOC100505025
LOC100861615
LOC100862268
LOC102634401
LOC102640359
LOC105245869
LOC666331
Lockd
Lonp1
Lonp2
Lonrf1
Lonrf2
Lpar4
Lpar6
Lpcat1
Lpcat3
Lpcat4
Lpin1
Lpp
Lrba
Lrch4
Lrfn3
Lrfn4
Lrif1
Lrig1
Lrig2
Lrig3
Lrp1
Lrp10
Lrp11
Lrp12
Lrp3
Lrp4
Lrp6
Lrp8
Lrpprc
Lrr1
Lrrc1
Lrrc14
Lrrc2
Lrrc20
Lrrc24
Lrrc27
Lrrc28
Lrrc3
Lrrc36
Lrrc41
Lrrc42
Lrrc48
Lrrc49
Lrrc4c
Lrrc51
Lrrc57
Lrrc58
Lrrc61
Lrrc63
Lrrc74a
Lrrc75a
Lrrc8b
Lrrc9
Lrrtm1
Lrrtm3
Lrrtm4
Lrtm1
Lsg1
Lsm11
Lsm14a
Lsm14b
Lsm4
Lsm5
Lsm8
Ltbp1
Ltbp2
Ltbp4
Luc7l
Luc7l2
Lurap1l
Ly6c2
Lyplal1
Lyrm1
Lyrm5
Lyrm7
Lysmd3
Lyst
Lztr1
Lzts1
Lzts2
Lzts3
M6pr
Macrod1
Macrod2
Mad1l1
Mad2l1bp
Mad2l2
Madd
Maea
Maf1
Mafb
Maff
Mageb3
Maged2
Magi1
Magi3
Magohb
Malat1
Malt1
Maml1
Maml2
Maml3
Mamstr
Man1c1
Man2c1os
Manbal
Manea
Manf
Map1a
Map1b
Map1lc3a
Map1lc3b
Map2
Map2k1
Map2k2
Map2k4
Map2k5
Map2k7
Map3k11
Map3k12
Map3k13
Map3k14
Map3k3
Map3k6
Map3k7
Map3k9
Map4
Map4k3
Map6
Map7d1
Mapk1
Mapk12
Mapk14
Mapk1ip1
Mapk1ip1l
Mapk4
Mapk6
Mapk7
Mapk8
Mapk9
Mapkapk2
Mapkbp1
Mapre1
Mapre2
Mapre3
Mapt
March10
March3
March8
Marcks
Mark2
Mars
Marveld2
Masp1
Mastl
Mat2a
Mat2b
Mavs
Max
Maz
Mbd2
Mbd3
Mbd5
Mbnl2
Mboat2
Mbtps1
Mc2r
Mcc
Mccc1
Mcee
Mcf2l
Mcm10
Mcm3
Mcm5
Mcm7
Mcm9
Mcoln1
Mcoln2
Mcph1
Mcts1
Mcts2
Mdc1
Mdh2
Mdk
Mdm1
Mdm2
Mdn1
Mdrl
Me2
Me3
Mea1
Meaf6
Mecom
Mecp2
Med1
Med11
Med12l
Med13
Med14
Med16
Med17
Med21
Med25
Med26
Med28
Med30
Med4
Med9os
Mef2c
Mef2d
Meg3
Megf8
Megf9
Meis1
Meis2
Meis3
Melk
Men1
Mepce
Mesdc1
Mesdc2
Metap1
Metap1d
Mettl1
Mettl14
Mettl17
Mettl18
Mettl2
Mettl23
Mettl25
Mettl26
Mettl3
Mettl4
Mex3a
Mex3b
Mex3c
Mfap3l
Mfap4
Mff
Mfge8
Mfng
Mfsd10
Mfsd2a
Mfsd3
Mfsd4b1
Mfsd5
Mfsd7b
Mfsd7c
Mfsd8
Mga
Mgat1
Mgat4b
Mgat4c
Mgat5
Mgea5
Mgst2
Mgst3
Miat
Mib1
Mib2
Mical3
Micall2
Micu1
Midn
Mief1
Mief2
Mier1
Mier3
Mif
Miga2
Miip
Mink1
Minos1
Mios
Mir101c
Mir10a
Mir1191b
Mir124-2hg
Mir124a-1
Mir124a-2
Mir124a-3
Mir125b-1
Mir125b-2
Mir130a
Mir135a-2
Mir145a
Mir148a
Mir152
Mir17
Mir181a-1
Mir181a-2
Mir181b-1
Mir181c
Mir184
Mir1893
Mir1894
Mir1895
Mir1901
Mir1903
Mir1931
Mir1938
Mir193a
Mir193b
Mir1945
Mir1953
Mir1957a
Mir1981
Mir1983
Mir204
Mir210
Mir214
Mir216b
Mir218-2
Mir219a-1
Mir219a-2
Mir219b
Mir21a
Mir21c
Mir22hg
Mir23a
Mir26b
Mir28c
Mir297-1
Mir3066
Mir3072
Mir3075
Mir3079
Mir3081
Mir3089
Mir3099
Mir3103
Mir3109
Mir3569
Mir378a
Mir378b
Mir378c
Mir3960
Mir3966
Mir3970
Mir466d
Mir466f-4
Mir466h
Mir466j
Mir467f
Mir484
Mir488
Mir496b
Mir5106
Mir5118
Mir5125
Mir5127
Mir5129
Mir5130
Mir5133
Mir5623
Mir6337
Mir6341
Mir6343
Mir6348
Mir6352
Mir6354
Mir6356
Mir6364
Mir6368
Mir6378
Mir6384
Mir6390
Mir6393
Mir6394
Mir6395
Mir6405
Mir6406
Mir6413
Mir6538
Mir6540
Mir6541
Mir6546
Mir669e
Mir671
Mir674
Mir684-1
Mir691
Mir6921
Mir692-2
Mir6935
Mir694
Mir6959
Mir6976
Mir6979
Mir7000
Mir7012
Mir7034
Mir704
Mir7046
Mir7071
Mir7072
Mir7090
Mir7094-2
Mir713
Mir721
Mir7213
Mir7214
Mir7223
Mir7224
Mir7227
Mir7240
Mir760
Mir763
Mir7648
Mir7662
Mir7668
Mir770
Mir7k
Mir8095
Mir8099-1
Mir8102
Mir8109
Mir879
Mir92b
Mir9-3hg
Mir99ahg
Mir99b
Mirlet7a-1
Mirlet7i
Mis12
Mki67
Mkks
Mknk2
Mkrn1
Mlec
Mlf2
Mllt1
Mllt10
Mllt3
Mlst8
Mlxip
Mmaa
Mmab
Mmadhc
Mmd
Mmel1
Mmgt2
Mmp15
Mmrn1
Mms19
Mms22l
Mn1
Mnd1
Mnt
Mnx1
Mob1a
Mob1b
Mob4
Mobp
Mocs2
Mog
Mogs
Mon1b
Morc1
Morc3
Morf4l1
Morf4l2
Morn3
Mospd3
Moxd1
Mpc2
Mpdu1
Mphosph6
Mphosph8
Mphosph9
Mplkip
Mpnd
Mpp2
Mpp5
Mpp6
Mpp7
Mpped2
Mpst
Mpv17l
Mpv17l2
Mpzl1
Mpzl3
Mre11a
Mreg
Mrfap1
Mrgprb5
Mrgpre
Mrnip
Mroh5
Mrpl11
Mrpl12
Mrpl15
Mrpl17
Mrpl2
Mrpl27
Mrpl3
Mrpl33
Mrpl37
Mrpl41
Mrpl44
Mrpl46
Mrpl48
Mrpl49
Mrpl50
Mrpl54
Mrpl57
Mrps10
Mrps14
Mrps15
Mrps23
Mrps27
Mrps28
Mrps30
Mrps33
Mrps35
Mrps36
Msantd2
Msantd3
Msantd4
Msh2
Msh3
Msh5
Msi1
Msi2
Msl1
Msl2
Msn
Msra
Msx3
Mt2
Mta2
Mtag2
Mtch1
Mtch2
Mtcl1
Mtcp1
Mtdh
Mterf2
Mterf3
Mtf1
Mtf2
Mtfmt
Mtfp1
Mtfr1l
Mthfd1
Mthfd1l
Mthfd2
Mtmr10
Mtmr12
Mtmr14
Mtmr3
Mtmr4
Mtmr6
Mtmr7
Mtr
Mtrf1l
Mtrr
Mtss1
Mturn
Mtx1
Mtx2
Mtx3
Mum1
Mus81
Mut
Mvb12b
Mvd
Mvk
Mx2
Mxd1
Mxd3
Mxd4
Mxi1
Mxra7
Myadm
Myb
Mybbp1a
Mybl2
Myc
Mycbp
Mycbp2
Mycl
Mycn
Myeov2
Myh10
Myh13
Myh9
Myl12a
Myl12b
Myl6
Myl9
Mylip
Mylk
Mylpf
Mynn
Myo10
Myo16
Myo1b
Myo1e
Myo3a
Myo3b
Myo6
Myo9a
Myocd
Myof
Myom2
Myoz1
Mypop
Myt1
Myt1l
Mzf1
N4bp2l2
N6amt1
Naa11
Naa16
Naa35
Naa38
Naa40
Naa50
Naa60
Naaladl2
Nabp1
Nabp2
Nadk
Nadk2
Nadsyn1
Nagk
Nampt
Nans
Nap1l1
Nap1l4
Napa
Napb
Napepld
Napg
Narf
Nars2
Nasp
Nat10
Natd1
Nav2
Nav3
Naxd
Nbeal1
Nbn
Nbr1
Ncam1
Ncam2
Ncapd2
Ncapd3
Ncaph2
Ncbp3
Nck1
Nck2
Nckap5
Ncl
Ncln
Ncoa2
Ncoa3
Ncoa7
Ncor2
Ncstn
Ndc1
Ndc80
Ndel1
Ndfip1
Ndnl2
Ndrg3
Ndst1
Ndufa12
Ndufa13
Ndufa4
Ndufa6
Ndufa7
Ndufaf3
Ndufaf4
Ndufaf8
Ndufb2
Ndufb4
Ndufb7
Ndufb9
Ndufc1
Ndufs1
Ndufs2
Ndufs5
Ndufs8
Ndufv1
Ndufv2
Ndufv3
Neat1
Necap1
Nectin1
Nectin2
Nectin3
Nedd4
Nedd4l
Nedd8
Nedd9
Nefl
Nefm
Neil1
Nek1
Nek11
Nek2
Nek3
Nek6
Nek7
Nek8
Nek9
Nelfa
Nelfb
Nemp1
Nemp2
Nepro
Nes
Neu1
Neu3
Neu4
Neurod4
Neurog1
Nf2
Nfasc
Nfat5
Nfatc2ip
Nfatc3
Nfatc4
Nfe2l1
Nfe2l2
Nfia
Nfil3
Nfkb2
Nfkbia
Nfrkb
Nfxl1
Nfyc
Ngdn
Ngly1
Nhlh2
Nhlrc1
Nhlrc2
Nhlrc3
Nhp2
Nhs
Nhsl1
Nhsl2
Nin
Nipa2
Nipal3
Nipbl
Nipsnap3b
Nisch
Nkain1
Nkain4
Nkapl
Nkiras1
Nktr
Nkx2-2
Nkx2-2os
Nkx2-9
Nkx6-1
Nlgn3
Nlk
Nlrp1c-ps
Nlrp4f
Nme2
Nme5
Nmnat2
Nmral1
Nmt1
Nmt2
Nnmt
Nnt
Noct
Nol10
Nol4l
Nol6
Nol7
Nolc1
Nom1
Nono
Nop14
Nop2
Nop58
Nosip
Nostrin
Notch1
Nova1
Nova2
Noxa1
Npas3
Npas4
Npc1
Npc2
Npffr2
Nphp3
Npm2
Npr2
Nps
Npsr1
Npy
Nr1d2
Nr1h2
Nr1h3
Nr1h4
Nr2c1
Nr2c2
Nr2f1
Nr2f2
Nr2f6
Nr4a3
Nr5a2
Nr6a1
Nradd
Nrap
Nrarp
Nras
Nrbf2
Nrbp1
Nrd1
Nrde2
Nrep
Nrf1
Nrg1
Nrip1
Nrp2
Nrxn2
Nrxn3
Nsd1
Nsl1
Nsmaf
Nsmce4a
Nsun2
Nsun3
Nsun4
Nsun6
Nt5c1a
Nt5c2
Nt5c3
Nt5dc3
Ntan1
Nthl1
Ntmt1
Ntn1
Ntn5
Ntrk1
Ntrk2
Ntrk3
Nuak2
Nub1
Nubp1
Nubp2
Nucb1
Nucb2
Nucks1
Nudcd2
Nudt1
Nudt14
Nudt16
Nudt18
Nudt19
Nudt3
Nudt4
Nudt5
Nudt7
Nudt8
Nudt9
Nuf2
Nufip1
Nufip2
Numb
Numbl
Nup107
Nup153
Nup155
Nup205
Nup210
Nup50
Nup54
Nup62
Nup85
Nup93
Nupl2
Nupr1l
Nus1
Nutf2
Nxn
Nxpe2
Nxph1
Nxt1
Nyx
Oacyl
Oard1
Oat
Oaz1
Obfc1
Obscn
Ocel1
Ociad1
Ociad2
Odc1
Odf2
Odf2l
Ofcc1
Ofd1
Ogdh
Ogfod1
Ogfod2
Ogfr
Ogg1
Ogt
Oip5
Ola1
Olfm2
Olfm3
Olfml2b
Olfml3
Olfr1344
Olfr1372-ps1
Olfr1423
Olfr513
Olfr726
Olfr750
Olfr827
Olig1
Olig2
Olig3
Oma1
Onecut3
Opa1
Opa3
Opn3
Optn
Oraov1
Orc6
Osbp
Osbpl11
Osbpl1a
Osbpl2
Osbpl3
Osbpl6
Osbpl8
Osbpl9
Oscp1
Oser1
Osgin1
Ost4
Ostc
Otol1
Otub1
Otub2
Otud4
Otud5
Otud6b
Otx2os1
Ovca2
Oxa1l
Oxsr1
P2rx4
P2rx6
P2ry1
P2ry12
P3h4
P4hb
Pa2g4
Pabpc1
Pabpc5
Pabpc6
Pabpn1
Pabpn1l
Pacs2
Pacsin1
Pacsin2
Paf1
Pafah1b1
Pafah1b2
Pafah1b3
Pag1
Pagr1a
Pah
Paip2
Paip2b
Palld
Palm2
Pan2
Pan3
Pank1
Pank2
Pank3
Pank4
Pantr1
Paox
Papd7
Papola
Pappa
Papss1
Paqr3
Paqr4
Pard3
Pard3b
Pard6a
Pard6b
Pard6g
Parg
Park2
Parp16
Parp3
Parp8
Parva
Pask
Patz1
Paupar
Pax6
Pax8
Pax9
Paxip1
Pbx1
Pbx3
Pbx4
Pbxip1
Pcbd1
Pcbp3
Pcbp4
Pcca
Pccb
Pcdh1
Pcdh17
Pcdh18
Pcdh20
Pcdh8
Pcdh9
Pcdhb1
Pcdhga1
Pcdhgc3
Pced1a
Pcf11
Pcgf1
Pcgf2
Pcid2
Pcif1
Pck1
Pck2
Pcm1
Pcmtd1
Pcna
Pcnt
Pcnx4
Pcsk5
Pcx
Pcyox1
Pcyox1l
Pdap1
Pdcd10
Pdcd4
Pdcl
Pdcl3
Pde4a
Pde4b
Pde4dip
Pde5a
Pde6d
Pdha2
Pdhb
Pdia4
Pdk1
Pdk2
Pdlim5
Pdlim7
Pdp2
Pdpk1
Pdpn
Pds5a
Pdss2
Pdzd7
Pdzd8
Pdzrn3
Pdzrn4
Peak1
Pebp1
Pebp4
Pecr
Pef1
Peg12
Peg3
Peli2
Pelo
Pelp1
Pemt
Per1
Per2
Pes1
Pex10
Pex12
Pex14
Pex16
Pex2
Pex7
Pfdn4
Pfkfb2
Pfkfb4
Pfkl
Pfkp
Pgam1
Pgap1
Pgap2
Pgap3
Pgbd5
Pgd
Pgghg
Pgls
Pgm2
Pgp
Pgpep1
Pgpep1l
Pgrmc2
Phactr4
Phax
Phb
Phc1
Phc2
Phc3
Phf12
Phf13
Phf19
Phf20
Phf21a
Phf21b
Phf23
Phf3
Phf7
Phf8
Phip
Phka2
Phkg2
Phldb2
Phlpp2
Phox2b
Phpt1
Phrf1
Phtf1os
Phtf2
Phyhip
Phyhipl
Phykpl
Pi4kb
Pias1
Pias3
Pias4
Piga
Pigl
Pigm
Pigp
Pigs
Pigt
Pigu
Pigv
Pigyl
Pigz
Pik3c2a
Pik3c2b
Pik3c3
Pik3cb
Pik3cd
Pik3ip1
Pik3r1
Pik3r3
Pim1
Pim3
Pin1
Pin4
Pink1
Pinx1
Pip5k1a
Pip5k1c
Pisd
Pisd-ps1
Pisd-ps2
Pitpnc1
Pitpnm2
Pja2
Pkd1
Pkdcc
Pkia
Pkig
Pkm
Pkn2
Pknox1
Pknox2
Pla2g6
Plaa
Plag1
Platr22
Platr26
Platr5
Platr8
Plb1
Plbd2
Plcd1
Plcg1
Plcl1
Plcl2
Plekha1
Plekha5
Plekha8
Plekhb1
Plekhb2
Plekhf2
Plekhg2
Plekhh3
Plekhj1
Plekhm1
Plekhm3
Plekho2
Plk2
Plk3
Plod1
Plod2
Plod3
Plpp1
Plpp2
Plpp3
Plpp5
Plppr2
Plrg1
Plscr3
Plxdc1
Plxna2
Plxna4
Plxnb1
Pm20d2
Pmepa1
Pmf1
Pmm1
Pmp22
Pmpcb
Pms1
Pmvk
Pnma2
Pnmal2
Pnn
Pnp
Pnpla6
Pnpla8
Pnrc1
Pnrc2
Poc1a
Poc1b
Poc5
Podxl
Pofut1
Pofut2
Pogz
Pola2
Pold1
Pold2
Pold3
Pole2
Pole4
Polg
Polk
Polm
Poln
Polr1a
Polr1e
Polr2a
Polr2b
Polr2c
Polr2d
Polr2h
Polr2i
Polr3b
Polr3d
Polr3f
Polr3g
Polr3gl
Polr3h
Polr3k
Pom121l2
Pomc
Pomk
Pon1
Pon2
Pop7
Popdc3
Por
Pou2f1
Pou3f2
Pou5f1-rs5
Pou6f1
Ppan
Ppard
Ppat
Ppcdc
Ppdpf
Ppfia1
Ppfibp1
Ppia
Ppib
Ppie
Ppil3
Ppil6
Ppm1a
Ppm1f
Ppm1g
Ppm1h
Ppm1k
Ppm1l
Ppox
Ppp1ca
Ppp1cb
Ppp1r10
Ppp1r12a
Ppp1r12b
Ppp1r12c
Ppp1r13b
Ppp1r14a
Ppp1r14b
Ppp1r15a
Ppp1r15b
Ppp1r17
Ppp1r1c
Ppp1r2
Ppp1r21
Ppp1r37
Ppp1r3b
Ppp1r3c
Ppp1r3e
Ppp1r3f
Ppp1r9a
Ppp2r1a
Ppp2r2a
Ppp2r2b
Ppp2r3a
Ppp2r3c
Ppp2r5a
Ppp2r5b
Ppp2r5c
Ppp2r5d
Ppp2r5e
Ppp3ca
Ppp4c
Ppp4r1
Ppp4r1l-ps
Ppp4r4
Ppp6r1
Ppp6r3
Pprc1
Ppwd1
Pqbp1
Pqlc1
Pradc1
Prag1
Pramef8
Prc1
Prcc
Prcd
Prcp
Prdm1
Prdm4
Prdm8
Prdm9
Prdx1
Prdx6
Prep
Prepl
Prex1
Prkab2
Prkaca
Prkag1
Prkag2
Prkar1a
Prkcd
Prkce
Prkci
Prkcsh
Prkcz
Prkd1
Prkdc
Prkra
Prkx
Prl5a1
Prl8a8
Prmt5
Prmt7
Prmt8
Prmt9
Proca1
Prom1
Prorsd1
Pros1
Prosc
Proser2
Proser3
Prox1
Prox2
Prpf18
Prpf3
Prpf39
Prpf4
Prpf40a
Prpf4b
Prpf8
Prps1l3
Prpsap1
Prpsap2
Prr12
Prr14
Prr16
Prr3
Prr33
Prr5
Prr7
Prrc2a
Prrc2b
Prrc2c
Prrg3
Prrt3
Prss42
Prss52
Prtg
Prx
Psap
Psapl1
Psat1
Psd2
Psd3
Psip1
Psma2
Psma3
Psma6
Psma7
Psmb1
Psmb3
Psmb5
Psmb7
Psmc3
Psmc3ip
Psmc4
Psmc5
Psmc6
Psmd1
Psmd11
Psmd14
Psmd2
Psmd3
Psmd5
Psmd7
Psmd8
Psme2
Psmg2
Psmg4
Pspc1
Psph
Psrc1
Pstk
Ptbp1
Ptcd2
Ptch1
Ptch2
Ptchd2
Ptdss2
Pten
Ptf1aos
Ptges2
Ptges3
Ptgr1
Ptgr2
Pth1r
Ptma
Ptms
Ptn
Ptov1
Ptp4a1
Ptp4a3
Ptpa
Ptpn12
Ptpn13
Ptpn14
Ptpn2
Ptpn3
Ptpn9
Ptprd
Ptprg
Ptprk
Ptprs
Ptprz1
Pts
Puf60
Pum1
Pum2
Pum3
Pura
Pus10
Pus3
Pwwp2a
Pxdn
Pxn
Pxt1
Pycr1
Pycr2
Pycrl
Pygo1
Pygo2
Pym1
Pyroxd1
Pyurf
Qars
Qdpr
Qk
Qpctl
Qsox1
Qtrt1
R3hdm2
Rab10
Rab10os
Rab11b
Rab11fip4os1
Rab11fip5
Rab13
Rab14
Rab15
Rab18
Rab1a
Rab1b
Rab24
Rab28
Rab29
Rab2a
Rab2b
Rab33b
Rab34
Rab36
Rab39
Rab3d
Rab40b
Rab40c
Rab43
Rab4a
Rab4b
Rab5a
Rab5b
Rab5c
Rab6a
Rab8a
Rab8b
Rab9
Rabac1
Rabep2
Rabepk
Rabgap1
Rabggta
Rabif
Rabl2
Rac3
Rack1
Rad18
Rad23a
Rad23b
Rad50
Rad54l2
Rae1
Rag2
Rai1
Rala
Ralbp1
Ralgapa2
Ralgps2
Raly
Ran
Ranbp1
Ranbp10
Ranbp17
Ranbp2
Ranbp3
Rangap1
Rap1a
Rap1b
Rap1gap
Rap1gap2
Rap2a
Rap2b
Rapgef1
Rapgef2
Rapgef3
Rara
Rarb
Rars
Rasa1
Rasa2
Rasa3
Rasal1
Rasal2
Rasip1
Rasl10b
Rasl11b
Rassf1
Rassf4
Rassf7
Rassf8
Rassf9
Raver1
Rb1
Rb1cc1
Rbbp4
Rbbp7
Rbbp8
Rbck1
Rbfa
Rbfox2
Rbfox3
Rbl1
Rbm10
Rbm12
Rbm15
Rbm18
Rbm22
Rbm24
Rbm25
Rbm27
Rbm33
Rbm38
Rbm39
Rbm3os
Rbm4
Rbm48
Rbm4b
Rbm5
Rbm8a
Rbmx
Rbp7
Rbpj
Rbpms
Rbx1
Rc3h1
Rcan1
Rcan2
Rcan3
Rcbtb1
Rcbtb2
Rcc1l
Rccd1
Rchy1
Rcl1
Rcn1
Rcn2
Rcn3
Rcor1
Rcor2
Rdh14
Rdm1
Rdx
Reck
Redrum
Reep6
Rel
Rela
Relb
Rell1
Relt
Renbp
Repin1
Rere
Rest
Ret
Rexo1
Rexo4
Rfc4
Rfesd
Rfpl4b
Rftn1
Rfwd3
Rfx1
Rfx2
Rfx3
Rfx5
Rfx8
Rgag4
Rgl1
Rgl2
Rgmb
Rgs12
Rgs2
Rgs3
Rgs8
Rgs9bp
Rhbdd1
Rhbdd3
Rhbdl3
Rheb
Rhebl1
Rhob
Rhobtb2
Rhoc
Rhoq
Rhot1
Rhot2
Rhpn2
Rian
Ric3
Ric8b
Rilp
Rilpl1
Rimbp3
Rimklb
Rims2
Riok1
Riok2
Ripply3
Rit1
Rlf
Rmdn3
Rmi2
Rmnd5a
Rmrp
Rmst
Rn45s
Rn4.5s
Rnaseh1
Rnaseh2b
Rnd2
Rnd3
Rnf10
Rnf103
Rnf122
Rnf126
Rnf13
Rnf138
Rnf14
Rnf144b
Rnf145
Rnf146
Rnf149
Rnf157
Rnf165
Rnf167
Rnf170
Rnf181
Rnf19b
Rnf20
Rnf217
Rnf220
Rnf24
Rnf34
Rnf38
Rnf4
Rnf44
Rnf5
Rnf6
Rnft1
Rnft2
Rnh1
Rnls
Rnpc3
Rnu11
Rnu12
Robo1
Robo2
Rock1
Rogdi
Romo1
Rora
Rorb
Rpa1
Rpa2
Rpain
Rpap1
Rpap3
Rpf1
Rpf2
Rpl10
Rpl13
Rpl13a
Rpl14
Rpl17
Rpl18a
Rpl21
Rpl22
Rpl22l1
Rpl27
Rpl27a
Rpl29
Rpl3
Rpl31
Rpl32
Rpl34
Rpl35a
Rpl37
Rpl37a
Rpl38
Rpl39
Rpl41
Rpl5
Rpl6
Rpl7
Rpl9
Rplp0
Rplp1
Rplp2
Rpn1
Rpn2
Rpp14
Rpp25l
Rpp38
Rpp40
Rprd1a
Rprd1b
Rprd2
Rprm
Rps14
Rps16
Rps19
Rps21
Rps23
Rps24
Rps26
Rps27a
Rps28
Rps29
Rps5
Rps6ka1
Rps6ka2
Rps6ka3
Rps6ka5
Rps6kb2
Rps7
Rps9
Rptor
Rraga
Rragd
Rras
Rras2
Rrbp1
Rreb1
Rrm1
Rrm2
Rrm2b
Rrp15
Rsad1
Rsbn1
Rsbn1l
Rslcan18
Rsph3a
Rsph3b
Rsrc2
Rsrp1
Rsu1
Rtf1
Rtkn2
Rtn1
Rtn3
Rtn4ip1
Rundc1
Rundc3a
Rundc3b
Runx1t1
Rusc1
Ruvbl2
Rwdd1
Rwdd2a
Rwdd3
Rxrb
Rybp
S100a10
S100pbp
S1pr1
S1pr5
Saal1
Sac3d1
Sacm1l
Sacs
Sae1
Safb
Sall1
Sall2
Sall4
Samd4b
Sap130
Sap30
Sap30bp
Sap30l
Sapcd2
Saraf
Sarm1
Sarnp
Sars
Sars2
Sart3
Sash1
Sass6
Sat1
Satl1
Saysd1
Sbk1
Sbno1
Sbspon
Sc5d
Scaf1
Scaf8
Scai
Scamp2
Scamp4
Scand1
Scaper
Scarf2
Scd1
Scd2
Scd3
Scg5
Schip1
Scmh1
Scml4
Scn1a
Scn2a
Scn8a
Sco1
Sco2
Scoc
Scpep1
Scrg1
Scrn1
Scrt1
Scrt2
Scube1
Scube3
Scyl1
Scyl3
Sdad1
Sdc1
Sdc4
Sdccag8
Sde2
Sdf2
Sdf2l1
Sdf4
Sdhaf1
Sdhaf3
Sdhaf4
Sdk2
Sec11a
Sec11c
Sec14l1
Sec16a
Sec22c
Sec23a
Sec23b
Sec24c
Sec61a1
Sec61a2
Sec61g
Sec62
Seh1l
Sel1l
Selenof
Selenoh
Selenoi
Selenos
Selenow
Sema3b
Sema3c
Sema3d
Sema3f
Sema4b
Sema4c
Sema5b
Sema6a
Sema6c
Sema6d
Senp2
Senp3
Senp7
Senp8
Sephs1
Sephs2
Sept10
Sept11
Sept5
Sept7
Sept8
Sept9
Serac1
Serf2
Serinc1
Serinc2
Serinc3
Serinc5
Serp1
Serpinf1
Serping1
Serpinh1
Sertad1
Sertad2
Sertad3
Sesn2
Sesn3
Set
Setbp1
Setd1a
Setd1b
Setd2
Setd4
Setd7
Setdb1
Setdb2-phf11c
Setmar
Setx
Sf1
Sf3a3
Sf3b1
Sf3b2
Sf3b4
Sfi1
Sfmbt1
Sfpq
Sfr1
Sfrp1
Sfswap
Sft2d3
Sfxn2
Sfxn3
Sfxn5
Sgca
Sgcd
Sgf29
Sgms1
Sgol1
Sgsm1
Sgsm2
Sgta
Sh2b1
Sh2b2
Sh2b3
Sh2d1a
Sh2d5
Sh2d7
Sh3bp4
Sh3bp5l
Sh3gl1
Sh3glb1
Sh3pxd2a
Sh3rf1
Sh3rf3
Shank2
Shb
Shc1
Shc3
Shcbp1
Shf
Shfm1
Shkbp1
Shmt1
Shoc2
Shroom3
Siah1b
Siah2
Sigmar1
Sik1
Sik2
Sik3
Sim1
Sin3a
Sipa1
Sipa1l1
Sipa1l2
Sirt1
Sirt3
Sirt4
Sirt5
Sirt6
Sirt7
Siva1
Six5
Six6
Ska2
Skap1
Skap2
Ski
Skil
Skiv2l2
Skor1
Skor2
Skp1a
Slain1
Slain2
Slamf6
Slbp
Slc10a2
Slc10a7
Slc12a4
Slc12a6
Slc12a7
Slc12a8
Slc12a9
Slc15a1
Slc16a1
Slc16a13
Slc16a6
Slc16a7
Slc17a5
Slc17a7
Slc18a2
Slc18a3
Slc19a1
Slc19a2
Slc1a2
Slc1a4
Slc1a5
Slc20a1
Slc22a12
Slc22a21
Slc22a5
Slc23a3
Slc25a1
Slc25a10
Slc25a19
Slc25a23
Slc25a25
Slc25a26
Slc25a29
Slc25a3
Slc25a30
Slc25a33
Slc25a36
Slc25a38
Slc25a39
Slc25a40
Slc25a42
Slc25a44
Slc26a1
Slc26a11
Slc26a2
Slc26a6
Slc27a1
Slc27a3
Slc28a2
Slc29a2
Slc29a3
Slc2a1
Slc2a4
Slc2a6
Slc2a8
Slc30a1
Slc30a4
Slc31a1
Slc35a5
Slc35b1
Slc35b3
Slc35b4
Slc35c1
Slc35d1
Slc35e1
Slc35e2
Slc35f1
Slc35f5
Slc37a3
Slc38a10
Slc38a2
Slc39a10
Slc39a11
Slc39a13
Slc39a14
Slc39a3
Slc39a6
Slc3a2
Slc41a1
Slc41a3
Slc43a1
Slc43a2
Slc44a2
Slc44a3
Slc45a3
Slc45a4
Slc46a3
Slc47a1
Slc4a8
Slc52a3
Slc5a6
Slc6a15
Slc6a6
Slc6a9
Slc7a1
Slc7a5
Slc8a2
Slc9a3
Slc9a4
Slc9a8
Slco3a1
Slco4a1
Slco5a1
Slco6d1
Slfn14
Slit1
Slit3
Slitrk5
Slmo2
Sltm
Slx1b
Smad2
Smad3
Smad4
Smad7
Smap2
Smarca2
Smarca4
Smarca5
Smarcad1
Smarcal1
Smarcb1
Smarcd1
Smarcd2
Smc1a
Smc2os
Smc3
Smchd1
Smcr8
Smdt1
Smek1
Smek2
Smg5
Smg7
Smg9
Smim12
Smim13
Smim20
Smim4
Smim7
Smim8
Smndc1
Smo
Smox
Smpd3
Smtnl2
Smu1
Smug1
Smurf1
Smurf2
Smyd2
Snai1
Snai2
Snap23
Snapc2
Snapc3
Snapc4
Snapc5
Snapin
Sncaip
Sncb
Snd1
Snhg15
Snhg17
Snhg20
Snhg5
Snhg8
Snn
Snora31
Snora36b
Snora78
Snord104
Snord12
Snord14c
Snord14d
Snord2
Snord42b
Snord65
Snord89
Snrnp25
Snrnp27
Snrnp35
Snrnp40
Snrnp48
Snrnp70
Snrpa
Snrpc
Snrpg
Snrpn
Snta1
Sntb1
Sntb2
Snx1
Snx10
Snx11
Snx12
Snx13
Snx14
Snx15
Snx16
Snx2
Snx3
Snx32
Snx33
Snx5
Snx8
Sobp
Socs1
Socs2
Socs3
Socs5
Socs6
Socs7
Sod1
Sod2
Son
Sorbs1
Sorbs2
Sorcs3
Sord
Sorl1
Sort1
Sos1
Sowaha
Sox1
Sox11
Sox12
Sox13
Sox14
Sox2ot
Sox5
Sox5os3
Sox6
Sox9
Sp1
Sp110
Sp2
Sp3
Sp3os
Sp4
Sp8
Spaca6
Spag4
Spag7
Spag9
Sparcl1
Spata1
Spata33
Spata5
Spata5l1
Spata7
Spats2
Spc25
Spcs1
Spcs3
Spdl1
Spdya
Spdye4c
Specc1
Specc1l
Speer3
Speer4c
Spen
Spert
Spg11
Spg21
Spg7
Sphk2
Sphkap
Spire1
Spire2
Spn-ps
Spns1
Spock1
Spock2
Spon1
Spop
Spred1
Spred2
Spry1
Spry2
Spry4
Spryd3
Spryd7
Spsb1
Spsb2
Spsb4
Sptan1
Sptbn1
Sptlc2
Spty2d1
Sqle
Sqstm1
Sra1
Srbd1
Src
Srcap
Srd5a3
Srebf1
Srebf2
Srek1
Srek1ip1
Srf
Srgap2
Srgap3
Sri
Srp19
Srp54a
Srp68
Srp72
Srp9
Srpk2
Srprb
Srrm1
Srrm2
Srrm4
Srsf1
Srsf10
Srsf2
Srsf3
Srsf4
Srsf6
Srsf7
Srsf9
Srxn1
Ss18
Ssbp1
Ssbp2
Ssbp3
Ssc4d
Ssc5d
Ssfa2
Ssh1
Ssr1
Ssr3
Ssrp1
Sst
Sstr2
Sstr4
Ssu72
St13
St18
St3gal1
St3gal2
St3gal5
St5
St6gal1
St6galnac3
St7
St7l
St8sia1
St8sia2
St8sia3
St8sia3os
St8sia4
Stag1
Stag2
Stam2
Stamos
Stard13
Stard3nl
Stard4
Stard7
Stat2
Stat3
Stil
Stim1
Stip1
Stk11
Stk19
Stk3
Stk32a
Stk32c
Stk33
Stk38
Stk39
Stk40
Stmn1
Stmn4
Stoml2
Ston1
Strada
Strbp
Strip1
Strip2
Strn
Strn3
Stt3a
Stt3b
Stub1
Stx16
Stx2
Stx4a
Stx5a
Stx6
Stx8
Stxbp1
Stxbp3
Stxbp4
Stxbp5
Stxbp5l
Stxbp6
Styx
Sucla2
Suclg1
Suco
Suds3
Sufu
Sugct
Sugp1
Sugt1
Sulf1
Sulf2
Sumf2
Sumo1
Sumo2
Sumo3
Sun1
Suox
Supt16
Supt3
Supt4a
Supt5
Supv3l1
Surf4
Susd6
Suv39h1
Suv39h2
Suz12
Svil
Svip
Swap70
Swi5
Swsap1
Syncrip
Syne2
Synj1
Synpo
Synpr
Sypl
Sys1
Syt14
Syt17
Syt2
Syt3
Syt7
Syvn1
Szrd1
Szt2
Tab1
Tab2
Tacc1
Tacc2
Tacc3
Tada1
Taf13
Taf15
Taf1d
Taf2
Taf7
Taf8
Tagap1
Tagln3
Taldo1
Tanc2
Tango2
Tango6
Tank
Taok2
Tapbp
Tarbp2
Tardbp
Tars
Tarsl2
Tas1r2
Tatdn2
Tax1bp3
Tbc1d1
Tbc1d12
Tbc1d13
Tbc1d14
Tbc1d2
Tbc1d20
Tbc1d23
Tbc1d2b
Tbc1d30
Tbc1d31
Tbc1d32
Tbc1d5
Tbc1d9b
Tbca
Tbccd1
Tbce
Tbcel
Tbkbp1
Tbl1x
Tbl1xr1
Tbl2
Tbpl1
Tbrg4
Tbx2
Tbx3
Tcaf1
Tcaf2
Tcaim
Tcea1
Tceal8
Tceanc
Tceanc2
Tcerg1
Tcerg1l
Tcf12
Tcf21
Tcf25
Tcf3
Tcf4
Tcf7l1
Tcf7l2
Tcp1
Tcp11l2
Tcta
Tctex1d2
Tctn1
Tdg
Tdp2
Tdrkh
Tead1
Tead2
Tead3
Tecr
Tectb
Tef
Tefm
Tenm2
Tenm3
Tenm4
Terc
Terf1
Tesk1
Tesk2
Tex14
Tex26
Tex261
Tex30
Tex38
Tfap2c
Tfap4
Tfb1m
Tfb2m
Tfcp2
Tfdp2
Tfg
Tfpt
Tgds
Tgfbi
Tgfbr1
Tgfbr3
Tgif1
Tgm2
Tgs1
Th
Thada
Thap1
Thap11
Thap7
Thbs1
Them4
Them6
Thg1l
Thnsl1
Thoc5
Thoc6
Thop1
Thrap3
Thsd4
Thsd7b
Thtpa
Thumpd1
Thumpd3
Tia1
Tial1
Tiam1
Ticam1
Tifab
Tigd2
Tigd3
Timeless
Timm10b
Timm13
Timm21
Timm22
Timm50
Timm8a1
Timmdc1
Tiparp
Tipin
Tiprl
Tjap1
Tlcd1
Tle1
Tle2
Tle3
Tle4
Tln1
Tlr4
Tlr5
Tlr7
Tlx1
Tm2d1
Tm2d2
Tm7sf2
Tm7sf3
Tm9sf1
Tm9sf3
Tm9sf4
Tmbim6
Tmc1
Tmc3
Tmcc1
Tmco1
Tmco3
Tmed1
Tmed10
Tmed2
Tmed3
Tmeff2
Tmem101
Tmem106c
Tmem107
Tmem11
Tmem123
Tmem128
Tmem131
Tmem132cos
Tmem132e
Tmem143
Tmem147
Tmem14a
Tmem14c
Tmem159
Tmem161b
Tmem163
Tmem167
Tmem168
Tmem170
Tmem170b
Tmem173
Tmem175
Tmem178
Tmem18
Tmem181b-ps
Tmem186
Tmem192
Tmem198
Tmem198b
Tmem2
Tmem200b
Tmem200c
Tmem201
Tmem208
Tmem209
Tmem216
Tmem222
Tmem229a
Tmem237
Tmem241
Tmem242
Tmem248
Tmem251
Tmem256
Tmem259
Tmem260
Tmem261
Tmem267
Tmem29
Tmem30a
Tmem33
Tmem37
Tmem38b
Tmem39b
Tmem41b
Tmem42
Tmem44
Tmem5
Tmem50b
Tmem53
Tmem55a
Tmem55b
Tmem57
Tmem60
Tmem65
Tmem70
Tmem80
Tmem87b
Tmem8b
Tmem97
Tmevpg1
Tmie
Tmod3
Tmpo
Tmppe
Tmprss15
Tmprss5
Tmsb10
Tmsb4x
Tmtc2
Tmtc3
Tmtc4
Tmub2
Tmx1
Tmx2
Tmx3
Tmx4
Tnfaip1
Tnfaip8
Tnfrsf19
Tnfsf11
Tnip1
Tnip2
Tnks
Tnks2
Tnpo2
Tnrc18
Tnrc6a
Tnrc6b
Tnrc6c
Tns1
Tns3
Tob1
Tob2
Toe1
Tom1
Tomm20
Tomm34
Tomm40
Tomm40l
Tomm7
Tomm70a
Tonsl
Top1
Top1mt
Top2a
Top2b
Toporsos
Tor1aip2
Tor2a
Tox
Tox2
Tox3
Tpbg
Tpd52
Tpd52l2
Tpgs1
Tpgs2
Tpk1
Tpm1
Tpm3
Tpm4
Tpp2
Tppp3
Tpra1
Tprn
Tpst2
Tpt1
Tpx2
Tra2a
Tra2b
Traf2
Traf3ip2
Traf4
Traf5
Traf7
Trak1
Trak2
Tram2
Trappc11
Trappc13
Trappc3
Trappc4
Trappc5
Trappc6a
Trappc6b
Trhde
Trib1
Trib3
Trim26
Trim27
Trim28
Trim3
Trim32
Trim33
Trim35
Trim36
Trim39
Trim41
Trim42
Trim45
Trim55
Trim65
Trim67
Trim68
Trim71
Trim8
Trim9
Trio
Triqk
Trmo
Trmt10a
Trmt11
Trmt112
Trmt12
Trmt1l
Trmt6
Trmu
Trnau1ap
Troap
Trp53
Trp53bp1
Trp53bp2
Trp53i11
Trp53i13
Trp53inp1
Trp53inp2
Trpm7
Trps1
Trpv4
Tsacc
Tsc1
Tsc22d1
Tsc22d3
Tsen34
Tsen54
Tsga10
Tshr
Tshz1
Tshz3
Tsku
Tspan12
Tspan14
Tspan15
Tspan17
Tspan18
Tspan2
Tspan3
Tspan31
Tspan5
Tspan9
Tspyl1
Tspyl2
Tspyl4
Tsr2
Tsr3
Tssc1
Tssc4
Tssk6
Tsta3
Ttbk2
Ttc1
Ttc12
Ttc14
Ttc16
Ttc21b
Ttc26
Ttc27
Ttc30a1
Ttc30b
Ttc32
Ttc41
Ttc8
Tti2
Ttll13
Ttll3
Ttll4
Ttll5
Ttll7
Ttr
Tuba1a
Tuba1b
Tuba1c
Tubb2b
Tubb3
Tubb4b
Tubb5
Tubd1
Tug1
Tusc3
Tut1
Tvp23b
Twf2
Twnk
Txlna
Txlng
Txn1
Txn2
Txndc11
Txndc17
Txndc9
Txnip
Txnrd1
Txnrd3
Tyr
Tysnd1
Tyw1
Tyw3
U2af1
U2af1l4
U2af2
U2surp
Uaca
Uap1
Uap1l1
Uba3
Uba52
Uba6
Ubac1
Ubald1
Ubald2
Ubap1
Ubap2
Ubap2l
Ubash3b
Ubc
Ube2b
Ube2c
Ube2cbp
Ube2d2a
Ube2e1
Ube2e3
Ube2g1
Ube2i
Ube2k
Ube2m
Ube2n
Ube2r2
Ube2s
Ube2v2
Ube2w
Ube3a
Ube3c
Ube4b
Ubfd1
Ubiad1
Ubl3
Ubl7
Ublcp1
Ubp1
Ubqln4
Ubr2
Ubr5
Ubxn10
Ubxn4
Ubxn6
Ubxn8
Uchl1
Uchl3
Uck2
Ufc1
Ufd1l
Ufl1
Ufm1
Ugdh
Ugp2
Uhrf1
Ulk4
Umad1
Unc13a
Unc45a
Unc5b
Unc5c
Unc5d
Unc79
Unc80
Uncx
Ung
Unk
Upf1
Upf2
Upf3a
Upf3b
Uqcc3
Uqcr10
Uqcrb
Uqcrfs1
Uqcrq
Uri1
Urm1
Urod
Use1
Usf1
Usf2
Usf3
Uso1
Usp1
Usp11
Usp13
Usp15
Usp19
Usp20
Usp21
Usp22
Usp28
Usp31
Usp32
Usp34
Usp36
Usp38
Usp40
Usp43
Usp46
Usp47
Usp48
Usp49
Usp5
Usp53
Usp7
Usp8
Usp9x
Uspl1
Utp18
Utp3
Utrn
Uty
Uvrag
Uvssa
Uxs1
Uxt
Vamp1
Vamp2
Vamp3
Vamp4
Vangl1
Vangl2
Vapa
Vars
Vash1
Vash2
Vasn
Vasp
Vat1l
Vav2
Vav3
Vbp1
Vcan
Vcl
Vcp
Vcpip1
Vdac2
Vegfa
Vegfc
Veph1
Vezt
Vgf
Vgll3
Vim
Vit
Vkorc1
Vkorc1l1
Vma21
Vmac
Vmn1r33
Vmn2r82
Vmn2r87
Vpreb3
Vps18
Vps26a
Vps33a
Vps36
Vps37c
Vps39
Vps41
Vps45
Vps4a
Vps51
Vps52
Vps72
Vrk1
Vrk2
Vrk3
Vsig10l
Vsir
Vsx2
Vti1a
Vti1b
Vwa1
Vwa2
Vwa5b1
Vwa8
Vwa9
Wac
Wapl
Wars2
Wasf1
Wasf2
Wasf3
Washc4
Wbp1
Wbp11
Wbp1l
Wbp2
Wbp2nl
Wbp4
Wbscr17
Wdfy2
Wdfy4
Wdr1
Wdr11
Wdr12
Wdr13
Wdr19
Wdr20
Wdr34
Wdr4
Wdr41
Wdr46
Wdr5
Wdr5b
Wdr6
Wdr61
Wdr62
Wdr7
Wdr72
Wdr75
Wdr76
Wdr77
Wdr82
Wdr89
Wdr91
Wdr92
Wdsub1
Wdtc1
Wdyhv1
Wee1
Wfikkn1
Wfs1
Whamm
Wipi1
Wisp3
Wnk1
Wnk2
Wnt1
Wnt11
Wnt2b
Wnt7b
Wrb
Wsb1
Wscd1
Wscd2
Wwc1
Wwc2
Wwox
Wwtr1
Xbp1
Xiap
Xirp1
Xkr6
Xkr8
Xndc1
Xpc
Xpo1
Xpo6
Xpo7
Xpot
Xrcc1
Xrcc4
Xrcc5
Xrcc6
Xrn2
Xxylt1
Xylt1
Yaf2
Ybx1
Yeats2
Yeats4
Yes1
Yif1a
Yipf1
Yipf4
Yipf6
Ypel2
Ypel5
Ythdc1
Ythdc2
Ythdf1
Ythdf2
Ythdf3
Ywhab
Ywhae
Ywhag
Ywhah
Ywhaq
Ywhaz
Yy1
Zbtb11
Zbtb14
Zbtb16
Zbtb18
Zbtb2
Zbtb20
Zbtb21
Zbtb22
Zbtb24
Zbtb3
Zbtb40
Zbtb41
Zbtb42
Zbtb44
Zbtb5
Zbtb6
Zbtb7a
Zbtb9
Zc3h10
Zc3h11a
Zc3h12a
Zc3h12c
Zc3h15
Zc3h4
Zc3h6
Zc3h7a
Zc3h8
Zc3hav1l
Zcchc11
Zcchc24
Zcchc3
Zcchc6
Zcchc7
Zcchc9
Zcwpw1
Zdbf2
Zdhhc13
Zdhhc16
Zdhhc20
Zdhhc21
Zdhhc3
Zdhhc5
Zdhhc8
Zeb1
Zeb2
Zfand2b
Zfand3
Zfand5
Zfat
Zfc3h1
Zfhx2
Zfhx4
Zfp1
Zfp101
Zfp106
Zfp113
Zfp119a
Zfp119b
Zfp12
Zfp131
Zfp133-ps
Zfp14
Zfp142
Zfp143
Zfp146
Zfp157
Zfp180
Zfp184
Zfp2
Zfp207
Zfp212
Zfp217
Zfp219
Zfp239
Zfp248
Zfp26
Zfp260
Zfp263
Zfp276
Zfp277
Zfp28
Zfp287
Zfp292
Zfp300
Zfp317
Zfp319
Zfp322a
Zfp329
Zfp330
Zfp335
Zfp341
Zfp346
Zfp367
Zfp369
Zfp36l1
Zfp36l2
Zfp37
Zfp383
Zfp386
Zfp389
Zfp39
Zfp395
Zfp397
Zfp407
Zfp408
Zfp41
Zfp410
Zfp414
Zfp428
Zfp438
Zfp442
Zfp444
Zfp446
Zfp449
Zfp46
Zfp462
Zfp467
Zfp503
Zfp507
Zfp51
Zfp511
Zfp513
Zfp516
Zfp518a
Zfp518b
Zfp52
Zfp532
Zfp536
Zfp541
Zfp563
Zfp566
Zfp568
Zfp57
Zfp574
Zfp583
Zfp598
Zfp60
Zfp600
Zfp607b
Zfp608
Zfp61
Zfp619
Zfp62
Zfp628
Zfp638
Zfp64
Zfp644
Zfp654
Zfp664
Zfp668
Zfp672
Zfp687
Zfp689
Zfp691
Zfp692
Zfp703
Zfp706
Zfp709
Zfp710
Zfp712
Zfp719
Zfp729a
Zfp729b
Zfp740
Zfp748
Zfp763
Zfp768
Zfp770
Zfp78
Zfp784
Zfp787
Zfp788
Zfp809
Zfp811
Zfp821
Zfp825
Zfp84
Zfp85
Zfp865
Zfp866
Zfp868
Zfp869
Zfp870
Zfp873
Zfp882
Zfp90
Zfp91
Zfp930
Zfp937
Zfp938
Zfp939
Zfp94
Zfp946
Zfp949
Zfp958
Zfp959
Zfp960
Zfp963
Zfp975
Zfp981
Zfp982
Zfp985
Zfp995
Zfpm1
Zfr
Zfx
Zfyve1
Zfyve16
Zfyve19
Zfyve21
Zfyve28
Zfyve9
Zhx1
Zhx2
Zhx3
Zim1
Zkscan17
Zkscan2
Zkscan5
Zmat1
Zmat3
Zmat4
Zmiz1
Zmiz2
Zmym2
Zmym4
Zmym5
Zmym6
Zmynd12
Zmynd19
Zmynd8
Znfx1
Znhit6
Znrf1
Znrf2
Znrf3
Zpbp
Zpld1
Zranb1
Zranb2
Zranb3
Zrsr2
Zscan2
Zscan21
Zscan25
Zswim1
Zswim3
Zswim4
Zswim5
Zswim6
Zswim7
Zswim8
Zwilch
Zwint
Zyx
Zzz3
