# Supplementary material for: Kdm6b-mediated epigenetic coordination of temporal precision during motor neuron differentiation
Source: EMBO Rep. 2026 May 26;27(13):3665–88. doi: 10.1038/s44319-026-00808-2 (PMC13354772; doi:10.1038/s44319-026-00808-2)
Supplement: Supplementary file 10 — Source data Fig. 4 [file 44319_2026_808_MOESM10_ESM.zip › Source data Fig 4/Fig 4A/D4H8_GSKJ4_vs_D4H8_down P0.05.xlsx]

## Sheet: down p<0.05
geneID	length	D4H8_GSKJ4_first.FPKM	D4H8_GSKJ4_second.FPKM	D4H8_GSKJ4_third.FPKM	D4H8_first.FPKM	D4H8_second.FPKM	D4H8_third.FPKM	FoldChange	log2FoldChange	lfcSE	stat	pvalue	padj	Regulation	geneName	description
ENSMUSG00000027967	2227	3.34	1.52	4.03	48.29	41.22	43.82	0.0635553	-3.97584	0.250433	-15.8759	9.31e-57	1.82e-52	Down	Neurog2	neurogenin 2 [Source:MGI Symbol%3BAcc:MGI:109619]
ENSMUSG00000046160	2162	1.6	0.46	1.82	25.17	17.9	21.21	0.0571774	-4.12841	0.313037	-13.1882	1.03e-39	1e-35	Down	Olig1	oligodendrocyte transcription factor 1 [Source:MGI Symbol%3BAcc:MGI:1355334]
ENSMUSG00000044337	3348	3.68	3.09	3.36	20.01	15.62	17.6	0.184161	-2.44096	0.198372	-12.3049	8.52e-35	5.56e-31	Down	Ackr3	atypical chemokine receptor 3 [Source:MGI Symbol%3BAcc:MGI:109562]
ENSMUSG00000068263	4053	0.59	0.37	0.5	8.3	5.19	4.48	0.0779669	-3.68099	0.31586	-11.6539	2.19e-31	1.07e-27	Down	Efcc1	EF hand and coiled-coil domain containing 1 [Source:MGI Symbol%3BAcc:MGI:3611451]
ENSMUSG00000031548	4372	6.63	4.42	6.4	29.78	22.68	25.63	0.214969	-2.2178	0.196765	-11.2713	1.82e-29	6.76e-26	Down	Sfrp1	secreted frizzled-related protein 1 [Source:MGI Symbol%3BAcc:MGI:892014]
ENSMUSG00000105265	11594	0.41	0.28	0.35	2.6	1.89	2.6	0.141467	-2.82146	0.250736	-11.2527	2.25e-29	6.76e-26	Down	Sox2ot	SOX2 overlapping transcript (non-protein coding) [Source:MGI Symbol%3BAcc:MGI:2444112]
ENSMUSG00000037892	5366	0.7	1.06	0.78	6.15	5.38	5.61	0.144916	-2.78671	0.24779	-11.2462	2.42e-29	6.76e-26	Down	Pcdh18	protocadherin 18 [Source:MGI Symbol%3BAcc:MGI:1920423]
ENSMUSG00000000184	9409	21.56	20.7	17.55	92.81	76.73	77.05	0.236239	-2.08168	0.18615	-11.1828	4.95e-29	1.09e-25	Down	Ccnd2	cyclin D2 [Source:MGI Symbol%3BAcc:MGI:88314]
ENSMUSG00000048562	4558	2.13	1.88	2.39	10.2	8.48	11.06	0.20834	-2.26299	0.202376	-11.1821	4.99e-29	1.09e-25	Down	Sp8	trans-acting transcription factor 8 [Source:MGI Symbol%3BAcc:MGI:2443471]
ENSMUSG00000028370	11027	0.79	0.75	0.54	3.96	3.55	3.63	0.182156	-2.45676	0.224669	-10.935	7.84e-28	1.4e-24	Down	Pappa	pregnancy-associated plasma protein A [Source:MGI Symbol%3BAcc:MGI:97479]
ENSMUSG00000070348	4709	8.43	9.66	8.77	33.44	29.56	33.35	0.271978	-1.87844	0.175489	-10.704	9.74e-27	1.59e-23	Down	Ccnd1	cyclin D1 [Source:MGI Symbol%3BAcc:MGI:88313]
ENSMUSG00000095139	5587	3.8	1.56	2.04	19.55	13.7	17.65	0.139686	-2.83974	0.268748	-10.5665	4.26e-26	6.41e-23	Down	Pou3f2	POU domain%2C class 3%2C transcription factor 2 [Source:MGI Symbol%3BAcc:MGI:101895]
ENSMUSG00000045515	7733	0.76	0.41	0.54	6.24	3.47	3.73	0.121941	-3.03574	0.293022	-10.3601	3.77e-25	5.27e-22	Down	Pou3f3	POU domain%2C class 3%2C transcription factor 3 [Source:MGI Symbol%3BAcc:MGI:102564]
ENSMUSG00000020182	4461	2.61	1.67	2.71	16.47	10.45	11.19	0.175596	-2.50967	0.243516	-10.306	6.62e-25	8.64e-22	Down	Ddc	dopa decarboxylase [Source:MGI Symbol%3BAcc:MGI:94876]
ENSMUSG00000100642	3527	0.34	0.31	0.41	3.14	3.73	3.18	0.102859	-3.28126	0.318947	-10.2878	8e-25	9.78e-22	Down	Gm28230	predicted gene 28230 [Source:MGI Symbol%3BAcc:MGI:5578936]
ENSMUSG00000027533	3567	6.82	3.85	5.74	31.08	24.01	21.8	0.204661	-2.28869	0.225211	-10.1624	2.92e-24	3.36e-21	Down	Fabp5	fatty acid binding protein 5%2C epidermal [Source:MGI Symbol%3BAcc:MGI:101790]
ENSMUSG00000104155	864	4.82	2.23	4.35	30.77	22.29	26.27	0.137362	-2.86395	0.283429	-10.1046	5.27e-24	5.73e-21	Down	Gm38103	predicted gene%2C 38103 [Source:MGI Symbol%3BAcc:MGI:5611331]
ENSMUSG00000000056	4806	3.69	3.63	4.3	14.29	13.07	12.4	0.283006	-1.82109	0.182412	-9.98342	1.8e-23	1.86e-20	Down	Narf	nuclear prelamin A recognition factor [Source:MGI Symbol%3BAcc:MGI:1914858]
ENSMUSG00000091387	5087	1.37	1.02	1.1	6.73	4.85	5.37	0.198759	-2.33091	0.240556	-9.68966	3.34e-22	3.27e-19	Down	Gcnt4	glucosaminyl (N-acetyl) transferase 4%2C core 2 (beta-1%2C6-N-acetylglucosaminyltransferase) [Source:MGI Symbol%3BAcc:MGI:2684919]
ENSMUSG00000032118	4104	3.52	2.09	2.45	13.05	11.63	10.21	0.222828	-2.166	0.227001	-9.5418	1.4e-21	1.31e-18	Down	Fez1	fasciculation and elongation protein zeta 1 (zygin I) [Source:MGI Symbol%3BAcc:MGI:2670976]
ENSMUSG00000035456	4855	0.66	0.18	0.39	6.12	3.21	3.89	0.0887591	-3.49396	0.36684	-9.52447	1.66e-21	1.48e-18	Down	Prdm8	PR domain containing 8 [Source:MGI Symbol%3BAcc:MGI:1924880]
ENSMUSG00000022053	6928	1.23	0.76	0.84	7.36	5.04	3.91	0.166086	-2.59	0.278738	-9.29188	1.52e-20	1.29e-17	Down	Ebf2	early B cell factor 2 [Source:MGI Symbol%3BAcc:MGI:894332]
ENSMUSG00000042258	3959	8.12	4.78	3.36	34.03	27.19	24.36	0.184143	-2.4411	0.271532	-8.99012	2.47e-19	2.01e-16	Down	Isl1	ISL1 transcription factor%2C LIM/homeodomain [Source:MGI Symbol%3BAcc:MGI:101791]
ENSMUSG00000101174	2948	6.68	3.09	4.6	26.25	20.85	18.59	0.209561	-2.25456	0.251362	-8.96938	2.98e-19	2.33e-16	Down	Hoxd4	homeobox D4 [Source:MGI Symbol%3BAcc:MGI:96208]
ENSMUSG00000019789	4593	0.17	0.18	0.12	2.14	1.82	1.41	0.0851124	-3.55449	0.398661	-8.91605	4.83e-19	3.64e-16	Down	Hey2	hairy/enhancer-of-split related with YRPW motif 2 [Source:MGI Symbol%3BAcc:MGI:1341884]
ENSMUSG00000063229	3310	39.01	33.37	91.82	229.27	324.81	359.36	0.172299	-2.53702	0.286118	-8.86702	7.51e-19	5.45e-16	Down	Ldha	lactate dehydrogenase A [Source:MGI Symbol%3BAcc:MGI:96759]
ENSMUSG00000049775	1371	105.3	74.81	70.09	523.54	327.25	266.74	0.21581	-2.21217	0.252352	-8.7662	1.85e-18	1.29e-15	Down	Tmsb4x	thymosin%2C beta 4%2C X chromosome [Source:MGI Symbol%3BAcc:MGI:99510]
ENSMUSG00000022773	4635	2.85	2.37	2.94	10.13	8.02	8.61	0.294119	-1.76553	0.202258	-8.72911	2.57e-18	1.73e-15	Down	Ypel1	yippee like 1 [Source:MGI Symbol%3BAcc:MGI:1913303]
ENSMUSG00000036306	6802	0.63	0.35	0.44	2.74	2.17	2.44	0.186363	-2.42382	0.279907	-8.65937	4.74e-18	3.1e-15	Down	Lzts1	leucine zipper%2C putative tumor suppressor 1 [Source:MGI Symbol%3BAcc:MGI:2684762]
ENSMUSG00000030064	14302	3.03	2.44	2.07	11.67	8.88	7.43	0.261335	-1.93603	0.224873	-8.60945	7.34e-18	4.64e-15	Down	Frmd4b	FERM domain containing 4B [Source:MGI Symbol%3BAcc:MGI:2141794]
ENSMUSG00000063659	6138	13.3	9.66	11.28	50.06	31.19	35.31	0.282983	-1.82121	0.212076	-8.58757	8.88e-18	5.43e-15	Down	Zbtb18	zinc finger and BTB domain containing 18 [Source:MGI Symbol%3BAcc:MGI:1353609]
ENSMUSG00000028654	4038	11.44	5.72	8.32	39.56	28.87	28.28	0.252505	-1.98561	0.235114	-8.44532	3.03e-17	1.75e-14	Down	Mycl	v-myc avian myelocytomatosis viral oncogene lung carcinoma derived [Source:MGI Symbol%3BAcc:MGI:96799]
ENSMUSG00000026934	3045	1.19	0.21	0.9	5.22	6.99	6.71	0.116173	-3.10565	0.369224	-8.41129	4.06e-17	2.21e-14	Down	Lhx3	LIM homeobox protein 3 [Source:MGI Symbol%3BAcc:MGI:102673]
ENSMUSG00000063445	3891	6.19	4.22	7.11	19.22	18.45	16.19	0.312432	-1.67838	0.201603	-8.32521	8.42e-17	4.45e-14	Down	Nmral1	NmrA-like family domain containing 1 [Source:MGI Symbol%3BAcc:MGI:1915074]
ENSMUSG00000022094	10550	7.54	5.49	7.65	24.94	17.24	19.06	0.324666	-1.62297	0.197048	-8.23642	1.77e-16	9.14e-14	Down	Slc39a14	solute carrier family 39 (zinc transporter)%2C member 14 [Source:MGI Symbol%3BAcc:MGI:2384851]
ENSMUSG00000038526	2543	7.56	2.92	4.75	36.17	24.07	19.06	0.182897	-2.4509	0.298685	-8.20562	2.29e-16	1.15e-13	Down	Car14	carbonic anhydrase 14 [Source:MGI Symbol%3BAcc:MGI:1344341]
ENSMUSG00000078566	2265	8.72	10.93	19.47	40.74	54.48	61.91	0.241014	-2.05281	0.25118	-8.17269	3.02e-16	1.48e-13	Down	Bnip3	BCL2/adenovirus E1B interacting protein 3 [Source:MGI Symbol%3BAcc:MGI:109326]
ENSMUSG00000033737	6315	3.55	4.11	2.01	18.51	16.53	10.94	0.206512	-2.2757	0.280004	-8.1274	4.39e-16	2.09e-13	Down	Fndc3c1	fibronectin type III domain containing 3C1 [Source:MGI Symbol%3BAcc:MGI:2685630]
ENSMUSG00000031073	3058	0.1	0.04	0.19	2.23	1.67	1.57	0.0555476	-4.17013	0.516232	-8.07802	6.58e-16	3.07e-13	Down	Fgf15	fibroblast growth factor 15 [Source:MGI Symbol%3BAcc:MGI:1096383]
ENSMUSG00000027848	6161	8.81	5.42	7.12	26.03	19.09	20.01	0.315143	-1.66592	0.208112	-8.00491	1.2e-15	5.44e-13	Down	Olfml3	olfactomedin-like 3 [Source:MGI Symbol%3BAcc:MGI:1914877]
ENSMUSG00000025161	5318	3.67	3.03	8.83	17.5	28.71	33.77	0.186341	-2.42399	0.304628	-7.95719	1.76e-15	7.66e-13	Down	Slc16a3	solute carrier family 16 (monocarboxylic acid transporters)%2C member 3 [Source:MGI Symbol%3BAcc:MGI:1933438]
ENSMUSG00000029442	8961	0.12	0.09	0.09	1.51	1	0.54	0.092769	-3.43021	0.434391	-7.89661	2.87e-15	1.22e-12	Down	Wdr66	WD repeat domain 66 [Source:MGI Symbol%3BAcc:MGI:1918495]
ENSMUSG00000020297	4157	3.88	2.49	4.68	11.74	10.39	12.6	0.305491	-1.7108	0.218771	-7.82004	5.28e-15	2.15e-12	Down	Nsg2	neuron specific gene family member 2 [Source:MGI Symbol%3BAcc:MGI:1202070]
ENSMUSG00000111394	3887	6.64	8.5	9.18	21.03	20.97	22.86	0.365626	-1.45156	0.187044	-7.7605	8.46e-15	3.38e-12	Down	Gm49759	predicted gene%2C 49759 [Source:MGI Symbol%3BAcc:MGI:6215263]
ENSMUSG00000047904	2143	1.69	1.17	2.7	9.15	7.52	7.91	0.216026	-2.21072	0.288004	-7.67602	1.64e-14	6.43e-12	Down	Sstr2	somatostatin receptor 2 [Source:MGI Symbol%3BAcc:MGI:98328]
ENSMUSG00000028655	2250	0.34	0.13	0.31	3.18	2.73	2.02	0.0941134	-3.40946	0.446394	-7.63777	2.21e-14	8.33e-12	Down	Mfsd2a	major facilitator superfamily domain containing 2A [Source:MGI Symbol%3BAcc:MGI:1923824]
ENSMUSG00000020649	2771	91.29	71.18	97.35	209.06	188.51	195.06	0.423267	-1.24036	0.1624	-7.6377	2.21e-14	8.33e-12	Down	Rrm2	ribonucleotide reductase M2 [Source:MGI Symbol%3BAcc:MGI:98181]
ENSMUSG00000062070	2244	109.15	112.58	165.76	287.45	356.53	391.38	0.363049	-1.46176	0.192509	-7.59323	3.12e-14	1.15e-11	Down	Pgk1	phosphoglycerate kinase 1 [Source:MGI Symbol%3BAcc:MGI:97555]
ENSMUSG00000025969	11842	1.64	1.14	1.04	4.19	3.61	3.88	0.317575	-1.65483	0.219463	-7.54035	4.69e-14	1.7e-11	Down	Nrp2	neuropilin 2 [Source:MGI Symbol%3BAcc:MGI:1100492]
ENSMUSG00000060424	4458	0.08	0.08	0.07	1.36	1.42	0.66	0.06446	-3.95545	0.52737	-7.50033	6.37e-14	2.27e-11	Down	Pantr1	POU domain%2C class 3%2C transcription factor 3 adjacent noncoding transcript 1 [Source:MGI Symbol%3BAcc:MGI:1913547]
ENSMUSG00000049916	2277	15.24	9.97	15.71	33.81	35.42	33.53	0.38358	-1.3824	0.187037	-7.39105	1.46e-13	5.09e-11	Down	2610318N02Rik	RIKEN cDNA 2610318N02 gene [Source:MGI Symbol%3BAcc:MGI:1917708]
ENSMUSG00000074415	23898	0.2	0.3	0.3	0.86	0.9	0.95	0.287012	-1.80082	0.245941	-7.32214	2.44e-13	8.38e-11	Down	Mir100hg	Mir100 Mirlet7a-2 Mir125b-1 cluster host gene [Source:MGI Symbol%3BAcc:MGI:1920394]
ENSMUSG00000040204	4813	26.58	25.54	33.41	61.99	58.04	63.82	0.450592	-1.15011	0.159383	-7.216	5.35e-13	1.78e-10	Down	Pclaf	PCNA clamp associated factor [Source:MGI Symbol%3BAcc:MGI:1915276]
ENSMUSG00000066705	4107	4.56	2.79	6.1	14.72	13.62	12.45	0.315194	-1.66569	0.234678	-7.09776	1.27e-12	4.07e-10	Down	Fxyd6	FXYD domain-containing ion transport regulator 6 [Source:MGI Symbol%3BAcc:MGI:1890226]
ENSMUSG00000000263	2414	1.18	0.63	0.5	6.11	3.52	3.93	0.164259	-2.60595	0.372707	-6.99196	2.71e-12	8.16e-10	Down	Glra1	glycine receptor%2C alpha 1 subunit [Source:MGI Symbol%3BAcc:MGI:95747]
ENSMUSG00000029385	5458	7.57	4.83	7.95	16.89	16.23	16.09	0.397723	-1.33017	0.190664	-6.9765	3.03e-12	8.98e-10	Down	Ccng2	cyclin G2 [Source:MGI Symbol%3BAcc:MGI:1095734]
ENSMUSG00000049191	4761	1.46	0.45	0.84	8.03	4.24	3.35	0.16705	-2.58165	0.373484	-6.91235	4.77e-12	1.35e-09	Down	Rtl5	retrotransposon Gag like 5 [Source:MGI Symbol%3BAcc:MGI:3045324]
ENSMUSG00000017692	4734	9.53	2.89	4.5	27.97	19.1	22.83	0.231306	-2.11213	0.306437	-6.89253	5.48e-12	1.53e-09	Down	Rhbdl3	rhomboid like 3 [Source:MGI Symbol%3BAcc:MGI:2179276]
ENSMUSG00000043013	4113	1.84	1.41	1.18	7.04	4.35	4.74	0.264636	-1.91792	0.28024	-6.84384	7.71e-12	2.1e-09	Down	Onecut1	one cut domain%2C family member 1 [Source:MGI Symbol%3BAcc:MGI:1196423]
ENSMUSG00000030350	2724	3.91	1.84	2.01	12.88	8.4	8.97	0.246457	-2.02059	0.296019	-6.82589	8.74e-12	2.34e-09	Down	Prmt8	protein arginine N-methyltransferase 8 [Source:MGI Symbol%3BAcc:MGI:3043083]
ENSMUSG00000079277	4191	4.4	1.57	1.94	14.28	10.86	8.33	0.226368	-2.14326	0.317797	-6.74411	1.54e-11	3.91e-09	Down	Hoxd3	homeobox D3 [Source:MGI Symbol%3BAcc:MGI:96207]
ENSMUSG00000015217	2234	41.29	22.92	42.27	93.51	87.05	84.37	0.385252	-1.37613	0.20428	-6.73646	1.62e-11	4.01e-09	Down	Hmgb3	high mobility group box 3 [Source:MGI Symbol%3BAcc:MGI:1098219]
ENSMUSG00000021676	6910	8.53	9.38	8.82	21.56	18.14	19.33	0.440881	-1.18154	0.175432	-6.73501	1.64e-11	4.01e-09	Down	Iqgap2	IQ motif containing GTPase activating protein 2 [Source:MGI Symbol%3BAcc:MGI:2449975]
ENSMUSG00000042659	4039	10.18	8.19	10.27	20.49	19.65	19.75	0.462837	-1.11142	0.165569	-6.71275	1.91e-11	4.62e-09	Down	Arrdc4	arrestin domain containing 4 [Source:MGI Symbol%3BAcc:MGI:1913662]
ENSMUSG00000045238	2393	0.37	0.17	0.29	3.05	1.62	1.95	0.119964	-3.05933	0.456648	-6.69953	2.09e-11	4.99e-09	Down	A730035I17Rik	RIKEN cDNA A730035I17 gene [Source:MGI Symbol%3BAcc:MGI:3696858]
ENSMUSG00000052504	8692	0.01	0.11	0.09	0.69	0.6	0.57	0.109728	-3.188	0.480934	-6.62876	3.39e-11	7.89e-09	Down	Epha3	Eph receptor A3 [Source:MGI Symbol%3BAcc:MGI:99612]
ENSMUSG00000048376	3336	25.46	25.55	21.56	69.58	56.45	49.12	0.402928	-1.31141	0.198666	-6.60107	4.08e-11	9.08e-09	Down	F2r	coagulation factor II (thrombin) receptor [Source:MGI Symbol%3BAcc:MGI:101802]
ENSMUSG00000059246	2984	1.24	0.39	1.19	5.67	3.11	5.46	0.188043	-2.41086	0.365653	-6.59331	4.3e-11	9.46e-09	Down	Foxb1	forkhead box B1 [Source:MGI Symbol%3BAcc:MGI:1927549]
ENSMUSG00000031134	4330	21.93	13	15.61	47.25	40.04	37.09	0.391618	-1.35248	0.205307	-6.58761	4.47e-11	9.72e-09	Down	Rbmx	RNA binding motif protein%2C X chromosome [Source:MGI Symbol%3BAcc:MGI:1343044]
ENSMUSG00000052302	6733	0.16	0.03	0.07	0.86	0.67	0.66	0.11332	-3.14153	0.477755	-6.5756	4.85e-11	1.04e-08	Down	Tbc1d30	TBC1 domain family%2C member 30 [Source:MGI Symbol%3BAcc:MGI:1921944]
ENSMUSG00000050914	1539	0.39	0.42	0.87	2.61	3.6	5.9	0.134405	-2.89534	0.441982	-6.55081	5.72e-11	1.17e-08	Down	Ankrd37	ankyrin repeat domain 37 [Source:MGI Symbol%3BAcc:MGI:3603344]
ENSMUSG00000042671	9640	1.49	0.79	0.61	3.59	2.97	3.8	0.271482	-1.88107	0.28721	-6.54948	5.77e-11	1.17e-08	Down	Rgs8	regulator of G-protein signaling 8 [Source:MGI Symbol%3BAcc:MGI:108408]
ENSMUSG00000021485	2369	1	0.74	1.37	4.91	3.61	3.97	0.238012	-2.07089	0.317346	-6.52568	6.77e-11	1.34e-08	Down	Mxd3	Max dimerization protein 3 [Source:MGI Symbol%3BAcc:MGI:104987]
ENSMUSG00000037747	9732	0.68	0.46	0.35	2.12	1.5	1.78	0.267284	-1.90356	0.292068	-6.51751	7.15e-11	1.39e-08	Down	Phyhipl	phytanoyl-CoA hydroxylase interacting protein-like [Source:MGI Symbol%3BAcc:MGI:1918161]
ENSMUSG00000028645	3506	77.14	73.12	159.93	271.15	291.72	360.97	0.322676	-1.63184	0.250387	-6.51729	7.16e-11	1.39e-08	Down	Slc2a1	solute carrier family 2 (facilitated glucose transporter)%2C member 1 [Source:MGI Symbol%3BAcc:MGI:95755]
ENSMUSG00000085323	1088	0.49	0.32	0.53	3.61	4.41	2.88	0.118391	-3.07837	0.475172	-6.47844	9.27e-11	1.74e-08	Down	9130410C08Rik	RIKEN cDNA 9130410C08 gene [Source:MGI Symbol%3BAcc:MGI:1918862]
ENSMUSG00000020808	2529	20.05	11.17	26.7	52.98	57.46	47.27	0.350747	-1.5115	0.235479	-6.41881	1.37e-10	2.54e-08	Down	Pimreg	PICALM interacting mitotic regulator [Source:MGI Symbol%3BAcc:MGI:1924434]
ENSMUSG00000010021	4068	0.6	0.16	0.42	2.98	1.66	2.08	0.166056	-2.59026	0.404095	-6.41003	1.45e-10	2.66e-08	Down	Kif19a	kinesin family member 19A [Source:MGI Symbol%3BAcc:MGI:2447024]
ENSMUSG00000030695	2911	148.13	128.47	213.34	308.03	425.06	449.68	0.400876	-1.31877	0.206825	-6.37626	1.81e-10	3.23e-08	Down	Aldoa	aldolase A%2C fructose-bisphosphate [Source:MGI Symbol%3BAcc:MGI:87994]
ENSMUSG00000039257	2747	1.52	0.38	1.53	6.75	4.39	5.44	0.195175	-2.35716	0.370313	-6.36532	1.95e-10	3.41e-08	Down	Vstm2b	V-set and transmembrane domain containing 2B [Source:MGI Symbol%3BAcc:MGI:1914525]
ENSMUSG00000046997	4484	19.47	9.74	14.93	46.79	33.11	36.29	0.363984	-1.45805	0.229074	-6.36499	1.95e-10	3.41e-08	Down	Spsb4	splA/ryanodine receptor domain and SOCS box containing 4 [Source:MGI Symbol%3BAcc:MGI:2183445]
ENSMUSG00000020547	5413	16.13	14.42	16.54	38.38	31.83	28.99	0.458935	-1.12364	0.176598	-6.36271	1.98e-10	3.43e-08	Down	Bzw2	basic leucine zipper and W2 domains 2 [Source:MGI Symbol%3BAcc:MGI:1914162]
ENSMUSG00000024053	5505	2.78	1.22	2.36	6.01	5.73	6.63	0.331894	-1.59121	0.251429	-6.32866	2.47e-10	4.25e-08	Down	Emilin2	elastin microfibril interfacer 2 [Source:MGI Symbol%3BAcc:MGI:2389136]
ENSMUSG00000056445	3361	6.91	2.87	5.64	16.18	14.57	13.82	0.330577	-1.59694	0.253084	-6.30991	2.79e-10	4.67e-08	Down	Hoxaas2	Hoxa cluster antisense RNA 2 [Source:MGI Symbol%3BAcc:MGI:1913890]
ENSMUSG00000096753	1537	1.86	0.61	1.16	5.47	6.64	4.99	0.203658	-2.29578	0.36408	-6.30571	2.87e-10	4.76e-08	Down	Fam181a	family with sequence similarity 181%2C member A [Source:MGI Symbol%3BAcc:MGI:3647570]
ENSMUSG00000030519	3824	14.25	6.17	7.44	33.08	27.06	24.19	0.317364	-1.65579	0.262661	-6.3039	2.9e-10	4.77e-08	Down	Apba2	amyloid beta (A4) precursor protein-binding%2C family A%2C member 2 [Source:MGI Symbol%3BAcc:MGI:1261791]
ENSMUSG00000045136	2294	91.44	52.52	70.93	198.91	171.93	143.71	0.401522	-1.31645	0.208882	-6.30236	2.93e-10	4.78e-08	Down	Tubb2b	tubulin%2C beta 2B class IIB [Source:MGI Symbol%3BAcc:MGI:1920960]
ENSMUSG00000097545	4804	2.95	0.95	1.5	8.1	5.7	6.42	0.254963	-1.97164	0.314328	-6.27256	3.55e-10	5.7e-08	Down	Mir124a-1hg	Mir124-1 host gene (non-protein coding) [Source:MGI Symbol%3BAcc:MGI:2442197]
ENSMUSG00000041841	1684	91.17	62.18	99.31	202.15	196.47	157.12	0.436858	-1.19476	0.190694	-6.26533	3.72e-10	5.87e-08	Down	Rpl37	ribosomal protein L37 [Source:MGI Symbol%3BAcc:MGI:1914531]
ENSMUSG00000050334	5664	0.71	0.27	0.67	3.39	1.96	1.97	0.213924	-2.22483	0.355289	-6.26203	3.8e-10	5.95e-08	Down	C130071C03Rik	RIKEN cDNA C130071C03 gene [Source:MGI Symbol%3BAcc:MGI:2443574]
ENSMUSG00000021365	6376	5.06	3.59	3.59	11.32	9.2	8.79	0.403785	-1.30834	0.209953	-6.23159	4.62e-10	7.01e-08	Down	Nedd9	neural precursor cell expressed%2C developmentally down-regulated gene 9 [Source:MGI Symbol%3BAcc:MGI:97302]
ENSMUSG00000058070	7436	5.14	5.32	4.74	12.11	9.69	11.34	0.446853	-1.16213	0.186896	-6.21806	5.03e-10	7.58e-08	Down	Eml1	echinoderm microtubule associated protein like 1 [Source:MGI Symbol%3BAcc:MGI:1915769]
ENSMUSG00000023832	2544	35.86	31.94	35.27	73.37	75.59	59.09	0.480234	-1.05819	0.170718	-6.19846	5.7e-10	8.39e-08	Down	Acat2	acetyl-Coenzyme A acetyltransferase 2 [Source:MGI Symbol%3BAcc:MGI:87871]
ENSMUSG00000027861	2736	0.09	0.02	0.05	2.27	0.92	0.56	0.0386483	-4.69345	0.759292	-6.18135	6.36e-10	9.22e-08	Down	Casq2	calsequestrin 2 [Source:MGI Symbol%3BAcc:MGI:1309469]
ENSMUSG00000049551	2293	1.12	0.41	0.56	3.96	3.46	2.77	0.19566	-2.35358	0.382787	-6.14854	7.82e-10	1.12e-07	Down	Fzd9	frizzled class receptor 9 [Source:MGI Symbol%3BAcc:MGI:1313278]
ENSMUSG00000023456	2753	68.39	54.15	109.29	153.21	194.95	221.57	0.392027	-1.35098	0.220952	-6.11433	9.7e-10	1.36e-07	Down	Tpi1	triosephosphate isomerase 1 [Source:MGI Symbol%3BAcc:MGI:98797]
ENSMUSG00000041272	7609	0.2	0.11	0.12	1.1	0.66	0.62	0.171271	-2.54565	0.416838	-6.10705	1.01e-09	1.41e-07	Down	Tox	thymocyte selection-associated high mobility group box [Source:MGI Symbol%3BAcc:MGI:2181659]
ENSMUSG00000032294	5001	223.92	181.02	324.93	527.8	615.2	627.62	0.397266	-1.33182	0.219101	-6.07856	1.21e-09	1.67e-07	Down	Pkm	pyruvate kinase%2C muscle [Source:MGI Symbol%3BAcc:MGI:97591]
ENSMUSG00000023150	5435	41.44	41.67	43.12	77.44	78.72	76.07	0.52901	-0.918633	0.151313	-6.07108	1.27e-09	1.73e-07	Down	Ivns1abp	influenza virus NS1A binding protein [Source:MGI Symbol%3BAcc:MGI:2152389]
ENSMUSG00000078202	2582	1.36	0.79	0.64	5.25	3.1	3.64	0.224302	-2.15649	0.355428	-6.06729	1.3e-09	1.76e-07	Down	Nrarp	Notch-regulated ankyrin repeat protein [Source:MGI Symbol%3BAcc:MGI:1914372]
ENSMUSG00000026955	3499	4.13	2.29	5.4	12.27	10.14	10.38	0.343549	-1.54141	0.254108	-6.06596	1.31e-09	1.76e-07	Down	Sapcd2	suppressor APC domain containing 2 [Source:MGI Symbol%3BAcc:MGI:1919330]
ENSMUSG00000027314	3852	1.78	0.61	1.32	5.77	3.67	4.35	0.255377	-1.9693	0.326864	-6.02483	1.69e-09	2.21e-07	Down	Dll4	delta like canonical Notch ligand 4 [Source:MGI Symbol%3BAcc:MGI:1859388]
ENSMUSG00000021071	14741	0.64	0.25	0.16	2.31	1.26	1.45	0.202566	-2.30354	0.384052	-5.99798	2e-09	2.55e-07	Down	Trim9	tripartite motif-containing 9 [Source:MGI Symbol%3BAcc:MGI:2137354]
ENSMUSG00000070526	2640	3.54	2.23	1.42	15.53	10.84	5.31	0.21895	-2.19133	0.36703	-5.97043	2.37e-09	2.99e-07	Down	Peg12	paternally expressed 12 [Source:MGI Symbol%3BAcc:MGI:1351637]
ENSMUSG00000030677	4903	16.86	13.86	22.05	33.91	37.64	33.86	0.482837	-1.05039	0.176735	-5.94331	2.79e-09	3.48e-07	Down	Kif22	kinesin family member 22 [Source:MGI Symbol%3BAcc:MGI:109233]
ENSMUSG00000044365	13401	1.47	1.04	0.79	3.12	2.6	2.98	0.369354	-1.43693	0.241978	-5.93824	2.88e-09	3.57e-07	Down	Cxxc4	CXXC finger 4 [Source:MGI Symbol%3BAcc:MGI:2442112]
ENSMUSG00000029838	3433	1.14	0.6	1.37	3.02	3.26	4.3	0.282943	-1.82142	0.308004	-5.91361	3.35e-09	4.12e-07	Down	Ptn	pleiotrophin [Source:MGI Symbol%3BAcc:MGI:97804]
ENSMUSG00000039830	2530	8.14	1.85	10.79	123.63	79.39	91.68	0.0661657	-3.91777	0.662745	-5.91143	3.39e-09	4.15e-07	Down	Olig2	oligodendrocyte transcription factor 2 [Source:MGI Symbol%3BAcc:MGI:1355331]
ENSMUSG00000085865	2389	0	0.05	0.03	1.64	1.11	0.81	0.020424	-5.61359	0.953183	-5.88931	3.88e-09	4.63e-07	Down	Gm15966	predicted gene 15966 [Source:MGI Symbol%3BAcc:MGI:3802004]
ENSMUSG00000029510	4274	2.92	0.85	2.78	7.98	7.43	7.04	0.277227	-1.85086	0.314359	-5.88772	3.92e-09	4.65e-07	Down	Gpc2	glypican 2 (cerebroglycan) [Source:MGI Symbol%3BAcc:MGI:1919201]
ENSMUSG00000019817	7819	11	9.54	8.44	18.47	19.13	19.44	0.49546	-1.01316	0.172161	-5.88493	3.98e-09	4.66e-07	Down	Plagl1	pleiomorphic adenoma gene-like 1 [Source:MGI Symbol%3BAcc:MGI:1100874]
ENSMUSG00000035403	6698	4.13	1.77	2.04	8.47	7.34	7.15	0.333055	-1.58617	0.269841	-5.87815	4.15e-09	4.78e-07	Down	Crb2	crumbs family member 2 [Source:MGI Symbol%3BAcc:MGI:2679260]
ENSMUSG00000089726	3536	6.82	5.86	10.64	16.31	17.64	18.37	0.429226	-1.22019	0.209487	-5.82466	5.72e-09	6.4e-07	Down	Mir17hg	Mir17 host gene (non-protein coding) [Source:MGI Symbol%3BAcc:MGI:1923207]
ENSMUSG00000030507	2091	0	0.2	0.27	1.75	1.53	1.37	0.0967005	-3.37033	0.579519	-5.81574	6.04e-09	6.71e-07	Down	Dbx1	developing brain homeobox 1 [Source:MGI Symbol%3BAcc:MGI:94867]
ENSMUSG00000069662	4048	77.75	42.24	47.52	189.07	126.94	118.26	0.370718	-1.4316	0.246727	-5.80239	6.54e-09	7.15e-07	Down	Marcks	myristoylated alanine rich protein kinase C substrate [Source:MGI Symbol%3BAcc:MGI:96907]
ENSMUSG00000003955	850	33.39	18.68	44.47	69.94	84.54	88.18	0.381507	-1.39022	0.239652	-5.80099	6.59e-09	7.17e-07	Down	Fam162a	family with sequence similarity 162%2C member A [Source:MGI Symbol%3BAcc:MGI:1917436]
ENSMUSG00000087565	734	0.24	0	0.35	4.24	3.18	2.46	0.0556014	-4.16873	0.7242	-5.75633	8.6e-09	9.05e-07	Down	Gm14662	predicted gene 14662 [Source:MGI Symbol%3BAcc:MGI:3705311]
ENSMUSG00000034706	4568	0.38	0.29	0.28	1.2	1.59	1.11	0.237666	-2.07299	0.361937	-5.72749	1.02e-08	1.04e-06	Down	Dnaic2	dynein%2C axonemal%2C intermediate chain 2 [Source:MGI Symbol%3BAcc:MGI:2685574]
ENSMUSG00000026452	7638	1.07	0.23	0.51	2.94	1.93	2.81	0.224304	-2.15647	0.37722	-5.71676	1.09e-08	1.1e-06	Down	Syt2	synaptotagmin II [Source:MGI Symbol%3BAcc:MGI:99666]
ENSMUSG00000020212	4116	7.53	6.44	8.12	16.03	14.33	13.28	0.488585	-1.03332	0.181196	-5.70277	1.18e-08	1.17e-06	Down	Mdm1	transformed mouse 3T3 cell double minute 1 [Source:MGI Symbol%3BAcc:MGI:96951]
ENSMUSG00000021068	17095	3.12	3.28	2.56	9.71	5.84	6.34	0.398347	-1.3279	0.233157	-5.69531	1.23e-08	1.22e-06	Down	Nin	ninein [Source:MGI Symbol%3BAcc:MGI:105108]
ENSMUSG00000050875	5347	1.28	0.61	0.75	3.24	3.23	2.12	0.295439	-1.75907	0.309549	-5.68268	1.33e-08	1.29e-06	Down	Minar2	membrane integral NOTCH2 associated receptor 2 [Source:MGI Symbol%3BAcc:MGI:2442934]
ENSMUSG00000032249	3166	51.13	46.48	64.06	89.07	99.9	105.87	0.531468	-0.911944	0.160489	-5.68229	1.33e-08	1.29e-06	Down	Anp32a	acidic (leucine-rich) nuclear phosphoprotein 32 family%2C member A [Source:MGI Symbol%3BAcc:MGI:108447]
ENSMUSG00000019874	1250	0.14	0.28	0.51	2.47	2.61	2.08	0.124683	-3.00366	0.531093	-5.65562	1.55e-08	1.48e-06	Down	Fabp7	fatty acid binding protein 7%2C brain [Source:MGI Symbol%3BAcc:MGI:101916]
ENSMUSG00000086683	457	1.3	0.89	1.25	8.08	9.15	5.11	0.148269	-2.75371	0.487561	-5.64793	1.62e-08	1.54e-06	Down	Gm12867	predicted gene 12867 [Source:MGI Symbol%3BAcc:MGI:3651003]
ENSMUSG00000047935	7420	0.32	0.06	0.11	1.2	0.69	0.98	0.164502	-2.60382	0.461575	-5.64116	1.69e-08	1.6e-06	Down	Sox1ot	Sox1 overlapping transcript [Source:MGI Symbol%3BAcc:MGI:3645522]
ENSMUSG00000074912	1054	0.45	0.11	0.36	2.35	2.1	3.74	0.109156	-3.19553	0.568045	-5.62549	1.85e-08	1.72e-06	Down	Gm14207	predicted gene 14207 [Source:MGI Symbol%3BAcc:MGI:3649550]
ENSMUSG00000066800	6641	0.81	0.53	0.73	1.88	1.87	1.78	0.359488	-1.47599	0.262551	-5.62172	1.89e-08	1.75e-06	Down	Rnasel	ribonuclease L (2'%2C 5'-oligoisoadenylate synthetase-dependent) [Source:MGI Symbol%3BAcc:MGI:1098272]
ENSMUSG00000027496	2531	27.6	25.65	38.75	55.06	63.17	58.78	0.502447	-0.992956	0.177078	-5.60747	2.05e-08	1.87e-06	Down	Aurka	aurora kinase A [Source:MGI Symbol%3BAcc:MGI:894678]
ENSMUSG00000028681	5974	2.87	1.6	3.03	7.05	5.19	5.99	0.393021	-1.34732	0.240491	-5.60238	2.11e-08	1.92e-06	Down	Ptch2	patched 2 [Source:MGI Symbol%3BAcc:MGI:1095405]
ENSMUSG00000097767	9293	23.71	4.92	11.43	162.22	120.28	119.18	0.0947043	-3.40043	0.608562	-5.58764	2.3e-08	2.07e-06	Down	Miat	myocardial infarction associated transcript (non-protein coding) [Source:MGI Symbol%3BAcc:MGI:2444886]
ENSMUSG00000047992	5466	0	0.02	0.05	0.45	0.29	0.48	0.0527292	-4.24525	0.761331	-5.57609	2.46e-08	2.2e-06	Down	Dipk1c	divergent protein kinase domain 1C [Source:MGI Symbol%3BAcc:MGI:3041188]
ENSMUSG00000059049	13978	0.67	0.6	0.46	1.74	2.07	1.12	0.342506	-1.5458	0.277271	-5.57505	2.47e-08	2.2e-06	Down	Frem1	Fras1 related extracellular matrix protein 1 [Source:MGI Symbol%3BAcc:MGI:2670972]
ENSMUSG00000047003	8595	11.57	10.38	9.71	25.96	19.44	19.2	0.47525	-1.07324	0.19254	-5.57413	2.49e-08	2.2e-06	Down	Zfp41	zinc finger protein 41 [Source:MGI Symbol%3BAcc:MGI:99186]
ENSMUSG00000027330	3728	17.69	10.19	13.06	42.94	26.88	28.23	0.400507	-1.3201	0.236955	-5.5711	2.53e-08	2.22e-06	Down	Cdc25b	cell division cycle 25B [Source:MGI Symbol%3BAcc:MGI:99701]
ENSMUSG00000020577	2474	25.59	19.51	27.99	49.06	43.76	44.52	0.512984	-0.963014	0.172871	-5.5707	2.54e-08	2.22e-06	Down	Tspan13	tetraspanin 13 [Source:MGI Symbol%3BAcc:MGI:1913359]
ENSMUSG00000035105	2662	1.23	1.32	2.51	4.01	5.38	6.82	0.302255	-1.72616	0.31007	-5.567	2.59e-08	2.24e-06	Down	Egln3	egl-9 family hypoxia-inducible factor 3 [Source:MGI Symbol%3BAcc:MGI:1932288]
ENSMUSG00000002477	2052	29.58	22.19	36.04	55.26	56.66	56.53	0.502239	-0.993555	0.178473	-5.56699	2.59e-08	2.24e-06	Down	Snrpd1	small nuclear ribonucleoprotein D1 [Source:MGI Symbol%3BAcc:MGI:98344]
ENSMUSG00000025321	11060	2.88	1.79	1.06	8.27	5.25	4.78	0.303412	-1.72065	0.309612	-5.55744	2.74e-08	2.32e-06	Down	Itgb8	integrin beta 8 [Source:MGI Symbol%3BAcc:MGI:1338035]
ENSMUSG00000034648	3700	8.85	5.55	5.52	23.77	14.13	14.12	0.36829	-1.44109	0.260758	-5.52654	3.27e-08	2.71e-06	Down	Lrrn1	leucine rich repeat protein 1%2C neuronal [Source:MGI Symbol%3BAcc:MGI:106038]
ENSMUSG00000027996	2153	6.5	3.04	7.3	14.67	13.09	16	0.367736	-1.44326	0.261918	-5.51034	3.58e-08	2.93e-06	Down	Sfrp2	secreted frizzled-related protein 2 [Source:MGI Symbol%3BAcc:MGI:108078]
ENSMUSG00000024968	3157	48.12	22.06	45.33	92.8	81.1	88.69	0.420738	-1.249	0.227426	-5.49191	3.98e-08	3.23e-06	Down	Rcor2	REST corepressor 2 [Source:MGI Symbol%3BAcc:MGI:1859854]
ENSMUSG00000064325	9076	2.62	3.01	2.27	6.17	5.02	5.93	0.451027	-1.14871	0.209641	-5.47945	4.27e-08	3.45e-06	Down	Hhip	Hedgehog-interacting protein [Source:MGI Symbol%3BAcc:MGI:1341847]
ENSMUSG00000067194	5266	20.89	20.7	21.49	43.34	35.64	36.88	0.528312	-0.920537	0.168074	-5.47698	4.33e-08	3.49e-06	Down	Eif1ax	eukaryotic translation initiation factor 1A%2C X-linked [Source:MGI Symbol%3BAcc:MGI:1913485]
ENSMUSG00000029438	9490	9.03	4.02	6.26	17.55	13.34	14.88	0.404575	-1.30552	0.238422	-5.47567	4.36e-08	3.5e-06	Down	Bcl7a	B cell CLL/lymphoma 7A [Source:MGI Symbol%3BAcc:MGI:1924295]
ENSMUSG00000001496	2842	0.19	0.04	0.09	1.6	0.93	0.59	0.0965126	-3.37314	0.617167	-5.46552	4.62e-08	3.67e-06	Down	Nkx2-1	NK2 homeobox 1 [Source:MGI Symbol%3BAcc:MGI:108067]
ENSMUSG00000029086	7175	8.48	9.26	6.46	22.1	16.93	15.59	0.432424	-1.20948	0.221351	-5.46408	4.65e-08	3.69e-06	Down	Prom1	prominin 1 [Source:MGI Symbol%3BAcc:MGI:1100886]
ENSMUSG00000021957	7355	34.53	22.16	32.68	61.27	55.31	53.86	0.504677	-0.986567	0.180735	-5.45863	4.8e-08	3.79e-06	Down	Tkt	transketolase [Source:MGI Symbol%3BAcc:MGI:105992]
ENSMUSG00000051674	5807	4.81	5.33	4.42	11.84	10.14	8.88	0.458994	-1.12345	0.206308	-5.44551	5.17e-08	4.06e-06	Down	Dcun1d4	DCN1%2C defective in cullin neddylation 1%2C domain containing 4 (S. cerevisiae) [Source:MGI Symbol%3BAcc:MGI:2140972]
ENSMUSG00000055782	5946	0.67	0.97	0.61	3.02	2.18	1.89	0.30999	-1.68971	0.311203	-5.42959	5.65e-08	4.39e-06	Down	Abcd2	ATP-binding cassette%2C sub-family D (ALD)%2C member 2 [Source:MGI Symbol%3BAcc:MGI:1349467]
ENSMUSG00000020020	4032	3.25	3.34	3.57	8.45	6.33	7.15	0.448179	-1.15785	0.213515	-5.42282	5.87e-08	4.47e-06	Down	Usp44	ubiquitin specific peptidase 44 [Source:MGI Symbol%3BAcc:MGI:3045318]
ENSMUSG00000029338	6655	2.78	2.59	1.77	9.92	5.56	4.91	0.339152	-1.56	0.289007	-5.39779	6.75e-08	5.04e-06	Down	Antxr2	anthrax toxin receptor 2 [Source:MGI Symbol%3BAcc:MGI:1919164]
ENSMUSG00000112117	7423	0.19	0.04	0.15	0.7	0.58	0.66	0.189303	-2.40123	0.446107	-5.38264	7.34e-08	5.42e-06	Down	Rmst	rhabdomyosarcoma 2 associated transcript (non-coding RNA) [Source:MGI Symbol%3BAcc:MGI:1099806]
ENSMUSG00000059878	3625	19.83	11.75	18.06	39.81	30.89	31.76	0.46499	-1.10473	0.205292	-5.38125	7.4e-08	5.44e-06	Down	Zfp422	zinc finger protein 422 [Source:MGI Symbol%3BAcc:MGI:1914505]
ENSMUSG00000030257	9852	4.42	3	2.54	10.99	6.94	6.88	0.387869	-1.36636	0.254279	-5.37347	7.72e-08	5.66e-06	Down	Srgap3	SLIT-ROBO Rho GTPase activating protein 3 [Source:MGI Symbol%3BAcc:MGI:2152938]
ENSMUSG00000030541	2588	44.75	32.55	58.67	92.21	93.35	81.96	0.488053	-1.03489	0.192967	-5.36304	8.18e-08	5.93e-06	Down	Idh2	isocitrate dehydrogenase 2 (NADP+)%2C mitochondrial [Source:MGI Symbol%3BAcc:MGI:96414]
ENSMUSG00000027459	2207	8.92	3.97	5.59	19.04	14.75	14	0.370638	-1.43192	0.267303	-5.3569	8.47e-08	6.09e-06	Down	Fam110a	family with sequence similarity 110%2C member A [Source:MGI Symbol%3BAcc:MGI:1921097]
ENSMUSG00000104913	1591	5.61	5.83	8.76	14.19	15	15.56	0.436691	-1.19531	0.224733	-5.31882	1.04e-07	7.43e-06	Down	Gm6560	predicted gene 6560 [Source:MGI Symbol%3BAcc:MGI:3646204]
ENSMUSG00000036523	9580	4.23	2.32	2.89	7.4	6.53	6.4	0.447163	-1.16113	0.218374	-5.31715	1.05e-07	7.48e-06	Down	Greb1	gene regulated by estrogen in breast cancer protein [Source:MGI Symbol%3BAcc:MGI:2149712]
ENSMUSG00000036834	8637	2.6	3.56	2.42	7.82	6.6	5.58	0.420097	-1.25121	0.235615	-5.31038	1.09e-07	7.73e-06	Down	Plch1	phospholipase C%2C eta 1 [Source:MGI Symbol%3BAcc:MGI:2683547]
ENSMUSG00000027342	2400	83.83	79.41	120.83	183.09	174.31	170.59	0.519048	-0.946059	0.179027	-5.28444	1.26e-07	8.6e-06	Down	Pcna	proliferating cell nuclear antigen [Source:MGI Symbol%3BAcc:MGI:97503]
ENSMUSG00000042129	9209	1.76	1.4	1.32	3.74	2.77	3.31	0.442218	-1.17717	0.223299	-5.27172	1.35e-07	9.12e-06	Down	Rassf4	Ras association (RalGDS/AF-6) domain family member 4 [Source:MGI Symbol%3BAcc:MGI:2386853]
ENSMUSG00000048015	3345	14.5	11.8	5.16	99.64	56.7	51.46	0.147547	-2.76076	0.525244	-5.25615	1.47e-07	9.87e-06	Down	Neurod4	neurogenic differentiation 4 [Source:MGI Symbol%3BAcc:MGI:108055]
ENSMUSG00000049001	10114	0.13	0.05	0.11	0.5	0.35	0.45	0.208278	-2.26342	0.430967	-5.25196	1.5e-07	1e-05	Down	Ndnf	neuron-derived neurotrophic factor [Source:MGI Symbol%3BAcc:MGI:1915419]
ENSMUSG00000031207	6327	19.36	15.91	13.25	41.05	34.06	27.42	0.45925	-1.12265	0.213777	-5.25149	1.51e-07	1e-05	Down	Msn	moesin [Source:MGI Symbol%3BAcc:MGI:97167]
ENSMUSG00000043155	1804	1.25	0.65	1.69	6	4.4	3.07	0.251784	-1.98974	0.382121	-5.2071	1.92e-07	1.24e-05	Down	Hpdl	4-hydroxyphenylpyruvate dioxygenase-like [Source:MGI Symbol%3BAcc:MGI:2444646]
ENSMUSG00000096210	2055	85.86	47.24	91.88	146.48	156.93	147.82	0.478296	-1.06402	0.204869	-5.19368	2.06e-07	1.31e-05	Down	H1f0	H1.0 linker histone [Source:MGI Symbol%3BAcc:MGI:95893]
ENSMUSG00000050105	1275	6.77	1.6	7.19	44.73	40.05	32.46	0.1252	-2.9977	0.578168	-5.18482	2.16e-07	1.37e-05	Down	Grrp1	glycine/arginine rich protein 1 [Source:MGI Symbol%3BAcc:MGI:1919940]
ENSMUSG00000020186	2171	8.06	5.7	14.01	20.76	22.92	21.98	0.404539	-1.30565	0.252167	-5.17773	2.25e-07	1.41e-05	Down	Csrp2	cysteine and glycine-rich protein 2 [Source:MGI Symbol%3BAcc:MGI:1202907]
ENSMUSG00000068466	645	31.18	11.22	33.25	79.63	58.56	67.37	0.349155	-1.51806	0.293687	-5.16897	2.35e-07	1.45e-05	Down	Gm5518	predicted gene 5518 [Source:MGI Symbol%3BAcc:MGI:3648673]
ENSMUSG00000033149	7577	7.23	5.86	4.34	15.91	12.28	10.82	0.434359	-1.20304	0.233597	-5.15006	2.6e-07	1.57e-05	Down	Phldb2	pleckstrin homology like domain%2C family B%2C member 2 [Source:MGI Symbol%3BAcc:MGI:2444981]
ENSMUSG00000020277	6675	13.36	7.93	22.98	26.4	39.71	49.62	0.366822	-1.44685	0.280973	-5.14943	2.61e-07	1.57e-05	Down	Pfkl	phosphofructokinase%2C liver%2C B-type [Source:MGI Symbol%3BAcc:MGI:97547]
ENSMUSG00000074862	3306	0.36	0.3	0.35	1.58	1.3	1.09	0.24303	-2.04079	0.397238	-5.13746	2.78e-07	1.66e-05	Down	BC025920	cDNA sequence BC025920 [Source:MGI Symbol%3BAcc:MGI:2670983]
ENSMUSG00000059493	8805	2.09	2.06	1.14	5.01	3.78	4.35	0.394061	-1.34351	0.26155	-5.13672	2.8e-07	1.66e-05	Down	Nhs	NHS actin remodeling regulator [Source:MGI Symbol%3BAcc:MGI:2684894]
ENSMUSG00000008496	8243	1.35	0.89	0.69	2.83	2.41	2.24	0.37985	-1.3965	0.272482	-5.1251	2.97e-07	1.75e-05	Down	Pou2f2	POU domain%2C class 2%2C transcription factor 2 [Source:MGI Symbol%3BAcc:MGI:101897]
ENSMUSG00000027339	11993	0.68	0.59	0.6	1.55	1.36	1.26	0.434481	-1.20263	0.237229	-5.0695	3.99e-07	2.28e-05	Down	Rassf2	Ras association (RalGDS/AF-6) domain family member 2 [Source:MGI Symbol%3BAcc:MGI:2442060]
ENSMUSG00000038132	3491	2.45	0.79	1.31	6.76	3.79	4.38	0.290006	-1.78584	0.353037	-5.05852	4.23e-07	2.38e-05	Down	Rbm24	RNA binding motif protein 24 [Source:MGI Symbol%3BAcc:MGI:3610364]
ENSMUSG00000070583	1380	4.23	2.71	2.58	8.89	8.56	7.64	0.367209	-1.44532	0.285757	-5.05787	4.24e-07	2.38e-05	Down	Fv1	Friend virus susceptibility 1 [Source:MGI Symbol%3BAcc:MGI:95595]
ENSMUSG00000025427	10149	6.24	2.71	4.2	10.08	8.35	11.19	0.427178	-1.22709	0.242759	-5.05478	4.31e-07	2.41e-05	Down	Rnf165	ring finger protein 165 [Source:MGI Symbol%3BAcc:MGI:2444521]
ENSMUSG00000085936	3293	0.36	0.21	0.35	1.15	1.27	1.22	0.244941	-2.0295	0.401935	-5.04931	4.43e-07	2.46e-05	Down	2610307P16Rik	RIKEN cDNA 2610307P16 gene [Source:MGI Symbol%3BAcc:MGI:1919768]
ENSMUSG00000031510	2439	0	0.05	0	1.96	0.68	0.36	0.0156576	-5.99699	1.18778	-5.0489	4.44e-07	2.46e-05	Down	1700128E19Rik	RIKEN cDNA 1700128E19 gene [Source:MGI Symbol%3BAcc:MGI:1920868]
ENSMUSG00000035561	2298	1.04	0.76	0.5	3.73	2.81	2.06	0.257671	-1.9564	0.388754	-5.03248	4.84e-07	2.65e-05	Down	Aldh1b1	aldehyde dehydrogenase 1 family%2C member B1 [Source:MGI Symbol%3BAcc:MGI:1919785]
ENSMUSG00000035062	2257	6.96	5.92	6.6	13.93	12.07	11.95	0.496381	-1.01048	0.201335	-5.0189	5.2e-07	2.8e-05	Down	Zc4h2	zinc finger%2C C4H2 domain containing [Source:MGI Symbol%3BAcc:MGI:2679294]
ENSMUSG00000111050	811	0.51	0.07	0.24	3.34	2.2	2.14	0.101399	-3.30188	0.6583	-5.01576	5.28e-07	2.83e-05	Down	Gm47877	predicted gene%2C 47877 [Source:MGI Symbol%3BAcc:MGI:6097101]
ENSMUSG00000059743	4208	13.02	12.08	12.42	26.46	25.01	18.92	0.516598	-0.952887	0.190224	-5.00929	5.46e-07	2.91e-05	Down	Fdps	farnesyl diphosphate synthetase [Source:MGI Symbol%3BAcc:MGI:104888]
ENSMUSG00000056553	8602	0.51	0.06	0.15	1.32	1.22	1.02	0.192797	-2.37485	0.475228	-4.99728	5.81e-07	3.09e-05	Down	Ptprn2	protein tyrosine phosphatase%2C receptor type%2C N polypeptide 2 [Source:MGI Symbol%3BAcc:MGI:107418]
ENSMUSG00000075277	3021	2.64	0.79	1.56	6.32	4.58	4.62	0.306244	-1.70725	0.341945	-4.99276	5.95e-07	3.15e-05	Down	Haglr	Hoxd antisense growth associated long non-coding RNA [Source:MGI Symbol%3BAcc:MGI:3026978]
ENSMUSG00000005360	8537	1.03	1.14	2.15	2.87	3.26	4.86	0.381327	-1.3909	0.278755	-4.98968	6.05e-07	3.19e-05	Down	Slc1a3	solute carrier family 1 (glial high affinity glutamate transporter)%2C member 3 [Source:MGI Symbol%3BAcc:MGI:99917]
ENSMUSG00000107859	825	0.14	0	0.15	2.29	1.94	1.7	0.0473698	-4.39989	0.887475	-4.95776	7.13e-07	3.66e-05	Down	Gm30731	predicted gene%2C 30731 [Source:MGI Symbol%3BAcc:MGI:5589890]
ENSMUSG00000097772	4071	2.82	2.19	4.17	7.05	6.48	6.25	0.445152	-1.16763	0.235625	-4.95547	7.22e-07	3.7e-05	Down	5430416N02Rik	RIKEN cDNA 5430416N02 gene [Source:MGI Symbol%3BAcc:MGI:1918676]
ENSMUSG00000011752	1982	136.49	80.67	138.42	204.6	217.3	233.65	0.522119	-0.93755	0.190197	-4.92935	8.25e-07	4.11e-05	Down	Pgam1	phosphoglycerate mutase 1 [Source:MGI Symbol%3BAcc:MGI:97552]
ENSMUSG00000093661	2515	6.96	4.83	6.45	13.14	11.37	11.23	0.49141	-1.025	0.208301	-4.92077	8.62e-07	4.27e-05	Down	Eif4e3	eukaryotic translation initiation factor 4E member 3 [Source:MGI Symbol%3BAcc:MGI:1914142]
ENSMUSG00000000214	2364	0.81	0.3	0.32	2.65	2.65	1.27	0.207861	-2.26631	0.460641	-4.9199	8.66e-07	4.28e-05	Down	Th	tyrosine hydroxylase [Source:MGI Symbol%3BAcc:MGI:98735]
ENSMUSG00000028873	5177	17.87	12.62	17.97	31.54	26.51	27.53	0.545313	-0.874843	0.177979	-4.91542	8.86e-07	4.36e-05	Down	Cdca8	cell division cycle associated 8 [Source:MGI Symbol%3BAcc:MGI:1196274]
ENSMUSG00000020737	2149	87.89	53.27	87.3	167.54	138.93	127.9	0.504295	-0.987661	0.201246	-4.90773	9.21e-07	4.47e-05	Down	Jpt1	Jupiter microtubule associated homolog 1 [Source:MGI Symbol%3BAcc:MGI:1096361]
ENSMUSG00000028832	1922	111.52	42.94	95.06	219.7	191.25	160.48	0.415965	-1.26547	0.258126	-4.90251	9.46e-07	4.57e-05	Down	Stmn1	stathmin 1 [Source:MGI Symbol%3BAcc:MGI:96739]
ENSMUSG00000020140	10264	0.3	0.39	0.58	0.97	1.07	1.33	0.366835	-1.4468	0.2961	-4.88617	1.03e-06	4.95e-05	Down	Lgr5	leucine rich repeat containing G protein coupled receptor 5 [Source:MGI Symbol%3BAcc:MGI:1341817]
ENSMUSG00000075304	2100	1.87	0.31	1.3	5.19	4.42	3.97	0.242131	-2.04614	0.419439	-4.87828	1.07e-06	5.11e-05	Down	Sp5	trans-acting transcription factor 5 [Source:MGI Symbol%3BAcc:MGI:1927715]
ENSMUSG00000087150	2547	0.37	1.63	1.77	6.63	4.08	4.32	0.243346	-2.03892	0.418528	-4.87165	1.11e-06	5.23e-05	Down	BC064078	cDNA sequence BC064078 [Source:MGI Symbol%3BAcc:MGI:3040692]
ENSMUSG00000045427	4369	20.7	22.04	25.94	40.22	36.75	38.79	0.575767	-0.796443	0.163555	-4.86957	1.12e-06	5.25e-05	Down	Hnrnph2	heterogeneous nuclear ribonucleoprotein H2 [Source:MGI Symbol%3BAcc:MGI:1201779]
ENSMUSG00000031342	5600	3.73	2.05	1.59	8.9	5.72	5.17	0.359097	-1.47755	0.304817	-4.84736	1.25e-06	5.78e-05	Down	Gpm6b	glycoprotein m6b [Source:MGI Symbol%3BAcc:MGI:107672]
ENSMUSG00000079466	2471	0.05	0.07	0.08	0.72	0.52	0.81	0.0926815	-3.43157	0.708207	-4.84544	1.26e-06	5.82e-05	Down	Prdm12	PR domain containing 12 [Source:MGI Symbol%3BAcc:MGI:2685844]
ENSMUSG00000033578	1918	0.9	0.97	0.86	4	2.92	2.26	0.286705	-1.80236	0.372188	-4.84262	1.28e-06	5.87e-05	Down	Tmem35a	transmembrane protein 35A [Source:MGI Symbol%3BAcc:MGI:1914814]
ENSMUSG00000030110	6763	5.7	3.64	3.91	7.87	8.77	8.63	0.509483	-0.972895	0.200961	-4.84121	1.29e-06	5.9e-05	Down	Ret	ret proto-oncogene [Source:MGI Symbol%3BAcc:MGI:97902]
ENSMUSG00000062248	692	77.31	53.31	83.78	125.96	126.15	125.68	0.546727	-0.871106	0.18035	-4.83009	1.36e-06	6.18e-05	Down	Cks2	CDC28 protein kinase regulatory subunit 2 [Source:MGI Symbol%3BAcc:MGI:1913447]
ENSMUSG00000031312	1799	0.36	0.26	0.35	1.83	1.4	1.41	0.201665	-2.30997	0.478802	-4.82447	1.4e-06	6.31e-05	Down	Itgb1bp2	integrin beta 1 binding protein 2 [Source:MGI Symbol%3BAcc:MGI:1353420]
ENSMUSG00000031709	5887	5.9	3.6	4.14	10.58	8.35	8.44	0.480565	-1.0572	0.219102	-4.82512	1.4e-06	6.31e-05	Down	Tbc1d9	TBC1 domain family%2C member 9 [Source:MGI Symbol%3BAcc:MGI:1918560]
ENSMUSG00000063524	5379	197.12	225.25	283.62	386.91	476.51	483.95	0.509861	-0.971823	0.201471	-4.82363	1.41e-06	6.31e-05	Down	Eno1	enolase 1%2C alpha non-neuron [Source:MGI Symbol%3BAcc:MGI:95393]
ENSMUSG00000025938	13137	1	0.88	0.48	2.59	1.91	1.65	0.37522	-1.41419	0.29338	-4.82034	1.43e-06	6.39e-05	Down	Slco5a1	solute carrier organic anion transporter family%2C member 5A1 [Source:MGI Symbol%3BAcc:MGI:2443431]
ENSMUSG00000049907	2161	8.21	2.38	6.42	19.15	13.44	13.99	0.346043	-1.53098	0.318915	-4.80059	1.58e-06	6.96e-05	Down	Rasl11b	RAS-like%2C family 11%2C member B [Source:MGI Symbol%3BAcc:MGI:1916189]
ENSMUSG00000019916	4114	10.04	8.73	15.78	17.23	25.54	28.59	0.468603	-1.09356	0.228274	-4.79055	1.66e-06	7.29e-05	Down	P4ha1	procollagen-proline%2C 2-oxoglutarate 4-dioxygenase (proline 4-hydroxylase)%2C alpha 1 polypeptide [Source:MGI Symbol%3BAcc:MGI:97463]
ENSMUSG00000039221	1989	24.5	28.76	40.51	55.42	57.99	59.53	0.525346	-0.928659	0.193932	-4.78859	1.68e-06	7.32e-05	Down	Rpl22l1	ribosomal protein L22 like 1 [Source:MGI Symbol%3BAcc:MGI:1915278]
ENSMUSG00000030512	3172	19.49	16.67	24.15	31.48	37.1	34.07	0.568582	-0.81456	0.170268	-4.784	1.72e-06	7.48e-05	Down	Snrpa1	small nuclear ribonucleoprotein polypeptide A' [Source:MGI Symbol%3BAcc:MGI:1916231]
ENSMUSG00000015749	3566	63.31	75	74.27	115.71	118.26	123.87	0.579881	-0.786172	0.164412	-4.78172	1.74e-06	7.49e-05	Down	Anp32e	acidic (leucine-rich) nuclear phosphoprotein 32 family%2C member E [Source:MGI Symbol%3BAcc:MGI:1913721]
ENSMUSG00000028034	15500	21.71	24.52	26.9	41.47	38.94	42.71	0.577921	-0.791057	0.165496	-4.77993	1.75e-06	7.53e-05	Down	Fubp1	far upstream element (FUSE) binding protein 1 [Source:MGI Symbol%3BAcc:MGI:1196294]
ENSMUSG00000029177	5860	18.89	11.73	24.31	36.8	34.02	34.6	0.498847	-1.00333	0.210055	-4.77651	1.78e-06	7.64e-05	Down	Cenpa	centromere protein A [Source:MGI Symbol%3BAcc:MGI:88375]
ENSMUSG00000022678	3205	27.05	20.14	32.29	44.02	45.61	46.69	0.562154	-0.830962	0.174064	-4.7739	1.81e-06	7.71e-05	Down	Nde1	nudE neurodevelopment protein 1 [Source:MGI Symbol%3BAcc:MGI:1914453]
ENSMUSG00000030930	6754	1.1	1.06	0.57	2.66	2.81	1.88	0.363783	-1.45885	0.305796	-4.77066	1.84e-06	7.78e-05	Down	Chst15	carbohydrate sulfotransferase 15 [Source:MGI Symbol%3BAcc:MGI:1924840]
ENSMUSG00000041530	8120	20.23	16.44	12.15	35.44	29.05	31.07	0.497903	-1.00606	0.211345	-4.76029	1.93e-06	8.16e-05	Down	Ago1	argonaute RISC catalytic subunit 1 [Source:MGI Symbol%3BAcc:MGI:2446630]
ENSMUSG00000055069	2971	0.92	0.49	0.86	2.63	2.24	1.89	0.320559	-1.64134	0.344826	-4.7599	1.94e-06	8.16e-05	Down	Rab39	RAB39%2C member RAS oncogene family [Source:MGI Symbol%3BAcc:MGI:2442855]
ENSMUSG00000037995	6612	7.13	3.09	5.19	15.45	10.83	9.27	0.413297	-1.27475	0.267836	-4.75944	1.94e-06	8.16e-05	Down	Igsf9	immunoglobulin superfamily%2C member 9 [Source:MGI Symbol%3BAcc:MGI:2135283]
ENSMUSG00000018983	4882	2.97	1.39	2.74	5.94	5.24	4.76	0.425371	-1.23321	0.259208	-4.75759	1.96e-06	8.21e-05	Down	E2f2	E2F transcription factor 2 [Source:MGI Symbol%3BAcc:MGI:1096341]
ENSMUSG00000028693	7518	50.33	58.05	68.35	92.65	104.13	106.67	0.566999	-0.818581	0.172421	-4.74756	2.06e-06	8.52e-05	Down	Nasp	nuclear autoantigenic sperm protein (histone-binding) [Source:MGI Symbol%3BAcc:MGI:1355328]
ENSMUSG00000106943	2347	2.16	0.75	2.74	4.93	5.4	6.37	0.32194	-1.63514	0.34469	-4.74379	2.1e-06	8.64e-05	Down	Dancr	differentiation antagonizing non-protein coding RNA [Source:MGI Symbol%3BAcc:MGI:1917286]
ENSMUSG00000060636	3526	43.86	26.55	61.24	84	100.57	81.32	0.473809	-1.07762	0.227326	-4.74043	2.13e-06	8.77e-05	Down	Rpl35a	ribosomal protein L35A [Source:MGI Symbol%3BAcc:MGI:1928894]
ENSMUSG00000069171	5093	25.38	9.66	12.74	48.2	35.96	31.06	0.39699	-1.33282	0.281446	-4.73563	2.18e-06	8.94e-05	Down	Nr2f1	nuclear receptor subfamily 2%2C group F%2C member 1 [Source:MGI Symbol%3BAcc:MGI:1352451]
ENSMUSG00000050677	3585	0.32	0.16	0.25	1.09	1.25	0.69	0.230123	-2.11952	0.448077	-4.73026	2.24e-06	9.13e-05	Down	Ccdc96	coiled-coil domain containing 96 [Source:MGI Symbol%3BAcc:MGI:1913967]
ENSMUSG00000017667	8205	6.18	6.91	5.04	13.01	10.95	10.74	0.510831	-0.969083	0.204976	-4.72778	2.27e-06	9.22e-05	Down	Zfp334	zinc finger protein 334 [Source:MGI Symbol%3BAcc:MGI:2388656]
ENSMUSG00000014773	4219	7.05	1.23	2.72	43.8	28.27	33.76	0.0986767	-3.34115	0.707205	-4.72444	2.31e-06	9.33e-05	Down	Dll1	delta like canonical Notch ligand 1 [Source:MGI Symbol%3BAcc:MGI:104659]
ENSMUSG00000048450	3097	0.94	0.23	1.13	2.19	3.99	2.48	0.252746	-1.98424	0.420813	-4.71525	2.41e-06	9.74e-05	Down	Msx1	msh homeobox 1 [Source:MGI Symbol%3BAcc:MGI:97168]
ENSMUSG00000026923	14232	9.42	5.22	5.27	15.46	11.12	14.68	0.466319	-1.10061	0.233859	-4.7063	2.52e-06	0.000101607	Down	Notch1	notch 1 [Source:MGI Symbol%3BAcc:MGI:97363]
ENSMUSG00000084910	2581	0.18	0.34	0.39	1.39	1.53	1.01	0.226328	-2.14352	0.455599	-4.70483	2.54e-06	0.000102132	Down	C630043F03Rik	RIKEN cDNA C630043F03 gene [Source:MGI Symbol%3BAcc:MGI:1915535]
ENSMUSG00000116882	827	0.22	0	0	2.99	1.56	1.21	0.0357533	-4.80578	1.02244	-4.70031	2.6e-06	0.000103993	Down	Gm49614	predicted gene%2C 49614 [Source:MGI Symbol%3BAcc:MGI:6215030]
ENSMUSG00000078784	1753	12.49	12.92	13.21	24.44	21.44	22.88	0.545631	-0.874002	0.186268	-4.69219	2.7e-06	0.000107549	Down	Rbis	ribosomal biogenesis factor [Source:MGI Symbol%3BAcc:MGI:1916376]
ENSMUSG00000085505	417	0.29	0.28	0.15	3.28	3.25	3.84	0.0681464	-3.87522	0.827573	-4.68263	2.83e-06	0.000112007	Down	Gm12868	predicted gene 12868 [Source:MGI Symbol%3BAcc:MGI:3651004]
ENSMUSG00000002930	1757	1.76	0.96	0.54	5.86	3.85	2.81	0.251297	-1.99254	0.4269	-4.66745	3.05e-06	0.000119398	Down	Ppp1r17	protein phosphatase 1%2C regulatory subunit 17 [Source:MGI Symbol%3BAcc:MGI:1333876]
ENSMUSG00000043004	4390	13.87	13.07	7.28	26.1	23.05	24.02	0.458704	-1.12436	0.241671	-4.65246	3.28e-06	0.000126218	Down	Gng2	guanine nucleotide binding protein (G protein)%2C gamma 2 [Source:MGI Symbol%3BAcc:MGI:102705]
ENSMUSG00000012429	4503	4.33	3.21	4.28	7.28	6.82	7.19	0.536858	-0.897387	0.192955	-4.65076	3.31e-06	0.000126945	Down	Mplkip	M-phase specific PLK1 intereacting protein [Source:MGI Symbol%3BAcc:MGI:1913558]
ENSMUSG00000024304	8066	11.63	7.5	5.64	21.34	17.05	15.2	0.448225	-1.1577	0.24898	-4.64978	3.32e-06	0.000127295	Down	Cdh2	cadherin 2 [Source:MGI Symbol%3BAcc:MGI:88355]
ENSMUSG00000026475	2339	3.64	0.37	2.15	23.18	20.25	30.33	0.0791528	-3.65922	0.787677	-4.64558	3.39e-06	0.000129663	Down	Rgs16	regulator of G-protein signaling 16 [Source:MGI Symbol%3BAcc:MGI:108407]
ENSMUSG00000041598	3643	10.78	6.94	10.39	21.75	15.69	16.27	0.50197	-0.994328	0.21409	-4.64444	3.41e-06	0.000129882	Down	Cdc42ep4	CDC42 effector protein (Rho GTPase binding) 4 [Source:MGI Symbol%3BAcc:MGI:1929760]
ENSMUSG00000053846	4715	1.17	0.61	1.15	3.28	2.39	1.98	0.363955	-1.45817	0.314245	-4.64023	3.48e-06	0.000132033	Down	Lipg	lipase%2C endothelial [Source:MGI Symbol%3BAcc:MGI:1341803]
ENSMUSG00000018169	2839	8.22	2.1	4.06	41.93	27.56	23.7	0.146409	-2.77193	0.59821	-4.6337	3.59e-06	0.000135217	Down	Mfng	MFNG O-fucosylpeptide 3-beta-N-acetylglucosaminyltransferase [Source:MGI Symbol%3BAcc:MGI:1095404]
ENSMUSG00000035513	3990	4.79	1.96	2.46	9.05	8.14	5.75	0.384582	-1.37864	0.297948	-4.6271	3.71e-06	0.000138942	Down	Ntng2	netrin G2 [Source:MGI Symbol%3BAcc:MGI:2159341]
ENSMUSG00000055612	3202	36.37	37.61	47.62	63.95	63.11	72.54	0.591326	-0.757973	0.163846	-4.62613	3.73e-06	0.000139187	Down	Cdca7	cell division cycle associated 7 [Source:MGI Symbol%3BAcc:MGI:1914203]
ENSMUSG00000086296	5167	0.13	0.1	0.02	0.66	0.38	0.45	0.165134	-2.59829	0.562221	-4.62147	3.81e-06	0.000141539	Down	D030055H07Rik	RIKEN cDNA D030055H07 gene [Source:MGI Symbol%3BAcc:MGI:3605036]
ENSMUSG00000075012	3134	2.87	1.01	1.83	5.57	4.46	4.86	0.366234	-1.44916	0.313721	-4.61926	3.85e-06	0.00014278	Down	Fjx1	four jointed box 1 [Source:MGI Symbol%3BAcc:MGI:1341907]
ENSMUSG00000020288	4532	7.33	6.72	9.03	12.85	12.99	12.99	0.5751	-0.798116	0.172819	-4.61823	3.87e-06	0.000143219	Down	Ahsa2	AHA1%2C activator of heat shock protein ATPase 2 [Source:MGI Symbol%3BAcc:MGI:1916133]
ENSMUSG00000068923	5205	13.49	8.33	6.48	28.03	19.74	16.73	0.424092	-1.23755	0.268238	-4.61362	3.96e-06	0.000145885	Down	Syt11	synaptotagmin XI [Source:MGI Symbol%3BAcc:MGI:1859547]
ENSMUSG00000021919	4703	0.67	0.26	0.32	1.39	1.79	1.05	0.286089	-1.80546	0.391984	-4.60597	4.11e-06	0.000150506	Down	Chat	choline acetyltransferase [Source:MGI Symbol%3BAcc:MGI:88392]
ENSMUSG00000111157	1295	0.37	0	0.54	2.83	1.52	1.7	0.138742	-2.84952	0.619238	-4.60166	4.19e-06	0.000153078	Down	Gm47887	predicted gene%2C 47887 [Source:MGI Symbol%3BAcc:MGI:6097116]
ENSMUSG00000110656	1979	0.66	0.35	0.68	2.38	2.61	1.35	0.254225	-1.97582	0.430782	-4.5866	4.51e-06	0.000161822	Down	Gm20735	predicted gene%2C 20735 [Source:MGI Symbol%3BAcc:MGI:5434091]
ENSMUSG00000049946	1769	0.2	0	0.11	1.66	0.8	0.64	0.0927557	-3.43042	0.749313	-4.57808	4.69e-06	0.00016763	Down	BC030500	cDNA sequence BC030500 [Source:MGI Symbol%3BAcc:MGI:2447770]
ENSMUSG00000021707	5347	6.14	7.02	7.74	12.41	11.57	11.82	0.567071	-0.818399	0.179076	-4.57012	4.87e-06	0.00017285	Down	Dhfr	dihydrofolate reductase [Source:MGI Symbol%3BAcc:MGI:94890]
ENSMUSG00000039328	9012	2.91	0.97	1.96	6.82	4.31	3.8	0.370774	-1.43139	0.313686	-4.56312	5.04e-06	0.00017713	Down	Rnf122	ring finger protein 122 [Source:MGI Symbol%3BAcc:MGI:1916117]
ENSMUSG00000058297	5533	6.65	4.58	5.21	10.67	10	8.87	0.537742	-0.895013	0.196293	-4.55957	5.13e-06	0.000179509	Down	Spock2	sparc/osteonectin%2C cwcv and kazal-like domains proteoglycan 2 [Source:MGI Symbol%3BAcc:MGI:1891351]
ENSMUSG00000072582	3132	7.71	6.65	10.26	14.9	15.24	13.68	0.541599	-0.884704	0.194433	-4.55018	5.36e-06	0.000185709	Down	Ptrh2	peptidyl-tRNA hydrolase 2 [Source:MGI Symbol%3BAcc:MGI:2444848]
ENSMUSG00000058669	1264	30.79	8.77	18.33	141.83	81.96	84.07	0.178374	-2.48702	0.548365	-4.53534	5.75e-06	0.000198129	Down	Nkx2-9	NK2 homeobox 9 [Source:MGI Symbol%3BAcc:MGI:1270158]
ENSMUSG00000037788	9821	3.11	2.26	2.17	4.8	4.52	4.48	0.530441	-0.914735	0.201703	-4.53505	5.76e-06	0.000198129	Down	Vopp1	vesicular%2C overexpressed in cancer%2C prosurvival protein 1 [Source:MGI Symbol%3BAcc:MGI:2141658]
ENSMUSG00000039982	5226	15.42	7.64	7.72	32.27	20.25	18.47	0.416351	-1.26413	0.27884	-4.53352	5.8e-06	0.000199221	Down	Dtx4	deltex 4%2C E3 ubiquitin ligase [Source:MGI Symbol%3BAcc:MGI:2672905]
ENSMUSG00000045498	3787	0.57	0.52	0.35	1.78	1.48	1.2	0.313767	-1.67224	0.36894	-4.53254	5.83e-06	0.0001998	Down	Pcdhb3	protocadherin beta 3 [Source:MGI Symbol%3BAcc:MGI:2136737]
ENSMUSG00000059291	2697	128.7	57.53	181.12	286.27	293.14	247.01	0.422169	-1.24411	0.274525	-4.53185	5.85e-06	0.000200106	Down	Rpl11	ribosomal protein L11 [Source:MGI Symbol%3BAcc:MGI:1914275]
ENSMUSG00000026556	6990	15.04	6.96	10.31	23.5	19.5	20.66	0.487207	-1.03739	0.229047	-4.52917	5.92e-06	0.000201948	Down	Vangl2	VANGL planar cell polarity 2 [Source:MGI Symbol%3BAcc:MGI:2135272]
ENSMUSG00000017390	3263	2.57	1.74	3.35	4.62	5.75	5.95	0.452918	-1.14268	0.252803	-4.52004	6.18e-06	0.000209041	Down	Aldoc	aldolase C%2C fructose-bisphosphate [Source:MGI Symbol%3BAcc:MGI:101863]
ENSMUSG00000055202	3555	5.62	6.54	4.33	13.45	11.3	9.44	0.471237	-1.08547	0.240844	-4.50696	6.58e-06	0.000221963	Down	Zfp811	zinc finger protein 811 [Source:MGI Symbol%3BAcc:MGI:2682944]
ENSMUSG00000031673	8904	0.4	0.56	0.66	1.9	1.16	1.12	0.372901	-1.42313	0.316679	-4.49394	6.99e-06	0.000233567	Down	Cdh11	cadherin 11 [Source:MGI Symbol%3BAcc:MGI:99217]
ENSMUSG00000022629	6476	12.78	13.03	10.51	23.97	18.11	22.98	0.544943	-0.875823	0.195017	-4.491	7.09e-06	0.000236411	Down	Kif21a	kinesin family member 21A [Source:MGI Symbol%3BAcc:MGI:109188]
ENSMUSG00000032318	2193	1.19	0.37	0.44	2.36	1.99	3.1	0.26003	-1.94325	0.432862	-4.48931	7.15e-06	0.000237485	Down	Isl2	insulin related protein 2 (islet 2) [Source:MGI Symbol%3BAcc:MGI:109156]
ENSMUSG00000014813	4197	0.1	0.01	0.17	0.45	0.64	0.54	0.162502	-2.62147	0.584064	-4.48833	7.18e-06	0.000238174	Down	Stc1	stanniocalcin 1 [Source:MGI Symbol%3BAcc:MGI:109131]
ENSMUSG00000047604	2161	3.55	1.54	3.36	7.63	6.32	6.21	0.39943	-1.32399	0.295177	-4.48539	7.28e-06	0.000240669	Down	Frat2	frequently rearranged in advanced T cell lymphomas 2 [Source:MGI Symbol%3BAcc:MGI:2673967]
ENSMUSG00000022033	1791	18.01	20.7	21.35	33.11	34.76	33.28	0.578476	-0.789671	0.176343	-4.47803	7.53e-06	0.000247855	Down	Pbk	PDZ binding kinase [Source:MGI Symbol%3BAcc:MGI:1289156]
ENSMUSG00000008734	4630	6.04	3.59	4.87	10.21	7.89	9.24	0.510222	-0.970803	0.21713	-4.47107	7.78e-06	0.000254774	Down	Gprc5b	G protein-coupled receptor%2C family C%2C group 5%2C member B [Source:MGI Symbol%3BAcc:MGI:1927596]
ENSMUSG00000022997	2378	0.15	0.29	0.19	0.77	1.35	1.04	0.199247	-2.32737	0.521197	-4.46544	7.99e-06	0.000260269	Down	Wnt1	wingless-type MMTV integration site family%2C member 1 [Source:MGI Symbol%3BAcc:MGI:98953]
ENSMUSG00000097587	6788	0.48	0.3	0.26	1.73	1.08	0.66	0.288173	-1.79499	0.402482	-4.45981	8.2e-06	0.000265568	Down	4930578M01Rik	RIKEN cDNA 4930578M01 gene [Source:MGI Symbol%3BAcc:MGI:1923201]
ENSMUSG00000040824	2618	30.78	17.08	44.82	64.49	66.31	57.64	0.468785	-1.093	0.245272	-4.45628	8.34e-06	0.000268063	Down	Snrpd2	small nuclear ribonucleoprotein D2 [Source:MGI Symbol%3BAcc:MGI:98345]
ENSMUSG00000029730	4426	76.91	79.61	93.83	138.7	139.34	124.34	0.603591	-0.728357	0.163548	-4.45348	8.45e-06	0.000270695	Down	Mcm7	minichromosome maintenance complex component 7 [Source:MGI Symbol%3BAcc:MGI:1298398]
ENSMUSG00000025950	2771	37.71	37.54	32.68	74.95	66.31	51.76	0.543665	-0.87921	0.197448	-4.45288	8.47e-06	0.000271017	Down	Idh1	isocitrate dehydrogenase 1 (NADP+)%2C soluble [Source:MGI Symbol%3BAcc:MGI:96413]
ENSMUSG00000066477	3708	3.93	1.07	1.42	17.08	10.73	10.71	0.15917	-2.65136	0.596594	-4.44416	8.82e-06	0.000280413	Down	Gm16551	predicted gene 16551 [Source:MGI Symbol%3BAcc:MGI:4414971]
ENSMUSG00000048001	1363	1.62	0.43	0.42	15.92	6.91	4.99	0.0840688	-3.57229	0.804971	-4.43778	9.09e-06	0.000286627	Down	Hes5	hes family bHLH transcription factor 5 [Source:MGI Symbol%3BAcc:MGI:104876]
ENSMUSG00000090553	1372	54.95	39.27	63.87	92.42	98.96	79.88	0.560673	-0.83477	0.188174	-4.43615	9.16e-06	0.000288233	Down	Snrpe	small nuclear ribonucleoprotein E [Source:MGI Symbol%3BAcc:MGI:98346]
ENSMUSG00000111897	251	5.93	0.7	2.03	18.08	15.2	10.37	0.188066	-2.41069	0.543469	-4.43574	9.18e-06	0.00028832	Down	Gm19810	predicted gene%2C 19810 [Source:MGI Symbol%3BAcc:MGI:5011995]
ENSMUSG00000000202	3187	10.38	1.63	3.19	79.27	42.53	40.53	0.0885934	-3.49666	0.788446	-4.43487	9.21e-06	0.000288555	Down	Btbd17	BTB (POZ) domain containing 17 [Source:MGI Symbol%3BAcc:MGI:1919264]
ENSMUSG00000031530	2740	8.01	5.28	5.92	12.56	11.9	11.11	0.52244	-0.936663	0.211331	-4.43222	9.33e-06	0.000290738	Down	Dusp4	dual specificity phosphatase 4 [Source:MGI Symbol%3BAcc:MGI:2442191]
ENSMUSG00000075589	535	21.02	10.91	13.32	46.53	29.9	29.82	0.407732	-1.29431	0.292161	-4.43011	9.42e-06	0.000292194	Down	Gm11536	predicted gene 11536 [Source:MGI Symbol%3BAcc:MGI:3650116]
ENSMUSG00000002055	5624	16.72	17.41	18.24	27.83	28.63	26.26	0.61582	-0.699419	0.157901	-4.42947	9.45e-06	0.000292605	Down	Spag5	sperm associated antigen 5 [Source:MGI Symbol%3BAcc:MGI:1927470]
ENSMUSG00000022449	8997	0.21	0.14	0.19	0.54	0.43	0.62	0.323328	-1.62893	0.368267	-4.42323	9.72e-06	0.000299757	Down	Adamts20	a disintegrin-like and metallopeptidase (reprolysin type) with thrombospondin type 1 motif%2C 20 [Source:MGI Symbol%3BAcc:MGI:2660628]
ENSMUSG00000068740	11513	9.56	3.64	4.04	16.43	12.12	11.75	0.410375	-1.28499	0.290887	-4.41748	9.99e-06	0.000306394	Down	Celsr2	cadherin%2C EGF LAG seven-pass G-type receptor 2 [Source:MGI Symbol%3BAcc:MGI:1858235]
ENSMUSG00000047786	3434	0.71	0.27	0.56	1.45	2.49	1.22	0.28679	-1.80193	0.408358	-4.41263	1.02e-05	0.000310914	Down	Lix1	limb and CNS expressed 1 [Source:MGI Symbol%3BAcc:MGI:1913893]
ENSMUSG00000058922	960	75.63	58.62	68.74	139.21	117.98	96.64	0.553429	-0.853531	0.193373	-4.4139	1.02e-05	0.000310542	Down	Gm10052	predicted pseudogene 10052 [Source:MGI Symbol%3BAcc:MGI:3704348]
ENSMUSG00000084883	4337	15.19	10.97	13.81	21.86	19.82	24.18	0.587418	-0.767541	0.173956	-4.41226	1.02e-05	0.000310961	Down	Ccdc85c	coiled-coil domain containing 85C [Source:MGI Symbol%3BAcc:MGI:3644008]
ENSMUSG00000025902	4772	0.92	0.29	1.07	1.86	2.32	2.32	0.334873	-1.57831	0.357881	-4.41017	1.03e-05	0.000313488	Down	Sox17	SRY (sex determining region Y)-box 17 [Source:MGI Symbol%3BAcc:MGI:107543]
ENSMUSG00000074607	3401	3.87	1.85	1.29	7.59	5.35	5.79	0.361856	-1.46651	0.333772	-4.39375	1.11e-05	0.000335534	Down	Tox2	TOX high mobility group box family member 2 [Source:MGI Symbol%3BAcc:MGI:3611233]
ENSMUSG00000096617	1002	24.23	18.18	35.69	46.73	48.56	50.03	0.51629	-0.953746	0.217181	-4.39148	1.13e-05	0.00033802	Down	Gm5559	predicted gene 5559 [Source:MGI Symbol%3BAcc:MGI:3779498]
ENSMUSG00000008668	2451	207.47	124.63	239.05	414.03	355.14	302.47	0.509596	-0.972575	0.221745	-4.386	1.15e-05	0.000345578	Down	Rps18	ribosomal protein S18 [Source:MGI Symbol%3BAcc:MGI:98146]
ENSMUSG00000091337	1691	22.31	21.3	26.76	41.93	41.04	34.66	0.578419	-0.789813	0.180228	-4.38231	1.17e-05	0.000350424	Down	Eid1	EP300 interacting inhibitor of differentiation 1 [Source:MGI Symbol%3BAcc:MGI:1889651]
ENSMUSG00000027160	6558	6.06	8.52	7.18	13.01	12.82	12.91	0.550227	-0.861902	0.196784	-4.37994	1.19e-05	0.000353183	Down	Ccdc34	coiled-coil domain containing 34 [Source:MGI Symbol%3BAcc:MGI:1915451]
ENSMUSG00000024754	8520	17.25	12.55	11.75	25.48	23	22.98	0.564499	-0.824957	0.188339	-4.38018	1.19e-05	0.000353183	Down	Cemip2	cell migration inducing hyaluronidase 2 [Source:MGI Symbol%3BAcc:MGI:1890373]
ENSMUSG00000031965	11997	0.34	0.33	0.12	1.25	0.73	0.62	0.296236	-1.75518	0.401029	-4.3767	1.2e-05	0.000357928	Down	Tbx20	T-box 20 [Source:MGI Symbol%3BAcc:MGI:1888496]
ENSMUSG00000072235	1803	394.78	275.64	286.95	785.3	656.04	446.6	0.4893	-1.03121	0.235737	-4.37442	1.22e-05	0.000360595	Down	Tuba1a	tubulin%2C alpha 1A [Source:MGI Symbol%3BAcc:MGI:98869]
ENSMUSG00000038193	2351	0.84	0.65	2.46	3.79	4.16	4.29	0.306256	-1.70719	0.390666	-4.36995	1.24e-05	0.00036749	Down	Hand2	heart and neural crest derivatives expressed 2 [Source:MGI Symbol%3BAcc:MGI:103580]
ENSMUSG00000024565	7697	0.48	0.3	0.24	1.12	0.78	0.95	0.347874	-1.52336	0.349518	-4.35847	1.31e-05	0.000383562	Down	Sall3	spalt like transcription factor 3 [Source:MGI Symbol%3BAcc:MGI:109295]
ENSMUSG00000036478	5276	14.35	10.22	11.18	27.74	18.4	19.57	0.524455	-0.931108	0.213642	-4.35827	1.31e-05	0.000383562	Down	Btg1	BTG anti-proliferation factor 1 [Source:MGI Symbol%3BAcc:MGI:88215]
ENSMUSG00000036667	9638	11.68	8.81	9	18.11	16.8	14.67	0.576263	-0.795202	0.182546	-4.35617	1.32e-05	0.000386145	Down	Tcaf1	TRPM8 channel-associated factor 1 [Source:MGI Symbol%3BAcc:MGI:1914665]
ENSMUSG00000028354	7960	2.65	1.59	1.55	4.79	3.4	3.8	0.466542	-1.09992	0.252767	-4.35152	1.35e-05	0.000392681	Down	Fmn2	formin 2 [Source:MGI Symbol%3BAcc:MGI:1859252]
ENSMUSG00000057706	3355	17.21	10.14	12.31	27.84	22.28	22.24	0.527832	-0.92185	0.212836	-4.33127	1.48e-05	0.000425536	Down	Mex3b	mex3 RNA binding family member B [Source:MGI Symbol%3BAcc:MGI:1918252]
ENSMUSG00000033970	3611	11.22	10.04	16.05	22.21	21.81	19.98	0.561556	-0.832499	0.192318	-4.32876	1.5e-05	0.000429155	Down	Rfc3	replication factor C (activator 1) 3 [Source:MGI Symbol%3BAcc:MGI:1916513]
ENSMUSG00000041912	6142	2.15	2.84	2.68	4.9	5.11	4.3	0.522911	-0.935363	0.216143	-4.32751	1.51e-05	0.000430968	Down	Tdrkh	tudor and KH domain containing protein [Source:MGI Symbol%3BAcc:MGI:1919884]
ENSMUSG00000056468	3354	3.5	2.87	3.59	6.4	5.67	6.07	0.530169	-0.915477	0.211636	-4.32572	1.52e-05	0.000433852	Down	5730596B20Rik	RIKEN cDNA 5730596B20 gene [Source:MGI Symbol%3BAcc:MGI:1924830]
ENSMUSG00000031428	4876	1.96	1.28	2.32	4.43	4.76	2.86	0.44213	-1.17746	0.272423	-4.32217	1.55e-05	0.000439613	Down	Zcchc18	zinc finger%2C CCHC domain containing 18 [Source:MGI Symbol%3BAcc:MGI:1914245]
ENSMUSG00000030748	6002	1.13	0.71	0.82	2.69	2	1.57	0.40657	-1.29843	0.300935	-4.31463	1.6e-05	0.000452905	Down	Il4ra	interleukin 4 receptor%2C alpha [Source:MGI Symbol%3BAcc:MGI:105367]
ENSMUSG00000031246	3298	31.97	35.72	30.68	62.03	51.76	51.81	0.579095	-0.788129	0.182774	-4.31203	1.62e-05	0.000456953	Down	Sh3bgrl	SH3-binding domain glutamic acid-rich protein like [Source:MGI Symbol%3BAcc:MGI:1930849]
ENSMUSG00000108634	1909	0.19	0	0	0.82	0.68	0.73	0.0811636	-3.62302	0.840781	-4.30912	1.64e-05	0.000461677	Down	Gm38534	predicted gene%2C 38534 [Source:MGI Symbol%3BAcc:MGI:5621419]
ENSMUSG00000019699	5124	11.4	18.1	12.23	26.61	25.89	26.53	0.520307	-0.942566	0.219138	-4.30125	1.7e-05	0.000477	Down	Akt3	thymoma viral proto-oncogene 3 [Source:MGI Symbol%3BAcc:MGI:1345147]
ENSMUSG00000023912	3935	3.42	3.59	4.11	7.39	6.05	6.56	0.537673	-0.895199	0.208169	-4.30035	1.71e-05	0.000478257	Down	Slc25a27	solute carrier family 25%2C member 27 [Source:MGI Symbol%3BAcc:MGI:1921261]
ENSMUSG00000025626	6946	10.93	13.29	10.48	22.64	19.78	18.3	0.558614	-0.840076	0.19559	-4.29508	1.75e-05	0.000487664	Down	Phf6	PHD finger protein 6 [Source:MGI Symbol%3BAcc:MGI:1918248]
ENSMUSG00000025577	4257	17.25	9.85	15.35	24.92	24.61	23.53	0.558915	-0.8393	0.195472	-4.29371	1.76e-05	0.000488912	Down	Cbx2	chromobox 2 [Source:MGI Symbol%3BAcc:MGI:88289]
ENSMUSG00000061360	2166	29.31	22.21	31.23	46.85	51.75	39.17	0.579492	-0.78714	0.183333	-4.2935	1.76e-05	0.000488912	Down	Phf5a	PHD finger protein 5A [Source:MGI Symbol%3BAcc:MGI:2156864]
ENSMUSG00000048904	1686	7.87	0.73	2.83	71.31	37.88	36.58	0.0737156	-3.76189	0.878064	-4.2843	1.83e-05	0.000505122	Down	Neurog1	neurogenin 1 [Source:MGI Symbol%3BAcc:MGI:107754]
ENSMUSG00000020180	3442	16.74	7.61	26.81	32.51	41.91	39.81	0.426283	-1.23012	0.287397	-4.2802	1.87e-05	0.000513383	Down	Snrpd3	small nuclear ribonucleoprotein D3 [Source:MGI Symbol%3BAcc:MGI:1914582]
ENSMUSG00000059040	1877	13.41	17.48	18.44	29.86	29.01	27.13	0.558198	-0.841151	0.196777	-4.27464	1.91e-05	0.000521963	Down	Eno1b	enolase 1B%2C retrotransposed [Source:MGI Symbol%3BAcc:MGI:3648653]
ENSMUSG00000005089	13133	2.56	1.44	1.09	4.07	3.37	3.53	0.448876	-1.15561	0.270663	-4.26955	1.96e-05	0.000531062	Down	Slc1a2	solute carrier family 1 (glial high affinity glutamate transporter)%2C member 2 [Source:MGI Symbol%3BAcc:MGI:101931]
ENSMUSG00000059070	4043	119.96	81.04	174.32	238.47	240.01	215.53	0.517562	-0.950197	0.222821	-4.26439	2e-05	0.000541242	Down	Rpl18	ribosomal protein L18 [Source:MGI Symbol%3BAcc:MGI:98003]
ENSMUSG00000030876	4357	14.78	13.2	14.4	21.17	21.59	22.41	0.631947	-0.662124	0.155356	-4.26199	2.03e-05	0.000545593	Down	Mettl9	methyltransferase like 9 [Source:MGI Symbol%3BAcc:MGI:1914862]
ENSMUSG00000086391	1075	0.5	0.05	0.24	2.65	1.95	0.87	0.135355	-2.88518	0.679246	-4.24762	2.16e-05	0.000578585	Down	1700042O10Rik	RIKEN cDNA 1700042O10 gene [Source:MGI Symbol%3BAcc:MGI:1920571]
ENSMUSG00000062997	1241	221.63	120.32	308.03	459.08	465.73	361.32	0.481389	-1.05472	0.248347	-4.24697	2.17e-05	0.000579472	Down	Rpl35	ribosomal protein L35 [Source:MGI Symbol%3BAcc:MGI:1913739]
ENSMUSG00000037972	2967	23.85	10.98	20.25	43.53	34.4	29.92	0.487394	-1.03684	0.2442	-4.24587	2.18e-05	0.000580748	Down	Snn	stannin [Source:MGI Symbol%3BAcc:MGI:1276549]
ENSMUSG00000031628	3357	13.01	15.98	19.34	27.33	25.86	28.07	0.577615	-0.79182	0.186959	-4.23526	2.28e-05	0.000603922	Down	Casp3	caspase 3 [Source:MGI Symbol%3BAcc:MGI:107739]
ENSMUSG00000036882	5336	6.51	1.85	3.6	10.6	9.07	8.53	0.404682	-1.30514	0.308197	-4.23476	2.29e-05	0.000604452	Down	Arhgap33	Rho GTPase activating protein 33 [Source:MGI Symbol%3BAcc:MGI:2673998]
ENSMUSG00000008090	2782	11.98	6.8	11.92	21.35	16.74	18.16	0.522549	-0.936361	0.221148	-4.2341	2.29e-05	0.000605413	Down	Fgfrl1	fibroblast growth factor receptor-like 1 [Source:MGI Symbol%3BAcc:MGI:2150920]
ENSMUSG00000022774	2305	29.59	23.45	35.5	44.14	47.27	49.63	0.606594	-0.721197	0.170641	-4.2264	2.37e-05	0.000622279	Down	Ncbp2	nuclear cap binding protein subunit 2 [Source:MGI Symbol%3BAcc:MGI:1915342]
ENSMUSG00000097623	2931	0.06	0.16	0.2	0.6	0.57	1	0.188142	-2.41011	0.570878	-4.22175	2.42e-05	0.000634408	Down	B230323A14Rik	RIKEN cDNA B230323A14 gene [Source:MGI Symbol%3BAcc:MGI:2443084]
ENSMUSG00000100252	6013	4.96	1.84	1.64	16.46	11.19	11.48	0.207401	-2.2695	0.537667	-4.22101	2.43e-05	0.000635645	Down	Mir124-2hg	Mir124-2 host gene (non-protein coding) [Source:MGI Symbol%3BAcc:MGI:1917691]
ENSMUSG00000057278	1570	46.85	18.74	49.73	82.95	88.2	66.87	0.461184	-1.11659	0.264584	-4.22016	2.44e-05	0.000637198	Down	Snrpg	small nuclear ribonucleoprotein polypeptide G [Source:MGI Symbol%3BAcc:MGI:1915261]
ENSMUSG00000020176	9089	132.09	137.17	126.22	253.97	206.65	220.03	0.565696	-0.8219	0.194912	-4.21678	2.48e-05	0.000644244	Down	Grb10	growth factor receptor bound protein 10 [Source:MGI Symbol%3BAcc:MGI:103232]
ENSMUSG00000019927	4371	9.05	6.14	7.85	15.72	13.12	11.5	0.549735	-0.863192	0.204765	-4.21553	2.49e-05	0.000646119	Down	Ube2d1	ubiquitin-conjugating enzyme E2D 1 [Source:MGI Symbol%3BAcc:MGI:2384911]
ENSMUSG00000008305	8711	8.85	6.61	7.23	13.38	12.51	11.15	0.592599	-0.754871	0.17906	-4.21574	2.49e-05	0.000646119	Down	Tle1	transducin-like enhancer of split 1 [Source:MGI Symbol%3BAcc:MGI:104636]
ENSMUSG00000021364	3966	8.03	9.07	7.35	17.02	13	13.7	0.544734	-0.876375	0.20793	-4.21476	2.5e-05	0.000646605	Down	Elovl2	elongation of very long chain fatty acids (FEN1/Elo2%2C SUR4/Elo3%2C yeast)-like 2 [Source:MGI Symbol%3BAcc:MGI:1858960]
ENSMUSG00000025407	4995	12.44	5.57	11.94	18.19	18.78	19.83	0.505004	-0.985633	0.233883	-4.21421	2.51e-05	0.000647337	Down	Gli1	GLI-Kruppel family member GLI1 [Source:MGI Symbol%3BAcc:MGI:95727]
ENSMUSG00000079435	1655	89.42	43.24	97.36	172.36	140.44	128.61	0.496467	-1.01023	0.239798	-4.21283	2.52e-05	0.000650438	Down	Rpl36a	ribosomal protein L36A [Source:MGI Symbol%3BAcc:MGI:1201789]
ENSMUSG00000039546	3048	1.46	0.19	0.86	4.6	2.34	2.43	0.25133	-1.99234	0.473152	-4.21079	2.54e-05	0.000655489	Down	Ajap1	adherens junction associated protein 1 [Source:MGI Symbol%3BAcc:MGI:2685419]
ENSMUSG00000066149	7180	5.32	3.9	6.44	9.39	8.93	8.21	0.567712	-0.816769	0.194075	-4.20852	2.57e-05	0.000661224	Down	Cdc26	cell division cycle 26 [Source:MGI Symbol%3BAcc:MGI:1913690]
ENSMUSG00000024501	6608	28.84	19.8	14.27	53.5	40.37	33.89	0.477628	-1.06604	0.253373	-4.20741	2.58e-05	0.000661506	Down	Dpysl3	dihydropyrimidinase-like 3 [Source:MGI Symbol%3BAcc:MGI:1349762]
ENSMUSG00000037563	1266	316.96	245.71	406.61	656.19	552.31	474.71	0.552559	-0.8558	0.203386	-4.20777	2.58e-05	0.000661506	Down	Rps16	ribosomal protein S16 [Source:MGI Symbol%3BAcc:MGI:98118]
ENSMUSG00000097986	4532	0.26	0.03	0.03	2.04	1.86	1.28	0.0583419	-4.09932	0.975286	-4.2032	2.63e-05	0.00067167	Down	Gm26953	predicted gene%2C 26953 [Source:MGI Symbol%3BAcc:MGI:5504068]
ENSMUSG00000041064	4388	5.66	3.96	7.29	9.06	9.97	11.06	0.541653	-0.884558	0.210814	-4.19592	2.72e-05	0.000689121	Down	Pif1	PIF1 5'-to-3' DNA helicase [Source:MGI Symbol%3BAcc:MGI:2143057]
ENSMUSG00000104830	2243	0.27	0	0.06	0.79	0.63	0.98	0.128918	-2.95547	0.705844	-4.18715	2.82e-05	0.000714457	Down	5830487J09Rik	RIKEN cDNA 5830487J09 gene [Source:MGI Symbol%3BAcc:MGI:1923368]
ENSMUSG00000031827	1596	83.67	31.42	80.5	172.11	119.84	119.94	0.450564	-1.1502	0.274769	-4.18605	2.84e-05	0.000716996	Down	Cotl1	coactosin-like 1 (Dictyostelium) [Source:MGI Symbol%3BAcc:MGI:1919292]
ENSMUSG00000073147	5142	3.32	2.16	2.77	4.61	4.67	5.63	0.536375	-0.898686	0.214819	-4.18346	2.87e-05	0.000724261	Down	5031425E22Rik	RIKEN cDNA 5031425E22 gene [Source:MGI Symbol%3BAcc:MGI:1923227]
ENSMUSG00000003420	2102	4.61	3.42	5.48	10.57	9.1	7.14	0.482104	-1.05258	0.252014	-4.17668	2.96e-05	0.000740724	Down	Fcgrt	Fc receptor%2C IgG%2C alpha chain transporter [Source:MGI Symbol%3BAcc:MGI:103017]
ENSMUSG00000024388	6699	0.03	0.03	0	0.31	0.13	0.15	0.0866521	-3.52862	0.845297	-4.17442	2.99e-05	0.000745008	Down	Myo7b	myosin VIIB [Source:MGI Symbol%3BAcc:MGI:107709]
ENSMUSG00000025035	2490	13.26	7.38	15.28	21.94	22.06	21.61	0.524651	-0.93057	0.223067	-4.17171	3.02e-05	0.000750444	Down	Arl3	ADP-ribosylation factor-like 3 [Source:MGI Symbol%3BAcc:MGI:1929699]
ENSMUSG00000087174	9005	0.82	0.74	1.03	1.96	1.42	1.74	0.486252	-1.04022	0.249375	-4.17132	3.03e-05	0.000750444	Down	5530601H04Rik	RIKEN cDNA 5530601H04 gene [Source:MGI Symbol%3BAcc:MGI:1918695]
ENSMUSG00000034059	2614	2.05	1	2.24	3.73	3.91	4.47	0.419999	-1.25154	0.300402	-4.16623	3.1e-05	0.000764936	Down	Ypel4	yippee like 4 [Source:MGI Symbol%3BAcc:MGI:3605071]
ENSMUSG00000029128	4529	6.83	5.94	7.26	11.15	10.4	10.46	0.605602	-0.723558	0.173781	-4.16361	3.13e-05	0.000772324	Down	Rab28	RAB28%2C member RAS oncogene family [Source:MGI Symbol%3BAcc:MGI:1917285]
ENSMUSG00000027490	3154	13.72	6.72	14.77	21.72	21.3	22.77	0.51208	-0.96556	0.232341	-4.15579	3.24e-05	0.000796219	Down	E2f1	E2F transcription factor 1 [Source:MGI Symbol%3BAcc:MGI:101941]
ENSMUSG00000067279	2725	0.48	0.41	0.61	1.08	1.78	1.69	0.321216	-1.63839	0.394371	-4.15442	3.26e-05	0.000798989	Down	Ppp1r3c	protein phosphatase 1%2C regulatory subunit 3C [Source:MGI Symbol%3BAcc:MGI:1858229]
ENSMUSG00000044770	7725	0.22	0.22	0.07	0.81	0.66	0.39	0.266564	-1.90744	0.459259	-4.15331	3.28e-05	0.000801885	Down	Scml4	Scm polycomb group protein like 4 [Source:MGI Symbol%3BAcc:MGI:2446140]
ENSMUSG00000017344	2030	1.2	0.32	0.69	3.91	3.24	1.25	0.248001	-2.01158	0.486009	-4.13898	3.49e-05	0.0008431	Down	Vtn	vitronectin [Source:MGI Symbol%3BAcc:MGI:98940]
ENSMUSG00000029863	7057	7.02	6.31	7.05	12.03	10.92	9.69	0.604285	-0.7267	0.175595	-4.13851	3.5e-05	0.000843791	Down	Casp2	caspase 2 [Source:MGI Symbol%3BAcc:MGI:97295]
ENSMUSG00000037894	1776	176.01	135.25	277.16	351.13	360.91	331.29	0.540696	-0.887111	0.214606	-4.13367	3.57e-05	0.000853334	Down	H2az1	H2A.Z variant histone 1 [Source:MGI Symbol%3BAcc:MGI:1888388]
ENSMUSG00000091204	836	0.07	0	0	1.98	0.74	0.88	0.0203333	-5.62001	1.36073	-4.13013	3.63e-05	0.000863419	Down	Gm7271	predicted gene 7271 [Source:MGI Symbol%3BAcc:MGI:3647743]
ENSMUSG00000029326	2509	10.39	10.56	13.04	17.47	20.77	17.58	0.59116	-0.758379	0.183673	-4.12896	3.64e-05	0.000866582	Down	Enoph1	enolase-phosphatase 1 [Source:MGI Symbol%3BAcc:MGI:1915120]
ENSMUSG00000034109	11072	2.92	2.6	2.48	4.91	4.29	4.14	0.581501	-0.782146	0.18944	-4.12873	3.65e-05	0.000866582	Down	Golim4	golgi integral membrane protein 4 [Source:MGI Symbol%3BAcc:MGI:1920374]
ENSMUSG00000058258	3505	13.36	17.39	11.2	29.64	28.56	21.44	0.516713	-0.952564	0.230989	-4.12386	3.73e-05	0.00088301	Down	Idi1	isopentenyl-diphosphate delta isomerase [Source:MGI Symbol%3BAcc:MGI:2442264]
ENSMUSG00000107021	1387	0.86	1.43	0.64	3.23	2.88	3.22	0.310119	-1.68911	0.410318	-4.11658	3.85e-05	0.000904769	Down	Gm42853	predicted gene 42853 [Source:MGI Symbol%3BAcc:MGI:5662990]
ENSMUSG00000015937	6809	36.16	28.5	44.39	55.42	56.46	58.15	0.618825	-0.692396	0.168286	-4.11441	3.88e-05	0.000912244	Down	Macroh2a1	macroH2A.1 histone [Source:MGI Symbol%3BAcc:MGI:1349392]
ENSMUSG00000042834	3908	28.49	16.4	18.4	41.65	35.99	34.12	0.546496	-0.871716	0.212018	-4.11153	3.93e-05	0.000922589	Down	Nrep	neuronal regeneration related protein [Source:MGI Symbol%3BAcc:MGI:99444]
ENSMUSG00000042631	2711	4.72	1.7	1.62	8.52	6.47	5.98	0.368297	-1.44106	0.350974	-4.10588	4.03e-05	0.000943158	Down	Xkr7	X-linked Kx blood group related 7 [Source:MGI Symbol%3BAcc:MGI:3526711]
ENSMUSG00000020598	13358	2.32	2.37	1.24	5.4	3.69	3.58	0.457834	-1.1271	0.27467	-4.10347	4.07e-05	0.000949629	Down	Nrcam	neuronal cell adhesion molecule [Source:MGI Symbol%3BAcc:MGI:104750]
ENSMUSG00000057110	10194	5.9	8.42	7.39	12.5	11.6	12.84	0.575042	-0.79826	0.194692	-4.10012	4.13e-05	0.000962341	Down	Cntrl	centriolin [Source:MGI Symbol%3BAcc:MGI:1889576]
ENSMUSG00000018570	2368	2.69	1.55	2.82	5.56	4.6	4.74	0.453457	-1.14096	0.278867	-4.09142	4.29e-05	0.000992082	Down	2810408A11Rik	RIKEN cDNA 2810408A11 gene [Source:MGI Symbol%3BAcc:MGI:1917669]
ENSMUSG00000079480	651	10.24	3.77	14.47	26.89	23.15	21.22	0.377466	-1.40558	0.343771	-4.08872	4.34e-05	0.00100252	Down	Pin4	protein (peptidyl-prolyl cis/trans isomerase) NIMA-interacting%2C 4 (parvulin) [Source:MGI Symbol%3BAcc:MGI:1916963]
ENSMUSG00000073702	1662	187.33	107.54	259.87	343.91	386.11	307.02	0.51089	-0.968916	0.237	-4.08826	4.35e-05	0.00100333	Down	Rpl31	ribosomal protein L31 [Source:MGI Symbol%3BAcc:MGI:2149632]
ENSMUSG00000037070	1695	43.29	43.98	86.61	91.32	111.06	121.52	0.517445	-0.950523	0.232561	-4.0872	4.37e-05	0.00100438	Down	Rbmxl1	RNA binding motif protein%2C X-linked like-1 [Source:MGI Symbol%3BAcc:MGI:1343045]
ENSMUSG00000043483	636	106.2	89.12	126.07	209.07	181.17	146.3	0.576318	-0.795063	0.194723	-4.08304	4.45e-05	0.00102133	Down	Gm6863	predicted gene 6863 [Source:MGI Symbol%3BAcc:MGI:3647386]
ENSMUSG00000108986	3478	0	0.05	0	0.52	0.28	0.19	0.0500794	-4.31964	1.05811	-4.08242	4.46e-05	0.00102285	Down	Gm32061	predicted gene%2C 32061 [Source:MGI Symbol%3BAcc:MGI:5591220]
ENSMUSG00000007850	5842	116.87	108.16	126.66	176.48	173.7	180.83	0.642819	-0.637516	0.156251	-4.08007	4.5e-05	0.00103083	Down	Hnrnph1	heterogeneous nuclear ribonucleoprotein H1 [Source:MGI Symbol%3BAcc:MGI:1891925]
ENSMUSG00000053137	2887	6.47	1.6	3.2	11.72	8.52	8.42	0.373945	-1.4191	0.347856	-4.07956	4.51e-05	0.00103186	Down	Mapk11	mitogen-activated protein kinase 11 [Source:MGI Symbol%3BAcc:MGI:1338024]
ENSMUSG00000066979	7006	19.57	18.42	23.83	30.49	31.06	31.01	0.647173	-0.627778	0.154231	-4.07038	4.69e-05	0.00106718	Down	Bub3	BUB3 mitotic checkpoint protein [Source:MGI Symbol%3BAcc:MGI:1343463]
ENSMUSG00000097892	1791	0.7	0.42	0.21	3.25	1.41	1.16	0.219158	-2.18996	0.538279	-4.06845	4.73e-05	0.00107357	Down	Gm26801	predicted gene%2C 26801 [Source:MGI Symbol%3BAcc:MGI:5477295]
ENSMUSG00000044201	4919	5.84	5.93	6.53	9.7	9.2	10.16	0.6123	-0.707689	0.174179	-4.063	4.84e-05	0.00109767	Down	Cdc25c	cell division cycle 25C [Source:MGI Symbol%3BAcc:MGI:88350]
ENSMUSG00000022338	5763	8.25	7.37	10.58	13.46	14.77	13.21	0.610993	-0.710773	0.174954	-4.06262	4.85e-05	0.00109817	Down	Eny2	ENY2 transcription and export complex 2 subunit [Source:MGI Symbol%3BAcc:MGI:1919286]
ENSMUSG00000046330	1410	186.97	110.24	164.15	337.02	275.4	210.65	0.537331	-0.896117	0.220662	-4.06103	4.89e-05	0.00110439	Down	Rpl37a	ribosomal protein L37a [Source:MGI Symbol%3BAcc:MGI:98068]
ENSMUSG00000078974	2464	12.24	9.62	12.58	21.29	20.85	15.9	0.571951	-0.806037	0.19858	-4.059	4.93e-05	0.0011115	Down	Sec61g	SEC61%2C gamma subunit [Source:MGI Symbol%3BAcc:MGI:1202066]
ENSMUSG00000023505	2866	27.14	20.02	37.15	52.05	47.48	43.48	0.565126	-0.823356	0.20314	-4.05314	5.05e-05	0.00113771	Down	Cdca3	cell division cycle associated 3 [Source:MGI Symbol%3BAcc:MGI:1315198]
ENSMUSG00000034936	1382	7.71	2.75	6.95	12.96	13	12.61	0.430687	-1.21529	0.299848	-4.05301	5.06e-05	0.00113771	Down	Arl4d	ADP-ribosylation factor-like 4D [Source:MGI Symbol%3BAcc:MGI:1933155]
ENSMUSG00000009075	2628	1.31	0.76	1.28	2.45	2.5	2.92	0.411061	-1.28258	0.316536	-4.05191	5.08e-05	0.00114178	Down	Cabp7	calcium binding protein 7 [Source:MGI Symbol%3BAcc:MGI:2183437]
ENSMUSG00000061477	2015	246.6	170.36	308.18	511.19	419.52	351.78	0.541088	-0.886066	0.219141	-4.04336	5.27e-05	0.00117215	Down	Rps7	ribosomal protein S7 [Source:MGI Symbol%3BAcc:MGI:1333818]
ENSMUSG00000059208	7956	64.05	48.09	70.08	96.28	94.99	90.8	0.62313	-0.682396	0.168763	-4.04353	5.27e-05	0.00117215	Down	Hnrnpm	heterogeneous nuclear ribonucleoprotein M [Source:MGI Symbol%3BAcc:MGI:1926465]
ENSMUSG00000024924	10068	4.48	5.77	3.12	9.75	8.69	7.69	0.503332	-0.990417	0.245031	-4.04201	5.3e-05	0.00117758	Down	Vldlr	very low density lipoprotein receptor [Source:MGI Symbol%3BAcc:MGI:98935]
ENSMUSG00000038544	5995	6.83	4.06	6.65	10.32	9.44	9.85	0.569058	-0.813351	0.201259	-4.04131	5.32e-05	0.0011784	Down	Inip	INTS3 and NABP interacting protein [Source:MGI Symbol%3BAcc:MGI:1913459]
ENSMUSG00000044933	4320	0.84	0.28	0.4	2.01	1.54	1.05	0.314835	-1.66733	0.412825	-4.03884	5.37e-05	0.00118642	Down	Sstr3	somatostatin receptor 3 [Source:MGI Symbol%3BAcc:MGI:98329]
ENSMUSG00000053332	3760	22.9	13.34	32.6	36.8	45.88	44.63	0.517909	-0.949229	0.235022	-4.0389	5.37e-05	0.00118642	Down	Gas5	growth arrest specific 5 [Source:MGI Symbol%3BAcc:MGI:95659]
ENSMUSG00000042462	676	60.21	35.4	88.77	111.3	121.76	113.65	0.508169	-0.97662	0.242121	-4.0336	5.49e-05	0.00121089	Down	Dctpp1	dCTP pyrophosphatase 1 [Source:MGI Symbol%3BAcc:MGI:1913672]
ENSMUSG00000031388	4132	6.98	4.51	8.49	11.87	11.54	11.21	0.553467	-0.853431	0.211623	-4.03279	5.51e-05	0.00121246	Down	Naa10	N(alpha)-acetyltransferase 10%2C NatA catalytic subunit [Source:MGI Symbol%3BAcc:MGI:1915255]
ENSMUSG00000026773	7561	3.73	1.57	1.58	4.6	4.81	5.42	0.44971	-1.15293	0.286136	-4.02932	5.59e-05	0.00122763	Down	Pfkfb3	6-phosphofructo-2-kinase/fructose-2%2C6-biphosphatase 3 [Source:MGI Symbol%3BAcc:MGI:2181202]
ENSMUSG00000049517	1268	370.29	242.23	474.37	680.55	652.17	553.92	0.551625	-0.85824	0.213212	-4.02529	5.69e-05	0.00124467	Down	Rps23	ribosomal protein S23 [Source:MGI Symbol%3BAcc:MGI:1913725]
ENSMUSG00000054252	7158	4.47	1.23	2.33	6.57	5.78	6.03	0.41757	-1.25991	0.313097	-4.02402	5.72e-05	0.00124998	Down	Fgfr3	fibroblast growth factor receptor 3 [Source:MGI Symbol%3BAcc:MGI:95524]
ENSMUSG00000038252	6267	54.75	48.89	69.35	84.43	84.85	96.05	0.630985	-0.664323	0.165162	-4.02224	5.76e-05	0.00125667	Down	Ncapd2	non-SMC condensin I complex%2C subunit D2 [Source:MGI Symbol%3BAcc:MGI:1915548]
ENSMUSG00000026238	1462	597.53	534.69	773.83	985.79	982.42	1064.88	0.607617	-0.718765	0.178978	-4.01594	5.92e-05	0.0012836	Down	Ptma	prothymosin alpha [Source:MGI Symbol%3BAcc:MGI:97803]
ENSMUSG00000022367	4237	0.69	0.99	1.22	1.85	2.99	1.98	0.413976	-1.27238	0.316904	-4.01504	5.94e-05	0.00128707	Down	Has2	hyaluronan synthase 2 [Source:MGI Symbol%3BAcc:MGI:107821]
ENSMUSG00000034675	4514	55.7	23.11	33.21	90.61	68.69	61.28	0.486133	-1.04058	0.259224	-4.0142	5.96e-05	0.00128928	Down	Dbn1	drebrin 1 [Source:MGI Symbol%3BAcc:MGI:1931838]
ENSMUSG00000056313	1805	2.11	0.61	2.64	5.66	5.25	4.07	0.338272	-1.56374	0.389587	-4.01385	5.97e-05	0.00128928	Down	Tcim	transcriptional and immune response regulator [Source:MGI Symbol%3BAcc:MGI:1916318]
ENSMUSG00000025875	1657	2.84	1.27	2.27	6.06	4.94	4.27	0.397951	-1.32934	0.331173	-4.01403	5.97e-05	0.00128928	Down	Tspan17	tetraspanin 17 [Source:MGI Symbol%3BAcc:MGI:1921507]
ENSMUSG00000037805	2431	193.83	155.09	238.95	367.32	327.87	274.15	0.583164	-0.778027	0.193907	-4.01237	6.01e-05	0.00129594	Down	Rpl10a	ribosomal protein L10A [Source:MGI Symbol%3BAcc:MGI:1343877]
ENSMUSG00000048281	1536	10.69	6.38	10.52	19.94	15.74	15.34	0.517752	-0.949666	0.236699	-4.01212	6.02e-05	0.00129594	Down	Dleu7	deleted in lymphocytic leukemia%2C 7 [Source:MGI Symbol%3BAcc:MGI:2447771]
ENSMUSG00000020022	1569	19.08	14.73	29.65	34.83	39.84	37.69	0.542704	-0.881763	0.219841	-4.01092	6.05e-05	0.00129967	Down	Ndufa12	NADH:ubiquinone oxidoreductase subunit A12 [Source:MGI Symbol%3BAcc:MGI:1913664]
ENSMUSG00000027469	4677	39.1	54.77	49.89	76.44	81.45	78.11	0.596287	-0.74592	0.186142	-4.00727	6.14e-05	0.00131849	Down	Tpx2	TPX2%2C microtubule-associated [Source:MGI Symbol%3BAcc:MGI:1919369]
ENSMUSG00000036427	6452	62.75	61.29	89.63	94.45	126.99	131.08	0.588149	-0.765746	0.19126	-4.00368	6.24e-05	0.0013328	Down	Gpi1	glucose-6-phosphate isomerase 1 [Source:MGI Symbol%3BAcc:MGI:95797]
ENSMUSG00000046721	653	100.7	62.84	143.45	183.41	166.94	202.79	0.531183	-0.912719	0.228068	-4.00196	6.28e-05	0.00134108	Down	Rpl14-ps1	ribosomal protein L14%2C pseudogene 1 [Source:MGI Symbol%3BAcc:MGI:3710579]
ENSMUSG00000016637	2864	5.88	3.55	6.02	12.51	9.73	7.62	0.493665	-1.01839	0.254946	-3.99455	6.48e-05	0.00137922	Down	Ift27	intraflagellar transport 27 [Source:MGI Symbol%3BAcc:MGI:1914292]
ENSMUSG00000030283	9341	0.55	0.73	0.57	1.17	1.26	1.37	0.478896	-1.06221	0.266174	-3.99067	6.59e-05	0.00140035	Down	St8sia1	ST8 alpha-N-acetyl-neuraminide alpha-2%2C8-sialyltransferase 1 [Source:MGI Symbol%3BAcc:MGI:106011]
ENSMUSG00000026558	5464	26.85	21.47	28.14	36.35	35.76	42.79	0.644709	-0.633281	0.158738	-3.98947	6.62e-05	0.00140297	Down	Uck2	uridine-cytidine kinase 2 [Source:MGI Symbol%3BAcc:MGI:1931744]
ENSMUSG00000022537	8893	1.44	0.96	1.13	2.62	1.99	2.03	0.512041	-0.965669	0.24222	-3.98675	6.7e-05	0.00141609	Down	Tmem44	transmembrane protein 44 [Source:MGI Symbol%3BAcc:MGI:1924489]
ENSMUSG00000072893	5616	1.03	0.59	0.97	1.97	1.7	1.76	0.458207	-1.12593	0.282583	-3.98441	6.76e-05	0.00142548	Down	4933439C10Rik	RIKEN cDNA 4933439C10 gene [Source:MGI Symbol%3BAcc:MGI:1921726]
ENSMUSG00000047832	4198	20	13.97	21.04	29.82	29.13	27.16	0.615391	-0.700425	0.175976	-3.98024	6.88e-05	0.00144297	Down	Cdca4	cell division cycle associated 4 [Source:MGI Symbol%3BAcc:MGI:1919213]
ENSMUSG00000053565	2698	44.42	35.61	59.93	81.31	80.06	66.77	0.589644	-0.762085	0.191647	-3.9765	6.99e-05	0.00146271	Down	Eif3k	eukaryotic translation initiation factor 3%2C subunit K [Source:MGI Symbol%3BAcc:MGI:1921080]
ENSMUSG00000026435	3563	1.99	1.25	2.36	3.76	3.71	3.6	0.484289	-1.04606	0.263113	-3.97571	7.02e-05	0.00146284	Down	Slc45a3	solute carrier family 45%2C member 3 [Source:MGI Symbol%3BAcc:MGI:1922082]
ENSMUSG00000047139	2580	158.21	152.17	131.07	294.84	236.02	210.2	0.579175	-0.787929	0.198364	-3.97213	7.12e-05	0.00148029	Down	Cd24a	CD24a antigen [Source:MGI Symbol%3BAcc:MGI:88323]
ENSMUSG00000086166	2119	0.08	0	0.06	0.65	0.61	0.31	0.0862934	-3.53461	0.891783	-3.96353	7.39e-05	0.00152984	Down	Gm14342	predicted gene 14342 [Source:MGI Symbol%3BAcc:MGI:3650757]
ENSMUSG00000026468	5740	1.67	0.92	0.4	2.47	2.62	3	0.36179	-1.46677	0.370102	-3.96316	7.4e-05	0.00153055	Down	Lhx4	LIM homeobox protein 4 [Source:MGI Symbol%3BAcc:MGI:101776]
ENSMUSG00000031609	1178	39.25	16.35	43.92	64.66	63.3	65.33	0.490854	-1.02663	0.25909	-3.96246	7.42e-05	0.00153343	Down	Sap30	sin3 associated polypeptide [Source:MGI Symbol%3BAcc:MGI:1929129]
ENSMUSG00000035671	4625	13.3	8.46	11.19	22.88	17.82	15.86	0.559603	-0.837525	0.211434	-3.96117	7.46e-05	0.0015401	Down	Zswim4	zinc finger SWIM-type containing 4 [Source:MGI Symbol%3BAcc:MGI:2443726]
ENSMUSG00000049536	2803	2.02	1.79	1.59	3.81	3.36	3.79	0.479314	-1.06096	0.268003	-3.95875	7.53e-05	0.00155416	Down	Tceal1	transcription elongation factor A (SII)-like 1 [Source:MGI Symbol%3BAcc:MGI:2385317]
ENSMUSG00000030621	14624	0.03	0.05	0.04	0.24	0.11	0.16	0.241647	-2.04902	0.517906	-3.95637	7.61e-05	0.00156811	Down	Me3	malic enzyme 3%2C NADP(+)-dependent%2C mitochondrial [Source:MGI Symbol%3BAcc:MGI:1916679]
ENSMUSG00000109847	2414	0.15	0.1	0	0.76	0.74	0.33	0.130728	-2.93536	0.743179	-3.94973	7.82e-05	0.00160715	Down	Gm45278	predicted gene 45278 [Source:MGI Symbol%3BAcc:MGI:5791114]
ENSMUSG00000019777	4474	32.16	35.92	32.36	57.95	50.04	49.92	0.619875	-0.68995	0.174678	-3.94983	7.82e-05	0.00160715	Down	Hdac2	histone deacetylase 2 [Source:MGI Symbol%3BAcc:MGI:1097691]
ENSMUSG00000025876	4168	5.35	1.11	2.08	18.99	11.72	16.45	0.172425	-2.53596	0.642744	-3.94552	7.96e-05	0.00162879	Down	Unc5a	unc-5 netrin receptor A [Source:MGI Symbol%3BAcc:MGI:894682]
ENSMUSG00000040289	3265	2.79	1.29	0.8	7.21	3.98	2.98	0.330055	-1.59922	0.406764	-3.93158	8.44e-05	0.00171015	Down	Hey1	hairy/enhancer-of-split related with YRPW motif 1 [Source:MGI Symbol%3BAcc:MGI:1341800]
ENSMUSG00000049881	1410	25.37	22.93	32.41	40.41	42.98	42.65	0.619531	-0.690751	0.175757	-3.93015	8.49e-05	0.00171859	Down	2810025M15Rik	RIKEN cDNA 2810025M15 gene [Source:MGI Symbol%3BAcc:MGI:1917203]
ENSMUSG00000063160	8673	7.2	2.86	5.47	10.42	9.43	9.4	0.508002	-0.977094	0.24882	-3.92692	8.6e-05	0.00173646	Down	Numbl	numb-like [Source:MGI Symbol%3BAcc:MGI:894702]
ENSMUSG00000022120	4435	4.6	5.36	4.45	8.79	8.35	7.46	0.571306	-0.807663	0.205757	-3.92533	8.66e-05	0.00174257	Down	Rnf219	ring finger protein 219 [Source:MGI Symbol%3BAcc:MGI:1919736]
ENSMUSG00000030663	2490	42.97	43.7	59.45	71.28	78.47	74.06	0.632512	-0.660835	0.168345	-3.92548	8.66e-05	0.00174257	Down	1110004F10Rik	RIKEN cDNA 1110004F10 gene [Source:MGI Symbol%3BAcc:MGI:1929274]
ENSMUSG00000101939	345	20.01	39.08	23.79	62.04	37.62	123.24	0.370108	-1.43398	0.365404	-3.92437	8.7e-05	0.00174765	Down	Gm28438	predicted gene 28438 [Source:MGI Symbol%3BAcc:MGI:5579144]
ENSMUSG00000110344	2187	0.98	0.51	1.05	3.26	1.83	1.98	0.338515	-1.56271	0.398525	-3.92123	8.81e-05	0.00175896	Down	Gm45716	predicted gene 45716 [Source:MGI Symbol%3BAcc:MGI:5804831]
ENSMUSG00000025877	3682	0.78	0.03	0.24	9.04	3.86	4.88	0.0553357	-4.17565	1.06606	-3.9169	8.97e-05	0.0017808	Down	Hk3	hexokinase 3 [Source:MGI Symbol%3BAcc:MGI:2670962]
ENSMUSG00000044424	571	32.83	33.94	31.21	74.21	45.36	58.91	0.531978	-0.910562	0.232636	-3.91411	9.07e-05	0.00179422	Down	Gm9493	predicted gene 9493 [Source:MGI Symbol%3BAcc:MGI:3779903]
ENSMUSG00000039001	810	265.14	108.1	225.32	407.2	378.46	324.83	0.514535	-0.958659	0.245048	-3.91213	9.15e-05	0.0018054	Down	Rps21	ribosomal protein S21 [Source:MGI Symbol%3BAcc:MGI:1913731]
ENSMUSG00000061787	1274	245.93	195.96	367.29	452.78	498	406.97	0.572396	-0.804916	0.205802	-3.91112	9.19e-05	0.00181114	Down	Rps17	ribosomal protein S17 [Source:MGI Symbol%3BAcc:MGI:1309526]
ENSMUSG00000093930	4594	75.7	85.61	62.18	139.23	140.85	105.18	0.567683	-0.816841	0.20887	-3.91077	9.2e-05	0.0018119	Down	Hmgcs1	3-hydroxy-3-methylglutaryl-Coenzyme A synthase 1 [Source:MGI Symbol%3BAcc:MGI:107592]
ENSMUSG00000034677	1116	0	0	0.06	0.94	0.83	0.48	0.0248062	-5.33316	1.36548	-3.9057	9.4e-05	0.00184235	Down	Gpr142	G protein-coupled receptor 142 [Source:MGI Symbol%3BAcc:MGI:2668437]
ENSMUSG00000063316	1535	177.25	122.11	282.33	322.06	377.77	335.21	0.538146	-0.893931	0.229067	-3.90249	9.52e-05	0.00186191	Down	Rpl27	ribosomal protein L27 [Source:MGI Symbol%3BAcc:MGI:98036]
ENSMUSG00000021131	2618	47.78	28.23	62.79	78.12	79.24	81.94	0.555274	-0.848729	0.217551	-3.90129	9.57e-05	0.00186935	Down	Erh	ERH mRNA splicing and mitosis factor [Source:MGI Symbol%3BAcc:MGI:108089]
ENSMUSG00000097503	1135	0.73	0.21	0.95	1.97	2.49	2.53	0.258809	-1.95004	0.499939	-3.90055	9.6e-05	0.00187055	Down	3110045C21Rik	RIKEN cDNA 3110045C21 gene [Source:MGI Symbol%3BAcc:MGI:1914553]
ENSMUSG00000056201	2844	197.67	122.74	241.01	340.99	323.28	291.09	0.562743	-0.829453	0.212669	-3.90021	9.61e-05	0.00187055	Down	Cfl1	cofilin 1%2C non-muscle [Source:MGI Symbol%3BAcc:MGI:101757]
ENSMUSG00000050628	1532	24.55	15.81	29.99	40.11	39.39	38.78	0.570656	-0.809307	0.207535	-3.89962	9.63e-05	0.00187293	Down	Ubald2	UBA-like domain containing 2 [Source:MGI Symbol%3BAcc:MGI:1914635]
ENSMUSG00000009927	2691	146.24	119.28	173.58	250.91	233.5	201.4	0.616881	-0.696935	0.178965	-3.89426	9.85e-05	0.00191234	Down	Rps25	ribosomal protein S25 [Source:MGI Symbol%3BAcc:MGI:1922867]
ENSMUSG00000032411	14029	7.1	6.94	5.42	14.62	9.69	9.99	0.5517	-0.858043	0.220443	-3.89236	9.93e-05	0.0019222	Down	Tfdp2	transcription factor Dp 2 [Source:MGI Symbol%3BAcc:MGI:107167]
ENSMUSG00000053470	8225	10.79	12.53	10.48	18.48	18.71	16.51	0.615274	-0.700698	0.180213	-3.88817	0.000101004	0.00195188	Down	Kdm3a	lysine (K)-specific demethylase 3A [Source:MGI Symbol%3BAcc:MGI:98847]
ENSMUSG00000014846	1848	9.53	3.16	7.78	21.18	14.35	11.16	0.414664	-1.26999	0.326765	-3.88654	0.000101681	0.0019611	Down	Tppp3	tubulin polymerization-promoting protein family member 3 [Source:MGI Symbol%3BAcc:MGI:1915221]
ENSMUSG00000060989	1119	31.32	16.07	28.38	44.65	43.21	43.72	0.552696	-0.855442	0.220246	-3.88403	0.000102738	0.00197564	Down	Gm11847	predicted gene 11847 [Source:MGI Symbol%3BAcc:MGI:3651787]
ENSMUSG00000020069	3151	29.2	24.75	41.24	42.86	52.66	59.61	0.593447	-0.75281	0.193869	-3.88309	0.000103137	0.00197942	Down	Hnrnph3	heterogeneous nuclear ribonucleoprotein H3 [Source:MGI Symbol%3BAcc:MGI:1926462]
ENSMUSG00000102423	3290	0.02	0	0.02	0.28	0.32	0.28	0.0402628	-4.63441	1.19371	-3.88236	0.000103448	0.00198158	Down	Gm37465	predicted gene%2C 37465 [Source:MGI Symbol%3BAcc:MGI:5610693]
ENSMUSG00000054256	5800	22.97	6.73	15.48	32.38	27.69	32.98	0.463269	-1.11008	0.285995	-3.88146	0.000103831	0.00198268	Down	Msi1	musashi RNA-binding protein 1 [Source:MGI Symbol%3BAcc:MGI:107376]
ENSMUSG00000019189	7786	13.99	12.49	16.65	20.45	20.9	22.1	0.658305	-0.603172	0.155569	-3.87721	0.000105663	0.00200238	Down	Rnf145	ring finger protein 145 [Source:MGI Symbol%3BAcc:MGI:1921565]
ENSMUSG00000038628	3124	12.9	14.03	13.42	22.59	19.91	20.87	0.6198	-0.690126	0.178102	-3.87489	0.000106672	0.00201565	Down	Polr3k	polymerase (RNA) III (DNA directed) polypeptide K [Source:MGI Symbol%3BAcc:MGI:1914255]
ENSMUSG00000020086	2175	61.59	48.84	57.9	90.79	80.84	79.97	0.647127	-0.627879	0.162232	-3.87026	0.000108719	0.00204643	Down	Macroh2a2	macroH2A.2 histone [Source:MGI Symbol%3BAcc:MGI:3037658]
ENSMUSG00000047671	1111	0.05	0	0.11	0.94	0.55	1.14	0.0597942	-4.06385	1.05031	-3.86919	0.000109197	0.00204915	Down	Tctex1d4	Tctex1 domain containing 4 [Source:MGI Symbol%3BAcc:MGI:3045358]
ENSMUSG00000098979	155	0.77	0	3.7	11.45	8.33	9.47	0.140626	-2.83006	0.732136	-3.86548	0.000110869	0.00206702	Down	Gm27544	predicted gene%2C 27544 [Source:MGI Symbol%3BAcc:MGI:5530926]
ENSMUSG00000024258	1015	44.68	28.35	55.99	71.32	71.7	73.59	0.571492	-0.807196	0.20892	-3.86366	0.000111702	0.00208056	Down	Polr2d	polymerase (RNA) II (DNA directed) polypeptide D [Source:MGI Symbol%3BAcc:MGI:1916491]
ENSMUSG00000023791	2398	12.33	10.49	15.39	20.71	20.96	18.96	0.607984	-0.717894	0.185987	-3.85992	0.000113424	0.00210463	Down	Pigx	phosphatidylinositol glycan anchor biosynthesis%2C class X [Source:MGI Symbol%3BAcc:MGI:1919334]
ENSMUSG00000030093	3172	0.6	0.18	0.24	2.01	0.87	0.88	0.257011	-1.9601	0.508655	-3.85349	0.000116447	0.00214851	Down	Wnt7a	wingless-type MMTV integration site family%2C member 7A [Source:MGI Symbol%3BAcc:MGI:98961]
ENSMUSG00000024608	2394	210.37	220.15	311.06	398.64	420.43	364.18	0.606096	-0.722382	0.187608	-3.85049	0.000117881	0.00217088	Down	Rps14	ribosomal protein S14 [Source:MGI Symbol%3BAcc:MGI:98107]
ENSMUSG00000037664	2039	48.89	31.35	46.03	83.11	60.7	63.93	0.5835	-0.777195	0.201914	-3.84915	0.00011853	0.00217873	Down	Cdkn1c	cyclin-dependent kinase inhibitor 1C (P57) [Source:MGI Symbol%3BAcc:MGI:104564]
ENSMUSG00000029649	5216	13.27	6.7	13.97	20.32	21.01	17.94	0.547871	-0.868093	0.225572	-3.84841	0.000118888	0.00218325	Down	Pomp	proteasome maturation protein [Source:MGI Symbol%3BAcc:MGI:1913787]
ENSMUSG00000034403	3324	19.6	18.91	24.12	31.6	32.93	29.62	0.644369	-0.634041	0.164863	-3.84587	0.000120124	0.00220183	Down	Pja1	praja ring finger ubiquitin ligase 1 [Source:MGI Symbol%3BAcc:MGI:1101765]
ENSMUSG00000098318	5788	0.62	0.41	0.75	2.05	1.18	1.07	0.391622	-1.35247	0.351697	-3.84555	0.000120284	0.0022027	Down	Lockd	lncRNA downstream of Cdkn1b [Source:MGI Symbol%3BAcc:MGI:1915081]
ENSMUSG00000038274	961	302.81	124.7	386.46	587.57	549.32	468.89	0.480983	-1.05594	0.274608	-3.84527	0.000120421	0.00220315	Down	Fau	Finkel-Biskis-Reilly murine sarcoma virus (FBR-MuSV) ubiquitously expressed (fox derived) [Source:MGI Symbol%3BAcc:MGI:102547]
ENSMUSG00000105388	321	47.64	23.46	44.01	92.96	59.22	73.82	0.485706	-1.04184	0.271158	-3.84221	0.000121931	0.00222661	Down	Rpl36a-ps2	ribosomal protein L36A%2C pseudogene 2 [Source:MGI Symbol%3BAcc:MGI:3780887]
ENSMUSG00000021474	9841	5.85	6.66	6.36	9.94	9.58	9.47	0.634533	-0.656232	0.170842	-3.84116	0.000122453	0.00223405	Down	Sfxn1	sideroflexin 1 [Source:MGI Symbol%3BAcc:MGI:2137677]
ENSMUSG00000020738	1736	70.07	63.75	93.04	109.21	116.38	115.92	0.642325	-0.638625	0.16629	-3.84043	0.00012282	0.00223866	Down	Sumo2	small ubiquitin-like modifier 2 [Source:MGI Symbol%3BAcc:MGI:2158813]
ENSMUSG00000027099	3675	11.66	10.9	14.03	22.26	19.57	16.62	0.603762	-0.727948	0.189575	-3.83989	0.000123089	0.00224149	Down	Mtx2	metaxin 2 [Source:MGI Symbol%3BAcc:MGI:1859652]
ENSMUSG00000056824	3773	0.3	0.12	0.08	0.92	0.38	0.83	0.23025	-2.11873	0.552376	-3.83566	0.000125228	0.00227408	Down	Zfp663	zinc finger protein 663 [Source:MGI Symbol%3BAcc:MGI:2685854]
ENSMUSG00000101930	5498	0	0	0	0.1	0.09	0.1	0.0208945	-5.58074	1.4556	-3.83396	0.000126094	0.00228557	Down	Gm5441	predicted gene 5441 [Source:MGI Symbol%3BAcc:MGI:3779489]
ENSMUSG00000074505	21478	1.26	1.36	0.89	2.34	2.15	1.84	0.542062	-0.883469	0.230643	-3.83046	0.000127904	0.00231196	Down	Fat3	FAT atypical cadherin 3 [Source:MGI Symbol%3BAcc:MGI:2444314]
ENSMUSG00000021697	3350	3.3	4.76	5.43	7.67	8.48	7.95	0.545396	-0.874625	0.228372	-3.82982	0.000128238	0.00231586	Down	Depdc1b	DEP domain containing 1B [Source:MGI Symbol%3BAcc:MGI:2145425]
ENSMUSG00000031990	3200	13.63	10.14	13.68	22.49	21.22	16.73	0.596713	-0.744891	0.194604	-3.82772	0.000129334	0.00233135	Down	Jam3	junction adhesion molecule 3 [Source:MGI Symbol%3BAcc:MGI:1933825]
ENSMUSG00000021040	3104	5.21	3.2	7.24	9.58	9.61	9.46	0.522532	-0.936409	0.244962	-3.82267	0.000132012	0.00237306	Down	Slirp	SRA stem-loop interacting RNA binding protein [Source:MGI Symbol%3BAcc:MGI:1916394]
ENSMUSG00000029687	6678	20.21	23.66	24.2	31.71	33.76	37.49	0.645572	-0.631351	0.165327	-3.8188	0.000134103	0.00240402	Down	Ezh2	enhancer of zeste 2 polycomb repressive complex 2 subunit [Source:MGI Symbol%3BAcc:MGI:107940]
ENSMUSG00000025794	1651	307.53	218.36	361.36	530.18	476.66	420.93	0.596721	-0.74487	0.195106	-3.81778	0.00013466	0.0024118	Down	Rpl14	ribosomal protein L14 [Source:MGI Symbol%3BAcc:MGI:1914365]
ENSMUSG00000085407	1808	0	0	0.11	0.74	0.31	0.59	0.0584872	-4.09574	1.0731	-3.81675	0.000135222	0.00241966	Down	1700095J03Rik	RIKEN cDNA 1700095J03 gene [Source:MGI Symbol%3BAcc:MGI:1921543]
ENSMUSG00000020037	4724	4.8	1.8	1.56	16.46	8.89	10.5	0.218609	-2.19357	0.575532	-3.81139	0.00013819	0.00246152	Down	Rfx4	regulatory factor X%2C 4 (influences HLA class II expression) [Source:MGI Symbol%3BAcc:MGI:1918387]
ENSMUSG00000079429	8492	0.76	0.6	0.86	1.35	1.25	1.6	0.511206	-0.968024	0.254068	-3.8101	0.000138912	0.00247213	Down	Mroh2a	maestro heat-like repeat family member 2A [Source:MGI Symbol%3BAcc:MGI:3705228]
ENSMUSG00000071041	1545	25	20.25	31.14	37.87	38.9	42.29	0.619615	-0.690557	0.181305	-3.80882	0.000139632	0.00248268	Down	Impdh2-ps	inosine monophosphate dehydrogenase 2%2C pseudogene [Source:MGI Symbol%3BAcc:MGI:3705743]
ENSMUSG00000032532	1305	0	0	0	0.58	0.14	0.51	0.0197933	-5.65885	1.4862	-3.8076	0.000140322	0.00249198	Down	Cck	cholecystokinin [Source:MGI Symbol%3BAcc:MGI:88297]
ENSMUSG00000042436	1922	5.39	4.71	3.48	12.95	10.11	6.18	0.4488	-1.15585	0.303586	-3.80734	0.000140469	0.00249198	Down	Mfap4	microfibrillar-associated protein 4 [Source:MGI Symbol%3BAcc:MGI:1342276]
ENSMUSG00000001228	4259	60.92	55.81	79.36	91.13	101.98	99.19	0.649332	-0.622972	0.163694	-3.80572	0.000141394	0.00250039	Down	Uhrf1	ubiquitin-like%2C containing PHD and RING finger domains%2C 1 [Source:MGI Symbol%3BAcc:MGI:1338889]
ENSMUSG00000090000	1901	19.66	15.32	19.35	28.67	26.99	27.39	0.63245	-0.660976	0.173774	-3.80365	0.000142579	0.00251679	Down	Ier3ip1	immediate early response 3 interacting protein 1 [Source:MGI Symbol%3BAcc:MGI:1913441]
ENSMUSG00000062328	1327	288.53	272.2	315.12	552.1	450.62	385.09	0.610124	-0.712826	0.187443	-3.80289	0.000143016	0.00252223	Down	Rpl17	ribosomal protein L17 [Source:MGI Symbol%3BAcc:MGI:2448270]
ENSMUSG00000066687	5283	4.83	3.22	4.96	6.68	6.77	7.73	0.593168	-0.753487	0.198514	-3.79564	0.000147266	0.00258423	Down	Zbtb16	zinc finger and BTB domain containing 16 [Source:MGI Symbol%3BAcc:MGI:103222]
ENSMUSG00000043587	6148	2.87	3.16	3.6	5.75	4.61	5.56	0.586786	-0.769095	0.202631	-3.79554	0.000147323	0.00258423	Down	Pxylp1	2-phosphoxylose phosphatase 1 [Source:MGI Symbol%3BAcc:MGI:2442444]
ENSMUSG00000070713	1151	33.5	17.39	27.26	50.33	36.93	50.86	0.543529	-0.879572	0.231912	-3.7927	0.00014902	0.00260698	Down	Gm10282	predicted pseudogene 10282 [Source:MGI Symbol%3BAcc:MGI:3704312]
ENSMUSG00000060548	4738	6.37	4.64	5.39	8.23	9.09	8.52	0.615405	-0.700393	0.184866	-3.78865	0.000151468	0.00263802	Down	Tnfrsf19	tumor necrosis factor receptor superfamily%2C member 19 [Source:MGI Symbol%3BAcc:MGI:1352474]
ENSMUSG00000113234	126	4.72	3.24	3.54	20.54	11.23	14.3	0.237911	-2.07151	0.547041	-3.78675	0.00015263	0.00264712	Down	Gm49330	predicted gene%2C 49330 [Source:MGI Symbol%3BAcc:MGI:6121515]
ENSMUSG00000021466	14185	32.52	29.81	30.01	49.52	40.38	50.86	0.637933	-0.648523	0.171264	-3.78669	0.000152667	0.00264712	Down	Ptch1	patched 1 [Source:MGI Symbol%3BAcc:MGI:105373]
ENSMUSG00000037935	6650	27.05	21.81	27.41	37.66	37.35	35.35	0.668739	-0.580485	0.153331	-3.78583	0.000153198	0.00264919	Down	Smarce1	SWI/SNF related%2C matrix associated%2C actin dependent regulator of chromatin%2C subfamily e%2C member 1 [Source:MGI Symbol%3BAcc:MGI:1927347]
ENSMUSG00000079658	3026	14.95	15.66	21.66	28.45	25.76	27.81	0.61621	-0.698505	0.184519	-3.78554	0.000153374	0.00264919	Down	Eloc	elongin C [Source:MGI Symbol%3BAcc:MGI:1915173]
ENSMUSG00000038721	1544	12.03	6.54	15.83	24.36	20.96	19.37	0.50622	-0.982162	0.259666	-3.78241	0.000155319	0.00267342	Down	Hoxb7	homeobox B7 [Source:MGI Symbol%3BAcc:MGI:96188]
ENSMUSG00000018583	7064	62.08	63.74	75.94	100.9	97.24	99.73	0.657384	-0.605192	0.160008	-3.78226	0.000155412	0.00267342	Down	G3bp1	GTPase activating protein (SH3 domain) binding protein 1 [Source:MGI Symbol%3BAcc:MGI:1351465]
ENSMUSG00000034031	1204	0.1	0	0.11	0.7	1.28	0.5	0.078611	-3.66913	0.970186	-3.78188	0.00015565	0.00267515	Down	Ccdc182	coiled-coil domain containing 182 [Source:MGI Symbol%3BAcc:MGI:1921547]
ENSMUSG00000046314	5297	1.62	1.14	1.09	2.73	2.62	2.12	0.497613	-1.0069	0.266388	-3.77983	0.000156937	0.00269255	Down	Stxbp6	syntaxin binding protein 6 (amisyn) [Source:MGI Symbol%3BAcc:MGI:2384963]
ENSMUSG00000020267	872	113.76	56.97	134.35	190.04	182.16	165.64	0.541226	-0.885698	0.234437	-3.77797	0.000158111	0.00270794	Down	Hint1	histidine triad nucleotide binding protein 1 [Source:MGI Symbol%3BAcc:MGI:1321133]
ENSMUSG00000022176	2251	2.83	1.09	2.32	6.14	5	3.44	0.405785	-1.30121	0.344567	-3.77637	0.000159131	0.00271665	Down	Rem2	rad and gem related GTP binding protein 2 [Source:MGI Symbol%3BAcc:MGI:2155260]
ENSMUSG00000033055	4270	6.58	3.19	5.62	11.67	8.69	8.08	0.51611	-0.954251	0.252862	-3.77381	0.000160775	0.0027299	Down	Ankrd54	ankyrin repeat domain 54 [Source:MGI Symbol%3BAcc:MGI:2444209]
ENSMUSG00000061479	2964	45.11	27.53	52.67	66.39	72.83	63.91	0.592018	-0.756287	0.200554	-3.77099	0.000162599	0.00275827	Down	Snrpa	small nuclear ribonucleoprotein polypeptide A [Source:MGI Symbol%3BAcc:MGI:1855690]
ENSMUSG00000042541	3542	14.42	9.36	19.17	24.18	23.33	24.25	0.573578	-0.80194	0.212687	-3.77051	0.000162914	0.00276121	Down	Sem1	SEM1%2C 26S proteasome complex subunit [Source:MGI Symbol%3BAcc:MGI:109238]
ENSMUSG00000025986	6095	14.03	25.81	15.62	37.72	36.55	30.17	0.524154	-0.931938	0.247189	-3.77014	0.000163155	0.00276291	Down	Slc39a10	solute carrier family 39 (zinc transporter)%2C member 10 [Source:MGI Symbol%3BAcc:MGI:1914515]
ENSMUSG00000097794	1356	1.49	0.3	0.23	3.35	2.45	2.31	0.239655	-2.06097	0.548367	-3.75837	0.000171023	0.00287624	Down	Gm2990	predicted gene 2990 [Source:MGI Symbol%3BAcc:MGI:3781168]
ENSMUSG00000054428	1441	44.77	25.56	62.4	72.68	81.88	79.25	0.543017	-0.88093	0.234425	-3.75783	0.000171391	0.00287996	Down	Atpif1	ATPase inhibitory factor 1 [Source:MGI Symbol%3BAcc:MGI:1196457]
ENSMUSG00000031245	1934	11.82	19.26	22.18	29.55	30.82	33.86	0.551276	-0.859152	0.228807	-3.75492	0.000173397	0.00290508	Down	Hmgn5	high-mobility group nucleosome binding domain 5 [Source:MGI Symbol%3BAcc:MGI:1355295]
ENSMUSG00000090086	4725	2.3	1.06	2.69	4.65	3.27	4.44	0.467075	-1.09827	0.292613	-3.75334	0.000174496	0.0029196	Down	AI480526	expressed sequence AI480526 [Source:MGI Symbol%3BAcc:MGI:2140910]
ENSMUSG00000027078	1996	6.68	3.01	5.01	9.25	8.97	9.83	0.50373	-0.989279	0.26361	-3.75281	0.000174866	0.00292329	Down	Ube2l6	ubiquitin-conjugating enzyme E2L 6 [Source:MGI Symbol%3BAcc:MGI:1914500]
ENSMUSG00000024844	1496	47.97	28.95	81.38	84.18	115.02	98.38	0.508337	-0.976144	0.260473	-3.74759	0.000178543	0.00296955	Down	Banf1	BAF nuclear assembly factor 1 [Source:MGI Symbol%3BAcc:MGI:1346330]
ENSMUSG00000063694	3404	17.25	11.3	25.54	29.18	32.04	31.65	0.558035	-0.841573	0.224581	-3.7473	0.000178746	0.00297041	Down	Cycs	cytochrome c%2C somatic [Source:MGI Symbol%3BAcc:MGI:88578]
ENSMUSG00000020926	5669	9.51	2.66	7.11	14.73	12.37	12.75	0.459679	-1.1213	0.300406	-3.73262	0.000189501	0.00312629	Down	Adam11	a disintegrin and metallopeptidase domain 11 [Source:MGI Symbol%3BAcc:MGI:1098667]
ENSMUSG00000061315	6805	39.96	47.38	52.91	73.03	74.01	66.45	0.638779	-0.64661	0.173236	-3.73253	0.000189564	0.00312629	Down	Naca	nascent polypeptide-associated complex alpha polypeptide [Source:MGI Symbol%3BAcc:MGI:106095]
ENSMUSG00000068184	2978	3.72	3.02	4.83	6.83	6.47	6.54	0.561102	-0.833664	0.223415	-3.73145	0.000190379	0.00313445	Down	Ndufaf2	NADH:ubiquinone oxidoreductase complex assembly factor 2 [Source:MGI Symbol%3BAcc:MGI:1922847]
ENSMUSG00000055184	2191	1.52	1.63	1.51	3.9	2.92	3.14	0.452088	-1.14533	0.3072	-3.72827	0.0001928	0.00316898	Down	Fam72a	family with sequence similarity 72%2C member A [Source:MGI Symbol%3BAcc:MGI:1919669]
ENSMUSG00000039798	1406	0.97	0.17	1.09	3.83	2.76	1.52	0.255689	-1.96754	0.528299	-3.72429	0.000195864	0.00320489	Down	2600006K01Rik	RIKEN cDNA 2600006K01 gene [Source:MGI Symbol%3BAcc:MGI:1917569]
ENSMUSG00000025203	5464	158.44	105.57	87.61	287.06	222.37	160.06	0.507917	-0.977336	0.262431	-3.72416	0.000195967	0.00320489	Down	Scd2	stearoyl-Coenzyme A desaturase 2 [Source:MGI Symbol%3BAcc:MGI:98240]
ENSMUSG00000033712	4658	23.71	11.59	18.33	33.64	28.09	29	0.567124	-0.818263	0.219752	-3.72357	0.000196427	0.00320632	Down	Ccar2	cell cycle activator and apoptosis regulator 2 [Source:MGI Symbol%3BAcc:MGI:2444228]
ENSMUSG00000030867	2199	57.13	33.63	62.19	82.03	77.24	85.66	0.599551	-0.738046	0.198218	-3.72342	0.000196546	0.00320632	Down	Plk1	polo like kinase 1 [Source:MGI Symbol%3BAcc:MGI:97621]
ENSMUSG00000097180	1594	3.77	2.78	5.47	8.08	6.72	8.79	0.488934	-1.03229	0.277607	-3.71852	0.00020039	0.00325277	Down	2700038G22Rik	RIKEN cDNA 2700038G22 gene [Source:MGI Symbol%3BAcc:MGI:1914444]
ENSMUSG00000038530	3098	6.7	3.67	2.98	9.31	8.76	8.25	0.49205	-1.02312	0.275344	-3.7158	0.000202562	0.00328529	Down	Rgs4	regulator of G-protein signaling 4 [Source:MGI Symbol%3BAcc:MGI:108409]
ENSMUSG00000028689	2519	4.18	3.45	4.02	7.54	5.81	6.97	0.553685	-0.852861	0.22956	-3.7152	0.00020304	0.00328893	Down	Ccdc163	coiled-coil domain containing 163 [Source:MGI Symbol%3BAcc:MGI:1915644]
ENSMUSG00000021376	3682	2.76	2.57	2.64	5.24	4.58	4.11	0.55379	-0.852588	0.229608	-3.71323	0.00020463	0.00330664	Down	Tpmt	thiopurine methyltransferase [Source:MGI Symbol%3BAcc:MGI:98812]
ENSMUSG00000049288	3620	6.97	4.34	5.26	9.22	8.7	9.5	0.584327	-0.775153	0.208758	-3.71317	0.00020468	0.00330664	Down	Lix1l	Lix1-like [Source:MGI Symbol%3BAcc:MGI:3036267]
ENSMUSG00000027168	11694	2.06	3.07	3.43	4.26	4.66	6.04	0.559778	-0.837074	0.225437	-3.71312	0.000204723	0.00330664	Down	Pax6	paired box 6 [Source:MGI Symbol%3BAcc:MGI:97490]
ENSMUSG00000024925	1715	18.63	8.13	26.09	36.29	38.2	30.01	0.480117	-1.05854	0.285341	-3.70974	0.000207474	0.00334281	Down	Rnaseh2c	ribonuclease H2%2C subunit C [Source:MGI Symbol%3BAcc:MGI:1915459]
ENSMUSG00000051255	633	27.64	27.3	34.18	45.12	45.58	50.61	0.612123	-0.708106	0.190969	-3.70797	0.000208928	0.00336095	Down	Gm6563	predicted pseudogene 6563 [Source:MGI Symbol%3BAcc:MGI:3646907]
ENSMUSG00000085956	1490	0.16	0.16	0.68	1.23	1.45	1.48	0.228717	-2.12836	0.574011	-3.70788	0.000209002	0.00336095	Down	4930481B07Rik	RIKEN cDNA 4930481B07 gene [Source:MGI Symbol%3BAcc:MGI:1922187]
ENSMUSG00000039693	1973	18.61	14.94	19.35	28.89	27.94	24.39	0.628742	-0.66946	0.180557	-3.70774	0.000209115	0.00336095	Down	Msantd3	Myb/SANT-like DNA-binding domain containing 3 [Source:MGI Symbol%3BAcc:MGI:1913915]
ENSMUSG00000096870	3106	0	0	0.08	0.71	0.16	0.19	0.0681507	-3.87513	1.04666	-3.70236	0.000213604	0.00342465	Down	Gm21816	predicted gene%2C 21816 [Source:MGI Symbol%3BAcc:MGI:5433980]
ENSMUSG00000026447	9592	3.98	1.82	1.95	6.16	4.62	4.34	0.492261	-1.02251	0.276282	-3.70095	0.000214798	0.00344098	Down	Pik3c2b	phosphatidylinositol-4-phosphate 3-kinase catalytic subunit type 2 beta [Source:MGI Symbol%3BAcc:MGI:2685045]
ENSMUSG00000047238	1410	11.27	3.23	9.25	19.43	16.54	15.38	0.43892	-1.18797	0.321066	-3.70008	0.00021553	0.00344707	Down	Mageh1	melanoma antigen%2C family H%2C 1 [Source:MGI Symbol%3BAcc:MGI:1922875]
ENSMUSG00000092338	105	1.13	0	0.61	5.26	10.55	10.17	0.0655986	-3.93019	1.06235	-3.69952	0.000216007	0.00344906	Down	Gm26940	predicted gene%2C 26940 [Source:MGI Symbol%3BAcc:MGI:5504055]
ENSMUSG00000101970	8022	3.03	2.22	2.93	4.75	3.82	4.56	0.601025	-0.734502	0.198958	-3.69174	0.000222724	0.00353899	Down	1810026B05Rik	RIKEN cDNA 1810026B05 gene [Source:MGI Symbol%3BAcc:MGI:1916420]
ENSMUSG00000037824	2650	34.04	22.86	33.88	55	47.1	41.18	0.608777	-0.716013	0.194011	-3.69058	0.000223744	0.00355233	Down	Tspan14	tetraspanin 14 [Source:MGI Symbol%3BAcc:MGI:1196325]
ENSMUSG00000066175	1052	0.23	0.28	0.3	1.47	1.17	1.27	0.198854	-2.33022	0.631468	-3.69016	0.000224113	0.00355529	Down	2510046G10Rik	RIKEN cDNA 2510046G10 gene [Source:MGI Symbol%3BAcc:MGI:3698051]
ENSMUSG00000037601	3342	15.69	7.04	20.28	25.8	28.94	25.4	0.511226	-0.967968	0.262831	-3.68284	0.000230646	0.00363244	Down	Nme1	NME/NM23 nucleoside diphosphate kinase 1 [Source:MGI Symbol%3BAcc:MGI:97355]
ENSMUSG00000071192	2536	3.33	1.68	3.09	6.08	6.09	4.11	0.475375	-1.07286	0.291715	-3.67777	0.000235279	0.00369057	Down	Wfikkn1	WAP%2C FS%2C Ig%2C KU%2C and NTR-containing protein 1 [Source:MGI Symbol%3BAcc:MGI:2670967]
ENSMUSG00000004980	6584	164.26	159.12	218.24	265.01	275.38	295.66	0.627624	-0.672027	0.182761	-3.67708	0.000235915	0.00369478	Down	Hnrnpa2b1	heterogeneous nuclear ribonucleoprotein A2/B1 [Source:MGI Symbol%3BAcc:MGI:104819]
ENSMUSG00000026657	23468	1.96	1.45	1.48	3.5	2.62	2.2	0.566465	-0.819941	0.223116	-3.67496	0.00023789	0.00371194	Down	Frmd4a	FERM domain containing 4A [Source:MGI Symbol%3BAcc:MGI:1919850]
ENSMUSG00000029394	2078	78.09	29.44	78.8	147.82	116.14	94.69	0.492622	-1.02145	0.278052	-3.67359	0.000239167	0.00371845	Down	Cdk2ap1	CDK2 (cyclin-dependent kinase 2)-associated protein 1 [Source:MGI Symbol%3BAcc:MGI:1202069]
ENSMUSG00000042873	5813	2.98	1.05	1.08	4.93	3.21	3.63	0.417032	-1.26177	0.343481	-3.67349	0.000239265	0.00371845	Down	Lhfpl4	lipoma HMGIC fusion partner-like protein 4 [Source:MGI Symbol%3BAcc:MGI:3057108]
ENSMUSG00000053453	6561	6.17	5.23	6.44	9.01	8.16	9.51	0.647774	-0.626438	0.170533	-3.67341	0.000239336	0.00371845	Down	Thoc7	THO complex 7 [Source:MGI Symbol%3BAcc:MGI:1913481]
ENSMUSG00000071528	2755	18.53	8.11	15.78	32.08	22.42	23.14	0.520801	-0.941196	0.256295	-3.67231	0.000240366	0.00372558	Down	Atp5md	ATP synthase membrane subunit DAPIT [Source:MGI Symbol%3BAcc:MGI:1891435]
ENSMUSG00000046182	3923	0.09	0.04	0.05	0.45	0.33	0.22	0.174616	-2.51774	0.686246	-3.66887	0.000243629	0.0037583	Down	Gsg1l	GSG1-like [Source:MGI Symbol%3BAcc:MGI:2685483]
ENSMUSG00000005161	3050	95.64	47.5	120.79	163.98	155.8	145.68	0.540427	-0.887829	0.242145	-3.66652	0.000245873	0.00378695	Down	Prdx2	peroxiredoxin 2 [Source:MGI Symbol%3BAcc:MGI:109486]
ENSMUSG00000041309	1907	6.33	1.25	4.71	20.73	14.58	18.38	0.216701	-2.20622	0.602137	-3.66399	0.00024832	0.00381863	Down	Nkx6-2	NK6 homeobox 2 [Source:MGI Symbol%3BAcc:MGI:1352738]
ENSMUSG00000022400	4551	20.69	16.37	26.85	31.57	33.56	31.74	0.635633	-0.653734	0.178502	-3.66233	0.000249934	0.00383741	Down	Rbx1	ring-box 1 [Source:MGI Symbol%3BAcc:MGI:1891829]
ENSMUSG00000027133	1109	25.86	12.84	37.59	47.31	48.32	47.73	0.506839	-0.980401	0.267784	-3.66116	0.000251073	0.00384887	Down	Nop10	NOP10 ribonucleoprotein [Source:MGI Symbol%3BAcc:MGI:1913431]
ENSMUSG00000052848	3614	0.28	0.1	0.25	1.22	0.7	0.39	0.251815	-1.98956	0.54348	-3.66078	0.000251448	0.0038516	Down	C130026L21Rik	RIKEN cDNA C130026L21 gene [Source:MGI Symbol%3BAcc:MGI:3041189]
ENSMUSG00000061046	2643	5.38	2.12	7.87	10.22	10.92	11.06	0.4535	-1.14083	0.311834	-3.65845	0.000253748	0.00387773	Down	Haghl	hydroxyacylglutathione hydrolase-like [Source:MGI Symbol%3BAcc:MGI:1919877]
ENSMUSG00000037169	3295	10.37	4.57	11.03	13.71	14.68	19.97	0.515021	-0.957296	0.261792	-3.65671	0.000255474	0.00389635	Down	Mycn	v-myc avian myelocytomatosis viral related oncogene%2C neuroblastoma derived [Source:MGI Symbol%3BAcc:MGI:97357]
ENSMUSG00000024827	6091	7.22	4.98	5.27	8.77	9.45	9.24	0.617566	-0.695336	0.190158	-3.65662	0.000255564	0.00389635	Down	Gldc	glycine decarboxylase [Source:MGI Symbol%3BAcc:MGI:1341155]
ENSMUSG00000023004	1875	501.05	450.35	589.54	797.07	721.8	787.82	0.646423	-0.629449	0.172177	-3.65583	0.000256353	0.0039023	Down	Tuba1b	tubulin%2C alpha 1B [Source:MGI Symbol%3BAcc:MGI:107804]
ENSMUSG00000055762	6488	25.73	23.72	35.06	40.22	43.3	41.7	0.652267	-0.616465	0.168733	-3.65348	0.000258707	0.00391985	Down	Eef1d	eukaryotic translation elongation factor 1 delta (guanine nucleotide exchange protein) [Source:MGI Symbol%3BAcc:MGI:1913906]
ENSMUSG00000052188	760	0.55	0.84	1.17	3.21	3.56	2.11	0.277237	-1.85081	0.506778	-3.65211	0.000260095	0.00393479	Down	Gm14964	predicted gene 14964 [Source:MGI Symbol%3BAcc:MGI:3641621]
ENSMUSG00000106995	2643	3.24	2.36	1.37	7.53	4.56	4.07	0.417784	-1.25917	0.344963	-3.65016	0.000262075	0.00395809	Down	Gm33167	predicted gene%2C 33167 [Source:MGI Symbol%3BAcc:MGI:5592326]
ENSMUSG00000090610	1060	9.94	7.1	8.53	18.19	19.44	11.08	0.505367	-0.984596	0.269753	-3.65	0.000262242	0.00395809	Down	Gm3571	predicted gene 3571 [Source:MGI Symbol%3BAcc:MGI:3781748]
ENSMUSG00000029778	6601	0.82	0.39	0.43	1.79	1.27	0.9	0.39615	-1.33588	0.36636	-3.64637	0.000265971	0.00400511	Down	Adcyap1r1	adenylate cyclase activating polypeptide 1 receptor 1 [Source:MGI Symbol%3BAcc:MGI:108449]
ENSMUSG00000029862	5428	0.35	0.47	0.54	1.11	1	0.97	0.427681	-1.22539	0.336148	-3.6454	0.000266977	0.00401409	Down	Clcn1	chloride channel%2C voltage-sensitive 1 [Source:MGI Symbol%3BAcc:MGI:88417]
ENSMUSG00000033948	5582	17.81	15.02	9.7	34.76	24.04	20.52	0.521444	-0.939416	0.25778	-3.64426	0.000268166	0.00402578	Down	Zswim5	zinc finger SWIM-type containing 5 [Source:MGI Symbol%3BAcc:MGI:1921714]
ENSMUSG00000044408	1518	21.09	20.69	26.91	32.4	36.56	35	0.641071	-0.641443	0.176041	-3.64372	0.000268722	0.00403104	Down	Sptssa	serine palmitoyltransferase%2C small subunit A [Source:MGI Symbol%3BAcc:MGI:1913399]
ENSMUSG00000038412	3040	10.08	3.97	12.08	16.64	19.55	14.8	0.487657	-1.03606	0.284367	-3.6434	0.000269064	0.00403307	Down	Higd1a	HIG1 domain family%2C member 1A [Source:MGI Symbol%3BAcc:MGI:1930666]
ENSMUSG00000039089	9713	2.73	1.72	1.45	4.15	3.33	3.3	0.530299	-0.915121	0.251189	-3.64316	0.00026931	0.00403367	Down	L3mbtl3	L3MBTL3 histone methyl-lysine binding protein [Source:MGI Symbol%3BAcc:MGI:2143628]
ENSMUSG00000072692	752	20.18	15.68	19.89	39.1	26.18	30.71	0.558217	-0.841102	0.230894	-3.6428	0.000269689	0.00403626	Down	Rpl37rt	ribosomal protein L37%2C retrotransposed [Source:MGI Symbol%3BAcc:MGI:3651519]
ENSMUSG00000025574	5198	6.96	5.49	10.35	11.67	13.37	12.15	0.589533	-0.762356	0.209385	-3.64093	0.000271652	0.00405016	Down	Tk1	thymidine kinase 1 [Source:MGI Symbol%3BAcc:MGI:98763]
ENSMUSG00000032218	1531	50.61	56.05	67.59	83	89.57	85.62	0.655681	-0.608933	0.167312	-3.63951	0.000273157	0.00406641	Down	Ccnb2	cyclin B2 [Source:MGI Symbol%3BAcc:MGI:88311]
ENSMUSG00000023015	7079	17.05	17.47	19.16	24.42	24.78	27.94	0.677549	-0.561604	0.154321	-3.6392	0.000273489	0.00406703	Down	Racgap1	Rac GTPase-activating protein 1 [Source:MGI Symbol%3BAcc:MGI:1349423]
ENSMUSG00000087143	8255	1.39	0.98	0.72	2.76	1.81	1.77	0.472056	-1.08297	0.297612	-3.63887	0.000273837	0.00406703	Down	A830082K12Rik	RIKEN cDNA A830082K12 gene [Source:MGI Symbol%3BAcc:MGI:2443527]
ENSMUSG00000031311	4375	115.77	140	144.53	210.25	207.27	192.82	0.638798	-0.646569	0.177691	-3.63873	0.000273987	0.00406703	Down	Nono	non-POU-domain-containing%2C octamer binding protein [Source:MGI Symbol%3BAcc:MGI:1855692]
ENSMUSG00000030744	4483	167.31	125.66	229.42	284.45	286.3	267.79	0.598476	-0.740635	0.203557	-3.63847	0.000274268	0.00406747	Down	Rps3	ribosomal protein S3 [Source:MGI Symbol%3BAcc:MGI:1350917]
ENSMUSG00000019868	2263	16.17	14.65	18.05	25.7	24.52	22.92	0.646429	-0.629436	0.173012	-3.63811	0.000274651	0.00406851	Down	Vta1	vesicle (multivesicular body) trafficking 1 [Source:MGI Symbol%3BAcc:MGI:1913451]
ENSMUSG00000028678	4363	20.69	24.46	26.27	34.11	37.42	34.76	0.654637	-0.611233	0.168117	-3.63576	0.000277161	0.00409154	Down	Kif2c	kinesin family member 2C [Source:MGI Symbol%3BAcc:MGI:1921054]
ENSMUSG00000027860	7156	8.48	6.97	8.63	13.59	10.57	12.26	0.638849	-0.646452	0.177805	-3.63574	0.000277188	0.00409154	Down	Vangl1	VANGL planar cell polarity 1 [Source:MGI Symbol%3BAcc:MGI:2159344]
ENSMUSG00000024201	4895	11.71	6.2	9.33	16.28	13.5	15.12	0.583081	-0.778232	0.214337	-3.63088	0.00028246	0.00415993	Down	Kdm4b	lysine (K)-specific demethylase 4B [Source:MGI Symbol%3BAcc:MGI:2442355]
ENSMUSG00000029402	1347	6.14	3.34	6.43	9.39	10.14	10.31	0.512396	-0.964669	0.265728	-3.63029	0.000283106	0.00416385	Down	Snrnp35	small nuclear ribonucleoprotein 35 (U11/U12) [Source:MGI Symbol%3BAcc:MGI:1923417]
ENSMUSG00000093674	1168	651.18	344.63	601.78	1063.39	899.51	756.32	0.562176	-0.830906	0.22895	-3.6292	0.000284296	0.00417821	Down	Rpl41	ribosomal protein L41 [Source:MGI Symbol%3BAcc:MGI:1915195]
ENSMUSG00000045294	3093	27.01	27.57	18.58	46.64	47.74	32.5	0.563858	-0.826596	0.228096	-3.6239	0.000290199	0.00426177	Down	Insig1	insulin induced gene 1 [Source:MGI Symbol%3BAcc:MGI:1916289]
ENSMUSG00000005732	1666	128.66	112.12	177.77	202.94	208.45	215.46	0.644338	-0.634111	0.175003	-3.62343	0.000290724	0.00426627	Down	Ranbp1	RAN binding protein 1 [Source:MGI Symbol%3BAcc:MGI:96269]
ENSMUSG00000050856	616	32.56	7.77	19.53	62.7	37.35	38.9	0.407417	-1.29542	0.357671	-3.62183	0.000292528	0.00428953	Down	Atp5k	ATP synthase%2C H+ transporting%2C mitochondrial F1F0 complex%2C subunit E [Source:MGI Symbol%3BAcc:MGI:106636]
ENSMUSG00000001016	8580	19.75	19.99	25.32	31.26	31.3	31.25	0.672426	-0.572552	0.158313	-3.61658	0.000298519	0.00435808	Down	Ilf2	interleukin enhancer binding factor 2 [Source:MGI Symbol%3BAcc:MGI:1915031]
ENSMUSG00000113459	4114	0.09	0.01	0.06	0.37	0.33	0.21	0.167785	-2.57531	0.712146	-3.61627	0.000298882	0.00435808	Down	Gm30655	predicted gene%2C 30655 [Source:MGI Symbol%3BAcc:MGI:5589814]
ENSMUSG00000040621	2487	3.66	3.5	4.63	7.68	6.13	6.55	0.557526	-0.84289	0.233126	-3.6156	0.000299649	0.00435808	Down	Gemin8	gem nuclear organelle associated protein 8 [Source:MGI Symbol%3BAcc:MGI:2384300]
ENSMUSG00000085224	5391	0	0	0	0.07	0.13	0.06	0.0235021	-5.41107	1.49665	-3.61545	0.000299828	0.00435808	Down	Gm13425	predicted gene 13425 [Source:MGI Symbol%3BAcc:MGI:3649915]
ENSMUSG00000003934	3183	9.82	5.65	7.22	17.29	12.62	10.55	0.537415	-0.89589	0.247798	-3.61541	0.000299874	0.00435808	Down	Efnb3	ephrin B3 [Source:MGI Symbol%3BAcc:MGI:109196]
ENSMUSG00000043162	3573	2.56	2.43	3.29	5.26	4.87	4.18	0.558029	-0.841587	0.232851	-3.61427	0.000301191	0.00437397	Down	Pyurf	Pigy upstream reading frame [Source:MGI Symbol%3BAcc:MGI:1913709]
ENSMUSG00000022305	4588	10.31	7.56	7.55	16.6	12.82	12.18	0.590417	-0.760193	0.210602	-3.60962	0.000306646	0.00443345	Down	Lrp12	low density lipoprotein-related protein 12 [Source:MGI Symbol%3BAcc:MGI:2443132]
ENSMUSG00000027883	3909	9.29	9.3	11.82	17.78	14.32	14.94	0.624264	-0.679772	0.188462	-3.60695	0.000309815	0.0044628	Down	Gpsm2	G-protein signalling modulator 2 (AGS3-like%2C C. elegans) [Source:MGI Symbol%3BAcc:MGI:1923373]
ENSMUSG00000041126	1633	49.09	24.49	67.53	81.16	85.78	84.65	0.534864	-0.902757	0.25031	-3.60655	0.000310291	0.00446308	Down	H2az2	H2A.Z histone variant 2 [Source:MGI Symbol%3BAcc:MGI:1924855]
ENSMUSG00000063457	630	586.68	308.26	712.44	1015.7	972.5	787.92	0.5522	-0.856737	0.237588	-3.60597	0.000310984	0.00446976	Down	Rps15	ribosomal protein S15 [Source:MGI Symbol%3BAcc:MGI:98117]
ENSMUSG00000029623	5245	24.5	14.01	26.07	33.18	35.05	33.76	0.607992	-0.717876	0.19911	-3.60542	0.000311647	0.00447601	Down	Pdap1	PDGFA associated protein 1 [Source:MGI Symbol%3BAcc:MGI:2448536]
ENSMUSG00000081559	483	15.65	9.06	9.22	24.93	22.8	20.18	0.482403	-1.05169	0.291808	-3.60405	0.000313301	0.00449318	Down	Gm12411	predicted gene 12411 [Source:MGI Symbol%3BAcc:MGI:3649918]
ENSMUSG00000027404	1976	91.4	38.25	101.83	145.33	134.28	134.61	0.532206	-0.909943	0.252575	-3.60266	0.000314976	0.00451058	Down	Snrpb	small nuclear ribonucleoprotein B [Source:MGI Symbol%3BAcc:MGI:98342]
ENSMUSG00000054836	2872	5.1	2.8	5.81	8.62	8.31	7.44	0.53784	-0.894751	0.24842	-3.60176	0.000316068	0.00451961	Down	Elp6	elongator acetyltransferase complex subunit 6 [Source:MGI Symbol%3BAcc:MGI:1919349]
ENSMUSG00000038871	3588	6.75	4.64	7.64	11.03	10.25	9.39	0.595564	-0.74767	0.207625	-3.60106	0.000316923	0.0045269	Down	Bpgm	2%2C3-bisphosphoglycerate mutase [Source:MGI Symbol%3BAcc:MGI:1098242]
ENSMUSG00000052373	9385	1.31	0.8	1.29	1.92	1.85	2.1	0.558346	-0.840768	0.233484	-3.60096	0.00031704	0.0045269	Down	Mpp3	membrane protein%2C palmitoylated 3 (MAGUK p55 subfamily member 3) [Source:MGI Symbol%3BAcc:MGI:1328354]
ENSMUSG00000026235	8054	3.44	3.62	2.38	6.86	5.55	4.56	0.543195	-0.880458	0.244551	-3.6003	0.000317845	0.0045333	Down	Epha4	Eph receptor A4 [Source:MGI Symbol%3BAcc:MGI:98277]
ENSMUSG00000008682	2053	307.31	268.37	384.21	568.1	502.82	424.34	0.618453	-0.693263	0.192599	-3.59951	0.000318821	0.00453909	Down	Rpl10	ribosomal protein L10 [Source:MGI Symbol%3BAcc:MGI:105943]
ENSMUSG00000058600	3020	83.06	70.7	100.07	145.53	122.35	114.11	0.640198	-0.64341	0.178842	-3.59765	0.000321111	0.00456464	Down	Rpl30	ribosomal protein L30 [Source:MGI Symbol%3BAcc:MGI:98037]
ENSMUSG00000012483	1136	23.78	19.89	34.06	37.81	43.87	42.66	0.603137	-0.729442	0.20283	-3.59633	0.000322745	0.00457829	Down	Rpa3	replication protein A3 [Source:MGI Symbol%3BAcc:MGI:1915490]
ENSMUSG00000037166	1367	10.84	2.01	7.17	31.93	26.91	27.54	0.219485	-2.18781	0.609031	-3.59227	0.000327805	0.00464	Down	Ppp1r14a	protein phosphatase 1%2C regulatory inhibitor subunit 14A [Source:MGI Symbol%3BAcc:MGI:1931139]
ENSMUSG00000090862	2691	121.85	76.4	127.46	193.08	177.61	145.08	0.605737	-0.723237	0.201418	-3.59073	0.000329748	0.00465739	Down	Rps13	ribosomal protein S13 [Source:MGI Symbol%3BAcc:MGI:1915302]
ENSMUSG00000019432	3783	117.46	69.94	117.32	168.6	153.22	152.58	0.616842	-0.697027	0.194172	-3.58974	0.000331012	0.0046685	Down	Ddx39b	DEAD (Asp-Glu-Ala-Asp) box polypeptide 39B [Source:MGI Symbol%3BAcc:MGI:99240]
ENSMUSG00000037058	3541	33.49	41.57	45.11	55.57	64.02	60.9	0.649396	-0.62283	0.17352	-3.58939	0.000331457	0.00467142	Down	Paip2	polyadenylate-binding protein-interacting protein 2 [Source:MGI Symbol%3BAcc:MGI:1915119]
ENSMUSG00000034566	1465	42.12	21.16	45.83	76.45	58.87	55.13	0.545686	-0.873857	0.243577	-3.58761	0.000333724	0.00469744	Down	Atp5h	ATP synthase%2C H+ transporting%2C mitochondrial F0 complex%2C subunit D [Source:MGI Symbol%3BAcc:MGI:1918929]
ENSMUSG00000016833	1076	13.83	11.61	18.57	25.7	23.5	23.01	0.585926	-0.771211	0.214968	-3.58756	0.000333783	0.00469744	Down	Mrps18c	mitochondrial ribosomal protein S18C [Source:MGI Symbol%3BAcc:MGI:1915985]
ENSMUSG00000097401	1731	0.17	0	0.04	0.71	0.68	0.39	0.112392	-3.15339	0.879053	-3.58726	0.00033417	0.00469951	Down	Gm26744	predicted gene%2C 26744 [Source:MGI Symbol%3BAcc:MGI:5477238]
ENSMUSG00000035215	1601	17.51	8.13	24.84	28.76	36.97	30.48	0.500244	-0.999296	0.278608	-3.58675	0.000334825	0.00470534	Down	Lsm7	LSM7 homolog%2C U6 small nuclear RNA and mRNA degradation associated [Source:MGI Symbol%3BAcc:MGI:1913344]
ENSMUSG00000019718	2679	0.56	0.46	0.69	1.61	1.17	1.47	0.384025	-1.38073	0.384991	-3.58639	0.000335289	0.00470848	Down	L3hypdh	L-3-hydroxyproline dehydratase (trans-) [Source:MGI Symbol%3BAcc:MGI:1914467]
ENSMUSG00000118219	5271	0.1	0.03	0.06	0.3	0.29	0.25	0.22049	-2.18122	0.608779	-3.58294	0.000339754	0.00475753	Down	Gm29695	predicted gene%2C 29695 [Source:MGI Symbol%3BAcc:MGI:5588854]
ENSMUSG00000053192	2385	18.54	11.31	11.55	32.55	22.67	19.31	0.534412	-0.903975	0.252313	-3.58275	0.000339997	0.00475753	Down	Mllt11	myeloid/lymphoid or mixed-lineage leukemia%3B translocated to%2C 11 [Source:MGI Symbol%3BAcc:MGI:1929671]
ENSMUSG00000016344	1336	45.12	13.37	40.49	84.57	62.3	54.81	0.464203	-1.10717	0.309302	-3.57958	0.000344144	0.00480183	Down	Ppdpf	pancreatic progenitor cell differentiation and proliferation factor [Source:MGI Symbol%3BAcc:MGI:1913746]
ENSMUSG00000045092	3046	0.63	0.06	0.52	2.43	0.97	1.07	0.249952	-2.00028	0.558862	-3.57919	0.000344656	0.00480555	Down	S1pr1	sphingosine-1-phosphate receptor 1 [Source:MGI Symbol%3BAcc:MGI:1096355]
ENSMUSG00000068749	1321	69.69	71.58	91.96	116.53	118.61	107.22	0.659804	-0.59989	0.167861	-3.57373	0.00035193	0.00488608	Down	Psma5	proteasome subunit alpha 5 [Source:MGI Symbol%3BAcc:MGI:1347009]
ENSMUSG00000055003	4102	0.04	0.07	0.05	0.35	0.25	0.26	0.179162	-2.48066	0.694236	-3.57322	0.000352613	0.00489159	Down	Lrtm2	leucine-rich repeats and transmembrane domains 2 [Source:MGI Symbol%3BAcc:MGI:2141485]
ENSMUSG00000030401	4585	2.86	0.89	1.61	5.16	3.29	3.38	0.430505	-1.2159	0.340325	-3.57276	0.000353242	0.00489159	Down	Rtn2	reticulon 2 (Z-band associated protein) [Source:MGI Symbol%3BAcc:MGI:107612]
ENSMUSG00000045591	2072	0.09	0.17	0.09	0.44	0.92	0.55	0.182321	-2.45545	0.687282	-3.57269	0.000353326	0.00489159	Down	Olig3	oligodendrocyte transcription factor 3 [Source:MGI Symbol%3BAcc:MGI:2149955]
ENSMUSG00000055531	10510	24.59	26.87	26.05	38.57	35.57	38.48	0.670933	-0.575758	0.161203	-3.57164	0.000354746	0.00490432	Down	Cpsf6	cleavage and polyadenylation specific factor 6 [Source:MGI Symbol%3BAcc:MGI:1913948]
ENSMUSG00000052248	1990	0.36	0.09	0.26	1.23	0.93	0.64	0.23669	-2.07893	0.582379	-3.56972	0.000357361	0.00493002	Down	Zeb2os	zinc finger E-box binding homeobox 2%2C opposite strand [Source:MGI Symbol%3BAcc:MGI:3652108]
ENSMUSG00000069744	2300	44.94	23.22	52.21	78.6	71.04	57.26	0.554562	-0.85058	0.238358	-3.5685	0.000359027	0.00494951	Down	Psmb3	proteasome (prosome%2C macropain) subunit%2C beta type 3 [Source:MGI Symbol%3BAcc:MGI:1347014]
ENSMUSG00000108934	635	0.47	0	0	2.84	1.26	0.84	0.0892195	-3.4865	0.97765	-3.5662	0.000362194	0.00498265	Down	Gm44732	predicted gene 44732 [Source:MGI Symbol%3BAcc:MGI:5753308]
ENSMUSG00000028613	12689	3.6	2.2	2.08	5.44	3.97	4.28	0.555524	-0.848078	0.238122	-3.56152	0.000368712	0.0050553	Down	Lrp8	low density lipoprotein receptor-related protein 8%2C apolipoprotein e receptor [Source:MGI Symbol%3BAcc:MGI:1340044]
ENSMUSG00000024188	7523	17.58	15.11	20.01	23.46	25.12	25.85	0.686144	-0.543417	0.152589	-3.56132	0.000369	0.0050553	Down	Luc7l	Luc7-like [Source:MGI Symbol%3BAcc:MGI:1914228]
ENSMUSG00000059518	1860	8.89	4.68	7.39	14.2	13.73	9.87	0.531235	-0.912577	0.256264	-3.56108	0.000369336	0.00505603	Down	Znhit1	zinc finger%2C HIT domain containing 1 [Source:MGI Symbol%3BAcc:MGI:1917353]
ENSMUSG00000071379	1695	45.4	31.85	37.51	76.66	55.57	52.41	0.598404	-0.740809	0.20807	-3.56037	0.000370327	0.00505898	Down	Hpcal1	hippocalcin-like 1 [Source:MGI Symbol%3BAcc:MGI:1855689]
ENSMUSG00000022671	1309	13.73	9.28	16.48	23.66	23.55	18.97	0.571936	-0.806074	0.226659	-3.55633	0.000376067	0.00513024	Down	Mzt2	mitotic spindle organizing protein 2 [Source:MGI Symbol%3BAcc:MGI:1922845]
ENSMUSG00000020917	5279	85.33	72.19	66.68	139.09	120.09	96.38	0.611684	-0.709142	0.199512	-3.55439	0.000378863	0.0051576	Down	Acly	ATP citrate lyase [Source:MGI Symbol%3BAcc:MGI:103251]
ENSMUSG00000030035	2403	17.93	7.21	20.21	31.48	28.6	24.39	0.509973	-0.971506	0.273729	-3.54915	0.000386477	0.0052503	Down	Wbp1	WW domain binding protein 1 [Source:MGI Symbol%3BAcc:MGI:104710]
ENSMUSG00000078154	1310	19.49	7.89	14.09	35.06	24.42	20.79	0.491608	-1.02442	0.288656	-3.54893	0.000386802	0.00525107	Down	Gm12184	predicted gene 12184 [Source:MGI Symbol%3BAcc:MGI:3652174]
ENSMUSG00000028527	4646	6.44	8.63	10.14	9.98	15.33	19.6	0.550543	-0.861072	0.242694	-3.54797	0.000388215	0.00526191	Down	Ak4	adenylate kinase 4 [Source:MGI Symbol%3BAcc:MGI:87979]
ENSMUSG00000101356	703	13.54	11.87	11.5	22.05	22.32	19.27	0.563051	-0.828662	0.233568	-3.54784	0.000388407	0.00526191	Down	Gm28876	predicted gene 28876 [Source:MGI Symbol%3BAcc:MGI:5579582]
ENSMUSG00000057522	3159	28.03	26.29	27.42	37.98	40.1	38.01	0.684972	-0.545884	0.153909	-3.5468	0.00038994	0.00527903	Down	Spop	speckle-type BTB/POZ protein [Source:MGI Symbol%3BAcc:MGI:1343085]
ENSMUSG00000038491	1124	0	0	0	0.21	0.82	0.24	0.0232736	-5.42516	1.52997	-3.54593	0.000391231	0.00529284	Down	Cdk19os	cyclin-dependent kinase 19%2C opposite strand [Source:MGI Symbol%3BAcc:MGI:1914837]
ENSMUSG00000015120	5474	45.71	43.12	51.41	67.18	64.22	65.39	0.691072	-0.533092	0.150385	-3.54485	0.000392836	0.00531088	Down	Ube2i	ubiquitin-conjugating enzyme E2I [Source:MGI Symbol%3BAcc:MGI:107365]
ENSMUSG00000023089	1032	21.51	15.61	20.16	34.3	28.38	28.46	0.605338	-0.724187	0.204338	-3.54406	0.000394016	0.00532316	Down	Ndufa5	NADH:ubiquinone oxidoreductase subunit A5 [Source:MGI Symbol%3BAcc:MGI:1915452]
ENSMUSG00000021974	4649	0.13	0.1	0.18	0.39	0.5	0.43	0.295988	-1.75639	0.495914	-3.54173	0.000397518	0.005352	Down	Fgf9	fibroblast growth factor 9 [Source:MGI Symbol%3BAcc:MGI:104723]
ENSMUSG00000028134	9175	18.87	21.06	19.73	30.98	28.37	28.18	0.664443	-0.589783	0.166658	-3.53888	0.00040183	0.00539522	Down	Ptbp2	polypyrimidine tract binding protein 2 [Source:MGI Symbol%3BAcc:MGI:1860489]
ENSMUSG00000061517	3799	4.17	1.12	3.47	7.17	5.13	6.5	0.441559	-1.17932	0.333275	-3.53858	0.000402281	0.00539756	Down	Sox21	SRY (sex determining region Y)-box 21 [Source:MGI Symbol%3BAcc:MGI:2654070]
ENSMUSG00000025025	6823	3.08	3.11	3.66	4.91	4.98	5.08	0.639196	-0.645669	0.182571	-3.53653	0.000405414	0.00542844	Down	Mxi1	MAX interactor 1%2C dimerization protein [Source:MGI Symbol%3BAcc:MGI:97245]
ENSMUSG00000032376	6848	7.46	9.48	6.22	15.57	12.03	11.92	0.573939	-0.80103	0.226572	-3.53543	0.000407105	0.00544736	Down	Usp3	ubiquitin specific peptidase 3 [Source:MGI Symbol%3BAcc:MGI:2152450]
ENSMUSG00000039954	8271	4.75	4.06	1.99	8.08	6.17	6.75	0.503742	-0.989243	0.279834	-3.53511	0.000407611	0.00545041	Down	Stk32a	serine/threonine kinase 32A [Source:MGI Symbol%3BAcc:MGI:2442403]
ENSMUSG00000056962	4698	9.96	6.39	11.13	13.89	14.93	13.92	0.618345	-0.693517	0.196238	-3.53406	0.000409221	0.00546447	Down	Jmjd6	jumonji domain containing 6 [Source:MGI Symbol%3BAcc:MGI:1858910]
ENSMUSG00000032316	8450	6.46	3.59	6.67	8.43	9.38	8.96	0.600038	-0.736875	0.208535	-3.53359	0.000409962	0.00547064	Down	Clk3	CDC-like kinase 3 [Source:MGI Symbol%3BAcc:MGI:1098670]
ENSMUSG00000009013	3890	53.85	41.78	59.07	91.5	78.28	65.58	0.632442	-0.660994	0.187086	-3.53311	0.000410699	0.00547674	Down	Dynll1	dynein light chain LC8-type 1 [Source:MGI Symbol%3BAcc:MGI:1861457]
ENSMUSG00000029614	3140	211.39	209.06	322.67	387.38	414.18	360.68	0.617153	-0.6963	0.197194	-3.53104	0.000413923	0.00550847	Down	Rpl6	ribosomal protein L6 [Source:MGI Symbol%3BAcc:MGI:108057]
ENSMUSG00000058351	1533	2.52	1.29	2.24	5.81	3.69	3.96	0.427871	-1.22475	0.347274	-3.52676	0.000420679	0.00557563	Down	Smim4	small integral membrane protein 4 [Source:MGI Symbol%3BAcc:MGI:1913737]
ENSMUSG00000015468	8061	0.47	0.28	0.39	1.13	0.89	0.55	0.416507	-1.26359	0.358343	-3.52619	0.00042158	0.00558246	Down	Notch4	notch 4 [Source:MGI Symbol%3BAcc:MGI:107471]
ENSMUSG00000049804	7996	23.57	15.36	17.77	31.17	27.51	27.35	0.636853	-0.650968	0.184615	-3.52608	0.000421764	0.00558246	Down	Armcx4	armadillo repeat containing%2C X-linked 4 [Source:MGI Symbol%3BAcc:MGI:2147887]
ENSMUSG00000003779	4338	29.89	35.44	37	48.17	52.05	49.19	0.667702	-0.582723	0.165417	-3.52275	0.000427096	0.00563399	Down	Kif20a	kinesin family member 20A [Source:MGI Symbol%3BAcc:MGI:1201682]
ENSMUSG00000041453	3400	35.6	14.99	43.39	64.53	60.87	47.19	0.516852	-0.952176	0.270369	-3.52176	0.000428695	0.00564379	Down	Rpl21	ribosomal protein L21 [Source:MGI Symbol%3BAcc:MGI:1278340]
ENSMUSG00000029570	2505	3.59	0.3	1.88	18.11	11.59	13.83	0.124738	-3.00303	0.853035	-3.5204	0.000430892	0.00566117	Down	Lfng	LFNG O-fucosylpeptide 3-beta-N-acetylglucosaminyltransferase [Source:MGI Symbol%3BAcc:MGI:1095413]
ENSMUSG00000075266	4211	3.39	2.09	4.58	6.51	5.62	5.6	0.541923	-0.883841	0.251331	-3.51665	0.000437035	0.00573418	Down	Cenpw	centromere protein W [Source:MGI Symbol%3BAcc:MGI:1913561]
ENSMUSG00000021288	6355	25.68	13.73	20.51	31.13	31.36	30.94	0.617501	-0.695486	0.197941	-3.5136	0.000442084	0.00577719	Down	Klc1	kinesin light chain 1 [Source:MGI Symbol%3BAcc:MGI:107978]
ENSMUSG00000000346	2900	43.4	32.57	43.23	68.01	56.49	53.05	0.646826	-0.62855	0.178958	-3.51227	0.000444293	0.00580219	Down	Dazap2	DAZ associated protein 2 [Source:MGI Symbol%3BAcc:MGI:1344344]
ENSMUSG00000029632	1381	52.87	39.18	58.48	81.08	76.09	67.71	0.64429	-0.634219	0.180722	-3.50935	0.000449202	0.00585579	Down	Ndufa4	Ndufa4%2C mitochondrial complex associated [Source:MGI Symbol%3BAcc:MGI:107686]
ENSMUSG00000066551	5023	31.67	39.76	44.01	53.36	59	59.76	0.653927	-0.612799	0.174656	-3.50861	0.000450449	0.00586208	Down	Hmgb1	high mobility group box 1 [Source:MGI Symbol%3BAcc:MGI:96113]
ENSMUSG00000062006	2643	86.44	43.99	87.11	167.33	114.57	98.77	0.544064	-0.878151	0.250297	-3.50844	0.000450738	0.00586208	Down	Rpl34	ribosomal protein L34 [Source:MGI Symbol%3BAcc:MGI:1915686]
ENSMUSG00000035637	1603	15.48	11.83	22.63	22.53	29.17	31.65	0.578398	-0.789864	0.22529	-3.50599	0.00045492	0.00590161	Down	Grhpr	glyoxylate reductase/hydroxypyruvate reductase [Source:MGI Symbol%3BAcc:MGI:1923488]
ENSMUSG00000056427	6067	6.42	2.98	3.03	10.74	7.82	5.92	0.487623	-1.03616	0.295723	-3.50382	0.000458634	0.00594584	Down	Slit3	slit guidance ligand 3 [Source:MGI Symbol%3BAcc:MGI:1315202]
ENSMUSG00000104156	2006	3.06	1.34	2.86	5.64	4.39	4.79	0.466229	-1.10089	0.314306	-3.50261	0.00046073	0.00596511	Down	Gm38102	predicted gene%2C 38102 [Source:MGI Symbol%3BAcc:MGI:5611330]
ENSMUSG00000028936	2911	99.45	81.81	134.29	155.35	164.84	151.84	0.644147	-0.634539	0.181287	-3.5002	0.000464917	0.00601534	Down	Rpl22	ribosomal protein L22 [Source:MGI Symbol%3BAcc:MGI:99262]
ENSMUSG00000009079	5907	62.16	41.78	78.9	89.8	94.17	98.67	0.62175	-0.685593	0.195893	-3.49984	0.000465535	0.00601936	Down	Ewsr1	Ewing sarcoma breakpoint region 1 [Source:MGI Symbol%3BAcc:MGI:99960]
ENSMUSG00000029022	3354	8.52	5.19	11.06	12.73	14.27	14.15	0.577444	-0.792248	0.226451	-3.49855	0.0004678	0.00604067	Down	Miip	migration and invasion inhibitory protein [Source:MGI Symbol%3BAcc:MGI:106506]
ENSMUSG00000087213	2341	0.79	0.72	1.2	1.84	2.39	1.94	0.424384	-1.23656	0.35357	-3.49734	0.000469917	0.00606002	Down	2810408I11Rik	RIKEN cDNA 2810408I11 gene [Source:MGI Symbol%3BAcc:MGI:1917191]
ENSMUSG00000105850	666	0.27	0.26	0	2.93	1.57	0.4	0.104225	-3.26223	0.932893	-3.49689	0.000470707	0.00606108	Down	Gm2861	predicted gene 2861 [Source:MGI Symbol%3BAcc:MGI:3781037]
ENSMUSG00000030079	1899	37.35	39.28	54.25	56.9	71.76	68.89	0.643267	-0.63651	0.182037	-3.49659	0.000471238	0.00606108	Down	Ruvbl1	RuvB-like protein 1 [Source:MGI Symbol%3BAcc:MGI:1928760]
ENSMUSG00000027331	5158	12.6	12.09	18.7	20.09	22.7	22.83	0.639464	-0.645066	0.184509	-3.49612	0.000472081	0.0060626	Down	Knstrn	kinetochore-localized astrin/SPAG5 binding [Source:MGI Symbol%3BAcc:MGI:1289298]
ENSMUSG00000018666	4273	40.99	48.78	50.59	63.54	66.73	75.34	0.666431	-0.585472	0.167527	-3.4948	0.000474414	0.00608593	Down	Cbx1	chromobox 1 [Source:MGI Symbol%3BAcc:MGI:105369]
ENSMUSG00000006715	1465	25.14	27.77	46.7	44.85	60.22	61.46	0.57926	-0.787717	0.225418	-3.49448	0.000474986	0.00608674	Down	Gmnn	geminin [Source:MGI Symbol%3BAcc:MGI:1927344]
ENSMUSG00000025869	1845	18.93	11.55	23.87	26.91	30.44	31.65	0.586563	-0.769641	0.220249	-3.49442	0.000475099	0.00608674	Down	Nop16	NOP16 nucleolar protein [Source:MGI Symbol%3BAcc:MGI:107862]
ENSMUSG00000062647	1781	263.23	263.44	416.91	465.29	533.78	467.94	0.621152	-0.686981	0.196724	-3.49211	0.00047923	0.00612637	Down	Rpl7a	ribosomal protein L7A [Source:MGI Symbol%3BAcc:MGI:1353472]
ENSMUSG00000030086	2529	6.59	4.43	6.42	11.03	9.73	8.18	0.578284	-0.79015	0.226271	-3.49205	0.000479333	0.00612637	Down	Chchd6	coiled-coil-helix-coiled-coil-helix domain containing 6 [Source:MGI Symbol%3BAcc:MGI:1913348]
ENSMUSG00000005447	2107	18.08	9.86	22.89	29.21	31.62	25.88	0.560069	-0.836322	0.239498	-3.49199	0.000479444	0.00612637	Down	Pafah1b3	platelet-activating factor acetylhydrolase%2C isoform 1b%2C subunit 3 [Source:MGI Symbol%3BAcc:MGI:108414]
ENSMUSG00000044254	3521	4.23	1.31	1.77	7.73	5.82	3.54	0.406909	-1.29722	0.371603	-3.49089	0.000481423	0.00614363	Down	Pcsk9	proprotein convertase subtilisin/kexin type 9 [Source:MGI Symbol%3BAcc:MGI:2140260]
ENSMUSG00000052301	2803	1.34	0.9	1.61	3.56	2.22	2.38	0.447707	-1.15937	0.3327	-3.48474	0.00049261	0.00626597	Down	Doc2a	double C2%2C alpha [Source:MGI Symbol%3BAcc:MGI:109446]
ENSMUSG00000028545	2105	3.17	2.14	3.51	6.16	5.52	4.6	0.517694	-0.949829	0.272714	-3.48288	0.00049605	0.00629142	Down	Bend5	BEN domain containing 5 [Source:MGI Symbol%3BAcc:MGI:1914871]
ENSMUSG00000025036	5815	2.06	1.67	2.07	3.17	3.09	3.08	0.60036	-0.736099	0.211524	-3.47999	0.000501441	0.00634122	Down	Sfxn2	sideroflexin 2 [Source:MGI Symbol%3BAcc:MGI:2137678]
ENSMUSG00000060373	4322	95.82	98.38	119.75	153.98	150	146.13	0.676447	-0.56395	0.162073	-3.47961	0.000502145	0.00634603	Down	Hnrnpc	heterogeneous nuclear ribonucleoprotein C [Source:MGI Symbol%3BAcc:MGI:107795]
ENSMUSG00000030351	5326	0.21	0.07	0.2	0.49	0.39	0.59	0.312114	-1.67986	0.482895	-3.47872	0.000503817	0.00636304	Down	Tspan11	tetraspanin 11 [Source:MGI Symbol%3BAcc:MGI:1915748]
ENSMUSG00000027238	7546	1.42	1.31	1.7	2.2	2.38	2.6	0.597581	-0.742793	0.213754	-3.47499	0.000510876	0.00644388	Down	Frmd5	FERM domain containing 5 [Source:MGI Symbol%3BAcc:MGI:2442557]
ENSMUSG00000025478	5983	7.21	1.79	2.6	21.11	15.39	12.53	0.225269	-2.15028	0.61906	-3.47346	0.000513799	0.00647658	Down	Dpysl4	dihydropyrimidinase-like 4 [Source:MGI Symbol%3BAcc:MGI:1349764]
ENSMUSG00000022456	8319	7.28	4.62	3.72	11.33	8.55	7.83	0.545622	-0.874026	0.251687	-3.47268	0.000515296	0.00648709	Down	Septin3	septin 3 [Source:MGI Symbol%3BAcc:MGI:1345148]
ENSMUSG00000035187	3138	30.4	6.99	10.63	92.35	57.11	63.77	0.214497	-2.22097	0.639898	-3.47081	0.000518881	0.00651966	Down	Nkx6-1	NK6 homeobox 1 [Source:MGI Symbol%3BAcc:MGI:1206039]
ENSMUSG00000027597	2805	61.35	60.68	84.62	93.22	102.38	103.53	0.669312	-0.579249	0.166908	-3.47047	0.000519554	0.00652392	Down	Ahcy	S-adenosylhomocysteine hydrolase [Source:MGI Symbol%3BAcc:MGI:87968]
ENSMUSG00000037772	4883	7.75	4.3	9.88	11.78	12.96	12.03	0.570775	-0.809006	0.233304	-3.4676	0.000525127	0.00658124	Down	Mrpl23	mitochondrial ribosomal protein L23 [Source:MGI Symbol%3BAcc:MGI:1196612]
ENSMUSG00000028902	2785	33.14	35.69	42.11	53.84	53.85	51.67	0.675803	-0.565326	0.163043	-3.46735	0.000525627	0.00658328	Down	Sf3a3	splicing factor 3a%2C subunit 3 [Source:MGI Symbol%3BAcc:MGI:1922312]
ENSMUSG00000001525	3327	662.91	614.53	703.59	1161.55	1040.82	926.04	0.61331	-0.705311	0.203449	-3.46677	0.000526754	0.00659318	Down	Tubb5	tubulin%2C beta 5 class I [Source:MGI Symbol%3BAcc:MGI:107812]
ENSMUSG00000042198	4060	2.87	1.81	2.34	4.84	3.88	3.6	0.547297	-0.869603	0.250886	-3.46613	0.000528015	0.00660474	Down	Chchd7	coiled-coil-helix-coiled-coil-helix domain containing 7 [Source:MGI Symbol%3BAcc:MGI:1913683]
ENSMUSG00000020601	4335	3.13	1.75	2.32	5.37	3.55	4.14	0.528552	-0.919881	0.265737	-3.46162	0.000536939	0.00670352	Down	Trib2	tribbles pseudokinase 2 [Source:MGI Symbol%3BAcc:MGI:2145021]
ENSMUSG00000021178	1933	86.29	105.06	116.9	151.04	162.47	142.12	0.658316	-0.603149	0.17461	-3.45425	0.000551817	0.00685604	Down	Psmc1	protease (prosome%2C macropain) 26S subunit%2C ATPase 1 [Source:MGI Symbol%3BAcc:MGI:106054]
ENSMUSG00000030796	4788	47.53	23.27	39.5	64.24	55.58	57.18	0.597502	-0.742985	0.215095	-3.45423	0.000551874	0.00685604	Down	Tead2	TEA domain family member 2 [Source:MGI Symbol%3BAcc:MGI:104904]
ENSMUSG00000003429	865	503.52	354.28	717.45	847.05	843.99	807.21	0.604434	-0.726344	0.210323	-3.45347	0.000553416	0.00686544	Down	Rps11	ribosomal protein S11 [Source:MGI Symbol%3BAcc:MGI:1351329]
ENSMUSG00000020134	6553	9.97	10.76	8.97	18.04	14.47	13.8	0.624586	-0.679027	0.196705	-3.45201	0.000556424	0.00688967	Down	Peli1	pellino 1 [Source:MGI Symbol%3BAcc:MGI:1914495]
ENSMUSG00000028044	1126	79.59	58.68	81.78	113.65	112.33	96.03	0.658871	-0.601931	0.174529	-3.4489	0.000562881	0.0069608	Down	Cks1b	CDC28 protein kinase 1b [Source:MGI Symbol%3BAcc:MGI:1889208]
ENSMUSG00000023064	852	4.19	1.16	2.54	7.24	8.88	4.54	0.364441	-1.45624	0.422263	-3.44866	0.000563367	0.00696242	Down	Sncg	synuclein%2C gamma [Source:MGI Symbol%3BAcc:MGI:1298397]
ENSMUSG00000022982	3970	38.7	32.02	57	59.36	67.97	66.8	0.633997	-0.657451	0.191346	-3.43592	0.000590546	0.00726164	Down	Sod1	superoxide dismutase 1%2C soluble [Source:MGI Symbol%3BAcc:MGI:98351]
ENSMUSG00000028394	2040	23.83	15.48	22.55	36.07	31.48	28.07	0.62168	-0.685755	0.19962	-3.43529	0.000591912	0.00727387	Down	Pole3	polymerase (DNA directed)%2C epsilon 3 (p17 subunit) [Source:MGI Symbol%3BAcc:MGI:1933378]
ENSMUSG00000038963	4799	1.14	0.34	0.72	2.19	1.83	1.21	0.397973	-1.32926	0.386988	-3.43488	0.000592809	0.00728032	Down	Slco4a1	solute carrier organic anion transporter family%2C member 4a1 [Source:MGI Symbol%3BAcc:MGI:1351866]
ENSMUSG00000029918	1667	8.5	6.13	10.65	13.52	13.69	13.89	0.591604	-0.757297	0.220522	-3.43411	0.000594508	0.00729551	Down	Mrps33	mitochondrial ribosomal protein S33 [Source:MGI Symbol%3BAcc:MGI:1338046]
ENSMUSG00000022106	9489	13.74	14.59	13.58	22.38	19.52	19.32	0.666554	-0.585206	0.170455	-3.43321	0.000596488	0.00730716	Down	Rcbtb2	regulator of chromosome condensation (RCC1) and BTB (POZ) domain containing protein 2 [Source:MGI Symbol%3BAcc:MGI:1917200]
ENSMUSG00000079499	5511	3.43	1.07	1.93	6.03	3.88	3.58	0.452748	-1.14322	0.333273	-3.43028	0.000602969	0.00737271	Down	6530402F18Rik	RIKEN cDNA 6530402F18 gene [Source:MGI Symbol%3BAcc:MGI:1923470]
ENSMUSG00000022370	7936	5.07	4.46	6.01	7.89	7.81	7.07	0.659371	-0.600837	0.175262	-3.42822	0.000607544	0.00741476	Down	Mrpl13	mitochondrial ribosomal protein L13 [Source:MGI Symbol%3BAcc:MGI:2137218]
ENSMUSG00000021327	7974	9.94	8.44	9.63	14.58	13.15	12.46	0.674562	-0.567976	0.165753	-3.42665	0.000611086	0.0074487	Down	Zkscan3	zinc finger with KRAB and SCAN domains 3 [Source:MGI Symbol%3BAcc:MGI:1919989]
ENSMUSG00000106755	310	13.44	3.01	11.29	23.27	27.19	18.95	0.37943	-1.39809	0.408066	-3.42615	0.000612207	0.00745727	Down	Tpi-rs11	triosephosphate isomerase related sequence 11 [Source:MGI Symbol%3BAcc:MGI:98799]
ENSMUSG00000035413	1633	13.34	4.68	11.81	25.54	16.46	16.59	0.482079	-1.05266	0.307321	-3.42528	0.000614167	0.00747231	Down	Tmem98	transmembrane protein 98 [Source:MGI Symbol%3BAcc:MGI:1923457]
ENSMUSG00000097003	1324	15.33	4.54	17.26	27.81	23.19	24.7	0.46408	-1.10755	0.323649	-3.42208	0.000621436	0.00754606	Down	D930007P13Rik	Riken cDNA D930007P13 gene [Source:MGI Symbol%3BAcc:MGI:3715731]
ENSMUSG00000031785	5421	1.82	0.94	0.9	3.55	1.86	2.34	0.453376	-1.14122	0.333515	-3.42179	0.000622094	0.00754606	Down	Adgrg1	adhesion G protein-coupled receptor G1 [Source:MGI Symbol%3BAcc:MGI:1340051]
ENSMUSG00000029376	6645	2.36	2.77	1.94	4.84	3.83	3.57	0.563197	-0.828289	0.242065	-3.42177	0.000622156	0.00754606	Down	Mthfd2l	methylenetetrahydrofolate dehydrogenase (NADP+ dependent) 2-like [Source:MGI Symbol%3BAcc:MGI:1915871]
ENSMUSG00000091625	792	22.17	15.4	24.43	36.94	34.41	28.99	0.592887	-0.754171	0.22042	-3.42151	0.000622734	0.00754839	Down	Lsm5	LSM5 homolog%2C U6 small nuclear RNA and mRNA degradation associated [Source:MGI Symbol%3BAcc:MGI:1913623]
ENSMUSG00000025289	2106	26.19	21.73	31.21	45.74	37.92	35.46	0.639219	-0.645618	0.188959	-3.41671	0.000633838	0.00764982	Down	Prdx4	peroxiredoxin 4 [Source:MGI Symbol%3BAcc:MGI:1859815]
ENSMUSG00000100007	642	5.38	10.46	14.87	13.59	23.57	33.69	0.425399	-1.23311	0.361037	-3.41548	0.000636702	0.00767758	Down	Gm5527	predicted gene 5527 [Source:MGI Symbol%3BAcc:MGI:3646585]
ENSMUSG00000113642	1498	1.23	0.66	1.19	2.58	2.87	2.05	0.39365	-1.34501	0.393936	-3.4143	0.000639463	0.00770312	Down	Gm49329	predicted gene%2C 49329 [Source:MGI Symbol%3BAcc:MGI:6121514]
ENSMUSG00000060743	3504	158.1	108.73	157.51	251.86	204.68	189.4	0.631588	-0.662944	0.194197	-3.41376	0.000640725	0.00770312	Down	H3f3a	H3.3 histone A [Source:MGI Symbol%3BAcc:MGI:1097686]
ENSMUSG00000027566	3071	56.16	39.25	70.43	91.82	87.5	74.44	0.626808	-0.673905	0.197419	-3.41358	0.000641147	0.00770312	Down	Psma7	proteasome subunit alpha 7 [Source:MGI Symbol%3BAcc:MGI:1347070]
ENSMUSG00000080921	213	130.19	70.98	66.92	269.53	105.42	174.54	0.468275	-1.09457	0.320826	-3.41174	0.000645508	0.00774293	Down	Rpl38-ps2	ribosomal protein L38%2C pseudogene 2 [Source:MGI Symbol%3BAcc:MGI:3646625]
ENSMUSG00000004642	6076	16.19	13.96	21.58	23.61	25.67	25.86	0.665028	-0.588514	0.172591	-3.40988	0.000649912	0.0077767	Down	Slbp	stem-loop binding protein [Source:MGI Symbol%3BAcc:MGI:108402]
ENSMUSG00000022881	1533	27.48	34.95	30.93	48.53	46.67	46.67	0.643038	-0.637025	0.186885	-3.40865	0.000652849	0.00780707	Down	Rfc4	replication factor C (activator 1) 4 [Source:MGI Symbol%3BAcc:MGI:2146571]
ENSMUSG00000035095	4274	1.18	0.81	0.94	2.41	1.64	1.75	0.484045	-1.04679	0.307243	-3.40703	0.000656734	0.00784873	Down	Fam167a	family with sequence similarity 167%2C member A [Source:MGI Symbol%3BAcc:MGI:3606565]
ENSMUSG00000006398	1868	88.34	54.22	97.98	109.98	125.9	129.03	0.634435	-0.656456	0.192805	-3.40477	0.000662204	0.00790928	Down	Cdc20	cell division cycle 20 [Source:MGI Symbol%3BAcc:MGI:1859866]
ENSMUSG00000037007	6754	5.19	3.51	3.74	6.92	6.31	6.18	0.620273	-0.689025	0.202515	-3.40233	0.000668128	0.00796546	Down	Zfp113	zinc finger protein 113 [Source:MGI Symbol%3BAcc:MGI:1929116]
ENSMUSG00000061983	2027	203.72	110.41	181.18	349.3	261.86	212.78	0.574689	-0.799147	0.235174	-3.3981	0.00067855	0.00807495	Down	Rps12	ribosomal protein S12 [Source:MGI Symbol%3BAcc:MGI:98105]
ENSMUSG00000024660	4329	27.4	19.63	28.27	37.25	32.76	38.93	0.666954	-0.584341	0.171997	-3.39739	0.000680324	0.00808347	Down	Incenp	inner centromere protein [Source:MGI Symbol%3BAcc:MGI:1313288]
ENSMUSG00000039621	10266	5.84	2.85	3.97	7.44	6.31	7.07	0.585489	-0.772287	0.227337	-3.39711	0.000681026	0.00808476	Down	Prex1	phosphatidylinositol-3%2C4%2C5-trisphosphate-dependent Rac exchange factor 1 [Source:MGI Symbol%3BAcc:MGI:3040696]
ENSMUSG00000030056	6732	4.69	4.53	6.47	7.96	8.43	7.27	0.640575	-0.64256	0.189181	-3.39654	0.000682435	0.00809657	Down	Isy1	ISY1 splicing factor homolog [Source:MGI Symbol%3BAcc:MGI:1923310]
ENSMUSG00000078193	445	60.58	40.4	64.5	100.84	77.69	83.7	0.605133	-0.724676	0.213616	-3.39242	0.000692779	0.00819446	Down	Gm2000	predicted gene 2000 [Source:MGI Symbol%3BAcc:MGI:3780170]
ENSMUSG00000028998	1125	23.12	6.49	24.15	39.01	34.01	35.18	0.470459	-1.08786	0.320748	-3.39163	0.00069479	0.00821329	Down	Tomm7	translocase of outer mitochondrial membrane 7 [Source:MGI Symbol%3BAcc:MGI:1913419]
ENSMUSG00000053024	9304	19.54	7.11	7.43	22.33	19.56	23.42	0.503097	-0.991091	0.292277	-3.39093	0.000696549	0.00822415	Down	Cntn2	contactin 2 [Source:MGI Symbol%3BAcc:MGI:104518]
ENSMUSG00000070424	2058	1.94	0.34	2.2	4.65	4.3	2.98	0.35174	-1.50742	0.445204	-3.38591	0.000709426	0.00834381	Down	Art5	ADP-ribosyltransferase 5 [Source:MGI Symbol%3BAcc:MGI:107948]
ENSMUSG00000000881	5844	9.63	11.17	12.79	15.82	15.96	17.23	0.666927	-0.584399	0.172722	-3.38347	0.000715762	0.00839742	Down	Dlg3	discs large MAGUK scaffold protein 3 [Source:MGI Symbol%3BAcc:MGI:1888986]
ENSMUSG00000118376	4900	0.01	0	0	0.22	0.11	0.04	0.0331237	-4.91599	1.45475	-3.37928	0.000726773	0.00850082	Down	Gm9926	predicted gene 9926 [Source:MGI Symbol%3BAcc:MGI:3642582]
ENSMUSG00000049690	12100	0.44	0.19	0.14	0.75	0.57	0.54	0.396825	-1.33342	0.394879	-3.37679	0.000733372	0.008559	Down	Nckap5	NCK-associated protein 5 [Source:MGI Symbol%3BAcc:MGI:2686394]
ENSMUSG00000110711	1782	0	0	0	0.11	0.1	0.52	0.0253607	-5.30126	1.57034	-3.37587	0.00073584	0.00857939	Down	Gm45760	predicted gene 45760 [Source:MGI Symbol%3BAcc:MGI:5804875]
ENSMUSG00000064193	1302	4.52	3.23	7.53	8.58	9.97	10.41	0.506753	-0.980647	0.290699	-3.37341	0.000742435	0.00864211	Down	Gm4735	predicted gene 4735 [Source:MGI Symbol%3BAcc:MGI:3645521]
ENSMUSG00000067288	1719	85.54	51.95	77.37	98.62	107.08	110.7	0.655382	-0.609591	0.180765	-3.37229	0.000745452	0.00866631	Down	Rps28	ribosomal protein S28 [Source:MGI Symbol%3BAcc:MGI:1859516]
ENSMUSG00000045179	2065	19.25	3.08	10.79	65.98	39.47	51.72	0.199102	-2.32842	0.69046	-3.37227	0.000745508	0.00866631	Down	Sox3	SRY (sex determining region Y)-box 3 [Source:MGI Symbol%3BAcc:MGI:98365]
ENSMUSG00000010175	8390	5.8	4.88	2.82	10.1	7.03	7.35	0.538013	-0.894286	0.265211	-3.37198	0.000746295	0.00867031	Down	Prox1	prospero homeobox 1 [Source:MGI Symbol%3BAcc:MGI:97772]
ENSMUSG00000025066	1915	46.18	47.37	58.89	71.14	74.92	69.88	0.684676	-0.546507	0.162097	-3.37148	0.000747643	0.0086739	Down	Sfr1	SWI5 dependent recombination repair 1 [Source:MGI Symbol%3BAcc:MGI:1915038]
ENSMUSG00000060288	1894	15.93	16.58	23.35	27.67	30.27	26.71	0.638392	-0.647485	0.192061	-3.37125	0.000748279	0.0086739	Down	Ppih	peptidyl prolyl isomerase H [Source:MGI Symbol%3BAcc:MGI:106499]
ENSMUSG00000039323	1847	52.39	15.9	78.52	180.15	157.95	194.42	0.26042	-1.94109	0.575844	-3.37086	0.00074934	0.00867993	Down	Igfbp2	insulin-like growth factor binding protein 2 [Source:MGI Symbol%3BAcc:MGI:96437]
ENSMUSG00000022814	3484	23.43	25.45	26.8	37.14	35.46	35.02	0.683911	-0.548121	0.16262	-3.37056	0.000750159	0.00868428	Down	Umps	uridine monophosphate synthetase [Source:MGI Symbol%3BAcc:MGI:1298388]
ENSMUSG00000022956	1972	58.75	50.23	70.35	102.4	88.54	75.21	0.648915	-0.623898	0.185129	-3.37007	0.000751485	0.00869189	Down	Atp5o	ATP synthase%2C H+ transporting%2C mitochondrial F1 complex%2C O subunit [Source:MGI Symbol%3BAcc:MGI:106341]
ENSMUSG00000034278	1308	8.55	5.13	8.71	12.65	12.7	12.4	0.570272	-0.810278	0.240467	-3.3696	0.000752763	0.00869899	Down	Dnajc17	DnaJ heat shock protein family (Hsp40) member C17 [Source:MGI Symbol%3BAcc:MGI:1916658]
ENSMUSG00000026032	763	20.59	6.2	27.94	34.99	43.78	36.22	0.451045	-1.14866	0.340941	-3.36907	0.000754216	0.00870551	Down	Ndufb3	NADH:ubiquinone oxidoreductase subunit B3 [Source:MGI Symbol%3BAcc:MGI:1913745]
ENSMUSG00000016427	419	39.77	23.4	56.5	67.05	71.94	67.86	0.55316	-0.854231	0.253573	-3.36878	0.000755024	0.00870969	Down	Ndufa1	NADH:ubiquinone oxidoreductase subunit A1 [Source:MGI Symbol%3BAcc:MGI:1929511]
ENSMUSG00000028684	2591	16.42	13.22	19.92	25.39	23.1	24.45	0.65492	-0.610608	0.181266	-3.36858	0.000755552	0.00871054	Down	Urod	uroporphyrinogen decarboxylase [Source:MGI Symbol%3BAcc:MGI:98916]
ENSMUSG00000047675	1726	437.63	376.91	541.25	700.13	673.19	612.97	0.658643	-0.602432	0.178847	-3.36843	0.000755987	0.00871054	Down	Rps8	ribosomal protein S8 [Source:MGI Symbol%3BAcc:MGI:98166]
ENSMUSG00000083836	1057	0.23	1.33	0.66	2.23	1.98	3.79	0.277722	-1.84829	0.548847	-3.36758	0.000758313	0.00872707	Down	Ldha-ps2	lactate dehydrogenase A%2C pseudogene 2 [Source:MGI Symbol%3BAcc:MGI:96761]
ENSMUSG00000053080	7032	18.26	7.21	14.15	25.6	22.79	19.62	0.556184	-0.846365	0.251459	-3.36582	0.000763155	0.00875705	Down	2700081O15Rik	RIKEN cDNA 2700081O15 gene [Source:MGI Symbol%3BAcc:MGI:1919667]
ENSMUSG00000045128	1739	279.89	278.53	518.32	558.82	626.3	561.41	0.593247	-0.753295	0.22402	-3.36263	0.000772048	0.0088332	Down	Rpl18a	ribosomal protein L18A [Source:MGI Symbol%3BAcc:MGI:1924058]
ENSMUSG00000027327	2286	22.6	15.37	22.97	32.17	31.89	27.1	0.643259	-0.636529	0.189414	-3.36052	0.00077797	0.00889057	Down	1700037H04Rik	RIKEN cDNA 1700037H04 gene [Source:MGI Symbol%3BAcc:MGI:1914576]
ENSMUSG00000027593	3292	78.69	53.6	90.16	106.77	112.61	106.1	0.657715	-0.604466	0.179893	-3.36015	0.000779011	0.00889208	Down	Raly	hnRNP-associated with lethal yellow [Source:MGI Symbol%3BAcc:MGI:97850]
ENSMUSG00000047215	3081	139.76	94.08	146.48	200.61	188.79	171.08	0.652677	-0.615558	0.183264	-3.35887	0.000782625	0.00892292	Down	Rpl9	ribosomal protein L9 [Source:MGI Symbol%3BAcc:MGI:1298373]
ENSMUSG00000062867	3077	48.27	36.06	52.1	69.42	62.84	62.36	0.675589	-0.565782	0.168497	-3.35783	0.000785578	0.00895138	Down	Impdh2	inosine monophosphate dehydrogenase 2 [Source:MGI Symbol%3BAcc:MGI:109367]
ENSMUSG00000055200	1329	6.27	4.08	8.04	9.91	11.25	11.1	0.548603	-0.866166	0.25807	-3.35631	0.000789886	0.00896689	Down	Sertad3	SERTA domain containing 3 [Source:MGI Symbol%3BAcc:MGI:2180697]
ENSMUSG00000026750	3421	36.7	38.08	49.83	60.14	61.18	56.83	0.677507	-0.561693	0.167413	-3.35513	0.000793289	0.00899735	Down	Psmb7	proteasome (prosome%2C macropain) subunit%2C beta type 7 [Source:MGI Symbol%3BAcc:MGI:107637]
ENSMUSG00000026701	4804	33.54	26.5	35.36	46.57	47	40.89	0.685293	-0.545207	0.162542	-3.35426	0.000795789	0.00902048	Down	Prdx6	peroxiredoxin 6 [Source:MGI Symbol%3BAcc:MGI:894320]
ENSMUSG00000067786	1829	91.39	36.13	64.33	150.31	98.86	93.42	0.53349	-0.906466	0.270354	-3.35288	0.000799757	0.00904973	Down	Nnat	neuronatin [Source:MGI Symbol%3BAcc:MGI:104716]
ENSMUSG00000001864	4032	12.86	8.76	12.52	17.79	16.16	16.34	0.653788	-0.613106	0.182924	-3.3517	0.00080318	0.00908155	Down	Aif1l	allograft inflammatory factor 1-like [Source:MGI Symbol%3BAcc:MGI:1919598]
ENSMUSG00000098206	3388	0.09	0.02	0.15	0.34	0.45	0.35	0.210222	-2.25001	0.671438	-3.35104	0.000805096	0.00908998	Down	Mir181a-1hg	Mir181a-1 and Mir181b-1 host gene [Source:MGI Symbol%3BAcc:MGI:2443823]
ENSMUSG00000028495	1586	435.43	437.72	720.07	800.22	879.27	809.67	0.617536	-0.695404	0.207566	-3.35029	0.000807279	0.00910852	Down	Rps6	ribosomal protein S6 [Source:MGI Symbol%3BAcc:MGI:98159]
ENSMUSG00000063412	736	39.94	16.1	40.12	64.29	59.85	48.34	0.530373	-0.91492	0.273126	-3.34981	0.00080866	0.00911885	Down	Gm10131	predicted pseudogene 10131 [Source:MGI Symbol%3BAcc:MGI:3704308]
ENSMUSG00000067879	3256	0.53	0.29	0.25	1.51	0.79	0.74	0.334913	-1.57814	0.471267	-3.34872	0.000811866	0.00914973	Down	Vxn	vexin [Source:MGI Symbol%3BAcc:MGI:1924232]
ENSMUSG00000026199	5142	3.75	1.94	4.76	5.04	6.98	6.39	0.545163	-0.875239	0.261588	-3.34586	0.000820269	0.0092285	Down	Ankzf1	ankyrin repeat and zinc finger domain containing 1 [Source:MGI Symbol%3BAcc:MGI:1098746]
ENSMUSG00000015478	1483	33.1	11.18	38.02	53.81	54.67	46.27	0.504434	-0.987261	0.295098	-3.34554	0.000821218	0.00923387	Down	Rnf5	ring finger protein 5 [Source:MGI Symbol%3BAcc:MGI:1860076]
ENSMUSG00000108079	713	0.5	0.41	0.89	2.81	1.04	3.28	0.240896	-2.05352	0.614833	-3.33996	0.000837896	0.0093998	Down	Gm44210	predicted gene%2C 44210 [Source:MGI Symbol%3BAcc:MGI:5690602]
ENSMUSG00000028785	2922	2.77	1.06	1.92	4.18	3.09	4.29	0.475518	-1.07243	0.321172	-3.3391	0.000840492	0.00942352	Down	Hpca	hippocalcin [Source:MGI Symbol%3BAcc:MGI:1336200]
ENSMUSG00000065191	169	8.1	2.76	6.78	18.76	12.74	17.77	0.340605	-1.55383	0.465535	-3.33772	0.000844686	0.00946512	Down	Gm23458	predicted gene%2C 23458 [Source:MGI Symbol%3BAcc:MGI:5453235]
ENSMUSG00000032178	10843	24.02	21.08	25.58	31.88	31.15	33.37	0.710888	-0.492306	0.147583	-3.33579	0.000850572	0.0095093	Down	Ilf3	interleukin enhancer binding factor 3 [Source:MGI Symbol%3BAcc:MGI:1339973]
ENSMUSG00000030226	5135	0.06	0.01	0	0.29	0.1	0.17	0.119449	-3.06553	0.919058	-3.33551	0.000851423	0.00951339	Down	Lmo3	LIM domain only 3 [Source:MGI Symbol%3BAcc:MGI:102810]
ENSMUSG00000026930	5383	11.4	3.19	6.82	14.45	12.74	13.59	0.500868	-0.997497	0.299168	-3.33423	0.000855354	0.00954641	Down	Gpsm1	G-protein signalling modulator 1 (AGS3-like%2C C. elegans) [Source:MGI Symbol%3BAcc:MGI:1915089]
ENSMUSG00000072591	3394	0.95	0.52	0.97	1.7	1.6	1.77	0.462377	-1.11286	0.333842	-3.33349	0.000857634	0.0095664	Down	Fzd10os	frizzled class receptor 10%2C opposite strand [Source:MGI Symbol%3BAcc:MGI:2442398]
ENSMUSG00000036764	4476	1.36	0.83	1.58	2.4	2.17	2.31	0.524951	-0.929745	0.278993	-3.3325	0.000860698	0.0095842	Down	Dnajc12	DnaJ heat shock protein family (Hsp40) member C12 [Source:MGI Symbol%3BAcc:MGI:1353428]
ENSMUSG00000104901	2833	0.08	0	0	0.48	0.24	0.16	0.0894072	-3.48347	1.0458	-3.33091	0.000865637	0.00963035	Down	Gm42692	predicted gene 42692 [Source:MGI Symbol%3BAcc:MGI:5662829]
ENSMUSG00000071547	2378	109.08	73.52	112.64	139.68	139.73	142.87	0.673928	-0.569333	0.171044	-3.32859	0.000872874	0.00969586	Down	Nt5dc2	5'-nucleotidase domain containing 2 [Source:MGI Symbol%3BAcc:MGI:1917271]
ENSMUSG00000019471	8194	26.01	14.77	29.78	36.96	39.66	33.36	0.614558	-0.702378	0.211046	-3.32808	0.000874455	0.00970365	Down	Cdc37	cell division cycle 37 [Source:MGI Symbol%3BAcc:MGI:109531]
ENSMUSG00000025228	4320	38.74	33.79	34.5	60.43	52.45	44.42	0.659262	-0.601077	0.180615	-3.32794	0.000874895	0.00970365	Down	Actr1a	ARP1 actin-related protein 1A%2C centractin alpha [Source:MGI Symbol%3BAcc:MGI:1858964]
ENSMUSG00000021986	10660	0.6	0.39	0.26	1.25	0.73	0.76	0.440948	-1.18132	0.355111	-3.32662	0.000879056	0.00973325	Down	Amer2	APC membrane recruitment 2 [Source:MGI Symbol%3BAcc:MGI:1919375]
ENSMUSG00000054115	7875	11.37	12.53	13.45	17.8	17.49	17.39	0.689674	-0.536014	0.161212	-3.32489	0.000884522	0.00977169	Down	Skp2	S-phase kinase-associated protein 2 (p45) [Source:MGI Symbol%3BAcc:MGI:1351663]
ENSMUSG00000038374	3215	26.01	16.87	34.18	36.75	40.11	42.39	0.620602	-0.688261	0.207086	-3.32356	0.000888778	0.00981315	Down	Rbm8a	RNA binding motif protein 8a [Source:MGI Symbol%3BAcc:MGI:1913129]
ENSMUSG00000030555	8474	3.49	3.25	3.26	5.55	5.05	4.44	0.644765	-0.633154	0.190521	-3.32328	0.000889648	0.00981722	Down	Ttc23	tetratricopeptide repeat domain 23 [Source:MGI Symbol%3BAcc:MGI:1914259]
ENSMUSG00000027329	2747	2.06	0.55	1.27	3.67	2.51	2.77	0.41183	-1.27988	0.385266	-3.32207	0.000893537	0.00984904	Down	Spef1	sperm flagellar 1 [Source:MGI Symbol%3BAcc:MGI:3513546]
ENSMUSG00000015971	9009	4.32	3.9	4.93	6.29	6.58	5.96	0.676385	-0.564084	0.169824	-3.32159	0.000895071	0.00986039	Down	Actr8	ARP8 actin-related protein 8 [Source:MGI Symbol%3BAcc:MGI:1860775]
ENSMUSG00000028443	845	10.49	9.67	11.9	17.07	19.44	16.03	0.59134	-0.757941	0.228334	-3.31944	0.000901978	0.00991974	Down	Nudt2	nudix (nucleoside diphosphate linked moiety X)-type motif 2 [Source:MGI Symbol%3BAcc:MGI:1913651]
ENSMUSG00000020460	1972	247.39	201.34	308.38	432.3	385.9	320.36	0.639515	-0.644951	0.194337	-3.31873	0.000904286	0.00993395	Down	Rps27a	ribosomal protein S27A [Source:MGI Symbol%3BAcc:MGI:1925544]
ENSMUSG00000000628	5969	11.67	14.39	13.05	15.07	22.21	24.15	0.626188	-0.675332	0.203575	-3.31737	0.000908705	0.00996783	Down	Hk2	hexokinase 2 [Source:MGI Symbol%3BAcc:MGI:1315197]
ENSMUSG00000065952	2773	0.73	0.74	1.56	2.36	2.06	2.12	0.441998	-1.17789	0.355355	-3.31468	0.000917473	0.0100226	Down	Rps23rg1	ribosomal protein S23%2C retrogene 1 [Source:MGI Symbol%3BAcc:MGI:3612471]
ENSMUSG00000023495	4268	121.58	36.33	83.66	184.21	143.39	125.86	0.506216	-0.982174	0.296413	-3.31353	0.000921249	0.0100582	Down	Pcbp4	poly(rC) binding protein 4 [Source:MGI Symbol%3BAcc:MGI:1890471]
ENSMUSG00000032121	2619	1.98	1.56	3.4	3.92	4.77	4.36	0.511044	-0.968481	0.292329	-3.31299	0.00092305	0.0100723	Down	Tmem218	transmembrane protein 218 [Source:MGI Symbol%3BAcc:MGI:1913529]
ENSMUSG00000027562	2422	10.25	4.36	13.72	21.36	12.57	20.39	0.494205	-1.01682	0.307148	-3.31051	0.000931252	0.0101504	Down	Car2	carbonic anhydrase 2 [Source:MGI Symbol%3BAcc:MGI:88269]
ENSMUSG00000030161	2013	16.53	10.47	22.38	24.75	27.29	27.09	0.598538	-0.740485	0.223852	-3.30792	0.00093991	0.0102197	Down	Gabarapl1	gamma-aminobutyric acid (GABA) A receptor-associated protein-like 1 [Source:MGI Symbol%3BAcc:MGI:1914980]
ENSMUSG00000025871	3187	33.55	29.07	32.51	52.16	42.8	41.72	0.673342	-0.570589	0.172504	-3.30768	0.000940722	0.0102197	Down	4833439L19Rik	RIKEN cDNA 4833439L19 gene [Source:MGI Symbol%3BAcc:MGI:1921162]
ENSMUSG00000096847	4839	1.66	0.82	0.55	3.1	1.72	2.11	0.42207	-1.24445	0.376669	-3.30382	0.000953765	0.010344	Down	Tmem151b	transmembrane protein 151B [Source:MGI Symbol%3BAcc:MGI:2685169]
ENSMUSG00000108394	5498	0.02	0	0.05	0.18	0.02	0.41	0.104605	-3.25698	0.987527	-3.29812	0.00097335	0.0105214	Down	Gm45477	predicted gene 45477 [Source:MGI Symbol%3BAcc:MGI:5791313]
ENSMUSG00000051515	2003	1.1	0.15	1.68	4.98	5.16	6.83	0.162415	-2.62224	0.795456	-3.29653	0.000978883	0.0105521	Down	Fam181b	family with sequence similarity 181%2C member B [Source:MGI Symbol%3BAcc:MGI:1930951]
ENSMUSG00000029430	2646	257.35	274.74	317.68	417.25	407.67	390.41	0.678946	-0.558632	0.169605	-3.29373	0.000988671	0.0106283	Down	Ran	RAN%2C member RAS oncogene family [Source:MGI Symbol%3BAcc:MGI:1333112]
ENSMUSG00000022748	1997	6.08	7.45	7.17	10.81	10.47	11.56	0.615129	-0.701039	0.212913	-3.29261	0.000992624	0.0106591	Down	Cmss1	cms small ribosomal subunit 1 [Source:MGI Symbol%3BAcc:MGI:1913747]
ENSMUSG00000059119	3094	59.37	52.6	72.61	80.46	90.65	85.13	0.69737	-0.520004	0.158005	-3.29106	0.000998113	0.0107122	Down	Nap1l4	nucleosome assembly protein 1-like 4 [Source:MGI Symbol%3BAcc:MGI:1316687]
ENSMUSG00000070283	1815	4.79	3.92	7.22	9.07	8.58	9.34	0.567358	-0.81767	0.248472	-3.29079	0.000999066	0.0107166	Down	Ndufaf3	NADH:ubiquinone oxidoreductase complex assembly factor 3 [Source:MGI Symbol%3BAcc:MGI:1913956]
ENSMUSG00000108414	2969	14.37	8.34	23.51	21.73	30.33	29.05	0.545282	-0.874926	0.266073	-3.2883	0.00100795	0.0107941	Down	Snhg1	small nucleolar RNA host gene 1 [Source:MGI Symbol%3BAcc:MGI:3763743]
ENSMUSG00000105071	4504	0.01	0.01	0.01	0.13	0.08	0.28	0.0807314	-3.63073	1.10434	-3.2877	0.0010101	0.0108054	Down	Gm43336	predicted gene 43336 [Source:MGI Symbol%3BAcc:MGI:5663473]
ENSMUSG00000018286	1872	86.21	54.13	105.42	127.69	134.9	112.92	0.627346	-0.672666	0.204651	-3.28689	0.00101299	0.0108244	Down	Psmb6	proteasome (prosome%2C macropain) subunit%2C beta type 6 [Source:MGI Symbol%3BAcc:MGI:104880]
ENSMUSG00000001416	6370	62.61	71.59	80.88	99.17	105.38	101.43	0.684007	-0.547917	0.166768	-3.28551	0.00101799	0.0108659	Down	Cct3	chaperonin containing Tcp1%2C subunit 3 (gamma) [Source:MGI Symbol%3BAcc:MGI:104708]
ENSMUSG00000073591	6609	2.01	1.63	1.24	4.14	3.03	2.05	0.510387	-0.970336	0.295453	-3.28423	0.0010226	0.0108974	Down	Pcdhb22	protocadherin beta 22 [Source:MGI Symbol%3BAcc:MGI:2136760]
ENSMUSG00000020571	3745	87.49	69.59	110.59	117.36	137.49	129.54	0.672286	-0.572853	0.174439	-3.28398	0.00102353	0.0109013	Down	Pdia6	protein disulfide isomerase associated 6 [Source:MGI Symbol%3BAcc:MGI:1919103]
ENSMUSG00000063632	8311	34.71	21.22	13.65	52.76	34.23	40.36	0.530303	-0.915111	0.27877	-3.28268	0.00102827	0.0109361	Down	Sox11	SRY (sex determining region Y)-box 11 [Source:MGI Symbol%3BAcc:MGI:98359]
ENSMUSG00000098977	2582	0.12	0	0.05	0.37	0.31	0.39	0.146889	-2.7672	0.842997	-3.28258	0.00102863	0.0109361	Down	Gm27196	predicted gene 27196 [Source:MGI Symbol%3BAcc:MGI:5521039]
ENSMUSG00000015943	1082	14.24	10.3	22.88	27.09	29.22	24	0.564864	-0.824023	0.251158	-3.28089	0.0010348	0.0109914	Down	Bola1	bolA-like 1 (E. coli) [Source:MGI Symbol%3BAcc:MGI:1916418]
ENSMUSG00000026036	7763	4.65	5.47	5.09	7.99	7.24	7.33	0.657104	-0.605806	0.184734	-3.27934	0.00104049	0.0110459	Down	Nif3l1	Ngg1 interacting factor 3-like 1 (S. pombe) [Source:MGI Symbol%3BAcc:MGI:1929485]
ENSMUSG00000097784	1275	0.37	0.09	0.15	0.96	1.06	0.79	0.21095	-2.24503	0.684885	-3.27796	0.00104559	0.0110903	Down	A430105J06Rik	RIKEN cDNA A430105J06 gene [Source:MGI Symbol%3BAcc:MGI:1924439]
ENSMUSG00000020642	7340	5.03	4.01	3.86	6.7	5.83	6.85	0.646847	-0.628504	0.191748	-3.27775	0.00104637	0.0110903	Down	Rnf144a	ring finger protein 144A [Source:MGI Symbol%3BAcc:MGI:1344401]
ENSMUSG00000027849	5828	2.76	1.56	1.64	3.56	3.34	3.31	0.564324	-0.825404	0.251898	-3.27674	0.00105013	0.011118	Down	Syt6	synaptotagmin VI [Source:MGI Symbol%3BAcc:MGI:1859544]
ENSMUSG00000067071	1808	18.14	2.81	13.23	62.94	48.9	43.01	0.207933	-2.26581	0.691632	-3.27603	0.00105276	0.0111305	Down	Hes6	hairy and enhancer of split 6 [Source:MGI Symbol%3BAcc:MGI:1859852]
ENSMUSG00000110237	542	0	0	0.23	0.43	1.93	1.85	0.053329	-4.22894	1.29104	-3.2756	0.00105437	0.0111373	Down	Gm18258	predicted gene%2C 18258 [Source:MGI Symbol%3BAcc:MGI:5010443]
ENSMUSG00000021643	1300	3.3	1.35	2.3	5.12	5.11	4.42	0.454334	-1.13817	0.347498	-3.27534	0.00105536	0.0111373	Down	Serf1	small EDRK-rich factor 1 [Source:MGI Symbol%3BAcc:MGI:1337114]
ENSMUSG00000063882	1237	61.82	35.86	68.52	99.15	88.13	74.03	0.608142	-0.71752	0.219325	-3.2715	0.00106979	0.0112472	Down	Uqcrh	ubiquinol-cytochrome c reductase hinge protein [Source:MGI Symbol%3BAcc:MGI:1913826]
ENSMUSG00000088552	66	0.9	11.5	8.68	17.63	30.76	39.44	0.240728	-2.05452	0.62807	-3.27117	0.00107104	0.0112542	Down	Mir1957a	microRNA 1957a [Source:MGI Symbol%3BAcc:MGI:3837121]
ENSMUSG00000033767	11726	5.8	5.07	4.54	8.89	7.65	6.72	0.643063	-0.636967	0.194773	-3.2703	0.00107434	0.0112829	Down	Tmem131l	transmembrane 131 like [Source:MGI Symbol%3BAcc:MGI:2443399]
ENSMUSG00000056854	2928	2.44	1.3	0.43	9.33	5.59	5.27	0.200554	-2.31794	0.709188	-3.26844	0.00108144	0.0113392	Down	Pou3f4	POU domain%2C class 3%2C transcription factor 4 [Source:MGI Symbol%3BAcc:MGI:101894]
ENSMUSG00000111547	1484	0.08	0.04	0.3	0.73	1.08	0.45	0.174809	-2.51615	0.769902	-3.26814	0.00108257	0.011345	Down	Gm48069	predicted gene%2C 48069 [Source:MGI Symbol%3BAcc:MGI:6097398]
ENSMUSG00000038690	3306	25.78	11.19	27.51	39.29	37.59	31.62	0.566085	-0.820909	0.251247	-3.26734	0.00108564	0.0113653	Down	Atp5j2	ATP synthase%2C H+ transporting%2C mitochondrial F0 complex%2C subunit F2 [Source:MGI Symbol%3BAcc:MGI:1927558]
ENSMUSG00000019987	2228	36.7	21.12	37.93	60.26	53.4	39.48	0.597722	-0.742454	0.227252	-3.2671	0.00108654	0.0113653	Down	Arg1	arginase%2C liver [Source:MGI Symbol%3BAcc:MGI:88070]
ENSMUSG00000029208	10372	4.29	4.95	5.1	6.77	6.7	7.2	0.676432	-0.563983	0.172712	-3.26545	0.0010929	0.0114166	Down	Guf1	GUF1 homolog%2C GTPase [Source:MGI Symbol%3BAcc:MGI:2140726]
ENSMUSG00000028896	3848	25.3	13.2	28.97	33.68	36.8	36.18	0.605892	-0.722867	0.221636	-3.26151	0.0011082	0.0115318	Down	Rcc1	regulator of chromosome condensation 1 [Source:MGI Symbol%3BAcc:MGI:1913989]
ENSMUSG00000039016	518	56.18	32.9	63.39	94.16	83.49	69.07	0.590412	-0.760207	0.233567	-3.25477	0.00113486	0.0117545	Down	Timm8b	translocase of inner mitochondrial membrane 8B [Source:MGI Symbol%3BAcc:MGI:1353424]
ENSMUSG00000063919	8678	5.66	2.39	1.85	12.59	8.57	9.48	0.311685	-1.68184	0.516936	-3.25348	0.00114003	0.0117936	Down	Srrm4	serine/arginine repetitive matrix 4 [Source:MGI Symbol%3BAcc:MGI:1916205]
ENSMUSG00000090559	4371	0.04	0.07	0	0.15	0.2	0.37	0.155807	-2.68217	0.825556	-3.24893	0.00115842	0.0119606	Down	Gm17137	predicted gene 17137 [Source:MGI Symbol%3BAcc:MGI:4937964]
ENSMUSG00000039065	5248	2.93	1.55	2.92	4.36	4.17	3.79	0.574611	-0.799343	0.246079	-3.24832	0.00116088	0.0119796	Down	Atpsckmt	ATP synthase C subunit lysine N-methyltransferase [Source:MGI Symbol%3BAcc:MGI:1915323]
ENSMUSG00000003868	2902	41.61	28.9	53.46	56.04	64.51	63.55	0.648046	-0.625831	0.19269	-3.24786	0.00116276	0.0119828	Down	Ruvbl2	RuvB-like protein 2 [Source:MGI Symbol%3BAcc:MGI:1342299]
ENSMUSG00000069682	635	140.57	131.82	202.24	244.58	235.23	213.38	0.659934	-0.599607	0.184641	-3.24742	0.00116455	0.0119835	Down	Gm10275	predicted pseudogene 10275 [Source:MGI Symbol%3BAcc:MGI:3704354]
ENSMUSG00000027854	10296	5.22	4.68	5.41	7.28	6.97	7.07	0.696556	-0.521689	0.160651	-3.24734	0.00116487	0.0119835	Down	Sike1	suppressor of IKBKE 1 [Source:MGI Symbol%3BAcc:MGI:1913891]
ENSMUSG00000030096	8457	8.56	6.26	7.39	10.32	9.87	11.41	0.681227	-0.553792	0.170538	-3.24733	0.00116493	0.0119835	Down	Slc6a6	solute carrier family 6 (neurotransmitter transporter%2C taurine)%2C member 6 [Source:MGI Symbol%3BAcc:MGI:98488]
ENSMUSG00000026360	3627	0.38	0.19	0.6	0.93	1.05	0.9	0.38575	-1.37426	0.423518	-3.24488	0.00117502	0.0120683	Down	Rgs2	regulator of G-protein signaling 2 [Source:MGI Symbol%3BAcc:MGI:1098271]
ENSMUSG00000078812	2377	250.58	152.47	285.07	335.91	347.27	354.51	0.63692	-0.650817	0.200714	-3.2425	0.00118486	0.0121451	Down	Eif5a	eukaryotic translation initiation factor 5A [Source:MGI Symbol%3BAcc:MGI:106248]
ENSMUSG00000026857	2798	12.57	4.99	13.85	19.05	18.69	17.25	0.543576	-0.879446	0.271227	-3.24247	0.00118498	0.0121451	Down	Ntmt1	N-terminal Xaa-Pro-Lys N-methyltransferase 1 [Source:MGI Symbol%3BAcc:MGI:1913867]
ENSMUSG00000087497	1057	5.18	1.6	5.36	10.57	9.08	6.82	0.433166	-1.20701	0.372379	-3.24134	0.00118968	0.0121805	Down	2810001G20Rik	RIKEN cDNA 2810001G20 gene [Source:MGI Symbol%3BAcc:MGI:1913706]
ENSMUSG00000057666	4133	14.04	19.04	29.09	25.72	36.3	42.28	0.57969	-0.786645	0.242827	-3.23953	0.00119727	0.0122435	Down	Gapdh	glyceraldehyde-3-phosphate dehydrogenase [Source:MGI Symbol%3BAcc:MGI:95640]
ENSMUSG00000036469	7146	0	0	0.01	0.07	0.1	0.06	0.0395296	-4.66092	1.43884	-3.23937	0.00119795	0.0122435	Down	Marchf1	membrane associated ring-CH-type finger 1 [Source:MGI Symbol%3BAcc:MGI:1920175]
ENSMUSG00000055436	8446	32.66	32.05	35.3	45.15	45.36	45.17	0.716518	-0.480926	0.148467	-3.23928	0.00119833	0.0122435	Down	Srsf11	serine and arginine-rich splicing factor 11 [Source:MGI Symbol%3BAcc:MGI:1916457]
ENSMUSG00000031320	1631	408.93	490.38	593.38	768.42	784.82	679.58	0.648882	-0.623973	0.192645	-3.23897	0.00119963	0.0122503	Down	Rps4x	ribosomal protein S4%2C X-linked [Source:MGI Symbol%3BAcc:MGI:98158]
ENSMUSG00000050199	5884	16.56	14.99	12.11	24.3	19.92	21.39	0.648277	-0.625318	0.193093	-3.23843	0.00120188	0.0122618	Down	Lgr4	leucine-rich repeat-containing G protein-coupled receptor 4 [Source:MGI Symbol%3BAcc:MGI:1891468]
ENSMUSG00000048856	2985	1.54	0.9	1.94	2.65	2.97	2.71	0.504097	-0.988226	0.305286	-3.23705	0.00120772	0.0123009	Down	Slc25a47	solute carrier family 25%2C member 47 [Source:MGI Symbol%3BAcc:MGI:2144766]
ENSMUSG00000030423	2848	20.27	16.62	21.36	32.27	28.71	24.12	0.660012	-0.599435	0.185231	-3.23615	0.00121152	0.0123251	Down	Pop4	processing of precursor 4%2C ribonuclease P/MRP family%2C (S. cerevisiae) [Source:MGI Symbol%3BAcc:MGI:1913411]
ENSMUSG00000008489	8313	4.02	4.99	2.39	7.96	6.63	5.92	0.547037	-0.870291	0.268936	-3.23605	0.00121198	0.0123251	Down	Elavl2	ELAV like RNA binding protein 1 [Source:MGI Symbol%3BAcc:MGI:1100887]
ENSMUSG00000003206	1154	0.1	0	0.11	0.76	0.75	0.4	0.104541	-3.25786	1.00734	-3.23411	0.00122024	0.0124002	Down	Ebi3	Epstein-Barr virus induced gene 3 [Source:MGI Symbol%3BAcc:MGI:1354171]
ENSMUSG00000029366	3781	17.03	18.14	19.04	27.68	23.87	25.49	0.683588	-0.548801	0.169723	-3.23352	0.00122276	0.0124089	Down	Dck	deoxycytidine kinase [Source:MGI Symbol%3BAcc:MGI:102726]
ENSMUSG00000032114	2857	5.48	2.82	4.39	7.47	6.55	7.13	0.576396	-0.794867	0.245869	-3.23288	0.00122547	0.0124235	Down	Slc37a4	solute carrier family 37 (glucose-6-phosphate transporter)%2C member 4 [Source:MGI Symbol%3BAcc:MGI:1316650]
ENSMUSG00000103739	3578	0	0	0.02	0.04	0.36	0.11	0.0354757	-4.81703	1.49125	-3.23019	0.00123706	0.0125281	Down	Gm37653	predicted gene%2C 37653 [Source:MGI Symbol%3BAcc:MGI:5610881]
ENSMUSG00000019942	4934	22.93	20.21	32.9	35.99	37.97	36.13	0.665919	-0.586582	0.18166	-3.22901	0.0012422	0.0125736	Down	Cdk1	cyclin-dependent kinase 1 [Source:MGI Symbol%3BAcc:MGI:88351]
ENSMUSG00000062683	1675	81.29	51.23	91.11	124.15	112.72	98.94	0.638217	-0.647881	0.200679	-3.22844	0.00124468	0.0125922	Down	Atp5g2	ATP synthase%2C H+ transporting%2C mitochondrial F0 complex%2C subunit C2 (subunit 9) [Source:MGI Symbol%3BAcc:MGI:1915192]
ENSMUSG00000021115	5122	12.77	16.79	14.85	21.88	22.76	21.05	0.661189	-0.596864	0.184893	-3.22817	0.00124587	0.0125977	Down	Vrk1	vaccinia related kinase 1 [Source:MGI Symbol%3BAcc:MGI:1261847]
ENSMUSG00000097061	2545	1.03	0.85	2	2.19	2.63	3.38	0.455459	-1.13461	0.351695	-3.22611	0.00125487	0.0126736	Down	9330151L19Rik	RIKEN cDNA 9330151L19 gene [Source:MGI Symbol%3BAcc:MGI:3041168]
ENSMUSG00000085705	1155	0.41	0.25	0.61	1.21	1.12	2.02	0.282898	-1.82164	0.564675	-3.226	0.00125532	0.0126736	Down	Gm16046	predicted gene 16046 [Source:MGI Symbol%3BAcc:MGI:3802093]
ENSMUSG00000097504	1195	16.93	11.43	13.85	22.8	18.48	25.36	0.612758	-0.706611	0.219131	-3.22461	0.00126144	0.0127092	Down	4930516B21Rik	RIKEN cDNA 4930516B21 gene [Source:MGI Symbol%3BAcc:MGI:1922364]
ENSMUSG00000082016	765	4.98	1.45	2.58	7.49	6.19	7.5	0.40735	-1.29566	0.402346	-3.22027	0.00128072	0.0128835	Down	Pgam1-ps2	phosphoglycerate mutase 1%2C pseudogene 2 [Source:MGI Symbol%3BAcc:MGI:3645709]
ENSMUSG00000047909	5926	5.57	4.6	7.62	8.78	9.79	8.17	0.641	-0.641604	0.199351	-3.21846	0.0012888	0.0129486	Down	Ankrd16	ankyrin repeat domain 16 [Source:MGI Symbol%3BAcc:MGI:2444796]
ENSMUSG00000022945	4681	13.03	13.68	16.01	19.77	20.65	19.41	0.693537	-0.527955	0.164044	-3.21838	0.00128917	0.0129486	Down	Chaf1b	chromatin assembly factor 1%2C subunit B (p60) [Source:MGI Symbol%3BAcc:MGI:1314881]
ENSMUSG00000106173	741	0.08	0	0	1.06	1	0.18	0.0371179	-4.75174	1.47651	-3.21822	0.0012899	0.0129493	Down	Gm42764	predicted gene 42764 [Source:MGI Symbol%3BAcc:MGI:5662901]
ENSMUSG00000101493	1117	0.69	0.63	1.03	1.64	2.15	2.63	0.356881	-1.48648	0.46199	-3.21757	0.00129281	0.0129652	Down	2810405F17Rik	RIKEN cDNA 2810405F17 gene [Source:MGI Symbol%3BAcc:MGI:1917225]
ENSMUSG00000110601	454	0	0	0	0.83	0.41	1.18	0.0295989	-5.07831	1.57854	-3.2171	0.00129492	NA	Down	Gm45834	predicted gene 45834 [Source:MGI Symbol%3BAcc:MGI:5804949]
ENSMUSG00000028609	770	72.96	38.89	91.16	113.09	115.77	99.43	0.590415	-0.760199	0.236327	-3.21673	0.00129662	0.0129967	Down	Magoh	mago homolog%2C exon junction complex core component [Source:MGI Symbol%3BAcc:MGI:1330312]
ENSMUSG00000037017	3198	17.01	13.12	14.41	25.06	21.31	19.31	0.655224	-0.609941	0.18963	-3.21648	0.00129774	0.0129977	Down	Zscan21	zinc finger and SCAN domain containing 21 [Source:MGI Symbol%3BAcc:MGI:99182]
ENSMUSG00000054793	2161	10.55	4.08	10.4	14.76	14.18	15.01	0.543139	-0.880606	0.273785	-3.21641	0.00129805	0.0129977	Down	Cadm4	cell adhesion molecule 4 [Source:MGI Symbol%3BAcc:MGI:2449088]
ENSMUSG00000027752	4333	11.25	10.22	15.71	16.11	19.18	19.04	0.662349	-0.594337	0.18497	-3.21316	0.00131284	0.0131257	Down	Exosc8	exosome component 8 [Source:MGI Symbol%3BAcc:MGI:1916889]
ENSMUSG00000078453	1056	27.78	15.92	29.41	43.07	34.31	38.24	0.605205	-0.724504	0.225556	-3.21209	0.00131775	0.0131614	Down	Abracl	ABRA C-terminal like [Source:MGI Symbol%3BAcc:MGI:1920362]
ENSMUSG00000031708	2505	79.65	50.66	109.95	121.47	127.85	121.21	0.621004	-0.687326	0.214038	-3.21123	0.00132169	0.0131939	Down	Tecr	trans-2%2C3-enoyl-CoA reductase [Source:MGI Symbol%3BAcc:MGI:1915408]
ENSMUSG00000008373	5439	16.21	13.19	20.38	25.63	24.73	21.45	0.667428	-0.583317	0.181802	-3.20853	0.00133417	0.013283	Down	Prpf31	pre-mRNA processing factor 31 [Source:MGI Symbol%3BAcc:MGI:1916238]
ENSMUSG00000028447	1042	37.86	21.4	36.83	57.05	49.36	43.94	0.611892	-0.708651	0.220889	-3.20818	0.00133576	0.013283	Down	Dctn3	dynactin 3 [Source:MGI Symbol%3BAcc:MGI:1859251]
ENSMUSG00000041459	7796	56.4	70.13	72.93	90.71	97.83	98.94	0.677112	-0.562535	0.175355	-3.20798	0.00133672	0.013283	Down	Tardbp	TAR DNA binding protein [Source:MGI Symbol%3BAcc:MGI:2387629]
ENSMUSG00000049532	5433	16.16	9.94	12.92	22.76	18.23	17.8	0.63852	-0.647195	0.201805	-3.20703	0.00134114	0.0133067	Down	Sall2	spalt like transcription factor 2 [Source:MGI Symbol%3BAcc:MGI:1354373]
ENSMUSG00000008683	6270	48.84	60.29	59.94	99.22	80.78	73.37	0.648684	-0.624412	0.194895	-3.20383	0.00135611	0.0134348	Down	Rps15a	ribosomal protein S15A [Source:MGI Symbol%3BAcc:MGI:2389091]
ENSMUSG00000040711	9793	8.68	5.2	5.51	11.12	9.52	9.39	0.623946	-0.680506	0.212672	-3.19979	0.00137526	0.0136107	Down	Sh3pxd2b	SH3 and PX domains 2B [Source:MGI Symbol%3BAcc:MGI:2442062]
ENSMUSG00000061143	10486	4.34	2.54	2.6	5.59	5.01	4.58	0.603426	-0.72875	0.22796	-3.19683	0.00138946	0.0137444	Down	Maml3	mastermind like transcriptional coactivator 3 [Source:MGI Symbol%3BAcc:MGI:2389461]
ENSMUSG00000111390	3539	1.29	1.37	1.49	2.85	2.35	2.24	0.53889	-0.891939	0.279085	-3.19594	0.00139378	0.0137732	Down	Gm48796	predicted gene%2C 48796 [Source:MGI Symbol%3BAcc:MGI:6098500]
ENSMUSG00000025260	1298	31.86	24.01	40.01	46.9	53.46	42.63	0.645483	-0.631549	0.197653	-3.19524	0.00139712	0.0137944	Down	Hsd17b10	hydroxysteroid (17-beta) dehydrogenase 10 [Source:MGI Symbol%3BAcc:MGI:1333871]
ENSMUSG00000025269	8744	2.23	1.71	2.15	3.36	2.91	2.89	0.639621	-0.64471	0.201836	-3.19422	0.00140208	0.0138342	Down	Apex2	apurinic/apyrimidinic endonuclease 2 [Source:MGI Symbol%3BAcc:MGI:1924872]
ENSMUSG00000086219	3655	0.8	0.97	0.7	2.31	1.41	1.48	0.459062	-1.12324	0.352028	-3.19077	0.00141895	0.0139725	Down	Srrm4os	serine/arginine repetitive matrix 4%2C opposite strand [Source:MGI Symbol%3BAcc:MGI:1924048]
ENSMUSG00000086725	2203	1.54	1.01	1.27	2.44	2.88	2.27	0.486589	-1.03922	0.325927	-3.18851	0.00143006	0.0140536	Down	A630052C17Rik	RIKEN cDNA A630052C17 gene [Source:MGI Symbol%3BAcc:MGI:2444673]
ENSMUSG00000030007	6778	56.63	55.28	67.48	79.2	82.2	82.8	0.712957	-0.488114	0.153146	-3.18724	0.00143636	0.0141003	Down	Cct7	chaperonin containing Tcp1%2C subunit 7 (eta) [Source:MGI Symbol%3BAcc:MGI:107184]
ENSMUSG00000033307	745	641.5	236.62	650.47	974.35	886.38	785.9	0.548944	-0.86527	0.271489	-3.18712	0.00143697	0.0141003	Down	Mif	macrophage migration inhibitory factor (glycosylation-inhibiting factor) [Source:MGI Symbol%3BAcc:MGI:96982]
ENSMUSG00000024325	3243	7.63	3.82	8.22	10.78	9.71	11.73	0.584502	-0.774721	0.243607	-3.18021	0.00147168	0.0143814	Down	Ring1	ring finger protein 1 [Source:MGI Symbol%3BAcc:MGI:1101770]
ENSMUSG00000022025	1843	0.23	0	0.1	0.73	0.57	0.43	0.179183	-2.48049	0.780005	-3.1801	0.00147223	0.0143814	Down	Cnmd	chondromodulin [Source:MGI Symbol%3BAcc:MGI:1341171]
ENSMUSG00000097023	4365	0.03	0.07	0.07	0.23	0.27	0.24	0.218083	-2.19705	0.691048	-3.1793	0.00147629	0.0144067	Down	Mir9-3hg	Mir9-3 host gene [Source:MGI Symbol%3BAcc:MGI:2142071]
ENSMUSG00000091537	1359	57.41	39.26	70.61	80.08	83.47	81.53	0.65618	-0.607837	0.191239	-3.17841	0.00148086	0.0144441	Down	Tma7	translational machinery associated 7 [Source:MGI Symbol%3BAcc:MGI:1913417]
ENSMUSG00000046387	4660	1.32	0.46	0.34	2.37	1.78	1.17	0.381749	-1.3893	0.437175	-3.17791	0.00148343	0.0144581	Down	Pcdhb17	protocadherin beta 17 [Source:MGI Symbol%3BAcc:MGI:2136754]
ENSMUSG00000019822	4468	4.28	2.89	5.8	7.65	7.24	6.02	0.592255	-0.75571	0.237813	-3.17775	0.00148423	0.0144581	Down	Smpd2	sphingomyelin phosphodiesterase 2%2C neutral [Source:MGI Symbol%3BAcc:MGI:1278330]
ENSMUSG00000012405	2473	189.79	141.57	258.33	308.43	296.68	272.87	0.644734	-0.633224	0.199291	-3.17739	0.00148606	0.014466	Down	Rpl15	ribosomal protein L15 [Source:MGI Symbol%3BAcc:MGI:1913730]
ENSMUSG00000054161	3843	0.03	0.02	0.07	0.15	0.27	0.26	0.159063	-2.65233	0.835273	-3.1754	0.00149628	0.0145366	Down	Fam83e	family with sequence similarity 83%2C member E [Source:MGI Symbol%3BAcc:MGI:1921063]
ENSMUSG00000079641	1434	152.01	135.18	137.35	273.41	188.81	179.01	0.640234	-0.643328	0.202708	-3.17368	0.00150522	0.0146016	Down	Rpl39	ribosomal protein L39 [Source:MGI Symbol%3BAcc:MGI:1914498]
ENSMUSG00000037071	4892	17.16	22.72	17.35	29.93	33.4	24.85	0.636303	-0.652215	0.205639	-3.17164	0.00151579	0.0146824	Down	Scd1	stearoyl-Coenzyme A desaturase 1 [Source:MGI Symbol%3BAcc:MGI:98239]
ENSMUSG00000035067	7258	2.15	1.59	2.11	3.61	2.55	3.1	0.607817	-0.718292	0.226599	-3.16987	0.00152505	0.0147648	Down	Xkr6	X-linked Kx blood group related 6 [Source:MGI Symbol%3BAcc:MGI:2447765]
ENSMUSG00000052926	3509	8.99	6.24	15.52	16.31	16.23	18.32	0.578175	-0.790423	0.249371	-3.16966	0.00152616	0.0147683	Down	Rnaseh2a	ribonuclease H2%2C large subunit [Source:MGI Symbol%3BAcc:MGI:1916974]
ENSMUSG00000034083	9188	2.2	2.09	2.47	3.25	3.18	3.41	0.667174	-0.583865	0.18426	-3.1687	0.00153123	0.01481	Down	Ccdc174	coiled-coil domain containing 174 [Source:MGI Symbol%3BAcc:MGI:2444652]
ENSMUSG00000015668	2127	10.07	6.09	10.11	14.51	14.32	12.18	0.615082	-0.701149	0.221297	-3.16836	0.00153299	0.0148197	Down	Pdzd11	PDZ domain containing 11 [Source:MGI Symbol%3BAcc:MGI:1919871]
ENSMUSG00000034701	2729	8.59	1.99	2.82	26.41	13.53	16.44	0.226158	-2.1446	0.676994	-3.16782	0.00153585	0.0148399	Down	Neurod1	neurogenic differentiation 1 [Source:MGI Symbol%3BAcc:MGI:1339708]
ENSMUSG00000020333	9914	1.25	0.68	1.35	2.12	1.82	1.63	0.562545	-0.829958	0.262089	-3.1667	0.00154177	0.0148873	Down	Acsl6	acyl-CoA synthetase long-chain family member 6 [Source:MGI Symbol%3BAcc:MGI:894291]
ENSMUSG00000020592	3809	19.4	9.03	18.04	23.8	25.63	23.85	0.607764	-0.718416	0.226872	-3.16661	0.00154227	0.0148873	Down	Sdc1	syndecan 1 [Source:MGI Symbol%3BAcc:MGI:1349162]
ENSMUSG00000000295	3508	3.48	3.11	4.86	5.86	6.77	5.46	0.610569	-0.711773	0.22484	-3.16568	0.00154719	0.0149201	Down	Hddc2	HD domain containing 2 [Source:MGI Symbol%3BAcc:MGI:1916942]
ENSMUSG00000022999	4338	5.94	4.97	7.38	8.46	9.08	9.09	0.663589	-0.591638	0.187087	-3.16237	0.00156492	0.015054	Down	Lmbr1l	limb region 1 like [Source:MGI Symbol%3BAcc:MGI:1289247]
ENSMUSG00000103160	3665	0.1	0.1	0.09	0.31	0.37	0.36	0.262867	-1.92759	0.609678	-3.16166	0.00156874	0.0150725	Down	C130012C08Rik	RIKEN cDNA C130012C08 gene [Source:MGI Symbol%3BAcc:MGI:2145684]
ENSMUSG00000115969	2847	0.4	0.04	0.16	1	0.65	0.49	0.260628	-1.93994	0.613859	-3.16023	0.00157644	0.0151202	Down	Gm46519	predicted gene%2C 46519 [Source:MGI Symbol%3BAcc:MGI:5826156]
ENSMUSG00000042606	3265	16.35	13.98	21.23	21.76	27.09	25.33	0.67252	-0.57235	0.181202	-3.15863	0.00158512	0.0151886	Down	Hirip3	HIRA interacting protein 3 [Source:MGI Symbol%3BAcc:MGI:2142364]
ENSMUSG00000047766	6310	2.74	3.49	2.38	5.31	5.01	3.95	0.590884	-0.759053	0.240437	-3.15697	0.00159418	0.0152605	Down	Lrrc49	leucine rich repeat containing 49 [Source:MGI Symbol%3BAcc:MGI:2442689]
ENSMUSG00000048668	5000	10.9	6.01	12.32	15.55	14.27	15.38	0.619325	-0.691231	0.219025	-3.15595	0.00159976	0.0152954	Down	Rhno1	RAD9-HUS1-RAD1 interacting nuclear orphan 1 [Source:MGI Symbol%3BAcc:MGI:1915315]
ENSMUSG00000070407	4911	4.88	2.33	2.07	6.05	5	5.82	0.532774	-0.908403	0.287847	-3.15586	0.00160026	0.0152954	Down	Hs3st3b1	heparan sulfate (glucosamine) 3-O-sulfotransferase 3B1 [Source:MGI Symbol%3BAcc:MGI:1333853]
ENSMUSG00000106032	4886	0.11	0.18	0.01	0.36	0.43	0.36	0.264597	-1.91813	0.607809	-3.15582	0.0016005	0.0152954	Down	Gm42463	predicted gene 42463 [Source:MGI Symbol%3BAcc:MGI:5662600]
ENSMUSG00000044783	8331	45.37	43.5	49.32	56.74	64.2	65.98	0.719436	-0.475062	0.150539	-3.15573	0.00160095	0.0152954	Down	Hjurp	Holliday junction recognition protein [Source:MGI Symbol%3BAcc:MGI:2685821]
ENSMUSG00000038533	8650	8.6	10.49	6.78	16.29	12.08	13.04	0.611828	-0.708801	0.224744	-3.15382	0.00161149	0.0153736	Down	Cbfa2t2	CBFA2/RUNX1 translocation partner 2 [Source:MGI Symbol%3BAcc:MGI:1333833]
ENSMUSG00000053046	6178	4.38	1.28	1.79	10.57	6.39	7.11	0.295324	-1.75963	0.558651	-3.14979	0.0016339	0.015557	Down	Brsk2	BR serine/threonine kinase 2 [Source:MGI Symbol%3BAcc:MGI:1923020]
ENSMUSG00000003038	3060	95.31	64.91	126.75	150.77	136.91	140.58	0.642311	-0.638657	0.202809	-3.14905	0.00163803	0.0155888	Down	Hmgn2	high mobility group nucleosomal binding domain 2 [Source:MGI Symbol%3BAcc:MGI:96136]
ENSMUSG00000040771	1558	20.7	12.48	23.94	25.35	32.81	30.55	0.619959	-0.689755	0.219076	-3.14848	0.00164125	0.0156118	Down	Oard1	O-acyl-ADP-ribose deacylase 1 [Source:MGI Symbol%3BAcc:MGI:2146818]
ENSMUSG00000074281	2439	0.12	0.05	0.18	0.5	0.68	0.3	0.225203	-2.1507	0.683487	-3.14666	0.00165146	0.0157013	Down	Gm12522	predicted gene 12522 [Source:MGI Symbol%3BAcc:MGI:3651334]
ENSMUSG00000040118	12416	4.37	4.36	2.54	8.09	5.63	5.5	0.5728	-0.803896	0.255558	-3.14565	0.00165717	0.0157314	Down	Cacna2d1	calcium channel%2C voltage-dependent%2C alpha2/delta subunit 1 [Source:MGI Symbol%3BAcc:MGI:88295]
ENSMUSG00000025237	7763	3.83	2.79	2.44	5.04	4.55	4.55	0.622948	-0.682817	0.21713	-3.14474	0.00166234	0.0157511	Down	Parp6	poly (ADP-ribose) polymerase family%2C member 6 [Source:MGI Symbol%3BAcc:MGI:1914537]
ENSMUSG00000021018	1509	18.77	10.48	22.77	30.43	29.72	23.97	0.590399	-0.760237	0.241764	-3.14455	0.00166345	0.0157541	Down	Polr2h	polymerase (RNA) II (DNA directed) polypeptide H [Source:MGI Symbol%3BAcc:MGI:2384309]
ENSMUSG00000022433	6590	22.72	14.79	18.96	29.37	25.25	26.19	0.673962	-0.569261	0.181081	-3.14369	0.00166835	0.0157852	Down	Csnk1e	casein kinase 1%2C epsilon [Source:MGI Symbol%3BAcc:MGI:1351660]
ENSMUSG00000032959	1768	129.72	51.87	164.71	201.51	204.78	189.06	0.552684	-0.855474	0.272157	-3.14331	0.00167046	0.0157942	Down	Pebp1	phosphatidylethanolamine binding protein 1 [Source:MGI Symbol%3BAcc:MGI:1344408]
ENSMUSG00000039108	2892	35.72	14.69	31.53	49.96	42.48	41.43	0.583989	-0.775987	0.246883	-3.14313	0.00167149	0.0157942	Down	Lsm14b	LSM family member 14B [Source:MGI Symbol%3BAcc:MGI:3040677]
ENSMUSG00000059734	1291	27.7	19.35	30.27	41.47	41.7	32.57	0.641995	-0.639367	0.203506	-3.14176	0.00167937	0.0158588	Down	Ndufs8	NADH:ubiquinone oxidoreductase core subunit S8 [Source:MGI Symbol%3BAcc:MGI:2385079]
ENSMUSG00000036372	1611	20.06	8.44	20.86	29.28	27.72	25.98	0.5669	-0.818833	0.260664	-3.14133	0.00168182	0.0158741	Down	Tmem258	transmembrane protein 258 [Source:MGI Symbol%3BAcc:MGI:1916288]
ENSMUSG00000103162	1798	0	0	0	0.15	0.21	0.22	0.0318576	-4.97222	1.58353	-3.13995	0.00168978	NA	Down	Gm38147	predicted gene%2C 38147 [Source:MGI Symbol%3BAcc:MGI:5611375]
ENSMUSG00000020515	2636	22.01	20.68	28.78	33.56	34.33	32.44	0.688743	-0.537961	0.171361	-3.13935	0.00169322	0.0159573	Down	Cnot8	CCR4-NOT transcription complex%2C subunit 8 [Source:MGI Symbol%3BAcc:MGI:1916375]
ENSMUSG00000054312	739	33.74	12.16	36.34	51.56	51.36	44.17	0.531323	-0.912339	0.290624	-3.13924	0.00169387	0.0159573	Down	Mrps21	mitochondrial ribosomal protein S21 [Source:MGI Symbol%3BAcc:MGI:1913542]
ENSMUSG00000046364	2774	205.36	109.67	215.67	320.07	270.76	240.37	0.610028	-0.713053	0.227162	-3.13896	0.00169547	0.0159647	Down	Rpl27a	ribosomal protein L27A [Source:MGI Symbol%3BAcc:MGI:1347076]
ENSMUSG00000100183	762	0.86	0.38	0.33	1.76	2.02	1.84	0.273679	-1.86945	0.595648	-3.13851	0.00169812	0.0159819	Down	Gm28512	predicted gene 28512 [Source:MGI Symbol%3BAcc:MGI:5579218]
ENSMUSG00000029219	2106	2.03	1.39	1.51	2.47	2.89	4.69	0.481316	-1.05494	0.336207	-3.13778	0.00170232	0.0160138	Down	Slc10a4	solute carrier family 10 (sodium/bile acid cotransporter family)%2C member 4 [Source:MGI Symbol%3BAcc:MGI:3606480]
ENSMUSG00000029126	3215	7.26	3.54	3.44	9.94	8.59	6.95	0.538249	-0.893655	0.28499	-3.13574	0.00171419	0.0161177	Down	Nsg1	neuron specific gene family member 1 [Source:MGI Symbol%3BAcc:MGI:109149]
ENSMUSG00000010376	1261	55.26	26.76	79.94	87.02	98.55	87.97	0.563891	-0.826512	0.263608	-3.13538	0.00171634	0.0161195	Down	Nedd8	neural precursor cell expressed%2C developmentally down-regulated gene 8 [Source:MGI Symbol%3BAcc:MGI:97301]
ENSMUSG00000063511	7618	33.19	18.53	40.39	42.89	47.4	51.42	0.623296	-0.682011	0.217529	-3.13526	0.001717	0.0161195	Down	Snrnp70	small nuclear ribonucleoprotein 70 (U1) [Source:MGI Symbol%3BAcc:MGI:98341]
ENSMUSG00000104960	853	9.21	3.9	13.06	13.4	19.76	18.08	0.48828	-1.03422	0.32989	-3.13505	0.00171826	0.0161195	Down	Snhg8	small nucleolar RNA host gene 8 [Source:MGI Symbol%3BAcc:MGI:1917145]
ENSMUSG00000026627	2246	9.41	7.12	10.51	14.5	12.74	13.02	0.646359	-0.629592	0.200909	-3.13372	0.00172606	0.0161749	Down	Pacc1	proton activated chloride channel 1 [Source:MGI Symbol%3BAcc:MGI:1914200]
ENSMUSG00000021037	4377	24.68	18.74	31.03	33.95	37.6	34.33	0.677427	-0.561862	0.179314	-3.1334	0.00172796	0.016185	Down	Ahsa1	AHA1%2C activator of heat shock protein ATPase 1 [Source:MGI Symbol%3BAcc:MGI:2387603]
ENSMUSG00000020485	942	32.66	23.92	38.78	44.64	54.21	43.22	0.647043	-0.628066	0.200676	-3.12975	0.00174956	0.0163325	Down	Supt4a	SPT4A%2C DSIF elongation factor subunit [Source:MGI Symbol%3BAcc:MGI:107416]
ENSMUSG00000006412	1937	19.02	8.2	28.71	28.33	36.08	36.08	0.530106	-0.915649	0.292721	-3.12805	0.00175968	0.0164192	Down	Pfdn2	prefoldin 2 [Source:MGI Symbol%3BAcc:MGI:1276111]
ENSMUSG00000024038	3189	7.71	5.53	11.04	12.39	14.02	11.55	0.613164	-0.705654	0.22594	-3.12319	0.001789	0.0166036	Down	Ndufv3	NADH:ubiquinone oxidoreductase core subunit V3 [Source:MGI Symbol%3BAcc:MGI:1890894]
ENSMUSG00000071415	1770	183.06	117.7	233.05	273.25	271.31	251.71	0.642501	-0.63823	0.204397	-3.1225	0.00179325	0.0166294	Down	Rpl23	ribosomal protein L23 [Source:MGI Symbol%3BAcc:MGI:1929455]
ENSMUSG00000021811	2377	42.13	29.49	46.34	57.29	55.08	54.03	0.68255	-0.550994	0.176541	-3.12106	0.00180199	0.0166947	Down	Dnajc9	DnaJ heat shock protein family (Hsp40) member C9 [Source:MGI Symbol%3BAcc:MGI:1915326]
ENSMUSG00000060860	5141	37.37	19.05	41.13	50	52.99	47.52	0.620171	-0.689262	0.220875	-3.12059	0.00180487	0.0167134	Down	Ube2s	ubiquitin-conjugating enzyme E2S [Source:MGI Symbol%3BAcc:MGI:1925141]
ENSMUSG00000103376	823	0.22	0.21	0.46	1.24	0.97	1.7	0.219875	-2.18524	0.70064	-3.11893	0.00181512	0.0167766	Down	Gm37179	predicted gene%2C 37179 [Source:MGI Symbol%3BAcc:MGI:5610407]
ENSMUSG00000044505	3645	0.05	0	0	0.22	0.2	0.13	0.0864339	-3.53226	1.13258	-3.11876	0.00181613	0.016778	Down	Lingo4	leucine rich repeat and Ig domain containing 4 [Source:MGI Symbol%3BAcc:MGI:2444651]
ENSMUSG00000047945	1605	305.4	109.03	252.21	429.37	353.56	347.08	0.561809	-0.831848	0.26678	-3.11811	0.00182014	0.0168006	Down	Marcksl1	MARCKS-like 1 [Source:MGI Symbol%3BAcc:MGI:97143]
ENSMUSG00000099478	3375	1.01	0.8	0.91	1.55	1.66	1.96	0.510264	-0.970684	0.311562	-3.11554	0.00183607	0.0169047	Down	Gm28370	predicted gene 28370 [Source:MGI Symbol%3BAcc:MGI:5579076]
ENSMUSG00000020978	5438	23.68	19.62	27.47	35	32.12	30.66	0.698184	-0.518321	0.166371	-3.11544	0.00183669	0.0169047	Down	Klhdc2	kelch domain containing 2 [Source:MGI Symbol%3BAcc:MGI:1916804]
ENSMUSG00000068854	2620	1.41	0.62	1.04	2.59	2.11	1.73	0.455648	-1.13401	0.363997	-3.11543	0.00183676	0.0169047	Down	H2bc21	H2B clustered histone 21 [Source:MGI Symbol%3BAcc:MGI:2448415]
ENSMUSG00000048763	4251	20.12	6.21	14.81	30.16	21.01	22.42	0.530838	-0.913657	0.293516	-3.11281	0.00185318	0.0170173	Down	Hoxb3	homeobox B3 [Source:MGI Symbol%3BAcc:MGI:96184]
ENSMUSG00000044629	4003	0.51	0.39	0.48	0.97	1.05	0.88	0.458476	-1.12508	0.361733	-3.11025	0.00186928	0.0171269	Down	Cnrip1	cannabinoid receptor interacting protein 1 [Source:MGI Symbol%3BAcc:MGI:1917505]
ENSMUSG00000042978	4478	39.5	15.09	19.82	53.11	40.77	35.79	0.549603	-0.863539	0.277698	-3.10963	0.00187323	0.0171269	Down	Sbk1	SH3-binding kinase 1 [Source:MGI Symbol%3BAcc:MGI:2135937]
ENSMUSG00000036422	4538	0.41	0.18	0.29	0.99	0.57	0.6	0.384827	-1.37772	0.443087	-3.10936	0.00187491	0.0171269	Down	Pcdh8	protocadherin 8 [Source:MGI Symbol%3BAcc:MGI:1306800]
ENSMUSG00000074398	1676	0	0	0.04	0.17	0.4	0.32	0.0430313	-4.53847	1.45962	-3.10934	0.00187503	0.0171269	Down	Gm15441	predicted gene 15441 [Source:MGI Symbol%3BAcc:MGI:3641753]
ENSMUSG00000001289	1394	41.32	22.44	49.94	65.89	63.46	51.18	0.601021	-0.734512	0.236234	-3.10926	0.00187556	0.0171269	Down	Pfdn5	prefoldin 5 [Source:MGI Symbol%3BAcc:MGI:1928753]
ENSMUSG00000068303	3437	0.09	0	0.02	0.41	0.25	0.1	0.128294	-2.96248	0.952801	-3.10923	0.00187575	0.0171269	Down	Spr-ps1	sepiapterin reductase pseudogene 1 [Source:MGI Symbol%3BAcc:MGI:1345187]
ENSMUSG00000025532	1585	14.12	9.58	17.55	20.81	22.82	19.58	0.626652	-0.674264	0.216879	-3.10894	0.0018776	0.0171275	Down	Crcp	calcitonin gene-related peptide-receptor component protein [Source:MGI Symbol%3BAcc:MGI:1100818]
ENSMUSG00000106691	1465	0.04	0	0	0.2	0.46	0.36	0.0430307	-4.53849	1.45988	-3.1088	0.00187846	0.0171275	Down	2700029L08Rik	RIKEN cDNA 2700029L08 gene [Source:MGI Symbol%3BAcc:MGI:1924056]
ENSMUSG00000031231	1214	41.22	25.82	54.2	66.96	60.35	59.32	0.621241	-0.686776	0.220965	-3.10807	0.00188313	0.0171497	Down	Cox7b	cytochrome c oxidase subunit 7B [Source:MGI Symbol%3BAcc:MGI:1913392]
ENSMUSG00000043140	3391	8.34	6.18	9.4	10.88	11.76	12.03	0.666624	-0.585055	0.188352	-3.10618	0.00189522	0.0172305	Down	Tmem186	transmembrane protein 186 [Source:MGI Symbol%3BAcc:MGI:1913940]
ENSMUSG00000027405	4099	41.68	39.26	56.68	57.19	65.56	69.66	0.693	-0.529073	0.170335	-3.10607	0.00189592	0.0172305	Down	Nop56	NOP56 ribonucleoprotein [Source:MGI Symbol%3BAcc:MGI:1914384]
ENSMUSG00000025082	4049	1.44	0.72	1.84	2.09	2.81	2.64	0.509546	-0.972716	0.313226	-3.10548	0.00189972	0.017257	Down	Vwa2	von Willebrand factor A domain containing 2 [Source:MGI Symbol%3BAcc:MGI:2684334]
ENSMUSG00000028651	1719	19.39	10.9	25.65	28.42	34.07	27.68	0.593458	-0.752782	0.242507	-3.10416	0.00190821	0.017302	Down	Ppie	peptidylprolyl isomerase E (cyclophilin E) [Source:MGI Symbol%3BAcc:MGI:1917118]
ENSMUSG00000042607	3932	0.79	0.73	1.13	2.3	1.58	1.34	0.482439	-1.05158	0.338826	-3.1036	0.00191181	0.0173186	Down	Asb4	ankyrin repeat and SOCS box-containing 4 [Source:MGI Symbol%3BAcc:MGI:1929751]
ENSMUSG00000067038	396	380.64	414.06	437.43	672.66	598.88	496.21	0.676222	-0.56443	0.181875	-3.10339	0.00191314	0.0173227	Down	Rps12-ps3	ribosomal protein S12%2C pseudogene 3 [Source:MGI Symbol%3BAcc:MGI:3704503]
ENSMUSG00000025465	8286	9.02	6.73	8.14	12.98	12.32	9.45	0.663301	-0.592265	0.190878	-3.10285	0.00191668	0.0173467	Down	Echs1	enoyl Coenzyme A hydratase%2C short chain%2C 1%2C mitochondrial [Source:MGI Symbol%3BAcc:MGI:2136460]
ENSMUSG00000074918	3053	3.78	1.93	3.59	5.86	4.45	5.51	0.562229	-0.830771	0.267778	-3.10247	0.00191915	0.0173522	Down	Inafm2	InaF motif containing 2 [Source:MGI Symbol%3BAcc:MGI:1915354]
ENSMUSG00000095677	3627	6.42	4.83	8.98	10.62	10.3	9.96	0.628685	-0.66959	0.215839	-3.10227	0.00192042	0.0173522	Down	Dynlt1f	dynein light chain Tctex-type 1F [Source:MGI Symbol%3BAcc:MGI:3780996]
ENSMUSG00000020321	2662	51.62	51.2	57.37	82.27	73.79	66.4	0.697862	-0.518987	0.167343	-3.10133	0.00192657	0.0173902	Down	Mdh1	malate dehydrogenase 1%2C NAD (soluble) [Source:MGI Symbol%3BAcc:MGI:97051]
ENSMUSG00000027131	1052	25.68	16.76	31.4	35.19	41.52	36.04	0.629605	-0.66748	0.215236	-3.10115	0.0019277	0.0173902	Down	Emc4	ER membrane protein complex subunit 4 [Source:MGI Symbol%3BAcc:MGI:1915282]
ENSMUSG00000084899	421	2.83	2.63	4.38	6.63	6.87	9.35	0.418087	-1.25813	0.40608	-3.09822	0.00194684	0.0175225	Down	Gm15344	predicted gene 15344 [Source:MGI Symbol%3BAcc:MGI:3708098]
ENSMUSG00000116995	2478	6.15	3.46	9.19	9.57	10.43	12.26	0.558152	-0.841269	0.271641	-3.09699	0.00195498	0.0175795	Down	Gm21926	predicted gene%2C 21926 [Source:MGI Symbol%3BAcc:MGI:5439378]
ENSMUSG00000015189	4037	19.09	23.24	19.67	31.98	31.16	27.18	0.670465	-0.576766	0.186348	-3.09511	0.00196739	0.0176623	Down	Casd1	CAS1 domain containing 1 [Source:MGI Symbol%3BAcc:MGI:2384865]
ENSMUSG00000024181	1380	38.46	16.28	41.18	54.82	53.99	49.24	0.578554	-0.789478	0.255104	-3.09473	0.0019699	0.0176731	Down	Mrpl28	mitochondrial ribosomal protein L28 [Source:MGI Symbol%3BAcc:MGI:1915861]
ENSMUSG00000049760	1169	17.82	5.99	19.22	25.45	27.63	25.01	0.524024	-0.932296	0.30134	-3.09384	0.00197586	0.0177064	Down	Micos13	mitochondrial contact site and cristae organizing system subunit 13 [Source:MGI Symbol%3BAcc:MGI:2442174]
ENSMUSG00000029575	3670	8.56	4.6	6.92	11.32	11.38	8.82	0.611533	-0.709499	0.2294	-3.09285	0.00198246	0.0177428	Down	Mmab	methylmalonic aciduria (cobalamin deficiency) cblB type homolog (human) [Source:MGI Symbol%3BAcc:MGI:1924947]
ENSMUSG00000118537	1609	2.07	1.96	1.19	3.63	3.29	3.73	0.479605	-1.06008	0.3429	-3.09152	0.00199138	0.017794	Down	Shld3	shieldin complex subunit 3 [Source:MGI Symbol%3BAcc:MGI:6194609]
ENSMUSG00000040840	968	11.99	4.94	7.1	14.69	14.3	14.41	0.532733	-0.908514	0.293876	-3.09149	0.00199155	0.017794	Down	4930579G18Rik	RIKEN cDNA 4930579G18 gene [Source:MGI Symbol%3BAcc:MGI:1923163]
ENSMUSG00000040272	8364	1.37	1.03	1.83	2.13	2.43	2.17	0.60657	-0.721254	0.233384	-3.09042	0.00199872	0.0178369	Down	Accs	1-aminocyclopropane-1-carboxylate synthase (non-functional) [Source:MGI Symbol%3BAcc:MGI:1919717]
ENSMUSG00000113883	1626	0	0	0.04	0.41	0.15	0.33	0.0427112	-4.54924	1.47273	-3.08899	0.00200838	0.0178953	Down	Gm36500	predicted gene%2C 36500 [Source:MGI Symbol%3BAcc:MGI:5595659]
ENSMUSG00000062421	2998	16.48	9.75	14.31	23.14	20.62	17.43	0.63607	-0.652742	0.211395	-3.08778	0.00201658	0.0179501	Down	Arf2	ADP-ribosylation factor 2 [Source:MGI Symbol%3BAcc:MGI:99595]
ENSMUSG00000036968	2399	12.55	8.44	14.7	16.26	18.67	18.11	0.648425	-0.624989	0.202453	-3.08709	0.00202126	0.0179731	Down	Cnpy4	canopy FGF signaling regulator 4 [Source:MGI Symbol%3BAcc:MGI:1913705]
ENSMUSG00000017493	4416	14.77	6.89	17.03	16.35	24.74	22.94	0.579623	-0.786813	0.254932	-3.08636	0.00202622	0.0179969	Down	Igfbp4	insulin-like growth factor binding protein 4 [Source:MGI Symbol%3BAcc:MGI:96439]
ENSMUSG00000032112	2444	17.87	9.77	17.73	25.94	22.55	21.17	0.623395	-0.68178	0.221	-3.08498	0.00203568	0.0180595	Down	Trappc4	trafficking protein particle complex 4 [Source:MGI Symbol%3BAcc:MGI:1926211]
ENSMUSG00000017716	3402	22.11	15.75	24.11	31.98	28.95	27.21	0.676234	-0.564406	0.182969	-3.08471	0.00203753	0.0180646	Down	Birc5	baculoviral IAP repeat-containing 5 [Source:MGI Symbol%3BAcc:MGI:1203517]
ENSMUSG00000001739	2124	0	0.05	0.06	0.36	0.23	0.38	0.114721	-3.12379	1.01285	-3.08417	0.0020412	0.0180726	Down	Cldn15	claudin 15 [Source:MGI Symbol%3BAcc:MGI:1913103]
ENSMUSG00000067724	3475	1.97	0.87	0.79	3.28	2.55	1.88	0.451608	-1.14686	0.371972	-3.08318	0.00204798	0.0181163	Down	Gbx1	gastrulation brain homeobox 1 [Source:MGI Symbol%3BAcc:MGI:95667]
ENSMUSG00000022658	1240	24.91	5.41	9.6	63.19	46.19	38.59	0.256474	-1.96311	0.636799	-3.08278	0.00205075	0.0181326	Down	Tagln3	transgelin 3 [Source:MGI Symbol%3BAcc:MGI:1926784]
ENSMUSG00000045382	1808	17.41	8.17	6.79	21.73	16.2	21.12	0.530488	-0.914608	0.296753	-3.08205	0.00205582	0.0181539	Down	Cxcr4	chemokine (C-X-C motif) receptor 4 [Source:MGI Symbol%3BAcc:MGI:109563]
ENSMUSG00000079414	2146	0.19	0	0.36	0.79	0.66	0.68	0.240405	-2.05646	0.667242	-3.08203	0.00205595	0.0181539	Down	Gm11110	predicted gene 11110 [Source:MGI Symbol%3BAcc:MGI:3779362]
ENSMUSG00000019982	8933	0.4	0.32	0.37	0.96	0.63	0.55	0.484291	-1.04605	0.33955	-3.0807	0.00206513	0.0182184	Down	Myb	myeloblastosis oncogene [Source:MGI Symbol%3BAcc:MGI:97249]
ENSMUSG00000087138	1976	4.04	1.03	3.22	6.61	5.45	5.07	0.458548	-1.12486	0.365232	-3.07984	0.00207112	0.0182467	Down	Gm15545	predicted gene 15545 [Source:MGI Symbol%3BAcc:MGI:3782994]
ENSMUSG00000032320	4745	22.88	14.6	19.63	32.29	26.05	25.02	0.659075	-0.601485	0.195338	-3.07921	0.00207552	0.0182773	Down	Rcn2	reticulocalbin 2 [Source:MGI Symbol%3BAcc:MGI:1349765]
ENSMUSG00000039985	4138	30.09	33.62	46.94	47.53	54.34	57.07	0.675407	-0.566172	0.184149	-3.07453	0.00210836	0.0185248	Down	Sinhcaf	SIN3-HDAC complex associated factor [Source:MGI Symbol%3BAcc:MGI:1929091]
ENSMUSG00000080797	3245	0.55	0.49	0.55	1.21	1.42	0.84	0.440415	-1.18307	0.384852	-3.07408	0.00211153	0.0185426	Down	Gm15760	predicted gene 15760 [Source:MGI Symbol%3BAcc:MGI:3642834]
ENSMUSG00000048758	1126	345.42	226.96	404.09	535.25	505.87	407.47	0.646149	-0.63006	0.205007	-3.07336	0.00211663	0.0185724	Down	Rpl29	ribosomal protein L29 [Source:MGI Symbol%3BAcc:MGI:99687]
ENSMUSG00000105679	2223	0.16	0.21	0.34	0.55	0.77	0.93	0.310027	-1.68954	0.549805	-3.07297	0.00211938	0.0185799	Down	Gm43338	predicted gene 43338 [Source:MGI Symbol%3BAcc:MGI:5663475]
ENSMUSG00000073684	1743	12.63	5.12	11.68	18.2	16.31	15.36	0.562792	-0.829327	0.269951	-3.07214	0.00212531	0.0186236	Down	Faap20	Fanconi anemia core complex associated protein 20 [Source:MGI Symbol%3BAcc:MGI:1914763]
ENSMUSG00000027374	6578	10.45	9.71	12.51	14.59	15.93	14.24	0.707165	-0.499882	0.162736	-3.07174	0.00212813	0.0186316	Down	Mrps5	mitochondrial ribosomal protein S5 [Source:MGI Symbol%3BAcc:MGI:1924971]
ENSMUSG00000026429	4836	4.68	4.72	6.53	6.16	8.59	9.81	0.631667	-0.662763	0.215859	-3.07036	0.00213802	0.0186868	Down	Ube2t	ubiquitin-conjugating enzyme E2T [Source:MGI Symbol%3BAcc:MGI:1914446]
ENSMUSG00000082998	597	2.39	1.47	1.92	4.14	3.71	6.37	0.396032	-1.33631	0.435234	-3.07033	0.00213826	0.0186868	Down	Gm11221	predicted gene 11221 [Source:MGI Symbol%3BAcc:MGI:3651633]
ENSMUSG00000047446	7701	2.38	3.74	4.26	4.84	5.86	5.86	0.61302	-0.705995	0.229978	-3.06983	0.00214179	0.0187094	Down	Arl4a	ADP-ribosylation factor-like 4A [Source:MGI Symbol%3BAcc:MGI:99437]
ENSMUSG00000098702	2296	1.37	0.69	2.11	2.57	3.38	2.67	0.461519	-1.11554	0.363788	-3.06645	0.00216619	0.0188566	Down	1500015A07Rik	RIKEN cDNA 1500015A07 gene [Source:MGI Symbol%3BAcc:MGI:1916232]
ENSMUSG00000024667	3281	3.05	2.44	3.61	5.1	4.86	4.35	0.611334	-0.709968	0.231921	-3.06125	0.00220417	0.0191531	Down	Tmem216	transmembrane protein 216 [Source:MGI Symbol%3BAcc:MGI:1920020]
ENSMUSG00000025145	3293	5.73	3.17	6.84	7.98	8.44	8.74	0.600038	-0.736874	0.240712	-3.06123	0.00220432	0.0191531	Down	Lrrc45	leucine rich repeat containing 45 [Source:MGI Symbol%3BAcc:MGI:2387183]
ENSMUSG00000049124	231	25.25	32.6	49.31	43.56	65.51	92.46	0.519886	-0.943734	0.30846	-3.0595	0.00221703	0.0192464	Down	Gm8186	predicted gene 8186 [Source:MGI Symbol%3BAcc:MGI:3643110]
ENSMUSG00000029404	1442	32.64	18.26	36.94	41.99	46.25	45.27	0.631358	-0.663471	0.216958	-3.05806	0.00222778	0.0193202	Down	Arl6ip4	ADP-ribosylation factor-like 6 interacting protein 4 [Source:MGI Symbol%3BAcc:MGI:1929500]
ENSMUSG00000046434	3153	317.4	478.92	457.47	581.36	667.95	709.27	0.627515	-0.672278	0.219893	-3.05729	0.00223348	0.01935	Down	Hnrnpa1	heterogeneous nuclear ribonucleoprotein A1 [Source:MGI Symbol%3BAcc:MGI:104820]
ENSMUSG00000089671	702	0	0.08	0	0.7	0.61	0.67	0.0451474	-4.46921	1.46194	-3.05705	0.00223531	0.0193535	Down	Gm16537	predicted gene 16537 [Source:MGI Symbol%3BAcc:MGI:4414957]
ENSMUSG00000021290	1217	33.45	24.94	28.81	56.49	37.31	39.38	0.630181	-0.666161	0.21817	-3.0534	0.00226266	0.019573	Down	Atp5mpl	ATP synthase membrane subunit 6.8PL [Source:MGI Symbol%3BAcc:MGI:1917507]
ENSMUSG00000100600	5229	0.1	0.06	0.05	0.31	0.16	0.28	0.264783	-1.91712	0.627945	-3.05301	0.0022656	0.0195899	Down	A230077H06Rik	RIKEN cDNA A230077H06 gene [Source:MGI Symbol%3BAcc:MGI:2443592]
ENSMUSG00000022051	3859	22.18	33.11	26.95	38.43	40.97	43.72	0.656256	-0.607669	0.199076	-3.05245	0.0022698	0.0196002	Down	Bnip3l	BCL2/adenovirus E1B interacting protein 3-like [Source:MGI Symbol%3BAcc:MGI:1332659]
ENSMUSG00000020897	2946	28.7	16.03	30.67	36.22	36.46	39.31	0.646418	-0.629461	0.206255	-3.05186	0.00227431	0.0196305	Down	Aurkb	aurora kinase B [Source:MGI Symbol%3BAcc:MGI:107168]
ENSMUSG00000051517	2675	5.7	4.04	8.68	9.27	9.06	11.55	0.59175	-0.75694	0.248298	-3.04852	0.00229972	0.0198236	Down	Arhgef39	Rho guanine nucleotide exchange factor (GEF) 39 [Source:MGI Symbol%3BAcc:MGI:3036286]
ENSMUSG00000073198	1132	5.57	4.8	5.23	8.84	8.97	8.14	0.582581	-0.77947	0.255808	-3.04709	0.00231065	0.0198848	Down	Bnip3l-ps	BCL2/adenovirus E1B interacting protein 3-like%2C pseudogene [Source:MGI Symbol%3BAcc:MGI:3642435]
ENSMUSG00000031104	1158	0.93	0.3	0.27	1.73	1.91	1.15	0.3016	-1.72929	0.567527	-3.04706	0.00231089	0.0198848	Down	Rab33a	RAB33A%2C member RAS oncogene family [Source:MGI Symbol%3BAcc:MGI:109493]
ENSMUSG00000028729	3553	20.75	15.95	27.03	27.99	33.18	29.98	0.674053	-0.569066	0.186798	-3.04642	0.00231583	0.0199186	Down	Ebna1bp2	EBNA1 binding protein 2 [Source:MGI Symbol%3BAcc:MGI:1916322]
ENSMUSG00000045996	624	19.45	11.88	20.09	25.35	27.01	29.31	0.607152	-0.719869	0.236554	-3.04315	0.00234118	0.0200836	Down	Polr2k	polymerase (RNA) II (DNA directed) polypeptide K [Source:MGI Symbol%3BAcc:MGI:102725]
ENSMUSG00000044502	1644	35.33	21.37	37.24	55.02	47.67	39.42	0.632648	-0.660525	0.21723	-3.04067	0.00236053	0.0202231	Down	Bod1	biorientation of chromosomes in cell division 1 [Source:MGI Symbol%3BAcc:MGI:1916806]
ENSMUSG00000050538	2245	1.3	1.46	0.96	2.46	2.63	2.29	0.493545	-1.01875	0.335113	-3.04001	0.00236572	0.0202498	Down	B230217C12Rik	RIKEN cDNA B230217C12 gene [Source:MGI Symbol%3BAcc:MGI:1915377]
ENSMUSG00000051486	4419	0.81	0.53	0.17	1.85	1.31	0.8	0.369437	-1.4366	0.472675	-3.03929	0.00237133	0.020289	Down	Pcdhb11	protocadherin beta 11 [Source:MGI Symbol%3BAcc:MGI:2136746]
ENSMUSG00000039976	7119	12.3	5.93	8.48	13.81	13	14.13	0.628197	-0.670711	0.220808	-3.03753	0.00238528	0.0203816	Down	Tbc1d16	TBC1 domain family%2C member 16 [Source:MGI Symbol%3BAcc:MGI:2652878]
ENSMUSG00000100789	796	0.3	0	0.32	1.57	0.7	1.09	0.170473	-2.55238	0.840631	-3.03627	0.00239524	0.0204569	Down	Gm29508	predicted gene 29508 [Source:MGI Symbol%3BAcc:MGI:5580214]
ENSMUSG00000020402	2620	88.33	83.93	105.44	113.58	125.2	133.77	0.723882	-0.466173	0.153541	-3.03615	0.00239618	0.0204569	Down	Vdac1	voltage-dependent anion channel 1 [Source:MGI Symbol%3BAcc:MGI:106919]
ENSMUSG00000058503	7398	4.3	5.93	5.65	7.87	7.57	8.03	0.66114	-0.596973	0.196637	-3.03592	0.00239801	0.0204579	Down	Fam133b	family with sequence similarity 133%2C member B [Source:MGI Symbol%3BAcc:MGI:1915402]
ENSMUSG00000116656	1932	2.99	3.32	2.93	5.66	5.45	4.63	0.570928	-0.80862	0.266399	-3.03538	0.00240237	0.0204797	Down	Gm49708	predicted gene%2C 49708 [Source:MGI Symbol%3BAcc:MGI:6215173]
ENSMUSG00000070697	1629	29.44	27.81	41.06	45.06	48.53	45.36	0.683772	-0.548413	0.180819	-3.03294	0.00242187	0.0206023	Down	Utp3	UTP3 small subunit processome component [Source:MGI Symbol%3BAcc:MGI:1919230]
ENSMUSG00000025362	1544	393.01	301.16	451.73	597.11	529.61	493.51	0.680813	-0.554669	0.182888	-3.03283	0.00242268	0.0206023	Down	Rps26	ribosomal protein S26 [Source:MGI Symbol%3BAcc:MGI:1351628]
ENSMUSG00000020372	5119	192.32	183.12	237.03	320.05	296.35	259.19	0.676197	-0.564484	0.186133	-3.03268	0.0024239	0.0206037	Down	Rack1	receptor for activated C kinase 1 [Source:MGI Symbol%3BAcc:MGI:101849]
ENSMUSG00000001285	2823	12.39	9.47	14.97	21.16	17.46	15.91	0.648024	-0.62588	0.206408	-3.03225	0.00242738	0.0206243	Down	Myg1	melanocyte proliferating gene 1 [Source:MGI Symbol%3BAcc:MGI:1929864]
ENSMUSG00000034285	2649	19.68	18.88	24.41	28.07	31.77	27.44	0.699165	-0.516296	0.1703	-3.03168	0.00243196	0.0206542	Down	Nipsnap1	nipsnap homolog 1 [Source:MGI Symbol%3BAcc:MGI:1278344]
ENSMUSG00000113585	2316	1.28	0.71	1.24	2.19	1.97	2.25	0.484385	-1.04578	0.345035	-3.03093	0.00243806	0.0206791	Down	Gm19605	predicted gene%2C 19605 [Source:MGI Symbol%3BAcc:MGI:5011790]
ENSMUSG00000047370	492	15.12	4.27	27.55	30.15	37.64	34.32	0.434054	-1.20405	0.397821	-3.02662	0.00247302	0.0209303	Down	Gm7367	predicted pseudogene 7367 [Source:MGI Symbol%3BAcc:MGI:3646404]
ENSMUSG00000038637	6068	1.21	0.76	1.45	2.07	2.15	1.63	0.558991	-0.839104	0.277315	-3.02581	0.00247968	0.0209505	Down	Lrrc56	leucine rich repeat containing 56 [Source:MGI Symbol%3BAcc:MGI:1917802]
ENSMUSG00000041515	7055	0.51	0.25	0.65	0.99	0.75	1.07	0.477309	-1.06701	0.352866	-3.02382	0.00249602	0.0210503	Down	Irf8	interferon regulatory factor 8 [Source:MGI Symbol%3BAcc:MGI:96395]
ENSMUSG00000003549	3111	6.37	3.62	7.79	9.92	9.1	9.16	0.603361	-0.728906	0.241099	-3.02326	0.00250065	0.021064	Down	Ercc1	excision repair cross-complementing rodent repair deficiency%2C complementation group 1 [Source:MGI Symbol%3BAcc:MGI:95412]
ENSMUSG00000030750	1329	25.93	20.42	28.97	38.17	37.59	31.89	0.674228	-0.568691	0.188198	-3.02176	0.00251307	0.0211414	Down	Nsmce1	NSE1 homolog%2C SMC5-SMC6 complex component [Source:MGI Symbol%3BAcc:MGI:1914961]
ENSMUSG00000068859	5044	0.08	0.01	0.06	0.14	0.22	0.32	0.224953	-2.1523	0.712655	-3.02012	0.00252674	0.0212287	Down	Sp9	trans-acting transcription factor 9 [Source:MGI Symbol%3BAcc:MGI:3574660]
ENSMUSG00000051444	2436	2.76	2.47	2.33	3.89	5.61	3.64	0.561016	-0.833886	0.276122	-3.01999	0.00252779	0.0212287	Down	Bbs12	Bardet-Biedl syndrome 12 (human) [Source:MGI Symbol%3BAcc:MGI:2686651]
ENSMUSG00000028675	2213	52.17	53.94	53.8	76.22	71.58	69.76	0.71505	-0.483883	0.160289	-3.01882	0.00253763	0.0213022	Down	Pnrc2	proline-rich nuclear receptor coactivator 2 [Source:MGI Symbol%3BAcc:MGI:106512]
ENSMUSG00000015671	3673	29.6	28.94	35.55	43.38	43.51	40.16	0.717619	-0.47871	0.158624	-3.0179	0.00254535	0.0213578	Down	Psma2	proteasome subunit alpha 2 [Source:MGI Symbol%3BAcc:MGI:104885]
ENSMUSG00000097080	2027	2.38	1.41	1.85	4.35	3.19	3.03	0.51067	-0.969536	0.321319	-3.01736	0.00254988	0.0213866	Down	1700086O06Rik	RIKEN cDNA 1700086O06 gene [Source:MGI Symbol%3BAcc:MGI:1920766]
ENSMUSG00000029911	8360	4.66	5.12	6.61	7.15	8.48	7.76	0.680842	-0.554608	0.183836	-3.01687	0.00255399	0.0214028	Down	Ssbp1	single-stranded DNA binding protein 1 [Source:MGI Symbol%3BAcc:MGI:1920040]
ENSMUSG00000024645	3722	5.18	5.61	6.79	9.06	8.08	8.52	0.663714	-0.591367	0.196032	-3.01669	0.00255549	0.0214062	Down	Timm21	translocase of inner mitochondrial membrane 21 [Source:MGI Symbol%3BAcc:MGI:1920595]
ENSMUSG00000038025	5494	8.39	3.91	5.44	10.47	8.8	8.97	0.603858	-0.727719	0.241251	-3.01643	0.00255767	0.0214153	Down	Phf2	PHD finger protein 2 [Source:MGI Symbol%3BAcc:MGI:1338034]
ENSMUSG00000027805	3541	21.56	16.95	20.79	29.86	25.83	26.03	0.701018	-0.512477	0.169964	-3.01522	0.00256797	0.0214923	Down	Pfn2	profilin 2 [Source:MGI Symbol%3BAcc:MGI:97550]
ENSMUSG00000004096	1571	31.86	27.16	40.47	44.8	51.53	43.76	0.685913	-0.543902	0.180403	-3.01492	0.00257043	0.0215038	Down	Cwc15	CWC15 spliceosome-associated protein [Source:MGI Symbol%3BAcc:MGI:1913320]
ENSMUSG00000041798	3033	0.41	0.06	0.71	1.59	1.1	0.79	0.314873	-1.66716	0.55312	-3.0141	0.0025774	0.0215436	Down	Gck	glucokinase [Source:MGI Symbol%3BAcc:MGI:1270854]
ENSMUSG00000042682	1891	19.26	16.17	26.38	31.18	33.93	25.98	0.653066	-0.6147	0.203994	-3.01332	0.00258404	0.0215715	Down	Selenok	selenoprotein K [Source:MGI Symbol%3BAcc:MGI:1931466]
ENSMUSG00000001056	1146	70.05	34.38	105.01	108.09	125.13	113.98	0.57456	-0.79947	0.265443	-3.01184	0.00259672	0.0216575	Down	Nhp2	NHP2 ribonucleoprotein [Source:MGI Symbol%3BAcc:MGI:1098547]
ENSMUSG00000029034	3067	14.28	12.69	15.71	18.28	20.42	19.63	0.710055	-0.493998	0.164025	-3.01173	0.00259765	0.0216575	Down	Ints11	integrator complex subunit 11 [Source:MGI Symbol%3BAcc:MGI:1919207]
ENSMUSG00000073838	2125	46.91	32	45.52	64.19	55.99	54.43	0.685992	-0.543735	0.180659	-3.00973	0.00261481	0.0217912	Down	Tufm	Tu translation elongation factor%2C mitochondrial [Source:MGI Symbol%3BAcc:MGI:1923686]
ENSMUSG00000060938	1444	255.01	290.57	309.55	473.31	393.87	357.54	0.677591	-0.561512	0.186606	-3.00908	0.00262044	0.0218263	Down	Rpl26	ribosomal protein L26 [Source:MGI Symbol%3BAcc:MGI:106022]
ENSMUSG00000071866	3508	226.57	155.08	236.08	341.3	299.11	257.95	0.660815	-0.597682	0.198633	-3.00898	0.00262125	0.0218263	Down	Ppia	peptidylprolyl isomerase A [Source:MGI Symbol%3BAcc:MGI:97749]
ENSMUSG00000063018	1583	1.65	1.25	2.41	2.72	3.93	3.92	0.488346	-1.03402	0.34374	-3.00816	0.00262837	0.0218742	Down	2010204K13Rik	RIKEN cDNA 2010204K13 gene [Source:MGI Symbol%3BAcc:MGI:1922859]
ENSMUSG00000044018	2114	16.58	14.74	23.96	24.98	29.16	26.17	0.66443	-0.589811	0.196086	-3.00793	0.00263035	0.0218742	Down	Mrpl50	mitochondrial ribosomal protein L50 [Source:MGI Symbol%3BAcc:MGI:107329]
ENSMUSG00000051989	972	9.31	2.64	8.77	17.44	13.23	10.85	0.470785	-1.08686	0.361597	-3.00572	0.00264953	0.0220243	Down	Smim11	small integral membrane protein 11 [Source:MGI Symbol%3BAcc:MGI:1916186]
ENSMUSG00000032324	4274	37.66	19.52	35.51	50.27	45.79	42.15	0.642324	-0.638626	0.212563	-3.00441	0.00266099	0.0220914	Down	Tspan3	tetraspanin 3 [Source:MGI Symbol%3BAcc:MGI:1928098]
ENSMUSG00000040952	4685	89.64	53.71	125.39	144.19	142.96	128.02	0.618206	-0.69384	0.230975	-3.00396	0.00266488	0.0221098	Down	Rps19	ribosomal protein S19 [Source:MGI Symbol%3BAcc:MGI:1333780]
ENSMUSG00000032501	6248	3.87	1.82	2.44	5.84	3.71	4.24	0.564372	-0.825282	0.274737	-3.0039	0.00266547	0.0221098	Down	Trib1	tribbles pseudokinase 1 [Source:MGI Symbol%3BAcc:MGI:2443397]
ENSMUSG00000020623	3444	3.23	3.86	3.79	5.86	6.04	4.96	0.627836	-0.671539	0.223693	-3.00206	0.00268162	0.0221968	Down	Map2k6	mitogen-activated protein kinase kinase 6 [Source:MGI Symbol%3BAcc:MGI:1346870]
ENSMUSG00000087024	979	0.55	0.6	0.46	1.75	1.95	1.16	0.318929	-1.64869	0.549246	-3.00174	0.00268446	0.0222109	Down	B230119M05Rik	RIKEN cDNA B230119M05 gene [Source:MGI Symbol%3BAcc:MGI:1925233]
ENSMUSG00000062444	7694	8.18	6.79	6.34	13.18	10.55	8.46	0.640802	-0.642049	0.213948	-3.00097	0.00269125	0.0222555	Down	Ap3b2	adaptor-related protein complex 3%2C beta 2 subunit [Source:MGI Symbol%3BAcc:MGI:1100869]
ENSMUSG00000021213	1434	0.91	0.37	0.13	3.79	1.37	0.47	0.236675	-2.07902	0.692815	-3.00083	0.00269243	0.0222555	Down	Akr1c13	aldo-keto reductase family 1%2C member C13 [Source:MGI Symbol%3BAcc:MGI:1351662]
ENSMUSG00000049751	1353	37.12	23.51	64.63	60.94	74.93	68.82	0.584643	-0.774372	0.25806	-3.00074	0.00269326	0.0222555	Down	Rpl36al	ribosomal protein L36A-like [Source:MGI Symbol%3BAcc:MGI:1913733]
ENSMUSG00000091639	1355	15.72	14.56	10.61	18.72	22.47	22.66	0.628744	-0.669456	0.223137	-3.0002	0.00269807	0.0222858	Down	Gm3756	predicted gene 3756 [Source:MGI Symbol%3BAcc:MGI:3781931]
ENSMUSG00000018770	2181	82.24	49.65	90.92	110.52	104.56	105.77	0.666338	-0.585675	0.195222	-3.00005	0.00269934	0.0222869	Down	Atp5g3	ATP synthase%2C H+ transporting%2C mitochondrial F0 complex%2C subunit C3 (subunit 9) [Source:MGI Symbol%3BAcc:MGI:2442035]
ENSMUSG00000087590	430	16.33	6.24	21.76	21.91	34.05	31.04	0.487391	-1.03685	0.345645	-2.99975	0.00270205	0.0222999	Down	Epb41l4aos	erythrocyte membrane protein band 4.1 like 4a%2C opposite strand [Source:MGI Symbol%3BAcc:MGI:1916999]
ENSMUSG00000050503	4035	0.24	0.06	0.21	0.81	0.41	0.31	0.301902	-1.72785	0.576224	-2.99857	0.00271248	0.0223671	Down	Fbxl22	F-box and leucine-rich repeat protein 22 [Source:MGI Symbol%3BAcc:MGI:1921415]
ENSMUSG00000113621	4081	0.35	0.19	0.28	0.5	0.57	0.98	0.389618	-1.35987	0.453648	-2.99762	0.00272094	0.0223897	Down	2900060N12Rik	RIKEN cDNA 2900060N12 gene [Source:MGI Symbol%3BAcc:MGI:1920281]
ENSMUSG00000056758	6772	13.49	15.56	10.98	18.39	21.31	19.4	0.665375	-0.58776	0.196154	-2.99641	0.00273174	0.0224597	Down	Hmga2	high mobility group AT-hook 2 [Source:MGI Symbol%3BAcc:MGI:101761]
ENSMUSG00000038180	4831	1.1	0.69	1.03	1.45	1.85	1.66	0.549835	-0.86293	0.288026	-2.99601	0.00273533	0.0224798	Down	Spag4	sperm associated antigen 4 [Source:MGI Symbol%3BAcc:MGI:2444120]
ENSMUSG00000034164	2890	5.89	1.9	7.05	9.63	8.39	9.35	0.513598	-0.96129	0.320897	-2.99563	0.00273875	0.022489	Down	Emid1	EMI domain containing 1 [Source:MGI Symbol%3BAcc:MGI:2155091]
ENSMUSG00000101596	2477	0.1	0	0	0.42	0.2	0.22	0.108753	-3.20088	1.06994	-2.99164	0.00277486	0.0227283	Down	Gm28182	predicted gene 28182 [Source:MGI Symbol%3BAcc:MGI:5578888]
ENSMUSG00000033105	10787	10.85	9.37	7.89	14.51	15.03	11.5	0.666673	-0.584948	0.195598	-2.99056	0.00278465	0.0227799	Down	Lss	lanosterol synthase [Source:MGI Symbol%3BAcc:MGI:1336155]
ENSMUSG00000031672	4824	40.3	37.16	47.79	61.46	50.87	58.1	0.710801	-0.492481	0.164761	-2.98906	0.0027984	0.0228479	Down	Got2	glutamatic-oxaloacetic transaminase 2%2C mitochondrial [Source:MGI Symbol%3BAcc:MGI:95792]
ENSMUSG00000092680	79	9.04	0.74	7.25	18.41	27.26	14.36	0.269342	-1.89249	0.633149	-2.98901	0.00279883	0.0228479	Down	Snord55	small nucleolar RNA%2C C/D box 55 [Source:MGI Symbol%3BAcc:MGI:3819543]
ENSMUSG00000041560	3847	34.62	17.92	35.7	45.16	44.2	42.25	0.642047	-0.639249	0.213896	-2.9886	0.00280255	0.0228595	Down	Nop53	NOP53 ribosome biogenesis factor [Source:MGI Symbol%3BAcc:MGI:2154441]
ENSMUSG00000050555	5970	2.4	4.25	3.28	5.38	5.55	5.23	0.604071	-0.727211	0.243448	-2.98713	0.00281611	0.022951	Down	Hyls1	HYLS1%2C centriolar and ciliogenesis associated [Source:MGI Symbol%3BAcc:MGI:1924082]
ENSMUSG00000036760	12300	0	0.01	0	0.04	0.04	0.1	0.113813	-3.13527	1.04981	-2.98652	0.00282174	0.0229873	Down	Kcnk9	potassium channel%2C subfamily K%2C member 9 [Source:MGI Symbol%3BAcc:MGI:3521816]
ENSMUSG00000041907	7238	0.26	0.15	0.14	0.45	0.52	0.33	0.414412	-1.27086	0.425853	-2.98427	0.00284252	0.0231085	Down	Gpr45	G protein-coupled receptor 45 [Source:MGI Symbol%3BAcc:MGI:2135882]
ENSMUSG00000032575	3524	25.75	19.83	38.88	36.76	45.18	42.88	0.651052	-0.619156	0.207578	-2.98276	0.00285658	0.0231936	Down	Manf	mesencephalic astrocyte-derived neurotrophic factor [Source:MGI Symbol%3BAcc:MGI:1922090]
ENSMUSG00000010529	1215	0.93	0	0.63	1.87	1.87	1.59	0.275228	-1.8613	0.624044	-2.98264	0.00285773	0.0231936	Down	Gm266	predicted gene 266 [Source:MGI Symbol%3BAcc:MGI:2685112]
ENSMUSG00000035200	3723	9.56	5.16	3.18	27.38	16.46	12.73	0.305253	-1.71192	0.574225	-2.98128	0.0028705	0.0232876	Down	Chrnb4	cholinergic receptor%2C nicotinic%2C beta polypeptide 4 [Source:MGI Symbol%3BAcc:MGI:87892]
ENSMUSG00000022359	2625	3.7	1.91	3.9	5.17	5.16	5.54	0.574728	-0.799049	0.268075	-2.9807	0.00287592	0.0233219	Down	Wdyhv1	WDYHV motif containing 1 [Source:MGI Symbol%3BAcc:MGI:1924023]
ENSMUSG00000026797	4997	29.28	15.83	15.5	33.98	29.79	30.67	0.620714	-0.688	0.23092	-2.97938	0.0028883	0.0234126	Down	Stxbp1	syntaxin binding protein 1 [Source:MGI Symbol%3BAcc:MGI:107363]
ENSMUSG00000099568	613	0	0	0	0.57	0.3	0.65	0.034546	-4.85534	1.63005	-2.97864	0.00289529	NA	Down	Gm28513	predicted gene 28513 [Source:MGI Symbol%3BAcc:MGI:5579219]
ENSMUSG00000066037	22199	7.87	9.41	9.21	11.35	12.19	12.87	0.710632	-0.492825	0.165594	-2.97611	0.00291929	0.0236442	Down	Hnrnpr	heterogeneous nuclear ribonucleoprotein R [Source:MGI Symbol%3BAcc:MGI:1891692]
ENSMUSG00000074802	7032	4.01	5.31	4.02	6.9	6.46	6.72	0.651486	-0.618194	0.207767	-2.97542	0.00292589	0.0236819	Down	Gas2l3	growth arrest-specific 2 like 3 [Source:MGI Symbol%3BAcc:MGI:1918780]
ENSMUSG00000010461	9419	0.55	0.83	0.41	1.58	0.8	1.23	0.485009	-1.04392	0.350853	-2.97537	0.00292637	0.0236819	Down	Eya4	EYA transcriptional coactivator and phosphatase 4 [Source:MGI Symbol%3BAcc:MGI:1337104]
ENSMUSG00000066595	5177	3.67	2.59	2.8	5.64	4.15	4.29	0.620192	-0.689213	0.231719	-2.97435	0.00293606	0.023731	Down	Flvcr1	feline leukemia virus subgroup C cellular receptor 1 [Source:MGI Symbol%3BAcc:MGI:2444881]
ENSMUSG00000115584	773	6.08	3.32	3.29	10.76	6.37	8.38	0.478007	-1.0649	0.358312	-2.97199	0.00295881	0.0238754	Down	Gm5854	predicted gene 5854 [Source:MGI Symbol%3BAcc:MGI:3645469]
ENSMUSG00000003970	1359	607.04	323.73	855.71	962.86	1015.46	905.47	0.590692	-0.759523	0.255619	-2.97131	0.00296535	0.0239128	Down	Rpl8	ribosomal protein L8 [Source:MGI Symbol%3BAcc:MGI:1350927]
ENSMUSG00000025010	4355	9.36	6.25	7.88	13.64	10.23	10.77	0.652252	-0.616499	0.207488	-2.97125	0.00296589	0.0239128	Down	Ccnj	cyclin J [Source:MGI Symbol%3BAcc:MGI:2443297]
ENSMUSG00000084950	2100	1.56	1.33	1.06	3.06	2.08	2.64	0.492068	-1.02307	0.344366	-2.97088	0.00296944	0.0239316	Down	Gm5577	predicted gene 5577 [Source:MGI Symbol%3BAcc:MGI:3648213]
ENSMUSG00000045493	2520	0.78	0.3	0.23	1.11	1.51	0.87	0.363199	-1.46117	0.491885	-2.97055	0.00297265	0.0239424	Down	Bhlhe23	basic helix-loop-helix family%2C member e23 [Source:MGI Symbol%3BAcc:MGI:2153710]
ENSMUSG00000031109	4356	5.68	7.18	5.36	9.89	10.06	8.03	0.637681	-0.649094	0.218514	-2.97049	0.00297323	0.0239424	Down	Enox2	ecto-NOX disulfide-thiol exchanger 2 [Source:MGI Symbol%3BAcc:MGI:2384799]
ENSMUSG00000106262	2480	0.84	1.15	1.57	1.95	2.16	2.96	0.491783	-1.02391	0.345021	-2.96766	0.00300075	0.0241353	Down	Gm43375	predicted gene 43375 [Source:MGI Symbol%3BAcc:MGI:5663512]
ENSMUSG00000024841	2792	20.21	13.94	23.43	28.31	26.75	26.7	0.676955	-0.562869	0.189668	-2.96765	0.00300088	0.0241353	Down	Eif1ad	eukaryotic translation initiation factor 1A domain containing [Source:MGI Symbol%3BAcc:MGI:1917110]
ENSMUSG00000029762	1499	2.06	2.57	3.4	5.26	5.09	4.23	0.531222	-0.912614	0.307569	-2.96718	0.0030054	0.0241617	Down	Akr1b8	aldo-keto reductase family 1%2C member B8 [Source:MGI Symbol%3BAcc:MGI:107673]
ENSMUSG00000109035	353	0	0	0	0.33	0.17	2.65	0.0303684	-5.04129	1.69918	-2.9669	0.0030082	NA	Down	Gm45209	predicted gene 45209 [Source:MGI Symbol%3BAcc:MGI:5753785]
ENSMUSG00000027674	8846	0.52	0.25	0.22	0.8	0.58	0.67	0.46288	-1.11129	0.374888	-2.96432	0.00303351	0.0243377	Down	Pex5l	peroxisomal biogenesis factor 5-like [Source:MGI Symbol%3BAcc:MGI:1916672]
ENSMUSG00000100620	885	0	0	0	0.26	0.49	0.3	0.0352452	-4.82643	1.6286	-2.96354	0.00304121	NA	Down	Gm28277	predicted gene 28277 [Source:MGI Symbol%3BAcc:MGI:5578983]
ENSMUSG00000093606	2482	0.58	0.28	0.33	0.96	0.74	1.32	0.38291	-1.38492	0.467334	-2.96345	0.0030421	0.0243771	Down	B130034C11Rik	RIKEN cDNA B130034C11 gene [Source:MGI Symbol%3BAcc:MGI:3041186]
ENSMUSG00000003438	2684	38	22.23	34.69	55.34	44.01	40.66	0.649881	-0.621752	0.20987	-2.96256	0.00305094	0.0244122	Down	Timm50	translocase of inner mitochondrial membrane 50 [Source:MGI Symbol%3BAcc:MGI:1913775]
ENSMUSG00000042564	9222	0.47	0.27	0.54	1.08	0.96	0.5	0.475574	-1.07226	0.361941	-2.96252	0.00305131	0.0244122	Down	Fam227a	family with sequence similarity 227%2C member A [Source:MGI Symbol%3BAcc:MGI:1922979]
ENSMUSG00000014592	14570	2.3	2.11	1.96	3.17	2.86	3.02	0.684703	-0.546451	0.184576	-2.96058	0.00307064	0.024535	Down	Camta1	calmodulin binding transcription activator 1 [Source:MGI Symbol%3BAcc:MGI:2140230]
ENSMUSG00000028367	1051	129.61	64.87	170.39	190.94	186.96	194.59	0.607924	-0.718036	0.24256	-2.96025	0.00307392	0.0245412	Down	Txn1	thioredoxin 1 [Source:MGI Symbol%3BAcc:MGI:98874]
ENSMUSG00000021608	4632	18.33	14.33	20.18	22.83	22.95	25.84	0.713668	-0.486675	0.164418	-2.95999	0.00307652	0.024542	Down	Lpcat1	lysophosphatidylcholine acyltransferase 1 [Source:MGI Symbol%3BAcc:MGI:2384812]
ENSMUSG00000108049	3539	0.59	0.48	0.92	1.33	1.43	1.19	0.482147	-1.05245	0.3557	-2.95883	0.00308814	0.0246082	Down	Gm44168	predicted gene%2C 44168 [Source:MGI Symbol%3BAcc:MGI:5690560]
ENSMUSG00000020708	1394	98.4	69.34	125.81	138.97	143.52	134.02	0.677181	-0.562386	0.190082	-2.95866	0.00308985	0.0246082	Down	Psmc5	protease (prosome%2C macropain) 26S subunit%2C ATPase 5 [Source:MGI Symbol%3BAcc:MGI:105047]
ENSMUSG00000027276	5827	0.96	0.7	0.68	1.41	1.17	1.56	0.54834	-0.866857	0.293061	-2.95794	0.00309701	0.0246552	Down	Jag1	jagged 1 [Source:MGI Symbol%3BAcc:MGI:1095416]
ENSMUSG00000021556	4424	37.11	41.44	35.73	59.65	53.27	48.51	0.690329	-0.534643	0.18076	-2.95776	0.00309886	0.0246598	Down	Golm1	golgi membrane protein 1 [Source:MGI Symbol%3BAcc:MGI:1917329]
ENSMUSG00000082674	507	2.93	2.99	1.76	7.57	4.13	6.71	0.405502	-1.30222	0.440444	-2.95661	0.00311045	0.024732	Down	Gm11914	predicted gene 11914 [Source:MGI Symbol%3BAcc:MGI:3649889]
ENSMUSG00000030432	1840	219.05	91.17	230.75	317.78	309.24	246.31	0.589641	-0.762092	0.257781	-2.95635	0.003113	0.0247423	Down	Rpl28	ribosomal protein L28 [Source:MGI Symbol%3BAcc:MGI:101839]
ENSMUSG00000098269	117	5.09	1.5	3.81	10.69	8.94	15.4	0.286235	-1.80473	0.611851	-2.94962	0.0031816	0.0251845	Down	Mir8094	microRNA 8094 [Source:MGI Symbol%3BAcc:MGI:5530895]
ENSMUSG00000048617	3393	0.23	0.12	0.19	0.53	0.58	0.39	0.341416	-1.5504	0.525646	-2.94951	0.0031828	0.0251845	Down	Rtbdn	retbindin [Source:MGI Symbol%3BAcc:MGI:2443686]
ENSMUSG00000110476	2362	0.05	0	0.11	0.39	0.1	0.54	0.142711	-2.80883	0.952715	-2.94824	0.00319588	0.0252676	Down	4930422C21Rik	RIKEN cDNA 4930422C21 gene [Source:MGI Symbol%3BAcc:MGI:1923031]
ENSMUSG00000021546	6466	142.26	129.53	157.04	199.53	194.58	187.17	0.714881	-0.484225	0.164329	-2.94668	0.00321208	0.0253547	Down	Hnrnpk	heterogeneous nuclear ribonucleoprotein K [Source:MGI Symbol%3BAcc:MGI:99894]
ENSMUSG00000103646	2765	0	0	0	0.04	0.04	0.29	0.0324659	-4.94493	1.67826	-2.94647	0.00321428	NA	Down	Gm37706	predicted gene%2C 37706 [Source:MGI Symbol%3BAcc:MGI:5610934]
ENSMUSG00000040658	1190	24.3	16.87	29.41	29.77	37.22	36.96	0.655551	-0.609221	0.20681	-2.94581	0.00322114	0.0254057	Down	Dnph1	2'-deoxynucleoside 5'-phosphate N-hydrolase 1 [Source:MGI Symbol%3BAcc:MGI:3039376]
ENSMUSG00000022677	5806	4.46	4.35	5.44	6.4	7.8	6.16	0.67905	-0.55841	0.189614	-2.94498	0.00322972	0.0254631	Down	Fopnl	Fgfr1op N-terminal like [Source:MGI Symbol%3BAcc:MGI:1913336]
ENSMUSG00000039270	8226	3.28	3.57	2.22	6.57	4.63	3.94	0.584363	-0.775063	0.263214	-2.94461	0.00323364	0.0254736	Down	Megf9	multiple EGF-like-domains 9 [Source:MGI Symbol%3BAcc:MGI:1918264]
ENSMUSG00000015341	6726	12.87	10.4	17.02	17.74	18.96	19.3	0.693955	-0.527085	0.179019	-2.94429	0.00323692	0.0254891	Down	Golga7	golgi autoantigen%2C golgin subfamily a%2C 7 [Source:MGI Symbol%3BAcc:MGI:1931029]
ENSMUSG00000103115	1290	0.88	0.72	2.57	2.25	3.1	5.07	0.384743	-1.37803	0.468308	-2.94258	0.00325494	0.0255898	Down	Gm37584	predicted gene%2C 37584 [Source:MGI Symbol%3BAcc:MGI:5610812]
ENSMUSG00000014769	4595	36.56	36.33	42.07	57.43	54.05	45.7	0.708557	-0.497043	0.169002	-2.94104	0.00327107	0.0256857	Down	Psmb1	proteasome (prosome%2C macropain) subunit%2C beta type 1 [Source:MGI Symbol%3BAcc:MGI:104884]
ENSMUSG00000034906	4307	21.83	23.22	26.09	31.77	32.12	31.55	0.724442	-0.465058	0.158151	-2.94059	0.00327589	0.0257123	Down	Ncaph	non-SMC condensin I complex%2C subunit H [Source:MGI Symbol%3BAcc:MGI:2444777]
ENSMUSG00000073616	1499	13.58	4.09	15.67	20.59	21.51	18.92	0.517747	-0.94968	0.322968	-2.94048	0.00327708	0.0257123	Down	Cops9	COP9 signalosome subunit 9 [Source:MGI Symbol%3BAcc:MGI:1914165]
ENSMUSG00000051234	1328	60.4	38.28	76.34	82.26	92.14	81.77	0.655552	-0.609219	0.207211	-2.94009	0.00328115	0.0257339	Down	Rnf7	ring finger protein 7 [Source:MGI Symbol%3BAcc:MGI:1337096]
ENSMUSG00000008200	6583	16.4	16.9	16.71	20.69	22.45	24.08	0.726213	-0.461535	0.157014	-2.93945	0.00328796	0.025777	Down	Fnbp4	formin binding protein 4 [Source:MGI Symbol%3BAcc:MGI:1860513]
ENSMUSG00000000171	1231	76.04	41.82	83.85	97.79	100.5	98.63	0.651255	-0.618705	0.210497	-2.93925	0.00329004	0.0257819	Down	Sdhd	succinate dehydrogenase complex%2C subunit D%2C integral membrane protein [Source:MGI Symbol%3BAcc:MGI:1914175]
ENSMUSG00000036751	708	108.09	34.38	108.58	160.58	145.37	126.61	0.550288	-0.861742	0.293195	-2.93914	0.00329122	0.0257819	Down	Cox6b1	cytochrome c oxidase%2C subunit 6B1 [Source:MGI Symbol%3BAcc:MGI:107460]
ENSMUSG00000034800	5165	1.34	1.3	1.75	2.93	2.26	2.03	0.582679	-0.779226	0.26532	-2.93693	0.00331481	0.0259103	Down	Zfp661	zinc finger protein 661 [Source:MGI Symbol%3BAcc:MGI:1919430]
ENSMUSG00000102297	1027	1.62	1.65	0.25	3.94	4.91	1.82	0.325938	-1.61733	0.550693	-2.9369	0.00331508	0.0259103	Down	5730585A16Rik	RIKEN cDNA 5730585A16 gene [Source:MGI Symbol%3BAcc:MGI:1924346]
ENSMUSG00000115955	3290	0	0	0	0.04	0.04	0.22	0.0335232	-4.8987	1.67316	-2.92781	0.00341355	NA	Down	9530056E24Rik	RIKEN cDNA 9530056E24 gene [Source:MGI Symbol%3BAcc:MGI:2441750]
ENSMUSG00000090733	1043	218.29	141.65	144.24	348.64	257.05	188.14	0.611749	-0.708987	0.242169	-2.92766	0.00341524	0.0265832	Down	Rps27	ribosomal protein S27 [Source:MGI Symbol%3BAcc:MGI:1888676]
ENSMUSG00000105742	2341	0.61	0.77	0.54	1.58	1.26	1.37	0.445681	-1.16592	0.398456	-2.92608	0.00343261	0.0266654	Down	Gm42748	predicted gene 42748 [Source:MGI Symbol%3BAcc:MGI:5662885]
ENSMUSG00000026594	12085	7.79	9.8	7.64	11.48	11.77	12.87	0.685335	-0.545118	0.186318	-2.92574	0.00343634	0.0266732	Down	Ralgps2	Ral GEF with PH domain and SH3 binding motif 2 [Source:MGI Symbol%3BAcc:MGI:1925505]
ENSMUSG00000045282	1917	2.27	1	1.39	3.79	3.14	2.4	0.476879	-1.06831	0.365374	-2.92387	0.00345714	0.0268134	Down	Tmem86b	transmembrane protein 86B [Source:MGI Symbol%3BAcc:MGI:1915505]
ENSMUSG00000098274	1030	86.66	94.7	129.5	142.57	153.86	137.64	0.693526	-0.527978	0.180605	-2.92338	0.00346254	0.0268447	Down	Rpl24	ribosomal protein L24 [Source:MGI Symbol%3BAcc:MGI:1915443]
ENSMUSG00000053398	2486	85.55	61.24	78.89	128.29	108.09	86.53	0.672855	-0.571633	0.195581	-2.92274	0.00346963	0.0268814	Down	Phgdh	3-phosphoglycerate dehydrogenase [Source:MGI Symbol%3BAcc:MGI:1355330]
ENSMUSG00000112816	793	0	0	0	0.26	0.39	0.51	0.0362596	-4.78549	1.6378	-2.9219	0.00347905	NA	Down	Gm48798	predicted gene%2C 48798 [Source:MGI Symbol%3BAcc:MGI:6098503]
ENSMUSG00000040688	5686	15.51	13.66	18.57	22.48	22.18	19.93	0.713981	-0.486043	0.16647	-2.9197	0.00350363	0.0271202	Down	Tbl3	transducin (beta)-like 3 [Source:MGI Symbol%3BAcc:MGI:2384863]
ENSMUSG00000086429	1695	5.09	4.34	6.72	7.77	8.78	8.62	0.620198	-0.689199	0.236143	-2.91856	0.00351648	0.0271835	Down	Gt(ROSA)26Sor	gene trap ROSA 26%2C Philippe Soriano [Source:MGI Symbol%3BAcc:MGI:104735]
ENSMUSG00000109511	2854	57.05	40.76	58.24	68.67	71.24	69.6	0.719139	-0.475657	0.162981	-2.91849	0.00351736	0.0271835	Down	Nup62	nucleoporin 62 [Source:MGI Symbol%3BAcc:MGI:1351500]
ENSMUSG00000048038	9827	0.03	0.02	0.01	0.09	0.11	0.07	0.203034	-2.30021	0.788279	-2.91801	0.00352268	0.0272018	Down	Ccdc187	coiled-coil domain containing 187 [Source:MGI Symbol%3BAcc:MGI:3045295]
ENSMUSG00000034930	4269	2.55	0.86	1.61	3.45	3.1	2.67	0.519572	-0.944604	0.323727	-2.91791	0.0035239	0.0272018	Down	Rtkn	rhotekin [Source:MGI Symbol%3BAcc:MGI:107371]
ENSMUSG00000079070	2515	0	0	0	0.02	0.24	0.13	0.0334765	-4.90071	1.68012	-2.91688	0.00353549	NA	Down	Gm3985	predicted gene 3985 [Source:MGI Symbol%3BAcc:MGI:3782158]
ENSMUSG00000081700	210	1.98	0	0	7.06	4.1	1.91	0.14264	-2.80955	0.963942	-2.91465	0.0035609	0.0274242	Down	Atp5k-ps2	ATP synthase%2C H+ transporting%2C mitochondrial F1F0 complex%2C subunit E%2C pseudogene 2 [Source:MGI Symbol%3BAcc:MGI:107356]
ENSMUSG00000106905	2278	0.13	0	0	0.51	0.08	0.47	0.117512	-3.08912	1.06014	-2.91388	0.00356967	0.0274524	Down	Gm42741	predicted gene 42741 [Source:MGI Symbol%3BAcc:MGI:5662878]
ENSMUSG00000045438	3747	8.02	3.88	7.08	11.44	10.28	8.21	0.605899	-0.722851	0.248095	-2.9136	0.00357286	0.0274524	Down	Cox19	cytochrome c oxidase assembly protein 19 [Source:MGI Symbol%3BAcc:MGI:1915283]
ENSMUSG00000030647	754	47.35	44.59	59.42	77.76	70.33	64.44	0.687245	-0.541105	0.185748	-2.91311	0.00357846	0.0274821	Down	Ndufc2	NADH:ubiquinone oxidoreductase subunit C2 [Source:MGI Symbol%3BAcc:MGI:1344370]
ENSMUSG00000025439	3856	25.82	27.96	30.14	37.11	39.04	36.44	0.725237	-0.463476	0.159135	-2.91248	0.00358574	0.0275273	Down	Clns1a	chloride channel%2C nucleotide-sensitive%2C 1A [Source:MGI Symbol%3BAcc:MGI:109638]
ENSMUSG00000026526	3392	21.58	23.37	27.97	33.28	34.99	31.27	0.711066	-0.491944	0.168944	-2.91188	0.00359259	0.027569	Down	Fh1	fumarate hydratase 1 [Source:MGI Symbol%3BAcc:MGI:95530]
ENSMUSG00000069170	24878	2.56	2.27	1.71	3.64	2.99	3.1	0.655191	-0.610012	0.209608	-2.91025	0.00361144	0.0276919	Down	Adgrv1	adhesion G protein-coupled receptor V1 [Source:MGI Symbol%3BAcc:MGI:1274784]
ENSMUSG00000041544	5450	0.39	0.3	0.13	0.89	0.65	0.47	0.395369	-1.33873	0.460038	-2.91003	0.00361389	0.0276999	Down	Disp3	dispatched RND transporter family member 3 [Source:MGI Symbol%3BAcc:MGI:2444403]
ENSMUSG00000117822	1387	3.17	2.36	1.84	5.96	5.01	3.42	0.493991	-1.01744	0.349738	-2.90915	0.00362408	0.0277454	Down	Eef1a1-ps1	eukaryotic translation elongation factor 1 alpha 1%2C pseudogene 1 [Source:MGI Symbol%3BAcc:MGI:2388571]
ENSMUSG00000006333	2522	280.72	129.47	316.95	425.62	376.17	348.08	0.602355	-0.731315	0.251539	-2.90736	0.0036449	0.027883	Down	Rps9	ribosomal protein S9 [Source:MGI Symbol%3BAcc:MGI:1924096]
ENSMUSG00000067367	2401	27.49	23.75	38.09	38.39	43.05	43.09	0.692788	-0.529514	0.182323	-2.90426	0.00368125	0.0281062	Down	Lyar	Ly1 antibody reactive clone [Source:MGI Symbol%3BAcc:MGI:107470]
ENSMUSG00000056648	2635	48.96	15.82	36.32	64.29	53.14	50.91	0.571683	-0.806713	0.277842	-2.9035	0.00369017	0.0281523	Down	Hoxb8	homeobox B8 [Source:MGI Symbol%3BAcc:MGI:96189]
ENSMUSG00000026520	2958	14.81	6.55	16.41	17.89	20.61	21.59	0.601438	-0.733511	0.252669	-2.90305	0.00369542	0.0281704	Down	Pycr2	pyrroline-5-carboxylate reductase family%2C member 2 [Source:MGI Symbol%3BAcc:MGI:1277956]
ENSMUSG00000007216	4244	1.98	1.65	2.23	3.11	3.07	2.89	0.623199	-0.682235	0.235055	-2.90245	0.00370259	0.0281811	Down	Zfp775	zinc finger protein 775 [Source:MGI Symbol%3BAcc:MGI:2683557]
ENSMUSG00000042216	7466	3.16	2.63	2.77	4.32	4.1	3.81	0.678847	-0.558842	0.192723	-2.89972	0.00373501	0.0283838	Down	Sgsm1	small G protein signaling modulator 1 [Source:MGI Symbol%3BAcc:MGI:107320]
ENSMUSG00000051599	2813	1.29	0.64	0.5	2.32	1.44	1.57	0.438504	-1.18934	0.410391	-2.89806	0.0037548	0.0285231	Down	Pcdhb2	protocadherin beta 2 [Source:MGI Symbol%3BAcc:MGI:2136735]
ENSMUSG00000108655	1450	0.82	0.6	0.92	1.48	1.57	2.44	0.416862	-1.26236	0.435884	-2.89609	0.00377841	0.0286802	Down	Gm44949	predicted gene 44949 [Source:MGI Symbol%3BAcc:MGI:5753525]
ENSMUSG00000067274	1659	912.18	722.1	1018.7	1506.68	1300.36	1081.22	0.656854	-0.606356	0.209411	-2.89553	0.00378524	0.0287097	Down	Rplp0	ribosomal protein%2C large%2C P0 [Source:MGI Symbol%3BAcc:MGI:1927636]
ENSMUSG00000055240	7749	3.26	4.19	3.75	5.81	5.61	4.97	0.66626	-0.585843	0.202432	-2.89403	0.00380336	0.0287758	Down	Zfp101	zinc finger protein 101 [Source:MGI Symbol%3BAcc:MGI:107547]
ENSMUSG00000078348	3841	18.67	8.91	23.73	28.25	27.08	25.51	0.604353	-0.726536	0.251064	-2.89382	0.00380581	0.0287758	Down	Sf3b5	splicing factor 3b%2C subunit 5 [Source:MGI Symbol%3BAcc:MGI:1913375]
ENSMUSG00000028741	2611	17.71	14.78	25.76	26.21	28.84	28.2	0.674205	-0.568741	0.196536	-2.89382	0.00380583	0.0287758	Down	Mrto4	mRNA turnover 4%2C ribosome maturation factor [Source:MGI Symbol%3BAcc:MGI:1917152]
ENSMUSG00000051671	747	13.94	9.77	15.42	20.25	19.11	20.91	0.625423	-0.677097	0.233989	-2.89371	0.00380718	0.0287758	Down	Coa6	cytochrome c oxidase assembly factor 6 [Source:MGI Symbol%3BAcc:MGI:1915142]
ENSMUSG00000006728	3249	192.08	86.29	190.97	288.23	238.37	211.33	0.605989	-0.722638	0.249789	-2.89299	0.00381597	0.0288311	Down	Cdk4	cyclin-dependent kinase 4 [Source:MGI Symbol%3BAcc:MGI:88357]
ENSMUSG00000114934	1899	0.56	0.22	0.03	1.01	0.94	0.84	0.28372	-1.81746	0.628289	-2.89272	0.00381926	0.0288449	Down	Gm48342	predicted gene%2C 48342 [Source:MGI Symbol%3BAcc:MGI:6097804]
ENSMUSG00000017677	3987	40.06	33.41	50.01	54.05	52.4	60.55	0.714307	-0.485383	0.167959	-2.88989	0.00385376	0.0290494	Down	Wsb1	WD repeat and SOCS box-containing 1 [Source:MGI Symbol%3BAcc:MGI:1926139]
ENSMUSG00000082044	279	29.86	19.04	15.51	58.27	30.43	33.49	0.506086	-0.982546	0.340043	-2.88947	0.00385891	0.0290683	Down	Snrpert	small nuclear ribonucleoprotein E%2C pseudogene [Source:MGI Symbol%3BAcc:MGI:3650419]
ENSMUSG00000036992	1116	26.82	12.92	30.05	41.67	35.78	33.13	0.601158	-0.734183	0.254091	-2.88944	0.00385924	0.0290683	Down	Nxt1	NTF2-related export protein 1 [Source:MGI Symbol%3BAcc:MGI:1929619]
ENSMUSG00000030532	3775	0.47	0.26	0.57	0.85	0.8	1.17	0.448473	-1.15691	0.400592	-2.888	0.00387706	0.02918	Down	Hddc3	HD domain containing 3 [Source:MGI Symbol%3BAcc:MGI:1915945]
ENSMUSG00000074088	3987	19.33	13.62	23.62	26.41	27.2	25.61	0.686611	-0.542435	0.187925	-2.88645	0.00389618	0.0293014	Down	Snrnp40	small nuclear ribonucleoprotein 40 (U5) [Source:MGI Symbol%3BAcc:MGI:1913835]
ENSMUSG00000042032	5001	10.82	11.08	12.62	16.73	16.85	13.95	0.704071	-0.506206	0.175408	-2.88588	0.00390318	0.0293409	Down	Mat2b	methionine adenosyltransferase II%2C beta [Source:MGI Symbol%3BAcc:MGI:1913667]
ENSMUSG00000068735	3690	48.9	10.61	19.94	113.21	76.12	85.59	0.274955	-1.86273	0.645708	-2.88479	0.00391675	0.0294077	Down	Trp53i11	transformation related protein 53 inducible protein 11 [Source:MGI Symbol%3BAcc:MGI:2670995]
ENSMUSG00000091931	1417	4.49	3.75	6.33	8.13	7.55	7.96	0.592662	-0.754719	0.261631	-2.88467	0.0039183	0.0294077	Down	Gon7	GON7 subunit of KEOPS complex [Source:MGI Symbol%3BAcc:MGI:4845848]
ENSMUSG00000056316	913	0.46	0.38	0.14	0.89	1.62	1.24	0.261037	-1.93767	0.671734	-2.88458	0.00391932	0.0294077	Down	Gm9996	predicted gene 9996 [Source:MGI Symbol%3BAcc:MGI:3642549]
ENSMUSG00000021453	1173	36.98	2.24	31.79	171.62	142.23	135.65	0.147941	-2.75691	0.955905	-2.88408	0.00392555	0.0294432	Down	Gadd45g	growth arrest and DNA-damage-inducible 45 gamma [Source:MGI Symbol%3BAcc:MGI:1346325]
ENSMUSG00000098172	858	0	0.14	0.15	0.61	0.57	1.01	0.127063	-2.97638	1.03232	-2.88321	0.00393649	0.0295139	Down	Gm26973	predicted gene%2C 26973 [Source:MGI Symbol%3BAcc:MGI:5504088]
ENSMUSG00000020021	8241	3.78	3.64	2.26	6.27	4.91	4.41	0.605885	-0.722883	0.2508	-2.88231	0.00394766	0.0295724	Down	Fgd6	FYVE%2C RhoGEF and PH domain containing 6 [Source:MGI Symbol%3BAcc:MGI:1261419]
ENSMUSG00000099061	984	0.06	0	0	0.41	0.38	0.47	0.0508376	-4.29796	1.49144	-2.88175	0.0039547	0.029605	Down	Gm28050	predicted gene%2C 28050 [Source:MGI Symbol%3BAcc:MGI:5547786]
ENSMUSG00000021694	7657	1.26	1.77	2.28	2.77	2.68	2.89	0.617129	-0.696356	0.241719	-2.88085	0.0039661	0.0296564	Down	Ercc8	excision repaiross-complementing rodent repair deficiency%2C complementation group 8 [Source:MGI Symbol%3BAcc:MGI:1919241]
ENSMUSG00000030603	2163	72.93	57.02	85.03	109.95	104.55	84.12	0.692847	-0.529392	0.183912	-2.87851	0.00399554	0.0298309	Down	Psmc4	proteasome (prosome%2C macropain) 26S subunit%2C ATPase%2C 4 [Source:MGI Symbol%3BAcc:MGI:1346093]
ENSMUSG00000030126	20125	4.9	3.89	6.62	7.21	8.2	6.41	0.679753	-0.556918	0.19376	-2.87427	0.00404961	0.0301886	Down	Tmcc1	transmembrane and coiled coil domains 1 [Source:MGI Symbol%3BAcc:MGI:2442368]
ENSMUSG00000052572	17870	0.01	0.01	0	0.03	0.03	0.04	0.128816	-2.95661	1.0288	-2.87383	0.00405523	0.030219	Down	Dlg2	discs large MAGUK scaffold protein 2 [Source:MGI Symbol%3BAcc:MGI:1344351]
ENSMUSG00000117869	4666	2.92	1.83	4.3	3.81	4.96	6.28	0.578733	-0.789029	0.274592	-2.87346	0.00406	0.030243	Down	Snhg4	small nucleolar RNA host gene 4 [Source:MGI Symbol%3BAcc:MGI:4937091]
ENSMUSG00000028114	7419	5.17	5.2	6.24	6.66	7.86	8.4	0.706121	-0.502012	0.174714	-2.87333	0.00406168	0.030244	Down	Mettl14	methyltransferase like 14 [Source:MGI Symbol%3BAcc:MGI:2442926]
ENSMUSG00000007721	1696	27.72	11.08	40.41	39.36	47.7	48.6	0.555502	-0.848136	0.295403	-2.87112	0.00409025	0.030422	Down	Ccdc124	coiled-coil domain containing 124 [Source:MGI Symbol%3BAcc:MGI:1916403]
ENSMUSG00000095105	6668	0.03	0.04	0.12	0.24	0.1	0.34	0.270057	-1.88867	0.658172	-2.86956	0.0041104	0.0305371	Down	Edaradd	EDAR (ectodysplasin-A receptor)-associated death domain [Source:MGI Symbol%3BAcc:MGI:1931001]
ENSMUSG00000021431	10129	5.94	4.79	7.44	7.42	8.47	9.28	0.698328	-0.518024	0.180565	-2.86891	0.00411885	0.0305439	Down	Snrnp48	small nuclear ribonucleoprotein 48 (U11/U12) [Source:MGI Symbol%3BAcc:MGI:1915047]
ENSMUSG00000000486	2763	2.41	1.18	2.74	3.02	4.16	4.01	0.544919	-0.875888	0.305313	-2.86881	0.00412014	0.0305439	Down	Septin1	septin 1 [Source:MGI Symbol%3BAcc:MGI:1858916]
ENSMUSG00000103024	2177	0	0	0	0.16	0.08	0.15	0.0370009	-4.7563	1.65811	-2.8685	0.0041242	NA	Down	Gm37685	predicted gene%2C 37685 [Source:MGI Symbol%3BAcc:MGI:5610913]
ENSMUSG00000069272	704	0.42	0.33	1.18	2.23	3.67	0.85	0.270006	-1.88894	0.6586	-2.86811	0.00412935	0.0305643	Down	H2ac8	H2A clustered histone 8 [Source:MGI Symbol%3BAcc:MGI:2448290]
ENSMUSG00000022571	1339	21.73	11.2	29.18	31.8	33.26	33.25	0.603264	-0.72914	0.254236	-2.86797	0.00413119	0.0305643	Down	Pycrl	pyrroline-5-carboxylate reductase-like [Source:MGI Symbol%3BAcc:MGI:1913444]
ENSMUSG00000031821	4097	9.67	7	14.52	13.93	15.6	17.01	0.644135	-0.634566	0.221279	-2.86772	0.00413436	0.0305643	Down	Gins2	GINS complex subunit 2 (Psf2 homolog) [Source:MGI Symbol%3BAcc:MGI:1921019]
ENSMUSG00000030032	6562	1.26	0.74	1.44	1.77	1.88	1.96	0.589502	-0.762431	0.26596	-2.86671	0.00414764	0.0306393	Down	Wdr54	WD repeat domain 54 [Source:MGI Symbol%3BAcc:MGI:1922909]
ENSMUSG00000061613	2598	41.16	33.1	44.7	56.33	53.52	49.43	0.720947	-0.472035	0.164679	-2.8664	0.00415169	0.0306577	Down	U2af1	U2 small nuclear ribonucleoprotein auxiliary factor (U2AF) 1 [Source:MGI Symbol%3BAcc:MGI:98884]
ENSMUSG00000032291	802	276.69	50.07	119.18	699.34	585.59	382.17	0.253453	-1.98021	0.690932	-2.866	0.00415691	0.0306628	Down	Crabp1	cellular retinoic acid binding protein I [Source:MGI Symbol%3BAcc:MGI:88490]
ENSMUSG00000038900	3598	152.76	102.81	211.34	242.47	250.66	200.52	0.64435	-0.634082	0.221339	-2.86476	0.00417328	0.0307591	Down	Rpl12	ribosomal protein L12 [Source:MGI Symbol%3BAcc:MGI:98002]
ENSMUSG00000029563	16346	0.24	0.22	0.11	0.42	0.47	0.29	0.479451	-1.06055	0.370256	-2.86436	0.00417859	0.0307866	Down	Foxp2	forkhead box P2 [Source:MGI Symbol%3BAcc:MGI:2148705]
ENSMUSG00000003131	8266	22.71	26.52	21.38	36.79	31.79	31.23	0.691187	-0.532851	0.186066	-2.86378	0.00418621	0.0308303	Down	Pafah1b2	platelet-activating factor acetylhydrolase%2C isoform 1b%2C subunit 2 [Source:MGI Symbol%3BAcc:MGI:108415]
ENSMUSG00000058838	467	61.67	40.87	67.45	99.64	72.06	80.61	0.645294	-0.631972	0.220686	-2.86367	0.00418767	0.0308303	Down	Rps27a-ps2	ribosomal protein S27A%2C pseudogene 2 [Source:MGI Symbol%3BAcc:MGI:3643614]
ENSMUSG00000039294	4213	6.65	3.73	6.3	8.95	8.94	7.16	0.638383	-0.647506	0.226137	-2.86334	0.00419204	0.0308509	Down	Cybc1	cytochrome b 245 chaperone 1 [Source:MGI Symbol%3BAcc:MGI:2384959]
ENSMUSG00000021501	1755	12.75	11.44	15.41	19.31	18.58	17.76	0.687311	-0.540964	0.18906	-2.86134	0.0042186	0.0310114	Down	Caml	calcium modulating ligand [Source:MGI Symbol%3BAcc:MGI:104728]
ENSMUSG00000028753	7805	0.01	0	0	0.07	0.06	0.03	0.0507214	-4.30126	1.50448	-2.85897	0.00425016	0.0312131	Down	Vwa5b1	von Willebrand factor A domain containing 5B1 [Source:MGI Symbol%3BAcc:MGI:1922968]
ENSMUSG00000004360	5767	0.8	0.66	0.15	1.78	1.15	0.98	0.403694	-1.30867	0.457751	-2.85891	0.00425102	0.0312131	Down	9330159F19Rik	RIKEN cDNA 9330159F19 gene [Source:MGI Symbol%3BAcc:MGI:3036239]
ENSMUSG00000057841	963	442.82	457.76	726.97	748.77	797.39	774.48	0.677266	-0.562206	0.196662	-2.85875	0.0042532	0.0312131	Down	Rpl32	ribosomal protein L32 [Source:MGI Symbol%3BAcc:MGI:98038]
ENSMUSG00000037833	4236	0.2	0.12	0.06	0.47	0.52	0.2	0.308478	-1.69676	0.593545	-2.85868	0.00425401	0.0312131	Down	Sh2d4b	SH2 domain containing 4B [Source:MGI Symbol%3BAcc:MGI:1925182]
ENSMUSG00000032281	3604	0.03	0.03	0	0.09	0.22	0.22	0.126089	-2.98749	1.04592	-2.85632	0.00428588	0.0313998	Down	Acsbg1	acyl-CoA synthetase bubblegum family member 1 [Source:MGI Symbol%3BAcc:MGI:2385656]
ENSMUSG00000026270	4346	8.28	4.47	7.1	12.21	9.65	8.45	0.626866	-0.67377	0.235909	-2.85605	0.00428943	0.0314141	Down	Capn10	calpain 10 [Source:MGI Symbol%3BAcc:MGI:1344392]
ENSMUSG00000031157	1636	21.86	9.81	22.13	30.51	28.65	25.25	0.607989	-0.717883	0.251492	-2.85449	0.00431057	0.0315489	Down	Pqbp1	polyglutamine binding protein 1 [Source:MGI Symbol%3BAcc:MGI:1859638]
ENSMUSG00000036398	1975	14.7	9.93	15.21	22.63	19.41	16.42	0.653538	-0.613656	0.215114	-2.85271	0.00433482	0.0316563	Down	Ppp1r11	protein phosphatase 1%2C regulatory inhibitor subunit 11 [Source:MGI Symbol%3BAcc:MGI:1923747]
ENSMUSG00000042111	2543	10.02	5.3	11.36	13.96	13.67	13.18	0.62535	-0.677265	0.237434	-2.85243	0.0043386	0.0316563	Down	Ccdc115	coiled-coil domain containing 115 [Source:MGI Symbol%3BAcc:MGI:1916918]
ENSMUSG00000021134	3988	70.63	44.13	98.03	91.01	107.18	118.53	0.644887	-0.632882	0.222052	-2.85015	0.00436985	0.031848	Down	Srsf5	serine and arginine-rich splicing factor 5 [Source:MGI Symbol%3BAcc:MGI:98287]
ENSMUSG00000022974	5508	14.7	17.72	16.05	22.33	21.86	22.48	0.710367	-0.493363	0.173122	-2.84981	0.00437456	0.0318527	Down	Paxbp1	PAX3 and PAX7 binding protein 1 [Source:MGI Symbol%3BAcc:MGI:1914617]
ENSMUSG00000030409	4330	3.41	1.01	2.63	4.55	4.7	3.5	0.526011	-0.926835	0.32534	-2.84882	0.00438812	0.0319117	Down	Dmpk	dystrophia myotonica-protein kinase [Source:MGI Symbol%3BAcc:MGI:94906]
ENSMUSG00000032330	944	80	44.4	89.12	115.81	106.88	93.05	0.646478	-0.629326	0.220909	-2.84881	0.00438835	0.0319117	Down	Cox7a2	cytochrome c oxidase subunit 7A2 [Source:MGI Symbol%3BAcc:MGI:1316715]
ENSMUSG00000003531	2985	12.08	5.12	12.86	16.69	17.35	14.09	0.595199	-0.748555	0.262867	-2.84766	0.00440419	0.0319912	Down	Dgcr6	DiGeorge syndrome critical region gene 6 [Source:MGI Symbol%3BAcc:MGI:1202877]
ENSMUSG00000056671	1175	2.53	2.43	4.71	4.48	7.23	6.53	0.514732	-0.958108	0.336849	-2.84433	0.00445051	0.0322678	Down	Prelid2	PRELI domain containing 2 [Source:MGI Symbol%3BAcc:MGI:1924869]
ENSMUSG00000005625	2808	47.77	41.14	62.32	67.37	73.92	63.99	0.711018	-0.492042	0.17301	-2.84401	0.00445495	0.032283	Down	Psmd4	proteasome (prosome%2C macropain) 26S subunit%2C non-ATPase%2C 4 [Source:MGI Symbol%3BAcc:MGI:1201670]
ENSMUSG00000048100	3155	6.21	5.12	8.21	10.11	9.67	8.63	0.661058	-0.597152	0.210062	-2.84275	0.00447268	0.0323926	Down	Taf13	TATA-box binding protein associated factor 13 [Source:MGI Symbol%3BAcc:MGI:1913500]
ENSMUSG00000007892	499	1728.25	898.16	2002.47	2760.77	2365.23	2036.36	0.616106	-0.69875	0.245851	-2.84217	0.00448079	0.0324154	Down	Rplp1	ribosomal protein%2C large%2C P1 [Source:MGI Symbol%3BAcc:MGI:1927099]
ENSMUSG00000027978	2602	1.6	0.38	0.95	3.04	1.39	2.23	0.415931	-1.26558	0.445369	-2.84165	0.00448804	0.0324558	Down	Prss12	protease%2C serine 12 neurotrypsin (motopsin) [Source:MGI Symbol%3BAcc:MGI:1100881]
ENSMUSG00000074280	409	0.29	0.29	0.16	0.78	3.01	1.31	0.144807	-2.7878	0.981321	-2.84086	0.00449921	0.0325246	Down	Gm6166	predicted gene 6166 [Source:MGI Symbol%3BAcc:MGI:3645893]
ENSMUSG00000020801	1730	6.36	4.18	8.98	10.66	10.74	9.61	0.602288	-0.731475	0.257571	-2.8399	0.00451272	0.0325981	Down	Med31	mediator complex subunit 31 [Source:MGI Symbol%3BAcc:MGI:1914529]
ENSMUSG00000015745	2172	21.34	7.15	14.47	29.36	23.08	20.01	0.564407	-0.825191	0.29059	-2.83971	0.0045154	0.0326055	Down	Plekho1	pleckstrin homology domain containing%2C family O member 1 [Source:MGI Symbol%3BAcc:MGI:1914470]
ENSMUSG00000040236	4957	7.95	4.31	8.94	11.36	10.42	9.95	0.638423	-0.647414	0.228231	-2.83666	0.00455876	0.0328363	Down	Trappc5	trafficking protein particle complex 5 [Source:MGI Symbol%3BAcc:MGI:1913932]
ENSMUSG00000059991	2536	1.24	0.6	1.18	2.06	1.6	2.21	0.492497	-1.02181	0.360256	-2.83635	0.00456327	0.0328363	Down	Nptx2	neuronal pentraxin 2 [Source:MGI Symbol%3BAcc:MGI:1858209]
ENSMUSG00000001467	4415	37.75	38.02	26.29	64.52	54.98	38.46	0.630069	-0.666418	0.234961	-2.83629	0.00456414	0.0328363	Down	Cyp51	cytochrome P450%2C family 51 [Source:MGI Symbol%3BAcc:MGI:106040]
ENSMUSG00000022194	3035	25.82	10.19	39.17	40.19	40.76	47.11	0.55731	-0.843448	0.297442	-2.83568	0.00457287	0.0328596	Down	Pabpn1	poly(A) binding protein%2C nuclear 1 [Source:MGI Symbol%3BAcc:MGI:1859158]
ENSMUSG00000116627	1230	0.82	0.38	0.93	1.7	2	1.52	0.390722	-1.35578	0.478119	-2.83566	0.0045731	0.0328596	Down	Gm30124	predicted gene%2C 30124 [Source:MGI Symbol%3BAcc:MGI:5589283]
ENSMUSG00000025878	5085	19.03	17.64	18.8	32.61	21.61	24.65	0.680233	-0.555898	0.196043	-2.8356	0.004574	0.0328596	Down	Uimc1	ubiquitin interaction motif containing 1 [Source:MGI Symbol%3BAcc:MGI:103185]
ENSMUSG00000083496	749	2.78	2.1	2.38	6.6	4.68	3.74	0.461074	-1.11693	0.393896	-2.83559	0.00457409	0.0328596	Down	Gm11263	predicted gene 11263 [Source:MGI Symbol%3BAcc:MGI:3651899]
ENSMUSG00000028455	3022	32.71	26.08	44.31	45.37	49.31	47.73	0.697526	-0.51968	0.183333	-2.83463	0.00458793	0.0329107	Down	Stoml2	stomatin (Epb7.2)-like 2 [Source:MGI Symbol%3BAcc:MGI:1913842]
ENSMUSG00000001383	2592	26.06	21.24	37.59	36.11	42.37	41.54	0.681882	-0.552406	0.195018	-2.8326	0.00461716	0.0330961	Down	Zmat2	zinc finger%2C matrin type 2 [Source:MGI Symbol%3BAcc:MGI:1913742]
ENSMUSG00000048106	6148	3.14	2.64	2.85	3.94	3.83	4.55	0.680844	-0.554604	0.195811	-2.83234	0.00462086	0.0331106	Down	4632415L05Rik	RIKEN cDNA 4632415L05 gene [Source:MGI Symbol%3BAcc:MGI:1918058]
ENSMUSG00000045411	5233	16.86	8.7	19.35	22.51	21.91	22.38	0.642946	-0.637231	0.225118	-2.83065	0.00464533	0.0332615	Down	2410002F23Rik	RIKEN cDNA 2410002F23 gene [Source:MGI Symbol%3BAcc:MGI:1914226]
ENSMUSG00000095478	561	19.73	7.28	17.92	32.19	24.78	22.37	0.537142	-0.896624	0.316813	-2.83013	0.00465284	0.0333031	Down	Gm9824	predicted pseudogene 9824 [Source:MGI Symbol%3BAcc:MGI:3641964]
ENSMUSG00000019689	689	12.01	5.34	11.18	22.29	14.46	14.05	0.532082	-0.910279	0.321702	-2.82958	0.00466096	0.0333362	Down	Fmc1	formation of mitochondrial complex V assembly factor 1 [Source:MGI Symbol%3BAcc:MGI:1913367]
ENSMUSG00000106296	2882	0.08	0.1	0.11	0.45	0.38	0.23	0.261879	-1.93303	0.683165	-2.82952	0.00466179	0.0333362	Down	4632404M16Rik	RIKEN cDNA 4632404M16 gene [Source:MGI Symbol%3BAcc:MGI:1921598]
ENSMUSG00000024095	11677	11.93	11.73	12.51	16.29	14.7	16.69	0.737506	-0.439273	0.155256	-2.82935	0.00466427	0.0333362	Down	Hnrnpll	heterogeneous nuclear ribonucleoprotein L-like [Source:MGI Symbol%3BAcc:MGI:1919942]
ENSMUSG00000029536	1797	15.99	15.72	18.7	23.47	22.87	22.69	0.707982	-0.498216	0.176097	-2.82922	0.00466613	0.0333373	Down	Gatc	glutamyl-tRNA(Gln) amidotransferase%2C subunit C [Source:MGI Symbol%3BAcc:MGI:1923776]
ENSMUSG00000109324	3425	91.01	70.51	124.43	127.14	139.8	130.84	0.691911	-0.531342	0.187815	-2.82907	0.00466832	0.0333408	Down	Prmt1	protein arginine N-methyltransferase 1 [Source:MGI Symbol%3BAcc:MGI:107846]
ENSMUSG00000062588	603	2.47	2.81	1.79	4.68	6.02	4.76	0.450056	-1.15182	0.407216	-2.82853	0.00467628	0.0333855	Down	Gm6104	predicted gene 6104 [Source:MGI Symbol%3BAcc:MGI:3648587]
ENSMUSG00000041141	4090	0.7	0.31	0.26	1.34	1.01	0.62	0.411559	-1.28083	0.453267	-2.82577	0.00471669	0.033576	Down	Pnmal1	PNMA-like 1 [Source:MGI Symbol%3BAcc:MGI:1918941]
ENSMUSG00000008035	2128	9.31	4.47	6.58	9.55	11.62	10.85	0.613958	-0.703788	0.249097	-2.82536	0.00472271	0.0336066	Down	Mid1ip1	Mid1 interacting protein 1 (gastrulation specific G12-like (zebrafish)) [Source:MGI Symbol%3BAcc:MGI:1915291]
ENSMUSG00000027577	5022	7.67	2.92	2.78	9.03	7.33	7.38	0.541925	-0.883834	0.313013	-2.82363	0.00474834	0.0337379	Down	Chrna4	cholinergic receptor%2C nicotinic%2C alpha polypeptide 4 [Source:MGI Symbol%3BAcc:MGI:87888]
ENSMUSG00000002043	1589	6.93	1.58	5.69	9.22	9.41	8.74	0.492348	-1.02225	0.36206	-2.82343	0.00475132	0.0337379	Down	Trappc6a	trafficking protein particle complex 6A [Source:MGI Symbol%3BAcc:MGI:1914341]
ENSMUSG00000044134	2412	9.5	2.42	7.89	13.69	11.81	10.46	0.521716	-0.938663	0.332545	-2.82267	0.00476257	0.033792	Down	Pheta1	PH domain containing endocytic trafficking adaptor 1 [Source:MGI Symbol%3BAcc:MGI:2442708]
ENSMUSG00000024902	3229	15.11	7.21	16.73	21.07	19.81	18.91	0.62338	-0.681815	0.241569	-2.82245	0.0047659	0.0338033	Down	Mrpl11	mitochondrial ribosomal protein L11 [Source:MGI Symbol%3BAcc:MGI:2137215]
ENSMUSG00000039055	2762	15.64	13.99	18.52	20.86	25.61	19.99	0.701862	-0.510742	0.180965	-2.82233	0.00476761	0.0338033	Down	Eme1	essential meiotic structure-specific endonuclease 1 [Source:MGI Symbol%3BAcc:MGI:3576783]
ENSMUSG00000010097	4427	33.12	28.48	38.14	46.44	44.43	41.16	0.7298	-0.454426	0.161106	-2.82067	0.00479229	0.0339168	Down	Nxf1	nuclear RNA export factor 1 [Source:MGI Symbol%3BAcc:MGI:1858330]
ENSMUSG00000004105	6286	2.46	1.32	1.82	3.77	2.77	2.52	0.592077	-0.756144	0.268126	-2.82011	0.00480071	0.0339642	Down	Angptl2	angiopoietin-like 2 [Source:MGI Symbol%3BAcc:MGI:1347002]
ENSMUSG00000024590	2962	127.07	68.15	116.04	154.82	137.79	151.68	0.672678	-0.572013	0.202967	-2.81825	0.00482858	0.0341366	Down	Lmnb1	lamin B1 [Source:MGI Symbol%3BAcc:MGI:96795]
ENSMUSG00000117113	3732	1.32	1.36	1.38	2.38	1.81	2.68	0.575123	-0.798058	0.283272	-2.81728	0.00484319	0.0342152	Down	Gm49883	predicted gene%2C 49883 [Source:MGI Symbol%3BAcc:MGI:6270565]
ENSMUSG00000028568	4546	11.45	14.07	13.96	19.04	17.57	18.06	0.703744	-0.506878	0.179961	-2.8166	0.00485349	0.0342756	Down	Btf3l4	basic transcription factor 3-like 4 [Source:MGI Symbol%3BAcc:MGI:1915312]
ENSMUSG00000095836	452	1.18	1.29	2.25	3.6	3.27	5.61	0.367996	-1.44224	0.512114	-2.81625	0.00485885	0.0342918	Down	Gm21960	predicted gene%2C 21960 [Source:MGI Symbol%3BAcc:MGI:5439429]
ENSMUSG00000060639	727	7.12	1.45	10.15	15.04	13.79	11.94	0.431124	-1.21382	0.431031	-2.81609	0.00486115	0.0342926	Down	H4c9	H4 clustered histone 9 [Source:MGI Symbol%3BAcc:MGI:2448432]
ENSMUSG00000043456	12295	1.06	0.32	0.44	1.5	1.04	1	0.491284	-1.02537	0.364297	-2.81465	0.00488301	0.0344096	Down	Zfp536	zinc finger protein 536 [Source:MGI Symbol%3BAcc:MGI:1926102]
ENSMUSG00000036218	4733	0.62	0.21	0.36	1.41	0.96	0.45	0.397063	-1.33256	0.4736	-2.81368	0.00489777	0.0344887	Down	Pdzrn4	PDZ domain containing RING finger 4 [Source:MGI Symbol%3BAcc:MGI:3056996]
ENSMUSG00000036309	2211	76.33	114.37	94.26	139.27	145.05	128.54	0.676745	-0.563315	0.200248	-2.81309	0.00490679	0.0345129	Down	Skp1a	S-phase kinase-associated protein 1A [Source:MGI Symbol%3BAcc:MGI:103575]
ENSMUSG00000039910	2457	18.04	8.7	12.43	23.58	18.38	18.28	0.623509	-0.681519	0.242275	-2.81299	0.00490825	0.0345129	Down	Cited2	Cbp/p300-interacting transactivator%2C with Glu/Asp-rich carboxy-terminal domain%2C 2 [Source:MGI Symbol%3BAcc:MGI:1306784]
ENSMUSG00000051113	2154	0.8	0.14	0.65	1.3	1.29	1.36	0.38229	-1.38726	0.493192	-2.81282	0.00491084	0.0345187	Down	Fam71e1	family with sequence similarity 71%2C member E1 [Source:MGI Symbol%3BAcc:MGI:1922788]
ENSMUSG00000090236	1906	0.19	0.15	0.17	0.41	0.39	1.09	0.267594	-1.90188	0.676213	-2.81255	0.00491504	0.0345234	Down	Car15	carbonic anhydrase 15 [Source:MGI Symbol%3BAcc:MGI:1931324]
ENSMUSG00000090523	2331	0.49	0.63	0.68	1.51	1.35	1	0.447018	-1.1616	0.413333	-2.81032	0.00494929	0.0347104	Down	Gypc	glycophorin C [Source:MGI Symbol%3BAcc:MGI:1098566]
ENSMUSG00000001707	3257	9.5	11.33	15.81	15.37	18.02	19.98	0.667067	-0.584097	0.207846	-2.81024	0.00495053	0.0347104	Down	Eef1e1	eukaryotic translation elongation factor 1 epsilon 1 [Source:MGI Symbol%3BAcc:MGI:1913393]
ENSMUSG00000055188	971	0.49	0.18	0.98	1.47	1.39	2.06	0.319764	-1.64492	0.585711	-2.80842	0.00497859	0.0348697	Down	Rbm3os	RNA binding motif protein 3%2C opposite strand [Source:MGI Symbol%3BAcc:MGI:1917476]
ENSMUSG00000112254	2946	0.02	0.04	0	0.09	0.21	0.29	0.104997	-3.25158	1.15794	-2.80808	0.00498379	0.0348936	Down	Gm47690	predicted gene%2C 47690 [Source:MGI Symbol%3BAcc:MGI:6096796]
ENSMUSG00000041119	3538	0.39	0.74	0.76	1.24	1.18	1.38	0.484177	-1.04639	0.373085	-2.80471	0.00503621	0.035167	Down	Pde9a	phosphodiesterase 9A [Source:MGI Symbol%3BAcc:MGI:1277179]
ENSMUSG00000026675	5104	7.16	7.19	5.07	12.46	10.26	7.61	0.623693	-0.681092	0.242884	-2.80418	0.00504442	0.0352048	Down	Hsd17b7	hydroxysteroid (17-beta) dehydrogenase 7 [Source:MGI Symbol%3BAcc:MGI:1330808]
ENSMUSG00000111088	818	0.36	0	0.86	1.14	1.96	1.55	0.24815	-2.01071	0.7172	-2.80356	0.00505419	0.0352316	Down	9430081H08Rik	RIKEN cDNA 9430081H08 gene [Source:MGI Symbol%3BAcc:MGI:1924680]
ENSMUSG00000038722	1609	34.43	23.11	34.29	49.51	47.45	34.97	0.668682	-0.580608	0.207114	-2.80333	0.00505777	0.0352352	Down	Bud31	BUD31 homolog [Source:MGI Symbol%3BAcc:MGI:2141291]
ENSMUSG00000048087	2093	12.77	13.44	17.45	17.23	20.69	24.84	0.677684	-0.561316	0.200283	-2.80262	0.00506901	0.0352633	Down	Gm4737	predicted gene 4737 [Source:MGI Symbol%3BAcc:MGI:3643647]
ENSMUSG00000053062	6045	1.4	2.01	1.69	4.04	2.68	2.05	0.562873	-0.829118	0.295858	-2.80242	0.00507205	0.0352719	Down	Jam2	junction adhesion molecule 2 [Source:MGI Symbol%3BAcc:MGI:1933820]
ENSMUSG00000020051	2201	0.08	0	0.03	0.34	0.42	0.09	0.121608	-3.03969	1.0857	-2.79975	0.00511421	0.0354895	Down	Pah	phenylalanine hydroxylase [Source:MGI Symbol%3BAcc:MGI:97473]
ENSMUSG00000063902	1378	69.57	61.25	78.18	90.61	101.88	84.81	0.729935	-0.454161	0.162279	-2.79864	0.00513177	0.0355585	Down	Gm7964	predicted gene 7964 [Source:MGI Symbol%3BAcc:MGI:3646150]
ENSMUSG00000017639	7451	10.73	7.96	9.53	12.11	11.82	14.06	0.720442	-0.473046	0.169038	-2.79846	0.00513476	0.0355585	Down	Rab11fip4	RAB11 family interacting protein 4 (class II) [Source:MGI Symbol%3BAcc:MGI:2442920]
ENSMUSG00000020160	10532	8.92	5.45	7.06	10.82	9.93	9.27	0.688219	-0.539061	0.192651	-2.79813	0.00513997	0.0355799	Down	Meis1	Meis homeobox 1 [Source:MGI Symbol%3BAcc:MGI:104717]
ENSMUSG00000033949	4933	1.51	1.12	0.8	2.74	1.75	1.73	0.532732	-0.908518	0.324732	-2.79775	0.00514601	0.0356035	Down	Trim36	tripartite motif-containing 36 [Source:MGI Symbol%3BAcc:MGI:106264]
ENSMUSG00000084844	4201	2.21	1.88	2.89	3.84	3.08	3.81	0.625793	-0.676243	0.241716	-2.79768	0.00514717	0.0356035	Down	Hoxb3os	homeobox B3 and homeobox B2%2C opposite strand [Source:MGI Symbol%3BAcc:MGI:103211]
ENSMUSG00000104519	2697	0.02	0	0	0.18	0.02	0.27	0.0488277	-4.35616	1.55772	-2.7965	0.00516602	0.0356889	Down	Gm37161	predicted gene%2C 37161 [Source:MGI Symbol%3BAcc:MGI:5610389]
ENSMUSG00000026280	8278	8.08	6.48	9.69	11.34	10.87	10.54	0.713704	-0.486602	0.174075	-2.79536	0.0051842	0.0357975	Down	Atg4b	autophagy related 4B%2C cysteine peptidase [Source:MGI Symbol%3BAcc:MGI:1913865]
ENSMUSG00000028398	741	35.58	13.71	32.63	47.77	43.17	41.43	0.589726	-0.761883	0.272593	-2.79495	0.00519073	0.0358299	Down	Dmac1	distal membrane arm assembly complex 1 [Source:MGI Symbol%3BAcc:MGI:1914178]
ENSMUSG00000049670	2353	10.7	3.85	9.36	13.21	12.5	13.45	0.582629	-0.77935	0.278857	-2.7948	0.00519315	0.035834	Down	Morn4	MORN repeat containing 4 [Source:MGI Symbol%3BAcc:MGI:2449568]
ENSMUSG00000039128	3463	23.54	21.44	28.69	28.81	35.12	34.46	0.726599	-0.460769	0.164908	-2.7941	0.00520451	0.0358997	Down	Cdc123	cell division cycle 123 [Source:MGI Symbol%3BAcc:MGI:2138811]
ENSMUSG00000027075	5716	3.19	2.63	3.35	4.09	4.29	4.51	0.689732	-0.535893	0.191813	-2.79383	0.00520882	0.0359168	Down	Slc43a1	solute carrier family 43%2C member 1 [Source:MGI Symbol%3BAcc:MGI:1931352]
ENSMUSG00000021905	3592	8.83	7.33	9.55	12.32	11.54	11.24	0.707205	-0.4998	0.179045	-2.79147	0.00524688	0.0360905	Down	Dph3	diphthamine biosynthesis 3 [Source:MGI Symbol%3BAcc:MGI:1922658]
ENSMUSG00000003208	4956	2.67	1.64	2.93	3.95	3.98	3.19	0.622611	-0.683598	0.244888	-2.79147	0.00524692	0.0360905	Down	Yju2	YJU2 splicing factor [Source:MGI Symbol%3BAcc:MGI:1920136]
ENSMUSG00000021598	4491	7.65	3.77	8.66	10.91	10.12	9.69	0.623617	-0.681268	0.244102	-2.79091	0.00525596	0.0361273	Down	Med10	mediator complex subunit 10 [Source:MGI Symbol%3BAcc:MGI:106331]
ENSMUSG00000027997	5584	3.69	3.02	4.23	5.08	5.22	5	0.690407	-0.53448	0.191525	-2.79065	0.00526015	0.0361435	Down	Casp6	caspase 6 [Source:MGI Symbol%3BAcc:MGI:1312921]
ENSMUSG00000102189	3031	0.12	0.19	0.25	0.64	0.41	0.51	0.345163	-1.53465	0.550558	-2.78745	0.00531252	0.0364564	Down	Gm37194	predicted gene%2C 37194 [Source:MGI Symbol%3BAcc:MGI:5610422]
ENSMUSG00000030649	5161	3.14	1.82	4.4	4.72	5.08	4.89	0.609374	-0.7146	0.256444	-2.78658	0.00532676	0.0365114	Down	Anapc15	anaphase promoting complex C subunit 15 [Source:MGI Symbol%3BAcc:MGI:1922680]
ENSMUSG00000060992	3662	33.25	26.24	34.23	47.27	43.76	36.18	0.710556	-0.492979	0.176959	-2.78584	0.00533886	0.0365611	Down	Copz1	coatomer protein complex%2C subunit zeta 1 [Source:MGI Symbol%3BAcc:MGI:1929063]
ENSMUSG00000106241	2023	0.26	0.2	0.31	0.82	0.64	0.69	0.346942	-1.52723	0.548452	-2.78463	0.00535893	0.0366678	Down	Gm43143	predicted gene 43143 [Source:MGI Symbol%3BAcc:MGI:5663280]
ENSMUSG00000059939	3695	17.67	11.3	19.5	20.93	22.61	24.06	0.690496	-0.534294	0.191948	-2.78354	0.00537698	0.0367656	Down	9430015G10Rik	RIKEN cDNA 9430015G10 gene [Source:MGI Symbol%3BAcc:MGI:2444364]
ENSMUSG00000049038	1752	4.21	4.53	6.79	8.5	7.58	8.19	0.616951	-0.696772	0.250333	-2.78338	0.0053796	0.0367706	Down	Mterf2	mitochondrial transcription termination factor 2 [Source:MGI Symbol%3BAcc:MGI:1921488]
ENSMUSG00000026121	4593	13.8	5.35	11.17	17.1	15.24	15	0.611478	-0.709628	0.254973	-2.78315	0.00538343	0.036784	Down	Sema4c	sema domain%2C immunoglobulin domain (Ig)%2C transmembrane domain (TM) and short cytoplasmic domain%2C (semaphorin) 4C [Source:MGI Symbol%3BAcc:MGI:109252]
ENSMUSG00000078713	868	30.51	11.5	34.02	40.27	41.32	43.45	0.579292	-0.787636	0.283119	-2.782	0.00540248	0.0368755	Down	Tomm5	translocase of outer mitochondrial membrane 5 [Source:MGI Symbol%3BAcc:MGI:1915762]
ENSMUSG00000022604	9163	5.26	5.96	5.27	8.42	6.9	7.77	0.696725	-0.521339	0.187464	-2.781	0.0054191	0.0369761	Down	Cep97	centrosomal protein 97 [Source:MGI Symbol%3BAcc:MGI:1921451]
ENSMUSG00000007039	1593	64.22	21.47	69.07	84.22	93.5	77.39	0.576444	-0.794747	0.285909	-2.77972	0.00544051	0.0370963	Down	Ddah2	dimethylarginine dimethylaminohydrolase 2 [Source:MGI Symbol%3BAcc:MGI:1859016]
ENSMUSG00000091735	1977	0.96	0.18	0.9	2.68	1.34	1.18	0.364883	-1.4545	0.523277	-2.77959	0.00544279	0.0370989	Down	Gpr62	G protein-coupled receptor 62 [Source:MGI Symbol%3BAcc:MGI:3525078]
ENSMUSG00000000339	1880	27.89	24.96	30.67	38.89	38.52	34.3	0.723473	-0.466989	0.168113	-2.77783	0.00547239	0.0372618	Down	Rtca	RNA 3'-terminal phosphate cyclase [Source:MGI Symbol%3BAcc:MGI:1913618]
ENSMUSG00000027454	1516	16.96	16.94	22.33	24.36	27.55	25.93	0.700525	-0.513491	0.184941	-2.77652	0.00549445	0.0373502	Down	Gins1	GINS complex subunit 1 (Psf1 homolog) [Source:MGI Symbol%3BAcc:MGI:1916520]
ENSMUSG00000024640	4254	63.52	96.05	63.29	143.26	116.44	89.73	0.625438	-0.677062	0.243855	-2.77649	0.00549493	0.0373502	Down	Psat1	phosphoserine aminotransferase 1 [Source:MGI Symbol%3BAcc:MGI:2183441]
ENSMUSG00000089824	6689	7.99	10.08	8.96	13.61	12.12	12.14	0.696372	-0.52207	0.18819	-2.77416	0.00553444	0.0375536	Down	Rbm12	RNA binding motif protein 12 [Source:MGI Symbol%3BAcc:MGI:1922960]
ENSMUSG00000006850	3363	5.77	5.21	6.51	6.96	9.6	8.42	0.681417	-0.55339	0.199565	-2.77298	0.00555457	0.0376641	Down	Tmco6	transmembrane and coiled-coil domains 6 [Source:MGI Symbol%3BAcc:MGI:1919233]
ENSMUSG00000034245	3849	4.5	1.85	4.86	6.24	6.03	6	0.584921	-0.773686	0.279261	-2.77048	0.00559738	0.0379102	Down	Hdac11	histone deacetylase 11 [Source:MGI Symbol%3BAcc:MGI:2385252]
ENSMUSG00000082585	648	11.94	10.72	29.76	20.06	37.12	39.55	0.52178	-0.938486	0.338771	-2.77027	0.00560103	0.0379102	Down	Gm15387	predicted gene 15387 [Source:MGI Symbol%3BAcc:MGI:3705374]
ENSMUSG00000026872	20203	3.56	4.16	2.43	6.74	4.62	4.64	0.620842	-0.687702	0.248252	-2.77018	0.00560249	0.0379102	Down	Zeb2	zinc finger E-box binding homeobox 2 [Source:MGI Symbol%3BAcc:MGI:1344407]
ENSMUSG00000030611	2172	9.84	4.27	9.7	14.05	11.1	12.75	0.598866	-0.739695	0.267138	-2.76897	0.00562346	0.0380245	Down	Mrps11	mitochondrial ribosomal protein S11 [Source:MGI Symbol%3BAcc:MGI:1915244]
ENSMUSG00000047632	1772	8.26	2.27	5.49	10.93	8.16	9.98	0.524705	-0.930422	0.33603	-2.76886	0.0056252	0.0380245	Down	Fgfbp3	fibroblast growth factor binding protein 3 [Source:MGI Symbol%3BAcc:MGI:1919764]
ENSMUSG00000025290	6256	83.25	69.97	90.55	127.75	111.21	94.66	0.704989	-0.504328	0.182183	-2.76825	0.00563583	0.0380832	Down	Rps24	ribosomal protein S24 [Source:MGI Symbol%3BAcc:MGI:98147]
ENSMUSG00000065126	70	25.5	5.84	14.55	39.89	32.52	39.09	0.392681	-1.34857	0.487385	-2.76695	0.00565839	0.0381698	Down	Snord104	small nucleolar RNA%2C C/D box 104 [Source:MGI Symbol%3BAcc:MGI:3819515]
ENSMUSG00000022890	3130	22.66	13.33	29.52	33.31	31.8	30.96	0.65196	-0.617144	0.223101	-2.76621	0.00567116	0.0382296	Down	Atp5j	ATP synthase%2C H+ transporting%2C mitochondrial F0 complex%2C subunit F [Source:MGI Symbol%3BAcc:MGI:107777]
ENSMUSG00000108592	992	0.18	0.29	0.58	1.08	1.3	1.08	0.291777	-1.77706	0.643042	-2.76352	0.00571809	0.0384797	Down	Gm38973	predicted gene%2C 38973 [Source:MGI Symbol%3BAcc:MGI:5621858]
ENSMUSG00000073424	2282	0.21	0.08	0.33	0.68	0.51	0.64	0.319465	-1.64627	0.596016	-2.76212	0.00574268	0.0386269	Down	Cyp4f15	cytochrome P450%2C family 4%2C subfamily f%2C polypeptide 15 [Source:MGI Symbol%3BAcc:MGI:2146921]
ENSMUSG00000035545	6395	23.51	13.57	31.1	31.32	33.38	35.13	0.653928	-0.612795	0.221862	-2.76205	0.00574392	0.0386269	Down	Leng8	leukocyte receptor cluster (LRC) member 8 [Source:MGI Symbol%3BAcc:MGI:2142195]
ENSMUSG00000016253	2883	33.17	27.72	43.66	44.48	49.16	47.35	0.715847	-0.482278	0.174704	-2.76054	0.00577067	0.0387801	Down	Nelfcd	negative elongation factor complex member C/D%2C Th1l [Source:MGI Symbol%3BAcc:MGI:1926424]
ENSMUSG00000029066	1664	20.35	8.56	17.17	31.51	22	20.54	0.591874	-0.756637	0.274192	-2.75952	0.00578866	0.0388877	Down	Mrpl20	mitochondrial ribosomal protein L20 [Source:MGI Symbol%3BAcc:MGI:2137221]
ENSMUSG00000078249	1626	24.63	8.62	26.77	30.16	31.89	37.07	0.577193	-0.792875	0.287465	-2.75816	0.00581271	0.0389958	Down	Hmga1b	high mobility group AT-hook 1B [Source:MGI Symbol%3BAcc:MGI:96161]
ENSMUSG00000023723	1560	24.15	16.01	33.94	37.04	36.83	34.83	0.652602	-0.615725	0.223288	-2.75754	0.00582389	0.039044	Down	Mrps23	mitochondrial ribosomal protein S23 [Source:MGI Symbol%3BAcc:MGI:1928138]
ENSMUSG00000037204	1597	15.72	9.25	18.21	20.83	21.88	20.81	0.652066	-0.61691	0.22385	-2.75591	0.00585282	0.0391709	Down	Atg101	autophagy related 101 [Source:MGI Symbol%3BAcc:MGI:1915368]
ENSMUSG00000090840	508	0.12	0.11	0.38	1.55	0.61	1.58	0.153086	-2.70758	0.982553	-2.75566	0.00585733	0.0391877	Down	1700092M07Rik	RIKEN cDNA 1700092M07 gene [Source:MGI Symbol%3BAcc:MGI:1921557]
ENSMUSG00000079045	828	0.22	0.42	0.31	1.16	0.97	1.37	0.265335	-1.91411	0.69469	-2.75535	0.00586298	0.0391986	Down	Prox1os	prospero homeobox 1%2C opposite strand [Source:MGI Symbol%3BAcc:MGI:4937200]
ENSMUSG00000026662	5925	16.05	19.05	18.92	24.87	23.66	24.15	0.724452	-0.465037	0.16896	-2.75235	0.00591688	0.0394781	Down	Sephs1	selenophosphate synthetase 1 [Source:MGI Symbol%3BAcc:MGI:1923580]
ENSMUSG00000092483	672	0.27	0.26	0	2.68	0.55	0.3	0.140648	-2.82984	1.02849	-2.75144	0.0059334	0.03955	Down	Gm20421	predicted gene 20421 [Source:MGI Symbol%3BAcc:MGI:5141886]
ENSMUSG00000084915	2017	0.3	0.12	0.41	0.55	1.1	0.73	0.334085	-1.58171	0.575349	-2.74914	0.00597524	0.0397753	Down	C230037L18Rik	RIKEN cDNA C230037L18 gene [Source:MGI Symbol%3BAcc:MGI:3697701]
ENSMUSG00000019158	883	16.71	7.47	19.1	24.01	24.66	21.47	0.588217	-0.76558	0.278482	-2.74912	0.00597564	0.0397753	Down	Tmem160	transmembrane protein 160 [Source:MGI Symbol%3BAcc:MGI:1916344]
ENSMUSG00000098720	642	0	0	0	0.36	0.29	0.62	0.0400745	-4.64117	1.68912	-2.74768	0.00600178	NA	Down	Gm27239	predicted gene 27239 [Source:MGI Symbol%3BAcc:MGI:5521082]
ENSMUSG00000031059	908	48.04	39.41	73.73	89.3	78.05	67.85	0.656119	-0.607971	0.221324	-2.74697	0.00601483	0.0399874	Down	Ndufb11	NADH:ubiquinone oxidoreductase subunit B11 [Source:MGI Symbol%3BAcc:MGI:1349919]
ENSMUSG00000019897	4314	7.93	6.02	9.31	10.66	10.65	10.63	0.702027	-0.510401	0.185822	-2.74672	0.00601941	0.0399874	Down	Ccdc59	coiled-coil domain containing 59 [Source:MGI Symbol%3BAcc:MGI:1289302]
ENSMUSG00000008333	2857	18.54	20.37	24.61	30.37	30.45	26	0.709103	-0.495933	0.180687	-2.74471	0.00605643	0.0401901	Down	Snrpb2	U2 small nuclear ribonucleoprotein B [Source:MGI Symbol%3BAcc:MGI:104805]
ENSMUSG00000061615	473	0.5	0	0	1.35	2.08	0.56	0.121659	-3.03908	1.10775	-2.74348	0.00607916	0.0403272	Down	H2ac4	H2A clustered histone 4 [Source:MGI Symbol%3BAcc:MGI:2448306]
ENSMUSG00000071359	3271	16.25	19.54	16.73	26.28	22.89	24.04	0.700348	-0.513857	0.187309	-2.74336	0.0060814	0.0403284	Down	Tbpl1	TATA box binding protein-like 1 [Source:MGI Symbol%3BAcc:MGI:1339946]
ENSMUSG00000028759	8433	21.97	16.39	19.87	27.58	25.28	24.16	0.730861	-0.452331	0.164899	-2.74308	0.00608655	0.0403457	Down	Hp1bp3	heterochromatin protein 1%2C binding protein 3 [Source:MGI Symbol%3BAcc:MGI:109369]
ENSMUSG00000020949	7849	16.79	20.48	27.01	26.77	31.68	30.91	0.698914	-0.516813	0.188595	-2.74034	0.00613765	0.0405777	Down	Fkbp3	FK506 binding protein 3 [Source:MGI Symbol%3BAcc:MGI:1353460]
ENSMUSG00000020032	5625	11.58	6.66	8.15	14.08	11.2	12.82	0.667923	-0.582247	0.212578	-2.73898	0.00616292	0.0407036	Down	Nuak1	NUAK family%2C SNF1-like kinase%2C 1 [Source:MGI Symbol%3BAcc:MGI:1925226]
ENSMUSG00000034681	5131	37	21.09	36.9	46.02	42.78	43.53	0.689027	-0.537367	0.196227	-2.7385	0.00617204	0.0407218	Down	Rnps1	RNA binding protein with serine rich domain 1 [Source:MGI Symbol%3BAcc:MGI:97960]
ENSMUSG00000071708	6010	11.03	15.89	13.38	18.2	20.16	18.96	0.68982	-0.535708	0.195623	-2.73847	0.00617265	0.0407218	Down	Sms	spermine synthase [Source:MGI Symbol%3BAcc:MGI:109490]
ENSMUSG00000112825	754	20.6	30.89	23.13	34.25	39.16	40.28	0.646365	-0.629578	0.229919	-2.73826	0.00617644	0.0407241	Down	Gm9118	predicted gene 9118 [Source:MGI Symbol%3BAcc:MGI:3648185]
ENSMUSG00000042489	7186	10.8	14.4	13.44	17.91	17.64	17.87	0.706981	-0.500258	0.182737	-2.73758	0.00618925	0.0407811	Down	Clspn	claspin [Source:MGI Symbol%3BAcc:MGI:2445153]
ENSMUSG00000090122	1543	1.93	0.76	0.74	4.92	2.19	1.38	0.380443	-1.39425	0.509341	-2.73736	0.00619347	0.0407893	Down	Kcne1l	potassium voltage-gated channel%2C Isk-related family%2C member 1-like%2C pseudogene [Source:MGI Symbol%3BAcc:MGI:1913490]
ENSMUSG00000097195	3634	6.63	2.75	11.05	10.16	12.92	12.29	0.548899	-0.865388	0.316147	-2.7373	0.00619466	0.0407893	Down	Snhg5	small nucleolar RNA host gene 5 [Source:MGI Symbol%3BAcc:MGI:1919905]
ENSMUSG00000106887	1904	0.09	0.09	0.2	0.44	0.26	0.84	0.24276	-2.0424	0.746386	-2.73638	0.00621185	0.040875	Down	A930005G22Rik	RIKEN cDNA A930005G22 gene [Source:MGI Symbol%3BAcc:MGI:3528178]
ENSMUSG00000019303	1818	9.39	9.02	15.12	13.61	17.87	18.54	0.649485	-0.622632	0.227699	-2.73446	0.0062483	0.0410596	Down	Psmc3ip	proteasome (prosome%2C macropain) 26S subunit%2C ATPase 3%2C interacting protein [Source:MGI Symbol%3BAcc:MGI:1098610]
ENSMUSG00000035298	2572	0.28	0.07	0.15	1.13	0.62	0.1	0.246548	-2.02006	0.738823	-2.73416	0.00625402	0.0410834	Down	Klhl35	kelch-like 35 [Source:MGI Symbol%3BAcc:MGI:1919434]
ENSMUSG00000039850	6138	5.32	2.14	4.98	7.26	6.43	5.92	0.604291	-0.726685	0.265812	-2.73383	0.00626028	0.0411108	Down	Endov	endonuclease V [Source:MGI Symbol%3BAcc:MGI:2444688]
ENSMUSG00000024217	6521	9.86	4.06	9.24	15.11	10.83	10.53	0.603852	-0.727733	0.266218	-2.7336	0.00626467	0.0411258	Down	Snrpc	U1 small nuclear ribonucleoprotein C [Source:MGI Symbol%3BAcc:MGI:109489]
ENSMUSG00000105264	2313	0	0.05	0	0.19	0.19	0.26	0.0814738	-3.61752	1.32425	-2.73176	0.00629969	0.0413024	Down	Gm42716	predicted gene 42716 [Source:MGI Symbol%3BAcc:MGI:5662853]
ENSMUSG00000042616	5254	1.35	1.4	1.91	2.83	2.13	2.34	0.613743	-0.704294	0.257844	-2.73147	0.00630516	0.0413224	Down	Oscp1	organic solute carrier partner 1 [Source:MGI Symbol%3BAcc:MGI:1916308]
ENSMUSG00000092607	2165	9.9	5.77	12.82	14.66	15.29	13.2	0.631207	-0.663815	0.24309	-2.73073	0.00631933	0.0413495	Down	Scnm1	sodium channel modifier 1 [Source:MGI Symbol%3BAcc:MGI:1341284]
ENSMUSG00000075020	2768	0.21	0.34	0.37	0.91	0.67	0.63	0.399348	-1.32428	0.484979	-2.7306	0.00632198	0.0413495	Down	Mir670hg	MIR670 host gene (non-protein coding) [Source:MGI Symbol%3BAcc:MGI:3041234]
ENSMUSG00000069301	485	0.61	0.84	1.57	1.92	4.95	2.48	0.317011	-1.65739	0.607009	-2.73042	0.00632528	0.0413573	Down	H2ac11	H2A clustered histone 11 [Source:MGI Symbol%3BAcc:MGI:2448293]
ENSMUSG00000064125	4891	7.2	3.45	5.24	9.31	6.79	8.15	0.628418	-0.670203	0.245582	-2.72904	0.00635194	0.0414762	Down	Prr36	proline rich 36 [Source:MGI Symbol%3BAcc:MGI:3605626]
ENSMUSG00000044533	1830	624.65	451.19	1089.97	1016.33	1262.09	1105.8	0.612726	-0.706686	0.259025	-2.72825	0.0063671	0.0415474	Down	Rps2	ribosomal protein S2 [Source:MGI Symbol%3BAcc:MGI:105110]
ENSMUSG00000016319	1646	142.34	163.09	199.92	230.07	229.22	219.5	0.722508	-0.468914	0.171903	-2.72778	0.00637614	0.0415709	Down	Slc25a5	solute carrier family 25 (mitochondrial carrier%2C adenine nucleotide translocator)%2C member 5 [Source:MGI Symbol%3BAcc:MGI:1353496]
ENSMUSG00000081051	531	110.84	141.92	243.28	219.25	254.65	275.78	0.639776	-0.64436	0.236272	-2.7272	0.00638741	0.0416106	Down	Gm15427	predicted pseudogene 15427 [Source:MGI Symbol%3BAcc:MGI:3642341]
ENSMUSG00000045193	2604	16.68	6.46	19.94	20.25	24.19	25.35	0.58889	-0.763929	0.280134	-2.72701	0.00639112	0.0416209	Down	Cirbp	cold inducible RNA binding protein [Source:MGI Symbol%3BAcc:MGI:893588]
ENSMUSG00000030978	11012	23.5	33.94	27.07	43.37	39.32	38.32	0.684259	-0.547385	0.200767	-2.72647	0.00640153	0.0416472	Down	Rrm1	ribonucleotide reductase M1 [Source:MGI Symbol%3BAcc:MGI:98180]
ENSMUSG00000007989	12804	15.45	18.48	8.73	30.39	21.14	18.92	0.594882	-0.749324	0.274873	-2.72607	0.00640926	0.0416593	Down	Fzd3	frizzled class receptor 3 [Source:MGI Symbol%3BAcc:MGI:108476]
ENSMUSG00000019837	2799	16.71	15.75	15.03	24.5	21.69	19.36	0.70299	-0.508424	0.186512	-2.72596	0.00641156	0.0416593	Down	Gtf3c6	general transcription factor IIIC%2C polypeptide 6%2C alpha [Source:MGI Symbol%3BAcc:MGI:1914621]
ENSMUSG00000040097	4266	20.69	13.56	19.3	29.47	23.23	22.12	0.687568	-0.540426	0.198261	-2.72583	0.00641402	0.0416593	Down	Flywch1	FLYWCH-type zinc finger 1 [Source:MGI Symbol%3BAcc:MGI:2442638]
ENSMUSG00000031400	3080	12.29	14.61	14.59	20.09	19.63	17.55	0.704868	-0.504576	0.185117	-2.72572	0.00641616	0.0416593	Down	G6pdx	glucose-6-phosphate dehydrogenase X-linked [Source:MGI Symbol%3BAcc:MGI:105979]
ENSMUSG00000084890	6039	0.03	0	0.05	0.11	0.15	0.12	0.201736	-2.30946	0.847866	-2.72385	0.00645252	0.0418411	Down	A830036E02Rik	RIKEN cDNA A830036E02 gene [Source:MGI Symbol%3BAcc:MGI:3686876]
ENSMUSG00000020000	3198	4.04	3.25	4.18	5.38	5.04	6.26	0.666005	-0.586395	0.215286	-2.7238	0.00645352	0.0418411	Down	Moxd1	monooxygenase%2C DBH-like 1 [Source:MGI Symbol%3BAcc:MGI:1921582]
ENSMUSG00000022346	2717	6.33	2.34	3.26	7.79	6.57	6.07	0.559389	-0.838076	0.307697	-2.72371	0.00645535	0.0418411	Down	Myc	myelocytomatosis oncogene [Source:MGI Symbol%3BAcc:MGI:97250]
ENSMUSG00000058927	946	4.59	3.02	7.94	8.61	8.45	10.51	0.539855	-0.889355	0.326701	-2.72223	0.00648425	0.0419547	Down	Gm10053	predicted gene 10053 [Source:MGI Symbol%3BAcc:MGI:3704493]
ENSMUSG00000045345	2316	0.05	0	0.19	0.21	0.48	0.46	0.201465	-2.3114	0.849098	-2.72218	0.00648523	0.0419547	Down	9530056K15Rik	RIKEN cDNA 9530056K15 gene [Source:MGI Symbol%3BAcc:MGI:2444456]
ENSMUSG00000033256	2305	9.06	2.71	7.23	11.71	10.44	10.25	0.557964	-0.841755	0.309375	-2.72083	0.00651188	0.0420854	Down	Shf	Src homology 2 domain containing F [Source:MGI Symbol%3BAcc:MGI:3613669]
ENSMUSG00000020052	2481	19.88	4.73	4.87	45.68	28.17	31.96	0.266334	-1.90869	0.70217	-2.71827	0.00656234	0.0423835	Down	Ascl1	achaete-scute family bHLH transcription factor 1 [Source:MGI Symbol%3BAcc:MGI:96919]
ENSMUSG00000022972	1589	7.53	3.86	8.69	8.57	11	13.06	0.59285	-0.754262	0.277663	-2.71646	0.00659839	0.0425602	Down	Cfap298	cilia and flagella associate protien 298 [Source:MGI Symbol%3BAcc:MGI:1915251]
ENSMUSG00000028633	3316	38.98	38.53	42.72	50.15	52.76	51.93	0.755009	-0.405434	0.149313	-2.71534	0.00662083	0.0426627	Down	Ctps	cytidine 5'-triphosphate synthase [Source:MGI Symbol%3BAcc:MGI:1858304]
ENSMUSG00000075229	1503	20.51	18.02	24.52	24.05	29.68	34.24	0.696968	-0.520836	0.19186	-2.71467	0.00663428	0.0427144	Down	Ccdc58	coiled-coil domain containing 58 [Source:MGI Symbol%3BAcc:MGI:2146423]
ENSMUSG00000031665	5265	16.28	15.79	17.49	22.14	19.19	24.56	0.731061	-0.451936	0.166483	-2.71461	0.00663539	0.0427144	Down	Sall1	spalt like transcription factor 1 [Source:MGI Symbol%3BAcc:MGI:1889585]
ENSMUSG00000114003	781	38.02	41.18	64.13	62.64	71.6	70.76	0.676442	-0.563962	0.207786	-2.71415	0.00664453	0.0427451	Down	Gm9616	predicted gene 9616 [Source:MGI Symbol%3BAcc:MGI:3780024]
ENSMUSG00000040331	5044	18.5	16.99	22.57	24.52	25.61	25.55	0.742988	-0.428589	0.158054	-2.71166	0.00669468	0.0429971	Down	Nsmce4a	NSE4 homolog A%2C SMC5-SMC6 complex component [Source:MGI Symbol%3BAcc:MGI:1915122]
ENSMUSG00000024248	1478	72.35	61.02	82.71	108.07	102.14	81.97	0.71311	-0.487804	0.17999	-2.71017	0.00672497	0.043135	Down	Cox7a2l	cytochrome c oxidase subunit 7A2 like [Source:MGI Symbol%3BAcc:MGI:106015]
ENSMUSG00000015396	2572	0.25	0.43	0.42	0.83	1.32	0.57	0.39812	-1.32872	0.490412	-2.7094	0.00674042	0.0432199	Down	Cd83	CD83 antigen [Source:MGI Symbol%3BAcc:MGI:1328316]
ENSMUSG00000003355	2706	1.41	0.32	1.34	1.68	2.14	2.69	0.452174	-1.14505	0.422733	-2.70868	0.00675513	0.0433001	Down	Fkbp11	FK506 binding protein 11 [Source:MGI Symbol%3BAcc:MGI:1913370]
ENSMUSG00000104454	1542	0.31	0.57	0.5	1.02	0.92	1.64	0.378196	-1.40279	0.518286	-2.7066	0.00679757	0.0435294	Down	Gm37827	predicted gene%2C 37827 [Source:MGI Symbol%3BAcc:MGI:5611055]
ENSMUSG00000096999	2732	0.04	0	0	0.17	0.18	0.17	0.081663	-3.61417	1.33542	-2.7064	0.00680163	0.0435411	Down	Gm26793	predicted gene%2C 26793 [Source:MGI Symbol%3BAcc:MGI:5477287]
ENSMUSG00000116733	1130	0.42	0.21	0.28	0.72	0.93	1.36	0.298255	-1.74538	0.645391	-2.70437	0.00684332	0.0437508	Down	6330408M09Rik	RIKEN cDNA 6330408M09 gene [Source:MGI Symbol%3BAcc:MGI:1917999]
ENSMUSG00000086171	4454	0.05	0.01	0	0.19	0.12	0.1	0.152736	-2.71089	1.0025	-2.70413	0.00684833	0.0437542	Down	Pcsk2os1	proprotein convertase subtilisin/kexin type 2%2C opposite strand 1 [Source:MGI Symbol%3BAcc:MGI:3605632]
ENSMUSG00000024191	5110	4.62	3.53	4.74	6.08	5.68	6.01	0.700704	-0.513124	0.189756	-2.70412	0.00684858	0.0437542	Down	Bnip1	BCL2/adenovirus E1B interacting protein 1 [Source:MGI Symbol%3BAcc:MGI:109328]
ENSMUSG00000111875	459	4.15	1.02	5.41	7.1	9.78	7.13	0.418153	-1.2579	0.465292	-2.70345	0.00686228	0.0438005	Down	Gm5425	predicted gene 5425 [Source:MGI Symbol%3BAcc:MGI:3643901]
ENSMUSG00000042514	4425	0.13	0.11	0.22	0.28	0.4	0.5	0.375851	-1.41177	0.522262	-2.70318	0.006868	0.0438227	Down	Klhl14	kelch-like 14 [Source:MGI Symbol%3BAcc:MGI:1921249]
ENSMUSG00000010406	1109	23.61	11.58	26.91	39.86	28.46	28.89	0.607114	-0.719962	0.266394	-2.70262	0.00687952	0.0438818	Down	Mrpl52	mitochondrial ribosomal protein L52 [Source:MGI Symbol%3BAcc:MGI:1916086]
ENSMUSG00000019362	616	83.27	34.4	98.66	112.32	115.85	111.06	0.607295	-0.719532	0.266353	-2.70143	0.0069043	0.0439969	Down	D8Ertd738e	DNA segment%2C Chr 8%2C ERATO Doi 738%2C expressed [Source:MGI Symbol%3BAcc:MGI:1289231]
ENSMUSG00000029247	3139	88.06	137.12	131.39	150.97	181.58	181.4	0.680262	-0.555837	0.205836	-2.70038	0.00692595	0.0441205	Down	Paics	phosphoribosylaminoimidazole carboxylase%2C phosphoribosylaminoribosylaminoimidazole%2C succinocarboxamide synthetase [Source:MGI Symbol%3BAcc:MGI:1914304]
ENSMUSG00000106978	2611	0.75	0.31	0.54	1.28	1.06	1.05	0.451061	-1.14861	0.425514	-2.69933	0.00694786	0.0442313	Down	N4bp2os	NEDD4 binding protein 2%2C opposite strand [Source:MGI Symbol%3BAcc:MGI:1921484]
ENSMUSG00000022722	2098	5.81	5.09	6.07	8.84	8.03	7.67	0.667853	-0.582398	0.215941	-2.69703	0.00699613	0.0445241	Down	Arl6	ADP-ribosylation factor-like 6 [Source:MGI Symbol%3BAcc:MGI:1927136]
ENSMUSG00000041468	2512	0.12	0.02	0.03	0.31	0.17	0.37	0.188677	-2.40601	0.892231	-2.69662	0.00700472	0.0445354	Down	Gpr12	G-protein coupled receptor 12 [Source:MGI Symbol%3BAcc:MGI:101909]
ENSMUSG00000055302	1648	184.3	117.66	232.31	250.9	239.81	256.74	0.685594	-0.544573	0.201985	-2.69611	0.00701552	0.044583	Down	Mrfap1	Morf4 family associated protein 1 [Source:MGI Symbol%3BAcc:MGI:1914818]
ENSMUSG00000028234	4080	152.26	106.34	144.07	253.8	187.72	146.58	0.657331	-0.605308	0.224518	-2.69603	0.00701711	0.044583	Down	Rps20	ribosomal protein S20 [Source:MGI Symbol%3BAcc:MGI:1914677]
ENSMUSG00000032518	3170	462.97	412.21	611.92	734.54	739.01	619.18	0.68533	-0.54513	0.202292	-2.69477	0.0070437	0.0446671	Down	Rpsa	ribosomal protein SA [Source:MGI Symbol%3BAcc:MGI:105381]
ENSMUSG00000104411	2198	0.46	0.27	0.06	0.99	0.64	0.7	0.325863	-1.61766	0.60063	-2.69328	0.00707532	0.0448096	Down	Gm30340	predicted gene%2C 30340 [Source:MGI Symbol%3BAcc:MGI:5589499]
ENSMUSG00000112977	690	0	0	0.09	0.67	0.62	0.29	0.0564943	-4.14575	1.53945	-2.693	0.00708119	0.0448323	Down	Gm34081	predicted gene%2C 34081 [Source:MGI Symbol%3BAcc:MGI:5593240]
ENSMUSG00000092417	1879	8.55	4.38	7.55	10.4	10.84	9.84	0.632968	-0.659795	0.245063	-2.69235	0.00709511	0.0448768	Down	Gpank1	G patch domain and ankyrin repeats 1 [Source:MGI Symbol%3BAcc:MGI:2148975]
ENSMUSG00000031774	3769	12.09	8.38	14.49	16.98	15.75	15.73	0.692853	-0.529378	0.196701	-2.69128	0.00711784	0.044977	Down	Fam192a	family with sequence similarity 192%2C member A [Source:MGI Symbol%3BAcc:MGI:1919637]
ENSMUSG00000025420	4061	1.85	2.41	3.06	3.49	3.89	3.88	0.631881	-0.662276	0.246109	-2.69099	0.00712397	0.0449829	Down	Katnal2	katanin p60 subunit A-like 2 [Source:MGI Symbol%3BAcc:MGI:1924234]
ENSMUSG00000024742	2422	7.1	7.06	9.17	10.25	11	11.33	0.694853	-0.525221	0.195183	-2.69091	0.00712566	0.0449829	Down	Fen1	flap structure specific endonuclease 1 [Source:MGI Symbol%3BAcc:MGI:102779]
ENSMUSG00000015488	4693	11.98	6.65	11.13	15.2	13.16	13.81	0.677341	-0.562046	0.209082	-2.68816	0.00718465	0.0452823	Down	Cacfd1	calcium channel flower domain containing 1 [Source:MGI Symbol%3BAcc:MGI:1924317]
ENSMUSG00000060019	342	24.19	14.17	14.14	30.44	33.82	24.2	0.574016	-0.800836	0.297974	-2.6876	0.00719668	0.0453289	Down	Gm10073	predicted pseudogene 10073 [Source:MGI Symbol%3BAcc:MGI:3641908]
ENSMUSG00000028445	1269	10.32	2.94	7.52	14.51	12.99	9.73	0.529664	-0.916851	0.341178	-2.68731	0.00720306	0.0453545	Down	Enho	energy homeostasis associated [Source:MGI Symbol%3BAcc:MGI:1916888]
ENSMUSG00000022454	4670	6.12	3.35	2.52	7.71	7.03	5.26	0.57991	-0.786098	0.292609	-2.68651	0.00722018	0.0454185	Down	Nell2	NEL-like 2 [Source:MGI Symbol%3BAcc:MGI:1858510]
ENSMUSG00000060419	441	115.64	184.51	223.52	223.24	259.61	297.56	0.655098	-0.610216	0.227319	-2.68441	0.00726579	0.0456474	Down	Rps16-ps2	ribosomal protein S16%2C pseudogene 2 [Source:MGI Symbol%3BAcc:MGI:3704259]
ENSMUSG00000025223	4606	38.88	19.33	35.3	44.63	45.38	42.85	0.675033	-0.566971	0.211209	-2.68441	0.0072659	0.0456474	Down	Ldb1	LIM domain binding 1 [Source:MGI Symbol%3BAcc:MGI:894762]
ENSMUSG00000017943	2580	5.31	1.67	3.11	8.62	5.34	4.53	0.516821	-0.952263	0.354848	-2.68358	0.00728391	0.0457226	Down	Gdap1l1	ganglioside-induced differentiation-associated protein 1-like 1 [Source:MGI Symbol%3BAcc:MGI:2385163]
ENSMUSG00000026047	3199	12.05	10.98	12.07	17.87	15.5	14.38	0.711534	-0.490995	0.182966	-2.68353	0.00728487	0.0457226	Down	Poglut2	protein O-glucosyltransferase 2 [Source:MGI Symbol%3BAcc:MGI:1919300]
ENSMUSG00000034336	3240	30.47	14.65	10.35	34	28.14	30.59	0.579786	-0.786408	0.293162	-2.6825	0.0073074	0.0458304	Down	Ina	internexin neuronal intermediate filament protein%2C alpha [Source:MGI Symbol%3BAcc:MGI:96568]
ENSMUSG00000049299	1112	32.38	20.42	34.51	47.76	44.76	33.85	0.661734	-0.595676	0.222066	-2.68242	0.00730907	0.0458304	Down	Trappc1	trafficking protein particle complex 1 [Source:MGI Symbol%3BAcc:MGI:1098727]
ENSMUSG00000078721	4146	0.01	0	0	0.08	0.07	0.11	0.0581726	-4.10352	1.53017	-2.68174	0.00732413	0.0459101	Down	Fam205a1	family with sequence similarity 205%2C member A1 [Source:MGI Symbol%3BAcc:MGI:3651059]
ENSMUSG00000030862	4622	0.03	0.05	0.06	0.18	0.16	0.19	0.243319	-2.03908	0.76069	-2.68056	0.00734982	0.0460269	Down	Cpxm2	carboxypeptidase X 2 (M14 family) [Source:MGI Symbol%3BAcc:MGI:1926006]
ENSMUSG00000030669	1684	0.95	0.62	2.23	4.11	2.16	2.06	0.426545	-1.22923	0.458619	-2.68029	0.00735587	0.0460501	Down	Calca	calcitonin/calcitonin-related polypeptide%2C alpha [Source:MGI Symbol%3BAcc:MGI:2151253]
ENSMUSG00000057191	1447	0.21	0.16	0.7	0.66	1.23	1.34	0.319446	-1.64635	0.614357	-2.6798	0.00736661	0.0461026	Down	AB124611	cDNA sequence AB124611 [Source:MGI Symbol%3BAcc:MGI:3043001]
ENSMUSG00000024403	2510	1.04	0.44	1.32	1.67	2.18	1.68	0.484891	-1.04427	0.389878	-2.67844	0.00739656	0.0462494	Down	Atp6v1g2	ATPase%2C H+ transporting%2C lysosomal V1 subunit G2 [Source:MGI Symbol%3BAcc:MGI:1913487]
ENSMUSG00000113831	2970	0.7	0.73	0.88	1.72	1.26	1.3	0.515737	-0.955293	0.356663	-2.67841	0.00739716	0.0462494	Down	Gm49602	predicted gene%2C 49602 [Source:MGI Symbol%3BAcc:MGI:6215013]
ENSMUSG00000047721	4398	7.21	2.11	7.86	11.13	9.34	8.94	0.552306	-0.85646	0.319857	-2.67764	0.00741432	0.0463419	Down	Bola2	bolA-like 2 (E. coli) [Source:MGI Symbol%3BAcc:MGI:1913412]
ENSMUSG00000031633	2353	103.03	47.03	128.65	142.3	139.88	140.19	0.62876	-0.669419	0.250042	-2.67723	0.00742336	0.0463688	Down	Slc25a4	solute carrier family 25 (mitochondrial carrier%2C adenine nucleotide translocator)%2C member 4 [Source:MGI Symbol%3BAcc:MGI:1353495]
ENSMUSG00000025978	5871	0.1	0.07	0.05	0.3	0.18	0.18	0.326735	-1.61381	0.602844	-2.67699	0.00742865	0.046387	Down	Rftn2	raftlin family member 2 [Source:MGI Symbol%3BAcc:MGI:1921263]
ENSMUSG00000021990	9102	6.14	5.71	4.8	7.84	7.43	7.58	0.710832	-0.49242	0.184017	-2.67595	0.00745184	0.0464873	Down	Spata13	spermatogenesis associated 13 [Source:MGI Symbol%3BAcc:MGI:104838]
ENSMUSG00000022899	7361	2.78	2.84	2.98	4.38	3.38	4.4	0.686713	-0.542222	0.202681	-2.67525	0.00746733	0.0465543	Down	Slc15a2	solute carrier family 15 (H+/peptide transporter)%2C member 2 [Source:MGI Symbol%3BAcc:MGI:1890457]
ENSMUSG00000028348	2054	1.07	1.45	0.99	1.95	2.13	2.63	0.516935	-0.951944	0.355857	-2.67507	0.00747126	0.0465639	Down	Cavin4	caveolae associated 4 [Source:MGI Symbol%3BAcc:MGI:1915266]
ENSMUSG00000062075	4286	20.73	10.81	22.76	24.62	27.14	26.33	0.66654	-0.585236	0.218811	-2.67462	0.00748133	0.0466119	Down	Lmnb2	lamin B2 [Source:MGI Symbol%3BAcc:MGI:96796]
ENSMUSG00000022048	4520	9.94	11.11	6.9	14.46	11.81	15.77	0.653213	-0.614375	0.229777	-2.67379	0.00750001	0.0466688	Down	Dpysl2	dihydropyrimidinase-like 2 [Source:MGI Symbol%3BAcc:MGI:1349763]
ENSMUSG00000082454	1848	7.25	5.53	7.37	11.79	10.49	7.87	0.641503	-0.640473	0.239592	-2.67318	0.0075135	0.046738	Down	Gm12183	predicted gene 12183 [Source:MGI Symbol%3BAcc:MGI:3652175]
ENSMUSG00000031465	3690	0.29	0.32	0.55	0.74	1.1	0.63	0.451735	-1.14645	0.429123	-2.67161	0.00754877	0.0469043	Down	Angpt2	angiopoietin 2 [Source:MGI Symbol%3BAcc:MGI:1202890]
ENSMUSG00000078670	3262	2.97	2.42	2.42	3.66	3.79	4.38	0.643787	-0.635345	0.237846	-2.67125	0.00755701	0.0469043	Down	Fam174b	family with sequence similarity 174%2C member B [Source:MGI Symbol%3BAcc:MGI:3698178]
ENSMUSG00000005481	5155	23.94	24.31	40.56	36.16	44.61	43.92	0.688535	-0.538397	0.201622	-2.67033	0.00757757	0.0469723	Down	Ddx39	DEAD (Asp-Glu-Ala-Asp) box polypeptide 39 [Source:MGI Symbol%3BAcc:MGI:1915528]
ENSMUSG00000042535	4001	16.32	15.17	17.1	22.27	20.79	20.44	0.741885	-0.430732	0.161314	-2.67014	0.00758195	0.0469846	Down	Gtpbp1	GTP binding protein 1 [Source:MGI Symbol%3BAcc:MGI:109443]
ENSMUSG00000020089	2902	30.1	35.9	34.8	46.98	43.03	45.13	0.727165	-0.459645	0.172157	-2.66992	0.00758702	0.0470011	Down	Ppa1	pyrophosphatase (inorganic) 1 [Source:MGI Symbol%3BAcc:MGI:97831]
ENSMUSG00000039771	1106	25.72	14.09	29.11	35.34	37.43	29.51	0.644522	-0.633699	0.237419	-2.66912	0.00760511	0.0470744	Down	Polr2j	polymerase (RNA) II (DNA directed) polypeptide J [Source:MGI Symbol%3BAcc:MGI:109582]
ENSMUSG00000035835	4357	12.16	3.7	8.53	16.17	12.17	11.9	0.575868	-0.796191	0.298324	-2.66888	0.00761045	0.0470867	Down	Plppr3	phospholipid phosphatase related 3 [Source:MGI Symbol%3BAcc:MGI:2388640]
ENSMUSG00000110558	4064	0.04	0.03	0.08	0.13	0.24	0.25	0.239092	-2.06436	0.773566	-2.66863	0.00761613	0.0470877	Down	Gm45779	predicted gene 45779 [Source:MGI Symbol%3BAcc:MGI:5804894]
ENSMUSG00000091086	871	36.14	63.8	52.09	74.86	70.28	83.68	0.653127	-0.614564	0.230471	-2.66655	0.00766332	0.0472842	Down	Rpl6l	ribosomal protein L6-like [Source:MGI Symbol%3BAcc:MGI:3647789]
ENSMUSG00000035268	3990	7.07	3.64	8.15	10.18	8.79	9.3	0.637077	-0.650461	0.244011	-2.66571	0.00768266	0.0473687	Down	Pkig	protein kinase inhibitor%2C gamma [Source:MGI Symbol%3BAcc:MGI:1343086]
ENSMUSG00000031508	7492	17.38	15.44	20.37	23.41	21.34	24.28	0.745728	-0.423279	0.158826	-2.66504	0.00769783	0.0474175	Down	Ankrd10	ankyrin repeat domain 10 [Source:MGI Symbol%3BAcc:MGI:1921840]
ENSMUSG00000033629	2709	29.46	28.1	27.98	40.91	36.54	35.75	0.733897	-0.44635	0.167598	-2.66322	0.00773967	0.0476153	Down	Hacd3	3-hydroxyacyl-CoA dehydratase 3 [Source:MGI Symbol%3BAcc:MGI:1889341]
ENSMUSG00000022332	3662	8.65	9.69	11.85	15.09	14.93	12.03	0.694846	-0.525235	0.197423	-2.66046	0.00780349	0.0479476	Down	Khdrbs3	KH domain containing%2C RNA binding%2C signal transduction associated 3 [Source:MGI Symbol%3BAcc:MGI:1313312]
ENSMUSG00000039737	3967	5.85	3.69	6.24	8.23	7.21	7.15	0.670144	-0.577457	0.217083	-2.66007	0.0078124	0.0479722	Down	Prkrip1	Prkr interacting protein 1 (IL11 inducible) [Source:MGI Symbol%3BAcc:MGI:1914051]
ENSMUSG00000032599	4067	17.54	7.84	18.9	24.94	21.96	19.99	0.63038	-0.665707	0.250281	-2.65984	0.00781766	0.0479895	Down	Ip6k2	inositol hexaphosphate kinase 2 [Source:MGI Symbol%3BAcc:MGI:1923750]
ENSMUSG00000013367	2622	3.27	0.85	2.11	3.97	3.94	3.64	0.513755	-0.960849	0.361309	-2.65935	0.00782907	0.0480445	Down	Iglon5	IgLON family member 5 [Source:MGI Symbol%3BAcc:MGI:2686277]
ENSMUSG00000102014	503	0.35	0.12	0.51	1.21	1.96	1.19	0.214514	-2.22085	0.835244	-2.65893	0.0078389	0.0480898	Down	2900009J06Rik	RIKEN cDNA 2900009J06 gene [Source:MGI Symbol%3BAcc:MGI:1920137]
ENSMUSG00000022587	3784	6.94	3.79	6.09	9.16	7.64	7.74	0.656867	-0.606327	0.228062	-2.65861	0.0078463	0.0481148	Down	Ly6e	lymphocyte antigen 6 complex%2C locus E [Source:MGI Symbol%3BAcc:MGI:106651]
ENSMUSG00000031343	3924	0.09	0.06	0.15	0.39	0.3	0.2	0.310311	-1.68821	0.63503	-2.65847	0.00784954	0.0481148	Down	Gabra3	gamma-aminobutyric acid (GABA) A receptor%2C subunit alpha 3 [Source:MGI Symbol%3BAcc:MGI:95615]
ENSMUSG00000031347	1646	11.46	13.23	15.77	22.85	17.83	17.56	0.671108	-0.575382	0.216436	-2.65844	0.00785035	0.0481148	Down	Cetn2	centrin 2 [Source:MGI Symbol%3BAcc:MGI:1347085]
ENSMUSG00000065258	74	1.61	0	0.86	6.29	6.65	7.22	0.117566	-3.08846	1.16195	-2.65799	0.00786088	0.0481431	Down	Gm23969	predicted gene%2C 23969 [Source:MGI Symbol%3BAcc:MGI:5453746]
ENSMUSG00000037907	3839	11.77	2.78	7.39	20.24	17.53	17.7	0.376017	-1.41113	0.530974	-2.65762	0.00786939	0.0481711	Down	Ankrd13b	ankyrin repeat domain 13b [Source:MGI Symbol%3BAcc:MGI:2144501]
ENSMUSG00000107240	2258	0.18	0.13	0.17	0.33	0.63	0.56	0.313104	-1.67529	0.630765	-2.65596	0.00790834	0.0483642	Down	Gm43231	predicted gene 43231 [Source:MGI Symbol%3BAcc:MGI:5663368]
ENSMUSG00000025134	3839	33.23	19.98	32.51	42.38	38.32	36.72	0.701087	-0.512334	0.192913	-2.65579	0.00791238	0.0483738	Down	Alyref	Aly/REF export factor [Source:MGI Symbol%3BAcc:MGI:1341044]
ENSMUSG00000004151	13296	0.27	0.41	0.24	0.48	0.73	0.5	0.539289	-0.89087	0.335577	-2.65474	0.00793697	0.0484938	Down	Etv1	ets variant 1 [Source:MGI Symbol%3BAcc:MGI:99254]
ENSMUSG00000113009	3540	0	0	0	0.09	0.09	0.04	0.0418573	-4.57838	1.72561	-2.65319	0.0079735	NA	Down	3732407C23Rik	RIKEN cDNA 3732407C23 gene [Source:MGI Symbol%3BAcc:MGI:1921264]
ENSMUSG00000060969	2620	1.68	0.16	0.53	2.65	1.83	1.55	0.370275	-1.43333	0.54031	-2.65279	0.00798286	0.0487001	Down	Irx1	Iroquois homeobox 1 [Source:MGI Symbol%3BAcc:MGI:1197515]
ENSMUSG00000020812	3353	3.89	1.43	4.35	4.42	5.85	6.11	0.564085	-0.826016	0.311377	-2.65278	0.00798317	0.0487001	Down	Snhg16	small nucleolar RNA host gene 16 [Source:MGI Symbol%3BAcc:MGI:1913543]
ENSMUSG00000030584	5376	1.56	1.18	1.44	2.18	2.56	1.76	0.622205	-0.684539	0.258122	-2.652	0.00800168	0.0487674	Down	Dpf1	D4%2C zinc and double PHD fingers family 1 [Source:MGI Symbol%3BAcc:MGI:1352748]
ENSMUSG00000071711	2143	8.72	2.97	6.3	14.13	8.96	7.91	0.549564	-0.86364	0.325799	-2.65083	0.00802933	0.0488871	Down	Mpst	mercaptopyruvate sulfurtransferase [Source:MGI Symbol%3BAcc:MGI:2179733]
ENSMUSG00000032280	11653	19.22	10.02	11.73	22.03	17.29	20.22	0.663429	-0.591985	0.223327	-2.65075	0.00803131	0.0488871	Down	Tle3	transducin-like enhancer of split 3 [Source:MGI Symbol%3BAcc:MGI:104634]
ENSMUSG00000070493	2269	92.29	40.65	92.3	138.15	105.8	96.34	0.629764	-0.667116	0.251994	-2.64735	0.00811248	0.0492739	Down	Chchd2	coiled-coil-helix-coiled-coil-helix domain containing 2 [Source:MGI Symbol%3BAcc:MGI:1261428]
ENSMUSG00000049891	538	0.77	0.33	1.06	2.11	1.49	3.1	0.309864	-1.69029	0.638563	-2.64703	0.00812024	0.0493058	Down	Gm7984	predicted gene 7984 [Source:MGI Symbol%3BAcc:MGI:3645839]
ENSMUSG00000025967	2532	168.68	187.75	200.84	264.59	245.35	229.89	0.732079	-0.449929	0.170145	-2.64438	0.00818399	0.0496313	Down	Eef1b2	eukaryotic translation elongation factor 1 beta 2 [Source:MGI Symbol%3BAcc:MGI:1929520]
ENSMUSG00000022964	2446	8.78	8.16	10.17	13.26	12.22	11.68	0.705181	-0.503935	0.190626	-2.64359	0.00820328	0.0497328	Down	Tmem50b	transmembrane protein 50B [Source:MGI Symbol%3BAcc:MGI:1925225]
ENSMUSG00000067719	309	37.36	22.86	28.01	58.17	41.61	39.31	0.607845	-0.718224	0.272071	-2.63984	0.00829452	0.0502238	Down	Gm10221	predicted gene 10221 [Source:MGI Symbol%3BAcc:MGI:3708709]
ENSMUSG00000027306	4059	13.97	22.82	21.13	27.22	28.81	27.48	0.679379	-0.557712	0.21129	-2.63956	0.00830145	0.0502502	Down	Nusap1	nucleolar and spindle associated protein 1 [Source:MGI Symbol%3BAcc:MGI:2675669]
ENSMUSG00000046295	2558	5.82	4.29	12.14	10.05	11.93	14.35	0.586301	-0.770286	0.292113	-2.63695	0.00836557	0.0505758	Down	Ankle1	ankyrin repeat and LEM domain containing 1 [Source:MGI Symbol%3BAcc:MGI:1918775]
ENSMUSG00000024007	2496	28.25	15.2	34.19	36.73	39.46	36.21	0.660905	-0.597486	0.226662	-2.63602	0.00838852	0.0506989	Down	Ppil1	peptidylprolyl isomerase (cyclophilin)-like 1 [Source:MGI Symbol%3BAcc:MGI:1916066]
ENSMUSG00000035551	3250	12.16	1.92	3.68	38.65	20.88	15.38	0.223786	-2.15981	0.81976	-2.63469	0.00842154	0.050867	Down	Igfbpl1	insulin-like growth factor binding protein-like 1 [Source:MGI Symbol%3BAcc:MGI:1933198]
ENSMUSG00000024426	4586	10.32	3.55	8.2	14.08	10.77	10.39	0.595314	-0.748277	0.284026	-2.63454	0.00842525	0.0508738	Down	Atat1	alpha tubulin acetyltransferase 1 [Source:MGI Symbol%3BAcc:MGI:1913869]
ENSMUSG00000113876	126	17.95	6.49	12.63	25.62	31.25	20.66	0.458079	-1.12633	0.427802	-2.63283	0.00846765	0.0510825	Down	Gm48042	predicted gene%2C 48042 [Source:MGI Symbol%3BAcc:MGI:6097359]
ENSMUSG00000046402	2652	74.16	30.24	70.21	115.88	77.06	77.01	0.614314	-0.702952	0.267287	-2.62995	0.00853969	0.0514379	Down	Rbp1	retinol binding protein 1%2C cellular [Source:MGI Symbol%3BAcc:MGI:97876]
ENSMUSG00000021265	2606	0.82	0.18	0.66	1.24	1.39	1.05	0.428608	-1.22227	0.46497	-2.62871	0.00857097	0.0515945	Down	Slc25a29	solute carrier family 25 (mitochondrial carrier%2C palmitoylcarnitine transporter)%2C member 29 [Source:MGI Symbol%3BAcc:MGI:2444911]
ENSMUSG00000078941	2769	9.86	7.82	12.76	12.92	14.84	14.29	0.698757	-0.517138	0.196769	-2.62815	0.00858502	0.0516632	Down	Ak6	adenylate kinase 6 [Source:MGI Symbol%3BAcc:MGI:5510732]
ENSMUSG00000031349	2853	13.43	14.89	12.13	25.99	20.38	14.43	0.646154	-0.630049	0.239796	-2.62744	0.00860291	0.0517232	Down	Nsdhl	NAD(P) dependent steroid dehydrogenase-like [Source:MGI Symbol%3BAcc:MGI:1099438]
ENSMUSG00000113710	4545	0.01	0.04	0.01	0.14	0.11	0.13	0.169377	-2.56169	0.975122	-2.62705	0.00861296	0.0517677	Down	Gm38577	predicted gene%2C 38577 [Source:MGI Symbol%3BAcc:MGI:5621462]
ENSMUSG00000001158	1837	13.54	12.55	18.05	20.09	18.62	21.95	0.703543	-0.507289	0.193167	-2.62617	0.00863512	0.0518406	Down	Snrnp27	small nuclear ribonucleoprotein 27 (U4/U6.U5) [Source:MGI Symbol%3BAcc:MGI:1913868]
ENSMUSG00000022619	5700	4.42	1.45	1.48	5.77	4.1	3.55	0.524858	-0.930001	0.354131	-2.62615	0.00863569	0.0518406	Down	Mapk8ip2	mitogen-activated protein kinase 8 interacting protein 2 [Source:MGI Symbol%3BAcc:MGI:1926555]
ENSMUSG00000109304	5125	0	0	0	0.05	0.04	0.07	0.0434148	-4.52567	1.72404	-2.62504	0.00866381	NA	Down	Gm45112	predicted gene 45112 [Source:MGI Symbol%3BAcc:MGI:5753688]
ENSMUSG00000000028	3506	13.49	16.08	17.12	18.33	23.35	21.8	0.718488	-0.476964	0.181809	-2.62344	0.00870472	0.052175	Down	Cdc45	cell division cycle 45 [Source:MGI Symbol%3BAcc:MGI:1338073]
ENSMUSG00000038296	2575	2.96	0.91	1.48	3.61	3.18	3.11	0.516728	-0.952523	0.363211	-2.62251	0.00872851	0.0523016	Down	Galnt18	polypeptide N-acetylgalactosaminyltransferase 18 [Source:MGI Symbol%3BAcc:MGI:2446239]
ENSMUSG00000024076	3227	2.51	0.54	0.59	4.12	1.91	2.25	0.417494	-1.26017	0.480586	-2.62216	0.00873748	0.0523393	Down	Vit	vitrin [Source:MGI Symbol%3BAcc:MGI:1921449]
ENSMUSG00000100241	2413	6.29	1.72	1.93	7.3	5.89	5.89	0.498826	-1.00339	0.382705	-2.62184	0.00874569	0.0523565	Down	Slc18a3	solute carrier family 18 (vesicular monoamine)%2C member 3 [Source:MGI Symbol%3BAcc:MGI:1101061]
ENSMUSG00000105097	637	0.93	0.64	0.1	1.83	1.93	1.78	0.298733	-1.74307	0.665018	-2.62109	0.00876492	0.0524555	Down	Gm42133	predicted gene%2C 42133 [Source:MGI Symbol%3BAcc:MGI:5625018]
ENSMUSG00000037262	1705	13.33	9.65	16.09	17.6	17.61	19.34	0.690268	-0.534771	0.204114	-2.61996	0.00879405	0.0525656	Down	Kin	Kin17 DNA and RNA binding protein [Source:MGI Symbol%3BAcc:MGI:96676]
ENSMUSG00000048078	21021	2.5	1.94	1.59	3.4	2.63	2.7	0.670962	-0.575697	0.219754	-2.61973	0.00879985	0.0525842	Down	Tenm4	teneurin transmembrane protein 4 [Source:MGI Symbol%3BAcc:MGI:2447063]
ENSMUSG00000115700	1672	0.5	0.14	0.38	0.9	0.59	1.32	0.34829	-1.52164	0.581226	-2.61799	0.00884502	0.0528026	Down	Gm7517	predicted gene 7517 [Source:MGI Symbol%3BAcc:MGI:3643004]
ENSMUSG00000024646	3104	8.74	4.66	9.23	11.3	12.17	9.76	0.652131	-0.616767	0.235596	-2.6179	0.00884719	0.0528026	Down	Cyb5a	cytochrome b5 type A (microsomal) [Source:MGI Symbol%3BAcc:MGI:1926952]
ENSMUSG00000017778	1131	101.34	42.37	99.14	136.85	124.62	104.16	0.632609	-0.660613	0.252385	-2.61748	0.00885808	0.0528433	Down	Cox7c	cytochrome c oxidase subunit 7C [Source:MGI Symbol%3BAcc:MGI:103226]
ENSMUSG00000078427	1360	31.11	36.01	39.68	48.22	51.12	44.56	0.72162	-0.470688	0.179958	-2.61554	0.00890876	0.053073	Down	Sarnp	SAP domain containing ribonucleoprotein [Source:MGI Symbol%3BAcc:MGI:1913368]
ENSMUSG00000036850	888	20.31	11.5	28.81	33.5	29.58	29.84	0.621481	-0.686217	0.262469	-2.61447	0.00893665	0.0531906	Down	Mrpl41	mitochondrial ribosomal protein L41 [Source:MGI Symbol%3BAcc:MGI:1333816]
ENSMUSG00000053545	476	0.88	0.25	0	2.63	1.42	1.12	0.20658	-2.27523	0.870329	-2.61421	0.00894328	0.0532	Down	6430503K07Rik	RIKEN cDNA 6430503K07 gene [Source:MGI Symbol%3BAcc:MGI:1925318]
ENSMUSG00000034295	7251	3.71	2.09	3.39	4.11	4.17	4.87	0.674243	-0.56866	0.217527	-2.6142	0.00894367	0.0532	Down	Fhod3	formin homology 2 domain containing 3 [Source:MGI Symbol%3BAcc:MGI:1925847]
ENSMUSG00000026728	4743	110.11	59.13	46.8	253.25	158.05	118.72	0.392428	-1.3495	0.516503	-2.61277	0.0089813	0.053359	Down	Vim	vimentin [Source:MGI Symbol%3BAcc:MGI:98932]
ENSMUSG00000034211	6490	6.34	5.05	6.91	9.04	7.98	7.56	0.717146	-0.479662	0.183684	-2.61134	0.00901871	0.0535325	Down	Mrps17	mitochondrial ribosomal protein S17 [Source:MGI Symbol%3BAcc:MGI:1913508]
ENSMUSG00000032586	6281	3.07	2.84	3.36	4.59	3.95	4.22	0.703196	-0.508001	0.194568	-2.61092	0.00902993	0.0535666	Down	Traip	TRAF-interacting protein [Source:MGI Symbol%3BAcc:MGI:1096377]
ENSMUSG00000106037	346	196.76	109.66	118.08	343.2	191.49	152.98	0.590889	-0.759041	0.290736	-2.61076	0.00903405	0.0535749	Down	Gm4332	predicted gene 4332 [Source:MGI Symbol%3BAcc:MGI:3782515]
ENSMUSG00000085015	895	0.27	0.98	0.85	2.6	1.51	1.57	0.354821	-1.49484	0.573238	-2.60771	0.00911511	0.0539412	Down	Gm14424	predicted gene 14424 [Source:MGI Symbol%3BAcc:MGI:3650516]
ENSMUSG00000087228	660	0.36	0.18	0.29	1.32	1.49	0.61	0.229888	-2.121	0.813601	-2.60692	0.00913595	0.0540326	Down	Gm12827	predicted gene 12827 [Source:MGI Symbol%3BAcc:MGI:3651358]
ENSMUSG00000029720	4464	0.39	0.13	0.36	0.68	0.73	0.48	0.439919	-1.18469	0.454448	-2.60688	0.00913724	0.0540326	Down	Gm20605	predicted gene 20605 [Source:MGI Symbol%3BAcc:MGI:5306917]
ENSMUSG00000019894	7752	0.64	0.57	0.42	0.8	0.99	0.98	0.577153	-0.792975	0.304193	-2.60682	0.00913883	0.0540326	Down	Slc6a15	solute carrier family 6 (neurotransmitter transporter)%2C member 15 [Source:MGI Symbol%3BAcc:MGI:2143484]
ENSMUSG00000104002	2549	0.37	0.11	0.47	0.79	0.58	1	0.387727	-1.36689	0.524596	-2.6056	0.0091714	0.0541924	Down	Gm38336	predicted gene%2C 38336 [Source:MGI Symbol%3BAcc:MGI:5611564]
ENSMUSG00000013822	1702	26.61	11.8	28.12	38.99	32.31	29.53	0.627666	-0.67193	0.258527	-2.59907	0.00934772	0.0550625	Down	Elof1	ELF1 homolog%2C elongation factor 1 [Source:MGI Symbol%3BAcc:MGI:1913376]
ENSMUSG00000110669	111	23.05	5.78	5.73	23.84	36.58	24.05	0.396814	-1.33347	0.513069	-2.599	0.00934961	0.0550625	Down	Gm10060	predicted gene 10060 [Source:MGI Symbol%3BAcc:MGI:3710638]
ENSMUSG00000030407	4310	3.09	1.68	1.8	4.24	3.6	2.77	0.595687	-0.747374	0.287586	-2.59879	0.00935534	0.0550798	Down	Qpctl	glutaminyl-peptide cyclotransferase-like [Source:MGI Symbol%3BAcc:MGI:1914619]
ENSMUSG00000060803	1548	38.02	27.64	42.71	42.07	56.15	48.59	0.713765	-0.486479	0.187214	-2.59853	0.00936246	0.0551051	Down	Gstp1	glutathione S-transferase%2C pi 1 [Source:MGI Symbol%3BAcc:MGI:95865]
ENSMUSG00000093846	2857	0.87	1.21	1.09	1.47	2.15	2.1	0.546958	-0.870498	0.335079	-2.59789	0.00937997	0.055173	Down	Gm4425	predicted gene 4425 [Source:MGI Symbol%3BAcc:MGI:3809660]
ENSMUSG00000028180	6759	22.23	24.48	26.98	31.32	32.29	31.64	0.752764	-0.40973	0.157722	-2.5978	0.00938245	0.055173	Down	Zranb2	zinc finger%2C RAN-binding domain containing 2 [Source:MGI Symbol%3BAcc:MGI:1858211]
ENSMUSG00000025592	9868	0.82	1.11	0.64	1.9	1.12	1.35	0.574684	-0.79916	0.307646	-2.59766	0.00938612	0.055178	Down	Dach2	dachshund family transcription factor 2 [Source:MGI Symbol%3BAcc:MGI:1890446]
ENSMUSG00000021765	4589	0.64	0.7	1.59	1.36	2.13	1.86	0.528416	-0.920255	0.354335	-2.59714	0.0094005	0.0552293	Down	Fst	follistatin [Source:MGI Symbol%3BAcc:MGI:95586]
ENSMUSG00000099764	496	279.91	106.62	237.74	443.11	278.45	262.28	0.602011	-0.732137	0.282053	-2.59575	0.00943857	0.0554032	Down	Rps10-ps2	ribosomal protein S10%2C pseudogene 2 [Source:MGI Symbol%3BAcc:MGI:3645627]
ENSMUSG00000105881	2639	2.68	2.59	3.69	5.73	3.85	4.38	0.61545	-0.700286	0.270088	-2.59281	0.00951967	0.0557428	Down	4932422M17Rik	RIKEN cDNA 4932422M17 gene [Source:MGI Symbol%3BAcc:MGI:1921616]
ENSMUSG00000060678	820	0.07	0	0.08	0.57	0.6	0.41	0.0897773	-3.47751	1.34189	-2.59149	0.00955611	0.055892	Down	H4c3	H4 clustered histone 3 [Source:MGI Symbol%3BAcc:MGI:2448421]
ENSMUSG00000106896	3627	0.15	0.06	0.09	0.52	0.29	0.15	0.292091	-1.77551	0.685917	-2.58852	0.009639	0.0562759	Down	G630022F23Rik	RIKEN cDNA G630022F23 gene [Source:MGI Symbol%3BAcc:MGI:3704248]
ENSMUSG00000073627	6437	0.18	0.3	0.26	0.44	0.44	0.62	0.485094	-1.04366	0.403248	-2.58814	0.0096496	0.0563076	Down	C130036L24Rik	RIKEN cDNA C130036L24 gene [Source:MGI Symbol%3BAcc:MGI:2441877]
ENSMUSG00000099881	2137	2.78	2.13	4.47	5.16	4.43	5.5	0.595728	-0.747275	0.288749	-2.58797	0.00965436	0.0563076	Down	2810013P06Rik	RIKEN cDNA 2810013P06 gene [Source:MGI Symbol%3BAcc:MGI:1914456]
ENSMUSG00000031381	6385	3.08	4.83	4.35	5.32	6.04	6.58	0.670594	-0.576488	0.222762	-2.58791	0.00965611	0.0563076	Down	Piga	phosphatidylinositol glycan anchor biosynthesis%2C class A [Source:MGI Symbol%3BAcc:MGI:99461]
ENSMUSG00000022388	3428	0	0	0.02	0.04	0.05	0.23	0.0581353	-4.10444	1.58634	-2.58736	0.00967138	0.0563305	Down	Ttll8	tubulin tyrosine ligase-like family%2C member 8 [Source:MGI Symbol%3BAcc:MGI:1922902]
ENSMUSG00000033186	2563	23.94	23.78	29.8	33.12	34.37	33.28	0.745765	-0.423207	0.163594	-2.58694	0.00968331	0.0563833	Down	Mzt1	mitotic spindle organizing protein 1 [Source:MGI Symbol%3BAcc:MGI:1924039]
ENSMUSG00000034532	3970	2.49	1.85	1.57	4.29	3.07	2.39	0.584379	-0.775024	0.299721	-2.58582	0.00971468	0.0564987	Down	Fbxo16	F-box protein 16 [Source:MGI Symbol%3BAcc:MGI:1354706]
ENSMUSG00000081604	411	5.21	2.84	6.97	7.43	10.33	11.53	0.4959	-1.01188	0.391438	-2.58503	0.00973692	0.0565555	Down	Gm11518	predicted gene 11518 [Source:MGI Symbol%3BAcc:MGI:3650306]
ENSMUSG00000114243	241	0	0	0	0.36	2.04	0.83	0.0428862	-4.54334	1.75797	-2.58443	0.00975404	NA	Down	Gm48163	predicted gene%2C 48163 [Source:MGI Symbol%3BAcc:MGI:6097535]
ENSMUSG00000035960	1422	35.86	32.02	54.33	49.78	64.46	55.25	0.696142	-0.522546	0.202268	-2.58343	0.00978228	0.0567233	Down	Apex1	apurinic/apyrimidinic endonuclease 1 [Source:MGI Symbol%3BAcc:MGI:88042]
ENSMUSG00000021963	5439	13.75	10.67	20.12	17.82	22.94	21.27	0.691929	-0.531305	0.205704	-2.58287	0.00979836	0.0567661	Down	Sap18	Sin3-associated polypeptide 18 [Source:MGI Symbol%3BAcc:MGI:1277978]
ENSMUSG00000020660	1318	0.5	0	0.63	0.62	1.21	1.92	0.28748	-1.79847	0.696708	-2.58138	0.00984064	0.0569773	Down	Pomc	pro-opiomelanocortin-alpha [Source:MGI Symbol%3BAcc:MGI:97742]
ENSMUSG00000029610	1654	16.62	15.1	23.62	25.34	26.67	24.01	0.702119	-0.510213	0.197777	-2.57974	0.00988758	0.0571352	Down	Aimp2	aminoacyl tRNA synthetase complex-interacting multifunctional protein 2 [Source:MGI Symbol%3BAcc:MGI:2385237]
ENSMUSG00000118084	717	1.58	0.73	1.15	3.89	2.57	1.77	0.395764	-1.33729	0.518387	-2.57971	0.00988831	0.0571352	Down	AA388235	expressed sequence AA388235 [Source:MGI Symbol%3BAcc:MGI:3035178]
ENSMUSG00000040048	1217	31.73	19.09	34.51	41.41	43.12	35.48	0.681943	-0.552277	0.214108	-2.57943	0.00989629	0.0571643	Down	Ndufb10	NADH:ubiquinone oxidoreductase subunit B10 [Source:MGI Symbol%3BAcc:MGI:1915592]
ENSMUSG00000089636	413	0.58	0.28	1.08	2.11	1.79	2.75	0.278157	-1.84603	0.715776	-2.57906	0.00990701	0.0571937	Down	1700058P15Rik	RIKEN cDNA 1700058P15 gene [Source:MGI Symbol%3BAcc:MGI:1920627]
ENSMUSG00000031299	3734	32.4	44.55	41.12	54.23	56.81	50.27	0.715547	-0.482881	0.18724	-2.57895	0.00991015	0.0571937	Down	Pdha1	pyruvate dehydrogenase E1 alpha 1 [Source:MGI Symbol%3BAcc:MGI:97532]
ENSMUSG00000112302	4240	0.88	0.47	0.59	1.2	1.12	1.15	0.538958	-0.891755	0.346034	-2.57707	0.00996419	0.0574886	Down	Gm48226	predicted gene%2C 48226 [Source:MGI Symbol%3BAcc:MGI:6097627]
ENSMUSG00000028882	2924	27.09	20.5	33.47	34.54	39.07	34.47	0.722837	-0.468257	0.181757	-2.57627	0.00998714	0.0575871	Down	Ppp1r8	protein phosphatase 1%2C regulatory subunit 8 [Source:MGI Symbol%3BAcc:MGI:2140494]
ENSMUSG00000052675	5543	0.28	0.24	0.29	0.44	0.54	0.61	0.494974	-1.01457	0.393915	-2.57562	0.0100061	0.0576739	Down	Zfp112	zinc finger protein 112 [Source:MGI Symbol%3BAcc:MGI:1929115]
ENSMUSG00000074797	1963	30.28	11.45	34.3	43.96	41.87	33.53	0.604494	-0.726201	0.282015	-2.57504	0.0100228	0.057708	Down	Itpa	inosine triphosphatase (nucleoside triphosphate pyrophosphatase) [Source:MGI Symbol%3BAcc:MGI:96622]
ENSMUSG00000032492	2925	8.14	4.09	7.29	12.93	8.08	8.9	0.621818	-0.685435	0.266221	-2.57468	0.0100333	0.0577405	Down	Pth1r	parathyroid hormone 1 receptor [Source:MGI Symbol%3BAcc:MGI:97801]
ENSMUSG00000040929	11034	3.74	4.75	2.88	5.88	5.39	5.49	0.667684	-0.582763	0.226361	-2.57449	0.0100389	0.0577405	Down	Rfx3	regulatory factor X%2C 3 (influences HLA class II expression) [Source:MGI Symbol%3BAcc:MGI:106582]
ENSMUSG00000085946	1177	0.2	0.05	0	0.64	0.57	0.28	0.161527	-2.63015	1.02164	-2.57444	0.0100403	0.0577405	Down	AA387200	expressed sequence AA387200 [Source:MGI Symbol%3BAcc:MGI:3034170]
ENSMUSG00000020701	4693	13.05	2.45	4.24	29.37	19.2	17.68	0.282953	-1.82137	0.707513	-2.57432	0.0100437	0.0577429	Down	Tmem132e	transmembrane protein 132E [Source:MGI Symbol%3BAcc:MGI:2685490]
ENSMUSG00000028653	2087	8.75	7.78	10.61	10.98	13.15	13.34	0.703396	-0.507591	0.197204	-2.57394	0.0100547	0.0577895	Down	Trit1	tRNA isopentenyltransferase 1 [Source:MGI Symbol%3BAcc:MGI:1914216]
ENSMUSG00000027950	8380	1.92	1.18	0.99	2.78	1.99	1.82	0.598387	-0.740849	0.287973	-2.57263	0.0100928	0.0579172	Down	Chrnb2	cholinergic receptor%2C nicotinic%2C beta polypeptide 2 (neuronal) [Source:MGI Symbol%3BAcc:MGI:87891]
ENSMUSG00000020153	1718	28.47	9.48	34.82	39.82	40.75	37.57	0.584103	-0.775705	0.301566	-2.57225	0.0101039	0.0579493	Down	Ndufs7	NADH:ubiquinone oxidoreductase core subunit S7 [Source:MGI Symbol%3BAcc:MGI:1922656]
ENSMUSG00000034345	3855	9.97	5.15	11.51	12	13.12	13.64	0.658377	-0.603013	0.234476	-2.57175	0.0101187	0.058004	Down	Gtf2h5	general transcription factor IIH%2C polypeptide 5 [Source:MGI Symbol%3BAcc:MGI:107227]
ENSMUSG00000030435	4113	74.86	41.14	81.72	85.1	95.22	94.32	0.691065	-0.533106	0.207332	-2.57127	0.0101327	0.0580656	Down	U2af2	U2 small nuclear ribonucleoprotein auxiliary factor (U2AF) 2 [Source:MGI Symbol%3BAcc:MGI:98886]
ENSMUSG00000102415	4348	0.04	0.03	0.03	0.11	0.08	0.28	0.203057	-2.30004	0.894634	-2.57093	0.0101426	0.0580656	Down	A430110C17Rik	RIKEN cDNA A430110C17 gene [Source:MGI Symbol%3BAcc:MGI:2444994]
ENSMUSG00000027455	3967	27.5	17.77	37.83	36.66	41.14	38.61	0.684417	-0.547053	0.212789	-2.57087	0.0101443	0.0580656	Down	Nsfl1c	NSFL1 (p97) cofactor (p47) [Source:MGI Symbol%3BAcc:MGI:3042273]
ENSMUSG00000028884	2993	23.92	21.2	32.11	31.2	36.09	34.9	0.730778	-0.452495	0.176017	-2.57075	0.0101479	0.0580691	Down	Rpa2	replication protein A2 [Source:MGI Symbol%3BAcc:MGI:1339939]
ENSMUSG00000035048	2377	10.36	4.22	11.75	12.91	14.26	13.87	0.612408	-0.707435	0.275356	-2.56917	0.0101944	0.0582672	Down	Anapc13	anaphase promoting complex subunit 13 [Source:MGI Symbol%3BAcc:MGI:1916260]
ENSMUSG00000067212	2889	0.14	0.16	0.33	0.56	0.6	0.44	0.379472	-1.39794	0.544157	-2.56899	0.0101994	0.0582791	Down	H2-T23	histocompatibility 2%2C T region locus 23 [Source:MGI Symbol%3BAcc:MGI:95957]
ENSMUSG00000028419	1519	34.63	33.36	40.51	44.75	46.62	49.13	0.749927	-0.415178	0.161678	-2.56794	0.0102306	0.0584062	Down	Chmp5	charged multivesicular body protein 5 [Source:MGI Symbol%3BAcc:MGI:1924209]
ENSMUSG00000022637	10475	4.66	3.05	2.81	5.83	4.25	5.25	0.665368	-0.587776	0.228908	-2.56774	0.0102363	0.0584116	Down	Cblb	Casitas B-lineage lymphoma b [Source:MGI Symbol%3BAcc:MGI:2146430]
ENSMUSG00000103715	1352	0.79	0.26	0.94	1.51	1.55	1.53	0.413839	-1.27286	0.49584	-2.56708	0.010256	0.0584486	Down	4933431K14Rik	RIKEN cDNA 4933431K14 gene [Source:MGI Symbol%3BAcc:MGI:1918545]
ENSMUSG00000037029	3270	27.59	24.97	27.71	34.33	33.9	34.03	0.76215	-0.391853	0.152652	-2.56697	0.010259	0.0584491	Down	Zfp146	zinc finger protein 146 [Source:MGI Symbol%3BAcc:MGI:1347092]
ENSMUSG00000095098	4715	3.56	0.93	4.22	5.11	5.11	5.1	0.537946	-0.894467	0.348516	-2.5665	0.010273	0.0584947	Down	Ccdc85b	coiled-coil domain containing 85B [Source:MGI Symbol%3BAcc:MGI:2147607]
ENSMUSG00000025364	2804	94.14	83.52	98.91	117.66	114.44	116.47	0.769354	-0.378281	0.147406	-2.56626	0.0102803	0.0585191	Down	Pa2g4	proliferation-associated 2G4 [Source:MGI Symbol%3BAcc:MGI:894684]
ENSMUSG00000086472	682	1.13	0.86	1.03	2	2.8	2.45	0.407079	-1.29662	0.505727	-2.56387	0.0103513	0.0588207	Down	Gm16172	predicted gene 16172 [Source:MGI Symbol%3BAcc:MGI:3801735]
ENSMUSG00000050963	5586	0.07	0	0.11	0.12	0.23	0.31	0.273451	-1.87064	0.729885	-2.56293	0.0103793	0.0589458	Down	Kcns2	K+ voltage-gated channel%2C subfamily S%2C 2 [Source:MGI Symbol%3BAcc:MGI:1197011]
ENSMUSG00000025576	5818	0.7	0.07	0.2	0.78	0.91	0.69	0.386155	-1.37275	0.535916	-2.5615	0.0104222	0.0591514	Down	Rbfox3	RNA binding protein%2C fox-1 homolog (C. elegans) 3 [Source:MGI Symbol%3BAcc:MGI:106368]
ENSMUSG00000057337	6497	0.53	0.3	0.4	0.84	0.6	0.77	0.533975	-0.905156	0.353407	-2.56123	0.0104303	0.0591664	Down	Chst3	carbohydrate sulfotransferase 3 [Source:MGI Symbol%3BAcc:MGI:1858224]
ENSMUSG00000031153	5502	7.29	4.75	5.97	8.86	8.45	7.41	0.702525	-0.509378	0.198926	-2.56064	0.010448	0.059205	Down	Gripap1	GRIP1 associated protein 1 [Source:MGI Symbol%3BAcc:MGI:1859616]
ENSMUSG00000001270	2895	69.85	27.91	25.15	181.32	96.26	83.55	0.325729	-1.61826	0.63201	-2.56049	0.0104525	0.0592065	Down	Ckb	creatine kinase%2C brain [Source:MGI Symbol%3BAcc:MGI:88407]
ENSMUSG00000052738	4617	15.94	13.77	18.84	22.41	21.95	19.2	0.737502	-0.439281	0.171611	-2.55975	0.0104748	0.0592812	Down	Suclg1	succinate-CoA ligase%2C GDP-forming%2C alpha subunit [Source:MGI Symbol%3BAcc:MGI:1927234]
ENSMUSG00000054074	4927	4.83	2.18	3.73	6.67	4.78	4.99	0.623955	-0.680486	0.265862	-2.55955	0.0104809	0.0592989	Down	Skida1	SKI/DACH domain containing 1 [Source:MGI Symbol%3BAcc:MGI:1919918]
ENSMUSG00000044348	7963	0.79	0.97	1.08	1.47	1.41	1.43	0.641044	-0.641504	0.250672	-2.55914	0.0104932	0.0593511	Down	Slc25a53	solute carrier family 25%2C member 53 [Source:MGI Symbol%3BAcc:MGI:1914312]
ENSMUSG00000024454	4054	20.24	17.12	21.69	25.55	24.72	25.21	0.75734	-0.400988	0.156743	-2.55825	0.01052	0.0594849	Down	Hdac3	histone deacetylase 3 [Source:MGI Symbol%3BAcc:MGI:1343091]
ENSMUSG00000070520	5946	6.76	2.37	6.27	8.1	7.59	8.3	0.611607	-0.709324	0.277282	-2.55813	0.0105237	0.0594849	Down	Nsmce3	NSE3 homolog%2C SMC5-SMC6 complex component [Source:MGI Symbol%3BAcc:MGI:1913897]
ENSMUSG00000062591	2228	14.24	6.52	9.34	21.16	13.47	12.61	0.608043	-0.717755	0.280586	-2.55806	0.0105259	0.0594849	Down	Tubb4a	tubulin%2C beta 4A class IVA [Source:MGI Symbol%3BAcc:MGI:107848]
ENSMUSG00000035357	7256	7.4	4.76	4.71	10.25	7.55	6.87	0.65954	-0.600467	0.234748	-2.55792	0.01053	0.0594907	Down	Pdzrn3	PDZ domain containing RING finger 3 [Source:MGI Symbol%3BAcc:MGI:1933157]
ENSMUSG00000036019	7779	2.18	2.07	1.58	3.69	2.32	2.87	0.637911	-0.648574	0.253588	-2.55759	0.01054	0.0595127	Down	Tmtc2	transmembrane and tetratricopeptide repeat containing 2 [Source:MGI Symbol%3BAcc:MGI:1914057]
ENSMUSG00000027671	3886	27.9	27.74	39.19	42.68	43.85	38.68	0.731943	-0.450196	0.17606	-2.55707	0.0105559	0.0595684	Down	Actl6a	actin-like 6A [Source:MGI Symbol%3BAcc:MGI:1861453]
ENSMUSG00000097601	6478	0.06	0.05	0.06	0.19	0.19	0.1	0.315098	-1.66613	0.651666	-2.55672	0.0105665	0.059611	Down	Gm26660	predicted gene%2C 26660 [Source:MGI Symbol%3BAcc:MGI:5477154]
ENSMUSG00000031939	8949	9.27	10.38	12.51	12.78	13.85	15.95	0.735316	-0.443565	0.173559	-2.5557	0.0105976	0.0597275	Down	Taf1d	TATA-box binding protein associated factor%2C RNA polymerase I%2C D [Source:MGI Symbol%3BAcc:MGI:1922566]
ENSMUSG00000000740	2595	318.73	179.66	506.92	508.33	512.66	509.35	0.625908	-0.675977	0.264656	-2.55417	0.0106441	0.059928	Down	Rpl13	ribosomal protein L13 [Source:MGI Symbol%3BAcc:MGI:105922]
ENSMUSG00000101588	2319	7.31	4.4	5.38	9.64	8.57	7.14	0.64863	-0.624533	0.244557	-2.55373	0.0106575	0.059986	Down	Gm28265	predicted gene 28265 [Source:MGI Symbol%3BAcc:MGI:5578971]
ENSMUSG00000026966	1276	34.18	14.23	35.46	46.54	42.19	38.19	0.6291	-0.668639	0.26195	-2.55254	0.0106941	0.0601745	Down	Ssna1	SS nuclear autoantigen 1 [Source:MGI Symbol%3BAcc:MGI:1915725]
ENSMUSG00000037361	2854	19.33	14.44	19.04	27.35	24.72	19.72	0.70828	-0.497608	0.194962	-2.55233	0.0107004	0.0601922	Down	Sf3b6	splicing factor 3B%2C subunit 6 [Source:MGI Symbol%3BAcc:MGI:1913305]
ENSMUSG00000026309	5556	11.65	8.37	12.44	14.05	14.23	14.28	0.735804	-0.442606	0.173419	-2.55224	0.0107034	0.0601922	Down	Ilkap	integrin-linked kinase-associated serine/threonine phosphatase 2C [Source:MGI Symbol%3BAcc:MGI:1914694]
ENSMUSG00000104394	3901	0.92	1.17	0.98	1.33	1.91	2.02	0.575732	-0.796531	0.312218	-2.5512	0.0107353	0.0603369	Down	Gm37254	predicted gene%2C 37254 [Source:MGI Symbol%3BAcc:MGI:5610482]
ENSMUSG00000061474	1274	13.87	11.18	17.68	18.86	19.03	21.69	0.692798	-0.529493	0.207611	-2.5504	0.0107598	0.0604574	Down	Mrps36	mitochondrial ribosomal protein S36 [Source:MGI Symbol%3BAcc:MGI:1913378]
ENSMUSG00000038644	4859	24.7	20.72	32.06	30.12	34.32	37.73	0.733557	-0.447019	0.175319	-2.54975	0.01078	0.060536	Down	Pold1	polymerase (DNA directed)%2C delta 1%2C catalytic subunit [Source:MGI Symbol%3BAcc:MGI:97741]
ENSMUSG00000058558	3920	168.76	234.52	252.93	296.79	325.9	291.49	0.699973	-0.514628	0.201891	-2.54904	0.0108019	0.0605899	Down	Rpl5	ribosomal protein L5 [Source:MGI Symbol%3BAcc:MGI:102854]
ENSMUSG00000018451	1573	5.6	2.49	5.18	9.21	8.06	5.09	0.563247	-0.82816	0.324976	-2.54837	0.0108227	0.0606542	Down	6330403K07Rik	RIKEN cDNA 6330403K07 gene [Source:MGI Symbol%3BAcc:MGI:1918001]
ENSMUSG00000033177	2837	0.08	0.06	0	0.38	0.13	0.21	0.194471	-2.36238	0.92709	-2.54816	0.0108292	0.0606733	Down	Tmprss7	transmembrane serine protease 7 [Source:MGI Symbol%3BAcc:MGI:2686594]
ENSMUSG00000049939	3996	0.76	1.21	0.91	1.53	1.59	1.87	0.569024	-0.813439	0.319305	-2.54753	0.0108489	0.0607335	Down	Lrrc4	leucine rich repeat containing 4 [Source:MGI Symbol%3BAcc:MGI:2182081]
ENSMUSG00000014837	4045	6.62	2.11	5.05	7.81	6.92	7.36	0.594605	-0.749998	0.294403	-2.54752	0.0108493	0.0607335	Down	4931428F04Rik	RIKEN cDNA 4931428F04 gene [Source:MGI Symbol%3BAcc:MGI:1921606]
ENSMUSG00000074340	3561	0.38	0.34	0.55	0.6	1.07	0.94	0.482008	-1.05287	0.413467	-2.54645	0.0108826	0.0608851	Down	Ovgp1	oviductal glycoprotein 1 [Source:MGI Symbol%3BAcc:MGI:106661]
ENSMUSG00000021685	2881	0.17	0.06	0.18	0.3	0.36	0.53	0.326407	-1.61526	0.634532	-2.54558	0.0109095	0.0609661	Down	Otp	orthopedia homeobox [Source:MGI Symbol%3BAcc:MGI:99835]
ENSMUSG00000107362	1752	0.07	0.1	0.25	0.35	0.53	0.65	0.269769	-1.8902	0.742905	-2.54434	0.0109484	0.0611475	Down	Gm40309	predicted gene%2C 40309 [Source:MGI Symbol%3BAcc:MGI:5623194]
ENSMUSG00000037942	3444	0.31	0.05	0.02	0.64	0.5	0.19	0.270377	-1.88695	0.741728	-2.544	0.0109592	0.0611554	Down	Crp	C-reactive protein%2C pentraxin-related [Source:MGI Symbol%3BAcc:MGI:88512]
ENSMUSG00000098051	1116	1.97	0.21	1.43	3.26	4.02	1.67	0.379236	-1.39883	0.550146	-2.54266	0.0110013	0.0613566	Down	Gm27032	predicted gene%2C 27032 [Source:MGI Symbol%3BAcc:MGI:5504147]
ENSMUSG00000062961	5775	0.3	0.07	0.12	0.45	0.4	0.31	0.399616	-1.32331	0.520643	-2.54169	0.0110317	0.061438	Down	Ccdc177	coiled-coil domain containing 177 [Source:MGI Symbol%3BAcc:MGI:2686414]
ENSMUSG00000015176	3971	48.25	51.01	56.75	63.77	67.58	67.3	0.764161	-0.388051	0.15268	-2.5416	0.0110347	0.061438	Down	Nolc1	nucleolar and coiled-body phosphoprotein 1 [Source:MGI Symbol%3BAcc:MGI:1918019]
ENSMUSG00000024097	3550	81.87	87.26	110.23	116.32	123.92	121.57	0.749365	-0.41626	0.163976	-2.53854	0.0111316	0.0618368	Down	Srsf7	serine and arginine-rich splicing factor 7 [Source:MGI Symbol%3BAcc:MGI:1926232]
ENSMUSG00000021774	4457	7.86	8.58	9.25	11	11.53	11.38	0.73773	-0.438835	0.173024	-2.53627	0.0112041	0.0621862	Down	Ube2e1	ubiquitin-conjugating enzyme E2E 1 [Source:MGI Symbol%3BAcc:MGI:107411]
ENSMUSG00000114995	2064	1.04	1.5	1.76	2.61	3.01	2.04	0.543539	-0.879546	0.346822	-2.53602	0.0112121	0.0621957	Down	Gm49284	predicted gene%2C 49284 [Source:MGI Symbol%3BAcc:MGI:6118771]
ENSMUSG00000036438	1467	206.8	207.47	290.34	281.52	340.56	305.34	0.736222	-0.441787	0.174306	-2.53455	0.0112593	0.0623511	Down	Calm2	calmodulin 2 [Source:MGI Symbol%3BAcc:MGI:103250]
ENSMUSG00000074578	1901	16.65	4.97	19.68	19.78	23.79	25.35	0.569999	-0.810968	0.320149	-2.5331	0.011306	0.0625391	Down	Zfas1	zinc finger%2C NFX1-type containing 1%2C antisense RNA 1 [Source:MGI Symbol%3BAcc:MGI:1916199]
ENSMUSG00000046865	4209	33.17	20.93	41.65	39.6	45.38	46.5	0.699836	-0.514911	0.203289	-2.5329	0.0113122	0.0625559	Down	Fbl	fibrillarin [Source:MGI Symbol%3BAcc:MGI:95486]
ENSMUSG00000017404	1022	653.66	568.07	722.37	999.79	839.36	751.12	0.724485	-0.464973	0.183584	-2.53275	0.011317	0.0625647	Down	Rpl19	ribosomal protein L19 [Source:MGI Symbol%3BAcc:MGI:98020]
ENSMUSG00000074886	4202	18.68	10.77	17.69	21.48	20.25	22.29	0.708263	-0.497643	0.196515	-2.53234	0.0113304	0.0626213	Down	Grk6	G protein-coupled receptor kinase 6 [Source:MGI Symbol%3BAcc:MGI:1347078]
ENSMUSG00000059796	4334	219.24	244.87	262.89	320.29	331.33	310.48	0.73549	-0.443223	0.175094	-2.53134	0.0113628	0.0627645	Down	Eif4a1	eukaryotic translation initiation factor 4A1 [Source:MGI Symbol%3BAcc:MGI:95303]
ENSMUSG00000027998	2816	22.78	28	27.57	37.29	36.13	31.76	0.725394	-0.463163	0.183044	-2.53034	0.0113952	0.062926	Down	Plrg1	pleiotropic regulator 1 [Source:MGI Symbol%3BAcc:MGI:1858197]
ENSMUSG00000026087	3226	12.75	10.91	13.45	20.91	16.11	14.11	0.698806	-0.517036	0.204435	-2.52909	0.0114358	0.0631325	Down	Mrpl30	mitochondrial ribosomal protein L30 [Source:MGI Symbol%3BAcc:MGI:1333820]
ENSMUSG00000043857	4596	3.95	1.59	1.69	5.04	3.37	3.79	0.568014	-0.816002	0.322846	-2.52753	0.0114868	0.0633246	Down	Mgat5b	mannoside acetylglucosaminyltransferase 5%2C isoenzyme B [Source:MGI Symbol%3BAcc:MGI:3606200]
ENSMUSG00000026240	5515	8.24	5.62	7.79	9.6	9.87	9.27	0.727153	-0.459669	0.181957	-2.52624	0.011529	0.0635034	Down	Cops7b	COP9 signalosome subunit 7B [Source:MGI Symbol%3BAcc:MGI:1349388]
ENSMUSG00000028986	3959	15.24	19.29	14.55	26.13	21.23	21.48	0.697096	-0.520571	0.206122	-2.52555	0.0115517	0.0636104	Down	Klhl7	kelch-like 7 [Source:MGI Symbol%3BAcc:MGI:1196453]
ENSMUSG00000002767	1170	38.96	24.05	48.3	51.48	52.74	50.89	0.688023	-0.539472	0.213699	-2.52445	0.0115879	0.0637585	Down	Mrpl2	mitochondrial ribosomal protein L2 [Source:MGI Symbol%3BAcc:MGI:1351622]
ENSMUSG00000022673	3589	61.47	72.52	67.41	86.23	88.11	88.39	0.748865	-0.417223	0.165353	-2.52323	0.0116284	0.0639072	Down	Mcm4	minichromosome maintenance complex component 4 [Source:MGI Symbol%3BAcc:MGI:103199]
ENSMUSG00000031074	2326	0.05	0	0.08	0.23	0.26	0.23	0.174721	-2.51687	0.997867	-2.52225	0.0116606	0.0640303	Down	Fgf3	fibroblast growth factor 3 [Source:MGI Symbol%3BAcc:MGI:95517]
ENSMUSG00000085562	4441	0.04	0	0.03	0.16	0.1	0.12	0.172064	-2.53898	1.00676	-2.52195	0.0116707	0.0640678	Down	2610028E06Rik	RIKEN cDNA 2610028E06 gene [Source:MGI Symbol%3BAcc:MGI:1919645]
ENSMUSG00000038156	10382	2.27	1.51	1.71	2.96	2.26	2.58	0.678491	-0.559598	0.221916	-2.52167	0.0116799	0.0640765	Down	Spon1	spondin 1%2C (f-spondin) extracellular matrix protein [Source:MGI Symbol%3BAcc:MGI:2385287]
ENSMUSG00000039396	5555	1.55	2.85	3.98	3.69	4.1	5.96	0.594686	-0.749801	0.297351	-2.5216	0.0116821	0.0640765	Down	Neil3	nei like 3 (E. coli) [Source:MGI Symbol%3BAcc:MGI:2384588]
ENSMUSG00000030751	2952	45.58	54.71	58.08	70.84	72.06	65.01	0.741442	-0.431594	0.171289	-2.51969	0.0117459	0.0643274	Down	Psma1	proteasome subunit alpha 1 [Source:MGI Symbol%3BAcc:MGI:1347005]
ENSMUSG00000087502	963	2.72	1.7	2.64	3.87	3.45	5.75	0.524243	-0.931691	0.369788	-2.51953	0.0117511	0.064329	Down	Gm16091	predicted gene 16091 [Source:MGI Symbol%3BAcc:MGI:3802007]
ENSMUSG00000117988	946	0	0.25	0.07	0.43	0.39	1.13	0.165385	-2.5961	1.03053	-2.51918	0.0117627	0.0643564	Down	Gm8663	predicted gene 8663 [Source:MGI Symbol%3BAcc:MGI:3648745]
ENSMUSG00000017485	14613	14.93	17.01	12.33	22.74	18.16	20.45	0.706284	-0.501681	0.199186	-2.51866	0.0117803	0.0644343	Down	Top2b	topoisomerase (DNA) II beta [Source:MGI Symbol%3BAcc:MGI:98791]
ENSMUSG00000054452	3334	26.88	7.79	24.47	37.78	28.95	28.47	0.588236	-0.765534	0.303972	-2.51844	0.0117876	0.0644566	Down	Tle5	TLE family member 5%2C transcriptional modulator [Source:MGI Symbol%3BAcc:MGI:95806]
ENSMUSG00000059278	890	19.52	4.98	24.53	28.4	30.83	27	0.537533	-0.895574	0.355854	-2.51669	0.0118464	0.0646073	Down	Naa38	N(alpha)-acetyltransferase 38%2C NatC auxiliary subunit [Source:MGI Symbol%3BAcc:MGI:1925554]
ENSMUSG00000023110	3958	33.59	38.49	37.74	47.18	49.43	45.84	0.751831	-0.411519	0.163525	-2.51656	0.0118508	0.0646073	Down	Prmt5	protein arginine N-methyltransferase 5 [Source:MGI Symbol%3BAcc:MGI:1351645]
ENSMUSG00000036371	20117	30.99	38.36	38.9	47.79	46.96	49.48	0.73214	-0.449808	0.178745	-2.51648	0.0118534	0.0646073	Down	Serbp1	serpine1 mRNA binding protein 1 [Source:MGI Symbol%3BAcc:MGI:1914120]
ENSMUSG00000019774	3261	3.05	2.51	3.4	4.42	4.45	3.99	0.671037	-0.575536	0.228711	-2.51644	0.0118548	0.0646073	Down	Mtrf1l	mitochondrial translational release factor 1-like [Source:MGI Symbol%3BAcc:MGI:1918830]
ENSMUSG00000028140	2703	22.1	16.61	26.25	27.85	29.93	27.85	0.731371	-0.451325	0.179455	-2.51497	0.0119041	0.0647679	Down	Mrpl9	mitochondrial ribosomal protein L9 [Source:MGI Symbol%3BAcc:MGI:2137211]
ENSMUSG00000028932	5031	28.35	31.26	31.96	44.24	40.74	35.45	0.738867	-0.436614	0.17364	-2.51448	0.0119209	0.0648235	Down	Psmc2	proteasome (prosome%2C macropain) 26S subunit%2C ATPase 2 [Source:MGI Symbol%3BAcc:MGI:109555]
ENSMUSG00000044390	2160	1.98	1.05	2.24	2.71	3.1	3.09	0.569993	-0.810984	0.322668	-2.51337	0.0119583	0.0649726	Down	Tigd3	tigger transposable element derived 3 [Source:MGI Symbol%3BAcc:MGI:2681860]
ENSMUSG00000029910	8390	8.89	13.82	12.96	15.7	17.08	16.9	0.703263	-0.507863	0.202231	-2.5113	0.0120287	0.0652503	Down	Mad2l1	MAD2 mitotic arrest deficient-like 1 [Source:MGI Symbol%3BAcc:MGI:1860374]
ENSMUSG00000076431	4795	96.88	64.98	82.74	116.24	94.3	113.68	0.728475	-0.45705	0.181999	-2.51128	0.0120294	0.0652503	Down	Sox4	SRY (sex determining region Y)-box 4 [Source:MGI Symbol%3BAcc:MGI:98366]
ENSMUSG00000087165	714	0.75	0.41	0.8	1.63	1.46	2.15	0.361183	-1.4692	0.585195	-2.51061	0.0120522	0.0653013	Down	2010001A14Rik	RIKEN cDNA 2010001A14 gene [Source:MGI Symbol%3BAcc:MGI:1923766]
ENSMUSG00000018372	4199	4.78	4.38	4.3	5.73	6.2	6.41	0.71595	-0.48207	0.192064	-2.50994	0.0120751	0.0653168	Down	Cep95	centrosomal protein 95 [Source:MGI Symbol%3BAcc:MGI:2443502]
ENSMUSG00000022098	8870	9.12	3.13	5.97	10.1	9.12	8.65	0.624348	-0.679577	0.270792	-2.50959	0.0120871	0.0653276	Down	Bmp1	bone morphogenetic protein 1 [Source:MGI Symbol%3BAcc:MGI:88176]
ENSMUSG00000074892	6159	0.02	0.02	0.06	0.12	0.13	0.12	0.256068	-1.9654	0.783894	-2.50723	0.0121681	0.0657112	Down	B3galt5	UDP-Gal:betaGlcNAc beta 1%2C3-galactosyltransferase%2C polypeptide 5 [Source:MGI Symbol%3BAcc:MGI:2136878]
ENSMUSG00000034730	7222	2.8	0.58	1.63	3.52	2.73	2.71	0.530876	-0.913552	0.364432	-2.50678	0.0121836	0.0657721	Down	Adgrb1	adhesion G protein-coupled receptor B1 [Source:MGI Symbol%3BAcc:MGI:1933736]
ENSMUSG00000025645	1526	4.91	3.02	6.01	7.15	8.14	6.39	0.616516	-0.697789	0.278369	-2.50671	0.0121861	0.0657721	Down	Ccdc51	coiled-coil domain containing 51 [Source:MGI Symbol%3BAcc:MGI:1913908]
ENSMUSG00000103636	2671	0	0.02	0	0.1	0.12	0.15	0.0659015	-3.92355	1.56574	-2.50588	0.0122149	NA	Down	Gm38331	predicted gene%2C 38331 [Source:MGI Symbol%3BAcc:MGI:5611559]
ENSMUSG00000021287	2750	8.79	5.56	9.77	10.39	11.3	11.89	0.691834	-0.531502	0.212203	-2.50469	0.0122558	0.0659837	Down	Xrcc3	X-ray repair complementing defective repair in Chinese hamster cells 3 [Source:MGI Symbol%3BAcc:MGI:1921585]
ENSMUSG00000108802	2809	0.11	0.06	0.09	0.31	0.13	0.5	0.266992	-1.90513	0.760652	-2.5046	0.012259	0.0659837	Down	Gm44769	predicted gene 44769 [Source:MGI Symbol%3BAcc:MGI:5753345]
ENSMUSG00000092558	7324	3.32	2.78	4.22	4.17	5.17	4.7	0.710763	-0.49256	0.196662	-2.5046	0.012259	0.0659837	Down	Med20	mediator complex subunit 20 [Source:MGI Symbol%3BAcc:MGI:1929648]
ENSMUSG00000066150	4280	15.78	18.13	18.47	23.12	22.32	22.86	0.746801	-0.421204	0.16822	-2.50389	0.0122837	0.06602	Down	Slc31a1	solute carrier family 31%2C member 1 [Source:MGI Symbol%3BAcc:MGI:1333843]
ENSMUSG00000036185	1028	0.23	0.06	1.05	1.47	1.32	1.3	0.304633	-1.71485	0.684895	-2.50382	0.012286	0.06602	Down	Sapcd1	suppressor APC domain containing 1 [Source:MGI Symbol%3BAcc:MGI:2388100]
ENSMUSG00000013646	6352	7.5	3.09	6.16	8.29	8.03	8.31	0.651183	-0.618864	0.247226	-2.50323	0.0123065	0.0660936	Down	Sh3bp5l	SH3 binding domain protein 5 like [Source:MGI Symbol%3BAcc:MGI:1933124]
ENSMUSG00000097533	1406	0	0	0.18	0.29	0.39	0.47	0.146156	-2.77442	1.10844	-2.50299	0.012315	0.0661213	Down	Gm26590	predicted gene%2C 26590 [Source:MGI Symbol%3BAcc:MGI:5477084]
ENSMUSG00000024208	837	33.77	11.44	42.96	46.49	46.31	50.32	0.584705	-0.774219	0.309354	-2.5027	0.0123251	0.066139	Down	Uqcc2	ubiquinol-cytochrome c reductase complex assembly factor 2 [Source:MGI Symbol%3BAcc:MGI:1914517]
ENSMUSG00000000827	4982	13.43	13.09	14.79	16.68	18.34	17.67	0.762313	-0.391546	0.156463	-2.50248	0.0123328	0.0661443	Down	Tpd52l2	tumor protein D52-like 2 [Source:MGI Symbol%3BAcc:MGI:1913564]
ENSMUSG00000116223	1525	0	0.04	0.13	0.46	0.52	0.09	0.141524	-2.82088	1.12774	-2.50136	0.0123716	0.066298	Down	Gm41396	predicted gene%2C 41396 [Source:MGI Symbol%3BAcc:MGI:5624281]
ENSMUSG00000023755	3035	2.14	1.83	4.42	3.46	5.31	5.08	0.583407	-0.777426	0.311069	-2.49921	0.0124472	0.0666608	Down	Rhebl1	Ras homolog enriched in brain like 1 [Source:MGI Symbol%3BAcc:MGI:1916409]
ENSMUSG00000003190	1976	12.14	3.66	12.46	16.53	14.79	14.86	0.580314	-0.785095	0.314146	-2.49914	0.0124495	0.0666608	Down	Bcl2l12	BCL2-like 12 (proline rich) [Source:MGI Symbol%3BAcc:MGI:1922986]
ENSMUSG00000039067	2261	58.48	59.97	101.44	87.89	107.45	107.48	0.701703	-0.511067	0.204621	-2.49763	0.0125027	0.066868	Down	Psmd7	proteasome (prosome%2C macropain) 26S subunit%2C non-ATPase%2C 7 [Source:MGI Symbol%3BAcc:MGI:1351511]
ENSMUSG00000049036	1574	6.58	3.04	4.12	7.74	7.15	6.95	0.604863	-0.725319	0.290569	-2.4962	0.0125531	0.0671053	Down	Tmem121	transmembrane protein 121 [Source:MGI Symbol%3BAcc:MGI:1916445]
ENSMUSG00000014039	11349	2.3	2.45	2.18	3.56	3.28	2.74	0.702019	-0.510419	0.204564	-2.49516	0.0125901	0.0672803	Down	Prdm15	PR domain containing 15 [Source:MGI Symbol%3BAcc:MGI:1930121]
ENSMUSG00000105814	109	3.28	15.53	7.59	19.74	27.09	18.98	0.400258	-1.321	0.529463	-2.49498	0.0125964	0.0672819	Down	Mir703	microRNA 703 [Source:MGI Symbol%3BAcc:MGI:3629657]
ENSMUSG00000035164	6845	6.73	5.84	4.52	10.32	6.9	7.55	0.669731	-0.578347	0.231821	-2.4948	0.0126028	0.0672976	Down	Zc3h12c	zinc finger CCCH type containing 12C [Source:MGI Symbol%3BAcc:MGI:3026959]
ENSMUSG00000039037	6002	1.23	0.58	0.23	1.53	1.09	1.6	0.472624	-1.08124	0.433525	-2.49406	0.0126292	0.0673835	Down	St6galnac5	ST6 (alpha-N-acetyl-neuraminyl-2%2C3-beta-galactosyl-1%2C3)-N-acetylgalactosaminide alpha-2%2C6-sialyltransferase 5 [Source:MGI Symbol%3BAcc:MGI:1349471]
ENSMUSG00000000876	3114	3.78	3.28	3.94	5.02	5.49	4.93	0.690859	-0.533537	0.214109	-2.4919	0.0127063	0.0677393	Down	Pxmp4	peroxisomal membrane protein 4 [Source:MGI Symbol%3BAcc:MGI:1891701]
ENSMUSG00000086352	637	0	0	0	0.32	0.1	0.73	0.0449204	-4.47649	1.79652	-2.49176	0.0127114	NA	Down	4930401G09Rik	RIKEN cDNA 4930401G09 gene [Source:MGI Symbol%3BAcc:MGI:1921042]
ENSMUSG00000061393	3928	15.04	11.87	9.79	19.9	14.89	16.91	0.689557	-0.536258	0.215262	-2.49119	0.0127316	0.0678557	Down	Acvr2b	activin receptor IIB [Source:MGI Symbol%3BAcc:MGI:87912]
ENSMUSG00000063787	909	55.78	34.29	57.34	73.78	70.11	58.45	0.698726	-0.517201	0.207689	-2.49027	0.0127648	0.068014	Down	Chchd1	coiled-coil-helix-coiled-coil-helix domain containing 1 [Source:MGI Symbol%3BAcc:MGI:1913371]
ENSMUSG00000085201	801	0	0.22	0.16	0.54	0.46	1.17	0.173678	-2.52551	1.01459	-2.4892	0.0128032	0.0681259	Down	Nr6a1os	nuclear receptor subfamily 6%2C group A%2C member 1%2C opposite strand [Source:MGI Symbol%3BAcc:MGI:3649430]
ENSMUSG00000078302	5064	4.96	1.18	2.56	10.61	7.22	5.71	0.350168	-1.51388	0.60839	-2.48834	0.0128341	0.0682535	Down	Foxd1	forkhead box D1 [Source:MGI Symbol%3BAcc:MGI:1347463]
ENSMUSG00000097944	2323	0.67	0.5	1.21	1.45	1.43	1.64	0.503122	-0.99102	0.398625	-2.4861	0.0129152	0.0686289	Down	A130014A01Rik	RIKEN cDNA A130014A01 gene [Source:MGI Symbol%3BAcc:MGI:3028043]
ENSMUSG00000085379	3201	0.84	0.67	0.6	1.74	1.27	0.92	0.513691	-0.961026	0.38669	-2.48526	0.0129456	0.0687714	Down	2310058D17Rik	RIKEN cDNA 2310058D17 gene [Source:MGI Symbol%3BAcc:MGI:1922944]
ENSMUSG00000112237	1482	1.28	0.35	1.37	1.73	2.28	2.3	0.457758	-1.12734	0.453818	-2.48413	0.0129867	0.0689357	Down	D630033A02Rik	RIKEN cDNA D630033A02 gene [Source:MGI Symbol%3BAcc:MGI:3028060]
ENSMUSG00000036315	819	17.29	13.04	23.47	25.43	28.09	23.47	0.671546	-0.574442	0.231269	-2.48387	0.0129963	0.0689357	Down	Znrd1	zinc ribbon domain containing 1 [Source:MGI Symbol%3BAcc:MGI:1913386]
ENSMUSG00000062353	438	35.19	43.71	37.05	71.05	52.53	47.24	0.658868	-0.601938	0.242346	-2.4838	0.0129989	0.0689357	Down	Gm15772	predicted gene 15772 [Source:MGI Symbol%3BAcc:MGI:3805541]
ENSMUSG00000108591	1560	0.61	0.04	0.78	1.12	1.34	1.28	0.358918	-1.47828	0.59518	-2.48374	0.0130009	0.0689357	Down	Particl	promoter of Mat2a antisense radiation induced circulating long non-coding RNA [Source:MGI Symbol%3BAcc:MGI:1925358]
ENSMUSG00000102960	3944	0	0.03	0.05	0.1	0.17	0.15	0.178188	-2.48853	1.00193	-2.48373	0.0130013	0.0689357	Down	Gm37943	predicted gene%2C 37943 [Source:MGI Symbol%3BAcc:MGI:5611171]
ENSMUSG00000047613	1552	18.63	10.98	23.08	26.53	26.04	22.62	0.670025	-0.577713	0.232895	-2.48057	0.0131173	0.0693632	Down	A430005L14Rik	RIKEN cDNA A430005L14 gene [Source:MGI Symbol%3BAcc:MGI:2140680]
ENSMUSG00000022864	6548	1.64	3.59	2.47	4.69	3.61	4.08	0.61218	-0.707972	0.285418	-2.48047	0.0131208	0.0693632	Down	D16Ertd472e	DNA segment%2C Chr 16%2C ERATO Doi 472%2C expressed [Source:MGI Symbol%3BAcc:MGI:1196400]
ENSMUSG00000025393	4237	250.27	235.73	312.7	339.94	361.94	341.04	0.741725	-0.431043	0.173788	-2.48027	0.0131282	0.0693649	Down	Atp5b	ATP synthase%2C H+ transporting mitochondrial F1 complex%2C beta subunit [Source:MGI Symbol%3BAcc:MGI:107801]
ENSMUSG00000108601	1653	0.36	0.14	0.19	0.65	0.41	1.01	0.325915	-1.61743	0.652173	-2.48006	0.0131359	0.0693869	Down	Gm44645	predicted gene 44645 [Source:MGI Symbol%3BAcc:MGI:5753221]
ENSMUSG00000026312	10037	0	0.01	0.02	0.06	0.06	0.04	0.155041	-2.68928	1.08552	-2.47741	0.0132339	0.0697585	Down	Cdh7	cadherin 7%2C type 2 [Source:MGI Symbol%3BAcc:MGI:2442792]
ENSMUSG00000085846	1050	0	0	0	0.08	0.12	0.51	0.0453625	-4.46236	1.80125	-2.47736	0.0132358	NA	Down	Gm15597	predicted gene 15597 [Source:MGI Symbol%3BAcc:MGI:3783044]
ENSMUSG00000052133	7080	2.11	1.06	1.89	2.79	1.96	2.96	0.629348	-0.66807	0.269838	-2.47582	0.0132931	0.0700205	Down	Sema5b	sema domain%2C seven thrombospondin repeats (type 1 and type 1-like)%2C transmembrane domain (TM) and short cytoplasmic domain%2C (semaphorin) 5B [Source:MGI Symbol%3BAcc:MGI:107555]
ENSMUSG00000046329	5294	7.8	4.29	5.16	9.6	7.81	7.34	0.670406	-0.576894	0.23302	-2.47573	0.0132964	0.0700205	Down	Slc25a23	solute carrier family 25 (mitochondrial carrier%3B phosphate carrier)%2C member 23 [Source:MGI Symbol%3BAcc:MGI:1914222]
ENSMUSG00000006784	6147	0.13	0.09	0.12	0.22	0.3	0.28	0.421619	-1.24599	0.503294	-2.47567	0.0132987	0.0700205	Down	Ttc25	tetratricopeptide repeat domain 25 [Source:MGI Symbol%3BAcc:MGI:1921657]
ENSMUSG00000048058	6023	6.07	6.2	5.08	10.59	6.82	7.48	0.676645	-0.563528	0.227657	-2.47534	0.0133111	0.0700667	Down	Ldlrad3	low density lipoprotein receptor class A domain containing 3 [Source:MGI Symbol%3BAcc:MGI:2138856]
ENSMUSG00000023019	2961	0.7	0.22	0.3	1.16	0.62	0.92	0.429504	-1.21926	0.492649	-2.4749	0.0133273	0.0701143	Down	Gpd1	glycerol-3-phosphate dehydrogenase 1 (soluble) [Source:MGI Symbol%3BAcc:MGI:95679]
ENSMUSG00000054717	3003	144.66	143.96	279.17	230.7	269.15	319.31	0.66832	-0.581389	0.234955	-2.47447	0.0133434	0.0701613	Down	Hmgb2	high mobility group box 2 [Source:MGI Symbol%3BAcc:MGI:96157]
ENSMUSG00000084159	905	4.34	2.52	3.23	5.88	5.03	6.34	0.564696	-0.824455	0.333206	-2.47431	0.0133495	0.0701744	Down	Gm12696	predicted gene 12696 [Source:MGI Symbol%3BAcc:MGI:3649288]
ENSMUSG00000090785	1013	0	0	0	0.09	0.43	0.2	0.0465304	-4.42568	1.79052	-2.47173	0.013446	NA	Down	Gm17116	predicted gene 17116 [Source:MGI Symbol%3BAcc:MGI:4937943]
ENSMUSG00000097063	1257	0	0	0.2	0.72	0.24	0.32	0.140665	-2.82967	1.14529	-2.47069	0.0134853	0.0708311	Down	Pantr2	POU domain%2C class 3%2C transcription factor 3 adjacent noncoding transcript 2 [Source:MGI Symbol%3BAcc:MGI:1913870]
ENSMUSG00000026709	5195	5.7	7.79	7.3	9.09	8.99	10.59	0.709908	-0.494296	0.200076	-2.47054	0.013491	0.0708421	Down	Dars2	aspartyl-tRNA synthetase 2 (mitochondrial) [Source:MGI Symbol%3BAcc:MGI:2442510]
ENSMUSG00000096014	4832	2.44	0.76	5.02	8.03	6.4	10.94	0.305297	-1.71172	0.692922	-2.47029	0.0135004	0.0708727	Down	Sox1	SRY (sex determining region Y)-box 1 [Source:MGI Symbol%3BAcc:MGI:98357]
ENSMUSG00000008958	3639	20.8	8.71	19.94	24.52	23.74	23.61	0.657185	-0.605627	0.245268	-2.46925	0.0135397	0.0710409	Down	Vps72	vacuolar protein sorting 72 [Source:MGI Symbol%3BAcc:MGI:1202305]
ENSMUSG00000099034	6418	0.65	0.35	0.54	0.91	0.68	1.05	0.558633	-0.840028	0.3403	-2.46849	0.0135683	0.0711435	Down	2810039B14Rik	RIKEN cDNA 2810039B14 gene [Source:MGI Symbol%3BAcc:MGI:1919915]
ENSMUSG00000036111	1552	2.57	0.9	0.7	3.94	2.42	2.45	0.453013	-1.14238	0.462923	-2.46775	0.0135966	0.0711866	Down	Lmo1	LIM domain only 1 [Source:MGI Symbol%3BAcc:MGI:102812]
ENSMUSG00000020171	1415	42.85	34.61	50.77	54.57	57.17	54.15	0.74636	-0.422057	0.171063	-2.46726	0.0136153	0.0712654	Down	Yeats4	YEATS domain containing 4 [Source:MGI Symbol%3BAcc:MGI:1927224]
ENSMUSG00000086425	6880	0.03	0	0.01	0.1	0.03	0.1	0.147253	-2.76363	1.12095	-2.46544	0.0136846	0.0715706	Down	F730016J06Rik	RIKEN cDNA F730016J06 gene [Source:MGI Symbol%3BAcc:MGI:2443559]
ENSMUSG00000038916	4175	6.06	2.47	1.97	8.24	5.01	5.05	0.550855	-0.860255	0.349065	-2.46445	0.0137223	0.0717351	Down	Soga3	SOGA family member 3 [Source:MGI Symbol%3BAcc:MGI:1914662]
ENSMUSG00000021135	2199	0.08	0.03	0.03	0.19	0.31	0.24	0.182996	-2.45012	0.99485	-2.4628	0.0137856	0.0719369	Down	Slc10a1	solute carrier family 10 (sodium/bile acid cotransporter family)%2C member 1 [Source:MGI Symbol%3BAcc:MGI:97379]
ENSMUSG00000063480	2924	42.41	40.21	54.58	57.93	60.17	56.93	0.758573	-0.39864	0.162	-2.46075	0.0138647	0.0722802	Down	Snu13	SNU13 homolog%2C small nuclear ribonucleoprotein (U4/U6.U5) [Source:MGI Symbol%3BAcc:MGI:893586]
ENSMUSG00000036114	856	25.44	8.73	29.89	40.7	31.77	31.11	0.584768	-0.774063	0.314576	-2.46066	0.0138682	0.0722802	Down	Rpp25l	ribonuclease P/MRP 25 subunit-like [Source:MGI Symbol%3BAcc:MGI:1917211]
ENSMUSG00000073542	3789	9.53	11.79	8.55	15.6	12.62	13.81	0.695506	-0.523866	0.213367	-2.45523	0.0140793	0.0731857	Down	Cep76	centrosomal protein 76 [Source:MGI Symbol%3BAcc:MGI:1923401]
ENSMUSG00000080893	402	17.76	7.41	20.9	21.7	33.21	22.91	0.566498	-0.819857	0.334176	-2.45337	0.0141526	0.0734789	Down	Ndufa12-ps	NADH:ubiquinone oxidoreductase subunit A12%2C pseudogene [Source:MGI Symbol%3BAcc:MGI:3801934]
ENSMUSG00000005354	4208	19.35	9.39	18.43	24.87	21.65	20.07	0.676923	-0.562936	0.22958	-2.45202	0.0142056	0.073705	Down	Txn2	thioredoxin 2 [Source:MGI Symbol%3BAcc:MGI:1929468]
ENSMUSG00000029328	4818	67.77	58.3	81.2	82.64	88.05	91.43	0.765349	-0.38581	0.157381	-2.45145	0.0142283	0.0737838	Down	Hnrnpdl	heterogeneous nuclear ribonucleoprotein D-like [Source:MGI Symbol%3BAcc:MGI:1355299]
ENSMUSG00000042496	9259	3.55	3.46	3.1	4.41	4.33	4.74	0.732179	-0.449731	0.183464	-2.45133	0.0142328	0.0737872	Down	Prdm10	PR domain containing 10 [Source:MGI Symbol%3BAcc:MGI:2682952]
ENSMUSG00000109652	2602	0	0.04	0.02	0.11	0.24	0.18	0.132209	-2.91911	1.19093	-2.45111	0.0142416	0.0738134	Down	Gm45555	predicted gene 45555 [Source:MGI Symbol%3BAcc:MGI:5791391]
ENSMUSG00000108207	5024	0	0	0.01	0.14	0.04	0.01	0.0606271	-4.04389	1.65053	-2.45005	0.0142836	NA	Down	1810059H22Rik	RIKEN cDNA 1810059H22 gene [Source:MGI Symbol%3BAcc:MGI:1917070]
ENSMUSG00000048502	4781	0.21	0.17	0.39	0.5	0.55	0.5	0.473737	-1.07784	0.440322	-2.44785	0.0143712	0.0743672	Down	Duxbl1	double homeobox B-like 1 [Source:MGI Symbol%3BAcc:MGI:1916048]
ENSMUSG00000034432	4448	21.83	19.84	22.73	28.27	26.94	26.08	0.768069	-0.380691	0.155575	-2.44699	0.0144055	0.0745053	Down	Cops8	COP9 signalosome subunit 8 [Source:MGI Symbol%3BAcc:MGI:1915363]
ENSMUSG00000020887	2302	0.47	0.03	0.3	0.9	0.59	0.67	0.34594	-1.53141	0.626056	-2.44611	0.0144406	0.0746235	Down	A230052G05Rik	RIKEN cDNA A230052G05 gene [Source:MGI Symbol%3BAcc:MGI:3045239]
ENSMUSG00000006494	7779	4.74	8.49	9.19	7.57	12.51	14.51	0.63751	-0.64948	0.265539	-2.44589	0.0144495	0.0746235	Down	Pdk1	pyruvate dehydrogenase kinase%2C isoenzyme 1 [Source:MGI Symbol%3BAcc:MGI:1926119]
ENSMUSG00000028546	5387	18.05	12.89	6.24	38.53	23.56	22.2	0.429227	-1.22019	0.499205	-2.44426	0.0145149	0.0748731	Down	Elavl4	ELAV like RNA binding protein 4 [Source:MGI Symbol%3BAcc:MGI:107427]
ENSMUSG00000025868	648	38.02	13.33	33.78	52.56	42.44	38.32	0.606289	-0.721922	0.295368	-2.44415	0.0145196	0.0748776	Down	Higd2a	HIG1 domain family%2C member 2A [Source:MGI Symbol%3BAcc:MGI:1914294]
ENSMUSG00000069300	463	1.8	0.38	1.24	3.45	2.79	2.59	0.365132	-1.45351	0.594931	-2.44316	0.0145594	0.0749909	Down	H2bc11	H2B clustered histone 11 [Source:MGI Symbol%3BAcc:MGI:2448388]
ENSMUSG00000002102	2607	66.88	74.85	83.02	103.87	101.02	86.87	0.74799	-0.418909	0.171478	-2.44293	0.0145684	0.0749909	Down	Psmc3	proteasome (prosome%2C macropain) 26S subunit%2C ATPase 3 [Source:MGI Symbol%3BAcc:MGI:1098754]
ENSMUSG00000069379	615	2.32	3.23	2.79	6.1	5.3	4.34	0.512628	-0.964017	0.394817	-2.44168	0.0146192	0.0752129	Down	Gm4950	predicted pseudogene 4950 [Source:MGI Symbol%3BAcc:MGI:3649015]
ENSMUSG00000020692	3233	6	3.43	6.91	7.23	7.74	8.4	0.671527	-0.574482	0.235351	-2.44095	0.0146485	0.0753122	Down	Nle1	notchless homolog 1 [Source:MGI Symbol%3BAcc:MGI:2429770]
ENSMUSG00000031754	5350	25.81	22.64	31.5	34.24	31.84	35.54	0.760558	-0.394869	0.161771	-2.44092	0.01465	0.0753122	Down	Nudt21	nudix (nucleoside diphosphate linked moiety X)-type motif 21 [Source:MGI Symbol%3BAcc:MGI:1915469]
ENSMUSG00000003762	5586	2.76	1.3	2.96	3.65	3.31	3.55	0.637106	-0.650395	0.266551	-2.44004	0.0146856	0.0754583	Down	Coq8b	coenzyme Q8B [Source:MGI Symbol%3BAcc:MGI:1924139]
ENSMUSG00000107944	3111	0.31	0.11	0.31	0.57	0.67	0.43	0.413212	-1.27505	0.522554	-2.44003	0.0146862	0.0754583	Down	Gm44280	predicted gene%2C 44280 [Source:MGI Symbol%3BAcc:MGI:5690672]
ENSMUSG00000059851	4001	18.56	7.21	17.15	20.65	20.2	22.19	0.65039	-0.620623	0.254594	-2.4377	0.014781	0.075886	Down	Kmt5c	lysine methyltransferase 5C [Source:MGI Symbol%3BAcc:MGI:2385262]
ENSMUSG00000039385	9024	8.53	9.19	4.67	12.89	11.22	9.73	0.649477	-0.622649	0.255575	-2.43627	0.0148396	0.0761141	Down	Cdh6	cadherin 6 [Source:MGI Symbol%3BAcc:MGI:107435]
ENSMUSG00000021022	5923	5.07	6.25	5.32	8.5	7.65	6.77	0.707544	-0.499109	0.204869	-2.43624	0.014841	0.0761141	Down	Ppp2r3c	protein phosphatase 2%2C regulatory subunit B''%2C gamma [Source:MGI Symbol%3BAcc:MGI:1930009]
ENSMUSG00000028798	3702	47.1	46.88	60.39	66.53	69.1	61.28	0.759219	-0.397411	0.163158	-2.43574	0.0148614	0.0761987	Down	Eif3i	eukaryotic translation initiation factor 3%2C subunit I [Source:MGI Symbol%3BAcc:MGI:1860763]
ENSMUSG00000015806	1788	21.2	20.86	27.19	28.35	30.73	30.98	0.745895	-0.422955	0.173712	-2.4348	0.0149	0.0763308	Down	Qdpr	quinoid dihydropteridine reductase [Source:MGI Symbol%3BAcc:MGI:97836]
ENSMUSG00000009549	1195	41.63	21.93	54.05	53.1	59.56	56.25	0.665725	-0.587002	0.241099	-2.43469	0.0149044	0.0763308	Down	Srp14	signal recognition particle 14 [Source:MGI Symbol%3BAcc:MGI:107169]
ENSMUSG00000038718	6109	6.87	5.68	5.79	8.84	7.93	7.51	0.732139	-0.449811	0.184755	-2.43464	0.0149066	0.0763308	Down	Pbx3	pre B cell leukemia homeobox 3 [Source:MGI Symbol%3BAcc:MGI:97496]
ENSMUSG00000023232	2319	6	3.57	5.68	9.12	6.95	6.39	0.649192	-0.623283	0.256018	-2.43452	0.0149114	0.0763352	Down	Serinc2	serine incorporator 2 [Source:MGI Symbol%3BAcc:MGI:1919132]
ENSMUSG00000000223	8553	0.41	0.28	0.45	0.6	0.53	0.8	0.573275	-0.8027	0.329868	-2.4334	0.0149577	0.0764922	Down	Drp2	dystrophin related protein 2 [Source:MGI Symbol%3BAcc:MGI:107432]
ENSMUSG00000032171	3843	20.47	10.97	30.1	27.23	32.94	29.72	0.653697	-0.613306	0.252059	-2.43319	0.0149664	0.0765168	Down	Pin1	protein (peptidyl-prolyl cis/trans isomerase) NIMA-interacting 1 [Source:MGI Symbol%3BAcc:MGI:1346036]
ENSMUSG00000083744	737	0.24	0.08	0	0.47	0.83	0.72	0.158489	-2.65754	1.09325	-2.43086	0.015063	0.0769504	Down	Gm14824	predicted gene 14824 [Source:MGI Symbol%3BAcc:MGI:3802065]
ENSMUSG00000096006	1316	0.41	0.18	0.58	0.69	0.47	2.38	0.321496	-1.63713	0.673579	-2.43049	0.0150785	0.0770091	Down	Gm21596	predicted gene%2C 21596 [Source:MGI Symbol%3BAcc:MGI:5434951]
ENSMUSG00000109936	3408	2.18	2.72	0.93	4.76	5.4	1.61	0.488672	-1.03306	0.425303	-2.429	0.0151405	0.0772151	Down	Gm45889	predicted gene 45889 [Source:MGI Symbol%3BAcc:MGI:5805004]
ENSMUSG00000045095	10579	5.82	4.5	6.68	7.57	6.56	8.1	0.73804	-0.438229	0.180685	-2.42537	0.0152927	0.0777587	Down	Magi1	membrane associated guanylate kinase%2C WW and PDZ domain containing 1 [Source:MGI Symbol%3BAcc:MGI:1203522]
ENSMUSG00000043313	7138	0.73	0.45	0.13	1.4	0.84	0.59	0.446666	-1.16273	0.479454	-2.42512	0.0153033	0.0777922	Down	Pcdhb19	protocadherin beta 19 [Source:MGI Symbol%3BAcc:MGI:2136757]
ENSMUSG00000080875	454	3.54	0.64	2.24	5.57	4.74	4.26	0.41698	-1.26195	0.520507	-2.42446	0.015331	0.0778923	Down	Gm7332	predicted gene 7332 [Source:MGI Symbol%3BAcc:MGI:3643344]
ENSMUSG00000074232	2036	0	0.03	0	0.04	0.18	0.26	0.06665	-3.90725	1.61276	-2.42272	0.0154049	NA	Down	Gm10647	predicted gene 10647 [Source:MGI Symbol%3BAcc:MGI:3642036]
ENSMUSG00000115025	571	0.31	0	0.89	2.04	1.08	1.29	0.249904	-2.00055	0.825748	-2.42271	0.015405	0.078194	Down	Gm4240	predicted gene 4240 [Source:MGI Symbol%3BAcc:MGI:3782417]
ENSMUSG00000021614	14462	14.45	17.07	7.46	27.11	20.44	14.93	0.612944	-0.706172	0.291484	-2.42268	0.0154063	0.078194	Down	Vcan	versican [Source:MGI Symbol%3BAcc:MGI:102889]
ENSMUSG00000029283	4183	13.5	12.07	17.85	17.01	18.84	20.9	0.740885	-0.432678	0.178626	-2.42226	0.0154245	0.0782659	Down	Cdc7	cell division cycle 7 (S. cerevisiae) [Source:MGI Symbol%3BAcc:MGI:1309511]
ENSMUSG00000040767	1041	18.98	10.09	31.36	29.31	37.82	27.06	0.610822	-0.711176	0.293775	-2.42082	0.0154855	0.0785349	Down	Snrnp25	small nuclear ribonucleoprotein 25 (U11/U12) [Source:MGI Symbol%3BAcc:MGI:1925622]
ENSMUSG00000078532	1426	28.71	17.27	23.56	37.16	28.6	30.05	0.697472	-0.519793	0.214734	-2.42064	0.0154932	0.0785496	Down	Nkain1	Na+/K+ transporting ATPase interacting 1 [Source:MGI Symbol%3BAcc:MGI:1914399]
ENSMUSG00000021716	3254	7.63	8.75	8.25	13.8	10.1	10.34	0.697888	-0.518932	0.214385	-2.42056	0.0154964	0.0785496	Down	Srek1ip1	splicing regulatory glutamine/lysine-rich protein 1interacting protein 1 [Source:MGI Symbol%3BAcc:MGI:1914538]
ENSMUSG00000039860	6406	1.36	0.32	0.63	1.74	1.47	1.08	0.508808	-0.974807	0.402829	-2.4199	0.0155246	0.0786721	Down	Srrm3	serine/arginine repetitive matrix 3 [Source:MGI Symbol%3BAcc:MGI:1920309]
ENSMUSG00000043716	2687	285.38	370.24	366.64	500.59	476.01	413.05	0.716774	-0.480411	0.198603	-2.41895	0.0155652	0.0787584	Down	Rpl7	ribosomal protein L7 [Source:MGI Symbol%3BAcc:MGI:98073]
ENSMUSG00000015709	7689	9.85	6.04	7.82	12.73	9.83	9.74	0.705797	-0.502674	0.207827	-2.41871	0.0155755	0.0787873	Down	Arnt2	aryl hydrocarbon receptor nuclear translocator 2 [Source:MGI Symbol%3BAcc:MGI:107188]
ENSMUSG00000035458	2063	0.32	0.03	0.56	0.54	0.63	1.42	0.33309	-1.58602	0.656078	-2.41742	0.015631	0.0790065	Down	Tnni3	troponin I%2C cardiac 3 [Source:MGI Symbol%3BAcc:MGI:98783]
ENSMUSG00000087119	2115	0.03	0.03	0	0.06	0.26	0.28	0.0965753	-3.3722	1.39558	-2.41634	0.0156775	0.0792008	Down	Atg4a-ps	autophagy related 4A%2C pseudogene [Source:MGI Symbol%3BAcc:MGI:3615624]
ENSMUSG00000099907	3617	0.03	0.06	0.05	0.19	0.1	0.3	0.249863	-2.00079	0.828169	-2.41592	0.0156954	0.0792708	Down	Gm10421	predicted gene 10421 [Source:MGI Symbol%3BAcc:MGI:3642601]
ENSMUSG00000085837	2025	0.15	0.03	0.38	0.52	0.82	0.36	0.3053	-1.7117	0.7088	-2.41493	0.0157383	0.0794052	Down	Kcnmb4os2	potassium large conductance calcium-activated channel%2C subfamily M%2C beta member 4%2C opposite strand 2 [Source:MGI Symbol%3BAcc:MGI:1918263]
ENSMUSG00000022978	2863	10.25	8.4	13.29	14.72	14.61	13.34	0.720644	-0.472641	0.195756	-2.41444	0.0157594	0.0794709	Down	Mis18a	MIS18 kinetochore protein A [Source:MGI Symbol%3BAcc:MGI:1913828]
ENSMUSG00000075703	13135	3.94	4.84	4.3	6.25	5.4	5.8	0.731169	-0.451723	0.187135	-2.41389	0.0157834	0.079551	Down	Selenoi	selenoprotein I [Source:MGI Symbol%3BAcc:MGI:107898]
ENSMUSG00000056423	835	0.36	0	0.08	0.91	0.96	0.32	0.18701	-2.41881	1.00219	-2.41353	0.0157989	0.0795883	Down	Uts2b	urotensin 2B [Source:MGI Symbol%3BAcc:MGI:2677064]
ENSMUSG00000099825	547	0.11	0	0	0.58	0.45	0.61	0.0699168	-3.83822	1.59053	-2.41317	0.0158145	NA	Down	1810012K16Rik	RIKEN cDNA 1810012K16 gene [Source:MGI Symbol%3BAcc:MGI:1916358]
ENSMUSG00000021958	1946	8.62	7.29	9.84	13.06	11.85	10.36	0.702901	-0.508606	0.210917	-2.4114	0.0158914	0.0799246	Down	Pinx1	PIN2/TERF1 interacting%2C telomerase inhibitor 1 [Source:MGI Symbol%3BAcc:MGI:1919650]
ENSMUSG00000001403	2600	54.84	28.69	48.54	70.55	54.97	56.25	0.695754	-0.523351	0.217035	-2.41137	0.0158928	0.0799246	Down	Ube2c	ubiquitin-conjugating enzyme E2C [Source:MGI Symbol%3BAcc:MGI:1915862]
ENSMUSG00000107353	579	0.21	0	0	0.7	0.64	0.69	0.0984476	-3.3445	1.38705	-2.41124	0.0158984	0.0799246	Down	4930430O22Rik	RIKEN cDNA 4930430O22 gene [Source:MGI Symbol%3BAcc:MGI:1925404]
ENSMUSG00000047044	1677	33.14	18.73	28.95	47.83	33.46	32.56	0.679195	-0.558102	0.231528	-2.41052	0.01593	0.0800218	Down	D030056L22Rik	RIKEN cDNA D030056L22 gene [Source:MGI Symbol%3BAcc:MGI:3583960]
ENSMUSG00000002625	5073	11.47	7.81	13.69	13.15	14.77	16.08	0.722433	-0.469063	0.194626	-2.41007	0.0159493	0.0800983	Down	Akap8l	A kinase (PRKA) anchor protein 8-like [Source:MGI Symbol%3BAcc:MGI:1860606]
ENSMUSG00000082130	289	0	0	0	0.2	0.85	1.39	0.0480175	-4.3803	1.81768	-2.40983	0.01596	NA	Down	Gm15799	predicted gene 15799 [Source:MGI Symbol%3BAcc:MGI:3802098]
ENSMUSG00000029436	6619	1.64	0.69	2.07	2.41	2.33	2.22	0.599449	-0.73829	0.306419	-2.40942	0.015978	0.0802015	Down	Mmp17	matrix metallopeptidase 17 [Source:MGI Symbol%3BAcc:MGI:1346076]
ENSMUSG00000025369	5552	26.01	16.12	20.72	28.27	27.5	26.52	0.737326	-0.439625	0.182651	-2.40691	0.016088	0.0806501	Down	Smarcc2	SWI/SNF related%2C matrix associated%2C actin dependent regulator of chromatin%2C subfamily c%2C member 2 [Source:MGI Symbol%3BAcc:MGI:1915344]
ENSMUSG00000036893	8116	19.45	19.76	21.1	26.15	25.11	24.53	0.77321	-0.371068	0.154185	-2.40664	0.0160998	0.0806888	Down	Ehmt1	euchromatic histone methyltransferase 1 [Source:MGI Symbol%3BAcc:MGI:1924933]
ENSMUSG00000097239	2079	0.43	0.2	0.31	0.69	0.86	0.64	0.411766	-1.2801	0.531928	-2.40653	0.0161048	0.0806928	Down	Gm27029	predicted gene%2C 27029 [Source:MGI Symbol%3BAcc:MGI:5504144]
ENSMUSG00000028031	3705	0.05	0.06	0.03	0.15	0.25	0.16	0.257964	-1.95476	0.812639	-2.40545	0.0161526	0.0808499	Down	Dkk2	dickkopf WNT signaling pathway inhibitor 2 [Source:MGI Symbol%3BAcc:MGI:1890663]
ENSMUSG00000046463	4924	0.23	0.23	0.26	0.63	0.51	0.31	0.468653	-1.09341	0.454717	-2.40459	0.0161905	0.0809944	Down	5930403N24Rik	RIKEN cDNA 5930403N24 gene [Source:MGI Symbol%3BAcc:MGI:2444171]
ENSMUSG00000028441	1421	0	0	0	0.1	0.17	0.19	0.0501639	-4.31721	1.79661	-2.40297	0.0162624	NA	Down	1110017D15Rik	RIKEN cDNA 1110017D15 gene [Source:MGI Symbol%3BAcc:MGI:1920971]
ENSMUSG00000111593	2184	0	0	0	0.07	0.11	0.12	0.0501639	-4.31721	1.79661	-2.40297	0.0162624	NA	Down	Gm48742	predicted gene%2C 48742 [Source:MGI Symbol%3BAcc:MGI:6098410]
ENSMUSG00000042472	11097	5.28	4.94	5.2	7.56	6.7	5.89	0.74129	-0.43189	0.179739	-2.40287	0.0162669	0.0812557	Down	Zfp410	zinc finger protein 410 [Source:MGI Symbol%3BAcc:MGI:1289280]
ENSMUSG00000097149	2135	0.06	0.11	0.09	0.27	0.35	0.34	0.260853	-1.93869	0.807071	-2.40213	0.0162999	0.0813999	Down	G630030J09Rik	RIKEN cDNA G630030J09 gene [Source:MGI Symbol%3BAcc:MGI:3045288]
ENSMUSG00000024063	3212	11.47	5.58	7.37	11.63	11.49	11.74	0.675391	-0.566205	0.235719	-2.40203	0.0163044	0.0814014	Down	Lbh	limb-bud and heart [Source:MGI Symbol%3BAcc:MGI:1925139]
ENSMUSG00000026163	9602	0.43	0.17	0.13	0.63	0.58	0.3	0.468271	-1.09458	0.455738	-2.40178	0.0163155	0.0814152	Down	Sphkap	SPHK1 interactor%2C AKAP domain containing [Source:MGI Symbol%3BAcc:MGI:1924879]
ENSMUSG00000031505	4713	6.57	4.45	8.8	8.92	8.94	9.42	0.697321	-0.520106	0.216601	-2.40122	0.0163407	0.0814995	Down	Naxd	NAD(P)HX dehydratase [Source:MGI Symbol%3BAcc:MGI:1913353]
ENSMUSG00000071054	7268	25.99	12.1	25.86	27.68	29.5	32.09	0.686547	-0.54257	0.225974	-2.40103	0.016349	0.0815184	Down	Safb	scaffold attachment factor B [Source:MGI Symbol%3BAcc:MGI:2146974]
ENSMUSG00000033585	3694	20.96	11.22	13.54	27.83	22.68	16.14	0.65847	-0.602809	0.251072	-2.40094	0.0163528	0.0815184	Down	Ndn	necdin [Source:MGI Symbol%3BAcc:MGI:97290]
ENSMUSG00000104252	5768	0	0	0	0.04	0.06	0.01	0.0480979	-4.37788	1.82459	-2.39937	0.0164231	NA	Down	Pcdha4	protocadherin alpha 4 [Source:MGI Symbol%3BAcc:MGI:1298406]
ENSMUSG00000050332	8496	3.87	5.22	3.36	6.23	6.08	5.5	0.687123	-0.541359	0.225662	-2.39898	0.0164408	0.0818738	Down	Amer1	APC membrane recruitment 1 [Source:MGI Symbol%3BAcc:MGI:1919595]
ENSMUSG00000034203	5192	5.68	3.83	6.7	6.14	8.07	8.1	0.702649	-0.509123	0.212257	-2.39862	0.0164571	0.0819341	Down	Chchd4	coiled-coil-helix-coiled-coil-helix domain containing 4 [Source:MGI Symbol%3BAcc:MGI:1919420]
ENSMUSG00000026388	2428	0.54	0.24	0.68	1.11	1.06	0.8	0.464782	-1.10537	0.461126	-2.39712	0.0165245	0.0822067	Down	3110009E18Rik	RIKEN cDNA 3110009E18 gene [Source:MGI Symbol%3BAcc:MGI:1920353]
ENSMUSG00000004849	2198	23.58	10.41	24.49	30.66	28.49	25.45	0.658968	-0.601719	0.251035	-2.39695	0.016532	0.0822234	Down	Ap1s1	adaptor protein complex AP-1%2C sigma 1 [Source:MGI Symbol%3BAcc:MGI:1098244]
ENSMUSG00000106375	4690	0.04	0.01	0.03	0.08	0.17	0.11	0.208719	-2.26037	0.943601	-2.39547	0.0165992	0.0824738	Down	Gm43361	predicted gene 43361 [Source:MGI Symbol%3BAcc:MGI:5663498]
ENSMUSG00000078787	1650	0	0	0.15	0.3	0.22	0.4	0.153709	-2.70172	1.12785	-2.39547	0.0165992	0.0824738	Down	Cyp2t4	cytochrome P450%2C family 2%2C subfamily t%2C polypeptide 4 [Source:MGI Symbol%3BAcc:MGI:2686296]
ENSMUSG00000038812	1233	29.49	14.39	38.09	36.51	44.66	38.98	0.651847	-0.617395	0.257783	-2.39502	0.0166196	0.0825332	Down	Trmt112	tRNA methyltransferase 11-2 [Source:MGI Symbol%3BAcc:MGI:1914924]
ENSMUSG00000018509	1811	10.78	7.06	11.28	14.23	13.69	12.2	0.697068	-0.520628	0.217424	-2.39452	0.016642	0.0826232	Down	Cenpv	centromere protein V [Source:MGI Symbol%3BAcc:MGI:1920389]
ENSMUSG00000001248	5239	20.2	7.23	17.41	23.45	22.22	20.5	0.645735	-0.630985	0.263531	-2.39435	0.0166498	0.0826409	Down	Gramd1a	GRAM domain containing 1A [Source:MGI Symbol%3BAcc:MGI:105490]
ENSMUSG00000016624	4264	11.93	2.59	4.66	22.74	15.13	14.56	0.347581	-1.52458	0.636793	-2.39415	0.0166588	0.0826437	Down	Phf21b	PHD finger protein 21B [Source:MGI Symbol%3BAcc:MGI:2443812]
ENSMUSG00000041216	7566	1.29	0.94	0.44	1.86	1.51	1.28	0.558542	-0.840261	0.351103	-2.3932	0.016702	0.0827952	Down	Clvs1	clavesin 1 [Source:MGI Symbol%3BAcc:MGI:1921688]
ENSMUSG00000023939	949	18.06	7.32	28.23	27.43	29.75	28.84	0.591364	-0.757882	0.316745	-2.39272	0.0167241	0.0828628	Down	Mrpl14	mitochondrial ribosomal protein L14 [Source:MGI Symbol%3BAcc:MGI:1333864]
ENSMUSG00000030291	3523	3.97	5.45	8.22	7.41	9.1	9.32	0.663057	-0.592796	0.247842	-2.39183	0.0167648	0.0830222	Down	Med21	mediator complex subunit 21 [Source:MGI Symbol%3BAcc:MGI:1347064]
ENSMUSG00000028964	2479	43.23	33.88	65.74	54.76	70.73	69.09	0.707227	-0.499754	0.20898	-2.3914	0.0167843	0.083077	Down	Park7	Parkinson disease (autosomal recessive%2C early onset) 7 [Source:MGI Symbol%3BAcc:MGI:2135637]
ENSMUSG00000112358	3142	0.98	1.39	1.22	2.16	1.63	2.17	0.588514	-0.764851	0.319971	-2.39037	0.0168313	0.0832674	Down	Gm33869	predicted gene%2C 33869 [Source:MGI Symbol%3BAcc:MGI:5593028]
ENSMUSG00000053536	4233	16.91	14.92	16.94	21.99	19.68	20.18	0.764046	-0.388269	0.162466	-2.38984	0.0168556	0.083311	Down	Cstf2t	cleavage stimulation factor%2C 3' pre-RNA subunit 2%2C tau [Source:MGI Symbol%3BAcc:MGI:1932622]
ENSMUSG00000004788	1885	20.74	13.63	24.24	25.92	26.34	26.31	0.717044	-0.479867	0.200797	-2.38981	0.0168571	0.083311	Down	Eif2b2	eukaryotic translation initiation factor 2B%2C subunit 2 beta [Source:MGI Symbol%3BAcc:MGI:2145118]
ENSMUSG00000087354	2746	0.26	0.26	0.35	0.7	0.4	0.83	0.431164	-1.21369	0.507944	-2.38942	0.0168751	0.0833577	Down	4930404I05Rik	RIKEN cDNA 4930404I05 gene [Source:MGI Symbol%3BAcc:MGI:1914644]
ENSMUSG00000092536	2656	0.38	0	0.34	1.68	1.37	1.23	0.156479	-2.67595	1.12022	-2.38878	0.0169044	0.0834602	Down	Gm20501	predicted gene 20501 [Source:MGI Symbol%3BAcc:MGI:5141966]
ENSMUSG00000086141	1682	1.2	0.62	0.95	1.85	1.72	1.63	0.51212	-0.965445	0.404174	-2.38869	0.0169087	0.0834608	Down	9030622O22Rik	RIKEN cDNA 9030622O22 gene [Source:MGI Symbol%3BAcc:MGI:1918820]
ENSMUSG00000023224	2325	13	10.52	9.88	24.67	13.79	12	0.636718	-0.651274	0.272691	-2.38832	0.0169254	0.0835218	Down	Serping1	serine (or cysteine) peptidase inhibitor%2C clade G%2C member 1 [Source:MGI Symbol%3BAcc:MGI:894696]
ENSMUSG00000034520	5003	16.09	11.55	14.62	18.23	17.76	17.94	0.757651	-0.400395	0.167655	-2.38821	0.0169305	0.0835261	Down	Gjc1	gap junction protein%2C gamma 1 [Source:MGI Symbol%3BAcc:MGI:95718]
ENSMUSG00000017453	2470	1.18	1.39	2.83	2.4	3.14	3.76	0.563306	-0.828009	0.346886	-2.38698	0.0169873	0.0837642	Down	Pipox	pipecolic acid oxidase [Source:MGI Symbol%3BAcc:MGI:1197006]
ENSMUSG00000022309	5205	0.5	0.79	0.35	1.13	1.18	0.76	0.526227	-0.926244	0.388096	-2.38664	0.0170033	0.0838008	Down	Angpt1	angiopoietin 1 [Source:MGI Symbol%3BAcc:MGI:108448]
ENSMUSG00000083477	1111	1.61	1.31	2.86	3.35	3.43	3.6	0.534076	-0.904884	0.379241	-2.38604	0.0170309	0.0838735	Down	Gm5555	predicted pseudogene 5555 [Source:MGI Symbol%3BAcc:MGI:3648970]
ENSMUSG00000082536	1365	8.76	10.56	11.75	14.87	13.93	14.38	0.698927	-0.516787	0.216672	-2.38511	0.0170741	0.0840009	Down	Gm13456	predicted gene 13456 [Source:MGI Symbol%3BAcc:MGI:3651389]
ENSMUSG00000107340	567	0.21	0	0.22	1.18	0.33	1.06	0.157069	-2.67053	1.12095	-2.38237	0.0172015	0.0844798	Down	Gm42789	predicted gene 42789 [Source:MGI Symbol%3BAcc:MGI:5662926]
ENSMUSG00000021967	2956	7.39	2.61	9.95	11.01	10.88	9.91	0.593765	-0.752037	0.315715	-2.38201	0.0172185	0.0845423	Down	Mrpl57	mitochondrial ribosomal protein L57 [Source:MGI Symbol%3BAcc:MGI:1915090]
ENSMUSG00000037025	2370	19.11	8.18	14.71	24.38	17.44	19.49	0.654122	-0.612369	0.257132	-2.38153	0.0172407	0.08463	Down	Foxa2	forkhead box A2 [Source:MGI Symbol%3BAcc:MGI:1347476]
ENSMUSG00000085548	396	0	0	0	0.51	0.78	0.34	0.0502352	-4.31516	1.81199	-2.38144	0.017245	NA	Down	Gm11753	predicted gene 11753 [Source:MGI Symbol%3BAcc:MGI:3651699]
ENSMUSG00000027434	2875	3.27	0.53	0.64	7.68	3.94	5.32	0.249453	-2.00316	0.841171	-2.38139	0.0172473	0.0846411	Down	Nkx2-2	NK2 homeobox 2 [Source:MGI Symbol%3BAcc:MGI:97347]
ENSMUSG00000019952	4190	5.88	6	5.57	8.05	7.52	7.66	0.731607	-0.45086	0.189343	-2.38118	0.0172573	0.084669	Down	Poc1b	POC1 centriolar protein B [Source:MGI Symbol%3BAcc:MGI:1918511]
ENSMUSG00000029551	2893	7.01	3.21	6.25	8.4	7.46	8.12	0.657156	-0.605691	0.254481	-2.3801	0.0173078	0.0848952	Down	Psmg3	proteasome (prosome%2C macropain) assembly chaperone 3 [Source:MGI Symbol%3BAcc:MGI:1913756]
ENSMUSG00000021273	4116	30.43	33.98	24.61	45.77	47.25	31.7	0.69788	-0.518948	0.218079	-2.37964	0.0173296	0.0849812	Down	Fdft1	farnesyl diphosphate farnesyl transferase 1 [Source:MGI Symbol%3BAcc:MGI:102706]
ENSMUSG00000028207	16102	3.6	3.57	3.71	4.58	4.94	4.36	0.762433	-0.391317	0.164464	-2.37935	0.0173432	0.0850052	Down	Asph	aspartate-beta-hydroxylase [Source:MGI Symbol%3BAcc:MGI:1914186]
ENSMUSG00000002825	1973	13.33	9.32	15.45	16.54	17.93	16.68	0.717455	-0.479039	0.201352	-2.37911	0.0173545	0.0850393	Down	Qtrt1	queuine tRNA-ribosyltransferase catalytic subunit 1 [Source:MGI Symbol%3BAcc:MGI:1931441]
ENSMUSG00000038605	2448	12.74	7.82	11.93	17.93	13.42	13.61	0.692487	-0.530141	0.222896	-2.37843	0.0173866	0.0851619	Down	Samd10	sterile alpha motif domain containing 10 [Source:MGI Symbol%3BAcc:MGI:2443872]
ENSMUSG00000022820	1916	11.34	5.36	14.08	19.37	15.41	12.12	0.621869	-0.685318	0.288286	-2.37722	0.0174439	0.0853322	Down	Ndufb4	NADH:ubiquinone oxidoreductase subunit B4 [Source:MGI Symbol%3BAcc:MGI:1915444]
ENSMUSG00000108037	3634	0.25	0.37	0.67	0.67	0.78	1.12	0.484601	-1.04513	0.439665	-2.3771	0.0174492	0.0853322	Down	Gm44597	predicted gene 44597 [Source:MGI Symbol%3BAcc:MGI:5753173]
ENSMUSG00000021495	11540	9.13	4.93	9.84	10.65	9.94	12.05	0.702394	-0.509647	0.214443	-2.3766	0.0174729	0.0854268	Down	Fam193b	family with sequence similarity 193%2C member B [Source:MGI Symbol%3BAcc:MGI:2385851]
ENSMUSG00000093651	1066	1.56	0.88	1.19	2.59	1.96	2.5	0.494348	-1.0164	0.427999	-2.37477	0.0175597	0.0857871	Down	Gm5873	predicted gene 5873 [Source:MGI Symbol%3BAcc:MGI:3648385]
ENSMUSG00000105822	3631	0.02	0.05	0	0.09	0.14	0.18	0.163899	-2.60912	1.09922	-2.3736	0.0176157	0.0859531	Down	Gm42969	predicted gene 42969 [Source:MGI Symbol%3BAcc:MGI:5663106]
ENSMUSG00000074461	2130	0.61	0.58	0.54	1.08	1.18	1.1	0.501239	-0.996429	0.419842	-2.37334	0.017628	0.0859706	Down	Gm10699	predicted gene 10699 [Source:MGI Symbol%3BAcc:MGI:3642530]
ENSMUSG00000087507	790	0.68	0.3	0.4	0.88	1.48	1.61	0.3424	-1.54624	0.651589	-2.37303	0.0176426	0.0860058	Down	Gm16141	predicted gene 16141 [Source:MGI Symbol%3BAcc:MGI:3802122]
ENSMUSG00000056515	3813	12.69	9.26	11.1	15.19	13.36	14.42	0.743532	-0.427534	0.180247	-2.37193	0.0176955	0.0862351	Down	Rab31	RAB31%2C member RAS oncogene family [Source:MGI Symbol%3BAcc:MGI:1914603]
ENSMUSG00000005553	3761	0.14	0.03	0.15	0.32	0.31	0.25	0.347451	-1.52512	0.643072	-2.37161	0.0177106	0.0862568	Down	Atp4a	ATPase%2C H+/K+ exchanging%2C gastric%2C alpha polypeptide [Source:MGI Symbol%3BAcc:MGI:88113]
ENSMUSG00000022205	3930	28.98	35.88	47.77	45.23	52.24	52.48	0.7298	-0.454427	0.191627	-2.37142	0.0177199	0.0862627	Down	Sub1	SUB1 homolog%2C transcriptional regulator [Source:MGI Symbol%3BAcc:MGI:104811]
ENSMUSG00000045410	3640	5.56	6.06	5.63	8.04	8.25	7.04	0.720027	-0.473878	0.199834	-2.37135	0.0177232	0.0862627	Down	Akr1e1	aldo-keto reductase family 1%2C member E1 [Source:MGI Symbol%3BAcc:MGI:1914758]
ENSMUSG00000089889	2098	0.34	0.31	0.58	1.05	0.67	0.89	0.443275	-1.17373	0.495266	-2.36989	0.0177935	0.0865834	Down	0610040B10Rik	RIKEN cDNA 0610040B10 gene [Source:MGI Symbol%3BAcc:MGI:1914922]
ENSMUSG00000025885	9766	0.68	0.7	0.57	1.05	0.86	1.04	0.641604	-0.640245	0.270176	-2.36973	0.017801	0.0865985	Down	Myo5b	myosin VB [Source:MGI Symbol%3BAcc:MGI:106598]
ENSMUSG00000020284	6627	2.21	0.83	2.22	3.06	2.78	2.36	0.608338	-0.717055	0.302628	-2.36942	0.0178158	0.0866275	Down	Cfap410	cilia and flagella associated protein 410 [Source:MGI Symbol%3BAcc:MGI:1915134]
ENSMUSG00000020358	2782	306.72	152.48	328.07	359.17	347.27	395.1	0.68437	-0.547151	0.230947	-2.36916	0.0178284	0.0866672	Down	Hnrnpab	heterogeneous nuclear ribonucleoprotein A/B [Source:MGI Symbol%3BAcc:MGI:1330294]
ENSMUSG00000028648	860	36.6	17.1	38.26	45.52	41.63	44.63	0.666869	-0.584525	0.246742	-2.36898	0.0178374	0.0866896	Down	Ndufs5	NADH:ubiquinone oxidoreductase core subunit S5 [Source:MGI Symbol%3BAcc:MGI:1890889]
ENSMUSG00000025487	3377	33.53	37.32	42.76	48.45	50.08	46.11	0.763209	-0.389851	0.164605	-2.36841	0.0178649	0.0868013	Down	Psmd13	proteasome (prosome%2C macropain) 26S subunit%2C non-ATPase%2C 13 [Source:MGI Symbol%3BAcc:MGI:1345192]
ENSMUSG00000020430	3024	44.51	42.54	54.44	55.86	62.58	58.78	0.774448	-0.36876	0.155829	-2.36644	0.0179599	0.087026	Down	Pes1	pescadillo ribosomal biogenesis factor 1 [Source:MGI Symbol%3BAcc:MGI:1890613]
ENSMUSG00000065734	72	4.96	4.86	0.88	16.16	7.69	12.05	0.28994	-1.78617	0.754829	-2.36633	0.0179656	0.0870316	Down	Snord49a	small nucleolar RNA%2C C/D box 49A [Source:MGI Symbol%3BAcc:MGI:3819538]
ENSMUSG00000113029	1068	0	0	0.06	0.38	0.4	0.06	0.0680979	-3.87625	1.63813	-2.36626	0.0179689	NA	Down	Gm40578	predicted gene%2C 40578 [Source:MGI Symbol%3BAcc:MGI:5623463]
ENSMUSG00000096914	7414	0.14	0.09	0.15	0.33	0.21	0.27	0.461079	-1.11691	0.472067	-2.36601	0.0179811	0.0870637	Down	Galntl6	UDP-N-acetyl-alpha-D-galactosamine:polypeptide N-acetylgalactosaminyltransferase-like 6 [Source:MGI Symbol%3BAcc:MGI:1913581]
ENSMUSG00000021520	876	42.46	21.52	42.72	59.66	45.86	45.95	0.672015	-0.573435	0.242388	-2.36577	0.0179924	0.0870693	Down	Uqcrb	ubiquinol-cytochrome c reductase binding protein [Source:MGI Symbol%3BAcc:MGI:1914780]
ENSMUSG00000089847	3582	2.94	1.11	3.36	3.97	4.55	3.39	0.591265	-0.758123	0.320464	-2.36571	0.0179956	0.0870693	Down	Timm10b	translocase of inner mitochondrial membrane 10B [Source:MGI Symbol%3BAcc:MGI:1315196]
ENSMUSG00000040046	6172	0.1	0.15	0.11	0.37	0.23	0.22	0.423312	-1.24021	0.524271	-2.36559	0.0180015	0.087076	Down	Tph1	tryptophan hydroxylase 1 [Source:MGI Symbol%3BAcc:MGI:98796]
ENSMUSG00000030868	2649	18.65	16.09	18.02	22.55	22.85	21.62	0.763435	-0.389422	0.164666	-2.36492	0.0180338	0.0871636	Down	Dctn5	dynactin 5 [Source:MGI Symbol%3BAcc:MGI:1891689]
ENSMUSG00000107176	423	221.29	206.99	337.9	299.77	360.68	350.93	0.73208	-0.449926	0.190282	-2.36452	0.0180533	0.0871975	Down	Gm9794	predicted pseudogene 9794 [Source:MGI Symbol%3BAcc:MGI:3642653]
ENSMUSG00000112229	2142	0.28	0.05	0.53	0.68	0.52	1.06	0.364159	-1.45736	0.616666	-2.36329	0.0181136	0.0874241	Down	Gm48086	predicted gene%2C 48086 [Source:MGI Symbol%3BAcc:MGI:6097426]
ENSMUSG00000027523	11387	39.51	21.41	32.6	44.97	39.03	41.17	0.718139	-0.477665	0.202127	-2.36319	0.0181185	0.0874262	Down	Gnas	GNAS (guanine nucleotide binding protein%2C alpha stimulating) complex locus [Source:MGI Symbol%3BAcc:MGI:95777]
ENSMUSG00000079139	1231	99.15	109.92	100.91	138.07	124.29	135.61	0.759796	-0.396317	0.167731	-2.36282	0.0181367	0.0874407	Down	Gm4204	predicted gene 4204 [Source:MGI Symbol%3BAcc:MGI:3782381]
ENSMUSG00000038319	4845	10.89	3.93	6.99	13.46	10.09	9.44	0.630418	-0.665619	0.281719	-2.36271	0.018142	0.0874407	Down	Kcnh2	potassium voltage-gated channel%2C subfamily H (eag-related)%2C member 2 [Source:MGI Symbol%3BAcc:MGI:1341722]
ENSMUSG00000036299	1743	25.64	17.48	29.76	33.07	33.21	30.29	0.725193	-0.463563	0.196203	-2.36267	0.0181439	0.0874407	Down	BC031181	cDNA sequence BC031181 [Source:MGI Symbol%3BAcc:MGI:3039614]
ENSMUSG00000025927	6338	0.06	0.05	0.11	0.12	0.19	0.25	0.364717	-1.45515	0.615917	-2.36257	0.0181485	0.0874417	Down	Tfap2b	transcription factor AP-2 beta [Source:MGI Symbol%3BAcc:MGI:104672]
ENSMUSG00000032394	3604	77.82	32.38	39.61	82.51	63.24	74.36	0.654537	-0.611454	0.258889	-2.36183	0.0181849	0.0875736	Down	Igdcc3	immunoglobulin superfamily%2C DCC subclass%2C member 3 [Source:MGI Symbol%3BAcc:MGI:1202390]
ENSMUSG00000022109	3350	12.1	10.44	16.22	15.36	19.12	16.68	0.732497	-0.449105	0.190205	-2.36116	0.0182181	0.0876904	Down	Med4	mediator complex subunit 4 [Source:MGI Symbol%3BAcc:MGI:1914631]
ENSMUSG00000071014	659	44.25	27.9	67.79	61.17	73.47	66.04	0.667566	-0.583018	0.246962	-2.36076	0.0182374	0.0877618	Down	Ndufb6	NADH:ubiquinone oxidoreductase subunit B6 [Source:MGI Symbol%3BAcc:MGI:2684983]
ENSMUSG00000109224	456	0.39	0	0.28	1.53	0.81	1.02	0.185181	-2.43299	1.03095	-2.35996	0.0182771	0.0878668	Down	Tmem147os	transmembrane protein 147%2C opposite strand [Source:MGI Symbol%3BAcc:MGI:3642392]
ENSMUSG00000044155	4199	8.42	5.76	12.09	12.56	11.47	12.27	0.692675	-0.529749	0.224546	-2.3592	0.0183145	0.0879904	Down	Lsm8	LSM8 homolog%2C U6 small nuclear RNA associated [Source:MGI Symbol%3BAcc:MGI:1923772]
ENSMUSG00000020441	1285	19.54	11.13	27.49	23.86	30.11	30.49	0.660291	-0.598827	0.253949	-2.35806	0.0183706	0.0882076	Down	2310033P09Rik	RIKEN cDNA 2310033P09 gene [Source:MGI Symbol%3BAcc:MGI:1915112]
ENSMUSG00000072694	2693	11.4	5.38	13.42	16.02	14.69	13.24	0.654412	-0.611728	0.259446	-2.35782	0.0183824	0.0882428	Down	1500011B03Rik	RIKEN cDNA 1500011B03 gene [Source:MGI Symbol%3BAcc:MGI:1913486]
ENSMUSG00000068115	5952	4.49	5.5	6.6	7.16	7.67	7.33	0.727537	-0.458907	0.194738	-2.35653	0.0184464	0.0885281	Down	Ninl	ninein-like [Source:MGI Symbol%3BAcc:MGI:1925427]
ENSMUSG00000112195	400	0.15	0	0	0.36	0.46	1.5	0.0703468	-3.82937	1.62517	-2.3563	0.0184582	NA	Down	Gm35405	predicted gene%2C 35405 [Source:MGI Symbol%3BAcc:MGI:5594564]
ENSMUSG00000021594	2909	1.94	1.63	2.25	3.57	2.98	2.36	0.625238	-0.677522	0.287656	-2.35532	0.0185067	0.0887307	Down	Srd5a1	steroid 5 alpha-reductase 1 [Source:MGI Symbol%3BAcc:MGI:98400]
ENSMUSG00000067995	1467	23	25.9	24.86	33.56	34.47	29.3	0.737902	-0.438498	0.186327	-2.35338	0.0186038	0.0890653	Down	Gtf2f2	general transcription factor IIF%2C polypeptide 2 [Source:MGI Symbol%3BAcc:MGI:1915955]
ENSMUSG00000082769	495	0	0	0	0.18	0.25	0.94	0.0497307	-4.32972	1.8402	-2.35286	0.0186297	NA	Down	Gm15793	predicted gene 15793 [Source:MGI Symbol%3BAcc:MGI:3783235]
ENSMUSG00000118436	969	0	0	0	0.09	0.13	0.48	0.0497307	-4.32972	1.8402	-2.35286	0.0186297	NA	Down	Gm32880	predicted gene%2C 32880 [Source:MGI Symbol%3BAcc:MGI:5592039]
ENSMUSG00000041353	7621	1.78	1.69	2.27	2.63	2.89	2.36	0.705506	-0.503269	0.213921	-2.35259	0.0186432	0.0892322	Down	Tmem29	transmembrane protein 29 [Source:MGI Symbol%3BAcc:MGI:1923420]
ENSMUSG00000067928	4209	4.86	7.63	5.46	8.08	9.15	8.5	0.687155	-0.541293	0.230197	-2.35144	0.0187011	0.0894434	Down	Zfp760	zinc finger protein 760 [Source:MGI Symbol%3BAcc:MGI:2679257]
ENSMUSG00000014294	572	86.14	29.08	84.55	115.52	110.89	80.28	0.617873	-0.694617	0.295711	-2.34898	0.0188251	0.0899049	Down	Ndufa2	NADH:ubiquinone oxidoreductase subunit A2 [Source:MGI Symbol%3BAcc:MGI:1343103]
ENSMUSG00000102784	2575	0	0	0	0.05	0.19	0.03	0.0488478	-4.35556	1.85522	-2.34773	0.0188883	NA	Down	Gm38251	predicted gene%2C 38251 [Source:MGI Symbol%3BAcc:MGI:5611479]
ENSMUSG00000048728	2423	1.57	2.65	1.84	3.91	2.87	3.2	0.593445	-0.752814	0.320669	-2.34764	0.018893	0.090163	Down	Zfp454	zinc finger protein 454 [Source:MGI Symbol%3BAcc:MGI:2679253]
ENSMUSG00000003436	2850	19.48	2.56	5.38	45.57	25.32	28.78	0.26039	-1.94126	0.82694	-2.34752	0.018899	0.09017	Down	Dll3	delta like canonical Notch ligand 3 [Source:MGI Symbol%3BAcc:MGI:1096877]
ENSMUSG00000097167	956	1.81	0.92	1.66	3.1	2.77	2.44	0.503043	-0.991247	0.422351	-2.34697	0.0189267	0.0902362	Down	Gm16740	predicted gene%2C 16740 [Source:MGI Symbol%3BAcc:MGI:4439664]
ENSMUSG00000023236	1569	5.23	1.26	1.95	6.38	5.02	4.38	0.510099	-0.971151	0.413912	-2.34628	0.018962	0.0903825	Down	Scg5	secretogranin V [Source:MGI Symbol%3BAcc:MGI:98289]
ENSMUSG00000025580	2122	68.31	48.25	76.98	84.15	83.41	80.08	0.752424	-0.410382	0.174998	-2.34506	0.019024	0.0906115	Down	Eif4a3	eukaryotic translation initiation factor 4A3 [Source:MGI Symbol%3BAcc:MGI:1923731]
ENSMUSG00000032679	1811	4.11	3.74	5.1	6.02	7.2	5.57	0.666338	-0.585674	0.249901	-2.34363	0.0190972	0.0908942	Down	Cd59a	CD59a antigen [Source:MGI Symbol%3BAcc:MGI:109177]
ENSMUSG00000020471	1896	28.91	28.91	43.1	36.86	47.53	50.06	0.728265	-0.457464	0.195229	-2.34322	0.0191179	0.0909702	Down	Pold2	polymerase (DNA directed)%2C delta 2%2C regulatory subunit [Source:MGI Symbol%3BAcc:MGI:1097163]
ENSMUSG00000008822	1380	4.53	1.31	6.55	6.79	6.82	8.46	0.532003	-0.910493	0.388591	-2.34306	0.0191263	0.0909884	Down	Acyp1	acylphosphatase 1%2C erythrocyte (common) type [Source:MGI Symbol%3BAcc:MGI:1913454]
ENSMUSG00000028226	8667	0.43	0.48	0.17	0.82	0.68	0.53	0.520456	-0.942152	0.402293	-2.34196	0.0191829	0.0911689	Down	Mmp16	matrix metallopeptidase 16 [Source:MGI Symbol%3BAcc:MGI:1276107]
ENSMUSG00000097842	3510	0.58	0.35	0.62	0.99	0.88	0.89	0.535589	-0.900801	0.384718	-2.34146	0.0192085	0.0912684	Down	9330104G04Rik	RIKEN cDNA 9330104G04 gene [Source:MGI Symbol%3BAcc:MGI:2445112]
ENSMUSG00000109555	2223	0	0	0	0.14	0.11	0.03	0.0496969	-4.3307	1.84962	-2.3414	0.0192117	NA	Down	Gm44891	predicted gene 44891 [Source:MGI Symbol%3BAcc:MGI:5753467]
ENSMUSG00000112500	1689	0	0	0.08	0.31	0.36	0.04	0.0952166	-3.39264	1.44929	-2.3409	0.0192372	0.0913686	Down	4933411E08Rik	RIKEN cDNA 4933411E08 gene [Source:MGI Symbol%3BAcc:MGI:1918317]
ENSMUSG00000024538	1403	12.51	10.23	14.38	16.07	17.5	16.03	0.723607	-0.466723	0.199437	-2.3402	0.0192733	0.0914442	Down	Ppic	peptidylprolyl isomerase C [Source:MGI Symbol%3BAcc:MGI:97751]
ENSMUSG00000027649	2705	19.78	21.67	23.97	28.56	28.95	26.35	0.757878	-0.399962	0.170909	-2.3402	0.0192735	0.0914442	Down	Ctnnbl1	catenin%2C beta like 1 [Source:MGI Symbol%3BAcc:MGI:1913892]
ENSMUSG00000056617	2125	0.2	0	0.12	0.42	0.23	0.47	0.264472	-1.91881	0.820052	-2.33986	0.0192908	0.0914817	Down	4931429L15Rik	RIKEN cDNA 4931429L15 gene [Source:MGI Symbol%3BAcc:MGI:1921611]
ENSMUSG00000030718	3100	26.34	21.64	25.13	33.65	30.7	28.49	0.761635	-0.392829	0.167945	-2.33903	0.0193337	0.0916629	Down	Ppme1	protein phosphatase methylesterase 1 [Source:MGI Symbol%3BAcc:MGI:1919840]
ENSMUSG00000004945	1837	18.37	17.38	21.72	25.82	25.22	23.11	0.749818	-0.415388	0.177644	-2.33832	0.0193706	0.0917713	Down	Tmem242	transmembrane protein 242 [Source:MGI Symbol%3BAcc:MGI:1917794]
ENSMUSG00000021589	5781	21.84	21.32	15.86	28.56	25.09	25.41	0.729214	-0.455585	0.194876	-2.33782	0.0193968	0.0918731	Down	Rhobtb3	Rho-related BTB domain containing 3 [Source:MGI Symbol%3BAcc:MGI:1920546]
ENSMUSG00000082284	410	13.35	6.83	23.9	22.49	27.01	24.09	0.570195	-0.810472	0.346724	-2.33751	0.0194125	0.0919253	Down	H3f3a-ps1	H3.3 histone A%2C pseudogene 1 [Source:MGI Symbol%3BAcc:MGI:1101782]
ENSMUSG00000023994	7315	9.56	8.28	10.14	10.89	11.93	12.16	0.77673	-0.364516	0.156013	-2.33645	0.0194678	0.0921572	Down	Nfya	nuclear transcription factor-Y alpha [Source:MGI Symbol%3BAcc:MGI:97316]
ENSMUSG00000004031	8767	0.21	0.09	0.2	0.38	0.36	0.22	0.489655	-1.03016	0.441138	-2.33524	0.0195309	0.0923964	Down	Brinp2	bone morphogenic protein/retinoic acid inducible neural-specific 2 [Source:MGI Symbol%3BAcc:MGI:2443333]
ENSMUSG00000036860	1027	20.16	8.18	23.42	29.17	25.94	23.33	0.626578	-0.674433	0.288928	-2.33426	0.0195819	0.0925929	Down	Mrpl55	mitochondrial ribosomal protein L55 [Source:MGI Symbol%3BAcc:MGI:1914462]
ENSMUSG00000033287	2541	16.14	4.89	11.97	19.96	15.74	15.29	0.614991	-0.701362	0.30049	-2.33406	0.0195927	0.0926218	Down	Kctd17	potassium channel tetramerisation domain containing 17 [Source:MGI Symbol%3BAcc:MGI:1920094]
ENSMUSG00000045969	3412	17.65	17.86	20.35	21.3	22.75	27.64	0.759243	-0.397366	0.170299	-2.33335	0.0196299	0.0927433	Down	Ing1	inhibitor of growth family%2C member 1 [Source:MGI Symbol%3BAcc:MGI:1349481]
ENSMUSG00000029068	5278	28.02	16.18	30.56	32.21	32.75	34.16	0.724211	-0.465519	0.199511	-2.3333	0.0196326	0.0927433	Down	Ccnl2	cyclin L2 [Source:MGI Symbol%3BAcc:MGI:1927119]
ENSMUSG00000021576	2795	13.2	12.13	15.51	16.17	19.83	16.79	0.750637	-0.413812	0.17737	-2.33304	0.019646	0.0927617	Down	Pdcd6	programmed cell death 6 [Source:MGI Symbol%3BAcc:MGI:109283]
ENSMUSG00000081406	750	29.44	38.76	66.78	56.27	67.75	72.17	0.66556	-0.58736	0.251769	-2.33293	0.0196517	0.0927661	Down	Rps6-ps4	ribosomal protein S6%2C pseudogene 4 [Source:MGI Symbol%3BAcc:MGI:3650907]
ENSMUSG00000004071	10094	9.17	6.25	8.23	11.28	9.9	9.42	0.745126	-0.424444	0.18199	-2.33223	0.0196884	0.0929173	Down	Cdip1	cell death inducing Trp53 target 1 [Source:MGI Symbol%3BAcc:MGI:1913876]
ENSMUSG00000068706	482	25.43	13.68	19.41	39.1	30.76	20.63	0.61707	-0.696494	0.298662	-2.33205	0.0196981	0.0929181	Down	Gm10250	predicted pseudogene 10250 [Source:MGI Symbol%3BAcc:MGI:3642408]
ENSMUSG00000085787	260	5.72	0.9	1.71	12.98	4.73	4.36	0.351247	-1.50944	0.647502	-2.33118	0.0197439	0.0930892	Down	Gm13092	predicted gene 13092 [Source:MGI Symbol%3BAcc:MGI:3649661]
ENSMUSG00000027569	3499	7.36	4.22	9.17	9.88	9.58	9.58	0.683595	-0.548785	0.235482	-2.33047	0.0197811	0.093242	Down	Mrgbp	MRG/MORF4L binding protein [Source:MGI Symbol%3BAcc:MGI:1920497]
ENSMUSG00000063681	14432	0.07	0.06	0.13	0.25	0.15	0.12	0.457351	-1.12863	0.484378	-2.33005	0.0198033	0.0933241	Down	Crb1	crumbs family member 1%2C photoreceptor morphogenesis associated [Source:MGI Symbol%3BAcc:MGI:2136343]
ENSMUSG00000054003	5415	0.05	0.13	0.16	0.41	0.34	0.12	0.376589	-1.40894	0.604748	-2.32979	0.019817	0.0933665	Down	Tdrd9	tudor domain containing 9 [Source:MGI Symbol%3BAcc:MGI:1921941]
ENSMUSG00000040263	3708	10.45	5.59	13.27	12.68	14	14.63	0.679067	-0.558374	0.239705	-2.32942	0.019837	0.093438	Down	Klhdc4	kelch domain containing 4 [Source:MGI Symbol%3BAcc:MGI:2384569]
ENSMUSG00000112828	661	0.36	0	0.1	0.7	0.93	0.71	0.187943	-2.41163	1.0356	-2.32873	0.0198732	0.0935861	Down	Gm48495	predicted gene%2C 48495 [Source:MGI Symbol%3BAcc:MGI:6098020]
ENSMUSG00000116632	1455	1.27	0.88	2.32	2.04	2.58	3.76	0.515731	-0.955308	0.410313	-2.32824	0.0198992	0.0936861	Down	Magef1	melanoma antigen family F%2C 1 [Source:MGI Symbol%3BAcc:MGI:1923472]
ENSMUSG00000031422	3135	114.73	116.48	147.68	150.43	173.14	155	0.768296	-0.380267	0.163359	-2.32779	0.019923	0.0937532	Down	Morf4l2	mortality factor 4 like 2 [Source:MGI Symbol%3BAcc:MGI:1927167]
ENSMUSG00000093634	1888	0	0	0	0.11	0.2	0.04	0.0505089	-4.30732	1.85089	-2.32717	0.0199565	NA	Down	Gm10860	predicted gene 10860 [Source:MGI Symbol%3BAcc:MGI:3641729]
ENSMUSG00000028698	5300	11.54	10.22	9.27	16.35	13.14	12.01	0.725103	-0.463743	0.199398	-2.32571	0.0200339	0.0941496	Down	Pik3r3	phosphoinositide-3-kinase regulatory subunit 3 [Source:MGI Symbol%3BAcc:MGI:109277]
ENSMUSG00000036513	3312	8.52	6.94	10.53	12.62	12.02	10	0.72164	-0.47065	0.202381	-2.32556	0.0200419	0.0941496	Down	Commd2	COMM domain containing 2 [Source:MGI Symbol%3BAcc:MGI:1098806]
ENSMUSG00000066637	2107	2.74	2.55	5.13	5.6	5.37	4.94	0.626758	-0.674019	0.289842	-2.32547	0.0200467	0.0941496	Down	Ttc32	tetratricopeptide repeat domain 32 [Source:MGI Symbol%3BAcc:MGI:1922766]
ENSMUSG00000001017	3637	54.65	53.09	66.1	71.31	69.82	74.71	0.781156	-0.356318	0.15323	-2.32538	0.0200516	0.0941496	Down	Chtop	chromatin target of PRMT1 [Source:MGI Symbol%3BAcc:MGI:1913761]
ENSMUSG00000028777	1361	1.14	0.6	0.79	2.44	1.54	1.18	0.464288	-1.10691	0.476075	-2.32507	0.0200683	0.0941847	Down	Gnat3	guanine nucleotide binding protein%2C alpha transducing 3 [Source:MGI Symbol%3BAcc:MGI:3588268]
ENSMUSG00000019659	2694	8.57	3.62	10.46	9.5	12.67	12.02	0.633557	-0.658454	0.283207	-2.32499	0.0200725	0.0941847	Down	Ccdc12	coiled-coil domain containing 12 [Source:MGI Symbol%3BAcc:MGI:1919904]
ENSMUSG00000025037	4167	7.45	9.02	8.83	10.59	10.76	11.97	0.74174	-0.431014	0.185537	-2.32307	0.0201756	0.0946005	Down	Maoa	monoamine oxidase A [Source:MGI Symbol%3BAcc:MGI:96915]
ENSMUSG00000033961	7175	2.2	1.42	2.05	2.89	2.71	2.29	0.690211	-0.534891	0.230271	-2.32287	0.0201859	0.0946261	Down	Zfp446	zinc finger protein 446 [Source:MGI Symbol%3BAcc:MGI:2442185]
ENSMUSG00000036305	151	16.95	9.66	18.12	35.82	21.59	22.1	0.531451	-0.91199	0.393066	-2.32019	0.0203304	0.0951215	Down	Rpl39-ps	ribosomal protein L39%2C pseudogene [Source:MGI Symbol%3BAcc:MGI:3705781]
ENSMUSG00000083679	1146	0.21	0	0	0.38	0.54	0.35	0.159744	-2.64617	1.14065	-2.31987	0.0203481	0.0951585	Down	Gm12892	predicted gene 12892 [Source:MGI Symbol%3BAcc:MGI:3649649]
ENSMUSG00000039356	2888	15.99	12.94	22.7	20.22	23.64	24.8	0.725449	-0.463054	0.199616	-2.31972	0.0203561	0.0951661	Down	Exosc2	exosome component 2 [Source:MGI Symbol%3BAcc:MGI:2385133]
ENSMUSG00000060890	2355	0	0	0	0.05	0.08	0.14	0.052499	-4.25157	1.83323	-2.31917	0.020386	NA	Down	Arr3	arrestin 3%2C retinal [Source:MGI Symbol%3BAcc:MGI:2159617]
ENSMUSG00000110751	2246	0	0	0.06	0.18	0.11	0.21	0.104299	-3.2612	1.40679	-2.31819	0.0204389	0.0955151	Down	C230053D17Rik	RIKEN cDNA C230053D17 gene [Source:MGI Symbol%3BAcc:MGI:2441895]
ENSMUSG00000104161	2084	0	0	0	0.06	0.12	0.13	0.052798	-4.24337	1.83065	-2.31796	0.0204512	NA	Down	Gm20089	predicted gene%2C 20089 [Source:MGI Symbol%3BAcc:MGI:5012274]
ENSMUSG00000082192	340	5.25	0.17	2.99	10.95	5.61	5.1	0.360465	-1.47207	0.63517	-2.3176	0.0204709	0.0955924	Down	Gm14719	predicted gene 14719 [Source:MGI Symbol%3BAcc:MGI:3705771]
ENSMUSG00000024735	7278	33.99	20.91	28.2	41.53	35.17	32.49	0.732318	-0.449457	0.193938	-2.31753	0.020475	0.0955924	Down	Prpf19	pre-mRNA processing factor 19 [Source:MGI Symbol%3BAcc:MGI:106247]
ENSMUSG00000081111	1399	0.85	0.67	0.91	1.64	1.32	1.77	0.495399	-1.01334	0.43728	-2.31736	0.020484	0.0956115	Down	Gm5913	predicted gene 5913 [Source:MGI Symbol%3BAcc:MGI:3648292]
ENSMUSG00000024218	5495	7.06	4.93	7.86	9.96	8.11	8.3	0.72273	-0.468472	0.202216	-2.31669	0.0205207	0.095736	Down	Taf11	TATA-box binding protein associated factor 11 [Source:MGI Symbol%3BAcc:MGI:1916026]
ENSMUSG00000047180	3217	0.17	0.31	0.28	0.73	0.48	0.44	0.437431	-1.19287	0.514923	-2.3166	0.0205253	0.095736	Down	Neurl3	neuralized E3 ubiquitin protein ligase 3 [Source:MGI Symbol%3BAcc:MGI:2429944]
ENSMUSG00000028271	4589	6.42	7.15	8.26	10.7	9.25	8.87	0.733444	-0.447241	0.193182	-2.31513	0.0206056	0.0959958	Down	Gtf2b	general transcription factor IIB [Source:MGI Symbol%3BAcc:MGI:2385191]
ENSMUSG00000075254	12728	5.5	3.44	2.87	6.26	4.51	6.18	0.676405	-0.56404	0.243791	-2.31362	0.0206884	0.0962673	Down	Heg1	heart development protein with EGF-like domains 1 [Source:MGI Symbol%3BAcc:MGI:1924696]
ENSMUSG00000052798	3850	25.33	31.98	31.65	35.76	40.2	38.97	0.756333	-0.402906	0.174159	-2.31343	0.0206988	0.0962696	Down	Nup107	nucleoporin 107 [Source:MGI Symbol%3BAcc:MGI:2143854]
ENSMUSG00000053166	3702	0.93	0.38	0.22	1.35	0.93	0.87	0.468606	-1.09355	0.472853	-2.31267	0.0207407	0.096419	Down	Cdh22	cadherin 22 [Source:MGI Symbol%3BAcc:MGI:1341843]
ENSMUSG00000054455	7134	11.84	6.87	12.73	12.72	14.9	14.21	0.72285	-0.468231	0.202488	-2.31239	0.020756	0.0964673	Down	Vapb	vesicle-associated membrane protein%2C associated protein B and C [Source:MGI Symbol%3BAcc:MGI:1928744]
ENSMUSG00000003546	2377	9.74	4.89	9.53	11.67	12.14	10.31	0.67799	-0.560664	0.242523	-2.3118	0.020789	0.0965745	Down	Klc4	kinesin light chain 4 [Source:MGI Symbol%3BAcc:MGI:1922014]
ENSMUSG00000045876	3484	0.17	0.08	0.09	0.42	0.44	0.11	0.337392	-1.5675	0.678155	-2.31142	0.0208094	0.0966237	Down	Pcdhb8	protocadherin beta 8 [Source:MGI Symbol%3BAcc:MGI:2136742]
ENSMUSG00000032850	5593	2.82	1.47	2.09	3.18	2.85	3.14	0.670607	-0.57646	0.249426	-2.31114	0.0208251	0.0966733	Down	Rnft2	ring finger protein%2C transmembrane 2 [Source:MGI Symbol%3BAcc:MGI:2442859]
ENSMUSG00000115338	3979	7.63	7.7	11.18	11.85	11.46	11.57	0.734133	-0.445887	0.192952	-2.31088	0.0208397	0.0967183	Down	Pnp	purine-nucleoside phosphorylase [Source:MGI Symbol%3BAcc:MGI:97365]
ENSMUSG00000037152	1495	22.61	11.79	20.47	30.95	25.35	21.07	0.677444	-0.561826	0.243224	-2.30991	0.0208932	0.0968746	Down	Ndufc1	NADH:ubiquinone oxidoreductase subunit C1 [Source:MGI Symbol%3BAcc:MGI:1913627]
ENSMUSG00000001983	1383	11.06	8.74	12.15	16.34	13.26	13.9	0.706233	-0.501785	0.217323	-2.30893	0.0209473	0.0970566	Down	Taco1	translational activator of mitochondrially encoded cytochrome c oxidase I [Source:MGI Symbol%3BAcc:MGI:1917457]
ENSMUSG00000025777	7731	1.19	0.85	0.48	1.76	1.27	1.17	0.581895	-0.78117	0.33847	-2.30794	0.0210024	0.0972891	Down	Gdap1	ganglioside-induced differentiation-associated-protein 1 [Source:MGI Symbol%3BAcc:MGI:1338002]
ENSMUSG00000104369	6882	0	0.11	0.03	0.16	0.13	0.2	0.288769	-1.79201	0.776512	-2.30777	0.0210117	0.0973091	Down	Gm38082	predicted gene%2C 38082 [Source:MGI Symbol%3BAcc:MGI:5611310]
ENSMUSG00000050822	2862	6.26	3.43	2.67	7.74	5.76	5.83	0.617364	-0.695807	0.301586	-2.30716	0.021046	0.0974448	Down	Slc29a4	solute carrier family 29 (nucleoside transporters)%2C member 4 [Source:MGI Symbol%3BAcc:MGI:2385330]
ENSMUSG00000007836	2678	239.08	83.05	217.03	245.37	253.8	294.5	0.648656	-0.624475	0.270787	-2.30615	0.0211024	0.0975456	Down	Hnrnpa0	heterogeneous nuclear ribonucleoprotein A0 [Source:MGI Symbol%3BAcc:MGI:1924384]
ENSMUSG00000087687	1788	2.66	0.62	2.14	3.86	3.75	2.43	0.510339	-0.970472	0.42082	-2.30614	0.0211027	0.0975456	Down	Pet100	PET100 homolog [Source:MGI Symbol%3BAcc:MGI:3615306]
ENSMUSG00000025413	3568	14.81	13.04	17.35	19.73	19.52	18.03	0.762596	-0.391009	0.169572	-2.30586	0.0211183	0.097595	Down	Ttc4	tetratricopeptide repeat domain 4 [Source:MGI Symbol%3BAcc:MGI:1919604]
ENSMUSG00000019761	2114	1.49	0.11	1.38	2.46	2.42	1.7	0.425169	-1.23389	0.535524	-2.30408	0.0212182	0.0979638	Down	Krt10	keratin 10 [Source:MGI Symbol%3BAcc:MGI:96685]
ENSMUSG00000006403	4810	0.73	0.4	0.75	0.86	1.04	1.26	0.577136	-0.793016	0.344281	-2.3034	0.0212566	0.098075	Down	Adamts4	a disintegrin-like and metallopeptidase (reprolysin type) with thrombospondin type 1 motif%2C 4 [Source:MGI Symbol%3BAcc:MGI:1339949]
ENSMUSG00000080364	126	5.2	6.95	16.67	17.08	16.6	26.49	0.46168	-1.11504	0.484212	-2.30278	0.021291	0.0981616	Down	Gm25777	predicted gene%2C 25777 [Source:MGI Symbol%3BAcc:MGI:5455554]
ENSMUSG00000031728	6649	5.47	3.09	4.85	6.57	5.78	5.77	0.710595	-0.492901	0.214049	-2.30275	0.021293	0.0981616	Down	Zfp821	zinc finger protein 821 [Source:MGI Symbol%3BAcc:MGI:1923121]
ENSMUSG00000106870	1903	1.38	1.66	1.81	2.26	2.88	2.81	0.596049	-0.746497	0.324205	-2.30255	0.0213043	0.0981763	Down	Gm43681	predicted gene 43681 [Source:MGI Symbol%3BAcc:MGI:5663818]
ENSMUSG00000020423	2743	41.63	15.73	27.72	47.3	35.05	41.03	0.659287	-0.601021	0.261265	-2.30043	0.021424	0.0985422	Down	Btg2	BTG anti-proliferation factor 2 [Source:MGI Symbol%3BAcc:MGI:108384]
ENSMUSG00000026239	2178	17.19	9.27	18.41	19.9	21.78	19.77	0.700328	-0.513898	0.223481	-2.29952	0.0214755	0.0986871	Down	Pde6d	phosphodiesterase 6D%2C cGMP-specific%2C rod%2C delta [Source:MGI Symbol%3BAcc:MGI:1270843]
ENSMUSG00000087211	698	1.71	0.17	2.55	2.88	4.14	3.35	0.403329	-1.30997	0.569705	-2.29938	0.0214833	0.0986989	Down	Lhx1os	LIM homeobox 1%2C opposite strand [Source:MGI Symbol%3BAcc:MGI:1925615]
ENSMUSG00000023966	1602	0.93	0.73	0.56	1.8	1.31	1.25	0.48916	-1.03162	0.448681	-2.29924	0.0214915	0.0987137	Down	Rsph9	radial spoke head 9 homolog (Chlamydomonas) [Source:MGI Symbol%3BAcc:MGI:1922814]
ENSMUSG00000033220	3103	0.02	0	0.02	0.07	0.24	0.06	0.104365	-3.26029	1.41805	-2.29914	0.0214971	0.0987163	Down	Rac2	Rac family small GTPase 2 [Source:MGI Symbol%3BAcc:MGI:97846]
ENSMUSG00000024109	20733	0.09	0.06	0.03	0.13	0.09	0.15	0.465996	-1.10161	0.479238	-2.29867	0.0215239	0.0988162	Down	Nrxn1	neurexin I [Source:MGI Symbol%3BAcc:MGI:1096391]
ENSMUSG00000112669	450	0.26	0.26	0.14	0.52	1.91	1.04	0.194199	-2.36439	1.02894	-2.2979	0.0215677	0.0989706	Down	Gm48689	predicted gene%2C 48689 [Source:MGI Symbol%3BAcc:MGI:6098317]
ENSMUSG00000117262	2125	0.14	0.05	0.03	0.36	0.23	0.28	0.24874	-2.00729	0.873764	-2.29729	0.0216021	0.0990823	Down	Gm9316	predicted gene 9316 [Source:MGI Symbol%3BAcc:MGI:3647780]
ENSMUSG00000105445	5617	0.01	0	0	0.1	0.07	0	0.0656193	-3.92974	1.71243	-2.29483	0.0217429	NA	Down	Gm42972	predicted gene 42972 [Source:MGI Symbol%3BAcc:MGI:5663109]
ENSMUSG00000105699	763	0	0	0	0.38	0.08	0.35	0.0514074	-4.28188	1.86602	-2.29466	0.0217528	NA	Down	Gm43703	predicted gene 43703 [Source:MGI Symbol%3BAcc:MGI:5663840]
ENSMUSG00000068855	520	0.23	0	0	0.89	0.83	0.39	0.103848	-3.26746	1.42395	-2.29464	0.0217539	0.0997084	Down	H2ac20	H2A clustered histone 20 [Source:MGI Symbol%3BAcc:MGI:2448316]
ENSMUSG00000020908	6057	0.18	0.03	0.02	0.24	0.15	0.26	0.3328	-1.58727	0.691814	-2.29436	0.0217696	0.0997569	Down	Myh3	myosin%2C heavy polypeptide 3%2C skeletal muscle%2C embryonic [Source:MGI Symbol%3BAcc:MGI:1339709]
ENSMUSG00000000120	3446	6.39	3.02	3.29	8.28	6.36	4.9	0.622976	-0.682753	0.297918	-2.29175	0.0219203	0.10033	Down	Ngfr	nerve growth factor receptor (TNFR superfamily%2C member 16) [Source:MGI Symbol%3BAcc:MGI:97323]
ENSMUSG00000063430	15332	0.91	0.3	0.36	1.08	0.77	0.8	0.568844	-0.813896	0.355189	-2.29144	0.0219377	0.100386	Down	Wscd2	WSC domain containing 2 [Source:MGI Symbol%3BAcc:MGI:2445030]
ENSMUSG00000032288	924	44.12	19.58	40.84	63.23	46.14	42.04	0.656757	-0.606568	0.264748	-2.29112	0.0219567	0.100427	Down	Imp3	IMP3%2C U3 small nucleolar ribonucleoprotein [Source:MGI Symbol%3BAcc:MGI:1916119]
ENSMUSG00000024309	1193	24.49	10.42	41.87	39.64	40.53	39.28	0.608906	-0.71571	0.312385	-2.29111	0.0219569	0.100427	Down	Pfdn6	prefoldin subunit 6 [Source:MGI Symbol%3BAcc:MGI:95908]
ENSMUSG00000017897	2963	2.47	1.1	1.83	3.52	2.6	2.48	0.598353	-0.740932	0.323596	-2.28969	0.0220395	0.100758	Down	Eya2	EYA transcriptional coactivator and phosphatase 2 [Source:MGI Symbol%3BAcc:MGI:109341]
ENSMUSG00000089940	52997	0	0	0	0.01	0.01	0.02	0.253511	-1.97988	0.864872	-2.28922	0.0220667	0.100806	Down	Gm4117	predicted gene 4117 [Source:MGI Symbol%3BAcc:MGI:3782293]
ENSMUSG00000028104	1597	5.51	2.92	6.97	7.96	6.86	8.48	0.632011	-0.661978	0.289178	-2.28917	0.0220693	0.100806	Down	Polr3gl	polymerase (RNA) III (DNA directed) polypeptide G like [Source:MGI Symbol%3BAcc:MGI:1917120]
ENSMUSG00000025102	1231	7.69	4.55	10.75	9.28	13.14	12.31	0.636758	-0.651183	0.284465	-2.28915	0.0220706	0.100806	Down	3110040N11Rik	RIKEN cDNA 3110040N11 gene [Source:MGI Symbol%3BAcc:MGI:1914540]
ENSMUSG00000045680	2349	0.03	0	0	0.05	0.21	0.11	0.0744615	-3.74736	1.63708	-2.28905	0.0220762	NA	Down	Tcf21	transcription factor 21 [Source:MGI Symbol%3BAcc:MGI:1202715]
ENSMUSG00000022015	2236	0.03	0	0.09	0.12	0.25	0.27	0.169686	-2.55906	1.11818	-2.28859	0.0221033	0.100861	Down	Tnfsf11	tumor necrosis factor (ligand) superfamily%2C member 11 [Source:MGI Symbol%3BAcc:MGI:1100089]
ENSMUSG00000037568	4314	7.28	6.13	4.66	9.2	8.43	7.47	0.70112	-0.512266	0.223947	-2.28744	0.0221701	0.101001	Down	Vash2	vasohibin 2 [Source:MGI Symbol%3BAcc:MGI:2444826]
ENSMUSG00000078965	1002	1.31	2.33	4.64	3.4	5.89	6.53	0.50911	-0.97395	0.4258	-2.28734	0.022176	0.101005	Down	Gm12033	predicted gene 12033 [Source:MGI Symbol%3BAcc:MGI:3650772]
ENSMUSG00000051159	1754	0.68	0.4	0.98	1.19	1.37	1.45	0.493702	-1.01829	0.445356	-2.28646	0.0222275	0.101168	Down	Cited1	Cbp/p300-interacting transactivator with Glu/Asp-rich carboxy-terminal domain 1 [Source:MGI Symbol%3BAcc:MGI:108023]
ENSMUSG00000086877	1581	1.2	0.85	2.13	2.02	2.68	2.79	0.538411	-0.893221	0.390894	-2.28507	0.0223087	0.10151	Down	A230072C01Rik	RIKEN cDNA A230072C01 gene [Source:MGI Symbol%3BAcc:MGI:2444644]
ENSMUSG00000103085	4642	0.1	0.14	0.01	0.23	0.19	0.33	0.342039	-1.54777	0.677361	-2.285	0.0223129	0.10151	Down	Gm38120	predicted gene%2C 38120 [Source:MGI Symbol%3BAcc:MGI:5611348]
ENSMUSG00000088703	111	3.22	4.21	4.01	13.62	7.2	8.42	0.37135	-1.42915	0.625758	-2.28387	0.0223793	0.101741	Down	Gm25555	predicted gene%2C 25555 [Source:MGI Symbol%3BAcc:MGI:5455332]
ENSMUSG00000027349	3390	17.05	20.09	20.24	23.4	25.88	24.24	0.761451	-0.393178	0.172186	-2.28344	0.0224044	0.101808	Down	Fam98b	family with sequence similarity 98%2C member B [Source:MGI Symbol%3BAcc:MGI:1915465]
ENSMUSG00000017176	3420	10.23	7.25	11.59	11.84	13.33	12.78	0.739258	-0.435849	0.190882	-2.28335	0.0224098	0.101809	Down	Nt5c3b	5'-nucleotidase%2C cytosolic IIIB [Source:MGI Symbol%3BAcc:MGI:1915356]
ENSMUSG00000025736	2759	7.29	7.05	9.16	9.88	11.44	9.68	0.734605	-0.444959	0.194914	-2.28285	0.0224392	0.101901	Down	Jmjd8	jumonji domain containing 8 [Source:MGI Symbol%3BAcc:MGI:1919356]
ENSMUSG00000033460	3227	12.24	10.78	15.68	15.52	16.95	17.17	0.754447	-0.406509	0.178276	-2.28022	0.0225947	0.102577	Down	Armcx1	armadillo repeat containing%2C X-linked 1 [Source:MGI Symbol%3BAcc:MGI:1925498]
ENSMUSG00000022354	1031	49.7	21.29	52.84	67.31	61.28	49.91	0.659822	-0.599851	0.263149	-2.27951	0.0226368	0.102697	Down	Ndufb9	NADH:ubiquinone oxidoreductase subunit B9 [Source:MGI Symbol%3BAcc:MGI:1913468]
ENSMUSG00000068882	2160	90.34	125.42	124.42	140.65	150.49	154.13	0.746888	-0.421037	0.184755	-2.2789	0.022673	0.102829	Down	Ssb	Sjogren syndrome antigen B [Source:MGI Symbol%3BAcc:MGI:98423]
ENSMUSG00000059159	213	6.43	12.33	5.38	18.57	14.73	13.79	0.503922	-0.988727	0.43392	-2.27859	0.0226913	0.102873	Down	Gm8129	predicted pseudogene 8129 [Source:MGI Symbol%3BAcc:MGI:3646863]
ENSMUSG00000028410	8629	30.49	39.42	46.1	45.94	54.42	51.27	0.745495	-0.42373	0.186012	-2.27797	0.0227286	0.102947	Down	Dnaja1	DnaJ heat shock protein family (Hsp40) member A1 [Source:MGI Symbol%3BAcc:MGI:1270129]
ENSMUSG00000039130	5074	12.85	12.56	15.11	16.59	18.24	16.05	0.772933	-0.371585	0.163164	-2.27737	0.0227639	0.103059	Down	Zc3hc1	zinc finger%2C C3HC type 1 [Source:MGI Symbol%3BAcc:MGI:1916023]
ENSMUSG00000050379	9882	2.71	3.53	3.5	4.47	4.55	3.98	0.730119	-0.453796	0.199338	-2.27652	0.0228151	0.103243	Down	Septin6	septin 6 [Source:MGI Symbol%3BAcc:MGI:1888939]
ENSMUSG00000023991	4926	58.45	23.4	44.22	58.05	56.56	61.49	0.686136	-0.543433	0.238853	-2.27517	0.0228955	0.103535	Down	Foxp4	forkhead box P4 [Source:MGI Symbol%3BAcc:MGI:1921373]
ENSMUSG00000109638	1911	0	0.03	0	0.11	0.23	0.1	0.0765761	-3.70696	1.62944	-2.27499	0.0229064	NA	Down	Gm45630	predicted gene 45630 [Source:MGI Symbol%3BAcc:MGI:5791466]
ENSMUSG00000081692	211	0	0	0	0.28	1.17	1.58	0.0529267	-4.23986	1.86428	-2.27426	0.0229504	NA	Down	Gm15971	predicted gene 15971 [Source:MGI Symbol%3BAcc:MGI:3802013]
ENSMUSG00000109369	871	0	0	0	0.07	0.28	0.38	0.0529267	-4.23986	1.86428	-2.27426	0.0229504	NA	Down	Vmn2r-ps88	vomeronasal 2%2C receptor%2C pseudogene 88 [Source:MGI Symbol%3BAcc:MGI:3643761]
ENSMUSG00000073888	2377	3.13	0.93	4.47	4.55	5.38	4.69	0.552614	-0.855657	0.376263	-2.27409	0.0229606	0.103757	Down	Ccl27a	chemokine (C-C motif) ligand 27A [Source:MGI Symbol%3BAcc:MGI:1343459]
ENSMUSG00000024213	4607	17.61	7.88	15.57	18.18	18.27	20.2	0.695029	-0.524856	0.23082	-2.27387	0.0229735	0.103792	Down	Nudt3	nudix (nucleotide diphosphate linked moiety X)-type motif 3 [Source:MGI Symbol%3BAcc:MGI:1928484]
ENSMUSG00000022610	3805	16.89	8.91	15.62	18.6	18.58	18.21	0.718198	-0.477546	0.210182	-2.27207	0.0230826	0.104116	Down	Mapk12	mitogen-activated protein kinase 12 [Source:MGI Symbol%3BAcc:MGI:1353438]
ENSMUSG00000085436	1273	1.26	0.96	1.1	2.7	1.35	2.25	0.504282	-0.987696	0.434799	-2.27162	0.0231097	0.104211	Down	Zfp335os	zinc finger protein 335%2C opposite strand [Source:MGI Symbol%3BAcc:MGI:3649775]
ENSMUSG00000016921	4810	78.1	43.87	74.54	95.83	80.6	82.94	0.726636	-0.460695	0.202812	-2.27154	0.0231146	0.104211	Down	Srsf6	serine and arginine-rich splicing factor 6 [Source:MGI Symbol%3BAcc:MGI:1915246]
ENSMUSG00000042787	6520	4.4	3.6	4.17	5.59	5.31	4.86	0.746393	-0.421992	0.185781	-2.27145	0.0231195	0.104211	Down	Exog	endo/exonuclease (5'-3')%2C endonuclease G-like [Source:MGI Symbol%3BAcc:MGI:2143333]
ENSMUSG00000019865	3228	0.09	0	0.08	0.17	0.21	0.25	0.260275	-1.94189	0.855202	-2.27068	0.0231665	0.104374	Down	Nmbr	neuromedin B receptor [Source:MGI Symbol%3BAcc:MGI:1100525]
ENSMUSG00000031906	5232	2.45	1.2	0.88	3.37	2.28	1.95	0.572398	-0.804911	0.354547	-2.27025	0.0231924	0.104395	Down	Smpd3	sphingomyelin phosphodiesterase 3%2C neutral [Source:MGI Symbol%3BAcc:MGI:1927578]
ENSMUSG00000015126	1192	24.16	11.51	28.4	33.52	31.69	26.77	0.663289	-0.59229	0.260954	-2.26971	0.0232249	0.104493	Down	Tsr3	TSR3 20S rRNA accumulation [Source:MGI Symbol%3BAcc:MGI:1915577]
ENSMUSG00000068579	796	2.69	4.55	3.76	6.61	5.8	6.12	0.579087	-0.788148	0.347281	-2.26948	0.0232389	0.104508	Down	Rpl7a-ps3	ribosomal protein L7A%2C pseudogene 3 [Source:MGI Symbol%3BAcc:MGI:3643413]
ENSMUSG00000000731	3825	0.06	0.03	0.27	0.1	0.35	0.7	0.302336	-1.72577	0.76062	-2.2689	0.0232742	0.104618	Down	Aire	autoimmune regulator (autoimmune polyendocrinopathy candidiasis ectodermal dystrophy) [Source:MGI Symbol%3BAcc:MGI:1338803]
ENSMUSG00000041881	1828	42.32	23.79	45.85	53.51	55.19	42.68	0.707976	-0.498228	0.219598	-2.26882	0.0232794	0.104618	Down	Ndufa7	NADH:ubiquinone oxidoreductase subunit A7 [Source:MGI Symbol%3BAcc:MGI:1913666]
ENSMUSG00000032601	6378	15.64	14	10.89	21.84	15.4	17.82	0.716261	-0.481442	0.212258	-2.2682	0.0233173	0.10474	Down	Prkar2a	protein kinase%2C cAMP dependent regulatory%2C type II alpha [Source:MGI Symbol%3BAcc:MGI:108025]
ENSMUSG00000050423	2694	0.04	0.04	0.26	0.33	0.55	0.2	0.301928	-1.72772	0.762091	-2.26708	0.0233851	0.104991	Down	Ppp1r3g	protein phosphatase 1%2C regulatory subunit 3G [Source:MGI Symbol%3BAcc:MGI:1923737]
ENSMUSG00000084353	240	4.46	7.3	10.08	8.36	17.69	16.69	0.503916	-0.988745	0.436136	-2.26706	0.0233868	0.104991	Down	Gm15452	predicted gene 15452 [Source:MGI Symbol%3BAcc:MGI:3768636]
ENSMUSG00000005470	2338	16.01	8.94	19	19.64	18.81	21.84	0.698549	-0.517568	0.228321	-2.26684	0.0233999	0.104991	Down	Asf1b	anti-silencing function 1B histone chaperone [Source:MGI Symbol%3BAcc:MGI:1914179]
ENSMUSG00000046711	2125	269.71	100.7	243.68	320.75	285.71	275.28	0.663474	-0.591888	0.261214	-2.26591	0.0234567	0.105126	Down	Hmga1	high mobility group AT-hook 1 [Source:MGI Symbol%3BAcc:MGI:96160]
ENSMUSG00000003573	3440	18.09	7.86	17.91	20.19	20.55	20.66	0.682915	-0.550222	0.242853	-2.26566	0.0234723	0.105171	Down	Homer3	homer scaffolding protein 3 [Source:MGI Symbol%3BAcc:MGI:1347359]
ENSMUSG00000014313	3567	22.66	9.31	27.67	30.36	30.51	25.79	0.654054	-0.612518	0.270438	-2.26491	0.0235181	0.105352	Down	Cox6c	cytochrome c oxidase subunit 6C [Source:MGI Symbol%3BAcc:MGI:104614]
ENSMUSG00000079304	1875	0.03	0	0	0.31	0.03	0.11	0.0709342	-3.81737	1.68745	-2.26221	0.0236841	NA	Down	Tex52	testis expressed 52 [Source:MGI Symbol%3BAcc:MGI:1918399]
ENSMUSG00000032782	6660	8.09	3.9	8.31	8.45	9.6	9.96	0.695161	-0.52458	0.231907	-2.26203	0.0236957	0.10608	Down	Cntrob	centrobin%2C centrosomal BRCA2 interacting protein [Source:MGI Symbol%3BAcc:MGI:2443290]
ENSMUSG00000057411	2279	23.89	8.79	18.26	30.95	23.46	20.68	0.645398	-0.631738	0.279282	-2.26201	0.0236967	0.10608	Down	Fam173a	family with sequence similarity 173%2C member A [Source:MGI Symbol%3BAcc:MGI:2384888]
ENSMUSG00000032757	3730	6.49	5.92	8.14	8.85	8.64	9.13	0.746492	-0.421802	0.186706	-2.25917	0.0238727	0.10677	Down	Bet1	Bet1 golgi vesicular membrane trafficking protein [Source:MGI Symbol%3BAcc:MGI:1343104]
ENSMUSG00000082107	1111	0.05	0.16	0.06	0.24	0.72	0.42	0.19895	-2.32952	1.0313	-2.25883	0.0238937	0.106815	Down	Gm16216	predicted gene 16216 [Source:MGI Symbol%3BAcc:MGI:3801728]
ENSMUSG00000107219	439	0	0	0	0.93	0.56	0	0.0475051	-4.39578	1.94649	-2.25831	0.0239266	NA	Down	Gm42738	predicted gene 42738 [Source:MGI Symbol%3BAcc:MGI:5662875]
ENSMUSG00000031171	4760	5.21	5.26	5.55	7.8	7.63	5.86	0.729185	-0.455643	0.201811	-2.25777	0.02396	0.10699	Down	Ftsj1	FtsJ RNA methyltransferase homolog 1 (E. coli) [Source:MGI Symbol%3BAcc:MGI:1859648]
ENSMUSG00000117775	2678	0.6	1.11	0.45	1.48	1.13	1.57	0.513746	-0.960872	0.425645	-2.25745	0.0239799	0.107054	Down	Gm50462	predicted gene%2C 50462 [Source:MGI Symbol%3BAcc:MGI:6324728]
ENSMUSG00000086754	796	0	0	0	0.26	0.23	0.25	0.0549612	-4.18544	1.85427	-2.2572	0.0239957	NA	Down	Gm16098	predicted gene 16098 [Source:MGI Symbol%3BAcc:MGI:3801762]
ENSMUSG00000109107	601	0	0	0	0.34	0.31	0.33	0.0549612	-4.18544	1.85427	-2.2572	0.0239957	NA	Down	Gm44781	predicted gene 44781 [Source:MGI Symbol%3BAcc:MGI:5753357]
[truncated: 648 more rows]
