# Supplementary material for: Kdm6b-mediated epigenetic coordination of temporal precision during motor neuron differentiation
Source: EMBO Rep. 2026 May 26;27(13):3665–88. doi: 10.1038/s44319-026-00808-2 (PMC13354772; doi:10.1038/s44319-026-00808-2)
Supplement: Supplementary file 10 — Source data Fig. 4 [file 44319_2026_808_MOESM10_ESM.zip › Source data Fig 4/Fig 4A/D4peaksTargetGene.xls]

0610009B22Rik
0610009O20Rik
0610037L13Rik
0610039H22Rik
1110020A21Rik
1110038B12Rik
1110059E24Rik
1190002N15Rik
1700001D01Rik
1700001O22Rik
1700012C14Rik
1700012D14Rik
1700019E08Rik
1700020D14Rik
1700028E10Rik
1700028M03Rik
1700029N11Rik
1700030J22Rik
1700031P21Rik
1700037H04Rik
1700049E22Rik
1700063A18Rik
1700072O05Rik
1700084E18Rik
1700096K18Rik
1700099I09Rik
1700102H20Rik
1700112E06Rik
1700113A16Rik
1700113H08Rik
1700123O21Rik
1810011O10Rik
1810013L24Rik
1810022K09Rik
1810026B05Rik
2010109A12Rik
2010308F09Rik
2010320M18Rik
2310043L19Rik
2410002F23Rik
2410131K14Rik
2500004C02Rik
2610005L07Rik
2610035D17Rik
2610044O15Rik8
2610318N02Rik
2700054A10Rik
2810408I11Rik
2810429I04Rik
2900060B14Rik
3110021A11Rik
3110045C21Rik
3110056K07Rik
4833417C18Rik
4930405A10Rik
4930412B13Rik
4930413G21Rik
4930427A07Rik
4930428E07Rik
4930448I06Rik
4930467E23Rik
4930481A15Rik
4930523C07Rik
4930524C18Rik
4930526I15Rik
4930532I03Rik
4930539J05Rik
4930544G11Rik
4930552P12Rik
4930554G24Rik
4930563F08Rik
4930572O13Rik
4930578N18Rik
4930583K01Rik
4931403E22Rik
4931408C20Rik
4931428F04Rik
4932412D23Rik
4933402C06Rik
4933407K13Rik
4933422A05Rik
4933438K21Rik
5031425E22Rik
6430503K07Rik
6430562O15Rik
6820431F20Rik
8430429K09Rik
9030624G23Rik
9130023H24Rik
9430015G10Rik
9430078K24Rik
A430078I02Rik
A530006G24Rik
A530032D15Rik
A730008H23Rik
A930001A20Rik
A930019D19Rik
A930031H19Rik
Aamp
Abca7
Abcb8
Abcd1
Abcf2
Abhd11
Abhd12
Abhd17a
Abhd18
Abtb1
Acaa1a
Acaa2
Acadm
Acap3
Acin1
Aco1
Aco2
Acp6
Acsl1
Actb
Actl6a
Actr8
Acvr2a
Adam12
Add3
Adh5
Adipor1
Adnp
Adnp2
Adra1a
Adrm1
Aff1
Agbl5
Agpat4
Agpat9
Ahcy
Ahi1
Ahsa1
AI846148
Aida
Akap13
Akap8
Akt1s1
Aktip
Aldh16a1
Aldh18a1
Aldh4a1
Alg14
Alg3
Alkbh5
Alkbh7
Alkbh8
Alyref2
Amd1
Ammecr1l
Amotl2
Amz2
Anapc15
Angptl1
Angptl6
Ank2
Ank3
Ankhd1
Ankrd10
Ankrd17
Ankrd28
Ankrd37
Ankrd50
Ano9
Anp32b
Ap1b1
Ap1m1
Ap2a1
Ap4m1
Ap5z1
Apba2
Apeh
Aph1b
Aplp2
Apoo
Aptx
Arf4
Arhgap11a
Arhgap12
Arhgap17
Arhgap29
Arhgap35
Arhgef10l
Arhgef17
Arid3a
Arl15
Arl2
Arl2bp
Arl4d
Arl6ip6
Arrb2
Arrdc2
Arrdc3
Arrdc4
Art5
Asb1
Asf1a
Asf1b
Asna1
Aspscr1
Asun
Atf2
Atf4
Atf7
Atf7ip
Atg16l2
Atg2a
Atoh1
Atp2b1
Atp5a1
Atp5g1
Atp5l
Atp6v0c
Atp6v1a
Atp6v1d
Atp6v1h
Atp8a1
Atxn2l
Atxn7l2
Atxn7l3
Aurka
Avl9
AW549877
Axin1
Axin2
Azi2
B230217C12Rik
B230311B06Rik
B230323A14Rik
B330016D10Rik
B3gntl1
B4galt1
B4galt5
B9d2
Bad
Bag1
Bag6
Bahcc1
Baiap2
Banf1
Banp
Baz1b
Baz2b
BC003331
BC005537
BC005624
BC037704
Bcas3
Bckdha
Bcl10
Bcl2l1
Bcl2l11
Bcl2l12
Bcl6
Bcl9
Bclaf1
Bhlhb9
Bhlhe41
Birc5
Birc6
Blcap
Bloc1s3
Blvrb
Bnip3
Bnip3l
Brat1
Brd2
Brf1
Brms1l
Brpf1
Bsdc1
Bsg
Btbd3
Btbd35f16
Btg1
Btg2
Btrc
C130026I21Rik
C130026L21Rik
C2cd3
C2cd5
C330004P14Rik
C330013E15Rik
C630043F03Rik
C87436
Cacna2d1
Cactin
Cacybp
Cadm1
Calm3
Calml3
Calr
Camsap1
Camta1
Cand1
Cap1
Capn10
Capn7
Caprin1
Carm1
Casc3
Caskin2
Casp8ap2
Casq2
Cblb
Cbll1
Ccdc115
Ccdc124
Ccdc126
Ccdc182
Ccdc189
Ccdc191
Ccdc33
Ccdc85c
Ccdc88c
Ccdc9
Ccdc90b
Ccdc94
Ccl28
Ccna2
Ccne1
Ccne2
Ccnf
Ccng2
Ccnk
Ccnl1
Cct7
Cd164
Cd83
Cdc42ep4
Cdc45
Cdca2
Cdca5
Cdh2
Cdh20
Cdh6
Cdk12
Cdk19
Cdk2ap1
Cdk2ap2
Cdk4
Cdk5
Cdk5rap2
Cdk8
Cdkl5
Cdkn1b
Cdkn1c
Cdkn2aip
Cdkn2d
Cdnf
Cds2
Cecr2
Celf6
Celsr1
Celsr3
Cenpn
Cep120
Cep55
Cep85
Cep97
Cetn3
Cfap45
Cfap74
Chchd5
Chchd7
Chd2
Chd7
Chd9
Chl1
Chrac1
Chrnb4
Chtop
Cic
Cirbp
Cks2
Clcn4
Cldn12
Cldn34d
Clec11a
Clec12b
Clic4
Cln8
Clp1
Clpb
Clptm1
Clspn
Clvs1
Cnn3
Cnnm2
Cnnm3
Cnot1
Cnot3
Cnot9
Cnpy2
Coa7
Col14a1
Col19a1
Col4a2
Cops5
Cops8
Copz1
Coq7
Coq8b
Coro1c
Cox20
Cox7a2l
Cpeb4
Cpsf2
Cpvl
Cr2
Crabp1
Crbn
Crip2
Crlf2
Crocc
Cryzl1
Csde1
Csf2ra
Csnk1g2
Cstf3
Ctc1
Ctcf
Ctdp1
Ctdsp2
Ctps
Ctsl
Cuedc1
Cuta
Cxcr4
Cyhr1
Cyp1b1
Cyp26b1
Cyp46a1
Cypt12
Cyth1
Cyth2
D030028A08Rik
D230030E09Rik
D3Ertd751e
D6Wsu163e
Dach1
Dact3
Dag1
Dars
Dars2
Daxx
Dbp
Dcaf11
Dcaf15
Dcbld2
Dck
Dcps
Dctn4
Dcun1d4
Ddah2
Ddc
Ddias
Ddit3
Ddost
Ddr1
Ddx17
Ddx39
Ddx3x
Ddx42
Ddx5
Ddx50
Ddx54
Deaf1
Dedd
Dennd4a
Derl1
Derl3
Desi2
Dgcr8
Dhcr7
Dhfr
Dhrs3
Dhrs9
Dlg4
Dmd
Dmrt1i
Dmxl1
Dnaaf5
Dnajb1
Dnajb11
Dnajc16
Dnajc7
Dnpep
Dock9
Dolpp1
Dopey2
Dpagt1
Dph3
Dph6
Dpp3
Dpysl3
Dpysl5
Dscr3
Dstn
Dtnbp1
Dtwd2
Dtx4
Dusp1
Dusp10
Dusp5
Dusp7
Dynlt1a
Dynlt1b
Dynlt1c
Dyrk1a
Dyrk1b
E030019B13Rik
E030044B06Rik
E2f2
E2f3
E2f5
Eapp
Ear10
Ebag9
Edem1
Ednrb
Eef1b2
Eef1d
Eef2kmt
Efcab12
Efcc1
Efna5
Efs
Egr1
Egr2
Ehbp1
Eif1
Eif2ak1
Eif2ak3
Eif2s2
Eif3a
Eif3b
Eif3d
Eif4a1
Eif4a2
Eif4b
Eif4enif1
Eif4g2
Eif5a
Elavl4
Ell
Elp5
Elp6
Eml1
Emp3
Emsy
Eno1
Ensa
Eny2
Ep300
Ep400
Epb41l4a
Epc2
Epcam
Ephb3
Ephb4
Erdr1
Erh
Eri3
Esrra
Esyt1
Etf1
Etnk2
Etohd2
Etv6
Evi5l
Exoc5
F2rl2
Fam102a
Fam109a
Fam133b
Fam134b
Fam159a
Fam160a2
Fam161b
Fam171a1
Fam187b
Fam193a
Fam214b
Fam222b
Fam53c
Fam60a
Fam71e1
Fam72a
Fam76b
Fam83a
Fam92b
Fanci
Fars2
Farsb
Fasn
Fastkd2
Fbxl12
Fbxl15
Fbxl19
Fbxo11
Fbxo16
Fbxo33
Fbxo36
Fbxo47
Fbxo5
Fbxo9
Fbxw11
Fcho2
Fchsd2
Fdxr
Fem1a
Fem1c
Fer
Fez1
Fezf2
Fgfr1op
Fgfr2
Fhl4
Fignl1
Filip1l
Fis1
Fiz1
Fkbp2
Flywch1
Fmc1
Fmn2
Fntb
Fos
Fosb
Foxj2
Foxo3
Foxp4
Frk
Frmd4b
Fsip1
Fstl1
Fstl3
Ftl1
Fto
Fuca1
Fundc1
Fus
Fut10
Fuz
Fxr2
Fzd2
Fzd3
Fzd7
Fzr1
G3bp1
G530011O06Rik
Gab1
Gabarap
Gadd45g
Gamt
Gap43
Garem1
Garnl3
Gas1
Gatad2a
Gbe1
Gdi2
Gdpd5
Gene Name
Get4
Gfpt1
Gga1
Ggps1
Gins2
Gipc1
Glis2
Glrx5
Gltscr2
Glul
Glyctk
Gm10354
Gm10416
Gm10433
Gm10440
Gm10789
Gm12866
Gm13375
Gm13830
Gm13986
Gm14092
Gm15545
Gm15663
Gm15698
Gm16062
Gm16845
Gm17019
Gm17746
Gm20605
Gm20753
Gm20877
Gm21119
Gm21190
Gm21671
Gm21992
Gm28979
Gm29508
Gm30731
Gm34637
Gm3716
Gm38407
Gm44505
Gm4532
Gm5089
Gm5091
Gm5113
Gm5136
Gm5458
Gm5464
Gm597
Gm6194
Gm7244
Gm815
Gm8179
Gm9866
Gna11
Gnai2
Gnai3
Gnb2
Gng2
Golph3l
Gpat4
Gpbp1
Gpc2
Gphn
Gpn3
Gpr108
Gpr155
Gpsm3
Grb2
Grcc10
Grifin
Gripap1
Grk5
Grk6
Gsk3a
Gsk3b
Gspt1
Gstz1
Gtf2a1
Gtf2f1
Gtf2i
Gtf3c6
Gtpbp1
Gt(ROSA)26Sor
Gucd1
Gzf1
H2afv
H2afx
H3f3b
Haghl
Haus2
Hbp1
Hcfc1
Hdac11
Hdac4
Hdgfrp2
Hdlbp
Heatr1
Hexim1
Hey1
Hfe2
Hhat
Higd2a
Hinfp
Hip1
Hirip3
Hist1h1c
Hist1h1e
Hist1h2ae
Hist1h2ah
Hist1h2bc
Hist1h2be
Hist1h2bh
Hist1h2bn
Hist1h3a
Hist1h3b
Hist1h3c
Hist1h3d
Hist1h3e
Hist1h3h
Hist1h4j
Hist2h2be
Hist2h4
Hist3h2a
Hist3h2ba
Hist4h4
Hivep1
Hmg20b
Hmga2-ps1
Hmgb2
Hmgcs1
Hmgn1
Hmgn2
Hnrnpa0
Hnrnpa1
Hnrnpa2b1
Hnrnpa3
Hnrnpab
Hnrnpc
Hnrnpf
Hnrnpk
Hnrnpl
Hnrnpr
Hnrnpul1
Hnrnpul2
Homer3
Hook2
Hoxa1
Hoxa5
Hps5
Hs3st3b1
Hs6st1
Hsd17b12
Hsd17b3
Hsp90aa1
Hsp90ab1
Hspa1b
Hspa2
Hspa5
Hspa8
Hspa9
Hspb1
Hspbp1
Hspe1
Hsph1
Huwe1
Hyal2
Hymai
Hyou1
Iba57
Id1
Idh3g
Idi1
Ier5
Iffo1
Ifngr1
Ifrd1
Ift122
Ift140
Ift80
Igf2bp1
Igf2bp3
Il4ra
Ilf3
Ilvbl
Immt
Impact
Incenp
Ing1
Ing3
Ing4
Ing5
Ino80
Inpp5a
Inppl1
Insig1
Insm1
Ints6
Ints7
Ints9
Ipo5
Irx1
Irx3
Itfg2
Itgb8
Izumo4
Jade1
Jarid2
Jkamp
Josd2
Jund
Jup
Kansl2
Kat5
Kat6b
Kat7
Katnal1
Katnal2
Katnb1
Kazald1
Kbtbd3
Kctd1
Kctd11
Kctd16
Kdelc2
Kdm3a
Kdm4a
Kdm4b
Kdm5a
Kdm5c
Kdm6b
Khdrbs3
Khsrp
Kif13b
Kif20a
Kif21a
Kif2c
Kif9
Kifc1
Kirrel3
Kiz
Klf10
Klf11
Klf16
Klf3
Klf6
Klf7
Klf9
Klhdc10
Klhdc4
Klhl26
Kmt2a
Kmt5a
Kmt5c
Kpna3
Kpnb1
Lamtor1
Laptm4a
Larp7
Las1l
Lcorl
Ldhal6b
Leng8
Leprot
Lexm
Lgr4
Limd1
Limk1
Lims1
Lin28a
Lin52
Lins1
Lipe
Lnpep
LOC102634401
LOC105245869
LOC666331
Lonp1
Lpar6
Lpcat3
Lrif1
Lrig2
Lrpprc
Lrrc41
Lrrc4c
Lrrn3
Lrtm1
Lsm4
Lsm6
Lsm8
Ltbp1
Luc7l2
Ly6c2
Lyrm1
Lysmd3
M6pr
Mab21l1
Mad2l1
Mageb3
Magi3
Malat1
Maml2
Maml3
Mamstr
Manf
Map1b
Map2k2
Map3k14
Map3k3
Map3k7
Mapk7
Mapk9
Mapre1
March10
Marcks
Mastl
Mat2a
Mat2b
Maz
Mbd3
Mboat2
Mboat7
Mcm2
Mcm5
Mcm7
Mcph1
Mdc1
Mdk
Mdm1
Me3
Mecp2
Med16
Med25
Med29
Med4
Megf8
Meis1
Meis2
Mepce
Mesdc2
Mex3a
Mex3b
Mex3c
Mfsd8
Mgat1
Mgst2
Mib2
Mical3
Midn
Mief1
Mier1
Mier3
Mir101c
Mir10a
Mir124-2hg
Mir129-1
Mir130a
Mir135a-2
Mir148a
Mir181a-1
Mir181b-1
Mir1893
Mir1894
Mir1951
Mir1953
Mir1957a
Mir1981
Mir210
Mir216b
Mir219a-1
Mir219a-2
Mir22hg
Mir3109
Mir3970
Mir466d
Mir484
Mir5101
Mir5129
Mir6239
Mir6352
Mir6354
Mir6356
Mir6378
Mir6406
Mir6541
Mir6935
Mir6976
Mir6979
Mir7000
Mir7012
Mir7021
Mir7240
Mir99ahg
Mirlet7a-1
Mis12
Mkks
Mknk2
Mlec
Mlf2
Mlst8
Mms19
Mnt
Mob3b
Mobp
Mocs2
Mon1b
Morf4l2
Morn3
Mospd3
Mpc2
Mpdu1
Mphosph10
Mphosph9
Mpnd
Mpp5
Mpp7
Mpv17l
Mpzl1
Mreg
Mrpl2
Mrpl40
Mrpl47
Mrps18b
Mrps28
Mrps36
Msantd2
Msi1
Msmo1
Msx1
Mtag2
Mtfp1
Mthfd1
Mtmr4
Mtrf1l
Mtx1
Mum1
Mus81
Mxd1
Mxd4
Mycl
Mycn
Myh10
Myh9
Myl12a
Myl12b
Myl6
Mylpf
Myo6
Mypop
Mzf1
N4bp2l2
N6amt1
Naa38
Nadsyn1
Nap1l1
Nap1l4
Napa
Narf
Nasp
Nat10
Nbr1
Ncam1
Ncapd2
Ncapd3
Nck2
Ncl
Ncln
Ncoa7
Ndc80
Ndufa4
Ndufaf5
Ndufs2
Ndufv2
Nectin2
Nedd4
Nedd9
Nek1
Nek7
Neurl4
Nfkb2
Nfyb
Nfyc
Ngdn
Nhlrc3
Nhs
Nipsnap3b
Nkain1
Nktr
Nlgn3
Nlk
Nlrp4f
Nmral1
Nmt1
Nmt2
Nnmt
Nnt
Nol8
Nosip
Npas3
Npc2
Nphp3
Npm1
Nr1d2
Nr1i2
Nr2f1
Nr2f2
Nr2f6
Nr4a3
Nr6a1
Nrxn3
Nsd1
Nsun2
Nt5c3
Nt5dc3
Ntm
Ntmt1
Nuak2
Nub1
Nubp1
Nudcd2
Nudt5
Nudt8
Numa1
Numb
Numbl
Nup210
Nup62
Nup98
Nutf2
Nxph1
Oard1
Oaz1
Odf2l
Ofcc1
Ogdh
Ogfod2
Ogg1
Ola1
Olfr1333
Olfr384
Olfr448
Olig1
Olig2
Opa1
Opa3
Opn3
Orc4
Orc6
Osbp
Osbpl9
Otud4
Otud5
Oxsr1
P4ha1
P4hb
Pa2g4
Pabpc1
Paics
Paip2b
Pan2
Pank2
Pank3
Pank4
Papss1
Paqr3
Pard3
Pard6b
Parp16
Paxip1
Pbx1
Pbx3
Pcbp1
Pcdh1
Pcif1
Pcmtd1
Pcnt
Pcnx3
Pcsk4
Pcx
Pdap1
Pde4dip
Pde5a
Pdia4
Pdpn
Pdzrn3
Peak1
Pecr
Peg3
Per1
Pet100
Pex16
Pex2
Pfdn6
Pfkfb4
Pfkl
Phactr4
Phc2
Phf12
Phf13
Phf19
Phf20
Phox2b
Phpt1
Phtf2
Pik3c2b
Pik3cg
Pik3r3
Pim1
Pin1
Pin4
Pip5k1c
Pisd
Pisd-ps1
Pisd-ps2
Pitrm1
Pja2
Pkd1
Pkm
Pkn2
Pknox2
Platr26
Plekha4
Plekha5
Plekhh3
Plekhj1
Plekho2
Pnisr
Pnn
Pnpla8
Pnrc1
Pole4
Polg2
Poln
Polr2a
Polr3f
Pop7
Pou2f1
Ppia
Ppm1l
Ppp1cb
Ppp1r12c
Ppp1r15b
Ppp1r3f
Ppp2r1a
Ppp2r2b
Ppp2r3c
Ppp2r5a
Ppp2r5b
Ppp2r5c
Ppp4r1l-ps
Ppp6r3
Prcc
Prcp
Prdx1
Prep
Prepl
Prkci
Prkcsh
Prkd1
Prkdc
Prkra
Prmt5
Prox1
Prpf4
Prpf40a
Prpsap1
Prpsap2
Prr14
Prrc2a
Prx
Psmb2
Psmb5
Psmc5
Psmd1
Psmg2
Psmg4
Pspc1
Psph
Ptbp1
Ptch1
Ptdss1
Ptf1aos
Ptges2
Ptges3
Ptma
Ptms
Ptov1
Ptp4a1
Ptpa
Ptpn2
Ptpn3
Ptprs
Ptrhd1
Pura
Pus10
Pwwp2a
Qrsl1
Rab10os
Rab11b
Rab1a
Rab28
Rab2b
Rab33b
Rab34
Rab39
Rab40c
Rab4b
Rab5a
Rab5b
Rab8a
Rabepk
Rabl3
Ralgapa2
Ralgps2
Raly
Ranbp10
Ranbp3
Rap1b
Rap2a
Rap2b
Rapgef1
Rapgef6
Rarb
Rasd1
Rassf7
Raver1
Rb1cc1
Rbbp4
Rbbp5
Rbbp7
Rbfox2
Rbm10
Rbm15
Rbm25
Rbm39
Rbm3os
Rbm4b
Rbx1
Rcan1
Rccd1
Rcn2
Rdm1
Redrum
Relb
Rexo1
Rfpl4b
Rfwd3
Rfx1
Rfx2
Rfx3
Rfx4
Rgmb
Rgs2
Rhbdd3
Rheb
Rhof
Rhoq
Rhpn2
Ric8b
Riok2
Ripk2
Ripply3
Rmnd5a
Rmst
Rn45s
Rn4.5s
Rnf126
Rnf13
Rnf138
Rnf144b
Rnf157
Rnf165
Rnf167
Rnf170
Rnf220
Rnf44
Rnf5
Rnf6
Rnft1
Rnh1
Rnpc3
Rnu11
Rnu12
Robo2
Rpain
Rpia
Rpl10
Rpl11
Rpl13a
Rpl14
Rpl15
Rpl18a
Rpl22l1
Rpl23a
Rpl27a
Rpl29
Rpl3
Rpl32
Rpl39
Rpl4
Rpp38
Rpp40
Rprd1b
Rprd2
Rps11
Rps14
Rps16
Rps19
Rps23
Rps24
Rps26
Rps6ka1
Rps6ka2
Rps6ka5
Rras
Rrm2b
Rrp9
Rsbn1
Rsf1
Rslcan18
Rsrc2
Rsrp1
Rundc1
Ruvbl2
S100pbp
Sae1
Sall1
Sall4
Samd4b
Sap130
Sarnp
Sars2
Sash1
Satl1
Saxo1
Scaf1
Scaf8
Scamp4
Scd1
Scd2
Scpep1
Scrn1
Scube1
Sdccag8
Sde2
Sdf4
Sdhaf1
Sec11c
Sec16a
Sec23b
Sec62
Selenof
Selenop
Sema3c
Sema4c
Senp1
Sept11
Sept7
Serf2
Serpini1
Sertad2
Sertad3
Sesn2
Set
Setbp1
Setd1a
Setd2
Setx
Sf1
Sfxn5
Sh2b1
Sh3bp4
Sh3bp5l
Shb
Shc1
Shoc2
Siah1b
Sin3a
Sipa1l3
Sirt3
Sirt4
Six3os1
Ska2
Skap1
Skap2
Ski
Skor1
Skp1a
Slain2
Slbp
Slc12a9
Slc16a13
Slc1a4
Slc20a1
Slc23a3
Slc25a10
Slc25a23
Slc25a25
Slc25a42
Slc26a6
Slc27a1
Slc2a1
Slc30a4
Slc35a5
Slc35b1
Slc35b3
Slc35f5
Slc38a2
Slc39a1
Slc39a10
Slc3a2
Slc43a2
Slc4a8
Slc5a6
Slc7a5
Slfn14
Slit1
Slmap
Smad3
Smad6
Smarca4
Smarcc1
Smarcd2
Smc1a
Smc3
Smdt1
Smg7
Smg9
Smim15
Smim7
Smndc1
Smpd3
Snapc2
Snapc5
Snhg5
Snhg8
Snord12
Snrnp70
Snrpa
Snrpd2
Snw1
Snx11
Snx17
Snx3
Socs3
Sorl1
Sox1
Sox12
Sox13
Sox14
Sox5
Sp1
Sp110
Sp2
Sp4
Spag7
Spag9
Spata5
Spc24
Specc1
Spn-ps
Spns1
Spock3
Spop
Spred2
Spsb1
Spsb2
Spsb4
Sptlc2
Sqle
Sqstm1
Src
Srcap
Srebf2
Srek1
Srp54a
Srp9
Srrm2
Srsf1
Srsf2
Srsf3
Ssbp3
Ssc4d
St3gal5
Stag1
Stamos
Stard13
Stat3
Stip1
Stk11
Stk25
Stk36
Stk40
Stmn1
Strn3
Stt3b
Stub1
Stx5a
Stxbp5l
Suco
Sufu
Sugt1
Sumo2
Sumo3
Suox
Supv3l1
Swsap1
Syncrip
Syt14
Syt2
Syt3
Syvn1
Szrd1
Tab1
Tab3
Tacc3
Tada3
Taf15
Taf8
Tagap1
Taldo1
Tanc2
Tapbp
Tarbp2
Tardbp
Tarsl2
Tbc1d14
Tbc1d2
Tbc1d8
Tbcb
Tbl1x
Tbl1xr1
Tbl2
Tbp
Tbx3
Tceal8
Tceanc
Tcf3
Tcf4
Tcp1
Tead2
Tectb
Tef
Tenm4
Terc
Tex14
Tex2
Tex261
Tex38
Tfap4
Tfcp2
Tgfbi
Thap2
Thrap3
Thumpd3
Tia1
Tial1
Tiam1
Timm13
Timm21
Timm22
Tkfc
Tle1
Tle2
Tle3
Tle4
Tm2d2
Tm9sf4
Tmc3
Tmed1
Tmed10
Tmem107
Tmem11
Tmem131
Tmem132cos
Tmem132e
Tmem14c
Tmem161b
Tmem170b
Tmem2
Tmem256
Tmem259
Tmem267
Tmem33
Tmem39b
Tmem41b
Tmem5
Tmem57
Tmem59
Tmub2
Tnfaip8
Tnks2
Tnrc6b
Tnrc6c
Tns1
Tob1
Tom1
Tom1l2
Tomm40
Tomm40l
Tomm6os
Tomm70a
Tonsl
Top1
Top2b
Tor1aip1
Tor1aip2
Tox
Tox2
Tox3
Tpbg
Tpgs1
Tpmt
Tppp3
Tpt1
Traf7
Trappc4
Trappc6b
Trappc9
Trim24
Trim26
Trim28
Trim41
Trim45
Trmo
Trmt10a
Trp53
Trp53inp2
Trps1
Tsacc
Tsc1
Tsc22d1
Tsen34
Tsga10
Tshz1
Tspan14
Tspan17
Tspyl2
Tssc4
Ttc14
Ttc16
Ttc41
Ttc8
Tti2
Tuba1a
Tuba1b
Tubb2b
Tubb4b
Tubg1
Txlna
Txn1
Txn2
Txndc11
Txndc12
Txnl4b
Txnrd3
U2af1l4
Uap1
Ubald1
Ubald2
Ubap1
Ubap2
Ubb
Ube2cbp
Ube2f
Ube2i
Ube2m
Ube2n
Ube2s
Ube4b
Ubfd1
Ubl7
Ubqln4
Ugp2
Upf2
Upf3a
Uqcrq
Urm1
Uros
Use1
Usf1
Usp1
Usp11
Usp17le
Usp22
Usp28
Usp48
Usp5
Usp9x
Utp18
Utrn
Uvrag
Uvssa
Vangl1
Vapa
Vars
Vcl
Vcp
Vim
Vkorc1l1
Vmac
Vmn1r77
Vsx1
Wasf1
Wbp1
Wbp2
Wdfy2
Wdr11
Wdr5
Wdr6
Wdr62
Wdr7
Wdr75
Wipi1
Wls
Wnt7b
Xkr6
Xntrpc
Xpo1
Xpr1
Xrn2
Yeats4
Yif1a
Ywhag
Ywhaq
Ywhaz
Zbtb18
Zbtb3
Zbtb5
Zbtb6
Zbtb7a
Zc3h3
Zc3h4
Zc3h6
Zcchc7
Zdbf2
Zdhhc20
Zdhhc5
Zfand2b
Zfhx2
Zfp1
Zfp143
Zfp219
Zfp239
Zfp24
Zfp260
Zfp28
Zfp317
Zfp335
Zfp367
Zfp369
Zfp36l1
Zfp395
Zfp41
Zfp438
Zfp444
Zfp446
Zfp46
Zfp462
Zfp503
Zfp507
Zfp513
Zfp523
Zfp532
Zfp574
Zfp600
Zfp608
Zfp619
Zfp626
Zfp629
Zfp647
Zfp687
Zfp689
Zfp691
Zfp78
Zfp784
Zfp788
Zfp811
Zfp84
Zfp868
Zfp869
Zfp873
Zfp90
Zfp938
Zfp958
Zfp963
Zfp981
Zfp982
Zfp992
Zfpm1
Zfx
Zfyve19
Zfyve21
Zhx1
Zmiz1
Zmym5
Zmym6
Znrd1as
Zpbp
Zranb3
Zscan4d
Zswim4
Zswim6
Zswim7
