# Supplementary material for: Kdm6b-mediated epigenetic coordination of temporal precision during motor neuron differentiation
Source: EMBO Rep. 2026 May 26;27(13):3665–88. doi: 10.1038/s44319-026-00808-2 (PMC13354772; doi:10.1038/s44319-026-00808-2)
Supplement: Supplementary file 10 — Source data Fig. 4 [file 44319_2026_808_MOESM10_ESM.zip › Source data Fig 4/Fig 4A/D5peaksTargetGene.xls]

0610005C13Rik
0610009B22Rik
0610009L18Rik
0610010F05Rik
0610010K14Rik
0610037L13Rik
0610039H22Rik
1110002J07Rik
1110004E09Rik
1110008L16Rik
1110020A21Rik
1110034G24Rik
1110037F02Rik
1110038B12Rik
1110038F14Rik
1110059E24Rik
1110059G10Rik
1110065P20Rik
1190002N15Rik
1190005I06Rik
1190007I07Rik
1300002E11Rik
1500004A13Rik
1500009L16Rik
1500011B03Rik
1500011K16Rik
1600002D24Rik
1600002K03Rik
1600012H06Rik
1600014C23Rik
1600020E01Rik
1700001C19Rik
1700001D01Rik
1700001G11Rik
1700001L19Rik
1700001O22Rik
1700003G18Rik
1700003H04Rik
1700003L19Rik
1700006F04Rik
1700006H21Rik
1700007F19Rik
1700007L15Rik
1700007P06Rik
1700008K24Rik
1700008O03Rik
1700010B08Rik
1700010I02Rik
1700010K23Rik
1700012A03Rik
1700012C14Rik
1700012D14Rik
1700012D16Rik
1700012H19Rik
1700016K19Rik
1700017G19Rik
1700017J07Rik
1700017L05Rik
1700018B08Rik
1700019E08Rik
1700019N19Rik
1700019O17Rik
1700020D14Rik
1700020I14Rik
1700021F05Rik
1700021F07Rik
1700021N21Rik
1700024G13Rik
1700024I08Rik
1700025C18Rik
1700025F24Rik
1700025G04Rik
1700027A15Rik
1700028D13Rik
1700028E10Rik
1700028I16Rik
1700028K03Rik
1700029F12Rik
1700029J07Rik
1700029N11Rik
1700030F04Rik
1700030J22Rik
1700031P21Rik
1700036G14Rik
1700037H04Rik
1700041M19Rik
1700042O10Rik
1700044C05Rik
1700044K03Rik
1700045H11Rik
1700049E22Rik
1700049L16Rik
1700052I22Rik
1700052K11Rik
1700056E22Rik
1700057H15Rik
1700060C16Rik
1700061F12Rik
1700061J23Rik
1700063D05Rik
1700064M15Rik
1700065J18Rik
1700065L07Rik
1700066B17Rik
1700066J03Rik
1700069L16Rik
1700071K01Rik
1700073E17Rik
1700083H02Rik
1700084E18Rik
1700084F23Rik
1700086O06Rik
1700088E04Rik
1700092E19Rik
1700092K14Rik
1700095B10Rik
1700096K18Rik
1700099I09Rik
1700100L14Rik
1700101O22Rik
1700102H20Rik
1700105P06Rik
1700108F19Rik
1700109G15Rik
1700110C19Rik
1700113A16Rik
1700113H08Rik
1700120G07Rik
1700121N20Rik
1700122O11Rik
1700123L14Rik
1700123M08Rik
1700123O20Rik
1700125G02Rik
1700125G22Rik
1810006J02Rik
1810008I18Rik
1810009A15Rik
1810010D01Rik
1810010H24Rik
1810011O10Rik
1810013L24Rik
1810014B01Rik
1810021B22Rik
1810022K09Rik
1810024B03Rik
1810026B05Rik
1810032O08Rik
1810034E14Rik
1810037I17Rik
1810041H14Rik
1810041L15Rik
1810043G02Rik
1810053B23Rik
1810055G02Rik
1810058I24Rik
1810062O18Rik
2010010A06Rik
2010106C02Rik
2010107E04Rik
2010109A12Rik
2010111I01Rik
2010308F09Rik
2010320M18Rik
2210406O10Rik
2210416O15Rik
2210420H20Rik
2300009A05Rik
2310003N18Rik
2310008N11Rik
2310009B15Rik
2310015A10Rik
2310033P09Rik
2310040G24Rik
2310043L19Rik
2310061I04Rik
2310061N02Rik
2410002F23Rik
2410004B18Rik
2410004I01Rik
2410006H16Rik
2410015M20Rik
2410018L13Rik
2410131K14Rik
2500002B13Rik
2500004C02Rik
2510009E07Rik
2610001J05Rik
2610005L07Rik
2610008E11Rik
2610027K06Rik
2610028E06Rik
2610035D17Rik
2610044O15Rik8
2610203C22Rik
2610206C17Rik
2610301B20Rik
2610306M01Rik
2610307P16Rik
2610318N02Rik
2610507B11Rik
2610507I01Rik
2700038G22Rik
2700046A07Rik
2700049A03Rik
2700054A10Rik
2700060E02Rik
2700069I18Rik
2700089I24Rik
2810001G20Rik
2810013P06Rik
2810025M15Rik
2810029C07Rik
2810032G03Rik
2810403A07Rik
2810408A11Rik
2810408I11Rik
2810410L24Rik
2810428I15Rik
2810454H06Rik
2810468N07Rik
2810471M01Rik
2810474O19Rik
2900009J06Rik
2900026A02Rik
2900041M22Rik
2900052N01Rik
2900057B20Rik
2900060B14Rik
2900076A07Rik
3100003L05Rik
3110002H16Rik
3110009F21Rik
3110035E14Rik
3110039I08Rik
3110039M20Rik
3110040N11Rik
3110043O21Rik
3110045C21Rik
3110056K07Rik
3110062M04Rik
3300002I08Rik
3830406C13Rik
3930402G23Rik
4632404H12Rik
4632415L05Rik
4732416N19Rik
4732490B19Rik
4732491K20Rik
4831407H17Rik
4831440E17Rik
4833412C05Rik
4833417C18Rik
4833418N02Rik
4833427F10Rik
4833428L15Rik
4833439L19Rik
4921508D12Rik
4921509O07Rik
4921511I17Rik
4921513I03Rik
4921524J17Rik
4921525O09Rik
4921529L05Rik
4921530L21Rik
4921531C22Rik
4921531P14Rik
4921533I20Rik
4921534H16Rik
4922502N22Rik
4930401O10Rik
4930402F11Rik
4930402H24Rik
4930404A05Rik
4930404H11Rik
4930405A10Rik
4930405L22Rik
4930405O22Rik
4930412C18Rik
4930413E15Rik
4930413G21Rik
4930417O22Rik
4930427A07Rik
4930428O21Rik
4930429D17Rik
4930430F21Rik
4930432J09Rik
4930433B08Rik
4930438E09Rik
4930441H08Rik
4930441J16Rik
4930445N18Rik
4930447C04Rik
4930447J18Rik
4930447N08Rik
4930448I06Rik
4930449E01Rik
4930451G09Rik
4930452A19Rik
4930452B06Rik
4930452G13Rik
4930453L07Rik
4930455J16Rik
4930459C07Rik
4930463O16Rik
4930465K10Rik
4930467D21Rik
4930467E23Rik
4930467K11Rik
4930469G21Rik
4930470P17Rik
4930474G06Rik
4930474M22Rik
4930474N09Rik
4930480K23Rik
4930481A15Rik
4930482G09Rik
4930483J18Rik
4930486I03Rik
4930487H11Rik
4930500F04Rik
4930502A04Rik
4930503O07Rik
4930505G20Rik
4930506A18Rik
4930511A08Rik
4930512J16Rik
4930515G01Rik
4930517M08Rik
4930519F24Rik
4930519H02Rik
4930522O17Rik
4930524C18Rik
4930524O08Rik
4930526I15Rik
4930529K09Rik
4930532I03Rik
4930539J05Rik
4930542C21Rik
4930544G11Rik
4930545E07Rik
4930545L23Rik
4930546C10Rik
4930547E14Rik
4930548J01Rik
4930548K13Rik
4930550C17Rik
4930552P12Rik
4930553C11Rik
4930554I06Rik
4930555B11Rik
4930555K05Rik
4930556M19Rik
4930557F10Rik
4930563E22Rik
4930563F08Rik
4930564D02Rik
4930565D16Rik
4930567H12Rik
4930568E12Rik
4930571K23Rik
4930571O06Rik
4930572O13Rik
4930577N17Rik
4930578M01Rik
4930578N18Rik
4930579K19Rik
4930583K01Rik
4930591E09Rik
4930597A21Rik
4931403E22Rik
4931414P19Rik
4931428F04Rik
4931429L15Rik
4932412D23Rik
4932413F04Rik
4932416H05Rik
4932435O22Rik
4932438A13Rik
4932441J04Rik
4933402C06Rik
4933402D24Rik
4933402J07Rik
4933405O20Rik
4933406D12Rik
4933406G16Rik
4933406K04Rik
4933407G14Rik
4933407K13Rik
4933407L21Rik
4933408N05Rik
4933412E12Rik
4933416E03Rik
4933417G07Rik
4933422A05Rik
4933427D06Rik
4933427E13Rik
4933430I17Rik
4933433F19Rik
4933433G08Rik
4933433H22Rik
4933440J02Rik
4933440M02Rik
5031425E22Rik
5031425F14Rik
5031439G07Rik
5033428I22Rik
5330413P13Rik
5330434G04Rik
5430402O13Rik
5430405H02Rik
5430416N02Rik
5430437J10Rik
5530601H04Rik
5730405O15Rik
5730409E04Rik
5730412P04Rik
5730420D15Rik
5730488B01Rik
5730559C18Rik
5830454E08Rik
5930403L14Rik
5930430L01Rik
5930438M14Rik
6030440G07Rik
6030458C11Rik
6030471H07Rik
6330408A02Rik
6330409D20Rik
6330415G19Rik
6430548M08Rik
6430562O15Rik
6430571L13Rik
6530402F18Rik
6530403H02Rik
6530411M01Rik
6820431F20Rik
7420700N18Rik
7630403G23Rik
8030423F21Rik
8430429K09Rik
8430437L04Rik
9030617O03Rik
9030624J02Rik
9130011E15Rik
9130023H24Rik
9130024F11Rik
9230112D13Rik
9230116N13Rik
9330102E08Rik
9330117O12Rik
9330159M07Rik
9330162B11Rik
9330182L06Rik
9330182O14Rik
9430014N10Rik
9430015G10Rik
9430019J16Rik
9430038I01Rik
9430069I07Rik
9430078K24Rik
9430083A17Rik
9530026F06Rik
9530026P05Rik
9530027J09Rik
9530051G07Rik
9530059O14Rik
9530062K07Rik
9530068E07Rik
9530080O11Rik
9630028H03Rik
9630028I04Rik
9930014A18Rik
9930021J03Rik
a
A1bg
A230009B12Rik
A230028O05Rik
A230056J06Rik
A2m
A330035P11Rik
A330048O09Rik
A330069E16Rik
A330074K22Rik
A330076C08Rik
A430005L14Rik
A430046D13Rik
A430078I02Rik
A430088P11Rik
A530006G24Rik
A530032D15Rik
A530072M11Rik
A630023P12Rik
A630066F11Rik
A630089N07Rik
A730006G06Rik
A730008H23Rik
A730017C20Rik
A730018C14Rik
A730046J19Rik
A730056A06Rik
A730082K24Rik
A830009L08Rik
A830052D11Rik
A830080D01Rik
A930011G23Rik
A930012L18Rik
A930015D03Rik
A930019D19Rik
A930024E05Rik
A930031H19Rik
A930033H14Rik
AA387883
AA388235
AA465934
AA543186
Aaas
Aacs
Aaed1
Aagab
Aamdc
Aamp
Aanat
Aar2
Aard
Aars
Aars2
Aarsd1
Aasdh
Aatf
Abat
Abca3
Abca7
Abcb10
Abcb6
Abcb8
Abcb9
Abcc10
Abcc12
Abcc3
Abcc5
Abcd2
Abcd3
Abcd4
Abce1
Abcf1
Abcf2
Abcg2
Abcg8
Abhd1
Abhd10
Abhd11
Abhd12
Abhd14a
Abhd16a
Abhd16b
Abhd17a
Abhd18
Abhd2
Abhd4
Abhd5
Abhd6
Abi2
Abl1
Abl2
Ablim1
Abr
Abracl
Abt1
Abtb1
Abtb2
Acaa1a
Acaa2
Acad12
Acadm
Acads
Acadsb
Acap2
Acap3
Acat2
Acbd3
Acbd4
Acbd5
Acbd6
Accs
Accsl
Acer2
Acer3
Ache
Ackr3
Acly
Aco1
Acot10
Acot11
Acot13
Acot7
Acox1
Acox3
Acp6
Acpt
Acsf3
Acsl1
Acsl3
Acsl4
Acss2
Actb
Actl6a
Actn1
Actn2
Actn4
Actr10
Actr1a
Actr1b
Actr2
Actr3
Actr3b
Actr5
Actr8
Acvr1c
Acvr2a
Acvr2b
Acy1
Acyp2
Adal
Adam10
Adam12
Adam17
Adam32
Adam33
Adam4
Adam7
Adam9
Adamts17
Adamts2
Adamts5
Adamtsl1
Adamtsl2
Adap2
Adar
Adarb1
Adarb2
Adck1
Adck2
Adck5
Adcy1
Adcy9
Adcyap1
Add1
Add2
Add3
Adgrl1
Adgrl2
Adgrl3
Adgrl4
Adh5
Adi1
Adipor1
Adk
Adnp
Adnp2
Ado
Adpgk
Adprhl2
Adra1a
Adra2b
Adrm1
Adsl
Adss
Aebp2
Aen
Afap1
Afdn
Aff1
Aff3
Aff4
Afg3l1
Afg3l2
Afmid
Aftph
Aga
Agbl1
Agbl5
Agfg1
Agfg2
Aggf1
Agk
Agl
Ago1
Ago2
Agpat4
Agpat9
Agps
Agr3
Agrn
Agtpbp1
Agtrap
Ahctf1
Ahcy
Ahcyl1
Ahcyl2
Ahi1
Ahr
Ahsa1
Ahsa2
AI197445
AI413582
AI429214
AI463170
AI464131
AI467606
AI593442
Aida
Aig1
Aimp2
Aip
Aipl1
Ajap1
Ajuba
Ak2
Ak6
Akain1
Akap1
Akap10
Akap11
Akap12
Akap13
Akap2
Akap5
Akap6
Akap7
Akap8
Akap8l
Akip1
Akirin1
Akirin2
Akr1a1
Akr1b10
Akr1cl
Akt1
Akt1s1
Akt2
Akt3
Aktip
Alad
Alcam
Aldh16a1
Aldh18a1
Aldh1b1
Aldh4a1
Aldh7a1
Aldh9a1
Aldoa
Alg11
Alg12
Alg13
Alg14
Alg2
Alg8
Alk
Alkbh3
Alkbh3os1
Alkbh5
Alkbh6
Alkbh7
Alkbh8
Alms1
Alox5ap
Aloxe3
Alppl2
Als2
Alyref2
Amacr
Ambp
Ambra1
Amd1
Amdhd2
Amer2
Amigo1
Ammecr1l
Amn1
Amot
Amotl2
Amz2
Anapc13
Anapc15
Anapc16
Anapc4
Anapc5
Anapc7
Ang
Angel2
Angpt1
Angpt2
Angptl1
Angptl2
Angptl6
Angptl7
Ank
Ank1
Ank2
Ank3
Ankfn1
Ankfy1
Ankhd1
Ankle1
Ankra2
Ankrd10
Ankrd12
Ankrd13c
Ankrd13d
Ankrd16
Ankrd17
Ankrd27
Ankrd28
Ankrd33
Ankrd37
Ankrd39
Ankrd40
Ankrd50
Ankrd54
Ankrd55
Anks1b
Anln
Ano10
Ano5
Ano6
Ano9
Anp32a
Anp32b
Anp32e
Antxr2
Anxa5
Aoc3
Ap1b1
Ap1g1
Ap1g2
Ap1m1
Ap1s1
Ap1s2
Ap2a1
Ap2a2
Ap2b1
Ap2m1
Ap2s1
Ap3b2
Ap3d1
Ap3m2
Ap3s2
Ap5b1
Ap5m1
Ap5s1
Ap5z1
Apaf1
Apba1
Apba2
Apbb1
Apbb2
Apbb3
Apc
Apeh
Aph1a
Aph1b
Aph1c
Api5
Apip
Apitd1
Aplp2
Apmap
Apobec3
Apol7a
Apoo
App
Appbp2
Appl1
Aprt
Aptx
Aqp11
Aqp6
Aqr
Araf
Arap3
Arc
Arf1
Arf2
Arf3
Arf4
Arf6
Arfgap2
Arfgap3
Arfgef1
Arfip1
Arfip2
Arfrp1
Arg1
Arglu1
Arhgap1
Arhgap11a
Arhgap12
Arhgap15os
Arhgap17
Arhgap18
Arhgap19
Arhgap22
Arhgap23
Arhgap26
Arhgap28
Arhgap29
Arhgap31
Arhgap33
Arhgap35
Arhgap36
Arhgap4
Arhgap44
Arhgap5
Arhgef1
Arhgef10l
Arhgef17
Arhgef28
Arhgef3
Arid1a
Arid1b
Arid2
Arid3a
Arid3b
Arid5a
Arih1
Arl1
Arl15
Arl16
Arl2
Arl2bp
Arl4a
Arl4c
Arl4d
Arl5b
Arl6
Arl6ip1
Arl6ip6
Arl8b
Armc1
Armc6
Armc7
Armc8
Armc9
Armcx1
Arnt
Arntl
Arpc3
Arpc5
Arrb1
Arrb2
Arrdc1
Arrdc2
Arrdc3
Arrdc4
Arsk
Art2b
Art5
Artn
Arv1
Arvcf
As3mt
Asah1
Asap1
Asap2
Asap3
Asb1
Asb13
Asb4
Asb6
Ascc3
Ascl1
Asf1a
Asf1b
Ash2l
Asic2
Asic4
Asna1
Asns
Asph
Asphd1
Asphd2
Aspscr1
Ass1
Astn2
Asun
Atad2
Atad2b
Atad3aos
Atat1
Ate1
Atf1
Atf2
Atf3
Atf4
Atf7
Atf7ip
Atg10
Atg101
Atg12
Atg13
Atg16l1
Atg16l2
Atg2a
Atg4a
Atg4c
Atg4d
Atg5
Atg9a
Atg9b
Atic
Atl1
Atl2
Atl3
Atm
Atoh8
Atox1
Atp10a
Atp10d
Atp11b
Atp13a1
Atp1a1
Atp1a3
Atp1b1
Atp1b3
Atp2a2
Atp2b1
Atp2b4
Atp2c1
Atp4a
Atp5a1
Atp5b
Atp5c1
Atp5d
Atp5e
Atp5g1
Atp5g2
Atp5g3
Atp5h
Atp5l
Atp5s
Atp5sl
Atp6ap1
Atp6ap1l
Atp6v0a1
Atp6v0a2
Atp6v0c
Atp6v0d1
Atp6v0e
Atp6v0e2
Atp6v1c1
Atp6v1d
Atp6v1f
Atp6v1g1
Atp6v1h
Atp7a
Atp8a1
Atp8b1
Atp8b2
Atp8b4
Atp9b
Atpif1
Atrip
Atrnl1
Atrx
Atxn1
Atxn10
Atxn2l
Atxn3
Atxn7l1
Atxn7l2
Atxn7l3
Atxn7l3b
AU015791
AU021063
AU022793
AU041133
Auh
Aurka
Aurkaip1
Aurkb
Auts2
Aven
Avl9
Avpi1
Avpr1a
AW146154
AW209491
AW549542
AW549877
Axin1
Axin2
AY358078
AY512915
AY761185
Aym1
Azi2
Azin1
B130034C11Rik
B230112J18Rik
B230118H07Rik
B230208H11Rik
B230214G05Rik
B230217O12Rik
B230219D22Rik
B230311B06Rik
B230354K17Rik
B330016D10Rik
B3galnt2
B3galt1
B3galt4
B3gat2
B3gat3
B3gnt2
B3gnt4
B3gnt5
B3gntl1
B4galnt1
B4galt1
B4galt5
B4gat1
B930018H19Rik
B930059L03Rik
B930092H01Rik
B9d1
B9d2
Baalc
Babam1
Bace2
Bach1
Bach2
Bach2os
Bad
Bag1
Bag3
Bag4
Bag5
Bag6
Bahcc1
Baiap2
Baiap2l1
Bambi
Bambi-ps1
Banp
Bard1
Barhl1
Barx2
Basp1
Bax
Baz1b
Baz2a
Baz2b
BB283400
Bbc3
Bbox1
Bbs10
Bbs2
Bbs4
Bbs5
Bbs7
Bbx
BC002163
BC003331
BC003965
BC004004
BC005537
BC006965
BC017158
BC022687
BC025920
BC029214
BC029722
BC030500
BC031181
BC037704
BC039771
BC048403
BC048507
BC051142
BC051665
BC052040
BC055402
Bcam
Bcan
Bcap31
Bcar1
Bcar3
Bcas1os2
Bcas3
Bcas3os1
Bcl10
Bcl11a
Bcl11b
Bcl2l1
Bcl2l11
Bcl2l12
Bcl2l13
Bcl3
Bcl6
Bcl7a
Bcl7b
Bcl9
Bclaf1
Bcor
Bcorl1
Bcr
Bcs1l
Bdh1
Bdkrb2
Becn1
Begain
Bend3
Bend4
Bend5
Bend7
Bet1l
Bfsp1
Bglap
Bglap2
Bhlhb9
Bhlhe22
Bhlhe23
Bhlhe40
Bhlhe41
Bicd1
Bicd2
Birc2
Birc5
Birc6
Blcap
Blk
Blm
Blmh
Bloc1s1
Bloc1s5
Blvrb
Bmf
Bmp2
Bmp2k
Bmp7
Bmper
Bmpr1a
Bmpr1b
Bmpr2
Bms1
Bmt2
Bmyc
Bnc2
Bnip2
Bnip3
Bnip3l
Bod1
Bod1l
Bola1
Bola3
Borcs5
Borcs6
Borcs8
Borg
Bpgm
Bpi
Bpifb3
Brat1
Brcc3
Brd2
Brd3
Brd9
Brdt
Bre
Brf1
Bri3
Bri3bp
Brinp2
Brip1os
Brk1
Brms1l
Brpf1
Brsk2
Brwd1
Bscl2
Bsdc1
Bsg
Bsn
Bsx
Btaf1
Btbd1
Btbd11
Btbd16
Btbd17
Btbd19
Btbd2
Btbd3
Btbd7
Btbd9
Btd
Btg1
Btg2
Btg3
Btn1a1
Btnl10
Btrc
Bub3
Bud31
Bvht
Bysl
Bzw1
Bzw2
C030006K11Rik
C030013C21Rik
C030016D13Rik
C030018K13Rik
C030034I22Rik
C030034L19Rik
C130021I20Rik
C130026I21Rik
C130026L21Rik
C130046K22Rik
C130071C03Rik
C1galt1
C1galt1c1
C1qb
C1ql1
C1ql3
C1qtnf6
C1qtnf7
C1qtnf9
C230014O12Rik
C230035I16Rik
C230037L18Rik
C230079O03Rik
C2cd2l
C2cd4c
C2cd5
C330004P14Rik
C330006A16Rik
C330007P06Rik
C330018D20Rik
C530008M17Rik
C530044C16Rik
C630043F03Rik
C77080
C87436
C8b
C920006O11Rik
Caap1
Cab39l
Cables2
Cabp1
Cabp7
Cabyr
Cacfd1
Cachd1
Cacna1a
Cacna1b
Cacna1c
Cacna1e
Cacna1h
Cacna2d1
Cacna2d3
Cacng4
Cacng7
Cactin
Cacybp
Cad
Cadm1
Cadps
Calcrl
Calm1
Calm2
Calm3
Calr
Calr3
Calu
Camk1g
Camk2a
Camk2d
Camk2n1
Camkk1
Caml
Camsap1
Camsap2
Camsap3
Camta1
Camta2
Cand1
Cant1
Canx
Cap1
Cap2
Capn10
Capn13
Capn15
Capn2
Capn7
Capn8
Caprin1
Capza2
Capzb
Car10
Car14
Car3
Car5a
Card19
Carhsp1
Carlr
Carm1
Carmil2
Carnmt1
Carns1
Cartpt
Casc3
Casc4
Cask
Caskin2
Casp2
Casp3
Casp7
Casp8ap2
Casp9
Casq2
Casz1
Cat
Catsper2
Cbfa2t2
Cbfa2t3
Cbfb
Cbl
Cblb
Cblc
Cbll1
Cbln1
Cbln4
Cbr4
Cbwd1
Cbx2
Cbx4
Cbx5
Cbx7
Cbx8
Cc2d2a
Ccar1
Ccar2
Ccdc107
Ccdc115
Ccdc117
Ccdc12
Ccdc121
Ccdc124
Ccdc126
Ccdc136
Ccdc138
Ccdc14
Ccdc142
Ccdc15
Ccdc150
Ccdc152
Ccdc155
Ccdc158
Ccdc159
Ccdc166
Ccdc167
Ccdc171
Ccdc174
Ccdc182
Ccdc184
Ccdc189
Ccdc190
Ccdc191
Ccdc28a
Ccdc28b
Ccdc3
Ccdc33
Ccdc34
Ccdc34os
Ccdc40
Ccdc42
Ccdc47
Ccdc58
Ccdc60
Ccdc61
Ccdc62
Ccdc64
Ccdc66
Ccdc71
Ccdc71l
Ccdc77
Ccdc82
Ccdc85a
Ccdc85b
Ccdc85c
Ccdc88a
Ccdc88b
Ccdc88c
Ccdc9
Ccdc90b
Ccdc91
Ccdc94
Ccdc96
Ccin
Ccl25
Ccl26
Ccl28
Ccm2
Ccna2
Ccnc
Ccnd3
Ccne1
Ccne2
Ccnf
Ccng1
Ccng2
Ccnh
Ccnj
Ccnjl
Ccnk
Ccnl1
Ccnl2
Ccnt1
Ccny
Ccp110
Ccpg1
Ccr1
Ccr10
Ccr7
Ccsap
Ccser2
Cct4
Cct7
Cd151
Cd164
Cd180
Cd247
Cd248
Cd24a
Cd2bp2
Cd300e
Cd300lg
Cd320
Cd36
Cd3eap
Cd47
Cd55b
Cd59a
Cd59b
Cd63
Cd80
Cd81
Cd82
Cd83
Cd9
Cd99l2
Cdan1
Cdc14a
Cdc20
Cdc23
Cdc25a
Cdc25b
Cdc25c
Cdc26
Cdc27
Cdc34
Cdc37
Cdc42
Cdc42bpb
Cdc42bpg
Cdc42ep2
Cdc42ep3
Cdc42ep4
Cdc42se1
Cdc42se2
Cdc45
Cdc6
Cdc7
Cdca2
Cdca4
Cdca5
Cdca7
Cdca7l
Cdcp2
Cdh10
Cdh11
Cdh12
Cdh13
Cdh2
Cdh20
Cdh22
Cdh24
Cdh6
Cdhr3
Cdip1
Cdipt
Cdk1
Cdk12
Cdk13
Cdk14
Cdk15
Cdk16
Cdk19
Cdk2
Cdk20
Cdk2ap1
Cdk2ap2
Cdk4
Cdk5
Cdk5rap2
Cdk5rap3
Cdk6
Cdk7
Cdk8
Cdkal1
Cdkl2
Cdkl4
Cdkl5
Cdkn1a
Cdkn1b
Cdkn1c
Cdkn2a
Cdkn2aip
Cdkn2aipnl
Cdkn2c
Cdkn2d
Cdkn3
Cdnf
Cdon
Cdpf1
Cdr2
Cdrt4
Cdrt4os1
Cds2
Cdt1
Cdv3
Cdx2
Cdyl
Ceacam9
Cebpa
Cebpd
Cebpg
Cecr2
Cecr5
Cela3a
Celf1
Celf2
Celf3
Celf4
Celf5
Celf6
Celsr1
Celsr2
Celsr3
Cenpa
Cenpc1
Cenpe
Cenpf
Cenpj
Cenpm
Cenpn
Cenpu
Cenpx
Cep112
Cep120
Cep128
Cep131
Cep135
Cep152
Cep162
Cep164
Cep250
Cep295
Cep350
Cep41
Cep55
Cep57l1
Cep68
Cep70
Cep72
Cep76
Cep83
Cep85
Cep85l
Cep97
Cer1
Cercam
Cerk
Cerkl
Cers2
Cers6
Cetn3
Cfap126
Cfap20
Cfap36
Cfap54
Cfap58
Cfap61
Cfap74
Cfap97
Cfdp1
Cfl1
Cfl2
Cggbp1
Cgn
Cgrrf1
Chac1
Chaf1a
Chaf1b
Chchd2
Chchd3
Chchd7
Chd1
Chd1l
Chd2
Chd3
Chd4
Chd6
Chd7
Chd8
Chd9
Chdh
Cherp
Chfr
Chga
Chgb
Chic1
Chic2
Chid1
Chil1
Chka
Chkb
Chl1
Chm
Chmp3
Chmp4b
Chmp4c
Chn1
Chn2
Chordc1
Chp2
Chpf
Chpf2
Chrac1
Chrm2
Chrm4
Chrna1
Chrna4
Chrna5
Chrna7
Chrnb1
Chrnb2
Chrnb4
Chst1
Chst11
Chst12
Chst15
Chst2
Chst8
Chsy3
Chtop
Churc1
Ciao1
Ciart
Cib1
Cib2
Cic
Cipc
Cirbp
Cisd2
Cit
Cited2
CK137956
Ckap2
Ckb
Ckmt1
Cks2
Clasp1
Clasp2
Clasrp
Clcc1
Clcn3
Clcn5
Cldn12
Cldn17
Cldn23
Cldn3
Cldn34c1
Cldn34d
Cldnd1
Clec11a
Clic1
Clic4
Clip2
Clip4
Clk1
Clk3
Clk4
Clmn
Clmp
Cln3
Cln5
Cln6
Cln8
Clnk
Clns1a
Clp1
Clpb
Clpp
Clptm1
Clpx
Clspn
Clstn2
Cltc
Cluap1
Cluh
Clvs1
Cma1
Cmc1
Cmip
Cmklr1
Cmpk1
Cmpk2
Cmtm6
Cmtm7
Cmtm8
Cmtr1
Cmtr2
Cnbp
Cndp2
Cngb1
Cnih1
Cnih2
Cnih3
Cnksr2
Cnmd
Cnn3
Cnnm2
Cnnm3
Cnot1
Cnot10
Cnot11
Cnot2
Cnot3
Cnot4
Cnot6
Cnot6l
Cnot8
Cnot9
Cnpy2
Cnpy3
Cnpy4
Cnr1
Cnr2
Cntfr
Cntln
Cntn2
Cntn3
Cntn5
Cntn6
Cntnap2
Cntnap5b
Cntrl
Cntrob
Coa3
Coa4
Coa6
Coa7
Cog1
Cog3
Cog4
Cog7
Col19a1
Col1a1
Col22a1
Col26a1
Col4a2
Col4a4
Col6a1
Col6a3
Col6a6
Colgalt1
Colq
Commd1
Commd10
Commd3
Commd4
Commd6
Commd8
Commd9
Comtd1
Copa
Copb1
Copb2
Cope
Copg1
Copg2
Coprs
Cops2
Cops3
Cops4
Cops5
Cops7a
Cops8
Copz1
Coq10a
Coq10b
Coq3
Coq4
Coq7
Coq8a
Coq8b
Coq9
Coro1c
Coro2b
Coro7
Cotl1
Cox14
Cox15
Cox16
Cox17
Cox18
Cox19
Cox20
Cox4i1
Cox5a
Cox5b
Cox6a1
Cox6b2
Cox7a2
Cox7a2l
Cox7c
Cox8a
Cpa1
Cpd
Cpe
Cpeb2
Cpeb3
Cpeb4
Cplx2
Cpne2
Cps1
Cpsf1
Cpsf2
Cpsf4
Cpsf6
Cpsf7
Cpt1c
Cpt2
Cpvl
Cpxm1
Cpz
Cr1l
Cr2
Crabp1
Crabp2
Cracr2a
Cradd
Crat
Crb2
Crbn
Creb1
Creb3l1
Creb3l2
Creb5
Crebbp
Crebl2
Crebrf
Crebzf
Creg2
Creld1
Crem
Crim1
Crip2
Crk
Crkl
Crlf2
Crlf3
Crmp1
Crnde
Crocc
Crot
Crp
Crtac1
Crtam
Crtc2
Cry1
Cry2
Cryz
Cryzl1
Cs
Csdc2
Csde1
Cse1l
Csf1
Csf2ra
Csf3r
Csmd2os
Csnk1a1
Csnk1d
Csnk1e
Csnk1g1
Csnk1g2
Csnk1g3
Csnk2a1
Csnka2ip
Cspg5
Cspp1
Csrnp2
Csrnp3
Csrp1
Csrp2
Cstad
Cstf2t
Cstf3
Cstl1
Ctbp1
Ctbp2
Ctbs
Ctc1
Ctcf
Ctdp1
Ctdsp2
Ctgf
Ctif
Ctnna2
Ctnna3
Ctnnal1
Ctnnb1
Ctnnbip1
Ctnnd1
Ctns
Ctps
Ctr9
Ctsb
Ctsd
Ctsf
Ctsl
Ctsz
Cttn
Cttnbp2nl
Ctu1
Cuedc1
Cuedc2
Cul1
Cul2
Cul3
Cul4b
Cul5
Cul7
Cuta
Cutc
Cux1
Cux2
Cwc22
Cwc25
Cxcr4
Cxxc1
Cxxc4
Cxxc5
Cyb561d1
Cyb561d2
Cyb5a
Cyb5b
Cyb5d2
Cyb5r3
Cyb5r4
Cyhr1
Cyld
Cyp11a1
Cyp1b1
Cyp26a1
Cyp26b1
Cyp27a1
Cyp46a1
Cyp4b1
Cyp4f17
Cyp51
Cypt12
Cypt14
Cystm1
Cyth1
Cyth2
Cyth3
Cyyr1
D030024E09Rik
D030040B21Rik
D030045P18Rik
D030056L22Rik
D10Jhu81e
D10Wsu102e
D130040H23Rik
D17Wsu92e
D1Pas1
D230025D16Rik
D230030E09Rik
D2hgdh
D330046F09Rik
D330050G23Rik
D3Ertd751e
D430042O09Rik
D530049I02Rik
D5Ertd579e
D630024D03Rik
D630041G03Rik
D630045J12Rik
D6Wsu163e
D7Ertd443e
D830013O20Rik
D830031N03Rik
D830032E09Rik
D8Ertd738e
D930007P13Rik
D930015E06Rik
D930028M14Rik
Daam1
Dab1
Dach1
Dach2
Dact1
Dact3
Dad1
Dag1
Dagla
Dancr
Dap
Dap3
Dapk1
Dapk3
Dars
Dars2
Daxx
Dazap2
Dbf4
Dbi
Dbn1
Dbndd1
Dbnl
Dbp
Dbpht2
Dbt
Dcaf11
Dcaf12
Dcaf15
Dcaf17
Dcaf5
Dcaf7
Dcakd
Dcbld2
Dcc
Dcdc2c
Dck
Dclk1
Dcp1a
Dcp1b
Dcp2
Dcps
Dct
Dctn2
Dctn4
Dctn6
Dctpp1
Dcun1d3
Dcun1d4
Dcx
Dda1
Ddah1
Ddah2
Ddb1
Ddc
Ddhd1
Ddhd2
Ddit3
Ddit4
Ddost
Ddr1
Ddrgk1
Ddx11
Ddx17
Ddx18
Ddx19a
Ddx19b
Ddx20
Ddx24
Ddx27
Ddx31
Ddx39
Ddx39b
Ddx3x
Ddx41
Ddx47
Ddx5
Ddx50
Ddx51
Ddx54
Ddx56
Dedd
Dedd2
Def8
Degs1
Dek
Dennd1a
Dennd2a
Dennd3
Dennd4a
Dennd4b
Dennd4c
Dennd6a
Dennd6b
Denr
Depdc1b
Deptor
Dera
Derl1
Derl3
Desi2
Det1
Dexi
Dffb
Dfna5
Dgat1
Dgat2
Dgcr14
Dgcr2
Dgcr6
Dgcr8
Dgke
Dgkh
Dgkz
Dguok
Dhcr24
Dhcr7
Dhfr
Dhodh
Dhps
Dhrs2
Dhrs3
Dhrs4
Dhtkd1
Dhx15
Dhx16
Dhx30
Dhx32
Dhx33
Dhx34
Dhx35
Dhx38
Dhx40
Dhx8
Dhx9
Diablo
Diaph1
Diaph2
Dicer1
Dido1
Dimt1
Dip2b
Dip2c
Dis3
Dis3l2
Disc1
Disp1
Dixdc1
Dkc1
Dkk1
Dkk3
Dlat
Dlc1
Dleu2
Dleu7
Dlg1
Dlg2
Dlg3
Dlg4
Dlgap1
Dlgap2
Dlgap4
Dlk1
Dll1
Dll3
Dll4
Dlx1
Dmd
Dmrta2
Dmrtb1
Dmtf1
Dmtn
Dmwd
Dmxl1
Dmxl2
Dnaaf5
Dnah7c
Dnah9
Dnaja1
Dnaja3
Dnajb1
Dnajb12
Dnajb3
Dnajb4
Dnajb5
Dnajb6
Dnajb8
Dnajb9
Dnajc1
Dnajc11
Dnajc12
Dnajc13
Dnajc14
Dnajc16
Dnajc17
Dnajc19
Dnajc22
Dnajc24
Dnajc27
Dnajc3
Dnajc30
Dnajc4
Dnajc5
Dnajc7
Dnal4
Dnase2a
Dnlz
Dnm1l
Dnm2
Dnm3
Dnmt1
Dnpep
Dnttip2
Doc2b
Dock1
Dock11
Dock4
Dock5
Dock6
Dock9
Dohh
Dok1
Dok4
Dolpp1
Donson
Dopey2
Dot1l
Dpagt1
Dpf1
Dpf2
Dpf3
Dph3
Dph6
Dpm2
Dpp3
Dpp6
Dpp8
Dpp9
Dppa2
Dpy19l3
Dpy30
Dpyd
Dpys
Dpysl3
Dpysl4
Dpysl5
Dram2
Drap1
Draxin
Drg1
Dscam
Dscr3
Dsel
Dst
Dstn
Dstyk
Dtnbp1
Dtwd2
Dtx4
Dupd1
Dus3l
Dusp1
Dusp10
Dusp11
Dusp16
Dusp18
Dusp19
Dusp23
Dusp26
Dusp28
Dusp3
Dusp4
Dusp5
Dusp6
Dusp7
Dusp8
Dut
Dvl2
Dvl3
Dxo
Dym
Dync1h1
Dync1i2
Dync1li1
Dync1li2
Dynll1
Dynll2
Dynlrb1
Dynlrb2
Dynlt1a
Dynlt1b
Dynlt1c
Dynlt1f
Dyrk1a
Dyrk1b
Dyrk2
Dyrk3
Dysf
Dzip3
E030025P04Rik
E030044B06Rik
E130006D01Rik
E130018N17Rik
E130102H24Rik
E130307A14Rik
E130311K13Rik
E230016M11Rik
E2f1
E2f2
E2f3
E2f6
E2f7
E2f8
E430018J23Rik
E4f1
E530011L22Rik
Eaf1
Eaf2
Eapp
Ear10
Ebag9
Ebf1
Ebf2
Ebf3
Ebna1bp2
Ebp
Ecd
Ece1
Ece2
Ecel1
Ech1
Echdc1
Echdc3
Eci1
Eci2
Ecsit
Eda
Eda2r
Edar
Edem1
Edem3
Edil3
Edn3
Ednra
Ednrb
Edrf1
Eea1
Eed
Eef1a1
Eef1akmt1
Eef1d
Eef1e1
Eef1g
Eef2
Eef2k
Eef2kmt
Eepd1
Efcab11
Efcab12
Efcab14
Efcab2
Efcab3
Efcc1
Efhb
Efhc1
Efna5
Efnb1
Efnb2
Efs
Eftud2
Egf
Egfr
Egln1
Egln2
Egln3
Egr1
Egr2
Egr3
Ehbp1
Ehd1
Ehd2
Ehd3
Ehd4
Eif1
Eif1ad
Eif1b
Eif2ak1
Eif2ak3
Eif2ak4
Eif2b2
Eif2b3
Eif2b4
Eif2s2
Eif2s3x
Eif3a
Eif3b
Eif3c
Eif3d
Eif3f
Eif3h
Eif3i
Eif3j1
Eif3k
Eif3m
Eif4a1
Eif4a2
Eif4a3
Eif4b
Eif4e
Eif4e3
Eif4ebp2
Eif4g1
Eif4g2
Eif4g3
Eif4h
Eif5
Eif5a
Elac2
Elane
Elavl2
Elavl3
Elavl4
Eldr
Elf2
Elfn1
Elk1
Ell
Ell2
Elmo1
Elmo2
Elmod2
Elmod3
Elmsan1
Eloa
Elob
Eloc
Elof1
Elovl1
Elovl4
Elovl5
Elovl6
Elp5
Elp6
Emb
Emc10
Emc2
Emc7
Emc8
Emd
Emg1
Eml1
Eml2
Eml4
Eml6
Emp3
Emsy
Enah
Enc1
Endog
Endov
Engase
Enho
Eno1
Eno1b
Eno3
Enoph1
Enox1
Enox2
Enpp1
Enpp7
Ensa
Entpd6
Entpd7
Eny2
Ep300
Ep400
Epas1
Epb41
Epb41l2
Epb41l4a
Epb41l4aos
Epb41l5
Epc1
Epc2
Epcam
Epha10
Epha3
Epha4
Epha5
Epha6
Epha7
Epha8
Ephb2
Ephb3
Ephb4
Ephb6
Epm2a
Epm2aip1
Epn2
Epo
Epop
Eprs
Eps15l1
Eral1
Ercc1
Ercc2
Ercc3
Ercc4
Ercc5
Ercc6
Ercc6l2
Erdr1
Erf
Ergic3
Erh
Erich1
Erlin2
Ermard
Ern1
Ero1lb
Erp29
Esco1
Esco2
Esd
Esm1
Espnl
Esr1
Esr2
Esrra
Esrrb
Esrrg
Esyt1
Esyt2
Etaa1
Etaa1os
Etf1
Etfa
Etfb
Etfbkmt
Etfdh
Etl4
Etnk1
Etohd2
Ets1
Ets2
Etv1
Etv3
Etv4
Etv5
Etv6
Eva1b
Evi5
Evi5l
Evl
Evpl
Exd1
Exd2
Exo5
Exoc1
Exoc2
Exoc4
Exoc6b
Exoc7
Exog
Exosc1
Exosc10
Exosc3
Exosc4
Exosc5
Exosc8
Exosc9
Ext2
Extl2
Extl3
Eya1
Eya2
Eya3
Eya4
Ezh2
Ezr
F2rl2
F630206G17Rik
F830002L21Rik
F830045P16Rik
F8a
Faap100
Faap20
Fabp12
Fabp5
Fabp6
Fabp7
Fadd
Fads1
Fads2
Faf1
Faf2
Fahd1
Fahd2a
Faim
Fam102a
Fam102b
Fam103a1
Fam104a
Fam105a
Fam107b
Fam109a
Fam110a
Fam117b
Fam120aos
Fam120c
Fam122a
Fam124b
Fam126a
Fam129b
Fam131a
Fam133b
Fam134a
Fam134b
Fam135a
Fam135b
Fam136a
Fam13b
Fam13c
Fam151b
Fam155a
Fam159a
Fam159b
Fam160a1
Fam160a2
Fam160b1
Fam161a
Fam161b
Fam163a
Fam168a
Fam171a1
Fam171a2
Fam171b
Fam173b
Fam174b
Fam175b
Fam178a
Fam179b
Fam181a
Fam181b
Fam185a
Fam187b
Fam188b
Fam193a
Fam195a
Fam196a
Fam19a5
Fam208a
Fam20b
Fam20c
Fam210a
Fam210b
Fam212a
Fam212b
Fam213a
Fam213b
Fam214a
Fam214b
Fam219a
Fam222a
Fam222b
Fam227a
Fam228b
Fam229a
Fam234a
Fam234b
Fam25c
Fam35a
Fam3c
Fam43a
Fam45a
Fam46a
Fam46b
Fam49b
Fam50a
Fam53a
Fam53c
Fam60a
Fam63a
Fam63b
Fam64a
Fam65a
Fam65b
Fam69a
Fam76a
Fam76b
Fam78b
Fam83a
Fam83c
Fam83d
Fam83g
Fam89b
Fam91a1
Fam92a
Fam92b
Fam96b
Fam98a
Fam98b
Fam98c
Fanca
Fancb
Fancc
Fance
Fancl
Far1
Farp1
Farp2
Fars2
Farsa
Farsb
Fasn
Fat1
Fat4
Fbf1
Fbl
Fblim1
Fbn2
Fbrsl1
Fbxl12
Fbxl12os
Fbxl14
Fbxl15
Fbxl16
Fbxl18
Fbxl19
Fbxl2
Fbxl22
Fbxl3
Fbxl5
Fbxl7
Fbxo10
Fbxo11
Fbxo16
Fbxo21
Fbxo25
Fbxo27
Fbxo28
Fbxo30
Fbxo31
Fbxo33
Fbxo36
Fbxo38
Fbxo4
Fbxo42
Fbxo44
Fbxo45
Fbxo46
Fbxo47
Fbxo5
Fbxo6
Fbxo8
Fbxo9
Fbxw11
Fbxw4
Fbxw7
Fbxw8
Fcgr1
Fcgr3
Fcgr4
Fcgrt
Fcho2
Fchsd2
Fcnb
Fdft1
Fdps
Fdxacb1
Fdxr
Fech
Fem1a
Fem1b
Fem1c
Fen1
Fendrr
Fer
Fermt2
Fez1
Fezf2
Fgd1
Fgd2
Fgd4
Fgf10
Fgf11
Fgf18
Fgfbp3
Fgfr1op
Fgfr2
Fgfr3
Fgfr4
Fggy
Fh1
Fhit
Fhl2
Fhl4
Ficd
Fig4
Fign
Fignl1
Fignl2
Filip1l
Fip1l1
Fis1
Fitm2
Fiz1
Fjx1
Fkbp2
Fkbp3
Fkbp5
Fkbp8
Fktn
Flad1
Flna
Flnb
Flot1
Flrt1
Flrt2
Flrt3
Flywch1
Flywch2
Fmc1
Fmn2
Fmnl1
Fmnl2
Fmnl3
Fmo4
Fn1
Fn3krp
Fnbp1l
Fnbp4
Fndc3a
Fndc3b
Fnip1
Fnta
Fntb
Focad
Fopnl
Fos
Fosb
Fosl2
Foxa1
Foxa2
Foxd1
Foxd2
Foxd2os
Foxd3
Foxi2
Foxj2
Foxk1
Foxk2
Foxl1
Foxn2
Foxn3
Foxn4
Foxo1
Foxo3
Foxo6
Foxp1
Foxp4
Foxred1
Foxred2
Fpgs
Fra10ac1
Frat1
Frat2
Frem1
Frem2
Frmd4a
Frmd4b
Frmd5
Frmd6
Frmd8
Frmpd1os
Frmpd3
Fryl
Fscn1
Fstl3
Fth1
Ftl1
Fto
Ftsj1
Ftsj3
Ftx
Fubp1
Fubp3
Fuca1
Fundc1
Fus
Fut8
Fuz
Fxn
Fxr2
Fyco1
Fyn
Fzd1
Fzd2
Fzd3
Fzd4
Fzd5
Fzd7
Fzd8
Fzr1
G2e3
G3bp1
G3bp2
G530011O06Rik
G630055G22Rik
G630064G18Rik
G630071F17Rik
G6pdx
G730013B05Rik
Gab1
Gab2
Gabarap
Gabarapl2
Gabbr1
Gabpa
Gabpb1
Gabra2
Gabrb3
Gabrg1
Gabrr3
Gadd45a
Gadd45b
Gadd45g
Gadl1
Gal
Galc
Gale
Galnt11
Galnt14
Galnt15
Galnt18
Galnt2
Galnt3
Galnt7
Galnt9
Galr2
Galr3
Gamt
Ganab
Gap43
Gapdh
Gapvd1
Gar1
Garem1
Garnl3
Gars
Gas1
Gas2
Gas2l3
Gas5
Gata4
Gatad1
Gatad2a
Gatb
Gatsl2
Gba
Gbas
Gbe1
Gbf1
Gbx2
Gca
Gcat
Gch1
Gclc
Gclm
Gcnt3
Gcsh
Gdap2
Gdf11
Gdf15
Gdi1
Gdi2
Gdpd1
Gdpd5
Gem
Gemin2
Gemin5
Gemin8
Gene Name
Get4
Gfod1
Gfod2
Gfpt1
Gfra1
Gga1
Gga2
Gga3
Ggcx
Ggn
Ggnbp2os
Ggps1
Ghitm
Ghr
Gid4
Gid8
Gigyf2
Gin1
Gins1
Gins2
Gins3
Gipc1
Git1
Git2
Gja10
Gjb5
Gjd3
Gk
Gk5
Gkap1
Glb1l2
Glcci1
Glg1
Glipr2
Glis2
Glod4
Glra1
Glrx5
Gls
Gls2
Glt28d2
Gltscr1l
Gltscr2
Glul
Glyctk
Glyr1
Gm10007
Gm10046
Gm10125
Gm10248
Gm10390
Gm10415
Gm10421
Gm10433
Gm10440
Gm10509
Gm10510
Gm10512
Gm10516
Gm10532
Gm10578
Gm10584
Gm10636
Gm10637
Gm10649
Gm10677
Gm10754
Gm10787
Gm10789
Gm10845
Gm10865
Gm10941
Gm11201
Gm11236
Gm11266
Gm11351
Gm11426
Gm11437
Gm11468
Gm11487
Gm11733
Gm11762
Gm12018
Gm12108
Gm12128
Gm12130
Gm12159
Gm12409
Gm12530
Gm12669
Gm12830
Gm13034
Gm13090
Gm1322
Gm13286
Gm13375
Gm13490
Gm13544
Gm13582
Gm13986
Gm14005
Gm14023
Gm14092
Gm14207
Gm14393
Gm14486
Gm15326
Gm15401
Gm15408
Gm15412
Gm15413
Gm15417
Gm15441
Gm15446
Gm15506
Gm15545
Gm15663
Gm15698
Gm15706
Gm15760
Gm15772
Gm15941
Gm16023
Gm16062
Gm16130
Gm16432
Gm1653
Gm16551
Gm1661
Gm16675
Gm16701
Gm16740
Gm16793
Gm16845
Gm16907
Gm16998
Gm1720
Gm17644
Gm17660
Gm17746
Gm17762
Gm19466
Gm1965
Gm19689
Gm19710
Gm1976
Gm19782
Gm20063
Gm20110
Gm20125
Gm20172
Gm20187
Gm20268
Gm20491
Gm20554
Gm20604
Gm20605
Gm20740
Gm20751
Gm20753
Gm20755
Gm20757
Gm20758
Gm20877
Gm20939
Gm2109
Gm21119
Gm21190
Gm21269
Gm2176
Gm21992
Gm23450
Gm2516
Gm2518
Gm2560
Gm26688
Gm26839
Gm2694
Gm26994
Gm28979
Gm29683
Gm29687
Gm2a
Gm30498
Gm30731
Gm31763
Gm32168
Gm3230
Gm32921
Gm3363
Gm34637
Gm35135
Gm3716
Gm38397
Gm38431
Gm38436
Gm38509
Gm4013
Gm40893
Gm4265
Gm4285
Gm44505
Gm4489
Gm4532
Gm4559
Gm4710
Gm4737
Gm4791
Gm4832
Gm4894
Gm4951
Gm4971
Gm5069
Gm5086
Gm5087
Gm5091
Gm5113
Gm5122
Gm5134
Gm5148
Gm5424
Gm5458
Gm5464
Gm5468
Gm5475
Gm5485
Gm5577
Gm5607
Gm5617
Gm572
Gm5797
Gm5860
Gm6260
Gm6329
Gm6402
Gm6416
Gm6567
Gm6578
Gm6602
Gm6607
Gm6644
Gm6712
Gm6787
Gm684
Gm6878
Gm7008
Gm7102
Gm7134
Gm715
Gm7244
Gm7609
Gm7616
Gm765
Gm7854
Gm815
Gm8179
Gm829
Gm833
Gm839
Gm8439
Gm8579
Gm8633
Gm8817
Gm9054
Gm9159
Gm960
Gm9866
Gm9992
Gmeb2
Gmppb
Gmpr
Gmpr2
Gmps
Gna11
Gna12
Gna13
Gnai2
Gnai3
Gnaq
Gnas
Gnat3
Gnaz
Gnb1l
Gnb2
Gne
Gng2
Gng5
Gng7
Gng8
Gnl3l
Gnpat
Gnpda1
Gns
Golga1
Golga3
Golga5
Golga7
Golim4
Golph3
Golph3l
Golt1a
Gopc
Gorab
Gorasp2
Gosr1
Got1
Got2
Gpank1
Gpat4
Gpatch11
Gpatch2l
Gpatch8
Gpbp1
Gpbp1l1
Gpc1
Gpc2
Gpd1l
Gpd2
Gphn
Gpi1
Gpm6a
Gpm6b
Gpn2
Gpn3
Gpr1
Gpr108
Gpr137c
Gpr142
Gpr146
Gpr153
Gpr155
Gpr156
Gpr157
Gpr176
Gpr19
Gpr20
Gpr26
Gpr39
Gpr45
Gpr6
Gpr61
Gpr68
Gpr84
Gpr87
Gprc5b
Gprc5c
Gpsm1
Gpsm2
Gpsm3
Gpt2
Gpx1
Gpx4
Gpx5
Gramd1b
Gramd3
Gramd4
Grap2
Grb10
Grb14
Grb2
Grb7
Grcc10
Greb1
Grem2
Grhl1
Gria1
Gria2
Gria4
Grifin
Grik1
Grik3
Grik4
Grin2c
Grin2d
Grin3a
Grina
Grip1os2
Grip2
Gripap1
Grk2
Grk3
Grk4
Grk5
Grk6
Grm2
Grm4
Grm7
Grn
Grwd1
Gsc
Gse1
Gsg1l
Gsk3a
Gsk3b
Gskip
Gsr
Gss
Gstm1
Gstm7
Gsto1
Gsto2
Gstp1
Gstt2
Gstz1
Gtdc1
Gtf2a1
Gtf2a2
Gtf2b
Gtf2e2
Gtf2f1
Gtf2h4
Gtf2h5
Gtf2i
Gtf2ird2
Gtf3c2
Gtf3c5
Gtf3c6
Gtpbp1
Gtpbp2
Gtpbp3
Gtpbp4
Gtpbp6
Gt(ROSA)26Sor
Gtsf1l
Guca2b
Gucd1
Gucy2e
Guk1
Gusb
Gxylt1
Gypa
Gzf1
H13
H19
H2afb3
H2afj
H2afv
H2afx
H2afy
H2afy2
H2afy3
H2afz
H2al1a
H2al1j
H2-DMb2
H2-M10.1
H2-Q9
H2-T9
H3f3a
H3f3b
H6pd
Habp2
Habp4
Hacd1
Hacd2
Hace1
Hadhb
Haghl
Halr1
Hapln2
Has2
Hat1
Haus1
Haus2
Haus4
Haus6
Haus7
Hax1
Hbp1
Hbs1l
Hcfc1
Hcfc2
Hcn4
Hdac1
Hdac10
Hdac11
Hdac2
Hdac4
Hdac5
Hdac6
Hdac9
Hdgf
Hdgfrp2
Hdhd2
Hdlbp
Heatr1
Heatr6
Heca
Hectd1
Hectd3
Hecw1
Hecw2
Heg1
Helt
Hephl1
Herc1
Herc2
Herc3
Herc4
Herpud1
Herpud2
Hes1
Hes2
Hes6
Hes7
Hexa
Hexb
Hexdc
Hexim1
Hexim2
Hey1
Hey2
Hfe2
Hhat
Hhip
Hibadh
Hibch
Hic2
Hid1
Hif1a
Hif1an
Higd1a
Higd1c
Higd2a
Hinfp
Hint2
Hint3
Hip1
Hipk2
Hira
Hirip3
Hist1h1c
Hist1h1d
Hist1h1e
Hist1h2ad
Hist1h2ag
Hist1h2ah
Hist1h2ai
Hist1h2ak
Hist1h2bb
Hist1h2bc
Hist1h2be
Hist1h2bg
Hist1h2bj
Hist1h2bk
Hist1h2bl
Hist1h2bm
Hist1h2bp
Hist1h3a
Hist1h3b
Hist1h3d
Hist1h3e
Hist1h3f
Hist1h3g
Hist1h3h
Hist1h4a
Hist1h4c
Hist1h4d
Hist1h4f
Hist1h4h
Hist1h4i
Hist1h4j
Hist1h4k
Hist2h2aa2
Hist2h2ab
Hist2h2bb
Hist2h2be
Hist2h4
Hist3h2a
Hist3h2ba
Hist4h4
Hivep1
Hivep2
Hivep3
Hk1
Hk2
Hk3
Hlcs
Hlf
Hmbs
Hmg20a
Hmg20b
Hmga1
Hmga2-ps1
Hmgb1
Hmgb2
Hmgb3
Hmgb4
Hmgcr
Hmgcs1
Hmgn1
Hmgn2
Hmgn5
Hmgxb4
Hmox1
Hmox2
Hmx1
Hmx2
Hn1
Hn1l
Hnrnpa0
Hnrnpa1
Hnrnpa2b1
Hnrnpa3
Hnrnpab
Hnrnpc
Hnrnpd
Hnrnpdl
Hnrnpf
Hnrnph1
Hnrnph2
Hnrnpk
Hnrnpl
Hnrnpll
Hnrnpm
Hnrnpr
Hnrnpu
Hnrnpul1
Hnrnpul2
Homer1
Homer3
Hook2
Hoxa1
Hoxa2
Hoxa4
Hoxa5
Hoxaas2
Hoxb3
Hoxb4
Hoxb5
Hoxb5os
Hoxb7
Hoxc13
Hoxc4
Hoxc5
Hoxd3os1
Hpca
Hpcal1
Hpdl
Hpf1
Hps1
Hps3
Hps5
Hpse
Hrc
Hrk
Hs1bp3
Hs3st3a1
Hs3st3b1
Hs6st1
Hscb
Hsd17b12
Hsd17b3
Hsd3b7
Hsdl2
Hsf2
Hsp90aa1
Hsp90ab1
Hspa12a
Hspa13
Hspa1b
Hspa2
Hspa4
Hspa4l
Hspa5
Hspa8
Hspa9
Hspb1
Hspb11
Hspb3
Hspb9
Hspbp1
Hspe1
Hspg2
Hsph1
Htatip2
Htr1a
Htr3a
Htra2
Htt
Hunk
Hus1
Huwe1
Hyal2
Hyi
Hyls1
Hyou1
I730028E13Rik
Iars2
Iba57
Ibtk
Ica1
Ice1
Ick
Icmt
Icos
Id2
Id3
Id4
Idh1
Idh2
Idh3g
Idi1
Ier2
Ier3ip1
Ier5
Ier5l
Iffo1
Iffo2
Ifna13
Ifnar1
Ifnar2
Ifngr1
Ifnk
Ifrd2
Ift140
Ift27
Ift46
Ift57
Ift74
Ift80
Ift81
Ift88
Igdcc3
Igf1r
Igf2bp1
Igf2bp3
Igfbp2
Igfbp3
Igfbp4
Igfbp5
Igfbpl1
Igsf11
Igsf21
Igsf23
Igsf3
Igsf8
Igsf9
Igsf9b
Ik
Ikbkap
Ikzf3
Ikzf5
Il11ra1
Il12b
Il12rb1
Il17rd
Il20rb
Il3ra
Il5
Il5ra
Il6st
Ilf2
Ilf3
Ilvbl
Immp2l
Immt
Imp3
Impa2
Impact
Impdh1
Impdh2
Inafm1
Inca1
Incenp
Ing1
Ing2
Ing3
Ing4
Ing5
Inip
Ino80
Ino80c
Inpp4a
Inpp4b
Inpp5a
Inpp5e
Inpp5f
Inpp5k
Inppl1
Insc
Insig1
Insig2
Insm1
Insr
Ints1
Ints10
Ints12
Ints3
Ints4
Ints6
Ints6l
Ints7
Ints8
Ints9
Invs
Ip6k1
Ip6k2
Ipmk
Ipo11
Ipo13
Ipo5
Ipo7
Ipp
Ippk
Iqca
Iqcb1
Iqch
Iqcj
Iqck
Iqgap1
Iqgap2
Iqsec1
Irak1bp1
Irak4
Ireb2
Irf1
Irf2bp1
Irf2bp2
Irf2bpl
Irf8
Irgm1
Irgm2
Irgq
Irs1
Irs2
Irx1
Irx3
Isl1
Isl2
Islr2
Isoc2a
Isoc2b
Israa
Ist1
Isx
Isy1
Itfg1
Itfg2
Itga1
Itgav
Itgb1
Itgb1bp1
Itgb3bp
Itgb5
Itgb6
Itgb8
Itpk1
Itpkb
Itpkc
Itpr1
Itprip
Itsn1
Ivns1abp
Iws1
Izumo4
Jade1
Jade3
Jag1
Jag2
Jagn1
Jak1
Jakmip1
Jakmip2
Jam2
Jarid2
Jkamp
Jmjd1c
Josd1
Josd2
Jph4
Jpx
Jtb
Jun
Junb
Jund
Jup
Kalrn
Kank1
Kank3
Kansl1
Kansl1l
Kansl2
Kat5
Kat6a
Kat6b
Kat7
Katna1
Katnal1
Katnal2
Katnb1
Kazald1
Kazn
Kbtbd3
Kbtbd7
Kbtbd8
Kcna5
Kcnab2
Kcnc1
Kcnc3
Kcnd3
Kcne4
Kcnf1
Kcng1
Kcng4
Kcnh1
Kcnh2
Kcnh7
Kcnh8
Kcnip1
Kcnip4
Kcnj11
Kcnj12
Kcnj2
Kcnj5
Kcnk10
Kcnk12
Kcnk9
Kcnmb1
Kcnn2
Kcnq1ot1
Kctd1
Kctd11
Kctd12
Kctd13
Kctd15
Kctd16
Kctd18
Kctd2
Kctd20
Kctd21
Kctd3
Kctd5
Kctd6
Kctd7
Kctd8
Kdelc1
Kdelr1
Kdelr2
Kdm1a
Kdm2b
Kdm3a
Kdm4a
Kdm4b
Kdm4c
Kdm4d
Kdm5a
Kdm5b
Kdm5c
Kdm6a
Kdm6b
Kdm7a
Kdm8
Kdsr
Keap1
Khdrbs1
Khdrbs2
Khdrbs3
Khsrp
Kif13b
Kif16b
Kif16bos
Kif18a
Kif18b
Kif1a
Kif1b
Kif1bp
Kif20a
Kif20b
Kif21a
Kif21b
Kif23
Kif24
Kif26a
Kif26b
Kif2a
Kif2c
Kif3c
Kif4
Kif5b
Kif5c
Kif6
Kif7
Kif9
Kifap3
Kifc1
Kifc3
Kifc5b
Kirrel3
Kit
Kitl
Kiz
Klc2
Klf1
Klf10
Klf11
Klf12
Klf13
Klf16
Klf2
Klf3
Klf4
Klf6
Klf7
Klf9
Klhdc10
Klhdc2
Klhdc3
Klhdc4
Klhdc7a
Klhdc8a
Klhdc9
Klhl1
Klhl13
Klhl14
Klhl15
Klhl2
Klhl21
Klhl24
Klhl25
Klhl26
Klhl29
Klhl32
Klhl36
Klhl41
Klhl5
Klhl9
Klrb1b
Klrb1c
Kmo
Kmt2a
Kmt2d
Kmt5a
Kmt5b
Kmt5c
Kncn
Knl1
Knop1
Kpna1
Kpna2
Kpna3
Kpna4
Kpnb1
Kptn
Krba1
Krr1
Krt10
Krt19
Krt78
Krt8
Krtap11-1
Krtap19-9b
Krtap5-4
Krtcap2
Ksr1
Ksr2
Ktn1
Kxd1
Ky
Kyat1
L1cam
Lacc1
Lace1
Lactb
Lag3
Lama5
Lamc1
Lamc2
Lamp2
Lamp5
Lamtor1
Lamtor3
Lamtor4
Lancl2
Lap3
Laptm4a
Laptm4b
Laptm5
Large1
Larp1
Larp1b
Larp4
Larp4b
Larp7
Lars
Lars2
Las1l
Lbh
Lbr
Lbx1
Lca5
Lclat1
Lcmt1
Lcorl
Ldah
Ldb1
Ldhal6b
Ldlr
Ldlrad3
Ldlrap1
Ldoc1l
Lef1
Lekr1
Lemd2
Lemd3
Leng1
Leng8
Leprot
Leprotl1
Letm1
Letm2
Letmd1
Lfng
Lgals1
Lgals8
Lgals9
Lgalsl
Lgi1
Lgi4
Lgmn
Lgr4
Lhfp
Lhfpl2
Lhfpl5
Lhpp
Lhx1os
Lhx2
Lhx3
Lhx4
Lhx5
Lhx8
Lifr
Lig4
Lilr4b
Lima1
Limch1
Limd1
Limd2
Limk1
Limk2
Lims1
Lin28a
Lin28b
Lin37
Lin52
Lin7a
Lincred1
Lingo1
Lingo2
Lingo4
Lins1
Lipc
Lipe
Lipi
Lipo3
Lipt2
Litaf
Lix1l
Llgl1
Lman1
Lman2
Lman2l
Lmbr1
Lmbr1l
Lmbrd1
Lmbrd2
Lmf1
Lmf2
Lmln
Lmna
Lmnb1
Lmo1
Lmo4
Lmod1
Lmod3
Lmtk2
Lmtk3
Lncbate1
Lncenc1
Lncppara
Lnpep
Lnx1
Lnx2
LOC100043315
LOC100505025
LOC100862268
LOC102634401
LOC105245869
LOC666331
Lockd
Lonp1
Lonrf1
Lonrf2
Loxl4
Lpar3
Lpar5
Lpar6
Lpcat3
Lpcat4
Lpin1
Lpin2
Lpo
Lpp
Lrch1
Lrch3
Lrfn2
Lrfn3
Lrfn4
Lrguk
Lrif1
Lrig1
Lrig2
Lrig3
Lrp1
Lrp10
Lrp11
Lrp12
Lrp1b
Lrp3
Lrp6
Lrp8
Lrpprc
Lrrc1
Lrrc14
Lrrc18
Lrrc20
Lrrc24
Lrrc27
Lrrc28
Lrrc3
Lrrc36
Lrrc3c
Lrrc41
Lrrc48
Lrrc49
Lrrc4b
Lrrc4c
Lrrc52
Lrrc57
Lrrc58
Lrrc59
Lrrc61
Lrrc66
Lrrc74a
Lrrc75a
Lrrc8b
Lrrc8d
Lrrc9
Lrrfip1
Lrrfip2
Lrriq3
Lrrn1
Lrrn2
Lrrn3
Lrrtm1
Lrrtm3
Lrrtm4
Lrtm1
Lrwd1
Lsamp
Lsg1
Lsm11
Lsm12
Lsm14a
Lsm14b
Lsm3
Lsm4
Lsm6
Lsm7
Lsm8
Lss
Lta4h
Ltb4r1
Ltbp2
Ltbp4
Ltn1
Luc7l
Luc7l2
Lurap1l
Luzp1
Ly6c2
Lyar
Lypd1
Lypd6
Lypla1
Lyrm1
Lyrm2
Lyrm5
Lyrm7
Lyrm7os
Lysmd3
Lyst
Lyzl1
Lztfl1
Lztr1
Lzts1
Lzts2
M6pr
Mab21l1
Mab21l2
Mab21l3
Macrod1
Macrod2
Mad1l1
Mad2l1
Mad2l2
Madd
Maf
Maf1
Mafa
Mafb
Maff
Mafg
Mafk
Mageb3
Maged1
Maged2
Magef1
Magi1
Magi3
Magohb
Mak16
Malat1
Malt1
Maml1
Maml2
Maml3
Mamstr
Man1a
Man1c1
Man2a1
Man2b1
Man2b2
Man2c1os
Manea
Maneal
Manf
Maoa
Map10
Map1a
Map1b
Map1lc3a
Map1lc3b
Map2
Map2k2
Map2k3os
Map2k5
Map2k7
Map3k11
Map3k12
Map3k13
Map3k14
Map3k2
Map3k3
Map3k5
Map3k6
Map3k7
Map3k8
Map3k9
Map4
Map4k3
Map4k4
Map4k5
Map6
Map7d1
Map9
Mapk12
Mapk14
Mapk1ip1
Mapk1ip1l
Mapk4
Mapk6
Mapk7
Mapk8
Mapk8ip3
Mapk9
Mapkap1
Mapkapk2
Mapkapk3
Mapkapk5
Mapkbp1
Mapre1
Mapre2
Mapre3
Mapt
March10
March11
March2
March3
Marcks
Marcksl1
Mark2
Mars
Marveld2
Mascrna
Mast1
Mast3
Mat2a
Mat2b
Matk
Matn1
Matn2
Matr3
Mavs
Max
Maz
Mbd1
Mbd2
Mbd3
Mbd4
Mbd5
Mblac1
Mbnl2
Mboat2
Mbp
Mbtps1
Mbtps2
Mc3r
Mc4r
Mcc
Mccc1
Mccc2
Mcee
Mcf2l
Mcl1
Mcm2
Mcm5
Mcm6
Mcm7
Mcm8
Mcm9
Mcmbp
Mcoln1
Mcoln2
Mcph1
Mcrs1
Mctp2
Mcts1
Mcts2
Mcur1
Mdc1
Mdfi
Mdfic
Mdh1
Mdh2
Mdk
Mdm1
Mdm2
Mdm4
Mdn1
Mdrl
Me2
Me3
Meaf6
Mecom
Mecp2
Med1
Med11
Med13
Med13l
Med14
Med15
Med16
Med17
Med23
Med25
Med26
Med27
Med4
Med6
Medag
Mef2a
Mef2b
Mef2c
Mef2d
Meg3
Megf11
Megf6
Megf8
Megf9
Mei4
Meis1
Meis2
Meis3
Melk
Men1
Mepce
Mertk
Mesdc1
Mesdc2
Met
Metap1
Metap1d
Metap2
Metrn
Mettl1
Mettl10
Mettl13
Mettl14
Mettl15
Mettl16
Mettl17
Mettl18
Mettl2
Mettl21a
Mettl23
Mettl24
Mettl25
Mettl3
Mettl4
Mettl9
Mex3a
Mex3b
Mex3c
Mex3d
Mfap3
Mfap3l
Mfap4
Mff
Mfn2
Mfng
Mfsd14a
Mfsd14b
Mfsd2a
Mfsd2b
Mfsd4b1
Mfsd5
Mfsd7b
Mfsd8
Mga
Mgat1
Mgat4a
Mgat5
Mgea5
Mgll
Mgmt
Mgst2
Mgst3
Mia2
Mia3
Miat
Mib1
Mib2
Mical3
Micalcl
Micall2
Micu1
Mid1ip1
Midn
Mief1
Mief2
Mier1
Mier3
Mif
Mif4gd
Miga1
Miga2
Miip
Minos1
Mios
Mir101c
Mir10a
Mir10b
Mir1190
Mir1191b
Mir122
Mir124-2hg
Mir124a-1hg
Mir124a-2
Mir124a-3
Mir125b-2
Mir128-2
Mir129-1
Mir129-2
Mir130a
Mir133c
Mir135a-2
Mir137
Mir148a
Mir152
Mir17
Mir181a-1
Mir181a-2
Mir181b-1
Mir181c
Mir1893
Mir1894
Mir1895
Mir1901
Mir1903
Mir1904
Mir1938
Mir193a
Mir193b
Mir1945
Mir1951
Mir1952
Mir1958
Mir195b
Mir1981
Mir205
Mir210
Mir212
Mir216b
Mir218-1
Mir218-2
Mir219a-1
Mir219a-2
Mir219b
Mir21a
Mir21c
Mir22hg
Mir23a
Mir26b
Mir29b-1
Mir3072
Mir3075
Mir3078
Mir3079
Mir3080
Mir3081
Mir3084-1
Mir3085
Mir3086
Mir3089
Mir30a
Mir30d
Mir3103
Mir3105
Mir3108
Mir3109
Mir325
Mir326
Mir342
Mir346
Mir3473c
Mir3569
Mir361
Mir378a
Mir378b
Mir378c
Mir3960
Mir3966
Mir3970
Mir466d
Mir466f-3
Mir466f-4
Mir466h
Mir467f
Mir467h
Mir484
Mir488
Mir496b
Mir499
Mir5101
Mir5103
Mir5106
Mir5112
Mir5120
Mir5122
Mir5124b
Mir5127
Mir5128
Mir5129
Mir5132
Mir5133
Mir5620
Mir5623
Mir5624
Mir598
Mir6336
Mir6337
Mir6342
Mir6344
Mir6348
Mir6352
Mir6354
Mir6355
Mir6356
Mir6358
Mir6364
Mir6368
Mir6378
Mir6379
Mir6380
Mir6390
Mir6393
Mir6395
Mir6401
Mir6403
Mir6406
Mir6408
Mir6419
Mir6516
Mir652
Mir6537
Mir6540
Mir6541
Mir6546
Mir669i
Mir6769b
Mir687
Mir688
Mir6899
Mir691
Mir6921
Mir6922
Mir692-3
Mir6931
Mir6934
Mir6935
Mir6936
Mir6944
Mir6951
Mir6976
Mir6977
Mir6979
Mir698
Mir6991
Mir6995
Mir7000
Mir7008
Mir701
Mir7011
Mir7012
Mir7021
Mir7030
Mir7031
Mir7034
Mir704
Mir7045
Mir7046
Mir7058
Mir7071
Mir7072
Mir7076
Mir7077
Mir7078
Mir7090
Mir7094-2
Mir7220
Mir7224
Mir7226
Mir7227
Mir7232
Mir7237
Mir7240
Mir7578
Mir760
Mir762
Mir7648
Mir7655
Mir7663
Mir7680
Mir7681
Mir7687
Mir7689
Mir770
Mir7j
Mir804
Mir8091
Mir8099-2
Mir8100
Mir8102
Mir8109
Mir8110
Mir8111
Mir8112
Mir879
Mir92b
Mir9-3hg
Mir99ahg
Mir99b
Mirlet7a-1
Mirlet7i
Mis12
Mis18a
Mis18bp1
Mitf
Mki67
Mkks
Mkl2
Mkln1os
Mknk2
Mkrn1
Mkrn2
Mkrn3
Mlec
Mlf1
Mlf2
Mllt10
Mllt3
Mlst8
Mlx
Mlxip
Mmaa
Mmab
Mmachc
Mmadhc
Mmd
Mmd2
Mmel1
Mmgt2
Mmp15
Mmp16
Mmp24
Mmrn1
Mms19
Mms22l
Mn1
Mnd1
Mnd1-ps
Mnt
Mnx1
Moap1
Mob1a
Mob1b
Mob4
Mocs1
Mog
Mon1a
Mon1b
Morc1
Morc3
Morf4l1
Morf4l2
Morn2
Morn3
Mospd1
Mospd3
Mpc1
Mpc2
Mpdu1
Mpdz
Mpg
Mphosph6
Mphosph8
Mphosph9
Mpnd
Mpp2
Mpp3
Mpp5
Mpp6
Mpp7
Mpped2
Mprip
Mpst
Mpv17l
Mpv17l2
Mpz
Mpzl1
Mpzl3
Mrap
Mrc2
Mre11a
Mreg
Mrfap1
Mrgbp
Mrgprb5
Mrgpre
Mrm1
Mrnip
Mroh1
Mroh5
Mrpl11
Mrpl12
Mrpl13
Mrpl17
Mrpl2
Mrpl23
Mrpl27
Mrpl34
Mrpl37
Mrpl38
Mrpl39
Mrpl4
Mrpl41
Mrpl42
Mrpl44
Mrpl45
Mrpl47
Mrpl48
Mrpl50
Mrpl54
Mrpl57
Mrpl58
Mrps14
Mrps15
Mrps16
Mrps23
Mrps24
Mrps25
Mrps27
Mrps28
Mrps30
Mrps33
Mrps36
Mrps6
Mrps9
Msantd2
Msantd4
Msh2
Msh3
Msh5
Msi1
Msi2
Msl2
Msmo1
Msra
Msrb1
Msrb2
Msrb3
Msto1
Msx1
Msx3
Mta2
Mta3
Mtag2
Mtap
Mtch1
Mtch2
Mtcl1
Mtdh
Mtf1
Mtf2
Mtfp1
Mtfr1
Mtfr1l
Mthfd1
Mthfd2
Mthfr
Mthfs
Mthfsd
Mtif2
Mtif3
Mtl5
Mtmr10
Mtmr12
Mtmr14
Mtmr4
Mtmr6
Mtmr7
Mtnr1b
Mto1
Mtor
Mtpn
Mtr
Mtrf1l
Mtss1
Mturn
Mtus2
Mtx1
Mtx2
Muc19
Muc20
Muc6
Mum1
Murc
Mus81
Mut
Mvb12a
Mvb12b
Mvd
Mvk
Mxd1
Mxd3
Mxd4
Mxi1
Mxra7
Mxra8
Myadm
Mybbp1a
Mybl1
Mycbp
Mycbp2
Mycl
Mycn
Myef2
Myeov2
Myh10
Myh13
Myh14
Myh9
Myl12a
Myl12b
Myl6
Mylip
Mylk
Mylpf
Mynn
Myo10
Myo16
Myo18a
Myo1b
Myo1d
Myo1e
Myo3a
Myo3b
Myo5a
Myo6
Myo9a
Myo9b
Myom2
Myoz3
Mypop
Myt1
Myt1l
Mzf1
Mzt1
N4bp2
N4bp2l2
N6amt1
Naa10
Naa11
Naa15
Naa25
Naa38
Naa50
Naa60
Naaa
Naaladl2
Nabp1
Nabp2
Naca
Nacad
Nacc1
Nadk
Nadk2
Nadsyn1
Nae1
Nagk
Nalcn
Nampt
Nans
Nap1l1
Nap1l4
Napa
Napb
Napepld
Napg
Narf
Narfl
Nars
Nars2
Nasp
Nat10
Nat8l
Natd1
Nav1
Nav2
Nav3
Naxd
Nbas
Nbeal1
Nbn
Nbr1
Ncam1
Ncam2
Ncapd2
Ncapd3
Ncapg
Ncdn
Ncf2
Nck1
Nck2
Nckap1
Nckap5
Nckap5l
Ncl
Ncln
Ncoa2
Ncoa3
Ncoa4
Ncoa5
Ncoa7
Ncor1
Ncor2
Ncstn
Ndc1
Ndc80
Ndel1
Ndfip1
Ndfip2
Ndn
Ndnl2
Ndrg3
Ndrg4
Ndst1
Ndst2
Ndst4
Ndufa10
Ndufa12
Ndufa13
Ndufa4
Ndufa4l2
Ndufa6
Ndufa7
Ndufa9
Ndufab1
Ndufaf3
Ndufaf4
Ndufaf8
Ndufb11
Ndufb2
Ndufb3
Ndufb4
Ndufb6
Ndufb7
Ndufc1
Ndufs1
Ndufs3
Ndufs4
Ndufs5
Ndufs6
Ndufs7
Ndufs8
Ndufv1
Ndufv2
Neat1
Nebl
Necab2
Necap1
Necap2
Nectin1
Nectin2
Nectin3
Nedd1
Nedd4
Nedd4l
Nedd9
Nefl
Nefm
Neil1
Nek1
Nek11
Nek2
Nek3
Nek4
Nek7
Nek8
Nelfa
Nelfb
Nell2
Nemf
Nemp1
Nenf
Neo1
Nepro
Nes
Neu1
Neurl1a
Neurl2
Neurod1
Neurod4
Neurog1
Neurog2
Nf2
Nfam1
Nfasc
Nfat5
Nfatc1
Nfatc2ip
Nfatc3
Nfatc4
Nfe2l1
Nfe2l2
Nfia
Nfil3
Nfix
Nfkb2
Nfkbia
Nfkbib
Nfkbie
Nfkbil1
Nfkbiz
Nfs1
Nfxl1
Nfya
Nfyb
Nfyc
Ngdn
Ngfr
Ngly1
Nhlh1
Nhlh2
Nhlrc3
Nhp2
Nhs
Nicn1
Nid2
Nin
Ninl
Nip7
Nipa2
Nipal3
Nipbl
Nipsnap1
Nipsnap3b
Nkain1
Nkain3
Nkain4
Nkd1
Nkrf
Nktr
Nkx1-1
Nkx2-3
Nkx2-9
Nkx6-1
Nkx6-2
Nlgn3
Nlk
Nlrp1c-ps
Nlrp4f
Nmd3
Nme1
Nme2
Nme5
Nme6
Nmnat3
Nmt1
Nmt2
Nnmt
Nnt
Nob1
Noc2l
Noc3l
Noct
Nol11
Nol12
Nol4
Nol4l
Nol6
Nol7
Nol8
Nolc1
Nom1
Nono
Nop2
Nop56
Nop58
Nos1
Nos1ap
Nosip
Nostrin
Notch1
Notch2
Nova1
Nova2
Noxa1
Npas3
Npas4
Npc1
Npc2
Npdc1
Npepl1
Nphp3
Nphp4
Nploc4
Npm1
Npm2
Npr2
Nptn
Nptx2
Nptxr
Npy2r
Nr1d1
Nr1d2
Nr1h2
Nr1h4
Nr1i2
Nr2c1
Nr2c2
Nr2e1
Nr2f1
Nr2f2
Nr2f6
Nr3c1
Nr4a1
Nr4a3
Nr5a2
Nr6a1
Nradd
Nrarp
Nras
Nrbf2
Nrbp2
Nrcam
Nrd1
Nrde2
Nrep
Nrf1
Nrg1
Nrip1
Nrm
Nrp2
Nrsn1
Nrxn1
Nrxn2
Nrxn3
Nsa2
Nsd1
Nsg2
Nsmaf
Nsmce1
Nsmce4a
Nsmf
Nsun3
Nsun4
Nt5c2
Nt5c3
Nt5dc1
Nt5dc3
Ntan1
Ntm
Ntmt1
Ntng2
Nuak1
Nuak2
Nub1
Nubp1
Nucb1
Nucb2
Nucks1
Nudcd2
Nudcd3
Nudt14
Nudt18
Nudt19
Nudt21
Nudt3
Nudt4
Nudt5
Nudt7
Nudt8
Nudt9
Nuf2
Nufip1
Nufip2
Numb
Numbl
Nup107
Nup153
Nup160
Nup205
Nup210
Nup35
Nup50
Nup62
Nup85
Nup93
Nupl1
Nupr1l
Nus1
Nutf2
Nxn
Nxt1
Nyap1
Nyap2
Nynrin
Nyx
Oacyl
Oat
Oaz1
Oaz2
Obfc1
Ocel1
Ociad1
Ociad2
Ocrl
Odc1
Odf2
Odf2l
Ofcc1
Ogdh
Ogfod2
Ogfr
Ogfrl1
Ogg1
Ogt
Oip5
Ola1
Olfm1
Olfm2
Olfm4
Olfml3
Olfr1368
Olfr1385
Olfr1423
Olfr291
Olfr325
Olfr521
Olfr571
Olfr726
Olfr750
Olfr827
Olfr993
Olig2
Olig3
Oma1
Onecut1
Onecut2
Onecut3
Opa1
Opa3
Opn3
Opn4
Oprm1
Optc
Orai1
Oraov1
Orc6
Ormdl3
Os9
Osbp
Osbpl1a
Osbpl2
Osbpl3
Osbpl6
Osbpl8
Osbpl9
Oscp1
Oser1
Osgep
Osgin1
Osgin2
Osr1
Ost4
Ostc
Otos
Otub1
Otub2
Otud4
Otud5
Otud6b
Otx1
Otx2
Otx2os1
Ovca2
Oxa1l
Oxct1
Oxr1
Oxsr1
Oxtr
P2rx4
P2ry6
P3h1
P3h2
P3h4
P4ha1
P4ha2
P4hb
Pa2g4
Pabpc1
Pabpc4
Pabpc6
Pabpn1
Pacrg
Pacs1
Pacs2
Pacsin1
Pacsin2
Padi2
Paf1
Pafah1b1
Pafah1b2
Pafah1b3
Pafah2
Pag1
Pagr1a
Pah
Paics
Paip2
Paip2b
Pak1ip1
Pak4
Palld
Palm
Palm2
Palm3
Pam16
Pan2
Pan3
Pank1
Pank2
Pank3
Pank4
Pantr1
Papd5
Papd7
Papola
Papolg
Papss1
Paqr3
Pard3
Pard3b
Pard6a
Pard6b
Pard6g
Parg
Park2
Park7
Parl
Parp1
Parp11
Parp16
Parp2
Parp3
Parp6
Parp8
Pars2
Parvb
Patl1
Patz1
Paupar
Pax2
Pax3
Pax7
Pax8
Paxbp1
Paxip1
Pbld2
Pbx1
Pbx2
Pbx3
Pbx4
Pcbd1
Pcbd2
Pcbp2
Pcbp3
Pcbp4
Pcca
Pccb
Pcdh1
Pcdh17
Pcdh18
Pcdh19
Pcdh20
Pcdh8
Pcdh9
Pcdhac2
Pcdhb1
Pcdhgc3
Pcf11
Pcgf1
Pcgf2
Pcgf3
Pcid2
Pcif1
Pclo
Pcm1
Pcmtd1
Pcna
Pcnp
Pcnt
Pcnx
Pcnx4
Pcsk4
Pcsk5
Pcsk7
Pctp
Pcx
Pcyox1
Pcyox1l
Pcyt1a
Pdcd11
Pdcd2
Pdcd4
Pdcd5
Pdcl
Pdcl3
Pddc1
Pde10a
Pde12
Pde1b
Pde2a
Pde4b
Pde4dip
Pde5a
Pde6d
Pdgfra
Pdha2
Pdhb
Pdia4
Pdia6
Pdik1l
Pdk1
Pdk2
Pdlim5
Pdlim7
Pds5a
Pds5b
Pdss2
Pdxk
Pdxp
Pdyn
Pdzd7
Pdzd8
Pdzrn3
Pdzrn4
Pea15a
Peak1
Pebp1
Pebp4
Pecr
Pef1
Peg10
Peg12
Peg13
Peg3
Peli1
Peli2
Peli3
Pelp1
Pemt
Pepd
Per1
Per2
Per3
Pes1
Pet100
Pex10
Pex11g
Pex12
Pex14
Pex16
Pex2
Pex26
Pex3
Pex5l
Pex7
Pfdn4
Pfdn6
Pfkfb2
Pfkfb3
Pfkfb4
Pfkl
Pfkp
Pfn1
Pfn2
Pgam1
Pgap1
Pgap2
Pgap3
Pgbd5
Pgd
Pgk1
Pgls
Pgm1
Pgm2
Pgm2l1
Pgp
Pgpep1
Pgpep1l
Pgrmc2
Phactr3
Phactr4
Phax
Phb
Phc2
Phc3
Phf12
Phf13
Phf19
Phf2
Phf20
Phf21a
Phf21b
Phf23
Phf3
Phf5a
Phf6
Phf7
Phf8
Phip
Phka2
Phkg2
Phlda1
Phldb1
Phldb2
Phlpp2
Phospho1
Phox2a
Phox2b
Phpt1
Phrf1
Phtf2
Phyhip
Phykpl
Pi4k2a
Pi4kb
Pias1
Pias3
Pias4
Picalm
Piezo1
Piezo2
Pif1
Piga
Pigc
Pigf
Pigk
Pigl
Pigm
Pign
Pigo
Pigq
Pigu
Pigv
Pigw
Pigyl
Pigz
Pik3c2a
Pik3c2b
Pik3c2g
Pik3c3
Pik3ca
Pik3cb
Pik3cd
Pik3r1
Pik3r3
Pik3r5
Pim1
Pim3
Pin1
Pin4
Pink1
Pinx1
Pip4k2a
Pip4k2b
Pip4k2c
Pip5k1a
Pip5k1c
Pirt
Pisd
Pisd-ps1
Pisd-ps2
Pitpna
Pitpnb
Pitpnc1
Pitrm1
Pitx1
Pitx2
Piwil1
Pja2
Pkd1
Pkdcc
Pkia
Pkig
Pkm
Pkmyt1
Pkn1
Pkn2
Pknox1
Pknox2
Pkp2
Pkp4
Pla2g15
Pla2g2d
Pla2g5
Pla2g6
Plaa
Platr22
Platr26
Platr5
Plcb3
Plcd1
Plcg1
Plcl2
Plcxd1
Plcxd2
Pld3
Pld4
Plec
Plekha1
Plekha2
Plekha5
Plekha6
Plekha7
Plekha8
Plekhb1
Plekhb2
Plekhf1
Plekhf2
Plekhg2
Plekhh3
Plekhj1
Plekhm1
Plekho2
Plet1
Plet1os
Plin2
Plin3
Plk2
Plk3
Pllp
Plod1
Plod2
Plod3
Plpp1
Plpp2
Plpp5
Plpp7
Plppr2
Plppr3
Plrg1
Plscr3
Plxdc1
Plxna1
Plxna2
Plxna4
Plxna4os1
Plxnb2
Plxnc1
Pm20d2
Pmepa1
Pmf1
Pmm1
Pmm2
Pmp22
Pmpcb
Pmvk
Pnisr
Pnkd
Pnkp
Pnma1
Pnma2
Pnn
Pnp
Pnpla2
Pnpla3
Pnpla8
Pnrc1
Pnrc2
Poc1a
Poc1b
Poc5
Podn
Podxl
Poglut1
Pogz
Pold3
Pold4
Poldip3
Pole4
Polg
Polg2
Polk
Poll
Poln
Polr1a
Polr1c
Polr2a
Polr2b
Polr2d
Polr2e
Polr2h
Polr2m
Polr3b
Polr3d
Polr3e
Polr3f
Polr3g
Polr3gl
Polr3h
Polr3k
Pom121l2
Pomc
Pomp
Pomt1
Pop5
Pop7
Por
Pot1a
Pou2f1
Pou2f2
Pou3f1
Pou3f2
Pou5f1-rs5
Pou6f1
Pou6f2
Ppa2
Ppan
Ppard
Ppargc1a
Ppdpf
Ppef1
Ppfia4
Ppfibp1
Ppfibp2
Pphln1
Ppia
Ppib
Ppic
Ppie
Ppif
Ppil3
Ppm1a
Ppm1d
Ppm1e
Ppm1g
Ppm1k
Ppm1l
Ppme1
Ppox
Ppp1ca
Ppp1cb
Ppp1cc
Ppp1r10
Ppp1r11
Ppp1r12a
Ppp1r12b
Ppp1r12c
Ppp1r14a
Ppp1r14b
Ppp1r15a
Ppp1r15b
Ppp1r17
Ppp1r18
Ppp1r1c
Ppp1r2
Ppp1r21
Ppp1r2-ps7
Ppp1r35
Ppp1r37
Ppp1r3c
Ppp1r3e
Ppp1r3f
Ppp1r7
Ppp1r8
Ppp1r9a
Ppp2ca
Ppp2r1a
Ppp2r1b
Ppp2r2a
Ppp2r2b
Ppp2r2c
Ppp2r3a
Ppp2r5a
Ppp2r5b
Ppp2r5c
Ppp2r5d
Ppp2r5e
Ppp3ca
Ppp3r1
Ppp4c
Ppp4r1
Ppp4r2
Ppp5c
Ppp6c
Ppp6r1
Ppp6r2
Ppp6r3
Pprc1
Ppt1
Ppt2
Pqbp1
Pqlc1
Praf2
Pramef8
Prc1
Prcc
Prcd
Prcp
Prdm11
Prdm13
Prdm4
Prdm6
Prdm8
Prdm9
Prdx1
Prdx2
Prdx3
Preb
Prelid1
Prep
Prepl
Prex1
Prex2
Prickle1
Prickle2
Prickle3
Prickle4
Prima1
Prkab1
Prkab2
Prkaca
Prkag1
Prkag2
Prkar1a
Prkar2a
Prkar2b
Prkca
Prkcb
Prkce
Prkcg
Prkch
Prkci
Prkcq
Prkcsh
Prkcz
Prkd1
Prkdc
Prkg1
Prkra
Prkrip1
Prl5a1
Prmt3
Prmt5
Prmt6
Prmt8
Prmt9
Prodh
Prokr1
Prom2
Prorsd1
Pros1
Prosc
Proser2
Proser3
Prox1
Prpf18
Prpf19
Prpf3
Prpf38a
Prpf38b
Prpf40b
Prpf4b
Prpf8
Prpsap1
Prpsap2
Prr12
Prr13
Prr14
Prr14l
Prr15l
Prr3
Prr30
Prr36
Prr5
Prrc1
Prrc2a
Prrc2b
Prrc2c
Prrt3
Prrxl1
Prss16
Prss42
Prss51
Prss52
Prtg
Prune1
Prune2
Prx
Psapl1
Psat1
Psd2
Psd3
Psen1
Psen2
Psenen
Psg22
Psma1
Psma3
Psma5
Psma7
Psmb1
Psmb3
Psmb5
Psmb7
Psmc1
Psmc2
Psmc3
Psmc3ip
Psmc4
Psmc6
Psmd1
Psmd10
Psmd11
Psmd12
Psmd2
Psmd3
Psmd4
Psmd5
Psmd7
Psmd8
Psme2
Psme3
Psmg1
Psmg4
Pspc1
Psph
Pstpip1
Ptbp1
Ptbp2
Ptbp3
Ptch1
Ptchd2
Ptdss1
Ptdss2
Pten
Pter
Ptges2
Ptges3
Ptgfrn
Ptgis
Ptgr2
Ptgs1
Pth1r
Pth2
Ptk2
Ptk2b
Ptk7
Ptma
Ptms
Ptn
Ptov1
Ptp4a1
Ptp4a2
Ptp4a3
Ptpa
Ptpdc1
Ptpn1
Ptpn12
Ptpn13
Ptpn14
Ptpn2
Ptpn23
Ptpn3
Ptpn4
Ptpn9
Ptprd
Ptprf
Ptprk
Ptprm
Ptprn2
Ptprq
Ptprr
Ptprs
Ptprtos
Ptrhd1
Pttg1ip
Puf60
Pum1
Pum2
Pura
Purb
Pus10
Pus3
Pwwp2a
Pxdn
Pxmp2
Pxmp4
Pxn
Pycr1
Pycr2
Pycrl
Pygm
Pygo1
Pygo2
Pym1
Pyurf
Qars
Qdpr
Qk
Qpctl
Qrich1
Qrsl1
Qser1
Qsox1
Qsox2
Qtrt1
R3hcc1l
R3hdm2
R74862
Rab10
Rab10os
Rab11a
Rab11b
Rab11fip1
Rab11fip2
Rab11fip4os1
Rab11fip4os2
Rab11fip5
Rab13
Rab18
Rab1a
Rab1b
Rab21
Rab22a
Rab27b
Rab28
Rab2a
Rab2b
Rab30
Rab33b
Rab34
Rab36
Rab37
Rab38
Rab39
Rab39b
Rab3a
Rab3c
Rab3d
Rab3gap1
Rab3gap2
Rab40c
Rab43
Rab4b
Rab5a
Rab5b
Rab5c
Rab6a
Rab7
Rab8a
Rab8b
Rab9
Rabac1
Rabep2
Rabepk
Rabgap1
Rabgef1
Rabggta
Rabggtb
Rabif
Rabl2
Rabl3
Rabl6
Rac1
Racgap1
Rack1
Rad18
Rad21
Rad23b
Rad51
Rad52
Rad9a
Rad9b
Radil
Rae1
Raf1
Rag2
Rai1
Rala
Ralb
Ralbp1
Ralgapa1
Ralgapa2
Ralgds
Ralgps1
Ralgps2
Raly
Ralyl
Ran
Ranbp10
Ranbp17
Ranbp3
Rangap1
Rap1b
Rap1gap2
Rap2a
Rap2b
Rapgef1
Rapgef2
Rapgef5
Rapgef6
Raph1
Rara
Rarb
Rarg
Rasa1
Rasa2
Rasa3
Rasal1
Rasal2
Rasd1
Rasgef1b
Rasgef1c
Rasl10b
Rasl11a
Rasl11b
Rassf1
Rassf10
Rassf3
Rassf4
Rassf7
Rassf8
Rb1cc1
Rbbp4
Rbbp5
Rbbp7
Rbbp8
Rbck1
Rbfox1
Rbfox2
Rbfox3
Rbl1
Rbl2
Rbm12
Rbm15
Rbm15b
Rbm18
Rbm19
Rbm20
Rbm24
Rbm25
Rbm33
Rbm34
Rbm38
Rbm39
Rbm3os
Rbm4
Rbm42
Rbm48
Rbm4b
Rbm5
Rbm6
Rbm8a
Rbms1
Rbms3
Rbmx
Rbp1
Rbp2
Rbp7
Rbpj
Rbpms
Rbx1
Rc3h1
Rc3h2
Rcan1
Rcan2
Rcbtb1
Rcbtb2
Rcc1l
Rcc2
Rccd1
Rce1
Rcl1
Rcn2
Rcn3
Rcor1
Rcor2
Rdh10
Rdh11
Rdh13
Rdh14
Rdm1
Rdx
Rec114
Rec8
Reck
Redrum
Reep1
Reep3
Reg3b
Rel
Relb
Rell1
Relt
Rem2
Renbp
Repin1
Reps1
Rer1
Rere
Rergl
Ret
Rev1
Rexo1
Rexo4
Rfc4
Rfc5
Rfesd
Rflna
Rfpl4b
Rft1
Rftn1
Rfwd2
Rfwd3
Rfx1
Rfx2
Rfx3
Rfx5
Rfx8
Rfxap
Rgag4
Rgcc
Rgl2
Rgmb
Rgs12
Rgs2
Rgs3
Rgs4
Rgs7
Rgs8
Rhbdd1
Rhbdd2
Rhbdd3
Rhbdl3
Rhcg
Rheb
Rhebl1
Rhob
Rhobtb2
Rhobtb3
Rhoc
Rhog
Rhoq
Rhot1
Rhpn1
Rhpn2
Ric3
Ric8b
Rictor
Rilp
Rilpl1
Rimbp2
Rimbp3
Rimklb
Rims2
Rims3
Riok2
Riok3
Ripply3
Rit1
Rit2
Rita1
Rlim
Rmdn1
Rmnd5a
Rmnd5b
Rmst
Rn45s
Rnase12
Rnaseh2b
Rnaseh2c
Rnd1
Rnd2
Rnd3
Rnf10
Rnf103
Rnf115
Rnf122
Rnf126
Rnf13
Rnf138
Rnf139
Rnf14
Rnf141
Rnf144b
Rnf145
Rnf149
Rnf150
Rnf157
Rnf165
Rnf167
Rnf170
Rnf181
Rnf182
Rnf19a
Rnf19b
Rnf20
Rnf215
Rnf220
Rnf24
Rnf26
Rnf32
Rnf34
Rnf38
Rnf4
Rnf41
Rnf44
Rnf5
Rnf6
Rnf7
Rnf8
Rnft1
Rngtt
Rnh1
Rnls
Rnpc3
Rnpep
Rnps1
Rnu11
Rnu6
Robo1
Robo2
Robo3
Rock1
Rock2
Rogdi
Rom1
Ropn1l
Ror2
Rorb
Rp9
Rpa2
Rpain
Rpap1
Rpap2
Rpap3
Rpe
Rpf1
Rpf2
Rph3al
Rpia
Rpl10
Rpl10a
Rpl11
Rpl12
Rpl13
Rpl13a
Rpl14
Rpl15
Rpl18a
Rpl19
Rpl21
Rpl22
Rpl22l1
Rpl23a
Rpl24
Rpl27
Rpl27a
Rpl28
Rpl29
Rpl3
Rpl30
Rpl31
Rpl32
Rpl34
Rpl35
Rpl35a
Rpl36
Rpl36a
Rpl36al
Rpl37
Rpl38
Rpl39
Rpl4
Rpl41
Rpl7
Rpl7a
Rpl7l1
Rpl9
Rplp0
Rplp2
Rpn1
Rpn2
Rpp14
Rpp38
Rpp40
Rprd1b
Rprd2
Rprl2
Rprm
Rps10
Rps11
Rps12
Rps13
Rps14
Rps15a
Rps16
Rps17
Rps19
Rps20
Rps21
Rps23
Rps24
Rps26
Rps27a
Rps27l
Rps28
Rps29
Rps3
Rps3a1
Rps4l
Rps5
Rps6
Rps6ka1
Rps6ka2
Rps6ka3
Rps6ka5
Rps6ka6
Rps6kb1
Rps6kb2
Rps7
Rps8
Rps9
Rptor
Rptoros
Rpusd1
Rpusd3
Rragb
Rragc
Rras
Rras2
Rrbp1
Rrm1
Rrm2
Rrm2b
Rrp1
Rrp36
Rrp7a
Rsad1
Rsbn1
Rsbn1l
Rsl1d1
Rsl24d1
Rslcan18
Rsph3a
Rsph3b
Rspo2
Rspry1
Rsrc1
Rsrc2
Rsrp1
Rsu1
Rtca
Rtfdc1
Rtkn
Rtn1
Rtn3
Rtn4
Rtn4r
Rtn4rl1
Rtp1
Rtp4
Rttn
Rubcn
Rubcnl
Rufy1
Rufy2
Rufy3
Rundc1
Rundc3a
Rundc3b
Runx1
Runx1t1
Rusc1
Rusc2
Ruvbl2
Rwdd1
Rwdd2a
Rwdd2b
Rwdd3
Rwdd4a
Rxfp2
Rxra
Rxrg
Rybp
S100a16
S1pr1
Sac3d1
Sacm1l
Sacs
Sae1
Safb2
Sall1
Sall3
Sall4
Samd1
Samd14
Samd4
Samd4b
Samd5
Samhd1
Samm50
Samsn1
Sap130
Sapcd1
Sapcd2
Saraf
Sardh
Sarm1
Sarnp
Sars
Sars2
Sart3
Sash1
Sass6
Satb1
Satb2
Satl1
Saxo1
Sbds
Sbf1
Sbf2
Sbk1
Sbno1
Scaf1
Scaf11
Scaf4
Scaf8
Scai
Scamp2
Scamp3
Scamp4
Scaper
Scara5
Scarb1
Scarb2
Scarf2
Scarna2
Sccpdh
Scd1
Scd2
Scd3
Scfd1
Scg2
Scg5
Scgn
Schip1
Scly
Scmh1
Scml4
Scn2a
Scn3b
Scn5a
Scn8a
Sco2
Scoc
Scpep1
Scrg1
Scrib
Scrn1
Scrn2
Scrn3
Scrt1
Scrt2
Scube3
Scyl1
Scyl2
Sdc1
Sdc4
Sdcbp
Sdcbp2
Sdccag8
Sde2
Sdf2
Sdf2l1
Sdf4
Sdhaf1
Sdhaf4
Sdhb
Sdhd
Sdk1
Sdk2
Sec11a
Sec11c
Sec14l1
Sec16a
Sec22a
Sec22c
Sec23a
Sec23b
Sec23ip
Sec24a
Sec24c
Sec31a
Sec61a1
Sec61a2
Sec61g
Sec63
Secisbp2
Seh1l
Sel1l
Selenof
Selenoh
Selenoi
Selenok
Selenos
Selenow
Sema3a
Sema3b
Sema3d
Sema3f
Sema4b
Sema4c
Sema5a
Sema6a
Sema6c
Sema6d
Senp1
Senp2
Senp3
Senp5
Senp6
Senp7
Sephs1
Sept10
Sept11
Sept5
Sept7
Sept9
Serac1
Serbp1
Serf2
Sergef
Serinc1
Serinc2
Serinc3
Serinc5
Serp1
Serpinb6a
Serping1
Serpinh1
Serpini1
Sertad1
Sertad2
Sertad3
Sesn1
Sesn2
Sesn3
Sestd1
Set
Setbp1
Setd1a
Setd1b
Setd2
Setd4
Setd6
Setd7
Setdb1
Setmar
Setx
Sf1
Sf3a1
Sf3b1
Sf3b2
Sf3b4
Sf3b6
Sfi1
Sfmbt1
Sfpq
Sfr1
Sfswap
Sft2d3
Sfxn2
Sfxn3
Sfxn5
Sgca
Sgcd
Sgf29
Sgip1
Sgk1
Sgms1
Sgol1
Sgol2a
Sgol2b
Sgpl1
Sgsm1
Sgta
Sgtb
Sh2b1
Sh2b2
Sh2b3
Sh2d1a
Sh2d3c
Sh2d5
Sh3bgr
Sh3bgrl
Sh3bp4
Sh3gl1
Sh3glb1
Sh3kbp1
Sh3pxd2a
Sh3rf3
Shank2
Shb
Shc1
Shc2
Shcbp1l
Shd
Shf
Shfm1
Shisa2
Shisa3
Shisa7
Shkbp1
Shoc2
Shox2
Shprh
Shroom3
Siah1b
Siah2
Siah3
Sidt2
Sigirr
Sigmar1
Sik1
Sik2
Sike1
Sil1
Sim1
Sim2
Simc1
Sin3a
Sipa1l1
Sipa1l2
Sipa1l3
Sirt3
Sirt4
Sirt6
Siva1
Six2
Six3os1
Six5
Six6
Ska2
Skap1
Skap2
Ski
Skil
Skiv2l2
Skor1
Skor2
Skp1a
Slain1os
Slain2
Slamf6
Slamf9
Slbp
Slc10a2
Slc10a4
Slc10a5
Slc10a7
Slc12a5
Slc12a6
Slc12a7
Slc12a9
Slc14a2
Slc15a2
Slc16a1
Slc16a13
Slc16a14
Slc16a3
Slc16a6
Slc16a7
Slc17a5
Slc17a6
Slc17a7
Slc18a2
Slc18a3
Slc19a1
Slc19a2
Slc19a3
Slc1a2
Slc1a4
Slc1a5
Slc20a1
Slc22a12
Slc22a17
Slc22a21
Slc22a5
Slc23a3
Slc24a2
Slc24a3
Slc25a1
Slc25a10
Slc25a19
Slc25a21
Slc25a22
Slc25a23
Slc25a25
Slc25a26
Slc25a27
Slc25a29
Slc25a3
Slc25a30
Slc25a32
Slc25a33
Slc25a35
Slc25a36
Slc25a38
Slc25a39
Slc25a4
Slc25a42
Slc25a44
Slc25a5
Slc25a51
Slc26a1
Slc26a2
Slc26a5
Slc26a6
Slc27a1
Slc27a3
Slc28a3
Slc29a1
Slc29a2
Slc29a3
Slc29a4
Slc2a1
Slc2a10
Slc2a13
Slc2a3
Slc2a6
Slc2a8
Slc30a1
Slc30a4
Slc30a5
Slc30a6
Slc30a8
Slc31a1
Slc34a1
Slc35a1
Slc35a2
Slc35a5
Slc35b1
Slc35b2
Slc35b3
Slc35b4
Slc35c2
Slc35d3
Slc35e1
Slc35e2
Slc35e4
Slc35f1
Slc35f5
Slc35g1
Slc36a4
Slc37a2
Slc37a3
Slc37a4
Slc38a1
Slc38a10
Slc38a2
Slc38a3
Slc38a4
Slc38a7
Slc39a1
Slc39a10
Slc39a11
Slc39a13
Slc39a3
Slc39a6
Slc39a7
Slc3a2
Slc40a1
Slc41a1
Slc41a2
Slc41a3
Slc43a1
Slc43a2
Slc44a3
Slc44a5
Slc45a1
Slc46a2
Slc46a3
Slc47a1
Slc4a3
Slc4a5
Slc4a7
Slc4a8
Slc52a3
Slc5a6
Slc6a15
Slc6a4
Slc6a5
Slc6a6
Slc6a9
Slc7a1
Slc7a11
Slc7a2
Slc7a5
Slc7a6os
Slc7a8
Slc8a1
Slc8a2
Slc9a3r1
Slc9a8
Slco3a1
Slco4a1
Slco5a1
Slco6d1
Slf1
Slfn14
Slirp
Slit1
Slit3
Slitrk5
Slmap
Slmo1
Slmo2
Sltm
Slx1b
Slx4
Smad2
Smad3
Smad5
Smad6
Smad7
Smarca2
Smarca4
Smarca5
Smarca5-ps
Smarcad1
Smarcal1
Smarcb1
Smarcc1
Smarcd1
Smarcd2
Smarcd3
Smarce1
Smc2os
Smc3
Smchd1
Smco4
Smdt1
Smek1
Smek2
Smg5
Smg6
Smg7
Smg9
Smim10l1
Smim12
Smim13
Smim14
Smim18
Smim19
Smim20
Smim24
Smim4
Smim7
Smim8
Smndc1
Smoc1
Smpd1
Smpd3
Smtn
Smu1
Smug1
Smurf1
Smurf2
Smyd2
Smyd4
Snap25
Snap91
Snapc1
Snapc3
Snapc5
Snapin
Sncaip
Sncb
Snd1
Snf8
Snhg1
Snhg12
Snhg15
Snhg3
Snhg4
Snhg5
Snhg6
Snhg8
Snhg9
Snip1
Snn
Snora31
Snord104
Snord12
Snord14c
Snord15b
Snord65
Snrnp25
Snrnp35
Snrnp40
Snrnp48
Snrnp70
Snrpa
Snrpa1
Snrpb
Snrpb2
Snrpc
Snrpe
Snrpf
Snrpg
Snrpn
Snta1
Sntb1
Sntg2
Snupn
Snw1
Snx1
Snx10
Snx11
Snx12
Snx13
Snx14
Snx15
Snx18
Snx19
Snx2
Snx21
Snx24
Snx27
Snx29
Snx3
Snx30
Snx32
Snx33
Snx4
Snx5
Snx7
Snx8
Soat1
Sobp
Socs1
Socs3
Socs4
Socs5
Socs6
Sod1
Sod2
Soga1
Soga3
Sohlh2
Son
Sorbs1
Sorbs2
Sorcs1
Sord
Sorl1
Sort1
Sos1
Sost
Sowaha
Sox1
Sox11
Sox12
Sox13
Sox2ot
Sox4
Sox5
Sox5os3
Sox6
Sox9
Sp1
Sp110
Sp2
Sp3
Sp4
Sp5
Sp8
Spa17
Spaca6
Spaca7
Spag16
Spag4
Spag5
Spag6
Spag7
Spag9
Spanxn4
Sparcl1
Spast
Spata13
Spata18
Spata2
Spata24
Spata33
Spata5
Spata7
Spc24
Spcs2
Spcs3
Spdl1
Spdya
Spdye4b
Specc1
Specc1l
Speer4c
Speer4cos
Speer8-ps1
Spert
Spg11
Spg21
Spg7
Sphk2
Sphkap
Spidr
Spire1
Spire2
Spn-ps
Spns1
Spns2
Spock1
Spock2
Spop
Spp2
Sppl3
Spr
Spred1
Spred2
Sprtn
Spry1
Spry2
Spryd3
Spryd4
Spryd7
Spsb1
Spsb2
Spsb3
Spsb4
Sptan1
Sptbn1
Sptbn2
Sptlc2
Sptssa
Spty2d1
Spz1
Sqle
Sqrdl
Sqstm1
Sra1
Src
Srcap
Srcin1
Srd5a1
Srd5a3
Srebf1
Srebf2
Srek1
Srek1ip1
Srf
Srfbp1
Srgap2
Srgap3
Srm
Srp14
Srp19
Srp54a
Srp9
Srrm1
Srrm2
Srrm3
Srrm4
Srrm4os
Srrt
Srsf1
Srsf10
Srsf11
Srsf2
Srsf3
Srsf4
Srsf5
Srsf6
Srsf7
Srsf9
Srxn1
Ss18
Ss18l1
Ss18l2
Ssbp1
Ssbp2
Ssbp3
Ssbp4
Ssc4d
Ssc5d
Ssna1
Sspn
Ssr1
Ssr3
Sst
Sstr2
Sstr3
Ssu2
Ssu72
St13
St18
St3gal1
St3gal2
St3gal3
St3gal5
St5
St6gal1
St6galnac3
St6galnac5
St7
St7l
St8sia1
St8sia2
St8sia3
St8sia3os
Stac
Stag1
Stag2
Stam2
Stambp
Stamos
Stard13
Stard3nl
Stard4
Stard5
Stard7
Stat1
Stat2
Stat3
Stat5b
Stau1
Stbd1
Stc1
Steap1
Stil
Stim1
Stip1
Stk10
Stk11
Stk11ip
Stk17b
Stk25
Stk3
Stk32a
Stk32c
Stk33
Stk35
Stk38
Stk38l
Stk4
Stk40
Stmn1
Stmn4
Stoml2
Ston1
Ston2
Stox1
Stox2
Stpg1
Stpg2
Strada
Stradb
Strbp
Strip1
Strn
Strn3
Strn4
Stt3a
Stt3b
Stub1
Stx16
Stx18
Stx4a
Stx5a
Stx6
Stx8
Stxbp1
Stxbp3
Stxbp4
Stxbp5
Stxbp5l
Stxbp6
Styx
Sub1
Sucla2
Suclg1
Suclg2
Sucnr1
Suco
Sufu
Sugct
Sugp1
Sugt1
Sulf2
Sult6b2
Sumf1
Sumf2
Sumo1
Sumo2
Sumo3
Sun2
Suox
Supt16
Supt20
Supt3
Supt4a
Supt5
Supt7l
Supv3l1
Surf4
Surf6
Susd6
Suv39h1
Suv39h2
Suz12
Svbp
Svil
Svip
Svop
Swi5
Swsap1
Swt1
Syf2
Syk
Sympk
Syn1
Syncrip
Syndig1
Syne1
Syne2
Synj1
Synj2
Synj2bp-cox16
Synpo
Synpo2l
Sypl
Sys1
Syt1
Syt11
Syt13
Syt14
Syt15
Syt17
Syt2
Syt3
Syt5
Syt7
Syvn1
Szrd1
Tab1
Tab2
Tacc1
Tacc2
Tacc3
Taco1
Tada1
Tada3
Taf1
Taf10
Taf13
Taf15
Taf1d
Taf2
Taf3
Taf4b
Taf5
Taf6l
Taf7
Taf8
Tagap1
Tagln3
Taldo1
Tamm41
Tanc2
Tank
Taok1
Taok2
Taok3
Tapt1
Tarbp1
Tarbp2
Tardbp
Tars
Tarsl2
Tas2r119
Tasp1
Tatdn2
Tax1bp3
Tbc1d1
Tbc1d10a
Tbc1d12
Tbc1d14
Tbc1d15
Tbc1d16
Tbc1d2
Tbc1d22a
Tbc1d23
Tbc1d30
Tbc1d31
Tbc1d32
Tbc1d4
Tbc1d5
Tbc1d9
Tbc1d9b
Tbca
Tbcb
Tbcc
Tbccd1
Tbcd
Tbce
Tbcel
Tbck
Tbkbp1
Tbl1x
Tbl1xr1
Tbl2
Tbp
Tbpl1
Tbrg4
Tbx15
Tbx18
Tbx20
Tbx3
Tbx4
Tcaf1
Tcaf2
Tcaim
Tcea1
Tceal7
Tceal8
Tceanc
Tceanc2
Tcerg1
Tcf12
Tcf19
Tcf25
Tcf3
Tcf4
Tcf7l1
Tcof1
Tcp1
Tcp11
Tcp11l2
Tcta
Tctex1d2
Tctn2
Tdg
Tdrd3
Tdrd6
Tdrkh
Tdrp
Tead1
Tead2
Tec
Tecpr1
Tecpr2
Tecr
Tectb
Tef
Tekt3
Telo2
Tenm2
Tenm3
Tenm4
Terc
Terf1
Tesc
Tesk1
Tesk2
Tet1
Tet2
Tet3
Tex14
Tex2
Tex26
Tex261
Tex29
Tex30
Tex35
Tex43
Tex9
Tfam
Tfap4
Tfb2m
Tfcp2
Tfdp2
Tfe3
Tfg
Tfpt
Tfrc
Tgds
Tgfb1i1
Tgfb2
Tgfb3
Tgfbi
Tgfbr1
Tgfbr2
Tgfbr3
Tgfbrap1
Tgif1
Tgif2
Tgoln1
Th
Thada
Thap1
Thap11
Thap2
Thap4
Thap6
Thap7
Them4
Thg1l
Thnsl1
Thoc1
Thoc5
Thoc6
Thra
Thrap3
Thrb
Thsd4
Thsd7a
Thsd7b
Thumpd1
Thumpd3
Thy1
Tia1
Tial1
Tiam2
Ticam1
Ticrr
Tifab
Tigar
Tigd2
Tigd3
Timeless
Timm13
Timm17a
Timm21
Timm22
Timm44
Timmdc1
Timp3
Tinf2
Tiparp
Tipin
Tiprl
Tjap1
Tjp2
Tk1
Tkfc
Tkt
Tlcd1
Tldc1
Tle1
Tle2
Tle3
Tle4
Tle6
Tlk2
Tln1
Tln2
Tlr4
Tlr5
Tlr7
Tm2d1
Tm2d3
Tm4sf1
Tm7sf2
Tm7sf3
Tm9sf1
Tm9sf4
Tmbim1
Tmbim6
Tmcc1
Tmco1
Tmco3
Tmco5
Tmco6
Tmed1
Tmed10
Tmed4
Tmed5
Tmed9
Tmeff1
Tmeff2
Tmem107
Tmem109
Tmem11
Tmem110
Tmem114
Tmem117
Tmem119
Tmem120b
Tmem121
Tmem123
Tmem126a
Tmem126b
Tmem128
Tmem131
Tmem132b
Tmem132c
Tmem132cos
Tmem132d
Tmem132e
Tmem134
Tmem136
Tmem138
Tmem143
Tmem145
Tmem147
Tmem14c
Tmem150a
Tmem151b
Tmem154
Tmem158
Tmem160
Tmem161a
Tmem161b
Tmem163
Tmem167b
Tmem168
Tmem170
Tmem170b
Tmem173
Tmem174
Tmem175
Tmem178
Tmem181b-ps
Tmem184c
Tmem185b
Tmem189
Tmem192
Tmem196
Tmem199
Tmem2
Tmem200b
Tmem201
Tmem208
Tmem209
Tmem211
Tmem218
Tmem219
Tmem220
Tmem221
Tmem222
Tmem229a
Tmem231
Tmem236
Tmem237
Tmem240
Tmem242
Tmem245
Tmem256
Tmem259
Tmem26
Tmem260
Tmem266
Tmem267
Tmem29
Tmem30a
Tmem33
Tmem37
Tmem38b
Tmem39a
Tmem39b
Tmem41b
Tmem42
Tmem43
Tmem5
Tmem50b
Tmem55a
Tmem55b
Tmem57
Tmem59
Tmem62
Tmem63b
Tmem64
Tmem65
Tmem80
Tmem82
Tmem86a
Tmem87a
Tmem87b
Tmem88b
Tmem8b
Tmem92
Tmem94
Tmem97
Tmevpg1
Tmf1
Tmie
Tmod3
Tmpo
Tmppe
Tmprss13
Tmprss15
Tmprss5
Tmsb10
Tmsb4x
Tmtc1
Tmtc2
Tmtc3
Tmtc4
Tmub2
Tmx1
Tmx2
Tmx3
Tmx4
Tnfaip1
Tnfaip3
Tnfaip8
Tnfaip8l1
Tnfrsf19
Tnfrsf21
Tnfsf11
Tnfsf18
Tnip1
Tnks
Tnks1bp1
Tnks2
Tnp1
Tnpo1
Tnpo2
Tnr
Tnrc18
Tnrc6a
Tnrc6b
Tnrc6c
Tns1
Tns3
Tob1
Tob2
Toe1
Tollip
Tom1
Tomm20
Tomm34
Tomm40
Tomm40l
Tomm6
Tomm7
Tomm70a
Tonsl
Top1
Top1mt
Top2a
Top2b
Top3a
Top3b
Topbp1
Toporsos
Tor1aip2
Tor2a
Tox
Tox2
Tox3
Tpcn1
Tpd52
Tpd52l1
Tpd52l2
Tpgs1
Tpgs2
Tph2
Tpk1
Tpm1
Tpm3
Tpm4
Tpmt
Tpp1
Tpp2
Tppp3
Tpra1
Tprgl
Tprkb
Tprn
Tpst2
Tpt1
Tpte
Tra2a
Tra2b
Tradd
Traf2
Traf3
Traf3ip2
Traf5
Traf7
Trak1
Trak2
Tram2
Trappc2l
Trappc3
Trappc4
Trappc6a
Trappc6b
Trappc8
Trappc9
Trerf1
Trib1
Trib2
Trib3
Tril
Trim14
Trim2
Trim24
Trim26
Trim27
Trim28
Trim3
Trim32
Trim33
Trim36
Trim37
Trim39
Trim41
Trim42
Trim44
Trim45
Trim55
Trim56
Trim59
Trim67
Trim7
Trim71
Trim8
Trim9
Trio
Triobp
Trip11
Trip4
Triqk
Trmo
Trmt10a
Trmt10c
Trmt11
Trmt112
Trmt12
Trmt2a
Trmt61a
Trmt61b
Trnau1ap
Trnt1
Troap
Trove2
Trp53
Trp53bp1
Trp53bp2
Trp53i11
Trp53inp1
Trp53inp2
Trp53rka
Trpc1
Trpc7
Trpm7
Trps1
Trpv2
Trpv3
Trrap
Tsacc
Tsc1
Tsc22d1
Tsc22d2
Tsen15
Tsen2
Tsen34
Tsfm
Tsg101
Tsga10
Tshz1
Tshz2
Tshz3
Tsku
Tspan11
Tspan12
Tspan13
Tspan14
Tspan15
Tspan17
Tspan18
Tspan2
Tspan2os
Tspan3
Tspan31
Tspan5
Tspan9
Tspyl1
Tspyl2
Tspyl4
Tsr1
Tsr3
Tssc1
Tssc4
Tssk6
Tstd2
Ttbk2
Ttc12
Ttc14
Ttc16
Ttc21b
Ttc25
Ttc27
Ttc28
Ttc3
Ttc30a1
Ttc30a2
Ttc32
Ttc39aos1
Ttc39b
Ttc41
Ttc7
Ttc7b
Ttc8
Ttf1
Tti2
Ttk
Ttl
Ttll13
Ttll4
Ttll5
Ttll7
Ttll8
Ttpal
Ttr
Ttyh2
Tuba1a
Tuba1b
Tuba1c
Tuba3b
Tubb2a
Tubb2a-ps2
Tubb2b
Tubb3
Tubb4a
Tubb4b
Tubb5
Tubb6
Tube1
Tubg1
Tubgcp2
Tubgcp3
Tufm
Tug1
Tusc1
Tut1
Tvp23b
Twf1
Twf2
Txlna
Txlng
Txn1
Txn2
Txndc11
Txndc12
Txndc17
Txndc5
Txndc9
Txnip
Txnl1
Txnrd1
Txnrd3
Tyk2
Tyms-ps
Tyrp1
Tysnd1
Tyw3
U2af2
U2surp
Uaca
Uap1
Uba1
Uba3
Uba5
Ubac1
Ubald1
Ubald2
Ubap1
Ubap2
Ubap2l
Ubb
Ubc
Ube2b
Ube2c
Ube2cbp
Ube2d1
Ube2d2a
Ube2d-ps
Ube2e1
Ube2e3
Ube2f
Ube2g1
Ube2i
Ube2j2
Ube2k
Ube2l6
Ube2m
Ube2n
Ube2q2
Ube2ql1
Ube2r2
Ube2s
Ube2u
Ube2w
Ube2z
Ube3a
Ube3b
Ube3c
Ube4b
Ubfd1
Ubiad1
Ubl3
Ubl7
Ubn2
Ubp1
Ubqln1
Ubqln2
Ubqln4
Ubr1
Ubr2
Ubr5
Ubtf
Ubxn1
Ubxn10
Ubxn2a
Ubxn2b
Ubxn4
Ubxn7
Ubxn8
Uchl1
Uchl3
Uck2
Ufc1
Ufl1
Ufm1
Ugdh
Uggt1
Ugp2
Ugt1a9
Uhmk1
Uhrf1
Uhrf1bp1
Uhrf2
Ulk1
Ulk2
Ulk3
Ulk4
Umad1
Unc13a
Unc13b
Unc13c
Unc45a
Unc50
Unc5a
Unc5b
Unc5c
Unc5d
Uncx
Ung
Unk
Unkl
Upf1
Upf2
Upf3a
Upf3b
Uph
Upk2
Uqcc1
Uqcc2
Uqcc3
Uqcr10
Uqcrb
Uqcrc1
Uqcrfs1
Uqcrq
Urb2
Uri1
Urm1
Urod
Uros
Usb1
Use1
Usf1
Usf2
Usf3
Ush2a
Uso1
Usp1
Usp10
Usp11
Usp12
Usp15
Usp16
Usp19
Usp2
Usp20
Usp21
Usp22
Usp25
Usp28
Usp3
Usp31
Usp32
Usp34
Usp36
Usp38
Usp39
Usp4
Usp40
Usp43
Usp44
Usp47
Usp48
Usp49
Usp5
Usp53
Usp6nl
Usp8
Usp9x
Uspl1
Utp18
Utp23
Utp3
Utrn
Uts2b
Uty
Uvrag
Uvssa
Uxs1
Vamp1
Vamp3
Vamp4
Vangl1
Vangl2
Vapa
Vapb
Vars
Vash1
Vash2
Vasn
Vaultrc5
Vav2
Vav3
Vax2
Vbp1
Vcan
Vcl
Vcp
Vcpip1
Vdac1
Vdac2
Vdac3
Vegfa
Vezt
Vgf
Vgll2
Vgll3
Vgll4
Vim
Vit
Vkorc1l1
Vldlr
Vmac
Vmn1r77
Vmn2r29
Vmn2r82
Vmp1
Vprbp
Vpreb3
Vps13d
Vps16
Vps18
Vps26a
Vps28
Vps33b
Vps37a
Vps37c
Vps39
Vps41
Vps45
Vps4a
Vps4b
Vps51
Vps52
Vps72
Vps8
Vps9d1
Vrk1
Vsig10l
Vsig8
Vsir
Vstm2l
Vstm4
Vsx2
Vta1
Vti1a
Vti1b
Vwa1
Vwa5b1
Vwa8
Vwa9
Vwc2l
Wapl
Wars
Wars2
Wasf1
Wasf2
Washc4
Wasl
Wbp1
Wbp11
Wbp1l
Wbp2
Wbp4
Wbp5
Wbscr17
Wbscr27
Wdfy2
Wdfy3
Wdfy4
Wdr1
Wdr11
Wdr12
Wdr13
Wdr19
Wdr20
Wdr25
Wdr26
Wdr33
Wdr34
Wdr4
Wdr41
Wdr44
Wdr45
Wdr47
Wdr5
Wdr54
Wdr59
Wdr6
Wdr61
Wdr62
Wdr63
Wdr7
Wdr72
Wdr75
Wdr77
Wdr81
Wdr82
Wdr83os
Wdr89
Wdr90
Wdr91
Wdr92
Wdr95
Wdtc1
Wdyhv1
Wee1
Wfikkn1
Wfs1
Whamm
Whrn
Whsc1l1
Wif1
Wipf2
Wipi1
Wipi2
Wisp3
Wiz
Wnk1
Wnk3
Wnt1
Wnt10a
Wnt11
Wnt2
Wnt7a
Wnt7b
Wrap53
Wrb
Wrn
Wrnip1
Wscd1
Wscd2
Wtap
Wwc1
Wwc2
Wwox
Wwp1
Wwtr1
Xbp1
Xiap
Xirp1
Xkr4
Xkr6
Xkr7
Xntrpc
Xpnpep1
Xpo1
Xpo6
Xpot
Xpr1
Xrcc1
Xrcc2
Xrcc4
Xrcc5
Xrcc6
Xrn1
Xrn2
Xxylt1
Xylt1
Yaf2
Yars
Ybx1
Yeats2
Yeats4
Yif1a
Yif1b
Yipf1
Yipf2
Yipf4
Yipf5
Yipf6
Ylpm1
Yme1l1
Yod1
Ypel1
Ypel2
Ypel4
Ypel5
Ythdc1
Ythdc2
Ythdf2
Ythdf3
Ywhab
Ywhae
Ywhag
Ywhah
Ywhaq
Ywhaz
Yy1
Zbed4
Zbp1
Zbtb10
Zbtb11
Zbtb12
Zbtb14
Zbtb16
Zbtb18
Zbtb2
Zbtb20
Zbtb21
Zbtb22
Zbtb24
Zbtb25
Zbtb3
Zbtb40
Zbtb44
Zbtb45
Zbtb5
Zbtb6
Zbtb7a
Zbtb9
Zc2hc1a
Zc3h10
Zc3h11a
Zc3h12a
Zc3h12c
Zc3h13
Zc3h18
Zc3h3
Zc3h4
Zc3h6
Zc3h7a
Zc3hav1l
Zcchc11
Zcchc14
Zcchc2
Zcchc24
Zcchc3
Zcchc4
Zcchc6
Zcchc7
Zcchc8
Zcchc9
Zdbf2
Zdhhc12
Zdhhc13
Zdhhc14
Zdhhc17
Zdhhc19
Zdhhc2
Zdhhc20
Zdhhc21
Zdhhc24
Zdhhc25
Zdhhc3
Zdhhc5
Zdhhc6
Zer1
Zfand2a
Zfand2b
Zfand3
Zfand4
Zfand5
Zfand6
Zfat
Zfhx2
Zfhx3
Zfhx4
Zfp1
Zfp105
Zfp106
Zfp109
Zfp110
Zfp113
Zfp114
Zfp119a
Zfp119b
Zfp12
Zfp128
Zfp13
Zfp131
Zfp14
Zfp143
Zfp157
Zfp169
Zfp180
Zfp184
Zfp207
Zfp213
Zfp217
Zfp219
Zfp229
Zfp239
Zfp24
Zfp248
Zfp26
Zfp260
Zfp263
Zfp266
Zfp27
Zfp273
Zfp276
Zfp28
Zfp280d
Zfp281
Zfp282
Zfp287
Zfp300
Zfp317
Zfp318
Zfp322a
Zfp324
Zfp329
Zfp334
Zfp335
Zfp33b
Zfp341
Zfp346
Zfp354b
Zfp367
Zfp369
Zfp36l1
Zfp36l2
Zfp37
Zfp383
Zfp384
Zfp385b
Zfp386
Zfp39
Zfp395
Zfp397
Zfp407
Zfp41
Zfp414
Zfp423
Zfp426
Zfp428
Zfp438
Zfp444
Zfp445
Zfp446
Zfp451
Zfp454
Zfp46
Zfp462
Zfp467
Zfp473
Zfp503
Zfp507
Zfp51
Zfp512
Zfp513
Zfp516
Zfp518a
Zfp518b
Zfp521
Zfp523
Zfp526
Zfp532
Zfp536
Zfp54
Zfp541
Zfp563
Zfp566
Zfp57
Zfp574
Zfp58
Zfp583
Zfp59
Zfp60
Zfp600
Zfp605
Zfp606
Zfp607b
Zfp608
Zfp609
Zfp617
Zfp619
Zfp622
Zfp628
Zfp629
Zfp638
Zfp639
Zfp64
Zfp644
Zfp647
Zfp654
Zfp655
Zfp658
Zfp667
Zfp668
Zfp672
Zfp677
Zfp68
Zfp687
Zfp688
Zfp689
Zfp69
Zfp691
Zfp692
Zfp7
Zfp703
Zfp706
Zfp710
Zfp715
Zfp719
Zfp729a
Zfp729b
Zfp74
Zfp740
Zfp759
Zfp760
Zfp768
Zfp770
Zfp771
Zfp78
Zfp784
Zfp787
Zfp788
Zfp790
Zfp804a
Zfp809
Zfp81
Zfp810
Zfp811
Zfp821
Zfp825
Zfp827
Zfp831
Zfp84
Zfp846
Zfp865
Zfp866
Zfp868
Zfp869
Zfp87
Zfp870
Zfp871
Zfp873
Zfp882
Zfp90
Zfp93
Zfp930
Zfp935
Zfp937
Zfp938
Zfp94
Zfp941
Zfp943
Zfp944
Zfp946
Zfp948
Zfp949
Zfp950
Zfp958
Zfp959
Zfp960
Zfp961
Zfp963
Zfp964
Zfp970
Zfp982
Zfp983
Zfp985
Zfp994
Zfpm1
Zfpm2
Zfr
Zfx
Zfyve1
Zfyve16
Zfyve21
Zfyve26
Zfyve27
Zfyve28
Zfyve9
Zhx1
Zhx2
Zhx3
Zkscan1
Zkscan17
Zkscan2
Zkscan5
Zkscan8
Zmat1
Zmat3
Zmiz1
Zmiz2
Zmym2
Zmym4
Zmym5
Zmym6
Zmynd11
Zmynd12
Zmynd8
Znfx1
Znhit3
Znhit6
Znrd1
Znrf1
Znrf2
Znrf3
Znrf4
Zp4-ps
Zpbp
Zpbp2
Zpld1
Zpr1
Zranb1
Zranb2
Zranb3
Zscan2
Zscan20
Zscan25
Zscan29
Zswim1
Zswim3
Zswim4
Zswim6
Zswim7
Zswim8
Zwint
Zyg11b
Zyx
Zzz3
