# Supplementary material for: Kdm6b-mediated epigenetic coordination of temporal precision during motor neuron differentiation
Source: EMBO Rep. 2026 May 26;27(13):3665–88. doi: 10.1038/s44319-026-00808-2 (PMC13354772; doi:10.1038/s44319-026-00808-2)
Supplement: Supplementary file 10 — Source data Fig. 4 [file 44319_2026_808_MOESM10_ESM.zip › Source data Fig 4/Fig 4A/D5_GSKJ4_vs_D5_down p0.05.xls]

geneID	length	D5_GSKJ4_first.FPKM	D5_GSKJ4_second.FPKM	D5_GSKJ4_third.FPKM	D5_first.FPKM	D5_second.FPKM	D5_third.FPKM	Foldchange	log2FoldChange	pvalue	padj	Regulation	geneName	description	baseMean	lfcSE	stat
ENSMUSG00000032318	2193	3.83	4.88	6.33	12.41	18.87	25.77	0.255401371	-1.969161823	1.96E-14	6.30E-11	Down	Isl2	insulin related protein 2 (islet 2) [Source:MGI Symbol%3BAcc:MGI:109156]	430.7168719	0.257293961	-7.653354216
ENSMUSG00000044770	7725	6.19	6.4	6.52	10.77	13.4	12.55	0.504542781	-0.986951492	1.84E-12	3.95E-09	Down	Scml4	Scm polycomb group protein like 4 [Source:MGI Symbol%3BAcc:MGI:2446140]	1175.489502	0.140072359	-7.046011768
ENSMUSG00000020277	6675	17.29	10.98	19.56	51.41	34.13	34.33	0.385422184	-1.375488483	2.52E-10	3.24E-07	Down	Pfkl	phosphofructokinase%2C liver%2C B-type [Source:MGI Symbol%3BAcc:MGI:97547]	3072.53877	0.217439955	-6.325831337
ENSMUSG00000060969	2620	3.31	6.08	3.52	9.65	13.23	12.93	0.347665102	-1.524229836	9.32E-10	1.00E-06	Down	Irx1	Iroquois homeobox 1 [Source:MGI Symbol%3BAcc:MGI:1197515]	347.8965869	0.249034239	-6.120563358
ENSMUSG00000031530	2740	24.77	35.74	29.43	69.46	51.01	56.04	0.490072325	-1.028933416	1.40E-09	1.29E-06	Down	Dusp4	dual specificity phosphatase 4 [Source:MGI Symbol%3BAcc:MGI:2442191]	1993.950533	0.169925514	-6.055202624
ENSMUSG00000004366	721	33.5	51.57	32.04	104.26	87.9	74.95	0.421688888	-1.245749091	2.93E-09	2.36E-06	Down	Sst	somatostatin [Source:MGI Symbol%3BAcc:MGI:98326]	757.8599076	0.209884393	-5.935406026
ENSMUSG00000026934	3045	11.09	10.1	12.25	28.45	18.9	22.68	0.461040961	-1.117033162	2.93E-09	2.36E-06	Down	Lhx3	LIM homeobox protein 3 [Source:MGI Symbol%3BAcc:MGI:102673]	862.2750306	0.188190574	-5.935648849
ENSMUSG00000030695	2911	210.9	135.55	198.59	446.16	347.6	363.33	0.456542141	-1.131180059	3.35E-09	2.54E-06	Down	Aldoa	aldolase A%2C fructose-bisphosphate [Source:MGI Symbol%3BAcc:MGI:87994]	13569.62719	0.191285845	-5.913558626
ENSMUSG00000028527	4646	6.08	5.52	7.69	14.31	13.32	10.84	0.484081457	-1.046678263	2.57E-08	1.74E-05	Down	Ak4	adenylate kinase 4 [Source:MGI Symbol%3BAcc:MGI:87979]	733.5342273	0.187965024	-5.568473544
ENSMUSG00000011752	1982	97.99	88.63	111.23	163.77	157.08	159.43	0.600069451	-0.736798609	3.14E-08	2.02E-05	Down	Pgam1	phosphoglycerate mutase 1 [Source:MGI Symbol%3BAcc:MGI:97552]	4204.182686	0.133158485	-5.533245669
ENSMUSG00000026468	5740	8.83	8.61	10.38	13.55	17.14	17.24	0.562726927	-0.829493096	4.16E-08	2.55E-05	Down	Lhx4	LIM homeobox protein 4 [Source:MGI Symbol%3BAcc:MGI:101776]	1183.455008	0.151262418	-5.483801633
ENSMUSG00000028645	3506	49.3	45.44	78.05	119.53	93.44	128.19	0.488871228	-1.032473595	9.28E-08	5.43E-05	Down	Slc2a1	solute carrier family 2 (facilitated glucose transporter)%2C member 1 [Source:MGI Symbol%3BAcc:MGI:95755]	4914.323114	0.193333343	-5.340380405
ENSMUSG00000027220	3761	6.41	4.86	6.37	11.37	10.88	11.5	0.507332217	-0.978997317	1.17E-07	6.53E-05	Down	Syt13	synaptotagmin XIII [Source:MGI Symbol%3BAcc:MGI:1933945]	527.8475318	0.184764901	-5.298610881
ENSMUSG00000003153	7245	22.22	27.98	35.77	49.55	48.17	49.25	0.563497036	-0.827520073	1.49E-07	8.01E-05	Down	Slc2a3	solute carrier family 2 (facilitated glucose transporter)%2C member 3 [Source:MGI Symbol%3BAcc:MGI:95757]	4594.452743	0.157518222	-5.253487881
ENSMUSG00000031673	8904	0.94	0.89	0.9	1.8	2.46	2	0.423499405	-1.239568152	1.77E-07	9.10E-05	Down	Cdh11	cadherin 11 [Source:MGI Symbol%3BAcc:MGI:99217]	218.6649318	0.237356985	-5.22237907
ENSMUSG00000000628	5969	8.54	9.63	11.37	21.24	16.5	15.27	0.536236076	-0.899059813	2.29E-07	0.000113378	Down	Hk2	hexokinase 2 [Source:MGI Symbol%3BAcc:MGI:1315197]	1345.775976	0.173761035	-5.17411637
ENSMUSG00000063524	5379	179.31	149.39	205.36	380.96	282.25	306.15	0.532085382	-0.910270327	4.60E-07	0.000202072	Down	Eno1	enolase 1%2C alpha non-neuron [Source:MGI Symbol%3BAcc:MGI:95393]	22101.7522	0.180523593	-5.042389823
ENSMUSG00000078670	3262	4.68	4.88	5.06	9.73	8.38	8.85	0.524056309	-0.93220626	8.00E-07	0.000305689	Down	Fam174b	family with sequence similarity 174%2C member B [Source:MGI Symbol%3BAcc:MGI:3698178]	370.2337066	0.188879987	-4.935442212
ENSMUSG00000032294	5001	295.67	245.13	322.81	721.93	475.65	492.71	0.492780093	-1.02098412	8.75E-07	0.00032167	Down	Pkm	pyruvate kinase%2C muscle [Source:MGI Symbol%3BAcc:MGI:97591]	34971.97595	0.20760384	-4.917944298
ENSMUSG00000023456	2753	152.96	85.37	123.31	324.13	215.47	208.19	0.468648729	-1.093421125	1.08E-06	0.000385326	Down	Tpi1	triosephosphate isomerase 1 [Source:MGI Symbol%3BAcc:MGI:98797]	8382.863986	0.224203496	-4.876913797
ENSMUSG00000026475	2339	7.21	6.7	10.57	12.19	18.39	20.56	0.464391945	-1.106585146	1.77E-06	0.000570152	Down	Rgs16	regulator of G-protein signaling 16 [Source:MGI Symbol%3BAcc:MGI:108407]	481.0009033	0.231606382	-4.777869836
ENSMUSG00000035105	2662	6.23	6.91	5.1	12.37	10.9	11.06	0.514440958	-0.958922585	2.04E-06	0.000640186	Down	Egln3	egl-9 family hypoxia-inducible factor 3 [Source:MGI Symbol%3BAcc:MGI:1932288]	382.2168329	0.201898706	-4.749523188
ENSMUSG00000022860	5491	0.08	0	0.1	0.44	0.85	0.68	0.089740232	-3.478101273	2.25E-06	NA	Down	Chodl	chondrolectin [Source:MGI Symbol%3BAcc:MGI:2179069]	32.38375493	0.735341865	-4.729910588
ENSMUSG00000042258	3959	61.38	46.45	52.7	73.36	89.82	91.56	0.613311909	-0.70530713	4.12E-06	0.001153759	Down	Isl1	ISL1 transcription factor%2C LIM/homeodomain [Source:MGI Symbol%3BAcc:MGI:101791]	4479.655331	0.153158054	-4.605093307
ENSMUSG00000058297	5533	24.85	23.35	25.53	39.08	32.61	37.9	0.651040632	-0.61918051	4.91E-06	0.001343766	Down	Spock2	sparc/osteonectin%2C cwcv and kazal-like domains proteoglycan 2 [Source:MGI Symbol%3BAcc:MGI:1891351]	2764.441151	0.135524821	-4.568760961
ENSMUSG00000031654	3037	18.06	14.57	10.15	30.49	26.74	23.7	0.513525714	-0.961491576	5.91E-06	0.001585498	Down	Cbln1	cerebellin 1 precursor protein [Source:MGI Symbol%3BAcc:MGI:88281]	1028.805349	0.212272487	-4.529515753
ENSMUSG00000075334	1460	25.25	17.4	19.62	51.18	31.52	37.62	0.501763506	-0.994920548	7.78E-06	0.002044225	Down	Rprm	reprimo%2C TP53 dependent G2 arrest mediator candidate [Source:MGI Symbol%3BAcc:MGI:1915124]	730.6155314	0.222521642	-4.471118125
ENSMUSG00000036198	3421	13.08	22.76	24.19	25.06	43.83	47.67	0.49768953	-1.006682059	1.02E-05	0.002620433	Down	Arhgap36	Rho GTPase activating protein 36 [Source:MGI Symbol%3BAcc:MGI:1922654]	1638.352683	0.228128744	-4.412780435
ENSMUSG00000050914	1539	2.52	2.65	1.17	10.78	7.45	4	0.275367645	-1.86056904	1.04E-05	0.002620433	Down	Ankrd37	ankyrin repeat domain 37 [Source:MGI Symbol%3BAcc:MGI:3603344]	121.3832698	0.421986802	-4.409069272
ENSMUSG00000025969	11842	6.5	7.24	9.61	10.59	12.85	13.16	0.616734558	-0.697278407	1.15E-05	0.002840832	Down	Nrp2	neuropilin 2 [Source:MGI Symbol%3BAcc:MGI:1100492]	1929.942082	0.158930267	-4.387322941
ENSMUSG00000024925	1715	16.69	17.97	21.02	33.06	33.73	25.52	0.581605789	-0.781886465	1.33E-05	0.003236684	Down	Rnaseh2c	ribonuclease H2%2C subunit C [Source:MGI Symbol%3BAcc:MGI:1915459]	692.2043656	0.179550673	-4.354684112
ENSMUSG00000000184	9409	15.71	14.66	20.19	20.76	33.63	29.02	0.588057557	-0.765970726	1.48E-05	0.003523925	Down	Ccnd2	cyclin D2 [Source:MGI Symbol%3BAcc:MGI:88314]	3426.772359	0.176820624	-4.331908292
ENSMUSG00000014773	4219	8.41	4.94	8.58	15.82	12.14	13.37	0.514422644	-0.958973947	1.57E-05	0.003612922	Down	Dll1	delta like canonical Notch ligand 1 [Source:MGI Symbol%3BAcc:MGI:104659]	730.0659831	0.222067287	-4.318393584
ENSMUSG00000026185	6006	20.59	14.99	27.15	27.52	41.99	42.55	0.544137948	-0.877955651	1.87E-05	0.004157012	Down	Igfbp5	insulin-like growth factor binding protein 5 [Source:MGI Symbol%3BAcc:MGI:96440]	2855.597347	0.20515281	-4.27952047
ENSMUSG00000050069	3745	0.84	0.71	1.18	2.46	2.34	2.29	0.372654099	-1.424090967	2.37E-05	0.005010894	Down	Grem2	gremlin 2%2C DAN family BMP antagonist [Source:MGI Symbol%3BAcc:MGI:1344367]	100.5674827	0.336950279	-4.226412779
ENSMUSG00000031523	14694	6.28	6.04	6.32	10.33	8.21	8.98	0.655032534	-0.610361531	2.55E-05	0.005212738	Down	Dlc1	deleted in liver cancer 1 [Source:MGI Symbol%3BAcc:MGI:1354949]	1850.128313	0.144971025	-4.210231181
ENSMUSG00000020108	1755	49.07	63.82	49.78	143.23	84.3	71.63	0.521525641	-0.939189911	2.63E-05	0.005290448	Down	Ddit4	DNA-damage-inducible transcript 4 [Source:MGI Symbol%3BAcc:MGI:1921997]	2220.212086	0.223439748	-4.203325147
ENSMUSG00000036427	6452	90.3	77.19	97.78	137.55	119.92	134.18	0.655654243	-0.608992879	2.97E-05	0.005877591	Down	Gpi1	glucose-6-phosphate isomerase 1 [Source:MGI Symbol%3BAcc:MGI:95797]	11550.89678	0.145834281	-4.17592404
ENSMUSG00000013584	2264	0.75	0.37	0.99	2.26	3.63	2.16	0.25435271	-1.97509763	3.04E-05	0.005933928	Down	Aldh1a2	aldehyde dehydrogenase family 1%2C subfamily A2 [Source:MGI Symbol%3BAcc:MGI:107928]	63.02515574	0.473613351	-4.170274393
ENSMUSG00000058070	7436	17.85	16.71	18.89	24.85	22.84	28.09	0.683441438	-0.549110371	4.18E-05	0.00803257	Down	Eml1	echinoderm microtubule associated protein like 1 [Source:MGI Symbol%3BAcc:MGI:1915769]	2615.377638	0.134018946	-4.097259293
ENSMUSG00000039372	4553	4.01	2.98	5.5	6.19	8.68	8.78	0.512492711	-0.96439661	4.34E-05	0.008216192	Down	Marchf4	membrane associated ring-CH-type finger 4 [Source:MGI Symbol%3BAcc:MGI:2683550]	447.8479873	0.23587532	-4.088586338
ENSMUSG00000025791	2921	16.01	16.24	16.4	46.54	22.15	23.8	0.505109777	-0.985331129	4.58E-05	0.008552915	Down	Pgm1	phosphoglucomutase 1 [Source:MGI Symbol%3BAcc:MGI:97565]	1130.841157	0.241747882	-4.075862504
ENSMUSG00000085139	4707	0.34	0	0.16	0.92	1.2	1.32	0.144738928	-2.788475107	5.91E-05	0.010724903	Down	A730046J19Rik	RIKEN cDNA A730046J19 gene [Source:MGI Symbol%3BAcc:MGI:2442684]	50.96176957	0.694283756	-4.016333496
ENSMUSG00000056629	1640	11.71	9.28	11.81	25.92	19.05	15.7	0.522048321	-0.937744747	5.98E-05	0.010724903	Down	Fkbp2	FK506 binding protein 2 [Source:MGI Symbol%3BAcc:MGI:95542]	419.8009094	0.233636781	-4.013686305
ENSMUSG00000029219	2106	35.08	30.39	45.1	53.23	54.14	60.36	0.638290992	-0.647713808	6.00E-05	0.010724903	Down	Slc10a4	solute carrier family 10 (sodium/bile acid cotransporter family)%2C member 4 [Source:MGI Symbol%3BAcc:MGI:3606480]	1595.121378	0.161409201	-4.012867939
ENSMUSG00000045515	7733	5.32	3.28	4.23	7.35	6.77	7.56	0.576052411	-0.795728015	6.88E-05	0.011805544	Down	Pou3f3	POU domain%2C class 3%2C transcription factor 3 [Source:MGI Symbol%3BAcc:MGI:102564]	728.8077474	0.19990835	-3.980464121
ENSMUSG00000000056	4806	20.69	11.27	12.43	31.98	23.64	24.56	0.539056892	-0.891490552	7.68E-05	0.012719882	Down	Narf	nuclear prelamin A recognition factor [Source:MGI Symbol%3BAcc:MGI:1914858]	1641.170659	0.225457376	-3.954142323
ENSMUSG00000004031	8767	2.27	0.82	1.98	4.61	3	3.91	0.428802363	-1.22161524	7.95E-05	0.012949124	Down	Brinp2	bone morphogenic protein/retinoic acid inducible neural-specific 2 [Source:MGI Symbol%3BAcc:MGI:2443333]	399.0703515	0.309583076	-3.946001359
ENSMUSG00000036422	4538	0.83	0.52	1.03	1.79	2.09	2.1	0.387266625	-1.368600921	8.71E-05	0.013669947	Down	Pcdh8	protocadherin 8 [Source:MGI Symbol%3BAcc:MGI:1306800]	103.5657349	0.348773493	-3.924039382
ENSMUSG00000030110	6763	21.19	14.44	17.33	29.48	24.83	27.32	0.630273504	-0.66595008	9.48E-05	0.014362311	Down	Ret	ret proto-oncogene [Source:MGI Symbol%3BAcc:MGI:97902]	2485.866076	0.170605814	-3.90344305
ENSMUSG00000026864	4229	144.25	159.73	149	235.46	200.55	198.88	0.688762603	-0.537921283	0.000104064	0.01539793	Down	Hspa5	heat shock protein 5 [Source:MGI Symbol%3BAcc:MGI:95835]	12533.93724	0.138606828	-3.88091475
ENSMUSG00000038374	3215	25.35	27.09	27.31	38.64	43.44	32.32	0.673567813	-0.570104895	0.000129109	0.018263997	Down	Rbm8a	RNA binding motif protein 8a [Source:MGI Symbol%3BAcc:MGI:1913129]	1700.020806	0.148924329	-3.828151504
ENSMUSG00000027200	10559	5.39	3.71	4.26	6.59	6.5	8.03	0.616566534	-0.697671511	0.000132882	0.018393428	Down	Sema6d	sema domain%2C transmembrane domain (TM)%2C and cytoplasmic domain%2C (semaphorin) 6D [Source:MGI Symbol%3BAcc:MGI:2387661]	992.9574592	0.182586086	-3.821055192
ENSMUSG00000025810	9785	7.14	4.74	9.11	11.65	10.27	12.85	0.585364011	-0.772594045	0.000157031	0.021504843	Down	Nrp1	neuropilin 1 [Source:MGI Symbol%3BAcc:MGI:106206]	1487.412237	0.204407313	-3.779679077
ENSMUSG00000053470	8225	16.03	10.35	11.94	24.49	19.41	17.85	0.602199993	-0.731685404	0.000165637	0.022210821	Down	Kdm3a	lysine (K)-specific demethylase 3A [Source:MGI Symbol%3BAcc:MGI:98847]	2252.384878	0.194267926	-3.766372651
ENSMUSG00000047986	3612	10.35	6.13	8.47	18.26	13.19	12.61	0.549436357	-0.863975717	0.000167467	0.022224748	Down	Palm3	paralemmin 3 [Source:MGI Symbol%3BAcc:MGI:1921587]	682.9098008	0.229559356	-3.763626679
ENSMUSG00000037161	2067	2.16	1.48	2.2	6.27	4.18	3.68	0.399421117	-1.324017488	0.000170822	0.022438718	Down	Mgarp	mitochondria localized glutamic acid rich protein [Source:MGI Symbol%3BAcc:MGI:1914999]	113.4016786	0.352257359	-3.758665231
ENSMUSG00000038412	3040	13.54	7.31	12.54	27.78	20.21	14.58	0.51627797	-0.953780056	0.000250567	0.031316056	Down	Higd1a	HIG1 domain family%2C member 1A [Source:MGI Symbol%3BAcc:MGI:1930666]	800.4606844	0.260476129	-3.661679328
ENSMUSG00000063229	3310	130.67	51.77	100.13	381.73	250.37	234.68	0.316592298	-1.659301938	0.000275478	0.034098375	Down	Ldha	lactate dehydrogenase A [Source:MGI Symbol%3BAcc:MGI:96759]	10477.52774	0.456186721	-3.637330638
ENSMUSG00000052981	2674	11.52	5.19	8.55	15.97	14.58	16.03	0.52941662	-0.917524608	0.000283615	0.034771186	Down	Ube2ql1	ubiquitin-conjugating enzyme E2Q family-like 1 [Source:MGI Symbol%3BAcc:MGI:1924230]	525.6340667	0.252773879	-3.62982367
ENSMUSG00000025085	11949	2.03	1.81	2.63	2.66	3.74	4.19	0.592651237	-0.754744736	0.000291394	0.035387835	Down	Ablim1	actin-binding LIM protein 1 [Source:MGI Symbol%3BAcc:MGI:1194500]	554.1421	0.208329967	-3.622833278
ENSMUSG00000070348	4709	13.95	6.46	15.38	24.73	18.24	22.14	0.533474855	-0.906507822	0.000299033	0.035933803	Down	Ccnd1	cyclin D1 [Source:MGI Symbol%3BAcc:MGI:88313]	1299.585109	0.250684111	-3.616135939
ENSMUSG00000008305	8711	11.55	12.92	11.65	16.61	15.19	16.34	0.725607222	-0.46273928	0.000301472	0.035933803	Down	Tle1	transducin-like enhancer of split 1 [Source:MGI Symbol%3BAcc:MGI:104636]	1997.527182	0.128039628	-3.614031739
ENSMUSG00000064193	1302	3.72	1.22	5.02	8.86	9.5	8.33	0.362687392	-1.463201499	0.00031337	0.036672885	Down	Gm4735	predicted gene 4735 [Source:MGI Symbol%3BAcc:MGI:3645521]	130.6822227	0.405995004	-3.603988928
ENSMUSG00000064225	8367	0.71	0.59	0.55	1.39	1.57	0.98	0.457392461	-1.12849551	0.000323986	0.037573594	Down	Paqr9	progestin and adipoQ receptor family member IX [Source:MGI Symbol%3BAcc:MGI:1922802]	132.7105786	0.313878506	-3.595325866
ENSMUSG00000039037	6002	5.81	5.12	6.44	7.07	10.46	8.99	0.636126766	-0.652613805	0.000346225	0.039752451	Down	St6galnac5	ST6 (alpha-N-acetyl-neuraminyl-2%2C3-beta-galactosyl-1%2C3)-N-acetylgalactosaminide alpha-2%2C6-sialyltransferase 5 [Source:MGI Symbol%3BAcc:MGI:1349471]	716.7714362	0.182395916	-3.578006679
ENSMUSG00000015217	2234	77.24	59.03	69.24	95.84	117.85	86.28	0.665012386	-0.588546883	0.000349731	0.039752451	Down	Hmgb3	high mobility group box 3 [Source:MGI Symbol%3BAcc:MGI:1098219]	3079.193	0.164611402	-3.575371313
ENSMUSG00000070697	1629	26.42	31.74	32.49	43.96	44.91	38.55	0.686133271	-0.54343927	0.000352038	0.039752451	Down	Utp3	UTP3 small subunit processome component [Source:MGI Symbol%3BAcc:MGI:1919230]	966.6782835	0.15206835	-3.573651389
ENSMUSG00000032374	5392	13.2	9.54	10.22	26.21	17.3	13.16	0.561891773	-0.831635817	0.000356694	0.039927988	Down	Plod2	procollagen lysine%2C 2-oxoglutarate 5-dioxygenase 2 [Source:MGI Symbol%3BAcc:MGI:1347007]	1325.69512	0.23293744	-3.57021103
ENSMUSG00000007039	1593	131.8	131.38	153.6	245.66	167.12	189.21	0.66739197	-0.583393767	0.000410443	0.044030284	Down	Ddah2	dimethylarginine dimethylaminohydrolase 2 [Source:MGI Symbol%3BAcc:MGI:1859016]	4426.495908	0.165114104	-3.533276407
ENSMUSG00000022055	3380	305.07	216.05	193.83	413.91	358.56	344.09	0.622341957	-0.684220583	0.000420146	0.04469868	Down	Nefl	neurofilament%2C light polypeptide [Source:MGI Symbol%3BAcc:MGI:97313]	16926.12878	0.193989839	-3.527094948
ENSMUSG00000001985	8973	2.8	3.59	3.26	3.83	5.26	5.49	0.640929663	-0.641762054	0.000440065	0.046434067	Down	Grik3	glutamate receptor%2C ionotropic%2C kainate 3 [Source:MGI Symbol%3BAcc:MGI:95816]	590.2729019	0.182587861	-3.514812271
ENSMUSG00000015749	3566	76.17	73.6	76.3	105.07	116.03	87.85	0.70780905	-0.498567887	0.000470824	0.048878406	Down	Anp32e	acidic (leucine-rich) nuclear phosphoprotein 32 family%2C member E [Source:MGI Symbol%3BAcc:MGI:1913721]	5196.946794	0.142577162	-3.496828514
ENSMUSG00000031557	5579	7.39	8.15	9.13	12.86	10.35	11.76	0.680825897	-0.55464218	0.000505779	0.052087103	Down	Plekha2	pleckstrin homology domain-containing%2C family A (phosphoinositide binding specific) member 2 [Source:MGI Symbol%3BAcc:MGI:1928144]	905.7797929	0.159486389	-3.47767721
ENSMUSG00000039410	9321	0.47	0.29	0.61	0.71	1.26	1.25	0.417275928	-1.2609264	0.0005432	0.054608394	Down	Prdm16	PR domain containing 16 [Source:MGI Symbol%3BAcc:MGI:1917923]	116.4281482	0.364588068	-3.458496069
ENSMUSG00000022231	18686	1.04	0.53	0.55	1.69	1.42	1.07	0.494599345	-1.015667765	0.000557953	0.054608394	Down	Sema5a	sema domain%2C seven thrombospondin repeats (type 1 and type 1-like)%2C transmembrane domain (TM) and short cytoplasmic domain%2C (semaphorin) 5A [Source:MGI Symbol%3BAcc:MGI:107556]	322.9026691	0.294288037	-3.451270992
ENSMUSG00000025582	5217	3.02	4.59	3.95	4.91	6.42	7.05	0.60731271	-0.719488533	0.000566594	0.054840293	Down	Nptx1	neuronal pentraxin 1 [Source:MGI Symbol%3BAcc:MGI:107811]	424.0421379	0.208721543	-3.447121568
ENSMUSG00000058922	960	71.04	55.38	72.91	137.5	105.12	75.85	0.603791253	-0.727878237	0.000591918	0.056442686	Down	Gm10052	predicted pseudogene 10052 [Source:MGI Symbol%3BAcc:MGI:3704348]	1360.126793	0.211882565	-3.435290851
ENSMUSG00000035456	4855	8.24	5.89	5.14	9.85	10.31	10.31	0.616716188	-0.697321379	0.000601478	0.056932515	Down	Prdm8	PR domain containing 8 [Source:MGI Symbol%3BAcc:MGI:1924880]	659.3327715	0.203244568	-3.430947195
ENSMUSG00000029838	3433	0.79	0.91	0.94	1.87	2.54	1.66	0.420276833	-1.250588162	0.000606501	0.056988927	Down	Ptn	pleiotrophin [Source:MGI Symbol%3BAcc:MGI:97804]	81.65922587	0.36474221	-3.428690532
ENSMUSG00000074736	2463	0.32	0	0.2	0.63	1.32	1.65	0.146633994	-2.769708491	0.000628173	NA	Down	Syndig1	synapse differentiation inducing 1 [Source:MGI Symbol%3BAcc:MGI:3702158]	27.76870371	0.810057826	-3.419149107
ENSMUSG00000022051	3859	44.47	26.75	29.55	63.12	54.92	42.62	0.609386742	-0.714569982	0.00068923	0.062482065	Down	Bnip3l	BCL2/adenovirus E1B interacting protein 3-like [Source:MGI Symbol%3BAcc:MGI:1332659]	2762.419136	0.210549851	-3.393828008
ENSMUSG00000054836	2872	4.89	4.19	5.4	9.61	7.4	6.91	0.584478616	-0.774777851	0.000757962	0.067594041	Down	Elp6	elongator acetyltransferase complex subunit 6 [Source:MGI Symbol%3BAcc:MGI:1919349]	301.3989198	0.230060977	-3.367706523
ENSMUSG00000022012	7962	1.74	1.66	1.38	2.86	2.57	2.37	0.593632054	-0.752359101	0.000764996	0.067594041	Down	Enox1	ecto-NOX disulfide-thiol exchanger 1 [Source:MGI Symbol%3BAcc:MGI:2444896]	273.3411878	0.223573125	-3.365158935
ENSMUSG00000020571	3745	77.98	85.47	93.22	120.49	110.18	105.14	0.737588762	-0.439111419	0.000770544	0.067594041	Down	Pdia6	protein disulfide isomerase associated 6 [Source:MGI Symbol%3BAcc:MGI:1919103]	6037.624112	0.130564946	-3.363164708
ENSMUSG00000015478	1483	44.05	51.26	50.85	72.41	60.96	63.64	0.715719865	-0.482533073	0.000771873	0.067594041	Down	Rnf5	ring finger protein 5 [Source:MGI Symbol%3BAcc:MGI:1860076]	1385.232052	0.143496202	-3.362688807
ENSMUSG00000044499	4340	0.39	0.19	0.19	1.21	0.84	0.67	0.276183377	-1.856301604	0.000774274	NA	Down	Hs3st5	heparan sulfate (glucosamine) 3-O-sulfotransferase 5 [Source:MGI Symbol%3BAcc:MGI:2441996]	41.85295279	0.552169769	-3.361831286
ENSMUSG00000040254	8595	10.37	5.76	8.48	12.5	13.61	12.07	0.627656323	-0.671953276	0.000778429	0.067671971	Down	Sema3d	sema domain%2C immunoglobulin domain (Ig)%2C short basic domain%2C secreted%2C (semaphorin) 3D [Source:MGI Symbol%3BAcc:MGI:1860118]	1473.706494	0.199965067	-3.360353323
ENSMUSG00000045193	2604	26.58	16.36	28.29	49.67	34.37	31.96	0.59347664	-0.752736849	0.000822495	0.070119046	Down	Cirbp	cold inducible RNA binding protein [Source:MGI Symbol%3BAcc:MGI:893588]	1334.203035	0.225025934	-3.345111549
ENSMUSG00000031781	9212	8.34	9.05	10.08	13.18	10.92	12.83	0.718303432	-0.477334686	0.000828503	0.070166539	Down	Ciapin1	cytokine induced apoptosis inhibitor 1 [Source:MGI Symbol%3BAcc:MGI:1922083]	1614.222136	0.142782372	-3.343092561
ENSMUSG00000056201	2844	307.7	297.09	295.06	473.49	407.09	362.06	0.699619756	-0.515357065	0.00084636	0.070633178	Down	Cfl1	cofilin 1%2C non-muscle [Source:MGI Symbol%3BAcc:MGI:101757]	16616.18196	0.154429346	-3.337170542
ENSMUSG00000001566	2250	24.07	21.45	35.12	37.59	36.82	45.08	0.65300403	-0.6148362	0.000891476	0.073563926	Down	Mnx1	motor neuron and pancreas homeobox 1 [Source:MGI Symbol%3BAcc:MGI:109160]	1224.43098	0.185040597	-3.322709768
ENSMUSG00000037347	2206	1.23	0.14	1.04	3.85	1.52	3.88	0.256308669	-1.964045822	0.000908826	0.074407455	Down	Chst7	carbohydrate (N-acetylglucosamino) sulfotransferase 7 [Source:MGI Symbol%3BAcc:MGI:1891767]	70.86504111	0.592056425	-3.317328785
ENSMUSG00000002477	2052	33.36	31.06	27.16	44.69	56	35.27	0.652812641	-0.615259101	0.000919039	0.074407455	Down	Snrpd1	small nuclear ribonucleoprotein D1 [Source:MGI Symbol%3BAcc:MGI:98344]	1273.468142	0.185643004	-3.314205697
ENSMUSG00000026238	1462	644.05	749.87	692.78	988.66	1044.05	815.67	0.707135202	-0.499942014	0.000944766	0.075540209	Down	Ptma	prothymosin alpha [Source:MGI Symbol%3BAcc:MGI:97803]	19641.22304	0.151200746	-3.306478478
ENSMUSG00000031683	4076	12.07	11.4	13.03	19.01	15.95	15.7	0.696344832	-0.522126185	0.000984444	0.077647377	Down	Lsm6	LSM6 homolog%2C U6 small nuclear RNA and mRNA degradation associated [Source:MGI Symbol%3BAcc:MGI:1925901]	968.398593	0.158463263	-3.294935215
ENSMUSG00000032291	802	892.97	733.27	726.5	1401.5	1064.09	969.85	0.662430208	-0.594159631	0.000989215	0.077647377	Down	Crabp1	cellular retinoic acid binding protein I [Source:MGI Symbol%3BAcc:MGI:88490]	12686.09095	0.180399542	-3.293576155
ENSMUSG00000021379	3849	6.72	7.41	4.53	13.45	10.39	7.71	0.570538731	-0.809603268	0.001029998	0.080013843	Down	Id4	inhibitor of DNA binding 4 [Source:MGI Symbol%3BAcc:MGI:99414]	528.9787973	0.24666467	-3.282201983
ENSMUSG00000062991	15433	7.45	6.33	5.68	8.1	9.08	9.61	0.706657303	-0.500917351	0.001032713	0.080013843	Down	Nrg1	neuregulin 1 [Source:MGI Symbol%3BAcc:MGI:96083]	1944.282095	0.152650773	-3.28145965
ENSMUSG00000034336	3240	288.83	233.84	227.77	414	328.86	328.63	0.678498451	-0.559582573	0.00114179	0.086044882	Down	Ina	internexin neuronal intermediate filament protein%2C alpha [Source:MGI Symbol%3BAcc:MGI:96568]	16119.38881	0.172018561	-3.253036012
ENSMUSG00000004891	6416	12.2	15.29	13.29	22.75	16.54	17.62	0.690098391	-0.535126025	0.001142987	0.086044882	Down	Nes	nestin [Source:MGI Symbol%3BAcc:MGI:101784]	1707.755633	0.16451555	-3.252738268
ENSMUSG00000026344	7038	1.32	1.28	0.61	2.5	2.42	1.62	0.477940678	-1.065096533	0.001194789	0.088665991	Down	Lypd1	Ly6/Plaur domain containing 1 [Source:MGI Symbol%3BAcc:MGI:1919835]	188.0543971	0.328721207	-3.240121147
ENSMUSG00000030512	3172	16.7	15.42	20.01	25.07	25.58	21.56	0.697645137	-0.519434711	0.001198468	0.088665991	Down	Snrpa1	small nuclear ribonucleoprotein polypeptide A' [Source:MGI Symbol%3BAcc:MGI:1916231]	1074.028209	0.160356752	-3.239244402
ENSMUSG00000048027	7669	17.42	9.78	13.72	26.2	17.9	19.81	0.621613755	-0.685909667	0.001349147	0.096486501	Down	Rgmb	repulsive guidance molecule family member B [Source:MGI Symbol%3BAcc:MGI:1916049]	2200.339309	0.21399134	-3.205315079
ENSMUSG00000019970	4903	2.92	5.53	3.68	5.29	6.7	7.81	0.591112762	-0.758494726	0.001386252	0.09805069	Down	Sgk1	serum/glucocorticoid regulated kinase 1 [Source:MGI Symbol%3BAcc:MGI:1340062]	424.8854834	0.237215052	-3.1974983
ENSMUSG00000022454	4670	52.31	50.97	46.03	71.05	60.11	64.7	0.73788217	-0.438537639	0.001431005	0.099323332	Down	Nell2	NEL-like 2 [Source:MGI Symbol%3BAcc:MGI:1858510]	4391.329506	0.137544916	-3.188323145
ENSMUSG00000026755	4498	9.26	7.69	9.72	16.37	12.03	11.21	0.650112672	-0.621238318	0.001435108	0.099323332	Down	Arpc5l	actin related protein 2/3 complex%2C subunit 5-like [Source:MGI Symbol%3BAcc:MGI:1921442]	814.2625972	0.194898579	-3.187495367
ENSMUSG00000037664	2039	127.94	130.31	131.3	199.87	148.51	170.47	0.725076354	-0.46379517	0.00149424	0.100991743	Down	Cdkn1c	cyclin-dependent kinase inhibitor 1C (P57) [Source:MGI Symbol%3BAcc:MGI:104564]	5046.500817	0.146040428	-3.175799855
ENSMUSG00000037235	8483	8.3	6.55	8.71	10.29	10.23	11.83	0.70670289	-0.500824285	0.001547141	0.103730973	Down	Mxd4	Max dimerization protein 4 [Source:MGI Symbol%3BAcc:MGI:104991]	1290.85913	0.158203692	-3.165692777
ENSMUSG00000053317	1271	26.33	21.74	34.74	39.41	45.28	37.68	0.654642935	-0.611219871	0.001559392	0.104010663	Down	Sec61b	Sec61 beta subunit [Source:MGI Symbol%3BAcc:MGI:1913462]	710.038573	0.19321627	-3.16339753
ENSMUSG00000001349	2736	1.91	1.63	1.68	2.34	3.86	4.24	0.486997253	-1.03801446	0.001576418	0.104067819	Down	Cnn1	calponin 1 [Source:MGI Symbol%3BAcc:MGI:104979]	116.6893182	0.32846113	-3.160235308
ENSMUSG00000033737	6315	2.94	1.78	2.85	2.83	7.68	4.11	0.505888475	-0.983108723	0.001602527	0.104850239	Down	Fndc3c1	fibronectin type III domain containing 3C1 [Source:MGI Symbol%3BAcc:MGI:2685630]	381.7106242	0.311559321	-3.155446349
ENSMUSG00000035637	1603	17.19	16.29	23.7	31.05	23.5	30.59	0.648494172	-0.624834487	0.001614389	0.104850239	Down	Grhpr	glyoxylate reductase/hydroxypyruvate reductase [Source:MGI Symbol%3BAcc:MGI:1923488]	621.2127354	0.19815292	-3.153294376
ENSMUSG00000045238	2393	3.16	1.46	1.74	3.49	5.67	4.59	0.454847432	-1.136545386	0.001628995	0.104850239	Down	A730035I17Rik	RIKEN cDNA A730035I17 gene [Source:MGI Symbol%3BAcc:MGI:3696858]	131.6152972	0.360731955	-3.150664557
ENSMUSG00000109274	2773	2.44	1.63	2.69	4.49	5.07	3.32	0.508956721	-0.974385113	0.001738303	0.109692017	Down	Gm45133	predicted gene 45133 [Source:MGI Symbol%3BAcc:MGI:5753709]	148.8480641	0.311141684	-3.131644405
ENSMUSG00000028693	7518	38.92	43.3	48.61	52.69	67.2	52.55	0.73325878	-0.447605654	0.001767531	0.110249478	Down	Nasp	nuclear autoantigenic sperm protein (histone-binding) [Source:MGI Symbol%3BAcc:MGI:1355328]	6196.504888	0.143153868	-3.126745095
ENSMUSG00000098557	6057	9.79	6.58	5.35	15.28	11.12	9.31	0.590681705	-0.759547168	0.00177283	0.110249478	Down	Kctd12	potassium channel tetramerisation domain containing 12 [Source:MGI Symbol%3BAcc:MGI:2145823]	953.653029	0.242987847	-3.125864842
ENSMUSG00000090247	1288	12.47	7.07	12.62	18.77	16.7	18.61	0.57819959	-0.79036051	0.001808993	0.110599068	Down	Bloc1s1	biogenesis of lysosomal organelles complex-1%2C subunit 1 [Source:MGI Symbol%3BAcc:MGI:1195276]	303.3262188	0.253327053	-3.119921469
ENSMUSG00000029510	4274	13.87	12.44	14.77	17.75	18.51	17.93	0.734326738	-0.445505964	0.001835208	0.111436935	Down	Gpc2	glypican 2 (cerebroglycan) [Source:MGI Symbol%3BAcc:MGI:1919201]	1108.125938	0.142988318	-3.115680841
ENSMUSG00000006494	7779	7.12	3.68	5.48	19.07	11.03	10.26	0.390372933	-1.357075069	0.001962581	0.118057505	Down	Pdk1	pyruvate dehydrogenase kinase%2C isoenzyme 1 [Source:MGI Symbol%3BAcc:MGI:1926119]	1212.390992	0.438354796	-3.095837163
ENSMUSG00000001504	3282	1.31	3.86	2.3	5.35	5.29	3.96	0.488263892	-1.034267004	0.002012862	0.120152668	Down	Irx2	Iroquois homeobox 2 [Source:MGI Symbol%3BAcc:MGI:1197526]	197.3459756	0.334895459	-3.088327939
ENSMUSG00000031950	2325	29.45	23.5	26.65	40.61	35.03	33.64	0.705709349	-0.502853973	0.002140514	0.125584902	Down	Gabarapl2	gamma-aminobutyric acid (GABA) A receptor-associated protein-like 2 [Source:MGI Symbol%3BAcc:MGI:1890602]	1197.92154	0.163795532	-3.070010314
ENSMUSG00000090061	10428	0.15	0.22	0.24	0.38	0.56	0.51	0.403406257	-1.309694633	0.002152702	0.125584902	Down	Nwd2	NACHT and WD repeat domain containing 2 [Source:MGI Symbol%3BAcc:MGI:1920464]	58.35707038	0.426845026	-3.068314149
ENSMUSG00000034108	1782	8.18	8.61	12.16	16.55	14.06	13.67	0.629919192	-0.666761327	0.002256327	0.129875052	Down	Ccs	copper chaperone for superoxide dismutase [Source:MGI Symbol%3BAcc:MGI:1333783]	355.5081385	0.218306899	-3.054238461
ENSMUSG00000042854	5755	0.96	0.8	1.17	1.91	1.54	1.87	0.531217194	-0.912626252	0.002264111	0.129875052	Down	Trp53rkb	transformation related protein 53 regulating kinase B [Source:MGI Symbol%3BAcc:MGI:1914050]	129.7291831	0.298907614	-3.053205103
ENSMUSG00000054976	12508	1.9	1.13	1.2	2.36	2.44	2.08	0.599172445	-0.738956817	0.002283616	0.129875052	Down	Nyap2	neuronal tyrosine-phophorylated phosphoinositide 3-kinase adaptor 2 [Source:MGI Symbol%3BAcc:MGI:2443135]	379.939145	0.242230872	-3.05063022
ENSMUSG00000015843	2297	4.4	3.63	3.25	5.78	6.01	7.07	0.582592595	-0.779440731	0.002292403	0.129875052	Down	Rxrg	retinoid X receptor gamma [Source:MGI Symbol%3BAcc:MGI:98216]	188.8652935	0.255598183	-3.049476805
ENSMUSG00000001285	2823	10.89	10.29	11.89	15.4	14.11	15.66	0.708667822	-0.496818552	0.002303987	0.129875052	Down	Myg1	melanocyte proliferating gene 1 [Source:MGI Symbol%3BAcc:MGI:1929864]	601.2001349	0.163000221	-3.047962439
ENSMUSG00000004936	3391	20.33	21.8	25.44	35.58	27.37	28.43	0.712586251	-0.488863447	0.00230599	0.129875052	Down	Map2k1	mitogen-activated protein kinase kinase 1 [Source:MGI Symbol%3BAcc:MGI:1346866]	1468.055974	0.16040399	-3.047701285
ENSMUSG00000047945	1605	324.71	352.12	348.78	487.98	410.56	418.63	0.751674396	-0.411820232	0.002320172	0.129875052	Down	Marcksl1	MARCKS-like 1 [Source:MGI Symbol%3BAcc:MGI:97143]	10235.69834	0.135206634	-3.045858179
ENSMUSG00000028004	3383	0.02	0	0.02	0.25	0.23	0.22	0.047909299	-4.383550489	0.002357156	NA	Down	Npy2r	neuropeptide Y receptor Y2 [Source:MGI Symbol%3BAcc:MGI:108418]	6.897405077	1.441435871	-3.041099904
ENSMUSG00000031561	10237	14.41	10.81	14.66	17.81	18.41	17.19	0.724197223	-0.46554545	0.002476238	0.13557344	Down	Tenm3	teneurin transmembrane protein 3 [Source:MGI Symbol%3BAcc:MGI:1345183]	2601.511882	0.153836766	-3.026230081
ENSMUSG00000090125	3849	11.33	9.56	8.64	17.44	11.97	13.89	0.660800092	-0.597714206	0.002493085	0.13557344	Down	Pou3f1	POU domain%2C class 3%2C transcription factor 1 [Source:MGI Symbol%3BAcc:MGI:101896]	765.8947675	0.197645082	-3.024179506
ENSMUSG00000067847	747	35.68	37.85	31.76	95.6	49.29	37.45	0.554076434	-0.851843087	0.002495992	0.13557344	Down	Romo1	reactive oxygen species modulator 1 [Source:MGI Symbol%3BAcc:MGI:1914317]	589.5794989	0.281710268	-3.023826906
ENSMUSG00000025823	2399	70.03	73.09	74.22	104.78	87.64	86.85	0.751388573	-0.41236892	0.002509615	0.135622891	Down	Pdia4	protein disulfide isomerase associated 4 [Source:MGI Symbol%3BAcc:MGI:104864]	3244.127886	0.136447516	-3.02217975
ENSMUSG00000058153	6070	3.22	1.23	2.69	4.51	4.18	4.23	0.538975472	-0.891708476	0.002560292	0.137327666	Down	Sez6l	seizure related 6 homolog like [Source:MGI Symbol%3BAcc:MGI:1935121]	332.9689121	0.295647232	-3.016123204
ENSMUSG00000056612	1526	96.98	111.24	107.94	145.53	130.1	125.4	0.760760935	-0.39448493	0.002615182	0.139689777	Down	Ppp1r14b	protein phosphatase 1%2C regulatory inhibitor subunit 14B [Source:MGI Symbol%3BAcc:MGI:107682]	2977.667116	0.131071804	-3.009685664
ENSMUSG00000059119	3094	66.73	57.97	67.39	97.2	81.27	75.91	0.729946906	-0.454136564	0.002636396	0.140241007	Down	Nap1l4	nucleosome assembly protein 1-like 4 [Source:MGI Symbol%3BAcc:MGI:1316687]	3766.205351	0.151014873	-3.00723072
ENSMUSG00000040717	10985	1.27	1.21	2.3	1.59	3.47	3.56	0.53761588	-0.895352343	0.002655401	0.140670686	Down	Il17rd	interleukin 17 receptor D [Source:MGI Symbol%3BAcc:MGI:2159727]	399.0676287	0.297949563	-3.005046675
ENSMUSG00000036309	2211	114.88	97.31	93.62	164.84	143.69	113.86	0.700552775	-0.513434356	0.002684827	0.141446914	Down	Skp1a	S-phase kinase-associated protein 1A [Source:MGI Symbol%3BAcc:MGI:103575]	4396.242103	0.171048251	-3.001693103
ENSMUSG00000062421	2998	28.11	21.73	21.4	46.67	29.83	29.53	0.649741875	-0.622061407	0.002714005	0.141446914	Down	Arf2	ADP-ribosylation factor 2 [Source:MGI Symbol%3BAcc:MGI:99595]	1454.278594	0.207464396	-2.998400782
ENSMUSG00000024258	1015	40.35	41.72	46.02	60.78	53.2	55.68	0.72938365	-0.455250236	0.002816183	0.146180337	Down	Polr2d	polymerase (RNA) II (DNA directed) polypeptide D [Source:MGI Symbol%3BAcc:MGI:1916491]	822.5771803	0.152404354	-2.987120931
ENSMUSG00000031987	3594	27.29	27.64	28.43	52.78	31.82	34.26	0.675431676	-0.566118256	0.002915794	0.150083676	Down	Egln1	egl-9 family hypoxia-inducible factor 1 [Source:MGI Symbol%3BAcc:MGI:1932286]	1984.738064	0.19019732	-2.976478619
ENSMUSG00000038489	1650	11.15	16.05	11.44	23.33	18.42	16.57	0.637369636	-0.649797803	0.002931974	0.150083676	Down	Polr2l	polymerase (RNA) II (DNA directed) polypeptide L [Source:MGI Symbol%3BAcc:MGI:1913741]	436.2307187	0.218435477	-2.974781437
ENSMUSG00000021314	5041	3.74	2.79	3.22	4.74	4.79	5.01	0.65209588	-0.616843989	0.002953346	0.150083676	Down	Amph	amphiphysin [Source:MGI Symbol%3BAcc:MGI:103574]	333.9064486	0.207513226	-2.972552645
ENSMUSG00000024921	14269	1.7	1.49	2.06	2.87	2.5	2.24	0.664889576	-0.588813336	0.002955935	0.150083676	Down	Smarca2	SWI/SNF related%2C matrix associated%2C actin dependent regulator of chromatin%2C subfamily a%2C member 2 [Source:MGI Symbol%3BAcc:MGI:99603]	500.6060211	0.198101328	-2.972283643
ENSMUSG00000002102	2607	61.15	70	70.54	97.81	81.54	79.9	0.750091819	-0.414860888	0.002969206	0.150083676	Down	Psmc3	proteasome (prosome%2C macropain) 26S subunit%2C ATPase 3 [Source:MGI Symbol%3BAcc:MGI:1098754]	3270.799627	0.139641105	-2.970908085
ENSMUSG00000045427	4369	28.48	16.66	22.74	32.07	38.63	28.7	0.664640478	-0.589353936	0.00299631	0.150083676	Down	Hnrnph2	heterogeneous nuclear ribonucleoprotein H2 [Source:MGI Symbol%3BAcc:MGI:1201779]	1995.169994	0.198561613	-2.968116187
ENSMUSG00000036751	708	137.27	91.91	104.5	184.8	166.12	131.34	0.671432959	-0.574684738	0.003104259	0.153665804	Down	Cox6b1	cytochrome c oxidase%2C subunit 6B1 [Source:MGI Symbol%3BAcc:MGI:107460]	1579.092334	0.194332722	-2.957220649
ENSMUSG00000062070	2244	210.62	116.62	181.05	510.13	309.58	289.27	0.443329803	-1.173547745	0.003139447	0.153665804	Down	Pgk1	phosphoglycerate kinase 1 [Source:MGI Symbol%3BAcc:MGI:97555]	9972.14058	0.397308606	-2.953743583
ENSMUSG00000054364	2349	61.3	81.43	79.45	99.01	80.55	118.57	0.719499155	-0.474935102	0.003154559	0.153820575	Down	Rhob	ras homolog family member B [Source:MGI Symbol%3BAcc:MGI:107949]	3319.393659	0.160871634	-2.952261309
ENSMUSG00000023964	3912	0	0	0	0.1	0.15	0.08	0.024310397	-5.362282754	0.003160049	NA	Down	Calcr	calcitonin receptor [Source:MGI Symbol%3BAcc:MGI:101950]	3.605255898	1.816661067	-2.951724376
ENSMUSG00000051989	972	6.73	3.86	7.3	14.67	13.1	7.77	0.487315106	-1.03707315	0.003204769	0.154991957	Down	Smim11	small integral membrane protein 11 [Source:MGI Symbol%3BAcc:MGI:1916186]	142.3882292	0.351862473	-2.947382091
ENSMUSG00000054793	2161	35.05	35.65	35.3	59.76	44.45	40.8	0.704949094	-0.504409014	0.003311975	0.157324923	Down	Cadm4	cell adhesion molecule 4 [Source:MGI Symbol%3BAcc:MGI:2449088]	1479.893865	0.171731632	-2.937193387
ENSMUSG00000100927	1317	0	0	0	0.59	0.14	0.29	0.02355775	-5.407654446	0.003327451	NA	Down	Gm28536	predicted gene 28536 [Source:MGI Symbol%3BAcc:MGI:5579242]	3.732519256	1.842002575	-2.935747496
ENSMUSG00000063882	1237	79.64	64.6	55.68	123.79	98.19	73.17	0.655463984	-0.609411585	0.003329666	0.157583772	Down	Uqcrh	ubiquinol-cytochrome c reductase hinge protein [Source:MGI Symbol%3BAcc:MGI:1913826]	1675.474467	0.207597706	-2.935541038
ENSMUSG00000024309	1193	22.92	25.41	32.73	33.51	48.54	34.93	0.669224161	-0.579438564	0.003378382	0.159029507	Down	Pfdn6	prefoldin subunit 6 [Source:MGI Symbol%3BAcc:MGI:95908]	642.0723058	0.197690988	-2.931031755
ENSMUSG00000065939	137	0	0	0	3.78	4.38	1.39	0.02414746	-5.371984726	0.003426116	NA	Down	Snora2b	small nucleolar RNA%2C H/ACA box 2B [Source:MGI Symbol%3BAcc:MGI:3819497]	3.632405014	1.835527629	-2.926670588
ENSMUSG00000034880	607	59.77	37.34	68.43	116.05	71.05	76.28	0.607002992	-0.720224466	0.003571624	0.166704358	Down	Mrpl34	mitochondrial ribosomal protein L34 [Source:MGI Symbol%3BAcc:MGI:2137227]	712.2817791	0.247184746	-2.913709196
ENSMUSG00000020048	4032	135.09	156.18	144.69	193.77	198.77	163.62	0.756749744	-0.402111813	0.003574224	0.166704358	Down	Hsp90b1	heat shock protein 90%2C beta (Grp94)%2C member 1 [Source:MGI Symbol%3BAcc:MGI:98817]	10883.05964	0.138017606	-2.913482024
ENSMUSG00000027314	3852	1.41	2.07	1.57	3.1	2.34	3.33	0.555020496	-0.849387047	0.003611603	0.166704358	Down	Dll4	delta like canonical Notch ligand 4 [Source:MGI Symbol%3BAcc:MGI:1859388]	144.8304212	0.291862293	-2.910232209
ENSMUSG00000015488	4693	16.95	15.63	15.51	30.17	19.01	19.37	0.67675152	-0.563301872	0.003614412	0.166704358	Down	Cacfd1	calcium channel flower domain containing 1 [Source:MGI Symbol%3BAcc:MGI:1924317]	1495.669939	0.193575243	-2.909989222
ENSMUSG00000003269	3445	33.11	34.93	34.29	43.25	42.28	41.15	0.781179039	-0.356274857	0.003625978	0.166704358	Down	Cyth2	cytohesin 2 [Source:MGI Symbol%3BAcc:MGI:1334255]	2145.797141	0.122473708	-2.90899053
ENSMUSG00000022425	5779	3.34	2.64	1.62	5.93	4	3.42	0.552060811	-0.857100901	0.003640134	0.166759592	Down	Enpp2	ectonucleotide pyrophosphatase/phosphodiesterase 2 [Source:MGI Symbol%3BAcc:MGI:1321390]	332.3230943	0.294762053	-2.907772193
ENSMUSG00000014837	4045	15.5	12.64	13.59	19.06	17.39	18.94	0.731290695	-0.45148309	0.003721639	0.168202335	Down	4931428F04Rik	RIKEN cDNA 4931428F04 gene [Source:MGI Symbol%3BAcc:MGI:1921606]	1070.579107	0.155638743	-2.90083999
ENSMUSG00000040652	2990	30.01	36.69	33.8	48.35	42.71	38.84	0.745763012	-0.423210851	0.003735776	0.168202335	Down	Oaz2	ornithine decarboxylase antizyme 2 [Source:MGI Symbol%3BAcc:MGI:109492]	1874.929083	0.145952308	-2.899651651
ENSMUSG00000073147	5142	4.92	3.95	4.53	7.79	6	5.81	0.661918321	-0.595274891	0.0037366	0.168202335	Down	5031425E22Rik	RIKEN cDNA 5031425E22 gene [Source:MGI Symbol%3BAcc:MGI:1923227]	463.5173435	0.20529676	-2.8995825
ENSMUSG00000024201	4895	20.05	15.97	20.24	27.91	22.48	24.74	0.725216509	-0.463516327	0.003736959	0.168202335	Down	Kdm4b	lysine (K)-specific demethylase 4B [Source:MGI Symbol%3BAcc:MGI:2442355]	1753.141785	0.159857888	-2.899552416
ENSMUSG00000027952	1713	23.79	15.83	23.88	43.84	28.02	26.4	0.62433325	-0.679611793	0.003780384	0.168975276	Down	Pmvk	phosphomevalonate kinase [Source:MGI Symbol%3BAcc:MGI:1915853]	758.4201414	0.234678364	-2.895928627
ENSMUSG00000029033	5367	10.23	9.25	10.12	14.62	11.68	13.01	0.72854803	-0.456904008	0.003866827	0.171038676	Down	Acap3	ArfGAP with coiled-coil%2C ankyrin repeat and PH domains 3 [Source:MGI Symbol%3BAcc:MGI:2153589]	1007.901358	0.158162511	-2.888826209
ENSMUSG00000031734	2762	13.04	16.34	16.87	18.28	20.77	22.07	0.731157164	-0.451746545	0.003879693	0.171038676	Down	Irx3	Iroquois related homeobox 3 [Source:MGI Symbol%3BAcc:MGI:1197522]	805.0432019	0.156433772	-2.887781447
ENSMUSG00000023017	5740	6.01	5.39	4.76	8.19	6.7	7.68	0.695106438	-0.524694189	0.003931643	0.172149785	Down	Asic1	acid-sensing (proton-gated) ion channel 1 [Source:MGI Symbol%3BAcc:MGI:1194915]	606.2363282	0.181958362	-2.883594812
ENSMUSG00000056797	444	0	0	0.14	0.44	2.16	1.57	0.033661011	-4.892777671	0.003947588	NA	Down	Gm4889	predicted gene 4889 [Source:MGI Symbol%3BAcc:MGI:3647233]	5.226580122	1.697513799	-2.882319822
ENSMUSG00000073421	2568	0.5	0	0.41	1.79	0.98	1.36	0.216299662	-2.208896683	0.003957373	NA	Down	H2-Ab1	histocompatibility 2%2C class II antigen A%2C beta 1 [Source:MGI Symbol%3BAcc:MGI:103070]	35.72963693	0.766568181	-2.881539746
ENSMUSG00000032249	3166	58.72	71.34	54.78	83.43	91.72	68.64	0.732301293	-0.449490751	0.003963572	0.172919889	Down	Anp32a	acidic (leucine-rich) nuclear phosphoprotein 32 family%2C member A [Source:MGI Symbol%3BAcc:MGI:108447]	3693.509844	0.156016488	-2.881046464
ENSMUSG00000022346	2717	5.8	6.44	5.29	7.37	8.42	9.87	0.662735325	-0.593495274	0.003986323	0.172919889	Down	Myc	myelocytomatosis oncogene [Source:MGI Symbol%3BAcc:MGI:97250]	319.1523487	0.206128997	-2.879242046
ENSMUSG00000028367	1051	122.03	123.83	122.24	166.72	174.15	134.04	0.749161467	-0.416651398	0.004002962	0.172919889	Down	Txn1	thioredoxin 1 [Source:MGI Symbol%3BAcc:MGI:98874]	2412.575447	0.144774769	-2.877928247
ENSMUSG00000096544	331	36	17.7	33.68	89.47	61.16	27.59	0.473134482	-1.079677786	0.004190357	0.176860525	Down	Gm4617	predicted pseudogene 4617 [Source:MGI Symbol%3BAcc:MGI:3704225]	241.9757555	0.377052956	-2.863464583
ENSMUSG00000100241	2413	51.81	49.27	53.01	64.64	57.5	74.42	0.759741645	-0.396419191	0.00426828	0.179560662	Down	Slc18a3	solute carrier family 18 (vesicular monoamine)%2C member 3 [Source:MGI Symbol%3BAcc:MGI:1101061]	2300.973919	0.138723432	-2.857622419
ENSMUSG00000012483	1136	22.62	20.57	24.45	42.56	33.68	24.73	0.645724471	-0.631009392	0.004282532	0.179573407	Down	Rpa3	replication protein A3 [Source:MGI Symbol%3BAcc:MGI:1915490]	523.3207824	0.220898016	-2.85656433
ENSMUSG00000038065	5695	10.04	7.05	5.85	15.25	10.14	10.01	0.629122329	-0.668587528	0.004359778	0.180613331	Down	Mturn	maturin%2C neural progenitor differentiation regulator homolog (Xenopus) [Source:MGI Symbol%3BAcc:MGI:1915485]	910.1802557	0.234519317	-2.85088468
ENSMUSG00000067071	1808	40.13	31.45	48.77	62.11	44.95	62.38	0.687341747	-0.540900508	0.004389186	0.180613331	Down	Hes6	hairy and enhancer of split 6 [Source:MGI Symbol%3BAcc:MGI:1859852]	1427.370393	0.189873171	-2.848746373
ENSMUSG00000058589	14501	1.26	0.69	0.88	1.16	1.98	1.65	0.578893451	-0.78863026	0.004398432	0.180613331	Down	Anks1b	ankyrin repeat and sterile alpha motif domain containing 1B [Source:MGI Symbol%3BAcc:MGI:1924781]	301.4283529	0.276899235	-2.848076705
ENSMUSG00000056671	1175	4.57	1.84	3.02	10.09	6.49	4.75	0.430462038	-1.216042083	0.004405545	0.180613331	Down	Prelid2	PRELI domain containing 2 [Source:MGI Symbol%3BAcc:MGI:1924869]	99.5832125	0.427046682	-2.847562417
ENSMUSG00000036615	2242	6.95	4.23	7.28	8.44	11.6	9.59	0.606212953	-0.722103417	0.00450354	0.182883508	Down	Rfxap	regulatory factor X-associated protein [Source:MGI Symbol%3BAcc:MGI:2180854]	293.872005	0.254212275	-2.840552912
ENSMUSG00000004980	6584	205.08	218.37	200.13	284.56	303.45	233.95	0.733226935	-0.447668311	0.004543463	0.183347941	Down	Hnrnpa2b1	heterogeneous nuclear ribonucleoprotein A2/B1 [Source:MGI Symbol%3BAcc:MGI:104819]	25914.72375	0.1577554	-2.837736839
ENSMUSG00000021749	1569	0	0	0	0.37	0.19	0.2	0.02632607	-5.247364041	0.004554614	NA	Down	Oit1	oncoprotein induced transcript 1 [Source:MGI Symbol%3BAcc:MGI:1201784]	3.336871009	1.849647063	-2.83695422
ENSMUSG00000024907	788	1.08	0	1.42	3.78	2.9	4.75	0.214495681	-2.220979498	0.004653755	NA	Down	Gal	galanin and GMAP prepropeptide [Source:MGI Symbol%3BAcc:MGI:95637]	30.12173506	0.784778473	-2.830071892
ENSMUSG00000008658	4400	10.34	12.01	8.59	12.3	15.75	14.01	0.712980327	-0.488065825	0.004672837	0.187393857	Down	Rbfox1	RNA binding protein%2C fox-1 homolog (C. elegans) 1 [Source:MGI Symbol%3BAcc:MGI:1926224]	873.44959	0.172536871	-2.82876246
ENSMUSG00000031628	3357	29	23.33	24.25	34.38	35.04	30.99	0.740097222	-0.434213294	0.004730044	0.189098923	Down	Casp3	caspase 3 [Source:MGI Symbol%3BAcc:MGI:107739]	1619.347705	0.153711128	-2.824865698
ENSMUSG00000039405	3767	4.29	3.53	4.2	6.78	5.21	5.86	0.652484544	-0.615984367	0.004759186	0.189183397	Down	Prss23	protease%2C serine 23 [Source:MGI Symbol%3BAcc:MGI:1923703]	307.1034339	0.218210005	-2.822896994
ENSMUSG00000029649	5216	15.1	13.48	14.28	17.96	19.69	17.17	0.757737997	-0.400229001	0.004761549	0.189183397	Down	Pomp	proteasome maturation protein [Source:MGI Symbol%3BAcc:MGI:1913787]	1387.075222	0.141787521	-2.822737836
ENSMUSG00000032231	3731	8.04	9.61	9.45	10.3	12.22	13.75	0.723069225	-0.46779432	0.004912547	0.192944365	Down	Anxa2	annexin A2 [Source:MGI Symbol%3BAcc:MGI:88246]	641.8480589	0.166314271	-2.812713054
ENSMUSG00000067276	7795	1.16	0.93	1.29	1.51	2.24	1.75	0.595595465	-0.747595326	0.004968807	0.192944365	Down	Capn6	calpain 6 [Source:MGI Symbol%3BAcc:MGI:1100850]	188.5386729	0.266138219	-2.809049103
ENSMUSG00000060989	1119	24.2	34.48	29.16	42.04	46.33	33.9	0.691718901	-0.531742216	0.004972157	0.192944365	Down	Gm11847	predicted gene 11847 [Source:MGI Symbol%3BAcc:MGI:3651787]	639.5699292	0.189310788	-2.808832086
ENSMUSG00000070394	1105	22.24	10.6	24.74	42.28	34.14	22.79	0.561345363	-0.833039446	0.004981754	0.192944365	Down	Tmem256	transmembrane protein 256 [Source:MGI Symbol%3BAcc:MGI:1916436]	474.6951877	0.296644153	-2.80821124
ENSMUSG00000027419	7910	1.67	1.22	1.21	2.24	2.13	2.08	0.620371955	-0.688794626	0.005002866	0.192944365	Down	Pcsk2	proprotein convertase subtilisin/kexin type 2 [Source:MGI Symbol%3BAcc:MGI:97512]	228.0998937	0.245397803	-2.806849203
ENSMUSG00000056423	835	11.85	12.35	14.84	18.55	25.83	16.94	0.615223461	-0.700817574	0.005006092	0.192944365	Down	Uts2b	urotensin 2B [Source:MGI Symbol%3BAcc:MGI:2677064]	228.1445271	0.24969971	-2.806641526
ENSMUSG00000027160	6558	8.11	5.83	7.87	10.23	11.05	8.85	0.702304465	-0.509831487	0.005027053	0.193018956	Down	Ccdc34	coiled-coil domain containing 34 [Source:MGI Symbol%3BAcc:MGI:1915451]	928.5959213	0.181738986	-2.805295108
ENSMUSG00000059291	2697	157.2	179.9	165.24	300.25	203.7	186.19	0.700150581	-0.51426286	0.005038015	0.193018956	Down	Rpl11	ribosomal protein L11 [Source:MGI Symbol%3BAcc:MGI:1914275]	8775.878069	0.183364524	-2.804592998
ENSMUSG00000029028	3510	16.67	17.74	21.33	30.7	21.19	23.8	0.709279845	-0.495573142	0.005066894	0.193549335	Down	Lrrc47	leucine rich repeat containing 47 [Source:MGI Symbol%3BAcc:MGI:1920196]	1256.893938	0.176816753	-2.802749933
ENSMUSG00000024063	3212	31.83	20.64	27.1	30.38	44.57	37.16	0.691833003	-0.531504258	0.005132857	0.1949101	Down	Lbh	limb-bud and heart [Source:MGI Symbol%3BAcc:MGI:1925139]	1676.879777	0.189919572	-2.798575482
ENSMUSG00000070526	2640	3.75	3.11	3.68	6.7	6.42	4.18	0.58904443	-0.763551639	0.00514794	0.1949101	Down	Peg12	paternally expressed 12 [Source:MGI Symbol%3BAcc:MGI:1351637]	200.8883017	0.272928246	-2.797627769
ENSMUSG00000046434	3153	530.75	527.82	478.31	807.48	753.1	557.09	0.700956981	-0.512602189	0.005216209	0.19560471	Down	Hnrnpa1	heterogeneous nuclear ribonucleoprotein A1 [Source:MGI Symbol%3BAcc:MGI:104820]	31432.11873	0.183506768	-2.793369391
ENSMUSG00000032002	3077	16.87	12.08	16.7	27.42	21.28	17.38	0.667915195	-0.58226316	0.005257456	0.19560471	Down	Dcun1d5	DCN1%2C defective in cullin neddylation 1%2C domain containing 5 (S. cerevisiae) [Source:MGI Symbol%3BAcc:MGI:1924113]	939.6155198	0.208635088	-2.790820877
ENSMUSG00000019943	15218	17.24	17.35	16.53	21.73	20.47	20.48	0.789312524	-0.341331455	0.005283604	0.196011055	Down	Atp2b1	ATPase%2C Ca++ transporting%2C plasma membrane 1 [Source:MGI Symbol%3BAcc:MGI:104653]	4712.20048	0.122375472	-2.789214603
ENSMUSG00000057388	1398	36.8	28.06	37.46	52.94	46.06	41.38	0.705507701	-0.503266264	0.005362591	0.198369625	Down	Mrpl18	mitochondrial ribosomal protein L18 [Source:MGI Symbol%3BAcc:MGI:1914931]	925.5268618	0.180744587	-2.784405732
ENSMUSG00000026965	3445	34.53	27.48	42.59	56.23	39.72	48.09	0.701507953	-0.511468635	0.005559249	0.202406001	Down	Anapc2	anaphase promoting complex subunit 2 [Source:MGI Symbol%3BAcc:MGI:2139135]	2334.851267	0.184465579	-2.772705012
ENSMUSG00000019916	4114	21.13	9.56	17.23	49.56	32.06	27.1	0.42708404	-1.22740811	0.005603709	0.202630756	Down	P4ha1	procollagen-proline%2C 2-oxoglutarate 4-dioxygenase (proline 4-hydroxylase)%2C alpha 1 polypeptide [Source:MGI Symbol%3BAcc:MGI:97463]	1772.148106	0.443089773	-2.770111579
ENSMUSG00000040128	2095	16.56	11.31	15.87	21.28	21.85	18.8	0.685462938	-0.544849431	0.005633694	0.20314437	Down	Pnrc1	proline-rich nuclear receptor coactivator 1 [Source:MGI Symbol%3BAcc:MGI:1917838]	603.8008882	0.196812146	-2.768372999
ENSMUSG00000036306	6802	7.48	4.71	6.78	9.73	7.7	9.7	0.679600506	-0.557241169	0.005692231	0.203544691	Down	Lzts1	leucine zipper%2C putative tumor suppressor 1 [Source:MGI Symbol%3BAcc:MGI:2684762]	855.4718015	0.201533673	-2.765002788
ENSMUSG00000083899	2255	9.22	9.18	9.75	13.82	12.23	12.49	0.706336095	-0.501573272	0.005742241	0.204012262	Down	Gm12346	predicted gene 12346 [Source:MGI Symbol%3BAcc:MGI:3649810]	409.5707049	0.181588111	-2.762148185
ENSMUSG00000034675	4514	87.92	83.01	90.3	105.2	100.94	114.58	0.789174416	-0.341583909	0.005796543	0.204146645	Down	Dbn1	drebrin 1 [Source:MGI Symbol%3BAcc:MGI:1931838]	7142.92	0.123803828	-2.759073885
ENSMUSG00000025161	5318	12.18	2.54	11.08	31.6	26.35	29.41	0.288251277	-1.794601097	0.005820074	0.204146645	Down	Slc16a3	solute carrier family 16 (monocarboxylic acid transporters)%2C member 3 [Source:MGI Symbol%3BAcc:MGI:1933438]	1653.242347	0.650748362	-2.757749694
ENSMUSG00000029337	2501	0.21	0	0.12	0.73	0.65	0.58	0.171525517	-2.543504879	0.005826626	NA	Down	Fgf5	fibroblast growth factor 5 [Source:MGI Symbol%3BAcc:MGI:95519]	15.83129627	0.922434757	-2.757381874
ENSMUSG00000031647	6837	5.98	7.32	6	7.18	9.26	9.01	0.734532411	-0.445101944	0.005873163	0.204338453	Down	Mfap3l	microfibrillar-associated protein 3-like [Source:MGI Symbol%3BAcc:MGI:1918556]	831.0636646	0.161574412	-2.754779899
ENSMUSG00000009555	4611	13.5	15.09	16.29	21.25	17.17	19.13	0.752317517	-0.410586412	0.005909707	0.204414358	Down	Cdk9	cyclin-dependent kinase 9 (CDC2-related kinase) [Source:MGI Symbol%3BAcc:MGI:1328368]	1284.969492	0.149155013	-2.752749658
ENSMUSG00000049775	1371	628.25	426.85	373.02	803.63	711.93	563.03	0.667533638	-0.583087557	0.005916062	0.204414358	Down	Tmsb4x	thymosin%2C beta 4%2C X chromosome [Source:MGI Symbol%3BAcc:MGI:99510]	13152.71997	0.21184713	-2.752397715
ENSMUSG00000038793	1758	0.61	1.34	2.8	1.44	6.63	5.12	0.346282559	-1.529978367	0.005922983	0.204414358	Down	Lefty1	left right determination factor 1 [Source:MGI Symbol%3BAcc:MGI:107405]	85.34831451	0.555948432	-2.752014898
ENSMUSG00000056962	4698	11.33	15.08	12.25	21.53	16.65	14.57	0.705084267	-0.504132406	0.006006377	0.205638529	Down	Jmjd6	jumonji domain containing 6 [Source:MGI Symbol%3BAcc:MGI:1858910]	1170.36385	0.183492152	-2.747433069
ENSMUSG00000049940	3242	15.19	13.2	18.59	22.45	21.64	18.88	0.721099262	-0.471730229	0.006062624	0.207013684	Down	Pgrmc2	progesterone receptor membrane component 2 [Source:MGI Symbol%3BAcc:MGI:1918054]	970.8055244	0.171889859	-2.744374991
ENSMUSG00000038168	3721	0.97	0.6	1.47	1.97	2.16	1.96	0.483764255	-1.04762392	0.006200255	0.208953869	Down	P3h2	prolyl 3-hydroxylase 2 [Source:MGI Symbol%3BAcc:MGI:2146663]	92.76786464	0.382763772	-2.736998631
ENSMUSG00000025508	2072	99.28	118.5	110.7	172.61	143.21	115.68	0.732744727	-0.448617414	0.006235888	0.208953869	Down	Rplp2	ribosomal protein%2C large P2 [Source:MGI Symbol%3BAcc:MGI:1914436]	4290.381225	0.164021533	-2.735112928
ENSMUSG00000055675	7137	2.77	0.97	2.71	4.39	3.52	3.54	0.548593279	-0.866191149	0.006257205	0.208953869	Down	Kbtbd11	kelch repeat and BTB (POZ) domain containing 11 [Source:MGI Symbol%3BAcc:MGI:1922151]	349.6217455	0.31682315	-2.733989448
ENSMUSG00000047153	6502	7.07	4.59	8.74	13.36	8.98	8.59	0.636595598	-0.651550915	0.00627279	0.208953869	Down	Khnyn	KH and NYN domain containing [Source:MGI Symbol%3BAcc:MGI:2451333]	912.3704342	0.238386512	-2.733170221
ENSMUSG00000025134	3839	18.64	19.32	22.37	24.19	26.37	24.77	0.774478417	-0.368703061	0.006279002	0.208953869	Down	Alyref	Aly/REF export factor [Source:MGI Symbol%3BAcc:MGI:1341044]	1415.275621	0.134915504	-2.732844254
ENSMUSG00000105284	631	0	0	0	1.13	0.29	0.4	0.027434436	-5.18786829	0.006327996	NA	Down	Gm42693	predicted gene 42693 [Source:MGI Symbol%3BAcc:MGI:5662830]	3.206193271	1.900121006	-2.73028311
ENSMUSG00000025927	6338	0.09	0	0.04	0.15	0.42	0.24	0.163517489	-2.612483151	0.006378546	NA	Down	Tfap2b	transcription factor AP-2 beta [Source:MGI Symbol%3BAcc:MGI:104672]	16.3831876	0.957774742	-2.727659266
ENSMUSG00000047045	6851	20.63	21.85	22.82	30.29	25.23	25.94	0.773886513	-0.369806078	0.006399445	0.21069068	Down	Tmem164	transmembrane protein 164 [Source:MGI Symbol%3BAcc:MGI:2148020]	2736.16861	0.135630015	-2.726579934
ENSMUSG00000009075	2628	6.96	4.29	8.2	10.68	8.87	10.6	0.625925563	-0.675936997	0.006450025	0.211814198	Down	Cabp7	calcium binding protein 7 [Source:MGI Symbol%3BAcc:MGI:2183437]	355.4856096	0.248143079	-2.723980855
ENSMUSG00000020396	3994	1.12	0.56	1.23	2.13	1.79	1.86	0.489496591	-1.030629283	0.00646822	0.211871252	Down	Nefh	neurofilament%2C heavy polypeptide [Source:MGI Symbol%3BAcc:MGI:97309]	94.86709806	0.378483377	-2.723050321
ENSMUSG00000038462	1363	66.7	58.49	63.14	110.45	73.86	73.43	0.705319096	-0.503651995	0.006542879	0.213772806	Down	Uqcrfs1	ubiquinol-cytochrome c reductase%2C Rieske iron-sulfur polypeptide 1 [Source:MGI Symbol%3BAcc:MGI:1913944]	1660.358411	0.185216784	-2.719256782
ENSMUSG00000051255	633	36.3	34.4	28.63	65.11	52.86	34.47	0.629058693	-0.668733465	0.006573841	0.21401944	Down	Gm6563	predicted pseudogene 6563 [Source:MGI Symbol%3BAcc:MGI:3646907]	435.9719494	0.246066418	-2.717694966
ENSMUSG00000019143	4279	6.32	4.79	6.62	8.74	8.37	7.66	0.69360485	-0.527814108	0.006598261	0.21401944	Down	Hars2	histidyl-tRNA synthetase 2 [Source:MGI Symbol%3BAcc:MGI:1918041]	495.7402065	0.194301622	-2.71646784
ENSMUSG00000027967	2227	13.11	18.5	20.25	16.5	30.75	29.08	0.657502481	-0.604931757	0.006600304	0.21401944	Down	Neurog2	neurogenin 2 [Source:MGI Symbol%3BAcc:MGI:109619]	773.4173377	0.222698969	-2.71636532
ENSMUSG00000068615	2879	0.15	0	0.32	0.59	0.88	0.84	0.199727305	-2.323896518	0.006604891	NA	Down	Gjd2	gap junction protein%2C delta 2 [Source:MGI Symbol%3BAcc:MGI:1334209]	21.82608119	0.85558936	-2.716135363
ENSMUSG00000025289	2106	22.1	22.71	23.06	32.12	27.21	28.01	0.750921841	-0.41326534	0.006648385	0.215036837	Down	Prdx4	peroxiredoxin 4 [Source:MGI Symbol%3BAcc:MGI:1859815]	889.9955651	0.152273829	-2.713961707
ENSMUSG00000026966	1276	36.39	25.5	39.92	65.11	41.14	43.35	0.657205788	-0.60558291	0.006731612	0.2166401	Down	Ssna1	SS nuclear autoantigen 1 [Source:MGI Symbol%3BAcc:MGI:1915725]	876.8466967	0.223475704	-2.709837799
ENSMUSG00000039323	1847	125.66	91.42	135.48	458.11	182.84	214.84	0.395765749	-1.337281333	0.007011362	0.221715441	Down	Igfbp2	insulin-like growth factor binding protein 2 [Source:MGI Symbol%3BAcc:MGI:96437]	6144.489905	0.495968281	-2.696304146
ENSMUSG00000038871	3588	13.06	7.54	10.52	17.72	14.06	13.75	0.664040833	-0.590656136	0.007030844	0.221715441	Down	Bpgm	2%2C3-bisphosphoglycerate mutase [Source:MGI Symbol%3BAcc:MGI:1098242]	751.9792487	0.219136515	-2.695379797
ENSMUSG00000071856	14577	3.39	2.79	3.3	4.73	3.55	4.46	0.721271797	-0.471385082	0.007140038	0.2226163	Down	Mcc	mutated in colorectal cancers [Source:MGI Symbol%3BAcc:MGI:96930]	882.5405175	0.175220376	-2.690241252
ENSMUSG00000079480	651	21.82	11.05	16.07	30.66	40.05	17.44	0.540456271	-0.887750203	0.007151332	0.2226163	Down	Pin4	protein (peptidyl-prolyl cis/trans isomerase) NIMA-interacting%2C 4 (parvulin) [Source:MGI Symbol%3BAcc:MGI:1916963]	244.478387	0.330053776	-2.689713822
ENSMUSG00000025790	8474	0.88	0.2	0.85	1.37	1.45	1.32	0.456629479	-1.130904094	0.007243995	0.2226163	Down	Slco3a1	solute carrier organic anion transporter family%2C member 3a1 [Source:MGI Symbol%3BAcc:MGI:1351867]	140.9403305	0.421128352	-2.68541429
ENSMUSG00000044134	2412	8.05	11.4	12.06	19.4	11.41	15.49	0.653517137	-0.613703026	0.007272091	0.2226163	Down	Pheta1	PH domain containing endocytic trafficking adaptor 1 [Source:MGI Symbol%3BAcc:MGI:2442708]	511.1769916	0.228642136	-2.684120422
ENSMUSG00000090553	1372	66.77	59.45	56.96	119.07	85.9	59.45	0.66785714	-0.582388564	0.007274009	0.2226163	Down	Snrpe	small nuclear ribonucleoprotein E [Source:MGI Symbol%3BAcc:MGI:98346]	1680.02722	0.2169827	-2.684032243
ENSMUSG00000028452	4851	131.76	152.81	153.11	200.95	165.2	181.18	0.771453603	-0.374348703	0.007283754	0.2226163	Down	Vcp	valosin containing protein [Source:MGI Symbol%3BAcc:MGI:99919]	12996.3642	0.13949577	-2.683584626
ENSMUSG00000022054	5782	233.43	155.72	137.59	296.28	265.35	208.11	0.665043942	-0.588478427	0.007324449	0.2226163	Down	Nefm	neurofilament%2C medium polypeptide [Source:MGI Symbol%3BAcc:MGI:97314]	20509.61642	0.219440576	-2.681721116
ENSMUSG00000043614	1544	9.82	8.37	10.41	17.17	11.67	13.68	0.650264131	-0.620902249	0.007375776	0.2226163	Down	Vps37d	vacuolar protein sorting 37D [Source:MGI Symbol%3BAcc:MGI:2159402]	299.7098576	0.231733211	-2.679383965
ENSMUSG00000007836	2678	195.9	243.94	255.59	408.08	263.8	273.35	0.706637299	-0.500958193	0.007380826	0.2226163	Down	Hnrnpa0	heterogeneous nuclear ribonucleoprotein A0 [Source:MGI Symbol%3BAcc:MGI:1924384]	11975.3916	0.186983668	-2.679154804
ENSMUSG00000027966	12744	1.13	0.65	1.27	1.66	1.66	1.51	0.613303997	-0.705325741	0.007384227	0.2226163	Down	Col11a1	collagen%2C type XI%2C alpha 1 [Source:MGI Symbol%3BAcc:MGI:88446]	274.1237674	0.263279432	-2.679000541
ENSMUSG00000025130	2861	108.14	128.12	123.31	162.58	143.95	137.72	0.780591001	-0.357361264	0.007445601	0.223915033	Down	P4hb	prolyl 4-hydroxylase%2C beta polypeptide [Source:MGI Symbol%3BAcc:MGI:97464]	6255.088108	0.133531704	-2.676227853
ENSMUSG00000032575	3524	28.5	29.52	31.69	32.05	40.65	38.68	0.780368697	-0.357772187	0.0074915	0.224136542	Down	Manf	mesencephalic astrocyte-derived neurotrophic factor [Source:MGI Symbol%3BAcc:MGI:1922090]	1924.5171	0.133788244	-2.674167592
ENSMUSG00000024500	4035	7.45	5.07	6.16	7.42	9.23	10.09	0.681075015	-0.554114387	0.007527681	0.224314446	Down	Ppp2r2b	protein phosphatase 2%2C regulatory subunit B%2C beta [Source:MGI Symbol%3BAcc:MGI:1920180]	498.9774786	0.207335343	-2.672551528
ENSMUSG00000008489	8313	36.37	21.94	24.56	35.55	42.22	37.01	0.7042233	-0.505895134	0.007546331	0.22435086	Down	Elavl2	ELAV like RNA binding protein 1 [Source:MGI Symbol%3BAcc:MGI:1100887]	4483.624381	0.189351767	-2.671721222
ENSMUSG00000027833	3311	0.03	0	0.13	0.37	0.24	0.52	0.139946053	-2.837057296	0.007745397	NA	Down	Shox2	short stature homeobox 2 [Source:MGI Symbol%3BAcc:MGI:1201673]	11.69460611	1.065372761	-2.662971495
ENSMUSG00000045648	7689	0.03	0	0.01	0.08	0.12	0.13	0.107139128	-3.222442641	0.007765008	NA	Down	Vwc2l	von Willebrand factor C domain-containing protein 2-like [Source:MGI Symbol%3BAcc:MGI:2444069]	7.965034946	1.210479639	-2.662120483
ENSMUSG00000042111	2543	11.97	9.54	12.24	15.77	14.88	14.92	0.717927203	-0.47809053	0.007773489	0.227541204	Down	Ccdc115	coiled-coil domain containing 115 [Source:MGI Symbol%3BAcc:MGI:1916918]	549.5460954	0.179614911	-2.661753016
ENSMUSG00000039148	5902	10.23	16.88	15	24.12	17.26	16.7	0.69505189	-0.524807407	0.007777618	0.227541204	Down	Sart1	squamous cell carcinoma antigen recognized by T cells 1 [Source:MGI Symbol%3BAcc:MGI:1309453]	1609.837118	0.197179321	-2.661574268
ENSMUSG00000022280	4434	23.11	16.61	20.91	27.52	26.81	25.03	0.741516621	-0.431449063	0.007961685	0.229814259	Down	Rnf19a	ring finger protein 19A [Source:MGI Symbol%3BAcc:MGI:1353623]	1692.179762	0.162584555	-2.653690346
ENSMUSG00000063445	3891	5.56	7.23	7.44	8.76	10.05	8.43	0.716328778	-0.481306192	0.007962181	0.229814259	Down	Nmral1	NmrA-like family domain containing 1 [Source:MGI Symbol%3BAcc:MGI:1915074]	501.9910353	0.181373839	-2.65366932
ENSMUSG00000003573	3440	20.71	19.95	23.03	30.29	23.45	27.9	0.75397077	-0.407419501	0.008008921	0.230131337	Down	Homer3	homer scaffolding protein 3 [Source:MGI Symbol%3BAcc:MGI:1347359]	1360.940743	0.15364502	-2.651693493
ENSMUSG00000042834	3908	115.22	89.77	77.84	154.41	130.7	104.62	0.703390812	-0.507601604	0.008179776	0.233996134	Down	Nrep	neuronal regeneration related protein [Source:MGI Symbol%3BAcc:MGI:99444]	7183.594527	0.191941967	-2.644557685
ENSMUSG00000021486	2726	68.38	80.49	87.27	139.19	81.47	99.38	0.709228175	-0.495678245	0.008212593	0.234414004	Down	Prelid1	PRELI domain containing 1 [Source:MGI Symbol%3BAcc:MGI:1913744]	4132.570083	0.187529435	-2.643202363
ENSMUSG00000008373	5439	14.27	13.81	15.85	17.55	18.13	18.39	0.786453766	-0.346566139	0.008306262	0.235003315	Down	Prpf31	pre-mRNA processing factor 31 [Source:MGI Symbol%3BAcc:MGI:1916238]	1449.111776	0.131306863	-2.639360428
ENSMUSG00000022400	4551	31.7	32.12	26.42	51.05	38.61	32.08	0.715264719	-0.483450814	0.0083635	0.235633805	Down	Rbx1	ring-box 1 [Source:MGI Symbol%3BAcc:MGI:1891829]	2633.849111	0.183331434	-2.637031753
ENSMUSG00000031709	5887	16.38	12.37	13.8	19.33	18.22	17.65	0.748442726	-0.418036175	0.008399439	0.235633805	Down	Tbc1d9	TBC1 domain family%2C member 9 [Source:MGI Symbol%3BAcc:MGI:1918560]	1568.981878	0.158612777	-2.63557692
ENSMUSG00000032128	6848	0.32	0.46	0.36	0.49	0.77	1.21	0.449376533	-1.154003309	0.008412681	0.235633805	Down	Robo3	roundabout guidance receptor 3 [Source:MGI Symbol%3BAcc:MGI:1343102]	67.354903	0.4379449	-2.635042236
ENSMUSG00000033684	8291	4.45	3.28	5.84	6.89	5.98	6.25	0.686199149	-0.543300758	0.008420069	0.235633805	Down	Qsox1	quiescin Q6 sulfhydryl oxidase 1 [Source:MGI Symbol%3BAcc:MGI:1330818]	738.1026745	0.206206257	-2.634744281
ENSMUSG00000097637	1229	0.04	0	0	0.37	0.29	0.52	0.042858325	-4.54428073	0.008425774	NA	Down	4933417D19Rik	RIKEN cDNA 4933417D19 gene [Source:MGI Symbol%3BAcc:MGI:1918436]	4.13495212	1.72490263	-2.63451435
ENSMUSG00000078427	1360	38.45	40.36	36.54	58.8	54.55	40.44	0.72401932	-0.465899901	0.008471092	0.236035416	Down	Sarnp	SAP domain containing ribonucleoprotein [Source:MGI Symbol%3BAcc:MGI:1913368]	997.8519537	0.176967055	-2.63269285
ENSMUSG00000019659	2694	7.44	7.49	9.87	11.5	11.42	10.9	0.708436345	-0.497289865	0.008524232	0.237003112	Down	Ccdc12	coiled-coil domain containing 12 [Source:MGI Symbol%3BAcc:MGI:1919904]	429.6398086	0.189042774	-2.630567972
ENSMUSG00000059921	19135	0.88	0.7	0.37	0.99	1.34	0.97	0.579580713	-0.786918509	0.008653062	0.238922179	Down	Unc5c	unc-5 netrin receptor C [Source:MGI Symbol%3BAcc:MGI:1095412]	274.7248825	0.299725349	-2.625465321
ENSMUSG00000022769	1108	12.82	11.72	14.78	16.55	20.44	18.95	0.681252123	-0.553739275	0.008654356	0.238922179	Down	Sdf2l1	stromal cell-derived factor 2-like 1 [Source:MGI Symbol%3BAcc:MGI:2149842]	287.0943427	0.210914995	-2.62541444
ENSMUSG00000067889	8896	19.72	17.01	13.67	32.36	19.43	19.8	0.68023853	-0.55588737	0.008667495	0.238922179	Down	Sptbn2	spectrin beta%2C non-erythrocytic 2 [Source:MGI Symbol%3BAcc:MGI:1313261]	2969.095053	0.211774852	-2.62489793
ENSMUSG00000028654	4038	23.61	21.52	23.58	35.1	25.24	28.71	0.745701181	-0.423330469	0.008735183	0.239592324	Down	Mycl	v-myc avian myelocytomatosis viral oncogene lung carcinoma derived [Source:MGI Symbol%3BAcc:MGI:96799]	1736.495959	0.161437995	-2.622248052
ENSMUSG00000040158	2989	6.25	6.22	7.6	8.61	8.4	10.65	0.702711939	-0.508994686	0.008784866	0.239592324	Down	Tax1bp3	Tax1 (human T cell leukemia virus type I) binding protein 3 [Source:MGI Symbol%3BAcc:MGI:1923531]	387.7942594	0.194249449	-2.620314699
ENSMUSG00000066149	7180	5.93	6.59	6.77	9.32	7.6	7.9	0.750220328	-0.41461374	0.008847006	0.240776984	Down	Cdc26	cell division cycle 26 [Source:MGI Symbol%3BAcc:MGI:1913690]	862.1253493	0.15837584	-2.617910276
ENSMUSG00000027248	3139	125.07	143.51	137.27	182.17	166.49	150.98	0.783700251	-0.351626137	0.00886792	0.240837	Down	Pdia3	protein disulfide isomerase associated 3 [Source:MGI Symbol%3BAcc:MGI:95834]	7732.431915	0.134356937	-2.617104442
ENSMUSG00000055762	6488	16.87	22.38	22.92	29.06	24.86	24.64	0.761794808	-0.39252564	0.008959738	0.241915152	Down	Eef1d	eukaryotic translation elongation factor 1 delta (guanine nucleotide exchange protein) [Source:MGI Symbol%3BAcc:MGI:1913906]	2481.94232	0.150186585	-2.613586565
ENSMUSG00000038690	3306	30.62	25.19	24.38	45.4	38.5	27.01	0.699122389	-0.516383058	0.009037833	0.241915152	Down	Atp5j2	ATP synthase%2C H+ transporting%2C mitochondrial F0 complex%2C subunit F2 [Source:MGI Symbol%3BAcc:MGI:1927558]	1726.51977	0.197800949	-2.610619727
ENSMUSG00000069272	704	0.23	0	0.27	1.01	0.94	1.98	0.123911763	-3.012614944	0.009090933	NA	Down	H2ac8	H2A clustered histone 8 [Source:MGI Symbol%3BAcc:MGI:2448290]	8.531191671	1.154871222	-2.608615477
ENSMUSG00000068141	720	9.97	16.18	18.16	25.11	20.36	22.99	0.621192712	-0.686887191	0.009181517	0.245215076	Down	Gm10232	predicted pseudogene 10232 [Source:MGI Symbol%3BAcc:MGI:3641637]	220.847357	0.263657993	-2.605220431
ENSMUSG00000044155	4199	7.84	7.72	8.63	12.76	11.89	8.46	0.7047986	-0.504717036	0.009270063	0.246048498	Down	Lsm8	LSM8 homolog%2C U6 small nuclear RNA associated [Source:MGI Symbol%3BAcc:MGI:1923772]	656.0740235	0.193977906	-2.601930522
ENSMUSG00000024975	3135	16	17.26	17.62	23.46	20.5	20.23	0.765356314	-0.38579654	0.00929648	0.246241939	Down	Pdcd4	programmed cell death 4 [Source:MGI Symbol%3BAcc:MGI:107490]	981.7915836	0.148328834	-2.600954452
ENSMUSG00000044627	5551	22.11	21.9	22.45	27.36	30.58	24.38	0.78096328	-0.356673378	0.009369075	0.246642339	Down	Swi5	SWI5 recombination repair homolog (yeast) [Source:MGI Symbol%3BAcc:MGI:1920181]	2247.008291	0.137272626	-2.598284799
ENSMUSG00000022332	3662	15.99	15.44	16.92	21.64	19.8	19.19	0.771195859	-0.37483079	0.00947662	0.248964344	Down	Khdrbs3	KH domain containing%2C RNA binding%2C signal transduction associated 3 [Source:MGI Symbol%3BAcc:MGI:1313312]	1086.333443	0.144478895	-2.59436363
ENSMUSG00000021039	6586	10.82	10.03	11.64	14.78	12.99	13.04	0.76971689	-0.37760019	0.0095788	0.25062579	Down	Snw1	SNW domain containing 1 [Source:MGI Symbol%3BAcc:MGI:1913604]	1314.02186	0.145753611	-2.590674672
ENSMUSG00000113645	1529	0	0	0	0.17	0.16	0.33	0.031739364	-4.977582989	0.009592212	NA	Down	Gm47076	predicted gene%2C 47076 [Source:MGI Symbol%3BAcc:MGI:6095797]	2.762791935	1.921703474	-2.590193053
ENSMUSG00000045763	2009	244.16	248.23	215.34	310.05	286.2	277.23	0.784025549	-0.351027426	0.009651309	0.250992537	Down	Basp1	brain abundant%2C membrane attached signal protein 1 [Source:MGI Symbol%3BAcc:MGI:1917600]	8647.940759	0.13563247	-2.588078106
ENSMUSG00000020123	2670	0.2	0	0.02	0.66	0.4	0.48	0.147516548	-2.761051292	0.009657109	NA	Down	Avpr1a	arginine vasopressin receptor 1A [Source:MGI Symbol%3BAcc:MGI:1859216]	13.00244723	1.066919908	-2.58787119
ENSMUSG00000070493	2269	83.72	82	91.07	111.7	99.28	101.47	0.794447273	-0.331976623	0.00984485	0.254995488	Down	Chchd2	coiled-coil-helix-coiled-coil-helix domain containing 2 [Source:MGI Symbol%3BAcc:MGI:1261428]	3514.032364	0.128611713	-2.581231629
ENSMUSG00000025478	5983	27.49	23.32	26.33	31.67	29.22	35.1	0.779769109	-0.358881091	0.009892213	0.255195317	Down	Dpysl4	dihydropyrimidinase-like 4 [Source:MGI Symbol%3BAcc:MGI:1349764]	2818.391983	0.139124146	-2.579574445
ENSMUSG00000055471	7755	1.91	0.85	1.33	4.4	1.46	1.99	0.504489767	-0.987103089	0.010009152	0.255958092	Down	Alk	anaplastic lymphoma kinase [Source:MGI Symbol%3BAcc:MGI:103305]	254.8415102	0.383264653	-2.57551298
ENSMUSG00000031158	2557	11.01	12.3	11.91	18.37	13.3	15.45	0.72104161	-0.471845578	0.010019717	0.255958092	Down	Timm17b	translocase of inner mitochondrial membrane 17b [Source:MGI Symbol%3BAcc:MGI:1343176]	573.4770131	0.183230461	-2.575148125
ENSMUSG00000066357	4163	72.4	81.22	80.39	106.96	84.92	96.37	0.783555401	-0.351892811	0.010021198	0.255958092	Down	Wdr6	WD repeat domain 6 [Source:MGI Symbol%3BAcc:MGI:1930140]	5914.185034	0.136652255	-2.575097004
ENSMUSG00000022044	1916	37.04	17.61	21.16	42.75	39.53	32.54	0.644319719	-0.634151347	0.010114331	0.257315776	Down	Stmn4	stathmin-like 4 [Source:MGI Symbol%3BAcc:MGI:1931224]	1000.313448	0.246569605	-2.571895864
ENSMUSG00000058669	1264	7.41	5.69	12.07	18.25	11.31	12.34	0.577826987	-0.791290508	0.010138285	0.257416462	Down	Nkx2-9	NK2 homeobox 9 [Source:MGI Symbol%3BAcc:MGI:1270158]	231.6467716	0.307766194	-2.571076761
ENSMUSG00000098755	246	0	0	0.51	1.58	2.44	3.61	0.062358554	-4.00326871	0.010234066	NA	Down	Gm27651	predicted gene%2C 27651 [Source:MGI Symbol%3BAcc:MGI:5531033]	5.469639143	1.559015315	-2.567818721
ENSMUSG00000090223	1026	0.16	0	0.18	0.76	0.82	0.99	0.129868713	-2.944874186	0.010310036	NA	Down	Pcp4	Purkinje cell protein 4 [Source:MGI Symbol%3BAcc:MGI:97509]	8.183296511	1.147985512	-2.565253791
ENSMUSG00000045799	336	158.95	327.84	277.83	357.96	368.64	324.69	0.697732229	-0.519254619	0.010352902	0.262288808	Down	Gm9800	predicted gene 9800 [Source:MGI Symbol%3BAcc:MGI:3710580]	1656.039753	0.202532098	-2.563813959
ENSMUSG00000036537	1223	4.18	4.43	4.18	9.59	6.24	6.12	0.561097851	-0.833675707	0.010370932	0.262288808	Down	Rnf113a1	ring finger protein 113A1 [Source:MGI Symbol%3BAcc:MGI:1917192]	116.1555462	0.325246752	-2.563209941
ENSMUSG00000028961	6447	15.98	19.4	19.46	21.46	22.51	22.29	0.799286529	-0.323215321	0.010496796	0.264177638	Down	Pgd	phosphogluconate dehydrogenase [Source:MGI Symbol%3BAcc:MGI:97553]	2120.244099	0.126304377	-2.559019149
ENSMUSG00000087590	430	23.63	11.4	16.66	56.51	22.21	22.13	0.495702343	-1.012454018	0.010501543	0.264177638	Down	Epb41l4aos	erythrocyte membrane protein band 4.1 like 4a%2C opposite strand [Source:MGI Symbol%3BAcc:MGI:1916999]	180.7976235	0.395665744	-2.558861951
ENSMUSG00000021453	1173	41.45	58.24	67.21	99.28	60.68	71.65	0.691034913	-0.533169494	0.010507182	0.264177638	Down	Gadd45g	growth arrest and DNA-damage-inducible 45 gamma [Source:MGI Symbol%3BAcc:MGI:1346325]	1272.951549	0.208377157	-2.558675341
ENSMUSG00000085445	2385	0.02	0	0	0.08	0.43	0.11	0.042256737	-4.564674821	0.010549862	NA	Down	Gm16348	predicted gene 16348 [Source:MGI Symbol%3BAcc:MGI:3840113]	4.179574443	1.784982667	-2.557265628
ENSMUSG00000031585	2348	24.31	25.11	28.17	30.14	34.9	31.31	0.779082986	-0.360151086	0.010553143	0.264460771	Down	Gtf2e2	general transcription factor II E%2C polypeptide 2 (beta subunit) [Source:MGI Symbol%3BAcc:MGI:1915403]	1109.783274	0.140840402	-2.557157467
ENSMUSG00000104913	1591	8.29	8.24	6.34	14.46	8	13.4	0.617920372	-0.694507156	0.01057276	0.264460771	Down	Gm6560	predicted gene 6560 [Source:MGI Symbol%3BAcc:MGI:3646204]	255.1598692	0.271662059	-2.556511419
ENSMUSG00000110237	542	0.29	0	0	1.32	0.66	1.99	0.077866247	-3.682858096	0.010626678	NA	Down	Gm18258	predicted gene%2C 18258 [Source:MGI Symbol%3BAcc:MGI:5010443]	6.365552524	1.441577769	-2.554741183
ENSMUSG00000029836	5992	24.52	25.22	23	44.1	30.27	24.61	0.707453396	-0.499292982	0.010657787	0.264460771	Down	Cbx3	chromobox 3 [Source:MGI Symbol%3BAcc:MGI:108515]	2810.539179	0.195515681	-2.553723459
ENSMUSG00000036504	1074	14.61	15.71	16.99	21.78	19.24	23.86	0.705212822	-0.50386939	0.0107261	0.264460771	Down	Phpt1	phosphohistidine phosphatase 1 [Source:MGI Symbol%3BAcc:MGI:1922704]	327.7163196	0.197479844	-2.551497815
ENSMUSG00000070583	1380	6.17	3.78	4.69	12.49	7.57	6.07	0.542668886	-0.881855901	0.010738927	0.264460771	Down	Fv1	Friend virus susceptibility 1 [Source:MGI Symbol%3BAcc:MGI:95595]	154.5232289	0.345679262	-2.551081302
ENSMUSG00000022367	4237	0.64	2	1.23	1.44	3.98	2.41	0.475094021	-1.073715043	0.010751831	0.264460771	Down	Has2	hyaluronan synthase 2 [Source:MGI Symbol%3BAcc:MGI:107821]	134.4078511	0.420955313	-2.550662766
ENSMUSG00000003662	3197	12.43	10.26	12.54	17.51	13.73	15.46	0.730409643	-0.453222282	0.010755169	0.264460771	Down	Ciao1	cytosolic iron-sulfur protein assembly 1 [Source:MGI Symbol%3BAcc:MGI:1346998]	713.9589187	0.177695585	-2.550554542
ENSMUSG00000027692	19282	0.43	0.31	0.23	0.57	0.58	0.5	0.567868977	-0.816369996	0.010764969	0.264460771	Down	Tnik	TRAF2 and NCK interacting kinase [Source:MGI Symbol%3BAcc:MGI:1916264]	137.7265153	0.320115335	-2.550237074
ENSMUSG00000061360	2166	27.19	29.28	25.96	56.34	32.7	28.81	0.672304112	-0.57281412	0.010841962	0.265365316	Down	Phf5a	PHD finger protein 5A [Source:MGI Symbol%3BAcc:MGI:2156864]	1186.141362	0.224831223	-2.547751651
ENSMUSG00000011256	7115	10.12	7.79	8	9.87	12.11	11.87	0.745193369	-0.424313258	0.010843017	0.265365316	Down	Adam19	a disintegrin and metallopeptidase domain 19 (meltrin beta) [Source:MGI Symbol%3BAcc:MGI:105377]	1157.575763	0.166546417	-2.547717722
ENSMUSG00000029335	7398	0.09	0	0.09	0.31	0.28	0.21	0.217786451	-2.199013892	0.010853877	NA	Down	Bmp3	bone morphogenetic protein 3 [Source:MGI Symbol%3BAcc:MGI:88179]	20.05414894	0.863249249	-2.547368438
ENSMUSG00000003955	850	45.75	15.28	32.24	116.8	71.59	54.77	0.372394886	-1.425094832	0.010875894	0.265664862	Down	Fam162a	family with sequence similarity 162%2C member A [Source:MGI Symbol%3BAcc:MGI:1917436]	788.5286453	0.559593393	-2.546661289
ENSMUSG00000061024	2048	12.6	15.95	23.05	23.38	25.02	22.64	0.698905447	-0.516830805	0.011221388	0.270340492	Down	Rrs1	ribosome biogenesis regulator 1 [Source:MGI Symbol%3BAcc:MGI:1929721]	682.199726	0.203819503	-2.535727924
ENSMUSG00000028010	1714	10.06	5.72	13.84	13.12	20.82	13.95	0.600248822	-0.736367428	0.011232705	0.270340492	Down	Gar1	GAR1 ribonucleoprotein [Source:MGI Symbol%3BAcc:MGI:1930948]	361.8049253	0.290437299	-2.535374867
ENSMUSG00000020766	1406	18.92	30.21	42.74	53.28	38.24	42.04	0.658533417	-0.602671443	0.011255059	0.270340492	Down	Galk1	galactokinase 1 [Source:MGI Symbol%3BAcc:MGI:95730]	861.9660888	0.237770376	-2.534678426
ENSMUSG00000040771	1558	17.99	19.17	18.63	30.03	22.9	21.98	0.718321186	-0.477299028	0.011256312	0.270340492	Down	Oard1	O-acyl-ADP-ribose deacylase 1 [Source:MGI Symbol%3BAcc:MGI:2146818]	555.137387	0.188310424	-2.534639436
ENSMUSG00000026021	2076	65.6	47.54	57.06	82.53	77.23	63.37	0.739420138	-0.43553376	0.011310459	0.271110965	Down	Sumo1	small ubiquitin-like modifier 1 [Source:MGI Symbol%3BAcc:MGI:1197010]	2227.945472	0.171946714	-2.532957739
ENSMUSG00000093384	279	0	0	0	1.16	1.08	1.14	0.033755199	-4.888746452	0.011389138	NA	Down	Gm20689	predicted gene 20689 [Source:MGI Symbol%3BAcc:MGI:5313136]	2.598904206	1.931908587	-2.530526799
ENSMUSG00000035745	3296	0.15	0	0.06	0.29	0.31	0.62	0.16735825	-2.578988427	0.011509017	NA	Down	Grin3b	glutamate receptor%2C ionotropic%2C NMDA3B [Source:MGI Symbol%3BAcc:MGI:2150393]	12.8532027	1.020633172	-2.526851466
ENSMUSG00000003418	7664	0.02	0	0.02	0.08	0.13	0.11	0.11982483	-3.0610012	0.011609324	NA	Down	St8sia6	ST8 alpha-N-acetyl-neuraminide alpha-2%2C8-sialyltransferase 6 [Source:MGI Symbol%3BAcc:MGI:2386797]	7.282749497	1.21285307	-2.523802162
ENSMUSG00000000339	1880	30.9	24.39	31.37	38.88	38.02	34.82	0.751590423	-0.411981411	0.011651184	0.275718177	Down	Rtca	RNA 3'-terminal phosphate cyclase [Source:MGI Symbol%3BAcc:MGI:1913618]	1015.936026	0.163320294	-2.522536557
ENSMUSG00000060636	3526	63.41	63.15	52.9	88.4	89.75	58.82	0.731886762	-0.450307644	0.011651572	0.275718177	Down	Rpl35a	ribosomal protein L35A [Source:MGI Symbol%3BAcc:MGI:1928894]	4004.392787	0.178514652	-2.522524838
ENSMUSG00000115275	7441	0.01	0	0	0.09	0.05	0.04	0.046425586	-4.428936067	0.011726511	NA	Down	9630050E16Rik	RIKEN cDNA 9630050E16 gene [Source:MGI Symbol%3BAcc:MGI:2443518]	3.833841509	1.75732658	-2.520269208
ENSMUSG00000005125	6596	0.65	0.37	1.65	1.6	1.55	2.29	0.474570046	-1.075307052	0.011750137	0.277032072	Down	Ndrg1	N-myc downstream regulated gene 1 [Source:MGI Symbol%3BAcc:MGI:1341799]	145.5433381	0.426783541	-2.519560732
ENSMUSG00000001098	4039	24.63	26.8	28.89	35.27	29.02	34.58	0.784737619	-0.349717732	0.011870998	0.278352193	Down	Kctd10	potassium channel tetramerisation domain containing 10 [Source:MGI Symbol%3BAcc:MGI:2141207]	1967.695459	0.138999936	-2.515956073
ENSMUSG00000024043	5377	25.33	25.99	22.46	32.4	29.21	29.04	0.787483898	-0.344677671	0.011913176	0.27883331	Down	Arhgap28	Rho GTPase activating protein 28 [Source:MGI Symbol%3BAcc:MGI:2147003]	2406.754541	0.137064812	-2.514705757
ENSMUSG00000031283	6758	1.21	0.22	0.68	1.84	1.44	1.34	0.448560351	-1.156625991	0.012213445	0.283464107	Down	Chrdl1	chordin-like 1 [Source:MGI Symbol%3BAcc:MGI:1933172]	125.1903284	0.46155807	-2.505916513
ENSMUSG00000028439	3724	17.93	13.05	14.75	27.88	16.28	19.93	0.690646025	-0.533981615	0.012231375	0.283464107	Down	Fam219a	family with sequence similarity 219%2C member A [Source:MGI Symbol%3BAcc:MGI:1919151]	1117.910429	0.213132471	-2.505397759
ENSMUSG00000018765	3766	41.44	45.94	54.98	60.26	54.36	59.72	0.78814037	-0.343475495	0.012331077	0.283464107	Down	Fxr2	fragile X mental retardation%2C autosomal homolog 2 [Source:MGI Symbol%3BAcc:MGI:1346074]	3240.723284	0.13725155	-2.502525425
ENSMUSG00000039830	2530	11.35	14.17	20.8	15.21	24.19	27.75	0.667394299	-0.583388732	0.012385919	0.283464107	Down	Olig2	oligodendrocyte transcription factor 2 [Source:MGI Symbol%3BAcc:MGI:1355331]	777.6430056	0.233266458	-2.500954211
ENSMUSG00000060992	3662	39.28	33.58	38.48	57.39	42.39	43.27	0.752236331	-0.410742108	0.012397615	0.283464107	Down	Copz1	coatomer protein complex%2C subunit zeta 1 [Source:MGI Symbol%3BAcc:MGI:1929063]	2540.480498	0.164256112	-2.500619938
ENSMUSG00000031891	1840	2.05	0.42	2.03	2.18	3.2	5.86	0.394424139	-1.342180245	0.012411029	0.283464107	Down	Hsd11b2	hydroxysteroid 11-beta dehydrogenase 2 [Source:MGI Symbol%3BAcc:MGI:104720]	78.89706608	0.536821236	-2.500236866
ENSMUSG00000003360	6229	17.37	18	23.01	25.11	22.68	24.51	0.779645419	-0.359109956	0.012712855	0.287873104	Down	Ddx23	DEAD (Asp-Glu-Ala-Asp) box polypeptide 23 [Source:MGI Symbol%3BAcc:MGI:1921601]	2212.717989	0.14412169	-2.491713472
ENSMUSG00000079455	4005	0	0	0	0	0.15	0.14	0.027495655	-5.184652515	0.012713101	NA	Down	Gm16026	predicted pseudogene 16026 [Source:MGI Symbol%3BAcc:MGI:3783243]	3.181974264	2.080763668	-2.491706576
ENSMUSG00000017144	4432	26.07	19.34	19.5	30.84	28.84	25.19	0.742544158	-0.429451271	0.012768778	0.28837278	Down	Rnd3	Rho family GTPase 3 [Source:MGI Symbol%3BAcc:MGI:1921444]	1811.457697	0.17245973	-2.490153918
ENSMUSG00000037032	4408	28.3	23.76	29.81	35.94	30.05	36.82	0.771461112	-0.37433466	0.012811325	0.288826949	Down	Apbb1	amyloid beta (A4) precursor protein-binding%2C family B%2C member 1 [Source:MGI Symbol%3BAcc:MGI:107765]	2215.724121	0.150397329	-2.488971457
ENSMUSG00000081849	1065	0.85	0	1.4	3.1	2.31	3.16	0.25568976	-1.967533713	0.012917333	NA	Down	Gm15847	predicted gene 15847 [Source:MGI Symbol%3BAcc:MGI:3783237]	31.63830039	0.791432744	-2.486040321
ENSMUSG00000097084	2705	0.22	0	0.07	0.55	0.56	0.47	0.18241	-2.454743276	0.012936792	NA	Down	Foxl1	forkhead box L1 [Source:MGI Symbol%3BAcc:MGI:1347469]	13.88932018	0.987623711	-2.4855046
ENSMUSG00000109549	529	0	0	0	0.37	0.91	0.48	0.034305182	-4.865429687	0.012946541	NA	Down	Gm38941	predicted gene%2C 38941 [Source:MGI Symbol%3BAcc:MGI:5621826]	2.552119657	1.957733111	-2.48523645
ENSMUSG00000019710	2255	26.33	21.8	29.14	36.96	32.66	30.18	0.748673318	-0.417591755	0.013122224	0.291905212	Down	Mrpl24	mitochondrial ribosomal protein L24 [Source:MGI Symbol%3BAcc:MGI:1914957]	1087.820191	0.168354253	-2.480434844
ENSMUSG00000005447	2107	40.14	46.48	39.04	57.24	47.9	50.69	0.778858758	-0.360566367	0.013129272	0.291905212	Down	Pafah1b3	platelet-activating factor acetylhydrolase%2C isoform 1b%2C subunit 3 [Source:MGI Symbol%3BAcc:MGI:108414]	1613.868059	0.145375395	-2.480243416
ENSMUSG00000020660	1318	0.69	0.68	1.37	4.23	1.32	1.97	0.34670809	-1.528206594	0.013138767	NA	Down	Pomc	pro-opiomelanocortin-alpha [Source:MGI Symbol%3BAcc:MGI:97742]	37.21458121	0.616215904	-2.479985641
ENSMUSG00000026032	763	30.19	33.13	27.83	58.94	39.84	32.67	0.667559654	-0.583031332	0.013176134	0.292165608	Down	Ndufb3	NADH:ubiquinone oxidoreductase subunit B3 [Source:MGI Symbol%3BAcc:MGI:1913745]	464.1084114	0.235190689	-2.478972846
ENSMUSG00000057967	1187	6.95	5.42	5.3	9.01	9.01	9.67	0.620995834	-0.687344504	0.013209072	0.292165608	Down	Fgf18	fibroblast growth factor 18 [Source:MGI Symbol%3BAcc:MGI:1277980]	146.8506357	0.277369537	-2.478082173
ENSMUSG00000006777	1565	0	0	0	0.12	0.12	0.36	0.033916075	-4.881886989	0.013222156	NA	Down	Krt23	keratin 23 [Source:MGI Symbol%3BAcc:MGI:2148866]	2.584845379	1.97030715	-2.477728911
ENSMUSG00000021069	6895	2.86	2.36	2.14	5.03	2.95	3.1	0.642899515	-0.637334833	0.013319707	0.29354938	Down	Pygl	liver glycogen phosphorylase [Source:MGI Symbol%3BAcc:MGI:97829]	348.1730038	0.257498116	-2.475104837
ENSMUSG00000033088	12302	5.75	4.81	6.46	8.13	6.28	7.56	0.749612496	-0.415783093	0.013322341	0.29354938	Down	Triobp	TRIO and F-actin binding protein [Source:MGI Symbol%3BAcc:MGI:1349410]	1306.115638	0.167990845	-2.47503423
ENSMUSG00000067818	1162	15.61	18.85	18.33	20.97	22.9	26.42	0.726433967	-0.461096432	0.013340044	0.29354938	Down	Myl9	myosin%2C light polypeptide 9%2C regulatory [Source:MGI Symbol%3BAcc:MGI:2138915]	388.3651287	0.186334721	-2.474559922
ENSMUSG00000032454	962	0.72	0	0.58	1.48	2.31	2.04	0.221094363	-2.17726585	0.013457974	NA	Down	Rbp2	retinol binding protein 2%2C cellular [Source:MGI Symbol%3BAcc:MGI:97877]	18.83198152	0.880979645	-2.47141448
ENSMUSG00000029402	1347	5.81	3.69	8	9.14	10.12	9.32	0.592888515	-0.754167245	0.013459637	0.294847848	Down	Snrnp35	small nuclear ribonucleoprotein 35 (U11/U12) [Source:MGI Symbol%3BAcc:MGI:1923417]	169.1552481	0.305161573	-2.471370287
ENSMUSG00000005374	7855	5.13	3.07	6.32	7.36	7.04	6.4	0.676760802	-0.563282085	0.013470661	0.294847848	Down	Tbl2	transducin (beta)-like 2 [Source:MGI Symbol%3BAcc:MGI:1351652]	756.3836911	0.227949983	-2.471077545
ENSMUSG00000009030	3751	26.32	18.81	21.2	36.49	28.51	24.47	0.718153313	-0.477636229	0.013490669	0.294847848	Down	Pdcl	phosducin-like [Source:MGI Symbol%3BAcc:MGI:1914716]	1596.848028	0.193332197	-2.470546733
ENSMUSG00000013158	1487	0.11	0	0.08	0.35	0.53	0.68	0.122922712	-3.024176589	0.013532074	NA	Down	4933405L10Rik	RIKEN cDNA 4933405L10 gene [Source:MGI Symbol%3BAcc:MGI:1918296]	7.117893229	1.22463544	-2.469450492
ENSMUSG00000022234	2766	157.82	152.34	154.16	217.93	181.84	173.59	0.782485336	-0.353864378	0.013547477	0.295087425	Down	Cct5	chaperonin containing Tcp1%2C subunit 5 (epsilon) [Source:MGI Symbol%3BAcc:MGI:107185]	7818.247697	0.143320434	-2.46904345
ENSMUSG00000067578	2902	1.41	0.79	0.34	2.68	1.84	1.46	0.416148474	-1.264829748	0.013662574	0.29622896	Down	Cbln4	cerebellin 4 precursor protein [Source:MGI Symbol%3BAcc:MGI:2154433]	68.21709225	0.512904388	-2.466014674
ENSMUSG00000032382	4339	16.48	12.75	17.54	20.46	20.21	19.09	0.758312914	-0.399134802	0.013720853	0.296854695	Down	Snx1	sorting nexin 1 [Source:MGI Symbol%3BAcc:MGI:1928395]	1258.728655	0.161954344	-2.464489634
ENSMUSG00000024897	6885	4.79	2.09	2.34	6.15	4.83	3.98	0.602101526	-0.73192132	0.013943966	0.300072916	Down	Apba1	amyloid beta (A4) precursor protein binding%2C family A%2C member 1 [Source:MGI Symbol%3BAcc:MGI:1860297]	456.999248	0.29768586	-2.458703678
ENSMUSG00000020476	2346	39.3	34.93	43.93	51.63	46.22	48.42	0.78157076	-0.355551601	0.013964877	0.300072916	Down	Dbnl	drebrin-like [Source:MGI Symbol%3BAcc:MGI:700006]	1688.097731	0.144641029	-2.458165595
ENSMUSG00000029554	3649	6.22	7.07	9.42	9.68	9.48	11.19	0.722297966	-0.469333986	0.013967768	0.300072916	Down	Mad1l1	MAD1 mitotic arrest deficient 1-like 1 [Source:MGI Symbol%3BAcc:MGI:1341857]	525.8731945	0.190934323	-2.458091244
ENSMUSG00000024590	2962	63.41	90.97	86.9	97.12	101.99	97.24	0.784647227	-0.349883923	0.014135526	0.3017545	Down	Lmnb1	lamin B1 [Source:MGI Symbol%3BAcc:MGI:96795]	4322.115731	0.14258856	-2.453800809
ENSMUSG00000009549	1195	59.03	56.43	61.34	99.62	68.46	65.13	0.730798798	-0.452453834	0.014146768	0.3017545	Down	Srp14	signal recognition particle 14 [Source:MGI Symbol%3BAcc:MGI:107169]	1336.855226	0.18441047	-2.453514887
ENSMUSG00000003234	3558	15.19	14.07	16.84	24.46	17.52	18.22	0.738830487	-0.436684696	0.014164031	0.3017545	Down	Abcf3	ATP-binding cassette%2C sub-family F (GCN20)%2C member 3 [Source:MGI Symbol%3BAcc:MGI:1351656]	1031.06905	0.178015133	-2.453076253
ENSMUSG00000042631	2711	17.91	13.88	14.13	21.82	16.84	22.76	0.726530941	-0.460903855	0.01429438	0.3017545	Down	Xkr7	X-linked Kx blood group related 7 [Source:MGI Symbol%3BAcc:MGI:3526711]	793.4140571	0.188140971	-2.44977929
ENSMUSG00000022205	3930	48.35	46.06	40.46	63.07	60.02	47.43	0.765096336	-0.386286681	0.014309441	0.3017545	Down	Sub1	SUB1 homolog%2C transcriptional regulator [Source:MGI Symbol%3BAcc:MGI:104811]	3271.427792	0.15770665	-2.449400079
ENSMUSG00000028849	3652	46.26	46.64	47.08	69.19	50.05	55.82	0.771967477	-0.373388026	0.014459182	0.303148286	Down	Map7d1	MAP7 domain containing 1 [Source:MGI Symbol%3BAcc:MGI:2384297]	3134.118041	0.152674433	-2.445648679
ENSMUSG00000033044	1877	0	0	0	0.35	0.13	0.03	0.032905249	-4.925538469	0.014691771	NA	Down	Dhrs7c	dehydrogenase/reductase (SDR family) member 7C [Source:MGI Symbol%3BAcc:MGI:1915710]	2.673322141	2.018755057	-2.439889105
ENSMUSG00000028399	22822	1.87	1.4	1.76	1.89	2.6	2.2	0.731362312	-0.451341811	0.01471671	0.305636718	Down	Ptprd	protein tyrosine phosphatase%2C receptor type%2C D [Source:MGI Symbol%3BAcc:MGI:97812]	727.3938872	0.18503103	-2.439276326
ENSMUSG00000042043	811	92.55	77.8	78.86	141.43	129.91	75.39	0.694330209	-0.526306153	0.014753456	0.305636718	Down	Tbca	tubulin cofactor A [Source:MGI Symbol%3BAcc:MGI:107549]	1320.802669	0.215842981	-2.438375114
ENSMUSG00000021974	4649	0.48	0.29	0.46	0.91	0.9	0.79	0.457476459	-1.128230589	0.014757414	0.305636718	Down	Fgf9	fibroblast growth factor 9 [Source:MGI Symbol%3BAcc:MGI:104723]	48.66670059	0.462716113	-2.438278154
ENSMUSG00000030007	6778	54.42	57.33	60.96	80.82	65.87	65	0.787092473	-0.345394951	0.014849067	0.305789002	Down	Cct7	chaperonin containing Tcp1%2C subunit 7 (eta) [Source:MGI Symbol%3BAcc:MGI:107184]	7091.882348	0.141785453	-2.436039409
ENSMUSG00000033106	4220	8.99	7.06	10.65	12.36	11.59	11.33	0.732581447	-0.448938931	0.01497116	0.306397044	Down	Slc7a6os	solute carrier family 7%2C member 6 opposite strand [Source:MGI Symbol%3BAcc:MGI:1916951]	712.3144487	0.184514967	-2.433075958
ENSMUSG00000080877	386	0	0	0	1.85	0.16	0.49	0.032534191	-4.941899505	0.015008521	NA	Down	Rpl22-ps1	ribosomal protein L22%2C pseudogene 1 [Source:MGI Symbol%3BAcc:MGI:3644276]	2.706532132	2.031886196	-2.432173374
ENSMUSG00000031429	1469	17.67	13.48	17.25	28.19	20.61	19.04	0.689967091	-0.535400543	0.015030378	0.306450775	Down	Psmd10	proteasome (prosome%2C macropain) 26S subunit%2C non-ATPase%2C 10 [Source:MGI Symbol%3BAcc:MGI:1858898]	466.4490053	0.220180275	-2.431646267
ENSMUSG00000019158	883	15.06	15.5	18.97	35.01	19.18	20.47	0.637561933	-0.649362602	0.015190132	0.308426769	Down	Tmem160	transmembrane protein 160 [Source:MGI Symbol%3BAcc:MGI:1916344]	299.6973044	0.267468022	-2.427813979
ENSMUSG00000025145	3293	7.11	6.48	9.68	11.65	9.69	10.21	0.711984563	-0.490082133	0.015318961	0.309969916	Down	Lrrc45	leucine rich repeat containing 45 [Source:MGI Symbol%3BAcc:MGI:2387183]	491.4297266	0.202116618	-2.424749321
ENSMUSG00000067199	2614	3.03	2.09	2.91	5.73	3.49	3.93	0.591417831	-0.757750355	0.01533837	0.309969916	Down	Frat1	frequently rearranged in advanced T cell lymphomas [Source:MGI Symbol%3BAcc:MGI:109450]	151.5482551	0.312565944	-2.424289563
ENSMUSG00000081272	1308	24.4	18.06	24.71	31.46	27.37	30.89	0.726303836	-0.461354895	0.015385689	0.310438825	Down	Ap2m1-ps	adaptor-related protein complex 2%2C mu 1 subunit%2C pseudogene [Source:MGI Symbol%3BAcc:MGI:3649640]	559.1579999	0.190393052	-2.423170853
ENSMUSG00000025630	1289	29.26	35.81	33.05	52.94	42.13	34.64	0.727826154	-0.458334199	0.015479811	0.310900408	Down	Hprt	hypoxanthine guanine phosphoribosyl transferase [Source:MGI Symbol%3BAcc:MGI:96217]	800.2482196	0.189319619	-2.420954587
ENSMUSG00000026750	3421	46.04	39.25	45.67	45.39	64.51	54.71	0.772885676	-0.371673066	0.015481019	0.310900408	Down	Psmb7	proteasome (prosome%2C macropain) subunit%2C beta type 7 [Source:MGI Symbol%3BAcc:MGI:107637]	2748.573204	0.153525153	-2.420926212
ENSMUSG00000072582	3132	8.42	7.58	8.79	10.08	12.14	10.21	0.741159817	-0.432143429	0.015541463	0.310915224	Down	Ptrh2	peptidyl-tRNA hydrolase 2 [Source:MGI Symbol%3BAcc:MGI:2444848]	487.5763995	0.17860788	-2.419509314
ENSMUSG00000110344	2187	3.45	0.93	3.1	7.35	4.09	3.71	0.479933748	-1.059092829	0.015575055	0.310915224	Down	Gm45716	predicted gene 45716 [Source:MGI Symbol%3BAcc:MGI:5804831]	136.2473148	0.437872553	-2.418723945
ENSMUSG00000035653	9540	0.05	0	0.01	0.2	0.14	0.05	0.147235158	-2.763805881	0.015659168	NA	Down	Lrfn5	leucine rich repeat and fibronectin type III domain containing 5 [Source:MGI Symbol%3BAcc:MGI:2144814]	11.84338067	1.143597773	-2.416763958
ENSMUSG00000063146	5187	19.5	13.97	16.34	32.74	16.78	20.8	0.684374658	-0.547141756	0.01567666	0.310948602	Down	Clip2	CAP-GLY domain containing linker protein 2 [Source:MGI Symbol%3BAcc:MGI:1313136]	1705.109246	0.22643245	-2.416357528
ENSMUSG00000110242	1795	0.06	0	0	0.25	0.27	0.39	0.06883316	-3.860752454	0.015693084	NA	Down	G630064G18Rik	RIKEN cDNA G630064G18 gene [Source:MGI Symbol%3BAcc:MGI:3041241]	4.782720061	1.598009267	-2.415976261
ENSMUSG00000032494	2622	0.69	1.34	1.35	0.47	3.92	4.21	0.381834197	-1.388981781	0.015812111	0.311229189	Down	Tdgf1	teratocarcinoma-derived growth factor 1 [Source:MGI Symbol%3BAcc:MGI:98658]	84.82548791	0.575571081	-2.413223711
ENSMUSG00000030654	2482	121.05	122.86	132.03	165.45	152.06	136.59	0.799491025	-0.322846256	0.015867972	0.311229189	Down	Arl6ip1	ADP-ribosylation factor-like 6 interacting protein 1 [Source:MGI Symbol%3BAcc:MGI:1858943]	5606.0528	0.133853454	-2.411938175
ENSMUSG00000060204	1953	4.03	2.8	3.57	4.58	5.14	7.05	0.60580262	-0.723080278	0.015870148	0.311229189	Down	Slc10a4l	solute carrier family 10 (sodium/bile acid cotransporter family)%2C member 4 like [Source:MGI Symbol%3BAcc:MGI:3645333]	144.4777982	0.299798425	-2.411888177
ENSMUSG00000071659	7108	35.38	39.21	39.12	53.03	46.04	40.46	0.785829968	-0.347710908	0.015884248	0.311229189	Down	Hnrnpul2	heterogeneous nuclear ribonucleoprotein U-like 2 [Source:MGI Symbol%3BAcc:MGI:1915943]	4899.545327	0.144184793	-2.41156436
ENSMUSG00000091337	1691	92.45	71.62	62.46	126.77	101.03	79.48	0.714091578	-0.485818992	0.015906916	0.311229189	Down	Eid1	EP300 interacting inhibitor of differentiation 1 [Source:MGI Symbol%3BAcc:MGI:1889651]	2467.958452	0.201497331	-2.411044298
ENSMUSG00000000202	3187	17.63	16.58	17.35	31.07	15.72	24.54	0.697685271	-0.519351717	0.015997718	0.311445645	Down	Btbd17	BTB (POZ) domain containing 17 [Source:MGI Symbol%3BAcc:MGI:1919264]	1068.90326	0.215590993	-2.408967601
ENSMUSG00000048078	21021	4.88	3.27	4.09	5.83	5.15	4.98	0.744384295	-0.425880478	0.016095846	0.311645479	Down	Tenm4	teneurin transmembrane protein 4 [Source:MGI Symbol%3BAcc:MGI:2447063]	1617.544649	0.176953626	-2.406734966
ENSMUSG00000036968	2399	15.14	9.24	15.21	28.47	17.58	13.77	0.63857688	-0.647067775	0.016160873	0.312232824	Down	Cnpy4	canopy FGF signaling regulator 4 [Source:MGI Symbol%3BAcc:MGI:1913705]	653.4519628	0.269021737	-2.40526205
ENSMUSG00000033080	3791	0	0	0.03	0.15	0.11	0.17	0.071084349	-3.814324232	0.016265217	NA	Down	Vsx1	visual system homeobox 1 [Source:MGI Symbol%3BAcc:MGI:1890816]	4.84632968	1.587377475	-2.402909384
ENSMUSG00000031227	3550	13.02	7.43	9.49	15.84	13.42	12.81	0.692356705	-0.530412582	0.01626988	0.313067521	Down	Magee1	melanoma antigen%2C family E%2C 1 [Source:MGI Symbol%3BAcc:MGI:2148149]	698.7752551	0.220747285	-2.402804554
ENSMUSG00000032452	5691	9.54	11.32	7.71	12.28	12.64	11.72	0.75472221	-0.405982365	0.016320445	0.313104459	Down	Clstn2	calsyntenin 2 [Source:MGI Symbol%3BAcc:MGI:1929897]	1010.006702	0.169041728	-2.40166952
ENSMUSG00000024902	3229	15.12	15.3	14.37	23.62	17.84	16.7	0.743389738	-0.427809321	0.016409036	0.313245586	Down	Mrpl11	mitochondrial ribosomal protein L11 [Source:MGI Symbol%3BAcc:MGI:2137215]	906.498533	0.178277034	-2.399688349
ENSMUSG00000085932	663	0	0	0.09	0.88	0.45	0.48	0.051286151	-4.285286895	0.016418302	NA	Down	Gm15556	predicted gene 15556 [Source:MGI Symbol%3BAcc:MGI:3783005]	3.49993549	1.785921911	-2.399481673
ENSMUSG00000084106	891	116.24	112.48	96.03	146.41	168.54	108.2	0.74284805	-0.428860958	0.016505326	0.313245586	Down	Gm6136	predicted pseudogene 6136 [Source:MGI Symbol%3BAcc:MGI:3646897]	1816.166246	0.178874994	-2.397545618
ENSMUSG00000022799	11141	1.89	0.61	1.97	2.09	2.42	3.06	0.576493917	-0.794622711	0.016756095	0.313914622	Down	Arhgap31	Rho GTPase activating protein 31 [Source:MGI Symbol%3BAcc:MGI:1333857]	365.6583306	0.332197857	-2.392016363
ENSMUSG00000021037	4377	17.97	19.8	22.86	21.94	27.93	24.66	0.786780369	-0.345967134	0.016784384	0.313914622	Down	Ahsa1	AHA1%2C activator of heat shock protein ATPase 1 [Source:MGI Symbol%3BAcc:MGI:2387603]	1606.148167	0.144671548	-2.391397194
ENSMUSG00000029131	6062	20.05	19.4	19.06	24.59	25.87	20.99	0.792430594	-0.335643515	0.016791493	0.313914622	Down	Dnajb6	DnaJ heat shock protein family (Hsp40) member B6 [Source:MGI Symbol%3BAcc:MGI:1344381]	2144.301264	0.14036369	-2.391241743
ENSMUSG00000029447	3620	91.77	115.65	98.11	127.83	128.02	113.01	0.799294472	-0.323200984	0.017008351	0.316317783	Down	Cct6a	chaperonin containing Tcp1%2C subunit 6a (zeta) [Source:MGI Symbol%3BAcc:MGI:107943]	6635.846067	0.135427323	-2.386527163
ENSMUSG00000031590	1673	16.88	14.27	20.06	22	27.43	19.6	0.718067786	-0.477808053	0.017101877	0.316317783	Down	Frg1	FSHD region gene 1 [Source:MGI Symbol%3BAcc:MGI:893597]	547.6083344	0.200379963	-2.384510139
ENSMUSG00000041459	7796	60.92	60.24	62.76	71.72	77.54	68.92	0.815884206	-0.293563681	0.017282111	0.317818014	Down	Tardbp	TAR DNA binding protein [Source:MGI Symbol%3BAcc:MGI:2387629]	8523.480185	0.123312393	-2.380650272
ENSMUSG00000001383	2592	35.5	42.15	33.92	45.18	54.83	40.01	0.770320214	-0.376469811	0.017379279	0.318247868	Down	Zmat2	zinc finger%2C matrin type 2 [Source:MGI Symbol%3BAcc:MGI:1913742]	1773.452499	0.158274764	-2.378583942
ENSMUSG00000028672	2434	10.08	7.51	11.1	16.93	11.55	11.94	0.68577692	-0.544188744	0.017381764	0.318247868	Down	Hmgcl	3-hydroxy-3-methylglutaryl-Coenzyme A lyase [Source:MGI Symbol%3BAcc:MGI:96158]	459.2980694	0.228791927	-2.37853123
ENSMUSG00000025925	4608	4.53	4.31	6.62	6.12	8.79	6.57	0.69613147	-0.522568298	0.017404373	0.318247868	Down	Terf1	telomeric repeat binding factor 1 [Source:MGI Symbol%3BAcc:MGI:109634]	462.391284	0.219746375	-2.378051956
ENSMUSG00000070997	3720	0.1	0	0.05	0.19	0.44	0.26	0.170919588	-2.548610352	0.017499432	NA	Down	1700055D18Rik	RIKEN cDNA 1700055D18 gene [Source:MGI Symbol%3BAcc:MGI:1920655]	10.55715085	1.072628122	-2.376042824
ENSMUSG00000027996	2153	2.99	2.57	5.09	5.48	5.97	5.48	0.607360324	-0.719375428	0.017554344	0.319628098	Down	Sfrp2	secreted frizzled-related protein 2 [Source:MGI Symbol%3BAcc:MGI:108078]	161.6259585	0.302909384	-2.374886574
ENSMUSG00000038156	10382	3.53	3.29	3.64	5.41	3.88	4.34	0.740937779	-0.432575698	0.017641589	0.319797869	Down	Spon1	spondin 1%2C (f-spondin) extracellular matrix protein [Source:MGI Symbol%3BAcc:MGI:2385287]	681.5790973	0.182286343	-2.373055995
ENSMUSG00000029326	2509	8.16	3.78	10.38	12.78	10.08	12.19	0.617673991	-0.695082512	0.017663038	0.319797869	Down	Enoph1	enolase-phosphatase 1 [Source:MGI Symbol%3BAcc:MGI:1915120]	392.8563925	0.29296148	-2.37260718
ENSMUSG00000037169	3295	6.89	8.93	10.36	11.6	11.28	11.18	0.739974958	-0.434451646	0.01778075	0.320216308	Down	Mycn	v-myc avian myelocytomatosis viral related oncogene%2C neuroblastoma derived [Source:MGI Symbol%3BAcc:MGI:97357]	539.2983833	0.183301137	-2.370152492
ENSMUSG00000019189	7786	20.44	12.12	18.43	23.96	21.44	22.01	0.734895764	-0.444388459	0.017970875	0.323099267	Down	Rnf145	ring finger protein 145 [Source:MGI Symbol%3BAcc:MGI:1921565]	2514.948334	0.187805401	-2.36621767
ENSMUSG00000022053	6928	2.67	0.96	3.25	3.28	3.52	4.74	0.580615443	-0.784345149	0.01811607	0.324802463	Down	Ebf2	early B cell factor 2 [Source:MGI Symbol%3BAcc:MGI:894332]	347.7220522	0.331894381	-2.363237207
ENSMUSG00000019647	8778	9.27	6.35	5.92	9.59	10.34	8.85	0.72904851	-0.455913282	0.01820663	0.32551937	Down	Sema6a	sema domain%2C transmembrane domain (TM)%2C and cytoplasmic domain%2C (semaphorin) 6A [Source:MGI Symbol%3BAcc:MGI:1203727]	1205.625841	0.193069975	-2.361388828
ENSMUSG00000105565	808	0.92	0	1	4.89	1.49	1.81	0.228219813	-2.13150405	0.018223667	NA	Down	Gm43566	predicted gene 43566 [Source:MGI Symbol%3BAcc:MGI:5663703]	22.66586146	0.902781088	-2.361041982
ENSMUSG00000029405	8659	48.72	40.02	42.76	55.51	54.58	50.62	0.793434704	-0.333816594	0.018332238	0.326511707	Down	G3bp2	GTPase activating protein (SH3 domain) binding protein 2 [Source:MGI Symbol%3BAcc:MGI:2442040]	6891.382733	0.141517366	-2.358838372
ENSMUSG00000027613	2702	24.51	35.09	35.36	42.98	33.64	43.9	0.758680787	-0.398435092	0.018388142	0.326511707	Down	Eif6	eukaryotic translation initiation factor 6 [Source:MGI Symbol%3BAcc:MGI:1196288]	1580.969219	0.16899254	-2.357708168
ENSMUSG00000028545	2105	11.52	8.59	9.41	19.24	12.61	11	0.666178388	-0.586019543	0.018394163	0.326511707	Down	Bend5	BEN domain containing 5 [Source:MGI Symbol%3BAcc:MGI:1914871]	416.944991	0.248567555	-2.357586624
ENSMUSG00000024937	6964	1.07	0.37	1.15	2.17	1.33	1.34	0.520919656	-0.940867219	0.018409822	0.326511707	Down	Ehbp1l1	EH domain binding protein 1-like 1 [Source:MGI Symbol%3BAcc:MGI:3612340]	142.0103701	0.399134147	-2.357270674
ENSMUSG00000093587	2352	0.36	0	0.13	0.8	0.79	0.65	0.221166268	-2.176796731	0.018491431	NA	Down	Gm20554	predicted gene%2C 20554 [Source:MGI Symbol%3BAcc:MGI:5295661]	17.73283392	0.924083447	-2.355627879
ENSMUSG00000037579	5756	0.02	0	0.02	0.14	0.02	0.22	0.105458676	-3.2452503	0.01858108	NA	Down	Kcnh3	potassium voltage-gated channel%2C subfamily H (eag-related)%2C member 3 [Source:MGI Symbol%3BAcc:MGI:1341723]	6.583329819	1.378710252	-2.353830542
ENSMUSG00000021178	1933	106.03	116.41	116.14	116.87	155.63	135.13	0.804452881	-0.313920173	0.018607119	0.328263855	Down	Psmc1	protease (prosome%2C macropain) 26S subunit%2C ATPase 1 [Source:MGI Symbol%3BAcc:MGI:106054]	3916.109252	0.133395169	-2.353309903
ENSMUSG00000078566	2265	48.59	12.2	22.05	142.68	74.81	55.03	0.29622924	-1.755214044	0.018622714	0.328263855	Down	Bnip3	BCL2/adenovirus E1B interacting protein 3 [Source:MGI Symbol%3BAcc:MGI:109326]	2228.960166	0.745947823	-2.352998413
ENSMUSG00000002395	2203	20.79	18.56	25.36	40.48	23.75	24.88	0.698845777	-0.516953982	0.018638595	0.328263855	Down	Use1	unconventional SNARE in the ER 1 homolog (S. cerevisiae) [Source:MGI Symbol%3BAcc:MGI:1914273]	925.2093926	0.2197297	-2.352681423
ENSMUSG00000017639	7451	11.81	11.72	12.63	16.27	13.37	14.4	0.793468513	-0.333755121	0.018670292	0.328263855	Down	Rab11fip4	RAB11 family interacting protein 4 (class II) [Source:MGI Symbol%3BAcc:MGI:2442920]	1626.331052	0.141899703	-2.352049466
ENSMUSG00000052302	6733	1.39	0.34	0.94	1.77	1.71	1.6	0.515850188	-0.954975953	0.018682842	0.328263855	Down	Tbc1d30	TBC1 domain family%2C member 30 [Source:MGI Symbol%3BAcc:MGI:1921944]	143.2454614	0.406061805	-2.35179951
ENSMUSG00000025917	3766	32.64	22.44	29.24	41.87	37.16	30.94	0.743034901	-0.428498117	0.018691634	0.328263855	Down	Cops5	COP9 signalosome subunit 5 [Source:MGI Symbol%3BAcc:MGI:1349415]	1996.989752	0.182213665	-2.351624484
ENSMUSG00000033475	1131	1.18	1.8	2.2	4.07	2.92	3.65	0.467064514	-1.098306256	0.018770774	0.328756704	Down	Tomm6	translocase of outer mitochondrial membrane 6 [Source:MGI Symbol%3BAcc:MGI:1913369]	48.79359096	0.467353967	-2.350052282
ENSMUSG00000033712	4658	27.65	21.87	30.03	33.46	32.28	32.82	0.782087781	-0.35459755	0.018874756	0.330128715	Down	Ccar2	cell cycle activator and apoptosis regulator 2 [Source:MGI Symbol%3BAcc:MGI:2444228]	2257.813195	0.151021401	-2.347995368
ENSMUSG00000036578	693	0	0	0	0.47	0.69	0.09	0.036400725	-4.779889005	0.018915797	NA	Down	Fxyd7	FXYD domain-containing ion transport regulator 7 [Source:MGI Symbol%3BAcc:MGI:1889006]	2.408351631	2.036433632	-2.347186243
ENSMUSG00000030551	8625	19.09	17.22	13.54	19.46	23.01	20.39	0.770673462	-0.375808382	0.018939295	0.330808062	Down	Nr2f2	nuclear receptor subfamily 2%2C group F%2C member 2 [Source:MGI Symbol%3BAcc:MGI:1352452]	2646.82263	0.160141727	-2.346723673
ENSMUSG00000058672	1610	124.79	113.27	104.4	170.46	121.29	140.33	0.76688232	-0.382922886	0.019023417	0.331015587	Down	Tubb2a	tubulin%2C beta 2A class IIA [Source:MGI Symbol%3BAcc:MGI:107861]	3400.095435	0.163288344	-2.345071776
ENSMUSG00000041375	5507	5.02	4.81	8.06	8.33	8.15	7.66	0.714902761	-0.484181072	0.019024389	0.331015587	Down	Ccdc9	coiled-coil domain containing 9 [Source:MGI Symbol%3BAcc:MGI:1921443]	629.4980564	0.206469162	-2.345052727
ENSMUSG00000025724	4614	14.92	19.31	15.66	28.05	18.49	18.75	0.734713053	-0.444747188	0.019085094	0.331015587	Down	Sec11a	SEC11 homolog A%2C signal peptidase complex subunit [Source:MGI Symbol%3BAcc:MGI:1929464]	1448.329774	0.189749515	-2.343864684
ENSMUSG00000042364	5220	58.33	36.14	48.41	77.16	52.83	61.18	0.724996605	-0.463953855	0.019092152	0.331015587	Down	Snx18	sorting nexin 18 [Source:MGI Symbol%3BAcc:MGI:2137642]	4763.833764	0.197955607	-2.343726771
ENSMUSG00000063506	3876	2.21	1.15	1.64	5.27	1.77	2.34	0.515564431	-0.95577536	0.019104956	0.331015587	Down	Arhgap22	Rho GTPase activating protein 22 [Source:MGI Symbol%3BAcc:MGI:2443418]	153.40831	0.407845047	-2.34347669
ENSMUSG00000041926	6977	7.15	6.5	8.11	10.82	7.96	9.1	0.753943637	-0.40747142	0.01910546	0.331015587	Down	Rnpep	arginyl aminopeptidase (aminopeptidase B) [Source:MGI Symbol%3BAcc:MGI:2384902]	943.5704706	0.173875478	-2.343466858
ENSMUSG00000029725	1085	24.07	29.58	30.36	61.64	26.24	35.48	0.652745211	-0.615408126	0.019228418	0.332698152	Down	Ppp1r35	protein phosphatase 1%2C regulatory subunit 35 [Source:MGI Symbol%3BAcc:MGI:1922853]	614.8158869	0.262874409	-2.341072787
ENSMUSG00000073198	1132	7.66	3.43	6.6	12.59	10.08	7.68	0.56646125	-0.819950825	0.01951849	0.336900511	Down	Bnip3l-ps	BCL2/adenovirus E1B interacting protein 3-like%2C pseudogene [Source:MGI Symbol%3BAcc:MGI:3642435]	149.0836726	0.351084874	-2.335477504
ENSMUSG00000025487	3377	33.91	37.05	38.01	58.74	38.87	41.26	0.755554652	-0.40439198	0.01959035	0.337599157	Down	Psmd13	proteasome (prosome%2C macropain) 26S subunit%2C non-ATPase%2C 13 [Source:MGI Symbol%3BAcc:MGI:1345192]	2280.978465	0.173253728	-2.334102612
ENSMUSG00000097216	4716	0.02	0	0.03	0.23	0.11	0.07	0.115080535	-3.119284266	0.019745069	NA	Down	4932441J04Rik	RIKEN cDNA 4932441J04 gene [Source:MGI Symbol%3BAcc:MGI:2441691]	6.092635172	1.338084018	-2.331157255
ENSMUSG00000047844	837	45.19	47.16	55.36	61.09	72.63	54.26	0.759025073	-0.397780552	0.019875818	0.34160401	Down	Bex4	brain expressed X-linked 4 [Source:MGI Symbol%3BAcc:MGI:3606746]	763.9715353	0.170817754	-2.328683896
ENSMUSG00000032495	3757	0.01	0	0.02	0.02	0.29	0.14	0.069556331	-3.845674357	0.019924865	NA	Down	Lrrc2	leucine rich repeat containing 2 [Source:MGI Symbol%3BAcc:MGI:1921499]	4.821696091	1.652092474	-2.327759745
ENSMUSG00000030246	1570	49.6	61.36	53.47	68.97	64.97	64.03	0.801747567	-0.318780025	0.019968389	0.341825885	Down	Ldhb	lactate dehydrogenase B [Source:MGI Symbol%3BAcc:MGI:96763]	1546.438071	0.1369953	-2.326941322
ENSMUSG00000033149	7577	6.88	6.9	7.86	7.36	9.72	9.95	0.776359142	-0.365203901	0.020138602	0.343979759	Down	Phldb2	pleckstrin homology like domain%2C family B%2C member 2 [Source:MGI Symbol%3BAcc:MGI:2444981]	1000.912471	0.157161069	-2.323755507
ENSMUSG00000007950	4079	10.5	5.31	10.14	17.94	9.13	12.05	0.642030952	-0.639285244	0.020163768	0.343979759	Down	Abhd8	abhydrolase domain containing 8 [Source:MGI Symbol%3BAcc:MGI:1918946]	726.6815109	0.275164193	-2.323286464
ENSMUSG00000021595	5737	16.3	17.52	19.27	23.56	20.95	19.73	0.797341591	-0.326730169	0.020192701	0.343979759	Down	Nsun2	NOL1/NOP2/Sun domain family member 2 [Source:MGI Symbol%3BAcc:MGI:107252]	1831.133377	0.140665362	-2.322747866
ENSMUSG00000003923	4438	11.65	12.83	14.05	18.69	15.98	13.81	0.765674484	-0.385196914	0.020201095	0.343979759	Down	Tfam	transcription factor A%2C mitochondrial [Source:MGI Symbol%3BAcc:MGI:107810]	1051.175553	0.16584788	-2.322591735
ENSMUSG00000033174	5077	3.23	2.68	2.88	4.85	3.58	3.84	0.694093888	-0.52679727	0.020319664	0.34510769	Down	Mgll	monoglyceride lipase [Source:MGI Symbol%3BAcc:MGI:1346042]	291.8933708	0.227029398	-2.320392314
ENSMUSG00000028780	7140	2.61	3.3	2.94	3.11	4.54	4.17	0.724195462	-0.465548959	0.020320953	0.34510769	Down	Sema3c	sema domain%2C immunoglobulin domain (Ig)%2C short basic domain%2C secreted%2C (semaphorin) 3C [Source:MGI Symbol%3BAcc:MGI:107557]	400.4968455	0.200635789	-2.320368469
ENSMUSG00000035413	1633	13.58	11.7	21.43	20.99	19.42	24.66	0.693958468	-0.527078772	0.020373681	0.345340327	Down	Tmem98	transmembrane protein 98 [Source:MGI Symbol%3BAcc:MGI:1923457]	496.1886546	0.227248482	-2.319394027
ENSMUSG00000090602	852	1.94	0.3	1.1	3.65	4.44	1.94	0.327214236	-1.611692578	0.02038733	NA	Down	Gm5611	predicted gene 5611 [Source:MGI Symbol%3BAcc:MGI:3647121]	31.35708089	0.694952045	-2.319142148
ENSMUSG00000036966	2927	7.12	4.7	8.43	9.48	8.56	10.57	0.686918987	-0.541788133	0.020388305	0.345340327	Down	Spryd3	SPRY domain containing 3 [Source:MGI Symbol%3BAcc:MGI:2446175]	389.4501957	0.233617562	-2.319124164
ENSMUSG00000101188	1218	146.74	132.21	175.02	170.89	183.71	195.39	0.799620227	-0.322613127	0.020555741	0.345874868	Down	Eif4a-ps4	eukaryotic translation initiation factor 4A%2C pseudogene 4 [Source:MGI Symbol%3BAcc:MGI:1195958]	3322.358141	0.139294766	-2.316046292
ENSMUSG00000031370	7194	5.75	6.03	6.35	7.5	8.1	6.8	0.782127746	-0.354523831	0.02062403	0.345874868	Down	Zrsr2	zinc finger (CCCH type)%2C RNA binding motif and serine/arginine rich 2 [Source:MGI Symbol%3BAcc:MGI:103287]	792.870417	0.153155457	-2.314797251
ENSMUSG00000020186	2171	22.22	13.87	20.74	29.43	24.27	23.2	0.716926628	-0.480102618	0.02062935	0.345874868	Down	Csrp2	cysteine and glycine-rich protein 2 [Source:MGI Symbol%3BAcc:MGI:1202907]	792.6265017	0.207414609	-2.314700103
ENSMUSG00000100747	1429	0	0	0.04	0.77	0	0.22	0.042949022	-4.541230905	0.020661514	NA	Down	1700084E18Rik	RIKEN cDNA 1700084E18 gene [Source:MGI Symbol%3BAcc:MGI:1914600]	4.154009104	1.962406563	-2.314113187
ENSMUSG00000061353	8176	0.98	0.23	1.09	0.92	2.4	1.4	0.479305831	-1.060981602	0.020688546	0.345874868	Down	Cxcl12	chemokine (C-X-C motif) ligand 12 [Source:MGI Symbol%3BAcc:MGI:103556]	156.4206392	0.458580645	-2.313620546
ENSMUSG00000022553	2412	24.59	26.06	33.77	42.45	29.79	36.03	0.751252009	-0.412631152	0.020816794	0.34756756	Down	Maf1	MAF1 homolog%2C negative regulator of RNA polymerase III [Source:MGI Symbol%3BAcc:MGI:1916127]	1264.738618	0.178528439	-2.31129087
ENSMUSG00000090258	5693	5.09	3.68	4.98	7.81	5.25	5.87	0.702820103	-0.508772637	0.020848649	0.347648526	Down	Churc1	churchill domain containing 1 [Source:MGI Symbol%3BAcc:MGI:1923684]	508.0940784	0.220179825	-2.310714148
ENSMUSG00000071516	393	0.41	0	0.16	1.65	1.22	1.94	0.119105375	-3.069689577	0.021071894	NA	Down	H2ac13	H2A clustered histone 13 [Source:MGI Symbol%3BAcc:MGI:2448457]	5.818283588	1.3307746	-2.306693843
ENSMUSG00000075229	1503	17.63	12.33	18.31	23.58	25.3	17.81	0.701189333	-0.512124047	0.021102434	0.35093414	Down	Ccdc58	coiled-coil domain containing 58 [Source:MGI Symbol%3BAcc:MGI:2146423]	471.2960578	0.222069149	-2.306146751
ENSMUSG00000062270	9754	40.91	34.31	34.82	51.03	47.47	38.78	0.776101836	-0.365682127	0.021149132	0.35093414	Down	Morf4l1	mortality factor 4 like 1 [Source:MGI Symbol%3BAcc:MGI:1096551]	6577.395598	0.158625905	-2.305311531
ENSMUSG00000038812	1233	20.19	27.73	29.55	39.37	30.59	31.53	0.733596575	-0.446941191	0.021162006	0.35093414	Down	Trmt112	tRNA methyltransferase 11-2 [Source:MGI Symbol%3BAcc:MGI:1914924]	600.1542673	0.193893872	-2.305081569
ENSMUSG00000042425	10256	0.69	0.42	0.76	0.8	1.03	1.21	0.599939622	-0.737110779	0.021233845	0.35093414	Down	Frmpd3	FERM and PDZ domain containing 3 [Source:MGI Symbol%3BAcc:MGI:3646547]	137.0736584	0.319954258	-2.303800502
ENSMUSG00000029120	4450	6.38	8.26	4.41	7.97	9.71	8.59	0.702549149	-0.509328938	0.021263779	0.35093414	Down	Ppp2r2c	protein phosphatase 2%2C regulatory subunit B%2C gamma [Source:MGI Symbol%3BAcc:MGI:2442660]	548.5324592	0.22113318	-2.303267818
ENSMUSG00000019370	2423	153.68	165.37	165.24	225.83	175.37	185.81	0.796013141	-0.329135847	0.0214115	0.352701044	Down	Calm3	calmodulin 3 [Source:MGI Symbol%3BAcc:MGI:103249]	7064.959228	0.143062197	-2.300648627
ENSMUSG00000020736	1140	30.52	24.63	25.02	42.06	32.46	31.88	0.729961385	-0.454107948	0.021533776	0.354028477	Down	Nt5c	5'%2C3'-nucleotidase%2C cytosolic [Source:MGI Symbol%3BAcc:MGI:1354954]	580.5652981	0.197567734	-2.298492471
ENSMUSG00000020462	2744	11.17	8.66	9.99	11.81	15.91	11.97	0.729674587	-0.454674885	0.021665958	0.355041411	Down	Cfap36	cilia and flagella associated protein 36 [Source:MGI Symbol%3BAcc:MGI:1913994]	519.3410146	0.198014161	-2.296173581
ENSMUSG00000079139	1231	66.37	64.14	76.54	93.28	93.74	71	0.774760932	-0.368176888	0.02178481	0.355041411	Down	Gm4204	predicted gene 4204 [Source:MGI Symbol%3BAcc:MGI:3782381]	1558.535406	0.160488662	-2.294099056
ENSMUSG00000018286	1872	79.57	93.4	95.08	114.86	100.24	103.68	0.811115343	-0.30202101	0.021793279	0.355041411	Down	Psmb6	proteasome (prosome%2C macropain) subunit%2C beta type 6 [Source:MGI Symbol%3BAcc:MGI:104880]	2985.852675	0.131659713	-2.293951597
ENSMUSG00000020840	5891	27.38	27.68	27.27	38.27	32.35	29.49	0.79413621	-0.332541615	0.021813662	0.355041411	Down	Blmh	bleomycin hydrolase [Source:MGI Symbol%3BAcc:MGI:1345186]	2927.021985	0.144986947	-2.29359692
ENSMUSG00000031543	13527	0.29	0.32	0.27	0.35	0.6	0.55	0.567522068	-0.817251603	0.021861126	0.355041411	Down	Ank1	ankyrin 1%2C erythroid [Source:MGI Symbol%3BAcc:MGI:88024]	87.56773277	0.356446933	-2.292772151
ENSMUSG00000033022	1644	2.56	1.2	2.84	3.35	5.26	3.74	0.520338139	-0.942478638	0.021871191	0.355041411	Down	Cdo1	cysteine dioxygenase 1%2C cytosolic [Source:MGI Symbol%3BAcc:MGI:105925]	85.01372541	0.411096433	-2.292597459
ENSMUSG00000074886	4202	14.34	16.55	15.81	22.89	17.45	17.81	0.77411606	-0.369378214	0.022098203	0.357382799	Down	Grk6	G protein-coupled receptor kinase 6 [Source:MGI Symbol%3BAcc:MGI:1347078]	1199.483979	0.161393866	-2.288675673
ENSMUSG00000020755	3708	15.91	10.44	16.66	19.82	18.16	18.47	0.73908889	-0.436180207	0.022218556	0.358420388	Down	Sap30bp	SAP30 binding protein [Source:MGI Symbol%3BAcc:MGI:1927479]	1005.143299	0.19075403	-2.286610705
ENSMUSG00000078440	2048	6.88	10.73	10.64	17.97	9.21	13.81	0.660637381	-0.598069491	0.022315029	0.359139979	Down	Dohh	deoxyhypusine hydroxylase/monooxygenase [Source:MGI Symbol%3BAcc:MGI:1915964]	386.3033249	0.261741496	-2.284962453
ENSMUSG00000001569	9232	3.34	3.21	4.4	5.55	4.71	4.09	0.735362042	-0.443473385	0.022409612	0.359139979	Down	Nom1	nucleolar protein with MIF4G domain 1 [Source:MGI Symbol%3BAcc:MGI:1861749]	636.1522345	0.194220288	-2.283352521
ENSMUSG00000041219	5332	8.31	7.27	13.41	11.41	13.99	13.47	0.721260266	-0.471408146	0.022457693	0.359139979	Down	Arhgap11a	Rho GTPase activating protein 11A [Source:MGI Symbol%3BAcc:MGI:2444300]	982.6709326	0.206528209	-2.28253636
ENSMUSG00000042682	1891	61.07	39.53	42.85	84.95	58.7	52.49	0.708838017	-0.496472112	0.022476282	0.359139979	Down	Selenok	selenoprotein K [Source:MGI Symbol%3BAcc:MGI:1931466]	1757.440364	0.217538995	-2.282221231
ENSMUSG00000033460	3227	23.42	12.65	20.51	30.1	27.27	20.95	0.701222216	-0.512056391	0.022488839	0.359139979	Down	Armcx1	armadillo repeat containing%2C X-linked 1 [Source:MGI Symbol%3BAcc:MGI:1925498]	1189.906385	0.224388469	-2.282008484
ENSMUSG00000071172	7899	78.42	73.27	74.48	111.67	87.48	81.93	0.777123869	-0.36378352	0.022538179	0.359139979	Down	Srsf3	serine and arginine-rich splicing factor 3 [Source:MGI Symbol%3BAcc:MGI:98285]	10922.15963	0.159472093	-2.28117355
ENSMUSG00000049107	1714	2.51	2.08	1.85	5.03	3.22	3.15	0.547830272	-0.868199106	0.02254215	0.359139979	Down	Ntf3	neurotrophin 3 [Source:MGI Symbol%3BAcc:MGI:97380]	83.80939094	0.380604385	-2.281106418
ENSMUSG00000043518	2403	1.55	2.36	1.63	2.24	3.45	3.64	0.574491046	-0.799643688	0.022700601	0.360397312	Down	Rai2	retinoic acid induced 2 [Source:MGI Symbol%3BAcc:MGI:1344378]	97.01771199	0.350961631	-2.278436207
ENSMUSG00000030672	1062	7.06	3.42	5.39	6.77	10.86	9.44	0.574466756	-0.799704687	0.022705059	0.360397312	Down	Mylpf	myosin light chain%2C phosphorylatable%2C fast skeletal muscle [Source:MGI Symbol%3BAcc:MGI:97273]	124.4030065	0.350999939	-2.278361326
ENSMUSG00000109555	2223	0.02	0	0.06	0.26	0.16	0.31	0.105085742	-3.250361151	0.022935949	NA	Down	Gm44891	predicted gene 44891 [Source:MGI Symbol%3BAcc:MGI:5753467]	5.000981626	1.429044333	-2.274499871
ENSMUSG00000026930	5383	18.33	15.27	19.04	25.24	20.68	19.78	0.774670312	-0.368345643	0.022992796	0.363117586	Down	Gpsm1	G-protein signalling modulator 1 (AGS3-like%2C C. elegans) [Source:MGI Symbol%3BAcc:MGI:1915089]	1736.175344	0.162013126	-2.273554327
ENSMUSG00000039850	6138	6.65	6.36	7.86	9.6	7.66	9.02	0.767442724	-0.381869012	0.023002664	0.363117586	Down	Endov	endonuclease V [Source:MGI Symbol%3BAcc:MGI:2444688]	787.4887137	0.167973355	-2.273390398
ENSMUSG00000048100	3155	16.46	11.34	11.51	25.3	17.27	13.25	0.681477729	-0.553261584	0.023067245	0.363457332	Down	Taf13	TATA-box binding protein associated factor 13 [Source:MGI Symbol%3BAcc:MGI:1913500]	822.0536086	0.243478826	-2.272319089
ENSMUSG00000057113	2665	257.53	320.51	274.32	342.66	441.56	291.25	0.765343026	-0.385821587	0.023103015	0.363575928	Down	Npm1	nucleophosmin 1 [Source:MGI Symbol%3BAcc:MGI:106184]	13966.47956	0.16983626	-2.271726828
ENSMUSG00000026247	3500	23.8	32.04	27.97	39.86	30.03	33.91	0.777426452	-0.363221899	0.023177923	0.364309403	Down	Ecel1	endothelin converting enzyme-like 1 [Source:MGI Symbol%3BAcc:MGI:1343461]	1785.65107	0.159975177	-2.270489117
ENSMUSG00000025922	810	0.2	0	0	1.2	1.56	0	0.073566418	-3.764808839	0.023485393	NA	Down	Rpl7-ps8	ribosomal protein L7%2C pseudogene 8 [Source:MGI Symbol%3BAcc:MGI:3647181]	6.663507877	1.661840854	-2.26544487
ENSMUSG00000018906	6239	3.4	4.31	4.02	7.79	4.96	3.87	0.676845297	-0.563101972	0.023557996	0.36938134	Down	P4ha2	procollagen-proline%2C 2-oxoglutarate 4-dioxygenase (proline 4-hydroxylase)%2C alpha II polypeptide [Source:MGI Symbol%3BAcc:MGI:894286]	483.0984029	0.248691156	-2.264262154
ENSMUSG00000043969	3002	0.07	0	0.08	0.3	0.2	0.38	0.171750957	-2.541609956	0.023614357	NA	Down	Emx2	empty spiracles homeobox 2 [Source:MGI Symbol%3BAcc:MGI:95388]	8.547797488	1.122943532	-2.263346182
ENSMUSG00000087700	2353	0.36	0	0.37	0.88	1	0.84	0.265279703	-1.9144138	0.023792924	NA	Down	Gm15283	predicted gene 15283 [Source:MGI Symbol%3BAcc:MGI:3705161]	22.26528533	0.846914629	-2.260456643
ENSMUSG00000018379	5710	97.63	94.52	96.59	121.93	125.08	100.95	0.802449122	-0.317518172	0.023873899	0.372017294	Down	Srsf1	serine and arginine-rich splicing factor 1 [Source:MGI Symbol%3BAcc:MGI:98283]	9895.079831	0.14054747	-2.259152526
ENSMUSG00000022013	6513	3.26	2.5	3.37	3.63	5.17	3.71	0.707946739	-0.498287268	0.023936444	0.372017294	Down	Dnajc15	DnaJ heat shock protein family (Hsp40) member C15 [Source:MGI Symbol%3BAcc:MGI:1913398]	383.7197584	0.220661934	-2.258147835
ENSMUSG00000063511	7618	38.66	53.53	46.24	55.72	58.45	51.97	0.803361529	-0.315878719	0.023940787	0.372017294	Down	Snrnp70	small nuclear ribonucleoprotein 70 (U1) [Source:MGI Symbol%3BAcc:MGI:98341]	6300.689527	0.139888302	-2.258078158
ENSMUSG00000059208	7956	47.7	72.48	58.29	82.23	69.43	69.4	0.776746891	-0.364483533	0.02398119	0.372017294	Down	Hnrnpm	heterogeneous nuclear ribonucleoprotein M [Source:MGI Symbol%3BAcc:MGI:1926465]	8638.321646	0.161459473	-2.257430459
ENSMUSG00000054792	7021	3.25	2.22	3.42	3.75	4.1	4.23	0.716025766	-0.481916591	0.023996432	0.372017294	Down	Klhl18	kelch-like 18 [Source:MGI Symbol%3BAcc:MGI:2143315]	400.8340732	0.213503235	-2.257186368
ENSMUSG00000040097	4266	20.03	22.7	24.67	31.43	22.67	29.26	0.779847794	-0.358735519	0.024055115	0.372017294	Down	Flywch1	FLYWCH-type zinc finger 1 [Source:MGI Symbol%3BAcc:MGI:2442638]	1748.991355	0.158996505	-2.256247828
ENSMUSG00000035783	2196	12.57	21.25	9.36	12.6	25.49	27.64	0.638139051	-0.648057272	0.024159594	0.372017294	Down	Acta2	actin%2C alpha 2%2C smooth muscle%2C aorta [Source:MGI Symbol%3BAcc:MGI:87909]	648.0655885	0.287440131	-2.254581745
ENSMUSG00000032112	2444	34.06	22.33	26.83	49.4	33.06	30.7	0.712153458	-0.489739942	0.024244636	0.372069783	Down	Trappc4	trafficking protein particle complex 4 [Source:MGI Symbol%3BAcc:MGI:1926211]	1312.936422	0.217350155	-2.253230239
ENSMUSG00000006311	1048	0	0	0	0.37	0.17	0.18	0.041600918	-4.587240822	0.02425279	NA	Down	Etv2	ets variant 2 [Source:MGI Symbol%3BAcc:MGI:99253]	2.112817626	2.035967806	-2.253100864
ENSMUSG00000105850	666	10.38	4.78	2.52	22.38	9.02	7.43	0.444051884	-1.171199841	0.024278616	0.372069783	Down	Gm2861	predicted gene 2861 [Source:MGI Symbol%3BAcc:MGI:3781037]	104.1699482	0.519911364	-2.252691369
ENSMUSG00000024037	5439	6.22	6.06	7.92	11.24	7.43	8.06	0.728244133	-0.457505922	0.024420832	0.372917409	Down	Wdr4	WD repeat domain 4 [Source:MGI Symbol%3BAcc:MGI:1889002]	695.8454084	0.203295931	-2.250443088
ENSMUSG00000028629	2008	14.57	11.54	11.91	17.59	17.26	15	0.740240486	-0.433934051	0.024558672	0.374134656	Down	Exo5	exonuclease 5 [Source:MGI Symbol%3BAcc:MGI:1920422]	481.1594474	0.193007567	-2.24827481
ENSMUSG00000105111	820	0	0	0	0.32	0.37	0.23	0.042313005	-4.562755028	0.024650656	NA	Down	Gm43310	predicted gene 43310 [Source:MGI Symbol%3BAcc:MGI:5663447]	2.072578221	2.030748873	-2.246833712
ENSMUSG00000038976	5083	22.22	27.04	26.68	36.4	28.24	28.28	0.787036529	-0.345497498	0.024655191	0.375161076	Down	Ppp1r9b	protein phosphatase 1%2C regulatory subunit 9B [Source:MGI Symbol%3BAcc:MGI:2387581]	2335.346657	0.15377569	-2.246762794
ENSMUSG00000024366	1997	4.4	2.49	5.33	5.78	5.9	7.62	0.61585734	-0.699331899	0.024721317	0.375348266	Down	Gfra3	glial cell line derived neurotrophic factor family receptor alpha 3 [Source:MGI Symbol%3BAcc:MGI:1201403]	171.3641292	0.311405176	-2.245729851
ENSMUSG00000047904	2143	6.03	3.3	5	6.23	6.08	10.03	0.627354669	-0.672646806	0.0247829	0.375348266	Down	Sstr2	somatostatin receptor 2 [Source:MGI Symbol%3BAcc:MGI:98328]	214.1034876	0.299650654	-2.244770026
ENSMUSG00000041079	3917	2.63	0.88	2.5	4.2	3.21	2.96	0.563647082	-0.827135969	0.02478515	0.375348266	Down	Rwdd2b	RWD domain containing 2B [Source:MGI Symbol%3BAcc:MGI:1858215]	175.8027343	0.368478227	-2.244734989
ENSMUSG00000000120	3446	45.63	48.1	39.31	71.63	45.5	52.81	0.755426708	-0.404636304	0.024813282	0.375348266	Down	Ngfr	nerve growth factor receptor (TNFR superfamily%2C member 16) [Source:MGI Symbol%3BAcc:MGI:97323]	2847.266464	0.180295325	-2.244297261
ENSMUSG00000031760	1066	0.35	0	0.29	1.22	1.3	0.65	0.199735059	-2.323840508	0.024828857	NA	Down	Mt3	metallothionein 3 [Source:MGI Symbol%3BAcc:MGI:97173]	11.20254856	1.035554125	-2.244055094
ENSMUSG00000001380	2447	39.76	43.32	37.03	61.52	43.92	45.18	0.769297229	-0.378386983	0.024855432	0.375544567	Down	Hars	histidyl-tRNA synthetase [Source:MGI Symbol%3BAcc:MGI:108087]	1805.463247	0.168648541	-2.243642203
ENSMUSG00000055254	19292	0.3	0.26	0.21	0.45	0.41	0.38	0.603345474	-0.728943773	0.024960183	0.376685159	Down	Ntrk2	neurotrophic tyrosine kinase%2C receptor%2C type 2 [Source:MGI Symbol%3BAcc:MGI:97384]	106.4626839	0.325128364	-2.242018396
ENSMUSG00000071553	3212	0.1	0	0.08	0.34	0.39	0.2	0.187479147	-2.41519796	0.025068565	NA	Down	Cpa2	carboxypeptidase A2%2C pancreatic [Source:MGI Symbol%3BAcc:MGI:3617840]	9.838241034	1.078047569	-2.240344516
ENSMUSG00000039449	5310	13.06	10.58	12.61	18.62	14.19	13.47	0.757244579	-0.40116875	0.025109969	0.378207008	Down	Prpf18	pre-mRNA processing factor 18 [Source:MGI Symbol%3BAcc:MGI:1914479]	1195.491715	0.179116643	-2.239706727
ENSMUSG00000084967	3220	0	0	0	0.1	0.09	0.04	0.042071162	-4.571024511	0.025374571	NA	Down	Gm12296	predicted gene 12296 [Source:MGI Symbol%3BAcc:MGI:3711946]	2.086152779	2.044604606	-2.235652065
ENSMUSG00000106755	310	13.04	12.53	6.63	35.96	9.88	20.05	0.471885091	-1.083492503	0.025496095	0.381832376	Down	Tpi-rs11	triosephosphate isomerase related sequence 11 [Source:MGI Symbol%3BAcc:MGI:98799]	83.64269301	0.48504408	-2.233802136
ENSMUSG00000060860	5141	20.28	30.38	34.39	32.37	36.47	37.4	0.77135943	-0.374524825	0.025538544	0.381832376	Down	Ube2s	ubiquitin-conjugating enzyme E2S [Source:MGI Symbol%3BAcc:MGI:1925141]	2665.820888	0.167710869	-2.233157742
ENSMUSG00000032717	3092	2.46	2.2	4.91	5.41	4.25	5.23	0.619206703	-0.691507006	0.02558315	0.382055555	Down	Mdfi	MyoD family inhibitor [Source:MGI Symbol%3BAcc:MGI:107687]	205.9338029	0.309748132	-2.232481602
ENSMUSG00000051391	5500	98.88	103.27	93.15	125.23	109.01	116.12	0.815134409	-0.294890127	0.025652707	0.382650405	Down	Ywhag	tyrosine 3-monooxygenase/tryptophan 5-monooxygenase activation protein%2C gamma polypeptide [Source:MGI Symbol%3BAcc:MGI:108109]	9660.921926	0.132153024	-2.231429279
ENSMUSG00000030103	4705	2.97	4.6	5.43	5.15	5.82	6.79	0.70486891	-0.504573121	0.02611985	0.386039994	Down	Bhlhe40	basic helix-loop-helix family%2C member e40 [Source:MGI Symbol%3BAcc:MGI:1097714]	392.4224587	0.226833036	-2.224425192
ENSMUSG00000031633	2353	155.02	160.66	156.36	237.7	172.09	172.71	0.781480384	-0.355718434	0.026149891	0.386040762	Down	Slc25a4	solute carrier family 25 (mitochondrial carrier%2C adenine nucleotide translocator)%2C member 4 [Source:MGI Symbol%3BAcc:MGI:1353495]	6761.305843	0.159946885	-2.2239785
ENSMUSG00000033938	4522	11.39	9.76	10.49	16.98	12.38	11.57	0.74690714	-0.420999206	0.026421637	0.388997632	Down	Ndufb7	NADH:ubiquinone oxidoreductase subunit B7 [Source:MGI Symbol%3BAcc:MGI:1914166]	895.6438488	0.189642892	-2.219957737
ENSMUSG00000025264	3805	5.51	5.15	7.14	8.74	7.45	7.23	0.733385564	-0.447356226	0.026509276	0.389112244	Down	Tsr2	TSR2 20S rRNA accumulation [Source:MGI Symbol%3BAcc:MGI:1916749]	427.0548679	0.201632735	-2.218668645
ENSMUSG00000102615	4097	0.01	0	0.03	0.06	0.19	0.14	0.107483891	-3.217807638	0.026656414	NA	Down	Gm37844	predicted gene%2C 37844 [Source:MGI Symbol%3BAcc:MGI:5611072]	4.887292826	1.451743427	-2.216512627
ENSMUSG00000042750	903	99.5	93.15	91.17	152.07	111.62	98.06	0.757189918	-0.401272894	0.026771231	0.390075847	Down	Bex2	brain expressed X-linked 2 [Source:MGI Symbol%3BAcc:MGI:1338017]	1590.667786	0.181174882	-2.214837344
ENSMUSG00000008393	2858	96.08	67.5	82.54	113.78	92.94	101.69	0.774367877	-0.368908989	0.02680906	0.390075847	Down	Carhsp1	calcium regulated heat stable protein 1 [Source:MGI Symbol%3BAcc:MGI:1196368]	4321.666836	0.166603982	-2.214286743
ENSMUSG00000006299	3458	23.24	35.32	33.44	47.71	33.44	35.93	0.754198382	-0.406984039	0.026851389	0.390075847	Down	Aamp	angio-associated migratory protein [Source:MGI Symbol%3BAcc:MGI:107809]	1966.387713	0.183850246	-2.21367144
ENSMUSG00000041986	4434	0.7	0.23	0.13	1.04	0.96	0.67	0.389582773	-1.359998209	0.026875224	NA	Down	Elmod1	ELMO/CED-12 domain containing 1 [Source:MGI Symbol%3BAcc:MGI:3583900]	45.51988153	0.614459243	-2.213325334
ENSMUSG00000022978	2863	5.74	2.4	7.63	9.48	7.74	7.8	0.610884964	-0.711027363	0.02687775	0.390075847	Down	Mis18a	MIS18 kinetochore protein A [Source:MGI Symbol%3BAcc:MGI:1913828]	319.0715878	0.321253785	-2.213288673
ENSMUSG00000089737	2418	0	0	0	0.05	0.15	0.1	0.042926755	-4.541979072	0.026906812	NA	Down	Gm15688	predicted gene 15688 [Source:MGI Symbol%3BAcc:MGI:3647549]	2.03888396	2.05253137	-2.212867067
ENSMUSG00000079435	1655	101.02	84.72	81.99	129.84	160.97	74.2	0.710026029	-0.49405618	0.026966366	0.390921199	Down	Rpl36a	ribosomal protein L36A [Source:MGI Symbol%3BAcc:MGI:1201789]	2858.515299	0.223352266	-2.212004331
ENSMUSG00000017485	14613	36.4	25.48	25.57	48.18	35.05	31.97	0.735539211	-0.443125843	0.027159279	0.391670823	Down	Top2b	topoisomerase (DNA) II beta [Source:MGI Symbol%3BAcc:MGI:98791]	8095.855501	0.200580141	-2.209220914
ENSMUSG00000049100	15888	0.14	0	0.05	0.31	0.23	0.14	0.286230045	-1.804752977	0.027308093	NA	Down	Pcdh10	protocadherin 10 [Source:MGI Symbol%3BAcc:MGI:1338042]	39.03706519	0.817708716	-2.20708541
ENSMUSG00000037625	1870	0.6	1.12	1.03	1.59	2.18	1.83	0.47117121	-1.085676708	0.027632317	NA	Down	Cldn11	claudin 11 [Source:MGI Symbol%3BAcc:MGI:106925]	42.54426821	0.492936586	-2.202467291
ENSMUSG00000026360	3627	1.58	1.74	1.39	2.75	2.42	2.08	0.628061375	-0.671022548	0.027713121	0.396341993	Down	Rgs2	regulator of G-protein signaling 2 [Source:MGI Symbol%3BAcc:MGI:1098271]	118.4096911	0.30482685	-2.201323628
ENSMUSG00000032288	924	35.18	25.22	34.51	59.54	32.63	40.23	0.69262489	-0.529853863	0.02773061	0.396341993	Down	Imp3	IMP3%2C U3 small nucleolar ribonucleoprotein [Source:MGI Symbol%3BAcc:MGI:1916119]	574.1280557	0.240724876	-2.201076477
ENSMUSG00000028410	8629	55.67	52.04	48.77	61.09	67.55	57.91	0.813092232	-0.298509084	0.027771341	0.396341993	Down	Dnaja1	DnaJ heat shock protein family (Hsp40) member A1 [Source:MGI Symbol%3BAcc:MGI:1270129]	8054.352871	0.135655031	-2.200501391
ENSMUSG00000086451	5337	0.1	0	0.09	0.12	0.41	0.32	0.22605469	-2.145256243	0.027815324	NA	Down	4933431K23Rik	RIKEN cDNA 4933431K23 gene [Source:MGI Symbol%3BAcc:MGI:1921725]	15.16265566	0.975169129	-2.19988121
ENSMUSG00000039356	2888	9.08	10.96	14.17	16.36	13.96	13.79	0.746176536	-0.422411101	0.027941258	0.397896228	Down	Exosc2	exosome component 2 [Source:MGI Symbol%3BAcc:MGI:2385133]	614.8903031	0.192170125	-2.198110142
ENSMUSG00000015668	2127	11.73	6.08	11.3	13.44	16.44	12.02	0.676023936	-0.564853767	0.027942064	0.397896228	Down	Pdzd11	PDZ domain containing 11 [Source:MGI Symbol%3BAcc:MGI:1919871]	412.0546006	0.256973781	-2.198098828
ENSMUSG00000114426	1561	0.1	0.04	0.2	0.21	1.04	0.53	0.187729878	-2.413269816	0.02798131	NA	Down	Gm10769	predicted pseudogene 10769 [Source:MGI Symbol%3BAcc:MGI:3646733]	9.008298017	1.098164621	-2.197548317
ENSMUSG00000044820	769	0	0	0	0.42	0	0.74	0.035688501	-4.808396903	0.028161414	NA	Down	AY074887	cDNA sequence AY074887 [Source:MGI Symbol%3BAcc:MGI:3575512]	2.460712785	2.190583239	-2.195030445
ENSMUSG00000071649	2588	23.04	22.02	29.07	40.89	28.13	26.89	0.744089162	-0.426452589	0.028209428	0.401259637	Down	B3gat3	beta-1%2C3-glucuronyltransferase 3 (glucuronosyltransferase I) [Source:MGI Symbol%3BAcc:MGI:1919977]	1199.775292	0.194340167	-2.194361542
ENSMUSG00000025946	2582	0.02	0	0	0.18	0.09	0.12	0.061032897	-4.034269115	0.028267437	NA	Down	Pth2r	parathyroid hormone 2 receptor [Source:MGI Symbol%3BAcc:MGI:2180917]	2.951622411	1.83914679	-2.193554717
ENSMUSG00000033065	3340	15.91	17	19.3	26.58	19.3	19.69	0.767080465	-0.382550173	0.028301649	0.401324916	Down	Pfkm	phosphofructokinase%2C muscle [Source:MGI Symbol%3BAcc:MGI:97548]	1071.373363	0.174435157	-2.193079534
ENSMUSG00000116656	1932	4.32	2.21	3.93	5.23	6.65	4.86	0.60884746	-0.715847274	0.028307545	0.401324916	Down	Gm49708	predicted gene%2C 49708 [Source:MGI Symbol%3BAcc:MGI:6215173]	143.5360878	0.326424088	-2.1929977
ENSMUSG00000066037	22199	10.34	9.49	10	11.81	12.54	10.87	0.820474221	-0.285470089	0.028406825	0.401515794	Down	Hnrnpr	heterogeneous nuclear ribonucleoprotein R [Source:MGI Symbol%3BAcc:MGI:1891692]	3928.071153	0.130255177	-2.191621826
ENSMUSG00000059049	13978	0.91	0.53	0.86	1.06	1.33	1	0.659294355	-0.601005365	0.028665593	0.404041694	Down	Frem1	Fras1 related extracellular matrix protein 1 [Source:MGI Symbol%3BAcc:MGI:2670972]	216.9618775	0.274675615	-2.188055045
ENSMUSG00000064264	1308	16.27	24.05	20.04	28.69	23.65	25.56	0.745795951	-0.42314713	0.02870237	0.404041694	Down	Zfp428	zinc finger protein 428 [Source:MGI Symbol%3BAcc:MGI:1916463]	491.5560451	0.193434234	-2.187550376
ENSMUSG00000044176	8273	0.26	0.19	0.1	0.39	0.52	0.31	0.435592826	-1.198947903	0.02870982	NA	Down	Spink10	serine peptidase inhibitor%2C Kazal type 10 [Source:MGI Symbol%3BAcc:MGI:3584533]	40.26682954	0.548103446	-2.187448213
ENSMUSG00000053093	8616	0.37	0.16	0.33	0.65	0.42	0.63	0.493042852	-1.020215054	0.028718881	0.404041694	Down	Myh7	myosin%2C heavy polypeptide 7%2C cardiac muscle%2C beta [Source:MGI Symbol%3BAcc:MGI:2155600]	60.30568252	0.466421554	-2.18732399
ENSMUSG00000029385	5458	25.54	17.1	17.25	31.14	23.4	23.8	0.742412118	-0.429707836	0.028987336	0.405896559	Down	Ccng2	cyclin G2 [Source:MGI Symbol%3BAcc:MGI:1095734]	2061.701255	0.196783423	-2.183658709
ENSMUSG00000035215	1601	15.25	21.67	22.79	25.74	26.86	23.41	0.755904142	-0.4037248	0.029008377	0.405896559	Down	Lsm7	LSM7 homolog%2C U6 small nuclear RNA and mRNA degradation associated [Source:MGI Symbol%3BAcc:MGI:1913344]	590.1712063	0.184908791	-2.183372672
ENSMUSG00000026837	8559	3.53	3.09	5.23	6.22	4.66	4.97	0.720982235	-0.471964383	0.029081293	0.406475013	Down	Col5a1	collagen%2C type V%2C alpha 1 [Source:MGI Symbol%3BAcc:MGI:88457]	645.8293335	0.216261045	-2.182382793
ENSMUSG00000068466	645	30.27	21.22	32.73	33.76	46.01	36.09	0.706091985	-0.502071955	0.029219351	0.406806448	Down	Gm5518	predicted gene 5518 [Source:MGI Symbol%3BAcc:MGI:3648673]	351.2890534	0.230253903	-2.180514418
ENSMUSG00000066477	3708	20.79	13.19	14.8	25.69	20.4	18.66	0.731537309	-0.45099665	0.029247659	0.406806448	Down	Gm16551	predicted gene 16551 [Source:MGI Symbol%3BAcc:MGI:4414971]	1150.548874	0.206866647	-2.180132256
ENSMUSG00000001674	2483	27.51	25.31	34.41	37.03	35.03	34.49	0.791236387	-0.337819321	0.029279607	0.406806448	Down	Ddx18	DEAD (Asp-Glu-Ala-Asp) box polypeptide 18 [Source:MGI Symbol%3BAcc:MGI:1914192]	1308.505031	0.154984224	-2.179701338
ENSMUSG00000003464	3815	34.82	31.26	36.5	41.91	38.88	40.57	0.818427823	-0.289072904	0.029432057	0.40827465	Down	Pex19	peroxisomal biogenesis factor 19 [Source:MGI Symbol%3BAcc:MGI:1334458]	2323.796781	0.132745308	-2.177650626
ENSMUSG00000001416	6370	58.61	71.22	64.83	86.57	70.89	74.27	0.809960513	-0.304076518	0.02957501	0.40887649	Down	Cct3	chaperonin containing Tcp1%2C subunit 3 (gamma) [Source:MGI Symbol%3BAcc:MGI:104708]	7385.726159	0.139758006	-2.175735957
ENSMUSG00000070729	810	17.14	15.25	14.76	25.6	23.21	17.15	0.691617471	-0.531953781	0.02964029	0.40887649	Down	Gm12966	predicted gene 12966 [Source:MGI Symbol%3BAcc:MGI:3652043]	250.1294899	0.244591715	-2.174864264
ENSMUSG00000025102	1231	10.67	10.71	11.23	19.69	13.91	12.11	0.6876566	-0.540239799	0.029660446	0.40887649	Down	3110040N11Rik	RIKEN cDNA 3110040N11 gene [Source:MGI Symbol%3BAcc:MGI:1914540]	263.2037279	0.248432323	-2.174595447
ENSMUSG00000024218	5495	7.19	5.46	7.51	9.03	8.26	8.35	0.762152006	-0.391849334	0.029677074	0.40887649	Down	Taf11	TATA-box binding protein associated factor 11 [Source:MGI Symbol%3BAcc:MGI:1916026]	685.6083544	0.180212498	-2.174373797
ENSMUSG00000045667	3815	1.62	2.24	3.18	3.84	3.24	3.33	0.648934175	-0.623855949	0.029716824	0.40887649	Down	Smtnl2	smoothelin-like 2 [Source:MGI Symbol%3BAcc:MGI:2442764]	180.9919537	0.286982801	-2.17384438
ENSMUSG00000063904	7753	17.64	22.89	22.13	29.73	22.8	23.68	0.791227038	-0.337836368	0.02974783	0.40887649	Down	Dpp3	dipeptidylpeptidase 3 [Source:MGI Symbol%3BAcc:MGI:1922471]	2927.925941	0.155439136	-2.173431845
ENSMUSG00000028565	10891	0.57	0.42	0.61	0.86	0.85	0.76	0.631425917	-0.663314616	0.029925949	0.409805977	Down	Nfia	nuclear factor I/A [Source:MGI Symbol%3BAcc:MGI:108056]	120.8442691	0.305524414	-2.171069105
ENSMUSG00000107244	818	0	0	0	0.08	0.37	0.47	0.043060146	-4.537502991	0.029954742	NA	Down	Gm43699	predicted gene 43699 [Source:MGI Symbol%3BAcc:MGI:5663836]	2.031854546	2.09035217	-2.170688296
ENSMUSG00000042116	3623	1.35	0.3	0.79	2.81	1.33	1.17	0.448709393	-1.15614671	0.029997638	0.409805977	Down	Vwa1	von Willebrand factor A domain containing 1 [Source:MGI Symbol%3BAcc:MGI:2179729]	77.51910559	0.532756658	-2.170121561
ENSMUSG00000053332	3760	31.18	24.25	26.86	36.87	37.38	28.53	0.77615375	-0.365585627	0.030034088	0.409805977	Down	Gas5	growth arrest specific 5 [Source:MGI Symbol%3BAcc:MGI:95659]	1897.238306	0.168500551	-2.169640538
ENSMUSG00000073486	1301	0.08	0	0.05	0.4	0.46	0.29	0.11288318	-3.147097554	0.030077893	NA	Down	Gm10518	predicted gene 10518 [Source:MGI Symbol%3BAcc:MGI:3704205]	4.604434527	1.450901789	-2.169063115
ENSMUSG00000043881	4526	5.01	4.01	3.81	6.09	5.4	5.54	0.732038672	-0.450008229	0.030131872	0.409805977	Down	Kbtbd7	kelch repeat and BTB (POZ) domain containing 7 [Source:MGI Symbol%3BAcc:MGI:2685141]	368.4585273	0.207534621	-2.168352566
ENSMUSG00000051177	11115	0.49	0.25	0.57	0.89	0.74	0.6	0.566914604	-0.818796662	0.030155571	0.409805977	Down	Plcb1	phospholipase C%2C beta 1 [Source:MGI Symbol%3BAcc:MGI:97613]	107.5798504	0.377666603	-2.168040951
ENSMUSG00000045179	2065	8.29	10.14	10.22	17.29	9.31	13.02	0.695715235	-0.523431181	0.030242809	0.409805977	Down	Sox3	SRY (sex determining region Y)-box 3 [Source:MGI Symbol%3BAcc:MGI:98365]	384.3817209	0.241558089	-2.166895688
ENSMUSG00000028578	3591	6.41	3	5.43	7.99	7.36	6.32	0.666257219	-0.585848836	0.030460754	0.410876212	Down	Caap1	caspase activity and apoptosis inhibitor 1 [Source:MGI Symbol%3BAcc:MGI:1915020]	358.5041203	0.27071911	-2.164046846
ENSMUSG00000022098	8870	8.74	8.77	11.94	11.38	10.75	14.44	0.779360109	-0.359638004	0.030522599	0.410876212	Down	Bmp1	bone morphogenetic protein 1 [Source:MGI Symbol%3BAcc:MGI:88176]	1589.660413	0.166249575	-2.163241641
ENSMUSG00000097622	2816	0	0	0.02	0.07	0.11	0.18	0.062216036	-4.006569715	0.0305487	NA	Down	A330033J07Rik	RIKEN cDNA A330033J07 gene [Source:MGI Symbol%3BAcc:MGI:2444369]	2.905736714	1.852404442	-2.162902239
ENSMUSG00000057751	7877	2.38	2.12	3.54	5.54	2.59	3.61	0.657901859	-0.604055705	0.030553026	0.410876212	Down	Megf6	multiple EGF-like-domains 6 [Source:MGI Symbol%3BAcc:MGI:1919351]	425.358989	0.279287431	-2.162846005
ENSMUSG00000034684	5197	2.13	1.29	3	2.96	3.21	3.47	0.64547391	-0.631569312	0.030578797	0.410876212	Down	Sema3f	sema domain%2C immunoglobulin domain (Ig)%2C short basic domain%2C secreted%2C (semaphorin) 3F [Source:MGI Symbol%3BAcc:MGI:1096347]	226.9868915	0.292053665	-2.162511166
ENSMUSG00000028322	1324	15.07	7.94	21.78	21.93	22	22.42	0.654024641	-0.612583104	0.030614879	0.410876212	Down	Exosc3	exosome component 3 [Source:MGI Symbol%3BAcc:MGI:1913612]	400.8287625	0.28333533	-2.162042778
ENSMUSG00000059316	4412	16.45	17.59	18.39	21.87	18.97	21.35	0.814819479	-0.295447626	0.030825059	0.410876212	Down	Slc27a4	solute carrier family 27 (fatty acid transporter)%2C member 4 [Source:MGI Symbol%3BAcc:MGI:1347347]	1374.615236	0.136824145	-2.159323749
ENSMUSG00000019235	4235	8.28	3.52	5.82	10.54	6.88	8.66	0.658566681	-0.602598571	0.030847423	0.410876212	Down	Rps6kl1	ribosomal protein S6 kinase-like 1 [Source:MGI Symbol%3BAcc:MGI:2443413]	506.6990225	0.279105465	-2.159035375
ENSMUSG00000030930	6754	4.95	3.32	4.42	5.9	4.78	6.13	0.733904487	-0.446335778	0.030891684	0.410876212	Down	Chst15	carbohydrate sulfotransferase 15 [Source:MGI Symbol%3BAcc:MGI:1924840]	543.1190422	0.206783869	-2.158465159
ENSMUSG00000021831	5285	21.81	13.87	17.55	26.9	20.44	21.55	0.74990269	-0.415224696	0.030955306	0.410876212	Down	Ero1l	ERO1-like (S. cerevisiae) [Source:MGI Symbol%3BAcc:MGI:1354385]	1762.363897	0.192443315	-2.157646769
ENSMUSG00000031934	6030	17.35	11.78	12.23	23.2	15.8	15.78	0.732136884	-0.449814689	0.030960143	0.410876212	Down	Panx1	pannexin 1 [Source:MGI Symbol%3BAcc:MGI:1860055]	1585.294276	0.208480673	-2.157584596
ENSMUSG00000004231	5409	0.19	0.39	0.33	0.44	0.67	0.79	0.461550312	-1.115440176	0.031093366	NA	Down	Pax2	paired box 2 [Source:MGI Symbol%3BAcc:MGI:97486]	41.16844721	0.517395383	-2.155875782
ENSMUSG00000075701	1477	15.63	18.58	17.88	23.34	19.81	22.29	0.768392038	-0.380085525	0.031252671	0.41366387	Down	Selenos	selenoprotein S [Source:MGI Symbol%3BAcc:MGI:95994]	471.9675232	0.17646873	-2.153840649
ENSMUSG00000037601	3342	22.63	27.15	22.75	43.59	26.21	25.17	0.734060788	-0.446028556	0.0312666	0.41366387	Down	Nme1	NME/NM23 nucleoside diphosphate kinase 1 [Source:MGI Symbol%3BAcc:MGI:97355]	1527.615057	0.207102286	-2.15366312
ENSMUSG00000086352	637	0	0	0	0	0.38	1	0.036984449	-4.756937418	0.031332824	NA	Down	4930401G09Rik	RIKEN cDNA 4930401G09 gene [Source:MGI Symbol%3BAcc:MGI:1921042]	2.366659418	2.209630772	-2.152820046
ENSMUSG00000026270	4346	9.17	6.9	10.33	13.21	9.56	11.68	0.741556001	-0.431372448	0.031472864	0.415538644	Down	Capn10	calpain 10 [Source:MGI Symbol%3BAcc:MGI:1344392]	720.7345513	0.200541131	-2.151042264
ENSMUSG00000020601	4335	18.6	15.33	10.43	24.14	18.07	17.37	0.722448035	-0.469034275	0.031611389	0.416513218	Down	Trib2	tribbles pseudokinase 2 [Source:MGI Symbol%3BAcc:MGI:2145021]	1231.632569	0.218227505	-2.149290371
ENSMUSG00000092086	1056	2.42	0.9	2.54	2.76	4.21	5.35	0.466234764	-1.100871514	0.031806503	0.417375244	Down	Gm6793	predicted gene 6793 [Source:MGI Symbol%3BAcc:MGI:3643578]	52.29162774	0.512788384	-2.146833955
ENSMUSG00000114477	439	0	0	0	0.44	0.55	0.58	0.046269247	-4.43380257	0.031849938	NA	Down	Gm8795	predicted gene 8795 [Source:MGI Symbol%3BAcc:MGI:3643764]	1.894631664	2.065799536	-2.146288879
ENSMUSG00000020737	2149	182.88	169.51	163.61	285.02	171.4	200.26	0.758326187	-0.399109551	0.031909528	0.417925092	Down	Jpt1	Jupiter microtubule associated homolog 1 [Source:MGI Symbol%3BAcc:MGI:1096361]	6877.293822	0.186018046	-2.145542114
ENSMUSG00000060534	13171	3	2.42	3.05	2.95	3.93	3.87	0.766124172	-0.384349854	0.031929159	0.417925092	Down	Dcc	deleted in colorectal carcinoma [Source:MGI Symbol%3BAcc:MGI:94869]	688.1312716	0.179159328	-2.145296361
ENSMUSG00000027589	4183	20.47	17.25	17.14	25.75	21.61	20.44	0.783689018	-0.351646814	0.031945801	0.417925092	Down	Pcmtd2	protein-L-isoaspartate (D-aspartate) O-methyltransferase domain containing 2 [Source:MGI Symbol%3BAcc:MGI:1923927]	1398.879016	0.163931173	-2.145088139
ENSMUSG00000025613	3088	142.89	157.53	139.54	227.4	171.78	148.22	0.774316547	-0.369004623	0.032079948	0.419253976	Down	Cct8	chaperonin containing Tcp1%2C subunit 8 (theta) [Source:MGI Symbol%3BAcc:MGI:107183]	8310.844777	0.172157497	-2.143413031
ENSMUSG00000020216	1333	0.12	0	0.14	0.53	0.41	0.62	0.164279501	-2.605775625	0.032126457	NA	Down	Jsrp1	junctional sarcoplasmic reticulum protein 1 [Source:MGI Symbol%3BAcc:MGI:1916700]	6.664193392	1.216041947	-2.142833667
ENSMUSG00000103968	838	0	0	0.07	0.08	0.72	0.45	0.059666403	-4.066937393	0.032203742	NA	Down	2610509F24Rik	RIKEN cDNA 2610509F24 gene [Source:MGI Symbol%3BAcc:MGI:1917165]	3.016779019	1.898776591	-2.141872515
ENSMUSG00000007594	3924	1.61	0.83	1.71	2.94	1.82	2.17	0.581568206	-0.781979696	0.032224142	0.420572251	Down	Hapln4	hyaluronan and proteoglycan link protein 4 [Source:MGI Symbol%3BAcc:MGI:2679531]	119.0160858	0.365134809	-2.14161914
ENSMUSG00000034403	3324	51.72	41.05	41.87	73.75	51.79	47.11	0.754003846	-0.407356212	0.032264146	0.420572251	Down	Pja1	praja ring finger ubiquitin ligase 1 [Source:MGI Symbol%3BAcc:MGI:1101765]	2790.377647	0.190253559	-2.141122686
ENSMUSG00000054418	1784	0.06	0	0.1	0.36	0.17	0.57	0.146157174	-2.774407455	0.032275393	NA	Down	2900041M22Rik	RIKEN cDNA 2900041M22 gene [Source:MGI Symbol%3BAcc:MGI:1925653]	6.186858324	1.295856714	-2.140983201
ENSMUSG00000024245	1696	16.62	19.37	14.61	23.58	19.66	21.13	0.760035646	-0.395861011	0.032281063	0.420572251	Down	Tmem178	transmembrane protein 178 [Source:MGI Symbol%3BAcc:MGI:1915277]	530.79692	0.184902904	-2.140912892
ENSMUSG00000031422	3135	158.23	131.77	138.22	194.68	173.5	153.28	0.795091488	-0.330807219	0.032344172	0.420572251	Down	Morf4l2	mortality factor 4 like 2 [Source:MGI Symbol%3BAcc:MGI:1927167]	8114.997722	0.154573342	-2.140131115
ENSMUSG00000025209	4013	4.97	6.73	8.05	9.01	8.5	8	0.74463076	-0.425402881	0.032614712	0.421515532	Down	Twnk	twinkle mtDNA helicase [Source:MGI Symbol%3BAcc:MGI:2137410]	493.4457315	0.199084605	-2.136794466
ENSMUSG00000028609	770	57.55	70.62	65.51	73.89	81.6	76.53	0.806389414	-0.310451394	0.032674664	0.421515532	Down	Magoh	mago homolog%2C exon junction complex core component [Source:MGI Symbol%3BAcc:MGI:1330312]	890.1143778	0.145338448	-2.136058271
ENSMUSG00000016833	1076	20.07	13.73	13.95	19.15	27.24	20.16	0.699655743	-0.515282859	0.032925076	0.422576774	Down	Mrps18c	mitochondrial ribosomal protein S18C [Source:MGI Symbol%3BAcc:MGI:1915985]	335.3307967	0.24157707	-2.132995735
ENSMUSG00000048087	2093	11.13	5.99	11.31	13.47	13.17	13.18	0.694180173	-0.526617935	0.032999996	0.422695471	Down	Gm4737	predicted gene 4737 [Source:MGI Symbol%3BAcc:MGI:3643647]	389.6321661	0.246996881	-2.132083339
ENSMUSG00000026121	4593	21.31	23.07	21.95	28.91	23.74	25.99	0.814884336	-0.295332797	0.033081139	0.42331362	Down	Sema4c	sema domain%2C immunoglobulin domain (Ig)%2C transmembrane domain (TM) and short cytoplasmic domain%2C (semaphorin) 4C [Source:MGI Symbol%3BAcc:MGI:109252]	1811.149195	0.138582512	-2.131097156
ENSMUSG00000017978	9566	0.07	0	0.18	0.3	0.2	0.32	0.286543475	-1.80317405	0.03310576	NA	Down	Cadps2	Ca2+-dependent activator protein for secretion 2 [Source:MGI Symbol%3BAcc:MGI:2443963]	27.76158422	0.846243411	-2.130798333
ENSMUSG00000053702	15235	0.78	0.19	0.4	0.9	0.81	0.73	0.548830093	-0.865568507	0.033263265	0.425221454	Down	Nebl	nebulette [Source:MGI Symbol%3BAcc:MGI:1921353]	159.2101722	0.406581846	-2.128891181
ENSMUSG00000040331	5044	11.27	14.34	16.62	18.73	16.74	16.17	0.787057693	-0.345458703	0.03341502	0.42531853	Down	Nsmce4a	NSE4 homolog A%2C SMC5-SMC6 complex component [Source:MGI Symbol%3BAcc:MGI:1915122]	1286.543502	0.162411286	-2.127060947
ENSMUSG00000041710	5014	0.03	0	0.01	0.17	0.14	0.04	0.12694306	-2.977746574	0.033438412	NA	Down	Trpc5	transient receptor potential cation channel%2C subfamily C%2C member 5 [Source:MGI Symbol%3BAcc:MGI:109524]	5.4909924	1.400120061	-2.126779451
ENSMUSG00000041126	1633	42.31	54.59	57.17	68.49	57.49	60.05	0.797454743	-0.326525449	0.033473759	0.42531853	Down	H2az2	H2A.Z histone variant 2 [Source:MGI Symbol%3BAcc:MGI:1924855]	1509.130262	0.153561158	-2.126354434
ENSMUSG00000040078	480	60.95	80.39	75.25	112.86	90.35	75.19	0.74776825	-0.41933688	0.033474849	0.42531853	Down	Ptges3-ps	prostaglandin E synthase 3%2C pseudogene [Source:MGI Symbol%3BAcc:MGI:3704271]	646.9349572	0.19721052	-2.126341327
ENSMUSG00000041119	3538	1.29	1.71	1.14	2.05	2.19	2.21	0.621924459	-0.685188739	0.033495075	0.42531853	Down	Pde9a	phosphodiesterase 9A [Source:MGI Symbol%3BAcc:MGI:1277179]	102.0180834	0.322275192	-2.126098303
ENSMUSG00000039239	5791	1.26	0.77	1.35	1.34	2.02	1.93	0.62281	-0.683135987	0.0335229	0.42531853	Down	Tgfb2	transforming growth factor%2C beta 2 [Source:MGI Symbol%3BAcc:MGI:98726]	136.7458102	0.321360193	-2.125764177
ENSMUSG00000040152	6073	1.84	2.77	2.94	2.93	2.74	5.24	0.668492526	-0.581016664	0.033628002	0.42531853	Down	Thbs1	thrombospondin 1 [Source:MGI Symbol%3BAcc:MGI:98737]	303.8532944	0.27348341	-2.124504236
ENSMUSG00000029223	1632	129.57	123.4	122.38	172.09	130.74	147.65	0.805664466	-0.311748969	0.033628738	0.42531853	Down	Uchl1	ubiquitin carboxy-terminal hydrolase L1 [Source:MGI Symbol%3BAcc:MGI:103149]	3670.208091	0.14674024	-2.124495423
ENSMUSG00000025082	4049	1.17	1.64	2.32	2.46	2.08	3.43	0.619522726	-0.690770889	0.033750612	0.426370593	Down	Vwa2	von Willebrand factor A domain containing 2 [Source:MGI Symbol%3BAcc:MGI:2684334]	143.9468073	0.325368964	-2.123038659
ENSMUSG00000113431	390	0	0	0.16	0.83	0.77	0.81	0.065748247	-3.926903767	0.03410422	NA	Down	Gm6722	predicted gene 6722 [Source:MGI Symbol%3BAcc:MGI:3648053]	2.761968688	1.853329547	-2.118837297
ENSMUSG00000064288	312	0	0	0.4	0.62	1.93	1.83	0.085901415	-3.541174288	0.03413287	NA	Down	H4c12	H4 clustered histone 12 [Source:MGI Symbol%3BAcc:MGI:2448439]	4.061578329	1.671549099	-2.118498517
ENSMUSG00000030035	2403	48.04	38.84	41.72	54.99	50.27	49.99	0.803410724	-0.315790376	0.03418258	0.428560559	Down	Wbp1	WW domain binding protein 1 [Source:MGI Symbol%3BAcc:MGI:104710]	1858.06634	0.149104628	-2.117911302
ENSMUSG00000091537	1359	70.46	67.61	59.21	80.2	103.21	65.15	0.768891242	-0.379148548	0.034192769	0.428560559	Down	Tma7	translational machinery associated 7 [Source:MGI Symbol%3BAcc:MGI:1913417]	1649.865284	0.179030198	-2.117791036
ENSMUSG00000063935	3465	0.06	0	0.07	0.37	0.17	0.16	0.182699119	-2.452458415	0.034194981	NA	Down	Zar1	zygote arrest 1 [Source:MGI Symbol%3BAcc:MGI:2180337]	8.116493409	1.158040904	-2.117764932
ENSMUSG00000020708	1394	103.22	139.13	115.35	144.99	143.67	134.05	0.816185147	-0.293031638	0.034205431	0.428560559	Down	Psmc5	protease (prosome%2C macropain) 26S subunit%2C ATPase 5 [Source:MGI Symbol%3BAcc:MGI:105047]	2954.965419	0.138376407	-2.117641612
ENSMUSG00000042625	8165	10.38	13.37	13.27	15.72	15.08	13.37	0.807423582	-0.308602371	0.03427769	0.428560559	Down	Safb2	scaffold attachment factor B2 [Source:MGI Symbol%3BAcc:MGI:2146808]	1801.321543	0.145787914	-2.116789813
ENSMUSG00000041632	2093	13.22	7	18.54	20.78	17.28	17.88	0.670346772	-0.577020497	0.034290171	0.428560559	Down	Mrps27	mitochondrial ribosomal protein S27 [Source:MGI Symbol%3BAcc:MGI:1919064]	540.4245736	0.272611178	-2.116642841
ENSMUSG00000029275	3187	0.5	0	0.39	0.85	0.98	1	0.311299726	-1.683623788	0.034299905	NA	Down	Gfi1	growth factor independent 1 transcription repressor [Source:MGI Symbol%3BAcc:MGI:103170]	32.54634614	0.795464829	-2.116528258
ENSMUSG00000086441	408	0	0	0	0.48	0.88	0.31	0.046554835	-4.424925174	0.034354134	NA	Down	Gm15046	predicted gene 15046 [Source:MGI Symbol%3BAcc:MGI:3705253]	1.881541376	2.091282832	-2.115890355
ENSMUSG00000079429	8492	0.85	0.7	0.92	1.11	1.17	1.34	0.665676283	-0.587107326	0.034509924	0.43019437	Down	Mroh2a	maestro heat-like repeat family member 2A [Source:MGI Symbol%3BAcc:MGI:3705228]	140.945477	0.277715208	-2.114062569
ENSMUSG00000002844	2966	30.6	29.39	36.93	43.06	36.43	37.12	0.802465777	-0.317488228	0.034555754	0.430209114	Down	Adprh	ADP-ribosylarginine hydrolase [Source:MGI Symbol%3BAcc:MGI:1098234]	1723.119884	0.150217313	-2.113526209
ENSMUSG00000021675	2502	0	0	0.02	0.13	0.14	0.1	0.065894371	-3.923700958	0.034604563	NA	Down	F2rl2	coagulation factor II (thrombin) receptor-like 2 [Source:MGI Symbol%3BAcc:MGI:1298208]	2.755423543	1.856972692	-2.112955659
ENSMUSG00000043587	6148	2.73	0.96	2.55	2.99	3.27	3.52	0.624110389	-0.680126868	0.034626954	0.430679011	Down	Pxylp1	2-phosphoxylose phosphatase 1 [Source:MGI Symbol%3BAcc:MGI:2442444]	269.0963872	0.32192396	-2.112694156
ENSMUSG00000091387	5087	1.24	1.14	1.91	1.81	2.4	2.21	0.64746507	-0.627125732	0.034720438	0.43131373	Down	Gcnt4	glucosaminyl (N-acetyl) transferase 4%2C core 2 (beta-1%2C6-N-acetylglucosaminyltransferase) [Source:MGI Symbol%3BAcc:MGI:2684919]	148.0073606	0.296990232	-2.111603898
ENSMUSG00000025727	2539	0.02	0	0	0.15	0.07	0.15	0.065160947	-3.939848624	0.034744419	NA	Down	A930017K11Rik	RIKEN cDNA A930017K11 gene [Source:MGI Symbol%3BAcc:MGI:2442713]	2.773675855	1.866055353	-2.111324628
ENSMUSG00000003039	4409	24.62	21.08	26.19	28.9	27.7	28.87	0.814935541	-0.295242144	0.034744996	0.43131373	Down	Fam32a	family with sequence similarity 32%2C member A [Source:MGI Symbol%3BAcc:MGI:1915172]	1887.212844	0.139837844	-2.111317902
ENSMUSG00000028964	2479	34.29	43.48	48.68	56.67	50.74	45.85	0.794021739	-0.332749588	0.034808941	0.431381935	Down	Park7	Parkinson disease (autosomal recessive%2C early onset) 7 [Source:MGI Symbol%3BAcc:MGI:2135637]	1884.577343	0.157658334	-2.110574041
ENSMUSG00000051435	6141	0.21	0	0.18	0.53	0.44	0.31	0.299638706	-1.738704098	0.035095912	NA	Down	Fhad1	forkhead-associated (FHA) phosphopeptide binding domain 1 [Source:MGI Symbol%3BAcc:MGI:1920323]	28.23856313	0.825105738	-2.107250039
ENSMUSG00000042032	5001	11.38	9.47	11.53	13.2	14.43	12.04	0.791157644	-0.337962904	0.035097401	0.432767095	Down	Mat2b	methionine adenosyltransferase II%2C beta [Source:MGI Symbol%3BAcc:MGI:1913667]	980.7552132	0.160382326	-2.107232844
ENSMUSG00000087547	629	0.17	0	0.3	0.41	1.91	0.81	0.145901514	-2.776933243	0.035259394	NA	Down	Platr27	pluripotency associated transcript 27 [Source:MGI Symbol%3BAcc:MGI:1925566]	6.178150954	1.318978372	-2.105366776
ENSMUSG00000051234	1328	70.9	62.71	68.37	84.81	88.25	70.59	0.802568146	-0.317304199	0.035265652	0.433922713	Down	Rnf7	ring finger protein 7 [Source:MGI Symbol%3BAcc:MGI:1337096]	1611.277641	0.150717227	-2.105294826
ENSMUSG00000041737	4724	0	0	0	0.05	0.01	0.08	0.045562308	-4.456015363	0.035372421	NA	Down	Tmem45b	transmembrane protein 45b [Source:MGI Symbol%3BAcc:MGI:2384574]	1.927841655	2.117808489	-2.104069082
ENSMUSG00000104891	1263	0.29	0	0.3	0.82	0.9	0.85	0.225866082	-2.146460458	0.035418513	NA	Down	2510017J16Rik	RIKEN cDNA 2510017J16 gene [Source:MGI Symbol%3BAcc:MGI:1913824]	10.9956611	1.020403477	-2.103540909
ENSMUSG00000032115	7230	19.5	24.72	25.99	27.14	27.23	27.77	0.824448113	-0.278499394	0.035438126	0.434260162	Down	Hyou1	hypoxia up-regulated 1 [Source:MGI Symbol%3BAcc:MGI:108030]	2989.631843	0.132409657	-2.103316339
ENSMUSG00000019817	7819	13.14	11.57	16.06	14.06	19.67	16.55	0.786267193	-0.346908436	0.035529104	0.434260162	Down	Plagl1	pleiomorphic adenoma gene-like 1 [Source:MGI Symbol%3BAcc:MGI:1100874]	1933.469189	0.165015646	-2.10227602
ENSMUSG00000049285	1308	3.25	0.92	3.67	6.54	4.13	4.56	0.500232218	-0.999330116	0.035558801	0.434260162	Down	Mblac1	metallo-beta-lactamase domain containing 1 [Source:MGI Symbol%3BAcc:MGI:2679717]	82.77547299	0.475432968	-2.101936934
ENSMUSG00000027593	3292	68.16	91.18	88.15	95.1	92.97	101.96	0.823339346	-0.280440924	0.035639241	0.434260162	Down	Raly	hnRNP-associated with lethal yellow [Source:MGI Symbol%3BAcc:MGI:97850]	4801.450969	0.133478487	-2.101019654
ENSMUSG00000030000	10139	19.88	10.47	14.15	25.86	16.67	17.79	0.716673515	-0.480612055	0.035776704	0.434260162	Down	Add2	adducin 2 (beta) [Source:MGI Symbol%3BAcc:MGI:87919]	2909.046103	0.228922162	-2.099456207
ENSMUSG00000005360	8537	1.5	1.9	2.18	1.82	3.17	2.69	0.702596383	-0.509231946	0.035781994	0.434260162	Down	Slc1a3	solute carrier family 1 (glial high affinity glutamate transporter)%2C member 3 [Source:MGI Symbol%3BAcc:MGI:99917]	306.8079494	0.242561151	-2.099396146
ENSMUSG00000068587	12094	0	0	0.01	0.03	0.03	0.02	0.066041577	-3.920481626	0.03587016	NA	Down	Mgam	maltase-glucoamylase [Source:MGI Symbol%3BAcc:MGI:1203495]	2.748878399	1.86832287	-2.098396209
ENSMUSG00000039640	1532	31.01	34.7	40.65	48.56	39.92	41.32	0.789839769	-0.340368084	0.036074348	0.435714487	Down	Mrpl12	mitochondrial ribosomal protein L12 [Source:MGI Symbol%3BAcc:MGI:1926273]	983.8282953	0.162382503	-2.096088422
ENSMUSG00000031347	1646	18.71	11.99	14.87	29.68	20.87	14.41	0.678475277	-0.559631848	0.036081062	0.435714487	Down	Cetn2	centrin 2 [Source:MGI Symbol%3BAcc:MGI:1347085]	498.4199845	0.266998306	-2.096012729
ENSMUSG00000057278	1570	48.89	44.04	37.09	64.97	66.11	39.15	0.738910589	-0.436528291	0.036171477	0.435714487	Down	Snrpg	small nuclear ribonucleoprotein polypeptide G [Source:MGI Symbol%3BAcc:MGI:1915261]	1286.752536	0.208367269	-2.094994545
ENSMUSG00000031865	6509	39.95	40.65	39.78	55.95	41.34	46.78	0.806876918	-0.309579476	0.036258127	0.435714487	Down	Dctn1	dynactin 1 [Source:MGI Symbol%3BAcc:MGI:107745]	4686.4565	0.147839732	-2.094020809
ENSMUSG00000005980	3083	1.24	0.7	1.37	1.66	1.97	2.1	0.564249974	-0.825593647	0.036276427	0.435714487	Down	Dnase1	deoxyribonuclease I [Source:MGI Symbol%3BAcc:MGI:103157]	76.01385571	0.394301067	-2.093815403
ENSMUSG00000109780	1805	0.15	0	0.07	0.65	0.2	0.42	0.170524292	-2.551950826	0.036325883	NA	Down	Gm45447	predicted gene 45447 [Source:MGI Symbol%3BAcc:MGI:5791283]	7.424751282	1.219127052	-2.093260765
ENSMUSG00000000567	4135	5.48	3.99	4.17	7.87	6.09	4.88	0.701831538	-0.510803316	0.036409383	0.435874718	Down	Sox9	SRY (sex determining region Y)-box 9 [Source:MGI Symbol%3BAcc:MGI:98371]	367.1542549	0.244131827	-2.092325786
ENSMUSG00000047238	1410	25.62	14.45	19.7	35.71	22.96	24.56	0.696976689	-0.520817689	0.036432937	0.435874718	Down	Mageh1	melanoma antigen%2C family H%2C 1 [Source:MGI Symbol%3BAcc:MGI:1922875]	551.7521629	0.248949409	-2.092062369
ENSMUSG00000045912	6754	0.61	1.01	0.4	1.36	0.88	1.18	0.56567055	-0.821966033	0.036489762	0.436149213	Down	C2cd4c	C2 calcium-dependent domain containing 4C [Source:MGI Symbol%3BAcc:MGI:2685084]	100.2088048	0.393016752	-2.091427472
ENSMUSG00000022194	3035	31.9	37.07	40.55	33.33	54.41	48.15	0.780906215	-0.356778801	0.036577163	0.436788329	Down	Pabpn1	poly(A) binding protein%2C nuclear 1 [Source:MGI Symbol%3BAcc:MGI:1859158]	2019.141289	0.170670602	-2.09045259
ENSMUSG00000087635	727	1.46	1.4	0.86	3.21	2.48	3.23	0.406051062	-1.300266932	0.036633717	NA	Down	Gm13414	predicted gene 13414 [Source:MGI Symbol%3BAcc:MGI:3652154]	25.14925467	0.622190029	-2.089822837
ENSMUSG00000046178	4753	0.07	0	0	0.14	0.15	0.19	0.146604918	-2.769994597	0.036685221	NA	Down	Nxph1	neurexophilin 1 [Source:MGI Symbol%3BAcc:MGI:107492]	7.098861791	1.32583202	-2.089250036
ENSMUSG00000009575	9006	61.23	50.29	58.6	67.95	69.06	64.75	0.817465489	-0.290770269	0.036706799	0.437143395	Down	Cbx5	chromobox 5 [Source:MGI Symbol%3BAcc:MGI:109372]	9115.262969	0.139190445	-2.089010265
ENSMUSG00000089671	702	0	0	0.18	0.37	0.68	0.81	0.089408449	-3.483445022	0.036743157	NA	Down	Gm16537	predicted gene 16537 [Source:MGI Symbol%3BAcc:MGI:4414957]	3.917326033	1.667832105	-2.088606529
ENSMUSG00000067722	3109	7.85	8.23	8.17	13.61	8.95	9.22	0.735729652	-0.442752358	0.036786773	0.437263275	Down	BC003965	cDNA sequence BC003965 [Source:MGI Symbol%3BAcc:MGI:2670966]	475.1676137	0.212033694	-2.088122645
ENSMUSG00000028820	4743	130.45	120.23	127.48	169.5	146.33	135.55	0.80988066	-0.30421876	0.036923017	0.438352254	Down	Sfpq	splicing factor proline/glutamine rich (polypyrimidine tract binding protein associated) [Source:MGI Symbol%3BAcc:MGI:1918764]	10714.95249	0.1457954	-2.086614257
ENSMUSG00000025393	4237	208.34	272.83	281.06	309.61	291.7	306.95	0.809107394	-0.305596889	0.037069393	0.438727233	Down	Atp5b	ATP synthase%2C H+ transporting mitochondrial F1 complex%2C beta subunit [Source:MGI Symbol%3BAcc:MGI:107801]	19214.81154	0.146569323	-2.084998979
ENSMUSG00000020358	2782	225.69	293.62	309.61	336.57	317.57	328.59	0.813074352	-0.298540809	0.037080341	0.438727233	Down	Hnrnpab	heterogeneous nuclear ribonucleoprotein A/B [Source:MGI Symbol%3BAcc:MGI:1330294]	13682.57458	0.143193392	-2.084878387
ENSMUSG00000112639	1770	0.6	0	0.35	1.65	1.49	0.43	0.262762631	-1.928167981	0.037216754	NA	Down	A730063M14Rik	RIKEN cDNA A730063M14 gene [Source:MGI Symbol%3BAcc:MGI:2443898]	22.17828101	0.925500652	-2.083378306
ENSMUSG00000027469	4677	24.27	28.62	33.99	28.1	39.13	38.58	0.794527264	-0.331831369	0.03723712	0.439370716	Down	Tpx2	TPX2%2C microtubule-associated [Source:MGI Symbol%3BAcc:MGI:1919369]	2443.0287	0.159292712	-2.083154748
ENSMUSG00000102923	435	0.12	0	0.14	1.19	0.83	0.73	0.095043245	-3.395272095	0.037260363	NA	Down	Gm31728	predicted gene%2C 31728 [Source:MGI Symbol%3BAcc:MGI:5590887]	3.627922589	1.63006986	-2.082899745
ENSMUSG00000072612	1234	0.17	0	0.1	1.05	0.15	0.57	0.153889266	-2.70003549	0.037285402	NA	Down	Gm10382	predicted gene 10382 [Source:MGI Symbol%3BAcc:MGI:3647829]	6.981594744	1.29645772	-2.082625178
ENSMUSG00000050379	9882	6.79	5.22	4.88	8.33	7.54	5.85	0.753727201	-0.407885636	0.037540536	0.441726948	Down	Septin6	septin 6 [Source:MGI Symbol%3BAcc:MGI:1888939]	1042.119946	0.196114284	-2.079836452
ENSMUSG00000116875	969	30.47	34.1	40.36	51.36	40.17	40.39	0.7660888	-0.384416466	0.03757407	0.441726948	Down	Morf4l1-ps1	mortality factor 4 like 1%2C pseudogene 1 [Source:MGI Symbol%3BAcc:MGI:3612158]	624.5356445	0.184862614	-2.079471111
ENSMUSG00000113349	1740	0	0	0	0.04	0.14	0.22	0.046860398	-4.415486992	0.03769642	NA	Down	Gm48369	predicted gene%2C 48369 [Source:MGI Symbol%3BAcc:MGI:6097840]	1.867482548	2.124729772	-2.0781405
ENSMUSG00000027712	1777	61.97	52.13	46.82	84.46	58.62	60.68	0.764382096	-0.387634108	0.037732108	0.441976122	Down	Anxa5	annexin A5 [Source:MGI Symbol%3BAcc:MGI:106008]	1769.162695	0.186564088	-2.077753075
ENSMUSG00000029121	7046	93.17	64.01	69.53	125.83	81.07	87.77	0.745320791	-0.424066591	0.037750069	0.441976122	Down	Crmp1	collapsin response mediator protein 1 [Source:MGI Symbol%3BAcc:MGI:107793]	10041.67149	0.204117791	-2.077558201
ENSMUSG00000021737	2800	50.69	55.33	43.99	79.8	57.13	51.22	0.768548463	-0.379791858	0.037766933	0.441976122	Down	Psmd6	proteasome (prosome%2C macropain) 26S subunit%2C non-ATPase%2C 6 [Source:MGI Symbol%3BAcc:MGI:1913663]	2582.421509	0.182822939	-2.077375307
ENSMUSG00000028832	1922	380.42	360.4	334.97	600.79	390.98	376.01	0.758468421	-0.398838981	0.03797546	0.443609883	Down	Stmn1	stathmin 1 [Source:MGI Symbol%3BAcc:MGI:96739]	12821.0849	0.192200487	-2.075119514
ENSMUSG00000104786	570	0.09	0	0.22	0.8	0.42	1.34	0.118895223	-3.072237348	0.038308718	NA	Down	Gm43573	predicted gene 43573 [Source:MGI Symbol%3BAcc:MGI:5663710]	4.474171371	1.483072029	-2.071536168
ENSMUSG00000030707	2783	9.08	4.05	7.27	16	6.6	9.09	0.623633535	-0.681229587	0.038359261	0.44582824	Down	Coro1a	coronin%2C actin binding protein 1A [Source:MGI Symbol%3BAcc:MGI:1345961]	398.008949	0.328938302	-2.070995023
ENSMUSG00000040289	3265	4.74	2.73	4.63	7.18	4.71	5.59	0.671354967	-0.574852328	0.038500504	0.446149257	Down	Hey1	hairy/enhancer-of-split related with YRPW motif 1 [Source:MGI Symbol%3BAcc:MGI:1341800]	264.0852983	0.277775414	-2.069485992
ENSMUSG00000027203	2410	18.67	27.74	33	29.31	37.09	33.56	0.765302466	-0.385898046	0.038558255	0.446149257	Down	Dut	deoxyuridine triphosphatase [Source:MGI Symbol%3BAcc:MGI:1346051]	1171.673934	0.186525969	-2.068870348
ENSMUSG00000039983	2214	6.46	4.72	5.91	8.66	6.95	7.76	0.709561296	-0.495000776	0.038741041	0.446149257	Down	Ccdc32	coiled-coil domain containing 32 [Source:MGI Symbol%3BAcc:MGI:2685477]	244.3532947	0.239486347	-2.066926912
ENSMUSG00000026511	5541	12.59	11.15	11.9	17.3	13.57	12.95	0.786233248	-0.346970721	0.038763126	0.446149257	Down	Srp9	signal recognition particle 9 [Source:MGI Symbol%3BAcc:MGI:1350930]	1200.06056	0.167886949	-2.066692636
ENSMUSG00000017724	3104	0.58	0.41	0.8	0.54	1.74	1.53	0.458709137	-1.124348449	0.038806171	0.446149257	Down	Etv4	ets variant 4 [Source:MGI Symbol%3BAcc:MGI:99423]	47.29185823	0.544152883	-2.066236319
ENSMUSG00000036371	20117	28.25	31.64	29.33	36.32	35.93	31.7	0.828998724	-0.270558213	0.038816684	0.446149257	Down	Serbp1	serpine1 mRNA binding protein 1 [Source:MGI Symbol%3BAcc:MGI:1914120]	10565.69849	0.130949589	-2.066124943
ENSMUSG00000102869	4915	55.86	62.65	52.51	92.33	61.76	59.47	0.771157809	-0.374901974	0.038851385	0.446149762	Down	2900097C17Rik	RIKEN cDNA 2900097C17 gene [Source:MGI Symbol%3BAcc:MGI:1914767]	5154.159483	0.181484021	-2.065757475
ENSMUSG00000053475	1710	0.03	0	0	0.08	0.25	0.22	0.0669622	-3.900509272	0.038954221	NA	Down	Tnfaip6	tumor necrosis factor alpha induced protein 6 [Source:MGI Symbol%3BAcc:MGI:1195266]	2.693197045	1.889168239	-2.06467015
ENSMUSG00000049047	3540	18.59	12.25	14.78	22.06	19.04	17.34	0.757843302	-0.400028519	0.039007861	0.446359078	Down	Armcx3	armadillo repeat containing%2C X-linked 3 [Source:MGI Symbol%3BAcc:MGI:1918953]	1005.570514	0.193802506	-2.064103952
ENSMUSG00000025337	2033	21.67	16.91	19.54	24.26	24.55	23.06	0.785001653	-0.349232403	0.039295242	0.447384547	Down	Sbds	SBDS ribosome maturation factor [Source:MGI Symbol%3BAcc:MGI:1913961]	719.7307992	0.169441316	-2.061081742
ENSMUSG00000027255	4129	12.95	9.33	13.86	17.3	14.77	13.79	0.762837128	-0.390553033	0.039396017	0.447384547	Down	Arfgap2	ADP-ribosylation factor GTPase activating protein 2 [Source:MGI Symbol%3BAcc:MGI:1924288]	922.903709	0.189586421	-2.060026403
ENSMUSG00000021464	4242	5.25	6.41	7.68	8.55	7.53	8.24	0.766092598	-0.384409313	0.039538681	0.447384547	Down	Ror2	receptor tyrosine kinase-like orphan receptor 2 [Source:MGI Symbol%3BAcc:MGI:1347521]	503.2562413	0.186739148	-2.058536289
ENSMUSG00000064181	3175	12.83	12.67	15.48	17.74	16.48	15.56	0.795236025	-0.330544981	0.039557805	0.447384547	Down	Rab3ip	RAB3A interacting protein [Source:MGI Symbol%3BAcc:MGI:105933]	783.8007341	0.160588377	-2.05833689
ENSMUSG00000036940	5179	51.66	51.53	54.56	70.05	56.04	59.55	0.820788734	-0.284917167	0.039672264	0.447384547	Down	Kdm1a	lysine (K)-specific demethylase 1A [Source:MGI Symbol%3BAcc:MGI:1196256]	4839.499452	0.138501245	-2.057145164
ENSMUSG00000021134	3988	92.54	101.26	89.48	127.02	115.15	95.76	0.80911048	-0.305591386	0.039727393	0.447428461	Down	Srsf5	serine and arginine-rich splicing factor 5 [Source:MGI Symbol%3BAcc:MGI:98287]	6744.042151	0.148592587	-2.056572217
ENSMUSG00000002633	2847	3.4	1.1	1.62	4.69	3.1	2.96	0.5570377	-0.844153123	0.039857592	0.448319985	Down	Shh	sonic hedgehog [Source:MGI Symbol%3BAcc:MGI:98297]	132.0674286	0.410735789	-2.055221742
ENSMUSG00000046160	2162	2.04	0.38	3.6	6.95	4.5	7.36	0.310213785	-1.688665297	0.039976845	0.44904095	Down	Olig1	oligodendrocyte transcription factor 1 [Source:MGI Symbol%3BAcc:MGI:1355334]	147.1674544	0.822139771	-2.053988088
ENSMUSG00000117350	1998	0	0	0	0.26	0	0.13	0.04075349	-4.616932588	0.040030745	NA	Down	Gm49975	predicted gene%2C 49975 [Source:MGI Symbol%3BAcc:MGI:6275248]	2.159602175	2.248398621	-2.053431515
ENSMUSG00000031059	908	70.54	63.95	67.76	105.77	73.96	73.42	0.77141277	-0.374425066	0.040081204	0.44904095	Down	Ndufb11	NADH:ubiquinone oxidoreductase subunit B11 [Source:MGI Symbol%3BAcc:MGI:1349919]	1127.848476	0.182387378	-2.052911061
ENSMUSG00000003184	3442	9.03	8.36	11.91	13.37	10.82	12.81	0.76488357	-0.386687937	0.040084739	0.44904095	Down	Irf3	interferon regulatory factor 3 [Source:MGI Symbol%3BAcc:MGI:1859179]	620.6138755	0.188364128	-2.052874621
ENSMUSG00000038717	6443	7.48	6.53	5.07	8.9	9.75	6.36	0.740048458	-0.434308355	0.040184967	0.44904095	Down	Atp5l	ATP synthase%2C H+ transporting%2C mitochondrial F0 complex%2C subunit G [Source:MGI Symbol%3BAcc:MGI:1351597]	775.2923174	0.211667486	-2.051842548
ENSMUSG00000062867	3077	25.76	26.53	36.94	34.48	34.85	38.55	0.799236333	-0.323305926	0.040225422	0.44904095	Down	Impdh2	inosine monophosphate dehydrogenase 2 [Source:MGI Symbol%3BAcc:MGI:109367]	1646.41053	0.157600534	-2.051426586
ENSMUSG00000030603	2163	62.88	71.47	69.91	86.01	70.96	81.61	0.826723783	-0.274522705	0.040253678	0.44904095	Down	Psmc4	proteasome (prosome%2C macropain) 26S subunit%2C ATPase%2C 4 [Source:MGI Symbol%3BAcc:MGI:1346093]	2603.544382	0.133839331	-2.051136269
ENSMUSG00000030811	4542	33.16	38.34	41.72	58.57	37.35	43.79	0.779659511	-0.35908388	0.040332008	0.44904095	Down	Fbxl19	F-box and leucine-rich repeat protein 19 [Source:MGI Symbol%3BAcc:MGI:3039600]	3127.655458	0.175134474	-2.050332367
ENSMUSG00000029404	1442	24.9	27.38	31.87	41.21	31.87	31.54	0.774795292	-0.368112908	0.040456081	0.44904095	Down	Arl6ip4	ADP-ribosylation factor-like 6 interacting protein 4 [Source:MGI Symbol%3BAcc:MGI:1929500]	740.8472748	0.179649498	-2.049061714
ENSMUSG00000039985	4138	35.47	31.96	39.69	35.46	48.6	44.45	0.808793893	-0.30615599	0.040510138	0.44904095	Down	Sinhcaf	SIN3-HDAC complex associated factor [Source:MGI Symbol%3BAcc:MGI:1929091]	2647.553576	0.149453076	-2.04850913
ENSMUSG00000041309	1907	3.32	2.37	4.6	5.57	4.16	6.12	0.628947519	-0.668988456	0.040612283	0.44904095	Down	Nkx6-2	NK6 homeobox 2 [Source:MGI Symbol%3BAcc:MGI:1352738]	135.821621	0.326739602	-2.047466707
ENSMUSG00000007850	5842	206.68	179.15	160.14	265.26	230.6	187.88	0.772801755	-0.371829724	0.040613334	0.44904095	Down	Hnrnph1	heterogeneous nuclear ribonucleoprotein H1 [Source:MGI Symbol%3BAcc:MGI:1891925]	19599.60873	0.181605723	-2.047455985
ENSMUSG00000106588	1232	0.09	0	0.15	0.47	0.83	0.21	0.153366763	-2.704942237	0.040672087	NA	Down	Gm17590	predicted gene%2C 17590 [Source:MGI Symbol%3BAcc:MGI:4937224]	5.923824892	1.321509856	-2.046857407
ENSMUSG00000058351	1533	3.37	1.37	2.6	5.28	4.19	3.43	0.553765715	-0.852652359	0.040701379	0.44904095	Down	Smim4	small integral membrane protein 4 [Source:MGI Symbol%3BAcc:MGI:1913737]	85.12346245	0.416627253	-2.046559251
ENSMUSG00000030742	2767	0.25	0.05	0.5	0.73	0.82	0.71	0.338867072	-1.561208639	0.040737669	NA	Down	Lat	linker for activation of T cells [Source:MGI Symbol%3BAcc:MGI:1342293]	23.10907688	0.762983176	-2.046190122
ENSMUSG00000028207	16102	3.59	3.34	3.42	5.18	3.91	3.73	0.78025584	-0.357980844	0.040864766	0.44904095	Down	Asph	aspartate-beta-hydroxylase [Source:MGI Symbol%3BAcc:MGI:1914186]	1017.308128	0.175060359	-2.044899516
ENSMUSG00000033961	7175	1.31	1.06	2.07	1.86	1.84	2.86	0.657985873	-0.603871486	0.040867988	0.44904095	Down	Zfp446	zinc finger protein 446 [Source:MGI Symbol%3BAcc:MGI:2442185]	214.5082697	0.295310909	-2.044866841
ENSMUSG00000075304	2100	3.77	0.73	1.93	7.68	2.69	2.87	0.473522335	-1.07849562	0.040882156	0.44904095	Down	Sp5	trans-acting transcription factor 5 [Source:MGI Symbol%3BAcc:MGI:1927715]	114.2831521	0.527453117	-2.044723191
ENSMUSG00000028141	4326	0.06	0	0.13	0.52	0.12	0.19	0.218169877	-2.196476177	0.040981894	NA	Down	Oaz3	ornithine decarboxylase antizyme 3 [Source:MGI Symbol%3BAcc:MGI:1858170]	12.3665947	1.074747784	-2.043713148
ENSMUSG00000028633	3316	29.44	25.06	34.63	37.89	35.29	34.12	0.803305574	-0.315979208	0.041064561	0.449255454	Down	Ctps	cytidine 5'-triphosphate synthase [Source:MGI Symbol%3BAcc:MGI:1858304]	1772.239145	0.154673592	-2.042877548
ENSMUSG00000111149	378	0	0	0	0.69	0.32	0.67	0.050183676	-4.316638034	0.041195409	NA	Down	Gm26564	predicted gene%2C 26564 [Source:MGI Symbol%3BAcc:MGI:5477058]	1.750379369	2.114384371	-2.041557861
ENSMUSG00000040867	4631	7.09	4.14	7.8	12.01	5.88	9.23	0.67869088	-0.559173469	0.041246912	0.449255454	Down	Begain	brain-enriched guanylate kinase-associated [Source:MGI Symbol%3BAcc:MGI:3044626]	583.9470437	0.273965055	-2.041039393
ENSMUSG00000038274	961	353.43	392.17	371.13	510.2	414.36	396.94	0.815054383	-0.295031771	0.041253699	0.449255454	Down	Fau	Finkel-Biskis-Reilly murine sarcoma virus (FBR-MuSV) ubiquitously expressed (fox derived) [Source:MGI Symbol%3BAcc:MGI:102547]	6376.828862	0.144554604	-2.040971105
ENSMUSG00000034220	5159	32.58	30.16	32.44	46.5	32.14	36.95	0.795444906	-0.330166085	0.041357041	0.449255454	Down	Gpc1	glypican 1 [Source:MGI Symbol%3BAcc:MGI:1194891]	2962.698631	0.161851469	-2.039932579
ENSMUSG00000020801	1730	9.66	9.75	9.5	10.04	13.61	14.01	0.745439537	-0.423836755	0.04136131	0.449255454	Down	Med31	mediator complex subunit 31 [Source:MGI Symbol%3BAcc:MGI:1914529]	312.7734295	0.207774347	-2.039889725
ENSMUSG00000036114	856	14.23	13.76	22.12	25.29	20.21	22.82	0.707060116	-0.500095212	0.041383587	0.449255454	Down	Rpp25l	ribonuclease P/MRP 25 subunit-like [Source:MGI Symbol%3BAcc:MGI:1917211]	275.8424345	0.245184835	-2.039666167
ENSMUSG00000045731	2157	0	0	0	0.15	0.08	0.06	0.050010333	-4.32162997	0.04140445	NA	Down	Pnoc	prepronociceptin [Source:MGI Symbol%3BAcc:MGI:105308]	1.757408782	2.119010208	-2.03945689
ENSMUSG00000107961	336	0.16	0	0.19	0.58	1.25	1.7	0.096917616	-3.367097268	0.041423536	NA	Down	Gm44036	predicted gene%2C 44036 [Source:MGI Symbol%3BAcc:MGI:5690428]	3.553504655	1.65113236	-2.039265506
ENSMUSG00000024188	7523	22.21	20.27	22.82	29.63	25.18	23.01	0.810884881	-0.302430981	0.04144225	0.449255454	Down	Luc7l	Luc7-like [Source:MGI Symbol%3BAcc:MGI:1914228]	2932.242089	0.14831752	-2.03907793
ENSMUSG00000037892	5366	1.22	2.43	2.11	1.88	3.13	3.52	0.650858873	-0.61958334	0.041470403	0.449255454	Down	Pcdh18	protocadherin 18 [Source:MGI Symbol%3BAcc:MGI:1920423]	207.7101747	0.3038967	-2.038795884
ENSMUSG00000062380	1868	935.58	747.37	771.14	1049.06	894.38	1082.25	0.787437525	-0.344762631	0.041500868	0.449255454	Down	Tubb3	tubulin%2C beta 3 class III [Source:MGI Symbol%3BAcc:MGI:107813]	27880.85164	0.169126405	-2.038490859
ENSMUSG00000018411	7531	24.19	15.9	14.92	26.05	23.63	20.93	0.758053921	-0.399627624	0.041529868	0.449255454	Down	Mapt	microtubule-associated protein tau [Source:MGI Symbol%3BAcc:MGI:97180]	2584.167895	0.196068831	-2.038200676
ENSMUSG00000020407	1961	2.52	2.99	5.02	2.61	7.14	7.99	0.575841329	-0.796256758	0.041694283	0.449899832	Down	Upp1	uridine phosphorylase 1 [Source:MGI Symbol%3BAcc:MGI:1097668]	149.9213254	0.390981487	-2.036558724
ENSMUSG00000031097	1497	0	0	0	0.17	0.16	0.08	0.050517444	-4.307074545	0.041804114	NA	Down	Tnni2	troponin I%2C skeletal%2C fast 2 [Source:MGI Symbol%3BAcc:MGI:105070]	1.73728908	2.116015108	-2.035464931
ENSMUSG00000062647	1781	365.2	347.21	358.55	407.7	442.27	392.64	0.83469356	-0.260681455	0.041869872	0.450661255	Down	Rpl7a	ribosomal protein L7A [Source:MGI Symbol%3BAcc:MGI:1353472]	11204.39085	0.12811088	-2.034811217
ENSMUSG00000029108	10604	0.56	0.82	0.35	0.78	1.1	0.85	0.613125923	-0.705744691	0.042058042	0.451898179	Down	Pcdh7	protocadherin 7 [Source:MGI Symbol%3BAcc:MGI:1860487]	128.419838	0.34715379	-2.032945373
ENSMUSG00000031609	1178	36.98	49.24	39.28	64.36	44.87	48.08	0.767769137	-0.381255527	0.042207168	0.452024021	Down	Sap30	sin3 associated polypeptide [Source:MGI Symbol%3BAcc:MGI:1929129]	907.0234743	0.187674545	-2.031471696
ENSMUSG00000117616	1082	0	0	0	0.36	0.11	0.12	0.049508713	-4.336173746	0.042219147	NA	Down	Gm49984	predicted gene%2C 49984 [Source:MGI Symbol%3BAcc:MGI:6275263]	1.777528485	2.134622916	-2.031353507
ENSMUSG00000031969	4143	5.43	4.78	7.05	9.24	6.9	6.55	0.733103599	-0.447911007	0.042355363	0.452174017	Down	Acad8	acyl-Coenzyme A dehydrogenase family%2C member 8 [Source:MGI Symbol%3BAcc:MGI:1914198]	451.2521206	0.220644559	-2.03001157
ENSMUSG00000028883	13868	0.69	0.2	0.58	0.86	0.87	0.74	0.581349796	-0.782521606	0.042361677	0.452174017	Down	Sema3a	sema domain%2C immunoglobulin domain (Ig)%2C short basic domain%2C secreted%2C (semaphorin) 3A [Source:MGI Symbol%3BAcc:MGI:107558]	150.1794501	0.385488221	-2.029949461
ENSMUSG00000114796	422	0.63	0	0.3	2.3	1.14	1.65	0.181769286	-2.459819649	0.042539528	NA	Down	A930028N01Rik	RIKEN cDNA A930028N01 gene [Source:MGI Symbol%3BAcc:MGI:1925688]	7.029103034	1.212807386	-2.028203058
ENSMUSG00000087147	798	0	0	0	0.81	0.15	0	0.040507966	-4.625650528	0.042711531	NA	Down	Gm14228	predicted gene 14228 [Source:MGI Symbol%3BAcc:MGI:3649960]	2.173661002	2.282558599	-2.026519945
ENSMUSG00000051486	4419	6.97	4.16	4.72	7.6	7.44	6.36	0.72207102	-0.469787352	0.042789617	0.454548753	Down	Pcdhb11	protocadherin beta 11 [Source:MGI Symbol%3BAcc:MGI:2136746]	449.6153583	0.231906977	-2.025757732
ENSMUSG00000042401	2810	19.01	24.09	23.43	25.39	24.52	29.03	0.813907034	-0.297064078	0.04294326	0.45536127	Down	Crtac1	cartilage acidic protein 1 [Source:MGI Symbol%3BAcc:MGI:1920082]	1109.220258	0.146751834	-2.024261432
ENSMUSG00000039294	4213	9.52	10.31	8.74	12.26	10.55	11.83	0.797779278	-0.325938445	0.043226438	0.457610142	Down	Cybc1	cytochrome b 245 chaperone 1 [Source:MGI Symbol%3BAcc:MGI:2384959]	724.4284659	0.161234706	-2.02151542
ENSMUSG00000078925	4408	0	0	0	0.04	0.07	0.03	0.051033537	-4.292410564	0.043297905	NA	Down	D030018L15Rik	RIKEN cDNA D030018L15 gene [Source:MGI Symbol%3BAcc:MGI:3028082]	1.717169378	2.124088427	-2.020824797
ENSMUSG00000033585	3694	40.36	32.58	27.06	51.35	42.99	33.38	0.758504947	-0.398769504	0.043305478	0.457699209	Down	Ndn	necdin [Source:MGI Symbol%3BAcc:MGI:97290]	2297.906062	0.197337213	-2.020751674
ENSMUSG00000041560	3847	23.26	29.03	37.86	36.15	34.34	38.93	0.794192004	-0.332440259	0.043341516	0.457699209	Down	Nop53	NOP53 ribosome biogenesis factor [Source:MGI Symbol%3BAcc:MGI:2154441]	2082.999292	0.164541491	-2.020403834
ENSMUSG00000031990	3200	14.28	9.17	15.78	21.97	13.95	16.43	0.724759262	-0.464426231	0.043486212	0.458724278	Down	Jam3	junction adhesion molecule 3 [Source:MGI Symbol%3BAcc:MGI:1933825]	800.0932213	0.230026746	-2.019009693
ENSMUSG00000048814	7506	3.52	2.72	2.59	4.04	3.67	3.72	0.751029343	-0.41305882	0.043725453	0.46024346	Down	Lonrf2	LON peptidase N-terminal domain and ring finger 2 [Source:MGI Symbol%3BAcc:MGI:1920209]	414.5249231	0.20481783	-2.01671319
ENSMUSG00000023800	12741	0.89	1.1	0.68	1.57	1.06	1.15	0.683903188	-0.54813598	0.043925412	0.461511529	Down	Tiam2	T cell lymphoma invasion and metastasis 2 [Source:MGI Symbol%3BAcc:MGI:1344338]	224.3931745	0.27205453	-2.014801885
ENSMUSG00000030623	1592	0.03	0	0.04	0.04	0.3	0.44	0.092848153	-3.428982973	0.044066784	NA	Down	Prss23os	protease%2C serine 23%2C opposite strand [Source:MGI Symbol%3BAcc:MGI:1916654]	3.690727537	1.70303432	-2.013455004
ENSMUSG00000104061	1884	0.06	0	0.07	0.21	0.19	0.44	0.145491262	-2.780995585	0.04415987	NA	Down	Gm37953	predicted gene%2C 37953 [Source:MGI Symbol%3BAcc:MGI:5611181]	4.937447611	1.381812997	-2.012570146
ENSMUSG00000008348	2893	26.99	22.47	21.78	35.79	26.6	26.35	0.777161016	-0.363714561	0.04416116	0.462028126	Down	Ubc	ubiquitin C [Source:MGI Symbol%3BAcc:MGI:98889]	1262.983439	0.180722533	-2.012557893
ENSMUSG00000062691	1131	14.25	6.64	14.7	21.83	16.57	14.41	0.653448766	-0.613853971	0.044208658	0.462028126	Down	Cebpzos	CCAAT/enhancer binding protein (C/EBP)%2C zeta%2C opposite strand [Source:MGI Symbol%3BAcc:MGI:1915804]	273.5308125	0.305080181	-2.012107008
ENSMUSG00000017716	3402	7.69	9.71	13.47	13.24	14.87	11.52	0.74963678	-0.415736356	0.044218026	0.462028126	Down	Birc5	baculoviral IAP repeat-containing 5 [Source:MGI Symbol%3BAcc:MGI:1203517]	651.4070706	0.206626546	-2.012018127
ENSMUSG00000015961	4531	15.49	16.13	19.12	20.84	20.52	18.53	0.817864016	-0.290067104	0.044349792	0.463029089	Down	Adss	adenylosuccinate synthetase%2C non muscle [Source:MGI Symbol%3BAcc:MGI:87948]	1362.554046	0.144256754	-2.010769666
ENSMUSG00000029917	3271	0	0	0	0.12	0.06	0.02	0.049667572	-4.331551966	0.044673023	NA	Down	Qrfprl	pyroglutamylated RFamide peptide receptor like [Source:MGI Symbol%3BAcc:MGI:2441881]	1.770983341	2.157447922	-2.007720289
ENSMUSG00000069227	4348	22.32	17.43	15.2	28.47	20.43	21.04	0.76161919	-0.392858264	0.044675508	0.464545889	Down	Gprin1	G protein-regulated inducer of neurite outgrowth 1 [Source:MGI Symbol%3BAcc:MGI:1349455]	1482.919654	0.19567608	-2.007696924
ENSMUSG00000009535	7339	13.76	10.32	10.83	17.87	13.47	12.56	0.770188472	-0.376716565	0.044816351	0.465634292	Down	Rnmt	RNA (guanine-7-) methyltransferase [Source:MGI Symbol%3BAcc:MGI:1915147]	1579.282563	0.187759884	-2.006374085
ENSMUSG00000034259	1945	9.38	9.95	13.48	15.86	12.26	14.22	0.747028945	-0.420763951	0.045564302	0.469686488	Down	Exosc4	exosome component 4 [Source:MGI Symbol%3BAcc:MGI:1923576]	397.5782757	0.21044434	-1.999407306
ENSMUSG00000021917	1546	30.18	25.95	27.19	39.07	35.9	28.55	0.778812926	-0.360651266	0.045571228	0.469686488	Down	Spcs1	signal peptidase complex subunit 1 homolog (S. cerevisiae) [Source:MGI Symbol%3BAcc:MGI:1916269]	787.4673487	0.180384868	-1.999343242
ENSMUSG00000027985	8788	0.04	0	0.04	0.07	0.12	0.16	0.226998128	-2.139247697	0.045848679	NA	Down	Lef1	lymphoid enhancer binding factor 1 [Source:MGI Symbol%3BAcc:MGI:96770]	10.06699643	1.071346705	-1.996783757
ENSMUSG00000005628	1717	0.12	0	0.4	0.79	0.49	0.81	0.240219558	-2.057574478	0.045921454	NA	Down	Tmod4	tropomodulin 4 [Source:MGI Symbol%3BAcc:MGI:1355285]	12.32184732	1.030789774	-1.996114561
ENSMUSG00000029169	8496	35.61	32.37	34.38	39.91	41.93	36.81	0.835495954	-0.259295253	0.045977124	0.472734438	Down	Dhx15	DEAH (Asp-Glu-Ala-His) box polypeptide 15 [Source:MGI Symbol%3BAcc:MGI:1099786]	5108.278659	0.129933268	-1.995603264
ENSMUSG00000000094	3401	0.02	0	0.02	0.04	0.19	0.11	0.097955754	-3.351725949	0.04606885	NA	Down	Tbx4	T-box 4 [Source:MGI Symbol%3BAcc:MGI:102556]	3.513749519	1.680263637	-1.994761938
ENSMUSG00000005505	3139	3.36	2.45	4.86	6.07	4.36	4.87	0.673016385	-0.571286466	0.046128244	0.472989316	Down	Kbtbd4	kelch repeat and BTB (POZ) domain containing 4 [Source:MGI Symbol%3BAcc:MGI:1914386]	222.2981693	0.286471433	-1.994217925
ENSMUSG00000030584	5376	4.45	4.71	3.64	7.1	5.15	4.59	0.733813339	-0.446514964	0.046163397	0.472989316	Down	Dpf1	D4%2C zinc and double PHD fingers family 1 [Source:MGI Symbol%3BAcc:MGI:1352748]	434.9376789	0.223940925	-1.993896225
ENSMUSG00000034936	1382	38.88	41.56	37.13	61.94	40.29	44.61	0.772068545	-0.373199157	0.046185626	0.472989316	Down	Arl4d	ADP-ribosylation factor-like 4D [Source:MGI Symbol%3BAcc:MGI:1933155]	996.1102123	0.187189892	-1.993692893
ENSMUSG00000004610	1164	14.35	16.57	19.58	26.67	19.04	20	0.73956931	-0.435242736	0.046508294	0.475915158	Down	Etfb	electron transferring flavoprotein%2C beta polypeptide [Source:MGI Symbol%3BAcc:MGI:106098]	368.3061784	0.218632459	-1.990750771
ENSMUSG00000020374	3563	3.42	5.33	6.38	4.64	7.17	9.47	0.687246677	-0.541100068	0.046575491	0.476224223	Down	Rasgef1c	RasGEF domain family%2C member 1C [Source:MGI Symbol%3BAcc:MGI:1921813]	350.8029058	0.271890424	-1.990140222
ENSMUSG00000104222	2527	0.06	0.1	0.17	0.41	0.45	0.3	0.275964367	-1.857446102	0.046635448	NA	Down	Gm7292	predicted gene 7292 [Source:MGI Symbol%3BAcc:MGI:3645786]	10.37663225	0.933579491	-1.989596085
ENSMUSG00000020133	1649	9.81	8.15	14.77	17.92	13.48	13.23	0.706369434	-0.501505179	0.046649468	0.476602068	Down	2310011J03Rik	RIKEN cDNA 2310011J03 gene [Source:MGI Symbol%3BAcc:MGI:1913624]	347.5985404	0.252079926	-1.989468927
ENSMUSG00000038618	2154	6.62	7.51	7.89	11.76	7.61	9.75	0.728768552	-0.45646739	0.046707026	0.476811694	Down	Rassf7	Ras association (RalGDS/AF-6) domain family (N-terminal) member 7 [Source:MGI Symbol%3BAcc:MGI:1914235]	300.0150051	0.229502009	-1.988947246
ENSMUSG00000020163	641	41.91	37.25	41.87	38.62	57.73	58.68	0.759341957	-0.397178369	0.04677395	0.477116532	Down	Uqcr11	ubiquinol-cytochrome c reductase%2C complex III subunit XI [Source:MGI Symbol%3BAcc:MGI:1913844]	480.4937844	0.199753613	-1.988341351
ENSMUSG00000021270	3931	405.97	465.83	431.52	508.07	536	486.93	0.822744317	-0.281483938	0.046860621	0.477420354	Down	Hsp90aa1	heat shock protein 90%2C alpha (cytosolic)%2C class A member 1 [Source:MGI Symbol%3BAcc:MGI:96250]	30275.17143	0.141623022	-1.987557768
ENSMUSG00000006998	4038	100.96	106.29	118.23	130.94	115.96	128.05	0.83873277	-0.253716871	0.046880097	0.477420354	Down	Psmd2	proteasome (prosome%2C macropain) 26S subunit%2C non-ATPase%2C 2 [Source:MGI Symbol%3BAcc:MGI:1096584]	7685.562646	0.127663876	-1.987381856
ENSMUSG00000020994	5762	31.21	33.32	30.78	33.67	44.44	34.19	0.82190412	-0.28295799	0.047100431	0.477420354	Down	Pnn	pinin [Source:MGI Symbol%3BAcc:MGI:1100514]	3250.294509	0.142519674	-1.985395996
ENSMUSG00000068923	5205	71.75	60.5	55.12	88.68	61.48	80.46	0.787615803	-0.344436036	0.04714254	0.477435197	Down	Syt11	synaptotagmin XI [Source:MGI Symbol%3BAcc:MGI:1859547]	5931.578909	0.173517896	-1.985017361
ENSMUSG00000029245	16739	0.69	0.44	0.42	1	0.59	0.74	0.647110541	-0.627915916	0.047250248	0.477435197	Down	Epha5	Eph receptor A5 [Source:MGI Symbol%3BAcc:MGI:99654]	177.5451072	0.316481875	-1.984050165
ENSMUSG00000021703	6679	5.46	3.55	6.56	6.2	7.54	6.62	0.742145803	-0.430225447	0.047287338	0.477435213	Down	Serinc5	serine incorporator 5 [Source:MGI Symbol%3BAcc:MGI:2444223]	652.8512559	0.216878381	-1.983717536
ENSMUSG00000046613	7589	1.7	1.32	1.6	2.34	1.6	2.44	0.702116603	-0.51021745	0.04738641	0.477812553	Down	Vwa5b2	von Willebrand factor A domain containing 5B2 [Source:MGI Symbol%3BAcc:MGI:2681859]	227.3991892	0.257317785	-1.982830101
ENSMUSG00000074067	5495	0.01	0	0	0.11	0.01	0.05	0.068373574	-3.870417342	0.047436451	NA	Down	Gm10619	predicted gene 10619 [Source:MGI Symbol%3BAcc:MGI:3708756]	2.656572675	1.952406971	-1.982382464
ENSMUSG00000044221	3036	42.79	42.6	38.65	57.1	45.09	45.48	0.811745239	-0.300901077	0.047482904	0.478047438	Down	Grsf1	G-rich RNA sequence binding factor 1 [Source:MGI Symbol%3BAcc:MGI:106479]	2246.708919	0.151819397	-1.981967273
ENSMUSG00000027968	2366	21.07	26.62	27.9	27.03	34.38	29.14	0.805889042	-0.311346878	0.047538186	0.478047438	Down	Larp7	La ribonucleoprotein domain family%2C member 7 [Source:MGI Symbol%3BAcc:MGI:107634]	1066.465721	0.157128955	-1.981473611
ENSMUSG00000032656	6006	0.08	0	0.17	0.35	0.24	0.25	0.283101501	-1.820608695	0.047544765	NA	Down	Marchf3	membrane associated ring-CH-type finger 3 [Source:MGI Symbol%3BAcc:MGI:2443667]	17.89266671	0.918842743	-1.981414892
ENSMUSG00000031246	3298	70.7	42.55	43.45	80.88	67.03	56.1	0.746722492	-0.421355908	0.047742795	0.478047438	Down	Sh3bgrl	SH3-binding domain glutamic acid-rich protein like [Source:MGI Symbol%3BAcc:MGI:1930849]	3253.556278	0.212843566	-1.97965067
ENSMUSG00000031737	3127	4.87	7.37	4.1	8.04	6.57	7.38	0.716378543	-0.481205968	0.047796049	0.478047438	Down	Irx5	Iroquois homeobox 5 [Source:MGI Symbol%3BAcc:MGI:1859086]	326.1368949	0.243134342	-1.979177286
ENSMUSG00000036199	1251	32.83	40.72	43.76	63.09	44.51	40.26	0.761954006	-0.39222418	0.047805751	0.478047438	Down	Ndufa13	NADH:ubiquinone oxidoreductase subunit A13 [Source:MGI Symbol%3BAcc:MGI:1914434]	903.4479937	0.198183995	-1.979091094
ENSMUSG00000053038	498	5.98	2.56	2.38	11.71	8.32	3.69	0.449033572	-1.155104783	0.047847232	0.478047438	Down	Gm6180	predicted pseudogene 6180 [Source:MGI Symbol%3BAcc:MGI:3643972]	47.61932208	0.583762829	-1.978722737
ENSMUSG00000083227	354	0	0	0.18	0	2.21	0.72	0.060343908	-4.050648069	0.04787011	NA	Down	Gm11546	predicted gene 11546 [Source:MGI Symbol%3BAcc:MGI:3705839]	2.983569028	2.047312491	-1.978519687
ENSMUSG00000018287	1480	37.88	31.92	42.29	46.72	45.05	43.29	0.803441886	-0.315734419	0.047876673	0.478047438	Down	Spag7	sperm associated antigen 7 [Source:MGI Symbol%3BAcc:MGI:107380]	995.2588341	0.159585833	-1.978461454
ENSMUSG00000066632	1255	0.76	0.41	0.89	1.86	1.44	1.57	0.41176513	-1.280106433	0.048018512	NA	Down	Pgk1-rs7	phosphoglycerate kinase-1%2C related sequence-7 [Source:MGI Symbol%3BAcc:MGI:97562]	23.80221487	0.647432469	-1.977204566
ENSMUSG00000020612	4321	94.63	70.6	81.4	124.84	94.31	86.52	0.78076096	-0.357047178	0.048075883	0.478134054	Down	Prkar1a	protein kinase%2C cAMP dependent regulatory%2C type I%2C alpha [Source:MGI Symbol%3BAcc:MGI:104878]	6514.08681	0.180628172	-1.976697066
ENSMUSG00000101849	1849	0	0	0	0.04	0.1	0.21	0.051398332	-4.282134637	0.048098123	NA	Down	Gm28386	predicted gene 28386 [Source:MGI Symbol%3BAcc:MGI:5579092]	1.70311055	2.166523464	-1.976500466
ENSMUSG00000081752	1101	18.12	6.25	16.69	22.78	22.53	17.05	0.640961589	-0.641690191	0.048314829	0.479165482	Down	Sms-ps	spermine synthase%2C pseudogene [Source:MGI Symbol%3BAcc:MGI:3705601]	311.4722993	0.324974084	-1.974588817
ENSMUSG00000024095	11677	13.29	14.19	13.24	16.48	15.87	14.53	0.839514683	-0.252372538	0.048703121	0.480660899	Down	Hnrnpll	heterogeneous nuclear ribonucleoprotein L-like [Source:MGI Symbol%3BAcc:MGI:1919942]	2781.330609	0.128031102	-1.971181481
ENSMUSG00000030019	2963	14.81	11.5	19.23	16.97	19.04	21.6	0.766723877	-0.383220986	0.048726985	0.480660899	Down	Fbxl14	F-box and leucine-rich repeat protein 14 [Source:MGI Symbol%3BAcc:MGI:2141676]	830.2913704	0.194432405	-1.970972821
ENSMUSG00000029546	3136	0.36	0	0.91	1.05	1.05	1.54	0.337593758	-1.566639864	0.048936828	NA	Down	Uncx	UNC homeobox [Source:MGI Symbol%3BAcc:MGI:108013]	42.05044844	0.795595315	-1.969141642
ENSMUSG00000023932	3300	30.5	35.08	35.42	39.35	38.75	37.71	0.842148152	-0.247854039	0.048981958	0.482436684	Down	Cdc5l	cell division cycle 5-like (S. pombe) [Source:MGI Symbol%3BAcc:MGI:1918952]	1943.504842	0.125894199	-1.968748682
ENSMUSG00000100623	409	0	0	0	0.16	0.88	0.47	0.051927092	-4.267368748	0.049139564	NA	Down	Gm29428	predicted gene 29428 [Source:MGI Symbol%3BAcc:MGI:5580134]	1.683475117	2.169063166	-1.967378735
ENSMUSG00000112825	754	14.75	21.36	13.21	26.04	27.49	16.07	0.682120624	-0.551901212	0.049147979	0.482791699	Down	Gm9118	predicted gene 9118 [Source:MGI Symbol%3BAcc:MGI:3648185]	244.3553018	0.28053658	-1.967305698
ENSMUSG00000010911	1000	12.13	7.13	13.14	14.26	17.78	14.08	0.682758688	-0.550552327	0.049211109	0.482791699	Down	Apip	APAF1 interacting protein [Source:MGI Symbol%3BAcc:MGI:1926788]	213.9785963	0.279928851	-1.966758069
ENSMUSG00000039095	3539	0.12	0	0.28	0.13	0.95	0.47	0.253741573	-1.978568187	0.049217834	NA	Down	En2	engrailed 2 [Source:MGI Symbol%3BAcc:MGI:95390]	18.73400562	1.006034689	-1.966699765
ENSMUSG00000071532	468	9.55	5.99	11.58	10.39	31.06	8.81	0.524117806	-0.932036971	0.049254236	0.482791699	Down	Gm10335	predicted gene 10335 [Source:MGI Symbol%3BAcc:MGI:3641693]	98.66621214	0.473985157	-1.9663843
ENSMUSG00000034674	5374	27.92	29.11	30.4	34.09	31.36	34.37	0.847050724	-0.23947973	0.049257121	0.482791699	Down	Tdg	thymine DNA glycosylase [Source:MGI Symbol%3BAcc:MGI:108247]	2734.450867	0.121788388	-1.966359303
ENSMUSG00000012429	4503	4.86	2.88	4.92	6	5.44	5.56	0.723176167	-0.467580961	0.049280532	0.482791699	Down	Mplkip	M-phase specific PLK1 intereacting protein [Source:MGI Symbol%3BAcc:MGI:1913558]	364.3428359	0.237814719	-1.966156528
ENSMUSG00000099174	120	0	0	0	3.24	0	2.64	0.044839082	-4.479099445	0.049317589	NA	Down	Mir6406	microRNA 6406 [Source:MGI Symbol%3BAcc:MGI:5531363]	1.961535916	2.278470868	-1.965835731
ENSMUSG00000031774	3769	12.83	14.22	13.28	14.1	16.83	16.64	0.821238723	-0.284126441	0.049594797	0.484244996	Down	Fam192a	family with sequence similarity 192%2C member A [Source:MGI Symbol%3BAcc:MGI:1919637]	899.595579	0.144708318	-1.963442353
ENSMUSG00000087433	433	0.86	0	0.43	1.2	2.64	2.2	0.215275011	-2.215747231	0.049747194	NA	Down	Gm14167	predicted gene 14167 [Source:MGI Symbol%3BAcc:MGI:3651481]	8.688699765	1.129255303	-1.962131348
ENSMUSG00000037910	593	0	0	0.11	0.55	0.81	0.11	0.070894304	-3.818186477	0.049930963	NA	Down	1700018B24Rik	RIKEN cDNA 1700018B24 gene [Source:MGI Symbol%3BAcc:MGI:1913582]	2.571416112	1.947502926	-1.960554937
