# Supplementary material for: Kdm6b-mediated epigenetic coordination of temporal precision during motor neuron differentiation
Source: EMBO Rep. 2026 May 26;27(13):3665–88. doi: 10.1038/s44319-026-00808-2 (PMC13354772; doi:10.1038/s44319-026-00808-2)
Supplement: Supplementary file 10 — Source data Fig. 4 [file 44319_2026_808_MOESM10_ESM.zip › Source data Fig 4/Fig 4A/D6peaksTargetGene.xls]

0610005C13Rik
0610009B22Rik
0610009L18Rik
0610010F05Rik
0610010K14Rik
0610012G03Rik
0610031O16Rik
0610039H22Rik
0610040F04Rik
1110002J07Rik
1110004E09Rik
1110004F10Rik
1110008P14Rik
1110015O18Rik
1110019D14Rik
1110020A21Rik
1110032F04Rik
1110034G24Rik
1110037F02Rik
1110038B12Rik
1110038F14Rik
1110059E24Rik
1110059G10Rik
1110065P20Rik
1190002N15Rik
1190007I07Rik
1300002E11Rik
1500004A13Rik
1500011B03Rik
1500011K16Rik
1600002H07Rik
1600012H06Rik
1600014C10Rik
1600019K03Rik
1600020E01Rik
1600023N17Rik
1600027J07Rik
1700001C19Rik
1700001D01Rik
1700001G17Rik
1700001O22Rik
1700003H04Rik
1700003M07Rik
1700006F04Rik
1700006H21Rik
1700007B14Rik
1700007L15Rik
1700008O03Rik
1700009N14Rik
1700010I02Rik
1700010K23Rik
1700011B04Rik
1700012A03Rik
1700012D14Rik
1700012D16Rik
1700012H19Rik
1700012I11Rik
1700016H13Rik
1700016L04Rik
1700016L21Rik
1700016P04Rik
1700017G19Rik
1700017J07Rik
1700017L05Rik
1700017N19Rik
1700018B24Rik
1700019B21Rik
1700019C18Rik
1700019E08Rik
1700019G24Rik
1700019M22Rik
1700019O17Rik
1700020L24Rik
1700020M21Rik
1700020N01Rik
1700021F05Rik
1700021F07Rik
1700022A22Rik
1700022H16Rik
1700023F02Rik
1700024B18Rik
1700024P04Rik
1700025C18Rik
1700025G04Rik
1700027A15Rik
1700027H10Rik
1700027J07Rik
1700028D13Rik
1700028E10Rik
1700028K03Rik
1700028P15Rik
1700029F12Rik
1700030C10Rik
1700030F04Rik
1700030J22Rik
1700030L20Rik
1700031L13Rik
1700031P21Rik
1700034G24Rik
1700034K08Rik
1700036G14Rik
1700037C18Rik
1700037H04Rik
1700040L02Rik
1700041M19Rik
1700042G07Rik
1700042O10Rik
1700044C05Rik
1700044K03Rik
1700049E22Rik
1700049L16Rik
1700052K11Rik
1700054K19Rik
1700056E22Rik
1700057H15Rik
1700057H21Rik
1700060C16Rik
1700061F12Rik
1700063D05Rik
1700064J06Rik
1700064M15Rik
1700065L07Rik
1700067G17Rik
1700071K01Rik
1700073E17Rik
1700081H04Rik
1700083H02Rik
1700084F23Rik
1700085C21Rik
1700086L19Rik
1700086O06Rik
1700088E04Rik
1700092K14Rik
1700094M24Rik
1700095B10Rik
1700095J12Rik
1700096K18Rik
1700096P03Rik
1700099I09Rik
1700100I10Rik
1700100L14Rik
1700101O22Rik
1700102H20Rik
1700104L18Rik
1700108F19Rik
1700109G15Rik
1700112E06Rik
1700113A16Rik
1700113H08Rik
1700116B05Rik
1700120G07Rik
1700121N20Rik
1700122O11Rik
1700123L14Rik
1700123M08Rik
1700123O21Rik
1700125G22Rik
1700126H18Rik
1700128A07Rik
1810007C17Rik
1810013L24Rik
1810022K09Rik
1810024B03Rik
1810026B05Rik
1810032O08Rik
1810037I17Rik
1810041H14Rik
1810041L15Rik
1810053B23Rik
1810055G02Rik
2010001A14Rik
2010106C02Rik
2010107E04Rik
2010107G23Rik
2010109A12Rik
2010111I01Rik
2010308F09Rik
2010315B03Rik
2010320M18Rik
2210010C04Rik
2210016L21Rik
2210406O10Rik
2210416O15Rik
2210417A02Rik
2300009A05Rik
2310003N18Rik
2310008N11Rik
2310010J17Rik
2310015A10Rik
2310020H05Rik
2310035C23Rik
2310079G19Rik
2410002F23Rik
2410004B18Rik
2410004I01Rik
2410004P03Rik
2410006H16Rik
2410015M20Rik
2410016O06Rik
2410131K14Rik
2500004C02Rik
2510009E07Rik
2610001J05Rik
2610005L07Rik
2610008E11Rik
2610016A17Rik
2610027K06Rik
2610028E06Rik
2610035D17Rik
2610044O15Rik8
2610206C17Rik
2610301B20Rik
2610306M01Rik
2610307P16Rik
2610316D01Rik
2610507B11Rik
2610524H06Rik
2700049A03Rik
2700054A10Rik
2700069I18Rik
2810001G20Rik
2810013P06Rik
2810029C07Rik
2810032G03Rik
2810403A07Rik
2810404M03Rik
2810405F15Rik
2810408A11Rik
2810408I11Rik
2810410L24Rik
2810428I15Rik
2810429I04Rik
2810454H06Rik
2810471M01Rik
2900009J06Rik
2900026A02Rik
2900041M22Rik
2900052N01Rik
2900055J20Rik
2900057B20Rik
2900060B14Rik
2900076A07Rik
2900079G21Rik
3100003L05Rik
3110002H16Rik
3110009F21Rik
3110021A11Rik
3110035E14Rik
3110039I08Rik
3110039M20Rik
3110040N11Rik
3110043O21Rik
3110045C21Rik
3110056K07Rik
3110062M04Rik
3110070M22Rik
3110082I17Rik
3110099E03Rik
3632451O06Rik
4430402I18Rik
4632404H12Rik
4632427E13Rik
4732416N19Rik
4732491K20Rik
4831407H17Rik
4831440E17Rik
4833412C05Rik
4833417C18Rik
4833418N02Rik
4833420G17Rik
4833428L15Rik
4921509O07Rik
4921511H03Rik
4921515E04Rik
4921524J17Rik
4921530L21Rik
4921531C22Rik
4921531P14Rik
4921533I20Rik
4921534H16Rik
4921536K21Rik
4922502H24Rik
4922502N22Rik
4930401O10Rik
4930402F11Rik
4930402H24Rik
4930404A05Rik
4930404H11Rik
4930404I05Rik
4930405A10Rik
4930405A21Rik
4930405D11Rik
4930405L22Rik
4930405O22Rik
4930407I19Rik
4930413E15Rik
4930413G21Rik
4930426L09Rik
4930427A07Rik
4930428D20Rik
4930429B21Rik
4930429D17Rik
4930429F24Rik
4930430F21Rik
4930432J09Rik
4930438E09Rik
4930440C22Rik
4930440I19Rik
4930441H08Rik
4930441J16Rik
4930443O20Rik
4930444G20Rik
4930445N18Rik
4930447C04Rik
4930447J18Rik
4930447N08Rik
4930448C13Rik
4930448I06Rik
4930449E01Rik
4930451G09Rik
4930451I11Rik
4930452A19Rik
4930452B06Rik
4930452G13Rik
4930452N14Rik
4930453L07Rik
4930453N24Rik
4930455B14Rik
4930459L07Rik
4930463O16Rik
4930465K10Rik
4930465M20Rik
4930467E23Rik
4930467K11Rik
4930469G21Rik
4930470O06Rik
4930470P17Rik
4930471M09Rik
4930473A02Rik
4930474G06Rik
4930474H20Rik
4930474M22Rik
4930474N05Rik
4930474N09Rik
4930481A15Rik
4930482G09Rik
4930483J18Rik
4930483O08Rik
4930486F22Rik
4930486I03Rik
4930487H11Rik
4930488L21Rik
4930500F04Rik
4930503B20Rik
4930503E24Rik
4930503O07Rik
4930504C09Rik
4930505A04Rik
4930505G20Rik
4930509E16Rik
4930511A08Rik
4930511M06Rik
4930513D17Rik
4930515G01Rik
4930515L03Rik
4930517E11Rik
4930517M08Rik
4930519F24Rik
4930519H02Rik
4930520P13Rik
4930521E06Rik
4930522O17Rik
4930524C18Rik
4930524O08Rik
4930525C09Rik
4930526H09Rik
4930526I15Rik
4930528A17Rik
4930528P14Rik
4930529K09Rik
4930529L06Rik
4930533P14Rik
4930539J05Rik
4930543N07Rik
4930544G11Rik
4930545E07Rik
4930546C10Rik
4930546K05Rik
4930548K13Rik
4930549C15Rik
4930550C14Rik
4930550L24Rik
4930552N02Rik
4930552P12Rik
4930553C11Rik
4930553E22Rik
4930554C24Rik
4930554G24Rik
4930554I06Rik
4930555B11Rik
4930555K05Rik
4930557F10Rik
4930559C10Rik
4930563E22Rik
4930563F08Rik
4930564D02Rik
4930567H12Rik
4930567J20Rik
4930568E12Rik
4930568G15Rik
4930570G19Rik
4930571K23Rik
4930571O06Rik
4930572O13Rik
4930577N17Rik
4930578M01Rik
4930578N18Rik
4930579G24Rik
4930579H20Rik
4930579J19Rik
4930579K19Rik
4930579P08Rik
4930581F22Rik
4930583I09Rik
4930583K01Rik
4930584F24Rik
4930587E11Rik
4930591A17Rik
4930591E09Rik
4930592I03Rik
4930596D02Rik
4931403E22Rik
4931408C20Rik
4931414P19Rik
4931428F04Rik
4931429L15Rik
4931429P17Rik
4931440F15Rik
4931440P22Rik
4932412D23Rik
4932413F04Rik
4932416H05Rik
4932435O22Rik
4932438A13Rik
4932438H23Rik
4932441J04Rik
4933400F21Rik
4933400L20Rik
4933402C06Rik
4933402J07Rik
4933402J10Rik
4933402J15Rik
4933402N22Rik
4933405O20Rik
4933406G16Rik
4933406K04Rik
4933407E24Rik
4933407K13Rik
4933407L21Rik
4933408N05Rik
4933412E12Rik
4933413L06Rik
4933415F23Rik
4933416E03Rik
4933416M06Rik
4933416O17Rik
4933417G07Rik
4933417O13Rik
4933422A05Rik
4933427E11Rik
4933427E13Rik
4933428G20Rik
4933429K18Rik
4933430I17Rik
4933430M04Rik
4933430N04Rik
4933432K03Rik
4933433F19Rik
4933433G08Rik
4933434E20Rik
4933438K21Rik
4933440M02Rik
5031425E22Rik
5031425F14Rik
5031426D15Rik
5330411J11Rik
5330417C22Rik
5330434G04Rik
5430402O13Rik
5430405H02Rik
5430416N02Rik
5430421F17Rik
5730405O15Rik
5730409E04Rik
5730412P04Rik
5730420D15Rik
5730488B01Rik
5730507C01Rik
5730508B09Rik
5730522E02Rik
5830454E08Rik
5930403L14Rik
5930430L01Rik
5930438M14Rik
6030407O03Rik
6030440G07Rik
6030458C11Rik
6030469F06Rik
6030471H07Rik
6330409D20Rik
6330415B21Rik
6430548M08Rik
6430562O15Rik
6430571L13Rik
6530403H02Rik
6530411M01Rik
6820408C15Rik
6820431F20Rik
7420700N18Rik
7630403G23Rik
8030423F21Rik
8030451O07Rik
8430422H06Rik
8430429K09Rik
8430436N08Rik
8430437L04Rik
9030617O03Rik
9030624J02Rik
9130011E15Rik
9130015L21Rik
9130023H24Rik
9130024F11Rik
9130227L01Rik
9130401M01Rik
9130409J20Rik
9230102K24Rik
9230112D13Rik
9230114K14Rik
9230116N13Rik
9330102E08Rik
9330117O12Rik
9330133O14Rik
9330162B11Rik
9330178D15Rik
9330182L06Rik
9330188P03Rik
9430014N10Rik
9430015G10Rik
9430019J16Rik
9430038I01Rik
9430069I07Rik
9430078K24Rik
9430083A17Rik
9530026F06Rik
9530026P05Rik
9530027J09Rik
9530036O11Rik
9530059O14Rik
9530068E07Rik
9530080O11Rik
9930021J03Rik
a
A130077B15Rik
A1bg
A230009B12Rik
A230028O05Rik
A230056J06Rik
A230108P19Rik
A330008L17Rik
A330035P11Rik
A330069E16Rik
A330074K22Rik
A330076C08Rik
A330102I10Rik
A430005L14Rik
A430035B10Rik
A430078I02Rik
A430085M09Rik
A430090L17Rik
A4galt
A530006G24Rik
A530032D15Rik
A530065N20Rik
A630020A06
A630023A22Rik
A630066F11Rik
A630072M18Rik
A630075F10Rik
A730004F24Rik
A730017L22Rik
A730018C14Rik
A730020E08Rik
A730043L09Rik
A730046J19Rik
A730056A06Rik
A730063M14Rik
A830010M20Rik
A830019L24Rik
A830029E22Rik
A830080D01Rik
A930003A15Rik
A930003O13Rik
A930006K02Rik
A930007I19Rik
A930011G23Rik
A930012L18Rik
A930015D03Rik
A930016O22Rik
A930018P22Rik
A930019D19Rik
A930031H19Rik
A930033H14Rik
AA387883
AA388235
AA465934
AA543186
AA545190
Aaas
Aacs
Aadat
Aaed1
Aagab
Aamdc
Aanat
Aars
Aars2
Aasdh
Aatf
Abat
Abca1
Abca3
Abca5
Abca7
Abca8b
Abcb6
Abcb7
Abcb8
Abcb9
Abcc10
Abcc12
Abcc5
Abcc8
Abcd3
Abcd4
Abce1
Abcf1
Abcf2
Abcg8
Abhd10
Abhd11
Abhd12
Abhd15
Abhd16a
Abhd16b
Abhd17a
Abhd18
Abhd2
Abi1
Abi2
Abl1
Ablim1
Ablim2
Ablim3
Abracl
Abt1
Abtb1
Abtb2
Acaa1a
Acaa2
Acacb
Acadl
Acadm
Acap2
Acap3
Acat2
Acbd3
Acbd4
Acbd5
Acbd6
Acer2
Acer3
Ache
Acin1
Ackr3
Acly
Aco1
Acot10
Acot11
Acot2
Acot7
Acox1
Acox3
Acoxl
Acp1
Acp2
Acp6
Acpp
Acpt
Acsf3
Acsl1
Acsl4
Acsl5
Acsl6
Acss2
Acss3
Actb
Actl6a
Actl7b
Actn1
Actn2
Actn4
Actr10
Actr1a
Actr1b
Actr2
Actr3
Actr3b
Actr8
Actrt2
Acvr2a
Acy1
Acyp1
Adad2
Adal
Adam10
Adam11
Adam12
Adam15
Adam17
Adam19
Adam23
Adam7
Adamts1
Adamts12
Adamts15
Adamts17
Adamts2
Adamts3
Adamts5
Adamts9
Adamtsl1
Adap2
Adar
Adarb2
Adck2
Adcy2
Adcy8
Adcyap1
Add1
Add2
Add3
Adgra3
Adgrd1
Adgrg6
Adgrl1
Adgrl2
Adgrl3
Adgrl4
Adgrv1
Adh5
Adhfe1
Adi1
Adipor1
Adipor2
Adk
Adm
Adnp
Adnp2
Ado
Adora1
Adora2a
Adpgk
Adprhl2
Adprm
Adra1a
Adra1d
Adra2a
Adrb1
Adrm1
Adss
Adtrp
Aen
Afap1
Afdn
Aff1
Aff2
Aff3
Aff4
Afg3l1
Afg3l2
Aftph
Agap1
Agbl1
Agbl5
Agfg1
Agfg2
Aggf1
Agl
Agmo
Ago1
Ago2
Ago3
Agpat4
Agpat5
Agpat9
Agps
Agr3
Agrn
Agtpbp1
Agtr1b
Ahctf1
Ahcy
Ahcyl1
Ahcyl2
Ahdc1
Ahi1
Ahsa2
AI115009
AI197445
AI413582
AI427809
AI463170
AI464131
AI593442
AI846148
AI987944
Aida
Aimp2
Aip
Aipl1
Ajap1
Ak1
Ak2
Ak7
Akain1
Akap1
Akap10
Akap11
Akap12
Akap13
Akap2
Akap5
Akap6
Akap7
Akap8
Akap8l
Akip1
Akirin1
Akirin2
Akna
Akr1a1
Akr1d1
Akt1
Akt1s1
Akt2
Akt3
Aktip
Alcam
Aldh16a1
Aldh18a1
Aldh1l1
Aldh3a2
Aldh4a1
Aldh7a1
Aldh9a1
Aldoa
Aldoart1
Alg1
Alg10b
Alg11
Alg12
Alg14
Alg2
Alg6
Alk
Alkbh1
Alkbh3
Alkbh5
Alkbh6
Alkbh7
Alkbh8
Allc
Alox5ap
Aloxe3
Alpk1
Als2
Alx1
Alx3
Alyref2
Amacr
Ambp
Ambra1
Amd1
Amer2
Amer3
Amigo1
Ammecr1l
Amn1
Amotl2
Amy2b
Amz2
Anapc11
Anapc13
Anapc15
Anapc4
Anapc5
Angel1
Angel2
Angpt1
Angptl1
Angptl2
Angptl6
Ank
Ank1
Ank2
Ank3
Ankef1
Ankfn1
Ankhd1
Ankib1
Ankle1
Ankra2
Ankrd12
Ankrd13c
Ankrd16
Ankrd17
Ankrd27
Ankrd28
Ankrd33b
Ankrd37
Ankrd39
Ankrd40
Ankrd42
Ankrd50
Ankrd54
Ankrd55
Ankrd6
Ankrd60
Anks1
Anks1b
Anln
Ano10
Ano3
Ano4
Ano5
Ano6
Ano9
Anp32a
Anp32b
Anp32e
Antxr2
Anxa1
Anxa5
Aoc3
Ap1ar
Ap1b1
Ap1g1
Ap1m1
Ap1s2
Ap1s3
Ap2a1
Ap2a2
Ap2s1
Ap3b1
Ap3b2
Ap3d1
Ap3m2
Ap4m1
Ap5b1
Ap5s1
Ap5z1
Apba1
Apba2
Apbb1
Apbb2
Apbb3
Apc
Apeh
Apex1
Aph1a
Aph1b
Aph1c
Api5
Apip
Apitd1
Aplf
Aplnr
Aplp2
Apob
Apobec3
Apobec4
Apol6
Apol7a
Apoo
App
Appbp2
Appl1
Appl2
Aprt
Aptx
Aqp11
Aqp6
Araf
Arap2
Arap3
Arel1
Arf1
Arf2
Arf4
Arf6
Arfgap2
Arfip1
Arfip2
Arg1
Arhgap1
Arhgap10
Arhgap11a
Arhgap12
Arhgap15os
Arhgap17
Arhgap19
Arhgap20
Arhgap22
Arhgap23
Arhgap24
Arhgap25
Arhgap26
Arhgap28
Arhgap29
Arhgap30
Arhgap32
Arhgap33
Arhgap35
Arhgap36
Arhgap4
Arhgap44
Arhgap5
Arhgdib
Arhgef10l
Arhgef12
Arhgef16
Arhgef17
Arhgef25
Arhgef26
Arhgef3
Arhgef4
Arhgef7
Arhgef9
Arid1a
Arid1b
Arid2
Arid3a
Arid3b
Arid4b
Arid5a
Arih1
Arl13b
Arl14ep
Arl15
Arl16
Arl2
Arl2bp
Arl3
Arl4a
Arl4c
Arl4d
Arl5a
Arl5b
Arl6
Arl6ip1
Arl6ip6
Arl8b
Armc1
Armc10
Armc2
Armc9
Armcx3
Armcx4
Armcx5
Arnt
Arnt2
Arntl
Arpc4
Arpc5
Arpc5l
Arpp19
Arrb1
Arrb2
Arrdc1
Arrdc2
Arrdc3
Arrdc4
Art3
Arv1
Arvcf
Arx
Asah1
Asap1
Asap2
Asb1
Asb2
Asb4
Asb8
Ascc1
Ascc3
Asf1a
Asf1b
Ash2l
Asic2
Asic5
Asl
Asnsd1
Asph
Asphd1
Asprv1
Aspscr1
Ass1
Astn1
Astn2
Asun
Asxl2
Asxl3
Atad1
Atad2
Atad2b
Ate1
Atf1
Atf2
Atf3
Atf4
Atf6
Atf6b
Atf7
Atf7ip
Atf7ip2
Atg10
Atg101
Atg14
Atg16l1
Atg16l2
Atg2a
Atg2b
Atg4c
Atg4d
Atg5
Atg9a
Atg9b
Atic
Atl2
Atl3
Atoh1
Atox1
Atp10a
Atp11b
Atp11c
Atp1a1
Atp1a3
Atp1b1
Atp1b3
Atp2a2
Atp2b1
Atp2b2
Atp2c1
Atp4a
Atp5b
Atp5c1
Atp5d
Atp5g1
Atp5g2
Atp5h
Atp5l
Atp5sl
Atp6ap1l
Atp6ap2
Atp6v0a1
Atp6v0c
Atp6v0d1
Atp6v0e
Atp6v1a
Atp6v1b2
Atp6v1c1
Atp6v1d
Atp6v1e1
Atp6v1e2
Atp6v1f
Atp6v1g1
Atp6v1g2
Atp7a
Atp8a1
Atp8a2
Atp9b
Atrnl1
Atrx
Atxn1
Atxn10
Atxn1l
Atxn2
Atxn2l
Atxn7
Atxn7l1
Atxn7l2
Atxn7l3
Atxn7l3b
AU021063
AU022252
AU023762
AU041133
Auh
Aunip
Aup1
Aurkaip1
Aurkb
Auts2
Avl9
Avpi1
Avpr1a
AW046200
AW146154
AW209491
AW549542
Axdnd1
Axin1
Axin2
AY074887
AY702102
AY702103
Aym1
Azi2
Azin1
Azin2
B020004C17Rik
B230110G15Rik
B230112J18Rik
B230118H07Rik
B230208H11Rik
B230214G05Rik
B230216N24Rik
B230217C12Rik
B230217O12Rik
B230323A14Rik
B230354K17Rik
B2m
B330016D10Rik
B3galnt1
B3galnt2
B3galt1
B3gat1
B3gat2
B3gat3
B3gnt4
B3gnt5
B3gntl1
B430010I23Rik
B4galnt4
B4galt1
B4galt5
B4galt6
B4gat1
B930018H19Rik
B930025P03Rik
B930059L03Rik
B930092H01Rik
B9d1
B9d2
Babam1
Bace2
Bach1
Bach2
Bach2os
Bad
Bag1
Bag4
Bag6
Bahcc1
Baiap2
Baiap2l1
Bambi
Bambi-ps1
Bank1
Banp
Bard1
Barhl2
Basp1
Bax
Baz1a
Baz1b
Baz2b
BB218582
Bbc3
Bbox1
Bbs1
Bbs10
Bbs4
Bbs7
Bbs9
Bbx
BC002163
BC003331
BC005537
BC006965
BC022687
BC025920
BC026585
BC029214
BC029722
BC030500
BC031181
BC037032
BC037704
BC039771
BC048403
BC048507
BC051142
BC052040
BC100451
BC107364
Bcam
Bcan
Bcap31
Bcar1
Bcas3
Bcas3os1
Bcat1
Bcl10
Bcl11a
Bcl11b
Bcl2l1
Bcl2l11
Bcl2l12
Bcl2l13
Bcl3
Bcl6
Bcl7b
Bcl9
Bcl9l
Bclaf1
Bcor
Bcorl1
Bcr
Bcs1l
Bdh1
Bdkrb2
Bdnf
Becn1
Begain
Bend3
Bend4
Bend5
Bend7
Best3
Bet1l
Bex3
Bhlha9
Bhlhe23
Bicd1
Bicd2
Bid
Bin3
Birc2
Birc5
Birc6
Blcap
Blk
Blm
Blmh
Bloc1s3
Bloc1s4
Bloc1s5
Blvrb
Blzf1
Bmf
Bmp1
Bmp2
Bmp3
Bmp7
Bmp8b
Bmper
Bmpr1a
Bmpr1b
Bmpr2
Bms1
Bnc2
Bnip1
Bnip3l
Bod1
Bok
Bola1
Bora
Borcs5
Borcs6
Borcs7
Borcs8
Bpgm
Bphl
Bpi
Bpnt1
Brap
Brat1
Brd2
Brd3
Brd4
Bre
Brf1
Brf2
Brinp1
Brinp2
Brinp3
Brms1l
Brpf1
Brsk2
Brwd1
Bscl2
Bsdc1
Bsg
Bsn
Btbd10
Btbd11
Btbd16
Btbd17
Btbd19
Btbd2
Btbd3
Btbd6
Btbd7
Btbd8
Btbd9
Btd
Btf3l4
Btg1
Btg2
Btg3
Btk
Btrc
Bub3
Bves
Bysl
Bzrap1
Bzw1
Bzw2
C030016D13Rik
C030018K13Rik
C030034I22Rik
C030034L19Rik
C130021I20Rik
C130026I21Rik
C130030K03Rik
C130046K22Rik
C130071C03Rik
C1d
C1galt1
C1qb
C1ql3
C1qtnf6
C230014O12Rik
C230035I16Rik
C230072F16Rik
C230079O03Rik
C2cd4a
C2cd5
C330004P14Rik
C330006A16Rik
C330018D20Rik
C530005A16Rik
C530008M17Rik
C530044C16Rik
C630031E19Rik
C730036E19Rik
C77080
C87436
C8a
C8b
C920006O11Rik
C920021L13Rik
Caap1
Cab39l
Cabin1
Cables2
Cabp1
Cabp7
Cabyr
Cacfd1
Cachd1
Cacna1b
Cacna1c
Cacna1e
Cacna1h
Cacna2d1
Cacna2d3
Cacnb3
Cacng2
Cacng7
Cactin
Cacul1
Cacybp
Cad
Cadm1
Cadm2
Cadm3
Cadps
Cahm
Calb1
Calcb
Calcoco1
Cald1
Calm1
Calm2
Calm3
Calr
Camk1d
Camk1g
Camk2d
Camk2n1
Camkmt
Caml
Camsap1
Camsap2
Camta1
Cand1
Cant1
Canx
Cap1
Capn10
Capn13
Capn15
Capn2
Capn7
Capn8
Caprin1
Caprin2
Caps2
Capza2
Capzb
Car10
Car8
Card11
Carhsp1
Carm1
Carmil1
Carmil3
Carnmt1
Carns1
Cars
Cartpt
Casc3
Casc4
Casd1
Cask
Caskin2
Casp2
Casp7
Casp8ap2
Casp9
Casq2
Cast
Casz1
Cat
Catsper2
Cbfa2t2
Cbfb
Cbl
Cblb
Cbll1
Cbln2
Cbr4
Cbwd1
Cbx4
Cbx8
Cc2d1b
Cc2d2a
Ccar1
Ccar2
Ccdc102a
Ccdc105
Ccdc107
Ccdc115
Ccdc117
Ccdc12
Ccdc124
Ccdc126
Ccdc129
Ccdc130
Ccdc138
Ccdc14
Ccdc141
Ccdc142
Ccdc15
Ccdc150
Ccdc166
Ccdc167
Ccdc171
Ccdc173
Ccdc174
Ccdc181
Ccdc182
Ccdc184
Ccdc187
Ccdc189
Ccdc191
Ccdc28a
Ccdc28b
Ccdc3
Ccdc30
Ccdc33
Ccdc34
Ccdc34os
Ccdc39
Ccdc40
Ccdc50
Ccdc58
Ccdc61
Ccdc62
Ccdc64
Ccdc66
Ccdc71l
Ccdc77
Ccdc8
Ccdc84
Ccdc85a
Ccdc85b
Ccdc85c
Ccdc88a
Ccdc88b
Ccdc88c
Ccdc9
Ccdc90b
Ccdc91
Ccdc92
Ccdc93
Ccdc94
Ccdc96
Ccdc97
Ccl21a
Ccl25
Ccl26
Ccl27a
Ccl28
Ccm2
Ccna2
Ccnb1
Ccnc
Ccne1
Ccne2
Ccnf
Ccng1
Ccng2
Ccnh
Ccnj
Ccnjl
Ccnk
Ccnl1
Ccnl2
Ccno
Ccnt1
Ccny
Ccp110
Ccpg1
Ccr1
Ccsap
Ccser2
Cct2
Cct3
Cct4
Cct6b
Cct7
Cct8
Cd109
Cd151
Cd164
Cd180
Cd2
Cd200
Cd247
Cd248
Cd24a
Cd276
Cd28
Cd2ap
Cd2bp2
Cd300e
Cd36
Cd3eap
Cd47
Cd55b
Cd81
Cd83
Cd9
Cd96
Cdadc1
Cdan1
Cdc14a
Cdc20
Cdc23
Cdc25a
Cdc25c
Cdc26
Cdc27
Cdc34
Cdc42
Cdc42bpa
Cdc42bpb
Cdc42ep3
Cdc42ep4
Cdc42se1
Cdc42se2
Cdc45
Cdc7
Cdca2
Cdca4
Cdca5
Cdca7
Cdca7l
Cdh10
Cdh11
Cdh12
Cdh13
Cdh15
Cdh18
Cdh19
Cdh2
Cdh20
Cdh22
Cdh23
Cdh26
Cdh4
Cdh6
Cdh7
Cdh9
Cdhr3
Cdip1
Cdipt
Cdk10
Cdk12
Cdk13
Cdk14
Cdk15
Cdk16
Cdk19
Cdk2
Cdk20
Cdk2ap2
Cdk4
Cdk5r1
Cdk5r2
Cdk5rap1
Cdk5rap2
Cdk5rap3
Cdk8
Cdkal1
Cdkl2
Cdkl4
Cdkl5
Cdkn1b
Cdkn1c
Cdkn2aip
Cdkn2b
Cdkn2d
Cdkn3
Cdnf
Cdon
Cdpf1
Cds2
Cdt1
Cdv3
Cdx2
Cdyl
Cebpa
Cebpd
Cebpg
Cecr2
Cecr5
Cela3a
Celf2
Celf3
Celf4
Celf5
Celf6
Celrr
Celsr1
Celsr3
Cemip
Cend1
Cenpa
Cenpc1
Cenpf
Cenpj
Cenpl
Cenpn
Cenpo
Cenpt
Cenpu
Cenpw
Cenpx
Cep120
Cep126
Cep128
Cep131
Cep135
Cep162
Cep164
Cep192
Cep250
Cep295
Cep350
Cep41
Cep55
Cep57l1
Cep68
Cep70
Cep83os
Cep85
Cep97
Cer1
Cercam
Cerkl
Cers2
Cers6
Ces2f
Cetn3
Cfap126
Cfap20
Cfap36
Cfap58
Cfap61
Cfap74
Cfap77
Cfdp1
Cfl1
Cfl2
Cggbp1
Cgn
Cgnl1
Cgrrf1
Chac2
Chaf1a
Chaf1b
Chchd2
Chchd3
Chchd4
Chchd5
Chchd6
Chchd7
Chd1l
Chd2
Chd3
Chd4
Chd6
Chd7
Chd8
Chd9
Chek1
Cherp
Chfr
Chga
Chgb
Chic2
Chid1
Chit1
Chka
Chkb
Chl1
Chm
Chmp2a
Chmp4b
Chmp4c
Chmp7
Chn1
Chn2
Chordc1
Chpf
Chpf2
Chrac1
Chrm2
Chrm3
Chrm4
Chrna3
Chrnb4
Chst11
Chst12
Chst15
Chst2
Chst7
Chst8
Chst9
Chsy3
Chtf18
Chtop
Churc1
Ciart
Cib1
Cic
Cinp
Cipc
Cirbp
Cisd2
Cited2
CK137956
Ckap2
Ckap5
Cklf
Ckmt1
Cks2
Clasp1
Clasp2
Clcn2
Clcn3
Clcn5
Clcn7
Cldn12
Cldn16
Cldn17
Cldn18
Cldn22
Cldn24
Cldn34c1
Cldnd1
Clec11a
Clec1a
Clic1
Clic4
Clic5
Clip2
Clip4
Clk1
Clk3
Clk4
Clmp
Cln3
Cln5
Cln6
Cln8
Clpb
Clpp
Clptm1
Clstn2
Clta
Cltc
Cluh
Clvs1
Cmc1
Cmip
Cmpk1
Cmpk2
Cmss1
Cmtm6
Cmtm7
Cmtr1
Cmtr2
Cnbd2
Cnbp
Cngb1
Cnih1
Cnmd
Cnn3
Cnnm2
Cnnm3
Cnot1
Cnot10
Cnot11
Cnot2
Cnot3
Cnot4
Cnot6
Cnot6l
Cnot7
Cnot8
Cnot9
Cnpy2
Cnpy3
Cnpy4
Cnr1
Cntn1
Cntn2
Cntn3
Cntn4
Cntn5
Cntnap2
Cntnap4
Cntnap5a
Cntrl
Coa3
Coa4
Coa6
Coa7
Coasy
Cog2
Cog3
Cog4
Cog7
Col11a1
Col14a1
Col1a2
Col25a1
Col26a1
Col4a1
Col4a3bp
Col4a4
Col6a1
Col8a1
Col9a1
Colgalt1
Colgalt2
Commd10
Commd3
Commd5
Commd6
Commd8
Comt
Comtd1
Copb2
Copg1
Copg2
Coprs
Cops2
Cops3
Cops4
Cops5
Cops7a
Copz1
Coq10a
Coq10b
Coq3
Coq4
Coq6
Coq7
Coq8a
Coq8b
Coq9
Coro1c
Coro2b
Coro7
Cotl1
Cox14
Cox16
Cox18
Cox20
Cox5a
Cox6a1
Cox6b1
Cox6b2
Cox7a2
Cox7a2l
Cox7c
Cox8a
Cpd
Cpe
Cpeb2
Cpeb3
Cpeb4
Cplx2
Cpn2
Cpne1
Cpne4
Cpne8
Cps1
Cpsf1
Cpsf2
Cpsf3
Cpsf3l
Cpsf6
Cpsf7
Cpt1c
Cpvl
Cpxm2
Cr1l
Cr2
Crabp1
Cracr2a
Cradd
Crat
Crb2
Crbn
Creb1
Creb3l1
Creb3l2
Creb5
Crebl2
Crebrf
Crebzf
Creld1
Crem
Crhbp
Crhr1
Crim1
Crip2
Crk
Crkl
Crlf2
Crls1
Crmp1
Crnde
Crocc
Crot
Crp
Crtam
Crtc2
Crtc3
Cry1
Cry2
Cryl1
Cryz
Cryzl1
Cs
Csdc2
Csde1
Cse1l
Csf1
Csf2ra
Csf3r
Csgalnact1
Csgalnact2
Csmd1
Csmd2os
Csmd3
Csnk1a1
Csnk1d
Csnk1e
Csnk1g2
Csnk1g3
Csnk2a1
Csnka2ip
Cspp1
Csrnp2
Csrnp3
Csrp1
Csrp2
Csrp2bp
Csrp3
Cst10
Cstad
Cstb
Cstf1
Cstf2
Cstf2t
Cstf3
Cstl1
Ctbp1
Ctbp2
Ctbs
Ctc1
Ctcf
Ctdp1
Ctdsp1
Ctdsp2
Ctdspl
Cth
Cthrc1
Ctla4
Ctnna2
Ctnna3
Ctnnbip1
Ctnnd1
Ctnnd2
Ctps
Ctr9
Ctsb
Ctsc
Ctsd
Ctse
Ctsf
Ctsl
Cttn
Cttnbp2
Cttnbp2nl
Ctxn1
Cubn
Cuedc1
Cuedc2
Cul2
Cul3
Cul4b
Cul5
Cul9
Cuta
Cutc
Cux1
Cux2
Cwc22
Cwf19l2
Cx3cl1
Cxadr
Cxcl12
Cxcr1
Cxcr4
Cxxc1
Cxxc4
Cxxc5
Cyb561d1
Cyb5a
Cyb5b
Cyb5d2
Cyb5r3
Cyb5r4
Cyfip2
Cyhr1
Cylc2
Cyld
Cyp11a1
Cyp1b1
Cyp20a1
Cyp26b1
Cyp2r1
Cyp2u1
Cyp46a1
Cyp4f17
Cyp51
Cypt12
Cystm1
Cyth1
Cyth2
D030018L15Rik
D030024E09Rik
D030025E07Rik
D030068K23Rik
D10Jhu81e
D10Wsu102e
D130009I18Rik
D16Ertd472e
D17Ertd648e
D17Wsu92e
D1Ertd622e
D1Pas1
D230025D16Rik
D230030E09Rik
D2hgdh
D330050G23Rik
D3Ertd254e
D3Ertd751e
D430036J16Rik
D430041D05Rik
D430042O09Rik
D530049I02Rik
D5Ertd579e
D630024D03Rik
D630041G03Rik
D630045J12Rik
D6Ertd474e
D6Ertd527e
D6Wsu163e
D730050B12Rik
D7Ertd443e
D830013O20Rik
D830026I12Rik
D830031N03Rik
D830032E09Rik
D930007P13Rik
D930015E06Rik
D930028M14Rik
D930032P07Rik
Daam1
Dab1
Dab2
Dach1
Dach2
Dact1
Dact3
Dad1
Dag1
Dalir
Dancr
Dap
Dapk1
Dapk3
Dars
Daxx
Dazap2
Dazl
Dbh
Dbi
Dbn1
Dbnl
Dbp
Dbpht2
Dcaf11
Dcaf12
Dcaf15
Dcaf17
Dcaf4
Dcaf5
Dcaf6
Dcaf7
Dcbld2
Dcc
Dcdc2c
Dck
Dclk1
Dclk2
Dclre1c
Dcp1a
Dcp1b
Dcp2
Dcpp3
Dcps
Dct
Dctd
Dctn2
Dctn3
Dctn4
Dctn6
Dctpp1
Dcun1d3
Dcun1d4
Dcun1d5
Dcx
Dda1
Ddah1
Ddb1
Ddhd1
Ddhd2
Ddi1
Ddias
Ddit3
Ddit4
Ddost
Ddx1
Ddx10
Ddx17
Ddx18
Ddx19a
Ddx20
Ddx24
Ddx31
Ddx39
Ddx39b
Ddx3x
Ddx41
Ddx42
Ddx47
Ddx5
Ddx50
Ddx54
Ddx55
Ddx59
Ddx60
Decr2
Dedd
Def8
Degs1
Dek
Dennd2a
Dennd3
Dennd4a
Dennd4b
Dennd4c
Dennd5a
Dennd5b
Dennd6a
Dennd6b
Denr
Deptor
Derl1
Derl3
Desi2
Det1
Dexi
Dffb
Dfna5
Dgat1
Dgat2
Dgcr14
Dgcr2
Dgcr8
Dgkb
Dgke
Dgkh
Dgkz
Dguok
Dhcr24
Dhcr7
Dhdds
Dhdh
Dhfr
Dhodh
Dhps
Dhrs13
Dhrs2
Dhrs3
Dhrs4
Dhrs7b
Dhrs7c
Dhx16
Dhx29
Dhx30
Dhx32
Dhx33
Dhx35
Dhx36
Dhx38
Dhx8
Dhx9
Diablo
Diaph1
Diaph2
Dicer1
Dido1
Diexf
Dimt1
Dio2
Dip2a
Dip2b
Dirc2
Dis3
Dis3l
Disc1
Disp1
Dixdc1
Dkk1
Dkk2
Dlc1
Dleu2
Dleu7
Dlg1
Dlg2
Dlg3
Dlg4
Dlgap1
Dlgap2
Dlgap4
Dlk1
Dll1
Dlx1
Dmbx1
Dmd
Dmrt1i
Dmrta2
Dmrtb1
Dmtf1
Dmtn
Dmwd
Dmxl1
Dmxl2
Dnaaf5
Dnah11
Dnah17
Dnah5
Dnah6
Dnah8
Dnah9
Dnaja2
Dnaja3
Dnajb1
Dnajb12
Dnajb2
Dnajb4
Dnajb5
Dnajb6
Dnajb9
Dnajc1
Dnajc11
Dnajc13
Dnajc14
Dnajc15
Dnajc16
Dnajc17
Dnajc24
Dnajc27
Dnajc3
Dnajc4
Dnajc5
Dnajc6
Dnajc7
Dnal4
Dner
Dnm1l
Dnm2
Dnm3
Dnmt3a
Dnpep
Dnph1
Doc2b
Dock1
Dock10
Dock4
Dock5
Dock6
Dock9
Dohh
Dok1
Dok5
Dok6
Dolpp1
Dopey1
Dopey2
Dpagt1
Dpep1
Dpf1
Dpf2
Dpf3
Dph3
Dph6
Dpm1
Dpp10
Dpp3
Dpp6
Dpy19l4
Dpyd
Dpys
Dpysl2
Dpysl3
Dpysl5
Dram2
Drg1
Drosha
Dscam
Dscc1
Dscr3
Dse
Dsel
Dsp
Dst
Dstn
Dstyk
Dtd1
Dthd1
Dtna
Dtnb
Dtnbp1
Dtwd1
Dtwd2
Dtx4
Dupd1
Dus3l
Dusp1
Dusp10
Dusp11
Dusp14
Dusp16
Dusp19
Dusp23
Dusp28
Dusp4
Dusp5
Dusp6
Dusp7
Dusp8
Dut
Dvl2
Dvl3
Dync1h1
Dync1i1
Dync1i2
Dync1li1
Dync1li2
Dynll2
Dynlrb1
Dynlrb2
Dynlt1a
Dynlt1b
Dynlt1c
Dynlt1f
Dyrk1a
Dyrk1b
Dyrk2
Dyrk3
Dysf
Dzip1
Dzip3
E030024N20Rik
E030025P04Rik
E030030I06Rik
E030044B06Rik
E130006D01Rik
E130008D07Rik
E130307A14Rik
E130309D02Rik
E130311K13Rik
E2f1
E2f2
E2f3
E2f5
E2f6
E2f7
E330011O21Rik
E430018J23Rik
E4f1
Eaf2
Eapp
Ear10
Ebag9
Ebf1
Ebf2
Ebf3
Ebf4
Ecd
Ece1
Ecel1
Echdc1
Echdc3
Echs1
Eci1
Eci2
Ect2
Edem1
Edem3
Edf1
Edil3
Edn3
Ednrb
Edrf1
Eea1
Eed
Eef1a1
Eef1a2
Eef1akmt1
Eef1b2
Eef1d
Eef1e1
Eef1g
Eef2
Eef2k
Eef2kmt
Eepd1
Efcab11
Efcab12
Efcab14
Efcab2
Efcab7
Efcc1
Efhc1
Efl1
Efna3
Efna5
Efnb1
Efnb2
Efr3a
Eftud2
Egf
Egfem1
Egfr
Egln2
Egln3
Egr1
Egr2
Ehbp1
Ehd1
Ehd3
Ehd4
Ehmt1
Eid2b
Eif1
Eif1ad
Eif2ak1
Eif2ak3
Eif2ak4
Eif2b2
Eif2s2
Eif2s3x
Eif3a
Eif3b
Eif3c
Eif3d
Eif3f
Eif3h
Eif3j1
Eif3k
Eif3m
Eif4a1
Eif4a2
Eif4a3
Eif4b
Eif4e3
Eif4ebp2
Eif4enif1
Eif4g1
Eif4g2
Eif4g3
Eif5
Eif5a
Eif5a2
Elac1
Elac2
Elavl2
Elavl3
Elavl4
Elf1
Elf2
Elf5
Elfn1
Elk3
Elk4
Ell
Ell2
Elmo1
Elmo2
Elmod2
Elmsan1
Eloa
Elob
Eloc
Elovl4
Elovl5
Elovl6
Elp3
Elp4
Elp5
Elp6
Emb
Emc10
Emc2
Emc7
Emc8
Emd
Emg1
Emilin1
Eml1
Eml2
Eml4
Eml6
Emp3
Emsy
En2
Enah
Enc1
Endod1
Endog
Endov
Enho
Enkur
Eno1b
Eno4
Enoph1
Enox1
Enox2
Enpp4
Enpp7
Ensa
Entpd1
Entpd7
Eny2
Ep300
Ep400
Epas1
Epb41
Epb41l1
Epb41l3
Epb41l4a
Epb41l4aos
Epb41l4b
Epb41l5
Epc1
Epc2
Epcam
Epha10
Epha3
Epha5
Epha6
Epha7
Epha8
Ephb1
Ephb2
Ephb3
Ephb6
Ephx1
Epn1
Epn2
Epop
Eprs
Eps15l1
Erbb4
Erbin
Erc2
Ercc1
Ercc3
Ercc4
Ercc5
Ercc6l2
Erdr1
Ergic3
Erh
Eri3
Erich1
Erich3
Erlin2
Ermard
Ern1
Ero1l
Ero1lb
Errfi1
Esco1
Esd
Esm1
Espn
Esr1
Esrra
Esrrb
Esrrg
Esyt1
Esyt2
Etaa1
Etf1
Etfa
Etfb
Etl4
Etnk1
Etnk2
Etohd2
Ets1
Ets2
Etv1
Etv3
Etv4
Etv5
Etv6
Eva1b
Evi5
Evi5l
Evl
Ewsr1
Exd1
Exd2
Exo5
Exoc1
Exoc2
Exoc4
Exoc6b
Exoc7
Exosc1
Exosc10
Exosc2
Exosc4
Exosc5
Exosc6
Exosc8
Exosc9
Ext1
Extl2
Extl3
Eya1
Eya3
Ezh2
Ezr
F2rl2
F630206G17Rik
F730043M19Rik
F8a
F930015N05Rik
Fa2h
Faap100
Faap20
Fabp12
Fabp3
Fabp5
Fads1
Fads2
Faf1
Faf2
Fahd1
Faim
Fam102a
Fam103a1
Fam104a
Fam105a
Fam107b
Fam109a
Fam110b
Fam111a
Fam114a2
Fam117a
Fam117b
Fam118a
Fam120aos
Fam122a
Fam122b
Fam124a
Fam126a
Fam129b
Fam129c
Fam131a
Fam133b
Fam134a
Fam134c
Fam135a
Fam135b
Fam136a
Fam13b
Fam149a
Fam151b
Fam155a
Fam159a
Fam160a1
Fam160a2
Fam161a
Fam163a
Fam166b
Fam168a
Fam168b
Fam171a1
Fam171a2
Fam171b
Fam172a
Fam173b
Fam174a
Fam174b
Fam178a
Fam178b
Fam181a
Fam181b
Fam185a
Fam187b
Fam188b
Fam189a1
Fam193a
Fam195b
Fam196a
Fam196b
Fam19a4
Fam19a5
Fam208a
Fam208b
Fam20a
Fam20b
Fam20c
Fam210a
Fam210b
Fam212b
Fam213b
Fam214b
Fam216b
Fam219a
Fam219b
Fam221a
Fam222a
Fam222b
Fam227a
Fam228b
Fam234a
Fam35a
Fam3a
Fam3c
Fam43a
Fam45a
Fam46b
Fam49a
Fam49b
Fam53a
Fam53c
Fam58b
Fam60a
Fam63b
Fam64a
Fam65a
Fam69a
Fam69c
Fam71b
Fam71f2
Fam76a
Fam76b
Fam78b
Fam83a
Fam83b
Fam83c
Fam83d
Fam83g
Fam84a
Fam8a1
Fam91a1
Fam92a
Fam92b
Fam96b
Fam98a
Fan1
Fancb
Fancc
Fance
Fancf
Fancl
Far1
Farp2
Fars2
Farsa
Farsb
Fas
Fasn
Fastk
Fastkd1
Fastkd3
Fat1
Fat3
Fat4
Fbf1
Fblim1
Fbln2
Fbp2
Fbrsl1
Fbxl12
Fbxl12os
Fbxl15
Fbxl16
Fbxl19
Fbxl2
Fbxl20
Fbxl21
Fbxl22
Fbxl3
Fbxl4
Fbxl7
Fbxo10
Fbxo11
Fbxo2
Fbxo21
Fbxo30
Fbxo33
Fbxo34
Fbxo36
Fbxo42
Fbxo44
Fbxo45
Fbxo46
Fbxo47
Fbxo48
Fbxo5
Fbxo6
Fbxo7
Fbxo8
Fbxo9
Fbxw11
Fbxw2
Fbxw5
Fbxw7
Fbxw8
Fcgr1
Fcgr3
Fcgr4
Fcho2
Fchsd2
Fcnb
Fdft1
Fdps
Fdx1l
Fdxacb1
Fdxr
Fech
Fem1a
Fem1b
Fem1c
Fen1
Fendrr
Fer
Fez1
Fezf1
Fgf10
Fgf11
Fgf12
Fgf13
Fgf15
Fgf18
Fgf9
Fgfbp3
Fgfr1
Fgfr1op
Fgfr2
Fggy
Fgr
Fh1
Fhdc1
Fhit
Fhl1
Fhl2
Fhl4
Ficd
Fig4
Fign
Fignl1
Fignl2
Filip1l
Fip1l1
Fis1
Fitm2
Fiz1
Fkbp1a
Fkbp2
Fkbp3
Fkbp5
Fkbp7
Fkbp8
Fkbp9
Fktn
Flad1
Flcn
Flna
Flnb
Flot1
Flrt1
Flrt2
Flrt3
Flywch1
Flywch2
Fmc1
Fmn1
Fmnl3
Fn1
Fn3krp
Fnbp1
Fnbp1l
Fnbp4
Fndc3a
Fnip1
Fnip2
Fnta
Fntb
Focad
Fopnl
Fos
Fosb
Fosl2
Foxa1
Foxc1
Foxd1
Foxd3
Foxi3
Foxj2
Foxj3
Foxk1
Foxk2
Foxn3
Foxo1
Foxo3
Foxo6
Foxp1
Foxp2
Foxp4
Foxred1
Foxred2
Fpgs
Fra10ac1
Fras1
Frat1
Frat2
Frg1
Frk
Frmd3
Frmd4a
Frmd4b
Frmd5
Frmd6
Frmd8
Frmpd4
Frrs1
Frrs1l
Fryl
Fscb
Fscn1
Fsip1
Fstl3
Fstl4
Fstl5
Fth1
Ftl1
Fto
Ftsj1
Ftsj3
Ftx
Fubp3
Fuca1
Fundc1
Fus
Fut11
Fut8
Fuz
Fxn
Fxr1
Fxr2
Fxyd7
Fyco1
Fyn
Fyttd1
Fzd1
Fzd2
Fzd3
Fzd4
Fzd5
Fzd7
Fzd8
Fzd9
Fzr1
G2e3
G3bp1
G3bp2
G530011O06Rik
G630055G22Rik
G630064G18Rik
G630093K05Rik
Gab1
Gab2
Gabarap
Gabarapl2
Gabbr1
Gabpa
Gabpb1
Gabrg2
Gabrp
Gad2
Gadd45a
Gadd45b
Gadd45g
Gadl1
Galc
Gale
Galnt10
Galnt11
Galnt14
Galnt15
Galnt16
Galnt18
Galnt2
Galnt3
Galnt4
Galnt5
Galnt7
Galt
Gamt
Ganab
Gap43
Gapdh
Gapvd1
Gar1
Garem1
Garnl3
Gas1
Gas2
Gas2l1
Gas2l3
Gas5
Gas6
Gatad1
Gatad2a
Gatb
Gatsl2
Gba
Gbe1
Gbf1
Gbp3
Gc
Gcat
Gcc1
Gcdh
Gch1
Gclc
Gclm
Gcnt2
Gcnt3
Gcnt4
Gcsh
Gdap1
Gdap2
Gdf11
Gdf15
Gdf6
Gdi2
Gdnf
Gdpd5
Gem
Gemin6
Gene Name
Get4
Gfm2
Gfod1
Gfod2
Gfpt1
Gfra1
Gfral
Gga1
Gga2
Gga3
Ggact
Ggct
Ggcx
Ggh
Ggn
Ggnbp2os
Ghitm
Ghr
Ghrh
Gid4
Gigyf2
Gin1
Gins2
Gins4
Gipc1
Git1
Git2
Gja10
Gja4
Gjb5
Gjd3
Gjd4
Gk
Gk2
Gk5
Glb1
Glb1l2
Gldc
Glg1
Glipr2
Glis2
Glmn
Glra1
Glrp1
Glrx2
Glrx5
Gls
Glt1d1
Glt28d2
Gltscr2
Glyctk
Glyr1
Gm10007
Gm10069
Gm10125
Gm10248
Gm10280
Gm10336
Gm10354
Gm10364
Gm10389
Gm10415
Gm10416
Gm10421
Gm10432
Gm10433
Gm10440
Gm10509
Gm10510
Gm10532
Gm10578
Gm10584
Gm10619
Gm10636
Gm10637
Gm10649
Gm10677
Gm10714
Gm10745
Gm10754
Gm10778
Gm10785
Gm10787
Gm10789
Gm10791
Gm10823
Gm10845
Gm10865
Gm10941
Gm11186
Gm11351
Gm11437
Gm11468
Gm11487
Gm11548
Gm11729
Gm11733
Gm11780
Gm11837
Gm11992
Gm12018
Gm12128
Gm12130
Gm12159
Gm12260
Gm12409
Gm12530
Gm12669
Gm12695
Gm12718
Gm12830
Gm12866
Gm13090
Gm13375
Gm13490
Gm13497
Gm13498
Gm13544
Gm13546
Gm13547
Gm13580
Gm13629
Gm13830
Gm13944
Gm14005
Gm14015
Gm14023
Gm14092
Gm14403
Gm14461
Gm14486
Gm14634
Gm14920
Gm15326
Gm15413
Gm15417
Gm15441
Gm15446
Gm15506
Gm15545
Gm15663
Gm15679
Gm15698
Gm15706
Gm15713
Gm15800
Gm1587
Gm15881
Gm16023
Gm16159
Gm16386
Gm16432
Gm1653
Gm16551
Gm16675
Gm16701
Gm16740
Gm16793
Gm16796
Gm16845
Gm16894
Gm16897
Gm17019
Gm17066
Gm1720
Gm17359
Gm17644
Gm17660
Gm17746
Gm17751
Gm17762
Gm1821
Gm19276
Gm19303
Gm1943
Gm19466
Gm1965
Gm1968
Gm19689
Gm19710
Gm19782
Gm19990
Gm20063
Gm20098
Gm20110
Gm20125
Gm20172
Gm20187
Gm20219
Gm20268
Gm20319
Gm20356
Gm20491
Gm20554
Gm20604
Gm20605
Gm20740
Gm20743
Gm20745
Gm20751
Gm20753
Gm20758
Gm2087
Gm2109
Gm21119
Gm21190
Gm21221
Gm21269
Gm21293
Gm2176
Gm21949
Gm21992
Gm2447
Gm2516
Gm26688
Gm2694
Gm27162
Gm28979
Gm29089
Gm29683
Gm2a
Gm30498
Gm30551
Gm30731
Gm31763
Gm32168
Gm3230
Gm32856
Gm32921
Gm3363
Gm34637
Gm35135
Gm35725
Gm3716
Gm38397
Gm38404
Gm38436
Gm38671
Gm3985
Gm40893
Gm41
Gm4285
Gm4489
Gm4532
Gm4651
Gm4710
Gm4719
Gm4737
Gm4791
Gm4792
Gm4832
Gm4890
Gm4894
Gm4922
Gm4925
Gm4951
Gm4971
Gm5069
Gm5082
Gm5083
Gm5084
Gm5086
Gm5088
Gm5091
Gm5113
Gm5122
Gm5129
Gm5134
Gm5136
Gm527
Gm5415
Gm5458
Gm5468
Gm5577
Gm5607
Gm5617
Gm572
Gm5800
Gm5803
Gm5833
Gm5861
Gm597
Gm6083
Gm6116
Gm6194
Gm6213
Gm6249
Gm6260
Gm6297
Gm6402
Gm6416
Gm6455
Gm6567
Gm6578
Gm6602
Gm6634
Gm6644
Gm6712
Gm6878
Gm6994
Gm7102
Gm715
Gm7244
Gm7325
Gm7538
Gm765
Gm7827
Gm805
Gm8096
Gm815
Gm8179
Gm829
Gm833
Gm839
Gm8579
Gm8624
Gm8633
Gm8709
Gm8817
Gm9054
Gm9199
Gm9767
Gm9776
Gm9866
Gm9926
Gmds
Gmeb2
Gmppb
Gmpr
Gmpr2
Gmps
Gna11
Gna12
Gna14
Gnai2
Gnao1
Gnaq
Gnas
Gnaz
Gnb1
Gnb2
Gnb4
Gne
Gng2
Gng7
Gnl3l
Gnpat
Gnpda1
Gnpda2
Gnpnat1
Gnptg
Golga3
Golga5
Golga7
Golim4
Golph3
Golph3l
Golt1a
Gopc
Gorab
Gorasp1
Gorasp2
Gosr1
Got1
Gp1bb
Gpam
Gpank1
Gpat4
Gpatch1
Gpatch11
Gpatch2l
Gpatch8
Gpbp1
Gpbp1l1
Gpc2
Gpc5
Gpc6
Gpcpd1
Gpd1l
Gpd2
Gphn
Gpi1
Gpm6a
Gpn1
Gpn3
Gpr1
Gpr108
Gpr137
Gpr137c
Gpr139
Gpr155
Gpr156
Gpr157
Gpr158
Gpr176
Gpr180
Gpr19
Gpr26
Gpr52
Gpr62
Gpr84
Gpr85
Gpr87
Gprasp2
Gprc5b
Gprin3
Gpsm2
Gpsm3
Gpt2
Gpx1
Gpx2
Gpx3
Gpx4
Gpx5
Gpx8
Gramd1b
Gramd3
Grap2
Grb10
Grb14
Grb2
Grcc10
Greb1
Greb1l
Grhl1
Grhl2
Gria1
Gria2
Gria3
Gria4
Grid2
Grik1
Grik3
Grik4
Grin1
Grin2a
Grin2d
Grin3a
Grina
Grip1
Grip1os2
Gripap1
Grk4
Grk5
Grk6
Grm2
Grm3
Grm7
Grm8
Grn
Grsf1
Grxcr1
Gsdmc
Gse1
Gsg1l
Gsk3a
Gsk3b
Gss
Gsta4
Gstm1
Gstm7
Gsto2
Gstp1
Gstt2
Gstz1
Gtdc1
Gtf2a1
Gtf2a1l
Gtf2b
Gtf2e1
Gtf2e2
Gtf2f1
Gtf2f2
Gtf2h4
Gtf2i
Gtf2ird2
Gtf3c2
Gtf3c5
Gtf3c6
Gtpbp1
Gtpbp2
Gtpbp4
Gtpbp6
Gtpbp8
Gt(ROSA)26Sor
Gtse1
Guca2b
Gucd1
Gucy1b2
Gucy1b3
Gucy2e
Guf1
Guk1
Gulp1
Gxylt1
Gys1
Gzf1
H13
H2afb3
H2afv
H2afx
H2afy
H2afy2
H2afy3
H2afz
H2al1a
H2-DMb2
H2-K2
H2-M10.1
H3f3a
H3f3b
H6pd
Haao
Habp4
Hacd1
Hacd2
Hace1
Hadhb
Halr1
Hap1
Hapln1
Harbi1
Hars2
Hat1
Haus1
Haus2
Haus4
Haus5
Haus7
Haus8
Hbegf
Hbp1
Hcfc1
Hcfc2
Hcn4
Hcrt
Hdac1
Hdac11
Hdac2
Hdac3
Hdac4
Hdac5
Hdac6
Hdac9
Hddc2
Hdgf
Hdgfrp2
Hdgfrp3
Hdhd1a
Hdlbp
Heatr1
Hectd1
Hecw2
Hells
Helt
Hephl1
Herc1
Herc2
Herc3
Herc4
Herpud1
Herpud2
Hes1
Hes6
Hexb
Hexdc
Hexim1
Hexim2
Hey1
Hey2
Hfe2
Hgd
Hgh1
Hgsnat
Hhat
Hhipl2
Hibadh
Hibch
Hic2
Hid1
Hif1a
Hif1an
Higd1a
Higd1c
Higd2a
Hikeshi
Hinfp
Hint2
Hint3
Hip1
Hipk1
Hipk2
Hira
Hirip3
Hist1h1c
Hist1h1d
Hist1h2ac
Hist1h2ad
Hist1h2ae
Hist1h2ah
Hist1h2ai
Hist1h2ak
Hist1h2an
Hist1h2bb
Hist1h2be
Hist1h2bj
Hist1h2bk
Hist1h2bl
Hist1h2bm
Hist1h3a
Hist1h3c
Hist1h3e
Hist1h3f
Hist1h3i
Hist1h4a
Hist1h4b
Hist1h4c
Hist1h4d
Hist1h4f
Hist1h4h
Hist1h4j
Hist1h4k
Hist2h2aa2
Hist2h2ab
Hist2h2bb
Hist2h2be
Hist2h4
Hist3h2ba
Hist3h2bb-ps
Hist4h4
Hivep1
Hivep2
Hivep3
Hjurp
Hk1
Hk2
Hk3
Hlcs
Hlf
Hltf
Hmbs
Hmcn1
Hmg20a
Hmg20b
Hmga1
Hmgb1
Hmgb2
Hmgb4
Hmgcr
Hmgcs1
Hmgn1
Hmgn2
Hmgxb3
Hmgxb4
Hmox1
Hmox2
Hmx1
Hmx2
Hmx3
Hn1
Hn1l
Hnrnpa0
Hnrnpa1
Hnrnpa2b1
Hnrnpa3
Hnrnpab
Hnrnpc
Hnrnpd
Hnrnpdl
Hnrnpf
Hnrnph1
Hnrnph2
Hnrnph3
Hnrnpk
Hnrnpl
Hnrnpll
Hnrnpm
Hnrnpr
Hnrnpu
Hnrnpul1
Hnrnpul2
Homer1
Homer2
Homez
Hook2
Hook3
Hotairm1
Hoxa1
Hoxa2
Hoxa5
Hoxaas2
Hoxaas3
Hoxb3
Hoxb4
Hoxb5
Hoxb5os
Hoxb7
Hoxc4
Hoxc5
Hoxd3os1
Hp1bp3
Hpcal1
Hpcal4
Hpdl
Hpf1
Hps1
Hps3
Hps5
Hrh4
Hrk
Hs1bp3
Hs3st1
Hs3st2
Hs3st3a1
Hs3st3b1
Hs3st4
Hs3st5
Hs6st1
Hsbp1
Hscb
Hsd17b12
Hsd17b3
Hsd3b1
Hsdl1
Hsdl2
Hsf1
Hsp90aa1
Hsp90ab1
Hspa12a
Hspa13
Hspa2
Hspa4
Hspa4l
Hspa5
Hspa8
Hspa9
Hspb1
Hspb3
Hspb8
Hspbap1
Hspbp1
Hspe1
Hspg2
Hsph1
Htatip2
Htatsf1
Htr1a
Htt
Hunk
Huwe1
Hyal2
Hykk
Hyls1
Hyou1
Hypk
I730028E13Rik
Iars
Iba57
Ibtk
Ica1
Ice1
Ice2
Icmt
Icos
Id2
Id4
Idh1
Idh3a
Idh3b
Idh3g
Idi1
Idi2
Idnk
Ier2
Ier5
Ier5l
Iffo1
Iffo2
Ifih1
Ifnar1
Ifnar2
Ifngr1
Ifrd1
Ift122
Ift140
Ift172
Ift20
Ift27
Ift46
Ift52
Ift57
Ift74
Ift80
Ift88
Igbp1b
Igdcc3
Igf1
Igf1r
Igf2bp1
Igf2bp3
Igfbp4
Igfbp5
Igsf11
Igsf21
Igsf23
Igsf5
Igsf9
Igsf9b
Ikbip
Ikbkap
Ikbkg
Ikzf2
Ikzf5
Il10rb
Il20rb
Il3ra
Il4ra
Il5ra
Il6st
Ilf2
Ilf3
Ilkap
Ilvbl
Immp2l
Immt
Imp3
Impa1
Impact
Impdh1
Impdh2
Impg1
Ina
Inafm1
Incenp
Ing1
Ing2
Ing3
Ing4
Ing5
Inip
Ino80
Ino80dos
Inpp1
Inpp4b
Inpp5a
Inpp5f
Inpp5k
Ins1
Insig1
Insig2
Insl3
Insm1
Insr
Ints10
Ints12
Ints2
Ints3
Ints4
Ints6
Ints6l
Ints7
Ints8
Ints9
Invs
Ip6k1
Ip6k2
Ip6k3
Ipmk
Ipo11
Ipo13
Ipo5
Ipo7
Ipo8
Ippk
Iqgap1
Iqgap2
Iqsec1
Iqub
Irak1bp1
Irak4
Ireb2
Irf2bp2
Irf2bpl
Irf8
Irgm1
Irgm2
Irgq
Irs1
Irs2
Irx1
Irx3
Irx5
Irx6
Isl1
Isl2
Islr
Isoc2b
Ist1
Isy1
Itfg2
Itga1
Itga3
Itga4
Itga9
Itgav
Itgb1
Itgb4
Itgb6
Itgb8
Itpkb
Itpr1
Itprip
Itsn1
Itsn2
Ivd
Ivns1abp
Iws1
Izumo2
Izumo3
Izumo4
Jade3
Jag1
Jag2
Jak1
Jakmip1
Jakmip2
Jam2
Jam3
Jarid2
Jazf1
Jkamp
Jmjd1c
Jmjd6
Josd1
Josd2
Jph3
Jpx
Jrk
Jtb
Jun
Junb
Jund
Jup
Kalrn
Kank3
Kansl1
Kansl1l
Kansl2
Kantr
Kat2b
Kat5
Kat6b
Kat7
Katnal1
Katnal2
Katnb1
Katnbl1
Kazald1
Kazn
Kbtbd3
Kbtbd7
Kbtbd8
Kcna1
Kcna4
Kcna5
Kcnab2
Kcnb2
Kcnc1
Kcnc2
Kcnd2
Kcnd3
Kcne4
Kcnh2
Kcnh5
Kcnh7
Kcnh8
Kcnip1
Kcnip2
Kcnip3
Kcnip4
Kcnj11
Kcnj12
Kcnj15
Kcnj2
Kcnj3
Kcnk1
Kcnk10
Kcnk9
Kcnmb4os1
Kcnn2
Kcnn3
Kcnq2
Kcnq3
Kcnq5
Kcnt2
Kcnv1
Kctd1
Kctd11
Kctd12
Kctd15
Kctd16
Kctd17
Kctd18
Kctd20
Kctd21
Kctd3
Kctd5
Kctd6
Kctd7
Kctd8
Kdelc1
Kdelc2
Kdelr1
Kdelr2
Kdm2a
Kdm2b
Kdm3a
Kdm4a
Kdm4b
Kdm4c
Kdm4d
Kdm5a
Kdm5b
Kdm5c
Kdm6a
Kdm6b
Kdm8
Kdsr
Khdc1b
Khdrbs1
Khdrbs2
Khdrbs3
Khsrp
Kidins220
Kif11
Kif13a
Kif13b
Kif16b
Kif1a
Kif1b
Kif20a
Kif21a
Kif21b
Kif23
Kif24
Kif26a
Kif26b
Kif2a
Kif2b
Kif2c
Kif3a
Kif3b
Kif3c
Kif5c
Kif6
Kifap3
Kifc1
Kifc5b
Kirrel
Kirrel3
Kiss1r
Kit
Kl
Klc1
Klf10
Klf11
Klf12
Klf13
Klf16
Klf3
Klf4
Klf5
Klf6
Klf7
Klhdc10
Klhdc3
Klhdc4
Klhdc7a
Klhdc8a
Klhdc9
Klhl1
Klhl11
Klhl12
Klhl13
Klhl15
Klhl18
Klhl20
Klhl21
Klhl24
Klhl25
Klhl26
Klhl28
Klhl29
Klhl3
Klhl32
Klhl36
Klhl7
Klrb1c
Klrg2
Kmt2a
Kmt2e
Kmt5a
Kmt5b
Kmt5c
Knl1
Kpna1
Kpna2
Kpna3
Kpna4
Kpna6
Kpnb1
Kptn
Krr1
Krt10
Krt19
Krt8
Krt90
Krtap19-9b
Krtap8-1
Krtcap2
Ksr1
Ksr2
Kti12
Ktn1
Kxd1
Ky
Kyat3
Kynu
L2hgdh
L3mbtl2
L3mbtl3
L3mbtl4
Lacc1
Lace1
Lactb
Lag3
Lamc1
Lamc2
Lamp2
Lamp5
Lamtor1
Lamtor2
Lamtor3
Lamtor4
Lancl2
Lap3
Laptm4a
Laptm4b
Laptm5
Large1
Larp1
Larp1b
Larp4
Larp4b
Larp7
Lars
Lars2
Las1l
Lbh
Lbr
Lbx1
Lca5
Lca5l
Lclat1
Lcmt1
Lcorl
Ldah
Ldb1
Ldhal6b
Ldhb
Ldhd
Ldlr
Ldlrad3
Ldlrap1
Ldoc1l
Lemd2
Lemd3
Leng1
Leng8
Leprot
Leprotl1
Letm1
Letm2
Letmd1
Lgals8
Lgi1
Lgmn
Lgr4
Lhcgr
Lhfpl2
Lhpp
Lhx3
Lhx4
Lhx5
Lhx8
Lifr
Lig1
Lig4
Lima1
Limch1
Limd1
Limd2
Limk1
Limk2
Lims1
Lin28a
Lin28b
Lin37
Lin52
Lin54
Lin7a
Lincred1
Lingo1
Lingo2
Lins1
Lipe
Lipi
Lix1l
Lman1
Lman2
Lman2l
Lmbr1
Lmbr1l
Lmbrd1
Lmbrd2
Lmln
Lmna
Lmnb1
Lmnb2
Lmo1
Lmo2
Lmo3
Lmo4
Lmod1
Lmtk2
Lmtk3
Lmx1a
Lmx1b
Lncbate1
Lncenc1
Lnpep
Lnpk
Lnx2
LOC100043315
LOC100861615
LOC100862268
LOC102634401
LOC102640359
LOC666331
Lockd
Lonp1
Lonp2
Lonrf1
Lonrf2
Loxl4
Lpar1
Lpar3
Lpar6
Lpcat3
Lpcat4
Lpgat1
Lpin1
Lpp
Lrba
Lrch3
Lrfn2
Lrfn3
Lrfn4
Lrguk
Lrif1
Lrig1
Lrig2
Lrig3
Lrp1
Lrp10
Lrp12
Lrp3
Lrp8
Lrpprc
Lrrc1
Lrrc14
Lrrc17
Lrrc20
Lrrc24
Lrrc27
Lrrc28
Lrrc29
Lrrc3
Lrrc36
Lrrc4
Lrrc40
Lrrc41
Lrrc42
Lrrc47
Lrrc49
Lrrc4c
Lrrc52
Lrrc55
Lrrc57
Lrrc61
Lrrc66
Lrrc74a
Lrrc75a
Lrrc8b
Lrrc8c
Lrrc9
Lrrcc1
Lrriq1
Lrriq3
Lrrk1
Lrrn1
Lrrn3
Lrrtm1
Lrrtm2
Lrrtm3
Lrrtm4
Lrtm1
Lrwd1
Lsamp
Lsg1
Lsm11
Lsm12
Lsm14a
Lsm14b
Lsm3
Lsm4
Lsm6
Lsm8
Lss
Lta4h
Ltbp1
Ltc4s
Ltn1
Luc7l
Luc7l2
Luc7l3
Lurap1l
Luzp1
Luzp2
Ly6c2
Ly86
Lypd1
Lypd6
Lypd6b
Lyplal1
Lyrm1
Lyrm4
Lyrm5
Lyrm7
Lyrm7os
Lysmd3
Lysmd4
Lyst
Lyzl1
Lztr1
Lzts1
Lzts2
Lzts3
M6pr
Maats1
Mab21l1
Mab21l2
Macf1
Macrod1
Mad1l1
Mad2l1
Mad2l2
Madd
Maea
Maf
Mafa
Mafb
Maff
Mafg
Mageb3
Maged1
Maged2
Magef1
Mageh1
Magel2
Magi1
Magi2
Magi3
Mal
Malat1
Malt1
Mamdc2
Maml1
Maml3
Mamstr
Man1c1
Man2a1
Man2a2
Man2b2
Man2c1
Manea
Manf
Maoa
Map10
Map1a
Map1b
Map1lc3a
Map1lc3b
Map2
Map2k1
Map2k2
Map2k3os
Map2k4
Map2k5
Map2k6
Map2k7
Map3k1
Map3k12
Map3k13
Map3k14
Map3k2
Map3k3
Map3k5
Map3k6
Map3k7
Map3k9
Map4
Map4k3
Map4k4
Map4k5
Map6
Map7d1
Map9
Mapk14
Mapk1ip1
Mapk4
Mapk6
Mapk7
Mapk8
Mapk8ip3
Mapk9
Mapkap1
Mapkbp1
Mapre1
Mapre2
Mapre3
Mapt
March10
March11
March3
March4
March6
March8
Marcks
Marco
Mark1
Mark2
Mars
Marveld2
Masp1
Mast2
Mast3
Mast4
Mastl
Mat2a
Mat2b
Matn2
Matr3
Max
Maz
Mb21d2
Mbd1
Mbd2
Mbd3
Mbd5
Mblac1
Mblac2
Mbnl1
Mbnl2
Mboat1
Mboat2
Mboat7
Mbtps1
Mbtps2
Mc2r
Mc4r
Mcat
Mccc1
Mcee
Mcf2l
Mcfd2
Mcl1
Mcm2
Mcm3ap
Mcm4
Mcm5
Mcm6
Mcm7
Mcm8
Mcm9
Mcmbp
Mcoln1
Mcoln2
Mcph1
Mcrs1
Mctp1
Mctp2
Mcts1
Mcts2
Mcu
Mcur1
Mdc1
Mdga2
Mdh1
Mdh2
Mdm1
Mdm2
Mdm4
Mdn1
Me2
Me3
Meaf6
Mecom
Med1
Med10
Med11
Med12
Med12l
Med13
Med13l
Med16
Med17
Med21
Med23
Med24
Med25
Med26
Med27
Med28
Med29
Med30
Med4
Med6
Med7
Med9os
Medag
Mef2b
Mef2c
Mef2d
Meg3
Megf11
Megf8
Megf9
Mei4
Meig1
Meikin
Meis1
Meis2
Meis3
Melk
Men1
Meox1
Mepce
Mesdc1
Mesdc2
Mest
Met
Metap1
Metap1d
Mettl1
Mettl10
Mettl13
Mettl14
Mettl15
Mettl16
Mettl17
Mettl18
Mettl2
Mettl21a
Mettl21c
Mettl24
Mettl25
Mettl26
Mettl3
Mettl4
Mettl6
Mettl9
Mex3b
Mex3c
Mfap3
Mfap3l
Mfsd1
Mfsd10
Mfsd12
Mfsd14a
Mfsd14b
Mfsd2a
Mfsd2b
Mfsd4b1
Mfsd4b3
Mfsd5
Mfsd7b
Mfsd8
Mga
Mgam
Mgat1
Mgat4a
Mgat4b
Mgat4c
Mgat5
Mgat5b
Mgea5
Mgll
Mgmt
Mgrn1
Mgst2
Mgst3
Mia2
Mia3
Mib1
Mib2
Mical3
Micall2
Micu1
Mid1ip1
Midn
Mief1
Mief2
Mien1
Mier1
Mier3
Mif
Miga1
Miga2
Miip
Mink1
Minos1
Mios
Mipep
Mir101c
Mir1187
Mir124-2hg
Mir124a-1hg
Mir124a-2
Mir125b-1
Mir125b-2
Mir128-2
Mir129-1
Mir129-2
Mir133a-2
Mir135a-2
Mir137
Mir148a
Mir155hg
Mir15a
Mir181a-1
Mir181a-2
Mir1893
Mir1894
Mir1895
Mir1901
Mir1903
Mir1904
Mir193a
Mir193b
Mir1945
Mir1951
Mir1952
Mir1958
Mir195b
Mir1963
Mir1971
Mir1981
Mir1983
Mir204
Mir205
Mir210
Mir212
Mir214
Mir216b
Mir218-1
Mir218-2
Mir219b
Mir21c
Mir22hg
Mir26b
Mir28b
Mir28c
Mir296
Mir3059
Mir3072
Mir3075
Mir3078
Mir3080
Mir3085
Mir3086
Mir3089
Mir30a
Mir30d
Mir3105
Mir3106
Mir3108
Mir3109
Mir331
Mir339
Mir346
Mir3473c
Mir3569
Mir361
Mir378a
Mir378b
Mir378c
Mir378d
Mir383
Mir3960
Mir3964
Mir3966
Mir3970
Mir465
Mir466
Mir466b-2
Mir466d
Mir466f-4
Mir466h
Mir466i
Mir484
Mir488
Mir491
Mir496b
Mir5110
Mir5112
Mir5118
Mir5120
Mir5122
Mir5124b
Mir5127
Mir5129
Mir5130
Mir5133
Mir5136
Mir5620
Mir5623
Mir5624
Mir5625
Mir568
Mir5709
Mir574
Mir582
Mir592
Mir598
Mir6238
Mir6239
Mir6335
Mir6336
Mir6337
Mir6342
Mir6343
Mir6344
Mir6348
Mir6349
Mir6352
Mir6353
Mir6354
Mir6355
Mir6356
Mir6358
Mir6368
Mir6370
Mir6372
Mir6378
Mir6379
Mir6380
Mir6390
Mir6393
Mir6395
Mir6403
Mir6406
Mir6408
Mir6411
Mir6412
Mir6413
Mir6417
Mir6419
Mir6420
Mir6537
Mir6540
Mir6541
Mir669e
Mir669h
Mir669i
Mir669m-1
Mir670
Mir681
Mir684-1
Mir688
Mir6900
Mir6907
Mir691
Mir6921
Mir6922
Mir6934
Mir6935
Mir6937
Mir6944
Mir6951
Mir6976
Mir6979
Mir698
Mir6989
Mir6995
Mir7000
Mir701
Mir7012
Mir7021
Mir7030
Mir704
Mir7046
Mir7071
Mir7072
Mir7076
Mir708
Mir7090
Mir710
Mir7117
Mir7-2
Mir721
Mir7211
Mir7218
Mir7219
Mir7221
Mir7223
Mir7224
Mir7227
Mir7232
Mir7238
Mir7240
Mir7243
Mir760
Mir762
Mir7648
Mir7661
Mir7680
Mir7681
Mir7686
Mir7687
Mir7689
Mir7b
Mir7j
Mir802
Mir8091
Mir8095
Mir8099-1
Mir8100
Mir8102
Mir8104
Mir8109
Mir8110
Mir8112
Mir8114
Mir8117
Mir8118
Mir8119
Mir879
Mir882
Mir9-2
Mir99a
Mir99ahg
Mir99b
Mirlet7a-1
Mirlet7i
Mis12
Mis18a
Mis18bp1
Mitf
Mki67
Mkks
Mkl1
Mkl2
Mknk2
Mkrn1
Mkrn3
Mlec
Mlf1
Mlf2
Mlh1
Mllt1
Mllt10
Mllt3
Mlph
Mlst8
Mlxip
Mmaa
Mmab
Mmachc
Mmadhc
Mmd
Mmd2
Mmgt1
Mmp16
Mmrn1
Mms19
Mms22l
Mn1
Mnd1
Mnd1-ps
Mns1
Mnt
Moap1
Mob1a
Mob1b
Mobp
Mocs1
Mog
Mon1b
Morc3
Morf4l1
Morf4l1-ps1
Morf4l2
Morn2
Morn3
Mos
Mospd3
Mpc1
Mpc2
Mpdu1
Mphosph6
Mphosph8
Mphosph9
Mpnd
Mpp2
Mpp5
Mpp7
Mpped2
Mpst
Mpv17l
Mpv17l2
Mpzl1
Mpzl3
Mrc2
Mre11a
Mreg
Mrfap1
Mrgbp
Mrgprb5
Mrgpre
Mri1
Mrln
Mrnip
Mroh1
Mroh4
Mroh5
Mrpl1
Mrpl10
Mrpl11
Mrpl13
Mrpl17
Mrpl2
Mrpl20
Mrpl27
Mrpl3
Mrpl30
Mrpl33
Mrpl35
Mrpl37
Mrpl38
Mrpl39
Mrpl4
Mrpl41
Mrpl44
Mrpl45
Mrpl47
Mrpl48
Mrpl49
Mrpl52
Mrpl54
Mrpl57
Mrps10
Mrps14
Mrps15
Mrps16
Mrps17
Mrps18c
Mrps22
Mrps23
Mrps27
Mrps28
Mrps30
Mrps31
Mrps36
Mrps6
Mrps9
Mrrf
Msantd4
Msc
Msh2
Msh3
Msh6
Msi1
Msi2
Msl1
Msl2
Msl3
Msl3l2
Msmo1
Msr1
Msra
Msto1
Msx1
Mta2
Mtag2
Mtch1
Mtch2
Mtcl1
Mtdh
Mterf2
Mtf1
Mtf2
Mtfp1
Mtfr1
Mtfr1l
Mthfd1
Mthfd1l
Mthfr
Mthfs
Mtl5
Mtmr10
Mtmr12
Mtmr2
Mtmr3
Mtmr4
Mtmr6
Mtmr7
Mtnr1b
Mtor
Mtpn
Mtr
Mtrf1l
Mtss1
Mtus1
Mtus2
Mtx1
Mtx2
Mtx3
Muc19
Mul1
Mum1
Mus81
Mut
Mvb12a
Mvb12b
Mvk
Mxd1
Mxd3
Mxd4
Mxi1
Mxra7
Myadm
Myb
Mybbp1a
Myc
Mycbp
Mycbp2
Mycl
Mycn
Myef2
Myeov2
Myf6
Myh10
Myh14
Myh9
Myl1
Myl10
Myl12a
Myl12b
Myl6
Myl6b
Mylip
Mylpf
Mynn
Myo10
Myo16
Myo1b
Myo1d
Myo3a
Myo3b
Myo5a
Myo6
Myo9a
Myom2
Myoz1
Mypop
Myrip
Mysm1
Myt1
Myt1l
Myzap
Mzf1
Mzt1
Mzt2
N4bp1
N4bp2
N4bp2l2
N6amt1
Naa15
Naa16
Naa25
Naa38
Naa40
Naa60
Naaa
Naaladl2
Nab1
Nabp1
Nabp2
Naca
Nacad
Nadk
Nadk2
Nadsyn1
Naf1
Naga
Nagk
Nampt
Nap1l1
Nap1l4
Napa
Napb
Napepld
Napg
Narf
Nars
Nars2
Nasp
Nat10
Nat14
Nat8l
Natd1
Nav2
Nav3
Naxd
Nbea
Nbeal1
Nbn
Nbr1
Ncald
Ncam1
Ncam2
Ncapd2
Ncapd3
Ncapg2
Ncbp1
Ncbp3
Ncdn
Ncf1
Nck1
Nck2
Nckap1
Nckap5
Nckap5l
Ncl
Ncln
Ncoa2
Ncoa3
Ncoa4
Ncoa7
Ncor1
Ncor2
Ncs1
Ndc1
Ndc80
Ndfip1
Ndfip2
Ndn
Ndnl2
Ndrg3
Ndrg4
Ndst1
Ndst2
Ndst3
Ndst4
Ndufa10
Ndufa12
Ndufa13
Ndufa2
Ndufa3
Ndufa4
Ndufa4l2
Ndufa5
Ndufa6
Ndufab1
Ndufaf3
Ndufaf4
Ndufaf7
Ndufaf8
Ndufb11
Ndufb2
Ndufb3
Ndufb7
Ndufb8
Ndufb9
Ndufs2
Ndufs3
Ndufs4
Ndufs7
Ndufs8
Ndufv1
Ndufv2
Ndufv3
Neat1
Nebl
Necab1
Necab3
Necap1
Necap2
Nectin1
Nectin2
Nectin3
Nedd1
Nedd4
Nedd4l
Nedd9
Nefl
Nefm
Negr1
Neil1
Nek1
Nek2
Nek3
Nek4
Nek7
Nelfa
Nell1os
Nemf
Nemp1
Neo1
Nepro
Nes
Nespas
Neu1
Neu4
Neurl2
Neurod1
Nf1
Nf2
Nfam1
Nfasc
Nfat5
Nfatc1
Nfatc2ip
Nfatc3
Nfatc4
Nfe2l1
Nfe2l2
Nfia
Nfib
Nfil3
Nfkb2
Nfkbia
Nfkbib
Nfkbie
Nfkbiz
Nfrkb
Nfu1
Nfxl1
Nfyb
Nfyc
Ngdn
Ngly1
Nhlh2
Nhlrc2
Nhlrc3
Nhp2
Nhsl1
Nicn1
Nim1k
Nin
Ninj1
Ninj2
Ninl
Nip7
Nipsnap3b
Nisch
Nit2
Nkain1
Nkain2
Nkain3
Nkain4
Nkd2
Nkrf
Nktr
Nkx1-1
Nkx2-2os
Nkx2-3
Nkx2-9
Nkx3-1
Nkx6-1
Nkx6-2
Nlgn1
Nlgn3
Nlk
Nlrp1c-ps
Nlrp4f
Nmbr
Nmd3
Nme1
Nme6
Nmnat1
Nmnat2
Nmnat3
Nmt1
Nmt2
Nmur2
Nnmt
Nnt
Noc2l
Noc3l
Noc4l
Noct
Nog
Nol11
Nol12
Nol4
Nol4l
Nol6
Nol8
Nolc1
Nomo1
Nono
Nop2
Nop56
Nos1
Nos1ap
Nosip
Nostrin
Notch1
Notch2
Noto
Nova1
Nova2
Nox3
Nox4
Npas3
Npas4
Npat
Npc1
Npc2
Npcd
Npdc1
Npepl1
Npepps
Nphp1
Nphp3
Nphp4
Npm1
Nppc
Npr2
Nprl2
Nptn
Npvf
Npy
Npy2r
Nr1d1
Nr1d2
Nr1h2
Nr1h4
Nr1i2
Nr2c2
Nr2f1
Nr2f2
Nr2f6
Nr4a1
Nr4a3
Nr5a2
Nr6a1
Nradd
Nrarp
Nras
Nrbf2
Nrcam
Nrd1
Nrde2
Nrep
Nrf1
Nrg1
Nrg2
Nrg3
Nrg3os
Nrip1
Nrm
Nron
Nrp2
Nrsn1
Nrxn1
Nrxn2
Nrxn3
Nsd1
Nsdhl
Nsfl1c
Nsg2
Nsmce1
Nsmce4a
Nsmf
Nsun3
Nsun4
Nt5c2
Nt5c3
Nt5dc1
Nt5dc3
Ntan1
Ntf3
Nthl1
Ntm
Ntmt1
Ntn1
Ntn4
Ntng1
Ntng2
Ntrk2
Ntrk3
Nuak1
Nub1
Nubp1
Nucb1
Nucb2
Nucks1
Nudc
Nudcd3
Nudt1
Nudt12
Nudt12os
Nudt14
Nudt16
Nudt18
Nudt19
Nudt2
Nudt21
Nudt3
Nudt4
Nudt5
Nudt8
Nudt9
Nuf2
Nufip1
Nufip2
Numa1
Numb
Numbl
Nup107
Nup153
Nup160
Nup188
Nup205
Nup210
Nup214
Nup50
Nup62
Nup85
Nup88
Nup93
Nupl1
Nupr1l
Nus1
Nutf2
Nvl
Nwd2
Nxpe2
Nxph1
Nxt1
Nyap2
Nyx
Oacyl
Oard1
Oat
Oaz1
Oaz2
Oca2
Ocel1
Ociad1
Ociad2
Odc1
Odf1
Odf2
Odf2l
Ofcc1
Ogdh
Ogdhl
Ogfod2
Ogfr
Ogg1
Oip5
Olfm1
Olfm2
Olfm3
Olfm4
Olfml2b
Olfml3
Olfr1344
Olfr1368
Olfr1370
Olfr1423
Olfr1505
Olfr291
Olfr311
Olfr412
Olfr455
Olfr49
Olfr521
Olfr571
Olfr608
Olfr665
Olfr750
Olfr801
Olfr958
Olfr987
Olig2
Oma1
Onecut1
Onecut2
Onecut3
Opa1
Opa3
Opcml
Opn3
Oprm1
Optn
Orai1
Orai3
Oraov1
Orc2
Orc6
Ormdl1
Ormdl2
Ormdl3
Os9
Osbp
Osbpl10
Osbpl1a
Osbpl2
Osbpl3
Osbpl6
Osbpl8
Osbpl9
Oscp1
Oser1
Osgin1
Osgin2
Ost4
Ostc
Ostf1
Ostm1
Otoa
Otor
Otos
Otub1
Otub2
Otud4
Otud5
Otud6b
Otulin
Otx1
Otx2
Ovca2
Oxa1l
Oxct1
Oxgr1
Oxr1
Oxsr1
Oxtr
P2rx4
P3h2
P3h4
P4ha1
P4ha2
P4hb
Pa2g4
Pabpc1
Pabpc2
Pabpc4
Pabpc5
Pabpc6
Pabpn1
Pacrg
Pacs2
Pacsin2
Padi2
Pafah1b1
Pafah1b2
Pafah1b3
Pafah2
Pag1
Pagr1a
Paics
Paip2
Paip2b
Pak1
Pak1ip1
Pak2
Pak3
Pak4
Palld
Palm3
Pam16
Pan2
Pank2
Pank3
Pank4
Pantr1
Paox
Papd5
Papd7
Papola
Papolg
Pappa
Pappa2
Papss1
Paqr3
Paqr4
Paqr9
Pard3
Pard3b
Pard6a
Pard6b
Pard6g
Parg
Park2
Park7
Parl
Parm1
Parn
Parp1
Parp11
Parp16
Parp3
Parp8
Pars2
Parvg
Patj
Patl1
Patz1
Paupar
Pawr
Pax2
Pax3
Pax6
Pax7
Pax8
Pax9
Paxbp1
Paxip1
Pbx1
Pbx3
Pbx4
Pcbd1
Pcbd2
Pcbp2
Pcbp3
Pcca
Pccb
Pcdh1
Pcdh15
Pcdh17
Pcdh20
Pcdh7
Pcdh8
Pcdh9
Pcdhac2
Pcdhb1
Pcdhb11
Pcdhga1
Pcdhga7
Pcdhgc3
Pcdhgc4
Pced1b
Pcf11
Pcgf1
Pcgf2
Pcgf3
Pcgf5
Pcid2
Pcif1
Pck1
Pclo
Pcm1
Pcmtd1
Pcna
Pcnp
Pcnt
Pcnx
Pcnx3
Pcnx4
Pcp4
Pcsk2
Pctp
Pcx
Pcyox1l
Pcyt1a
Pcyt2
Pdap1
Pdcd10
Pdcd4
Pdcl
Pdcl3
Pddc1
Pde10a
Pde2a
Pde3a
Pde4b
Pde4d
Pde4dip
Pde6d
Pde7a
Pde7b
Pde8a
Pdgfc
Pdgfra
Pdha2
Pdhb
Pdia4
Pdia6
Pdik1l
Pdk1
Pdk2
Pdk4
Pdlim5
Pdlim7
Pdp1
Pdp2
Pdpk1
Pds5a
Pdss1
Pdss2
Pdxk-ps
Pdxp
Pdyn
Pdzd2
Pdzd8
Pdzph1
Pdzrn3
Pdzrn4
Pea15a
Pebp1
Pecr
Pef1
Peg10
Peg13
Peg3
Peli1
Peli2
Pelp1
Pemt
Pepd
Per1
Per2
Per3
Pet100
Pex10
Pex11b
Pex11g
Pex12
Pex14
Pex16
Pex19
Pex2
Pex26
Pex3
Pex5
Pex5l
Pex7
Pfdn4
Pfdn6
Pfkfb2
Pfkfb3
Pfkfb4
Pfkl
Pfkp
Pfn2
Pgam1
Pgap1
Pgap2
Pgap3
Pgbd5
Pgd
Pgk1
Pgls
Pgp
Pgpep1
Pgpep1l
Pgrmc1
Pgrmc2
Pgs1
Phactr1
Phactr3
Phactr4
Phc1
Phc2
Phc3
Phf12
Phf13
Phf14
Phf19
Phf2
Phf20
Phf20l1
Phf23
Phf3
Phf5a
Phf6
Phf7
Phf8
Phip
Phkg2
Phlda1
Phlpp2
Phox2a
Phox2b
Phpt1
Phrf1
Phtf2
Phyh
Phyhipl
Phykpl
Pi4k2a
Pi4kb
Pias1
Pias3
Pias4
Piezo2
Piga
Pigc
Pigf
Pigk
Pigm
Pigo
Pigp
Pigq
Pigs
Pigu
Pigv
Pigw
Pigx
Pigyl
Pigz
Pik3c2a
Pik3c2b
Pik3c2g
Pik3c3
Pik3cb
Pik3cd
Pik3ip1
Pik3r1
Pik3r3
Pik3r5
Pikfyve
Pim1
Pim3
Pin1
Pin4
Pink1
Pinx1
Pip4k2b
Pip5k1a
Pip5k1c
Pip5kl1
Pipox
Pirt
Pisd
Pisd-ps1
Pisd-ps2
Pitpna
Pitpnb
Pitrm1
Pitx1
Pitx2
Pja1
Pja2
Pkd1
Pkdcc
Pkia
Pkib
Pkig
Pkm
Pkmyt1
Pkn2
Pknox1
Pknox2
Pkp4
Pla2g15
Pla2g2c
Pla2g2d
Pla2g4a
Pla2g5
Pla2g6
Pla2g7
Plaa
Plat
Platr10
Platr22
Platr4
Platr5
Plbd2
Plcb1
Plcb3
Plcb4
Plcd1
Plcg1
Plch1
Plch2
Plcl1
Plcxd1
Plcxd2
Pld4
Pld5
Plekha1
Plekha4
Plekha5
Plekha6
Plekhb1
Plekhb2
Plekhf2
Plekhg2
Plekhh1
Plekhh2
Plekhh3
Plekhj1
Plekhm3
Plekho2
Plet1os
Plin3
Plk1
Plk2
Plk3
Pllp
Plod2
Plod3
Plpp1
Plpp3
Plpp4
Plpp5
Plpp7
Plppr1
Plppr2
Plppr3
Plrg1
Plscr3
Plscr5
Pltp
Plxdc1
Plxdc2
Plxna1
Plxna2
Plxna4
Plxna4os1
Plxnb2
Plxnc1
Plxnd1
Pm20d2
Pmf1
Pmfbp1
Pmm1
Pnkd
Pnn
Pnp
Pnpla2
Pnpla3
Pnpla8
Pnpo
Pnpt1
Pnrc1
Pnrc2
Poc1a
Poc1b
Poc5
Podxl
Poglut1
Pogz
Pold1
Pold2
Pold3
Pold4
Pole4
Polg
Polg2
Polm
Poln
Polr1a
Polr1e
Polr2a
Polr2b
Polr2h
Polr2j
Polr2k
Polr2m
Polr3b
Polr3d
Polr3e
Polr3f
Polr3g
Polr3gl
Polr3h
Polr3k
Polrmt
Pom121l12
Pom121l2
Pomc
Pomgnt2
Pomp
Pomt1
Pon1
Pon3
Pop7
Por
Porcn
Postn
Pou2f1
Pou3f2
Pou5f1-rs4
Pou5f1-rs5
Pou5f1-rs6
Pou5f2
Pou6f2
Ppa2
Ppan
Ppargc1a
Ppcdc
Ppcs
Ppdpf
Ppfibp1
Pphln1
Ppia
Ppib
Ppic
Ppig
Ppm1a
Ppm1d
Ppm1e
Ppm1g
Ppm1k
Ppm1l
Ppme1
Ppox
Ppp1ca
Ppp1cb
Ppp1cc
Ppp1r10
Ppp1r11
Ppp1r12a
Ppp1r12b
Ppp1r12c
Ppp1r13b
Ppp1r14b
Ppp1r15a
Ppp1r15b
Ppp1r17
Ppp1r18
Ppp1r1a
Ppp1r21
Ppp1r26
Ppp1r2-ps3
Ppp1r2-ps7
Ppp1r32
Ppp1r37
Ppp1r3a
Ppp1r3b
Ppp1r3c
Ppp1r3e
Ppp1r3f
Ppp1r7
Ppp1r9a
Ppp1r9b
Ppp2ca
Ppp2r1a
Ppp2r2a
Ppp2r2b
Ppp2r2c
Ppp2r3a
Ppp2r3c
Ppp2r5a
Ppp2r5b
Ppp2r5c
Ppp2r5d
Ppp2r5e
Ppp3ca
Ppp3cc
Ppp3r1
Ppp4c
Ppp4r1
Ppp4r2
Ppp4r4
Ppp5c
Ppp6c
Ppp6r1
Ppp6r2
Ppp6r3
Pprc1
Ppt1
Pptc7
Ppwd1
Pqbp1
Pqlc1
Pramef8
Prcc
Prcd
Prdm11
Prdm13
Prdm4
Prdm8
Prdm9
Prdx1
Prdx3
Preb
Prelid1
Prelid2
Prepl
Prex1
Prex2
Prickle1
Prickle2
Prickle3
Prickle4
Prim2
Prima1
Primpol
Prkaa1
Prkab2
Prkaca
Prkacb
Prkag1
Prkag2
Prkar1a
Prkca
Prkcb
Prkce
Prkch
Prkci
Prkcq
Prkcsh
Prkcz
Prkd1
Prkg1
Prkg2
Prkra
Prkx
Prl5a1
Prmt2
Prmt5
Prmt6
Prmt8
Prmt9
Prnp
Prok2
Prom1
Prom2
Pros1
Prosc
Proser3
Prox1
Prpf18
Prpf19
Prpf38b
Prpf40a
Prpf40b
Prpf8
Prph
Prpsap1
Prpsap2
Prr12
Prr14
Prr14l
Prr16
Prr3
Prr30
Prr36
Prr5
Prrc1
Prrc2a
Prrc2b
Prrc2c
Prrt3
Prss16
Prss39
Prss42
Prss56
Prss8
Prtg
Prune1
Prx
Psap
Psapl1
Psat1
Psd2
Psd3
Psen2
Psg22
Psip1
Pskh1
Psma1
Psma3
Psma5
Psma6
Psma7
Psmb1
Psmb10
Psmb2
Psmb3
Psmb4
Psmb5
Psmb7
Psmc1
Psmc4
Psmc6
Psmd1
Psmd11
Psmd14
Psmd2
Psmd3
Psmd4
Psmd5
Psmd7
Psmd8
Psme2
Psme4
Psmg1
Psmg2
Psmg4
Pspc1
Psph
Psrc1
Pstpip1
Ptar1
Ptbp1
Ptbp2
Ptbp3
Ptcd1
Ptch1
Ptch2
Ptchd2
Ptchd4
Ptdss1
Pten
Pter
Ptf1a
Ptges2
Ptges3
Ptgr2
Pth2
Pthlh
Ptk2
Ptma
Ptms
Ptn
Ptov1
Ptp4a1
Ptp4a3
Ptpa
Ptpdc1
Ptpn1
Ptpn12
Ptpn13
Ptpn14
Ptpn18
Ptpn2
Ptpn23
Ptpn3
Ptpn4
Ptpn5
Ptpn9
Ptpra
Ptprc
Ptprd
Ptpre
Ptprf
Ptprg
Ptprk
Ptprm
Ptpro
Ptprr
Ptprs
Ptprtos
Ptpru
Ptprz1
Pts
Pttg1ip
Ptx3
Puf60
Pum1
Pum2
Pura
Purb
Pus10
Pus3
Pwwp2a
Pxdn
Pxmp2
Pxmp4
Pxn
Pxylp1
Pycr1
Pycr2
Pym1
Pyroxd1
Pyurf
Qars
Qdpr
Qpct
Qrfp
Qrfpr
Qrich1
Qrsl1
Qser1
Qsox1
Qsox2
R3hcc1l
Rab10
Rab10os
Rab11a
Rab11b
Rab11fip2
Rab11fip4os1
Rab11fip5
Rab13
Rab14
Rab18
Rab1a
Rab1b
Rab22a
Rab23
Rab28
Rab2a
Rab2b
Rab31
Rab33b
Rab34
Rab36
Rab37
Rab38
Rab39
Rab3a
Rab3c
Rab3d
Rab3gap1
Rab3gap2
Rab3il1
Rab40b
Rab40c
Rab43
Rab4b
Rab5a
Rab5b
Rab5c
Rab6a
Rab6b
Rab8a
Rab9
Rabac1
Rabep2
Rabepk
Rabgap1
Rabgap1l
Rabgef1
Rabggta
Rabggtb
Rabif
Rabl2
Rabl6
Rac3
Rack1
Rad1
Rad18
Rad21
Rad23a
Rad23b
Rad51b
Rad51c
Radil
Rae1
Raf1
Rag2
Rai1
Rai2
Rala
Ralb
Ralbp1
Ralgapa1
Ralgapa2
Ralgapb
Ralgds
Ralgps1
Ralgps2
Raly
Ralyl
Ran
Ranbp10
Ranbp17
Ranbp2
Ranbp3
Ranbp9
Rangap1
Rap1a
Rap1b
Rap1gap
Rap1gap2
Rap2a
Rap2b
Rapgef1
Rapgef2
Rapgef4
Rapgef5
Rapgef6
Rara
Rarb
Rarg
Rarres1
Rars2
Rasa1
Rasa2
Rasa3
Rasal1
Rasal2
Rasd1
Rasgef1b
Rasgef1c
Rasgrp1
Rasl10b
Rasl11a
Rassf1
Rassf2
Rassf4
Rassf7
Rassf8
Rassf9
Raver1
Raver2
Rb1cc1
Rbbp4
Rbbp5
Rbbp7
Rbbp8
Rbck1
Rbfox1
Rbfox2
Rbfox3
Rbm11
Rbm15
Rbm15b
Rbm20
Rbm22
Rbm25
Rbm27
Rbm33
Rbm39
Rbm4
Rbm42
Rbm46
Rbm48
Rbm4b
Rbm5
Rbm6
Rbm8a
Rbms1
Rbms3
Rbmx
Rbmx2
Rbp1
Rbp2
Rbp7
Rbpj
Rbpms
Rbx1
Rc3h1
Rc3h2
Rcan1
Rcan2
Rcbtb1
Rcc2
Rccd1
Rce1
Rchy1
Rcl1
Rcn1
Rcor1
Rcor3
Rdh10
Rdh13
Rdh14
Rdm1
Rdx
Rec114
Rec8
Reck
Redrum
Reep2
Reep3
Reep6
Reg3b
Reg3g
Rel
Rela
Relb
Rell1
Relt
Rem2
Repin1
Reps1
Rer1
Rere
Rev1
Rexo1
Rexo4
Rfc4
Rfc5
Rfesd
Rffl
Rfk
Rflna
Rfpl4b
Rft1
Rftn1
Rfwd2
Rfwd3
Rfx1
Rfx2
Rfx3
Rfx5
Rfxap
Rgcc
Rgma
Rgmb
Rgs17
Rgs18
Rgs2
Rgs4
Rgs7
Rgs9
Rhbdd1
Rhbdd2
Rhbdl3
Rhcg
Rheb
Rhebl1
Rhob
Rhobtb1
Rhobtb2
Rhoc
Rhoq
Rhpn2
Ric3
Ric8b
Rilp
Rilpl1
Rimbp2
Rimbp3
Rims1
Riok1
Riok2
Ripk2
Ripply3
Rit2
Rln1
Rmdn1
Rmdn3
Rmnd5a
Rmnd5b
Rn45s
Rn4.5s
Rnase12
Rnase4
Rnaseh1
Rnaseh2a
Rnaseh2b
Rnd2
Rnd3
Rnf103
Rnf115
Rnf122
Rnf126
Rnf13
Rnf130
Rnf138
Rnf139
Rnf14
Rnf141
Rnf144b
Rnf148
Rnf150
Rnf152
Rnf157
Rnf169
Rnf181
Rnf187
Rnf19a
Rnf19b
Rnf2
Rnf20
Rnf214
Rnf215
Rnf216
Rnf220
Rnf24
Rnf25
Rnf32
Rnf34
Rnf38
Rnf4
Rnf44
Rnf5
Rnf6
Rnf7
Rnf8-cmtr1
Rnft1
Rnft2
Rnls
Rnpc3
Rnpep
Rnu11
Rnu12
Rnu6
Robo1
Robo2
Rock1
Rock2
Rogdi
Romo1
Ropn1l
Rora
Rorb
Rpa1
Rpa2
Rpa3
Rpap1
Rpap3
Rpe
Rpf1
Rpf2
Rpgrip1
Rpia
Rpl10
Rpl10l
Rpl11
Rpl13
Rpl13a
Rpl15
Rpl17
Rpl18
Rpl18a
Rpl19
Rpl21
Rpl22
Rpl22l1
Rpl23
Rpl23a
Rpl24
Rpl26
Rpl27
Rpl27a
Rpl29
Rpl3
Rpl30
Rpl31
Rpl32
Rpl34
Rpl35a
Rpl36al
Rpl37
Rpl37a
Rpl38
Rpl39
Rpl4
Rpl41
Rpl7
Rpl7a
Rpl7l1
Rpl9
Rplp0
Rplp1
Rplp2
Rpn1
Rpn2
Rpp14
Rpp25l
Rpp30
Rpp38
Rpp40
Rpph1
Rprd1a
Rprd2
Rprm
Rps11
Rps12
Rps14
Rps15
Rps15a
Rps16
Rps19
Rps2
Rps20
Rps21
Rps23
Rps24
Rps26
Rps27a
Rps27l
Rps28
Rps29
Rps3
Rps3a1
Rps4l
Rps5
Rps6
Rps6ka1
Rps6ka2
Rps6ka3
Rps6ka5
Rps6ka6
Rps6kb2
Rps6kl1
Rps7
Rps9
Rpsa
Rptor
Rptoros
Rpusd2
Rraga
Rragc
Rragd
Rras
Rras2
Rrbp1
Rrm2
Rrm2b
Rrn3
Rrnad1
Rrp1
Rrp15
Rrp7a
Rsad1
Rsbn1
Rsbn1l
Rsl1
Rsl1d1
Rsl24d1
Rslcan18
Rsph3a
Rsph3b
Rspo2
Rspry1
Rsrc1
Rsrc2
Rsrp1
Rsu1
Rtca
Rtel1
Rtfdc1
Rtkn
Rtkn2
Rtn1
Rtn3
Rtn4
Rttn
Rufy1
Rufy3
Rundc1
Rundc3a
Rundc3b
Runx1
Runx1t1
Runx3
Rusc2
Ruvbl1
Rwdd1
Rwdd2a
Rwdd2b
Rwdd3
Rwdd4a
Rxfp2
Rxrb
Rxrg
Rybp
Ryr3
S1pr3
Sac3d1
Sacm1l
Sacs
Safb
Sall1
Sall2
Sall3
Sall4
Samd11
Samd12
Samd14
Samd4
Samd4b
Samd5
Samm50
Samsn1
Sap130
Sap30
Sap30bp
Saraf
Sarm1
Sars
Sars2
Sart3
Sash1
Sass6
Satb1
Satb2
Satl1
Sav1
Saysd1
Sbf2
Sbk1
Sbno1
Sc5d
Scaf1
Scaf11
Scaf4
Scaf8
Scai
Scamp1
Scamp2
Scamp3
Scamp4
Scamp5
Scaper
Scara5
Scarb1
Scarb2
Scarf2
Scarna2
Sccpdh
Scd1
Scd2
Scd3
Scfd1
Scfd2
Scg2
Scg3
Scg5
Scgn
Schip1
Scimp
Sclt1
Scly
Scml4
Scn2a
Scn3b
Scn7a
Scn9a
Scnm1
Sco2
Scoc
Scpep1
Scrg1
Scrn3
Scrt1
Scrt2
Scube1
Scyl1
Scyl2
Sdc3
Sdc4
Sdcbp
Sdccag8
Sde2
Sdf2
Sdf2l1
Sdf4
Sdhaf1
Sdhaf4
Sdhb
Sdhd
Sdk1
Sdk2
Sec11a
Sec11c
Sec14l1
Sec16a
Sec22a
Sec22c
Sec23a
Sec23b
Sec23ip
Sec24a
Sec24c
Sec24d
Sec31a
Sec61a1
Sec61a2
Sec62
Sec63
Secisbp2
Seh1l
Sel1l
Sel1l3
Selenof
Selenoh
Selenoi
Selenok
Selenos
Selenot
Selenow
Sema3a
Sema3b
Sema3c
Sema3d
Sema3e
Sema4b
Sema4c
Sema4f
Sema5a
Sema5b
Sema6a
Sema6c
Sema6d
Senp2
Senp3
Senp7
Sephs1
Sept10
Sept11
Sept5
Sept7
Sept8
Sept9
Serbp1
Serf2
Sergef
Serinc1
Serinc3
Serinc5
Serp1
Serpinb6a
Serpine3
Serping1
Serpinh1
Serpini2
Sertad1
Sertad2
Sertad3
Sesn1
Sesn2
Sesn3
Sestd1
Set
Setbp1
Setd1a
Setd1b
Setd2
Setd4
Setd7
Setmar
Setx
Sf1
Sf3a1
Sf3a3
Sf3b1
Sf3b2
Sf3b4
Sfi1
Sfpq
Sfr1
Sfswap
Sft2d3
Sftpd
Sfxn3
Sfxn5
Sgcb
Sgcd
Sgf29
Sgip1
Sgk1
Sgms1
Sgol1
Sgol2b
Sgpl1
Sgta
Sh2b1
Sh2b2
Sh2b3
Sh2d4b
Sh2d5
Sh3bp4
Sh3gl1
Sh3glb1
Sh3kbp1
Sh3pxd2a
Sh3rf1
Sh3rf2
Sh3rf3
Shank2
Sharpin
Shb
Shc1
Shc2
Shc3
Shc4
Shcbp1
Shf
Shfm1
Shisa2
Shisa3
Shisa4
Shisa7
Shisa9
Shkbp1
Shoc2
Shox2
Shpk
Shprh
Shroom3
Shroom4
Siae
Siah1a
Siah1b
Siah2
Siah3
Sidt2
Sigmar1
Sik1
Sik2
Sik3
Sike1
Sil1
Sim1
Sim2
Sin3a
Sipa1l2
Sipa1l3
Sirt1
Sirt3
Sirt4
Sirt5
Sirt6
Sis
Siva1
Six2
Six3os1
Ska2
Skap1
Skap2
Ski
Skida1
Skil
Skor1
Skor2
Skp1a
Slain2
Slamf6
Slbp
Slc10a2
Slc10a4
Slc10a7
Slc11a2
Slc12a5
Slc12a6
Slc12a9
Slc14a2
Slc15a4
Slc16a1
Slc16a12
Slc16a14
Slc16a6
Slc16a7
Slc17a1
Slc17a5
Slc17a6
Slc18a1
Slc18a3
Slc19a1
Slc19a2
Slc1a4
Slc1a5
Slc20a1
Slc22a12
Slc22a15
Slc22a4
Slc22a5
Slc23a3
Slc24a2
Slc24a3
Slc25a1
Slc25a11
Slc25a16
Slc25a19
Slc25a21
Slc25a23
Slc25a24
Slc25a25
Slc25a26
Slc25a27
Slc25a29
Slc25a3
Slc25a30
Slc25a32
Slc25a33
Slc25a35
Slc25a36
Slc25a38
Slc25a39
Slc25a4
Slc25a40
Slc25a42
Slc25a44
Slc25a5
Slc25a51
Slc26a2
Slc26a5
Slc26a6
Slc27a1
Slc27a3
Slc27a4
Slc28a3
Slc29a2
Slc29a4
Slc2a1
Slc2a13
Slc2a8
Slc30a1
Slc30a4
Slc30a5
Slc30a8
Slc31a1
Slc33a1
Slc35a1
Slc35a5
Slc35b1
Slc35b2
Slc35b3
Slc35b4
Slc35d1
Slc35e1
Slc35e2
Slc35e4
Slc35f1
Slc35f4
Slc35f5
Slc36a4
Slc37a1
Slc37a2
Slc37a4
Slc38a1
Slc38a10
Slc38a11
Slc38a2
Slc38a4
Slc38a6
Slc38a7
Slc39a10
Slc39a11
Slc39a13
Slc39a14
Slc39a3
Slc39a6
Slc3a2
Slc40a1
Slc41a1
Slc43a2
Slc44a1
Slc44a2
Slc44a3
Slc44a5
Slc45a1
Slc46a3
Slc47a1
Slc4a3
Slc4a4
Slc4a8
Slc52a2
Slc52a3
Slc5a3
Slc5a6
Slc5a7
Slc5a9
Slc6a15
Slc6a17
Slc6a5
Slc6a6
Slc6a9
Slc7a1
Slc7a11
Slc7a5
Slc7a6os
Slc7a8
Slc8a1
Slc8a2
Slc8a3
Slc9a3r1
Slc9a7
Slc9a8
Slc9a9
Slc9b2
Slco3a1
Slco4a1
Slf1
Slfn14
Slit2
Slitrk1
Slitrk3
Slitrk6
Slmap
Slmo2
Sln
Sltm
Slx1b
Slx4
Smad1
Smad2
Smad3
Smad4
Smad7
Smap2
Smarca2
Smarca4
Smarca5
Smarcad1
Smarcal1
Smarcc1
Smarcd1
Smarcd2
Smarcd3
Smc1a
Smc2os
Smc3
Smchd1
Smdt1
Smek1
Smek2
Smg5
Smg6
Smg7
Smg9
Smgc
Smim10l1
Smim11
Smim12
Smim14
Smim15
Smim18
Smim20
Smim24
Smim4
Smim7
Smlr1
Smndc1
Smoc1
Smox
Smpd1
Smpd3
Smpx
Smtn
Smtnl2
Smug1
Smurf1
Smyd2
Smyd3
Snai1
Snap25
Snap29
Snap91
Snapc3
Snapc5
Snapin
Snca
Sncaip
Sncb
Snd1
Snhg11
Snhg12
Snhg15
Snhg20
Snhg5
Snhg6
Snhg7
Snhg8
Snn
Snora31
Snord104
Snord12
Snord14c
Snord65
Snrnp25
Snrnp27
Snrnp35
Snrnp40
Snrnp48
Snrnp70
Snrpa
Snrpa1
Snrpc
Snrpd2
Snrpe
Snrpg
Snrpn
Sntb2
Snupn
Snw1
Snx1
Snx10
Snx11
Snx12
Snx14
Snx15
Snx17
Snx19
Snx2
Snx20
Snx21
Snx24
Snx27
Snx29
Snx3
Snx30
Snx32
Snx5
Snx6
Snx7
Sobp
Socs2
Socs3
Socs4
Socs5
Socs6
Socs7
Sod1
Sod2
Soga3
Son
Sorbs1
Sorbs2
Sorcs1
Sorcs2
Sorcs3
Sorl1
Sort1
Sos1
Sowaha
Sox11
Sox12
Sox13
Sox14
Sox17
Sox2ot
Sox4
Sox5
Sox5os3
Sox6
Sox7
Sp1
Sp110
Sp2
Sp3
Sp4
Sp5
Sp7
Sp8
Spa17
Spaca1
Spaca6
Spag16
Spag4
Spag7
Spag9
Sparcl1
Spast
Spata13
Spata16
Spata24
Spata2l
Spata33
Spata5
Spata6
Spata7
Spats2
Spats2l
Spc24
Spcs2
Spcs3
Spdef
Specc1
Specc1l
Speer2
Speer3
Speer4b
Speer4c
Speer4cos
Spert
Spesp1
Spg11
Spg20
Spg21
Spg7
Sphkap
Spice1
Spidr
Spink10
Spire2
Spns1
Spns2
Spock1
Spock2
Spock3
Spon1
Spop
Spp2
Sppl2a
Sppl3
Spred1
Spred2
Spry2
Spry4
Spryd3
Spryd7
Spsb1
Spsb2
Spsb3
Spsb4
Sptan1
Sptb
Sptbn1
Sptlc2
Sptssa
Sptssb
Spty2d1
Spz1
Sqle
Sqrdl
Sqstm1
Src
Srcap
Srd5a1
Srd5a3
Srebf1
Srebf2
Srek1
Srek1ip1
Srf
Srgap1
Srgap2
Srgap3
Srm
Srms
Srp19
Srp54a
Srp68
Srp9
Srpk2
Srprb
Srrm2
Srrm3
Srrm4
Srrm4os
Srrt
Srsf10
Srsf11
Srsf2
Srsf3
Srsf4
Srsf5
Srsf6
Srsf7
Srsf9
Srxn1
Ss18
Ss18l2
Ssbp1
Ssbp2
Ssbp3
Ssc4d
Ssfa2
Ssh1
Ssh2
Ssmem1
Ssna1
Sspn
Ssr1
Ssr3
Ssrp1
Sstr3
Sstr4
Sstr5
Ssu72
St18
St3gal1
St3gal2
St3gal3
St3gal5
St3gal6
St6gal1
St7
St7l
St8sia1
St8sia2
St8sia3
St8sia3os
St8sia4
St8sia6
Stac
Stag1
Stag2
Stam2
Stamos
Stard13
Stard3nl
Stard4
Stard5
Stard7
Stat1
Stat2
Stat3
Stau1
Stbd1
Stc1
Steap1
Steap4
Stil
Stim1
Stip1
Stk11
Stk17b
Stk19
Stk24
Stk25
Stk26
Stk3
Stk32a
Stk32c
Stk33
Stk38
Stk38l
Stk39
Stk40
Stmn1
Stmn2
Stmn3
Stmn4
Stmnd1
Stoml2
Ston1
Ston2
Stox2
Stpg2
Stra6
Strada
Strap
Strbp
Strip2
Strn
Strn3
Strn4
Stt3a
Stt3b
Stub1
Stum
Stx16
Stx18
Stx2
Stx5a
Stx6
Stx7
Stx8
Stxbp1
Stxbp3
Stxbp5
Stxbp5l
Stxbp6
Styx
Sub1
Sucla2
Suclg1
Suclg2
Suco
Suds3
Sufu
Sugct
Sugp1
Sugp2
Sugt1
Sulf2
Sult1c1
Sumf2
Sumo1
Sumo2
Sumo3
Sun1
Suox
Supt16
Supt20
Supt3
Supt4a
Supt5
Supv3l1
Surf4
Surf6
Susd4
Susd6
Suv39h1
Suv39h2
Suz12
Sv2b
Sv2c
Svbp
Svil
Svip
Svop
Swap70
Swsap1
Sybu
Syde2
Syf2
Syk
Sympk
Syn1
Syn2
Syn3
Syncrip
Syndig1
Syne1
Synj2
Synm
Synpo
Synpo2l
Sypl
Sys1
Syt1
Syt10
Syt11
Syt14
Syt17
Syt2
Syt3
Syt4
Syt7
Syt9
Syvn1
Szrd1
T2
Taar8a
Tab1
Tab2
Tab3
Tacc1
Tacc2
Tacc3
Tacr1
Tacr3
Tada1
Tada2a
Taf1
Taf10
Taf13
Taf15
Taf1d
Taf2
Taf3
Taf4b
Taf5
Taf5l
Taf6l
Taf7
Taf8
Taf9
Taf9b
Tagap1
Tagln2
Tagln3
Taldo1
Tamm41
Tanc1
Tanc2
Tango6
Tank
Taok1
Taok2
Taok3
Tapt1
Tarbp1
Tarbp2
Tardbp
Tars
Tars2
Tarsl2
Tas2r119
Tas2r134
Tasp1
Tatdn1
Tatdn2
Tax1bp1
Tax1bp3
Tbc1d1
Tbc1d10a
Tbc1d12
Tbc1d13
Tbc1d14
Tbc1d16
Tbc1d2
Tbc1d22a
Tbc1d23
Tbc1d30
Tbc1d31
Tbc1d32
Tbc1d4
Tbc1d5
Tbc1d7
Tbc1d8
Tbc1d8b
Tbc1d9
Tbc1d9b
Tbca
Tbcb
Tbcc
Tbccd1
Tbce
Tbcel
Tbck
Tbk1
Tbl1x
Tbl1xr1
Tbl2
Tbp
Tbpl1
Tbx20
Tbx3
Tbx6
Tbxas1
Tcaf1
Tcaim
Tcea1
Tceanc
Tceanc2
Tcerg1
Tcerg1l
Tcf12
Tcf20
Tcf25
Tcf3
Tcf4
Tcf7l1
Tcf7l2
Tcl1
Tcof1
Tcp1
Tcp10a
Tcp11l1
Tcp11l2
Tcta
Tcte3
Tctex1d2
Tdg
Tdp2
Tdrd1
Tdrkh
Tdrp
Tead1
Tec
Tecpr1
Tecr
Tecrl
Tef
Telo2
Tenm2
Tenm3
Tenm4
Terf2
Tes
Tesc
Tesk1
Tesk2
Tet1
Tet2
Tet3
Tex14
Tex2
Tex24
Tex26
Tex261
Tex29
Tex30
Tex35
Tex43
Tfam
Tfap2d
Tfap4
Tfb2m
Tfcp2
Tfdp2
Tfeb
Tfec
Tfg
Tfip11
Tfpi
Tfpt
Tfrc
Tgds
Tgfa
Tgfb1i1
Tgfb2
Tgfbi
Tgfbr1
Tgfbr2
Tgfbrap1
Tgif2
Tgm3
Th
Thada
Thap1
Thap11
Thap2
Thap4
Thap7
Them6
Them7
Themis
Thg1l
Thoc1
Thoc5
Thoc6
Thop1
Thpo
Thra
Thrap3
Thrb
Thsd4
Thsd7a
Thsd7b
Thtpa
Thumpd3
Thyn1
Tia1
Tial1
Tiam1
Tiam2
Ticam1
Ticrr
Tigar
Tigd2
Tigd3
Timd4
Timeless
Timm10
Timm10b
Timm13
Timm17a
Timm21
Timm22
Timm44
Timm50
Timmdc1
Timp2
Tinag
Tiparp
Tipin
Tiprl
Tjp1
Tjp2
Tkfc
Tkt
Tldc1
Tle1
Tle2
Tle3
Tle4
Tlk1
Tlk2
Tll1
Tln1
Tln2
Tlr4
Tlr5
Tlx3
Tm2d1
Tm2d2
Tm4sf1
Tm7sf2
Tm9sf1
Tm9sf4
Tma16
Tmbim6
Tmcc1
Tmcc3
Tmco1
Tmco3
Tmco6
Tmed1
Tmed10
Tmed3
Tmed4
Tmed5
Tmeff1
Tmeff2
Tmem100
Tmem107
Tmem108
Tmem109
Tmem11
Tmem110
Tmem114
Tmem117
Tmem119
Tmem120b
Tmem123
Tmem126a
Tmem126b
Tmem127
Tmem128
Tmem130
Tmem131
Tmem132a
Tmem132c
Tmem132d
Tmem132e
Tmem135
Tmem138
Tmem143
Tmem147
Tmem14a
Tmem14c
Tmem150a
Tmem160
Tmem161b
Tmem163
Tmem167
Tmem167b
Tmem168
Tmem169
Tmem17
Tmem170
Tmem170b
Tmem173
Tmem175
Tmem177
Tmem178
Tmem179
Tmem181b-ps
Tmem184b
Tmem184c
Tmem185b
Tmem186
Tmem19
Tmem191c
Tmem192
Tmem198b
Tmem199
Tmem2
Tmem200c
Tmem201
Tmem205
Tmem207
Tmem209
Tmem211
Tmem214
Tmem218
Tmem220
Tmem222
Tmem229a
Tmem230
Tmem231
Tmem237
Tmem242
Tmem246
Tmem248
Tmem256
Tmem259
Tmem260
Tmem261
Tmem29
Tmem33
Tmem37
Tmem39a
Tmem39b
Tmem41a
Tmem41b
Tmem42
Tmem44
Tmem47
Tmem5
Tmem53
Tmem55a
Tmem55b
Tmem57
Tmem62
Tmem64
Tmem65
Tmem67
Tmem72
Tmem80
Tmem86a
Tmem87a
Tmem87b
Tmem88b
Tmem94
Tmem97
Tmevpg1
Tmigd1
Tmod2
Tmod3
Tmpo
Tmprss11c
Tmprss15
Tmprss7
Tmsb10
Tmtc2
Tmtc3
Tmtc4
Tmub2
Tmx1
Tmx2
Tmx3
Tmx4
Tnfaip3
Tnfaip8
Tnfaip8l1
Tnfrsf18
Tnfrsf19
Tnfrsf21
Tnfrsf25
Tnfsf11
Tnfsf8
Tnik
Tnip2
Tnk2os
Tnks
Tnks1bp1
Tnks2
Tnp1
Tnpo2
Tnpo3
Tnr
Tnrc18
Tnrc6a
Tnrc6b
Tnrc6c
Tns1
Tob1
Tob2
Toe1
Tollip
Tom1
Tom1l2
Tomm20
Tomm40
Tomm40l
Tomm6
Tomm70a
Tonsl
Top1
Top1mt
Top2a
Top2b
Top3a
Top3b
Topors
Tor1aip2
Tor2a
Tox
Tox2
Tox3
Tpbg
Tpcn1
Tpd52l2
Tpgs1
Tpgs2
Tpk1
Tpm1
Tpm3
Tpm4
Tpmt
Tpp1
Tpp2
Tppp
Tppp3
Tpra1
Tprgl
Tprkb
Tprn
Tpst2
Tpt1
Tpx2
Tra2a
Tra2b
Trabd2b
Traf2
Traf3ip2
Traf4
Traf5
Traf7
Trak1
Trak2
Tram1l1
Tram2
Trap1
Trappc10
Trappc12
Trappc13
Trappc2
Trappc2l
Trappc3
Trappc4
Trappc5
Trappc6b
Trappc8
Trappc9
Trat1
Trerf1
Trhde
Trib1
Trib2
Tril
Trim15
Trim24
Trim25
Trim26
Trim27
Trim28
Trim29
Trim32
Trim33
Trim35
Trim36
Trim37
Trim41
Trim42
Trim45
Trim55
Trim56
Trim62
Trim65
Trim67
Trim68
Trim7
Trim8
Trim9
Triml1
Trio
Triobp
Trip11
Trip4
Trip6
Triqk
Trit1
Trmo
Trmt10a
Trmt10c
Trmt112
Trmt12
Trmt1l
Trmt2a
Trmt61a
Trmt61b
Trmu
Trnau1ap
Trnt1
Troap
Trp53
Trp53bp1
Trp53bp2
Trp53inp1
Trp53inp2
Trpc4
Trpc4ap
Trpc7
Trpm7
Trpm8
Trps1
Trpv3
Trpv4
Trrap
Tsc1
Tsc22d1
Tsc22d2
Tsc22d4
Tsen15
Tsg101
Tsga10
Tsga8
Tshr
Tshz1
Tshz2
Tshz3
Tsks
Tsku
Tsn
Tsnax
Tspan12
Tspan13
Tspan14
Tspan17
Tspan18
Tspan2
Tspan3
Tspan4
Tspan5
Tspan7
Tspan9
Tspyl1
Tspyl2
Tspyl4
Tsr1
Tssc1
Tssc4
Tssk6
Ttbk1
Ttbk2
Ttc14
Ttc16
Ttc17
Ttc21b
Ttc26
Ttc30a1
Ttc32
Ttc34
Ttc39b
Ttc4
Ttc41
Ttc5
Ttc7
Ttc7b
Ttc8
Ttf1
Tti2
Ttk
Ttl
Ttll11
Ttll13
Ttll3
Ttll5
Ttll7
Ttn
Ttpal
Ttyh3
Tuba1a
Tuba1b
Tuba3b
Tubb2a
Tubb2b
Tubb3
Tubb4a
Tubb4b
Tubb5
Tubd1
Tubg2
Tug1
Tusc1
Tusc2
Tusc3
Tut1
Tvp23a
Tvp23b
Twf2
Twistnb
Twnk
Twsg1
Txlna
Txlng
Txn1
Txn2
Txndc11
Txndc15
Txndc17
Txndc2
Txndc9
Txnip
Txnl1
Txnrd1
Txnrd3
Tyk2
Tyr
Tyrp1
Tysnd1
U2af1
U2af1l4
U2af2
U2surp
Uaca
Uap1
Uap1l1
Uba3
Uba5
Uba52
Uba6
Ubac1
Ubald1
Ubald2
Ubap1
Ubap2
Ubash3b
Ubb
Ubc
Ube2b
Ube2c
Ube2cbp
Ube2d2a
Ube2e1
Ube2e2
Ube2e3
Ube2f
Ube2g1
Ube2h
Ube2i
Ube2j1
Ube2j2
Ube2k
Ube2m
Ube2n
Ube2o
Ube2q2
Ube2ql1
Ube2s
Ube2t
Ube2u
Ube2v1
Ube2w
Ube2z
Ube3a
Ube3b
Ube3c
Ube4b
Ubfd1
Ubl3
Ubl7
Ublcp1
Ubn2
Ubp1
Ubr1
Ubr2
Ubr5
Ubtd2
Ubtf
Ubxn10
Ubxn11
Ubxn2a
Ubxn4
Ubxn6
Ubxn7
Ubxn8
Uchl1
Uchl3
Uchl5
Uck2
Uckl1
Ucp1
Uevld
Ufc1
Ufl1
Ufm1
Ufsp1
Ufsp2
Ugdh
Uhmk1
Uhrf1
Uhrf1bp1l
Uhrf2
Ulk1
Ulk2
Ulk4
Umod
Unc13a
Unc13b
Unc13c
Unc45a
Unc5a
Unc5b
Unc5c
Unc5d
Unc79
Unc80
Ung
Unk
Unkl
Upf1
Upf2
Upf3a
Upf3b
Uqcc1
Uqcc2
Uqcc3
Uqcr10
Uqcrb
Uqcrc2
Uqcrfs1
Uqcrq
Urb1
Urgcp
Uri1
Urm1
Urod
Uros
Usb1
Use1
Usf1
Usf3
Ush2a
Usmg5
Uso1
Usp1
Usp10
Usp11
Usp12
Usp15
Usp18
Usp19
Usp2
Usp20
Usp21
Usp22
Usp25
Usp26
Usp28
Usp3
Usp30
Usp31
Usp32
Usp33
Usp34
Usp35
Usp36
Usp38
Usp42
Usp43
Usp48
Usp49
Usp5
Usp53
Usp9x
Uspl1
Ust
Utp11l
Utp14b
Utp18
Utp23
Utp3
Utrn
Uts2b
Uvrag
Uvssa
Uxs1
Vac14
Vamp1
Vamp2
Vamp3
Vamp4
Vapa
Vapb
Vars
Vars2
Vash1
Vash2
Vasn
Vat1l
Vaultrc5
Vav1
Vav2
Vav3
Vbp1
Vcan
Vcl
Vcp
Vcpip1
Vdac1
Vdac2
Vdac3
Vegfa
Vezt
Vgf
Vgll3
Vgll4
Vhl
Vim
Vipas39
Vit
Vkorc1
Vkorc1l1
Vldlr
Vmac
Vmn1r77
Vmn2r29
Vmn2r82
Vmn2r87
Vprbp
Vps11
Vps13a
Vps13b
Vps16
Vps26a
Vps28
Vps29
Vps37c
Vps39
Vps41
Vps4a
Vps4b
Vps51
Vps52
Vps53
Vps8
Vrk1
Vsig10l
Vsig8
Vstm2a
Vstm2l
Vsx2
Vta1
Vtcn1
Vti1a
Vti1b
Vwa1
Vwa5b1
Vwa7
Vwa8
Vwa9
Vwc2l
Wac
Wapl
Wars2
Wasf1
Wasf2
Wasf3
Washc2
Washc3
Wasl
Wbp1
Wbp11
Wbp1l
Wbp2
Wbp2nl
Wbscr17
Wbscr27
Wdfy1
Wdfy2
Wdfy3
Wdfy4
Wdr1
Wdr11
Wdr12
Wdr13
Wdr17
Wdr19
Wdr20
Wdr34
Wdr37
Wdr41
Wdr44
Wdr45
Wdr47
Wdr5
Wdr59
Wdr5b
Wdr6
Wdr60
Wdr61
Wdr62
Wdr63
Wdr7
Wdr70
Wdr72
Wdr73
Wdr75
Wdr76
Wdr77
Wdr81
Wdr89
Wdr91
Wdr92
Wdr95
Wdsub1
Wdtc1
Wdyhv1
Wee1
Wfs1
Whamm
Whrn
Whsc1
Whsc1l1
Wipf2
Wipf3
Wipi1
Wipi2
Wisp3
Wnk1
Wnk2
Wnk3
Wnt10a
Wnt11
Wnt7b
Wrap73
Wrb
Wrnip1
Wsb1
Wscd2
Wtap
Wwc1
Wwc2
Wwox
Wwp1
Xbp1
Xirp1
Xirp2
Xkr4
Xkr6
Xntrpc
Xpa
Xpc
Xpnpep1
Xpnpep3
Xpo1
Xpot
Xpr1
Xrcc1
Xrcc2
Xrcc4
Xrcc5
Xrcc6
Xrcc6bp1
Xrn1
Xrn2
Xxylt1
Xylt1
Yars
Yars2
Ybx1
Yeats2
Yeats4
Yes1
Yif1a
Yif1b
Yipf2
Yipf4
Yipf5
Yipf6
Yipf7
Ykt6
Ylpm1
Ypel1
Ypel2
Ypel4
Ypel5
Ythdc1
Ythdc2
Ythdf1
Ythdf2
Ythdf3
Ywhab
Ywhae
Ywhag
Ywhah
Ywhaq
Ywhaz
Yy1
Zadh2
Zbed3
Zbed4
Zbtb10
Zbtb11
Zbtb12
Zbtb14
Zbtb16
Zbtb18
Zbtb2
Zbtb20
Zbtb21
Zbtb22
Zbtb24
Zbtb25
Zbtb3
Zbtb32
Zbtb33
Zbtb40
Zbtb42
Zbtb44
Zbtb48
Zbtb49
Zbtb5
Zbtb6
Zbtb7a
Zbtb7c
Zbtb9
Zc2hc1a
Zc3h10
Zc3h11a
Zc3h12a
Zc3h12c
Zc3h15
Zc3h3
Zc3h4
Zc3h6
Zc3h7a
Zc3hav1l
Zcchc11
Zcchc14
Zcchc18
Zcchc2
Zcchc4
Zcchc6
Zcchc7
Zcchc8
Zdbf2
Zdhhc12
Zdhhc13
Zdhhc14
Zdhhc17
Zdhhc20
Zdhhc21
Zdhhc24
Zdhhc3
Zdhhc5
Zdhhc6
Zeb2
Zfand2a
Zfand2b
Zfand3
Zfand5
Zfat
Zfhx2
Zfhx2os
Zfhx3
Zfp1
Zfp110
Zfp119a
Zfp119b
Zfp12
Zfp13
Zfp131
Zfp14
Zfp143
Zfp169
Zfp174
Zfp180
Zfp184
Zfp189
Zfp2
Zfp202
Zfp207
Zfp212
Zfp217
Zfp219
Zfp236
Zfp239
Zfp24
Zfp248
Zfp26
Zfp260
Zfp263
Zfp266
Zfp27
Zfp273
Zfp276
Zfp28
Zfp281
Zfp282
Zfp286
Zfp287
Zfp30
Zfp300
Zfp317
Zfp318
Zfp322a
Zfp324
Zfp326
Zfp329
Zfp334
Zfp335
Zfp341
Zfp354a
Zfp354b
Zfp354c
Zfp367
Zfp369
Zfp36l2
Zfp37
Zfp383
Zfp384
Zfp385b
Zfp386
Zfp389
Zfp39
Zfp395
Zfp397
Zfp398
Zfp40
Zfp407
Zfp41
Zfp414
Zfp420
Zfp428
Zfp438
Zfp442
Zfp444
Zfp446
Zfp451
Zfp46
Zfp462
Zfp473
Zfp503
Zfp507
Zfp51
Zfp511
Zfp512
Zfp513
Zfp518a
Zfp521
Zfp523
Zfp526
Zfp532
Zfp536
Zfp563
Zfp566
Zfp568
Zfp574
Zfp575
Zfp580
Zfp583
Zfp59
Zfp60
Zfp600
Zfp605
Zfp607b
Zfp608
Zfp61
Zfp617
Zfp619
Zfp62
Zfp622
Zfp623
Zfp628
Zfp629
Zfp638
Zfp639
Zfp64
Zfp644
Zfp647
Zfp654
Zfp655
Zfp667
Zfp668
Zfp672
Zfp68
Zfp687
Zfp688
Zfp689
Zfp69
Zfp691
Zfp692
Zfp703
Zfp704
Zfp706
Zfp709
Zfp711
Zfp712
Zfp715
Zfp719
Zfp729a
Zfp729b
Zfp738
Zfp740
Zfp746
Zfp759
Zfp760
Zfp763
Zfp768
Zfp770
Zfp78
Zfp784
Zfp786
Zfp787
Zfp788
Zfp790
Zfp799
Zfp800
Zfp804a
Zfp804b
Zfp808
Zfp809
Zfp81
Zfp810
Zfp811
Zfp821
Zfp825
Zfp827
Zfp831
Zfp84
Zfp846
Zfp85
Zfp85os
Zfp865
Zfp866
Zfp868
Zfp869
Zfp87
Zfp870
Zfp873
Zfp882
Zfp9
Zfp90
Zfp91
Zfp930
Zfp935
Zfp937
Zfp938
Zfp94
Zfp941
Zfp948
Zfp949
Zfp953
Zfp957
Zfp958
Zfp959
Zfp960
Zfp963
Zfp964
Zfp970
Zfp975
Zfp976
Zfp982
Zfp983
Zfp985
Zfp992
Zfpm1
Zfpm2
Zfr
Zfx
Zfyve1
Zfyve16
Zfyve21
Zfyve26
Zfyve27
Zfyve28
Zgpat
Zhx1
Zhx2
Zhx3
Zic1
Zkscan17
Zkscan2
Zkscan5
Zkscan6
Zmat1
Zmat2
Zmat3
Zmiz1
Zmiz2
Zmpste24
Zmym2
Zmym3
Zmym5
Zmym6
Zmynd11
Zmynd12
Zmynd8
Znhit6
Znrd1
Znrf2
Znrf3
Znrf4
Zp4-ps
Zpbp
Zpbp2
Zpld1
Zpr1
Zranb1
Zranb2
Zranb3
Zscan2
Zscan21
Zscan25
Zscan26
Zswim1
Zswim2
Zswim3
Zswim4
Zswim5
Zswim6
Zswim7
Zswim8
Zwint
Zxda
Zyg11b
Zyx
Zzz3
