# Supplementary material for: Kdm6b-mediated epigenetic coordination of temporal precision during motor neuron differentiation
Source: EMBO Rep. 2026 May 26;27(13):3665–88. doi: 10.1038/s44319-026-00808-2 (PMC13354772; doi:10.1038/s44319-026-00808-2)
Supplement: Supplementary file 10 — Source data Fig. 4 [file 44319_2026_808_MOESM10_ESM.zip › Source data Fig 4/Fig 4A/D6_GSKJ4_vs_D6_down p0.05.xlsx]

## Sheet: Group_D6_GSKJ4-VS-D6_DE_signifi
geneID	length	D6_GSKJ4_first.FPKM	D6_GSKJ4_second.FPKM	D6_GSKJ4_third.FPKM	D6_first.FPKM	D6_second.FPKM	D6_third.FPKM	Fold Change	log2FoldChange	pvalue	padj	Regulation	geneName	description	baseMean	lfcSE	stat
ENSMUSG00000104868	4725	1.21	1.56	1.13	2.98	3.16	2.69	0.435843	-1.19812	8.59684e-09	0.000263493	Down	Gm9954	predicted gene 9954 [Source:MGI Symbol%3BAcc:MGI:3642120]	159.674	0.20814	-5.75632
ENSMUSG00000090061	10428	4.67	4.02	3.95	6.97	7.01	6.39	0.615197	-0.70088	9.75534e-08	0.00149501	Down	Nwd2	NACHT and WD repeat domain containing 2 [Source:MGI Symbol%3BAcc:MGI:1920464]	914.088	0.131467	-5.33122
ENSMUSG00000031673	8904	6.46	6.34	4.76	10.53	9.52	9.45	0.589824	-0.761643	7.35264e-07	0.00751194	Down	Cdh11	cadherin 11 [Source:MGI Symbol%3BAcc:MGI:99217]	1113.82	0.153811	-4.95181
ENSMUSG00000024647	2894	5.79	5.31	4.79	8.21	8.53	9.83	0.594258	-0.750838	1.39553e-06	0.0106932	Down	Cbln2	cerebellin 2 precursor protein [Source:MGI Symbol%3BAcc:MGI:88282]	325.782	0.155593	-4.82564
ENSMUSG00000022860	5491	1.73	2.46	1.41	4.25	4.28	3.14	0.473092	-1.07981	4.16132e-06	0.0255089	Down	Chodl	chondrolectin [Source:MGI Symbol%3BAcc:MGI:2179069]	251.971	0.23458	-4.60316
ENSMUSG00000064345	1038	1399.42	2049.31	1666.26	1059.21	1246.92	1074.82	1.495	0.580149	1.71711e-05	0.0741064	Ups	mt-Nd2	mitochondrially encoded NADH dehydrogenase 2 [Source:MGI Symbol%3BAcc:MGI:102500]	23281.4	0.134955	4.29882
ENSMUSG00000038539	1993	47.18	33.63	36.96	25.11	23.01	24.96	1.60256	0.680383	1.8064e-05	0.0741064	Ups	Atf5	activating transcription factor 5 [Source:MGI Symbol%3BAcc:MGI:2141857]	1009.6	0.158687	4.28757
ENSMUSG00000047414	7721	2.27	1.88	2.08	4.04	3.41	3.04	0.587029	-0.768496	1.97363e-05	0.0741064	Down	Flrt2	fibronectin leucine rich transmembrane protein 2 [Source:MGI Symbol%3BAcc:MGI:3603594]	343.371	0.180066	-4.26785
ENSMUSG00000027508	9580	2.71	3.06	3.06	3.93	4.86	3.98	0.684476	-0.546928	2.17604e-05	0.0741064	Down	Pag1	phosphoprotein associated with glycosphingolipid microdomains 1 [Source:MGI Symbol%3BAcc:MGI:2443160]	547.562	0.12881	-4.24602
ENSMUSG00000027071	2789	30.07	23.08	32.71	11	14.84	22.14	1.78863	0.838853	7.23025e-05	0.221607	Ups	P2rx3	purinergic receptor P2X%2C ligand-gated ion channel%2C 3 [Source:MGI Symbol%3BAcc:MGI:1097160]	985.032	0.211374	3.96858
ENSMUSG00000085069	3542	0.3	0.3	0.17	0.74	0.73	0.76	0.339565	-1.55824	0.000197507	0.550326	Down	Prdm16os	Prdm16 opposite strand transcript [Source:MGI Symbol%3BAcc:MGI:3651882]	28.1663	0.418636	-3.72218
ENSMUSG00000026676	2670	4.57	3.6	4.34	5.87	7.06	6.5	0.63989	-0.644104	0.000246519	0.629651	Down	Ccdc3	coiled-coil domain containing 3 [Source:MGI Symbol%3BAcc:MGI:1921436]	225.96	0.175704	-3.66585
ENSMUSG00000013584	2264	38.43	43.35	26.33	56.17	62.65	49.61	0.637029	-0.650569	0.000366433	0.863937	Down	Aldh1a2	aldehyde dehydrogenase family 1%2C subfamily A2 [Source:MGI Symbol%3BAcc:MGI:107928]	1662.58	0.182583	-3.56315
ENSMUSG00000028780	7140	15.84	15.73	15.05	18.09	19.69	20.32	0.79645	-0.328345	0.000396019	0.866999	Down	Sema3c	sema domain%2C immunoglobulin domain (Ig)%2C short basic domain%2C secreted%2C (semaphorin) 3C [Source:MGI Symbol%3BAcc:MGI:107557]	1980.74	0.0926816	-3.54272
ENSMUSG00000028222	4846	0.38	0.72	0.17	1.05	2.04	0.88	0.319247	-1.64726	0.000586315	0.999947	Down	Calb1	calbindin 1 [Source:MGI Symbol%3BAcc:MGI:88248]	67.3393	0.47915	-3.43787
ENSMUSG00000051177	11115	2.03	1.91	1.79	2.63	2.81	2.49	0.715762	-0.482448	0.000633636	0.999947	Down	Plcb1	phospholipase C%2C beta 1 [Source:MGI Symbol%3BAcc:MGI:97613]	402.858	0.141199	-3.41679
ENSMUSG00000010803	7326	0.25	0.24	0.17	0.44	0.63	0.46	0.433673	-1.20532	0.000732956	0.999947	Down	Gabra1	gamma-aminobutyric acid (GABA) A receptor%2C subunit alpha 1 [Source:MGI Symbol%3BAcc:MGI:95613]	42.7264	0.356926	-3.37695
ENSMUSG00000103067	2596	0.12	0.1	0.25	0	0	0	35.2387	5.13909	0.000755772	0.999947	Ups	Gm30414	predicted gene%2C 30414 [Source:MGI Symbol%3BAcc:MGI:5589573]	3.22556	1.52563	3.3685
ENSMUSG00000032318	2193	25.72	25.67	38.54	36.9	43.62	48.66	0.689663	-0.536037	0.000755802	0.999947	Down	Isl2	insulin related protein 2 (islet 2) [Source:MGI Symbol%3BAcc:MGI:109156]	1269.23	0.159133	-3.36849
ENSMUSG00000028399	22822	5.46	5.64	4.07	8.12	7.49	6.41	0.68216	-0.551818	0.000763816	0.999947	Down	Ptprd	protein tyrosine phosphatase%2C receptor type%2C D [Source:MGI Symbol%3BAcc:MGI:97812]	2255.85	0.163959	-3.36558
ENSMUSG00000045613	6053	0.69	0.74	0.55	1.13	1.82	1	0.497752	-1.0065	0.000817106	0.999947	Down	Chrm2	cholinergic receptor%2C muscarinic 2%2C cardiac [Source:MGI Symbol%3BAcc:MGI:88397]	95.1871	0.300723	-3.34693
ENSMUSG00000035357	7256	3.39	3.4	1.89	4.89	6.17	3.97	0.574398	-0.799879	0.000947587	0.999947	Down	Pdzrn3	PDZ domain containing RING finger 3 [Source:MGI Symbol%3BAcc:MGI:1933157]	457.414	0.241974	-3.30564
ENSMUSG00000048834	4765	0.49	0.26	0.23	1.08	0.76	0.68	0.385736	-1.37431	0.00100427	0.999947	Down	Vstm2a	V-set and transmembrane domain containing 2A [Source:MGI Symbol%3BAcc:MGI:2384826]	44.7553	0.41781	-3.28933
ENSMUSG00000050711	2515	26.69	33.94	41.33	17	25.53	25.92	1.4772	0.562862	0.00101587	0.999947	Ups	Scg2	secretogranin II [Source:MGI Symbol%3BAcc:MGI:103033]	1128.01	0.171286	3.28609
ENSMUSG00000101505	1508	0.45	0.18	0.16	0	0	0	34.3972	5.10422	0.00101874	0.999947	Ups	1700109G14Rik	RIKEN cDNA 1700109G14 gene [Source:MGI Symbol%3BAcc:MGI:1914605]	3.16896	1.55365	3.2853
ENSMUSG00000106995	2643	6.94	5.21	7.81	4.47	3.3	4.32	1.63334	0.707822	0.00104419	0.999947	Ups	Gm33167	predicted gene%2C 33167 [Source:MGI Symbol%3BAcc:MGI:5592326]	224.438	0.215909	3.27834
ENSMUSG00000056158	6358	1.12	0.87	0.66	1.93	1.4	1.57	0.537621	-0.895339	0.00107569	0.999947	Down	Car10	carbonic anhydrase 10 [Source:MGI Symbol%3BAcc:MGI:1919855]	128.219	0.273809	-3.26994
ENSMUSG00000022676	2021	0.52	0.52	0.53	1.24	1.12	1.42	0.413176	-1.27517	0.00113362	0.999947	Down	Snai2	snail family zinc finger 2 [Source:MGI Symbol%3BAcc:MGI:1096393]	28.7266	0.391748	-3.25508
ENSMUSG00000029752	2735	45.78	49.59	56.47	31.76	43.32	39.97	1.30954	0.38906	0.00128893	0.999947	Ups	Asns	asparagine synthetase [Source:MGI Symbol%3BAcc:MGI:1350929]	1926.65	0.120885	3.21843
ENSMUSG00000068615	2879	1.71	1.77	1.85	3.55	2.53	2.92	0.584317	-0.775176	0.00138653	0.999947	Down	Gjd2	gap junction protein%2C delta 2 [Source:MGI Symbol%3BAcc:MGI:1334209]	109.798	0.242437	-3.19744
ENSMUSG00000028194	3983	14.97	17.74	15.13	20.39	21.56	19.02	0.776035	-0.365807	0.00149838	0.999947	Down	Ddah1	dimethylarginine dimethylaminohydrolase 1 [Source:MGI Symbol%3BAcc:MGI:1916469]	1148.64	0.115215	-3.175
ENSMUSG00000039942	6648	0.1	0.09	0.08	0.41	0.18	0.26	0.317719	-1.65418	0.00168666	0.999947	Down	Ptger4	prostaglandin E receptor 4 (subtype EP4) [Source:MGI Symbol%3BAcc:MGI:104311]	19.8806	0.526726	-3.14049
ENSMUSG00000004626	4159	14.73	15.35	17.03	11.52	12.31	13.54	1.24983	0.32173	0.00172248	0.999947	Ups	Stxbp2	syntaxin binding protein 2 [Source:MGI Symbol%3BAcc:MGI:107370]	928.753	0.102647	3.13433
ENSMUSG00000022636	7121	12.63	11.09	13.15	17.3	13.94	17.68	0.746274	-0.422224	0.00181903	0.999947	Down	Alcam	activated leukocyte cell adhesion molecule [Source:MGI Symbol%3BAcc:MGI:1313266]	1620.69	0.135402	-3.11829
ENSMUSG00000046178	4753	1.11	1.64	0.92	1.64	2.95	2.17	0.541013	-0.886264	0.00198444	0.999947	Down	Nxph1	neurexophilin 1 [Source:MGI Symbol%3BAcc:MGI:107492]	131.073	0.28658	-3.09255
ENSMUSG00000019826	5123	3.16	3.19	3.42	4.16	4.24	4.53	0.74883	-0.41729	0.00220411	0.999947	Down	Zbtb24	zinc finger and BTB domain containing 24 [Source:MGI Symbol%3BAcc:MGI:3039618]	308.145	0.136313	-3.06126
ENSMUSG00000039954	8271	6.53	6.73	7.36	4.8	5.8	5.71	1.2548	0.327456	0.00223502	0.999947	Ups	Stk32a	serine/threonine kinase 32A [Source:MGI Symbol%3BAcc:MGI:2442403]	807.274	0.107114	3.05708
ENSMUSG00000028909	7113	3.02	2.75	2.9	3.75	3.78	3.87	0.754341	-0.406712	0.00225685	0.999947	Down	Ptpru	protein tyrosine phosphatase%2C receptor type%2C U [Source:MGI Symbol%3BAcc:MGI:1321151]	378.505	0.133166	-3.05417
ENSMUSG00000054400	6124	3.62	3.31	3.45	2.31	2.51	2.74	1.36326	0.447064	0.0024712	0.999947	Ups	Cklf	chemokine-like factor [Source:MGI Symbol%3BAcc:MGI:1922708]	290.753	0.1477	3.02685
ENSMUSG00000046159	6253	0.2	0.38	0.17	0.68	0.6	0.45	0.425785	-1.2318	0.00253703	0.999947	Down	Chrm3	cholinergic receptor%2C muscarinic 3%2C cardiac [Source:MGI Symbol%3BAcc:MGI:88398]	41.231	0.408032	-3.01889
ENSMUSG00000035431	2046	0.51	0.78	0.38	1.32	2.27	0.87	0.369397	-1.43676	0.0025729	0.999947	Down	Sstr1	somatostatin receptor 1 [Source:MGI Symbol%3BAcc:MGI:98327]	33.2842	0.476594	-3.01463
ENSMUSG00000040010	3708	38.48	28.95	36.64	23.9	25.46	28.45	1.3305	0.41197	0.00260181	0.999947	Ups	Slc7a5	solute carrier family 7 (cationic amino acid transporter%2C y+ system)%2C member 5 [Source:MGI Symbol%3BAcc:MGI:1298205]	1786.11	0.136811	3.01124
ENSMUSG00000000861	13175	1.73	1.22	0.92	3.11	1.86	1.87	0.55978	-0.837068	0.00271778	0.999947	Down	Bcl11a	B cell CLL/lymphoma 11A (zinc finger protein) [Source:MGI Symbol%3BAcc:MGI:106190]	377.669	0.279211	-2.99798
ENSMUSG00000021099	4009	0.65	0.66	0.22	1.3	1.1	1.13	0.430397	-1.21626	0.00282201	0.999947	Down	Six6	sine oculis-related homeobox 6 [Source:MGI Symbol%3BAcc:MGI:1341840]	54.0148	0.407254	-2.98649
ENSMUSG00000093587	2352	3.43	2.87	1.56	7.14	4.17	4.28	0.498314	-1.00487	0.00286235	0.999947	Down	Gm20554	predicted gene%2C 20554 [Source:MGI Symbol%3BAcc:MGI:5295661]	147.583	0.336963	-2.98215
ENSMUSG00000001985	8973	8.11	8.33	4.87	12.09	13.13	8.36	0.629424	-0.667896	0.00290465	0.999947	Down	Grik3	glutamate receptor%2C ionotropic%2C kainate 3 [Source:MGI Symbol%3BAcc:MGI:95816]	1310.7	0.224303	-2.97765
ENSMUSG00000027186	5877	0	0	0.01	0.06	0.07	0.09	0.0507162	-4.30141	0.00293243	0.999947	Down	Elf5	E74-like factor 5 [Source:MGI Symbol%3BAcc:MGI:1335079]	3.64566	1.44598	-2.97473
ENSMUSG00000035131	7003	0.03	0.01	0.03	0.12	0.07	0.14	0.186097	-2.42588	0.0032858	0.999947	Down	Brinp3	bone morphogenetic protein/retinoic acid inducible neural specific 3 [Source:MGI Symbol%3BAcc:MGI:2443035]	7.31803	0.825225	-2.93965
ENSMUSG00000032300	5235	2.76	4.02	4.33	4.49	5.71	5.35	0.706512	-0.501214	0.00359005	0.999947	Down	1700017B05Rik	RIKEN cDNA 1700017B05 gene [Source:MGI Symbol%3BAcc:MGI:1921461]	368.641	0.172114	-2.9121
ENSMUSG00000029420	8646	8.33	7.15	7.74	9.37	9.98	9.6	0.796503	-0.328249	0.00359134	0.999947	Down	Rimbp2	RIMS binding protein 2 [Source:MGI Symbol%3BAcc:MGI:2443235]	1196.06	0.112723	-2.91199
ENSMUSG00000021647	1277	13.79	9.54	11.08	15.2	17.07	17.38	0.690841	-0.533575	0.00365216	0.999947	Down	Cartpt	CART prepropeptide [Source:MGI Symbol%3BAcc:MGI:1351330]	284.86	0.183565	-2.90674
ENSMUSG00000041741	12737	0.1	0.16	0.11	0.22	0.26	0.27	0.486503	-1.03948	0.00365533	0.999947	Down	Pde3a	phosphodiesterase 3A%2C cGMP inhibited [Source:MGI Symbol%3BAcc:MGI:1860764]	37.3701	0.357643	-2.90647
ENSMUSG00000067438	1588	1.28	1.21	2.27	0.46	0.87	0.56	2.4886	1.31533	0.00370194	0.999947	Ups	Hmx1	H6 homeobox 1 [Source:MGI Symbol%3BAcc:MGI:107178]	27.7678	0.453172	2.9025
ENSMUSG00000116836	2579	0.53	0.36	0.35	0.1	0.12	0.12	3.61869	1.85547	0.003723	0.999947	Ups	Gm49727	predicted gene%2C 49727 [Source:MGI Symbol%3BAcc:MGI:6215207]	10.7715	0.639656	2.90073
ENSMUSG00000078942	6827	0.05	0.05	0.08	0.01	0	0	18.2532	4.19007	0.00426213	0.999947	Ups	Naip6	NLR family%2C apoptosis inhibitory protein 6 [Source:MGI Symbol%3BAcc:MGI:1298222]	3.43073	1.46605	2.85808
ENSMUSG00000028351	6181	2.39	1.6	1.29	3.87	3.03	2.25	0.5718	-0.806417	0.00456944	0.999947	Down	Brinp1	bone morphogenic protein/retinoic acid inducible neural specific 1 [Source:MGI Symbol%3BAcc:MGI:1928478]	238.409	0.284359	-2.83592
ENSMUSG00000052504	8692	0.23	0.42	0.28	0.5	0.72	0.51	0.523616	-0.933419	0.00467368	0.999947	Down	Epha3	Eph receptor A3 [Source:MGI Symbol%3BAcc:MGI:99612]	61.1015	0.329981	-2.8287
ENSMUSG00000031297	3784	4.9	4.85	4.42	1.85	4.1	2.78	1.62163	0.697442	0.00476988	0.999947	Ups	Slc7a3	solute carrier family 7 (cationic amino acid transporter%2C y+ system)%2C member 3 [Source:MGI Symbol%3BAcc:MGI:1100521]	228.738	0.247129	2.82218
ENSMUSG00000050663	8067	0.11	0.18	0.1	0.33	0.23	0.33	0.432007	-1.21087	0.00493167	0.999947	Down	Trhde	TRH-degrading enzyme [Source:MGI Symbol%3BAcc:MGI:2384311]	27.5121	0.430692	-2.81146
ENSMUSG00000077338	164	1.5	0.81	0.37	4.86	3.45	5.06	0.198945	-2.32956	0.00502477	0.999947	Down	Gm23294	predicted gene%2C 23294 [Source:MGI Symbol%3BAcc:MGI:5453071]	7.01624	0.830373	-2.80544
ENSMUSG00000024640	4254	46.98	39.06	42.24	33.02	32.29	35.91	1.25904	0.332327	0.00504532	0.999947	Ups	Psat1	phosphoserine aminotransferase 1 [Source:MGI Symbol%3BAcc:MGI:2183441]	2587.36	0.118514	2.80413
ENSMUSG00000051844	2217	0.17	0.3	0.22	0	0.03	0.03	11.923	3.57568	0.00519226	0.999947	Ups	B230319C09Rik	RIKEN cDNA B230319C09 gene [Source:MGI Symbol%3BAcc:MGI:2444713]	4.29377	1.27938	2.79486
ENSMUSG00000106855	4083	0	0	0	0.06	0.06	0.08	0.0420347	-4.57228	0.005205	0.999947	Down	5330437M03Rik	RIKEN cDNA 5330437M03 gene [Source:MGI Symbol%3BAcc:MGI:2444650]	2.16369	1.63642	-2.79406
ENSMUSG00000010476	9227	12.57	11.96	11.27	9.57	9.84	9.49	1.22887	0.297337	0.00525709	0.999947	Ups	Ebf3	early B cell factor 3 [Source:MGI Symbol%3BAcc:MGI:894289]	1582.1	0.10654	2.79084
ENSMUSG00000038463	3095	5.15	5.03	5.1	3.19	3.27	4.33	1.40845	0.494113	0.00531909	0.999947	Ups	Olfml2b	olfactomedin-like 2B [Source:MGI Symbol%3BAcc:MGI:2443310]	213.26	0.177289	2.78705
ENSMUSG00000091519	3141	0.2	0.08	0.02	0	0	0	27.5017	4.78145	0.00532115	0.999947	Ups	Skor2	SKI family transcriptional corepressor 2 [Source:MGI Symbol%3BAcc:MGI:3645984]	2.53835	1.71567	2.78692
ENSMUSG00000041417	10079	15.32	16.16	13.51	18.25	18.32	18.56	0.809085	-0.305636	0.00539937	0.999947	Down	Pik3r1	phosphoinositide-3-kinase regulatory subunit 1 [Source:MGI Symbol%3BAcc:MGI:97583]	2675.34	0.109855	-2.78219
ENSMUSG00000020326	3512	60.42	55.29	66.15	46.48	52.1	49.67	1.21645	0.282676	0.00559587	0.999947	Ups	Ccng1	cyclin G1 [Source:MGI Symbol%3BAcc:MGI:102890]	3067.6	0.102028	2.77057
ENSMUSG00000114232	610	0.4	0.43	0.49	0	0	0	23.2337	4.53815	0.00565994	0.999947	Ups	Gm17747	predicted gene%2C 17747 [Source:MGI Symbol%3BAcc:MGI:5009825]	2.13411	1.64018	2.76686
ENSMUSG00000083015	508	0.61	0.65	0.35	0	0	0	23.529	4.55637	0.00571619	0.999947	Ups	Gm16518	predicted gene%2C 16518 [Source:MGI Symbol%3BAcc:MGI:4360828]	2.1684	1.64869	2.76363
ENSMUSG00000067736	294	1.47	0.68	1.02	2.92	4.91	3.04	0.291378	-1.77904	0.00573263	0.999947	Down	Gm10222	predicted gene 10222 [Source:MGI Symbol%3BAcc:MGI:3642643]	10.9458	0.64395	-2.7627
ENSMUSG00000023070	1607	0.08	0.04	0	0.27	0.23	0.52	0.115346	-3.11596	0.00591915	0.999947	Down	Rgn	regucalcin [Source:MGI Symbol%3BAcc:MGI:108024]	4.83349	1.13216	-2.75223
ENSMUSG00000063434	7130	1.73	1.63	1.25	2.75	2.98	1.66	0.616705	-0.697348	0.00594682	0.999947	Down	Sorcs3	sortilin-related VPS10 domain containing receptor 3 [Source:MGI Symbol%3BAcc:MGI:1913923]	227.705	0.253516	-2.7507
ENSMUSG00000115354	2385	0.26	0.19	0.28	0.05	0	0.05	6.88259	2.78295	0.00600837	0.999947	Ups	Gm49083	predicted gene%2C 49083 [Source:MGI Symbol%3BAcc:MGI:6118469]	5.2608	1.01297	2.74732
ENSMUSG00000001029	1904	0.19	0.24	0.03	0	0	0	25.7066	4.68407	0.00612952	0.999947	Ups	Icam2	intercellular adhesion molecule 2 [Source:MGI Symbol%3BAcc:MGI:96394]	2.37443	1.70903	2.74077
ENSMUSG00000005220	5400	2.03	2.01	2.19	2.56	2.73	3.14	0.732684	-0.448738	0.00633032	0.999947	Down	Corin	corin%2C serine peptidase [Source:MGI Symbol%3BAcc:MGI:1349451]	209.655	0.164363	-2.73016
ENSMUSG00000038156	10382	11.03	14.98	12.27	12.9	18.7	18.96	0.752219	-0.410775	0.0063893	0.999947	Down	Spon1	spondin 1%2C (f-spondin) extracellular matrix protein [Source:MGI Symbol%3BAcc:MGI:2385287]	2434.72	0.150627	-2.7271
ENSMUSG00000037994	5497	1.92	1.35	2.09	1.1	0.78	1.3	1.6729	0.74235	0.00642802	0.999947	Ups	Slc9b2	solute carrier family 9%2C subfamily B (NHA2%2C cation proton antiporter 2)%2C member 2 [Source:MGI Symbol%3BAcc:MGI:2140077]	124.287	0.272411	2.72511
ENSMUSG00000020173	8142	1.16	1.2	1.39	1.4	1.9	2.03	0.700608	-0.513321	0.00643703	0.999947	Down	Cobl	cordon-bleu WH2 repeat [Source:MGI Symbol%3BAcc:MGI:105056]	195.25	0.188399	-2.72465
ENSMUSG00000030500	5399	0.59	1.62	0.96	1.34	2.45	2.09	0.531971	-0.91058	0.00708492	0.999947	Down	Slc17a6	solute carrier family 17 (sodium-dependent inorganic phosphate cotransporter)%2C member 6 [Source:MGI Symbol%3BAcc:MGI:2156052]	128.664	0.33815	-2.69283
ENSMUSG00000018698	4072	2.74	2.78	1.31	4.12	4.58	3.01	0.579034	-0.78828	0.00758896	0.999947	Down	Lhx1	LIM homeobox protein 1 [Source:MGI Symbol%3BAcc:MGI:99783]	200.971	0.295255	-2.66983
ENSMUSG00000114396	585	0.42	0.23	0.21	1.15	0.75	1.96	0.22062	-2.18036	0.00771485	0.999947	Down	Gm31227	predicted gene%2C 31227 [Source:MGI Symbol%3BAcc:MGI:5590386]	7.32316	0.818362	-2.6643
ENSMUSG00000041992	12785	5.8	4.54	3.9	8.67	6.15	5.81	0.68336	-0.549281	0.0077867	0.999947	Down	Rapgef5	Rap guanine nucleotide exchange factor (GEF) 5 [Source:MGI Symbol%3BAcc:MGI:2444365]	1189.71	0.206405	-2.66118
ENSMUSG00000078670	3262	13.38	13.14	11.99	15.83	15.12	16.52	0.804463	-0.313902	0.00798326	0.999947	Down	Fam174b	family with sequence similarity 174%2C member B [Source:MGI Symbol%3BAcc:MGI:3698178]	743.737	0.11833	-2.65278
ENSMUSG00000032502	2644	1.09	0.95	0.61	1.67	2.28	1.25	0.507785	-0.977712	0.00804871	0.999947	Down	Stac	src homology three (SH3) and cysteine rich domain [Source:MGI Symbol%3BAcc:MGI:1201400]	55.2816	0.368945	-2.65002
ENSMUSG00000085704	1967	1.57	1.48	1.71	0.75	0.83	0.94	1.87528	0.907106	0.00807645	0.999947	Ups	4921531C22Rik	RIKEN cDNA 4921531C22 gene [Source:MGI Symbol%3BAcc:MGI:1913980]	37.7933	0.342452	2.64886
ENSMUSG00000105822	3631	0.17	0.24	0.05	0.02	0.03	0	8.74807	3.12896	0.00813003	0.999947	Ups	Gm42969	predicted gene 42969 [Source:MGI Symbol%3BAcc:MGI:5663106]	4.89041	1.18225	2.64662
ENSMUSG00000043099	3750	0.41	1.48	0.82	1.37	2.04	2.06	0.487406	-1.0368	0.00824718	0.999947	Down	Hic1	hypermethylated in cancer 1 [Source:MGI Symbol%3BAcc:MGI:1338010]	80.8155	0.392464	-2.64178
ENSMUSG00000051008	1111	0.22	0.12	0.05	0.66	0.9	0.34	0.205165	-2.28515	0.00843235	0.999947	Down	4930412M03Rik	RIKEN cDNA 4930412M03 gene [Source:MGI Symbol%3BAcc:MGI:2443570]	6.8418	0.867475	-2.63425
ENSMUSG00000024211	9898	0.18	0.24	0.17	0.36	0.41	0.32	0.539676	-0.889834	0.00843493	0.999947	Down	Grm8	glutamate receptor%2C metabotropic 8 [Source:MGI Symbol%3BAcc:MGI:1351345]	43.8956	0.337807	-2.63415
ENSMUSG00000106375	4690	0.09	0.11	0.1	0.01	0.01	0.01	7.58539	2.92322	0.00860338	0.999947	Ups	Gm43361	predicted gene 43361 [Source:MGI Symbol%3BAcc:MGI:5663498]	4.29097	1.11258	2.62742
ENSMUSG00000117860	543	0.34	0.49	0.55	0	0	0	21.3978	4.41939	0.0086298	0.999947	Ups	Gm30018	predicted gene%2C 30018 [Source:MGI Symbol%3BAcc:MGI:5589177]	1.96433	1.68269	2.62638
ENSMUSG00000028519	7908	21.11	18.57	15.25	15.43	12.54	12.15	1.35632	0.439698	0.0091009	0.999947	Ups	Dab1	disabled 1 [Source:MGI Symbol%3BAcc:MGI:108554]	1997.43	0.16858	2.60824
ENSMUSG00000083576	1100	0.34	0.96	0.33	0	0.06	0.17	7.04366	2.81633	0.00927305	0.999947	Ups	Gm16411	predicted gene 16411 [Source:MGI Symbol%3BAcc:MGI:3647793]	5.34632	1.08244	2.60182
ENSMUSG00000021876	1637	9.22	8.82	9.56	6.21	6.41	7.64	1.35277	0.435912	0.00928	0.999947	Ups	Rnase4	ribonuclease%2C RNase A family 4 [Source:MGI Symbol%3BAcc:MGI:1926217]	207.19	0.167558	2.60156
ENSMUSG00000103562	932	0.13	0.07	0	0.2	0.81	0.68	0.120712	-3.05035	0.00941434	0.999947	Down	2810405F15Rik	RIKEN cDNA 2810405F15 gene [Source:MGI Symbol%3BAcc:MGI:1917224]	4.64095	1.17474	-2.59663
ENSMUSG00000084908	1793	0.1	0.22	0.27	0	0.04	0	15.5038	3.95455	0.00943942	0.999947	Ups	C79798	expressed sequence C79798 [Source:MGI Symbol%3BAcc:MGI:2139494]	2.93281	1.52349	2.59572
ENSMUSG00000019892	6449	0.26	0.23	0.25	0.03	0.14	0.11	2.69628	1.43097	0.00961919	0.999947	Ups	Lrriq1	leucine-rich repeats and IQ motif containing 1 [Source:MGI Symbol%3BAcc:MGI:1922228]	17.1324	0.552663	2.58923
ENSMUSG00000022231	18686	11.26	10.18	8.12	8.01	7.34	6.79	1.32487	0.405851	0.00966029	0.999947	Ups	Sema5a	sema domain%2C seven thrombospondin repeats (type 1 and type 1-like)%2C transmembrane domain (TM) and short cytoplasmic domain%2C (semaphorin) 5A [Source:MGI Symbol%3BAcc:MGI:107556]	2565.1	0.156835	2.58776
ENSMUSG00000078795	1391	0	0	0	0.13	0.32	0.09	0.0456478	-4.45331	0.00990007	0.999947	Down	Ceacam15	carcinoembryonic antigen-related cell adhesion molecule 15 [Source:MGI Symbol%3BAcc:MGI:2141810]	1.99128	1.72656	-2.5793
ENSMUSG00000025893	2336	2.61	3.15	2.77	1.39	2.1	1.88	1.57705	0.657229	0.00991349	0.999947	Ups	Kbtbd3	kelch repeat and BTB (POZ) domain containing 3 [Source:MGI Symbol%3BAcc:MGI:1916399]	85.6868	0.254855	2.57883
ENSMUSG00000030830	6569	0.22	0.16	0.18	0.52	0.25	0.46	0.458683	-1.12443	0.0099741	0.999947	Down	Itgal	integrin alpha L [Source:MGI Symbol%3BAcc:MGI:96606]	31.4732	0.43638	-2.57673
ENSMUSG00000003545	6243	0.01	0.01	0	0.04	0.1	0.07	0.0953513	-3.3906	0.0100334	0.999947	Down	Fosb	FBJ osteosarcoma oncogene B [Source:MGI Symbol%3BAcc:MGI:95575]	3.81964	1.31691	-2.57468
ENSMUSG00000039114	2249	0.49	0.8	0.83	1.25	1.76	1.11	0.50643	-0.981565	0.0101515	0.999947	Down	Nrn1	neuritin 1 [Source:MGI Symbol%3BAcc:MGI:1915654]	37.0815	0.381839	-2.57063
ENSMUSG00000026787	5876	0.08	0.1	0.15	0.31	0.31	0.2	0.407492	-1.29516	0.0106362	0.999947	Down	Gad2	glutamic acid decarboxylase 2 [Source:MGI Symbol%3BAcc:MGI:95634]	18.0601	0.507023	-2.55443
ENSMUSG00000086598	3519	0	0.04	0	0.09	0.14	0.14	0.0953668	-3.39037	0.0107292	0.999947	Down	Btbd18	BTB (POZ) domain containing 18 [Source:MGI Symbol%3BAcc:MGI:3650217]	3.82881	1.32883	-2.5514
ENSMUSG00000117335	743	0.99	1.25	0.97	0.33	0.08	0.43	3.76399	1.91226	0.0109008	0.999947	Ups	Gm49870	predicted gene%2C 49870 [Source:MGI Symbol%3BAcc:MGI:6270545]	7.95612	0.751125	2.54586
ENSMUSG00000021732	4601	0.32	0.1	0.44	1.57	0.31	0.64	0.334391	-1.58039	0.0110542	0.999947	Down	Fgf10	fibroblast growth factor 10 [Source:MGI Symbol%3BAcc:MGI:1099809]	42.0159	0.621962	-2.54098
ENSMUSG00000079620	11757	0.16	0.23	0.13	0.3	0.29	0.35	0.545321	-0.874823	0.0111	0.999947	Down	Muc4	mucin 4 [Source:MGI Symbol%3BAcc:MGI:2153525]	45.61	0.344481	-2.53954
ENSMUSG00000028883	13868	2.84	2.58	2.38	3.75	3.01	3.32	0.76606	-0.38447	0.0112807	0.999947	Down	Sema3a	sema domain%2C immunoglobulin domain (Ig)%2C short basic domain%2C secreted%2C (semaphorin) 3A [Source:MGI Symbol%3BAcc:MGI:107558]	659.388	0.151732	-2.53388
ENSMUSG00000039910	2457	22.73	22.91	28.32	26.95	30.14	32.89	0.814947	-0.295222	0.0113413	0.999947	Down	Cited2	Cbp/p300-interacting transactivator%2C with Glu/Asp-rich carboxy-terminal domain%2C 2 [Source:MGI Symbol%3BAcc:MGI:1306784]	1065.1	0.116596	-2.532
ENSMUSG00000060371	10483	0.17	0.16	0.07	0.28	0.32	0.24	0.482164	-1.05241	0.011371	0.999947	Down	Caln1	calneuron 1 [Source:MGI Symbol%3BAcc:MGI:2155987]	34.8771	0.415792	-2.53109
ENSMUSG00000030022	15048	1.29	1.8	1.92	1.78	2.68	2.3	0.733571	-0.446992	0.0114798	0.999947	Down	Adamts9	a disintegrin-like and metallopeptidase (reprolysin type) with thrombospondin type 1 motif%2C 9 [Source:MGI Symbol%3BAcc:MGI:1916320]	467.447	0.176834	-2.52774
ENSMUSG00000096914	7414	0.38	0.33	0.17	0.62	0.57	0.5	0.519234	-0.945543	0.0115659	0.999947	Down	Galntl6	UDP-N-acetyl-alpha-D-galactosamine:polypeptide N-acetylgalactosaminyltransferase-like 6 [Source:MGI Symbol%3BAcc:MGI:1913581]	50.7581	0.374455	-2.52512
ENSMUSG00000025727	2539	0	0	0	0.02	0.15	0.13	0.0458721	-4.44624	0.0115822	0.999947	Down	A930017K11Rik	RIKEN cDNA A930017K11 gene [Source:MGI Symbol%3BAcc:MGI:2442713]	1.97939	1.76115	-2.52462
ENSMUSG00000033910	6968	0.83	0.92	0.81	1.06	1.34	1.29	0.687571	-0.540419	0.0117019	0.999947	Down	Gucy1a1	guanylate cyclase 1%2C soluble%2C alpha 1 [Source:MGI Symbol%3BAcc:MGI:1926562]	115.417	0.214366	-2.52101
ENSMUSG00000086537	3143	0.35	0.51	0.38	0.62	0.82	0.99	0.504565	-0.986887	0.0118925	0.999947	Down	Gnasas1	GNAS antisense RNA 1 [Source:MGI Symbol%3BAcc:MGI:1861674]	30.5192	0.392351	-2.51532
ENSMUSG00000035298	2572	1.96	1.78	2.45	1.43	1.2	1.02	1.676	0.745019	0.0119235	0.999947	Ups	Klhl35	kelch-like 35 [Source:MGI Symbol%3BAcc:MGI:1919434]	66.9508	0.296301	2.5144
ENSMUSG00000058152	7228	1.39	1.48	1.22	1.86	2.02	1.71	0.72419	-0.46556	0.0119602	0.999947	Down	Chsy3	chondroitin sulfate synthase 3 [Source:MGI Symbol%3BAcc:MGI:1926173]	185.367	0.185237	-2.51332
ENSMUSG00000108912	5899	0.08	0.09	0.02	0.2	0.24	0.14	0.327929	-1.60855	0.0126701	0.999947	Down	E230020D15Rik	RIKEN cDNA E230020D15 gene [Source:MGI Symbol%3BAcc:MGI:2442650]	12.2032	0.645248	-2.49291
ENSMUSG00000088338	307	0.2	0	0	1.2	0.82	1.04	0.0707664	-3.82079	0.0127681	0.999947	Down	Gm22849	predicted gene%2C 22849 [Source:MGI Symbol%3BAcc:MGI:5452626]	2.67524	1.53435	-2.49017
ENSMUSG00000031654	3037	9.63	14.26	11.75	13.25	22.28	14.18	0.710288	-0.493525	0.0130504	0.999947	Down	Cbln1	cerebellin 1 precursor protein [Source:MGI Symbol%3BAcc:MGI:88281]	684.613	0.19881	-2.48239
ENSMUSG00000110993	2144	1.84	0.9	1.06	0.54	0.5	0.74	2.13306	1.09292	0.0132342	0.999947	Ups	Gm47963	predicted gene%2C 47963 [Source:MGI Symbol%3BAcc:MGI:6097241]	31.8385	0.441156	2.4774
ENSMUSG00000102774	783	0.24	1.18	0.08	0	0	0.08	17.0462	4.09138	0.0133979	0.999947	Ups	Gm9748	predicted gene 9748 [Source:MGI Symbol%3BAcc:MGI:3642166]	3.2319	1.65441	2.47301
ENSMUSG00000020178	3062	1.37	0.54	1.21	2.18	1.83	1.75	0.539604	-0.890027	0.0134004	0.999947	Down	Adora2a	adenosine A2a receptor [Source:MGI Symbol%3BAcc:MGI:99402]	72.4344	0.359905	-2.47295
ENSMUSG00000056174	4489	0.96	1.31	1.78	1.58	2.08	2.81	0.619885	-0.689928	0.0135632	0.999947	Down	Col8a2	collagen%2C type VIII%2C alpha 2 [Source:MGI Symbol%3BAcc:MGI:88464]	124.492	0.279478	-2.46863
ENSMUSG00000026185	6006	46.78	56.4	69.42	58.42	82.16	80.47	0.773709	-0.370138	0.0136252	0.999947	Down	Igfbp5	insulin-like growth factor binding protein 5 [Source:MGI Symbol%3BAcc:MGI:96440]	6237.31	0.150036	-2.467
ENSMUSG00000103844	1111	0.28	0.12	0.22	0	0	0	19.668	4.29778	0.0137056	0.999947	Ups	4933436E23Rik	RIKEN cDNA 4933436E23 gene [Source:MGI Symbol%3BAcc:MGI:1918459]	1.80681	1.7436	2.46489
ENSMUSG00000047502	4800	0.22	0.1	0.11	0.04	0.04	0.03	4.09658	2.03442	0.0138062	0.999947	Ups	Mroh7	maestro heat-like repeat family member 7 [Source:MGI Symbol%3BAcc:MGI:2685873]	6.80546	0.826239	2.46227
ENSMUSG00000046699	8743	0.62	0.64	0.25	1.2	1.06	0.63	0.520588	-0.941787	0.013906	0.999947	Down	Slitrk4	SLIT and NTRK-like family%2C member 4 [Source:MGI Symbol%3BAcc:MGI:2442509]	102.74	0.38289	-2.45968
ENSMUSG00000112823	3472	0.14	0.21	0.22	0.04	0.04	0.07	3.94519	1.9801	0.0139683	0.999947	Ups	Gm6125	predicted gene 6125 [Source:MGI Symbol%3BAcc:MGI:3644052]	6.57312	0.805547	2.45808
ENSMUSG00000024529	4778	0.55	0.72	1.29	0.92	1.45	2.7	0.504618	-0.986735	0.0140428	0.999947	Down	Lox	lysyl oxidase [Source:MGI Symbol%3BAcc:MGI:96817]	95.6827	0.401738	-2.45617
ENSMUSG00000007480	3904	0.08	0.14	0.12	0.02	0.02	0.02	6.91136	2.78897	0.0142646	0.999947	Ups	Mc5r	melanocortin 5 receptor [Source:MGI Symbol%3BAcc:MGI:99420]	3.95141	1.13811	2.45053
ENSMUSG00000036578	693	10.49	7.36	5.19	16.44	12.78	10.22	0.57936	-0.787469	0.0143845	0.999947	Down	Fxyd7	FXYD domain-containing ion transport regulator 7 [Source:MGI Symbol%3BAcc:MGI:1889006]	115.688	0.321742	-2.44752
ENSMUSG00000031170	2241	2.5	1.42	1.9	3.99	3.28	2.53	0.588449	-0.76501	0.0144576	0.999947	Down	Slc38a5	solute carrier family 38%2C member 5 [Source:MGI Symbol%3BAcc:MGI:2148066]	93.4149	0.312799	-2.44569
ENSMUSG00000040710	20091	1.62	0.94	1.12	2.26	1.38	1.88	0.662397	-0.594232	0.0147105	0.999947	Down	St8sia4	ST8 alpha-N-acetyl-neuraminide alpha-2%2C8-sialyltransferase 4 [Source:MGI Symbol%3BAcc:MGI:106018]	493.228	0.243595	-2.43943
ENSMUSG00000030110	6763	23.44	24.93	20.66	27.51	35.97	24.95	0.774477	-0.368706	0.014768	0.999947	Down	Ret	ret proto-oncogene [Source:MGI Symbol%3BAcc:MGI:97902]	2822.93	0.151232	-2.43802
ENSMUSG00000102461	2474	0.1	0.08	0	0.37	0.25	0.18	0.218833	-2.1921	0.0149133	0.999947	Down	Gm37166	predicted gene%2C 37166 [Source:MGI Symbol%3BAcc:MGI:5610394]	6.5522	0.90044	-2.43448
ENSMUSG00000004668	19737	0.01	0.01	0.02	0	0	0	19.3849	4.27686	0.015135	0.999947	Ups	Abca13	ATP-binding cassette%2C sub-family A (ABC1)%2C member 13 [Source:MGI Symbol%3BAcc:MGI:2388707]	1.77447	1.76065	2.42913
ENSMUSG00000086662	3653	0.1	0.18	0.07	0.03	0	0	9.95488	3.3154	0.0152927	0.999947	Ups	BC046251	cDNA sequence BC046251 [Source:MGI Symbol%3BAcc:MGI:3039598]	3.69223	1.36697	2.42537
ENSMUSG00000051379	4865	5.1	4.86	5.88	6.47	6.38	6.63	0.805279	-0.31244	0.0153603	0.999947	Down	Flrt3	fibronectin leucine rich transmembrane protein 3 [Source:MGI Symbol%3BAcc:MGI:1918686]	455.273	0.128907	-2.42377
ENSMUSG00000074505	21478	4.06	3.28	2.9	5.25	4.28	4.08	0.74633	-0.422115	0.0155183	0.999947	Down	Fat3	FAT atypical cadherin 3 [Source:MGI Symbol%3BAcc:MGI:2444314]	1363.51	0.174424	-2.42005
ENSMUSG00000050215	2568	0.05	0	0	0.24	0.17	0.07	0.0992246	-3.33316	0.0156736	0.999947	Down	Olfr70	olfactory receptor 70 [Source:MGI Symbol%3BAcc:MGI:1860079]	3.69173	1.37937	-2.41643
ENSMUSG00000075014	660	0.65	0.6	0.73	0.19	0.1	0	6.88167	2.78276	0.0160261	0.999947	Ups	Gm10800	predicted gene 10800 [Source:MGI Symbol%3BAcc:MGI:3641657]	3.9537	1.15548	2.40832
ENSMUSG00000036019	7779	7.11	6.5	6.56	8.33	7.73	8.21	0.824151	-0.27902	0.0164613	0.999947	Down	Tmtc2	transmembrane and tetratricopeptide repeat containing 2 [Source:MGI Symbol%3BAcc:MGI:1914057]	917.157	0.11633	-2.39852
ENSMUSG00000086451	5337	0.22	0.4	0.39	0.76	0.44	0.71	0.521748	-0.938575	0.0166044	0.999947	Down	4933431K23Rik	RIKEN cDNA 4933431K23 gene [Source:MGI Symbol%3BAcc:MGI:1921725]	41.1672	0.391832	-2.39535
ENSMUSG00000055540	5289	0.13	0.11	0.06	0.13	0.48	0.24	0.353674	-1.49951	0.0166202	0.999947	Down	Epha6	Eph receptor A6 [Source:MGI Symbol%3BAcc:MGI:108034]	15.9218	0.626098	-2.395
ENSMUSG00000037902	4911	3.45	4.32	4.09	4.34	5.19	5.32	0.790488	-0.339184	0.0166409	0.999947	Down	Sirpa	signal-regulatory protein alpha [Source:MGI Symbol%3BAcc:MGI:108563]	346.75	0.141648	-2.39455
ENSMUSG00000118144	290	2.34	2.06	0.83	0.42	0	0.44	6.00453	2.58605	0.0166798	0.999947	Ups	Gm50313	predicted gene%2C 50313 [Source:MGI Symbol%3BAcc:MGI:6303168]	4.69877	1.08036	2.39369
ENSMUSG00000062257	14519	0.22	0.21	0.24	0.29	0.42	0.35	0.628629	-0.66972	0.0167762	0.999947	Down	Opcml	opioid binding protein/cell adhesion molecule-like [Source:MGI Symbol%3BAcc:MGI:97397]	66.863	0.280033	-2.39158
ENSMUSG00000091345	9413	0.03	0.04	0.03	0.1	0.07	0.11	0.344768	-1.5363	0.0168528	0.999947	Down	Col6a5	collagen%2C type VI%2C alpha 5 [Source:MGI Symbol%3BAcc:MGI:3648134]	9.65074	0.642829	-2.3899
ENSMUSG00000001504	3282	21.07	16.04	9.23	48.9	28.61	25.69	0.444331	-1.17029	0.016888	0.999947	Down	Irx2	Iroquois homeobox 2 [Source:MGI Symbol%3BAcc:MGI:1197526]	1315.65	0.489839	-2.38914
ENSMUSG00000006313	1421	0.74	0.93	0.89	2.2	1.33	1.48	0.501069	-0.99692	0.017041	0.999947	Down	Upk1a	uroplakin 1A [Source:MGI Symbol%3BAcc:MGI:98911]	28.6219	0.417852	-2.38582
ENSMUSG00000003354	1992	0.46	0.53	0.39	0.25	0.06	0.13	3.10782	1.6359	0.0170826	0.999947	Ups	Ccdc65	coiled-coil domain containing 65 [Source:MGI Symbol%3BAcc:MGI:2146001]	9.64557	0.685934	2.38493
ENSMUSG00000018595	2010	0.21	0.2	0.21	0.03	0.03	0.03	6.59229	2.72078	0.0170861	0.999947	Ups	Glra4	glycine receptor%2C alpha 4 subunit [Source:MGI Symbol%3BAcc:MGI:95750]	3.79389	1.14086	2.38485
ENSMUSG00000085939	875	7.74	10.29	13.02	5.32	7.61	7.36	1.51558	0.599871	0.0170877	0.999947	Ups	Cd63-ps	CD63 antigen%2C pseudogene [Source:MGI Symbol%3BAcc:MGI:105972]	118.241	0.251537	2.38482
ENSMUSG00000110631	5647	94.28	96.58	117.14	71.09	87.43	93.41	1.21304	0.27863	0.0171993	0.999947	Ups	Gm42047	predicted gene%2C 42047 [Source:MGI Symbol%3BAcc:MGI:5624932]	8348.7	0.116953	2.38242
ENSMUSG00000106666	204	2.72	4.87	3.23	1.2	0.62	1.25	3.46913	1.79457	0.0172278	0.999947	Ups	Gm43587	predicted gene 43587 [Source:MGI Symbol%3BAcc:MGI:5663724]	7.46439	0.753449	2.38181
ENSMUSG00000001300	6855	8.54	9.75	9.92	9.94	11.03	12.03	0.847357	-0.238958	0.0172592	0.999947	Down	Efnb2	ephrin B2 [Source:MGI Symbol%3BAcc:MGI:105097]	1109.57	0.100355	-2.38114
ENSMUSG00000036422	4538	7.03	7.66	6.38	7.76	10.7	8.36	0.780255	-0.357982	0.0173831	0.999947	Down	Pcdh8	protocadherin 8 [Source:MGI Symbol%3BAcc:MGI:1306800]	575.458	0.150507	-2.3785
ENSMUSG00000099517	530	0.12	0	0	0.58	0.71	0.36	0.0759393	-3.71901	0.0174366	0.999947	Down	H3c8	H3 clustered histone 8 [Source:MGI Symbol%3BAcc:MGI:2145541]	2.50334	1.56434	-2.37737
ENSMUSG00000061353	8176	4.03	4.37	4.64	4.41	5.7	5.77	0.814535	-0.295951	0.0175884	0.999947	Down	Cxcl12	chemokine (C-X-C motif) ligand 12 [Source:MGI Symbol%3BAcc:MGI:103556]	624.819	0.124654	-2.37417
ENSMUSG00000040536	5237	0.61	0.39	0.49	0.9	0.71	0.91	0.589861	-0.761553	0.0183826	0.999947	Down	Necab1	N-terminal EF-hand calcium binding protein 1 [Source:MGI Symbol%3BAcc:MGI:1916602]	55.9538	0.32299	-2.35782
ENSMUSG00000018678	3414	5.09	7.47	5.74	7.57	7.75	8.11	0.771658	-0.373966	0.0184232	0.999947	Down	Sp2	Sp2 transcription factor [Source:MGI Symbol%3BAcc:MGI:1926162]	376.933	0.158662	-2.357
ENSMUSG00000021699	12006	1.6	1.44	1.29	1.97	1.88	1.76	0.764089	-0.388188	0.0185366	0.999947	Down	Pde4d	phosphodiesterase 4D%2C cAMP specific [Source:MGI Symbol%3BAcc:MGI:99555]	317.174	0.164855	-2.35472
ENSMUSG00000026312	10037	0.2	0.2	0.16	0.1	0.09	0.08	2.02919	1.02091	0.0186831	0.999947	Ups	Cdh7	cadherin 7%2C type 2 [Source:MGI Symbol%3BAcc:MGI:2442792]	22.242	0.434097	2.35179
ENSMUSG00000085335	2264	0	0	0	0.14	0.08	0.06	0.0543363	-4.20194	0.0187615	0.999947	Down	Gm13684	predicted gene 13684 [Source:MGI Symbol%3BAcc:MGI:3649340]	1.67634	1.78788	-2.35024
ENSMUSG00000087038	6718	0.02	0.03	0.06	0.18	0.14	0.06	0.284537	-1.81331	0.0188069	0.999947	Down	2900079G21Rik	RIKEN cDNA 2900079G21 gene [Source:MGI Symbol%3BAcc:MGI:1920268]	8.79855	0.771841	-2.34934
ENSMUSG00000090582	634	2.43	3.13	3.97	1.93	1.19	1.41	2.06733	1.04777	0.0189509	0.999947	Ups	Gm17024	predicted gene 17024 [Source:MGI Symbol%3BAcc:MGI:4937851]	23.5416	0.446526	2.3465
ENSMUSG00000031738	3370	0.49	0.41	0.27	0.89	0.97	0.51	0.489805	-1.02972	0.0189837	0.999947	Down	Irx6	Iroquois homeobox 6 [Source:MGI Symbol%3BAcc:MGI:1927642]	31.8518	0.438954	-2.34585
ENSMUSG00000053930	7449	5.79	4.18	3.35	7.43	6.5	5.13	0.69393	-0.527137	0.0190584	0.999947	Down	Shisa6	shisa family member 6 [Source:MGI Symbol%3BAcc:MGI:2685725]	643.002	0.224851	-2.34439
ENSMUSG00000111149	378	0	0.18	0	0.16	1.33	1.01	0.0715075	-3.80576	0.0191116	0.999947	Down	Gm26564	predicted gene%2C 26564 [Source:MGI Symbol%3BAcc:MGI:5477058]	2.64416	1.62407	-2.34335
ENSMUSG00000087331	896	1.86	1.33	1.27	0.55	0.91	0.28	2.54261	1.34631	0.0192168	0.999947	Ups	1810021B22Rik	RIKEN cDNA 1810021B22 gene [Source:MGI Symbol%3BAcc:MGI:1916370]	14.754	0.575028	2.3413
ENSMUSG00000048304	4848	2.36	1.8	1.25	4.23	2.64	2.1	0.595408	-0.748049	0.019254	0.999947	Down	Slitrk3	SLIT and NTRK-like family%2C member 3 [Source:MGI Symbol%3BAcc:MGI:2679447]	186.852	0.319601	-2.34058
ENSMUSG00000097482	1655	0.11	0.2	0.07	0	0	0	18.1643	4.18303	0.019518	0.999947	Ups	Gm17634	predicted gene%2C 17634 [Source:MGI Symbol%3BAcc:MGI:4937268]	1.67523	1.79108	2.33549
ENSMUSG00000060550	4265	1.31	0.62	0.98	1.78	2.05	1.21	0.576807	-0.793839	0.0197267	0.999947	Down	H2-Q7	histocompatibility 2%2C Q region locus 7 [Source:MGI Symbol%3BAcc:MGI:95936]	90.4223	0.340483	-2.33151
ENSMUSG00000054404	6326	0.04	0.02	0.04	0	0	0	17.832	4.1564	0.0199354	0.999947	Ups	Slfn5	schlafen 5 [Source:MGI Symbol%3BAcc:MGI:1329004]	1.63703	1.78573	2.32756
ENSMUSG00000106127	701	0.18	0.47	0.26	0	0	0	18.0228	4.17175	0.0199546	0.999947	Ups	4930520M14Rik	RIKEN cDNA 4930520M14 gene [Source:MGI Symbol%3BAcc:MGI:1925432]	1.65906	1.7926	2.3272
ENSMUSG00000104222	2527	0.51	0.29	0.28	0.1	0.12	0.15	2.91889	1.54542	0.0199748	0.999947	Ups	Gm7292	predicted gene 7292 [Source:MGI Symbol%3BAcc:MGI:3645786]	9.79034	0.664178	2.32682
ENSMUSG00000027849	5828	1.22	1.45	1.58	0.69	0.95	1.19	1.49167	0.576928	0.0200384	0.999947	Ups	Syt6	synaptotagmin VI [Source:MGI Symbol%3BAcc:MGI:1859544]	108.84	0.248074	2.32563
ENSMUSG00000102189	3031	0.04	0.04	0.08	0.1	0.44	0.15	0.239341	-2.06286	0.020176	0.999947	Down	Gm37194	predicted gene%2C 37194 [Source:MGI Symbol%3BAcc:MGI:5610422]	6.75244	0.887993	-2.32306
ENSMUSG00000046108	719	0.17	0.64	0.92	0	0	0.18	9.76841	3.28812	0.0202707	0.999947	Ups	Il17c	interleukin 17C [Source:MGI Symbol%3BAcc:MGI:2446486]	3.56079	1.4165	2.3213
ENSMUSG00000033576	4498	0.05	0.07	0.16	0	0.03	0.01	6.83125	2.77215	0.0210303	0.999947	Ups	Apol6	apolipoprotein L 6 [Source:MGI Symbol%3BAcc:MGI:1919189]	3.87416	1.2014	2.30744
ENSMUSG00000051323	10464	0.24	0.33	0.32	0.68	0.43	0.38	0.583501	-0.777194	0.0210778	0.999947	Down	Pcdh19	protocadherin 19 [Source:MGI Symbol%3BAcc:MGI:2685563]	66.5189	0.336945	-2.30659
ENSMUSG00000092086	1056	1.57	6.52	4.09	1.51	2.2	1.99	2.09884	1.06959	0.0210951	0.999947	Ups	Gm6793	predicted gene 6793 [Source:MGI Symbol%3BAcc:MGI:3643578]	49.4566	0.463775	2.30628
ENSMUSG00000097336	3322	1.63	2.09	1.26	1.9	2.86	2.88	0.650131	-0.621197	0.0213149	0.999947	Down	Fendrr	Foxf1 adjacent non-coding developmental regulatory RNA [Source:MGI Symbol%3BAcc:MGI:1916040]	110.821	0.269809	-2.30236
ENSMUSG00000049576	3420	0	0	0	0.04	0.11	0.04	0.0548619	-4.18805	0.0213621	0.999947	Down	Zfa-ps	zinc finger protein%2C autosomal%2C pseudogene [Source:MGI Symbol%3BAcc:MGI:99153]	1.65621	1.81969	-2.30152
ENSMUSG00000038608	18267	0.25	0.2	0.19	0.31	0.33	0.32	0.657264	-0.605455	0.0213831	0.999947	Down	Dock10	dedicator of cytokinesis 10 [Source:MGI Symbol%3BAcc:MGI:2146320]	77.863	0.26311	-2.30115
ENSMUSG00000063887	13422	0.69	0.68	0.43	1.24	0.9	0.67	0.62862	-0.669741	0.0214847	0.999947	Down	Nlgn1	neuroligin 1 [Source:MGI Symbol%3BAcc:MGI:2179435]	165.448	0.291273	-2.29936
ENSMUSG00000094786	1656	1.6	2.36	3.08	1.22	1.56	1.19	1.74761	0.805383	0.021636	0.999947	Ups	Gm14403	predicted gene 14403 [Source:MGI Symbol%3BAcc:MGI:3649813]	47.9656	0.35067	2.2967
ENSMUSG00000052713	8513	7.57	7.89	8.41	5.91	7.27	6.92	1.17823	0.23662	0.021731	0.999947	Ups	Zfp608	zinc finger protein 608 [Source:MGI Symbol%3BAcc:MGI:2442338]	989.322	0.103101	2.29504
ENSMUSG00000090243	1279	0	0	0	0.24	0.2	0.05	0.054344	-4.20174	0.0220209	0.999947	Down	Gm16103	predicted gene 16103 [Source:MGI Symbol%3BAcc:MGI:3802086]	1.67583	1.83481	-2.29001
ENSMUSG00000020839	1495	0	0	0	0	0.08	0.47	0.0424483	-4.55815	0.0223754	0.999947	Down	Tmigd1	transmembrane and immunoglobulin domain containing 1 [Source:MGI Symbol%3BAcc:MGI:1913851]	2.13991	1.99575	-2.28393
ENSMUSG00000037434	5244	4	5.72	5.15	3.28	4.17	3.99	1.28647	0.363423	0.0224437	0.999947	Ups	Slc30a1	solute carrier family 30 (zinc transporter)%2C member 1 [Source:MGI Symbol%3BAcc:MGI:1345281]	363.985	0.159202	2.28277
ENSMUSG00000031565	9875	14.04	11.67	12.77	16.3	14.88	15.26	0.82135	-0.283931	0.0226207	0.999947	Down	Fgfr1	fibroblast growth factor receptor 1 [Source:MGI Symbol%3BAcc:MGI:95522]	2226.14	0.124543	-2.27978
ENSMUSG00000021743	3047	0	0	0	0	0.1	0.15	0.0460082	-4.44197	0.0227475	0.999947	Down	Fezf2	Fez family zinc finger 2 [Source:MGI Symbol%3BAcc:MGI:1859823]	1.9737	1.95024	-2.27765
ENSMUSG00000045075	2250	0.16	0.09	0.19	0.46	0.47	0.28	0.357263	-1.48494	0.0229461	0.999947	Down	Gm9796	predicted gene 9796 [Source:MGI Symbol%3BAcc:MGI:3648412]	9.95211	0.652913	-2.27433
ENSMUSG00000029219	2106	67.02	53.46	61.75	89.61	73.08	68.05	0.780863	-0.356859	0.0230992	0.999947	Down	Slc10a4	solute carrier family 10 (sodium/bile acid cotransporter family)%2C member 4 [Source:MGI Symbol%3BAcc:MGI:3606480]	2312.9	0.157083	-2.27179
ENSMUSG00000063245	1275	2.51	2.75	2.78	1.39	1.68	1.75	1.65524	0.727044	0.0231435	0.999947	Ups	Zfp993	zinc finger protein 993 [Source:MGI Symbol%3BAcc:MGI:3713585]	43.2953	0.320134	2.27106
ENSMUSG00000030075	6730	0.29	0.11	0.26	0.76	0.29	0.39	0.450597	-1.15009	0.0233514	0.999947	Down	Cntn3	contactin 3 [Source:MGI Symbol%3BAcc:MGI:99534]	37.9729	0.507177	-2.26764
ENSMUSG00000028893	3475	20.15	17.34	20.66	14.52	16.27	17.25	1.20267	0.266244	0.0234198	0.999947	Ups	Sesn2	sestrin 2 [Source:MGI Symbol%3BAcc:MGI:2651874]	976.565	0.117468	2.26652
ENSMUSG00000097773	2538	0.19	0.34	0.28	0.1	0.07	0.08	3.25895	1.70441	0.0234687	0.999947	Ups	Gm10614	predicted gene 10614 [Source:MGI Symbol%3BAcc:MGI:3642104]	7.10424	0.75226	2.26572
ENSMUSG00000086782	918	3.62	4.83	5.23	2.8	2.26	3.2	1.63613	0.710289	0.0240501	0.999947	Ups	E130102H24Rik	RIKEN cDNA E130102H24 gene [Source:MGI Symbol%3BAcc:MGI:1925116]	53.1338	0.314799	2.25633
ENSMUSG00000028430	5242	12.11	13.39	13.49	14.48	14.51	15.62	0.865315	-0.208703	0.0241143	0.999947	Down	Nol6	nucleolar protein family 6 (RNA-associated) [Source:MGI Symbol%3BAcc:MGI:2140151]	1160.19	0.0925387	-2.2553
ENSMUSG00000035245	4900	3.49	3.96	4.14	2.71	3.23	3.18	1.2597	0.333083	0.0241162	0.999947	Ups	Eogt	EGF domain-specific O-linked N-acetylglucosamine (GlcNAc) transferase [Source:MGI Symbol%3BAcc:MGI:2141669]	268.076	0.147691	2.25527
ENSMUSG00000112437	535	0.58	0.12	0.45	0	0	0	17.8131	4.15487	0.0241264	0.999947	Ups	Gm35188	predicted gene%2C 35188 [Source:MGI Symbol%3BAcc:MGI:5594347]	1.63508	1.84242	2.25511
ENSMUSG00000000184	9409	5.02	8.32	8.21	7.4	9.59	11.46	0.749558	-0.415888	0.0241542	0.999947	Down	Ccnd2	cyclin D2 [Source:MGI Symbol%3BAcc:MGI:88314]	1239.6	0.184456	-2.25467
ENSMUSG00000117818	2711	0.07	0.2	0.27	0	0.05	0.05	5.64051	2.49583	0.0241652	0.999947	Ups	Gm50105	predicted gene%2C 50105 [Source:MGI Symbol%3BAcc:MGI:6302837]	4.38427	1.10705	2.25449
ENSMUSG00000024247	2712	14.56	14.7	15.08	16.67	16.49	19.05	0.842102	-0.247934	0.024234	0.999947	Down	Pkdcc	protein kinase domain containing%2C cytoplasmic [Source:MGI Symbol%3BAcc:MGI:2147077]	693.38	0.110027	-2.2534
ENSMUSG00000083241	456	0.14	0.87	0.39	0	0	0	18.0427	4.17335	0.024367	0.999947	Ups	Gm13259	predicted gene 13259 [Source:MGI Symbol%3BAcc:MGI:3700962]	1.66101	1.85376	2.25129
ENSMUSG00000062232	14051	2.87	3.08	2.98	3.29	3.54	3.53	0.854034	-0.227635	0.0243983	0.999947	Down	Rapgef2	Rap guanine nucleotide exchange factor (GEF) 2 [Source:MGI Symbol%3BAcc:MGI:2659071]	717.596	0.101135	-2.2508
ENSMUSG00000029093	8802	7.37	7.16	5.49	8.34	9.18	7.67	0.789134	-0.341658	0.0245343	0.999947	Down	Sorcs2	sortilin-related VPS10 domain containing receptor 2 [Source:MGI Symbol%3BAcc:MGI:1932289]	1056.84	0.151939	-2.24866
ENSMUSG00000033316	3006	10.1	6.9	7.18	12.94	9.42	10.74	0.724842	-0.464262	0.0247734	0.999947	Down	Galnt9	polypeptide N-acetylgalactosaminyltransferase 9 [Source:MGI Symbol%3BAcc:MGI:2677965]	458.642	0.206806	-2.24492
ENSMUSG00000040618	7806	3.34	3.05	3.93	2.15	2.78	3.06	1.28526	0.362057	0.0250576	0.999947	Ups	Pck2	phosphoenolpyruvate carboxykinase 2 (mitochondrial) [Source:MGI Symbol%3BAcc:MGI:1860456]	377.528	0.161595	2.24051
ENSMUSG00000005667	3487	10.86	10.05	12.14	7.43	10.07	8.94	1.24183	0.312472	0.025061	0.999947	Ups	Mthfd2	methylenetetrahydrofolate dehydrogenase (NAD+ dependent)%2C methenyltetrahydrofolate cyclohydrolase [Source:MGI Symbol%3BAcc:MGI:1338850]	548.303	0.139468	2.24046
ENSMUSG00000027313	1637	6.55	4.61	4.47	3.11	3.88	3.51	1.48704	0.572441	0.0250962	0.999947	Ups	Chac1	ChaC%2C cation transport regulator 1 [Source:MGI Symbol%3BAcc:MGI:1916315]	113.447	0.255563	2.23992
ENSMUSG00000042448	1862	1.52	0.96	1.16	2.47	1.96	1.78	0.581792	-0.781426	0.0251229	0.999947	Down	Hoxd1	homeobox D1 [Source:MGI Symbol%3BAcc:MGI:96201]	48.8792	0.348927	-2.23951
ENSMUSG00000028024	4706	0.09	0.11	0.17	0.35	0.31	0.19	0.428694	-1.22198	0.0251362	0.999947	Down	Enpep	glutamyl aminopeptidase [Source:MGI Symbol%3BAcc:MGI:106645]	15.2549	0.545697	-2.2393
ENSMUSG00000032327	5829	10.29	7.71	9.92	7.72	7.21	6.99	1.26269	0.336498	0.0254443	0.999947	Ups	Stra6	stimulated by retinoic acid gene 6 [Source:MGI Symbol%3BAcc:MGI:107742]	770.725	0.150586	2.23459
ENSMUSG00000034563	7497	0.71	0.57	0.74	0.89	1.08	0.94	0.69216	-0.530823	0.0258359	0.999947	Down	Ccpg1	cell cycle progression 1 [Source:MGI Symbol%3BAcc:MGI:1196419]	97.9868	0.238179	-2.22867
ENSMUSG00000034037	6292	1.24	1.13	0.98	1.65	1.79	1.31	0.700624	-0.513288	0.0258848	0.999947	Down	Fgd5	FYVE%2C RhoGEF and PH domain containing 5 [Source:MGI Symbol%3BAcc:MGI:2443369]	135.272	0.230387	-2.22794
ENSMUSG00000044576	3865	2.8	3.05	2.58	3.38	3.98	3.56	0.765239	-0.386018	0.0260932	0.999947	Down	Garem2	GRB2 associated regulator of MAPK1 subtype 2 [Source:MGI Symbol%3BAcc:MGI:2685290]	198.144	0.173505	-2.22482
ENSMUSG00000071679	3635	0.03	0.02	0	0.1	0.07	0.16	0.157879	-2.66311	0.0261347	0.999947	Down	Rtl4	retrotransposon Gag like 4 [Source:MGI Symbol%3BAcc:MGI:3588192]	3.6755	1.19733	-2.2242
ENSMUSG00000097483	1525	0.04	0.39	0.47	0	0.08	0.04	7.18107	2.8442	0.026302	0.999947	Ups	Gm26806	predicted gene%2C 26806 [Source:MGI Symbol%3BAcc:MGI:5477300]	4.05175	1.28018	2.22172
ENSMUSG00000113497	731	0.51	1.09	0.66	2.43	1.89	1.05	0.407986	-1.29341	0.026338	0.999947	Down	Gm18030	predicted gene%2C 18030 [Source:MGI Symbol%3BAcc:MGI:5010215]	14.8522	0.582305	-2.22119
ENSMUSG00000024215	2305	0.53	0.43	0.65	0.32	0.16	0.19	2.35334	1.23471	0.0263881	0.999947	Ups	Spdef	SAM pointed domain containing ets transcription factor [Source:MGI Symbol%3BAcc:MGI:1353422]	14.0004	0.556063	2.22045
ENSMUSG00000003436	2850	13.22	11.5	14.71	10.77	10.84	9.87	1.24028	0.310671	0.0264857	0.999947	Ups	Dll3	delta like canonical Notch ligand 3 [Source:MGI Symbol%3BAcc:MGI:1096877]	535.304	0.140004	2.21902
ENSMUSG00000071103	3006	0.68	0.73	1.16	0.49	0.44	0.45	1.83921	0.879084	0.0266632	0.999947	Ups	1700029J07Rik	RIKEN cDNA 1700029J07 gene [Source:MGI Symbol%3BAcc:MGI:1916729]	31.1868	0.396625	2.21641
ENSMUSG00000046916	2845	0.11	0.05	0.13	0.02	0	0	11.8432	3.56599	0.0267754	0.999947	Ups	Myct1	myc target 1 [Source:MGI Symbol%3BAcc:MGI:1915882]	2.28492	1.61009	2.21478
ENSMUSG00000105097	637	18.37	12.27	11.21	9.52	6.11	10.51	1.59441	0.673027	0.0268389	0.999947	Ups	Gm42133	predicted gene%2C 42133 [Source:MGI Symbol%3BAcc:MGI:5625018]	115.191	0.304007	2.21385
ENSMUSG00000046546	3075	3.46	4.98	5.73	4.22	8.89	7.67	0.677615	-0.561462	0.026916	0.999947	Down	Fam43a	family with sequence similarity 43%2C member A [Source:MGI Symbol%3BAcc:MGI:2676309]	282.783	0.253741	-2.21273
ENSMUSG00000021974	4649	1.99	1.85	1.24	2.28	2.93	2.17	0.684427	-0.547032	0.0271524	0.999947	Down	Fgf9	fibroblast growth factor 9 [Source:MGI Symbol%3BAcc:MGI:104723]	153.749	0.247602	-2.20932
ENSMUSG00000070407	4911	15.64	14.59	13.75	12.65	11.78	11.78	1.20381	0.267603	0.0271839	0.999947	Ups	Hs3st3b1	heparan sulfate (glucosamine) 3-O-sulfotransferase 3B1 [Source:MGI Symbol%3BAcc:MGI:1333853]	1044.35	0.12115	2.20887
ENSMUSG00000093483	711	0.35	0.28	0.84	1.21	2.03	0.9	0.353181	-1.50152	0.0271843	0.999947	Down	AA465934	expressed sequence AA465934 [Source:MGI Symbol%3BAcc:MGI:2671018]	10.5458	0.679771	-2.20886
ENSMUSG00000115417	668	1.29	1.39	0.27	0.46	0.09	0.1	4.44251	2.15137	0.0271853	0.999947	Ups	Gm48949	predicted gene%2C 48949 [Source:MGI Symbol%3BAcc:MGI:6118274]	6.42532	0.973981	2.20885
ENSMUSG00000022696	5623	0.02	0.05	0	0.09	0.08	0.12	0.232005	-2.10777	0.0272215	0.999947	Down	Sidt1	SID1 transmembrane family%2C member 1 [Source:MGI Symbol%3BAcc:MGI:2443155]	5.35438	0.954467	-2.20833
ENSMUSG00000112478	3449	0.93	0.67	0.56	0.48	0.27	0.35	1.93553	0.952731	0.0273063	0.999947	Ups	Gm47761	predicted gene%2C 47761 [Source:MGI Symbol%3BAcc:MGI:6096912]	29.9604	0.431664	2.20711
ENSMUSG00000070719	3688	0.02	0	0	0.05	0.14	0.03	0.082115	-3.60621	0.0274197	0.999947	Down	Pla2g4d	phospholipase A2%2C group IVD [Source:MGI Symbol%3BAcc:MGI:1925640]	2.32523	1.63511	-2.20549
ENSMUSG00000087893	127	0.48	0.52	0.94	4.34	2.97	2.51	0.196072	-2.35055	0.0275112	0.999947	Down	Gm23441	predicted gene%2C 23441 [Source:MGI Symbol%3BAcc:MGI:5453218]	3.99521	1.0664	-2.20419
ENSMUSG00000118625	475	2.85	1.95	0.76	0.52	0.26	0.94	3.24856	1.6998	0.0276546	0.999947	Ups	AC123687.1	polycystic kidney disease 2 (Pkd2) pseudogene	9.22581	0.771882	2.20215
ENSMUSG00000021108	7530	1.85	2.29	1.78	2.18	2.71	2.66	0.776445	-0.365044	0.0277568	0.999947	Down	Prkch	protein kinase C%2C eta [Source:MGI Symbol%3BAcc:MGI:97600]	268.143	0.165876	-2.20071
ENSMUSG00000037010	3149	0.29	0.15	0.1	0.45	0.46	0.36	0.420675	-1.24922	0.027793	0.999947	Down	Apln	apelin [Source:MGI Symbol%3BAcc:MGI:1353624]	15.1877	0.567778	-2.2002
ENSMUSG00000044461	3672	7.51	7.32	10.57	6.04	5.44	7.61	1.31759	0.397902	0.0278214	0.999947	Ups	Shisa2	shisa family member 2 [Source:MGI Symbol%3BAcc:MGI:2444716]	431.374	0.180881	2.1998
ENSMUSG00000044056	1043	0.12	0.25	0.4	0.06	0	0	11.7892	3.5594	0.0279009	0.999947	Ups	Efcab9	EF-hand calcium binding domain 9 [Source:MGI Symbol%3BAcc:MGI:1916556]	2.27266	1.61888	2.19868
ENSMUSG00000109051	2990	0	0	0	0.04	0.06	0.09	0.0608738	-4.03804	0.0279134	0.999947	Down	Gm44913	predicted gene 44913 [Source:MGI Symbol%3BAcc:MGI:5753489]	1.49305	1.83672	-2.1985
ENSMUSG00000074502	4432	0	0	0	0.03	0.06	0.04	0.0608903	-4.03764	0.0279347	0.999947	Down	Ubtfl1	upstream binding transcription factor%2C RNA polymerase I-like 1 [Source:MGI Symbol%3BAcc:MGI:3588290]	1.49254	1.83679	-2.1982
ENSMUSG00000037892	5366	0.98	1.43	1.56	1.38	2.27	2.12	0.682835	-0.55039	0.027966	0.999947	Down	Pcdh18	protocadherin 18 [Source:MGI Symbol%3BAcc:MGI:1920423]	137.7	0.250432	-2.19776
ENSMUSG00000022797	6185	48.94	46.01	69.64	45.61	40.41	42.12	1.26628	0.340595	0.027967	0.999947	Ups	Tfrc	transferrin receptor [Source:MGI Symbol%3BAcc:MGI:98822]	4788.6	0.154975	2.19775
ENSMUSG00000023945	5644	12.38	16.62	13.18	14.72	21.07	16.68	0.797116	-0.327139	0.0282185	0.999947	Down	Slc5a7	solute carrier family 5 (choline transporter)%2C member 7 [Source:MGI Symbol%3BAcc:MGI:1927126]	1411.94	0.14909	-2.19424
ENSMUSG00000087151	691	0.53	0.86	1.04	0.27	0.27	0.09	3.78458	1.92013	0.0282639	0.999947	Ups	Gm14022	predicted gene 14022 [Source:MGI Symbol%3BAcc:MGI:3649977]	5.57749	0.875333	2.1936
ENSMUSG00000044296	2414	0.74	0.88	0.67	0.3	0.39	0.48	1.94328	0.958494	0.0284122	0.999947	Ups	Zfp879	zinc finger protein 879 [Source:MGI Symbol%3BAcc:MGI:3053099]	22.0442	0.437359	2.19155
ENSMUSG00000074064	2968	6.35	5.8	6.22	4.44	4.85	5.2	1.26012	0.33356	0.0284334	0.999947	Ups	Mlycd	malonyl-CoA decarboxylase [Source:MGI Symbol%3BAcc:MGI:1928485]	258.107	0.152223	2.19125
ENSMUSG00000102545	2610	0.4	0.36	0.46	0.73	0.72	0.81	0.535055	-0.90224	0.0285069	0.999947	Down	6430573P05Rik	RIKEN cDNA 6430573P05 gene [Source:MGI Symbol%3BAcc:MGI:2686494]	24.0202	0.411937	-2.19024
ENSMUSG00000035121	5017	0.9	1.24	1.27	0.72	0.8	0.72	1.49608	0.581192	0.0285486	0.999947	Ups	Neil2	nei like 2 (E. coli) [Source:MGI Symbol%3BAcc:MGI:2686058]	74.7964	0.265425	2.18966
ENSMUSG00000021685	2881	0.64	0.71	0.56	1.04	1.2	0.95	0.593734	-0.752113	0.0286852	0.999947	Down	Otp	orthopedia homeobox [Source:MGI Symbol%3BAcc:MGI:99835]	39.0494	0.343778	-2.18779
ENSMUSG00000040136	8090	3.87	4.1	3.13	4.24	5.6	4.3	0.779982	-0.358486	0.0288461	0.999947	Down	Abcc8	ATP-binding cassette%2C sub-family C (CFTR/MRP)%2C member 8 [Source:MGI Symbol%3BAcc:MGI:1352629]	541.268	0.164023	-2.18558
ENSMUSG00000019810	6161	2.88	3.38	3.65	2.29	2.78	2.74	1.25593	0.328755	0.0288924	0.999947	Ups	Fuca2	fucosidase%2C alpha-L- 2%2C plasma [Source:MGI Symbol%3BAcc:MGI:1914098]	288.191	0.150463	2.18495
ENSMUSG00000049608	3721	0	0	0	0.08	0.03	0.03	0.0602612	-4.05263	0.0292179	0.999947	Down	Gpr55	G protein-coupled receptor 55 [Source:MGI Symbol%3BAcc:MGI:2685064]	1.51216	1.85855	-2.18053
ENSMUSG00000104905	1857	0	0	0	0.16	0.07	0.07	0.0602612	-4.05263	0.0292179	0.999947	Down	Gm43718	predicted gene 43718 [Source:MGI Symbol%3BAcc:MGI:5663855]	1.51216	1.85855	-2.18053
ENSMUSG00000032936	3763	6.33	4.44	5.87	4.44	4.16	3.73	1.33789	0.419962	0.0292188	0.999947	Ups	Camkv	CaM kinase-like vesicle-associated [Source:MGI Symbol%3BAcc:MGI:2384296]	289.274	0.192597	2.18052
ENSMUSG00000031949	4399	2.49	2.94	3.4	3.09	3.98	4.45	0.759574	-0.396737	0.0292798	0.999947	Down	Adat1	adenosine deaminase%2C tRNA-specific 1 [Source:MGI Symbol%3BAcc:MGI:1353631]	236.259	0.182015	-2.1797
ENSMUSG00000025701	4106	0.37	0.39	0.26	0.21	0.14	0.11	2.2163	1.14815	0.0292877	0.999947	Ups	Alox5	arachidonate 5-lipoxygenase [Source:MGI Symbol%3BAcc:MGI:87999]	16.1539	0.526774	2.17959
ENSMUSG00000026694	9740	2.88	3.35	3.57	2.35	2.8	2.85	1.2132	0.278818	0.0295558	0.999947	Ups	Eef1aknmt	EEF1A lysine and N-terminal methyltransferase [Source:MGI Symbol%3BAcc:MGI:1918699]	457.657	0.128134	2.17599
ENSMUSG00000023030	6354	11	10.01	9.84	8.97	7.99	8.36	1.20721	0.271676	0.0297937	0.999947	Ups	Slc11a2	solute carrier family 11 (proton-coupled divalent metal ion transporters)%2C member 2 [Source:MGI Symbol%3BAcc:MGI:1345279]	946.391	0.125034	2.17282
ENSMUSG00000086193	440	0.28	0.45	0.55	0	0	0	16.0125	4.00113	0.0299444	0.999947	Ups	Gm11508	predicted gene 11508 [Source:MGI Symbol%3BAcc:MGI:3650928]	1.4692	1.84314	2.17083
ENSMUSG00000028369	16117	0.09	0.17	0.13	0.24	0.21	0.19	0.587147	-0.768207	0.0299702	0.999947	Down	Svep1	sushi%2C von Willebrand factor type A%2C EGF and pentraxin domain containing 1 [Source:MGI Symbol%3BAcc:MGI:1928849]	43.699	0.353933	-2.17048
ENSMUSG00000083093	743	0.08	0.18	0.24	0.41	0.76	0.86	0.246587	-2.01983	0.0299755	0.999947	Down	Gm15385	predicted gene 15385 [Source:MGI Symbol%3BAcc:MGI:3705807]	4.95298	0.93062	-2.17041
ENSMUSG00000113495	2021	0.46	0.56	0.42	0.18	0.06	0.28	2.68423	1.42451	0.0300044	0.999947	Ups	Gm19792	predicted gene%2C 19792 [Source:MGI Symbol%3BAcc:MGI:5011977]	10.4526	0.656445	2.17003
ENSMUSG00000049858	2497	11.74	12.63	9.94	15.11	14.29	13.15	0.797744	-0.326001	0.0301028	0.999947	Down	Suox	sulfite oxidase [Source:MGI Symbol%3BAcc:MGI:2446117]	509.488	0.150319	-2.16874
ENSMUSG00000031543	13527	1.94	2.23	1.31	2.63	2.96	1.98	0.717169	-0.479615	0.0302247	0.999947	Down	Ank1	ankyrin 1%2C erythroid [Source:MGI Symbol%3BAcc:MGI:88024]	468.986	0.221313	-2.16713
ENSMUSG00000097820	5282	0.34	0.56	0.5	0.29	0.21	0.25	1.8186	0.862826	0.0302909	0.999947	Ups	E530011L22Rik	RIKEN cDNA E530011L22 gene [Source:MGI Symbol%3BAcc:MGI:2443770]	30.0963	0.398301	2.16627
ENSMUSG00000078495	2912	3.24	4.8	4.74	2.19	3.56	3.22	1.4119	0.49764	0.0304498	0.999947	Ups	Zfp984	zinc finger protein 984 [Source:MGI Symbol%3BAcc:MGI:3651978]	166.613	0.229943	2.16419
ENSMUSG00000103747	3229	0.04	0.1	0.04	0	0	0	16.3292	4.02938	0.0305025	0.999947	Ups	Gm38236	predicted gene%2C 38236 [Source:MGI Symbol%3BAcc:MGI:5611464]	1.50545	1.86243	2.1635
ENSMUSG00000007653	6360	3.63	2.26	2.21	4.06	3.85	3.41	0.712054	-0.489942	0.0306792	0.999947	Down	Gabrb2	gamma-aminobutyric acid (GABA) A receptor%2C subunit beta 2 [Source:MGI Symbol%3BAcc:MGI:95620]	329.015	0.226698	-2.16121
ENSMUSG00000035582	3053	0.1	0.04	0.04	0	0	0	16.2787	4.02492	0.0307653	0.999947	Ups	Gdpd4	glycerophosphodiester phosphodiesterase domain containing 4 [Source:MGI Symbol%3BAcc:MGI:3606573]	1.49959	1.86331	2.16009
ENSMUSG00000026748	6947	1.16	2.22	1.4	2.26	2.35	2.07	0.704159	-0.506028	0.0307831	0.999947	Down	Plxdc2	plexin domain containing 2 [Source:MGI Symbol%3BAcc:MGI:1914698]	210.792	0.234287	-2.15987
ENSMUSG00000099207	3612	0	0.07	0.02	0.12	0.09	0.21	0.207937	-2.26578	0.0308621	0.999947	Down	Gm10637	predicted gene 10637 [Source:MGI Symbol%3BAcc:MGI:3641741]	4.83387	1.04953	-2.15885
ENSMUSG00000082051	2377	0.1	0.14	0.08	0.03	0	0	11.1331	3.47678	0.0309172	0.999947	Ups	Gm16072	predicted gene 16072 [Source:MGI Symbol%3BAcc:MGI:3801776]	2.16951	1.61101	2.15814
ENSMUSG00000117429	3421	0.07	0	0.21	0	0	0.02	14.1771	3.82549	0.0312112	0.999947	Ups	A430019L02Rik	RIKEN cDNA A430019L02 gene [Source:MGI Symbol%3BAcc:MGI:2444246]	2.68714	1.77569	2.15437
ENSMUSG00000097746	7740	0.12	0.21	0.3	0.07	0.02	0.15	2.53972	1.34467	0.0314029	0.999947	Ups	Gm6225	predicted gene 6225 [Source:MGI Symbol%3BAcc:MGI:3643252]	17.654	0.624868	2.15193
ENSMUSG00000048490	11457	4.91	5.82	5.35	5.84	7.13	5.94	0.84187	-0.24833	0.0317197	0.999947	Down	Nrip1	nuclear receptor interacting protein 1 [Source:MGI Symbol%3BAcc:MGI:1315213]	1060.86	0.115614	-2.14793
ENSMUSG00000116250	739	0.17	0	0.16	0.41	0.51	0.78	0.196856	-2.34479	0.0317348	0.999947	Down	Gm34939	predicted gene%2C 34939 [Source:MGI Symbol%3BAcc:MGI:5594098]	3.96846	1.09175	-2.14774
ENSMUSG00000024427	4755	0.49	1.13	0.74	0.84	1.37	1.8	0.584883	-0.77378	0.0317364	0.999947	Down	Spry4	sprouty RTK signaling antagonist 4 [Source:MGI Symbol%3BAcc:MGI:1345144]	79.6752	0.360281	-2.14771
ENSMUSG00000096606	3022	0.22	0.15	0.3	0.57	0.54	0.34	0.462159	-1.11354	0.0317962	0.999947	Down	Tpbgl	trophoblast glycoprotein-like [Source:MGI Symbol%3BAcc:MGI:3646425]	17.0623	0.518658	-2.14696
ENSMUSG00000009378	4170	1.49	1.38	1.84	1.89	2.05	2.6	0.715885	-0.4822	0.031808	0.999947	Down	Slc16a12	solute carrier family 16 (monocarboxylic acid transporters)%2C member 12 [Source:MGI Symbol%3BAcc:MGI:2147716]	124.12	0.224612	-2.14681
ENSMUSG00000094388	522	1.06	0.63	1.03	0.35	0	0.24	4.51253	2.17394	0.0320748	0.999947	Ups	Gm8783	predicted pseudogene 8783 [Source:MGI Symbol%3BAcc:MGI:3646027]	4.61122	1.01421	2.14348
ENSMUSG00000087694	5470	0.05	0.04	0.02	0.11	0.09	0.13	0.308349	-1.69736	0.0321498	0.999947	Down	A530058N18Rik	RIKEN cDNA A530058N18 gene [Source:MGI Symbol%3BAcc:MGI:2444858]	6.33538	0.792219	-2.14254
ENSMUSG00000029736	2012	0.21	0	0.12	0	0	0	19.6283	4.29486	0.0322213	0.999947	Ups	Nobox	NOBOX oogenesis homeobox [Source:MGI Symbol%3BAcc:MGI:108011]	1.80291	2.00539	2.14165
ENSMUSG00000042041	1167	0.37	0	0.21	0	0	0	19.6283	4.29486	0.0322213	0.999947	Ups	2010003K11Rik	RIKEN cDNA 2010003K11 gene [Source:MGI Symbol%3BAcc:MGI:1917111]	1.80291	2.00539	2.14165
ENSMUSG00000020042	10033	1.5	1.69	1.6	1.99	1.95	1.93	0.807838	-0.307863	0.0325289	0.999947	Down	Btbd11	BTB (POZ) domain containing 11 [Source:MGI Symbol%3BAcc:MGI:1921257]	283.242	0.144006	-2.13785
ENSMUSG00000019647	8778	14.21	12.19	10.31	18.78	14.72	13.76	0.768751	-0.379412	0.0325306	0.999947	Down	Sema6a	sema domain%2C transmembrane domain (TM)%2C and cytoplasmic domain%2C (semaphorin) 6A [Source:MGI Symbol%3BAcc:MGI:1203727]	1962.78	0.177475	-2.13783
ENSMUSG00000046844	5462	17.51	17.74	17.19	18.97	19.56	20.99	0.873557	-0.195027	0.032623	0.999947	Down	Vat1l	vesicle amine transport protein 1 like [Source:MGI Symbol%3BAcc:MGI:2142534]	1619.83	0.091275	-2.13669
ENSMUSG00000103520	855	0.22	0.54	0.28	0.57	0.88	1.49	0.348802	-1.51952	0.0327412	0.999947	Down	1110025M09Rik	RIKEN cDNA 1110025M09 gene [Source:MGI Symbol%3BAcc:MGI:1915885]	8.95687	0.711637	-2.13524
ENSMUSG00000068959	5969	2.66	2.32	2.09	1.86	1.81	1.57	1.33844	0.420557	0.0329075	0.999947	Ups	Zfp619	zinc finger protein 619 [Source:MGI Symbol%3BAcc:MGI:1917477]	195.025	0.197148	2.13321
ENSMUSG00000062077	1436	0.21	0.05	1.13	0.04	0.09	0.13	5.2241	2.38518	0.0329946	0.999947	Ups	Trim54	tripartite motif-containing 54 [Source:MGI Symbol%3BAcc:MGI:1889623]	6.16143	1.11868	2.13215
ENSMUSG00000029275	3187	0.68	0.56	0.64	1.31	0.85	0.98	0.591286	-0.758072	0.0329998	0.999947	Down	Gfi1	growth factor independent 1 transcription repressor [Source:MGI Symbol%3BAcc:MGI:103170]	42.5514	0.355554	-2.13209
ENSMUSG00000030703	2186	1.01	0.67	0.69	2.02	1.18	1.11	0.542712	-0.881742	0.0333884	0.999947	Down	Gdpd3	glycerophosphodiester phosphodiesterase domain containing 3 [Source:MGI Symbol%3BAcc:MGI:1915866]	39.0237	0.414473	-2.12738
ENSMUSG00000096573	1368	0	0	0	0.04	0.23	0.14	0.0611165	-4.03229	0.0334153	0.999947	Down	1700009J07Rik	RIKEN cDNA 1700009J07 gene [Source:MGI Symbol%3BAcc:MGI:1914938]	1.48583	1.89571	-2.12706
ENSMUSG00000043811	1938	5.94	4.31	4.15	7.46	7.26	5.53	0.705611	-0.503055	0.0335493	0.999947	Down	Rtn4r	reticulon 4 receptor [Source:MGI Symbol%3BAcc:MGI:2136886]	178.743	0.236682	-2.12545
ENSMUSG00000114217	820	0.08	0.73	0.22	0	0	0.08	12.118	3.59908	0.0335866	0.999947	Ups	Gm7054	predicted gene 7054 [Source:MGI Symbol%3BAcc:MGI:3779659]	2.3409	1.69369	2.125
ENSMUSG00000084421	129	5.73	5.65	6.51	2.85	2.43	0.99	2.80263	1.48678	0.0336835	0.999947	Ups	Gm25107	predicted gene%2C 25107 [Source:MGI Symbol%3BAcc:MGI:5454884]	8.25256	0.700044	2.12384
ENSMUSG00000052281	995	0.43	0.27	0.3	0	0	0.13	7.95476	2.99182	0.0338395	0.999947	Ups	Tspan32os	tetraspanin 32%2C opposite strand [Source:MGI Symbol%3BAcc:MGI:3705185]	2.97282	1.40992	2.12198
ENSMUSG00000026073	1908	0.16	0.31	0.06	0.03	0.03	0	8.0519	3.00933	0.0339563	0.999947	Ups	Il1r2	interleukin 1 receptor%2C type II [Source:MGI Symbol%3BAcc:MGI:96546]	3.03679	1.4191	2.12059
ENSMUSG00000082265	333	0.37	0.2	0.54	1.66	1.13	1.53	0.255846	-1.96665	0.0341018	0.999947	Down	Gm15547	predicted gene 15547 [Source:MGI Symbol%3BAcc:MGI:3782996]	4.81266	0.928163	-2.11887
ENSMUSG00000106802	4214	0.07	0.03	0.07	0	0.01	0	10.9713	3.45566	0.0342159	0.999947	Ups	Gm42885	predicted gene 42885 [Source:MGI Symbol%3BAcc:MGI:5663022]	2.1246	1.63194	2.11752
ENSMUSG00000020164	824	0.07	0.32	0.29	0	0	0	16.0273	4.00246	0.0343991	0.999947	Ups	Kcnmb4os1	potassium large conductance calcium-activated channel%2C subfamily M%2C beta member 4%2C opposite strand 1 [Source:MGI Symbol%3BAcc:MGI:1914592]	1.47116	1.89209	2.11536
ENSMUSG00000114902	864	0.21	0.54	0.14	0	0.07	0	11.2234	3.48843	0.0348345	0.999947	Ups	Gm4118	predicted gene 4118 [Source:MGI Symbol%3BAcc:MGI:3782294]	2.18287	1.65307	2.11028
ENSMUSG00000110077	1888	1.89	0.91	1.24	0.84	0.57	0.71	1.89987	0.925902	0.034885	0.999947	Ups	Gm45632	predicted gene 45632 [Source:MGI Symbol%3BAcc:MGI:5791468]	30.9956	0.438881	2.10969
ENSMUSG00000071192	2536	1.31	1.23	1.73	0.7	0.42	1.21	1.81967	0.863674	0.0349098	0.999947	Ups	Wfikkn1	WAP%2C FS%2C Ig%2C KU%2C and NTR-containing protein 1 [Source:MGI Symbol%3BAcc:MGI:2670967]	44.1049	0.40944	2.1094
ENSMUSG00000073530	10294	1.23	0.5	0.64	1.84	0.88	1.28	0.588827	-0.764085	0.0351785	0.999947	Down	Pappa2	pappalysin 2 [Source:MGI Symbol%3BAcc:MGI:3051647]	175.632	0.362762	-2.1063
ENSMUSG00000103634	1419	0.26	0.09	0.34	0.04	0	0.04	7.7943	2.96242	0.0352551	0.999947	Ups	3110062G12Rik	RIKEN cDNA 3110062G12 gene [Source:MGI Symbol%3BAcc:MGI:1920438]	2.92661	1.40705	2.10542
ENSMUSG00000085953	2507	0.2	0.11	0.1	0.05	0	0	7.90824	2.98336	0.0357229	0.999947	Ups	Gm15496	predicted gene 15496 [Source:MGI Symbol%3BAcc:MGI:3782942]	3.00139	1.4206	2.10007
ENSMUSG00000097684	1316	0	0	0	0.09	0.05	0.29	0.0608461	-4.03869	0.035776	0.999947	Down	Gm26645	predicted gene%2C 26645 [Source:MGI Symbol%3BAcc:MGI:5477139]	1.49407	1.92368	-2.09946
ENSMUSG00000043496	5363	0.47	0.52	0.66	0.78	0.77	0.95	0.653378	-0.61401	0.0358034	0.999947	Down	Tril	TLR4 interactor with leucine-rich repeats [Source:MGI Symbol%3BAcc:MGI:1914123]	58.8678	0.292504	-2.09915
ENSMUSG00000090043	1065	0.06	0.37	0.11	0	0	0	16.3511	4.03132	0.0361661	0.999947	Ups	Gm16167	predicted gene 16167 [Source:MGI Symbol%3BAcc:MGI:3802049]	1.5074	1.92421	2.09505
ENSMUSG00000107946	519	0.47	0.77	0.58	0.12	0	0.12	7.4177	2.89097	0.0363172	0.999947	Ups	Gm44066	predicted gene%2C 44066 [Source:MGI Symbol%3BAcc:MGI:5690458]	2.81315	1.38102	2.09336
ENSMUSG00000086976	406	0.46	0.16	0.74	0	0	0	15.8327	3.98484	0.0364315	0.999947	Ups	Gm12316	predicted gene 12316 [Source:MGI Symbol%3BAcc:MGI:3651760]	1.44913	1.90473	2.09208
ENSMUSG00000015396	2572	1.82	1.18	0.82	2.02	2.1	2.13	0.609953	-0.713229	0.0365597	0.999947	Down	Cd83	CD83 antigen [Source:MGI Symbol%3BAcc:MGI:1328316]	68.9871	0.341152	-2.09065
ENSMUSG00000085042	701	14.41	13.51	14.2	8.91	12.19	9.92	1.3493	0.432206	0.0368265	0.999947	Ups	Abhd11os	abhydrolase domain containing 11%2C opposite strand [Source:MGI Symbol%3BAcc:MGI:1917062]	135.611	0.207027	2.08768
ENSMUSG00000100486	1878	0.16	0.25	0.1	0	0.03	0.03	7.53468	2.91355	0.0372981	0.999947	Ups	Gm4131	predicted gene 4131 [Source:MGI Symbol%3BAcc:MGI:3782307]	2.84073	1.39907	2.08249
ENSMUSG00000055884	10440	3.37	3.45	3.21	3.61	4.11	4.01	0.848932	-0.236279	0.0374111	0.999947	Down	Fancm	Fanconi anemia%2C complementation group M [Source:MGI Symbol%3BAcc:MGI:2442306]	601.833	0.113528	-2.08125
ENSMUSG00000097519	2052	0.12	0.16	0.09	0.18	0.61	0.31	0.333137	-1.58581	0.0377166	0.999947	Down	4930558J18Rik	RIKEN cDNA 4930558J18 gene [Source:MGI Symbol%3BAcc:MGI:1922573]	7.95436	0.763172	-2.07792
ENSMUSG00000081700	210	0.88	0.95	0.29	5.25	2.09	0.91	0.247541	-2.01426	0.0378772	0.999947	Down	Atp5k-ps2	ATP synthase%2C H+ transporting%2C mitochondrial F1F0 complex%2C subunit E%2C pseudogene 2 [Source:MGI Symbol%3BAcc:MGI:107356]	5.89741	0.970177	-2.07618
ENSMUSG00000021815	1826	1.55	1.96	3.05	1.44	1.38	1.01	1.68298	0.751016	0.0381662	0.999947	Ups	Mss51	MSS51 mitochondrial translational activator [Source:MGI Symbol%3BAcc:MGI:1922093]	50.0604	0.362273	2.07307
ENSMUSG00000088108	138	2.23	2.88	3.91	0.44	1.37	0	4.91563	2.29738	0.0382376	0.999947	Ups	Snora47	small nucleolar RNA%2C H/ACA box 47 [Source:MGI Symbol%3BAcc:MGI:3819507]	3.92522	1.10861	2.0723
ENSMUSG00000031129	5679	0.54	0.66	0.7	0.19	0.48	0.44	1.71405	0.777408	0.0383061	0.999947	Ups	Slc9a9	solute carrier family 9 (sodium/hydrogen exchanger)%2C member 9 [Source:MGI Symbol%3BAcc:MGI:2679732]	44.9745	0.375276	2.07156
ENSMUSG00000055027	4546	0.24	0.34	0.32	0.11	0.19	0.13	2.07485	1.05301	0.038463	0.999947	Ups	Smyd1	SET and MYND domain containing 1 [Source:MGI Symbol%3BAcc:MGI:104790]	15.8403	0.508727	2.06989
ENSMUSG00000102931	1232	0.25	0.48	0.24	0.1	0.05	0.05	4.72222	2.23946	0.038645	0.999947	Ups	Gm38114	predicted gene%2C 38114 [Source:MGI Symbol%3BAcc:MGI:5611342]	3.83319	1.08294	2.06795
ENSMUSG00000044071	4690	1.42	1.82	1.24	1.82	2.42	1.94	0.717882	-0.478181	0.0388798	0.999947	Down	Tafa2	TAFA chemokine like family member 2 [Source:MGI Symbol%3BAcc:MGI:2143691]	132.41	0.231513	-2.06546
ENSMUSG00000046753	4512	4.01	4.36	4.56	3.22	3.77	3.43	1.22889	0.297359	0.0389381	0.999947	Ups	Ccdc66	coiled-coil domain containing 66 [Source:MGI Symbol%3BAcc:MGI:2443639]	278.62	0.144011	2.06484
ENSMUSG00000001281	2770	0.18	0.43	0.58	0.13	0.2	0.14	2.46905	1.30395	0.0390524	0.999947	Ups	Itgb7	integrin beta 7 [Source:MGI Symbol%3BAcc:MGI:96616]	12.088	0.631873	2.06363
ENSMUSG00000087131	1853	0.03	0	0	0.13	0.1	0.14	0.0965993	-3.37184	0.0391786	0.999947	Down	Gm16152	predicted gene 16152 [Source:MGI Symbol%3BAcc:MGI:3802058]	2.0046	1.63499	-2.06231
ENSMUSG00000083692	1339	0.83	1.09	0.94	1.88	2.11	1.14	0.548188	-0.867258	0.0391941	0.999947	Down	Gm9575	predicted gene 9575 [Source:MGI Symbol%3BAcc:MGI:3779984]	28.4068	0.420562	-2.06214
ENSMUSG00000039239	5791	2.76	4.24	3	3.84	4.98	4.07	0.767883	-0.381042	0.0393151	0.999947	Down	Tgfb2	transforming growth factor%2C beta 2 [Source:MGI Symbol%3BAcc:MGI:98726]	350.726	0.184894	-2.06087
ENSMUSG00000004415	8176	2.03	3.09	1.65	2.81	3.56	2.85	0.727896	-0.458197	0.0393853	0.999947	Down	Col26a1	collagen%2C type XXVI%2C alpha 1 [Source:MGI Symbol%3BAcc:MGI:2155345]	346.377	0.222411	-2.06014
ENSMUSG00000031026	10125	0.65	0.18	0.41	0.2	0.29	0.13	2.02632	1.01886	0.0395916	0.999947	Ups	Trim66	tripartite motif-containing 66 [Source:MGI Symbol%3BAcc:MGI:2152406]	49.8876	0.495079	2.05798
ENSMUSG00000060487	6922	2.81	3.17	2.95	3.7	3.73	3.34	0.820342	-0.285702	0.0396899	0.999947	Down	Samd5	sterile alpha motif domain containing 5 [Source:MGI Symbol%3BAcc:MGI:2444815]	361.4	0.138895	-2.05696
ENSMUSG00000038624	1999	0.46	1.06	0.3	1.38	1.32	0.93	0.492213	-1.02264	0.0397374	0.999947	Down	Nepn	nephrocan [Source:MGI Symbol%3BAcc:MGI:1913900]	28.9395	0.497282	-2.05647
ENSMUSG00000035653	9540	0.96	1	0.49	1.78	1.06	1.01	0.626255	-0.675179	0.0397764	0.999947	Down	Lrfn5	leucine rich repeat and fibronectin type III domain containing 5 [Source:MGI Symbol%3BAcc:MGI:2144814]	160.474	0.328384	-2.05606
ENSMUSG00000075702	1481	6.57	8.36	9.72	4.88	7.04	6.16	1.35055	0.433543	0.039837	0.999947	Ups	Selenom	selenoprotein M [Source:MGI Symbol%3BAcc:MGI:2149786]	166.774	0.210925	2.05543
ENSMUSG00000042659	4039	11.88	11.46	15.31	15.62	14.35	16.23	0.82705	-0.273954	0.0399956	0.999947	Down	Arrdc4	arrestin domain containing 4 [Source:MGI Symbol%3BAcc:MGI:1913662]	907.52	0.133389	-2.05379
ENSMUSG00000027971	11720	0.21	0.08	0.16	0.27	0.21	0.35	0.546974	-0.870456	0.0401624	0.999947	Down	Ndst4	N-deacetylase/N-sulfotransferase (heparin glucosaminyl) 4 [Source:MGI Symbol%3BAcc:MGI:1932545]	39.9333	0.424184	-2.05207
ENSMUSG00000097726	3665	0.02	0.09	0.1	0	0	0.02	10.9232	3.44933	0.0402121	0.999947	Ups	9530036O11Rik	RIKEN cDNA 9530036O11Rik [Source:MGI Symbol%3BAcc:MGI:2444607]	2.1148	1.68132	2.05156
ENSMUSG00000025810	9785	15.44	12.36	15.18	18.9	15.61	17.43	0.819219	-0.287679	0.0402611	0.999947	Down	Nrp1	neuropilin 1 [Source:MGI Symbol%3BAcc:MGI:106206]	2465.96	0.140259	-2.05106
ENSMUSG00000113515	5348	0.53	0.38	0.43	0.27	0.27	0.21	1.75001	0.807363	0.0402638	0.999947	Ups	Gm29675	predicted gene%2C 29675 [Source:MGI Symbol%3BAcc:MGI:5588834]	29.8126	0.393637	2.05103
ENSMUSG00000039246	1578	7.65	10.11	8.78	6.68	6.17	7.44	1.29347	0.371244	0.040279	0.999947	Ups	Lyplal1	lysophospholipase-like 1 [Source:MGI Symbol%3BAcc:MGI:2385115]	195.291	0.181017	2.05088
ENSMUSG00000033409	1164	0	0	0.05	0.16	0.16	0.27	0.0968427	-3.36821	0.0406565	0.999947	Down	Syce1l	synaptonemal complex central element protein 1 like [Source:MGI Symbol%3BAcc:MGI:1922247]	1.98224	1.64543	-2.04702
ENSMUSG00000000253	2323	1.91	2.68	2.97	2.9	3.49	4.2	0.706905	-0.500412	0.040811	0.999947	Down	Gmpr	guanosine monophosphate reductase [Source:MGI Symbol%3BAcc:MGI:1913605]	111.206	0.244647	-2.04544
ENSMUSG00000017491	5265	6.15	6.79	3.93	9	8.15	5.92	0.722969	-0.467993	0.0410266	0.999947	Down	Rarb	retinoic acid receptor%2C beta [Source:MGI Symbol%3BAcc:MGI:97857]	559.967	0.229042	-2.04326
ENSMUSG00000039904	6068	0.42	0.7	0.38	0.71	0.94	0.7	0.625383	-0.677189	0.0411031	0.999947	Down	Gpr37	G protein-coupled receptor 37 [Source:MGI Symbol%3BAcc:MGI:1313297]	61.7253	0.331551	-2.04249
ENSMUSG00000046585	3500	0.02	0.02	0.02	0.04	0.11	0.16	0.175609	-2.50956	0.0412563	0.999947	Down	Cfap58	cilia and flagella associated protein 58 [Source:MGI Symbol%3BAcc:MGI:2685815]	3.30414	1.22961	-2.04094
ENSMUSG00000038349	6687	8.95	6.97	6.38	11.06	8.95	8.54	0.77449	-0.368682	0.0413514	0.999947	Down	Plcl1	phospholipase C-like 1 [Source:MGI Symbol%3BAcc:MGI:3036262]	905.26	0.180728	-2.03999
ENSMUSG00000070577	1385	0.22	0.77	0.61	0.84	1.13	1.34	0.474079	-1.0768	0.0414043	0.999947	Down	Gm572	predicted gene 572 [Source:MGI Symbol%3BAcc:MGI:2685418]	17.8744	0.527983	-2.03946
ENSMUSG00000097927	4423	0.11	0.09	0.07	0	0.03	0.03	4.74878	2.24756	0.0414087	0.999947	Ups	Gm6999	predicted gene 6999 [Source:MGI Symbol%3BAcc:MGI:3647443]	3.81443	1.10206	2.03941
ENSMUSG00000029819	566	0.11	0.12	0	0.32	1	0.34	0.133835	-2.90147	0.0414396	0.999947	Down	Npy	neuropeptide Y [Source:MGI Symbol%3BAcc:MGI:97374]	2.82583	1.42292	-2.0391
ENSMUSG00000036760	12300	1.4	0.6	1.7	2.01	1.86	1.71	0.656737	-0.606613	0.0415706	0.999947	Down	Kcnk9	potassium channel%2C subfamily K%2C member 9 [Source:MGI Symbol%3BAcc:MGI:3521816]	303.032	0.297681	-2.03779
ENSMUSG00000075325	2655	0	0	0	0.05	0.07	0.07	0.0684339	-3.86915	0.0418215	0.999947	Down	Gm13582	predicted gene 13582 [Source:MGI Symbol%3BAcc:MGI:3642495]	1.32837	1.90103	-2.03529
ENSMUSG00000074653	5530	0.01	0.05	0.08	0	0.01	0	10.8429	3.43867	0.0419421	0.999947	Ups	Lrrc31	leucine rich repeat containing 31 [Source:MGI Symbol%3BAcc:MGI:2443864]	2.09617	1.69052	2.03409
ENSMUSG00000057265	4257	0.56	0.5	0.58	0.32	0.37	0.25	1.72787	0.788995	0.0419673	0.999947	Ups	Bbof1	basal body orientation factor 1 [Source:MGI Symbol%3BAcc:MGI:1920123]	29.0786	0.387933	2.03384
ENSMUSG00000029651	12874	3.83	3.34	2.79	4.92	3.74	3.99	0.778786	-0.360701	0.0420351	0.999947	Down	Mtus2	microtubule associated tumor suppressor candidate 2 [Source:MGI Symbol%3BAcc:MGI:1915388]	774.503	0.177408	-2.03317
ENSMUSG00000074281	2439	0.45	0.38	0.59	0.05	0.26	0.29	2.40515	1.26613	0.0422139	0.999947	Ups	Gm12522	predicted gene 12522 [Source:MGI Symbol%3BAcc:MGI:3651334]	12.9421	0.623276	2.03141
ENSMUSG00000051811	1108	7.23	7.95	11.26	5.69	6.97	6.27	1.38065	0.465345	0.0422474	0.999947	Ups	Cox6b2	cytochrome c oxidase subunit 6B2 [Source:MGI Symbol%3BAcc:MGI:3044182]	132.609	0.229113	2.03108
ENSMUSG00000029212	13838	0.19	0.12	0.12	0.1	0.04	0.08	2.00036	1.00026	0.0424673	0.999947	Ups	Gabrb1	gamma-aminobutyric acid (GABA) A receptor%2C subunit beta 1 [Source:MGI Symbol%3BAcc:MGI:95619]	24.104	0.493004	2.02891
ENSMUSG00000101708	1573	0	0.25	0.15	0	0	0	17.8975	4.16169	0.0425211	0.999947	Ups	Gm28453	predicted gene 28453 [Source:MGI Symbol%3BAcc:MGI:5579159]	1.64484	2.05172	2.02838
ENSMUSG00000114777	1568	0	0.25	0.15	0	0	0	17.8975	4.16169	0.0425211	0.999947	Ups	Gm46427	predicted gene%2C 46427 [Source:MGI Symbol%3BAcc:MGI:5826064]	1.64484	2.05172	2.02838
ENSMUSG00000033632	7013	2.38	2.97	2.75	2.11	1.91	2.37	1.25225	0.324523	0.0426214	0.999947	Ups	AW554918	expressed sequence AW554918 [Source:MGI Symbol%3BAcc:MGI:2147376]	268.705	0.160069	2.0274
ENSMUSG00000034457	5891	4.28	3.83	5.46	2.29	3.92	3.89	1.33873	0.420869	0.0427021	0.999947	Ups	Eda2r	ectodysplasin A2 receptor [Source:MGI Symbol%3BAcc:MGI:2442860]	367.472	0.207671	2.02661
ENSMUSG00000101013	5410	0.07	0.04	0.06	0.15	0.15	0.12	0.383901	-1.38119	0.0428101	0.999947	Down	A630072M18Rik	RIKEN cDNA A630072M18 gene [Source:MGI Symbol%3BAcc:MGI:2444702]	8.30463	0.681883	-2.02556
ENSMUSG00000004231	5409	0.4	0.12	0.39	0.62	0.49	0.59	0.532959	-0.907905	0.0428101	0.999947	Down	Pax2	paired box 2 [Source:MGI Symbol%3BAcc:MGI:97486]	37.5646	0.448224	-2.02556
ENSMUSG00000110962	1078	0.29	0.25	0.11	0.06	0	0	10.2534	3.35802	0.0428105	0.999947	Ups	Gm47062	predicted gene%2C 47062 [Source:MGI Symbol%3BAcc:MGI:6095773]	2.01394	1.65783	2.02555
ENSMUSG00000107811	1478	0.17	0.09	0.53	0.04	0	0.09	6.08525	2.60532	0.0429899	0.999947	Ups	Gm44000	predicted gene%2C 44000 [Source:MGI Symbol%3BAcc:MGI:5690392]	3.51979	1.28733	2.02381
ENSMUSG00000025558	13398	1.77	1.9	1.9	1.56	1.53	1.49	1.20164	0.26501	0.0430659	0.999947	Ups	Dock9	dedicator of cytokinesis 9 [Source:MGI Symbol%3BAcc:MGI:106321]	359.947	0.130994	2.02307
ENSMUSG00000106251	1575	0.63	1.14	0.69	0.58	0.24	0.2	2.31957	1.21386	0.0431029	0.999947	Ups	Gm42658	predicted gene 42658 [Source:MGI Symbol%3BAcc:MGI:5662795]	14.4901	0.600115	2.02271
ENSMUSG00000105071	4504	0.03	0.24	0.04	0.04	0	0	6.99341	2.806	0.0434077	0.999947	Ups	Gm43336	predicted gene 43336 [Source:MGI Symbol%3BAcc:MGI:5663473]	4.06078	1.38927	2.01977
ENSMUSG00000094152	3024	0.04	0.15	0.16	0.02	0.02	0.02	5.55949	2.47495	0.043458	0.999947	Ups	Slc6a16	solute carrier family 6%2C member 16 [Source:MGI Symbol%3BAcc:MGI:2685930]	3.27033	1.22566	2.01928
ENSMUSG00000109550	488	0	0	0	0.25	0.51	0.26	0.0684559	-3.86868	0.0435923	0.999947	Down	Gm44892	predicted gene 44892 [Source:MGI Symbol%3BAcc:MGI:5753468]	1.32786	1.9171	-2.01799
ENSMUSG00000102133	1532	0.04	0.04	0.08	0.28	0.29	0.17	0.218204	-2.19625	0.0436319	0.999947	Down	Gm37106	predicted gene%2C 37106 [Source:MGI Symbol%3BAcc:MGI:5610334]	3.65293	1.08854	-2.01761
ENSMUSG00000022346	2717	10.79	5.83	6.4	15.76	9.53	8.8	0.668658	-0.58066	0.0436378	0.999947	Down	Myc	myelocytomatosis oncogene [Source:MGI Symbol%3BAcc:MGI:97250]	415.255	0.287804	-2.01755
ENSMUSG00000020142	3926	13.87	10.19	10.79	9.5	9.7	8.15	1.26549	0.3397	0.0436543	0.999947	Ups	Slc1a4	solute carrier family 1 (glutamate/neutral amino acid transporter)%2C member 4 [Source:MGI Symbol%3BAcc:MGI:2135601]	648.496	0.168385	2.01739
ENSMUSG00000022371	7013	0.23	0.56	0.33	0.5	0.56	0.82	0.590197	-0.760731	0.0437776	0.999947	Down	Col14a1	collagen%2C type XIV%2C alpha 1 [Source:MGI Symbol%3BAcc:MGI:1341272]	55.2787	0.377307	-2.01621
ENSMUSG00000055523	3888	0.03	0.05	0.05	0	0	0	14.3169	3.83965	0.0440144	0.999947	Ups	Gucy2g	guanylate cyclase 2g [Source:MGI Symbol%3BAcc:MGI:106025]	1.31559	1.90652	2.01395
ENSMUSG00000098960	59	2.09	8.98	0	0	0	0	18.5522	4.21352	0.0440597	0.999947	Ups	Mir7056	microRNA 7056 [Source:MGI Symbol%3BAcc:MGI:5531078]	1.71343	2.09261	2.01352
ENSMUSG00000005397	6943	3.67	5.7	6.83	4.81	8.21	9.1	0.726553	-0.46086	0.0441494	0.999947	Down	Nid1	nidogen 1 [Source:MGI Symbol%3BAcc:MGI:97342]	699.903	0.228979	-2.01267
ENSMUSG00000069727	4460	1.86	2.21	2.07	2.62	2.56	2.62	0.778795	-0.360685	0.0441531	0.999947	Down	Zfp975	zinc finger protein 975 [Source:MGI Symbol%3BAcc:MGI:3648690]	164.822	0.17921	-2.01263
ENSMUSG00000084775	1818	0.1	0.07	0.1	0	0	0	14.3003	3.83798	0.0441534	0.999947	Ups	Gm16741	predicted gene%2C 16741 [Source:MGI Symbol%3BAcc:MGI:4439665]	1.31364	1.90694	2.01263
ENSMUSG00000107660	1694	0.04	0.04	0.04	0.25	0.11	0.23	0.184901	-2.43518	0.0441737	0.999947	Down	Gm6559	predicted gene 6559 [Source:MGI Symbol%3BAcc:MGI:3643041]	3.17198	1.21006	-2.01244
ENSMUSG00000063415	5352	5.11	4.81	1.98	13.37	13.76	3.81	0.380816	-1.39283	0.0442509	0.999947	Down	Cyp26b1	cytochrome P450%2C family 26%2C subfamily b%2C polypeptide 1 [Source:MGI Symbol%3BAcc:MGI:2176159]	614.087	0.692364	-2.01171
ENSMUSG00000021361	914	52.08	57.39	53.88	46.78	47.49	44.59	1.16385	0.218901	0.0443727	0.999947	Ups	Tmem14c	transmembrane protein 14C [Source:MGI Symbol%3BAcc:MGI:1913404]	731.328	0.108876	2.01055
ENSMUSG00000028373	4959	6.04	4.99	3.36	8.45	7.13	4.82	0.69856	-0.517545	0.0445975	0.999947	Down	Astn2	astrotactin 2 [Source:MGI Symbol%3BAcc:MGI:1889277]	460.521	0.257686	-2.00843
ENSMUSG00000110486	564	0.44	0.23	0.21	0	0	0	14.4416	3.85216	0.0447631	0.999947	Ups	Gm45877	predicted gene 45877 [Source:MGI Symbol%3BAcc:MGI:5804992]	1.32981	1.91948	2.00687
ENSMUSG00000042846	4251	4.45	2.9	2.62	5.76	4.02	4.29	0.703187	-0.50802	0.0448243	0.999947	Down	Lrrtm3	leucine rich repeat transmembrane neuronal 3 [Source:MGI Symbol%3BAcc:MGI:2389177]	272.748	0.253212	-2.0063
ENSMUSG00000000632	5779	18.23	14.58	10.14	22.06	19.78	15.77	0.740533	-0.433364	0.0448737	0.999947	Down	Sez6	seizure related gene 6 [Source:MGI Symbol%3BAcc:MGI:104745]	1548.77	0.216052	-2.00584
ENSMUSG00000020562	673	0.18	0.39	0.45	0	0	0.09	10.0462	3.32857	0.0449023	0.999947	Ups	Efcab10	EF-hand calcium binding domain 10 [Source:MGI Symbol%3BAcc:MGI:1922290]	1.95923	1.65967	2.00557
ENSMUSG00000029260	4312	0.01	0	0	0.01	0.13	0.03	0.0893947	-3.48367	0.0449246	0.999947	Down	Ugt2b34	UDP glucuronosyltransferase 2 family%2C polypeptide B34 [Source:MGI Symbol%3BAcc:MGI:2140962]	2.14764	1.73718	-2.00536
ENSMUSG00000000766	8037	0.02	0.02	0.04	0.11	0.02	0.12	0.305433	-1.71107	0.0450784	0.999947	Down	Oprm1	opioid receptor%2C mu 1 [Source:MGI Symbol%3BAcc:MGI:97441]	6.97805	0.853863	-2.00392
ENSMUSG00000021065	7902	9	9.97	6.12	11.22	11.66	9.31	0.772346	-0.372681	0.045134	0.999947	Down	Fut8	fucosyltransferase 8 [Source:MGI Symbol%3BAcc:MGI:1858901]	1202.44	0.186024	-2.0034
ENSMUSG00000041730	4171	0.75	0.51	0.69	0.53	0.3	0.17	1.91867	0.940107	0.0451717	0.999947	Ups	Prrxl1	paired related homeobox protein-like 1 [Source:MGI Symbol%3BAcc:MGI:2148204]	32.7746	0.469337	2.00305
ENSMUSG00000070729	810	14.67	16.84	14.44	11.95	11.94	11.57	1.28183	0.358206	0.0453683	0.999947	Ups	Gm12966	predicted gene 12966 [Source:MGI Symbol%3BAcc:MGI:3652043]	174.591	0.178994	2.00122
ENSMUSG00000042589	10082	7.38	5.88	5.34	8.89	7.89	6.71	0.784683	-0.349817	0.0454102	0.999947	Down	Cux2	cut-like homeobox 2 [Source:MGI Symbol%3BAcc:MGI:107321]	1129.34	0.174836	-2.00083
ENSMUSG00000032076	11798	29.36	25.81	25.38	35.55	33.32	28.08	0.822548	-0.281829	0.0457862	0.999947	Down	Cadm1	cell adhesion molecule 1 [Source:MGI Symbol%3BAcc:MGI:1889272]	5564.34	0.141101	-1.99736
ENSMUSG00000024423	5129	13.39	14.84	14.82	11.99	12.26	13.23	1.13721	0.185493	0.0460946	0.999947	Ups	Impact	impact%2C RWD domain protein [Source:MGI Symbol%3BAcc:MGI:1098233]	1092.39	0.0930008	1.99453
ENSMUSG00000035681	7138	0.25	0.34	0.21	0.51	0.6	0.28	0.568865	-0.813843	0.0462116	0.999947	Down	Kcnc2	potassium voltage gated channel%2C Shaw-related subfamily%2C member 2 [Source:MGI Symbol%3BAcc:MGI:96668]	41.6406	0.408257	-1.99345
ENSMUSG00000116127	797	0.08	0.08	0	0.54	0.32	0.24	0.142065	-2.81538	0.0464056	0.999947	Down	Gm8375	predicted gene 8375 [Source:MGI Symbol%3BAcc:MGI:3644819]	2.68849	1.41357	-1.99169
ENSMUSG00000109109	1286	0	0	0	0.19	0.05	0.15	0.067886	-3.88074	0.0464283	0.999947	Down	Gm44953	predicted gene 44953 [Source:MGI Symbol%3BAcc:MGI:5753529]	1.34178	1.94867	-1.99148
ENSMUSG00000029597	1694	0.04	0.04	0.14	0.22	0.33	0.26	0.266471	-1.90795	0.0464661	0.999947	Down	Sds	serine dehydratase [Source:MGI Symbol%3BAcc:MGI:98270]	4.61168	0.958223	-1.99113
ENSMUSG00000115553	440	0.42	0	0	0.14	1.14	1.59	0.151715	-2.72056	0.0465801	0.999947	Down	Gm49124	predicted gene%2C 49124 [Source:MGI Symbol%3BAcc:MGI:6118528]	3.8052	1.36705	-1.9901
ENSMUSG00000118086	3035	0.04	0.28	0.3	0.06	0.08	0.02	3.66672	1.87449	0.0466376	0.999947	Ups	AC106834.1	novel transcript	6.21031	0.942156	1.98958
ENSMUSG00000086287	418	0.59	1.27	0.57	0.15	0.15	0.15	5.31994	2.41141	0.0466559	0.999947	Ups	Gm15972	predicted gene 15972 [Source:MGI Symbol%3BAcc:MGI:3801965]	3.16718	1.21212	1.98941
ENSMUSG00000111649	3869	0.02	0.02	0	0.09	0.13	0.02	0.133196	-2.90838	0.0467979	0.999947	Down	Gm48945	predicted gene%2C 48945 [Source:MGI Symbol%3BAcc:MGI:6118267]	2.84494	1.46287	-1.98812
ENSMUSG00000035277	4391	4.24	3.62	3.97	4.23	5.31	5.03	0.808355	-0.30694	0.0471991	0.999947	Down	Arx	aristaless related homeobox [Source:MGI Symbol%3BAcc:MGI:1097716]	306.86	0.154668	-1.98451
ENSMUSG00000043661	1015	0.12	0.13	0	0.42	0.56	0.19	0.21102	-2.24455	0.0472134	0.999947	Down	Gm9785	predicted pseudogene 9785 [Source:MGI Symbol%3BAcc:MGI:3641899]	3.85089	1.13111	-1.98438
ENSMUSG00000040003	11348	3.45	4.02	2.16	4.93	4.35	3.64	0.737219	-0.439835	0.0473969	0.999947	Down	Magi2	membrane associated guanylate kinase%2C WW and PDZ domain containing 2 [Source:MGI Symbol%3BAcc:MGI:1354953]	680.764	0.221833	-1.98274
ENSMUSG00000086448	3836	0	0.05	0.02	0.13	0.03	0.17	0.198485	-2.3329	0.0474839	0.999947	Down	9330162012Rik	cDNA RIKEN 9330162012 gene [Source:MGI Symbol%3BAcc:MGI:3604449]	4.01112	1.17707	-1.98196
ENSMUSG00000046470	1620	0.42	0.53	0.33	0.23	0.12	0.12	2.72783	1.44775	0.047698	0.999947	Ups	Sox18	SRY (sex determining region Y)-box 18 [Source:MGI Symbol%3BAcc:MGI:103559]	7.49452	0.73117	1.98005
ENSMUSG00000003541	1131	5.17	4.98	6.42	7.42	7.5	7.16	0.742786	-0.428981	0.0477194	0.999947	Down	Ier3	immediate early response 3 [Source:MGI Symbol%3BAcc:MGI:104814]	115.804	0.216673	-1.97986
ENSMUSG00000026678	4546	0.05	0.09	0.17	0.19	0.26	0.25	0.441196	-1.18051	0.0484764	0.999947	Down	Rgs5	regulator of G-protein signaling 5 [Source:MGI Symbol%3BAcc:MGI:1098434]	12.1826	0.59828	-1.97317
ENSMUSG00000013846	6851	8.59	9.59	5.53	11.76	12.37	7.81	0.735189	-0.443814	0.0486549	0.999947	Down	St3gal1	ST3 beta-galactoside alpha-2%2C3-sialyltransferase 1 [Source:MGI Symbol%3BAcc:MGI:98304]	1014.11	0.225103	-1.9716
ENSMUSG00000004637	10173	0.99	1.2	1.14	0.88	0.85	0.83	1.28746	0.364529	0.0488117	0.999947	Ups	Wwox	WW domain-containing oxidoreductase [Source:MGI Symbol%3BAcc:MGI:1931237]	158.607	0.185018	1.97023
ENSMUSG00000013338	6896	0	0.02	0.02	0.03	0.05	0.1	0.208046	-2.26502	0.049149	0.999947	Down	Fer1l4	fer-1-like 4 (C. elegans) [Source:MGI Symbol%3BAcc:MGI:1921812]	3.79579	1.15134	-1.9673
ENSMUSG00000027643	668	0.28	0	0.09	1.1	0.56	0.19	0.196717	-2.34581	0.0496699	0.999947	Down	Ghrh	growth hormone releasing hormone [Source:MGI Symbol%3BAcc:MGI:95709]	4.02803	1.19514	-1.9628
ENSMUSG00000029656	2545	0.12	0.26	0.16	0.05	0.07	0.03	3.63912	1.86359	0.0498707	0.999947	Ups	C8b	complement component 8%2C beta polypeptide [Source:MGI Symbol%3BAcc:MGI:88236]	4.6405	0.950291	1.96107

## Sheet: down p<0.05
geneID	length	D6_GSKJ4_first.FPKM	D6_GSKJ4_second.FPKM	D6_GSKJ4_third.FPKM	D6_first.FPKM	D6_second.FPKM	D6_third.FPKM	Fold Change	log2FoldChange	pvalue	padj	Regulation	geneName	description	baseMean	lfcSE	stat
ENSMUSG00000104868	4725	1.21	1.56	1.13	2.98	3.16	2.69	0.435843	-1.19812	8.59684e-09	0.000263493	Down	Gm9954	predicted gene 9954 [Source:MGI Symbol%3BAcc:MGI:3642120]	159.674	0.20814	-5.75632
ENSMUSG00000090061	10428	4.67	4.02	3.95	6.97	7.01	6.39	0.615197	-0.70088	9.75534e-08	0.00149501	Down	Nwd2	NACHT and WD repeat domain containing 2 [Source:MGI Symbol%3BAcc:MGI:1920464]	914.088	0.131467	-5.33122
ENSMUSG00000031673	8904	6.46	6.34	4.76	10.53	9.52	9.45	0.589824	-0.761643	7.35264e-07	0.00751194	Down	Cdh11	cadherin 11 [Source:MGI Symbol%3BAcc:MGI:99217]	1113.82	0.153811	-4.95181
ENSMUSG00000024647	2894	5.79	5.31	4.79	8.21	8.53	9.83	0.594258	-0.750838	1.39553e-06	0.0106932	Down	Cbln2	cerebellin 2 precursor protein [Source:MGI Symbol%3BAcc:MGI:88282]	325.782	0.155593	-4.82564
ENSMUSG00000022860	5491	1.73	2.46	1.41	4.25	4.28	3.14	0.473092	-1.07981	4.16132e-06	0.0255089	Down	Chodl	chondrolectin [Source:MGI Symbol%3BAcc:MGI:2179069]	251.971	0.23458	-4.60316
ENSMUSG00000047414	7721	2.27	1.88	2.08	4.04	3.41	3.04	0.587029	-0.768496	1.97363e-05	0.0741064	Down	Flrt2	fibronectin leucine rich transmembrane protein 2 [Source:MGI Symbol%3BAcc:MGI:3603594]	343.371	0.180066	-4.26785
ENSMUSG00000027508	9580	2.71	3.06	3.06	3.93	4.86	3.98	0.684476	-0.546928	2.17604e-05	0.0741064	Down	Pag1	phosphoprotein associated with glycosphingolipid microdomains 1 [Source:MGI Symbol%3BAcc:MGI:2443160]	547.562	0.12881	-4.24602
ENSMUSG00000085069	3542	0.3	0.3	0.17	0.74	0.73	0.76	0.339565	-1.55824	0.000197507	0.550326	Down	Prdm16os	Prdm16 opposite strand transcript [Source:MGI Symbol%3BAcc:MGI:3651882]	28.1663	0.418636	-3.72218
ENSMUSG00000026676	2670	4.57	3.6	4.34	5.87	7.06	6.5	0.63989	-0.644104	0.000246519	0.629651	Down	Ccdc3	coiled-coil domain containing 3 [Source:MGI Symbol%3BAcc:MGI:1921436]	225.96	0.175704	-3.66585
ENSMUSG00000013584	2264	38.43	43.35	26.33	56.17	62.65	49.61	0.637029	-0.650569	0.000366433	0.863937	Down	Aldh1a2	aldehyde dehydrogenase family 1%2C subfamily A2 [Source:MGI Symbol%3BAcc:MGI:107928]	1662.58	0.182583	-3.56315
ENSMUSG00000028780	7140	15.84	15.73	15.05	18.09	19.69	20.32	0.79645	-0.328345	0.000396019	0.866999	Down	Sema3c	sema domain%2C immunoglobulin domain (Ig)%2C short basic domain%2C secreted%2C (semaphorin) 3C [Source:MGI Symbol%3BAcc:MGI:107557]	1980.74	0.0926816	-3.54272
ENSMUSG00000028222	4846	0.38	0.72	0.17	1.05	2.04	0.88	0.319247	-1.64726	0.000586315	0.999947	Down	Calb1	calbindin 1 [Source:MGI Symbol%3BAcc:MGI:88248]	67.3393	0.47915	-3.43787
ENSMUSG00000051177	11115	2.03	1.91	1.79	2.63	2.81	2.49	0.715762	-0.482448	0.000633636	0.999947	Down	Plcb1	phospholipase C%2C beta 1 [Source:MGI Symbol%3BAcc:MGI:97613]	402.858	0.141199	-3.41679
ENSMUSG00000010803	7326	0.25	0.24	0.17	0.44	0.63	0.46	0.433673	-1.20532	0.000732956	0.999947	Down	Gabra1	gamma-aminobutyric acid (GABA) A receptor%2C subunit alpha 1 [Source:MGI Symbol%3BAcc:MGI:95613]	42.7264	0.356926	-3.37695
ENSMUSG00000032318	2193	25.72	25.67	38.54	36.9	43.62	48.66	0.689663	-0.536037	0.000755802	0.999947	Down	Isl2	insulin related protein 2 (islet 2) [Source:MGI Symbol%3BAcc:MGI:109156]	1269.23	0.159133	-3.36849
ENSMUSG00000028399	22822	5.46	5.64	4.07	8.12	7.49	6.41	0.68216	-0.551818	0.000763816	0.999947	Down	Ptprd	protein tyrosine phosphatase%2C receptor type%2C D [Source:MGI Symbol%3BAcc:MGI:97812]	2255.85	0.163959	-3.36558
ENSMUSG00000045613	6053	0.69	0.74	0.55	1.13	1.82	1	0.497752	-1.0065	0.000817106	0.999947	Down	Chrm2	cholinergic receptor%2C muscarinic 2%2C cardiac [Source:MGI Symbol%3BAcc:MGI:88397]	95.1871	0.300723	-3.34693
ENSMUSG00000035357	7256	3.39	3.4	1.89	4.89	6.17	3.97	0.574398	-0.799879	0.000947587	0.999947	Down	Pdzrn3	PDZ domain containing RING finger 3 [Source:MGI Symbol%3BAcc:MGI:1933157]	457.414	0.241974	-3.30564
ENSMUSG00000048834	4765	0.49	0.26	0.23	1.08	0.76	0.68	0.385736	-1.37431	0.00100427	0.999947	Down	Vstm2a	V-set and transmembrane domain containing 2A [Source:MGI Symbol%3BAcc:MGI:2384826]	44.7553	0.41781	-3.28933
ENSMUSG00000056158	6358	1.12	0.87	0.66	1.93	1.4	1.57	0.537621	-0.895339	0.00107569	0.999947	Down	Car10	carbonic anhydrase 10 [Source:MGI Symbol%3BAcc:MGI:1919855]	128.219	0.273809	-3.26994
ENSMUSG00000022676	2021	0.52	0.52	0.53	1.24	1.12	1.42	0.413176	-1.27517	0.00113362	0.999947	Down	Snai2	snail family zinc finger 2 [Source:MGI Symbol%3BAcc:MGI:1096393]	28.7266	0.391748	-3.25508
ENSMUSG00000068615	2879	1.71	1.77	1.85	3.55	2.53	2.92	0.584317	-0.775176	0.00138653	0.999947	Down	Gjd2	gap junction protein%2C delta 2 [Source:MGI Symbol%3BAcc:MGI:1334209]	109.798	0.242437	-3.19744
ENSMUSG00000028194	3983	14.97	17.74	15.13	20.39	21.56	19.02	0.776035	-0.365807	0.00149838	0.999947	Down	Ddah1	dimethylarginine dimethylaminohydrolase 1 [Source:MGI Symbol%3BAcc:MGI:1916469]	1148.64	0.115215	-3.175
ENSMUSG00000039942	6648	0.1	0.09	0.08	0.41	0.18	0.26	0.317719	-1.65418	0.00168666	0.999947	Down	Ptger4	prostaglandin E receptor 4 (subtype EP4) [Source:MGI Symbol%3BAcc:MGI:104311]	19.8806	0.526726	-3.14049
ENSMUSG00000022636	7121	12.63	11.09	13.15	17.3	13.94	17.68	0.746274	-0.422224	0.00181903	0.999947	Down	Alcam	activated leukocyte cell adhesion molecule [Source:MGI Symbol%3BAcc:MGI:1313266]	1620.69	0.135402	-3.11829
ENSMUSG00000046178	4753	1.11	1.64	0.92	1.64	2.95	2.17	0.541013	-0.886264	0.00198444	0.999947	Down	Nxph1	neurexophilin 1 [Source:MGI Symbol%3BAcc:MGI:107492]	131.073	0.28658	-3.09255
ENSMUSG00000019826	5123	3.16	3.19	3.42	4.16	4.24	4.53	0.74883	-0.41729	0.00220411	0.999947	Down	Zbtb24	zinc finger and BTB domain containing 24 [Source:MGI Symbol%3BAcc:MGI:3039618]	308.145	0.136313	-3.06126
ENSMUSG00000028909	7113	3.02	2.75	2.9	3.75	3.78	3.87	0.754341	-0.406712	0.00225685	0.999947	Down	Ptpru	protein tyrosine phosphatase%2C receptor type%2C U [Source:MGI Symbol%3BAcc:MGI:1321151]	378.505	0.133166	-3.05417
ENSMUSG00000046159	6253	0.2	0.38	0.17	0.68	0.6	0.45	0.425785	-1.2318	0.00253703	0.999947	Down	Chrm3	cholinergic receptor%2C muscarinic 3%2C cardiac [Source:MGI Symbol%3BAcc:MGI:88398]	41.231	0.408032	-3.01889
ENSMUSG00000035431	2046	0.51	0.78	0.38	1.32	2.27	0.87	0.369397	-1.43676	0.0025729	0.999947	Down	Sstr1	somatostatin receptor 1 [Source:MGI Symbol%3BAcc:MGI:98327]	33.2842	0.476594	-3.01463
ENSMUSG00000000861	13175	1.73	1.22	0.92	3.11	1.86	1.87	0.55978	-0.837068	0.00271778	0.999947	Down	Bcl11a	B cell CLL/lymphoma 11A (zinc finger protein) [Source:MGI Symbol%3BAcc:MGI:106190]	377.669	0.279211	-2.99798
ENSMUSG00000021099	4009	0.65	0.66	0.22	1.3	1.1	1.13	0.430397	-1.21626	0.00282201	0.999947	Down	Six6	sine oculis-related homeobox 6 [Source:MGI Symbol%3BAcc:MGI:1341840]	54.0148	0.407254	-2.98649
ENSMUSG00000093587	2352	3.43	2.87	1.56	7.14	4.17	4.28	0.498314	-1.00487	0.00286235	0.999947	Down	Gm20554	predicted gene%2C 20554 [Source:MGI Symbol%3BAcc:MGI:5295661]	147.583	0.336963	-2.98215
ENSMUSG00000001985	8973	8.11	8.33	4.87	12.09	13.13	8.36	0.629424	-0.667896	0.00290465	0.999947	Down	Grik3	glutamate receptor%2C ionotropic%2C kainate 3 [Source:MGI Symbol%3BAcc:MGI:95816]	1310.7	0.224303	-2.97765
ENSMUSG00000027186	5877	0	0	0.01	0.06	0.07	0.09	0.0507162	-4.30141	0.00293243	0.999947	Down	Elf5	E74-like factor 5 [Source:MGI Symbol%3BAcc:MGI:1335079]	3.64566	1.44598	-2.97473
ENSMUSG00000035131	7003	0.03	0.01	0.03	0.12	0.07	0.14	0.186097	-2.42588	0.0032858	0.999947	Down	Brinp3	bone morphogenetic protein/retinoic acid inducible neural specific 3 [Source:MGI Symbol%3BAcc:MGI:2443035]	7.31803	0.825225	-2.93965
ENSMUSG00000032300	5235	2.76	4.02	4.33	4.49	5.71	5.35	0.706512	-0.501214	0.00359005	0.999947	Down	1700017B05Rik	RIKEN cDNA 1700017B05 gene [Source:MGI Symbol%3BAcc:MGI:1921461]	368.641	0.172114	-2.9121
ENSMUSG00000029420	8646	8.33	7.15	7.74	9.37	9.98	9.6	0.796503	-0.328249	0.00359134	0.999947	Down	Rimbp2	RIMS binding protein 2 [Source:MGI Symbol%3BAcc:MGI:2443235]	1196.06	0.112723	-2.91199
ENSMUSG00000021647	1277	13.79	9.54	11.08	15.2	17.07	17.38	0.690841	-0.533575	0.00365216	0.999947	Down	Cartpt	CART prepropeptide [Source:MGI Symbol%3BAcc:MGI:1351330]	284.86	0.183565	-2.90674
ENSMUSG00000041741	12737	0.1	0.16	0.11	0.22	0.26	0.27	0.486503	-1.03948	0.00365533	0.999947	Down	Pde3a	phosphodiesterase 3A%2C cGMP inhibited [Source:MGI Symbol%3BAcc:MGI:1860764]	37.3701	0.357643	-2.90647
ENSMUSG00000028351	6181	2.39	1.6	1.29	3.87	3.03	2.25	0.5718	-0.806417	0.00456944	0.999947	Down	Brinp1	bone morphogenic protein/retinoic acid inducible neural specific 1 [Source:MGI Symbol%3BAcc:MGI:1928478]	238.409	0.284359	-2.83592
ENSMUSG00000052504	8692	0.23	0.42	0.28	0.5	0.72	0.51	0.523616	-0.933419	0.00467368	0.999947	Down	Epha3	Eph receptor A3 [Source:MGI Symbol%3BAcc:MGI:99612]	61.1015	0.329981	-2.8287
ENSMUSG00000050663	8067	0.11	0.18	0.1	0.33	0.23	0.33	0.432007	-1.21087	0.00493167	0.999947	Down	Trhde	TRH-degrading enzyme [Source:MGI Symbol%3BAcc:MGI:2384311]	27.5121	0.430692	-2.81146
ENSMUSG00000077338	164	1.5	0.81	0.37	4.86	3.45	5.06	0.198945	-2.32956	0.00502477	0.999947	Down	Gm23294	predicted gene%2C 23294 [Source:MGI Symbol%3BAcc:MGI:5453071]	7.01624	0.830373	-2.80544
ENSMUSG00000106855	4083	0	0	0	0.06	0.06	0.08	0.0420347	-4.57228	0.005205	0.999947	Down	5330437M03Rik	RIKEN cDNA 5330437M03 gene [Source:MGI Symbol%3BAcc:MGI:2444650]	2.16369	1.63642	-2.79406
ENSMUSG00000041417	10079	15.32	16.16	13.51	18.25	18.32	18.56	0.809085	-0.305636	0.00539937	0.999947	Down	Pik3r1	phosphoinositide-3-kinase regulatory subunit 1 [Source:MGI Symbol%3BAcc:MGI:97583]	2675.34	0.109855	-2.78219
ENSMUSG00000067736	294	1.47	0.68	1.02	2.92	4.91	3.04	0.291378	-1.77904	0.00573263	0.999947	Down	Gm10222	predicted gene 10222 [Source:MGI Symbol%3BAcc:MGI:3642643]	10.9458	0.64395	-2.7627
ENSMUSG00000023070	1607	0.08	0.04	0	0.27	0.23	0.52	0.115346	-3.11596	0.00591915	0.999947	Down	Rgn	regucalcin [Source:MGI Symbol%3BAcc:MGI:108024]	4.83349	1.13216	-2.75223
ENSMUSG00000063434	7130	1.73	1.63	1.25	2.75	2.98	1.66	0.616705	-0.697348	0.00594682	0.999947	Down	Sorcs3	sortilin-related VPS10 domain containing receptor 3 [Source:MGI Symbol%3BAcc:MGI:1913923]	227.705	0.253516	-2.7507
ENSMUSG00000005220	5400	2.03	2.01	2.19	2.56	2.73	3.14	0.732684	-0.448738	0.00633032	0.999947	Down	Corin	corin%2C serine peptidase [Source:MGI Symbol%3BAcc:MGI:1349451]	209.655	0.164363	-2.73016
ENSMUSG00000038156	10382	11.03	14.98	12.27	12.9	18.7	18.96	0.752219	-0.410775	0.0063893	0.999947	Down	Spon1	spondin 1%2C (f-spondin) extracellular matrix protein [Source:MGI Symbol%3BAcc:MGI:2385287]	2434.72	0.150627	-2.7271
ENSMUSG00000020173	8142	1.16	1.2	1.39	1.4	1.9	2.03	0.700608	-0.513321	0.00643703	0.999947	Down	Cobl	cordon-bleu WH2 repeat [Source:MGI Symbol%3BAcc:MGI:105056]	195.25	0.188399	-2.72465
ENSMUSG00000030500	5399	0.59	1.62	0.96	1.34	2.45	2.09	0.531971	-0.91058	0.00708492	0.999947	Down	Slc17a6	solute carrier family 17 (sodium-dependent inorganic phosphate cotransporter)%2C member 6 [Source:MGI Symbol%3BAcc:MGI:2156052]	128.664	0.33815	-2.69283
ENSMUSG00000018698	4072	2.74	2.78	1.31	4.12	4.58	3.01	0.579034	-0.78828	0.00758896	0.999947	Down	Lhx1	LIM homeobox protein 1 [Source:MGI Symbol%3BAcc:MGI:99783]	200.971	0.295255	-2.66983
ENSMUSG00000114396	585	0.42	0.23	0.21	1.15	0.75	1.96	0.22062	-2.18036	0.00771485	0.999947	Down	Gm31227	predicted gene%2C 31227 [Source:MGI Symbol%3BAcc:MGI:5590386]	7.32316	0.818362	-2.6643
ENSMUSG00000041992	12785	5.8	4.54	3.9	8.67	6.15	5.81	0.68336	-0.549281	0.0077867	0.999947	Down	Rapgef5	Rap guanine nucleotide exchange factor (GEF) 5 [Source:MGI Symbol%3BAcc:MGI:2444365]	1189.71	0.206405	-2.66118
ENSMUSG00000078670	3262	13.38	13.14	11.99	15.83	15.12	16.52	0.804463	-0.313902	0.00798326	0.999947	Down	Fam174b	family with sequence similarity 174%2C member B [Source:MGI Symbol%3BAcc:MGI:3698178]	743.737	0.11833	-2.65278
ENSMUSG00000032502	2644	1.09	0.95	0.61	1.67	2.28	1.25	0.507785	-0.977712	0.00804871	0.999947	Down	Stac	src homology three (SH3) and cysteine rich domain [Source:MGI Symbol%3BAcc:MGI:1201400]	55.2816	0.368945	-2.65002
ENSMUSG00000043099	3750	0.41	1.48	0.82	1.37	2.04	2.06	0.487406	-1.0368	0.00824718	0.999947	Down	Hic1	hypermethylated in cancer 1 [Source:MGI Symbol%3BAcc:MGI:1338010]	80.8155	0.392464	-2.64178
ENSMUSG00000051008	1111	0.22	0.12	0.05	0.66	0.9	0.34	0.205165	-2.28515	0.00843235	0.999947	Down	4930412M03Rik	RIKEN cDNA 4930412M03 gene [Source:MGI Symbol%3BAcc:MGI:2443570]	6.8418	0.867475	-2.63425
ENSMUSG00000024211	9898	0.18	0.24	0.17	0.36	0.41	0.32	0.539676	-0.889834	0.00843493	0.999947	Down	Grm8	glutamate receptor%2C metabotropic 8 [Source:MGI Symbol%3BAcc:MGI:1351345]	43.8956	0.337807	-2.63415
ENSMUSG00000103562	932	0.13	0.07	0	0.2	0.81	0.68	0.120712	-3.05035	0.00941434	0.999947	Down	2810405F15Rik	RIKEN cDNA 2810405F15 gene [Source:MGI Symbol%3BAcc:MGI:1917224]	4.64095	1.17474	-2.59663
ENSMUSG00000078795	1391	0	0	0	0.13	0.32	0.09	0.0456478	-4.45331	0.00990007	0.999947	Down	Ceacam15	carcinoembryonic antigen-related cell adhesion molecule 15 [Source:MGI Symbol%3BAcc:MGI:2141810]	1.99128	1.72656	-2.5793
ENSMUSG00000030830	6569	0.22	0.16	0.18	0.52	0.25	0.46	0.458683	-1.12443	0.0099741	0.999947	Down	Itgal	integrin alpha L [Source:MGI Symbol%3BAcc:MGI:96606]	31.4732	0.43638	-2.57673
ENSMUSG00000003545	6243	0.01	0.01	0	0.04	0.1	0.07	0.0953513	-3.3906	0.0100334	0.999947	Down	Fosb	FBJ osteosarcoma oncogene B [Source:MGI Symbol%3BAcc:MGI:95575]	3.81964	1.31691	-2.57468
ENSMUSG00000039114	2249	0.49	0.8	0.83	1.25	1.76	1.11	0.50643	-0.981565	0.0101515	0.999947	Down	Nrn1	neuritin 1 [Source:MGI Symbol%3BAcc:MGI:1915654]	37.0815	0.381839	-2.57063
ENSMUSG00000026787	5876	0.08	0.1	0.15	0.31	0.31	0.2	0.407492	-1.29516	0.0106362	0.999947	Down	Gad2	glutamic acid decarboxylase 2 [Source:MGI Symbol%3BAcc:MGI:95634]	18.0601	0.507023	-2.55443
ENSMUSG00000086598	3519	0	0.04	0	0.09	0.14	0.14	0.0953668	-3.39037	0.0107292	0.999947	Down	Btbd18	BTB (POZ) domain containing 18 [Source:MGI Symbol%3BAcc:MGI:3650217]	3.82881	1.32883	-2.5514
ENSMUSG00000021732	4601	0.32	0.1	0.44	1.57	0.31	0.64	0.334391	-1.58039	0.0110542	0.999947	Down	Fgf10	fibroblast growth factor 10 [Source:MGI Symbol%3BAcc:MGI:1099809]	42.0159	0.621962	-2.54098
ENSMUSG00000079620	11757	0.16	0.23	0.13	0.3	0.29	0.35	0.545321	-0.874823	0.0111	0.999947	Down	Muc4	mucin 4 [Source:MGI Symbol%3BAcc:MGI:2153525]	45.61	0.344481	-2.53954
ENSMUSG00000028883	13868	2.84	2.58	2.38	3.75	3.01	3.32	0.76606	-0.38447	0.0112807	0.999947	Down	Sema3a	sema domain%2C immunoglobulin domain (Ig)%2C short basic domain%2C secreted%2C (semaphorin) 3A [Source:MGI Symbol%3BAcc:MGI:107558]	659.388	0.151732	-2.53388
ENSMUSG00000039910	2457	22.73	22.91	28.32	26.95	30.14	32.89	0.814947	-0.295222	0.0113413	0.999947	Down	Cited2	Cbp/p300-interacting transactivator%2C with Glu/Asp-rich carboxy-terminal domain%2C 2 [Source:MGI Symbol%3BAcc:MGI:1306784]	1065.1	0.116596	-2.532
ENSMUSG00000060371	10483	0.17	0.16	0.07	0.28	0.32	0.24	0.482164	-1.05241	0.011371	0.999947	Down	Caln1	calneuron 1 [Source:MGI Symbol%3BAcc:MGI:2155987]	34.8771	0.415792	-2.53109
ENSMUSG00000030022	15048	1.29	1.8	1.92	1.78	2.68	2.3	0.733571	-0.446992	0.0114798	0.999947	Down	Adamts9	a disintegrin-like and metallopeptidase (reprolysin type) with thrombospondin type 1 motif%2C 9 [Source:MGI Symbol%3BAcc:MGI:1916320]	467.447	0.176834	-2.52774
ENSMUSG00000096914	7414	0.38	0.33	0.17	0.62	0.57	0.5	0.519234	-0.945543	0.0115659	0.999947	Down	Galntl6	UDP-N-acetyl-alpha-D-galactosamine:polypeptide N-acetylgalactosaminyltransferase-like 6 [Source:MGI Symbol%3BAcc:MGI:1913581]	50.7581	0.374455	-2.52512
ENSMUSG00000025727	2539	0	0	0	0.02	0.15	0.13	0.0458721	-4.44624	0.0115822	0.999947	Down	A930017K11Rik	RIKEN cDNA A930017K11 gene [Source:MGI Symbol%3BAcc:MGI:2442713]	1.97939	1.76115	-2.52462
ENSMUSG00000033910	6968	0.83	0.92	0.81	1.06	1.34	1.29	0.687571	-0.540419	0.0117019	0.999947	Down	Gucy1a1	guanylate cyclase 1%2C soluble%2C alpha 1 [Source:MGI Symbol%3BAcc:MGI:1926562]	115.417	0.214366	-2.52101
ENSMUSG00000086537	3143	0.35	0.51	0.38	0.62	0.82	0.99	0.504565	-0.986887	0.0118925	0.999947	Down	Gnasas1	GNAS antisense RNA 1 [Source:MGI Symbol%3BAcc:MGI:1861674]	30.5192	0.392351	-2.51532
ENSMUSG00000058152	7228	1.39	1.48	1.22	1.86	2.02	1.71	0.72419	-0.46556	0.0119602	0.999947	Down	Chsy3	chondroitin sulfate synthase 3 [Source:MGI Symbol%3BAcc:MGI:1926173]	185.367	0.185237	-2.51332
ENSMUSG00000108912	5899	0.08	0.09	0.02	0.2	0.24	0.14	0.327929	-1.60855	0.0126701	0.999947	Down	E230020D15Rik	RIKEN cDNA E230020D15 gene [Source:MGI Symbol%3BAcc:MGI:2442650]	12.2032	0.645248	-2.49291
ENSMUSG00000088338	307	0.2	0	0	1.2	0.82	1.04	0.0707664	-3.82079	0.0127681	0.999947	Down	Gm22849	predicted gene%2C 22849 [Source:MGI Symbol%3BAcc:MGI:5452626]	2.67524	1.53435	-2.49017
ENSMUSG00000031654	3037	9.63	14.26	11.75	13.25	22.28	14.18	0.710288	-0.493525	0.0130504	0.999947	Down	Cbln1	cerebellin 1 precursor protein [Source:MGI Symbol%3BAcc:MGI:88281]	684.613	0.19881	-2.48239
ENSMUSG00000020178	3062	1.37	0.54	1.21	2.18	1.83	1.75	0.539604	-0.890027	0.0134004	0.999947	Down	Adora2a	adenosine A2a receptor [Source:MGI Symbol%3BAcc:MGI:99402]	72.4344	0.359905	-2.47295
ENSMUSG00000056174	4489	0.96	1.31	1.78	1.58	2.08	2.81	0.619885	-0.689928	0.0135632	0.999947	Down	Col8a2	collagen%2C type VIII%2C alpha 2 [Source:MGI Symbol%3BAcc:MGI:88464]	124.492	0.279478	-2.46863
ENSMUSG00000026185	6006	46.78	56.4	69.42	58.42	82.16	80.47	0.773709	-0.370138	0.0136252	0.999947	Down	Igfbp5	insulin-like growth factor binding protein 5 [Source:MGI Symbol%3BAcc:MGI:96440]	6237.31	0.150036	-2.467
ENSMUSG00000046699	8743	0.62	0.64	0.25	1.2	1.06	0.63	0.520588	-0.941787	0.013906	0.999947	Down	Slitrk4	SLIT and NTRK-like family%2C member 4 [Source:MGI Symbol%3BAcc:MGI:2442509]	102.74	0.38289	-2.45968
ENSMUSG00000024529	4778	0.55	0.72	1.29	0.92	1.45	2.7	0.504618	-0.986735	0.0140428	0.999947	Down	Lox	lysyl oxidase [Source:MGI Symbol%3BAcc:MGI:96817]	95.6827	0.401738	-2.45617
ENSMUSG00000036578	693	10.49	7.36	5.19	16.44	12.78	10.22	0.57936	-0.787469	0.0143845	0.999947	Down	Fxyd7	FXYD domain-containing ion transport regulator 7 [Source:MGI Symbol%3BAcc:MGI:1889006]	115.688	0.321742	-2.44752
ENSMUSG00000031170	2241	2.5	1.42	1.9	3.99	3.28	2.53	0.588449	-0.76501	0.0144576	0.999947	Down	Slc38a5	solute carrier family 38%2C member 5 [Source:MGI Symbol%3BAcc:MGI:2148066]	93.4149	0.312799	-2.44569
ENSMUSG00000040710	20091	1.62	0.94	1.12	2.26	1.38	1.88	0.662397	-0.594232	0.0147105	0.999947	Down	St8sia4	ST8 alpha-N-acetyl-neuraminide alpha-2%2C8-sialyltransferase 4 [Source:MGI Symbol%3BAcc:MGI:106018]	493.228	0.243595	-2.43943
ENSMUSG00000030110	6763	23.44	24.93	20.66	27.51	35.97	24.95	0.774477	-0.368706	0.014768	0.999947	Down	Ret	ret proto-oncogene [Source:MGI Symbol%3BAcc:MGI:97902]	2822.93	0.151232	-2.43802
ENSMUSG00000102461	2474	0.1	0.08	0	0.37	0.25	0.18	0.218833	-2.1921	0.0149133	0.999947	Down	Gm37166	predicted gene%2C 37166 [Source:MGI Symbol%3BAcc:MGI:5610394]	6.5522	0.90044	-2.43448
ENSMUSG00000051379	4865	5.1	4.86	5.88	6.47	6.38	6.63	0.805279	-0.31244	0.0153603	0.999947	Down	Flrt3	fibronectin leucine rich transmembrane protein 3 [Source:MGI Symbol%3BAcc:MGI:1918686]	455.273	0.128907	-2.42377
ENSMUSG00000074505	21478	4.06	3.28	2.9	5.25	4.28	4.08	0.74633	-0.422115	0.0155183	0.999947	Down	Fat3	FAT atypical cadherin 3 [Source:MGI Symbol%3BAcc:MGI:2444314]	1363.51	0.174424	-2.42005
ENSMUSG00000050215	2568	0.05	0	0	0.24	0.17	0.07	0.0992246	-3.33316	0.0156736	0.999947	Down	Olfr70	olfactory receptor 70 [Source:MGI Symbol%3BAcc:MGI:1860079]	3.69173	1.37937	-2.41643
ENSMUSG00000036019	7779	7.11	6.5	6.56	8.33	7.73	8.21	0.824151	-0.27902	0.0164613	0.999947	Down	Tmtc2	transmembrane and tetratricopeptide repeat containing 2 [Source:MGI Symbol%3BAcc:MGI:1914057]	917.157	0.11633	-2.39852
ENSMUSG00000086451	5337	0.22	0.4	0.39	0.76	0.44	0.71	0.521748	-0.938575	0.0166044	0.999947	Down	4933431K23Rik	RIKEN cDNA 4933431K23 gene [Source:MGI Symbol%3BAcc:MGI:1921725]	41.1672	0.391832	-2.39535
ENSMUSG00000055540	5289	0.13	0.11	0.06	0.13	0.48	0.24	0.353674	-1.49951	0.0166202	0.999947	Down	Epha6	Eph receptor A6 [Source:MGI Symbol%3BAcc:MGI:108034]	15.9218	0.626098	-2.395
ENSMUSG00000037902	4911	3.45	4.32	4.09	4.34	5.19	5.32	0.790488	-0.339184	0.0166409	0.999947	Down	Sirpa	signal-regulatory protein alpha [Source:MGI Symbol%3BAcc:MGI:108563]	346.75	0.141648	-2.39455
ENSMUSG00000062257	14519	0.22	0.21	0.24	0.29	0.42	0.35	0.628629	-0.66972	0.0167762	0.999947	Down	Opcml	opioid binding protein/cell adhesion molecule-like [Source:MGI Symbol%3BAcc:MGI:97397]	66.863	0.280033	-2.39158
ENSMUSG00000091345	9413	0.03	0.04	0.03	0.1	0.07	0.11	0.344768	-1.5363	0.0168528	0.999947	Down	Col6a5	collagen%2C type VI%2C alpha 5 [Source:MGI Symbol%3BAcc:MGI:3648134]	9.65074	0.642829	-2.3899
ENSMUSG00000001504	3282	21.07	16.04	9.23	48.9	28.61	25.69	0.444331	-1.17029	0.016888	0.999947	Down	Irx2	Iroquois homeobox 2 [Source:MGI Symbol%3BAcc:MGI:1197526]	1315.65	0.489839	-2.38914
ENSMUSG00000006313	1421	0.74	0.93	0.89	2.2	1.33	1.48	0.501069	-0.99692	0.017041	0.999947	Down	Upk1a	uroplakin 1A [Source:MGI Symbol%3BAcc:MGI:98911]	28.6219	0.417852	-2.38582
ENSMUSG00000001300	6855	8.54	9.75	9.92	9.94	11.03	12.03	0.847357	-0.238958	0.0172592	0.999947	Down	Efnb2	ephrin B2 [Source:MGI Symbol%3BAcc:MGI:105097]	1109.57	0.100355	-2.38114
ENSMUSG00000036422	4538	7.03	7.66	6.38	7.76	10.7	8.36	0.780255	-0.357982	0.0173831	0.999947	Down	Pcdh8	protocadherin 8 [Source:MGI Symbol%3BAcc:MGI:1306800]	575.458	0.150507	-2.3785
ENSMUSG00000099517	530	0.12	0	0	0.58	0.71	0.36	0.0759393	-3.71901	0.0174366	0.999947	Down	H3c8	H3 clustered histone 8 [Source:MGI Symbol%3BAcc:MGI:2145541]	2.50334	1.56434	-2.37737
ENSMUSG00000061353	8176	4.03	4.37	4.64	4.41	5.7	5.77	0.814535	-0.295951	0.0175884	0.999947	Down	Cxcl12	chemokine (C-X-C motif) ligand 12 [Source:MGI Symbol%3BAcc:MGI:103556]	624.819	0.124654	-2.37417
ENSMUSG00000040536	5237	0.61	0.39	0.49	0.9	0.71	0.91	0.589861	-0.761553	0.0183826	0.999947	Down	Necab1	N-terminal EF-hand calcium binding protein 1 [Source:MGI Symbol%3BAcc:MGI:1916602]	55.9538	0.32299	-2.35782
ENSMUSG00000018678	3414	5.09	7.47	5.74	7.57	7.75	8.11	0.771658	-0.373966	0.0184232	0.999947	Down	Sp2	Sp2 transcription factor [Source:MGI Symbol%3BAcc:MGI:1926162]	376.933	0.158662	-2.357
ENSMUSG00000021699	12006	1.6	1.44	1.29	1.97	1.88	1.76	0.764089	-0.388188	0.0185366	0.999947	Down	Pde4d	phosphodiesterase 4D%2C cAMP specific [Source:MGI Symbol%3BAcc:MGI:99555]	317.174	0.164855	-2.35472
ENSMUSG00000085335	2264	0	0	0	0.14	0.08	0.06	0.0543363	-4.20194	0.0187615	0.999947	Down	Gm13684	predicted gene 13684 [Source:MGI Symbol%3BAcc:MGI:3649340]	1.67634	1.78788	-2.35024
ENSMUSG00000087038	6718	0.02	0.03	0.06	0.18	0.14	0.06	0.284537	-1.81331	0.0188069	0.999947	Down	2900079G21Rik	RIKEN cDNA 2900079G21 gene [Source:MGI Symbol%3BAcc:MGI:1920268]	8.79855	0.771841	-2.34934
ENSMUSG00000031738	3370	0.49	0.41	0.27	0.89	0.97	0.51	0.489805	-1.02972	0.0189837	0.999947	Down	Irx6	Iroquois homeobox 6 [Source:MGI Symbol%3BAcc:MGI:1927642]	31.8518	0.438954	-2.34585
ENSMUSG00000053930	7449	5.79	4.18	3.35	7.43	6.5	5.13	0.69393	-0.527137	0.0190584	0.999947	Down	Shisa6	shisa family member 6 [Source:MGI Symbol%3BAcc:MGI:2685725]	643.002	0.224851	-2.34439
ENSMUSG00000111149	378	0	0.18	0	0.16	1.33	1.01	0.0715075	-3.80576	0.0191116	0.999947	Down	Gm26564	predicted gene%2C 26564 [Source:MGI Symbol%3BAcc:MGI:5477058]	2.64416	1.62407	-2.34335
ENSMUSG00000048304	4848	2.36	1.8	1.25	4.23	2.64	2.1	0.595408	-0.748049	0.019254	0.999947	Down	Slitrk3	SLIT and NTRK-like family%2C member 3 [Source:MGI Symbol%3BAcc:MGI:2679447]	186.852	0.319601	-2.34058
ENSMUSG00000060550	4265	1.31	0.62	0.98	1.78	2.05	1.21	0.576807	-0.793839	0.0197267	0.999947	Down	H2-Q7	histocompatibility 2%2C Q region locus 7 [Source:MGI Symbol%3BAcc:MGI:95936]	90.4223	0.340483	-2.33151
ENSMUSG00000102189	3031	0.04	0.04	0.08	0.1	0.44	0.15	0.239341	-2.06286	0.020176	0.999947	Down	Gm37194	predicted gene%2C 37194 [Source:MGI Symbol%3BAcc:MGI:5610422]	6.75244	0.887993	-2.32306
ENSMUSG00000051323	10464	0.24	0.33	0.32	0.68	0.43	0.38	0.583501	-0.777194	0.0210778	0.999947	Down	Pcdh19	protocadherin 19 [Source:MGI Symbol%3BAcc:MGI:2685563]	66.5189	0.336945	-2.30659
ENSMUSG00000097336	3322	1.63	2.09	1.26	1.9	2.86	2.88	0.650131	-0.621197	0.0213149	0.999947	Down	Fendrr	Foxf1 adjacent non-coding developmental regulatory RNA [Source:MGI Symbol%3BAcc:MGI:1916040]	110.821	0.269809	-2.30236
ENSMUSG00000049576	3420	0	0	0	0.04	0.11	0.04	0.0548619	-4.18805	0.0213621	0.999947	Down	Zfa-ps	zinc finger protein%2C autosomal%2C pseudogene [Source:MGI Symbol%3BAcc:MGI:99153]	1.65621	1.81969	-2.30152
ENSMUSG00000038608	18267	0.25	0.2	0.19	0.31	0.33	0.32	0.657264	-0.605455	0.0213831	0.999947	Down	Dock10	dedicator of cytokinesis 10 [Source:MGI Symbol%3BAcc:MGI:2146320]	77.863	0.26311	-2.30115
ENSMUSG00000063887	13422	0.69	0.68	0.43	1.24	0.9	0.67	0.62862	-0.669741	0.0214847	0.999947	Down	Nlgn1	neuroligin 1 [Source:MGI Symbol%3BAcc:MGI:2179435]	165.448	0.291273	-2.29936
ENSMUSG00000090243	1279	0	0	0	0.24	0.2	0.05	0.054344	-4.20174	0.0220209	0.999947	Down	Gm16103	predicted gene 16103 [Source:MGI Symbol%3BAcc:MGI:3802086]	1.67583	1.83481	-2.29001
ENSMUSG00000020839	1495	0	0	0	0	0.08	0.47	0.0424483	-4.55815	0.0223754	0.999947	Down	Tmigd1	transmembrane and immunoglobulin domain containing 1 [Source:MGI Symbol%3BAcc:MGI:1913851]	2.13991	1.99575	-2.28393
ENSMUSG00000031565	9875	14.04	11.67	12.77	16.3	14.88	15.26	0.82135	-0.283931	0.0226207	0.999947	Down	Fgfr1	fibroblast growth factor receptor 1 [Source:MGI Symbol%3BAcc:MGI:95522]	2226.14	0.124543	-2.27978
ENSMUSG00000021743	3047	0	0	0	0	0.1	0.15	0.0460082	-4.44197	0.0227475	0.999947	Down	Fezf2	Fez family zinc finger 2 [Source:MGI Symbol%3BAcc:MGI:1859823]	1.9737	1.95024	-2.27765
ENSMUSG00000045075	2250	0.16	0.09	0.19	0.46	0.47	0.28	0.357263	-1.48494	0.0229461	0.999947	Down	Gm9796	predicted gene 9796 [Source:MGI Symbol%3BAcc:MGI:3648412]	9.95211	0.652913	-2.27433
ENSMUSG00000029219	2106	67.02	53.46	61.75	89.61	73.08	68.05	0.780863	-0.356859	0.0230992	0.999947	Down	Slc10a4	solute carrier family 10 (sodium/bile acid cotransporter family)%2C member 4 [Source:MGI Symbol%3BAcc:MGI:3606480]	2312.9	0.157083	-2.27179
ENSMUSG00000030075	6730	0.29	0.11	0.26	0.76	0.29	0.39	0.450597	-1.15009	0.0233514	0.999947	Down	Cntn3	contactin 3 [Source:MGI Symbol%3BAcc:MGI:99534]	37.9729	0.507177	-2.26764
ENSMUSG00000028430	5242	12.11	13.39	13.49	14.48	14.51	15.62	0.865315	-0.208703	0.0241143	0.999947	Down	Nol6	nucleolar protein family 6 (RNA-associated) [Source:MGI Symbol%3BAcc:MGI:2140151]	1160.19	0.0925387	-2.2553
ENSMUSG00000000184	9409	5.02	8.32	8.21	7.4	9.59	11.46	0.749558	-0.415888	0.0241542	0.999947	Down	Ccnd2	cyclin D2 [Source:MGI Symbol%3BAcc:MGI:88314]	1239.6	0.184456	-2.25467
ENSMUSG00000024247	2712	14.56	14.7	15.08	16.67	16.49	19.05	0.842102	-0.247934	0.024234	0.999947	Down	Pkdcc	protein kinase domain containing%2C cytoplasmic [Source:MGI Symbol%3BAcc:MGI:2147077]	693.38	0.110027	-2.2534
ENSMUSG00000062232	14051	2.87	3.08	2.98	3.29	3.54	3.53	0.854034	-0.227635	0.0243983	0.999947	Down	Rapgef2	Rap guanine nucleotide exchange factor (GEF) 2 [Source:MGI Symbol%3BAcc:MGI:2659071]	717.596	0.101135	-2.2508
ENSMUSG00000029093	8802	7.37	7.16	5.49	8.34	9.18	7.67	0.789134	-0.341658	0.0245343	0.999947	Down	Sorcs2	sortilin-related VPS10 domain containing receptor 2 [Source:MGI Symbol%3BAcc:MGI:1932289]	1056.84	0.151939	-2.24866
ENSMUSG00000033316	3006	10.1	6.9	7.18	12.94	9.42	10.74	0.724842	-0.464262	0.0247734	0.999947	Down	Galnt9	polypeptide N-acetylgalactosaminyltransferase 9 [Source:MGI Symbol%3BAcc:MGI:2677965]	458.642	0.206806	-2.24492
ENSMUSG00000042448	1862	1.52	0.96	1.16	2.47	1.96	1.78	0.581792	-0.781426	0.0251229	0.999947	Down	Hoxd1	homeobox D1 [Source:MGI Symbol%3BAcc:MGI:96201]	48.8792	0.348927	-2.23951
ENSMUSG00000028024	4706	0.09	0.11	0.17	0.35	0.31	0.19	0.428694	-1.22198	0.0251362	0.999947	Down	Enpep	glutamyl aminopeptidase [Source:MGI Symbol%3BAcc:MGI:106645]	15.2549	0.545697	-2.2393
ENSMUSG00000034563	7497	0.71	0.57	0.74	0.89	1.08	0.94	0.69216	-0.530823	0.0258359	0.999947	Down	Ccpg1	cell cycle progression 1 [Source:MGI Symbol%3BAcc:MGI:1196419]	97.9868	0.238179	-2.22867
ENSMUSG00000034037	6292	1.24	1.13	0.98	1.65	1.79	1.31	0.700624	-0.513288	0.0258848	0.999947	Down	Fgd5	FYVE%2C RhoGEF and PH domain containing 5 [Source:MGI Symbol%3BAcc:MGI:2443369]	135.272	0.230387	-2.22794
ENSMUSG00000044576	3865	2.8	3.05	2.58	3.38	3.98	3.56	0.765239	-0.386018	0.0260932	0.999947	Down	Garem2	GRB2 associated regulator of MAPK1 subtype 2 [Source:MGI Symbol%3BAcc:MGI:2685290]	198.144	0.173505	-2.22482
ENSMUSG00000071679	3635	0.03	0.02	0	0.1	0.07	0.16	0.157879	-2.66311	0.0261347	0.999947	Down	Rtl4	retrotransposon Gag like 4 [Source:MGI Symbol%3BAcc:MGI:3588192]	3.6755	1.19733	-2.2242
ENSMUSG00000113497	731	0.51	1.09	0.66	2.43	1.89	1.05	0.407986	-1.29341	0.026338	0.999947	Down	Gm18030	predicted gene%2C 18030 [Source:MGI Symbol%3BAcc:MGI:5010215]	14.8522	0.582305	-2.22119
ENSMUSG00000046546	3075	3.46	4.98	5.73	4.22	8.89	7.67	0.677615	-0.561462	0.026916	0.999947	Down	Fam43a	family with sequence similarity 43%2C member A [Source:MGI Symbol%3BAcc:MGI:2676309]	282.783	0.253741	-2.21273
ENSMUSG00000021974	4649	1.99	1.85	1.24	2.28	2.93	2.17	0.684427	-0.547032	0.0271524	0.999947	Down	Fgf9	fibroblast growth factor 9 [Source:MGI Symbol%3BAcc:MGI:104723]	153.749	0.247602	-2.20932
ENSMUSG00000093483	711	0.35	0.28	0.84	1.21	2.03	0.9	0.353181	-1.50152	0.0271843	0.999947	Down	AA465934	expressed sequence AA465934 [Source:MGI Symbol%3BAcc:MGI:2671018]	10.5458	0.679771	-2.20886
ENSMUSG00000022696	5623	0.02	0.05	0	0.09	0.08	0.12	0.232005	-2.10777	0.0272215	0.999947	Down	Sidt1	SID1 transmembrane family%2C member 1 [Source:MGI Symbol%3BAcc:MGI:2443155]	5.35438	0.954467	-2.20833
ENSMUSG00000070719	3688	0.02	0	0	0.05	0.14	0.03	0.082115	-3.60621	0.0274197	0.999947	Down	Pla2g4d	phospholipase A2%2C group IVD [Source:MGI Symbol%3BAcc:MGI:1925640]	2.32523	1.63511	-2.20549
ENSMUSG00000087893	127	0.48	0.52	0.94	4.34	2.97	2.51	0.196072	-2.35055	0.0275112	0.999947	Down	Gm23441	predicted gene%2C 23441 [Source:MGI Symbol%3BAcc:MGI:5453218]	3.99521	1.0664	-2.20419
ENSMUSG00000021108	7530	1.85	2.29	1.78	2.18	2.71	2.66	0.776445	-0.365044	0.0277568	0.999947	Down	Prkch	protein kinase C%2C eta [Source:MGI Symbol%3BAcc:MGI:97600]	268.143	0.165876	-2.20071
ENSMUSG00000037010	3149	0.29	0.15	0.1	0.45	0.46	0.36	0.420675	-1.24922	0.027793	0.999947	Down	Apln	apelin [Source:MGI Symbol%3BAcc:MGI:1353624]	15.1877	0.567778	-2.2002
ENSMUSG00000109051	2990	0	0	0	0.04	0.06	0.09	0.0608738	-4.03804	0.0279134	0.999947	Down	Gm44913	predicted gene 44913 [Source:MGI Symbol%3BAcc:MGI:5753489]	1.49305	1.83672	-2.1985
ENSMUSG00000074502	4432	0	0	0	0.03	0.06	0.04	0.0608903	-4.03764	0.0279347	0.999947	Down	Ubtfl1	upstream binding transcription factor%2C RNA polymerase I-like 1 [Source:MGI Symbol%3BAcc:MGI:3588290]	1.49254	1.83679	-2.1982
ENSMUSG00000037892	5366	0.98	1.43	1.56	1.38	2.27	2.12	0.682835	-0.55039	0.027966	0.999947	Down	Pcdh18	protocadherin 18 [Source:MGI Symbol%3BAcc:MGI:1920423]	137.7	0.250432	-2.19776
ENSMUSG00000023945	5644	12.38	16.62	13.18	14.72	21.07	16.68	0.797116	-0.327139	0.0282185	0.999947	Down	Slc5a7	solute carrier family 5 (choline transporter)%2C member 7 [Source:MGI Symbol%3BAcc:MGI:1927126]	1411.94	0.14909	-2.19424
ENSMUSG00000102545	2610	0.4	0.36	0.46	0.73	0.72	0.81	0.535055	-0.90224	0.0285069	0.999947	Down	6430573P05Rik	RIKEN cDNA 6430573P05 gene [Source:MGI Symbol%3BAcc:MGI:2686494]	24.0202	0.411937	-2.19024
ENSMUSG00000021685	2881	0.64	0.71	0.56	1.04	1.2	0.95	0.593734	-0.752113	0.0286852	0.999947	Down	Otp	orthopedia homeobox [Source:MGI Symbol%3BAcc:MGI:99835]	39.0494	0.343778	-2.18779
ENSMUSG00000040136	8090	3.87	4.1	3.13	4.24	5.6	4.3	0.779982	-0.358486	0.0288461	0.999947	Down	Abcc8	ATP-binding cassette%2C sub-family C (CFTR/MRP)%2C member 8 [Source:MGI Symbol%3BAcc:MGI:1352629]	541.268	0.164023	-2.18558
ENSMUSG00000049608	3721	0	0	0	0.08	0.03	0.03	0.0602612	-4.05263	0.0292179	0.999947	Down	Gpr55	G protein-coupled receptor 55 [Source:MGI Symbol%3BAcc:MGI:2685064]	1.51216	1.85855	-2.18053
ENSMUSG00000104905	1857	0	0	0	0.16	0.07	0.07	0.0602612	-4.05263	0.0292179	0.999947	Down	Gm43718	predicted gene 43718 [Source:MGI Symbol%3BAcc:MGI:5663855]	1.51216	1.85855	-2.18053
ENSMUSG00000031949	4399	2.49	2.94	3.4	3.09	3.98	4.45	0.759574	-0.396737	0.0292798	0.999947	Down	Adat1	adenosine deaminase%2C tRNA-specific 1 [Source:MGI Symbol%3BAcc:MGI:1353631]	236.259	0.182015	-2.1797
ENSMUSG00000028369	16117	0.09	0.17	0.13	0.24	0.21	0.19	0.587147	-0.768207	0.0299702	0.999947	Down	Svep1	sushi%2C von Willebrand factor type A%2C EGF and pentraxin domain containing 1 [Source:MGI Symbol%3BAcc:MGI:1928849]	43.699	0.353933	-2.17048
ENSMUSG00000083093	743	0.08	0.18	0.24	0.41	0.76	0.86	0.246587	-2.01983	0.0299755	0.999947	Down	Gm15385	predicted gene 15385 [Source:MGI Symbol%3BAcc:MGI:3705807]	4.95298	0.93062	-2.17041
ENSMUSG00000049858	2497	11.74	12.63	9.94	15.11	14.29	13.15	0.797744	-0.326001	0.0301028	0.999947	Down	Suox	sulfite oxidase [Source:MGI Symbol%3BAcc:MGI:2446117]	509.488	0.150319	-2.16874
ENSMUSG00000031543	13527	1.94	2.23	1.31	2.63	2.96	1.98	0.717169	-0.479615	0.0302247	0.999947	Down	Ank1	ankyrin 1%2C erythroid [Source:MGI Symbol%3BAcc:MGI:88024]	468.986	0.221313	-2.16713
ENSMUSG00000007653	6360	3.63	2.26	2.21	4.06	3.85	3.41	0.712054	-0.489942	0.0306792	0.999947	Down	Gabrb2	gamma-aminobutyric acid (GABA) A receptor%2C subunit beta 2 [Source:MGI Symbol%3BAcc:MGI:95620]	329.015	0.226698	-2.16121
ENSMUSG00000026748	6947	1.16	2.22	1.4	2.26	2.35	2.07	0.704159	-0.506028	0.0307831	0.999947	Down	Plxdc2	plexin domain containing 2 [Source:MGI Symbol%3BAcc:MGI:1914698]	210.792	0.234287	-2.15987
ENSMUSG00000099207	3612	0	0.07	0.02	0.12	0.09	0.21	0.207937	-2.26578	0.0308621	0.999947	Down	Gm10637	predicted gene 10637 [Source:MGI Symbol%3BAcc:MGI:3641741]	4.83387	1.04953	-2.15885
ENSMUSG00000048490	11457	4.91	5.82	5.35	5.84	7.13	5.94	0.84187	-0.24833	0.0317197	0.999947	Down	Nrip1	nuclear receptor interacting protein 1 [Source:MGI Symbol%3BAcc:MGI:1315213]	1060.86	0.115614	-2.14793
ENSMUSG00000116250	739	0.17	0	0.16	0.41	0.51	0.78	0.196856	-2.34479	0.0317348	0.999947	Down	Gm34939	predicted gene%2C 34939 [Source:MGI Symbol%3BAcc:MGI:5594098]	3.96846	1.09175	-2.14774
ENSMUSG00000024427	4755	0.49	1.13	0.74	0.84	1.37	1.8	0.584883	-0.77378	0.0317364	0.999947	Down	Spry4	sprouty RTK signaling antagonist 4 [Source:MGI Symbol%3BAcc:MGI:1345144]	79.6752	0.360281	-2.14771
ENSMUSG00000096606	3022	0.22	0.15	0.3	0.57	0.54	0.34	0.462159	-1.11354	0.0317962	0.999947	Down	Tpbgl	trophoblast glycoprotein-like [Source:MGI Symbol%3BAcc:MGI:3646425]	17.0623	0.518658	-2.14696
ENSMUSG00000009378	4170	1.49	1.38	1.84	1.89	2.05	2.6	0.715885	-0.4822	0.031808	0.999947	Down	Slc16a12	solute carrier family 16 (monocarboxylic acid transporters)%2C member 12 [Source:MGI Symbol%3BAcc:MGI:2147716]	124.12	0.224612	-2.14681
ENSMUSG00000087694	5470	0.05	0.04	0.02	0.11	0.09	0.13	0.308349	-1.69736	0.0321498	0.999947	Down	A530058N18Rik	RIKEN cDNA A530058N18 gene [Source:MGI Symbol%3BAcc:MGI:2444858]	6.33538	0.792219	-2.14254
ENSMUSG00000020042	10033	1.5	1.69	1.6	1.99	1.95	1.93	0.807838	-0.307863	0.0325289	0.999947	Down	Btbd11	BTB (POZ) domain containing 11 [Source:MGI Symbol%3BAcc:MGI:1921257]	283.242	0.144006	-2.13785
ENSMUSG00000019647	8778	14.21	12.19	10.31	18.78	14.72	13.76	0.768751	-0.379412	0.0325306	0.999947	Down	Sema6a	sema domain%2C transmembrane domain (TM)%2C and cytoplasmic domain%2C (semaphorin) 6A [Source:MGI Symbol%3BAcc:MGI:1203727]	1962.78	0.177475	-2.13783
ENSMUSG00000046844	5462	17.51	17.74	17.19	18.97	19.56	20.99	0.873557	-0.195027	0.032623	0.999947	Down	Vat1l	vesicle amine transport protein 1 like [Source:MGI Symbol%3BAcc:MGI:2142534]	1619.83	0.091275	-2.13669
ENSMUSG00000103520	855	0.22	0.54	0.28	0.57	0.88	1.49	0.348802	-1.51952	0.0327412	0.999947	Down	1110025M09Rik	RIKEN cDNA 1110025M09 gene [Source:MGI Symbol%3BAcc:MGI:1915885]	8.95687	0.711637	-2.13524
ENSMUSG00000029275	3187	0.68	0.56	0.64	1.31	0.85	0.98	0.591286	-0.758072	0.0329998	0.999947	Down	Gfi1	growth factor independent 1 transcription repressor [Source:MGI Symbol%3BAcc:MGI:103170]	42.5514	0.355554	-2.13209
ENSMUSG00000030703	2186	1.01	0.67	0.69	2.02	1.18	1.11	0.542712	-0.881742	0.0333884	0.999947	Down	Gdpd3	glycerophosphodiester phosphodiesterase domain containing 3 [Source:MGI Symbol%3BAcc:MGI:1915866]	39.0237	0.414473	-2.12738
ENSMUSG00000096573	1368	0	0	0	0.04	0.23	0.14	0.0611165	-4.03229	0.0334153	0.999947	Down	1700009J07Rik	RIKEN cDNA 1700009J07 gene [Source:MGI Symbol%3BAcc:MGI:1914938]	1.48583	1.89571	-2.12706
ENSMUSG00000043811	1938	5.94	4.31	4.15	7.46	7.26	5.53	0.705611	-0.503055	0.0335493	0.999947	Down	Rtn4r	reticulon 4 receptor [Source:MGI Symbol%3BAcc:MGI:2136886]	178.743	0.236682	-2.12545
ENSMUSG00000082265	333	0.37	0.2	0.54	1.66	1.13	1.53	0.255846	-1.96665	0.0341018	0.999947	Down	Gm15547	predicted gene 15547 [Source:MGI Symbol%3BAcc:MGI:3782996]	4.81266	0.928163	-2.11887
ENSMUSG00000073530	10294	1.23	0.5	0.64	1.84	0.88	1.28	0.588827	-0.764085	0.0351785	0.999947	Down	Pappa2	pappalysin 2 [Source:MGI Symbol%3BAcc:MGI:3051647]	175.632	0.362762	-2.1063
ENSMUSG00000097684	1316	0	0	0	0.09	0.05	0.29	0.0608461	-4.03869	0.035776	0.999947	Down	Gm26645	predicted gene%2C 26645 [Source:MGI Symbol%3BAcc:MGI:5477139]	1.49407	1.92368	-2.09946
ENSMUSG00000043496	5363	0.47	0.52	0.66	0.78	0.77	0.95	0.653378	-0.61401	0.0358034	0.999947	Down	Tril	TLR4 interactor with leucine-rich repeats [Source:MGI Symbol%3BAcc:MGI:1914123]	58.8678	0.292504	-2.09915
ENSMUSG00000015396	2572	1.82	1.18	0.82	2.02	2.1	2.13	0.609953	-0.713229	0.0365597	0.999947	Down	Cd83	CD83 antigen [Source:MGI Symbol%3BAcc:MGI:1328316]	68.9871	0.341152	-2.09065
ENSMUSG00000055884	10440	3.37	3.45	3.21	3.61	4.11	4.01	0.848932	-0.236279	0.0374111	0.999947	Down	Fancm	Fanconi anemia%2C complementation group M [Source:MGI Symbol%3BAcc:MGI:2442306]	601.833	0.113528	-2.08125
ENSMUSG00000097519	2052	0.12	0.16	0.09	0.18	0.61	0.31	0.333137	-1.58581	0.0377166	0.999947	Down	4930558J18Rik	RIKEN cDNA 4930558J18 gene [Source:MGI Symbol%3BAcc:MGI:1922573]	7.95436	0.763172	-2.07792
ENSMUSG00000081700	210	0.88	0.95	0.29	5.25	2.09	0.91	0.247541	-2.01426	0.0378772	0.999947	Down	Atp5k-ps2	ATP synthase%2C H+ transporting%2C mitochondrial F1F0 complex%2C subunit E%2C pseudogene 2 [Source:MGI Symbol%3BAcc:MGI:107356]	5.89741	0.970177	-2.07618
ENSMUSG00000044071	4690	1.42	1.82	1.24	1.82	2.42	1.94	0.717882	-0.478181	0.0388798	0.999947	Down	Tafa2	TAFA chemokine like family member 2 [Source:MGI Symbol%3BAcc:MGI:2143691]	132.41	0.231513	-2.06546
ENSMUSG00000087131	1853	0.03	0	0	0.13	0.1	0.14	0.0965993	-3.37184	0.0391786	0.999947	Down	Gm16152	predicted gene 16152 [Source:MGI Symbol%3BAcc:MGI:3802058]	2.0046	1.63499	-2.06231
ENSMUSG00000083692	1339	0.83	1.09	0.94	1.88	2.11	1.14	0.548188	-0.867258	0.0391941	0.999947	Down	Gm9575	predicted gene 9575 [Source:MGI Symbol%3BAcc:MGI:3779984]	28.4068	0.420562	-2.06214
ENSMUSG00000039239	5791	2.76	4.24	3	3.84	4.98	4.07	0.767883	-0.381042	0.0393151	0.999947	Down	Tgfb2	transforming growth factor%2C beta 2 [Source:MGI Symbol%3BAcc:MGI:98726]	350.726	0.184894	-2.06087
ENSMUSG00000004415	8176	2.03	3.09	1.65	2.81	3.56	2.85	0.727896	-0.458197	0.0393853	0.999947	Down	Col26a1	collagen%2C type XXVI%2C alpha 1 [Source:MGI Symbol%3BAcc:MGI:2155345]	346.377	0.222411	-2.06014
ENSMUSG00000060487	6922	2.81	3.17	2.95	3.7	3.73	3.34	0.820342	-0.285702	0.0396899	0.999947	Down	Samd5	sterile alpha motif domain containing 5 [Source:MGI Symbol%3BAcc:MGI:2444815]	361.4	0.138895	-2.05696
ENSMUSG00000038624	1999	0.46	1.06	0.3	1.38	1.32	0.93	0.492213	-1.02264	0.0397374	0.999947	Down	Nepn	nephrocan [Source:MGI Symbol%3BAcc:MGI:1913900]	28.9395	0.497282	-2.05647
ENSMUSG00000035653	9540	0.96	1	0.49	1.78	1.06	1.01	0.626255	-0.675179	0.0397764	0.999947	Down	Lrfn5	leucine rich repeat and fibronectin type III domain containing 5 [Source:MGI Symbol%3BAcc:MGI:2144814]	160.474	0.328384	-2.05606
ENSMUSG00000042659	4039	11.88	11.46	15.31	15.62	14.35	16.23	0.82705	-0.273954	0.0399956	0.999947	Down	Arrdc4	arrestin domain containing 4 [Source:MGI Symbol%3BAcc:MGI:1913662]	907.52	0.133389	-2.05379
ENSMUSG00000027971	11720	0.21	0.08	0.16	0.27	0.21	0.35	0.546974	-0.870456	0.0401624	0.999947	Down	Ndst4	N-deacetylase/N-sulfotransferase (heparin glucosaminyl) 4 [Source:MGI Symbol%3BAcc:MGI:1932545]	39.9333	0.424184	-2.05207
ENSMUSG00000025810	9785	15.44	12.36	15.18	18.9	15.61	17.43	0.819219	-0.287679	0.0402611	0.999947	Down	Nrp1	neuropilin 1 [Source:MGI Symbol%3BAcc:MGI:106206]	2465.96	0.140259	-2.05106
ENSMUSG00000033409	1164	0	0	0.05	0.16	0.16	0.27	0.0968427	-3.36821	0.0406565	0.999947	Down	Syce1l	synaptonemal complex central element protein 1 like [Source:MGI Symbol%3BAcc:MGI:1922247]	1.98224	1.64543	-2.04702
ENSMUSG00000000253	2323	1.91	2.68	2.97	2.9	3.49	4.2	0.706905	-0.500412	0.040811	0.999947	Down	Gmpr	guanosine monophosphate reductase [Source:MGI Symbol%3BAcc:MGI:1913605]	111.206	0.244647	-2.04544
ENSMUSG00000017491	5265	6.15	6.79	3.93	9	8.15	5.92	0.722969	-0.467993	0.0410266	0.999947	Down	Rarb	retinoic acid receptor%2C beta [Source:MGI Symbol%3BAcc:MGI:97857]	559.967	0.229042	-2.04326
ENSMUSG00000039904	6068	0.42	0.7	0.38	0.71	0.94	0.7	0.625383	-0.677189	0.0411031	0.999947	Down	Gpr37	G protein-coupled receptor 37 [Source:MGI Symbol%3BAcc:MGI:1313297]	61.7253	0.331551	-2.04249
ENSMUSG00000046585	3500	0.02	0.02	0.02	0.04	0.11	0.16	0.175609	-2.50956	0.0412563	0.999947	Down	Cfap58	cilia and flagella associated protein 58 [Source:MGI Symbol%3BAcc:MGI:2685815]	3.30414	1.22961	-2.04094
ENSMUSG00000038349	6687	8.95	6.97	6.38	11.06	8.95	8.54	0.77449	-0.368682	0.0413514	0.999947	Down	Plcl1	phospholipase C-like 1 [Source:MGI Symbol%3BAcc:MGI:3036262]	905.26	0.180728	-2.03999
ENSMUSG00000070577	1385	0.22	0.77	0.61	0.84	1.13	1.34	0.474079	-1.0768	0.0414043	0.999947	Down	Gm572	predicted gene 572 [Source:MGI Symbol%3BAcc:MGI:2685418]	17.8744	0.527983	-2.03946
ENSMUSG00000029819	566	0.11	0.12	0	0.32	1	0.34	0.133835	-2.90147	0.0414396	0.999947	Down	Npy	neuropeptide Y [Source:MGI Symbol%3BAcc:MGI:97374]	2.82583	1.42292	-2.0391
ENSMUSG00000036760	12300	1.4	0.6	1.7	2.01	1.86	1.71	0.656737	-0.606613	0.0415706	0.999947	Down	Kcnk9	potassium channel%2C subfamily K%2C member 9 [Source:MGI Symbol%3BAcc:MGI:3521816]	303.032	0.297681	-2.03779
ENSMUSG00000075325	2655	0	0	0	0.05	0.07	0.07	0.0684339	-3.86915	0.0418215	0.999947	Down	Gm13582	predicted gene 13582 [Source:MGI Symbol%3BAcc:MGI:3642495]	1.32837	1.90103	-2.03529
ENSMUSG00000029651	12874	3.83	3.34	2.79	4.92	3.74	3.99	0.778786	-0.360701	0.0420351	0.999947	Down	Mtus2	microtubule associated tumor suppressor candidate 2 [Source:MGI Symbol%3BAcc:MGI:1915388]	774.503	0.177408	-2.03317
ENSMUSG00000101013	5410	0.07	0.04	0.06	0.15	0.15	0.12	0.383901	-1.38119	0.0428101	0.999947	Down	A630072M18Rik	RIKEN cDNA A630072M18 gene [Source:MGI Symbol%3BAcc:MGI:2444702]	8.30463	0.681883	-2.02556
ENSMUSG00000004231	5409	0.4	0.12	0.39	0.62	0.49	0.59	0.532959	-0.907905	0.0428101	0.999947	Down	Pax2	paired box 2 [Source:MGI Symbol%3BAcc:MGI:97486]	37.5646	0.448224	-2.02556
ENSMUSG00000109550	488	0	0	0	0.25	0.51	0.26	0.0684559	-3.86868	0.0435923	0.999947	Down	Gm44892	predicted gene 44892 [Source:MGI Symbol%3BAcc:MGI:5753468]	1.32786	1.9171	-2.01799
ENSMUSG00000102133	1532	0.04	0.04	0.08	0.28	0.29	0.17	0.218204	-2.19625	0.0436319	0.999947	Down	Gm37106	predicted gene%2C 37106 [Source:MGI Symbol%3BAcc:MGI:5610334]	3.65293	1.08854	-2.01761
ENSMUSG00000022346	2717	10.79	5.83	6.4	15.76	9.53	8.8	0.668658	-0.58066	0.0436378	0.999947	Down	Myc	myelocytomatosis oncogene [Source:MGI Symbol%3BAcc:MGI:97250]	415.255	0.287804	-2.01755
ENSMUSG00000022371	7013	0.23	0.56	0.33	0.5	0.56	0.82	0.590197	-0.760731	0.0437776	0.999947	Down	Col14a1	collagen%2C type XIV%2C alpha 1 [Source:MGI Symbol%3BAcc:MGI:1341272]	55.2787	0.377307	-2.01621
ENSMUSG00000005397	6943	3.67	5.7	6.83	4.81	8.21	9.1	0.726553	-0.46086	0.0441494	0.999947	Down	Nid1	nidogen 1 [Source:MGI Symbol%3BAcc:MGI:97342]	699.903	0.228979	-2.01267
ENSMUSG00000069727	4460	1.86	2.21	2.07	2.62	2.56	2.62	0.778795	-0.360685	0.0441531	0.999947	Down	Zfp975	zinc finger protein 975 [Source:MGI Symbol%3BAcc:MGI:3648690]	164.822	0.17921	-2.01263
ENSMUSG00000107660	1694	0.04	0.04	0.04	0.25	0.11	0.23	0.184901	-2.43518	0.0441737	0.999947	Down	Gm6559	predicted gene 6559 [Source:MGI Symbol%3BAcc:MGI:3643041]	3.17198	1.21006	-2.01244
ENSMUSG00000063415	5352	5.11	4.81	1.98	13.37	13.76	3.81	0.380816	-1.39283	0.0442509	0.999947	Down	Cyp26b1	cytochrome P450%2C family 26%2C subfamily b%2C polypeptide 1 [Source:MGI Symbol%3BAcc:MGI:2176159]	614.087	0.692364	-2.01171
ENSMUSG00000028373	4959	6.04	4.99	3.36	8.45	7.13	4.82	0.69856	-0.517545	0.0445975	0.999947	Down	Astn2	astrotactin 2 [Source:MGI Symbol%3BAcc:MGI:1889277]	460.521	0.257686	-2.00843
ENSMUSG00000042846	4251	4.45	2.9	2.62	5.76	4.02	4.29	0.703187	-0.50802	0.0448243	0.999947	Down	Lrrtm3	leucine rich repeat transmembrane neuronal 3 [Source:MGI Symbol%3BAcc:MGI:2389177]	272.748	0.253212	-2.0063
ENSMUSG00000000632	5779	18.23	14.58	10.14	22.06	19.78	15.77	0.740533	-0.433364	0.0448737	0.999947	Down	Sez6	seizure related gene 6 [Source:MGI Symbol%3BAcc:MGI:104745]	1548.77	0.216052	-2.00584
ENSMUSG00000029260	4312	0.01	0	0	0.01	0.13	0.03	0.0893947	-3.48367	0.0449246	0.999947	Down	Ugt2b34	UDP glucuronosyltransferase 2 family%2C polypeptide B34 [Source:MGI Symbol%3BAcc:MGI:2140962]	2.14764	1.73718	-2.00536
ENSMUSG00000000766	8037	0.02	0.02	0.04	0.11	0.02	0.12	0.305433	-1.71107	0.0450784	0.999947	Down	Oprm1	opioid receptor%2C mu 1 [Source:MGI Symbol%3BAcc:MGI:97441]	6.97805	0.853863	-2.00392
ENSMUSG00000021065	7902	9	9.97	6.12	11.22	11.66	9.31	0.772346	-0.372681	0.045134	0.999947	Down	Fut8	fucosyltransferase 8 [Source:MGI Symbol%3BAcc:MGI:1858901]	1202.44	0.186024	-2.0034
ENSMUSG00000042589	10082	7.38	5.88	5.34	8.89	7.89	6.71	0.784683	-0.349817	0.0454102	0.999947	Down	Cux2	cut-like homeobox 2 [Source:MGI Symbol%3BAcc:MGI:107321]	1129.34	0.174836	-2.00083
ENSMUSG00000032076	11798	29.36	25.81	25.38	35.55	33.32	28.08	0.822548	-0.281829	0.0457862	0.999947	Down	Cadm1	cell adhesion molecule 1 [Source:MGI Symbol%3BAcc:MGI:1889272]	5564.34	0.141101	-1.99736
ENSMUSG00000035681	7138	0.25	0.34	0.21	0.51	0.6	0.28	0.568865	-0.813843	0.0462116	0.999947	Down	Kcnc2	potassium voltage gated channel%2C Shaw-related subfamily%2C member 2 [Source:MGI Symbol%3BAcc:MGI:96668]	41.6406	0.408257	-1.99345
ENSMUSG00000116127	797	0.08	0.08	0	0.54	0.32	0.24	0.142065	-2.81538	0.0464056	0.999947	Down	Gm8375	predicted gene 8375 [Source:MGI Symbol%3BAcc:MGI:3644819]	2.68849	1.41357	-1.99169
ENSMUSG00000109109	1286	0	0	0	0.19	0.05	0.15	0.067886	-3.88074	0.0464283	0.999947	Down	Gm44953	predicted gene 44953 [Source:MGI Symbol%3BAcc:MGI:5753529]	1.34178	1.94867	-1.99148
ENSMUSG00000029597	1694	0.04	0.04	0.14	0.22	0.33	0.26	0.266471	-1.90795	0.0464661	0.999947	Down	Sds	serine dehydratase [Source:MGI Symbol%3BAcc:MGI:98270]	4.61168	0.958223	-1.99113
ENSMUSG00000115553	440	0.42	0	0	0.14	1.14	1.59	0.151715	-2.72056	0.0465801	0.999947	Down	Gm49124	predicted gene%2C 49124 [Source:MGI Symbol%3BAcc:MGI:6118528]	3.8052	1.36705	-1.9901
ENSMUSG00000111649	3869	0.02	0.02	0	0.09	0.13	0.02	0.133196	-2.90838	0.0467979	0.999947	Down	Gm48945	predicted gene%2C 48945 [Source:MGI Symbol%3BAcc:MGI:6118267]	2.84494	1.46287	-1.98812
ENSMUSG00000035277	4391	4.24	3.62	3.97	4.23	5.31	5.03	0.808355	-0.30694	0.0471991	0.999947	Down	Arx	aristaless related homeobox [Source:MGI Symbol%3BAcc:MGI:1097716]	306.86	0.154668	-1.98451
ENSMUSG00000043661	1015	0.12	0.13	0	0.42	0.56	0.19	0.21102	-2.24455	0.0472134	0.999947	Down	Gm9785	predicted pseudogene 9785 [Source:MGI Symbol%3BAcc:MGI:3641899]	3.85089	1.13111	-1.98438
ENSMUSG00000040003	11348	3.45	4.02	2.16	4.93	4.35	3.64	0.737219	-0.439835	0.0473969	0.999947	Down	Magi2	membrane associated guanylate kinase%2C WW and PDZ domain containing 2 [Source:MGI Symbol%3BAcc:MGI:1354953]	680.764	0.221833	-1.98274
ENSMUSG00000086448	3836	0	0.05	0.02	0.13	0.03	0.17	0.198485	-2.3329	0.0474839	0.999947	Down	9330162012Rik	cDNA RIKEN 9330162012 gene [Source:MGI Symbol%3BAcc:MGI:3604449]	4.01112	1.17707	-1.98196
ENSMUSG00000003541	1131	5.17	4.98	6.42	7.42	7.5	7.16	0.742786	-0.428981	0.0477194	0.999947	Down	Ier3	immediate early response 3 [Source:MGI Symbol%3BAcc:MGI:104814]	115.804	0.216673	-1.97986
ENSMUSG00000026678	4546	0.05	0.09	0.17	0.19	0.26	0.25	0.441196	-1.18051	0.0484764	0.999947	Down	Rgs5	regulator of G-protein signaling 5 [Source:MGI Symbol%3BAcc:MGI:1098434]	12.1826	0.59828	-1.97317
ENSMUSG00000013846	6851	8.59	9.59	5.53	11.76	12.37	7.81	0.735189	-0.443814	0.0486549	0.999947	Down	St3gal1	ST3 beta-galactoside alpha-2%2C3-sialyltransferase 1 [Source:MGI Symbol%3BAcc:MGI:98304]	1014.11	0.225103	-1.9716
ENSMUSG00000013338	6896	0	0.02	0.02	0.03	0.05	0.1	0.208046	-2.26502	0.049149	0.999947	Down	Fer1l4	fer-1-like 4 (C. elegans) [Source:MGI Symbol%3BAcc:MGI:1921812]	3.79579	1.15134	-1.9673
ENSMUSG00000027643	668	0.28	0	0.09	1.1	0.56	0.19	0.196717	-2.34581	0.0496699	0.999947	Down	Ghrh	growth hormone releasing hormone [Source:MGI Symbol%3BAcc:MGI:95709]	4.02803	1.19514	-1.9628

## Sheet: up p<0.05
geneID	length	D6_GSKJ4_first.rawreads	D6_GSKJ4_first.FPKM	D6_GSKJ4_second.rawreads	D6_GSKJ4_second.FPKM	D6_GSKJ4_third.rawreads	D6_GSKJ4_third.FPKM	D6_first.rawreads	D6_first.FPKM	D6_second.rawreads	D6_second.FPKM	D6_third.rawreads	D6_third.FPKM	baseMean	log2FoldChange	lfcSE	stat	pvalue	padj	Regulation	geneName	description
ENSMUSG00000104868	4725	93	1.21	111	1.56	89	1.13	230	2.98	238	3.16	199	2.69	159.674	-1.19812	0.20814	-5.75632	8.59684e-09	0.000263493	Down	Gm9954	predicted gene 9954 [Source:MGI Symbol%3BAcc:MGI:3642120]
ENSMUSG00000090061	10428	790	4.67	633	4.02	686	3.95	1187	6.97	1164	7.01	1044	6.39	914.088	-0.70088	0.131467	-5.33122	9.75534e-08	0.00149501	Down	Nwd2	NACHT and WD repeat domain containing 2 [Source:MGI Symbol%3BAcc:MGI:1920464]
ENSMUSG00000031673	8904	934	6.46	852	6.34	706	4.76	1530	10.53	1350	9.52	1320	9.45	1113.82	-0.761643	0.153811	-4.95181	7.35264e-07	0.00751194	Down	Cdh11	cadherin 11 [Source:MGI Symbol%3BAcc:MGI:99217]
ENSMUSG00000024647	2894	272	5.79	232	5.31	231	4.79	388	8.21	393	8.53	446	9.83	325.782	-0.750838	0.155593	-4.82564	1.39553e-06	0.0106932	Down	Cbln2	cerebellin 2 precursor protein [Source:MGI Symbol%3BAcc:MGI:88282]
ENSMUSG00000022860	5491	154	1.73	204	2.46	129	1.41	381	4.25	374	4.28	270	3.14	251.971	-1.07981	0.23458	-4.60316	4.16132e-06	0.0255089	Down	Chodl	chondrolectin [Source:MGI Symbol%3BAcc:MGI:2179069]
ENSMUSG00000047414	7721	284	2.27	219	1.88	268	2.08	509	4.04	419	3.41	368	3.04	343.371	-0.768496	0.180066	-4.26785	1.97363e-05	0.0741064	Down	Flrt2	fibronectin leucine rich transmembrane protein 2 [Source:MGI Symbol%3BAcc:MGI:3603594]
ENSMUSG00000027508	9580	421	2.71	442	3.06	489	3.06	614	3.93	741	4.86	598	3.98	547.562	-0.546928	0.12881	-4.24602	2.17604e-05	0.0741064	Down	Pag1	phosphoprotein associated with glycosphingolipid microdomains 1 [Source:MGI Symbol%3BAcc:MGI:2443160]
ENSMUSG00000085069	3542	17	0.3	16	0.3	10	0.17	43	0.74	41	0.73	42	0.76	28.1663	-1.55824	0.418636	-3.72218	0.000197507	0.550326	Down	Prdm16os	Prdm16 opposite strand transcript [Source:MGI Symbol%3BAcc:MGI:3651882]
ENSMUSG00000026676	2670	198	4.57	145	3.6	193	4.34	256	5.87	300	7.06	272	6.5	225.96	-0.644104	0.175704	-3.66585	0.000246519	0.629651	Down	Ccdc3	coiled-coil domain containing 3 [Source:MGI Symbol%3BAcc:MGI:1921436]
ENSMUSG00000013584	2264	1413	38.43	1482	43.35	994	26.33	2076	56.17	2258	62.65	1761	49.61	1662.58	-0.650569	0.182583	-3.56315	0.000366433	0.863937	Down	Aldh1a2	aldehyde dehydrogenase family 1%2C subfamily A2 [Source:MGI Symbol%3BAcc:MGI:107928]
ENSMUSG00000028780	7140	1836	15.84	1696	15.73	1792	15.05	2109	18.09	2238	19.69	2275	20.32	1980.74	-0.328345	0.0926816	-3.54272	0.000396019	0.866999	Down	Sema3c	sema domain%2C immunoglobulin domain (Ig)%2C short basic domain%2C secreted%2C (semaphorin) 3C [Source:MGI Symbol%3BAcc:MGI:107557]
ENSMUSG00000028222	4846	30	0.38	53	0.72	14	0.17	83	1.05	157	2.04	67	0.88	67.3393	-1.64726	0.47915	-3.43787	0.000586315	0.999947	Down	Calb1	calbindin 1 [Source:MGI Symbol%3BAcc:MGI:88248]
ENSMUSG00000051177	11115	366	2.03	321	1.91	331	1.79	477	2.63	498	2.81	434	2.49	402.858	-0.482448	0.141199	-3.41679	0.000633636	0.999947	Down	Plcb1	phospholipase C%2C beta 1 [Source:MGI Symbol%3BAcc:MGI:97613]
ENSMUSG00000010803	7326	30	0.25	27	0.24	21	0.17	53	0.44	73	0.63	53	0.46	42.7264	-1.20532	0.356926	-3.37695	0.000732956	0.999947	Down	Gabra1	gamma-aminobutyric acid (GABA) A receptor%2C subunit alpha 1 [Source:MGI Symbol%3BAcc:MGI:95613]
ENSMUSG00000032318	2193	916	25.72	850	25.67	1409	38.54	1321	36.9	1523	43.62	1673	48.66	1269.23	-0.536037	0.159133	-3.36849	0.000755802	0.999947	Down	Isl2	insulin related protein 2 (islet 2) [Source:MGI Symbol%3BAcc:MGI:109156]
ENSMUSG00000028399	22822	2022	5.46	1942	5.64	1550	4.07	3024	8.12	2721	7.49	2292	6.41	2255.85	-0.551818	0.163959	-3.36558	0.000763816	0.999947	Down	Ptprd	protein tyrosine phosphatase%2C receptor type%2C D [Source:MGI Symbol%3BAcc:MGI:97812]
ENSMUSG00000045613	6053	68	0.69	68	0.74	55	0.55	112	1.13	175	1.82	95	1	95.1871	-1.0065	0.300723	-3.34693	0.000817106	0.999947	Down	Chrm2	cholinergic receptor%2C muscarinic 2%2C cardiac [Source:MGI Symbol%3BAcc:MGI:88397]
ENSMUSG00000035357	7256	400	3.39	372	3.4	229	1.89	579	4.89	713	6.17	452	3.97	457.414	-0.799879	0.241974	-3.30564	0.000947587	0.999947	Down	Pdzrn3	PDZ domain containing RING finger 3 [Source:MGI Symbol%3BAcc:MGI:1933157]
ENSMUSG00000048834	4765	38	0.49	19	0.26	18	0.23	84	1.08	58	0.76	51	0.68	44.7553	-1.37431	0.41781	-3.28933	0.00100427	0.999947	Down	Vstm2a	V-set and transmembrane domain containing 2A [Source:MGI Symbol%3BAcc:MGI:2384826]
ENSMUSG00000056158	6358	116	1.12	84	0.87	70	0.66	200	1.93	142	1.4	157	1.57	128.219	-0.895339	0.273809	-3.26994	0.00107569	0.999947	Down	Car10	carbonic anhydrase 10 [Source:MGI Symbol%3BAcc:MGI:1919855]
ENSMUSG00000022676	2021	17	0.52	16	0.52	18	0.53	41	1.24	36	1.12	45	1.42	28.7266	-1.27517	0.391748	-3.25508	0.00113362	0.999947	Down	Snai2	snail family zinc finger 2 [Source:MGI Symbol%3BAcc:MGI:1096393]
ENSMUSG00000068615	2879	80	1.71	77	1.77	89	1.85	167	3.55	116	2.53	132	2.92	109.798	-0.775176	0.242437	-3.19744	0.00138653	0.999947	Down	Gjd2	gap junction protein%2C delta 2 [Source:MGI Symbol%3BAcc:MGI:1334209]
ENSMUSG00000028194	3983	968	14.97	1067	17.74	1005	15.13	1326	20.39	1367	21.56	1188	19.02	1148.64	-0.365807	0.115215	-3.175	0.00149838	0.999947	Down	Ddah1	dimethylarginine dimethylaminohydrolase 1 [Source:MGI Symbol%3BAcc:MGI:1916469]
ENSMUSG00000039942	6648	11	0.1	9	0.09	9	0.08	44	0.41	19	0.18	27	0.26	19.8806	-1.65418	0.526726	-3.14049	0.00168666	0.999947	Down	Ptger4	prostaglandin E receptor 4 (subtype EP4) [Source:MGI Symbol%3BAcc:MGI:104311]
ENSMUSG00000022636	7121	1461	12.63	1192	11.09	1561	13.15	2011	17.3	1580	13.94	1974	17.68	1620.69	-0.422224	0.135402	-3.11829	0.00181903	0.999947	Down	Alcam	activated leukocyte cell adhesion molecule [Source:MGI Symbol%3BAcc:MGI:1313266]
ENSMUSG00000046178	4753	86	1.11	118	1.64	73	0.92	127	1.64	223	2.95	162	2.17	131.073	-0.886264	0.28658	-3.09255	0.00198444	0.999947	Down	Nxph1	neurexophilin 1 [Source:MGI Symbol%3BAcc:MGI:107492]
ENSMUSG00000019826	5123	263	3.16	247	3.19	292	3.42	348	4.16	346	4.24	364	4.53	308.145	-0.41729	0.136313	-3.06126	0.00220411	0.999947	Down	Zbtb24	zinc finger and BTB domain containing 24 [Source:MGI Symbol%3BAcc:MGI:3039618]
ENSMUSG00000028909	7113	349	3.02	295	2.75	344	2.9	435	3.75	428	3.78	432	3.87	378.505	-0.406712	0.133166	-3.05417	0.00225685	0.999947	Down	Ptpru	protein tyrosine phosphatase%2C receptor type%2C U [Source:MGI Symbol%3BAcc:MGI:1321151]
ENSMUSG00000046159	6253	20	0.2	36	0.38	18	0.17	69	0.68	60	0.6	44	0.45	41.231	-1.2318	0.408032	-3.01889	0.00253703	0.999947	Down	Chrm3	cholinergic receptor%2C muscarinic 3%2C cardiac [Source:MGI Symbol%3BAcc:MGI:88398]
ENSMUSG00000035431	2046	17	0.51	24	0.78	13	0.38	44	1.32	74	2.27	28	0.87	33.2842	-1.43676	0.476594	-3.01463	0.0025729	0.999947	Down	Sstr1	somatostatin receptor 1 [Source:MGI Symbol%3BAcc:MGI:98327]
ENSMUSG00000000861	13175	371	1.73	242	1.22	202	0.92	670	3.11	390	1.86	386	1.87	377.669	-0.837068	0.279211	-2.99798	0.00271778	0.999947	Down	Bcl11a	B cell CLL/lymphoma 11A (zinc finger protein) [Source:MGI Symbol%3BAcc:MGI:106190]
ENSMUSG00000021099	4009	42	0.65	40	0.66	15	0.22	85	1.3	70	1.1	71	1.13	54.0148	-1.21626	0.407254	-2.98649	0.00282201	0.999947	Down	Six6	sine oculis-related homeobox 6 [Source:MGI Symbol%3BAcc:MGI:1341840]
ENSMUSG00000093587	2352	131	3.43	102	2.87	61	1.56	274	7.14	156	4.17	158	4.28	147.583	-1.00487	0.336963	-2.98215	0.00286235	0.999947	Down	Gm20554	predicted gene%2C 20554 [Source:MGI Symbol%3BAcc:MGI:5295661]
ENSMUSG00000001985	8973	1182	8.11	1129	8.33	728	4.87	1771	12.09	1876	13.13	1176	8.36	1310.7	-0.667896	0.224303	-2.97765	0.00290465	0.999947	Down	Grik3	glutamate receptor%2C ionotropic%2C kainate 3 [Source:MGI Symbol%3BAcc:MGI:95816]
ENSMUSG00000027186	5877	0	0	0	0	1	0.01	6	0.06	7	0.07	8	0.09	3.64566	-4.30141	1.44598	-2.97473	0.00293243	0.999947	Down	Elf5	E74-like factor 5 [Source:MGI Symbol%3BAcc:MGI:1335079]
ENSMUSG00000035131	7003	3	0.03	1	0.01	3	0.03	14	0.12	8	0.07	15	0.14	7.31803	-2.42588	0.825225	-2.93965	0.0032858	0.999947	Down	Brinp3	bone morphogenetic protein/retinoic acid inducible neural specific 3 [Source:MGI Symbol%3BAcc:MGI:2443035]
ENSMUSG00000032300	5235	235	2.76	318	4.02	378	4.33	384	4.49	476	5.71	439	5.35	368.641	-0.501214	0.172114	-2.9121	0.00359005	0.999947	Down	1700017B05Rik	RIKEN cDNA 1700017B05 gene [Source:MGI Symbol%3BAcc:MGI:1921461]
ENSMUSG00000029420	8646	1170	8.33	933	7.15	1116	7.74	1323	9.37	1373	9.98	1301	9.6	1196.06	-0.328249	0.112723	-2.91199	0.00359134	0.999947	Down	Rimbp2	RIMS binding protein 2 [Source:MGI Symbol%3BAcc:MGI:2443235]
ENSMUSG00000021647	1277	286	13.79	184	9.54	236	11.08	317	15.2	347	17.07	348	17.38	284.86	-0.533575	0.183565	-2.90674	0.00365216	0.999947	Down	Cartpt	CART prepropeptide [Source:MGI Symbol%3BAcc:MGI:1351330]
ENSMUSG00000041741	12737	21	0.1	30	0.16	23	0.11	45	0.22	53	0.26	53	0.27	37.3701	-1.03948	0.357643	-2.90647	0.00365533	0.999947	Down	Pde3a	phosphodiesterase 3A%2C cGMP inhibited [Source:MGI Symbol%3BAcc:MGI:1860764]
ENSMUSG00000028351	6181	240	2.39	149	1.6	133	1.29	391	3.87	298	3.03	218	2.25	238.409	-0.806417	0.284359	-2.83592	0.00456944	0.999947	Down	Brinp1	bone morphogenic protein/retinoic acid inducible neural specific 1 [Source:MGI Symbol%3BAcc:MGI:1928478]
ENSMUSG00000052504	8692	32	0.23	55	0.42	40	0.28	71	0.5	100	0.72	70	0.51	61.1015	-0.933419	0.329981	-2.8287	0.00467368	0.999947	Down	Epha3	Eph receptor A3 [Source:MGI Symbol%3BAcc:MGI:99612]
ENSMUSG00000050663	8067	15	0.11	22	0.18	13	0.1	43	0.33	30	0.23	42	0.33	27.5121	-1.21087	0.430692	-2.81146	0.00493167	0.999947	Down	Trhde	TRH-degrading enzyme [Source:MGI Symbol%3BAcc:MGI:2384311]
ENSMUSG00000077338	164	4	1.5	2	0.81	1	0.37	13	4.86	9	3.45	13	5.06	7.01624	-2.32956	0.830373	-2.80544	0.00502477	0.999947	Down	Gm23294	predicted gene%2C 23294 [Source:MGI Symbol%3BAcc:MGI:5453071]
ENSMUSG00000106855	4083	0	0	0	0	0	0	4	0.06	4	0.06	5	0.08	2.16369	-4.57228	1.63642	-2.79406	0.005205	0.999947	Down	5330437M03Rik	RIKEN cDNA 5330437M03 gene [Source:MGI Symbol%3BAcc:MGI:2444650]
ENSMUSG00000041417	10079	2507	15.32	2459	16.16	2270	13.51	3003	18.25	2939	18.32	2933	18.56	2675.34	-0.305636	0.109855	-2.78219	0.00539937	0.999947	Down	Pik3r1	phosphoinositide-3-kinase regulatory subunit 1 [Source:MGI Symbol%3BAcc:MGI:97583]
ENSMUSG00000067736	294	7	1.47	3	0.68	5	1.02	14	2.92	23	4.91	14	3.04	10.9458	-1.77904	0.64395	-2.7627	0.00573263	0.999947	Down	Gm10222	predicted gene 10222 [Source:MGI Symbol%3BAcc:MGI:3642643]
ENSMUSG00000023070	1607	2	0.08	1	0.04	0	0	7	0.27	6	0.23	13	0.52	4.83349	-3.11596	1.13216	-2.75223	0.00591915	0.999947	Down	Rgn	regucalcin [Source:MGI Symbol%3BAcc:MGI:108024]
ENSMUSG00000063434	7130	200	1.73	175	1.63	149	1.25	320	2.75	338	2.98	186	1.66	227.705	-0.697348	0.253516	-2.7507	0.00594682	0.999947	Down	Sorcs3	sortilin-related VPS10 domain containing receptor 3 [Source:MGI Symbol%3BAcc:MGI:1913923]
ENSMUSG00000005220	5400	178	2.03	164	2.01	197	2.19	226	2.56	235	2.73	266	3.14	209.655	-0.448738	0.164363	-2.73016	0.00633032	0.999947	Down	Corin	corin%2C serine peptidase [Source:MGI Symbol%3BAcc:MGI:1349451]
ENSMUSG00000038156	10382	1860	11.03	2348	14.98	2124	12.27	2187	12.9	3090	18.7	3087	18.96	2434.72	-0.410775	0.150627	-2.7271	0.0063893	0.999947	Down	Spon1	spondin 1%2C (f-spondin) extracellular matrix protein [Source:MGI Symbol%3BAcc:MGI:2385287]
ENSMUSG00000020173	8142	154	1.16	147	1.2	189	1.39	186	1.4	246	1.9	259	2.03	195.25	-0.513321	0.188399	-2.72465	0.00643703	0.999947	Down	Cobl	cordon-bleu WH2 repeat [Source:MGI Symbol%3BAcc:MGI:105056]
ENSMUSG00000030500	5399	52	0.59	132	1.62	86	0.96	118	1.34	211	2.45	177	2.09	128.664	-0.91058	0.33815	-2.69283	0.00708492	0.999947	Down	Slc17a6	solute carrier family 17 (sodium-dependent inorganic phosphate cotransporter)%2C member 6 [Source:MGI Symbol%3BAcc:MGI:2156052]
ENSMUSG00000018698	4072	181	2.74	171	2.78	89	1.31	274	4.12	297	4.58	192	3.01	200.971	-0.78828	0.295255	-2.66983	0.00758896	0.999947	Down	Lhx1	LIM homeobox protein 1 [Source:MGI Symbol%3BAcc:MGI:99783]
ENSMUSG00000114396	585	4	0.42	2	0.23	2	0.21	11	1.15	7	0.75	18	1.96	7.32316	-2.18036	0.818362	-2.6643	0.00771485	0.999947	Down	Gm31227	predicted gene%2C 31227 [Source:MGI Symbol%3BAcc:MGI:5590386]
ENSMUSG00000041992	12785	1205	5.8	877	4.54	832	3.9	1810	8.67	1252	6.15	1165	5.81	1189.71	-0.549281	0.206405	-2.66118	0.0077867	0.999947	Down	Rapgef5	Rap guanine nucleotide exchange factor (GEF) 5 [Source:MGI Symbol%3BAcc:MGI:2444365]
ENSMUSG00000078670	3262	709	13.38	647	13.14	652	11.99	843	15.83	785	15.12	845	16.52	743.737	-0.313902	0.11833	-2.65278	0.00798326	0.999947	Down	Fam174b	family with sequence similarity 174%2C member B [Source:MGI Symbol%3BAcc:MGI:3698178]
ENSMUSG00000032502	2644	47	1.09	38	0.95	27	0.61	72	1.67	96	2.28	52	1.25	55.2816	-0.977712	0.368945	-2.65002	0.00804871	0.999947	Down	Stac	src homology three (SH3) and cysteine rich domain [Source:MGI Symbol%3BAcc:MGI:1201400]
ENSMUSG00000043099	3750	25	0.41	84	1.48	51	0.82	84	1.37	122	2.04	121	2.06	80.8155	-1.0368	0.392464	-2.64178	0.00824718	0.999947	Down	Hic1	hypermethylated in cancer 1 [Source:MGI Symbol%3BAcc:MGI:1338010]
ENSMUSG00000051008	1111	4	0.22	2	0.12	1	0.05	12	0.66	16	0.9	6	0.34	6.8418	-2.28515	0.867475	-2.63425	0.00843235	0.999947	Down	4930412M03Rik	RIKEN cDNA 4930412M03 gene [Source:MGI Symbol%3BAcc:MGI:2443570]
ENSMUSG00000024211	9898	29	0.18	36	0.24	28	0.17	58	0.36	64	0.41	49	0.32	43.8956	-0.889834	0.337807	-2.63415	0.00843493	0.999947	Down	Grm8	glutamate receptor%2C metabotropic 8 [Source:MGI Symbol%3BAcc:MGI:1351345]
ENSMUSG00000103562	932	2	0.13	1	0.07	0	0	3	0.2	12	0.81	10	0.68	4.64095	-3.05035	1.17474	-2.59663	0.00941434	0.999947	Down	2810405F15Rik	RIKEN cDNA 2810405F15 gene [Source:MGI Symbol%3BAcc:MGI:1917224]
ENSMUSG00000078795	1391	0	0	0	0	0	0	3	0.13	7	0.32	2	0.09	1.99128	-4.45331	1.72656	-2.5793	0.00990007	0.999947	Down	Ceacam15	carcinoembryonic antigen-related cell adhesion molecule 15 [Source:MGI Symbol%3BAcc:MGI:2141810]
ENSMUSG00000030830	6569	24	0.22	16	0.16	20	0.18	56	0.52	26	0.25	47	0.46	31.4732	-1.12443	0.43638	-2.57673	0.0099741	0.999947	Down	Itgal	integrin alpha L [Source:MGI Symbol%3BAcc:MGI:96606]
ENSMUSG00000003545	6243	1	0.01	1	0.01	0	0	4	0.04	10	0.1	7	0.07	3.81964	-3.3906	1.31691	-2.57468	0.0100334	0.999947	Down	Fosb	FBJ osteosarcoma oncogene B [Source:MGI Symbol%3BAcc:MGI:95575]
ENSMUSG00000039114	2249	18	0.49	27	0.8	31	0.83	46	1.25	63	1.76	39	1.11	37.0815	-0.981565	0.381839	-2.57063	0.0101515	0.999947	Down	Nrn1	neuritin 1 [Source:MGI Symbol%3BAcc:MGI:1915654]
ENSMUSG00000026787	5876	8	0.08	9	0.1	15	0.15	30	0.31	29	0.31	18	0.2	18.0601	-1.29516	0.507023	-2.55443	0.0106362	0.999947	Down	Gad2	glutamic acid decarboxylase 2 [Source:MGI Symbol%3BAcc:MGI:95634]
ENSMUSG00000086598	3519	0	0	2	0.04	0	0	5	0.09	8	0.14	8	0.14	3.82881	-3.39037	1.32883	-2.5514	0.0107292	0.999947	Down	Btbd18	BTB (POZ) domain containing 18 [Source:MGI Symbol%3BAcc:MGI:3650217]
ENSMUSG00000021732	4601	24	0.32	7	0.1	34	0.44	118	1.57	23	0.31	46	0.64	42.0159	-1.58039	0.621962	-2.54098	0.0110542	0.999947	Down	Fgf10	fibroblast growth factor 10 [Source:MGI Symbol%3BAcc:MGI:1099809]
ENSMUSG00000079620	11757	30	0.16	41	0.23	26	0.13	58	0.3	54	0.29	65	0.35	45.61	-0.874823	0.344481	-2.53954	0.0111	0.999947	Down	Muc4	mucin 4 [Source:MGI Symbol%3BAcc:MGI:2153525]
ENSMUSG00000028883	13868	640	2.84	541	2.58	550	2.38	850	3.75	665	3.01	722	3.32	659.388	-0.38447	0.151732	-2.53388	0.0112807	0.999947	Down	Sema3a	sema domain%2C immunoglobulin domain (Ig)%2C short basic domain%2C secreted%2C (semaphorin) 3A [Source:MGI Symbol%3BAcc:MGI:107558]
ENSMUSG00000039910	2457	907	22.73	850	22.91	1160	28.32	1081	26.95	1179	30.14	1267	32.89	1065.1	-0.295222	0.116596	-2.532	0.0113413	0.999947	Down	Cited2	Cbp/p300-interacting transactivator%2C with Glu/Asp-rich carboxy-terminal domain%2C 2 [Source:MGI Symbol%3BAcc:MGI:1306784]
ENSMUSG00000060371	10483	29	0.17	26	0.16	13	0.07	48	0.28	53	0.32	40	0.24	34.8771	-1.05241	0.415792	-2.53109	0.011371	0.999947	Down	Caln1	calneuron 1 [Source:MGI Symbol%3BAcc:MGI:2155987]
ENSMUSG00000030022	15048	315	1.29	410	1.8	481	1.92	437	1.78	643	2.68	543	2.3	467.447	-0.446992	0.176834	-2.52774	0.0114798	0.999947	Down	Adamts9	a disintegrin-like and metallopeptidase (reprolysin type) with thrombospondin type 1 motif%2C 9 [Source:MGI Symbol%3BAcc:MGI:1916320]
ENSMUSG00000096914	7414	46	0.38	37	0.33	21	0.17	75	0.62	67	0.57	58	0.5	50.7581	-0.945543	0.374455	-2.52512	0.0115659	0.999947	Down	Galntl6	UDP-N-acetyl-alpha-D-galactosamine:polypeptide N-acetylgalactosaminyltransferase-like 6 [Source:MGI Symbol%3BAcc:MGI:1913581]
ENSMUSG00000025727	2539	0	0	0	0	0	0	1	0.02	6	0.15	5	0.13	1.97939	-4.44624	1.76115	-2.52462	0.0115822	0.999947	Down	A930017K11Rik	RIKEN cDNA A930017K11 gene [Source:MGI Symbol%3BAcc:MGI:2442713]
ENSMUSG00000033910	6968	94	0.83	97	0.92	94	0.81	121	1.06	149	1.34	141	1.29	115.417	-0.540419	0.214366	-2.52101	0.0117019	0.999947	Down	Gucy1a1	guanylate cyclase 1%2C soluble%2C alpha 1 [Source:MGI Symbol%3BAcc:MGI:1926562]
ENSMUSG00000086537	3143	18	0.35	24	0.51	20	0.38	32	0.62	41	0.82	49	0.99	30.5192	-0.986887	0.392351	-2.51532	0.0118925	0.999947	Down	Gnasas1	GNAS antisense RNA 1 [Source:MGI Symbol%3BAcc:MGI:1861674]
ENSMUSG00000058152	7228	163	1.39	161	1.48	147	1.22	219	1.86	232	2.02	194	1.71	185.367	-0.46556	0.185237	-2.51332	0.0119602	0.999947	Down	Chsy3	chondroitin sulfate synthase 3 [Source:MGI Symbol%3BAcc:MGI:1926173]
ENSMUSG00000108912	5899	8	0.08	8	0.09	2	0.02	19	0.2	23	0.24	13	0.14	12.2032	-1.60855	0.645248	-2.49291	0.0126701	0.999947	Down	E230020D15Rik	RIKEN cDNA E230020D15 gene [Source:MGI Symbol%3BAcc:MGI:2442650]
ENSMUSG00000088338	307	1	0.2	0	0	0	0	6	1.2	4	0.82	5	1.04	2.67524	-3.82079	1.53435	-2.49017	0.0127681	0.999947	Down	Gm22849	predicted gene%2C 22849 [Source:MGI Symbol%3BAcc:MGI:5452626]
ENSMUSG00000031654	3037	475	9.63	654	14.26	595	11.75	657	13.25	1077	22.28	675	14.18	684.613	-0.493525	0.19881	-2.48239	0.0130504	0.999947	Down	Cbln1	cerebellin 1 precursor protein [Source:MGI Symbol%3BAcc:MGI:88281]
ENSMUSG00000020178	3062	68	1.37	25	0.54	62	1.21	109	2.18	89	1.83	84	1.75	72.4344	-0.890027	0.359905	-2.47295	0.0134004	0.999947	Down	Adora2a	adenosine A2a receptor [Source:MGI Symbol%3BAcc:MGI:99402]
ENSMUSG00000056174	4489	70	0.96	89	1.31	133	1.78	116	1.58	149	2.08	198	2.81	124.492	-0.689928	0.279478	-2.46863	0.0135632	0.999947	Down	Col8a2	collagen%2C type VIII%2C alpha 2 [Source:MGI Symbol%3BAcc:MGI:88464]
ENSMUSG00000026185	6006	4562	46.78	5115	56.4	6951	69.42	5728	58.42	7856	82.16	7578	80.47	6237.31	-0.370138	0.150036	-2.467	0.0136252	0.999947	Down	Igfbp5	insulin-like growth factor binding protein 5 [Source:MGI Symbol%3BAcc:MGI:96440]
ENSMUSG00000046699	8743	88	0.62	85	0.64	37	0.25	171	1.2	147	1.06	86	0.63	102.74	-0.941787	0.38289	-2.45968	0.013906	0.999947	Down	Slitrk4	SLIT and NTRK-like family%2C member 4 [Source:MGI Symbol%3BAcc:MGI:2442509]
ENSMUSG00000024529	4778	43	0.55	52	0.72	103	1.29	72	0.92	110	1.45	202	2.7	95.6827	-0.986735	0.401738	-2.45617	0.0140428	0.999947	Down	Lox	lysyl oxidase [Source:MGI Symbol%3BAcc:MGI:96817]
ENSMUSG00000036578	693	118	10.49	77	7.36	60	5.19	186	16.44	141	12.78	111	10.22	115.688	-0.787469	0.321742	-2.44752	0.0143845	0.999947	Down	Fxyd7	FXYD domain-containing ion transport regulator 7 [Source:MGI Symbol%3BAcc:MGI:1889006]
ENSMUSG00000031170	2241	91	2.5	48	1.42	71	1.9	146	3.99	117	3.28	89	2.53	93.4149	-0.76501	0.312799	-2.44569	0.0144576	0.999947	Down	Slc38a5	solute carrier family 38%2C member 5 [Source:MGI Symbol%3BAcc:MGI:2148066]
ENSMUSG00000040710	20091	529	1.62	286	0.94	375	1.12	742	2.26	442	1.38	591	1.88	493.228	-0.594232	0.243595	-2.43943	0.0147105	0.999947	Down	St8sia4	ST8 alpha-N-acetyl-neuraminide alpha-2%2C8-sialyltransferase 4 [Source:MGI Symbol%3BAcc:MGI:106018]
ENSMUSG00000030110	6763	2574	23.44	2546	24.93	2330	20.66	3038	27.51	3873	35.97	2646	24.95	2822.93	-0.368706	0.151232	-2.43802	0.014768	0.999947	Down	Ret	ret proto-oncogene [Source:MGI Symbol%3BAcc:MGI:97902]
ENSMUSG00000102461	2474	4	0.1	3	0.08	0	0	15	0.37	10	0.25	7	0.18	6.5522	-2.1921	0.90044	-2.43448	0.0149133	0.999947	Down	Gm37166	predicted gene%2C 37166 [Source:MGI Symbol%3BAcc:MGI:5610394]
ENSMUSG00000051379	4865	403	5.1	357	4.86	477	5.88	514	6.47	494	6.38	506	6.63	455.273	-0.31244	0.128907	-2.42377	0.0153603	0.999947	Down	Flrt3	fibronectin leucine rich transmembrane protein 3 [Source:MGI Symbol%3BAcc:MGI:1918686]
ENSMUSG00000074505	21478	1417	4.06	1065	3.28	1037	2.9	1840	5.25	1462	4.28	1374	4.08	1363.51	-0.422115	0.174424	-2.42005	0.0155183	0.999947	Down	Fat3	FAT atypical cadherin 3 [Source:MGI Symbol%3BAcc:MGI:2444314]
ENSMUSG00000050215	2568	2	0.05	0	0	0	0	10	0.24	7	0.17	3	0.07	3.69173	-3.33316	1.37937	-2.41643	0.0156736	0.999947	Down	Olfr70	olfactory receptor 70 [Source:MGI Symbol%3BAcc:MGI:1860079]
ENSMUSG00000036019	7779	898	7.11	764	6.5	851	6.56	1058	8.33	957	7.73	1001	8.21	917.157	-0.27902	0.11633	-2.39852	0.0164613	0.999947	Down	Tmtc2	transmembrane and tetratricopeptide repeat containing 2 [Source:MGI Symbol%3BAcc:MGI:1914057]
ENSMUSG00000086451	5337	19	0.22	32	0.4	35	0.39	66	0.76	37	0.44	59	0.71	41.1672	-0.938575	0.391832	-2.39535	0.0166044	0.999947	Down	4933431K23Rik	RIKEN cDNA 4933431K23 gene [Source:MGI Symbol%3BAcc:MGI:1921725]
ENSMUSG00000055540	5289	11	0.13	9	0.11	5	0.06	11	0.13	40	0.48	20	0.24	15.9218	-1.49951	0.626098	-2.395	0.0166202	0.999947	Down	Epha6	Eph receptor A6 [Source:MGI Symbol%3BAcc:MGI:108034]
ENSMUSG00000037902	4911	275	3.45	320	4.32	335	4.09	348	4.34	406	5.19	410	5.32	346.75	-0.339184	0.141648	-2.39455	0.0166409	0.999947	Down	Sirpa	signal-regulatory protein alpha [Source:MGI Symbol%3BAcc:MGI:108563]
ENSMUSG00000062257	14519	53	0.22	46	0.21	58	0.24	69	0.29	98	0.42	80	0.35	66.863	-0.66972	0.280033	-2.39158	0.0167762	0.999947	Down	Opcml	opioid binding protein/cell adhesion molecule-like [Source:MGI Symbol%3BAcc:MGI:97397]
ENSMUSG00000091345	9413	5	0.03	5	0.04	5	0.03	16	0.1	11	0.07	16	0.11	9.65074	-1.5363	0.642829	-2.3899	0.0168528	0.999947	Down	Col6a5	collagen%2C type VI%2C alpha 5 [Source:MGI Symbol%3BAcc:MGI:3648134]
ENSMUSG00000001504	3282	1123	21.07	795	16.04	505	9.23	2620	48.9	1495	28.61	1322	25.69	1315.65	-1.17029	0.489839	-2.38914	0.016888	0.999947	Down	Irx2	Iroquois homeobox 2 [Source:MGI Symbol%3BAcc:MGI:1197526]
ENSMUSG00000006313	1421	17	0.74	20	0.93	21	0.89	51	2.2	30	1.33	33	1.48	28.6219	-0.99692	0.417852	-2.38582	0.017041	0.999947	Down	Upk1a	uroplakin 1A [Source:MGI Symbol%3BAcc:MGI:98911]
ENSMUSG00000001300	6855	951	8.54	1009	9.75	1134	9.92	1112	9.94	1204	11.03	1293	12.03	1109.57	-0.238958	0.100355	-2.38114	0.0172592	0.999947	Down	Efnb2	ephrin B2 [Source:MGI Symbol%3BAcc:MGI:105097]
ENSMUSG00000036422	4538	518	7.03	525	7.66	483	6.38	575	7.76	773	10.7	595	8.36	575.458	-0.357982	0.150507	-2.3785	0.0173831	0.999947	Down	Pcdh8	protocadherin 8 [Source:MGI Symbol%3BAcc:MGI:1306800]
ENSMUSG00000099517	530	1	0.12	0	0	0	0	5	0.58	6	0.71	3	0.36	2.50334	-3.71901	1.56434	-2.37737	0.0174366	0.999947	Down	H3c8	H3 clustered histone 8 [Source:MGI Symbol%3BAcc:MGI:2145541]
ENSMUSG00000061353	8176	535	4.03	539	4.37	632	4.64	589	4.41	742	5.7	740	5.77	624.819	-0.295951	0.124654	-2.37417	0.0175884	0.999947	Down	Cxcl12	chemokine (C-X-C motif) ligand 12 [Source:MGI Symbol%3BAcc:MGI:103556]
ENSMUSG00000040536	5237	52	0.61	31	0.39	43	0.49	77	0.9	59	0.71	75	0.91	55.9538	-0.761553	0.32299	-2.35782	0.0183826	0.999947	Down	Necab1	N-terminal EF-hand calcium binding protein 1 [Source:MGI Symbol%3BAcc:MGI:1916602]
ENSMUSG00000018678	3414	282	5.09	385	7.47	327	5.74	422	7.57	421	7.75	434	8.11	376.933	-0.373966	0.158662	-2.357	0.0184232	0.999947	Down	Sp2	Sp2 transcription factor [Source:MGI Symbol%3BAcc:MGI:1926162]
ENSMUSG00000021699	12006	312	1.6	261	1.44	258	1.29	387	1.97	360	1.88	331	1.76	317.174	-0.388188	0.164855	-2.35472	0.0185366	0.999947	Down	Pde4d	phosphodiesterase 4D%2C cAMP specific [Source:MGI Symbol%3BAcc:MGI:99555]
ENSMUSG00000085335	2264	0	0	0	0	0	0	5	0.14	3	0.08	2	0.06	1.67634	-4.20194	1.78788	-2.35024	0.0187615	0.999947	Down	Gm13684	predicted gene 13684 [Source:MGI Symbol%3BAcc:MGI:3649340]
ENSMUSG00000087038	6718	2	0.02	3	0.03	7	0.06	20	0.18	15	0.14	6	0.06	8.79855	-1.81331	0.771841	-2.34934	0.0188069	0.999947	Down	2900079G21Rik	RIKEN cDNA 2900079G21 gene [Source:MGI Symbol%3BAcc:MGI:1920268]
ENSMUSG00000031738	3370	27	0.49	21	0.41	15	0.27	49	0.89	52	0.97	27	0.51	31.8518	-1.02972	0.438954	-2.34585	0.0189837	0.999947	Down	Irx6	Iroquois homeobox 6 [Source:MGI Symbol%3BAcc:MGI:1927642]
ENSMUSG00000053930	7449	700	5.79	470	4.18	416	3.35	903	7.43	771	6.5	599	5.13	643.002	-0.527137	0.224851	-2.34439	0.0190584	0.999947	Down	Shisa6	shisa family member 6 [Source:MGI Symbol%3BAcc:MGI:2685725]
ENSMUSG00000111149	378	0	0	1	0.18	0	0	1	0.16	8	1.33	6	1.01	2.64416	-3.80576	1.62407	-2.34335	0.0191116	0.999947	Down	Gm26564	predicted gene%2C 26564 [Source:MGI Symbol%3BAcc:MGI:5477058]
ENSMUSG00000048304	4848	186	2.36	132	1.8	101	1.25	335	4.23	204	2.64	160	2.1	186.852	-0.748049	0.319601	-2.34058	0.019254	0.999947	Down	Slitrk3	SLIT and NTRK-like family%2C member 3 [Source:MGI Symbol%3BAcc:MGI:2679447]
ENSMUSG00000060550	4265	91	1.31	40	0.62	70	0.98	124	1.78	139	2.05	81	1.21	90.4223	-0.793839	0.340483	-2.33151	0.0197267	0.999947	Down	H2-Q7	histocompatibility 2%2C Q region locus 7 [Source:MGI Symbol%3BAcc:MGI:95936]
ENSMUSG00000102189	3031	2	0.04	2	0.04	4	0.08	5	0.1	21	0.44	7	0.15	6.75244	-2.06286	0.887993	-2.32306	0.020176	0.999947	Down	Gm37194	predicted gene%2C 37194 [Source:MGI Symbol%3BAcc:MGI:5610422]
ENSMUSG00000051323	10464	41	0.24	52	0.33	56	0.32	117	0.68	71	0.43	63	0.38	66.5189	-0.777194	0.336945	-2.30659	0.0210778	0.999947	Down	Pcdh19	protocadherin 19 [Source:MGI Symbol%3BAcc:MGI:2685563]
ENSMUSG00000097336	3322	88	1.63	105	2.09	70	1.26	103	1.9	151	2.86	150	2.88	110.821	-0.621197	0.269809	-2.30236	0.0213149	0.999947	Down	Fendrr	Foxf1 adjacent non-coding developmental regulatory RNA [Source:MGI Symbol%3BAcc:MGI:1916040]
ENSMUSG00000049576	3420	0	0	0	0	0	0	2	0.04	6	0.11	2	0.04	1.65621	-4.18805	1.81969	-2.30152	0.0213621	0.999947	Down	Zfa-ps	zinc finger protein%2C autosomal%2C pseudogene [Source:MGI Symbol%3BAcc:MGI:99153]
ENSMUSG00000038608	18267	74	0.25	54	0.2	59	0.19	92	0.31	97	0.33	93	0.32	77.863	-0.605455	0.26311	-2.30115	0.0213831	0.999947	Down	Dock10	dedicator of cytokinesis 10 [Source:MGI Symbol%3BAcc:MGI:2146320]
ENSMUSG00000063887	13422	150	0.69	137	0.68	97	0.43	272	1.24	193	0.9	142	0.67	165.448	-0.669741	0.291273	-2.29936	0.0214847	0.999947	Down	Nlgn1	neuroligin 1 [Source:MGI Symbol%3BAcc:MGI:2179435]
ENSMUSG00000090243	1279	0	0	0	0	0	0	5	0.24	4	0.2	1	0.05	1.67583	-4.20174	1.83481	-2.29001	0.0220209	0.999947	Down	Gm16103	predicted gene 16103 [Source:MGI Symbol%3BAcc:MGI:3802086]
ENSMUSG00000020839	1495	0	0	0	0	0	0	0	0	2	0.08	11	0.47	2.13991	-4.55815	1.99575	-2.28393	0.0223754	0.999947	Down	Tmigd1	transmembrane and immunoglobulin domain containing 1 [Source:MGI Symbol%3BAcc:MGI:1913851]
ENSMUSG00000031565	9875	2251	14.04	1740	11.67	2102	12.77	2628	16.3	2339	14.88	2363	15.26	2226.14	-0.283931	0.124543	-2.27978	0.0226207	0.999947	Down	Fgfr1	fibroblast growth factor receptor 1 [Source:MGI Symbol%3BAcc:MGI:95522]
ENSMUSG00000021743	3047	0	0	0	0	0	0	0	0	5	0.1	7	0.15	1.9737	-4.44197	1.95024	-2.27765	0.0227475	0.999947	Down	Fezf2	Fez family zinc finger 2 [Source:MGI Symbol%3BAcc:MGI:1859823]
ENSMUSG00000045075	2250	6	0.16	3	0.09	7	0.19	17	0.46	17	0.47	10	0.28	9.95211	-1.48494	0.652913	-2.27433	0.0229461	0.999947	Down	Gm9796	predicted gene 9796 [Source:MGI Symbol%3BAcc:MGI:3648412]
ENSMUSG00000029219	2106	2292	67.02	1700	53.46	2168	61.75	3081	89.61	2450	73.08	2247	68.05	2312.9	-0.356859	0.157083	-2.27179	0.0230992	0.999947	Down	Slc10a4	solute carrier family 10 (sodium/bile acid cotransporter family)%2C member 4 [Source:MGI Symbol%3BAcc:MGI:3606480]
ENSMUSG00000030075	6730	32	0.29	11	0.11	29	0.26	84	0.76	31	0.29	41	0.39	37.9729	-1.15009	0.507177	-2.26764	0.0233514	0.999947	Down	Cntn3	contactin 3 [Source:MGI Symbol%3BAcc:MGI:99534]
ENSMUSG00000028430	5242	1031	12.11	1060	13.39	1179	13.49	1239	14.48	1211	14.51	1284	15.62	1160.19	-0.208703	0.0925387	-2.2553	0.0241143	0.999947	Down	Nol6	nucleolar protein family 6 (RNA-associated) [Source:MGI Symbol%3BAcc:MGI:2140151]
ENSMUSG00000000184	9409	767	5.02	1182	8.32	1288	8.21	1137	7.4	1436	9.59	1691	11.46	1239.6	-0.415888	0.184456	-2.25467	0.0241542	0.999947	Down	Ccnd2	cyclin D2 [Source:MGI Symbol%3BAcc:MGI:88314]
ENSMUSG00000024247	2712	641	14.56	602	14.7	682	15.08	738	16.67	712	16.49	810	19.05	693.38	-0.247934	0.110027	-2.2534	0.024234	0.999947	Down	Pkdcc	protein kinase domain containing%2C cytoplasmic [Source:MGI Symbol%3BAcc:MGI:2147077]
ENSMUSG00000062232	14051	655	2.87	654	3.08	697	2.98	755	3.29	791	3.54	778	3.53	717.596	-0.227635	0.101135	-2.2508	0.0243983	0.999947	Down	Rapgef2	Rap guanine nucleotide exchange factor (GEF) 2 [Source:MGI Symbol%3BAcc:MGI:2659071]
ENSMUSG00000029093	8802	1054	7.37	952	7.16	806	5.49	1199	8.34	1287	9.18	1059	7.67	1056.84	-0.341658	0.151939	-2.24866	0.0245343	0.999947	Down	Sorcs2	sortilin-related VPS10 domain containing receptor 2 [Source:MGI Symbol%3BAcc:MGI:1932289]
ENSMUSG00000033316	3006	493	10.1	313	6.9	360	7.18	635	12.94	451	9.42	506	10.74	458.642	-0.464262	0.206806	-2.24492	0.0247734	0.999947	Down	Galnt9	polypeptide N-acetylgalactosaminyltransferase 9 [Source:MGI Symbol%3BAcc:MGI:2677965]
ENSMUSG00000042448	1862	46	1.52	27	0.96	36	1.16	75	2.47	58	1.96	52	1.78	48.8792	-0.781426	0.348927	-2.23951	0.0251229	0.999947	Down	Hoxd1	homeobox D1 [Source:MGI Symbol%3BAcc:MGI:96201]
ENSMUSG00000028024	4706	7	0.09	8	0.11	13	0.17	27	0.35	23	0.31	14	0.19	15.2549	-1.22198	0.545697	-2.2393	0.0251362	0.999947	Down	Enpep	glutamyl aminopeptidase [Source:MGI Symbol%3BAcc:MGI:106645]
ENSMUSG00000034563	7497	87	0.71	65	0.57	92	0.74	109	0.89	129	1.08	110	0.94	97.9868	-0.530823	0.238179	-2.22867	0.0258359	0.999947	Down	Ccpg1	cell cycle progression 1 [Source:MGI Symbol%3BAcc:MGI:1196419]
ENSMUSG00000034037	6292	127	1.24	107	1.13	103	0.98	169	1.65	179	1.79	129	1.31	135.272	-0.513288	0.230387	-2.22794	0.0258848	0.999947	Down	Fgd5	FYVE%2C RhoGEF and PH domain containing 5 [Source:MGI Symbol%3BAcc:MGI:2443369]
ENSMUSG00000044576	3865	176	2.8	178	3.05	166	2.58	213	3.38	245	3.98	216	3.56	198.144	-0.386018	0.173505	-2.22482	0.0260932	0.999947	Down	Garem2	GRB2 associated regulator of MAPK1 subtype 2 [Source:MGI Symbol%3BAcc:MGI:2685290]
ENSMUSG00000071679	3635	2	0.03	1	0.02	0	0	6	0.1	4	0.07	9	0.16	3.6755	-2.66311	1.19733	-2.2242	0.0261347	0.999947	Down	Rtl4	retrotransposon Gag like 4 [Source:MGI Symbol%3BAcc:MGI:3588192]
ENSMUSG00000113497	731	6	0.51	12	1.09	8	0.66	29	2.43	22	1.89	12	1.05	14.8522	-1.29341	0.582305	-2.22119	0.026338	0.999947	Down	Gm18030	predicted gene%2C 18030 [Source:MGI Symbol%3BAcc:MGI:5010215]
ENSMUSG00000046546	3075	173	3.46	231	4.98	294	5.73	212	4.22	435	8.89	370	7.67	282.783	-0.561462	0.253741	-2.21273	0.026916	0.999947	Down	Fam43a	family with sequence similarity 43%2C member A [Source:MGI Symbol%3BAcc:MGI:2676309]
ENSMUSG00000021974	4649	150	1.99	130	1.85	96	1.24	173	2.28	217	2.93	158	2.17	153.749	-0.547032	0.247602	-2.20932	0.0271524	0.999947	Down	Fgf9	fibroblast growth factor 9 [Source:MGI Symbol%3BAcc:MGI:104723]
ENSMUSG00000093483	711	4	0.35	3	0.28	10	0.84	14	1.21	23	2.03	10	0.9	10.5458	-1.50152	0.679771	-2.20886	0.0271843	0.999947	Down	AA465934	expressed sequence AA465934 [Source:MGI Symbol%3BAcc:MGI:2671018]
ENSMUSG00000022696	5623	2	0.02	4	0.05	0	0	8	0.09	7	0.08	11	0.12	5.35438	-2.10777	0.954467	-2.20833	0.0272215	0.999947	Down	Sidt1	SID1 transmembrane family%2C member 1 [Source:MGI Symbol%3BAcc:MGI:2443155]
ENSMUSG00000070719	3688	1	0.02	0	0	0	0	3	0.05	8	0.14	2	0.03	2.32523	-3.60621	1.63511	-2.20549	0.0274197	0.999947	Down	Pla2g4d	phospholipase A2%2C group IVD [Source:MGI Symbol%3BAcc:MGI:1925640]
ENSMUSG00000087893	127	1	0.48	1	0.52	2	0.94	9	4.34	6	2.97	5	2.51	3.99521	-2.35055	1.0664	-2.20419	0.0275112	0.999947	Down	Gm23441	predicted gene%2C 23441 [Source:MGI Symbol%3BAcc:MGI:5453218]
ENSMUSG00000021108	7530	226	1.85	260	2.29	223	1.78	268	2.18	325	2.71	314	2.66	268.143	-0.365044	0.165876	-2.20071	0.0277568	0.999947	Down	Prkch	protein kinase C%2C eta [Source:MGI Symbol%3BAcc:MGI:97600]
ENSMUSG00000037010	3149	15	0.29	7	0.15	5	0.1	23	0.45	23	0.46	18	0.36	15.1877	-1.24922	0.567778	-2.2002	0.027793	0.999947	Down	Apln	apelin [Source:MGI Symbol%3BAcc:MGI:1353624]
ENSMUSG00000109051	2990	0	0	0	0	0	0	2	0.04	3	0.06	4	0.09	1.49305	-4.03804	1.83672	-2.1985	0.0279134	0.999947	Down	Gm44913	predicted gene 44913 [Source:MGI Symbol%3BAcc:MGI:5753489]
ENSMUSG00000074502	4432	0	0	0	0	0	0	2	0.03	4	0.06	3	0.04	1.49254	-4.03764	1.83679	-2.1982	0.0279347	0.999947	Down	Ubtfl1	upstream binding transcription factor%2C RNA polymerase I-like 1 [Source:MGI Symbol%3BAcc:MGI:3588290]
ENSMUSG00000037892	5366	85	0.98	116	1.43	140	1.56	121	1.38	194	2.27	178	2.12	137.7	-0.55039	0.250432	-2.19776	0.027966	0.999947	Down	Pcdh18	protocadherin 18 [Source:MGI Symbol%3BAcc:MGI:1920423]
ENSMUSG00000023945	5644	1135	12.38	1416	16.62	1240	13.18	1356	14.72	1893	21.07	1476	16.68	1411.94	-0.327139	0.14909	-2.19424	0.0282185	0.999947	Down	Slc5a7	solute carrier family 5 (choline transporter)%2C member 7 [Source:MGI Symbol%3BAcc:MGI:1927126]
ENSMUSG00000102545	2610	17	0.4	14	0.36	20	0.46	31	0.73	30	0.72	33	0.81	24.0202	-0.90224	0.411937	-2.19024	0.0285069	0.999947	Down	6430573P05Rik	RIKEN cDNA 6430573P05 gene [Source:MGI Symbol%3BAcc:MGI:2686494]
ENSMUSG00000021685	2881	30	0.64	31	0.71	27	0.56	49	1.04	55	1.2	43	0.95	39.0494	-0.752113	0.343778	-2.18779	0.0286852	0.999947	Down	Otp	orthopedia homeobox [Source:MGI Symbol%3BAcc:MGI:99835]
ENSMUSG00000040136	8090	509	3.87	501	4.1	422	3.13	560	4.24	721	5.6	546	4.3	541.268	-0.358486	0.164023	-2.18558	0.0288461	0.999947	Down	Abcc8	ATP-binding cassette%2C sub-family C (CFTR/MRP)%2C member 8 [Source:MGI Symbol%3BAcc:MGI:1352629]
ENSMUSG00000049608	3721	0	0	0	0	0	0	5	0.08	2	0.03	2	0.03	1.51216	-4.05263	1.85855	-2.18053	0.0292179	0.999947	Down	Gpr55	G protein-coupled receptor 55 [Source:MGI Symbol%3BAcc:MGI:2685064]
ENSMUSG00000104905	1857	0	0	0	0	0	0	5	0.16	2	0.07	2	0.07	1.51216	-4.05263	1.85855	-2.18053	0.0292179	0.999947	Down	Gm43718	predicted gene 43718 [Source:MGI Symbol%3BAcc:MGI:5663855]
ENSMUSG00000031949	4399	178	2.49	195	2.94	249	3.4	222	3.09	279	3.98	307	4.45	236.259	-0.396737	0.182015	-2.1797	0.0292798	0.999947	Down	Adat1	adenosine deaminase%2C tRNA-specific 1 [Source:MGI Symbol%3BAcc:MGI:1353631]
ENSMUSG00000028369	16117	23	0.09	41	0.17	34	0.13	62	0.24	54	0.21	49	0.19	43.699	-0.768207	0.353933	-2.17048	0.0299702	0.999947	Down	Svep1	sushi%2C von Willebrand factor type A%2C EGF and pentraxin domain containing 1 [Source:MGI Symbol%3BAcc:MGI:1928849]
ENSMUSG00000083093	743	1	0.08	2	0.18	3	0.24	5	0.41	9	0.76	10	0.86	4.95298	-2.01983	0.93062	-2.17041	0.0299755	0.999947	Down	Gm15385	predicted gene 15385 [Source:MGI Symbol%3BAcc:MGI:3705807]
ENSMUSG00000049858	2497	476	11.74	476	12.63	414	9.94	616	15.11	568	14.29	515	13.15	509.488	-0.326001	0.150319	-2.16874	0.0301028	0.999947	Down	Suox	sulfite oxidase [Source:MGI Symbol%3BAcc:MGI:2446117]
ENSMUSG00000031543	13527	426	1.94	456	2.23	295	1.31	581	2.63	637	2.96	420	1.98	468.986	-0.479615	0.221313	-2.16713	0.0302247	0.999947	Down	Ank1	ankyrin 1%2C erythroid [Source:MGI Symbol%3BAcc:MGI:88024]
ENSMUSG00000007653	6360	375	3.63	217	2.26	234	2.21	422	4.06	390	3.85	340	3.41	329.015	-0.489942	0.226698	-2.16121	0.0306792	0.999947	Down	Gabrb2	gamma-aminobutyric acid (GABA) A receptor%2C subunit beta 2 [Source:MGI Symbol%3BAcc:MGI:95620]
ENSMUSG00000026748	6947	131	1.16	233	2.22	162	1.4	256	2.26	260	2.35	226	2.07	210.792	-0.506028	0.234287	-2.15987	0.0307831	0.999947	Down	Plxdc2	plexin domain containing 2 [Source:MGI Symbol%3BAcc:MGI:1914698]
ENSMUSG00000099207	3612	0	0	4	0.07	1	0.02	7	0.12	5	0.09	12	0.21	4.83387	-2.26578	1.04953	-2.15885	0.0308621	0.999947	Down	Gm10637	predicted gene 10637 [Source:MGI Symbol%3BAcc:MGI:3641741]
ENSMUSG00000048490	11457	913	4.91	1007	5.82	1022	5.35	1092	5.84	1301	7.13	1067	5.94	1060.86	-0.24833	0.115614	-2.14793	0.0317197	0.999947	Down	Nrip1	nuclear receptor interacting protein 1 [Source:MGI Symbol%3BAcc:MGI:1315213]
ENSMUSG00000116250	739	2	0.17	0	0	2	0.16	5	0.41	6	0.51	9	0.78	3.96846	-2.34479	1.09175	-2.14774	0.0317348	0.999947	Down	Gm34939	predicted gene%2C 34939 [Source:MGI Symbol%3BAcc:MGI:5594098]
ENSMUSG00000024427	4755	38	0.49	81	1.13	59	0.74	65	0.84	104	1.37	134	1.8	79.6752	-0.77378	0.360281	-2.14771	0.0317364	0.999947	Down	Spry4	sprouty RTK signaling antagonist 4 [Source:MGI Symbol%3BAcc:MGI:1345144]
ENSMUSG00000096606	3022	11	0.22	7	0.15	15	0.3	28	0.57	26	0.54	16	0.34	17.0623	-1.11354	0.518658	-2.14696	0.0317962	0.999947	Down	Tpbgl	trophoblast glycoprotein-like [Source:MGI Symbol%3BAcc:MGI:3646425]
ENSMUSG00000009378	4170	101	1.49	87	1.38	128	1.84	129	1.89	136	2.05	170	2.6	124.12	-0.4822	0.224612	-2.14681	0.031808	0.999947	Down	Slc16a12	solute carrier family 16 (monocarboxylic acid transporters)%2C member 12 [Source:MGI Symbol%3BAcc:MGI:2147716]
ENSMUSG00000087694	5470	4	0.05	3	0.04	2	0.02	10	0.11	8	0.09	11	0.13	6.33538	-1.69736	0.792219	-2.14254	0.0321498	0.999947	Down	A530058N18Rik	RIKEN cDNA A530058N18 gene [Source:MGI Symbol%3BAcc:MGI:2444858]
ENSMUSG00000020042	10033	245	1.5	256	1.69	267	1.6	326	1.99	311	1.95	303	1.93	283.242	-0.307863	0.144006	-2.13785	0.0325289	0.999947	Down	Btbd11	BTB (POZ) domain containing 11 [Source:MGI Symbol%3BAcc:MGI:1921257]
ENSMUSG00000019647	8778	2025	14.21	1616	12.19	1509	10.31	2692	18.78	2057	14.72	1894	13.76	1962.78	-0.379412	0.177475	-2.13783	0.0325306	0.999947	Down	Sema6a	sema domain%2C transmembrane domain (TM)%2C and cytoplasmic domain%2C (semaphorin) 6A [Source:MGI Symbol%3BAcc:MGI:1203727]
ENSMUSG00000046844	5462	1553	17.51	1463	17.74	1565	17.19	1692	18.97	1701	19.56	1798	20.99	1619.83	-0.195027	0.091275	-2.13669	0.032623	0.999947	Down	Vat1l	vesicle amine transport protein 1 like [Source:MGI Symbol%3BAcc:MGI:2142534]
ENSMUSG00000103520	855	3	0.22	7	0.54	4	0.28	8	0.57	12	0.88	20	1.49	8.95687	-1.51952	0.711637	-2.13524	0.0327412	0.999947	Down	1110025M09Rik	RIKEN cDNA 1110025M09 gene [Source:MGI Symbol%3BAcc:MGI:1915885]
ENSMUSG00000029275	3187	35	0.68	27	0.56	34	0.64	68	1.31	43	0.85	49	0.98	42.5514	-0.758072	0.355554	-2.13209	0.0329998	0.999947	Down	Gfi1	growth factor independent 1 transcription repressor [Source:MGI Symbol%3BAcc:MGI:103170]
ENSMUSG00000030703	2186	36	1.01	22	0.67	25	0.69	72	2.02	41	1.18	38	1.11	39.0237	-0.881742	0.414473	-2.12738	0.0333884	0.999947	Down	Gdpd3	glycerophosphodiester phosphodiesterase domain containing 3 [Source:MGI Symbol%3BAcc:MGI:1915866]
ENSMUSG00000096573	1368	0	0	0	0	0	0	1	0.04	5	0.23	3	0.14	1.48583	-4.03229	1.89571	-2.12706	0.0334153	0.999947	Down	1700009J07Rik	RIKEN cDNA 1700009J07 gene [Source:MGI Symbol%3BAcc:MGI:1914938]
ENSMUSG00000043811	1938	187	5.94	126	4.31	134	4.15	236	7.46	224	7.26	168	5.53	178.743	-0.503055	0.236682	-2.12545	0.0335493	0.999947	Down	Rtn4r	reticulon 4 receptor [Source:MGI Symbol%3BAcc:MGI:2136886]
ENSMUSG00000082265	333	2	0.37	1	0.2	3	0.54	9	1.66	6	1.13	8	1.53	4.81266	-1.96665	0.928163	-2.11887	0.0341018	0.999947	Down	Gm15547	predicted gene 15547 [Source:MGI Symbol%3BAcc:MGI:3782996]
ENSMUSG00000073530	10294	205	1.23	78	0.5	110	0.64	309	1.84	145	0.88	206	1.28	175.632	-0.764085	0.362762	-2.1063	0.0351785	0.999947	Down	Pappa2	pappalysin 2 [Source:MGI Symbol%3BAcc:MGI:3051647]
ENSMUSG00000097684	1316	0	0	0	0	0	0	2	0.09	1	0.05	6	0.29	1.49407	-4.03869	1.92368	-2.09946	0.035776	0.999947	Down	Gm26645	predicted gene%2C 26645 [Source:MGI Symbol%3BAcc:MGI:5477139]
ENSMUSG00000043496	5363	41	0.47	42	0.52	59	0.66	68	0.78	66	0.77	80	0.95	58.8678	-0.61401	0.292504	-2.09915	0.0358034	0.999947	Down	Tril	TLR4 interactor with leucine-rich repeats [Source:MGI Symbol%3BAcc:MGI:1914123]
ENSMUSG00000015396	2572	76	1.82	46	1.18	35	0.82	85	2.02	86	2.1	86	2.13	68.9871	-0.713229	0.341152	-2.09065	0.0365597	0.999947	Down	Cd83	CD83 antigen [Source:MGI Symbol%3BAcc:MGI:1328316]
ENSMUSG00000055884	10440	572	3.37	544	3.45	559	3.21	615	3.61	683	4.11	657	4.01	601.833	-0.236279	0.113528	-2.08125	0.0374111	0.999947	Down	Fancm	Fanconi anemia%2C complementation group M [Source:MGI Symbol%3BAcc:MGI:2442306]
ENSMUSG00000097519	2052	4	0.12	5	0.16	3	0.09	6	0.18	20	0.61	10	0.31	7.95436	-1.58581	0.763172	-2.07792	0.0377166	0.999947	Down	4930558J18Rik	RIKEN cDNA 4930558J18 gene [Source:MGI Symbol%3BAcc:MGI:1922573]
ENSMUSG00000081700	210	3	0.88	3	0.95	1	0.29	18	5.25	7	2.09	3	0.91	5.89741	-2.01426	0.970177	-2.07618	0.0378772	0.999947	Down	Atp5k-ps2	ATP synthase%2C H+ transporting%2C mitochondrial F1F0 complex%2C subunit E%2C pseudogene 2 [Source:MGI Symbol%3BAcc:MGI:107356]
ENSMUSG00000044071	4690	108	1.42	129	1.82	97	1.24	139	1.82	181	2.42	143	1.94	132.41	-0.478181	0.231513	-2.06546	0.0388798	0.999947	Down	Tafa2	TAFA chemokine like family member 2 [Source:MGI Symbol%3BAcc:MGI:2143691]
ENSMUSG00000087131	1853	1	0.03	0	0	0	0	4	0.13	3	0.1	4	0.14	2.0046	-3.37184	1.63499	-2.06231	0.0391786	0.999947	Down	Gm16152	predicted gene 16152 [Source:MGI Symbol%3BAcc:MGI:3802058]
ENSMUSG00000083692	1339	18	0.83	22	1.09	21	0.94	41	1.88	45	2.11	24	1.14	28.4068	-0.867258	0.420562	-2.06214	0.0391941	0.999947	Down	Gm9575	predicted gene 9575 [Source:MGI Symbol%3BAcc:MGI:3779984]
ENSMUSG00000039239	5791	260	2.76	371	4.24	290	3	363	3.84	459	4.98	370	4.07	350.726	-0.381042	0.184894	-2.06087	0.0393151	0.999947	Down	Tgfb2	transforming growth factor%2C beta 2 [Source:MGI Symbol%3BAcc:MGI:98726]
ENSMUSG00000004415	8176	270	2.03	382	3.09	225	1.65	375	2.81	464	3.56	365	2.85	346.377	-0.458197	0.222411	-2.06014	0.0393853	0.999947	Down	Col26a1	collagen%2C type XXVI%2C alpha 1 [Source:MGI Symbol%3BAcc:MGI:2155345]
ENSMUSG00000060487	6922	316	2.81	331	3.17	341	2.95	418	3.7	411	3.73	362	3.34	361.4	-0.285702	0.138895	-2.05696	0.0396899	0.999947	Down	Samd5	sterile alpha motif domain containing 5 [Source:MGI Symbol%3BAcc:MGI:2444815]
ENSMUSG00000038624	1999	15	0.46	32	1.06	10	0.3	45	1.38	42	1.32	29	0.93	28.9395	-1.02264	0.497282	-2.05647	0.0397374	0.999947	Down	Nepn	nephrocan [Source:MGI Symbol%3BAcc:MGI:1913900]
ENSMUSG00000035653	9540	148	0.96	144	1	78	0.49	277	1.78	161	1.06	151	1.01	160.474	-0.675179	0.328384	-2.05606	0.0397764	0.999947	Down	Lrfn5	leucine rich repeat and fibronectin type III domain containing 5 [Source:MGI Symbol%3BAcc:MGI:2144814]
ENSMUSG00000042659	4039	779	11.88	699	11.46	1031	15.31	1030	15.62	923	14.35	1028	16.23	907.52	-0.273954	0.133389	-2.05379	0.0399956	0.999947	Down	Arrdc4	arrestin domain containing 4 [Source:MGI Symbol%3BAcc:MGI:1913662]
ENSMUSG00000027971	11720	40	0.21	14	0.08	32	0.16	51	0.27	40	0.21	64	0.35	39.9333	-0.870456	0.424184	-2.05207	0.0401624	0.999947	Down	Ndst4	N-deacetylase/N-sulfotransferase (heparin glucosaminyl) 4 [Source:MGI Symbol%3BAcc:MGI:1932545]
ENSMUSG00000025810	9785	2453	15.44	1826	12.36	2476	15.18	3020	18.9	2431	15.61	2674	17.43	2465.96	-0.287679	0.140259	-2.05106	0.0402611	0.999947	Down	Nrp1	neuropilin 1 [Source:MGI Symbol%3BAcc:MGI:106206]
ENSMUSG00000033409	1164	0	0	0	0	1	0.05	3	0.16	3	0.16	5	0.27	1.98224	-3.36821	1.64543	-2.04702	0.0406565	0.999947	Down	Syce1l	synaptonemal complex central element protein 1 like [Source:MGI Symbol%3BAcc:MGI:1922247]
ENSMUSG00000000253	2323	72	1.91	94	2.68	115	2.97	110	2.9	129	3.49	153	4.2	111.206	-0.500412	0.244647	-2.04544	0.040811	0.999947	Down	Gmpr	guanosine monophosphate reductase [Source:MGI Symbol%3BAcc:MGI:1913605]
ENSMUSG00000017491	5265	526	6.15	540	6.79	345	3.93	774	9	683	8.15	489	5.92	559.967	-0.467993	0.229042	-2.04326	0.0410266	0.999947	Down	Rarb	retinoic acid receptor%2C beta [Source:MGI Symbol%3BAcc:MGI:97857]
ENSMUSG00000039904	6068	41	0.42	64	0.7	38	0.38	70	0.71	91	0.94	67	0.7	61.7253	-0.677189	0.331551	-2.04249	0.0411031	0.999947	Down	Gpr37	G protein-coupled receptor 37 [Source:MGI Symbol%3BAcc:MGI:1313297]
ENSMUSG00000046585	3500	1	0.02	1	0.02	1	0.02	2	0.04	6	0.11	9	0.16	3.30414	-2.50956	1.22961	-2.04094	0.0412563	0.999947	Down	Cfap58	cilia and flagella associated protein 58 [Source:MGI Symbol%3BAcc:MGI:2685815]
ENSMUSG00000038349	6687	972	8.95	704	6.97	711	6.38	1207	11.06	953	8.95	895	8.54	905.26	-0.368682	0.180728	-2.03999	0.0413514	0.999947	Down	Plcl1	phospholipase C-like 1 [Source:MGI Symbol%3BAcc:MGI:3036262]
ENSMUSG00000070577	1385	5	0.22	16	0.77	14	0.61	19	0.84	25	1.13	29	1.34	17.8744	-1.0768	0.527983	-2.03946	0.0414043	0.999947	Down	Gm572	predicted gene 572 [Source:MGI Symbol%3BAcc:MGI:2685418]
ENSMUSG00000029819	566	1	0.11	1	0.12	0	0	3	0.32	9	1	3	0.34	2.82583	-2.90147	1.42292	-2.0391	0.0414396	0.999947	Down	Npy	neuropeptide Y [Source:MGI Symbol%3BAcc:MGI:97374]
ENSMUSG00000036760	12300	280	1.4	111	0.6	348	1.7	403	2.01	364	1.86	330	1.71	303.032	-0.606613	0.297681	-2.03779	0.0415706	0.999947	Down	Kcnk9	potassium channel%2C subfamily K%2C member 9 [Source:MGI Symbol%3BAcc:MGI:3521816]
ENSMUSG00000075325	2655	0	0	0	0	0	0	2	0.05	3	0.07	3	0.07	1.32837	-3.86915	1.90103	-2.03529	0.0418215	0.999947	Down	Gm13582	predicted gene 13582 [Source:MGI Symbol%3BAcc:MGI:3642495]
ENSMUSG00000029651	12874	800	3.83	649	3.34	598	2.79	1035	4.92	766	3.74	806	3.99	774.503	-0.360701	0.177408	-2.03317	0.0420351	0.999947	Down	Mtus2	microtubule associated tumor suppressor candidate 2 [Source:MGI Symbol%3BAcc:MGI:1915388]
ENSMUSG00000101013	5410	6	0.07	3	0.04	5	0.06	13	0.15	13	0.15	10	0.12	8.30463	-1.38119	0.681883	-2.02556	0.0428101	0.999947	Down	A630072M18Rik	RIKEN cDNA A630072M18 gene [Source:MGI Symbol%3BAcc:MGI:2444702]
ENSMUSG00000004231	5409	35	0.4	10	0.12	35	0.39	55	0.62	42	0.49	50	0.59	37.5646	-0.907905	0.448224	-2.02556	0.0428101	0.999947	Down	Pax2	paired box 2 [Source:MGI Symbol%3BAcc:MGI:97486]
ENSMUSG00000109550	488	0	0	0	0	0	0	2	0.25	4	0.51	2	0.26	1.32786	-3.86868	1.9171	-2.01799	0.0435923	0.999947	Down	Gm44892	predicted gene 44892 [Source:MGI Symbol%3BAcc:MGI:5753468]
ENSMUSG00000102133	1532	1	0.04	1	0.04	2	0.08	7	0.28	7	0.29	4	0.17	3.65293	-2.19625	1.08854	-2.01761	0.0436319	0.999947	Down	Gm37106	predicted gene%2C 37106 [Source:MGI Symbol%3BAcc:MGI:5610334]
ENSMUSG00000022346	2717	476	10.79	239	5.83	290	6.4	699	15.76	412	9.53	375	8.8	415.255	-0.58066	0.287804	-2.01755	0.0436378	0.999947	Down	Myc	myelocytomatosis oncogene [Source:MGI Symbol%3BAcc:MGI:97250]
ENSMUSG00000022371	7013	26	0.23	59	0.56	39	0.33	57	0.5	62	0.56	90	0.82	55.2787	-0.760731	0.377307	-2.01621	0.0437776	0.999947	Down	Col14a1	collagen%2C type XIV%2C alpha 1 [Source:MGI Symbol%3BAcc:MGI:1341272]
ENSMUSG00000005397	6943	414	3.67	598	5.7	791	6.83	545	4.81	908	8.21	991	9.1	699.903	-0.46086	0.228979	-2.01267	0.0441494	0.999947	Down	Nid1	nidogen 1 [Source:MGI Symbol%3BAcc:MGI:97342]
ENSMUSG00000069727	4460	135	1.86	149	2.21	154	2.07	191	2.62	182	2.56	183	2.62	164.822	-0.360685	0.17921	-2.01263	0.0441531	0.999947	Down	Zfp975	zinc finger protein 975 [Source:MGI Symbol%3BAcc:MGI:3648690]
ENSMUSG00000107660	1694	1	0.04	1	0.04	1	0.04	7	0.25	3	0.11	6	0.23	3.17198	-2.43518	1.21006	-2.01244	0.0441737	0.999947	Down	Gm6559	predicted gene 6559 [Source:MGI Symbol%3BAcc:MGI:3643041]
ENSMUSG00000063415	5352	444	5.11	389	4.81	177	1.98	1168	13.37	1172	13.76	320	3.81	614.087	-1.39283	0.692364	-2.01171	0.0442509	0.999947	Down	Cyp26b1	cytochrome P450%2C family 26%2C subfamily b%2C polypeptide 1 [Source:MGI Symbol%3BAcc:MGI:2176159]
ENSMUSG00000028373	4959	486	6.04	374	4.99	278	3.36	684	8.45	563	7.13	375	4.82	460.521	-0.517545	0.257686	-2.00843	0.0445975	0.999947	Down	Astn2	astrotactin 2 [Source:MGI Symbol%3BAcc:MGI:1889277]
ENSMUSG00000042846	4251	307	4.45	186	2.9	186	2.62	400	5.76	272	4.02	286	4.29	272.748	-0.50802	0.253212	-2.0063	0.0448243	0.999947	Down	Lrrtm3	leucine rich repeat transmembrane neuronal 3 [Source:MGI Symbol%3BAcc:MGI:2389177]
ENSMUSG00000000632	5779	1711	18.23	1272	14.58	977	10.14	2081	22.06	1820	19.78	1429	15.77	1548.77	-0.433364	0.216052	-2.00584	0.0448737	0.999947	Down	Sez6	seizure related gene 6 [Source:MGI Symbol%3BAcc:MGI:104745]
ENSMUSG00000029260	4312	1	0.01	0	0	0	0	1	0.01	9	0.13	2	0.03	2.14764	-3.48367	1.73718	-2.00536	0.0449246	0.999947	Down	Ugt2b34	UDP glucuronosyltransferase 2 family%2C polypeptide B34 [Source:MGI Symbol%3BAcc:MGI:2140962]
ENSMUSG00000000766	8037	2	0.02	3	0.02	5	0.04	14	0.11	3	0.02	15	0.12	6.97805	-1.71107	0.853863	-2.00392	0.0450784	0.999947	Down	Oprm1	opioid receptor%2C mu 1 [Source:MGI Symbol%3BAcc:MGI:97441]
ENSMUSG00000021065	7902	1155	9	1189	9.97	806	6.12	1448	11.22	1467	11.66	1154	9.31	1202.44	-0.372681	0.186024	-2.0034	0.045134	0.999947	Down	Fut8	fucosyltransferase 8 [Source:MGI Symbol%3BAcc:MGI:1858901]
ENSMUSG00000042589	10082	1208	7.38	895	5.88	897	5.34	1463	8.89	1267	7.89	1061	6.71	1129.34	-0.349817	0.174836	-2.00083	0.0454102	0.999947	Down	Cux2	cut-like homeobox 2 [Source:MGI Symbol%3BAcc:MGI:107321]
ENSMUSG00000032076	11798	5624	29.36	4598	25.81	4992	25.38	6848	35.55	6258	33.32	5194	28.08	5564.34	-0.281829	0.141101	-1.99736	0.0457862	0.999947	Down	Cadm1	cell adhesion molecule 1 [Source:MGI Symbol%3BAcc:MGI:1889272]
ENSMUSG00000035681	7138	29	0.25	37	0.34	25	0.21	60	0.51	68	0.6	31	0.28	41.6406	-0.813843	0.408257	-1.99345	0.0462116	0.999947	Down	Kcnc2	potassium voltage gated channel%2C Shaw-related subfamily%2C member 2 [Source:MGI Symbol%3BAcc:MGI:96668]
ENSMUSG00000116127	797	1	0.08	1	0.08	0	0	7	0.54	4	0.32	3	0.24	2.68849	-2.81538	1.41357	-1.99169	0.0464056	0.999947	Down	Gm8375	predicted gene 8375 [Source:MGI Symbol%3BAcc:MGI:3644819]
ENSMUSG00000109109	1286	0	0	0	0	0	0	4	0.19	1	0.05	3	0.15	1.34178	-3.88074	1.94867	-1.99148	0.0464283	0.999947	Down	Gm44953	predicted gene 44953 [Source:MGI Symbol%3BAcc:MGI:5753529]
ENSMUSG00000029597	1694	1	0.04	1	0.04	4	0.14	6	0.22	9	0.33	7	0.26	4.61168	-1.90795	0.958223	-1.99113	0.0464661	0.999947	Down	Sds	serine dehydratase [Source:MGI Symbol%3BAcc:MGI:98270]
ENSMUSG00000115553	440	3	0.42	0	0	0	0	1	0.14	8	1.14	11	1.59	3.8052	-2.72056	1.36705	-1.9901	0.0465801	0.999947	Down	Gm49124	predicted gene%2C 49124 [Source:MGI Symbol%3BAcc:MGI:6118528]
ENSMUSG00000111649	3869	1	0.02	1	0.02	0	0	6	0.09	8	0.13	1	0.02	2.84494	-2.90838	1.46287	-1.98812	0.0467979	0.999947	Down	Gm48945	predicted gene%2C 48945 [Source:MGI Symbol%3BAcc:MGI:6118267]
ENSMUSG00000035277	4391	302	4.24	240	3.62	291	3.97	303	4.23	371	5.31	346	5.03	306.86	-0.30694	0.154668	-1.98451	0.0471991	0.999947	Down	Arx	aristaless related homeobox [Source:MGI Symbol%3BAcc:MGI:1097716]
ENSMUSG00000043661	1015	2	0.12	2	0.13	0	0	7	0.42	9	0.56	3	0.19	3.85089	-2.24455	1.13111	-1.98438	0.0472134	0.999947	Down	Gm9785	predicted pseudogene 9785 [Source:MGI Symbol%3BAcc:MGI:3641899]
ENSMUSG00000040003	11348	636	3.45	689	4.02	408	2.16	914	4.93	785	4.35	648	3.64	680.764	-0.439835	0.221833	-1.98274	0.0473969	0.999947	Down	Magi2	membrane associated guanylate kinase%2C WW and PDZ domain containing 2 [Source:MGI Symbol%3BAcc:MGI:1354953]
ENSMUSG00000086448	3836	0	0	3	0.05	1	0.02	8	0.13	2	0.03	10	0.17	4.01112	-2.3329	1.17707	-1.98196	0.0474839	0.999947	Down	9330162012Rik	cDNA RIKEN 9330162012 gene [Source:MGI Symbol%3BAcc:MGI:3604449]
ENSMUSG00000003541	1131	95	5.17	85	4.98	121	6.42	137	7.42	135	7.5	127	7.16	115.804	-0.428981	0.216673	-1.97986	0.0477194	0.999947	Down	Ier3	immediate early response 3 [Source:MGI Symbol%3BAcc:MGI:104814]
ENSMUSG00000026678	4546	4	0.05	6	0.09	13	0.17	14	0.19	19	0.26	18	0.25	12.1826	-1.18051	0.59828	-1.97317	0.0484764	0.999947	Down	Rgs5	regulator of G-protein signaling 5 [Source:MGI Symbol%3BAcc:MGI:1098434]
ENSMUSG00000013846	6851	956	8.59	992	9.59	632	5.53	1315	11.76	1349	12.37	839	7.81	1014.11	-0.443814	0.225103	-1.9716	0.0486549	0.999947	Down	St3gal1	ST3 beta-galactoside alpha-2%2C3-sialyltransferase 1 [Source:MGI Symbol%3BAcc:MGI:98304]
ENSMUSG00000013338	6896	0	0	2	0.02	2	0.02	3	0.03	5	0.05	11	0.1	3.79579	-2.26502	1.15134	-1.9673	0.049149	0.999947	Down	Fer1l4	fer-1-like 4 (C. elegans) [Source:MGI Symbol%3BAcc:MGI:1921812]
ENSMUSG00000027643	668	3	0.28	0	0	1	0.09	12	1.1	6	0.56	2	0.19	4.02803	-2.34581	1.19514	-1.9628	0.0496699	0.999947	Down	Ghrh	growth hormone releasing hormone [Source:MGI Symbol%3BAcc:MGI:95709]
