# Supplementary material for: Kdm6b-mediated epigenetic coordination of temporal precision during motor neuron differentiation
Source: EMBO Rep. 2026 May 26;27(13):3665–88. doi: 10.1038/s44319-026-00808-2 (PMC13354772; doi:10.1038/s44319-026-00808-2)
Supplement: Supplementary file 10 — Source data Fig. 4 [file 44319_2026_808_MOESM10_ESM.zip › Source data Fig 4/Fig 4B/D4H8GSKvsD4H8_Kdm6b target genes.xls]

gene_id	baseMean	log2FoldChange	lfcSE	stat	pvalue	padj	geneName	threshold1
ENSMUSG00000046160	451.6600378	-4.128411782	0.313037134	-13.18824937	1.03E-39	1.00E-35	Olig1	Down
ENSMUSG00000068263	242.4849195	-3.680993508	0.315860461	-11.65385974	2.19E-31	1.07E-27	Efcc1	Down
ENSMUSG00000031548	1274.870552	-2.21779685	0.196765017	-11.2712965	1.82E-29	6.76E-26	Sfrp1	Down
ENSMUSG00000105265	287.9958839	-2.82145842	0.250735849	-11.25271249	2.25E-29	6.76E-26	Sox2ot	Down
ENSMUSG00000037892	323.2429273	-2.786710685	0.247790323	-11.24624501	2.42E-29	6.76E-26	Pcdh18	Down
ENSMUSG00000048562	502.0835145	-2.262985933	0.202375579	-11.18210977	4.99E-29	1.09E-25	Sp8	Down
ENSMUSG00000037434	988.267446	2.149826491	0.192665598	11.1583309	6.52E-29	1.28E-25	Slc30a1	Up
ENSMUSG00000028370	445.5015876	-2.456756713	0.224669313	-10.93499011	7.84E-28	1.40E-24	Pappa	Down
ENSMUSG00000070348	1770.46257	-1.878439139	0.175488867	-10.70403592	9.74E-27	1.59E-23	Ccnd1	Down
ENSMUSG00000095139	995.8209131	-2.839741389	0.268748233	-10.56654907	4.26E-26	6.41E-23	Pou3f2	Down
ENSMUSG00000020182	616.339308	-2.5096716	0.24351585	-10.30598871	6.62E-25	8.64E-22	Ddc	Down
ENSMUSG00000027533	1017.178534	-2.288691868	0.225210812	-10.16244226	2.92E-24	3.36E-21	Fabp5	Down
ENSMUSG00000000056	753.0235792	-1.821094949	0.182411999	-9.983416452	1.80E-23	1.86E-20	Narf	Down
ENSMUSG00000032118	538.3131153	-2.165996591	0.227000894	-9.541797609	1.40E-21	1.31E-18	Fez1	Down
ENSMUSG00000035456	215.7028654	-3.493960526	0.366840403	-9.52447031	1.66E-21	1.48E-18	Prdm8	Down
ENSMUSG00000022053	407.0174584	-2.589998013	0.278737713	-9.291882261	1.52E-20	1.29E-17	Ebf2	Down
ENSMUSG00000042258	1234.845137	-2.441102856	0.271531867	-8.990115521	2.47E-19	2.01E-16	Isl1	Down
ENSMUSG00000019789	82.45138622	-3.554486274	0.3986614	-8.916053263	4.83E-19	3.64E-16	Hey2	Down
ENSMUSG00000049775	5756.921128	-2.212166916	0.252351803	-8.766202147	1.85E-18	1.29E-15	Tmsb4x	Down
ENSMUSG00000036306	182.2002846	-2.423815068	0.279906587	-8.659371314	4.74E-18	3.10E-15	Lzts1	Down
ENSMUSG00000030064	1555.848757	-1.936030093	0.224872716	-8.609448597	7.34E-18	4.64E-15	Frmd4b	Down
ENSMUSG00000063659	2829.042476	-1.821213542	0.212075602	-8.587567458	8.88E-18	5.43E-15	Zbtb18	Down
ENSMUSG00000028654	1506.147572	-1.985614687	0.235114093	-8.445323974	3.03E-17	1.75E-14	Mycl	Down
ENSMUSG00000018217	1910.319332	1.771440579	0.209891769	8.439781074	3.18E-17	1.78E-14	Pmp22	Up
ENSMUSG00000063445	844.5755423	-1.678384573	0.201602635	-8.325211479	8.42E-17	4.45E-14	Nmral1	Down
ENSMUSG00000022094	2634.50074	-1.622973549	0.197048339	-8.236423399	1.77E-16	9.14E-14	Slc39a14	Down
ENSMUSG00000038526	736.7393933	-2.450896227	0.298684972	-8.205622847	2.29E-16	1.15E-13	Car14	Down
ENSMUSG00000078566	1347.775823	-2.052813205	0.251179715	-8.172687056	3.02E-16	1.48E-13	Bnip3	Down
ENSMUSG00000027848	1624.066857	-1.665921348	0.208112487	-8.004908168	1.20E-15	5.44E-13	Olfml3	Down
ENSMUSG00000032715	419.0120865	1.833441452	0.230280276	7.961782421	1.70E-15	7.54E-13	Trib3	Up
ENSMUSG00000047904	196.8027682	-2.210721231	0.288003669	-7.676017592	1.64E-14	6.43E-12	Sstr2	Down
ENSMUSG00000028655	60.11290083	-3.409455441	0.446394137	-7.637769316	2.21E-14	8.33E-12	Mfsd2a	Down
ENSMUSG00000020649	7172.51525	-1.240358453	0.162399511	-7.6376982	2.21E-14	8.33E-12	Rrm2	Down
ENSMUSG00000025969	559.7493099	-1.654831712	0.219463383	-7.540354507	4.69E-14	1.70E-11	Nrp2	Down
ENSMUSG00000060424	50.35917138	-3.955452813	0.527370271	-7.50033331	6.37E-14	2.27E-11	Pantr1	Down
ENSMUSG00000049916	992.2490078	-1.382399344	0.18703698	-7.391048238	1.46E-13	5.09E-11	2610318N02Rik	Down
ENSMUSG00000039813	163.608186	1.860051927	0.265271174	7.011888614	2.35E-12	7.19E-10	Tbc1d2	Up
ENSMUSG00000000263	117.5610526	-2.605953389	0.372707402	-6.991955011	2.71E-12	8.16E-10	Glra1	Down
ENSMUSG00000029385	1151.503071	-1.33016564	0.190663807	-6.976497871	3.03E-12	8.98E-10	Ccng2	Down
ENSMUSG00000017692	1253.418042	-2.112128007	0.306437303	-6.892529033	5.48E-12	1.53E-09	Rhbdl3	Down
ENSMUSG00000049313	1962.724634	1.442120699	0.209532973	6.882547792	5.88E-12	1.62E-09	Sorl1	Up
ENSMUSG00000030350	316.504961	-2.020589613	0.296018578	-6.825887854	8.74E-12	2.34E-09	Prmt8	Down
ENSMUSG00000015217	2516.306334	-1.376125801	0.204280291	-6.736458987	1.62E-11	4.01E-09	Hmgb3	Down
ENSMUSG00000042659	1085.235365	-1.111424239	0.165569066	-6.712752959	1.91E-11	4.62E-09	Arrdc4	Down
ENSMUSG00000052504	55.16288157	-3.187996972	0.480934083	-6.628760755	3.39E-11	7.89E-09	Epha3	Down
ENSMUSG00000020326	7989.376278	1.39633046	0.210706616	6.626894248	3.43E-11	7.90E-09	Ccng1	Up
ENSMUSG00000048376	2523.088016	-1.311407483	0.198665754	-6.60107472	4.08E-11	9.08E-09	F2r	Down
ENSMUSG00000059246	155.1962766	-2.410864848	0.365653413	-6.593306012	4.30E-11	9.46E-09	Foxb1	Down
ENSMUSG00000031134	2304.089359	-1.352481865	0.205306852	-6.587611926	4.47E-11	9.72E-09	Rbmx	Down
ENSMUSG00000052302	50.59009841	-3.141527055	0.477755033	-6.575602224	4.85E-11	1.04E-08	Tbc1d30	Down
ENSMUSG00000050914	64.2196972	-2.895343322	0.44198237	-6.550811795	5.72E-11	1.17E-08	Ankrd37	Down
ENSMUSG00000042671	389.2931509	-1.881073757	0.287209708	-6.549478313	5.77E-11	1.17E-08	Rgs8	Down
ENSMUSG00000021485	112.748606	-2.070894277	0.317345553	-6.525676051	6.77E-11	1.34E-08	Mxd3	Down
ENSMUSG00000037747	204.7458756	-1.903556255	0.292068207	-6.517505879	7.15E-11	1.39E-08	Phyhipl	Down
ENSMUSG00000028645	13096.61079	-1.631842105	0.250386547	-6.517291454	7.16E-11	1.39E-08	Slc2a1	Down
ENSMUSG00000040918	985.6214088	1.171238077	0.181451022	6.454844195	1.08E-10	2.02E-08	Slc19a2	Up
ENSMUSG00000026604	3723.499013	1.430599148	0.224162645	6.38196942	1.75E-10	3.17E-08	Ptpn14	Up
ENSMUSG00000030695	14721.12984	-1.318773567	0.206825456	-6.376263325	1.81E-10	3.23E-08	Aldoa	Down
ENSMUSG00000046997	2186.840655	-1.458052503	0.229073682	-6.364993523	1.95E-10	3.41E-08	Spsb4	Down
ENSMUSG00000020547	2409.797283	-1.123639026	0.176597504	-6.362711804	1.98E-10	3.43E-08	Bzw2	Down
ENSMUSG00000030519	1307.086865	-1.655788751	0.262661056	-6.303898941	2.90E-10	4.77E-08	Apba2	Down
ENSMUSG00000045136	5088.5668	-1.316447313	0.208881747	-6.302356879	2.93E-10	4.78E-08	Tubb2b	Down
ENSMUSG00000048612	557.0612016	1.412862151	0.225329734	6.270198474	3.61E-10	5.74E-08	Myof	Up
ENSMUSG00000041841	4131.240576	-1.194762309	0.190694364	-6.265325748	3.72E-10	5.87E-08	Rpl37	Down
ENSMUSG00000050334	155.4370223	-2.224828714	0.355288954	-6.262026139	3.80E-10	5.95E-08	C130071C03Rik	Down
ENSMUSG00000021365	807.0565446	-1.308341176	0.209952939	-6.231592569	4.62E-10	7.01E-08	Nedd9	Down
ENSMUSG00000058070	1094.754828	-1.1621288	0.186895789	-6.218057704	5.03E-10	7.58E-08	Eml1	Down
ENSMUSG00000026672	333.8497915	1.475590486	0.238045057	6.198786505	5.69E-10	8.39E-08	Optn	Up
ENSMUSG00000023832	2405.735083	-1.058190998	0.170718448	-6.198457212	5.70E-10	8.39E-08	Acat2	Down
ENSMUSG00000029313	1381.147913	1.178255923	0.19016138	6.196084198	5.79E-10	8.46E-08	Aff1	Up
ENSMUSG00000027861	33.27000258	-4.693450745	0.759292329	-6.181348826	6.36E-10	9.22E-08	Casq2	Down
ENSMUSG00000022382	187.6158507	1.766846089	0.286523518	6.166495876	6.98E-10	1.00E-07	Wnt7b	Up
ENSMUSG00000049551	85.88673877	-2.353582441	0.38278713	-6.148541204	7.82E-10	1.12E-07	Fzd9	Down
ENSMUSG00000024558	401.9000219	1.207211556	0.197327702	6.117800728	9.49E-10	1.34E-07	Mapk4	Up
ENSMUSG00000041272	65.73567088	-2.545647976	0.416837642	-6.107049171	1.01E-09	1.41E-07	Tox	Down
ENSMUSG00000032294	37848.66405	-1.331821591	0.219101438	-6.078561605	1.21E-09	1.67E-07	Pkm	Down
ENSMUSG00000078202	116.9331971	-2.156487152	0.355428378	-6.06729031	1.30E-09	1.76E-07	Nrarp	Down
ENSMUSG00000026955	473.686586	-1.541410125	0.254108269	-6.065958148	1.31E-09	1.76E-07	Sapcd2	Down
ENSMUSG00000027314	205.3942779	-1.969300884	0.326864072	-6.024831273	1.69E-09	2.21E-07	Dll4	Down
ENSMUSG00000028211	6155.012757	1.474610062	0.245203845	6.01381296	1.81E-09	2.35E-07	Trp53inp1	Up
ENSMUSG00000078234	273.3757946	1.725633897	0.287193807	6.008604128	1.87E-09	2.41E-07	Klhdc7a	Up
ENSMUSG00000021071	274.2865676	-2.303537022	0.384052186	-5.997979205	2.00E-09	2.55E-07	Trim9	Down
ENSMUSG00000070526	315.7609354	-2.1913255	0.367029821	-5.970429035	2.37E-09	2.99E-07	Peg12	Down
ENSMUSG00000044365	489.6647436	-1.436925841	0.241978325	-5.938241945	2.88E-09	3.57E-07	Cxxc4	Down
ENSMUSG00000029838	142.2934213	-1.821415931	0.308004091	-5.913609541	3.35E-09	4.12E-07	Ptn	Down
ENSMUSG00000039830	2448.325703	-3.917772173	0.662745429	-5.911428431	3.39E-09	4.15E-07	Olig2	Down
ENSMUSG00000029510	376.0631297	-1.850858241	0.314358942	-5.887722576	3.92E-09	4.65E-07	Gpc2	Down
ENSMUSG00000056476	403.0408703	1.396882809	0.237440157	5.883094203	4.03E-09	4.66E-07	Med12l	Up
ENSMUSG00000035403	629.7579973	-1.586168559	0.269841452	-5.878150098	4.15E-09	4.78E-07	Crb2	Down
ENSMUSG00000029403	159.9369633	1.759043633	0.299755167	5.868267928	4.40E-09	5.04E-07	Cdkl2	Up
ENSMUSG00000030507	32.85179455	-3.370332118	0.579519315	-5.815737338	6.04E-09	6.71E-07	Dbx1	Down
ENSMUSG00000021583	928.7150481	1.322161232	0.22740546	5.814113832	6.10E-09	6.74E-07	Erap1	Up
ENSMUSG00000069662	7431.258586	-1.431604271	0.246726688	-5.802389209	6.54E-09	7.15E-07	Marcks	Down
ENSMUSG00000025579	2251.81056	1.288977865	0.222562358	5.791535804	6.97E-09	7.50E-07	Gaa	Up
ENSMUSG00000016386	465.2067123	1.332882439	0.230254388	5.788738503	7.09E-09	7.59E-07	Mpped2	Up
ENSMUSG00000026956	1242.488404	1.137134278	0.197159866	5.767574825	8.04E-09	8.51E-07	Uap1l1	Up
ENSMUSG00000022125	1128.638447	1.1013386	0.192587685	5.71863461	1.07E-08	1.09E-06	Cln5	Up
ENSMUSG00000026452	220.287607	-2.156473572	0.377219781	-5.716756332	1.09E-08	1.10E-06	Syt2	Down
ENSMUSG00000002944	89.56724637	2.202346559	0.385720367	5.709697357	1.13E-08	1.14E-06	Cd36	Up
ENSMUSG00000034613	466.8418995	1.507393774	0.264181972	5.705891909	1.16E-08	1.16E-06	Ppm1h	Up
ENSMUSG00000020212	821.8116045	-1.033319304	0.181196015	-5.702770587	1.18E-08	1.17E-06	Mdm1	Down
ENSMUSG00000021068	1614.406942	-1.32790136	0.23315692	-5.6953118	1.23E-08	1.22E-06	Nin	Down
ENSMUSG00000032249	4373.661404	-0.911943949	0.160488802	-5.682290215	1.33E-08	1.29E-06	Anp32a	Down
ENSMUSG00000031563	1884.835959	1.092010473	0.192652805	5.66828224	1.44E-08	1.39E-06	Wwc2	Up
ENSMUSG00000020184	3132.983337	1.004533966	0.178350903	5.632345834	1.78E-08	1.67E-06	Mdm2	Up
ENSMUSG00000074912	29.17422362	-3.195531238	0.56804471	-5.625492471	1.85E-08	1.72E-06	Gm14207	Down
ENSMUSG00000028980	587.1951876	1.127524405	0.200485382	5.623973161	1.87E-08	1.73E-06	H6pd	Up
ENSMUSG00000027496	2061.096188	-0.992956446	0.177077597	-5.607465115	2.05E-08	1.87E-06	Aurka	Down
ENSMUSG00000039286	1403.015998	1.083413927	0.193209354	5.607461049	2.05E-08	1.87E-06	Fndc3b	Up
ENSMUSG00000028681	466.5562358	-1.347320475	0.240490824	-5.60237789	2.11E-08	1.92E-06	Ptch2	Down
ENSMUSG00000074794	4480.159965	1.281970748	0.22922386	5.592658396	2.24E-08	2.02E-06	Arrdc3	Up
ENSMUSG00000097767	12577.42854	-3.400426983	0.608562288	-5.587640001	2.30E-08	2.07E-06	Miat	Down
ENSMUSG00000047003	2521.58401	-1.073242192	0.19253985	-5.574130204	2.49E-08	2.20E-06	Zfp41	Down
ENSMUSG00000027330	1578.993973	-1.320102122	0.236955493	-5.571097357	2.53E-08	2.22E-06	Cdc25b	Down
ENSMUSG00000035105	171.2481705	-1.726160639	0.310070013	-5.567002831	2.59E-08	2.24E-06	Egln3	Down
ENSMUSG00000025321	814.522947	-1.720651195	0.309611968	-5.557444059	2.74E-08	2.32E-06	Itgb8	Down
ENSMUSG00000024968	3614.010907	-1.249004369	0.227426332	-5.491907459	3.98E-08	3.23E-06	Rcor2	Down
ENSMUSG00000064325	692.4551127	-1.148714566	0.209640633	-5.479446184	4.27E-08	3.45E-06	Hhip	Down
ENSMUSG00000029438	1874.94407	-1.305519463	0.238421978	-5.475667453	4.36E-08	3.50E-06	Bcl7a	Down
ENSMUSG00000035354	553.480023	1.121378407	0.204937655	5.471802664	4.45E-08	3.56E-06	Uvrag	Up
ENSMUSG00000029086	1728.293919	-1.209480755	0.221351164	-5.464081309	4.65E-08	3.69E-06	Prom1	Down
ENSMUSG00000051674	804.5944989	-1.123452286	0.206308025	-5.445509382	5.17E-08	4.06E-06	Dcun1d4	Down
ENSMUSG00000055782	170.3790739	-1.689705332	0.311202837	-5.429594888	5.65E-08	4.39E-06	Abcd2	Down
ENSMUSG00000029338	562.2716964	-1.559997382	0.289006858	-5.397786732	6.75E-08	5.04E-06	Antxr2	Down
ENSMUSG00000013160	1920.54689	0.94584213	0.17550224	5.389345049	7.07E-08	5.26E-06	Atp6v0d1	Up
ENSMUSG00000112117	52.48431007	-2.401232486	0.446107095	-5.382636845	7.34E-08	5.42E-06	Rmst	Down
ENSMUSG00000030257	1046.956903	-1.36635965	0.25427894	-5.373467623	7.72E-08	5.66E-06	Srgap3	Down
ENSMUSG00000034647	1126.086786	1.473241826	0.274294428	5.371023534	7.83E-08	5.72E-06	Ankrd12	Up
ENSMUSG00000039087	1035.81007	1.140171277	0.212525404	5.364870535	8.10E-08	5.90E-06	Rreb1	Up
ENSMUSG00000030541	3161.085786	-1.034891485	0.192967324	-5.363040038	8.18E-08	5.93E-06	Idh2	Down
ENSMUSG00000027459	444.9440969	-1.431917427	0.267303456	-5.356898287	8.47E-08	6.09E-06	Fam110a	Down
ENSMUSG00000038178	496.9009485	1.176028822	0.222296238	5.290367642	1.22E-07	8.41E-06	Slc43a2	Up
ENSMUSG00000021668	769.5925928	1.152688725	0.21804118	5.286564333	1.25E-07	8.56E-06	Polk	Up
ENSMUSG00000027342	5905.707135	-0.94605903	0.179027262	-5.284441137	1.26E-07	8.60E-06	Pcna	Down
ENSMUSG00000042129	401.2631091	-1.177168801	0.22329879	-5.271720472	1.35E-07	9.12E-06	Rassf4	Down
ENSMUSG00000048015	2466.234578	-2.760757582	0.525243676	-5.256146255	1.47E-07	9.87E-06	Neurod4	Down
ENSMUSG00000026024	2079.212857	0.999335713	0.19013028	5.256057642	1.47E-07	9.87E-06	Als2	Up
ENSMUSG00000031207	2914.471961	-1.122649319	0.213777194	-5.25149244	1.51E-07	1.00E-05	Msn	Down
ENSMUSG00000041920	630.009412	1.174434857	0.223770399	5.248392388	1.53E-07	1.02E-05	Slc16a6	Up
ENSMUSG00000024308	2066.232415	1.098832216	0.21030975	5.224827745	1.74E-07	1.14E-05	Tapbp	Up
ENSMUSG00000004040	1500.445842	0.950946235	0.182360847	5.214640367	1.84E-07	1.19E-05	Stat3	Up
ENSMUSG00000043155	93.95848531	-1.989740907	0.382120669	-5.207100967	1.92E-07	1.24E-05	Hpdl	Down
ENSMUSG00000046687	92.25841034	1.729498794	0.332824967	5.196421437	2.03E-07	1.30E-05	Gm5424	Up
ENSMUSG00000020186	613.241526	-1.305650773	0.252166503	-5.17773279	2.25E-07	1.41E-05	Csrp2	Down
ENSMUSG00000033149	1305.761391	-1.20303936	0.23359714	-5.150060306	2.60E-07	1.57E-05	Phldb2	Down
ENSMUSG00000020277	3215.259267	-1.446849783	0.280972822	-5.149429655	2.61E-07	1.57E-05	Pfkl	Down
ENSMUSG00000005802	992.0896108	1.150471085	0.223769564	5.141320674	2.73E-07	1.64E-05	Slc30a4	Up
ENSMUSG00000049502	452.1933224	1.454171319	0.283012526	5.138187125	2.77E-07	1.66E-05	Dtx3l	Up
ENSMUSG00000074862	50.35665988	-2.040793656	0.397238049	-5.137457655	2.78E-07	1.66E-05	BC025920	Down
ENSMUSG00000059493	495.7803851	-1.343509384	0.261550172	-5.136717638	2.80E-07	1.66E-05	Nhs	Down
ENSMUSG00000038633	1586.866924	0.832698612	0.163255636	5.100581085	3.39E-07	1.97E-05	Degs1	Up
ENSMUSG00000022887	181.8111422	1.749764556	0.343070827	5.100301208	3.39E-07	1.97E-05	Masp1	Up
ENSMUSG00000000078	1262.069725	0.974089061	0.191258852	5.093040415	3.52E-07	2.03E-05	Klf6	Up
ENSMUSG00000059713	725.6846149	0.979698916	0.193346653	5.067059084	4.04E-07	2.30E-05	Rcan3	Up
ENSMUSG00000037419	345.8043348	1.270300359	0.250875818	5.063462747	4.12E-07	2.34E-05	Endod1	Up
ENSMUSG00000038132	207.5652997	-1.785844506	0.353037099	-5.058517968	4.23E-07	2.38E-05	Rbm24	Down
ENSMUSG00000052942	156.254876	1.708866092	0.338049588	5.055075209	4.30E-07	2.41E-05	Glis3	Up
ENSMUSG00000025427	1314.93232	-1.227090425	0.2427586	-5.054776329	4.31E-07	2.41E-05	Rnf165	Down
ENSMUSG00000085936	45.60938424	-2.029495512	0.40193546	-5.049306953	4.43E-07	2.46E-05	2610307P16Rik	Down
ENSMUSG00000070047	8758.875396	0.996828004	0.197439362	5.048780509	4.45E-07	2.46E-05	Fat1	Up
ENSMUSG00000015647	7423.143872	0.978763726	0.194052883	5.043798947	4.56E-07	2.52E-05	Lama5	Up
ENSMUSG00000029381	2674.883879	1.174185586	0.232994648	5.039538868	4.67E-07	2.57E-05	Shroom3	Up
ENSMUSG00000057969	244.7182887	1.541614979	0.307316607	5.016373818	5.27E-07	2.83E-05	Sema3b	Up
ENSMUSG00000030494	1122.82973	1.02899271	0.205154456	5.015697581	5.28E-07	2.83E-05	Rhpn2	Up
ENSMUSG00000055320	5120.157821	1.029049362	0.20641892	4.985247298	6.19E-07	3.26E-05	Tead1	Up
ENSMUSG00000055805	52.27319574	1.878598573	0.377130725	4.981292818	6.32E-07	3.31E-05	Fmnl1	Up
ENSMUSG00000107859	15.74959747	-4.399887372	0.887474565	-4.957761662	7.13E-07	3.66E-05	Gm30731	Down
ENSMUSG00000097772	357.3400957	-1.167630171	0.235624656	-4.955466841	7.22E-07	3.70E-05	5430416N02Rik	Down
ENSMUSG00000041329	133.8458405	1.533265739	0.30991283	4.947409687	7.52E-07	3.81E-05	Atp1b2	Up
ENSMUSG00000024423	4157.127325	1.279199379	0.258649508	4.945686505	7.59E-07	3.84E-05	Impact	Up
ENSMUSG00000011752	6053.959402	-0.937549701	0.190197285	-4.929353765	8.25E-07	4.11E-05	Pgam1	Down
ENSMUSG00000093661	411.913121	-1.025001278	0.208300976	-4.920770406	8.62E-07	4.27E-05	Eif4e3	Down
ENSMUSG00000000214	57.81611081	-2.266308702	0.460641122	-4.919900964	8.66E-07	4.28E-05	Th	Down
ENSMUSG00000027230	241.8185833	1.659735559	0.338210194	4.907408434	9.23E-07	4.47E-05	Creb3l1	Up
ENSMUSG00000028832	4782.818448	-1.265467652	0.258126314	-4.902513166	9.46E-07	4.57E-05	Stmn1	Down
ENSMUSG00000087150	147.0351372	-2.038920629	0.418527722	-4.871650121	1.11E-06	5.23E-05	BC064078	Down
ENSMUSG00000039952	6898.93423	0.905129539	0.186167411	4.861911828	1.16E-06	5.42E-05	Dag1	Up
ENSMUSG00000061175	1282.93441	1.033105761	0.213039552	4.84936132	1.24E-06	5.73E-05	Fnip2	Up
ENSMUSG00000030110	789.3824735	-0.972895139	0.200961148	-4.841210096	1.29E-06	5.90E-05	Ret	Down
ENSMUSG00000028048	848.7451996	0.864767703	0.178685652	4.839603473	1.30E-06	5.94E-05	Gba	Up
ENSMUSG00000028893	2782.979975	1.156878537	0.239256072	4.83531526	1.33E-06	6.04E-05	Sesn2	Up
ENSMUSG00000062248	1239.568485	-0.87110642	0.180350043	-4.830087112	1.36E-06	6.18E-05	Cks2	Down
ENSMUSG00000052949	717.571308	0.896042806	0.185743886	4.824077001	1.41E-06	6.31E-05	Rnf157	Up
ENSMUSG00000063524	33453.66535	-0.971823422	0.201471328	-4.823631381	1.41E-06	6.31E-05	Eno1	Down
ENSMUSG00000025938	342.2150496	-1.414190721	0.293380066	-4.820336778	1.43E-06	6.39E-05	Slco5a1	Down
ENSMUSG00000049907	417.210749	-1.53097878	0.318914913	-4.800586976	1.58E-06	6.96E-05	Rasl11b	Down
ENSMUSG00000039221	1607.188258	-0.928659312	0.193931789	-4.788587347	1.68E-06	7.32E-05	Rpl22l1	Down
ENSMUSG00000028763	12122.97538	1.134685596	0.237236045	4.782939266	1.73E-06	7.49E-05	Hspg2	Up
ENSMUSG00000025558	690.4633281	1.190623369	0.248974877	4.782102448	1.73E-06	7.49E-05	Dock9	Up
ENSMUSG00000015749	6176.096474	-0.786172175	0.164412089	-4.781717584	1.74E-06	7.49E-05	Anp32e	Down
ENSMUSG00000028034	9231.490734	-0.791056776	0.165495621	-4.779925714	1.75E-06	7.53E-05	Fubp1	Down
ENSMUSG00000032177	261.2991305	1.225071385	0.256651929	4.773279468	1.81E-06	7.71E-05	Pde4a	Up
ENSMUSG00000021665	1070.1954	0.925215653	0.193897461	4.771674931	1.83E-06	7.76E-05	Hexb	Up
ENSMUSG00000041530	3570.311486	-1.006062598	0.211344816	-4.760289932	1.93E-06	8.16E-05	Ago1	Down
ENSMUSG00000055069	81.60652224	-1.64133966	0.344826201	-4.759904132	1.94E-06	8.16E-05	Rab39	Down
ENSMUSG00000037995	1024.620428	-1.274747596	0.267835562	-4.759441152	1.94E-06	8.16E-05	Igsf9	Down
ENSMUSG00000018983	340.8992637	-1.233207022	0.259208254	-4.757591628	1.96E-06	8.21E-05	E2f2	Down
ENSMUSG00000026626	1923.486837	0.804969041	0.169380293	4.752436219	2.01E-06	8.39E-05	Ppp2r5a	Up
ENSMUSG00000028693	10940.07894	-0.818581373	0.172421474	-4.747560448	2.06E-06	8.52E-05	Nasp	Down
ENSMUSG00000106943	158.3434239	-1.635136309	0.344689808	-4.74379071	2.10E-06	8.64E-05	Dancr	Down
ENSMUSG00000060636	4233.134355	-1.077620972	0.227325565	-4.740430196	2.13E-06	8.77E-05	Rpl35a	Down
ENSMUSG00000022443	11701.46007	0.924239165	0.194999581	4.739698203	2.14E-06	8.78E-05	Myh9	Up
ENSMUSG00000069171	2525.974403	-1.332824196	0.281445982	-4.735630577	2.18E-06	8.94E-05	Nr2f1	Down
ENSMUSG00000024892	273.511128	1.049720163	0.221755194	4.73368918	2.20E-06	9.01E-05	Pcx	Up
ENSMUSG00000038119	1497.319377	0.934509945	0.197470591	4.732400605	2.22E-06	9.05E-05	Cdon	Up
ENSMUSG00000050677	41.05545848	-2.119520917	0.448076961	-4.730260872	2.24E-06	9.13E-05	Ccdc96	Down
ENSMUSG00000014773	1510.354382	-3.341146423	0.707204573	-4.724441204	2.31E-06	9.33E-05	Dll1	Down
ENSMUSG00000026923	2644.701124	-1.100611102	0.233859054	-4.706301016	2.52E-06	0.000101607	Notch1	Down
ENSMUSG00000084910	38.15764877	-2.14351577	0.45559893	-4.70483056	2.54E-06	0.000102132	C630043F03Rik	Down
ENSMUSG00000068699	2350.965808	1.235305905	0.263513092	4.687835027	2.76E-06	0.000109638	Flnc	Up
ENSMUSG00000044641	1007.587043	0.903207139	0.193481052	4.668194267	3.04E-06	0.000119398	Pard6b	Up
ENSMUSG00000002930	85.16337507	-1.992535858	0.426900205	-4.667451168	3.05E-06	0.000119398	Ppp1r17	Down
ENSMUSG00000026628	394.9460021	1.338816885	0.286876378	4.666877401	3.06E-06	0.000119492	Atf3	Up
ENSMUSG00000033306	2442.528189	1.076638757	0.23101134	4.660545056	3.15E-06	0.000122495	Lpp	Up
ENSMUSG00000020777	1653.594097	0.81960827	0.175950105	4.658185729	3.19E-06	0.000123417	Acox1	Up
ENSMUSG00000029470	304.0333225	1.125097865	0.241736913	4.654224518	3.25E-06	0.000125565	P2rx4	Up
ENSMUSG00000043004	1438.453824	-1.124363636	0.241670618	-4.652463116	3.28E-06	0.000126218	Gng2	Down
ENSMUSG00000020963	22.82278069	2.854503949	0.613562416	4.652344852	3.28E-06	0.000126218	Tshr	Up
ENSMUSG00000012429	451.8067673	-0.897387434	0.192955167	-4.650756175	3.31E-06	0.000126945	Mplkip	Down
ENSMUSG00000024304	1927.027441	-1.157704442	0.248980248	-4.649784276	3.32E-06	0.000127295	Cdh2	Down
ENSMUSG00000041598	904.7811076	-0.994327647	0.21409003	-4.644436949	3.41E-06	0.000129882	Cdc42ep4	Down
ENSMUSG00000039497	1135.534839	0.862125673	0.185625963	4.644423963	3.41E-06	0.000129882	Dse	Up
ENSMUSG00000035504	219.0774629	1.056795051	0.227774365	4.639657541	3.49E-06	0.000132143	Reep6	Up
ENSMUSG00000018169	936.2542671	-2.771927833	0.598209917	-4.633704246	3.59E-06	0.000135217	Mfng	Down
ENSMUSG00000055612	3114.637673	-0.757973258	0.163846213	-4.626126206	3.73E-06	0.000139187	Cdca7	Down
ENSMUSG00000024413	2219.322204	0.793196055	0.171494519	4.625197707	3.74E-06	0.000139546	Npc1	Up
ENSMUSG00000015143	5419.792575	0.815442155	0.176329697	4.62453103	3.75E-06	0.000139729	Actn1	Up
ENSMUSG00000075012	195.7298749	-1.449160942	0.313721153	-4.619264358	3.85E-06	0.00014278	Fjx1	Down
ENSMUSG00000020288	849.7617529	-0.798116376	0.1728185	-4.618234611	3.87E-06	0.000143219	Ahsa2	Down
ENSMUSG00000021285	276.7553356	1.13898462	0.247051852	4.610305932	4.02E-06	0.000147952	Ppp1r13b	Up
ENSMUSG00000014602	2020.97655	1.140792839	0.247660491	4.606277064	4.10E-06	0.000150506	Kif1a	Up
ENSMUSG00000057982	879.8847228	1.222844668	0.26717095	4.577012086	4.72E-06	0.000168184	Zfp809	Up
ENSMUSG00000039328	569.5032976	-1.431386741	0.313686049	-4.563118904	5.04E-06	0.00017713	Rnf122	Down
ENSMUSG00000058297	771.8777197	-0.895013058	0.196293473	-4.559566068	5.13E-06	0.000179509	Spock2	Down
ENSMUSG00000085148	159.3634687	1.414342734	0.310403985	4.556458047	5.20E-06	0.000181212	Mir22hg	Up
ENSMUSG00000042942	2409.959264	0.991862792	0.217849756	4.552967202	5.29E-06	0.000183919	Greb1l	Up
ENSMUSG00000022021	799.7163784	1.157713772	0.254424191	4.550328988	5.36E-06	0.000185709	Diaph3	Up
ENSMUSG00000049807	457.8660896	1.252080479	0.275299236	4.548071022	5.41E-06	0.000187251	Arhgap23	Up
ENSMUSG00000058669	1415.913615	-2.487019691	0.548364888	-4.535337224	5.75E-06	0.000198129	Nkx2-9	Down
ENSMUSG00000039982	1622.340416	-1.264129256	0.278840312	-4.533524035	5.80E-06	0.000199221	Dtx4	Down
ENSMUSG00000040560	1127.088594	0.932111705	0.205779651	4.529659272	5.91E-06	0.000201837	Wdr7	Up
ENSMUSG00000026556	2032.762342	-1.037392301	0.229046652	-4.529174697	5.92E-06	0.000201948	Vangl2	Down
ENSMUSG00000009905	644.0084795	0.952675229	0.2104595	4.526643984	5.99E-06	0.000204025	Kdsr	Up
ENSMUSG00000032560	3725.895505	0.941238777	0.207990183	4.525400015	6.03E-06	0.000204518	Dnajc13	Up
ENSMUSG00000055202	550.6383218	-1.085474692	0.240844168	-4.50695859	6.58E-06	0.000221963	Zfp811	Down
ENSMUSG00000031673	157.9623431	-1.423134706	0.316678657	-4.493939434	6.99E-06	0.000233567	Cdh11	Down
ENSMUSG00000022629	1998.94778	-0.875822944	0.195017351	-4.491000109	7.09E-06	0.000236411	Kif21a	Down
ENSMUSG00000030539	758.0550194	0.769168844	0.171313302	4.48983725	7.13E-06	0.000237301	Sema4b	Up
ENSMUSG00000047604	187.4196155	-1.32398576	0.295177436	-4.485389459	7.28E-06	0.000240669	Frat2	Down
ENSMUSG00000031762	6876.603924	2.660743173	0.593559137	4.48269264	7.37E-06	0.00024332	Mt2	Up
ENSMUSG00000034480	504.9497082	1.279130173	0.286143005	4.470247915	7.81E-06	0.000255334	Diaph2	Up
ENSMUSG00000022997	27.44471147	-2.327373598	0.521197085	-4.465438633	7.99E-06	0.000260269	Wnt1	Down
ENSMUSG00000045009	148.018479	1.291564052	0.289488288	4.461541637	8.14E-06	0.000264608	Prrt3	Up
ENSMUSG00000097587	94.05316318	-1.794992107	0.402482022	-4.459806917	8.20E-06	0.000265568	4930578M01Rik	Down
ENSMUSG00000073664	2436.362375	1.264050457	0.283756573	4.454700182	8.40E-06	0.000269605	Nbeal1	Up
ENSMUSG00000029730	8762.671432	-0.728356529	0.163547629	-4.453482661	8.45E-06	0.000270695	Mcm7	Down
ENSMUSG00000025950	2540.717963	-0.879209554	0.197447555	-4.452876381	8.47E-06	0.000271017	Idh1	Down
ENSMUSG00000028465	5688.419405	0.936666091	0.210606473	4.447470565	8.69E-06	0.00027657	Tln1	Up
ENSMUSG00000017765	1338.903758	1.027058332	0.231239847	4.441528342	8.93E-06	0.00028294	Slc12a4	Up
ENSMUSG00000048001	127.7892007	-3.57228518	0.804970596	-4.437783439	9.09E-06	0.000286627	Hes5	Down
ENSMUSG00000000202	1741.813716	-3.496657732	0.78844592	-4.434873264	9.21E-06	0.000288555	Btbd17	Down
ENSMUSG00000031591	3470.41749	0.838945834	0.18925848	4.432804471	9.30E-06	0.000290738	Asah1	Up
ENSMUSG00000031530	455.4667609	-0.936662967	0.211330575	-4.432216996	9.33E-06	0.000290738	Dusp4	Down
ENSMUSG00000068740	2014.500666	-1.284986636	0.290886555	-4.417483769	9.99E-06	0.000306394	Celsr2	Down
ENSMUSG00000079020	990.1697776	0.831231237	0.188375416	4.412631202	1.02E-05	0.000310914	Slc45a4	Up
ENSMUSG00000084883	1389.162446	-0.767540659	0.173956433	-4.412257963	1.02E-05	0.000310961	Ccdc85c	Down
ENSMUSG00000033577	955.9942185	0.962146722	0.218578318	4.401839711	1.07E-05	0.000324764	Myo6	Up
ENSMUSG00000074607	267.0366867	-1.466511151	0.333771899	-4.39375261	1.11E-05	0.000335534	Tox2	Down
ENSMUSG00000060802	1018.119229	0.79327299	0.180751357	4.388752601	1.14E-05	0.000341764	B2m	Up
ENSMUSG00000027160	1207.578158	-0.861901899	0.196784101	-4.379936669	1.19E-05	0.000353183	Ccdc34	Down
ENSMUSG00000051652	154.112614	1.267999531	0.28984244	4.374789042	1.22E-05	0.000360525	Lrrc3	Up
ENSMUSG00000072235	15625.17924	-1.031209808	0.235736572	-4.374415886	1.22E-05	0.000360595	Tuba1a	Down
ENSMUSG00000039831	1338.767339	0.859428569	0.196801627	4.366978979	1.26E-05	0.000371964	Arhgap29	Up
ENSMUSG00000036478	1628.816509	-0.931108173	0.213641675	-4.358270324	1.31E-05	0.000383562	Btg1	Down
ENSMUSG00000027546	823.6659084	0.923100346	0.211808057	4.358192792	1.31E-05	0.000383562	Atp9a	Up
ENSMUSG00000034708	2120.749637	0.933121213	0.214118491	4.3579665	1.31E-05	0.000383562	Grn	Up
ENSMUSG00000036667	2313.799342	-0.795201864	0.182546071	-4.356170793	1.32E-05	0.000386145	Tcaf1	Down
ENSMUSG00000048756	1809.377155	0.973405251	0.223510784	4.355070638	1.33E-05	0.000387512	Foxo3	Up
ENSMUSG00000021745	1193.297051	0.993756969	0.228559477	4.347914081	1.37E-05	0.000398002	Ptprg	Up
ENSMUSG00000020892	46.0640679	1.78631534	0.411055432	4.345679931	1.39E-05	0.000400889	Aloxe3	Up
ENSMUSG00000037643	2943.91207	0.73313927	0.168749323	4.344546443	1.40E-05	0.000402371	Prkci	Up
ENSMUSG00000057706	1140.686686	-0.921849809	0.212835847	-4.331271356	1.48E-05	0.000425536	Mex3b	Down
ENSMUSG00000041912	410.9532019	-0.935362896	0.216143381	-4.327511178	1.51E-05	0.000430968	Tdrkh	Down
ENSMUSG00000038764	423.5609194	1.32226313	0.305997672	4.321154213	1.55E-05	0.000441	Ptpn3	Up
ENSMUSG00000030748	163.1931347	-1.298425496	0.30093528	-4.314633688	1.60E-05	0.000452905	Il4ra	Down
ENSMUSG00000013663	2710.901082	1.078123593	0.250091777	4.310911794	1.63E-05	0.000458605	Pten	Up
ENSMUSG00000019699	1887.686136	-0.94256627	0.219137593	-4.301253179	1.70E-05	0.000477	Akt3	Down
ENSMUSG00000006641	366.0946694	0.857745445	0.199624899	4.296785873	1.73E-05	0.000484625	Slc5a6	Up
ENSMUSG00000025577	1487.104026	-0.839300433	0.195471872	-4.293714617	1.76E-05	0.000488912	Cbx2	Down
ENSMUSG00000062232	847.0152936	0.876494431	0.204310016	4.290021835	1.79E-05	0.000493978	Rapgef2	Up
ENSMUSG00000000093	289.325332	1.458707068	0.340131205	4.288659921	1.80E-05	0.000496315	Tbx2	Up
ENSMUSG00000048904	816.2151322	-3.761886882	0.878064038	-4.284296726	1.83E-05	0.000505122	Neurog1	Down
ENSMUSG00000017009	859.3428788	0.880807813	0.205598085	4.284124599	1.83E-05	0.000505122	Sdc4	Up
ENSMUSG00000029178	2119.823856	0.686363473	0.160424691	4.278415434	1.88E-05	0.000516797	Klf3	Up
ENSMUSG00000032462	908.3724818	0.914417252	0.213776543	4.277444277	1.89E-05	0.000517604	Pik3cb	Up
ENSMUSG00000001300	1911.887118	0.876883299	0.205056701	4.276296728	1.90E-05	0.000519214	Efnb2	Up
ENSMUSG00000007038	1412.074061	1.067360149	0.249608885	4.276130439	1.90E-05	0.000519214	Neu1	Up
ENSMUSG00000033318	201.6188097	1.132979811	0.265195724	4.272240113	1.94E-05	0.000526157	Gstt2	Up
ENSMUSG00000005089	641.8473187	-1.15561147	0.270663378	-4.269552387	1.96E-05	0.000531062	Slc1a2	Down
ENSMUSG00000021696	159.8333324	1.254645909	0.294172411	4.265001962	2.00E-05	0.000540504	Elovl7	Up
ENSMUSG00000039501	619.4576854	0.827810513	0.194549748	4.255006868	2.09E-05	0.000562118	Znfx1	Up
ENSMUSG00000030536	6473.946638	1.077629269	0.253522046	4.250633379	2.13E-05	0.000571901	Iqgap1	Up
ENSMUSG00000002980	2880.895344	1.218733823	0.286725136	4.250530102	2.13E-05	0.000571901	Bcam	Up
ENSMUSG00000086391	20.65671133	-2.885178137	0.679245765	-4.247620353	2.16E-05	0.000578585	1700042O10Rik	Down
ENSMUSG00000037972	1465.492001	-1.036840098	0.244199912	-4.245865984	2.18E-05	0.000580748	Snn	Down
ENSMUSG00000047409	560.7967997	0.867039256	0.204323892	4.243455081	2.20E-05	0.000586226	Ctdspl	Up
ENSMUSG00000036882	649.5883049	-1.305139334	0.308197045	-4.234756158	2.29E-05	0.000604452	Arhgap33	Down
ENSMUSG00000025521	411.1884166	0.872780666	0.206310483	4.230423253	2.33E-05	0.000613729	Tmem192	Up
ENSMUSG00000097623	22.9963421	-2.41010745	0.570878126	-4.22175477	2.42E-05	0.000634408	B230323A14Rik	Down
ENSMUSG00000100252	875.320681	-2.269502351	0.537667481	-4.221014722	2.43E-05	0.000635645	Mir124-2hg	Down
ENSMUSG00000057278	1676.257028	-1.116585881	0.264583529	-4.220163995	2.44E-05	0.000637198	Snrpg	Down
ENSMUSG00000008305	1578.724851	-0.754870839	0.179059937	-4.215743916	2.49E-05	0.000646119	Tle1	Down
ENSMUSG00000025407	1307.705433	-0.985633411	0.233883349	-4.214209416	2.51E-05	0.000647337	Gli1	Down
ENSMUSG00000039546	110.5745965	-1.992344154	0.473152278	-4.210788462	2.54E-05	0.000655489	Ajap1	Down
ENSMUSG00000037563	10178.10177	-0.855800469	0.203385884	-4.207767293	2.58E-05	0.000661506	Rps16	Down
ENSMUSG00000024501	3844.154025	-1.066042008	0.253372559	-4.207409087	2.58E-05	0.000661506	Dpysl3	Down
ENSMUSG00000073147	360.2659937	-0.898685682	0.214818514	-4.183464752	2.87E-05	0.000724261	5031425E22Rik	Down
ENSMUSG00000050777	193.637838	1.315608581	0.314910921	4.177716598	2.94E-05	0.000740724	Tmem37	Up
ENSMUSG00000025076	335.7551903	0.892697234	0.213701848	4.177302364	2.95E-05	0.000740724	Casp7	Up
ENSMUSG00000037820	698.8027265	0.945563915	0.226489546	4.174867804	2.98E-05	0.000744485	Tgm2	Up
ENSMUSG00000038366	2548.973431	0.887886327	0.212713909	4.174086824	2.99E-05	0.000745142	Lasp1	Up
ENSMUSG00000045962	10006.46773	0.789274981	0.189120902	4.173388413	3.00E-05	0.000746482	Wnk1	Up
ENSMUSG00000029128	714.5208719	-0.723557999	0.173781359	-4.163611125	3.13E-05	0.000772324	Rab28	Down
ENSMUSG00000027490	961.5127971	-0.965559887	0.232340873	-4.155790049	3.24E-05	0.000796219	E2f1	Down
ENSMUSG00000067279	49.86664591	-1.638385134	0.394371294	-4.154422899	3.26E-05	0.000798989	Ppp1r3c	Down
ENSMUSG00000044770	56.34670883	-1.907444001	0.459258823	-4.153309432	3.28E-05	0.000801885	Scml4	Down
ENSMUSG00000058835	1638.914518	0.764492644	0.18436235	4.146685282	3.37E-05	0.000823372	Abi1	Up
ENSMUSG00000028080	2037.321556	0.947558644	0.228620751	4.144674699	3.40E-05	0.000829594	Lrba	Up
ENSMUSG00000026107	407.8047298	1.017113476	0.245460142	4.143701168	3.42E-05	0.00083209	Nabp1	Up
ENSMUSG00000020823	2569.778619	0.708999701	0.171270643	4.139645231	3.48E-05	0.0008431	Sec14l1	Up
ENSMUSG00000027087	1656.680586	0.823085554	0.198958471	4.136971646	3.52E-05	0.000846336	Itgav	Up
ENSMUSG00000026478	5855.387184	0.705171887	0.170621722	4.132954939	3.58E-05	0.000854967	Lamc1	Up
ENSMUSG00000034109	718.0470177	-0.782146239	0.18943969	-4.128734793	3.65E-05	0.000866582	Golim4	Down
ENSMUSG00000058258	1301.744519	-0.952563576	0.230988563	-4.123856021	3.73E-05	0.00088301	Idi1	Down
ENSMUSG00000036676	1789.876338	1.013781547	0.245933181	4.122182868	3.75E-05	0.000888374	Tmtc3	Up
ENSMUSG00000055538	290.4422737	0.918568478	0.222879173	4.12137422	3.77E-05	0.000890422	Zcchc24	Up
ENSMUSG00000042834	2075.554235	-0.87171601	0.21201762	-4.111526253	3.93E-05	0.000922589	Nrep	Down
ENSMUSG00000029053	733.8964401	0.768715302	0.187195395	4.106486165	4.02E-05	0.000941813	Prkcz	Up
ENSMUSG00000057110	1818.58247	-0.798260149	0.194691945	-4.100119037	4.13E-05	0.000962341	Cntrl	Down
ENSMUSG00000021767	1813.789142	0.944895769	0.230496088	4.099400451	4.14E-05	0.000964186	Kat6b	Up
ENSMUSG00000035992	1925.973131	0.931984515	0.227775599	4.091678477	4.28E-05	0.000992082	Fnip1	Up
ENSMUSG00000018570	157.6169444	-1.140962322	0.27886707	-4.091420044	4.29E-05	0.000992082	2810408A11Rik	Down
ENSMUSG00000079480	196.4637326	-1.405582286	0.343770958	-4.088717361	4.34E-05	0.001002525	Pin4	Down
ENSMUSG00000073702	7985.612082	-0.968916218	0.236999796	-4.088257606	4.35E-05	0.001003329	Rpl31	Down
ENSMUSG00000038677	1291.417372	0.941626247	0.230379346	4.087285876	4.36E-05	0.001004376	Scube3	Up
ENSMUSG00000007850	15620.43766	-0.637516313	0.156251393	-4.080068024	4.50E-05	0.001030831	Hnrnph1	Down
ENSMUSG00000066979	3273.576185	-0.627777579	0.154230846	-4.070376307	4.69E-05	0.001067182	Bub3	Down
ENSMUSG00000044201	706.6206016	-0.707689349	0.174179075	-4.062998655	4.84E-05	0.001097668	Cdc25c	Down
ENSMUSG00000022338	1179.493354	-0.710773042	0.174954283	-4.062621569	4.85E-05	0.001098172	Eny2	Down
ENSMUSG00000046330	5496.085829	-0.896117473	0.220662374	-4.061034322	4.89E-05	0.001104389	Rpl37a	Down
ENSMUSG00000078974	691.1272542	-0.806037263	0.198580367	-4.058997745	4.93E-05	0.001111497	Sec61g	Down
ENSMUSG00000034936	233.7495336	-1.215288092	0.299848116	-4.053012263	5.06E-05	0.001137711	Arl4d	Down
ENSMUSG00000015027	533.0615149	0.758373584	0.187500771	4.044642477	5.24E-05	0.001169717	Galns	Up
ENSMUSG00000026317	795.66599	0.696491394	0.17222573	4.044061197	5.25E-05	0.001171287	Cln8	Up
ENSMUSG00000059208	11172.23793	-0.682396067	0.168762526	-4.043528401	5.27E-05	0.001172148	Hnrnpm	Down
ENSMUSG00000061477	12258.45779	-0.886065512	0.219141124	-4.043355695	5.27E-05	0.001172148	Rps7	Down
ENSMUSG00000038544	854.6253818	-0.81335122	0.201259246	-4.041311067	5.32E-05	0.0011784	Inip	Down
ENSMUSG00000031714	3727.469306	0.975967417	0.241581878	4.039903264	5.35E-05	0.001184154	Gab1	Up
ENSMUSG00000053332	2221.566612	-0.949229317	0.23502178	-4.038899362	5.37E-05	0.001186419	Gas5	Down
ENSMUSG00000042462	1082.889769	-0.976619555	0.24212087	-4.033603363	5.49E-05	0.00121089	Dctpp1	Down
ENSMUSG00000022139	1353.270993	0.957471531	0.237659471	4.028753945	5.61E-05	0.001229216	Mbnl2	Up
ENSMUSG00000049517	11400.27079	-0.858240209	0.213212122	-4.025288064	5.69E-05	0.001244675	Rps23	Down
ENSMUSG00000054252	572.4938303	-1.25991141	0.3130974	-4.024023869	5.72E-05	0.001249983	Fgfr3	Down
ENSMUSG00000038252	8304.121021	-0.664322847	0.16516232	-4.022242149	5.76E-05	0.001256673	Ncapd2	Down
ENSMUSG00000047501	2637.891491	1.002666258	0.249628749	4.016629734	5.90E-05	0.001282563	Cldn4	Up
ENSMUSG00000026238	21838.91225	-0.718764955	0.178978066	-4.015938784	5.92E-05	0.001283596	Ptma	Down
ENSMUSG00000025875	108.8775614	-1.329338913	0.331173433	-4.014026437	5.97E-05	0.001289278	Tspan17	Down
ENSMUSG00000048281	366.0342538	-0.94966571	0.236699334	-4.012118216	6.02E-05	0.001295943	Dleu7	Down
ENSMUSG00000020022	832.5682284	-0.881763156	0.219840584	-4.01092074	6.05E-05	0.001299675	Ndufa12	Down
ENSMUSG00000027469	5398.730509	-0.74592024	0.186141879	-4.007267163	6.14E-05	0.00131849	Tpx2	Down
ENSMUSG00000058093	199.1391066	1.355524232	0.338312667	4.0067203	6.16E-05	0.001320098	Zfp729b	Up
ENSMUSG00000068566	1719.873133	0.712028254	0.17776974	4.005340026	6.19E-05	0.001326034	Myadm	Up
ENSMUSG00000043991	619.0499018	0.961688935	0.240575763	3.997447304	6.40E-05	0.001365399	Pura	Up
ENSMUSG00000016637	393.978509	-1.018394596	0.254946274	-3.994545909	6.48E-05	0.001379222	Ift27	Down
ENSMUSG00000030283	160.556422	-1.062214643	0.266174187	-3.990674881	6.59E-05	0.001400354	St8sia1	Down
ENSMUSG00000026558	3160.86834	-0.633280785	0.158738077	-3.989469938	6.62E-05	0.00140297	Uck2	Down
ENSMUSG00000022537	274.4057567	-0.965668725	0.242219624	-3.986748514	6.70E-05	0.001416088	Tmem44	Down
ENSMUSG00000047832	1791.735756	-0.700424795	0.175975601	-3.980238127	6.88E-05	0.001442971	Cdca4	Down
ENSMUSG00000027508	201.8341881	1.120692375	0.281864975	3.975990187	7.01E-05	0.001462712	Pag1	Up
ENSMUSG00000026435	179.5856632	-1.046060995	0.263112678	-3.975714902	7.02E-05	0.001462845	Slc45a3	Down
ENSMUSG00000008999	947.5597419	0.872165964	0.219450012	3.974326339	7.06E-05	0.001468278	Bmp7	Up
ENSMUSG00000047139	9292.293284	-0.787928595	0.198364118	-3.972132681	7.12E-05	0.001480295	Cd24a	Down
ENSMUSG00000026468	193.2463858	-1.466774705	0.370102019	-3.963163203	7.40E-05	0.001530553	Lhx4	Down
ENSMUSG00000031609	1040.51446	-1.026634186	0.259089889	-3.962463331	7.42E-05	0.001533427	Sap30	Down
ENSMUSG00000035671	1256.583759	-0.837525071	0.211433537	-3.961174195	7.46E-05	0.001540105	Zswim4	Down
ENSMUSG00000030621	28.55798307	-2.049024371	0.517905664	-3.956366018	7.61E-05	0.00156811	Me3	Down
ENSMUSG00000019777	3515.464779	-0.689949733	0.174678221	-3.94983262	7.82E-05	0.001607149	Hdac2	Down
ENSMUSG00000044167	505.9000678	1.004713148	0.254397076	3.949389527	7.84E-05	0.001607751	Foxo1	Up
ENSMUSG00000048249	610.5410628	1.108111861	0.28076832	3.946712582	7.92E-05	0.001622424	Crebrf	Up
ENSMUSG00000074221	4159.31309	0.799423262	0.202687117	3.944124682	8.01E-05	0.001634912	Zfp568	Up
ENSMUSG00000034168	831.4230064	1.07784946	0.273387858	3.942565219	8.06E-05	0.001642158	Irf2bpl	Up
ENSMUSG00000026193	9001.64177	0.716174096	0.182009326	3.934820885	8.33E-05	0.001688988	Fn1	Up
ENSMUSG00000040289	190.7000572	-1.599223811	0.406763577	-3.931580659	8.44E-05	0.001710147	Hey1	Down
ENSMUSG00000049881	881.6150142	-0.690750854	0.175756959	-3.93014797	8.49E-05	0.001718591	2810025M15Rik	Down
ENSMUSG00000063160	1174.102217	-0.977093574	0.248819634	-3.926915093	8.60E-05	0.001736459	Numbl	Down
ENSMUSG00000024986	68.74298172	1.504739261	0.383256594	3.926192751	8.63E-05	0.001739885	Hhex	Up
ENSMUSG00000030663	2786.914992	-0.660835226	0.168344965	-3.925482569	8.66E-05	0.001742566	1110004F10Rik	Down
ENSMUSG00000030987	546.5848046	0.797758982	0.203327906	3.92350956	8.73E-05	0.001750373	Stim1	Up
ENSMUSG00000092060	2771.423496	0.935951096	0.23875457	3.920138983	8.85E-05	0.001762396	Bend4	Up
ENSMUSG00000046879	104.2389198	1.241272599	0.316700165	3.919393594	8.88E-05	0.001764265	Irgm1	Up
ENSMUSG00000025877	213.8464886	-4.175646201	1.066058937	-3.916899954	8.97E-05	0.0017808	Hk3	Down
ENSMUSG00000039001	4185.443779	-0.958658942	0.245048125	-3.912125182	9.15E-05	0.001805402	Rps21	Down
ENSMUSG00000093930	8524.076872	-0.816841314	0.208869648	-3.910770758	9.20E-05	0.001811904	Hmgcs1	Down
ENSMUSG00000021756	3216.565043	0.833817851	0.213408511	3.907144308	9.34E-05	0.00183377	Il6st	Up
ENSMUSG00000034677	7.899264383	-5.333156262	1.365480691	-3.905698775	9.40E-05	0.001842348	Gpr142	Down
ENSMUSG00000063316	7483.477863	-0.893931328	0.229066763	-3.902492521	9.52E-05	0.001861914	Rpl27	Down
ENSMUSG00000021131	2985.365592	-0.848729218	0.217551099	-3.901286745	9.57E-05	0.001869346	Erh	Down
ENSMUSG00000097503	30.49185553	-1.950039589	0.49993901	-3.900554966	9.60E-05	0.001870549	3110045C21Rik	Down
ENSMUSG00000036617	1961.021322	0.761521194	0.195235628	3.900523693	9.60E-05	0.001870549	Etl4	Up
ENSMUSG00000056201	13036.54157	-0.829452567	0.212668669	-3.900210459	9.61E-05	0.001870549	Cfl1	Down
ENSMUSG00000014158	46.09893025	1.578008224	0.404600209	3.900166601	9.61E-05	0.001870549	Trpv4	Up
ENSMUSG00000050628	872.8212998	-0.80930708	0.207534942	-3.899618414	9.63E-05	0.001872928	Ubald2	Down
ENSMUSG00000032411	2301.251467	-0.85804319	0.220442665	-3.892364436	9.93E-05	0.001922204	Tfdp2	Down
ENSMUSG00000053470	2189.047619	-0.700698295	0.180212974	-3.888167859	0.000101004	0.001951875	Kdm3a	Down
ENSMUSG00000014846	377.0825233	-1.269986717	0.326765011	-3.886544385	0.000101681	0.001961097	Tppp3	Down
ENSMUSG00000027663	2619.866947	0.906637794	0.233400855	3.884466468	0.000102555	0.001974055	Zmat3	Up
ENSMUSG00000020069	2378.784516	-0.752809926	0.193868726	-3.883091116	0.000103137	0.00197942	Hnrnph3	Down
ENSMUSG00000000247	66.66788918	1.324468555	0.34116261	3.882220725	0.000103507	0.001981583	Lhx2	Up
ENSMUSG00000054256	2422.212757	-1.110076689	0.285994554	-3.881460931	0.000103831	0.001982677	Msi1	Down
ENSMUSG00000036990	6591.78573	0.764160216	0.196885458	3.881242534	0.000103924	0.001982677	Otud4	Up
ENSMUSG00000028954	1716.196752	0.633845591	0.163324116	3.880906307	0.000104068	0.001982677	Nub1	Up
ENSMUSG00000030770	1659.034746	0.739668977	0.190597432	3.880791938	0.000104117	0.001982677	Parva	Up
ENSMUSG00000019189	2509.454738	-0.603172457	0.155568871	-3.877205346	0.000105663	0.002002384	Rnf145	Down
ENSMUSG00000038628	984.5575914	-0.690125962	0.178101984	-3.874892061	0.000106672	0.002015647	Polr3k	Down
ENSMUSG00000034795	76.87123082	1.492498033	0.385478722	3.871803933	0.000108033	0.002037429	Ccdc122	Up
ENSMUSG00000036432	257.8641385	0.958327095	0.24769363	3.869001781	0.000109282	0.002049145	Siah2	Up
ENSMUSG00000007891	3436.834623	0.693277358	0.179187687	3.869001104	0.000109282	0.002049145	Ctsd	Up
ENSMUSG00000024258	1058.773346	-0.807195889	0.208920126	-3.863657862	0.000111702	0.002080563	Polr2d	Down
ENSMUSG00000047126	15068.08646	0.901074875	0.23372194	3.855328583	0.000115574	0.002136433	Cltc	Up
ENSMUSG00000024608	13953.57526	-0.722381829	0.187607723	-3.850490888	0.000117881	0.002170879	Rps14	Down
ENSMUSG00000037664	2064.35238	-0.777195338	0.201913702	-3.849146099	0.00011853	0.002178732	Cdkn1c	Down
ENSMUSG00000098318	107.1981647	-1.352466827	0.351696958	-3.845545988	0.000120284	0.002202699	Lockd	Down
ENSMUSG00000020738	2982.43382	-0.638624716	0.166289982	-3.840428084	0.00012282	0.002238662	Sumo2	Down
ENSMUSG00000027099	1059.699205	-0.727948013	0.189575222	-3.839890071	0.000123089	0.002241487	Mtx2	Down
ENSMUSG00000023249	213.0115994	0.891019667	0.232288019	3.835839962	0.000125136	0.002274084	Parp3	Up
ENSMUSG00000020422	2681.926806	0.675217761	0.17625287	3.830960365	0.000127644	0.002311527	Tns3	Up
ENSMUSG00000074505	644.7321902	-0.883469342	0.230643204	-3.830459017	0.000127904	0.002311964	Fat3	Down
ENSMUSG00000021697	382.2548996	-0.874624708	0.228372414	-3.829817681	0.000128238	0.002315859	Depdc1b	Down
ENSMUSG00000031990	949.6406664	-0.74489078	0.19460417	-3.827722594	0.000129334	0.002331354	Jam3	Down
ENSMUSG00000036499	1305.413956	0.975843048	0.25500207	3.826804418	0.000129818	0.002337911	Eea1	Up
ENSMUSG00000020315	7223.151497	0.731399143	0.191188429	3.825540841	0.000130485	0.002347776	Sptbn1	Up
ENSMUSG00000029687	3462.766621	-0.631350863	0.165327047	-3.818799613	0.000134103	0.002404023	Ezh2	Down
ENSMUSG00000025794	11566.24252	-0.744870421	0.1951058	-3.817776918	0.00013466	0.002411799	Rpl14	Down
ENSMUSG00000019979	2046.518764	0.832823487	0.218259423	3.815750427	0.00013577	0.002427239	Apaf1	Up
ENSMUSG00000042436	251.7303843	-1.155854977	0.303585897	-3.807340819	0.000140469	0.002491979	Mfap4	Down
ENSMUSG00000063382	882.5056703	0.921798093	0.242126633	3.807090869	0.000140611	0.002491979	Bcl9l	Up
ENSMUSG00000070720	527.2159617	1.06204399	0.278971515	3.806997964	0.000140664	0.002491979	Tmem200b	Up
ENSMUSG00000001228	6286.493566	-0.622972187	0.163693796	-3.805716537	0.000141394	0.002500392	Uhrf1	Down
ENSMUSG00000038859	610.6182157	0.762972204	0.200577239	3.803882275	0.000142446	0.002516716	Baiap2l1	Up
ENSMUSG00000062328	9126.82344	-0.712825615	0.187442942	-3.802893871	0.000143016	0.002522229	Rpl17	Down
ENSMUSG00000021686	2226.093828	0.820643578	0.215894804	3.801127047	0.000144039	0.002537998	Ap3b1	Up
ENSMUSG00000066687	545.4980792	-0.75348681	0.198513988	-3.795635849	0.000147266	0.00258423	Zbtb16	Down
ENSMUSG00000039395	671.4786805	0.917318439	0.24176568	3.79424589	0.000148093	0.002593082	Mreg	Up
ENSMUSG00000060548	605.8387351	-0.700392852	0.184866069	-3.788650111	0.000151468	0.002638024	Tnfrsf19	Down
ENSMUSG00000021466	10031.55773	-0.648522594	0.171263663	-3.78669113	0.000152667	0.002647124	Ptch1	Down
ENSMUSG00000079658	1230.68304	-0.69850516	0.184519233	-3.785541203	0.000153374	0.002649191	Eloc	Down
ENSMUSG00000018583	10693.75941	-0.605192013	0.160008148	-3.782257481	0.000155412	0.002673422	G3bp1	Down
ENSMUSG00000034031	9.837046434	-3.669125814	0.970186275	-3.781877675	0.00015565	0.002675155	Ccdc182	Down
ENSMUSG00000046314	182.3361525	-1.00690256	0.266388463	-3.779827955	0.000156937	0.002692545	Stxbp6	Down
ENSMUSG00000000804	1410.026389	0.901921923	0.238646029	3.779329274	0.000157251	0.00269558	Usp32	Up
ENSMUSG00000049800	1026.103149	0.800532937	0.211988599	3.776301833	0.000159174	0.002716645	Sertad2	Up
ENSMUSG00000033055	567.2673261	-0.954250848	0.252861561	-3.773807474	0.000160775	0.002729904	Ankrd54	Down
ENSMUSG00000038418	749.5566233	0.90092091	0.238731219	3.77378758	0.000160788	0.002729904	Egr1	Up
ENSMUSG00000061479	2937.9105	-0.756286545	0.200553686	-3.770992993	0.000162599	0.002758269	Snrpa	Down
ENSMUSG00000025986	2980.142651	-0.931938486	0.247189259	-3.770141512	0.000163155	0.002762909	Slc39a10	Down
ENSMUSG00000023087	635.6469386	0.921780677	0.244633296	3.768009881	0.000164554	0.002781401	Noct	Up
ENSMUSG00000034486	233.3940667	0.901166593	0.239245886	3.766696293	0.000165422	0.002791639	Gbx2	Up
ENSMUSG00000031007	1939.106988	0.614792751	0.163387837	3.762781614	0.000168034	0.002833275	Atp6ap2	Up
ENSMUSG00000041779	352.749286	0.804374471	0.213866574	3.761104208	0.000169165	0.00284989	Tram2	Up
ENSMUSG00000031245	865.5175784	-0.859152394	0.228807098	-3.754920206	0.000173397	0.002905078	Hmgn5	Down
ENSMUSG00000028476	624.5783369	0.705628146	0.187926933	3.754800513	0.00017348	0.002905078	Reck	Up
ENSMUSG00000028977	199.0694438	0.948956296	0.253932788	3.737037285	0.000186201	0.003083822	Casz1	Up
ENSMUSG00000063972	5771.799248	0.890584095	0.238535783	3.733545059	0.000188803	0.003121635	Nr6a1	Up
ENSMUSG00000055184	97.6351888	-1.145325087	0.307200302	-3.728268098	0.0001928	0.003168981	Fam72a	Down
ENSMUSG00000016534	5309.749563	0.795407619	0.213464285	3.726185955	0.000194399	0.003189904	Lamp2	Up
ENSMUSG00000025203	17012.25393	-0.977336234	0.262431386	-3.724159098	0.000195967	0.003204892	Scd2	Down
ENSMUSG00000033712	2034.618549	-0.818262951	0.219752374	-3.723568191	0.000196427	0.003206319	Ccar2	Down
ENSMUSG00000028878	727.459317	0.649974798	0.174674912	3.721054115	0.000198393	0.003231065	Fam76a	Up
ENSMUSG00000037410	479.7543436	0.779723503	0.209596877	3.720110304	0.000199136	0.003237776	Tbc1d2b	Up
ENSMUSG00000097180	171.6598391	-1.032287782	0.277606884	-3.718523712	0.00020039	0.003252773	2700038G22Rik	Down
ENSMUSG00000023923	788.2085416	0.849782181	0.228737272	3.715101497	0.000203122	0.003288932	Tbc1d5	Up
ENSMUSG00000049288	481.9234966	-0.775152904	0.208757745	-3.713169565	0.00020468	0.003306641	Lix1l	Down
ENSMUSG00000027168	833.4204875	-0.837073532	0.225436915	-3.71311651	0.000204723	0.003306641	Pax6	Down
ENSMUSG00000039693	801.618674	-0.669460061	0.18055733	-3.707742355	0.000209115	0.003360953	Msantd3	Down
ENSMUSG00000044976	20.0538777	2.072266867	0.558955298	3.707392833	0.000209404	0.003362832	Wdr72	Up
ENSMUSG00000026447	666.8238732	-1.022505828	0.276282332	-3.700945404	0.000214798	0.003440982	Pik3c2b	Down
ENSMUSG00000010025	2276.091632	0.777136875	0.210230732	3.696590264	0.000218515	0.003483421	Aldh3a2	Up
ENSMUSG00000021109	4261.079345	0.842154514	0.227979876	3.693986196	0.000220766	0.003510732	Hif1a	Up
ENSMUSG00000101970	517.7339396	-0.734502043	0.198958141	-3.691741585	0.000222724	0.003538993	1810026B05Rik	Down
ENSMUSG00000037824	1878.789979	-0.716013182	0.194011088	-3.690578668	0.000223744	0.003552329	Tspan14	Down
ENSMUSG00000022770	2526.144533	0.684833047	0.185603807	3.689757536	0.000224468	0.003558043	Dlg1	Up
ENSMUSG00000033004	3607.009519	0.831396774	0.225617589	3.684982088	0.000228719	0.003613719	Mycbp2	Up
ENSMUSG00000048490	3488.776319	0.751043221	0.20387452	3.683850349	0.000229737	0.00362396	Nrip1	Up
ENSMUSG00000042359	470.4070913	0.796099653	0.21620291	3.682187506	0.000231241	0.003635966	Osbpl6	Up
ENSMUSG00000045394	1673.859252	0.858710279	0.233338881	3.680099409	0.000233143	0.003659991	Epcam	Up
ENSMUSG00000071192	187.2959574	-1.072861298	0.291714957	-3.677772676	0.000235279	0.00369057	Wfikkn1	Down
ENSMUSG00000004980	27434.64859	-0.672027483	0.182760984	-3.67708397	0.000235915	0.00369478	Hnrnpa2b1	Down
ENSMUSG00000026657	943.514655	-0.819940957	0.223115836	-3.674956344	0.00023789	0.003711938	Frmd4a	Down
ENSMUSG00000023022	1734.975956	0.751961194	0.204619374	3.674926659	0.000237918	0.003711938	Lima1	Up
ENSMUSG00000029394	3427.011316	-1.021447979	0.278051738	-3.673589621	0.000239167	0.003718449	Cdk2ap1	Down
ENSMUSG00000046182	14.29065554	-2.517744129	0.68624598	-3.668865396	0.000243629	0.003758304	Gsg1l	Down
ENSMUSG00000028273	1117.399567	0.790909237	0.215954344	3.662390955	0.000249872	0.003837415	Pdlim5	Up
ENSMUSG00000022400	2209.77499	-0.653734228	0.178502383	-3.662327725	0.000249934	0.003837415	Rbx1	Down
ENSMUSG00000052848	32.47610714	-1.989561897	0.543480216	-3.660780718	0.000251448	0.003851599	C130026L21Rik	Down
ENSMUSG00000061046	378.7634584	-1.140826558	0.311833537	-3.658447286	0.000253748	0.003877728	Haghl	Down
ENSMUSG00000023845	2315.992055	0.895283383	0.244813097	3.657007714	0.000255177	0.003896349	Lnpep	Up
ENSMUSG00000037169	737.1182227	-0.95729595	0.261791659	-3.656709136	0.000255474	0.003896349	Mycn	Down
ENSMUSG00000035133	4325.05477	0.967774106	0.264693837	3.656201881	0.00025598	0.003899658	Arhgap5	Up
ENSMUSG00000023004	21840.48584	-0.629448506	0.172176705	-3.655828518	0.000256353	0.003902302	Tuba1b	Down
ENSMUSG00000056019	216.1784798	1.338905446	0.366304889	3.655166742	0.000257015	0.003906307	Zfp709	Up
ENSMUSG00000055762	4112.447615	-0.616464836	0.168733467	-3.653482909	0.000258707	0.003919852	Eef1d	Down
ENSMUSG00000024769	914.4054636	1.045627055	0.286724029	3.646806513	0.00026552	0.004001396	Cdc42bpg	Up
ENSMUSG00000004383	664.3355288	0.744217731	0.204181342	3.644886073	0.00026751	0.004019019	Large1	Up
ENSMUSG00000033948	2078.43725	-0.939415794	0.257779851	-3.644256095	0.000268166	0.004025785	Zswim5	Down
ENSMUSG00000038412	706.8557933	-1.036062655	0.284367242	-3.643396637	0.000269064	0.004033072	Higd1a	Down
ENSMUSG00000039089	492.9821119	-0.915120946	0.251188682	-3.643161543	0.00026931	0.00403367	L3mbtl3	Down
ENSMUSG00000055024	5105.912833	0.781149737	0.214459203	3.642416483	0.000270091	0.004038906	Ep300	Up
ENSMUSG00000031586	2263.450261	0.746878704	0.20512002	3.64117898	0.000271392	0.004049373	Rbpms	Up
ENSMUSG00000031311	13425.28919	-0.646569003	0.177690873	-3.638729404	0.000273987	0.004067028	Nono	Down
ENSMUSG00000029287	249.6236728	0.990940097	0.272334406	3.638688595	0.00027403	0.004067028	Tgfbr3	Up
ENSMUSG00000028678	2350.96791	-0.611233167	0.16811698	-3.635761039	0.000277161	0.004091535	Kif2c	Down
ENSMUSG00000027860	1312.097671	-0.646452013	0.177804978	-3.635736301	0.000277188	0.004091535	Vangl1	Down
ENSMUSG00000022641	1927.612678	0.738123019	0.203265745	3.631320267	0.000281975	0.004156583	Bbx	Up
ENSMUSG00000024201	1068.241341	-0.77823211	0.214337226	-3.630877028	0.00028246	0.004159933	Kdm4b	Down
ENSMUSG00000060429	194.6728536	1.082063109	0.298029566	3.630724037	0.000282627	0.004159933	Sntb1	Up
ENSMUSG00000029402	186.04081	-0.964669415	0.265728141	-3.630287001	0.000283106	0.004163853	Snrnp35	Down
ENSMUSG00000093674	15265.15453	-0.830905627	0.228949778	-3.629204769	0.000284296	0.004178207	Rpl41	Down
ENSMUSG00000045294	1886.604631	-0.826596161	0.228096051	-3.623895098	0.000290199	0.004261772	Insig1	Down
ENSMUSG00000005732	5260.838994	-0.634110796	0.17500299	-3.623428361	0.000290724	0.004266273	Ranbp1	Down
ENSMUSG00000001016	4126.327562	-0.572551764	0.158312967	-3.616581602	0.000298519	0.004358077	Ilf2	Down
ENSMUSG00000003934	610.7029842	-0.895890389	0.247797798	-3.615408993	0.000299874	0.004358077	Efnb3	Down
ENSMUSG00000043162	245.0744642	-0.841587357	0.232851017	-3.614273908	0.000301191	0.004373966	Pyurf	Down
ENSMUSG00000051379	887.3856985	0.906721738	0.251025736	3.612066839	0.000303766	0.004401575	Flrt3	Up
ENSMUSG00000026576	510.2517105	0.783261533	0.216963294	3.610110816	0.000306066	0.004428346	Atp1b1	Up
ENSMUSG00000022305	934.4854191	-0.760192976	0.210601925	-3.609620262	0.000306646	0.004433452	Lrp12	Down
ENSMUSG00000027883	918.3767471	-0.67977184	0.188461582	-3.606951777	0.000309815	0.004462798	Gpsm2	Down
ENSMUSG00000029623	2635.70545	-0.717875894	0.199110128	-3.605421293	0.000311647	0.004476009	Pdap1	Down
ENSMUSG00000054836	330.405539	-0.894750883	0.248420329	-3.601761922	0.000316068	0.004519607	Elp6	Down
ENSMUSG00000008682	15276.24487	-0.693263162	0.192599488	-3.599506776	0.000318821	0.004539088	Rpl10	Down
ENSMUSG00000037166	442.3272949	-2.187807082	0.609031315	-3.592273546	0.000327805	0.00464	Ppp1r14a	Down
ENSMUSG00000019432	8906.489956	-0.697026531	0.194172027	-3.58973712	0.000331012	0.004668504	Ddx39b	Down
ENSMUSG00000037058	3227.138446	-0.622830277	0.173519992	-3.589386271	0.000331457	0.004671425	Paip2	Down
ENSMUSG00000034566	1327.609394	-0.873857496	0.243576556	-3.587609211	0.000333724	0.00469744	Atp5h	Down
ENSMUSG00000028517	852.5645862	0.855266784	0.238887194	3.580211944	0.000343316	0.004793685	Plpp3	Up
ENSMUSG00000016344	1215.773113	-1.107172332	0.30930214	-3.579581862	0.000344144	0.004801833	Ppdpf	Down
ENSMUSG00000045092	52.81152374	-2.000276009	0.558862201	-3.579193595	0.000344656	0.004805547	S1pr1	Down
ENSMUSG00000029406	725.3352858	0.833658718	0.23301376	3.577723128	0.0003466	0.004818969	Pitpnm2	Up
ENSMUSG00000045591	14.2176333	-2.455448662	0.687281921	-3.572694971	0.000353326	0.004891594	Olig3	Down
ENSMUSG00000031095	4587.403126	0.95219103	0.266622372	3.571309572	0.000355201	0.004907135	Cul4b	Up
ENSMUSG00000069744	2274.892441	-0.850579691	0.238357567	-3.568502996	0.000359027	0.004949512	Psmb3	Down
ENSMUSG00000078435	119.6097951	1.245189162	0.349013323	3.567741055	0.000360072	0.00496043	AU041133	Up
ENSMUSG00000028613	831.5877403	-0.848078184	0.238122445	-3.561521403	0.000368712	0.005055298	Lrp8	Down
ENSMUSG00000002688	382.8324204	0.78010666	0.219041325	3.561458831	0.0003688	0.005055298	Prkd1	Up
ENSMUSG00000024188	2891.030548	-0.543416706	0.152588722	-3.561316326	0.000369	0.005055298	Luc7l	Down
ENSMUSG00000016520	443.9837183	0.689482677	0.193652107	3.560419179	0.000370263	0.005058979	Lnx2	Up
ENSMUSG00000071379	1541.416247	-0.740808554	0.208070423	-3.560374137	0.000370327	0.005058979	Hpcal1	Down
ENSMUSG00000020917	9308.731268	-0.709142182	0.199511876	-3.554385822	0.000378863	0.005157595	Acly	Down
ENSMUSG00000030035	941.9594142	-0.971506271	0.273729292	-3.549149828	0.000386477	0.005250296	Wbp1	Down
ENSMUSG00000057522	1893.798603	-0.545883774	0.153908808	-3.546800082	0.00038994	0.005279027	Spop	Down
ENSMUSG00000015120	5587.002388	-0.533092109	0.150384932	-3.54485056	0.000392836	0.005310879	Ube2i	Down
ENSMUSG00000037990	49.65148074	1.511286439	0.426591906	3.542698343	0.000396055	0.005335982	Sh3rf3	Up
ENSMUSG00000002107	595.8308213	0.776376976	0.219320729	3.53991608	0.000400254	0.005377747	Celf2	Up
ENSMUSG00000025025	512.8262618	-0.645669263	0.182571194	-3.536534158	0.000405414	0.005428444	Mxi1	Down
ENSMUSG00000039954	802.9569835	-0.989243242	0.279834096	-3.535106175	0.000407611	0.00545041	Stk32a	Down
ENSMUSG00000032316	1108.176098	-0.736875333	0.208534699	-3.533586191	0.000409962	0.005470637	Clk3	Down
ENSMUSG00000009013	4598.36521	-0.66099395	0.18708551	-3.533111409	0.000410699	0.005476738	Dynll1	Down
ENSMUSG00000029614	18096.54453	-0.696299713	0.197193742	-3.531043665	0.000413923	0.005508474	Rpl6	Down
ENSMUSG00000020042	162.6743741	0.921912266	0.261315922	3.527960558	0.000418775	0.005554154	Btbd11	Up
ENSMUSG00000058351	90.94794291	-1.22475259	0.34727421	-3.526759419	0.000420679	0.005575632	Smim4	Down
ENSMUSG00000003779	3311.827143	-0.582723337	0.165417237	-3.522748573	0.000427096	0.005633988	Kif20a	Down
ENSMUSG00000041453	2736.359493	-0.952175589	0.270369388	-3.521758119	0.000428695	0.005643792	Rpl21	Down
ENSMUSG00000042870	500.9917516	0.713348833	0.202566958	3.521545856	0.000429038	0.005644393	Tom1	Up
ENSMUSG00000029570	377.6446655	-3.003025774	0.853034737	-3.520402681	0.000430892	0.00566117	Lfng	Down
ENSMUSG00000049791	424.3923012	0.79023145	0.224752757	3.516003364	0.000438095	0.00573737	Fzd4	Up
ENSMUSG00000038844	513.2853372	0.80095318	0.227928157	3.514059821	0.000441313	0.005770976	Kif16b	Up
ENSMUSG00000021288	2943.896516	-0.695486134	0.197941381	-3.513596448	0.000442084	0.005777192	Klc1	Down
ENSMUSG00000000346	2607.558376	-0.628550454	0.17895836	-3.512272089	0.000444293	0.005802186	Dazap2	Down
ENSMUSG00000029632	1568.466984	-0.634218546	0.180722467	-3.50935087	0.000449202	0.005855788	Ndufa4	Down
ENSMUSG00000026342	564.9076347	0.623582096	0.17771861	3.508817084	0.000450104	0.005862076	Slc35f5	Up
ENSMUSG00000066551	4377.187663	-0.612798776	0.174655527	-3.508613709	0.000450449	0.005862076	Hmgb1	Down
ENSMUSG00000062006	4792.823997	-0.878151269	0.250296601	-3.508442653	0.000450738	0.005862076	Rpl34	Down
ENSMUSG00000049969	1016.147205	0.837236595	0.238656332	3.508126467	0.000451274	0.005862076	Plekhf2	Up
ENSMUSG00000056427	681.9271714	-1.036160753	0.295723116	-3.503820625	0.000458634	0.005945843	Slit3	Down
ENSMUSG00000028936	6924.853572	-0.63453891	0.181286691	-3.500195778	0.000464917	0.006015338	Rpl22	Down
ENSMUSG00000021090	99.38936018	1.277486114	0.365112471	3.498883808	0.00046721	0.006037033	Lrrc9	Up
ENSMUSG00000029022	666.3284095	-0.792248126	0.226450592	-3.498547384	0.0004678	0.006040668	Miip	Down
ENSMUSG00000027534	312.345621	0.809171112	0.23132379	3.498002143	0.000468757	0.00604904	Snx16	Up
ENSMUSG00000087213	62.92308867	-1.23655635	0.353570235	-3.497342897	0.000469917	0.006060015	2810408I11Rik	Down
ENSMUSG00000025262	207.1432133	0.941658655	0.269301006	3.496677081	0.000471092	0.006061076	Fam120c	Up
ENSMUSG00000079259	3826.918245	0.631397751	0.180571976	3.496654154	0.000471132	0.006061076	Trim71	Up
ENSMUSG00000051154	853.0841448	0.63873166	0.18268668	3.496323098	0.000471717	0.006062596	Commd3	Up
ENSMUSG00000006715	1176.387735	-0.787717075	0.225417525	-3.494480188	0.000474986	0.006086739	Gmnn	Down
ENSMUSG00000030086	355.4529974	-0.790149669	0.226271153	-3.492047748	0.000479333	0.006126366	Chchd6	Down
ENSMUSG00000005447	874.2411825	-0.836322303	0.239497629	-3.491985733	0.000479444	0.006126366	Pafah1b3	Down
ENSMUSG00000028545	160.0918466	-0.949828519	0.272713521	-3.48288019	0.00049605	0.006291423	Bend5	Down
ENSMUSG00000038151	125.6776613	1.298703893	0.37310779	3.480774	0.000499967	0.006326669	Prdm1	Up
ENSMUSG00000025036	266.38043	-0.736099208	0.211523644	-3.479985469	0.000501441	0.00634122	Sfxn2	Down
ENSMUSG00000060373	10003.05999	-0.563950193	0.162072844	-3.479609419	0.000502145	0.006346027	Hnrnpc	Down
ENSMUSG00000028521	561.2114353	0.735677385	0.21152682	3.477939038	0.000505285	0.00637747	Slc35d1	Up
ENSMUSG00000025478	1108.428297	-2.150277996	0.619059817	-3.47345755	0.000513799	0.006476576	Dpysl4	Down
ENSMUSG00000035187	2504.924568	-2.220968401	0.639898241	-3.470814979	0.000518881	0.006519655	Nkx6-1	Down
ENSMUSG00000027597	4288.158466	-0.579249325	0.166908175	-3.470467075	0.000519554	0.006523919	Ahcy	Down
ENSMUSG00000025764	4383.095126	0.982166838	0.283054969	3.469880217	0.000520691	0.006533998	Jade1	Up
ENSMUSG00000028902	2281.108976	-0.565325896	0.163042872	-3.467345061	0.000525627	0.006583281	Sf3a3	Down
ENSMUSG00000001525	51598.72479	-0.705310595	0.203448968	-3.466769092	0.000526754	0.006593184	Tubb5	Down
ENSMUSG00000042198	238.2187175	-0.869603401	0.250886227	-3.466126502	0.000528015	0.00660474	Chchd7	Down
ENSMUSG00000002981	2893.108926	0.546379495	0.157889978	3.460507773	0.000539158	0.006726928	Clptm1	Up
ENSMUSG00000036644	1501.422831	0.553964089	0.160192682	3.458111077	0.000543977	0.006778418	Tbc1d9b	Up
ENSMUSG00000030796	4157.143626	-0.742985369	0.215094586	-3.454226272	0.000551874	0.006856043	Tead2	Down
ENSMUSG00000042826	164.0892927	0.947597629	0.274466603	3.452506132	0.000555405	0.006881396	Fgf11	Up
ENSMUSG00000055737	173.5844365	0.944212255	0.274401078	3.44099324	0.000579583	0.007140288	Ghr	Up
ENSMUSG00000035765	708.8743962	0.676196745	0.19658829	3.439659323	0.000582447	0.007171056	Dym	Up
ENSMUSG00000035725	466.3530032	0.756405853	0.219956162	3.438893673	0.000584097	0.007186848	Prkx	Up
ENSMUSG00000022982	3854.096654	-0.657451043	0.191346464	-3.435919483	0.000590546	0.007261644	Sod1	Down
ENSMUSG00000038963	108.3692519	-1.329257508	0.386987671	-3.43488335	0.000592809	0.007280319	Slco4a1	Down
ENSMUSG00000029918	334.2279603	-0.757296802	0.220522137	-3.434107845	0.000594508	0.007295508	Mrps33	Down
ENSMUSG00000022106	2973.552288	-0.585205654	0.170454547	-3.433206465	0.000596488	0.007307161	Rcbtb2	Down
ENSMUSG00000028793	1026.332447	0.763960405	0.222533804	3.433008346	0.000596924	0.007307929	Rnf19b	Up
ENSMUSG00000024759	1511.611399	0.83646521	0.244040137	3.427572287	0.000609004	0.007427953	Atl3	Up
ENSMUSG00000029249	1847.322767	0.612521742	0.178834893	3.425068402	0.000614645	0.007473468	Rest	Up
ENSMUSG00000031785	188.561269	-1.141219521	0.333514945	-3.421794253	0.000622094	0.007546057	Adgrg1	Down
ENSMUSG00000091625	389.1763897	-0.754170915	0.220420201	-3.421514504	0.000622734	0.007548385	Lsm5	Down
ENSMUSG00000051950	709.3553333	0.614987847	0.179841115	3.419617633	0.000627092	0.007596507	B3glct	Up
ENSMUSG00000060743	11359.34674	-0.662944089	0.194197499	-3.413762245	0.000640725	0.007703118	H3f3a	Down
ENSMUSG00000066026	1388.728635	0.659552275	0.193213858	3.413586808	0.000641137	0.007703118	Dhrs3	Up
ENSMUSG00000027566	3894.202242	-0.673905355	0.197418797	-3.413582527	0.000641147	0.007703118	Psma7	Down
ENSMUSG00000024143	1497.739445	0.603427291	0.1769227	3.410683256	0.000648003	0.007766843	Rhoq	Up
ENSMUSG00000034312	1497.669704	0.693628317	0.20340577	3.410071988	0.000649457	0.00777601	Iqsec1	Up
ENSMUSG00000004642	2327.367322	-0.588513798	0.172590714	-3.409881	0.000649912	0.007776701	Slbp	Down
ENSMUSG00000022881	1096.278029	-0.637025178	0.186884829	-3.408651107	0.000652849	0.007807071	Rfc4	Down
ENSMUSG00000035095	113.4632582	-1.0467881	0.307243393	-3.407032097	0.000656734	0.007848733	Fam167a	Down
ENSMUSG00000006398	3408.555645	-0.656456336	0.192805044	-3.40476743	0.000662204	0.00790928	Cdc20	Down
ENSMUSG00000037007	652.0071272	-0.689025329	0.202515464	-3.402334394	0.000668128	0.007965457	Zfp113	Down
ENSMUSG00000055401	377.8986426	0.737143822	0.216864524	3.39909824	0.000676084	0.008055402	Fbxo6	Up
ENSMUSG00000024660	2410.201408	-0.584341145	0.171997162	-3.397388302	0.000680324	0.008083474	Incenp	Down
ENSMUSG00000025404	1825.251495	0.593593106	0.174724171	3.397315344	0.000680505	0.008083474	R3hdm2	Up
ENSMUSG00000039621	1040.072876	-0.772287226	0.227336823	-3.397105735	0.000681026	0.008084763	Prex1	Down
ENSMUSG00000030056	801.4113401	-0.642560295	0.189180815	-3.396540474	0.000682435	0.00809657	Isy1	Down
ENSMUSG00000019726	703.9326238	0.953432535	0.280896809	3.394244806	0.000688181	0.008145006	Lyst	Up
ENSMUSG00000028998	549.5313762	-1.087859072	0.320748466	-3.391626732	0.00069479	0.008213293	Tomm7	Down
ENSMUSG00000004951	864.4090355	0.805227687	0.237457633	3.391037283	0.000696286	0.008224149	Hspb1	Up
ENSMUSG00000053024	2800.423059	-0.991091348	0.292276803	-3.390933992	0.000696549	0.008224149	Cntn2	Down
ENSMUSG00000030556	426.4237994	0.642045118	0.189353861	3.390715735	0.000697104	0.008225739	Lrrc28	Up
ENSMUSG00000033396	2078.844666	0.813505523	0.239938275	3.390478337	0.000697708	0.008227907	Spg11	Up
ENSMUSG00000070424	102.2017021	-1.50741916	0.445203538	-3.385910108	0.000709426	0.008343806	Art5	Down
ENSMUSG00000054808	8641.756878	0.552908877	0.163333209	3.385158959	0.00071137	0.008353802	Actn4	Up
ENSMUSG00000000881	1462.640914	-0.584398869	0.172721789	-3.383469286	0.000715762	0.008397424	Dlg3	Down
ENSMUSG00000028480	1860.592947	0.640751773	0.189381035	3.383399883	0.000715943	0.008397424	Glipr2	Up
ENSMUSG00000027831	27.79360745	1.685907619	0.498904999	3.379215728	0.000726929	0.008500819	Veph1	Up
ENSMUSG00000049690	97.07111248	-1.333424101	0.394879251	-3.376789481	0.000733372	0.008558996	Nckap5	Down
ENSMUSG00000067288	2756.106711	-0.609591003	0.180764563	-3.372292631	0.000745452	0.008666307	Rps28	Down
ENSMUSG00000010175	973.2922457	-0.894286061	0.265210849	-3.371981437	0.000746295	0.008670307	Prox1	Down
ENSMUSG00000050730	764.986288	0.680871209	0.201937199	3.371697805	0.000747064	0.008673904	Arhgap42	Up
ENSMUSG00000025066	2135.495632	-0.546506579	0.162096734	-3.371484208	0.000747643	0.008673904	Sfr1	Down
ENSMUSG00000039323	3799.761955	-1.94108947	0.57584405	-3.370859649	0.00074934	0.008679932	Igfbp2	Down
ENSMUSG00000026116	3442.087011	0.692311353	0.205472522	3.369362225	0.000753423	0.008701485	Tmem131	Up
ENSMUSG00000028684	959.6466401	-0.610608478	0.181265588	-3.368584652	0.000755552	0.008710535	Urod	Down
ENSMUSG00000029233	482.5544414	0.626064509	0.185883056	3.368055812	0.000757003	0.008717109	Srd5a3	Up
ENSMUSG00000004567	1107.345543	0.670889743	0.199242354	3.367204468	0.000759344	0.00873379	Mcoln1	Up
ENSMUSG00000019889	1923.245393	0.698390707	0.207457409	3.36642934	0.000761481	0.008745021	Ptprk	Up
ENSMUSG00000027313	380.2118783	0.925392681	0.275002501	3.365033695	0.000765343	0.00877701	Chac1	Up
ENSMUSG00000045128	14825.75651	-0.75329544	0.224019962	-3.362626413	0.000772048	0.0088332	Rpl18a	Down
ENSMUSG00000026749	881.0800899	0.561757151	0.167113593	3.361528761	0.000775123	0.008863204	Nek6	Up
ENSMUSG00000027327	1051.457644	-0.636529305	0.189414152	-3.360516094	0.00077797	0.008890566	1700037H04Rik	Down
ENSMUSG00000010517	2445.58919	0.707273051	0.210484151	3.360219986	0.000778804	0.00889208	Faf1	Up
ENSMUSG00000027593	5443.963599	-0.60446611	0.179892772	-3.360146728	0.000779011	0.00889208	Raly	Down
ENSMUSG00000039585	2174.400498	0.955952425	0.284601631	3.358914083	0.000782494	0.008922925	Myo9a	Up
ENSMUSG00000047215	8762.852583	-0.615558141	0.183263577	-3.358867876	0.000782625	0.008922925	Rpl9	Down
ENSMUSG00000062867	3080.547659	-0.565782412	0.168496599	-3.357826885	0.000785578	0.008951382	Impdh2	Down
ENSMUSG00000060450	1968.698576	0.627038305	0.186805437	3.356638402	0.000788962	0.008966894	Rnf14	Up
ENSMUSG00000055200	203.1357039	-0.866165624	0.258070441	-3.356314731	0.000789886	0.008966894	Sertad3	Down
ENSMUSG00000067336	2176.688335	0.811693286	0.241847179	3.356223921	0.000790146	0.008966894	Bmpr2	Up
ENSMUSG00000026750	3135.478785	-0.561693086	0.167413415	-3.355125916	0.000793289	0.008997346	Psmb7	Down
ENSMUSG00000026701	3340.778157	-0.545206954	0.162541884	-3.354255168	0.000795789	0.009020483	Prdx6	Down
ENSMUSG00000015478	1059.615023	-0.987261333	0.29509755	-3.345542292	0.000821218	0.009233871	Rnf5	Down
ENSMUSG00000032479	5342.51358	0.622779279	0.186293949	3.342992517	0.000828801	0.009303105	Map4	Up
ENSMUSG00000032178	5480.695431	-0.492305684	0.147582904	-3.335790739	0.000850572	0.009509303	Ilf3	Down
ENSMUSG00000026930	1011.149453	-0.997496978	0.299168465	-3.334231693	0.000855354	0.009546411	Gpsm1	Down
ENSMUSG00000035181	1529.667045	0.608745609	0.182634114	3.333142948	0.000858708	0.009571342	Heatr5a	Up
ENSMUSG00000022353	873.7126685	0.64390436	0.193326063	3.330665042	0.000866388	0.009631124	Mtss1	Up
ENSMUSG00000025228	3468.100163	-0.601077131	0.180615161	-3.327943934	0.000874895	0.009703648	Actr1a	Down
ENSMUSG00000068196	58.2220604	1.340850288	0.403008122	3.327104879	0.000877533	0.009723758	Col8a1	Up
ENSMUSG00000032009	2920.717273	0.728689159	0.219019497	3.327051559	0.000877701	0.009723758	Sesn3	Up
ENSMUSG00000053436	3110.901394	0.581805731	0.174938598	3.325771088	0.000881743	0.009757492	Mapk14	Up
ENSMUSG00000038374	1901.567313	-0.688260658	0.207085658	-3.323555399	0.000888778	0.009813148	Rbm8a	Down
ENSMUSG00000015971	871.9004537	-0.564083776	0.169823577	-3.321586933	0.000895071	0.009860388	Actr8	Down
ENSMUSG00000020460	11318.78172	-0.644950619	0.19433671	-3.318727673	0.000904286	0.009933949	Rps27a	Down
ENSMUSG00000000628	1817.797392	-0.675331803	0.203574714	-3.317365845	0.000908705	0.009967827	Hk2	Down
ENSMUSG00000039633	768.8549628	0.592074281	0.178480405	3.317306913	0.000908897	0.009967827	Lonrf1	Up
ENSMUSG00000049562	154.9380807	0.899777549	0.271382753	3.315529593	0.000914697	0.009997822	Ap5b1	Up
ENSMUSG00000023495	8975.902568	-0.982174385	0.296412941	-3.31353409	0.000921249	0.010058207	Pcbp4	Down
ENSMUSG00000025871	2241.296022	-0.570589089	0.172504312	-3.307680158	0.000940722	0.010219723	4833439L19Rik	Down
ENSMUSG00000052906	522.3676091	0.615064783	0.186203771	3.303181129	0.000955946	0.010361906	Ubxn8	Up
ENSMUSG00000052911	1838.628913	0.596346779	0.18085221	3.29742599	0.000975754	0.010541588	Lamb2	Up
ENSMUSG00000034858	357.4180461	0.684472605	0.207609998	3.296915432	0.000977529	0.010549014	Fam214a	Up
ENSMUSG00000051515	120.7591175	-2.622243456	0.795456431	-3.296526816	0.000978883	0.010552097	Fam181b	Down
ENSMUSG00000018999	1114.411916	0.577068414	0.175102115	3.295610749	0.00098208	0.010569101	Slc35b4	Up
ENSMUSG00000029430	16561.84163	-0.55863203	0.169604637	-3.293730877	0.000988671	0.01062835	Ran	Down
ENSMUSG00000028413	895.926988	0.640352611	0.194431212	3.293466122	0.000989603	0.010632526	B4galt1	Up
ENSMUSG00000059119	4120.964657	-0.52000398	0.158005102	-3.291058166	0.000998113	0.010712201	Nap1l4	Down
ENSMUSG00000070283	235.3604099	-0.817669736	0.248472205	-3.290789553	0.000999066	0.010716559	Ndufaf3	Down
ENSMUSG00000032366	6087.677404	0.726124295	0.220774472	3.288986673	0.001005488	0.010773634	Tpm1	Up
ENSMUSG00000063632	4987.280774	-0.915110954	0.278769851	-3.282675474	0.00102827	0.010936142	Sox11	Down
ENSMUSG00000015943	417.1666863	-0.824023308	0.251158405	-3.280890838	0.001034798	0.010991429	Bola1	Down
ENSMUSG00000024074	486.505931	0.826449127	0.252186983	3.277128408	0.001048687	0.011108815	Crim1	Up
ENSMUSG00000067071	1041.279494	-2.265808852	0.691631582	-3.276034396	0.001052757	0.011130498	Hes6	Down
ENSMUSG00000066571	1466.448312	0.714895011	0.218256109	3.275486839	0.0010548	0.011137288	4931406P16Rik	Up
ENSMUSG00000029844	3451.114932	0.591731567	0.180694645	3.274759833	0.001057518	0.011154084	Hoxa1	Up
ENSMUSG00000003154	315.6693509	0.861216247	0.263146994	3.272757307	0.001065039	0.0112087	Foxj2	Up
ENSMUSG00000039988	1267.762845	0.635234748	0.194105918	3.27261917	0.001065559	0.0112087	Ankrd13c	Up
ENSMUSG00000088552	21.85998097	-2.054521684	0.628069574	-3.27116894	0.001071039	0.011254246	Mir1957a	Down
ENSMUSG00000065954	1005.352925	0.64728609	0.19812179	3.267112066	0.001086507	0.011365254	Tacc1	Up
ENSMUSG00000019987	1678.116958	-0.742454235	0.227251578	-3.267102664	0.001086543	0.011365254	Arg1	Down
ENSMUSG00000027615	435.9747975	0.74633094	0.228488226	3.266386862	0.001089293	0.011384946	Hps3	Up
ENSMUSG00000019806	427.5580173	0.615574079	0.188642759	3.263173645	0.00110172	0.011490287	Aig1	Up
ENSMUSG00000049470	7481.9847	0.786054074	0.240925494	3.262643814	0.001103782	0.011493419	Aff4	Up
ENSMUSG00000057530	1214.733557	0.631431749	0.193672399	3.260308401	0.001112911	0.011556123	Ece1	Up
ENSMUSG00000068036	5746.508047	0.613401218	0.188148465	3.260197833	0.001113345	0.011556123	Afdn	Up
ENSMUSG00000019818	5257.525968	0.575188075	0.176542846	3.258065039	0.001121747	0.011630995	Cd164	Up
ENSMUSG00000063919	1073.676295	-1.68183793	0.516935813	-3.25347536	0.001140026	0.011793584	Srrm4	Down
ENSMUSG00000029428	702.9013191	0.600948144	0.184911955	3.249915037	0.001154395	0.011925296	Stx2	Up
ENSMUSG00000021959	277.4919796	0.838845014	0.258266682	3.247979984	0.001162274	0.011982802	Lats2	Up
ENSMUSG00000003868	2694.455602	-0.625830976	0.192690232	-3.247860411	0.001162763	0.011982802	Ruvbl2	Down
ENSMUSG00000030096	1376.640423	-0.553792263	0.1705377	-3.247330433	0.001164931	0.011983542	Slc6a6	Down
ENSMUSG00000026360	44.3917257	-1.374262064	0.423517536	-3.244876418	0.001175016	0.012068266	Rgs2	Down
ENSMUSG00000019947	421.2049572	0.837116498	0.258001241	3.244621987	0.001176066	0.012072719	Arid5b	Up
ENSMUSG00000078812	12369.64905	-0.650816798	0.200714487	-3.242500368	0.001184858	0.012145088	Eif5a	Down
ENSMUSG00000026857	728.675649	-0.879446005	0.271227047	-3.242471628	0.001184977	0.012145088	Ntmt1	Down
ENSMUSG00000087497	123.4790655	-1.207007555	0.372378871	-3.241342751	0.00118968	0.012180536	2810001G20Rik	Down
ENSMUSG00000057666	2076.072108	-0.786645455	0.242827124	-3.239528775	0.001197274	0.012243503	Gapdh	Down
ENSMUSG00000050199	1954.893257	-0.625318365	0.193092918	-3.238432413	0.001201885	0.012261752	Lgr4	Down
ENSMUSG00000021944	102.7138421	1.161861069	0.358802362	3.238164499	0.001203014	0.012265733	Gata4	Up
ENSMUSG00000029366	1505.753152	-0.548801496	0.169722777	-3.233517067	0.00122276	0.012408894	Dck	Down
ENSMUSG00000027227	1081.870596	0.586976539	0.181556799	3.233018779	0.001224895	0.012423525	Sord	Up
ENSMUSG00000019942	2773.250495	-0.586582126	0.181660153	-3.229008224	0.001242203	0.012573614	Cdk1	Down
ENSMUSG00000062683	2831.591276	-0.647880809	0.200679317	-3.228438376	0.001244681	0.012592181	Atp5g2	Down
ENSMUSG00000021115	1713.699496	-0.596864491	0.184892791	-3.228165295	0.00124587	0.012597698	Vrk1	Down
ENSMUSG00000055723	1483.929632	0.567742761	0.175919002	3.227296394	0.001249659	0.012629495	Rras2	Up
ENSMUSG00000047909	797.2530076	-0.641604023	0.199351072	-3.218462863	0.001288797	0.012948589	Ankrd16	Down
ENSMUSG00000022945	1453.893885	-0.527954744	0.164043648	-3.21837969	0.00128917	0.012948589	Chaf1b	Down
ENSMUSG00000039157	680.1920252	0.667338742	0.207388438	3.217820372	0.001291687	0.012960565	Fam102a	Up
ENSMUSG00000037017	1069.451545	-0.609940961	0.189629968	-3.216479791	0.001297737	0.012997733	Zscan21	Down
ENSMUSG00000030701	196.220314	1.202199386	0.373868624	3.215566405	0.001301874	0.013022729	Plekhb1	Up
ENSMUSG00000027752	1196.878678	-0.594337425	0.184969815	-3.213158997	0.001312836	0.013125677	Exosc8	Down
ENSMUSG00000078453	602.2347501	-0.724503766	0.225555594	-3.212085107	0.001317753	0.013161397	Abracl	Down
ENSMUSG00000031708	4611.170869	-0.687326242	0.214038382	-3.211228927	0.001321686	0.013193944	Tecr	Down
ENSMUSG00000041459	11510.19662	-0.562534661	0.175354883	-3.207978302	0.001336716	0.01328302	Tardbp	Down
ENSMUSG00000049532	1609.816255	-0.647195236	0.201805346	-3.207027202	0.001341143	0.01330675	Sall2	Down
ENSMUSG00000028737	375.1759515	0.73228931	0.228511448	3.204606664	0.001352472	0.013412353	Aldh4a1	Up
ENSMUSG00000061143	784.0393866	-0.728750192	0.227960197	-3.196830861	0.001389464	0.013744387	Maml3	Down
ENSMUSG00000033307	9383.248948	-0.865269792	0.271489455	-3.187121178	0.001436966	0.01410027	Mif	Down
ENSMUSG00000027678	2815.795202	0.628018113	0.197416085	3.181190191	0.001466713	0.014356187	Ncoa3	Up
ENSMUSG00000030768	491.0821827	0.702466501	0.220917594	3.179767112	0.001473935	0.014390894	Disp1	Up
ENSMUSG00000097023	12.15262092	-2.197051804	0.691048111	-3.179303681	0.001476293	0.014406739	Mir9-3hg	Down
ENSMUSG00000079641	4649.419018	-0.643328164	0.20270757	-3.173676067	0.001505216	0.014601637	Rpl39	Down
ENSMUSG00000024077	1268.251226	0.697494769	0.21981841	3.173049826	0.001508466	0.014625922	Strn	Up
ENSMUSG00000037071	2165.923914	-0.652214711	0.20563933	-3.171643825	0.001515788	0.014682367	Scd1	Down
ENSMUSG00000035067	332.5492834	-0.718291528	0.226599409	-3.16987379	0.001525052	0.014764793	Xkr6	Down
ENSMUSG00000034083	461.920213	-0.583864938	0.184260151	-3.168698909	0.001531229	0.014809953	Ccdc174	Down
ENSMUSG00000020592	1375.101484	-0.718416098	0.226872325	-3.166609673	0.001542272	0.014887333	Sdc1	Down
ENSMUSG00000000295	313.3318405	-0.711772895	0.224840219	-3.165683157	0.001547192	0.014920116	Hddc2	Down
ENSMUSG00000056043	124.3283091	1.09146223	0.344865075	3.16489639	0.001551382	0.014938441	Rgs9bp	Up
ENSMUSG00000022999	588.5397312	-0.591638339	0.187087154	-3.162367519	0.001564919	0.015053985	Lmbr1l	Down
ENSMUSG00000028278	2310.791848	0.601656031	0.190302304	3.161580378	0.001569155	0.015072512	Rragd	Up
ENSMUSG00000042606	1238.895251	-0.572349911	0.181201878	-3.158631223	0.001585119	0.015188593	Hirip3	Down
ENSMUSG00000047766	440.3740414	-0.759053159	0.240437274	-3.156969584	0.00159418	0.015260471	Lrrc49	Down
ENSMUSG00000070407	389.5547377	-0.908403339	0.287846614	-3.155859039	0.001600262	0.015295354	Hs3st3b1	Down
ENSMUSG00000038533	1776.210546	-0.708801162	0.224743822	-3.153818229	0.001611494	0.015373592	Cbfa2t2	Down
ENSMUSG00000031960	7905.744523	0.498967624	0.158326517	3.151510135	0.001624285	0.01548053	Aars	Up
ENSMUSG00000053046	593.9886012	-1.759630968	0.558650877	-3.14978646	0.001633898	0.015557001	Brsk2	Down
ENSMUSG00000003038	6604.426832	-0.638656786	0.202809439	-3.14904863	0.001638029	0.015588752	Hmgn2	Down
ENSMUSG00000040771	684.2748429	-0.689754774	0.219075816	-3.14847521	0.001641246	0.015611778	Oard1	Down
ENSMUSG00000040118	1156.903267	-0.803896189	0.255557892	-3.145651979	0.001657171	0.015731388	Cacna2d1	Down
ENSMUSG00000021018	620.2882982	-0.76023699	0.241763688	-3.144545805	0.001663449	0.015754074	Polr2h	Down
ENSMUSG00000032959	5012.180063	-0.855473911	0.272156621	-3.143314715	0.001670461	0.01579423	Pebp1	Down
ENSMUSG00000039108	1884.373436	-0.775987202	0.246883244	-3.143134343	0.001671491	0.01579423	Lsm14b	Down
ENSMUSG00000059734	753.7711698	-0.639366582	0.203506015	-3.141757654	0.00167937	0.015858824	Ndufs8	Down
ENSMUSG00000020515	1369.499204	-0.537961455	0.171360669	-3.139351986	0.001693219	0.015957282	Cnot8	Down
ENSMUSG00000046364	11416.80054	-0.713052565	0.227161844	-3.138962748	0.00169547	0.015964656	Rpl27a	Down
ENSMUSG00000010376	1652.467423	-0.82651176	0.26360846	-3.13537646	0.001716337	0.016119519	Nedd8	Down
ENSMUSG00000063511	5361.618969	-0.682011374	0.217529275	-3.13526248	0.001717004	0.016119519	Snrnp70	Down
ENSMUSG00000104960	198.42837	-1.034219889	0.329889666	-3.135047854	0.001718261	0.016119519	Snhg8	Down
ENSMUSG00000034354	2661.065512	0.514498329	0.164113969	3.135006314	0.001718504	0.016119519	Mtmr3	Up
ENSMUSG00000021037	2381.630431	-0.561862155	0.179314117	-3.133396092	0.001727961	0.016184958	Ahsa1	Down
ENSMUSG00000020380	1715.554891	0.79605638	0.254110868	3.13271285	0.001731988	0.016200613	Rad50	Up
ENSMUSG00000020485	675.2025011	-0.62806639	0.200676257	-3.129749373	0.001749555	0.016332518	Supt4a	Down
ENSMUSG00000046204	323.2495433	0.688369462	0.220209419	3.125976472	0.001772157	0.016519882	Pnma2	Up
ENSMUSG00000029528	1379.539881	0.552640796	0.17681714	3.125493361	0.001775071	0.016531297	Pxn	Up
ENSMUSG00000030102	1707.644275	0.760533962	0.243371495	3.124991954	0.001778099	0.016551627	Itpr1	Up
ENSMUSG00000024038	598.807601	-0.705654068	0.225939957	-3.12319289	0.001789005	0.016603636	Ndufv3	Down
ENSMUSG00000060860	3843.36196	-0.689262163	0.220875379	-3.120593005	0.001804873	0.016713431	Ube2s	Down
ENSMUSG00000040010	3263.025738	0.629232819	0.201733949	3.119122097	0.001813908	0.016773292	Slc7a5	Up
ENSMUSG00000052534	8509.405008	0.599551003	0.192281747	3.118085897	0.001820297	0.016800633	Pbx1	Up
ENSMUSG00000003644	1074.136378	0.613725814	0.19713317	3.113254926	0.001850361	0.017013936	Rps6ka1	Up
ENSMUSG00000028552	1776.956193	0.637126696	0.204808856	3.11083567	0.001865587	0.017105731	Eps15	Up
ENSMUSG00000060227	1572.19027	0.634731973	0.204107509	3.109792366	0.001872189	0.017126946	Casc4	Up
ENSMUSG00000042978	2771.36564	-0.863539187	0.277698493	-3.109628643	0.001873227	0.017126946	Sbk1	Down
ENSMUSG00000036422	42.11610118	-1.377718091	0.44308682	-3.109363734	0.001874907	0.017126946	Pcdh8	Down
ENSMUSG00000074398	4.747665229	-4.538468587	1.459622709	-3.10934364	0.001875035	0.017126946	Gm15441	Down
ENSMUSG00000021025	616.2005245	0.601665883	0.193530415	3.108895738	0.00187788	0.017127476	Nfkbia	Up
ENSMUSG00000029104	3152.247251	0.608882528	0.195907625	3.108008323	0.001883528	0.017149738	Htt	Up
ENSMUSG00000046668	1012.004706	0.644956899	0.20754225	3.107593275	0.001886175	0.017165854	Cxxc5	Up
ENSMUSG00000043140	599.6013627	-0.585055187	0.188352105	-3.10617812	0.001895225	0.017230488	Tmem186	Down
ENSMUSG00000025082	140.6544641	-0.972716303	0.313225924	-3.105478282	0.001899716	0.017257	Vwa2	Down
ENSMUSG00000049323	2113.028905	0.668693608	0.215383277	3.104668183	0.001904926	0.017285921	Smcr8	Up
ENSMUSG00000028651	756.648492	-0.752781808	0.242507493	-3.104158965	0.001908208	0.017302026	Ppie	Down
ENSMUSG00000034247	855.925552	0.587951006	0.189423172	3.103902238	0.001909864	0.017309029	Plekhm1	Up
ENSMUSG00000042607	94.1381235	-1.051580934	0.338826078	-3.10360094	0.00191181	0.017318646	Asb4	Down
ENSMUSG00000025465	1472.804446	-0.59226539	0.190877997	-3.102847884	0.001916681	0.017346719	Echs1	Down
ENSMUSG00000024588	690.5414015	0.530038859	0.171139225	3.097120836	0.001954102	0.017579523	Fech	Up
ENSMUSG00000034066	156.0990004	0.90203678	0.291313128	3.096450834	0.001958523	0.01760333	Farp2	Up
ENSMUSG00000021775	546.9075506	0.676796515	0.21860625	3.095961407	0.001961759	0.01762432	Nr1d2	Up
ENSMUSG00000032035	384.4300036	0.767093837	0.247845247	3.095051635	0.001967786	0.017662259	Ets1	Up
ENSMUSG00000029575	572.8365225	-0.709498846	0.229399867	-3.092847679	0.001982459	0.017742775	Mmab	Down
ENSMUSG00000022639	97.90772354	1.061771377	0.343309634	3.092751472	0.001983101	0.017742775	Dubr	Up
ENSMUSG00000040272	276.9456269	-0.721254466	0.233383738	-3.090422979	0.001998716	0.017836924	Accs	Down
ENSMUSG00000062421	923.0140629	-0.652741648	0.211395153	-3.087779638	0.002016579	0.017950082	Arf2	Down
ENSMUSG00000036968	641.8354597	-0.624989289	0.202452507	-3.087090883	0.002021258	0.017973129	Cnpy4	Down
ENSMUSG00000056342	5520.697153	0.87694539	0.284175448	3.085929474	0.002029169	0.018014976	Usp34	Up
ENSMUSG00000032112	849.4484765	-0.681780415	0.221000211	-3.084976311	0.002035684	0.018059542	Trappc4	Down
ENSMUSG00000048787	581.9410953	0.626547615	0.203099783	3.084925078	0.002036034	0.018059542	Dcun1d3	Up
ENSMUSG00000017716	1543.968907	-0.564405978	0.182969118	-3.084706229	0.002037533	0.018064649	Birc5	Down
ENSMUSG00000020570	1449.014883	0.569269976	0.184624016	3.083401548	0.002046488	0.018111235	Sypl	Up
ENSMUSG00000022658	710.7482415	-1.963113616	0.636799338	-3.082782123	0.002050752	0.018132579	Tagln3	Down
ENSMUSG00000045382	501.6347271	-0.91460774	0.296753299	-3.08204742	0.002055821	0.018153905	Cxcr4	Down
ENSMUSG00000019982	88.23432857	-1.046052623	0.339550043	-3.08070237	0.00206513	0.018218414	Myb	Down
ENSMUSG00000042724	432.8717797	0.627419022	0.203669747	3.080570543	0.002066044	0.018218414	Map3k9	Up
ENSMUSG00000087138	151.7851728	-1.124855675	0.365231852	-3.079840027	0.002071118	0.018246718	Gm15545	Down
ENSMUSG00000032320	2018.500604	-0.601484956	0.195337621	-3.079206929	0.002075525	0.018277315	Rcn2	Down
ENSMUSG00000030352	1765.509537	0.752084994	0.244360748	3.077765148	0.002085592	0.018332982	Tspan9	Up
ENSMUSG00000048758	8251.745006	-0.630060404	0.205007016	-3.073360206	0.002116628	0.018572441	Rpl29	Down
ENSMUSG00000073684	417.2505844	-0.829327327	0.269951159	-3.072138423	0.002125311	0.018623588	Faap20	Down
ENSMUSG00000029135	367.6353517	0.955166913	0.311028834	3.070991523	0.002133492	0.018670202	Fosl2	Up
ENSMUSG00000047446	628.8982625	-0.705994661	0.229978272	-3.069832013	0.002141792	0.01870938	Arl4a	Down
ENSMUSG00000051375	717.5351034	0.960368403	0.313103026	3.067260054	0.002160308	0.018830243	Pcdh1	Up
ENSMUSG00000021939	3617.931993	0.506957909	0.165426544	3.06454996	0.002179978	0.018966774	Ctsb	Up
ENSMUSG00000024667	232.3819623	-0.709967845	0.231921083	-3.061247538	0.002204168	0.019153062	Tmem216	Down
ENSMUSG00000049382	3309.586067	0.853137275	0.27896568	3.058215886	0.002226591	0.019320205	Krt8	Up
ENSMUSG00000062300	2502.406644	0.713943154	0.233470425	3.057959718	0.002228495	0.019320205	Nectin2	Up
ENSMUSG00000046434	30740.7742	-0.672277675	0.219893307	-3.057290302	0.002233479	0.019350031	Hnrnpa1	Down
ENSMUSG00000049577	577.3109793	0.81814248	0.268001519	3.052753145	0.002267524	0.019597813	Zfpm1	Up
ENSMUSG00000022051	2409.140748	-0.60766901	0.199075706	-3.052451866	0.002269801	0.01960019	Bnip3l	Down
ENSMUSG00000020897	1663.824179	-0.629460548	0.206255002	-3.051855916	0.002274312	0.019630485	Aurkb	Down
ENSMUSG00000051517	389.2900906	-0.756940408	0.248297765	-3.048518816	0.002299725	0.01982361	Arhgef39	Down
ENSMUSG00000040249	3850.908509	0.653495026	0.214427804	3.047622617	0.002306594	0.019874069	Lrp1	Up
ENSMUSG00000050538	75.94930767	-1.018746808	0.335113174	-3.040008237	0.002365717	0.020249791	B230217C12Rik	Down
ENSMUSG00000009090	2483.178156	0.495024562	0.162947715	3.037934982	0.002382053	0.020362916	Ap1b1	Up
ENSMUSG00000100789	9.658713987	-2.552383272	0.840630805	-3.0362714	0.002395237	0.020456865	Gm29508	Down
ENSMUSG00000058503	884.1168694	-0.596973072	0.19663651	-3.03592182	0.002398015	0.020457926	Fam133b	Down
ENSMUSG00000056665	165.8068447	1.043463791	0.34391839	3.03404476	0.002412986	0.020546594	Them6	Up
ENSMUSG00000070697	1167.89566	-0.548413318	0.180819254	-3.03293652	0.002421865	0.020602268	Utp3	Down
ENSMUSG00000025362	12917.86874	-0.554668856	0.182887923	-3.032834793	0.002422682	0.020602268	Rps26	Down
ENSMUSG00000020372	23079.72086	-0.564483643	0.186133391	-3.032683391	0.002423898	0.020603656	Rack1	Down
ENSMUSG00000029772	1153.234288	0.536837313	0.177102197	3.031228993	0.002435605	0.020667271	Ahcyl2	Up
ENSMUSG00000021279	3063.411456	0.549370763	0.181432196	3.027967327	0.002462047	0.020864516	Cdc42bpb	Up
ENSMUSG00000041515	89.6243976	-1.067005142	0.352866286	-3.023822859	0.002496025	0.021050298	Irf8	Down
ENSMUSG00000056608	1884.061357	0.673518696	0.222745054	3.023720095	0.002496873	0.021050298	Chd9	Up
ENSMUSG00000004233	339.8260285	0.6871611	0.227271402	3.023526476	0.002498472	0.021054706	Wars2	Up
ENSMUSG00000003549	431.3591809	-0.72890553	0.241098966	-3.023262784	0.00250065	0.021063994	Ercc1	Down
ENSMUSG00000040697	694.0743266	0.567247966	0.187667851	3.02261662	0.002505995	0.021099939	Dnajc16	Up
ENSMUSG00000028675	2534.376433	-0.483883489	0.160289084	-3.018817475	0.002537634	0.021302194	Pnrc2	Down
ENSMUSG00000015671	2459.06925	-0.478710163	0.158623748	-3.017897195	0.002545352	0.02135783	Psma2	Down
ENSMUSG00000097080	99.78293215	-0.969536242	0.321319467	-3.017359177	0.002549875	0.021386611	1700086O06Rik	Down
ENSMUSG00000029911	1006.375478	-0.554607837	0.183835504	-3.016870102	0.002553992	0.021402805	Ssbp1	Down
ENSMUSG00000024645	487.8129339	-0.591367052	0.196031609	-3.016692337	0.00255549	0.021406196	Timm21	Down
ENSMUSG00000004096	1136.9305	-0.54390243	0.180403331	-3.01492454	0.002570432	0.021503751	Cwc15	Down
ENSMUSG00000024456	1499.411241	0.5622545	0.186567557	3.01367777	0.002581018	0.021564663	Diaph1	Up
ENSMUSG00000054099	679.2320439	0.711240008	0.23601416	3.01354804	0.002582122	0.021564681	Slc25a40	Up
ENSMUSG00000001056	1918.333101	-0.799469894	0.265442632	-3.011836824	0.002596721	0.021657453	Nhp2	Down
ENSMUSG00000071866	16092.35308	-0.597681878	0.19863265	-3.008981046	0.002621255	0.021826321	Ppia	Down
ENSMUSG00000044018	865.319931	-0.589811494	0.196085618	-3.007928383	0.002630351	0.021874152	Mrpl50	Down
ENSMUSG00000004270	1045.985988	0.557108889	0.185381279	3.005205771	0.002654012	0.022052184	Lpcat3	Up
ENSMUSG00000032324	2979.59761	-0.638626293	0.21256318	-3.004406944	0.002660991	0.02209142	Tspan3	Down
ENSMUSG00000040952	9658.636908	-0.693839817	0.230974802	-3.003963251	0.002664875	0.022109824	Rps19	Down
ENSMUSG00000032501	415.6220964	-0.82528193	0.274737215	-3.003895671	0.002665467	0.022109824	Trib1	Down
ENSMUSG00000087024	19.32024683	-1.648690699	0.54924591	-3.001735048	0.002684457	0.022210876	B230119M05Rik	Down
ENSMUSG00000062444	1252.371669	-0.642049447	0.213947642	-3.000965284	0.002691252	0.022255498	Ap3b2	Down
ENSMUSG00000018770	3576.771458	-0.585674631	0.195221505	-3.000051823	0.002699337	0.02228689	Atp5g3	Down
ENSMUSG00000087590	169.6392066	-1.036848352	0.345645444	-2.999745466	0.002702053	0.022299912	Epb41l4aos	Down
ENSMUSG00000038180	113.370738	-0.86292985	0.288025878	-2.996014991	0.00273533	0.022479772	Spag4	Down
ENSMUSG00000068551	166.4050441	0.997161766	0.332848721	2.995840759	0.002736893	0.022483181	Zfp467	Up
ENSMUSG00000030275	4294.484632	0.591012376	0.197428556	2.993550622	0.002757518	0.022605178	Etnk1	Up
ENSMUSG00000030203	1089.402133	0.632589115	0.211647092	2.988886402	0.002799962	0.022847878	Dusp16	Up
ENSMUSG00000052397	3222.009067	0.523705437	0.175271476	2.987967286	0.002808396	0.02289761	Ezr	Up
ENSMUSG00000030451	2844.909342	0.569199236	0.190636294	2.985786309	0.002828502	0.023023185	Herc2	Up
ENSMUSG00000003847	2794.629614	0.623255619	0.208770776	2.985358543	0.002832461	0.023045826	Nfat5	Up
ENSMUSG00000032575	2221.288327	-0.619155614	0.207577813	-2.982763932	0.002856582	0.023193552	Manf	Down
ENSMUSG00000035200	850.3697993	-1.711923212	0.574224963	-2.981276193	0.002870498	0.023287553	Chrnb4	Down
ENSMUSG00000022359	200.9612734	-0.799049198	0.268074517	-2.980698079	0.002875922	0.023321891	Wdyhv1	Down
ENSMUSG00000026797	2348.273657	-0.688000116	0.230920379	-2.979382414	0.002888301	0.023412577	Stxbp1	Down
ENSMUSG00000066037	4232.895632	-0.492824955	0.165593605	-2.976111033	0.002919291	0.023644208	Hnrnpr	Down
ENSMUSG00000029735	223.493099	0.837184167	0.281679189	2.972119342	0.002957517	0.023874785	Tpk1	Up
ENSMUSG00000025010	767.1905074	-0.616498695	0.207487872	-2.971251718	0.002965886	0.02391276	Ccnj	Down
ENSMUSG00000031109	612.9936082	-0.649094184	0.218514023	-2.970492118	0.00297323	0.023942393	Enox2	Down
ENSMUSG00000041936	9687.116196	0.66609284	0.22455246	2.966312819	0.003013938	0.02421044	Agrn	Up
ENSMUSG00000093606	31.69606468	-1.384921283	0.467333887	-2.963451444	0.003042101	0.024377064	B130034C11Rik	Down
ENSMUSG00000021510	431.0423506	0.890620637	0.300556608	2.963237581	0.003044215	0.024383615	Zfp729a	Up
ENSMUSG00000003438	1907.988297	-0.621751826	0.209869935	-2.96255786	0.003050945	0.024412195	Timm50	Down
ENSMUSG00000042564	106.8594212	-1.072258295	0.361941145	-2.962521143	0.003051309	0.024412195	Fam227a	Down
ENSMUSG00000050966	5943.820422	0.568841045	0.192013896	2.962499366	0.003051524	0.024412195	Lin28a	Up
ENSMUSG00000014592	681.9587251	-0.546450735	0.18457578	-2.960576592	0.003070638	0.024535021	Camta1	Down
ENSMUSG00000027346	1021.905459	0.715064589	0.241551512	2.960298541	0.003073411	0.024541194	Gpcpd1	Up
ENSMUSG00000028367	2965.440331	-0.718036336	0.242559542	-2.960247741	0.003073917	0.024541194	Txn1	Down
ENSMUSG00000021608	1740.63546	-0.486675286	0.164418056	-2.959986867	0.003076522	0.024541967	Lpcat1	Down
ENSMUSG00000007783	1341.915009	0.672964232	0.227421434	2.959106451	0.003085325	0.024602168	Cpt1c	Up
ENSMUSG00000020708	2985.599125	-0.562385808	0.19008157	-2.958655113	0.003089847	0.024608155	Psmc5	Down
ENSMUSG00000027276	114.5702009	-0.866857352	0.293061054	-2.957941154	0.003097012	0.024655191	Jag1	Down
ENSMUSG00000021556	3709.349899	-0.534643252	0.180759657	-2.95775762	0.003098857	0.024659846	Golm1	Down
ENSMUSG00000032633	1213.441136	0.610067952	0.206713964	2.95126628	0.00316474	0.025082162	Flcn	Up
ENSMUSG00000028522	2163.938582	0.74335702	0.252240573	2.947016061	0.003208565	0.025337461	Mier1	Up
ENSMUSG00000019055	1009.272034	0.55942225	0.18982689	2.947012667	0.003208601	0.025337461	Plod1	Up
ENSMUSG00000021546	19771.3668	-0.484224511	0.164328993	-2.946677293	0.003212082	0.025354727	Hnrnpk	Down
ENSMUSG00000069727	248.9296468	0.906467889	0.307698229	2.945963948	0.003219499	0.02540303	Zfp975	Up
ENSMUSG00000022677	607.9766413	-0.55840955	0.189613813	-2.944983503	0.003229719	0.02546314	Fopnl	Down
ENSMUSG00000039270	608.934144	-0.775063448	0.263214482	-2.944607921	0.003233642	0.025473605	Megf9	Down
ENSMUSG00000026663	1213.564862	0.675345397	0.229349908	2.944607224	0.003233649	0.025473605	Atf6	Up
ENSMUSG00000015341	1953.823631	-0.527085315	0.179019209	-2.944294738	0.003236916	0.025489084	Golga7	Down
ENSMUSG00000032289	535.4298091	0.801982801	0.27246729	2.94340947	0.003246187	0.025551816	Thsd4	Up
ENSMUSG00000014769	3791.488332	-0.497043309	0.169002284	-2.941044931	0.003271071	0.025685713	Psmb1	Down
ENSMUSG00000008200	2337.740388	-0.461534793	0.157014054	-2.939448924	0.003287965	0.02577701	Fnbp4	Down
ENSMUSG00000096971	65.69749523	0.959749868	0.327085912	2.934243981	0.003343613	0.02609831	4930556M19Rik	Up
ENSMUSG00000027422	3092.645661	0.552969132	0.188544373	2.932832852	0.003358847	0.026196328	Rrbp1	Up
ENSMUSG00000021636	384.0159849	0.662362963	0.226280363	2.927178281	0.003420527	0.026608174	Marveld2	Up
ENSMUSG00000026594	2252.953933	-0.545117851	0.186317717	-2.925743508	0.003436341	0.026673202	Ralgps2	Down
ENSMUSG00000086429	211.6091058	-0.689199121	0.236143235	-2.918563899	0.003516478	0.027183491	Gt(ROSA)26Sor	Down
ENSMUSG00000109511	3150.302665	-0.475656678	0.162980629	-2.918485968	0.003517357	0.027183491	Nup62	Down
ENSMUSG00000022389	892.4324894	0.508386004	0.174208886	2.918255296	0.00351996	0.027192874	Tef	Up
ENSMUSG00000048038	9.545956374	-2.300208316	0.788278517	-2.918014719	0.003522677	0.027201848	Ccdc187	Down
ENSMUSG00000029397	740.2290042	0.518260069	0.177664113	2.917077963	0.003533274	0.027263453	Rchy1	Up
ENSMUSG00000005103	2662.738358	0.450437376	0.154543643	2.914628947	0.003561117	0.02742424	Wdr1	Up
ENSMUSG00000026526	1771.525615	-0.491944114	0.168943722	-2.911881599	0.003592588	0.027568992	Fh1	Down
ENSMUSG00000069170	1231.049181	-0.610012076	0.209608395	-2.910246394	0.003611439	0.027691945	Adgrv1	Down
ENSMUSG00000026028	949.2867003	0.584463652	0.200886456	2.909422882	0.003620967	0.027732415	Trak2	Up
ENSMUSG00000006333	14276.8649	-0.7313146	0.251538778	-2.907363257	0.003644897	0.027882961	Rps9	Down
ENSMUSG00000036264	12.55331727	1.863529183	0.641453985	2.905164249	0.003670604	0.02804674	Fstl4	Up
ENSMUSG00000026520	870.6329688	-0.733511141	0.252668728	-2.903054706	0.003695421	0.028170388	Pycr2	Down
ENSMUSG00000037331	4777.485389	0.525618609	0.181082142	2.902652929	0.003700165	0.028173637	Larp1	Up
ENSMUSG00000002265	16603.07	0.734997386	0.253326618	2.90138238	0.003715202	0.028266148	Peg3	Up
ENSMUSG00000042216	470.854277	-0.558842253	0.192723128	-2.899715556	0.003735014	0.028383789	Sgsm1	Down
ENSMUSG00000042284	35.58574872	1.325889434	0.457538047	2.897877987	0.003756967	0.028528468	Itga1	Up
ENSMUSG00000040234	1507.649624	0.630423095	0.217705544	2.895760409	0.003782411	0.028699407	Tm7sf3	Up
ENSMUSG00000067274	32876.6915	-0.60635605	0.20941137	-2.895525922	0.003785238	0.02870973	Rplp0	Down
ENSMUSG00000055240	650.1327795	-0.585842763	0.202431726	-2.89402642	0.003803362	0.028775841	Zfp101	Down
ENSMUSG00000051671	224.3078457	-0.677096839	0.2339891	-2.893711024	0.003807184	0.028775841	Coa6	Down
ENSMUSG00000006728	11845.12388	-0.722637501	0.2497894	-2.89298706	0.00381597	0.02883112	Cdk4	Down
ENSMUSG00000034731	1183.203747	0.618394826	0.21385755	2.891620273	0.003832609	0.028923341	Dgkh	Up
ENSMUSG00000017677	3496.111117	-0.485382941	0.16795896	-2.889890124	0.003853765	0.029049404	Wsb1	Down
ENSMUSG00000036992	607.4667314	-0.734182701	0.254091388	-2.889443464	0.003859244	0.029068319	Nxt1	Down
ENSMUSG00000019943	4573.526614	0.577048031	0.199783912	2.888360847	0.003872553	0.029157348	Atp2b1	Up
ENSMUSG00000074088	1633.31542	-0.542435267	0.18792487	-2.886447476	0.003896178	0.029301412	Snrnp40	Down
ENSMUSG00000042032	1243.890248	-0.506206302	0.175407787	-2.88588272	0.003903176	0.029340899	Mat2b	Down
ENSMUSG00000068735	3982.108224	-1.862733166	0.645708461	-2.884789773	0.003916751	0.029407692	Trp53i11	Down
ENSMUSG00000021453	1860.816638	-2.756908911	0.955904915	-2.884082786	0.003925555	0.02944317	Gadd45g	Down
ENSMUSG00000041236	2310.07085	0.610131411	0.211628044	2.883036668	0.003938616	0.029518509	Vps41	Up
ENSMUSG00000031540	3025.477312	0.545544121	0.189334253	2.881381015	0.003959367	0.029626427	Kat6a	Up
ENSMUSG00000053094	1698.93852	0.489322245	0.16994641	2.879273794	0.003985921	0.029793201	Tmem248	Up
ENSMUSG00000042507	1139.518931	0.554536958	0.192637641	2.878653181	0.003993773	0.029829109	Elmsan1	Up
ENSMUSG00000030603	3360.376727	-0.529392302	0.183911695	-2.878513533	0.003995541	0.029830937	Psmc4	Down
ENSMUSG00000030126	2262.374248	-0.55691768	0.193759634	-2.874270918	0.004049614	0.030188594	Tmcc1	Down
ENSMUSG00000052572	6.337664414	-2.956611233	1.028804048	-2.873833202	0.004055231	0.030218955	Dlg2	Down
ENSMUSG00000028114	886.7255661	-0.502012064	0.174714317	-2.873331001	0.004061683	0.030244013	Mettl14	Down
ENSMUSG00000045349	52.35768528	1.086335594	0.378206204	2.872336792	0.004074485	0.0303278	Sh2d5	Up
ENSMUSG00000007721	1094.126728	-0.84813627	0.295402978	-2.871116178	0.004090252	0.030422024	Ccdc124	Down
ENSMUSG00000030089	65.33699195	1.01765933	0.354582224	2.870023539	0.004104412	0.030504168	Slc41a3	Up
ENSMUSG00000021431	1323.480158	-0.5180239	0.180564516	-2.868913064	0.00411885	0.030543903	Snrnp48	Down
ENSMUSG00000033671	1802.636127	0.683506919	0.238309613	2.868146655	0.004128841	0.03056429	Cep350	Up
ENSMUSG00000022571	646.5243779	-0.729139607	0.254235724	-2.867966762	0.004131189	0.03056429	Pycrl	Down
ENSMUSG00000032384	1607.672389	0.637632486	0.222343686	2.867778699	0.004133646	0.03056429	Csnk1g1	Up
ENSMUSG00000031821	958.8519272	-0.634565686	0.221278508	-2.867723986	0.00413436	0.03056429	Gins2	Down
ENSMUSG00000061613	2186.24951	-0.472034803	0.1646786	-2.866400384	0.004151688	0.030657655	U2af1	Down
ENSMUSG00000032291	5166.646355	-1.980211859	0.690931749	-2.866002124	0.004156915	0.03066282	Crabp1	Down
ENSMUSG00000051316	1385.288691	0.657820095	0.229610628	2.86493748	0.004170916	0.030753238	Taf7	Up
ENSMUSG00000029563	88.31854336	-1.060545915	0.370256423	-2.864355212	0.004178591	0.030786641	Foxp2	Down
ENSMUSG00000003131	4286.633082	-0.532851227	0.186065805	-2.863778372	0.004186208	0.030830309	Pafah1b2	Down
ENSMUSG00000021501	505.7886788	-0.540964331	0.189060078	-2.8613356	0.004218602	0.0310114	Caml	Down
ENSMUSG00000028753	3.940064135	-4.301261732	1.504478241	-2.858972377	0.004250158	0.031213094	Vwa5b1	Down
ENSMUSG00000057841	11483.89655	-0.562206236	0.1966619	-2.858745065	0.004253204	0.031213094	Rpl32	Down
ENSMUSG00000035239	134.8794431	0.783252109	0.274045469	2.85811005	0.004261726	0.031257977	Neu3	Up
ENSMUSG00000026270	659.9794839	-0.673770152	0.235909487	-2.856053656	0.004289426	0.031414071	Capn10	Down
ENSMUSG00000031157	682.0686036	-0.717882744	0.251492275	-2.854492226	0.004310569	0.031548895	Pqbp1	Down
ENSMUSG00000026924	2464.636724	0.576904246	0.202113391	2.854359345	0.004312372	0.031548895	Sec16a	Up
ENSMUSG00000041268	1947.843351	0.641236087	0.224653224	2.854337353	0.004312671	0.031548895	Dmxl2	Up
ENSMUSG00000064105	435.4002416	0.606809953	0.21267088	2.853281804	0.004327023	0.031630248	Cnnm2	Up
ENSMUSG00000055707	901.3602108	0.614526055	0.215417694	2.852718569	0.004334699	0.03165632	Klhl26	Up
ENSMUSG00000042111	517.3731245	-0.677265055	0.23743418	-2.852432846	0.004338598	0.03165632	Ccdc115	Down
ENSMUSG00000042046	1068.810225	0.545230317	0.191146096	2.852427173	0.004338675	0.03165632	Dstyk	Up
ENSMUSG00000033400	1047.412488	0.5917369	0.207483695	2.851968195	0.004344945	0.031690253	Agl	Up
ENSMUSG00000041351	208.9919377	0.875674485	0.307250492	2.850034445	0.004371449	0.03184797	Rap1gap	Up
ENSMUSG00000003032	90.14311525	1.043016716	0.366002861	2.84975017	0.004375358	0.031852738	Klf4	Up
ENSMUSG00000027408	766.1635073	0.571259748	0.200539273	2.848617831	0.004390959	0.031918832	Cpxm1	Up
ENSMUSG00000035151	933.4509259	0.583712524	0.205116131	2.845766063	0.004430473	0.032158302	Elmod2	Up
ENSMUSG00000048100	457.4045854	-0.597152018	0.210061731	-2.842745386	0.004472679	0.032392584	Taf13	Down
ENSMUSG00000007892	17764.41099	-0.69875037	0.245851215	-2.842167644	0.004480792	0.03241537	Rplp1	Down
ENSMUSG00000018648	158.1566519	0.969119129	0.341197975	2.840342557	0.004506511	0.032565324	Dusp14	Up
ENSMUSG00000022912	395.0972364	0.576511353	0.20310051	2.838551974	0.004531874	0.032695756	Pros1	Up
ENSMUSG00000040236	791.3756725	-0.647414422	0.228230913	-2.836664029	0.004558755	0.032836312	Trappc5	Down
ENSMUSG00000029787	1757.654521	0.583182676	0.205592093	2.836600707	0.00455966	0.032836312	Avl9	Up
ENSMUSG00000001467	3502.635932	-0.666417858	0.234961356	-2.83628708	0.00456414	0.032836312	Cyp51	Down
ENSMUSG00000022194	1852.670588	-0.843448386	0.297441648	-2.835676815	0.004572869	0.032859562	Pabpn1	Down
ENSMUSG00000035376	794.5659879	0.57662614	0.203373311	2.835308804	0.004578141	0.032873189	Hacd2	Up
ENSMUSG00000028455	2237.526188	-0.519680312	0.183332904	-2.834626528	0.004587929	0.032910696	Stoml2	Down
ENSMUSG00000018736	1255.980348	0.45945935	0.162123927	2.834000876	0.004596921	0.03296312	Ndel1	Up
ENSMUSG00000020836	69.32698053	1.068856995	0.377436441	2.831886059	0.004627433	0.033145495	Coro6	Up
ENSMUSG00000045411	1760.983307	-0.637230576	0.225117985	-2.830651555	0.00464533	0.033261513	2410002F23Rik	Down
ENSMUSG00000019689	165.5927018	-0.910279313	0.321701596	-2.829576614	0.004660964	0.033336166	Fmc1	Down
ENSMUSG00000024095	2965.973188	-0.439273188	0.155255885	-2.829349681	0.004664271	0.033336166	Hnrnpll	Down
ENSMUSG00000029536	649.9614399	-0.498216304	0.176096563	-2.829222195	0.004666129	0.033337278	Gatc	Down
ENSMUSG00000049922	339.2415972	0.67406965	0.238400962	2.827461953	0.004691859	0.033469872	Slc35c1	Up
ENSMUSG00000035493	148.7526519	1.101786727	0.389686359	2.827367961	0.004693237	0.033469872	Tgfbi	Up
ENSMUSG00000038024	1132.285054	0.562095202	0.198963725	2.82511399	0.00472638	0.033620498	Dennd4c	Up
ENSMUSG00000037416	2381.881911	0.762892674	0.2701712	2.823737961	0.004746718	0.033737886	Dmxl1	Up
ENSMUSG00000027577	565.013971	-0.883833614	0.31301342	-2.823628502	0.004748339	0.033737886	Chrna4	Down
ENSMUSG00000002043	198.9694284	-1.022251075	0.362060395	-2.823426943	0.004751325	0.033737886	Trappc6a	Down
ENSMUSG00000024902	962.0231329	-0.681815401	0.241569057	-2.822445095	0.004765898	0.033803264	Mrpl11	Down
ENSMUSG00000068876	880.3421911	0.711371805	0.252136717	2.821373312	0.004781852	0.033867415	Cgn	Up
ENSMUSG00000004105	279.3591665	-0.756143842	0.268125633	-2.820110234	0.004800715	0.033964151	Angptl2	Down
ENSMUSG00000028525	45.24364749	1.154141328	0.409300918	2.819786803	0.004805557	0.033986118	Pde4b	Up
ENSMUSG00000024590	6752.381408	-0.572012525	0.202967068	-2.818252881	0.004828576	0.034136588	Lmnb1	Down
ENSMUSG00000028568	1299.272055	-0.506877588	0.179960787	-2.816600196	0.00485349	0.034275585	Btf3l4	Down
ENSMUSG00000043456	200.067291	-1.025370371	0.36429742	-2.814651751	0.004883012	0.034409589	Zfp536	Down
ENSMUSG00000047412	833.1520762	0.798458689	0.283753627	2.813915361	0.004894211	0.034476099	Zbtb44	Up
ENSMUSG00000036218	57.88530044	-1.332560537	0.47360028	-2.8136819	0.004897767	0.034488734	Pdzrn4	Down
ENSMUSG00000036309	4694.478068	-0.56331526	0.200247858	-2.813090063	0.004906791	0.034512861	Skp1a	Down
ENSMUSG00000039910	739.30538	-0.681518654	0.242275124	-2.812994761	0.004908245	0.034512861	Cited2	Down
ENSMUSG00000051113	35.94674805	-1.387261165	0.493191516	-2.812824472	0.004910845	0.034518744	Fam71e1	Down
ENSMUSG00000044042	59.23956762	0.963126501	0.342498438	2.812061004	0.004922517	0.034556652	Fmn1	Up
ENSMUSG00000034557	1404.785447	0.73170534	0.260217213	2.811902144	0.004924948	0.034556652	Zfyve9	Up
ENSMUSG00000001707	885.5665714	-0.584097291	0.207846391	-2.810235419	0.004950527	0.034710431	Eef1e1	Down
ENSMUSG00000034765	1003.558661	0.59509577	0.211777636	2.810002889	0.004954106	0.034723083	Dusp5	Up
ENSMUSG00000029229	801.5561743	0.491409292	0.17490188	2.809628411	0.004959873	0.034751063	Chic2	Up
ENSMUSG00000055188	19.25464431	-1.64491894	0.585710582	-2.808415951	0.004978588	0.034869707	Rbm3os	Down
ENSMUSG00000030259	542.0289264	0.540102089	0.192422105	2.806860937	0.005002683	0.035013417	Rassf8	Up
ENSMUSG00000021171	1648.207822	0.648231524	0.231015642	2.806007063	0.005015959	0.03508125	Esyt2	Up
ENSMUSG00000024290	2368.884333	0.636587976	0.226901228	2.805573075	0.005022719	0.035115982	Rock1	Up
ENSMUSG00000000278	3862.645901	0.462603921	0.16493098	2.804833388	0.00503426	0.035167016	Scpep1	Up
ENSMUSG00000019124	818.3557271	0.60679739	0.216354446	2.804644879	0.005037204	0.035167016	Scrn1	Up
ENSMUSG00000051339	785.7843472	0.702074975	0.250460441	2.803137183	0.005060814	0.035240014	2900026A02Rik	Up
ENSMUSG00000053062	256.4743073	-0.829118171	0.295857712	-2.80242203	0.005072047	0.035271901	Jam2	Down
ENSMUSG00000024500	107.5554511	1.119298232	0.399489206	2.801823462	0.005081467	0.035322591	Ppp2r2b	Up
ENSMUSG00000040297	2046.128989	0.642091929	0.229257186	2.800749409	0.005098409	0.035404917	Suco	Up
ENSMUSG00000020051	6.495606556	-3.039686674	1.085699163	-2.799750408	0.005114213	0.035489486	Pah	Down
ENSMUSG00000020160	1639.100396	-0.539060969	0.192650556	-2.79812828	0.005139969	0.03557993	Meis1	Down
ENSMUSG00000033949	145.3014328	-0.908518346	0.324731931	-2.797748727	0.005146013	0.035603545	Trim36	Down
ENSMUSG00000090150	441.8771218	0.572918146	0.204836649	2.79695137	0.00515873	0.035659355	Acad11	Up
ENSMUSG00000026280	1425.49057	-0.486601908	0.174074895	-2.795359481	0.005184203	0.035797518	Atg4b	Down
ENSMUSG00000027075	381.2648892	-0.535892622	0.191813039	-2.793827912	0.005208819	0.035916816	Slc43a1	Down
ENSMUSG00000021905	660.9577119	-0.499799892	0.179045265	-2.791472271	0.005246885	0.036090546	Dph3	Down
ENSMUSG00000027997	442.8510013	-0.534480176	0.191525005	-2.790654807	0.005260154	0.036143479	Casp6	Down
ENSMUSG00000036712	722.6346529	0.629440716	0.22581695	2.787393575	0.00531339	0.036456425	Cyld	Up
ENSMUSG00000030649	373.7152156	-0.714600144	0.256443516	-2.786579113	0.005326761	0.036511443	Anapc15	Down
ENSMUSG00000060992	2449.519215	-0.492978767	0.17695853	-2.785843478	0.005338864	0.036561127	Copz1	Down
ENSMUSG00000059939	1292.268356	-0.53429419	0.191947977	-2.783536454	0.005376982	0.03676556	9430015G10Rik	Down
ENSMUSG00000049038	211.1193831	-0.696772434	0.250333329	-2.783378612	0.005379599	0.03677061	Mterf2	Down
ENSMUSG00000026121	1075.965921	-0.709627855	0.254973136	-2.783147538	0.005383432	0.036783966	Sema4c	Down
ENSMUSG00000022604	1102.041696	-0.521339295	0.187464386	-2.781004462	0.005419099	0.03697605	Cep97	Down
ENSMUSG00000007039	1964.152652	-0.794747004	0.28590858	-2.779724222	0.005440508	0.037096267	Ddah2	Down
ENSMUSG00000075318	34.03128362	1.160143683	0.417629017	2.777928825	0.00547066	0.037261779	Scn2a	Up
ENSMUSG00000034744	368.5784427	0.720357995	0.259340434	2.777654002	0.005475289	0.037268516	Nagk	Up
ENSMUSG00000002250	499.835199	0.639523413	0.230298724	2.776929902	0.005487501	0.037325686	Ppard	Up
ENSMUSG00000027454	614.5486901	-0.513491405	0.184940764	-2.776518239	0.005494455	0.037350229	Gins1	Down
ENSMUSG00000024640	7443.443145	-0.677062357	0.243855463	-2.776490425	0.005494925	0.037350229	Psat1	Down
ENSMUSG00000089824	1319.990754	-0.52207004	0.188190291	-2.774160325	0.00553444	0.037553619	Rbm12	Down
ENSMUSG00000020590	933.6283196	0.637718292	0.230140166	2.770999531	0.005588451	0.037867605	Snx13	Up
ENSMUSG00000034245	341.7443086	-0.773686248	0.279260783	-2.770479404	0.005597384	0.037910247	Hdac11	Down
ENSMUSG00000037509	139.3228441	0.82818473	0.298948567	2.770325138	0.005600036	0.037910247	Arhgef4	Up
ENSMUSG00000026872	1614.849747	-0.687702234	0.248251603	-2.770182446	0.00560249	0.037910247	Zeb2	Down
ENSMUSG00000047632	241.2833255	-0.930422047	0.336030161	-2.768864686	0.005625199	0.038024482	Fgfbp3	Down
ENSMUSG00000025290	10943.46129	-0.504327594	0.182182868	-2.768249288	0.005635833	0.038083212	Rps24	Down
ENSMUSG00000030824	1900.386807	0.608130454	0.219752577	2.767341626	0.00565155	0.038158729	Nucb1	Up
ENSMUSG00000042408	896.005492	0.552022945	0.199495341	2.767096927	0.005655794	0.038165397	Zmym6	Up
ENSMUSG00000065126	33.33380714	-1.3485693	0.487385271	-2.76694718	0.005658392	0.038169775	Snord104	Down
ENSMUSG00000095193	172.3799876	1.054711772	0.381274975	2.766275891	0.005670054	0.038229586	Gm20939	Up
ENSMUSG00000022679	177.8115304	1.125339544	0.406839463	2.766053066	0.00567393	0.038235062	Mpv17l	Up
ENSMUSG00000037541	131.2413351	0.818166934	0.295894315	2.765064725	0.00569115	0.038324718	Shank2	Up
ENSMUSG00000041654	421.3976153	0.540598984	0.195594002	2.763883245	0.005711797	0.038450531	Slc39a11	Up
ENSMUSG00000035545	3232.763787	-0.612795233	0.221862231	-2.762052964	0.005743916	0.038626898	Leng8	Down
ENSMUSG00000023723	859.6029466	-0.615724595	0.223287991	-2.757535649	0.005823886	0.039043972	Mrps23	Down
ENSMUSG00000034158	3010.506424	0.614361722	0.222872269	2.756564214	0.005841214	0.039116061	Lrrc58	Up
ENSMUSG00000037204	513.650106	-0.616910195	0.223849508	-2.755914905	0.005852822	0.039170888	Atg101	Down
ENSMUSG00000023892	225.5495703	0.790226703	0.286780801	2.755507688	0.005860113	0.039192882	Zfp51	Up
ENSMUSG00000027932	834.2632822	0.710438874	0.258020433	2.753420988	0.0058976	0.039376339	Slc27a3	Up
ENSMUSG00000026662	2278.038396	-0.465037052	0.168959848	-2.752352456	0.00591688	0.039478134	Sephs1	Down
ENSMUSG00000019312	533.6572748	0.625084511	0.22746775	2.748013775	0.005995749	0.039895575	Grb7	Up
ENSMUSG00000071359	1250.334646	-0.51385672	0.187309254	-2.743360028	0.006081397	0.040328396	Tbpl1	Down
ENSMUSG00000001542	364.4236015	0.685999558	0.250091269	2.742996826	0.006088127	0.040345695	Ell2	Up
ENSMUSG00000047777	995.4475687	0.510127638	0.186017827	2.742358873	0.006099966	0.040396795	Phf13	Up
ENSMUSG00000020949	3645.876208	-0.516813045	0.188594793	-2.7403357	0.006137646	0.040577696	Fkbp3	Down
ENSMUSG00000045211	228.9779793	0.780651374	0.28490388	2.740051742	0.006142951	0.040599059	Nudt18	Up
ENSMUSG00000042700	2327.655868	0.511684006	0.186838405	2.7386447	0.006169301	0.040721759	Sipa1l1	Up
ENSMUSG00000021819	3345.775302	0.522868428	0.190939779	2.738394438	0.006173998	0.040721759	Zswim8	Up
ENSMUSG00000042489	2008.957975	-0.500257614	0.182736967	-2.737582996	0.00618925	0.040781137	Clspn	Down
ENSMUSG00000097195	608.4212527	-0.865387647	0.316146965	-2.737295443	0.006194663	0.040789346	Snhg5	Down
ENSMUSG00000019303	457.894169	-0.622632166	0.227698522	-2.734458533	0.006248296	0.041059635	Psmc3ip	Down
ENSMUSG00000035298	18.61387981	-2.020057689	0.738822779	-2.734157293	0.006254016	0.041083429	Klhl35	Down
ENSMUSG00000039850	593.3552887	-0.726684738	0.26581222	-2.733827429	0.006260285	0.041110812	Endov	Down
ENSMUSG00000024217	1175.113604	-0.727732596	0.266217996	-2.733596554	0.006264675	0.04112585	Snrpc	Down
ENSMUSG00000036390	470.8131338	0.676920372	0.247797887	2.731743926	0.006300009	0.041302401	Gadd45a	Up
ENSMUSG00000042616	190.6583527	-0.704294444	0.257844058	-2.731474398	0.006305164	0.04132236	Oscp1	Down
ENSMUSG00000027722	971.746465	0.753140741	0.275756506	2.731180312	0.006310793	0.041338244	Spata5	Up
ENSMUSG00000071657	712.2557424	0.485946694	0.177928988	2.731127178	0.006311811	0.041338244	Bscl2	Up
ENSMUSG00000042628	1441.58368	0.422834601	0.15485012	2.730605579	0.006321808	0.041349504	Zfyve1	Up
ENSMUSG00000035107	2321.782625	0.499849481	0.183086543	2.730126816	0.006330997	0.041380831	Dcbld2	Up
ENSMUSG00000048154	3219.937185	0.48400644	0.177445593	2.727632917	0.006379055	0.041570944	Kmt2d	Up
ENSMUSG00000045193	882.6809466	-0.763929018	0.28013433	-2.727009642	0.006391117	0.041620928	Cirbp	Down
ENSMUSG00000030978	6890.708343	-0.5473846	0.200766597	-2.726472473	0.006401529	0.04164717	Rrm1	Down
ENSMUSG00000025278	4668.906746	0.66014832	0.242153151	2.726160356	0.006407586	0.041659311	Flnb	Up
ENSMUSG00000007989	4436.10205	-0.74932395	0.274872929	-2.726074017	0.006409262	0.041659311	Fzd3	Down
ENSMUSG00000019837	960.8728778	-0.508423886	0.18651217	-2.725955551	0.006411563	0.041659311	Gtf3c6	Down
ENSMUSG00000038860	217.9072657	0.625976903	0.229764679	2.724426161	0.006441333	0.041808866	Garnl3	Up
ENSMUSG00000038765	275.042622	0.746017153	0.273843916	2.724242209	0.006444922	0.041818296	Lmx1b	Up
ENSMUSG00000020000	272.1823943	-0.586395025	0.215285506	-2.723801686	0.006453524	0.041841124	Moxd1	Down
ENSMUSG00000022346	266.1418932	-0.838076052	0.307696706	-2.723708235	0.006455351	0.041841124	Myc	Down
ENSMUSG00000051586	1078.009364	0.460376824	0.169083236	2.722782192	0.006473472	0.041920175	Mical3	Up
ENSMUSG00000021192	695.9221392	0.463756736	0.170361623	2.722190167	0.006485081	0.041954685	Golga5	Up
ENSMUSG00000021785	267.0697603	0.609825691	0.224059063	2.721718474	0.006494344	0.041999763	Ngly1	Up
ENSMUSG00000033256	357.2113843	-0.841755111	0.309374722	-2.720827044	0.006511882	0.042085377	Shf	Down
ENSMUSG00000020456	3530.237344	0.426831863	0.157002523	2.718630598	0.006555277	0.04235185	Ogdh	Up
ENSMUSG00000020052	1024.637792	-1.908689913	0.702169745	-2.718274217	0.006562343	0.04238351	Ascl1	Down
ENSMUSG00000038037	67.85003614	1.192158913	0.438683373	2.717583994	0.006576046	0.042458008	Socs1	Up
ENSMUSG00000027551	1142.227807	0.43195758	0.159042485	2.715988629	0.006607819	0.042592907	Zfp64	Up
ENSMUSG00000028633	2761.069529	-0.405434187	0.149312646	-2.715337242	0.006620831	0.042662735	Ctps	Down
ENSMUSG00000075229	684.7504618	-0.52083578	0.191860042	-2.714665204	0.00663428	0.042714374	Ccdc58	Down
ENSMUSG00000031665	1840.194122	-0.451936134	0.166482911	-2.714609758	0.006635391	0.042714374	Sall1	Down
ENSMUSG00000024777	585.9407628	0.679181213	0.250233675	2.714187901	0.006643847	0.042745076	Ppp2r5b	Up
ENSMUSG00000058690	1279.52383	0.686910951	0.253104887	2.713937923	0.006648862	0.042749361	Ccser2	Up
ENSMUSG00000040331	2038.605458	-0.428589311	0.158054113	-2.711661875	0.006694684	0.042997094	Nsmce4a	Down
ENSMUSG00000024248	2273.987833	-0.487803801	0.179990416	-2.710165424	0.006724966	0.043134971	Cox7a2l	Down
ENSMUSG00000015396	29.91570355	-1.328723951	0.490411867	-2.709404157	0.006740418	0.04321992	Cd83	Down
ENSMUSG00000014243	229.1346664	0.758640121	0.280462671	2.704959333	0.006831275	0.043688025	Zswim7	Up
ENSMUSG00000021318	1526.864295	0.515806072	0.191063727	2.699654614	0.006941149	0.044202974	Gli3	Up
ENSMUSG00000022722	263.9784531	-0.582398078	0.215940655	-2.697028391	0.006996131	0.044524139	Arl6	Down
ENSMUSG00000041468	7.828189904	-2.406008338	0.892231237	-2.696619707	0.007004722	0.044535378	Gpr12	Down
ENSMUSG00000055302	6364.772687	-0.544573144	0.201985028	-2.69610649	0.007015523	0.044582993	Mrfap1	Down
ENSMUSG00000031387	874.3294344	0.556239946	0.206455614	2.694235027	0.00705504	0.044724565	Renbp	Up
ENSMUSG00000092417	292.3761706	-0.659794931	0.245063108	-2.692347023	0.007095108	0.044876843	Gpank1	Down
ENSMUSG00000052539	822.5946636	0.603092399	0.224081922	2.69139248	0.007115443	0.044976401	Magi3	Up
ENSMUSG00000031774	948.9335181	-0.529377803	0.196701126	-2.691279976	0.007117843	0.044977049	Fam192a	Down
ENSMUSG00000025420	228.434788	-0.662276307	0.246108532	-2.690992884	0.007123971	0.044982911	Katnal2	Down
ENSMUSG00000015488	1019.302841	-0.562046423	0.209082054	-2.688161962	0.007184654	0.045282288	Cacfd1	Down
ENSMUSG00000028445	222.4309536	-0.916850857	0.341178252	-2.687307444	0.007203062	0.0453545	Enho	Down
ENSMUSG00000020099	404.2296637	0.678962812	0.252700565	2.68682744	0.007213421	0.045390526	Unc5b	Up
ENSMUSG00000025223	3143.116991	-0.566970535	0.211208992	-2.684405295	0.007265897	0.045647365	Ldb1	Down
ENSMUSG00000028344	390.1575512	0.724191055	0.269907194	2.683111345	0.00729407	0.045765614	Invs	Up
ENSMUSG00000038351	852.753311	0.54853992	0.204561806	2.68153636	0.007328495	0.045922733	Sgsm2	Up
ENSMUSG00000038250	1061.283964	0.608295385	0.226900522	2.680890195	0.007342661	0.045996775	Usp38	Up
ENSMUSG00000030452	1010.974023	0.582044419	0.217397765	2.677324758	0.007421266	0.046368764	Nipa2	Up
ENSMUSG00000030720	502.8943313	0.633492763	0.236759117	2.67568477	0.007457675	0.046508904	Cln3	Up
ENSMUSG00000020905	133.824181	0.914360481	0.342111428	2.672697856	0.007524399	0.046790861	Usp43	Up
ENSMUSG00000031465	40.59035475	-1.146449931	0.429122797	-2.671612742	0.007548771	0.046904271	Angpt2	Down
ENSMUSG00000108218	202.8881358	0.705979147	0.264286707	2.671262416	0.007556655	0.046904271	Olfr1372-ps1	Up
ENSMUSG00000078670	193.9503028	-0.635345209	0.237845965	-2.671246528	0.007557012	0.046904271	Fam174b	Down
ENSMUSG00000029095	33.43793403	1.193100635	0.446665016	2.671130696	0.007559621	0.046905589	Ablim2	Up
ENSMUSG00000032652	221.5926079	0.662931064	0.248196576	2.670991981	0.007562745	0.046910109	Crebl2	Up
ENSMUSG00000030805	558.2786188	0.625045324	0.234055582	2.670499543	0.007573847	0.046964092	Stx4a	Up
ENSMUSG00000005481	3318.572703	-0.538397344	0.201621694	-2.670334401	0.007577574	0.04697232	Ddx39	Down
ENSMUSG00000042535	1358.342954	-0.430731646	0.161314221	-2.670140575	0.00758195	0.046984567	Gtpbp1	Down
ENSMUSG00000029560	811.6584094	0.542382359	0.203241363	2.668661297	0.00761542	0.047087657	Snx8	Up
ENSMUSG00000005949	658.5244261	0.532242272	0.199601887	2.666519239	0.007664122	0.047284227	Ctns	Up
ENSMUSG00000035268	566.856187	-0.650461007	0.244010665	-2.665707281	0.007682655	0.047368713	Pkig	Down
ENSMUSG00000031508	2767.888025	-0.423278657	0.15882615	-2.665043878	0.007697828	0.047417457	Ankrd10	Down
ENSMUSG00000057147	595.4023974	0.587288641	0.220514489	2.663265545	0.007738632	0.047615281	Dph6	Up
ENSMUSG00000022114	197.1393671	0.715064833	0.268643827	2.661757915	0.007773376	0.047777587	Spry2	Up
ENSMUSG00000022332	801.9972113	-0.525235354	0.197423045	-2.660456149	0.007803489	0.047947613	Khdrbs3	Down
ENSMUSG00000032599	1363.216055	-0.665707422	0.250280535	-2.659844967	0.007817663	0.047989515	Ip6k2	Down
ENSMUSG00000102014	8.141924939	-2.220854852	0.835243546	-2.658930873	0.007838904	0.048089751	2900009J06Rik	Down
ENSMUSG00000004151	106.8480171	-0.890869649	0.335577038	-2.65473959	0.007936965	0.048493768	Etv1	Down
ENSMUSG00000015839	1357.576727	0.562325835	0.211943333	2.653189544	0.007973508	0.048671468	Nfe2l2	Up
ENSMUSG00000060969	66.88645583	-1.433331972	0.54031033	-2.652793943	0.007982859	0.048700064	Irx1	Down
ENSMUSG00000042015	641.9085841	0.508034141	0.191562655	2.652052104	0.008000419	0.048767429	Wdr41	Up
ENSMUSG00000052957	2190.76053	0.723468725	0.272898648	2.651052801	0.00802413	0.04887379	Gas1	Up
ENSMUSG00000071711	318.0323651	-0.863639796	0.325799264	-2.650834095	0.008029327	0.048887094	Mpst	Down
ENSMUSG00000032280	3544.938403	-0.591985051	0.223327316	-2.650750758	0.008031308	0.048887094	Tle3	Down
ENSMUSG00000020964	2291.200961	0.526768198	0.198789829	2.649875003	0.008052156	0.048983529	Sel1l	Up
ENSMUSG00000032116	4278.457826	0.479284482	0.180905524	2.64936344	0.008064356	0.049042506	Stt3a	Up
ENSMUSG00000027363	2472.391709	0.572260915	0.216032903	2.648952574	0.008074166	0.049086918	Usp8	Up
ENSMUSG00000035392	499.797149	0.563565775	0.213007947	2.645749997	0.008151003	0.049477222	Dennd1a	Up
ENSMUSG00000060336	276.4442149	0.981422568	0.371124605	2.644455674	0.008182242	0.049631272	Zfp937	Up
ENSMUSG00000022964	476.1215932	-0.503935289	0.190625601	-2.643586616	0.008203277	0.049732846	Tmem50b	Down
ENSMUSG00000062604	1858.398451	0.515921483	0.195359326	2.640884849	0.008268982	0.050100151	Srpk2	Up
ENSMUSG00000020400	511.0265796	0.557809759	0.211647055	2.63556589	0.008399712	0.05075085	Tnip1	Up
ENSMUSG00000035551	923.3684881	-2.159809574	0.819760053	-2.634685072	0.008421538	0.050867025	Igfbpl1	Down
ENSMUSG00000024426	793.5986991	-0.748276738	0.284026079	-2.634535327	0.008425254	0.050873771	Atat1	Down
ENSMUSG00000055204	6318.780615	0.629267194	0.238935601	2.633626767	0.008447829	0.05099436	Ankrd17	Up
ENSMUSG00000025083	76.67327914	0.965741487	0.366962457	2.63171741	0.008495449	0.051218637	Afap1l2	Up
ENSMUSG00000005871	4797.655203	0.669411084	0.25444633	2.630853762	0.008517068	0.051333164	Apc	Up
ENSMUSG00000030201	2783.421342	0.444138688	0.168828364	2.630711315	0.008520638	0.051338876	Lrp6	Up
ENSMUSG00000021265	42.01654627	-1.222270244	0.464969807	-2.628708843	0.008570971	0.051594504	Slc25a29	Down
ENSMUSG00000028803	364.5496943	0.600936992	0.228672113	2.627941743	0.008590323	0.051663335	Nipal3	Up
ENSMUSG00000001158	581.6812642	-0.507289342	0.193166858	-2.626171733	0.008635124	0.051840619	Snrnp27	Down
ENSMUSG00000038296	118.7724434	-0.952523309	0.363210763	-2.62250849	0.008728509	0.052301591	Galnt18	Down
ENSMUSG00000024076	117.2423772	-1.260173472	0.480586331	-2.622158376	0.008737482	0.052339333	Vit	Down
ENSMUSG00000029992	2084.527872	0.587463503	0.224061597	2.621883945	0.00874452	0.052356493	Gfpt1	Up
ENSMUSG00000100241	212.200449	-1.003390869	0.382705115	-2.621838148	0.008745695	0.052356493	Slc18a3	Down
ENSMUSG00000025384	596.0756902	0.589778267	0.225037916	2.620795098	0.008772497	0.052484842	Faap100	Up
ENSMUSG00000037262	481.4732229	-0.534770552	0.204114137	-2.619958427	0.008794049	0.052565587	Kin	Down
ENSMUSG00000048078	942.3564377	-0.575696745	0.219753925	-2.619733619	0.008799848	0.052584193	Tenm4	Down
ENSMUSG00000097119	779.4574498	0.643614391	0.245715323	2.619349841	0.008809755	0.05262733	B230354K17Rik	Up
ENSMUSG00000017778	2075.304399	-0.660613246	0.252384882	-2.617483425	0.008858079	0.052843267	Cox7c	Down
ENSMUSG00000078427	1033.476466	-0.470687781	0.179958452	-2.615535847	0.008908757	0.053072984	Sarnp	Down
ENSMUSG00000036850	410.8960807	-0.686217247	0.262469178	-2.614467926	0.008936655	0.053190623	Mrpl41	Down
ENSMUSG00000053545	9.212679939	-2.275225845	0.870328601	-2.614214727	0.008943281	0.053200045	6430503K07Rik	Down
ENSMUSG00000034295	488.1743752	-0.568660165	0.217527435	-2.614199743	0.008943673	0.053200045	Fhod3	Down
ENSMUSG00000045103	455.7827028	0.569558808	0.217900107	2.613852816	0.008952759	0.053237916	Dmd	Up
ENSMUSG00000036106	181.2747152	0.728170228	0.278604667	2.613632551	0.008958533	0.053256069	Prr5	Up
ENSMUSG00000030657	260.6793718	0.699761795	0.267763372	2.613358915	0.008965709	0.053282551	Xylt1	Up
ENSMUSG00000026728	10824.49028	-1.349500565	0.516502837	-2.612765059	0.008981302	0.053359018	Vim	Down
ENSMUSG00000024772	1948.572583	0.510232375	0.195387259	2.611390206	0.009017494	0.05353251	Ehd1	Up
ENSMUSG00000037428	22.13286551	1.956639053	0.749351574	2.611109553	0.009024898	0.053553016	Vgf	Up
ENSMUSG00000055799	1327.169977	0.559851035	0.21464181	2.60830374	0.009099217	0.053912312	Tcf7l1	Up
ENSMUSG00000018849	588.8813349	0.566849416	0.217360975	2.60787115	0.009110724	0.053933356	Wwc1	Up
ENSMUSG00000019894	103.5599795	-0.792974647	0.30419275	-2.606816394	0.009138835	0.054032568	Slc6a15	Down
ENSMUSG00000034007	685.1986169	0.710645639	0.273139002	2.601772851	0.009274326	0.054734459	Scaper	Up
ENSMUSG00000070336	26.96611944	1.252390847	0.481545981	2.600771051	0.009301451	0.054877998	Fbxo47	Up
ENSMUSG00000053819	565.4773477	0.561850281	0.21609266	2.600043335	0.009321199	0.054977942	Camk2d	Up
ENSMUSG00000031703	1806.707761	0.412815198	0.158779611	2.599925744	0.009324393	0.054980219	Itfg1	Up
ENSMUSG00000062202	757.6242502	0.481227303	0.185112899	2.599642198	0.009332101	0.054992535	Btbd9	Up
ENSMUSG00000013822	859.289534	-0.671930479	0.258527451	-2.599068208	0.00934772	0.055062541	Elof1	Down
ENSMUSG00000030407	224.773847	-0.747373905	0.28758552	-2.59878837	0.009355343	0.055079758	Qpctl	Down
ENSMUSG00000060803	1190.744262	-0.486479418	0.187213511	-2.5985273	0.00936246	0.055105086	Gstp1	Down
ENSMUSG00000038615	4286.085732	0.435765316	0.16772919	2.598029098	0.009376055	0.055168515	Nfe2l1	Up
ENSMUSG00000028180	3458.711458	-0.409729558	0.157722046	-2.597795091	0.009382446	0.055172956	Zranb2	Down
ENSMUSG00000025592	209.6533131	-0.799160208	0.307646095	-2.59766082	0.009386116	0.055177958	Dach2	Down
ENSMUSG00000051344	519.1962237	0.599157064	0.230926082	2.594583768	0.009470553	0.055574206	Plekhm3	Up
ENSMUSG00000059742	47.44511447	1.088224626	0.419627862	2.593308797	0.009505738	0.055697194	Kcnh7	Up
ENSMUSG00000059288	713.2912467	0.503051399	0.194024675	2.592718685	0.009522062	0.05574279	Cdyl	Up
ENSMUSG00000022075	498.2325671	0.495198906	0.191054841	2.591920227	0.00954419	0.055854821	Rhobtb2	Up
ENSMUSG00000021488	8796.318329	0.581601889	0.224444785	2.591291609	0.009561643	0.055892	Nsd1	Up
ENSMUSG00000034485	1696.7095	0.442468877	0.170752685	2.591285025	0.009561826	0.055892	Uaca	Up
ENSMUSG00000034075	2026.45921	0.554885791	0.214157265	2.591020162	0.009569188	0.055918339	Zdhhc5	Up
ENSMUSG00000034853	129.3057474	0.871373323	0.33641989	2.590136165	0.009593798	0.056045414	Acot11	Up
ENSMUSG00000099881	157.7668157	-0.74727458	0.288749426	-2.587969063	0.009654365	0.056307557	2810013P06Rik	Down
ENSMUSG00000031381	585.1148161	-0.576487908	0.222762234	-2.587906842	0.009656109	0.056307557	Piga	Down
ENSMUSG00000021706	980.8050857	0.641703326	0.248147578	2.585974573	0.009710409	0.056490631	Zfyve16	Up
ENSMUSG00000034532	189.3950826	-0.775024174	0.299720504	-2.585823003	0.00971468	0.056498687	Fbxo16	Down
ENSMUSG00000027547	2040.042066	0.432189181	0.16717741	2.585212812	0.009731891	0.056555523	Sall4	Up
ENSMUSG00000035960	1250.487936	-0.522545985	0.20226815	-2.583431873	0.009782278	0.056723307	Apex1	Down
ENSMUSG00000021701	1219.578122	0.740685879	0.286742582	2.583103888	0.009791583	0.056760449	Plk2	Up
ENSMUSG00000026796	891.9059829	0.548467975	0.212338624	2.58298733	0.009794892	0.05676282	Fam129b	Up
ENSMUSG00000020660	19.24548866	-1.798468109	0.696708175	-2.581379371	0.009840638	0.056977321	Pomc	Down
ENSMUSG00000018931	1046.579395	0.508557116	0.197128595	2.579824175	0.009885063	0.057135196	Natd1	Up
ENSMUSG00000029610	656.2876635	-0.51021348	0.197777384	-2.579736213	0.009887581	0.057135196	Aimp2	Down
ENSMUSG00000118084	25.57781487	-1.337289169	0.518387271	-2.579710661	0.009888313	0.057135196	AA388235	Down
ENSMUSG00000085795	3633.499402	0.665985692	0.258238203	2.578958821	0.00990986	0.05719372	Zfp703	Up
ENSMUSG00000032492	437.5785957	-0.685434887	0.26622142	-2.574679709	0.010033295	0.057740494	Pth1r	Down
ENSMUSG00000040929	946.0370603	-0.582763109	0.226360785	-2.574487927	0.010038859	0.057740494	Rfx3	Down
ENSMUSG00000020701	1230.720961	-1.821366814	0.707513085	-2.574322443	0.010043662	0.057742947	Tmem132e	Down
ENSMUSG00000054659	59.99097871	0.941336545	0.365739127	2.573792291	0.010059064	0.057797546	Pm20d2	Up
ENSMUSG00000042363	530.1190568	0.529091803	0.205658452	2.572672306	0.010091671	0.057917184	Lgalsl	Up
ENSMUSG00000029661	853.4088975	0.529861753	0.205963455	2.572600823	0.010093755	0.057917184	Col1a2	Up
ENSMUSG00000030435	5847.601896	-0.533106038	0.207332088	-2.571266433	0.010132734	0.058065616	U2af2	Down
ENSMUSG00000020275	177.6219145	0.799040068	0.310773655	2.571131931	0.01013667	0.058065616	Rel	Up
ENSMUSG00000028884	1620.167612	-0.452494704	0.17601662	-2.570749879	0.010147859	0.058069128	Rpa2	Down
ENSMUSG00000103144	85.14279235	0.840034785	0.326806715	2.570433062	0.010157145	0.058105283	Pcdhga1	Up
ENSMUSG00000035048	481.5683757	-0.707434801	0.275355909	-2.569165139	0.010194386	0.058267243	Anapc13	Down
ENSMUSG00000031749	1140.950787	0.478878101	0.18646442	2.568200949	0.010222788	0.058378439	St3gal2	Up
ENSMUSG00000022637	821.7884619	-0.587776482	0.228907692	-2.567744564	0.010236255	0.058411558	Cblb	Down
ENSMUSG00000034667	4001.997137	0.481370689	0.187471465	2.567701109	0.010237539	0.058411558	Xpot	Up
ENSMUSG00000037029	1806.736562	-0.39185282	0.152651685	-2.56697344	0.010259047	0.058449099	Zfp146	Down
ENSMUSG00000020170	1466.303202	0.523774102	0.204080908	2.566502211	0.010272997	0.058494722	Frs2	Up
ENSMUSG00000095098	340.5961399	-0.894467393	0.348516276	-2.566501063	0.010273031	0.058494722	Ccdc85b	Down
ENSMUSG00000025364	5302.626045	-0.378281416	0.147405978	-2.566255591	0.010280305	0.058519117	Pa2g4	Down
ENSMUSG00000020709	22.46749388	1.504513055	0.58660301	2.564789183	0.010323851	0.058732841	Adap2	Up
ENSMUSG00000030104	1559.982258	0.425196401	0.165807287	2.564401169	0.010335401	0.058764394	Edem1	Up
ENSMUSG00000036904	1135.711273	0.550061349	0.214522737	2.564116777	0.010343874	0.058795491	Fzd8	Up
ENSMUSG00000025576	58.73466863	-1.372748579	0.53591631	-2.561498042	0.010422183	0.0591514	Rbfox3	Down
ENSMUSG00000025571	1856.079382	0.45188917	0.176453174	2.560958019	0.010438397	0.059195266	Tnrc6c	Up
ENSMUSG00000031153	711.3945846	-0.509377661	0.198926128	-2.560637293	0.010448037	0.059205021	Gripap1	Down
ENSMUSG00000048707	174.678223	0.72832147	0.284434027	2.560598949	0.01044919	0.059205021	Tprn	Up
ENSMUSG00000001270	4291.215972	-1.618255347	0.632010098	-2.560489701	0.010452476	0.059206503	Ckb	Down
ENSMUSG00000029434	1172.173752	0.473828914	0.185105758	2.559774047	0.010474024	0.059281233	Vps33a	Up
ENSMUSG00000052738	1565.269535	-0.439280598	0.171610755	-2.559749817	0.010474754	0.059281233	Suclg1	Down
ENSMUSG00000035357	915.407799	-0.600467434	0.23474823	-2.557921034	0.01053	0.059490702	Pdzrn3	Down
ENSMUSG00000036019	348.5001416	-0.64857382	0.253587682	-2.557591972	0.010539968	0.059512667	Tmtc2	Down
ENSMUSG00000018899	646.7372179	0.618689181	0.241942856	2.557170697	0.010552742	0.059567612	Irf1	Up
ENSMUSG00000027671	2585.382521	-0.450195901	0.176059559	-2.557065937	0.010555921	0.059568378	Actl6a	Down
ENSMUSG00000021036	1571.626607	0.488358423	0.191057389	2.556082373	0.010585806	0.059702602	Sptlc2	Up
ENSMUSG00000032030	2035.475585	0.56348197	0.220471085	2.555808934	0.010594127	0.059727494	Cul5	Up
ENSMUSG00000031939	2022.027519	-0.443564687	0.173559271	-2.555695726	0.010597574	0.059727494	Taf1d	Down
ENSMUSG00000062995	235.7001071	0.628020178	0.24580215	2.554982441	0.010619315	0.059822653	Ica1	Up
ENSMUSG00000014496	1909.603768	0.53492008	0.209396162	2.55458397	0.010631478	0.059873941	Ankrd28	Up
ENSMUSG00000000740	19792.14174	-0.675977186	0.264656358	-2.554169453	0.010644144	0.059928031	Rpl13	Down
ENSMUSG00000051910	416.8914123	0.76680195	0.3005556	2.551281526	0.010732759	0.060336942	Sox6	Up
ENSMUSG00000061474	393.2640116	-0.529493114	0.207611392	-2.550404916	0.010759787	0.060457402	Mrps36	Down
ENSMUSG00000038644	2631.6346	-0.447019258	0.175318745	-2.549751651	0.010779968	0.060536045	Pold1	Down
ENSMUSG00000058558	18669.63065	-0.514628156	0.201890819	-2.549041892	0.010801932	0.060589865	Rpl5	Down
ENSMUSG00000014837	437.1715905	-0.749997671	0.294403386	-2.54751714	0.010849252	0.060733475	4931428F04Rik	Down
ENSMUSG00000005886	2162.932963	0.495359932	0.194464307	2.547305152	0.010855846	0.060753013	Ncoa2	Up
ENSMUSG00000030731	40.27872101	1.123174508	0.441456385	2.544247965	0.010951331	0.061147535	Syt3	Up
ENSMUSG00000022718	2126.457556	0.474496976	0.186623259	2.542539335	0.011005021	0.061359811	Dgcr8	Up
ENSMUSG00000015176	4263.029551	-0.388051336	0.152680139	-2.541596692	0.011034742	0.061438029	Nolc1	Down
ENSMUSG00000029238	1449.930511	0.596766439	0.234838253	2.541180711	0.01104788	0.061483457	Clock	Up
ENSMUSG00000044465	1362.117965	0.42067614	0.165616869	2.540056108	0.011083469	0.0616392	Fam160a2	Up
ENSMUSG00000024097	6883.519495	-0.416259951	0.163976198	-2.538538862	0.011131644	0.06183685	Srsf7	Down
ENSMUSG00000021774	804.6170224	-0.438835247	0.173023949	-2.536268824	0.011204069	0.062186236	Ube2e1	Down
ENSMUSG00000053334	103.1487146	0.775894477	0.305965305	2.535890395	0.011216183	0.062200568	Ficd	Up
ENSMUSG00000027210	3746.659748	0.466230314	0.18389662	2.535284843	0.011235592	0.062273799	Meis2	Up
ENSMUSG00000036438	7230.154878	-0.44178663	0.174305888	-2.534547942	0.011259252	0.062351093	Calm2	Down
ENSMUSG00000042331	901.040805	0.467148176	0.184379843	2.533618475	0.011289157	0.062491781	Specc1	Up
ENSMUSG00000046865	2877.877746	-0.514910644	0.203288724	-2.532903125	0.011312221	0.062555944	Fbl	Down
ENSMUSG00000074886	1408.393042	-0.497643416	0.196515314	-2.532339117	0.011330435	0.062621287	Grk6	Down
ENSMUSG00000059796	22185.83986	-0.443223051	0.175094233	-2.531340092	0.011362762	0.062764509	Eif4a1	Down
ENSMUSG00000027998	1569.453569	-0.463162601	0.183043631	-2.530339896	0.011395208	0.062925977	Plrg1	Down
ENSMUSG00000022686	2569.677767	0.697340415	0.275815835	2.528282741	0.0114622	0.063246984	B3gnt5	Up
ENSMUSG00000010342	483.2531997	1.798094932	0.711199345	2.528257293	0.011463031	0.063246984	Tex14	Up
ENSMUSG00000010122	18.24415687	1.436416707	0.568233649	2.527862809	0.011475919	0.063300248	Slc47a1	Up
ENSMUSG00000038780	924.3543081	0.491629852	0.194586717	2.526533463	0.011519441	0.063468782	Smurf1	Up
ENSMUSG00000028986	1422.019814	-0.520570959	0.206121615	-2.525552487	0.011551652	0.06361045	Klhl7	Down
ENSMUSG00000002767	939.0259836	-0.539472206	0.213698862	-2.524450536	0.011587931	0.063758508	Mrpl2	Down
ENSMUSG00000019796	467.7457989	0.563139713	0.22307519	2.524439019	0.011588311	0.063758508	Lrp11	Up
ENSMUSG00000048874	3931.009517	0.590869322	0.234159617	2.523361324	0.01162389	0.063907165	Phf3	Up
ENSMUSG00000025583	1662.103098	0.47407031	0.187930524	2.522582812	0.011649652	0.063988098	Rptor	Up
ENSMUSG00000038156	418.4279565	-0.559598335	0.221915626	-2.52167162	0.011679869	0.064076456	Spon1	Down
ENSMUSG00000032244	6291.549934	0.589196049	0.233656103	2.521637743	0.011680993	0.064076456	Fem1b	Up
ENSMUSG00000037224	234.0510674	0.641794107	0.254754781	2.519262264	0.011760103	0.06435636	Zfyve28	Up
ENSMUSG00000017485	4699.151034	-0.501680567	0.19918557	-2.518659196	0.011780262	0.064434312	Top2b	Down
ENSMUSG00000034361	268.9205124	0.760220065	0.301922117	2.517934337	0.011804533	0.064526031	Cpne2	Up
ENSMUSG00000039474	564.0603159	0.591933663	0.235093661	2.517863143	0.011806919	0.064526031	Wfs1	Up
ENSMUSG00000059278	361.6482893	-0.895573543	0.355854233	-2.516686495	0.011846419	0.064607345	Naa38	Down
ENSMUSG00000023110	3027.991114	-0.411518812	0.163524557	-2.516556644	0.011850785	0.064607345	Prmt5	Down
ENSMUSG00000019774	215.2384227	-0.575536256	0.228710752	-2.516437248	0.011854801	0.064607345	Mtrf1l	Down
ENSMUSG00000031309	3312.557278	0.552629585	0.219632176	2.516159489	0.011864148	0.064640291	Rps6ka3	Up
ENSMUSG00000017548	3570.510861	0.603229933	0.239828998	2.515250196	0.011894794	0.064753193	Suz12	Up
ENSMUSG00000044390	92.2846276	-0.810984489	0.322667976	-2.513371485	0.011958334	0.064972618	Tigd3	Down
ENSMUSG00000018604	176.1829363	0.831270201	0.331220359	2.509719519	0.012082709	0.065327635	Tbx3	Up
ENSMUSG00000020250	10864.78446	0.431365045	0.171885044	2.509613606	0.012086333	0.065327635	Txnrd1	Up
ENSMUSG00000058444	638.0221733	0.469736125	0.187323052	2.507625843	0.012154529	0.065655923	Map2k5	Up
ENSMUSG00000025645	163.9592605	-0.6977891	0.278368678	-2.50670839	0.01218612	0.065772122	Ccdc51	Down
ENSMUSG00000053716	548.7788589	0.587136113	0.234396346	2.504885946	0.012249089	0.065983693	Dusp7	Up
ENSMUSG00000102918	444.7712802	0.589209584	0.235224457	2.504882319	0.012249214	0.065983693	Pcdhgc3	Up
ENSMUSG00000074305	1088.799537	0.652297003	0.260469035	2.504316888	0.012268809	0.0660182	Peak1	Up
ENSMUSG00000066150	1566.199264	-0.421203769	0.168220002	-2.503886359	0.012283748	0.066019991	Slc31a1	Down
ENSMUSG00000013646	792.0122575	-0.618864132	0.24722596	-2.503232795	0.012306457	0.066093607	Sh3bp5l	Down
ENSMUSG00000031292	381.6254527	0.746714257	0.298354755	2.502773109	0.012322451	0.06613904	Cdkl5	Up
ENSMUSG00000000827	1416.747387	-0.391545503	0.156463233	-2.502476121	0.012332794	0.066144325	Tpd52l2	Down
ENSMUSG00000034297	3318.785354	0.636942589	0.254654933	2.501198703	0.012377371	0.066310733	Med13	Up
ENSMUSG00000023755	202.8689108	-0.777426467	0.311069299	-2.499206669	0.01244717	0.066660765	Rhebl1	Down
ENSMUSG00000003190	442.6746094	-0.785095166	0.314146154	-2.499139833	0.012449518	0.066660765	Bcl2l12	Down
ENSMUSG00000037736	393.9063278	0.60000593	0.240122783	2.498746363	0.012463348	0.066698723	Limch1	Up
ENSMUSG00000039067	3562.583808	-0.511067028	0.204620992	-2.497627547	0.012502748	0.066867966	Psmd7	Down
ENSMUSG00000035164	872.5518665	-0.578347355	0.231821173	-2.49479954	0.012602831	0.067297602	Zc3h12c	Down
ENSMUSG00000007659	1393.093242	0.500125458	0.200525949	2.494068519	0.012628816	0.067383521	Bcl2l1	Up
ENSMUSG00000023809	1032.258727	0.507268567	0.20354438	2.492176729	0.012696285	0.067704983	Rps6ka2	Up
ENSMUSG00000107879	152.2924026	0.807535398	0.324028612	2.492173124	0.012696414	0.067704983	9330102E08Rik	Up
ENSMUSG00000061393	1055.137463	-0.53625849	0.215262018	-2.491189544	0.012731618	0.067855745	Acvr2b	Down
ENSMUSG00000040270	465.4136213	0.669148787	0.268722541	2.490110372	0.012770343	0.068025098	Bach2	Up
ENSMUSG00000011831	2085.267557	0.570779832	0.229247838	2.489793737	0.012781725	0.068067206	Evi5	Up
ENSMUSG00000078302	496.8713489	-1.513880177	0.608389951	-2.488338562	0.012834149	0.068253546	Foxd1	Down
ENSMUSG00000024087	2265.970777	0.530910978	0.213673055	2.484688482	0.012966485	0.068863783	Cyp1b1	Up
ENSMUSG00000062353	382.8894211	-0.601938312	0.242345672	-2.483800545	0.012998859	0.068935746	Gm15772	Down
ENSMUSG00000039000	3020.210391	0.4737592	0.190831482	2.482605041	0.013042561	0.069099099	Ube3c	Up
ENSMUSG00000031758	143.0030935	0.682760471	0.275186459	2.481083093	0.013098384	0.069345742	Cdyl2	Up
ENSMUSG00000020605	940.5137953	0.46435139	0.187159516	2.48104612	0.013099742	0.069345742	Hs1bp3	Up
ENSMUSG00000030067	1449.112486	0.490231648	0.197632488	2.480521567	0.013119033	0.069363224	Foxp1	Up
ENSMUSG00000042042	390.9288083	0.595100453	0.240033731	2.479236772	0.013166387	0.069510571	Csgalnact2	Up
ENSMUSG00000058997	947.9941093	0.597557582	0.241186037	2.477579501	0.013227694	0.069758506	Vwa8	Up
ENSMUSG00000026312	5.357069571	-2.689276528	1.085518546	-2.477411866	0.013233909	0.069758506	Cdh7	Down
ENSMUSG00000052133	272.8886338	-0.668070323	0.269838138	-2.475818757	0.013293104	0.070020525	Sema5b	Down
ENSMUSG00000046329	673.3857682	-0.576893641	0.233019601	-2.475730105	0.013296405	0.070020525	Slc25a23	Down
ENSMUSG00000048058	775.1740631	-0.563528167	0.227657273	-2.475335669	0.0133111	0.070066712	Ldlrad3	Down
ENSMUSG00000054717	12537.99237	-0.581388712	0.234954845	-2.474469982	0.013343403	0.070161285	Hmgb2	Down
ENSMUSG00000021250	77.22899909	0.988099093	0.399570512	2.472902939	0.013402054	0.070431839	Fos	Up
ENSMUSG00000026709	779.6715964	-0.494295655	0.200076067	-2.47053864	0.013490974	0.070842091	Dars2	Down
ENSMUSG00000096014	489.5569284	-1.71171703	0.692922049	-2.470288009	0.013500431	0.070872737	Sox1	Down
ENSMUSG00000026616	26.25725525	1.256166378	0.50860978	2.469803819	0.013518717	0.070949705	Cr2	Up
ENSMUSG00000008958	1329.037776	-0.605627458	0.245267949	-2.469248268	0.013539724	0.071040913	Vps72	Down
ENSMUSG00000020171	1256.527172	-0.422057138	0.171063321	-2.467256779	0.013615268	0.071265372	Yeats4	Down
ENSMUSG00000031770	688.8106501	0.531843206	0.215955134	2.462748606	0.013787655	0.07193687	Herpud1	Up
ENSMUSG00000034501	640.4173807	0.477195403	0.193774675	2.462630382	0.013792202	0.071941417	Pcnx4	Up
ENSMUSG00000036114	432.3385071	-0.774062986	0.314575544	-2.460658498	0.01386823	0.072280211	Rpp25l	Down
ENSMUSG00000039068	2735.162424	0.476260091	0.19372733	2.458404245	0.013955599	0.072638868	Zzz3	Up
ENSMUSG00000039202	1529.577142	0.609899287	0.2480971	2.458308807	0.013959308	0.072638868	Abhd2	Up
ENSMUSG00000041949	520.6154693	0.448466951	0.182495679	2.457411336	0.013994235	0.072781919	Tango6	Up
ENSMUSG00000042997	767.4542356	0.438723332	0.178795189	2.453775941	0.014136503	0.073443787	Nhlrc3	Up
ENSMUSG00000025907	1795.699848	0.666005217	0.271468185	2.453345376	0.014153437	0.073478881	Rb1cc1	Up
ENSMUSG00000005354	1444.18869	-0.562935512	0.229580134	-2.452021883	0.014205602	0.073704975	Txn2	Down
ENSMUSG00000029328	6826.781211	-0.385810414	0.157380716	-2.451446557	0.014228331	0.073783792	Hnrnpdl	Down
ENSMUSG00000058006	4831.776601	0.559861452	0.228437007	2.450835179	0.01425252	0.073845301	Mdn1	Up
ENSMUSG00000020078	2273.349458	0.441556213	0.180170736	2.450765435	0.014255282	0.073845301	Vps26a	Up
ENSMUSG00000053965	668.80593	0.630674386	0.257555432	2.448693783	0.014337528	0.074232069	Pde5a	Up
ENSMUSG00000034432	1962.000375	-0.380691358	0.155575422	-2.44698907	0.014405521	0.074505277	Cops8	Down
ENSMUSG00000049232	268.8983342	0.66520106	0.27190027	2.446489144	0.014425514	0.074588977	Tigd2	Up
ENSMUSG00000075419	351.4998419	0.549975093	0.224810826	2.446390609	0.014429458	0.074589666	Dolk	Up
ENSMUSG00000006494	1341.16231	-0.649480138	0.265539305	-2.445890783	0.014449476	0.074623467	Pdk1	Down
ENSMUSG00000041592	1163.783895	0.6127925	0.250666006	2.444657374	0.014498981	0.074830491	Sdk2	Up
ENSMUSG00000028546	2003.989792	-1.220187933	0.49920506	-2.444261949	0.014514883	0.074873085	Elavl4	Down
ENSMUSG00000025868	427.0627001	-0.721922303	0.295368002	-2.444145261	0.014519579	0.074877577	Higd2a	Down
ENSMUSG00000014329	265.9110073	0.599971006	0.245532099	2.443554262	0.014543382	0.074980578	Bicc1	Up
ENSMUSG00000040488	1283.030826	0.591087136	0.241911966	2.44339768	0.014549695	0.074990933	Ltbp4	Up
ENSMUSG00000002102	4082.76254	-0.4189087	0.171477653	-2.442934639	0.014568375	0.074990933	Psmc3	Down
ENSMUSG00000020102	37.6959491	1.202675103	0.49269361	2.4410203	0.014645831	0.075312183	Slc16a7	Up
ENSMUSG00000003762	295.0871684	-0.650394538	0.266550578	-2.44004175	0.014685565	0.075458329	Coq8b	Down
ENSMUSG00000059851	1275.338812	-0.620622908	0.254593603	-2.437700325	0.014781022	0.075885991	Kmt5c	Down
ENSMUSG00000039385	1549.352215	-0.622648745	0.255574723	-2.43626888	0.014839649	0.076114073	Cdh6	Down
ENSMUSG00000021022	712.986655	-0.499109114	0.204868955	-2.436235955	0.014841	0.076114073	Ppp2r3c	Down
ENSMUSG00000015806	860.8400139	-0.42295476	0.173712294	-2.434800386	0.014900007	0.076330776	Qdpr	Down
ENSMUSG00000013275	671.9743968	0.424976179	0.174546125	2.434749999	0.014902082	0.076330776	Slc41a1	Up
ENSMUSG00000038718	789.0459919	-0.449810551	0.184754508	-2.434639107	0.014906649	0.076330776	Pbx3	Down
ENSMUSG00000023232	264.7452136	-0.623282648	0.25601834	-2.434523432	0.014911414	0.076335211	Serinc2	Down
ENSMUSG00000032171	1748.360996	-0.613306417	0.252058531	-2.433190473	0.014966425	0.076516779	Pin1	Down
ENSMUSG00000060166	1006.7748	0.550352744	0.226446476	2.430387763	0.015082677	0.077010558	Zdhhc8	Up
ENSMUSG00000022863	733.3734221	0.46854127	0.192900193	2.428931058	0.015143412	0.077215148	Btg3	Up
ENSMUSG00000002983	317.6506492	0.620146634	0.25532424	2.428859218	0.015146412	0.077215148	Relb	Up
ENSMUSG00000027207	573.0987587	0.452878908	0.186515316	2.42810573	0.015177918	0.077335481	Galk2	Up
ENSMUSG00000032740	2108.760622	0.670447545	0.276152878	2.427812989	0.015190174	0.077377788	Ccdc88a	Up
ENSMUSG00000027933	2878.637972	0.368047514	0.15166888	2.426651489	0.015238887	0.077535745	Ints3	Up
ENSMUSG00000045095	1252.853786	-0.438228526	0.180685147	-2.425371063	0.015292747	0.077758653	Magi1	Down
ENSMUSG00000035161	1435.354837	0.517860781	0.21365227	2.423848723	0.015357001	0.078004321	Ints6	Up
ENSMUSG00000037108	124.4596153	0.82020733	0.338490028	2.423135871	0.01538717	0.078137289	Zcwpw1	Up
ENSMUSG00000021614	4496.462973	-0.706172461	0.291483542	-2.422683823	0.015406329	0.07819401	Vcan	Down
ENSMUSG00000029283	1263.830987	-0.432677992	0.178626061	-2.422255688	0.015424493	0.078265911	Cdc7	Down
ENSMUSG00000026003	359.4603247	0.533656568	0.220427335	2.421009032	0.015477493	0.078514485	Acadl	Up
ENSMUSG00000040767	483.7956069	-0.711176034	0.293774801	-2.420820409	0.015485526	0.078534883	Snrnp25	Down
ENSMUSG00000078532	713.465148	-0.519793302	0.214733809	-2.420640253	0.015493201	0.078549551	Nkain1	Down
ENSMUSG00000021716	582.7051745	-0.518931624	0.214384574	-2.420564194	0.015496443	0.078549551	Srek1ip1	Down
ENSMUSG00000058620	37.92010194	1.210193721	0.500289308	2.418987777	0.015563763	0.078758401	Adra2b	Up
ENSMUSG00000043716	19687.08882	-0.48041076	0.198602757	-2.418953119	0.015565246	0.078758401	Rpl7	Down
ENSMUSG00000099907	8.167929009	-2.000792611	0.828169419	-2.415921869	0.015695429	0.079270824	Gm10421	Down
ENSMUSG00000075703	1218.288713	-0.451723049	0.187135232	-2.413885637	0.015783416	0.079551015	Selenoi	Down
ENSMUSG00000005442	3742.321438	0.558148165	0.231306045	2.413028868	0.015820566	0.079635744	Cic	Up
ENSMUSG00000032328	2813.822908	0.439623623	0.18230974	2.411410514	0.015890951	0.079924627	Tmem30a	Up
ENSMUSG00000021958	359.5441006	-0.508605748	0.210917263	-2.41139934	0.015891438	0.079924627	Pinx1	Down
ENSMUSG00000001403	2464.569265	-0.523350618	0.217034725	-2.411368123	0.015892798	0.079924627	Ube2c	Down
ENSMUSG00000038910	421.6972916	0.543954458	0.225584482	2.411311514	0.015895265	0.079924627	Plcl2	Up
ENSMUSG00000047044	988.1665227	-0.558102414	0.231528188	-2.410516059	0.01592997	0.080021835	D030056L22Rik	Down
ENSMUSG00000078496	91.34614675	1.077353615	0.447160379	2.409322615	0.015982163	0.080201699	Zfp982	Up
ENSMUSG00000050312	232.3341052	0.598260227	0.248507919	2.407409107	0.016066161	0.080561262	Nsun3	Up
ENSMUSG00000036893	3346.682289	-0.371068342	0.154184951	-2.406644357	0.01609984	0.080688803	Ehmt1	Down
ENSMUSG00000056952	1259.76741	0.395023423	0.164212089	2.405568461	0.016147326	0.080844004	Tatdn2	Up
ENSMUSG00000028031	7.977423186	-1.954760547	0.812638766	-2.40544831	0.016152637	0.080849915	Dkk2	Down
ENSMUSG00000012017	411.288305	0.708310668	0.294606915	2.40425676	0.016205387	0.081031073	Scarf2	Up
ENSMUSG00000059439	640.2599226	0.483104375	0.201010555	2.403378143	0.01624438	0.081205307	Bcas3	Up
ENSMUSG00000032724	342.9554957	0.73244408	0.304804347	2.402997489	0.016261299	0.08124839	Abtb2	Up
ENSMUSG00000042472	1197.280981	-0.431889718	0.179739	-2.402871484	0.016266903	0.081255651	Zfp410	Down
ENSMUSG00000024063	574.9729206	-0.566205134	0.235719487	-2.402029385	0.016304399	0.081401405	Lbh	Down
ENSMUSG00000026163	65.65956671	-1.094583318	0.455738253	-2.401780654	0.016315488	0.081415243	Sphkap	Down
ENSMUSG00000031505	668.5167321	-0.520105758	0.216601001	-2.401215853	0.016340694	0.081499473	Naxd	Down
ENSMUSG00000071054	3349.065108	-0.542569715	0.225973655	-2.401030844	0.016348958	0.081518378	Safb	Down
ENSMUSG00000024687	1195.584432	0.396251414	0.165078559	2.400380862	0.016378021	0.081623254	Osbp	Up
ENSMUSG00000026388	32.56685314	-1.105374258	0.461125845	-2.397120592	0.016524484	0.082206685	3110009E18Rik	Down
ENSMUSG00000004849	947.5082389	-0.601718702	0.251034849	-2.396952875	0.01653205	0.082223426	Ap1s1	Down
ENSMUSG00000038812	748.91308	-0.617394541	0.25778303	-2.395016229	0.01661963	0.082533199	Trmt112	Down
ENSMUSG00000001248	1751.328009	-0.630985131	0.263530634	-2.394352116	0.016649756	0.082640879	Gramd1a	Down
ENSMUSG00000039745	139.014604	0.905041848	0.378006053	2.394252265	0.01665429	0.082642428	Htatip2	Up
ENSMUSG00000016624	928.9854685	-1.524580002	0.636792884	-2.39415364	0.016658769	0.082643705	Phf21b	Down
ENSMUSG00000041216	169.1516663	-0.840261159	0.351103183	-2.393202911	0.016702001	0.082795234	Clvs1	Down
ENSMUSG00000030291	462.4263111	-0.592795799	0.247842287	-2.391826696	0.016764756	0.083022229	Med21	Down
ENSMUSG00000047141	591.6827602	0.643866688	0.269346154	2.390480345	0.01682635	0.08326406	Zfp654	Up
ENSMUSG00000053536	1417.871807	-0.388268992	0.162466343	-2.389842624	0.016855594	0.083310976	Cstf2t	Down
ENSMUSG00000004788	779.3577942	-0.479867017	0.200797176	-2.389809594	0.01685711	0.083310976	Eif2b2	Down
ENSMUSG00000023224	594.5723921	-0.651274119	0.272690752	-2.388324923	0.01692537	0.083521818	Serping1	Down
ENSMUSG00000037949	555.426864	0.464998087	0.194746877	2.387704968	0.016953946	0.083620671	Ano10	Up
ENSMUSG00000061313	1212.089437	0.439011064	0.184186955	2.383507903	0.017148516	0.084261886	Ddhd2	Up
ENSMUSG00000021967	459.7621597	-0.752036575	0.315715446	-2.382007547	0.017218545	0.08454232	Mrpl57	Down
ENSMUSG00000027434	187.6437812	-2.003158561	0.841171032	-2.381392709	0.017247314	0.084641119	Nkx2-2	Down
ENSMUSG00000019952	517.3438673	-0.450860026	0.189343187	-2.38117903	0.017257323	0.084669009	Poc1b	Down
ENSMUSG00000021273	2679.482474	-0.51894816	0.218078586	-2.379638319	0.017329638	0.08498121	Fdft1	Down
ENSMUSG00000028207	1208.027108	-0.391317224	0.164463937	-2.379349728	0.017343213	0.085005191	Asph	Down
ENSMUSG00000002825	531.0128026	-0.47903938	0.201352395	-2.379109424	0.017354523	0.085039337	Qtrt1	Down
ENSMUSG00000022820	449.279302	-0.685317652	0.288285912	-2.377215204	0.017443908	0.085332168	Ndufb4	Down
ENSMUSG00000058230	4452.463429	0.541399678	0.228274754	2.371701946	0.017706368	0.086256787	Arhgap35	Up
ENSMUSG00000015957	32.066158	1.119277792	0.472366441	2.369511662	0.017811593	0.086627466	Wnt11	Up
ENSMUSG00000020358	15812.24947	-0.547150547	0.230946794	-2.369162773	0.017828405	0.086667211	Hnrnpab	Down
ENSMUSG00000028648	579.4136889	-0.584524724	0.246741582	-2.368975341	0.017837443	0.086689617	Ndufs5	Down
ENSMUSG00000021823	2868.724604	0.501383705	0.211721513	2.368128292	0.017878335	0.086823689	Vcl	Up
ENSMUSG00000025860	2353.481206	0.533427422	0.225376627	2.366826715	0.017941331	0.087025987	Xiap	Up
ENSMUSG00000020430	2912.28051	-0.368760182	0.155828897	-2.36644287	0.017959946	0.087025987	Pes1	Down
ENSMUSG00000079260	180.4372364	0.704130085	0.297607946	2.365965338	0.017983128	0.087063747	Tmppe	Up
ENSMUSG00000021520	682.7042611	-0.573434917	0.242387916	-2.365773535	0.017992447	0.087069283	Uqcrb	Down
ENSMUSG00000089847	208.2449017	-0.758123168	0.32046352	-2.365708169	0.017995623	0.087069283	Timm10b	Down
ENSMUSG00000016664	1264.907316	0.419925961	0.177536037	2.365299843	0.018015479	0.087100768	Pacsin2	Up
ENSMUSG00000033943	4723.336252	0.588963619	0.249049049	2.364849896	0.01803738	0.087163601	Mga	Up
ENSMUSG00000018566	193.2836933	0.712939821	0.301586561	2.363964157	0.018080562	0.087307616	Slc2a4	Up
ENSMUSG00000027523	7517.42163	-0.477664971	0.20212743	-2.363187284	0.018118511	0.087426168	Gnas	Down
ENSMUSG00000042121	946.7843433	0.436558021	0.184756393	2.362884517	0.018133319	0.087440688	Ssh1	Up
ENSMUSG00000038319	802.5697287	-0.6656187	0.281718727	-2.362706613	0.018142026	0.087440688	Kcnh2	Down
ENSMUSG00000032394	4031.884395	-0.611453535	0.258889465	-2.36183243	0.01818486	0.087573633	Igdcc3	Down
ENSMUSG00000102976	581.6937923	0.647946805	0.27439108	2.361398936	0.018206134	0.087654518	Zc3h11a	Up
ENSMUSG00000022109	908.4035604	-0.449104586	0.190205378	-2.361156081	0.018218061	0.087690378	Med4	Down
ENSMUSG00000034135	1189.895793	0.425258086	0.180164997	2.360381272	0.018256161	0.087803636	Sik3	Up
ENSMUSG00000044155	791.6212958	-0.529748855	0.224546198	-2.359197609	0.0183145	0.087990402	Lsm8	Down
ENSMUSG00000072694	601.4136885	-0.611728143	0.259446082	-2.357823781	0.018382417	0.088242813	1500011B03Rik	Down
ENSMUSG00000041261	15.53616271	1.395102872	0.592049464	2.356395802	0.018453244	0.088539388	Car8	Up
ENSMUSG00000041353	313.880457	-0.503269001	0.21392132	-2.352589264	0.018643214	0.089232168	Tmem29	Down
ENSMUSG00000030347	358.2183688	0.536571787	0.228362479	2.349649507	0.018791096	0.089808226	D6Wsu163e	Up
ENSMUSG00000027560	73.90851346	0.836510876	0.356264128	2.34800759	0.018874137	0.090117098	Dok5	Up
ENSMUSG00000003436	1105.211273	-1.941255486	0.826940143	-2.347516326	0.018899045	0.090170047	Dll3	Down
ENSMUSG00000041408	4422.55798	0.632793472	0.269571061	2.347408768	0.018904502	0.090174107	Wapl	Up
ENSMUSG00000097167	36.75795587	-0.991246507	0.422351436	-2.346970846	0.018926736	0.090236185	Gm16740	Down
ENSMUSG00000023236	115.1220283	-0.971151218	0.413911692	-2.346276358	0.018962042	0.090382502	Scg5	Down
ENSMUSG00000025580	2824.378318	-0.410382113	0.174998481	-2.345060999	0.019023967	0.090611479	Eif4a3	Down
ENSMUSG00000020471	1345.433131	-0.457464481	0.195228617	-2.343224518	0.019117875	0.090970227	Pold2	Down
ENSMUSG00000008822	142.6761855	-0.910492625	0.388591381	-2.343059236	0.019126346	0.090988421	Acyp1	Down
ENSMUSG00000015714	1841.486702	0.373585833	0.159457905	2.34284925	0.019137114	0.09101019	Cers2	Up
ENSMUSG00000055447	526.1672197	0.503259217	0.214841039	2.34247246	0.019156448	0.091065231	Cd47	Up
ENSMUSG00000028341	21.90757234	1.36819488	0.58467191	2.340107086	0.019278211	0.091444213	Nr4a3	Up
ENSMUSG00000056617	9.279904763	-1.918810646	0.820052445	-2.339863331	0.019290798	0.091481748	4931429L15Rik	Down
ENSMUSG00000025324	232.8598652	0.593852457	0.253909998	2.338830541	0.019344205	0.091690597	Atp10a	Up
ENSMUSG00000004945	731.6962717	-0.415387943	0.177643683	-2.33832093	0.019370606	0.091771293	Tmem242	Down
ENSMUSG00000047804	698.383616	0.485537623	0.207815262	2.336390591	0.019470894	0.09215721	Akap10	Up
ENSMUSG00000004031	38.95616207	-1.030162297	0.441137622	-2.335240173	0.019530878	0.092396438	Brinp2	Down
ENSMUSG00000034201	733.4383963	0.576992576	0.247157761	2.334511261	0.019568967	0.092554264	Gas2l1	Up
ENSMUSG00000033287	643.6711268	-0.701361697	0.300490306	-2.334057645	0.019592704	0.092621774	Kctd17	Down
ENSMUSG00000037857	2257.280917	0.506715899	0.217147707	2.33350794	0.019621502	0.09273552	Nufip2	Up
ENSMUSG00000045969	1315.68524	-0.397365653	0.170298539	-2.333347399	0.01962992	0.092743258	Ing1	Down
ENSMUSG00000004071	1655.795936	-0.424443646	0.181990241	-2.332233	0.019688437	0.092917272	Cdip1	Down
ENSMUSG00000040263	787.1750367	-0.558373614	0.239705253	-2.329417508	0.019836958	0.093437993	Klhdc4	Down
ENSMUSG00000029408	24.138545	1.329453229	0.571117332	2.327811039	0.01992214	0.093753186	Abcb9	Up
ENSMUSG00000031422	8125.401174	-0.380266687	0.163359234	-2.32779426	0.019923031	0.093753186	Morf4l2	Down
ENSMUSG00000091243	43.83860326	0.893411219	0.384111203	2.32591815	0.020022918	0.094132717	Vgll3	Up
ENSMUSG00000028698	1168.180426	-0.463742704	0.199398152	-2.325712153	0.020033912	0.094149575	Pik3r3	Down
ENSMUSG00000066637	167.5664275	-0.674019466	0.289841837	-2.325473343	0.020046664	0.094149575	Ttc32	Down
ENSMUSG00000001017	4285.040461	-0.356317672	0.153229835	-2.325380508	0.020051623	0.094149575	Chtop	Down
ENSMUSG00000034560	2105.430692	0.534711112	0.229952558	2.32531056	0.02005536	0.094149575	Washc4	Up
ENSMUSG00000019659	459.588125	-0.658453961	0.283207154	-2.324990565	0.020072465	0.0941847	Ccdc12	Down
ENSMUSG00000026812	1942.998256	0.427155497	0.183737785	2.324810315	0.020082105	0.094207355	Tsc1	Up
ENSMUSG00000033961	294.2682377	-0.534890883	0.23027107	-2.322874879	0.020185875	0.094626123	Zfp446	Down
ENSMUSG00000027365	3286.052305	0.53822311	0.231788314	2.322045925	0.020230463	0.094788568	Trpm7	Up
ENSMUSG00000037286	2972.822346	0.598912231	0.257995201	2.321408418	0.020264812	0.094859864	Stag1	Up
ENSMUSG00000020841	2574.00148	0.467843268	0.201663953	2.319915186	0.020345466	0.095158522	Cpd	Up
ENSMUSG00000079509	1991.282949	0.56310417	0.2429336	2.317934485	0.020452882	0.095557426	Zfx	Up
ENSMUSG00000015659	587.0376352	0.534294332	0.230574855	2.317227228	0.020491357	0.095623076	Serac1	Up
ENSMUSG00000031066	2205.730824	0.354720599	0.153145687	2.316229761	0.020545727	0.095785461	Usp11	Up
ENSMUSG00000075254	1110.363933	-0.564040327	0.243790942	-2.313622985	0.020688412	0.096267257	Heg1	Down
ENSMUSG00000052798	2379.572958	-0.402905721	0.174159121	-2.313434508	0.020698762	0.09626965	Nup107	Down
ENSMUSG00000053166	52.81630006	-1.093553077	0.472852827	-2.312671119	0.020740728	0.09641902	Cdh22	Down
ENSMUSG00000032850	262.678115	-0.576459843	0.249426481	-2.311141309	0.020825051	0.096673274	Rnft2	Down
ENSMUSG00000115338	738.2042993	-0.445887225	0.192951564	-2.310876451	0.02083968	0.09671825	Pnp	Down
ENSMUSG00000037152	597.6019952	-0.561826034	0.243224254	-2.309909578	0.020893161	0.096874589	Ndufc1	Down
ENSMUSG00000006931	414.847708	0.586627029	0.254009835	2.309465808	0.020917747	0.09696562	P3h4	Up
ENSMUSG00000027130	741.468054	0.449640551	0.194923255	2.306756829	0.02106838	0.097479227	Slc12a6	Up
ENSMUSG00000021969	2018.349161	0.542260255	0.235113805	2.306373522	0.02108977	0.097532091	Zdhhc20	Up
ENSMUSG00000007836	10723.29809	-0.62447492	0.270786997	-2.306148101	0.021102358	0.097545603	Hnrnpa0	Down
ENSMUSG00000025195	926.7740577	0.414927377	0.179963084	2.305624949	0.021131598	0.097633269	Dnmbp	Up
ENSMUSG00000042605	2660.221876	0.441233482	0.191397948	2.305319821	0.021148668	0.097689082	Atxn2	Up
ENSMUSG00000019761	60.96828553	-1.233890474	0.535524147	-2.304079995	0.021218154	0.097963814	Krt10	Down
ENSMUSG00000027951	1319.882065	0.375733198	0.163137652	2.303166637	0.021269469	0.098108183	Adar	Up
ENSMUSG00000031728	633.0187532	-0.492900554	0.214048833	-2.302748153	0.021293017	0.098161581	Zfp821	Down
ENSMUSG00000037112	321.4297112	0.618714792	0.268691759	2.302693595	0.021296089	0.098161581	Sik2	Up
ENSMUSG00000024359	10169.50514	0.490983624	0.213277857	2.302084378	0.021330414	0.098252225	Hspa9	Up
ENSMUSG00000024187	791.0785379	0.404468417	0.175769704	2.301127027	0.021384452	0.098429822	Fam234a	Up
ENSMUSG00000029174	2149.265096	0.350149555	0.152190344	2.300734375	0.02140665	0.098508833	Tbc1d1	Up
ENSMUSG00000020423	1726.007759	-0.601021229	0.261264938	-2.300428191	0.021423973	0.098542223	Btg2	Down
ENSMUSG00000026239	697.1742781	-0.513898315	0.223480745	-2.299519432	0.021475461	0.098687088	Pde6d	Down
ENSMUSG00000040451	265.4474514	0.584281454	0.254549663	2.295353473	0.021712875	0.099566936	Sgms1	Up
ENSMUSG00000005299	1343.077595	0.393119621	0.171397152	2.293618166	0.021812441	0.099883122	Letm1	Up
ENSMUSG00000022175	983.1332245	0.581467678	0.253713217	2.291830452	0.021915429	0.100329997	Lrp10	Up
ENSMUSG00000063430	196.1926179	-0.813895734	0.35518893	-2.291444537	0.021937716	0.100386333	Wscd2	Down
ENSMUSG00000032288	714.4228927	-0.606568263	0.264747932	-2.291116153	0.021956697	0.100427034	Imp3	Down
ENSMUSG00000017897	125.5338261	-0.740932411	0.323595655	-2.289685908	0.022039531	0.100758023	Eya2	Down
ENSMUSG00000028104	186.159324	-0.661977964	0.289177746	-2.289173264	0.022069287	0.100805823	Polr3gl	Down
ENSMUSG00000025102	213.5276988	-0.651183206	0.28446495	-2.289150934	0.022070584	0.100805823	3110040N11Rik	Down
ENSMUSG00000045680	2.829922282	-3.747360638	1.637078365	-2.289053914	0.02207622	NA	Tcf21	Down
ENSMUSG00000036087	1858.883936	0.509533416	0.222638797	2.288610176	0.022102012	0.100861245	Slain2	Up
ENSMUSG00000022015	5.014190275	-2.559063935	1.118184851	-2.288587556	0.022103328	0.100861245	Tnfsf11	Down
ENSMUSG00000020611	1944.172634	0.413610535	0.180740976	2.288415961	0.022113309	0.100883276	Gna13	Up
ENSMUSG00000006262	1198.434098	0.470039657	0.20548124	2.287506433	0.02216628	0.101001308	Mob1b	Up
ENSMUSG00000028960	4303.737957	0.408595581	0.178623281	2.287471031	0.022168344	0.101001308	Ube4b	Up
ENSMUSG00000037568	566.069577	-0.512266332	0.223947413	-2.287440273	0.022170138	0.101001308	Vash2	Down
ENSMUSG00000051159	32.06928091	-1.01828846	0.445356287	-2.286458034	0.022227477	0.101168352	Cited1	Down
ENSMUSG00000033460	860.2812425	-0.406508798	0.178276184	-2.280219315	0.022594684	0.102577352	Armcx1	Down
ENSMUSG00000022354	939.255083	-0.599851228	0.263149336	-2.279508801	0.022636837	0.102697272	Ndufb9	Down
ENSMUSG00000000903	18.2396837	1.325562073	0.581828418	2.278269731	0.022710512	0.102912264	Vpreb3	Up
ENSMUSG00000028410	6989.164068	-0.423729873	0.186012382	-2.277965956	0.022728606	0.102946597	Dnaja1	Down
ENSMUSG00000040586	571.9121446	0.582076104	0.255569353	2.277566141	0.02275244	0.10303071	Ofd1	Up
ENSMUSG00000032507	183.0504848	0.545851698	0.239713112	2.277104053	0.022780013	0.103107868	Fbxl2	Up
ENSMUSG00000023991	4482.068265	-0.543432807	0.238853355	-2.275173431	0.022895528	0.103534964	Foxp4	Down
ENSMUSG00000058446	831.3272955	0.428186179	0.188288211	2.27409978	0.022959988	0.103757276	Znrf2	Up
ENSMUSG00000073888	165.2103545	-0.855656967	0.376263498	-2.274089757	0.02296059	0.103757276	Ccl27a	Down
ENSMUSG00000024213	1354.587547	-0.524855811	0.230820046	-2.273874474	0.022973535	0.103791811	Nudt3	Down
ENSMUSG00000033769	1241.353399	0.547596061	0.24084577	2.273637863	0.022987769	0.103832156	Exoc6b	Up
ENSMUSG00000022610	1110.106159	-0.477546163	0.210181549	-2.272065101	0.023082579	0.104116258	Mapk12	Down
ENSMUSG00000016921	6617.022245	-0.460695139	0.202812254	-2.271535023	0.023114609	0.104210889	Srsf6	Down
ENSMUSG00000039842	675.4139396	0.460956921	0.20298826	2.270855077	0.023155752	0.104350141	Mcph1	Up
ENSMUSG00000024976	1965.888283	0.547860544	0.24131192	2.270341816	0.023186852	0.104395055	Shoc2	Up
ENSMUSG00000037519	2034.247267	0.353111623	0.155538326	2.270254757	0.02319213	0.104395055	Ppfia1	Up
ENSMUSG00000031906	193.3100553	-0.804910622	0.354547038	-2.270250588	0.023192383	0.104395055	Smpd3	Down
ENSMUSG00000073771	237.1467894	0.638415202	0.281224526	2.270126333	0.023199919	0.104404969	Btbd19	Up
ENSMUSG00000015126	560.3091953	-0.592290429	0.260953747	-2.26971421	0.023224929	0.104493496	Tsr3	Down
ENSMUSG00000041881	1451.397017	-0.498228242	0.219598128	-2.268818252	0.023279381	0.104618263	Ndufa7	Down
ENSMUSG00000005470	733.3843581	-0.51756772	0.228321119	-2.266841203	0.023399928	0.104991289	Asf1b	Down
ENSMUSG00000003161	974.7546918	0.373689555	0.164910139	2.266019286	0.023450202	0.105120486	Sri	Up
ENSMUSG00000046711	9572.089663	-0.591887818	0.261213895	-2.265912458	0.023456744	0.105125736	Hmga1	Down
ENSMUSG00000003573	1089.29474	-0.550222426	0.242853128	-2.265659211	0.023472257	0.105171183	Homer3	Down
ENSMUSG00000029502	1488.264539	0.474120558	0.209931919	2.258449121	0.023917673	0.106897801	Golga3	Up
ENSMUSG00000031171	538.8769944	-0.45564319	0.201811229	-2.257769265	0.023960048	0.106989613	Ftsj1	Down
ENSMUSG00000003731	2500.820831	0.364204167	0.161386935	2.25671407	0.024025947	0.107210381	Kpna6	Up
ENSMUSG00000107002	497.7321307	-0.633426239	0.280731507	-2.256341823	0.024049232	0.107240949	0610012G03Rik	Down
ENSMUSG00000075389	109.5635326	-1.956939794	0.867857259	-2.25490975	0.024138994	0.107592202	2810410L24Rik	Down
ENSMUSG00000031517	97.75581898	-0.783729434	0.34778397	-2.253494992	0.024227956	0.107798095	Gpm6a	Down
ENSMUSG00000048720	293.5015445	0.514147652	0.228262907	2.252436281	0.024294715	0.108024193	Tbc1d12	Up
ENSMUSG00000114515	31.87237393	-1.057479934	0.469489	-2.2524062	0.024296614	0.108024193	Aldoa	Down
ENSMUSG00000071451	241.2369706	-0.654477428	0.290586591	-2.252263002	0.024305657	0.108039858	Psmg4	Down
ENSMUSG00000039384	100.9529212	-0.732004992	0.325095799	-2.251659339	0.024343808	0.108160324	Dusp10	Down
ENSMUSG00000031953	534.4995374	0.537773324	0.23886822	2.251338938	0.024364078	0.108187897	Tmem170	Up
ENSMUSG00000025505	216.3204705	-0.680098605	0.302399026	-2.249010567	0.024511824	0.108709439	Tmem80	Down
ENSMUSG00000035898	2333.600075	0.653032161	0.290513344	2.247855989	0.024585374	0.108936914	Uba6	Up
ENSMUSG00000020521	593.2678625	0.495737822	0.220600931	2.247215452	0.024626261	0.109044037	Rnft1	Up
ENSMUSG00000031776	2231.067264	-0.431690384	0.192132354	-2.246838572	0.024650346	0.109101326	Arl2bp	Down
ENSMUSG00000037752	201.921483	0.577813994	0.257204281	2.246517794	0.024670861	0.109143239	Xkr8	Up
ENSMUSG00000021065	764.241655	0.513380906	0.228523131	2.246516154	0.024670966	0.109143239	Fut8	Up
ENSMUSG00000052419	509.9011207	-0.553491012	0.24644703	-2.245882257	0.024711551	0.109273394	2610001J05Rik	Down
ENSMUSG00000026727	724.1138987	0.421100615	0.187532844	2.245476611	0.024737552	0.109363667	Rsu1	Up
ENSMUSG00000024856	360.661939	-0.612085333	0.272692981	-2.244595116	0.024794137	0.109529223	Cdk2ap2	Down
ENSMUSG00000001687	1453.865747	-0.413693277	0.184394455	-2.243523409	0.024863082	0.109670954	Ubl3	Down
ENSMUSG00000037287	987.7620051	0.386813118	0.172439178	2.243185808	0.024884835	0.109717462	Tbcel	Up
ENSMUSG00000015222	1397.236561	-0.613683494	0.273623694	-2.242801001	0.02490965	0.109802141	Map2	Down
ENSMUSG00000025261	17765.78736	0.541366959	0.241453699	2.242114993	0.024953941	0.109947863	Huwe1	Up
ENSMUSG00000027079	681.5357433	-0.451609804	0.20164944	-2.239578767	0.025118282	0.110497865	Clp1	Down
ENSMUSG00000026873	196.5081573	0.710588159	0.31744185	2.238482919	0.02518958	0.110683757	Phf19	Up
ENSMUSG00000020831	83.94656295	-0.981321946	0.438401741	-2.238407957	0.025194464	0.110683757	0610010K14Rik	Down
ENSMUSG00000036504	274.3948889	-0.797473764	0.356410337	-2.237515808	0.025252647	0.110864728	Phpt1	Down
ENSMUSG00000033855	275.4456465	0.521167443	0.232937609	2.23736925	0.025262217	0.110881872	Ston1	Up
ENSMUSG00000041915	812.275021	0.421924033	0.188593977	2.237208421	0.025272721	0.110903114	Ammecr1l	Up
ENSMUSG00000036894	355.2567324	0.592219893	0.264806929	2.236421437	0.025324178	0.111104015	Rap2b	Up
ENSMUSG00000021930	450.0501691	0.420710233	0.188137212	2.236188301	0.025339439	0.111146059	Spryd7	Up
ENSMUSG00000025557	28.98474889	1.586475172	0.709594441	2.235749154	0.025368207	0.111222402	Slc15a1	Up
ENSMUSG00000025224	2194.692445	0.420712305	0.188183131	2.23565366	0.025374467	0.111224935	Gbf1	Up
ENSMUSG00000042406	3752.963632	0.43279292	0.193753589	2.233728533	0.02550094	0.111654308	Atf4	Up
ENSMUSG00000012520	1672.650759	-1.849663836	0.82812668	-2.233551798	0.025512579	0.111673004	Phox2b	Down
ENSMUSG00000031453	332.0287946	-0.524988163	0.235187407	-2.232212047	0.025600952	0.111981338	Rasa3	Down
ENSMUSG00000005674	186.6873575	-0.718852734	0.322133284	-2.231538219	0.025645499	0.112111721	Tomm40l	Down
ENSMUSG00000052406	894.1046205	-0.401186937	0.179800063	-2.231294752	0.025661611	0.112157111	Rexo4	Down
ENSMUSG00000028542	269.2817429	0.504520532	0.226529165	2.22717694	0.025935451	0.113128632	Slc6a9	Up
ENSMUSG00000090266	309.1596857	-0.530529477	0.238207882	-2.227170121	0.025935906	0.113128632	Mettl23	Down
ENSMUSG00000028911	1077.595416	-0.393987513	0.176909911	-2.227051666	0.025943821	0.113137946	Srsf4	Down
ENSMUSG00000025374	910.8867947	-0.509528139	0.228855026	-2.226423197	0.025985848	0.113295983	Nabp2	Down
ENSMUSG00000026499	1257.967417	0.379162223	0.170324599	2.226115465	0.026006448	0.11331009	Acbd3	Up
ENSMUSG00000042613	891.409171	0.482695511	0.216933397	2.225086218	0.026075451	0.113478726	Pbxip1	Up
ENSMUSG00000026974	1468.916334	-0.384357366	0.172742946	-2.225024957	0.026079563	0.113478726	Zmynd19	Down
ENSMUSG00000020189	862.1941554	0.525831172	0.236417505	2.224163446	0.026137449	0.113678452	Osbpl8	Up
ENSMUSG00000026853	558.8598771	0.466001429	0.209583835	2.223460747	0.026184747	0.113808307	Crat	Up
ENSMUSG00000044707	646.2799092	-0.509208309	0.229026102	-2.223363645	0.026191289	0.113811471	Ccnjl	Down
ENSMUSG00000039640	1480.13378	-0.47076945	0.211771546	-2.223006149	0.026215385	0.113865628	Mrpl12	Down
ENSMUSG00000037313	2680.004838	-0.336357137	0.151394181	-2.22173095	0.026301494	0.114120279	Tacc3	Down
ENSMUSG00000074604	1.966805191	-4.268424667	1.921277868	-2.221659208	0.026306345	NA	Mgst2	Down
ENSMUSG00000062101	60.16863475	0.845520845	0.380645442	2.221281934	0.026331872	0.114165604	Zfp119b	Up
ENSMUSG00000110424	34.40351982	-0.956992247	0.430908107	-2.220873154	0.026359554	0.114168507	1700012D14Rik	Down
ENSMUSG00000021003	598.1360905	0.413784795	0.186317976	2.220852779	0.026360934	0.114168507	Galc	Up
ENSMUSG00000056260	608.7450169	0.575527592	0.259159813	2.220743971	0.026368307	0.114175179	Lrif1	Up
ENSMUSG00000038619	2252.650853	-0.389735059	0.175511172	-2.220571228	0.026380016	0.114200619	Ensa	Down
ENSMUSG00000064127	2686.273074	0.538316556	0.242476949	2.220073117	0.026413805	0.11421782	Med14	Up
ENSMUSG00000037916	1923.532075	-0.427072923	0.192375484	-2.219996617	0.026418997	0.11421782	Ndufv1	Down
ENSMUSG00000019087	2024.457661	0.421364952	0.189945719	2.218344038	0.026531384	0.114375329	Atp6ap1	Up
ENSMUSG00000004633	208.9600574	0.562865764	0.253790738	2.217834148	0.026566143	0.114474755	Chn2	Up
ENSMUSG00000027465	1427.38703	0.420955973	0.189818979	2.217670623	0.026577299	0.114497623	Tbc1d20	Up
ENSMUSG00000044627	2274.740666	-0.54716525	0.246756821	-2.217427051	0.026593923	0.114526361	Swi5	Down
ENSMUSG00000085037	83.73133255	-0.719248787	0.324378148	-2.217315779	0.02660152	0.114526361	4933421O10Rik	Down
ENSMUSG00000038248	210.6323627	0.597593322	0.269533071	2.217142854	0.026613331	0.114526835	Sobp	Up
ENSMUSG00000044471	2.737667599	3.935533104	1.77532711	2.216793222	0.026637225	NA	Lncpint	Up
ENSMUSG00000090622	17.41714035	-1.239949239	0.559375456	-2.216667225	0.02664584	0.11461634	A930033H14Rik	Down
ENSMUSG00000046000	172.8540128	0.839581738	0.378840754	2.21618643	0.026678737	0.114707435	Naa11	Up
ENSMUSG00000056501	462.066359	1.378155514	0.622167275	2.2150884	0.026753998	0.114959034	Cebpb	Up
ENSMUSG00000030610	376.375481	0.448261736	0.202368588	2.215075668	0.026754871	0.114959034	Det1	Up
ENSMUSG00000028318	518.2024266	-0.452649921	0.204379876	-2.214747997	0.026777366	0.115030442	Polr1e	Down
ENSMUSG00000025358	1715.842186	-0.411965622	0.186157176	-2.212998877	0.026897723	0.115344979	Cdk2	Down
ENSMUSG00000085024	47.38137365	-0.961297891	0.434438086	-2.212738529	0.026915677	0.115396693	C230035I16Rik	Down
ENSMUSG00000044072	66.32201391	0.789513659	0.356841134	2.212507424	0.026931624	0.115436944	Eml6	Up
ENSMUSG00000029598	1344.029443	0.541869133	0.245263237	2.209336951	0.027151213	0.116126752	Plbd2	Up
ENSMUSG00000043284	771.7983654	-0.516408389	0.233827084	-2.208505448	0.027209058	0.116348739	Tmem11	Down
ENSMUSG00000044350	145.072895	0.591482549	0.268085684	2.20631904	0.027361669	0.11682269	Lacc1	Up
ENSMUSG00000045691	167.1659195	-0.560128233	0.253920796	-2.205917133	0.027389802	0.116917307	Thtpa	Down
ENSMUSG00000092981	180.9694687	-0.623403693	0.282892896	-2.203673903	0.027547286	0.117461482	Mir5125	Down
ENSMUSG00000028028	60.20745992	-0.747512169	0.339541248	-2.201535674	0.027698124	0.117915295	Alpk1	Down
ENSMUSG00000025724	1245.673892	-0.413261334	0.187719585	-2.201482243	0.027701902	0.117915295	Sec11a	Down
ENSMUSG00000028072	141.5511725	-0.739875544	0.336162152	-2.200948378	0.027739679	0.118024766	Ntrk1	Down
ENSMUSG00000026500	69.1975576	-0.968580038	0.440201002	-2.200313114	0.027784687	0.118139236	Cox20	Down
ENSMUSG00000032422	794.2708802	0.44340805	0.201561085	2.199869335	0.027816167	0.118221729	Snx14	Up
ENSMUSG00000032046	686.0638362	0.401557578	0.182598285	2.199131159	0.027868598	0.118367469	Abhd12	Up
ENSMUSG00000048540	1078.45933	-1.543192084	0.702042306	-2.198146851	0.027938643	0.118609143	Nhlh2	Down
ENSMUSG00000054027	233.0622961	0.501912931	0.22838438	2.197667513	0.027972808	0.118609143	Nt5dc3	Up
ENSMUSG00000028988	398.3409788	-0.62234784	0.283213501	-2.197451173	0.02798824	0.118643955	Ctnnbip1	Down
ENSMUSG00000020167	5163.090133	-0.542922472	0.247115667	-2.197037839	0.028017744	0.118743311	Tcf3	Down
ENSMUSG00000008450	2049.211973	-0.382590919	0.174216262	-2.196068927	0.02808701	0.118933877	Nutf2	Down
ENSMUSG00000025477	951.5724484	0.39459378	0.179727926	2.195506219	0.028127305	0.119001541	Inpp5a	Up
ENSMUSG00000018565	1124.386027	-0.41821498	0.190501249	-2.195339831	0.02813923	0.119014144	Elp5	Down
ENSMUSG00000021242	3455.040238	-0.433414548	0.197586032	-2.193548519	0.028267883	0.11931055	Npc2	Down
ENSMUSG00000023027	890.0039549	0.390084172	0.177838785	2.193470749	0.02827348	0.11931055	Atf1	Up
ENSMUSG00000044556	6.115501873	2.11211816	0.963930626	2.191151628	0.028440822	0.119889709	Tex38	Up
ENSMUSG00000030284	373.6620057	-0.527882554	0.240916373	-2.191144367	0.028441347	0.119889709	Creld1	Down
ENSMUSG00000022257	1622.815995	0.383219845	0.174944869	2.190517773	0.028486707	0.120029226	Laptm4b	Up
ENSMUSG00000026048	1393.777171	0.392630239	0.179321835	2.189528337	0.028558461	0.120128933	Ercc5	Up
ENSMUSG00000045312	609.8942389	-0.404416692	0.184780536	-2.188632531	0.028623559	0.120231935	Lhfpl2	Down
ENSMUSG00000069806	882.6253883	-0.591260355	0.270160489	-2.188552286	0.028629397	0.120231935	Cacng7	Down
ENSMUSG00000028680	2477.238855	-1.243431639	0.568191502	-2.188402388	0.028640305	0.120231935	Plk3	Down
ENSMUSG00000019738	488.6622088	-0.519013692	0.237166155	-2.188396959	0.0286407	0.120231935	Polr2i	Down
ENSMUSG00000020814	662.8250139	-0.541257809	0.247392604	-2.1878496	0.02868056	0.120353834	Mxra7	Down
ENSMUSG00000022536	4344.594363	-0.363626392	0.166253911	-2.187174969	0.028729753	0.120405406	Glyr1	Down
ENSMUSG00000041308	1216.078583	0.413271422	0.18901372	2.186462564	0.028781781	0.120571825	Sntb2	Up
ENSMUSG00000002221	1633.13809	-0.344484272	0.15758528	-2.18601808	0.028814283	0.120656341	Paxip1	Down
ENSMUSG00000018379	12454.35664	-0.343153182	0.157007883	-2.185579321	0.028846397	0.120739163	Srsf1	Down
ENSMUSG00000026491	4864.059438	0.487155706	0.223073483	2.183835113	0.028974366	0.121222953	Ahctf1	Up
ENSMUSG00000034453	1645.245921	0.470387518	0.215418323	2.183600313	0.028991631	0.121269265	Polr3b	Up
ENSMUSG00000053646	2621.617687	-0.428322365	0.196478342	-2.179997862	0.02925762	0.122173031	Plxnb1	Down
ENSMUSG00000029817	4900.479037	-0.340949373	0.15643185	-2.179539347	0.029291625	0.122288942	Tra2a	Down
ENSMUSG00000040594	750.8866776	0.589168676	0.270334206	2.179408532	0.029301333	0.122303389	Ranbp17	Up
ENSMUSG00000028126	1327.615251	0.391059563	0.179526005	2.178289223	0.029384511	0.122598292	Pip5k1a	Up
ENSMUSG00000030878	690.3530693	-0.409272502	0.187934066	-2.17774515	0.029425015	0.122714977	Cdr2	Down
ENSMUSG00000025246	4445.863504	0.461019724	0.211721941	2.177477316	0.029444973	0.122763333	Tbl1x	Up
ENSMUSG00000052544	324.1092023	0.53821146	0.247218144	2.177071033	0.029475268	0.122819891	St6galnac3	Up
ENSMUSG00000071645	746.6306089	-0.411053338	0.188834794	-2.176788125	0.029496379	0.122880116	Tut1	Down
ENSMUSG00000029581	5508.961939	-0.56319439	0.25883282	-2.17590022	0.029562722	0.123001032	Fscn1	Down
ENSMUSG00000042626	1667.319253	0.421094773	0.193595939	2.175121934	0.02962098	0.123166956	Shc1	Up
ENSMUSG00000023050	691.3439711	0.49098056	0.225726222	2.175115305	0.029621477	0.123166956	Map3k12	Up
ENSMUSG00000020063	1327.488847	0.443294307	0.203854314	2.174564265	0.029662785	0.123286342	Sirt1	Up
ENSMUSG00000024277	1607.177972	-0.412159408	0.189646898	-2.173298974	0.029757823	0.123576397	Mapre2	Down
ENSMUSG00000039081	798.9410957	-0.698021203	0.321233367	-2.172941153	0.029784747	0.123661972	Zfp503	Down
ENSMUSG00000029634	666.128516	0.435278202	0.200343095	2.172663859	0.029805626	0.123696191	Rnf6	Up
ENSMUSG00000043909	3811.501601	-0.365912174	0.168478263	-2.171865783	0.029865788	0.123893339	Trp53bp1	Down
ENSMUSG00000032733	516.3351317	0.46167275	0.212595977	2.171596834	0.029886086	0.12392502	Snx33	Up
ENSMUSG00000114755	5.117344218	-2.688360397	1.239066237	-2.169666413	0.030032126	0.12437252	Galr3	Down
ENSMUSG00000079164	20.78127947	1.123019382	0.517824021	2.168727862	0.030103351	0.124588413	Tlr5	Up
ENSMUSG00000037315	1182.244534	0.478184027	0.220537605	2.168265252	0.030138511	0.1246976	Jade3	Up
ENSMUSG00000069495	1304.26366	0.470161909	0.216854	2.168103464	0.030150815	0.12470576	Epc2	Up
ENSMUSG00000017831	1317.758827	0.351143381	0.162046364	2.166931566	0.030240073	0.124939636	Rab5a	Up
ENSMUSG00000045763	2825.007571	-0.47276832	0.218174335	-2.166929125	0.030240259	0.124939636	Basp1	Down
ENSMUSG00000022358	457.0164266	0.440697971	0.203507584	2.165511297	0.030348551	0.125198251	Fbxo32	Up
ENSMUSG00000026525	117.1703349	-0.70425118	0.32523434	-2.165365376	0.030359715	0.12519945	Opn3	Down
ENSMUSG00000057440	668.7591142	0.503685453	0.232736581	2.164186872	0.03045001	0.125492506	Mpp7	Up
ENSMUSG00000036620	1062.420815	0.588995796	0.272398187	2.162260338	0.030598115	0.125959074	Mgat4b	Up
ENSMUSG00000032375	309.8105051	-0.542453677	0.251196189	-2.159482112	0.030812784	0.126642794	Aph1b	Down
ENSMUSG00000027520	4751.847427	0.500314752	0.231701265	2.159309542	0.03082616	0.126642794	Zdbf2	Up
ENSMUSG00000004561	496.6320559	-0.460910898	0.213500515	-2.158828037	0.03086351	0.126769635	Mettl17	Down
ENSMUSG00000053907	5039.334082	-0.35138728	0.162817397	-2.158167902	0.03091478	0.126880704	Mat2a	Down
ENSMUSG00000056531	585.5782183	0.630925755	0.292363466	2.158018453	0.030926397	0.126880704	Ccdc18	Up
ENSMUSG00000045817	728.5301352	0.449748198	0.208411728	2.157979315	0.03092944	0.126880704	Zfp36l2	Up
ENSMUSG00000028439	235.8008979	-0.821636544	0.38076062	-2.157882149	0.030936996	0.12688511	Fam219a	Down
ENSMUSG00000018428	1385.09216	0.337701747	0.156634537	2.155985221	0.031084819	0.127357978	Akap1	Up
ENSMUSG00000087177	258.2640323	-0.498083282	0.231073651	-2.155517429	0.031121366	0.127419853	E130307A14Rik	Down
ENSMUSG00000021951	349.3469738	-0.471563382	0.218771329	-2.155508146	0.031122092	0.127419853	Eef1akmt1	Down
ENSMUSG00000002658	1464.441783	-0.366155951	0.169914824	-2.154938238	0.031166668	0.127506517	Gtf2f1	Down
ENSMUSG00000064329	19.17603189	-1.267651838	0.588382899	-2.154467507	0.031203527	0.12757733	Scn1a	Down
ENSMUSG00000022193	2946.816088	-0.506282804	0.2350498	-2.15393846	0.031244998	0.127666894	Psmb5	Down
ENSMUSG00000031729	2819.766258	-0.416039746	0.193391256	-2.151285193	0.031453696	0.128225231	Ist1	Down
ENSMUSG00000028032	795.4680782	-0.403532437	0.187616473	-2.150836923	0.031489074	0.128271213	Papss1	Down
ENSMUSG00000072872	1442.581959	0.423954413	0.197113822	2.150810174	0.031491186	0.128271213	Rybp	Up
ENSMUSG00000029198	1174.034094	-0.441753244	0.205489152	-2.149764304	0.031573863	0.128523487	Grpel1	Down
ENSMUSG00000022450	877.0110692	-0.400664306	0.186389159	-2.14961164	0.031585947	0.128523487	Ndufa6	Down
ENSMUSG00000029320	2.528914692	-3.594565115	1.672247092	-2.149541855	0.031591472	NA	1700016H13Rik	Down
ENSMUSG00000030471	1090.115461	0.376745075	0.175269462	2.149519201	0.031593266	0.128526552	Zdhhc13	Up
ENSMUSG00000050240	1534.46563	0.338800714	0.157705074	2.148318413	0.031688469	0.128791612	Hic2	Up
ENSMUSG00000024927	659.7997497	0.588870594	0.274112263	2.148282559	0.031691316	0.128791612	Rela	Up
ENSMUSG00000034674	2986.025776	-0.334330972	0.155647455	-2.148001539	0.031713633	0.128805912	Tdg	Down
ENSMUSG00000030499	771.8682662	-0.490061758	0.228243633	-2.147099362	0.031785372	0.128959678	Kctd15	Down
ENSMUSG00000005533	2405.692332	0.435222239	0.202861085	2.145420049	0.031919278	0.129288594	Igf1r	Up
ENSMUSG00000022621	427.6512591	-0.440023162	0.205131286	-2.145080699	0.031946395	0.129336815	Rabl2	Down
ENSMUSG00000027803	854.0375454	0.377458607	0.176019672	2.144411495	0.03199993	0.129450488	Wwtr1	Up
ENSMUSG00000028405	2773.243945	-0.361072442	0.16852316	-2.142568666	0.032147749	0.129864701	Aco1	Down
ENSMUSG00000020790	3166.306587	0.495746591	0.231467131	2.141758053	0.032212956	0.130101266	Ankfy1	Up
ENSMUSG00000012848	16585.51257	-0.425074762	0.198490171	-2.141540606	0.032230468	0.130118299	Rps5	Down
ENSMUSG00000030850	1271.968782	0.404810929	0.18905115	2.141277262	0.032251686	0.130177113	Ate1	Up
ENSMUSG00000034329	582.4592942	0.598508665	0.279562153	2.140878719	0.03228382	0.130253103	Brip1	Up
ENSMUSG00000022272	2521.128835	-0.379014861	0.177072008	-2.140456113	0.032317924	0.130349187	Myo10	Down
ENSMUSG00000084885	28.33794474	-0.992601161	0.463795736	-2.140168794	0.032341128	0.130376838	3010001F23Rik	Down
ENSMUSG00000027463	21.27670923	1.11450903	0.521009466	2.139133938	0.032424823	0.130552926	Slc52a3	Up
ENSMUSG00000035242	7857.398848	-0.524945354	0.245620466	-2.137221557	0.032579975	0.131062772	Oaz1	Down
ENSMUSG00000037846	414.2026772	-0.486547421	0.227710588	-2.13669213	0.032623041	0.131162177	Rtkn2	Down
ENSMUSG00000024120	3453.162277	0.507645883	0.237611538	2.136453004	0.032642508	0.131213497	Lrpprc	Up
ENSMUSG00000025326	3508.845022	0.602924544	0.282281641	2.135897121	0.0326878	0.131341621	Ube3a	Up
ENSMUSG00000021143	2157.738845	0.39365225	0.184409143	2.134667753	0.032788159	0.131636792	Pacs2	Up
ENSMUSG00000028677	2117.513013	-0.472630744	0.221429273	-2.134454661	0.032805581	0.131679733	Rnf220	Down
ENSMUSG00000042650	2646.871474	0.362138907	0.169672338	2.134342641	0.032814743	0.131689506	Alkbh5	Up
ENSMUSG00000039431	1172.94791	0.558328974	0.2616776	2.133652147	0.032871266	0.131808255	Mtmr7	Up
ENSMUSG00000006517	1001.751975	-0.438418076	0.205543475	-2.132970052	0.032927183	0.131978406	Mvd	Down
ENSMUSG00000087268	2.442583163	-3.550783239	1.665260378	-2.132269095	0.032984731	NA	Gm14486	Down
ENSMUSG00000020994	3762.263785	-0.332474202	0.155969093	-2.131667209	0.033034214	0.132326126	Pnn	Down
ENSMUSG00000020175	122.765751	-0.736754187	0.345650119	-2.131502774	0.033047744	0.132326169	Rab36	Down
ENSMUSG00000052056	1344.015231	0.388816762	0.182622829	2.129069865	0.033248481	0.132885311	Zfp217	Up
ENSMUSG00000040128	667.7045388	-0.439874332	0.20674813	-2.127585545	0.033371462	0.133213649	Pnrc1	Down
ENSMUSG00000048371	473.3105169	-0.548178702	0.257849116	-2.125966958	0.033506011	0.133533679	Pdp2	Down
ENSMUSG00000037487	8926.961758	0.495415505	0.233037168	2.125907679	0.033510947	0.133533679	Ubr5	Up
ENSMUSG00000043535	3819.027048	0.589227376	0.277174233	2.125837494	0.033516793	0.133533679	Setx	Up
ENSMUSG00000027067	7011.958803	-0.314826007	0.148154146	-2.12498952	0.033587487	0.133775921	Ssrp1	Down
ENSMUSG00000022483	2550.444114	-0.614913597	0.289564432	-2.12358124	0.033705176	0.134162773	Col2a1	Down
ENSMUSG00000055652	510.2866951	-0.409757159	0.192967584	-2.12345074	0.033716099	0.134178971	Klhl25	Down
ENSMUSG00000038803	852.3936006	-0.602865583	0.284200548	-2.121268194	0.033899239	0.134661427	Ost4	Down
ENSMUSG00000018449	323.7162136	-0.597902836	0.281933189	-2.120725258	0.03394493	0.13481557	Rpain	Down
ENSMUSG00000030815	425.4735168	-0.508704604	0.239913637	-2.120365521	0.033975232	0.134847861	Phkg2	Down
ENSMUSG00000022255	3502.522766	0.407293809	0.192366818	2.117276838	0.034236359	0.135615332	Mtdh	Up
ENSMUSG00000040111	398.6635258	0.407301775	0.192480625	2.11606636	0.034339164	0.135857615	Gramd1b	Up
ENSMUSG00000085154	25.82048732	-1.048184445	0.495782402	-2.114202601	0.034497967	0.136228772	C130046K22Rik	Down
ENSMUSG00000029168	2636.515231	-1.078402714	0.510147373	-2.113904276	0.034523444	0.136228772	Dpysl5	Down
ENSMUSG00000026798	279.3832732	-0.558524207	0.264401434	-2.112409905	0.034651306	0.136650679	Coq4	Down
ENSMUSG00000022895	625.0751345	0.460496539	0.218129131	2.111118934	0.03476209	0.13697361	Ets2	Up
ENSMUSG00000048234	1063.610387	0.335887457	0.159169647	2.110248182	0.034836984	0.137134286	Rnf149	Up
ENSMUSG00000050721	295.6055113	0.457721191	0.217054504	2.108784578	0.03496318	0.137492812	Plekho2	Up
ENSMUSG00000073676	3824.508652	-0.378889767	0.179813133	-2.10713067	0.035106254	0.137889253	Hspe1	Down
ENSMUSG00000068457	758.8744423	0.605335644	0.287388834	2.106329727	0.035175721	0.138051305	Uty	Up
ENSMUSG00000026669	1958.403436	-0.379223949	0.180083379	-2.105824263	0.03521962	0.138178459	Mcm10	Down
ENSMUSG00000031161	2296.954457	0.323757663	0.153844224	2.104451211	0.035339106	0.138470445	Hdac6	Up
ENSMUSG00000021470	1705.169761	0.503618152	0.239430658	2.103398766	0.035430926	0.138719162	Ercc6l2	Up
ENSMUSG00000020585	4175.283278	0.363479846	0.172915594	2.102065163	0.035547568	0.13912019	Laptm4a	Up
ENSMUSG00000102252	1445.377604	-0.35692572	0.16987896	-2.101059016	0.035635786	0.139354004	Snrpn	Down
ENSMUSG00000026563	397.322147	-0.435509696	0.207301752	-2.100849083	0.035654216	0.13939823	Tada1	Down
ENSMUSG00000041297	2421.340872	0.417228738	0.198629626	2.100536291	0.035681692	0.139471012	Cdk13	Up
ENSMUSG00000038525	1786.401377	-0.39474406	0.187940038	-2.100372356	0.035696099	0.139471012	Armc10	Down
ENSMUSG00000020719	22334.19511	-0.366658133	0.174572138	-2.100324467	0.035700308	0.139471012	Ddx5	Down
ENSMUSG00000038095	4319.612043	0.451373919	0.214908649	2.100305975	0.035701934	0.139471012	Sbno1	Up
ENSMUSG00000038065	182.4283044	-0.600343845	0.285978844	-2.099259639	0.035794019	0.139666703	Mturn	Down
ENSMUSG00000042502	2107.380385	-0.42336538	0.201681672	-2.099176273	0.035801365	0.139666703	Cd2bp2	Down
ENSMUSG00000028639	18439.8767	-0.369511705	0.176034505	-2.099086791	0.035809251	0.139669633	Ybx1	Down
ENSMUSG00000074129	4542.245887	-0.518686772	0.247135329	-2.098796537	0.03583484	0.1397416	Rpl13a	Down
ENSMUSG00000052837	331.441301	0.695318875	0.331397424	2.098142063	0.035892598	0.139883236	Junb	Up
ENSMUSG00000002028	3954.975414	0.44174989	0.210600157	2.097576262	0.035942594	0.140050202	Kmt2a	Up
ENSMUSG00000024505	212.0441834	0.546487629	0.26063477	2.096756429	0.036015142	0.140277045	Dtwd2	Up
ENSMUSG00000026988	312.7726815	0.469171961	0.223807022	2.096323685	0.036053487	0.140398461	Wdsub1	Up
ENSMUSG00000037876	3032.376853	0.506737784	0.241742364	2.096189415	0.036065392	0.140416887	Jmjd1c	Up
ENSMUSG00000040084	3947.597035	-0.366311924	0.174784836	-2.09578779	0.03610102	0.140527653	Bub1b	Down
ENSMUSG00000029407	2232.523004	0.434884293	0.207572928	2.095091573	0.036162853	0.140740359	Uso1	Up
ENSMUSG00000030092	3.248353265	3.381291333	1.614022995	2.094946196	0.036175776	NA	Cntn6	Up
ENSMUSG00000051495	1359.215617	0.597336144	0.285187155	2.094540841	0.036211829	0.140846963	Irf2bp2	Up
ENSMUSG00000022385	2269.764203	0.382566905	0.182666069	2.094351221	0.036228705	0.140884609	Gtse1	Up
ENSMUSG00000032999	85.08981658	1.076568094	0.514729058	2.091523834	0.036481132	0.141528863	Nlrp4f	Up
ENSMUSG00000037465	1237.422047	0.400538778	0.191523408	2.091330675	0.036498432	0.141539878	Klf10	Up
ENSMUSG00000001829	1600.150519	0.334517181	0.159978705	2.091010675	0.036527107	0.141623024	Clpb	Up
ENSMUSG00000042156	949.512548	0.439919008	0.210456737	2.090306127	0.036590309	0.141756025	Dzip1	Up
ENSMUSG00000019302	1543.309021	0.444426854	0.212639264	2.090050756	0.036613241	0.141788486	Atp6v0a1	Up
ENSMUSG00000071172	12789.45711	-0.374454251	0.179199704	-2.089591901	0.036654475	0.141886587	Srsf3	Down
ENSMUSG00000029469	500.710401	-0.429434285	0.205534224	-2.089356586	0.036675636	0.141889773	Ift81	Down
ENSMUSG00000038943	3414.350957	-0.442990104	0.212221376	-2.087396252	0.03685233	0.142347702	Prc1	Down
ENSMUSG00000040606	418.049023	0.479867988	0.230080525	2.085652348	0.037010126	0.142704412	Kazn	Up
ENSMUSG00000024242	1250.98195	0.366349451	0.175652961	2.085643467	0.037010931	0.142704412	Map4k3	Up
ENSMUSG00000008690	3897.817394	-0.320008474	0.153497343	-2.084781844	0.037089107	0.142896353	Ncaph2	Down
ENSMUSG00000023980	729.4556287	-0.398788494	0.191369414	-2.083867461	0.037172225	0.143160235	Taf8	Down
ENSMUSG00000036452	85.93857784	0.698291204	0.335248038	2.082909148	0.037259506	0.143439937	Arhgap26	Up
ENSMUSG00000031847	54.7952252	0.754727997	0.3623814	2.082689663	0.03727952	0.143460433	1700030J22Rik	Up
ENSMUSG00000010505	737.6609892	-1.207039011	0.580043463	-2.080945804	0.037438867	0.143844257	Myt1	Down
ENSMUSG00000024073	6540.314241	0.580621833	0.279062967	2.080612269	0.03746941	0.143844257	Birc6	Up
ENSMUSG00000005410	6229.891859	-0.379205931	0.182275505	-2.080399834	0.037488874	0.143844257	Mcm5	Down
ENSMUSG00000035842	988.4933749	-0.419212315	0.201510683	-2.080347845	0.037493639	0.143844257	Ddx11	Down
ENSMUSG00000018900	278.1157753	0.462314223	0.222232966	2.080313425	0.037496794	0.143844257	Slc22a5	Up
ENSMUSG00000026021	2517.842128	-0.409581719	0.197004811	-2.079044252	0.037613283	0.144178115	Sumo1	Down
ENSMUSG00000043079	402.2572394	0.724387266	0.348438581	2.078952518	0.037621715	0.144182203	Synpo	Up
ENSMUSG00000024767	2198.803434	-0.373075846	0.179507874	-2.078325799	0.037679362	0.144236607	Otub1	Down
ENSMUSG00000057738	12957.77345	0.45850054	0.220647482	2.077977668	0.037711416	0.144236607	Sptan1	Up
ENSMUSG00000039477	2700.53506	0.446917601	0.215093665	2.077781327	0.037729504	0.144236607	Tnrc18	Up
ENSMUSG00000097277	165.8411011	-0.608388427	0.29281567	-2.077718137	0.037735328	0.144236607	2900076A07Rik	Down
ENSMUSG00000047459	1528.622862	-0.380712735	0.183246337	-2.077600791	0.037746143	0.144236607	Dynlrb1	Down
ENSMUSG00000038622	455.1947912	-0.405713915	0.195317229	-2.077204954	0.037782647	0.144275501	Med30	Down
ENSMUSG00000061079	615.6498319	-0.485817823	0.233884745	-2.077167636	0.03778609	0.144275501	Zfp143	Down
ENSMUSG00000038602	157.6767075	-0.655440257	0.315676207	-2.076305541	0.037865701	0.144523097	Slc35f1	Down
ENSMUSG00000001120	325.7078226	-0.490865646	0.236427299	-2.076180073	0.0378773	0.144539185	Pcbp3	Down
ENSMUSG00000028756	692.9073377	-0.445888495	0.2148836	-2.075023382	0.037984368	0.144778424	Pink1	Down
ENSMUSG00000028937	1187.968648	-0.426029718	0.205434547	-2.073797832	0.038098091	0.145098876	Acot7	Down
ENSMUSG00000037989	586.3957622	-0.545656079	0.263321191	-2.072207246	0.038246118	0.145577679	Wnk2	Down
ENSMUSG00000036864	301.3717936	-0.529884683	0.256159506	-2.068573175	0.038586157	0.146501671	Proser3	Down
ENSMUSG00000013089	347.6789072	0.580921377	0.280845701	2.068471671	0.038595692	0.146509456	Etv5	Up
ENSMUSG00000054662	250.9008974	0.798958546	0.386511111	2.067103693	0.038724384	0.146884043	Ano9	Up
ENSMUSG00000039865	26.50710507	1.108446649	0.536480453	2.066145454	0.038814747	0.14708487	Slc44a3	Up
ENSMUSG00000015536	445.8610223	-0.434490869	0.210312752	-2.065927355	0.038835339	0.14713385	Mocs2	Down
ENSMUSG00000028411	464.4695109	-0.414653761	0.200872245	-2.064266076	0.038992496	0.147557915	Aptx	Down
ENSMUSG00000032271	1.631967832	-4.042410345	1.958527357	-2.064005045	0.039017238	NA	Nnmt	Down
ENSMUSG00000031461	2.397253992	3.723968872	1.805755561	2.062277393	0.039181334	NA	Myom2	Up
ENSMUSG00000089762	2162.487236	0.621827528	0.301787555	2.060481017	0.039352579	0.148719321	Ier5l	Up
ENSMUSG00000024122	2059.557234	0.463084085	0.225015377	2.058010839	0.039589093	0.149410143	Pdpk1	Up
ENSMUSG00000028291	1881.404608	-0.358298271	0.174105782	-2.057934354	0.039596435	0.149410143	Akirin2	Down
ENSMUSG00000051506	16.9644235	1.211665206	0.588953661	2.057318405	0.039655608	0.14951814	Wdfy4	Up
ENSMUSG00000021748	2427.887303	-0.365971425	0.177991557	-2.056116768	0.039771262	0.149896464	Pdhb	Down
ENSMUSG00000009772	650.2267108	-0.463953298	0.22574417	-2.05521719	0.039858031	0.150165671	Nuak2	Down
ENSMUSG00000024457	1210.216276	0.39198137	0.190748062	2.054969081	0.039881991	0.150227027	Trim26	Up
ENSMUSG00000025809	7989.31161	0.343621265	0.167511846	2.05132517	0.040235291	0.151276051	Itgb1	Up
ENSMUSG00000028029	1378.787456	-0.355870319	0.173485752	-2.051294218	0.040238303	0.151276051	Aimp1	Down
ENSMUSG00000047731	1543.403784	0.372844539	0.181767176	2.051220401	0.040245488	0.151276051	Wbp1l	Up
ENSMUSG00000022672	1921.877936	0.597594449	0.291476957	2.05022879	0.04034211	0.151522859	Prkdc	Up
ENSMUSG00000029602	25.89767779	1.169580069	0.570824163	2.048932304	0.040468735	0.151823679	Rasal1	Up
ENSMUSG00000068130	242.2542069	0.812596163	0.396908268	2.047314779	0.040627188	0.152358719	Zfp442	Up
ENSMUSG00000032382	1569.745377	-0.321139642	0.156939063	-2.046269661	0.040729847	0.152593186	Snx1	Down
ENSMUSG00000055403	17.4330801	1.158772674	0.566529096	2.045389518	0.040816472	0.152747705	4933427D06Rik	Up
ENSMUSG00000025962	911.4654081	0.506770632	0.247926211	2.044038145	0.040949779	0.153158745	Fastkd2	Up
ENSMUSG00000031556	543.0277989	-0.525645947	0.257386807	-2.042241222	0.041127609	0.153570651	Tm2d2	Down
ENSMUSG00000047067	100.2325444	-0.830569451	0.40678988	-2.041765275	0.04117482	0.153631343	Dusp28	Down
ENSMUSG00000057156	515.3047594	-0.439270092	0.215156342	-2.041632094	0.041188039	0.153631343	Homez	Down
ENSMUSG00000020003	540.3255778	0.36373976	0.17816638	2.041573505	0.041193856	0.153631343	Pex7	Up
ENSMUSG00000034563	94.69853413	0.734644637	0.359995926	2.040702642	0.041280393	0.153875635	Ccpg1	Up
ENSMUSG00000020680	2580.809892	-0.374327042	0.183443099	-2.040562133	0.041294369	0.153875635	Taf15	Down
ENSMUSG00000020308	647.9958922	-0.531007118	0.260231401	-2.040518997	0.041298661	0.153875635	Tpgs1	Down
ENSMUSG00000019966	234.9517091	0.627614412	0.307640902	2.040087671	0.041341594	0.153947699	Kitl	Up
ENSMUSG00000000085	752.5306946	0.392584455	0.192469421	2.039723783	0.041377845	0.154027837	Scmh1	Up
ENSMUSG00000076432	7403.025313	-0.373232199	0.183038006	-2.039096734	0.041440374	0.154141512	Ywhaq	Down
ENSMUSG00000017631	1758.336331	0.336272854	0.164913068	2.039091609	0.041440886	0.154141512	Abr	Up
ENSMUSG00000022070	1301.484434	-0.389702849	0.191163408	-2.038584962	0.041491467	0.154247152	Bora	Down
ENSMUSG00000048007	355.9052938	-0.423085627	0.207559726	-2.038380152	0.04151193	0.154288501	Timm8a1	Down
ENSMUSG00000058240	951.1818134	0.408215003	0.200492181	2.036064453	0.041743884	0.155002733	Cryzl1	Up
ENSMUSG00000048109	1266.168103	0.495895353	0.243607946	2.035628811	0.041787642	0.155090977	Rbm15	Up
ENSMUSG00000017707	3054.840253	0.371834158	0.182764651	2.034497129	0.041901498	0.15532356	Serinc3	Up
ENSMUSG00000023806	157.1792	0.498460935	0.245054021	2.034085928	0.041942933	0.155418294	Rsph3b	Up
ENSMUSG00000086784	164.5023824	-0.641803444	0.315578925	-2.033733538	0.041978469	0.155481073	Isoc2a	Down
ENSMUSG00000028378	553.4014248	0.572422084	0.281470839	2.033681664	0.041983702	0.155481073	Ptgr1	Up
ENSMUSG00000022335	300.5525795	0.461763766	0.227106795	2.033245046	0.042027772	0.155614842	Zfat	Up
ENSMUSG00000039458	911.7426659	0.404858273	0.199224397	2.032172162	0.04213623	0.155943116	Mtmr12	Up
ENSMUSG00000040841	329.9207155	-0.707937607	0.34837192	-2.03213166	0.042140329	0.155943116	Six5	Down
ENSMUSG00000041375	717.6144753	-0.479287046	0.235877201	-2.031934598	0.042160277	0.155957972	Ccdc9	Down
ENSMUSG00000023008	540.0471873	0.38718493	0.190596774	2.031434859	0.042210901	0.156079649	Fmnl3	Up
ENSMUSG00000052676	152.1866384	0.744401926	0.366452459	2.031373806	0.042217089	0.156079649	Zmat1	Up
ENSMUSG00000028188	83.20428699	0.693623108	0.341533829	2.030906014	0.04226453	0.156196041	Spata1	Up
ENSMUSG00000047187	2690.565488	-0.331643976	0.163355106	-2.030202689	0.042335941	0.156312405	Rab2a	Down
ENSMUSG00000024513	845.0274959	0.367145445	0.180867947	2.029908842	0.042365806	0.156393178	Mbd2	Up
ENSMUSG00000038462	1683.713429	-0.426067513	0.209973228	-2.029151613	0.04244285	0.156622668	Uqcrfs1	Down
ENSMUSG00000028820	12011.64236	-0.377383535	0.186041967	-2.028486057	0.042510665	0.156809643	Sfpq	Down
ENSMUSG00000014195	3074.574885	-0.321408468	0.158470236	-2.028194546	0.042540396	0.156889751	Dnajc7	Down
ENSMUSG00000019843	1314.392091	-0.418799081	0.206797224	-2.025167812	0.042850136	0.157794254	Fyn	Down
ENSMUSG00000067424	273.9352151	0.549179394	0.271269061	2.024482234	0.042920558	0.158023857	Zfp563	Up
ENSMUSG00000022210	413.4712771	-0.463701854	0.229283591	-2.022394417	0.043135621	0.158696284	Dhrs4	Down
ENSMUSG00000030145	284.4350579	0.433316496	0.21435504	2.021489658	0.043229102	0.158950582	Zfp248	Up
ENSMUSG00000036752	7306.998686	-0.323103592	0.159865197	-2.021100263	0.043269387	0.159038964	Tubb4b	Down
ENSMUSG00000024989	1245.761144	-0.363426762	0.179920845	-2.019925823	0.043391082	0.159396477	Cep55	Down
ENSMUSG00000001419	827.3153139	0.480453346	0.237886368	2.019675828	0.043417024	0.159431938	Mef2d	Up
ENSMUSG00000026470	1067.876697	-0.360086865	0.17829751	-2.019584368	0.043426518	0.159436893	Stx6	Down
ENSMUSG00000019920	1903.40906	0.442236155	0.219032322	2.019045185	0.043482523	0.159492951	Lims1	Up
ENSMUSG00000069678	202.576078	-0.47448959	0.235110144	-2.018158732	0.043574733	0.159747839	Pcgf1	Down
ENSMUSG00000039968	1032.431264	0.522979822	0.259150856	2.01805169	0.043585878	0.159747839	Rsbn1l	Up
ENSMUSG00000042116	35.90295848	-0.953840642	0.472712532	-2.01780274	0.043611809	0.159787532	Vwa1	Down
ENSMUSG00000062380	5258.799215	-1.151271563	0.570607226	-2.017625278	0.043630302	0.159795472	Tubb3	Down
ENSMUSG00000020671	3005.521432	0.340601949	0.168865038	2.017006915	0.043694792	0.159971805	Rab10	Up
ENSMUSG00000051341	69.26246891	0.776914417	0.385478273	2.015455792	0.043856914	0.160475316	Zfp52	Up
ENSMUSG00000031523	814.0166943	0.483254198	0.239956736	2.013922198	0.044017703	0.160913267	Dlc1	Up
ENSMUSG00000071661	109.7025912	-0.631806531	0.313765239	-2.013628189	0.044048585	0.160996096	Zbtb3	Down
ENSMUSG00000043644	12.5862796	-1.34633229	0.66887884	-2.012819377	0.044133635	0.161186573	0610009L18Rik	Down
ENSMUSG00000036782	1962.248045	0.557464691	0.27696868	2.012735487	0.044142464	0.161188747	Klhl13	Up
ENSMUSG00000032666	583.8454307	-0.378224998	0.187964873	-2.012211065	0.044197693	0.161286276	1700025G04Rik	Down
ENSMUSG00000022553	1248.460805	-0.388903341	0.19327262	-2.012200907	0.044198763	0.161286276	Maf1	Down
ENSMUSG00000014704	572.4625115	-0.514117685	0.255622362	-2.011239085	0.044300209	0.161614032	Hoxa2	Down
ENSMUSG00000057058	90.06157307	0.632341292	0.314482586	2.010735476	0.044353405	0.161748972	Skap1	Up
ENSMUSG00000041697	2518.165109	-0.530429717	0.263861814	-2.010255703	0.044404133	0.16181223	Cox6a1	Down
ENSMUSG00000027199	194.9525746	0.538815639	0.268194232	2.009050066	0.044531824	0.162156807	Gatm	Up
ENSMUSG00000022044	81.97818775	-0.90068974	0.448418067	-2.00859378	0.044580231	0.162212381	Stmn4	Down
ENSMUSG00000039637	978.003354	0.429229508	0.213711664	2.008451483	0.044595337	0.162224968	Coro7	Up
ENSMUSG00000045875	2.263607467	-3.417261538	1.702341449	-2.007389023	0.044708257	NA	Adra1a	Down
ENSMUSG00000030424	56.63581323	-0.759711775	0.378476815	-2.007287486	0.044719061	0.162566451	Zfp939	Down
ENSMUSG00000070999	6.582085673	2.050785008	1.022181329	2.006282985	0.044826064	0.162834484	Ccin	Up
ENSMUSG00000034799	286.1925538	-0.669136686	0.333606746	-2.005764851	0.044881342	0.162914363	Unc13a	Down
ENSMUSG00000040699	1105.16498	-0.519978928	0.259477008	-2.003949912	0.045075426	0.163467311	Limd2	Down
ENSMUSG00000024238	1552.714143	-0.500162246	0.24976321	-2.002545714	0.045226072	0.163789186	Zeb1	Down
ENSMUSG00000044252	837.6553634	0.374607732	0.187170653	2.001423434	0.045346777	0.164116937	Osbpl1a	Up
ENSMUSG00000016200	818.6771643	0.494239961	0.247159569	1.999679647	0.045534867	0.164554285	Syt14	Up
ENSMUSG00000036718	55.98059331	0.734757562	0.367539992	1.99912276	0.045595073	0.164618304	Micall2	Up
ENSMUSG00000033257	3321.148594	-0.327641738	0.163934641	-1.998611982	0.045650353	0.164667645	Ttll4	Down
ENSMUSG00000021752	347.1701756	0.42162087	0.210970365	1.998483857	0.045664228	0.16468735	Kctd6	Up
ENSMUSG00000002372	2557.702958	-0.349105493	0.1747228	-1.99805345	0.045710866	0.164764362	Ranbp3	Down
ENSMUSG00000032855	1848.065269	0.377310643	0.189146613	1.994805175	0.046064133	0.165732671	Pkd1	Up
ENSMUSG00000073633	92.94023887	-0.6308931	0.316341929	-1.994339169	0.046115001	0.165830191	Fbxo36	Down
ENSMUSG00000001039	276.6363192	-0.539749098	0.270642624	-1.994324064	0.046116651	0.165830191	B9d1	Down
ENSMUSG00000045752	595.9671893	-0.569884264	0.286024397	-1.992432357	0.04632364	0.16636059	Tssc4	Down
ENSMUSG00000048330	428.7462725	-0.499001185	0.250487841	-1.992117395	0.046358179	0.166454092	Ric3	Down
ENSMUSG00000021102	1158.499223	-0.505940373	0.254070742	-1.991336618	0.046443892	0.166537483	Glrx5	Down
ENSMUSG00000028152	888.5206534	-0.484757074	0.243446213	-1.991228648	0.046455756	0.166537483	Tspan5	Down
ENSMUSG00000068391	382.3927502	-0.525367779	0.263843679	-1.991208511	0.046457969	0.166537483	Chrac1	Down
ENSMUSG00000034218	2414.604364	0.551060432	0.276787077	1.990918214	0.046489879	0.166590862	Atm	Up
ENSMUSG00000068250	425.7642596	-0.404979015	0.203468671	-1.990375287	0.04654961	0.166774372	Amn1	Down
ENSMUSG00000022799	201.0461636	0.618435452	0.311045403	1.988248166	0.04678425	0.167390743	Arhgap31	Up
ENSMUSG00000024853	6733.858887	-0.309673779	0.155762249	-1.988118305	0.046798607	0.167390743	Sf3b2	Down
ENSMUSG00000040681	9816.45603	-0.32069483	0.161392765	-1.98704588	0.046917313	0.167723396	Hmgn1	Down
ENSMUSG00000061559	1272.29346	-0.335411164	0.168886703	-1.986012862	0.047031896	0.167933515	Wdr61	Down
ENSMUSG00000074746	1595.261212	0.436113068	0.219596322	1.985976195	0.047035967	0.167933515	Pdzd8	Up
ENSMUSG00000018362	8183.328252	-0.373182834	0.188163407	-1.983291224	0.047334909	0.168757693	Kpna2	Down
ENSMUSG00000024791	1038.53237	-0.3318497	0.167341849	-1.983064619	0.047360212	0.168813458	Cdca5	Down
ENSMUSG00000043154	647.3784503	0.520887173	0.262752375	1.982426127	0.047431568	0.168947411	Ppp2r3a	Up
ENSMUSG00000041235	4215.566681	-0.353501194	0.178464215	-1.980795953	0.047614161	0.169471784	Chd7	Down
ENSMUSG00000023025	4370.497644	0.497669565	0.251441527	1.979265601	0.04778611	0.169867604	Larp4	Up
ENSMUSG00000041415	4681.469311	0.407294509	0.205828895	1.97880141	0.04783837	0.170022499	Dicer1	Up
ENSMUSG00000020857	1129.835249	-0.407529303	0.205996868	-1.978327669	0.047891754	0.170057858	Nme2	Down
ENSMUSG00000040054	4451.563821	0.343655795	0.173742717	1.977957989	0.047933446	0.170113333	Baz2a	Up
ENSMUSG00000007458	2977.955815	0.372729847	0.188449286	1.977878799	0.047942381	0.170114202	M6pr	Up
ENSMUSG00000020280	1109.95092	0.470021554	0.237657584	1.977725876	0.04795964	0.1701446	Pus10	Up
ENSMUSG00000026781	1006.280128	0.410029584	0.207379305	1.977196248	0.048019452	0.170233391	Acbd5	Up
ENSMUSG00000030670	19.50110893	1.195911628	0.604937662	1.976917134	0.048050998	0.17026129	Cyp2r1	Up
ENSMUSG00000055980	437.1175894	0.543294459	0.274941685	1.976035244	0.048150786	0.17045204	Irs1	Up
ENSMUSG00000089998	19.72027444	-1.039798391	0.52651439	-1.974871743	0.048282705	0.170815773	Phtf1os	Down
ENSMUSG00000038648	550.2920637	0.380006741	0.192473017	1.974337739	0.048343352	0.170917368	Creb3l2	Up
ENSMUSG00000004591	3792.635178	0.4451375	0.225540319	1.973649332	0.04842163	0.171132304	Pkn2	Up
ENSMUSG00000028484	7395.841064	-0.333767581	0.16925308	-1.972002998	0.048609264	0.17160955	Psip1	Down
ENSMUSG00000032727	1408.077128	0.447948424	0.227231391	1.971331608	0.048685958	0.171818337	Mier3	Up
ENSMUSG00000009640	807.7588203	-0.412657722	0.209410161	-1.970571626	0.048772895	0.172033546	Dmap1	Down
ENSMUSG00000024378	1050.431138	-0.468146971	0.237589844	-1.970399756	0.048792574	0.172070513	Stard4	Down
ENSMUSG00000003119	1863.1469	0.37361002	0.189783191	1.96861491	0.048997329	0.172668176	Cdk12	Up
ENSMUSG00000039456	1801.679028	0.459780208	0.233582207	1.96838712	0.049023513	0.172729353	Morc3	Up
ENSMUSG00000021262	1263.410492	-0.534760146	0.271709936	-1.968128782	0.049053222	0.172802928	Evl	Down
ENSMUSG00000097574	70.47832544	-0.681570789	0.346525742	-1.966869142	0.049198299	0.173127071	C920006O11Rik	Down
ENSMUSG00000047363	2.604579634	3.0272003	1.539554701	1.966283041	0.049265925	NA	Cstad	Up
ENSMUSG00000036572	967.3516958	-0.37317814	0.189805424	-1.966108937	0.049286028	0.173342309	Upf3b	Down
ENSMUSG00000021796	4252.655267	0.475853184	0.242119404	1.96536575	0.049371921	0.173550856	Bmpr1a	Up
ENSMUSG00000020109	848.9434685	0.354260057	0.180338062	1.964421998	0.049481174	0.173745372	Dnajb12	Up
ENSMUSG00000075256	20.43727094	-1.069964495	0.544691055	-1.964351142	0.049489385	0.173745372	Cerkl	Down
ENSMUSG00000016619	3014.046531	0.350728951	0.178728288	1.962358369	0.049720776	0.174401346	Nup50	Up
ENSMUSG00000031799	6401.362271	-0.311091866	0.158593866	-1.961563045	0.049813378	0.174632287	Tpm4	Down
ENSMUSG00000021427	5332.869595	0.378431992	0.193040483	1.960376317	0.049951822	0.174868065	Ssr1	Up
ENSMUSG00000024270	1773.730324	-0.443963669	0.226473591	-1.960333066	0.049956874	0.174868065	Slc39a6	Down
ENSMUSG00000025932	81.9446222	-0.66065794	0.337259987	-1.958898076	0.050124724	0.175307773	Eya1	NoSignificant
ENSMUSG00000028890	512.2589545	0.393126836	0.200693611	1.958840816	0.050131432	0.175307773	Mtf1	NoSignificant
ENSMUSG00000020739	1957.747871	-0.34747838	0.177455107	-1.95811992	0.050215943	0.175562642	Nup85	NoSignificant
ENSMUSG00000015312	382.5583105	1.19108267	0.608794917	1.956459618	0.050411035	0.176033967	Gadd45b	NoSignificant
ENSMUSG00000026353	2393.355223	0.345575886	0.176850269	1.954059141	0.050694223	0.176613297	Ubxn4	NoSignificant
ENSMUSG00000053873	2.318868809	-3.42065807	1.751751751	-1.952707093	0.050854313	NA	Aym1	NoSignificant
ENSMUSG00000071646	2998.249533	-0.353113599	0.180893887	-1.952048272	0.050932474	0.177159578	Mta2	NoSignificant
ENSMUSG00000039048	592.2415388	-0.389883145	0.199762089	-1.951737424	0.050969387	0.177256479	Foxred1	NoSignificant
ENSMUSG00000059534	800.5740514	-0.590981988	0.302903066	-1.951059779	0.051049935	0.177410532	Uqcr10	NoSignificant
ENSMUSG00000028161	783.874578	0.422130016	0.216377667	1.950894576	0.051069588	0.177431332	Ppp3ca	NoSignificant
ENSMUSG00000063605	202.1497244	0.565069759	0.289851688	1.949513432	0.05123414	0.177878755	Ccdc102a	NoSignificant
ENSMUSG00000056300	246.2649339	1.744945994	0.895224279	1.949171885	0.051274901	0.177971182	Zfp981	NoSignificant
ENSMUSG00000024241	1649.992268	0.429117194	0.220211684	1.948657698	0.051336317	0.178053303	Sos1	NoSignificant
[truncated: 4,614 more rows]
