# Supplementary material for: Kdm6b-mediated epigenetic coordination of temporal precision during motor neuron differentiation
Source: EMBO Rep. 2026 May 26;27(13):3665–88. doi: 10.1038/s44319-026-00808-2 (PMC13354772; doi:10.1038/s44319-026-00808-2)
Supplement: Supplementary file 10 — Source data Fig. 4 [file 44319_2026_808_MOESM10_ESM.zip › Source data Fig 4/Fig 4B/D5GSKJ4vsD5_Kdm6b target genes.xls]

gene_id	baseMean	log2FoldChange	lfcSE	stat	pvalue	padj	geneName	threshold1
ENSMUSG00000032318	430.7168719	-1.969161823	0.257293961	-7.653354216	1.96E-14	6.30E-11	Isl2	Down
ENSMUSG00000044770	1175.489502	-0.986951492	0.140072359	-7.046011768	1.84E-12	3.95E-09	Scml4	Down
ENSMUSG00000020277	3072.53877	-1.375488483	0.217439955	-6.325831337	2.52E-10	3.24E-07	Pfkl	Down
ENSMUSG00000060969	347.8965869	-1.524229836	0.249034239	-6.120563358	9.32E-10	1.00E-06	Irx1	Down
ENSMUSG00000031530	1993.950533	-1.028933416	0.169925514	-6.055202624	1.40E-09	1.29E-06	Dusp4	Down
ENSMUSG00000026934	862.2750306	-1.117033162	0.188190574	-5.935648849	2.93E-09	2.36E-06	Lhx3	Down
ENSMUSG00000004366	757.8599076	-1.245749091	0.209884393	-5.935406026	2.93E-09	2.36E-06	Sst	Down
ENSMUSG00000030695	13569.62719	-1.131180059	0.191285845	-5.913558626	3.35E-09	2.54E-06	Aldoa	Down
ENSMUSG00000011752	4204.182686	-0.736798609	0.133158485	-5.533245669	3.14E-08	2.02E-05	Pgam1	Down
ENSMUSG00000026468	1183.455008	-0.829493096	0.151262418	-5.483801633	4.16E-08	2.55E-05	Lhx4	Down
ENSMUSG00000028645	4914.323114	-1.032473595	0.193333343	-5.340380405	9.28E-08	5.43E-05	Slc2a1	Down
ENSMUSG00000027220	527.8475318	-0.978997317	0.184764901	-5.298610881	1.17E-07	6.53E-05	Syt13	Down
ENSMUSG00000003153	4594.452743	-0.827520073	0.157518222	-5.253487881	1.49E-07	8.01E-05	Slc2a3	Down
ENSMUSG00000031673	218.6649318	-1.239568152	0.237356985	-5.22237907	1.77E-07	9.10E-05	Cdh11	Down
ENSMUSG00000000628	1345.775976	-0.899059813	0.173761035	-5.17411637	2.29E-07	0.000113378	Hk2	Down
ENSMUSG00000063524	22101.7522	-0.910270327	0.180523593	-5.042389823	4.60E-07	0.000202072	Eno1	Down
ENSMUSG00000078670	370.2337066	-0.93220626	0.188879987	-4.935442212	8.00E-07	0.000305689	Fam174b	Down
ENSMUSG00000032294	34971.97595	-1.02098412	0.20760384	-4.917944298	8.75E-07	0.00032167	Pkm	Down
ENSMUSG00000035105	382.2168329	-0.958922585	0.201898706	-4.749523188	2.04E-06	0.000640186	Egln3	Down
ENSMUSG00000042258	4479.655331	-0.70530713	0.153158054	-4.605093307	4.12E-06	0.001153759	Isl1	Down
ENSMUSG00000058297	2764.441151	-0.61918051	0.135524821	-4.568760961	4.91E-06	0.001343766	Spock2	Down
ENSMUSG00000031654	1028.805349	-0.961491576	0.212272487	-4.529515753	5.91E-06	0.001585498	Cbln1	Down
ENSMUSG00000075334	730.6155314	-0.994920548	0.222521642	-4.471118125	7.78E-06	0.002044225	Rprm	Down
ENSMUSG00000036198	1638.352683	-1.006682059	0.228128744	-4.412780435	1.02E-05	0.002620433	Arhgap36	Down
ENSMUSG00000050914	121.3832698	-1.86056904	0.421986802	-4.409069272	1.04E-05	0.002620433	Ankrd37	Down
ENSMUSG00000025969	1929.942082	-0.697278407	0.158930267	-4.387322941	1.15E-05	0.002840832	Nrp2	Down
ENSMUSG00000024925	692.2043656	-0.781886465	0.179550673	-4.354684112	1.33E-05	0.003236684	Rnaseh2c	Down
ENSMUSG00000014773	730.0659831	-0.958973947	0.222067287	-4.318393584	1.57E-05	0.003612922	Dll1	Down
ENSMUSG00000026185	2855.597347	-0.877955651	0.20515281	-4.27952047	1.87E-05	0.004157012	Igfbp5	Down
ENSMUSG00000050069	100.5674827	-1.424090967	0.336950279	-4.226412779	2.37E-05	0.005010894	Grem2	Down
ENSMUSG00000031523	1850.128313	-0.610361531	0.144971025	-4.210231181	2.55E-05	0.005212738	Dlc1	Down
ENSMUSG00000020108	2220.212086	-0.939189911	0.223439748	-4.203325147	2.63E-05	0.005290448	Ddit4	Down
ENSMUSG00000036427	11550.89678	-0.608992879	0.145834281	-4.17592404	2.97E-05	0.005877591	Gpi1	Down
ENSMUSG00000058070	2615.377638	-0.549110371	0.134018946	-4.097259293	4.18E-05	0.00803257	Eml1	Down
ENSMUSG00000025791	1130.841157	-0.985331129	0.241747882	-4.075862504	4.58E-05	0.008552915	Pgm1	Down
ENSMUSG00000085139	50.96176957	-2.788475107	0.694283756	-4.016333496	5.91E-05	0.010724903	A730046J19Rik	Down
ENSMUSG00000056629	419.8009094	-0.937744747	0.233636781	-4.013686305	5.98E-05	0.010724903	Fkbp2	Down
ENSMUSG00000029219	1595.121378	-0.647713808	0.161409201	-4.012867939	6.00E-05	0.010724903	Slc10a4	Down
ENSMUSG00000000056	1641.170659	-0.891490552	0.225457376	-3.954142323	7.68E-05	0.012719882	Narf	Down
ENSMUSG00000004031	399.0703515	-1.22161524	0.309583076	-3.946001359	7.95E-05	0.012949124	Brinp2	Down
ENSMUSG00000036422	103.5657349	-1.368600921	0.348773493	-3.924039382	8.71E-05	0.013669947	Pcdh8	Down
ENSMUSG00000030110	2485.866076	-0.66595008	0.170605814	-3.90344305	9.48E-05	0.014362311	Ret	Down
ENSMUSG00000026864	12533.93724	-0.537921283	0.138606828	-3.88091475	0.000104064	0.01539793	Hspa5	Down
ENSMUSG00000038374	1700.020806	-0.570104895	0.148924329	-3.828151504	0.000129109	0.018263997	Rbm8a	Down
ENSMUSG00000027200	992.9574592	-0.697671511	0.182586086	-3.821055192	0.000132882	0.018393428	Sema6d	Down
ENSMUSG00000053470	2252.384878	-0.731685404	0.194267926	-3.766372651	0.000165637	0.022210821	Kdm3a	Down
ENSMUSG00000047986	682.9098008	-0.863975717	0.229559356	-3.763626679	0.000167467	0.022224748	Palm3	Down
ENSMUSG00000038412	800.4606844	-0.953780056	0.260476129	-3.661679328	0.000250567	0.031316056	Higd1a	Down
ENSMUSG00000052981	525.6340667	-0.917524608	0.252773879	-3.62982367	0.000283615	0.034771186	Ube2ql1	Down
ENSMUSG00000025085	554.1421	-0.754744736	0.208329967	-3.622833278	0.000291394	0.035387835	Ablim1	Down
ENSMUSG00000008305	1997.527182	-0.46273928	0.128039628	-3.614031739	0.000301472	0.035933803	Tle1	Down
ENSMUSG00000039037	716.7714362	-0.652613805	0.182395916	-3.578006679	0.000346225	0.039752451	St6galnac5	Down
ENSMUSG00000015217	3079.193	-0.588546883	0.164611402	-3.575371313	0.000349731	0.039752451	Hmgb3	Down
ENSMUSG00000070697	966.6782835	-0.54343927	0.15206835	-3.573651389	0.000352038	0.039752451	Utp3	Down
ENSMUSG00000032374	1325.69512	-0.831635817	0.23293744	-3.57021103	0.000356694	0.039927988	Plod2	Down
ENSMUSG00000007039	4426.495908	-0.583393767	0.165114104	-3.533276407	0.000410443	0.044030284	Ddah2	Down
ENSMUSG00000022055	16926.12878	-0.684220583	0.193989839	-3.527094948	0.000420146	0.04469868	Nefl	Down
ENSMUSG00000001985	590.2729019	-0.641762054	0.182587861	-3.514812271	0.000440065	0.046434067	Grik3	Down
ENSMUSG00000015749	5196.946794	-0.498567887	0.142577162	-3.496828514	0.000470824	0.048878406	Anp32e	Down
ENSMUSG00000031557	905.7797929	-0.55464218	0.159486389	-3.47767721	0.000505779	0.052087103	Plekha2	Down
ENSMUSG00000022231	322.9026691	-1.015667765	0.294288037	-3.451270992	0.000557953	0.054608394	Sema5a	Down
ENSMUSG00000035456	659.3327715	-0.697321379	0.203244568	-3.430947195	0.000601478	0.056932515	Prdm8	Down
ENSMUSG00000029838	81.65922587	-1.250588162	0.36474221	-3.428690532	0.000606501	0.056988927	Ptn	Down
ENSMUSG00000074736	27.76870371	-2.769708491	0.810057826	-3.419149107	0.000628173	NA	Syndig1	Down
ENSMUSG00000022051	2762.419136	-0.714569982	0.210549851	-3.393828008	0.00068923	0.062482065	Bnip3l	Down
ENSMUSG00000054836	301.3989198	-0.774777851	0.230060977	-3.367706523	0.000757962	0.067594041	Elp6	Down
ENSMUSG00000022012	273.3411878	-0.752359101	0.223573125	-3.365158935	0.000764996	0.067594041	Enox1	Down
ENSMUSG00000020571	6037.624112	-0.439111419	0.130564946	-3.363164708	0.000770544	0.067594041	Pdia6	Down
ENSMUSG00000015478	1385.232052	-0.482533073	0.143496202	-3.362688807	0.000771873	0.067594041	Rnf5	Down
ENSMUSG00000040254	1473.706494	-0.671953276	0.199965067	-3.360353323	0.000778429	0.067671971	Sema3d	Down
ENSMUSG00000045193	1334.203035	-0.752736849	0.225025934	-3.345111549	0.000822495	0.070119046	Cirbp	Down
ENSMUSG00000056201	16616.18196	-0.515357065	0.154429346	-3.337170542	0.00084636	0.070633178	Cfl1	Down
ENSMUSG00000001566	1224.43098	-0.6148362	0.185040597	-3.322709768	0.000891476	0.073563926	Mnx1	Down
ENSMUSG00000026238	19641.22304	-0.499942014	0.151200746	-3.306478478	0.000944766	0.075540209	Ptma	Down
ENSMUSG00000031683	968.398593	-0.522126185	0.158463263	-3.294935215	0.000984444	0.077647377	Lsm6	Down
ENSMUSG00000032291	12686.09095	-0.594159631	0.180399542	-3.293576155	0.000989215	0.077647377	Crabp1	Down
ENSMUSG00000021379	528.9787973	-0.809603268	0.24666467	-3.282201983	0.001029998	0.080013843	Id4	Down
ENSMUSG00000062991	1944.282095	-0.500917351	0.152650773	-3.28145965	0.001032713	0.080013843	Nrg1	Down
ENSMUSG00000004891	1707.755633	-0.535126025	0.16451555	-3.252738268	0.001142987	0.086044882	Nes	Down
ENSMUSG00000026344	188.0543971	-1.065096533	0.328721207	-3.240121147	0.001194789	0.088665991	Lypd1	Down
ENSMUSG00000030512	1074.028209	-0.519434711	0.160356752	-3.239244402	0.001198468	0.088665991	Snrpa1	Down
ENSMUSG00000048027	2200.339309	-0.685909667	0.21399134	-3.205315079	0.001349147	0.096486501	Rgmb	Down
ENSMUSG00000019970	424.8854834	-0.758494726	0.237215052	-3.1974983	0.001386252	0.09805069	Sgk1	Down
ENSMUSG00000022454	4391.329506	-0.438537639	0.137544916	-3.188323145	0.001431005	0.099323332	Nell2	Down
ENSMUSG00000037664	5046.500817	-0.46379517	0.146040428	-3.175799855	0.00149424	0.100991743	Cdkn1c	Down
ENSMUSG00000037235	1290.85913	-0.500824285	0.158203692	-3.165692777	0.001547141	0.103730973	Mxd4	Down
ENSMUSG00000028693	6196.504888	-0.447605654	0.143153868	-3.126745095	0.001767531	0.110249478	Nasp	Down
ENSMUSG00000098557	953.653029	-0.759547168	0.242987847	-3.125864842	0.00177283	0.110249478	Kctd12	Down
ENSMUSG00000090247	303.3262188	-0.79036051	0.253327053	-3.119921469	0.001808993	0.110599068	Bloc1s1	Down
ENSMUSG00000029510	1108.125938	-0.445505964	0.142988318	-3.115680841	0.001835208	0.111436935	Gpc2	Down
ENSMUSG00000006494	1212.390992	-1.357075069	0.438354796	-3.095837163	0.001962581	0.118057505	Pdk1	Down
ENSMUSG00000031950	1197.92154	-0.502853973	0.163795532	-3.070010314	0.002140514	0.125584902	Gabarapl2	Down
ENSMUSG00000054976	379.939145	-0.738956817	0.242230872	-3.05063022	0.002283616	0.129875052	Nyap2	Down
ENSMUSG00000015843	188.8652935	-0.779440731	0.255598183	-3.049476805	0.002292403	0.129875052	Rxrg	Down
ENSMUSG00000047945	10235.69834	-0.411820232	0.135206634	-3.045858179	0.002320172	0.129875052	Marcksl1	Down
ENSMUSG00000028004	6.897405077	-4.383550489	1.441435871	-3.041099904	0.002357156	NA	Npy2r	Down
ENSMUSG00000031561	2601.511882	-0.46554545	0.153836766	-3.026230081	0.002476238	0.13557344	Tenm3	Down
ENSMUSG00000090125	765.8947675	-0.597714206	0.197645082	-3.024179506	0.002493085	0.13557344	Pou3f1	Down
ENSMUSG00000025823	3244.127886	-0.41236892	0.136447516	-3.02217975	0.002509615	0.135622891	Pdia4	Down
ENSMUSG00000056612	2977.667116	-0.39448493	0.131071804	-3.009685664	0.002615182	0.139689777	Ppp1r14b	Down
ENSMUSG00000059119	3766.205351	-0.454136564	0.151014873	-3.00723072	0.002636396	0.140241007	Nap1l4	Down
ENSMUSG00000040717	399.0676287	-0.895352343	0.297949563	-3.005046675	0.002655401	0.140670686	Il17rd	Down
ENSMUSG00000036309	4396.242103	-0.513434356	0.171048251	-3.001693103	0.002684827	0.141446914	Skp1a	Down
ENSMUSG00000062421	1454.278594	-0.622061407	0.207464396	-2.998400782	0.002714005	0.141446914	Arf2	Down
ENSMUSG00000024258	822.5771803	-0.455250236	0.152404354	-2.987120931	0.002816183	0.146180337	Polr2d	Down
ENSMUSG00000031987	1984.738064	-0.566118256	0.19019732	-2.976478619	0.002915794	0.150083676	Egln1	Down
ENSMUSG00000024921	500.6060211	-0.588813336	0.198101328	-2.972283643	0.002955935	0.150083676	Smarca2	Down
ENSMUSG00000002102	3270.799627	-0.414860888	0.139641105	-2.970908085	0.002969206	0.150083676	Psmc3	Down
ENSMUSG00000045427	1995.169994	-0.589353936	0.198561613	-2.968116187	0.00299631	0.150083676	Hnrnph2	Down
ENSMUSG00000062070	9972.14058	-1.173547745	0.397308606	-2.953743583	0.003139447	0.153665804	Pgk1	Down
ENSMUSG00000054364	3319.393659	-0.474935102	0.160871634	-2.952261309	0.003154559	0.153820575	Rhob	Down
ENSMUSG00000024309	642.0723058	-0.579438564	0.197690988	-2.931031755	0.003378382	0.159029507	Pfdn6	Down
ENSMUSG00000034880	712.2817791	-0.720224466	0.247184746	-2.913709196	0.003571624	0.166704358	Mrpl34	Down
ENSMUSG00000027314	144.8304212	-0.849387047	0.291862293	-2.910232209	0.003611603	0.166704358	Dll4	Down
ENSMUSG00000015488	1495.669939	-0.563301872	0.193575243	-2.909989222	0.003614412	0.166704358	Cacfd1	Down
ENSMUSG00000003269	2145.797141	-0.356274857	0.122473708	-2.90899053	0.003625978	0.166704358	Cyth2	Down
ENSMUSG00000014837	1070.579107	-0.45148309	0.155638743	-2.90083999	0.003721639	0.168202335	4931428F04Rik	Down
ENSMUSG00000040652	1874.929083	-0.423210851	0.145952308	-2.899651651	0.003735776	0.168202335	Oaz2	Down
ENSMUSG00000073147	463.5173435	-0.595274891	0.20529676	-2.8995825	0.0037366	0.168202335	5031425E22Rik	Down
ENSMUSG00000024201	1753.141785	-0.463516327	0.159857888	-2.899552416	0.003736959	0.168202335	Kdm4b	Down
ENSMUSG00000027952	758.4201414	-0.679611793	0.234678364	-2.895928627	0.003780384	0.168975276	Pmvk	Down
ENSMUSG00000029033	1007.901358	-0.456904008	0.158162511	-2.888826209	0.003866827	0.171038676	Acap3	Down
ENSMUSG00000031734	805.0432019	-0.451746545	0.156433772	-2.887781447	0.003879693	0.171038676	Irx3	Down
ENSMUSG00000032249	3693.509844	-0.449490751	0.156016488	-2.881046464	0.003963572	0.172919889	Anp32a	Down
ENSMUSG00000028367	2412.575447	-0.416651398	0.144774769	-2.877928247	0.004002962	0.172919889	Txn1	Down
ENSMUSG00000100241	2300.973919	-0.396419191	0.138723432	-2.857622419	0.00426828	0.179560662	Slc18a3	Down
ENSMUSG00000038065	910.1802557	-0.668587528	0.234519317	-2.85088468	0.004359778	0.180613331	Mturn	Down
ENSMUSG00000067071	1427.370393	-0.540900508	0.189873171	-2.848746373	0.004389186	0.180613331	Hes6	Down
ENSMUSG00000058589	301.4283529	-0.78863026	0.276899235	-2.848076705	0.004398432	0.180613331	Anks1b	Down
ENSMUSG00000036615	293.872005	-0.722103417	0.254212275	-2.840552912	0.00450354	0.182883508	Rfxap	Down
ENSMUSG00000004980	25914.72375	-0.447668311	0.1577554	-2.837736839	0.004543463	0.183347941	Hnrnpa2b1	Down
ENSMUSG00000024907	30.12173506	-2.220979498	0.784778473	-2.830071892	0.004653755	NA	Gal	Down
ENSMUSG00000008658	873.44959	-0.488065825	0.172536871	-2.82876246	0.004672837	0.187393857	Rbfox1	Down
ENSMUSG00000031628	1619.347705	-0.434213294	0.153711128	-2.824865698	0.004730044	0.189098923	Casp3	Down
ENSMUSG00000029649	1387.075222	-0.400229001	0.141787521	-2.822737836	0.004761549	0.189183397	Pomp	Down
ENSMUSG00000070394	474.6951877	-0.833039446	0.296644153	-2.80821124	0.004981754	0.192944365	Tmem256	Down
ENSMUSG00000056423	228.1445271	-0.700817574	0.24969971	-2.806641526	0.005006092	0.192944365	Uts2b	Down
ENSMUSG00000027160	928.5959213	-0.509831487	0.181738986	-2.805295108	0.005027053	0.193018956	Ccdc34	Down
ENSMUSG00000059291	8775.878069	-0.51426286	0.183364524	-2.804592998	0.005038015	0.193018956	Rpl11	Down
ENSMUSG00000024063	1676.879777	-0.531504258	0.189919572	-2.798575482	0.005132857	0.1949101	Lbh	Down
ENSMUSG00000070526	200.8883017	-0.763551639	0.272928246	-2.797627769	0.00514794	0.1949101	Peg12	Down
ENSMUSG00000046434	31432.11873	-0.512602189	0.183506768	-2.793369391	0.005216209	0.19560471	Hnrnpa1	Down
ENSMUSG00000019943	4712.20048	-0.341331455	0.122375472	-2.789214603	0.005283604	0.196011055	Atp2b1	Down
ENSMUSG00000019916	1772.148106	-1.22740811	0.443089773	-2.770111579	0.005603709	0.202630756	P4ha1	Down
ENSMUSG00000040128	603.8008882	-0.544849431	0.196812146	-2.768372999	0.005633694	0.20314437	Pnrc1	Down
ENSMUSG00000036306	855.4718015	-0.557241169	0.201533673	-2.765002788	0.005692231	0.203544691	Lzts1	Down
ENSMUSG00000034675	7142.92	-0.341583909	0.123803828	-2.759073885	0.005796543	0.204146645	Dbn1	Down
ENSMUSG00000025161	1653.242347	-1.794601097	0.650748362	-2.757749694	0.005820074	0.204146645	Slc16a3	Down
ENSMUSG00000031647	831.0636646	-0.445101944	0.161574412	-2.754779899	0.005873163	0.204338453	Mfap3l	Down
ENSMUSG00000049775	13152.71997	-0.583087557	0.21184713	-2.752397715	0.005916062	0.204414358	Tmsb4x	Down
ENSMUSG00000049940	970.8055244	-0.471730229	0.171889859	-2.744374991	0.006062624	0.207013684	Pgrmc2	Down
ENSMUSG00000038168	92.76786464	-1.04762392	0.382763772	-2.736998631	0.006200255	0.208953869	P3h2	Down
ENSMUSG00000025508	4290.381225	-0.448617414	0.164021533	-2.735112928	0.006235888	0.208953869	Rplp2	Down
ENSMUSG00000009075	355.4856096	-0.675936997	0.248143079	-2.723980855	0.006450025	0.211814198	Cabp7	Down
ENSMUSG00000038462	1660.358411	-0.503651995	0.185216784	-2.719256782	0.006542879	0.213772806	Uqcrfs1	Down
ENSMUSG00000027967	773.4173377	-0.604931757	0.222698969	-2.71636532	0.006600304	0.21401944	Neurog2	Down
ENSMUSG00000026966	876.8466967	-0.60558291	0.223475704	-2.709837799	0.006731612	0.2166401	Ssna1	Down
ENSMUSG00000039323	6144.489905	-1.337281333	0.495968281	-2.696304146	0.007011362	0.221715441	Igfbp2	Down
ENSMUSG00000038871	751.9792487	-0.590656136	0.219136515	-2.695379797	0.007030844	0.221715441	Bpgm	Down
ENSMUSG00000071856	882.5405175	-0.471385082	0.175220376	-2.690241252	0.007140038	0.2226163	Mcc	Down
ENSMUSG00000079480	244.478387	-0.887750203	0.330053776	-2.689713822	0.007151332	0.2226163	Pin4	Down
ENSMUSG00000025790	140.9403305	-1.130904094	0.421128352	-2.68541429	0.007243995	0.2226163	Slco3a1	Down
ENSMUSG00000090553	1680.02722	-0.582388564	0.2169827	-2.684032243	0.007274009	0.2226163	Snrpe	Down
ENSMUSG00000028452	12996.3642	-0.374348703	0.13949577	-2.683584626	0.007283754	0.2226163	Vcp	Down
ENSMUSG00000022054	20509.61642	-0.588478427	0.219440576	-2.681721116	0.007324449	0.2226163	Nefm	Down
ENSMUSG00000007836	11975.3916	-0.500958193	0.186983668	-2.679154804	0.007380826	0.2226163	Hnrnpa0	Down
ENSMUSG00000025130	6255.088108	-0.357361264	0.133531704	-2.676227853	0.007445601	0.223915033	P4hb	Down
ENSMUSG00000032575	1924.5171	-0.357772187	0.133788244	-2.674167592	0.0074915	0.224136542	Manf	Down
ENSMUSG00000024500	498.9774786	-0.554114387	0.207335343	-2.672551528	0.007527681	0.224314446	Ppp2r2b	Down
ENSMUSG00000008489	4483.624381	-0.505895134	0.189351767	-2.671721222	0.007546331	0.22435086	Elavl2	Down
ENSMUSG00000027833	11.69460611	-2.837057296	1.065372761	-2.662971495	0.007745397	NA	Shox2	Down
ENSMUSG00000045648	7.965034946	-3.222442641	1.210479639	-2.662120483	0.007765008	NA	Vwc2l	Down
ENSMUSG00000042111	549.5460954	-0.47809053	0.179614911	-2.661753016	0.007773489	0.227541204	Ccdc115	Down
ENSMUSG00000022280	1692.179762	-0.431449063	0.162584555	-2.653690346	0.007961685	0.229814259	Rnf19a	Down
ENSMUSG00000003573	1360.940743	-0.407419501	0.15364502	-2.651693493	0.008008921	0.230131337	Homer3	Down
ENSMUSG00000042834	7183.594527	-0.507601604	0.191941967	-2.644557685	0.008179776	0.233996134	Nrep	Down
ENSMUSG00000021486	4132.570083	-0.495678245	0.187529435	-2.643202363	0.008212593	0.234414004	Prelid1	Down
ENSMUSG00000022400	2633.849111	-0.483450814	0.183331434	-2.637031753	0.0083635	0.235633805	Rbx1	Down
ENSMUSG00000031709	1568.981878	-0.418036175	0.158612777	-2.63557692	0.008399439	0.235633805	Tbc1d9	Down
ENSMUSG00000032128	67.354903	-1.154003309	0.4379449	-2.635042236	0.008412681	0.235633805	Robo3	Down
ENSMUSG00000033684	738.1026745	-0.543300758	0.206206257	-2.634744281	0.008420069	0.235633805	Qsox1	Down
ENSMUSG00000078427	997.8519537	-0.465899901	0.176967055	-2.63269285	0.008471092	0.236035416	Sarnp	Down
ENSMUSG00000019659	429.6398086	-0.497289865	0.189042774	-2.630567972	0.008524232	0.237003112	Ccdc12	Down
ENSMUSG00000059921	274.7248825	-0.786918509	0.299725349	-2.625465321	0.008653062	0.238922179	Unc5c	Down
ENSMUSG00000022769	287.0943427	-0.553739275	0.210914995	-2.62541444	0.008654356	0.238922179	Sdf2l1	Down
ENSMUSG00000067889	2969.095053	-0.55588737	0.211774852	-2.62489793	0.008667495	0.238922179	Sptbn2	Down
ENSMUSG00000028654	1736.495959	-0.423330469	0.161437995	-2.622248052	0.008735183	0.239592324	Mycl	Down
ENSMUSG00000040158	387.7942594	-0.508994686	0.194249449	-2.620314699	0.008784866	0.239592324	Tax1bp3	Down
ENSMUSG00000066149	862.1253493	-0.41461374	0.15837584	-2.617910276	0.008847006	0.240776984	Cdc26	Down
ENSMUSG00000055762	2481.94232	-0.39252564	0.150186585	-2.613586565	0.008959738	0.241915152	Eef1d	Down
ENSMUSG00000044155	656.0740235	-0.504717036	0.193977906	-2.601930522	0.009270063	0.246048498	Lsm8	Down
ENSMUSG00000024975	981.7915836	-0.38579654	0.148328834	-2.600954452	0.00929648	0.246241939	Pdcd4	Down
ENSMUSG00000044627	2247.008291	-0.356673378	0.137272626	-2.598284799	0.009369075	0.246642339	Swi5	Down
ENSMUSG00000022332	1086.333443	-0.37483079	0.144478895	-2.59436363	0.00947662	0.248964344	Khdrbs3	Down
ENSMUSG00000021039	1314.02186	-0.37760019	0.145753611	-2.590674672	0.0095788	0.25062579	Snw1	Down
ENSMUSG00000045763	8647.940759	-0.351027426	0.13563247	-2.588078106	0.009651309	0.250992537	Basp1	Down
ENSMUSG00000020123	13.00244723	-2.761051292	1.066919908	-2.58787119	0.009657109	NA	Avpr1a	Down
ENSMUSG00000070493	3514.032364	-0.331976623	0.128611713	-2.581231629	0.00984485	0.254995488	Chchd2	Down
ENSMUSG00000025478	2818.391983	-0.358881091	0.139124146	-2.579574445	0.009892213	0.255195317	Dpysl4	Down
ENSMUSG00000055471	254.8415102	-0.987103089	0.383264653	-2.57551298	0.010009152	0.255958092	Alk	Down
ENSMUSG00000066357	5914.185034	-0.351892811	0.136652255	-2.575097004	0.010021198	0.255958092	Wdr6	Down
ENSMUSG00000022044	1000.313448	-0.634151347	0.246569605	-2.571895864	0.010114331	0.257315776	Stmn4	Down
ENSMUSG00000058669	231.6467716	-0.791290508	0.307766194	-2.571076761	0.010138285	0.257416462	Nkx2-9	Down
ENSMUSG00000028961	2120.244099	-0.323215321	0.126304377	-2.559019149	0.010496796	0.264177638	Pgd	Down
ENSMUSG00000087590	180.7976235	-1.012454018	0.395665744	-2.558861951	0.010501543	0.264177638	Epb41l4aos	Down
ENSMUSG00000021453	1272.951549	-0.533169494	0.208377157	-2.558675341	0.010507182	0.264177638	Gadd45g	Down
ENSMUSG00000031585	1109.783274	-0.360151086	0.140840402	-2.557157467	0.010553143	0.264460771	Gtf2e2	Down
ENSMUSG00000036504	327.7163196	-0.50386939	0.197479844	-2.551497815	0.0107261	0.264460771	Phpt1	Down
ENSMUSG00000022367	134.4078511	-1.073715043	0.420955313	-2.550662766	0.010751831	0.264460771	Has2	Down
ENSMUSG00000003662	713.9589187	-0.453222282	0.177695585	-2.550554542	0.010755169	0.264460771	Ciao1	Down
ENSMUSG00000061360	1186.141362	-0.57281412	0.224831223	-2.547751651	0.010841962	0.265365316	Phf5a	Down
ENSMUSG00000028010	361.8049253	-0.736367428	0.290437299	-2.535374867	0.011232705	0.270340492	Gar1	Down
ENSMUSG00000026021	2227.945472	-0.43553376	0.171946714	-2.532957739	0.011310459	0.271110965	Sumo1	Down
ENSMUSG00000000339	1015.936026	-0.411981411	0.163320294	-2.522536557	0.011651184	0.275718177	Rtca	Down
ENSMUSG00000060636	4004.392787	-0.450307644	0.178514652	-2.522524838	0.011651572	0.275718177	Rpl35a	Down
ENSMUSG00000024043	2406.754541	-0.344677671	0.137064812	-2.514705757	0.011913176	0.27883331	Arhgap28	Down
ENSMUSG00000028439	1117.910429	-0.533981615	0.213132471	-2.505397759	0.012231375	0.283464107	Fam219a	Down
ENSMUSG00000018765	3240.723284	-0.343475495	0.13725155	-2.502525425	0.012331077	0.283464107	Fxr2	Down
ENSMUSG00000039830	777.6430056	-0.583388732	0.233266458	-2.500954211	0.012385919	0.283464107	Olig2	Down
ENSMUSG00000060992	2540.480498	-0.410742108	0.164256112	-2.500619938	0.012397615	0.283464107	Copz1	Down
ENSMUSG00000017144	1811.457697	-0.429451271	0.17245973	-2.490153918	0.012768778	0.28837278	Rnd3	Down
ENSMUSG00000037032	2215.724121	-0.37433466	0.150397329	-2.488971457	0.012811325	0.288826949	Apbb1	Down
ENSMUSG00000097084	13.88932018	-2.454743276	0.987623711	-2.4855046	0.012936792	NA	Foxl1	Down
ENSMUSG00000005447	1613.868059	-0.360566367	0.145375395	-2.480243416	0.013129272	0.291905212	Pafah1b3	Down
ENSMUSG00000020660	37.21458121	-1.528206594	0.616215904	-2.479985641	0.013138767	NA	Pomc	Down
ENSMUSG00000026032	464.1084114	-0.583031332	0.235190689	-2.478972846	0.013176134	0.292165608	Ndufb3	Down
ENSMUSG00000057967	146.8506357	-0.687344504	0.277369537	-2.478082173	0.013209072	0.292165608	Fgf18	Down
ENSMUSG00000033088	1306.115638	-0.415783093	0.167990845	-2.47503423	0.013322341	0.29354938	Triobp	Down
ENSMUSG00000032454	18.83198152	-2.17726585	0.880979645	-2.47141448	0.013457974	NA	Rbp2	Down
ENSMUSG00000029402	169.1552481	-0.754167245	0.305161573	-2.471370287	0.013459637	0.294847848	Snrnp35	Down
ENSMUSG00000005374	756.3836911	-0.563282085	0.227949983	-2.471077545	0.013470661	0.294847848	Tbl2	Down
ENSMUSG00000009030	1596.848028	-0.477636229	0.193332197	-2.470546733	0.013490669	0.294847848	Pdcl	Down
ENSMUSG00000067578	68.21709225	-1.264829748	0.512904388	-2.466014674	0.013662574	0.29622896	Cbln4	Down
ENSMUSG00000032382	1258.728655	-0.399134802	0.161954344	-2.464489634	0.013720853	0.296854695	Snx1	Down
ENSMUSG00000024897	456.999248	-0.73192132	0.29768586	-2.458703678	0.013943966	0.300072916	Apba1	Down
ENSMUSG00000020476	1688.097731	-0.355551601	0.144641029	-2.458165595	0.013964877	0.300072916	Dbnl	Down
ENSMUSG00000029554	525.8731945	-0.469333986	0.190934323	-2.458091244	0.013967768	0.300072916	Mad1l1	Down
ENSMUSG00000024590	4322.115731	-0.349883923	0.14258856	-2.453800809	0.014135526	0.3017545	Lmnb1	Down
ENSMUSG00000009549	1336.855226	-0.452453834	0.18441047	-2.453514887	0.014146768	0.3017545	Srp14	Down
ENSMUSG00000042631	793.4140571	-0.460903855	0.188140971	-2.44977929	0.01429438	0.3017545	Xkr7	Down
ENSMUSG00000022205	3271.427792	-0.386286681	0.15770665	-2.449400079	0.014309441	0.3017545	Sub1	Down
ENSMUSG00000028849	3134.118041	-0.373388026	0.152674433	-2.445648679	0.014459182	0.303148286	Map7d1	Down
ENSMUSG00000028399	727.3938872	-0.451341811	0.18503103	-2.439276326	0.01471671	0.305636718	Ptprd	Down
ENSMUSG00000042043	1320.802669	-0.526306153	0.215842981	-2.438375114	0.014753456	0.305636718	Tbca	Down
ENSMUSG00000030007	7091.882348	-0.345394951	0.141785453	-2.436039409	0.014849067	0.305789002	Cct7	Down
ENSMUSG00000033106	712.3144487	-0.448938931	0.184514967	-2.433075958	0.01497116	0.306397044	Slc7a6os	Down
ENSMUSG00000031429	466.4490053	-0.535400543	0.220180275	-2.431646267	0.015030378	0.306450775	Psmd10	Down
ENSMUSG00000019158	299.6973044	-0.649362602	0.267468022	-2.427813979	0.015190132	0.308426769	Tmem160	Down
ENSMUSG00000067199	151.5482551	-0.757750355	0.312565944	-2.424289563	0.01533837	0.309969916	Frat1	Down
ENSMUSG00000026750	2748.573204	-0.371673066	0.153525153	-2.420926212	0.015481019	0.310900408	Psmb7	Down
ENSMUSG00000063146	1705.109246	-0.547141756	0.22643245	-2.416357528	0.01567666	0.310948602	Clip2	Down
ENSMUSG00000110242	4.782720061	-3.860752454	1.598009267	-2.415976261	0.015693084	NA	G630064G18Rik	Down
ENSMUSG00000030654	5606.0528	-0.322846256	0.133853454	-2.411938175	0.015867972	0.311229189	Arl6ip1	Down
ENSMUSG00000071659	4899.545327	-0.347710908	0.144184793	-2.41156436	0.015884248	0.311229189	Hnrnpul2	Down
ENSMUSG00000000202	1068.90326	-0.519351717	0.215590993	-2.408967601	0.015997718	0.311445645	Btbd17	Down
ENSMUSG00000048078	1617.544649	-0.425880478	0.176953626	-2.406734966	0.016095846	0.311645479	Tenm4	Down
ENSMUSG00000036968	653.4519628	-0.647067775	0.269021737	-2.40526205	0.016160873	0.312232824	Cnpy4	Down
ENSMUSG00000032452	1010.006702	-0.405982365	0.169041728	-2.40166952	0.016320445	0.313104459	Clstn2	Down
ENSMUSG00000024902	906.498533	-0.427809321	0.178277034	-2.399688349	0.016409036	0.313245586	Mrpl11	Down
ENSMUSG00000022799	365.6583306	-0.794622711	0.332197857	-2.392016363	0.016756095	0.313914622	Arhgap31	Down
ENSMUSG00000021037	1606.148167	-0.345967134	0.144671548	-2.391397194	0.016784384	0.313914622	Ahsa1	Down
ENSMUSG00000029131	2144.301264	-0.335643515	0.14036369	-2.391241743	0.016791493	0.313914622	Dnajb6	Down
ENSMUSG00000041459	8523.480185	-0.293563681	0.123312393	-2.380650272	0.017282111	0.317818014	Tardbp	Down
ENSMUSG00000025925	462.391284	-0.522568298	0.219746375	-2.378051956	0.017404373	0.318247868	Terf1	Down
ENSMUSG00000029326	392.8563925	-0.695082512	0.29296148	-2.37260718	0.017663038	0.319797869	Enoph1	Down
ENSMUSG00000037169	539.2983833	-0.434451646	0.183301137	-2.370152492	0.01778075	0.320216308	Mycn	Down
ENSMUSG00000019189	2514.948334	-0.444388459	0.187805401	-2.36621767	0.017970875	0.323099267	Rnf145	Down
ENSMUSG00000022053	347.7220522	-0.784345149	0.331894381	-2.363237207	0.01811607	0.324802463	Ebf2	Down
ENSMUSG00000019647	1205.625841	-0.455913282	0.193069975	-2.361388828	0.01820663	0.32551937	Sema6a	Down
ENSMUSG00000029405	6891.382733	-0.333816594	0.141517366	-2.358838372	0.018332238	0.326511707	G3bp2	Down
ENSMUSG00000028545	416.944991	-0.586019543	0.248567555	-2.357586624	0.018394163	0.326511707	Bend5	Down
ENSMUSG00000093587	17.73283392	-2.176796731	0.924083447	-2.355627879	0.018491431	NA	Gm20554	Down
ENSMUSG00000021178	3916.109252	-0.313920173	0.133395169	-2.353309903	0.018607119	0.328263855	Psmc1	Down
ENSMUSG00000078566	2228.960166	-1.755214044	0.745947823	-2.352998413	0.018622714	0.328263855	Bnip3	Down
ENSMUSG00000002395	925.2093926	-0.516953982	0.2197297	-2.352681423	0.018638595	0.328263855	Use1	Down
ENSMUSG00000052302	143.2454614	-0.954975953	0.406061805	-2.35179951	0.018682842	0.328263855	Tbc1d30	Down
ENSMUSG00000025917	1996.989752	-0.428498117	0.182213665	-2.351624484	0.018691634	0.328263855	Cops5	Down
ENSMUSG00000033475	48.79359096	-1.098306256	0.467353967	-2.350052282	0.018770774	0.328756704	Tomm6	Down
ENSMUSG00000033712	2257.813195	-0.35459755	0.151021401	-2.347995368	0.018874756	0.330128715	Ccar2	Down
ENSMUSG00000030551	2646.82263	-0.375808382	0.160141727	-2.346723673	0.018939295	0.330808062	Nr2f2	Down
ENSMUSG00000058672	3400.095435	-0.382922886	0.163288344	-2.345071776	0.019023417	0.331015587	Tubb2a	Down
ENSMUSG00000041375	629.4980564	-0.484181072	0.206469162	-2.345052727	0.019024389	0.331015587	Ccdc9	Down
ENSMUSG00000025724	1448.329774	-0.444747188	0.189749515	-2.343864684	0.019085094	0.331015587	Sec11a	Down
ENSMUSG00000042364	4763.833764	-0.463953855	0.197955607	-2.343726771	0.019092152	0.331015587	Snx18	Down
ENSMUSG00000063506	153.40831	-0.95577536	0.407845047	-2.34347669	0.019104956	0.331015587	Arhgap22	Down
ENSMUSG00000041926	943.5704706	-0.40747142	0.173875478	-2.343466858	0.01910546	0.331015587	Rnpep	Down
ENSMUSG00000029725	614.8158869	-0.615408126	0.262874409	-2.341072787	0.019228418	0.332698152	Ppp1r35	Down
ENSMUSG00000097216	6.092635172	-3.119284266	1.338084018	-2.331157255	0.019745069	NA	4932441J04Rik	Down
ENSMUSG00000033149	1000.912471	-0.365203901	0.157161069	-2.323755507	0.020138602	0.343979759	Phldb2	Down
ENSMUSG00000003923	1051.175553	-0.385196914	0.16584788	-2.322591735	0.020201095	0.343979759	Tfam	Down
ENSMUSG00000033174	291.8933708	-0.52679727	0.227029398	-2.320392314	0.020319664	0.34510769	Mgll	Down
ENSMUSG00000036966	389.4501957	-0.541788133	0.233617562	-2.319124164	0.020388305	0.345340327	Spryd3	Down
ENSMUSG00000020186	792.6265017	-0.480102618	0.207414609	-2.314700103	0.02062935	0.345874868	Csrp2	Down
ENSMUSG00000100747	4.154009104	-4.541230905	1.962406563	-2.314113187	0.020661514	NA	1700084E18Rik	Down
ENSMUSG00000022553	1264.738618	-0.412631152	0.178528439	-2.31129087	0.020816794	0.34756756	Maf1	Down
ENSMUSG00000090258	508.0940784	-0.508772637	0.220179825	-2.310714148	0.020848649	0.347648526	Churc1	Down
ENSMUSG00000075229	471.2960578	-0.512124047	0.222069149	-2.306146751	0.021102434	0.35093414	Ccdc58	Down
ENSMUSG00000062270	6577.395598	-0.365682127	0.158625905	-2.305311531	0.021149132	0.35093414	Morf4l1	Down
ENSMUSG00000038812	600.1542673	-0.446941191	0.193893872	-2.305081569	0.021162006	0.35093414	Trmt112	Down
ENSMUSG00000042425	137.0736584	-0.737110779	0.319954258	-2.303800502	0.021233845	0.35093414	Frmpd3	Down
ENSMUSG00000029120	548.5324592	-0.509328938	0.22113318	-2.303267818	0.021263779	0.35093414	Ppp2r2c	Down
ENSMUSG00000019370	7064.959228	-0.329135847	0.143062197	-2.300648627	0.0214115	0.352701044	Calm3	Down
ENSMUSG00000020462	519.3410146	-0.454674885	0.198014161	-2.296173581	0.021665958	0.355041411	Cfap36	Down
ENSMUSG00000020840	2927.021985	-0.332541615	0.144986947	-2.29359692	0.021813662	0.355041411	Blmh	Down
ENSMUSG00000031543	87.56773277	-0.817251603	0.356446933	-2.292772151	0.021861126	0.355041411	Ank1	Down
ENSMUSG00000074886	1199.483979	-0.369378214	0.161393866	-2.288675673	0.022098203	0.357382799	Grk6	Down
ENSMUSG00000078440	386.3033249	-0.598069491	0.261741496	-2.284962453	0.022315029	0.359139979	Dohh	Down
ENSMUSG00000001569	636.1522345	-0.443473385	0.194220288	-2.283352521	0.022409612	0.359139979	Nom1	Down
ENSMUSG00000041219	982.6709326	-0.471408146	0.206528209	-2.28253636	0.022457693	0.359139979	Arhgap11a	Down
ENSMUSG00000042682	1757.440364	-0.496472112	0.217538995	-2.282221231	0.022476282	0.359139979	Selenok	Down
ENSMUSG00000033460	1189.906385	-0.512056391	0.224388469	-2.282008484	0.022488839	0.359139979	Armcx1	Down
ENSMUSG00000071172	10922.15963	-0.36378352	0.159472093	-2.28117355	0.022538179	0.359139979	Srsf3	Down
ENSMUSG00000030672	124.4030065	-0.799704687	0.350999939	-2.278361326	0.022705059	0.360397312	Mylpf	Down
ENSMUSG00000026930	1736.175344	-0.368345643	0.162013126	-2.273554327	0.022992796	0.363117586	Gpsm1	Down
ENSMUSG00000039850	787.4887137	-0.381869012	0.167973355	-2.273390398	0.023002664	0.363117586	Endov	Down
ENSMUSG00000048100	822.0536086	-0.553261584	0.243478826	-2.272319089	0.023067245	0.363457332	Taf13	Down
ENSMUSG00000057113	13966.47956	-0.385821587	0.16983626	-2.271726828	0.023103015	0.363575928	Npm1	Down
ENSMUSG00000026247	1785.65107	-0.363221899	0.159975177	-2.270489117	0.023177923	0.364309403	Ecel1	Down
ENSMUSG00000018906	483.0984029	-0.563101972	0.248691156	-2.264262154	0.023557996	0.36938134	P4ha2	Down
ENSMUSG00000018379	9895.079831	-0.317518172	0.14054747	-2.259152526	0.023873899	0.372017294	Srsf1	Down
ENSMUSG00000063511	6300.689527	-0.315878719	0.139888302	-2.258078158	0.023940787	0.372017294	Snrnp70	Down
ENSMUSG00000059208	8638.321646	-0.364483533	0.161459473	-2.257430459	0.02398119	0.372017294	Hnrnpm	Down
ENSMUSG00000040097	1748.991355	-0.358735519	0.158996505	-2.256247828	0.024055115	0.372017294	Flywch1	Down
ENSMUSG00000032112	1312.936422	-0.489739942	0.217350155	-2.253230239	0.024244636	0.372069783	Trappc4	Down
ENSMUSG00000024037	695.8454084	-0.457505922	0.203295931	-2.250443088	0.024420832	0.372917409	Wdr4	Down
ENSMUSG00000028629	481.1594474	-0.433934051	0.193007567	-2.24827481	0.024558672	0.374134656	Exo5	Down
ENSMUSG00000047904	214.1034876	-0.672646806	0.299650654	-2.244770026	0.0247829	0.375348266	Sstr2	Down
ENSMUSG00000041079	175.8027343	-0.827135969	0.368478227	-2.244734989	0.02478515	0.375348266	Rwdd2b	Down
ENSMUSG00000000120	2847.266464	-0.404636304	0.180295325	-2.244297261	0.024813282	0.375348266	Ngfr	Down
ENSMUSG00000039449	1195.491715	-0.40116875	0.179116643	-2.239706727	0.025109969	0.378207008	Prpf18	Down
ENSMUSG00000060860	2665.820888	-0.374524825	0.167710869	-2.233157742	0.025538544	0.381832376	Ube2s	Down
ENSMUSG00000032717	205.9338029	-0.691507006	0.309748132	-2.232481602	0.02558315	0.382055555	Mdfi	Down
ENSMUSG00000051391	9660.921926	-0.294890127	0.132153024	-2.231429279	0.025652707	0.382650405	Ywhag	Down
ENSMUSG00000030103	392.4224587	-0.504573121	0.226833036	-2.224425192	0.02611985	0.386039994	Bhlhe40	Down
ENSMUSG00000031633	6761.305843	-0.355718434	0.159946885	-2.2239785	0.026149891	0.386040762	Slc25a4	Down
ENSMUSG00000033938	895.6438488	-0.420999206	0.189642892	-2.219957737	0.026421637	0.388997632	Ndufb7	Down
ENSMUSG00000008393	4321.666836	-0.368908989	0.166603982	-2.214286743	0.02680906	0.390075847	Carhsp1	Down
ENSMUSG00000006299	1966.387713	-0.406984039	0.183850246	-2.21367144	0.026851389	0.390075847	Aamp	Down
ENSMUSG00000022978	319.0715878	-0.711027363	0.321253785	-2.213288673	0.02687775	0.390075847	Mis18a	Down
ENSMUSG00000079435	2858.515299	-0.49405618	0.223352266	-2.212004331	0.026966366	0.390921199	Rpl36a	Down
ENSMUSG00000017485	8095.855501	-0.443125843	0.200580141	-2.209220914	0.027159279	0.391670823	Top2b	Down
ENSMUSG00000026360	118.4096911	-0.671022548	0.30482685	-2.201323628	0.027713121	0.396341993	Rgs2	Down
ENSMUSG00000032288	574.1280557	-0.529853863	0.240724876	-2.201076477	0.02773061	0.396341993	Imp3	Down
ENSMUSG00000028410	8054.352871	-0.298509084	0.135655031	-2.200501391	0.027771341	0.396341993	Dnaja1	Down
ENSMUSG00000071649	1199.775292	-0.426452589	0.194340167	-2.194361542	0.028209428	0.401259637	B3gat3	Down
ENSMUSG00000066037	3928.071153	-0.285470089	0.130255177	-2.191621826	0.028406825	0.401515794	Hnrnpr	Down
ENSMUSG00000059049	216.9618775	-0.601005365	0.274675615	-2.188055045	0.028665593	0.404041694	Frem1	Down
ENSMUSG00000064264	491.5560451	-0.42314713	0.193434234	-2.187550376	0.02870237	0.404041694	Zfp428	Down
ENSMUSG00000029385	2061.701255	-0.429707836	0.196783423	-2.183658709	0.028987336	0.405896559	Ccng2	Down
ENSMUSG00000035215	590.1712063	-0.4037248	0.184908791	-2.183372672	0.029008377	0.405896559	Lsm7	Down
ENSMUSG00000066477	1150.548874	-0.45099665	0.206866647	-2.180132256	0.029247659	0.406806448	Gm16551	Down
ENSMUSG00000001674	1308.505031	-0.337819321	0.154984224	-2.179701338	0.029279607	0.406806448	Ddx18	Down
ENSMUSG00000025102	263.2037279	-0.540239799	0.248432323	-2.174595447	0.029660446	0.40887649	3110040N11Rik	Down
ENSMUSG00000063904	2927.925941	-0.337836368	0.155439136	-2.173431845	0.02974783	0.40887649	Dpp3	Down
ENSMUSG00000028565	120.8442691	-0.663314616	0.305524414	-2.171069105	0.029925949	0.409805977	Nfia	Down
ENSMUSG00000042116	77.51910559	-1.15614671	0.532756658	-2.170121561	0.029997638	0.409805977	Vwa1	Down
ENSMUSG00000053332	1897.238306	-0.365585627	0.168500551	-2.169640538	0.030034088	0.409805977	Gas5	Down
ENSMUSG00000043881	368.4585273	-0.450008229	0.207534621	-2.168352566	0.030131872	0.409805977	Kbtbd7	Down
ENSMUSG00000028578	358.5041203	-0.585848836	0.27071911	-2.164046846	0.030460754	0.410876212	Caap1	Down
ENSMUSG00000057751	425.358989	-0.604055705	0.279287431	-2.162846005	0.030553026	0.410876212	Megf6	Down
ENSMUSG00000034684	226.9868915	-0.631569312	0.292053665	-2.162511166	0.030578797	0.410876212	Sema3f	Down
ENSMUSG00000028322	400.8287625	-0.612583104	0.28333533	-2.162042778	0.030614879	0.410876212	Exosc3	Down
ENSMUSG00000030930	543.1190422	-0.446335778	0.206783869	-2.158465159	0.030891684	0.410876212	Chst15	Down
ENSMUSG00000004231	41.16844721	-1.115440176	0.517395383	-2.155875782	0.031093366	NA	Pax2	Down
ENSMUSG00000075701	471.9675232	-0.380085525	0.17646873	-2.153840649	0.031252671	0.41366387	Selenos	Down
ENSMUSG00000037601	1527.615057	-0.446028556	0.207102286	-2.15366312	0.0312666	0.41366387	Nme1	Down
ENSMUSG00000026270	720.7345513	-0.431372448	0.200541131	-2.151042264	0.031472864	0.415538644	Capn10	Down
ENSMUSG00000020601	1231.632569	-0.469034275	0.218227505	-2.149290371	0.031611389	0.416513218	Trib2	Down
ENSMUSG00000060534	688.1312716	-0.384349854	0.179159328	-2.145296361	0.031929159	0.417925092	Dcc	Down
ENSMUSG00000054418	6.186858324	-2.774407455	1.295856714	-2.140983201	0.032275393	NA	2900041M22Rik	Down
ENSMUSG00000024245	530.79692	-0.395861011	0.184902904	-2.140912892	0.032281063	0.420572251	Tmem178	Down
ENSMUSG00000031422	8114.997722	-0.330807219	0.154573342	-2.140131115	0.032344172	0.420572251	Morf4l2	Down
ENSMUSG00000048087	389.6321661	-0.526617935	0.246996881	-2.132083339	0.032999996	0.422695471	Gm4737	Down
ENSMUSG00000026121	1811.149195	-0.295332797	0.138582512	-2.131097156	0.033081139	0.42331362	Sema4c	Down
ENSMUSG00000053702	159.2101722	-0.865568507	0.406581846	-2.128891181	0.033263265	0.425221454	Nebl	Down
ENSMUSG00000040331	1286.543502	-0.345458703	0.162411286	-2.127060947	0.03341502	0.42531853	Nsmce4a	Down
ENSMUSG00000039239	136.7458102	-0.683135987	0.321360193	-2.125764177	0.0335229	0.42531853	Tgfb2	Down
ENSMUSG00000029223	3670.208091	-0.311748969	0.14674024	-2.124495423	0.033628738	0.42531853	Uchl1	Down
ENSMUSG00000030035	1858.06634	-0.315790376	0.149104628	-2.117911302	0.03418258	0.428560559	Wbp1	Down
ENSMUSG00000042625	1801.321543	-0.308602371	0.145787914	-2.116789813	0.03427769	0.428560559	Safb2	Down
ENSMUSG00000041632	540.4245736	-0.577020497	0.272611178	-2.116642841	0.034290171	0.428560559	Mrps27	Down
ENSMUSG00000021675	2.755423543	-3.923700958	1.856972692	-2.112955659	0.034604563	NA	F2rl2	Down
ENSMUSG00000028964	1884.577343	-0.332749588	0.157658334	-2.110574041	0.034808941	0.431381935	Park7	Down
ENSMUSG00000042032	980.7552132	-0.337962904	0.160382326	-2.107232844	0.035097401	0.432767095	Mat2b	Down
ENSMUSG00000051234	1611.277641	-0.317304199	0.150717227	-2.105294826	0.035265652	0.433922713	Rnf7	Down
ENSMUSG00000032115	2989.631843	-0.278499394	0.132409657	-2.103316339	0.035438126	0.434260162	Hyou1	Down
ENSMUSG00000049285	82.77547299	-0.999330116	0.475432968	-2.101936934	0.035558801	0.434260162	Mblac1	Down
ENSMUSG00000027593	4801.450969	-0.280440924	0.133478487	-2.101019654	0.035639241	0.434260162	Raly	Down
ENSMUSG00000030000	2909.046103	-0.480612055	0.228922162	-2.099456207	0.035776704	0.434260162	Add2	Down
ENSMUSG00000039640	983.8282953	-0.340368084	0.162382503	-2.096088422	0.036074348	0.435714487	Mrpl12	Down
ENSMUSG00000057278	1286.752536	-0.436528291	0.208367269	-2.094994545	0.036171477	0.435714487	Snrpg	Down
ENSMUSG00000000567	367.1542549	-0.510803316	0.244131827	-2.092325786	0.036409383	0.435874718	Sox9	Down
ENSMUSG00000045912	100.2088048	-0.821966033	0.393016752	-2.091427472	0.036489762	0.436149213	C2cd4c	Down
ENSMUSG00000022194	2019.141289	-0.356778801	0.170670602	-2.09045259	0.036577163	0.436788329	Pabpn1	Down
ENSMUSG00000009575	9115.262969	-0.290770269	0.139190445	-2.089010265	0.036706799	0.437143395	Cbx5	Down
ENSMUSG00000067722	475.1676137	-0.442752358	0.212033694	-2.088122645	0.036786773	0.437263275	BC003965	Down
ENSMUSG00000028820	10714.95249	-0.30421876	0.1457954	-2.086614257	0.036923017	0.438352254	Sfpq	Down
ENSMUSG00000025393	19214.81154	-0.305596889	0.146569323	-2.084998979	0.037069393	0.438727233	Atp5b	Down
ENSMUSG00000020358	13682.57458	-0.298540809	0.143193392	-2.084878387	0.037080341	0.438727233	Hnrnpab	Down
ENSMUSG00000027712	1769.162695	-0.387634108	0.186564088	-2.077753075	0.037732108	0.441976122	Anxa5	Down
ENSMUSG00000029121	10041.67149	-0.424066591	0.204117791	-2.077558201	0.037750069	0.441976122	Crmp1	Down
ENSMUSG00000028832	12821.0849	-0.398838981	0.192200487	-2.075119514	0.03797546	0.443609883	Stmn1	Down
ENSMUSG00000040289	264.0852983	-0.574852328	0.277775414	-2.069485992	0.038500504	0.446149257	Hey1	Down
ENSMUSG00000027203	1171.673934	-0.385898046	0.186525969	-2.068870348	0.038558255	0.446149257	Dut	Down
ENSMUSG00000026511	1200.06056	-0.346970721	0.167886949	-2.066692636	0.038763126	0.446149257	Srp9	Down
ENSMUSG00000017724	47.29185823	-1.124348449	0.544152883	-2.066236319	0.038806171	0.446149257	Etv4	Down
ENSMUSG00000036371	10565.69849	-0.270558213	0.130949589	-2.066124943	0.038816684	0.446149257	Serbp1	Down
ENSMUSG00000025337	719.7307992	-0.349232403	0.169441316	-2.061081742	0.039295242	0.447384547	Sbds	Down
ENSMUSG00000027255	922.903709	-0.390553033	0.189586421	-2.060026403	0.039396017	0.447384547	Arfgap2	Down
ENSMUSG00000021464	503.2562413	-0.384409313	0.186739148	-2.058536289	0.039538681	0.447384547	Ror2	Down
ENSMUSG00000036940	4839.499452	-0.284917167	0.138501245	-2.057145164	0.039672264	0.447384547	Kdm1a	Down
ENSMUSG00000021134	6744.042151	-0.305591386	0.148592587	-2.056572217	0.039727393	0.447428461	Srsf5	Down
ENSMUSG00000031059	1127.848476	-0.374425066	0.182387378	-2.052911061	0.040081204	0.44904095	Ndufb11	Down
ENSMUSG00000038717	775.2923174	-0.434308355	0.211667486	-2.051842548	0.040184967	0.44904095	Atp5l	Down
ENSMUSG00000062867	1646.41053	-0.323305926	0.157600534	-2.051426586	0.040225422	0.44904095	Impdh2	Down
ENSMUSG00000030603	2603.544382	-0.274522705	0.133839331	-2.051136269	0.040253678	0.44904095	Psmc4	Down
ENSMUSG00000030811	3127.655458	-0.35908388	0.175134474	-2.050332367	0.040332008	0.44904095	Fbxl19	Down
ENSMUSG00000041309	135.821621	-0.668988456	0.326739602	-2.047466707	0.040612283	0.44904095	Nkx6-2	Down
ENSMUSG00000007850	19599.60873	-0.371829724	0.181605723	-2.047455985	0.040613334	0.44904095	Hnrnph1	Down
ENSMUSG00000058351	85.12346245	-0.852652359	0.416627253	-2.046559251	0.040701379	0.44904095	Smim4	Down
ENSMUSG00000028207	1017.308128	-0.357980844	0.175060359	-2.044899516	0.040864766	0.44904095	Asph	Down
ENSMUSG00000033961	214.5082697	-0.603871486	0.295310909	-2.044866841	0.040867988	0.44904095	Zfp446	Down
ENSMUSG00000075304	114.2831521	-1.07849562	0.527453117	-2.044723191	0.040882156	0.44904095	Sp5	Down
ENSMUSG00000028633	1772.239145	-0.315979208	0.154673592	-2.042877548	0.041064561	0.449255454	Ctps	Down
ENSMUSG00000040867	583.9470437	-0.559173469	0.273965055	-2.041039393	0.041246912	0.449255454	Begain	Down
ENSMUSG00000034220	2962.698631	-0.330166085	0.161851469	-2.039932579	0.041357041	0.449255454	Gpc1	Down
ENSMUSG00000024188	2932.242089	-0.302430981	0.14831752	-2.03907793	0.04144225	0.449255454	Luc7l	Down
ENSMUSG00000037892	207.7101747	-0.61958334	0.3038967	-2.038795884	0.041470403	0.449255454	Pcdh18	Down
ENSMUSG00000062380	27880.85164	-0.344762631	0.169126405	-2.038490859	0.041500868	0.449255454	Tubb3	Down
ENSMUSG00000018411	2584.167895	-0.399627624	0.196068831	-2.038200676	0.041529868	0.449255454	Mapt	Down
ENSMUSG00000062647	11204.39085	-0.260681455	0.12811088	-2.034811217	0.041869872	0.450661255	Rpl7a	Down
ENSMUSG00000028883	150.1794501	-0.782521606	0.385488221	-2.029949461	0.042361677	0.452174017	Sema3a	Down
ENSMUSG00000042401	1109.220258	-0.297064078	0.146751834	-2.024261432	0.04294326	0.45536127	Crtac1	Down
ENSMUSG00000033585	2297.906062	-0.398769504	0.197337213	-2.020751674	0.043305478	0.457699209	Ndn	Down
ENSMUSG00000048814	414.5249231	-0.41305882	0.20481783	-2.01671319	0.043725453	0.46024346	Lonrf2	Down
ENSMUSG00000023800	224.3931745	-0.54813598	0.27205453	-2.014801885	0.043925412	0.461511529	Tiam2	Down
ENSMUSG00000008348	1262.983439	-0.363714561	0.180722533	-2.012557893	0.04416116	0.462028126	Ubc	Down
ENSMUSG00000017716	651.4070706	-0.415736356	0.206626546	-2.012018127	0.044218026	0.462028126	Birc5	Down
ENSMUSG00000015961	1362.554046	-0.290067104	0.144256754	-2.010769666	0.044349792	0.463029089	Adss	Down
ENSMUSG00000034259	397.5782757	-0.420763951	0.21044434	-1.999407306	0.045564302	0.469686488	Exosc4	Down
ENSMUSG00000027985	10.06699643	-2.139247697	1.071346705	-1.996783757	0.045848679	NA	Lef1	Down
ENSMUSG00000029169	5108.278659	-0.259295253	0.129933268	-1.995603264	0.045977124	0.472734438	Dhx15	Down
ENSMUSG00000000094	3.513749519	-3.351725949	1.680263637	-1.994761938	0.04606885	NA	Tbx4	Down
ENSMUSG00000030584	434.9376789	-0.446514964	0.223940925	-1.993896225	0.046163397	0.472989316	Dpf1	Down
ENSMUSG00000034936	996.1102123	-0.373199157	0.187189892	-1.993692893	0.046185626	0.472989316	Arl4d	Down
ENSMUSG00000004610	368.3061784	-0.435242736	0.218632459	-1.990750771	0.046508294	0.475915158	Etfb	Down
ENSMUSG00000020374	350.8029058	-0.541100068	0.271890424	-1.990140222	0.046575491	0.476224223	Rasgef1c	Down
ENSMUSG00000038618	300.0150051	-0.45646739	0.229502009	-1.988947246	0.046707026	0.476811694	Rassf7	Down
ENSMUSG00000021270	30275.17143	-0.281483938	0.141623022	-1.987557768	0.046860621	0.477420354	Hsp90aa1	Down
ENSMUSG00000006998	7685.562646	-0.253716871	0.127663876	-1.987381856	0.046880097	0.477420354	Psmd2	Down
ENSMUSG00000020994	3250.294509	-0.28295799	0.142519674	-1.985395996	0.047100431	0.477420354	Pnn	Down
ENSMUSG00000068923	5931.578909	-0.344436036	0.173517896	-1.985017361	0.04714254	0.477435197	Syt11	Down
ENSMUSG00000029245	177.5451072	-0.627915916	0.316481875	-1.984050165	0.047250248	0.477435197	Epha5	Down
ENSMUSG00000021703	652.8512559	-0.430225447	0.216878381	-1.983717536	0.047287338	0.477435213	Serinc5	Down
ENSMUSG00000027968	1066.465721	-0.311346878	0.157128955	-1.981473611	0.047538186	0.478047438	Larp7	Down
ENSMUSG00000031246	3253.556278	-0.421355908	0.212843566	-1.97965067	0.047742795	0.478047438	Sh3bgrl	Down
ENSMUSG00000036199	903.4479937	-0.39222418	0.198183995	-1.979091094	0.047805751	0.478047438	Ndufa13	Down
ENSMUSG00000018287	995.2588341	-0.315734419	0.159585833	-1.978461454	0.047876673	0.478047438	Spag7	Down
ENSMUSG00000020612	6514.08681	-0.357047178	0.180628172	-1.976697066	0.048075883	0.478134054	Prkar1a	Down
ENSMUSG00000024095	2781.330609	-0.252372538	0.128031102	-1.971181481	0.048703121	0.480660899	Hnrnpll	Down
ENSMUSG00000030019	830.2913704	-0.383220986	0.194432405	-1.970972821	0.048726985	0.480660899	Fbxl14	Down
ENSMUSG00000029546	42.05044844	-1.566639864	0.795595315	-1.969141642	0.048936828	NA	Uncx	Down
ENSMUSG00000010911	213.9785963	-0.550552327	0.279928851	-1.966758069	0.049211109	0.482791699	Apip	Down
ENSMUSG00000034674	2734.450867	-0.23947973	0.121788388	-1.966359303	0.049257121	0.482791699	Tdg	Down
ENSMUSG00000099174	1.961535916	-4.479099445	2.278470868	-1.965835731	0.049317589	NA	Mir6406	Down
ENSMUSG00000004296	0	NA	NA	NA	NA	NA	Il12b	NA
ENSMUSG00000004344	0	NA	NA	NA	NA	NA	Gpx5	NA
ENSMUSG00000005364	0	NA	NA	NA	NA	NA	Il5ra	NA
ENSMUSG00000005696	0	NA	NA	NA	NA	NA	Sh2d1a	NA
ENSMUSG00000005994	0	NA	NA	NA	NA	NA	Tyrp1	NA
ENSMUSG00000007209	0	NA	NA	NA	NA	NA	Ceacam9	NA
ENSMUSG00000010435	0	NA	NA	NA	NA	NA	Spaca7	NA
ENSMUSG00000014771	0	NA	NA	NA	NA	NA	Pdcd2	NA
ENSMUSG00000015314	0	NA	NA	NA	NA	NA	Slamf6	NA
ENSMUSG00000015947	0	NA	NA	NA	NA	NA	Fcgr1	NA
ENSMUSG00000017064	0	NA	NA	NA	NA	NA	Prl5a1	NA
ENSMUSG00000020125	0	NA	NA	NA	NA	NA	Elane	NA
ENSMUSG00000020490	0	NA	NA	NA	NA	NA	Btnl10	NA
ENSMUSG00000021490	0	NA	NA	NA	NA	NA	Slc34a1	NA
ENSMUSG00000021797	0	NA	NA	NA	NA	NA	9230112D13Rik	NA
ENSMUSG00000021799	0	NA	NA	NA	NA	NA	Opn4	NA
ENSMUSG00000021966	0	NA	NA	NA	NA	NA	Prss52	NA
ENSMUSG00000022209	0	NA	NA	NA	NA	NA	Dhrs2	NA
ENSMUSG00000022225	0	NA	NA	NA	NA	NA	Cma1	NA
ENSMUSG00000022315	0	NA	NA	NA	NA	NA	Slc30a8	NA
ENSMUSG00000022584	0	NA	NA	NA	NA	NA	Ly6c2	NA
ENSMUSG00000023073	0	NA	NA	NA	NA	NA	Slc10a2	NA
ENSMUSG00000024233	0	NA	NA	NA	NA	NA	Lyzl1	NA
ENSMUSG00000024448	0	NA	NA	NA	NA	NA	H2-M10.1	NA
ENSMUSG00000024546	0	NA	NA	NA	NA	NA	4930546C10Rik	NA
ENSMUSG00000024979	0	NA	NA	NA	NA	NA	Tectb	NA
ENSMUSG00000025804	0	NA	NA	NA	NA	NA	Ccr1	NA
ENSMUSG00000025955	0	NA	NA	NA	NA	NA	Akr1cl	NA
ENSMUSG00000026009	0	NA	NA	NA	NA	NA	Icos	NA
ENSMUSG00000026141	0	NA	NA	NA	NA	NA	Col19a1	NA
ENSMUSG00000026336	0	NA	NA	NA	NA	NA	Slco6d1	NA
ENSMUSG00000026835	0	NA	NA	NA	NA	NA	Fcnb	NA
ENSMUSG00000027345	0	NA	NA	NA	NA	NA	4921508D12Rik	NA
ENSMUSG00000027355	0	NA	NA	NA	NA	NA	Tmco5	NA
ENSMUSG00000027518	0	NA	NA	NA	NA	NA	1700021F07Rik	NA
ENSMUSG00000027564	0	NA	NA	NA	NA	NA	Cypt12	NA
ENSMUSG00000027762	0	NA	NA	NA	NA	NA	Sucnr1	NA
ENSMUSG00000028492	0	NA	NA	NA	NA	NA	Saxo1	NA
ENSMUSG00000029766	0	NA	NA	NA	NA	NA	1700012A03Rik	NA
ENSMUSG00000030325	0	NA	NA	NA	NA	NA	Klrb1c	NA
ENSMUSG00000030651	0	NA	NA	NA	NA	NA	Art2b	NA
ENSMUSG00000030865	0	NA	NA	NA	NA	NA	Chp2	NA
ENSMUSG00000032207	0	NA	NA	NA	NA	NA	Lipc	NA
ENSMUSG00000032864	0	NA	NA	NA	NA	NA	Rag2	NA
ENSMUSG00000032900	0	NA	NA	NA	NA	NA	Tex43	NA
ENSMUSG00000032948	0	NA	NA	NA	NA	NA	Lipi	NA
ENSMUSG00000032978	0	NA	NA	NA	NA	NA	Guca2b	NA
ENSMUSG00000033383	0	NA	NA	NA	NA	NA	Rtp1	NA
ENSMUSG00000036117	0	NA	NA	NA	NA	NA	Il5	NA
ENSMUSG00000036463	0	NA	NA	NA	NA	NA	4930544G11Rik	NA
ENSMUSG00000036905	0	NA	NA	NA	NA	NA	C1qb	NA
ENSMUSG00000037548	0	NA	NA	NA	NA	NA	H2-DMb2	NA
ENSMUSG00000037884	0	NA	NA	NA	NA	NA	1700017G19Rik	NA
ENSMUSG00000038192	0	NA	NA	NA	NA	NA	Cer1	NA
ENSMUSG00000039174	0	NA	NA	NA	NA	NA	1700003H04Rik	NA
ENSMUSG00000042243	0	NA	NA	NA	NA	NA	BC051665	NA
ENSMUSG00000042888	0	NA	NA	NA	NA	NA	Prr30	NA
ENSMUSG00000043727	0	NA	NA	NA	NA	NA	F830045P16Rik	NA
ENSMUSG00000043859	0	NA	NA	NA	NA	NA	1700049L16Rik	NA
ENSMUSG00000045267	0	NA	NA	NA	NA	NA	Tas2r119	NA
ENSMUSG00000045474	0	NA	NA	NA	NA	NA	Olfr1368	NA
ENSMUSG00000045559	0	NA	NA	NA	NA	NA	Olfr827	NA
ENSMUSG00000046082	0	NA	NA	NA	NA	NA	Tmem174	NA
ENSMUSG00000046697	0	NA	NA	NA	NA	NA	Enpp7	NA
ENSMUSG00000046922	0	NA	NA	NA	NA	NA	Gpr6	NA
ENSMUSG00000047171	0	NA	NA	NA	NA	NA	Helt	NA
ENSMUSG00000048215	0	NA	NA	NA	NA	NA	A630023P12Rik	NA
ENSMUSG00000048377	0	NA	NA	NA	NA	NA	Foxi2	NA
ENSMUSG00000048686	0	NA	NA	NA	NA	NA	Hmgb4	NA
ENSMUSG00000050625	0	NA	NA	NA	NA	NA	Ccdc121	NA
ENSMUSG00000050704	0	NA	NA	NA	NA	NA	2310061N02Rik	NA
ENSMUSG00000050901	0	NA	NA	NA	NA	NA	Mtnr1b	NA
ENSMUSG00000051431	0	NA	NA	NA	NA	NA	Gpr87	NA
ENSMUSG00000051729	0	NA	NA	NA	NA	NA	Gm5087	NA
ENSMUSG00000051788	0	NA	NA	NA	NA	NA	4930564D02Rik	NA
ENSMUSG00000051986	0	NA	NA	NA	NA	NA	A530006G24Rik	NA
ENSMUSG00000052075	0	NA	NA	NA	NA	NA	1700029F12Rik	NA
ENSMUSG00000052099	0	NA	NA	NA	NA	NA	Prss51	NA
ENSMUSG00000052363	0	NA	NA	NA	NA	NA	Zdhhc19	NA
ENSMUSG00000054117	0	NA	NA	NA	NA	NA	Zdhhc25	NA
ENSMUSG00000054156	0	NA	NA	NA	NA	NA	Gm4894	NA
ENSMUSG00000055228	0	NA	NA	NA	NA	NA	Zfp935	NA
ENSMUSG00000055811	0	NA	NA	NA	NA	NA	Cldn17	NA
ENSMUSG00000056682	0	NA	NA	NA	NA	NA	4930465K10Rik	NA
ENSMUSG00000056755	0	NA	NA	NA	NA	NA	Grm7	NA
ENSMUSG00000056885	0	NA	NA	NA	NA	NA	Gm4559	NA
ENSMUSG00000057174	0	NA	NA	NA	NA	NA	Krtap19-9b	NA
ENSMUSG00000059114	0	NA	NA	NA	NA	NA	Lrrc74a	NA
ENSMUSG00000060523	0	NA	NA	NA	NA	NA	Olfr726	NA
ENSMUSG00000060765	0	NA	NA	NA	NA	NA	Olfr325	NA
ENSMUSG00000061535	0	NA	NA	NA	NA	NA	C1qtnf7	NA
ENSMUSG00000062391	0	NA	NA	NA	NA	NA	4932435O22Rik	NA
ENSMUSG00000063234	0	NA	NA	NA	NA	NA	Gpr84	NA
ENSMUSG00000064063	0	NA	NA	NA	NA	NA	BC048507	NA
ENSMUSG00000064796	0	NA	NA	NA	NA	NA	Terc	NA
ENSMUSG00000064966	0	NA	NA	NA	NA	NA	Snord15b	NA
ENSMUSG00000065145	0	NA	NA	NA	NA	NA	Vaultrc5	NA
ENSMUSG00000065395	0	NA	NA	NA	NA	NA	Mir193a	NA
ENSMUSG00000065402	0	NA	NA	NA	NA	NA	Mir122	NA
ENSMUSG00000065405	0	NA	NA	NA	NA	NA	Mir30a	NA
ENSMUSG00000065406	0	NA	NA	NA	NA	NA	Mirlet7i	NA
ENSMUSG00000065421	0	NA	NA	NA	NA	NA	Mirlet7a-1	NA
ENSMUSG00000065437	0	NA	NA	NA	NA	NA	Mir30d	NA
ENSMUSG00000065441	0	NA	NA	NA	NA	NA	Mir128-2	NA
ENSMUSG00000065455	0	NA	NA	NA	NA	NA	Mir21a	NA
ENSMUSG00000065458	0	NA	NA	NA	NA	NA	Mir181b-1	NA
ENSMUSG00000065469	0	NA	NA	NA	NA	NA	Mir129-1	NA
ENSMUSG00000065472	0	NA	NA	NA	NA	NA	Mir125b-2	NA
ENSMUSG00000065481	0	NA	NA	NA	NA	NA	Mir346	NA
ENSMUSG00000065505	0	NA	NA	NA	NA	NA	Mir148a	NA
ENSMUSG00000065508	0	NA	NA	NA	NA	NA	Mir17	NA
ENSMUSG00000065511	0	NA	NA	NA	NA	NA	Mir129-2	NA
ENSMUSG00000065515	0	NA	NA	NA	NA	NA	Mir152	NA
ENSMUSG00000065524	0	NA	NA	NA	NA	NA	Mir135a-2	NA
ENSMUSG00000065533	0	NA	NA	NA	NA	NA	Mir205	NA
ENSMUSG00000065565	0	NA	NA	NA	NA	NA	Mir181a-1	NA
ENSMUSG00000065569	0	NA	NA	NA	NA	NA	Mir137	NA
ENSMUSG00000065571	0	NA	NA	NA	NA	NA	Mir326	NA
ENSMUSG00000065590	0	NA	NA	NA	NA	NA	Mir212	NA
ENSMUSG00000065604	0	NA	NA	NA	NA	NA	Mir29b-1	NA
ENSMUSG00000068180	0	NA	NA	NA	NA	NA	AY512915	NA
ENSMUSG00000068407	0	NA	NA	NA	NA	NA	Rnase12	NA
ENSMUSG00000068680	0	NA	NA	NA	NA	NA	Gm10248	NA
ENSMUSG00000069038	0	NA	NA	NA	NA	NA	H2al1j	NA
ENSMUSG00000069796	0	NA	NA	NA	NA	NA	Gm11426	NA
ENSMUSG00000070074	0	NA	NA	NA	NA	NA	Mir484	NA
ENSMUSG00000070103	0	NA	NA	NA	NA	NA	Mir488	NA
ENSMUSG00000070460	0	NA	NA	NA	NA	NA	Olfr291	NA
ENSMUSG00000070464	0	NA	NA	NA	NA	NA	Ccl26	NA
ENSMUSG00000070551	0	NA	NA	NA	NA	NA	Mrgprb5	NA
ENSMUSG00000071356	0	NA	NA	NA	NA	NA	Reg3b	NA
ENSMUSG00000072726	0	NA	NA	NA	NA	NA	Gm5797	NA
ENSMUSG00000072878	0	NA	NA	NA	NA	NA	1700123L14Rik	NA
ENSMUSG00000073860	0	NA	NA	NA	NA	NA	Gm829	NA
ENSMUSG00000074235	0	NA	NA	NA	NA	NA	Gm10649	NA
ENSMUSG00000074753	0	NA	NA	NA	NA	NA	Gm14092	NA
ENSMUSG00000074776	0	NA	NA	NA	NA	NA	Gm10754	NA
ENSMUSG00000074913	0	NA	NA	NA	NA	NA	Gm815	NA
ENSMUSG00000074919	0	NA	NA	NA	NA	NA	Gm10787	NA
ENSMUSG00000075220	0	NA	NA	NA	NA	NA	Olfr993	NA
ENSMUSG00000075549	0	NA	NA	NA	NA	NA	Gm6878	NA
ENSMUSG00000076009	0	NA	NA	NA	NA	NA	Mir688	NA
ENSMUSG00000076011	0	NA	NA	NA	NA	NA	Mir652	NA
ENSMUSG00000076033	0	NA	NA	NA	NA	NA	Mir692-3	NA
ENSMUSG00000076060	0	NA	NA	NA	NA	NA	Mir704	NA
ENSMUSG00000076119	0	NA	NA	NA	NA	NA	Mir698	NA
ENSMUSG00000076121	0	NA	NA	NA	NA	NA	Mir687	NA
ENSMUSG00000076163	0	NA	NA	NA	NA	NA	Mir701	NA
ENSMUSG00000076255	0	NA	NA	NA	NA	NA	Mir92b	NA
ENSMUSG00000076318	0	NA	NA	NA	NA	NA	Mir216b	NA
ENSMUSG00000076451	0	NA	NA	NA	NA	NA	Mir770	NA
ENSMUSG00000076454	0	NA	NA	NA	NA	NA	Mir762	NA
ENSMUSG00000076456	0	NA	NA	NA	NA	NA	Mir760	NA
ENSMUSG00000076972	0	NA	NA	NA	NA	NA	Mir193b	NA
ENSMUSG00000077323	0	NA	NA	NA	NA	NA	Rnu11	NA
ENSMUSG00000077698	0	NA	NA	NA	NA	NA	Snord12	NA
ENSMUSG00000077896	0	NA	NA	NA	NA	NA	Mir879	NA
ENSMUSG00000077941	0	NA	NA	NA	NA	NA	Mir466h	NA
ENSMUSG00000077981	0	NA	NA	NA	NA	NA	Mir466f-3	NA
ENSMUSG00000078031	0	NA	NA	NA	NA	NA	Mir466d	NA
ENSMUSG00000078520	0	NA	NA	NA	NA	NA	Cela3a	NA
ENSMUSG00000078600	0	NA	NA	NA	NA	NA	1700092K14Rik	NA
ENSMUSG00000079120	0	NA	NA	NA	NA	NA	AY761185	NA
ENSMUSG00000079457	0	NA	NA	NA	NA	NA	Gm7609	NA
ENSMUSG00000080409	0	NA	NA	NA	NA	NA	Mir467h	NA
ENSMUSG00000080575	0	NA	NA	NA	NA	NA	Mir1190	NA
ENSMUSG00000080580	0	NA	NA	NA	NA	NA	Mir466f-4	NA
ENSMUSG00000080980	0	NA	NA	NA	NA	NA	1700071K01Rik	NA
ENSMUSG00000081501	0	NA	NA	NA	NA	NA	Gm13286	NA
ENSMUSG00000082853	0	NA	NA	NA	NA	NA	Gm7134	NA
ENSMUSG00000084234	0	NA	NA	NA	NA	NA	4933405O20Rik	NA
ENSMUSG00000084514	0	NA	NA	NA	NA	NA	Mir1893	NA
ENSMUSG00000084523	0	NA	NA	NA	NA	NA	Mir1903	NA
ENSMUSG00000084564	0	NA	NA	NA	NA	NA	Mir1895	NA
ENSMUSG00000084565	0	NA	NA	NA	NA	NA	Mir1901	NA
ENSMUSG00000084651	0	NA	NA	NA	NA	NA	Mir1904	NA
ENSMUSG00000084751	0	NA	NA	NA	NA	NA	Mir1894	NA
ENSMUSG00000084773	0	NA	NA	NA	NA	NA	Gm12159	NA
ENSMUSG00000085044	0	NA	NA	NA	NA	NA	1700109G15Rik	NA
ENSMUSG00000085078	0	NA	NA	NA	NA	NA	C030013C21Rik	NA
ENSMUSG00000085089	0	NA	NA	NA	NA	NA	Arhgap15os	NA
ENSMUSG00000085198	0	NA	NA	NA	NA	NA	4933416E03Rik	NA
ENSMUSG00000085217	0	NA	NA	NA	NA	NA	6030471H07Rik	NA
ENSMUSG00000085405	0	NA	NA	NA	NA	NA	4930441J16Rik	NA
ENSMUSG00000085447	0	NA	NA	NA	NA	NA	9530026F06Rik	NA
ENSMUSG00000085453	0	NA	NA	NA	NA	NA	Gm12018	NA
ENSMUSG00000085528	0	NA	NA	NA	NA	NA	4930401O10Rik	NA
ENSMUSG00000085580	0	NA	NA	NA	NA	NA	1700061F12Rik	NA
ENSMUSG00000085785	0	NA	NA	NA	NA	NA	Sox5os3	NA
ENSMUSG00000085796	0	NA	NA	NA	NA	NA	4933406D12Rik	NA
ENSMUSG00000085820	0	NA	NA	NA	NA	NA	4933406K04Rik	NA
ENSMUSG00000085967	0	NA	NA	NA	NA	NA	Gm12530	NA
ENSMUSG00000086008	0	NA	NA	NA	NA	NA	Gm8817	NA
ENSMUSG00000086202	0	NA	NA	NA	NA	NA	1700019E08Rik	NA
ENSMUSG00000086254	0	NA	NA	NA	NA	NA	3100003L05Rik	NA
ENSMUSG00000086257	0	NA	NA	NA	NA	NA	4930548K13Rik	NA
ENSMUSG00000086262	0	NA	NA	NA	NA	NA	A930031H19Rik	NA
ENSMUSG00000086348	0	NA	NA	NA	NA	NA	1700017J07Rik	NA
ENSMUSG00000086366	0	NA	NA	NA	NA	NA	1700061J23Rik	NA
ENSMUSG00000086531	0	NA	NA	NA	NA	NA	Gm11351	NA
ENSMUSG00000086545	0	NA	NA	NA	NA	NA	Lrrc3c	NA
ENSMUSG00000086686	0	NA	NA	NA	NA	NA	F630206G17Rik	NA
ENSMUSG00000086715	0	NA	NA	NA	NA	NA	B230112J18Rik	NA
ENSMUSG00000086763	0	NA	NA	NA	NA	NA	Plxna4os1	NA
ENSMUSG00000086789	0	NA	NA	NA	NA	NA	Lyrm7os	NA
ENSMUSG00000086887	0	NA	NA	NA	NA	NA	1700060C16Rik	NA
ENSMUSG00000086947	0	NA	NA	NA	NA	NA	4930522O17Rik	NA
ENSMUSG00000086992	0	NA	NA	NA	NA	NA	Gm15941	NA
ENSMUSG00000086995	0	NA	NA	NA	NA	NA	Gm13544	NA
ENSMUSG00000087104	0	NA	NA	NA	NA	NA	Tmem132cos	NA
ENSMUSG00000087203	0	NA	NA	NA	NA	NA	Gm13986	NA
ENSMUSG00000087204	0	NA	NA	NA	NA	NA	1700073E17Rik	NA
ENSMUSG00000087296	0	NA	NA	NA	NA	NA	Gm12130	NA
ENSMUSG00000087413	0	NA	NA	NA	NA	NA	Gm11266	NA
ENSMUSG00000087459	0	NA	NA	NA	NA	NA	Csmd2os	NA
ENSMUSG00000087553	0	NA	NA	NA	NA	NA	5730412P04Rik	NA
ENSMUSG00000087775	0	NA	NA	NA	NA	NA	Rprl2	NA
ENSMUSG00000087844	0	NA	NA	NA	NA	NA	Mir1958	NA
ENSMUSG00000088559	0	NA	NA	NA	NA	NA	Mir1981	NA
ENSMUSG00000088606	0	NA	NA	NA	NA	NA	Mir1951	NA
ENSMUSG00000088983	0	NA	NA	NA	NA	NA	Mir1952	NA
ENSMUSG00000089633	0	NA	NA	NA	NA	NA	A230009B12Rik	NA
ENSMUSG00000089730	0	NA	NA	NA	NA	NA	1700007P06Rik	NA
ENSMUSG00000089914	0	NA	NA	NA	NA	NA	4930486I03Rik	NA
ENSMUSG00000090166	0	NA	NA	NA	NA	NA	Ear10	NA
ENSMUSG00000090457	0	NA	NA	NA	NA	NA	4930571K23Rik	NA
ENSMUSG00000090667	0	NA	NA	NA	NA	NA	Gm765	NA
ENSMUSG00000091003	0	NA	NA	NA	NA	NA	Gm7244	NA
ENSMUSG00000091396	0	NA	NA	NA	NA	NA	Spanxn4	NA
ENSMUSG00000091468	0	NA	NA	NA	NA	NA	Vmn2r82	NA
ENSMUSG00000092066	0	NA	NA	NA	NA	NA	1700121N20Rik	NA
ENSMUSG00000092164	0	NA	NA	NA	NA	NA	Rergl	NA
ENSMUSG00000092528	0	NA	NA	NA	NA	NA	Nlrp1c-ps	NA
ENSMUSG00000092599	0	NA	NA	NA	NA	NA	1700010K23Rik	NA
ENSMUSG00000092638	0	NA	NA	NA	NA	NA	Mir5112	NA
ENSMUSG00000092677	0	NA	NA	NA	NA	NA	Mir5106	NA
ENSMUSG00000092679	0	NA	NA	NA	NA	NA	Mir5129	NA
ENSMUSG00000092696	0	NA	NA	NA	NA	NA	Mir5133	NA
ENSMUSG00000092745	0	NA	NA	NA	NA	NA	Mir5122	NA
ENSMUSG00000092751	0	NA	NA	NA	NA	NA	Mir3080	NA
ENSMUSG00000092761	0	NA	NA	NA	NA	NA	Mir5120	NA
ENSMUSG00000092813	0	NA	NA	NA	NA	NA	Mir3086	NA
ENSMUSG00000092852	0	NA	NA	NA	NA	NA	Mir5103	NA
ENSMUSG00000092907	0	NA	NA	NA	NA	NA	Mir5132	NA
ENSMUSG00000092922	0	NA	NA	NA	NA	NA	Mir5101	NA
ENSMUSG00000092958	0	NA	NA	NA	NA	NA	Mir5128	NA
ENSMUSG00000092972	0	NA	NA	NA	NA	NA	Mir3078	NA
ENSMUSG00000093036	0	NA	NA	NA	NA	NA	Mir5127	NA
ENSMUSG00000093042	0	NA	NA	NA	NA	NA	Mir3109	NA
ENSMUSG00000093046	0	NA	NA	NA	NA	NA	Mir3081	NA
ENSMUSG00000093091	0	NA	NA	NA	NA	NA	Mir3089	NA
ENSMUSG00000093215	0	NA	NA	NA	NA	NA	Mir3103	NA
ENSMUSG00000093221	0	NA	NA	NA	NA	NA	Mir3105	NA
ENSMUSG00000093234	0	NA	NA	NA	NA	NA	Mir3085	NA
ENSMUSG00000093472	0	NA	NA	NA	NA	NA	4930438E09Rik	NA
ENSMUSG00000093480	0	NA	NA	NA	NA	NA	Mir5624	NA
ENSMUSG00000093551	0	NA	NA	NA	NA	NA	4930505G20Rik	NA
ENSMUSG00000094112	0	NA	NA	NA	NA	NA	9330182O14Rik	NA
ENSMUSG00000094210	0	NA	NA	NA	NA	NA	Gm23450	NA
ENSMUSG00000094311	0	NA	NA	NA	NA	NA	Rfpl4b	NA
ENSMUSG00000094928	0	NA	NA	NA	NA	NA	1700122O11Rik	NA
ENSMUSG00000095024	0	NA	NA	NA	NA	NA	Gm5458	NA
ENSMUSG00000095240	0	NA	NA	NA	NA	NA	Cypt14	NA
ENSMUSG00000095520	0	NA	NA	NA	NA	NA	Gm20877	NA
ENSMUSG00000095864	0	NA	NA	NA	NA	NA	Vmn1r77	NA
ENSMUSG00000096263	0	NA	NA	NA	NA	NA	Snord14c	NA
ENSMUSG00000096265	0	NA	NA	NA	NA	NA	4930467E23Rik	NA
ENSMUSG00000096700	0	NA	NA	NA	NA	NA	Gm11236	NA
ENSMUSG00000097044	0	NA	NA	NA	NA	NA	4933433F19Rik	NA
ENSMUSG00000097171	0	NA	NA	NA	NA	NA	Gm17644	NA
ENSMUSG00000097326	0	NA	NA	NA	NA	NA	A330048O09Rik	NA
ENSMUSG00000097717	0	NA	NA	NA	NA	NA	1700066J03Rik	NA
ENSMUSG00000097766	0	NA	NA	NA	NA	NA	5730420D15Rik	NA
ENSMUSG00000098040	0	NA	NA	NA	NA	NA	Gm20757	NA
ENSMUSG00000098075	0	NA	NA	NA	NA	NA	Gm26994	NA
ENSMUSG00000098144	0	NA	NA	NA	NA	NA	1700029N11Rik	NA
ENSMUSG00000098230	0	NA	NA	NA	NA	NA	1700095B10Rik	NA
ENSMUSG00000098276	0	NA	NA	NA	NA	NA	Mir6358	NA
ENSMUSG00000098282	0	NA	NA	NA	NA	NA	Mir6936	NA
ENSMUSG00000098287	0	NA	NA	NA	NA	NA	Mir6355	NA
ENSMUSG00000098339	0	NA	NA	NA	NA	NA	Mir6977	NA
ENSMUSG00000098341	0	NA	NA	NA	NA	NA	Mir6944	NA
ENSMUSG00000098357	0	NA	NA	NA	NA	NA	Mir7094-2	NA
ENSMUSG00000098400	0	NA	NA	NA	NA	NA	Mir7680	NA
ENSMUSG00000098407	0	NA	NA	NA	NA	NA	Mir6348	NA
ENSMUSG00000098417	0	NA	NA	NA	NA	NA	Mir6379	NA
ENSMUSG00000098441	0	NA	NA	NA	NA	NA	Mir6537	NA
ENSMUSG00000098443	0	NA	NA	NA	NA	NA	Mir7681	NA
ENSMUSG00000098487	0	NA	NA	NA	NA	NA	Mir6899	NA
ENSMUSG00000098511	0	NA	NA	NA	NA	NA	Mir7072	NA
ENSMUSG00000098539	0	NA	NA	NA	NA	NA	Mir133c	NA
ENSMUSG00000098547	0	NA	NA	NA	NA	NA	Mir6921	NA
ENSMUSG00000098596	0	NA	NA	NA	NA	NA	Mir7226	NA
ENSMUSG00000098619	0	NA	NA	NA	NA	NA	Mir6401	NA
ENSMUSG00000098623	0	NA	NA	NA	NA	NA	Mir8112	NA
ENSMUSG00000098627	0	NA	NA	NA	NA	NA	4930524O08Rik	NA
ENSMUSG00000098655	0	NA	NA	NA	NA	NA	Mir7011	NA
ENSMUSG00000098660	0	NA	NA	NA	NA	NA	Mir6336	NA
ENSMUSG00000098675	0	NA	NA	NA	NA	NA	Mir6364	NA
ENSMUSG00000098682	0	NA	NA	NA	NA	NA	Otx2os1	NA
ENSMUSG00000098704	0	NA	NA	NA	NA	NA	Mir6934	NA
ENSMUSG00000098706	0	NA	NA	NA	NA	NA	Mir6979	NA
ENSMUSG00000098718	0	NA	NA	NA	NA	NA	Mir496b	NA
ENSMUSG00000098758	0	NA	NA	NA	NA	NA	7630403G23Rik	NA
ENSMUSG00000098762	0	NA	NA	NA	NA	NA	Mir7045	NA
ENSMUSG00000098780	0	NA	NA	NA	NA	NA	Mir6390	NA
ENSMUSG00000098797	0	NA	NA	NA	NA	NA	Mir6344	NA
ENSMUSG00000098802	0	NA	NA	NA	NA	NA	Mir7046	NA
ENSMUSG00000098823	0	NA	NA	NA	NA	NA	Mir8111	NA
ENSMUSG00000098829	0	NA	NA	NA	NA	NA	Mir6354	NA
ENSMUSG00000098858	0	NA	NA	NA	NA	NA	Mir6541	NA
ENSMUSG00000098862	0	NA	NA	NA	NA	NA	Mir6378	NA
ENSMUSG00000098884	0	NA	NA	NA	NA	NA	Mir7689	NA
ENSMUSG00000098890	0	NA	NA	NA	NA	NA	Mir7008	NA
ENSMUSG00000098931	0	NA	NA	NA	NA	NA	Mir8099-2	NA
ENSMUSG00000098942	0	NA	NA	NA	NA	NA	Mir8100	NA
ENSMUSG00000098955	0	NA	NA	NA	NA	NA	Mir6935	NA
ENSMUSG00000099011	0	NA	NA	NA	NA	NA	Mir6380	NA
ENSMUSG00000099017	0	NA	NA	NA	NA	NA	Mir7058	NA
ENSMUSG00000099031	0	NA	NA	NA	NA	NA	Mir7240	NA
ENSMUSG00000099036	0	NA	NA	NA	NA	NA	Mir378c	NA
ENSMUSG00000099078	0	NA	NA	NA	NA	NA	Mir8110	NA
ENSMUSG00000099080	0	NA	NA	NA	NA	NA	Mir7071	NA
ENSMUSG00000099093	0	NA	NA	NA	NA	NA	Mir7000	NA
ENSMUSG00000099119	0	NA	NA	NA	NA	NA	Mir6546	NA
ENSMUSG00000099129	0	NA	NA	NA	NA	NA	Mir7076	NA
ENSMUSG00000099141	0	NA	NA	NA	NA	NA	Mir6352	NA
ENSMUSG00000099158	0	NA	NA	NA	NA	NA	Mir6368	NA
ENSMUSG00000099169	0	NA	NA	NA	NA	NA	Mir7j	NA
ENSMUSG00000099184	0	NA	NA	NA	NA	NA	Mir6337	NA
ENSMUSG00000099197	0	NA	NA	NA	NA	NA	Mir7034	NA
ENSMUSG00000099199	0	NA	NA	NA	NA	NA	Mir7012	NA
ENSMUSG00000099218	0	NA	NA	NA	NA	NA	Mir5124b	NA
ENSMUSG00000099254	0	NA	NA	NA	NA	NA	Mir7030	NA
ENSMUSG00000099257	0	NA	NA	NA	NA	NA	Mir6342	NA
ENSMUSG00000099259	0	NA	NA	NA	NA	NA	Mir6922	NA
ENSMUSG00000099279	0	NA	NA	NA	NA	NA	Mir6408	NA
ENSMUSG00000099300	0	NA	NA	NA	NA	NA	Mir6356	NA
ENSMUSG00000099319	0	NA	NA	NA	NA	NA	Mir7648	NA
ENSMUSG00000099326	0	NA	NA	NA	NA	NA	Mir21c	NA
ENSMUSG00000099616	0	NA	NA	NA	NA	NA	4932413F04Rik	NA
ENSMUSG00000099869	0	NA	NA	NA	NA	NA	1700030F04Rik	NA
ENSMUSG00000099911	0	NA	NA	NA	NA	NA	1700044C05Rik	NA
ENSMUSG00000099995	0	NA	NA	NA	NA	NA	1700036G14Rik	NA
ENSMUSG00000100010	0	NA	NA	NA	NA	NA	1700010I02Rik	NA
ENSMUSG00000100119	0	NA	NA	NA	NA	NA	2700089I24Rik	NA
ENSMUSG00000100155	0	NA	NA	NA	NA	NA	Gm2109	NA
ENSMUSG00000100182	0	NA	NA	NA	NA	NA	1810006J02Rik	NA
ENSMUSG00000100274	0	NA	NA	NA	NA	NA	1700006F04Rik	NA
ENSMUSG00000100297	0	NA	NA	NA	NA	NA	1700044K03Rik	NA
ENSMUSG00000100309	0	NA	NA	NA	NA	NA	Gm6644	NA
ENSMUSG00000100315	0	NA	NA	NA	NA	NA	1700031P21Rik	NA
ENSMUSG00000100457	0	NA	NA	NA	NA	NA	D830032E09Rik	NA
ENSMUSG00000100626	0	NA	NA	NA	NA	NA	H2al1a	NA
ENSMUSG00000100666	0	NA	NA	NA	NA	NA	1700007F19Rik	NA
ENSMUSG00000100668	0	NA	NA	NA	NA	NA	1700083H02Rik	NA
ENSMUSG00000100684	0	NA	NA	NA	NA	NA	Gm20268	NA
ENSMUSG00000100837	0	NA	NA	NA	NA	NA	1700063D05Rik	NA
ENSMUSG00000100857	0	NA	NA	NA	NA	NA	1700041M19Rik	NA
ENSMUSG00000100872	0	NA	NA	NA	NA	NA	1700065J18Rik	NA
ENSMUSG00000101051	0	NA	NA	NA	NA	NA	1700100L14Rik	NA
ENSMUSG00000101553	0	NA	NA	NA	NA	NA	1700049E22Rik	NA
ENSMUSG00000101565	0	NA	NA	NA	NA	NA	1700003L19Rik	NA
ENSMUSG00000101583	0	NA	NA	NA	NA	NA	Gm20753	NA
ENSMUSG00000101584	0	NA	NA	NA	NA	NA	4930519F24Rik	NA
ENSMUSG00000101634	0	NA	NA	NA	NA	NA	1700066B17Rik	NA
ENSMUSG00000101746	0	NA	NA	NA	NA	NA	2310043L19Rik	NA
ENSMUSG00000101812	0	NA	NA	NA	NA	NA	D530049I02Rik	NA
ENSMUSG00000101912	0	NA	NA	NA	NA	NA	1700052I22Rik	NA
ENSMUSG00000101941	0	NA	NA	NA	NA	NA	Gm28979	NA
ENSMUSG00000101959	0	NA	NA	NA	NA	NA	Ldhal6b	NA
ENSMUSG00000101968	0	NA	NA	NA	NA	NA	1700027A15Rik	NA
ENSMUSG00000101969	0	NA	NA	NA	NA	NA	Gm20125	NA
ENSMUSG00000102000	0	NA	NA	NA	NA	NA	1700006H21Rik	NA
ENSMUSG00000102004	0	NA	NA	NA	NA	NA	4933402C06Rik	NA
ENSMUSG00000102047	0	NA	NA	NA	NA	NA	2010010A06Rik	NA
ENSMUSG00000102096	0	NA	NA	NA	NA	NA	1700101O22Rik	NA
ENSMUSG00000102699	0	NA	NA	NA	NA	NA	4930433B08Rik	NA
ENSMUSG00000104004	0	NA	NA	NA	NA	NA	4930565D16Rik	NA
ENSMUSG00000104072	0	NA	NA	NA	NA	NA	4930448I06Rik	NA
ENSMUSG00000104257	0	NA	NA	NA	NA	NA	Gm20172	NA
ENSMUSG00000104543	0	NA	NA	NA	NA	NA	Gm6602	NA
ENSMUSG00000104740	0	NA	NA	NA	NA	NA	Mir6516	NA
ENSMUSG00000104758	0	NA	NA	NA	NA	NA	Mir691	NA
ENSMUSG00000104861	0	NA	NA	NA	NA	NA	3110039M20Rik	NA
ENSMUSG00000104890	0	NA	NA	NA	NA	NA	Mir3084-1	NA
ENSMUSG00000104956	0	NA	NA	NA	NA	NA	4930429D17Rik	NA
ENSMUSG00000105010	0	NA	NA	NA	NA	NA	Mir219b	NA
ENSMUSG00000105023	0	NA	NA	NA	NA	NA	1700012D16Rik	NA
ENSMUSG00000105185	0	NA	NA	NA	NA	NA	4930519H02Rik	NA
ENSMUSG00000105200	0	NA	NA	NA	NA	NA	Mir378a	NA
ENSMUSG00000105279	0	NA	NA	NA	NA	NA	Gm6260	NA
ENSMUSG00000105352	0	NA	NA	NA	NA	NA	C030018K13Rik	NA
ENSMUSG00000105508	0	NA	NA	NA	NA	NA	Gm32921	NA
ENSMUSG00000105557	0	NA	NA	NA	NA	NA	Mir3966	NA
ENSMUSG00000105773	0	NA	NA	NA	NA	NA	4930563F08Rik	NA
ENSMUSG00000105841	0	NA	NA	NA	NA	NA	Mir3960	NA
ENSMUSG00000105912	0	NA	NA	NA	NA	NA	Gm10440	NA
ENSMUSG00000106154	0	NA	NA	NA	NA	NA	Mir7232	NA
ENSMUSG00000106183	0	NA	NA	NA	NA	NA	Mir101c	NA
ENSMUSG00000106278	0	NA	NA	NA	NA	NA	Mir3970	NA
ENSMUSG00000106333	0	NA	NA	NA	NA	NA	4930428O21Rik	NA
ENSMUSG00000106572	0	NA	NA	NA	NA	NA	4933417G07Rik	NA
ENSMUSG00000106597	0	NA	NA	NA	NA	NA	Mir7021	NA
ENSMUSG00000107144	0	NA	NA	NA	NA	NA	4930413E15Rik	NA
ENSMUSG00000107214	0	NA	NA	NA	NA	NA	4930500F04Rik	NA
ENSMUSG00000107232	0	NA	NA	NA	NA	NA	1700017L05Rik	NA
ENSMUSG00000107408	0	NA	NA	NA	NA	NA	1700065L07Rik	NA
ENSMUSG00000108060	0	NA	NA	NA	NA	NA	4921529L05Rik	NA
ENSMUSG00000108128	0	NA	NA	NA	NA	NA	4922502N22Rik	NA
ENSMUSG00000108379	0	NA	NA	NA	NA	NA	A730082K24Rik	NA
ENSMUSG00000108383	0	NA	NA	NA	NA	NA	Gm6567	NA
ENSMUSG00000108504	0	NA	NA	NA	NA	NA	Gm4265	NA
ENSMUSG00000108669	0	NA	NA	NA	NA	NA	4930441H08Rik	NA
ENSMUSG00000108885	0	NA	NA	NA	NA	NA	4930402F11Rik	NA
ENSMUSG00000109633	0	NA	NA	NA	NA	NA	C230079O03Rik	NA
ENSMUSG00000109819	0	NA	NA	NA	NA	NA	B930018H19Rik	NA
ENSMUSG00000109915	0	NA	NA	NA	NA	NA	7420700N18Rik	NA
ENSMUSG00000110281	0	NA	NA	NA	NA	NA	Gm2516	NA
ENSMUSG00000110573	0	NA	NA	NA	NA	NA	Gm5485	NA
ENSMUSG00000110613	0	NA	NA	NA	NA	NA	Lncbate1	NA
ENSMUSG00000110998	0	NA	NA	NA	NA	NA	I730028E13Rik	NA
ENSMUSG00000111234	0	NA	NA	NA	NA	NA	4930591E09Rik	NA
ENSMUSG00000111303	0	NA	NA	NA	NA	NA	4930502A04Rik	NA
ENSMUSG00000111830	0	NA	NA	NA	NA	NA	4930568E12Rik	NA
ENSMUSG00000111952	0	NA	NA	NA	NA	NA	Gm4489	NA
ENSMUSG00000111962	0	NA	NA	NA	NA	NA	Gm20110	NA
ENSMUSG00000111982	0	NA	NA	NA	NA	NA	Gm35135	NA
ENSMUSG00000112023	0	NA	NA	NA	NA	NA	Lilr4b	NA
ENSMUSG00000112222	0	NA	NA	NA	NA	NA	Tyms-ps	NA
ENSMUSG00000112533	0	NA	NA	NA	NA	NA	Gm20758	NA
ENSMUSG00000112762	0	NA	NA	NA	NA	NA	4930459C07Rik	NA
ENSMUSG00000113331	0	NA	NA	NA	NA	NA	3110009F21Rik	NA
ENSMUSG00000113373	0	NA	NA	NA	NA	NA	Jakmip1	NA
ENSMUSG00000113429	0	NA	NA	NA	NA	NA	Gm20063	NA
ENSMUSG00000113535	0	NA	NA	NA	NA	NA	AU015791	NA
ENSMUSG00000113550	0	NA	NA	NA	NA	NA	Gm29687	NA
ENSMUSG00000113593	0	NA	NA	NA	NA	NA	Zp4-ps	NA
ENSMUSG00000113825	0	NA	NA	NA	NA	NA	1700024I08Rik	NA
ENSMUSG00000114384	0	NA	NA	NA	NA	NA	4930455J16Rik	NA
ENSMUSG00000114412	0	NA	NA	NA	NA	NA	4930405A10Rik	NA
ENSMUSG00000114472	0	NA	NA	NA	NA	NA	Gm38397	NA
ENSMUSG00000114792	0	NA	NA	NA	NA	NA	Gm6416	NA
ENSMUSG00000115230	0	NA	NA	NA	NA	NA	AU022793	NA
ENSMUSG00000115271	0	NA	NA	NA	NA	NA	4930529K09Rik	NA
ENSMUSG00000115474	0	NA	NA	NA	NA	NA	4930430F21Rik	NA
ENSMUSG00000115727	0	NA	NA	NA	NA	NA	4930432J09Rik	NA
ENSMUSG00000115944	0	NA	NA	NA	NA	NA	AU021063	NA
ENSMUSG00000116031	0	NA	NA	NA	NA	NA	D030024E09Rik	NA
ENSMUSG00000116207	0	NA	NA	NA	NA	NA	Nnt	NA
ENSMUSG00000116210	0	NA	NA	NA	NA	NA	Spn-ps	NA
ENSMUSG00000116275	0	NA	NA	NA	NA	NA	Zc3h11a	NA
ENSMUSG00000116331	0	NA	NA	NA	NA	NA	B230214G05Rik	NA
ENSMUSG00000116360	0	NA	NA	NA	NA	NA	9430014N10Rik	NA
ENSMUSG00000116429	0	NA	NA	NA	NA	NA	Ddit3	NA
ENSMUSG00000116483	0	NA	NA	NA	NA	NA	Gm19782	NA
ENSMUSG00000116611	0	NA	NA	NA	NA	NA	4930404A05Rik	NA
ENSMUSG00000116615	0	NA	NA	NA	NA	NA	4930548J01Rik	NA
ENSMUSG00000116695	0	NA	NA	NA	NA	NA	4930578N18Rik	NA
ENSMUSG00000116767	0	NA	NA	NA	NA	NA	4930517M08Rik	NA
ENSMUSG00000117051	0	NA	NA	NA	NA	NA	Gm10512	NA
ENSMUSG00000117232	0	NA	NA	NA	NA	NA	1600002D24Rik	NA
ENSMUSG00000117264	0	NA	NA	NA	NA	NA	4930452A19Rik	NA
ENSMUSG00000117334	0	NA	NA	NA	NA	NA	A730006G06Rik	NA
ENSMUSG00000117460	0	NA	NA	NA	NA	NA	4921533I20Rik	NA
ENSMUSG00000117539	0	NA	NA	NA	NA	NA	Gm4710	NA
ENSMUSG00000117571	0	NA	NA	NA	NA	NA	4933433H22Rik	NA
ENSMUSG00000117615	0	NA	NA	NA	NA	NA	4930545E07Rik	NA
ENSMUSG00000118047	0	NA	NA	NA	NA	NA	4930554I06Rik	NA
ENSMUSG00000118193	0	NA	NA	NA	NA	NA	Arhgap26	NA
ENSMUSG00000118261	0	NA	NA	NA	NA	NA	Gm2518	NA
ENSMUSG00000118319	0	NA	NA	NA	NA	NA	Gm2176	NA
ENSMUSG00000118333	0	NA	NA	NA	NA	NA	4921531P14Rik	NA
ENSMUSG00000118406	0	NA	NA	NA	NA	NA	Terc	NA
ENSMUSG00000040822	604.2853236	-0.31353861	0.159990059	-1.959738069	0.050026413	0.485663662	1700123O20Rik	NoSignificant
ENSMUSG00000037818	263.4223058	-0.491920557	0.25111372	-1.958955321	0.050118019	0.485789777	Abhd18	NoSignificant
ENSMUSG00000050503	30.08036424	-1.63345702	0.833946433	-1.958707364	0.050147067	NA	Fbxl22	NoSignificant
ENSMUSG00000040936	96.4169797	0.643871441	0.328794374	1.958279984	0.050197168	0.485789777	Ulk4	NoSignificant
ENSMUSG00000040856	3885.965485	-0.289714565	0.148045272	-1.956932227	0.050355437	0.485975897	Dlk1	NoSignificant
ENSMUSG00000031960	6646.980729	0.361431762	0.184696148	1.956899296	0.050359309	0.485975897	Aars	NoSignificant
ENSMUSG00000015943	341.1814251	-0.436435493	0.223027639	-1.956867299	0.050363072	0.485975897	Bola1	NoSignificant
ENSMUSG00000037805	8100.043482	-0.257200944	0.131501628	-1.955876498	0.050479705	0.485975897	Rpl10a	NoSignificant
ENSMUSG00000059588	83.66336091	0.809320431	0.413827677	1.955694304	0.050501176	0.485975897	Calcrl	NoSignificant
ENSMUSG00000026893	219.8837284	0.692871109	0.354489097	1.95456254	0.050634726	0.485975897	Gca	NoSignificant
ENSMUSG00000027936	581.2173902	0.522428259	0.267320167	1.954316672	0.050663778	0.485975897	Crtc2	NoSignificant
ENSMUSG00000042581	543.2152746	-0.46209894	0.23655408	-1.953460027	0.050765109	0.485975897	Thsd7b	NoSignificant
ENSMUSG00000013846	526.3921209	-0.385785423	0.197518989	-1.953156125	0.050801098	0.485975897	St3gal1	NoSignificant
ENSMUSG00000030870	2343.550109	-0.241912056	0.123918179	-1.952191826	0.050915434	0.485975897	Ubfd1	NoSignificant
ENSMUSG00000036499	1075.091769	0.314945524	0.161359605	1.951823839	0.050959123	0.485975897	Eea1	NoSignificant
ENSMUSG00000042705	916.8679848	0.415448808	0.212857816	1.951766752	0.050965903	0.485975897	Commd10	NoSignificant
ENSMUSG00000021767	1484.11522	0.267916367	0.137279333	1.951614719	0.050983964	0.485975897	Kat6b	NoSignificant
ENSMUSG00000001016	3906.034208	-0.260447298	0.133462639	-1.951462227	0.051002085	0.485975897	Ilf2	NoSignificant
ENSMUSG00000039157	371.595686	0.519502931	0.266212458	1.95145988	0.051002364	0.485975897	Fam102a	NoSignificant
ENSMUSG00000024083	3572.424762	-0.388196261	0.199029421	-1.950446617	0.05112291	0.486764218	Pja2	NoSignificant
ENSMUSG00000068335	98.57809453	0.820981167	0.421038976	1.949893514	0.051188812	0.486992568	Dok1	NoSignificant
ENSMUSG00000034522	540.5172581	-0.433675015	0.222450913	-1.949531289	0.05123201	0.486992568	Zfp395	NoSignificant
ENSMUSG00000029231	157.91267	-0.883557462	0.453484973	-1.948372086	0.051370457	0.486992568	Pdgfra	NoSignificant
ENSMUSG00000090841	4905.46068	-0.345447458	0.17730316	-1.948343494	0.051373876	0.486992568	Myl6	NoSignificant
ENSMUSG00000020656	34.80478475	1.31132518	0.673141215	1.948068475	0.05140677	NA	Grhl1	NoSignificant
ENSMUSG00000030057	6279.535151	-0.289291481	0.14860837	-1.946670169	0.05157429	0.487487681	Cnbp	NoSignificant
ENSMUSG00000029420	375.0062729	-0.422414294	0.21704256	-1.946227939	0.051627365	0.487600201	Rimbp2	NoSignificant
ENSMUSG00000037049	872.2039473	0.347370632	0.178554442	1.945460602	0.051719567	0.488034524	Smpd1	NoSignificant
ENSMUSG00000048186	389.4029622	0.448704315	0.231175574	1.940967668	0.052262199	0.488692331	Bend7	NoSignificant
ENSMUSG00000022641	1073.120387	0.285525186	0.147120118	1.940762349	0.05228711	0.488692331	Bbx	NoSignificant
ENSMUSG00000068749	2235.161069	-0.329345899	0.169714549	-1.940587308	0.052308355	0.488692331	Psma5	NoSignificant
ENSMUSG00000019539	1037.159823	-0.365063592	0.188183345	-1.939935719	0.052387502	0.488692331	Rcn3	NoSignificant
ENSMUSG00000071072	2823.59249	-0.304231593	0.156832009	-1.939856502	0.052397132	0.488692331	Ptges3	NoSignificant
ENSMUSG00000101970	640.320422	-0.366989806	0.189227523	-1.939410296	0.052451398	0.488692331	1810026B05Rik	NoSignificant
ENSMUSG00000003233	2326.156406	0.307604076	0.158612356	1.939344978	0.052459346	0.488692331	Dvl3	NoSignificant
ENSMUSG00000044976	25.10907631	1.858226663	0.95819845	1.939292078	0.052465783	NA	Wdr72	NoSignificant
ENSMUSG00000024213	1955.785039	-0.285205884	0.147072125	-1.9392246	0.052473995	0.488692331	Nudt3	NoSignificant
ENSMUSG00000028763	5989.751676	0.360563713	0.185970629	1.938820739	0.05252317	0.488692331	Hspg2	NoSignificant
ENSMUSG00000038175	128.1362537	-0.54361543	0.280388681	-1.938792349	0.052526628	0.488692331	Mylip	NoSignificant
ENSMUSG00000062753	219.2803482	0.444922128	0.229485689	1.938779403	0.052528205	0.488692331	AI413582	NoSignificant
ENSMUSG00000049354	3486.747805	-0.321576975	0.165890368	-1.938490938	0.052563355	0.488692331	Dcaf7	NoSignificant
ENSMUSG00000064120	172.4186214	0.658551195	0.339793786	1.938090754	0.052612151	0.488692331	Mocs1	NoSignificant
ENSMUSG00000056608	1794.990209	0.297252679	0.153381627	1.937994048	0.052623949	0.488692331	Chd9	NoSignificant
ENSMUSG00000004849	1065.347913	-0.299709436	0.154722071	-1.937082624	0.052735244	0.488692331	Ap1s1	NoSignificant
ENSMUSG00000053153	82.75879795	0.741664328	0.382882638	1.937053952	0.052738749	0.488692331	Spag16	NoSignificant
ENSMUSG00000046727	229.1780362	0.468269609	0.241811796	1.93650441	0.052805953	0.488692331	Cystm1	NoSignificant
ENSMUSG00000008892	3253.029098	-0.268055856	0.1388217	-1.930936274	0.053490934	0.491272273	Vdac3	NoSignificant
ENSMUSG00000068551	134.9365728	0.81148546	0.420322419	1.930626166	0.0535293	0.491272273	Zfp467	NoSignificant
ENSMUSG00000020706	1654.852592	-0.312662762	0.161987058	-1.930171249	0.053585623	0.491272273	Ftsj3	NoSignificant
ENSMUSG00000025351	2610.327843	0.333157478	0.172677741	1.929359724	0.05368622	0.491272273	Cd63	NoSignificant
ENSMUSG00000022208	79.10786	-0.939968607	0.487242914	-1.929158086	0.05371124	0.491272273	Jph4	NoSignificant
ENSMUSG00000022529	535.6837387	-0.440739497	0.228483743	-1.928975297	0.053733929	0.491272273	Zfp263	NoSignificant
ENSMUSG00000068566	1702.165659	0.399893331	0.207403118	1.928097003	0.053843062	0.491272273	Myadm	NoSignificant
ENSMUSG00000034210	703.2663488	0.319754185	0.165974478	1.926526224	0.054038701	0.491272273	Efcab14	NoSignificant
ENSMUSG00000025268	1704.806746	-0.379381325	0.196951663	-1.92626617	0.054071147	0.491272273	Maged2	NoSignificant
ENSMUSG00000044707	1155.986745	0.315646145	0.163866939	1.926234466	0.054075104	0.491272273	Ccnjl	NoSignificant
ENSMUSG00000019777	5120.741938	-0.355439875	0.184693177	-1.924488396	0.054293394	0.491612743	Hdac2	NoSignificant
ENSMUSG00000039384	109.9438679	0.601537586	0.312687847	1.923763882	0.054384187	0.491612743	Dusp10	NoSignificant
ENSMUSG00000021488	6744.980236	0.238140462	0.123800015	1.923589929	0.054406004	0.491612743	Nsd1	NoSignificant
ENSMUSG00000029534	693.3847634	0.366258073	0.190471628	1.922900937	0.054492492	0.491922756	St7	NoSignificant
ENSMUSG00000045962	6043.727306	0.322689993	0.16785914	1.922385594	0.054557257	0.492162277	Wnk1	NoSignificant
ENSMUSG00000045438	995.2208513	-0.399982978	0.208173364	-1.921393645	0.054682099	0.492419457	Cox19	NoSignificant
ENSMUSG00000029467	7446.287491	-0.274025084	0.14262207	-1.921337168	0.054689214	0.492419457	Atp2a2	NoSignificant
ENSMUSG00000097545	2164.553001	0.310297319	0.161508255	1.921247421	0.054700522	0.492419457	Mir124a-1hg	NoSignificant
ENSMUSG00000031715	5500.080155	-0.257307223	0.134123808	-1.918430639	0.055056429	0.494240873	Smarca5	NoSignificant
ENSMUSG00000020657	439.1272993	0.414402246	0.216103997	1.917605652	0.055161033	0.49435691	Dnajc27	NoSignificant
ENSMUSG00000047604	258.0807078	-0.531466139	0.277210644	-1.917192396	0.055213494	0.49435691	Frat2	NoSignificant
ENSMUSG00000020803	956.7222035	-0.361243686	0.188430613	-1.917117817	0.055222966	0.49435691	Txndc17	NoSignificant
ENSMUSG00000030706	438.5833617	-0.504734637	0.26332538	-1.9167717	0.055266942	0.49440677	Mrpl48	NoSignificant
ENSMUSG00000078453	982.4831003	-0.305864962	0.159623332	-1.916166999	0.055343842	0.494435678	Abracl	NoSignificant
ENSMUSG00000042557	1797.900677	-0.300396695	0.156771604	-1.916142258	0.055346991	0.494435678	Sin3a	NoSignificant
ENSMUSG00000030111	10.84596319	-2.202155017	1.149579065	-1.915618581	0.055413663	NA	A2m	NoSignificant
ENSMUSG00000024073	4340.154259	0.251354502	0.131276187	1.914699898	0.055530787	0.495108488	Birc6	NoSignificant
ENSMUSG00000002059	865.9315854	0.380511544	0.198768234	1.914347861	0.055575723	0.495108488	Rab34	NoSignificant
ENSMUSG00000028792	1239.633312	-0.317773704	0.166139913	-1.912687316	0.055788094	0.496309699	Ak2	NoSignificant
ENSMUSG00000007721	923.7788055	-0.334461036	0.174962228	-1.911618521	0.055925142	0.497185327	Ccdc124	NoSignificant
ENSMUSG00000042097	198.0692551	0.571265089	0.298908235	1.91117213	0.055982464	0.49730327	Zfp239	NoSignificant
ENSMUSG00000028032	939.7608815	-0.29846062	0.156187388	-1.910913704	0.056015672	0.49730327	Papss1	NoSignificant
ENSMUSG00000015806	730.3032046	-0.287205717	0.150366895	-1.9100329	0.056128977	0.497566309	Qdpr	NoSignificant
ENSMUSG00000097350	41.22930233	1.009369795	0.528574287	1.909608205	0.056183678	NA	4732491K20Rik	NoSignificant
ENSMUSG00000005625	2755.382775	-0.254747702	0.13344608	-1.908993527	0.056262927	0.497887349	Psmd4	NoSignificant
ENSMUSG00000022718	1356.301252	0.263476188	0.138025057	1.908901139	0.056274846	0.497887349	Dgcr8	NoSignificant
ENSMUSG00000040490	104.6503725	-0.798485368	0.418364882	-1.908586026	0.056315516	0.497904971	Lrfn2	NoSignificant
ENSMUSG00000097910	12.40399287	-2.062957583	1.081133075	-1.908143993	0.056372608	NA	5033428I22Rik	NoSignificant
ENSMUSG00000020793	25.9038088	-1.300987505	0.682163991	-1.907147727	0.05650146	NA	Galr2	NoSignificant
ENSMUSG00000034007	695.8764129	0.33743199	0.176981983	1.906589501	0.056573766	0.498706456	Scaper	NoSignificant
ENSMUSG00000028932	2798.400248	-0.250506468	0.131403874	-1.906385704	0.056600182	0.498706456	Psmc2	NoSignificant
ENSMUSG00000044894	1113.458776	0.429179915	0.225190942	1.905848924	0.056669809	0.498706456	Uqcrq	NoSignificant
ENSMUSG00000040430	1644.473092	-0.354562524	0.186103025	-1.905194845	0.056754748	0.498706456	Pitpnc1	NoSignificant
ENSMUSG00000021938	1501.420339	-0.259385037	0.136146245	-1.905194195	0.056754832	0.498706456	Pspc1	NoSignificant
ENSMUSG00000028017	73.70700537	0.917286779	0.481587551	1.904714475	0.056817196	0.498913894	Egf	NoSignificant
ENSMUSG00000030020	727.0676918	0.325827135	0.171299753	1.902087596	0.057159704	0.500896438	Prickle2	NoSignificant
ENSMUSG00000056947	6.741617041	-2.342487953	1.232684438	-1.900314372	0.057391876	NA	Mab21l1	NoSignificant
ENSMUSG00000026857	784.8061661	-0.362449629	0.1907959	-1.899672	0.057476177	0.502741141	Ntmt1	NoSignificant
ENSMUSG00000024855	939.7904243	0.366087644	0.192761399	1.899175072	0.057541461	0.502741141	Pacs1	NoSignificant
ENSMUSG00000036864	229.2764025	0.511185821	0.2692887	1.898281738	0.057658978	0.502741141	Proser3	NoSignificant
ENSMUSG00000022283	12257.23596	0.286611043	0.151095537	1.896886232	0.057842955	0.502741141	Pabpc1	NoSignificant
ENSMUSG00000059278	291.3421873	-0.444731258	0.234493198	-1.896563578	0.057885561	0.502741141	Naa38	NoSignificant
ENSMUSG00000035007	455.4550284	-0.458669842	0.241927981	-1.89589414	0.057974044	0.502741141	Rundc1	NoSignificant
ENSMUSG00000004268	1241.096348	-0.299637533	0.158099058	-1.895251851	0.058059044	0.502741141	Emg1	NoSignificant
ENSMUSG00000028998	522.3479244	-0.512477247	0.270434135	-1.895016867	0.058090167	0.502741141	Tomm7	NoSignificant
ENSMUSG00000019312	243.433359	0.459048189	0.242337272	1.894253348	0.05819139	0.502741141	Grb7	NoSignificant
ENSMUSG00000035403	390.310741	-0.508311005	0.268400927	-1.893849662	0.058244968	0.502741141	Crb2	NoSignificant
ENSMUSG00000021501	670.9676201	-0.307806283	0.16253336	-1.893803727	0.058251067	0.502741141	Caml	NoSignificant
ENSMUSG00000001440	9822.58317	-0.221676589	0.117081021	-1.89336058	0.058309934	0.502741141	Kpnb1	NoSignificant
ENSMUSG00000030469	469.7970746	0.414059538	0.218794912	1.892455065	0.058430375	0.502741141	Zfp719	NoSignificant
ENSMUSG00000025651	2132.038052	-0.281705384	0.148877928	-1.892190382	0.058465619	0.502741141	Uqcrc1	NoSignificant
ENSMUSG00000033653	1062.07341	0.286117864	0.151266904	1.89147696	0.058560704	0.502741141	Vps8	NoSignificant
ENSMUSG00000059040	408.8537836	-0.404956219	0.214100356	-1.891431787	0.058566729	0.502741141	Eno1b	NoSignificant
ENSMUSG00000048285	248.0652925	0.490842291	0.25965411	1.890369811	0.058708518	0.502741141	Frmd6	NoSignificant
ENSMUSG00000054277	700.5484939	0.391365681	0.207044641	1.890247816	0.058724824	0.502741141	Arfgap3	NoSignificant
ENSMUSG00000097032	22.13852209	1.386694026	0.733878991	1.889540432	0.05881945	NA	4930539J05Rik	NoSignificant
ENSMUSG00000039546	407.7399981	-0.488091921	0.258326357	-1.88943911	0.058833015	0.502741141	Ajap1	NoSignificant
ENSMUSG00000030720	286.1122904	0.524868142	0.277814833	1.889273281	0.05885522	0.502741141	Cln3	NoSignificant
ENSMUSG00000032340	2858.918788	0.225700542	0.119472657	1.889139715	0.05887311	0.502741141	Neo1	NoSignificant
ENSMUSG00000058454	2034.071365	0.255232059	0.135112353	1.889035704	0.058887045	0.502741141	Dhcr7	NoSignificant
ENSMUSG00000004846	1131.708351	0.391692955	0.207517504	1.887517668	0.059090732	0.503099294	Plod3	NoSignificant
ENSMUSG00000005161	9310.409022	-0.308892196	0.163716232	-1.88675363	0.059193471	0.503099294	Prdx2	NoSignificant
ENSMUSG00000029673	3140.073526	0.315158658	0.167074796	1.886332737	0.05925013	0.503099294	Auts2	NoSignificant
ENSMUSG00000027163	504.5132562	-0.341060383	0.18082224	-1.886163916	0.059272869	0.503099294	Commd9	NoSignificant
ENSMUSG00000066979	2189.40883	-0.275156161	0.145889478	-1.886058988	0.059287006	0.503099294	Bub3	NoSignificant
ENSMUSG00000003452	906.9616247	0.340687717	0.180778664	1.884557108	0.059489658	0.503491364	Bicd1	NoSignificant
ENSMUSG00000055782	321.0685331	0.524024879	0.278443993	1.88197588	0.059839291	0.505122091	Abcd2	NoSignificant
ENSMUSG00000068115	423.4091101	-0.462075889	0.245636935	-1.881133586	0.059953749	0.505452897	Ninl	NoSignificant
ENSMUSG00000009563	939.7673105	0.395800129	0.210425463	1.880951684	0.059978492	0.505452897	Tor2a	NoSignificant
ENSMUSG00000038683	1147.565714	-0.277376304	0.147486252	-1.880692605	0.060013746	0.505452897	Pak1ip1	NoSignificant
ENSMUSG00000049470	6256.37738	0.286665922	0.152464035	1.880219957	0.060078107	0.505452897	Aff4	NoSignificant
ENSMUSG00000029817	4976.680335	-0.286889967	0.152892102	-1.876421112	0.060597478	0.507233314	Tra2a	NoSignificant
ENSMUSG00000028890	376.7477298	0.383911662	0.204601359	1.876388619	0.060601936	0.507233314	Mtf1	NoSignificant
ENSMUSG00000040877	151.2097562	-0.549407194	0.292895547	-1.87577858	0.060685691	0.507233314	Wdr25	NoSignificant
ENSMUSG00000000214	2027.098816	0.333243747	0.177666729	1.875667712	0.060700922	0.507233314	Th	NoSignificant
ENSMUSG00000025184	479.400807	-0.486730395	0.259516184	-1.875530025	0.060719843	0.507233314	R3hcc1l	NoSignificant
ENSMUSG00000024414	359.0342157	-0.412346489	0.220130095	-1.873194525	0.061041528	0.50920381	Mrpl27	NoSignificant
ENSMUSG00000005802	669.0615409	0.32965863	0.176009765	1.872956481	0.061074395	0.50920381	Slc30a4	NoSignificant
ENSMUSG00000089371	1.558858254	-4.151501849	2.216881647	-1.872676358	0.06111309	NA	Mir1938	NoSignificant
ENSMUSG00000029381	1202.729984	0.342999879	0.183266517	1.871590535	0.061263274	0.509971633	Shroom3	NoSignificant
ENSMUSG00000019854	1637.513797	0.274562871	0.146713529	1.871421632	0.061286663	0.509971633	Reps1	NoSignificant
ENSMUSG00000050312	187.2193307	0.499676551	0.267043165	1.871145254	0.061324951	0.509971633	Nsun3	NoSignificant
ENSMUSG00000062202	711.2479941	0.331188146	0.177033772	1.870762524	0.061378004	0.510083311	Btbd9	NoSignificant
ENSMUSG00000025469	1.777044215	-4.336887234	2.319080286	-1.870089302	0.061471418	NA	Msx3	NoSignificant
ENSMUSG00000022971	269.2810602	0.439544522	0.235106798	1.869552586	0.061545975	0.511149247	Ifnar2	NoSignificant
ENSMUSG00000027404	2730.951767	-0.29983324	0.160453928	-1.86865628	0.06167065	0.511524666	Snrpb	NoSignificant
ENSMUSG00000047714	1446.487157	-0.280122287	0.14993822	-1.868251386	0.061727039	0.511662702	Ppp1r2	NoSignificant
ENSMUSG00000020328	1215.850411	-0.299250843	0.160249423	-1.867406681	0.061844818	0.511992995	Nudcd2	NoSignificant
ENSMUSG00000021240	445.4591367	0.349228629	0.187139041	1.866145232	0.062021049	0.513108589	Abcd4	NoSignificant
ENSMUSG00000019960	579.1225742	-0.419707188	0.225071996	-1.864768585	0.062213849	0.514278297	Dusp6	NoSignificant
ENSMUSG00000030610	243.8108168	0.487205154	0.261336791	1.864280771	0.062282286	0.514278297	Det1	NoSignificant
ENSMUSG00000004415	254.1131944	-0.530958136	0.284995695	-1.863039146	0.062456759	0.514888578	Col26a1	NoSignificant
ENSMUSG00000053565	2488.483744	-0.234494462	0.125875961	-1.862901062	0.062476187	0.514888578	Eif3k	NoSignificant
ENSMUSG00000046753	498.2856398	0.365471326	0.196460795	1.860276122	0.06284647	0.516282274	Ccdc66	NoSignificant
ENSMUSG00000049686	134.3306568	0.745083301	0.400714911	1.859385017	0.062972584	0.516282274	Orai1	NoSignificant
ENSMUSG00000042589	554.2004653	-0.319701368	0.171963768	-1.859120512	0.063010058	0.516282274	Cux2	NoSignificant
ENSMUSG00000025439	1844.262643	-0.237756347	0.127899325	-1.858933563	0.063036556	0.516282274	Clns1a	NoSignificant
ENSMUSG00000036534	790.9679015	0.512594615	0.275756857	1.858864441	0.063046356	0.516282274	Slc38a7	NoSignificant
ENSMUSG00000102918	325.094964	0.488510198	0.26296717	1.857685116	0.063213743	0.516339161	Pcdhgc3	NoSignificant
ENSMUSG00000035069	228.2539228	0.445522521	0.240064329	1.855846398	0.063475455	0.516398619	Oma1	NoSignificant
ENSMUSG00000075706	3422.054431	0.275305748	0.148401459	1.855141788	0.063575982	0.516398619	Gpx4	NoSignificant
ENSMUSG00000095193	91.19865148	0.663576416	0.357698497	1.85512777	0.063577983	0.516398619	Gm20939	NoSignificant
ENSMUSG00000042507	751.2099305	0.306170795	0.165148046	1.853917154	0.063751013	0.516398619	Elmsan1	NoSignificant
ENSMUSG00000022708	623.4435148	0.385385618	0.207883851	1.853850675	0.063760526	0.516398619	Zbtb20	NoSignificant
ENSMUSG00000026743	1437.82292	0.351813472	0.189824977	1.853357116	0.06383119	0.516398619	Mllt10	NoSignificant
ENSMUSG00000048012	171.7338571	0.522224512	0.282001637	1.851849219	0.064047478	0.516398619	Zfp473	NoSignificant
ENSMUSG00000045969	1356.105697	-0.245883763	0.132804142	-1.851476617	0.064101016	0.516398619	Ing1	NoSignificant
ENSMUSG00000015165	7319.772533	-0.220739508	0.119238462	-1.851244171	0.064134434	0.516398619	Hnrnpl	NoSignificant
ENSMUSG00000019471	3954.204345	-0.254614248	0.13754901	-1.851080197	0.064158017	0.516398619	Cdc37	NoSignificant
ENSMUSG00000045752	517.8196127	-0.387107123	0.209134188	-1.850998763	0.064169731	0.516398619	Tssc4	NoSignificant
ENSMUSG00000033628	902.8862461	-0.29535667	0.159569791	-1.850956046	0.064175877	0.516398619	Pik3c3	NoSignificant
ENSMUSG00000040280	166.7261535	0.559670928	0.302496397	1.850173867	0.064288494	0.516398619	Ndufa4l2	NoSignificant
ENSMUSG00000022299	229.8202105	-0.430658032	0.232804878	-1.849866876	0.064332739	0.516398619	Slc25a32	NoSignificant
ENSMUSG00000034361	140.3308262	0.748482047	0.404775718	1.849127833	0.064439356	0.516670521	Cpne2	NoSignificant
ENSMUSG00000079164	34.3044046	1.025919006	0.554854716	1.848986728	0.064459729	NA	Tlr5	NoSignificant
ENSMUSG00000031245	561.1497664	-0.411798262	0.222734109	-1.848833411	0.064481871	0.516670521	Hmgn5	NoSignificant
ENSMUSG00000020321	3140.596155	-0.357026758	0.193237286	-1.84760801	0.06465907	0.516670521	Mdh1	NoSignificant
ENSMUSG00000100335	2.71373133	-3.902600776	2.113520567	-1.846492926	0.064820666	NA	2310008N11Rik	NoSignificant
ENSMUSG00000041992	512.0808943	-0.37499312	0.203094802	-1.846394479	0.064834948	0.516964612	Rapgef5	NoSignificant
ENSMUSG00000018999	759.4393591	0.32770909	0.177526512	1.845972676	0.064896173	0.516964612	Slc35b4	NoSignificant
ENSMUSG00000030718	1714.677532	-0.256955976	0.139256439	-1.845199961	0.065008456	0.517534853	Ppme1	NoSignificant
ENSMUSG00000019055	718.8119999	0.356885849	0.193520529	1.844175655	0.065157545	0.517869191	Plod1	NoSignificant
ENSMUSG00000024660	977.1193682	-0.435832997	0.236341396	-1.844082346	0.06517114	0.517869191	Incenp	NoSignificant
ENSMUSG00000028646	1090.472346	0.288167297	0.156294783	1.843742261	0.065220711	0.517943375	Rragc	NoSignificant
ENSMUSG00000026229	4154.776542	-0.232018794	0.125956121	-1.84206049	0.065466302	0.518933318	Psmd1	NoSignificant
ENSMUSG00000041263	885.1205449	-0.338047725	0.18361675	-1.841050581	0.065614147	0.519785176	Rusc1	NoSignificant
ENSMUSG00000018697	518.7854505	-0.366183839	0.198985408	-1.840254736	0.065730847	0.520069574	Aatf	NoSignificant
ENSMUSG00000011179	8812.433071	0.290928179	0.158151854	1.839549594	0.065834391	0.520522369	Odc1	NoSignificant
ENSMUSG00000032637	3952.252612	0.311205888	0.169196673	1.839314471	0.065868946	0.520522369	Atxn2l	NoSignificant
ENSMUSG00000023832	3978.49389	-0.355616895	0.193379872	-1.838955065	0.065921796	0.520620414	Acat2	NoSignificant
ENSMUSG00000038943	1532.714448	-0.33041483	0.179997719	-1.83566121	0.066407778	0.522830811	Prc1	NoSignificant
ENSMUSG00000036180	2758.349158	0.264495937	0.144092227	1.835601701	0.066416585	0.522830811	Gatad2a	NoSignificant
ENSMUSG00000050930	122.2046675	-0.596524354	0.32511221	-1.834826055	0.066531467	0.522830811	Map10	NoSignificant
ENSMUSG00000052151	504.5947633	0.341496076	0.186252808	1.833508336	0.06672701	0.522830811	Plpp2	NoSignificant
ENSMUSG00000018736	1057.133461	0.276893147	0.151095742	1.8325675	0.066866915	0.522830811	Ndel1	NoSignificant
ENSMUSG00000038214	895.2632441	0.325224738	0.177481798	1.832439953	0.0668859	0.522830811	Bend3	NoSignificant
ENSMUSG00000018882	937.3294942	-0.30484774	0.166365451	-1.832398129	0.066892127	0.522830811	Mrpl45	NoSignificant
ENSMUSG00000006095	1404.315381	-0.271103938	0.148076804	-1.83083326	0.067125434	0.523700435	Tbcb	NoSignificant
ENSMUSG00000050708	27222.32336	0.301036	0.164664377	1.828179271	0.067522651	0.525843368	Ftl1	NoSignificant
ENSMUSG00000038500	426.3286727	-0.389593486	0.213177494	-1.827554495	0.067616441	0.526255405	Prr3	NoSignificant
ENSMUSG00000074622	2266.607704	-0.949935712	0.520345399	-1.825586839	0.06791252	0.527346148	Mafb	NoSignificant
ENSMUSG00000026342	523.3639369	0.350575919	0.192048915	1.825451178	0.067932972	0.527346148	Slc35f5	NoSignificant
ENSMUSG00000001924	14080.74685	-0.240436061	0.131810787	-1.824100037	0.06813695	0.528108337	Uba1	NoSignificant
ENSMUSG00000084845	33.14319166	-1.528747394	0.840250619	-1.819394547	0.068851258	NA	Tmem240	NoSignificant
ENSMUSG00000025521	244.3854608	0.405000656	0.222630403	1.819161491	0.068886796	0.530935708	Tmem192	NoSignificant
ENSMUSG00000028138	2809.959558	-0.272685299	0.149916495	-1.81891458	0.068924463	0.530935708	Adh5	NoSignificant
ENSMUSG00000022391	3247.409765	-0.289619148	0.159250561	-1.818638168	0.068966651	0.530935708	Rangap1	NoSignificant
ENSMUSG00000028063	224.9965635	-0.518020372	0.284860135	-1.818507777	0.068986559	0.530935708	Lmna	NoSignificant
ENSMUSG00000030122	5384.813187	-0.242891104	0.13359874	-1.818064329	0.069054301	0.530935708	Ptms	NoSignificant
ENSMUSG00000025812	1604.37947	0.236428443	0.130067397	1.817737944	0.069104195	0.530935708	Pard3	NoSignificant
ENSMUSG00000036850	467.0681504	-0.377720966	0.207941763	-1.81647477	0.069297575	0.530992667	Mrpl41	NoSignificant
ENSMUSG00000038587	7125.143644	0.273250022	0.150465236	1.816034248	0.069365119	0.531194035	Akap12	NoSignificant
ENSMUSG00000022109	668.4372125	-0.282726302	0.15570756	-1.815751925	0.069408435	0.53120974	Med4	NoSignificant
ENSMUSG00000008475	2493.354809	-0.2596918	0.14311297	-1.814593046	0.069586472	0.531853404	Arpc5	NoSignificant
ENSMUSG00000036782	1908.476142	-0.223657624	0.123282131	-1.814193363	0.069647962	0.531853404	Klhl13	NoSignificant
ENSMUSG00000038473	233.1083386	-0.716715415	0.395068707	-1.814153846	0.069654044	0.531853404	Nos1ap	NoSignificant
ENSMUSG00000019883	148.3876052	-0.62359423	0.343742961	-1.814129451	0.069657798	0.531853404	Echdc1	NoSignificant
ENSMUSG00000047731	1438.066535	-0.301916026	0.166458624	-1.813760193	0.069714653	0.531971982	Wbp1l	NoSignificant
ENSMUSG00000027490	453.0306621	-0.539580612	0.297552303	-1.813397534	0.06977053	0.532082955	E2f1	NoSignificant
ENSMUSG00000040731	5862.534444	-0.274379275	0.151332059	-1.813094175	0.069817297	0.532124376	Eif4h	NoSignificant
ENSMUSG00000048473	4.494416332	3.591425208	1.980980465	1.812953369	0.069839014	NA	Sult6b2	NoSignificant
ENSMUSG00000031714	1969.929676	0.390756505	0.21602996	1.808807004	0.070480992	0.535913649	Gab1	NoSignificant
ENSMUSG00000030350	1082.092834	-0.30782065	0.170229993	-1.808263311	0.070565529	0.535923337	Prmt8	NoSignificant
ENSMUSG00000019987	3931.216415	-0.395549868	0.21879085	-1.807890353	0.070623567	0.536047868	Arg1	NoSignificant
ENSMUSG00000070284	286.9094631	-0.446647321	0.247188514	-1.806909687	0.070776362	0.536891047	Gmppb	NoSignificant
ENSMUSG00000041674	2.710870908	-3.900288059	2.161111349	-1.804760343	0.071112193	NA	BC006965	NoSignificant
ENSMUSG00000021156	1960.308481	0.277650287	0.153880763	1.804320969	0.071181004	0.537333423	Zmynd11	NoSignificant
ENSMUSG00000029512	1751.266135	-0.25570944	0.141728711	-1.804217636	0.071197196	0.537333423	Ulk1	NoSignificant
ENSMUSG00000038239	44.55264211	-1.009894527	0.559800751	-1.804024958	0.071227394	NA	Hrc	NoSignificant
ENSMUSG00000027752	715.2832611	-0.329246989	0.182555726	-1.803542386	0.071303075	0.537403094	Exosc8	NoSignificant
ENSMUSG00000019979	1485.01888	0.231404835	0.128361517	1.802758649	0.071426127	0.538015525	Apaf1	NoSignificant
ENSMUSG00000055188	35.84035047	1.346353333	0.74699139	1.802367941	0.071487536	NA	Rbm3os	NoSignificant
ENSMUSG00000071757	231.845612	0.464625768	0.257934222	1.801334323	0.071650201	0.538587015	Zhx2	NoSignificant
ENSMUSG00000019782	884.4953862	-0.341923053	0.189920617	-1.800347208	0.071805831	0.538587015	Rwdd1	NoSignificant
ENSMUSG00000034317	1415.072923	-0.261841351	0.145531741	-1.79920441	0.071986352	0.539072304	Trim59	NoSignificant
ENSMUSG00000102252	2399.028478	-0.322219583	0.179129386	-1.798809171	0.072048872	0.539072304	Snrpn	NoSignificant
ENSMUSG00000028550	219.0888962	0.416206135	0.231433542	1.798382947	0.072116343	0.539113639	Atg4c	NoSignificant
ENSMUSG00000055202	1552.985202	-0.406096917	0.22611661	-1.795962344	0.072500506	0.541042907	Zfp811	NoSignificant
ENSMUSG00000040263	652.3137166	-0.30067785	0.167600347	-1.794016868	0.072810477	0.541785702	Klhdc4	NoSignificant
ENSMUSG00000078302	325.7817963	-0.462044935	0.257670698	-1.793160569	0.072947253	0.542247928	Foxd1	NoSignificant
ENSMUSG00000004637	206.0404538	0.422583405	0.235805415	1.792085242	0.073119312	0.542607247	Wwox	NoSignificant
ENSMUSG00000054091	539.5334311	-0.448818409	0.25047132	-1.791895412	0.073149721	0.542607247	1810037I17Rik	NoSignificant
ENSMUSG00000062908	1262.257071	-0.34042896	0.190055303	-1.791210007	0.073259601	0.542607247	Acadm	NoSignificant
ENSMUSG00000045518	297.2124938	-0.449543826	0.251251128	-1.789221124	0.073579211	0.542607247	Onecut3	NoSignificant
ENSMUSG00000041957	678.493364	0.284883892	0.15922444	1.789197013	0.073583093	0.542607247	Pkp2	NoSignificant
ENSMUSG00000045009	76.5713123	0.8096278	0.452533854	1.789098856	0.073598896	0.542607247	Prrt3	NoSignificant
ENSMUSG00000029998	2552.476796	-0.272439711	0.152334826	-1.788426963	0.073707149	0.542607247	Pcyox1	NoSignificant
ENSMUSG00000026347	99.45149163	-0.599341659	0.335168623	-1.788179493	0.073747054	0.542607247	Tmem163	NoSignificant
ENSMUSG00000079450	92.71796715	0.67353418	0.376674504	1.788106638	0.073758805	0.542607247	Cldn34c1	NoSignificant
ENSMUSG00000007564	6633.227423	-0.269841614	0.151095737	-1.785898253	0.074115734	0.543822214	Ppp2r1a	NoSignificant
ENSMUSG00000003072	1932.875774	-0.310855314	0.17406267	-1.785881564	0.074118437	0.543822214	Atp5d	NoSignificant
ENSMUSG00000028847	1046.070887	-0.274358909	0.153660643	-1.785485884	0.074182539	0.543822224	Trappc3	NoSignificant
ENSMUSG00000039865	26.50537959	1.19165648	0.667469539	1.785334628	0.074207055	NA	Slc44a3	NoSignificant
ENSMUSG00000062044	1274.463185	-0.331119665	0.185538718	-1.784639172	0.074319863	0.544268612	Lmtk3	NoSignificant
ENSMUSG00000048706	88.92345259	-0.720589864	0.40378475	-1.784589102	0.07432799	0.544268612	Lurap1l	NoSignificant
ENSMUSG00000065483	1.703963218	4.160458645	2.331894555	1.784153849	0.074398669	NA	Mir181c	NoSignificant
ENSMUSG00000039852	3827.730615	0.233490044	0.130912101	1.783563494	0.074494622	0.544868903	Rere	NoSignificant
ENSMUSG00000045928	7.47305254	2.964695016	1.66252117	1.78325249	0.074545211	NA	4933440M02Rik	NoSignificant
ENSMUSG00000001270	5594.060595	-0.386213937	0.216588507	-1.783169123	0.074558777	0.544872608	Ckb	NoSignificant
ENSMUSG00000031954	1863.025554	-0.275536599	0.154531917	-1.783040062	0.074579782	0.544872608	Cfdp1	NoSignificant
ENSMUSG00000027508	403.1981775	-0.331683036	0.186053349	-1.782730803	0.074630135	0.544923132	Pag1	NoSignificant
ENSMUSG00000055302	4933.420334	-0.347963646	0.195291005	-1.781769955	0.074786754	0.544923132	Mrfap1	NoSignificant
ENSMUSG00000020219	1055.095885	-0.346257844	0.19438993	-1.781254014	0.074870963	0.544923132	Timm13	NoSignificant
ENSMUSG00000050447	47.92627094	-0.959637836	0.538754693	-1.781214807	0.074877366	0.544923132	Lypd6	NoSignificant
ENSMUSG00000061046	504.4853182	-0.334496843	0.187817277	-1.780969508	0.074917432	0.544923132	Haghl	NoSignificant
ENSMUSG00000036376	371.5203295	-0.344541906	0.193562689	-1.780001651	0.07507569	0.544923132	Abt1	NoSignificant
ENSMUSG00000025428	15188.24384	-0.314837285	0.176910011	-1.779646517	0.075133828	0.544923132	Atp5a1	NoSignificant
ENSMUSG00000020184	2072.396798	0.309452105	0.173894091	1.779543529	0.075150695	0.544923132	Mdm2	NoSignificant
ENSMUSG00000030750	758.1323005	-0.386059174	0.216946376	-1.779514276	0.075155486	0.544923132	Nsmce1	NoSignificant
ENSMUSG00000025794	9106.337265	-0.290655552	0.163353689	-1.779302037	0.075190257	0.544923132	Rpl14	NoSignificant
ENSMUSG00000087174	216.8730242	-0.636178623	0.357550929	-1.779267153	0.075195973	0.544923132	5530601H04Rik	NoSignificant
ENSMUSG00000036611	34.43366203	1.193066292	0.670707598	1.77881732	0.075269717	NA	Eepd1	NoSignificant
ENSMUSG00000028790	5937.769168	-0.211579417	0.119075721	-1.776847671	0.075593306	0.545422595	Khdrbs1	NoSignificant
ENSMUSG00000058655	8317.558968	-0.223479763	0.125802565	-1.776432493	0.075661659	0.545422595	Eif4b	NoSignificant
ENSMUSG00000007783	1076.806755	0.304697644	0.171562561	1.776014778	0.075730481	0.545422595	Cpt1c	NoSignificant
ENSMUSG00000053205	410.6716267	0.32893848	0.185228135	1.775855914	0.075756669	0.545422595	Styx	NoSignificant
ENSMUSG00000027808	2183.783777	-0.268472682	0.151240836	-1.775133548	0.075875839	0.545685845	Serp1	NoSignificant
ENSMUSG00000018476	4137.270758	0.247441483	0.139394199	1.775120377	0.075878013	0.545685845	Kdm6b	NoSignificant
ENSMUSG00000021520	714.1757003	-0.440063651	0.247976091	-1.774621296	0.075960439	0.545773096	Uqcrb	NoSignificant
ENSMUSG00000092035	9006.717376	0.332967507	0.187645978	1.774445214	0.075989537	0.545773096	Peg10	NoSignificant
ENSMUSG00000045316	176.4693994	-0.666136305	0.375590671	-1.77356989	0.076134322	0.545897851	Fahd1	NoSignificant
ENSMUSG00000017670	2151.979076	0.267841192	0.151088491	1.772743842	0.076271163	0.545897851	Elmo2	NoSignificant
ENSMUSG00000038530	2115.376711	-1.099869651	0.620560978	-1.772379654	0.076331557	0.545897851	Rgs4	NoSignificant
ENSMUSG00000048581	72.33566038	0.832296457	0.469738252	1.771830279	0.076422735	0.545943321	E130311K13Rik	NoSignificant
ENSMUSG00000037313	1249.625483	-0.322087516	0.18187542	-1.770923833	0.076573368	0.546716013	Tacc3	NoSignificant
ENSMUSG00000013160	1684.796983	0.248237018	0.140256919	1.7698736	0.0767482	0.547660517	Atp6v0d1	NoSignificant
ENSMUSG00000030751	2474.469875	-0.235233313	0.133022057	-1.768378262	0.076997688	0.547901965	Psma1	NoSignificant
ENSMUSG00000051379	427.6467014	0.44238943	0.250169102	1.768361589	0.077000474	0.547901965	Flrt3	NoSignificant
ENSMUSG00000030284	716.2011962	-0.349508871	0.197670298	-1.76814056	0.077037408	0.547901965	Creld1	NoSignificant
ENSMUSG00000019986	789.0521801	0.28016995	0.158479933	1.767857579	0.077084716	0.547921692	Ahi1	NoSignificant
ENSMUSG00000070923	2654.957752	-0.285178945	0.161335452	-1.767614877	0.077125309	0.547921692	Klhl9	NoSignificant
ENSMUSG00000051343	348.4598577	-0.39899815	0.225885896	-1.766370358	0.077333735	0.548757617	Rab11fip5	NoSignificant
ENSMUSG00000027394	805.8753897	-0.316829644	0.179432143	-1.765735166	0.07744029	0.548764201	Ttl	NoSignificant
ENSMUSG00000093772	2.104964964	-3.502676196	1.983792121	-1.765646793	0.077455124	NA	4931403E22Rik	NoSignificant
ENSMUSG00000044197	80.27267939	0.839350952	0.475485479	1.765250443	0.077521684	0.548764201	Gpr146	NoSignificant
ENSMUSG00000063856	2557.019948	0.220796456	0.125088091	1.765127712	0.077542304	0.548764201	Gpx1	NoSignificant
ENSMUSG00000031819	1057.386228	-0.273692874	0.155187972	-1.763621695	0.077795693	0.550106397	Emc8	NoSignificant
ENSMUSG00000078974	683.5602564	-0.435170894	0.246766485	-1.763492698	0.077817428	0.550106397	Sec61g	NoSignificant
ENSMUSG00000024558	426.513504	0.330429005	0.187412538	1.76311046	0.077881861	0.550259716	Mapk4	NoSignificant
ENSMUSG00000030256	58.35961703	-0.825550096	0.468465872	-1.762241701	0.078028469	0.550993134	Bhlhe41	NoSignificant
ENSMUSG00000063273	3334.906779	-0.224391122	0.127370033	-1.761726187	0.078115571	0.551305782	Naa15	NoSignificant
ENSMUSG00000078317	269.6830704	-0.450619372	0.255871673	-1.761114726	0.078218987	0.55134958	F8a	NoSignificant
ENSMUSG00000052512	1620.138029	0.419737438	0.238339073	1.761093693	0.078222546	0.55134958	Nav2	NoSignificant
ENSMUSG00000024493	3586.127373	0.25864586	0.146936863	1.760251687	0.078365142	0.55135186	Lars	NoSignificant
ENSMUSG00000054455	2277.810281	-0.233877286	0.132884824	-1.759999967	0.078407812	0.55135186	Vapb	NoSignificant
ENSMUSG00000026473	2377.371915	-0.239675642	0.136185778	-1.759916822	0.078421911	0.55135186	Glul	NoSignificant
ENSMUSG00000018770	3788.901262	-0.298012619	0.16958053	-1.757351618	0.078857895	0.552018454	Atp5g3	NoSignificant
ENSMUSG00000090000	966.3988443	-0.344714962	0.196198584	-1.756969679	0.078922978	0.552018454	Ier3ip1	NoSignificant
ENSMUSG00000038866	406.4539099	0.311528646	0.177356903	1.756507029	0.079001872	0.552018454	Zcchc2	NoSignificant
ENSMUSG00000020794	1844.776716	-0.342400257	0.194937755	-1.756459428	0.079009993	0.552018454	Ube2g1	NoSignificant
ENSMUSG00000015971	976.7900893	-0.262152076	0.149261178	-1.756331283	0.079031859	0.552018454	Actr8	NoSignificant
ENSMUSG00000028081	20408.4241	-0.408794086	0.23284025	-1.755684787	0.079142246	0.552194109	Rps3a1	NoSignificant
ENSMUSG00000020288	1146.422266	-0.26543554	0.151262844	-1.754796711	0.079294086	0.5523124	Ahsa2	NoSignificant
ENSMUSG00000060373	8851.292402	-0.252979987	0.144200865	-1.754358312	0.07936913	0.5523124	Hnrnpc	NoSignificant
ENSMUSG00000020895	137.2143677	0.639856303	0.364921588	1.753407647	0.079532059	0.5523124	Tmem107	NoSignificant
ENSMUSG00000022982	3053.065397	-0.276260434	0.157566702	-1.753291971	0.079551903	0.5523124	Sod1	NoSignificant
ENSMUSG00000062963	810.8885165	-0.310428547	0.17707607	-1.753080169	0.079588247	0.5523124	Ufc1	NoSignificant
ENSMUSG00000038845	1946.973676	-0.233341349	0.133141552	-1.752580963	0.079673961	0.552572624	Phb	NoSignificant
ENSMUSG00000002015	1301.112832	-0.267358439	0.15260498	-1.751964052	0.079779989	0.552572624	Bcap31	NoSignificant
ENSMUSG00000029427	981.9470713	-0.264178735	0.150798779	-1.751862553	0.079797445	0.552572624	Zcchc8	NoSignificant
ENSMUSG00000025366	3730.644836	-0.281922828	0.161105488	-1.749926913	0.080130926	0.553944151	Esyt1	NoSignificant
ENSMUSG00000054871	166.6882305	-0.472504172	0.27005091	-1.749685537	0.080172591	0.553944151	Tmem158	NoSignificant
ENSMUSG00000026773	915.0978313	-1.196339897	0.68394021	-1.749187838	0.080258556	0.553977688	Pfkfb3	NoSignificant
ENSMUSG00000039849	841.1522212	-0.338189631	0.193445461	-1.748242782	0.080421996	0.554312797	Pcif1	NoSignificant
ENSMUSG00000036052	680.5864618	-0.294594607	0.168603156	-1.747266271	0.080591161	0.554489586	Dnajb5	NoSignificant
ENSMUSG00000000078	752.7806523	-0.381706792	0.218565993	-1.746414375	0.080738974	0.554757334	Klf6	NoSignificant
ENSMUSG00000032245	297.0119785	0.457074163	0.261760297	1.746155425	0.080783948	0.554757334	Cln6	NoSignificant
ENSMUSG00000025867	583.4154539	0.306198702	0.175402721	1.74568958	0.080864907	0.554757334	Cplx2	NoSignificant
ENSMUSG00000035198	1136.594475	0.331152232	0.189720027	1.745478522	0.080901608	0.554757334	Tubg1	NoSignificant
ENSMUSG00000046607	201.9159294	0.557361587	0.319484577	1.744564926	0.081060631	0.555345129	Hrk	NoSignificant
ENSMUSG00000085751	10.80177799	6.821179525	3.910682276	1.744242831	0.081116756	NA	Gm15412	NoSignificant
ENSMUSG00000039068	1983.905101	0.238382243	0.136668947	1.74423122	0.081118779	0.555447898	Zzz3	NoSignificant
ENSMUSG00000003500	1000.966821	-0.324182197	0.185969819	-1.74319789	0.081299054	0.555795391	Impdh1	NoSignificant
ENSMUSG00000007872	527.5571999	0.388014874	0.22268748	1.742418897	0.081435172	0.55613526	Id3	NoSignificant
ENSMUSG00000051515	75.93586438	-0.880725682	0.506141268	-1.740078784	0.081845185	0.557751756	Fam181b	NoSignificant
ENSMUSG00000023094	94.56604679	-0.637240299	0.366355394	-1.739404713	0.0819636	0.558172377	Msrb2	NoSignificant
ENSMUSG00000060671	1301.882428	-0.287690884	0.165412417	-1.739233908	0.081993627	0.558172377	Atp8b2	NoSignificant
ENSMUSG00000027420	19.39927375	1.365837016	0.785312516	1.739227362	0.081994778	NA	Bfsp1	NoSignificant
ENSMUSG00000026245	1535.543732	0.235127692	0.135245766	1.738521648	0.082118939	0.558729969	Farsb	NoSignificant
ENSMUSG00000001774	2140.218257	-0.303639601	0.174795968	-1.737108724	0.082367982	0.558779006	Chordc1	NoSignificant
ENSMUSG00000028273	729.7365481	0.352531112	0.202985096	1.736733968	0.082434139	0.558807094	Pdlim5	NoSignificant
ENSMUSG00000020074	3040.675609	-0.265335673	0.152989084	-1.734343823	0.082857096	0.560045759	Ccar1	NoSignificant
ENSMUSG00000037236	6113.513781	-0.299477853	0.172689087	-1.734202533	0.082882154	0.560045759	Matr3	NoSignificant
ENSMUSG00000035133	2619.85752	0.244161908	0.140792322	1.73419903	0.082882775	0.560045759	Arhgap5	NoSignificant
ENSMUSG00000027667	865.5758281	0.287075248	0.165581854	1.733736156	0.082964908	0.560045759	Zfp639	NoSignificant
ENSMUSG00000010067	223.6082839	-0.486222507	0.280748417	-1.731879779	0.08329497	0.560683855	Rassf1	NoSignificant
ENSMUSG00000037204	583.0824259	-0.386140964	0.222961549	-1.73187245	0.083296275	0.560683855	Atg101	NoSignificant
ENSMUSG00000022203	1236.052779	0.271177682	0.156701016	1.730541959	0.083533491	0.560683855	Efs	NoSignificant
ENSMUSG00000061533	282.7946231	0.455363801	0.263189186	1.730176714	0.083598707	0.560683855	Cep128	NoSignificant
ENSMUSG00000022948	188.6804117	0.586648121	0.339082605	1.730103853	0.083611722	0.560683855	Setd4	NoSignificant
ENSMUSG00000020485	663.9223826	-0.314929672	0.182037549	-1.730025884	0.083625651	0.560683855	Supt4a	NoSignificant
ENSMUSG00000030407	263.5706563	-0.377175325	0.218105353	-1.729326309	0.083750711	0.561011725	Qpctl	NoSignificant
ENSMUSG00000068290	565.6095492	-0.290456679	0.167965414	-1.729264801	0.083761713	0.561011725	Ddrgk1	NoSignificant
ENSMUSG00000063236	474.7319318	-0.521728412	0.301995365	-1.727604037	0.084059239	0.562229206	1110038F14Rik	NoSignificant
ENSMUSG00000075590	425.6640097	0.315114133	0.182465563	1.726978653	0.084171497	0.562229206	Nrbp2	NoSignificant
ENSMUSG00000038256	1322.578251	0.288041761	0.166830926	1.726548954	0.0842487	0.562229206	Bcl9	NoSignificant
ENSMUSG00000048540	5732.305094	-0.292984674	0.169733308	-1.726147202	0.084320934	0.562229206	Nhlh2	NoSignificant
ENSMUSG00000035559	268.5736538	0.486010354	0.281572121	1.726059924	0.084336633	0.562229206	Mpv17l2	NoSignificant
ENSMUSG00000009733	891.3717499	0.366202132	0.212251469	1.725322014	0.084469457	0.562229206	Tfcp2	NoSignificant
ENSMUSG00000005886	1828.411055	0.259277808	0.150298707	1.725083418	0.08451244	0.562229206	Ncoa2	NoSignificant
ENSMUSG00000027236	1414.875111	-0.266413892	0.154509606	-1.72425456	0.084661898	0.562649777	Eif3j1	NoSignificant
ENSMUSG00000090877	74.20379722	0.899344226	0.521731467	1.72376842	0.084749658	0.562942387	Hspa1b	NoSignificant
ENSMUSG00000038777	1920.126575	-0.299727626	0.173916761	-1.723397011	0.084816755	0.562970399	Sema6c	NoSignificant
ENSMUSG00000049866	1747.511599	0.27163935	0.157711295	1.72238362	0.085000049	0.562970399	Arl4c	NoSignificant
ENSMUSG00000028289	365.3531927	-0.388981792	0.225895121	-1.721957473	0.085077222	0.562970399	Epha7	NoSignificant
ENSMUSG00000020849	14846.38411	-0.247475421	0.143729713	-1.721811139	0.085103736	0.562970399	Ywhae	NoSignificant
ENSMUSG00000030499	869.2925444	0.268690712	0.15619024	1.720278498	0.08538183	0.564230132	Kctd15	NoSignificant
ENSMUSG00000045867	127.6452014	0.489840765	0.284801696	1.71993626	0.085444028	0.564351451	Cradd	NoSignificant
ENSMUSG00000047040	6.994057136	-2.151254317	1.251369049	-1.719120605	0.085592414	NA	Prr15l	NoSignificant
ENSMUSG00000029328	6121.545944	-0.222168436	0.129235977	-1.71909124	0.08559776	0.564380907	Hnrnpdl	NoSignificant
ENSMUSG00000027746	1026.70895	-0.315087428	0.183438847	-1.717670128	0.085856801	0.564380907	Ufm1	NoSignificant
ENSMUSG00000001036	1079.560462	0.276427288	0.160994446	1.716998907	0.085979372	0.564380907	Epn2	NoSignificant
ENSMUSG00000058799	8566.743678	-0.224667473	0.130890858	-1.716448935	0.086079907	0.564380907	Nap1l1	NoSignificant
ENSMUSG00000028048	640.9847539	0.282113605	0.164370498	1.716327488	0.08610212	0.564380907	Gba	NoSignificant
ENSMUSG00000019906	274.4472914	-0.608557835	0.354617879	-1.71609462	0.086144726	0.564380907	Lin7a	NoSignificant
ENSMUSG00000033295	7551.20531	0.24936302	0.145375633	1.715301357	0.08628999	0.564380907	Ptprf	NoSignificant
ENSMUSG00000032898	2413.157748	-0.23445946	0.136694083	-1.715212938	0.086306194	0.564380907	Fbxo21	NoSignificant
ENSMUSG00000024750	4469.136405	-0.262101369	0.152815938	-1.715144192	0.086318794	0.564380907	Zfand5	NoSignificant
ENSMUSG00000026766	1257.258922	-0.296085445	0.172666577	-1.714781462	0.086385302	0.564380907	Mmadhc	NoSignificant
ENSMUSG00000049907	370.0894622	-0.382367966	0.223191776	-1.713181252	0.0866792	0.564380907	Rasl11b	NoSignificant
ENSMUSG00000059743	2245.238165	-0.395619563	0.231118532	-1.711760451	0.086940823	0.564380907	Fdps	NoSignificant
ENSMUSG00000005514	1295.466896	-0.270866451	0.158267934	-1.71144239	0.086999478	0.564380907	Por	NoSignificant
ENSMUSG00000043702	677.5766862	-0.287685254	0.168110863	-1.711282953	0.087028892	0.564380907	Pde12	NoSignificant
ENSMUSG00000019809	303.7147324	0.451342593	0.263749993	1.711251584	0.08703468	0.564380907	Pex3	NoSignificant
ENSMUSG00000041037	1750.604844	-0.327210153	0.191229327	-1.711087723	0.08706492	0.564380907	Irgq	NoSignificant
ENSMUSG00000035671	2123.136082	-0.267745637	0.156501421	-1.710819209	0.087114492	0.564380907	Zswim4	NoSignificant
ENSMUSG00000075012	853.548582	-0.321533722	0.188131943	-1.709086282	0.087434968	0.565849305	Fjx1	NoSignificant
ENSMUSG00000055204	4412.756762	0.211184013	0.123644152	1.707998383	0.087636642	0.565849305	Ankrd17	NoSignificant
ENSMUSG00000032702	931.2979048	-0.319672276	0.187208879	-1.707570056	0.087716148	0.565849305	Kank1	NoSignificant
ENSMUSG00000025420	133.4616228	-0.476712125	0.27924852	-1.707124984	0.087798824	0.565849305	Katnal2	NoSignificant
ENSMUSG00000087687	145.3968206	-0.562767416	0.329770002	-1.706545206	0.087906617	0.565849305	Pet100	NoSignificant
ENSMUSG00000027353	469.5968593	0.405282906	0.237488397	1.70653771	0.087908011	0.565849305	Mcm8	NoSignificant
ENSMUSG00000024208	523.2761403	0.444112463	0.260256607	1.706440689	0.08792606	0.565849305	Uqcc2	NoSignificant
ENSMUSG00000031848	1334.348373	-0.367845812	0.215573574	-1.706358555	0.087941342	0.565849305	Lsm4	NoSignificant
ENSMUSG00000026158	305.564869	0.409086788	0.240197246	1.703128552	0.088544014	0.568492313	Ogfrl1	NoSignificant
ENSMUSG00000037331	3410.254073	0.222716384	0.130788942	1.70286861	0.088592659	0.568521089	Larp1	NoSignificant
ENSMUSG00000058135	230.4203809	0.441662149	0.259531228	1.70176881	0.088798715	0.569086317	Gstm1	NoSignificant
ENSMUSG00000053536	1281.830056	-0.235488474	0.138389513	-1.701635255	0.088823764	0.569086317	Cstf2t	NoSignificant
ENSMUSG00000019842	158.4713685	0.444998819	0.261536895	1.701476265	0.088853591	0.569086317	Traf3ip2	NoSignificant
ENSMUSG00000085873	88.35121546	0.831049756	0.488434738	1.701455059	0.08885757	0.569086317	Ttc39aos1	NoSignificant
ENSMUSG00000023328	174.9498852	-0.494572025	0.290745916	-1.701045474	0.088934449	0.569270311	Ache	NoSignificant
ENSMUSG00000027523	8739.94541	-0.356330101	0.209503543	-1.700830911	0.088974743	0.569270311	Gnas	NoSignificant
ENSMUSG00000020458	9685.707678	-0.260622556	0.153257585	-1.700552409	0.089027067	0.569322124	Rtn4	NoSignificant
ENSMUSG00000023175	6023.211157	-0.264618331	0.155641045	-1.700183463	0.089096422	0.56948274	Bsg	NoSignificant
ENSMUSG00000021371	210.5253646	0.456869867	0.268897624	1.699047616	0.089310212	0.57000018	Mcur1	NoSignificant
ENSMUSG00000045896	1417.128768	-0.253828611	0.149441419	-1.698515802	0.089410453	0.570175398	Paip2b	NoSignificant
ENSMUSG00000038797	257.055363	-0.581250048	0.342612005	-1.696525632	0.08978638	0.57133963	Zscan2	NoSignificant
ENSMUSG00000096982	2.398561892	-3.710915587	2.190209112	-1.694320221	0.09020445	NA	Redrum	NoSignificant
ENSMUSG00000074715	44.52025784	0.823436656	0.486346444	1.693107179	0.090435068	NA	Ccl28	NoSignificant
ENSMUSG00000033096	469.6972824	-0.360355771	0.212895741	-1.692639645	0.09052408	0.572295882	Apmap	NoSignificant
ENSMUSG00000029233	335.2104133	0.449310674	0.265699357	1.691049161	0.090827414	0.572295882	Srd5a3	NoSignificant
ENSMUSG00000025265	542.6701582	0.422348119	0.249757811	1.691030672	0.090830945	0.572295882	Fgd1	NoSignificant
ENSMUSG00000020402	4791.087715	-0.225221162	0.133220103	-1.690594411	0.090914293	0.572295882	Vdac1	NoSignificant
ENSMUSG00000006333	11679.66902	-0.303070866	0.179334888	-1.689971594	0.091033389	0.572295882	Rps9	NoSignificant
ENSMUSG00000022544	229.2198307	0.540756325	0.319989592	1.689918483	0.091043551	0.572295882	Eef2kmt	NoSignificant
ENSMUSG00000031906	1098.654729	-0.374493613	0.221684585	-1.689308317	0.09116036	0.572295882	Smpd3	NoSignificant
ENSMUSG00000022452	1085.340606	-0.258429269	0.152980461	-1.689295924	0.091162734	0.572295882	Smdt1	NoSignificant
ENSMUSG00000020585	3196.456868	0.376084374	0.222821074	1.687831261	0.091443625	0.572552982	Laptm4a	NoSignificant
ENSMUSG00000074733	580.6291299	0.336157236	0.199165915	1.687825133	0.091444802	0.572552982	Zfp950	NoSignificant
ENSMUSG00000033068	397.2176685	-0.368756939	0.218538112	-1.687380458	0.091530219	0.572682908	Entpd6	NoSignificant
ENSMUSG00000027577	1880.620979	-0.273530897	0.162138257	-1.68702256	0.091599014	0.572682908	Chrna4	NoSignificant
ENSMUSG00000054477	37.23208822	-1.353803437	0.802734624	-1.686489404	0.091701574	NA	Kcnn2	NoSignificant
ENSMUSG00000019923	5194.728573	-0.239645812	0.142148296	-1.685885926	0.091817773	0.573771939	Zwint	NoSignificant
ENSMUSG00000028245	1125.09592	0.256040639	0.152154352	1.682769082	0.092419803	0.574744018	Nsmaf	NoSignificant
ENSMUSG00000055553	485.6879484	0.327868904	0.195017718	1.681226242	0.092718978	0.575492481	Kxd1	NoSignificant
ENSMUSG00000033565	5269.705237	-0.213559298	0.127086063	-1.68043052	0.092873582	0.575904068	Rbfox2	NoSignificant
ENSMUSG00000029201	746.1044777	-0.252545717	0.150289694	-1.680392776	0.092880921	0.575904068	Ugdh	NoSignificant
ENSMUSG00000020593	557.8403381	-0.406458033	0.241911315	-1.680194382	0.092919502	0.575904068	Lpin1	NoSignificant
ENSMUSG00000040174	330.2088846	0.379156396	0.225850814	1.678791363	0.093192712	0.577032989	Alkbh3	NoSignificant
ENSMUSG00000005312	2835.018239	-0.262306345	0.156247707	-1.67878524	0.093193906	0.577032989	Ubqln1	NoSignificant
ENSMUSG00000005198	4795.420554	0.21783154	0.129852347	1.677532552	0.09343839	0.577657759	Polr2a	NoSignificant
ENSMUSG00000060803	1046.138737	-0.266585941	0.158953413	-1.677132539	0.093516567	0.577657759	Gstp1	NoSignificant
ENSMUSG00000005442	3557.517197	0.206224705	0.123057254	1.675843557	0.09376884	0.578812249	Cic	NoSignificant
ENSMUSG00000056367	199.8097966	-0.660912584	0.394550938	-1.675100781	0.09391446	0.579281668	Actr3b	NoSignificant
ENSMUSG00000029657	2369.279107	-0.274444098	0.163883254	-1.674631734	0.094006509	0.579571738	Hsph1	NoSignificant
ENSMUSG00000027551	620.156629	0.387675521	0.231696343	1.67320518	0.094286911	0.581022214	Zfp64	NoSignificant
ENSMUSG00000068040	1388.56614	0.278974486	0.166882153	1.671685562	0.094586343	0.581395184	Tm9sf4	NoSignificant
ENSMUSG00000051232	588.4493269	-0.269150503	0.161044262	-1.671282787	0.094665835	0.581395184	Tmem199	NoSignificant
ENSMUSG00000026869	1409.571422	-0.253889175	0.151932512	-1.671065468	0.094708747	0.581395184	Psmd5	NoSignificant
ENSMUSG00000003436	2268.296915	-0.370227887	0.221776315	-1.66937523	0.095043039	0.582829368	Dll3	NoSignificant
ENSMUSG00000041328	1343.543639	0.256517057	0.153670372	1.66926815	0.095064249	0.582829368	Pcf11	NoSignificant
ENSMUSG00000035151	752.6434653	0.257297998	0.154144709	1.669197728	0.0950782	0.582829368	Elmod2	NoSignificant
ENSMUSG00000026955	222.8998126	-0.541154934	0.324391362	-1.668216226	0.095272811	0.583046487	Sapcd2	NoSignificant
ENSMUSG00000015357	861.1721197	-0.312472188	0.1873216	-1.668105487	0.095294788	0.583046487	Clpx	NoSignificant
ENSMUSG00000030861	809.6808644	0.267772585	0.16057552	1.667580371	0.095399057	0.583407158	Acadsb	NoSignificant
ENSMUSG00000014349	1765.443466	-0.254848005	0.153161825	-1.663913353	0.096129746	0.586617873	Ube2z	NoSignificant
ENSMUSG00000027293	491.8360294	0.436964735	0.262644606	1.663711058	0.096170185	0.586617873	Ehd4	NoSignificant
ENSMUSG00000070003	411.3741507	0.365254043	0.219619363	1.663123131	0.096287791	0.586617873	Ssbp4	NoSignificant
ENSMUSG00000039512	1306.944437	0.298615091	0.179618816	1.662493368	0.096413892	0.586648776	Uhrf1bp1	NoSignificant
ENSMUSG00000033316	244.6867102	-0.457066748	0.274933765	-1.662461313	0.096420314	0.586648776	Galnt9	NoSignificant
ENSMUSG00000037119	2667.701004	0.210010809	0.126329064	1.662410869	0.096430421	0.586648776	Fam91a1	NoSignificant
ENSMUSG00000026035	269.8097611	-0.562788089	0.338672814	-1.66174569	0.096563776	0.586748897	Ppil3	NoSignificant
ENSMUSG00000033502	344.1950666	-0.458957384	0.276191518	-1.661735985	0.096565723	0.586748897	Cdc14a	NoSignificant
ENSMUSG00000057863	2910.129674	-0.327374605	0.197018168	-1.66164678	0.096583618	0.586748897	Rpl36	NoSignificant
ENSMUSG00000055401	234.6408518	0.442187327	0.26620257	1.661093379	0.096694694	0.587146602	Fbxo6	NoSignificant
ENSMUSG00000065551	1.203933681	-3.780027208	2.276717872	-1.660296717	0.096854776	NA	Mir210	NoSignificant
ENSMUSG00000022658	3748.317848	-0.315787925	0.190207811	-1.660225851	0.096869026	0.587650788	Tagln3	NoSignificant
ENSMUSG00000030609	1254.184963	0.293702704	0.176994794	1.659386119	0.097038012	0.588121621	Aen	NoSignificant
ENSMUSG00000040681	6748.365963	-0.234584109	0.141530395	-1.657482198	0.097422025	0.588433044	Hmgn1	NoSignificant
ENSMUSG00000024347	192.4821015	-0.613633647	0.370427073	-1.656557235	0.097609024	0.588834769	Psd2	NoSignificant
ENSMUSG00000028729	1227.624244	-0.239432923	0.14461386	-1.655670638	0.097788536	0.589616782	Ebna1bp2	NoSignificant
ENSMUSG00000022056	9.100218845	-2.009610911	1.213928544	-1.655460629	0.097831096	NA	Adam7	NoSignificant
ENSMUSG00000038292	58.20744512	0.929415138	0.561527499	1.65515516	0.097893028	0.589759228	Ccdc155	NoSignificant
ENSMUSG00000025142	1054.336559	-0.289039239	0.174635292	-1.655102102	0.097903789	0.589759228	Aspscr1	NoSignificant
ENSMUSG00000002346	115.4622337	0.508272027	0.307200995	1.654525981	0.098020689	0.589792861	Slc25a42	NoSignificant
ENSMUSG00000037012	1325.727412	-0.330765416	0.200101898	-1.652984895	0.098333938	0.590228274	Hk1	NoSignificant
ENSMUSG00000022895	559.3516909	0.36042551	0.218054661	1.652913575	0.098348454	0.590228274	Ets2	NoSignificant
ENSMUSG00000027971	11.31173103	-1.701242272	1.029499822	-1.652493994	0.098433888	NA	Ndst4	NoSignificant
ENSMUSG00000089824	970.6404328	-0.277814349	0.168189154	-1.651797049	0.098575931	0.590767204	Rbm12	NoSignificant
ENSMUSG00000034345	918.3276679	-0.316198751	0.191473311	-1.651398566	0.098657217	0.590979227	Gtf2h5	NoSignificant
ENSMUSG00000003531	764.1887159	-0.289348203	0.175277655	-1.650799147	0.098779594	0.591437078	Dgcr6	NoSignificant
ENSMUSG00000025815	294.2285814	0.368494278	0.223448785	1.649121868	0.09912267	0.591759225	Dhtkd1	NoSignificant
ENSMUSG00000021357	1692.176492	0.232303783	0.140897866	1.648738836	0.09920115	0.591759225	Exoc2	NoSignificant
ENSMUSG00000047832	1099.144036	-0.246722654	0.14974026	-1.647670792	0.099420245	0.592210178	Cdca4	NoSignificant
ENSMUSG00000020993	683.7357193	-0.311750877	0.189264832	-1.647167482	0.099523626	0.592210178	Trappc6b	NoSignificant
ENSMUSG00000017615	1333.53112	-0.238620359	0.144905769	-1.646727809	0.099614005	0.592210178	Tnfaip1	NoSignificant
ENSMUSG00000116165	349.5425739	-0.381259337	0.231540814	-1.646618278	0.099636531	0.592210178	Pdxp	NoSignificant
ENSMUSG00000023249	72.45032144	0.765462387	0.46487757	1.646589202	0.099642511	0.592210178	Parp3	NoSignificant
ENSMUSG00000041673	16.88075988	1.228439631	0.746288411	1.646065533	0.099750268	NA	Lrrc18	NoSignificant
ENSMUSG00000051977	128.6557457	0.48818543	0.296658648	1.645613343	0.09984339	0.592590588	Prdm9	NoSignificant
ENSMUSG00000095098	558.6054045	-0.480589403	0.292156233	-1.644973987	0.099975176	0.593078542	Ccdc85b	NoSignificant
ENSMUSG00000020114	4467.505697	-0.240938193	0.146532718	-1.644262083	0.100122078	0.593252462	Cand1	NoSignificant
ENSMUSG00000078580	121.9271331	0.541727391	0.329584181	1.643669271	0.100244537	0.593252462	E430018J23Rik	NoSignificant
ENSMUSG00000047514	1939.065283	-0.311192423	0.189391949	-1.643113263	0.100359501	0.593252462	Tspyl1	NoSignificant
ENSMUSG00000037523	248.2821518	0.461235462	0.280810346	1.642515911	0.100483132	0.593252462	Mavs	NoSignificant
ENSMUSG00000021068	1023.001765	-0.269672143	0.164213778	-1.642201687	0.100548213	0.593252462	Nin	NoSignificant
ENSMUSG00000021027	2192.53328	0.259405865	0.157966563	1.642156797	0.100557514	0.593252462	Ralgapa1	NoSignificant
ENSMUSG00000021171	1140.581595	0.228705811	0.139309978	1.641704447	0.10065127	0.59326181	Esyt2	NoSignificant
ENSMUSG00000020547	2689.712028	-0.300764602	0.183282786	-1.640986633	0.10080019	0.593518057	Bzw2	NoSignificant
ENSMUSG00000025968	2491.581225	-0.261701465	0.159523553	-1.640519277	0.100897244	0.593518057	Ndufs1	NoSignificant
ENSMUSG00000021759	224.2375298	0.481853145	0.293843008	1.639831925	0.101040118	0.593518057	Plpp1	NoSignificant
ENSMUSG00000036053	1144.10016	-0.399127058	0.243396528	-1.639822314	0.101042117	0.593518057	Fmnl2	NoSignificant
ENSMUSG00000038429	3153.42146	-0.271715973	0.165709412	-1.639713575	0.101064735	0.593518057	Usp5	NoSignificant
ENSMUSG00000019768	1.462359047	-4.051488484	2.471152186	-1.639513951	0.101106268	NA	Esr1	NoSignificant
ENSMUSG00000054555	311.7423904	-0.377397779	0.230190732	-1.63950032	0.101109104	0.593518057	Adam12	NoSignificant
ENSMUSG00000054499	405.1990704	-0.339346044	0.207045432	-1.638993147	0.101214687	0.593626486	Dedd2	NoSignificant
ENSMUSG00000048763	2710.55751	0.274065036	0.167262334	1.638534083	0.10131033	0.593626486	Hoxb3	NoSignificant
ENSMUSG00000031730	300.7038312	-0.377982684	0.230684991	-1.638523085	0.101312622	0.593626486	Dhodh	NoSignificant
ENSMUSG00000030788	1128.257001	0.252881879	0.154359393	1.638266866	0.101366036	0.593669239	Rnf141	NoSignificant
ENSMUSG00000042377	168.7940226	0.610897182	0.372969923	1.637926129	0.101437105	0.593815301	Fam83g	NoSignificant
ENSMUSG00000028456	2195.576446	-0.39919954	0.243983116	-1.63617691	0.101802568	0.594930736	Unc13b	NoSignificant
ENSMUSG00000034278	218.0110372	-0.390947268	0.238988647	-1.635840331	0.101873009	0.594930736	Dnajc17	NoSignificant
ENSMUSG00000089762	1318.387692	0.323348002	0.19773873	1.63522847	0.102001162	0.594930736	Ier5l	NoSignificant
ENSMUSG00000025792	365.989133	0.552981457	0.338218297	1.634983862	0.102052431	0.594930736	Slc25a10	NoSignificant
ENSMUSG00000063972	2255.187312	0.196910078	0.120518652	1.633855631	0.102289168	0.595302005	Nr6a1	NoSignificant
ENSMUSG00000024594	1304.729979	0.236515978	0.144782538	1.633594647	0.102343993	0.595302005	Prrc1	NoSignificant
ENSMUSG00000069633	48.81992483	-0.971849881	0.595001088	-1.633358159	0.102393692	0.595302005	Pex11g	NoSignificant
ENSMUSG00000061393	846.8666073	-0.388309427	0.237816608	-1.632810384	0.102508882	0.595302005	Acvr2b	NoSignificant
ENSMUSG00000052214	771.4037291	-0.278019079	0.170277506	-1.632741081	0.102523464	0.595302005	Opa3	NoSignificant
ENSMUSG00000034297	2487.631662	0.221650942	0.135824552	1.63189158	0.102702328	0.596071718	Med13	NoSignificant
ENSMUSG00000030744	17834.23515	-0.327729376	0.200983603	-1.630627426	0.102968958	0.596865704	Rps3	NoSignificant
ENSMUSG00000052912	54.99873637	-0.837814204	0.513920133	-1.630242037	0.103050353	0.596865704	Smarca5-ps	NoSignificant
ENSMUSG00000005078	1133.032159	-0.240487038	0.14753698	-1.630011933	0.103098975	0.596865704	Jkamp	NoSignificant
ENSMUSG00000037791	1672.554961	0.224121588	0.137497887	1.63000024	0.103101446	0.596865704	Phf12	NoSignificant
ENSMUSG00000035726	4468.457349	-0.208936437	0.128187752	-1.629925114	0.103117325	0.596865704	Supt16	NoSignificant
ENSMUSG00000078496	41.04287548	0.876340218	0.537784306	1.629538475	0.103199077	NA	Zfp982	NoSignificant
ENSMUSG00000029050	4540.397986	0.239790201	0.147238214	1.62858673	0.103400535	0.598235996	Ski	NoSignificant
ENSMUSG00000034777	93.31860695	-0.638921528	0.392580348	-1.627492388	0.103632564	0.598917354	Vax2	NoSignificant
ENSMUSG00000024989	569.399226	-0.348529014	0.214161535	-1.627411822	0.103649662	0.598917354	Cep55	NoSignificant
ENSMUSG00000043155	94.63703639	0.524087452	0.322045048	1.627373114	0.103657878	0.598917354	Hpdl	NoSignificant
ENSMUSG00000029176	2293.428327	-0.243244776	0.149544998	-1.626565778	0.103829353	0.599466309	Anapc4	NoSignificant
ENSMUSG00000032403	76.81462004	0.613891007	0.377502434	1.626190856	0.103909061	0.599561336	2300009A05Rik	NoSignificant
ENSMUSG00000035764	864.1831596	-0.283634765	0.174454839	-1.625834896	0.103984783	0.599659215	Fbxo45	NoSignificant
ENSMUSG00000004642	1302.979247	-0.228045618	0.140277649	-1.625673221	0.10401919	0.599659215	Slbp	NoSignificant
ENSMUSG00000070473	523.8042442	-0.376018726	0.231455849	-1.624580794	0.104251912	0.600024949	Cldn3	NoSignificant
ENSMUSG00000024072	692.6484044	-0.335395326	0.206460611	-1.624500303	0.104269076	0.600024949	Yipf4	NoSignificant
ENSMUSG00000082101	7.803308981	6.351976588	3.912189007	1.623637451	0.104453208	NA	Slfn14	NoSignificant
ENSMUSG00000038205	522.5512043	-0.397222119	0.244662147	-1.62355364	0.104471107	0.600662212	Prkab2	NoSignificant
ENSMUSG00000052712	650.0356055	0.284307295	0.175121182	1.623488897	0.104484935	0.600662212	BC004004	NoSignificant
ENSMUSG00000045493	1126.924383	-0.903976091	0.556866739	-1.623325704	0.104519798	0.600662212	Bhlhe23	NoSignificant
ENSMUSG00000031066	2560.266378	0.19968304	0.123056977	1.622687674	0.104656188	0.601177645	Usp11	NoSignificant
ENSMUSG00000021647	36.76031651	-1.377096407	0.84868685	-1.622620178	0.104670624	NA	Cartpt	NoSignificant
ENSMUSG00000031889	739.9831825	0.349197487	0.215333019	1.62166252	0.104875628	0.601225421	D230025D16Rik	NoSignificant
ENSMUSG00000050777	127.3390477	0.555841524	0.342804059	1.621455491	0.104919988	0.601225421	Tmem37	NoSignificant
ENSMUSG00000001524	529.4466966	0.423128649	0.261013349	1.621099654	0.104996268	0.601225421	Gtf2h4	NoSignificant
ENSMUSG00000055296	1400.020943	0.278598413	0.171924546	1.620469092	0.105131548	0.601225421	Tmem245	NoSignificant
ENSMUSG00000020198	3089.491651	0.249452734	0.153984914	1.619981637	0.105236221	0.601556785	Ap3d1	NoSignificant
ENSMUSG00000039989	351.1472257	0.31613467	0.195232665	1.619271396	0.105388882	0.602162043	Cbx4	NoSignificant
ENSMUSG00000096146	71.90992896	-0.600289404	0.371039892	-1.617856778	0.105693467	0.602832077	Kcnj11	NoSignificant
ENSMUSG00000039976	3159.829407	-0.313839535	0.194077809	-1.617080992	0.105860799	0.603519075	Tbc1d16	NoSignificant
ENSMUSG00000067931	525.6439634	0.386686292	0.239287769	1.615988539	0.106096791	0.603722346	Zfp948	NoSignificant
ENSMUSG00000020460	8341.071603	-0.236939451	0.146629694	-1.615903601	0.106115157	0.603722346	Rps27a	NoSignificant
ENSMUSG00000052406	665.7437009	-0.405266539	0.250926644	-1.615079743	0.106293427	0.603722346	Rexo4	NoSignificant
ENSMUSG00000045252	816.3264471	0.310172354	0.192051468	1.615048072	0.106300285	0.603722346	Zfp574	NoSignificant
ENSMUSG00000029581	8107.413343	-0.247223634	0.15310826	-1.614698214	0.106376064	0.603782662	Fscn1	NoSignificant
ENSMUSG00000040599	739.616585	-0.249640404	0.15472822	-1.61341224	0.106654976	0.60483238	Mis12	NoSignificant
ENSMUSG00000034930	233.8026349	-0.409069037	0.253608204	-1.612996072	0.106745361	0.604851465	Rtkn	NoSignificant
ENSMUSG00000038371	2824.263151	0.24279311	0.15052605	1.612964074	0.106752313	0.604851465	Sbf2	NoSignificant
ENSMUSG00000062078	5639.132847	-0.222220224	0.1378635	-1.611885837	0.106986785	0.605646825	Qk	NoSignificant
ENSMUSG00000005506	4905.635516	-0.250760062	0.155648712	-1.61106416	0.107165739	0.606393212	Celf1	NoSignificant
ENSMUSG00000059273	1995.029869	-0.226265176	0.140528491	-1.610101795	0.107375635	0.606873237	Zc3h4	NoSignificant
ENSMUSG00000038132	296.392747	-0.518747805	0.322313907	-1.609449033	0.107518191	0.606873237	Rbm24	NoSignificant
ENSMUSG00000021250	65.26626994	0.721377116	0.44822132	1.609421694	0.107524165	0.606873237	Fos	NoSignificant
ENSMUSG00000029202	4666.337945	0.189126868	0.117516873	1.609359261	0.107537808	0.606873237	Pds5a	NoSignificant
ENSMUSG00000039108	2448.193042	-0.222033379	0.137977461	-1.609200356	0.107572539	0.606873237	Lsm14b	NoSignificant
ENSMUSG00000028086	1784.893418	-0.258430922	0.160688666	-1.608271002	0.107775839	0.606873237	Fbxw7	NoSignificant
ENSMUSG00000028470	213.3219539	-0.576063596	0.358199183	-1.608221411	0.107786695	0.606873237	Hint2	NoSignificant
ENSMUSG00000032477	1259.830159	-0.250396931	0.155709799	-1.608100015	0.107813276	0.606873237	Cdc25a	NoSignificant
ENSMUSG00000052684	1379.318331	-0.241698435	0.15032203	-1.607871009	0.107863432	0.606873237	Jun	NoSignificant
ENSMUSG00000028940	7.493913604	-1.896238549	1.179851206	-1.607184481	0.108013905	NA	Hes2	NoSignificant
ENSMUSG00000026385	810.6608623	-0.333827993	0.207786248	-1.606593296	0.108143614	0.608183811	Dbi	NoSignificant
ENSMUSG00000033610	273.9977296	-0.353483492	0.220202658	-1.605264421	0.108435625	0.608659668	Pank1	NoSignificant
ENSMUSG00000052031	631.2274116	0.28097125	0.17503709	1.605209789	0.108447644	0.608659668	Tagap1	NoSignificant
ENSMUSG00000022855	1818.360324	0.209442622	0.13047747	1.605201438	0.108449481	0.608659668	Senp2	NoSignificant
ENSMUSG00000005949	498.9753603	0.305371235	0.190261795	1.605005541	0.108492585	0.608659668	Ctns	NoSignificant
ENSMUSG00000024797	842.6876428	0.352621389	0.219734888	1.604758318	0.108547002	0.608659668	Vps51	NoSignificant
ENSMUSG00000055681	1634.831891	-0.277072517	0.172696471	-1.604390146	0.108628082	0.608659668	Cope	NoSignificant
ENSMUSG00000008999	819.7248181	-0.243970541	0.152107663	-1.603933266	0.108728763	0.608659668	Bmp7	NoSignificant
ENSMUSG00000025241	519.7226419	0.280456173	0.174855521	1.6039309	0.108729285	0.608659668	Fyco1	NoSignificant
ENSMUSG00000022536	4292.005878	-0.209674225	0.130732264	-1.603844519	0.108748329	0.608659668	Glyr1	NoSignificant
ENSMUSG00000073838	1410.108956	-0.242795785	0.151516918	-1.602433496	0.109059783	0.609375132	Tufm	NoSignificant
ENSMUSG00000074358	421.4819433	-0.393943563	0.245854666	-1.602343241	0.109079729	0.609375132	Ccdc61	NoSignificant
ENSMUSG00000039630	18831.86034	-0.212852545	0.132873715	-1.60191611	0.109174161	0.609375132	Hnrnpu	NoSignificant
ENSMUSG00000040009	335.7944328	-0.445276673	0.278030734	-1.601537592	0.109257901	0.609375132	Gnaz	NoSignificant
ENSMUSG00000071661	97.35661637	-0.576969681	0.360281299	-1.601442215	0.109279009	0.609375132	Zbtb3	NoSignificant
ENSMUSG00000086657	6.750294592	-1.918313084	1.197924059	-1.601364519	0.109296207	NA	Stamos	NoSignificant
ENSMUSG00000024400	1821.268076	-0.206320294	0.128908893	-1.600512498	0.109484937	0.60978452	Wdr33	NoSignificant
ENSMUSG00000026819	839.3390587	-0.280470199	0.175305539	-1.599893535	0.109622204	0.60978452	Slc25a25	NoSignificant
ENSMUSG00000037316	505.1361692	-0.35394352	0.221272068	-1.59958518	0.109690638	0.60978452	Bag4	NoSignificant
ENSMUSG00000031813	695.5433555	0.371718454	0.232406126	1.599434836	0.109724017	0.60978452	Mvb12a	NoSignificant
ENSMUSG00000050552	291.4880262	-0.47552508	0.297403702	-1.598921187	0.109838116	0.60978452	Lamtor4	NoSignificant
ENSMUSG00000027940	6164.601008	-0.203965284	0.12757123	-1.598834503	0.10985738	0.60978452	Tpm3	NoSignificant
ENSMUSG00000019761	51.69648966	-0.93534821	0.58516147	-1.598444629	0.109944059	0.60978452	Krt10	NoSignificant
ENSMUSG00000074748	3799.738634	-0.258270616	0.161682651	-1.59739227	0.110178295	0.61029483	Atxn7l3b	NoSignificant
ENSMUSG00000093351	9.95329497	-1.788475141	1.119910367	-1.596980609	0.11027003	NA	Mir3072	NoSignificant
ENSMUSG00000050229	1195.11426	0.242199499	0.151865678	1.594827099	0.110750905	0.612651532	Pigm	NoSignificant
ENSMUSG00000042626	1557.69671	0.222179425	0.139329424	1.594633911	0.110794125	0.612651532	Shc1	NoSignificant
ENSMUSG00000047824	1270.722665	-0.299237671	0.187751064	-1.593800135	0.110980807	0.61279252	Pygo2	NoSignificant
ENSMUSG00000020482	804.6126134	-0.267288298	0.167717639	-1.593680311	0.111007656	0.61279252	Ccdc117	NoSignificant
ENSMUSG00000019326	6.448718287	-2.092592069	1.31333926	-1.593337024	0.111084605	NA	Aoc3	NoSignificant
ENSMUSG00000030557	1186.207462	0.248558292	0.156119012	1.592107776	0.11136049	0.613937297	Mef2a	NoSignificant
ENSMUSG00000024587	5122.396448	0.221313102	0.139179068	1.590132086	0.111805035	0.614984574	Nars	NoSignificant
ENSMUSG00000022617	199.0820464	-0.464408227	0.292094851	-1.589922676	0.111852236	0.614984574	Chkb	NoSignificant
ENSMUSG00000037643	1804.903885	0.23876638	0.150188509	1.589777952	0.111884865	0.614984574	Prkci	NoSignificant
ENSMUSG00000069806	1259.478027	0.240524882	0.151317666	1.589536033	0.111939426	0.615021864	Cacng7	NoSignificant
ENSMUSG00000034282	331.8566465	-0.490902561	0.308930056	-1.589041118	0.11205111	0.615063338	Evpl	NoSignificant
ENSMUSG00000037344	518.8548426	0.305034121	0.192027946	1.58848817	0.112175994	0.615271228	Slc12a9	NoSignificant
ENSMUSG00000027479	6614.002316	-0.236295743	0.148868881	-1.587274258	0.112450543	0.616114831	Mapre1	NoSignificant
ENSMUSG00000049106	1317.834413	0.233622389	0.147215785	1.586938445	0.112526587	0.616114831	Dcaf5	NoSignificant
ENSMUSG00000018401	2817.749595	-0.278190128	0.17534725	-1.586509788	0.112623714	0.616114831	Mtmr4	NoSignificant
ENSMUSG00000051331	116.2081995	-0.575868054	0.362983938	-1.586483572	0.112629656	0.616114831	Cacna1c	NoSignificant
ENSMUSG00000020444	762.6648398	0.364464087	0.229857971	1.585605607	0.112828803	0.61648777	Guk1	NoSignificant
ENSMUSG00000017718	58.16562628	0.701030637	0.442462714	1.58438353	0.113106468	0.61651448	Afmid	NoSignificant
ENSMUSG00000028409	1920.747579	-0.229171893	0.144646185	-1.584361817	0.113111406	0.61651448	Smu1	NoSignificant
ENSMUSG00000070544	4354.226189	-0.238873118	0.15083835	-1.583636507	0.113276461	0.617100248	Top1	NoSignificant
ENSMUSG00000029112	20.91018537	-1.55187854	0.979973937	-1.583591646	0.113286676	NA	Nkx1-1	NoSignificant
ENSMUSG00000074994	1549.106856	0.320143577	0.202291778	1.582583238	0.113516487	0.617884876	Qser1	NoSignificant
ENSMUSG00000025216	23.27018809	-1.400206251	0.885096625	-1.581981234	0.113653855	NA	Lbx1	NoSignificant
ENSMUSG00000037995	1320.212122	-0.260388248	0.164606976	-1.58187857	0.113677294	0.617992889	Igsf9	NoSignificant
ENSMUSG00000054716	259.6264486	0.414901308	0.262286137	1.58186518	0.113680351	0.617992889	Zfp771	NoSignificant
ENSMUSG00000097767	24766.16186	-0.309935923	0.196087032	-1.580603881	0.113968638	0.619187722	Miat	NoSignificant
ENSMUSG00000060216	713.6131285	0.317667419	0.20102064	1.580272648	0.114044441	0.619187722	Arrb2	NoSignificant
ENSMUSG00000059288	419.2361226	0.313886809	0.198684304	1.579826908	0.114146512	0.619242225	Cdyl	NoSignificant
ENSMUSG00000025159	1494.466056	0.260320798	0.164836182	1.579269763	0.114274194	0.619242225	Mms19	NoSignificant
ENSMUSG00000028495	18830.66352	-0.281641241	0.17838947	-1.578799691	0.114382009	0.619242225	Rps6	NoSignificant
ENSMUSG00000005553	33.80592682	-1.290813017	0.817592965	-1.578796629	0.114382712	NA	Atp4a	NoSignificant
ENSMUSG00000029287	152.8255788	0.43367592	0.274689513	1.578785861	0.114385183	0.619242225	Tgfbr3	NoSignificant
ENSMUSG00000017667	1609.09879	-0.339192373	0.214890762	-1.578440922	0.11446435	0.619242225	Zfp334	NoSignificant
ENSMUSG00000027201	4587.895091	-0.245131128	0.155391812	-1.577503503	0.114679717	0.619242225	Myef2	NoSignificant
ENSMUSG00000025246	2380.563391	0.256093637	0.162365019	1.577271005	0.114733181	0.619242225	Tbl1x	NoSignificant
ENSMUSG00000063594	35.40942064	1.131123007	0.717462391	1.576560695	0.114896643	NA	Gng8	NoSignificant
ENSMUSG00000003062	1045.839203	-0.371853952	0.235866724	-1.576542655	0.114900797	0.619242225	Stard3nl	NoSignificant
ENSMUSG00000069662	10589.51203	-0.259835343	0.16481918	-1.576487295	0.114913544	0.619242225	Marcks	NoSignificant
ENSMUSG00000020072	19.18237595	-1.146948985	0.727576352	-1.576396736	0.1149344	NA	Pbld2	NoSignificant
ENSMUSG00000096472	887.6236631	-0.348605454	0.221181251	-1.576107614	0.115001005	0.619242225	Cdkn2d	NoSignificant
ENSMUSG00000037325	281.493862	0.348217708	0.220974493	1.575827612	0.115065537	0.619242225	Bbs7	NoSignificant
ENSMUSG00000041688	963.7666147	-0.367047335	0.232954342	-1.575619204	0.115113588	0.619242225	Amot	NoSignificant
ENSMUSG00000086841	333.024527	-0.34543811	0.219259076	-1.575479184	0.115145879	0.619242225	2410006H16Rik	NoSignificant
ENSMUSG00000041124	2255.612322	-0.312590357	0.198437781	-1.575256259	0.115197306	0.619242225	Msantd4	NoSignificant
ENSMUSG00000042210	303.8521023	0.360198975	0.228669833	1.575192364	0.115212049	0.619242225	Abhd14a	NoSignificant
ENSMUSG00000029687	2666.260996	-0.207543714	0.131791452	-1.574788887	0.115305182	0.619242225	Ezh2	NoSignificant
ENSMUSG00000042460	771.0605468	0.271494173	0.17254147	1.573500986	0.11560286	0.620127893	C1galt1	NoSignificant
ENSMUSG00000047675	14117.2153	0.235202426	0.149601004	1.572198175	0.115904598	0.620722565	Rps8	NoSignificant
ENSMUSG00000033335	1664.931171	0.264846027	0.168529694	1.571509571	0.116064333	0.620722565	Dnm2	NoSignificant
ENSMUSG00000036959	575.4267402	0.273020442	0.173780591	1.571064068	0.116167768	0.620722565	Bcorl1	NoSignificant
ENSMUSG00000031668	552.6604186	-0.288421967	0.183640502	-1.570579278	0.116280406	0.620722565	Eif2ak3	NoSignificant
ENSMUSG00000025190	1581.912953	0.281501105	0.179272763	1.570239119	0.116359492	0.62076077	Got1	NoSignificant
ENSMUSG00000018931	886.1904596	0.282745243	0.180112749	1.569823594	0.116456157	0.620856581	Natd1	NoSignificant
ENSMUSG00000097336	10.93620249	-1.637840849	1.043518489	-1.569536972	0.116522872	NA	Fendrr	NoSignificant
ENSMUSG00000020381	171.3475325	0.561287471	0.357655038	1.569354299	0.116565407	0.620856581	Mrnip	NoSignificant
ENSMUSG00000018160	1591.492831	0.252008175	0.160600231	1.569164465	0.116609622	0.620856581	Med1	NoSignificant
ENSMUSG00000014846	1870.094991	-0.359510396	0.229115069	-1.569125934	0.116618598	0.620856581	Tppp3	NoSignificant
ENSMUSG00000048191	5.007546989	-2.159915285	1.376626947	-1.568990996	0.116650037	NA	Muc6	NoSignificant
ENSMUSG00000002660	728.899132	0.262638936	0.167438801	1.568566746	0.116748926	0.621293479	Clpp	NoSignificant
ENSMUSG00000072946	347.3008905	-0.46409102	0.295957514	-1.568100141	0.116857764	0.62136061	Ptgr2	NoSignificant
ENSMUSG00000042439	1375.724888	0.289419041	0.184593227	1.567874647	0.11691039	0.62136061	Zfp532	NoSignificant
ENSMUSG00000026649	35.28487595	0.933770761	0.595746575	1.567395937	0.117022173	NA	Cfap126	NoSignificant
ENSMUSG00000014592	1308.638862	-0.317500948	0.202646171	-1.566774963	0.117167302	0.62136061	Camta1	NoSignificant
ENSMUSG00000116632	88.95419329	-0.608896075	0.38882224	-1.566001151	0.117348348	0.62136061	Magef1	NoSignificant
ENSMUSG00000024889	497.6941354	0.359526562	0.229626131	1.565704044	0.117417919	0.62136061	Rce1	NoSignificant
ENSMUSG00000027663	2208.427495	0.258750768	0.165279823	1.565531493	0.117458339	0.62136061	Zmat3	NoSignificant
ENSMUSG00000037533	1717.63834	-0.252264418	0.16114856	-1.565415277	0.117485569	0.62136061	Rapgef6	NoSignificant
ENSMUSG00000032570	2457.611123	-0.275674472	0.176180962	-1.564723386	0.117647782	0.621771739	Atp2c1	NoSignificant
ENSMUSG00000031818	4967.496658	-0.264058727	0.168794823	-1.56437693	0.117729075	0.621771739	Cox4i1	NoSignificant
ENSMUSG00000021194	659.574306	-0.338397812	0.216334252	-1.564235941	0.11776217	0.621771739	Chga	NoSignificant
ENSMUSG00000060152	466.7505507	-0.298347954	0.190803083	-1.563643258	0.11790137	0.621771739	Pop5	NoSignificant
ENSMUSG00000099689	357.0403672	-0.338603114	0.216626325	-1.563074635	0.118035041	0.621816717	Zfp383	NoSignificant
ENSMUSG00000096014	266.7497493	-0.369191963	0.236208718	-1.562990421	0.118054848	0.621816717	Sox1	NoSignificant
ENSMUSG00000021258	787.9271019	0.290832283	0.18625338	1.561487276	0.118408824	0.622257979	Ccnk	NoSignificant
ENSMUSG00000019054	1461.055742	-0.323225352	0.207178341	-1.560130999	0.118728927	0.622818859	Fis1	NoSignificant
ENSMUSG00000014956	6096.302162	-0.252812342	0.162109792	-1.559513084	0.11887499	0.62307726	Ppp1cb	NoSignificant
ENSMUSG00000031078	5395.268581	-0.198809062	0.127513897	-1.559116823	0.118968733	0.623155361	Cttn	NoSignificant
ENSMUSG00000026496	4379.610452	-0.206366941	0.132367884	-1.559040872	0.118986707	0.623155361	Parp1	NoSignificant
ENSMUSG00000018599	241.4623934	-0.403958049	0.259243343	-1.558219564	0.119181209	0.623845952	Mief2	NoSignificant
ENSMUSG00000098132	57.28221717	0.819792545	0.526228918	1.55786297	0.119265735	0.623845952	Rassf10	NoSignificant
ENSMUSG00000027533	2403.910544	-0.286800808	0.184127606	-1.557619815	0.119323399	0.623845952	Fabp5	NoSignificant
ENSMUSG00000029177	1360.347408	-0.300209682	0.19277736	-1.557287027	0.119402354	0.623845952	Cenpa	NoSignificant
ENSMUSG00000041153	387.467474	0.323253548	0.207628062	1.556887567	0.119497182	0.623845952	Osgin2	NoSignificant
ENSMUSG00000028519	627.1037609	-0.37665442	0.24206425	-1.556010111	0.119705688	0.623845952	Dab1	NoSignificant
ENSMUSG00000028991	2313.0678	0.215010506	0.138206121	1.555723466	0.119773864	0.623845952	Mtor	NoSignificant
ENSMUSG00000006301	219.8127517	0.434850576	0.279532635	1.555634373	0.11979506	0.623845952	Tmbim1	NoSignificant
ENSMUSG00000024293	856.7916067	0.254433603	0.163568109	1.555520847	0.119822073	0.623845952	Esco1	NoSignificant
ENSMUSG00000036241	2173.444279	-0.216574037	0.139237088	-1.555433543	0.119842851	0.623845952	Ube2r2	NoSignificant
ENSMUSG00000023262	257.341229	-0.34390978	0.221269156	-1.554259915	0.120122431	0.624322244	Acy1	NoSignificant
ENSMUSG00000035297	1908.663178	-0.235991501	0.151884925	-1.553751973	0.12024359	0.624322244	Cops4	NoSignificant
ENSMUSG00000021182	1564.921589	-0.283513296	0.182504327	-1.553460677	0.120313117	0.624322244	Ccdc88c	NoSignificant
ENSMUSG00000036661	107.5313186	0.523126727	0.336760029	1.55341098	0.120324981	0.624322244	Dennd3	NoSignificant
ENSMUSG00000024431	121.0574788	0.535775206	0.344982634	1.553049785	0.120411241	0.624453181	Nr3c1	NoSignificant
ENSMUSG00000032965	154.6347087	-0.530993116	0.342017198	-1.552533376	0.120534653	0.624453181	Ift57	NoSignificant
ENSMUSG00000028573	242.944821	0.47578302	0.306521901	1.552199105	0.12061459	0.624453181	Fggy	NoSignificant
ENSMUSG00000058099	28.22075524	0.899617687	0.579795604	1.551611777	0.120755144	NA	Nfam1	NoSignificant
ENSMUSG00000020032	1005.062947	-0.259252357	0.167123943	-1.551258014	0.120839864	0.624453181	Nuak1	NoSignificant
ENSMUSG00000026234	13403.64469	-0.253611993	0.163504608	-1.551099973	0.120877728	0.624453181	Ncl	NoSignificant
ENSMUSG00000042419	222.4927438	0.582346142	0.375465954	1.550995863	0.120902675	0.624453181	Nfkbil1	NoSignificant
ENSMUSG00000024966	4614.525826	-0.226646332	0.14613866	-1.550899205	0.120925841	0.624453181	Stip1	NoSignificant
ENSMUSG00000038611	1880.914191	-0.199819108	0.128841414	-1.550891923	0.120927586	0.624453181	Phrf1	NoSignificant
ENSMUSG00000001127	1885.258326	0.231088759	0.149114384	1.549741569	0.121203557	0.625078791	Araf	NoSignificant
ENSMUSG00000117869	155.2974233	-0.464178049	0.299531052	-1.549682563	0.121217725	0.625078791	Snhg4	NoSignificant
ENSMUSG00000048930	611.4800646	-0.332219088	0.214396072	-1.549557719	0.121247708	0.625078791	Tada3	NoSignificant
ENSMUSG00000037965	2135.232252	-0.26269873	0.169672522	-1.548269139	0.121557511	0.625673668	Zc3h7a	NoSignificant
ENSMUSG00000044664	29.91574331	1.192316169	0.770309874	1.547839655	0.121660906	NA	Prss42	NoSignificant
ENSMUSG00000024982	850.067794	0.227699546	0.147168423	1.547203814	0.121814107	0.626243208	Zdhhc6	NoSignificant
ENSMUSG00000044252	648.3415649	0.235350468	0.152189212	1.546433319	0.121999953	0.626448101	Osbpl1a	NoSignificant
ENSMUSG00000037339	486.5609913	0.345087909	0.223236101	1.545842752	0.122142549	0.626547273	Fam53a	NoSignificant
ENSMUSG00000004070	681.6341449	-0.248686666	0.160884284	-1.54574866	0.12216528	0.626547273	Hmox2	NoSignificant
ENSMUSG00000030096	1715.324043	-0.22523503	0.145751432	-1.545336651	0.122264855	0.626808233	Slc6a6	NoSignificant
ENSMUSG00000019984	1556.449112	0.203780222	0.13197158	1.544122018	0.122558776	0.62781501	Med23	NoSignificant
ENSMUSG00000021518	1063.871506	-0.247278338	0.160184881	-1.543705847	0.122659609	0.628081603	Ptdss1	NoSignificant
ENSMUSG00000034566	1607.913059	-0.648017719	0.419917909	-1.543200958	0.122782025	0.628194382	Atp5h	NoSignificant
ENSMUSG00000027823	2661.756056	-0.231444796	0.150012193	-1.542839895	0.122869627	0.628194382	Gmps	NoSignificant
ENSMUSG00000087620	151.1200134	0.615431011	0.398902604	1.54281021	0.122876832	0.628194382	5330434G04Rik	NoSignificant
ENSMUSG00000071645	637.0769328	-0.246552038	0.159892271	-1.541988472	0.123076395	0.628436372	Tut1	NoSignificant
ENSMUSG00000099050	1.980832371	-3.403768207	2.207729964	-1.541750243	0.123134298	NA	Mir7655	NoSignificant
ENSMUSG00000002778	996.2366911	0.300135004	0.194687118	1.541627447	0.123164152	0.628436372	Kdelr1	NoSignificant
ENSMUSG00000037736	615.5360565	-0.376831409	0.244441942	-1.541598821	0.123171112	0.628436372	Limch1	NoSignificant
ENSMUSG00000060147	477.8678848	0.31110589	0.2018846	1.541008525	0.123314711	0.628436372	Serpinb6a	NoSignificant
ENSMUSG00000030701	90.79664583	0.714234004	0.463620242	1.540558285	0.123424327	0.628705778	Plekhb1	NoSignificant
ENSMUSG00000038418	360.6036703	0.414459302	0.269096249	1.540189812	0.123514093	0.628705778	Egr1	NoSignificant
ENSMUSG00000022790	38.22809878	0.76640302	0.497669602	1.539983589	0.123564354	NA	Igsf11	NoSignificant
ENSMUSG00000042997	685.0155654	0.254834806	0.16565905	1.538308993	0.123973082	0.629433109	Nhlrc3	NoSignificant
ENSMUSG00000054723	195.7796294	-0.455909628	0.296408948	-1.538110204	0.124021672	0.629433109	Vmac	NoSignificant
ENSMUSG00000020823	2632.238243	0.202898866	0.131915902	1.538092553	0.124025987	0.629433109	Sec14l1	NoSignificant
ENSMUSG00000008429	786.4283726	0.247122686	0.160721765	1.537580711	0.124151167	0.629707632	Herpud2	NoSignificant
ENSMUSG00000050138	6.879839923	-1.920513481	1.249143161	-1.537464673	0.12417956	NA	Kcnk12	NoSignificant
ENSMUSG00000021294	1004.692344	0.379013767	0.246672306	1.536507168	0.124414041	0.630295928	Kif26a	NoSignificant
ENSMUSG00000044337	568.2921086	-0.309934817	0.201790208	-1.535925952	0.124556542	0.630521577	Ackr3	NoSignificant
ENSMUSG00000038417	814.4558998	0.230665183	0.150218095	1.535535273	0.1246524	0.630758781	Fig4	NoSignificant
ENSMUSG00000022272	1354.48941	-0.282884771	0.18430321	-1.534887926	0.12481136	0.630903218	Myo10	NoSignificant
ENSMUSG00000020634	483.7852631	0.323787677	0.210976041	1.534713019	0.124854336	0.630903218	Ubxn2a	NoSignificant
ENSMUSG00000051238	302.8748675	0.470806121	0.306789859	1.534620872	0.124876983	0.630903218	Swsap1	NoSignificant
ENSMUSG00000045100	131.3272087	0.451549408	0.294300358	1.534314846	0.124952215	0.630943667	Slc25a26	NoSignificant
ENSMUSG00000022500	909.5386909	0.352180927	0.229555021	1.534189602	0.124983015	0.630943667	Litaf	NoSignificant
ENSMUSG00000030534	365.406494	-0.355565369	0.231820559	-1.533795666	0.125079929	0.631027245	Vps33b	NoSignificant
ENSMUSG00000016252	1160.986292	-0.79431825	0.518034478	-1.533330855	0.125194356	0.631267898	Atp5e	NoSignificant
ENSMUSG00000008384	174.7446786	-0.49901955	0.325611976	-1.532558957	0.125384561	0.631484917	Sertad1	NoSignificant
ENSMUSG00000000197	244.291067	0.380493345	0.248343629	1.532124444	0.125491729	0.631486912	Nalcn	NoSignificant
ENSMUSG00000024050	1835.726384	0.235225192	0.153583076	1.531582762	0.125625429	0.631486912	Wiz	NoSignificant
ENSMUSG00000024376	919.1742841	0.224464677	0.146595343	1.531185592	0.125723531	0.631486912	Epb41l4a	NoSignificant
ENSMUSG00000022139	898.2834115	0.240083359	0.156818052	1.53096761	0.125777398	0.631486912	Mbnl2	NoSignificant
ENSMUSG00000021870	1763.369456	0.198507971	0.129752959	1.529891672	0.126043545	0.631837445	Slmap	NoSignificant
ENSMUSG00000057342	394.5908995	-0.312017759	0.204113255	-1.528650154	0.126351195	0.632067921	Sphk2	NoSignificant
ENSMUSG00000003119	1223.401745	0.279465378	0.182849104	1.528393478	0.126414873	0.632067921	Cdk12	NoSignificant
ENSMUSG00000037020	368.895719	0.332011203	0.21722893	1.528393122	0.126414961	0.632067921	Wdr62	NoSignificant
ENSMUSG00000087651	141.6902089	-0.459302568	0.30055666	-1.528172985	0.126469594	0.632067921	1500009L16Rik	NoSignificant
ENSMUSG00000026028	869.6600502	0.223975281	0.146571013	1.528100793	0.126487515	0.632067921	Trak2	NoSignificant
ENSMUSG00000042202	879.513503	0.23210259	0.151912975	1.527865477	0.126545941	0.632067921	Slc35e2	NoSignificant
ENSMUSG00000039917	670.9421914	0.295536124	0.19350015	1.527317286	0.126682133	0.632067921	Rhbdd2	NoSignificant
ENSMUSG00000032959	4977.949268	-0.212227314	0.138971032	-1.527133469	0.126727826	0.632067921	Pebp1	NoSignificant
ENSMUSG00000003545	4.950802916	-2.136039324	1.399416925	-1.526378084	0.126915732	NA	Fosb	NoSignificant
ENSMUSG00000060126	21955.81059	0.267435103	0.175247085	1.526045941	0.126998424	0.63257515	Tpt1	NoSignificant
ENSMUSG00000036438	10478.52328	-0.222319959	0.145733511	-1.525523934	0.127128469	0.63257515	Calm2	NoSignificant
ENSMUSG00000023169	5026.941039	0.190963906	0.125203438	1.525228933	0.127202007	0.63257515	Slc38a1	NoSignificant
ENSMUSG00000023022	1145.677486	0.322119749	0.211201371	1.525178302	0.127214631	0.63257515	Lima1	NoSignificant
ENSMUSG00000059970	76.53906707	-0.647348579	0.424609915	-1.524572449	0.127365774	0.63257515	Hspa2	NoSignificant
ENSMUSG00000031887	274.9995944	-0.436957072	0.286612387	-1.524557529	0.127369497	0.63257515	Tradd	NoSignificant
ENSMUSG00000032458	4001.519926	-0.211896644	0.138999772	-1.524438792	0.127399136	0.63257515	Copb2	NoSignificant
ENSMUSG00000000346	2289.903472	0.293290164	0.192452047	1.5239649	0.12751748	0.63257515	Dazap2	NoSignificant
ENSMUSG00000020175	117.7050196	-0.496959435	0.326216169	-1.523405285	0.127657341	0.632671937	Rab36	NoSignificant
ENSMUSG00000010154	531.6132513	-0.316545543	0.20781008	-1.523244412	0.127697569	0.632671937	Spire2	NoSignificant
ENSMUSG00000024991	9950.683377	-0.200659766	0.131744277	-1.523100439	0.127733579	0.632671937	Eif3a	NoSignificant
ENSMUSG00000071654	379.5970703	-0.404302228	0.265491041	-1.522846969	0.127796996	0.632713531	Uqcc3	NoSignificant
ENSMUSG00000030471	667.9955864	0.395955292	0.260085483	1.522404434	0.127907774	0.632713531	Zdhhc13	NoSignificant
ENSMUSG00000061118	185.5101514	-0.418090236	0.274658137	-1.522220462	0.12795385	0.632713531	Dnajc30	NoSignificant
ENSMUSG00000020744	271.9346418	-0.384687681	0.252737282	-1.52208522	0.127987729	0.632713531	Slc25a19	NoSignificant
ENSMUSG00000005481	1880.35382	-0.265383702	0.174476066	-1.521032126	0.128251775	0.633353859	Ddx39	NoSignificant
ENSMUSG00000049577	425.4513698	0.393056251	0.258426749	1.520958077	0.128270358	0.633353859	Zfpm1	NoSignificant
ENSMUSG00000041809	39.1699055	0.865088969	0.569024075	1.520302931	0.128434858	NA	Efhc1	NoSignificant
ENSMUSG00000058240	968.8507055	0.295175249	0.19416869	1.520200029	0.12846071	0.633353859	Cryzl1	NoSignificant
ENSMUSG00000052934	900.5581042	-0.32478042	0.213688155	-1.519880314	0.128541059	0.633353859	Fbxo31	NoSignificant
ENSMUSG00000027195	1520.189202	0.2564725	0.168747639	1.519858305	0.128546591	0.633353859	Hsd17b12	NoSignificant
ENSMUSG00000042308	611.6641036	0.357552042	0.235322111	1.51941541	0.128657965	0.633392949	Setd1a	NoSignificant
ENSMUSG00000024097	5414.879523	-0.195482838	0.128751576	-1.518294718	0.128940119	0.633756867	Srsf7	NoSignificant
ENSMUSG00000013415	5368.365593	0.204103491	0.134456283	1.517991468	0.129016549	0.633756867	Igf2bp1	NoSignificant
ENSMUSG00000029703	779.6242205	0.284110094	0.187198961	1.517690546	0.129092428	0.633756867	Lrwd1	NoSignificant
ENSMUSG00000041930	296.6774567	0.344589978	0.227102459	1.517332659	0.129182717	0.633756867	Fam222a	NoSignificant
ENSMUSG00000026976	1.6821676	-3.15785954	2.083166052	-1.515894298	0.129546082	NA	Pax8	NoSignificant
ENSMUSG00000029860	822.8911245	0.314974988	0.207856138	1.51535091	0.129683562	0.635726007	Zyx	NoSignificant
ENSMUSG00000096225	1.053136241	-3.58247572	2.364691596	-1.514986447	0.129775836	NA	Lhx8	NoSignificant
ENSMUSG00000022285	12710.82417	-0.233540858	0.154165465	-1.514871429	0.129804967	0.636074321	Ywhaz	NoSignificant
ENSMUSG00000068039	10076.11282	-0.237452328	0.156767313	-1.514680091	0.129853439	0.636074321	Tcp1	NoSignificant
ENSMUSG00000020719	23423.36614	-0.245670789	0.162244508	-1.514200956	0.129974879	0.636166212	Ddx5	NoSignificant
ENSMUSG00000093674	11820.71007	-0.352110773	0.232595521	-1.513832986	0.130068204	0.636166212	Rpl41	NoSignificant
ENSMUSG00000035200	1673.353693	0.332409193	0.219582107	1.513826409	0.130069873	0.636166212	Chrnb4	NoSignificant
ENSMUSG00000055320	2295.843106	0.240308944	0.158808449	1.513199991	0.130228867	0.636701937	Tead1	NoSignificant
ENSMUSG00000047259	12.04826524	-1.532762688	1.013176617	-1.512828724	0.130323171	NA	Mc4r	NoSignificant
ENSMUSG00000022550	279.8410037	-0.394911393	0.261269668	-1.511508765	0.130658877	0.637832056	Adck5	NoSignificant
ENSMUSG00000026641	1391.53144	-0.225488931	0.149227683	-1.511039547	0.130778375	0.637832056	Usf1	NoSignificant
ENSMUSG00000041012	418.4410929	-0.352313097	0.233218074	-1.510659493	0.130875228	0.637832056	Cmtm8	NoSignificant
ENSMUSG00000020430	1780.122422	-0.218668684	0.144773305	-1.51042131	0.130935955	0.637832056	Pes1	NoSignificant
ENSMUSG00000024516	258.9585837	0.522784999	0.346151522	1.510277916	0.130972524	0.637832056	Sec11c	NoSignificant
ENSMUSG00000023033	865.7796426	0.345042936	0.228506467	1.509991995	0.131045467	0.637832056	Scn8a	NoSignificant
ENSMUSG00000003458	2260.341981	0.188843749	0.125065711	1.509956227	0.131054594	0.637832056	Ncstn	NoSignificant
ENSMUSG00000071014	714.517827	-0.233981479	0.155124081	-1.508350465	0.131464854	0.638872761	Ndufb6	NoSignificant
ENSMUSG00000008301	965.346962	-0.225912125	0.150003695	-1.506043735	0.132055947	0.641492908	Phax	NoSignificant
ENSMUSG00000032463	461.2168999	-0.280602573	0.186393399	-1.505431922	0.132213067	0.641648695	Faim	NoSignificant
ENSMUSG00000031027	45.34266996	0.889088912	0.590628033	1.505327995	0.132239771	NA	Stk33	NoSignificant
ENSMUSG00000036617	999.5837294	0.367632203	0.244291409	1.504892064	0.132351829	0.641648695	Etl4	NoSignificant
ENSMUSG00000031197	2464.131177	-0.270367067	0.179681841	-1.504698889	0.132401509	0.641648695	Vbp1	NoSignificant
ENSMUSG00000076437	1500.933535	-0.27558363	0.183260974	-1.503776961	0.132638805	0.641648695	Selenoh	NoSignificant
ENSMUSG00000061315	6084.322465	-0.243891132	0.162331304	-1.502428216	0.132986554	0.642384735	Naca	NoSignificant
ENSMUSG00000043811	116.1296653	0.652160007	0.434074699	1.502414237	0.132990162	0.642384735	Rtn4r	NoSignificant
ENSMUSG00000067279	94.20400979	-0.719815331	0.479215947	-1.502068818	0.133079337	0.642384735	Ppp1r3c	NoSignificant
ENSMUSG00000058997	575.6671217	0.294194918	0.196033588	1.500737303	0.133423521	0.642736677	Vwa8	NoSignificant
ENSMUSG00000034673	2710.461644	0.235481025	0.156922202	1.500622745	0.133453165	0.642736677	Pbx2	NoSignificant
ENSMUSG00000037386	1368.532394	0.260973903	0.173947299	1.500304433	0.133535562	0.642736677	Rims2	NoSignificant
ENSMUSG00000012405	9607.500048	-0.208642836	0.139083936	-1.50012174	0.133582871	0.642736677	Rpl15	NoSignificant
ENSMUSG00000022176	613.8629699	-0.297262764	0.198197024	-1.49983465	0.133657239	0.642736677	Rem2	NoSignificant
ENSMUSG00000028194	478.4368629	-0.32186849	0.214798688	-1.498465809	0.134012269	0.644043942	Ddah1	NoSignificant
ENSMUSG00000028821	579.571299	-0.26437142	0.176437003	-1.498389884	0.134031983	0.644043942	Syf2	NoSignificant
ENSMUSG00000027227	691.5958491	0.324741759	0.216868856	1.497410765	0.134286409	0.644201484	Sord	NoSignificant
ENSMUSG00000023277	653.1007407	0.310520076	0.207439045	1.496922025	0.134413548	0.644205016	Twf2	NoSignificant
ENSMUSG00000009092	23.81865238	-1.335464022	0.892172597	-1.49686734	0.13442778	NA	Derl3	NoSignificant
ENSMUSG00000044320	59.22199621	0.757639084	0.5062952	1.496437422	0.134539704	0.644558842	1700001O22Rik	NoSignificant
ENSMUSG00000015291	9349.476995	-0.27109049	0.181230314	-1.495834138	0.134696883	0.645071791	Gdi1	NoSignificant
ENSMUSG00000052146	1764.107758	0.294853428	0.197169134	1.495434008	0.134801211	0.645091444	Rps10	NoSignificant
ENSMUSG00000032036	23.410553	1.100596307	0.736548954	1.494260905	0.135107439	NA	Kirrel3	NoSignificant
ENSMUSG00000040435	334.1190803	0.439103932	0.29388908	1.494114486	0.135145698	0.646149596	Ppp1r15a	NoSignificant
ENSMUSG00000020385	1064.284728	-0.254213467	0.170208919	-1.493537872	0.135296448	0.646500067	Clk4	NoSignificant
ENSMUSG00000061601	826.5392169	0.411284648	0.275465357	1.493053982	0.135423057	0.646679975	Pclo	NoSignificant
ENSMUSG00000030850	1238.416104	0.197605398	0.132353701	1.493009999	0.13543457	0.646679975	Ate1	NoSignificant
ENSMUSG00000008200	1988.984156	-0.209322502	0.140246151	-1.492536521	0.135558551	0.647031969	Fnbp4	NoSignificant
ENSMUSG00000017707	3087.317293	0.197523581	0.132440948	1.491408699	0.135854226	0.647962744	Serinc3	NoSignificant
ENSMUSG00000027536	137.035142	0.559254638	0.375270905	1.490269112	0.136153491	0.648057353	Chmp4c	NoSignificant
ENSMUSG00000027165	242.7873877	-0.379121026	0.254441402	-1.490013114	0.136220788	0.648057353	B230118H07Rik	NoSignificant
ENSMUSG00000049281	381.2919031	-0.493836764	0.331445891	-1.489946859	0.136238209	0.648057353	Scn3b	NoSignificant
ENSMUSG00000057672	615.3949819	0.305748787	0.205219271	1.489863916	0.136260021	0.648057353	Pkn1	NoSignificant
ENSMUSG00000027601	1239.958853	0.230766562	0.155054338	1.48829478	0.136673171	0.649529954	Mtfr1	NoSignificant
ENSMUSG00000040907	616.9357821	-0.277772786	0.18665944	-1.488126107	0.13671764	0.649529954	Atp1a3	NoSignificant
ENSMUSG00000025817	1171.748523	0.306028819	0.20566392	1.488004404	0.136749732	0.649529954	Nudt5	NoSignificant
ENSMUSG00000104960	156.5175109	-0.433635649	0.291551628	-1.487337432	0.136925713	0.649529954	Snhg8	NoSignificant
ENSMUSG00000034432	1690.359686	-0.19157793	0.128842018	-1.486921218	0.13703562	0.649529954	Cops8	NoSignificant
ENSMUSG00000071451	198.4145686	0.505030819	0.339662437	1.486860966	0.137051536	0.649529954	Psmg4	NoSignificant
ENSMUSG00000038170	1216.580302	0.291211001	0.195950786	1.486143574	0.137241149	0.650001953	Pde4dip	NoSignificant
ENSMUSG00000059277	95.46407612	-0.602137854	0.405242421	-1.485870738	0.137313315	0.650104562	R74862	NoSignificant
ENSMUSG00000034120	5842.578525	-0.204860394	0.137923128	-1.485322993	0.137458284	0.65055165	Srsf2	NoSignificant
ENSMUSG00000039485	2266.743523	0.324434648	0.218504213	1.484798134	0.137597306	0.650667196	Tspyl4	NoSignificant
ENSMUSG00000058756	605.2128957	-0.364689868	0.245663012	-1.484512725	0.13767295	0.650667196	Thra	NoSignificant
ENSMUSG00000021115	1082.288859	-0.214796365	0.144737237	-1.484043564	0.137797364	0.650667196	Vrk1	NoSignificant
ENSMUSG00000039048	555.3740778	-0.262053438	0.176643694	-1.48351425	0.137937833	0.650667196	Foxred1	NoSignificant
ENSMUSG00000028651	581.4311015	-0.243424593	0.164101379	-1.483379326	0.137973657	0.650667196	Ppie	NoSignificant
ENSMUSG00000025477	918.4712243	0.215145459	0.145089026	1.482851355	0.138113908	0.651021728	Inpp5a	NoSignificant
ENSMUSG00000010609	246.6653844	0.432377925	0.291843053	1.481542631	0.138462034	0.652185056	Psen2	NoSignificant
ENSMUSG00000015714	1051.925017	0.303596897	0.204961235	1.481240572	0.138542478	0.652325283	Cers2	NoSignificant
ENSMUSG00000074912	39.21582111	-1.21107642	0.817721106	-1.481038475	0.138596321	NA	Gm14207	NoSignificant
ENSMUSG00000056158	14.67886697	-1.524482996	1.029558295	-1.480715569	0.138682384	NA	Car10	NoSignificant
ENSMUSG00000046179	255.4048071	0.408579624	0.275989119	1.480419319	0.138761378	0.65311708	E2f8	NoSignificant
ENSMUSG00000030525	201.7122659	-0.524198364	0.354266601	-1.479671983	0.138960806	0.653577806	Chrna7	NoSignificant
ENSMUSG00000067274	21468.73871	0.253242733	0.171206107	1.479168806	0.139095204	0.653732225	Rplp0	NoSignificant
ENSMUSG00000005204	1942.606848	0.265402756	0.179552446	1.478135004	0.139371646	0.654023188	Senp3	NoSignificant
ENSMUSG00000113275	52.58662837	-1.03428639	0.699793764	-1.477987434	0.139411142	0.654023188	Tubb2a-ps2	NoSignificant
ENSMUSG00000040712	501.5662444	0.273704955	0.185292694	1.477149203	0.139635647	0.65483777	Camta2	NoSignificant
ENSMUSG00000105552	55.79561552	0.917339976	0.621189645	1.476747051	0.139743455	0.655087521	Gm19710	NoSignificant
ENSMUSG00000051074	8.551653636	-1.686795709	1.142254352	-1.476725132	0.139749332	NA	4930579K19Rik	NoSignificant
ENSMUSG00000001123	59.2811929	0.802651979	0.543778654	1.476063788	0.139926769	0.655087521	Lgals9	NoSignificant
ENSMUSG00000029168	6582.176151	-0.275784097	0.186847957	-1.475981336	0.139948903	0.655087521	Dpysl5	NoSignificant
ENSMUSG00000059447	667.6298945	-0.282502618	0.191419334	-1.475831161	0.139989223	0.655087521	Hadhb	NoSignificant
ENSMUSG00000001017	3908.212193	-0.190526654	0.129138735	-1.475364096	0.140114683	0.655252684	Chtop	NoSignificant
ENSMUSG00000039316	54.65283032	0.95850373	0.649751545	1.475184995	0.140162814	0.655252684	Rftn1	NoSignificant
ENSMUSG00000068394	309.1198102	-0.304274897	0.206619338	-1.472635142	0.140849444	0.657277041	Cep152	NoSignificant
ENSMUSG00000022426	832.5888946	0.23435628	0.159152364	1.472527793	0.140878407	0.657277041	Josd1	NoSignificant
ENSMUSG00000030815	453.8624654	-0.264169825	0.179462546	-1.47200533	0.141019438	0.657277041	Phkg2	NoSignificant
ENSMUSG00000053841	2330.481744	-0.199329129	0.135414801	-1.471989232	0.141023785	0.657277041	Txlna	NoSignificant
ENSMUSG00000050565	2533.050554	-0.18498374	0.125719975	-1.471394985	0.141184329	0.657549156	Tor1aip2	NoSignificant
ENSMUSG00000022722	266.8201672	-0.366117067	0.248991375	-1.470400599	0.141453289	0.658111402	Arl6	NoSignificant
ENSMUSG00000047747	271.8260432	-0.448044808	0.304713277	-1.470381642	0.141458421	0.658111402	Rnf150	NoSignificant
ENSMUSG00000027848	1135.893982	-0.25361419	0.172542366	-1.46986619	0.141597998	0.658522771	Olfml3	NoSignificant
ENSMUSG00000028706	515.5669614	0.26268637	0.178773499	1.469380932	0.141729496	0.65857339	Nsun4	NoSignificant
ENSMUSG00000046138	894.129735	0.320578434	0.218198983	1.469202234	0.141777945	0.65857339	9930021J03Rik	NoSignificant
ENSMUSG00000070420	263.9218393	-0.323866373	0.220456576	-1.469071048	0.14181352	0.65857339	Zscan25	NoSignificant
ENSMUSG00000068015	243.3476308	0.331310205	0.225738627	1.467671746	0.142193409	0.659751945	Lrch1	NoSignificant
ENSMUSG00000039086	729.9050822	-0.333920935	0.227562455	-1.467381492	0.142272306	0.659751945	Ss18l1	NoSignificant
ENSMUSG00000024759	902.4085532	0.215746663	0.147067094	1.466994813	0.142377466	0.65979158	Atl3	NoSignificant
ENSMUSG00000017428	1851.167663	-0.186331492	0.12709223	-1.466112383	0.142617673	0.65979158	Psmd11	NoSignificant
ENSMUSG00000038619	2298.676292	-0.224828809	0.153355084	-1.466066873	0.14263007	0.65979158	Ensa	NoSignificant
ENSMUSG00000037166	1177.311785	-0.310332375	0.21173622	-1.46565559	0.142742139	0.65979158	Ppp1r14a	NoSignificant
ENSMUSG00000022634	1427.674594	0.229796534	0.156917058	1.464445846	0.143072169	0.660924168	Yaf2	NoSignificant
ENSMUSG00000041650	336.1656998	0.305495651	0.208627169	1.464313838	0.143108218	0.660924168	Pcca	NoSignificant
ENSMUSG00000041921	384.6926998	0.324319589	0.221500557	1.464193107	0.143141193	0.660924168	Metap1d	NoSignificant
ENSMUSG00000030613	517.7869938	0.265872652	0.181622972	1.463871279	0.143229122	0.66109304	Ccdc90b	NoSignificant
ENSMUSG00000037058	3511.150079	-0.206214202	0.140919473	-1.463347808	0.143372232	0.661279379	Paip2	NoSignificant
ENSMUSG00000010538	45.05179206	0.873606223	0.597131144	1.463005627	0.143465839	NA	Tsacc	NoSignificant
ENSMUSG00000027327	1037.724759	-0.325498819	0.222536607	-1.462675397	0.143556221	0.661375946	1700037H04Rik	NoSignificant
ENSMUSG00000042607	159.1931133	-0.515139627	0.352227327	-1.462520331	0.143598677	0.661375946	Asb4	NoSignificant
ENSMUSG00000028696	271.0418453	-0.358170395	0.245065387	-1.461529917	0.143870072	0.661411693	Ipp	NoSignificant
ENSMUSG00000042846	18.33416014	-1.408626629	0.963944889	-1.461314485	0.143929156	NA	Lrrtm3	NoSignificant
ENSMUSG00000049630	107.9579418	-0.732999501	0.501731677	-1.460939251	0.144032114	0.661411693	C1ql3	NoSignificant
ENSMUSG00000021302	1313.217039	0.272799019	0.186755012	1.460731982	0.144089008	0.661411693	Ggps1	NoSignificant
ENSMUSG00000020078	1799.514943	0.215878633	0.147804384	1.46056989	0.144133514	0.661411693	Vps26a	NoSignificant
ENSMUSG00000009621	1540.582471	-0.278716036	0.190834206	-1.460514029	0.144148855	0.661411693	Vav2	NoSignificant
ENSMUSG00000033854	361.3671982	-0.427816536	0.293005743	-1.460096077	0.144263671	0.661411693	Kcnk10	NoSignificant
ENSMUSG00000024968	4359.116613	-0.20710773	0.141868458	-1.459857483	0.144329246	0.661411693	Rcor2	NoSignificant
ENSMUSG00000005510	889.090796	-0.223714056	0.153290386	-1.459413481	0.144451338	0.661411693	Ndufs3	NoSignificant
ENSMUSG00000036104	788.8337529	0.239057868	0.163848733	1.459015663	0.144560797	0.661411693	Rab3gap1	NoSignificant
ENSMUSG00000037190	200.2966735	-0.415004572	0.284494949	-1.458741441	0.144636286	0.661411693	Cyb561d2	NoSignificant
ENSMUSG00000070283	326.2745962	-0.352488856	0.241651355	-1.458666997	0.144656784	0.661411693	Ndufaf3	NoSignificant
ENSMUSG00000047146	924.705138	0.21906003	0.150268415	1.457791576	0.144898001	0.661411693	Tet1	NoSignificant
ENSMUSG00000069114	1198.644997	-0.246569761	0.169159145	-1.457620046	0.144945301	0.661411693	Zbtb10	NoSignificant
ENSMUSG00000024769	581.7476539	0.267414864	0.18346032	1.457616906	0.144946167	0.661411693	Cdc42bpg	NoSignificant
ENSMUSG00000049164	1376.581771	0.242397784	0.16633505	1.457286268	0.145037376	0.661411693	Zfp518a	NoSignificant
ENSMUSG00000028777	120.8252507	-0.55251696	0.379289114	-1.456717158	0.145194472	0.661411693	Gnat3	NoSignificant
ENSMUSG00000025384	616.6612838	0.315498189	0.216613969	1.456499737	0.145254522	0.661411693	Faap100	NoSignificant
ENSMUSG00000025332	2982.358765	-0.20659092	0.141866124	-1.456238561	0.145326683	0.661411693	Kdm5c	NoSignificant
ENSMUSG00000030042	937.4138809	0.260487182	0.178947002	1.455666644	0.145484795	0.661411693	Pole4	NoSignificant
ENSMUSG00000039661	356.432538	-0.282544151	0.194099715	-1.455664946	0.145485265	0.661411693	Dusp26	NoSignificant
ENSMUSG00000024644	1014.323002	-0.244308097	0.16788148	-1.455241495	0.145602417	0.661411693	Cndp2	NoSignificant
ENSMUSG00000031065	2315.096052	-0.207212791	0.142403992	-1.455105207	0.145640138	0.661411693	Cdk16	NoSignificant
ENSMUSG00000022304	4.36586549	-2.161727311	1.48581183	-1.454913245	0.14569328	NA	Dpys	NoSignificant
ENSMUSG00000097290	210.3789174	-0.47120861	0.32390615	-1.45476895	0.145733237	0.661411693	1300002E11Rik	NoSignificant
ENSMUSG00000040234	913.5428891	0.337434267	0.231955001	1.454740207	0.145741197	0.661411693	Tm7sf3	NoSignificant
ENSMUSG00000055024	3237.462395	0.254633838	0.175047403	1.454656473	0.145764388	0.661411693	Ep300	NoSignificant
ENSMUSG00000050079	962.9698433	-0.318329083	0.21887988	-1.454355159	0.145847865	0.661417088	Rspry1	NoSignificant
ENSMUSG00000047648	869.8768239	-0.287571335	0.197760758	-1.454137505	0.145908187	0.661417088	Fbxo30	NoSignificant
ENSMUSG00000032599	2069.001946	-0.186505476	0.128262156	-1.454095908	0.145919718	0.661417088	Ip6k2	NoSignificant
ENSMUSG00000028795	473.129727	-0.332055835	0.228420787	-1.453702348	0.146028847	0.661678756	Ccdc28b	NoSignificant
ENSMUSG00000026500	129.695463	-0.590615097	0.40644013	-1.453141691	0.146184418	0.661895151	Cox20	NoSignificant
ENSMUSG00000005897	455.2766078	0.270470531	0.186132332	1.45310881	0.146193545	0.661895151	Nr2c1	NoSignificant
ENSMUSG00000038807	767.3384795	-0.359775151	0.247747638	-1.452183976	0.146450457	0.662423307	Rap1gap2	NoSignificant
ENSMUSG00000026409	233.1148666	-0.420454737	0.289751666	-1.451086524	0.146755769	0.663338135	Pfkfb2	NoSignificant
ENSMUSG00000000142	341.9137767	-0.281812978	0.19432255	-1.450233014	0.146993552	0.66354318	Axin2	NoSignificant
ENSMUSG00000027342	2529.768198	-0.272697048	0.188058274	-1.450066737	0.14703991	0.66354318	Pcna	NoSignificant
ENSMUSG00000005566	9237.106512	-0.223900418	0.154414211	-1.449998782	0.147058859	0.66354318	Trim28	NoSignificant
ENSMUSG00000002997	553.2881422	-0.389722327	0.268885329	-1.449399746	0.147225979	0.663657338	Prkar2b	NoSignificant
ENSMUSG00000028684	961.6740152	-0.225065587	0.155297843	-1.449251212	0.147267441	0.663657338	Urod	NoSignificant
ENSMUSG00000028476	609.9629442	0.280002054	0.193250395	1.448908061	0.14736326	0.663657338	Reck	NoSignificant
ENSMUSG00000018433	1398.28075	0.227724261	0.157181311	1.448799854	0.147393485	0.663657338	Nol11	NoSignificant
ENSMUSG00000002963	446.2809768	-0.356567973	0.246245524	-1.448018091	0.147611991	0.663685529	Pnkp	NoSignificant
ENSMUSG00000029001	458.7005262	0.268902824	0.185779022	1.447433739	0.147775482	0.663685529	Fbxo44	NoSignificant
ENSMUSG00000024163	3259.610364	-0.248851526	0.171930654	-1.447394753	0.147786395	0.663685529	Mapk8ip3	NoSignificant
ENSMUSG00000068284	1082.340375	0.208148046	0.143815665	1.447325272	0.147805844	0.663685529	Usf3	NoSignificant
ENSMUSG00000062012	349.6029869	0.269403787	0.18617911	1.447014048	0.147892989	0.663685529	Zfp13	NoSignificant
ENSMUSG00000025503	2581.794273	-0.205991445	0.142364057	-1.446934355	0.14791531	0.663685529	Taldo1	NoSignificant
ENSMUSG00000015377	552.9787823	-0.340922024	0.235845924	-1.445528582	0.148309471	0.664593909	Dennd6b	NoSignificant
ENSMUSG00000028522	1122.80545	0.211603517	0.146390211	1.445475863	0.148324268	0.664593909	Mier1	NoSignificant
ENSMUSG00000022540	512.1496649	0.285503632	0.197585254	1.444964267	0.148467923	0.664665791	Rogdi	NoSignificant
ENSMUSG00000018974	1651.128801	-0.259889139	0.179899704	-1.444633501	0.148560858	0.664665791	Sart3	NoSignificant
ENSMUSG00000033544	100.722397	0.470851528	0.325994866	1.444352588	0.14863982	0.664665791	Angptl1	NoSignificant
ENSMUSG00000036533	286.0592993	-0.336081956	0.232703422	-1.444250168	0.148668617	0.664665791	Cdc42ep3	NoSignificant
ENSMUSG00000067438	19.65170729	-1.346701258	0.932687257	-1.443893704	0.148768878	NA	Hmx1	NoSignificant
ENSMUSG00000038398	644.0084839	-0.257492963	0.178419892	-1.443185283	0.148968284	0.664682019	Upf3a	NoSignificant
ENSMUSG00000011254	278.5535723	-0.311369796	0.215876786	-1.442349605	0.149203773	0.664682019	Thg1l	NoSignificant
ENSMUSG00000027998	1345.228871	-0.235793107	0.163512956	-1.442045412	0.149289563	0.664682019	Plrg1	NoSignificant
ENSMUSG00000070436	7174.330265	0.200001678	0.138701741	1.441955064	0.149315051	0.664682019	Serpinh1	NoSignificant
ENSMUSG00000039936	1408.431219	-0.294680428	0.20437141	-1.441886747	0.149334326	0.664682019	Pik3cd	NoSignificant
ENSMUSG00000030614	591.0520376	-0.298049346	0.206713536	-1.441847262	0.149345467	0.664682019	Tmem126b	NoSignificant
ENSMUSG00000014813	26.13828654	-1.316894223	0.913339571	-1.44184514	0.149346065	NA	Stc1	NoSignificant
ENSMUSG00000032058	1717.440666	-0.202172955	0.140225688	-1.441768328	0.149367741	0.664682019	Ppp2r1b	NoSignificant
ENSMUSG00000028218	609.8358497	0.268191867	0.186028784	1.441668658	0.149395869	0.664682019	Fam92a	NoSignificant
ENSMUSG00000023755	277.4767131	-0.323782275	0.224780575	-1.440437078	0.14974378	0.665258009	Rhebl1	NoSignificant
ENSMUSG00000025575	863.721704	0.21784209	0.151240999	1.440363991	0.149764446	0.665258009	Cant1	NoSignificant
ENSMUSG00000026156	62.57664557	0.670458351	0.465611598	1.439951998	0.14988098	0.665389867	B3gat2	NoSignificant
ENSMUSG00000059995	2176.958343	-0.213589377	0.148384195	-1.439434814	0.150027366	0.665389867	Atxn7l3	NoSignificant
ENSMUSG00000038122	304.6311795	0.293236479	0.203770779	1.439050684	0.150136163	0.665389867	Tbc1d32	NoSignificant
ENSMUSG00000032228	3393.127555	0.217607126	0.151228499	1.43892935	0.150170541	0.665389867	Tcf12	NoSignificant
ENSMUSG00000055322	348.5195932	0.427024071	0.296792144	1.438798434	0.15020764	0.665389867	Tns1	NoSignificant
ENSMUSG00000049985	1.565064421	-3.033714465	2.111424949	-1.436809045	0.150772259	NA	Ankrd55	NoSignificant
ENSMUSG00000032336	1833.86392	0.24239093	0.168702482	1.436795278	0.150776173	0.667003458	Nptn	NoSignificant
ENSMUSG00000025224	1806.623506	0.197386824	0.137399871	1.436586677	0.150835472	0.667003458	Gbf1	NoSignificant
ENSMUSG00000074656	5110.145011	0.255323182	0.17774099	1.436490153	0.150862916	0.667003458	Eif2s2	NoSignificant
ENSMUSG00000000579	102.4976371	0.517405556	0.360197462	1.436449755	0.150874404	0.667003458	Dynlt1c	NoSignificant
ENSMUSG00000109644	42.75318061	0.941055466	0.655174783	1.436342622	0.150904872	NA	0610005C13Rik	NoSignificant
ENSMUSG00000022760	243.7632893	-0.338734885	0.235898305	-1.435936071	0.151020533	0.667223864	Thap7	NoSignificant
ENSMUSG00000047759	84.55558952	-0.574718274	0.400397763	-1.435368345	0.151182162	0.66751186	Hs3st3a1	NoSignificant
ENSMUSG00000052738	1294.324353	-0.243932514	0.170097654	-1.434073356	0.15155133	0.667905159	Suclg1	NoSignificant
ENSMUSG00000001018	738.543025	0.346455664	0.241649843	1.433709453	0.151655193	0.667905159	Snapin	NoSignificant
ENSMUSG00000074166	74.6167936	-0.724162303	0.505264555	-1.433233928	0.151790997	0.667905159	AW146154	NoSignificant
ENSMUSG00000020814	1581.548884	-0.206272041	0.143928489	-1.433156438	0.151813136	0.667905159	Mxra7	NoSignificant
ENSMUSG00000024430	21.41244671	0.963409812	0.672556126	1.432460093	0.152012191	NA	Cabyr	NoSignificant
ENSMUSG00000026198	141.0954152	0.419777871	0.29306592	1.432366719	0.152038898	0.668669878	Abcb6	NoSignificant
ENSMUSG00000033773	438.0813399	0.323962128	0.226223325	1.432045652	0.152130757	0.668681462	Rpap2	NoSignificant
ENSMUSG00000102112	1.516412481	-3.004263237	2.098250058	-1.431794664	0.152202595	NA	1810041H14Rik	NoSignificant
ENSMUSG00000002010	1904.17581	0.240014199	0.167655934	1.431587851	0.152261809	0.668722927	Idh3g	NoSignificant
ENSMUSG00000056708	300.6506143	-0.417517307	0.291681086	-1.431417142	0.152310699	0.668722927	Ier5	NoSignificant
ENSMUSG00000026192	1118.166439	-0.24114119	0.168493813	-1.431157534	0.152385071	0.668821351	Atic	NoSignificant
ENSMUSG00000000568	4933.790683	-0.223792033	0.156430325	-1.430617965	0.152539736	0.669024832	Hnrnpd	NoSignificant
ENSMUSG00000042289	4.636394106	2.086039812	1.458848915	1.429921762	0.152739475	NA	Hsd3b7	NoSignificant
ENSMUSG00000066877	843.8296116	-0.278275378	0.194684693	-1.429364444	0.152899512	0.669709228	Nck2	NoSignificant
ENSMUSG00000008226	341.5285538	0.360935237	0.252630421	1.428708529	0.153088025	0.670078936	Scrn3	NoSignificant
ENSMUSG00000022677	749.5245275	-0.288167825	0.201820389	-1.427842975	0.15333706	0.670180279	Fopnl	NoSignificant
ENSMUSG00000027883	553.5260804	-0.230352062	0.161345097	-1.427697936	0.153378821	0.670180279	Gpsm2	NoSignificant
ENSMUSG00000071646	2708.086775	-0.17388833	0.121825462	-1.42735621	0.153477246	0.670180279	Mta2	NoSignificant
ENSMUSG00000060548	216.516203	-0.431559915	0.302425281	-1.42699682	0.153580811	0.670180279	Tnfrsf19	NoSignificant
ENSMUSG00000041220	3174.7734	0.229953213	0.161172216	1.426754672	0.153650621	0.670180279	Elovl6	NoSignificant
ENSMUSG00000048240	177.7833156	0.387863364	0.271883219	1.426580738	0.15370078	0.670180279	Gng7	NoSignificant
ENSMUSG00000027805	3214.967345	-0.253742895	0.177891293	-1.426392996	0.153754934	0.670180279	Pfn2	NoSignificant
ENSMUSG00000032621	2426.035456	0.195544751	0.137112035	1.426167667	0.15381995	0.670180279	Srek1	NoSignificant
ENSMUSG00000022024	1877.587791	-0.210412249	0.14755364	-1.426005142	0.153866858	0.670180279	Sugt1	NoSignificant
ENSMUSG00000073680	31.74168087	0.997888445	0.699779046	1.426005037	0.153866888	NA	Tmem88b	NoSignificant
ENSMUSG00000087213	27.96556362	-0.974551401	0.683443565	-1.425942755	0.153884867	NA	2810408I11Rik	NoSignificant
ENSMUSG00000049517	9524.983209	-0.228038866	0.159929739	-1.425869052	0.153906144	0.670180279	Rps23	NoSignificant
ENSMUSG00000005299	993.4262903	0.264774402	0.185776279	1.425232562	0.154089987	0.670375405	Letm1	NoSignificant
ENSMUSG00000041592	2182.579375	0.30698386	0.215433563	1.424958378	0.154169233	0.67047991	Sdk2	NoSignificant
ENSMUSG00000020212	588.8628571	-0.25403607	0.178328699	-1.424538348	0.154290692	0.670688467	Mdm1	NoSignificant
ENSMUSG00000032425	323.4397453	-0.341529459	0.239785865	-1.424310224	0.154356689	0.670688467	Zfp949	NoSignificant
ENSMUSG00000019878	1299.114752	-0.225270243	0.158172482	-1.424206284	0.154386766	0.670688467	Hsf2	NoSignificant
ENSMUSG00000038119	981.7409465	0.221746548	0.155713001	1.424072142	0.15442559	0.670688467	Cdon	NoSignificant
ENSMUSG00000025261	11074.2366	0.182516353	0.128202934	1.42365192	0.154547258	0.670966893	Huwe1	NoSignificant
ENSMUSG00000036442	837.8554286	-0.266858265	0.187483004	-1.423373101	0.154628026	0.670966893	Thap11	NoSignificant
ENSMUSG00000043144	12.6905132	-1.267347897	0.890501943	-1.423183753	0.154682894	NA	Aqp6	NoSignificant
ENSMUSG00000068959	174.490331	0.366489077	0.257580155	1.422815656	0.154789602	0.671180418	Zfp619	NoSignificant
ENSMUSG00000085024	56.01143725	0.649260627	0.456380774	1.422629227	0.154843667	0.671180418	C230035I16Rik	NoSignificant
ENSMUSG00000022672	1260.007463	0.230919233	0.162346355	1.422386312	0.154914135	0.67122506	Prkdc	NoSignificant
ENSMUSG00000021951	341.2513348	-0.314091066	0.22090467	-1.421839865	0.155072744	0.671686215	Eef1akmt1	NoSignificant
ENSMUSG00000021546	20272.02472	-0.20244521	0.142429348	-1.421372868	0.15520839	0.671945565	Hnrnpk	NoSignificant
ENSMUSG00000027806	962.4339425	0.198115195	0.139392648	1.421274353	0.155237016	0.671945565	Tsc22d2	NoSignificant
ENSMUSG00000032046	555.4649672	0.273014915	0.192167698	1.420711794	0.155400562	0.672093862	Abhd12	NoSignificant
ENSMUSG00000037876	2565.975409	0.174899666	0.12322428	1.419360418	0.155793966	0.672093862	Jmjd1c	NoSignificant
ENSMUSG00000052656	515.6655734	-0.337069273	0.237479701	-1.419360359	0.155793983	0.672093862	Rnf103	NoSignificant
ENSMUSG00000075232	1411.148812	-0.205576008	0.144840462	-1.419327199	0.155803646	0.672093862	Amd1	NoSignificant
ENSMUSG00000003680	387.8450083	0.325446584	0.229440682	1.41843452	0.156063943	0.672093862	Taf6l	NoSignificant
ENSMUSG00000017286	818.2226263	-0.369814302	0.260739392	-1.418329236	0.156094665	0.672093862	Glod4	NoSignificant
ENSMUSG00000003549	388.8317159	-0.365400053	0.257656329	-1.418168359	0.156141617	0.672093862	Ercc1	NoSignificant
ENSMUSG00000022412	985.2102134	-0.219538193	0.154825519	-1.417971622	0.15619905	0.672093862	Mief1	NoSignificant
ENSMUSG00000023723	828.8578765	-0.238512972	0.168255493	-1.417564246	0.156318025	0.672093862	Mrps23	NoSignificant
ENSMUSG00000015980	63.11939037	0.565306205	0.398791232	1.417549234	0.156322411	0.672093862	Lrrc27	NoSignificant
ENSMUSG00000020182	610.3864875	-0.277387822	0.1957007	-1.417408427	0.15636355	0.672093862	Ddc	NoSignificant
ENSMUSG00000044390	80.15783947	-0.63984515	0.451480106	-1.41721671	0.156419578	0.672093862	Tigd3	NoSignificant
ENSMUSG00000002233	1723.357307	-0.2173809	0.153527651	-1.415907157	0.156802689	0.672093862	Rhoc	NoSignificant
ENSMUSG00000021099	10.29143432	-1.566843407	1.106709178	-1.415767971	0.15684345	NA	Six6	NoSignificant
ENSMUSG00000027276	131.3349476	-0.481642856	0.340227382	-1.415649892	0.156878036	0.672093862	Jag1	NoSignificant
ENSMUSG00000025982	10238.07182	-0.250314603	0.176820442	-1.415642897	0.156880085	0.672093862	Sf3b1	NoSignificant
ENSMUSG00000039853	35.8974673	0.942696833	0.666112072	1.415222562	0.157003251	NA	Trim14	NoSignificant
ENSMUSG00000031837	200.0174263	0.390062014	0.275729284	1.414655739	0.157169458	0.672396951	Necab2	NoSignificant
ENSMUSG00000020218	1.675138186	-3.15130287	2.228005609	-1.414405268	0.157242944	NA	Wif1	NoSignificant
ENSMUSG00000022999	722.5400016	-0.247788901	0.175200802	-1.414313737	0.157269805	0.672585461	Lmbr1l	NoSignificant
ENSMUSG00000042269	16.84782226	1.206533615	0.853122009	1.414256815	0.157286512	NA	Fam92b	NoSignificant
ENSMUSG00000042978	6995.045082	-0.221929909	0.156990324	-1.413653425	0.157463687	0.67298474	Sbk1	NoSignificant
ENSMUSG00000039568	407.1297923	-0.371814649	0.263093575	-1.413241084	0.15758485	0.673003416	Ubald1	NoSignificant
ENSMUSG00000057522	2009.568355	-0.252684941	0.17880576	-1.413181213	0.157602449	0.673003416	Spop	NoSignificant
ENSMUSG00000042284	12.04935351	-1.456367601	1.030991619	-1.412589175	0.157776554	NA	Itga1	NoSignificant
ENSMUSG00000062397	2503.823399	-0.173753256	0.123014981	-1.412456058	0.157815721	0.673209042	Zfp706	NoSignificant
ENSMUSG00000036138	1217.426974	-0.254411024	0.180162792	-1.412117457	0.157915379	0.673209042	Acaa1a	NoSignificant
ENSMUSG00000039725	349.6949138	-0.325148588	0.230262165	-1.412079954	0.157926421	0.673209042	Trp53rka	NoSignificant
ENSMUSG00000033940	1591.948744	-0.20093803	0.142355808	-1.411519715	0.158091427	0.673209042	Brk1	NoSignificant
ENSMUSG00000056076	4637.335092	-0.226773526	0.160766273	-1.410578989	0.15836879	0.673726126	Eif3b	NoSignificant
ENSMUSG00000029922	2220.79527	-0.189114966	0.134069382	-1.410575351	0.158369864	0.673726126	Mkrn1	NoSignificant
ENSMUSG00000008036	1158.57791	-0.238959846	0.16948445	-1.409921945	0.158562732	0.674323769	Ap2s1	NoSignificant
ENSMUSG00000050945	102.2307875	-0.496323489	0.352290711	-1.408846371	0.1588806	0.67474955	Zfp438	NoSignificant
ENSMUSG00000020961	961.1436088	0.226379546	0.16069247	1.408775069	0.158901689	0.67474955	Ston2	NoSignificant
ENSMUSG00000030556	383.2663719	0.27549781	0.195569141	1.408697755	0.158924559	0.67474955	Lrrc28	NoSignificant
ENSMUSG00000024773	650.672868	0.247694767	0.175865393	1.408433821	0.15900265	0.67474955	Atg2a	NoSignificant
ENSMUSG00000025151	13040.16429	-0.204870727	0.145487715	-1.408165132	0.159082178	0.67474955	Maged1	NoSignificant
ENSMUSG00000024190	415.662557	-0.295617664	0.210053953	-1.407341588	0.159326123	0.675116913	Dusp1	NoSignificant
ENSMUSG00000024145	301.7046051	0.307929935	0.218960302	1.406327688	0.159626842	0.675595019	Pigf	NoSignificant
ENSMUSG00000020903	422.2997038	-0.313633469	0.223027164	-1.406256813	0.159647879	0.675595019	Stx8	NoSignificant
ENSMUSG00000032050	4928.968498	-0.181111829	0.128790319	-1.406253437	0.159648881	0.675595019	Rdx	NoSignificant
ENSMUSG00000024787	352.1741099	0.379011803	0.269586448	1.405900803	0.159753583	0.675637881	Snx15	NoSignificant
ENSMUSG00000045394	878.3921917	0.338459606	0.240748162	1.405865796	0.15976398	0.675637881	Epcam	NoSignificant
ENSMUSG00000049600	362.0647726	0.299266958	0.212926576	1.405493689	0.159874525	0.675781061	Zbtb45	NoSignificant
ENSMUSG00000026307	292.0114435	0.310680635	0.221113068	1.405075862	0.159998721	0.675781061	Scly	NoSignificant
ENSMUSG00000026305	536.4608371	0.284160535	0.202266963	1.40487864	0.160057369	0.675781061	Lrrfip1	NoSignificant
ENSMUSG00000032826	7794.398894	0.267445841	0.190514063	1.403811547	0.160374975	0.676410097	Ank2	NoSignificant
ENSMUSG00000036501	760.3354654	-0.31036106	0.22134315	-1.402171514	0.160864036	0.676881297	Fam13b	NoSignificant
ENSMUSG00000025993	168.0583752	0.390717639	0.278665225	1.402104045	0.160884179	0.676881297	Slc40a1	NoSignificant
ENSMUSG00000030536	2968.822686	0.253824508	0.181096972	1.401594433	0.16103639	0.676881297	Iqgap1	NoSignificant
ENSMUSG00000002343	444.38764	-0.313833476	0.22391402	-1.401580286	0.161040617	0.676881297	Armc6	NoSignificant
ENSMUSG00000036078	496.5166686	-0.257087742	0.183459984	-1.401328708	0.1611158	0.676881297	Sigmar1	NoSignificant
ENSMUSG00000037221	233.738763	0.448672654	0.320203149	1.401212495	0.161150539	0.676881297	Mospd3	NoSignificant
ENSMUSG00000018040	854.6681349	-0.313929084	0.224047269	-1.401173444	0.161162213	0.676881297	Rrp7a	NoSignificant
ENSMUSG00000030062	2813.641321	-0.189148866	0.135077382	-1.400300055	0.161423484	0.677094287	Rpn1	NoSignificant
ENSMUSG00000044469	96.32090169	-0.756986112	0.540727202	-1.399940873	0.161531025	0.677094287	Tnfaip8l1	NoSignificant
ENSMUSG00000017493	1113.591061	-0.232326997	0.165965249	-1.399853266	0.161557263	0.677094287	Igfbp4	NoSignificant
ENSMUSG00000032478	292.5520626	0.291958692	0.208572784	1.399792849	0.16157536	0.677094287	Nme6	NoSignificant
ENSMUSG00000000263	167.3933173	0.439118584	0.313802854	1.399345413	0.161709428	0.677094287	Glra1	NoSignificant
ENSMUSG00000060044	3.345379366	-2.121277356	1.51596492	-1.399291849	0.161725483	NA	Tmem26	NoSignificant
ENSMUSG00000021676	1134.388684	0.19474578	0.13917898	1.399247071	0.161738906	0.677094287	Iqgap2	NoSignificant
ENSMUSG00000090290	273.7856938	-0.404511775	0.289136999	-1.399031519	0.161803532	0.677144623	Tarbp1	NoSignificant
ENSMUSG00000042348	511.2018529	0.282703659	0.202242925	1.397842022	0.162160512	0.6782221	Arl15	NoSignificant
ENSMUSG00000029772	1267.082452	0.207349037	0.148382954	1.397391219	0.162295958	0.6782221	Ahcyl2	NoSignificant
ENSMUSG00000000881	1138.178437	-0.204971912	0.146683112	-1.397379079	0.162299607	0.6782221	Dlg3	NoSignificant
ENSMUSG00000085589	3.493825146	-2.228710731	1.595430476	-1.396933784	0.162433484	NA	A430078I02Rik	NoSignificant
ENSMUSG00000020733	1264.730602	-0.263457684	0.188611761	-1.396825326	0.162466104	0.678373714	Slc9a3r1	NoSignificant
ENSMUSG00000057841	8085.154609	0.235092694	0.168396123	1.396069514	0.162693563	0.678558016	Rpl32	NoSignificant
ENSMUSG00000035967	714.2234707	0.230014914	0.164816468	1.395582111	0.162840373	0.678558016	Ints6l	NoSignificant
ENSMUSG00000037685	692.0776927	0.275889433	0.197724946	1.395319295	0.162919576	0.678558016	Atp8a1	NoSignificant
[truncated: 6,611 more rows]
