# Supplementary material for: Kdm6b-mediated epigenetic coordination of temporal precision during motor neuron differentiation
Source: EMBO Rep. 2026 May 26;27(13):3665–88. doi: 10.1038/s44319-026-00808-2 (PMC13354772; doi:10.1038/s44319-026-00808-2)
Supplement: Supplementary file 10 — Source data Fig. 4 [file 44319_2026_808_MOESM10_ESM.zip › Source data Fig 4/Fig 4B/D6GSKJ4vsD6_Kdm6b target genes.xls]

gene_id	baseMean	log2FoldChange	lfcSE	stat	pvalue	padj	geneName	threshold1
ENSMUSG00000090061	914.0883682	-0.70087998	0.131467008	-5.331223306	9.76E-08	0.001495005	Nwd2	Down
ENSMUSG00000031673	1113.823035	-0.761643055	0.153811041	-4.951810041	7.35E-07	0.007511943	Cdh11	Down
ENSMUSG00000024647	325.7824233	-0.750838353	0.15559346	-4.825642121	1.40E-06	0.010693241	Cbln2	Down
ENSMUSG00000047414	343.3711491	-0.768495744	0.180066117	-4.267853159	1.97E-05	0.074106412	Flrt2	Down
ENSMUSG00000027508	547.5617958	-0.546927926	0.128809652	-4.246016646	2.18E-05	0.074106412	Pag1	Down
ENSMUSG00000026676	225.9596995	-0.644104269	0.175703965	-3.665849369	0.000246519	0.629650627	Ccdc3	Down
ENSMUSG00000028780	1980.737962	-0.328345148	0.092681584	-3.542722661	0.000396019	0.866998621	Sema3c	Down
ENSMUSG00000028222	67.33928815	-1.64725532	0.479150373	-3.437867133	0.000586315	0.999946818	Calb1	Down
ENSMUSG00000051177	402.8584293	-0.482447831	0.14119905	-3.416792337	0.000633636	0.999946818	Plcb1	Down
ENSMUSG00000032318	1269.233943	-0.53603691	0.15913254	-3.368493401	0.000755802	0.999946818	Isl2	Down
ENSMUSG00000028399	2255.847963	-0.551818458	0.163959157	-3.365584862	0.000763816	0.999946818	Ptprd	Down
ENSMUSG00000045613	95.18711681	-1.006500763	0.300723208	-3.346934112	0.000817106	0.999946818	Chrm2	Down
ENSMUSG00000035357	457.414012	-0.799878553	0.241973666	-3.305642988	0.000947587	0.999946818	Pdzrn3	Down
ENSMUSG00000048834	44.7553482	-1.374312838	0.417809579	-3.289328215	0.001004268	0.999946818	Vstm2a	Down
ENSMUSG00000056158	128.2191539	-0.895338664	0.273808608	-3.269943446	0.00107569	0.999946818	Car10	Down
ENSMUSG00000028194	1148.639488	-0.365807093	0.115214973	-3.174996134	0.001498385	0.999946818	Ddah1	Down
ENSMUSG00000022636	1620.686135	-0.422223598	0.135402235	-3.118291189	0.00181903	0.999946818	Alcam	Down
ENSMUSG00000046178	131.0726464	-0.886264278	0.286580247	-3.092551874	0.001984435	0.999946818	Nxph1	Down
ENSMUSG00000019826	308.1445594	-0.417289822	0.136313277	-3.061255884	0.002204106	0.999946818	Zbtb24	Down
ENSMUSG00000028909	378.5050053	-0.406711992	0.133166171	-3.054169008	0.002256849	0.999946818	Ptpru	Down
ENSMUSG00000046159	41.23101803	-1.231803989	0.408032125	-3.018889726	0.002537029	0.999946818	Chrm3	Down
ENSMUSG00000000861	377.6694603	-0.837068356	0.279211091	-2.997976738	0.002717784	0.999946818	Bcl11a	Down
ENSMUSG00000093587	147.5833054	-1.004874173	0.336963359	-2.982146707	0.002862348	0.999946818	Gm20554	Down
ENSMUSG00000001985	1310.704335	-0.667896138	0.224302888	-2.97765287	0.002904648	0.999946818	Grik3	Down
ENSMUSG00000027186	3.645664884	-4.301410378	1.445981896	-2.974733218	0.002932435	0.999946818	Elf5	Down
ENSMUSG00000035131	7.318034185	-2.425875502	0.825225127	-2.939652977	0.0032858	0.999946818	Brinp3	Down
ENSMUSG00000029420	1196.055744	-0.328248849	0.112723216	-2.911989745	0.003591344	0.999946818	Rimbp2	Down
ENSMUSG00000021647	284.8598416	-0.533575046	0.183564734	-2.906740492	0.00365216	0.999946818	Cartpt	Down
ENSMUSG00000041741	37.37012364	-1.039478102	0.357642945	-2.906468912	0.003655332	0.999946818	Pde3a	Down
ENSMUSG00000028351	238.4089496	-0.806417124	0.284358574	-2.835916336	0.004569441	0.999946818	Brinp1	Down
ENSMUSG00000052504	61.10149062	-0.933418661	0.329980957	-2.828704627	0.004673681	0.999946818	Epha3	Down
ENSMUSG00000050663	27.51205152	-1.210873969	0.43069168	-2.811463574	0.004931667	0.999946818	Trhde	Down
ENSMUSG00000041417	2675.343687	-0.30563625	0.109854613	-2.782188585	0.005399366	0.999946818	Pik3r1	Down
ENSMUSG00000063434	227.7047911	-0.697347672	0.253516487	-2.750699494	0.005946817	0.999946818	Sorcs3	Down
ENSMUSG00000038156	2434.715622	-0.410775032	0.150626871	-2.727103263	0.006389304	0.999946818	Spon1	Down
ENSMUSG00000030500	128.6635015	-0.910579882	0.338150262	-2.692826193	0.007084919	0.999946818	Slc17a6	Down
ENSMUSG00000041992	1189.714134	-0.549281254	0.206405032	-2.6611815	0.007786697	0.999946818	Rapgef5	Down
ENSMUSG00000078670	743.7367942	-0.313902203	0.118329671	-2.652776783	0.007983265	0.999946818	Fam174b	Down
ENSMUSG00000032502	55.2816114	-0.97771166	0.368945044	-2.650019768	0.008048706	0.999946818	Stac	Down
ENSMUSG00000024211	43.89555019	-0.889833994	0.337807456	-2.63414551	0.008434933	0.999946818	Grm8	Down
ENSMUSG00000103562	4.640952313	-3.050353622	1.174735779	-2.596629536	0.00941434	0.999946818	2810405F15Rik	Down
ENSMUSG00000003545	3.819642359	-3.390603981	1.316905029	-2.574676158	0.010033398	0.999946818	Fosb	Down
ENSMUSG00000026787	18.0601042	-1.295155769	0.507023435	-2.554429796	0.010636188	0.999946818	Gad2	Down
ENSMUSG00000021732	42.01586749	-1.580393379	0.621961594	-2.540982262	0.011054153	0.999946818	Fgf10	Down
ENSMUSG00000028883	659.3883248	-0.384470117	0.151731713	-2.533881083	0.011280701	0.999946818	Sema3a	Down
ENSMUSG00000039910	1065.10421	-0.295221593	0.116596112	-2.532002033	0.011341333	0.999946818	Cited2	Down
ENSMUSG00000030022	467.4466819	-0.446992353	0.176834483	-2.527744277	0.011479793	0.999946818	Adamts9	Down
ENSMUSG00000058152	185.3665739	-0.465559952	0.185237219	-2.513317537	0.011960163	0.999946818	Chsy3	Down
ENSMUSG00000020178	72.43436756	-0.890027105	0.359905315	-2.472947929	0.013400367	0.999946818	Adora2a	Down
ENSMUSG00000026185	6237.314766	-0.37013764	0.150035772	-2.466995938	0.01362519	0.999946818	Igfbp5	Down
ENSMUSG00000036578	115.6883081	-0.787469075	0.321742206	-2.447515621	0.014384489	0.999946818	Fxyd7	Down
ENSMUSG00000040710	493.2275372	-0.594231556	0.243594558	-2.439428703	0.014710505	0.999946818	St8sia4	Down
ENSMUSG00000051379	455.2734062	-0.312439909	0.128906526	-2.423771068	0.015360285	0.999946818	Flrt3	Down
ENSMUSG00000074505	1363.507103	-0.422114986	0.174423918	-2.4200522	0.015518279	0.999946818	Fat3	Down
ENSMUSG00000036019	917.1568726	-0.27901977	0.116329833	-2.398522907	0.016461347	0.999946818	Tmtc2	Down
ENSMUSG00000055540	15.92183055	-1.499506845	0.626098004	-2.395003396	0.016620211	0.999946818	Epha6	Down
ENSMUSG00000062257	66.86302046	-0.669719967	0.280032931	-2.391575752	0.016776222	0.999946818	Opcml	Down
ENSMUSG00000001300	1109.569996	-0.23895848	0.100354698	-2.38113896	0.0172592	0.999946818	Efnb2	Down
ENSMUSG00000036422	575.4577674	-0.357981736	0.150507134	-2.378503448	0.017383074	0.999946818	Pcdh8	Down
ENSMUSG00000061353	624.8187777	-0.295950583	0.124654304	-2.374170599	0.017588422	0.999946818	Cxcl12	Down
ENSMUSG00000040536	55.9538003	-0.761553266	0.322990314	-2.357820753	0.018382567	0.999946818	Necab1	Down
ENSMUSG00000018678	376.9329053	-0.373966106	0.158661871	-2.357000479	0.018423223	0.999946818	Sp2	Down
ENSMUSG00000021699	317.1736891	-0.388188161	0.16485522	-2.354721684	0.018536583	0.999946818	Pde4d	Down
ENSMUSG00000087038	8.798545325	-1.813312741	0.771840659	-2.349335604	0.018806947	0.999946818	2900079G21Rik	Down
ENSMUSG00000031738	31.85183719	-1.029719986	0.438953836	-2.345850296	0.018983731	0.999946818	Irx6	Down
ENSMUSG00000048304	186.8516271	-0.748049437	0.319600527	-2.340576355	0.019254001	0.999946818	Slitrk3	Down
ENSMUSG00000097336	110.8205367	-0.621197126	0.269808963	-2.302359115	0.021314929	0.999946818	Fendrr	Down
ENSMUSG00000038608	77.86301618	-0.605454716	0.263109608	-2.301150153	0.021383145	0.999946818	Dock10	Down
ENSMUSG00000063887	165.4476097	-0.669740982	0.291273228	-2.299356475	0.021484705	0.999946818	Nlgn1	Down
ENSMUSG00000020839	2.139908171	-4.558150539	1.995745358	-2.283933931	0.022375414	0.999946818	Tmigd1	Down
ENSMUSG00000031565	2226.136807	-0.283931478	0.124543295	-2.27978132	0.022620661	0.999946818	Fgfr1	Down
ENSMUSG00000029219	2312.898296	-0.356859041	0.157082734	-2.271790359	0.023099175	0.999946818	Slc10a4	Down
ENSMUSG00000030075	37.97285307	-1.150091689	0.507176564	-2.267635713	0.023351419	0.999946818	Cntn3	Down
ENSMUSG00000028430	1160.19292	-0.20870278	0.092538668	-2.255303485	0.024114286	0.999946818	Nol6	Down
ENSMUSG00000024247	693.3800033	-0.247933902	0.110026616	-2.25339931	0.024233983	0.999946818	Pkdcc	Down
ENSMUSG00000062232	717.5963559	-0.227635375	0.10113541	-2.250797954	0.024398337	0.999946818	Rapgef2	Down
ENSMUSG00000029093	1056.841413	-0.341658199	0.151938785	-2.248656911	0.024534333	0.999946818	Sorcs2	Down
ENSMUSG00000034563	97.9868142	-0.53082283	0.238179248	-2.228669522	0.025835902	0.999946818	Ccpg1	Down
ENSMUSG00000046546	282.7832379	-0.561462187	0.25374143	-2.212733596	0.026916018	0.999946818	Fam43a	Down
ENSMUSG00000021974	153.7493993	-0.547032255	0.247602131	-2.209319657	0.027152415	0.999946818	Fgf9	Down
ENSMUSG00000093483	10.54579184	-1.501519857	0.679771209	-2.208860625	0.027184337	0.999946818	AA465934	Down
ENSMUSG00000021108	268.1431031	-0.365044122	0.165875834	-2.200707079	0.027756767	0.999946818	Prkch	Down
ENSMUSG00000023945	1411.940116	-0.327139282	0.149090309	-2.194235731	0.028218467	0.999946818	Slc5a7	Down
ENSMUSG00000040136	541.2677004	-0.358486403	0.164023178	-2.185583809	0.028846068	0.999946818	Abcc8	Down
ENSMUSG00000049858	509.487855	-0.326001496	0.150318694	-2.168735546	0.030102767	0.999946818	Suox	Down
ENSMUSG00000031543	468.9864937	-0.479615212	0.221313215	-2.167133186	0.0302247	0.999946818	Ank1	Down
ENSMUSG00000026748	210.7922747	-0.506027779	0.234286663	-2.159865919	0.030783051	0.999946818	Plxdc2	Down
ENSMUSG00000099207	4.833873976	-2.265783734	1.049534414	-2.158846537	0.030862075	0.999946818	Gm10637	Down
ENSMUSG00000048490	1060.858801	-0.248330249	0.115613995	-2.147925512	0.031719673	0.999946818	Nrip1	Down
ENSMUSG00000024427	79.67517862	-0.773780496	0.360280844	-2.147714789	0.03173642	0.999946818	Spry4	Down
ENSMUSG00000009378	124.1200255	-0.482199545	0.224611616	-2.146814818	0.031808027	0.999946818	Slc16a12	Down
ENSMUSG00000020042	283.2422334	-0.307862708	0.144005752	-2.137850082	0.032528913	0.999946818	Btbd11	Down
ENSMUSG00000019647	1962.780759	-0.379411743	0.177475257	-2.13782896	0.032530628	0.999946818	Sema6a	Down
ENSMUSG00000046844	1619.828075	-0.19502659	0.091275005	-2.136692199	0.032623035	0.999946818	Vat1l	Down
ENSMUSG00000073530	175.6324247	-0.76408518	0.362762286	-2.106297182	0.035178546	0.999946818	Pappa2	Down
ENSMUSG00000043496	58.86775545	-0.614010322	0.292503811	-2.099153237	0.035803395	0.999946818	Tril	Down
ENSMUSG00000015396	68.98708574	-0.713229376	0.341152406	-2.090647361	0.036559687	0.999946818	Cd83	Down
ENSMUSG00000039239	350.7264017	-0.381042367	0.184893606	-2.060873688	0.039315092	0.999946818	Tgfb2	Down
ENSMUSG00000004415	346.3766501	-0.458196721	0.222410613	-2.060138745	0.039385279	0.999946818	Col26a1	Down
ENSMUSG00000060487	361.3996556	-0.285701878	0.13889506	-2.056962128	0.039689869	0.999946818	Samd5	Down
ENSMUSG00000042659	907.5199807	-0.273953655	0.13338902	-2.053794642	0.039995572	0.999946818	Arrdc4	Down
ENSMUSG00000027971	39.93328151	-0.87045623	0.424183563	-2.052074397	0.040162433	0.999946818	Ndst4	Down
ENSMUSG00000000253	111.2058253	-0.500412182	0.244647142	-2.045444627	0.040811043	0.999946818	Gmpr	Down
ENSMUSG00000017491	559.9672456	-0.467993393	0.229042404	-2.043260921	0.041026616	0.999946818	Rarb	Down
ENSMUSG00000046585	3.304143032	-2.50956154	1.229607693	-2.040944891	0.041256305	0.999946818	Cfap58	Down
ENSMUSG00000038349	905.2596573	-0.368682329	0.180727587	-2.039989213	0.0413514	0.999946818	Plcl1	Down
ENSMUSG00000070577	17.8743774	-1.076799227	0.527982851	-2.039458717	0.041404267	0.999946818	Gm572	Down
ENSMUSG00000029819	2.82583209	-2.9014736	1.422915607	-2.039104488	0.0414396	0.999946818	Npy	Down
ENSMUSG00000036760	303.0319345	-0.606612905	0.297681259	-2.037793399	0.041570599	0.999946818	Kcnk9	Down
ENSMUSG00000029651	774.5032752	-0.360701096	0.17740805	-2.03317209	0.04203514	0.999946818	Mtus2	Down
ENSMUSG00000101013	8.304634077	-1.381194336	0.681883262	-2.025558351	0.042810063	0.999946818	A630072M18Rik	Down
ENSMUSG00000004231	37.56456664	-0.907904538	0.448224364	-2.025558206	0.042810078	0.999946818	Pax2	Down
ENSMUSG00000022346	415.2550418	-0.580659963	0.287803964	-2.017553733	0.04363776	0.999946818	Myc	Down
ENSMUSG00000022371	55.2786979	-0.760730757	0.377306631	-2.016213588	0.043777646	0.999946818	Col14a1	Down
ENSMUSG00000069727	164.8219429	-0.36068458	0.17921016	-2.012634666	0.044153077	0.999946818	Zfp975	Down
ENSMUSG00000063415	614.0869406	-1.392833016	0.692364061	-2.011706116	0.044250926	0.999946818	Cyp26b1	Down
ENSMUSG00000028373	460.5210419	-0.517544823	0.257686094	-2.008431322	0.044597477	0.999946818	Astn2	Down
ENSMUSG00000042846	272.7477924	-0.508019694	0.253212265	-2.006299708	0.044824281	0.999946818	Lrrtm3	Down
ENSMUSG00000000766	6.978052472	-1.711074512	0.853862878	-2.00392189	0.045078428	0.999946818	Oprm1	Down
ENSMUSG00000021065	1202.437859	-0.372681043	0.186023922	-2.003403856	0.045133958	0.999946818	Fut8	Down
ENSMUSG00000042589	1129.337175	-0.349817379	0.174835703	-2.000834918	0.045410183	0.999946818	Cux2	Down
ENSMUSG00000032076	5564.335355	-0.281828641	0.141100621	-1.997359325	0.045786163	0.999946818	Cadm1	Down
ENSMUSG00000035681	41.64057524	-0.813842934	0.408257491	-1.993454996	0.046211647	0.999946818	Kcnc2	Down
ENSMUSG00000035277	306.8604741	-0.306939713	0.154667786	-1.984509636	0.047199055	0.999946818	Arx	Down
ENSMUSG00000040003	680.7641849	-0.439835488	0.221832553	-1.982736443	0.047396877	0.999946818	Magi2	Down
ENSMUSG00000013846	1014.114694	-0.443813805	0.225102936	-1.971603802	0.048654853	0.999946818	St3gal1	Down
ENSMUSG00000027643	4.028025748	-2.345810096	1.195137116	-1.962795787	0.049669908	0.999946818	Ghrh	Down
ENSMUSG00000004344	0	NA	NA	NA	NA	NA	Gpx5	NA
ENSMUSG00000005474	0	NA	NA	NA	NA	NA	Myl10	NA
ENSMUSG00000005994	0	NA	NA	NA	NA	NA	Tyrp1	NA
ENSMUSG00000014453	0	NA	NA	NA	NA	NA	Blk	NA
ENSMUSG00000020636	0	NA	NA	NA	NA	NA	Allc	NA
ENSMUSG00000021335	0	NA	NA	NA	NA	NA	Slc17a1	NA
ENSMUSG00000021337	0	NA	NA	NA	NA	NA	Scgn	NA
ENSMUSG00000021423	0	NA	NA	NA	NA	NA	Ly86	NA
ENSMUSG00000021797	0	NA	NA	NA	NA	NA	9230112D13Rik	NA
ENSMUSG00000021903	0	NA	NA	NA	NA	NA	Galnt15	NA
ENSMUSG00000022315	0	NA	NA	NA	NA	NA	Slc30a8	NA
ENSMUSG00000022347	0	NA	NA	NA	NA	NA	A1bg	NA
ENSMUSG00000023073	0	NA	NA	NA	NA	NA	Slc10a2	NA
ENSMUSG00000023176	0	NA	NA	NA	NA	NA	Cpn2	NA
ENSMUSG00000023802	0	NA	NA	NA	NA	NA	Nox3	NA
ENSMUSG00000023943	0	NA	NA	NA	NA	NA	Sult1c1	NA
ENSMUSG00000024233	0	NA	NA	NA	NA	NA	Lyzl1	NA
ENSMUSG00000024448	0	NA	NA	NA	NA	NA	H2-M10.1	NA
ENSMUSG00000024546	0	NA	NA	NA	NA	NA	4930546C10Rik	NA
ENSMUSG00000026009	0	NA	NA	NA	NA	NA	Icos	NA
ENSMUSG00000026011	0	NA	NA	NA	NA	NA	Ctla4	NA
ENSMUSG00000026182	0	NA	NA	NA	NA	NA	Tnp1	NA
ENSMUSG00000026357	0	NA	NA	NA	NA	NA	Rgs18	NA
ENSMUSG00000027022	0	NA	NA	NA	NA	NA	Xirp2	NA
ENSMUSG00000027513	0	NA	NA	NA	NA	NA	Pck1	NA
ENSMUSG00000027518	0	NA	NA	NA	NA	NA	1700021F07Rik	NA
ENSMUSG00000027530	0	NA	NA	NA	NA	NA	Fabp12	NA
ENSMUSG00000027564	0	NA	NA	NA	NA	NA	Cypt12	NA
ENSMUSG00000027596	0	NA	NA	NA	NA	NA	a	NA
ENSMUSG00000028008	0	NA	NA	NA	NA	NA	Asic5	NA
ENSMUSG00000028287	0	NA	NA	NA	NA	NA	1700009N14Rik	NA
ENSMUSG00000028533	0	NA	NA	NA	NA	NA	Izumo3	NA
ENSMUSG00000028996	0	NA	NA	NA	NA	NA	Rbp7	NA
ENSMUSG00000029015	0	NA	NA	NA	NA	NA	Slc26a5	NA
ENSMUSG00000029044	0	NA	NA	NA	NA	NA	4930584F24Rik	NA
ENSMUSG00000029766	0	NA	NA	NA	NA	NA	1700012A03Rik	NA
ENSMUSG00000029831	0	NA	NA	NA	NA	NA	Npvf	NA
ENSMUSG00000029882	0	NA	NA	NA	NA	NA	2210010C04Rik	NA
ENSMUSG00000030069	0	NA	NA	NA	NA	NA	Prok2	NA
ENSMUSG00000030470	0	NA	NA	NA	NA	NA	Csrp3	NA
ENSMUSG00000030963	0	NA	NA	NA	NA	NA	Umod	NA
ENSMUSG00000031610	0	NA	NA	NA	NA	NA	Scrg1	NA
ENSMUSG00000032028	0	NA	NA	NA	NA	NA	Nxpe2	NA
ENSMUSG00000032343	0	NA	NA	NA	NA	NA	Impg1	NA
ENSMUSG00000032357	0	NA	NA	NA	NA	NA	Tinag	NA
ENSMUSG00000032948	0	NA	NA	NA	NA	NA	Lipi	NA
ENSMUSG00000032978	0	NA	NA	NA	NA	NA	Guca2b	NA
ENSMUSG00000033156	0	NA	NA	NA	NA	NA	Cst10	NA
ENSMUSG00000034000	0	NA	NA	NA	NA	NA	Neu4	NA
ENSMUSG00000034116	0	NA	NA	NA	NA	NA	Vav1	NA
ENSMUSG00000034139	0	NA	NA	NA	NA	NA	Serpini2	NA
ENSMUSG00000035522	0	NA	NA	NA	NA	NA	Tsga8	NA
ENSMUSG00000035804	0	NA	NA	NA	NA	NA	Ins1	NA
ENSMUSG00000035923	0	NA	NA	NA	NA	NA	Myf6	NA
ENSMUSG00000036463	0	NA	NA	NA	NA	NA	4930544G11Rik	NA
ENSMUSG00000037346	0	NA	NA	NA	NA	NA	Hrh4	NA
ENSMUSG00000037884	0	NA	NA	NA	NA	NA	1700017G19Rik	NA
ENSMUSG00000038064	0	NA	NA	NA	NA	NA	Cldn22	NA
ENSMUSG00000038148	0	NA	NA	NA	NA	NA	Cldn16	NA
ENSMUSG00000038192	0	NA	NA	NA	NA	NA	Cer1	NA
ENSMUSG00000038641	0	NA	NA	NA	NA	NA	Akr1d1	NA
ENSMUSG00000039174	0	NA	NA	NA	NA	NA	1700003H04Rik	NA
ENSMUSG00000039335	0	NA	NA	NA	NA	NA	Spata16	NA
ENSMUSG00000039555	0	NA	NA	NA	NA	NA	Cylc2	NA
ENSMUSG00000041068	0	NA	NA	NA	NA	NA	4930596D02Rik	NA
ENSMUSG00000041476	0	NA	NA	NA	NA	NA	Smpx	NA
ENSMUSG00000042596	0	NA	NA	NA	NA	NA	Tfap2d	NA
ENSMUSG00000042869	0	NA	NA	NA	NA	NA	Olfr1370	NA
ENSMUSG00000042888	0	NA	NA	NA	NA	NA	Prr30	NA
ENSMUSG00000043060	0	NA	NA	NA	NA	NA	Fscb	NA
ENSMUSG00000043859	0	NA	NA	NA	NA	NA	1700049L16Rik	NA
ENSMUSG00000045267	0	NA	NA	NA	NA	NA	Tas2r119	NA
ENSMUSG00000045331	0	NA	NA	NA	NA	NA	2310079G19Rik	NA
ENSMUSG00000045474	0	NA	NA	NA	NA	NA	Olfr1368	NA
ENSMUSG00000045569	0	NA	NA	NA	NA	NA	Mc2r	NA
ENSMUSG00000046697	0	NA	NA	NA	NA	NA	Enpp7	NA
ENSMUSG00000046755	0	NA	NA	NA	NA	NA	Kif2b	NA
ENSMUSG00000047216	0	NA	NA	NA	NA	NA	Cdh19	NA
ENSMUSG00000047324	0	NA	NA	NA	NA	NA	4931429P17Rik	NA
ENSMUSG00000048480	0	NA	NA	NA	NA	NA	Cxcr1	NA
ENSMUSG00000050853	0	NA	NA	NA	NA	NA	Olfr958	NA
ENSMUSG00000050901	0	NA	NA	NA	NA	NA	Mtnr1b	NA
ENSMUSG00000051276	0	NA	NA	NA	NA	NA	Actrt2	NA
ENSMUSG00000051431	0	NA	NA	NA	NA	NA	Gpr87	NA
ENSMUSG00000051732	0	NA	NA	NA	NA	NA	Pabpc2	NA
ENSMUSG00000051788	0	NA	NA	NA	NA	NA	4930564D02Rik	NA
ENSMUSG00000052025	0	NA	NA	NA	NA	NA	Ppp1r2-ps7	NA
ENSMUSG00000052955	0	NA	NA	NA	NA	NA	Cpvl	NA
ENSMUSG00000054156	0	NA	NA	NA	NA	NA	Gm4894	NA
ENSMUSG00000054510	0	NA	NA	NA	NA	NA	Gm14461	NA
ENSMUSG00000055228	0	NA	NA	NA	NA	NA	Zfp935	NA
ENSMUSG00000055546	0	NA	NA	NA	NA	NA	Timd4	NA
ENSMUSG00000055547	0	NA	NA	NA	NA	NA	Apobec4	NA
ENSMUSG00000055811	0	NA	NA	NA	NA	NA	Cldn17	NA
ENSMUSG00000056115	0	NA	NA	NA	NA	NA	Tas2r134	NA
ENSMUSG00000056359	0	NA	NA	NA	NA	NA	D830013O20Rik	NA
ENSMUSG00000056682	0	NA	NA	NA	NA	NA	4930465K10Rik	NA
ENSMUSG00000057174	0	NA	NA	NA	NA	NA	Krtap19-9b	NA
ENSMUSG00000057417	0	NA	NA	NA	NA	NA	Dcpp3	NA
ENSMUSG00000058275	0	NA	NA	NA	NA	NA	Olfr412	NA
ENSMUSG00000058513	0	NA	NA	NA	NA	NA	Olfr801	NA
ENSMUSG00000059114	0	NA	NA	NA	NA	NA	Lrrc74a	NA
ENSMUSG00000059498	0	NA	NA	NA	NA	NA	Fcgr3	NA
ENSMUSG00000059632	0	NA	NA	NA	NA	NA	Krtap8-1	NA
ENSMUSG00000059695	0	NA	NA	NA	NA	NA	1700019M22Rik	NA
ENSMUSG00000061184	0	NA	NA	NA	NA	NA	Tmprss11c	NA
ENSMUSG00000062314	0	NA	NA	NA	NA	NA	Olfr1505	NA
ENSMUSG00000062391	0	NA	NA	NA	NA	NA	4932435O22Rik	NA
ENSMUSG00000062826	0	NA	NA	NA	NA	NA	Ces2f	NA
ENSMUSG00000063163	0	NA	NA	NA	NA	NA	Speer2	NA
ENSMUSG00000063529	0	NA	NA	NA	NA	NA	Stmnd1	NA
ENSMUSG00000063821	0	NA	NA	NA	NA	NA	Dupd1	NA
ENSMUSG00000065145	0	NA	NA	NA	NA	NA	Vaultrc5	NA
ENSMUSG00000065395	0	NA	NA	NA	NA	NA	Mir193a	NA
ENSMUSG00000065396	0	NA	NA	NA	NA	NA	Mir99b	NA
ENSMUSG00000065405	0	NA	NA	NA	NA	NA	Mir30a	NA
ENSMUSG00000065406	0	NA	NA	NA	NA	NA	Mirlet7i	NA
ENSMUSG00000065421	0	NA	NA	NA	NA	NA	Mirlet7a-1	NA
ENSMUSG00000065424	0	NA	NA	NA	NA	NA	Mir9-2	NA
ENSMUSG00000065437	0	NA	NA	NA	NA	NA	Mir30d	NA
ENSMUSG00000065441	0	NA	NA	NA	NA	NA	Mir128-2	NA
ENSMUSG00000065457	0	NA	NA	NA	NA	NA	Mir383	NA
ENSMUSG00000065460	0	NA	NA	NA	NA	NA	Mir133a-2	NA
ENSMUSG00000065469	0	NA	NA	NA	NA	NA	Mir129-1	NA
ENSMUSG00000065472	0	NA	NA	NA	NA	NA	Mir125b-2	NA
ENSMUSG00000065481	0	NA	NA	NA	NA	NA	Mir346	NA
ENSMUSG00000065491	0	NA	NA	NA	NA	NA	Mir7b	NA
ENSMUSG00000065505	0	NA	NA	NA	NA	NA	Mir148a	NA
ENSMUSG00000065507	0	NA	NA	NA	NA	NA	Mir204	NA
ENSMUSG00000065510	0	NA	NA	NA	NA	NA	Mir361	NA
ENSMUSG00000065511	0	NA	NA	NA	NA	NA	Mir129-2	NA
ENSMUSG00000065516	0	NA	NA	NA	NA	NA	Mir214	NA
ENSMUSG00000065533	0	NA	NA	NA	NA	NA	Mir205	NA
ENSMUSG00000065565	0	NA	NA	NA	NA	NA	Mir181a-1	NA
ENSMUSG00000065569	0	NA	NA	NA	NA	NA	Mir137	NA
ENSMUSG00000065607	0	NA	NA	NA	NA	NA	Mir331	NA
ENSMUSG00000066137	0	NA	NA	NA	NA	NA	Gm11487	NA
ENSMUSG00000067529	0	NA	NA	NA	NA	NA	Olfr1423	NA
ENSMUSG00000067848	0	NA	NA	NA	NA	NA	4933402N22Rik	NA
ENSMUSG00000067855	0	NA	NA	NA	NA	NA	Speer3	NA
ENSMUSG00000068082	0	NA	NA	NA	NA	NA	Grxcr1	NA
ENSMUSG00000068302	0	NA	NA	NA	NA	NA	Noto	NA
ENSMUSG00000068407	0	NA	NA	NA	NA	NA	Rnase12	NA
ENSMUSG00000068506	0	NA	NA	NA	NA	NA	Gm5800	NA
ENSMUSG00000069309	0	NA	NA	NA	NA	NA	Hist1h2an	NA
ENSMUSG00000070071	0	NA	NA	NA	NA	NA	Mir465	NA
ENSMUSG00000070074	0	NA	NA	NA	NA	NA	Mir484	NA
ENSMUSG00000070099	0	NA	NA	NA	NA	NA	Mir466	NA
ENSMUSG00000070103	0	NA	NA	NA	NA	NA	Mir488	NA
ENSMUSG00000070460	0	NA	NA	NA	NA	NA	Olfr291	NA
ENSMUSG00000070551	0	NA	NA	NA	NA	NA	Mrgprb5	NA
ENSMUSG00000071138	0	NA	NA	NA	NA	NA	Tex24	NA
ENSMUSG00000071356	0	NA	NA	NA	NA	NA	Reg3b	NA
ENSMUSG00000072874	0	NA	NA	NA	NA	NA	Gm6116	NA
ENSMUSG00000072878	0	NA	NA	NA	NA	NA	1700123L14Rik	NA
ENSMUSG00000073043	0	NA	NA	NA	NA	NA	Atoh1	NA
ENSMUSG00000073208	0	NA	NA	NA	NA	NA	Speer4c	NA
ENSMUSG00000073722	0	NA	NA	NA	NA	NA	4931408C20Rik	NA
ENSMUSG00000073917	0	NA	NA	NA	NA	NA	Olfr665	NA
ENSMUSG00000073948	0	NA	NA	NA	NA	NA	Olfr608	NA
ENSMUSG00000073997	0	NA	NA	NA	NA	NA	Olfr521	NA
ENSMUSG00000074776	0	NA	NA	NA	NA	NA	Gm10754	NA
ENSMUSG00000074919	0	NA	NA	NA	NA	NA	Gm10787	NA
ENSMUSG00000075223	0	NA	NA	NA	NA	NA	Olfr987	NA
ENSMUSG00000075512	0	NA	NA	NA	NA	NA	Gm1587	NA
ENSMUSG00000076009	0	NA	NA	NA	NA	NA	Mir688	NA
ENSMUSG00000076042	0	NA	NA	NA	NA	NA	Mir710	NA
ENSMUSG00000076049	0	NA	NA	NA	NA	NA	Mir598	NA
ENSMUSG00000076067	0	NA	NA	NA	NA	NA	Mir592	NA
ENSMUSG00000076119	0	NA	NA	NA	NA	NA	Mir698	NA
ENSMUSG00000076143	0	NA	NA	NA	NA	NA	Mir708	NA
ENSMUSG00000076163	0	NA	NA	NA	NA	NA	Mir701	NA
ENSMUSG00000076318	0	NA	NA	NA	NA	NA	Mir216b	NA
ENSMUSG00000076372	0	NA	NA	NA	NA	NA	Mir568	NA
ENSMUSG00000076454	0	NA	NA	NA	NA	NA	Mir762	NA
ENSMUSG00000076456	0	NA	NA	NA	NA	NA	Mir760	NA
ENSMUSG00000076457	0	NA	NA	NA	NA	NA	Mir802	NA
ENSMUSG00000076946	0	NA	NA	NA	NA	NA	Mir582	NA
ENSMUSG00000076966	0	NA	NA	NA	NA	NA	Mir466b-2	NA
ENSMUSG00000076972	0	NA	NA	NA	NA	NA	Mir193b	NA
ENSMUSG00000077042	0	NA	NA	NA	NA	NA	Mir574	NA
ENSMUSG00000077323	0	NA	NA	NA	NA	NA	Rnu11	NA
ENSMUSG00000077698	0	NA	NA	NA	NA	NA	Snord12	NA
ENSMUSG00000077881	0	NA	NA	NA	NA	NA	Mir882	NA
ENSMUSG00000077941	0	NA	NA	NA	NA	NA	Mir466h	NA
ENSMUSG00000078031	0	NA	NA	NA	NA	NA	Mir466d	NA
ENSMUSG00000078520	0	NA	NA	NA	NA	NA	Cela3a	NA
ENSMUSG00000078593	0	NA	NA	NA	NA	NA	1700042G07Rik	NA
ENSMUSG00000078600	0	NA	NA	NA	NA	NA	1700092K14Rik	NA
ENSMUSG00000078605	0	NA	NA	NA	NA	NA	E030025P04Rik	NA
ENSMUSG00000078639	0	NA	NA	NA	NA	NA	Gm12695	NA
ENSMUSG00000078935	0	NA	NA	NA	NA	NA	1700025C18Rik	NA
ENSMUSG00000079025	0	NA	NA	NA	NA	NA	Gsdmc	NA
ENSMUSG00000079048	0	NA	NA	NA	NA	NA	4933413L06Rik	NA
ENSMUSG00000079707	0	NA	NA	NA	NA	NA	Tcte3	NA
ENSMUSG00000080580	0	NA	NA	NA	NA	NA	Mir466f-4	NA
ENSMUSG00000080586	0	NA	NA	NA	NA	NA	Mir1187	NA
ENSMUSG00000080653	0	NA	NA	NA	NA	NA	Mir669e	NA
ENSMUSG00000080657	0	NA	NA	NA	NA	NA	Mir669i	NA
ENSMUSG00000080980	0	NA	NA	NA	NA	NA	1700071K01Rik	NA
ENSMUSG00000083079	0	NA	NA	NA	NA	NA	Amy2b	NA
ENSMUSG00000083270	0	NA	NA	NA	NA	NA	Gm13498	NA
ENSMUSG00000084135	0	NA	NA	NA	NA	NA	Pom121l12	NA
ENSMUSG00000084234	0	NA	NA	NA	NA	NA	4933405O20Rik	NA
ENSMUSG00000084514	0	NA	NA	NA	NA	NA	Mir1893	NA
ENSMUSG00000084523	0	NA	NA	NA	NA	NA	Mir1903	NA
ENSMUSG00000084564	0	NA	NA	NA	NA	NA	Mir1895	NA
ENSMUSG00000084565	0	NA	NA	NA	NA	NA	Mir1901	NA
ENSMUSG00000084651	0	NA	NA	NA	NA	NA	Mir1904	NA
ENSMUSG00000084751	0	NA	NA	NA	NA	NA	Mir1894	NA
ENSMUSG00000085044	0	NA	NA	NA	NA	NA	1700109G15Rik	NA
ENSMUSG00000085079	0	NA	NA	NA	NA	NA	Khdc1b	NA
ENSMUSG00000085155	0	NA	NA	NA	NA	NA	Gm11780	NA
ENSMUSG00000085171	0	NA	NA	NA	NA	NA	D830026I12Rik	NA
ENSMUSG00000085198	0	NA	NA	NA	NA	NA	4933416E03Rik	NA
ENSMUSG00000085217	0	NA	NA	NA	NA	NA	6030471H07Rik	NA
ENSMUSG00000085254	0	NA	NA	NA	NA	NA	Gm15881	NA
ENSMUSG00000085265	0	NA	NA	NA	NA	NA	Nell1os	NA
ENSMUSG00000085320	0	NA	NA	NA	NA	NA	Gm11548	NA
ENSMUSG00000085405	0	NA	NA	NA	NA	NA	4930441J16Rik	NA
ENSMUSG00000085416	0	NA	NA	NA	NA	NA	1700019G24Rik	NA
ENSMUSG00000085447	0	NA	NA	NA	NA	NA	9530026F06Rik	NA
ENSMUSG00000085452	0	NA	NA	NA	NA	NA	4930554G24Rik	NA
ENSMUSG00000085453	0	NA	NA	NA	NA	NA	Gm12018	NA
ENSMUSG00000085496	0	NA	NA	NA	NA	NA	4930517E11Rik	NA
ENSMUSG00000085499	0	NA	NA	NA	NA	NA	Gm15713	NA
ENSMUSG00000085528	0	NA	NA	NA	NA	NA	4930401O10Rik	NA
ENSMUSG00000085580	0	NA	NA	NA	NA	NA	1700061F12Rik	NA
ENSMUSG00000085641	0	NA	NA	NA	NA	NA	4930465M20Rik	NA
ENSMUSG00000085820	0	NA	NA	NA	NA	NA	4933406K04Rik	NA
ENSMUSG00000085845	0	NA	NA	NA	NA	NA	Gm13944	NA
ENSMUSG00000085940	0	NA	NA	NA	NA	NA	4930405D11Rik	NA
ENSMUSG00000086008	0	NA	NA	NA	NA	NA	Gm8817	NA
ENSMUSG00000086070	0	NA	NA	NA	NA	NA	8430436N08Rik	NA
ENSMUSG00000086136	0	NA	NA	NA	NA	NA	Gm12718	NA
ENSMUSG00000086202	0	NA	NA	NA	NA	NA	1700019E08Rik	NA
ENSMUSG00000086254	0	NA	NA	NA	NA	NA	3100003L05Rik	NA
ENSMUSG00000086257	0	NA	NA	NA	NA	NA	4930548K13Rik	NA
ENSMUSG00000086262	0	NA	NA	NA	NA	NA	A930031H19Rik	NA
ENSMUSG00000086348	0	NA	NA	NA	NA	NA	1700017J07Rik	NA
ENSMUSG00000086531	0	NA	NA	NA	NA	NA	Gm11351	NA
ENSMUSG00000086594	0	NA	NA	NA	NA	NA	Nudt12os	NA
ENSMUSG00000086653	0	NA	NA	NA	NA	NA	9130015L21Rik	NA
ENSMUSG00000086686	0	NA	NA	NA	NA	NA	F630206G17Rik	NA
ENSMUSG00000086789	0	NA	NA	NA	NA	NA	Lyrm7os	NA
ENSMUSG00000086862	0	NA	NA	NA	NA	NA	Gm13546	NA
ENSMUSG00000086887	0	NA	NA	NA	NA	NA	1700060C16Rik	NA
ENSMUSG00000086892	0	NA	NA	NA	NA	NA	4933430M04Rik	NA
ENSMUSG00000086947	0	NA	NA	NA	NA	NA	4930522O17Rik	NA
ENSMUSG00000087204	0	NA	NA	NA	NA	NA	1700073E17Rik	NA
ENSMUSG00000087226	0	NA	NA	NA	NA	NA	Gm14015	NA
ENSMUSG00000087296	0	NA	NA	NA	NA	NA	Gm12130	NA
ENSMUSG00000087309	0	NA	NA	NA	NA	NA	4930528P14Rik	NA
ENSMUSG00000087459	0	NA	NA	NA	NA	NA	Csmd2os	NA
ENSMUSG00000087844	0	NA	NA	NA	NA	NA	Mir1958	NA
ENSMUSG00000087932	0	NA	NA	NA	NA	NA	Mir1971	NA
ENSMUSG00000088148	0	NA	NA	NA	NA	NA	Mir1983	NA
ENSMUSG00000088559	0	NA	NA	NA	NA	NA	Mir1981	NA
ENSMUSG00000088606	0	NA	NA	NA	NA	NA	Mir1951	NA
ENSMUSG00000088983	0	NA	NA	NA	NA	NA	Mir1952	NA
ENSMUSG00000089570	0	NA	NA	NA	NA	NA	Mir669m-1	NA
ENSMUSG00000089596	0	NA	NA	NA	NA	NA	Nron	NA
ENSMUSG00000089819	0	NA	NA	NA	NA	NA	Gm15679	NA
ENSMUSG00000089871	0	NA	NA	NA	NA	NA	Speer4cos	NA
ENSMUSG00000089914	0	NA	NA	NA	NA	NA	4930486I03Rik	NA
ENSMUSG00000090166	0	NA	NA	NA	NA	NA	Ear10	NA
ENSMUSG00000090202	0	NA	NA	NA	NA	NA	4930503B20Rik	NA
ENSMUSG00000090254	0	NA	NA	NA	NA	NA	Gm1965	NA
ENSMUSG00000090457	0	NA	NA	NA	NA	NA	4930571K23Rik	NA
ENSMUSG00000091003	0	NA	NA	NA	NA	NA	Gm7244	NA
ENSMUSG00000091422	0	NA	NA	NA	NA	NA	Gm6455	NA
ENSMUSG00000091468	0	NA	NA	NA	NA	NA	Vmn2r82	NA
ENSMUSG00000091779	0	NA	NA	NA	NA	NA	Gm21293	NA
ENSMUSG00000091897	0	NA	NA	NA	NA	NA	Gm17019	NA
ENSMUSG00000091906	0	NA	NA	NA	NA	NA	1700099I09Rik	NA
ENSMUSG00000092066	0	NA	NA	NA	NA	NA	1700121N20Rik	NA
ENSMUSG00000092276	0	NA	NA	NA	NA	NA	1700116B05Rik	NA
ENSMUSG00000092528	0	NA	NA	NA	NA	NA	Nlrp1c-ps	NA
ENSMUSG00000092549	0	NA	NA	NA	NA	NA	Gm20491	NA
ENSMUSG00000092599	0	NA	NA	NA	NA	NA	1700010K23Rik	NA
ENSMUSG00000092638	0	NA	NA	NA	NA	NA	Mir5112	NA
ENSMUSG00000092639	0	NA	NA	NA	NA	NA	Mir3964	NA
ENSMUSG00000092679	0	NA	NA	NA	NA	NA	Mir5129	NA
ENSMUSG00000092696	0	NA	NA	NA	NA	NA	Mir5133	NA
ENSMUSG00000092745	0	NA	NA	NA	NA	NA	Mir5122	NA
ENSMUSG00000092751	0	NA	NA	NA	NA	NA	Mir3080	NA
ENSMUSG00000092761	0	NA	NA	NA	NA	NA	Mir5120	NA
ENSMUSG00000092813	0	NA	NA	NA	NA	NA	Mir3086	NA
ENSMUSG00000092901	0	NA	NA	NA	NA	NA	Mir5130	NA
ENSMUSG00000092952	0	NA	NA	NA	NA	NA	Mir3059	NA
ENSMUSG00000092972	0	NA	NA	NA	NA	NA	Mir3078	NA
ENSMUSG00000093003	0	NA	NA	NA	NA	NA	Mir3473c	NA
ENSMUSG00000093007	0	NA	NA	NA	NA	NA	Mir15a	NA
ENSMUSG00000093036	0	NA	NA	NA	NA	NA	Mir5127	NA
ENSMUSG00000093042	0	NA	NA	NA	NA	NA	Mir3109	NA
ENSMUSG00000093091	0	NA	NA	NA	NA	NA	Mir3089	NA
ENSMUSG00000093142	0	NA	NA	NA	NA	NA	Mir3106	NA
ENSMUSG00000093221	0	NA	NA	NA	NA	NA	Mir3105	NA
ENSMUSG00000093241	0	NA	NA	NA	NA	NA	Mir3108	NA
ENSMUSG00000093278	0	NA	NA	NA	NA	NA	Mir5110	NA
ENSMUSG00000093292	0	NA	NA	NA	NA	NA	Mir5118	NA
ENSMUSG00000093314	0	NA	NA	NA	NA	NA	Mir5136	NA
ENSMUSG00000093354	0	NA	NA	NA	NA	NA	Mir125b-1	NA
ENSMUSG00000093452	0	NA	NA	NA	NA	NA	Zfhx2os	NA
ENSMUSG00000093472	0	NA	NA	NA	NA	NA	4930438E09Rik	NA
ENSMUSG00000093480	0	NA	NA	NA	NA	NA	Mir5624	NA
ENSMUSG00000093508	0	NA	NA	NA	NA	NA	Mir5709	NA
ENSMUSG00000093528	0	NA	NA	NA	NA	NA	Nrg3os	NA
ENSMUSG00000093710	0	NA	NA	NA	NA	NA	Mir5625	NA
ENSMUSG00000093757	0	NA	NA	NA	NA	NA	Mir5623	NA
ENSMUSG00000094311	0	NA	NA	NA	NA	NA	Rfpl4b	NA
ENSMUSG00000094805	0	NA	NA	NA	NA	NA	Olfr311	NA
ENSMUSG00000095024	0	NA	NA	NA	NA	NA	Gm5458	NA
ENSMUSG00000095493	0	NA	NA	NA	NA	NA	A630023A22Rik	NA
ENSMUSG00000095654	0	NA	NA	NA	NA	NA	Plscr5	NA
ENSMUSG00000095864	0	NA	NA	NA	NA	NA	Vmn1r77	NA
ENSMUSG00000095918	0	NA	NA	NA	NA	NA	Gm5861	NA
ENSMUSG00000095953	0	NA	NA	NA	NA	NA	6030469F06Rik	NA
ENSMUSG00000095959	0	NA	NA	NA	NA	NA	Gm10845	NA
ENSMUSG00000096144	0	NA	NA	NA	NA	NA	B020004C17Rik	NA
ENSMUSG00000096263	0	NA	NA	NA	NA	NA	Snord14c	NA
ENSMUSG00000096405	0	NA	NA	NA	NA	NA	4930474N05Rik	NA
ENSMUSG00000096442	0	NA	NA	NA	NA	NA	Taar8a	NA
ENSMUSG00000096546	0	NA	NA	NA	NA	NA	Smlr1	NA
ENSMUSG00000097044	0	NA	NA	NA	NA	NA	4933433F19Rik	NA
ENSMUSG00000097074	0	NA	NA	NA	NA	NA	4833428L15Rik	NA
ENSMUSG00000097171	0	NA	NA	NA	NA	NA	Gm17644	NA
ENSMUSG00000097584	0	NA	NA	NA	NA	NA	1700125G22Rik	NA
ENSMUSG00000097735	0	NA	NA	NA	NA	NA	D930032P07Rik	NA
ENSMUSG00000097898	0	NA	NA	NA	NA	NA	4930455B14Rik	NA
ENSMUSG00000097962	0	NA	NA	NA	NA	NA	1700034G24Rik	NA
ENSMUSG00000098097	0	NA	NA	NA	NA	NA	6530403H02Rik	NA
ENSMUSG00000098150	0	NA	NA	NA	NA	NA	4921515E04Rik	NA
ENSMUSG00000098179	0	NA	NA	NA	NA	NA	Gm8709	NA
ENSMUSG00000098230	0	NA	NA	NA	NA	NA	1700095B10Rik	NA
ENSMUSG00000098253	0	NA	NA	NA	NA	NA	Mir7219	NA
ENSMUSG00000098276	0	NA	NA	NA	NA	NA	Mir6358	NA
ENSMUSG00000098287	0	NA	NA	NA	NA	NA	Mir6355	NA
ENSMUSG00000098288	0	NA	NA	NA	NA	NA	Mir6900	NA
ENSMUSG00000098299	0	NA	NA	NA	NA	NA	Mir7224	NA
ENSMUSG00000098310	0	NA	NA	NA	NA	NA	Mir8118	NA
ENSMUSG00000098341	0	NA	NA	NA	NA	NA	Mir6944	NA
ENSMUSG00000098388	0	NA	NA	NA	NA	NA	Mir8109	NA
ENSMUSG00000098400	0	NA	NA	NA	NA	NA	Mir7680	NA
ENSMUSG00000098407	0	NA	NA	NA	NA	NA	Mir6348	NA
ENSMUSG00000098416	0	NA	NA	NA	NA	NA	Mir7117	NA
ENSMUSG00000098417	0	NA	NA	NA	NA	NA	Mir6379	NA
ENSMUSG00000098441	0	NA	NA	NA	NA	NA	Mir6537	NA
ENSMUSG00000098443	0	NA	NA	NA	NA	NA	Mir7681	NA
ENSMUSG00000098498	0	NA	NA	NA	NA	NA	Mir8099-1	NA
ENSMUSG00000098511	0	NA	NA	NA	NA	NA	Mir7072	NA
ENSMUSG00000098521	0	NA	NA	NA	NA	NA	Mir7243	NA
ENSMUSG00000098522	0	NA	NA	NA	NA	NA	Mir6412	NA
ENSMUSG00000098547	0	NA	NA	NA	NA	NA	Mir6921	NA
ENSMUSG00000098611	0	NA	NA	NA	NA	NA	Mir6343	NA
ENSMUSG00000098623	0	NA	NA	NA	NA	NA	Mir8112	NA
ENSMUSG00000098627	0	NA	NA	NA	NA	NA	4930524O08Rik	NA
ENSMUSG00000098648	0	NA	NA	NA	NA	NA	Mir6239	NA
ENSMUSG00000098659	0	NA	NA	NA	NA	NA	1110015O18Rik	NA
ENSMUSG00000098660	0	NA	NA	NA	NA	NA	Mir6336	NA
ENSMUSG00000098704	0	NA	NA	NA	NA	NA	Mir6934	NA
ENSMUSG00000098706	0	NA	NA	NA	NA	NA	Mir6979	NA
ENSMUSG00000098718	0	NA	NA	NA	NA	NA	Mir496b	NA
ENSMUSG00000098756	0	NA	NA	NA	NA	NA	Mir378d	NA
ENSMUSG00000098758	0	NA	NA	NA	NA	NA	7630403G23Rik	NA
ENSMUSG00000098763	0	NA	NA	NA	NA	NA	Nkx2-2os	NA
ENSMUSG00000098780	0	NA	NA	NA	NA	NA	Mir6390	NA
ENSMUSG00000098797	0	NA	NA	NA	NA	NA	Mir6344	NA
ENSMUSG00000098802	0	NA	NA	NA	NA	NA	Mir7046	NA
ENSMUSG00000098829	0	NA	NA	NA	NA	NA	Mir6354	NA
ENSMUSG00000098833	0	NA	NA	NA	NA	NA	Mir6349	NA
ENSMUSG00000098851	0	NA	NA	NA	NA	NA	Mir6353	NA
ENSMUSG00000098858	0	NA	NA	NA	NA	NA	Mir6541	NA
ENSMUSG00000098862	0	NA	NA	NA	NA	NA	Mir6378	NA
ENSMUSG00000098884	0	NA	NA	NA	NA	NA	Mir7689	NA
ENSMUSG00000098887	0	NA	NA	NA	NA	NA	Mir6413	NA
ENSMUSG00000098938	0	NA	NA	NA	NA	NA	Mir6393	NA
ENSMUSG00000098955	0	NA	NA	NA	NA	NA	Mir6935	NA
ENSMUSG00000098984	0	NA	NA	NA	NA	NA	Mir6420	NA
ENSMUSG00000098989	0	NA	NA	NA	NA	NA	Mir7223	NA
ENSMUSG00000099011	0	NA	NA	NA	NA	NA	Mir6380	NA
ENSMUSG00000099015	0	NA	NA	NA	NA	NA	Mir6372	NA
ENSMUSG00000099025	0	NA	NA	NA	NA	NA	Gm27162	NA
ENSMUSG00000099036	0	NA	NA	NA	NA	NA	Mir378c	NA
ENSMUSG00000099070	0	NA	NA	NA	NA	NA	Mir8119	NA
ENSMUSG00000099071	0	NA	NA	NA	NA	NA	Mir8095	NA
ENSMUSG00000099078	0	NA	NA	NA	NA	NA	Mir8110	NA
ENSMUSG00000099080	0	NA	NA	NA	NA	NA	Mir7071	NA
ENSMUSG00000099093	0	NA	NA	NA	NA	NA	Mir7000	NA
ENSMUSG00000099124	0	NA	NA	NA	NA	NA	Mir8117	NA
ENSMUSG00000099129	0	NA	NA	NA	NA	NA	Mir7076	NA
ENSMUSG00000099141	0	NA	NA	NA	NA	NA	Mir6352	NA
ENSMUSG00000099146	0	NA	NA	NA	NA	NA	0610031O16Rik	NA
ENSMUSG00000099149	0	NA	NA	NA	NA	NA	Mir6370	NA
ENSMUSG00000099158	0	NA	NA	NA	NA	NA	Mir6368	NA
ENSMUSG00000099161	0	NA	NA	NA	NA	NA	Mir6419	NA
ENSMUSG00000099169	0	NA	NA	NA	NA	NA	Mir7j	NA
ENSMUSG00000099176	0	NA	NA	NA	NA	NA	Mir6238	NA
ENSMUSG00000099184	0	NA	NA	NA	NA	NA	Mir6337	NA
ENSMUSG00000099199	0	NA	NA	NA	NA	NA	Mir7012	NA
ENSMUSG00000099218	0	NA	NA	NA	NA	NA	Mir5124b	NA
ENSMUSG00000099223	0	NA	NA	NA	NA	NA	Mir7221	NA
ENSMUSG00000099225	0	NA	NA	NA	NA	NA	Mir8104	NA
ENSMUSG00000099227	0	NA	NA	NA	NA	NA	Mir8114	NA
ENSMUSG00000099230	0	NA	NA	NA	NA	NA	Mir6989	NA
ENSMUSG00000099257	0	NA	NA	NA	NA	NA	Mir6342	NA
ENSMUSG00000099259	0	NA	NA	NA	NA	NA	Mir6922	NA
ENSMUSG00000099264	0	NA	NA	NA	NA	NA	Mir6411	NA
ENSMUSG00000099279	0	NA	NA	NA	NA	NA	Mir6408	NA
ENSMUSG00000099300	0	NA	NA	NA	NA	NA	Mir6356	NA
ENSMUSG00000099319	0	NA	NA	NA	NA	NA	Mir7648	NA
ENSMUSG00000099326	0	NA	NA	NA	NA	NA	Mir21c	NA
ENSMUSG00000099360	0	NA	NA	NA	NA	NA	1700022H16Rik	NA
ENSMUSG00000099378	0	NA	NA	NA	NA	NA	1700067G17Rik	NA
ENSMUSG00000099419	0	NA	NA	NA	NA	NA	1700001D01Rik	NA
ENSMUSG00000099508	0	NA	NA	NA	NA	NA	1700030L20Rik	NA
ENSMUSG00000099616	0	NA	NA	NA	NA	NA	4932413F04Rik	NA
ENSMUSG00000099724	0	NA	NA	NA	NA	NA	4930554C24Rik	NA
ENSMUSG00000099751	0	NA	NA	NA	NA	NA	1700022A22Rik	NA
ENSMUSG00000099863	0	NA	NA	NA	NA	NA	1700031L13Rik	NA
ENSMUSG00000099933	0	NA	NA	NA	NA	NA	4930452N14Rik	NA
ENSMUSG00000099994	0	NA	NA	NA	NA	NA	1700024B18Rik	NA
ENSMUSG00000099995	0	NA	NA	NA	NA	NA	1700036G14Rik	NA
ENSMUSG00000100010	0	NA	NA	NA	NA	NA	1700010I02Rik	NA
ENSMUSG00000100146	0	NA	NA	NA	NA	NA	1700020M21Rik	NA
ENSMUSG00000100155	0	NA	NA	NA	NA	NA	Gm2109	NA
ENSMUSG00000100166	0	NA	NA	NA	NA	NA	B230110G15Rik	NA
ENSMUSG00000100219	0	NA	NA	NA	NA	NA	1700054K19Rik	NA
ENSMUSG00000100274	0	NA	NA	NA	NA	NA	1700006F04Rik	NA
ENSMUSG00000100294	0	NA	NA	NA	NA	NA	1700034K08Rik	NA
ENSMUSG00000100297	0	NA	NA	NA	NA	NA	1700044K03Rik	NA
ENSMUSG00000100309	0	NA	NA	NA	NA	NA	Gm6644	NA
ENSMUSG00000100315	0	NA	NA	NA	NA	NA	1700031P21Rik	NA
ENSMUSG00000100335	0	NA	NA	NA	NA	NA	2310008N11Rik	NA
ENSMUSG00000100410	0	NA	NA	NA	NA	NA	2310020H05Rik	NA
ENSMUSG00000100457	0	NA	NA	NA	NA	NA	D830032E09Rik	NA
ENSMUSG00000100459	0	NA	NA	NA	NA	NA	Gm5833	NA
ENSMUSG00000100518	0	NA	NA	NA	NA	NA	4930440C22Rik	NA
ENSMUSG00000100573	0	NA	NA	NA	NA	NA	1700081H04Rik	NA
ENSMUSG00000100589	0	NA	NA	NA	NA	NA	4930533P14Rik	NA
ENSMUSG00000100626	0	NA	NA	NA	NA	NA	H2al1a	NA
ENSMUSG00000100668	0	NA	NA	NA	NA	NA	1700083H02Rik	NA
ENSMUSG00000100681	0	NA	NA	NA	NA	NA	1700064J06Rik	NA
ENSMUSG00000100684	0	NA	NA	NA	NA	NA	Gm20268	NA
ENSMUSG00000100717	0	NA	NA	NA	NA	NA	1700120G07Rik	NA
ENSMUSG00000100837	0	NA	NA	NA	NA	NA	1700063D05Rik	NA
ENSMUSG00000100844	0	NA	NA	NA	NA	NA	1810007C17Rik	NA
ENSMUSG00000100857	0	NA	NA	NA	NA	NA	1700041M19Rik	NA
ENSMUSG00000100890	0	NA	NA	NA	NA	NA	1700085C21Rik	NA
ENSMUSG00000101089	0	NA	NA	NA	NA	NA	2610016A17Rik	NA
ENSMUSG00000101483	0	NA	NA	NA	NA	NA	1700016L21Rik	NA
ENSMUSG00000101492	0	NA	NA	NA	NA	NA	Gm29089	NA
ENSMUSG00000101584	0	NA	NA	NA	NA	NA	4930519F24Rik	NA
ENSMUSG00000101636	0	NA	NA	NA	NA	NA	4930579H20Rik	NA
ENSMUSG00000101812	0	NA	NA	NA	NA	NA	D530049I02Rik	NA
ENSMUSG00000101894	0	NA	NA	NA	NA	NA	1700016P04Rik	NA
ENSMUSG00000101941	0	NA	NA	NA	NA	NA	Gm28979	NA
ENSMUSG00000101959	0	NA	NA	NA	NA	NA	Ldhal6b	NA
ENSMUSG00000102000	0	NA	NA	NA	NA	NA	1700006H21Rik	NA
ENSMUSG00000102004	0	NA	NA	NA	NA	NA	4933402C06Rik	NA
ENSMUSG00000102046	0	NA	NA	NA	NA	NA	2810404M03Rik	NA
ENSMUSG00000102069	0	NA	NA	NA	NA	NA	1700012I11Rik	NA
ENSMUSG00000102096	0	NA	NA	NA	NA	NA	1700101O22Rik	NA
ENSMUSG00000102099	0	NA	NA	NA	NA	NA	1700011B04Rik	NA
ENSMUSG00000102424	0	NA	NA	NA	NA	NA	Paupar	NA
ENSMUSG00000102785	0	NA	NA	NA	NA	NA	Gm2447	NA
ENSMUSG00000103692	0	NA	NA	NA	NA	NA	4930503O07Rik	NA
ENSMUSG00000104015	0	NA	NA	NA	NA	NA	Gm10745	NA
ENSMUSG00000104072	0	NA	NA	NA	NA	NA	4930448I06Rik	NA
ENSMUSG00000104096	0	NA	NA	NA	NA	NA	Gm20356	NA
ENSMUSG00000104543	0	NA	NA	NA	NA	NA	Gm6602	NA
ENSMUSG00000104553	0	NA	NA	NA	NA	NA	9330178D15Rik	NA
ENSMUSG00000104600	0	NA	NA	NA	NA	NA	Dmrt1i	NA
ENSMUSG00000104758	0	NA	NA	NA	NA	NA	Mir691	NA
ENSMUSG00000104861	0	NA	NA	NA	NA	NA	3110039M20Rik	NA
ENSMUSG00000104956	0	NA	NA	NA	NA	NA	4930429D17Rik	NA
ENSMUSG00000104958	0	NA	NA	NA	NA	NA	Mir7238	NA
ENSMUSG00000105010	0	NA	NA	NA	NA	NA	Mir219b	NA
ENSMUSG00000105030	0	NA	NA	NA	NA	NA	Gm38671	NA
ENSMUSG00000105165	0	NA	NA	NA	NA	NA	Mir7686	NA
ENSMUSG00000105185	0	NA	NA	NA	NA	NA	4930519H02Rik	NA
ENSMUSG00000105200	0	NA	NA	NA	NA	NA	Mir378a	NA
ENSMUSG00000105234	0	NA	NA	NA	NA	NA	4930459L07Rik	NA
ENSMUSG00000105279	0	NA	NA	NA	NA	NA	Gm6260	NA
ENSMUSG00000105557	0	NA	NA	NA	NA	NA	Mir3966	NA
ENSMUSG00000105697	0	NA	NA	NA	NA	NA	Mir7661	NA
ENSMUSG00000105773	0	NA	NA	NA	NA	NA	4930563F08Rik	NA
ENSMUSG00000105816	0	NA	NA	NA	NA	NA	D030025E07Rik	NA
ENSMUSG00000105841	0	NA	NA	NA	NA	NA	Mir3960	NA
ENSMUSG00000105923	0	NA	NA	NA	NA	NA	A830019L24Rik	NA
ENSMUSG00000106013	0	NA	NA	NA	NA	NA	4933402J10Rik	NA
ENSMUSG00000106154	0	NA	NA	NA	NA	NA	Mir7232	NA
ENSMUSG00000106183	0	NA	NA	NA	NA	NA	Mir101c	NA
ENSMUSG00000106215	0	NA	NA	NA	NA	NA	Mir7218	NA
ENSMUSG00000106278	0	NA	NA	NA	NA	NA	Mir3970	NA
ENSMUSG00000106479	0	NA	NA	NA	NA	NA	Mir721	NA
ENSMUSG00000106597	0	NA	NA	NA	NA	NA	Mir7021	NA
ENSMUSG00000106602	0	NA	NA	NA	NA	NA	4930405L22Rik	NA
ENSMUSG00000106740	0	NA	NA	NA	NA	NA	Gm21221	NA
ENSMUSG00000106741	0	NA	NA	NA	NA	NA	4930513D17Rik	NA
ENSMUSG00000107014	0	NA	NA	NA	NA	NA	1700126H18Rik	NA
ENSMUSG00000107073	0	NA	NA	NA	NA	NA	4930428D20Rik	NA
ENSMUSG00000107144	0	NA	NA	NA	NA	NA	4930413E15Rik	NA
ENSMUSG00000107153	0	NA	NA	NA	NA	NA	Gm38404	NA
ENSMUSG00000107214	0	NA	NA	NA	NA	NA	4930500F04Rik	NA
ENSMUSG00000107232	0	NA	NA	NA	NA	NA	1700017L05Rik	NA
ENSMUSG00000107408	0	NA	NA	NA	NA	NA	1700065L07Rik	NA
ENSMUSG00000107895	0	NA	NA	NA	NA	NA	1700094M24Rik	NA
ENSMUSG00000107948	0	NA	NA	NA	NA	NA	AA545190	NA
ENSMUSG00000108128	0	NA	NA	NA	NA	NA	4922502N22Rik	NA
ENSMUSG00000108383	0	NA	NA	NA	NA	NA	Gm6567	NA
ENSMUSG00000108669	0	NA	NA	NA	NA	NA	4930441H08Rik	NA
ENSMUSG00000108848	0	NA	NA	NA	NA	NA	4933430N04Rik	NA
ENSMUSG00000108885	0	NA	NA	NA	NA	NA	4930402F11Rik	NA
ENSMUSG00000109473	0	NA	NA	NA	NA	NA	B930025P03Rik	NA
ENSMUSG00000109827	0	NA	NA	NA	NA	NA	Gm6213	NA
ENSMUSG00000109941	0	NA	NA	NA	NA	NA	Exosc6	NA
ENSMUSG00000110037	0	NA	NA	NA	NA	NA	4930543N07Rik	NA
ENSMUSG00000110101	0	NA	NA	NA	NA	NA	Gm6249	NA
ENSMUSG00000110281	0	NA	NA	NA	NA	NA	Gm2516	NA
ENSMUSG00000110336	0	NA	NA	NA	NA	NA	4933400L20Rik	NA
ENSMUSG00000110372	0	NA	NA	NA	NA	NA	Gm8096	NA
ENSMUSG00000110406	0	NA	NA	NA	NA	NA	4930470O06Rik	NA
ENSMUSG00000110541	0	NA	NA	NA	NA	NA	Gm10280	NA
ENSMUSG00000110613	0	NA	NA	NA	NA	NA	Lncbate1	NA
ENSMUSG00000110629	0	NA	NA	NA	NA	NA	4930567H12Rik	NA
ENSMUSG00000111234	0	NA	NA	NA	NA	NA	4930591E09Rik	NA
ENSMUSG00000111290	0	NA	NA	NA	NA	NA	Gm5122	NA
ENSMUSG00000111952	0	NA	NA	NA	NA	NA	Gm4489	NA
ENSMUSG00000111982	0	NA	NA	NA	NA	NA	Gm35135	NA
ENSMUSG00000112121	0	NA	NA	NA	NA	NA	C230072F16Rik	NA
ENSMUSG00000112364	0	NA	NA	NA	NA	NA	4930503E24Rik	NA
ENSMUSG00000112388	0	NA	NA	NA	NA	NA	AI463170	NA
ENSMUSG00000112497	0	NA	NA	NA	NA	NA	4930525C09Rik	NA
ENSMUSG00000112533	0	NA	NA	NA	NA	NA	Gm20758	NA
ENSMUSG00000112821	0	NA	NA	NA	NA	NA	1700104L18Rik	NA
ENSMUSG00000112896	0	NA	NA	NA	NA	NA	Gm8633	NA
ENSMUSG00000112924	0	NA	NA	NA	NA	NA	4930579P08Rik	NA
ENSMUSG00000112937	0	NA	NA	NA	NA	NA	Gm17746	NA
ENSMUSG00000113082	0	NA	NA	NA	NA	NA	D730050B12Rik	NA
ENSMUSG00000113164	0	NA	NA	NA	NA	NA	4930559C10Rik	NA
ENSMUSG00000113186	0	NA	NA	NA	NA	NA	A330076C08Rik	NA
ENSMUSG00000113331	0	NA	NA	NA	NA	NA	3110009F21Rik	NA
ENSMUSG00000113373	0	NA	NA	NA	NA	NA	Jakmip1	NA
ENSMUSG00000113593	0	NA	NA	NA	NA	NA	Zp4-ps	NA
ENSMUSG00000113644	0	NA	NA	NA	NA	NA	4930448C13Rik	NA
ENSMUSG00000113770	0	NA	NA	NA	NA	NA	1700019C18Rik	NA
ENSMUSG00000114307	0	NA	NA	NA	NA	NA	4930526H09Rik	NA
ENSMUSG00000114412	0	NA	NA	NA	NA	NA	4930405A10Rik	NA
ENSMUSG00000114472	0	NA	NA	NA	NA	NA	Gm38397	NA
ENSMUSG00000114895	0	NA	NA	NA	NA	NA	4930579J19Rik	NA
ENSMUSG00000115001	0	NA	NA	NA	NA	NA	4930474H20Rik	NA
ENSMUSG00000115149	0	NA	NA	NA	NA	NA	9330188P03Rik	NA
ENSMUSG00000115271	0	NA	NA	NA	NA	NA	4930529K09Rik	NA
ENSMUSG00000115320	0	NA	NA	NA	NA	NA	4930524C18Rik	NA
ENSMUSG00000115372	0	NA	NA	NA	NA	NA	1700100I10Rik	NA
ENSMUSG00000115474	0	NA	NA	NA	NA	NA	4930430F21Rik	NA
ENSMUSG00000115609	0	NA	NA	NA	NA	NA	4930447J18Rik	NA
ENSMUSG00000115654	0	NA	NA	NA	NA	NA	Gm19303	NA
ENSMUSG00000115845	0	NA	NA	NA	NA	NA	4933402J15Rik	NA
ENSMUSG00000115944	0	NA	NA	NA	NA	NA	AU021063	NA
ENSMUSG00000116031	0	NA	NA	NA	NA	NA	D030024E09Rik	NA
ENSMUSG00000116167	0	NA	NA	NA	NA	NA	4930504C09Rik	NA
ENSMUSG00000116207	0	NA	NA	NA	NA	NA	Nnt	NA
ENSMUSG00000116275	0	NA	NA	NA	NA	NA	Zc3h11a	NA
ENSMUSG00000116331	0	NA	NA	NA	NA	NA	B230214G05Rik	NA
ENSMUSG00000116378	0	NA	NA	NA	NA	NA	Gcat	NA
ENSMUSG00000116429	0	NA	NA	NA	NA	NA	Ddit3	NA
ENSMUSG00000116483	0	NA	NA	NA	NA	NA	Gm19782	NA
ENSMUSG00000116611	0	NA	NA	NA	NA	NA	4930404A05Rik	NA
ENSMUSG00000116654	0	NA	NA	NA	NA	NA	Gm10823	NA
ENSMUSG00000116695	0	NA	NA	NA	NA	NA	4930578N18Rik	NA
ENSMUSG00000116767	0	NA	NA	NA	NA	NA	4930517M08Rik	NA
ENSMUSG00000116907	0	NA	NA	NA	NA	NA	4930553E22Rik	NA
ENSMUSG00000116982	0	NA	NA	NA	NA	NA	4930567J20Rik	NA
ENSMUSG00000117175	0	NA	NA	NA	NA	NA	Gm20098	NA
ENSMUSG00000117264	0	NA	NA	NA	NA	NA	4930452A19Rik	NA
ENSMUSG00000117460	0	NA	NA	NA	NA	NA	4921533I20Rik	NA
ENSMUSG00000117524	0	NA	NA	NA	NA	NA	Gm4719	NA
ENSMUSG00000117539	0	NA	NA	NA	NA	NA	Gm4710	NA
ENSMUSG00000117615	0	NA	NA	NA	NA	NA	4930545E07Rik	NA
ENSMUSG00000117633	0	NA	NA	NA	NA	NA	8430422H06Rik	NA
ENSMUSG00000118047	0	NA	NA	NA	NA	NA	4930554I06Rik	NA
ENSMUSG00000118272	0	NA	NA	NA	NA	NA	Arhgef4	NA
ENSMUSG00000118319	0	NA	NA	NA	NA	NA	Gm2176	NA
ENSMUSG00000085282	142.4704113	-0.436256899	0.223726531	-1.949956034	0.05118136	0.999946818	Gm15663	NoSignificant
ENSMUSG00000039488	34.54060854	-0.81930304	0.420257821	-1.949524789	0.051232785	0.999946818	Cntn5	NoSignificant
ENSMUSG00000025037	434.7909032	0.321739217	0.165242541	1.947072558	0.051526036	0.999946818	Maoa	NoSignificant
ENSMUSG00000015016	234.8941411	-0.29844132	0.153474651	-1.94456425	0.051827446	0.999946818	Acsf3	NoSignificant
ENSMUSG00000028532	1400.092373	-0.245944665	0.126506146	-1.94413215	0.051879517	0.999946818	Cachd1	NoSignificant
ENSMUSG00000022762	107.8723665	-0.470012752	0.24373223	-1.928398025	0.053805637	0.999946818	Ncam2	NoSignificant
ENSMUSG00000000127	543.2993952	0.216929299	0.112630984	1.926017972	0.05410213	0.999946818	Fer	NoSignificant
ENSMUSG00000027419	705.7322274	-0.40012	0.208188748	-1.921909824	0.054617105	0.999946818	Pcsk2	NoSignificant
ENSMUSG00000048988	200.3042278	-0.427125672	0.222347526	-1.920982344	0.054733933	0.999946818	Elfn1	NoSignificant
ENSMUSG00000062861	533.570449	0.284859881	0.14914739	1.909921999	0.056143257	0.999946818	Zfp28	NoSignificant
ENSMUSG00000041921	306.2071237	0.29728057	0.155653452	1.909887424	0.05614771	0.999946818	Metap1d	NoSignificant
ENSMUSG00000030469	354.0910135	-0.283553502	0.149110794	-1.901629615	0.057219593	0.999946818	Zfp719	NoSignificant
ENSMUSG00000034912	120.1551698	-0.592597913	0.312074111	-1.898901231	0.057577463	0.999946818	Mdga2	NoSignificant
ENSMUSG00000030731	71.13320156	-0.671398102	0.353871118	-1.897295562	0.05778894	0.999946818	Syt3	NoSignificant
ENSMUSG00000032353	199.6322482	0.327167593	0.172586838	1.895669433	0.05800377	0.999946818	Tmed3	NoSignificant
ENSMUSG00000021448	115.7582616	-0.618394958	0.329620311	-1.876082682	0.060643927	0.999946818	Shc3	NoSignificant
ENSMUSG00000001995	747.9286558	0.245468971	0.130912525	1.875061011	0.060784331	0.999946818	Sipa1l2	NoSignificant
ENSMUSG00000051022	41.63693437	-0.81567301	0.435922133	-1.871143831	0.061325148	0.999946818	Hs3st1	NoSignificant
ENSMUSG00000038764	676.0657602	-0.279769365	0.1496391	-1.869627422	0.061535575	0.999946818	Ptpn3	NoSignificant
ENSMUSG00000043881	357.8191161	-0.265636402	0.142087772	-1.869523315	0.061550043	0.999946818	Kbtbd7	NoSignificant
ENSMUSG00000028179	30.29016949	0.821116648	0.43940577	1.868697918	0.061664854	0.999946818	Cth	NoSignificant
ENSMUSG00000003123	150.9737589	-0.483280032	0.259129851	-1.865011038	0.062179857	0.999946818	Lipe	NoSignificant
ENSMUSG00000029359	10.42472891	-1.122235325	0.602051314	-1.864019392	0.062318981	0.999946818	Tesc	NoSignificant
ENSMUSG00000003949	41.95962992	-0.839781864	0.450537982	-1.863953533	0.06232823	0.999946818	Hlf	NoSignificant
ENSMUSG00000085218	25.85556172	0.789616097	0.423624457	1.863953045	0.062328299	0.999946818	BB218582	NoSignificant
ENSMUSG00000026664	330.3302843	0.280765126	0.15118043	1.857152575	0.06328945	0.999946818	Phyh	NoSignificant
ENSMUSG00000050002	548.3584822	0.224026556	0.121551233	1.8430628	0.065319842	0.999946818	Idnk	NoSignificant
ENSMUSG00000031647	973.1444232	-0.233575418	0.126931315	-1.840171729	0.065743029	0.999946818	Mfap3l	NoSignificant
ENSMUSG00000091071	37.21796594	-0.72740644	0.396200663	-1.835954626	0.066364368	0.999946818	1700030C10Rik	NoSignificant
ENSMUSG00000019943	8125.476328	-0.264843337	0.14450482	-1.832764721	0.066837568	0.999946818	Atp2b1	NoSignificant
ENSMUSG00000040972	499.5766951	-0.355466302	0.194048834	-1.831839409	0.06697535	0.999946818	Igsf21	NoSignificant
ENSMUSG00000050824	39.71756083	-0.6953389	0.379797873	-1.830813044	0.067128453	0.999946818	Sstr5	NoSignificant
ENSMUSG00000096146	145.129345	-0.368401364	0.201728483	-1.826223839	0.067816552	0.999946818	Kcnj11	NoSignificant
ENSMUSG00000032454	39.05881894	-0.721320307	0.395974647	-1.821632552	0.068510758	0.999946818	Rbp2	NoSignificant
ENSMUSG00000079243	2.519127499	-2.705277399	1.488176647	-1.817846964	0.069087526	0.999946818	Xirp1	NoSignificant
ENSMUSG00000038742	47.6783912	0.599830543	0.330455374	1.815163529	0.069498783	0.999946818	Angptl6	NoSignificant
ENSMUSG00000079605	23.56520497	0.779160991	0.429420004	1.814449685	0.069608522	0.999946818	Zbtb9	NoSignificant
ENSMUSG00000042901	1269.919862	0.164878975	0.090927541	1.813300708	0.069785454	0.999946818	Aida	NoSignificant
ENSMUSG00000023036	114.6939801	-0.471202825	0.260634848	-1.807904154	0.070621419	0.999946818	Pcdhgc4	NoSignificant
ENSMUSG00000091243	47.48267011	-0.675882969	0.374309193	-1.805680923	0.070968194	0.999946818	Vgll3	NoSignificant
ENSMUSG00000041654	333.4934089	0.244833293	0.1357748	1.80323074	0.071351985	0.999946818	Slc39a11	NoSignificant
ENSMUSG00000038010	126.09413	0.470559659	0.261710277	1.798017507	0.072174233	0.999946818	Ccdc138	NoSignificant
ENSMUSG00000015829	589.6829267	-0.356995394	0.198758391	-1.796127412	0.072474256	0.999946818	Tnr	NoSignificant
ENSMUSG00000041923	122.330137	-0.465421443	0.260283341	-1.78813381	0.073754422	0.999946818	Nol4	NoSignificant
ENSMUSG00000060882	340.3985901	-0.484143907	0.271176517	-1.785345992	0.074205213	0.999946818	Kcnd2	NoSignificant
ENSMUSG00000078307	147.2142392	-0.376872899	0.211161433	-1.784761986	0.074299932	0.999946818	AI593442	NoSignificant
ENSMUSG00000026109	218.2442953	-0.376770322	0.211195977	-1.783984374	0.074426204	0.999946818	Tmeff2	NoSignificant
ENSMUSG00000028813	12.05875958	-1.16012128	0.651786544	-1.779909835	0.075090718	0.999946818	CK137956	NoSignificant
ENSMUSG00000036218	76.37552461	0.464969228	0.261564291	1.777647956	0.075461692	0.999946818	Pdzrn4	NoSignificant
ENSMUSG00000068154	741.0850463	0.261253582	0.147078729	1.776283921	0.075686132	0.999946818	Insm1	NoSignificant
ENSMUSG00000072487	1.674382032	3.065008816	1.727190987	1.774562767	0.07597011	0.999946818	Mroh5	NoSignificant
ENSMUSG00000029167	141.1674421	-0.521906732	0.295115515	-1.76848287	0.076980213	0.999946818	Ppargc1a	NoSignificant
ENSMUSG00000020630	230.8591237	0.289616758	0.163994825	1.766011571	0.077393908	0.999946818	Rnaseh1	NoSignificant
ENSMUSG00000007041	2979.899148	0.162110405	0.091930562	1.763400566	0.077832954	0.999946818	Clic1	NoSignificant
ENSMUSG00000056222	1299.300198	-0.380124961	0.215664705	-1.762573809	0.077972398	0.999946818	Spock1	NoSignificant
ENSMUSG00000025584	69.01953963	-0.543697508	0.309334079	-1.757638569	0.078809026	0.999946818	Pde8a	NoSignificant
ENSMUSG00000074886	1096.313214	-0.220524386	0.125561063	-1.756311869	0.079035172	0.999946818	Grk6	NoSignificant
ENSMUSG00000046607	1618.956109	-0.659952865	0.376354239	-1.753541734	0.079509062	0.999946818	Hrk	NoSignificant
ENSMUSG00000032036	183.2978649	-0.577477342	0.329508016	-1.752544139	0.079680287	0.999946818	Kirrel3	NoSignificant
ENSMUSG00000060780	58.80178847	-0.546581715	0.312219295	-1.750634008	0.080008973	0.999946818	Lrrtm1	NoSignificant
ENSMUSG00000031090	169.2737249	0.339468428	0.193914236	1.750611176	0.080012909	0.999946818	Nadsyn1	NoSignificant
ENSMUSG00000004896	497.241016	0.219831117	0.125614279	1.750048793	0.080109895	0.999946818	Rrnad1	NoSignificant
ENSMUSG00000071064	1062.852788	-0.19052561	0.108979536	-1.748269611	0.080417353	0.999946818	Zfp827	NoSignificant
ENSMUSG00000030699	9.433586726	-1.134218557	0.648884232	-1.747952102	0.080472322	0.999946818	Tbx6	NoSignificant
ENSMUSG00000117698	14.0967619	0.934946226	0.535915767	1.744576822	0.081058558	0.999946818	BC037704	NoSignificant
ENSMUSG00000060534	2292.883391	-0.264174166	0.151441071	-1.744402389	0.081088949	0.999946818	Dcc	NoSignificant
ENSMUSG00000057093	137.4953946	0.374127974	0.214566798	1.743643366	0.081221297	0.999946818	Zfp607b	NoSignificant
ENSMUSG00000025991	8.785402429	-1.223864277	0.702188887	-1.742927438	0.081346291	0.999946818	Cps1	NoSignificant
ENSMUSG00000037896	731.4736463	-0.227703414	0.130678191	-1.742474485	0.081425452	0.999946818	Rcor1	NoSignificant
ENSMUSG00000021567	82.34884757	-0.450498159	0.258929747	-1.739847058	0.081885877	0.999946818	Nkd2	NoSignificant
ENSMUSG00000066235	311.0276964	-0.241426005	0.138771583	-1.73973662	0.081905276	0.999946818	Pomgnt2	NoSignificant
ENSMUSG00000016534	1893.707398	0.244597981	0.140701768	1.738414409	0.08213782	0.999946818	Lamp2	NoSignificant
ENSMUSG00000040289	482.7984295	-0.261665771	0.150712168	-1.736195388	0.082529293	0.999946818	Hey1	NoSignificant
ENSMUSG00000061533	119.6818899	0.389742037	0.22463559	1.734996834	0.082741366	0.999946818	Cep128	NoSignificant
ENSMUSG00000030515	520.6902737	0.251755107	0.145163166	1.734290547	0.082866544	0.999946818	Tarsl2	NoSignificant
ENSMUSG00000022883	2196.334509	-0.276898338	0.15996814	-1.730959288	0.083459026	0.999946818	Robo1	NoSignificant
ENSMUSG00000032932	1176.495192	-0.176020321	0.101749202	-1.729943006	0.083640459	0.999946818	Hspa13	NoSignificant
ENSMUSG00000019987	1074.737253	-0.18839528	0.109019213	-1.728092466	0.083971648	0.999946818	Arg1	NoSignificant
ENSMUSG00000021991	154.73037	-0.513268037	0.297176555	-1.727148488	0.084140999	0.999946818	Cacna2d3	NoSignificant
ENSMUSG00000060771	404.5486402	0.30504923	0.176648602	1.726870337	0.084190953	0.999946818	Tsga10	NoSignificant
ENSMUSG00000021010	187.5536558	-0.366265033	0.212133428	-1.72657858	0.084243376	0.999946818	Npas3	NoSignificant
ENSMUSG00000032878	178.0511569	-0.426084049	0.247623129	-1.720695682	0.08530606	0.999946818	Ccdc85a	NoSignificant
ENSMUSG00000042607	489.7636904	0.323499026	0.188097375	1.719848698	0.085459948	0.999946818	Asb4	NoSignificant
ENSMUSG00000027001	219.3058282	-0.289397635	0.16866453	-1.715817989	0.086195361	0.999946818	Dusp19	NoSignificant
ENSMUSG00000026450	5.401122271	1.628841427	0.950525726	1.713621612	0.086598242	0.999946818	Chit1	NoSignificant
ENSMUSG00000040037	291.1758537	-0.433110033	0.252813996	-1.713156866	0.086683685	0.999946818	Negr1	NoSignificant
ENSMUSG00000045493	325.3911197	-0.528751167	0.308654163	-1.713086137	0.086696694	0.999946818	Bhlhe23	NoSignificant
ENSMUSG00000074274	4010.0624	0.179397748	0.104825776	1.711389651	0.087009206	0.999946818	D930028M14Rik	NoSignificant
ENSMUSG00000024044	3603.411763	-0.343109006	0.200570667	-1.710663933	0.087143169	0.999946818	Epb41l3	NoSignificant
ENSMUSG00000090071	1000.678432	-0.351756348	0.205660344	-1.710375175	0.087196519	0.999946818	Cdk5r2	NoSignificant
ENSMUSG00000026147	5.58268401	-1.95285402	1.142275407	-1.709617496	0.087336628	0.999946818	Col9a1	NoSignificant
ENSMUSG00000069633	54.67792404	0.499650701	0.292633253	1.707429679	0.087742218	0.999946818	Pex11g	NoSignificant
ENSMUSG00000070425	5.080075409	1.489957643	0.873001408	1.706707033	0.087876519	0.999946818	Xntrpc	NoSignificant
ENSMUSG00000005054	264.7224683	0.470916619	0.2761493	1.705297168	0.088139016	0.999946818	Cstb	NoSignificant
ENSMUSG00000024807	1060.900068	-0.233189248	0.136922492	-1.703074818	0.088554068	0.999946818	Syvn1	NoSignificant
ENSMUSG00000103935	2.351979664	-2.592886929	1.523781364	-1.701613493	0.088827847	0.999946818	AY702102	NoSignificant
ENSMUSG00000010095	1683.720471	0.203769622	0.119795327	1.700981396	0.088946481	0.999946818	Slc3a2	NoSignificant
ENSMUSG00000029231	217.5666988	-0.582887547	0.343284295	-1.697973242	0.089512812	0.999946818	Pdgfra	NoSignificant
ENSMUSG00000033453	73.42958475	-0.573476339	0.338554136	-1.693898486	0.090284575	0.999946818	Adamts15	NoSignificant
ENSMUSG00000055489	15.87480484	-1.031482705	0.60922555	-1.693104803	0.09043552	0.999946818	Ano5	NoSignificant
ENSMUSG00000034473	314.1510262	0.226727489	0.134208213	1.689371191	0.091148318	0.999946818	Sec22a	NoSignificant
ENSMUSG00000036941	226.2883187	0.302683557	0.179275452	1.688371467	0.091339944	0.999946818	Elac1	NoSignificant
ENSMUSG00000043668	400.8716208	-0.283435581	0.168300982	-1.684099385	0.092162463	0.999946818	Tox3	NoSignificant
ENSMUSG00000066026	112.9101914	-0.541435359	0.321529319	-1.683937751	0.0921937	0.999946818	Dhrs3	NoSignificant
ENSMUSG00000036206	841.2426599	-0.171375999	0.102194924	-1.676952166	0.093551836	0.999946818	Sh3bp4	NoSignificant
ENSMUSG00000024793	25.4328421	0.669833775	0.399689963	1.675883403	0.093761033	0.999946818	Tnfrsf25	NoSignificant
ENSMUSG00000039652	594.0887069	-0.371932173	0.22213199	-1.67437465	0.094056992	0.999946818	Cpeb3	NoSignificant
ENSMUSG00000041679	55.76943801	0.496797554	0.297371475	1.670629484	0.094794885	0.999946818	Lrrc29	NoSignificant
ENSMUSG00000039159	3004.465012	-0.145955444	0.087459334	-1.668837808	0.095149528	0.999946818	Ube2h	NoSignificant
ENSMUSG00000057234	38.00715869	0.645334192	0.386747437	1.66861918	0.095192875	0.999946818	Mettl15	NoSignificant
ENSMUSG00000032724	979.4598872	-0.317483842	0.190519282	-1.666413176	0.095631148	0.999946818	Abtb2	NoSignificant
ENSMUSG00000025932	239.5706602	-0.283231311	0.170061886	-1.665460243	0.095820969	0.999946818	Eya1	NoSignificant
ENSMUSG00000027965	25.55548686	-0.713288822	0.428404237	-1.664990119	0.095914727	0.999946818	Olfm3	NoSignificant
ENSMUSG00000026198	113.5982969	-0.384145436	0.231193716	-1.661573865	0.096598247	0.999946818	Abcb6	NoSignificant
ENSMUSG00000036466	2075.52981	-0.368913848	0.222231024	-1.660046561	0.096905086	0.999946818	Megf11	NoSignificant
ENSMUSG00000028028	37.61016226	0.742504961	0.447542828	1.65907018	0.097101651	0.999946818	Alpk1	NoSignificant
ENSMUSG00000019960	892.0336874	-0.279766752	0.168838773	-1.65700536	0.097518391	0.999946818	Dusp6	NoSignificant
ENSMUSG00000031737	1059.590369	-0.324875289	0.196223739	-1.655637038	0.097795345	0.999946818	Irx5	NoSignificant
ENSMUSG00000000794	70.85712758	-0.441648645	0.267648622	-1.650106177	0.098921222	0.999946818	Kcnn3	NoSignificant
ENSMUSG00000033721	442.6314177	-0.301552764	0.182897734	-1.64875068	0.099198723	0.999946818	Vav3	NoSignificant
ENSMUSG00000051586	2248.289176	-0.253763567	0.15394934	-1.648357617	0.099279308	0.999946818	Mical3	NoSignificant
ENSMUSG00000034771	114.7335703	-0.557675391	0.338689736	-1.646567141	0.099647049	0.999946818	Tle2	NoSignificant
ENSMUSG00000044320	21.0326595	0.854717055	0.519533993	1.645160984	0.099936617	0.999946818	1700001O22Rik	NoSignificant
ENSMUSG00000060579	18.27832826	0.803460184	0.488834408	1.643624447	0.100253801	0.999946818	Fhit	NoSignificant
ENSMUSG00000025813	640.8363967	-0.188155273	0.114838588	-1.638432483	0.101331508	0.999946818	Homer2	NoSignificant
ENSMUSG00000052566	356.2323655	0.213655899	0.130464484	1.637655652	0.101493547	0.999946818	Hook2	NoSignificant
ENSMUSG00000029110	3132.177676	0.137221535	0.083799547	1.637497332	0.101526596	0.999946818	Rnf4	NoSignificant
ENSMUSG00000073514	265.7363191	-0.390051857	0.239096335	-1.631358579	0.10281468	0.999946818	Dok6	NoSignificant
ENSMUSG00000049690	183.9224329	-0.392005945	0.24040434	-1.630610931	0.102972441	0.999946818	Nckap5	NoSignificant
ENSMUSG00000025216	18.3162743	-0.97960311	0.602274836	-1.626505129	0.103842243	0.999946818	Lbx1	NoSignificant
ENSMUSG00000079164	21.7916443	0.793543556	0.487996204	1.626126494	0.103922749	0.999946818	Tlr5	NoSignificant
ENSMUSG00000095325	229.2125389	0.25897024	0.159365862	1.625004479	0.104161604	0.999946818	Zfp870	NoSignificant
ENSMUSG00000071757	133.5516735	0.414710821	0.255455345	1.62341806	0.104500067	0.999946818	Zhx2	NoSignificant
ENSMUSG00000014813	70.30426369	-0.496461912	0.305868987	-1.623119482	0.104563866	0.999946818	Stc1	NoSignificant
ENSMUSG00000028480	1851.178841	0.162484751	0.100369819	1.618860652	0.105477249	0.999946818	Glipr2	NoSignificant
ENSMUSG00000053040	51.68570747	-0.604688792	0.37360733	-1.618514265	0.105551815	0.999946818	Aph1c	NoSignificant
ENSMUSG00000021823	979.4396455	-0.158102923	0.097769653	-1.617096078	0.105857543	0.999946818	Vcl	NoSignificant
ENSMUSG00000000159	1.171404593	-3.685818742	2.279627974	-1.616850988	0.10591045	0.999946818	Igsf5	NoSignificant
ENSMUSG00000097365	1.545597662	4.066720751	2.516755802	1.6158583	0.106124953	0.999946818	C030034L19Rik	NoSignificant
ENSMUSG00000028383	785.8365487	0.175233028	0.108560731	1.614147448	0.106495448	0.999946818	Hsdl2	NoSignificant
ENSMUSG00000040183	611.7500653	0.193859462	0.120795271	1.604859694	0.108524686	0.999946818	Ankrd6	NoSignificant
ENSMUSG00000078161	77.16024374	-0.517060089	0.322613794	-1.602721578	0.108996137	0.999946818	Erich3	NoSignificant
ENSMUSG00000078444	2.823791683	-2.21044756	1.381437425	-1.600106902	0.10957487	0.999946818	Gm10941	NoSignificant
ENSMUSG00000006930	552.7592336	-0.221207957	0.138272637	-1.599795607	0.109643934	0.999946818	Hap1	NoSignificant
ENSMUSG00000025408	251.6613729	0.254611996	0.159155383	1.599769937	0.10964963	0.999946818	Ddit3	NoSignificant
ENSMUSG00000024256	425.8903917	0.357182668	0.223536204	1.597873906	0.110071042	0.999946818	Adcyap1	NoSignificant
ENSMUSG00000104566	0.988296737	3.426548277	2.148618063	1.59476844	0.110764027	0.999946818	Mir7227	NoSignificant
ENSMUSG00000047632	42.73202945	0.667557391	0.418779817	1.594053399	0.110924075	0.999946818	Fgfbp3	NoSignificant
ENSMUSG00000000214	1269.066044	0.21122746	0.132588193	1.593109118	0.111135714	0.999946818	Th	NoSignificant
ENSMUSG00000030107	26.50750054	-0.778208664	0.488736853	-1.592285623	0.111320542	0.999946818	Usp18	NoSignificant
ENSMUSG00000021745	930.8264487	-0.23201434	0.145763393	-1.591718848	0.111447891	0.999946818	Ptprg	NoSignificant
ENSMUSG00000039427	314.1150253	0.250399407	0.157326148	1.59159434	0.111475883	0.999946818	Alg1	NoSignificant
ENSMUSG00000028931	276.8389734	-0.261471648	0.164636552	-1.588174956	0.112246783	0.999946818	Kcnab2	NoSignificant
ENSMUSG00000050017	1284.435117	-0.150301861	0.09470536	-1.587047032	0.112501993	0.999946818	Pitpnb	NoSignificant
ENSMUSG00000052698	2479.798501	0.209529715	0.132094633	1.586209143	0.112691874	0.999946818	Tln2	NoSignificant
ENSMUSG00000063646	65.68248092	-0.471411906	0.297384244	-1.585194629	0.112922121	0.999946818	Jakmip1	NoSignificant
ENSMUSG00000066964	2.165382555	-2.447387477	1.544585396	-1.584494767	0.113081172	0.999946818	Tmem211	NoSignificant
ENSMUSG00000032115	2456.679152	-0.165745062	0.104842002	-1.580903253	0.11390016	0.999946818	Hyou1	NoSignificant
ENSMUSG00000058099	7.899901216	-1.290999673	0.81673986	-1.580674259	0.113952537	0.999946818	Nfam1	NoSignificant
ENSMUSG00000037428	180.1153245	-0.298823203	0.189055764	-1.580608793	0.113967514	0.999946818	Vgf	NoSignificant
ENSMUSG00000078671	1713.440453	0.166952869	0.105671919	1.579917076	0.114125858	0.999946818	Chd2	NoSignificant
ENSMUSG00000006378	78.88488873	0.43936597	0.278916233	1.57526138	0.115196124	0.999946818	Gcat	NoSignificant
ENSMUSG00000022887	28.78454253	0.845187133	0.536627132	1.574998883	0.115256702	0.999946818	Masp1	NoSignificant
ENSMUSG00000055198	1.129642941	3.623495544	2.302761804	1.573543359	0.115593057	0.999946818	Gm12830	NoSignificant
ENSMUSG00000038286	100.4335429	-0.435667024	0.277194598	-1.571700991	0.116019912	0.999946818	Bphl	NoSignificant
ENSMUSG00000030077	911.865997	-0.724854653	0.461232855	-1.57155902	0.116052857	0.999946818	Chl1	NoSignificant
ENSMUSG00000002393	810.4834902	0.158700609	0.101012588	1.571097348	0.116160038	0.999946818	Nr2f6	NoSignificant
ENSMUSG00000022061	17.59766314	-0.844651865	0.538047912	-1.569845073	0.116451159	0.999946818	Nkx3-1	NoSignificant
ENSMUSG00000054693	2766.620406	-0.135451123	0.086371068	-1.568246468	0.116823624	0.999946818	Adam10	NoSignificant
ENSMUSG00000030091	1310.795299	-0.151362801	0.096547759	-1.567750534	0.116939363	0.999946818	Nup210	NoSignificant
ENSMUSG00000063060	12.28556583	-0.975121619	0.622123459	-1.567408536	0.11701923	0.999946818	Sox7	NoSignificant
ENSMUSG00000026896	18.50934785	0.951232203	0.606952721	1.567226194	0.11706183	0.999946818	Ifih1	NoSignificant
ENSMUSG00000020629	177.653058	-0.299221643	0.190947864	-1.567033201	0.117106931	0.999946818	Adi1	NoSignificant
ENSMUSG00000004031	816.5621021	-0.322639784	0.205927941	-1.566760598	0.11717066	0.999946818	Brinp2	NoSignificant
ENSMUSG00000025027	1824.165954	0.16020494	0.10233467	1.565500141	0.117465684	0.999946818	Xpnpep1	NoSignificant
ENSMUSG00000051111	1870.447923	-0.349021195	0.223204384	-1.563684315	0.117891723	0.999946818	Sv2c	NoSignificant
ENSMUSG00000071424	25.64107165	-0.813025506	0.521780335	-1.55817583	0.119191573	0.999946818	Grid2	NoSignificant
ENSMUSG00000002324	1477.253413	-0.152530951	0.098149854	-1.55406193	0.120169645	0.999946818	Rec8	NoSignificant
ENSMUSG00000032415	89.73490314	-0.364060449	0.234285179	-1.553920104	0.120203476	0.999946818	Ube2cbp	NoSignificant
ENSMUSG00000022545	448.7536097	-0.197134376	0.126901655	-1.553442127	0.120317545	0.999946818	Ercc4	NoSignificant
ENSMUSG00000042256	12.51005876	-0.997028599	0.64214166	-1.552661446	0.120504038	0.999946818	Ptchd4	NoSignificant
ENSMUSG00000053199	256.0761846	-0.450382189	0.290304493	-1.551413083	0.120802722	0.999946818	Arhgap20	NoSignificant
ENSMUSG00000029217	35.75691431	0.555671989	0.358605092	1.549537362	0.121252597	0.999946818	Tec	NoSignificant
ENSMUSG00000075425	5.789485627	-1.327122128	0.857508679	-1.547648625	0.121706917	0.999946818	Gm13547	NoSignificant
ENSMUSG00000029088	202.9689948	-0.514539124	0.332644845	-1.546812258	0.121908523	0.999946818	Kcnip4	NoSignificant
ENSMUSG00000097623	1.445479223	2.848572605	1.843048421	1.545576651	0.122206844	0.999946818	B230323A14Rik	NoSignificant
ENSMUSG00000020698	5.6234912	1.248806387	0.810049828	1.541641443	0.123160749	0.999946818	Cct6b	NoSignificant
ENSMUSG00000041025	465.4671031	-0.180291131	0.116987481	-1.541114731	0.123288865	0.999946818	Iffo2	NoSignificant
ENSMUSG00000045589	391.1027333	-0.283512905	0.184056374	-1.540359069	0.123472853	0.999946818	Frrs1l	NoSignificant
ENSMUSG00000024096	1418.960591	-0.140928376	0.091756039	-1.535903014	0.124562169	0.999946818	Ralbp1	NoSignificant
ENSMUSG00000018581	110.8206872	-0.3528506	0.230249781	-1.532468774	0.125406797	0.999946818	Dnah11	NoSignificant
ENSMUSG00000058669	25.42816027	0.673135734	0.439680842	1.530964441	0.125778181	0.999946818	Nkx2-9	NoSignificant
ENSMUSG00000053747	8.202261361	-1.192944256	0.780813961	-1.527821369	0.126556895	0.999946818	Sox14	NoSignificant
ENSMUSG00000045983	10098.849	-0.128317158	0.084075494	-1.526213546	0.126956691	0.999946818	Eif4g1	NoSignificant
ENSMUSG00000039841	269.3485801	0.254819565	0.167233422	1.52373588	0.127574703	0.999946818	Zfp800	NoSignificant
ENSMUSG00000034936	273.6052994	0.361979564	0.237739784	1.522587252	0.127862001	0.999946818	Arl4d	NoSignificant
ENSMUSG00000053007	418.7271578	-0.302621656	0.199163715	-1.519461793	0.128646298	0.999946818	Creb5	NoSignificant
ENSMUSG00000046186	27.70082892	0.845571135	0.557130444	1.517725596	0.129083589	0.999946818	Cd109	NoSignificant
ENSMUSG00000037014	6.103109977	-1.24997201	0.826360219	-1.51262365	0.130375283	0.999946818	Sstr4	NoSignificant
ENSMUSG00000101892	205.4247976	0.282862444	0.187209925	1.510937222	0.130804446	0.999946818	9130401M01Rik	NoSignificant
ENSMUSG00000048562	31.39834847	0.643302116	0.426293774	1.509058205	0.131283909	0.999946818	Sp8	NoSignificant
ENSMUSG00000024997	707.811596	0.161102009	0.106864094	1.507541058	0.131672028	0.999946818	Prdx3	NoSignificant
ENSMUSG00000074794	1712.675213	0.219378677	0.145702312	1.505663668	0.132153535	0.999946818	Arrdc3	NoSignificant
ENSMUSG00000029108	1317.278654	-0.346468721	0.230330732	-1.504222725	0.132524028	0.999946818	Pcdh7	NoSignificant
ENSMUSG00000034245	648.5412239	-0.175469872	0.116664982	-1.504049188	0.132568702	0.999946818	Hdac11	NoSignificant
ENSMUSG00000070866	122.6946428	-0.432755046	0.287899177	-1.503147908	0.132800907	0.999946818	Zfp804a	NoSignificant
ENSMUSG00000065603	7.012092131	-1.166772964	0.77801807	-1.499673348	0.133699038	0.999946818	Mir218-1	NoSignificant
ENSMUSG00000023249	30.45397343	0.804360775	0.536843303	1.498315748	0.134051234	0.999946818	Parp3	NoSignificant
ENSMUSG00000060147	332.5925142	0.335618027	0.224142438	1.497342625	0.134304129	0.999946818	Serpinb6a	NoSignificant
ENSMUSG00000089875	59.40168596	-0.433159438	0.289332733	-1.49709794	0.134367776	0.999946818	Etohd2	NoSignificant
ENSMUSG00000035372	381.2128892	-0.213540205	0.142684969	-1.496585146	0.134501238	0.999946818	1810055G02Rik	NoSignificant
ENSMUSG00000025731	265.5726552	0.216755947	0.144893588	1.495966457	0.134662397	0.999946818	Mettl26	NoSignificant
ENSMUSG00000097574	57.27515154	-0.466122948	0.311857877	-1.49466466	0.135001982	0.999946818	C920006O11Rik	NoSignificant
ENSMUSG00000032403	40.2851174	-0.508004265	0.340285265	-1.492877647	0.135469217	0.999946818	2300009A05Rik	NoSignificant
ENSMUSG00000035151	637.1218403	-0.172601495	0.115666879	-1.49222921	0.135639067	0.999946818	Elmod2	NoSignificant
ENSMUSG00000036880	432.7705549	0.189801008	0.127236708	1.491715806	0.135773664	0.999946818	Acaa2	NoSignificant
ENSMUSG00000003438	940.8475751	0.14723041	0.098707928	1.491576342	0.135810244	0.999946818	Timm50	NoSignificant
ENSMUSG00000021716	281.3385782	0.212355261	0.142686686	1.488262615	0.13668165	0.999946818	Srek1ip1	NoSignificant
ENSMUSG00000012819	16.24963831	-0.746094701	0.501435723	-1.487916927	0.136772803	0.999946818	Cdh23	NoSignificant
ENSMUSG00000048481	104.9766963	-0.415941543	0.279750605	-1.486829823	0.137059763	0.999946818	Mypop	NoSignificant
ENSMUSG00000047988	27.13001379	0.592310645	0.398400171	1.486722868	0.13708802	0.999946818	4933428G20Rik	NoSignificant
ENSMUSG00000026655	1188.550223	-0.206368018	0.138979481	-1.484881196	0.137575298	0.999946818	Fam107b	NoSignificant
ENSMUSG00000033029	27.56375243	0.590555154	0.397763233	1.484690151	0.137625922	0.999946818	1700088E04Rik	NoSignificant
ENSMUSG00000029655	1218.801431	0.132850957	0.089594978	1.482794673	0.138128972	0.999946818	N4bp2l2	NoSignificant
ENSMUSG00000021704	705.3992298	0.212627968	0.14408127	1.475750233	0.140010955	0.999946818	Mtx3	NoSignificant
ENSMUSG00000113666	1.528788819	2.921025851	1.98201516	1.473765645	0.140544701	0.999946818	Gm35725	NoSignificant
ENSMUSG00000040506	1470.012732	-0.170461197	0.115959846	-1.470001926	0.141561232	0.999946818	Ambra1	NoSignificant
ENSMUSG00000039166	308.4575971	0.282627412	0.192526945	1.46798887	0.142107246	0.999946818	Akap7	NoSignificant
ENSMUSG00000092035	10025.10619	0.182492649	0.124376734	1.467257128	0.142306121	0.999946818	Peg10	NoSignificant
ENSMUSG00000066647	605.0368628	-0.214233932	0.146053223	-1.466820985	0.14242476	0.999946818	Gm5113	NoSignificant
ENSMUSG00000017724	123.3035585	-0.405684083	0.276674184	-1.466288172	0.142569796	0.999946818	Etv4	NoSignificant
ENSMUSG00000085562	58.86150286	-0.53230469	0.363697314	-1.463592578	0.143305302	0.999946818	2610028E06Rik	NoSignificant
ENSMUSG00000052920	456.3556107	-0.361278519	0.246854984	-1.46352532	0.14332369	0.999946818	Prkg1	NoSignificant
ENSMUSG00000018570	148.0811825	0.337693114	0.230928951	1.462324722	0.143652247	0.999946818	2810408A11Rik	NoSignificant
ENSMUSG00000041592	1335.724614	0.285681129	0.19547057	1.461504555	0.143877027	0.999946818	Sdk2	NoSignificant
ENSMUSG00000002107	431.2604437	-0.195920114	0.13405394	-1.461502098	0.1438777	0.999946818	Celf2	NoSignificant
ENSMUSG00000051663	4.80853047	-1.397558263	0.956711022	-1.460794567	0.144071827	0.999946818	Pcdhb1	NoSignificant
ENSMUSG00000035212	1165.276399	0.145627382	0.099750127	1.459921774	0.144311574	0.999946818	Leprot	NoSignificant
ENSMUSG00000035759	114.6038064	-0.301806143	0.206776259	-1.459578312	0.144406003	0.999946818	Bbs10	NoSignificant
ENSMUSG00000045871	25.76844362	-0.596539381	0.409008637	-1.458500693	0.144702584	0.999946818	Slitrk6	NoSignificant
ENSMUSG00000037315	586.4474219	0.232302604	0.159318551	1.458101411	0.144812593	0.999946818	Jade3	NoSignificant
ENSMUSG00000038679	258.0522159	-0.274754371	0.188450674	-1.457964384	0.14485036	0.999946818	Trps1	NoSignificant
ENSMUSG00000021852	17.32875114	-0.721514808	0.495895309	-1.454974055	0.145676444	0.999946818	Slc35f4	NoSignificant
ENSMUSG00000045216	2237.904921	-0.153900336	0.10584913	-1.453959392	0.145957565	0.999946818	Hs6st1	NoSignificant
ENSMUSG00000028753	33.37598805	-0.578804127	0.398258959	-1.453336109	0.146130456	0.999946818	Vwa5b1	NoSignificant
ENSMUSG00000026344	1415.410324	-0.597000783	0.411432242	-1.451030622	0.146771334	0.999946818	Lypd1	NoSignificant
ENSMUSG00000089633	1.024541024	3.471357588	2.394962579	1.449441264	0.147214392	0.999946818	A230009B12Rik	NoSignificant
ENSMUSG00000094447	1.024541024	3.471357588	2.394962579	1.449441264	0.147214392	0.999946818	9430069I07Rik	NoSignificant
ENSMUSG00000002059	433.3951611	0.197237814	0.136260961	1.44750054	0.147756785	0.999946818	Rab34	NoSignificant
ENSMUSG00000029660	10.13171077	0.927688954	0.640997687	1.44725788	0.147824711	0.999946818	Tex26	NoSignificant
ENSMUSG00000030583	958.5681889	-0.159152574	0.110047223	-1.446220717	0.148115305	0.999946818	Sipa1l3	NoSignificant
ENSMUSG00000022809	1.47391362	2.872641411	1.991113954	1.442730792	0.149096322	0.999946818	Nr1i2	NoSignificant
ENSMUSG00000028992	67.11509812	0.484723684	0.33609395	1.442226746	0.149238418	0.999946818	Nmnat1	NoSignificant
ENSMUSG00000021721	267.5139032	-0.479233516	0.332596037	-1.440887633	0.14961643	0.999946818	Htr1a	NoSignificant
ENSMUSG00000030739	189.6604268	0.256715338	0.178197078	1.440625967	0.14969038	0.999946818	Myh14	NoSignificant
ENSMUSG00000057777	1028.026134	-0.593463275	0.412413475	-1.439000687	0.150150328	0.999946818	Mab21l2	NoSignificant
ENSMUSG00000039308	399.5257461	-0.195800524	0.136106614	-1.438581992	0.150268992	0.999946818	Ndst2	NoSignificant
ENSMUSG00000092545	1.501798126	2.897613677	2.01421667	1.438580923	0.150269295	0.999946818	Gm20319	NoSignificant
ENSMUSG00000113210	1.486173203	-2.894792083	2.01335198	-1.437797321	0.15049157	0.999946818	4930474N09Rik	NoSignificant
ENSMUSG00000025665	1178.329114	0.145748872	0.101459358	1.436524681	0.150853099	0.999946818	Rps6ka6	NoSignificant
ENSMUSG00000001524	278.8004057	0.270758339	0.188521752	1.43621803	0.15094031	0.999946818	Gtf2h4	NoSignificant
ENSMUSG00000037243	461.5843409	0.209960907	0.146587072	1.432328956	0.1520497	0.999946818	Zfp692	NoSignificant
ENSMUSG00000037526	464.6039854	-0.193788228	0.135363072	-1.431618133	0.152253137	0.999946818	Atg14	NoSignificant
ENSMUSG00000047454	963.6901645	-0.265293075	0.185781347	-1.427985524	0.153296025	0.999946818	Gphn	NoSignificant
ENSMUSG00000038822	534.9171367	0.171402033	0.120047468	1.427785489	0.153353611	0.999946818	Hace1	NoSignificant
ENSMUSG00000075410	4.483538527	-1.267893939	0.889313913	-1.425698981	0.153955251	0.999946818	Prcd	NoSignificant
ENSMUSG00000007036	713.9076456	0.150948127	0.106018306	1.423793056	0.154506387	0.999946818	Abhd16a	NoSignificant
ENSMUSG00000064225	232.682989	-0.255292225	0.179327755	-1.423606876	0.154560304	0.999946818	Paqr9	NoSignificant
ENSMUSG00000101583	0.986593251	-3.441835104	2.417820592	-1.423527914	0.154583176	0.999946818	Gm20753	NoSignificant
ENSMUSG00000034781	1602.542724	-0.137574236	0.096654369	-1.423362834	0.154631001	0.999946818	Gna11	NoSignificant
ENSMUSG00000005802	616.6038159	0.157851223	0.111039566	1.421576368	0.155149269	0.999946818	Slc30a4	NoSignificant
ENSMUSG00000027835	552.6368256	0.183107026	0.128813348	1.421491089	0.155174042	0.999946818	Pdcd10	NoSignificant
ENSMUSG00000036192	31.15062274	-0.598042821	0.420787233	-1.421247543	0.155244808	0.999946818	Rorb	NoSignificant
ENSMUSG00000024646	469.7946296	0.237065037	0.166886518	1.420516407	0.155457395	0.999946818	Cyb5a	NoSignificant
ENSMUSG00000053025	56.86190385	-0.647918628	0.456213787	-1.420208348	0.155547034	0.999946818	Sv2b	NoSignificant
ENSMUSG00000063808	428.2998458	0.172420807	0.121667754	1.41714465	0.156440641	0.999946818	Gpatch1	NoSignificant
ENSMUSG00000032452	3413.059243	-0.279634512	0.197411061	-1.416508839	0.156626578	0.999946818	Clstn2	NoSignificant
ENSMUSG00000036834	479.056378	0.234071252	0.165272218	1.416277072	0.156694398	0.999946818	Plch1	NoSignificant
ENSMUSG00000015843	635.6897771	-0.24207874	0.171022044	-1.415482672	0.156927026	0.999946818	Rxrg	NoSignificant
ENSMUSG00000056481	55.03073228	-0.547130094	0.386667823	-1.414987393	0.157072192	0.999946818	Cd248	NoSignificant
ENSMUSG00000106514	0.98710202	-3.442431234	2.432987125	-1.414899076	0.157098089	0.999946818	Mir6976	NoSignificant
ENSMUSG00000032009	2043.82369	-0.148574554	0.105154193	-1.412920868	0.157678993	0.999946818	Sesn3	NoSignificant
ENSMUSG00000087268	19.56333361	0.632889305	0.447996721	1.412709684	0.157741103	0.999946818	Gm14486	NoSignificant
ENSMUSG00000062713	3.210024035	-1.934622229	1.369697554	-1.41244483	0.157819024	0.999946818	Sim2	NoSignificant
ENSMUSG00000038406	3153.729441	-0.120176948	0.0851021	-1.4121502	0.15790574	0.999946818	Scaf1	NoSignificant
ENSMUSG00000100252	1680.670262	0.145537679	0.103073519	1.411979334	0.157956046	0.999946818	Mir124-2hg	NoSignificant
ENSMUSG00000031749	1085.254	-0.143307493	0.101563952	-1.411007448	0.158242418	0.999946818	St3gal2	NoSignificant
ENSMUSG00000027166	129.1886466	-0.29385571	0.208269865	-1.41093725	0.158263117	0.999946818	Dnajc24	NoSignificant
ENSMUSG00000101009	4.413505828	1.498889703	1.062760862	1.41037345	0.158429441	0.999946818	1700108F19Rik	NoSignificant
ENSMUSG00000042616	218.0330691	0.252793169	0.179499311	1.408323894	0.159035183	0.999946818	Oscp1	NoSignificant
ENSMUSG00000045776	1.846964627	-2.171790498	1.542268706	-1.408179061	0.159078055	0.999946818	Lrtm1	NoSignificant
ENSMUSG00000088185	1.019116962	-3.482071871	2.473381857	-1.40781815	0.159184925	0.999946818	Scarna2	NoSignificant
ENSMUSG00000029119	403.5632616	0.234675777	0.16690953	1.406005859	0.159722385	0.999946818	Man2b2	NoSignificant
ENSMUSG00000020601	2483.346824	-0.263846986	0.187658725	-1.40599371	0.159725992	0.999946818	Trib2	NoSignificant
ENSMUSG00000028004	35.21841313	-0.83417006	0.59330801	-1.405964603	0.159734636	0.999946818	Npy2r	NoSignificant
ENSMUSG00000074604	3.2918065	1.562143235	1.111809227	1.405046114	0.160007566	0.999946818	Mgst2	NoSignificant
ENSMUSG00000029055	166.377729	-0.535841163	0.381432168	-1.404813775	0.160076662	0.999946818	Plch2	NoSignificant
ENSMUSG00000071669	385.6016237	-0.214251486	0.152666108	-1.403399154	0.160497845	0.999946818	Snx29	NoSignificant
ENSMUSG00000086484	1.976851947	2.282629492	1.628072209	1.402044381	0.160901994	0.999946818	Nron	NoSignificant
ENSMUSG00000033684	797.2650355	-0.206796122	0.147506754	-1.401943411	0.160932146	0.999946818	Qsox1	NoSignificant
ENSMUSG00000022657	4.113500986	1.348649446	0.962239517	1.40157354	0.161042633	0.999946818	Cd96	NoSignificant
ENSMUSG00000045648	270.0238043	-0.317439693	0.226534778	-1.401284586	0.161128989	0.999946818	Vwc2l	NoSignificant
ENSMUSG00000044176	102.8142241	-0.422772229	0.301793672	-1.400865123	0.16125441	0.999946818	Spink10	NoSignificant
ENSMUSG00000051671	139.796955	0.333033715	0.237841924	1.40023134	0.161444054	0.999946818	Coa6	NoSignificant
ENSMUSG00000101360	0.970174594	3.403668887	2.431751959	1.399677658	0.161609867	0.999946818	4933417O13Rik	NoSignificant
ENSMUSG00000030226	157.9112548	-0.434011537	0.31044061	-1.398050134	0.162098013	0.999946818	Lmo3	NoSignificant
ENSMUSG00000026468	2666.304026	-0.488311309	0.349539583	-1.397012909	0.162409689	0.999946818	Lhx4	NoSignificant
ENSMUSG00000098905	33.75147556	0.536821927	0.384317581	1.396818552	0.162468142	0.999946818	Zfp953	NoSignificant
ENSMUSG00000027684	649.3958936	-0.247728335	0.177369967	-1.396675774	0.162511093	0.999946818	Mecom	NoSignificant
ENSMUSG00000045671	717.9942542	-0.148864277	0.10671252	-1.395002923	0.163014958	0.999946818	Spred2	NoSignificant
ENSMUSG00000048661	685.3841583	0.155126959	0.111213682	1.394854997	0.16305957	0.999946818	Lemd3	NoSignificant
ENSMUSG00000093073	0.83663828	3.181894591	2.281854515	1.394433594	0.16318671	0.999946818	Mir124a-2	NoSignificant
ENSMUSG00000028833	2063.330686	-0.217911497	0.156291598	-1.394262391	0.163238383	0.999946818	Ncdn	NoSignificant
ENSMUSG00000051225	1.012276298	3.456617227	2.480189419	1.393690821	0.163410989	0.999946818	Fam83a	NoSignificant
ENSMUSG00000040620	696.306241	-0.156337536	0.11229918	-1.392152074	0.163876352	0.999946818	Dhx33	NoSignificant
ENSMUSG00000037697	1875.301653	-0.280507983	0.201564527	-1.391653521	0.164027343	0.999946818	Ddhd1	NoSignificant
ENSMUSG00000027351	779.3924754	-0.143360416	0.103110368	-1.390358882	0.164419926	0.999946818	Spred1	NoSignificant
ENSMUSG00000021501	764.8189435	-0.140140599	0.100852569	-1.389559037	0.164662822	0.999946818	Caml	NoSignificant
ENSMUSG00000030047	25.88043384	-0.6999505	0.50379125	-1.389366133	0.164721443	0.999946818	Arhgap25	NoSignificant
ENSMUSG00000038602	287.8037493	-0.351631701	0.253418427	-1.387553798	0.165272958	0.999946818	Slc35f1	NoSignificant
ENSMUSG00000048406	42.55050767	-0.56750654	0.40954185	-1.385710741	0.165835247	0.999946818	B330016D10Rik	NoSignificant
ENSMUSG00000029634	382.0369673	0.241938672	0.174646913	1.385301738	0.165960223	0.999946818	Rnf6	NoSignificant
ENSMUSG00000028133	43.53936543	0.487992061	0.352401677	1.384760893	0.166125593	0.999946818	Rwdd3	NoSignificant
ENSMUSG00000025010	801.3709142	-0.194221121	0.140269633	-1.384627005	0.16616655	0.999946818	Ccnj	NoSignificant
ENSMUSG00000049439	465.0220331	0.204296802	0.147563147	1.384470351	0.166214481	0.999946818	Cyp20a1	NoSignificant
ENSMUSG00000087455	0.991775193	-3.44814182	2.491725237	-1.383837098	0.166408341	0.999946818	5330411J11Rik	NoSignificant
ENSMUSG00000030621	7.768006293	-0.984613101	0.711797682	-1.383276632	0.16658006	0.999946818	Me3	NoSignificant
ENSMUSG00000030788	844.8073601	0.137513764	0.099471233	1.38244757	0.166834318	0.999946818	Rnf141	NoSignificant
ENSMUSG00000074622	3185.931911	-0.674408229	0.487884754	-1.382310523	0.166876376	0.999946818	Mafb	NoSignificant
ENSMUSG00000026866	0.987610789	-3.44292371	2.49461587	-1.380141829	0.16754298	0.999946818	Kynu	NoSignificant
ENSMUSG00000114206	0.957909868	3.387767295	2.45609552	1.379330432	0.167792898	0.999946818	Gm30551	NoSignificant
ENSMUSG00000046201	1445.708809	-0.138736442	0.100609467	-1.378960118	0.167907051	0.999946818	Scaf8	NoSignificant
ENSMUSG00000061576	791.8001082	-0.233921221	0.16969242	-1.378501297	0.168048568	0.999946818	Dpp6	NoSignificant
ENSMUSG00000001786	395.3193675	-0.212098863	0.154098911	-1.376381329	0.168703605	0.999946818	Fbxo7	NoSignificant
ENSMUSG00000058589	496.758299	-0.337344847	0.245129877	-1.376188215	0.16876337	0.999946818	Anks1b	NoSignificant
ENSMUSG00000037257	986.9213077	0.133016739	0.096701269	1.375542852	0.16896321	0.999946818	Aagab	NoSignificant
ENSMUSG00000024254	2.292854935	1.846657904	1.344799317	1.373184743	0.169694922	0.999946818	Abcg8	NoSignificant
ENSMUSG00000035521	664.8108161	-0.145552404	0.106045751	-1.372543482	0.169894313	0.999946818	Gnptg	NoSignificant
ENSMUSG00000033717	434.6885308	-0.307874517	0.225194288	-1.367150646	0.171578091	0.999946818	Adra2a	NoSignificant
ENSMUSG00000025583	1373.219122	-0.137255611	0.100468164	-1.366160234	0.171888676	0.999946818	Rptor	NoSignificant
ENSMUSG00000051502	272.0140339	-0.273759759	0.20040831	-1.366010021	0.171935818	0.999946818	Ufsp1	NoSignificant
ENSMUSG00000039546	566.8654872	-0.326107736	0.238839572	-1.365384026	0.172132382	0.999946818	Ajap1	NoSignificant
ENSMUSG00000052419	236.7538025	0.283301487	0.207533943	1.365085071	0.172226314	0.999946818	2610001J05Rik	NoSignificant
ENSMUSG00000042747	522.2208781	0.159096796	0.116553521	1.365010632	0.172249708	0.999946818	Krtcap2	NoSignificant
ENSMUSG00000063531	198.2076689	-0.3199557	0.234465906	-1.364615033	0.172374077	0.999946818	Sema3e	NoSignificant
ENSMUSG00000042757	241.9055258	-0.252598204	0.185554612	-1.36131461	0.173414288	0.999946818	Tmem108	NoSignificant
ENSMUSG00000057132	19.69648674	0.651260483	0.478549342	1.360905607	0.173543521	0.999946818	Rpgrip1	NoSignificant
ENSMUSG00000004462	296.0951855	0.229875475	0.169162021	1.358907122	0.174176022	0.999946818	Tbccd1	NoSignificant
ENSMUSG00000098557	2782.985368	-0.469660306	0.345936108	-1.357650429	0.174574633	0.999946818	Kctd12	NoSignificant
ENSMUSG00000036160	699.4689976	-0.155625788	0.114682195	-1.35701787	0.174775532	0.999946818	Surf6	NoSignificant
ENSMUSG00000060969	3336.114034	-0.514163435	0.3789101	-1.356953628	0.174795945	0.999946818	Irx1	NoSignificant
ENSMUSG00000030763	697.9314241	0.153470097	0.113402804	1.353318367	0.175953944	0.999946818	Lcmt1	NoSignificant
ENSMUSG00000074398	7.401188548	0.979202219	0.723597727	1.353241148	0.175978604	0.999946818	Gm15441	NoSignificant
ENSMUSG00000038702	168.1635812	-0.254734934	0.188345412	-1.352488124	0.176219216	0.999946818	Dsel	NoSignificant
ENSMUSG00000058298	319.0274368	0.232176899	0.171840661	1.351117357	0.176657842	0.999946818	Mcm9	NoSignificant
ENSMUSG00000064202	7.809703329	-1.141996569	0.845456637	-1.350745288	0.17677704	0.999946818	4430402I18Rik	NoSignificant
ENSMUSG00000022940	438.5531756	0.186434411	0.138084123	1.350150965	0.176967563	0.999946818	Pigp	NoSignificant
ENSMUSG00000031217	544.7203804	-0.158411362	0.11733721	-1.350052228	0.176999231	0.999946818	Efnb1	NoSignificant
ENSMUSG00000049122	341.6253681	-0.314993533	0.233358982	-1.349823907	0.177072474	0.999946818	Frmd3	NoSignificant
ENSMUSG00000020627	617.9168142	-0.2189975	0.162406209	-1.348455217	0.177512015	0.999946818	Klhl29	NoSignificant
ENSMUSG00000049946	31.69362402	-0.599090034	0.444324531	-1.348316358	0.177556653	0.999946818	BC030500	NoSignificant
ENSMUSG00000001542	131.8054777	-0.333050076	0.247115715	-1.347749478	0.177738972	0.999946818	Ell2	NoSignificant
ENSMUSG00000022420	422.3195896	0.213230093	0.158227485	1.347617273	0.177781512	0.999946818	Dnal4	NoSignificant
ENSMUSG00000053414	646.2807524	-0.154608112	0.11480107	-1.346748005	0.178061406	0.999946818	Hunk	NoSignificant
ENSMUSG00000002129	1914.052274	-0.118490816	0.088012475	-1.346295694	0.178207174	0.999946818	Sf3a1	NoSignificant
ENSMUSG00000059857	255.2166382	-0.374494882	0.278221364	-1.346032082	0.17829217	0.999946818	Ntng1	NoSignificant
ENSMUSG00000020109	513.9506947	-0.170232769	0.126514889	-1.34555522	0.178446001	0.999946818	Dnajb12	NoSignificant
ENSMUSG00000060802	312.6728656	0.260476932	0.193937957	1.343094135	0.179241495	0.999946818	B2m	NoSignificant
ENSMUSG00000023055	971.2184372	-0.148792231	0.110823558	-1.342604714	0.179400003	0.999946818	Calcoco1	NoSignificant
ENSMUSG00000055421	421.2086305	-0.221390378	0.164910426	-1.342488666	0.179437603	0.999946818	Pcdh9	NoSignificant
ENSMUSG00000035107	1200.847623	0.122960206	0.091695672	1.340959753	0.17993352	0.999946818	Dcbld2	NoSignificant
ENSMUSG00000017692	623.0459428	-0.15744792	0.11752627	-1.339682781	0.180348498	0.999946818	Rhbdl3	NoSignificant
ENSMUSG00000092985	6.940536294	0.975153046	0.728056218	1.339392511	0.180442926	0.999946818	Mir378b	NoSignificant
ENSMUSG00000040852	239.2418518	-0.235188545	0.175732219	-1.338334799	0.180787323	0.999946818	Plekhh2	NoSignificant
ENSMUSG00000033016	110.3859514	-0.489302179	0.365680348	-1.338059816	0.180876939	0.999946818	Nfatc1	NoSignificant
ENSMUSG00000050035	22.33173304	-0.719893353	0.538334756	-1.337259659	0.181137894	0.999946818	Fhl4	NoSignificant
ENSMUSG00000024392	6815.803095	-0.131304538	0.098209796	-1.336980049	0.181229149	0.999946818	Bag6	NoSignificant
ENSMUSG00000045102	8.323463941	0.962890769	0.720669438	1.336106012	0.181514625	0.999946818	Poln	NoSignificant
ENSMUSG00000056153	1626.053936	-0.275484762	0.206222674	-1.335860682	0.181594814	0.999946818	Socs6	NoSignificant
ENSMUSG00000038384	1409.005929	-0.223896706	0.167829273	-1.334074216	0.182179535	0.999946818	Setd1b	NoSignificant
ENSMUSG00000038280	772.0374083	0.147693773	0.110736945	1.33373531	0.182290618	0.999946818	Ostm1	NoSignificant
ENSMUSG00000026828	1.812794528	2.160893001	1.620552985	1.333429404	0.182390928	0.999946818	Galnt5	NoSignificant
ENSMUSG00000044548	886.7493192	0.148066233	0.111053197	1.333291048	0.18243631	0.999946818	Dact1	NoSignificant
ENSMUSG00000020889	53.04999217	0.4496969	0.337420303	1.332749972	0.182613868	0.999946818	Nr1d1	NoSignificant
ENSMUSG00000098318	15.60842573	0.829031654	0.622086405	1.332663192	0.182642357	0.999946818	Lockd	NoSignificant
ENSMUSG00000029334	4.047285133	1.585362439	1.191728509	1.330305038	0.183417788	0.999946818	Prkg2	NoSignificant
ENSMUSG00000043518	297.6427653	-0.288370336	0.217127578	-1.328114734	0.184140207	0.999946818	Rai2	NoSignificant
ENSMUSG00000066060	3.65810197	-1.426861586	1.074395408	-1.328060019	0.18415828	0.999946818	Gm12866	NoSignificant
ENSMUSG00000067973	1.35451909	-2.735057851	2.059571162	-1.327974435	0.184186553	0.999946818	Gm6994	NoSignificant
ENSMUSG00000032985	21.5839044	-0.649051365	0.489020433	-1.327247945	0.184426677	0.999946818	5730522E02Rik	NoSignificant
ENSMUSG00000090223	143.5870071	-0.294725127	0.222218733	-1.326283894	0.18474568	0.999946818	Pcp4	NoSignificant
ENSMUSG00000002428	717.5542308	0.151326807	0.114159245	1.325576454	0.18498003	0.999946818	Hltf	NoSignificant
ENSMUSG00000059003	301.000616	-0.400970538	0.3028099	-1.324165882	0.185447959	0.999946818	Grin2a	NoSignificant
ENSMUSG00000047221	103.1245377	-0.374146686	0.282575538	-1.324059005	0.185483449	0.999946818	Fam185a	NoSignificant
ENSMUSG00000019210	2295.623894	0.113871734	0.086002376	1.324053356	0.185485325	0.999946818	Atp6v1e1	NoSignificant
ENSMUSG00000046671	1098.439117	0.167137683	0.126260543	1.323752293	0.185585325	0.999946818	Mtfr1l	NoSignificant
ENSMUSG00000001366	386.4649887	-0.181387195	0.137050313	-1.323508064	0.185666476	0.999946818	Fbxo9	NoSignificant
ENSMUSG00000006589	1201.904678	0.144151326	0.108933666	1.323294537	0.185737448	0.999946818	Aprt	NoSignificant
ENSMUSG00000049090	787.9106718	-0.219859616	0.166348186	-1.321683273	0.186273641	0.999946818	Zadh2	NoSignificant
ENSMUSG00000089762	1008.422763	0.152537539	0.115415701	1.321635947	0.186289407	0.999946818	Ier5l	NoSignificant
ENSMUSG00000048038	9.613773681	-0.834357992	0.631339204	-1.32156848	0.186311885	0.999946818	Ccdc187	NoSignificant
ENSMUSG00000052551	35.92247903	-0.490738513	0.372184521	-1.318535527	0.18732444	0.999946818	Adarb2	NoSignificant
ENSMUSG00000045441	5.303787775	1.136687481	0.862348601	1.318129907	0.187460164	0.999946818	Gprin3	NoSignificant
ENSMUSG00000062995	312.3787925	0.207361769	0.157437368	1.317106428	0.187802953	0.999946818	Ica1	NoSignificant
ENSMUSG00000078490	43.26427385	0.592351051	0.449846519	1.316784782	0.187910775	0.999946818	Cfap74	NoSignificant
ENSMUSG00000026058	130.9191133	-0.348976856	0.265103308	-1.316380616	0.188046325	0.999946818	Khdrbs2	NoSignificant
ENSMUSG00000052407	83.96805192	-0.349789868	0.265838166	-1.315800036	0.188241167	0.999946818	Ccdc171	NoSignificant
ENSMUSG00000039917	822.3295756	-0.168473618	0.128041468	-1.31577387	0.188249952	0.999946818	Rhbdd2	NoSignificant
ENSMUSG00000018378	1086.828496	-0.136770679	0.10394781	-1.315762964	0.188253614	0.999946818	Cuedc1	NoSignificant
ENSMUSG00000055866	209.0570829	-0.238705437	0.181422346	-1.31574441	0.188259843	0.999946818	Per2	NoSignificant
ENSMUSG00000024036	535.1850783	-0.202093887	0.153722934	-1.314663215	0.188623114	0.999946818	Slc37a1	NoSignificant
ENSMUSG00000035649	690.4416405	0.140394558	0.106853091	1.313902638	0.188878971	0.999946818	Zcchc7	NoSignificant
ENSMUSG00000068856	1066.493303	-0.134500803	0.102505142	-1.312137125	0.189473872	0.999946818	Sf3b4	NoSignificant
ENSMUSG00000030894	914.4956837	0.185793857	0.141697076	1.311204596	0.18978865	0.999946818	Tpp1	NoSignificant
ENSMUSG00000048029	8.87216635	-0.907316911	0.69203264	-1.311089765	0.189827438	0.999946818	Eno4	NoSignificant
ENSMUSG00000022160	573.8810156	0.1621602	0.123706739	1.310843697	0.189910576	0.999946818	Mettl3	NoSignificant
ENSMUSG00000031732	704.7965032	-0.140959489	0.107585621	-1.31020752	0.190125643	0.999946818	Phlpp2	NoSignificant
ENSMUSG00000035992	787.8969515	0.129928009	0.099409562	1.306997093	0.191213699	0.999946818	Fnip1	NoSignificant
ENSMUSG00000054418	4.933278655	-1.46400222	1.121149501	-1.30580464	0.191619002	0.999946818	2900041M22Rik	NoSignificant
ENSMUSG00000054675	48.9160379	-0.484110973	0.37076933	-1.305693147	0.191656929	0.999946818	Tmem119	NoSignificant
ENSMUSG00000022311	5.329425732	-1.137984115	0.871573454	-1.305666332	0.191666052	0.999946818	Csmd3	NoSignificant
ENSMUSG00000091512	622.7217725	0.146235249	0.112292465	1.30227125	0.192823676	0.999946818	Lamtor3	NoSignificant
ENSMUSG00000024772	2662.889259	-0.125121166	0.096082443	-1.302227149	0.192838747	0.999946818	Ehd1	NoSignificant
ENSMUSG00000009090	2076.93104	-0.143494357	0.110216257	-1.301934588	0.192938747	0.999946818	Ap1b1	NoSignificant
ENSMUSG00000000346	1383.114575	0.123566834	0.095144674	1.298725703	0.19403808	0.999946818	Dazap2	NoSignificant
ENSMUSG00000039105	2458.35929	0.15554976	0.11979514	1.298464692	0.194127701	0.999946818	Atp6v1g1	NoSignificant
ENSMUSG00000005553	35.37975488	-0.492964383	0.379871917	-1.297712099	0.194386285	0.999946818	Atp4a	NoSignificant
ENSMUSG00000038692	1739.60727	-0.216490942	0.16690924	-1.29705786	0.194611279	0.999946818	Hoxb4	NoSignificant
ENSMUSG00000087213	10.42136988	-0.814528206	0.628146732	-1.29671646	0.194728764	0.999946818	2810408I11Rik	NoSignificant
ENSMUSG00000058546	4941.175604	0.163401415	0.126066853	1.296148918	0.194924184	0.999946818	Rpl23a	NoSignificant
ENSMUSG00000038500	578.3552693	-0.225474803	0.174042705	-1.295514247	0.19514289	0.999946818	Prr3	NoSignificant
ENSMUSG00000021477	2415.949267	0.144551152	0.111720713	1.293861699	0.195713196	0.999946818	Ctsl	NoSignificant
ENSMUSG00000070644	160.0736035	-0.292364957	0.226253935	-1.292198331	0.196288469	0.999946818	Etnk2	NoSignificant
ENSMUSG00000025162	4692.722264	-0.113998808	0.088371324	-1.289997735	0.197051445	0.999946818	Csnk1d	NoSignificant
ENSMUSG00000036545	348.1046265	-0.326444273	0.253081264	-1.289879259	0.197092583	0.999946818	Adamts2	NoSignificant
ENSMUSG00000053291	178.6633598	0.230882918	0.179000101	1.289847974	0.197103447	0.999946818	Rab4b	NoSignificant
ENSMUSG00000071637	64.92148067	-0.343992623	0.266747451	-1.289581667	0.197195944	0.999946818	Cebpd	NoSignificant
ENSMUSG00000085139	1114.38243	-0.63043494	0.488957046	-1.289346261	0.197277735	0.999946818	A730046J19Rik	NoSignificant
ENSMUSG00000024587	2764.140842	0.165089573	0.128125247	1.288501495	0.197571449	0.999946818	Nars	NoSignificant
ENSMUSG00000035632	1117.582949	-0.151512397	0.117615177	-1.288204472	0.197674796	0.999946818	Cnot3	NoSignificant
ENSMUSG00000015243	449.4093776	-0.254965284	0.197967271	-1.287916341	0.197775086	0.999946818	Abca1	NoSignificant
ENSMUSG00000020831	91.66934692	0.345639238	0.268624952	1.286698183	0.198199507	0.999946818	0610010K14Rik	NoSignificant
ENSMUSG00000050587	145.4867025	-0.429345177	0.333710996	-1.286577852	0.198241467	0.999946818	Lrrc4c	NoSignificant
ENSMUSG00000052102	469.8997141	0.255348072	0.198611024	1.285669175	0.198558543	0.999946818	Gnpda1	NoSignificant
ENSMUSG00000074802	82.28337539	0.4348297	0.338235441	1.285582902	0.198588667	0.999946818	Gas2l3	NoSignificant
ENSMUSG00000016349	559.6925555	-0.308732294	0.240183393	-1.285402336	0.198651725	0.999946818	Eef1a2	NoSignificant
ENSMUSG00000038844	356.0406934	-0.164416731	0.127924521	-1.285263602	0.198700185	0.999946818	Kif16b	NoSignificant
ENSMUSG00000021130	455.4932541	-0.270672345	0.21067244	-1.284801869	0.198861529	0.999946818	Galnt16	NoSignificant
ENSMUSG00000005983	30.79374667	0.490556672	0.38187129	1.284612602	0.198927693	0.999946818	1700037C18Rik	NoSignificant
ENSMUSG00000118401	1.163082102	-2.489317431	1.94058251	-1.282768147	0.199573317	0.999946818	Gpr52	NoSignificant
ENSMUSG00000097693	1.179257427	2.486579004	1.938607071	1.282662712	0.199610269	0.999946818	4930471M09Rik	NoSignificant
ENSMUSG00000036104	660.8825487	-0.137994237	0.107681856	-1.281499423	0.200018302	0.999946818	Rab3gap1	NoSignificant
ENSMUSG00000052488	1696.119828	-0.110882274	0.086536306	-1.2813382	0.200074901	0.999946818	Cherp	NoSignificant
ENSMUSG00000009621	1642.059047	-0.120774065	0.094404772	-1.279321607	0.200783827	0.999946818	Vav2	NoSignificant
ENSMUSG00000033326	3234.39666	-0.126688961	0.099043758	-1.279121111	0.200854411	0.999946818	Kdm4a	NoSignificant
ENSMUSG00000028264	4.338369793	1.744633158	1.364251849	1.278820446	0.200960292	0.999946818	Spaca1	NoSignificant
ENSMUSG00000032537	664.2252177	-0.166391396	0.130118915	-1.278764091	0.200980143	0.999946818	Ephb1	NoSignificant
ENSMUSG00000025470	238.2635492	0.207253728	0.162450777	1.275794009	0.202028346	0.999946818	Zfp511	NoSignificant
ENSMUSG00000017417	11.35831084	-0.845224132	0.663111044	-1.274634376	0.202438684	0.999946818	Plxdc1	NoSignificant
ENSMUSG00000030641	223.812748	0.252867019	0.198603694	1.273224146	0.202938515	0.999946818	Ddias	NoSignificant
ENSMUSG00000027416	1.163087756	2.468899911	1.942336167	1.271098151	0.203693733	0.999946818	Otor	NoSignificant
ENSMUSG00000047940	1.163087756	2.468899911	1.942336167	1.271098151	0.203693733	0.999946818	Stpg2	NoSignificant
ENSMUSG00000031530	3873.650197	-0.211677733	0.166589863	-1.270651944	0.203852499	0.999946818	Dusp4	NoSignificant
ENSMUSG00000022876	1.075276511	3.557679065	2.801765778	1.269798887	0.204156277	0.999946818	Samsn1	NoSignificant
ENSMUSG00000056220	35.18039686	-0.709648853	0.558885471	-1.269757203	0.20417113	0.999946818	Pla2g4a	NoSignificant
ENSMUSG00000030842	910.5122796	0.132437898	0.104336976	1.269328509	0.204323923	0.999946818	Lamtor1	NoSignificant
ENSMUSG00000020056	162.2706051	0.330539467	0.260485614	1.268935592	0.204464037	0.999946818	Washc3	NoSignificant
ENSMUSG00000020123	12.60606958	0.775506518	0.611331359	1.268553472	0.204600368	0.999946818	Avpr1a	NoSignificant
ENSMUSG00000033323	573.2615783	-0.141698152	0.111810158	-1.267310184	0.2050444	0.999946818	Ctdp1	NoSignificant
ENSMUSG00000058488	14.30421606	-0.689066034	0.544575951	-1.265325861	0.20575454	0.999946818	Kl	NoSignificant
ENSMUSG00000030609	1175.70022	0.136689313	0.108099302	1.264479144	0.206058102	0.999946818	Aen	NoSignificant
ENSMUSG00000032425	417.0529794	-0.166436434	0.131685671	-1.263891755	0.206268881	0.999946818	Zfp949	NoSignificant
ENSMUSG00000084866	58.36064175	0.50980026	0.403379429	1.263823148	0.206293511	0.999946818	A930006K02Rik	NoSignificant
ENSMUSG00000059363	169.9390554	-0.278809153	0.220654975	-1.263552534	0.206390679	0.999946818	Fxn	NoSignificant
ENSMUSG00000029227	1530.326624	-0.119893139	0.094895878	-1.263417774	0.20643908	0.999946818	Fip1l1	NoSignificant
ENSMUSG00000006850	346.5315534	0.209191273	0.165678891	1.262630813	0.206721889	0.999946818	Tmco6	NoSignificant
ENSMUSG00000047990	15.0931164	-0.695740925	0.551368312	-1.261844233	0.207004842	0.999946818	C2cd4a	NoSignificant
ENSMUSG00000038412	1155.003613	0.149894511	0.118811645	1.261614642	0.207087485	0.999946818	Higd1a	NoSignificant
ENSMUSG00000029335	62.92976391	-0.36955605	0.293069239	-1.260985466	0.207314084	0.999946818	Bmp3	NoSignificant
ENSMUSG00000054604	1517.862147	-0.123116172	0.097697096	-1.260182515	0.207603529	0.999946818	Cggbp1	NoSignificant
ENSMUSG00000022498	679.56156	-0.130229939	0.10335723	-1.259998356	0.207669955	0.999946818	Txndc11	NoSignificant
ENSMUSG00000040610	31.55413107	-0.575126476	0.456827064	-1.258958851	0.208045195	0.999946818	Tlx3	NoSignificant
ENSMUSG00000026670	906.4730909	0.127730328	0.101488088	1.258574585	0.208184032	0.999946818	Uap1	NoSignificant
ENSMUSG00000030553	2.620613879	1.569159828	1.24985342	1.255475085	0.209306347	0.999946818	Pgpep1l	NoSignificant
ENSMUSG00000029659	4.265852582	1.387539646	1.105597137	1.255013783	0.209473756	0.999946818	Medag	NoSignificant
ENSMUSG00000010122	3.436076414	1.299051159	1.035573216	1.254427152	0.209686789	0.999946818	Slc47a1	NoSignificant
ENSMUSG00000028289	433.2185056	0.153975568	0.122748822	1.254395482	0.209698294	0.999946818	Epha7	NoSignificant
ENSMUSG00000075256	19.77532642	-0.655424076	0.522756105	-1.2537856	0.209919945	0.999946818	Cerkl	NoSignificant
ENSMUSG00000039568	719.8529533	-0.145888253	0.116398764	-1.253348817	0.21007879	0.999946818	Ubald1	NoSignificant
ENSMUSG00000005674	180.5972522	0.232455288	0.185468451	1.253341402	0.210081487	0.999946818	Tomm40l	NoSignificant
ENSMUSG00000028977	1389.568694	-0.654294967	0.522060079	-1.253294388	0.21009859	0.999946818	Casz1	NoSignificant
ENSMUSG00000031963	21.984785	-0.640569568	0.511351096	-1.252700097	0.210314871	0.999946818	Bmper	NoSignificant
ENSMUSG00000038700	2917.214741	-0.484383288	0.386895238	-1.251975315	0.210578859	0.999946818	Hoxb5	NoSignificant
ENSMUSG00000025140	281.0686515	0.225838413	0.180548665	1.250845097	0.210990998	0.999946818	Pycr1	NoSignificant
ENSMUSG00000030922	65.99014363	-0.409172698	0.327304644	-1.250127996	0.211252794	0.999946818	Lyrm1	NoSignificant
ENSMUSG00000025239	940.7613631	0.158583854	0.1271367	1.247349144	0.212269505	0.999946818	Limd1	NoSignificant
ENSMUSG00000038290	1106.10822	-0.158908767	0.127577687	-1.245584327	0.212917039	0.999946818	Smg6	NoSignificant
ENSMUSG00000052160	10.9416398	-0.73594589	0.591621424	-1.24394733	0.213518948	0.999946818	Pld4	NoSignificant
ENSMUSG00000060862	378.929973	-0.194379903	0.156296849	-1.243658491	0.213625279	0.999946818	Zbtb40	NoSignificant
ENSMUSG00000044220	1.471103674	-2.896602271	2.329143316	-1.243634194	0.213634225	0.999946818	Nkx2-3	NoSignificant
ENSMUSG00000028102	202.4090643	0.22455139	0.180737101	1.242420004	0.214081639	0.999946818	Pex11b	NoSignificant
ENSMUSG00000006494	1344.91363	-0.247080436	0.198975756	-1.241761516	0.214324566	0.999946818	Pdk1	NoSignificant
ENSMUSG00000023089	470.2978875	0.191226382	0.154135545	1.240637792	0.214739584	0.999946818	Ndufa5	NoSignificant
ENSMUSG00000024797	748.05438	0.128653567	0.103706617	1.240553125	0.214770877	0.999946818	Vps51	NoSignificant
ENSMUSG00000026640	2324.019653	-0.211105466	0.170274848	-1.239792423	0.215052182	0.999946818	Plxna2	NoSignificant
ENSMUSG00000039914	359.3181668	0.211057382	0.170586258	1.237247271	0.215995297	0.999946818	Coq10a	NoSignificant
ENSMUSG00000040495	18.37214525	-0.569923958	0.460666304	-1.237173098	0.216022827	0.999946818	Chrm4	NoSignificant
ENSMUSG00000055447	942.3510197	-0.170890781	0.138147073	-1.237020642	0.216079419	0.999946818	Cd47	NoSignificant
ENSMUSG00000000301	33.05054246	0.669259765	0.541430092	1.236096358	0.216422748	0.999946818	Pemt	NoSignificant
ENSMUSG00000045251	181.0501852	-0.226384036	0.183174391	-1.235893479	0.216498161	0.999946818	Zfp688	NoSignificant
ENSMUSG00000020235	1726.316574	-0.110680668	0.089556976	-1.235868758	0.216507352	0.999946818	Fzr1	NoSignificant
ENSMUSG00000113630	2.143491013	1.706337588	1.381490847	1.23514216	0.216777601	0.999946818	4930404H11Rik	NoSignificant
ENSMUSG00000012483	219.484327	0.303117457	0.245560376	1.234390749	0.217057335	0.999946818	Rpa3	NoSignificant
ENSMUSG00000071398	5.703234593	1.078702219	0.874436242	1.233597337	0.217352986	0.999946818	2410004P03Rik	NoSignificant
ENSMUSG00000061479	1538.817593	-0.116891381	0.095001859	-1.230411508	0.218543046	0.999946818	Snrpa	NoSignificant
ENSMUSG00000040213	26.12696561	0.664148029	0.54006084	1.229765205	0.218785042	0.999946818	Kyat3	NoSignificant
ENSMUSG00000060336	151.5466739	-0.261261269	0.212502453	-1.229450602	0.218902908	0.999946818	Zfp937	NoSignificant
ENSMUSG00000028165	903.1068409	0.12686178	0.103315608	1.227905271	0.21948253	0.999946818	Cisd2	NoSignificant
ENSMUSG00000019831	1118.260368	-0.211920356	0.172687387	-1.227190705	0.219750922	0.999946818	Wasf1	NoSignificant
ENSMUSG00000027966	221.2829625	-0.207632737	0.169418305	-1.225562592	0.220363322	0.999946818	Col11a1	NoSignificant
ENSMUSG00000027800	4.304570771	-1.421048107	1.160250429	-1.224777058	0.220659231	0.999946818	Tm4sf1	NoSignificant
ENSMUSG00000051223	6370.201552	0.096141757	0.078553385	1.223903419	0.220988664	0.999946818	Bzw1	NoSignificant
ENSMUSG00000026110	406.8668358	-0.167517169	0.136880349	-1.223821902	0.22101942	0.999946818	Mgat4a	NoSignificant
ENSMUSG00000021693	2052.731347	-0.151812753	0.124069494	-1.223610636	0.221099146	0.999946818	Kif2a	NoSignificant
ENSMUSG00000069874	30.07780185	0.643753341	0.526160216	1.223493	0.221143546	0.999946818	Irgm2	NoSignificant
ENSMUSG00000097466	1.025316442	-3.491099822	2.854723369	-1.222920532	0.221359713	0.999946818	D430036J16Rik	NoSignificant
ENSMUSG00000041193	5.160277437	1.304573068	1.067590753	1.221978614	0.221715715	0.999946818	Pla2g5	NoSignificant
ENSMUSG00000052981	5533.413165	-0.480245714	0.393133498	-1.221584314	0.221864864	0.999946818	Ube2ql1	NoSignificant
ENSMUSG00000100164	84.29146332	-0.295790859	0.242263972	-1.220944479	0.222107042	0.999946818	2610306M01Rik	NoSignificant
ENSMUSG00000024566	1133.009892	0.119743009	0.098100434	1.220616509	0.222231252	0.999946818	Atp9b	NoSignificant
ENSMUSG00000049287	202.4611296	-0.223105387	0.182870465	-1.220018697	0.222457787	0.999946818	Iba57	NoSignificant
ENSMUSG00000010067	172.2143195	0.238830593	0.196000577	1.218519846	0.223026488	0.999946818	Rassf1	NoSignificant
ENSMUSG00000055882	13.11088899	-0.730861115	0.599829078	-1.218448957	0.22305341	0.999946818	Abhd16b	NoSignificant
ENSMUSG00000031833	802.4526254	-0.18403545	0.151108385	-1.217903627	0.223260598	0.999946818	Mast3	NoSignificant
ENSMUSG00000026491	2372.795908	0.100099193	0.08220474	1.217681526	0.22334502	0.999946818	Ahctf1	NoSignificant
ENSMUSG00000040410	237.1933923	0.187557425	0.154056163	1.21746135	0.223428733	0.999946818	Fbxl4	NoSignificant
ENSMUSG00000022337	556.3683561	0.177447885	0.145972359	1.215626623	0.224127188	0.999946818	Emc2	NoSignificant
ENSMUSG00000036093	1717.031043	-0.108116732	0.088993328	-1.214885827	0.22440964	0.999946818	Arl5a	NoSignificant
ENSMUSG00000065468	0.822421081	3.161683427	2.602521779	1.214853782	0.224421864	0.999946818	Mir26b	NoSignificant
ENSMUSG00000050530	2430.113089	-0.176433733	0.145357262	-1.213793727	0.224826502	0.999946818	Fam171a1	NoSignificant
ENSMUSG00000024227	1.662662054	-1.985879744	1.636427088	-1.213546121	0.224921092	0.999946818	Pdzph1	NoSignificant
ENSMUSG00000041685	759.6057194	-0.152515505	0.125681956	-1.213503596	0.22493734	0.999946818	Fcho2	NoSignificant
ENSMUSG00000006021	237.2099618	0.216694908	0.178582415	1.213416829	0.224970495	0.999946818	Kptn	NoSignificant
ENSMUSG00000030839	326.2331358	0.198516827	0.16382545	1.211758166	0.225604966	0.999946818	Sergef	NoSignificant
ENSMUSG00000094002	12.55138258	0.673121164	0.555636201	1.211442242	0.225725958	0.999946818	Gm9866	NoSignificant
ENSMUSG00000029875	639.3899397	-0.252734707	0.208851749	-1.210115347	0.226234635	0.999946818	Ccdc184	NoSignificant
ENSMUSG00000022523	98.35478307	-0.312171603	0.258143016	-1.20929711	0.226548721	0.999946818	Fgf12	NoSignificant
ENSMUSG00000086013	50.5552474	0.378216663	0.312820446	1.209053527	0.226642282	0.999946818	Gm15706	NoSignificant
ENSMUSG00000033044	0.840543224	3.188957036	2.637914947	1.208893046	0.226703938	0.999946818	Dhrs7c	NoSignificant
ENSMUSG00000003032	53.99090422	-0.585831981	0.484705035	-1.208636054	0.226802699	0.999946818	Klf4	NoSignificant
ENSMUSG00000042826	1178.077076	-0.264983627	0.219263229	-1.208518307	0.226847959	0.999946818	Fgf11	NoSignificant
ENSMUSG00000040118	2434.830371	0.141370074	0.117006293	1.208226244	0.22696025	0.999946818	Cacna2d1	NoSignificant
ENSMUSG00000026773	1948.728803	-0.22698769	0.188085022	-1.206835541	0.227495486	0.999946818	Pfkfb3	NoSignificant
ENSMUSG00000033350	228.9294428	-0.195723105	0.16227376	-1.206129102	0.227767715	0.999946818	Chst2	NoSignificant
ENSMUSG00000036611	17.18952878	-0.580632081	0.481442682	-1.206025355	0.227807714	0.999946818	Eepd1	NoSignificant
ENSMUSG00000096960	0.829632446	-3.189880732	2.646439	-1.205348293	0.228068874	0.999946818	A230028O05Rik	NoSignificant
ENSMUSG00000021541	11.84127636	0.803284636	0.666648282	1.204960184	0.228218673	0.999946818	Trpc7	NoSignificant
ENSMUSG00000108337	2.480841781	2.002978698	1.662921657	1.204493723	0.228398807	0.999946818	Gm4971	NoSignificant
ENSMUSG00000055319	1251.072215	-0.130978461	0.108764806	-1.204235693	0.228498494	0.999946818	Sec23ip	NoSignificant
ENSMUSG00000052951	184.6878396	-0.316540647	0.262923861	-1.203925144	0.228618513	0.999946818	C130021I20Rik	NoSignificant
ENSMUSG00000001441	3689.882604	-0.142454455	0.118351762	-1.203653013	0.22872372	0.999946818	Npepps	NoSignificant
ENSMUSG00000021136	349.4453943	-0.24748261	0.205747217	-1.20284791	0.229035181	0.999946818	Smoc1	NoSignificant
ENSMUSG00000022186	1926.498651	0.106132145	0.088262179	1.202464582	0.229183581	0.999946818	Oxct1	NoSignificant
ENSMUSG00000074736	113.7936234	-0.38475726	0.320170878	-1.201724725	0.229470198	0.999946818	Syndig1	NoSignificant
ENSMUSG00000020258	33.67604159	0.488753417	0.406740683	1.201633959	0.229505378	0.999946818	Glyctk	NoSignificant
ENSMUSG00000041216	1070.184551	0.184785197	0.153792732	1.201520999	0.229549166	0.999946818	Clvs1	NoSignificant
ENSMUSG00000028959	983.262365	0.123658987	0.103013851	1.200411267	0.229979655	0.999946818	Fastk	NoSignificant
ENSMUSG00000010607	194.029748	0.245184267	0.204285681	1.200202901	0.230060549	0.999946818	Pigyl	NoSignificant
ENSMUSG00000020659	569.6690374	-0.147274715	0.122773015	-1.199569099	0.230306734	0.999946818	Cbll1	NoSignificant
ENSMUSG00000022455	6.184897833	1.27505286	1.063041759	1.199438168	0.230357614	0.999946818	Wbp2nl	NoSignificant
ENSMUSG00000056919	382.2237574	0.166573822	0.138878643	1.199420002	0.230364674	0.999946818	Cep162	NoSignificant
ENSMUSG00000039607	3058.528328	-0.251164553	0.209631525	-1.198123958	0.230868763	0.999946818	Rbms3	NoSignificant
ENSMUSG00000044933	20.85505958	-0.615749663	0.514992653	-1.19564747	0.231834159	0.999946818	Sstr3	NoSignificant
ENSMUSG00000041794	396.2882665	-0.588633311	0.492795633	-1.194477531	0.232291225	0.999946818	Myrip	NoSignificant
ENSMUSG00000018983	71.38925708	0.313358635	0.262346139	1.19444729	0.232303048	0.999946818	E2f2	NoSignificant
ENSMUSG00000007836	12045.46232	-0.113859555	0.095351176	-1.194107498	0.232435921	0.999946818	Hnrnpa0	NoSignificant
ENSMUSG00000035161	608.15293	0.157273538	0.13172487	1.193954781	0.232495657	0.999946818	Ints6	NoSignificant
ENSMUSG00000028975	548.9533976	-0.166243097	0.139276624	-1.193618083	0.232627397	0.999946818	Pex14	NoSignificant
ENSMUSG00000052957	477.4661714	-0.241240866	0.202108939	-1.193617994	0.232627432	0.999946818	Gas1	NoSignificant
ENSMUSG00000091780	13.18872436	0.725446384	0.607931899	1.193302054	0.232751099	0.999946818	Sco2	NoSignificant
ENSMUSG00000030056	433.611347	-0.16979962	0.142326357	-1.193030046	0.232857606	0.999946818	Isy1	NoSignificant
ENSMUSG00000017707	2643.970629	0.135058488	0.113223165	1.192852079	0.23292731	0.999946818	Serinc3	NoSignificant
ENSMUSG00000097403	9.861329896	0.75789531	0.635369246	1.192842296	0.232931142	0.999946818	9230116N13Rik	NoSignificant
ENSMUSG00000020268	101.777365	0.26990449	0.226351523	1.192412959	0.233099361	0.999946818	Lyrm7	NoSignificant
ENSMUSG00000039021	19.34052621	-0.61095975	0.512433781	-1.192270637	0.233155144	0.999946818	Ttc16	NoSignificant
ENSMUSG00000039556	86.40367551	0.292334986	0.24519744	1.192243219	0.233165891	0.999946818	Ppp1r3f	NoSignificant
ENSMUSG00000003464	2106.629853	-0.120104431	0.100787522	-1.191659731	0.233394694	0.999946818	Pex19	NoSignificant
ENSMUSG00000046603	129.1354315	-0.291232709	0.244479509	-1.19123566	0.233561084	0.999946818	Tcaim	NoSignificant
ENSMUSG00000047712	148.8784772	-0.238196824	0.200099988	-1.190388994	0.233893537	0.999946818	Ust	NoSignificant
ENSMUSG00000056749	506.4456621	-0.168156177	0.14128125	-1.190222884	0.233958801	0.999946818	Nfil3	NoSignificant
ENSMUSG00000021895	39.50268839	-0.504671327	0.424248347	-1.189565807	0.234217092	0.999946818	Arhgef3	NoSignificant
ENSMUSG00000044072	247.6325606	-0.260851003	0.219523358	-1.188260808	0.234730673	0.999946818	Eml6	NoSignificant
ENSMUSG00000044813	1866.524275	-0.246862932	0.20779603	-1.188006004	0.234831044	0.999946818	Shb	NoSignificant
ENSMUSG00000073374	18.6674101	0.571934662	0.481489243	1.187845151	0.234894422	0.999946818	C030034I22Rik	NoSignificant
ENSMUSG00000050555	278.1961147	-0.176090127	0.148335176	-1.187109702	0.235184352	0.999946818	Hyls1	NoSignificant
ENSMUSG00000060063	11.99031945	-0.790227478	0.666005659	-1.186517664	0.23541793	0.999946818	Alox5ap	NoSignificant
ENSMUSG00000022228	659.1292379	0.124060804	0.104741272	1.184450045	0.23623496	0.999946818	Zscan26	NoSignificant
ENSMUSG00000087440	13.7916596	-0.612301188	0.517396066	-1.183428379	0.236639416	0.999946818	4930577N17Rik	NoSignificant
ENSMUSG00000038533	1055.275927	-0.131279702	0.111076765	-1.181882659	0.237252264	0.999946818	Cbfa2t2	NoSignificant
ENSMUSG00000025575	886.3694173	-0.130339935	0.110337929	-1.181279517	0.237491701	0.999946818	Cant1	NoSignificant
ENSMUSG00000010307	80.30876353	-0.315781705	0.267339037	-1.181203122	0.237522042	0.999946818	Tmem86a	NoSignificant
ENSMUSG00000029467	6954.86097	-0.110636146	0.093889694	-1.178363053	0.238651901	0.999946818	Atp2a2	NoSignificant
ENSMUSG00000008348	1512.009462	-0.166785718	0.141647553	-1.177469819	0.239008037	0.999946818	Ubc	NoSignificant
ENSMUSG00000060733	746.3071043	-0.143195028	0.121655543	-1.177053046	0.239174334	0.999946818	Ipmk	NoSignificant
ENSMUSG00000032226	1.625826718	1.975844485	1.68023793	1.175931366	0.239622304	0.999946818	Gcnt3	NoSignificant
ENSMUSG00000002083	739.1252517	0.141874678	0.120663234	1.175790444	0.239678626	0.999946818	Bbc3	NoSignificant
ENSMUSG00000045038	1987.414091	0.130978895	0.111399853	1.175754645	0.239692935	0.999946818	Prkce	NoSignificant
ENSMUSG00000045248	264.9693586	-0.204838938	0.174224698	-1.175716993	0.239707986	0.999946818	Med26	NoSignificant
ENSMUSG00000026087	540.5407293	0.172906667	0.147116693	1.17530284	0.239873579	0.999946818	Mrpl30	NoSignificant
ENSMUSG00000002803	459.4340922	0.161352875	0.137334775	1.174887246	0.240039829	0.999946818	Btbd6	NoSignificant
ENSMUSG00000025993	51.93416659	0.534824387	0.455594517	1.173904355	0.240433338	0.999946818	Slc40a1	NoSignificant
ENSMUSG00000020263	582.9595302	-0.140418323	0.119653058	-1.173545628	0.240577071	0.999946818	Appl2	NoSignificant
ENSMUSG00000029326	300.081252	0.198330839	0.169016458	1.173440982	0.240619011	0.999946818	Enoph1	NoSignificant
ENSMUSG00000097960	63.67320392	-0.546124485	0.46566852	-1.172775185	0.240885972	0.999946818	A330074K22Rik	NoSignificant
ENSMUSG00000047773	7.142916408	0.912063273	0.778487669	1.171583455	0.241364334	0.999946818	Ankfn1	NoSignificant
ENSMUSG00000031665	2479.087057	0.102700871	0.087669624	1.171453315	0.241416613	0.999946818	Sall1	NoSignificant
ENSMUSG00000040167	107.6572726	-0.269258602	0.229873387	-1.171334382	0.241464397	0.999946818	Ikzf5	NoSignificant
ENSMUSG00000057551	839.8280658	0.11639701	0.099383471	1.171190829	0.241522081	0.999946818	Zfp317	NoSignificant
ENSMUSG00000034612	1022.813823	-0.135167539	0.115413246	-1.171161403	0.241533906	0.999946818	Chst11	NoSignificant
ENSMUSG00000022089	322.2521341	0.157495387	0.134519103	1.170803138	0.241677916	0.999946818	Bin3	NoSignificant
ENSMUSG00000037622	1222.436284	-0.127082568	0.10855788	-1.170643426	0.241742134	0.999946818	Wdtc1	NoSignificant
ENSMUSG00000020184	1167.226189	0.18334615	0.156783452	1.169422842	0.242233311	0.999946818	Mdm2	NoSignificant
ENSMUSG00000033544	68.50479561	0.341824659	0.292302865	1.169419462	0.242234673	0.999946818	Angptl1	NoSignificant
ENSMUSG00000015981	493.7933354	-0.206899203	0.177019124	-1.168795769	0.242485926	0.999946818	Stk32c	NoSignificant
ENSMUSG00000023026	2018.085523	-0.165322385	0.141543327	-1.167998443	0.242807393	0.999946818	Dip2b	NoSignificant
ENSMUSG00000028927	87.64087463	0.382390241	0.327505454	1.167584345	0.242974468	0.999946818	Padi2	NoSignificant
ENSMUSG00000020849	12858.63131	-0.089622674	0.076794229	-1.167049604	0.243190338	0.999946818	Ywhae	NoSignificant
ENSMUSG00000027411	1168.523786	0.1245496	0.106742959	1.16681794	0.2432839	0.999946818	Vps16	NoSignificant
ENSMUSG00000025142	1119.543998	0.117751503	0.10101066	1.165733427	0.243722241	0.999946818	Aspscr1	NoSignificant
ENSMUSG00000022241	1304.683051	0.128215926	0.109991223	1.165692339	0.243738859	0.999946818	Tars	NoSignificant
ENSMUSG00000026634	850.9050093	0.119824681	0.102871904	1.164795022	0.244101974	0.999946818	Angel2	NoSignificant
ENSMUSG00000021264	2271.631457	-0.106262042	0.091260045	-1.164387351	0.244267071	0.999946818	Yy1	NoSignificant
ENSMUSG00000085260	3.002112602	-1.388426725	1.194024052	-1.162813029	0.24490537	0.999946818	Med9os	NoSignificant
ENSMUSG00000017679	792.4011338	-0.16294631	0.1402473	-1.161849893	0.245296443	0.999946818	Ttpal	NoSignificant
ENSMUSG00000021203	402.0117526	0.175502353	0.151105898	1.161452697	0.245457849	0.999946818	Otub2	NoSignificant
ENSMUSG00000007564	8777.965187	-0.106729353	0.091974523	-1.160423019	0.245876619	0.999946818	Ppp2r1a	NoSignificant
ENSMUSG00000039419	557.0529945	-0.297934221	0.256822421	-1.160078704	0.246016764	0.999946818	Cntnap2	NoSignificant
ENSMUSG00000038069	455.5519318	0.167385354	0.144370732	1.159413355	0.246287736	0.999946818	Cdkn2aip	NoSignificant
ENSMUSG00000028675	1046.774172	0.125229951	0.108072586	1.158757786	0.246554929	0.999946818	Pnrc2	NoSignificant
ENSMUSG00000025372	223.2394398	0.218724093	0.188766184	1.158703791	0.246576945	0.999946818	Baiap2	NoSignificant
ENSMUSG00000039224	31.29004545	0.83391677	0.719862835	1.158438427	0.246685165	0.999946818	D1Pas1	NoSignificant
ENSMUSG00000038181	450.149925	0.14246775	0.123005111	1.158226259	0.246771715	0.999946818	Chpf2	NoSignificant
ENSMUSG00000062040	354.2307848	-0.159897723	0.138135591	-1.157541819	0.247051064	0.999946818	Zfp27	NoSignificant
ENSMUSG00000103995	1.693609648	1.995788933	1.724181914	1.157528052	0.247056685	0.999946818	5730488B01Rik	NoSignificant
ENSMUSG00000089815	3.487472833	1.322638888	1.142665222	1.157503407	0.247066748	0.999946818	Gm5083	NoSignificant
ENSMUSG00000015488	1827.417708	-0.147049088	0.127061711	-1.157304484	0.247147982	0.999946818	Cacfd1	NoSignificant
ENSMUSG00000039480	66.68740055	0.431498547	0.372978453	1.156899397	0.247313465	0.999946818	Nt5dc1	NoSignificant
ENSMUSG00000036452	143.4200396	-0.25543235	0.221010656	-1.155746762	0.247784755	0.999946818	Arhgap26	NoSignificant
ENSMUSG00000029722	346.6297172	-0.156525755	0.135469265	-1.155433705	0.247912866	0.999946818	Agfg2	NoSignificant
ENSMUSG00000071037	82.13736706	0.327678678	0.283602949	1.155413508	0.247921133	0.999946818	Camkmt	NoSignificant
ENSMUSG00000018634	11.3911081	-0.770472191	0.66693472	-1.155243787	0.247990608	0.999946818	Crhr1	NoSignificant
ENSMUSG00000029922	3383.128722	-0.106812546	0.092544208	-1.154178612	0.248426949	0.999946818	Mkrn1	NoSignificant
ENSMUSG00000032122	151.673913	0.405161194	0.351062627	1.154099476	0.248459388	0.999946818	Slc37a2	NoSignificant
ENSMUSG00000099784	1.188388794	-2.518291899	2.183561657	-1.15329553	0.248789104	0.999946818	Dalir	NoSignificant
ENSMUSG00000025817	618.6889572	0.134764011	0.117074166	1.151099477	0.249691313	0.999946818	Nudt5	NoSignificant
ENSMUSG00000042605	2114.025592	-0.138618717	0.120444768	-1.15089032	0.249777361	0.999946818	Atxn2	NoSignificant
ENSMUSG00000025578	201.788571	-0.213798854	0.185789742	-1.150757042	0.249832202	0.999946818	Cbx8	NoSignificant
ENSMUSG00000049354	5171.016349	-0.134853082	0.117225699	-1.150371317	0.249990968	0.999946818	Dcaf7	NoSignificant
ENSMUSG00000042604	2.975463972	-1.421557693	1.23595352	-1.150170836	0.250073516	0.999946818	Kcna4	NoSignificant
ENSMUSG00000039989	466.106923	-0.149881736	0.130533543	-1.14822392	0.250876137	0.999946818	Cbx4	NoSignificant
ENSMUSG00000052353	16.63911517	-0.740845924	0.645541131	-1.147635508	0.251119065	0.999946818	Cemip	NoSignificant
ENSMUSG00000069171	4379.693434	0.171339153	0.149342745	1.147288093	0.251262574	0.999946818	Nr2f1	NoSignificant
ENSMUSG00000028247	165.7921287	-0.23220345	0.202462392	-1.146896704	0.251424315	0.999946818	Coq3	NoSignificant
ENSMUSG00000031951	193.146431	-0.273768014	0.238764458	-1.146602872	0.251545789	0.999946818	Tmem231	NoSignificant
ENSMUSG00000086128	16.14646907	-0.615536709	0.537627661	-1.144912647	0.252245344	0.999946818	St8sia3os	NoSignificant
ENSMUSG00000033467	299.589429	0.200625365	0.175289031	1.144540325	0.252399624	0.999946818	Crlf2	NoSignificant
ENSMUSG00000097855	18.07615659	-0.571426394	0.499876172	-1.143135891	0.252982174	0.999946818	A930007I19Rik	NoSignificant
ENSMUSG00000006442	738.0771151	-0.155703248	0.136222937	-1.143003163	0.253037278	0.999946818	Srm	NoSignificant
ENSMUSG00000033307	4828.334959	-0.119557656	0.104611268	-1.142875512	0.253090281	0.999946818	Mif	NoSignificant
ENSMUSG00000015133	69.02623089	0.552790875	0.483751346	1.142716976	0.253156119	0.999946818	Lrrk1	NoSignificant
ENSMUSG00000035329	298.9776222	-0.160244785	0.140235812	-1.142680909	0.253171099	0.999946818	Fbxo33	NoSignificant
ENSMUSG00000049107	399.2653106	-0.327986721	0.28705923	-1.142575075	0.253215059	0.999946818	Ntf3	NoSignificant
ENSMUSG00000035109	54.48098155	-0.409666634	0.358618789	-1.142345705	0.25331035	0.999946818	Shc4	NoSignificant
ENSMUSG00000030471	493.7243999	0.147239789	0.12897706	1.141596722	0.253621687	0.999946818	Zdhhc13	NoSignificant
ENSMUSG00000024645	280.2565698	-0.177271078	0.155293827	-1.141520437	0.253653412	0.999946818	Timm21	NoSignificant
ENSMUSG00000032251	188.0686674	0.210274657	0.184275286	1.14108984	0.253832539	0.999946818	Irak1bp1	NoSignificant
ENSMUSG00000056214	575.9294551	-0.143781309	0.12608475	-1.140354477	0.25413865	0.999946818	Pard6g	NoSignificant
ENSMUSG00000048251	126.0886085	-0.339884471	0.298111019	-1.140127162	0.254233327	0.999946818	Bcl11b	NoSignificant
ENSMUSG00000020656	15.04715371	-0.565993243	0.496617796	-1.139695854	0.254413035	0.999946818	Grhl1	NoSignificant
ENSMUSG00000020029	2100.663133	-0.109497766	0.096107129	-1.139330318	0.254565408	0.999946818	Nudt4	NoSignificant
ENSMUSG00000085582	1.176962891	2.493157632	2.190569403	1.138132227	0.255065273	0.999946818	3110099E03Rik	NoSignificant
ENSMUSG00000050965	276.2546185	-0.206089504	0.181101591	-1.137977323	0.255129952	0.999946818	Prkca	NoSignificant
ENSMUSG00000115338	399.0748839	0.207555048	0.182444802	1.137632014	0.255274173	0.999946818	Pnp	NoSignificant
ENSMUSG00000024236	1045.522716	-0.269511322	0.236963622	-1.137353153	0.255390683	0.999946818	Svil	NoSignificant
ENSMUSG00000031328	8140.626851	0.116946063	0.103002544	1.135370627	0.256220061	0.999946818	Flna	NoSignificant
ENSMUSG00000012609	370.2628842	0.153086647	0.134890553	1.134895243	0.256419213	0.999946818	Ttll5	NoSignificant
ENSMUSG00000037730	715.8800058	0.134293687	0.118369104	1.13453327	0.256570926	0.999946818	Mynn	NoSignificant
ENSMUSG00000022376	208.7322487	-0.256809445	0.226358201	-1.134526801	0.256573638	0.999946818	Adcy8	NoSignificant
ENSMUSG00000097543	0.664905206	2.852321295	2.514768391	1.134228228	0.256698826	0.999946818	Gm805	NoSignificant
ENSMUSG00000026511	758.4302547	0.184860826	0.162986924	1.13420648	0.256707946	0.999946818	Srp9	NoSignificant
ENSMUSG00000022805	4.612362843	1.055409936	0.93055711	1.134169977	0.256723255	0.999946818	Maats1	NoSignificant
ENSMUSG00000049044	49.3372774	0.380000771	0.335053403	1.134149863	0.256731691	0.999946818	Rapgef4	NoSignificant
ENSMUSG00000020277	3566.627435	-0.228395145	0.201520757	-1.133357913	0.257063981	0.999946818	Pfkl	NoSignificant
ENSMUSG00000026048	1034.777552	0.117413915	0.103613984	1.133185984	0.257136159	0.999946818	Ercc5	NoSignificant
ENSMUSG00000020758	55.9101379	0.531215107	0.469006753	1.132638503	0.257366093	0.999946818	Itgb4	NoSignificant
ENSMUSG00000032046	633.9695106	-0.160561927	0.141802942	-1.132289114	0.257512905	0.999946818	Abhd12	NoSignificant
ENSMUSG00000084840	1.145386123	-2.486876401	2.201249923	-1.129756497	0.258578844	0.999946818	Gm11468	NoSignificant
ENSMUSG00000030029	439.9700399	-0.270366543	0.239377075	-1.129458798	0.258704341	0.999946818	Lrig1	NoSignificant
ENSMUSG00000039883	6.193682893	-1.036342342	0.91772718	-1.129248828	0.258792881	0.999946818	Lrrc17	NoSignificant
ENSMUSG00000029512	3135.03718	-0.197527665	0.174943398	-1.129094709	0.258857883	0.999946818	Ulk1	NoSignificant
ENSMUSG00000066842	22.65812198	-0.591633448	0.524060825	-1.128940421	0.258922968	0.999946818	Hmcn1	NoSignificant
ENSMUSG00000033499	2295.86262	0.10346888	0.091656495	1.128876684	0.258949858	0.999946818	Larp4b	NoSignificant
ENSMUSG00000047759	138.0531618	-0.288485228	0.255557537	-1.128846487	0.258962598	0.999946818	Hs3st3a1	NoSignificant
ENSMUSG00000035179	8.370650889	0.843065548	0.747004122	1.128595577	0.259068477	0.999946818	Ppp1r32	NoSignificant
ENSMUSG00000004891	2033.617922	-0.161934807	0.143525227	-1.128267202	0.25920709	0.999946818	Nes	NoSignificant
ENSMUSG00000010936	936.804518	-0.107067667	0.095001622	-1.127008822	0.259738751	0.999946818	Vac14	NoSignificant
ENSMUSG00000039115	719.1560406	-0.146441569	0.130041623	-1.126113048	0.260117672	0.999946818	Itga9	NoSignificant
ENSMUSG00000055723	674.8639897	0.15088258	0.134235636	1.124012849	0.261007575	0.999946818	Rras2	NoSignificant
ENSMUSG00000028256	358.9388317	-0.163058989	0.145209482	-1.122922464	0.261470426	0.999946818	Odf2l	NoSignificant
ENSMUSG00000066637	44.97964228	-0.39964738	0.355997993	-1.122611329	0.261602602	0.999946818	Ttc32	NoSignificant
ENSMUSG00000054555	1212.998202	-0.253942037	0.226456105	-1.121374213	0.262128608	0.999946818	Adam12	NoSignificant
ENSMUSG00000060279	1948.528441	-0.130038689	0.116055009	-1.120491825	0.262504234	0.999946818	Ap2a1	NoSignificant
ENSMUSG00000039033	76.21979514	0.345235506	0.308313004	1.119756552	0.262817519	0.999946818	Tasp1	NoSignificant
ENSMUSG00000024493	1921.535292	0.138959362	0.1241446	1.11933473	0.262997365	0.999946818	Lars	NoSignificant
ENSMUSG00000036480	4.225347456	1.136519012	1.016187404	1.11841478	0.263389885	0.999946818	Prss56	NoSignificant
ENSMUSG00000030330	100.6860404	0.278071938	0.248642051	1.118362469	0.263412217	0.999946818	Ing4	NoSignificant
ENSMUSG00000068373	1077.296094	-0.443148788	0.396384539	-1.117976977	0.263576826	0.999946818	D430041D05Rik	NoSignificant
ENSMUSG00000042050	162.1322959	0.202570081	0.181230553	1.11774796	0.263674653	0.999946818	Wdr60	NoSignificant
ENSMUSG00000028634	201.3340132	-0.333022467	0.298003501	-1.11751193	0.263775501	0.999946818	Hivep3	NoSignificant
ENSMUSG00000074247	2094.789021	-0.096689768	0.086632021	-1.116097331	0.264380475	0.999946818	Dda1	NoSignificant
ENSMUSG00000041671	254.6078867	-0.179584182	0.160913831	-1.116027013	0.264410572	0.999946818	Pyroxd1	NoSignificant
ENSMUSG00000020620	37.12479905	0.405481842	0.363588352	1.115222309	0.264755168	0.999946818	Abca8b	NoSignificant
ENSMUSG00000022821	0.648735535	2.823338859	2.533488207	1.114407737	0.265104306	0.999946818	Hgd	NoSignificant
ENSMUSG00000022015	3.741468729	-1.248148863	1.120624622	-1.113797466	0.265366084	0.999946818	Tnfsf11	NoSignificant
ENSMUSG00000006310	27.9529519	0.572499611	0.514221893	1.11333185	0.265565932	0.999946818	Zbtb32	NoSignificant
ENSMUSG00000031906	2453.806597	-0.190791164	0.171441449	-1.112864854	0.265766476	0.999946818	Smpd3	NoSignificant
ENSMUSG00000022265	1308.193516	-0.144945769	0.130268836	-1.112666492	0.265851692	0.999946818	Ank	NoSignificant
ENSMUSG00000025381	713.1562394	0.17828359	0.160240123	1.112602677	0.26587911	0.999946818	Cnpy2	NoSignificant
ENSMUSG00000039137	979.7398068	-0.181523274	0.163195275	-1.112307163	0.266006105	0.999946818	Whrn	NoSignificant
ENSMUSG00000034614	593.4232284	-0.148054271	0.133169829	-1.11177038	0.26623689	0.999946818	Pik3ip1	NoSignificant
ENSMUSG00000021514	926.3457334	0.136398413	0.12271597	1.111496843	0.266354548	0.999946818	Zfp369	NoSignificant
ENSMUSG00000001774	1752.549989	-0.108154818	0.097348329	-1.111008469	0.266564704	0.999946818	Chordc1	NoSignificant
ENSMUSG00000002015	965.4420464	0.185965814	0.167449825	1.110576344	0.26675075	0.999946818	Bcap31	NoSignificant
ENSMUSG00000034875	352.1812516	0.18115986	0.163238547	1.109786036	0.267091238	0.999946818	Nudt19	NoSignificant
ENSMUSG00000002307	517.2561588	-0.144696052	0.130464601	-1.109082853	0.267394441	0.999946818	Daxx	NoSignificant
ENSMUSG00000074771	8.409021508	0.839851196	0.757572826	1.108607868	0.267599383	0.999946818	Ankef1	NoSignificant
ENSMUSG00000026648	194.5593186	0.191974916	0.173195641	1.108428108	0.267676971	0.999946818	Dclre1c	NoSignificant
ENSMUSG00000065583	168.3727352	0.306342422	0.276376313	1.108425024	0.267678303	0.999946818	Mir218-2	NoSignificant
ENSMUSG00000003992	519.1663467	0.139118491	0.12551265	1.108402147	0.267688178	0.999946818	Ssbp2	NoSignificant
ENSMUSG00000022110	1118.631615	0.11596201	0.104621586	1.108394683	0.2676914	0.999946818	Sucla2	NoSignificant
ENSMUSG00000029723	429.3259577	-0.163154536	0.147231717	-1.10814802	0.267797895	0.999946818	Tsc22d4	NoSignificant
ENSMUSG00000112227	2.971166829	-1.387779832	1.252511766	-1.107997441	0.267862921	0.999946818	C330004P14Rik	NoSignificant
ENSMUSG00000006179	18.71384248	0.765597417	0.69100151	1.10795332	0.267881976	0.999946818	Prss16	NoSignificant
ENSMUSG00000026765	18.02304852	-0.534205701	0.482243821	-1.107750225	0.267969702	0.999946818	Lypd6b	NoSignificant
ENSMUSG00000022847	13.01333565	0.696174323	0.628540597	1.107604387	0.268032708	0.999946818	Thpo	NoSignificant
ENSMUSG00000026064	31.78385501	0.435443471	0.393284837	1.107196184	0.268209117	0.999946818	Ptp4a1	NoSignificant
ENSMUSG00000028461	215.7793676	-0.190580807	0.172146868	-1.107082627	0.268258206	0.999946818	Ccdc107	NoSignificant
ENSMUSG00000016487	644.3110712	0.197754973	0.178671145	1.106809794	0.268376173	0.999946818	Ppfibp1	NoSignificant
ENSMUSG00000082396	15.98701384	-0.555714326	0.502115414	-1.106746199	0.268403675	0.999946818	Zfp389	NoSignificant
ENSMUSG00000032840	1180.590643	-0.218969258	0.197885066	-1.10654767	0.268489543	0.999946818	2410131K14Rik	NoSignificant
ENSMUSG00000038848	1367.132054	-0.106484427	0.096266147	-1.106146143	0.268663269	0.999946818	Ythdf1	NoSignificant
ENSMUSG00000029048	974.0817898	0.117084242	0.105854558	1.106085976	0.268689308	0.999946818	Rer1	NoSignificant
ENSMUSG00000021000	639.4977329	0.146653261	0.132607083	1.105923287	0.268759725	0.999946818	Mia2	NoSignificant
ENSMUSG00000110419	6.36537663	0.958133365	0.866974633	1.105145788	0.269096423	0.999946818	AW046200	NoSignificant
ENSMUSG00000021226	77.77099251	0.30214145	0.273417081	1.105056963	0.269134907	0.999946818	Acot2	NoSignificant
ENSMUSG00000059970	68.47672323	0.350098021	0.316923858	1.104675497	0.269300225	0.999946818	Hspa2	NoSignificant
ENSMUSG00000004567	960.3117043	0.124510829	0.112828019	1.103545294	0.269790433	0.999946818	Mcoln1	NoSignificant
ENSMUSG00000078572	75.4856032	-0.316100968	0.286506324	-1.103294906	0.269899118	0.999946818	Ndufaf8	NoSignificant
ENSMUSG00000005034	3393.444457	-0.157582828	0.142833845	-1.103259718	0.269914394	0.999946818	Prkacb	NoSignificant
ENSMUSG00000021680	4.128230786	1.067407847	0.967538351	1.103220194	0.269931554	0.999946818	Crhbp	NoSignificant
ENSMUSG00000059923	3188.486344	-0.117334127	0.106408588	-1.10267535	0.270168175	0.999946818	Grb2	NoSignificant
ENSMUSG00000029782	784.3057472	0.145605987	0.132071098	1.102481841	0.270252249	0.999946818	Tmem209	NoSignificant
ENSMUSG00000003154	310.4819707	0.176046928	0.15975877	1.101954702	0.270481365	0.999946818	Foxj2	NoSignificant
ENSMUSG00000118376	2.507628479	1.443050382	1.309669246	1.101843374	0.27052977	0.999946818	Gm9926	NoSignificant
ENSMUSG00000046999	58.94240958	-0.341846315	0.310352256	-1.101478428	0.270688488	0.999946818	1110032F04Rik	NoSignificant
ENSMUSG00000020464	532.3941852	0.152925227	0.138870125	1.101210407	0.270805093	0.999946818	Pnpt1	NoSignificant
ENSMUSG00000023224	295.9967561	0.246952192	0.224333774	1.100824846	0.270972896	0.999946818	Serping1	NoSignificant
ENSMUSG00000041308	403.6399307	-0.18139304	0.164902699	-1.100000431	0.271331934	0.999946818	Sntb2	NoSignificant
ENSMUSG00000028271	534.9158617	0.152769336	0.138889266	1.099936233	0.271359906	0.999946818	Gtf2b	NoSignificant
ENSMUSG00000026121	2365.583063	-0.131292949	0.119430157	-1.099328276	0.271624903	0.999946818	Sema4c	NoSignificant
ENSMUSG00000028017	35.77022262	0.470765089	0.428302819	1.099140766	0.271706671	0.999946818	Egf	NoSignificant
ENSMUSG00000036815	31.24922703	-0.61983787	0.564159107	-1.098693368	0.271901836	0.999946818	Dpp10	NoSignificant
ENSMUSG00000054641	0.988934088	-2.235999406	2.036522742	-1.097949637	0.272226481	0.999946818	Mmrn1	NoSignificant
ENSMUSG00000029338	450.2812536	-0.178201466	0.162447451	-1.096979148	0.272650508	0.999946818	Antxr2	NoSignificant
ENSMUSG00000085763	8.272116021	-0.721057957	0.657335625	-1.09694033	0.272667477	0.999946818	Smc2os	NoSignificant
ENSMUSG00000041716	291.8671572	-0.152405169	0.138982313	-1.096579599	0.27282521	0.999946818	Gm20604	NoSignificant
ENSMUSG00000026853	740.4588791	-0.201295541	0.183689834	-1.095844755	0.273146719	0.999946818	Crat	NoSignificant
ENSMUSG00000063446	538.6009291	-0.205551649	0.187611233	-1.095625493	0.273242701	0.999946818	Plppr1	NoSignificant
ENSMUSG00000023861	180.3619931	0.232062819	0.212011307	1.094577557	0.273701752	0.999946818	Mpc1	NoSignificant
ENSMUSG00000057530	728.2904495	-0.119582855	0.109286269	-1.094216647	0.273859972	0.999946818	Ece1	NoSignificant
ENSMUSG00000038705	507.1068965	-0.133137414	0.121782573	-1.093238637	0.274289037	0.999946818	Gmeb2	NoSignificant
ENSMUSG00000031568	551.1671257	-0.129750335	0.118782039	-1.092339684	0.274683824	0.999946818	Rwdd4a	NoSignificant
ENSMUSG00000037169	875.7355684	-0.108553477	0.099514969	-1.090825613	0.275349624	0.999946818	Mycn	NoSignificant
ENSMUSG00000085156	100.5046755	0.272849047	0.25041464	1.089589039	0.275894213	0.999946818	Snhg15	NoSignificant
ENSMUSG00000030659	168.0326035	0.235621882	0.216358158	1.089036274	0.27613789	0.999946818	Nucb2	NoSignificant
ENSMUSG00000048763	1239.224478	-0.163404297	0.150061603	-1.088914778	0.276191469	0.999946818	Hoxb3	NoSignificant
ENSMUSG00000001493	30.95744514	-0.411677116	0.37831954	-1.088173017	0.276518734	0.999946818	Meox1	NoSignificant
ENSMUSG00000031921	768.4834445	-0.119188036	0.109531991	-1.088157308	0.276525668	0.999946818	Terf2	NoSignificant
ENSMUSG00000042015	545.2562956	-0.123098104	0.113376849	-1.085742861	0.277592772	0.999946818	Wdr41	NoSignificant
ENSMUSG00000058301	1887.912542	-0.118716986	0.109396074	-1.085203348	0.277831602	0.999946818	Upf1	NoSignificant
ENSMUSG00000048978	173.5959353	0.236812443	0.218265444	1.084974511	0.277932945	0.999946818	Nrsn1	NoSignificant
ENSMUSG00000014303	1508.333121	0.139962108	0.129071526	1.08437633	0.278197974	0.999946818	Glis2	NoSignificant
ENSMUSG00000033938	695.5806782	0.157130279	0.14493714	1.084127083	0.278308456	0.999946818	Ndufb7	NoSignificant
ENSMUSG00000074158	112.274309	0.265972644	0.24537135	1.083959656	0.278382687	0.999946818	Zfp976	NoSignificant
ENSMUSG00000070605	249.8314447	0.198411693	0.183070483	1.083799478	0.278453717	0.999946818	Zfp992	NoSignificant
ENSMUSG00000087125	1.592552442	1.943907306	1.793846065	1.083653355	0.278518525	0.999946818	A230108P19Rik	NoSignificant
ENSMUSG00000007646	130.6237774	0.271627065	0.250722538	1.083377135	0.27864106	0.999946818	Rad51c	NoSignificant
ENSMUSG00000050373	339.4001902	-0.200093497	0.184774413	-1.082906957	0.278849724	0.999946818	Snx21	NoSignificant
ENSMUSG00000017485	7512.975789	-0.134056431	0.12388336	-1.08211814	0.279200036	0.999946818	Top2b	NoSignificant
ENSMUSG00000021051	1584.428576	-0.103152795	0.095379299	-1.081500874	0.279474372	0.999946818	Ppp2r5e	NoSignificant
ENSMUSG00000002580	492.1557514	0.160209335	0.148192867	1.081086678	0.279658559	0.999946818	Mien1	NoSignificant
ENSMUSG00000029860	932.3131759	-0.158057699	0.146262389	-1.08064486	0.279855119	0.999946818	Zyx	NoSignificant
ENSMUSG00000039068	1517.277422	0.096269509	0.089086197	1.080633267	0.279860278	0.999946818	Zzz3	NoSignificant
ENSMUSG00000021013	246.2852356	-0.201600779	0.186891164	-1.078706847	0.280718432	0.999946818	Ttc8	NoSignificant
ENSMUSG00000040374	395.8037314	0.154515636	0.143285559	1.078375493	0.280866219	0.999946818	Pex2	NoSignificant
ENSMUSG00000036078	486.9595116	-0.169045816	0.15683244	-1.077875318	0.281089402	0.999946818	Sigmar1	NoSignificant
ENSMUSG00000069135	596.2702815	0.161593746	0.14995061	1.077646478	0.281191552	0.999946818	Fgfr1op	NoSignificant
ENSMUSG00000097167	31.04105898	0.412542767	0.38305709	1.076974627	0.281491601	0.999946818	Gm16740	NoSignificant
ENSMUSG00000049164	876.7035049	0.148806509	0.138192896	1.076802885	0.281568336	0.999946818	Zfp518a	NoSignificant
ENSMUSG00000097393	3.948002386	-1.022354136	0.949750527	-1.076444926	0.281728319	0.999946818	D030068K23Rik	NoSignificant
ENSMUSG00000020941	68.87299455	-0.319947337	0.297313567	-1.076127605	0.281870191	0.999946818	Map3k14	NoSignificant
ENSMUSG00000029759	188.8588948	0.267239047	0.248373201	1.075957653	0.281946196	0.999946818	Pon3	NoSignificant
ENSMUSG00000000708	447.8781389	0.135549371	0.126001362	1.075777028	0.282026988	0.999946818	Kat2b	NoSignificant
ENSMUSG00000109215	4.432311111	0.97284154	0.904386268	1.075692516	0.282064796	0.999946818	4930453L07Rik	NoSignificant
ENSMUSG00000020599	247.5702745	0.241251553	0.224353145	1.075320579	0.282231226	0.999946818	Rgs9	NoSignificant
ENSMUSG00000092837	3.850671533	1.528881588	1.422155733	1.075045125	0.282354526	0.999946818	Rpph1	NoSignificant
ENSMUSG00000018921	1101.654427	-0.107048996	0.099579897	-1.075006099	0.282371998	0.999946818	Pelp1	NoSignificant
ENSMUSG00000033446	427.2724813	0.137676487	0.128074426	1.074972508	0.282387037	0.999946818	Lpar6	NoSignificant
ENSMUSG00000027076	125.8628101	0.258091918	0.240194831	1.074510707	0.282593848	0.999946818	Timm10	NoSignificant
ENSMUSG00000026154	161.1926281	-0.205306105	0.191073916	-1.074485257	0.282605249	0.999946818	Sdhaf4	NoSignificant
ENSMUSG00000040265	768.6107377	-0.264232194	0.24605018	-1.073895551	0.282869497	0.999946818	Dnm3	NoSignificant
ENSMUSG00000097448	4.650528831	1.343362406	1.251616261	1.073302136	0.283135577	0.999946818	Platr22	NoSignificant
ENSMUSG00000096225	3.644224312	1.087592705	1.01436341	1.072192366	0.283633638	0.999946818	Lhx8	NoSignificant
ENSMUSG00000021190	756.9668966	0.146951443	0.137130905	1.071614329	0.283893295	0.999946818	Lgmn	NoSignificant
ENSMUSG00000038618	342.8252926	0.194443505	0.181451819	1.071598544	0.283900388	0.999946818	Rassf7	NoSignificant
ENSMUSG00000033955	1223.690515	0.117091808	0.109297847	1.071309371	0.284030348	0.999946818	Tnks1bp1	NoSignificant
ENSMUSG00000053626	17.90406752	0.645974143	0.603091943	1.071103917	0.284122707	0.999946818	Tll1	NoSignificant
ENSMUSG00000020614	12.73787226	-0.858331879	0.801924712	-1.070339728	0.284466418	0.999946818	Fam20a	NoSignificant
ENSMUSG00000070394	331.9295289	0.147938664	0.138262146	1.069986745	0.284625275	0.999946818	Tmem256	NoSignificant
ENSMUSG00000101304	2.461446473	1.435475951	1.341914719	1.069722189	0.284744376	0.999946818	Plet1os	NoSignificant
ENSMUSG00000030549	4.171407191	1.117587454	1.044978096	1.069484096	0.284851592	0.999946818	Rhcg	NoSignificant
ENSMUSG00000038508	4.330768242	1.183914286	1.107104602	1.069378886	0.284898977	0.999946818	Gdf15	NoSignificant
ENSMUSG00000030551	2476.041194	0.114963631	0.107571856	1.068714765	0.285198217	0.999946818	Nr2f2	NoSignificant
ENSMUSG00000043162	340.980052	-0.161671398	0.151330188	-1.068335408	0.285369242	0.999946818	Pyurf	NoSignificant
ENSMUSG00000030994	5.949730703	-0.848363162	0.794989214	-1.067137952	0.285909546	0.999946818	D7Ertd443e	NoSignificant
ENSMUSG00000020334	4.792201569	0.91007094	0.852826966	1.067122612	0.285916472	0.999946818	Slc22a4	NoSignificant
ENSMUSG00000008435	809.8275733	0.117926129	0.110575757	1.066473628	0.286209594	0.999946818	Rdh13	NoSignificant
ENSMUSG00000021629	719.3155971	-0.118851677	0.111519146	-1.065751316	0.286536074	0.999946818	Slc30a5	NoSignificant
ENSMUSG00000037706	2156.286192	0.121197251	0.113746727	1.065500996	0.286649275	0.999946818	Cd81	NoSignificant
ENSMUSG00000005102	608.7695224	0.119965889	0.11267276	1.064728416	0.286998847	0.999946818	Eif2ak4	NoSignificant
ENSMUSG00000059791	278.7920464	0.171161328	0.160865138	1.064005103	0.287326388	0.999946818	Nrm	NoSignificant
ENSMUSG00000019889	1192.592072	0.104456418	0.098207465	1.063630122	0.287496291	0.999946818	Ptprk	NoSignificant
ENSMUSG00000050192	342.8419041	0.153771139	0.144694604	1.062728908	0.287904907	0.999946818	Eif5a2	NoSignificant
ENSMUSG00000055780	30.99484093	0.446058856	0.419808301	1.062529863	0.287995208	0.999946818	Usp26	NoSignificant
ENSMUSG00000005514	1568.648974	-0.135368328	0.127437942	-1.062229394	0.288131559	0.999946818	Por	NoSignificant
ENSMUSG00000028211	2275.071276	0.114410704	0.107732416	1.061989593	0.28824041	0.999946818	Trp53inp1	NoSignificant
ENSMUSG00000029670	210.3728254	-0.222838285	0.209914793	-1.061565421	0.288433019	0.999946818	Ing3	NoSignificant
ENSMUSG00000061371	163.7622725	-0.201116159	0.189481559	-1.061402284	0.288507119	0.999946818	Zfp873	NoSignificant
ENSMUSG00000071379	764.5283753	0.127100936	0.119763984	1.061261758	0.28857096	0.999946818	Hpcal1	NoSignificant
ENSMUSG00000032557	1058.534928	0.107131758	0.100948333	1.061253362	0.288574774	0.999946818	Uba5	NoSignificant
ENSMUSG00000054162	645.3316264	-0.174906937	0.164853045	-1.060986998	0.28869581	0.999946818	Spock3	NoSignificant
ENSMUSG00000056755	5.782995203	-0.946558154	0.892227519	-1.060893252	0.288738416	0.999946818	Grm7	NoSignificant
ENSMUSG00000021754	1087.027926	0.140814792	0.132770729	1.060586114	0.288878036	0.999946818	Map3k1	NoSignificant
ENSMUSG00000046731	216.2720769	0.293279618	0.276578824	1.060383486	0.288970172	0.999946818	Kctd11	NoSignificant
ENSMUSG00000029713	6229.033029	-0.105892535	0.099950736	-1.059447269	0.289396132	0.999946818	Gnb2	NoSignificant
ENSMUSG00000038563	350.6718228	0.150700244	0.142245975	1.059434148	0.289402105	0.999946818	Efl1	NoSignificant
ENSMUSG00000035505	153.1382399	0.200851408	0.189677809	1.058908311	0.289641539	0.999946818	Cox18	NoSignificant
ENSMUSG00000028542	130.968361	0.227762283	0.21529708	1.057897688	0.29010209	0.999946818	Slc6a9	NoSignificant
ENSMUSG00000017314	2710.290371	-0.231456213	0.218995855	-1.056897688	0.290558284	0.999946818	Mpp2	NoSignificant
ENSMUSG00000051224	167.9000277	0.200550404	0.189811652	1.056575836	0.290705213	0.999946818	Tceanc	NoSignificant
ENSMUSG00000029763	1767.508598	0.113796435	0.107708655	1.05652081	0.290730338	0.999946818	Exoc4	NoSignificant
ENSMUSG00000037664	6217.896387	-0.087940664	0.083252753	-1.056309378	0.290826893	0.999946818	Cdkn1c	NoSignificant
ENSMUSG00000019235	885.4570735	-0.195178307	0.184813252	-1.056083937	0.290929868	0.999946818	Rps6kl1	NoSignificant
ENSMUSG00000050538	110.0217305	0.288841688	0.273504082	1.056078161	0.290932507	0.999946818	B230217C12Rik	NoSignificant
ENSMUSG00000049985	5.326411566	0.936041904	0.886507308	1.055876129	0.291024811	0.999946818	Ankrd55	NoSignificant
ENSMUSG00000029050	2273.976779	-0.091729661	0.086912902	-1.055420531	0.291233037	0.999946818	Ski	NoSignificant
ENSMUSG00000031461	2.768876161	1.676670287	1.589144863	1.055077058	0.291390083	0.999946818	Myom2	NoSignificant
ENSMUSG00000001942	240.3518128	0.179226608	0.169909554	1.054835373	0.291500623	0.999946818	Siae	NoSignificant
ENSMUSG00000023110	1597.604683	-0.115953345	0.10997308	-1.054379356	0.29170927	0.999946818	Prmt5	NoSignificant
ENSMUSG00000016386	493.4761228	-0.506882263	0.480833915	-1.054173275	0.291803593	0.999946818	Mpped2	NoSignificant
ENSMUSG00000116632	91.02195012	0.245715083	0.233136581	1.053953363	0.29190427	0.999946818	Magef1	NoSignificant
ENSMUSG00000117399	3.155431602	-1.151868916	1.093081315	-1.053781544	0.291982945	0.999946818	Gm19689	NoSignificant
ENSMUSG00000044250	97.39900124	-0.324448564	0.308094884	-1.053080013	0.292304323	0.999946818	Pced1b	NoSignificant
ENSMUSG00000062110	248.8137114	0.16119576	0.15317402	1.052370108	0.292629777	0.999946818	Scfd2	NoSignificant
ENSMUSG00000041238	394.5934479	0.163138922	0.155091748	1.051886537	0.29285161	0.999946818	Rbbp8	NoSignificant
ENSMUSG00000030714	220.0906863	0.17062878	0.162244077	1.051679564	0.29294659	0.999946818	Sgf29	NoSignificant
ENSMUSG00000029209	169.52714	0.215015205	0.204563268	1.051093913	0.29321546	0.999946818	Gnpda2	NoSignificant
ENSMUSG00000020623	468.9898177	-0.16932142	0.161114466	-1.050938654	0.293286766	0.999946818	Map2k6	NoSignificant
ENSMUSG00000049624	262.2926963	-0.160899287	0.153139528	-1.050671169	0.293409642	0.999946818	Slc17a5	NoSignificant
ENSMUSG00000028949	211.7167451	-0.180720941	0.172058192	-1.050347788	0.293558242	0.999946818	Smarcd3	NoSignificant
ENSMUSG00000078952	312.8243916	0.332595948	0.316703734	1.050180066	0.293635333	0.999946818	Lncenc1	NoSignificant
ENSMUSG00000031770	458.6085455	0.128402216	0.122304586	1.049856105	0.293784275	0.999946818	Herpud1	NoSignificant
ENSMUSG00000020524	42.54141646	0.418800423	0.398931599	1.04980509	0.293807735	0.999946818	Gria1	NoSignificant
ENSMUSG00000037393	2.101181481	1.65945431	1.582995282	1.048300225	0.294500306	0.999946818	Nmur2	NoSignificant
ENSMUSG00000046862	383.1782614	0.14846206	0.141652633	1.048071305	0.294605756	0.999946818	Pramef8	NoSignificant
ENSMUSG00000052684	3219.710107	-0.089553081	0.085471051	-1.047759207	0.294749561	0.999946818	Jun	NoSignificant
ENSMUSG00000021939	3095.416894	0.116988075	0.111702716	1.047316302	0.29495372	0.999946818	Ctsb	NoSignificant
ENSMUSG00000106779	0.848903006	3.20324491	3.059750121	1.046897552	0.295146831	0.999946818	Gm8579	NoSignificant
ENSMUSG00000021114	1373.381456	0.129794587	0.124006754	1.046673534	0.295250174	0.999946818	Atp6v1d	NoSignificant
ENSMUSG00000031015	320.3086648	-0.213392708	0.204010855	-1.04598703	0.295567021	0.999946818	Swap70	NoSignificant
ENSMUSG00000050708	23394.61055	0.093817092	0.089745279	1.045370783	0.295851635	0.999946818	Ftl1	NoSignificant
ENSMUSG00000027270	20.54353226	-0.492521954	0.471403062	-1.044800072	0.296115382	0.999946818	Lamp5	NoSignificant
ENSMUSG00000034343	585.0359265	-0.125500753	0.120146714	-1.044562507	0.296225216	0.999946818	Ube2f	NoSignificant
ENSMUSG00000062929	3405.129572	-0.134040263	0.12832521	-1.044535698	0.296237612	0.999946818	Cfl2	NoSignificant
ENSMUSG00000061080	1101.298642	-0.469120959	0.449241562	-1.04425102	0.296369268	0.999946818	Lsamp	NoSignificant
ENSMUSG00000056617	7.172540379	0.776192368	0.744416788	1.042685201	0.297094114	0.999946818	4931429L15Rik	NoSignificant
ENSMUSG00000026277	3436.164127	0.088223949	0.084616491	1.042633041	0.297118281	0.999946818	Stk25	NoSignificant
ENSMUSG00000023868	1436.451757	-0.180450134	0.173272065	-1.041426577	0.297677613	0.999946818	Pde10a	NoSignificant
ENSMUSG00000034333	919.3226547	0.126145016	0.121258943	1.040294537	0.298203081	0.999946818	Zbed4	NoSignificant
ENSMUSG00000021285	729.0827213	-0.199202681	0.191522127	-1.040102699	0.29829219	0.999946818	Ppp1r13b	NoSignificant
ENSMUSG00000010406	371.9606714	-0.159698786	0.153545469	-1.040074879	0.298305113	0.999946818	Mrpl52	NoSignificant
ENSMUSG00000060950	150.7774231	0.209251145	0.201243797	1.039789292	0.298437805	0.999946818	Trmt61a	NoSignificant
ENSMUSG00000014846	2655.572551	0.116616398	0.112212232	1.039248535	0.298689163	0.999946818	Tppp3	NoSignificant
ENSMUSG00000045518	1338.535066	-0.516394009	0.497029225	-1.038961058	0.298822848	0.999946818	Onecut3	NoSignificant
ENSMUSG00000008658	3593.180728	-0.210068404	0.202260531	-1.038603046	0.298989389	0.999946818	Rbfox1	NoSignificant
ENSMUSG00000024982	579.3992477	0.123005696	0.118593472	1.037204608	0.299640511	0.999946818	Zdhhc6	NoSignificant
ENSMUSG00000035566	55.88705805	-0.393740536	0.379636335	-1.037151873	0.299665083	0.999946818	Pcdh17	NoSignificant
ENSMUSG00000006586	1007.962133	-0.164147534	0.158320567	-1.036804864	0.299826808	0.999946818	Runx1t1	NoSignificant
ENSMUSG00000047330	4.321295512	-1.149911377	1.109882361	-1.036065999	0.300171353	0.999946818	Kcne4	NoSignificant
ENSMUSG00000017831	1594.370097	-0.092129509	0.088954894	-1.035687916	0.300347761	0.999946818	Rab5a	NoSignificant
ENSMUSG00000062590	384.8987772	0.159355003	0.153871318	1.035638123	0.300370999	0.999946818	Armc9	NoSignificant
ENSMUSG00000027678	1988.43028	-0.113739537	0.109843962	-1.035464623	0.300451979	0.999946818	Ncoa3	NoSignificant
ENSMUSG00000042569	296.1632696	0.144311297	0.139432736	1.034988636	0.300674218	0.999946818	Dhrs7b	NoSignificant
ENSMUSG00000025340	453.8089135	0.127566183	0.123289787	1.034685725	0.300815705	0.999946818	Rabgef1	NoSignificant
ENSMUSG00000111375	385.281834	0.154537165	0.149372395	1.034576472	0.300866747	0.999946818	Btbd8	NoSignificant
ENSMUSG00000035878	111.1348976	0.357954902	0.346023506	1.034481459	0.30091114	0.999946818	Hykk	NoSignificant
ENSMUSG00000024076	36.68434672	0.376470178	0.363975631	1.034327977	0.300982862	0.999946818	Vit	NoSignificant
ENSMUSG00000051074	7.024088234	-0.841975369	0.814735513	-1.033433987	0.301400848	0.999946818	4930579K19Rik	NoSignificant
ENSMUSG00000066043	688.7857034	-0.124544751	0.120536454	-1.033253809	0.301485137	0.999946818	Phactr4	NoSignificant
ENSMUSG00000012076	728.8854592	0.120833727	0.116952378	1.033187427	0.301516195	0.999946818	Brms1l	NoSignificant
ENSMUSG00000053460	304.0137604	-0.161346822	0.156458916	-1.031240826	0.3024279	0.999946818	Ggcx	NoSignificant
ENSMUSG00000025969	9140.588793	-0.222440468	0.215845125	-1.030555906	0.302749123	0.999946818	Nrp2	NoSignificant
ENSMUSG00000022884	6102.524383	0.087883182	0.085290898	1.030393439	0.302825352	0.999946818	Eif4a2	NoSignificant
ENSMUSG00000053091	270.9408458	-0.197232657	0.191495328	-1.029960669	0.303028469	0.999946818	Lins1	NoSignificant
ENSMUSG00000031971	111.3639217	-0.280525944	0.272384326	-1.029890185	0.303061559	0.999946818	Ccsap	NoSignificant
ENSMUSG00000026495	101.4553598	0.248168183	0.241058567	1.029493314	0.30324792	0.999946818	Efcab2	NoSignificant
ENSMUSG00000029446	234.2412005	0.18553298	0.180227513	1.029437611	0.303274083	0.999946818	Psph	NoSignificant
ENSMUSG00000037921	15.29642159	0.561377002	0.54543453	1.029228938	0.303372107	0.999946818	Ddx60	NoSignificant
ENSMUSG00000031189	91.21193354	-0.347824614	0.338230947	-1.028364249	0.303778519	0.999946818	Aff2	NoSignificant
ENSMUSG00000027615	492.6722913	0.120358594	0.11705995	1.028179101	0.303865587	0.999946818	Hps3	NoSignificant
ENSMUSG00000011008	1.981894511	-1.586632337	1.543307832	-1.028072497	0.303915727	0.999946818	Mcoln2	NoSignificant
ENSMUSG00000024451	117.4177313	0.359901649	0.350107296	1.02797529	0.303961451	0.999946818	Arap3	NoSignificant
ENSMUSG00000014075	137.192902	0.218289844	0.212514735	1.027175099	0.304338021	0.999946818	Tctex1d2	NoSignificant
ENSMUSG00000048814	1668.559794	-0.205169479	0.199804974	-1.026848702	0.304491712	0.999946818	Lonrf2	NoSignificant
ENSMUSG00000021326	1157.946306	-0.10929819	0.10647359	-1.026528651	0.304642466	0.999946818	Trim27	NoSignificant
ENSMUSG00000026628	51.46710795	0.458830461	0.447687928	1.024889062	0.305415536	0.999946818	Atf3	NoSignificant
ENSMUSG00000049686	106.7484758	-0.270125093	0.26361616	-1.024690947	0.305509036	0.999946818	Orai1	NoSignificant
ENSMUSG00000019577	19.37879119	0.61133972	0.596777139	1.024402043	0.305645417	0.999946818	Pdk4	NoSignificant
ENSMUSG00000025241	272.8462745	-0.222727833	0.217702114	-1.023085306	0.306267514	0.999946818	Fyco1	NoSignificant
ENSMUSG00000057367	808.1293053	0.102598179	0.100325989	1.02264807	0.306474273	0.999946818	Birc2	NoSignificant
ENSMUSG00000041261	9.928194897	-0.693889426	0.678614101	-1.02250959	0.306539776	0.999946818	Car8	NoSignificant
ENSMUSG00000024981	421.7510547	0.14923261	0.145965868	1.02238018	0.306600997	0.999946818	Acsl5	NoSignificant
ENSMUSG00000034341	1230.25498	-0.124589974	0.121909096	-1.021990799	0.306785255	0.999946818	Wbp2	NoSignificant
ENSMUSG00000047766	1120.748936	0.124074428	0.121435353	1.021732339	0.306907601	0.999946818	Lrrc49	NoSignificant
ENSMUSG00000003316	4880.812769	-0.102682163	0.100516766	-1.021542641	0.306997417	0.999946818	Glg1	NoSignificant
ENSMUSG00000051373	86.55847926	-0.264384103	0.258914432	-1.0211254	0.307195031	0.999946818	Plpp7	NoSignificant
ENSMUSG00000055676	5.839053148	-0.925058905	0.905979527	-1.021059392	0.307226301	0.999946818	Gm5069	NoSignificant
ENSMUSG00000028914	1029.350801	-0.132494516	0.129800368	-1.020756088	0.307370014	0.999946818	Casp9	NoSignificant
ENSMUSG00000024767	2186.316457	0.083490946	0.081856658	1.019965241	0.307744946	0.999946818	Otub1	NoSignificant
ENSMUSG00000003135	647.3661964	-0.127590926	0.12514581	-1.019538142	0.307947555	0.999946818	Cnot11	NoSignificant
ENSMUSG00000008226	179.0590729	0.216554483	0.212571693	1.018736222	0.308328211	0.999946818	Scrn3	NoSignificant
ENSMUSG00000054611	2152.977655	-0.085644219	0.08407951	-1.018609868	0.308388218	0.999946818	Kdm2a	NoSignificant
ENSMUSG00000047881	456.1130447	0.201782866	0.198097405	1.018604288	0.308390868	0.999946818	Rell1	NoSignificant
ENSMUSG00000032802	369.894162	0.138203067	0.135679434	1.018599967	0.30839292	0.999946818	Srxn1	NoSignificant
ENSMUSG00000026934	142.9039845	-0.291952222	0.286688894	-1.018359023	0.308507368	0.999946818	Lhx3	NoSignificant
ENSMUSG00000033147	387.8525609	0.146679477	0.144081858	1.018028774	0.308664282	0.999946818	Slc22a15	NoSignificant
ENSMUSG00000047613	271.8187637	0.216880833	0.213060925	1.017928711	0.308711836	0.999946818	A430005L14Rik	NoSignificant
ENSMUSG00000054770	510.6347035	0.122977976	0.120835394	1.01773141	0.308805616	0.999946818	Kctd18	NoSignificant
ENSMUSG00000026988	221.7401315	0.177519978	0.174441548	1.017647344	0.308845579	0.999946818	Wdsub1	NoSignificant
ENSMUSG00000074643	77.68530338	0.263626738	0.259056153	1.017643219	0.30884754	0.999946818	Cpne1	NoSignificant
ENSMUSG00000033373	606.5938702	-0.120930011	0.118835688	-1.017623689	0.308856825	0.999946818	Fntb	NoSignificant
ENSMUSG00000031955	1978.153755	-0.101597325	0.099908871	-1.016899947	0.309201028	0.999946818	Bcar1	NoSignificant
ENSMUSG00000003380	1639.670378	0.122668779	0.120637901	1.016834496	0.309232169	0.999946818	Rabac1	NoSignificant
ENSMUSG00000021068	636.6481226	0.114558006	0.112876656	1.014895461	0.310155662	0.999946818	Nin	NoSignificant
ENSMUSG00000116852	0.684979822	2.890134871	2.84774197	1.014886496	0.310159936	0.999946818	1700102H20Rik	NoSignificant
ENSMUSG00000051855	1736.114889	0.176921132	0.174574178	1.013443874	0.310848192	0.999946818	Mest	NoSignificant
ENSMUSG00000034957	18.78113435	-0.639139357	0.631017275	-1.01287141	0.311121586	0.999946818	Cebpa	NoSignificant
ENSMUSG00000065524	0.676836045	-2.892213465	2.857637812	-1.012099382	0.311490538	0.999946818	Mir135a-2	NoSignificant
ENSMUSG00000071537	6.434617158	-0.851841737	0.84172429	-1.012019906	0.311528536	0.999946818	Klrg2	NoSignificant
ENSMUSG00000018334	372.0240534	0.130411818	0.128915723	1.011605219	0.311726849	0.999946818	Ksr1	NoSignificant
ENSMUSG00000113679	5.261356851	0.90023973	0.89011003	1.011380278	0.311834457	0.999946818	Gm10432	NoSignificant
ENSMUSG00000022237	80.76452219	-0.317915378	0.314690024	-1.010249305	0.312375863	0.999946818	Ankrd33b	NoSignificant
ENSMUSG00000027014	640.7004928	-0.166538752	0.164921095	-1.009808674	0.312586963	0.999946818	Cwc22	NoSignificant
ENSMUSG00000038718	3925.749333	0.135138663	0.13384269	1.009682809	0.312647282	0.999946818	Pbx3	NoSignificant
ENSMUSG00000070284	243.7872509	-0.177896035	0.176202693	-1.009610197	0.312682082	0.999946818	Gmppb	NoSignificant
ENSMUSG00000025453	29.06703229	0.485852763	0.481467511	1.009108095	0.312922796	0.999946818	Nnt	NoSignificant
ENSMUSG00000078496	17.98177615	-0.475076126	0.470910181	-1.008846582	0.313048217	0.999946818	Zfp982	NoSignificant
ENSMUSG00000047129	1.590599969	1.940870101	1.924723102	1.008389258	0.313267628	0.999946818	1700113H08Rik	NoSignificant
ENSMUSG00000017466	841.4122289	-0.111885655	0.111179763	-1.006349107	0.314247666	0.999946818	Timp2	NoSignificant
ENSMUSG00000005698	1533.419551	-0.116949234	0.116225202	-1.006229562	0.314305155	0.999946818	Ctcf	NoSignificant
ENSMUSG00000034902	3237.347525	-0.125308244	0.12456319	-1.005981328	0.314424552	0.999946818	Pip5k1c	NoSignificant
ENSMUSG00000056972	663.6000403	0.235955472	0.234576751	1.005877483	0.314474509	0.999946818	Magel2	NoSignificant
ENSMUSG00000089837	7.381699838	-0.746487833	0.742786046	-1.004983652	0.314904722	0.999946818	Npcd	NoSignificant
ENSMUSG00000115422	1.159852631	-2.481824784	2.471781146	-1.00406332	0.315348094	0.999946818	4930452G13Rik	NoSignificant
ENSMUSG00000040705	1.005612528	-2.236946947	2.227994443	-1.004018189	0.315369846	0.999946818	A930016O22Rik	NoSignificant
ENSMUSG00000022412	971.7816528	-0.132334602	0.131860105	-1.003598489	0.315572183	0.999946818	Mief1	NoSignificant
ENSMUSG00000045103	354.2398287	-0.134755836	0.134280797	-1.003537654	0.315601519	0.999946818	Dmd	NoSignificant
ENSMUSG00000028433	2863.009927	-0.109406611	0.109053271	-1.003240064	0.315745047	0.999946818	Ubap2	NoSignificant
ENSMUSG00000084764	1.829560903	1.407681751	1.403527518	1.002959852	0.315880233	0.999946818	Grip1os2	NoSignificant
ENSMUSG00000118333	0.657728834	-2.856855215	2.848729969	-1.002852234	0.315932162	0.999946818	4921531P14Rik	NoSignificant
ENSMUSG00000029066	496.4539146	0.171051844	0.170612117	1.002577349	0.316064829	0.999946818	Mrpl20	NoSignificant
ENSMUSG00000029757	508.4979396	-0.219741212	0.219205432	-1.002444192	0.316129108	0.999946818	Dync1i1	NoSignificant
ENSMUSG00000063568	510.5407398	-0.187101433	0.18675368	-1.001862094	0.316410202	0.999946818	Jazf1	NoSignificant
ENSMUSG00000086040	121.6778812	-0.241937562	0.241560524	-1.001560843	0.316555741	0.999946818	Wipf3	NoSignificant
ENSMUSG00000047141	531.5635557	-0.115013126	0.114849245	-1.001426919	0.316620455	0.999946818	Zfp654	NoSignificant
ENSMUSG00000030527	274.8066251	0.146369647	0.146328721	1.000279687	0.317175175	0.999946818	Crtc3	NoSignificant
ENSMUSG00000002395	670.2919984	0.14365312	0.143614127	1.000271512	0.31717913	0.999946818	Use1	NoSignificant
ENSMUSG00000022098	1538.213438	-0.098424159	0.098425133	-0.999990099	0.317315299	0.999946818	Bmp1	NoSignificant
ENSMUSG00000060938	3833.60759	0.120913642	0.12094614	0.999731302	0.317440559	0.999946818	Rpl26	NoSignificant
ENSMUSG00000034891	166.7613115	-0.257016861	0.257216813	-0.999222632	0.317686854	0.999946818	Sncb	NoSignificant
ENSMUSG00000055912	281.7665302	0.1679326	0.168111112	0.998938133	0.317824662	0.999946818	Tmem150a	NoSignificant
ENSMUSG00000084883	1569.964055	-0.139004169	0.139198906	-0.998601012	0.31798801	0.999946818	Ccdc85c	NoSignificant
ENSMUSG00000107623	0.664945853	-2.870272488	2.875439111	-0.998203188	0.318180841	0.999946818	Gm10415	NoSignificant
ENSMUSG00000098176	106.2655791	0.24210618	0.24282588	0.997036149	0.318746964	0.999946818	Ccdc166	NoSignificant
ENSMUSG00000025917	1818.162583	0.120993789	0.121375589	0.996854393	0.318835192	0.999946818	Cops5	NoSignificant
ENSMUSG00000024201	3120.30465	-0.129081971	0.129543963	-0.996433708	0.319039462	0.999946818	Kdm4b	NoSignificant
ENSMUSG00000021265	61.35152745	0.272180141	0.273170858	0.99637327	0.319068816	0.999946818	Slc25a29	NoSignificant
ENSMUSG00000037012	3136.436438	-0.119832314	0.120284717	-0.9962389	0.319134083	0.999946818	Hk1	NoSignificant
ENSMUSG00000052298	2023.896634	0.082235733	0.082577433	0.995862075	0.319317164	0.999946818	Cdc42se2	NoSignificant
ENSMUSG00000030614	524.9126906	0.150629546	0.151286742	0.995655957	0.319417336	0.999946818	Tmem126b	NoSignificant
ENSMUSG00000049300	385.1438295	0.135201452	0.135854083	0.995196088	0.319640904	0.999946818	Prmt6	NoSignificant
ENSMUSG00000023192	910.6621557	0.177683658	0.178549007	0.995153442	0.319661642	0.999946818	Grm2	NoSignificant
ENSMUSG00000046230	530.3897727	0.116634414	0.11721453	0.995050817	0.31971155	0.999946818	Vps13a	NoSignificant
ENSMUSG00000025880	264.8116088	-0.220934379	0.222241011	-0.99412065	0.320164133	0.999946818	Smad7	NoSignificant
ENSMUSG00000037996	108.9189823	-0.314871176	0.316771757	-0.994000156	0.320222791	0.999946818	Slc24a2	NoSignificant
ENSMUSG00000072946	240.7528024	0.172163638	0.173213825	0.993937047	0.320253517	0.999946818	Ptgr2	NoSignificant
ENSMUSG00000026295	6.701190829	0.754628228	0.760193417	0.992679246	0.320866292	0.999946818	Spp2	NoSignificant
ENSMUSG00000036298	48.97353645	-0.369915535	0.372806851	-0.992244466	0.321078286	0.999946818	Slc2a13	NoSignificant
ENSMUSG00000037942	312.9765997	-0.171380375	0.172826014	-0.991635297	0.321375465	0.999946818	Crp	NoSignificant
ENSMUSG00000031079	62.2671453	-0.315997503	0.318697554	-0.991527857	0.321427897	0.999946818	Zfp300	NoSignificant
ENSMUSG00000030088	60.79273826	-0.405089157	0.408645034	-0.991298373	0.321539907	0.999946818	Aldh1l1	NoSignificant
ENSMUSG00000063873	236.8904227	-0.196030167	0.197783021	-0.991137488	0.32161845	0.999946818	Slc24a3	NoSignificant
ENSMUSG00000056124	1296.442676	-0.116538161	0.117659	-0.990473844	0.321942568	0.999946818	B4galt6	NoSignificant
ENSMUSG00000028019	200.404451	-0.207944381	0.210096671	-0.989755716	0.322293535	0.999946818	Pdgfc	NoSignificant
ENSMUSG00000093772	1.82824578	-1.434518159	1.450068563	-0.989276091	0.322528079	0.999946818	4931403E22Rik	NoSignificant
ENSMUSG00000032870	1276.909593	-0.101265367	0.102381478	-0.989098503	0.32261495	0.999946818	Smap2	NoSignificant
ENSMUSG00000050447	87.22144596	0.257612415	0.260595352	0.988553376	0.322881707	0.999946818	Lypd6	NoSignificant
ENSMUSG00000037174	1267.880525	-0.091892128	0.092973821	-0.988365613	0.322973622	0.999946818	Elf2	NoSignificant
ENSMUSG00000075070	0.975517588	-2.217775235	2.246474899	-0.987224578	0.323532555	0.999946818	4932412D23Rik	NoSignificant
ENSMUSG00000025956	152.3698245	0.193595131	0.196150587	0.986971968	0.323656381	0.999946818	Mettl21a	NoSignificant
ENSMUSG00000020660	33.97328207	-0.571741157	0.579498025	-0.986614505	0.323831657	0.999946818	Pomc	NoSignificant
ENSMUSG00000036840	732.4983297	-0.100720029	0.102111716	-0.986370938	0.323951121	0.999946818	Siah1a	NoSignificant
ENSMUSG00000031371	378.7443119	0.151649075	0.153795615	0.986042907	0.324112058	0.999946818	Haus7	NoSignificant
ENSMUSG00000040268	3385.561638	0.128980928	0.130830176	0.985865281	0.324199226	0.999946818	Plekha1	NoSignificant
ENSMUSG00000027787	723.9433627	0.162602361	0.164951028	0.98576143	0.324250197	0.999946818	Nmd3	NoSignificant
ENSMUSG00000028906	5902.086102	0.11571211	0.11763886	0.983621482	0.325301659	0.999946818	Epb41	NoSignificant
ENSMUSG00000007029	1834.275742	-0.103905121	0.105647991	-0.983503045	0.325359918	0.999946818	Vars	NoSignificant
ENSMUSG00000020905	33.74774603	-0.363100077	0.369423876	-0.982881996	0.32566552	0.999946818	Usp43	NoSignificant
ENSMUSG00000066392	134.4820478	-0.253140187	0.257553836	-0.982863197	0.325674773	0.999946818	Nrxn3	NoSignificant
ENSMUSG00000040270	1792.858088	-0.155220193	0.158031625	-0.98220969	0.325996555	0.999946818	Bach2	NoSignificant
ENSMUSG00000091764	75.75571763	0.282295543	0.287524671	0.98181329	0.326191839	0.999946818	Zfp964	NoSignificant
ENSMUSG00000032199	4521.875218	-0.086255116	0.087868553	-0.981638058	0.326278191	0.999946818	Polr2m	NoSignificant
ENSMUSG00000000148	603.5530212	-0.118955537	0.121212259	-0.981382065	0.326404367	0.999946818	Brat1	NoSignificant
ENSMUSG00000050270	21.00773725	-0.454367014	0.462993733	-0.981367525	0.326411535	0.999946818	Tmem220	NoSignificant
ENSMUSG00000001518	478.4265906	-0.138126487	0.140887887	-0.98040002	0.3268887	0.999946818	Itfg2	NoSignificant
ENSMUSG00000024212	1489.494258	-0.129646131	0.132244265	-0.980353524	0.326911643	0.999946818	Mllt1	NoSignificant
ENSMUSG00000097712	1.49177598	-1.782555046	1.81875013	-0.980098925	0.32703729	0.999946818	Gm10532	NoSignificant
ENSMUSG00000026854	898.9591187	-0.136399587	0.139171367	-0.980083691	0.327044809	0.999946818	Usp20	NoSignificant
ENSMUSG00000028617	816.6648628	0.095908512	0.097865975	0.979998534	0.327086842	0.999946818	Lrrc42	NoSignificant
ENSMUSG00000046961	132.4103256	0.211670234	0.216152615	0.979262885	0.327450104	0.999946818	Gpr156	NoSignificant
ENSMUSG00000055923	263.6684531	0.162113503	0.165585167	0.979033966	0.327563197	0.999946818	Aasdh	NoSignificant
ENSMUSG00000038305	155.4655376	-0.2087719	0.213259121	-0.978958828	0.327600323	0.999946818	Spats2l	NoSignificant
ENSMUSG00000056515	1097.974935	0.110587088	0.112997902	0.978664966	0.327745548	0.999946818	Rab31	NoSignificant
ENSMUSG00000030682	1374.109059	0.098526765	0.100687392	0.978541241	0.327806704	0.999946818	Cdipt	NoSignificant
ENSMUSG00000021932	341.1099684	0.20821103	0.212791256	0.978475494	0.327839206	0.999946818	Rnaseh2b	NoSignificant
ENSMUSG00000035310	249.3324656	0.154721296	0.158159246	0.978262734	0.327944396	0.999946818	Lin54	NoSignificant
ENSMUSG00000029499	39.51844585	-0.365609746	0.373896677	-0.977836308	0.32815529	0.999946818	Pxmp2	NoSignificant
ENSMUSG00000004535	2529.316157	0.090761588	0.092833762	0.977678659	0.32823328	0.999946818	Tax1bp1	NoSignificant
ENSMUSG00000086841	189.4279065	0.179145723	0.183279594	0.977445	0.328348894	0.999946818	2410006H16Rik	NoSignificant
ENSMUSG00000105552	25.25181635	-0.398719127	0.408001431	-0.977249336	0.328445729	0.999946818	Gm19710	NoSignificant
ENSMUSG00000034587	58.7882122	0.309317765	0.316600069	0.976998413	0.328569938	0.999946818	8430429K09Rik	NoSignificant
ENSMUSG00000073775	306.8727505	-0.170159617	0.174189739	-0.976863606	0.328636681	0.999946818	Kti12	NoSignificant
ENSMUSG00000056260	546.1867822	0.141090123	0.144465574	0.976634906	0.328749932	0.999946818	Lrif1	NoSignificant
ENSMUSG00000018861	235.8990544	-0.165626902	0.16968165	-0.976103793	0.329013032	0.999946818	Fdxr	NoSignificant
ENSMUSG00000074269	53.10122361	0.458494831	0.469874052	0.975782402	0.329172308	0.999946818	Rec114	NoSignificant
ENSMUSG00000040158	461.135965	-0.135383108	0.138761735	-0.975651591	0.329237149	0.999946818	Tax1bp3	NoSignificant
ENSMUSG00000029125	273.847243	-0.182879933	0.187530957	-0.975198633	0.32946174	0.999946818	Stx18	NoSignificant
ENSMUSG00000032501	394.7894705	-0.131708131	0.13507297	-0.975088729	0.329516249	0.999946818	Trib1	NoSignificant
ENSMUSG00000048703	1.458849422	1.759055827	1.804385839	0.974877872	0.329620843	0.999946818	Speer4b	NoSignificant
ENSMUSG00000037325	262.9563873	0.145349945	0.149136743	0.974608547	0.329754472	0.999946818	Bbs7	NoSignificant
ENSMUSG00000037447	31.25448925	-0.37920626	0.389117074	-0.974529994	0.329793454	0.999946818	Arid5a	NoSignificant
ENSMUSG00000026956	182.3004825	0.326746575	0.335374545	0.974273631	0.329920694	0.999946818	Uap1l1	NoSignificant
ENSMUSG00000031591	1985.191714	0.112723027	0.115735368	0.973972172	0.330070356	0.999946818	Asah1	NoSignificant
ENSMUSG00000020290	4746.601611	0.093437362	0.09601546	0.973149133	0.330479187	0.999946818	Xpo1	NoSignificant
ENSMUSG00000032402	641.7478851	-0.1084994	0.111519322	-0.972920189	0.33059297	0.999946818	Smad3	NoSignificant
ENSMUSG00000031451	182.8579987	0.210658943	0.216557824	0.97276071	0.330672244	0.999946818	Gas6	NoSignificant
ENSMUSG00000040907	5547.808391	-0.200388052	0.206127503	-0.972155824	0.330973034	0.999946818	Atp1a3	NoSignificant
ENSMUSG00000063605	32.79848485	0.438056547	0.450685403	0.971978556	0.331061217	0.999946818	Ccdc102a	NoSignificant
ENSMUSG00000028439	2295.453488	-0.162917195	0.16775625	-0.971154252	0.331471471	0.999946818	Fam219a	NoSignificant
ENSMUSG00000001150	1760.829632	-0.100650899	0.103659188	-0.970979045	0.331558714	0.999946818	Mcm3ap	NoSignificant
ENSMUSG00000030216	1899.810026	-0.100827567	0.103872188	-0.970688776	0.331703283	0.999946818	Wbp11	NoSignificant
ENSMUSG00000007670	2867.591125	-0.086854129	0.089540019	-0.970003462	0.332044767	0.999946818	Khsrp	NoSignificant
ENSMUSG00000055150	77.86396492	0.266444267	0.274726776	0.969851831	0.332120353	0.999946818	Zfp78	NoSignificant
ENSMUSG00000020661	2354.282267	-0.092167938	0.095087708	-0.969293924	0.33239856	0.999946818	Dnmt3a	NoSignificant
ENSMUSG00000019789	19.99148439	-0.431412884	0.445166535	-0.969104482	0.332493062	0.999946818	Hey2	NoSignificant
ENSMUSG00000038582	565.3874047	-0.124862973	0.128928633	-0.96846581	0.332811786	0.999946818	Pptc7	NoSignificant
ENSMUSG00000101969	0.768054651	3.072618799	3.173238322	0.968291218	0.33289895	0.999946818	Gm20125	NoSignificant
ENSMUSG00000027550	644.4199764	0.13667267	0.14115011	0.968278877	0.332905111	0.999946818	Lrrcc1	NoSignificant
ENSMUSG00000022681	616.6211408	0.110647144	0.114340091	0.967702087	0.333193176	0.999946818	Ntan1	NoSignificant
ENSMUSG00000032727	667.4125466	0.11877971	0.122761354	0.967565977	0.333261176	0.999946818	Mier3	NoSignificant
ENSMUSG00000029178	1153.73583	-0.131782226	0.136253047	-0.967187368	0.333450376	0.999946818	Klf3	NoSignificant
ENSMUSG00000040687	2182.270836	-0.168423305	0.174368019	-0.965907085	0.334090677	0.999946818	Madd	NoSignificant
ENSMUSG00000038206	333.9118362	0.135685626	0.140475372	0.965903301	0.33409257	0.999946818	Fbxo8	NoSignificant
ENSMUSG00000052477	0.971280067	2.168985288	2.246690765	0.965413364	0.334337811	0.999946818	C130026I21Rik	NoSignificant
ENSMUSG00000009733	759.6554794	-0.109163545	0.113098457	-0.965208083	0.334440599	0.999946818	Tfcp2	NoSignificant
ENSMUSG00000020091	4290.063635	-0.105266859	0.109064813	-0.965177089	0.33445612	0.999946818	Eif4ebp2	NoSignificant
ENSMUSG00000047371	648.4435971	-0.153202443	0.158835687	-0.964534143	0.334778199	0.999946818	Zfp768	NoSignificant
ENSMUSG00000027784	2165.929989	-0.175792598	0.182274348	-0.964439593	0.33482558	0.999946818	Ppm1l	NoSignificant
ENSMUSG00000022307	415.669051	0.164273939	0.170403743	0.964027761	0.335032008	0.999946818	Oxr1	NoSignificant
ENSMUSG00000027217	135.3504657	-0.211710193	0.219652258	-0.963842551	0.33512487	0.999946818	Tspan18	NoSignificant
ENSMUSG00000028436	1890.419716	-0.116458331	0.120859071	-0.963587844	0.335252604	0.999946818	Dcaf12	NoSignificant
ENSMUSG00000039887	165.5831883	0.199543181	0.207162069	0.963222571	0.335435841	0.999946818	Alg14	NoSignificant
ENSMUSG00000005615	1347.427552	0.111420675	0.115677835	0.963198137	0.3354481	0.999946818	Pcyt1a	NoSignificant
ENSMUSG00000003402	1790.306994	-0.147378331	0.153108574	-0.962573988	0.335761357	0.999946818	Prkcsh	NoSignificant
ENSMUSG00000022802	225.0027676	0.169338827	0.175987053	0.962223213	0.335937491	0.999946818	Lmln	NoSignificant
ENSMUSG00000031709	2927.961113	-0.124747749	0.129655577	-0.96214719	0.335975672	0.999946818	Tbc1d9	NoSignificant
ENSMUSG00000014301	521.9590999	0.125526339	0.130529499	0.961670274	0.336215259	0.999946818	Pam16	NoSignificant
ENSMUSG00000024589	2126.376829	-0.178474848	0.18560377	-0.961590635	0.336255277	0.999946818	Nedd4l	NoSignificant
ENSMUSG00000027259	298.8717082	0.141010542	0.146739321	0.960959479	0.336572542	0.999946818	Adal	NoSignificant
ENSMUSG00000004846	919.4448397	-0.109092048	0.113530895	-0.960901854	0.336601519	0.999946818	Plod3	NoSignificant
ENSMUSG00000051065	1556.819327	-0.121946074	0.126946773	-0.960607905	0.336749352	0.999946818	Mb21d2	NoSignificant
ENSMUSG00000028886	967.2124859	-0.103712392	0.108008051	-0.960228344	0.336940304	0.999946818	Eya3	NoSignificant
ENSMUSG00000025762	204.8844708	-0.182533849	0.19010407	-0.960178541	0.336965365	0.999946818	Larp1b	NoSignificant
ENSMUSG00000058897	11.78760044	-0.544328186	0.567314272	-0.959482623	0.33731567	0.999946818	Col25a1	NoSignificant
ENSMUSG00000047875	152.1593219	0.206025833	0.214775134	0.95926297	0.337426285	0.999946818	Gpr157	NoSignificant
ENSMUSG00000000787	9881.323921	0.098126159	0.10236825	0.958560485	0.337780207	0.999946818	Ddx3x	NoSignificant
ENSMUSG00000030309	454.0271056	0.119799372	0.125157873	0.957186066	0.338473349	0.999946818	Caprin2	NoSignificant
ENSMUSG00000073684	469.8379283	0.141630687	0.148076923	0.956466975	0.338836362	0.999946818	Faap20	NoSignificant
ENSMUSG00000054976	1904.517744	-0.167039227	0.174675223	-0.956284612	0.338928462	0.999946818	Nyap2	NoSignificant
ENSMUSG00000026097	472.5046489	-0.147598302	0.154351792	-0.956246119	0.338947905	0.999946818	Ormdl1	NoSignificant
ENSMUSG00000026247	9471.127466	-0.152087679	0.159165053	-0.955534369	0.339307533	0.999946818	Ecel1	NoSignificant
ENSMUSG00000087165	23.03598628	-0.411029697	0.430298343	-0.955220263	0.339466321	0.999946818	2010001A14Rik	NoSignificant
ENSMUSG00000028528	1787.307302	-0.207756309	0.217576643	-0.954864946	0.339645999	0.999946818	Dnajc6	NoSignificant
ENSMUSG00000031516	967.2567594	-0.101895172	0.106713065	-0.95485189	0.339652602	0.999946818	Dctn6	NoSignificant
ENSMUSG00000050677	62.53699238	0.272946452	0.285880415	0.954757435	0.339700377	0.999946818	Ccdc96	NoSignificant
ENSMUSG00000040298	1.525647283	1.843082182	1.930443682	0.954745378	0.339706476	0.999946818	Btbd16	NoSignificant
ENSMUSG00000018923	222.7252924	0.15539837	0.162878035	0.954078126	0.340044097	0.999946818	Med11	NoSignificant
ENSMUSG00000024826	2685.372627	-0.118137853	0.123871372	-0.953713927	0.340228469	0.999946818	Dpf2	NoSignificant
ENSMUSG00000017418	1755.260085	-0.125290339	0.131428833	-0.953294159	0.34044105	0.999946818	Arl5b	NoSignificant
ENSMUSG00000071494	0.632565864	2.790876982	2.928987103	0.952847139	0.340667526	0.999946818	Olfr455	NoSignificant
ENSMUSG00000103695	0.632565864	2.790876982	2.928987103	0.952847139	0.340667526	0.999946818	A830029E22Rik	NoSignificant
ENSMUSG00000102697	101.9180604	0.238734705	0.250569135	0.952769802	0.340706718	0.999946818	Pcdhac2	NoSignificant
ENSMUSG00000036138	1245.339121	-0.101585884	0.106647438	-0.952539375	0.340823507	0.999946818	Acaa1a	NoSignificant
ENSMUSG00000024109	1304.436518	-0.201083936	0.211112077	-0.9524985	0.340844226	0.999946818	Nrxn1	NoSignificant
ENSMUSG00000022671	378.4082112	0.142830824	0.149958483	0.952469119	0.34085912	0.999946818	Mzt2	NoSignificant
ENSMUSG00000063362	683.1194612	0.098791619	0.103743171	0.952271056	0.340959533	0.999946818	Alg11	NoSignificant
ENSMUSG00000025170	104.6512561	0.24464154	0.257011231	0.95187101	0.341162404	0.999946818	Rab40b	NoSignificant
ENSMUSG00000039842	270.7662571	-0.16945863	0.178029317	-0.951858004	0.341169	0.999946818	Mcph1	NoSignificant
ENSMUSG00000090015	3.487470025	-1.011746259	1.06304705	-0.951741749	0.341227971	0.999946818	Gm15446	NoSignificant
ENSMUSG00000097248	131.1509255	-0.25439834	0.267498192	-0.951028259	0.341590031	0.999946818	Gm2694	NoSignificant
ENSMUSG00000072872	854.5928409	-0.092793668	0.097596371	-0.950790141	0.341710918	0.999946818	Rybp	NoSignificant
ENSMUSG00000039367	2891.487105	-0.092704321	0.097523146	-0.950587888	0.34181362	0.999946818	Sec24c	NoSignificant
ENSMUSG00000026650	0.630613392	2.787098404	2.9322732	0.950490699	0.341862978	0.999946818	Meig1	NoSignificant
ENSMUSG00000022434	212.6598231	0.160215428	0.168578561	0.950390294	0.341913974	0.999946818	Fam118a	NoSignificant
ENSMUSG00000039629	41.55068525	-0.381358216	0.401275688	-0.950364618	0.341927016	0.999946818	Strip2	NoSignificant
ENSMUSG00000026790	1672.18105	0.105452631	0.110985826	0.950145027	0.342038567	0.999946818	Odf2	NoSignificant
ENSMUSG00000062075	1033.734821	-0.10744631	0.113088137	-0.950111233	0.342055736	0.999946818	Lmnb2	NoSignificant
ENSMUSG00000042042	212.3160479	0.151354153	0.159362523	0.949747472	0.342240582	0.999946818	Csgalnact2	NoSignificant
ENSMUSG00000031668	835.6941528	-0.102234749	0.107717609	-0.949099689	0.342569912	0.999946818	Eif2ak3	NoSignificant
ENSMUSG00000028688	250.9781205	0.188006465	0.198199818	0.948570321	0.342839192	0.999946818	Toe1	NoSignificant
ENSMUSG00000019179	3827.646812	-0.078028331	0.082282428	-0.948298833	0.342977345	0.999946818	Mdh2	NoSignificant
ENSMUSG00000075394	3838.995261	-0.206953813	0.218266744	-0.948169243	0.343043302	0.999946818	Hoxc4	NoSignificant
ENSMUSG00000025321	178.6129272	0.201811699	0.212944121	0.947721395	0.343271306	0.999946818	Itgb8	NoSignificant
ENSMUSG00000034424	564.8776719	0.113725433	0.120001084	0.947703384	0.343280478	0.999946818	Gcsh	NoSignificant
ENSMUSG00000033712	2642.446342	-0.096283004	0.101619018	-0.947490008	0.343389145	0.999946818	Ccar2	NoSignificant
ENSMUSG00000034832	4257.186645	-0.139977277	0.147810088	-0.947007606	0.343634903	0.999946818	Tet3	NoSignificant
ENSMUSG00000053641	638.2893414	0.150393578	0.15882377	0.946921095	0.343678988	0.999946818	Dennd4a	NoSignificant
ENSMUSG00000014748	760.1033289	-0.100493824	0.10613887	-0.946814527	0.343733298	0.999946818	Tex261	NoSignificant
ENSMUSG00000017740	2126.314966	-0.355433909	0.375977607	-0.945359251	0.344475499	0.999946818	Slc12a5	NoSignificant
ENSMUSG00000004270	522.6022776	-0.134250656	0.142079458	-0.944898424	0.344710736	0.999946818	Lpcat3	NoSignificant
ENSMUSG00000024590	2944.762243	-0.096176094	0.101799479	-0.944760176	0.344781328	0.999946818	Lmnb1	NoSignificant
ENSMUSG00000041548	76.78525087	0.502910583	0.532416754	0.944580686	0.344872991	0.999946818	Hspb8	NoSignificant
ENSMUSG00000034780	403.7705004	-0.180388312	0.191043355	-0.944227094	0.345053613	0.999946818	B3galt1	NoSignificant
ENSMUSG00000024697	17.07813561	-0.486864958	0.516309043	-0.942971975	0.345695238	0.999946818	Gna14	NoSignificant
ENSMUSG00000003279	337.4686326	-0.243250546	0.258163711	-0.942233689	0.346073009	0.999946818	Dlgap1	NoSignificant
ENSMUSG00000052534	7667.03744	-0.104620678	0.111041249	-0.942178501	0.346101259	0.999946818	Pbx1	NoSignificant
ENSMUSG00000046982	3483.310278	-0.159555281	0.16943757	-0.941675928	0.346358583	0.999946818	Tshz1	NoSignificant
ENSMUSG00000052676	140.5196052	0.177107787	0.188174318	0.941190003	0.346607499	0.999946818	Zmat1	NoSignificant
ENSMUSG00000079037	1420.383909	0.109459494	0.116349932	0.940778329	0.346818469	0.999946818	Prnp	NoSignificant
ENSMUSG00000072969	220.4745075	0.169292323	0.17996936	0.940673033	0.346872442	0.999946818	Armcx5	NoSignificant
ENSMUSG00000057969	84.11064085	0.38860963	0.413123111	0.940663012	0.34687758	0.999946818	Sema3b	NoSignificant
ENSMUSG00000021239	55.6344708	0.336905248	0.358186698	0.940585594	0.346917267	0.999946818	Vsx2	NoSignificant
ENSMUSG00000040451	119.6014798	0.230843545	0.245556292	0.940084019	0.347174465	0.999946818	Sgms1	NoSignificant
ENSMUSG00000027429	1212.563365	0.11925376	0.126905617	0.939704345	0.347369236	0.999946818	Sec23b	NoSignificant
ENSMUSG00000015932	5037.774724	0.077277982	0.08225382	0.939506301	0.347470859	0.999946818	Dstn	NoSignificant
ENSMUSG00000018040	1127.921693	-0.094012037	0.100087443	-0.939299019	0.347577242	0.999946818	Rrp7a	NoSignificant
ENSMUSG00000027030	1372.641563	-0.128308509	0.136656976	-0.938909319	0.347777304	0.999946818	Stk39	NoSignificant
ENSMUSG00000059895	1477.627235	-0.115855583	0.123447621	-0.938499921	0.347987557	0.999946818	Ptp4a3	NoSignificant
ENSMUSG00000060029	15.11567119	0.528514217	0.563406759	0.938068648	0.348209133	0.999946818	4930473A02Rik	NoSignificant
ENSMUSG00000044937	80.8051337	-0.234445897	0.249947577	-0.937980274	0.348254547	0.999946818	Ttc41	NoSignificant
ENSMUSG00000027951	1602.33505	-0.142473917	0.151900362	-0.937943232	0.348273584	0.999946818	Adar	NoSignificant
ENSMUSG00000074824	3.078735132	1.06971589	1.140794247	0.937693974	0.348401702	0.999946818	Rslcan18	NoSignificant
ENSMUSG00000032491	463.465452	0.157310923	0.1678202	0.937377758	0.348564278	0.999946818	Nradd	NoSignificant
ENSMUSG00000069114	1265.67261	-0.088552549	0.094484383	-0.937218894	0.348645973	0.999946818	Zbtb10	NoSignificant
ENSMUSG00000039158	171.8315921	0.184279528	0.196635333	0.937163862	0.348674276	0.999946818	Akna	NoSignificant
ENSMUSG00000018995	205.1383065	0.151316806	0.161489496	0.93700711	0.348754901	0.999946818	Nars2	NoSignificant
ENSMUSG00000099696	46.78559356	-0.47370512	0.50561941	-0.936880805	0.348819874	0.999946818	2900052N01Rik	NoSignificant
ENSMUSG00000100241	6933.717989	-0.15401077	0.164485643	-0.936317402	0.349109791	0.999946818	Slc18a3	NoSignificant
ENSMUSG00000009376	2249.470934	0.430033011	0.459353368	0.936170367	0.349185478	0.999946818	Met	NoSignificant
ENSMUSG00000030870	2495.096791	-0.086656184	0.092593994	-0.935872615	0.349338778	0.999946818	Ubfd1	NoSignificant
ENSMUSG00000036959	956.3741655	-0.155638359	0.166320093	-0.935776048	0.349388506	0.999946818	Bcorl1	NoSignificant
ENSMUSG00000037843	585.4029661	-0.220516539	0.235674976	-0.935680753	0.349437583	0.999946818	Vstm2l	NoSignificant
ENSMUSG00000044707	712.6227395	-0.117593062	0.125704325	-0.93547348	0.349544345	0.999946818	Ccnjl	NoSignificant
ENSMUSG00000040760	1525.408811	0.097359397	0.104096417	0.935280964	0.349643523	0.999946818	Appl1	NoSignificant
ENSMUSG00000035342	1441.988526	0.130113798	0.139133714	0.935170883	0.349700242	0.999946818	Lzts2	NoSignificant
ENSMUSG00000032291	5937.7725	-0.151700901	0.162327732	-0.934534715	0.350028137	0.999946818	Crabp1	NoSignificant
ENSMUSG00000025892	942.0433354	-0.207057662	0.221578029	-0.934468379	0.35006234	0.999946818	Gria4	NoSignificant
ENSMUSG00000106943	68.54142972	0.249650203	0.267166281	0.934437542	0.35007824	0.999946818	Dancr	NoSignificant
ENSMUSG00000020335	27.14551592	-0.375274476	0.401641153	-0.93435265	0.350122014	0.999946818	Zfp354b	NoSignificant
ENSMUSG00000034201	498.2210385	-0.131216944	0.140457644	-0.934210058	0.350195549	0.999946818	Gas2l1	NoSignificant
ENSMUSG00000041343	198.96655	0.183047582	0.196097654	0.933451157	0.350587078	0.999946818	Ankrd42	NoSignificant
ENSMUSG00000002384	21.35721718	0.512689545	0.549286321	0.933373954	0.350626924	0.999946818	Bmp8b	NoSignificant
ENSMUSG00000021848	5.84772623	-1.044979154	1.120139668	-0.932900765	0.350871207	0.999946818	Otx2	NoSignificant
ENSMUSG00000019820	2007.52498	0.150968312	0.161845902	0.932790449	0.350928173	0.999946818	Utrn	NoSignificant
ENSMUSG00000023330	84.67721732	0.253558688	0.271943074	0.932396198	0.351131809	0.999946818	Dtwd1	NoSignificant
ENSMUSG00000008035	743.6293182	0.098269175	0.105475147	0.931680857	0.351501482	0.999946818	Mid1ip1	NoSignificant
ENSMUSG00000068263	53.92819487	0.34409534	0.369428663	0.93142567	0.351633417	0.999946818	Efcc1	NoSignificant
ENSMUSG00000060803	884.8466323	0.137722926	0.147878069	0.931327593	0.351684133	0.999946818	Gstp1	NoSignificant
ENSMUSG00000009905	328.3591431	0.148222263	0.159157925	0.931290501	0.351703314	0.999946818	Kdsr	NoSignificant
ENSMUSG00000022664	404.2083972	-0.138653694	0.149167188	-0.929518722	0.352620327	0.999946818	Slc35a5	NoSignificant
ENSMUSG00000003200	787.32938	-0.113552473	0.122205748	-0.929190928	0.352790148	0.999946818	Sh3gl1	NoSignificant
ENSMUSG00000038765	214.2793305	-0.286464221	0.308315835	-0.929125878	0.352823855	0.999946818	Lmx1b	NoSignificant
ENSMUSG00000039787	374.5771549	0.125261036	0.134821394	0.929088718	0.352843111	0.999946818	Cercam	NoSignificant
ENSMUSG00000020381	157.5699407	0.241069955	0.259528814	0.928875492	0.352953615	0.999946818	Mrnip	NoSignificant
ENSMUSG00000097174	12.69028448	0.535555198	0.576995812	0.928178658	0.353314903	0.999946818	Gm4890	NoSignificant
ENSMUSG00000051469	1206.691448	-0.082526388	0.088917083	-0.92812748	0.353341446	0.999946818	Zfp24	NoSignificant
ENSMUSG00000024949	3944.09071	-0.086042826	0.09272084	-0.9279772	0.353419397	0.999946818	Sf1	NoSignificant
ENSMUSG00000075478	386.7973921	-0.245363987	0.264437935	-0.927869852	0.353475084	0.999946818	Slitrk1	NoSignificant
ENSMUSG00000040009	793.4517818	-0.153884858	0.165875353	-0.927713825	0.353556035	0.999946818	Gnaz	NoSignificant
ENSMUSG00000042814	246.2092263	0.155715385	0.168111463	0.926262745	0.354309452	0.999946818	Mcts2	NoSignificant
ENSMUSG00000020175	162.5181573	-0.222840043	0.240627609	-0.926078453	0.354405211	0.999946818	Rab36	NoSignificant
ENSMUSG00000031512	5.355438834	0.954421517	1.031591665	0.925193126	0.354865459	0.999946818	Tex29	NoSignificant
ENSMUSG00000028041	335.3171348	0.211285849	0.228473773	0.924770692	0.355085199	0.999946818	Adam15	NoSignificant
ENSMUSG00000040128	652.3759674	-0.116373394	0.125844012	-0.924743194	0.355099506	0.999946818	Pnrc1	NoSignificant
ENSMUSG00000063297	55.91035182	-0.375682279	0.406440988	-0.924321833	0.355318779	0.999946818	Luzp2	NoSignificant
ENSMUSG00000001158	294.6825948	0.155209605	0.167917423	0.924321025	0.355319199	0.999946818	Snrnp27	NoSignificant
ENSMUSG00000023020	482.6101196	0.181336607	0.19619146	0.924283896	0.355338525	0.999946818	Cox14	NoSignificant
ENSMUSG00000025332	2789.045295	-0.094372977	0.10219276	-0.92348007	0.355757082	0.999946818	Kdm5c	NoSignificant
ENSMUSG00000058046	13.45338006	-0.485976987	0.526321672	-0.923345955	0.355826946	0.999946818	4933430I17Rik	NoSignificant
ENSMUSG00000036552	213.7537795	0.177365139	0.192301545	0.922328205	0.356357406	0.999946818	Ermard	NoSignificant
ENSMUSG00000110605	85.47502749	0.221507554	0.240256935	0.921961122	0.356548855	0.999946818	Gm32856	NoSignificant
ENSMUSG00000038807	768.7729003	-0.179890986	0.195157966	-0.921771168	0.35664795	0.999946818	Rap1gap2	NoSignificant
ENSMUSG00000091387	22.05817992	-0.538541332	0.58426062	-0.921748469	0.356659792	0.999946818	Gcnt4	NoSignificant
ENSMUSG00000022195	1007.320739	0.088400058	0.095911838	0.921680365	0.356695325	0.999946818	6030458C11Rik	NoSignificant
ENSMUSG00000034868	853.232748	0.146975738	0.159593785	0.920936475	0.357083594	0.999946818	Myl12b	NoSignificant
ENSMUSG00000020952	699.2572026	0.125170366	0.135930848	0.920838555	0.357134722	0.999946818	Scfd1	NoSignificant
ENSMUSG00000026342	375.9961525	0.138036622	0.149924008	0.920710594	0.357201544	0.999946818	Slc35f5	NoSignificant
ENSMUSG00000020436	638.9330278	-0.203028443	0.220536724	-0.920610588	0.357253772	0.999946818	Gabrg2	NoSignificant
ENSMUSG00000040570	926.3711878	-0.159250472	0.173001608	-0.920514403	0.35730401	0.999946818	Rundc3b	NoSignificant
ENSMUSG00000117011	21.95765388	-0.475634434	0.516976588	-0.920030897	0.357556614	0.999946818	E130008D07Rik	NoSignificant
ENSMUSG00000028292	464.0369989	0.148506004	0.161450976	0.919821035	0.357666289	0.999946818	Rars2	NoSignificant
ENSMUSG00000044288	1262.342675	-0.170663988	0.185905712	-0.918013687	0.3586117	0.999946818	Cnr1	NoSignificant
ENSMUSG00000037085	228.0936988	0.219202691	0.238848166	0.917749105	0.358750233	0.999946818	Trmt12	NoSignificant
ENSMUSG00000021614	7325.147062	-0.149615259	0.163061941	-0.917536354	0.358861652	0.999946818	Vcan	NoSignificant
ENSMUSG00000015189	1517.134018	0.096761952	0.105494146	0.917225789	0.359024336	0.999946818	Casd1	NoSignificant
ENSMUSG00000053552	518.1856887	-0.199309097	0.217586964	-0.915997418	0.359668249	0.999946818	Ebf4	NoSignificant
ENSMUSG00000040771	292.029573	0.180737416	0.197395545	0.915610409	0.35987127	0.999946818	Oard1	NoSignificant
ENSMUSG00000053617	2144.265902	-0.08257493	0.090226586	-0.915195108	0.360089212	0.999946818	Sh3pxd2a	NoSignificant
ENSMUSG00000021773	41.26292844	0.300764905	0.328665521	0.915109392	0.360134205	0.999946818	Comtd1	NoSignificant
ENSMUSG00000041313	1342.911397	0.166612014	0.182304975	0.913919185	0.360759312	0.999946818	Slc7a1	NoSignificant
ENSMUSG00000107334	5.726089408	0.903570283	0.989384309	0.913265225	0.361103067	0.999946818	Gm7538	NoSignificant
ENSMUSG00000050761	11.78533954	-0.683534858	0.748706116	-0.912954821	0.361266303	0.999946818	Gp1bb	NoSignificant
ENSMUSG00000028821	434.4623212	0.139981761	0.153363615	0.912744274	0.361377053	0.999946818	Syf2	NoSignificant
ENSMUSG00000017404	5674.143464	0.124859451	0.136796457	0.912738926	0.361379866	0.999946818	Rpl19	NoSignificant
ENSMUSG00000031523	4125.694215	-0.155806764	0.170710965	-0.91269336	0.361403837	0.999946818	Dlc1	NoSignificant
ENSMUSG00000093460	1.507659376	1.783906611	1.955449426	0.912274481	0.361624244	0.999946818	Six3os1	NoSignificant
ENSMUSG00000046605	161.7397622	0.166264113	0.18225292	0.912271326	0.361625905	0.999946818	B3gntl1	NoSignificant
ENSMUSG00000100277	5.988437031	0.809072699	0.887340943	0.911794621	0.361876843	0.999946818	1810053B23Rik	NoSignificant
ENSMUSG00000022305	1798.097399	-0.115882239	0.127234051	-0.910780077	0.362411262	0.999946818	Lrp12	NoSignificant
ENSMUSG00000037580	112.9867488	0.252415389	0.277153414	0.910742483	0.362431074	0.999946818	Gch1	NoSignificant
ENSMUSG00000022386	215.5530582	0.146570896	0.160937535	0.910731589	0.362436816	0.999946818	Trmu	NoSignificant
ENSMUSG00000033255	4.423298961	1.203895734	1.322056663	0.910623401	0.362493837	0.999946818	Gm5134	NoSignificant
ENSMUSG00000034064	1144.642392	0.082484079	0.090583202	0.91058913	0.3625119	0.999946818	Poglut1	NoSignificant
ENSMUSG00000045140	104.4262795	0.211923776	0.232756405	0.910496002	0.362560989	0.999946818	Pigw	NoSignificant
ENSMUSG00000026094	111.7957556	0.303662932	0.333643134	0.910142909	0.362747148	0.999946818	Stk17b	NoSignificant
ENSMUSG00000046637	8.718819547	-0.636806486	0.70003421	-0.909679095	0.362991772	0.999946818	Ttc34	NoSignificant
ENSMUSG00000091636	30.75590821	0.533046358	0.58609585	0.909486663	0.363093295	0.999946818	Akain1	NoSignificant
ENSMUSG00000002489	713.4352906	-0.15796132	0.17369525	-0.909416464	0.363130335	0.999946818	Tiam1	NoSignificant
ENSMUSG00000054364	6587.932424	-0.071386578	0.078498195	-0.909404077	0.363136871	0.999946818	Rhob	NoSignificant
ENSMUSG00000068196	33.08209593	-0.411723238	0.453051566	-0.90877787	0.36346739	0.999946818	Col8a1	NoSignificant
ENSMUSG00000020549	725.6689421	-0.112747306	0.124101447	-0.908509198	0.363609256	0.999946818	Elac2	NoSignificant
ENSMUSG00000024002	2984.716389	-0.090038505	0.099110072	-0.908469779	0.363630073	0.999946818	Brd4	NoSignificant
ENSMUSG00000071659	4509.238058	-0.103033555	0.113436697	-0.908291211	0.363724385	0.999946818	Hnrnpul2	NoSignificant
ENSMUSG00000024140	130.8591371	0.255692842	0.28167949	0.90774391	0.364013539	0.999946818	Epas1	NoSignificant
ENSMUSG00000024759	789.9725338	0.113413068	0.124997271	0.907324354	0.364235299	0.999946818	Atl3	NoSignificant
ENSMUSG00000046173	1.493728452	-1.774192876	1.955783832	-0.907151827	0.364326514	0.999946818	Pabpc6	NoSignificant
ENSMUSG00000028530	2232.557178	0.091152489	0.100488589	0.907092925	0.364357659	0.999946818	Jak1	NoSignificant
ENSMUSG00000005362	853.0967704	-0.095422229	0.105213907	-0.906935518	0.364440897	0.999946818	Crbn	NoSignificant
ENSMUSG00000022053	78.80919899	-0.404359318	0.445975445	-0.906685162	0.364573312	0.999946818	Ebf2	NoSignificant
ENSMUSG00000057110	505.6975738	0.135694368	0.149697511	0.906457074	0.364693975	0.999946818	Cntrl	NoSignificant
ENSMUSG00000021760	92.49232333	0.311376728	0.343647523	0.906093327	0.364886457	0.999946818	Gpx8	NoSignificant
ENSMUSG00000040125	20.29745251	-0.433311521	0.478284563	-0.905970117	0.36495167	0.999946818	Gpr26	NoSignificant
ENSMUSG00000039929	490.5966541	-0.10632634	0.117413434	-0.905572185	0.365162337	0.999946818	Urb1	NoSignificant
ENSMUSG00000056215	35.89532337	0.382299688	0.422183452	0.905529778	0.365184792	0.999946818	Lrguk	NoSignificant
ENSMUSG00000067279	71.38391518	-0.319470635	0.353019629	-0.904965639	0.365483591	0.999946818	Ppp1r3c	NoSignificant
ENSMUSG00000027394	1343.974131	-0.114544579	0.126631252	-0.904552215	0.36570266	0.999946818	Ttl	NoSignificant
ENSMUSG00000029649	1211.8167	0.138276313	0.152972053	0.903931866	0.366031531	0.999946818	Pomp	NoSignificant
[truncated: 6,903 more rows]
