# Supplementary material for: Kdm6b-mediated epigenetic coordination of temporal precision during motor neuron differentiation
Source: EMBO Rep. 2026 May 26;27(13):3665–88. doi: 10.1038/s44319-026-00808-2 (PMC13354772; doi:10.1038/s44319-026-00808-2)
Supplement: Supplementary file 10 — Source data Fig. 4 [file 44319_2026_808_MOESM10_ESM.zip › Source data Fig 4/Fig 4D/D5 GSKJ4 IS quantification.xlsx]

## Sheet: Sheet1
Isl1/DAPI				Lhx3/DAPI				Mnx1/DAPI
Control	GSKJ4			Control	GSKJ4			Control	GSKJ4
76.1	47.7			62.1	28.1			46.5	16.9
88.9	63.3			69.5	15.9			37.2	17.2
70.5	44.3			67.7	12.7			45.3	22
87.1	38.7			66.9	9.2			45.6	13.9
80.1	49.9			64.5	18.5			47.7	17.2
77.7	53.9			59.7	21.7			48.3	13.9
68.9	52.1			58.9	20.7			48.6	17.65
76.9	52.1			66.1	15			42.6	20.35
87.7	42.1			69.5	10.2			43.8	13.15
