# Supplementary material for: Kdm6b-mediated epigenetic coordination of temporal precision during motor neuron differentiation
Source: EMBO Rep. 2026 May 26;27(13):3665–88. doi: 10.1038/s44319-026-00808-2 (PMC13354772; doi:10.1038/s44319-026-00808-2)
Supplement: Supplementary file 11 — Source data Fig. 5 [file 44319_2026_808_MOESM11_ESM.zip]

Archive with 7 entries (4 files):
- Source data Fig 5/
- Source data Fig 5/Fig 5A/
- Source data Fig 5/Fig 5A/Motif analyses.xlsx
- Source data Fig 5/Fig 5B/
- Source data Fig 5/Fig 5B/D4H8_IP-MS_identified_information.xlsx
- Source data Fig 5/Fig 5B/D5_IP-MS_identified_information.xlsx
- Source data Fig 5/Fig 5B/D6_IP-MS_identified_information.xlsx
